# Supplementary material for: A deep learning approach for lower back-pain risk prediction during manual lifting
Source: PLoS One. 2021 Feb 19;16(2):e0247162. doi: 10.1371/journal.pone.0247162 (PMC7894914; doi:10.1371/journal.pone.0247162)
Supplement: S1 Data — (ZIP) [file pone.0247162.s001.zip]

Archive with 720 entries (720 files):
- source-used/Subject_01_P1_Zone01_T1.csv
- source-used/Subject_01_P1_Zone01_T2.csv
- source-used/Subject_01_P1_Zone01_T3.csv
- source-used/Subject_01_P1_Zone02_T1.csv
- source-used/Subject_01_P1_Zone02_T2.csv
- source-used/Subject_01_P1_Zone02_T3.csv
- source-used/Subject_01_P1_Zone03_T1.csv
- source-used/Subject_01_P1_Zone03_T2.csv
- source-used/Subject_01_P1_Zone03_T3.csv
- source-used/Subject_01_P1_Zone04_T1.csv
- source-used/Subject_01_P1_Zone04_T2.csv
- source-used/Subject_01_P1_Zone04_T3.csv
- source-used/Subject_01_P1_Zone05_T1.csv
- source-used/Subject_01_P1_Zone05_T2.csv
- source-used/Subject_01_P1_Zone05_T3.csv
- source-used/Subject_01_P1_Zone06_T1.csv
- source-used/Subject_01_P1_Zone06_T2.csv
- source-used/Subject_01_P1_Zone06_T3.csv
- source-used/Subject_01_P1_Zone07_T1.csv
- source-used/Subject_01_P1_Zone07_T2.csv
- source-used/Subject_01_P1_Zone07_T3.csv
- source-used/Subject_01_P1_Zone08_T1.csv
- source-used/Subject_01_P1_Zone08_T2.csv
- source-used/Subject_01_P1_Zone08_T3.csv
- source-used/Subject_01_P1_Zone09_T1.csv
- source-used/Subject_01_P1_Zone09_T2.csv
- source-used/Subject_01_P1_Zone09_T3.csv
- source-used/Subject_01_P1_Zone10_T1.csv
- source-used/Subject_01_P1_Zone10_T2.csv
- source-used/Subject_01_P1_Zone10_T3.csv
- source-used/Subject_01_P1_Zone11_T1.csv
- source-used/Subject_01_P1_Zone11_T2.csv
- source-used/Subject_01_P1_Zone11_T3.csv
- source-used/Subject_01_P1_Zone12_T1.csv
- source-used/Subject_01_P1_Zone12_T2.csv
- source-used/Subject_01_P1_Zone12_T3.csv
- source-used/Subject_01_P2_Zone01_T1.csv
- source-used/Subject_01_P2_Zone01_T2.csv
- source-used/Subject_01_P2_Zone01_T3.csv
- source-used/Subject_01_P2_Zone02_T1.csv
- source-used/Subject_01_P2_Zone02_T2.csv
- source-used/Subject_01_P2_Zone02_T3.csv
- source-used/Subject_01_P2_Zone03_T1.csv
- source-used/Subject_01_P2_Zone03_T2.csv
- source-used/Subject_01_P2_Zone03_T3.csv
- source-used/Subject_01_P2_Zone04_T1.csv
- source-used/Subject_01_P2_Zone04_T2.csv
- source-used/Subject_01_P2_Zone04_T3.csv
- source-used/Subject_01_P2_Zone05_T1.csv
- source-used/Subject_01_P2_Zone05_T2.csv
- source-used/Subject_01_P2_Zone05_T3.csv
- source-used/Subject_01_P2_Zone06_T1.csv
- source-used/Subject_01_P2_Zone06_T2.csv
- source-used/Subject_01_P2_Zone06_T3.csv
- source-used/Subject_01_P2_Zone07_T1.csv
- source-used/Subject_01_P2_Zone07_T2.csv
- source-used/Subject_01_P2_Zone07_T3.csv
- source-used/Subject_01_P2_Zone08_T1.csv
- source-used/Subject_01_P2_Zone08_T2.csv
- source-used/Subject_01_P2_Zone08_T3.csv
- source-used/Subject_01_P2_Zone09_T1.csv
- source-used/Subject_01_P2_Zone09_T2.csv
- source-used/Subject_01_P2_Zone09_T3.csv
- source-used/Subject_01_P2_Zone10_T1.csv
- source-used/Subject_01_P2_Zone10_T2.csv
- source-used/Subject_01_P2_Zone10_T3.csv
- source-used/Subject_01_P2_Zone11_T1.csv
- source-used/Subject_01_P2_Zone11_T2.csv
- source-used/Subject_01_P2_Zone11_T3.csv
- source-used/Subject_01_P2_Zone12_T1.csv
- source-used/Subject_01_P2_Zone12_T2.csv
- source-used/Subject_01_P2_Zone12_T3.csv
- source-used/Subject_02_P1_Zone01_T1.csv
- source-used/Subject_02_P1_Zone01_T2.csv
- source-used/Subject_02_P1_Zone01_T3.csv
- source-used/Subject_02_P1_Zone02_T1.csv
- source-used/Subject_02_P1_Zone02_T2.csv
- source-used/Subject_02_P1_Zone02_T3.csv
- source-used/Subject_02_P1_Zone03_T1.csv
- source-used/Subject_02_P1_Zone03_T2.csv
- source-used/Subject_02_P1_Zone03_T3.csv
- source-used/Subject_02_P1_Zone04_T1.csv
- source-used/Subject_02_P1_Zone04_T2.csv
- source-used/Subject_02_P1_Zone04_T3.csv
- source-used/Subject_02_P1_Zone05_T1.csv
- source-used/Subject_02_P1_Zone05_T2.csv
- source-used/Subject_02_P1_Zone05_T3.csv
- source-used/Subject_02_P1_Zone06_T1.csv
- source-used/Subject_02_P1_Zone06_T2.csv
- source-used/Subject_02_P1_Zone06_T3.csv
- source-used/Subject_02_P1_Zone07_T1.csv
- source-used/Subject_02_P1_Zone07_T2.csv
- source-used/Subject_02_P1_Zone07_T3.csv
- source-used/Subject_02_P1_Zone08_T1.csv
- source-used/Subject_02_P1_Zone08_T2.csv
- source-used/Subject_02_P1_Zone08_T3.csv
- source-used/Subject_02_P1_Zone09_T1.csv
- source-used/Subject_02_P1_Zone09_T2.csv
- source-used/Subject_02_P1_Zone09_T3.csv
- source-used/Subject_02_P1_Zone10_T1.csv
- source-used/Subject_02_P1_Zone10_T2.csv
- source-used/Subject_02_P1_Zone10_T3.csv
- source-used/Subject_02_P1_Zone11_T1.csv
- source-used/Subject_02_P1_Zone11_T2.csv
- source-used/Subject_02_P1_Zone11_T3.csv
- source-used/Subject_02_P1_Zone12_T1.csv
- source-used/Subject_02_P1_Zone12_T2.csv
- source-used/Subject_02_P1_Zone12_T3.csv
- source-used/Subject_02_P2_Zone01_T1.csv
- source-used/Subject_02_P2_Zone01_T2.csv
- source-used/Subject_02_P2_Zone01_T3.csv
- source-used/Subject_02_P2_Zone02_T1.csv
- source-used/Subject_02_P2_Zone02_T2.csv
- source-used/Subject_02_P2_Zone02_T3.csv
- source-used/Subject_02_P2_Zone03_T1.csv
- source-used/Subject_02_P2_Zone03_T2.csv
- source-used/Subject_02_P2_Zone03_T3.csv
- source-used/Subject_02_P2_Zone04_T1.csv
- source-used/Subject_02_P2_Zone04_T2.csv
- source-used/Subject_02_P2_Zone04_T3.csv
- source-used/Subject_02_P2_Zone05_T1.csv
- source-used/Subject_02_P2_Zone05_T2.csv
- source-used/Subject_02_P2_Zone05_T3.csv
- source-used/Subject_02_P2_Zone06_T1.csv
- source-used/Subject_02_P2_Zone06_T2.csv
- source-used/Subject_02_P2_Zone06_T3.csv
- source-used/Subject_02_P2_Zone07_T1.csv
- source-used/Subject_02_P2_Zone07_T2.csv
- source-used/Subject_02_P2_Zone07_T3.csv
- source-used/Subject_02_P2_Zone08_T1.csv
- source-used/Subject_02_P2_Zone08_T2.csv
- source-used/Subject_02_P2_Zone08_T3.csv
- source-used/Subject_02_P2_Zone09_T1.csv
- source-used/Subject_02_P2_Zone09_T2.csv
- source-used/Subject_02_P2_Zone09_T3.csv
- source-used/Subject_02_P2_Zone10_T1.csv
- source-used/Subject_02_P2_Zone10_T2.csv
- source-used/Subject_02_P2_Zone10_T3.csv
- source-used/Subject_02_P2_Zone11_T1.csv
- source-used/Subject_02_P2_Zone11_T2.csv
- source-used/Subject_02_P2_Zone11_T3.csv
- source-used/Subject_02_P2_Zone12_T1.csv
- source-used/Subject_02_P2_Zone12_T2.csv
- source-used/Subject_02_P2_Zone12_T3.csv
- source-used/Subject_03_P1_Zone01_T1.csv
- source-used/Subject_03_P1_Zone01_T2.csv
- source-used/Subject_03_P1_Zone01_T3.csv
- source-used/Subject_03_P1_Zone02_T1.csv
- source-used/Subject_03_P1_Zone02_T2.csv
- source-used/Subject_03_P1_Zone02_T3.csv
- source-used/Subject_03_P1_Zone03_T1.csv
- source-used/Subject_03_P1_Zone03_T2.csv
- source-used/Subject_03_P1_Zone03_T3.csv
- source-used/Subject_03_P1_Zone04_T1.csv
- source-used/Subject_03_P1_Zone04_T2.csv
- source-used/Subject_03_P1_Zone04_T3.csv
- source-used/Subject_03_P1_Zone05_T1.csv
- source-used/Subject_03_P1_Zone05_T2.csv
- source-used/Subject_03_P1_Zone05_T3.csv
- source-used/Subject_03_P1_Zone06_T1.csv
- source-used/Subject_03_P1_Zone06_T2.csv
- source-used/Subject_03_P1_Zone06_T3.csv
- source-used/Subject_03_P1_Zone07_T1.csv
- source-used/Subject_03_P1_Zone07_T2.csv
- source-used/Subject_03_P1_Zone07_T3.csv
- source-used/Subject_03_P1_Zone08_T1.csv
- source-used/Subject_03_P1_Zone08_T2.csv
- source-used/Subject_03_P1_Zone08_T3.csv
- source-used/Subject_03_P1_Zone09_T1.csv
- source-used/Subject_03_P1_Zone09_T2.csv
- source-used/Subject_03_P1_Zone09_T3.csv
- source-used/Subject_03_P1_Zone10_T1.csv
- source-used/Subject_03_P1_Zone10_T2.csv
- source-used/Subject_03_P1_Zone10_T3.csv
- source-used/Subject_03_P1_Zone11_T1.csv
- source-used/Subject_03_P1_Zone11_T2.csv
- source-used/Subject_03_P1_Zone11_T3.csv
- source-used/Subject_03_P1_Zone12_T1.csv
- source-used/Subject_03_P1_Zone12_T2.csv
- source-used/Subject_03_P1_Zone12_T3.csv
- source-used/Subject_03_P2_Zone01_T1.csv
- source-used/Subject_03_P2_Zone01_T2.csv
- source-used/Subject_03_P2_Zone01_T3.csv
- source-used/Subject_03_P2_Zone02_T1.csv
- source-used/Subject_03_P2_Zone02_T2.csv
- source-used/Subject_03_P2_Zone02_T3.csv
- source-used/Subject_03_P2_Zone03_T1.csv
- source-used/Subject_03_P2_Zone03_T2.csv
- source-used/Subject_03_P2_Zone03_T3.csv
- source-used/Subject_03_P2_Zone04_T1.csv
- source-used/Subject_03_P2_Zone04_T2.csv
- source-used/Subject_03_P2_Zone04_T3.csv
- source-used/Subject_03_P2_Zone05_T1.csv
- source-used/Subject_03_P2_Zone05_T2.csv
- source-used/Subject_03_P2_Zone05_T3.csv
- source-used/Subject_03_P2_Zone06_T1.csv
- source-used/Subject_03_P2_Zone06_T2.csv
- source-used/Subject_03_P2_Zone06_T3.csv
- source-used/Subject_03_P2_Zone07_T1.csv
- source-used/Subject_03_P2_Zone07_T2.csv
- source-used/Subject_03_P2_Zone07_T3.csv
- source-used/Subject_03_P2_Zone08_T1.csv
- source-used/Subject_03_P2_Zone08_T2.csv
- source-used/Subject_03_P2_Zone08_T3.csv
- source-used/Subject_03_P2_Zone09_T1.csv
- source-used/Subject_03_P2_Zone09_T2.csv
- source-used/Subject_03_P2_Zone09_T3.csv
- source-used/Subject_03_P2_Zone10_T1.csv
- source-used/Subject_03_P2_Zone10_T2.csv
- source-used/Subject_03_P2_Zone10_T3.csv
- source-used/Subject_03_P2_Zone11_T1.csv
- source-used/Subject_03_P2_Zone11_T2.csv
- source-used/Subject_03_P2_Zone11_T3.csv
- source-used/Subject_03_P2_Zone12_T1.csv
- source-used/Subject_03_P2_Zone12_T2.csv
- source-used/Subject_03_P2_Zone12_T3.csv
- source-used/Subject_04_P1_Zone01_T1.csv
- source-used/Subject_04_P1_Zone01_T2.csv
- source-used/Subject_04_P1_Zone01_T3.csv
- source-used/Subject_04_P1_Zone02_T1.csv
- source-used/Subject_04_P1_Zone02_T2.csv
- source-used/Subject_04_P1_Zone02_T3.csv
- source-used/Subject_04_P1_Zone03_T1.csv
- source-used/Subject_04_P1_Zone03_T2.csv
- source-used/Subject_04_P1_Zone03_T3.csv
- source-used/Subject_04_P1_Zone04_T1.csv
- source-used/Subject_04_P1_Zone04_T2.csv
- source-used/Subject_04_P1_Zone04_T3.csv
- source-used/Subject_04_P1_Zone05_T1.csv
- source-used/Subject_04_P1_Zone05_T2.csv
- source-used/Subject_04_P1_Zone05_T3.csv
- source-used/Subject_04_P1_Zone06_T1.csv
- source-used/Subject_04_P1_Zone06_T2.csv
- source-used/Subject_04_P1_Zone06_T3.csv
- source-used/Subject_04_P1_Zone07_T1.csv
- source-used/Subject_04_P1_Zone07_T2.csv
- source-used/Subject_04_P1_Zone07_T3.csv
- source-used/Subject_04_P1_Zone08_T1.csv
- source-used/Subject_04_P1_Zone08_T2.csv
- source-used/Subject_04_P1_Zone08_T3.csv
- source-used/Subject_04_P1_Zone09_T1.csv
- source-used/Subject_04_P1_Zone09_T2.csv
- source-used/Subject_04_P1_Zone09_T3.csv
- source-used/Subject_04_P1_Zone10_T1.csv
- source-used/Subject_04_P1_Zone10_T2.csv
- source-used/Subject_04_P1_Zone10_T3.csv
- source-used/Subject_04_P1_Zone11_T1.csv
- source-used/Subject_04_P1_Zone11_T2.csv
- source-used/Subject_04_P1_Zone11_T3.csv
- source-used/Subject_04_P1_Zone12_T1.csv
- source-used/Subject_04_P1_Zone12_T2.csv
- source-used/Subject_04_P1_Zone12_T3.csv
- source-used/Subject_04_P2_Zone01_T1.csv
- source-used/Subject_04_P2_Zone01_T2.csv
- source-used/Subject_04_P2_Zone01_T3.csv
- source-used/Subject_04_P2_Zone02_T1.csv
- source-used/Subject_04_P2_Zone02_T2.csv
- source-used/Subject_04_P2_Zone02_T3.csv
- source-used/Subject_04_P2_Zone03_T1.csv
- source-used/Subject_04_P2_Zone03_T2.csv
- source-used/Subject_04_P2_Zone03_T3.csv
- source-used/Subject_04_P2_Zone04_T1.csv
- source-used/Subject_04_P2_Zone04_T2.csv
- source-used/Subject_04_P2_Zone04_T3.csv
- source-used/Subject_04_P2_Zone05_T1.csv
- source-used/Subject_04_P2_Zone05_T2.csv
- source-used/Subject_04_P2_Zone05_T3.csv
- source-used/Subject_04_P2_Zone06_T1.csv
- source-used/Subject_04_P2_Zone06_T2.csv
- source-used/Subject_04_P2_Zone06_T3.csv
- source-used/Subject_04_P2_Zone07_T1.csv
- source-used/Subject_04_P2_Zone07_T2.csv
- source-used/Subject_04_P2_Zone07_T3.csv
- source-used/Subject_04_P2_Zone08_T1.csv
- source-used/Subject_04_P2_Zone08_T2.csv
- source-used/Subject_04_P2_Zone08_T3.csv
- source-used/Subject_04_P2_Zone09_T1.csv
- source-used/Subject_04_P2_Zone09_T2.csv
- source-used/Subject_04_P2_Zone09_T3.csv
- source-used/Subject_04_P2_Zone10_T1.csv
- source-used/Subject_04_P2_Zone10_T2.csv
- source-used/Subject_04_P2_Zone10_T3.csv
- source-used/Subject_04_P2_Zone11_T1.csv
- source-used/Subject_04_P2_Zone11_T2.csv
- source-used/Subject_04_P2_Zone11_T3.csv
- source-used/Subject_04_P2_Zone12_T1.csv
- source-used/Subject_04_P2_Zone12_T2.csv
- source-used/Subject_04_P2_Zone12_T3.csv
- source-used/Subject_05_P1_Zone01_T1.csv
- source-used/Subject_05_P1_Zone01_T2.csv
- source-used/Subject_05_P1_Zone01_T3.csv
- source-used/Subject_05_P1_Zone02_T1.csv
- source-used/Subject_05_P1_Zone02_T2.csv
- source-used/Subject_05_P1_Zone02_T3.csv
- source-used/Subject_05_P1_Zone03_T1.csv
- source-used/Subject_05_P1_Zone03_T2.csv
- source-used/Subject_05_P1_Zone03_T3.csv
- source-used/Subject_05_P1_Zone04_T1.csv
- source-used/Subject_05_P1_Zone04_T2.csv
- source-used/Subject_05_P1_Zone04_T3.csv
[truncated: 420 more entries]
