# Supplementary material for: A deep learning approach for lower back-pain risk prediction during manual lifting
Source: PLoS One. 2021 Feb 19;16(2):e0247162. doi: 10.1371/journal.pone.0247162 (PMC7894914; doi:10.1371/journal.pone.0247162)
Supplement: S1 Data — (ZIP) [file pone.0247162.s001.zip › source-used/Subject_01_P1_Zone01_T1.csv]

Side_A_x	Side_A_y	Side_A_z	Side_G_x	Side_G_y	Side_G_z	LtWt_A_x	LtWt_A_y	LtWt_A_z	LtWt_G_x	LtWt_G_y	LtWt_G_z	RtWt_A_x	RtWt_A_y	RtWt_A_z	RtWt_G_x	RtWt_G_y	RtWt_G_z	Back_A_x	Back_A_y	Back_A_z	Back_G_x	Back_G_y	Back_G_z	UArm_A_x	UArm_A_y	UArm_A_z	UArm_G_x	UArm_G_y	UArm_G_z	Thig_A_x	Thig_A_y	Thig_A_z	Thig_G_x	Thig_G_y	Thig_G_z	Time_stp
-9.15	-2.985	-2.552	-0.183	-0.122	0.061	2.498	-8.811	2.275	0.366	1.953	-1.709	3.455	9.497	1.455	0.061	0.549	1.16	-9.916	-0.779	-2.027	-0.244	0.061	-0.183	1.701	9.4	2.527	0.305	0.549	0.366	-0.261	9.972	0.291	-0.061	0.122	0	1510068139
-9.176	-2.937	-2.54	-0.061	-0.183	0.061	1.791	-8.161	1.91	0.244	1.648	-1.16	3.364	9.496	1.357	0.122	0.122	0.854	-9.892	-0.751	-2.001	-0.244	0.061	-0.122	1.619	9.435	2.533	0.244	0.366	0.183	-0.223	9.961	0.215	-0.061	-0.183	-0.061	1510068139
-9.166	-2.834	-2.495	0	-0.061	0	1.791	-8.161	1.91	0.122	0.977	-0.488	3.45	9.43	1.367	0.183	0.122	0.549	-9.755	-0.823	-1.963	-0.122	0	-0.122	1.602	9.41	2.547	0.183	0.183	0.061	0.068	9.92	0.066	-0.061	-0.061	0	1510068139
-9.209	-2.804	-2.476	0.122	-0.122	0	1.904	-7.97	1.817	0	0.549	0.183	3.521	9.409	1.41	0.244	0.183	0.244	-9.737	-0.854	-1.948	-0.061	0.061	-0.122	1.614	9.44	2.561	0.061	0.061	-0.061	0.098	9.911	0.133	-0.061	0.122	0	1510068139
-9.226	-2.79	-2.406	0.183	-0.061	0	2.097	-8.13	1.53	-0.061	0.061	0.671	3.598	9.501	1.565	0.305	0.305	-0.183	-9.715	-0.869	-1.955	0.061	0	-0.061	1.604	9.495	2.555	-0.061	-0.122	-0.183	0.158	9.904	0.153	-0.061	-0.122	0.061	1510068139
-9.238	-2.787	-2.355	0.244	-0.061	0.061	2.355	-8.285	1.528	-0.244	-0.671	0.854	3.673	9.564	1.696	0.244	0.183	-0.488	-9.662	-0.812	-1.961	0.061	0.061	-0.061	1.602	9.526	2.558	-0.122	-0.305	-0.244	0.05	9.922	0.183	-0.122	-0.183	0.061	1510068139
-9.185	-2.674	-2.334	0.183	0.061	0	2.355	-8.285	1.528	-0.61	-1.099	1.16	3.79	9.591	1.839	0.183	-0.061	-0.671	-9.622	-0.769	-1.967	0.122	0	0	1.653	9.487	2.554	-0.183	-0.488	-0.305	0.042	9.874	0.178	-0.122	-0.122	0.061	1510068139
-9.289	-2.732	-2.359	0.183	-0.061	-0.061	2.632	-8.404	1.597	-1.099	-1.221	1.16	3.972	9.555	1.969	0.061	-0.183	-0.854	-9.644	-0.72	-2.006	0.183	0.061	0	1.741	9.433	2.537	-0.244	-0.549	-0.305	-0.09	9.873	0.188	0	-0.183	-0.061	1510068139
-9.311	-2.708	-2.327	0.244	-0.061	-0.061	3.025	-8.498	1.379	-1.099	-1.221	1.16	4.048	9.55	2.027	-0.061	-0.427	-0.977	-9.676	-0.679	-2.049	0.183	0.061	0.061	1.832	9.422	2.515	-0.244	-0.671	-0.305	0.127	9.904	0.167	0.061	-0.183	-0.061	1510068139
-9.298	-2.671	-2.302	0.244	0	0	3.29	-8.593	1.318	-1.221	0.061	1.038	4.171	9.564	2.088	-0.183	-0.488	-1.099	-9.763	-0.676	-2.09	0.183	0.061	0.061	1.96	9.423	2.509	-0.244	-0.671	-0.366	0.342	9.954	0.274	-0.061	-0.122	-0.061	1510068139
-9.33	-2.579	-2.286	0.183	-0.061	-0.061	3.382	-8.613	1.416	-1.16	-0.305	0.854	4.265	9.583	2.05	-0.305	-0.671	-1.099	-9.729	-0.55	-2.053	0.244	-0.122	0.061	2.061	9.426	2.537	-0.244	-0.549	-0.366	0.482	9.904	0.257	-0.061	-0.122	0	1510068139
-9.421	-2.591	-2.253	0.183	-0.183	0	3.382	-8.613	1.416	-1.099	-0.61	0.732	4.414	9.536	2.023	-0.305	-0.671	-1.038	-9.702	-0.507	-2.021	0.122	-0.061	0.061	2.036	9.347	2.568	-0.244	-0.488	-0.305	0.412	9.918	0.246	-0.061	-0.122	0	1510068139
-9.361	-2.529	-2.224	0.061	-0.061	0	3.657	-8.652	1.475	-1.038	-0.427	0.61	4.502	9.527	2.003	-0.305	-0.549	-0.977	-9.629	-0.477	-1.976	0.122	-0.122	0.061	2.001	9.348	2.613	-0.183	-0.427	-0.244	0.414	9.915	0.208	-0.061	-0.183	0.061	1510068140
-9.397	-2.541	-2.2	0.061	-0.122	0	3.795	-8.868	1.39	-0.793	0.061	0.305	4.616	9.549	1.994	-0.244	-0.366	-0.793	-9.589	-0.42	-1.918	0	0	0.061	1.933	9.317	2.64	-0.183	-0.244	-0.122	0.414	9.936	0.199	-0.183	-0.061	0.061	1510068140
-9.367	-2.562	-2.163	0	-0.122	0.061	3.527	-9.008	1.412	-0.549	0.427	0.061	4.663	9.515	1.968	-0.244	-0.244	-0.549	-9.599	-0.467	-1.921	0	0	0.061	1.838	9.268	2.645	-0.122	-0.244	-0.061	0.406	9.909	0.205	-0.061	-0.061	0.061	1510068140
-9.333	-2.589	-2.157	0	-0.122	0.061	3.527	-9.008	1.412	-0.122	0.366	-0.183	4.615	9.494	1.949	-0.183	-0.183	-0.244	-9.568	-0.452	-1.952	0	0.122	0	1.847	9.269	2.649	-0.061	-0.183	0	0.435	9.897	0.243	-0.061	-0.122	0	1510068140
-9.292	-2.584	-2.114	0	-0.061	0.061	3.173	-8.983	1.445	0.061	-0.061	-0.549	4.597	9.464	1.889	-0.122	-0.122	0.061	-9.6	-0.453	-1.97	0	0.183	0	1.86	9.243	2.652	0	-0.061	0.061	0.534	9.883	0.233	-0.122	0	0.061	1510068140
-9.304	-2.595	-2.134	0	-0.061	0.061	3.332	-8.929	1.27	0.305	0	-0.732	4.5	9.451	1.852	-0.122	-0.061	0.305	-9.617	-0.434	-2.018	0	0.122	0	1.879	9.232	2.64	0.061	0	0.122	0.453	9.86	0.251	-0.122	0	0.061	1510068140
-9.307	-2.631	-2.127	-0.061	-0.122	0.061	3.183	-8.85	1.207	0.427	0.244	-0.854	4.38	9.434	1.805	0	0	0.488	-9.642	-0.475	-2.073	0	0.183	0	1.924	9.251	2.613	0.122	0.061	0.122	0.398	9.866	0.263	0	-0.061	0.061	1510068140
-9.342	-2.646	-2.119	0	-0.122	0	2.89	-8.708	1.081	0.549	0.244	-0.854	4.252	9.446	1.759	0.061	0.061	0.61	-9.673	-0.446	-2.137	0	0.122	0	1.995	9.299	2.625	0.122	0.061	0.061	0.452	9.89	0.248	-0.061	0	0	1510068140
-9.336	-2.629	-2.103	-0.061	-0.061	0	2.847	-8.61	1.091	0.671	0.122	-0.793	4.103	9.465	1.757	0.183	0.122	0.671	-9.702	-0.445	-2.158	-0.061	0	-0.061	2.023	9.318	2.584	0.061	0.122	0.061	0.445	9.905	0.33	-0.061	0.061	0.061	1510068140
-9.341	-2.643	-2.11	-0.061	-0.061	-0.061	2.847	-8.61	1.091	0.427	0	-0.671	3.99	9.499	1.773	0.244	0.183	0.61	-9.713	-0.437	-2.177	-0.061	-0.061	0	2.005	9.345	2.591	0.061	0.122	0	0.288	9.911	0.304	-0.061	-0.061	0	1510068140
-9.345	-2.626	-2.098	0	-0.061	-0.061	2.817	-8.533	0.903	0.244	0.061	-0.488	3.884	9.497	1.814	0.305	0.244	0.488	-9.689	-0.441	-2.164	-0.061	-0.061	0	1.983	9.337	2.596	0.061	0.122	-0.061	0.372	9.902	0.305	0	-0.061	0	1510068140
-9.314	-2.6	-2.078	0	-0.061	-0.061	2.817	-8.533	0.903	0.061	0.061	-0.305	3.82	9.478	1.867	0.305	0.183	0.366	-9.664	-0.481	-2.135	-0.061	-0.122	-0.061	1.913	9.316	2.588	0.061	0.122	-0.061	0.412	9.906	0.316	-0.122	-0.061	0	1510068140
-9.351	-2.595	-2.074	0	-0.122	-0.061	2.804	-8.503	0.781	0	0.061	-0.183	3.789	9.49	1.927	0.244	0.122	0.244	-9.636	-0.482	-2.113	0	-0.061	-0.061	1.858	9.318	2.597	0	0.122	-0.061	0.486	9.867	0.293	-0.061	-0.061	0	1510068140
-9.347	-2.576	-2.062	0	-0.061	-0.061	2.817	-8.503	0.811	0	0	-0.183	3.805	9.53	1.971	0.183	0.122	0.122	-9.656	-0.489	-2.113	-0.061	-0.122	-0.061	1.818	9.353	2.591	0	0.061	-0.122	0.483	9.905	0.298	-0.061	0	0.061	1510068140
-9.354	-2.597	-2.076	-0.061	-0.061	-0.061	3.019	-8.497	0.896	-0.244	-0.183	0	3.795	9.568	1.955	0.122	0	-0.061	-9.633	-0.459	-2.09	-0.061	-0.122	-0.061	1.838	9.409	2.594	0	0	-0.122	0.439	9.898	0.315	-0.061	-0.061	0	1510068140
-9.369	-2.601	-2.059	0	-0.061	-0.061	3.019	-8.497	0.896	-0.305	0	0.122	3.903	9.581	1.986	0.061	0	-0.244	-9.628	-0.461	-2.053	-0.061	-0.061	-0.061	1.83	9.411	2.592	0	0	-0.122	0.528	9.872	0.299	-0.061	-0.122	0	1510068140
-9.359	-2.6	-2.041	-0.061	-0.061	-0.061	3.144	-8.576	1.15	-0.305	-0.122	0.244	4.031	9.591	1.999	0	0.122	-0.366	-9.631	-0.504	-2.027	-0.061	-0.061	-0.061	1.806	9.396	2.591	-0.061	0	-0.061	0.484	9.906	0.285	-0.061	0	0	1510068140
-9.372	-2.607	-2.052	-0.061	-0.061	-0.061	3.208	-8.563	1.193	-0.366	-0.061	0.366	4.039	9.592	1.983	-0.122	0	-0.427	-9.629	-0.484	-1.999	-0.061	-0.061	-0.061	1.803	9.385	2.586	-0.061	-0.061	-0.061	0.525	9.869	0.335	0	0	0	1510068140
-9.362	-2.651	-2.059	-0.061	-0.061	0	3.208	-8.563	1.193	-0.427	-0.183	0.366	4.101	9.579	1.979	-0.183	-0.061	-0.488	-9.674	-0.477	-1.982	-0.061	-0.061	0	1.824	9.377	2.559	-0.061	0	-0.061	0.495	9.898	0.306	-0.061	0	0	1510068140
-9.347	-2.68	-2.022	-0.061	-0.061	0	3.295	-8.595	1.158	-0.366	-0.061	0.488	4.195	9.598	1.821	-0.183	0.061	-0.61	-9.673	-0.495	-1.983	-0.061	-0.122	0	1.869	9.412	2.571	-0.122	0.061	-0.061	0.568	9.89	0.325	-0.061	0	0	1510068140
-9.377	-2.604	-2.038	-0.122	-0.061	0	3.295	-8.582	1.008	-0.488	-0.061	0.305	4.167	9.594	1.832	-0.305	0.183	-0.732	-9.637	-0.473	-1.952	-0.061	-0.122	0	1.827	9.369	2.595	-0.061	0.061	-0.061	0.502	9.88	0.34	0	0	0	1510068140
-9.381	-2.598	-2.076	-0.122	-0.061	0	3.295	-8.582	1.008	-0.366	0.122	0.305	3.974	9.524	1.859	-0.244	0.061	-0.549	-9.64	-0.481	-1.919	-0.061	-0.122	0	1.735	9.339	2.604	-0.061	0.122	0	0.499	9.904	0.295	-0.061	-0.061	0	1510068140
-9.304	-2.651	-2.021	-0.122	0	0	3.247	-8.705	0.979	-0.305	-0.061	0.244	4.118	9.624	1.814	-0.183	0.122	-0.549	-9.648	-0.464	-1.945	-0.061	-0.061	0	1.729	9.372	2.676	0	0.061	0	0.52	9.899	0.321	-0.061	0.061	0	1510068140
-9.324	-2.639	-2.055	-0.061	0	0	3.277	-8.808	0.909	-0.183	0	0.183	3.994	9.617	1.864	-0.122	0.061	-0.366	-9.646	-0.482	-1.943	-0.061	-0.122	0	1.791	9.386	2.707	-0.061	0.061	0	0.501	9.875	0.304	0	0	0	1510068140
-9.32	-2.619	-2.047	-0.061	0	0	3.277	-8.808	0.909	-0.183	0.122	-0.122	3.939	9.609	1.884	0	0.122	-0.061	-9.658	-0.463	-1.928	-0.061	-0.122	0	1.776	9.381	2.651	-0.122	0	0.061	0.494	9.885	0.301	-0.061	0	0	1510068140
-9.379	-2.59	-2.071	-0.061	0	0	3.074	-8.745	0.876	-0.061	0.061	-0.305	3.886	9.623	1.945	-0.061	0.244	-0.061	-9.679	-0.489	-1.916	-0.061	-0.122	0	1.803	9.344	2.634	-0.061	0.061	0.061	0.488	9.89	0.33	-0.061	-0.122	0	1510068141
-9.386	-2.57	-2.047	-0.061	-0.061	0	3.021	-8.684	0.889	0	0.122	-0.366	3.724	9.57	1.949	-0.061	0.122	0	-9.685	-0.484	-1.912	-0.061	-0.122	0	1.79	9.324	2.61	-0.061	0.061	0.061	0.578	9.889	0.298	0	-0.061	0	1510068141
-9.367	-2.561	-2.066	-0.122	-0.061	0	3.021	-8.684	0.889	0.122	0.183	-0.305	3.705	9.573	1.92	-0.061	0	0	-9.662	-0.473	-1.869	-0.061	-0.061	0	1.804	9.32	2.646	0	0.061	0.061	0.531	9.908	0.327	-0.061	0.061	0	1510068141
-9.366	-2.614	-2.071	-0.061	-0.061	0	2.925	-8.643	0.867	0.122	0.122	-0.183	3.677	9.576	1.881	-0.061	0.061	0.061	-9.691	-0.48	-1.87	-0.061	-0.122	-0.061	1.823	9.343	2.669	-0.061	0.061	0.061	0.548	9.902	0.337	0	-0.061	0	1510068141
-9.338	-2.601	-2.052	0	0	0	2.925	-8.643	0.867	0	0.061	-0.122	3.655	9.621	1.909	0	0	0.061	-9.7	-0.465	-1.867	-0.061	-0.122	0	1.841	9.368	2.649	0	0.061	0	0.555	9.905	0.292	0	-0.061	0	1510068141
-9.361	-2.616	-2.08	0	0	0	2.979	-8.684	0.825	0.061	0.122	-0.061	3.64	9.598	1.921	0	0.061	0.061	-9.67	-0.52	-1.836	-0.061	-0.061	-0.061	1.788	9.335	2.667	-0.061	0	0	0.52	9.889	0.325	0	0	0	1510068141
-9.356	-2.616	-2.09	0	0	0	2.93	-8.638	0.741	0.061	0.061	-0.122	3.609	9.607	1.955	0	0	0.061	-9.685	-0.526	-1.823	-0.061	-0.122	-0.061	1.762	9.339	2.674	-0.061	0	0	0.496	9.905	0.293	0	-0.061	0	1510068141
-9.35	-2.631	-2.094	0	0	0	2.93	-8.638	0.741	0.122	0	-0.122	3.63	9.616	1.96	0	0	0	-9.701	-0.535	-1.802	0	-0.122	-0.061	1.762	9.335	2.658	-0.061	-0.061	0	0.517	9.914	0.325	0	-0.061	0	1510068141
-9.351	-2.629	-2.103	0	0	0	2.938	-8.637	0.772	0.061	-0.122	-0.061	3.63	9.622	1.932	-0.061	-0.061	0	-9.684	-0.522	-1.768	0	-0.061	-0.061	1.771	9.338	2.676	-0.061	-0.061	0	0.517	9.897	0.29	0	-0.122	-0.061	1510068141
-9.326	-2.627	-2.09	0	0	0	3.054	-8.601	0.748	0	0.061	-0.061	3.661	9.601	1.908	-0.061	-0.061	-0.061	-9.709	-0.512	-1.762	0	-0.122	-0.061	1.757	9.336	2.662	-0.061	-0.061	0	0.51	9.899	0.266	-0.061	0	-0.061	1510068141
-9.329	-2.622	-2.09	0	0.061	0	3.021	-8.595	0.794	0	0	0	3.653	9.61	1.883	-0.061	-0.122	-0.061	-9.69	-0.52	-1.73	0	-0.122	-0.061	1.765	9.335	2.668	-0.061	-0.061	0	0.54	9.884	0.269	-0.061	0	-0.061	1510068141
-9.348	-2.594	-2.11	0	0	0	3.088	-8.653	0.895	0.061	0.061	-0.122	3.706	9.599	1.864	-0.061	-0.122	-0.061	-9.673	-0.501	-1.687	0	-0.061	-0.061	1.765	9.339	2.667	-0.061	-0.061	0	0.499	9.885	0.278	0	-0.061	0	1510068141
-9.351	-2.616	-2.083	0	0	0	3.131	-8.64	0.927	0	0.061	0	3.73	9.595	1.821	0	-0.061	-0.061	-9.705	-0.484	-1.695	0	-0.061	-0.061	1.805	9.337	2.639	-0.061	-0.061	-0.061	0.483	9.895	0.269	0	-0.061	0	1510068141
-9.361	-2.561	-2.131	0	-0.061	-0.061	3.131	-8.64	0.927	0.122	0	-0.061	3.75	9.562	1.848	0	-0.061	-0.061	-9.753	-0.546	-1.708	-0.061	-0.061	0	1.814	9.314	2.646	-0.061	-0.061	-0.061	0.58	9.883	0.311	0	-0.061	0	1510068141
-9.377	-2.607	-2.115	0	-0.061	-0.061	3.101	-8.63	0.993	0.122	-0.061	-0.122	3.753	9.588	1.873	0	-0.122	-0.061	-9.637	-0.53	-1.687	0	0	-0.061	1.757	9.35	2.664	0	-0.122	0	0.508	9.9	0.3	0	-0.122	0	1510068141
-9.375	-2.595	-2.102	0	-0.061	0	3.199	-8.599	0.92	0.061	0.061	-0.061	3.778	9.629	1.938	0.061	-0.122	0	-9.731	-0.518	-1.68	-0.061	0	0	1.787	9.35	2.653	-0.061	-0.061	0	0.562	9.911	0.261	-0.061	-0.061	-0.061	1510068141
-9.333	-2.607	-2.113	-0.061	-0.122	0	3.051	-8.666	0.961	0.061	0.061	-0.061	3.819	9.6	1.909	0	-0.183	0.061	-9.691	-0.56	-1.65	0	0	0	1.766	9.299	2.695	0	-0.061	-0.061	0.59	9.9	0.255	-0.061	-0.061	-0.061	1510068141
-9.312	-2.613	-2.079	-0.061	-0.061	0	3.035	-8.636	0.952	0	-0.061	-0.122	3.846	9.598	1.839	0	-0.183	0.061	-9.629	-0.52	-1.609	0	0.061	-0.061	1.659	9.289	2.662	-0.061	-0.061	0	0.548	9.874	0.31	0	-0.061	0	1510068141
-9.342	-2.655	-2.09	0	-0.061	0	3.047	-8.62	0.931	0	0	-0.122	3.84	9.572	1.796	-0.061	-0.122	0.061	-9.66	-0.492	-1.614	0	0.122	0	1.678	9.3	2.683	0	-0.061	0	0.541	9.877	0.245	-0.061	-0.061	0	1510068141
-9.344	-2.657	-2.111	-0.061	-0.061	0	2.998	-8.67	0.816	-0.061	0	-0.061	3.772	9.587	1.759	-0.061	-0.183	0.061	-9.717	-0.511	-1.654	0	0.122	-0.061	1.796	9.369	2.661	0	-0.061	0	0.506	9.898	0.281	-0.061	0	0	1510068141
-9.32	-2.644	-2.052	0	-0.061	0	2.998	-8.67	0.816	0	-0.061	-0.122	3.825	9.641	1.769	0	-0.061	0	-9.704	-0.524	-1.686	0	0.122	-0.061	1.811	9.402	2.659	0	-0.061	0	0.487	9.889	0.31	-0.061	-0.061	0	1510068141
-9.347	-2.595	-2.085	-0.061	-0.061	0	3.036	-8.661	0.799	0	-0.122	-0.122	3.808	9.615	1.818	0	0	0	-9.695	-0.507	-1.705	-0.061	0.122	-0.061	1.761	9.353	2.664	0	-0.061	-0.061	0.513	9.893	0.294	-0.061	-0.061	0	1510068141
-9.341	-2.617	-2.068	-0.061	-0.061	0	3.064	-8.577	0.83	-0.061	0	-0.122	3.719	9.564	1.847	0	-0.061	0	-9.652	-0.532	-1.696	-0.061	0.122	0	1.701	9.299	2.638	0	-0.122	0	0.538	9.873	0.306	-0.061	-0.061	0	1510068141
-9.344	-2.613	-2.042	-0.061	-0.061	0	3.025	-8.542	0.859	0	-0.061	-0.061	3.775	9.607	1.853	-0.061	-0.183	0	-9.695	-0.531	-1.732	-0.061	0.183	-0.061	1.76	9.354	2.615	0	-0.122	0	0.547	9.877	0.31	-0.061	0	0	1510068141
-9.369	-2.589	-2.052	-0.061	-0.061	0	2.988	-8.573	0.961	-0.061	-0.122	0	3.84	9.644	1.843	-0.061	-0.122	-0.061	-9.72	-0.523	-1.81	-0.061	0.122	0	1.838	9.409	2.632	0	-0.061	-0.061	0.546	9.877	0.298	-0.061	-0.061	0	1510068141
-9.367	-2.608	-2.07	-0.061	-0.061	0	3.168	-8.626	0.902	-0.183	-0.122	0	3.863	9.646	1.851	-0.061	0	-0.122	-9.702	-0.519	-1.847	-0.061	0.122	0	1.89	9.429	2.638	-0.061	-0.061	-0.061	0.526	9.896	0.34	-0.061	-0.061	0	1510068142
-9.342	-2.564	-2.042	-0.061	-0.061	0	3.165	-8.666	0.934	-0.061	0.061	0	3.882	9.612	1.907	0	0	-0.122	-9.688	-0.504	-1.863	-0.061	0.061	0	1.859	9.368	2.617	-0.061	-0.061	-0.061	0.541	9.902	0.28	-0.061	0	0	1510068142
-9.363	-2.536	-2.015	-0.061	-0.061	0	3.051	-8.665	1.001	0	-0.183	-0.061	3.892	9.533	1.918	-0.061	0	-0.122	-9.65	-0.517	-1.876	-0.061	0.061	0	1.833	9.282	2.615	-0.061	-0.061	0	0.559	9.859	0.33	-0.061	-0.061	0	1510068142
-9.393	-2.525	-2.032	-0.061	-0.061	0	3.128	-8.6	1.012	0.061	-0.183	-0.061	3.9	9.524	1.934	-0.061	-0.061	-0.122	-9.648	-0.506	-1.908	-0.061	0.122	0	1.853	9.289	2.609	0	0	0	0.693	9.889	0.301	-0.061	-0.061	0	1510068142
-9.41	-2.523	-2.05	-0.061	-0.061	0	3.128	-8.6	1.012	0.061	-0.122	0.061	3.974	9.586	1.934	-0.061	0	-0.122	-9.664	-0.519	-1.945	-0.061	0.122	0	1.881	9.363	2.61	0	0	0	0.699	9.887	0.288	-0.061	0	0.061	1510068142
-9.396	-2.511	-2.019	-0.061	-0.061	0	3.152	-8.634	1.043	0.061	-0.122	0	3.968	9.616	1.906	-0.061	0	-0.122	-9.679	-0.534	-1.995	-0.061	0.061	0	1.903	9.374	2.613	0	0	0	0.666	9.916	0.281	-0.122	0.061	0	1510068142
-9.386	-2.501	-1.999	-0.061	-0.061	0	3.212	-8.63	1.064	0.061	-0.183	0	3.999	9.603	1.913	-0.122	0.122	-0.061	-9.66	-0.511	-2	-0.061	0.122	0	1.881	9.355	2.615	0	0	0	0.658	9.895	0.352	0	0	0	1510068142
-9.424	-2.523	-2.012	-0.061	-0.061	0	3.212	-8.63	1.064	-0.061	-0.061	-0.061	3.937	9.546	1.939	-0.122	0.061	0	-9.676	-0.546	-2.023	-0.061	0.122	0	1.87	9.311	2.582	0	0	0	0.695	9.897	0.307	-0.122	0	0	1510068142
-9.382	-2.541	-1.999	-0.061	-0.061	0	3.228	-8.646	1.013	0.061	-0.061	-0.061	3.892	9.524	1.944	-0.122	-0.061	0	-9.642	-0.531	-2.035	0	0	0	1.916	9.324	2.615	0.061	0	0	0.635	9.909	0.339	-0.061	0.061	0	1510068142
-9.41	-2.547	-1.995	-0.061	-0.061	0	3.24	-8.524	1.038	0	-0.183	-0.061	3.912	9.562	1.962	-0.061	0	0	-9.65	-0.459	-2.007	-0.061	0.061	0	1.914	9.337	2.603	0	0.061	0.061	0.556	9.897	0.352	-0.061	0.061	0	1510068142
-9.394	-2.567	-1.986	-0.061	-0.061	0	3.252	-8.552	1.025	0	-0.061	0	3.903	9.574	1.946	-0.061	0	0	-9.644	-0.482	-1.97	-0.061	0.061	0	1.858	9.366	2.607	0.061	0.061	0.061	0.671	9.892	0.36	-0.061	0	0	1510068142
-9.374	-2.59	-1.989	-0.061	0	0.061	3.272	-8.624	1.052	-0.061	-0.061	-0.061	3.967	9.624	1.986	-0.061	0.061	0	-9.625	-0.506	-1.974	-0.061	0	0	1.877	9.391	2.625	0.061	0.122	0.122	0.693	9.89	0.365	-0.061	0	0	1510068142
-9.343	-2.634	-1.986	-0.061	0	0	3.413	-8.641	1.086	0	0	-0.061	4.009	9.619	2.03	-0.061	0.122	0.122	-9.666	-0.489	-1.992	0	0	-0.061	1.827	9.329	2.628	0	0.122	0.122	0.627	9.897	0.386	0	0	0	1510068142
-9.349	-2.669	-2.017	-0.061	0	0	3.413	-8.641	1.086	0.061	0	-0.183	3.896	9.569	2.005	-0.122	-0.061	0.183	-9.744	-0.452	-2.07	-0.061	-0.061	-0.061	1.96	9.35	2.579	0.061	0.061	0.122	0.578	9.886	0.401	-0.061	0	0	1510068142
-9.313	-2.643	-2	0	-0.061	-0.122	3.408	-8.64	1.097	0.061	0.061	-0.244	3.919	9.485	1.981	-0.061	0	0	-9.829	-0.486	-2.155	-0.061	-0.244	-0.061	2.292	9.316	2.512	0.061	0.244	0.061	0.468	9.903	0.402	0	-0.061	0	1510068142
-9.299	-2.676	-1.985	0.061	0	-0.183	3.364	-8.436	0.964	0	-0.122	-0.305	3.931	9.349	1.884	0	0.061	-0.061	-9.861	-0.459	-2.15	-0.061	-0.427	-0.061	2.329	9.257	2.498	0.061	0.488	-0.061	0.428	9.914	0.403	-0.061	-0.061	0	1510068142
-9.336	-2.603	-1.989	0.061	-0.061	-0.244	3.364	-8.436	0.964	0	0	-0.244	3.883	9.333	1.809	0.122	0.183	-0.122	-9.844	-0.48	-2.147	-0.061	-0.549	-0.061	2.194	9.269	2.467	0	0.488	-0.183	0.479	9.896	0.408	0	-0.122	-0.061	1510068142
-9.362	-2.568	-1.981	0	0	-0.366	3.315	-8.306	0.916	-0.061	0	-0.183	3.872	9.429	1.809	0.244	0.183	-0.183	-9.796	-0.511	-2.018	-0.061	-0.671	-0.061	2.103	9.347	2.491	0	0.549	-0.183	0.482	9.902	0.39	0	-0.183	-0.061	1510068142
-9.388	-2.622	-1.976	0.061	0	-0.366	3.418	-8.376	0.792	-0.183	-0.061	-0.183	3.908	9.508	1.823	0.244	0.305	-0.244	-9.776	-0.52	-1.873	-0.061	-0.671	0	1.973	9.379	2.549	0	0.549	-0.183	0.499	9.911	0.379	0.061	-0.183	-0.122	1510068142
-9.368	-2.676	-1.967	0.061	0	-0.305	3.418	-8.376	0.792	-0.305	0.122	0	3.899	9.61	1.823	0.305	0.305	-0.183	-9.734	-0.519	-1.738	-0.061	-0.671	0	1.736	9.402	2.61	0	0.549	-0.244	0.59	9.917	0.324	0.061	-0.122	-0.122	1510068142
-9.353	-2.7	-1.939	0.061	0	-0.305	3.426	-8.507	0.822	-0.366	0.122	-0.061	3.833	9.63	1.851	0.305	0.183	-0.122	-9.692	-0.534	-1.571	0	-0.671	0	1.637	9.396	2.632	0	0.427	-0.244	0.657	9.899	0.291	0.061	-0.122	-0.183	1510068142
-9.342	-2.69	-1.945	0.122	0	-0.244	3.286	-8.589	0.883	-0.366	0.305	-0.183	3.802	9.629	1.849	0.244	0.183	-0.061	-9.641	-0.551	-1.428	0	-0.61	0	1.525	9.347	2.649	0	0.427	-0.244	0.723	9.874	0.275	0.061	-0.122	-0.183	1510068142
-9.351	-2.669	-1.964	0.061	0	-0.244	3.286	-8.589	0.883	-0.305	0.183	-0.244	3.747	9.653	1.855	0.183	0.183	-0.122	-9.642	-0.532	-1.302	0	-0.488	0	1.436	9.36	2.641	0	0.366	-0.183	0.702	9.893	0.23	0	-0.061	-0.122	1510068142
-9.356	-2.753	-1.991	0.061	0	-0.183	3.188	-8.6	0.904	-0.244	0.183	-0.244	3.706	9.704	1.877	0.122	0.183	-0.122	-9.665	-0.526	-1.197	0	-0.427	0	1.381	9.398	2.677	0	0.366	-0.183	0.709	9.878	0.26	0	-0.122	-0.122	1510068142
-9.332	-2.82	-1.976	0.061	0	-0.122	3.156	-8.646	0.89	-0.244	0.122	-0.183	3.602	9.728	1.814	0.061	0.122	-0.061	-9.666	-0.537	-1.127	0.061	-0.427	0	1.391	9.448	2.695	0	0.305	-0.122	0.751	9.884	0.225	0	-0.061	-0.061	1510068142
-9.332	-2.834	-2.009	0.061	0	-0.061	3.156	-8.646	0.89	-0.183	0.122	-0.061	3.601	9.759	1.788	0.061	0.061	-0.061	-9.648	-0.522	-1.028	0.061	-0.305	0	1.354	9.458	2.722	-0.061	0.244	-0.122	0.8	9.849	0.249	0.061	-0.122	-0.061	1510068143
-9.343	-2.826	-2.001	0	0	-0.061	3.2	-8.667	0.88	-0.183	0.183	-0.061	3.575	9.729	1.775	0.061	0.122	-0.122	-9.695	-0.501	-0.995	0.061	-0.244	0	1.275	9.424	2.696	-0.061	0.183	-0.061	0.73	9.9	0.239	-0.061	-0.061	0	1510068143
-9.331	-2.809	-2.028	0	0	0	3.204	-8.704	0.847	-0.122	0.122	0	3.505	9.696	1.714	0	0	-0.122	-9.719	-0.516	-0.974	0.061	-0.183	0	1.233	9.4	2.705	-0.061	0.061	-0.122	0.653	9.889	0.231	-0.061	-0.061	0	1510068143
-9.299	-2.812	-1.944	0	0	0	3.269	-8.732	0.833	-0.061	0.122	0	3.522	9.708	1.676	0	-0.122	-0.122	-9.664	-0.486	-0.931	0.061	-0.183	-0.061	1.218	9.416	2.771	0	0	-0.061	0.543	9.898	0.234	-0.061	-0.122	0	1510068143
-9.316	-2.804	-1.979	0	-0.061	0.061	3.305	-8.758	0.871	0	0.183	-0.061	3.575	9.727	1.64	-0.061	-0.061	-0.061	-9.609	-0.464	-0.825	0.061	0.061	-0.061	1.15	9.424	2.771	-0.061	-0.122	0	0.634	9.869	0.206	-0.061	-0.122	0	1510068143
-9.335	-2.836	-1.969	0.061	0	0.122	3.248	-8.746	0.821	0	0.244	0	3.569	9.79	1.687	-0.061	-0.122	0	-9.667	-0.53	-0.843	0.061	0.061	-0.061	1.083	9.466	2.771	-0.061	-0.183	0	0.677	9.872	0.236	-0.061	-0.122	0	1510068143
-9.36	-2.829	-1.993	0.061	0	0.183	3.124	-8.746	0.81	0.061	0.122	0	3.573	9.881	1.736	-0.183	-0.183	0	-9.643	-0.526	-0.817	0.061	0.183	-0.061	1.098	9.55	2.75	-0.061	-0.305	0.061	0.709	9.879	0.27	-0.122	-0.061	-0.061	1510068143
-9.351	-2.798	-1.95	0	0	0.244	3.151	-8.76	0.781	0.122	0.122	0	3.572	9.883	1.774	-0.244	-0.244	0	-9.616	-0.559	-0.837	0.061	0.366	-0.061	1.049	9.515	2.744	-0.061	-0.427	0.122	0.718	9.892	0.26	-0.183	-0.122	0	1510068143
-9.317	-2.812	-1.952	0	0	0.244	3.125	-8.711	0.784	0.122	0.061	0	3.577	9.825	1.763	-0.366	-0.366	0.061	-9.667	-0.542	-0.896	0.061	0.488	-0.061	1.085	9.467	2.716	-0.061	-0.549	0.183	0.644	9.889	0.301	-0.183	-0.122	0	1510068143
-9.293	-2.846	-1.974	0	0	0.244	3.156	-8.66	0.758	0.244	0.122	0	3.586	9.788	1.774	-0.366	-0.427	0	-9.714	-0.486	-1.018	0.061	0.488	0	1.378	9.482	2.698	-0.061	-0.61	0.183	0.568	9.881	0.306	-0.122	0	0	1510068143
-9.289	-2.823	-1.985	0	0	0.244	3.07	-8.601	0.76	0.244	-0.061	-0.061	3.633	9.667	1.75	-0.366	-0.366	0	-9.762	-0.48	-1.119	0.061	0.488	0	1.598	9.422	2.673	-0.122	-0.549	0.183	0.589	9.875	0.371	-0.183	0	0	1510068143
-9.298	-2.78	-1.97	0	0	0.244	3.128	-8.549	0.845	0.122	0	-0.061	3.686	9.599	1.778	-0.305	-0.183	-0.061	-9.792	-0.481	-1.236	0.061	0.427	0	1.709	9.397	2.674	-0.122	-0.427	0.183	0.563	9.886	0.418	-0.183	0	0	1510068143
-9.271	-2.712	-1.97	-0.061	0.061	0.183	3.257	-8.478	0.799	0.061	-0.061	0.061	3.706	9.609	1.824	-0.244	-0.183	-0.122	-9.836	-0.418	-1.345	0	0.366	0	1.753	9.411	2.644	-0.122	-0.366	0.122	0.542	9.895	0.409	-0.122	-0.061	0.061	1510068143
-9.321	-2.675	-2.034	-0.061	0.061	0.122	3.339	-8.495	0.761	0.122	0	0.061	3.808	9.611	1.907	-0.244	-0.244	-0.183	-9.806	-0.385	-1.404	-0.061	0.244	0	1.87	9.402	2.643	-0.061	-0.366	0.122	0.451	9.875	0.419	-0.122	-0.061	0.061	1510068143
-9.412	-2.731	-2.076	-0.122	-0.122	0.061	3.36	-8.484	0.895	0.122	-0.061	0	3.887	9.515	1.933	-0.244	-0.122	-0.122	-9.788	-0.474	-1.415	-0.122	0.244	0	1.899	9.318	2.61	-0.122	-0.305	0.122	0.443	9.929	0.394	-0.122	-0.061	0.061	1510068143
-9.335	-2.686	-2.024	-0.061	-0.061	0.061	3.36	-8.484	0.895	0.122	-0.122	-0.061	3.947	9.495	1.966	-0.183	-0.061	-0.122	-9.871	-0.568	-1.504	-0.061	0.183	0	1.903	9.301	2.558	-0.122	-0.183	0.122	0.51	9.909	0.389	0	0.061	0	1510068143
-9.324	-2.681	-2.068	-0.122	0	0	3.364	-8.495	0.859	0.122	-0.183	-0.122	3.932	9.519	1.927	-0.183	-0.061	-0.122	-9.836	-0.477	-1.56	-0.061	0.122	0	1.952	9.341	2.601	-0.061	-0.061	0.061	0.559	9.891	0.484	-0.061	0	0	1510068143
-9.368	-2.726	-2.03	-0.122	-0.122	-0.061	3.374	-8.494	0.898	0	-0.183	-0.183	3.881	9.476	1.846	-0.122	-0.122	0	-9.867	-0.496	-1.589	-0.122	0	0	1.955	9.31	2.584	-0.061	-0.122	0	0.459	9.905	0.415	-0.061	0	0	1510068143
-9.254	-2.645	-1.992	-0.061	-0.061	-0.061	3.394	-8.476	0.918	-0.061	-0.061	-0.122	3.887	9.405	1.826	-0.061	-0.061	-0.061	-9.844	-0.482	-1.572	-0.061	-0.122	0	2.005	9.247	2.604	0	0	0	0.523	9.906	0.426	-0.061	0.061	0	1510068143
-9.304	-2.629	-2.012	-0.061	-0.122	-0.122	3.261	-8.403	0.977	-0.061	-0.061	-0.122	3.884	9.422	1.811	0	0.122	-0.061	-9.752	-0.432	-1.554	-0.122	-0.122	0	1.973	9.269	2.635	-0.061	0.183	-0.061	0.55	9.883	0.496	-0.061	0	0	1510068143
-9.356	-2.589	-1.961	0	-0.061	-0.122	3.256	-8.515	1.025	-0.061	-0.061	-0.061	3.822	9.496	1.824	0.122	0.061	0	-9.756	-0.465	-1.542	-0.061	-0.122	0	1.808	9.302	2.649	0	0.122	-0.061	0.634	9.857	0.38	-0.061	0	0	1510068143
-9.377	-2.553	-1.975	-0.061	-0.061	-0.122	3.256	-8.515	1.025	-0.061	-0.061	-0.061	3.764	9.532	1.851	0.122	0	0.061	-9.759	-0.427	-1.555	-0.061	-0.122	0	1.778	9.299	2.675	-0.061	0.122	-0.122	0.629	9.889	0.452	-0.061	0.061	0	1510068143
-9.411	-2.582	-1.961	-0.061	-0.122	-0.183	3.223	-8.551	0.969	-0.061	-0.183	-0.061	3.694	9.509	1.871	0.122	-0.061	0.061	-9.714	-0.443	-1.482	-0.061	-0.122	0	1.796	9.289	2.717	-0.061	0.061	-0.183	0.666	9.915	0.415	-0.061	0	0	1510068143
-9.403	-2.601	-1.958	-0.061	-0.122	-0.061	3.262	-8.466	0.885	-0.122	-0.183	-0.061	3.68	9.515	1.933	0.183	0.122	0	-9.722	-0.451	-1.409	-0.061	-0.061	0	1.749	9.274	2.682	0	0.122	-0.122	0.592	9.896	0.364	-0.061	0	0	1510068143
-9.409	-2.668	-2.021	-0.061	-0.061	0	3.299	-8.475	0.784	-0.122	-0.061	0.061	3.631	9.609	1.973	0.122	0.061	-0.122	-9.691	-0.432	-1.366	-0.061	0	0	1.671	9.35	2.724	0.061	0.183	-0.122	0.726	9.89	0.382	0	0	-0.061	1510068143
-9.353	-2.738	-1.963	-0.061	-0.122	0	3.339	-8.592	0.825	-0.122	-0.122	0.061	3.736	9.713	2.043	0.061	-0.061	-0.122	-9.733	-0.463	-1.349	-0.061	0	0	1.625	9.408	2.741	0.122	0.122	-0.061	0.768	9.893	0.447	0	0.061	0	1510068144
-9.25	-2.737	-1.949	0	-0.061	0	3.494	-8.546	0.925	-0.183	-0.061	0.061	3.835	9.654	2.067	0	0.061	0	-9.778	-0.444	-1.322	-0.061	0	0	1.631	9.306	2.749	0.061	0.183	-0.061	0.672	9.892	0.423	0	0.061	0	1510068144
-9.184	-2.835	-1.982	-0.061	-0.061	-0.122	3.494	-8.546	0.925	-0.122	-0.061	-0.122	3.698	9.491	1.924	-0.061	-0.122	0.122	-10.026	-0.365	-1.511	-0.122	-0.244	-0.061	1.832	9.238	2.659	-0.061	0.244	-0.183	0.467	9.88	0.407	-0.061	-0.061	0	1510068144
-9.213	-2.894	-1.968	0	-0.122	-0.244	3.335	-8.375	0.907	-0.122	-0.183	-0.305	3.469	9.32	1.696	0.122	-0.183	0	-10.14	-0.383	-1.587	-0.122	-0.61	0	2.169	9.271	2.6	-0.061	0.305	-0.366	0.541	9.848	0.434	0	0.061	0.061	1510068144
-9.112	-2.927	-1.948	0	-0.061	-0.366	3.141	-8.241	0.73	-0.183	-0.244	-0.305	3.451	9.304	1.571	0.305	0	-0.366	-10.215	-0.469	-1.731	-0.183	-0.977	0	2.397	9.348	2.5	-0.122	0.671	-0.61	0.397	9.902	0.516	0	0.061	0.061	1510068144
-9.222	-2.897	-1.97	0	-0.122	-0.671	3.013	-8.118	0.635	-0.305	-0.183	-0.122	3.377	9.318	1.371	0.549	0.244	-0.61	-10.314	-0.432	-1.687	-0.183	-1.404	0.061	2.357	9.408	2.534	-0.183	0.854	-0.916	0.257	9.869	0.496	-0.061	0.061	0	1510068144
-9.296	-2.997	-2	0	-0.061	-0.854	2.824	-8.051	0.449	-0.549	-0.305	0.122	3.366	9.41	1.292	0.854	0.244	-0.854	-10.172	-0.455	-1.457	-0.244	-1.709	0.122	2.094	9.408	2.58	-0.244	0.916	-1.099	0.249	9.942	0.488	0.061	-0.122	-0.061	1510068144
-9.274	-3.098	-1.976	0	-0.183	-0.916	2.881	-8.163	0.38	-0.793	-0.244	0.427	3.405	9.472	1.296	1.038	0.488	-1.099	-10.001	-0.496	-1.096	-0.244	-1.831	0.122	1.714	9.336	2.613	-0.244	1.038	-1.221	0.188	9.999	0.481	0.061	-0.122	-0.061	1510068144
-9.271	-3.296	-1.925	0	-0.366	-0.977	2.932	-8.332	0.356	-0.916	-0.122	0.61	3.378	9.589	1.309	1.099	0.549	-1.16	-9.896	-0.597	-0.697	-0.244	-1.892	0.061	1.223	9.27	2.69	-0.244	1.099	-1.282	0.361	9.912	0.423	0.122	0	-0.183	1510068144
-9.107	-3.38	-1.745	0.183	-0.305	-0.854	2.95	-8.62	0.388	-0.977	-0.183	0.732	3.342	9.644	1.306	0.977	0.305	-1.038	-9.689	-0.52	-0.26	-0.061	-1.953	0.061	0.59	9.113	2.791	-0.122	1.099	-1.343	0.751	9.873	0.42	0.244	0.122	-0.061	1510068144
-9.015	-3.381	-1.669	0.244	-0.183	-0.854	2.976	-8.778	0.416	-0.916	-0.305	0.732	3.334	9.708	1.237	0.916	0.244	-0.854	-9.55	-0.389	0.115	0	-1.892	0.061	0.185	9.128	2.944	-0.061	1.038	-1.282	0.79	9.862	0.418	0.244	0.122	-0.061	1510068144
-9.159	-3.292	-1.698	0.244	-0.183	-0.854	2.998	-8.811	0.459	-0.793	-0.366	0.732	3.268	9.887	1.196	0.854	0.305	-0.671	-9.415	-0.252	0.543	0.061	-1.648	0.061	-0.031	9.288	3.096	-0.061	1.038	-1.221	0.647	9.812	0.325	0.244	-0.183	0.122	1510068144
-9.147	-3.339	-1.719	0.061	-0.061	-0.793	3.138	-8.86	0.495	-0.854	-0.183	0.732	3.116	10.117	1.091	0.793	0.305	-0.488	-9.43	-0.14	0.907	0	-1.465	0.061	-0.298	9.467	3.187	0	0.977	-1.038	0.599	9.927	0.256	0.122	-0.122	0.061	1510068144
-9.165	-3.463	-1.635	0	-0.061	-0.671	3.248	-8.961	0.426	-0.671	0	0.732	3.006	10.294	1.061	0.732	0.305	-0.305	-9.35	-0.093	1.219	-0.061	-1.282	0.061	-0.613	9.583	3.228	0	0.793	-0.854	0.695	9.863	0.182	0.122	-0.122	0.061	1510068144
-9.177	-3.6	-1.599	0.061	0	-0.427	3.286	-9.144	0.342	-0.488	0	0.61	2.859	10.319	1.05	0.61	0.305	-0.183	-9.33	-0.13	1.483	-0.061	-1.038	0	-0.782	9.591	3.206	0	0.671	-0.61	0.961	9.824	0.053	0.122	-0.061	-0.122	1510068144
-9.216	-3.634	-1.625	0.061	0	-0.305	3.292	-9.354	0.176	-0.183	-0.122	0.305	2.724	10.346	1.024	0.488	0.305	-0.061	-9.307	-0.191	1.658	-0.122	-0.793	-0.061	-0.939	9.585	3.182	-0.061	0.61	-0.366	1.159	9.838	0.031	0	0.061	-0.061	1510068144
-9.254	-3.62	-1.632	-0.061	0	-0.244	3.214	-9.446	-0.037	0.061	-0.305	-0.061	2.643	10.346	0.925	0.244	0.305	0	-9.276	-0.298	1.761	-0.061	-0.366	-0.122	-1.159	9.599	3.134	0	0.488	-0.183	1.162	9.875	0.115	0	0.061	-0.061	1510068144
-9.275	-3.712	-1.627	-0.061	-0.061	-0.122	3.033	-9.293	-0.24	0.183	-0.183	-0.244	2.509	10.444	0.811	0.061	0.122	0.061	-9.329	-0.378	1.817	0	-0.183	-0.061	-1.359	9.674	3.088	0	0.488	-0.183	1.098	9.885	0.123	0	-0.061	-0.061	1510068144
-9.183	-3.805	-1.567	-0.061	-0.061	0	2.787	-9.137	-0.322	0.183	-0.183	-0.366	2.482	10.421	0.678	-0.183	-0.122	0.122	-9.329	-0.437	1.781	0.061	0.122	-0.061	-1.384	9.697	3.079	0.061	0	0.061	1.043	9.892	0.062	0.061	0	-0.061	1510068144
-9.109	-3.851	-1.523	0.061	-0.061	0.061	2.625	-8.988	-0.471	0.122	0	-0.305	2.462	10.369	0.529	-0.305	-0.366	0.183	-9.422	-0.476	1.638	0.183	0.305	-0.061	-1.255	9.696	3.059	0.061	-0.244	0.122	1.054	9.899	0.117	0.061	0	-0.061	1510068144
-9.112	-3.851	-1.47	0.183	0	0.122	2.355	-8.954	-0.513	0.122	0	-0.244	2.486	10.294	0.408	-0.244	-0.488	0.244	-9.361	-0.413	1.549	0.244	0.488	-0.061	-1.029	9.756	3.125	0.061	-0.244	0.122	0.977	9.902	0.195	-0.122	-0.061	0	1510068144
-9.128	-3.754	-1.531	0.183	0.122	0.244	2.317	-8.87	-0.508	0	-0.061	-0.061	2.699	10.366	0.505	-0.183	-0.305	0.244	-9.409	-0.319	1.548	0.305	0.671	-0.061	-0.963	9.847	3.149	0	-0.61	0.366	0.827	9.892	0.202	-0.122	-0.244	-0.061	1510068144
-9.135	-3.754	-1.528	0.244	0.244	0.427	2.493	-8.931	-0.404	-0.122	0.122	0.122	2.925	10.482	0.72	-0.183	0.122	0.183	-9.356	-0.349	1.55	0.305	1.099	0	-0.987	9.861	3.141	-0.061	-0.732	0.549	0.903	9.862	0.152	-0.122	-0.244	-0.061	1510068144
-9.146	-3.704	-1.544	0.305	0.305	0.61	2.687	-9.044	-0.22	-0.061	0.488	0.244	2.939	10.494	0.921	-0.366	0.122	0.305	-9.39	-0.317	1.45	0.305	1.282	-0.061	-0.892	9.823	3.183	-0.122	-0.916	0.671	1.023	9.884	0.105	-0.183	-0.183	-0.122	1510068144
-9.152	-3.59	-1.656	0.244	0.305	0.671	2.689	-9.179	-0.112	0.061	0.122	0.183	2.86	10.416	1.077	-0.671	-0.183	0.488	-9.385	-0.234	1.278	0.305	1.526	-0.122	-0.859	9.664	3.118	-0.122	-1.038	0.854	1.068	9.885	0.15	-0.244	-0.183	-0.061	1510068144
-9.156	-3.492	-1.705	0.061	0.244	0.732	3.004	-9.192	-0.028	0.244	0	-0.122	2.954	10.324	1.254	-0.916	-0.366	0.61	-9.484	-0.236	1.064	0.244	1.892	-0.061	-0.806	9.507	3.066	-0.061	-1.221	1.038	0.933	9.868	0.246	-0.244	-0.183	-0.061	1510068145
-9.146	-3.493	-1.751	0	0.244	0.793	3.272	-9.104	0.09	0.183	0.488	-0.549	2.934	10.185	1.267	-1.16	-0.671	0.793	-9.522	-0.284	0.654	0.244	1.953	-0.061	-0.476	9.396	3.027	-0.061	-1.221	1.038	0.848	9.843	0.258	-0.244	-0.122	-0.061	1510068145
-9.121	-3.449	-1.743	-0.061	0.244	0.732	3.102	-9.103	0.132	0.305	0.916	-0.854	2.876	10.011	1.158	-1.282	-1.16	0.977	-9.653	-0.244	0.203	0.244	1.953	0	0.068	9.354	2.984	-0.061	-1.77	0.977	0.666	9.884	0.34	-0.244	0	-0.061	1510068145
-9.197	-3.36	-1.853	-0.183	0.183	0.732	2.797	-9.065	0.172	0.305	0.793	-0.916	2.925	9.783	1.043	-1.221	-1.16	0.916	-9.67	-0.191	-0.099	0.122	1.953	0	0.59	9.323	2.884	-0.122	-1.77	0.977	0.36	9.878	0.404	-0.244	0	-0.061	1510068145
-9.263	-3.289	-1.942	-0.183	0.061	0.671	2.69	-8.996	0.252	0.427	0.732	-0.732	3.072	9.572	1.022	-1.038	-0.854	0.61	-9.755	-0.233	-0.392	0.122	1.831	0	1.025	9.282	2.799	-0.122	-1.77	0.977	0.362	9.909	0.406	-0.183	0.061	-0.122	1510068145
-9.162	-3.259	-1.915	-0.183	0.061	0.732	2.617	-8.789	0.425	0.549	0.61	-0.549	3.244	9.433	1.084	-0.916	-0.427	0.244	-9.851	-0.28	-0.723	0.061	1.648	-0.061	1.333	9.284	2.768	0	-1.343	0.854	0.498	9.917	0.428	-0.122	-0.061	-0.244	1510068145
-9.166	-3.109	-1.967	-0.244	0	0.671	2.656	-8.588	0.624	0.61	0.549	-0.244	3.443	9.481	1.218	-0.793	-0.305	0	-9.872	-0.239	-1.04	0	1.343	-0.061	1.54	9.342	2.695	0	-1.099	0.793	0.63	9.865	0.409	-0.122	-0.061	-0.244	1510068145
-9.065	-3.057	-1.914	-0.183	-0.061	0.549	2.698	-8.525	0.78	0.732	0.244	-0.061	3.663	9.418	1.375	-0.732	-0.244	-0.061	-9.862	-0.313	-1.275	-0.061	1.16	-0.061	1.619	9.252	2.669	0	-1.099	0.793	0.49	9.874	0.444	-0.061	0.122	-0.061	1510068145
-9.103	-3.031	-1.999	-0.183	-0.061	0.427	2.833	-8.469	0.837	0.916	-0.061	-0.122	3.766	9.326	1.517	-0.671	-0.305	-0.061	-9.975	-0.34	-1.548	-0.061	0.977	-0.061	1.768	9.164	2.631	-0.122	-0.854	0.488	0.374	9.883	0.518	-0.183	0.061	-0.061	1510068145
-9.232	-3.049	-2.079	-0.122	0	0.366	2.986	-8.461	0.815	0.916	-0.244	-0.305	3.888	9.36	1.617	-0.549	-0.366	-0.122	-10.033	-0.349	-1.805	-0.061	0.732	-0.061	2.044	9.268	2.607	-0.061	-0.671	0.366	0.388	9.868	0.455	-0.183	0.061	-0.061	1510068145
-9.192	-2.92	-2.009	-0.122	0	0.244	3.185	-8.489	0.584	0.793	-0.427	-0.366	4.003	9.411	1.696	-0.488	-0.244	-0.183	-10.093	-0.342	-1.974	-0.061	0.427	-0.061	2.273	9.347	2.588	-0.061	-0.671	0.366	0.333	9.924	0.525	-0.122	0	-0.061	1510068145
-9.207	-2.824	-2.043	-0.183	0.061	0.061	3.185	-8.489	0.584	0.732	-0.305	-0.366	4.127	9.348	1.741	-0.305	-0.061	-0.183	-10.037	-0.362	-2.049	-0.122	0.122	0	2.36	9.306	2.614	-0.061	-0.244	0.122	0.012	9.948	0.542	-0.122	0	0	1510068145
-9.288	-2.84	-2.103	-0.122	-0.061	-0.061	3.198	-8.342	0.56	0.549	-0.305	-0.427	4.197	9.382	1.859	-0.122	0.183	-0.183	-9.984	-0.352	-2.071	-0.122	0.061	-0.061	2.314	9.289	2.597	-0.122	-0.061	0.122	-0.032	9.961	0.462	-0.122	0	0	1510068145
-9.252	-2.805	-2.043	-0.122	0	-0.061	3.196	-8.159	0.577	0.244	-0.183	-0.305	4.186	9.374	1.932	-0.061	0.305	-0.183	-9.971	-0.4	-2.06	-0.183	-0.122	0	2.262	9.28	2.577	-0.122	-0.061	0.122	0.201	9.932	0.493	-0.122	-0.122	-0.122	1510068145
-9.336	-2.754	-2.107	-0.122	-0.061	-0.183	3.145	-8.172	0.482	0.061	0	-0.122	4.073	9.393	1.932	0	0.122	-0.122	-9.904	-0.419	-1.994	-0.122	-0.244	0	2.178	9.282	2.589	-0.061	0.183	-0.061	0.31	9.909	0.522	-0.061	0.122	-0.122	1510068145
-9.371	-2.847	-2.089	-0.122	-0.183	-0.305	3.071	-8.223	0.524	-0.061	-0.244	-0.061	4.108	9.381	1.887	0.061	0.122	-0.061	-9.906	-0.44	-1.902	-0.122	-0.244	0	2.043	9.233	2.625	0	0.305	-0.122	0.16	9.953	0.451	-0.061	0.122	-0.122	1510068145
-9.337	-2.905	-2.007	-0.061	-0.183	-0.244	3.141	-8.318	0.574	-0.244	-0.305	0	4.02	9.43	1.793	0.061	0.244	-0.061	-9.91	-0.431	-1.815	0	-0.488	0.061	1.925	9.265	2.686	0	0.305	-0.122	0.384	9.93	0.551	-0.061	0	-0.122	1510068145
-9.238	-2.839	-1.913	0	-0.061	-0.244	3.248	-8.44	0.679	-0.427	-0.183	0.061	3.894	9.465	1.708	0.183	0.122	0	-9.774	-0.353	-1.665	0	-0.549	0	1.812	9.283	2.801	0.122	0.488	-0.244	0.516	9.924	0.628	-0.061	0.122	-0.061	1510068145
-9.283	-2.78	-1.899	-0.061	-0.061	-0.305	3.303	-8.491	0.823	-0.549	0	0.183	3.813	9.524	1.688	0.305	0.244	0.122	-9.753	-0.234	-1.546	0	-0.549	0	1.643	9.3	2.881	0.061	0.488	-0.244	0.293	9.886	0.566	-0.061	0.122	-0.061	1510068145
-9.19	-2.742	-1.858	-0.061	0.122	-0.244	3.273	-8.545	1.032	-0.488	0.122	0.244	3.71	9.574	1.702	0.427	0.305	0.183	-9.705	-0.164	-1.404	-0.061	-0.61	0	1.571	9.296	2.919	0.061	0.488	-0.244	0.304	9.902	0.488	0	-0.061	0	1510068145
-9.079	-2.652	-1.861	-0.122	0.366	-0.244	3.219	-8.61	1.119	-0.366	0.122	0.183	3.626	9.635	1.836	0.427	0.305	0.183	-9.562	-0.165	-1.293	-0.183	-0.366	0	1.506	9.323	2.919	0.061	0.427	-0.244	0.321	9.853	0.526	0	-0.122	-0.061	1510068145
-9.193	-2.478	-2.114	-0.244	0.427	-0.305	3.267	-8.637	1.197	-0.305	-0.061	0.122	3.58	9.652	1.937	0.366	0.366	0.183	-9.564	-0.175	-1.239	-0.183	-0.366	0	1.419	9.305	2.773	-0.122	0.427	-0.183	0.327	9.782	0.382	-0.061	-0.122	-0.122	1510068145
-9.165	-2.455	-2.233	-0.366	0.366	-0.305	3.413	-8.592	1.113	-0.244	-0.183	0	3.452	9.563	2.016	0.244	0.366	0.061	-9.418	-0.353	-1.135	-0.427	-0.183	-0.061	1.383	9.257	2.634	-0.122	0.427	-0.183	0.384	9.872	0.376	0	-0.122	-0.244	1510068145
-9.392	-2.428	-2.639	-0.427	0.122	-0.366	3.323	-8.524	0.916	-0.122	-0.122	-0.244	3.326	9.533	2.044	0.061	0.305	-0.183	-9.58	-0.578	-1.177	-0.488	-0.061	-0.061	1.336	9.304	2.426	-0.183	0.305	-0.061	0.7	9.806	0.34	-0.122	-0.061	-0.305	1510068145
-9.627	-2.606	-2.909	-0.61	-0.305	-0.305	3.482	-8.526	0.77	0.122	-0.244	-0.488	3.262	9.688	2.024	-0.183	0.061	-0.549	-9.877	-0.741	-1.401	-0.488	-0.061	-0.061	1.39	9.526	2.321	-0.183	0.244	-0.122	1.148	9.911	0.077	-0.122	-0.061	-0.366	1510068145
-9.473	-2.578	-2.805	-0.916	-0.61	-0.366	3.419	-8.772	0.791	0.061	-0.488	-0.916	3.262	9.811	1.902	-0.366	-0.305	-0.916	-9.856	-0.91	-1.58	-0.488	-0.122	0	1.39	9.526	2.321	-0.183	0.244	-0.122	1.544	10.02	0.325	-0.122	0.305	-0.244	1510068146
-9.231	-2.944	-2.619	-0.977	-1.526	-0.427	3.48	-8.917	0.689	0	-1.16	-1.465	3.383	9.776	1.853	-0.366	-0.305	-0.916	-9.759	-0.959	-1.627	-0.366	-0.183	0.061	1.666	9.636	2.248	-0.305	-0.122	-0.427	1.915	9.793	0.496	-0.366	0.732	0.061	1510068146
-8.891	-2.993	-1.814	-0.671	-1.709	-0.244	3.805	-8.698	0.803	0	-1.099	-1.77	3.524	9.484	1.763	-0.427	-0.671	-1.099	-9.672	-1	-1.678	-0.366	-0.183	0.061	1.574	9.302	2.308	-0.366	0.061	-0.488	3.328	9.493	0.802	-0.488	0.488	0.244	1510068146
-8.784	-2.93	-1.293	-0.671	-1.709	-0.122	3.98	-7.966	0.922	-0.122	-0.549	-2.075	3.766	9.671	1.888	-0.305	-0.488	-1.038	-9.534	-0.597	-1.633	0.366	-0.732	0.305	1.467	9.41	2.613	-0.366	0.061	-0.488	3.423	9.466	0.871	-0.671	0.977	1.16	1510068146
-9.433	-3.035	-0.809	0	-1.587	-0.122	3.767	-7.415	0.717	-0.183	-0.732	-2.197	3.944	9.832	2.096	-0.305	-0.488	-1.038	-9.74	-0.266	-1.627	0.305	0.061	0.427	1.237	9.326	3.33	-0.854	0.061	-0.366	3.046	10.361	0.807	-0.977	1.099	2.197	1510068146
-10.298	-2.755	-0.432	0.488	-0.488	-0.244	4.109	-7.222	0.967	0	-1.648	-2.258	3.535	9.905	2.303	-0.122	-0.366	-0.244	-10.184	0.218	-1.729	0.305	0.061	0.427	1.768	9.451	3.92	-0.427	-0.244	-0.671	3.503	11.051	0.999	-0.977	0.549	2.747	1510068146
-10.963	-2.734	-0.434	0.183	-0.549	-0.366	5.018	-7.1	0.839	-0.122	-1.831	-1.526	3.402	10.107	2.783	0.122	-0.427	-0.244	-10.3	0.609	-1.899	0.427	-0.427	0.488	2.257	9.711	4.296	-0.427	-0.244	-0.671	2.638	11.531	2.038	0.122	0.183	3.784	1510068146
-10.337	-3.086	-0.409	0.366	-0.732	-0.61	5.906	-7.333	0.67	-0.244	-1.16	-0.488	3.255	10.09	3.219	0.122	-0.427	-0.244	-10.275	0.596	-1.913	0.244	-0.305	0.488	2.181	9.506	4.043	-0.488	-0.122	-0.61	1.8	11.07	1.308	0	0.427	4.333	1510068146
-9.237	-2.771	-0.043	0.671	-0.305	-0.183	6.477	-7.659	0.534	-0.427	-0.549	0.183	2.801	9.531	3.376	0.183	0.061	-0.305	-9.53	0.409	-1.822	0.244	-0.305	0.488	1.931	8.861	3.912	-0.427	-0.366	-0.61	1.059	9.688	0.547	-0.061	1.282	3.479	1510068146
-8.622	-2.153	0.045	0.854	-0.305	0.122	6.739	-7.394	0.434	-0.61	-0.122	0.305	2.474	8.843	3.298	0	-0.488	-0.305	-9.077	0.579	-1.696	0.977	-0.61	0.244	1.615	8.087	3.815	-0.427	-0.366	-0.61	1.264	8.532	0.331	0.366	0.244	2.502	1510068146
-8.43	-1.5	0.005	0.977	0.183	0.061	6.643	-6.909	0.562	-0.977	0.488	0.061	2.421	8.356	3.143	0	-0.488	-0.305	-8.943	0.877	-1.558	0.977	-0.549	-0.061	1.353	7.584	3.831	-0.427	-0.244	-0.549	2.213	8.013	0.593	0.732	-0.305	1.526	1510068146
-8.654	-1.42	-0.12	0.549	0.305	-0.122	6.471	-6.594	0.706	-1.038	0.916	-0.122	2.436	8.262	2.936	-0.244	-1.16	-0.244	-8.906	1.311	-1.573	0.977	-0.549	-0.061	1.492	7.584	3.88	0.122	-0.61	-0.488	1.954	7.575	0.653	0.854	0.916	0.977	1510068146
-8.939	-1.704	0.105	0.366	0.305	-0.122	6.364	-6.747	0.872	-0.854	1.343	0.061	2.62	8.496	2.774	-0.122	-1.221	-0.427	-9.264	1.485	-1.78	0.427	0	-0.305	1.94	8.069	3.953	0.122	-0.61	-0.488	2.632	7.645	1.543	0.549	0.549	0.549	1510068146
-9.739	-1.817	0.089	0.427	-0.061	0.061	6.258	-7.187	0.876	-0.427	1.282	0.305	2.961	8.742	2.767	-0.122	-1.221	-0.427	-9.528	1.294	-1.992	0.183	-0.183	-0.61	2.363	8.471	3.913	0.427	-0.732	-0.549	3.479	7.379	1.952	1.465	-0.732	0.305	1510068146
-9.957	-1.711	0.159	0.244	-0.183	0.061	6.218	-7.784	0.732	0	0.61	0.183	2.961	8.742	2.767	0.244	-1.038	-0.61	-9.272	0.964	-1.97	0.183	-0.183	-0.61	2.287	8.553	3.845	0.488	-0.732	-0.488	4.93	7.587	1.275	2.136	-1.282	-0.305	1510068146
-10.456	-1.497	0.695	0.427	-0.305	0.183	6.211	-8.095	0.581	0.305	0.244	0.061	2.961	8.742	2.767	0.244	-1.038	-0.61	-9.148	0.821	-1.878	0.305	0.122	-0.916	1.838	8.366	3.839	0.488	-0.732	-0.488	8.4	9.284	1.047	2.441	-1.953	-0.977	1510068146
-11.53	-2.505	0.543	0.061	-0.977	0.061	6.042	-7.855	0.636	0.305	0.61	0.061	3.859	9.077	3.247	0.244	-1.038	-0.61	-9.764	0.616	-1.628	0.244	1.16	-0.854	1.469	8.514	3.67	0.671	-0.977	-0.183	7.654	9.02	0.439	0.549	-2.38	-0.122	1510068146
-10.616	-2.639	1.044	1.282	0.549	0.671	5.544	-7.618	0.825	0.305	0.916	0.305	3.671	10.072	3.033	0.244	-1.343	0.488	-10.609	0.299	-1.681	0.244	1.16	-0.854	1.617	9.668	3.448	0.61	-1.099	-0.122	3.517	8.85	-1.328	-1.16	-2.075	0.488	1510068146
-11.001	-3.653	-0.574	0.549	0.305	0.305	5.006	-7.93	0.742	0.305	0.732	0.977	3.899	11.55	2.783	0.244	-1.343	0.488	-11.452	0.56	-1.565	0.671	-0.366	-0.793	2.222	11.366	3.965	0.61	-1.099	-0.122	7.16	10.204	-0.986	0.183	-2.441	-1.16	1510068146
-10.122	-3.838	-0.278	0.305	1.099	-0.061	5.052	-8.937	0.502	0.183	0.488	1.526	4.449	12.545	2.762	0.305	-1.648	0.427	-11.836	-0.441	-1.119	-0.183	0.366	-0.793	1.882	12.189	3.545	1.16	-1.038	-0.183	5.498	11.312	0.751	1.343	0	-0.61	1510068146
-9.471	-3.557	-0.919	0.488	1.343	0.122	5.093	-9.903	0.27	0.61	0.61	1.892	4.758	12.334	2.59	0.488	0.916	0.671	-10.91	-0.714	-0.339	-0.183	0.366	-0.793	1.375	11.866	2.975	0.488	-0.183	0.366	0.528	10.459	0.084	-1.587	1.343	-1.404	1510068146
-8.569	-3.651	-2.184	-0.122	3.052	0	4.813	-9.719	0.248	0.977	0.549	1.892	4.207	11.289	2.22	0.183	1.343	1.16	-10.043	-0.921	0.435	-0.244	0	-0.61	0.546	10.745	2.365	0.488	-0.183	0.366	-0.382	9.869	-0.979	-1.221	0.244	-1.16	1510068146
-8.943	-3.63	-2.713	-0.305	1.282	0.305	4.254	-8.652	0.263	1.221	-0.061	1.16	3.498	10.305	1.763	0.183	1.343	1.16	-9.664	-1.638	0.45	-0.427	0.488	-0.366	-0.144	9.835	1.674	-0.061	0.122	0.61	1.942	10.081	-1.148	0.366	-2.197	-2.502	1510068146
-9.055	-3.168	-2.686	-0.977	1.404	0.488	3.89	-8.024	0.529	1.16	-0.549	0.061	3.284	10.061	1.409	-0.793	-0.244	0.977	-9.308	-1.708	0.14	-0.427	0.488	-0.366	-0.245	9.722	1.481	0.122	0.427	1.038	1.322	9.709	-0.925	-0.122	0	-2.441	1510068146
-9.136	-3.035	-2.552	-0.488	1.099	0.61	3.563	-8.124	0.736	1.16	-0.732	-0.793	3.328	10.023	0.988	-1.343	-0.427	0.549	-9.396	-1.483	-0.614	-0.427	0.916	-0.122	0.157	9.811	1.398	0.122	0.427	1.038	0.223	9.799	-0.748	-0.122	0.732	-2.319	1510068146
-8.581	-2.61	-2.407	-0.671	1.465	0.305	3.163	-8.336	0.935	1.16	-0.854	-1.038	3.314	9.403	0.754	-1.343	-0.427	0.549	-8.957	-1.587	-0.947	-0.671	0.854	-0.061	0.157	9.811	1.398	0.427	0.244	0.916	0.87	9.957	-0.531	-0.061	-0.732	-2.502	1510068147
-8.39	-2.473	-2.342	-0.488	0.793	0	2.775	-7.831	1.018	1.099	-1.16	-1.099	3.903	8.701	0.957	-0.854	-0.854	0.244	-8.738	-1.717	-1.114	-0.793	0.671	0.061	1.651	8.945	1.446	0.244	0.061	0.61	1	9.685	-0.263	-0.122	-0.61	-2.808	1510068147
-8.138	-2.061	-2.482	-0.183	0.977	0	2.75	-6.94	1.169	0.61	-0.854	-0.916	4.45	8.268	1.156	-0.61	0.671	0.122	-8.715	-1.58	-1.388	-0.61	0.427	0.305	1.651	8.945	1.446	0.244	0.061	0.61	1.122	9.398	-0.249	-0.183	-0.244	-2.563	1510068147
-8.391	-1.859	-3.207	-0.305	1.099	-0.244	2.761	-6.344	1.268	0.122	-0.244	-0.427	4.258	8.308	1.248	-0.61	0.671	0.122	-8.771	-1.526	-1.627	-0.61	0.427	0.305	1.908	8.618	1.31	-0.305	0.916	0.671	1.353	9.213	-0.524	-0.061	0.122	-2.441	1510068147
-8.842	-2.152	-3.393	-0.183	-0.183	-0.488	2.482	-6.285	1.186	0	-0.488	-0.061	3.932	8.477	1.287	-0.366	1.282	-0.305	-8.821	-1.721	-1.921	-0.61	0.061	0.366	1.736	8.807	1.231	-0.61	0.854	0.427	0.994	9.455	-0.461	-0.061	0.488	-2.319	1510068147
-9.067	-1.938	-3.016	-0.061	-0.61	-0.244	2.574	-6.611	1.062	0.061	-1.343	0.122	3.886	8.558	1.412	-0.366	1.282	-0.305	-8.522	-2.023	-2.007	-0.488	-0.244	0.427	1.638	8.849	1.11	-0.61	0.854	0.427	1.05	9.374	0.072	-0.183	0.305	-2.075	1510068147
-9.148	-1.792	-2.603	-0.122	-1.587	0.061	2.945	-6.892	1.084	0	-2.625	0	4.106	8.637	1.568	-0.366	0.793	-0.488	-8.668	-2.096	-2.07	-0.488	-0.244	0.427	1.522	8.87	1.172	-0.61	0.488	0.305	0.993	9.435	0.163	-0.183	-0.366	-1.648	1510068147
-8.489	-1.02	-2.263	0	-0.488	0.427	3.919	-6.946	1.166	-0.244	-3.296	-0.366	4.206	9.071	1.658	-0.427	0.916	-0.793	-8.634	-1.452	-2.108	-0.061	-0.183	0.61	1.68	9.295	1.488	-0.854	0.488	0.183	1.062	9.002	-0.041	-0.427	-0.427	-1.404	1510068147
-8.634	-0.988	-3.009	-1.038	1.038	-0.061	4.951	-6.866	1.561	-0.427	-1.892	-0.305	4.252	9.686	1.733	-0.427	0.916	-0.793	-9.674	-0.915	-1.904	-0.244	1.953	1.282	2.046	9.971	2.186	-0.854	0.488	0.183	0.705	9.016	-0.517	-0.427	-0.244	-1.282	1510068147
-10.788	-2.283	-4.335	-1.404	-0.183	-0.061	5.191	-6.965	1.729	-0.732	-0.977	-0.061	4.267	10.78	1.966	-0.305	0.732	-0.854	-12.111	0.206	-2.324	-0.244	1.953	1.282	2.796	11.09	2.859	-0.854	0.122	0.183	0.735	10.305	-0.985	-0.793	0.122	-1.282	1510068147
-11.731	-3.838	-4.554	-1.587	-0.671	0.183	5.307	-8.403	1.426	-0.549	-1.953	0	4.357	11.874	2.466	0.549	0.61	-1.038	-13.519	0.591	-2.219	-0.244	0.488	0.977	3.829	12.005	3.68	-0.488	-0.244	-0.671	2.111	11.362	0.352	-0.671	0.244	-1.099	1510068147
-11.389	-5.307	-3.508	-0.183	-2.747	0.183	6.325	-11.067	0.757	0.244	-2.686	0.427	4.359	11.719	2.934	0.549	0.61	-1.038	-12.505	0.059	-1.416	-0.61	-1.709	0.61	2.875	11.238	4.247	-0.488	-0.244	-0.671	3.894	12.251	1.733	-1.404	0.427	-0.061	1510068147
-10.158	-4.755	-1.997	0.61	-3.235	0.122	7.656	-12.207	0.109	0.488	-1.709	0.61	3.826	10.442	2.896	0.61	1.16	-0.916	-10.884	-0.438	-0.206	-0.61	-1.709	0.61	0.217	9.251	4.223	-0.427	0.793	-0.916	4.146	12.482	2.202	-2.136	-0.366	2.075	1510068147
-10.074	-3.15	-1.14	0	-1.831	0.183	7.93	-10.807	0.337	-0.305	0.427	-0.366	2.553	9.695	2.537	-0.488	0.244	1.038	-10.044	0.672	0.278	0.122	-0.549	0	-1.353	8.077	4.52	-0.366	1.404	0.061	1.034	12.495	-0.238	-2.258	-0.305	4.456	1510068147
-9.994	-3.279	-1.747	-0.366	-1.404	-0.244	7.302	-9.359	0.523	-0.916	2.38	-1.221	1.43	9.806	2.131	-0.488	0.244	1.038	-9.382	1.11	0.401	-0.061	0.061	-0.122	-1.485	8.214	4.669	-0.366	1.404	0.061	-1.339	12.569	0.051	-0.977	-0.671	4.883	1510068147
-8.258	-3.234	-1.008	-0.366	-0.854	-0.427	6.126	-8.697	0.659	-0.549	3.357	-1.465	1.108	9.951	1.793	-1.099	-2.014	1.709	-8.996	0.662	-0.103	-0.061	0.061	-0.122	-0.701	8.78	4.206	0.549	0.122	-0.122	-0.663	11.307	-0.602	0.366	-0.732	4.333	1510068147
-7.745	-2.396	-0.77	-0.366	-1.099	0.244	4.947	-8.287	0.356	0.427	1.953	-1.709	1.574	9.274	1.927	-0.61	-2.075	1.343	-8.405	0.699	-0.316	0.061	-0.183	-0.305	0.735	8.62	4.174	0.549	-0.549	0.061	0.166	9.938	0.615	0.916	-1.343	4.883	1510068147
-8.006	-2.413	-0.461	0	-0.61	0.549	4.669	-7.461	-0.043	1.16	0.427	-2.075	1.974	8.386	2.268	-0.61	-2.075	1.343	-8.344	0.682	-0.593	0.183	0.427	-0.427	1.04	7.955	3.901	0.549	-0.549	0.061	0.42	9.036	0.847	1.282	0.244	4.639	1510068147
-7.72	-2.55	-0.28	0.305	-0.671	0.305	4.709	-6.618	-0.426	1.404	-0.061	-2.258	1.672	7.929	2.387	0	0.305	0.671	-8.551	0.709	-1.036	0.183	0.427	-0.427	1.146	7.489	3.514	0	-0.244	0.305	0.126	8.317	0.699	1.831	2.747	3.845	1510068147
-7.336	-1.794	0.098	0.183	0.427	0.183	4.845	-6.023	-0.642	1.221	-0.305	-2.38	1.378	7.925	2.324	0.366	0.366	-0.305	-8.801	1.069	-1.346	0.183	0.366	-0.488	1.608	7.669	3.535	0	-0.488	-0.122	-2.089	7.672	-0.242	2.197	4.272	2.747	1510068147
-7.509	-0.938	0.121	0.366	1.831	0.366	4.949	-5.77	-0.932	0.854	-0.488	-2.258	1.796	8.026	2.327	0.366	0.366	-0.305	-8.555	1.092	-1.48	-0.183	-0.061	-0.488	1.847	7.84	3.542	0	-0.488	-0.122	-2.801	6.832	0.714	1.465	1.099	2.502	1510068147
-8.842	-0.842	-0.593	-0.732	2.075	0.549	5.102	-5.791	-0.991	0.732	-0.366	-1.892	1.796	8.026	2.327	0.671	-0.366	-0.793	-8.555	1.092	-1.48	-0.183	-0.061	-0.488	1.847	7.84	3.542	0.244	-0.61	-0.366	-2.801	6.832	0.714	2.441	-2.197	1.099	1510068147
-10.056	-1.878	-1.153	-0.977	0.671	0.488	5.236	-5.78	-0.924	0.305	-0.549	-1.343	3.509	8.307	2.823	0.977	0.916	-0.977	-8.747	1.148	-1.754	-0.244	0.427	-0.671	1.92	7.876	3.633	0.366	-0.977	-0.183	3.746	7.775	-0.396	2.014	-2.075	-0.854	1510068147
-11.197	-1.465	0.233	1.099	-0.61	0.793	5.765	-5.996	-0.685	0.183	-0.122	-0.916	3.647	8.443	3.054	0.977	0.916	-0.977	-8.92	0.644	-1.749	-0.488	0.366	-0.732	2.196	7.931	3.561	0.366	-0.977	-0.183	10.799	9.872	0.957	1.648	-3.113	-1.648	1510068147
-11.871	-1.717	-1.017	0.244	-1.221	0.671	5.87	-6.02	-0.347	-0.061	0.366	-0.549	3.88	8.736	3.113	0.977	0.549	-0.61	-9.243	0.065	-1.585	-0.488	0.366	-0.732	1.796	8.197	3.618	0.488	-0.977	-0.244	8.923	9.908	-0.775	0.061	0.977	0.305	1510068147
-11.664	-2.98	-1.529	0.366	0.671	0.305	5.675	-6.147	0.041	-0.061	0.366	-0.549	4.213	10.353	3.191	0.854	-0.244	-0.183	-12.15	-0.172	-2.231	-0.61	1.953	-1.221	1.652	9.81	3.145	0.61	-0.977	0.305	0.682	9.424	-0.488	-0.366	0	2.563	1510068147
-11.763	-4.619	-2.381	-0.061	-1.831	-0.61	5.821	-7.031	0.221	-0.671	-0.122	1.099	4.315	12.487	3.068	0.549	-0.549	0.061	-12.927	-0.514	-1.97	-0.61	1.282	-1.038	2.927	12.116	3.04	0.61	-0.977	0.305	8.204	11.786	0.328	0.122	-3.235	-1.526	1510068148
-9.336	-4.12	-1.635	-0.488	0.671	-0.427	6.572	-8.68	0.611	-0.671	-0.122	1.099	4.676	12.746	2.639	0.122	-1.221	-0.122	-12.226	-1.395	-0.916	-0.427	-0.183	-0.916	2.631	12.587	2.626	1.587	-0.854	-0.427	3.095	11.917	1.638	1.77	2.747	-0.549	1510068148
-9.428	-3.892	-3.065	0.061	0.183	-0.366	7.929	-9.331	1.266	-0.732	1.099	2.258	5.205	12.133	2.168	-0.122	-1.221	-0.244	-11.002	-2.092	-0.228	-0.61	-0.732	-1.16	1.132	11.828	2.248	0.488	1.221	0.122	-1.352	10.427	-1.564	-2.747	2.014	0.793	1510068148
-8.821	-3.222	-2.781	-1.404	1.282	-0.183	7.858	-9.188	1.775	-0.671	2.197	1.221	4.817	11.543	1.52	-0.061	0.305	0.244	-10.037	-2.385	-0.038	-0.366	-1.099	-0.854	-0.264	11.02	1.815	0.488	1.221	0.122	0.359	10.091	-1.86	0.549	-1.892	-1.709	1510068148
-9.563	-2.931	-2.413	-1.16	0.366	0.061	6.804	-9.018	2.211	-0.061	1.099	-0.61	3.802	11.224	0.854	-0.366	1.709	0.793	-9.489	-1.832	-0.166	-0.305	-0.305	-0.427	-0.669	10.739	1.717	-0.183	1.465	0.732	0.359	10.091	-1.86	0	-0.305	-1.648	1510068148
-9.312	-2.645	-2.448	-0.488	1.038	-0.427	6.252	-8.888	2.524	0.977	0	-2.075	3.592	10.853	0.652	-0.732	1.099	1.038	-9.461	-1.846	-0.227	-0.549	0.427	-0.183	-0.531	10.458	1.713	0.183	0.244	0.732	1.355	9.896	-1.023	0.305	2.136	-2.075	1510068148
-8.916	-2.894	-2.316	-0.671	0.671	-0.305	6.187	-8.512	2.572	2.197	-0.732	-3.052	3.592	10.853	0.652	-0.854	-0.305	1.343	-9.461	-1.846	-0.227	-0.854	0.427	0.061	-0.531	10.458	1.713	0.183	0.244	0.732	1.355	9.896	-1.023	0.549	2.563	-2.014	1510068148
-8.872	-2.446	-2.327	-0.732	0.549	-0.061	6.919	-8.214	2.95	2.93	-0.916	-3.845	4.753	10.403	1.791	-0.916	-0.549	1.892	-8.96	-1.914	-0.633	-0.732	0.488	0.122	0.287	9.862	1.81	-0.122	-0.305	0.732	0.45	10.239	0.129	0.122	0.305	-2.319	1510068148
-8.741	-2.096	-2.875	-0.977	0.793	-0.305	7.437	-7.765	2.878	3.784	-1.16	-4.761	5.191	10.314	2.339	-1.038	0.488	2.319	-9.037	-1.719	-0.915	-0.549	0.916	0.366	0.828	9.391	1.958	-0.732	-0.122	0.732	1.221	9.524	-0.663	0.122	0.305	-2.136	1510068148
-8.723	-2.522	-2.978	-0.977	-0.244	-0.549	8.082	-7.046	3.083	4.089	-1.343	-5.432	5.871	10.561	3.228	-1.526	0.854	2.747	-9.099	-1.806	-1.528	-0.732	1.16	0.732	1.055	9.496	1.942	-0.732	-0.122	0.732	1.245	9.485	-0.534	0.549	0.549	-2.136	1510068148
-8.805	-2.755	-2.731	-0.671	-0.549	-0.549	8.65	-6.114	2.812	3.967	0.122	-5.859	6.405	10.243	3.783	-2.075	0.61	3.723	-8.803	-1.666	-1.851	-0.549	1.038	0.549	1.418	9.222	1.871	-1.282	-0.488	0.793	1.245	9.485	-0.534	0.488	1.465	-2.136	1510068148
-9.02	-2.763	-2.394	0.244	-1.038	-0.122	8.573	-5.243	2.596	4.028	0.488	-6.042	6.405	10.243	3.783	-2.808	-0.183	4.456	-8.66	-1.975	-2	-0.671	0.671	0.671	1.839	8.799	1.808	-1.587	-0.916	1.038	1.542	9.611	0.053	0.183	0.977	-1.953	1510068148
-8.882	-2.235	-1.942	0.793	-0.427	0.183	8.415	-3.857	2.791	3.845	0.916	-5.859	9.253	9.941	4.723	-3.357	-0.061	5.249	-8.66	-1.975	-2	-0.427	0.854	0.732	1.453	8.685	2.143	-1.587	-0.916	1.038	1.564	9.354	-0.123	-0.122	0	-1.526	1510068148
-8.961	-1.486	-2.042	0.916	0.305	0.183	8.341	-2.394	3.424	3.052	1.099	-5.798	10.458	9.953	5.213	-4.272	-0.183	6.226	-8.327	-1.62	-2.141	0.061	1.16	0.488	1.258	8.849	2.445	-1.831	-0.793	1.526	1.564	9.354	-0.123	-0.122	-0.061	-1.099	1510068148
-9.256	-1.615	-2.808	0.183	0.732	0.366	8.72	-0.915	3.819	2.319	1.343	-5.859	10.458	9.953	5.213	-5.188	-0.183	7.507	-9.509	-0.921	-2.896	0.305	1.526	0.61	2.873	9.13	2.647	-1.77	-1.526	3.174	0.78	9.768	-0.115	-0.305	-0.671	-0.977	1510068148
-9.512	-2.303	-3.316	0.061	0.183	0.854	9.481	0.071	3.558	1.953	1.77	-5.371	10.129	7.614	5.061	-6.104	0.244	8.362	-9.509	-0.921	-2.896	0.305	3.052	0.916	4.785	9.868	3.252	-1.77	-1.526	3.174	2.359	9.717	-0.632	-0.61	-1.099	-1.038	1510068148
-9.341	-2.942	-2.938	0.244	-0.854	1.099	9.216	0.677	3.786	1.404	-0.061	-4.944	10.043	5.919	4.388	-5.188	-1.709	8.057	-10.018	-0.37	-3.354	0.366	1.343	0.916	5.1	9.398	3.973	-1.465	-1.648	3.174	2.359	9.717	-0.632	-0.977	-2.014	-0.671	1510068148
-10.054	-3.71	-2.335	1.16	-2.014	1.038	9.697	1.41	3.396	0.305	-2.625	-4.7	10.043	5.919	4.388	-3.418	-3.845	8.301	-10.745	-0.797	-3.607	0.671	1.892	0.549	5.541	9.995	4.334	-3.479	-3.113	5.249	3.164	10.329	0.72	-1.282	-0.854	0.671	1510068148
-9.741	-3.372	-2.088	1.099	-1.282	0.793	10.673	1.932	2.59	-1.16	-2.747	-3.113	10.299	4.579	3.365	-0.793	-5.127	7.324	-10.745	-0.797	-3.607	0.916	1.221	0.366	5.541	9.995	4.334	-3.479	-3.113	5.249	3.164	10.329	0.72	-1.282	-1.709	1.953	1510068148
-9.775	-3.207	-1.304	0.61	-0.854	0.427	11.076	1.931	2.28	-2.869	-2.014	-1.953	10.265	3.775	2.86	1.831	-4.028	4.883	-10.154	0.65	-3.845	1.343	0.549	0.366	7.148	9.232	6.944	-3.662	-4.15	5.676	4.042	11.465	2.35	-1.648	-1.16	2.991	1510068148
-11.029	-2.961	-1.055	0.793	-0.366	-0.244	11.17	1.554	1.648	-3.906	-0.671	-0.488	10.265	3.775	2.86	4.028	-5.249	2.136	-10.328	1.304	-3.976	1.404	-0.122	0.061	7.236	7.406	6.91	-5.92	-0.061	6.836	-1.432	11.824	-0.666	-1.648	-0.977	3.601	1510068148
-10.546	-2.734	-1.035	0.488	-0.183	-0.732	10.726	0.932	1.196	-4.517	0.061	1.587	10.974	3.528	2.454	3.54	-1.282	-0.244	-10.328	1.304	-3.976	0.916	-0.549	0.061	7.236	7.406	6.91	-5.92	-0.061	6.836	-1.432	11.824	-0.666	-1.099	-0.244	2.93	1510068148
-9.098	-2.452	-0.9	-0.061	-0.061	-0.671	10.574	0.258	1.59	-4.272	2.075	2.686	8.168	1.688	2.068	1.709	3.174	-1.343	-9.513	0.721	-3.108	0.793	-2.441	-0.061	6.235	4.724	4.831	-6.897	1.526	6.042	-2.681	11.311	-0.086	0.183	-0.671	2.014	1510068148
-8.618	-2.291	-0.166	-0.305	0.793	-0.061	10.268	0.238	1.488	-2.808	4.333	2.563	8.168	1.688	2.068	-0.244	4.761	-1.953	-8.655	0.758	-2.111	0.61	-1.831	0	5.258	2.578	4.18	-5.188	1.465	3.662	-1.78	8.896	0.857	0.732	-0.122	0.427	1510068148
-7.948	-2.187	-0.386	-0.244	1.282	0.427	9.333	0.245	1.78	-1.343	4.333	1.831	6.443	0.043	0.999	-0.977	4.456	-2.38	-8.655	0.758	-2.111	0.244	-1.526	0.122	4.8	0.474	4.425	-5.188	1.465	3.662	-1.457	8.6	0.872	1.16	2.93	-0.549	1510068148
-8.137	-1.949	-0.964	-0.061	2.319	0.61	8.583	0.054	1.971	-0.122	4.395	0.916	6.245	-0.461	1.546	-0.671	4.883	-2.502	-8.617	1.343	-1.343	0.244	-1.282	0.122	4.8	0.474	4.425	-4.639	0.732	3.418	-1.457	8.6	0.872	1.038	1.953	-0.793	1510068149
-9.88	-2.034	-2.603	-0.549	2.686	0.183	7.515	0.396	1.916	0.427	4.944	0.183	6.245	-0.461	1.546	0	4.639	-1.587	-9.249	0.702	-1.485	-0.305	-0.305	0.366	5.327	-2.36	5.026	-1.892	0	2.258	0.627	9.408	0.959	2.014	0.977	-0.671	1510068149
-11.037	-3.181	-2.818	-0.549	0.366	0.061	5.952	0.818	2.267	0.366	4.028	-0.549	5.974	-0.126	3.082	0.61	3.479	-0.732	-9.249	0.702	-1.485	-1.099	0.854	0.061	5.327	-2.36	5.026	-1.892	0	2.258	0.627	9.408	0.959	1.587	-2.747	-0.61	1510068149
-9.391	-3.07	-2.238	0.488	0.61	1.099	4.922	1.037	3.67	0.122	3.235	-0.549	6.105	1.091	5.897	0.916	2.563	-0.671	-9.593	-0.397	-2.245	-0.732	0.122	-0.183	6.777	-1.615	5.804	-0.916	-0.854	2.014	-0.248	12.394	2.147	-1.343	-3.479	-2.991	1510068149
-8.441	-1.623	-2.411	-0.488	1.831	0.61	4.503	1.511	4.865	-0.305	2.136	0.488	6.105	1.091	5.897	0.732	1.709	-1.16	-9.356	-0.495	-2.323	-0.427	-0.122	-0.183	7.11	-1.528	5.712	-0.916	-0.854	2.075	1.329	9.69	-0.33	1.465	1.282	-0.61	1510068149
-8.821	-1.797	-2.993	-0.122	0.122	0	5.277	1.677	5.314	-0.122	2.563	0.977	8.018	1.785	6.47	0.488	1.77	-0.916	-9.356	-0.495	-2.323	-0.427	-0.061	-0.244	6.721	-2.078	5.374	-0.977	0.061	1.953	1.499	9.915	1.501	0	0.916	-0.977	1510068149
-9.113	-2.007	-3.411	-0.61	0.366	-0.305	4.805	1.616	6.114	-0.366	1.892	0.854	7.375	1.427	5.961	0.61	0.977	-0.183	-9.787	-0.343	-2.43	-0.305	0.061	-0.366	7.01	-2.403	5.329	-0.671	-0.244	1.465	1.499	9.915	1.501	-0.366	-0.183	-1.099	1510068149
-9.551	-2.073	-3.406	-0.366	0.244	-0.122	4.557	1.235	6.614	-0.427	1.282	0.427	7.375	1.427	5.961	0.732	1.221	0.305	-9.918	-0.249	-2.479	-0.244	-0.183	-0.183	7.527	-2.615	5.431	-0.427	-0.61	1.465	1.136	9.838	0.238	0.305	-0.061	-0.549	1510068149
-9.351	-2.113	-2.994	0	-0.305	0.183	4.217	0.968	7.538	-0.122	0.854	0.671	7.372	1.647	6.943	0.916	1.221	0	-9.918	-0.249	-2.479	-0.427	-0.61	-0.244	7.533	-2.696	5.498	-0.122	-0.122	1.465	1.087	10.033	0.807	0.061	0.427	-0.61	1510068149
-9.098	-1.887	-2.964	-0.061	0.183	0	4.581	0.532	7.77	-0.732	0.183	0.916	7.692	2.028	6.958	1.221	1.282	-0.366	-9.561	-0.65	-2.537	-0.366	-0.488	-0.183	7.678	-2.549	5.548	-0.122	-0.305	1.465	1.087	10.033	0.807	-0.305	0.61	-0.366	1510068149
-9.205	-1.646	-3.076	-0.183	0.244	-0.244	5.978	0.163	7.728	-0.732	0.977	1.404	7.692	2.028	6.958	1.221	1.282	-0.305	-9.789	-0.599	-2.468	-0.183	-0.488	-0.183	7.678	-2.549	5.548	-0.366	-0.061	1.404	0.551	9.906	0.377	-0.061	0.061	-0.305	1510068149
-9.482	-1.833	-3.068	-0.061	-0.183	-0.122	6.243	-0.096	7.97	-0.549	1.831	1.648	6.365	2.572	7.625	0.854	1.16	-0.244	-9.789	-0.599	-2.468	-0.122	-0.488	0	7.439	-3.083	5.507	-0.244	-0.122	1.343	0.679	9.903	0.709	-0.061	-0.183	-0.244	1510068149
-9.263	-1.75	-2.873	0	-0.183	0	5.624	-0.097	7.858	-0.427	1.648	1.465	6.365	2.572	7.625	0.549	0.549	-0.183	-9.683	-0.557	-2.338	-0.061	-0.61	0.061	7.439	-3.083	5.507	-0.183	0.183	1.038	0.679	9.903	0.709	-0.061	0.244	-0.244	1510068149
-9.177	-1.578	-2.939	-0.061	0.061	-0.183	4.54	-0.178	7.971	0.061	1.709	0.916	6.132	2.808	7.528	-0.061	0.977	-0.427	-9.483	-0.323	-2.125	0	-0.366	0.061	7.108	-3.224	5.59	-0.122	0.305	0.671	0.886	9.878	0.364	0	-0.122	-0.183	1510068149
-9.233	-1.688	-2.996	-0.122	-0.366	-0.183	4.033	-0.371	8.061	0.183	1.465	0.854	5.969	3.089	7.834	0.183	-0.61	-0.427	-9.483	-0.323	-2.125	0	-0.427	0.061	6.728	-3.537	5.609	-0.122	0.427	0.427	0.886	9.878	0.364	-0.122	-0.183	-0.061	1510068149
-9.259	-1.817	-2.878	0.061	-0.488	-0.122	4.243	-0.428	7.486	-0.244	0.854	0.488	6.613	3.082	7.547	0	-0.061	0	-9.47	-0.39	-1.979	0	-0.488	0.183	6.452	-3.694	5.57	0	0.061	0.183	0.787	9.818	0.455	-0.061	0.122	-0.061	1510068149
-9.423	-1.838	-2.909	0.061	-0.366	-0.122	4.414	-0.718	7.971	-0.732	0.488	0.122	6.26	2.826	7.942	0.061	-0.488	0	-9.652	-0.234	-2.079	0.061	-0.122	0.061	6.547	-3.744	5.623	0.244	0.061	0.061	0.629	9.904	0.398	0	0.122	0	1510068149
-9.426	-1.832	-2.724	0.061	-0.793	-0.183	4.258	-1.04	8.439	-0.61	0.061	0.122	7.252	3.372	7.395	-0.183	-0.916	0.122	-9.652	-0.234	-2.079	0.061	-0.183	-0.061	6.376	-3.65	5.719	0.244	0.183	-0.122	0.939	9.908	0.512	0	-0.305	0	1510068149
-9.398	-1.778	-2.552	0.061	-0.854	-0.183	4.949	-1.473	8.591	0.244	0.977	-0.427	7.252	3.372	7.395	-0.244	-0.671	0.793	-9.703	-0.177	-2.025	0.122	-0.183	0	6.376	-3.65	5.719	0.183	0	-0.366	0.939	9.908	0.512	-0.122	-0.122	0.122	1510068149
-9.418	-1.715	-2.262	-0.061	-0.793	-0.183	5.028	-1.607	9.738	1.465	0.61	-0.977	7.79	3.383	8.563	-0.671	-0.916	1.831	-9.648	0.128	-1.876	0.122	-0.244	-0.061	6.045	-3.86	5.544	0.488	-0.732	-0.488	1.073	9.825	0.575	-0.305	0.122	0.183	1510068149
-9.446	-1.657	-2.028	0	-0.427	-0.061	5.368	-1.202	9.411	2.502	1.465	-1.343	7.851	2.438	7.992	-1.526	-1.282	3.174	-9.648	0.128	-1.876	0.122	-0.183	-0.122	6.454	-3.905	5.511	0.977	-0.977	-0.916	1.174	9.744	0.763	-0.244	-0.061	0.244	1510068149
-9.581	-1.634	-2.023	-0.061	-0.488	-0.061	4.918	-0.562	8.869	2.93	1.404	-1.526	7.851	2.438	7.992	-1.587	-1.404	3.845	-9.707	0.63	-1.855	0	-0.183	-0.183	6.763	-3.638	5.504	1.16	-1.404	-0.854	1.174	9.744	0.763	0.061	0.366	0.549	1510068149
-9.556	-1.593	-1.86	-0.366	-0.122	-0.122	4.213	0.1	7.894	1.953	0.793	-1.16	7.844	1.65	6.685	-1.282	-1.038	3.845	-9.684	0.586	-1.849	-0.244	0.183	-0.244	6.763	-3.638	5.504	1.221	-1.587	-0.916	0.312	9.912	0.623	-0.061	0.183	0.366	1510068149
-9.575	-1.962	-1.866	-0.427	-0.244	-0.061	4.26	0.036	7.281	2.319	2.441	-0.732	6.349	-0.335	5.717	-0.427	-1.343	3.906	-9.684	0.586	-1.849	-0.427	0.122	-0.122	7.069	-3.766	5.024	1.343	-1.831	-0.732	0.707	9.883	0.699	0.183	0.122	0.061	1510068149
-9.294	-2.042	-1.779	-0.488	-0.122	-0.122	3.504	0.199	8.019	2.075	0.427	-0.671	6.349	-0.335	5.717	0.244	-1.709	3.784	-9.688	0.401	-1.671	-0.488	0.122	-0.183	6.812	-3.844	4.276	1.587	-1.953	-1.099	0.707	9.883	0.699	0.305	0.061	0	1510068149
-9.125	-1.9	-1.829	-0.549	0.183	-0.244	3.866	0.49	8.514	2.441	0.671	-0.732	7.261	-1.171	5.352	0.61	-0.244	3.906	-9.688	0.401	-1.671	-0.427	0.061	-0.183	6.812	-3.844	4.276	2.625	-1.953	-1.038	0.861	9.729	0.703	0.305	0.366	0.061	1510068150
-9.251	-1.884	-2.025	-0.732	0.061	-0.305	3.46	0.597	9.003	3.296	0.732	-0.671	9.593	-1.853	6.409	1.221	-1.648	4.211	-9.625	0.687	-1.705	-0.61	0.122	-0.427	8.112	-2.73	3.46	3.174	-2.686	-0.61	0.276	9.721	0.553	0.305	0.61	0.122	1510068150
-9.198	-1.707	-2.101	-0.916	0.427	-0.488	3.932	1.024	9.106	3.784	0.61	-0.427	9.593	-1.853	6.409	1.404	-0.61	4.944	-9.799	0.725	-2.037	-0.977	-0.122	-0.549	8.764	-2.101	3.86	3.845	-2.197	-0.427	0.276	9.721	0.553	0.366	0.183	-0.061	1510068150
-9.388	-1.434	-2.427	-1.526	0.366	-0.854	3.852	1.469	9.268	3.906	0.366	0.183	10.377	-2.113	6.668	1.709	-1.221	5.127	-9.799	0.725	-2.037	-1.465	-0.061	-0.488	8.764	-2.101	3.86	3.967	-2.197	0.305	0.443	9.839	0.276	0.488	0.183	-0.183	1510068150
-9.17	-1.2	-2.682	-2.136	0.427	-1.038	4.268	1.68	8.972	3.845	0.977	0.61	10.117	-2.143	6.246	2.136	-1.038	4.639	-9.707	0.513	-2.158	-1.709	-0.061	-0.671	9.582	-1.299	4.175	3.967	-2.014	1.038	0.443	9.839	0.276	0.793	0.488	-0.366	1510068150
-9.326	-1.267	-3.208	-2.319	0.793	-1.099	3.872	2.287	8.885	3.54	0.366	1.099	9.36	-2.297	5.825	2.808	-1.404	3.845	-9.652	-0.355	-2.243	-2.014	0.061	-0.488	9.737	-0.474	3.676	3.784	-1.038	1.282	0.836	9.765	0.018	0.732	1.16	-0.671	1510068150
-9.762	-1.614	-3.683	-2.38	-0.305	-1.099	3.372	3.054	7.648	2.869	0.793	1.465	8.435	-2.067	5.002	2.991	-1.648	3.601	-9.652	-0.355	-2.243	-2.258	0.183	-0.61	9.737	-0.474	3.676	3.296	-0.366	1.343	1.366	9.958	-0.203	0.305	1.953	-0.793	1510068150
-9.893	-1.804	-3.578	-2.319	-0.488	-0.793	3.237	4.13	6.832	2.808	1.831	1.953	6.398	-1.608	4.736	3.418	-1.16	2.869	-9.648	-1.105	-2.219	-2.441	0.854	-0.427	8.987	-0.069	3.582	3.296	-0.366	1.343	1.23	10.214	-0.428	0.122	2.197	-0.671	1510068150
-9.776	-1.9	-3.266	-2.136	-0.305	-0.366	2.487	5.283	6.3	1.648	0.732	2.625	6.398	-1.608	4.736	3.54	-2.563	1.892	-9.411	-2.302	-2.23	-2.075	0.61	-0.366	8.987	-0.069	3.582	2.258	-0.916	1.099	1.23	10.214	-0.428	0.061	2.502	-0.488	1510068150
-9.396	-1.832	-3.193	-1.77	0.183	0	2.048	6.493	5.936	0.61	-0.122	2.258	6.513	-1.381	4.691	2.808	-2.502	1.343	-9.411	-2.302	-2.23	-1.465	1.587	-0.122	8.406	0.423	3.431	2.258	-1.099	0.732	0.938	9.99	-0.401	0.183	1.831	-0.305	1510068150
-9.129	-1.654	-3.201	-1.465	-0.122	0.061	2.064	6.644	5.845	0	0.854	2.258	9.502	-1.341	5.081	2.502	-3.174	1.465	-9.106	-1.903	-2.357	-1.16	1.587	-0.488	7.821	0.684	3.268	2.563	-1.099	-0.732	1.158	9.71	-0.591	0	1.343	-0.183	1510068150
-8.955	-1.711	-3.472	-1.404	0.366	-0.122	1.488	6.309	7.136	-0.061	-0.549	1.465	9.502	-1.341	5.081	2.014	-1.343	1.709	-8.653	-1.576	-2.353	-1.038	2.747	0.122	7.821	0.684	3.268	1.77	-0.427	-0.977	1.158	9.71	-0.591	0.061	0.977	0.061	1510068150
-9.305	-1.91	-3.819	-0.977	-0.366	-0.183	2.539	6.034	6.921	0.122	-1.77	0.671	10.457	-1.756	5.852	1.465	0.305	2.197	-8.978	-1.567	-3.109	-0.916	1.831	-0.244	8.155	0.361	3.468	1.648	-0.793	-1.16	0.987	9.636	-0.49	0.061	0.977	0	1510068150
-9.038	-1.72	-4.021	-1.282	-0.244	-0.244	3.327	5.247	6.483	0.244	-0.305	0.183	8.348	-2.676	5.613	0.549	0.244	2.258	-9.197	-1.4	-3.088	-0.916	3.174	-0.183	8.727	0.715	2.821	1.526	-0.916	-1.038	0.249	9.857	-0.525	-0.061	0.977	0	1510068150
-8.839	-1.934	-4.033	-1.282	0.183	-0.366	3.164	4.766	6.771	0.244	-0.305	0.183	8.348	-2.676	5.613	0.366	-0.244	2.319	-9.516	-1.306	-3.976	-0.244	1.221	0.244	8.727	0.715	2.821	1.526	-1.099	-1.648	0.249	9.857	-0.525	0	0.732	0	1510068150
-8.815	-1.916	-4.368	-1.16	-0.061	-0.488	2.615	4.512	7.137	0.305	-0.427	-0.061	7.261	-3.602	5.774	0.366	0.061	1.587	-9.321	-0.833	-4.132	-1.038	1.343	-0.122	9.69	0.494	2.485	1.343	-0.488	-2.075	0.528	9.871	-0.671	-0.183	0.427	0	1510068150
-8.62	-1.744	-4.762	-2.014	-0.549	-0.977	2.888	4.311	7.13	0.488	-1.343	0	6.136	-4.56	5.473	0.671	-1.282	0.366	-9.469	-0.323	-4.226	-1.282	1.099	-0.488	10.372	0.754	2.308	2.502	0.854	-2.136	0.018	9.881	-0.641	-0.183	0.854	0.244	1510068150
-8.382	-2.068	-4.863	-2.502	-0.305	-1.526	1.915	3.898	7.293	0.427	-1.343	1.831	6.136	-4.56	5.473	0.732	-2.991	-0.854	-9.512	-0.227	-4.65	-1.77	0.244	-0.427	10.372	0.754	2.308	2.258	1.587	-2.38	0.018	9.881	-0.641	-0.183	0.977	0.305	1510068150
-8.408	-2.259	-4.992	-2.441	-0.916	-1.709	3.24	3.389	6.73	0.427	-1.343	1.831	5.914	-4.552	4.555	0.916	-1.648	-0.916	-9.598	0.172	-4.955	-2.319	-0.671	-0.732	10.155	1.041	2.042	3.052	2.747	-3.052	-0.158	9.956	-0.366	-0.244	0.977	0.366	1510068150
-8.268	-2.409	-4.605	-2.625	-1.404	-1.831	2.98	2.884	6.568	0.183	1.038	4.089	6.075	-3.805	3.88	1.282	-5.493	-2.136	-9.615	0.068	-4.721	-2.808	-1.77	-0.916	8.775	2.283	2.115	3.235	3.784	-3.601	0.365	9.927	-0.769	-0.549	1.404	0.427	1510068150
-8.882	-2.177	-4.252	-2.441	-1.648	-1.587	2.243	2.076	6.173	-0.122	-4.822	4.7	6.075	-3.805	3.88	0.732	-6.531	-3.052	-8.991	0.004	-4.148	-3.357	-1.892	-1.221	7.357	3.074	2.153	4.028	5.127	-4.15	0.365	9.927	-0.769	-0.671	2.197	0.671	1510068150
-8.905	-1.894	-4.183	-2.563	-2.136	-1.587	2.243	2.076	6.173	-0.122	-4.822	4.7	6.712	-3.545	1.869	0.061	-8.545	-4.333	-8.859	-0.684	-3.888	-3.723	-1.709	-1.221	7.357	3.074	2.153	4.639	5.432	-4.395	0.165	9.842	-0.255	-0.671	1.953	0.671	1510068150
-8.569	-1.878	-3.445	-3.235	-1.953	-1.526	4.088	1.151	6.264	0.732	-2.38	6.165	8.265	-3.238	-0.409	0.549	-9.216	-5.127	-9.022	-0.333	-4.008	-3.662	-2.014	-1.465	6.669	3.913	2.76	4.333	4.517	-2.808	0.892	9.987	-0.276	-0.977	1.648	0.671	1510068150
-8.987	-1.54	-3.261	-3.723	-1.038	-1.404	6.749	0.106	5.693	0.732	-2.38	6.165	9.881	-2.511	-1.523	0.488	-12.939	-5.676	-8.855	0.202	-4.014	-4.7	-1.953	-1.587	6.261	5.895	3.914	3.967	4.333	-1.892	1.333	9.767	-0.158	-0.977	2.014	0.854	1510068150
-9.542	-1.274	-3.704	-4.211	-1.465	-1.648	9.296	0.018	6.704	1.282	6.348	7.812	11.36	-0.896	-4.246	0.854	-10.132	-5.92	-8.939	0.388	-3.888	-4.944	-0.427	-1.099	6.261	5.895	3.914	5.066	3.845	-0.977	1.535	9.713	-0.032	-0.977	2.502	0.732	1510068150
-9.543	-1.231	-3.375	-5.066	-1.587	-1.77	6.644	-0.517	9.637	0.183	-3.174	7.263	12.654	1.119	-5.401	0.977	-1.526	-5.31	-9.081	0.707	-4.376	-5.676	-2.075	-1.831	7.398	7.191	4.392	4.272	4.089	0.122	1.964	9.938	0.004	-1.16	3.296	0.549	1510068151
-10.414	-1.25	-3.429	-5.737	-2.075	-1.648	11.653	-1.273	9.851	2.197	2.136	6.775	12.538	2.351	-7.517	2.808	-3.113	-5.31	-8.567	0.567	-3.972	-5.92	-0.793	-1.709	4.922	8.008	4.103	4.333	5.188	-0.061	2.639	9.878	0.366	-1.282	3.967	0.366	1510068151
-10.884	-1.957	-3.33	-6.775	-2.747	-1.648	9.293	-0.738	10.093	1.709	-0.122	7.141	13.479	3.237	-7.139	3.662	1.16	-4.028	-9.274	0.215	-4.028	-6.104	-0.488	-1.77	4.922	8.008	4.103	4.333	4.456	0.671	3.926	9.868	0.791	-0.916	4.883	0.427	1510068151
-10.41	-2.981	-2.468	-7.08	-3.479	-1.526	10.342	-0.792	9.625	1.709	0.305	6.714	12.307	3.382	-6.269	4.7	-1.404	-3.479	-9.132	-0.044	-3.937	-5.859	-0.122	-1.587	4.784	7.905	4.584	3.906	4.028	1.16	4.893	9.987	0.849	-1.16	5.676	0.427	1510068151
-10.36	-3.326	-1.459	-6.836	-4.333	-1.465	9.757	-0.304	8.433	2.258	0.549	6.165	12.118	3.345	-6.149	4.761	0	-3.418	-9.555	-0.142	-4.076	-5.371	-0.244	-1.404	5.174	8.274	4.282	4.333	3.723	1.648	5.186	10.136	0.922	-1.16	6.897	0.732	1510068151
-9.427	-3.384	-1.901	-5.615	-4.456	-1.526	9.412	-0.085	7.697	2.808	-1.343	5.493	11.87	3.903	-5.554	4.822	1.221	-3.296	-10.162	0.122	-3.984	-5.188	-0.366	-1.099	5.983	8.189	4.427	3.784	5.066	1.892	4.746	9.531	-0.036	0.061	6.775	0.916	1510068151
-9.075	-2.877	-1.296	-4.15	-3.052	-0.61	10.241	0.336	6.565	2.808	0.549	5.127	11.158	4.393	-5.268	4.333	1.648	-3.052	-10.079	0.439	-3.747	-5.31	-1.404	-1.099	4.752	8.776	4.739	3.54	5.554	2.258	6.55	9.095	-2.101	1.648	7.751	0.549	1510068151
-9.698	-2.78	-1.113	-5.249	-1.343	-0.244	8.798	0.164	5.736	2.747	-0.366	4.517	10.706	5.197	-5.084	4.089	2.38	-2.563	-9.922	0.825	-3.502	-5.493	-0.977	-0.793	3.866	8.917	4.861	3.296	5.798	2.319	6.55	9.095	-2.101	2.93	10.437	0.732	1510068151
-9.414	-2.166	-1.462	-5.31	-1.221	-0.549	8.687	-0.42	5.576	2.747	-0.366	4.517	9.891	5.534	-4.925	3.845	2.625	-2.319	-9.999	0.906	-3.411	-5.676	-1.099	-0.488	3.866	8.917	4.861	3.052	5.249	2.319	3.491	11.344	-4.155	2.502	14.343	3.296	1510068151
-8.825	-2.442	-2.121	-5.554	-1.038	-0.916	8.256	-0.918	5.093	3.723	-2.319	4.15	8.964	5.782	-4.874	3.723	2.075	-2.258	-9.666	0.542	-3.419	-5.615	-1.038	-0.488	3.475	8.332	4.553	2.808	4.822	2.075	-3.901	10.67	-2.078	2.747	9.705	3.723	1510068151
-8.89	-2.402	-1.657	-4.7	-2.319	-0.488	8.441	-1.456	4.761	4.028	-2.93	3.784	8.878	5.585	-4.113	3.662	3.418	-1.953	-9.143	0.446	-3.442	-5.31	-0.488	-0.488	3.475	8.332	4.553	2.258	4.272	1.892	-3.901	10.67	-2.078	3.601	4.456	2.93	1510068151
-8.207	-1.737	-2.016	-4.395	-1.099	-0.305	7.79	-1.208	4.606	3.662	-2.869	3.601	8.408	4.954	-3.387	3.845	1.831	-1.77	-9.138	0.328	-3.253	-5.31	-0.854	-0.488	3.29	7.539	4.11	2.014	3.784	1.587	-2.467	9.793	-0.455	6.47	0.488	2.319	1510068151
-7.813	-1.616	-2.183	-5.005	-0.732	-0.854	7.211	-0.86	4.38	2.869	-5.127	3.845	8.332	4.26	-3.224	3.906	2.38	-1.587	-8.492	0.207	-3.065	-5.31	-0.916	-0.732	3.098	6.326	3.38	2.014	3.357	1.343	1.585	10.018	0.243	5.676	2.38	1.404	1510068151
-7.936	-1.324	-1.714	-4.822	-1.831	-0.793	7.252	-0.802	4.149	2.686	-4.089	3.296	8.306	3.47	-2.732	3.723	3.479	-1.099	-8.126	-0.139	-2.798	-5.066	-0.732	-0.916	3.057	5.991	3.089	1.892	3.174	1.343	1.585	10.018	0.243	3.723	7.935	-0.061	1510068151
-7.829	-1.759	-2.473	-4.517	-0.427	-0.305	6.881	-0.496	4.109	2.258	-7.507	2.563	7.842	2.996	-2.414	3.845	1.404	-1.038	-7.803	-0.211	-2.462	-4.578	-1.099	-1.038	3.057	5.991	3.089	2.136	3.418	1.343	0.634	8.607	0.351	2.686	8.728	-0.916	1510068151
-9	-3.188	-1.976	-3.662	-1.77	-0.122	8.987	-0.742	4.701	2.808	-3.479	1.831	7.976	2.699	-2.528	3.784	0.305	-0.977	-7.517	0.035	-2.278	-4.517	-0.671	-1.16	2.802	6.131	3.14	2.563	3.357	1.465	4.109	8.658	1.078	1.587	5.615	-1.282	1510068151
-10.801	-4.101	-1.325	-3.54	-1.587	-0.122	9.022	-0.724	4.567	3.113	-3.662	1.282	8.047	2.662	-3.455	3.784	0.977	-0.732	-8.089	-0.334	-2.031	-4.456	0.549	-1.343	3.346	7.412	3.291	2.686	3.113	1.709	4.109	8.658	1.078	0.793	5.554	-0.427	1510068151
-10.885	-4.164	-2.58	-3.418	0.793	-0.854	9.012	-0.886	4.424	3.601	-6.531	1.404	8.296	2.975	-4.115	3.723	0	-0.916	-10.174	-0.603	-2.314	-4.578	1.16	-1.648	3.346	7.412	3.291	3.052	3.296	1.77	2.004	10.166	0.603	-2.991	0.549	0	1510068151
-10.405	-4.545	-2.808	-1.587	-2.808	-2.014	10.746	-1.608	3.932	4.456	-2.319	1.404	8.993	3.675	-4.998	3.479	0.122	-1.099	-11.638	-1.213	-2.059	-4.639	-0.488	-1.587	4.224	11.176	2.755	3.418	3.418	0.916	5.804	14.681	0.512	-1.038	0.305	-3.357	1510068151
-10.104	-4.42	-2.858	-4.15	-2.075	-0.549	9.646	-1.926	2.834	4.456	-2.319	1.404	10.075	4.558	-5.637	2.991	0.732	-0.916	-12.208	-3.243	-1.823	-4.272	-2.38	-1.282	3.539	13.174	2.371	3.418	3.906	0.427	5.804	14.681	0.512	-2.93	2.38	0.061	1510068151
-9.613	-3.602	-2.635	-3.052	0.549	0.183	9.741	-2.268	2.574	3.174	-3.723	1.953	10.524	5	-5.897	1.831	0.671	-1.526	-11.543	-3.36	-1.059	-2.258	-1.343	-0.305	3.539	13.174	2.371	2.686	4.883	0.488	0.013	10.478	0.711	-0.366	4.272	-1.221	1510068151
-9.469	-2.826	-2.888	-2.625	0.244	-0.427	9.055	-2.499	3.09	2.869	-2.808	2.441	11.079	5.591	-6.454	1.892	0.244	-1.77	-10.95	-2.178	-1.189	-3.052	-0.549	0.122	3.198	13.026	2.773	2.502	4.639	0.366	0.805	10.842	-1.235	0.244	-0.854	-1.77	1510068151
-7.594	-1.83	-2.536	-2.991	1.77	-1.221	9.302	-2.67	3.095	2.93	-2.441	1.892	10.654	5.127	-6.218	2.319	0.854	-1.831	-10.002	-1.681	-1.464	-3.479	-1.16	0	2.719	10.283	2.231	1.892	3.418	0.488	0.805	10.842	-1.235	0	0.671	-2.625	1510068151
-8.284	-1.937	-3.278	-3.174	0.916	-1.099	9.624	-2.812	2.323	2.747	-0.427	1.465	9.953	4.183	-5.377	2.319	1.77	-2.014	-8.8	-1.64	-1.023	-3.784	-0.427	0.244	2.719	10.283	2.231	1.038	2.869	0.793	1.178	9.979	-0.973	-0.061	3.174	-2.563	1510068151
-8.6	-2.951	-3.447	-2.625	0	-0.793	8.937	-2.852	1.903	2.38	-1.831	0.793	9.408	3.559	-4.244	2.136	2.502	-1.953	-8.324	-2.102	-0.944	-3.662	-0.061	0.366	2.196	7.695	1.33	0.671	3.418	1.099	0.87	9.423	-0.236	-0.061	1.648	-2.808	1510068151
-8.473	-2.787	-3.531	-2.075	0	-0.732	8.266	-2.481	1.828	2.869	-2.075	0.244	9.02	3.201	-3.748	2.258	2.258	-1.526	-8.354	-2.432	-1.006	-3.296	0.183	0.427	1.648	7.911	1.187	0.427	3.54	1.343	0.87	9.423	-0.236	-0.122	1.709	-2.625	1510068152
-8.478	-2.414	-3.622	-1.953	-0.427	-0.916	7.581	-1.948	1.54	3.052	-1.343	0.305	8.494	3.016	-3.778	1.953	2.563	-1.282	-8.617	-2.694	-1.317	-2.991	0.427	0.366	1.648	7.911	1.187	0.244	3.235	1.465	1.264	9.476	-0.307	-0.244	1.404	-2.258	1510068152
-8.571	-2.046	-3.442	-1.648	-0.305	-0.671	7.607	-1.836	1.838	2.869	-1.587	0.488	8.372	3.317	-4.02	1.526	2.441	-1.282	-8.91	-2.943	-1.677	-2.38	0.183	0.488	1.967	8.564	1.312	0.488	2.747	1.343	1.164	9.363	-0.163	-0.61	1.282	-2.075	1510068152
-9.051	-1.919	-3.53	-1.526	-0.61	-0.488	8.025	-1.424	2.227	2.563	-1.221	0.671	8.942	3.72	-3.906	1.221	3.479	-1.099	-8.661	-2.802	-1.871	-2.014	-0.122	0.732	2.556	9.188	2.016	0.793	2.441	0.854	1.164	9.363	-0.163	-0.427	1.404	-1.892	1510068152
-8.847	-1.482	-3.388	-1.587	-0.793	-0.305	8.686	-0.76	2.675	2.197	-0.916	0.488	9.396	4.017	-2.865	1.099	4.456	-0.854	-8.896	-2.601	-1.751	-1.526	0	0.671	2.556	9.188	2.016	0.488	2.563	0.549	0.583	9.496	-0.493	-0.366	1.343	-1.77	1510068152
-8.813	-1.657	-3.846	-2.136	-0.488	-0.427	9.447	-0.266	2.591	1.77	-0.854	0.183	9.833	4.406	-2.554	0.732	4.517	-0.793	-9.106	-1.865	-1.727	-1.282	0.61	1.038	2.47	9.288	2.216	0.061	2.136	0.549	1.125	9.549	-0.458	-0.916	1.16	-1.953	1510068152
-9.952	-1.949	-4.566	-2.319	-0.977	-0.427	10.184	-0.407	2.474	1.465	-0.793	-0.183	10.337	4.843	-1.519	0.305	5.31	-0.977	-10.647	-1.26	-1.951	-1.526	1.892	1.16	3.833	10.417	3.775	-0.122	1.282	0.488	1.125	9.549	-0.458	-0.671	2.014	-1.709	1510068152
-11.13	-2.884	-5.026	-2.991	0	-0.061	10.951	-1.157	2.145	1.221	-0.671	-0.549	10.533	5.205	-0.477	-0.061	5.859	-1.282	-11.888	-0.507	-1.861	-1.404	0.427	0.854	3.833	10.417	3.775	-0.427	1.038	0.122	1.401	10.316	-0.364	-0.732	3.113	-1.099	1510068152
-11.297	-4.515	-4.717	-2.258	-1.892	-0.122	11.864	-2.044	1.28	0.427	-0.732	-0.244	9.904	5.862	-0.14	0.366	1.282	-1.709	-12.014	0.02	-1.523	-1.587	0.183	0.793	3.752	10.509	4.649	-0.122	0.488	-0.061	1.592	11.061	-0.093	-1.282	3.235	-0.244	1510068152
-10.178	-4.998	-3.569	-1.404	-3.784	-0.305	12.543	-3.425	1.377	0.061	0.183	0.183	10.944	6.619	0.674	0.305	0.732	-1.465	-12.218	-0.339	-1.064	-1.16	-0.061	0.122	1.183	9.228	4.798	-0.122	0.183	0	2.505	11.946	-0.051	-1.953	1.831	0.977	1510068152
-9.219	-4.746	-2.034	-1.099	-2.136	0	11.981	-4.096	1.608	0	0.488	0.183	10.733	6.876	0.517	0.061	2.441	-0.671	-11.081	0.181	-0.173	-0.977	-0.488	-0.061	1.183	9.228	4.798	-0.244	-0.183	0	4.321	11.519	0.774	-1.709	2.319	3.113	1510068152
-9.903	-4.272	-1.838	-0.671	-2.563	0.183	10.536	-3.686	1.729	0	0.854	0.122	9.411	6.556	0.242	0	2.197	-0.061	-9.732	0.741	0.303	-0.671	-0.549	-0.305	0.772	8.24	5.124	0.549	0.305	-0.183	2.918	11.398	0.423	-0.549	2.747	4.272	1510068152
-8.947	-3.637	-1.781	-0.793	-2.38	0.122	9.262	-3.116	1.59	0.061	1.099	0.122	8.392	6.275	0.341	0.183	1.038	0.183	-9.548	0.786	0.355	-0.977	0.488	-0.488	0.596	8.083	4.727	0.671	0.488	0	-1.217	12.291	-1.275	-0.916	2.136	4.15	1510068152
-8.108	-3.319	-1.365	-1.282	-1.648	0.122	8.745	-2.902	1.382	0.305	1.038	0.061	8.29	6.332	0.482	0.183	1.221	0.244	-9.349	0.683	-0.172	-0.793	-0.122	-0.488	0.596	8.083	4.727	0.916	0.122	0	-1.59	11.653	-1.264	0.793	0.427	4.211	1510068152
-7.752	-3.024	-0.997	-1.404	-1.343	0.061	8.745	-2.902	1.382	0.305	1.038	0.061	8.131	6.21	0.968	0.183	1.038	0.183	-8.757	0.866	-0.566	-0.671	0.244	-0.488	1.443	8.214	4.636	1.16	-0.427	-0.305	-0.234	10.635	-0.193	1.77	1.709	4.578	1510068152
-7.778	-2.82	-0.601	-1.099	-1.221	0	8.137	-2.617	0.943	0.732	0.61	0.061	7.918	5.692	1.704	0.488	0	0.183	-8.636	0.769	-0.9	-0.793	0.244	-0.549	1.788	7.939	4.311	0.854	-0.488	-0.305	0.062	10.426	0.563	1.648	3.723	4.395	1510068152
-7.403	-2.675	-0.44	-1.038	-0.732	0	7.805	-2.199	0.693	0.671	0.427	0.061	8.173	5.186	2.14	0.549	-0.549	0.244	-8.605	0.602	-1.117	-0.61	0.183	-0.549	2.15	7.577	3.836	0.549	-0.671	-0.244	-0.512	9.595	0.414	2.441	4.517	4.15	1510068152
-7.074	-2.34	-0.324	-1.038	0.427	-0.061	7.494	-1.736	0.628	0.549	0.305	0	8.551	4.758	2.366	0.427	0.305	0.244	-8.704	0.804	-1.455	-0.427	0.366	-0.366	2.656	7.507	3.747	0.427	-0.488	-0.183	-3.077	7.819	0.484	1.953	3.296	3.601	1510068152
-7.395	-1.731	0.115	-0.793	1.648	0.061	7.35	-1.436	0.876	0.366	0	0.244	8.686	4.544	2.483	0.427	-0.244	0.305	-8.546	0.705	-1.537	-0.671	0.366	-0.488	2.847	7.516	3.665	0.305	-0.061	0	-3.077	7.819	0.484	2.014	-0.305	2.441	1510068152
-9.01	-1.448	-0.339	-0.977	1.038	0.427	7.881	-1.428	1.274	0.366	0.183	0.366	9.043	4.456	2.377	0.305	0.122	0.305	-8.49	0.623	-1.871	-0.61	0.061	-0.549	3.128	7.668	3.491	0.183	-0.183	-0.061	-2.066	7.22	0.616	2.869	-1.77	0.977	1510068152
-9.756	-1.744	-0.87	-0.366	0.61	0.671	8.358	-1.452	1.95	0.427	0.061	0.366	9.21	4.134	2.284	0.244	0.488	0.427	-8.253	0.851	-1.927	-0.732	0.061	-0.61	3.271	7.594	3.634	0.427	-0.366	-0.061	4.381	7.355	-1.055	2.014	-1.221	-0.671	1510068152
-10.789	-1.069	-0.147	0	0.122	0.427	8.892	-1.48	2.634	0.671	0.122	0.366	9.264	3.808	2.107	0.549	-0.122	0.549	-8.53	0.313	-1.872	-0.977	0.549	-0.732	2.714	7.174	3.387	0.488	-0.244	0.244	4.381	7.355	-1.055	2.991	-3.357	-0.671	1510068152
-12.348	-2.491	-1.193	-0.916	-1.526	0.427	9.36	-1.584	2.975	0.854	0.183	0.305	9.514	3.68	2.044	0.549	0.427	0.793	-8.604	-0.367	-2.17	-0.732	0.61	-1.099	2.714	7.174	3.387	0.671	-0.244	0.61	10.982	9.824	-0.203	0.732	3.357	0.488	1510068152
-12.26	-4.406	-1.208	0.061	-0.427	0.122	9.81	-1.858	3.256	0.977	0.61	0.305	9.662	3.95	1.719	0.732	-0.549	0.916	-10.137	-0.437	-2.196	-0.732	3.418	-0.671	2.873	7.951	3.074	0.916	-0.366	0.854	0.471	9.984	1.328	-0.732	1.831	1.221	1510068152
-11.829	-5.286	-1.239	1.404	-2.319	0.061	10.044	-2.3	3.457	0.793	0.183	0.366	10.305	4.74	1.058	0.732	-0.793	0.427	-13.282	-0.461	-2.906	-0.61	0.793	-0.366	5.462	12.708	3.168	1.221	0.061	0.427	0.471	9.984	1.328	1.282	-4.761	-2.136	1510068152
-7.934	-3.153	-1.329	-0.854	2.502	-0.122	10.231	-3.078	3.441	0.671	0.305	0.732	11.331	5.965	0.538	0.854	-0.244	-0.732	-13.03	-1.061	-2.478	-0.61	-2.38	-0.61	5.462	12.708	3.168	1.465	0.671	-0.305	9.94	13.553	-2.567	3.723	2.563	1.221	1510068153
-9.478	-4.179	-3.077	0.366	0.122	-0.122	9.881	-3.813	3.362	0.427	0.916	0.916	11.947	6.86	0.437	1.099	-0.671	-1.038	-10.452	-1.122	-0.652	-0.793	-1.465	-0.61	4.304	12.873	3.049	0.732	1.526	-0.244	-0.624	11.189	0.985	-3.479	1.892	-0.366	1510068153
-9.485	-3.573	-2.978	-0.671	1.648	0.244	8.936	-4	3.628	0.61	0.488	0.427	12.362	6.83	0.737	1.038	1.099	-0.427	-11.008	-1.591	-0.321	-1.282	0.366	0.244	2.072	11.381	2.625	-0.061	2.075	0.61	-1.607	9.981	-1.82	1.16	-3.357	-2.869	1510068153
-9.581	-2.896	-2.662	-0.793	0.854	0.549	8.149	-4.26	3.309	0.854	-0.244	0.122	11.749	6.613	0.486	0.854	1.892	-0.061	-10.567	-1.84	-0.522	-0.488	0.061	0.427	0.961	10.732	2.355	-0.427	2.258	1.343	0.772	10.768	-1.25	-0.549	-0.122	-1.831	1510068153
-8.545	-2.171	-2.281	-0.061	2.014	0.427	8.071	-4.851	2.888	0.793	-1.099	0.305	10.886	6.51	0.364	0.61	1.587	0	-9.721	-1.513	-1.26	-0.244	0.366	0	1.525	10.883	2.278	-0.183	1.221	1.404	0.569	9.896	-1.8	-0.488	-0.122	-3.052	1510068153
-8.291	-2.181	-2.596	-0.305	1.892	0.061	8.02	-4.614	2.737	1.038	-1.16	0.244	9.837	5.828	0.138	0.366	1.465	0.488	-9.182	-0.933	-1.364	-0.671	0.488	0.244	2.262	9.69	2.488	0.061	0.61	0.671	0.569	9.896	-1.8	0	-0.061	-3.113	1510068153
-7.966	-2.058	-2.572	0.061	0.854	-0.122	7.533	-3.341	2.811	1.038	-1.343	0.122	8.453	4.628	0.353	0.427	1.282	0.61	-8.754	-1.064	-1.486	-0.671	-0.061	0.244	2.211	8.1	2.254	-0.122	0.488	0.488	1.041	9.824	-0.937	-0.061	-0.549	-2.93	1510068153
-7.949	-1.458	-2.996	-0.061	1.16	-0.305	7.227	-2.378	2.945	0.977	-1.16	0.061	7.637	3.826	0.774	0.671	0.977	0.488	-8.345	-1.182	-1.371	-0.427	0.122	0.183	2.262	7.138	1.83	-0.244	0.793	0.61	1.248	9.518	-0.231	-0.122	0.183	-2.93	1510068153
-8.264	-1.693	-3.347	0	0.183	-0.61	7.155	-1.838	2.993	0.916	-0.793	0.061	7.614	3.667	0.813	0.732	1.282	0.427	-8.246	-1.144	-1.614	-0.488	-0.183	0.244	2.668	7.175	1.9	-0.122	1.099	0.366	1.054	9.143	-0.636	0.244	0.183	-2.808	1510068153
-8.469	-1.908	-2.76	0.244	-0.793	-0.549	7.352	-1.487	2.701	0.793	-0.671	0.122	7.771	3.646	0.806	0.488	1.648	0.366	-7.976	-1.404	-1.756	-0.549	-0.488	0.061	2.668	7.175	1.9	-0.244	1.099	0.183	0.849	9.155	-0.51	-0.183	0.061	-2.686	1510068153
-8.894	-1.468	-2.428	0.061	-1.282	-0.122	7.787	-1.36	2.661	0.427	-0.793	0.183	8.076	3.84	1.08	0.366	0.854	0.183	-7.875	-1.922	-1.833	-0.122	0.061	0.122	2.372	7.482	1.733	-0.244	0.854	0.183	1.32	9.008	0.13	-0.427	-0.427	-2.38	1510068153
-8.985	-1.002	-1.963	0.183	-0.305	0.305	8.368	-1.059	2.473	0	-0.427	-0.122	8.629	4.241	1.142	0.061	-0.366	0.122	-8.48	-1.814	-1.735	0.732	0.244	0.305	2.75	9.018	2.499	-0.305	0.732	0.305	2.042	8.874	0.61	-0.671	-0.61	-1.892	1510068153
-9.483	-1.02	-3.295	-1.038	0.793	-0.244	8.951	-0.872	2.469	0	-0.427	-0.122	9.161	4.925	1.573	-0.671	0	-0.061	-9.842	-0.779	-1.902	1.099	0.671	1.099	2.75	9.018	2.499	-0.183	0.549	0	2.032	8.821	0.118	-0.61	-0.122	-1.343	1510068153
-11.389	-2.799	-4.867	-1.709	1.038	0.122	9.528	-1.022	2.579	-0.366	0.244	-0.488	9.634	5.883	2.01	-0.793	-0.549	-0.977	-12.211	0.63	-2.444	0.427	0.244	1.099	3.954	10.677	3.82	0.122	0.793	-0.61	1.175	9.74	-0.701	-0.793	-0.244	-1.16	1510068153
-12.033	-5.467	-4.339	-0.183	-2.625	0.671	10.587	-2.389	2.333	-0.61	0.122	0.183	10.203	6.892	2.467	-0.305	-0.916	-1.892	-13.176	1.138	-1.948	-0.916	-0.305	0.854	3.888	10.887	4.969	0.305	-0.427	-0.793	2.278	11.131	-0.384	-1.16	0.427	-0.671	1510068153
-10.436	-5.412	-2.323	1.282	-3.479	0.671	11.777	-4.316	1.727	-0.732	1.526	0.549	10.837	6.959	3.437	-0.183	-0.61	-1.953	-12.182	-0.319	-1.169	-0.488	-1.587	0.305	3.888	10.887	4.969	0	-0.427	-0.61	4.902	12.072	0.877	-1.892	0.183	1.648	1510068153
-9.457	-3.157	-1.286	0.305	-1.282	0.244	10.886	-5.083	1.903	-1.099	1.221	0.854	10.689	6.887	3.697	-0.671	0.549	-1.16	-10.722	-0.551	-0.179	1.038	-0.854	-0.244	1.532	8.959	4.329	-0.427	0.305	-0.183	5.249	12.51	2.414	-2.258	-0.305	4.578	1510068153
-10.519	-3.319	-2.006	-0.366	-0.854	-0.488	10.287	-4.749	2.261	-1.221	1.282	0.427	9.793	6.803	2.858	-1.099	0.244	-0.122	-9.849	0.652	0.225	1.343	-0.61	-0.549	0.049	7.963	4.384	-0.061	0.854	0	1.308	12.556	0.542	-0.977	-0.122	5.005	1510068153
-9.567	-3.676	-1.235	0.183	-1.465	-0.549	9.527	-3.773	2.395	-0.793	2.258	0.183	8.77	6.891	1.847	-1.282	-0.061	0.122	-10.312	1.052	0.053	0.61	-0.305	-0.305	-0.128	8.51	4.506	0.305	0.366	0.183	-2.396	13.245	0.244	-0.366	-0.916	4.395	1510068153
-8.402	-2.912	-0.943	-0.366	-0.671	-0.366	8.703	-3.257	2.509	-0.793	2.563	0.061	8.124	6.968	1.617	-1.221	-0.916	0	-9.86	1.266	-0.218	0.488	-0.854	-0.305	1.544	9.201	4.52	0.732	-0.183	-0.061	-1.453	11.938	-0.29	0.427	-2.441	4.7	1510068153
-8.192	-2.673	-0.629	-0.549	-0.793	-0.488	8.126	-3.173	2.573	-0.61	2.014	0.122	8.1	6.252	2.182	-0.854	-0.366	-0.427	-9.362	1.306	-0.389	0.244	-0.916	-0.305	2.745	9.088	4.463	0.793	0.183	-0.366	-0.371	10.613	1.177	0.671	0	4.211	1510068153
-8.014	-2.835	-0.055	-0.183	-1.16	-0.732	8.272	-3.092	2.7	-0.427	2.319	-0.061	8.024	5.34	2.743	-0.61	-0.183	-0.61	-8.993	1.007	-0.356	0.122	-0.793	-0.488	2.609	7.973	4.143	0.183	0.61	-0.183	-0.554	9.342	0.918	1.282	2.502	3.052	1510068153
-7.619	-2.104	0.339	-0.183	-0.61	-0.366	7.718	-2.781	2.728	-0.549	3.418	0.122	7.805	4.65	2.781	-0.61	-0.122	-0.366	-8.601	1.103	-0.347	0.244	-0.916	-0.488	2.358	7.074	3.722	0.061	0.916	0.122	-0.837	8.32	0.534	2.075	5.127	1.77	1510068153
-7.139	-1.65	-0.071	-1.16	1.038	-0.488	7.04	-2.6	2.638	-0.366	3.174	0.244	7.687	4.419	2.594	-0.61	0	-0.244	-8.486	1.65	-0.228	-0.122	-1.038	-0.488	2.396	6.826	3.685	0.366	1.099	0.244	-3.235	7.334	-0.266	1.709	1.831	1.16	1510068153
-8.806	-1.732	-0.569	-1.587	0.183	-0.427	6.523	-2.638	3.38	-0.122	3.296	0.427	7.689	4.291	2.446	-0.61	0.549	-0.305	-8.302	1.756	-0.292	-0.549	-0.732	-0.549	2.428	6.9	3.905	0.732	1.404	0.244	-2.835	7.573	2.487	2.441	0.671	-1.587	1510068153
-8.756	-2.088	-0.596	-1.343	0.732	0	6.26	-3.04	3.741	-0.122	2.197	1.099	7.648	4.343	2.241	-0.366	0.061	-0.488	-8.681	1.75	-0.179	-1.038	-0.671	-0.427	2.634	7.118	4.023	1.099	1.77	0.366	3.401	8.183	3.758	0.732	2.197	-2.014	1510068154
-10.907	-3.694	-1.303	-0.793	-0.488	0.061	6.206	-3.736	3.939	0.061	2.991	1.892	8.094	4.68	2.141	0.061	0.549	-0.671	-8.872	1.363	-0.165	-1.587	-0.366	-0.61	2.767	7.328	4.158	1.282	2.136	0.549	6.491	8.536	-0.206	1.221	2.502	-0.793	1510068154
-10.734	-5.548	-2.564	0.244	2.014	-1.16	5.614	-4.758	4.416	-0.061	2.075	2.441	8.309	5.495	2.312	0.427	1.77	-0.854	-10.602	0.234	-0.542	-2.197	0	-0.671	2.623	8.254	3.863	1.282	2.38	0.61	5.024	9.024	-2.481	-2.869	-0.488	-0.061	1510068154
-10.027	-5.697	-1.931	1.16	-2.319	-1.221	5.418	-5.858	4.81	-0.244	0.671	2.869	8.254	6.333	2.267	0.549	2.319	-1.16	-12.562	-1.989	0.011	-2.136	-0.244	-0.793	2.582	9.373	3.121	1.099	1.953	0.427	0.846	10.363	2.574	-1.038	-0.244	-3.296	1510068154
-9	-4.36	-2.664	-1.282	0.244	-1.038	5.393	-6.217	4.744	-0.549	1.465	2.808	8.294	7.212	2.184	0.671	2.197	-1.831	-11.514	-3.284	0.45	0.183	-3.479	-0.977	2.824	10.605	2.523	1.465	2.197	0.061	6.551	14.175	2.214	-3.174	-0.244	2.258	1510068154
-8.763	-5.396	-3.146	0.427	0.671	-1.221	4.675	-6.418	5.1	-1.709	1.953	3.052	8.5	7.878	2.174	0.61	2.38	-2.38	-10.755	-2.168	0.963	0.244	-1.77	-0.671	2.907	11.295	1.885	1.465	2.869	-0.183	-2.623	8.742	0.799	1.038	1.465	-0.671	1510068154
-8.658	-4.66	-2.998	0	0.244	-1.404	4.588	-6.607	5.995	-1.587	1.16	2.563	8.466	8.092	2.143	0.61	3.479	-1.892	-10.131	-1.909	1.705	-0.061	-2.075	-0.366	1.65	10.695	1.664	0.854	3.113	-0.305	-1.883	10.471	-1.331	0.366	-2.991	-1.343	1510068154
-8.288	-4.191	-2.35	-0.061	0.488	-1.282	4.283	-6.407	6.266	-0.854	0.366	1.831	7.632	8.052	1.969	0.732	3.052	-1.709	-9.375	-2.122	2.239	0.305	-2.319	-0.244	0.183	10.082	1.212	0.427	2.38	-0.244	1.887	10.759	-0.011	0.061	0.427	-0.793	1510068154
-8.632	-4.289	-2.626	0.427	0.732	-1.343	4.456	-6.645	5.819	-1.099	0.793	1.404	7.057	8.385	2.363	1.099	1.77	-2.014	-9.043	-1.926	2.531	0.183	-1.77	-0.122	0.161	9.917	1.25	0.671	1.526	-0.183	0.412	9.854	-0.907	0.427	-0.305	-1.16	1510068154
-8.454	-4.366	-2.65	-0.183	0.183	-1.221	3.547	-6.943	5.228	-1.099	1.953	1.526	6.466	8.829	2.413	0.793	1.343	-1.343	-8.971	-1.562	2.713	0.061	-2.014	-0.061	0.484	10.018	1.694	0.854	1.465	-0.549	1.208	9.686	-1.029	0.854	-0.732	-1.16	1510068154
-8.434	-4.13	-2.381	-0.122	0.305	-1.038	2.592	-7.139	4.37	-1.038	1.343	1.404	6.586	8.847	2.724	0.732	1.709	-1.038	-8.538	-1.525	3.053	0.061	-1.831	-0.061	0.28	9.972	1.761	0.854	1.465	-0.977	1.717	9.824	-0.731	0.61	-0.61	-1.221	1510068154
-8.458	-4.396	-2.355	-0.122	0.122	-0.977	2.677	-7.392	4.539	-1.038	2.747	1.343	6.367	8.715	2.729	0.977	1.892	-0.977	-8.301	-1.503	3.313	0.061	-1.526	-0.061	-0.069	9.734	1.601	0.488	0.977	-1.038	2.076	9.521	-0.446	0.549	-0.183	-0.977	1510068154
-8.497	-4.524	-2.332	-0.244	0	-0.854	2.145	-7.72	5.047	-0.854	2.136	0.916	5.987	8.874	2.981	0.916	1.892	-0.793	-8.246	-1.375	3.488	-0.061	-1.282	-0.122	-0.153	9.654	1.727	0.366	0.488	-0.854	1.973	9.465	-0.713	0.366	-0.122	-0.977	1510068154
-8.619	-4.553	-2.321	-0.366	-0.061	-0.793	2.382	-8.118	5.128	-0.427	2.747	0.61	5.907	9.087	3.252	0.488	2.93	-0.244	-8.394	-1.276	3.659	-0.061	-1.099	-0.061	-0.211	9.88	1.686	0.183	0.244	-1.038	2.15	9.482	-0.699	0.305	0.122	-0.732	1510068154
-8.556	-4.724	-2.223	-0.366	-0.061	-0.671	2.248	-8.122	5.225	0	2.319	0.305	5.688	9.153	3.73	0.488	2.319	-0.061	-8.593	-1.341	3.748	-0.122	-0.854	-0.061	-0.374	9.967	1.707	0.305	0	-1.16	1.915	9.554	-0.51	0.427	0.183	-0.549	1510068154
-8.459	-4.838	-2.347	-0.427	0	-0.549	1.96	-7.943	5.42	0.061	2.197	0.244	5.252	8.899	3.816	0.671	1.77	0.061	-8.695	-1.299	3.836	-0.122	-0.732	-0.061	-0.341	10.212	1.899	0	-0.732	-1.099	1.683	9.81	-0.453	0.305	0.488	-0.61	1510068154
-8.387	-5.139	-2.223	-0.671	-0.366	-0.488	1.933	-7.746	5.626	-0.244	2.075	0.244	5.142	8.582	4.109	0.671	2.319	-0.122	-8.699	-1.208	3.929	-0.244	-0.671	0	0.109	10.245	2.077	-0.183	-0.732	-1.038	1.321	9.781	-0.629	0.366	0.305	-0.549	1510068154
-8.263	-5.06	-2.086	-0.427	0	-0.305	1.745	-7.495	5.66	-0.427	2.258	0.061	5.036	8.378	4.303	0.732	1.77	-0.427	-8.686	-1.212	4.003	-0.305	-0.488	0.061	0.589	10.124	2.149	-0.244	-0.244	-0.977	1.419	9.817	-0.561	0.122	0.244	-0.488	1510068154
-8.203	-5.039	-2.146	-0.488	-0.122	-0.366	1.17	-7.297	5.782	-0.366	1.404	0.305	6.151	8.982	5.088	0.061	1.465	0.305	-8.638	-1.223	3.985	-0.244	-0.427	0.122	0.232	10.093	2.216	-0.183	0	-0.854	1.555	9.72	-0.807	0.305	0.183	-0.366	1510068154
-8.22	-4.966	-2.059	-0.366	-0.244	-0.366	0.944	-7.21	6.053	-0.244	0.183	0.305	5.541	8.805	4.864	0.366	1.404	0.305	-8.51	-1.248	4.014	-0.244	-0.183	0.122	-0.807	10.05	2.248	-0.244	-0.305	-0.854	1.354	9.72	-0.567	0.244	0.244	-0.244	1510068154
-8.184	-4.902	-2.085	-0.366	-0.244	-0.244	1.599	-7.083	6.307	-0.305	0.061	-0.061	4.657	8.427	4.496	0.122	1.77	0.183	-8.44	-1.103	4.047	-0.244	-0.183	0.183	-0.902	9.8	2.178	-0.183	-0.916	-0.732	1.456	9.761	-0.457	0.122	0.183	-0.183	1510068154
-8.355	-5.296	-2.156	-0.488	-0.488	-0.183	2.542	-7.224	5.876	-0.305	1.648	-0.305	4.538	8.262	4.491	0	1.587	0	-8.449	-0.945	4.041	-0.366	0	0.244	-0.301	9.568	2.265	-0.061	-0.793	-0.549	1.376	9.647	-0.47	0.366	-0.183	0.061	1510068154
-8.153	-5.138	-1.969	-0.183	-0.244	0	1.949	-7.149	5.937	-0.122	0.61	-0.183	4.542	8.169	4.64	-0.061	0.793	-0.061	-8.595	-1.122	4.024	-0.427	0	0.244	0.001	9.744	2.402	0.061	-0.427	-0.427	1.165	9.683	-0.501	0.122	0.061	-0.061	1510068154
-8.342	-5.111	-2.037	-0.305	-0.183	-0.122	1.176	-7.236	6.324	-0.061	-0.977	0.122	4.125	8.068	4.862	0	-0.122	-0.183	-8.624	-1.102	4.106	-0.488	0.061	0.244	-0.177	9.856	2.439	0.061	-0.061	-0.366	1.305	9.826	-0.528	0.122	0	0.061	1510068154
-8.54	-5.151	-2.068	-0.183	-0.122	-0.061	1.237	-7.467	6.708	-0.122	-1.099	0.183	4.933	8.277	5.237	-0.122	0.916	-0.122	-8.69	-0.98	4.094	-0.549	0.305	0.305	-0.402	9.822	2.326	0.122	0	-0.183	0.635	9.765	-0.465	-0.244	0.061	0.061	1510068154
-8.512	-4.865	-2.117	-0.244	0.061	0.183	1.23	-7.802	6.471	0.061	-0.732	0.183	4.747	8.333	4.996	0.183	0.427	-0.183	-8.882	-0.871	4.12	-0.61	0.305	0.366	-0.456	9.983	2.316	0.122	0	0.061	0.519	9.878	-0.575	0	-0.244	-0.244	1510068155
-8.581	-4.603	-2.217	-0.488	0.061	0.183	0.522	-8.11	5.802	0.183	-0.793	0.427	4.045	8.455	5.167	0.305	-0.122	-0.305	-8.79	-0.849	4.052	-0.671	0.366	0.366	-0.255	10.312	2.322	0	0.061	0.305	1.132	9.908	-0.898	-0.061	-0.061	-0.183	1510068155
-8.735	-4.493	-2.39	-0.854	0	0.183	0.372	-8.953	5.654	0.61	-1.587	0.122	4.241	8.622	5.434	0.366	-1.587	-0.244	-8.796	-0.482	3.954	-1.038	0.61	0.305	-0.354	10.106	2.375	-0.244	0.244	0.244	1.178	9.714	-0.939	-0.183	0	-0.244	1510068155
-8.808	-4.449	-2.54	-1.343	-0.183	0.244	0.512	-10	5.524	1.648	-3.357	-0.366	5.052	9.065	4.737	0.427	-1.526	0.122	-8.965	-0.236	3.693	-1.465	0.977	0.183	-0.354	10.106	2.375	-0.244	0.244	0.244	1.147	9.768	-0.927	-0.061	0.183	-0.366	1510068155
-8.892	-4.32	-2.548	-1.892	-0.244	0.122	0.998	-10.189	4.796	2.014	-2.747	-1.526	5.69	9.493	4.672	-0.305	0	0.732	-9.203	-0.365	3.401	-1.953	1.282	0.183	-0.354	10.106	2.375	-0.244	0.244	0.244	1.117	9.807	-1.061	-0.061	0.122	-0.488	1510068155
-8.744	-4.027	-2.783	-2.38	-0.427	-0.183	0.702	-9.615	4.051	1.526	-2.869	-2.441	5.816	9.374	4.694	-0.488	-0.183	1.587	-9.707	-0.571	2.894	-2.38	1.038	0.427	-0.281	10.188	2.358	-0.366	-1.404	-0.244	1.109	9.926	-1.176	0.122	0.427	-0.61	1510068155
-8.457	-3.896	-2.882	-2.93	-0.61	-0.305	0.739	-8.844	3.064	0.488	-3.906	-2.38	6.385	8.588	4.5	0.183	-0.183	2.563	-9.619	-0.384	2.662	-3.113	0.671	0.549	0.603	10.548	2.44	-0.183	-1.709	-0.549	1.071	9.984	-1.125	0.061	1.282	-0.854	1510068155
-8.533	-3.72	-3.007	-3.357	-0.977	-0.366	0.957	-8.004	2.158	-0.244	-3.967	-1.221	7.076	7.423	4.072	1.648	0.549	3.784	-9.268	-0.403	2.424	-3.845	0.549	0.732	1.534	10.501	2.273	-0.366	-1.465	-0.671	1.195	9.912	-0.931	0.305	1.77	-0.977	1510068155
-8.466	-3.658	-3.205	-3.723	-1.282	-0.488	1.519	-7.083	1.52	-0.61	-4.15	0.244	7.898	6.721	2.876	2.075	1.221	3.113	-9.037	-0.577	2.156	-4.395	0.732	0.977	1.994	9.848	1.977	-0.671	-0.305	-0.488	1.543	9.629	-0.914	0.122	2.197	-0.916	1510068155
-8.471	-3.78	-3.498	-4.15	-1.709	-0.671	2.188	-6.694	1.086	-0.549	-6.042	2.197	8.189	5.874	2.528	3.418	2.319	3.357	-9.031	-0.855	1.885	-4.944	0.61	1.16	2.143	9.603	1.595	-1.282	1.282	0.244	1.699	9.477	-0.815	0	2.563	-0.854	1510068155
-8.51	-3.93	-3.795	-4.395	-2.075	-0.854	3.723	-6.576	1.218	-0.061	-6.226	3.784	8.141	5.717	2.105	4.883	3.235	3.418	-9.367	-1.049	1.597	-5.31	0.427	1.343	1.98	9.716	1.335	-2.014	3.357	0.732	1.775	9.5	-0.674	0	2.93	-0.671	1510068155
-8.277	-3.878	-4.186	-4.7	-1.953	-1.038	4.349	-6.887	1.707	0.244	-7.263	4.578	8.655	6.092	1.134	5.676	3.906	3.296	-9.778	-1.232	1.3	-5.737	0.122	1.526	1.616	9.655	1.33	-1.648	4.578	1.099	1.221	9.647	-0.824	0.061	3.052	-0.427	1510068155
-8.386	-3.953	-4.561	-4.944	-2.197	-1.221	5.272	-7.47	2.062	0.549	-7.385	4.822	8.147	6.236	0.866	6.165	3.967	2.441	-9.89	-1.428	1.068	-5.92	-0.244	1.709	1.121	9.794	1.134	-1.038	5.554	1.404	0.691	9.771	-1.172	0.183	3.296	-0.549	1510068155
-8.431	-3.996	-4.686	-5.005	-2.502	-1.282	5.894	-8.21	1.867	1.16	-8.118	4.578	7.654	6.435	0.95	6.653	4.272	1.892	-9.843	-1.731	0.995	-6.104	-0.305	1.709	1.121	9.794	1.134	-1.038	5.554	1.404	0.553	9.874	-1.367	0	3.845	-0.61	1510068155
-8.464	-3.965	-4.754	-5.005	-2.808	-1.221	6.492	-8.49	1.907	1.77	-7.629	4.15	7.381	6.723	0.656	6.531	5.31	1.099	-9.631	-2.042	0.989	-6.165	-0.366	1.648	1.121	9.794	1.134	-1.038	5.554	1.404	0.717	9.942	-1.469	-0.122	4.089	-0.549	1510068155
-8.564	-4.003	-4.536	-4.944	-3.052	-1.038	6.412	-8.379	1.574	1.892	-6.592	3.601	7.289	7.313	0.382	5.798	6.653	0.549	-9.454	-2.244	1.062	-6.104	-0.183	1.587	-1.251	9.449	0.471	0.183	7.141	2.686	0.84	9.88	-1.57	-0.366	4.395	-0.366	1510068155
-8.65	-3.84	-4.457	-4.639	-2.747	-0.854	5.816	-8.289	1.111	1.77	-6.775	3.113	7.089	7.973	0.177	5.066	7.019	0.122	-9.418	-2.255	0.925	-5.798	-0.183	1.648	-1.498	9.606	0.794	0.488	7.69	2.808	0.762	9.897	-1.443	-0.366	4.028	-0.244	1510068155
-8.653	-3.604	-4.215	-4.456	-3.052	-0.793	5.489	-8.368	0.941	1.587	-6.226	2.625	6.653	8.626	0.151	4.578	6.226	-0.427	-9.561	-2.348	0.877	-5.615	0.244	1.526	-1.836	10.258	0.93	0.61	7.874	2.991	0.663	9.881	-1.357	-0.549	3.479	-0.183	1510068155
-8.256	-3.078	-4.328	-4.395	-1.953	-0.793	5.004	-8.502	0.72	1.465	-6.042	2.38	6.547	9.483	0.227	3.967	5.493	-1.038	-9.867	-1.846	0.584	-5.371	-0.122	1.526	-1.92	10.61	1.148	0.671	7.568	2.991	0.811	9.902	-1.67	-0.671	3.601	0	1510068155
-8.536	-3.017	-4.382	-4.272	-1.77	-0.793	4.616	-8.64	0.581	1.404	-6.836	1.892	6.473	10.133	0.185	3.235	5.92	-0.916	-9.928	-1.658	0.391	-5.432	0.305	1.465	-1.92	10.61	1.148	0.671	7.568	2.991	0.362	9.927	-1.516	-0.854	3.418	-0.061	1510068155
-8.856	-2.649	-4.521	-4.944	-2.075	-0.916	4.798	-8.698	0.641	1.404	-6.836	1.892	5.902	10.328	0.409	2.869	5.127	-0.732	-9.829	-1.391	0.306	-5.31	0.427	1.16	-1.92	10.61	1.148	0.671	7.568	2.991	0.676	9.966	-1.98	-1.038	3.54	-0.122	1510068155
-8.721	-2.79	-4.041	-5.676	-1.831	-0.916	4.487	-8.673	0.529	1.16	-6.592	2.258	5.359	10.104	0.763	2.747	4.211	-0.732	-9.787	-1.061	0.059	-5.127	0.427	0.977	-1.622	10.323	1.891	0	5.31	2.319	1.278	10.028	-1.53	-1.282	4.272	0	1510068155
-8.655	-3.133	-3.743	-5.249	-2.075	-0.793	4.31	-8.752	0.419	0.916	-6.592	2.319	4.802	9.771	0.986	2.38	3.906	-0.671	-9.414	-0.708	-0.209	-4.944	0.732	0.854	-1.293	9.795	2.188	-0.061	4.7	2.136	1.202	9.759	-0.624	-1.16	4.639	0	1510068155
-7.921	-3.438	-3.987	-5.432	-2.014	-0.916	4.314	-8.648	0.361	1.038	-5.859	1.953	4.41	9.237	1.148	1.77	3.723	-0.732	-9.347	-0.538	-0.245	-5.005	0.488	0.671	-0.677	9.298	2.259	-0.061	4.089	1.892	1.056	9.65	-0.598	-1.038	4.333	-0.122	1510068155
-7.893	-4.463	-2.839	-4.761	-2.075	-0.549	4.356	-8.313	0.537	1.526	-5.676	1.221	4.076	8.606	1.287	1.404	3.235	-0.916	-9.246	-0.674	-0.284	-4.822	0.183	0.427	-0.384	8.758	2.359	0.061	3.662	1.77	2.162	9.399	-0.242	-1.099	4.944	0.122	1510068155
-9.671	-3.96	-2.018	-5.249	-2.93	-0.122	4.38	-8.234	0.44	1.77	-5.92	0.916	3.953	8.429	1.487	1.16	2.625	-1.16	-9.045	-0.356	0.097	-4.272	0.549	0.122	-0.36	8.385	2.584	0.244	3.601	1.831	4.755	9.611	0.462	-2.563	5.798	0.977	1510068156
-10.434	-3.539	-1.871	-3.845	-4.883	-0.488	4.627	-8.514	0.687	2.075	-5.859	0.916	4.125	9.015	1.593	0.732	2.625	-1.465	-10.18	0.121	0.297	-4.211	0.488	0.366	-0.17	8.632	2.822	0.488	4.15	2.014	4.436	10.039	0.656	-2.075	7.629	2.808	1510068156
-9.524	-3.18	-1.553	-3.113	-3.357	-0.854	4.701	-8.436	0.288	2.075	-5.859	0.916	4.494	10.42	1.358	-0.061	3.601	-1.404	-10.782	-0.494	-0.044	-3.967	0.244	0.488	-0.571	9.433	3.508	0.854	4.761	1.892	3.013	9.967	-2.309	-0.61	4.089	2.441	1510068156
-9.43	-3.272	-1.599	-3.54	-2.319	-0.488	4.408	-8.271	-0.498	2.38	-5.493	1.038	4.182	11.905	0.941	-0.671	3.052	-0.671	-10.654	-0.087	-0.157	-3.479	0.61	0.427	-1.232	10.499	4.094	1.343	4.211	1.648	3.847	9.223	-4.737	3.052	5.005	1.526	1510068156
-9.579	-3.304	-1.292	-3.662	-1.953	0.244	4.46	-8.604	-0.713	2.014	-6.897	0.977	3.523	11.843	0.775	-0.61	1.16	0.61	-10.618	0.379	-0.279	-3.479	0	0.549	-0.971	10.893	4.118	0.671	2.808	1.16	2.324	10.639	-3.024	2.441	11.108	2.136	1510068156
-9.203	-3.027	-1.453	-3.662	-2.258	0.061	5.066	-8.571	-0.598	1.404	-6.409	0.793	2.988	10.666	0.752	0.061	0.122	1.77	-10.122	0.164	-0.458	-3.357	0.122	0.427	-0.175	10.274	4.134	-0.122	2.197	0.732	1.443	10.658	-1.187	2.686	11.414	2.319	1510068156
-8.746	-3.106	-1.694	-3.479	-2.319	-0.244	5.495	-8.355	-0.42	1.404	-6.409	0.793	3.035	9.731	1.127	0.671	1.16	1.77	-9.68	0.239	-0.492	-3.235	0.366	0.244	0.51	9.442	3.827	-0.488	2.197	0.793	0.646	10.493	-0.921	3.174	9.033	2.93	1510068156
-8.195	-3.137	-1.363	-3.113	-0.916	-0.122	5.668	-8.114	0.069	0.793	-4.883	0.305	3.058	8.782	1.333	0.977	2.991	1.16	-9.576	0.294	-0.579	-3.357	0.183	0.061	0.798	8.69	3.456	-0.427	2.075	0.854	-0.508	10.53	-0.657	4.578	4.7	2.502	1510068156
-8.525	-3.144	-0.851	-2.686	-0.977	0.183	4.923	-7.819	0.471	0.671	-1.77	-0.427	2.626	8.113	1.273	1.16	2.991	0.427	-9.47	0.128	-0.729	-3.296	0.122	0.061	1.008	8.119	3.125	-0.183	2.258	0.793	-1.775	10.258	-0.445	5.005	3.479	2.38	1510068156
-8.153	-2.48	-0.656	-2.747	-0.671	-0.183	4.285	-7.712	0.645	0.549	-2.38	-0.488	2.598	7.985	1.321	1.16	2.258	-0.122	-9.3	-0.172	-0.883	-3.113	0.061	-0.061	1.163	7.979	3.121	0.183	2.502	0.671	-1.17	10.048	0.017	3.235	2.319	1.892	1510068156
-8.324	-1.785	-0.681	-2.38	-0.488	-0.305	4.174	-7.647	0.876	0.427	-2.747	-0.488	3.047	8.226	1.485	1.038	2.075	-0.488	-9.046	-0.211	-0.986	-2.747	0	-0.244	0.821	7.995	3.11	0.671	2.625	0.549	0.657	9.351	0.974	3.601	2.747	1.221	1510068156
-8.564	-1.842	-0.666	-2.441	0.305	-0.061	4.093	-7.693	1.016	0.427	-2.747	-0.488	3.45	8.539	1.681	0.916	2.075	-0.366	-8.896	-0.202	-1.054	-2.502	-0.061	-0.366	0.543	8.107	3.161	0.854	2.319	0.488	0.76	8.848	0.933	2.441	2.441	0.366	1510068156
-9.423	-2.279	-1.139	-2.258	-0.366	0.122	4.049	-7.644	1.298	0.305	-1.77	-0.122	3.68	8.64	1.778	0.916	1.77	0	-8.79	-0.161	-1.083	-2.197	0.183	-0.488	0.433	8.071	3.411	0.916	1.953	0.427	1.256	8.047	-0.172	2.136	1.221	-0.488	1510068156
-10.495	-2.879	-0.839	-1.892	-0.488	-0.122	3.991	-7.811	1.658	0.183	-1.038	0.305	3.832	9.061	1.988	0.854	1.587	0.427	-9.126	-0.487	-1.215	-2.075	0.305	-0.61	0.536	8.397	3.529	0.916	1.587	0.427	2.973	8.43	-0.797	0.916	1.526	-1.465	1510068156
-11.372	-3.823	0.071	-0.854	-1.587	0.183	3.967	-8.235	1.987	0.061	-0.488	0.916	3.88	9.536	2.164	0.732	1.343	0.61	-10.013	-0.921	-1.296	-1.709	1.16	-0.854	0.464	8.802	3.429	0.916	1.038	0.549	7.153	9.781	0.869	-0.122	3.174	-0.549	1510068156
-9.729	-2.604	-0.541	-0.183	1.831	0.244	3.953	-8.924	2.036	0.061	-0.305	1.465	3.774	10.446	2.117	0.549	0.671	0.61	-11.262	-1.213	-1.535	-0.854	-0.244	-0.671	0.825	9.772	3.302	1.099	0.916	0.488	3.612	10.208	-0.245	-0.488	-0.244	-0.061	1510068156
-9.993	-3.18	-1.683	-0.549	0.488	-0.61	3.866	-9.552	2.048	0.122	-0.488	1.953	3.811	11.49	1.839	0.488	0	0.305	-11.439	-0.67	-1.069	-0.977	-0.61	-0.793	1.578	11.131	3.506	1.465	0.977	0.183	2.779	10.113	-1.403	-0.793	0.671	-2.136	1510068156
-9.764	-3.32	-2.387	-1.404	1.343	-0.854	4.303	-9.932	2.542	0.244	0.183	2.258	4.272	11.679	1.773	0.61	0.488	0.244	-10.572	-0.971	-0.068	-1.709	-0.916	-1.221	1.383	11.642	3.108	1.282	0.671	0.183	4.177	12.02	1.013	-2.686	3.052	-1.099	1510068156
-9.746	-4.661	-3.25	-1.099	-0.488	-0.122	4.624	-9.495	2.635	0.671	1.465	1.77	4.619	10.61	1.751	0.732	1.282	0.488	-10.305	-1.529	1.092	-1.831	-0.244	-0.793	0.804	10.831	2.007	0.366	0.916	0.488	0.234	10.177	0.581	-1.099	0.732	-1.831	1510068156
-9.812	-4.382	-2.836	-1.587	0.061	0.549	4.018	-9.226	2.058	1.038	1.221	0.122	4.565	10.39	1.45	0.244	2.197	0.183	-10.448	-2.706	0.969	-1.465	0.061	-0.244	0.352	10.331	1.359	-0.183	2.014	0.732	0.735	10.27	-1.128	-0.61	-2.197	-1.648	1510068156
-9.185	-3.158	-2.621	-1.099	1.038	0.183	3.025	-10.245	1.761	1.343	-0.61	-1.892	4.396	11.616	0.92	-0.61	2.502	-0.671	-10.231	-2.694	0.443	-1.282	0.183	-0.183	-0.345	11.269	1.249	0.183	2.991	0.977	2.084	10.513	-0.665	-0.671	0	-1.282	1510068156
-8.716	-2.683	-2.814	-1.16	1.099	-0.366	2.412	-10.497	1.713	1.77	-2.38	-3.052	4.242	11.663	0.505	-1.16	1.526	-0.732	-9.918	-2.333	-0.005	-1.343	0	-0.183	-0.979	11.781	1.211	0.671	1.648	0.916	0.453	10.135	-1.599	-0.183	0.366	-1.526	1510068156
-8.49	-2.946	-2.728	-1.404	1.16	-0.305	2.427	-8.881	1.61	1.709	-1.831	-3.357	3.927	10.188	0.291	-0.916	-0.549	0.244	-9.208	-2.321	-0.106	-1.282	0.061	0.183	-0.604	10.61	1.574	0.61	0.244	0.671	0.028	10.232	-1.316	0.061	-0.244	-2.38	1510068156
-8.552	-2.705	-2.713	-0.854	0.183	-0.244	2.334	-7.161	1.652	1.709	-1.831	-3.357	4.197	9.094	0.447	-0.488	-1.221	1.16	-8.643	-2.314	-0.055	-1.099	0.122	0.244	0.226	9.469	1.629	-0.061	0.305	0.549	0.953	9.844	-0.275	-0.305	0.427	-2.136	1510068156
-8.152	-2.381	-2.828	-0.732	0.549	-0.427	1.946	-6.181	1.769	0.793	-0.427	-2.075	4.375	8.435	0.536	-0.366	-0.061	1.221	-8.574	-2.315	-0.226	-0.916	0	0.244	0.562	8.709	1.347	-0.732	0.793	0.488	1.329	9.461	-0.372	-0.305	0.183	-1.892	1510068156
-8.469	-2.424	-3.128	-0.854	0.305	-0.549	1.738	-6.054	1.732	0.427	-0.366	-1.404	4.115	8.14	0.516	-0.305	0.977	0.854	-8.68	-2.561	-0.483	-0.732	0.061	0.366	0.597	8.406	1.157	-0.671	0.916	0.427	1.111	9.284	-0.726	-0.122	0.183	-1.892	1510068157
-9.178	-2.43	-3.195	-0.793	-0.305	-0.732	1.598	-6.479	1.626	0.122	-0.732	-0.732	3.767	8.386	0.489	-0.244	0.854	0.183	-8.984	-2.565	-0.702	-0.549	-0.061	0.488	0.719	8.683	1.024	-0.366	0.793	0.366	1.03	9.228	-0.77	0	0.427	-2.075	1510068157
-9.388	-2.789	-2.954	0.061	-0.916	-0.366	1.851	-6.973	1.803	-0.305	-0.916	-0.183	3.725	8.77	0.514	-0.183	0.427	-0.366	-9.172	-2.61	-0.851	-0.427	-0.244	0.61	1.019	9.21	1.134	-0.244	0.732	0.183	1.437	9.449	-0.354	0	1.282	-1.831	1510068157
-9.205	-2.272	-2.869	-0.061	-0.427	0	2.109	-7.275	1.952	-0.916	-0.61	0.366	4.052	9.299	0.657	0	0.427	-0.671	-9.338	-2.554	-0.988	-0.061	-0.244	0.671	1.172	9.708	1.407	-0.183	0.732	-0.061	1.331	9.824	0.128	-0.061	1.038	-1.587	1510068157
-8.942	-1.742	-2.963	0	-0.549	0	2.317	-7.559	2.199	-1.282	-0.122	0.977	4.335	9.733	0.952	0.183	0.793	-0.793	-9.378	-1.864	-0.898	0	-0.122	0.916	1.091	10.11	1.645	-0.427	0.549	-0.244	1.45	9.597	0.045	-0.366	0.793	-1.038	1510068157
-8.751	-2.001	-3.046	-0.366	-0.244	0	2.428	-7.728	2.434	-1.404	-0.061	1.587	4.454	9.885	1.418	0.427	1.16	-0.793	-9.475	-1.717	-0.768	-0.061	0.549	1.038	1.132	10.215	1.968	-0.61	0	-0.366	0.73	9.686	-0.471	-0.671	-0.366	-0.793	1510068157
-9.27	-2.499	-3.305	-0.427	-0.488	-0.183	2.534	-8.138	2.433	-1.404	-0.793	1.953	4.308	10.023	1.817	0.549	1.099	-0.854	-10.209	-1.163	-0.855	0.366	-0.305	0.977	1.351	10.212	2.243	-0.977	0	-0.366	0.9	9.505	-0.624	-0.671	0	-0.732	1510068157
-10.068	-3.275	-3.534	-0.61	-1.221	-0.244	2.823	-9.196	2.277	-1.038	-1.892	2.136	4.094	10.195	2.137	0.488	0.732	-0.916	-11.055	-0.766	-0.622	0.061	0.244	0.854	1.567	10.265	2.546	-1.099	-0.427	-0.427	1.156	9.636	-0.636	-0.916	0.732	-0.549	1510068157
-10.639	-4.717	-3.138	-0.366	-2.563	-0.061	3.438	-10.413	2.133	-0.671	-2.38	2.258	3.834	10.375	2.302	0.244	0.183	-0.977	-12.013	-0.409	-0.28	0.061	-0.427	0.671	1.587	10.218	2.987	-0.793	-0.305	-0.793	1.816	10.323	0.157	-1.221	1.16	0.183	1510068157
-9.883	-4.786	-1.864	0.854	-3.235	0.122	4.156	-11.413	1.555	-0.305	-2.136	2.136	3.631	10.495	2.29	-0.122	-0.549	-0.977	-10.944	-0.414	0.38	0.183	-1.221	0.61	0.992	10.094	3.54	-0.427	0.183	-0.977	3.341	11.137	0.956	-1.587	0.916	1.404	1510068157
-9.208	-3.589	-0.764	0.671	-2.319	0.366	4.709	-10.964	1.419	0.122	-0.977	1.526	3.566	9.991	2.267	-0.549	-0.61	-0.427	-9.743	-0.135	1.056	0.549	-0.854	0.122	-0.169	9.367	3.829	-0.183	0.61	-0.732	4.654	11.707	2.5	-2.014	0.488	2.869	1510068157
-9.755	-3.149	-0.665	-0.305	-0.916	-0.061	4.638	-9.524	1.488	0.061	0.671	0.488	3.299	9.31	2.019	-0.732	-0.61	0.366	-9.483	1.044	1.455	0.488	-0.366	0.061	-1.236	8.28	4.097	-0.183	0.854	-0.244	3.001	11.63	1.602	-1.648	0.427	3.723	1510068157
-9.335	-3.742	-1.219	-1.038	-0.549	-0.732	4.192	-9.228	1.066	0.366	1.038	0.061	2.768	9.753	1.751	-0.671	-0.793	0.854	-9.975	1.337	1.068	-0.244	-0.305	0.061	-1.245	8.463	4.596	0	0.671	-0.061	-1.698	11.892	-0.939	-0.305	-1.099	3.845	1510068157
-8.811	-3.741	-0.471	-0.61	-0.793	-0.549	3.558	-9.435	0.294	1.099	-0.061	-0.122	2.311	10.255	1.572	-0.488	-1.099	0.916	-9.904	1.214	0.869	-0.366	-0.244	0	-0.457	9.382	4.344	0.244	0.183	-0.061	-2.056	10.464	1.201	1.404	-1.526	3.723	1510068157
-8.57	-3.475	-0.252	-0.549	-0.305	-0.305	3.201	-9.388	-0.484	1.526	-1.77	-0.549	2.373	9.652	1.615	0.061	-0.671	0.549	-9.64	0.863	0.635	-0.488	-0.488	-0.122	0.416	9.527	4.253	0.244	0.244	-0.244	1.83	11.048	-0.091	0.488	2.441	3.54	1510068157
-8.414	-3.799	-0.165	-0.488	-0.671	-0.305	3.167	-8.795	-0.825	1.404	-2.625	-1.16	2.657	9.01	1.848	0.549	0.732	0.122	-9.296	0.573	0.652	-0.305	-0.244	-0.244	0.299	8.848	3.905	0.061	0.488	-0.061	-0.696	9.58	0.525	0.427	2.563	2.808	1510068157
-8.245	-3.576	0.017	-0.122	-0.366	-0.122	3.212	-8.196	-0.561	0.732	-2.197	-1.587	2.457	8.71	1.69	0.671	1.16	-0.061	-9.323	0.754	0.585	-0.305	-0.366	-0.244	0	8.302	3.704	0.061	0.732	-0.061	-1.883	8.375	0.444	2.258	1.648	1.465	1510068157
-8.063	-3.053	0.297	-0.061	0.244	-0.366	3.316	-7.806	-0.193	0.061	-0.366	-1.404	2.244	8.798	1.532	0.61	0.305	-0.061	-9.338	0.804	0.537	-0.427	-0.61	-0.183	-0.108	8.26	3.711	0.244	0.732	-0.305	-1.698	8.355	0.263	2.197	0.488	0.488	1510068157
-8.299	-2.759	-0.336	-0.854	1.099	-0.488	2.891	-7.717	-0.12	-0.122	0.671	-0.916	2.415	8.9	1.495	0.854	-0.122	-0.183	-9.323	0.909	0.602	-0.549	-0.732	-0.305	0	8.428	3.779	0.488	0.61	-0.549	-2.062	8.312	0.723	1.892	-1.16	-0.061	1510068157
-8.759	-3.061	-0.5	-1.038	0.732	-0.366	2.464	-8.021	-0.142	-0.122	0.427	-0.183	2.871	8.996	1.666	1.099	0.427	-0.305	-9.121	1.132	0.755	-0.671	-0.671	-0.305	0	8.428	3.779	0.488	0.61	-0.549	0.766	9.082	1.919	1.831	-0.916	-1.831	1510068157
-8.959	-3.108	-0.221	-0.488	0.427	0.061	2.396	-8.417	0.193	-0.183	0.061	0.427	3.119	8.965	1.799	1.282	1.099	-0.244	-9.093	1.09	0.848	-0.854	-0.671	-0.488	0	8.428	3.779	0.488	0.61	-0.549	4.609	9.513	1.859	0.488	1.282	-1.404	1510068157
-8.884	-2.553	-0.699	-0.916	1.648	-0.183	2.644	-8.806	0.44	-0.244	0.427	0.732	3.2	9.048	1.875	1.343	1.221	-0.061	-9.159	0.926	0.877	-1.038	-0.305	-0.793	0	8.428	3.779	0.488	0.61	-0.549	3.144	9.381	-0.931	1.831	0.183	-0.183	1510068157
-10.312	-3.602	-1.085	-1.587	0.244	-0.305	2.729	-9.393	0.639	-0.183	0.916	0.916	3.241	9.52	1.931	1.282	1.16	0.061	-9.625	0.708	0.748	-1.221	0.061	-1.038	0	8.428	3.779	0.488	0.61	-0.549	4.197	9.33	0.847	-0.366	-0.977	-0.732	1510068157
-10.838	-4.753	-1.189	-0.488	0.122	-0.427	2.549	-9.845	0.763	0.061	0.854	0.977	3.158	10.02	1.824	1.038	0.61	0.244	-10.22	0.148	0.842	-1.404	0.061	-1.038	-0.492	9.22	3.515	0.916	0.427	-0.061	1.305	9.601	0.575	-0.244	-0.854	-1.526	1510068157
-8.422	-3.921	-1.103	-0.183	0.854	-0.305	2.299	-9.66	0.807	0.183	0.244	0.977	3.196	10.296	1.598	0.793	0.244	0.305	-10.324	-1.054	0.92	-1.221	-0.671	-1.16	-0.242	9.746	3.037	1.038	0.244	-0.183	5.873	11.005	-0.031	0.977	1.77	-2.38	1510068157
-9.074	-3.499	-1.772	-2.136	1.038	-0.977	2.132	-9.039	0.834	0	-0.61	1.038	3.308	10.579	1.264	0.671	0.122	0.061	-10.162	-1.296	1.008	-0.916	-0.732	-1.16	-0.249	10.173	2.533	0.916	0.854	-0.183	3.814	10.884	0.746	-2.136	3.296	-0.305	1510068158
-8.969	-4.341	-2.823	-1.038	-0.122	-1.038	2.421	-8.838	1.331	-0.244	-0.244	1.343	3.359	10.576	0.72	0.488	0.427	-0.061	-9.667	-1.121	1.394	-1.16	-0.61	-0.732	-0.459	10.454	2.129	0.549	1.099	-0.183	-0.429	9.583	0.733	0.488	1.16	-1.343	1510068158
-8.819	-5.069	-2.933	-0.427	0.244	-0.549	2.454	-8.475	1.576	-0.305	0.183	1.221	3.24	10.179	0.193	0.549	0.488	-0.122	-9.646	-2.251	1.555	-1.282	-0.793	-0.549	-0.816	10.209	1.747	0.305	0.671	-0.305	-0.525	9.893	-0.359	0.854	-1.831	-1.526	1510068158
-8.519	-4.271	-2.766	-0.244	0.854	-0.122	2.371	-8.321	1.453	-0.183	0.061	0.671	3.267	10.363	-0.066	0.549	0.549	-0.427	-9.501	-3.228	1.628	-0.793	-0.671	-0.61	-1.227	10.179	1.282	0.244	0.732	-0.183	2.616	10.359	-0.055	-0.183	1.038	-0.916	1510068158
-8.99	-4.043	-3.085	-0.061	0.916	-0.244	2.149	-8.736	1.317	-0.122	-0.305	0.122	3.323	10.907	-0.501	0.183	0.732	-0.793	-9.501	-3.228	1.628	-0.793	-0.671	-0.61	-1.699	10.615	1.062	0.061	1.099	0	1.12	9.835	-0.964	-0.122	0.732	-0.427	1510068158
-8.991	-4.215	-3.167	0	0.671	-0.549	2.115	-9.143	1.421	-0.305	-0.366	0	3.168	11.025	-0.835	0	0	-0.732	-9.501	-3.228	1.628	-0.793	-0.671	-0.61	-1.897	10.954	1.292	0.305	0.61	-0.244	0.177	10.03	-1.038	-0.122	-0.977	-0.732	1510068158
-8.509	-4.138	-3.135	0	0.977	-0.61	2.417	-8.83	1.616	-0.61	0.732	0.244	3.267	10.545	-0.804	0.244	-0.854	-0.427	-9.28	-2.978	1.652	-0.122	-0.671	-0.244	-1.803	10.664	1.296	0.305	-0.366	-0.549	0.69	10.274	-0.615	-0.244	-0.183	-0.793	1510068158
-8.754	-4.344	-3.137	0.183	0.061	-0.549	2.583	-8.213	1.662	-0.793	2.502	0.244	3.578	9.938	-0.679	0.427	-0.366	-0.183	-9.033	-2.978	1.82	0.061	-0.549	-0.122	-1.556	10.07	1.233	-0.122	-0.427	-0.549	0.281	10.026	-0.495	0.061	0.183	-0.854	1510068158
-8.476	-4.474	-2.943	0.488	-0.122	-0.305	2.176	-7.862	1.627	-0.977	2.808	0	3.521	9.709	-0.54	0.305	0.305	-0.244	-8.555	-3.247	2.024	0.366	-0.61	0	-1.427	9.67	1.138	-0.366	-0.061	-0.549	0.487	9.941	-0.467	-0.122	-0.244	-0.854	1510068158
-8.44	-4.447	-2.901	0.854	-0.122	-0.244	1.729	-7.839	1.671	-0.916	1.953	-0.427	3.124	9.694	-0.518	0.061	-0.183	-0.305	-8.394	-3.316	2.143	0.671	-0.427	0.061	-1.859	9.469	1.019	-0.305	0	-0.488	1.168	9.655	-0.617	-0.244	-0.671	-0.61	1510068158
-8.803	-4.826	-2.878	0.793	-0.671	-0.244	1.526	-7.879	1.4	-0.732	0.671	-0.793	3.046	10.066	-0.544	-0.305	-0.793	-0.305	-8.818	-3.115	2.294	0.916	0.061	0.305	-2.448	9.589	0.933	-0.305	-0.122	-0.366	1.48	9.594	-0.3	0	-0.488	-0.183	1510068158
-8.8	-4.74	-2.55	1.221	-0.366	0	1.69	-8.21	1.227	-0.671	0.183	-0.977	2.897	10.645	-0.724	-0.488	-1.465	-0.244	-9.839	-2.299	2.098	1.16	-0.488	0.61	-2.332	10.084	1.264	-0.122	-0.305	-0.366	0.962	9.875	-0.226	-0.244	-0.305	-0.183	1510068158
-8.339	-4.191	-2.793	0.977	0.183	-0.244	1.802	-9.092	1.019	-0.671	0.244	-0.977	3.027	10.898	-0.642	-0.183	-1.587	-0.366	-9.494	-1.804	2.265	0.793	-0.549	0.732	-1.386	10.867	1.904	0.061	-0.671	-0.671	0.53	10.018	-0.516	-0.305	-0.427	0.122	1510068158
-8.972	-4.631	-2.493	0.61	-0.427	0	1.817	-9.53	0.66	-0.427	0.183	-0.854	3.569	10.523	-0.045	0.305	-0.305	-0.305	-9.003	-1.786	2.536	0.916	-0.183	0.549	-1.092	10.67	2.393	-0.244	-0.732	-0.671	0.059	10.152	-0.423	-0.244	-1.16	-0.061	1510068158
-8.923	-4.522	-2.013	1.282	-0.305	0.305	1.9	-9.392	0.372	-0.305	0.122	-0.854	3.668	10.322	0.488	0.305	1.282	-0.183	-9.112	-1.45	2.573	1.099	0.305	0.671	-1.708	9.977	2.178	-0.916	-0.244	-0.183	0.335	9.868	-0.486	-0.061	-0.977	-0.183	1510068158
-8.752	-3.939	-1.848	1.038	-0.122	0.244	1.928	-9.432	0.228	-0.305	0.061	-0.793	3.011	10.472	0.531	-0.244	1.221	0	-9.225	-1.046	2.539	1.221	0.366	0.61	-2.061	9.697	2.388	-0.854	-0.183	0	1.414	10.026	-0.373	-0.305	-0.549	-0.061	1510068158
-8.865	-4.205	-1.78	0.488	-0.061	0.244	1.995	-9.505	0.171	-0.366	0.061	-0.549	2.358	10.422	0.474	-0.61	-0.732	0.244	-9.214	-0.487	2.425	1.099	0.793	0.549	-2.309	9.702	2.736	-0.488	-0.61	0.061	1.148	9.916	0.029	-0.427	-0.244	0.244	1510068158
-9.143	-4.401	-1.565	0.549	-0.549	0.244	2.133	-9.567	0.199	-0.305	0.183	-0.183	2.607	10.165	0.685	-0.671	-1.709	0.366	-9.404	-0.184	2.304	0.977	0.854	0.427	-2.217	9.5	2.846	-0.183	-1.282	0.305	0.653	9.861	-0.093	-0.305	-1.038	-0.061	1510068158
-8.644	-4.243	-1.243	0.732	-0.244	0.488	2.277	-9.525	0.152	-0.061	0.366	0.122	3.034	9.967	0.792	-0.671	-0.977	0.488	-9.378	-0.123	2.121	0.916	0.916	0.305	-1.559	9.332	3.057	-0.183	-1.343	0.427	1.337	9.991	-0.053	-0.366	-0.366	0	1510068158
-8.358	-3.901	-1.077	0.427	0.061	0.488	2.277	-9.426	0.118	0.061	0.122	0.122	3.005	9.723	0.827	-0.671	-0.244	0.61	-9.235	0.165	1.928	0.854	0.977	0.183	-1.024	9.215	3.211	-0.244	-0.977	0.488	1.768	9.8	0.236	-0.122	0.305	0.122	1510068158
-8.635	-4.171	-1.113	0.122	-0.061	0.366	2.396	-9.237	0.128	0.122	-0.183	0.122	2.86	9.476	0.86	-0.488	-0.183	0.61	-9.337	0.577	1.733	0.671	1.16	0.122	-0.952	8.975	3.301	-0.305	-0.854	0.61	0.67	9.605	0.33	-0.244	0.427	0.122	1510068158
-8.625	-4.256	-0.953	0.366	0	0.427	2.603	-9.15	0.147	0.244	0	0.183	2.832	9.365	0.949	-0.427	-0.122	0.61	-9.526	0.656	1.54	0.427	1.038	0.061	-0.761	8.82	3.36	-0.122	-0.854	0.671	-0.004	9.501	0.298	-0.122	-0.549	-0.183	1510068158
-8.478	-4.035	-0.974	0.244	0.427	0.427	2.64	-9.121	0.016	0.488	0.061	0.122	2.903	9.345	1.012	-0.366	0	0.549	-9.586	0.676	1.42	0.305	0.916	-0.061	-0.444	8.827	3.402	0	-0.671	0.671	0.743	9.629	0.281	0.183	-0.183	-0.122	1510068158
-8.603	-4.098	-1.017	-0.061	0.305	0.305	2.58	-9.063	-0.14	0.488	0.061	0.122	3.083	9.423	1.065	-0.244	0.183	0.549	-9.609	0.779	1.242	0	0.854	-0.122	-0.27	8.917	3.536	0.122	-0.305	0.671	0.833	9.723	0.555	-0.061	0.488	-0.122	1510068158
-8.628	-3.893	-1.02	0.061	0.549	0.427	2.664	-9.034	-0.197	0.549	-0.549	0	3.217	9.426	1.071	-0.122	0.366	0.671	-9.676	0.739	1.058	-0.122	0.793	-0.244	-0.2	8.945	3.502	0.122	-0.244	0.671	0.331	9.656	0.607	-0.183	-0.244	-0.183	1510068158
-8.496	-3.566	-1.041	-0.488	1.038	0.427	2.753	-8.89	-0.185	0.61	-0.366	-0.061	3.253	9.435	1.091	0	0.427	0.671	-9.607	0.811	0.891	-0.366	0.61	-0.305	0.033	9.016	3.51	0.122	-0.122	0.671	0.628	9.617	0.445	0.183	-0.427	-0.183	1510068159
-8.409	-3.431	-1.517	-0.977	1.16	0.061	2.717	-8.739	-0.02	0.61	-0.305	-0.061	3.234	9.476	1.104	0.122	0.61	0.549	-9.728	0.877	0.705	-0.671	0.854	-0.366	0.258	9.125	3.419	0.122	0.061	0.549	0.356	9.501	0.413	0.122	-0.061	-0.305	1510068159
-8.716	-3.171	-2.098	-1.343	1.404	-0.366	2.652	-8.699	0.252	0.732	-0.366	0	3.161	9.436	1.026	0.244	0.488	0.366	-9.947	0.876	0.452	-1.16	0.488	-0.366	0.414	9.217	3.25	0.122	0.183	0.488	0.176	9.618	0.285	0.183	0.122	-0.61	1510068159
-8.876	-3.328	-2.754	-1.77	1.343	-0.549	2.607	-8.713	0.505	0.854	-0.671	-0.061	3.238	9.483	0.969	0.244	0.488	0.366	-9.771	0.281	0.398	-1.587	0.183	-0.305	0.658	9.367	3.169	0.305	0.244	0.305	0.044	9.878	0.118	0.671	0.366	-0.916	1510068159
-9.629	-4.034	-3.365	-1.526	0.488	-0.305	2.589	-8.722	0.676	0.977	-1.038	-0.122	3.458	9.753	0.957	0.549	0.854	-0.244	-9.878	-1.065	0.476	-1.709	0.549	-0.366	0.532	9.665	2.613	0.122	0.305	0.366	0.468	10.051	0.339	-0.061	0.427	-1.038	1510068159
-9.566	-4.225	-3.583	-0.854	0.488	0.122	2.665	-8.976	0.799	0.793	-1.343	-0.244	3.752	10.253	1.038	0.244	1.343	-0.732	-10.034	-2.101	0.334	-1.282	0.671	-0.366	0.022	10.069	2.01	-0.122	0.549	0.549	0.77	10.019	-0.464	0.366	1.465	-0.854	1510068159
-9.39	-4.112	-3.856	-0.549	0.244	0.366	2.824	-9.417	1.007	0.305	-0.977	-0.427	3.787	10.696	0.987	-0.366	1.16	-0.977	-10	-2.644	-0.042	-0.732	0.732	-0.488	-0.601	10.445	1.731	-0.061	0.488	0.61	0.244	10.328	-0.931	0.305	1.099	-0.549	1510068159
-9.076	-3.792	-3.557	0.061	-0.183	0.549	2.951	-9.572	1.476	0.305	-0.977	-0.427	3.697	10.575	0.809	-0.977	-0.061	-0.854	-9.609	-2.692	-0.177	-0.244	0.488	-0.488	-1.01	10.409	1.695	0.183	-0.244	0.549	0.333	10.418	-0.427	-0.061	0.366	-0.549	1510068159
-9.064	-3.493	-3.106	0.305	-0.793	0.427	2.848	-8.847	1.931	-0.122	0	-0.488	3.743	9.804	0.67	-1.343	-1.526	-0.244	-9.016	-2.726	-0.074	0.061	0.61	-0.366	-1.053	9.781	1.602	0.305	-1.099	0.427	1.115	10.076	-0.597	0	-0.061	-0.061	1510068159
-8.9	-3.365	-2.853	0.305	-1.465	0.366	2.546	-7.799	2.361	-0.549	1.831	-0.549	3.976	9.128	0.567	-1.526	-1.953	0.305	-8.831	-2.592	0.028	0.427	0.854	-0.488	-0.903	9.004	1.522	0.061	-1.526	0.427	1.136	9.842	-0.141	-0.061	0.061	0.427	1510068159
-8.606	-3.466	-2.675	-0.122	-0.916	0.366	2.217	-7.163	2.669	-0.61	2.136	-0.366	3.953	9.069	0.403	-1.526	-2.014	0.427	-9.467	-1.987	0.029	0.549	1.404	-0.122	-0.463	8.819	1.45	-0.122	-1.343	0.61	0.721	9.752	0.066	-0.183	0.122	0.366	1510068159
-9.028	-3.555	-2.761	-0.061	-0.61	0.427	2.016	-7.488	2.755	-0.61	2.136	-0.366	3.93	9.844	0.199	-1.526	-2.014	0.427	-10.5	-1.06	-0.608	0.488	0.61	0.244	0.592	9.629	1.663	0.061	-0.916	0.488	0.106	9.683	0.044	-0.183	0.244	0.305	1510068159
-8.969	-3.585	-2.68	0.061	-0.122	0.366	1.998	-8.948	2.61	-0.122	1.038	0.61	4.252	10.643	0.34	-0.793	-1.465	-0.427	-10.271	-0.711	-0.839	0	0.183	0.366	1.884	11.03	2.277	0.488	-0.732	0.122	-0.266	10.012	-0.17	-0.061	-0.122	0.305	1510068159
-8.964	-3.555	-2.332	0.366	-0.061	0.488	2.168	-9.866	2.403	-0.122	1.038	0.61	4.953	10.094	0.987	0.122	0.122	-0.488	-9.723	-1.11	-0.841	-0.183	0.488	0.183	2.292	10.987	2.585	0.488	-0.61	0	-0.406	10.167	-0.231	-0.244	-0.427	0.183	1510068159
-8.997	-3.158	-2.244	0.488	0.061	0.61	2.14	-9.29	1.877	1.282	-0.977	0.061	5.429	9.392	1.627	0.122	0.122	-0.488	-9.56	-1.287	-0.768	0.061	0.671	0.244	1.593	9.86	2.552	-0.244	-0.183	0.244	-0.157	9.972	-0.351	-0.061	-0.183	0	1510068159
-9.112	-3.016	-2.305	0.366	-0.305	0.488	2.194	-8.536	1.513	1.404	-1.892	-0.61	4.9	9.49	1.863	0.61	3.174	0.488	-9.682	-1.154	-0.793	0.244	0.916	0.305	0.858	9.256	2.397	-0.916	0.244	0.671	0.376	9.823	-0.135	-0.061	-0.366	0	1510068159
-9.107	-2.92	-2.175	0.366	-0.061	0.549	2.34	-8.244	1.386	1.282	-2.319	-0.61	3.868	9.819	1.966	0.061	1.831	0.732	-9.672	-0.866	-1.008	0.183	0.732	0.305	0.629	9.374	2.326	-0.854	0.061	0.671	0.851	9.86	0.005	-0.305	-0.427	0.122	1510068159
-9.162	-2.734	-2.048	0.183	0	0.549	2.785	-8.215	1.296	0.977	-1.77	-0.061	3.181	9.703	1.928	-0.427	-0.671	0.854	-9.641	-0.535	-1.067	0.061	0.732	0.305	0.717	9.49	2.438	-0.122	-0.488	0.427	0.761	9.759	0.133	-0.244	-0.305	0.244	1510068159
-9.469	-2.705	-2.204	0.061	-0.183	0.427	3.086	-8.221	1.226	0.61	-0.732	0.305	3.524	9.416	2.056	-0.549	-1.709	0.854	-9.72	-0.508	-1.215	0	0.854	0.305	1	9.27	2.531	0.244	-0.671	0.366	0.513	9.751	0.14	-0.366	-0.427	0.244	1510068159
-9.308	-2.747	-2.271	-0.061	0	0.427	3.247	-8.409	1.272	0.305	0.061	0.427	4.091	9.446	2.268	-0.549	-0.732	0.793	-9.691	-0.585	-1.396	0	0.916	0.244	1.419	9.217	2.634	0.122	-0.488	0.488	0.446	9.999	0.041	-0.305	-0.671	0.061	1510068159
-9.216	-2.832	-2.177	-0.061	-0.122	0.549	3.144	-8.664	1.354	0.183	0.122	0.244	4.097	9.544	2.361	-0.427	0.427	0.61	-9.697	-0.551	-1.61	0.061	0.793	0.244	1.808	9.331	2.621	0	-0.305	0.549	0.456	9.94	0.051	-0.061	-0.183	-0.061	1510068159
-9.287	-2.726	-2.157	0.061	-0.061	0.488	2.96	-8.708	1.365	0.183	-0.427	0	3.655	9.418	2.278	-0.427	0.183	0.427	-9.774	-0.428	-1.744	0	0.671	0.183	1.956	9.412	2.614	-0.305	-0.244	0.549	0.669	9.806	0.163	-0.122	-0.244	-0.061	1510068159
-9.349	-2.545	-2.255	0	-0.061	0.427	3.017	-8.625	1.474	0.061	-0.977	-0.244	3.663	9.344	2.358	-0.488	-0.061	0.122	-9.691	-0.507	-1.869	-0.122	0.61	0.122	1.961	9.319	2.629	-0.122	-0.244	0.488	0.665	9.952	0.153	-0.305	-0.366	0.061	1510068159
-9.313	-2.397	-2.239	-0.183	-0.061	0.427	3.213	-8.568	1.42	0.183	-0.549	-0.366	3.87	9.329	2.411	-0.549	0.061	-0.122	-9.713	-0.542	-1.914	-0.061	0.61	0.061	1.859	9.268	2.549	-0.061	-0.183	0.549	0.47	9.902	0.116	-0.183	-0.366	0	1510068159
-9.336	-2.494	-2.207	-0.061	-0.122	0.366	3.028	-8.464	1.804	0	-0.671	-0.305	4.003	9.402	2.377	-0.671	-0.061	-0.183	-9.75	-0.469	-1.968	-0.061	0.549	0.061	1.761	9.27	2.552	-0.122	-0.244	0.549	0.379	9.873	0.191	-0.061	-0.244	-0.061	1510068159
-9.302	-2.428	-2.193	-0.122	0	0.305	3.016	-8.386	1.952	-0.366	-0.793	-0.244	4.11	9.406	2.287	-0.549	-0.183	-0.244	-9.782	-0.516	-2.048	-0.122	0.488	0	1.817	9.295	2.629	0	-0.305	0.427	0.634	9.857	0.14	-0.122	-0.244	-0.061	1510068160
-9.258	-2.329	-2.174	-0.183	0	0.244	3.383	-8.418	2.053	-0.549	-0.183	-0.061	4.155	9.351	2.139	-0.427	-0.183	-0.183	-9.726	-0.49	-2.116	-0.061	0.366	0	1.958	9.327	2.601	-0.061	-0.366	0.366	0.524	9.92	0.175	-0.183	-0.061	-0.061	1510068160
-9.365	-2.383	-2.202	-0.122	-0.061	0.122	3.183	-8.451	2.204	-0.549	0.183	0	4.131	9.216	2.079	-0.305	0.061	-0.183	-9.743	-0.494	-2.205	-0.183	0.183	0	2.176	9.235	2.537	-0.183	-0.305	0.183	0.522	9.844	0.16	-0.061	0	0	1510068160
-9.349	-2.367	-2.206	-0.183	0	0.122	3.232	-8.55	1.977	-0.244	0.244	0.122	4.362	9.161	2.162	-0.305	0.061	-0.183	-9.746	-0.544	-2.213	-0.122	0.183	-0.061	2.249	9.207	2.518	-0.122	-0.122	0.122	0.546	9.863	0.219	-0.061	0.122	0	1510068160
-9.386	-2.355	-2.237	-0.244	-0.061	0.061	3.129	-8.683	2.036	0.305	0.122	0.244	4.253	9.234	2.291	-0.305	0.366	-0.305	-9.719	-0.496	-2.243	-0.122	0.122	-0.061	2.194	9.17	2.503	-0.061	-0.061	0.061	0.396	9.899	0.298	-0.122	0.061	0	1510068160
-9.405	-2.341	-2.232	-0.244	0	0.061	2.964	-8.637	2.133	0.488	-0.244	0.061	4.241	9.229	2.414	-0.305	0.427	-0.305	-9.701	-0.468	-2.243	-0.183	0	-0.061	2.231	9.205	2.522	-0.061	0	0.061	0.421	9.869	0.305	-0.061	-0.061	0	1510068160
-9.392	-2.353	-2.232	-0.244	-0.122	0.061	3.102	-8.634	2.188	0.488	-0.244	0.061	4.094	9.182	2.524	-0.061	0	-0.061	-9.685	-0.513	-2.265	-0.244	0	-0.061	2.247	9.232	2.54	0	0	0	0.382	9.91	0.288	0	-0.061	0	1510068160
-9.36	-2.257	-2.187	-0.122	-0.061	0.061	3.094	-8.597	2.155	0.488	-0.244	-0.061	4.37	9.22	2.591	-0.061	0	-0.061	-9.654	-0.572	-2.271	-0.244	0	-0.061	2.2	9.235	2.53	0	0.061	0	0.456	9.9	0.263	-0.061	0.061	0	1510068160
-9.374	-2.235	-2.235	-0.244	0	0	3.061	-8.484	1.922	0.305	-0.122	-0.183	4.401	9.229	2.574	0.366	0.122	0.061	-9.677	-0.573	-2.277	-0.122	-0.122	-0.061	2.182	9.266	2.548	-0.061	0.061	0.061	0.48	9.871	0.346	0	0	0	1510068160
-9.408	-2.278	-2.241	-0.122	-0.061	-0.061	3.006	-8.394	1.803	0.244	-0.122	-0.122	4.29	9.217	2.39	0.366	0.122	0.061	-9.691	-0.577	-2.277	-0.183	-0.122	-0.061	2.218	9.268	2.503	0	0.122	0.061	0.441	9.877	0.233	-0.061	-0.122	0	1510068160
-9.36	-2.244	-2.238	-0.122	0	-0.061	3.012	-8.348	1.712	0.183	-0.183	-0.122	4.359	9.257	2.308	0.427	0.122	0.122	-9.676	-0.579	-2.279	-0.122	-0.183	-0.061	2.303	9.254	2.513	0.061	0.183	0.061	0.565	9.884	0.251	0	0.122	0	1510068160
-9.393	-2.23	-2.241	-0.122	-0.061	-0.122	3.094	-8.314	1.738	0.122	-0.183	-0.122	4.352	9.287	2.236	0.427	0.183	0.122	-9.679	-0.61	-2.273	-0.122	-0.244	0	2.279	9.266	2.494	0.061	0.183	-0.061	0.431	9.883	0.299	-0.061	0.061	0	1510068160
-9.405	-2.249	-2.266	-0.122	-0.061	-0.122	3.108	-8.295	1.737	0	-0.061	-0.122	4.274	9.281	2.152	0.366	0.183	0.122	-9.61	-0.632	-2.22	-0.122	-0.305	-0.061	2.223	9.269	2.505	-0.061	0.183	0	0.416	9.867	0.237	0	-0.061	0	1510068160
-9.424	-2.206	-2.251	-0.061	-0.061	-0.122	3.139	-8.239	1.695	-0.183	-0.061	-0.183	4.242	9.318	2.202	0.366	0.183	0.122	-9.723	-0.584	-2.165	-0.122	-0.305	-0.061	2.192	9.225	2.519	0	0.183	-0.061	0.395	9.912	0.262	0	-0.061	-0.061	1510068160
-9.436	-2.193	-2.238	0	0	-0.061	3.094	-8.323	1.727	-0.244	0.122	-0.122	4.151	9.38	2.144	0.244	0.244	0	-9.648	-0.614	-2.169	-0.122	-0.366	0	2.19	9.278	2.504	0	0.244	-0.061	0.683	9.91	0.329	0	-0.122	-0.061	1510068160
-9.438	-2.123	-2.226	-0.061	0	-0.122	3.062	-8.429	1.739	-0.183	0.122	-0.061	4.098	9.421	2.202	0.122	0.366	0	-9.585	-0.648	-2.113	-0.061	-0.244	-0.061	2.122	9.319	2.528	0.061	0.183	-0.061	0.736	9.883	0.228	-0.061	-0.061	0	1510068160
-9.405	-2.177	-2.243	0	-0.061	-0.122	3.206	-8.441	1.894	-0.122	0.366	-0.061	4.034	9.442	2.299	0.122	0.366	0	-9.594	-0.618	-2.076	-0.061	-0.244	-0.061	2.001	9.276	2.511	0	0.122	-0.061	0.579	9.918	0.217	0	0.061	0	1510068160
-9.394	-2.214	-2.292	0	-0.122	-0.122	3.079	-8.479	2.169	-0.244	0.183	-0.122	4.021	9.445	2.261	0	0	0	-9.615	-0.671	-2.022	0	-0.122	0	2.023	9.304	2.468	0.061	0.122	-0.061	0.502	9.89	0.231	0	-0.122	-0.122	1510068160
-9.408	-2.232	-2.226	0	-0.183	-0.122	4.288	-8.674	1.932	-0.366	0.732	-0.61	4.243	9.447	2.239	0	0	0	-9.647	-0.679	-1.993	0.061	-0.244	0	2.156	9.308	2.499	0	0.183	0	0.646	9.884	0.201	0	-0.183	-0.061	1510068160
-9.415	-2.279	-2.247	0.061	-0.061	-0.061	4.288	-8.674	1.932	-0.366	0.732	-0.61	4.6	9.481	2.456	-0.122	-0.061	0.183	-9.648	-0.696	-1.92	0.061	-0.244	0	2.218	9.426	2.481	0.061	0.305	0.122	0.736	9.874	0.197	0	-0.061	-0.061	1510068160
-9.44	-2.334	-2.353	0	-0.122	0	7.08	-8.763	3.537	0.427	4.028	-2.747	5.225	9.377	2.548	-0.061	-0.61	0.305	-9.646	-0.504	-1.608	0	-0.305	-0.183	2.339	9.369	2.456	0	0.671	0.122	0.696	9.862	0.188	0	-0.061	0	1510068160
-9.47	-2.357	-2.411	-0.061	-0.244	0.061	7.08	-8.763	3.537	0.427	4.028	-2.747	5.925	9.207	2.428	0	-0.305	1.038	-9.466	-0.632	-1.497	-0.183	-0.061	0.061	2.254	9.263	2.533	-0.061	0.854	0.305	0.534	9.91	0.16	0	-0.183	0	1510068160
-9.311	-2.354	-2.35	-0.122	-0.122	0.061	7.495	-8.397	4.127	0.427	4.028	-2.747	6.515	9.231	2.414	0	-0.305	1.038	-9.568	-0.839	-1.515	-0.183	-0.061	0.061	2.047	9.137	2.522	-0.061	1.038	0.61	0.659	9.911	0.14	-0.061	-0.122	0.061	1510068160
-9.233	-2.488	-2.26	0.061	-0.122	0	7.293	-8.131	4.28	0.916	4.15	-3.662	6.515	9.231	2.414	0.061	-0.183	1.77	-9.568	-0.839	-1.515	-0.183	0	0	1.851	9.342	2.443	-0.061	1.16	0.671	0.687	9.898	0.166	-0.122	0.061	0.122	1510068160
-9.287	-2.574	-2.28	0.122	-0.061	-0.122	6.813	-7.931	3.393	1.953	3.357	-5.493	7.977	9.331	1.491	-0.183	-3.479	4.822	-9.826	-1.026	-1.82	0.122	-0.122	0.122	1.97	9.537	2.547	-0.061	1.038	0.671	0.546	9.848	0.117	-0.061	0.061	0.183	1510068161
-9.304	-2.771	-2.303	0.366	0	-0.122	6.919	-7.796	3.108	2.075	3.296	-6.47	8.746	9.001	1.115	-0.183	-3.479	4.822	-9.915	-1.121	-1.93	0.122	-0.122	0.122	2.294	9.25	2.573	0	1.099	0.61	0.194	9.94	0.197	-0.122	-0.183	0.122	1510068161
-9.299	-2.817	-2.36	0.488	-0.061	-0.122	6.52	-7.244	3.095	1.648	3.235	-6.653	9.215	8.508	0.323	0.427	-4.578	6.042	-9.801	-1.126	-1.79	0.671	-0.427	0.183	2.414	9.128	2.47	0	1.099	0.61	0.085	9.952	0.189	-0.061	-0.244	0.061	1510068161
-9.332	-2.9	-2.263	0.854	-0.061	-0.061	5.716	-6.575	3.636	0.854	2.686	-7.446	9.182	8.077	-0.374	1.892	-4.761	6.653	-9.793	-1.108	-1.688	0.793	-0.549	0.183	2.629	9.137	2.46	0.061	1.282	0.732	-0.005	9.964	0.19	-0.122	-0.427	0	1510068161
-9.3	-2.799	-2.268	1.099	0	0	6.081	-5.719	3.402	0.244	4.517	-7.019	9.098	7.648	-1.054	1.892	-4.761	6.653	-9.722	-1.101	-1.541	0.793	-0.549	0.183	2.897	9.232	2.626	0.061	1.648	0.793	0.19	9.961	0.231	-0.061	-0.549	0.061	1510068161
-9.339	-2.732	-2.251	1.343	0.061	0.061	5.356	-4.766	4.031	0.244	4.517	-7.019	9.1	7.315	-1.427	2.625	-4.944	6.409	-9.691	-1.119	-1.438	1.038	-0.488	0.244	2.723	9.399	2.735	-0.183	1.892	0.916	0.207	9.966	0.206	-0.122	-0.854	0.183	1510068161
-9.38	-2.559	-2.287	1.282	0	0.061	4.908	-4.103	5.015	0	4.211	-5.188	8.739	6.83	-1.814	3.174	-4.7	5.737	-9.715	-1.022	-1.364	1.282	-0.549	0.244	2.431	9.387	2.894	-0.671	1.831	1.099	0.507	9.911	0.156	-0.122	-1.038	0.183	1510068161
-9.331	-2.541	-2.216	1.343	0	0.061	4.173	-3.552	4.916	0	4.333	-4.211	8.626	6.552	-1.989	2.991	-4.333	4.272	-9.702	-0.813	-1.296	1.282	-0.549	0.244	1.998	9.436	2.967	-0.549	1.404	0.854	0.663	9.923	0.118	-0.183	-0.977	0.244	1510068161
-9.403	-2.665	-2.157	1.465	-0.061	0.061	2.955	-3.344	5.912	0	4.333	-4.211	7.829	6.12	-1.944	2.991	-4.333	4.272	-9.768	-0.741	-1.258	1.282	-0.427	0.305	1.998	9.436	2.967	-0.549	1.404	0.854	0.756	9.872	0.073	-0.061	-0.977	0.244	1510068161
-9.398	-2.611	-2.089	1.404	0	0	1.92	-2.969	6.099	0.244	4.333	-0.916	7.675	5.83	-1.674	2.197	-5.066	3.479	-9.769	-0.689	-1.174	1.343	-0.366	0.366	1.998	9.436	2.967	-0.549	1.404	0.854	0.87	9.855	0.068	-0.183	-0.793	0.305	1510068161
-9.448	-2.773	-2.012	1.16	-0.244	-0.122	1.696	-3.077	8.44	1.648	2.258	-0.305	8.399	4.78	-2.064	0	-1.343	1.465	-9.86	-0.672	-1.136	1.343	-0.366	0.366	1.486	9.417	3.573	-1.221	-0.61	-0.488	0.742	9.946	0.23	-0.122	-0.61	0.366	1510068161
-9.442	-3.113	-1.818	1.16	-0.732	-0.244	4.055	-2.195	8.382	1.648	2.258	-0.305	8.091	3.859	-4.21	0	-1.343	1.465	-9.783	-0.681	-1.054	1.465	-0.366	0.488	1.702	8.926	3.642	-1.282	-1.099	-0.916	0.645	9.865	0.309	0.061	-1.038	0.305	1510068161
-9.196	-3.211	-1.498	1.526	-0.732	-0.122	4.328	-1.4	7.765	1.282	1.282	-0.671	8.062	2.872	-4.839	0.122	-0.061	1.099	-9.72	-0.638	-0.945	1.77	-0.488	0.61	1.781	8.93	3.584	-1.526	-1.465	-1.16	1.278	9.735	0.29	0.244	-0.793	0.427	1510068161
-9.115	-3.146	-1.299	1.648	-0.427	-0.122	4.328	-1.4	7.765	1.221	0.854	-0.854	8.301	2.233	-4.969	-0.122	0.061	1.038	-9.715	-0.396	-0.901	1.77	-0.488	0.61	1.846	8.775	3.563	-1.343	-1.587	-1.526	1.755	9.781	0.505	0.061	-0.061	0.732	1510068161
-9.516	-3.255	-1.305	1.892	-0.427	-0.122	4.602	-0.965	8.056	1.221	0.854	-0.854	8.301	2.233	-4.969	-0.671	0.366	1.038	-9.715	-0.396	-0.901	2.014	-0.427	0.671	1.883	8.61	3.808	-1.038	-1.709	-1.526	1.442	9.895	0.681	-0.183	-0.671	1.099	1510068161
-9.599	-3.232	-1.16	2.136	-0.427	-0.122	4.602	-0.965	8.056	1.038	-0.244	-0.61	8.838	2.19	-4.884	-0.977	0.244	1.038	-9.869	0.276	-0.925	2.136	-0.61	0.732	1.995	8.687	4.252	-0.854	-1.709	-1.587	1.006	10.183	0.645	-0.244	-1.831	1.282	1510068161
-9.333	-2.894	-0.847	2.075	-0.122	-0.122	5.225	-0.339	7.888	1.038	-0.244	-0.61	9.421	2.28	-4.567	-1.404	0.854	0.732	-9.694	0.697	-0.812	2.136	-0.61	0.732	2.155	8.814	4.559	-0.916	-1.892	-1.648	1.008	10.286	0.681	-0.305	-2.258	1.404	1510068161
-9.321	-2.528	-0.49	1.831	0.305	-0.183	5.225	-0.339	7.888	0.854	-0.488	-1.221	9.544	2.082	-4.619	-1.404	0.854	0.732	-9.49	1.001	-0.713	2.075	-0.427	0.61	2.001	8.772	4.805	-0.977	-1.831	-1.465	0.963	10.139	0.842	-0.488	-2.258	1.526	1510068161
-9.41	-2.35	-0.38	1.892	0.671	-0.061	5.201	0.03	7.965	0.854	-0.488	-1.221	9.961	1.943	-4.572	-1.465	0.488	0.61	-9.475	1.353	-0.651	2.075	-0.427	0.61	2.009	8.532	4.918	-1.099	-1.77	-1.16	0.806	9.731	0.523	-0.549	-2.991	1.404	1510068161
-9.43	-2.396	-0.67	1.77	1.282	0	5.201	0.03	7.965	0.671	-0.854	-1.587	9.987	1.98	-4.303	-1.404	1.526	0.427	-9.621	1.586	-0.618	1.953	-0.183	0.488	1.922	8.177	5.138	-0.977	-1.709	-0.916	0.556	9.598	0.15	-0.671	-3.784	0.916	1510068161
-9.083	-2.528	-0.834	1.404	1.709	0.061	5.236	0.301	8.046	0.61	-1.282	-1.648	9.592	2.032	-4.199	-1.404	1.526	0.427	-9.582	1.535	-0.656	1.648	0.061	0.061	1.666	8.046	5.144	-0.732	-1.831	-0.732	1.114	9.871	0.544	-1.099	-3.54	0.366	1510068161
-9.22	-2.631	-0.921	1.16	1.526	0.183	5.946	0.915	8.253	0.244	-1.343	-1.587	9.823	2.163	-4.134	-1.282	0.793	0.488	-9.398	1.395	-0.642	1.648	0.061	0.061	1.731	7.918	5.102	-0.671	-2.014	-0.549	1.476	10.091	1.066	-2.441	-2.625	-0.183	1510068161
-9.217	-2.736	-0.86	1.221	1.404	0.366	6.418	0.87	8.414	-0.488	-1.587	-1.648	10.247	2.042	-4.02	-1.099	0.671	1.16	-9.46	1.355	-0.709	1.648	0.244	-0.183	1.507	7.692	5.056	-0.427	-1.892	-0.488	1.581	9.849	1.421	-2.808	-2.563	-0.488	1510068161
-9.098	-2.828	-0.949	1.282	1.526	0.366	6.24	0.815	8.259	-0.488	-1.038	-1.709	10.237	2.023	-3.911	-1.099	0.671	1.16	-9.64	1.359	-0.825	1.709	0.427	-0.488	1.334	7.678	4.833	-0.183	-2.136	-0.427	1.495	9.662	1.157	-2.93	-3.54	-0.488	1510068161
-9.113	-2.96	-0.981	1.404	1.587	0.488	6.169	1.054	8.386	-0.366	-0.427	-1.587	9.485	2.208	-3.711	-1.038	1.587	1.404	-9.793	1.394	-0.89	1.709	0.427	-0.488	1.645	7.823	4.986	0.061	-2.319	-0.366	1.255	9.599	1.019	-2.686	-4.211	-0.427	1510068161
-9.201	-3.01	-1.067	1.404	1.343	0.488	5.892	1.68	7.655	-0.793	0	-1.526	9.836	2.306	-3.381	-1.038	0.61	1.343	-9.867	1.294	-1.028	1.587	0.305	-0.61	2.17	8.098	5.154	0.122	-2.258	-0.427	0.894	9.42	0.652	-2.014	-5.371	-0.671	1510068162
-9.222	-3.084	-1.097	1.221	1.099	0.427	6.348	1.713	7.197	-0.854	0.122	-1.404	10.503	2.342	-3.024	-1.038	0.61	1.343	-9.813	1.064	-1.056	1.526	0.061	-0.732	2.318	8.185	5.168	0.122	-2.014	-0.61	1.339	9.1	0.102	-0.916	-6.104	-0.793	1510068162
-9.603	-3.339	-1.03	1.404	0.61	0.488	5.856	1.834	7.564	-0.793	-0.61	-1.221	10.452	2.131	-2.958	-1.038	1.343	1.343	-9.857	0.872	-0.962	1.526	0.061	-0.732	2.064	8.245	4.907	0.122	-2.197	-0.61	2.28	8.902	0.084	0.061	-5.127	-0.793	1510068162
-9.981	-2.964	-1.095	1.831	-0.122	0.61	6.046	2.104	6.954	-1.343	0	-1.221	10.36	1.985	-2.762	-1.404	0.793	1.282	-9.958	0.724	-0.906	1.648	0.061	-0.732	2.109	8.313	4.739	0.061	-2.197	-0.549	3.474	9.001	-0.169	-0.061	-4.028	-0.854	1510068162
-9.944	-2.877	-1.723	1.709	1.038	0.305	6.613	2.224	5.996	-1.343	0	-1.221	10.422	2.009	-2.637	-1.404	0.793	1.282	-9.999	0.495	-0.867	1.587	-0.061	-0.732	2.243	8.754	4.748	0.122	-2.014	-0.549	4.291	9.371	-0.963	0.732	-1.953	-1.343	1510068162
-9.683	-3.045	-1.607	2.075	0.732	0.366	6.797	2.105	6.162	-1.587	-0.366	-1.343	10.22	2.109	-2.67	-1.587	1.343	1.16	-10.209	-0.038	-1.055	1.587	-0.061	-0.732	2.222	9.043	4.614	0	-1.953	-0.549	4.548	10.101	0.809	1.221	2.014	-1.465	1510068162
-9.164	-2.876	-1.735	1.648	0.977	0.549	6.755	1.775	6.881	-1.77	-1.221	-1.282	10.184	2.043	-2.643	-1.77	1.221	0.977	-9.5	-0.371	-0.949	1.648	-0.488	-0.793	1.872	9.347	4.182	-0.244	-2.38	-0.61	3.839	10.294	1.44	0.732	0.977	-0.549	1510068162
-9.284	-3.094	-1.938	1.648	0.305	0.61	6.755	1.775	6.881	-1.77	-1.221	-1.282	10.184	2.043	-2.643	-2.014	0.183	0.916	-9.5	-0.371	-0.949	2.014	0	-0.793	1.706	9.08	3.753	-0.427	-2.808	-0.671	-0.098	10.009	1.861	0.793	-1.221	-0.366	1510068162
-9.226	-3.335	-2.129	2.258	1.038	0.854	6.569	1.186	7.147	-2.075	-0.671	-1.465	10.322	1.735	-2.67	-2.258	0	0.916	-9.519	-0.618	-0.876	2.258	0.244	-0.732	1.724	8.849	3.454	-0.427	-2.808	-0.671	-0.194	9.982	1.194	0.549	-4.395	-0.61	1510068162
-9.045	-3.146	-2.061	2.686	1.038	0.793	6.033	1.052	7.273	-2.38	-0.549	-2.014	9.837	1.181	-3.082	-2.563	0.305	1.038	-9.546	-1.395	-0.817	2.38	0.122	-0.61	1.889	8.945	3.126	-0.488	-3.174	-0.916	1.748	9.631	0.291	0.793	-3.235	-0.671	1510068162
-8.782	-2.927	-2.298	2.747	1.343	0.671	6.004	0.995	7.239	-2.38	-0.549	-2.014	10.129	1.049	-3.272	-2.686	-0.183	1.099	-9.617	-1.848	-0.885	2.93	0.183	-0.488	1.94	9.174	2.808	-0.549	-3.113	-1.038	2.549	9.672	0.185	0.732	-0.977	-0.366	1510068162
-8.866	-2.96	-2.778	2.991	1.221	0.732	5.891	0.944	7.027	-2.502	-0.305	-2.197	10.312	1.032	-3.292	-2.93	-0.122	1.038	-9.732	-1.805	-0.927	2.93	0.183	-0.488	2.013	9.534	2.55	-0.732	-3.174	-1.16	1.184	9.811	0.457	0.61	-0.854	-0.427	1510068162
-8.856	-3.08	-3.218	3.235	1.526	0.793	6.135	0.848	6.828	-2.686	-0.61	-2.319	10.223	0.858	-3.424	-3.235	0.488	0.977	-9.782	-1.876	-1.014	3.235	0.183	-0.305	2.085	9.879	2.461	-0.854	-3.479	-1.343	0.249	9.841	0.054	0.732	-2.075	-0.305	1510068162
-8.82	-2.895	-3.612	3.479	1.892	0.854	6.527	0.64	6.87	-2.93	-0.366	-2.441	10.485	0.645	-3.285	-3.54	-0.122	0.854	-9.622	-2.18	-0.976	3.418	0.183	-0.122	2.285	10.075	2.314	-1.038	-3.662	-1.343	0.31	9.89	-0.138	0.671	-2.502	-0.305	1510068162
-8.873	-2.747	-3.976	3.784	1.77	0.854	6.866	0.195	6.893	-2.869	-0.305	-2.808	10.661	0.428	-3.346	-3.662	-0.549	0.732	-9.705	-2.456	-1.04	3.418	0.183	-0.122	2.314	9.856	1.992	-1.282	-3.784	-1.343	0.837	9.813	-0.618	0.61	-2.014	-0.244	1510068162
-8.931	-2.677	-4.246	3.906	1.709	0.854	6.916	-0.246	6.923	-2.808	-0.488	-2.93	10.562	0.156	-3.723	-3.906	-0.244	0.732	-10.011	-2.458	-1.184	3.662	0.305	-0.122	2.339	9.708	1.658	-1.404	-3.906	-1.221	0.768	9.93	-0.845	0.244	-1.831	-0.061	1510068162
-9.129	-2.556	-4.399	3.784	1.404	0.916	6.888	-0.611	6.989	-2.991	-0.366	-2.93	10.281	0.073	-3.972	-4.028	-0.183	0.854	-10.078	-2.217	-1.209	4.089	0.183	-0.122	2.414	9.576	1.627	-1.343	-3.906	-1.404	0.345	10.058	-1.158	0.122	-2.686	0	1510068162
-9.142	-2.442	-4.337	3.479	1.404	0.793	6.651	-0.847	6.942	-3.174	-0.61	-2.93	10.011	-0.062	-4.193	-4.15	-0.427	1.038	-9.801	-2.049	-1.141	4.089	0.183	-0.122	2.418	9.516	1.632	-1.099	-3.906	-1.648	0.334	10.1	-1.297	0	-2.93	0	1510068162
-9.186	-2.677	-4.155	3.479	0.916	0.732	6.888	-1.017	6.973	-3.235	-0.244	-2.869	10.006	-0.167	-4.079	-4.211	-0.732	1.16	-9.71	-2.001	-1.121	4.089	0.183	-0.183	2.454	9.338	1.584	-1.038	-4.028	-1.709	0.294	9.984	-1.456	0.061	-2.686	-0.122	1510068162
-9.083	-2.882	-3.931	3.662	0.732	0.793	6.87	-1.145	6.86	-3.235	0.244	-2.93	9.841	-0.225	-3.911	-4.089	-0.549	1.16	-9.805	-2.01	-1.172	4.089	0.122	-0.061	2.655	9.294	1.516	-1.038	-3.906	-1.709	0.228	9.983	-1.258	0	-2.258	-0.305	1510068162
-8.994	-2.744	-3.828	3.845	0.854	0.854	6.508	-1.174	6.684	-3.296	0.061	-2.869	9.966	-0.227	-3.862	-4.15	-0.549	1.16	-9.733	-1.969	-1.196	4.089	0.122	-0.061	2.879	9.574	1.696	-0.977	-3.723	-1.831	0.056	10.008	-1.099	0	-2.625	-0.366	1510068162
-9.107	-2.456	-3.685	3.967	0.793	0.916	6.313	-1.02	6.508	-3.235	-0.183	-2.686	10.421	-0.169	-3.898	-4.15	-0.732	0.977	-9.755	-1.877	-1.26	4.089	0.061	0.061	2.937	9.751	1.782	-0.977	-3.662	-1.831	0.33	9.898	-1.012	-0.061	-3.174	-0.305	1510068162
-9.088	-2.16	-3.455	3.967	0.854	0.793	6.449	-0.863	6.369	-2.991	-0.366	-2.686	10.421	-0.169	-3.898	-4.089	-0.549	0.854	-9.5	-1.838	-1.163	4.15	-0.061	0.122	2.806	9.749	1.924	-1.099	-3.54	-1.77	0.88	9.824	-1.243	-0.183	-3.357	-0.183	1510068162
-9.252	-2.055	-3.354	3.845	0.61	0.793	6.625	-0.666	6.485	-3.052	-0.854	-2.808	10.696	0.038	-3.803	-4.028	-0.366	0.793	-9.5	-1.838	-1.163	4.089	0	0.244	2.766	9.825	1.934	-1.282	-3.479	-1.648	1.053	9.806	-1.12	-0.183	-3.052	-0.122	1510068162
-9.601	-2.15	-3.287	3.784	0	0.854	6.863	-0.392	6.231	-3.052	-0.854	-2.808	10.696	0.038	-3.803	-4.028	-0.244	0.61	-9.5	-1.838	-1.163	4.089	0	0.244	2.635	9.844	1.964	-1.526	-3.479	-1.404	1.215	9.733	-1.059	-0.366	-2.869	-0.122	1510068162
-9.653	-2.415	-2.924	4.211	-0.427	1.16	7.119	-0.31	6.185	-2.747	-0.793	-3.052	10.972	0.257	-3.726	-3.967	0.122	0.488	-8.736	-1.958	-0.873	4.089	0	0.244	2.353	9.79	1.931	-1.77	-3.418	-1.16	1.688	9.717	-1.071	-0.305	-2.563	0.122	1510068163
-9.344	-2.527	-3.046	4.211	-0.366	1.282	7.569	-0.267	6.411	-2.686	-0.549	-3.235	10.99	0.546	-3.768	-4.028	0.549	0.366	-9.031	-2.089	-1.049	4.15	0.671	0.854	2.103	9.877	1.857	-2.075	-3.479	-0.793	1.498	9.823	-0.611	-0.427	-2.441	0.244	1510068163
-9.099	-3.226	-2.925	3.784	-0.183	1.221	7.949	-0.39	6.605	-2.563	-0.244	-3.418	10.892	1.024	-3.869	-4.15	0.854	0.244	-10.841	-1.286	-1.431	4.272	1.465	1.099	2.2	10.014	2.011	-2.258	-3.601	-0.793	1.465	9.866	-0.474	-0.61	-2.686	0.427	1510068163
-8.897	-3.303	-2.748	3.113	-0.366	0.732	8.119	-0.388	6.626	-2.563	-0.244	-3.418	10.625	1.231	-4.116	-4.333	0.488	0.366	-10.984	0.359	-1.507	4.517	1.831	1.282	2.644	10.337	2.701	-2.075	-3.845	-1.343	1.877	9.716	-0.304	-0.427	-2.686	1.038	1510068163
-8.711	-3.872	-2.475	3.174	-0.305	0.305	8.617	-0.47	6.426	-2.38	-0.427	-3.296	10.44	1.111	-3.73	-4.578	-0.366	0.366	-10.002	0.757	-0.973	4.578	-0.183	1.465	2.815	9.615	3.503	-1.648	-4.15	-1.77	1.262	10.043	0.668	-0.854	-2.869	1.587	1510068163
-8.443	-4.252	-1.884	3.967	-0.488	0.183	8.741	-0.456	5.818	-2.38	-0.183	-3.418	10.44	1.111	-3.73	-4.15	-0.427	0.488	-9.253	0.504	-0.453	4.089	-0.366	1.282	2.664	8.239	3.86	-1.526	-3.54	-1.526	-0.386	10.483	1.44	-1.221	-4.395	2.441	1510068163
-8.96	-3.359	-1.25	3.967	0.732	0.305	8.348	-0.182	5.209	-2.502	-0.305	-3.479	10.2	1.785	-2.413	-3.418	0.244	0.549	-9.319	0.839	-0.412	3.845	0.183	0.916	2.266	7.55	3.96	-1.831	-2.686	-0.916	-0.682	11.012	2.115	-2.197	-6.836	2.563	1510068163
-9.705	-2.804	-1.142	3.357	0.671	0.122	8.202	0.25	4.729	-2.686	-0.244	-3.174	9.879	2.481	-2.493	-3.235	0.671	0.488	-9.811	1.562	-0.836	4.089	0.427	0.732	1.784	7.864	4.387	-1.77	-2.319	-0.916	-1.452	10.793	2.088	-2.258	-7.935	3.174	1510068163
-9.575	-2.536	-0.761	3.662	1.465	0.366	8.333	0.49	4.861	-2.686	-0.061	-2.747	9.867	3.03	-2.726	-3.418	0.366	0.549	-9.769	1.952	-1.049	4.028	0.183	0.671	1.315	8.335	4.918	-1.221	-2.686	-1.221	-1.726	10.524	0.75	-2.075	-9.033	2.38	1510068163
-9.52	-2.28	-0.666	3.723	1.343	0.549	8.545	0.839	4.682	-2.625	-0.793	-2.38	10.147	2.981	-2.564	-3.54	-0.183	0.671	-9.518	1.773	-1.095	3.662	0	0.488	1.108	8.376	5.109	-1.038	-3.418	-1.343	0.122	9.982	-0.195	-1.465	-8.301	1.892	1510068163
-9.501	-2.34	-0.664	3.479	1.221	0.549	9.26	1.128	4.542	-2.441	-0.549	-2.136	10.515	2.796	-1.992	-3.357	-0.366	0.671	-9.518	1.773	-1.095	3.479	0.366	0.183	1.433	8.076	4.975	-1.16	-3.723	-1.099	1.681	9.911	0.317	-2.38	-5.005	1.221	1510068163
-9.222	-2.616	-0.575	3.296	1.038	0.488	9.149	1.394	4.736	-2.441	-0.305	-2.136	10.475	2.546	-1.613	-3.235	0	0.732	-9.564	1.873	-1.378	3.601	0.488	-0.061	1.859	7.869	4.87	-1.16	-3.662	-1.099	2.056	9.812	0.607	-3.235	-1.648	0.61	1510068163
-8.935	-2.726	-0.409	3.235	1.221	0.488	8.818	1.541	4.88	-2.441	-0.305	-2.075	10.234	2.168	-1.559	-3.418	0	1.038	-9.615	2.061	-1.459	3.54	0.61	-0.122	2.113	7.762	4.791	-0.854	-3.784	-1.16	2.056	9.202	0.859	-2.686	0.061	0.183	1510068163
-8.911	-2.626	-0.251	3.113	1.587	0.549	8.704	1.549	5.095	-2.441	-0.305	-2.075	10.234	2.168	-1.559	-3.479	-0.427	1.221	-9.765	2.017	-1.605	3.296	0.549	-0.183	2.522	7.535	4.75	-0.671	-3.662	-1.099	0.902	8.891	0.373	-1.526	-1.404	-0.244	1510068163
-9.234	-2.411	-0.079	3.052	1.526	0.671	8.233	1.452	5.242	-2.625	0.305	-2.136	10.296	1.8	-1.579	-3.296	-0.427	1.404	-9.582	2.031	-1.609	3.052	0.244	-0.244	2.954	7.601	4.894	-0.427	-3.296	-1.16	0.718	8.69	0.665	-0.854	-3.723	-0.61	1510068163
-9.278	-2.091	-0.212	2.869	1.16	0.732	7.974	1.288	5.455	-2.563	0.549	-1.953	10.427	1.581	-1.47	-3.052	-0.427	1.343	-9.582	2.031	-1.609	2.93	0.061	-0.244	3.066	7.759	4.968	-0.366	-2.991	-1.099	1.138	8.302	0.133	0.183	-6.104	-0.977	1510068163
-10.09	-1.893	0.071	2.136	0.671	0.61	7.929	1.224	5.467	-2.319	0.732	-1.709	10.427	1.581	-1.47	-2.808	-0.366	1.282	-9.154	1.873	-1.597	2.625	0	-0.305	2.939	7.882	4.899	-0.366	-2.747	-0.793	2.512	8.092	0.339	1.465	-7.08	-1.16	1510068163
-10.5	-2.05	-0.306	2.197	0.122	0.793	8.144	1.174	5.454	-2.075	0.854	-1.648	10.968	1.312	-1.413	-2.502	-0.122	1.16	-9.372	1.724	-1.663	2.502	0.427	-0.305	2.966	7.947	4.906	-0.366	-2.747	-0.549	4.728	9.233	0.813	1.038	-6.653	-0.793	1510068163
-10.136	-2.267	-0.385	2.136	0.916	0.854	8.064	0.974	5.451	-1.77	0.671	-1.709	11.117	1.197	-1.499	-2.258	0	1.16	-9.372	1.724	-1.663	2.197	0.732	-0.305	3.163	8.162	4.838	-0.305	-2.563	-0.305	7.178	9.479	0.114	0.488	-4.395	-0.671	1510068163
-10.341	-2.32	-0.695	2.625	0.488	0.671	7.823	0.957	5.498	-1.77	0.671	-1.709	11.117	1.197	-1.499	-2.014	0	1.16	-9.867	1.231	-1.922	2.014	0.488	-0.366	3.445	8.526	4.63	-0.366	-2.441	-0.244	5.831	9.609	-0.888	0.122	1.709	-1.038	1510068163
-9.311	-1.91	-1.281	1.77	1.404	0.427	7.628	0.919	5.546	-1.221	-0.366	-1.343	11.051	0.989	-1.644	-1.892	0.122	1.099	-10.319	0.845	-2.041	1.709	0.549	-0.244	3.468	8.801	4.368	-0.427	-2.38	-0.366	5.853	10.247	0.079	0.183	2.136	-0.244	1510068163
-9.411	-2.647	-1.391	0.732	0.244	0.122	7.49	0.842	5.721	-1.343	-0.732	-1.404	10.837	0.638	-1.723	-1.831	0.122	0.977	-9.867	0.563	-1.877	1.648	0.305	-0.488	3.299	8.717	4	-0.549	-2.258	-0.305	1.48	10.023	1.524	-0.427	-0.183	-0.427	1510068163
-9.387	-3.104	-1.688	0.916	1.221	0.366	7.568	0.711	5.904	-1.709	-0.488	-1.343	10.837	0.638	-1.723	-1.831	0.061	0.977	-9.863	0.423	-1.611	1.587	0.183	-0.366	3.326	8.57	3.541	-0.549	-2.014	-0.244	0.525	9.806	1.15	0.183	-3.784	-0.916	1510068163
-9.354	-2.992	-2.126	1.343	1.099	0.366	7.626	0.237	6.266	-1.709	-0.488	-1.343	10.476	0.14	-2.025	-1.77	-0.183	0.977	-9.755	-0.645	-1.208	1.221	0.183	-0.183	3.494	8.623	3.256	-0.427	-1.587	-0.366	1.645	9.798	0.412	0.366	-1.404	-0.916	1510068163
-8.721	-2.615	-2.611	1.282	1.648	0.305	7.504	-0.27	6.466	-1.892	0.305	-1.16	10.147	-0.26	-2.439	-1.709	-0.244	0.854	-9.755	-0.645	-1.208	0.977	-0.183	-0.183	3.179	8.912	2.972	-0.305	-1.282	-0.366	1.253	9.817	-0.175	0.549	-0.122	-0.977	1510068163
-8.882	-2.466	-3.185	1.282	1.282	0.366	7.22	-0.501	6.484	-1.038	-0.122	-0.854	10.049	-0.435	-2.919	-1.526	-0.305	0.61	-10.064	-1.37	-1.345	1.16	0.122	-0.244	2.822	9.21	2.675	-0.427	-1.099	-0.244	0.762	9.79	-0.482	0.549	-0.366	-1.099	1510068164
-9.153	-2.341	-3.585	1.038	1.526	0.305	7.102	-0.659	6.481	-1.038	-0.122	-0.854	10.371	-0.415	-3.347	-1.526	-0.183	0.427	-10.18	-1.243	-1.473	1.343	0.183	-0.183	2.863	9.617	2.67	-0.366	-1.282	-0.427	0.754	9.759	-0.762	0.488	-0.671	-1.038	1510068164
-9.306	-2.184	-3.65	0.977	1.099	0.305	7.032	-0.8	6.565	-1.038	0.183	-0.732	10.404	-0.62	-3.417	-1.465	-0.366	0.427	-10.18	-1.243	-1.473	1.221	0	-0.122	2.994	9.522	2.772	-0.183	-1.465	-0.671	0.973	9.918	-1.043	0.366	-0.854	-0.793	1510068164
-9.33	-2.068	-3.485	0.793	1.038	0.305	7.064	-0.867	6.563	-1.16	-0.427	-0.61	10.404	-0.62	-3.417	-1.221	-0.427	0.244	-10.04	-1.383	-1.528	1.16	-0.061	-0.305	3.214	9.216	2.649	-0.305	-1.404	-0.549	0.888	9.987	-0.851	0.244	-0.854	-0.61	1510068164
-9.336	-2.122	-3.351	0.732	0.671	0.305	6.996	-0.762	6.602	-1.16	-0.244	-0.427	10.592	-0.916	-2.918	-0.977	0.122	0.061	-9.439	-1.444	-1.482	1.099	-0.061	-0.305	3.376	8.757	2.524	-0.244	-1.16	-0.427	0.762	9.959	-0.845	0.061	-0.977	-0.61	1510068164
-9.268	-2.204	-3.18	0.854	0.488	0.244	6.767	-0.546	6.667	-1.16	-0.244	-0.427	10.395	-1.093	-2.311	-0.854	0.732	0.061	-9.439	-1.444	-1.482	1.038	0.122	-0.305	3.455	8.531	2.439	-0.183	-0.916	-0.244	0.645	9.891	-0.696	-0.061	-1.16	-0.671	1510068164
