# Supplementary material for: A deep learning approach for lower back-pain risk prediction during manual lifting
Source: PLoS One. 2021 Feb 19;16(2):e0247162. doi: 10.1371/journal.pone.0247162 (PMC7894914; doi:10.1371/journal.pone.0247162)
Supplement: S1 Data — (ZIP) [file pone.0247162.s001.zip › source-used/Subject_01_P1_Zone01_T2.csv]

Side_A_x	Side_A_y	Side_A_z	Side_G_x	Side_G_y	Side_G_z	LtWt_A_x	LtWt_A_y	LtWt_A_z	LtWt_G_x	LtWt_G_y	LtWt_G_z	RtWt_A_x	RtWt_A_y	RtWt_A_z	RtWt_G_x	RtWt_G_y	RtWt_G_z	Back_A_x	Back_A_y	Back_A_z	Back_G_x	Back_G_y	Back_G_z	UArm_A_x	UArm_A_y	UArm_A_z	UArm_G_x	UArm_G_y	UArm_G_z	Thig_A_x	Thig_A_y	Thig_A_z	Thig_G_x	Thig_G_y	Thig_G_z	Time_stp
-9.441	-2.341	-1.791	-0.061	-0.061	-0.183	7.193	2.01	5.948	0	-0.061	0	9.089	0.316	5.448	0.061	-0.122	-0.061	-9.777	-0.568	-1.925	-0.122	-0.061	-0.061	4.102	8.223	3.275	0	0.061	-0.183	0.701	9.904	0.479	-0.061	0	-0.061	1510067537
-9.46	-2.354	-1.771	-0.061	-0.061	-0.183	7.179	2.038	5.931	0	-0.061	0	9.074	0.307	5.457	0.061	-0.183	-0.122	-9.794	-0.548	-1.909	-0.061	-0.183	-0.061	4.114	8.228	3.297	0	0.122	-0.244	0.745	9.877	0.463	0	0	-0.061	1510067537
-9.502	-2.366	-1.772	-0.061	-0.061	-0.183	7.22	2.018	5.941	-0.061	-0.183	0.061	9.101	0.297	5.437	0.061	-0.305	-0.183	-9.772	-0.535	-1.839	-0.122	-0.244	0	4.065	8.294	3.295	0.061	0.122	-0.244	0.749	9.899	0.484	0	0	-0.061	1510067537
-9.47	-2.31	-1.763	-0.061	0	-0.183	7.307	2.071	5.978	0	-0.183	0.122	9.336	0.322	5.496	0.122	-0.305	-0.122	-9.705	-0.553	-1.765	-0.122	-0.244	-0.061	3.953	8.341	3.314	0.061	0.122	-0.244	0.755	9.903	0.445	0	0	-0.061	1510067537
-9.481	-2.312	-1.75	-0.061	-0.061	-0.183	7.555	2.001	6.07	0	-0.183	0.122	9.484	0.428	5.545	0.122	-0.244	-0.061	-9.671	-0.575	-1.738	-0.122	-0.244	-0.061	3.839	8.366	3.313	0.061	0.122	-0.183	0.824	9.883	0.435	0	0	-0.061	1510067537
-9.5	-2.344	-1.743	-0.061	-0.061	-0.122	7.563	2.031	6.053	0	-0.183	0.122	9.427	0.451	5.535	0.061	-0.183	-0.061	-9.678	-0.551	-1.695	-0.061	-0.183	-0.061	3.814	8.429	3.308	0.061	0.061	-0.183	0.89	9.878	0.413	0	0	-0.061	1510067537
-9.501	-2.365	-1.754	-0.061	0	-0.122	7.614	2.071	6.045	0.061	-0.244	0.061	9.448	0.443	5.513	0.061	-0.244	-0.061	-9.694	-0.571	-1.666	-0.122	-0.183	-0.061	3.857	8.425	3.322	0.061	0.122	-0.183	0.872	9.873	0.433	0	0	-0.061	1510067537
-9.491	-2.381	-1.755	-0.122	0	-0.122	7.614	2.071	6.045	0.061	-0.122	0.061	9.429	0.438	5.487	0.061	-0.183	-0.061	-9.674	-0.562	-1.629	-0.061	-0.183	-0.061	3.797	8.442	3.327	0.061	0.122	-0.122	0.821	9.892	0.378	0	-0.061	-0.122	1510067537
-9.459	-2.401	-1.745	-0.061	0	-0.122	7.624	2.079	6.027	0	-0.122	0.061	9.476	0.433	5.492	0	-0.122	0	-9.676	-0.591	-1.596	-0.061	-0.183	-0.061	3.765	8.419	3.311	0.061	0.122	-0.061	0.802	9.887	0.38	0	-0.061	-0.122	1510067537
-9.461	-2.413	-1.75	-0.061	0	-0.122	7.58	2.058	6.032	0	-0.122	0	9.472	0.439	5.461	0	-0.122	0	-9.678	-0.597	-1.549	-0.061	-0.122	-0.061	3.731	8.47	3.298	0.061	0.122	-0.061	0.86	9.868	0.414	0	0	-0.122	1510067537
-9.459	-2.424	-1.739	0	-0.061	-0.061	7.59	2.053	6.034	0.061	-0.122	0	9.507	0.458	5.442	-0.061	-0.061	0	-9.655	-0.608	-1.537	-0.061	-0.122	0	3.692	8.446	3.291	0.061	0.122	-0.061	0.87	9.873	0.394	0	-0.061	-0.061	1510067537
-9.482	-2.419	-1.784	0	-0.061	-0.061	7.618	2	5.912	0.061	-0.061	-0.061	9.426	0.54	5.412	-0.122	-0.061	0.061	-9.685	-0.595	-1.497	0	-0.122	0	3.603	8.439	3.314	0	0.061	-0.061	0.857	9.868	0.394	0	-0.061	-0.061	1510067537
-9.464	-2.433	-1.772	0	0	-0.061	7.6	2.032	5.803	0.061	-0.061	-0.061	9.367	0.522	5.35	-0.122	-0.122	0	-9.67	-0.571	-1.498	0	-0.061	0	3.628	8.542	3.322	0	0	-0.061	0.784	9.885	0.389	0	-0.061	-0.061	1510067537
-9.475	-2.425	-1.774	0	0	-0.061	7.611	1.968	5.794	0	-0.061	-0.061	9.441	0.534	5.294	-0.061	-0.061	-0.061	-9.682	-0.597	-1.483	0	-0.061	-0.061	3.656	8.519	3.335	0	0	-0.061	0.806	9.89	0.36	-0.061	-0.061	-0.061	1510067538
-9.451	-2.464	-1.781	0	0	-0.061	7.57	1.96	5.785	0	0	-0.061	9.464	0.523	5.284	-0.061	-0.061	-0.061	-9.719	-0.618	-1.492	0	-0.061	0	3.665	8.522	3.329	-0.061	-0.061	-0.061	0.823	9.896	0.379	-0.061	-0.061	-0.061	1510067538
-9.439	-2.488	-1.773	0	0	0	7.577	1.992	5.786	0	-0.061	-0.061	9.359	0.507	5.322	-0.061	-0.061	-0.061	-9.69	-0.561	-1.465	0	0	-0.061	3.64	8.496	3.307	-0.061	-0.061	-0.061	0.741	9.883	0.426	-0.061	-0.061	-0.061	1510067538
-9.434	-2.498	-1.792	0	0	0	7.552	2.019	5.814	-0.061	-0.061	-0.061	9.397	0.468	5.27	-0.061	-0.061	-0.061	-9.691	-0.565	-1.468	0	0	0	3.621	8.445	3.287	-0.061	-0.122	-0.061	0.732	9.875	0.383	0	-0.061	-0.061	1510067538
-9.417	-2.482	-1.779	0	0	-0.061	7.618	1.971	5.779	-0.061	0	-0.061	9.418	0.427	5.26	-0.122	-0.122	-0.061	-9.721	-0.603	-1.488	0	0	-0.061	3.645	8.445	3.273	0	-0.122	-0.061	0.769	9.9	0.4	-0.061	-0.061	-0.061	1510067538
-9.432	-2.475	-1.775	0.061	0	-0.061	7.601	1.976	5.813	-0.061	-0.122	-0.061	9.416	0.451	5.267	-0.122	-0.122	-0.061	-9.741	-0.597	-1.535	0.061	0	-0.061	3.663	8.452	3.269	0	-0.122	-0.122	0.733	9.877	0.418	-0.061	-0.061	-0.061	1510067538
-9.447	-2.493	-1.782	0.061	0	0	7.558	2.015	5.838	-0.061	-0.122	-0.061	9.408	0.446	5.267	-0.122	-0.122	-0.061	-9.704	-0.573	-1.511	0.061	0.061	-0.061	3.657	8.508	3.299	0	-0.183	-0.061	0.72	9.89	0.419	-0.061	-0.061	-0.061	1510067538
-9.436	-2.478	-1.775	0.061	0	0	7.685	2	5.877	-0.122	-0.061	-0.061	9.469	0.469	5.328	-0.122	-0.061	-0.122	-9.683	-0.568	-1.442	0.061	0.061	-0.061	3.63	8.521	3.295	-0.061	-0.183	-0.061	0.739	9.892	0.4	-0.061	-0.061	-0.061	1510067538
-9.442	-2.473	-1.744	0.061	0	0.061	7.703	1.977	5.864	-0.183	0	-0.061	9.556	0.432	5.333	-0.122	-0.061	-0.122	-9.661	-0.575	-1.434	0.061	0.122	0	3.622	8.559	3.274	-0.061	-0.183	0	0.791	9.883	0.426	-0.061	-0.061	-0.061	1510067538
-9.477	-2.452	-1.763	0.061	0	0.061	7.674	1.949	5.849	-0.122	0	-0.122	9.67	0.453	5.356	-0.122	0.061	-0.061	-9.633	-0.581	-1.428	0.061	0.183	0	3.595	8.545	3.267	-0.061	-0.183	0.061	0.76	9.873	0.433	-0.061	-0.061	-0.061	1510067538
-9.49	-2.457	-1.763	0.061	0	0.061	7.674	1.949	5.849	-0.122	-0.061	-0.122	9.592	0.467	5.363	-0.183	0.061	-0.061	-9.66	-0.602	-1.459	0.061	0.244	0	3.559	8.549	3.25	-0.122	-0.244	0.061	0.743	9.884	0.45	-0.061	-0.061	-0.061	1510067538
-9.475	-2.473	-1.782	0	0	0.122	7.699	1.981	5.798	-0.061	0	-0.244	9.536	0.441	5.325	-0.183	0.061	-0.061	-9.667	-0.568	-1.507	0.061	0.244	0	3.699	8.524	3.274	-0.122	-0.244	0.122	0.752	9.904	0.47	-0.122	0	-0.061	1510067538
-9.436	-2.478	-1.791	0	0	0.122	7.657	1.981	5.864	-0.061	-0.061	-0.244	9.515	0.428	5.323	-0.183	0.122	0	-9.697	-0.547	-1.55	0.061	0.244	0	3.743	8.469	3.262	-0.122	-0.244	0.061	0.769	9.898	0.469	-0.061	0.061	0	1510067538
-9.417	-2.475	-1.782	0	0	0.061	7.657	1.981	5.864	-0.061	0	-0.244	9.429	0.348	5.282	-0.122	0.122	0	-9.705	-0.553	-1.629	0.061	0.244	0	3.819	8.447	3.26	-0.122	-0.244	0.122	0.681	9.886	0.492	-0.061	0.061	0	1510067538
-9.429	-2.506	-1.806	0	0	0.122	7.634	2.01	5.932	-0.122	0	-0.305	9.39	0.313	5.349	-0.122	0.061	0	-9.727	-0.535	-1.669	0.061	0.244	0	3.899	8.398	3.229	-0.061	-0.183	0.061	0.674	9.887	0.511	-0.061	-0.061	0	1510067538
-9.411	-2.519	-1.788	-0.061	0	0.061	7.534	2.042	5.862	-0.061	0.183	-0.244	9.316	0.284	5.351	-0.122	0	0	-9.761	-0.508	-1.688	0	0.183	0	3.954	8.369	3.226	-0.061	-0.122	0.061	0.657	9.879	0.512	-0.061	-0.061	0	1510067538
-9.427	-2.549	-1.806	-0.061	-0.061	0.061	7.534	2.042	5.862	0	0.061	-0.244	9.386	0.252	5.332	-0.061	0.061	0	-9.772	-0.496	-1.72	0	0.122	0	3.999	8.341	3.235	-0.061	-0.061	0.061	0.581	9.893	0.538	-0.061	0	0	1510067538
-9.453	-2.507	-1.814	-0.061	-0.061	0	7.486	2.061	5.847	0	0	-0.183	9.301	0.264	5.357	0	0.061	0	-9.793	-0.5	-1.751	0	0.061	0	3.985	8.386	3.253	-0.061	0	0.061	0.573	9.909	0.577	-0.061	-0.061	0	1510067538
-9.435	-2.445	-1.791	-0.061	-0.061	0	7.58	2.048	5.766	0.061	0	-0.122	9.331	0.317	5.394	-0.061	0	0	-9.787	-0.499	-1.774	0	-0.061	0	3.895	8.391	3.271	0	0	0	0.592	9.914	0.563	-0.061	-0.061	0	1510067538
-9.429	-2.454	-1.772	-0.061	0	-0.061	7.595	2.003	5.812	0.061	-0.061	-0.061	9.367	0.403	5.392	-0.061	-0.061	0	-9.733	-0.504	-1.747	-0.061	0	0	3.856	8.403	3.281	-0.061	0	0	0.551	9.902	0.529	-0.061	-0.061	0	1510067538
-9.445	-2.474	-1.812	-0.061	-0.061	-0.061	7.595	2.003	5.812	0	0.061	-0.061	9.347	0.39	5.283	0	0	0	-9.769	-0.531	-1.738	-0.061	-0.061	0	3.875	8.414	3.298	-0.061	0	0	0.553	9.897	0.538	-0.061	-0.061	0	1510067538
-9.433	-2.438	-1.803	-0.061	0	0	7.477	1.998	5.777	-0.061	0.061	-0.061	9.313	0.342	5.225	0.122	-0.061	-0.061	-9.704	-0.501	-1.683	-0.061	-0.122	-0.061	3.853	8.405	3.285	-0.061	0.061	0	0.642	9.886	0.54	0	-0.122	-0.061	1510067538
-9.448	-2.414	-1.793	-0.061	-0.061	0	7.514	2.034	5.786	-0.122	0.061	0	9.371	0.361	5.327	0.122	0.061	-0.061	-9.673	-0.519	-1.629	-0.061	-0.061	-0.061	3.713	8.369	3.263	-0.061	0.061	0	0.609	9.887	0.526	0	-0.061	0	1510067538
-9.441	-2.439	-1.792	-0.061	0	0	7.514	2.034	5.786	-0.122	0.061	0.061	9.403	0.4	5.361	0.061	0	-0.061	-9.686	-0.554	-1.628	-0.061	0	-0.061	3.708	8.414	3.271	-0.061	0.061	0	0.678	9.892	0.488	0	-0.061	0	1510067538
-9.446	-2.42	-1.786	0	0	0.061	7.63	1.989	5.806	-0.061	0.061	0.061	9.515	0.432	5.319	0.061	0	0	-9.695	-0.562	-1.638	-0.061	-0.061	-0.061	3.786	8.477	3.322	0	0	0	0.721	9.884	0.516	0	-0.061	0	1510067538
-9.465	-2.391	-1.8	-0.061	0	0	7.703	2.076	5.874	-0.061	-0.061	0	9.421	0.432	5.371	0.061	-0.061	-0.061	-9.682	-0.549	-1.629	0	-0.061	-0.061	3.772	8.475	3.333	-0.061	0	0	0.67	9.887	0.553	-0.061	0	0	1510067539
-9.464	-2.39	-1.815	-0.061	0	0	7.656	2.061	5.937	-0.122	0	0.061	9.432	0.47	5.507	0.061	0.061	-0.061	-9.719	-0.562	-1.646	-0.061	0	-0.061	3.798	8.439	3.322	-0.061	-0.061	0.061	0.567	9.893	0.504	0	-0.122	0	1510067539
-9.458	-2.39	-1.827	-0.061	0	0	7.567	2.073	5.95	-0.122	0.122	0	9.409	0.447	5.507	0	0.061	0	-9.727	-0.567	-1.659	-0.061	0	-0.061	3.832	8.392	3.295	-0.061	-0.061	0	0.657	9.898	0.524	0	0	0	1510067539
-9.421	-2.396	-1.839	-0.122	0	-0.061	7.567	2.073	5.95	-0.122	0.061	-0.061	9.317	0.34	5.429	-0.061	0	-0.061	-9.721	-0.585	-1.639	-0.061	-0.061	-0.061	3.881	8.356	3.269	0	-0.061	0	0.694	9.886	0.525	0	0	0	1510067539
-9.449	-2.427	-1.822	-0.061	0	0	7.551	2.068	5.899	-0.061	0.061	0	9.298	0.325	5.401	-0.061	-0.061	0	-9.703	-0.562	-1.658	-0.061	-0.061	-0.061	3.899	8.331	3.28	0	0	0	0.618	9.886	0.512	0	0	0	1510067539
-9.455	-2.372	-1.822	-0.061	0	-0.061	7.551	2.068	5.899	-0.061	0.061	0	9.316	0.401	5.416	-0.061	-0.061	0	-9.743	-0.58	-1.659	-0.061	-0.061	-0.061	3.86	8.367	3.273	0	0	0	0.69	9.89	0.53	0	0	0	1510067539
-9.447	-2.396	-1.827	-0.061	0	-0.061	7.434	1.904	5.876	0	0.122	0	9.301	0.367	5.367	-0.061	-0.061	-0.061	-9.737	-0.613	-1.66	-0.061	-0.061	-0.061	3.927	8.404	3.274	0	0	0	0.727	9.896	0.477	-0.061	0.061	0	1510067539
-9.477	-2.364	-1.81	0	0	-0.061	7.434	1.877	5.862	-0.061	0	0	9.374	0.36	5.328	0.061	-0.061	-0.061	-9.685	-0.617	-1.659	-0.061	-0.122	-0.061	3.882	8.381	3.283	0	0	-0.061	0.703	9.881	0.505	0	-0.061	0	1510067539
-9.495	-2.335	-1.82	-0.061	0	-0.061	7.449	1.86	5.892	-0.061	0	0	9.325	0.365	5.38	0	-0.061	-0.061	-9.678	-0.634	-1.64	-0.061	-0.061	-0.061	3.826	8.356	3.261	0	0	0	0.685	9.906	0.493	0	-0.061	0	1510067539
-9.494	-2.314	-1.804	-0.061	-0.061	-0.061	7.476	1.942	5.929	-0.061	-0.061	0	9.314	0.345	5.405	0	-0.122	-0.061	-9.723	-0.648	-1.664	-0.061	-0.061	-0.061	3.903	8.406	3.237	0	-0.061	-0.061	0.717	9.902	0.467	0	0	0	1510067539
-9.458	-2.346	-1.802	-0.061	-0.061	-0.061	7.476	1.942	5.929	-0.061	-0.061	0.061	9.381	0.347	5.436	0	-0.061	-0.061	-9.689	-0.62	-1.676	-0.061	-0.061	-0.061	3.926	8.39	3.252	0	-0.061	-0.061	0.699	9.903	0.498	0	0	0	1510067539
-9.446	-2.326	-1.823	-0.061	-0.122	-0.061	7.474	1.976	5.997	0	0	0	9.371	0.333	5.457	0	-0.122	-0.061	-9.7	-0.642	-1.635	-0.061	-0.061	0	3.955	8.348	3.248	-0.061	0	-0.061	0.782	9.878	0.45	0	0	-0.061	1510067539
-9.459	-2.335	-1.839	0	-0.061	-0.061	7.474	1.976	5.997	0	-0.061	0	9.312	0.337	5.449	0	-0.061	-0.061	-9.684	-0.647	-1.631	-0.061	-0.061	0	3.941	8.302	3.271	0	0.061	-0.061	0.846	9.886	0.457	0	-0.061	-0.061	1510067539
-9.484	-2.284	-1.81	-0.061	-0.061	-0.061	7.412	1.945	5.96	0	-0.061	0	9.256	0.349	5.386	0	-0.061	-0.061	-9.695	-0.633	-1.662	-0.061	0	0	3.886	8.35	3.229	0	0.061	-0.061	0.9	9.855	0.406	0	-0.061	-0.061	1510067539
-9.499	-2.358	-1.799	-0.061	-0.061	-0.061	7.395	1.954	5.824	0.061	-0.122	0	9.275	0.355	5.363	0	-0.122	-0.061	-9.749	-0.662	-1.713	-0.061	0	0	3.93	8.397	3.25	0	0	-0.122	0.776	9.899	0.426	0	0	0	1510067539
-9.499	-2.378	-1.769	0	-0.061	-0.061	7.417	1.946	5.861	0	-0.122	0.061	9.324	0.384	5.4	0.061	-0.183	-0.122	-9.738	-0.668	-1.701	-0.061	-0.122	0	3.926	8.443	3.293	-0.061	0	-0.183	0.76	9.92	0.468	-0.061	-0.061	-0.061	1510067539
-9.49	-2.332	-1.748	-0.061	-0.061	-0.061	7.528	2.03	5.935	0	-0.244	0	9.406	0.368	5.513	0.061	-0.061	-0.122	-9.677	-0.626	-1.608	-0.061	-0.061	0	3.857	8.43	3.271	-0.061	0	-0.122	0.822	9.896	0.44	-0.061	-0.061	0	1510067539
-9.491	-2.372	-1.788	-0.061	-0.061	-0.061	7.695	2.003	6.04	0	-0.183	0.061	9.448	0.38	5.565	0	0	-0.122	-9.66	-0.629	-1.558	-0.061	0	0	3.813	8.396	3.286	-0.061	0	-0.061	0.743	9.869	0.444	-0.061	-0.061	-0.061	1510067539
-9.447	-2.4	-1.767	0	0	-0.061	7.703	1.983	6.046	0	-0.061	0	9.493	0.373	5.475	-0.061	-0.061	-0.061	-9.661	-0.604	-1.598	-0.061	0	0	3.865	8.393	3.304	-0.061	0	-0.061	0.746	9.891	0.437	-0.061	-0.061	-0.061	1510067539
-9.491	-2.361	-1.741	0	-0.061	0	7.636	1.98	6.001	0.122	-0.061	-0.061	9.487	0.358	5.465	-0.061	-0.061	-0.061	-9.717	-0.61	-1.62	-0.061	0	0	3.868	8.417	3.285	0	0	0	0.794	9.873	0.452	-0.061	-0.061	-0.061	1510067539
-9.048	-3.831	-1.597	-0.183	0.244	0.732	1.361	-9.156	0.37	0.549	0.671	-1.282	1.815	10.367	0.687	-0.427	0.244	1.038	-9.396	-0.725	1.371	-0.061	1.709	0.061	-0.768	9.733	2.771	0.061	-0.732	1.099	0.75	9.898	0.035	-0.122	0.061	-0.244	1510067542
-9.037	-3.85	-1.715	-0.244	0.183	0.793	1.883	-8.888	0.518	0.305	1.099	-0.61	2.31	10.497	0.733	-0.427	0.244	1.038	-9.444	-0.77	1.158	-0.061	2.014	0.122	-0.737	9.933	2.665	0.061	-0.793	1.221	0.656	9.874	0.075	-0.122	0.183	-0.244	1510067543
-8.981	-3.808	-1.769	-0.183	0.183	0.793	2.172	-8.838	0.586	0.305	1.343	-0.061	2.639	10.434	0.742	-0.854	0.427	0.488	-9.647	-0.81	0.745	-0.061	1.953	0.122	-0.383	9.838	2.675	-0.061	-0.977	1.16	0.583	9.863	0.139	-0.122	0.244	-0.244	1510067543
-8.958	-3.833	-1.869	-0.183	0.122	0.671	2.261	-8.64	0.664	0.427	1.282	0.122	2.653	10.073	0.669	-0.977	-0.061	0.549	-9.81	-0.788	0.349	0	1.709	0.183	0.029	9.577	2.698	-0.061	-0.977	1.16	0.425	9.914	0.165	-0.122	0.244	-0.244	1510067543
-8.935	-3.893	-1.932	-0.122	-0.061	0.549	2.261	-8.64	0.664	0.549	0.854	0.122	2.711	9.719	0.684	-0.977	-0.061	0.549	-9.885	-0.724	-0.025	0	1.465	0.183	0.498	9.337	2.658	-0.244	-1.099	0.977	0.207	9.915	0.22	-0.183	0.183	-0.183	1510067543
-8.892	-3.835	-1.87	0	-0.122	0.427	2.409	-8.442	0.779	0.549	0.488	0.061	2.932	9.464	0.768	-0.916	-0.61	0.61	-9.944	-0.672	-0.282	0	1.221	0.183	0.855	9.182	2.595	-0.305	-1.099	0.61	0.138	9.89	0.285	-0.244	0.061	-0.122	1510067543
-8.955	-3.82	-1.859	0	-0.183	0.244	2.627	-8.341	0.951	0.488	0.427	0.122	3.137	9.299	0.847	-0.61	-0.305	0.061	-10.058	-0.618	-0.572	0.061	0.854	0.183	1.226	9.159	2.644	-0.305	-1.099	0.61	0.011	9.912	0.425	-0.244	0.061	-0.122	1510067543
-8.997	-3.772	-1.799	0.122	-0.183	0.183	2.74	-8.309	1.065	0.366	0.427	0.305	3.344	9.403	0.898	-0.61	-0.305	0.061	-10.069	-0.547	-0.709	0.183	0.61	0.183	1.491	9.316	2.735	-0.244	-0.854	0.488	-0.164	9.906	0.366	-0.244	0.122	0	1510067543
-9.021	-3.569	-1.683	0.122	0	0.183	2.84	-8.416	1.123	0.305	0.244	0.549	3.645	9.55	1.108	-0.549	-0.061	-0.305	-10.043	-0.479	-0.785	0.244	0.305	0.122	1.448	9.4	2.811	-0.122	-0.61	0.305	-0.208	9.917	0.443	-0.122	-0.244	0	1510067543
-9.028	-3.368	-1.666	0.244	0.061	0.061	3	-8.522	1.197	0.244	0.183	0.732	3.828	9.622	1.257	-0.305	0.671	-0.488	-9.99	-0.418	-0.776	0.305	0.244	0.122	1.207	9.357	2.909	-0.061	-0.244	0.244	-0.032	9.911	0.418	-0.122	-0.244	0	1510067543
-9.143	-3.259	-1.648	0.305	0.061	0	3.198	-8.436	1.297	0.183	0.244	0.671	3.681	9.696	1.311	-0.305	0.671	-0.488	-9.994	-0.345	-0.78	0.305	0.122	0.122	1.072	9.371	2.955	-0.122	-0.183	0.183	0.077	9.893	0.371	-0.122	-0.244	0	1510067543
-9.191	-3.195	-1.659	0.244	0.061	0	3.307	-8.453	1.31	0.122	0.366	0.488	3.462	9.726	1.384	-0.305	0.427	-0.244	-9.91	-0.261	-0.746	0.183	0	0.122	1.183	9.418	2.967	-0.183	-0.244	0.122	0.264	9.892	0.374	-0.122	-0.305	-0.061	1510067543
-9.262	-3.145	-1.653	0.244	0.061	0	3.308	-8.585	1.233	0.122	0.366	0.244	3.485	9.658	1.516	-0.244	-0.305	0.061	-9.893	-0.26	-0.737	0.183	0	0.061	1.207	9.321	2.996	-0.183	-0.305	0.061	0.391	9.879	0.361	-0.122	-0.305	-0.061	1510067543
-9.329	-3.163	-1.633	0.122	0	0	3.295	-8.64	1.17	0.122	0.122	-0.061	3.497	9.672	1.67	-0.244	-0.305	0.061	-9.814	-0.258	-0.715	0.183	-0.061	0.061	1.22	9.312	2.982	-0.183	-0.244	0.061	0.561	9.911	0.38	-0.122	-0.305	0	1510067543
-9.341	-3.143	-1.627	0.122	-0.061	0	3.272	-8.685	1.123	0.061	0.061	-0.366	3.426	9.637	1.709	-0.183	-0.061	0.061	-9.818	-0.179	-0.687	0.183	0.061	0	1.203	9.258	3.003	-0.122	-0.244	0.061	0.468	9.916	0.453	-0.183	-0.061	0	1510067543
-9.251	-3.152	-1.553	-0.061	-0.061	0	3.272	-8.685	1.123	0	0.183	-0.488	3.371	9.648	1.665	-0.244	-0.061	0	-9.784	-0.112	-0.707	0.122	0.122	0	1.282	9.295	3.051	-0.061	-0.183	0.122	0.358	9.896	0.493	-0.183	-0.061	0	1510067543
-9.177	-3.108	-1.519	0	0.061	0.061	3.191	-8.695	1.178	-0.061	0.305	-0.549	3.366	9.628	1.656	-0.244	-0.061	0	-9.798	-0.073	-0.719	0.061	0	0	1.39	9.31	3.059	-0.061	-0.122	0.122	0.489	9.861	0.498	-0.061	-0.122	0	1510067543
-9.033	-2.99	-1.477	-0.122	0.366	0.061	3.066	-8.699	1.249	-0.122	0.305	-0.671	3.445	9.622	1.745	-0.183	-0.183	0	-9.768	-0.029	-0.72	0	-0.061	-0.061	1.48	9.295	3.091	-0.061	-0.122	0.061	0.493	9.869	0.511	-0.122	-0.061	0	1510067543
-8.827	-2.676	-1.659	-0.183	0.977	0.061	2.857	-8.691	1.43	-0.061	0.366	-0.671	3.511	9.679	1.855	0	0.305	-0.061	-9.741	-0.007	-0.77	-0.183	0.061	-0.061	1.494	9.343	3.051	-0.061	0	0.122	0.226	9.826	0.49	-0.122	-0.061	0	1510067543
-9.009	-2.329	-2.17	-0.61	0.977	-0.183	2.857	-8.691	1.43	-0.122	0.427	-0.671	3.521	9.637	1.938	0	0.305	-0.061	-9.65	0.061	-0.831	-0.427	-0.122	-0.183	1.613	9.299	2.962	-0.061	0.061	0.122	0.217	9.769	0.388	-0.183	-0.183	-0.061	1510067543
-9.112	-2.344	-2.29	-0.732	0.793	-0.183	2.749	-8.664	1.489	0.061	0.488	-0.61	3.503	9.361	2.067	0.061	0.427	-0.061	-9.348	-0.142	-0.763	-0.732	0.183	-0.183	1.617	9.063	2.675	-0.122	0	0.122	0.372	9.772	0.244	-0.366	-0.061	-0.366	1510067543
-9.869	-2.381	-2.912	-0.793	0.061	-0.061	2.567	-8.455	1.534	0.061	0.488	-0.61	3.54	9.38	2.147	-0.061	0.488	-0.366	-9.634	-0.622	-0.98	-0.916	0.427	-0.244	1.543	9.118	2.303	-0.244	0	0.183	0.961	9.744	0.116	-0.366	-0.061	-0.366	1510067543
-9.939	-2.466	-3.004	-1.099	-0.61	-0.061	2.468	-8.485	1.526	0.122	-0.061	-0.671	3.612	9.686	2.037	-0.061	0.488	-0.366	-9.862	-1.032	-1.238	-0.854	0.305	-0.183	1.719	9.519	2.156	-0.244	0.183	0.305	2.072	10.056	-0.067	-0.427	-0.061	-0.366	1510067543
-9.671	-2.448	-2.676	-1.587	-0.977	-0.122	2.457	-9	1.662	0.061	-0.427	-0.61	3.701	9.883	1.936	-0.366	0.366	-0.671	-9.824	-1.164	-1.547	-0.61	0.122	-0.183	1.894	9.786	2.159	-0.061	0.061	0.183	2.129	10.05	0.414	-0.671	1.099	0.305	1510067543
-9.088	-2.651	-2.316	-1.587	-1.831	-0.122	2.457	-9	1.662	-0.122	-0.732	-0.61	3.814	9.825	1.98	-0.671	-0.366	-0.793	-9.51	-1.101	-1.596	-0.549	0.244	0	1.822	9.607	2.265	-0.061	0.061	0	2.47	9.857	0.763	-0.671	1.099	0.305	1510067543
-8.513	-2.688	-1.201	-1.587	-2.075	0.122	2.552	-8.576	1.922	-0.244	-1.038	-0.61	3.594	9.153	1.92	-0.671	-0.366	-0.793	-9.227	-0.867	-1.671	-0.244	-0.122	0.122	1.639	8.833	2.57	-0.183	0	-0.122	4.138	9.288	1.142	-0.793	0.549	0.427	1510067543
-9.216	-2.969	-0.921	-1.526	-1.892	-0.061	2.79	-7.551	2.172	-0.366	-0.671	-0.61	3.314	8.704	2.04	-0.732	-0.854	-0.488	-9.31	-0.257	-1.663	-0.122	0.61	0.305	1.867	8.423	3.054	-0.305	-0.122	-0.305	3.884	9.35	0.988	-1.16	1.709	2.625	1510067544
-10.216	-3.2	-0.622	0.122	-1.282	-0.122	2.545	-6.772	2.213	-0.244	-0.427	-0.366	3.128	9.183	2.176	-0.244	-0.977	-0.427	-10.88	-0.013	-2.158	-0.427	0.244	0.549	2.4	9.069	3.652	-0.366	-0.122	-0.366	2.164	10.555	0.165	-1.16	1.709	2.625	1510067544
-10.523	-2.862	-0.382	0.732	-0.244	-0.183	2.311	-6.904	1.891	-0.244	-1.648	0.549	3.058	10.523	2.592	-0.244	-0.977	-0.427	-10.598	0.049	-2.403	-0.427	0.244	0.549	2.973	10.283	4.07	-0.244	0.061	-0.427	2.699	11.504	0.952	-0.427	2.014	2.625	1510067544
-10.299	-2.535	-0.557	0.305	-0.366	-0.366	3.878	-9.14	0.98	0.122	-3.235	1.831	3.189	10.596	3.165	0.122	-0.366	-0.793	-10.072	-0.026	-2.445	0	-0.244	0.366	2.377	10.068	4.152	0.122	-0.061	-0.732	2.257	11.091	2.695	-0.244	0.305	3.601	1510067544
-9.56	-2.762	-0.262	0.427	-0.305	-0.305	3.878	-9.14	0.98	0.427	-3.54	2.808	2.896	9.88	3.591	0.488	1.099	-0.671	-9.794	-0.187	-2.6	0.549	-0.366	0.244	1.615	9.064	3.876	-0.244	0.122	-0.61	1.497	10.421	1.854	-0.244	0.305	3.601	1510067544
-9.289	-2.312	-0.161	0.977	-0.488	0.061	4.945	-9.02	1.022	0.122	-2.991	2.991	1.907	9.003	3.327	0.488	1.099	-0.671	-9.323	0.031	-2.385	1.038	-0.366	0.244	1.701	8.228	3.588	-0.549	-0.305	-0.427	0.513	9.094	0.729	0	0.793	2.869	1510067544
-8.697	-1.733	0.03	1.038	-0.183	-0.061	5.546	-7.915	1.26	-0.366	-1.587	2.502	1.821	8.339	3.089	0.183	0	-0.366	-9.093	0.41	-2.194	0.977	-0.61	0.122	2.003	7.65	3.533	-0.549	-0.793	-0.488	2.369	8.643	0.605	0.854	-0.488	1.404	1510067544
-8.727	-1.199	0.203	1.16	0.061	-0.122	5.546	-7.915	1.26	-0.732	0.122	1.892	2.294	8.14	3.055	-0.122	-1.526	-0.488	-9.026	0.641	-2.17	1.038	-0.671	-0.061	2.137	7.561	3.457	-0.305	-0.854	-0.732	2.781	8.077	0.499	0.854	-0.488	1.404	1510067544
-8.866	-1.079	0.065	0.732	0.122	0.061	5.273	-7.622	1.262	-0.916	1.038	1.526	2.702	8.357	3.092	-0.183	-1.465	-0.854	-8.954	1.058	-2.147	0.916	-0.488	-0.122	2.448	7.901	3.661	-0.122	-0.732	-0.793	2.927	7.629	0.736	0.732	0.671	1.099	1510067544
-9.299	-1.19	0.06	0.61	0	-0.061	5.114	-7.899	1.297	-0.854	1.282	1.587	3.198	8.789	3.311	-0.061	-0.977	-0.977	-9.314	1.346	-2.211	0.549	-0.244	-0.305	2.65	8.339	3.786	0.183	-0.671	-0.854	3.73	7.593	1.888	1.709	-0.122	0.671	1510067544
-10.074	-1.145	0.285	0.305	-0.366	-0.305	5.242	-8.564	1.562	-0.732	1.77	1.526	3.491	9.132	3.688	0.305	-0.427	-1.16	-9.374	1.087	-2.271	0.183	-0.061	-0.61	2.58	8.613	3.679	0.366	-0.732	-0.732	4.21	7.527	2.035	1.709	-0.122	0.671	1510067544
-10.343	-1.087	0.648	0.366	-1.038	0	5.265	-9.409	1.609	-0.427	2.136	1.038	3.62	9.073	3.792	0.488	0	-0.977	-9.019	0.736	-2.206	0.244	0	-0.793	2.355	8.49	3.467	0.427	-0.916	-0.549	4.593	7.202	1.402	2.136	-1.282	0.488	1510067544
-10.911	-1.317	0.815	-0.183	-0.427	0.244	4.041	-9.641	1.669	-0.061	2.319	0.061	3.626	8.998	3.652	0.427	-0.061	-0.61	-8.947	0.84	-1.939	0.366	0.549	-0.854	2.16	8.483	3.5	0.61	-0.916	-0.427	7.389	8.721	1.145	0.854	-2.502	-0.427	1510067544
-12.371	-3.328	1.207	0.977	-1.953	0.366	4.041	-9.641	1.669	0.183	1.709	-0.977	3.626	8.998	3.652	0.244	-0.488	-0.122	-10.817	0.604	-1.739	0.061	1.221	-0.366	2.028	9.527	3.423	0.549	-0.732	-0.183	8.219	9.321	-0.013	0.854	-2.502	-0.427	1510067544
-11.07	-3.565	0.182	0.916	1.16	0.366	3.423	-9.577	1.658	0.427	1.099	-1.526	3.758	12.051	3.389	0.244	-0.916	0.366	-11.55	-0.243	-1.869	-0.122	0.366	-0.366	2.399	11.696	3.707	0.305	-0.671	0.122	6.102	10.123	-2.102	-0.671	-2.014	0	1510067544
-10.124	-4.139	0.177	0.549	0.977	-0.061	1.895	-11.147	0.475	0.793	0.671	-1.526	3.894	13.812	3.462	0.122	-0.916	0.61	-12.726	-0.864	-1.875	-0.183	0.427	-0.671	2.078	13.274	3.505	0.793	-0.916	0.061	7.293	12.019	0.144	-0.366	3.723	-0.305	1510067544
-9.488	-4.017	-0.701	0.488	2.319	0	1.895	-11.147	0.475	1.343	-1.221	-1.465	3.895	13.447	3.152	-0.061	-0.366	0.732	-11.576	-0.683	-0.907	-0.183	0.427	-0.671	1.479	12.796	3.092	0.916	-0.488	0.183	-1.148	10.612	1.073	-0.366	3.723	-0.305	1510067544
-8.782	-4.031	-2.332	0.549	2.991	-0.061	1.542	-10.866	0.001	1.587	-3.113	-1.16	3.523	11.556	2.622	-0.244	0.183	1.038	-10.543	-0.895	0.161	-0.427	-0.061	-0.183	0.94	10.921	2.629	0.366	0.061	0.61	-1.781	10.207	-1.349	-2.258	-0.122	-1.587	1510067544
-9.002	-3.592	-2.614	-0.366	1.892	0.366	2.334	-9.359	0.567	1.16	-1.953	-0.854	3.084	10.226	2.029	-0.427	0.671	1.526	-9.726	-1.817	0.281	-0.427	-0.061	-0.183	0.191	9.588	2.024	-0.122	0.427	0.977	1.979	10.519	-1.706	0.732	-4.028	-2.991	1510067544
-9.027	-2.87	-2.237	-0.793	1.404	0.732	2.172	-8.379	0.915	0.549	0.549	-1.343	2.884	10.149	1.602	-0.671	0.854	1.648	-9.337	-1.497	-0.294	-0.305	0.305	-0.183	-0.163	9.471	1.7	-0.488	1.221	1.404	1.543	9.813	-1.152	-0.427	-0.549	-2.808	1510067544
-8.817	-2.133	-2.192	-0.488	1.404	0.61	1.219	-8.652	1.068	0.427	0.977	-1.648	2.589	9.717	1.298	-1.099	1.16	1.404	-8.803	-1.013	-0.939	-0.122	0.671	0.061	0.652	9.302	1.526	-0.305	1.404	1.648	0.23	9.475	-1.206	-0.366	0.854	-2.93	1510067544
-8.239	-2.206	-1.796	-0.427	0.793	0	0.193	-7.599	1.627	0.549	0.549	-1.648	2.613	8.202	0.878	-1.465	0.122	1.221	-8.52	-1.245	-1.292	-0.549	0	0.061	1.567	8.198	1.637	0.122	0.61	1.282	1.592	9.733	-0.4	0	-0.916	-3.113	1510067544
-8.146	-1.854	-1.87	-0.427	0.793	-0.305	0.063	-6.663	1.41	0.427	0.305	-1.343	3.259	7.309	0.886	-0.732	-1.648	1.282	-8.3	-1.341	-1.425	-0.488	0.122	0.366	1.912	7.543	1.408	-0.061	0.366	0.488	1.849	9.353	0.098	-0.305	0.549	-2.869	1510067544
-8.448	-1.579	-2.473	-0.122	0.366	-0.305	0.063	-6.663	1.41	0.427	-0.061	-0.916	3.938	7.261	1.214	-0.732	-1.648	1.282	-8.362	-1.2	-1.682	-0.488	0.122	0.366	2.224	7.624	1.421	-0.061	0.366	0.488	1.59	9.138	-0.036	-0.305	0.549	-2.869	1510067544
-8.451	-1.53	-2.772	-0.244	0	-0.366	0.676	-6.772	0.97	0.244	-0.549	-0.366	3.944	7.641	1.266	-0.366	0.366	0.61	-8.484	-1.381	-1.839	-0.488	-0.122	0.488	2.4	8.136	1.474	-0.244	0.916	0.427	1.89	9.144	-0.284	-0.061	0.427	-2.686	1510067544
-9.129	-1.439	-2.445	0	-0.61	-0.244	0.676	-6.772	0.97	-0.122	-0.854	0.244	3.944	7.641	1.266	-0.183	1.831	-0.183	-8.208	-1.506	-1.939	-0.488	-0.122	0.488	2.201	8.622	1.597	-0.244	1.16	0.366	1.832	9.04	-0.327	-0.305	0.122	-2.38	1510067545
-9.031	-1.219	-2.2	0.183	-0.61	0.183	1.448	-7.309	0.908	-0.549	-0.854	0.916	3.933	8.482	1.889	0.122	2.136	-0.671	-7.998	-1.647	-1.869	-0.305	-0.305	0.488	1.706	8.729	1.598	-0.183	0.977	0.366	1.097	9.229	0.042	-0.183	-0.366	-1.831	1510067545
-8.368	-0.422	-1.997	-0.122	-0.061	0.366	2.61	-7.118	1.707	-0.916	-0.122	1.343	3.919	8.948	2.157	0.305	2.075	-0.793	-8.611	-1.152	-1.96	0.122	0.671	0.549	1.434	8.94	1.767	-0.244	0.549	0.244	1.028	9.161	-0.316	-0.549	-0.732	-1.648	1510067545
-8.525	-0.172	-2.895	-0.793	0.977	0	2.61	-7.118	1.707	-1.221	0.305	1.526	3.919	8.948	2.157	0.244	1.77	-0.61	-8.587	-0.3	-2.029	0.122	0.671	0.549	1.895	9.433	2.3	-0.61	0.183	0.244	1.03	8.851	-0.266	-0.671	-0.061	-1.831	1510067545
-10.819	-2.099	-4.61	-2.319	-0.671	0.305	2.833	-7.547	2.105	-1.343	-0.061	1.587	3.548	10.373	2.667	0.183	1.16	-0.427	-11.775	-0.08	-2.738	-0.122	0.916	0.977	2.789	10.536	2.969	-0.671	-0.549	0.122	0.333	9.983	-0.81	-0.793	0.244	-1.648	1510067545
-12.909	-3.84	-3.969	-2.075	-1.16	0.366	3.614	-12.768	1.431	-1.282	-0.854	1.404	3.454	12.127	3	0.305	0.366	-0.61	-13.768	0.671	-2.436	-0.61	0.916	0.488	4.103	12.134	3.387	-0.916	-0.671	0.122	2.342	11.111	0.355	-0.977	-0.732	-1.892	1510067545
-12.212	-5.746	-3.124	-0.793	-2.502	0.549	3.614	-12.768	1.431	-1.282	-0.854	1.404	3.454	12.127	3	0.427	-0.305	-0.977	-13.305	-0.007	-1.816	-0.61	0.916	0.488	3.365	12.007	4.602	-1.038	-1.038	-0.427	4.03	12.742	1.893	-1.587	0.061	-0.854	1510067545
-10.417	-5.571	-1.896	0.549	-3.113	0.61	4.595	-15.1	1.288	0	-2.014	0.916	3.963	11.6	2.98	0.427	-1.038	-1.221	-11.616	-0.827	-0.546	-0.671	-1.404	0.366	0.114	10.239	4.548	0.488	-0.122	-1.038	4.266	13.2	1.677	-2.136	-0.854	1.587	1510067545
-10.669	-3.841	-0.651	0.061	-1.282	0.793	4.861	-13.113	1.446	0.061	-0.244	-0.732	2.999	10.609	2.287	0.244	0	-0.549	-10.962	0.604	0.067	0.122	0.122	-0.061	-1.367	9.027	5.167	-0.366	1.465	-0.183	1.042	11.844	-0.16	-2.441	0.916	3.906	1510067545
-10.38	-3.955	-1.809	0	-1.282	0.122	3.37	-9.936	1.526	-0.122	2.075	-1.953	2.999	10.609	2.287	-0.366	0.61	0.854	-10.561	1.286	0.029	0.854	-0.732	-0.488	-0.731	9.111	4.773	-0.061	0.793	0	-1.077	13.343	0.511	-0.854	0.488	5.188	1510067545
-7.741	-3.884	-1.347	-0.183	-1.16	-0.61	3.37	-9.936	1.526	0.61	2.93	-1.892	0.711	9.917	1.976	-0.916	-1.343	1.77	-9.403	0.659	-0.379	-0.366	0	-0.183	0.514	9.02	3.999	0.488	-0.366	-0.183	-2.073	12.406	0.258	-0.305	0.061	4.822	1510067545
-7.556	-2.856	-0.688	-0.366	-0.977	0	1.641	-8.215	-0.017	1.648	1.221	-1.465	1.475	8.653	2.233	-0.854	-3.174	1.648	-8.57	0.635	-0.581	0.122	-0.305	-0.366	1.285	8.156	3.705	0.427	-0.671	-0.183	-1.517	10.515	0.961	0.061	-1.587	5.066	1510067545
-7.313	-2.309	-0.291	-0.061	-0.305	0.366	1.641	-8.215	-0.017	2.136	-1.77	-1.526	1.475	8.653	2.233	-0.427	-1.831	0.854	-7.799	0.459	-0.639	0.122	-0.305	-0.366	1.285	8.156	3.705	0.427	-0.061	-0.122	-1.517	10.515	0.961	1.099	-0.61	4.822	1510067545
-7.266	-2.095	-0.085	0.244	-0.122	0.183	2.155	-7.276	-0.202	1.831	-3.174	-1.953	1.59	7.577	2.219	-0.183	0.793	0.061	-8.1	0.584	-0.963	0.244	-0.122	-0.427	0.73	7.055	3.383	0.061	0.061	0.122	-0.993	8.352	1.436	1.648	1.831	4.578	1510067545
-7.294	-1.534	-0.036	0.183	0.427	0	3.543	-6.734	0.15	1.16	-1.587	-2.075	1.59	7.577	2.219	0.183	1.038	-0.244	-8.49	1.014	-1.396	-0.061	-0.122	-0.366	1.485	7.528	3.51	0.122	-0.122	0.183	-3.195	7.129	0.287	1.709	2.93	3.723	1510067545
-7.735	-1.071	0.293	0.061	1.953	0.183	3.543	-6.734	0.15	0.916	0.916	-1.526	1.5	7.887	2.058	0.488	-0.244	-0.366	-8.215	0.847	-1.538	-0.061	-0.122	-0.366	1.932	8.003	3.558	0.305	-0.427	-0.122	-3.092	6.794	0.512	1.709	1.404	2.136	1510067545
-9.158	-0.77	-0.349	-0.122	1.709	0.854	3.118	-7.043	0.105	0.793	1.221	-0.793	3.621	8.752	3.098	0.916	-0.549	-0.61	-8.211	0.767	-1.504	-0.183	-0.061	-0.488	1.615	8.25	3.558	0.549	-0.549	-0.183	-1.786	6.923	-0.153	2.38	-1.892	1.038	1510067545
-10.755	-1.445	-1.04	-0.488	1.709	0.732	3.048	-7.35	0.324	0.671	0.366	-0.244	3.621	8.752	3.098	0.793	0.977	-0.671	-8.863	0.592	-1.709	-0.061	0.977	-0.488	1.615	8.25	3.558	0.366	-0.488	0.061	4.238	8.111	-0.054	2.014	-4.944	-0.854	1510067545
-12.547	-2.783	-0.845	0.061	-1.526	0.427	3.399	-7.734	0.441	0.549	-0.122	0	4.017	9.117	3.437	0.732	2.014	-0.427	-9.57	-0.252	-1.969	-0.183	0.916	-0.549	1.664	8.708	3.328	0.549	-0.732	0.366	10.519	10.483	0.194	2.197	-2.38	-2.441	1510067545
-12.187	-3.309	-0.106	1.831	-2.686	0.122	3.865	-8.309	0.494	0.549	-0.183	0	3.152	10.228	3.076	0.366	1.099	0.122	-11.072	-1.187	-2.541	-0.488	1.831	-0.793	1.774	9.716	2.924	0.549	-0.916	0.488	9.552	11.812	0.772	0.488	1.953	-0.122	1510067545
-9.64	-1.897	-0.412	0.549	0.549	0.488	4.003	-8.862	0.473	0.366	-0.488	0	3.152	10.228	3.076	-0.061	-0.854	0.61	-10.622	-1.184	-2.83	-0.366	1.831	-0.732	1.774	9.716	2.924	0.305	-1.16	0.427	2.68	10.407	-0.091	-0.977	1.221	0.61	1510067545
-10.079	-2.844	-1.247	-0.977	0.793	-0.183	3.935	-9.249	0.821	-0.183	-0.854	0.122	3.376	11.277	2.885	-0.61	-2.136	0.793	-11.643	-0.097	-2.455	1.038	0.916	-0.732	2.177	10.823	2.869	0.671	-1.221	0.122	3.7	10.825	1.327	-0.916	-1.343	-0.793	1510067545
-10.226	-3.835	-1.982	0.732	1.831	-0.916	4.15	-8.963	1.518	-0.671	0	0.427	4.491	11.809	2.474	-0.549	-2.197	0.732	-12.73	-0.109	-2.333	0.732	0.549	-0.305	3.681	11.951	2.554	0.793	-1.16	0	1.207	10.685	-0.134	-1.343	4.028	-0.671	1510067545
-8.981	-3.747	-3.356	-0.244	1.953	-0.916	4.527	-8.745	2.381	-0.916	1.709	0.854	4.491	11.809	2.474	0	-1.16	0.732	-10.596	-1.536	-1.085	-0.305	-1.953	-0.305	3.681	11.951	2.554	0.305	-0.793	-0.183	-1.275	11.438	-0.928	-0.916	-0.244	-2.747	1510067545
-9.678	-2.954	-3.218	-1.282	0.427	-0.305	4.176	-9.457	2.702	-0.427	2.319	0.671	4.965	11.346	2.757	0.305	0.854	0.488	-10.131	-2.232	-0.735	-0.916	-0.305	-0.305	3.088	11.376	1.971	-0.183	0	-0.061	0.473	10.286	-0.737	-0.427	-1.343	-1.282	1510067545
-9.552	-2.649	-2.988	-0.977	0.305	-0.183	3.247	-9.745	2.25	0.366	0.671	-0.366	4.384	10.591	1.931	0.061	2.808	0.122	-10.238	-1.52	-1.14	-0.488	-0.122	-0.183	0.567	10.125	1.704	-0.977	1.526	0.61	0.931	10.137	-0.839	0.061	0.366	-2.686	1510067546
-9.021	-2.396	-2.481	-0.793	0.427	-0.244	2.957	-9.503	2.206	0.305	-1.038	-1.587	4.384	10.591	1.931	-0.671	2.869	0.244	-8.973	-1.312	-1.193	-0.122	-0.671	0.061	0.567	10.125	1.704	-0.916	1.465	0.671	0.014	10.148	-0.201	0.427	1.648	-2.136	1510067546
-8.006	-2.071	-2.322	-0.732	0.977	-0.488	3.072	-9.316	2.289	0.366	-0.061	-2.197	4.043	10.32	1.529	-1.099	0.793	0.793	-8.661	-1.486	-1.251	-0.854	0.183	0.183	0.65	10.002	2.028	-0.183	0.183	0.305	0.906	9.752	-0.239	0.305	0.061	-2.625	1510067546
-8.58	-1.991	-2.586	-0.366	0.61	-0.732	2.638	-8.434	2.231	0.671	0.549	-2.38	5.229	8.979	1.754	-1.221	-0.61	1.526	-8.721	-1.641	-1.263	-0.732	-0.183	0.122	1.053	8.583	1.939	-0.671	-0.122	0.366	2.184	9.501	-0.317	0.244	-0.366	-2.38	1510067546
-9.085	-2.267	-2.998	-0.183	-0.183	-0.61	2.524	-7.52	2.137	0.732	-0.244	-2.258	5.229	8.979	1.754	-1.099	-0.305	2.136	-8.49	-2.011	-1.352	-0.854	0.061	0.427	1.053	8.583	1.939	-0.977	-0.061	0.427	1.925	9.446	-0.242	0	0.793	-2.075	1510067546
-9.167	-2.269	-2.923	-0.488	-0.854	-0.427	2.736	-7.199	2.092	0.854	-0.854	-2.197	6.022	9.313	2.322	-1.099	0.549	2.502	-8.503	-2.068	-1.529	-0.61	0.244	0.366	1.23	8.636	1.932	-1.465	0.366	0.671	1.492	9.49	-0.243	-0.244	0.732	-1.648	1510067546
-9.396	-2.269	-2.509	0.305	-1.221	0.061	3.257	-7.047	2.151	0.732	-1.404	-2.014	6.095	9.654	3.08	-1.343	0.366	2.991	-8.318	-2.119	-1.526	-0.244	0.305	0.427	1.126	8.994	2.074	-1.221	0.061	0.793	1.294	9.521	0.035	-0.122	-0.427	-1.343	1510067546
-8.634	-1.729	-2.14	0.61	-0.122	0.366	4.597	-7.232	2.712	0.305	-1.587	-1.648	6.095	9.654	3.08	-1.77	-1.587	3.357	-8.351	-2.176	-2.058	0	0.854	0.671	1.126	8.994	2.074	-1.282	-0.244	1.038	1.398	9.339	-0.455	-0.244	-0.488	-0.977	1510067546
-8.951	-1.011	-2.713	0.122	0.305	-0.061	5.286	-7.046	2.975	0.244	-1.282	-2.014	7.269	9.91	3.963	-2.136	-2.93	4.7	-8.856	-0.947	-2.515	0.366	1.343	0.305	0.947	8.921	2.55	-1.221	-1.038	1.282	1.566	9.109	-0.293	-0.244	0.061	-1.099	1510067546
-9.182	-1.748	-3.057	-0.366	-0.916	0.183	5.981	-6.875	3.134	0.122	-0.61	-2.319	10.426	10.466	4.705	-3.113	-3.662	6.47	-9.75	-0.641	-2.818	0.305	1.831	0.488	2.84	9.276	2.609	-1.282	-1.709	1.16	0.599	10.015	-0.211	-0.427	0.183	-0.916	1510067546
-9.428	-2.236	-2.938	-0.305	-0.427	0.977	6.82	-7.259	3.637	0.244	0.244	-2.319	10.426	10.466	4.705	-3.723	-4.395	8.179	-9.345	-0.877	-3.207	-0.305	2.136	0.854	2.84	9.276	2.609	-1.404	-2.075	1.16	1.812	9.274	-0.049	-0.916	-0.732	-0.977	1510067546
-9.067	-2.541	-2.791	-0.671	-0.366	1.038	7.461	-7.733	3.638	0.854	0.61	-3.174	12.026	9.497	4.849	-4.395	-2.319	9.827	-9.792	-1.192	-3.048	0.183	0.793	0.671	3.529	9.231	3.199	-0.854	-2.38	1.221	2.23	9.618	-0.219	-0.61	-1.221	-0.244	1510067546
-10.561	-4.076	-2.318	0.366	-2.38	0.854	8.732	-7.439	3.996	1.892	-0.61	-3.967	10.305	5.874	2.87	-4.578	-3.052	10.62	-11.36	-0.278	-3.235	0.427	1.16	0.305	4.868	8.142	3.744	-0.732	-1.892	2.014	3.482	9.597	0.398	-1.16	-1.465	0.183	1510067546
-10.61	-4.223	-1.433	0.916	-1.343	0.854	8.732	-7.439	3.996	2.197	-1.404	-4.395	10.305	5.874	2.87	-3.418	-3.174	10.62	-11.36	-0.278	-3.235	0.427	1.16	0.305	4.868	8.142	3.744	-0.244	-1.526	2.686	3.482	9.597	0.398	-1.526	-0.549	1.709	1510067546
-10.652	-2.932	-0.768	0.671	-0.732	0.671	8.942	-6.261	3.059	2.686	0.488	-4.578	8.631	4.187	1.637	-2.625	0.61	9.888	-10.328	0.457	-2.909	0.61	-0.427	0.244	5.387	8.933	4.663	0.427	-0.854	2.258	1.536	12.627	2.127	-1.709	-0.183	3.296	1510067546
-10.897	-2.271	-0.982	0.122	-0.732	-0.244	8.641	-5.243	2.632	2.686	0.977	-4.028	6.065	1.481	1.305	-1.709	3.174	8.057	-10.256	0.723	-3.035	0.671	0.244	0.244	3.905	7.244	4.512	0.671	-0.488	2.319	-1.683	11.988	0.095	-1.709	-0.916	3.601	1510067546
-9.871	-2.79	-0.63	0	-0.916	-0.61	7.997	-4.343	2.344	1.953	0.061	-3.906	6.065	1.481	1.305	-1.16	3.906	5.981	-10.256	0.723	-3.035	0.61	0.488	0.244	3.905	7.244	4.512	0.916	-0.732	2.38	-2.294	11.444	0.311	-0.549	-1.648	2.93	1510067546
-8.38	-2.564	-0.494	-0.183	-0.427	-0.244	7.655	-3.661	1.476	1.404	-0.793	-3.662	4.913	0.205	1.75	-0.61	1.587	4.028	-9.077	0.822	-3.07	0.488	-0.427	0.366	5.022	7.327	3.845	1.099	-0.122	1.465	-1.601	9.561	1.081	-0.244	-0.366	1.77	1510067546
-8.129	-2.227	-0.278	-0.305	0.244	-0.244	7.678	-3.132	0.767	1.343	0.183	-3.052	7.102	-2.419	3.14	-0.061	-0.244	2.991	-8.976	1.158	-3.112	0.732	0.244	0.488	5.053	7.063	3.579	1.221	0.244	0.122	-1.586	8.697	1.493	0.427	-0.244	0.977	1510067546
-8.136	-2.196	-0.665	0	0.305	-0.305	7.137	-2.521	0.638	0.793	-0.122	-2.747	7.102	-2.419	3.14	0.488	0.183	2.075	-8.976	1.158	-3.112	0.549	-0.366	0.183	5.053	7.063	3.579	0.732	0.061	0.427	-1.841	8.736	0.839	0.916	1.831	0	1510067546
-8.35	-2.717	-1.071	-0.427	0.977	-0.488	7.47	-2.344	0.729	0.183	-0.488	-2.502	7.872	-3.149	4.055	0.854	0.671	1.892	-9.272	1.732	-2.734	0.122	-0.305	0.183	5.705	6.583	3.515	0.122	0.305	0.488	-1.79	8.69	1.178	0.671	2.38	-0.61	1510067546
-9.403	-2.851	-0.816	0.244	1.038	-0.488	8.422	-2.418	1.266	0.549	0.305	-2.625	9.455	-4.091	5.301	1.16	-0.916	2.197	-9.633	1.361	-3.046	-0.244	-0.122	0.122	5.777	7.163	3.841	0	0.549	0.671	1.247	9.44	2.797	1.221	-0.671	-1.038	1510067546
-10.648	-2.289	-1.615	-0.122	0.427	-0.61	9.421	-2.644	2.434	0.977	0.122	-2.808	9.455	-4.091	5.301	1.465	-2.625	2.258	-9.409	0.561	-3.144	-0.793	0	-0.122	5.777	7.163	3.841	-0.488	0	1.038	3.716	10.216	-1.772	0.549	0.061	-1.282	1510067546
-10.324	-2.974	-1.257	-0.916	0.977	-0.732	10.179	-2.573	3.103	1.343	-1.282	-3.54	10.719	-3.846	5.591	0.732	-0.183	2.625	-9.368	-0.083	-3.15	-0.916	0.122	-0.61	5.392	7.332	3.968	-0.244	-0.732	1.587	-1.098	11.298	2.345	2.808	-2.563	0.122	1510067546
-9.416	-2.78	-0.811	0.305	0.122	0.122	11.347	-2.036	3.717	1.709	-2.38	-3.845	10.171	-3.726	5.203	0.122	1.221	3.052	-9.093	-0.218	-2.845	-0.305	-0.061	-0.488	5.456	7.138	3.113	0	-1.465	1.892	4.051	9.426	1.17	0.61	0	-2.441	1510067546
-9.002	-2.46	-1.404	-0.122	1.038	0	11.889	-0.761	3.738	1.77	-1.709	-5.127	8.429	-4.17	4.053	0.244	0.183	3.235	-8.772	-0.059	-2.887	-0.183	0.183	-0.305	5.456	7.138	3.113	0.366	-1.465	1.953	-0.074	9.896	0.391	1.526	2.319	-0.671	1510067547
-9.329	-2.504	-1.851	-0.122	0.183	0	12.323	0.83	3.604	2.38	1.709	-6.653	8.278	-4.401	2.896	-0.122	1.526	3.357	-9.278	0.071	-2.976	-0.244	0.427	-0.427	5.918	6.681	2.795	0.061	-0.854	1.831	1.616	9.833	1.432	-0.061	-0.61	-1.587	1510067547
-9.549	-2.479	-1.854	-0.061	0.122	0.122	10.776	2.402	3.842	2.38	2.686	-6.958	6.386	-4.837	2.906	0.366	-0.366	3.113	-9.229	-0.254	-3.29	-0.488	0.854	-0.366	6.397	6.273	1.964	0.549	-0.244	1.343	2.099	9.704	0.72	0.366	-0.793	-1.099	1510067547
-9.562	-2.344	-1.875	0	0.366	0.122	8.658	3.336	2.816	2.014	1.221	-6.958	5.557	-5.079	3.104	0.549	-0.916	2.441	-9.484	-0.587	-3.615	-0.244	0.244	-0.183	6.397	6.273	1.964	0.732	-0.244	0.854	1.415	9.776	0.206	0.122	-0.244	-0.671	1510067547
-9.304	-2.262	-2.163	0	0.061	-0.061	7.382	4.399	2.227	1.099	-0.427	-6.165	5.888	-5.466	4.566	1.038	-1.282	0.854	-9.282	-0.502	-3.596	-0.244	0.488	-0.366	6.922	6.608	2.042	0.61	0.61	0.488	1.415	9.776	0.206	0.183	0.549	-0.549	1510067547
-9.294	-2.278	-2.178	-0.061	-0.244	-0.244	7.643	5.022	2.766	-0.122	0.305	-5.066	7.215	-6.426	6.245	2.197	-3.662	-0.854	-9.69	-0.264	-4.43	-0.122	1.16	-0.366	9.723	8.653	2.836	-1.099	0.183	1.038	0.742	9.861	0.508	0	0.305	-0.61	1510067547
-9.179	-2.225	-1.893	0.061	0.183	-0.305	6.992	6.643	3.811	-1.526	-2.014	-3.357	8.378	-7.551	6.139	3.479	-7.263	-3.662	-9.69	-0.264	-4.43	-0.366	-0.061	-0.244	9.723	8.653	2.836	-4.517	-2.93	2.747	0.927	9.789	0.317	-0.061	0	-0.427	1510067547
-9.563	-2.125	-1.688	0.183	0.488	-0.305	6.422	8.161	4.193	-4.7	-9.949	-0.183	10.279	-6.761	4.905	3.723	-10.315	-7.874	-9.01	-0.324	-5.23	-0.061	-0.61	-0.305	10.847	8.648	4.514	-6.836	-4.15	4.639	0.927	9.789	0.317	-0.122	-0.244	-0.183	1510067547
-9.822	-2.102	-1.958	-0.061	0.732	-0.366	10.798	6.855	3.967	-6.042	-3.418	4.028	14.501	-4.65	3.113	2.563	0.183	-7.263	-9.058	-0.762	-4.692	0.244	-0.916	-0.183	8.77	6.465	2.984	-6.775	0.366	5.554	0.701	9.976	0.366	0	-0.061	-0.122	1510067547
-9.747	-2.272	-2.038	0.122	0.61	-0.183	10.316	5.198	2.232	-4.333	6.042	6.104	11.167	-3.108	2.774	0.854	4.395	-7.019	-9.058	-0.762	-4.692	0.549	-1.221	-0.122	8.77	6.465	2.984	-6.958	3.601	5.249	0.537	10.064	0.455	0	0.183	-0.244	1510067547
-9.542	-2.384	-2.108	0.061	0.366	0.061	8.204	4.179	1.334	-3.54	4.639	6.348	8.329	-2.596	2.411	0	3.784	-6.592	-9.025	-0.813	-3.189	0.854	-1.343	-0.061	7.516	4.517	2.021	-5.615	3.479	3.967	0.537	10.064	0.455	-0.061	0.183	-0.366	1510067547
-9.429	-2.399	-2.305	0.244	0.366	0.244	7.325	3.571	0.894	-3.296	5.859	5.249	5.998	-2.158	3.147	-0.732	3.54	-6.042	-9.002	-0.358	-2.803	1.038	-0.732	-0.183	6.356	0.433	2.53	-4.578	3.784	2.441	0.514	9.895	0.367	0.061	0.244	-0.305	1510067547
-9.327	-2.193	-2.424	0.244	0.366	0.427	5.852	3.563	-1.077	-3.174	4.639	5.249	4.828	-2.11	2.229	-0.366	1.465	-5.615	-9.002	-0.358	-2.803	0.61	-0.732	-0.183	6.356	0.433	2.53	-2.869	2.625	1.831	0.514	9.895	0.367	-0.061	-0.122	-0.305	1510067547
-9.391	-1.721	-2.466	-0.122	0.061	0.427	4.329	4.109	-0.348	-4.395	4.761	4.639	8.025	-1.735	2.483	1.404	1.709	-3.54	-9.174	0.284	-2.646	0.183	-0.244	-0.488	6.032	-1.15	3.327	-2.563	2.319	1.465	0.744	9.833	0.233	0.122	-0.122	-0.183	1510067547
-9.371	-1.707	-2.431	-0.488	0.122	0.244	3.241	3.625	2.633	-4.395	2.93	4.211	9.987	-0.604	3.521	2.197	1.16	-1.77	-9.174	0.284	-2.646	-0.305	0.244	-0.549	5.98	-1.056	3.907	-1.038	0.549	1.404	0.597	9.789	0.183	-0.061	-0.183	-0.061	1510067547
-9.404	-1.895	-2.273	-0.488	0.244	0.061	4.723	1.75	6.346	-3.967	4.822	2.014	8.025	2.186	8.501	1.221	-3.601	-0.854	-9.077	-0.014	-3.083	-0.61	-0.549	-0.366	6.637	-1.273	5.097	-0.671	0.061	1.648	1.018	9.921	0.368	-0.061	-0.305	-0.122	1510067547
-9.294	-1.863	-2.212	-0.732	0.305	-0.061	5.475	-3.12	12.132	-0.183	0.549	-1.221	10.413	3.164	7.685	-1.526	3.174	-0.244	-9.493	-0.869	-3.482	-0.488	-0.488	-0.549	7.046	-0.615	5.644	-0.732	-0.183	0.854	1.018	9.921	0.368	-0.061	0.305	-0.061	1510067547
-9.481	-2.328	-2.523	-0.732	0.183	-0.183	5.323	-2.009	8.546	1.16	0.61	-1.892	10.152	1.747	5.456	0.854	0	-0.183	-9.493	-0.869	-3.482	-0.366	-1.099	-0.305	7.354	-0.617	5.545	-0.671	-0.61	0.671	0.427	9.868	0.507	-0.122	0.366	-0.061	1510067547
-9.422	-2.693	-2.308	-0.183	0.183	0.061	6.809	-0.624	5.831	-0.244	0.671	-0.671	11.215	1.116	5.924	0	1.953	-0.305	-9.434	-1.097	-3.366	-0.244	-1.16	-0.183	7.855	-0.439	5.55	-0.793	-1.099	1.282	0.257	9.896	0.547	-0.061	0.305	-0.122	1510067547
-9.515	-2.342	-2.371	-0.122	0.427	0.244	5.908	-0.067	6.734	-0.244	1.099	1.282	8.241	0.767	6.819	-1.343	0.549	-0.916	-9.551	-0.861	-2.726	-0.183	-1.099	-0.122	9.106	-0.684	5.694	-1.099	-0.244	1.77	0.257	9.896	0.547	0	0.549	-0.122	1510067547
-9.497	-2.199	-2.604	-0.122	0.427	0.183	5.908	-0.067	6.734	0.183	1.526	2.075	9.036	0.182	5.121	-1.038	1.526	-1.16	-9.551	-0.861	-2.726	-0.183	-0.671	0	8.424	-1.085	5.308	-1.221	0.671	1.404	0.017	9.952	0.63	0	0.305	-0.061	1510067547
-9.299	-2.16	-2.486	0.122	0.061	0.183	5.725	-0.52	6.921	0.916	0.671	1.343	7.206	0.8	6.294	-0.488	1.526	-1.77	-9.655	-0.906	-2.539	-0.122	-0.854	-0.183	7.787	-1.644	5.271	-0.977	0.183	1.709	0.359	9.957	0.581	0.061	-0.244	-0.122	1510067547
-9.147	-2.019	-2.405	0.122	0.122	0.183	6.019	-0.679	6.906	0.854	1.282	0.977	7.116	0.87	5.688	-0.244	0.244	-1.282	-9.512	-0.941	-2.095	-0.122	-0.732	0.061	7.273	-2.311	5.148	-0.244	0.854	1.16	0.359	9.957	0.581	-0.061	-0.183	-0.122	1510067547
-9.281	-2.035	-2.576	0.061	0.061	0.061	5.625	-0.434	6.255	0.854	0.61	0	7.211	1.727	6.383	-0.977	0.61	-0.366	-9.512	-0.941	-2.095	0	-0.305	0.122	6.732	-2.418	4.886	-0.183	0.061	0.793	0.604	9.866	0.608	0	-0.061	0	1510067547
-9.619	-2.11	-2.731	-0.122	-0.61	0.122	5.061	-0.339	7.057	0.488	0.671	0.244	7.779	1.726	6.983	-0.977	-0.244	0.916	-9.466	-0.636	-2.044	-0.061	-0.488	0.061	6.624	-2.826	4.956	0.549	0.061	0.061	0.762	9.865	0.662	-0.061	-0.305	0.061	1510067547
-9.595	-1.982	-2.458	-0.183	-1.16	-0.061	4.693	-0.062	7.617	0.122	-0.305	0.793	7.625	1.398	6.114	-0.549	-0.122	1.282	-9.826	-0.312	-2.009	-0.183	-0.305	0.061	6.741	-2.868	5.203	0.732	-0.671	0.122	0.762	9.865	0.662	0	-0.122	0.061	1510067548
-9.41	-1.954	-2.03	-0.488	-0.854	-0.244	5.221	-0.525	7.916	-0.061	0.061	1.16	7.593	0.988	6.485	0	-0.183	1.343	-9.826	-0.312	-2.009	-0.183	-0.793	-0.061	7.272	-2.692	5.368	0.732	-0.549	0.061	0.733	9.878	0.834	0	0	0.305	1510067548
-9.382	-2.113	-1.956	-0.549	-0.977	-0.244	5.664	-1.055	8.021	0.122	-0.244	0.854	7.875	0.587	6.231	0.671	-0.183	1.343	-9.696	-0.252	-1.82	-0.244	-0.366	0.061	7.272	-2.692	5.368	1.099	-0.366	0.122	0.437	9.935	0.685	-0.183	0.244	0.427	1510067548
-9.235	-2.244	-1.682	-0.488	-0.732	-0.122	6.007	-1.312	7.77	0.488	0	0.488	7.614	0.669	6.559	1.038	-0.183	1.404	-9.807	0.518	-1.567	-0.244	-0.427	-0.183	7.531	-2.828	5.457	1.099	-0.61	0.244	0.437	9.935	0.685	-0.061	0.122	0.366	1510067548
-9.306	-2.236	-1.57	-0.488	-0.488	-0.122	6.243	-1.408	7.378	0.61	-0.671	0.244	7.978	0.688	6.548	1.099	-0.366	1.099	-9.807	0.518	-1.567	-0.61	-0.427	-0.061	7.653	-2.645	5.698	1.343	-0.366	0.366	0.358	9.648	0.88	0	0.488	0.366	1510067548
-9.283	-2.141	-1.672	-0.793	-0.061	-0.183	6.538	-1.445	7.241	0.916	-0.061	0.61	8.496	0.959	6.588	1.465	-0.183	1.16	-9.617	0.455	-1.537	-0.916	-0.488	-0.183	7.653	-2.645	5.698	1.282	-0.183	0.549	-0.103	9.778	0.652	0.061	0.854	0.488	1510067548
-9.141	-2.139	-1.833	-1.16	0.488	-0.366	6.322	-1.753	7.492	1.343	-0.244	0.671	9.118	1.416	6.968	1.892	-0.061	1.709	-10.044	0.549	-1.593	-1.16	-0.427	-0.305	7.301	-2.744	5.608	1.526	-0.244	0.488	-0.103	9.778	0.652	0.366	0.427	0.366	1510067548
-8.987	-2.198	-2.168	-1.587	0.671	-0.549	6.699	-1.762	7.082	2.319	-0.427	0.549	9.647	1.61	7.278	1.404	0	2.563	-10.125	0.662	-1.625	-1.587	-0.671	-0.305	7.174	-2.828	5.31	1.831	-0.854	0.488	-0.299	9.867	0.72	0.366	0.366	0.061	1510067548
-8.723	-1.92	-2.344	-1.831	1.404	-0.916	7.108	-1.562	6.851	2.014	0.061	0.488	9.32	1.121	7.198	1.16	0.122	3.357	-9.99	0.681	-1.544	-2.014	-1.038	-0.366	7.255	-2.651	5.18	2.136	-1.404	0.793	-0.207	9.808	0.596	0.61	0.366	-0.061	1510067548
-8.507	-1.672	-2.821	-2.258	1.892	-1.282	6.996	-1.247	7.221	2.502	0.061	0.488	9.049	0.431	6.192	1.404	0.305	3.601	-9.683	0.041	-1.361	-2.502	-0.854	-0.549	7.769	-2.181	4.916	2.319	-1.16	0.793	-0.078	9.835	0.28	0.549	0.671	-0.305	1510067548
-8.802	-1.791	-3.359	-2.38	1.038	-1.587	6.441	-1.02	7.226	2.869	0.122	0.671	8.27	-0.178	5.734	1.77	0.305	3.479	-9.683	0.041	-1.361	-2.93	-1.221	-0.61	8.129	-1.101	4.565	2.38	-0.977	0.916	0.586	9.643	0.12	0.427	0.671	-0.61	1510067548
-9.259	-2.103	-4.031	-2.625	0.732	-1.587	6.192	-0.646	6.876	2.808	0.488	1.038	8.008	-0.748	5.548	1.892	0.488	3.052	-9.512	-0.645	-1.078	-3.052	-1.343	-0.549	8.129	-1.101	4.565	2.686	-0.854	0.977	0.586	9.643	0.12	0.122	0.977	-0.732	1510067548
-10.146	-2.292	-4.265	-2.319	-0.671	-1.16	5.718	-0.34	6.73	2.625	0.427	1.099	8.027	-0.952	5.377	1.892	0.061	2.93	-9.65	-2.072	-0.812	-3.052	-0.732	-0.549	8.496	-0.65	4.814	3.174	-0.61	0.854	1.666	9.703	0.202	0.122	2.38	-0.061	1510067548
-9.74	-1.907	-3.886	-2.563	-0.305	-0.732	5.639	-0.261	7.065	2.563	0.366	1.099	9.457	-0.615	5.38	1.892	0.366	2.869	-9.65	-2.072	-0.812	-2.869	-0.732	-0.549	8.485	0.711	5.399	3.357	-0.671	0.854	0.798	10.335	-0.358	0.244	2.441	0.183	1510067548
-9.476	-1.713	-3.74	-2.686	-0.183	-0.61	5.747	-0.14	7.299	2.563	0.366	0.793	10.628	-0.022	5.691	1.648	0.977	2.869	-9.46	-2.061	-0.827	-2.686	-0.244	-0.366	8.485	0.711	5.399	2.869	-1.16	0.977	0.798	10.335	-0.358	0.183	1.953	0.244	1510067548
-9.219	-1.572	-3.913	-2.563	0	-0.61	5.869	0.246	7.295	2.502	0.61	0.916	11.465	0.403	6.331	1.221	1.282	3.174	-9.098	-1.89	-0.945	-2.625	0.061	-0.061	8.643	0.912	5.629	2.38	-1.343	1.221	0.834	9.983	-0.225	0.122	1.587	0.122	1510067548
-9.121	-1.548	-4.333	-2.686	-0.061	-0.488	5.731	0.647	7.147	2.319	0.854	0.977	11.056	0.193	6.614	0.671	2.014	3.296	-8.985	-1.765	-0.94	-2.869	0.732	0.122	8.449	0.87	5.597	1.831	-1.221	1.709	1.468	9.69	-0.267	0.305	1.831	0	1510067548
-8.903	-1.869	-4.703	-2.625	-0.488	-0.427	5.179	0.806	7.259	2.441	0.854	0.793	9.576	-0.613	5.893	0.793	1.709	3.357	-9.044	-1.968	-0.895	-2.808	0.916	0.305	8.257	0.462	5.138	1.526	-1.465	2.014	1.468	9.69	-0.267	0.244	2.136	-0.061	1510067548
-8.818	-1.932	-4.957	-2.563	-0.854	-0.305	4.398	0.732	7.303	2.502	0.488	0.671	7.735	-1.481	5.237	1.465	1.221	3.174	-9.254	-2.222	-0.805	-2.563	1.16	0.366	8.146	0.086	4.679	1.16	-1.77	2.075	1.589	9.855	-0.5	0.305	2.075	0.183	1510067548
-8.295	-1.766	-5.453	-2.686	-0.549	-0.427	3.854	0.575	6.943	2.441	-0.122	0.854	6.422	-2.222	4.668	2.197	0.244	2.93	-9.254	-2.222	-0.805	-2.441	1.709	0.427	7.949	-0.492	4.165	1.404	-2.136	2.136	1.23	10.136	-0.922	-0.061	1.343	0.427	1510067548
-7.846	-1.631	-5.78	-3.174	-1.099	-0.916	3.912	0.42	6.398	2.441	-0.122	1.221	5.118	-2.633	4.273	3.052	-0.977	2.686	-9.447	-1.853	-0.957	-2.38	1.77	0.122	8.169	-0.869	3.993	1.892	-2.014	1.892	1.23	10.136	-0.922	-0.671	1.526	0.549	1510067548
-7.318	-1.851	-6.205	-4.211	0	-1.648	4.011	0.246	6.495	2.441	-0.122	1.221	3.965	-2.86	4.036	4.028	-2.441	2.441	-10.026	-1.306	-1.712	-2.258	2.502	0.488	8.38	-1.32	3.418	2.93	-0.854	1.221	0.596	9.857	-1.055	-0.549	1.953	0.549	1510067548
-7.863	-3.101	-6.56	-3.845	-2.441	-1.77	3.791	0.335	5.862	2.502	-2.136	1.77	3.906	-3.116	3.987	4.944	-2.563	1.77	-10.026	-1.306	-1.712	-2.258	2.014	0.061	8.735	-2.121	2.737	4.028	-0.61	0.366	0.254	9.954	-0.941	-0.793	2.625	0.732	1510067548
-8.319	-3.15	-5.187	-3.784	-3.418	-1.343	4.974	0.785	4.923	2.686	-0.61	3.052	3.683	-3.613	4.595	5.554	-4.272	1.343	-9.761	-0.536	-1.836	-2.808	1.343	-0.671	8.898	-2.315	1.954	6.104	0.366	-0.244	-0.158	10.117	-0.802	-1.099	3.052	0.916	1510067548
-8.783	-2.596	-4.404	-3.906	-2.869	-0.854	4.242	1.306	4.675	3.113	-1.526	3.479	4.547	-3.819	4.23	5.432	-5.676	1.221	-9.062	-0.429	-2.232	-3.235	1.038	-0.549	8.839	-1.457	1.016	7.385	2.258	-1.16	-0.413	10.002	-0.569	-1.343	2.93	1.221	1510067548
-9.233	-1.765	-3.956	-4.395	-2.869	-0.854	5.394	1.449	4.517	3.174	-1.709	4.456	6.526	-3.186	3.567	5.493	-6.226	0.732	-9.281	-0.443	-3.302	-3.662	0.916	-1.282	9.484	-1.103	0.965	7.996	3.479	-2.258	1.261	9.89	0.499	-1.343	2.625	1.221	1510067549
-9.786	-1.113	-2.972	-5.249	-2.258	-1.221	6.176	2.061	5.345	3.906	-1.953	4.883	8.392	-2.076	3.35	5.432	-7.385	0.366	-10.408	1.241	-4.176	-4.089	0.061	-1.404	9.302	-0.319	1.565	8.301	4.395	-2.563	1.261	9.89	0.499	-1.404	2.502	1.343	1510067549
-10.703	-1.012	-2.67	-5.737	-1.953	-1.587	9.302	1.334	4.999	4.761	0.427	6.104	11.212	-0.573	1.993	5.066	-6.348	-0.183	-10.732	1.931	-5.17	-4.883	-0.305	-1.221	8.658	0.482	2.866	8.972	2.869	-2.441	2.304	10.298	0.8	-1.221	3.418	1.587	1510067549
-10.899	-1.148	-1.872	-6.226	-2.075	-1.831	9.103	1.897	4.45	4.822	-1.099	6.165	12.949	1.358	2.431	4.456	-6.47	0.183	-10.262	2.289	-6.102	-6.104	-2.258	-1.465	8.556	1.711	4.783	7.996	2.625	-2.075	4.384	10.265	0.793	-0.916	3.845	1.282	1510067549
-10.691	-1.091	-1.151	-6.775	-2.747	-2.258	11.873	1.272	3.808	4.883	-0.122	6.836	13.318	2.062	1.285	2.991	-5.737	-0.061	-9.686	1.552	-5.418	-6.958	0.732	-1.282	7.205	3.468	4.636	7.507	3.54	-1.892	4.384	10.265	0.793	-0.549	5.371	0.916	1510067549
-10.408	-1.481	-1.7	-6.531	-3.601	-2.502	11.744	1.893	2.793	5.066	3.601	8.118	13.319	2.561	-0.029	2.441	0.183	-0.732	-9.707	0.869	-5.776	-6.531	-2.747	-1.587	7.43	5.187	5.459	7.629	2.93	-1.16	5.584	10.491	0.388	0.061	6.592	0.854	1510067549
-9.472	-2.09	-1.646	-5.615	-3.357	-1.892	11.538	1.558	3.35	4.211	-0.916	7.324	10.97	2.566	0.354	2.136	-3.845	-1.099	-9.312	0.697	-4.88	-6.531	0.244	-1.465	7.039	5.582	5.808	6.531	5.066	-0.427	6.718	8.85	-0.415	0.671	8.606	0.549	1510067549
-8.857	-2.39	-1.247	-5.798	-1.77	-1.465	11.962	2.013	3.455	5.127	6.897	8.362	13.007	3.156	-1.601	2.319	0.061	-2.197	-9.399	1.01	-4.424	-6.653	-1.953	-1.465	6.757	6.123	4.834	7.568	5.188	-0.183	6.718	8.85	-0.415	0.916	11.475	0.061	1510067549
-8.897	-2.253	-1.066	-6.226	-1.892	-1.526	7.824	1.915	5.203	3.052	-0.061	8.423	12.063	3.795	-0.901	1.404	8.423	-1.892	-9.042	1.257	-4.232	-6.775	-0.427	-1.221	6.776	7.028	5.126	6.775	5.249	-0.427	5.66	9.527	-2.921	1.831	12.756	2.258	1510067549
-8.559	-1.861	-1.729	-5.981	-2.319	-1.648	10.47	0.679	5.102	2.686	3.906	8.118	9.909	4.205	-1.04	4.211	-2.319	-2.686	-9.021	0.835	-4.028	-6.897	-1.465	-0.977	5.631	6.602	4.804	6.653	5.981	-0.61	1.141	9.464	-3.746	2.38	12.329	3.845	1510067549
-8.384	-1.833	-1.599	-5.676	-2.441	-1.282	7.801	0.342	6.019	1.343	1.343	8.179	12.443	4.846	-0.512	4.211	4.517	-2.38	-8.435	0.682	-4.016	-6.592	-1.221	-1.16	4.889	7.634	3.728	5.859	4.883	-0.122	-1.482	9.66	-1.035	3.357	8.606	3.54	1510067549
-9.104	-1.904	-1.419	-5.188	-2.93	-0.916	8.421	-0.75	5.893	0.305	-0.122	7.019	11.556	5.509	0.421	4.395	8.728	-1.465	-8.492	0.484	-3.609	-6.165	-0.793	-1.038	4.716	7.508	3.998	4.517	5.493	-0.122	-1.41	9.177	-0.097	4.761	5.31	2.869	1510067549
-8.935	-2.183	-1.861	-5.127	-1.953	-0.732	6.671	-1.967	7.514	1.709	4.272	7.996	9.43	5.344	3.491	5.31	7.446	-0.854	-8.49	0.257	-3.665	-5.859	-1.526	-0.916	4.71	7.625	3.364	3.967	5.554	0.61	1.556	10.277	-0.847	7.019	3.54	2.075	1510067549
-8.685	-2.674	-1.651	-5.432	-1.16	-0.977	5.698	-2.146	8.137	0.061	-1.709	6.165	9.683	5.63	3.923	5.066	7.996	-0.732	-8.581	0.084	-3.519	-5.798	-0.793	-1.16	4.014	7.961	3.356	3.235	5.737	0.549	1.556	10.277	-0.847	7.446	3.601	1.16	1510067549
-9.091	-3.165	-1.095	-5.31	-1.221	-1.038	7.659	-3.161	8.419	0.122	0.793	6.165	8.232	5.751	5.272	4.883	4.517	-0.366	-9.238	-0.392	-3.269	-5.188	-1.282	-0.854	3.427	7.954	3.121	2.93	5.249	0.61	2.107	10.885	-0.226	4.639	8.606	0.244	1510067549
-8.91	-3.126	-0.757	-4.028	-0.916	-0.305	6.026	-2.751	7.598	-0.183	-0.366	5.188	8.149	5.724	4.966	3.601	6.104	0.305	-8.957	-0.653	-2.954	-4.822	-0.854	-0.854	2.353	8.431	2.853	3.357	4.639	0.671	-0.796	9.208	0.132	2.441	9.155	-0.732	1510067549
-8.924	-2.798	-1.09	-2.686	-0.366	-0.122	7.234	-3.252	7.764	0.366	1.77	4.211	8.11	6.05	5.079	4.272	2.014	0.244	-8.994	-0.775	-2.78	-3.906	-0.854	-0.977	2.44	8.391	3.096	2.869	4.15	0.916	-0.796	9.208	0.132	2.563	4.517	-0.916	1510067549
-9.316	-1.989	-0.842	-2.075	-0.977	0.122	6.075	-3.027	8.388	-0.122	1.953	2.625	8.466	6.767	5.271	3.479	4.15	0.671	-8.764	-0.641	-2.31	-3.967	-1.16	-0.916	2.653	8.666	3.383	2.869	4.028	0.854	1.127	9.276	0.362	2.136	2.258	-0.793	1510067549
-10.392	-3.018	-1.82	-3.113	0.122	-0.427	3.813	-3.46	9.445	-0.122	1.282	2.808	6.493	7.075	6.956	2.319	2.625	1.282	-8.287	-0.738	-1.84	-3.784	-0.854	-1.282	1.97	8.447	3.694	2.563	3.662	0.916	2.025	9.289	-0.416	1.16	1.77	0.61	1510067549
-10.299	-4.328	-2.004	-2.441	1.587	-0.977	2.265	-3.607	10.203	-1.038	-2.075	2.38	7.464	7.259	6.054	2.686	-0.427	1.465	-9.182	-1.196	-1.698	-3.906	1.404	-1.465	0.672	8.988	3.336	2.136	2.563	1.343	2.025	9.289	-0.416	-0.183	-0.061	-0.488	1510067549
-12.129	-5.233	-2.283	-1.709	-2.197	-1.343	4.321	-5.097	10.385	-0.793	-1.404	2.747	8.66	8.393	5.319	2.38	-0.854	2.38	-11.609	-2.131	-1.651	-2.808	1.099	-1.404	2.055	10.21	3.017	1.099	1.526	1.648	0.226	10.014	-1.403	0.122	1.526	-3.113	1510067549
-9.059	-3.445	-2.12	-2.991	-0.061	-0.671	2.155	-5.702	8.996	0.854	-5.981	2.197	8.301	8.258	5.375	2.014	-3.784	2.441	-13.236	-2.254	-2.174	-2.808	-1.465	-1.709	3.762	11.822	3.2	1.221	1.404	0.305	0.922	11.764	0.646	-1.526	2.136	-1.221	1510067549
-8.141	-3.71	-2.877	-3.418	0.732	-0.793	2.178	-5.627	8.26	0.488	-11.841	1.892	9.863	7.492	4.09	2.441	-4.7	0.916	-10.613	-2.21	-0.76	-2.441	-2.441	-0.793	3.704	12.414	2.18	1.892	1.831	-0.427	0.922	11.764	0.646	-1.343	1.587	-1.465	1510067549
-8.471	-3.756	-2.96	-2.441	0.793	-0.427	4.54	-6.046	6.919	0.671	-10.803	1.648	9.951	6.651	1.81	3.235	-3.906	1.099	-9.513	-2.649	-0.447	-2.502	-0.061	0.061	2.668	11.408	1.614	0.854	2.502	0.366	-1.336	9.655	-0.918	-0.305	0.977	-2.808	1510067549
-7.939	-3.138	-3.095	-2.197	0.916	-0.244	5.523	-6.052	5.804	0.854	-11.841	0.916	10.231	6.571	0.992	2.869	-2.075	0.549	-9.286	-2.384	-0.483	-2.808	-0.244	0.244	2.326	10.354	1.858	0	2.441	0.732	0.238	9.983	-0.965	-0.122	1.282	-2.808	1510067549
-7.966	-2.756	-3.035	-2.075	1.221	-0.671	5.729	-5.65	4.633	1.831	-12.085	-0.122	9.421	5.686	0.932	2.869	-2.014	0.488	-9.172	-2.024	-0.81	-2.808	-0.793	0.061	2.64	9.497	1.663	0.549	2.502	0.549	0.648	9.78	-0.632	-0.671	1.404	-2.441	1510067550
-8.544	-2.712	-3.493	-2.136	1.343	-0.854	7.062	-5.675	3.982	2.625	-7.08	-0.122	9.155	5.251	0.928	2.502	-0.427	0	-8.681	-2.238	-0.793	-2.991	-0.366	0.305	2.334	8.912	1.335	0.488	2.502	0.61	0.163	9.4	-0.891	-0.488	0.122	-2.197	1510067550
-8.775	-2.774	-3.902	-2.075	0.183	-0.793	6.314	-4.91	3.469	1.953	-4.883	-0.244	9.039	5.133	1.044	2.136	1.038	-0.061	-8.677	-2.643	-0.886	-2.747	-0.366	0.366	2.047	8.619	1.419	0.061	2.441	0.793	1.183	9.384	-0.806	-0.427	0.549	-2.136	1510067550
-8.362	-2.717	-4.11	-2.197	-0.122	-0.793	6.662	-4.439	2.713	1.343	-3.784	-0.122	9.045	5.1	0.379	2.075	0.671	-0.244	-8.795	-2.883	-1.007	-2.441	-0.122	0.366	2.034	8.599	1.264	0.061	2.502	0.854	1.145	9.618	-0.233	-0.671	2.014	-1.953	1510067550
-8.276	-2.6	-4.016	-2.075	-0.244	-0.671	6.91	-4.037	2.944	1.221	-2.075	-0.366	9.238	5.414	-0.126	1.709	1.16	-0.305	-8.952	-2.912	-1.302	-2.014	-0.305	0.427	2.067	9.038	1.377	-0.183	2.197	0.854	0.713	9.415	-0.2	-0.183	2.319	-1.77	1510067550
-8.603	-2.668	-3.625	-1.221	-0.793	-0.488	7.395	-3.577	3.369	1.343	-2.502	-0.366	9.245	5.37	-0.669	1.526	1.16	-0.061	-8.746	-2.81	-1.381	-1.831	-0.427	0.61	2.297	9.131	1.639	-0.122	1.953	0.549	-0.664	9.421	-0.522	-0.488	0.916	-1.953	1510067550
-9	-2.156	-3.304	-0.793	-0.488	-0.183	8.007	-3.005	3.714	1.648	-0.427	-0.549	9.235	5.219	-0.245	1.282	0.793	0.183	-8.506	-3.089	-1.33	-1.648	-0.122	0.793	2.072	8.899	1.658	-0.183	1.77	0.549	-0.463	9.475	-0.366	-0.305	1.038	-1.831	1510067550
-8.882	-0.981	-3.764	-0.916	-0.671	-0.061	7.791	-2.296	3.888	1.648	-0.549	-0.977	9.539	5.3	0.435	0.732	0.854	0.244	-8.408	-3.108	-1.206	-0.977	0.061	0.732	1.699	8.87	1.812	-0.244	1.587	0.732	-0.461	9.689	-0.06	-0.488	0.671	-1.953	1510067550
-9.055	-1.571	-4.487	-2.258	-0.549	-0.305	8.085	-1.932	3.685	1.465	-0.061	-0.793	9.891	5.68	0.867	0.244	0.854	0.488	-8.937	-2.247	-1.184	-0.61	0.977	1.16	2.088	9.161	2.359	-0.183	1.16	0.854	0.697	9.677	-0.097	-0.854	1.099	-1.953	1510067550
-11.099	-3.525	-5.668	-2.808	-1.221	-0.061	8.82	-2.223	3.339	0.977	-0.061	-0.732	10.097	6.251	1.22	-0.183	0.793	0.366	-11.731	-1.309	-1.632	0	1.282	0.977	2.944	9.885	3.293	-0.183	0.854	0.793	1.816	9.678	-0.366	-1.16	2.258	-1.404	1510067550
-11.441	-5.357	-4.796	-1.282	-2.93	0.305	9.94	-3.478	3.315	0.61	-0.671	-0.488	10.113	7.339	1.309	-0.244	0.305	-0.061	-13.241	0.152	-1.202	-0.854	0.671	0.793	4.002	10.911	4.808	0.183	0.366	0.366	2.043	10.646	0.105	-0.977	4.028	-0.366	1510067550
-10.216	-5.763	-3.272	0.122	-3.052	0.122	11.793	-5.635	2.901	0.61	0	0	10.104	8.086	1.425	-0.061	0.183	-0.366	-12.794	-0.075	-1.069	-1.038	-1.587	0.549	3.551	11.097	5.211	0.427	0.183	-0.061	2.513	12.005	0.54	-1.587	2.808	1.282	1510067550
-9.387	-4.461	-2.108	-0.183	-2.686	0.305	11.678	-6.831	2.693	0.305	-0.122	-0.183	9.635	7.913	1.549	-0.122	0.427	0.122	-10.57	-0.648	0.237	-0.793	0.671	0.061	1.36	9.78	4.869	0.061	0.244	0.061	3.088	12.37	1.103	-1.892	1.343	3.296	1510067550
-9.859	-3.912	-1.491	-0.122	-2.441	0.549	10.512	-6.042	2.226	0.183	0.61	-0.977	8.613	7.319	1.221	-0.305	0.366	0.732	-9.921	-0.127	0.426	0.122	-0.183	-0.488	-0.225	8.343	4.533	-0.061	0.061	0.427	1.726	11.664	0.825	-1.16	0.183	4.15	1510067550
-8.223	-3.96	-1.385	-0.427	-1.648	0.305	8.61	-4.332	1.967	0.061	0.671	-0.916	7.692	6.866	0.827	-0.305	-0.183	0.916	-9.422	0.337	0.451	-0.183	0.793	-0.305	0.062	8.055	4.576	0.305	-0.427	0.427	-1.379	11.842	-0.184	-0.916	0.061	4.517	1510067550
-7.823	-3.088	-1.01	-0.122	-1.343	0.488	7.657	-3.348	1.704	0.122	0.854	-0.549	7.344	6.656	0.769	-0.305	-0.183	0.549	-9.04	0.315	-0.079	0.122	0.366	-0.305	1.212	8.547	4.473	0.427	-0.549	0.366	-1.233	11.598	-0.522	0.732	-0.61	4.333	1510067550
-7.51	-2.629	-0.81	-0.488	-0.854	0.427	7.458	-2.984	1.55	0.183	1.038	-0.366	7.445	6.318	1.223	-0.122	-0.671	0.305	-8.799	0.691	-0.449	0.061	0.305	-0.183	2.292	8.265	4.488	0.427	-0.488	0.183	-0.31	10.171	-0.128	1.648	0.183	4.7	1510067550
-7.799	-2.706	-0.449	-0.183	-1.038	0.244	7.123	-2.706	1.372	0.183	0.793	-0.244	7.625	5.639	1.767	-0.183	-0.366	0.366	-8.624	0.591	-0.762	-0.122	0.183	-0.366	2.201	7.442	4.052	0.305	-0.488	0.061	-0.2	9.881	0.355	1.953	1.892	4.456	1510067550
-7.59	-2.503	-0.059	0.061	-0.61	0.305	7.178	-2.79	1.382	-0.061	0.549	-0.244	7.631	5.012	2.174	-0.244	-0.244	0.427	-8.478	0.414	-1.014	0.122	0.549	-0.366	2.204	6.864	3.747	0	-0.61	0.122	-0.4	9.304	0.889	2.441	3.906	3.967	1510067550
-7.117	-2.04	0.269	-0.488	0.671	0	7.143	-2.65	1.567	-0.122	0.244	-0.366	7.771	4.565	1.936	-0.305	-0.244	0.244	-8.729	0.548	-1.425	0.244	0.305	-0.244	2.741	6.893	3.615	0.122	-0.671	0.061	-1.848	8.46	0.09	2.197	3.296	3.174	1510067550
-7.369	-1.139	0.304	-0.061	2.075	0.366	7.104	-2.553	1.926	-0.122	-0.061	-0.061	8.169	4.42	1.643	-0.244	-0.122	0.244	-8.607	0.77	-1.644	0.122	0	-0.366	3.457	6.958	3.626	0.305	-0.427	-0.122	-3.561	7.66	0.328	2.625	0.671	1.892	1510067550
-9.818	-1.001	-0.824	-0.793	0.854	0.732	7.235	-2.537	2.495	0.061	0.183	0.122	8.595	4.157	1.554	0.183	-0.427	0.366	-8.189	1.091	-1.676	-0.061	0.305	-0.427	3.681	7.002	3.857	0.366	-0.305	-0.244	-3.271	7.332	1.422	3.723	-1.709	0	1510067550
-11.227	-1.452	-0.085	0.122	0.183	0.977	7.569	-2.717	3.01	0.366	0.305	0.183	9.223	3.805	1.524	0.549	-0.366	0.366	-8.311	1.284	-1.585	-0.488	0.244	-0.488	3.555	6.903	3.965	0.549	-0.427	0.122	0.489	7.319	1.8	2.197	-3.113	-1.587	1510067550
-12.773	-2.749	-0.949	0.305	-1.892	0.977	8.045	-2.978	3.512	0.732	0.305	0.427	9.938	3.711	1.579	0.793	-0.244	0.671	-8.5	0.431	-1.599	-1.221	1.16	-0.916	3.468	6.77	3.754	0.732	-0.183	0.61	10.046	9.203	0.42	0.854	-0.549	-0.488	1510067550
-11.21	-3.884	-1.434	-0.488	1.221	0	8.567	-3.323	3.741	1.099	0	0.488	10.805	4.204	1.473	0.671	0.305	0.977	-10.676	-0.458	-1.814	-1.282	3.906	-1.038	3.658	7.899	3.414	0.854	0.183	1.038	10.477	10.527	-2.09	-0.427	1.953	2.258	1510067550
-11.671	-5.284	-1.439	0.61	-2.38	-0.244	9.243	-4.138	3.832	1.282	-0.061	0.671	11.486	5.454	0.946	0.854	-0.183	0.427	-12.964	-0.763	-2.57	-0.488	-0.061	-0.854	5.109	10.377	3.226	1.16	0.366	0.793	0.504	10.842	-0.638	-1.831	-1.038	-1.099	1510067551
-9.232	-3.728	-2.406	-0.854	1.892	-0.305	9.36	-4.987	4.199	1.099	-0.305	1.038	12.112	6.657	0.239	0.977	0.366	0	-13.008	-1.595	-2.134	-1.038	-1.77	-0.671	5.767	12.376	2.951	1.343	0.854	0.488	4.486	13.388	2.424	-1.038	0.671	0.061	1510067551
-9.686	-3.865	-3.064	-1.343	1.16	-0.244	9.123	-5.143	4.339	0.793	-0.183	0.854	11.908	6.831	0.176	0.854	0.61	-0.061	-11.575	-2.247	-0.758	-1.221	-1.16	-0.549	4.892	12.5	2.641	0.427	1.953	0.366	-1.315	10.599	0.202	-0.793	1.648	-1.404	1510067551
-10.322	-3.168	-2.783	-1.282	0.916	0.061	8.513	-5.011	4.506	0.488	-0.305	0.488	11.336	6.65	-0.157	0.793	0.671	-0.244	-11.319	-2.188	-0.88	-0.549	-1.038	0.061	3.246	11.827	2.127	0.244	2.93	0.671	-0.951	10.947	-1.148	-0.671	-0.366	-1.953	1510067551
-8.905	-2.571	-2.274	-0.671	1.404	-0.061	8.113	-5.16	4.228	0.549	-0.61	0.366	10.661	6.525	-0.586	0.671	0.671	-0.244	-10.524	-1.749	-1.129	-1.038	0.183	0.122	2.079	11.037	2.083	0.183	2.014	0.854	-0.66	10.768	-1.153	-0.61	-0.305	-2.686	1510067551
-8.016	-2.242	-2.101	-0.61	1.953	-0.305	7.727	-5.044	3.893	1.099	-0.366	0.305	9.727	6.066	-0.47	0.61	0.488	0.122	-9.44	-1.823	-1.322	-0.977	-0.244	0.183	2.188	9.953	2.335	0.549	0.977	0.488	0.068	10.852	-1.195	-0.305	0	-2.991	1510067551
-7.802	-1.854	-2.495	-0.549	1.282	-0.183	7.258	-4.426	3.577	1.404	-0.549	-0.061	8.666	5.201	0.066	0.488	0.61	0.244	-8.664	-1.736	-1.251	-0.671	-0.488	0.244	2.58	8.558	2.172	0.427	0.916	0.183	0.495	9.936	-0.992	-0.122	-0.488	-3.052	1510067551
-7.911	-1.487	-2.937	-0.427	0.916	-0.427	6.787	-3.344	3.275	1.343	-0.916	-0.427	7.851	4.36	0.548	0.488	0.549	0.244	-7.943	-1.601	-0.976	-0.61	-0.183	0.366	2.495	7.399	1.9	-0.061	1.282	0.305	1.428	9.312	-0.849	0	-0.488	-2.991	1510067551
-8.354	-1.756	-3.129	-0.122	-0.122	-0.671	6.657	-2.377	3.042	1.099	-0.244	-0.61	7.697	3.969	0.78	0.244	0.549	0.061	-7.695	-1.637	-1.001	-0.732	-0.122	0.366	2.382	6.736	1.799	-0.183	1.587	0.366	1.768	8.849	-0.776	0.305	0.61	-2.625	1510067551
-8.827	-2.007	-2.659	0.122	-0.732	-0.427	6.583	-1.976	3.074	0.916	-0.305	-0.732	7.724	4.014	0.737	-0.122	0.488	0.061	-7.692	-2.092	-1.092	-0.549	-0.366	0.183	2.089	6.848	1.639	-0.183	1.282	0.366	1.187	9.027	-0.401	0	0.671	-2.502	1510067551
-9.062	-1.69	-2.202	0.305	-1.343	0.122	6.807	-1.772	3.283	0.61	-0.366	-0.61	8.238	4.554	0.721	-0.488	0.488	-0.122	-7.732	-2.531	-1.278	0.122	0.244	0.305	1.949	7.563	1.595	-0.244	0.977	0.427	1.154	9.107	-0.062	-0.061	0.488	-2.197	1510067551
-8.732	-1.071	-2.235	0.244	-0.183	0.488	7.167	-1.775	3.655	0.183	-0.549	-0.61	8.782	5.198	0.785	-0.916	0.122	-0.244	-8.411	-2.227	-1.489	0.732	0.488	0.488	2.073	8.595	1.864	-0.366	0.61	0.305	2.095	9.081	0.891	-0.427	-0.244	-1.831	1510067551
-9.323	-1.948	-3.714	-1.038	-0.61	0.122	7.817	-1.719	3.902	-0.366	-0.305	-0.732	9.341	5.906	0.723	-1.038	0	-0.244	-9.63	-1.187	-1.619	0.793	0.977	1.099	2.747	9.38	2.692	-0.183	0.061	-0.122	2.394	8.817	0.191	-0.732	-0.183	-1.221	1510067551
-10.513	-4.221	-3.692	-1.465	-1.282	0.793	8.403	-1.902	3.998	-0.488	0.061	-0.61	9.781	6.556	0.904	-1.038	0.183	-0.854	-11.706	-0.534	-2.015	0.854	0.488	1.099	3.77	10.578	3.814	-0.244	-0.183	-0.366	2.345	9.49	-0.408	-1.038	-0.061	-0.488	1510067551
-10.989	-6.108	-2.048	2.136	-3.052	1.099	9.241	-2.882	3.673	-0.61	-0.671	0	9.828	6.717	1.567	-0.854	0	-1.404	-12.937	0.372	-1.61	0.671	-1.282	0.793	4.892	10.773	4.724	-0.366	-0.427	-0.427	4.718	9.745	0.522	-1.77	-0.488	0.732	1510067551
-10.378	-4.265	-1.672	2.136	-1.343	0.61	10.308	-3.993	3.11	-0.488	0	0.183	9.912	6.324	2.222	-0.793	0.122	-1.282	-11.634	-0.004	-0.666	0	-1.831	0.488	4.028	9.57	5.002	0.183	0.427	-0.61	6.176	12.055	2.566	-2.38	0.183	4.761	1510067551
-11.033	-2.769	-1.991	0.244	-0.793	0	10.261	-4.48	2.85	-0.854	0.488	0.244	9.555	6.348	2.682	-0.977	0.427	-1.038	-10.741	0.008	0.093	1.404	-1.099	-0.122	1.83	8.687	4.425	-0.122	1.465	-0.183	2.571	14.61	1.22	-2.258	-0.061	4.639	1510067551
-10.359	-3.746	-1.27	0.305	-0.305	-0.427	9.775	-4.545	2.598	-1.099	0.549	0.122	9.314	6.892	2.323	-1.099	0.244	-0.732	-10.92	0.791	0.069	0.793	0.061	-0.061	0.93	8.686	4.411	0.061	1.16	0.183	-2.914	13.328	-0.776	-0.183	-2.014	4.822	1510067551
-9.408	-3.393	-0.829	0.854	-0.732	-0.488	9.325	-4.339	2.35	-1.099	1.282	0.305	8.961	7.172	2.056	-1.16	0.549	-0.671	-10.573	0.694	-0.449	0.854	-0.671	-0.122	1.512	9.337	4.809	0.671	0.427	-0.061	-2.341	12.621	-0.083	1.038	-1.526	4.883	1510067551
-7.881	-2.644	-0.517	0.427	0.061	-0.427	8.436	-4.069	2.741	-0.977	1.16	0.61	8.262	6.54	2.19	-0.793	0.183	-0.671	-9.948	0.874	-0.607	0.732	-0.854	-0.305	2.732	8.942	4.588	0.793	0.122	-0.366	-0.962	10.963	0.639	0.977	-1.648	3.845	1510067551
-7.96	-2.686	0.05	1.038	-0.061	-0.305	7.873	-3.683	3.022	-0.61	0.854	0.671	8.141	5.514	2.572	-0.61	1.343	-0.916	-9.03	0.764	-0.351	0.671	-1.099	-0.244	2.522	7.947	4.154	0.427	0.488	-0.183	-0.867	9.661	1.15	0.854	0.916	2.197	1510067551
-7.1	-2.021	0.488	1.465	0.793	0.122	7.116	-3.231	3.077	-0.183	1.038	0.671	7.848	4.9	2.479	-0.488	1.709	-0.793	-8.406	0.676	-0.086	0.793	-0.977	-0.305	2.05	7.001	3.608	0.244	0.854	0.122	-1.308	8.177	0.849	2.258	2.808	0.793	1510067551
-7.32	-1.742	-0.219	0.916	2.075	0.488	6.857	-2.939	2.878	0	1.343	0.61	7.862	4.701	2.564	-0.427	1.892	-0.549	-7.832	1.278	0.231	0.793	-0.793	-0.305	2.095	6.571	3.7	0.61	0.916	0.427	-4.022	7.153	-0.272	1.648	-0.977	0.366	1510067551
-8.47	-1.548	-1.208	0.854	2.014	0.671	6.688	-2.924	2.954	0	1.587	0.793	7.605	4.859	2.728	-0.244	1.343	-0.488	-7.797	1.762	0.15	0.122	-0.366	-0.305	2.137	6.674	4.035	0.977	1.465	0.549	-1.674	7.48	2.165	1.587	-3.906	-1.526	1510067551
-10.292	-2.692	-1.525	-0.488	0.671	0.488	6.639	-3.626	3.191	0.061	1.526	1.099	7.564	5.295	2.608	-0.061	0.488	-0.305	-8.153	1.437	0.205	-0.488	0.366	-0.488	2.157	7.153	3.927	0.916	1.587	0.854	3.939	8.258	1.757	0.671	-4.578	-0.549	1510067551
-11.183	-4.948	-1.989	1.038	-0.183	-0.916	6.761	-4.668	3.509	0.061	2.319	1.404	7.868	5.63	2.753	-0.061	1.526	-0.183	-9.562	0.572	0.22	-1.099	0.671	-0.61	2.253	7.685	3.726	0.916	1.404	1.038	6.237	8.792	-1.747	-2.441	-3.845	-0.427	1510067552
-9.121	-4.122	-1.914	1.343	0.183	-0.977	6.254	-5.144	3.973	0.122	2.136	1.526	7.919	6.237	2.81	-0.061	1.892	-0.427	-11.819	-1.267	0.173	-1.038	-0.854	-0.732	2.789	8.467	2.988	1.221	1.648	0.732	-0.136	10.149	1.043	-1.709	-1.038	-2.747	1510067552
-9.583	-4.154	-2.984	-0.671	-0.244	-1.16	5.821	-5.566	3.925	-0.793	-0.305	2.136	7.936	7.519	2.336	-0.061	2.747	-1.099	-11.331	-1.893	0.477	0.427	-1.77	-0.61	3.584	10.207	2.146	1.587	1.892	0.427	7.51	13.096	0.697	-2.075	4.639	1.343	1510067552
-10.277	-4.957	-3.139	0.854	0.183	-0.732	6.478	-6.088	4.359	-0.793	2.014	2.136	7.884	8.453	2.552	-0.061	3.418	-1.648	-11.263	-1.672	0.711	0.305	-1.465	-0.122	3.511	11.494	2.159	1.343	2.197	-0.183	-1.647	10.25	0.474	-0.061	-0.183	-0.916	1510067552
-9.241	-3.996	-3.161	0.671	0.916	-0.732	6.071	-6.316	4.977	-0.854	3.357	1.831	7.41	8.838	2.927	0.549	2.136	-2.014	-11.716	-1.786	0.827	0.244	-1.648	-0.061	2.732	11.62	2.032	1.099	2.136	-0.61	-1.377	10.721	-1.093	-0.061	-3.113	-1.404	1510067552
-8.904	-3.285	-2.838	0.671	1.282	-1.16	4.955	-6.566	4.862	-1.404	2.136	1.77	7.354	8.836	3.147	0.793	2.197	-1.831	-10.932	-1.414	0.932	0.122	-2.014	-0.122	2.14	11.149	2.163	0.977	0.671	-0.793	1.857	11.276	-1.164	-0.61	0.244	-0.916	1510067552
-8.762	-3.426	-3.116	0.793	1.587	-1.343	4.881	-7.011	4.822	-1.404	0.732	1.77	7.023	8.181	3.569	0.854	2.38	-1.648	-10.038	-1.336	1.17	0	-2.014	-0.122	2.377	10.411	2.253	0.793	0.488	-1.038	-0.228	10.501	-1.579	-0.061	-0.305	-1.343	1510067552
-8.345	-3.481	-3.224	0.854	0.854	-0.977	5.021	-6.892	5.118	-1.038	1.709	1.526	6.495	7.413	3.798	1.038	1.953	-1.587	-9.119	-1.64	1.495	-0.061	-1.77	-0.122	2.05	9.382	1.999	0.671	0.854	-1.038	0.386	10.125	-1.747	0.122	-0.549	-1.648	1510067552
-8.519	-3.881	-3.082	1.099	0.366	-0.793	4.387	-6.169	4.746	-1.038	1.648	1.099	6.003	7.239	3.624	0.671	1.77	-1.343	-8.345	-1.806	1.931	0.183	-1.648	-0.244	1.274	8.543	1.392	0.366	0.61	-0.916	1.442	9.729	-1.29	0.061	0.366	-1.465	1510067552
-9.19	-4.472	-2.64	1.77	-0.244	-0.671	4.176	-5.932	4.558	-1.038	1.953	0.854	5.698	7.442	3.827	0.305	1.221	-1.465	-7.808	-2.388	2.232	0.549	-1.343	-0.427	0.523	8.36	0.993	0.61	0.122	-0.61	1.085	9.342	-0.915	-0.244	-0.061	-1.099	1510067552
-8.788	-3.642	-2.273	2.197	-0.183	-0.366	3.863	-6.155	4.413	-1.221	1.953	0.549	5.78	7.943	4.295	0.122	1.831	-1.648	-8.331	-2.683	2.284	1.465	-1.038	-0.488	0.091	8.77	0.729	0.977	-0.183	-0.61	1.729	9.447	-0.587	-0.366	-0.916	-0.793	1510067552
-8.522	-3.583	-2.915	1.221	-0.427	-0.793	3.547	-6.767	4.157	-1.282	2.625	0.488	5.008	8.831	4.139	0	1.404	-1.282	-9.288	-1.876	2.309	1.953	-1.16	-0.244	0.418	9.635	0.988	0.977	-1.282	-0.793	2.493	9.772	-0.389	-0.549	-0.916	-0.366	1510067552
-9.199	-3.664	-2.443	0.366	-1.221	-1.099	3.324	-7.399	4.441	-1.465	1.343	0.183	4.51	9.295	4.231	0.122	1.587	-1.099	-9.816	-0.325	2.474	1.465	-1.221	-0.183	1.51	10.568	2.015	0.854	-1.221	-1.221	2.149	9.694	-0.29	-0.61	-0.854	0.061	1510067552
-9.061	-4.176	-1.652	-0.183	-0.793	-0.977	3.712	-8.107	4.756	-1.282	0.854	0.244	4.101	8.835	4.317	0.732	-0.122	-1.099	-9.879	0.266	2.857	0.854	-1.709	-0.183	1.755	10.458	2.602	0.305	-0.732	-1.221	1.696	10.081	-0.22	-0.61	-1.16	0.183	1510067552
-8.741	-4.477	-0.912	0.427	-0.549	-0.793	3.991	-8.53	4.886	-0.488	2.38	-0.061	4.429	8.747	4.851	0.793	1.038	-1.038	-8.952	0.159	3.147	0.549	-1.404	-0.183	1.262	10.018	2.376	-0.122	-0.244	-1.221	1.101	10.255	0.135	-0.732	-0.183	0.366	1510067552
-8.76	-4.394	-0.98	0.244	-0.305	-0.671	3.431	-8.314	5.131	-0.488	0.854	-0.305	4.042	8.899	5.056	0.671	1.831	-0.61	-8.335	-0.203	3.458	0.427	-0.671	-0.183	0.563	9.805	1.918	-0.244	-0.122	-1.099	0.167	9.726	-0.099	-0.183	-0.549	-0.183	1510067552
-8.859	-4.583	-1.121	0	-0.244	-0.549	3.586	-7.901	5.006	-0.244	0.732	-0.549	3.936	9.038	5.079	0.366	1.709	-0.488	-8.701	-0.23	3.56	0.671	-0.366	-0.061	-0.095	9.835	1.686	-0.427	-0.854	-1.038	0.358	9.552	-0.232	0	-0.732	-0.427	1510067552
-8.558	-5.064	-0.825	0.244	-0.305	-0.488	3.651	-7.331	5.118	-0.366	1.16	-0.61	3.857	8.807	5.979	0.061	0.671	-0.366	-9.074	-0.144	3.633	0.427	-0.549	0.061	0.294	10.031	2.064	-0.183	-0.977	-0.977	1.57	9.8	0.29	-0.244	-0.061	-0.549	1510067552
-8.418	-5.027	-0.793	0.305	-0.061	-0.427	3.652	-7.11	4.999	-0.671	1.282	-0.488	3.888	8.709	5.868	0.244	0.427	-0.549	-8.884	-0.175	3.736	0.366	-0.488	0	0.711	10.092	2.316	-0.183	-0.793	-0.793	1.437	9.982	0.333	-0.427	0	-0.244	1510067552
-8.311	-4.899	-0.987	0.244	-0.061	-0.366	3.307	-6.9	4.972	-0.61	0.854	-0.488	3.603	8.719	5.331	0.061	2.197	-0.488	-8.823	-0.167	3.779	0.305	-0.427	0.122	0.591	9.997	2.237	-0.732	-0.549	-0.732	0.858	9.812	0.322	-0.305	-0.366	-0.305	1510067552
-8.219	-4.967	-1.054	0.183	-0.061	-0.366	3.636	-7.159	5.49	0.122	0.122	-0.671	3.24	8.552	5.173	-0.183	3.052	-0.671	-8.654	-0.036	3.781	0.244	-0.366	0.122	0.586	9.847	2.21	-0.732	-0.183	-0.732	0.958	9.774	0.452	-0.183	-0.366	-0.244	1510067552
-8.217	-5.004	-1.06	0.183	0	-0.244	3.854	-7.016	5.672	0.366	0.366	-0.732	3.109	8.409	5.052	-0.122	1.648	-0.61	-8.601	-0.029	3.831	0.183	-0.183	0.122	0.175	9.563	2.272	-0.427	-0.244	-0.549	1.108	9.67	0.358	-0.305	0	-0.244	1510067552
-8.311	-5.14	-1.164	0.122	-0.061	-0.183	3.909	-6.895	5.688	0.549	1.831	-0.61	2.991	8.574	5.138	-0.305	0.854	-0.549	-8.644	0.008	3.848	0.122	-0.183	0.061	-0.223	9.392	2.314	-0.305	-0.305	-0.366	0.93	9.653	0.376	-0.244	-0.183	-0.183	1510067552
-8.305	-5.292	-1.263	0.244	0	-0.122	2.984	-6.56	5.29	0	1.16	-0.183	2.467	8.508	5.199	-0.305	0.671	-0.488	-8.656	-0.242	3.895	0.061	0	0	-0.319	9.543	2.302	-0.305	-0.488	-0.305	0.73	9.63	0.191	-0.244	-0.305	-0.061	1510067552
-8.491	-5.554	-1.365	0.305	-0.183	0	2.799	-6.764	5.247	-0.488	0.366	-0.244	2.456	8.708	5.364	-0.366	0.427	-0.427	-8.747	-0.517	3.926	0.244	0	-0.122	-0.287	9.641	2.326	-0.244	-0.488	-0.183	0.798	9.764	0.223	-0.122	-0.244	-0.061	1510067552
-8.392	-5.63	-1.402	0.488	-0.122	0.122	3.358	-7.113	5.501	-0.427	-0.061	-0.488	2.468	8.842	5.486	-0.305	-0.061	-0.427	-8.772	-0.805	3.93	0.549	0.061	-0.183	-0.513	9.83	2.208	-0.244	-0.61	-0.061	0.652	9.843	0.221	-0.305	-0.183	0	1510067553
-8.469	-5.807	-1.519	0.549	-0.305	0.183	4.022	-7.278	5.734	-0.549	-0.122	-0.671	2.195	9.051	5.456	-0.305	-0.549	-0.671	-8.782	-1.012	3.876	0.916	0.244	-0.244	-0.629	10.005	2.056	-0.366	-0.671	0	0.65	9.923	0.154	-0.244	-0.305	0.061	1510067553
-8.338	-6.056	-1.342	0.854	0	0.122	3.502	-7.131	5.501	-0.427	-1.404	-0.61	2.098	10.033	5.774	-1.221	-1.343	-0.671	-8.945	-1.243	3.708	1.343	0.427	-0.366	-1.071	10.19	1.951	-0.427	-0.916	-0.061	0.62	9.97	-0.033	0	-0.488	0.244	1510067553
-8.509	-6.212	-1.044	1.404	0	0.122	3.992	-7.416	5.582	-0.061	-0.977	-0.916	1.89	10.972	4.999	-1.953	-4.456	-0.122	-9.16	-1.643	3.552	2.075	0.732	-0.366	-2.317	10.669	1.925	-0.366	-2.502	-0.366	0.301	10.1	0.045	-0.122	-0.366	0.244	1510067553
-8.357	-6.2	-0.726	2.319	0.366	0.244	4.482	-7.443	5.967	0.671	-0.366	-1.404	2.68	11.409	4.689	-2.136	-6.653	1.038	-9.185	-1.705	3.334	3.052	0.793	-0.366	-3.071	10.903	1.951	-0.671	-4.944	-0.732	-0.129	10.155	0.224	0.061	-0.488	0.122	1510067553
-7.972	-5.79	-0.554	2.991	1.099	0.366	5.254	-7.037	5.858	0.549	-0.488	-2.319	2.882	11.076	4.407	-1.343	-6.592	2.686	-9.253	-1.164	3.147	3.662	0.916	-0.427	-2.743	11.128	2.061	-1.465	-6.226	-1.221	-0.255	10.349	0.407	0.183	-0.671	0	1510067553
-8.099	-5.49	-0.664	3.357	1.465	0.61	6.118	-6.37	5.664	0.061	0.549	-3.418	3.655	10.621	3.846	-0.977	-5.188	3.052	-9.001	-0.511	3.076	4.15	1.038	-0.549	-1.663	10.855	2.082	-2.014	-6.714	-1.709	-0.14	10.258	0.502	-0.061	-1.465	0	1510067553
-8.144	-5.691	-0.841	3.967	1.709	0.61	6.352	-5.528	5.234	-1.16	0.793	-5.066	4.043	9.667	3.12	-0.854	-4.517	2.014	-9.298	0.157	2.806	4.272	1.343	-0.549	-0.62	10.695	2.027	-1.953	-6.592	-2.014	0.434	9.853	0.287	-0.183	-3.357	0.61	1510067553
-7.741	-5.551	-1.053	4.089	2.502	0.732	7.362	-4.975	4.382	-2.38	2.93	-5.127	3.484	8.305	3.06	-0.122	-4.517	0.61	-9.46	0.488	2.443	4.395	1.221	-0.732	0.022	10.688	2.244	-1.892	-6.226	-2.075	-0.109	10.133	-0.374	-0.61	-4.7	1.038	1510067553
-7.884	-5.289	-1.177	3.906	2.686	0.732	7.447	-4.66	3.698	-2.38	2.93	-5.127	3.53	7.611	2.76	0.183	-5.127	-0.732	-9.075	0.566	2.155	4.578	1.465	-0.854	-0.342	10.117	2.115	-1.77	-6.531	-2.075	-1.507	9.981	0.156	-1.038	-4.639	0.305	1510067553
-7.856	-5.239	-1.153	4.272	2.625	0.854	7.235	-4.082	4.211	-4.456	1.892	-4.7	4.541	7.436	2.418	-0.732	-5.432	-2.686	-8.941	0.388	1.86	5.066	1.465	-1.099	-0.953	9.1	1.766	-1.404	-7.202	-2.014	-1.562	9.923	1.488	-1.648	-5.432	-0.305	1510067553
-7.657	-5.111	-1.249	4.578	3.357	0.977	7.992	-3.789	3.889	-5.615	2.93	-4.883	4.546	7.041	2.638	-1.282	-5.615	-3.113	-9.08	0.352	1.505	5.31	1.709	-1.221	-0.709	8.641	1.589	-1.343	-7.263	-1.831	-1.767	10.098	1.416	-2.686	-6.592	-0.793	1510067553
-7.97	-4.922	-1.415	4.7	3.662	1.038	8.314	-4	2.659	-5.371	3.418	-4.639	4.953	7.327	2.332	-1.587	-5.554	-3.418	-9.316	0.473	1.111	5.615	1.709	-1.282	-0.278	8.518	1.817	-1.221	-6.897	-1.77	-1.291	10.182	0.602	-2.869	-6.714	-0.977	1510067553
-8.269	-4.858	-1.499	4.822	3.54	0.916	8.015	-4.159	2.194	-5.371	3.418	-4.639	5.769	8.463	1.439	-2.319	-5.981	-3.845	-9.714	0.745	0.635	5.798	1.587	-1.343	-0.067	8.792	2.043	-0.916	-6.958	-1.709	-0.794	10.417	0.152	-3.113	-6.409	-0.916	1510067553
-8.428	-4.762	-1.516	5.005	3.479	1.038	7.881	-4.493	2.418	-5.31	3.845	-3.357	6.307	9.136	0.837	-3.418	-5.554	-3.967	-10.048	0.995	0.177	5.92	1.16	-1.221	0.127	9.204	2.267	-0.916	-7.141	-1.709	-0.683	10.482	0.319	-2.93	-6.836	-0.793	1510067553
-8.653	-4.693	-1.482	5.31	2.991	1.221	7.752	-4.887	2.233	-5.188	4.883	-2.93	6.33	9.25	0.812	-3.845	-5.493	-3.906	-10.066	1.062	-0.095	6.042	0.916	-1.282	0.38	9.304	2.462	-0.854	-7.141	-1.831	-0.419	10.198	0.293	-2.93	-7.812	-0.793	1510067553
-8.653	-4.448	-1.257	5.432	2.747	1.343	7.552	-5.261	2.085	-4.944	4.272	-2.563	5.833	9.214	0.426	-3.784	-6.348	-3.845	-10.025	1.023	-0.288	6.104	0.732	-1.282	0.39	9.258	2.334	-0.793	-7.141	-2.014	0.264	9.762	-0.263	-2.136	-7.996	-0.549	1510067553
-8.558	-3.939	-0.997	5.31	2.869	1.404	7.857	-5.539	2.229	-4.822	4.578	-2.197	5.754	9.247	-0.083	-3.784	-6.714	-3.723	-9.906	1.056	-0.493	6.287	0.549	-1.221	0.525	9.193	2.21	-0.854	-7.08	-1.892	1.142	9.152	-0.528	-1.343	-7.69	-0.549	1510067553
-8.783	-3.444	-0.817	5.005	2.625	1.404	7.616	-5.524	2.207	-4.761	4.639	-2.014	5.979	9.282	-0.209	-3.662	-6.409	-3.418	-9.71	1.352	-0.685	6.226	0.549	-1.099	0.885	9.174	2.377	-0.793	-7.08	-2.075	2.126	8.467	-0.379	-0.061	-7.507	-0.488	1510067553
-9.327	-3.436	-0.898	4.883	2.136	1.282	7.513	-5.542	1.826	-4.272	4.639	-1.892	5.808	9.146	-0.182	-3.113	-6.47	-3.174	-9.649	1.689	-0.834	5.981	0.366	-1.038	1.253	9.349	2.6	-0.793	-6.958	-2.136	2.797	8.297	0.164	0.977	-6.409	-0.305	1510067553
-10.468	-3.452	-0.906	5.005	1.343	0.977	7.547	-5.511	1.791	-3.662	4.639	-1.526	5.837	8.983	-0.13	-2.441	-6.653	-3.113	-9.769	1.647	-0.934	5.554	0.671	-0.854	1.58	9.377	2.608	-0.854	-6.714	-2.136	3.572	8.405	0.361	1.587	-5.676	-0.427	1510067553
-10.39	-3.405	-1.29	4.456	1.892	0.488	7.088	-5.38	1.634	-3.113	3.967	-1.16	6.129	9.08	-0.031	-2.014	-6.287	-2.869	-10.695	1.317	-1.218	4.944	0.488	-0.793	1.832	9.478	2.53	-0.854	-6.47	-2.197	3.358	9.085	-0.358	2.136	-5.432	-1.221	1510067553
-9.109	-2.82	-1.516	4.395	1.709	0.61	6.556	-5.463	1.475	-2.747	2.319	-0.732	6.208	9.265	0.105	-1.709	-6.531	-2.808	-10.289	1.008	-1.197	4.761	-0.183	-0.916	2.133	9.972	2.326	-0.854	-6.47	-2.441	5.182	11.392	2.055	1.343	-2.991	-1.099	1510067553
-8.795	-3.212	-1.592	3.479	2.136	0.732	6.504	-5.557	1.355	-2.38	2.869	0	6.459	8.908	0.184	-1.465	-6.226	-2.869	-9.353	0.55	-0.755	4.639	0.183	-0.854	2.117	9.826	2.012	-0.732	-6.287	-2.625	4.232	10.779	2.973	-0.488	-2.319	-0.305	1510067553
-8.591	-3.369	-2.134	4.517	2.747	1.099	5.424	-5.563	1.316	-2.625	1.831	0.305	6.403	8.693	0.048	-1.343	-6.104	-2.686	-9.727	-0.202	-0.456	4.333	0.305	-0.732	1.724	9.478	1.571	-0.793	-5.737	-2.441	-0.419	9.528	0.933	1.16	-3.479	-0.793	1510067553
-8.366	-3.25	-3.035	4.211	2.808	0.854	4.679	-6.191	1.424	-3.174	0.854	0.732	6.636	8.809	-0.147	-1.526	-5.92	-2.747	-9.659	-0.921	-0.431	4.211	0.061	-0.854	1.203	9.438	1.235	-0.732	-5.249	-2.319	2.323	9.566	-1.199	1.587	-5.493	-0.671	1510067554
-7.96	-3.685	-3.354	3.052	3.601	0.671	4.899	-7.361	1.62	-2.991	2.319	1.343	6.663	9.034	-0.356	-1.648	-6.165	-2.747	-9.295	-1.556	-0.161	4.089	0.183	-0.916	0.733	9.696	0.955	-0.183	-5.432	-2.258	4.224	9.627	0.385	0.732	-0.427	-0.061	1510067554
-9.161	-4.518	-4.305	3.845	2.441	1.16	4.308	-8.297	1.91	-3.357	2.808	1.526	6.953	9.512	-0.681	-1.648	-6.714	-2.625	-10.464	-1.887	-0.309	4.089	0.488	-0.732	0.567	10.094	0.601	-0.305	-5.188	-1.831	0.103	9.539	-0.252	0.671	-1.709	-0.305	1510067554
-8.964	-4.005	-4.388	3.906	2.747	1.038	3.729	-9.55	2.019	-3.601	2.625	1.282	7.32	10.044	-0.865	-1.526	-6.409	-2.319	-10.802	-2.078	-0.27	3.967	0.122	-0.549	1.117	10.787	0.719	0	-4.944	-1.892	-0.603	10.021	-1.145	1.038	-3.113	-0.549	1510067554
-9.126	-3.101	-4.472	3.418	2.747	1.16	3.58	-10.357	2.518	-3.845	2.93	0.671	7.626	10.239	-0.802	-1.16	-5.554	-2.075	-10.566	-2.249	-0.196	4.028	-0.366	-0.671	1.379	11.213	0.934	0	-4.211	-1.77	-0.038	10.677	-0.806	0.671	-2.136	-0.549	1510067554
-9.239	-2.78	-4.221	2.991	2.197	1.343	3.372	-10.351	2.72	-3.662	4.028	-0.122	7.635	9.811	-0.47	-0.61	-4.211	-1.526	-9.905	-1.814	-0.105	3.845	-0.427	-0.549	1.083	10.795	1.14	-0.183	-3.662	-1.465	-0.583	10.391	-1.648	0.671	-2.808	-0.916	1510067554
-9.331	-2.864	-3.51	3.113	1.526	1.77	2.547	-9.698	2.748	-3.113	4.578	-0.61	7.338	9.305	-0.019	-0.183	-3.357	-0.732	-9.245	-1.676	0.016	3.601	0	-0.366	0.92	10.167	1.208	-0.305	-3.357	-1.221	0.242	10.232	-1.499	0.61	-2.563	-1.221	1510067554
-9.134	-2.695	-3.049	3.418	1.282	2.014	1.775	-8.798	2.786	-2.441	4.272	-0.549	7.052	8.985	0.493	0	-2.869	-0.305	-8.984	-1.512	-0.013	3.357	0.488	-0.183	0.835	9.743	1.237	-0.427	-2.93	-0.854	0.94	9.871	-0.871	0.305	-2.38	-1.099	1510067554
-8.841	-1.827	-2.762	3.723	1.404	1.892	1.075	-8.126	2.534	-1.953	2.625	-0.244	6.94	8.853	1.074	0	-2.258	0	-9.006	-1.506	-0.23	3.174	0.671	0.122	0.982	9.493	1.357	-0.244	-2.502	-0.61	0.879	9.817	-0.889	0.366	-3.479	-1.038	1510067554
-9.087	-1.111	-3.065	3.296	1.648	1.465	1.066	-7.82	2.213	-1.404	1.099	0	6.627	8.927	1.501	-0.061	-1.831	0.488	-8.909	-1.518	-0.592	3.174	0.549	0.305	1.178	9.445	1.532	-0.122	-2.075	-0.366	2.147	9.692	-0.829	0.183	-3.174	-0.732	1510067554
-9.299	-1.348	-3.307	2.747	0.488	1.038	1.529	-7.628	1.934	-1.16	0.366	0.244	6.504	9.125	1.893	-0.183	-1.282	0.916	-8.679	-1.346	-0.763	2.869	0.916	0.366	1.346	9.508	1.723	-0.244	-2.075	-0.061	1.913	9.518	-0.909	0.366	-2.441	-0.671	1510067554
-9.249	-1.562	-3.071	2.441	-0.427	1.099	2.025	-7.514	1.817	-1.221	0.488	0.549	6.035	9.153	2.263	-0.427	-0.916	1.16	-8.912	-1.177	-0.943	2.686	1.038	0.427	1.365	9.398	1.659	-0.61	-2.136	0.183	1.489	9.729	-0.494	0.183	-2.258	-0.793	1510067554
-9.064	-1.211	-2.945	2.014	-0.488	1.221	2.444	-7.543	1.921	-1.465	1.221	0.977	5.294	9.216	2.377	-0.732	-0.977	1.099	-9.321	-0.731	-1.187	2.502	1.038	0.61	1.688	9.453	1.657	-1.038	-2.014	0.244	1.174	9.621	-0.029	0.061	-2.197	-0.671	1510067554
-9.214	-1.464	-3.61	1.709	-0.61	0.977	2.748	-7.809	2.023	-1.648	1.709	1.465	4.707	9.144	2.289	-1.16	-1.16	0.732	-9.296	-0.583	-1.097	2.197	0.977	0.916	2.12	9.508	1.859	-0.916	-2.136	0.122	1.416	9.33	-0.218	0.061	-2.808	-0.488	1510067554
-9.65	-3.175	-3.207	0.732	-1.221	0.977	2.888	-8.034	2.068	-1.587	1.404	1.587	4.254	9.323	2.111	-1.526	-1.465	-0.061	-10.414	-0.817	-1.077	2.014	1.587	1.099	2.016	9.653	2.085	-1.038	-1.831	0.244	2.064	9.427	-0.608	-0.244	-1.953	0.122	1510067554
-9.506	-4.642	-2.31	1.77	-1.282	1.343	3.065	-8.842	1.907	-1.526	0.854	1.465	4.028	9.728	1.913	-1.892	-1.648	-0.793	-10.758	-0.407	-0.523	2.441	0.793	1.099	1.803	9.869	2.541	-0.671	-2.014	0.183	1.261	9.563	-0.317	-0.366	-2.319	0.427	1510067554
-9.92	-5.19	-1.841	3.113	-1.648	0.793	3.374	-9.738	1.604	-1.038	0.244	1.221	3.691	10.208	1.254	-2.014	-2.136	-1.099	-12.269	0.4	-0.379	2.625	-0.427	1.221	1.643	9.891	3.644	-0.122	-0.977	-0.183	1.662	10.212	1.414	-1.282	-4.883	1.892	1510067554
-10.186	-3.908	-1.997	2.625	-0.549	-0.183	4.03	-10.669	1.248	-0.671	-0.061	0.916	3.664	10.866	0.908	-1.709	-2.014	-0.916	-11.366	0.694	0.191	2.075	-1.099	0.671	1.125	10.16	4.734	0.122	-0.732	-0.427	4.13	12.111	3.697	-2.502	-4.517	4.211	1510067554
-11.088	-3.158	-1.541	1.709	-0.61	-0.244	4.754	-11.11	0.779	-0.244	0.488	0.366	3.76	10.988	1.275	-1.16	-0.977	-0.305	-10.646	1.05	0.616	2.319	-0.305	0.122	-0.171	9.99	4.913	-0.305	-0.488	-0.366	1.099	14.426	4.506	-2.93	-4.761	5.127	1510067554
-10.822	-3.785	-1.036	1.709	0	-0.183	4.875	-11.206	0.443	0	1.892	-0.549	3.335	10.83	1.485	-1.038	-0.244	0.366	-10.673	1.371	0.341	2.319	-0.61	0	-1.192	9.573	4.838	-0.732	-1.038	-0.427	-3.746	13.724	1.335	-1.77	-7.629	4.578	1510067554
-9.164	-3.438	-0.575	2.563	-0.427	-0.061	4.339	-10.988	0.197	0.061	2.686	-1.465	2.463	10.475	1.578	-1.221	-1.16	0.427	-10.243	1.221	-0.033	2.38	-0.427	-0.183	-0.79	9.512	4.494	-0.488	-1.953	-0.549	-2.143	12.236	0.529	-0.427	-6.531	4.578	1510067554
-8.124	-2.473	-0.242	2.319	-0.427	-0.122	3.711	-10.229	0.041	0.183	2.136	-2.014	2.113	9.418	1.707	-1.221	-2.686	0	-9.369	1.158	0.006	2.441	-0.244	-0.427	-0.104	9.052	4.17	-0.244	-2.502	-0.61	1.598	11.021	1.113	-1.465	-2.563	4.089	1510067554
-8	-2.425	-0.012	2.319	-0.61	0	3.265	-8.882	0.024	0.183	1.709	-2.258	2.539	8.421	1.849	-1.221	-2.747	-0.244	-8.713	1.22	-0.047	2.502	-0.122	-0.549	0.215	8.101	3.936	-0.122	-2.38	-0.61	1.602	9.196	0.866	-1.282	0.366	2.808	1510067554
-7.669	-2.799	0.333	2.319	0.061	-0.183	3.144	-7.806	0.104	0.183	1.709	-2.258	2.81	7.879	1.938	-1.099	-2.258	-0.366	-8.664	1.511	-0.151	2.319	0.061	-0.61	0.493	7.439	3.697	-0.183	-2.258	-0.549	1.004	7.954	0.554	-0.671	2.319	1.77	1510067554
-7.565	-2.151	0.937	2.319	1.282	0	3.01	-7.307	-0.109	0.305	2.014	-1.587	2.951	7.805	1.828	-0.854	-2.014	-0.488	-8.947	1.846	-0.418	2.136	0	-0.549	1.005	7.397	3.848	-0.122	-2.075	-0.671	0.425	7.397	0.297	0.061	2.38	0.977	1510067554
-8.417	-1.147	0.494	1.77	1.648	0.305	2.795	-7.415	-0.336	0.244	2.075	-1.099	3.216	8.091	1.944	-0.366	-1.953	-0.793	-9.216	2.052	-0.656	1.648	-0.183	-0.549	1.69	7.873	4.121	0.122	-1.953	-0.854	-1.988	6.543	0.528	0.854	-1.404	0.549	1510067555
-9.566	-1.154	0.049	0.977	1.16	0.244	2.682	-8	-0.444	0.183	1.831	-0.549	3.722	8.332	2.244	0.183	-1.77	-1.099	-9.122	2.086	-0.817	1.282	-0.061	-0.793	2.101	8.311	4.295	0.244	-1.77	-0.854	-0.849	6.892	0.78	1.892	-5.31	-0.916	1510067555
-10.145	-2.324	0.095	0.61	1.099	0.244	2.816	-8.492	-0.391	0.061	1.404	-0.061	4.427	8.287	2.7	0.488	-1.221	-1.038	-9.21	2.133	-0.791	0.916	-0.061	-0.793	2.138	8.229	4.295	0.366	-1.831	-0.793	2.298	7.538	0.571	2.258	-4.944	-2.258	1510067555
-10.86	-2.155	1.44	1.465	0.488	0.427	3.009	-8.693	-0.209	0.061	1.282	0	4.761	8.232	3.077	0.549	-0.793	-0.793	-9.281	1.494	-0.73	0.732	0.244	-0.916	1.901	8.038	4.159	0.488	-1.648	-0.732	7.697	9.55	1.321	0.305	-1.404	-2.136	1510067555
-10.895	-1.713	0.575	2.258	0.183	0.977	2.933	-8.731	-0.11	0.061	1.282	0	4.931	8.821	3.265	0.549	-0.977	-0.671	-9.903	1.028	-0.639	0.671	0.793	-1.099	1.7	8.425	3.98	0.549	-1.404	-0.427	9.781	9.759	0.906	0.366	0.671	0	1510067555
-9.952	-2.512	-1.286	0.977	1.892	-0.061	2.926	-8.993	0.257	-0.122	0.549	0.244	5.215	9.658	3.285	0.366	-1.465	-0.366	-10.308	0.945	-0.496	0.366	-0.61	-1.343	1.784	9.274	3.719	0.671	-1.404	-0.244	4.784	9.741	-0.365	-0.427	-1.343	0.122	1510067555
-10.34	-5.058	-1.608	0.305	-1.587	-0.916	2.964	-9.126	0.823	-0.305	0.61	0.61	5.507	9.902	3.066	0.183	-1.465	0.122	-10.225	0.193	0.095	-0.427	0	-1.221	1.96	9.789	3.492	0.916	-1.526	-0.305	2.509	9.796	0.519	-2.38	-3.113	-2.563	1510067555
-9.96	-4.731	-1.565	0.427	-0.366	-0.549	3.114	-8.803	1.144	-0.366	0.854	0.671	5.474	10.124	2.623	0.183	-1.465	0.122	-11.663	-2.035	0.858	-0.061	-0.061	-1.16	1.384	10.075	2.055	0.366	-0.916	-0.122	6.088	11.892	2.7	-2.686	-0.916	-0.61	1510067555
-8.983	-3.87	-2.363	0.061	1.16	-0.305	3.185	-8.933	1.522	-0.916	1.404	0.305	5.34	11.353	1.741	-0.183	-1.221	0.244	-11.63	-2.438	0.738	0.671	-1.404	-0.61	1.194	11.23	1.256	0.305	0.671	-0.183	3.417	10.57	0.358	-0.366	2.625	-0.488	1510067555
-9.122	-3.2	-2.644	-0.427	1.038	-0.427	2.906	-9.935	1.927	-1.038	2.014	-0.305	5.016	11.99	0.566	-1.16	-0.549	-0.916	-10.409	-2.219	0.953	0.122	-1.221	-0.549	0.897	12.438	1.392	0.854	0.854	-0.305	-0.823	10.179	-0.677	0.366	-0.427	-0.671	1510067555
-8.979	-2.952	-2.549	-0.366	1.648	-0.305	2.472	-9.896	2.644	-0.977	2.563	-0.916	4.955	10.868	0.004	-0.671	-0.854	-0.427	-9.516	-2.292	1.098	-0.061	-0.61	-0.366	-0.029	11.81	1.512	0.244	0.244	-0.183	-0.404	10.229	-1.183	0.61	-1.221	-1.953	1510067555
-9.094	-3.047	-2.315	-0.244	1.099	-0.061	1.849	-8.998	2.585	-0.61	2.686	-1.526	4.925	9.92	0.095	0	-0.244	0.122	-9.165	-2.163	1.043	-0.183	-0.366	-0.122	-0.438	10.544	1.28	-0.549	-0.183	0	1.858	10.113	-0.964	0.488	1.526	-1.77	1510067555
-8.996	-3.001	-2.461	-0.061	0.854	-0.122	0.965	-8.604	2.297	-0.061	1.587	-1.526	4.759	9.239	0.108	0.122	0.366	0	-8.851	-2.066	0.933	-0.244	-0.122	-0.061	-0.002	9.836	1.293	-0.549	-0.122	-0.061	0.451	9.656	-0.536	-0.244	0.427	-1.77	1510067555
-8.728	-3.195	-2.616	0.061	0.916	-0.366	0.456	-8.362	2.122	0.366	-0.305	-1.099	4.414	8.622	0.2	0.122	-0.122	-0.183	-9.013	-2.384	0.778	-0.305	-0.183	-0.061	0.483	9.28	1.194	-0.366	-0.122	-0.183	0.303	9.739	-0.658	0.366	-1.587	-1.953	1510067555
-8.592	-3.116	-2.596	0.305	0.427	-0.305	0.78	-7.869	1.836	0.305	-1.282	-0.61	4.549	8.457	0.347	0.122	-0.244	-0.427	-9.154	-2.503	0.761	-0.061	-0.244	0.122	0.627	8.922	1.078	-0.061	0.061	-0.305	2.099	9.824	-0.423	0	-0.916	-1.648	1510067555
-9.099	-2.806	-2.768	0.122	0.122	-0.305	1.192	-7.57	1.689	-0.061	-0.916	-0.305	4.685	8.717	0.395	0.122	0	-0.488	-9.075	-2.523	0.724	0.061	-0.793	0.061	0.623	9.077	1.214	0.061	0.366	-0.305	2.595	9.672	-0.073	-0.549	-0.122	-1.038	1510067555
-8.951	-2.894	-2.604	0.244	-0.244	-0.244	1.583	-7.535	1.579	-0.488	-0.122	0.244	4.805	8.964	0.489	0.244	0.305	-0.366	-8.726	-2.603	0.805	0.122	-0.549	0.183	0.504	9.284	1.339	0.061	0.488	-0.366	1.625	9.313	-0.922	-0.244	-0.732	-0.61	1510067555
-9.54	-3.033	-2.811	0.549	-0.366	-0.122	1.778	-7.544	1.531	-0.916	0.427	0.732	4.827	9.325	0.695	0.305	0.793	-0.183	-8.653	-2.613	1.014	0.305	-0.244	0.305	0.08	9.524	1.284	-0.183	0.488	-0.305	1.127	9.491	-0.695	-0.061	-0.61	-0.854	1510067555
-9.105	-2.871	-2.582	0.671	-0.427	0.061	1.891	-7.582	1.584	-1.16	0.427	0.916	4.66	9.908	0.957	0.183	0.854	-0.244	-9.286	-2.469	0.867	0.122	-0.305	0.427	-0.132	9.961	1.351	-0.427	0.366	-0.183	2.082	9.552	-0.157	0.122	0.793	-0.671	1510067555
-8.93	-2.622	-2.517	0.061	-0.732	0.122	2.009	-8.259	1.654	-1.221	0.183	1.038	4.423	10.2	1.199	0	0.61	-0.366	-9.15	-2.259	0.958	0.244	-0.122	0.549	0.004	10.391	1.438	-0.305	-0.061	-0.122	1.494	9.969	-0.181	-0.916	-0.366	-0.366	1510067555
-8.86	-2.824	-2.262	-0.061	-0.122	0.122	2.198	-8.734	1.81	-1.099	-0.061	1.099	4.28	10.003	1.377	-0.122	0.244	-0.305	-8.977	-2.04	1.08	0.427	0.305	0.732	0.272	10.317	1.652	-0.549	-0.183	-0.183	1.605	9.409	-0.169	-0.427	-0.671	0.122	1510067555
-9.1	-2.799	-2.804	0.122	-0.61	-0.122	2.451	-8.638	1.966	-1.038	-0.061	0.793	4.156	10.028	1.469	-0.244	0.366	-0.366	-9.816	-1.379	0.79	0.366	0.061	0.793	0.382	10.123	1.961	-0.916	0.183	-0.122	1.024	9.296	-0.744	-0.366	-0.061	-0.061	1510067555
-8.838	-3.632	-2.992	-1.038	-0.916	-0.427	2.61	-9.021	1.922	-0.793	0.061	0.427	3.845	9.911	1.439	-0.244	0.366	-0.366	-10.215	-1.151	0.986	-0.061	0.488	0.793	0.477	10.072	2.249	-0.916	-0.427	-0.244	1.041	9.601	-0.651	-0.366	0.427	-0.183	1510067555
-9.516	-4.756	-2.352	-0.488	-2.441	-0.122	2.553	-9.595	1.552	-0.366	-0.366	0.122	3.479	9.678	1.255	-0.061	-0.183	-0.732	-11.164	-0.626	1.023	0.061	-0.549	0.732	0.836	9.801	2.48	-0.793	-0.305	-0.427	1.587	9.808	-0.245	-0.671	0.977	-0.061	1510067555
-9.453	-4.936	-1.617	0.427	-1.892	-0.183	2.523	-10.191	0.939	-0.061	-1.343	-0.122	3.317	9.613	1.115	-0.122	-0.427	-0.793	-10.179	-0.859	1.434	0	-0.549	0.732	0.831	9.615	2.946	-0.732	-0.061	-0.854	1.983	10.343	0.4	0.061	-0.122	0.671	1510067555
-9.259	-4.479	-1.078	0.427	-2.136	-0.305	2.571	-10.002	0.549	0	-2.014	-0.427	3.358	9.422	1.072	-0.183	0	-0.732	-9.85	-1.024	1.742	0.305	-0.671	0.122	-0.298	8.998	3.223	-0.244	0.61	-0.793	2.616	10.999	1.59	-0.427	-0.427	1.831	1510067556
-8.911	-3.976	-0.435	-0.183	-1.526	-0.305	2.757	-9.232	0.351	-0.305	-1.343	-0.671	3.138	9.818	1.004	-0.61	0.305	-0.427	-9.933	-0.22	1.921	0.61	-0.793	0.183	-1.544	8.866	3.076	-0.61	0.732	-0.549	2.39	12.013	1.52	-0.61	-0.427	2.808	1510067556
-8.856	-3.834	0.169	-0.244	-0.183	-0.549	2.765	-9.013	0.032	-0.305	-0.366	-0.244	2.406	10.056	0.898	-0.671	-0.854	0.061	-9.534	0.603	2.064	0.305	-0.793	0.305	-1.726	9.064	4.06	0.122	0.427	-0.793	1.698	11.806	1.366	-1.16	-0.244	3.967	1510067556
-9.426	-4.264	-0.213	-0.549	-0.732	-0.793	2.705	-9.019	-0.102	-0.366	0.244	0.366	2.271	10.051	0.982	-0.671	-0.854	0.061	-9.465	0.965	2.14	0.061	-0.244	0.122	-1.415	9.301	4.313	0.305	0.061	-0.732	0.575	10.817	0.708	-0.854	0.366	3.906	1510067556
-8.963	-4.376	0.351	-0.183	-0.488	-0.61	2.686	-9.223	-0.266	-0.244	0.549	0.732	2.589	9.956	1.494	0.366	-0.183	0.122	-9.812	0.688	1.977	-0.061	-0.671	0	-0.932	9.4	4.314	0	-0.122	-0.427	-1.193	9.991	0.154	-0.549	1.282	2.258	1510067556
-8.36	-4.125	0.792	0.122	-0.244	-0.122	2.474	-9.503	-0.818	0.061	-0.244	0.61	2.473	9.722	1.791	0.732	0.793	-0.183	-9.433	0.568	1.891	0	-0.488	-0.061	-0.549	9.298	4.169	0.122	0.183	-0.488	-0.396	9.033	-0.261	0.732	0.977	1.099	1510067556
-8.246	-3.341	0.754	0.244	-0.061	0	2.518	-9.338	-0.927	0.183	-1.16	0.427	2.341	9.287	1.779	0.732	0.732	-0.366	-9.088	0.773	1.944	0.061	-0.244	-0.244	-0.702	8.821	3.999	0.061	0.488	-0.305	-0.671	8.373	-0.195	1.16	0.671	0	1510067556
-7.657	-2.621	0.301	-0.427	0.854	-0.244	2.706	-8.776	-0.56	-0.122	-0.977	0.366	2.316	8.966	1.699	0.732	0.732	-0.366	-8.996	1.309	2.021	-0.244	-0.488	-0.366	-0.925	8.32	3.933	0.244	0.488	-0.305	-0.063	8.137	0.584	1.282	0.854	-0.977	1510067556
-8.246	-3.356	-0.337	-1.648	1.831	-0.183	2.949	-8.605	-0.336	-0.183	0.183	0.488	2.57	8.927	1.676	0.793	0.061	-0.061	-8.768	1.936	2.127	-0.793	-0.122	-0.366	-0.847	8.198	4.055	0.61	0.427	-0.244	-0.444	8.313	0.258	1.526	-0.732	-1.709	1510067556
-10.135	-4.619	-0.34	-1.221	0.916	-0.305	2.809	-9.033	-0.291	0.122	0.549	0.488	2.948	9.124	1.696	0.977	0.488	0	-9.343	1.553	2.15	-1.282	0.061	-0.427	-0.604	8.41	3.98	0.61	0.488	-0.061	1.848	9.093	2.141	0.122	-0.183	-1.953	1510067556
-9.719	-5.046	-0.626	-0.854	-0.244	0.122	2.448	-9.694	-0.5	0.671	-0.305	0.183	3.162	9.611	1.641	0.977	0.488	0	-9.93	0.244	2.044	-1.404	-0.122	-0.671	-0.592	8.87	3.703	0.671	0.549	0	4.54	9.873	0.554	0.916	-1.221	-1.587	1510067556
-9.289	-3.786	0.031	-0.366	0.61	0	2.12	-10.111	-0.884	0.977	-1.77	-0.183	3.185	10.259	1.449	0.916	1.221	-0.122	-9.817	-0.601	2.046	-1.099	-0.671	-0.854	-0.778	9.55	3.26	0.854	0.854	0.061	1.921	10.779	1.133	-2.563	-0.427	-2.502	1510067556
-7.893	-3.085	-1.373	-1.221	2.563	-0.427	2.237	-9.673	-0.647	0.671	-2.136	-0.305	3.067	10.29	0.927	0.732	0.732	0.061	-9.18	-0.557	2.164	-1.099	-0.183	-0.916	-1.214	9.789	2.927	0.732	1.038	0.061	5.888	10.709	0.955	1.099	3.54	-1.221	1510067556
-9.546	-4.321	-2.475	-1.587	0.061	-0.793	2.647	-8.879	0.278	-0.061	-0.366	-0.061	3.006	10.24	0.635	0.61	0.427	0.427	-9.19	-0.97	2.035	-1.526	-0.305	-0.916	-1.654	9.757	2.604	0.61	0.671	0.122	-0.072	9.744	0.135	0.183	1.343	-0.793	1510067556
-8.66	-5.166	-2.571	-1.099	0.244	-0.488	2.482	-8.43	0.737	-0.183	1.404	0.305	2.975	10.052	0.447	0.61	0.427	0.427	-9.308	-2.183	2.183	-1.404	-0.122	-0.671	-1.397	9.768	1.57	0.183	-0.183	0.183	0.299	10.145	0.605	0.977	-0.793	-1.709	1510067556
-8.756	-4.889	-2.683	-0.488	0.305	-0.061	1.887	-8.276	0.908	0	1.587	0.305	2.934	10.185	0.096	0.488	0.366	0.427	-9.848	-2.952	2.034	-1.099	-0.488	-0.61	-0.84	10.057	1.133	0.122	0.366	0.061	2.297	10.207	0.668	0	1.465	-0.793	1510067556
-8.746	-4.494	-3.165	-0.366	0.366	-0.183	1.135	-8.637	1.065	0	0.244	0.061	3.088	10.591	-0.398	0.061	0.244	-0.916	-9.862	-3.271	1.96	-0.732	-0.671	-0.427	-0.69	10.621	1.093	0.366	0.793	-0.183	0.863	10.05	-0.483	0	0.977	-0.549	1510067556
-8.67	-4.225	-2.906	-0.305	0.671	-0.305	1.018	-9.111	1.385	-0.305	-0.854	0.183	3.374	10.562	-0.748	0.061	0.244	-0.916	-9.557	-3.4	1.951	-0.427	-0.732	-0.488	-1.158	10.746	1.098	0.549	0.671	-0.305	0.079	10.091	-0.967	0.366	-0.793	-0.488	1510067556
-8.665	-4.069	-2.725	-0.122	0.549	-0.549	1.428	-8.99	1.658	-0.488	0.183	0.427	3.72	10.179	-0.72	0.366	0	-0.854	-9.022	-3.092	2.111	-0.305	-0.732	-0.366	-1.593	10.36	1.171	0.366	0.061	-0.366	0.61	10.072	-1.041	0.122	0.061	-0.427	1510067556
-8.735	-4.345	-2.883	0	0.122	-0.671	1.378	-8.514	1.812	-0.549	1.16	0.61	3.756	9.853	-0.61	0.427	0.183	-0.366	-8.501	-3.358	2.32	0	-0.427	-0.305	-1.724	9.885	1.158	0.061	-0.122	-0.488	0.263	9.929	-0.951	0.244	0.488	-0.61	1510067556
-8.722	-4.527	-2.448	0.366	-0.427	-0.305	1.202	-8.118	1.662	-0.427	0.916	0.61	3.545	9.727	-0.559	0.427	0.183	-0.366	-8.581	-3.335	2.43	0.305	-0.488	-0.183	-1.834	9.586	0.986	-0.244	-0.061	-0.488	0.571	9.793	-0.662	0.305	0.549	-0.732	1510067556
-8.647	-4.38	-2.354	0.732	-0.366	-0.122	1.146	-8.024	1.342	-0.305	0.122	0.427	3.301	10.033	-0.504	0	-0.549	-0.122	-8.672	-3.055	2.596	0.488	-0.427	0	-1.952	9.689	0.921	-0.122	-0.122	-0.427	0.622	9.866	-0.16	-0.061	0.183	-0.488	1510067556
-8.827	-4.075	-2.607	0.488	-0.488	-0.244	1.385	-8.332	1.133	-0.244	-0.061	0.244	3.26	10.273	-0.5	0	-0.549	-0.122	-8.811	-2.719	2.793	0.488	-0.244	0.183	-1.785	10.074	1.195	0.122	-0.305	-0.427	0.994	9.731	0.032	-0.061	-0.916	-0.244	1510067556
-9.074	-4.03	-2.116	0.061	-0.183	0	1.698	-8.702	0.83	-0.183	0.122	0.122	3.533	10.485	-0.354	-0.061	-1.099	-0.183	-9.094	-2.193	2.993	0.488	-0.183	0.305	-1.615	10.323	1.542	0.122	-0.244	-0.366	1.506	9.847	-0.303	0.061	-0.61	0.244	1510067556
-9.085	-3.992	-2.072	0.305	-0.183	0.305	1.878	-9.233	0.581	-0.183	0.427	0	3.876	10.795	0.054	0.122	-0.854	-0.122	-8.899	-1.742	3.097	0.244	0.122	0.488	-1.385	10.618	1.902	0.122	-0.061	-0.183	0.976	9.95	-0.292	-0.366	-0.305	0.183	1510067556
-8.979	-4.051	-1.913	0.305	0	0.488	1.974	-9.828	0.458	0.061	0.488	-0.183	3.978	10.83	0.561	0.366	1.099	0.183	-8.563	-1.737	3.119	0.183	0.671	0.427	-1.397	10.692	2.11	-0.244	-0.061	0.122	0.462	9.897	-0.45	-0.122	-0.427	-0.061	1510067557
-9.123	-3.877	-1.858	0.366	0.122	0.732	2	-9.923	0.364	0.244	0.366	-0.549	3.844	10.753	0.955	0.366	1.099	0.183	-8.664	-1.829	2.917	0.244	1.282	0.427	-1.811	10.369	2.025	-0.61	-0.244	0.61	1.013	9.721	-0.53	-0.061	-0.366	-0.061	1510067557
-9.217	-3.582	-1.857	0.305	0.183	0.916	1.756	-9.762	0.297	0.488	-0.183	-1.038	3.539	10.925	1.11	-0.366	1.038	0.732	-9.009	-1.701	2.525	0.305	1.526	0.427	-2.166	10.176	2.095	-0.61	-0.366	1.038	1.351	9.844	-0.345	-0.122	-0.427	0	1510067557
-9.014	-3.589	-1.779	0.061	0.427	0.916	1.735	-9.597	0.408	0.488	-0.488	-1.221	3.114	10.902	1.053	-0.977	-0.183	1.038	-9.098	-1.459	2.117	0.244	1.831	0.488	-1.893	10.235	2.176	-0.549	-0.916	1.221	1.381	9.916	-0.352	-0.366	-0.305	0	1510067557
-9.197	-3.621	-1.816	0.061	0.183	0.916	1.797	-9.458	0.633	0.427	-0.183	-1.038	3.102	10.537	1.071	-0.977	-0.183	1.038	-9.165	-1.268	1.798	0.183	2.075	0.427	-1.406	10.052	2.305	-0.427	-1.343	1.282	0.941	9.835	-0.187	-0.305	-0.305	-0.061	1510067557
-9.213	-3.497	-1.774	0	0.122	1.038	1.766	-9.254	0.819	0.488	0.305	-0.793	3.273	10.174	1.134	-1.404	-0.854	1.221	-9.284	-1.132	1.525	0.122	2.258	0.488	-0.985	9.673	2.355	-0.549	-1.465	1.465	0.751	9.891	-0.05	-0.244	-0.305	-0.244	1510067557
-9.082	-3.399	-1.866	-0.061	0.244	1.16	1.654	-9.025	0.945	0.488	0.305	-0.793	3.37	10.025	1.153	-1.526	-0.244	1.16	-9.304	-1.12	1.166	0.061	2.502	0.488	-0.496	9.518	2.457	-0.671	-1.343	1.648	0.797	9.932	0.018	-0.305	-0.244	-0.244	1510067557
-9.116	-3.376	-1.887	-0.061	0.061	1.099	1.695	-8.96	1.016	0.793	-0.366	-0.671	3.232	9.812	1.067	-1.526	-0.244	1.16	-9.453	-0.919	0.706	0	2.563	0.427	-0.077	9.388	2.564	-0.671	-1.282	1.648	0.874	9.863	0.068	-0.366	-0.244	-0.305	1510067557
-9.067	-3.192	-1.93	-0.061	0.122	1.099	1.842	-8.927	0.992	0.977	-0.732	-0.671	3.22	9.616	1.064	-1.526	-0.427	0.854	-9.615	-0.769	0.224	-0.122	2.441	0.427	0.207	9.271	2.632	-0.671	-1.404	1.648	0.926	9.855	0.182	-0.244	-0.183	-0.244	1510067557
-9.067	-2.957	-1.907	-0.244	0.122	0.977	2.019	-8.882	1.008	0.977	-0.793	-0.61	3.34	9.379	1.089	-1.526	-0.427	0.854	-9.531	-0.719	-0.179	-0.183	2.502	0.427	0.536	9.112	2.682	-0.61	-1.526	1.526	0.807	9.853	0.195	-0.305	0.061	-0.122	1510067557
-9.365	-2.868	-2.05	-0.366	-0.122	0.854	2.243	-8.668	1.052	0.916	-0.61	-0.488	3.457	9.08	1.146	-1.465	-0.366	0.671	-9.672	-0.713	-0.605	-0.122	2.319	0.427	0.87	8.897	2.756	-0.488	-1.526	1.465	0.432	9.75	0.343	-0.244	-0.183	-0.183	1510067557
-9.254	-2.847	-2.05	-0.366	-0.061	0.793	2.388	-8.515	1.09	0.793	-0.305	-0.305	3.637	8.949	1.314	-1.221	-0.305	0.305	-9.816	-0.651	-1.06	-0.244	2.197	0.366	0.87	8.897	2.756	-0.488	-1.526	1.465	0.49	9.898	0.232	-0.366	-0.183	-0.244	1510067557
-9.107	-2.826	-1.979	-0.427	0.122	0.732	2.452	-8.611	1.005	0.732	-0.366	-0.061	3.841	8.957	1.476	-1.221	-0.305	0.305	-9.801	-0.603	-1.418	-0.122	1.892	0.305	0.87	8.897	2.756	-0.488	-1.526	1.465	0.636	9.923	0.224	-0.122	0.244	-0.305	1510067557
-9.269	-2.809	-2.027	-0.305	-0.122	0.61	2.512	-8.538	0.831	0.61	-0.854	0.061	4.014	8.909	1.635	-1.099	-0.244	0.122	-9.875	-0.484	-1.726	-0.122	1.77	0.183	2.115	8.89	2.783	-0.183	-1.221	0.977	0.321	9.828	0.392	-0.061	0.427	-0.244	1510067557
-9.292	-2.686	-2.058	-0.244	-0.061	0.488	2.67	-8.302	0.802	0.427	-1.282	0.122	4.261	8.849	1.851	-0.732	0	-0.183	-9.909	-0.499	-1.949	-0.183	1.404	0.122	2.358	8.841	2.821	-0.061	-0.854	0.793	0.191	9.948	0.56	-0.305	0.061	-0.183	1510067557
-9.203	-2.556	-2.064	-0.244	0	0.488	3.013	-8.177	0.947	0.183	-1.038	0.183	4.37	8.892	1.983	-0.549	0.122	-0.183	-9.889	-0.444	-2.172	-0.183	1.16	0.122	2.4	8.854	2.778	-0.061	-0.671	0.671	0.087	9.9	0.465	0	-0.305	-0.122	1510067557
-9.271	-2.501	-2.025	-0.183	0.061	0.366	3.281	-8.217	1.177	0.061	-0.366	0.366	4.398	8.958	2.098	-0.549	0.122	-0.183	-9.868	-0.413	-2.365	-0.244	1.038	0.061	2.512	8.929	2.772	0	-0.671	0.488	0.215	9.872	0.339	-0.183	0	-0.183	1510067557
-9.349	-2.42	-2.021	-0.122	0	0.244	3.321	-8.244	1.507	-0.061	-0.122	0.366	4.488	8.966	2.289	-0.305	-0.061	-0.061	-9.833	-0.429	-2.558	-0.244	0.854	0	2.652	8.971	2.801	0	-0.549	0.366	0.177	9.798	0.496	-0.122	0.183	-0.061	1510067557
-9.353	-2.309	-2.084	-0.244	0	0.122	3.407	-8.386	1.842	-0.122	0.061	0.366	4.547	8.953	2.433	-0.305	-0.061	-0.061	-9.828	-0.445	-2.75	-0.122	0.671	0	2.702	8.916	2.725	0.061	-0.427	0.305	0.077	9.909	0.402	0	-0.122	-0.122	1510067557
-9.257	-2.344	-2.007	-0.305	0	0	3.478	-8.637	2.079	-0.061	0.244	0.305	4.508	9.002	2.475	-0.244	0	0	-9.817	-0.412	-2.871	-0.122	0.488	0	2.789	8.975	2.655	0	-0.305	0.183	0.057	9.939	0.451	-0.061	0.061	-0.183	1510067557
-9.478	-2.389	-2.009	0	-0.122	0	3.415	-8.752	2.2	0	0.183	0.122	4.482	8.996	2.497	-0.061	-0.122	0	-9.936	-0.371	-2.979	-0.061	0.183	0	3.025	9.027	2.655	0.061	-0.244	0.061	0.23	9.841	0.664	-0.061	0.061	-0.183	1510067557
-9.412	-2.174	-2.062	-0.122	0.061	-0.061	3.387	-8.744	2.181	0.061	-0.183	-0.122	4.561	9.07	2.516	0.061	-0.061	0	-9.79	-0.422	-2.975	-0.122	-0.183	-0.061	3.145	9.122	2.646	0.061	0	-0.061	0.329	9.929	0.506	-0.061	-0.122	-0.061	1510067557
-9.5	-2.219	-2.086	-0.061	-0.061	-0.122	3.433	-8.735	2.078	0.122	-0.244	-0.427	4.632	9.131	2.582	0.061	-0.061	0	-9.635	-0.492	-2.909	-0.122	0	-0.061	2.988	9.136	2.657	0.061	0.061	-0.061	0.144	9.972	0.519	-0.061	-0.061	0	1510067557
-9.436	-2.156	-2.083	0.061	0.061	-0.122	3.267	-8.731	1.915	0.122	-0.244	-0.427	4.59	9.101	2.659	0.183	0.183	-0.061	-9.644	-0.52	-2.899	-0.122	-0.183	-0.061	2.723	9.055	2.623	0	0.122	-0.061	0.146	9.923	0.475	0	-0.183	-0.122	1510067557
-9.46	-2.17	-2.06	0.061	-0.061	-0.122	3.371	-8.599	1.657	0.305	0.061	-0.671	4.399	9.159	2.577	0.244	0.305	0.061	-9.554	-0.61	-2.859	-0.061	-0.183	-0.061	2.578	9.04	2.601	0.061	0.122	-0.122	0.159	9.959	0.419	-0.061	-0.061	-0.122	1510067557
-9.447	-2.109	-2.05	0.122	0	-0.122	2.978	-8.556	1.622	0.305	0.061	-0.732	4.261	9.179	2.488	0.122	0.122	0.061	-9.56	-0.635	-2.81	0.061	-0.244	-0.061	2.503	9.113	2.529	0.061	0	-0.183	0.328	9.904	0.431	-0.061	-0.244	-0.122	1510067558
-9.471	-2.128	-2.054	0.122	0	-0.122	3.057	-8.373	1.519	0.305	0.061	-0.732	4.215	9.235	2.503	0.061	-0.183	0.061	-9.526	-0.623	-2.72	0.061	-0.305	-0.061	2.448	9.126	2.555	0.122	0	-0.244	0.362	9.903	0.407	0	-0.244	-0.122	1510067558
-9.453	-2.138	-2.021	0.183	0	-0.061	2.884	-8.296	1.56	-0.183	0.244	-0.427	4.087	9.225	2.439	-0.061	-0.244	-0.061	-9.516	-0.64	-2.623	0.122	-0.244	-0.061	2.39	9.166	2.559	0	0.061	-0.366	0.474	9.891	0.458	-0.061	-0.061	-0.061	1510067558
-9.454	-2.113	-2.072	0.183	0	-0.122	2.865	-8.3	1.406	-0.183	0.244	-0.183	4.066	9.327	2.464	-0.122	-0.244	-0.183	-9.449	-0.62	-2.552	0.122	-0.244	0	2.328	9.172	2.562	0.183	0	-0.305	0.356	9.908	0.422	0	-0.183	-0.061	1510067558
-9.51	-2.178	-2.054	0.183	0	-0.061	2.882	-8.418	1.418	-0.061	0.305	-0.061	4.07	9.444	2.572	0	-0.244	-0.244	-9.439	-0.632	-2.503	0.122	-0.122	0	2.261	9.33	2.607	-0.061	-0.122	-0.244	0.318	9.911	0.434	0	-0.183	-0.061	1510067558
-9.484	-2.138	-2.04	0.183	0.061	-0.061	2.724	-8.543	1.627	-0.061	0.305	-0.061	4.037	9.484	2.549	-0.061	-0.183	-0.305	-9.519	-0.609	-2.488	0.122	-0.122	0	2.207	9.338	2.591	-0.061	-0.183	-0.244	0.313	9.881	0.373	0	-0.183	-0.061	1510067558
-9.491	-2.19	-2.07	0.122	-0.061	0	2.661	-8.57	1.651	-0.366	0.061	-0.122	4.026	9.452	2.603	-0.061	-0.122	-0.366	-9.493	-0.577	-2.442	0.122	-0.061	0	2.166	9.362	2.585	-0.122	-0.305	-0.244	0.389	9.93	0.451	0	-0.061	0	1510067558
-9.459	-2.226	-2.068	0.183	0	0.061	2.725	-8.559	1.622	-0.366	0.244	0	4.192	9.39	2.743	-0.061	-0.427	-0.366	-9.489	-0.591	-2.409	0.122	-0.061	0	2.244	9.314	2.548	-0.183	-0.366	-0.244	0.315	9.903	0.409	-0.061	-0.183	-0.061	1510067558
-9.373	-2.166	-2.067	0.122	0	0.061	2.695	-8.552	1.674	-0.244	0.183	0.122	4.12	9.275	2.751	-0.122	-0.305	-0.549	-9.472	-0.581	-2.332	0.122	-0.122	0	2.287	9.235	2.479	-0.183	-0.244	-0.244	0.437	9.878	0.412	0.061	-0.122	0	1510067558
-9.467	-2.251	-2.107	0.061	-0.061	0.061	2.702	-8.472	1.676	-0.122	-0.061	0.244	4.058	9.198	2.536	-0.183	-0.183	-0.732	-9.51	-0.551	-2.371	0.122	-0.061	0	2.338	9.058	2.485	0	-0.122	-0.183	0.334	9.875	0.425	-0.061	-0.122	0	1510067558
-9.506	-2.277	-2.146	0	-0.061	0.061	2.795	-8.484	1.659	0	-0.244	0.244	4.285	9.487	2.272	0.122	-0.305	-0.916	-9.605	-0.536	-2.399	0.061	-0.244	0	2.449	9.149	2.503	-0.061	0	-0.122	0.342	9.836	0.402	0	-0.183	0	1510067558
-9.459	-2.202	-2.103	0	-0.061	0.061	3.138	-8.562	1.859	0	-0.244	0.244	4.523	9.622	2.452	-0.244	0.366	-0.671	-9.625	-0.522	-2.382	0	-0.305	-0.061	2.503	9.387	2.559	-0.122	0.183	-0.244	0.245	9.952	0.383	0	-0.061	0	1510067558
-9.402	-2.129	-2.107	-0.061	-0.061	0	3.055	-8.653	2.096	-0.183	-0.488	0.244	4.337	9.591	3.11	-0.793	1.343	-0.305	-9.633	-0.562	-2.327	0	-0.183	0	2.194	9.318	2.554	-0.061	0.244	-0.305	0.251	9.9	0.403	0.061	-0.122	0	1510067558
-9.436	-2.194	-2.109	-0.122	-0.061	0	3.385	-8.729	1.902	-0.305	-0.305	0.122	4.395	9.381	3.529	-1.221	0.916	0.122	-9.606	-0.672	-2.271	0.061	-0.244	0	1.779	9.411	2.603	0.061	0	-0.061	0.224	9.922	0.38	0	-0.122	0	1510067558
-9.405	-2.224	-2.121	-0.061	0	0	3.671	-8.722	1.707	0.061	0.366	-0.183	4.421	9.225	3.076	-0.305	-1.221	0.061	-9.656	-0.666	-2.187	0.061	-0.244	0	1.902	9.386	2.522	-0.061	-0.183	0.183	0.341	9.875	0.323	0	0	0	1510067558
-9.424	-2.28	-2.123	-0.061	-0.061	0	3.388	-8.616	1.854	0.061	0.366	-0.183	4.771	9.22	2.651	0.244	-1.587	0.244	-9.656	-0.666	-2.187	0.061	-0.244	0	2.467	9.286	2.553	-0.183	0.122	0.305	0.335	9.908	0.317	-0.061	0.061	0.061	1510067558
-9.427	-2.254	-2.097	-0.061	-0.061	-0.061	3.494	-8.667	1.848	0.183	0	-0.732	4.572	9.213	2.289	0.366	0.061	0.488	-9.656	-0.666	-2.187	0.061	-0.244	0	2.378	9.302	2.553	-0.122	0.366	0.183	0.189	9.883	0.389	0	0	0.061	1510067558
-9.445	-2.244	-2.078	-0.122	-0.061	-0.061	4.755	-8.988	1.644	0.183	0.427	-1.648	4.826	9.246	2.147	0.61	0.244	0.427	-9.688	-0.602	-2.166	-0.061	-0.427	0	2.316	9.429	2.492	0.061	0.366	0.366	0.156	9.881	0.352	0	0	0.061	1510067558
-9.502	-2.241	-2.11	-0.061	-0.122	-0.061	6.507	-9.337	2.064	1.16	2.991	-3.296	5.315	9.08	2.277	0.61	0	0.488	-9.728	-0.693	-2.006	0	-0.488	-0.061	2.469	9.234	2.55	0.122	0.671	0.244	0.195	9.909	0.396	-0.061	-0.061	0	1510067558
-9.404	-2.256	-2.104	-0.122	-0.061	0	6.308	-8.75	2.482	1.038	2.808	-4.211	5.451	9.178	2.281	0.549	0.61	0.854	-9.636	-0.55	-1.812	-0.061	-0.488	-0.061	2.442	9.172	2.474	0.244	0.977	0.305	0.31	9.936	0.397	0	0	0	1510067558
-9.5	-2.247	-2.171	-0.183	-0.122	0.061	7.172	-8.654	3.07	1.038	2.808	-4.211	5.838	9.105	2.408	0.244	0.732	1.099	-9.631	-0.553	-1.723	-0.183	-0.427	0	2.632	9.227	2.608	0.183	1.343	0.488	0.256	9.935	0.347	0	-0.061	0	1510067558
-9.433	-2.147	-2.101	-0.183	-0.061	0	7.516	-8.067	3.387	1.343	3.479	-5.798	6.627	9.228	2.488	0.183	0.061	1.77	-9.747	-0.537	-1.733	-0.244	-0.488	0	2.391	9.158	2.688	0.183	1.465	0.488	0.398	9.868	0.351	0	0	0.061	1510067558
-9.408	-2.174	-2.126	-0.244	-0.122	-0.061	7.69	-7.814	3.73	1.77	4.028	-6.409	7.011	9.286	2.479	0.122	-0.916	2.869	-9.738	-0.587	-1.732	-0.305	-0.488	0.061	2.196	9.283	2.549	0.183	1.282	0.61	0.407	9.921	0.306	-0.061	0.061	0.122	1510067558
-9.382	-2.241	-2.066	-0.244	-0.122	-0.122	7.961	-7.369	3.992	1.709	4.761	-6.592	7.671	8.987	2.302	0.122	-1.282	3.418	-9.762	-0.584	-1.688	-0.244	-0.488	0.061	2.665	9.299	2.584	0.183	1.526	0.793	0.301	9.899	0.354	-0.061	0.061	0.122	1510067558
-9.442	-2.347	-2.023	-0.183	0	-0.122	8.07	-7.083	4.24	1.709	4.761	-6.592	7.979	8.709	1.971	0.549	-0.549	3.601	-9.767	-0.712	-1.622	-0.244	-0.61	0.122	2.936	9.118	2.743	0.244	1.953	0.854	0.294	9.895	0.366	-0.061	0.061	0.122	1510067558
-9.463	-2.369	-2.055	-0.061	-0.061	-0.061	7.105	-6.084	4.164	1.892	5.554	-6.836	7.722	8.553	1.555	0.793	1.099	3.845	-9.778	-0.681	-1.593	-0.122	-0.671	0.061	2.94	9.002	2.677	-0.061	2.258	1.038	0.322	9.9	0.392	-0.061	0	0.122	1510067559
-9.411	-2.291	-2.03	-0.061	-0.061	-0.061	5.784	-5.398	4.132	1.526	4.761	-6.226	7.637	8.431	1.31	1.221	0.61	4.272	-9.786	-0.646	-1.524	-0.061	-0.671	0.061	2.784	8.955	2.828	-0.061	2.38	0.977	0.269	9.945	0.392	-0.061	0.061	0.122	1510067559
-9.494	-2.25	-1.997	0.061	-0.061	-0.061	5.352	-5.314	4.283	1.526	4.395	-5.981	7.637	8.431	1.31	1.587	-1.282	4.883	-9.685	-0.779	-1.404	-0.061	-0.671	0.061	2.385	8.99	2.97	0.061	2.258	0.977	0.272	9.895	0.388	-0.061	-0.122	0.061	1510067559
-9.466	-2.269	-1.997	0.183	0	-0.061	4.404	-4.405	4.498	1.282	3.662	-5.127	8.425	8.178	-0.093	1.953	-3.174	5.615	-9.8	-0.697	-1.382	0.122	-0.61	0	2.165	9.026	2.936	0.122	1.892	0.854	0.4	9.883	0.33	0.061	-0.183	0.061	1510067559
-9.482	-2.199	-2.012	0.244	0	0	3.817	-3.694	4.606	0.854	4.028	-3.967	8.333	7.526	-1.107	2.625	-5.371	6.348	-9.621	-0.658	-1.156	0.244	-0.488	-0.122	2.089	9.211	3.192	-0.061	1.465	0.793	0.423	9.94	0.368	0	-0.061	0.061	1510067559
-9.473	-2.135	-1.992	0.183	-0.061	0.061	3.48	-3.302	5.067	0.977	3.723	-3.052	9.52	6.641	-1.629	3.174	-8.545	6.531	-9.674	-0.577	-1.053	0.244	-0.366	-0.061	2.455	9.214	3.273	0	1.526	0.732	0.44	9.874	0.355	-0.061	-0.244	0.061	1510067559
-9.52	-2.082	-1.956	0.244	0.061	0.061	3.486	-2.328	6.222	0.488	2.38	-2.502	9.52	6.641	-1.629	3.235	-8.545	5.676	-9.729	-0.602	-1	0.244	-0.366	-0.061	2.706	8.995	3.327	-0.122	1.465	0.732	0.596	9.895	0.321	0	-0.305	0.061	1510067559
-9.536	-2.027	-2.011	0.183	0	0.122	3.665	-1.621	6.669	0.244	2.869	-1.953	9.192	5.056	-2.7	3.357	-7.324	4.639	-9.635	-0.549	-0.872	0.183	-0.366	-0.061	2.53	9.143	3.38	-0.366	1.221	0.671	0.779	9.881	0.319	-0.061	-0.244	0.061	1510067559
-9.544	-2.03	-2.038	0.061	0	0.122	2.734	-1.157	8.375	-0.061	2.441	-1.282	9.192	5.056	-2.7	3.174	-6.042	3.479	-9.711	-0.506	-0.897	0.183	-0.244	-0.061	2.662	9.069	3.622	-0.427	0.854	0.671	0.773	9.897	0.334	-0.061	-0.183	0.061	1510067559
-9.528	-2.023	-1.976	0	0	0.183	2.62	-1.066	8.756	0.427	2.38	-0.488	8.935	4.43	-3.591	3.052	-4.578	2.319	-9.739	-0.501	-0.91	0	-0.061	0.061	2.655	9.014	3.766	-0.671	0.671	0.61	0.725	9.887	0.362	-0.061	-0.183	0.061	1510067559
-9.52	-2	-1.952	-0.061	0	0.122	2.767	-1.086	10.252	1.282	2.747	0.183	8.096	3.125	-3.927	2.441	-2.869	1.404	-9.751	-0.479	-0.909	0	-0.061	0.061	2.47	9.019	3.791	-0.854	0.427	0.366	0.736	9.896	0.347	-0.061	-0.122	0.061	1510067559
-9.586	-1.995	-1.987	-0.122	0	0.183	2.893	-0.669	10.111	1.343	1.831	-0.122	8.569	2.366	-4.651	1.404	-1.648	1.038	-9.728	-0.423	-0.849	-0.122	-0.061	0.122	2.611	8.534	3.919	-0.61	0.183	0.183	0.75	9.865	0.355	-0.061	-0.061	0.061	1510067559
-9.574	-1.93	-2.021	-0.183	0	0.183	3.275	-0.043	8.832	1.16	2.014	-0.305	8.569	2.366	-4.651	1.221	-0.122	1.038	-9.726	-0.391	-0.821	-0.122	-0.061	0.122	2.247	8.184	3.876	-0.427	-0.061	-0.061	0.776	9.912	0.392	-0.061	-0.061	0.061	1510067559
-9.438	-1.938	-1.998	-0.305	0	0.122	3.128	0.23	8.884	1.16	1.77	-0.305	7.995	1.623	-5.17	1.038	-0.305	0.977	-9.722	-0.463	-0.877	-0.122	0	0.122	2.235	8.367	3.695	-0.183	-0.549	-0.061	0.784	9.898	0.404	-0.061	-0.061	0.061	1510067559
-9.513	-2.019	-2.032	-0.183	-0.061	0.122	2.492	0.228	8.684	1.099	0.793	-0.244	8.216	1.254	-5.505	0.793	-0.732	0.977	-9.787	-0.492	-0.904	-0.061	0.061	0.122	2.716	8.295	4.054	0	-0.549	-0.061	0.794	9.883	0.379	-0.061	0.061	0.061	1510067559
-9.434	-2.04	-2.015	-0.122	0.061	0.122	2.078	0.22	8.719	1.343	0.183	-0.061	8.542	1.176	-5.651	0.793	0.366	0.977	-9.746	-0.394	-0.891	-0.061	0.061	0	2.72	8.458	4.161	-0.183	-0.549	-0.183	0.781	9.874	0.368	-0.122	0.061	0.061	1510067559
-9.442	-1.982	-2.025	-0.061	-0.061	0.061	2.433	0.461	9.299	0.977	-0.305	0.183	8.016	0.755	-5.292	0.61	1.587	0.732	-9.753	-0.392	-0.953	-0.061	0.061	0	2.83	8.4	4.024	-0.244	-0.61	-0.183	0.642	9.88	0.394	-0.061	0.061	0.061	1510067559
-9.446	-1.964	-1.986	-0.061	0	0	3.144	0.61	9.546	0.854	0.061	0	8.393	0.733	-5.65	0.305	0.732	0.305	-9.789	-0.388	-0.956	-0.122	0.061	-0.061	3.013	8.415	4.01	-0.122	-0.671	-0.244	0.635	9.89	0.347	-0.061	-0.061	0.061	1510067559
-9.569	-1.92	-2.068	-0.061	-0.122	0.061	2.698	0.894	8.433	0.488	-0.061	-0.244	8.393	0.733	-5.65	0.366	0.977	0.244	-9.79	-0.415	-0.94	-0.122	0.061	-0.061	2.963	8.343	4.098	-0.061	-0.549	-0.366	0.641	9.873	0.403	-0.061	0	0.061	1510067559
-9.417	-1.854	-1.966	-0.061	-0.061	0	2.189	0.945	8.977	0.732	-0.732	-0.366	8.808	0.14	-5.851	0.488	0.793	0.183	-9.737	-0.495	-0.952	-0.122	0.061	-0.061	2.757	8.641	3.966	-0.244	-0.732	-0.305	0.802	9.893	0.462	-0.061	-0.122	0	1510067559
-9.465	-1.938	-1.988	-0.061	0.061	0	1.993	1.196	9.835	0.549	-1.77	-0.122	8.808	0.14	-5.851	0.488	0.916	-0.122	-9.731	-0.467	-0.916	-0.061	0.061	-0.122	3.068	8.496	3.938	-0.183	-0.61	-0.244	0.817	9.884	0.438	-0.061	0	0.061	1510067559
-9.532	-1.963	-2.011	0.061	-0.061	0	1.993	1.196	9.835	0.549	-1.77	-0.122	9.054	0.151	-5.381	0.366	0.366	-0.122	-9.745	-0.421	-0.992	0	0.122	-0.122	3.047	8.416	4.005	-0.122	-0.549	-0.244	0.827	9.832	0.413	-0.061	-0.061	0.061	1510067559
-9.515	-1.867	-1.985	0	-0.122	-0.061	2.614	1.197	9.311	0.366	-0.122	0.061	9.794	-0.132	-5.794	0.305	0.916	0.244	-9.726	-0.404	-1.05	0	0.122	-0.122	2.882	8.476	3.908	-0.061	-0.671	-0.183	0.845	9.885	0.452	-0.061	0.061	0.061	1510067559
-9.46	-1.743	-1.891	0.122	-0.305	-0.244	3.059	1.349	9.31	0.793	-0.793	0.122	9.794	-0.132	-5.794	0.61	2.014	0.183	-9.543	-0.468	-1.122	0	0.122	-0.122	3.115	8.43	3.909	-0.244	-0.671	0	0.766	9.889	0.501	-0.122	-0.122	0.061	1510067559
-9.396	-1.899	-1.805	0.122	-0.183	-0.244	3.401	1.792	9.093	0.854	-0.916	-0.122	10.015	-0.368	-5.676	0.854	3.113	-0.244	-9.786	-0.433	-1.065	0	0.183	-0.122	3.411	8.372	4.043	-0.305	-0.061	0.061	0.76	9.911	0.447	-0.061	-0.183	0	1510067559
-9.711	-1.982	-1.907	0.244	-0.061	-0.061	2.692	1.633	8.664	0.488	-0.244	0.122	8.982	-0.017	-4.143	0.854	5.798	-0.488	-9.731	-0.535	-1.048	0	0.305	-0.122	3.149	8.662	3.865	-0.305	-0.183	0.061	0.865	9.828	0.416	-0.061	-0.122	-0.122	1510067560
-9.728	-1.823	-2.001	-0.061	-0.122	0	2.853	1.781	8.76	0.488	-0.244	0.122	9.576	0.004	-3.45	0.671	2.38	-0.122	-9.715	-0.477	-1.019	0	0.305	-0.183	2.924	8.603	3.907	-0.427	-0.427	0.244	1.12	9.847	0.465	0	-0.061	0	1510067560
-9.583	-1.894	-1.889	-0.183	-0.122	0	2.853	1.781	8.76	0.305	0.427	0.183	9.576	0.004	-3.45	0.366	1.038	-0.183	-9.725	-0.506	-1.142	0	0.305	-0.183	2.934	8.526	4.017	-0.122	-0.305	0.183	0.925	9.902	0.504	-0.061	0	0	1510067560
-9.542	-1.914	-1.833	-0.061	-0.061	0	2.907	2.003	8.719	-0.061	-0.488	0.305	11.053	0.159	-3.199	-0.183	3.54	-0.488	-9.794	-0.51	-1.273	0	0.427	-0.061	2.924	8.576	3.96	-0.061	-0.671	0.061	0.784	9.886	0.505	-0.061	-0.061	-0.061	1510067560
-9.512	-1.962	-1.89	-0.183	-0.061	0	2.775	1.999	8.632	0.061	0	0.488	10.232	-0.045	-2.475	0.061	3.54	-0.244	-9.755	-0.493	-1.27	-0.061	0.366	-0.061	3.305	8.526	4.029	-0.244	-0.671	0.122	0.937	9.881	0.475	0	0.122	-0.061	1510067560
-9.548	-1.981	-1.903	-0.183	-0.122	0	2.887	2.156	8.8	-0.061	-0.61	0.549	10.232	-0.045	-2.475	0.061	1.709	-0.122	-9.713	-0.484	-1.279	-0.061	0.366	-0.122	3.588	8.374	4.04	-0.122	-0.366	0.061	0.925	9.838	0.557	0	0.061	-0.061	1510067560
-9.482	-2.017	-1.882	-0.183	-0.061	0	3.143	2.19	8.875	-0.244	-0.427	0.488	11.007	-0.122	-1.832	-0.183	2.441	-0.366	-9.764	-0.547	-1.363	-0.122	0.366	-0.061	3.509	8.167	3.919	0	-0.244	0.122	0.798	9.856	0.501	0	0	-0.061	1510067560
-9.513	-2.088	-1.93	-0.122	-0.061	0	3.317	2.151	8.518	-0.244	-0.427	0.488	9.859	-0.246	-1.446	-0.061	4.578	-0.488	-9.776	-0.569	-1.477	-0.122	0.305	-0.061	3.647	8.282	3.914	-0.061	-0.183	0.366	0.743	9.883	0.488	0	0.061	-0.061	1510067560
-9.568	-2.114	-1.944	-0.061	0	0	3.809	1.847	8.659	-0.183	-0.244	0.366	9.859	-0.246	-1.446	0.305	2.747	-0.488	-9.833	-0.605	-1.525	-0.183	0.244	-0.061	3.775	8.33	4.048	0	0.183	0.244	0.767	9.868	0.451	0	0	-0.061	1510067560
-9.496	-2.132	-1.903	-0.061	0	-0.061	3.809	1.847	8.659	-0.122	-0.427	0.183	10.613	0.164	-0.39	0.122	2.808	-0.671	-9.869	-0.644	-1.608	-0.183	0.244	-0.061	3.391	8.278	3.874	0.122	0.183	0.061	0.756	9.915	0.476	0	0.061	-0.061	1510067560
-9.438	-2.122	-1.934	-0.061	-0.061	-0.122	3.669	1.782	9.252	-0.061	-0.732	0.488	9.77	0.56	0.554	-0.305	5.493	-0.732	-9.972	-0.557	-1.724	-0.183	0.183	0	3.359	8.224	3.848	0.122	-0.061	0	0.63	9.917	0.507	0	0.061	-0.061	1510067560
-9.475	-2.125	-1.932	-0.061	-0.122	-0.183	3.47	1.576	8.27	-0.488	-0.305	0.61	9.77	0.56	0.554	-0.061	2.747	-0.61	-9.967	-0.532	-1.773	-0.122	0	-0.061	3.781	8.324	4.064	0	0	-0.244	0.541	9.927	0.541	-0.061	0	-0.061	1510067560
-9.488	-2.064	-1.903	0	-0.061	-0.244	3.707	1.626	8.368	-0.549	-0.671	0.427	10.011	0.543	1.249	0.061	1.038	-0.427	-9.924	-0.58	-1.738	-0.183	-0.183	-0.061	3.779	8.23	3.966	0.122	0.244	-0.366	0.58	9.891	0.541	0	-0.061	-0.061	1510067560
-9.472	-1.992	-1.91	-0.122	0	-0.305	3.875	1.699	8.763	-0.549	-0.671	0.427	10.509	0.567	1.561	0.122	0.916	-0.549	-9.82	-0.581	-1.631	-0.183	-0.366	-0.061	3.589	8.321	3.882	0.061	0.183	-0.366	0.659	9.923	0.488	-0.061	0	-0.061	1510067560
-9.577	-2.029	-1.895	-0.061	-0.122	-0.366	3.677	1.635	8.719	-0.305	-0.488	0.366	10.509	0.567	1.561	0.183	0.732	-0.488	-9.745	-0.538	-1.548	-0.244	-0.366	0	3.514	8.415	3.941	0.061	0.244	-0.427	0.603	9.884	0.468	0	-0.061	-0.122	1510067560
-9.526	-2.04	-1.864	-0.122	0	-0.305	3.773	1.414	8.939	-0.183	-0.488	0.305	10.879	0.707	1.976	0.122	-0.183	-0.305	-9.741	-0.633	-1.48	-0.244	-0.366	0	3.352	8.437	3.899	0.061	0.305	-0.427	0.674	9.9	0.453	0.061	0	-0.183	1510067560
-9.551	-2.078	-1.855	-0.061	0	-0.244	4.029	1.296	9.164	-0.122	-0.366	0.305	10.879	0.707	1.976	0.122	-0.427	-0.244	-9.619	-0.572	-1.355	-0.122	-0.366	0	3.195	8.48	3.941	0.183	0.244	-0.305	0.745	9.922	0.406	0.061	0	-0.183	1510067560
-9.569	-1.998	-1.86	-0.061	-0.061	-0.183	4.309	1.291	9.05	-0.122	0.183	0.183	11.12	0.782	1.84	0.183	-0.183	-0.122	-9.551	-0.559	-1.226	-0.122	-0.183	-0.061	3.08	8.55	3.92	0.061	0.244	-0.183	0.835	9.854	0.409	0.061	0	-0.183	1510067560
-9.556	-2.041	-1.883	-0.122	0	-0.122	4.152	1.336	9.037	-0.122	0.183	0.183	11.236	0.833	1.875	0.183	0	-0.061	-9.516	-0.591	-1.153	-0.122	-0.183	-0.061	2.902	8.514	3.914	0.122	0.305	-0.061	0.819	9.898	0.394	0.061	-0.061	-0.183	1510067560
-9.551	-2.125	-1.895	-0.061	0	0	4.185	1.181	9.136	0	0	0.122	11.149	0.921	1.971	0.122	0.183	0.061	-9.56	-0.644	-1.108	-0.122	-0.061	-0.061	2.748	8.672	3.851	0.122	0.122	0.061	0.912	9.868	0.315	0	0	-0.183	1510067560
-9.545	-2.107	-1.879	-0.061	0	0.061	4.183	1.148	9.162	0	0	0.122	11.008	1.041	1.851	0.061	0.061	0.061	-9.56	-0.644	-1.108	-0.122	0.122	-0.061	2.798	8.78	3.915	0.061	0	0.183	1.044	9.845	0.354	0	0.122	-0.122	1510067560
-9.506	-2.076	-1.894	-0.122	0	0.122	4.416	1.104	9.063	0.122	0.244	-0.061	11.103	1.099	1.814	0	0	0.122	-9.537	-0.635	-1.133	-0.122	0.183	-0.061	2.792	8.727	3.917	0	0	0.183	1	9.862	0.355	-0.061	0.122	0	1510067560
-9.508	-2.153	-1.928	-0.122	0	0.122	4.26	1.109	8.922	0.183	0.122	-0.183	11.148	1.075	1.708	0	0.183	0.183	-9.616	-0.63	-1.194	-0.061	0.305	-0.061	2.749	8.662	3.862	-0.122	-0.183	0.305	0.725	9.873	0.366	-0.061	0.061	0	1510067560
-9.522	-2.193	-1.967	-0.061	0	0.183	4.23	1.156	8.966	0.183	0.122	-0.183	10.867	1.012	1.702	0	0.244	0.183	-9.683	-0.659	-1.285	-0.061	0.427	-0.061	2.913	8.658	3.866	-0.122	-0.244	0.305	0.653	9.885	0.333	-0.061	0	-0.061	1510067560
-9.422	-2.188	-1.942	-0.061	0.061	0.183	4.152	1.262	8.778	0.122	0.427	-0.305	10.731	0.904	1.714	-0.061	0.366	0.122	-9.665	-0.658	-1.389	-0.061	0.427	-0.061	3.018	8.561	3.854	-0.122	-0.244	0.244	0.644	9.903	0.368	0	0	-0.061	1510067560
-9.465	-2.164	-1.976	-0.061	0	0.122	3.959	1.225	8.606	0.122	0.427	-0.305	10.666	0.871	1.774	-0.122	0.366	0.122	-9.685	-0.683	-1.459	-0.061	0.488	-0.061	2.986	8.471	3.798	-0.122	-0.305	0.244	0.64	9.887	0.404	-0.122	0.061	-0.061	1510067560
-9.449	-2.18	-1.989	-0.122	0	0.122	3.87	1.249	8.592	0.061	0	-0.244	10.561	0.874	1.798	-0.122	0.183	0.122	-9.746	-0.642	-1.574	0	0.488	-0.061	3.1	8.455	3.792	-0.122	-0.427	0.183	0.577	9.877	0.386	-0.061	0.061	-0.061	1510067561
-9.435	-2.216	-2.013	-0.061	0.061	0.122	3.908	1.266	8.552	0	0.061	-0.183	10.593	0.748	1.802	-0.183	0.122	0.061	-9.77	-0.648	-1.633	0	0.427	-0.061	3.295	8.471	3.827	-0.061	-0.366	0.122	0.465	9.892	0.432	-0.061	0	-0.061	1510067561
-9.481	-2.222	-2.041	-0.061	0	0.122	3.85	1.245	8.601	0.061	0.183	-0.122	10.576	0.677	1.866	-0.122	0.061	0.061	-9.749	-0.67	-1.712	0	0.427	0	3.409	8.473	3.832	-0.122	-0.305	0.122	0.439	9.911	0.439	-0.061	0	-0.061	1510067561
-9.477	-2.18	-2.011	0.061	0	0.122	3.784	1.25	8.733	0.061	0.183	-0.122	10.664	0.605	1.902	-0.061	-0.122	0	-9.749	-0.67	-1.712	0	0.305	0	3.5	8.406	3.838	-0.122	-0.305	0.122	0.526	9.878	0.447	-0.061	-0.061	0	1510067561
-9.484	-2.097	-2.013	0	0	0.061	3.835	1.231	8.839	0	0	-0.061	10.786	0.599	1.971	0	-0.122	0	-9.744	-0.663	-1.8	0	0.366	0	3.491	8.403	3.811	-0.122	-0.244	0.183	0.523	9.91	0.455	-0.061	0	0	1510067561
-9.514	-2.128	-2.037	0	0	0.061	3.963	1.299	8.875	0.122	0	-0.061	10.898	0.581	2.021	-0.061	0.122	0.061	-9.755	-0.611	-1.869	0.061	0.366	0	3.542	8.46	3.789	-0.122	-0.244	0.183	0.431	9.916	0.484	-0.061	0	-0.061	1510067561
-9.506	-2.101	-2.031	0	0	0.061	3.997	1.357	8.884	0.122	0.183	-0.122	10.817	0.597	2.042	-0.061	0.183	0	-9.755	-0.611	-1.869	0.061	0.305	0	3.58	8.372	3.813	-0.061	-0.183	0.122	0.394	9.928	0.438	0	-0.061	-0.061	1510067561
-9.44	-2.068	-1.992	0	0	0.061	3.883	1.414	8.812	0.122	0.183	-0.122	10.692	0.614	2.095	-0.122	0.122	0.061	-9.728	-0.623	-1.922	0	0.305	0	3.524	8.302	3.752	-0.061	-0.183	0.122	0.461	9.924	0.496	-0.061	0	-0.061	1510067561
-9.496	-2.019	-2.016	-0.061	-0.061	0	3.841	1.459	8.709	0.122	0.061	-0.122	10.578	0.567	2.052	-0.122	0	0.061	-9.715	-0.62	-1.983	0	0.244	0	3.582	8.28	3.747	-0.061	-0.183	0.122	0.541	9.875	0.457	-0.061	0	0	1510067561
-9.515	-2.083	-2.015	0	-0.061	0	3.793	1.412	8.693	0.061	0.061	-0.122	10.576	0.58	1.926	-0.122	0	0	-9.715	-0.62	-1.983	0	0.244	0	3.626	8.339	3.839	-0.061	-0.183	0	0.476	9.892	0.502	-0.061	-0.061	0	1510067561
-9.512	-2.038	-2.017	0	0	0	3.772	1.365	8.668	0	0.061	-0.061	10.539	0.607	2.005	-0.122	-0.122	0	-9.728	-0.58	-2.059	0	0.122	0	3.651	8.388	3.81	0	-0.183	-0.061	0.505	9.892	0.468	0	-0.061	0	1510067561
-9.507	-2.044	-2.027	0	-0.061	-0.061	3.853	1.434	8.711	-0.061	0	0	10.606	0.559	2.048	-0.061	-0.122	-0.122	-9.66	-0.62	-2.092	0	0.061	0	3.687	8.325	3.791	-0.061	-0.122	0	0.492	9.92	0.457	0	0	0	1510067561
-9.485	-2.025	-2.021	0	-0.061	-0.061	3.869	1.401	8.833	-0.061	0	0	10.726	0.522	2.091	-0.122	0.061	-0.061	-9.688	-0.59	-2.084	0	0.061	0	3.673	8.24	3.79	0	-0.061	0	0.499	9.9	0.473	-0.061	-0.061	-0.061	1510067561
-9.485	-2.03	-2.025	-0.061	-0.061	-0.061	3.695	1.36	8.935	0.061	-0.183	0	10.85	0.519	2.072	-0.122	0.061	0	-9.688	-0.59	-2.084	0.061	0	0	3.655	8.272	3.771	0	-0.061	0	0.543	9.897	0.469	-0.061	-0.061	0	1510067561
-9.501	-2.012	-1.999	0	-0.061	0	3.762	1.331	9.086	0.244	-0.122	0.122	10.824	0.546	2.082	-0.061	0.427	0	-9.688	-0.59	-2.084	0.061	0	0	3.661	8.312	3.765	0.061	0	-0.061	0.543	9.899	0.464	-0.061	-0.061	0	1510067561
-9.497	-1.995	-1.991	0	0	-0.061	3.634	1.395	8.722	0.183	-0.122	0.183	10.782	0.591	2.211	-0.122	0.793	0	-9.683	-0.579	-2.12	0.061	0	0	3.647	8.344	3.779	0	-0.061	-0.061	0.583	9.887	0.443	-0.061	-0.061	0	1510067561
-9.52	-2.018	-1.98	0	-0.061	-0.061	3.644	1.369	8.461	0.183	-0.122	0.183	10.866	0.56	2.317	-0.122	0.916	0.244	-9.661	-0.611	-2.129	-0.061	0	0	3.679	8.337	3.775	0	0	0	0.562	9.891	0.465	-0.061	-0.061	0	1510067561
-9.542	-2.015	-2.015	0	-0.061	-0.061	3.884	1.412	8.424	0.244	-0.61	0.366	10.715	0.379	2.361	0.061	0.916	0.122	-9.666	-0.597	-2.101	0	-0.061	-0.061	3.753	8.345	3.717	0	0	0	0.534	9.905	0.463	0	-0.061	0	1510067561
-9.508	-2.01	-1.951	-0.061	-0.061	-0.061	4.057	1.572	8.623	0.244	-0.61	0.366	10.747	0.323	2.428	-0.061	1.099	0.183	-9.644	-0.589	-2.074	-0.061	-0.061	0	3.764	8.29	3.694	0.061	0.122	0	0.615	9.909	0.49	-0.061	-0.061	0	1510067561
-9.522	-2.013	-1.963	0	-0.061	-0.061	4.479	1.544	8.689	0.061	-1.099	0.061	10.273	0.322	2.649	0.061	0.793	0	-9.648	-0.579	-2.042	-0.061	-0.061	0	3.714	8.325	3.75	0.061	0.122	-0.061	0.583	9.886	0.484	0	0	0	1510067561
-9.542	-2.023	-1.979	0	-0.122	-0.061	4.421	1.52	8.769	0.061	-0.366	-0.061	10.116	0.523	2.795	0	0	0	-9.625	-0.589	-1.98	-0.061	-0.122	0	3.596	8.403	3.764	0.061	0.122	-0.061	0.557	9.898	0.462	0	-0.122	0	1510067561
-9.536	-2.036	-1.957	-0.061	-0.122	0	4.302	1.467	8.781	-0.061	-0.488	-0.061	10.367	0.484	2.777	0.061	-0.244	-0.061	-9.714	-0.627	-2.03	-0.122	-0.122	0	3.539	8.408	3.746	0.061	0.122	0	0.678	9.887	0.476	0	-0.061	0	1510067561
-9.496	-2.021	-1.944	-0.061	-0.122	-0.122	4.443	1.403	8.606	-0.061	-0.488	-0.061	10.482	0.536	2.777	0.061	-0.061	-0.061	-9.741	-0.559	-2.109	-0.061	-0.122	0	3.613	8.386	3.735	0	0.122	-0.122	0.689	9.892	0.479	-0.061	0	0	1510067561
-9.484	-2.047	-1.934	-0.122	-0.122	-0.183	4.408	1.404	8.437	-0.061	-0.183	-0.122	10.365	0.52	2.751	0.061	-0.305	0	-9.762	-0.546	-2.143	-0.122	-0.183	0	3.613	8.307	3.771	0.061	0.122	-0.244	0.561	9.91	0.465	-0.061	0	0	1510067561
-9.451	-2.071	-1.93	-0.061	-0.061	-0.183	4.365	1.535	8.354	-0.061	-0.183	-0.122	10.316	0.443	2.784	0.061	-0.427	-0.061	-9.762	-0.546	-2.143	-0.122	-0.244	0	3.664	8.319	3.742	0.061	0.061	-0.244	0.532	9.895	0.532	-0.061	0	0	1510067561
-9.519	-2.077	-1.903	0	-0.061	-0.244	4.376	1.558	8.303	-0.183	-0.427	0.122	10.238	0.402	2.784	0.061	-0.671	-0.122	-9.719	-0.51	-2.011	-0.122	-0.366	0	3.726	8.238	3.833	0.122	0.183	-0.305	0.55	9.879	0.483	-0.061	-0.061	0	1510067562
-9.49	-2.047	-1.875	-0.061	-0.061	-0.244	4.353	1.547	8.337	-0.183	-0.427	0.122	10.377	0.414	2.711	0.122	-0.732	-0.183	-9.646	-0.495	-1.887	-0.122	-0.366	0	3.566	8.3	3.814	0.122	0.244	-0.244	0.585	9.911	0.476	0	-0.061	0	1510067562
-9.507	-2.048	-1.876	-0.061	-0.061	-0.183	4.448	1.432	8.525	-0.244	-0.366	0.183	10.551	0.483	2.614	0.122	-0.549	-0.244	-9.637	-0.5	-1.822	-0.122	-0.366	-0.061	3.366	8.345	3.791	0.122	0.183	-0.183	0.584	9.898	0.45	0	-0.122	-0.061	1510067562
-9.527	-2.077	-1.859	-0.061	-0.061	-0.183	4.57	1.4	8.673	-0.244	-0.61	0	10.647	0.656	2.468	0.183	-0.427	-0.183	-9.575	-0.543	-1.75	-0.122	-0.305	-0.061	3.257	8.41	3.807	0.061	0.183	-0.244	0.642	9.89	0.441	0.061	-0.061	-0.061	1510067562
-9.555	-2.042	-1.809	-0.061	-0.061	-0.122	5.136	1.325	8.362	-0.122	0.488	0	10.677	0.755	2.472	0.061	-0.366	-0.183	-9.545	-0.563	-1.651	-0.122	-0.305	-0.061	3.161	8.465	3.778	0.122	0.061	-0.244	0.736	9.89	0.451	-0.061	0	-0.061	1510067562
-9.573	-2.007	-1.82	-0.122	-0.061	-0.061	4.98	1.432	8.338	-0.244	-0.244	0.122	10.795	0.663	2.4	0.061	-0.122	-0.183	-9.526	-0.605	-1.611	-0.122	-0.183	-0.061	3.185	8.538	3.748	0.061	0.122	-0.122	0.873	9.853	0.493	0	-0.061	-0.061	1510067562
-9.588	-2.065	-1.829	-0.061	-0.061	0	5.063	1.488	8.403	-0.183	0.061	0.305	10.792	0.615	2.35	0.061	-0.183	-0.183	-9.555	-0.589	-1.603	-0.061	-0.061	-0.061	3.149	8.598	3.754	0.061	0.061	0	0.896	9.895	0.438	0	0	0	1510067562
-9.538	-2.108	-1.82	-0.061	0	0.061	4.967	1.321	8.567	-0.061	0.183	0.122	10.895	0.66	2.35	0	-0.183	-0.122	-9.555	-0.589	-1.603	-0.061	0.061	-0.061	3.162	8.686	3.784	0	0.061	0.061	0.92	9.873	0.451	0	0	0	1510067562
-9.545	-2.122	-1.838	-0.061	0	0.061	4.743	1.244	8.71	-0.061	0.183	0.122	11.001	0.815	2.437	0	-0.061	-0.122	-9.562	-0.579	-1.616	-0.061	0.122	-0.061	3.151	8.711	3.783	-0.061	-0.061	0.122	0.802	9.912	0.425	-0.061	0.061	0	1510067562
-9.508	-2.153	-1.835	-0.061	0	0.061	4.743	1.244	8.71	0	-0.061	0	10.926	0.809	2.472	0	-0.061	0	-9.625	-0.616	-1.693	-0.061	0.244	-0.061	3.216	8.563	3.781	-0.122	-0.061	0.183	0.727	9.872	0.468	0	0	0	1510067562
-9.467	-2.155	-1.861	-0.061	0	0.122	4.719	1.207	8.583	0.122	0.061	-0.122	10.878	0.796	2.492	0	0.122	0.122	-9.625	-0.616	-1.693	-0.061	0.244	-0.061	3.216	8.478	3.719	-0.122	-0.061	0.183	0.721	9.895	0.469	0	0	0	1510067562
-9.494	-2.168	-1.883	-0.061	0	0.122	4.663	1.298	8.398	0.122	0.061	-0.244	10.604	0.703	2.358	-0.061	0.122	0.122	-9.673	-0.608	-1.82	0	0.244	0	3.284	8.463	3.722	-0.061	-0.183	0.183	0.651	9.874	0.488	-0.061	0.061	0	1510067562
-9.508	-2.133	-1.909	-0.061	0	0.122	4.61	1.341	8.417	0.061	0.122	-0.183	10.537	0.714	2.275	-0.061	0.183	0.061	-9.692	-0.583	-1.871	0	0.244	0	3.36	8.423	3.773	-0.122	-0.122	0.122	0.657	9.879	0.498	-0.061	-0.061	0	1510067562
-9.488	-2.108	-1.94	-0.061	0	0.061	4.578	1.366	8.349	0	0.061	-0.183	10.47	0.719	2.427	-0.061	-0.061	0	-9.692	-0.583	-1.871	0	0.183	0	3.381	8.421	3.747	-0.061	-0.183	0.061	0.662	9.893	0.484	-0.061	0	0	1510067562
-9.501	-2.105	-1.97	-0.061	0.061	0.061	4.615	1.351	8.239	0	0.061	-0.122	10.567	0.65	2.432	-0.122	0	0	-9.692	-0.593	-1.891	0	0.183	0	3.437	8.452	3.759	-0.122	-0.183	0.061	0.591	9.893	0.469	-0.061	-0.061	0	1510067562
-9.476	-2.138	-1.977	-0.122	0.061	0.061	4.601	1.323	8.348	0	0.061	-0.122	10.631	0.639	2.371	-0.122	-0.061	-0.061	-9.688	-0.591	-1.93	0	0.183	0	3.564	8.436	3.783	-0.122	-0.183	0.061	0.586	9.923	0.447	0	-0.061	-0.061	1510067562
