# Supplementary material for: A deep learning approach for lower back-pain risk prediction during manual lifting
Source: PLoS One. 2021 Feb 19;16(2):e0247162. doi: 10.1371/journal.pone.0247162 (PMC7894914; doi:10.1371/journal.pone.0247162)
Supplement: S1 Data — (ZIP) [file pone.0247162.s001.zip › source-used/Subject_01_P1_Zone01_T3.csv]

Side_A_x	Side_A_y	Side_A_z	Side_G_x	Side_G_y	Side_G_z	LtWt_A_x	LtWt_A_y	LtWt_A_z	LtWt_G_x	LtWt_G_y	LtWt_G_z	RtWt_A_x	RtWt_A_y	RtWt_A_z	RtWt_G_x	RtWt_G_y	RtWt_G_z	Back_A_x	Back_A_y	Back_A_z	Back_G_x	Back_G_y	Back_G_z	UArm_A_x	UArm_A_y	UArm_A_z	UArm_G_x	UArm_G_y	UArm_G_z	Thig_A_x	Thig_A_y	Thig_A_z	Thig_G_x	Thig_G_y	Thig_G_z	Time_stp
-9.612	-1.538	-1.918	-0.061	-0.122	-0.122	3.369	-8.425	1.541	-0.244	0.183	0.122	3.693	9.341	3.004	0.122	0	0	-9.527	-0.543	-2.795	-0.061	-0.122	-0.061	2.996	9.001	2.653	0.061	0	-0.122	0.431	9.918	0.37	0.061	0	-0.061	1510066862
-9.599	-1.519	-1.863	-0.061	-0.061	-0.061	3.832	-8.491	1.465	-0.244	0.183	0.122	3.841	9.442	3.102	0.122	0.122	0	-9.477	-0.584	-2.812	0.122	-0.305	-0.061	3.163	9.063	2.631	0.122	0.122	-0.061	0.534	9.902	0.366	0	0	-0.061	1510066862
-9.684	-1.459	-1.918	-0.122	-0.061	-0.122	3.832	-8.491	1.465	-0.366	0	-0.122	4.093	9.416	3.244	0.122	0.427	0.122	-9.489	-0.556	-2.757	0.122	-0.244	0	2.996	8.959	2.611	0.122	0.305	-0.061	0.535	9.915	0.315	0	0	0	1510066862
-9.659	-1.451	-1.933	-0.122	-0.061	-0.061	4.293	-8.414	1.619	-0.366	0	-0.122	4.207	9.353	3.223	0.061	0.732	0.366	-9.495	-0.502	-2.626	0	-0.183	-0.061	2.996	8.959	2.611	0.061	0.427	0	0.453	9.935	0.275	0	-0.061	-0.061	1510066862
-9.601	-1.43	-1.922	-0.244	-0.122	-0.061	4.908	-8.143	1.637	-0.488	0.671	-0.854	4.005	9.278	3.145	0	0.488	0.488	-9.465	-0.493	-2.566	-0.122	-0.061	-0.061	2.955	8.969	2.548	0.061	0.305	0.061	0.548	9.915	0.288	0	0.061	-0.061	1510066862
-9.604	-1.518	-1.84	-0.122	-0.061	-0.061	5.052	-8.035	1.794	-0.549	1.892	-0.854	3.816	9.302	3.095	0	0.061	0.427	-9.482	-0.507	-2.655	-0.183	-0.183	-0.061	3.179	9.08	2.472	0.122	0.427	0.122	0.54	9.899	0.298	0	0.061	0	1510066862
-9.622	-1.489	-1.878	-0.183	0	-0.061	5.262	-8.448	1.619	-0.244	2.136	-1.465	4.045	9.381	3.131	-0.061	0.244	0.244	-9.46	-0.648	-2.69	0	-0.366	-0.061	3.179	9.08	2.472	0.366	0.61	0.183	0.646	9.873	0.267	0	0.122	0	1510066862
-9.678	-1.593	-1.882	-0.183	-0.061	-0.061	5.262	-8.448	1.619	-0.244	2.136	-1.465	4.291	9.282	3.104	0	0.61	0.427	-9.524	-0.639	-2.61	0.061	-0.305	-0.061	2.917	9.019	2.621	0.366	0.854	0.183	0.547	9.905	0.316	-0.061	0.122	0.061	1510066862
-9.64	-1.65	-1.907	-0.122	-0.061	0	4.84	-8.366	1.762	-0.305	2.502	-2.014	4.302	9.387	3.082	0.061	0.916	0.732	-9.495	-0.601	-2.573	0	-0.305	0	2.911	9.115	2.58	0.183	0.793	0.244	0.468	9.928	0.275	-0.061	0.061	0	1510066862
-9.647	-1.639	-1.867	-0.122	-0.122	0	4.441	-8.197	2.001	0.061	2.991	-2.075	4.235	9.478	3.121	0.061	0.977	0.793	-9.536	-0.648	-2.527	0	-0.183	-0.061	2.911	9.115	2.58	0.122	0.793	0.366	0.432	9.936	0.319	-0.061	0.122	0	1510066862
-9.575	-1.613	-1.818	0	0	0.061	3.68	-8.013	2.256	0.061	2.991	-2.075	4.101	9.349	3.074	0	0.793	0.977	-9.545	-0.656	-2.481	0.061	-0.244	0	2.778	9.049	2.628	0.122	0.732	0.305	0.403	9.92	0.351	-0.061	0	0	1510066862
-9.6	-1.627	-1.835	0.061	0	0	3.643	-8.098	2.223	-0.122	2.319	-1.892	3.953	9.313	3.035	-0.061	0.549	1.038	-9.544	-0.678	-2.468	0.122	-0.183	0	2.748	9.003	2.692	0.061	0.671	0.366	0.414	9.909	0.304	-0.061	-0.122	0	1510066862
-9.603	-1.626	-1.836	0.183	0	0.061	2.725	-7.854	2.366	0.122	2.136	-1.221	3.77	9.28	2.98	-0.061	0.244	1.038	-9.55	-0.672	-2.385	0.244	-0.183	0.061	2.744	9.046	2.768	0.061	0.427	0.244	0.372	9.914	0.391	-0.061	-0.061	0.061	1510066863
-9.644	-1.627	-1.839	0.244	-0.061	0.061	2.363	-7.701	2.467	0.183	1.282	-0.793	3.708	9.298	2.936	-0.061	0.183	0.916	-9.585	-0.623	-2.385	0.244	-0.122	0.061	2.74	9.092	2.795	0	0.305	0.122	0.372	9.914	0.391	-0.061	-0.244	0	1510066863
-9.616	-1.54	-1.842	0.305	0	0.061	2.363	-7.701	2.467	0.061	0.366	-0.244	3.619	9.301	2.944	0	0.244	0.732	-9.627	-0.598	-2.383	0.244	-0.122	0.061	2.74	9.092	2.795	-0.122	0.061	0.061	0.464	9.892	0.374	0	-0.305	0	1510066863
-9.624	-1.534	-1.794	0.305	0	0.061	2.232	-7.673	2.461	-0.305	-0.244	0.366	3.506	9.213	2.938	0	0.122	0.488	-9.591	-0.567	-2.341	0.244	-0.122	0.061	2.806	9.082	2.81	-0.183	-0.122	-0.061	0.519	9.922	0.416	-0.061	-0.244	0	1510066863
-9.639	-1.443	-1.805	0.305	0	0.061	2.22	-7.735	2.144	-0.427	-0.671	1.099	3.432	9.13	2.944	0.061	-0.061	0.183	-9.587	-0.502	-2.296	0.244	-0.061	0.061	2.775	8.979	2.82	-0.183	-0.244	-0.122	0.495	9.905	0.347	-0.061	-0.305	0	1510066863
-9.623	-1.431	-1.803	0.244	0	0.061	2.405	-8.045	2.113	-0.671	-1.77	2.502	3.396	9.086	3.007	0	-0.183	-0.183	-9.588	-0.512	-2.283	0.244	-0.061	0.061	2.775	8.979	2.82	-0.244	-0.427	-0.183	0.563	9.906	0.373	-0.061	-0.305	0	1510066863
-9.606	-1.409	-1.811	0.183	0	0	2.405	-8.045	2.113	-0.671	-1.77	2.502	3.426	9.109	3.07	0	-0.366	-0.549	-9.57	-0.469	-2.296	0.244	-0.061	0.061	2.816	8.977	2.82	-0.244	-0.549	-0.305	0.584	9.88	0.38	-0.061	-0.183	0	1510066863
-9.636	-1.43	-1.821	0.183	0	0	3.175	-8.713	1.871	-0.671	-1.831	2.808	3.505	9.097	3.089	-0.061	-0.549	-0.793	-9.625	-0.438	-2.345	0.244	0.061	0.061	2.914	8.951	2.818	-0.305	-0.671	-0.366	0.62	9.88	0.408	-0.061	-0.183	0	1510066863
-9.665	-1.385	-1.834	0.122	0	0	3.175	-8.713	1.871	-0.488	-1.709	2.93	3.622	9.148	3.096	-0.061	-0.671	-1.038	-9.561	-0.39	-2.304	0.122	0.061	0.061	2.914	8.951	2.818	-0.305	-0.854	-0.488	0.629	9.895	0.365	-0.061	-0.244	0	1510066863
-9.637	-1.346	-1.858	0	0	0	3.613	-8.869	1.821	-0.244	-1.404	2.563	3.778	9.201	3.144	-0.061	-0.61	-1.282	-9.591	-0.351	-2.342	0	0.061	0.061	2.95	8.987	2.768	-0.305	-0.916	-0.488	0.624	9.9	0.353	-0.061	-0.122	0	1510066863
-9.65	-1.376	-1.854	-0.061	-0.061	-0.061	3.811	-9.002	1.79	-0.122	-1.16	1.953	3.899	9.221	3.198	-0.122	-0.61	-1.404	-9.579	-0.333	-2.317	-0.061	0.122	0.061	3.005	8.951	2.78	-0.366	-0.916	-0.488	0.623	9.885	0.339	0	-0.183	-0.061	1510066863
-9.661	-1.357	-1.895	-0.122	-0.061	0	3.811	-9.002	1.79	0.061	-1.465	1.526	4.026	9.249	3.255	-0.122	-0.732	-1.465	-9.563	-0.305	-2.326	-0.244	0.122	0	3.005	8.951	2.78	-0.305	-0.916	-0.488	0.685	9.892	0.328	0	-0.061	-0.061	1510066863
-9.622	-1.359	-1.883	-0.244	-0.061	0	4	-8.776	1.763	0.061	-1.465	1.526	4.183	9.284	3.314	-0.244	-0.732	-1.526	-9.568	-0.342	-2.324	-0.244	0.061	-0.061	3.028	8.952	2.737	-0.244	-0.793	-0.427	0.702	9.899	0.331	-0.061	0	-0.061	1510066863
-9.605	-1.439	-1.869	-0.305	-0.061	-0.061	4	-8.776	1.763	0.061	-1.526	0.977	4.402	9.257	3.34	-0.305	-0.61	-1.404	-9.572	-0.348	-2.357	-0.305	0.122	0	2.998	8.868	2.696	-0.183	-0.61	-0.305	0.624	9.885	0.331	0	0.122	-0.061	1510066863
-9.585	-1.463	-1.872	-0.305	-0.061	-0.061	3.973	-8.53	1.658	0	-1.038	0.305	4.561	9.25	3.34	-0.305	-0.488	-1.099	-9.562	-0.392	-2.411	-0.305	0.061	-0.061	2.998	8.868	2.696	-0.122	-0.488	-0.244	0.589	9.897	0.312	-0.061	0.122	-0.061	1510066863
-9.633	-1.486	-1.906	-0.366	-0.122	-0.061	3.917	-8.373	1.659	0	-0.916	0.244	4.656	9.258	3.346	-0.305	-0.366	-0.793	-9.587	-0.396	-2.417	-0.366	0	-0.122	3.091	8.94	2.728	-0.122	-0.305	-0.122	0.613	9.869	0.341	-0.061	0.183	0	1510066863
-9.604	-1.537	-1.875	-0.366	-0.061	-0.061	4.002	-8.424	1.817	-0.122	-0.427	-0.366	4.784	9.217	3.217	-0.183	0.122	-0.061	-9.58	-0.498	-2.468	-0.366	0	-0.061	2.969	8.917	2.708	0	0.061	0.061	0.541	9.898	0.365	0	0.183	0	1510066863
-9.634	-1.571	-1.832	-0.305	-0.061	0	4.002	-8.424	1.817	-0.122	-0.427	-0.366	4.784	9.217	3.217	-0.183	0.122	-0.061	-9.58	-0.498	-2.468	-0.305	0	-0.061	2.969	8.917	2.708	0	0.061	0.061	0.541	9.898	0.365	0	0.183	0	1510066863
-9.639	-1.53	-1.848	-0.183	-0.122	-0.061	3.797	-8.594	1.891	-0.061	-0.061	-0.61	4.648	9.22	3.121	-0.122	0.305	0.366	-9.539	-0.53	-2.493	-0.305	0	-0.061	2.893	8.948	2.718	0	0.183	0.122	0.544	9.903	0.355	-0.061	0.122	0	1510066863
-9.646	-1.566	-1.8	-0.183	-0.122	-0.061	3.375	-8.647	1.96	0	-0.366	-0.854	4.459	9.27	3.031	-0.061	0.305	0.671	-9.546	-0.523	-2.552	-0.244	0	-0.061	2.893	8.948	2.718	0	0.183	0.122	0.54	9.924	0.377	-0.061	0.183	0	1510066863
-9.642	-1.586	-1.786	-0.061	-0.061	0	3.219	-8.646	1.932	0.061	-0.244	-0.977	4.236	9.304	2.981	-0.061	0.244	0.916	-9.573	-0.519	-2.55	-0.183	0	-0.061	2.893	8.948	2.718	0	0.183	0.122	0.482	9.918	0.428	-0.061	0.122	0	1510066863
-9.6	-1.535	-1.802	-0.061	-0.122	0	3.076	-8.537	1.896	0.122	0	-0.977	4.067	9.227	2.924	0.061	0.244	1.099	-9.545	-0.511	-2.529	-0.183	0	-0.061	2.902	9.002	2.732	0.183	0.366	0.183	0.511	9.927	0.383	0	0.061	0	1510066863
-9.612	-1.519	-1.778	-0.061	-0.122	0	2.932	-8.466	1.83	0.061	0.366	-0.671	3.96	9.198	2.87	0.183	0.427	1.16	-9.515	-0.516	-2.534	-0.122	0	-0.061	2.769	9.008	2.75	0.183	0.427	0.183	0.529	9.918	0.42	-0.061	0	0	1510066863
-9.623	-1.48	-1.79	0	-0.061	0	2.932	-8.466	1.83	0.061	0.366	-0.671	3.807	9.33	2.891	0.244	0.61	1.16	-9.531	-0.505	-2.567	-0.061	0.061	-0.061	2.769	9.008	2.75	0.061	0.427	0.183	0.575	9.872	0.402	-0.122	0.061	0	1510066863
-9.665	-1.471	-1.814	0	-0.061	0	2.656	-8.473	1.674	0.061	0.305	-0.488	3.547	9.368	2.896	0.305	0.488	1.099	-9.566	-0.498	-2.602	-0.061	0	-0.061	2.78	9.052	2.809	0.061	0.366	0.061	0.566	9.879	0.372	0	0.061	0	1510066863
-9.64	-1.469	-1.778	0	-0.061	0	2.656	-8.473	1.674	0.061	0.061	-0.305	3.413	9.378	2.972	0.305	0.305	0.916	-9.536	-0.492	-2.603	-0.061	0.061	-0.061	2.728	9.087	2.793	0.061	0.183	0	0.518	9.924	0.413	-0.061	0	0	1510066864
-9.616	-1.451	-1.774	0	0	-0.061	2.729	-8.445	1.585	0.061	0.061	-0.305	3.329	9.287	3.01	0.305	0.244	0.61	-9.536	-0.493	-2.614	-0.061	0.122	0	2.73	9.079	2.783	0.061	0.061	0	0.528	9.906	0.382	-0.061	-0.061	0	1510066864
-9.652	-1.499	-1.772	0.061	-0.061	-0.061	2.865	-8.435	1.536	0.061	-0.061	-0.122	3.286	9.216	3.049	0.244	0.061	0.305	-9.574	-0.482	-2.652	0	0	0	2.806	9.001	2.745	0	-0.061	-0.061	0.601	9.883	0.402	0	0	-0.061	1510066864
-9.649	-1.474	-1.772	0.061	0	0	2.857	-8.392	1.479	-0.061	0	0.122	3.33	9.221	3.153	0.244	0	-0.061	-9.534	-0.41	-2.617	-0.061	0	0	2.905	9.003	2.753	-0.061	-0.061	-0.122	0.591	9.899	0.404	-0.061	0	0	1510066864
-9.667	-1.397	-1.796	0	-0.061	0	3.012	-8.39	1.535	-0.183	-0.061	0.244	3.441	9.199	3.228	0.122	0	-0.366	-9.514	-0.414	-2.606	-0.061	0	0	2.905	9.003	2.753	0	-0.122	-0.183	0.542	9.908	0.421	-0.061	-0.122	0	1510066864
-9.637	-1.406	-1.766	0	-0.061	0	3.062	-8.433	1.573	-0.183	0	0.366	3.598	9.215	3.28	0.061	-0.122	-0.61	-9.502	-0.416	-2.622	-0.061	0.122	0	2.78	8.966	2.735	-0.061	-0.183	-0.122	0.589	9.909	0.426	0	-0.061	0	1510066864
-9.63	-1.406	-1.739	-0.061	-0.061	0	3.124	-8.49	1.609	-0.244	-0.061	0.488	3.744	9.305	3.316	-0.122	-0.244	-0.732	-9.524	-0.396	-2.637	-0.061	0.122	-0.061	2.787	9.01	2.749	-0.061	-0.183	-0.122	0.648	9.893	0.408	-0.061	0	0	1510066864
-9.646	-1.413	-1.742	-0.061	0	-0.061	3.124	-8.49	1.609	-0.183	-0.244	0.427	3.883	9.336	3.309	-0.183	-0.366	-0.854	-9.5	-0.409	-2.668	-0.061	0.061	-0.061	2.804	9.042	2.76	-0.061	-0.244	-0.122	0.64	9.889	0.428	0	0	0	1510066864
-9.661	-1.449	-1.769	-0.061	-0.061	-0.061	3.311	-8.531	1.663	-0.183	-0.244	0.305	4.005	9.308	3.271	-0.305	-0.427	-0.793	-9.513	-0.396	-2.683	-0.061	0.061	-0.061	2.833	9.025	2.75	-0.061	-0.305	-0.122	0.636	9.893	0.409	-0.061	0.061	0	1510066864
-9.646	-1.499	-1.749	-0.061	-0.061	0	3.369	-8.55	1.69	-0.183	-0.122	0.244	4.1	9.27	3.208	-0.305	-0.427	-0.732	-9.497	-0.388	-2.699	-0.061	0.122	-0.061	2.879	8.987	2.728	-0.122	-0.305	-0.122	0.614	9.915	0.429	0	0	0	1510066864
-9.654	-1.505	-1.762	-0.061	-0.061	0	3.388	-8.522	1.739	-0.122	-0.183	0.122	4.224	9.241	3.161	-0.305	-0.366	-0.671	-9.5	-0.39	-2.712	-0.122	0.122	-0.061	2.914	8.982	2.726	-0.122	-0.244	-0.061	0.577	9.9	0.432	0	0	0	1510066864
-9.637	-1.501	-1.736	-0.061	-0.061	0	3.413	-8.54	1.762	-0.061	-0.183	0	4.272	9.228	3.074	-0.244	-0.244	-0.549	-9.489	-0.407	-2.745	-0.061	0.061	-0.061	2.909	8.972	2.736	-0.061	-0.183	-0.061	0.551	9.893	0.415	0	-0.061	0	1510066864
-9.633	-1.481	-1.741	0	0	0	3.302	-8.55	1.708	-0.061	-0.122	-0.061	4.292	9.237	3.028	-0.244	-0.244	-0.366	-9.473	-0.409	-2.773	-0.061	0	-0.061	2.912	8.996	2.741	-0.061	-0.122	-0.061	0.586	9.893	0.406	-0.061	0	0	1510066864
-9.641	-1.48	-1.755	-0.061	0	0	3.307	-8.544	1.723	-0.061	-0.183	-0.122	4.319	9.197	3.017	-0.183	-0.244	-0.183	-9.483	-0.433	-2.793	0	0	-0.061	2.912	8.996	2.741	0	-0.122	0	0.586	9.889	0.422	0	0	0	1510066864
-9.654	-1.506	-1.782	0	0	0	3.307	-8.544	1.723	0	-0.122	-0.122	4.303	9.182	2.993	-0.122	-0.244	0	-9.488	-0.441	-2.804	0	0	-0.061	2.879	8.982	2.742	0	-0.061	0	0.565	9.896	0.421	0	0	0	1510066864
-9.656	-1.53	-1.748	0	0	0	3.234	-8.58	1.721	0	-0.122	-0.122	4.299	9.204	3.029	-0.122	-0.244	0.122	-9.497	-0.456	-2.822	0	0	-0.061	2.907	9.006	2.669	0.061	-0.061	0	0.551	9.915	0.407	-0.061	0	0	1510066864
-9.65	-1.492	-1.755	0.061	0	0	3.198	-8.571	1.687	0.061	-0.244	-0.183	4.256	9.186	3.039	-0.061	-0.244	0.305	-9.483	-0.468	-2.835	0.061	-0.061	-0.061	2.907	9.006	2.669	0.122	0	0	0.579	9.902	0.425	0	-0.061	0	1510066864
-9.637	-1.474	-1.786	0	0	0	3.198	-8.571	1.687	0.122	-0.366	-0.183	4.213	9.176	3.074	0	-0.183	0.366	-9.487	-0.434	-2.811	0.061	-0.061	-0.061	2.923	8.989	2.652	0.183	0.061	0	0.544	9.915	0.441	0	-0.061	0	1510066864
-9.644	-1.476	-1.785	0.061	0	0	3.321	-8.5	1.653	0.122	-0.427	-0.244	4.145	9.205	3.098	0	0	0.427	-9.479	-0.416	-2.791	0.061	-0.061	-0.061	2.915	8.996	2.669	0.122	0.122	0.061	0.524	9.908	0.395	-0.061	-0.122	0	1510066864
-9.646	-1.413	-1.771	0	-0.061	0	3.252	-8.488	1.629	0.122	-0.122	-0.183	4.055	9.207	3.109	0.061	0.061	0.427	-9.47	-0.433	-2.795	0	-0.061	-0.061	2.912	8.995	2.647	0.122	0.122	0.061	0.608	9.898	0.433	0	-0.061	0	1510066864
-9.655	-1.375	-1.78	0.061	0	0	3.252	-8.488	1.629	0.061	0	-0.183	3.935	9.233	3.119	0.061	0.061	0.427	-9.482	-0.457	-2.792	0	-0.061	-0.061	2.869	9.009	2.629	0.122	0.122	0.061	0.592	9.898	0.397	-0.061	-0.122	0	1510066864
-9.658	-1.372	-1.79	0	0	0	3.156	-8.485	1.587	0.122	-0.122	-0.183	3.848	9.232	3.113	0	0	0.366	-9.515	-0.435	-2.811	0	0	-0.061	2.827	9.048	2.585	0.122	0.061	0.061	0.646	9.884	0.366	0	-0.061	0	1510066864
-9.659	-1.407	-1.755	0	-0.061	0	3.163	-8.453	1.538	0.122	-0.061	-0.183	3.796	9.229	3.065	0	-0.061	0.305	-9.495	-0.475	-2.803	0	-0.061	-0.061	2.827	9.048	2.585	0.061	0	0	0.669	9.906	0.386	-0.061	-0.061	0	1510066864
-9.659	-1.382	-1.773	0	0	-0.061	3.163	-8.453	1.538	0	0.122	-0.244	3.795	9.221	3.101	0.061	0	0.122	-9.459	-0.461	-2.816	0	-0.061	-0.061	2.923	9.08	2.608	0	-0.061	-0.061	0.632	9.896	0.364	-0.061	0	0	1510066864
-9.65	-1.4	-1.78	-0.061	-0.061	-0.061	3.134	-8.392	1.467	-0.122	0.061	-0.244	3.77	9.154	3.096	0.061	0	-0.061	-9.484	-0.467	-2.806	0	0	-0.061	2.883	9.027	2.547	0	0	-0.061	0.618	9.892	0.372	0	-0.061	-0.061	1510066864
-9.649	-1.418	-1.763	-0.061	-0.061	0	3.058	-8.416	1.464	-0.183	0.244	-0.122	3.775	9.177	3.077	0	-0.061	-0.183	-9.46	-0.471	-2.834	0	0	-0.061	2.883	9.027	2.547	0	-0.061	-0.061	0.645	9.89	0.388	0	0	0	1510066865
-9.649	-1.403	-1.763	-0.061	0	-0.061	3.083	-8.404	1.407	-0.244	0.061	0	3.858	9.234	3.091	0	-0.122	-0.244	-9.465	-0.479	-2.826	-0.061	0	-0.061	2.902	9.082	2.549	0	-0.061	-0.122	0.663	9.889	0.366	-0.061	0	0	1510066865
-9.635	-1.425	-1.768	-0.061	0	0	3.083	-8.404	1.407	-0.183	-0.122	0.061	4.018	9.272	3.165	0	-0.061	-0.305	-9.457	-0.49	-2.838	-0.061	0	-0.061	2.864	9.081	2.542	-0.061	-0.122	-0.122	0.628	9.91	0.383	-0.061	0	0	1510066865
-9.648	-1.446	-1.76	-0.061	-0.061	0	3.173	-8.419	1.505	-0.122	0	0.061	4.077	9.258	3.169	-0.061	-0.061	-0.366	-9.467	-0.482	-2.835	-0.061	0	-0.061	2.864	9.081	2.542	-0.061	-0.183	-0.061	0.615	9.873	0.34	-0.061	0	-0.061	1510066865
-9.644	-1.437	-1.775	-0.061	0	-0.061	3.182	-8.466	1.654	-0.122	0.061	0.061	4.118	9.226	3.134	-0.061	-0.122	-0.366	-9.475	-0.489	-2.854	-0.061	0	0	2.917	9.062	2.543	-0.061	-0.183	-0.122	0.65	9.899	0.385	0	0	0	1510066865
-9.662	-1.467	-1.799	-0.061	-0.061	0	3.252	-8.477	1.669	-0.183	0	0.122	4.205	9.201	3.141	-0.122	-0.061	-0.366	-9.475	-0.489	-2.829	-0.061	-0.061	0	2.975	9.03	2.537	-0.061	-0.122	-0.122	0.602	9.898	0.37	-0.061	0	0	1510066865
-9.643	-1.476	-1.753	-0.061	-0.061	0	3.252	-8.477	1.669	-0.122	0	0.122	4.24	9.179	3.145	-0.122	0	-0.366	-9.467	-0.48	-2.833	-0.061	-0.061	0	2.975	9.03	2.537	-0.061	-0.061	-0.061	0.605	9.895	0.377	-0.061	0	0	1510066865
-9.662	-1.446	-1.768	-0.061	-0.061	0	3.329	-8.46	1.664	-0.183	0	0.061	4.307	9.201	3.131	-0.061	0.061	-0.305	-9.458	-0.487	-2.848	-0.061	-0.061	0	2.99	9.032	2.553	-0.061	0.061	-0.061	0.602	9.892	0.414	0	0	0	1510066865
-9.653	-1.407	-1.78	-0.122	-0.061	0	3.372	-8.492	1.719	-0.122	0	0.061	4.322	9.214	3.101	-0.061	0.122	-0.244	-9.47	-0.469	-2.84	-0.061	-0.061	0	2.869	9.049	2.565	-0.061	0.061	0	0.623	9.908	0.374	-0.061	0	0	1510066865
-9.649	-1.412	-1.776	-0.061	-0.061	0	3.372	-8.492	1.719	-0.183	0.061	0.061	4.253	9.219	3.077	-0.061	0.122	-0.122	-9.457	-0.458	-2.822	-0.061	-0.061	0	2.869	9.049	2.565	-0.061	0.061	0	0.596	9.909	0.404	0	-0.061	0	1510066865
-9.604	-1.372	-1.784	-0.061	0	0	3.438	-8.562	1.676	-0.122	0.061	-0.122	4.21	9.207	3.083	-0.061	0.061	0	-9.438	-0.47	-2.824	0	-0.183	0	2.893	9.032	2.594	0	0.061	0	0.683	9.883	0.364	-0.061	-0.061	0	1510066865
-9.656	-1.365	-1.75	-0.061	-0.061	0.061	3.438	-8.562	1.676	-0.122	0.061	-0.122	4.188	9.207	3.102	0	0.244	0.061	-9.439	-0.465	-2.802	-0.061	-0.122	0	2.86	8.985	2.577	0	0.122	0	0.746	9.865	0.371	-0.061	0	0.061	1510066865
-9.66	-1.32	-1.766	-0.061	0	0.061	3.285	-8.482	1.643	-0.061	0	-0.122	3.949	9.198	3.106	0.061	0.122	0.122	-9.455	-0.461	-2.801	-0.061	-0.122	0	2.86	8.985	2.577	-0.061	0.122	0.061	0.717	9.855	0.384	-0.061	-0.061	0.061	1510066865
-9.703	-1.306	-1.784	-0.061	0	0.061	3.265	-8.521	1.581	-0.061	0.061	-0.122	3.962	9.289	3.129	0	0.122	0.183	-9.475	-0.431	-2.816	-0.061	-0.061	0	2.841	9.034	2.621	0	0.061	0.061	0.705	9.893	0.37	-0.122	-0.061	0.061	1510066865
-9.713	-1.318	-1.805	-0.061	-0.061	0	3.265	-8.521	1.581	0.061	0.061	-0.122	3.925	9.327	3.186	0	0.122	0.122	-9.49	-0.488	-2.81	-0.061	-0.061	-0.061	2.857	9.058	2.616	0	0	0.061	0.717	9.906	0.356	-0.061	0	0.061	1510066865
-9.658	-1.366	-1.769	-0.061	0	0	3.269	-8.571	1.543	0.122	-0.061	-0.122	3.853	9.28	3.163	0	0.061	0.122	-9.485	-0.476	-2.838	-0.061	-0.061	-0.061	2.857	9.058	2.616	-0.061	0	0.061	0.67	9.957	0.37	-0.061	0.061	0	1510066865
-9.637	-1.357	-1.792	0	0	0	3.236	-8.516	1.536	0.061	0	-0.061	3.872	9.259	3.216	0	0	0.122	-9.537	-0.476	-2.838	-0.061	-0.061	0	2.909	9.039	2.606	-0.061	-0.061	0.061	0.609	9.903	0.372	0	-0.061	0	1510066865
-9.647	-1.403	-1.771	0	0	0	3.151	-8.451	1.553	0.183	0	-0.061	3.835	9.219	3.195	0	0	0.061	-9.497	-0.498	-2.797	0	-0.122	-0.061	2.997	9.003	2.607	-0.061	-0.061	0	0.703	9.906	0.394	-0.061	-0.061	0	1510066865
-9.679	-1.342	-1.767	0	-0.061	0	3.151	-8.451	1.553	0.366	-0.061	-0.061	3.813	9.201	3.194	0	0	-0.061	-9.509	-0.447	-2.749	0	-0.122	-0.061	2.997	9.003	2.607	-0.061	0	0	0.707	9.89	0.416	-0.061	0	0	1510066865
-9.63	-1.335	-1.737	0	0	0	3.195	-8.344	1.796	0.366	0	0	3.874	9.214	3.1	0	0	-0.122	-9.49	-0.475	-2.734	-0.061	-0.061	0	2.92	8.961	2.596	-0.061	0.061	0.061	0.665	9.915	0.459	-0.061	-0.061	0	1510066865
-9.65	-1.343	-1.775	0	-0.061	0	3.363	-8.412	1.638	0	-0.122	0.061	3.862	9.27	3.01	-0.061	-0.061	-0.122	-9.49	-0.475	-2.734	-0.061	-0.061	0	2.876	9.045	2.643	-0.061	0	0	0.688	9.889	0.412	-0.061	-0.122	0	1510066865
-9.686	-1.324	-1.745	0	-0.061	0	3.255	-8.422	1.474	-0.183	0.244	0	3.909	9.247	2.992	-0.061	-0.122	-0.061	-9.49	-0.475	-2.734	-0.061	-0.061	0	2.876	9.045	2.643	-0.061	-0.061	0	0.803	9.878	0.432	-0.061	0	0	1510066865
-9.677	-1.331	-1.739	0	-0.061	0	3.29	-8.408	1.47	-0.183	0	-0.061	3.912	9.21	2.943	0	-0.122	-0.122	-9.489	-0.471	-2.744	0	0	0	2.876	9.028	2.634	-0.061	-0.061	0	0.712	9.897	0.468	-0.122	-0.061	0	1510066865
-9.654	-1.329	-1.737	0	-0.061	0	3.217	-8.361	1.531	-0.061	0	-0.061	3.949	9.185	2.927	0	-0.122	-0.122	-9.503	-0.429	-2.734	0	-0.061	0	2.938	8.975	2.622	-0.061	-0.061	0	0.685	9.897	0.425	0	-0.122	0	1510066865
-9.647	-1.323	-1.737	0	-0.122	0	3.237	-8.368	1.55	-0.122	-0.061	0	3.943	9.135	2.908	0	-0.061	-0.122	-9.495	-0.443	-2.724	0	-0.061	0	2.938	8.975	2.622	-0.061	-0.122	-0.061	0.724	9.902	0.435	-0.061	0	-0.061	1510066865
-9.654	-1.315	-1.719	0	-0.061	0	3.278	-8.386	1.613	-0.183	-0.061	0	3.988	9.159	2.921	0	0	-0.061	-9.466	-0.469	-2.729	-0.061	0	0	2.975	8.942	2.649	-0.061	-0.061	-0.061	0.752	9.873	0.48	-0.061	-0.061	0	1510066866
-9.671	-1.3	-1.73	0	-0.061	-0.061	3.278	-8.386	1.613	-0.183	-0.244	-0.122	3.961	9.217	2.997	-0.061	-0.061	-0.061	-9.482	-0.418	-2.734	0	0.061	0	2.858	8.951	2.656	-0.061	0	-0.061	0.804	9.884	0.441	-0.061	0	0	1510066866
-9.676	-1.369	-1.721	0	-0.061	-0.061	3.296	-8.405	1.495	-0.183	0.061	-0.061	3.939	9.244	3.083	-0.061	-0.183	0	-9.496	-0.446	-2.738	0	0.061	0	2.791	8.976	2.662	0	-0.122	-0.061	0.726	9.898	0.445	-0.061	-0.061	-0.061	1510066866
-9.646	-1.37	-1.684	0.061	-0.061	0	3.269	-8.504	1.55	-0.122	-0.061	-0.061	4.006	9.275	3.091	-0.061	-0.122	0	-9.482	-0.452	-2.778	-0.061	0.061	0	2.89	9.018	2.647	0	-0.122	-0.061	0.737	9.896	0.429	0	-0.061	0	1510066866
-9.68	-1.357	-1.693	0	-0.061	0	3.275	-8.512	1.51	-0.122	-0.061	-0.061	3.99	9.252	3.091	-0.122	0	0	-9.485	-0.455	-2.79	-0.061	0.061	0	2.981	9.042	2.649	-0.061	-0.122	-0.061	0.745	9.877	0.453	0	-0.061	0	1510066866
-9.676	-1.336	-1.704	0	-0.061	0	3.268	-8.489	1.589	-0.122	0	-0.061	3.951	9.253	3.189	-0.061	-0.122	-0.061	-9.491	-0.414	-2.808	0	0.061	0	2.96	9.014	2.652	-0.061	-0.061	-0.061	0.731	9.898	0.459	-0.061	-0.061	0	1510066866
-9.66	-1.329	-1.7	-0.061	-0.061	-0.061	3.268	-8.489	1.589	-0.183	0	0	3.981	9.246	3.186	-0.061	-0.061	-0.122	-9.485	-0.395	-2.799	0	0	0	2.92	9.001	2.643	0	-0.061	-0.061	0.73	9.903	0.444	-0.061	-0.061	0	1510066866
-9.66	-1.336	-1.709	0	-0.061	-0.061	3.229	-8.521	1.591	-0.183	0.061	0.061	3.967	9.252	3.113	-0.061	-0.061	-0.061	-9.495	-0.395	-2.804	0	0	0	2.921	9.009	2.671	-0.061	-0.061	-0.061	0.729	9.899	0.458	-0.061	0	0	1510066866
-9.673	-1.349	-1.677	-0.061	-0.061	-0.061	3.229	-8.521	1.591	0	-0.122	0	3.968	9.245	3.115	-0.061	-0.061	-0.061	-9.491	-0.385	-2.836	-0.061	0	-0.061	2.963	9.036	2.693	-0.061	-0.061	-0.061	0.767	9.884	0.455	-0.061	0	0	1510066866
-9.689	-1.329	-1.689	-0.061	-0.061	0	3.323	-8.559	1.573	0.122	-0.183	0	3.981	9.219	3.129	0	-0.061	-0.122	-9.478	-0.391	-2.853	-0.061	-0.061	-0.061	2.979	9.016	2.651	-0.061	-0.061	-0.061	0.762	9.871	0.464	0	0	0	1510066866
-9.683	-1.317	-1.694	-0.061	-0.061	-0.061	3.36	-8.497	1.586	0.183	-0.122	0	4.037	9.202	3.126	-0.061	0.061	-0.122	-9.473	-0.385	-2.854	-0.061	-0.061	-0.061	2.982	8.997	2.65	0	-0.061	-0.061	0.756	9.898	0.459	-0.061	0	0	1510066866
-9.71	-1.347	-1.665	-0.061	-0.061	-0.061	3.299	-8.482	1.638	0.244	0	0	4.036	9.207	3.126	-0.061	0	-0.061	-9.484	-0.464	-2.869	-0.061	-0.061	-0.061	2.955	8.966	2.639	-0.061	0	-0.061	0.749	9.897	0.469	-0.061	-0.061	0	1510066866
-9.69	-1.349	-1.645	0	0	0	3.299	-8.482	1.638	0.244	-0.061	-0.061	3.994	9.27	3.174	-0.061	-0.061	-0.061	-9.451	-0.423	-2.852	0	-0.061	-0.061	2.924	9.009	2.64	-0.061	-0.061	-0.061	0.806	9.893	0.459	0	0	0	1510066866
-9.695	-1.317	-1.658	-0.061	-0.061	-0.061	3.289	-8.429	1.773	-0.122	-0.183	-0.122	4.004	9.208	3.151	-0.061	0	-0.061	-9.489	-0.398	-2.847	0	-0.061	-0.061	2.937	9.026	2.658	0	-0.061	-0.061	0.78	9.889	0.482	-0.061	0	0	1510066866
-9.648	-1.355	-1.666	-0.061	0	0	3.368	-8.392	1.367	-0.366	0	-0.061	4.027	9.191	3.094	-0.122	-0.061	0	-9.388	-0.415	-2.792	-0.061	-0.061	0	2.912	8.951	2.68	0	0	-0.061	0.696	9.905	0.508	0	-0.061	-0.061	1510066866
-9.677	-1.325	-1.67	0	-0.061	0	3.368	-8.392	1.367	-0.305	0	0	4.006	9.231	3.151	-0.122	0	0	-9.472	-0.453	-2.83	-0.061	0	0	2.877	8.976	2.671	0	0	0	0.773	9.861	0.469	0	-0.061	-0.061	1510066866
-9.617	-1.333	-1.665	0	0	0	3.405	-8.47	1.39	0.061	0	0	3.911	9.24	3.074	-0.122	-0.061	0	-9.471	-0.391	-2.873	0	0	-0.061	2.81	8.993	2.631	0	0	0	0.835	9.892	0.492	-0.061	0	0	1510066866
-9.694	-1.327	-1.706	0	0	0	3.307	-8.482	1.516	0.061	-0.244	-0.122	3.888	9.209	3.039	-0.061	-0.244	0.061	-9.464	-0.389	-2.895	-0.061	0	-0.061	2.966	9.031	2.667	0.061	-0.061	-0.061	0.707	9.885	0.463	-0.061	-0.061	-0.061	1510066866
-9.695	-1.318	-1.687	0	0	0	3.307	-8.482	1.516	-0.061	-0.183	-0.122	3.963	9.192	3.107	0	0.061	0	-9.453	-0.433	-2.873	-0.061	0	-0.061	2.968	9.007	2.632	0	-0.061	0	0.735	9.891	0.44	0	-0.061	-0.061	1510066866
-9.691	-1.336	-1.68	-0.061	-0.061	0	3.291	-8.495	1.573	-0.122	0	-0.061	3.889	9.243	3.147	0	0	-0.061	-9.441	-0.444	-2.858	-0.061	0	-0.061	2.966	9.002	2.625	0	-0.061	-0.061	0.791	9.908	0.486	-0.061	-0.061	-0.061	1510066866
-9.67	-1.346	-1.678	-0.061	0	0	3.291	-8.495	1.573	-0.122	0	-0.061	3.917	9.311	3.188	-0.061	0	-0.061	-9.463	-0.458	-2.839	0	0	-0.061	2.905	9.077	2.623	0	0	0	0.806	9.883	0.474	0	-0.061	0	1510066866
-9.683	-1.304	-1.702	-0.061	-0.061	0	3.252	-8.428	1.611	-0.061	0	-0.061	3.902	9.258	3.206	-0.061	0	-0.061	-9.438	-0.441	-2.883	0	0	0	2.885	9.062	2.628	-0.061	-0.061	-0.061	0.812	9.893	0.492	0	0	0	1510066866
-9.656	-1.329	-1.699	-0.061	-0.061	0	3.311	-8.451	1.611	0.061	0	0	3.857	9.197	3.171	-0.122	-0.122	-0.061	-9.502	-0.391	-2.905	0	0	0	2.842	8.972	2.615	-0.061	-0.061	0	0.751	9.892	0.501	0	0	0	1510066866
-9.634	-1.347	-1.717	-0.061	0	0	3.311	-8.451	1.611	0.061	0	0	3.924	9.199	3.104	-0.061	-0.122	-0.061	-9.469	-0.407	-2.962	-0.061	0	0	2.9	8.965	2.641	0	-0.061	-0.061	0.727	9.905	0.44	-0.061	0	0	1510066866
-9.679	-1.342	-1.711	0	-0.061	-0.061	3.335	-8.527	1.495	0.122	0	0	3.967	9.179	3.073	0	-0.122	-0.061	-9.476	-0.422	-2.969	-0.061	0	-0.061	2.987	8.99	2.655	0	-0.122	-0.061	0.726	9.871	0.444	0	0	-0.061	1510066866
-9.652	-1.317	-1.709	0	0	-0.061	3.289	-8.367	1.493	0	-0.244	-0.122	3.99	9.154	3.071	0.061	0	-0.122	-9.454	-0.437	-2.966	-0.061	0	-0.061	3.053	8.997	2.61	-0.061	-0.061	-0.061	0.721	9.91	0.45	-0.061	0	0	1510066867
-9.725	-1.302	-1.736	-0.061	0	-0.061	3.393	-8.391	1.323	-0.305	-0.122	-0.122	4.005	9.201	3.113	0.061	-0.061	-0.122	-9.457	-0.469	-2.94	-0.061	-0.061	-0.061	2.979	8.976	2.579	0	-0.061	-0.061	0.735	9.89	0.44	0	-0.061	-0.061	1510066867
-9.685	-1.324	-1.718	-0.061	0	-0.061	3.393	-8.391	1.323	-0.366	0.061	-0.061	4.069	9.226	3.188	0	-0.061	-0.122	-9.453	-0.488	-2.934	0	-0.061	-0.061	2.891	8.998	2.572	0	-0.061	-0.061	0.763	9.896	0.457	0	0	0	1510066867
-9.633	-1.333	-1.711	0	0	-0.061	3.334	-8.461	1.409	-0.183	-0.122	0	4.059	9.226	3.18	0	-0.122	0	-9.422	-0.446	-2.913	0	-0.061	-0.061	2.885	9.001	2.607	0.061	-0.061	-0.061	0.77	9.904	0.47	0	0	-0.061	1510066867
-9.666	-1.323	-1.709	0	-0.061	-0.061	3.354	-8.482	1.61	-0.061	-0.122	-0.061	4.069	9.215	3.163	-0.061	-0.061	0.061	-9.415	-0.423	-2.896	-0.061	0	-0.061	2.931	8.996	2.608	0	-0.061	-0.061	0.739	9.875	0.443	-0.061	-0.061	-0.061	1510066867
-9.688	-1.309	-1.705	0	0	0	3.354	-8.482	1.61	-0.061	-0.244	-0.061	3.975	9.214	3.174	-0.061	-0.061	0.061	-9.436	-0.434	-2.917	-0.061	0.061	-0.061	2.931	8.997	2.613	0	0	0	0.796	9.863	0.433	0	0	0	1510066867
-9.69	-1.329	-1.711	-0.061	-0.061	-0.061	3.328	-8.534	1.604	-0.061	0	-0.061	3.942	9.234	3.137	-0.061	-0.061	0	-9.466	-0.492	-2.951	-0.061	0.061	-0.061	2.921	8.988	2.549	0	0	0	0.803	9.899	0.425	0	-0.061	-0.061	1510066867
-9.664	-1.323	-1.699	0	-0.061	-0.061	3.307	-8.492	1.566	0	0	0	3.907	9.264	3.095	-0.061	-0.061	0	-9.442	-0.456	-2.943	0	-0.061	-0.061	2.942	9.05	2.562	0	-0.061	0	0.748	9.898	0.457	0	0	0	1510066867
-9.685	-1.303	-1.713	-0.122	0	-0.061	3.307	-8.492	1.566	0.061	-0.122	0	3.945	9.24	3.098	-0.061	0	0	-9.436	-0.447	-2.933	-0.061	0	-0.061	2.949	9.057	2.56	0	0	-0.061	0.757	9.906	0.447	0	-0.061	-0.061	1510066867
-9.68	-1.349	-1.721	-0.061	-0.061	-0.061	3.304	-8.437	1.37	0.061	-0.061	0.061	3.9	9.209	3.051	-0.061	-0.061	-0.061	-9.439	-0.481	-2.97	-0.061	0	0	2.899	9.025	2.529	0	0	-0.061	0.755	9.881	0.462	0	-0.061	-0.061	1510066867
-9.658	-1.352	-1.715	-0.061	0	-0.061	3.304	-8.437	1.37	0.183	0	0.061	3.918	9.203	2.999	0	-0.122	-0.122	-9.458	-0.458	-2.974	-0.061	0	-0.061	2.927	9.016	2.54	0	-0.061	-0.061	0.787	9.9	0.458	0	0	-0.061	1510066867
-9.662	-1.351	-1.712	-0.061	0	-0.061	3.344	-8.422	1.321	0.244	-0.122	0	4.009	9.22	2.999	0.061	-0.061	-0.122	-9.433	-0.453	-2.979	-0.061	-0.061	0	2.955	9.04	2.552	0	-0.061	-0.061	0.738	9.902	0.444	0	0	-0.061	1510066867
-9.665	-1.354	-1.725	-0.061	0	-0.061	3.336	-8.38	1.449	0.183	-0.122	-0.061	4.035	9.228	3.076	0.061	0.061	-0.061	-9.447	-0.457	-2.972	-0.061	0	-0.061	2.942	9.059	2.56	0	-0.061	-0.061	0.711	9.895	0.421	0	0	-0.061	1510066867
-9.66	-1.382	-1.711	0	0	-0.061	3.305	-8.429	1.476	0	-0.061	0	4.003	9.213	3.139	0.061	0	-0.061	-9.44	-0.494	-2.969	-0.061	-0.061	-0.061	2.94	9.048	2.546	-0.061	0	-0.061	0.715	9.902	0.423	-0.061	0	-0.061	1510066867
-9.68	-1.366	-1.738	0	-0.061	-0.061	3.305	-8.429	1.476	-0.183	0	-0.061	4	9.21	3.173	0	-0.061	-0.061	-9.43	-0.506	-2.988	0	-0.061	0	2.923	9.013	2.533	0	0	-0.122	0.709	9.902	0.452	-0.061	0	-0.061	1510066867
-9.676	-1.371	-1.741	-0.061	0	-0.061	3.28	-8.452	1.415	-0.366	0	-0.061	4.008	9.244	3.187	0	-0.061	-0.061	-9.436	-0.499	-2.984	0	-0.061	0	2.891	9.022	2.528	0	-0.061	-0.061	0.729	9.895	0.433	-0.061	0	-0.061	1510066867
-9.671	-1.386	-1.748	0	-0.061	-0.061	3.253	-8.488	1.486	-0.305	0.061	0.061	4.02	9.271	3.143	-0.061	-0.061	-0.061	-9.427	-0.474	-2.957	0	-0.061	0	2.927	9.056	2.533	0	0	-0.061	0.705	9.909	0.433	-0.061	0	-0.061	1510066867
-9.666	-1.369	-1.726	0	0	-0.061	3.253	-8.488	1.486	-0.122	-0.061	0.061	4.018	9.239	3.118	-0.061	-0.061	-0.061	-9.427	-0.474	-2.957	0	-0.061	0	2.914	9.055	2.531	0	0	-0.061	0.714	9.889	0.423	0	-0.061	-0.061	1510066867
-9.659	-1.381	-1.742	-0.061	0	-0.061	3.25	-8.491	1.58	-0.061	-0.061	0.061	3.99	9.244	3.061	0	-0.061	-0.061	-9.435	-0.462	-2.963	0	-0.122	0	2.882	9.033	2.537	0	0	-0.061	0.715	9.898	0.429	0	-0.061	-0.061	1510066867
-9.678	-1.388	-1.747	-0.061	0	-0.061	3.352	-8.522	1.59	-0.122	0	0	3.976	9.257	3.058	0	0	-0.061	-9.458	-0.476	-2.934	0	-0.122	0	2.921	9.064	2.562	-0.061	0	-0.061	0.717	9.893	0.418	0	-0.061	-0.061	1510066867
-9.678	-1.365	-1.743	0	0	-0.061	3.439	-8.538	1.554	-0.122	0	0	3.944	9.251	3.072	0	0.061	-0.122	-9.458	-0.476	-2.934	0	-0.122	0	2.903	9.062	2.527	-0.061	0	-0.061	0.701	9.902	0.397	-0.061	0	-0.061	1510066867
-9.678	-1.351	-1.775	-0.061	0	-0.061	3.452	-8.47	1.477	-0.122	0	0	3.956	9.256	3.074	0	0	-0.061	-9.46	-0.488	-2.931	0	-0.122	0	2.863	9.054	2.533	0	0	-0.061	0.677	9.898	0.443	0	-0.061	-0.061	1510066867
-9.643	-1.394	-1.771	-0.061	0	-0.061	3.452	-8.47	1.477	-0.122	0.061	0	3.99	9.262	3.082	0	0	-0.061	-9.459	-0.481	-2.903	0.061	-0.122	0	2.826	9.05	2.535	-0.061	0	-0.061	0.682	9.906	0.404	-0.061	-0.061	-0.061	1510066867
-9.618	-1.402	-1.759	0	0	-0.061	3.435	-8.488	1.47	-0.122	0	-0.061	3.95	9.233	3.061	0	0	-0.061	-9.459	-0.481	-2.903	0.061	-0.122	0	2.859	9.049	2.547	-0.061	0	-0.061	0.72	9.902	0.388	0	0	-0.061	1510066867
-9.658	-1.403	-1.739	0	0	-0.061	3.283	-8.488	1.44	-0.061	0.122	-0.122	3.924	9.244	3.055	0	0	-0.061	-9.472	-0.494	-2.873	0.061	-0.183	0	2.883	9.028	2.548	-0.061	0	-0.061	0.709	9.874	0.426	0	0	-0.061	1510066867
-9.671	-1.373	-1.745	0	0	-0.061	3.283	-8.488	1.44	-0.061	0.122	-0.061	3.925	9.278	3.057	0	0	-0.122	-9.51	-0.486	-2.882	0.061	-0.183	0	2.877	9.077	2.55	-0.061	0	-0.061	0.697	9.891	0.382	-0.061	-0.061	-0.061	1510066868
-9.664	-1.431	-1.726	0	0	-0.061	3.248	-8.5	1.449	-0.061	0.122	0	3.881	9.311	3.062	0	0	-0.122	-9.51	-0.486	-2.882	0.061	-0.183	0	2.836	9.085	2.546	-0.061	0	-0.061	0.714	9.897	0.434	-0.061	-0.061	-0.061	1510066868
-9.676	-1.426	-1.737	0.061	0	-0.061	3.229	-8.497	1.389	-0.061	0.122	-0.061	3.868	9.325	3.098	0	-0.061	-0.061	-9.485	-0.459	-2.779	0.122	-0.305	0	2.854	9.13	2.576	-0.061	-0.061	-0.122	0.668	9.898	0.441	-0.061	-0.061	-0.061	1510066868
-9.647	-1.43	-1.73	0.061	0	-0.061	3.229	-8.497	1.389	0	0.061	0	3.895	9.259	3.096	0	0	-0.122	-9.497	-0.474	-2.74	0.061	-0.244	-0.061	2.848	9.068	2.572	-0.061	0	-0.061	0.618	9.918	0.429	0	-0.122	-0.061	1510066868
-9.647	-1.442	-1.725	0.122	-0.061	-0.061	3.177	-8.494	1.421	0	0.122	0.061	3.894	9.294	3.077	-0.061	-0.061	-0.122	-9.497	-0.474	-2.74	0.061	-0.244	0	2.821	9.044	2.585	-0.122	0	-0.061	0.651	9.893	0.423	0	-0.183	-0.122	1510066868
-9.656	-1.406	-1.729	0.061	0	-0.061	3.235	-8.513	1.433	-0.061	0.122	0.061	3.86	9.272	3.052	-0.061	-0.061	-0.122	-9.501	-0.479	-2.686	0.061	-0.244	0	2.798	9.056	2.577	-0.061	0	-0.122	0.757	9.881	0.421	-0.061	-0.061	-0.061	1510066868
-9.695	-1.444	-1.742	0.061	-0.061	-0.061	3.224	-8.489	1.357	0	0.122	0.061	3.908	9.286	3.024	-0.061	-0.061	-0.122	-9.549	-0.483	-2.651	0.061	-0.244	0	2.797	9.051	2.613	-0.061	0	-0.061	0.662	9.893	0.447	-0.061	-0.122	-0.061	1510066868
-9.641	-1.457	-1.707	0.061	0	-0.061	3.223	-8.441	1.383	-0.061	0.122	0.061	3.913	9.326	3.011	0	0	-0.122	-9.549	-0.483	-2.651	0.061	-0.244	0	2.791	9.097	2.598	-0.122	0	-0.061	0.665	9.906	0.402	0	-0.183	-0.061	1510066868
-9.625	-1.449	-1.736	0	0	-0.061	3.256	-8.509	1.31	-0.122	0.183	0.061	3.884	9.32	2.992	0	0	-0.122	-9.518	-0.434	-2.574	0.061	-0.305	0	2.799	9.129	2.649	-0.061	0	-0.122	0.738	9.904	0.427	-0.061	-0.061	0	1510066868
-9.636	-1.477	-1.751	0	0	-0.122	3.256	-8.509	1.31	-0.122	0.122	0.061	3.871	9.252	3.005	0	0	-0.122	-9.546	-0.422	-2.511	0.061	-0.244	0	2.753	9.067	2.653	-0.122	0	-0.122	0.624	9.889	0.434	-0.061	-0.061	-0.061	1510066868
-9.627	-1.525	-1.738	0	0	-0.061	3.284	-8.51	1.365	-0.122	0.061	-0.061	3.791	9.244	3.041	0	-0.061	-0.122	-9.546	-0.422	-2.511	0.061	-0.244	0	2.725	9.009	2.646	-0.061	0	-0.122	0.605	9.902	0.429	0	-0.122	-0.061	1510066868
-9.655	-1.531	-1.742	0	-0.061	-0.061	3.284	-8.491	1.375	-0.122	0.122	-0.061	3.857	9.281	3.006	0	0.061	-0.122	-9.576	-0.457	-2.431	0	-0.244	0	2.736	9.031	2.657	-0.061	0	-0.122	0.598	9.909	0.428	-0.061	-0.122	-0.061	1510066868
-9.633	-1.535	-1.735	0	0	-0.061	3.202	-8.506	1.336	-0.122	0.122	-0.061	3.832	9.336	2.992	0	0.061	-0.122	-9.561	-0.487	-2.412	0	-0.244	0	2.702	9.075	2.701	-0.061	0.061	-0.061	0.652	9.902	0.42	-0.061	-0.061	-0.061	1510066868
-9.609	-1.523	-1.749	0	0	-0.061	3.21	-8.58	1.354	-0.122	0.061	-0.122	3.808	9.343	2.957	0	0	-0.061	-9.561	-0.487	-2.412	0	-0.244	0	2.645	9.103	2.687	-0.061	0.061	-0.061	0.647	9.877	0.408	0	-0.061	-0.061	1510066868
-9.66	-1.572	-1.755	0	-0.061	-0.122	3.043	-8.557	1.375	-0.122	0.122	-0.061	3.779	9.317	2.936	0	-0.061	-0.061	-9.586	-0.482	-2.328	0	-0.183	0	2.596	9.086	2.699	-0.061	0	-0.061	0.546	9.9	0.444	-0.061	-0.061	-0.061	1510066868
-9.616	-1.552	-1.731	0.061	-0.061	-0.061	3.043	-8.557	1.375	-0.061	0.061	-0.061	3.759	9.306	2.919	0	-0.061	-0.061	-9.564	-0.492	-2.32	0	-0.183	0	2.609	9.068	2.675	-0.061	-0.061	-0.061	0.62	9.914	0.41	0	-0.122	-0.061	1510066868
-9.641	-1.572	-1.735	0	-0.061	-0.061	3.027	-8.563	1.349	0	0	0	3.719	9.32	2.929	0	-0.061	-0.061	-9.564	-0.492	-2.32	0	-0.122	0	2.62	9.079	2.683	-0.061	0	-0.061	0.688	9.887	0.445	0	0	0	1510066868
-9.649	-1.57	-1.718	0.061	-0.122	-0.061	3.036	-8.552	1.37	-0.061	0	0	3.704	9.314	2.906	0	-0.061	-0.061	-9.562	-0.48	-2.318	0	-0.061	0	2.567	9.079	2.681	-0.061	-0.061	-0.061	0.626	9.896	0.437	-0.061	-0.061	-0.061	1510066868
-9.635	-1.585	-1.747	0	-0.122	-0.061	3.082	-8.516	1.314	-0.061	0	0.061	3.731	9.305	2.878	-0.061	-0.122	-0.061	-9.549	-0.455	-2.261	0	-0.061	0	2.542	9.065	2.696	-0.061	-0.061	-0.122	0.617	9.917	0.429	0	-0.061	-0.061	1510066868
-9.591	-1.592	-1.699	0	-0.061	0	3.092	-8.528	1.272	-0.061	0	0.061	3.72	9.339	2.858	0	-0.122	-0.061	-9.549	-0.455	-2.261	0	0	0	2.553	9.103	2.698	-0.061	-0.061	-0.122	0.615	9.908	0.427	-0.061	-0.061	-0.061	1510066868
-9.637	-1.597	-1.702	0	-0.061	-0.061	3.175	-8.543	1.272	-0.061	-0.061	0	3.718	9.332	2.848	0	-0.122	-0.061	-9.601	-0.444	-2.302	0	0	0	2.597	9.121	2.707	-0.061	-0.061	-0.122	0.668	9.871	0.432	-0.061	-0.061	0	1510066868
-9.625	-1.621	-1.714	0	-0.061	-0.061	3.151	-8.524	1.238	-0.122	-0.061	-0.061	3.76	9.38	2.944	0	-0.122	-0.061	-9.563	-0.419	-2.269	0	0	0	2.614	9.122	2.744	-0.061	-0.061	-0.122	0.622	9.892	0.428	-0.061	-0.061	0	1510066868
-9.655	-1.595	-1.688	0	-0.061	0	3.151	-8.524	1.238	-0.061	-0.183	-0.061	3.783	9.361	3.034	0	-0.061	-0.061	-9.563	-0.419	-2.269	0	0	0	2.57	9.107	2.762	-0.061	-0.061	-0.061	0.559	9.906	0.45	-0.061	0	-0.061	1510066868
-9.624	-1.55	-1.689	-0.061	-0.061	0	3.182	-8.534	1.264	-0.061	-0.061	-0.061	3.725	9.319	3.04	-0.061	-0.122	-0.061	-9.555	-0.453	-2.338	-0.061	0.061	0	2.542	9.046	2.731	-0.061	-0.061	-0.061	0.613	9.891	0.476	0	-0.061	0	1510066868
-9.646	-1.571	-1.68	-0.061	-0.061	-0.061	3.182	-8.534	1.264	-0.061	-0.061	-0.061	3.725	9.319	3.04	-0.061	-0.122	-0.061	-9.555	-0.453	-2.338	0	0.061	0	2.568	9.082	2.695	-0.061	-0.122	-0.061	0.652	9.884	0.479	-0.122	0	0	1510066868
-9.665	-1.568	-1.669	0	0	0	3.18	-8.553	1.257	-0.061	-0.183	-0.122	3.878	9.375	2.968	-0.061	-0.244	-0.061	-9.611	-0.418	-2.412	-0.061	0.061	0	2.7	9.156	2.717	0	-0.122	-0.061	0.617	9.889	0.477	0	0	0	1510066869
-9.643	-1.567	-1.682	-0.061	0	0	3.191	-8.573	1.333	-0.122	-0.122	-0.061	3.933	9.351	2.996	0.061	0.061	-0.122	-9.552	-0.403	-2.4	-0.061	0	0	2.777	9.17	2.731	-0.061	-0.061	-0.061	0.61	9.918	0.451	-0.061	0	0	1510066869
-9.65	-1.568	-1.647	-0.061	-0.061	0	3.219	-8.604	1.349	-0.122	-0.061	0	3.933	9.351	2.996	0.061	0.061	-0.122	-9.552	-0.403	-2.4	-0.061	0	0	2.686	9.098	2.72	-0.061	0	0	0.563	9.904	0.418	-0.061	0	-0.061	1510066869
-9.601	-1.544	-1.665	-0.061	0	-0.061	3.218	-8.595	1.41	-0.061	-0.183	-0.061	3.972	9.3	3.122	-0.061	-0.061	0	-9.54	-0.404	-2.406	-0.061	0	-0.061	2.623	9.083	2.696	0	0	0.061	0.608	9.921	0.457	-0.061	0.122	-0.061	1510066869
-9.586	-1.512	-1.628	-0.122	0	-0.061	3.369	-8.551	1.455	0	-0.122	-0.061	4	9.22	3.118	-0.122	0	0.061	-9.519	-0.388	-2.43	-0.061	0.061	0	2.674	9.014	2.689	0	0.061	0.061	0.548	9.881	0.429	0	0	-0.061	1510066869
-9.392	-1.36	-1.631	-0.305	0.427	-0.122	3.354	-8.492	1.439	0.061	-0.061	-0.122	4.017	9.24	3.074	-0.122	0	0.061	-9.522	-0.425	-2.457	-0.122	0	-0.061	2.708	8.988	2.633	0	0.122	0.122	0.56	9.873	0.458	-0.061	0	-0.061	1510066869
-9.344	-0.981	-1.748	-0.549	0.671	-0.244	3.322	-8.448	1.443	0.061	-0.122	-0.244	3.959	9.211	3.07	-0.061	0	0.061	-9.501	-0.412	-2.597	-0.183	0.122	-0.061	2.897	9.048	2.572	0	0.122	0.122	0.535	9.804	0.427	-0.061	-0.061	-0.183	1510066869
-9.649	-1.138	-2.262	-0.488	0.244	-0.366	3.224	-8.404	1.414	0.061	-0.183	-0.244	3.86	9.034	2.966	0	0	-0.061	-9.56	-0.33	-2.826	-0.244	0.061	0	3.177	9.046	2.462	-0.061	0.122	0	0.602	9.72	0.178	0	0.183	-0.427	1510066869
-9.746	-1.29	-2.29	-0.305	0.183	-0.366	3.061	-8.254	1.298	0.061	-0.183	-0.244	3.84	8.885	2.948	0	0	-0.061	-9.676	-0.336	-3.016	-0.549	-0.122	0.061	3.537	8.943	2.346	-0.061	0.183	-0.183	0.754	9.89	0.126	-0.061	0.671	-0.488	1510066869
-9.589	-0.916	-2.419	-0.427	0.061	-0.427	2.926	-8.143	1.129	0	-0.61	-0.305	3.947	9.028	3.018	0.366	0.488	-0.671	-9.818	-0.659	-3.198	-0.671	-0.244	-0.061	3.759	8.981	2.207	-0.122	0.366	-0.305	0.805	9.99	0.187	-0.183	0.488	-0.488	1510066869
-9.619	-0.878	-2.424	-0.671	-0.244	-0.671	2.879	-8.369	1.004	-0.122	-0.61	-0.122	3.907	9.061	3.058	0.305	0.122	-0.854	-9.593	-0.755	-3.167	-0.61	-0.732	-0.122	3.719	9.103	2.098	-0.122	0.549	-0.549	1.135	9.927	0.16	-0.305	0.305	-0.244	1510066869
-9.793	-1.183	-2.34	-0.854	-0.366	-0.732	2.891	-8.229	1.425	-0.305	-0.671	0	4.06	9.018	3.143	0.305	0.122	-0.854	-9.593	-0.755	-3.167	-0.61	-0.854	-0.061	3.269	8.961	2.036	-0.244	0.488	-0.671	1.309	9.904	0.29	-0.427	0.671	-0.122	1510066869
-9.526	-1.45	-2.237	-0.977	-0.916	-0.732	2.891	-8.229	1.425	-0.549	-0.549	0.122	3.998	9.146	3.28	0.244	0.305	-0.916	-9.505	-0.873	-2.946	-0.549	-0.916	0	2.951	8.914	2.08	-0.366	0.427	-0.732	1.43	9.97	0.413	-0.549	0.671	-0.061	1510066869
-9.195	-1.693	-1.643	-1.16	-1.526	-0.671	2.87	-8.244	1.769	-0.732	-0.793	0.183	3.752	9.316	3.344	0	0.122	-0.916	-9.104	-0.924	-2.428	-0.549	-0.854	0.122	2.789	8.991	2.22	-0.427	0.549	-0.793	2.863	9.739	0.816	-0.671	0.061	0.366	1510066869
-9.505	-2.059	-0.973	-1.221	-1.892	-0.549	3.146	-8.228	1.806	-0.732	-0.854	0.427	3.752	9.316	3.344	0	0.122	-0.916	-9.104	-0.924	-2.428	-0.122	-0.977	0.183	2.365	8.908	2.497	-0.427	0.549	-0.854	3.662	9.428	1.434	-0.793	0.549	1.587	1510066869
-10.084	-2.419	-0.69	-0.061	-1.831	-0.549	3.2	-8.015	1.742	-0.671	-1.282	0.488	3.223	9.366	3.182	-0.244	-0.305	-0.793	-9.05	-0.569	-2.274	0.122	-0.427	0.366	1.692	8.783	3.033	-0.427	0.488	-0.732	3.175	9.781	1.023	-1.038	1.282	2.258	1510066869
-10.592	-1.916	-0.297	0.488	-0.977	-0.61	3.614	-7.872	1.604	-0.427	-2.075	0.366	2.878	9.889	3.07	-0.366	-0.732	-0.427	-10.094	0.147	-2.539	0.122	-0.671	0.427	1.904	9.087	3.576	-0.366	0.244	-0.732	2.51	10.712	0.624	-0.305	0.916	2.686	1510066869
-10.798	-1.561	-0.401	0.244	-0.671	-0.549	4.102	-8.276	1.085	-0.183	-2.258	0.488	2.791	10.098	3.133	-0.244	-1.099	-0.305	-10.094	0.147	-2.539	0.183	-1.038	0.366	2.609	9.761	4.029	-0.183	0.122	-0.916	2.726	11.02	1.463	0.732	0.427	3.723	1510066869
-9.941	-2.183	-0.199	0.183	-0.671	-0.793	4.789	-8.854	0.603	-0.122	-1.648	0.977	2.885	9.855	3.38	0.427	0.061	-0.61	-9.988	0.293	-2.449	0.183	-0.916	0.427	2.347	9.67	4.164	-0.366	0.244	-0.793	1.827	11.219	1.266	-0.244	1.526	3.052	1510066869
-9.648	-2.066	-0.049	0.732	-0.61	-0.305	5.382	-8.882	0.284	-0.305	-0.671	1.16	2.885	9.855	3.38	0.427	0.061	-0.61	-9.745	0.078	-2.516	0.488	-0.916	0.244	1.859	9.22	3.95	-0.488	-0.244	-0.671	0.52	10.116	1.221	0.122	0.427	2.014	1510066869
-8.954	-1.668	0.279	0.977	-0.671	-0.244	5.588	-8.715	0.248	-0.61	0.061	0.732	2.119	8.698	3.371	0.366	-0.183	-0.549	-9.427	0.298	-2.355	0.793	-0.793	0.122	1.853	8.543	3.784	-0.366	-0.488	-0.854	0.674	9.243	0.474	0.549	-0.61	1.404	1510066869
-8.751	-1.2	0.371	1.038	-0.488	-0.366	5.454	-8.177	0.353	-0.732	0.732	0.183	2.119	8.698	3.371	0.183	-0.977	-0.549	-9.186	0.517	-2.099	0.793	-0.916	0.183	2.01	7.945	3.631	-0.305	-0.61	-0.977	2.199	8.734	0.764	0.61	0.366	1.038	1510066869
-8.742	-0.989	0.377	0.61	-0.305	-0.244	4.901	-7.623	0.511	-0.793	0.793	-0.061	2.119	8.698	3.371	0.183	-0.977	-0.549	-9.019	1.139	-1.938	0.854	-1.038	0	2.194	7.76	3.735	-0.183	-0.366	-0.977	2.291	8.159	0.809	0.732	0.244	0.793	1510066869
-9.199	-0.991	0.386	0.488	0	-0.122	4.517	-7.588	0.635	-0.671	0.793	-0.183	2.85	8.622	3.159	0.183	-0.977	-0.549	-9.019	1.139	-1.938	0.671	-0.977	-0.061	2.33	8.031	3.982	-0.061	-0.305	-0.977	3.29	7.972	1.109	1.16	-0.671	0.671	1510066869
-9.845	-1.209	0.601	0.122	-0.488	-0.244	4.362	-8.018	0.522	-0.671	0.793	-0.183	3.112	8.86	3.339	0.793	-0.427	-0.977	-9.343	1.316	-2	0.305	-0.854	-0.244	2.408	8.312	4.052	0	-0.427	-0.977	3.892	8.16	1.062	1.282	-0.122	0.793	1510066869
-9.849	-1.147	1.053	-0.061	-0.366	-0.244	4.369	-8.697	0.391	-0.427	0.854	0	3.441	8.99	3.614	0.977	-0.427	-0.916	-9.347	0.746	-1.977	0.244	-0.793	-0.305	2.31	8.404	4.016	0.183	-0.549	-0.916	4.022	8.075	0.87	0.854	0.366	0.732	1510066870
-9.85	-0.835	1.28	0.061	-0.244	-0.122	4.313	-9.101	0.251	0.122	0.366	-0.183	3.576	8.998	3.773	0.977	-0.305	-0.732	-9.347	0.746	-1.977	0.305	-0.549	-0.61	2.117	8.391	3.907	0.366	-0.61	-0.793	4.998	8.016	1.371	0.61	-0.977	-0.305	1510066870
-10.061	-1.109	1.432	-0.549	0.244	-0.183	4.278	-9.159	0.281	0.061	0.427	-0.366	3.67	8.988	3.884	0.61	-0.732	0.122	-9.167	0.756	-1.817	0.427	-0.671	-0.732	1.916	8.331	3.852	0.488	-0.671	-0.671	6.397	8.555	1.804	0.793	-0.122	-0.427	1510066870
-11.335	-2.049	1.438	0.732	-0.061	0.183	4.082	-8.945	0.443	0.061	0.854	-0.366	3.67	8.988	3.884	0.61	-0.732	0.122	-9.159	0.78	-1.48	0.305	0.549	-0.854	1.615	8.509	3.901	0.549	-0.793	-0.366	5.351	8.4	1.056	0.061	-1.526	-0.977	1510066870
-11.599	-2.263	0.274	0.793	0.793	0.061	3.863	-8.981	0.697	0.061	1.343	-0.061	3.616	11.33	3.563	0.427	-0.793	0.427	-11.109	0.535	-1.684	0.305	-0.183	-0.671	2	9.837	3.801	0.61	-0.854	-0.244	3.826	9.357	-0.69	1.038	-3.418	-1.343	1510066870
-10.418	-3.37	0.263	0.183	0.977	-0.183	3.464	-9.753	0.651	0.305	1.282	0.244	3.917	12.609	3.413	0.366	-0.916	0.427	-11.38	0.45	-1.308	-0.427	0.305	-0.671	2.42	11.572	4.116	0.916	-0.732	-0.122	7.084	11.511	0.097	-0.427	0.916	-0.488	1510066870
-10.289	-3.371	-0.4	0.488	2.258	0.122	3.086	-10.606	0.537	0.61	0.61	0.366	4.228	12.77	3.181	0.427	-0.549	0.366	-11.926	-0.592	-0.952	-0.671	0	-1.038	1.743	12.385	3.609	0.488	-0.366	0.366	3.48	11.231	1.361	-1.892	0.366	-1.465	1510066870
-8.964	-3.009	-1.675	0.488	2.808	0.122	2.582	-10.893	0.202	1.282	-0.977	0.488	3.941	11.676	2.656	0.366	0.671	0.549	-10.886	-0.833	-0.178	-0.305	0.183	-0.671	1.104	11.835	3.046	0.183	-0.061	0.61	-1.111	10.176	-0.191	0.122	-2.319	-2.136	1510066870
-9.049	-2.943	-2.26	-0.244	1.953	0.305	2.802	-9.981	0.311	1.404	-1.587	0.061	3.49	10.444	2.073	-0.061	1.343	0.916	-9.963	-1.434	0.476	-0.61	-0.122	-0.549	0.421	10.514	2.348	-0.122	0.244	0.977	0.758	10.123	-1.184	0.244	-2.075	-2.625	1510066870
-8.681	-2.01	-2.183	-0.671	2.136	0.854	2.838	-8.637	0.636	1.099	-0.916	-0.916	3.257	10.011	1.566	-0.427	1.16	1.038	-9.044	-2.062	0.456	-0.427	0.732	-0.427	-0.14	9.671	1.809	-0.305	0.671	1.404	2.299	9.692	-1.166	-0.122	0.488	-2.563	1510066870
-9.659	-1.55	-2.594	-0.854	1.343	0.854	2.415	-8.175	0.931	0.793	-0.244	-1.526	3.036	9.717	1.142	-0.854	0.916	0.977	-8.741	-1.549	0.15	-0.366	1.038	-0.061	-0.087	9.371	1.727	-0.061	0.61	1.526	1.208	8.844	-1.66	0.305	0.183	-2.38	1510066870
-8.995	-1.604	-2.438	-1.343	1.526	0.427	1.91	-7.918	1.272	0.61	0.061	-1.709	3.09	9.156	0.906	-1.343	0.122	0.916	-8.768	-1.164	-0.409	-0.854	0.977	0.061	0.496	9.213	1.791	0.244	0	1.282	1.572	9.539	-0.931	0.061	0.244	-2.563	1510066870
-8.754	-1.969	-2.533	-1.526	0.793	-0.122	1.91	-7.918	1.272	0.61	0.061	-1.709	3.423	8.758	0.975	-1.282	-0.671	0.854	-8.86	-1.493	-0.885	-1.099	1.282	0.122	1.203	8.845	1.546	0.244	-0.244	1.16	1.175	9.772	-0.036	0.244	0.977	-2.319	1510066870
-8.598	-1.946	-2.56	-1.16	0.549	0.061	1.528	-7.577	1.19	0.549	-0.122	-1.221	3.423	8.758	0.975	-1.038	-0.549	0.671	-9.085	-1.522	-1.36	-0.977	0.854	0.244	2.109	8.835	1.543	0.122	0.244	0.977	0.301	9.698	0.323	-0.122	1.16	-2.319	1510066870
-8.399	-1.794	-3.097	-0.916	0.61	0	1.547	-7.314	0.855	0.61	-0.977	-0.366	3.981	8.52	1.217	-0.793	0.305	0.183	-8.918	-1.471	-1.737	-0.854	0.488	0.488	2.745	8.855	1.709	0.122	0.916	0.61	-0.213	9.449	-0.305	0.183	0.61	-2.258	1510066870
-8.933	-1.775	-3.181	-0.793	-0.427	-0.488	2.067	-7.05	0.912	0.488	-0.793	0	4.058	8.385	1.488	-0.427	1.099	-0.061	-8.722	-1.651	-1.93	-0.793	0.305	0.488	2.333	8.68	1.694	-0.244	1.099	0.61	-0.142	9.381	-0.684	0.366	0.244	-2.319	1510066870
-8.899	-1.747	-2.444	0.916	-0.916	-0.061	2.247	-6.845	1.172	0.244	-0.793	0.244	4.058	8.385	1.488	-0.183	1.648	-0.061	-8.333	-1.922	-1.897	-0.732	-0.061	0.488	1.67	8.388	1.56	-0.427	0.671	0.671	0.187	9.609	-0.455	0.183	0.183	-1.77	1510066870
-8.369	-0.897	-2.498	0.549	-0.366	0.061	2.388	-6.761	1.169	-0.122	-1.648	0.366	3.718	8.556	2.049	-0.244	1.709	0	-8.033	-2.531	-1.994	-0.305	0.549	0.427	1.073	8.244	1.4	-0.488	0.549	0.793	0.535	9.256	-0.002	0	-0.366	-1.77	1510066870
-8.626	-0.636	-2.851	-0.061	-0.305	0.061	2.969	-6.644	1.282	-0.305	-2.075	0.488	3.271	8.903	1.793	-0.732	1.099	0.122	-8.57	-1.8	-2.206	0.549	0.305	0.427	1.244	8.39	1.681	-0.427	0.305	0.671	-0.313	9.359	0.077	-0.488	-0.549	-1.892	1510066870
-10.061	-1.577	-3.805	-1.282	0.793	0.061	3.559	-6.576	1.501	-0.671	-2.38	0.366	3.424	10.391	1.782	-0.916	-0.427	0.244	-9.85	-0.858	-2.39	0.183	1.404	1.16	2.346	9.393	2.158	-0.366	-0.061	0.305	-0.035	9.434	-0.657	-0.61	-0.61	-1.709	1510066870
-12.723	-2.5	-4.215	-0.366	-0.916	0.183	4.366	-7.703	1.501	-0.916	-1.831	0.549	3.744	12.246	2.177	-0.549	-1.221	-0.061	-12.703	-0.316	-3.357	0.183	-0.671	0.793	4.073	11.682	3.09	-0.488	-0.061	-0.305	1.42	10.22	-1.028	-0.854	-0.244	-0.854	1510066870
-11.88	-3.962	-3.415	-0.549	-1.77	0.61	5.015	-10.791	1.278	-0.549	-1.77	1.16	3.744	12.246	2.177	0.122	-0.671	-0.732	-13.138	-0.072	-2.814	-0.427	-0.305	0.671	4.682	12.371	3.99	-0.122	-0.183	-1.038	3.333	11.988	0.5	-2.136	-0.732	1.099	1510066870
-10.768	-4.843	-1.937	1.221	-5.066	0.488	5.901	-12.714	0.684	-0.183	-1.77	1.16	4.109	11.972	2.745	0.793	0.732	-1.038	-12.549	-0.567	-2.071	0.244	-1.892	0.366	2.39	11.092	4.273	-0.488	0.732	-0.793	4.78	12.595	2.394	-3.357	-0.732	3.54	1510066870
-10.048	-2.667	-0.476	1.038	-1.953	0.549	6.801	-12.506	0.635	-0.183	-0.183	0.305	2.263	9.987	2.852	0.549	2.136	-0.427	-10.718	-0.468	-0.676	1.038	-0.916	0.244	0.012	9.219	4.305	-0.61	1.099	-0.61	3.486	12.242	2.082	-2.136	-1.038	5.371	1510066870
-10.641	-2.163	-1.298	0.244	-0.732	0.305	6.554	-10.302	1.157	-0.732	2.502	-0.916	1.212	9.884	2.579	-0.244	0.549	0.61	-9.661	0.955	0.03	1.221	-0.793	-0.305	-1.282	8.466	4.959	-0.183	0.427	-0.244	-0.495	13.467	-0.025	-1.221	-0.977	4.7	1510066870
-8.642	-2.668	-1.158	-0.183	-1.587	-0.244	4.051	-9.065	0.668	-0.549	4.089	-1.526	1.2	9.778	2.643	-0.732	-2.197	1.404	-9.751	1.281	-0.059	0.122	0.183	-0.305	-0.9	8.587	4.572	0.244	-1.16	-0.061	-2.239	13.035	-0.055	-0.122	-0.488	5.188	1510066871
-7.634	-2.268	-0.636	-0.732	-0.732	-0.122	4.051	-9.065	0.668	0.427	2.808	-1.465	1.2	9.778	2.643	-0.732	-3.052	1.404	-9.094	1.186	-0.409	0.366	-0.244	-0.183	0.994	8.683	4.255	0.427	-1.343	-0.122	-0.906	10.596	-0.039	0.732	-1.038	5.249	1510066871
-7.858	-2.322	-0.071	0	-0.854	0.305	3.354	-8.65	-0.045	1.282	-0.366	-2.014	2.28	7.858	3	-0.488	-1.892	0.854	-8.555	1.043	-0.659	0.305	-0.488	-0.183	2.085	8.009	4.138	0.305	-0.427	-0.122	-0.76	9.55	1.119	0.732	0.977	4.395	1510066871
-7.594	-2.195	0.534	0.61	-0.183	0.183	3.949	-7.928	-0.398	1.404	-1.221	-2.808	2.352	7.45	2.927	0	0	0.183	-8.318	0.701	-0.872	0.305	0	-0.549	1.619	7.127	3.578	0	-0.122	0.061	-1.074	8.482	1.324	1.526	3.296	3.174	1510066871
-7.135	-1.43	0.467	0.916	0.549	0.183	4.658	-7.445	-0.518	1.099	-0.244	-3.357	2.352	7.45	2.927	0.183	0.671	-0.061	-8.543	0.749	-1.227	0.488	-0.183	-0.488	1.327	7.01	3.447	0.061	-0.366	0	-2.255	7.535	0.244	1.892	2.197	1.77	1510066871
-7.379	-0.597	0.488	0.488	2.319	0.122	4.687	-7.22	-0.639	0.916	0.061	-3.662	2.473	8.069	2.564	0	0	-0.122	-8.419	0.949	-1.475	0.488	0.061	-0.305	1.664	7.546	3.627	0.427	-0.61	-0.183	-4.435	6.672	0.549	2.197	-1.526	0.61	1510066871
-9.436	-0.635	-0.361	0.183	1.953	0.61	4.759	-7.092	-0.517	0.61	-0.183	-3.845	2.473	8.069	2.564	0.061	-1.099	-0.183	-8.351	1.03	-1.775	0.427	0.122	-0.488	2.018	7.954	3.703	0.488	-0.732	-0.244	-2.177	7.346	1.122	2.747	-4.333	-1.648	1510066871
-11.349	-1.419	0.023	0.854	0.854	0.488	5.12	-7.078	-0.697	0.854	-0.122	-3.662	3.11	8.193	2.645	0.305	-1.221	-0.244	-8.644	1.152	-1.729	0.244	0.732	-0.366	2.062	8.004	3.783	0.488	-1.038	-0.183	2.272	8.163	-0.604	2.258	-3.113	-2.808	1510066871
-12.624	-0.295	0.58	2.319	-2.502	1.099	5.71	-6.764	-0.569	0.793	-0.977	-3.601	3.814	8.257	2.952	0.61	-0.671	-0.122	-9.186	0.511	-1.537	-0.061	0.549	-0.488	2.109	7.97	3.649	0.549	-1.221	-0.122	12.749	11.346	1.616	1.038	2.014	0.549	1510066871
-10.234	-0.611	-0.001	-0.183	1.465	0.671	6.656	-6.481	-0.279	0.793	-0.977	-3.601	4.386	9.739	3.514	0.671	-0.061	0.061	-9.179	-0.161	-1.753	-0.061	1.282	-1.404	1.76	8.516	3.749	0.732	-0.977	0.183	9.024	11.194	-0.609	-1.221	-1.404	3.113	1510066871
-11.676	-2.558	-1.116	-1.404	1.038	-0.305	7.277	-6.601	-0.312	0	-0.977	-3.357	4.386	9.739	3.514	0.488	0.061	0.183	-10.531	-0.077	-2.064	-0.122	1.709	-0.854	1.86	9.924	2.964	0.671	-1.465	0.549	-1.632	8.85	-0.206	-1.16	-2.686	-1.526	1510066871
-11.005	-4.022	-1.268	0.427	-0.916	-0.244	8.349	-6.936	0.711	-0.366	0.427	-2.686	4.52	11.153	3.655	0.305	-0.488	0.244	-11.783	-0.09	-2.299	0.244	1.221	-0.366	3.342	11.325	2.991	0.793	-1.221	0.061	5.158	11.35	0.519	-0.122	0.793	-1.343	1510066871
-9.819	-3.303	-1.858	0.488	0.427	-0.183	8.801	-6.638	1.232	-0.366	0.427	-2.686	5.145	11.699	3.336	0.061	-0.854	0.305	-12.526	-1.086	-1.773	-0.488	-1.038	-0.793	3.834	11.788	2.382	0.671	-0.549	-0.183	4.388	12.398	1.03	-2.136	2.686	0	1510066871
-8.857	-2.878	-3.011	-0.61	1.892	-0.305	8.837	-6.382	1.763	-0.244	0.732	-2.502	5.145	11.699	3.336	0.061	-0.854	0.183	-11.204	-1.705	-1.087	-0.122	-1.648	-0.671	2.887	11.699	2.143	0.244	0.732	0	-0.879	10.524	-0.883	-0.488	-0.366	-1.16	1510066871
-9.905	-2.601	-2.856	-0.305	0.732	0.244	9.124	-6.37	2.271	-0.244	1.526	-3.174	5.964	11.591	3.332	-0.427	0.916	0.366	-10.295	-2.23	-0.499	-0.488	0.244	-0.061	1	11.081	1.692	-0.244	1.16	0.61	-1.692	10.075	-1.765	0.305	-2.319	-1.709	1510066871
-9.388	-2.082	-2.408	-0.183	1.282	0.183	8.274	-6.141	2.54	-0.122	2.197	-3.357	5.522	11.287	2.955	-1.282	1.099	0.854	-10.069	-2.166	-0.77	-0.122	0.305	-0.122	0.045	10.542	1.587	-0.305	0.793	0.977	1.707	10.283	-0.496	-0.305	0.061	-1.709	1510066871
-9.355	-1.936	-2.001	0.488	1.16	-0.183	7.125	-6.063	2.711	0.183	1.404	-3.113	4.777	10.852	2.278	-2.014	-1.099	1.587	-9.356	-1.91	-1.189	-0.122	0.183	-0.183	0.38	10.08	1.738	0.183	-0.488	0.793	0.422	10.097	-0.287	-0.61	-0.061	-1.77	1510066871
-8.837	-1.605	-2.312	0.305	1.282	-0.183	6.532	-5.656	2.754	0.183	1.404	-3.113	5.542	9.215	1.438	-2.075	-2.319	2.319	-9.308	-2.139	-1.449	0.061	0.122	-0.061	1.182	9.367	1.583	-0.061	-0.854	0.61	0.141	9.936	-1.175	-0.122	-2.197	-1.892	1510066871
-8.995	-1.288	-2.589	0	0.671	-0.122	6.485	-4.516	2.808	1.587	-0.366	-2.869	5.542	9.215	1.438	-1.953	-2.014	3.113	-9.032	-1.903	-1.297	0.061	0.061	0.183	1.749	9.095	1.453	-0.549	-0.549	0.366	1.634	9.575	-1.016	0.061	-0.732	-1.77	1510066871
-8.855	-1.141	-2.609	-0.305	0.427	-0.488	6.162	-3.199	2.606	1.404	-1.038	-2.625	5.852	8.758	1.436	-1.648	-1.465	3.235	-8.733	-1.83	-1.426	0.122	-0.305	0.244	1.913	9.002	1.506	-0.488	-0.305	0.305	1.936	9.256	-0.756	0	0.61	-1.77	1510066871
-9.337	-1.537	-2.869	0.305	-0.549	-0.671	6.854	-2.548	2.558	1.221	-0.244	-2.075	6.215	8.336	1.459	-1.404	-0.488	3.174	-8.658	-1.875	-1.574	0	0.427	0.305	1.899	8.787	1.276	-0.61	-0.244	0.244	1.821	9.138	-0.774	0.183	1.343	-1.587	1510066871
-9.513	-1.925	-2.78	0.488	-0.549	-0.366	7.052	-2.205	2.354	1.282	0.122	-1.709	6.79	7.764	1.846	-1.16	-0.244	3.235	-9.003	-1.928	-1.828	0	-0.305	0.549	2.188	8.83	1.194	-0.793	-0.366	0	0.86	9.813	0.1	-0.183	0.977	-1.404	1510066871
-9.164	-1.208	-2.4	0.488	-0.488	0	7.068	-1.937	1.918	1.282	-1.282	-1.831	6.79	7.764	1.846	-1.16	-0.488	3.174	-8.957	-2.123	-1.934	0.061	0	0.488	2.341	9.254	1.31	-0.61	-0.427	-0.122	0.756	9.784	0.476	-0.305	-1.282	-1.16	1510066871
-9.235	-0.468	-2.275	0.244	-0.549	-0.122	7.949	-1.564	1.937	0.977	-2.197	-1.77	7.64	7.638	2.487	-1.221	-0.305	3.052	-9.044	-1.846	-1.992	0.427	-0.183	0.549	2.341	9.254	1.31	-0.61	-0.427	-0.122	1.438	9.406	-0.579	-0.488	-0.549	-0.732	1510066871
-9.191	-0.702	-2.522	0.061	-0.183	0.061	9.214	-1.163	2.132	0.671	-1.16	-1.648	9.351	7.319	3.668	-1.526	-0.549	3.357	-8.753	-1.377	-1.887	0.305	0.122	0.793	2.341	9.254	1.31	-0.61	-0.427	-0.122	1.111	9.505	-0.742	-0.366	-0.305	-0.793	1510066871
-9.3	-0.883	-2.799	-0.244	-0.122	0.549	9.884	-0.705	2.138	0.427	-0.427	-1.953	9.351	7.319	3.668	-1.648	-1.892	4.028	-9.178	-1.315	-1.749	0.061	1.77	0.977	1.999	9.747	1.936	-0.854	-0.854	0.305	1.452	9.561	-0.791	-0.793	-0.122	-0.977	1510066872
-9.245	-1.235	-2.767	-1.16	0.122	0.549	10.374	-0.41	2.114	0.427	-1.038	-2.319	12.388	7.177	4.448	-1.831	-3.662	4.7	-9.33	-0.737	-2.096	0.305	1.465	1.099	2.242	9.947	2.31	-0.916	-1.343	0.732	1.753	9.371	-0.665	-0.916	-0.366	-0.549	1510066872
-11.135	-2.982	-2.826	-0.122	-2.38	0.488	11.819	-0.351	2.306	0.305	-0.671	-2.502	13.207	6.503	4.27	-1.648	-4.333	6.042	-10.031	-0.72	-2.078	0.244	3.54	0.854	2.589	9.613	2.539	-1.221	-1.343	1.282	2.582	9.347	-0.428	-0.916	-0.549	0.122	1510066872
-10.38	-3.518	-2.095	0.305	-2.319	0.305	12.434	-0.016	2.237	0.427	-1.038	-3.174	13.207	6.503	4.27	-1.404	-4.272	7.568	-11.154	-0.703	-2.664	0.549	1.221	0.732	3.173	9.323	3.225	-1.282	-1.038	1.77	4.162	11.088	0.354	-1.221	0.671	1.465	1510066872
-9.975	-3.158	-0.93	0.427	-2.258	0.61	12.762	0.368	1.946	0.671	-1.953	-4.028	14.695	5.148	2.42	-0.671	-5.249	8.484	-10.926	-0.525	-2.748	0.977	1.953	0.61	4.106	9.278	3.82	-0.854	-0.122	1.892	3.95	11.791	3.297	-2.197	0.122	3.418	1510066872
-10.806	-2.458	-0.309	0.549	-0.488	0.305	13.69	1.062	1.438	0.427	-3.113	-4.333	14.695	5.148	2.42	-0.732	-2.014	9.399	-10.332	0.624	-2.988	1.465	-0.61	0.244	4.201	9.089	4.244	-0.916	-0.549	2.563	1.843	11.944	1.489	-1.099	-0.61	4.028	1510066872
-10.902	-2.268	-0.78	0.488	-1.648	-0.427	14.359	1.555	0.674	0.732	-1.77	-5.188	9.873	3.134	0.14	1.648	-10.986	9.583	-10.78	1.346	-2.406	0.549	2.441	0.427	4.693	10.265	3.706	-2.563	-0.122	4.028	-2.98	12.306	-0.89	-0.671	-0.244	3.174	1510066872
-8.918	-1.987	-0.342	-0.122	0.122	-0.488	12.396	1.936	-0.959	0.183	-6.348	-4.15	13.317	1.321	0.73	5.188	-11.353	2.93	-11.147	1.098	-3.321	-0.427	-0.061	-0.427	6.499	12.708	5.814	-5.31	-4.883	5.798	-2.117	10.432	-0.717	0.61	-1.648	2.563	1510066872
-8.595	-1.212	0.156	-0.793	0.366	-0.366	12.36	2.115	-2.105	-2.686	-8.057	-1.831	11.62	1.398	-1.126	5.005	4.639	-3.662	-8.734	1.126	-3.926	0.244	-2.441	-0.122	7.559	10.856	8.27	-8.362	-6.042	7.568	-1.774	9.518	0.397	1.16	0.183	0.671	1510066872
-8.246	-0.894	0.337	0.122	0.183	0.427	12.921	1.83	-2.315	-5.615	-0.366	-0.793	11.62	1.398	-1.126	3.723	8.606	-5.31	-7.899	1.554	-4.09	0.305	1.099	-0.671	7.398	7.593	7.232	-8.85	2.075	8.24	-0.669	8.484	0.665	1.343	3.601	-0.122	1510066872
-7.535	-1.251	-0.318	-0.488	2.808	0.366	10.773	1.632	-2.963	-5.737	3.784	-0.122	9.841	0.511	-1.438	2.441	7.263	-3.906	-8.681	1.791	-3.126	0.671	-2.197	-0.244	5.801	6.002	4.764	-7.812	4.272	6.47	-1.589	8.067	0.014	1.099	0.183	-0.671	1510066872
-8.951	-1.018	-0.915	-1.343	4.089	0.549	9.661	1.969	-1.76	-3.723	4.822	1.099	9.841	0.511	-1.438	0.793	8.667	-2.686	-8.606	1.73	-2.391	-0.061	-1.892	-0.122	4.176	3.909	3.642	-5.92	2.869	4.211	-0.147	8.647	1.893	2.319	0.916	-1.099	1510066872
-12.687	-2.578	-3.213	-1.343	1.404	-0.549	8.386	2.78	-0.885	-1.77	7.385	1.221	7.15	-0.272	0.019	0	6.775	-2.441	-8.971	1.221	-2.162	-0.854	-0.732	-0.122	3.309	1.079	3.639	-4.333	-1.343	4.944	0.991	9.566	1.419	0.488	-1.343	-1.709	1510066872
-10.667	-2.968	-1.891	0	0.366	0.183	7.733	2.992	-1.126	-0.732	7.019	1.892	5.142	-0.95	2.268	0	6.042	-2.014	-10.954	-0.423	-2.351	-1.953	0.183	0.061	5.595	-0.251	4.712	-3.723	-0.488	4.395	1.3	12.54	1.69	-0.977	-0.488	-3.052	1510066872
-9.136	-1.889	-2.186	-0.122	1.587	0.977	6.441	3.262	-0.616	-1.038	6.775	1.831	5.142	-0.95	2.268	0.122	4.089	-1.038	-9.99	-1.294	-2.43	-0.244	-2.197	-0.61	5.808	-0.776	4.774	-2.136	0.854	2.563	3.694	10.314	0.853	-0.183	1.16	-1.221	1510066872
-8.522	-1.077	-2.812	-0.854	0.427	0.244	6.168	3.892	-0.234	-1.465	5.981	2.197	5.576	-0.243	2.914	0.366	3.235	-0.61	-8.576	-1.102	-1.731	-0.122	0.183	-0.732	5.187	-1.297	4.973	-1.221	-0.183	2.808	0.596	9.572	-0.081	0.549	-0.061	-0.977	1510066872
-9.016	-1.596	-3.064	-0.427	-0.427	-0.488	4.669	3.839	0.742	-1.587	5.615	2.563	6.179	0.708	3.834	0.61	2.625	-0.732	-9.228	-0.574	-1.662	-0.488	0.183	-0.793	5.948	-1.324	5.603	-0.427	-0.427	2.441	1.473	9.798	0.697	-0.061	0.061	-1.465	1510066872
-8.86	-1.622	-2.936	-0.488	0.671	-0.427	3.323	3.115	2.117	-1.953	2.869	2.441	6.332	1.386	4.569	0.61	1.709	-0.366	-9.819	-0.197	-2	-0.732	-0.488	-0.427	6.42	-1.593	5.763	-0.061	0.061	1.587	0.979	9.816	0.077	0.061	1.282	-0.793	1510066872
-9.423	-1.531	-3.027	-0.488	0.305	-0.183	4.031	2.195	3.39	-2.258	2.319	2.319	7.282	2.068	5.425	0.732	1.282	0	-10	-0.579	-2.239	-0.916	-0.366	-0.244	6.48	-1.615	5.992	0.244	-0.488	1.221	0.128	9.752	-0.06	0.366	0.122	-0.793	1510066872
-9.557	-1.861	-2.818	-0.061	-0.122	-0.122	4.609	0.483	6.374	-0.671	1.16	1.709	6.845	2.36	6.843	0.305	0.732	-0.549	-9.708	-0.828	-2.137	-0.732	-0.427	-0.427	7.125	-1.494	6.233	0.366	-0.122	0.488	0.726	9.948	0.437	0	0.061	-0.549	1510066872
-9.355	-1.518	-2.728	-0.122	0.122	-0.366	7.032	0.245	6.129	-0.671	1.404	1.709	8.172	2.367	5.455	0.305	0.244	-0.061	-9.702	-1.172	-2.25	-0.732	-0.305	-0.305	6.747	-1.05	6.157	0	-0.305	0.183	0.964	9.865	0.339	0	0.366	-0.305	1510066872
-9.548	-1.343	-2.754	-0.366	-0.366	-0.427	7.021	0.298	6.356	-1.038	1.526	1.77	8.607	2.414	6.119	0.427	0.61	0.061	-9.508	-1.347	-2.242	-0.305	-0.671	-0.244	7.057	-1.087	6.179	-0.122	-0.366	0	0.341	9.893	0.395	0	0.183	-0.183	1510066872
-9.733	-1.395	-2.729	-0.305	-0.366	-0.305	6.846	0.452	6.269	-0.549	0.061	0.122	8.336	2.469	6.474	0	0.122	0.488	-9.649	-1.086	-2.147	-0.183	-0.427	-0.183	7.399	-1.107	6.481	0	-0.305	-0.122	0.333	9.915	0.429	-0.061	0.061	-0.244	1510066872
-9.493	-1.512	-2.501	0.061	-0.122	-0.122	7.283	0.821	6.822	-0.122	0.854	-0.366	8.716	2.257	6.336	-0.366	0.122	0.61	-9.593	-0.897	-2	-0.183	-0.427	-0.061	7.525	-1.147	6.474	-0.122	-0.183	-0.061	0.542	9.995	0.336	-0.061	0.061	-0.183	1510066872
-9.41	-1.413	-2.589	-0.122	-0.061	-0.122	6.588	0.89	6.706	0	0.183	-0.122	8.454	1.975	6.594	-0.305	0.183	0.183	-9.507	-0.831	-1.962	-0.183	-0.366	0.061	7.393	-1.33	6.334	-0.061	-0.061	0	0.389	9.909	0.218	-0.183	-0.061	-0.122	1510066872
-9.375	-1.492	-2.597	-0.061	-0.061	-0.122	6.648	0.824	6.516	0.488	0.061	-0.122	9.159	2.084	6.077	-0.305	0.244	0.305	-9.609	-0.879	-1.963	-0.061	-0.305	0.061	7.132	-1.367	6.247	-0.183	-0.244	0.061	0.383	9.897	0.205	-0.122	-0.122	-0.122	1510066873
-9.448	-1.62	-2.6	0.183	-0.244	-0.061	6.77	0.465	6.736	0.671	0	-0.122	9.15	2.365	6.76	-0.488	0.366	0.977	-9.507	-0.81	-1.939	-0.122	-0.183	0.183	7.287	-2.155	6.242	0.061	-0.427	-0.244	0.467	9.836	0.297	0	0.061	-0.122	1510066873
-9.475	-1.426	-2.663	0.183	0	-0.061	7.356	0.063	7.235	0.793	0.244	-0.488	8.972	2.363	6.636	-0.793	0.183	1.16	-9.707	-0.882	-2.001	0.122	-0.244	0.122	6.675	-1.229	6.172	-0.122	-0.549	-0.305	0.386	9.916	0.396	-0.122	-0.122	-0.061	1510066873
-9.513	-1.439	-2.656	0.061	-0.244	-0.122	7.637	0.105	6.789	0.732	0.183	-0.793	8.309	1.853	6.338	-0.732	0.427	1.16	-9.522	-0.664	-1.934	0.122	-0.244	0	7.204	-1.279	6.252	-0.183	-0.427	-0.427	0.337	9.915	0.28	-0.122	-0.305	0	1510066873
-9.655	-1.596	-2.635	-0.244	-0.549	-0.183	7.581	0.37	6.504	0.854	0.549	-1.038	8.309	1.853	6.338	-0.732	0.305	1.038	-9.799	-0.697	-1.817	0.122	-0.244	0.183	7.193	-1.353	6.147	-0.183	-0.366	-0.671	0.727	9.896	0.379	-0.122	-0.061	0.061	1510066873
-9.701	-1.882	-2.299	-0.061	-1.526	-0.183	7.338	0.829	6.193	0.671	0.427	-1.099	8.079	1.385	6.809	-0.61	0.183	0.916	-9.625	-0.743	-1.67	0.122	-0.305	0.122	6.929	-1.573	6.026	-0.183	-0.916	-0.488	1.449	9.829	0.544	0.183	-0.061	0.366	1510066873
-9.551	-1.677	-1.701	-0.122	-2.075	0	6.95	0.993	6.476	0.549	0.61	-0.977	7.454	0.609	6.684	-0.549	-0.061	1.038	-9.583	-0.601	-1.439	0.305	-0.244	0.061	7.216	-1.603	5.936	0.061	-0.916	-0.183	2.706	9.793	0.998	0.183	0.183	1.099	1510066873
-9.421	-1.292	-1.036	-0.183	-1.465	0.305	6.959	1.199	6.426	0.549	0.61	-0.732	7.47	-0.115	6.131	-0.488	0	0.916	-9.304	-0.292	-1.27	0.488	-0.122	0.183	7.559	-1.652	5.868	0.366	-0.549	-0.183	3.064	9.591	1.199	-0.244	0.549	1.831	1510066873
-9.776	-0.8	-1.218	-0.488	-1.038	0.366	6.773	1.293	6.698	0.61	0.854	-0.427	7.405	-0.236	6.208	0.122	-0.305	0.549	-9.304	0.599	-1.199	0.305	0.122	0.061	7.823	-2.098	6.093	0.61	-0.061	0.061	2.133	9.995	0.739	-0.183	0.244	2.197	1510066873
-10.59	-1.006	-1.025	-1.099	-0.793	0.122	6.821	0.994	6.141	0.977	0.183	-0.183	7.802	-0.059	6.694	0.977	-0.244	0.366	-9.905	1.517	-1.524	-0.427	0.61	0	7.76	-2.757	6.296	0.671	-0.122	0.61	1.145	10.401	0.446	-0.244	-0.244	1.648	1510066873
-10.479	-1.257	-0.758	-1.099	-1.099	0.122	6.682	0.623	6.164	1.404	-0.183	-0.183	8.039	-0.026	7.181	1.465	-0.427	0.671	-10.19	1.505	-1.806	-0.977	0.244	0.061	7.733	-2.996	6.009	1.16	-0.305	0.916	1.297	10.508	0.694	-0.122	0.427	1.221	1510066873
-9.226	-1.212	-0.658	-1.648	-0.244	0	7.458	0.632	5.881	1.709	-0.305	0.183	8.916	-0.078	6.974	1.648	0.122	0.916	-10.057	1.083	-1.922	-1.282	0.366	-0.061	7.619	-2.75	5.712	1.404	-0.427	1.404	0.49	10.168	0.231	0	1.77	0.61	1510066873
-8.652	-1.396	-0.636	-2.014	0.183	-0.244	7.852	0.685	5.944	1.648	-0.061	0.854	8.653	-0.154	7.089	1.831	-0.183	1.404	-9.562	1.104	-1.939	-1.404	0.183	-0.122	7.665	-2.811	5.158	1.831	-0.549	1.709	-1.273	9.299	0.538	-1.038	2.93	-0.427	1510066873
-8.277	-1.34	-0.933	-2.502	0.366	-0.366	7.76	0.933	5.747	2.014	0.488	1.404	8.793	-0.004	6.965	1.831	0.488	1.892	-9.336	1.365	-1.883	-1.77	-0.122	-0.244	7.683	-2.748	5.042	1.831	-0.549	1.709	-1.833	8.738	0.498	0.671	2.991	-1.16	1510066873
-8.69	-2.105	-1.254	-2.686	0.366	-0.732	7.656	1.193	5.3	2.319	0.488	1.709	8.512	0.255	6.576	2.075	0.305	2.075	-9.069	1.682	-1.843	-2.258	0	-0.305	7.169	-2.827	5.051	2.686	0.061	1.953	-3.051	8.849	0.758	0.366	2.991	-1.892	1510066873
-9.369	-2.626	-1.309	-2.136	1.892	-0.732	7.439	1.253	5.152	2.625	0.427	1.892	7.896	0.374	6.588	2.319	0.366	2.502	-10.221	1.507	-2.072	-2.686	-0.183	-0.244	7.577	-3.181	5.158	2.93	-0.366	1.953	-0.569	9.618	1.811	0.854	2.258	-2.747	1510066873
-10.612	-2.334	-1.881	-1.465	1.465	-1.038	7.204	1.579	5.1	2.869	0.427	2.075	8.085	0.401	6.808	2.625	0.488	2.808	-10.531	1.366	-2.265	-3.174	-1.16	-0.427	7.898	-3.042	5.296	3.357	0.061	1.77	-1.269	10.052	1.029	0.916	2.625	-2.197	1510066873
-10.763	-1.257	-2.774	-0.61	1.831	-1.038	7.196	2.183	5.144	2.869	0.061	2.197	7.812	0.056	6.948	2.93	-0.061	2.93	-10.989	0.701	-2.202	-3.662	-0.854	-0.488	8.052	-2.602	5.443	3.723	-0.488	1.892	-1.357	11.104	-0.956	2.808	-2.502	-1.16	1510066873
-9.6	0.511	-2.871	-2.38	-0.061	-1.221	7.741	2.683	5.432	2.563	-0.183	2.502	7.845	-0.106	6.73	3.052	-0.305	2.563	-10.96	-0.447	-2.649	-3.906	-2.502	-0.916	8.326	-1.683	5.481	3.906	0.061	1.831	5.776	12.403	1.952	-0.122	0.671	-0.732	1510066873
-8.739	0.633	-2.938	-4.395	0.427	-1.526	8.044	3.4	6.052	2.319	0.061	2.625	8.163	-0.254	6.343	2.808	-0.671	2.136	-8.806	-0.741	-2.044	-3.357	-1.282	-1.038	8.063	-0.396	5.07	3.662	0.122	2.136	2.699	9.562	0.519	0.366	4.456	-0.793	1510066873
-10.523	-0.65	-3.352	-3.723	0.122	-1.282	8.388	3.334	6.571	1.953	0.61	3.052	9.579	0.016	5.696	2.441	0.061	1.892	-9.125	-0.812	-2.017	-3.479	-0.305	-0.61	8.254	-0.164	5.223	3.54	0.366	1.892	1.26	9.397	-1.395	1.099	3.479	-0.488	1510066873
-10.439	-0.516	-3.186	-3.113	-0.488	-0.671	8.056	2.327	7.035	2.075	0.793	2.93	9.747	0.305	5.926	2.38	-0.244	2.441	-9.807	-1.017	-2.493	-3.662	-0.305	-0.61	8.073	-0.535	5.443	3.601	-0.183	1.77	1.306	10.22	-0.02	0.305	2.197	-0.366	1510066873
-9.226	0.074	-3.199	-3.723	0.854	-0.671	7.478	1.457	7.297	2.502	0.305	2.319	10.636	0.089	5.742	2.38	0.61	2.563	-9.727	-0.84	-2.511	-3.479	-0.549	-0.549	8.47	-0.479	5.662	3.479	-0.854	2.075	1.561	10.167	-0.459	0.244	2.136	-0.366	1510066873
-8.997	-0.325	-3.242	-3.662	1.038	-0.793	7.667	1.373	6.52	2.93	0.793	2.197	10.459	-0.37	5.667	2.808	0.244	2.319	-8.869	-0.547	-2.361	-3.845	0	-0.366	8.717	-0.019	5.801	2.93	-0.427	2.747	0.989	9.631	-1.138	0.366	2.808	-0.427	1510066873
-9.442	-0.469	-3.634	-3.479	0.732	-0.671	7.173	1.328	6.216	3.174	0.61	2.38	10.159	-0.434	5.587	2.93	0.854	2.075	-8.862	-0.76	-2.302	-4.028	0.305	-0.244	8.532	-0.182	5.764	2.625	0.183	3.052	0.857	9.673	-0.708	0.183	2.319	-0.732	1510066873
-9.323	-0.17	-4.008	-3.723	0.366	-0.793	7.01	1.302	5.736	3.662	0.732	2.136	8.899	-0.225	5.387	3.418	0.549	2.136	-9.119	-0.968	-2.298	-4.089	0.427	-0.122	7.953	-0.562	5.388	2.441	0.122	3.052	1.522	9.763	-0.513	-0.305	2.563	-0.671	1510066874
-9.115	-0.075	-4.534	-4.211	0.061	-1.16	6.662	1.481	5.45	3.784	0.305	1.953	8.455	0.017	5.297	3.601	0.916	1.892	-9.319	-0.946	-2.181	-4.089	0.305	-0.183	7.602	-0.834	5.144	2.625	-0.488	3.052	1.701	9.728	-0.888	0	2.625	-0.244	1510066874
-8.975	-0.147	-4.863	-4.395	-0.671	-1.343	6.468	1.882	4.797	3.54	0.427	2.014	8.012	0.01	5.277	3.662	0.488	2.136	-9.349	-0.804	-2.176	-4.272	0.549	-0.061	7.686	-1.028	5.066	2.93	-0.61	2.808	1.23	9.881	-0.656	-0.427	2.686	-0.061	1510066874
-8.821	-0.193	-5.347	-4.761	-0.732	-1.648	6.21	2.097	4.654	3.418	0	2.258	7.888	0.096	5.088	3.723	0.061	2.563	-9.562	-0.702	-2.312	-4.578	0.671	0	7.648	-1.125	5.044	3.235	-0.671	2.625	0.927	9.897	-1.048	-0.305	2.991	-0.061	1510066874
-8.692	-0.361	-5.801	-5.127	-1.16	-1.953	6.246	2.115	4.359	3.418	0	2.258	7.874	0.062	4.76	4.089	-0.122	2.747	-9.802	-0.565	-2.413	-4.822	0.61	-0.061	7.628	-1.358	4.998	3.601	-0.793	2.441	0.877	9.874	-1.422	-0.427	3.906	-0.061	1510066874
-8.369	-0.778	-5.973	-5.188	-1.16	-2.014	6.533	1.915	4.541	3.357	-0.427	3.052	7.946	-0.014	4.469	4.639	-0.366	2.747	-9.707	-0.385	-2.645	-5.127	0.305	-0.244	7.947	-1.47	4.981	3.906	-1.16	2.319	0.368	10.099	-1.529	-0.671	4.272	-0.061	1510066874
-8.44	-0.908	-5.932	-5.005	-1.587	-2.075	7.246	1.904	4.539	3.479	-0.366	3.357	8.138	-0.391	4.875	5.188	-0.977	2.625	-9.817	-0.402	-2.726	-5.554	0.427	-0.305	8.307	-1.186	4.631	4.395	-0.732	2.319	0.103	10.013	-1.706	-1.099	4.456	-0.122	1510066874
-8.567	-1.327	-5.444	-4.822	-2.319	-2.075	7.826	1.896	4.722	3.418	-0.977	3.601	8.549	-0.593	5.051	5.31	-1.221	2.808	-9.356	-0.709	-2.745	-5.737	-0.122	-0.488	8.315	-0.743	4.376	4.883	-0.366	2.38	-0.244	10.038	-1.535	-1.282	4.211	0.122	1510066874
-9.189	-1.342	-4.497	-4.578	-3.174	-1.648	9.048	1.9	4.768	3.662	-0.549	3.418	9.496	-0.232	4.821	5.188	-1.221	2.808	-9.281	-1.192	-2.864	-5.432	0.427	-0.732	8.076	-0.218	4.284	5.737	-0.488	2.38	-0.3	9.988	-1.156	-1.404	3.54	0.305	1510066874
-9.222	-0.767	-4.098	-5.066	-1.465	-1.404	9.507	1.968	4.904	3.845	-0.427	3.357	10.179	0.323	4.353	5.127	-1.526	2.93	-9.564	-0.813	-3.232	-4.822	0.305	-0.793	8.288	0.095	4.834	6.165	-0.854	2.258	0.105	9.704	-0.518	-1.404	3.601	0.427	1510066874
-9.136	-0.263	-4.331	-5.493	-1.16	-1.404	9.428	2.041	4.974	4.15	-0.427	3.235	10.258	0.56	3.563	5.615	-2.258	3.357	-10.684	0.206	-3.668	-4.944	0.61	-0.977	9.131	-0.239	5.352	6.653	-0.427	1.77	0.768	10.106	-0.506	-1.404	3.357	0.488	1510066874
-8.502	-1.565	-3.224	-6.042	-1.709	-1.77	9.337	2.476	4.319	4.15	-0.427	3.235	11.173	0.876	3.18	5.92	-1.343	2.747	-9.24	0.877	-3.194	-5.371	-0.427	-0.732	8.984	0.37	5.428	6.653	1.465	2.197	1.864	9.905	-0.199	-1.526	4.089	0.916	1510066874
-9.721	-1.53	-2.107	-6.47	-1.892	-1.709	9.747	2.728	3.439	5.066	-0.244	3.113	11.192	1.845	3.356	5.859	-1.038	1.892	-9.426	0.678	-3.2	-5.127	0.183	-0.916	8.361	0.781	5.95	6.165	1.099	2.991	2.419	9.284	-0.596	-1.343	5.066	1.282	1510066874
-10.905	-1.156	-2.336	-5.92	-2.502	-1.831	9.786	2.816	2.638	5.127	-0.244	3.052	10.787	2.842	2.851	5.554	-1.709	1.587	-9.759	1.202	-3.001	-5.31	0.305	-0.732	7.937	0.778	6.333	5.981	1.465	2.93	2.878	9.963	-0.825	-0.61	7.019	1.16	1510066874
-9.853	-1.375	-2.273	-5.371	-2.136	-1.709	9.868	3.088	1.754	4.883	-0.061	2.93	11.381	3.752	2.603	5.432	-0.61	0.977	-10.456	1.22	-3.287	-5.31	-0.977	-0.793	7.752	1.053	6.892	5.615	1.587	3.052	4.436	9.927	-1.915	0.366	6.775	0.977	1510066874
-9.587	-1.589	-2.524	-5.31	-1.831	-1.343	9.679	2.853	1.915	4.7	-1.099	2.747	11.029	4.621	2.5	5.615	-1.099	0.977	-10.052	1.408	-2.991	-5.554	-0.366	-0.671	7.092	1.45	7.23	4.944	1.587	3.052	4.668	10.066	-2.927	1.648	10.254	1.221	1510066874
-9.886	-1.643	-2.582	-5.432	-2.625	-1.221	9.817	2.682	1.753	4.639	-0.854	2.747	11.293	4.878	1.926	5.31	0.244	0.977	-9.833	1.251	-2.823	-5.615	-0.671	-0.61	6.537	1.686	7.191	4.578	1.587	2.869	1.81	10.578	-2.311	0.732	11.23	2.014	1510066874
-9.78	-2.18	-2.257	-5.432	-3.662	-1.16	9.781	2.529	1.626	4.272	-0.854	2.991	10.539	4.991	1.853	5.127	-0.061	0.793	-9.301	0.611	-2.671	-5.371	-0.61	-0.671	6.252	1.798	7.033	4.578	1.587	2.869	0.351	10.475	-2.192	1.465	9.216	2.136	1510066874
-9.075	-2.724	-1.55	-4.639	-3.052	-0.488	9.915	2.334	1.487	4.089	-0.732	2.93	10.228	4.937	1.918	4.7	0.061	1.038	-9.168	0.156	-2.498	-5.005	-0.305	-0.732	5.839	2.036	6.825	3.723	1.099	2.747	-0.751	10.316	-1.648	2.869	7.996	2.258	1510066874
-8.882	-2.464	-1.168	-3.845	-2.441	-0.305	10.162	2.292	1.299	3.723	-0.671	2.625	10.131	4.882	2.017	3.967	0.488	1.221	-9.314	0	-2.411	-4.639	-0.427	-0.671	5.694	2.171	6.848	3.784	0.793	2.258	-1.164	10.344	-0.727	3.601	5.493	2.441	1510066874
-8.38	-2.059	-1.293	-3.906	-1.831	-0.549	9.938	2.348	1.753	3.479	-0.61	2.014	9.744	4.645	2.171	3.845	-0.305	1.465	-9.215	-0.181	-2.224	-4.272	-0.366	-0.61	5.698	2.073	6.88	3.479	0.671	1.831	-0.639	10.295	-0.714	2.991	4.578	2.319	1510066874
-8.727	-2.25	-0.668	-3.845	-0.916	-0.549	9.477	2.726	1.887	3.113	-0.854	1.526	9.469	4.369	1.94	3.723	-0.427	1.587	-9.155	-0.223	-2.089	-3.845	-0.549	-0.671	5.773	2.25	6.889	3.174	0.671	1.526	-0.452	10.006	-0.391	2.319	5.249	1.648	1510066874
-8.88	-2.162	-0.398	-3.296	-0.732	-0.244	9.021	2.887	1.904	3.113	-0.732	0.854	9.434	4.188	1.567	3.235	-0.671	1.526	-9.213	-0.333	-2.079	-3.479	-0.244	-0.427	5.719	2.417	6.944	2.93	0.61	1.099	-0.158	9.545	-0.012	1.953	5.859	0.854	1510066874
-8.94	-2.134	-0.017	-3.052	-0.549	-0.366	9.174	3.019	2.107	2.869	-0.427	0.549	9.485	4.033	1.512	3.113	-0.671	1.282	-9.342	-0.364	-2.165	-3.052	-0.244	-0.366	6.066	2.399	7.062	2.563	0.366	0.732	0.086	9.007	-0.367	1.16	4.456	0.183	1510066874
-9.126	-2.097	-0.091	-1.831	0.305	-0.305	9.604	3.195	2.558	2.38	-0.732	0.305	9.659	3.783	1.89	2.93	-1.221	1.099	-9.585	-0.288	-2.065	-2.625	-0.61	-0.244	6.322	2.512	7.102	2.258	0.977	0.244	0.053	8.853	-0.817	2.441	2.93	-0.061	1510066874
-9.643	-0.89	0.126	-0.977	-0.305	0.061	9.367	3.32	2.61	2.136	-0.916	-0.061	10.125	3.488	2.207	2.686	-0.488	0.305	-9.33	-0.275	-1.759	-2.258	-0.977	-0.305	6.068	2.451	7.233	1.892	1.16	0.427	2.097	9.38	-0.274	1.709	2.502	-0.061	1510066875
-9.423	-0.16	-0.286	-1.77	0.977	0.366	9.235	3.472	2.487	2.075	-0.244	-0.244	10.469	3.139	1.83	2.258	-0.61	0.366	-8.513	-0.103	-1.28	-2.197	-0.61	-0.671	5.127	2.422	7.309	1.709	1.038	0.977	3.9	8.955	-0.61	0.793	0.122	0.61	1510066875
-9.948	-1.026	-1.381	-2.075	1.648	0.305	9.31	3.257	2.278	1.77	-0.793	-0.183	11.006	3.274	1.65	1.831	-0.61	0.671	-9.049	-0.045	-1.311	-2.075	1.587	-0.732	5.099	2.187	7.322	2.075	-0.61	1.221	2.022	8.442	-1.304	0.671	0.488	-0.916	1510066875
-13.392	-3.521	-2.999	-2.808	1.526	-1.343	10.046	2.134	2.067	1.831	-0.977	-0.549	12.061	3.261	1.267	1.953	-0.732	1.343	-11.335	0.511	-1.736	-2.014	-0.305	-1.099	6.484	2.074	7.802	2.258	-1.16	0.61	1.651	9.906	-1.205	-0.427	3.235	-3.479	1510066875
-10.074	-3.252	-1.718	-1.587	-0.366	-0.854	10.612	1.279	1.829	2.38	-0.977	-1.221	12.915	2.669	0.92	2.197	-0.793	2.197	-12.328	-0.301	-1.427	-3.479	-0.183	-1.221	6.901	3.182	7.302	1.892	-0.366	0.183	2.811	14.192	0.965	-2.136	1.953	-0.977	1510066875
-9.495	-2.283	-2.584	-3.357	-0.671	-0.183	10.544	1.238	1.024	2.258	-2.502	-2.014	12.514	1.956	0.402	1.587	-0.854	2.258	-9.975	-1.818	-0.209	-1.892	-1.282	-1.526	6.259	5.298	6.248	2.197	-1.709	0.549	0.036	10.521	1.444	-0.61	2.563	-1.648	1510066875
-9.737	-2.695	-2.421	-2.319	1.099	0	10.655	1.436	2.08	2.075	-0.977	-2.319	12	1.047	-0.607	1.343	-0.549	2.075	-10.212	-2.323	-0.295	-1.831	0.916	-0.244	7.105	5.922	6.082	2.014	-2.38	0.488	-1.019	9.609	-1.087	-0.061	-0.244	-2.197	1510066875
-9.193	-2.296	-2.625	-1.892	0.854	-0.061	9.749	1.481	2.663	2.075	-0.977	-2.319	11.524	0.291	-2.195	1.709	-0.732	1.831	-10.052	-1.522	-0.746	-2.319	0.427	-0.305	8.399	5.412	6.097	2.197	-0.061	0	0.925	10.33	-0.956	-0.122	0.244	-2.319	1510066875
-7.963	-1.705	-2.47	-2.441	1.831	-0.427	9.749	1.481	2.663	2.075	-0.977	-2.319	11.231	-0.086	-1.613	2.197	-0.671	1.038	-9.816	-1.197	-1.053	-2.197	-0.488	-0.305	8.214	5.157	5.827	1.77	1.16	0.305	0.937	9.988	-1.01	-0.549	1.709	-2.197	1510066875
-8.482	-1.799	-2.932	-2.502	1.221	-0.61	9.749	1.481	2.663	2.197	-1.038	-2.258	10.939	-0.287	-0.526	1.953	0	0.183	-8.787	-1.276	-0.853	-2.38	0.183	0.183	7.34	5.117	5.051	1.099	1.038	1.099	-0.353	9.317	-0.904	-0.122	0.916	-2.441	1510066875
-9.012	-2.064	-3.091	-1.892	0.244	-0.61	9.524	1.805	2.275	2.563	-2.197	-2.136	10.696	-0.339	-0.538	1.77	0.305	-0.305	-8.71	-1.565	-0.817	-2.625	0.183	0.366	6.783	4.719	4.683	1.099	0.977	1.465	0.671	9.554	-0.217	-0.305	1.526	-2.319	1510066875
-8.709	-1.668	-3.189	-1.709	0.549	-0.671	8.922	2.283	1.617	2.075	-0.061	-0.916	10.293	-0.221	-0.854	1.709	0.427	-0.183	-8.894	-2.332	-1.254	-2.319	0.122	0.305	6.124	4.565	4.439	1.099	1.038	1.465	0.659	9.508	-0.017	-0.488	1.648	-1.892	1510066875
-9.013	-1.641	-3.59	-1.831	0.366	-0.916	8.219	2.609	1.329	1.831	0.183	-0.183	9.904	0.075	-1.059	1.587	0.366	0.061	-9.054	-2.629	-1.61	-1.709	-0.061	0.305	6.123	4.694	4.481	1.404	0.916	0.854	-0.349	9.582	-0.4	-0.183	0.671	-1.892	1510066875
-9.155	-1.797	-3.214	-1.16	-0.732	-0.671	8.331	3.132	1.242	1.709	0.122	-0.244	9.819	0.3	-0.909	1.343	0.244	0.061	-8.817	-2.58	-1.523	-1.404	-0.183	0.488	5.978	5.003	4.599	1.038	0.916	0.671	-0.301	9.769	-0.203	-0.122	0.793	-2.014	1510066875
-8.978	-1.382	-2.731	-0.366	-0.671	-0.183	8.411	3.638	1.27	1.282	-0.122	-0.427	10.03	0.443	-0.647	1.099	0.488	-0.366	-8.61	-2.633	-1.402	-1.038	0.183	0.549	6.082	5.319	4.819	0.671	0.244	0.732	-0.151	9.586	0.111	-0.183	0.793	-1.953	1510066875
-8.91	-0.313	-3.07	-0.305	0	0.122	8.55	4.102	1.428	0.977	0.122	-0.671	10.511	0.583	-0.618	0.732	0.427	-0.549	-8.826	-2.11	-1.549	-0.549	0	0.61	6.568	5.125	5.35	0.427	0.305	0.671	0.737	9.566	-0.132	-0.549	0.427	-1.831	1510066875
-9.672	-0.444	-4.064	-1.465	-0.366	0.244	8.532	4.394	1.363	0.916	-0.244	-0.793	11.36	0.806	-0.479	0.671	0.671	-0.793	-9.588	-1.522	-1.45	-0.427	1.038	0.854	7.08	5.179	5.991	0.305	0.916	0.549	2.088	9.403	-0.517	-1.038	1.404	-1.221	1510066875
-11.28	-1.94	-4.441	-2.441	-1.282	0.366	8.971	4.565	0.997	0.854	-0.61	-0.916	12.014	1.264	-0.188	0.549	0.183	-0.61	-11.413	-0.464	-1.832	-0.122	0.61	0.549	7.525	4.872	6.781	0.244	0.427	0.183	2.646	10.11	-0.512	-1.038	2.014	-0.244	1510066875
-11.626	-3.948	-3.414	-1.892	-2.563	0.427	9.549	4.761	0.22	1.099	-1.099	-0.916	12.617	1.83	0.492	0.427	0.61	-0.427	-12.794	-0.022	-1.426	-0.366	0.488	0.549	7.339	4.553	7.521	0.061	0.61	-0.061	3.195	11.165	0.772	-1.953	1.77	1.404	1510066875
-11.117	-4.593	-2.079	0.488	-2.441	0.244	10.509	4.941	-0.985	0.977	-0.793	-0.732	12.153	2.323	0.949	0.244	-0.366	0	-12.938	0.781	-1.31	0.122	-1.953	0.122	7.281	3.876	8.217	0.732	0.183	-0.549	4.182	11.562	1.518	-1.77	1.038	3.784	1510066875
-10.633	-3.059	-1.79	-0.183	-2.014	-0.122	10.996	4.995	-1.875	0.671	-0.732	0.061	11.908	2.562	1.379	0.183	-0.183	-0.366	-10.732	1.203	-0.042	-0.854	0	-0.061	6.161	3.814	8.289	0.427	0.916	-0.061	2.348	13.398	0.382	-1.343	1.099	4.333	1510066875
-9.944	-2.122	-1.756	-0.977	-1.099	-0.122	11.195	4.984	-1.989	0.427	0.183	0.671	11.341	2.84	1.31	0	0.732	-0.488	-9.811	1.114	0.007	-0.793	-0.122	-0.244	5.318	3.499	7.805	0.183	0.549	0.366	-2.358	13.079	-0.854	-0.61	0.427	4.272	1510066875
-8.861	-2.475	-1.377	-1.587	-1.465	-0.366	10.741	4.591	-2.132	0.061	0.854	0.793	10.515	2.944	0.827	-0.183	0.793	-0.244	-9.344	0.778	-0.416	-0.671	-0.183	-0.183	4.704	3.474	7.392	0.061	0.488	0.427	-2.556	11.732	0.418	0.549	-0.793	4.456	1510066875
-8.08	-2.589	-0.715	-1.038	-1.831	-0.244	9.979	4.205	-2.103	-0.244	0.854	0.549	10.062	2.796	0.3	-0.122	0.061	0.183	-8.324	0.616	-0.396	-0.427	0.183	-0.305	4.076	3.223	6.74	0.244	0.122	0.305	-0.208	10.046	0.774	1.282	0.061	4.15	1510066875
-7.632	-2.584	-0.223	-0.427	-1.221	0.427	9.199	4.014	-1.299	-0.183	1.16	0.122	9.702	2.494	0.408	-0.122	0.671	0.427	-8.174	0.397	-0.518	-0.183	0.549	-0.488	3.957	2.997	6.298	0.244	-0.793	0.305	0.286	9.418	1.404	0.977	3.113	3.479	1510066875
-7.885	-2.559	0.028	0.427	-0.732	0.61	8.263	4.027	-0.951	-0.061	1.038	-0.244	9.258	2.135	0.434	-0.122	0.183	0.61	-8.503	0.431	-0.953	0	0.61	-0.488	4.758	2.838	6.18	0.488	-1.282	0.122	-0.465	8.573	1.029	1.77	3.845	2.747	1510066876
-7.836	-2.066	0.165	0.732	-0.061	0.305	7.559	3.972	-1.083	-0.122	0.122	-0.427	9.329	2.061	1	-0.061	-0.366	0.671	-8.835	0.553	-1.312	0.122	0.671	-0.427	5.595	2.868	6.363	0.488	-0.488	-0.305	-1.571	8.277	0.319	1.343	2.441	2.014	1510066876
-7.898	-1.412	0.23	0.793	1.343	0.366	7.453	3.982	-0.761	-0.122	0.488	-0.366	9.684	1.96	1.416	-0.183	0	0.61	-9.088	0.549	-1.747	0.183	0.244	-0.427	5.766	3.054	6.386	0.366	-0.427	-0.366	-3.323	7.659	0.139	2.014	-1.953	1.587	1510066876
-8.752	-0.585	0.066	0.488	2.38	0.671	7.436	4.632	-0.51	-0.305	-0.122	-0.061	10.34	1.403	1.885	-0.244	-0.183	0.244	-8.672	0.798	-1.95	0.305	0.488	-0.488	6.224	2.973	6.105	-0.122	-0.61	-0.122	1.177	8.062	1.083	1.953	-1.038	-1.526	1510066876
-10.679	-1.219	-0.446	0.244	0.244	0.671	7.436	4.632	-0.51	-0.305	-0.122	-0.061	10.34	1.403	1.885	-0.244	-0.183	0.244	-8.672	0.798	-1.95	0.305	0.488	-0.488	6.224	2.973	6.105	-0.122	-0.61	-0.122	1.177	8.062	1.083	1.953	-1.038	-1.526	1510066876
-10.954	-0.977	0.694	1.526	-0.183	0.427	7.436	4.632	-0.51	-0.305	-0.122	-0.061	10.398	1.077	1.96	-0.427	-0.122	0.244	-9.193	0.316	-2.01	0.183	0.366	-0.305	6.374	2.986	5.886	-0.183	-0.793	-0.061	6.983	9.384	0.924	1.526	-1.16	-1.221	1510066876
-10.802	0.422	0.754	1.282	-1.587	1.099	8.116	4.832	-0.245	-0.427	0	0.244	10.509	0.803	1.672	-0.488	-0.122	0.366	-8.955	-0.083	-2.257	0.427	-0.244	-0.549	6.456	3.121	5.813	0.122	-0.977	-0.061	10.903	11.176	-0.598	0.366	1.953	2.747	1510066876
-10.513	-0.41	-0.459	-0.732	1.831	0.732	8.508	4.794	-0.093	-0.427	0.061	0.122	10.706	0.601	1.421	-0.549	-0.244	0.488	-9.377	0.268	-2.169	0.244	2.258	-0.488	6.83	3.212	5.746	0.244	-1.16	0	2.659	8.699	0.068	-0.977	-3.113	1.343	1510066876
-12.268	-2.682	-1.592	-0.916	0.183	-0.366	8.831	4.366	0.191	-0.122	0.244	0.061	11.149	0.379	0.999	-0.427	-0.61	0.61	-11.366	0.956	-2.72	0	0.122	-0.305	8.168	3.612	6.086	0.488	-1.648	-0.305	0.463	9.723	1.285	-2.93	-2.197	-3.662	1510066876
-9.924	-3.217	-1.684	0.244	1.038	-0.549	9.135	3.657	0.14	0.244	0.122	0	11.909	0.023	0.743	0	-0.244	0.549	-11.935	0.717	-2.061	-1.404	0	0	8.713	4.177	6.263	0.549	-0.244	-0.549	6.039	13.455	-0.029	-2.563	2.808	-0.366	1510066876
-9.964	-2.937	-2.65	0.366	0.366	0.183	9.446	3.046	0.007	0.671	-0.793	0	11.848	-0.252	0.41	-0.061	-0.305	0.061	-11.435	-1.104	-1.195	-1.16	-0.977	-0.488	8.073	5.399	5.772	0.244	-0.183	-0.122	0.853	10.646	-0.091	0.061	1.587	-1.221	1510066876
-10.051	-2.117	-3.158	-1.099	0.549	0	10.005	2.999	-0.074	0.732	-0.671	0.183	11.659	-0.226	-0.157	-0.366	-0.366	-0.183	-10.836	-1.983	-0.744	-0.549	0.366	-0.183	7.314	6.117	5.547	0.671	-0.061	0	-1.079	10.28	-1.263	-0.366	-1.892	-1.282	1510066876
-10.17	-1.713	-2.583	-0.977	0.671	0.122	10.348	2.767	0.638	1.099	0.244	-0.061	11.714	-0.026	-1.187	-0.366	-0.061	0	-10.959	-1.585	-1.39	-0.061	0	0	7.525	6.254	5.599	1.16	0.427	-0.305	0.353	10.362	-1.146	-0.244	-0.671	-2.075	1510066876
-9.186	-1.129	-2.468	-0.854	1.831	-0.366	10.227	2.768	0.226	1.282	-1.404	-0.183	11.532	0.06	-1.024	-0.061	-0.183	-0.061	-10.615	-0.726	-1.759	-0.488	-0.366	-0.061	7.552	5.754	5.696	1.465	1.831	-0.854	0.398	10.393	-2.025	0.061	1.038	-2.563	1510066876
-8.781	-1.711	-2.474	-0.793	1.282	-0.427	10.779	2.57	0.969	1.404	0.61	-0.122	11.215	-0.018	0.014	-0.061	0.488	-0.061	-9.601	-0.739	-1.518	-0.977	-0.183	0.183	6.746	5.315	5.039	1.343	1.831	-0.549	0.005	10.328	-1.365	0.244	0.61	-2.686	1510066876
-8.655	-1.555	-2.312	-0.549	0.305	-0.244	9.807	2.631	1.382	1.404	2.869	0.366	10.233	-0.246	0.057	-0.183	1.77	-0.305	-8.841	-0.987	-1.336	-0.977	-0.305	0.244	5.82	4.78	4.392	0.977	0.854	0	0.291	9.941	-0.316	0	0.122	-2.869	1510066876
-8.146	-0.834	-2.394	-0.366	1.038	-0.305	7.358	2.991	0.158	1.343	0.061	0.549	9.306	-0.398	-0.428	0.183	-0.183	-0.427	-8.321	-1.16	-1.432	-0.854	-0.366	0.183	5.43	4.493	3.95	1.16	0.732	0.244	0.758	9.263	-0.392	0.122	0.549	-2.502	1510066876
-8.597	-0.959	-2.875	-0.122	0.61	-0.732	7.958	2.799	0.819	1.099	-0.61	0.916	9.049	-0.083	0.553	-0.305	0.854	0.061	-8.12	-1.431	-1.504	-0.793	-0.244	0.305	5.126	4.396	3.991	2.197	1.709	-0.061	0.834	9.141	-0.691	0.122	0.244	-2.502	1510066876
-9.166	-1.212	-2.516	0.366	-0.916	-0.732	7.57	2.46	1.242	1.16	-0.427	1.038	8.677	0.086	0.171	-0.671	2.014	0	-8.077	-1.818	-1.566	-0.427	-0.61	0.183	4.7	4.794	3.632	2.197	1.953	-0.183	1.014	9.442	-0.412	0	0.061	-2.197	1510066876
-8.897	-0.809	-2.263	0.244	-0.732	-0.122	7.389	2.832	-1.034	1.526	1.221	0.671	8.616	0.421	-0.735	-0.671	0.854	-0.488	-8.047	-2.101	-1.666	0	0.427	0.244	4.597	5.499	3.668	1.892	0.977	0.122	1.48	9.203	0.233	-0.244	-0.549	-1.831	1510066876
-8.821	0.036	-2.291	0.366	-0.122	0.244	7.337	3.262	-0.745	1.16	0.427	0.916	8.833	1.113	0.23	-0.671	-0.122	-0.854	-8.963	-1.442	-1.785	0.549	0.183	0.244	5.054	6.186	4.321	1.953	0.244	-0.244	2.439	8.886	-0.1	-0.549	-0.061	-1.099	1510066876
-9.487	-0.366	-3.42	-0.916	0.122	-0.122	8.356	3.279	-0.017	1.038	-0.793	0.549	9.822	1.452	1.162	-1.404	3.235	-1.648	-9.514	-0.439	-1.915	0.366	0.244	0.793	5.688	6.612	5.2	2.197	1.099	-0.793	1.712	9.058	-0.511	-0.793	0.305	-0.671	1510066876
-10.868	-2.225	-3.768	-1.221	-0.488	0.549	9.847	2.997	0.014	0.977	2.93	0.793	9.39	1.921	1.211	-1.282	-0.061	-1.587	-10.631	-0.173	-2.165	0.244	0.366	0.793	5.858	7.174	5.693	2.075	0.916	-0.916	0.014	10.186	-1.26	-1.099	-0.854	-0.61	1510066876
-11.307	-3.835	-2.743	-0.305	-2.075	1.038	8.557	2.972	-0.785	0.732	-0.061	0.977	11.475	2.617	1.195	-1.587	2.319	-2.136	-11.97	-0.378	-1.743	0.061	2.014	0.854	5.735	7.228	6.312	2.136	0.305	-1.831	2.543	10.581	0.766	-1.892	-1.465	0.549	1510066876
-11.471	-4.35	-1.756	1.465	-2.197	0.732	10.856	2.399	-0.562	0.793	1.831	1.343	10.605	3.104	2.104	-1.221	-1.526	-1.892	-13.347	0.255	-2.4	1.16	-2.502	0.122	5.728	7.878	6.547	2.869	-0.61	-2.258	4.733	11.294	2.437	-2.686	-0.244	3.174	1510066876
-10.776	-2.833	-1.397	1.526	-1.343	-0.244	10.289	2.212	-0.907	0.793	1.221	1.953	12.035	3.492	2.552	-1.526	1.709	-2.502	-11.151	0.712	-1.19	0.366	-0.488	0.183	5.352	8.268	6.699	3.235	0.366	-2.625	2.402	13.605	1.547	-2.075	-0.305	4.089	1510066877
-10.667	-1.748	-1.333	-0.244	-0.549	-0.488	10.759	2.007	-1.171	0.061	1.221	2.686	10.2	3.894	2.196	-1.526	-0.061	-3.113	-10.501	1.11	-0.786	0.732	-1.282	0	4.627	7.711	5.827	2.441	0.671	-2.197	-1.8	13.066	0.323	-1.282	-2.502	3.418	1510066877
-9.969	-2.399	-0.986	-0.061	-1.099	-0.549	10.579	1.607	-0.337	-0.366	2.93	3.113	10.842	4.346	2.844	-0.366	-1.77	-2.625	-10.11	1.359	-0.955	0.305	-1.221	0	3.925	8.087	5.206	1.404	0.427	-1.587	-2.826	12.102	0.748	0.061	-2.747	3.662	1510066877
-8.571	-2.135	-0.548	0.183	-0.854	-0.549	10.209	0.921	0.054	-0.916	0.977	3.357	11.842	4.375	2.879	-0.977	3.54	-3.296	-9.219	1.267	-0.903	0.427	-1.526	0	3.706	8.016	4.9	1.099	0.366	-1.343	-0.617	10.115	1.097	0.366	-2.075	3.296	1510066877
-7.827	-1.573	-0.409	0	-0.61	-0.427	10.983	0.566	0.273	-0.671	6.409	3.54	9.47	4.183	2.347	-0.122	-1.282	-2.625	-8.736	1.227	-0.819	0.366	-0.916	-0.061	3.694	7.465	4.383	1.16	0.427	-1.038	0.323	9.024	1.314	0.549	0.61	2.441	1510066877
-8.189	-1.884	-0.102	0.061	-0.244	-0.427	7.948	0.11	0.234	-1.709	-0.305	3.174	10.911	4.266	2.853	-0.305	-0.427	-2.258	-8.787	1.244	-0.813	0.305	-0.854	-0.183	3.181	7.516	4.27	0.732	0.366	-0.854	0.109	8.375	0.851	1.465	2.747	1.465	1510066877
-8.421	-2.127	0.148	0.854	-0.122	-0.427	10.701	-0.711	1.499	-0.549	4.272	2.808	10.673	3.783	3.431	-0.854	4.822	-2.625	-8.903	1.018	-0.798	0.305	-0.854	-0.122	3.198	7.246	3.993	0.732	0.732	-0.671	-0.121	8.114	0.419	1.892	2.686	0.977	1510066877
-8.314	-1.854	0.368	1.16	1.038	-0.122	8.569	-0.017	0.817	-0.732	4.028	2.686	7.884	3.566	3.065	-0.244	2.075	-2.808	-9.132	1.135	-0.932	0.366	-0.793	-0.183	3.943	7.026	4	1.16	1.282	-0.549	-2.22	7.783	-0.062	1.77	-0.183	0.61	1510066877
-8.982	-0.906	0.068	1.038	1.465	0.122	8.951	-1.011	1.737	-1.465	1.953	2.563	8.604	4.262	4.247	0.061	2.319	-2.869	-9.275	1.415	-1.048	0.244	-1.16	-0.366	3.993	7.545	4.307	1.16	1.648	-0.366	-0.729	8.303	0.455	3.052	-2.075	-0.366	1510066877
-9.735	-0.702	-0.709	0.366	0.916	0	9.195	-1.39	2.467	-1.038	5.859	2.869	9.003	4.576	3.935	-0.122	5.066	-3.052	-9.024	1.474	-0.891	0	-0.977	-0.488	3.649	7.588	4.398	0.854	1.831	-0.244	1.383	8.917	0.973	2.38	-1.038	-1.404	1510066877
-9.867	-1.218	-0.12	0.671	0.488	0.122	8.51	-1.821	2.639	-1.892	3.052	2.563	8.244	5.136	4.844	0.427	2.625	-2.869	-9.18	1.218	-0.752	-0.305	-1.099	-0.61	3.42	7.735	4.203	0.854	1.831	-0.244	4.768	9.24	1.008	2.38	-1.038	-1.404	1510066877
-10.448	-0.586	0.367	0.427	0.305	0.549	8.748	-2.562	4.207	-1.465	5.737	2.991	8.152	5.327	5.266	0.244	4.822	-2.441	-8.753	0.735	-0.528	-0.183	-0.549	-0.793	2.731	7.746	4.017	0.854	1.77	0.244	7.823	9.628	0.3	0.793	-0.549	0.61	1510066877
-10.017	-1.237	-1.267	-0.488	1.587	0.183	7.647	-2.926	4.53	-1.587	4.578	2.991	7.137	5.54	5.101	0.061	4.089	-1.953	-9.289	0.827	-0.175	-0.366	0.793	-0.854	2.488	7.744	3.712	1.099	1.648	0.488	4.841	9.573	-0.647	-1.099	-0.977	0.427	1510066877
-11.716	-3.915	-1.224	0.793	-1.282	-0.671	6.718	-3.671	5.45	-1.526	5.066	2.93	6.673	6.086	5.264	0.916	3.296	-1.831	-11.166	0.2	0.179	-1.038	1.16	-0.61	3.061	8.251	3.685	1.404	1.587	0.305	2.811	10.769	1.721	-2.808	2.625	-3.113	1510066877
-8.305	-2.213	-2.193	-0.671	1.892	-1.099	5.621	-4.404	5.527	-1.465	4.333	2.991	6.326	7.197	5.166	0.854	3.357	-1.526	-11.505	-0.463	0.139	-0.671	-2.625	-0.916	3.925	9.659	3.158	1.77	1.953	-0.122	5.216	12.879	-0.504	-3.601	2.136	0.977	1510066877
-10.283	-3.719	-3.132	-1.099	-2.136	-1.038	5.131	-5.574	5.504	-2.014	2.075	2.991	5.912	8.394	5.31	1.221	1.831	-1.709	-10.893	-0.829	0.768	-0.671	-1.038	-0.427	4.095	10.855	2.68	1.709	2.258	-0.549	-2.786	9.696	0.825	-0.61	-0.305	-0.671	1510066877
-9.739	-4.221	-2.438	-0.122	0.122	-0.854	5.016	-6.769	6.45	-1.953	3.235	2.747	5.984	9.098	5.377	1.404	1.709	-1.709	-10.607	-1.973	1.097	-0.488	-1.404	-0.122	2.388	11.008	1.914	0.488	2.075	-0.671	-0.663	10.268	-0.422	0.549	-1.038	-1.16	1510066877
-9.339	-3.11	-2.561	-0.244	0.61	-0.854	4.204	-7.477	6.409	-1.77	3.357	2.197	5.527	9.306	5.262	1.099	1.526	-1.343	-10.841	-1.948	1.139	-0.122	-1.77	-0.183	1.403	10.554	1.556	0.366	1.587	-0.977	0.764	10.541	-1.243	-0.183	0.916	-0.793	1510066877
-9.043	-2.987	-2.771	-0.122	1.221	-1.404	3.106	-7.385	6.619	-1.648	2.38	1.709	5.509	9.331	4.895	1.099	1.282	-1.099	-10.588	-1.638	1.231	-0.061	-1.831	-0.122	1.465	10.407	2.071	1.038	0.671	-1.282	-0.618	10.311	-1.706	0.183	0.183	-1.404	1510066877
-8.836	-3.354	-2.812	-0.244	0.549	-1.587	2.487	-7.386	6.203	-1.282	2.197	1.526	4.929	8.778	4.783	1.282	0.183	-0.977	-9.613	-1.525	1.583	-0.061	-2.136	-0.061	1.799	9.96	2.212	1.038	0.671	-1.282	-0.09	10.343	-0.979	0.122	-0.122	-1.526	1510066877
-8.875	-3.165	-2.808	0.244	0.183	-1.16	2.061	-6.9	6.154	-1.465	1.709	1.465	4.601	8.077	4.718	1.282	0.732	-0.916	-8.605	-1.523	2.08	0	-1.831	0.061	1.367	9.033	1.787	0.427	0.732	-1.404	0.438	9.799	-0.851	0.122	0.244	-1.526	1510066877
-9.301	-3.687	-2.446	0.366	-0.244	-1.099	1.732	-6.44	5.798	-1.648	1.648	1.282	4.212	7.903	4.816	0.793	1.282	-0.732	-7.933	-2.104	2.6	0.183	-1.526	-0.122	0.139	8.472	1.316	0.61	0.61	-1.343	0.793	9.497	-1.196	0.122	0.244	-1.282	1510066877
-9.69	-4.04	-2.091	1.343	-0.61	-0.61	1.485	-6.702	5.558	-1.404	1.648	0.732	3.695	8.573	4.832	0.488	1.16	-0.671	-7.863	-2.574	2.811	0.916	-0.488	-0.305	-0.999	9.253	0.601	0.61	0.061	-0.977	1.367	9.701	-0.495	-0.305	-0.305	-0.977	1510066877
-9.116	-3.515	-2.098	1.099	-0.366	-0.427	1.761	-7.459	5.633	-0.854	1.099	0.305	3.554	9.733	4.829	0.427	0.793	-0.854	-9.654	-1.55	2.684	1.099	-0.366	-0.122	-0.449	10.715	1.215	0.183	-0.732	-1.038	2.226	10.025	-0.273	-0.488	-0.305	-0.488	1510066877
-9.061	-3.29	-2.207	0.122	-0.305	-0.793	2.053	-8.177	5.772	-0.854	0.549	-0.244	3.411	10.076	4.469	0.549	-0.183	-1.099	-10.039	-0.099	2.712	0.671	-1.038	0.061	0.854	11.02	2.734	0.61	-0.977	-1.343	1.08	9.961	-0.328	-0.366	-0.488	-0.061	1510066877
-9.184	-3.9	-1.507	0.488	-0.122	-0.671	1.998	-8.509	5.808	-1.099	1.038	-0.183	3.411	9.223	4.308	1.282	-0.244	-1.099	-9.499	0.029	2.883	0.305	-1.038	-0.061	1.293	10.39	3.232	0.305	-0.671	-1.343	0.464	10.183	-0.367	-0.427	-0.061	-0.244	1510066878
-8.869	-3.712	-1.306	0.366	-0.305	-0.549	1.849	-8.082	5.478	-1.282	0.61	-0.061	3.076	8.555	4.813	1.587	1.221	-1.099	-8.916	-0.031	3.101	0.305	-0.793	-0.183	0.573	9.424	2.641	0.183	-0.305	-1.16	-0.445	10.076	-0.061	-0.061	-0.122	-0.488	1510066878
-8.49	-3.516	-0.958	0.244	-0.183	-0.488	1.733	-7.636	5.096	-1.221	0.183	0.061	2.728	8.766	5.191	0.977	1.648	-0.916	-8.619	-0.13	3.114	0.427	-0.549	-0.305	-0.465	9.135	1.982	0.305	-0.427	-0.977	0.474	9.708	0.337	-0.305	-0.732	-0.671	1510066878
-8.469	-4.008	-0.953	0.122	0.183	-0.427	1.84	-7.327	4.892	-1.16	-0.122	-0.061	2.445	8.892	6.629	-0.305	-0.305	-0.549	-8.619	-0.112	3.074	0.427	-0.488	-0.122	-1.005	9.526	2.22	0.305	-1.16	-0.977	0.828	9.38	-0.053	-0.122	-0.305	-0.427	1510066878
-8.649	-4.289	-1.138	0.427	0	-0.61	2.065	-6.976	5.091	-1.16	-0.122	-0.061	2.833	8.872	5.825	0	0.488	-0.488	-8.787	-0.056	3.091	0.366	-0.427	-0.061	-0.299	9.758	2.383	-0.244	-1.404	-0.549	0.461	9.457	0.12	-0.122	-0.061	-0.488	1510066878
-8.607	-4.337	-0.997	0.366	0	-0.549	1.634	-6.99	5.029	-0.854	0.244	0	2.611	8.831	5.121	-0.122	2.136	-0.305	-9.064	-0.065	3.082	0.244	-0.61	0	0.951	9.812	2.865	-0.488	-0.488	-0.732	0.061	9.78	0.439	-0.122	-0.549	-0.427	1510066878
-8.861	-4.399	-0.995	0.549	0.244	-0.366	2.085	-7.668	6.094	0.061	-0.549	-0.244	2.399	8.613	5.422	-0.122	2.502	-0.427	-9.132	-0.002	3.113	0.244	-0.671	0.061	0.427	9.591	2.663	-0.183	0.244	-0.854	0.248	9.727	0.273	0.183	-0.916	-0.244	1510066878
-9.24	-4.323	-1.178	0.427	0.061	-0.427	1.614	-7.498	6.485	0.244	-0.183	-0.183	2.637	8.448	5.918	-0.122	1.953	-0.122	-9.02	-0.028	3.308	0.244	-0.549	-0.122	-0.449	9.368	2.424	-0.244	0	-0.488	0.208	9.869	0.148	0.122	-0.61	-0.244	1510066878
-9.134	-4.026	-0.986	0.366	0	-0.366	2.091	-7.763	6.33	0.427	0.366	-0.366	1.907	8.634	5.424	-0.183	1.038	-0.305	-9.063	-0.093	3.418	0.244	-0.366	-0.122	-0.484	9.56	2.466	0.061	-0.183	-0.183	0.319	10.051	0.264	0.061	-0.671	-0.366	1510066878
-9.08	-3.947	-1.022	0.183	0.061	-0.183	2.326	-7.794	5.662	0.061	0.366	-0.183	1.681	9.115	4.802	-0.061	1.038	-0.061	-9.195	-0.025	3.523	0.183	-0.427	-0.183	-0.135	10.056	2.635	0.061	-0.305	-0.122	0.608	10.043	0.169	0.061	-0.671	-0.183	1510066878
-9.158	-3.872	-1.023	0.061	0.183	-0.061	2.103	-7.827	5.155	-0.366	1.16	0	1.657	9.05	5.085	-0.122	1.16	0	-8.949	-0.018	3.619	0.061	-0.183	-0.183	-0.291	9.956	2.673	0.244	-0.061	-0.183	0.841	9.832	-0.017	0.183	-0.61	-0.122	1510066878
-9.037	-3.874	-1.022	-0.061	0.183	0.122	2.097	-7.456	5.419	-0.366	1.099	0.183	1.495	8.684	5.325	0.061	1.16	-0.061	-8.703	-0.005	3.714	-0.061	0.122	-0.183	-0.255	9.801	2.411	0.427	-0.427	0.305	0.848	9.805	-0.193	0.183	-0.244	-0.122	1510066878
-9.032	-4.14	-0.992	-0.061	0.183	0.366	1.931	-7.54	5.631	-0.244	0.366	0.488	1.41	8.734	5.674	0.061	1.038	-0.122	-8.687	-0.069	3.685	0	0.366	-0.122	0.001	10.097	2.468	0.183	0.061	0.427	0.785	9.75	-0.245	-0.061	0	-0.183	1510066878
-9.124	-4.061	-1.026	0.122	0.244	0.488	2.022	-7.598	5.705	-0.488	0.183	0.671	1.804	8.972	5.862	0.122	1.099	-0.244	-8.978	-0.225	3.464	-0.122	0.488	-0.122	0.1	10.164	2.572	0	0.488	0.61	0.757	9.787	0.065	0.061	-0.061	-0.122	1510066878
-9.054	-3.974	-1.117	0.061	0.427	0.549	1.181	-7.565	5.352	-0.549	-0.061	0.549	1.492	8.924	5.474	0.061	0.916	-0.183	-9.069	-0.316	3.281	-0.061	0.61	-0.122	-0.158	9.965	2.354	-0.061	0.671	0.671	0.493	9.945	-0.089	0	-0.183	-0.061	1510066878
-9.103	-3.96	-1.194	0	0.244	0.61	0.988	-7.673	5.181	-0.366	0.122	0.549	1.225	8.89	5.625	0.244	0.305	-0.244	-9.059	-0.309	3.033	-0.122	0.671	-0.061	-0.212	9.867	2.466	-0.183	0.732	0.732	0.352	9.886	-0.068	0	-0.244	-0.122	1510066878
-8.984	-3.871	-1.245	0.061	0.366	0.61	1.223	-7.619	5.886	-0.488	0.305	0.732	0.979	8.716	5.532	0.183	-1.221	-0.122	-9.062	-0.281	2.889	-0.183	0.793	-0.061	-0.081	9.612	2.428	-0.244	0.549	0.732	0.262	9.947	-0.006	-0.122	-0.122	-0.183	1510066878
-9.11	-3.602	-1.367	-0.061	0.244	0.549	1.059	-7.513	5.824	-0.549	-0.244	0.61	1.213	8.914	5.373	0.061	-1.587	0.183	-9.062	-0.281	2.889	-0.183	0.793	-0.061	0.039	9.555	2.562	-0.549	0.427	0.732	0.373	9.842	0.031	-0.061	-0.122	-0.183	1510066878
-9.226	-3.424	-1.509	-0.183	0.305	0.488	0.731	-7.85	5.429	-0.549	-0.244	0.61	0.824	9.004	5.073	-0.488	-1.465	0	-9.062	-0.281	2.889	-0.183	0.793	-0.061	0.045	9.475	2.432	-0.183	0	0.671	0.211	9.903	-0.01	-0.061	-0.122	-0.183	1510066878
-9.398	-3.303	-1.645	-0.244	0.183	0.488	1.177	-8.604	5.545	0.549	-1.099	-0.183	0.741	9.588	5.169	-0.977	-2.014	0.122	-9.189	-0.439	2.231	-0.122	1.282	-0.183	-0.538	9.772	2.493	-0.427	-0.61	0.793	0.258	9.916	-0.178	0.244	-0.305	-0.183	1510066878
-9.316	-3.135	-1.619	-0.366	0.183	0.549	1.311	-8.96	5.717	1.404	-0.977	-1.038	1.186	9.978	5.223	-1.343	-3.845	0.854	-9.301	-0.506	2.052	-0.183	1.648	-0.183	-0.963	10.06	2.688	-0.732	-1.892	0.671	0.402	9.978	-0.295	0.061	0	-0.244	1510066878
-9.399	-3.074	-1.652	-0.366	0.183	0.732	0.999	-8.753	5.593	1.465	-2.869	-1.404	2.027	9.922	5.082	-1.526	-5.188	2.075	-9.562	-0.61	1.932	-0.244	1.404	-0.305	-1.098	9.94	2.684	-1.16	-3.662	0.244	0.657	9.885	-0.38	0	0.061	-0.244	1510066878
-9.399	-2.939	-1.755	-0.549	0.122	0.793	1.971	-8.528	5.146	1.526	-2.625	-2.441	2.613	9.29	5.035	-0.732	-3.906	3.479	-9.526	-0.574	1.765	-0.244	1.709	-0.366	-0.433	9.867	2.403	-1.526	-4.944	0.061	0.945	9.842	-0.368	0.183	0.061	-0.061	1510066878
-9.204	-2.878	-1.805	-0.854	0.061	0.671	2.468	-7.991	4.552	0.977	-1.526	-3.174	3.417	9.036	4.319	0.244	-2.625	4.028	-9.447	-0.634	1.488	-0.244	1.709	-0.366	0.736	9.741	2.292	-1.465	-5.188	-0.061	0.767	9.963	-0.361	-0.305	0.366	-0.061	1510066878
-9.11	-3.015	-1.877	-0.977	0.061	0.671	2.518	-7.229	4.091	-0.366	-0.793	-3.174	4.216	8.76	3.39	0.305	-2.319	3.174	-9.518	-0.726	1.209	-0.244	1.709	-0.366	1.974	9.533	2.28	-1.465	-4.517	-0.244	0.348	9.792	-0.239	-0.061	0.427	-0.122	1510066878
-9.054	-3.219	-1.963	-0.854	0.122	0.61	2.617	-6.641	3.411	-1.221	-0.793	-2.441	4.262	7.821	3.469	0.61	-2.441	2.625	-9.69	-0.741	0.876	-0.244	1.831	-0.305	2.761	9.268	2.487	-1.16	-3.113	-0.549	0.118	9.735	-0.219	0	0.549	-0.061	1510066879
-8.873	-3.021	-2.156	-0.854	0.549	0.549	2.972	-6.151	2.803	-1.099	-0.854	-0.916	4.606	6.864	3.334	1.343	-2.563	2.197	-9.704	-0.968	0.525	-0.305	1.404	-0.366	2.521	8.837	2.483	-0.61	-2.319	-0.977	-0.055	9.802	-0.313	0	0.671	-0.122	1510066879
-8.882	-2.96	-2.387	-0.671	0.305	0.366	3.07	-5.774	3.281	-0.854	-0.977	0.427	5.249	6.48	2.729	1.526	-2.38	1.221	-9.42	-1.2	0.374	-0.305	1.16	-0.366	2.254	8.502	2.119	-0.366	-1.953	-0.916	-0.3	9.751	-0.269	0	0.671	-0.122	1510066879
-9.123	-3.082	-2.728	-0.244	0.183	0.305	3.198	-5.745	3.747	-0.977	-1.221	0.793	5.716	6.379	3.139	1.404	-1.892	0.305	-9.556	-1.933	0.209	-0.366	1.282	-0.183	2.144	8.63	1.971	-0.366	-1.343	-0.793	-0.145	9.805	-0.234	-0.244	0.793	-0.183	1510066879
-9.454	-3.139	-3.163	0.061	0.122	0.366	3.448	-5.943	4.369	-1.038	-1.892	0.732	5.958	6.617	3.659	1.221	-1.465	-0.427	-10.023	-2.6	-0.14	0.305	1.038	-0.183	1.66	9.165	1.712	-0.061	-1.038	-0.854	-0.449	9.953	-0.41	-0.366	0.671	0.061	1510066879
-9.292	-3.003	-3.332	0.732	-0.122	0.549	3.859	-6.548	5.271	-0.793	-1.16	0.488	6.565	7.517	3.469	0.488	-1.282	-1.099	-10.174	-2.698	-0.58	0.488	0.61	-0.061	1.302	9.991	1.494	0.183	-1.404	-0.61	-0.437	10.051	-0.849	-0.305	-0.122	0.183	1510066879
-9.294	-2.844	-3.407	0.732	-0.061	0.488	4.27	-7.205	6.135	-0.549	-1.282	0.061	6.935	8.137	3.612	-0.061	-1.953	-1.831	-10.198	-2.742	-0.677	0.793	0.61	-0.061	1.66	10.453	1.656	0.061	-1.77	-0.549	-0.49	10.049	-0.931	-0.305	-0.183	0.427	1510066879
-9.208	-2.787	-3.326	1.099	0.061	0.488	4.515	-7.279	6.562	-0.671	-0.793	-0.427	7.288	8.358	3.869	-0.122	-2.136	-2.014	-9.924	-2.627	-0.818	0.977	0.366	0.061	1.963	10.324	1.775	0.061	-1.587	-0.671	-0.914	10.055	-1.11	-0.244	-0.671	0.183	1510066879
-9.168	-2.757	-3.104	1.465	-0.244	0.366	4.486	-7.004	6.4	-0.671	0.488	-0.793	7.159	8.313	3.59	-0.366	-1.77	-1.831	-9.661	-2.711	-0.811	1.099	0.305	0.183	1.688	9.912	1.473	-0.488	-1.465	-0.488	-0.429	9.958	-0.916	-0.305	-0.61	0.122	1510066879
-9.077	-2.528	-2.722	1.892	-0.427	0.305	4.221	-6.371	6.027	-0.488	0.977	-1.221	6.803	8.128	3.356	-0.61	-1.526	-1.892	-9.38	-2.917	-0.723	1.404	0.305	0.244	1.434	9.525	1.369	-0.977	-1.343	-0.305	0.05	9.832	-0.536	-0.488	-0.549	0.305	1510066879
-9.341	-2.432	-2.846	1.831	-0.671	0.122	3.941	-5.728	5.594	-0.61	0.732	-1.465	6.379	8.003	3.139	-0.916	-0.977	-2.136	-9.416	-2.79	-0.761	1.77	0.061	0.488	1.11	9.301	1.328	-0.916	-1.343	-0.305	0.187	9.842	-0.388	-0.488	-0.916	0.427	1510066879
-9.35	-2.864	-2.826	1.953	-1.221	0	4.198	-5.562	4.945	-0.549	1.221	-1.648	5.661	8.291	2.494	-1.221	-1.343	-2.625	-9.861	-2.578	-0.869	2.014	0.061	0.671	0.985	9.509	1.383	-0.732	-1.282	-0.305	0.596	9.887	-0.429	-0.549	-1.099	0.671	1510066879
-8.658	-3.015	-2.57	2.014	-0.305	-0.061	4.412	-5.864	4.465	-0.793	0.61	-1.831	5.386	9.071	1.853	-1.831	-1.953	-2.869	-10.353	-2.176	-0.869	2.38	0.061	0.854	1.296	9.843	1.643	-0.671	-1.343	-0.671	0.907	9.859	-0.4	-0.793	-0.183	1.099	1510066879
-9.219	-2.934	-2.335	1.038	-0.671	-0.61	5.064	-6.338	4.248	-1.099	1.343	-1.953	4.997	9.617	1.384	-1.953	-3.601	-2.991	-11.208	-0.787	-1.27	2.869	-1.648	0.671	1.7	10.136	2.558	-0.427	-1.282	-1.343	-0.548	10.008	-0.152	-0.671	-0.183	1.16	1510066879
-9.561	-3.267	-1.971	1.648	-0.977	-0.671	5.176	-6.973	3.876	-1.16	1.465	-1.892	4.795	9.749	1.002	-1.343	-5.493	-3.052	-9.832	0.02	-0.54	2.075	-1.587	1.038	1.968	10.153	3.249	-0.122	-1.892	-1.709	-1.853	10.129	0.262	-0.122	-1.282	0.793	1510066879
-8.931	-3.766	-0.861	2.869	-0.366	-0.183	5.594	-7.294	3.651	-1.16	1.343	-1.831	5.396	9.217	1.666	-0.427	-4.272	-2.686	-9.026	-0.933	-0.085	2.197	-0.732	0.671	1.273	9.174	3.272	-0.671	-1.709	-1.465	-0.824	10.093	0.304	0.183	-2.869	0.732	1510066879
-9.458	-2.839	-0.445	3.601	-0.061	0.183	5.968	-6.851	3.441	-0.916	1.77	-2.319	5.845	8.827	2.546	-0.122	-0.305	-1.953	-9.207	-0.997	-0.154	2.197	-0.732	0.671	-0.163	8.51	3.174	-1.221	-1.16	-1.038	1.085	9.743	0.074	0.61	-3.052	1.038	1510066879
-9.952	-2.415	-0.807	3.235	0.061	-0.183	5.74	-6.385	2.956	-0.916	1.77	-2.319	4.834	9.434	2.622	-0.366	0.427	-1.465	-9.682	-0.11	-0.333	3.052	-0.305	0.427	-0.547	9.026	3.732	-1.038	-1.648	-1.038	1.719	10.012	0.502	0.61	-3.052	1.038	1510066879
-10.191	-2.761	-0.739	3.54	0.244	-0.427	5.969	-6.209	2.778	-1.099	0.488	-2.258	3.496	10.286	2.223	-0.916	-2.38	-1.221	-10.116	0.389	-0.384	3.174	0	0.305	-0.321	9.902	4.195	-0.427	-2.686	-1.282	1.773	10.545	0.774	-0.366	-3.662	1.709	1510066879
-10.371	-2.938	-0.077	3.723	0.61	-0.061	6.492	-6.181	2.796	-1.526	0.854	-1.587	3.334	10.332	2.363	-1.038	-5.066	-1.038	-10.206	0.336	-0.453	3.174	0	0.305	-0.199	9.857	3.902	-0.427	-3.601	-1.221	1.225	10.712	0.529	-1.099	-4.578	1.587	1510066879
-9.628	-2.841	-0.24	3.967	0.183	0.183	7.092	-6.027	2.908	-2.197	1.038	-1.16	3.798	9.826	2.644	-0.916	-4.639	-0.916	-9.68	0.164	-0.474	3.845	-0.122	-0.061	0.11	9.481	3.607	-0.549	-3.906	-1.099	0.682	10.304	0.219	-1.404	-5.432	1.709	1510066879
-8.655	-2.738	-0.346	3.967	1.099	0.122	7.708	-5.944	3.2	-2.93	2.502	-1.221	4.008	9.426	2.757	-0.977	-2.563	-0.977	-9.17	0.013	-0.517	4.089	0.244	-0.183	0.379	9.166	3.314	-0.671	-3.784	-0.916	0.572	9.719	0.267	-1.282	-5.615	1.038	1510066879
-8.435	-2.932	-0.383	4.15	1.465	0.244	7.648	-5.978	3.432	-3.357	3.54	-1.709	3.505	9.122	2.614	-0.977	-2.502	-1.221	-9.177	0.181	-0.748	4.089	0.244	-0.183	0.447	8.928	3.054	-0.793	-3.723	-0.854	0.863	9.233	0.694	-2.075	-5.005	0.183	1510066879
-8.68	-3.067	-0.702	4.395	1.648	0.061	7.13	-5.808	3.542	-3.418	4.089	-2.014	3.188	8.984	2.245	-1.221	-3.845	-1.404	-9.567	0.54	-0.888	4.456	0.427	-0.183	0.382	8.723	3.054	-0.549	-4.15	-0.916	0.461	9.257	0.352	-2.319	-4.761	-0.305	1510066879
-8.824	-3.066	-1.055	4.395	2.258	-0.061	6.572	-5.62	3.607	-3.235	4.089	-1.892	3.198	9	1.948	-1.587	-4.7	-1.465	-9.883	0.482	-1.01	4.456	0.366	-0.366	0.446	8.741	3.088	-0.244	-4.517	-1.099	-0.108	9.788	0.022	-2.686	-5.005	-0.793	1510066879
-9.069	-3.074	-1.201	4.456	2.625	0	6.149	-5.638	3.484	-2.869	3.54	-1.343	3.412	9.193	1.754	-1.709	-5.066	-1.526	-10.051	0.403	-1.12	4.7	0.122	-0.549	0.651	8.965	2.997	-0.122	-4.7	-1.16	-0.373	10.152	0.09	-2.93	-5.859	-1.038	1510066880
-9.265	-3.114	-1.211	4.822	2.258	0.061	6.125	-5.797	3.211	-2.808	3.113	-0.732	3.506	9.244	1.519	-1.648	-5.249	-1.587	-10.024	0.31	-1.108	5.005	-0.061	-0.732	0.645	9.032	2.991	-0.122	-4.761	-1.343	-0.067	10.235	-0.041	-2.563	-6.775	-1.038	1510066880
-9.281	-3.076	-1.26	4.944	2.319	0.183	6.391	-5.98	3.024	-3.113	3.906	-0.366	3.61	9.264	1.298	-1.648	-5.005	-1.465	-9.938	0.251	-1.075	5.188	-0.305	-0.916	0.413	9.007	2.882	-0.122	-4.883	-1.404	0.489	10.347	-0.127	-2.625	-7.324	-0.916	1510066880
-9.11	-3.041	-1.29	5.249	2.38	0.305	6.258	-6.153	2.9	-3.54	4.761	0	3.521	9.353	1.104	-1.526	-5.188	-1.404	-9.915	0.276	-1.091	5.493	-0.183	-0.977	0.248	9.185	2.69	-0.122	-5.127	-1.526	0.979	10.137	-0.453	-2.502	-7.568	-0.671	1510066880
-9.178	-2.761	-1.305	5.432	2.258	0.427	5.851	-6.371	2.769	-3.845	5.066	0.366	3.48	9.557	0.958	-1.465	-5.554	-1.343	-9.884	0.304	-1.067	5.615	-0.305	-1.099	0.208	9.392	2.598	-0.122	-5.371	-1.587	1.944	9.729	-0.425	-2.197	-7.629	-0.427	1510066880
-9.393	-2.719	-1.151	5.249	2.136	0.488	5.719	-6.777	2.83	-3.845	5.188	0.793	3.583	9.63	0.946	-1.465	-5.798	-1.343	-9.903	0.403	-1.105	5.676	-0.122	-1.282	0.145	9.503	2.513	-0.061	-5.676	-1.709	2.54	9.545	-0.519	-2.197	-7.324	-0.305	1510066880
-9.564	-2.669	-0.778	5.371	2.014	0.549	5.611	-7.039	2.734	-3.479	5.31	1.099	3.701	9.708	1.024	-1.404	-6.042	-1.404	-10.05	0.495	-1.119	5.737	-0.244	-1.16	0.432	9.686	2.303	-0.183	-5.981	-1.831	2.415	8.943	-0.715	-1.221	-6.531	-0.305	1510066880
-9.865	-2.613	-0.534	5.127	1.709	0.61	5.467	-7.202	2.609	-3.113	4.639	1.282	3.839	9.782	1.062	-1.343	-6.226	-1.526	-9.866	0.529	-1.025	5.615	-0.122	-1.099	0.791	9.927	2.263	-0.244	-6.104	-1.953	2.367	8.636	-1.241	-1.221	-6.531	-0.305	1510066880
-10.118	-2.402	-0.538	4.761	1.343	0.366	5.541	-7.326	2.46	-2.625	4.639	1.343	4.067	9.826	1.132	-1.099	-6.226	-1.77	-10.116	0.358	-1.006	5.493	-0.244	-0.854	1.041	10.088	2.121	-0.305	-6.042	-1.892	2.901	8.556	-1.214	0.916	-7.019	-1.526	1510066880
-10.305	-2.891	-0.595	4.639	1.404	0.366	5.44	-7.385	2.189	-2.38	4.456	1.343	4.427	9.964	1.221	-0.977	-6.165	-1.892	-10.012	0.213	-0.794	5.371	0.366	-0.732	1.111	10.182	1.973	-0.427	-5.92	-1.892	4.544	9.521	-0.423	1.892	-4.578	-2.075	1510066880
-9.568	-1.949	-0.288	4.761	1.465	0.732	5.495	-7.606	1.969	-1.892	3.906	0.977	4.979	10.142	1.285	-1.099	-5.432	-1.831	-9.891	0.194	-0.712	5.371	0.366	-0.732	1.141	10.357	1.918	-0.488	-5.737	-1.892	8.278	10.226	0.802	1.892	-4.578	-2.075	1510066880
-8.947	-2.193	-1.217	3.54	2.197	0.61	5.347	-7.736	1.781	-1.526	3.479	0.366	5.15	10.118	1.29	-0.916	-5.432	-1.77	-9.148	0.455	-0.31	4.761	0.244	-0.549	1.186	10.478	1.946	-0.61	-5.676	-1.77	2.361	9.704	1.467	0.61	-0.122	-0.183	1510066880
-9.166	-3.505	-1.613	4.578	1.953	0.793	5.303	-7.994	1.701	-1.343	3.418	-0.366	5.428	9.83	1.55	-0.732	-5.127	-1.587	-9.235	-0.425	0.17	4.761	0.244	-0.549	1.06	10.151	1.467	-0.916	-5.798	-1.404	0.446	9.305	0.176	2.136	-5.31	-1.282	1510066880
-8.965	-3.85	-2.188	5.432	2.686	1.526	5.114	-8.166	1.707	-0.977	3.906	-1.221	5.678	9.64	1.589	-1.038	-4.15	-1.465	-9.752	-1.58	0.109	4.211	0.671	-0.244	0.656	9.947	0.988	-1.221	-5.188	-1.038	3.113	9.839	0.044	2.136	-5.31	-1.282	1510066880
-8.527	-2.711	-3.457	4.761	4.089	1.343	4.462	-8.504	1.302	-0.549	2.502	-2.075	5.678	9.64	1.589	-1.038	-4.15	-1.465	-9.967	-1.67	-0.062	4.395	0.916	-0.244	0.354	10.606	0.997	-0.793	-4.761	-0.793	1.572	9.905	-0.627	0.854	-2.625	-0.305	1510066880
-9.013	-2.622	-4.457	4.517	3.784	1.16	4.103	-9.479	1.152	-0.488	1.77	-2.808	5.678	9.64	1.589	-1.038	-4.15	-1.465	-10.164	-1.628	0.057	4.395	0.916	-0.244	0.098	10.604	0.78	-0.549	-5.127	-0.793	-0.06	9.798	-1.907	1.038	-3.723	-0.61	1510066880
-9.689	-3.035	-4.666	4.272	2.686	1.282	3.82	-9.568	1.177	-0.61	2.625	-3.235	5.724	9.844	0.437	-2.136	-5.615	-0.732	-10.636	-1.792	0.211	4.15	0.549	-0.366	0.301	10.086	0.72	-0.671	-5.188	-0.732	0.653	10.383	-1.871	1.038	-3.723	-0.61	1510066880
-9.527	-2.841	-4.46	3.723	2.014	1.404	3.194	-9.446	1.25	-1.099	3.601	-3.174	5.698	9.414	0.217	-1.953	-5.188	-0.488	-9.973	-1.755	0.282	4.211	0.427	-0.427	0.872	9.872	0.857	-0.427	-4.395	-0.732	-0.678	10.592	-1.431	0.305	-2.869	-0.732	1510066880
-9.166	-2.71	-3.974	4.272	1.343	1.709	2.406	-9.622	1.28	-1.587	4.272	-2.686	5.679	9.305	0.161	-1.648	-4.089	-0.61	-9.576	-1.827	0.228	4.272	0.427	-0.366	1.017	9.9	0.87	-0.427	-3.479	-0.549	-0.627	10.112	-1.506	0.244	-3.967	-1.099	1510066880
-8.937	-2.19	-3.603	4.456	1.709	1.892	1.806	-9.473	1.345	-1.77	4.456	-2.38	5.459	9.258	0.122	-1.343	-3.296	-0.488	-9.325	-1.556	-0.014	4.028	0.61	-0.122	0.84	9.819	1.067	-0.488	-3.235	-0.549	0.565	9.731	-1.645	0.244	-3.967	-1.099	1510066880
-9.27	-1.58	-3.347	4.15	1.343	1.77	1.465	-8.836	1.4	-1.648	4.578	-2.258	5.16	9.225	0.333	-1.038	-3.418	-0.244	-9.4	-1.384	-0.262	3.845	0.366	-0.061	0.681	9.772	1.251	-0.488	-3.418	-0.61	1.093	9.592	-1.583	0.122	-4.15	-0.732	1510066880
-9.241	-1.145	-3.269	3.723	1.343	1.587	1.032	-8.26	1.297	-1.648	3.967	-1.77	5.063	9.161	0.962	-0.732	-3.479	-0.183	-9.557	-1.091	-0.473	3.845	0.366	-0.061	1.291	9.741	1.434	-0.366	-3.479	-0.61	1.791	9.733	-1.581	0.366	-3.845	-0.427	1510066880
-9.453	-1.153	-3.079	3.357	0.916	1.465	1.032	-8.122	1.09	-1.709	2.93	-0.916	5.245	9.117	1.775	-0.549	-2.869	-0.244	-9.618	-0.835	-0.694	3.479	0.183	0.183	2.03	9.753	1.773	-0.427	-2.93	-0.671	1.678	9.767	-1.293	0.366	-3.845	-0.427	1510066880
-8.947	-0.823	-3.064	3.113	0.793	1.221	1.629	-8.141	1.16	-1.831	2.258	-0.305	5.302	9.068	2.427	-0.427	-2.075	-0.305	-9.32	-0.549	-0.843	3.479	0.183	0.183	2.178	9.543	1.897	-0.549	-2.441	-0.549	0.939	9.648	-1.31	0.122	-2.686	-0.366	1510066880
-8.538	-0.526	-2.919	2.625	0.427	0.671	2.23	-8.062	1.456	-1.892	2.502	0.061	5.199	8.705	2.853	-0.488	-1.404	-0.183	-8.885	-0.323	-0.851	3.357	0.122	0.183	2.084	9.07	1.922	-0.732	-2.319	-0.427	0.488	9.537	-0.775	0.427	-2.319	-0.549	1510066880
-9.168	-0.784	-3.112	2.258	0.977	0.366	2.57	-7.661	1.786	-1.953	2.502	0.122	4.959	8.245	3.139	-0.671	-1.465	-0.183	-9.197	-0.08	-1.047	2.441	0.488	0.244	2.387	8.593	1.964	-0.916	-2.014	-0.366	0.161	9.155	-0.964	0.427	-2.319	-0.549	1510066881
-10.013	-1.022	-3.029	2.441	-1.465	0	2.646	-7.513	1.938	-1.709	1.953	0	4.808	7.97	3.254	-0.732	-1.709	-0.366	-9.781	0.179	-0.934	2.441	0.488	0.244	2.975	8.411	2.032	-0.854	-1.831	-0.366	-0.018	10.067	-0.211	-0.366	-2.502	-0.854	1510066881
-9.126	-0.128	-2.025	1.465	-0.793	0.366	2.521	-7.814	1.986	-1.404	0.977	-0.122	4.801	7.985	3.198	-0.732	-1.526	-0.793	-9.408	-0.139	-1.002	1.709	0.061	0.183	3.476	8.666	2.006	-0.793	-1.343	-0.366	0.317	9.843	-0.347	-0.488	-2.014	-0.671	1510066881
-9.829	-0.721	-2.899	0.305	-0.732	0	2.674	-8.169	2.067	-1.343	-0.122	-0.061	4.995	8.629	3.141	-0.61	-0.671	-1.526	-9.155	-0.248	-0.596	1.343	0.977	0.916	3.157	9.415	2.187	-0.793	-0.549	-0.122	0.494	9.112	-0.504	-0.488	-2.014	-0.671	1510066881
-10.453	-3.409	-2.851	0.61	-1.953	0.366	3.107	-8.208	2.327	-1.282	0	-0.244	5.235	10.07	3.289	-0.732	0.549	-1.892	-11.159	-0.598	-0.788	1.343	0.977	0.916	1.922	10.372	2.667	-1.038	-0.366	0	0.339	10.264	-0.531	-0.244	-2.319	-0.671	1510066881
-10.167	-4.475	-2.177	1.282	-0.183	0.671	3.321	-8.768	2.334	-1.099	0.305	-0.305	4.553	11.316	2.682	-1.221	0	-1.465	-12.397	0.12	0.196	1.221	0.549	1.038	1.086	10.895	3.445	-0.61	-1.099	-0.427	0.979	9.903	1.102	-1.343	-3.357	0.61	1510066881
-10.664	-4.782	-2.013	2.258	-2.197	0.061	3.188	-9.533	1.908	-0.854	-0.793	0	3.735	11.571	1.849	-1.282	-2.075	-0.732	-12.353	0.706	0.88	1.526	-2.258	1.282	1.041	11.209	4.901	-0.244	-0.671	-1.038	1.956	12.045	2.156	-1.343	-3.357	0.61	1510066881
-10.457	-3.725	-1.885	2.014	-0.732	-0.305	3.54	-10.279	1.262	-0.732	-1.831	0.488	3.604	11.468	1.743	-0.977	-1.282	-0.122	-10.216	0.213	1.7	1.526	-2.258	1.282	-0.342	10.674	4.949	-0.732	0.122	-0.854	0.664	12.63	2.067	-2.686	-4.456	3.723	1510066881
-10.161	-3.177	-1.695	1.648	-1.16	0.122	4.563	-10.527	0.88	-0.916	-0.854	0.61	2.976	10.932	1.774	-0.854	1.221	0.427	-9.436	0.939	1.753	1.648	-0.732	0.427	-2.382	9.639	4.487	-1.221	0.061	-0.305	-1.186	12.169	1.135	-1.343	-5.188	3.296	1510066881
-9.807	-3.021	-1.122	1.526	-0.977	0.244	5.075	-10.36	0.815	-0.977	1.648	0	1.526	10.441	1.625	-1.221	0.916	0.61	-9.494	1.408	1.406	1.953	0.122	0.183	-2.656	8.888	4.177	-0.793	-1.465	-0.122	-0.924	11.348	0.724	-1.343	-5.188	3.296	1510066881
-8.868	-2.626	-0.748	1.587	-0.854	0.061	4.455	-9.885	0.567	-0.732	2.319	-0.671	0.37	9.753	1.559	-1.282	-2.075	0.122	-9.18	1.398	1.153	1.953	0.122	0.183	-1.062	8.742	4.357	-0.244	-2.258	-0.366	0.486	11.07	1.321	-0.366	-1.892	4.089	1510066881
-8.369	-2.126	-0.347	1.404	-0.916	0.427	3.765	-9.269	0.404	-0.244	0.977	-0.977	0.797	8.917	2.064	-0.916	-2.869	-0.549	-8.74	1.581	1.011	1.709	0.061	-0.122	0.109	8.239	4.12	-0.244	-1.892	-0.305	1.142	10.281	0.904	-0.977	0.793	3.784	1510066881
-8.404	-1.969	-0.206	1.16	-0.916	0.488	3.659	-8.486	0.419	0	0.427	-1.099	1.591	8.489	2.481	-0.732	-1.343	-0.977	-8.734	1.939	0.802	1.343	0.244	-0.366	0.298	7.807	4.145	-0.305	-1.587	-0.183	0.528	9.046	1.116	-0.977	0.793	3.784	1510066881
-8.507	-2.338	-0.161	0.854	-1.221	0.366	3.789	-8.11	0.506	0.061	1.16	-1.038	1.872	8.251	2.659	-0.61	-0.854	-1.221	-8.686	1.974	0.559	1.343	0.244	-0.366	0.386	7.534	4.182	-0.183	-1.648	-0.122	0.148	8.502	0.805	-0.183	1.343	2.38	1510066881
-8.118	-2.324	0.535	0.549	-0.305	0.305	3.609	-8.089	0.39	0.244	1.709	-0.916	2.07	8.095	2.747	-0.488	-1.587	-1.221	-9.324	1.992	0.138	0.916	0.427	-0.549	0.766	7.538	4.142	-0.061	-1.526	-0.244	-0.512	8.146	0.645	0.061	0.061	2.075	1510066881
-8.174	-1.846	0.551	0.671	0.854	0.427	3.246	-8.228	0.106	0.366	0.977	-0.916	2.548	8.366	2.883	-0.427	-2.014	-1.221	-9.454	2.019	-0.175	0.793	0.427	-0.61	1.436	8.018	4.396	0.305	-1.221	-0.427	-0.276	7.884	0.725	0.061	0.061	2.075	1510066881
-8.839	-1.45	0.421	0	0.671	0.183	3.231	-8.498	-0.01	0.549	0.305	-0.854	3.104	8.352	3.068	-0.122	-1.587	-1.16	-9.216	1.84	-0.194	0.427	-0.061	-0.61	1.791	8.057	4.327	0.549	-1.221	-0.488	0.688	7.991	1.022	1.16	-0.916	0.549	1510066881
-9.144	-1.314	0.687	-0.183	0.549	0.488	3.26	-8.29	0.212	0.427	0.305	-0.671	3.626	7.977	3.32	0.244	-0.793	-0.977	-9.131	1.684	-0.288	0.183	-0.122	-0.854	1.723	7.845	4.326	0.671	-0.977	-0.427	1.7	7.974	1.014	1.221	-0.732	-0.61	1510066881
-9.435	-1.547	0.414	-0.366	0.977	0.793	3.191	-8.083	0.481	0.427	0.671	-0.244	3.875	8.154	3.62	0.427	0.061	-0.671	-9.247	1.471	-0.498	-0.061	0.305	-0.916	1.723	7.968	4.158	0.732	-0.366	-0.122	3.713	8.117	0.455	1.221	-0.732	-0.61	1510066881
-10.106	-1.346	0.603	0.183	0.366	0.549	3.138	-8.041	0.865	0.366	0.61	0.305	3.905	8.504	3.872	0.427	0	-0.183	-9.564	1.382	-0.674	-0.061	0.305	-0.916	1.724	8.323	4.231	0.916	-0.305	-0.122	5.516	9.073	0.967	0.854	0.916	0	1510066881
-10.561	-1.343	0.597	-0.793	0.244	0.366	3.157	-8.22	1.061	0.427	0.427	0.732	3.872	8.738	4.005	0.488	-0.549	0.366	-9.816	1.142	-0.674	-0.244	0.183	-0.977	1.802	8.561	4.241	1.16	-0.427	-0.061	6.822	9.794	1.651	-0.305	0.671	1.404	1510066881
-11.108	-2.396	0.043	-0.366	0.793	-0.122	3.254	-8.434	1.181	0.549	0.061	1.16	3.918	9.214	4.107	0.61	-0.488	0.793	-11.039	0.415	-1.012	-0.488	0.305	-1.16	1.927	9.126	3.951	0.977	-0.305	0	2.533	9.477	1.183	-0.305	0.671	1.404	1510066881
-11.293	-3.016	-0.797	0.427	0	-0.671	3.368	-8.845	1.171	0.366	-0.183	1.587	3.736	9.971	3.909	0.488	-0.183	0.977	-11.195	-0.368	-0.461	-0.793	0	-1.099	1.887	9.853	3.403	0.854	-0.366	-0.061	2.902	10.336	0.526	1.953	0.427	-2.441	1510066881
-8.988	-3.198	-1.323	-0.244	1.16	-0.854	3.62	-9.028	1.16	0	-0.366	1.831	3.341	10.332	3.263	0.427	-0.366	0.977	-11.227	-0.977	0.059	-0.61	-0.61	-1.221	1.644	10.264	3.196	1.099	0	-0.244	4.888	12.464	2.399	-0.61	0.793	-0.427	1510066881
-9.878	-3.228	-1.677	-0.305	-0.122	-0.549	3.878	-9.014	1.373	-0.427	0.122	1.77	3.198	10.787	2.609	0.427	-0.366	0.732	-10.939	-1.426	0.666	-0.732	-0.977	-1.465	0.988	10.72	2.23	0.854	0.488	-0.305	1.255	10.527	1.772	-0.61	0.793	-0.427	1510066881
-9.696	-3.491	-2.695	-0.366	0.488	-0.854	4.003	-9.36	1.873	-0.61	0.916	1.282	3.18	10.631	1.787	0.244	0	0.488	-9.66	-2.073	1.639	-0.671	-1.587	-1.526	0.345	10.611	1.54	0.732	0.549	-0.305	0.097	9.607	-0.524	0.488	-1.953	-0.732	1510066882
-9.503	-3.509	-2.766	-0.427	1.099	-0.61	3.557	-9.281	2.128	-0.244	0.854	0.366	3.195	10.424	1.011	0.305	0.061	0.122	-9.807	-3.327	1.782	-0.916	-0.916	-1.16	-0.592	10.507	1.047	0.549	0.854	-0.183	1.254	10.273	-0.977	0.671	-0.793	-1.099	1510066882
-9.465	-2.982	-2.769	-0.671	0.61	-0.427	2.926	-9.105	2.245	0	0.488	-0.549	3.414	11.092	0.482	0.366	0.305	-0.366	-9.606	-3.369	1.735	-0.427	-0.732	-0.977	-1.144	11.146	0.55	0.488	0.732	0	1.446	10.356	-0.573	0.671	-0.793	-1.099	1510066882
-9.178	-2.865	-2.401	-0.427	1.16	-0.305	2.314	-9.434	2.217	-0.061	0.244	-1.038	3.491	11.224	0.066	0.305	-0.061	-0.61	-9.441	-3.256	1.471	-0.427	-0.732	-0.977	-0.999	11.335	0.7	0.61	0.305	-0.183	0.038	9.926	-0.83	0.366	0.183	-1.221	1510066882
-9.153	-2.597	-2.415	-0.183	1.343	-0.183	1.814	-9.253	2.32	-0.183	0.977	-0.977	3.621	10.549	-0.074	0.366	-0.916	-0.305	-8.856	-2.877	1.522	-0.183	-0.61	-0.793	-0.577	10.788	1.032	0.549	-0.244	-0.549	0.315	9.7	-0.993	0.732	-0.916	-1.77	1510066882
-9.045	-2.531	-2.51	-0.244	1.099	-0.244	1.171	-8.382	2.364	-0.366	1.404	-0.61	4.005	9.662	0.317	0.732	-0.61	-0.061	-8.234	-3.112	1.546	-0.366	-0.244	-0.549	-0.429	9.908	1.038	0.549	-0.244	-0.549	1.47	9.932	-0.304	0.732	-0.916	-1.77	1510066882
-8.924	-2.517	-2.578	0.061	0.732	-0.183	0.736	-7.843	2.273	-0.183	0.977	-0.183	4.193	9.283	0.86	0.916	0.488	-0.122	-8.417	-3.141	1.456	-0.366	-0.244	-0.549	-0.324	9.446	0.721	0.061	-0.122	-0.305	1.658	9.65	-0.096	0.061	-0.061	-1.343	1510066882
-9.097	-2.694	-2.932	-0.061	0.61	-0.183	0.613	-7.722	2.08	-0.183	0.977	-0.183	4.055	9.363	1.002	0.671	0.732	-0.061	-8.757	-3.219	1.33	-0.183	0.061	-0.244	-0.14	9.432	0.744	0.061	0	-0.244	1.348	9.53	-0.617	0.305	-0.427	-1.038	1510066882
-9.325	-3.15	-2.833	0	0.061	-0.183	0.869	-7.945	1.785	0	-0.183	0.244	3.871	9.703	1.087	0.427	0	-0.061	-8.967	-3.478	1.19	-0.183	0.061	-0.122	-0.12	9.862	0.825	0.305	-0.061	-0.244	0.84	9.744	-0.409	0.305	-0.427	-1.038	1510066882
-9.158	-3.107	-2.818	0.61	0.244	-0.061	1.188	-8.282	1.548	-0.183	-0.427	0.366	4.083	10.099	1.282	0.366	-0.549	-0.061	-9.004	-3.591	1.186	0.122	-0.061	-0.061	-0.228	10.245	0.742	0.122	-0.183	-0.183	1.554	9.892	-0.228	0.305	-0.854	-0.854	1510066882
-9.044	-2.737	-2.768	0.732	0.244	0.061	1.613	-8.285	1.602	-0.488	0	0.488	4.235	10.174	1.311	0.122	-0.122	0.122	-8.878	-3.552	1.294	0.305	-0.061	0.061	-0.453	10.229	0.737	0	-0.244	-0.061	1.678	9.841	-0.438	-0.244	0	-0.366	1510066882
-9.485	-2.732	-3.037	0.366	0.061	-0.061	1.754	-8.012	1.759	-0.793	0.488	0.61	4.027	10.172	1.261	-0.122	-0.061	0.244	-8.979	-3.269	1.388	0.549	0.061	0.122	-0.477	10.284	0.863	-0.305	-0.305	0	0.794	9.726	-0.717	-0.244	0	-0.366	1510066882
-9.423	-3.078	-2.982	0.366	-0.366	-0.122	1.857	-8.025	1.916	-0.977	0.305	0.61	3.758	10.422	1.267	-0.244	-0.305	0.244	-9.289	-3.096	1.284	0.549	0.366	0.366	-0.323	10.501	0.889	-0.427	-0.366	0.061	0.033	10.081	-0.401	-0.183	-0.671	-0.488	1510066882
-9.249	-3.071	-2.635	0.793	-0.366	0.183	2.147	-8.561	1.971	-0.854	0.244	0.427	3.649	10.491	1.261	-0.366	-0.488	0.061	-9.356	-2.851	1.284	0.61	0.244	0.549	0.039	10.64	0.953	-0.549	-0.549	0.061	0.653	10.09	-0.146	-0.183	-0.488	-0.366	1510066882
-8.941	-2.639	-2.674	0.977	0.183	0.305	2.358	-8.826	2.044	-0.61	0.122	-0.061	3.682	10.195	1.279	-0.366	-0.244	-0.061	-9.406	-2.375	1.197	0.61	0.366	0.671	0.179	10.346	1.225	-0.671	-0.366	0.061	0.869	9.923	-0.431	-0.183	-0.488	-0.366	1510066882
-8.959	-2.243	-3.096	0.488	0.122	0.122	2.351	-8.837	1.933	-0.427	-0.061	-0.488	3.633	9.902	1.302	-0.305	0	-0.183	-9.348	-1.869	1.199	0.61	0.427	0.732	0.25	9.991	1.489	-0.793	-0.305	0.061	0.599	9.781	-0.8	-0.305	-0.793	0	1510066882
-9.202	-2.433	-2.901	-0.061	-0.183	0	2.291	-8.91	1.826	-0.427	-0.061	-0.488	3.627	9.664	1.379	-0.305	0.183	-0.305	-9.343	-1.732	1.188	0.244	0.366	0.732	0.362	9.763	1.565	-0.793	-0.427	0.122	0.409	9.77	-0.744	-0.366	-0.061	-0.122	1510066882
-9.299	-2.48	-2.626	0	-0.122	0.244	2.318	-9.117	1.647	-0.122	-0.366	-0.671	3.665	9.537	1.553	-0.305	0.427	-0.488	-9.368	-1.707	1.023	0.061	0.427	0.671	0.347	9.609	1.548	-0.793	-0.244	0.244	0.098	9.887	-0.294	-0.366	-0.061	-0.122	1510066882
-9.301	-2.401	-2.645	-0.244	-0.305	0.244	2.455	-9.254	1.474	-0.061	-0.305	-0.793	3.675	9.502	1.577	-0.427	0.427	-0.671	-9.353	-1.621	0.925	-0.122	0.61	0.671	0.352	9.513	1.695	-0.671	-0.061	0.244	0.452	9.747	-0.36	-0.366	-0.671	-0.427	1510066882
-9.56	-2.639	-2.816	-0.671	-0.854	0.183	2.366	-9.286	1.412	-0.061	-0.244	-0.977	3.762	9.367	1.622	-0.488	0.244	-0.671	-9.531	-1.753	0.854	-0.183	0.488	0.549	0.269	9.366	1.742	-0.549	-0.244	0.366	1.122	9.752	-0.118	-0.488	0.061	-0.183	1510066882
-9.78	-3.313	-2.677	-0.488	-1.953	0.183	2.254	-9.117	1.453	0	-0.183	-1.038	3.9	9.397	1.794	-0.671	0.305	-0.549	-9.807	-2.007	0.644	-0.183	0.488	0.61	0.157	9.305	1.875	-0.549	-0.244	0.366	1.672	10.005	0.144	-0.488	0.061	-0.183	1510066882
-8.775	-3.564	-1.993	-0.488	-2.441	0.183	2.202	-8.97	1.57	0.061	-0.305	-0.793	3.736	9.49	1.738	-1.038	-0.061	-0.305	-10.058	-1.901	0.29	0.122	0.366	0.488	0.183	9.229	2.074	-0.366	0.122	0.244	2.369	9.778	0.477	-0.061	0.122	1.038	1510066882
-8.246	-3.274	-0.727	-0.183	-2.136	0.183	2.202	-8.97	1.57	0.061	-0.305	-0.793	3.377	9.162	1.573	-1.282	-0.916	0.061	-9.661	-1.242	0.173	0.61	-0.183	0.427	0.276	8.88	2.426	-0.122	0.122	-0.061	2.803	9.313	0.842	-0.122	0.427	2.075	1510066882
-8.943	-2.964	-0.34	0.061	-1.404	-0.366	2.249	-8.153	1.509	0	-0.549	-0.61	3.013	8.372	1.509	-0.977	-1.282	0.366	-10.45	-0.257	-0.016	1.038	-0.244	0.305	0.762	8.257	3.055	0.061	0.427	-0.488	1.739	10.325	1.409	-0.122	0.427	2.075	1510066882
-9.55	-2.976	0.074	0.488	-0.61	-0.916	2.223	-7.447	1.251	-0.183	-0.366	-0.061	2.682	8.592	1.548	-0.366	-1.099	0.366	-10.913	0.627	-0.254	0.916	-0.427	0.366	1.757	8.762	3.693	0.244	0.793	-0.793	0.065	10.683	0.909	0	0.244	2.258	1510066882
-9.849	-2.626	-0.303	0.122	-0.122	-1.404	2.253	-7.765	0.567	-0.183	-0.732	0.793	2.481	9.588	1.781	0.549	-0.488	-0.122	-10.812	1.002	-0.258	0.488	-1.282	0.366	2.444	9.854	4.048	0.427	0.793	-1.16	-1.126	10.667	-0.348	-0.305	1.282	1.404	1510066883
-8.819	-2.65	-0.006	-0.366	0	-1.526	2.353	-8.842	-0.159	-0.122	-1.892	1.648	2.509	9.582	2.097	0.549	-0.488	-0.122	-10.812	1.002	-0.258	-0.061	-1.709	0.244	1.955	9.808	4.057	0.427	0.793	-1.16	-2.902	10.056	-0.69	-0.305	1.282	1.404	1510066883
-8.757	-3.176	-0.132	0.183	1.038	-0.916	2.967	-9.318	-0.634	-0.305	-2.441	2.319	2.449	8.884	2.348	2.014	1.587	-0.427	-9.22	0.89	0.994	-0.305	-2.136	0.061	0.926	8.653	3.602	0.244	0.854	-1.343	-1.952	9.142	0.077	0.244	0.549	-0.488	1510066883
-9.528	-3.522	-0.548	0	1.099	-1.16	3.889	-9.034	-0.433	-0.488	-1.038	2.197	2.257	8.715	2.388	1.953	1.831	-0.305	-9.684	0.493	1.427	-0.366	-1.343	-0.061	-0.096	8.091	3.359	-0.061	1.526	-1.099	0.713	9.769	1.443	0.427	-0.61	-2.747	1510066883
-9.222	-3.954	-0.39	0.793	0.305	-1.038	3.976	-8.94	-0.196	-0.732	0.122	1.465	2.078	9.554	2.139	1.648	1.16	-0.366	-9.684	0.493	1.427	-0.732	-1.648	-0.244	-1.007	8.801	3.015	0.244	1.16	-0.977	-0.023	10.641	1.032	0.427	-0.61	-2.747	1510066883
-9.411	-2.909	-0.66	0.305	0.793	-0.732	3.626	-9.311	-0.161	-0.732	-0.305	0.732	2.292	10.737	1.866	1.648	1.16	-0.366	-8.812	-0.825	2.335	-0.488	-1.831	-0.305	-1.57	9.982	2.635	0.549	0.61	-0.732	2.913	10.092	0.05	1.099	-3.296	-1.465	1510066883
-9.337	-2.923	-0.839	-0.061	0.671	-0.366	3.414	-9.477	0.054	-0.61	-0.549	0.244	2.86	10.761	1.638	0.977	0.183	-0.305	-8.708	-1.028	2.876	-0.305	-1.404	-0.488	-1.901	10.133	2.578	0.366	0.61	-0.549	3.936	9.885	0.496	-0.122	0.183	-0.549	1510066883
-9.801	-3.047	-1.026	-0.244	0.732	-0.122	3.385	-8.853	0.464	-0.732	-0.183	0.061	3.187	10.737	1.511	0.732	0.732	0.061	-8.708	-1.028	2.876	-0.183	-0.977	-0.427	-2.166	10.123	2.367	0.122	0.488	-0.244	2.023	9.485	-0.583	-0.122	0.183	-0.549	1510066883
-9.658	-3.443	-1.192	-0.305	0.305	0.122	3.54	-8.878	0.98	-0.793	0.916	-0.061	3.127	11.058	1.461	0.732	0.732	0.061	-8.751	-1.211	3.071	-0.244	-0.305	-0.305	-2.104	10.548	2.164	0	0.122	0.183	1.828	9.717	0.045	-0.122	0.549	-0.793	1510066883
-9.562	-3.59	-1.182	-0.183	0.305	0.488	3.433	-9.509	1.303	-0.549	2.075	-0.244	3.022	11.177	1.412	0.244	0.305	0.122	-8.884	-1.383	2.908	-0.305	0.366	-0.183	-1.739	10.787	2.104	-0.061	-0.427	0.427	1.857	9.92	0.194	0.183	-0.305	-0.549	1510066883
-9.505	-3.354	-1.325	0.122	0.488	0.854	2.919	-9.881	1.302	-0.061	1.709	-0.793	3.266	10.98	1.556	-0.061	0.122	0.183	-8.884	-1.383	2.908	-0.244	0.61	-0.061	-1.449	10.635	2.14	-0.061	-0.549	0.61	1.731	9.861	-0.105	0.183	-0.305	-0.549	1510066883
-9.384	-3.094	-1.693	-0.061	0.671	0.854	2.491	-9.743	1.275	0.305	0.427	-1.465	3.437	10.715	1.651	-0.061	0.122	0.183	-8.908	-1.549	2.306	-0.183	1.16	0	-1.491	10.331	2.182	-0.061	-0.549	0.61	1.261	9.849	-0.286	-0.244	0.183	-0.366	1510066883
-9.394	-3.162	-1.701	-0.122	0.488	0.916	2.519	-9.424	1.299	0.61	0.488	-1.648	3.335	10.587	1.656	-0.427	0.244	0.305	-9.055	-1.538	1.854	-0.122	1.526	0.061	-1.305	10.117	2.096	-0.427	-1.038	1.16	0.736	9.929	-0.081	-0.183	0	-0.366	1510066883
-9.292	-3.122	-1.8	0	0.488	0.916	2.266	-9.104	1.13	0.732	0.488	-1.465	3.193	10.356	1.561	-1.038	-0.671	0.732	-9.055	-1.538	1.854	-0.061	1.831	0.061	-0.779	9.938	2.094	-0.549	-1.343	1.221	0.535	9.909	-0.182	-0.183	0	-0.366	1510066883
-9.31	-2.966	-2.036	0.061	0.488	0.916	2.122	-8.742	1.008	0.732	0.305	-1.221	3.185	10.103	1.444	-1.038	-0.671	0.732	-9.234	-1.529	1.419	0	1.953	0.183	-0.288	9.756	2.097	-0.549	-1.343	1.221	0.274	9.95	-0.132	0.122	0	-0.366	1510066883
-9.25	-2.828	-2.188	0	0.488	0.916	2.132	-8.576	0.963	0.61	0.183	-0.977	3.352	10.006	1.431	-1.282	-1.099	0.793	-9.43	-1.577	1.066	0	2.075	0.183	0.053	9.737	2.09	-0.488	-1.465	1.282	0.243	10.018	-0.278	0.061	-0.366	-0.427	1510066883
-9.311	-2.754	-2.275	0	0.488	0.916	2.232	-8.6	1.04	0.549	0.488	-0.732	3.441	9.909	1.337	-1.343	-0.793	0.366	-9.601	-1.493	0.729	0.061	2.197	0.183	0.426	9.719	2.141	-0.427	-1.465	1.282	0.349	9.917	-0.367	0.061	-0.366	-0.427	1510066883
-9.35	-2.747	-2.344	0	0.244	0.854	2.218	-8.691	1.072	0.549	0.488	-0.732	3.484	9.682	1.285	-1.343	-0.793	0.366	-9.667	-1.297	0.415	0.061	2.014	0.244	0.778	9.556	2.23	-0.427	-1.465	1.282	0.367	9.939	-0.317	-0.183	-0.183	-0.305	1510066883
-9.323	-2.72	-2.407	0	0.061	0.793	2.263	-8.726	1.177	0.61	0.244	-0.366	3.637	9.434	1.325	-1.282	-0.854	0.305	-9.667	-1.288	-0.19	-0.061	2.014	0.244	0.945	9.311	2.223	-0.427	-1.404	1.16	0.171	9.887	-0.205	0.183	0	-0.183	1510066883
-9.214	-2.635	-2.32	0	0	0.732	2.273	-8.67	1.33	0.61	-0.183	-0.305	3.714	9.296	1.378	-1.099	-0.549	0.183	-9.667	-1.288	-0.19	0	2.075	0.244	1.096	9.195	2.168	-0.488	-1.343	1.038	-0.095	9.983	-0.269	0.183	0	-0.183	1510066883
-9.215	-2.468	-2.314	0.061	0	0.671	2.303	-8.545	1.337	0.61	-0.488	-0.305	3.675	9.174	1.391	-1.099	-0.549	0.183	-9.775	-1.255	-0.578	0.061	1.77	0.305	1.396	9.137	2.23	-0.488	-1.343	1.038	-0.032	9.825	-0.084	-0.366	-0.061	-0.183	1510066883
-9.262	-2.357	-2.237	0.122	0.061	0.671	2.188	-8.351	1.352	0.549	-0.916	-0.183	3.712	9.064	1.419	-0.977	-0.671	0.061	-9.684	-1.211	-0.819	0.061	1.587	0.244	1.639	9.085	2.334	-0.305	-1.16	0.732	-0.227	9.783	-0.089	-0.061	-0.427	-0.061	1510066883
-9.354	-2.071	-2.342	0	0.061	0.549	2.408	-8.18	1.414	0.427	-1.099	0.061	3.927	9.088	1.651	-0.61	-0.61	-0.061	-9.769	-1.048	-1.056	0.061	1.404	0.244	1.811	9.095	2.382	-0.244	-0.977	0.671	-0.037	9.893	-0.223	-0.061	-0.427	-0.061	1510066883
-9.349	-1.967	-2.36	-0.244	0	0.427	2.598	-8.202	1.433	0.183	-0.671	0.549	4.087	9.216	1.877	-0.61	-0.61	-0.061	-9.831	-0.798	-1.573	0.061	1.282	0.244	2.061	9.202	2.458	-0.244	-0.977	0.671	-0.077	9.829	-0.139	-0.183	-0.244	0	1510066883
-9.513	-2.054	-2.365	-0.183	-0.183	0.366	2.649	-8.37	1.345	0.122	-0.244	0.977	4.088	9.325	2.062	-0.488	-0.244	-0.122	-9.831	-0.798	-1.573	0.122	1.16	0.183	2.382	9.301	2.527	-0.183	-0.732	0.488	-0.176	9.868	-0.202	-0.061	-0.061	-0.122	1510066883
-9.522	-2.135	-2.339	-0.061	-0.183	0.305	2.903	-8.587	1.378	0.061	-0.366	1.099	4.137	9.323	2.196	-0.122	-0.122	-0.122	-9.961	-0.703	-1.829	0	0.977	0.183	2.631	9.305	2.548	-0.244	-0.549	0.305	-0.026	9.983	-0.177	-0.061	-0.061	-0.122	1510066884
-9.396	-2.056	-2.226	-0.061	-0.244	0.366	3.145	-8.741	1.451	0.122	-0.61	0.854	4.192	9.313	2.35	-0.122	-0.122	-0.122	-9.926	-0.708	-2.032	-0.061	0.61	0.122	2.661	9.249	2.558	-0.244	-0.549	0.305	0.038	9.959	0.02	-0.122	0	-0.061	1510066884
-9.355	-1.828	-2.145	-0.061	-0.183	0.366	3.383	-8.754	1.428	0.122	-0.61	0.854	4.181	9.147	2.516	-0.061	0.061	-0.061	-9.926	-0.708	-2.032	0	0.427	0.061	2.539	9.027	2.568	-0.244	-0.122	0.183	0.053	9.845	0.062	-0.183	-0.183	0.183	1510066884
-9.481	-1.778	-2.128	-0.122	-0.183	0.183	3.516	-8.617	1.505	0.427	-0.488	0.183	4.089	9.068	2.539	-0.122	0.244	-0.061	-9.794	-0.586	-1.976	-0.061	0.305	0.061	2.348	8.91	2.604	-0.183	0	0.244	-0.173	9.879	0.018	-0.183	-0.183	0.183	1510066884
-9.5	-1.791	-2.099	-0.183	-0.183	0.183	3.614	-8.549	1.7	0.488	-0.427	0	4.089	9.068	2.539	-0.122	0.244	-0.061	-9.723	-0.587	-2.012	-0.122	0.244	0	2.348	8.91	2.604	-0.183	0	0.244	-0.173	9.879	0.018	-0.244	-0.244	0.183	1510066884
-9.484	-1.747	-2.017	-0.305	-0.183	0.183	3.516	-8.5	1.706	0.305	-0.427	-0.244	4.139	9.21	2.617	-0.183	0.122	-0.061	-9.727	-0.573	-2.079	-0.122	0.183	0	2.461	8.996	2.677	0.061	0	0.244	-0.042	9.86	0.115	-0.244	0.183	0.122	1510066884
-9.611	-1.736	-2.011	-0.183	-0.305	0.122	3.548	-8.475	1.672	0.244	-0.305	-0.366	4.151	9.319	2.597	-0.244	0.122	0.122	-9.784	-0.512	-2.169	-0.061	0.061	0	2.669	9.125	2.743	0.061	0.183	0.244	-0.038	9.908	0.154	-0.244	0.183	0.122	1510066884
-9.46	-1.682	-1.928	-0.183	-0.122	0.122	3.463	-8.492	1.663	0.244	-0.122	-0.427	4.126	9.365	2.604	-0.244	0.122	0.122	-9.746	-0.553	-2.321	-0.183	-0.122	0	2.753	9.202	2.771	0.061	0.183	0.244	0.014	9.951	0.189	-0.122	-0.061	0.122	1510066884
-9.532	-1.579	-1.881	-0.183	-0.061	0.061	3.426	-8.527	1.671	0.183	-0.061	-0.549	4.078	9.323	2.631	-0.122	0.183	0.183	-9.746	-0.553	-2.321	-0.122	-0.305	-0.061	2.68	9.119	2.784	0	0.305	0.183	0.122	9.793	0.255	-0.183	0.061	0.122	1510066884
-9.654	-1.567	-1.901	-0.183	-0.183	0	3.281	-8.466	1.707	0.122	-0.061	-0.61	3.967	9.227	2.646	0.061	0.427	0.244	-9.682	-0.477	-2.183	-0.122	-0.183	-0.061	2.607	9.021	2.81	0	0.305	0.122	0.08	9.965	0.272	-0.183	0.061	0.122	1510066884
-9.624	-1.552	-1.815	-0.183	-0.122	0	3.242	-8.471	1.67	0.122	-0.061	-0.61	3.967	9.227	2.646	0.061	0.427	0.244	-9.775	-0.53	-2.249	-0.183	-0.366	-0.061	2.607	9.021	2.81	0	0.305	0.122	0.08	9.965	0.272	-0.183	-0.122	0.122	1510066884
-9.679	-1.517	-1.834	-0.183	-0.061	0	3.15	-8.488	1.669	0.061	0.122	-0.427	3.797	9.318	2.696	0	0.305	0.183	-9.78	-0.549	-2.188	-0.122	-0.366	-0.061	2.635	9.109	2.797	0.061	0.366	0.061	0.318	9.918	0.323	-0.122	0.183	0.122	1510066884
-9.629	-1.505	-1.8	-0.183	-0.122	-0.061	3.031	-8.404	1.616	0	-0.061	-0.305	3.85	9.306	2.737	0	0.122	0.061	-9.714	-0.536	-2.152	-0.122	-0.549	-0.061	2.56	9.089	2.802	0.183	0.427	-0.061	0.207	9.945	0.394	-0.122	0.183	0.122	1510066884
-9.599	-1.501	-1.751	-0.061	-0.183	0	3.031	-8.404	1.616	0	-0.061	-0.305	3.85	9.306	2.737	0	0.122	0.061	-9.674	-0.596	-2.065	-0.122	-0.488	-0.061	2.56	9.089	2.802	0.183	0.427	-0.061	0.207	9.945	0.394	-0.122	0	0.122	1510066884
-9.646	-1.443	-1.769	-0.061	-0.061	0	3.098	-8.282	1.686	-0.122	-0.061	-0.061	3.827	9.36	2.742	0	0.244	0.061	-9.635	-0.634	-1.948	-0.061	-0.427	-0.061	2.491	9.054	2.774	0.122	0.427	0	0.391	9.895	0.38	-0.122	0	0.122	1510066884
-9.656	-1.409	-1.794	-0.061	0	0	3.135	-8.327	1.743	-0.183	0	0	3.831	9.51	2.736	0	0.183	0	-9.694	-0.613	-1.944	0	-0.427	-0.061	2.387	9.281	2.836	0.061	0.244	0	0.429	9.895	0.34	-0.122	0	0.122	1510066884
-9.665	-1.375	-1.757	0	-0.061	-0.061	3.14	-8.446	1.826	-0.183	0	0	3.831	9.51	2.736	0	0.061	0.061	-9.697	-0.58	-1.924	-0.061	-0.366	-0.061	2.387	9.281	2.836	0.061	0.244	0	0.429	9.895	0.34	-0.061	-0.122	0.061	1510066884
-9.606	-1.329	-1.731	0	0	-0.061	3.198	-8.376	1.749	-0.183	0	0.183	3.784	9.396	2.772	0	0	0.061	-9.676	-0.62	-1.832	-0.061	-0.427	-0.061	2.412	9.184	2.827	-0.061	0.122	-0.061	0.536	9.912	0.36	0	0	0.061	1510066884
-9.66	-1.359	-1.833	0	0.061	0	3.265	-8.266	1.757	-0.183	0	0.183	3.784	9.396	2.772	0	0	0	-9.682	-0.635	-1.742	0	-0.366	0	2.412	9.184	2.827	-0.061	0.122	-0.061	0.536	9.912	0.36	0	0	0.061	1510066884
-9.749	-1.367	-1.843	0	-0.061	0	3.265	-8.266	1.757	-0.122	-0.122	0.183	3.731	9.403	2.783	0	0	-0.061	-9.722	-0.671	-1.687	0.061	-0.305	0	2.401	9.17	2.777	-0.122	0.122	-0.122	0.56	9.879	0.258	-0.061	-0.244	0	1510066884
-9.603	-1.282	-1.776	0	0	0	3.296	-8.39	1.743	-0.122	-0.122	0.244	3.749	9.32	2.777	-0.061	0	-0.183	-9.648	-0.679	-1.635	0.061	-0.366	-0.061	2.219	9.082	2.818	-0.061	-0.061	-0.122	0.602	9.924	0.366	0	-0.061	0.061	1510066884
-9.637	-1.314	-1.793	0	-0.122	0	3.391	-8.404	1.802	-0.122	0.061	0.244	3.719	9.302	2.692	-0.061	-0.061	-0.183	-9.628	-0.656	-1.605	0.122	-0.244	-0.061	2.243	9.073	2.811	-0.183	-0.183	-0.122	0.61	9.859	0.293	0	-0.122	0.061	1510066884
-9.659	-1.325	-1.811	0.061	0	0	3.449	-8.416	1.876	-0.183	0.061	0.183	3.74	9.402	2.669	-0.122	-0.244	-0.183	-9.753	-0.587	-1.526	0.122	-0.183	-0.061	2.243	9.073	2.811	-0.183	-0.183	-0.122	0.644	9.909	0.274	0	-0.122	0.061	1510066884
-9.716	-1.31	-1.836	-0.061	0	0.061	3.433	-8.545	1.912	-0.183	0.122	0.061	3.834	9.362	2.678	-0.061	-0.366	-0.244	-9.753	-0.587	-1.526	0.061	-0.244	-0.061	2.517	9.202	2.821	-0.183	-0.244	-0.122	0.64	9.885	0.292	0	0	0.061	1510066884
-9.715	-1.26	-1.846	-0.122	-0.061	0.061	3.443	-8.606	1.858	-0.183	0.122	0	3.93	9.345	2.731	0	-0.122	-0.366	-9.7	-0.654	-1.489	0.061	-0.183	-0.061	2.371	9.118	2.822	-0.061	-0.183	-0.122	0.639	9.911	0.273	0	0	0.061	1510066884
-9.647	-1.328	-1.779	-0.183	0	0.061	3.376	-8.562	1.866	-0.183	0.122	0	3.945	9.359	2.756	0	-0.061	-0.427	-9.72	-0.648	-1.449	0.061	-0.183	-0.061	2.324	9.105	2.858	-0.061	-0.183	-0.122	0.64	9.887	0.297	-0.061	-0.061	0.061	1510066885
-9.647	-1.382	-1.794	-0.122	0	0.061	3.376	-8.562	1.866	-0.244	0.183	-0.122	3.992	9.319	2.791	-0.061	-0.183	-0.305	-9.72	-0.648	-1.449	0.122	-0.244	-0.061	2.353	9.056	2.873	-0.122	-0.305	-0.122	0.702	9.886	0.295	0	-0.061	0.061	1510066885
-9.609	-1.311	-1.822	-0.122	0	0.061	3.347	-8.461	1.799	-0.366	0.366	-0.061	3.944	9.241	2.765	-0.061	-0.244	-0.183	-9.72	-0.639	-1.438	0.122	-0.183	-0.061	2.488	9.025	2.86	-0.122	-0.244	-0.122	0.666	9.857	0.275	0	0	0.061	1510066885
-9.619	-1.358	-1.804	-0.061	0.122	0	3.14	-8.382	1.709	-0.122	0.244	-0.122	3.919	9.229	2.756	-0.061	-0.183	-0.122	-9.751	-0.617	-1.416	0.122	-0.244	-0.061	2.541	9.018	2.83	-0.122	-0.244	-0.122	0.549	9.879	0.313	0	0.061	0.061	1510066885
-9.658	-1.351	-1.828	0	0.061	0.061	3.092	-8.384	1.744	0.061	-0.122	-0.061	3.929	9.239	2.744	0	-0.122	-0.183	-9.751	-0.617	-1.416	0.061	-0.244	-0.061	2.539	9.025	2.845	-0.122	-0.122	-0.122	0.613	9.896	0.299	0	0	0.061	1510066885
-9.66	-1.23	-1.83	0	0.061	0	3.24	-8.449	1.711	0	0	0	3.979	9.311	2.747	0.061	-0.061	-0.244	-9.784	-0.672	-1.408	0.122	-0.244	-0.061	2.503	9.074	2.856	-0.061	0	-0.183	0.599	9.933	0.278	0	0	0.061	1510066885
-9.598	-1.218	-1.834	0	0.122	-0.061	3.24	-8.449	1.711	0	0	0	3.979	9.311	2.747	0.061	0	-0.183	-9.762	-0.689	-1.371	0.061	-0.305	-0.061	2.503	9.074	2.856	-0.061	0	-0.183	0.599	9.933	0.278	-0.061	0	0.061	1510066885
-9.609	-1.25	-1.84	0.061	0.061	-0.061	3.144	-8.418	1.656	-0.061	0	-0.122	3.918	9.333	2.675	0.061	-0.061	-0.122	-9.717	-0.682	-1.316	0.061	-0.244	-0.061	2.293	9.071	2.832	0	0	-0.183	0.65	9.871	0.284	-0.061	-0.183	0	1510066885
-9.619	-1.214	-1.855	0.122	0.061	-0.061	3.084	-8.414	1.597	-0.061	0	-0.122	3.896	9.283	2.641	0.061	-0.122	-0.061	-9.69	-0.669	-1.249	0.061	-0.122	-0.061	2.284	9.04	2.863	0	-0.061	-0.122	0.779	9.875	0.252	0.061	-0.122	0	1510066885
-9.637	-1.186	-1.904	0.122	-0.061	-0.122	3.086	-8.332	1.607	0	-0.061	-0.122	3.811	9.293	2.603	0	-0.122	0	-9.649	-0.713	-1.202	0.061	-0.183	-0.061	2.266	9.052	2.821	0	-0.061	-0.122	0.764	9.892	0.267	0	-0.122	0	1510066885
-9.594	-1.22	-1.843	0.122	-0.061	-0.122	3.08	-8.311	1.529	0	-0.122	-0.122	3.773	9.362	2.585	0.061	-0.061	0	-9.622	-0.687	-1.209	0.061	-0.061	0	2.25	9.118	2.871	0	-0.061	-0.122	0.712	9.906	0.179	-0.061	-0.122	-0.061	1510066885
-9.595	-1.109	-1.934	0.183	-0.244	-0.305	3.08	-8.311	1.529	-0.122	-0.122	-0.122	3.698	9.251	2.51	0.061	-0.122	0	-9.686	-0.744	-1.327	0	-0.122	-0.061	2.199	9.006	2.834	-0.122	-0.122	-0.183	0.752	9.902	0.221	-0.061	-0.122	-0.061	1510066885
-9.604	-1.361	-1.881	0.183	-0.183	-0.244	2.967	-8.419	1.57	-0.183	0.061	-0.061	3.615	9.363	2.553	0.122	-0.122	0.061	-9.631	-0.682	-1.224	-0.061	0.122	-0.061	2.379	9.14	2.814	-0.122	-0.122	-0.183	0.683	9.886	0.165	0.061	-0.122	-0.122	1510066885
-9.778	-1.352	-1.987	0.122	0	-0.122	3.003	-8.332	1.645	-0.122	-0.061	-0.061	3.705	9.444	2.688	0.122	-0.183	0	-9.722	-0.714	-1.177	-0.122	-0.061	-0.061	2.395	9.227	2.698	-0.122	-0.183	-0.183	0.731	9.872	0.169	0	-0.183	-0.183	1510066885
-9.774	-1.273	-2.028	-0.061	-0.061	-0.122	3.025	-8.503	1.712	-0.122	-0.183	-0.122	3.752	9.501	2.747	0.122	0.061	-0.305	-9.719	-0.787	-1.157	-0.122	0.122	-0.061	2.237	9.238	2.749	0.061	0.061	-0.122	0.748	9.909	0.217	0.122	-0.183	-0.122	1510066885
-9.601	-1.318	-1.878	-0.061	0	-0.122	3.031	-8.618	1.733	0	-0.183	0	3.85	9.609	2.792	0	0.122	-0.427	-9.735	-0.767	-1.202	-0.122	0.061	-0.061	2.104	9.29	2.809	0.061	0.061	-0.122	0.654	9.905	0.14	0	-0.061	-0.122	1510066885
-9.673	-1.348	-1.962	-0.061	0	-0.122	3.229	-8.704	1.781	-0.061	-0.366	0.061	4.005	9.549	2.747	-0.061	-0.244	-0.366	-9.698	-0.737	-1.223	-0.183	0.183	-0.061	2.066	9.229	2.799	0.061	-0.061	-0.061	0.591	9.911	0.091	0.061	0.061	-0.183	1510066885
-9.621	-1.404	-1.971	-0.122	-0.061	-0.061	3.362	-8.681	1.847	0.061	-0.305	0	4.023	9.424	2.651	-0.183	-0.183	-0.183	-9.67	-0.788	-1.206	-0.122	0.183	-0.122	2.058	9.134	2.805	0	-0.122	0.061	0.634	9.903	0.16	0.061	0.061	-0.183	1510066885
-9.605	-1.42	-1.913	-0.122	-0.061	0	3.317	-8.521	1.824	0.122	-0.244	-0.122	3.919	9.396	2.521	-0.183	-0.122	-0.061	-9.65	-0.792	-1.219	-0.122	0.244	-0.122	2.159	9.141	2.725	0	-0.122	0.061	0.658	9.871	0.112	0.061	0	-0.183	1510066885
-9.616	-1.43	-1.899	-0.122	-0.061	0	3.257	-8.516	1.821	0.122	-0.244	-0.122	3.924	9.415	2.431	-0.183	-0.183	0	-9.726	-0.815	-1.255	-0.122	0.305	-0.122	2.19	9.21	2.716	0.061	-0.122	0.061	0.717	9.889	0.103	-0.122	0.122	-0.061	1510066885
-9.615	-1.444	-1.918	-0.183	0	0	3.295	-8.459	1.688	0.183	-0.244	-0.122	3.961	9.432	2.321	-0.183	-0.244	0.061	-9.685	-0.805	-1.327	-0.183	0.183	-0.122	2.208	9.247	2.749	0.122	-0.061	0.061	0.531	9.91	0.106	-0.122	0.122	-0.061	1510066885
-9.629	-1.499	-1.973	-0.183	-0.061	-0.061	3.235	-8.458	1.665	0.305	-0.183	-0.061	3.936	9.442	2.311	-0.061	-0.183	0.122	-9.721	-0.842	-1.408	-0.183	0.305	-0.122	2.223	9.289	2.714	0.122	-0.061	0.061	0.469	9.906	0.121	-0.061	0.122	-0.061	1510066885
-9.621	-1.549	-1.924	-0.122	-0.061	0	3.204	-8.422	1.646	0.183	-0.122	-0.183	3.858	9.412	2.351	0	-0.061	0.183	-9.751	-0.879	-1.509	-0.183	0.183	-0.122	2.277	9.252	2.684	0.061	-0.061	0	0.494	9.897	0.147	-0.061	0.061	-0.122	1510066885
-9.617	-1.511	-1.926	-0.122	-0.061	-0.061	3.15	-8.373	1.583	0.122	-0.061	-0.122	3.821	9.387	2.422	0.061	0	0.183	-9.744	-0.922	-1.567	-0.183	0.244	-0.122	2.29	9.223	2.633	0.061	-0.061	-0.061	0.465	9.912	0.14	-0.061	0.061	-0.122	1510066885
-9.612	-1.579	-1.93	-0.122	-0.061	-0.122	3.076	-8.362	1.607	-0.183	-0.183	-0.061	3.798	9.43	2.469	0.122	0	0.122	-9.741	-0.949	-1.597	-0.122	0.183	-0.122	2.294	9.249	2.643	0.061	-0.061	-0.061	0.349	9.905	0.172	-0.061	0.061	-0.061	1510066885
-9.604	-1.62	-1.934	-0.061	-0.061	-0.061	3.272	-8.339	1.51	-0.366	0.061	0	3.798	9.43	2.469	0.122	0.061	0.122	-9.747	-0.931	-1.666	-0.122	0.122	-0.061	2.321	9.292	2.641	0.061	-0.061	-0.061	0.325	9.905	0.215	-0.061	0.122	-0.122	1510066886
-9.601	-1.565	-1.888	0	0	-0.061	3.192	-8.39	1.519	-0.183	0.183	0.061	3.789	9.506	2.552	0.122	-0.061	0.061	-9.767	-0.903	-1.702	-0.122	0.061	-0.061	2.335	9.314	2.633	0.061	-0.061	-0.122	0.349	9.89	0.19	0	0	-0.122	1510066886
-9.624	-1.524	-1.893	0	0	-0.122	2.998	-8.418	1.701	-0.183	0.183	0.061	3.767	9.555	2.596	0.122	-0.061	0	-9.738	-0.956	-1.725	-0.061	0	-0.061	2.304	9.355	2.638	0.061	-0.061	-0.122	0.47	9.899	0.164	-0.061	-0.061	-0.061	1510066886
-9.619	-1.529	-1.865	0	0	-0.122	3.194	-8.392	1.757	-0.183	-0.305	0.183	3.767	9.555	2.596	0.122	0	-0.061	-9.733	-0.94	-1.744	-0.061	0	-0.061	2.284	9.344	2.634	-0.061	-0.061	-0.122	0.432	9.908	0.171	-0.061	0.061	-0.061	1510066886
-9.659	-1.518	-1.876	0	-0.061	-0.061	3.272	-8.441	1.769	-0.244	-0.122	0.122	3.777	9.568	2.655	0.122	0	-0.122	-9.67	-0.921	-1.715	-0.061	0	0	2.201	9.325	2.622	-0.061	-0.061	-0.122	0.397	9.902	0.207	-0.061	0.061	-0.061	1510066886
-9.64	-1.511	-1.841	0.061	-0.061	-0.061	3.382	-8.455	1.785	-0.183	-0.122	0.061	3.781	9.536	2.623	0.061	-0.061	-0.122	-9.678	-0.915	-1.714	0	0	0	2.18	9.288	2.643	-0.061	-0.061	-0.061	0.52	9.903	0.2	-0.061	-0.122	-0.122	1510066886
-9.649	-1.526	-1.839	0.061	-0.122	0	3.37	-8.447	1.803	-0.183	-0.122	0.061	3.781	9.536	2.623	-0.061	-0.122	-0.122	-9.631	-0.93	-1.705	-0.061	0	0	2.18	9.288	2.643	-0.061	-0.122	-0.061	0.52	9.903	0.2	-0.061	-0.061	-0.061	1510066886
-9.643	-1.489	-1.841	0	-0.061	0	3.39	-8.434	1.776	-0.061	-0.122	0	3.799	9.488	2.59	-0.061	-0.183	-0.183	-9.67	-0.926	-1.717	0.061	0	0	2.2	9.283	2.69	-0.122	-0.122	-0.061	0.551	9.889	0.219	-0.061	-0.122	-0.061	1510066886
-9.644	-1.532	-1.841	0	0	0.061	3.412	-8.452	1.729	0	-0.061	0	3.835	9.514	2.552	-0.122	-0.122	-0.183	-9.621	-0.798	-1.656	0	0	0.061	2.2	9.283	2.69	-0.122	-0.122	-0.061	0.551	9.889	0.219	-0.061	0	0	1510066886
-9.648	-1.524	-1.841	0	0	0.061	3.412	-8.452	1.729	0	-0.061	0	3.841	9.484	2.461	-0.122	-0.122	-0.122	-9.644	-0.776	-1.668	0	0.122	0.061	2.131	9.263	2.731	-0.061	-0.061	0	0.437	9.927	0.151	-0.061	-0.122	0	1510066886
-9.615	-1.542	-1.816	0	0	0.061	3.49	-8.544	1.677	0.061	-0.122	0.061	3.887	9.497	2.432	-0.122	-0.122	-0.122	-9.668	-0.764	-1.719	0	0.122	0.061	2.171	9.295	2.763	-0.061	-0.122	0	0.5	9.906	0.213	-0.061	-0.061	0	1510066886
-9.58	-1.534	-1.821	-0.061	0.061	0	3.458	-8.606	1.57	0.122	0	-0.244	3.882	9.475	2.428	-0.122	-0.122	-0.061	-9.68	-0.773	-1.727	0	0.122	0.061	2.168	9.227	2.755	-0.061	-0.122	0	0.37	9.927	0.239	-0.061	0	0	1510066886
-9.581	-1.611	-1.857	0	0	0	3.42	-8.549	1.632	-0.061	-0.183	-0.366	3.882	9.475	2.428	-0.122	-0.122	0	-9.652	-0.717	-1.727	0	0.061	0	2.168	9.227	2.755	-0.061	-0.122	0	0.37	9.927	0.239	-0.122	0.061	0	1510066886
-9.598	-1.626	-1.86	0	0	0	3.444	-8.46	1.509	-0.122	0.122	-0.244	3.85	9.385	2.45	-0.061	-0.061	0.061	-9.66	-0.702	-1.719	-0.061	0.122	0	2.239	9.098	2.722	-0.061	-0.122	0.061	0.34	9.897	0.281	-0.061	-0.122	-0.061	1510066886
-9.609	-1.603	-1.842	0	-0.061	0	3.336	-8.48	1.354	0	0.061	-0.244	3.758	9.393	2.449	-0.061	-0.061	0	-9.703	-0.754	-1.761	0	0.122	0	2.266	9.138	2.718	-0.061	-0.122	0.061	0.409	9.891	0.285	0	-0.061	-0.061	1510066886
-9.604	-1.529	-1.852	-0.061	0	-0.061	3.273	-8.528	1.412	0.122	-0.061	-0.244	3.758	9.393	2.449	-0.061	-0.061	0	-9.689	-0.757	-1.791	0	0.061	-0.061	2.216	9.189	2.717	0	-0.061	0	0.359	9.874	0.278	-0.061	-0.061	-0.061	1510066886
-9.591	-1.559	-1.866	-0.061	0	-0.122	3.222	-8.466	1.481	0	-0.122	-0.244	3.765	9.427	2.427	-0.061	-0.061	0	-9.722	-0.707	-1.836	0	0.061	-0.061	2.26	9.213	2.725	0	-0.122	0	0.211	9.929	0.256	0	0	0	1510066886
-9.587	-1.617	-1.863	0	0	-0.061	3.213	-8.453	1.467	0	-0.122	-0.244	3.74	9.454	2.375	-0.061	-0.183	0	-9.732	-0.682	-1.859	0	0.061	-0.061	2.26	9.213	2.725	0	-0.122	0	0.211	9.929	0.256	-0.061	-0.061	-0.061	1510066886
-9.611	-1.595	-1.861	0	0	-0.061	3.145	-8.514	1.497	0	-0.061	-0.061	3.747	9.449	2.4	0	-0.061	-0.061	-9.752	-0.676	-1.873	-0.061	-0.061	-0.061	2.357	9.22	2.719	0	-0.061	-0.061	0.339	9.903	0.234	0	0	-0.061	1510066886
-9.618	-1.534	-1.878	-0.061	0	-0.061	3.177	-8.503	1.475	0	-0.061	-0.061	3.737	9.436	2.43	0.061	0.061	-0.122	-9.674	-0.749	-1.872	-0.061	-0.061	-0.061	2.205	9.182	2.692	0	0	-0.061	0.322	9.917	0.242	0	0	-0.061	1510066886
-9.592	-1.558	-1.849	-0.061	0	-0.061	3.149	-8.47	1.488	-0.061	-0.122	-0.061	3.755	9.467	2.468	0.061	0	-0.122	-9.677	-0.758	-1.827	-0.061	0	-0.061	2.141	9.182	2.652	0	0	-0.061	0.331	9.902	0.272	-0.061	0	-0.061	1510066886
-9.605	-1.577	-1.87	-0.061	0	-0.061	3.161	-8.416	1.495	-0.122	-0.183	0	3.755	9.467	2.468	0	-0.122	-0.122	-9.654	-0.761	-1.823	-0.061	0	-0.061	2.205	9.227	2.676	0	-0.061	-0.061	0.319	9.885	0.263	0	0	-0.061	1510066886
-9.618	-1.542	-1.89	-0.061	0	-0.061	3.198	-8.429	1.45	-0.122	-0.183	0.061	3.791	9.457	2.419	0	-0.061	-0.122	-9.629	-0.751	-1.809	-0.061	0	-0.061	2.247	9.253	2.653	0	0	-0.061	0.379	9.896	0.257	0	0	-0.061	1510066886
-9.621	-1.552	-1.903	-0.061	0	-0.061	3.308	-8.423	1.459	-0.183	-0.183	0.061	3.831	9.524	2.438	0	0	-0.183	-9.625	-0.794	-1.828	-0.061	0.061	-0.061	2.205	9.307	2.667	0	0	-0.061	0.415	9.902	0.213	0	-0.061	-0.061	1510066886
-9.606	-1.576	-1.894	-0.061	0	0	3.348	-8.428	1.407	-0.122	-0.183	0.122	3.831	9.524	2.438	0.061	0	-0.122	-9.627	-0.818	-1.859	-0.122	0.061	-0.061	2.116	9.311	2.632	0	0	-0.061	0.3	9.903	0.175	0	0	0	1510066886
-9.6	-1.571	-1.933	-0.061	0	0	3.333	-8.457	1.476	-0.183	-0.427	0.061	3.831	9.563	2.462	0.061	0	-0.061	-9.615	-0.813	-1.889	-0.122	0.061	-0.061	2.144	9.271	2.608	-0.061	-0.122	0	0.276	9.883	0.206	-0.061	0.061	0	1510066887
-9.636	-1.587	-1.963	-0.061	0	-0.061	3.506	-8.486	1.497	-0.183	-0.427	0.061	3.814	9.503	2.419	0	-0.122	0	-9.659	-0.833	-1.925	-0.183	0.183	0	2.144	9.271	2.608	-0.061	-0.122	0	0.276	9.883	0.206	0	0	-0.061	1510066887
-9.583	-1.583	-1.939	-0.061	0	0	3.577	-8.415	1.347	-0.183	0	0	3.797	9.481	2.391	0	-0.061	0	-9.68	-0.858	-1.98	-0.061	0.061	-0.061	2.309	9.27	2.592	0	-0.122	-0.061	0.318	9.91	0.177	0.061	-0.061	-0.061	1510066887
-9.607	-1.572	-1.94	-0.061	0	-0.061	3.393	-8.405	1.407	-0.244	-0.122	0.061	3.807	9.489	2.432	0	-0.122	-0.061	-9.65	-0.848	-1.976	-0.061	0.061	0	2.202	9.223	2.585	0	0	0	0.278	9.903	0.191	0	-0.061	-0.061	1510066887
-9.582	-1.565	-1.948	-0.061	-0.061	-0.061	3.401	-8.433	1.424	-0.366	-0.122	0.061	3.894	9.51	2.413	-0.061	-0.061	-0.061	-9.648	-0.853	-1.987	-0.061	0	0	2.2	9.254	2.59	0	0	0	0.318	9.908	0.167	0	0	-0.061	1510066887
-9.613	-1.602	-1.949	-0.061	-0.061	-0.061	3.517	-8.504	1.379	-0.305	0	0	3.894	9.51	2.413	-0.061	-0.061	0	-9.637	-0.851	-2.025	-0.061	0.061	0	2.227	9.293	2.591	0	-0.061	0	0.285	9.916	0.141	0	-0.061	-0.061	1510066887
-9.593	-1.589	-1.951	0	0	0	3.472	-8.557	1.334	-0.305	-0.061	-0.061	3.846	9.514	2.341	0	-0.122	-0.061	-9.652	-0.846	-2.041	-0.061	0	0	2.254	9.287	2.588	0	-0.061	-0.061	0.285	9.916	0.141	0	0	-0.061	1510066887
-9.604	-1.546	-1.945	0	0	0	3.38	-8.519	1.207	-0.183	0.061	-0.061	3.865	9.5	2.3	0	-0.061	-0.061	-9.616	-0.822	-2.055	-0.061	0	0	2.254	9.287	2.588	0	-0.061	-0.061	0.288	9.9	0.15	0.061	0	-0.061	1510066887
-9.589	-1.525	-1.95	0	0	-0.061	3.279	-8.52	1.154	-0.183	0.061	-0.061	3.808	9.488	2.318	0	0	-0.122	-9.621	-0.845	-2.085	-0.061	0.061	-0.061	2.196	9.246	2.567	0	-0.061	-0.061	0.341	9.897	0.106	-0.061	-0.061	-0.061	1510066887
-9.611	-1.549	-1.94	0	-0.061	0	3.219	-8.51	1.186	0	-0.122	-0.061	3.808	9.488	2.318	0	0	-0.122	-9.624	-0.858	-2.09	0	-0.061	-0.061	2.235	9.258	2.552	0	-0.061	-0.061	0.401	9.892	0.154	0	-0.061	0	1510066887
-9.595	-1.53	-1.938	0	-0.061	0	3.214	-8.479	1.172	0	0	0.061	3.808	9.488	2.318	0	0	-0.122	-9.603	-0.816	-2.068	0	0	-0.061	2.269	9.237	2.577	0	-0.122	-0.061	0.293	9.9	0.127	-0.061	0	0	1510066887
-9.611	-1.536	-1.946	0	-0.061	0	3.22	-8.508	1.19	0	0	0.061	3.78	9.461	2.382	0	0	-0.183	-9.599	-0.824	-2.103	-0.061	0	-0.061	2.22	9.244	2.572	0	-0.061	-0.061	0.348	9.895	0.111	-0.061	-0.061	0	1510066887
-9.592	-1.519	-1.94	0	-0.061	0	3.225	-8.549	1.293	0.122	0	0.061	3.79	9.482	2.378	0	-0.061	-0.122	-9.606	-0.836	-2.111	0	0	-0.061	2.21	9.258	2.545	0	-0.061	-0.061	0.36	9.898	0.114	0	-0.061	0	1510066887
-9.616	-1.53	-1.931	0	-0.061	0	3.173	-8.563	1.284	0.122	-0.061	0.061	3.771	9.502	2.391	-0.061	-0.122	-0.061	-9.605	-0.83	-2.145	0	0	-0.061	2.21	9.258	2.545	0	-0.122	-0.061	0.36	9.898	0.114	-0.061	0	0	1510066887
