# Supplementary material for: A deep learning approach for lower back-pain risk prediction during manual lifting
Source: PLoS One. 2021 Feb 19;16(2):e0247162. doi: 10.1371/journal.pone.0247162 (PMC7894914; doi:10.1371/journal.pone.0247162)
Supplement: S1 Data — (ZIP) [file pone.0247162.s001.zip › source-used/Subject_01_P1_Zone02_T1.csv]

Side_A_x	Side_A_y	Side_A_z	Side_G_x	Side_G_y	Side_G_z	LtWt_A_x	LtWt_A_y	LtWt_A_z	LtWt_G_x	LtWt_G_y	LtWt_G_z	RtWt_A_x	RtWt_A_y	RtWt_A_z	RtWt_G_x	RtWt_G_y	RtWt_G_z	Back_A_x	Back_A_y	Back_A_z	Back_G_x	Back_G_y	Back_G_z	UArm_A_x	UArm_A_y	UArm_A_z	UArm_G_x	UArm_G_y	UArm_G_z	Thig_A_x	Thig_A_y	Thig_A_z	Thig_G_x	Thig_G_y	Thig_G_z	Time_stp
-9.215	-3.491	-3.082	2.625	-0.122	-0.61	-1.402	-2.278	-8.143	-1.831	3.784	0.549	4.407	11.273	-0.995	0.549	-3.601	-2.93	-8.742	-0.024	1.926	3.235	-1.77	-0.061	0.209	10.913	2.218	-0.732	-3.723	-3.54	1.754	9.767	-1.396	-0.366	-2.197	0.671	1510069343
-9.126	-3.9	-2.379	2.502	-0.305	-0.122	-1.243	-2.479	-9.154	-1.831	3.113	-0.061	4.627	10.752	-0.266	0.916	-2.869	-2.93	-8.534	-0.36	2.534	3.052	-0.732	-0.061	-0.409	10.179	2.498	-0.671	-3.54	-3.296	1.163	9.83	-0.985	-0.549	-2.686	0.366	1510069343
-9.046	-3.821	-1.91	1.77	-0.244	0	-1.251	-2.708	-9.916	-1.892	3.174	-1.221	4.972	10.42	0.603	1.038	-1.465	-2.808	-8.695	-0.42	2.845	3.052	-0.732	-0.061	-1.489	9.564	2.408	-0.916	-2.93	-2.441	2.513	9.302	-1.019	-0.305	-2.93	0.549	1510069343
-9.054	-4.041	-1.303	1.221	-0.61	0.122	-1.176	-2.564	-10.508	-1.892	3.296	-2.502	4.821	10.59	1.144	0.916	-0.488	-2.136	-8.988	-0.08	2.943	2.93	0.305	0	-2.223	9.641	2.945	-0.793	-2.502	-2.075	3.994	9.307	-0.537	-0.305	-2.136	1.038	1510069343
-9.044	-4.255	-0.829	1.16	-0.61	0.244	-0.09	-1.839	-11.402	-2.014	3.845	-3.418	3.853	10.841	1.316	0.488	-1.282	-1.16	-9.123	0.679	2.994	2.502	0.305	0.122	-2.419	9.731	3.634	-0.122	-2.808	-1.587	4.268	9.434	0.087	-0.427	-1.587	1.587	1510069343
-9.043	-4.587	-0.872	0.732	-0.488	0.305	-0.09	-1.839	-11.402	-1.831	4.15	-3.784	2.964	10.664	1.656	0.061	-3.296	-0.366	-8.949	1.122	3.046	2.075	0.793	0.122	-1.355	9.093	4.297	0.244	-2.808	-1.221	2.676	9.898	0.098	-0.244	-1.587	1.953	1510069343
-8.987	-4.892	-0.438	0.671	-0.183	0.549	0.266	-1.456	-10.971	-1.648	4.15	-3.479	2.729	10.239	2.342	-0.183	-3.662	0.122	-9.071	1.075	2.826	1.831	1.038	0.122	-1.355	9.093	4.297	0.244	-2.197	-0.61	2.676	9.898	0.098	-0.366	-0.916	1.831	1510069343
-8.717	-4.827	0.141	0.977	0.305	0.854	0.121	-1.126	-10.365	-1.282	3.54	-2.625	2.789	9.863	2.994	-0.244	-2.136	0.305	-9.231	1.139	2.458	1.77	1.038	0.061	-1.233	8.752	4.416	0.122	-1.77	0.061	2.588	10.109	0.054	-1.221	-0.977	1.709	1510069343
-8.445	-4.431	0.114	0.977	0.549	0.732	0.197	-0.956	-9.9	-0.854	2.808	-1.709	2.384	9.833	3.324	-0.366	-0.732	0.488	-9.441	1.491	2.044	1.526	1.038	-0.061	-0.945	8.667	4.712	0.061	-1.343	0.366	3.493	9.668	0.742	-1.099	-0.061	2.197	1510069343
-8.707	-4.209	0.126	0.61	0.732	0.488	0.227	-0.931	-9.428	-0.488	2.014	-0.793	1.595	9.861	3.253	-0.671	-0.793	0.793	-9.61	1.885	1.686	1.16	0.916	-0.061	-0.945	8.667	4.712	0	-1.16	0.549	3.493	9.668	0.742	-0.977	0.732	2.136	1510069343
-8.623	-4.121	0.429	0.671	0.244	0.549	0.15	-1.16	-9	-0.305	1.404	0.244	1.18	9.77	3.036	-0.916	-1.404	0.916	-9.58	1.937	1.432	0.793	0.732	-0.122	-0.674	8.594	4.773	0.244	-1.16	0.549	1.217	9.268	0.865	-1.099	0.244	1.221	1510069343
-8.27	-3.713	0.313	0.732	0.366	0.793	0.03	-1.428	-8.867	-0.183	1.038	1.16	1.186	9.555	2.779	-0.854	-1.465	0.916	-9.386	1.92	1.233	0.488	0.793	-0.244	-0.011	8.431	4.65	0.305	-0.916	0.61	0.275	8.174	-0.092	0.061	-0.549	0.427	1510069343
-8.027	-3.578	-0.223	-0.122	1.16	0.671	-0.169	-1.566	-8.898	0.122	0.305	1.831	1.51	9.223	2.546	-0.61	-0.916	0.793	-9.386	1.92	1.233	0.488	0.793	-0.244	-0.011	8.431	4.65	0.305	-0.549	0.671	0.275	8.174	-0.092	1.099	-1.587	-0.549	1510069344
-9.168	-4.114	-0.684	-0.916	1.587	0.244	-0.244	-1.815	-9.018	0.244	-0.549	2.197	1.787	9.115	2.428	-0.305	-0.122	0.671	-9.386	1.92	1.233	0.488	0.793	-0.244	0.035	8.341	4.591	0.244	-0.305	0.671	1.419	8.506	0.17	0.916	-0.977	-1.648	1510069344
-10.526	-4.779	-1.022	0.549	-0.061	0.183	-0.069	-2.176	-9.427	0.305	-0.977	2.38	1.849	8.939	2.245	-0.061	0.061	0.61	-10.237	1.55	0.947	0.488	0.793	-0.244	0.067	8.28	4.57	0.488	-0.305	0.61	2.59	9.332	0.952	0.427	-1.587	-2.014	1510069344
-9.203	-4.12	-0.824	0.305	0.305	0.305	-0.293	-2.521	-9.7	0.549	-1.16	2.258	2.028	9.075	2.12	0.183	0.061	0.671	-10.292	0.41	0.605	-0.488	-0.061	-0.793	0.099	8.611	4.293	0.671	-0.061	0.488	3.783	10.207	-0.709	1.526	-2.625	-1.221	1510069344
-8.55	-3.486	-0.87	-0.488	0.366	0.488	-0.561	-2.674	-9.853	0.488	-1.648	1.953	2.242	9.56	1.89	0.244	0.122	0.671	-9.393	0.197	0.901	-0.488	-0.061	-0.793	-0.31	9.141	4.07	0.793	0.183	0.366	5.492	10.617	0.193	0.305	-0.488	-0.854	1510069344
-9.112	-3.275	-1.163	-1.038	0.732	0.366	-0.322	-2.821	-9.781	0.366	-1.892	1.526	2.406	9.973	1.739	0.305	0.244	0.732	-9.101	0.59	1.113	-0.366	0.671	-0.793	-1.078	9.085	3.604	0.732	0.122	0.427	2.004	9.35	0.024	-1.526	2.747	-0.488	1510069344
-9.009	-3.686	-1.897	-0.488	0.305	0.122	0.557	-3.073	-9.093	0	-1.099	1.282	2.406	9.839	1.57	0.244	0.183	0.916	-9.317	0.319	0.916	-0.793	0.854	-0.732	-1.078	9.085	3.604	0.732	0	0.549	2.004	9.35	0.024	-0.488	2.075	-0.854	1510069344
-8.509	-3.698	-2.302	-1.16	0.61	-0.244	1.09	-3.098	-8.656	-0.122	-0.305	1.099	2.438	9.758	1.507	0.305	-0.061	1.038	-9.275	-0.468	0.928	-1.16	0.854	-0.793	-0.822	9.191	3.174	0.793	-0.427	0.61	0.473	9.402	-1.136	0.671	-1.831	-0.793	1510069344
-8.952	-4.248	-2.848	-1.221	-0.061	-0.061	1.166	-2.948	-8.437	-0.122	-0.305	1.099	2.635	9.749	1.486	0.366	0	1.038	-9.64	-1.528	0.907	-1.16	1.404	-0.671	-0.456	10.003	2.062	0.61	-0.488	0.671	2.53	9.548	-0.068	-0.122	0.916	-1.099	1510069344
-9.257	-4.39	-3.268	-0.671	0.244	0.183	1.166	-2.948	-8.437	-0.122	-0.305	1.099	3.006	10.069	1.351	0.305	0.427	0.854	-10.541	-2.109	0.379	-0.854	0.793	-0.427	-0.456	10.003	2.062	0.183	0.122	0.793	2.53	9.548	-0.068	0.61	2.869	-0.549	1510069344
-8.953	-4.143	-3.51	-0.793	0.183	0.427	1.166	-2.948	-8.437	0.244	-0.427	0.854	3.202	10.817	1.02	0	0.916	0.488	-10.43	-2.306	0.08	-0.732	0.732	-0.366	-0.578	10.861	2.022	0.305	0.366	0.671	1.035	10.039	-1.14	0.305	0.793	-0.488	1510069344
-8.782	-3.653	-3.194	-0.977	0.488	0.366	1.317	-2.698	-8.288	0.244	-0.427	0.854	3.205	11.376	0.601	-0.183	0.427	0.244	-10.025	-2.369	-0.13	-0.549	0.549	-0.427	-0.595	10.744	1.834	0.488	-0.122	0.549	1.321	9.961	-1.262	0.061	-0.183	-0.488	1510069344
-8.935	-3.444	-3.118	-0.61	0.488	0.122	1.396	-2.488	-8.711	0.427	-2.075	-0.549	3.488	11.02	0.496	-0.244	-0.122	0.183	-9.526	-2.202	-0.114	-0.427	0.488	-0.183	-0.595	10.744	1.834	0.427	-0.427	0.549	1.321	9.961	-1.262	-0.122	0.183	-0.427	1510069344
-8.981	-3.899	-3.2	-0.488	-0.244	-0.061	2.801	-2.772	-8.695	-0.244	1.526	-1.038	3.876	10.16	0.607	-0.122	0.244	0.244	-9.132	-2.456	0.019	-0.427	0.793	-0.122	-0.309	9.995	1.769	0.122	-0.427	0.549	1.187	9.788	-1.391	0.122	0.427	-0.549	1510069344
-8.929	-4.051	-2.753	-0.549	-0.671	0.244	2.89	-2.271	-8.069	-0.183	1.77	-1.282	3.982	9.569	0.767	-0.122	0.671	0.366	-9.761	-2.443	-0.157	-0.061	0.732	-0.061	-0.281	9.574	1.659	-0.183	-0.183	0.732	1.659	9.82	-0.551	-0.061	0.793	-0.671	1510069344
-9.204	-3.931	-2.369	-0.061	-0.793	0.488	2.567	-1.863	-7.911	-0.061	1.404	-1.282	3.778	9.56	0.762	-0.305	0.549	0.366	-10.062	-1.555	-0.263	0.183	0.061	0.305	-0.281	9.574	1.659	0	0.183	0.732	1.659	9.82	-0.551	-0.183	0.732	-0.427	1510069344
-8.692	-3.588	-2.506	0.061	-0.244	0.488	2.194	-1.721	-8.533	0.122	0.977	-0.977	3.698	10.093	0.699	-0.427	-0.061	0.305	-9.549	-1.23	-0.275	0.183	0.061	0.305	0.345	10.323	2.176	0.488	0.305	0.427	1.428	9.905	-0.068	-0.183	0	-0.122	1510069344
-8.705	-3.301	-2.481	-0.061	-0.183	0.427	2.123	-1.669	-9.071	0.427	0.61	-0.732	4.064	10.302	0.871	-0.244	-0.122	0.366	-9.299	-1.186	-0.228	-0.183	0.732	0.305	0.313	10.31	2.498	0.244	0.244	0.549	1.854	9.615	-0.599	0	-0.488	0	1510069344
-9.063	-3.357	-2.14	0.061	-0.061	0.671	1.654	-1.741	-8.818	0.671	0	-0.732	4.486	9.847	1.297	0.061	0.977	0.671	-9.52	-1.012	-0.327	-0.122	0.977	0.366	0	9.554	2.588	-0.122	0.061	0.916	1.854	9.615	-0.599	-0.305	0.122	0.122	1510069344
-9.113	-3.179	-2.113	0.122	0	0.732	1.114	-1.86	-8.528	0.793	-0.488	-0.916	4.317	9.629	1.559	0.183	1.892	1.099	-9.664	-0.81	-0.618	-0.061	1.099	0.366	0.138	9.361	2.734	-0.244	0.183	1.038	1.486	9.634	-0.536	-0.366	0.061	0.122	1510069344
-9.076	-3.024	-2.277	0.122	0.122	0.671	0.846	-1.975	-8.649	0.61	-0.549	-0.854	3.703	9.872	1.631	-0.061	1.648	1.282	-9.649	-0.603	-0.846	-0.122	1.038	0.366	0.373	9.558	2.875	0	0.061	1.038	1.266	9.792	-0.249	-0.488	-0.366	0.122	1510069344
-9.147	-3.011	-2.244	0	0.305	0.671	0.829	-2.28	-8.838	0.427	-0.183	-0.427	3.279	9.969	1.723	-0.183	0.671	1.282	-9.604	-0.638	-0.993	-0.122	1.038	0.366	0.5	9.51	2.771	0.183	-0.305	1.038	1.266	9.792	-0.249	-0.244	-0.793	0.061	1510069344
-9.233	-3.011	-2.336	0.061	0.305	0.732	0.914	-2.523	-8.386	0.122	0.488	0	3.38	9.66	1.887	-0.244	0.427	1.221	-9.673	-0.633	-1.209	-0.061	1.099	0.183	0.8	9.25	2.708	0.122	-0.366	1.038	1.314	9.767	-0.341	-0.366	-0.366	0	1510069344
-9.152	-2.927	-2.379	0.061	0.061	0.671	0.914	-2.523	-8.386	-0.183	0.732	0.305	3.439	9.516	1.961	-0.244	0.549	1.16	-9.676	-0.577	-1.469	-0.061	1.099	0.183	0.989	9.173	2.69	-0.061	-0.366	1.038	1.275	9.769	-0.244	-0.122	-0.305	-0.061	1510069344
-9.167	-2.787	-2.333	0.122	0.061	0.732	1.153	-2.565	-8.538	-0.366	0.732	0.488	3.38	9.528	1.995	-0.366	0.305	1.038	-9.7	-0.54	-1.7	0.061	1.038	0.122	1.04	9.222	2.6	0	-0.549	0.916	1.309	9.818	-0.091	-0.244	-0.549	-0.122	1510069344
-9.209	-2.572	-2.265	0.061	0.122	0.671	1.343	-2.639	-8.638	-0.427	0.61	0.549	3.224	9.519	1.925	-0.488	-0.122	0.793	-9.679	-0.56	-1.895	0.061	0.977	0.183	1.254	9.314	2.487	0.061	-0.732	0.793	1.544	9.738	-0.078	-0.427	-0.732	-0.061	1510069345
-9.345	-2.422	-2.358	0	0	0.549	1.453	-2.741	-8.564	-0.427	0.427	0.427	3.274	9.428	1.834	-0.549	-0.427	0.427	-9.664	-0.642	-2.07	0.061	0.977	0.122	1.531	9.324	2.455	0.061	-0.793	0.671	1.525	9.744	-0.041	-0.366	-0.549	0.061	1510069345
-9.302	-2.418	-2.372	-0.061	0	0.427	1.65	-2.844	-8.555	-0.366	0.305	0.244	3.518	9.301	1.922	-0.549	-0.305	0.122	-9.685	-0.482	-2.158	0.061	0.977	0.122	1.737	9.256	2.419	-0.061	-0.793	0.61	1.525	9.744	-0.041	-0.366	-0.427	0	1510069345
-9.249	-2.509	-2.384	-0.122	0	0.427	1.738	-2.832	-8.618	-0.244	0.061	0	3.728	9.237	1.989	-0.427	-0.061	-0.122	-9.74	-0.328	-2.357	0	0.854	0.122	1.985	9.26	2.455	-0.122	-0.854	0.549	1.37	9.823	-0.017	-0.183	-0.305	-0.122	1510069345
-9.247	-2.467	-2.433	-0.122	0.061	0.305	1.82	-2.899	-8.77	-0.061	-0.061	-0.122	3.938	9.26	2.296	-0.244	0.061	-0.549	-9.68	-0.295	-2.483	0	0.854	0.122	2.157	9.231	2.442	-0.122	-0.793	0.427	1.31	9.799	0.031	-0.244	-0.183	-0.183	1510069345
-9.339	-2.371	-2.444	-0.183	-0.061	0.183	1.912	-2.961	-8.886	0.061	-0.061	-0.122	4.186	9.221	2.318	-0.061	0.305	-0.671	-9.715	-0.26	-2.629	-0.122	0.854	0	2.232	9.191	2.411	-0.061	-0.793	0.366	1.382	9.739	0.112	-0.183	-0.183	-0.122	1510069345
-9.372	-2.487	-2.449	-0.122	-0.061	0.122	1.964	-3.019	-8.842	0.122	-0.061	-0.183	4.128	9.196	2.006	0	0.122	-0.732	-9.725	-0.342	-2.7	-0.122	0.671	0	2.352	9.193	2.381	-0.061	-0.793	0.305	1.16	9.883	0.115	-0.183	-0.122	-0.183	1510069345
-9.286	-2.512	-2.419	-0.122	-0.061	0.183	1.963	-3.018	-8.76	0.244	-0.061	-0.305	4.219	9.264	1.951	0	0	-0.732	-9.636	-0.47	-2.728	-0.122	0.61	-0.061	2.474	9.316	2.332	-0.061	-0.671	0.183	1.092	9.854	0.194	-0.122	0	-0.244	1510069345
-9.31	-2.488	-2.42	0	-0.122	0.183	1.889	-2.929	-8.71	0.366	-0.244	-0.427	4.43	9.434	2.089	-0.244	0.244	-0.61	-9.636	-0.47	-2.728	-0.122	0.61	-0.061	2.31	9.298	2.265	-0.061	-0.488	0.122	1.092	9.854	0.194	-0.061	-0.061	-0.244	1510069345
-9.268	-2.48	-2.394	0	0	0.122	1.788	-2.937	-8.658	0.366	-0.366	-0.488	4.426	9.343	2.355	-0.427	0.183	-0.488	-9.539	-0.592	-2.722	-0.061	0.549	0	2.068	9.057	2.291	0.061	-0.488	0.183	1.241	9.777	0.233	-0.061	-0.061	-0.183	1510069345
-9.27	-2.505	-2.425	0.122	0	0.183	1.628	-2.96	-8.564	0.366	-0.366	-0.488	4.344	9.182	2.324	-0.427	-0.305	-0.122	-9.564	-0.508	-2.95	0.244	0.427	0	2.177	9.027	2.342	0.061	-0.427	0.244	0.969	9.831	0.196	-0.061	0	-0.122	1510069345
-9.288	-2.548	-2.409	0.122	0	0.061	1.543	-2.985	-8.592	0.183	-0.122	-0.366	4.461	9.316	2.338	-0.366	-0.671	0.244	-9.611	-0.504	-3.045	0.244	0.427	0	2.436	9.192	2.332	0.122	-0.305	0.244	0.969	9.831	0.196	-0.122	-0.061	-0.122	1510069345
-9.271	-2.524	-2.381	0.305	0.061	0	1.414	-3.001	-8.726	0.244	-0.244	-0.732	4.765	9.418	2.193	-0.366	-0.183	0.671	-9.611	-0.589	-3.114	0.366	0.122	0	2.499	9.325	2.376	0.061	-0.244	0.244	0.854	9.891	0.255	-0.122	0	-0.122	1510069345
-9.204	-2.527	-2.377	0.305	0	0	1.727	-3.304	-8.735	0.488	-2.014	-1.709	5.004	9.427	2.448	-0.366	-0.122	1.099	-9.536	-0.536	-3.049	0.427	-0.061	0	2.437	9.282	2.309	0.061	-0.244	0.305	0.756	9.875	0.239	-0.061	-0.183	-0.061	1510069345
-9.301	-2.524	-2.427	0.305	-0.061	0	1.775	-3.807	-8.563	0.671	-2.991	-2.075	4.998	9.386	2.591	-0.122	-0.854	1.282	-9.536	-0.536	-3.049	0.427	-0.061	0	2.67	9.295	2.133	0.183	0.061	0.305	0.756	9.875	0.239	-0.061	-0.122	-0.061	1510069345
-9.272	-2.488	-2.385	0.427	0	0	1.759	-4.521	-8.082	0.671	-2.686	-1.953	5.197	9.185	2.455	-0.183	-1.038	1.404	-9.655	-0.38	-2.996	0.427	-0.061	0.061	2.84	9.19	2.058	0.061	0.427	0.305	0.725	9.843	0.309	0	-0.244	-0.061	1510069345
-9.301	-2.431	-2.396	0.244	0	-0.061	1.304	-5.413	-7.74	0.305	-1.831	-1.953	5.459	9.154	2.202	-0.183	-0.916	1.465	-9.621	-0.455	-3.033	0.305	-0.549	0.061	3.351	9.412	1.97	0.427	0.977	0.366	0.903	9.842	0.26	0	-0.244	0	1510069345
-9.348	-2.481	-2.326	0.366	0.061	-0.122	1.217	-6.513	-7.776	0	-0.061	-2.319	6.257	8.99	2.229	0.244	-0.854	1.709	-9.758	-0.498	-2.86	0.305	-0.732	0.061	3.394	9.306	2.308	0.122	1.465	0.244	0.919	9.847	0.303	-0.061	-0.305	0.061	1510069345
-9.342	-2.454	-2.443	0.305	0	-0.183	1.086	-6.692	-7.494	-0.732	1.099	-2.747	6.832	8.631	2.091	0.61	0.305	2.075	-9.764	-0.44	-2.823	0.305	-0.671	0.122	3.025	9.002	2.126	-0.122	1.77	0.305	0.945	9.877	0.264	0.061	-0.244	0.061	1510069345
-9.308	-2.419	-2.384	0.305	-0.183	-0.305	0.955	-6.172	-7.474	-0.977	1.953	-2.869	6.474	8.522	1.977	0.671	1.648	2.014	-9.725	-0.396	-2.908	0.244	-0.793	0.122	2.818	8.875	2	-0.061	1.892	0.427	0.876	9.833	0.282	0.061	-0.183	0.061	1510069345
-9.28	-2.377	-2.372	0.305	-0.061	-0.366	0.88	-5.414	-7.398	-0.916	1.709	-2.686	5.698	8.387	1.842	0.61	1.831	1.648	-9.793	-0.315	-2.844	0.244	-0.793	0.122	2.951	8.893	2.117	0.305	1.892	0.244	0.876	9.833	0.282	0.061	-0.366	0.061	1510069345
-9.241	-2.3	-2.286	0.366	-0.061	-0.488	0.922	-4.662	-7.351	-0.854	1.099	-2.38	5.044	8.368	1.713	0.61	1.343	1.343	-9.82	-0.312	-2.919	0.122	-0.977	0.122	3.076	9.087	2.279	0.61	2.014	-0.061	1.067	9.838	0.134	0	-0.366	0.061	1510069345
-9.307	-2.351	-2.328	0.305	0.061	-0.61	0.979	-4.317	-7.248	-1.16	1.099	-1.77	4.744	8.382	1.648	0.732	0.916	0.854	-9.715	-0.413	-2.682	0.122	-1.526	0.122	3.089	9.15	2.402	0.427	2.075	-0.305	1.085	9.819	0.106	0.061	-0.183	0.061	1510069345
-9.363	-2.379	-2.309	0.427	-0.061	-0.671	0.803	-4.017	-7.328	-1.404	1.587	-1.16	4.753	8.48	1.76	1.038	1.526	0.305	-9.676	-0.471	-2.503	0.061	-1.648	0.061	2.748	9.21	2.503	0.183	1.892	-0.427	0.903	9.853	0.025	0.061	-0.427	0	1510069345
-9.294	-2.336	-2.296	0.305	0	-0.732	0.767	-4.459	-7.642	-1.587	1.343	-0.732	4.486	8.691	1.596	1.465	1.282	-0.183	-9.709	-0.468	-2.323	0.122	-2.075	0	2.451	9.384	2.488	0	1.587	-0.488	1.187	9.839	0.051	0.122	-0.366	0	1510069345
-9.454	-2.341	-2.261	0.305	0	-0.671	1.062	-6.231	-8.123	-1.526	2.441	-0.977	5.132	9.253	1.552	1.709	-1.648	0.305	-9.567	-0.471	-1.675	0.122	-2.075	0	2.28	9.67	2.881	-0.549	1.282	-0.793	1.348	9.78	0.056	0.061	-0.305	0	1510069346
-9.463	-2.334	-2.293	0.122	0	-0.488	1.371	-7.151	-7.88	-1.221	3.235	-1.831	6.848	9.093	1.712	1.587	-2.563	1.282	-9.475	-0.281	-1.18	0.122	-1.709	-0.061	1.473	9.27	2.948	-0.549	1.099	-0.854	1.488	9.804	-0.022	0.122	-0.366	-0.061	1510069346
-9.427	-2.409	-2.297	-0.061	-0.122	-0.427	1.847	-9.258	-7.455	-1.221	3.235	-1.831	8.526	8.803	1.937	1.16	-0.916	2.014	-9.475	-0.281	-1.18	0.122	-1.465	-0.122	0.943	8.869	2.574	-0.183	0.244	-0.732	1.446	9.793	-0.214	0.244	-0.183	-0.061	1510069346
-9.388	-2.474	-2.277	-0.244	-0.061	-0.305	2.783	-11.904	-6.696	-0.549	10.254	-4.211	9.339	8.369	1.688	0.793	-0.732	3.174	-9.21	-0.161	-0.37	-0.244	-0.366	-0.183	1.04	8.905	2.716	0.183	0.061	-0.488	1.605	9.733	-0.258	0.183	-0.183	-0.183	1510069346
-9.366	-2.613	-2.291	-0.305	-0.244	-0.183	3.847	-11.365	-6.139	0.305	12.329	-5.615	9.848	7.947	1.341	0.916	-1.831	4.333	-9.546	-0.273	-0.486	-0.244	-0.366	-0.183	1.695	8.894	2.789	0.122	0.366	0	1.605	9.733	-0.258	0.244	0.061	-0.244	1510069346
-9.229	-2.687	-2.214	-0.366	-0.183	-0.122	5.128	-9.824	-5.527	1.038	13.306	-6.47	10.508	8.047	1.254	0.793	-1.465	5.676	-9.597	-0.53	-0.574	-0.427	-0.122	-0.244	1.75	9.234	2.692	0.061	0.488	0.305	1.839	9.734	-0.238	0.122	0.122	-0.183	1510069346
-9.256	-2.732	-2.176	-0.366	-0.061	-0.244	6.192	-7.691	-5.847	2.258	14.893	-6.653	9.835	7.75	0.967	0.916	-2.197	6.104	-9.771	-0.756	-0.876	-0.366	-0.061	-0.244	1.747	9.415	2.657	0.122	0.488	0.488	1.83	9.704	-0.203	0.122	0.305	-0.061	1510069346
-9.342	-2.936	-2.245	-0.305	-0.061	-0.183	5.76	-4.637	-5.644	2.686	11.597	-6.165	8.721	7.392	0.629	0.977	-2.625	5.981	-9.642	-0.769	-0.921	-0.305	-0.061	-0.122	2.071	9.536	2.671	0.061	0.488	0.549	1.683	9.74	-0.24	0.061	0.244	-0.061	1510069346
-9.29	-3.021	-2.269	-0.244	-0.061	-0.061	5.593	-2.543	-5.322	2.625	9.888	-4.883	7.939	6.919	0.382	0.793	-3.54	5.31	-9.702	-0.784	-0.962	-0.183	0	-0.061	2.015	9.713	2.924	0	0.427	0.366	1.323	9.829	-0.219	0	0.244	-0.061	1510069346
-9.235	-3.016	-2.269	-0.122	0	0	5.095	-0.884	-4.715	1.831	6.897	-3.662	7.782	6.321	-0.304	0.427	-4.272	4.395	-9.676	-0.804	-0.886	-0.183	-0.061	-0.061	1.779	9.701	2.963	-0.183	0.183	0.366	1.195	9.855	-0.214	0	0.061	-0.122	1510069346
-9.152	-3.047	-2.283	0	0	0.061	5.446	-0.416	-4.136	0.916	4.578	-2.38	8.699	5.48	-0.848	0.366	-3.479	3.418	-9.694	-0.742	-0.785	0	-0.061	-0.122	1.501	9.445	3.088	-0.427	0	0.305	1.197	9.805	-0.321	0	0.061	-0.122	1510069346
-9.147	-3.073	-2.332	0.061	0.061	0.061	5.944	0.24	-3.552	0.61	2.258	-1.282	9.263	4.575	-1.418	0.366	-2.136	2.441	-9.691	-0.72	-0.764	0	0.061	-0.122	1.314	9.336	2.955	-0.427	-0.305	0.183	1.195	9.81	-0.295	0	0.122	-0.061	1510069346
-9.136	-3.119	-2.33	0.122	0.061	0.061	6.698	-0.435	-2.859	0.427	1.831	-0.732	9.166	3.718	-2.189	0.305	-1.465	1.709	-9.793	-0.774	-0.788	0.122	0.183	-0.122	1.604	9.173	2.946	-0.427	-0.427	0.244	1.145	9.778	-0.288	-0.061	-0.061	-0.061	1510069346
-9.142	-3.107	-2.322	0.183	0.061	0.061	7.729	-0.435	-2.427	0.61	0.305	-0.244	9.092	3.171	-2.6	0.244	-1.221	1.282	-9.83	-0.72	-0.861	0.122	0.183	-0.122	1.924	9.071	2.962	-0.366	-0.366	0.061	1.17	9.816	-0.236	-0.122	-0.061	0	1510069346
-9.117	-3.085	-2.306	0.183	0.061	0	8.543	-0.481	-2.193	0.732	-0.305	0.061	9.246	2.842	-2.872	0.061	-1.099	0.977	-9.85	-0.707	-0.965	0.122	0.122	-0.061	1.967	9.118	2.934	-0.122	-0.427	-0.122	1.214	9.79	-0.251	-0.122	-0.061	0	1510069346
-9.21	-3.119	-2.34	0.183	0	-0.061	8.681	-0.343	-1.993	0.916	-1.465	0.305	9.43	2.589	-3.254	0	-1.16	0.61	-9.878	-0.752	-0.91	0.244	0	0	2.168	9.101	2.98	-0.122	-0.488	-0.244	1.016	9.833	-0.118	-0.122	-0.061	0	1510069346
-9.186	-3.127	-2.339	0.183	0	0	8.708	-0.348	-1.866	0.916	-2.014	0.427	9.811	2.357	-3.304	0.183	-0.61	0.366	-9.828	-0.721	-0.854	0.244	0	0	2.204	9.197	3.009	-0.122	-0.488	-0.244	0.92	9.855	-0.08	-0.122	-0.183	-0.061	1510069346
-9.119	-3.082	-2.238	0.305	0.122	0.061	8.927	-0.578	-2.119	1.038	-2.441	0.61	10.154	2.151	-3.476	0.366	-0.244	0.183	-9.69	-0.732	-0.781	0.244	0	0	2.15	9.216	3.034	-0.122	-0.366	-0.061	0.926	9.918	-0.114	-0.122	-0.244	-0.061	1510069346
-9.172	-3.003	-2.281	0.366	0.183	0.122	9.111	-0.877	-2.364	1.221	-3.784	0.854	10.556	2.115	-3.432	0.549	0.671	0.183	-9.562	-0.719	-0.681	0.244	0	0	2.111	9.264	3.113	-0.122	-0.244	0.061	1.059	9.81	-0.118	-0.122	-0.305	0	1510069346
-9.237	-2.937	-2.342	0.305	0.183	0.183	9.174	-1.44	-2.451	1.587	-5.066	1.16	10.919	2.242	-3.033	0.916	1.77	0.305	-9.573	-0.766	-0.697	0.305	0.244	0	1.845	9.371	3.037	-0.122	-0.183	0.244	1.075	9.772	-0.212	-0.061	-0.305	0	1510069346
-9.308	-2.881	-2.424	0.122	0.061	0.244	8.918	-2.207	-2.049	1.831	-5.249	1.77	11.14	2.491	-2.763	0.793	3.174	0.366	-9.704	-0.518	-0.752	0.305	0.305	0	1.767	9.35	3.058	-0.305	-0.427	0.305	1.116	9.756	-0.232	0	-0.244	-0.061	1510069346
-9.246	-2.766	-2.419	0	0.122	0.244	8.289	-3.025	-1.987	2.197	-4.883	1.892	10.558	2.634	-2.574	0.549	2.136	0.854	-9.734	-0.628	-0.914	0.183	0.366	0	1.727	9.235	3.156	-0.122	-0.671	0.122	1.081	9.832	-0.196	-0.061	-0.183	-0.122	1510069346
-9.214	-2.76	-2.445	-0.061	0.061	0.183	7.807	-3.894	-1.628	2.502	-3.479	2.197	9.678	2.602	-2.329	0.244	-0.671	1.099	-9.697	-0.739	-1.029	0.183	0.488	0.061	1.607	9.398	3.1	-0.305	-0.977	0.183	1.199	9.816	-0.184	0	-0.183	-0.122	1510069346
-9.227	-2.871	-2.462	-0.061	-0.122	0.122	8.059	-3.883	-1.162	2.136	-3.601	3.235	10.477	2.573	-2.041	-0.183	-0.671	0.977	-9.781	-0.616	-1.125	0.244	0.366	0.061	1.922	9.244	3.023	-0.305	-1.282	0	1.145	9.825	-0.206	-0.061	-0.061	-0.122	1510069346
-9.154	-2.871	-2.452	-0.061	0	0.122	7.324	-5.142	-0.93	1.648	-3.174	3.296	10.342	2.15	-2.059	-0.549	0.549	0.793	-9.781	-0.616	-1.125	0.183	0.488	0.061	2.199	9.07	2.955	-0.427	-1.404	0	1.108	9.816	-0.154	0.061	0	-0.183	1510069346
-9.204	-2.812	-2.535	-0.183	-0.061	0.122	7.032	-5.93	-0.479	1.404	-3.296	3.113	10.008	1.912	-2.194	-0.488	0.427	0.671	-9.854	-0.431	-1.299	0.183	0.488	0.061	2.396	9.065	2.993	-0.549	-1.343	-0.183	1.156	9.828	-0.199	-0.061	0.122	-0.122	1510069347
-9.204	-2.789	-2.464	-0.244	-0.183	0.061	7.072	-6.533	-0.079	1.038	-4.089	2.808	10.042	1.681	-2.238	-0.671	0.061	0.488	-9.842	-0.426	-1.353	-0.061	0.366	0.061	2.351	9.186	2.949	-0.427	-1.648	-0.427	1.041	9.816	-0.127	-0.061	0.061	-0.061	1510069347
-9.16	-2.783	-2.445	-0.305	0	0	7.041	-7.324	0.068	0.793	-4.272	2.319	10.244	1.315	-2.34	-0.854	0.183	0.366	-9.842	-0.426	-1.353	-0.244	0.305	0.061	2.527	9.191	2.862	-0.122	-1.648	-0.488	0.926	9.849	-0.175	0	0.061	-0.061	1510069347
-9.174	-2.865	-2.482	-0.366	-0.061	0	7.205	-8.018	0.3	0.488	-3.235	1.709	10.276	0.848	-2.413	-0.793	0.427	0.183	-9.81	-0.551	-1.379	-0.244	0.183	0.061	2.869	9.116	2.823	-0.183	-1.282	-0.305	0.961	9.835	-0.166	0	0.122	-0.061	1510069347
-9.152	-3.01	-2.461	-0.244	-0.061	0	7.317	-8.674	0.208	0.427	-3.113	0.977	10.454	0.316	-2.622	-0.366	-0.183	0.061	-9.816	-0.571	-1.394	-0.183	0	0.061	3.223	9.028	2.78	-0.061	-0.671	-0.183	0.935	9.824	-0.142	-0.061	0.244	-0.061	1510069347
-9.142	-3.052	-2.46	-0.183	-0.061	0.061	7.009	-9.19	0.376	0.854	-3.113	0.244	11.092	-0.045	-2.718	0.061	0.488	0	-9.816	-0.571	-1.394	-0.244	-0.061	0.061	3.273	8.762	2.72	0	-0.061	0	0.916	9.849	-0.066	-0.061	0.244	-0.061	1510069347
-9.185	-2.914	-2.529	-0.183	-0.061	0.061	6.643	-9.289	0.859	1.099	-2.197	-0.427	11.291	-0.061	-2.568	0.549	1.221	0.244	-9.714	-0.395	-1.297	-0.183	-0.061	0	3.076	8.643	2.714	0.122	0.427	0.305	0.8	9.855	-0.128	-0.061	0.183	0	1510069347
-9.182	-2.783	-2.46	-0.244	-0.122	0	6.271	-8.922	1.102	0.793	-2.319	-1.099	11.213	0.161	-2.344	0.916	1.282	0.366	-9.708	-0.437	-1.357	-0.244	0	0	2.895	8.722	2.812	0.244	0.671	0.549	0.719	9.859	-0.102	-0.061	0.122	0	1510069347
-9.149	-2.699	-2.418	-0.183	-0.061	0	5.788	-8.789	1.122	0.305	-2.319	-1.709	11.234	0.483	-2.066	1.16	1.709	0.366	-9.725	-0.563	-1.433	-0.366	0	0	2.824	8.888	2.87	0.244	0.916	0.671	0.696	9.855	-0.123	-0.061	-0.061	-0.061	1510069347
-9.231	-2.658	-2.432	-0.122	0	-0.061	5.102	-9.046	0.819	0	-0.488	-1.892	10.921	0.901	-1.726	1.221	2.014	0.427	-9.725	-0.563	-1.433	-0.305	0	0	2.668	9.037	2.921	0.183	1.038	0.671	0.977	9.829	-0.167	-0.061	0	-0.061	1510069347
-9.276	-2.717	-2.443	-0.122	-0.061	-0.061	4.796	-8.704	0.495	-0.244	0.427	-2.136	10.568	1.181	-1.453	1.404	1.465	0.427	-9.74	-0.652	-1.564	-0.244	0.061	0	2.406	9.087	2.944	0.122	0.977	0.61	1.064	9.811	-0.176	0	0.122	0	1510069347
-9.252	-2.804	-2.451	-0.122	-0.122	0	4.564	-8.23	0.274	-0.549	0.061	-2.075	10.316	1.408	-1.134	1.16	1.099	0.305	-9.799	-0.622	-1.631	-0.183	0.122	0	2.303	9.142	2.99	0	0.793	0.488	1.065	9.813	-0.15	0	0.183	0	1510069347
-9.223	-2.856	-2.421	0	-0.122	0	4.24	-7.863	0.105	-0.549	0.122	-1.648	10.356	1.446	-0.726	0.854	1.343	0.183	-9.775	-0.596	-1.631	-0.122	0	0	2.4	9.112	3.021	0.122	0.549	0.244	0.963	9.857	-0.109	0	0.122	0	1510069347
-9.214	-2.803	-2.389	0.122	-0.061	0	4.231	-7.533	0.019	-0.488	-0.488	-1.404	10.259	1.2	-0.639	0.671	1.343	0	-9.738	-0.623	-1.601	-0.061	-0.061	0	2.597	9.048	3.043	0.061	0.427	0.183	0.897	9.841	-0.072	-0.061	0	0	1510069347
-9.246	-2.762	-2.389	0.183	0	0	4.347	-7.763	0.23	-0.61	-1.587	-1.16	10.623	1.006	-0.233	0.671	1.16	0	-9.691	-0.571	-1.536	0	-0.122	0	2.73	8.927	3.065	0	0.488	0.122	0.94	9.847	-0.059	-0.061	-0.122	0	1510069347
-9.263	-2.712	-2.425	0.122	0	0.061	4.328	-8.294	0.711	-0.916	-1.221	-0.977	11.133	0.769	-0.035	0.549	1.709	0.122	-9.691	-0.571	-1.536	0.122	-0.061	0	2.67	8.869	3.012	0.061	0.427	0.122	0.926	9.847	-0.163	-0.061	-0.122	0	1510069347
-9.27	-2.671	-2.417	0.122	-0.061	0.061	4.499	-8.417	0.927	-1.099	-1.404	-0.977	11.128	0.805	0.449	0.305	1.892	0.244	-9.671	-0.51	-1.474	0.122	0.061	0	2.651	8.85	3.047	0.061	0.366	0.183	1.025	9.836	-0.124	-0.061	-0.122	0	1510069347
-9.28	-2.608	-2.389	0.061	-0.061	0.061	4.492	-8.333	1.073	-0.977	-1.282	-0.916	10.874	0.997	0.73	0.183	1.343	0.305	-9.642	-0.474	-1.452	0.122	0.061	0	2.568	9.021	3.132	0.061	0.122	0.183	0.969	9.847	-0.154	-0.061	-0.183	0	1510069347
-9.31	-2.59	-2.391	0	-0.061	0.061	4.717	-8.147	0.986	-0.61	-0.977	-0.671	10.655	1.153	0.896	-0.061	0.61	0.244	-9.607	-0.469	-1.395	0.061	0.122	0	2.473	9.042	3.175	-0.061	-0.061	0.183	1.024	9.82	-0.135	-0.061	-0.183	0	1510069347
-9.304	-2.639	-2.389	-0.061	-0.061	0.122	4.718	-8.386	0.81	-0.183	-0.305	-0.427	10.781	1.251	1.042	-0.366	0.549	0.183	-9.649	-0.505	-1.427	0.122	0.244	-0.061	2.277	9.026	3.171	-0.183	-0.244	0.122	1.165	9.799	-0.138	0.061	-0.183	0	1510069347
-9.256	-2.694	-2.384	-0.061	-0.061	0.122	4.567	-8.643	0.76	0	0.122	-0.305	10.634	1.171	1.398	-0.671	1.099	0.061	-9.649	-0.505	-1.427	0.122	0.366	-0.061	2.144	8.957	3.109	-0.061	-0.549	0.061	1.203	9.82	-0.16	0	0	0	1510069347
-9.172	-2.769	-2.37	0	-0.061	0.061	4.149	-8.803	0.738	-0.122	-0.488	-0.366	10.609	1.018	1.197	-0.916	2.075	-0.183	-9.83	-0.512	-1.782	0.061	0.427	-0.061	2.486	8.966	3.059	-0.061	-0.732	0.061	1.142	9.811	-0.112	0	0	0.061	1510069347
-9.155	-2.865	-2.357	0.122	-0.122	0	3.857	-9.04	0.877	-0.183	-0.061	-0.244	10.302	0.713	1.049	-0.854	1.343	-0.244	-9.929	-0.525	-1.97	0.061	0.305	0	3.139	8.961	3.095	-0.122	-0.549	-0.122	0.995	9.812	-0.081	0	0.061	0.061	1510069347
-9.131	-2.865	-2.393	0.122	-0.061	-0.122	3.799	-8.648	1.026	-0.305	0.244	-0.244	10.295	0.42	1.09	-0.61	0.244	-0.183	-10.039	-0.501	-2.109	0.122	0	0	3.37	8.697	2.957	-0.122	-0.305	-0.366	0.834	9.845	-0.03	0	-0.061	0.061	1510069347
-9.166	-2.748	-2.378	0.244	0	-0.183	3.749	-8.277	1.248	-0.427	-0.305	-0.061	10.319	0.211	1.299	-0.488	0.122	-0.244	-10.039	-0.501	-2.109	0.122	-0.183	0	3.419	8.69	2.917	-0.122	-0.305	-0.549	0.666	9.872	-0.048	-0.061	-0.183	0.061	1510069347
-9.231	-2.68	-2.385	0.244	-0.061	-0.305	3.857	-8.313	1.401	-0.427	-0.366	0.183	10.302	0.102	1.559	-0.366	0	-0.366	-9.86	-0.496	-1.946	0.122	-0.488	0	3.475	8.762	2.902	0	-0.183	-0.671	0.764	9.837	-0.048	-0.061	-0.305	0.061	1510069348
-9.27	-2.588	-2.305	0.244	0.061	-0.305	3.896	-8.465	1.488	-0.305	-0.122	0.366	10.545	0.16	1.698	-0.305	-0.122	-0.427	-9.756	-0.479	-1.788	0.122	-0.549	-0.061	3.273	8.766	2.942	0.061	0	-0.671	0.891	9.85	-0.12	-0.061	-0.366	0.061	1510069348
-9.332	-2.548	-2.352	0.183	0	-0.305	3.987	-8.587	1.455	-0.183	-0.305	0.488	10.773	0.27	1.826	-0.183	-0.305	-0.366	-9.756	-0.479	-1.788	0.122	-0.549	-0.061	3.012	8.929	2.978	0	0.061	-0.488	0.991	9.85	-0.165	-0.061	-0.244	0	1510069348
-9.345	-2.591	-2.298	0.122	0	-0.244	4.216	-8.976	1.267	-0.122	0	0.549	11.058	0.388	1.893	-0.061	-0.061	-0.427	-9.673	-0.519	-1.572	0.061	-0.488	-0.061	2.909	9.032	2.982	0	0.183	-0.427	1.089	9.819	-0.2	0.061	-0.305	0	1510069348
-9.347	-2.589	-2.285	0.122	0	-0.244	4.177	-9.087	1.093	-0.122	-0.183	0.305	11.269	0.654	2.147	-0.122	0.305	-0.183	-9.686	-0.513	-1.542	0.061	-0.488	-0.061	2.651	8.99	2.986	0	0.183	-0.366	1.278	9.825	-0.203	0	-0.122	-0.061	1510069348
-9.351	-2.533	-2.238	0.122	-0.061	-0.244	4.176	-9.122	1.054	-0.244	-0.061	0.244	11.07	0.613	2.058	-0.183	0.305	-0.061	-9.557	-0.566	-1.413	0.122	-0.488	-0.061	2.512	9.012	2.937	0	0	-0.305	1.416	9.771	-0.152	0.061	-0.122	0	1510069348
-9.415	-2.55	-2.25	0	-0.061	-0.122	4.204	-9.123	0.958	-0.366	0	0.183	10.913	0.505	1.841	-0.061	0.183	-0.061	-9.557	-0.566	-1.413	0.122	-0.366	-0.122	2.609	9.009	3.029	0	0.122	-0.183	1.355	9.805	-0.217	-0.061	-0.122	0	1510069348
-9.42	-2.597	-2.266	-0.061	-0.061	-0.061	4.177	-9.203	0.985	-0.366	0.61	0.122	10.948	0.455	1.784	0.122	0.488	-0.061	-9.526	-0.482	-1.278	0.061	-0.183	-0.061	2.474	9.075	2.961	0.061	0.183	-0.061	1.483	9.777	-0.209	-0.061	-0.183	-0.061	1510069348
-9.414	-2.646	-2.235	-0.061	-0.061	0.061	4.238	-9.146	0.897	-0.244	0.427	0	10.932	0.542	1.772	0.244	0.549	-0.061	-9.514	-0.549	-1.144	0.061	0	-0.061	2.314	9.21	2.975	0	0.122	0.122	1.515	9.787	-0.242	0	0	-0.061	1510069348
-9.367	-2.644	-2.21	-0.061	-0.061	0.122	4.471	-9.148	0.67	-0.122	0.366	-0.244	11.042	0.738	1.991	0.244	0.183	0	-9.506	-0.555	-1.151	0	0.183	-0.061	2.326	9.362	2.992	-0.061	0.122	0.244	1.556	9.786	-0.234	-0.061	0.061	-0.061	1510069348
-9.319	-2.684	-2.271	-0.183	-0.061	0.122	4.485	-9.208	0.54	0.061	0.732	-0.122	11.233	0.925	2.396	0.061	0.427	0.061	-9.56	-0.595	-1.192	-0.061	0.244	0	2.256	9.305	2.998	-0.061	0	0.244	1.504	9.777	-0.223	-0.061	0.061	0	1510069348
-9.302	-2.781	-2.302	-0.122	-0.122	0.183	4.496	-8.723	0.41	0.244	0.732	-0.366	10.954	0.901	2.367	0.061	0.61	0.061	-9.665	-0.579	-1.367	-0.061	0.366	0.061	2.314	9.158	3.017	-0.183	-0.122	0.366	1.372	9.801	-0.226	-0.061	0.122	0	1510069348
-9.208	-2.789	-2.278	-0.122	-0.061	0.183	4.416	-8.553	0.49	0.305	-0.061	-0.427	10.725	0.804	2.348	0.061	0.61	0.061	-9.665	-0.579	-1.367	0	0.427	0.061	2.527	8.977	3.066	-0.183	-0.061	0.366	1.298	9.796	-0.177	-0.061	0	-0.061	1510069348
-9.232	-2.751	-2.333	-0.183	-0.061	0.122	4.234	-8.51	0.714	0.366	0.061	-0.366	10.568	0.717	2.417	0	0.854	0.122	-9.743	-0.437	-1.52	-0.061	0.366	0	2.531	8.821	3.043	0	-0.061	0.305	1.205	9.817	-0.196	-0.122	0.122	0	1510069348
-9.209	-2.744	-2.296	-0.122	-0.061	0.122	4.091	-8.4	0.94	0.305	-0.244	-0.244	10.326	0.682	2.389	-0.061	0.305	0.183	-9.743	-0.437	-1.52	-0.061	0.427	0	2.549	8.835	3.012	0.061	-0.183	0.305	1.151	9.786	-0.161	-0.061	0	0	1510069348
-9.253	-2.729	-2.296	-0.122	-0.061	0.061	4.137	-8.715	1.036	0.183	-0.244	-0.183	10.413	0.75	2.456	0.061	-0.061	0.122	-9.735	-0.474	-1.643	-0.061	0.366	-0.061	2.743	8.908	3.066	0.061	-0.183	0.244	1.101	9.806	-0.158	-0.122	0.061	0	1510069348
-9.198	-2.718	-2.308	-0.183	-0.061	0	4.25	-8.721	0.992	0.244	0.183	-0.122	10.386	0.796	2.535	0.061	-0.122	0.061	-9.786	-0.52	-1.818	-0.061	0.305	0	2.814	8.982	3.048	0	-0.122	0.183	1.134	9.793	-0.148	-0.061	0	0	1510069348
-9.237	-2.766	-2.294	-0.061	-0.061	0	4.253	-8.477	0.973	0.244	0.183	-0.122	10.444	0.724	2.503	0.061	-0.122	0	-9.786	-0.52	-1.818	-0.122	0.244	-0.061	2.879	8.965	3.003	-0.061	-0.122	0.122	1.048	9.823	-0.157	-0.122	0.061	0	1510069348
-9.268	-2.724	-2.327	-0.122	-0.061	-0.061	4.171	-8.347	1.09	0.244	-0.122	0	10.421	0.682	2.443	0.061	-0.061	-0.061	-9.817	-0.537	-1.945	-0.122	0.183	0	2.946	8.914	2.957	-0.061	-0.122	0	1.078	9.806	-0.116	-0.061	0	0	1510069348
-9.286	-2.724	-2.306	-0.061	-0.061	-0.122	4.212	-8.409	1.066	0.122	-0.122	0.183	10.325	0.656	2.51	0.061	-0.061	-0.183	-9.769	-0.592	-1.97	-0.122	0	0	2.967	8.926	2.968	-0.061	-0.122	-0.122	1.053	9.862	-0.083	-0.122	0	0	1510069348
-9.243	-2.705	-2.294	-0.061	0	-0.122	4.295	-8.452	1.079	0.183	-0.183	0.244	10.34	0.599	2.601	0	-0.244	-0.244	-9.74	-0.571	-1.916	-0.061	-0.061	0	2.894	8.936	2.912	0	-0.122	-0.122	0.983	9.877	-0.087	-0.061	-0.061	-0.061	1510069348
-9.265	-2.713	-2.308	0	0	-0.122	4.279	-8.449	1.129	0.122	-0.488	0.244	10.636	0.567	2.643	-0.061	-0.305	-0.183	-9.74	-0.571	-1.916	-0.061	-0.061	0	2.93	8.876	2.908	0.061	-0.061	-0.122	1.086	9.823	-0.102	0	-0.061	-0.061	1510069348
-9.3	-2.655	-2.335	0	-0.061	-0.122	4.167	-8.679	1.214	0.183	-0.427	0.244	10.697	0.618	2.473	0.061	-0.244	-0.183	-9.713	-0.566	-1.924	-0.061	-0.061	0	2.974	8.942	2.986	-0.061	0	-0.061	1.133	9.816	-0.122	0	-0.061	-0.061	1510069348
-9.321	-2.671	-2.3	-0.061	-0.061	-0.061	4.181	-8.795	1.208	0.061	-0.427	0.183	10.563	0.731	2.58	0	-0.122	-0.244	-9.696	-0.562	-1.826	-0.061	-0.122	0	2.836	8.964	2.957	0	0	-0.122	1.17	9.832	-0.148	-0.061	-0.061	-0.061	1510069348
-9.293	-2.712	-2.338	0	0	-0.061	4.304	-8.782	1.188	0.122	-0.488	0.183	10.322	0.859	2.658	-0.183	-0.244	-0.305	-9.696	-0.562	-1.826	0	-0.122	0	2.628	8.941	2.931	0.061	-0.061	-0.122	1.192	9.816	-0.157	0	0	-0.061	1510069348
-9.177	-2.763	-2.317	0.061	-0.061	-0.183	3.695	-8.904	0.952	0.061	-0.244	0.244	10.503	0.903	2.005	-0.061	-0.122	-0.427	-9.841	-0.532	-2.004	-0.061	-0.427	0	2.912	8.945	2.918	-0.122	0	-0.244	1.084	9.835	-0.1	0	-0.061	-0.122	1510069349
-9.22	-2.795	-2.285	0.061	-0.061	-0.244	3.695	-8.904	0.952	-0.122	-0.061	0.183	10.397	0.938	2.16	0	-0.305	-0.488	-9.841	-0.532	-2.004	-0.061	-0.427	0	2.912	8.945	2.918	-0.061	0	-0.488	1.084	9.835	-0.1	0	-0.061	-0.061	1510069349
-9.284	-2.771	-2.338	0.061	0	-0.244	3.728	-8.589	0.977	-0.122	-0.366	0.366	10.13	0.896	2.289	-0.122	-0.549	-0.61	-9.764	-0.554	-1.902	0.061	-0.488	0.061	2.802	8.929	2.846	0	-0.061	-0.488	1.092	9.806	-0.091	0	-0.122	-0.061	1510069349
-9.292	-2.738	-2.326	0.061	-0.061	-0.183	3.671	-8.582	1.024	-0.183	-0.488	0.427	10.396	0.999	2.255	-0.061	-0.488	-0.671	-9.701	-0.459	-1.672	0.061	-0.488	0	2.772	8.957	2.92	0	0	-0.488	1.053	9.845	-0.15	-0.061	-0.061	-0.061	1510069349
-9.276	-2.659	-2.269	0.061	0	-0.183	3.638	-8.924	0.979	-0.244	-0.488	0.427	10.526	1.145	2.227	-0.122	-0.61	-0.671	-9.701	-0.459	-1.672	0.061	-0.427	0	2.478	8.994	2.992	0	-0.061	-0.488	1.065	9.832	-0.161	-0.061	-0.122	-0.061	1510069349
-9.356	-2.731	-2.291	0.061	-0.061	-0.122	3.754	-9.16	0.768	-0.305	-0.427	0.488	10.475	1.363	2.277	-0.366	-1.038	-0.671	-9.627	-0.445	-1.522	0.061	-0.366	-0.061	2.237	9.025	2.963	0.061	-0.183	-0.488	1.083	9.823	-0.245	-0.061	-0.122	-0.122	1510069349
-9.31	-2.771	-2.26	0	-0.061	-0.061	3.754	-9.232	0.592	-0.305	-0.305	0.488	10.703	1.512	2.028	-0.488	-0.854	-0.732	-9.579	-0.502	-1.268	0.122	-0.244	-0.061	2.139	9.239	3.01	0.061	-0.305	-0.366	1.2	9.822	-0.225	-0.061	-0.061	-0.122	1510069349
-9.288	-2.777	-2.222	0	0	0	3.677	-9.513	0.54	-0.305	-0.305	0.244	10.971	1.599	1.761	-0.427	-0.61	-0.732	-9.579	-0.502	-1.268	0.061	-0.061	-0.061	2.164	9.278	2.996	0	-0.366	-0.244	1.311	9.802	-0.185	0	-0.061	-0.122	1510069349
-9.269	-2.838	-2.202	0	0	0.061	3.743	-9.624	0.441	-0.305	0.305	0.122	11.307	1.687	1.558	-0.305	-0.854	-0.488	-9.603	-0.477	-1.274	0.061	0	0	2.198	9.326	3.013	-0.122	-0.366	-0.183	1.293	9.792	-0.163	-0.061	0	-0.061	1510069349
-9.26	-2.872	-2.238	-0.061	0	0.061	3.646	-9.234	0.295	-0.305	0.183	0.122	11.413	1.621	1.415	-0.244	-0.977	-0.244	-9.636	-0.468	-1.32	0.061	0	0	2.169	9.282	3.012	-0.183	-0.366	-0.122	1.304	9.782	-0.134	-0.061	0.061	-0.061	1510069349
-9.231	-2.93	-2.23	0	0	0.061	3.509	-9.07	0.244	-0.183	0.183	0.122	11.719	1.509	1.453	-0.183	-0.122	0	-9.684	-0.505	-1.343	0.061	0.061	0	2.242	9.146	2.899	-0.122	-0.366	0	1.146	9.801	-0.117	0	0.061	0	1510069349
-9.229	-2.94	-2.23	0.061	0	0.061	3.591	-9.15	0.269	-0.183	-0.122	0	11.31	1.281	1.431	-0.122	0	0.122	-9.697	-0.482	-1.371	0.122	0.122	0	2.417	9.134	2.859	-0.061	-0.305	0.122	0.991	9.854	-0.085	-0.122	0.061	-0.061	1510069349
-9.222	-2.918	-2.267	0	0	0.061	3.576	-9.284	0.378	-0.183	-0.183	-0.122	10.921	1.292	1.487	-0.061	-0.061	0.122	-9.798	-0.414	-1.452	0.061	0.061	0	2.657	9.059	2.86	-0.061	-0.122	0.183	1.031	9.828	-0.074	-0.061	-0.122	-0.061	1510069349
-9.204	-2.846	-2.286	0	0	0	3.645	-9.186	0.377	-0.061	0.061	-0.122	10.752	1.397	1.492	0	0.061	0.122	-9.798	-0.414	-1.452	0.061	0	0	2.631	9.086	2.915	-0.061	0.061	0.183	1.012	9.844	-0.093	-0.061	0	-0.061	1510069349
-9.21	-2.866	-2.309	-0.061	-0.061	0	3.639	-9.05	0.358	-0.061	0.061	-0.122	10.634	1.432	1.355	0.061	0.061	0.061	-9.774	-0.385	-1.476	0	-0.061	0	2.525	9.099	2.912	-0.061	0.061	0.122	0.916	9.837	-0.099	0	0	-0.061	1510069349
-9.213	-2.83	-2.262	0	0	0	3.63	-8.985	0.329	0	-0.061	-0.122	10.579	1.515	1.312	0.122	0	0	-9.771	-0.438	-1.471	-0.061	-0.061	0	2.461	9.026	2.906	-0.061	0.061	0.122	0.968	9.823	-0.074	-0.061	-0.122	-0.061	1510069349
-9.219	-2.801	-2.309	-0.061	0	0	3.539	-8.881	0.272	0	-0.061	-0.122	10.451	1.592	1.346	0.122	0.061	-0.061	-9.786	-0.469	-1.462	0	-0.122	0	2.385	9.055	2.906	-0.061	0.061	0	1.102	9.817	-0.104	0	0	0	1510069349
-9.217	-2.853	-2.326	-0.122	0	-0.061	3.402	-8.787	0.23	0	0.061	-0.061	10.328	1.643	1.29	0.061	-0.244	-0.183	-9.796	-0.428	-1.476	-0.061	-0.122	0	2.355	9.125	2.926	0	0	-0.061	1.093	9.824	-0.091	-0.061	0.122	0	1510069349
-9.227	-2.908	-2.323	-0.061	-0.061	-0.122	3.338	-8.894	0.185	0	-0.183	0	10.624	1.678	1.302	0	-0.366	-0.183	-9.842	-0.422	-1.547	-0.122	-0.183	0	2.445	9.113	2.923	-0.061	0	-0.183	0.919	9.836	-0.089	0	0.061	-0.061	1510069349
-9.262	-2.895	-2.317	-0.061	-0.183	-0.183	3.419	-9.027	0.073	-0.122	-0.183	0.122	10.756	1.619	1.334	0.061	-0.366	-0.122	-9.854	-0.504	-1.52	-0.122	-0.305	0	2.468	9.081	2.893	0	-0.061	-0.305	0.883	9.86	-0.117	0	0	-0.061	1510069349
-9.313	-2.955	-2.397	-0.122	-0.366	-0.244	3.436	-8.964	0.105	-0.122	-0.183	0.122	10.631	1.481	1.43	0.061	-0.305	-0.183	-9.792	-0.544	-1.486	-0.061	-0.366	0	2.506	8.969	2.89	-0.061	0	-0.244	0.903	9.86	-0.081	-0.061	0	-0.061	1510069349
-9.479	-3.232	-2.104	-0.427	-1.099	-0.244	3.436	-8.964	0.105	0	-0.244	0.122	10.564	1.481	1.492	0.061	-0.183	-0.244	-9.674	-0.592	-1.433	0	-0.427	0	2.485	8.941	2.862	-0.061	0.061	-0.244	1.187	9.757	-0.081	0	0	0	1510069349
-9.037	-3.132	-1.471	0.061	-1.282	0.122	3.408	-8.782	0.252	0.061	-0.427	0.244	10.514	1.648	1.593	-0.183	0	-0.244	-9.497	-0.805	-1.412	0.244	-0.244	0.061	2.089	8.824	2.742	-0.061	0	-0.244	2.408	9.447	-0.077	-0.122	0.549	0.244	1510069349
-9.016	-2.469	-0.999	0.183	-0.854	0.122	3.311	-8.478	0.614	0.061	-0.427	0.427	10.14	2.089	1.76	-0.61	-0.244	-0.183	-9.599	-0.819	-1.461	0.671	-0.244	0.122	1.824	8.674	2.824	-0.061	-0.183	-0.427	3.819	9.215	0.422	-0.366	1.892	0.916	1510069349
-9.326	-2.257	-0.935	0.183	0.061	0.061	3.29	-8.364	0.763	0.183	-0.244	0.916	9.639	2.801	1.822	-1.221	-0.61	-0.366	-9.623	-0.246	-1.59	0.916	-0.183	0.244	1.698	8.951	3.362	0.061	-0.61	-0.854	2.407	9.478	0.522	-0.183	1.099	1.16	1510069350
-9.717	-2.263	-1.177	0.061	0.305	-0.183	3.447	-8.12	0.876	0.061	-0.061	1.038	9.286	3.397	1.931	-1.831	-0.671	-0.977	-10.113	0.644	-1.896	0.671	-0.122	0.244	1.922	9.394	3.854	-0.061	-1.282	-1.16	0.165	9.863	0.063	0.122	0	0.916	1510069350
-9.649	-2.482	-1.127	0.061	0.549	-0.244	3.208	-8.368	0.579	-0.183	-0.793	1.221	9.174	3.505	2.082	-1.831	-0.671	-0.977	-10.113	0.644	-1.896	0.366	-0.305	0.183	2.433	9.564	4.061	-0.122	-1.77	-1.343	-0.051	10.164	-0.299	0.244	-0.793	0.183	1510069350
-9.377	-2.286	-1.052	0.305	1.038	-0.305	2.854	-9.228	-0.575	0.427	-1.099	1.343	9.52	3.385	2.253	-1.892	-1.587	-2.38	-9.996	0.506	-1.884	0.183	-0.305	0	2.711	9.323	3.78	-0.427	-1.831	-1.343	0.678	10.25	-0.051	0.488	0	-0.549	1510069350
-8.957	-2.097	-1.833	0.305	1.221	-0.793	2.755	-9.278	-0.785	0.61	-0.977	1.648	9.836	3.192	2.06	-1.831	-1.282	-2.563	-9.817	0.48	-1.799	0.061	-0.488	-0.244	2.725	8.74	3.374	-0.854	-1.831	-1.282	0.756	10.121	0.203	0.61	0.305	-0.977	1510069350
-8.46	-2.393	-2.439	0.366	0.732	-1.099	2.789	-9.219	-0.969	0.671	-0.732	1.831	9.764	2.765	1.363	-1.709	-1.831	-2.502	-9.46	0.565	-1.735	-0.244	-1.221	-0.427	2.757	8.134	2.731	-0.977	-1.953	-1.343	0.335	10.092	0.128	0.305	-0.61	-1.343	1510069350
-9.361	-2.419	-2.828	0.183	-0.122	-1.099	2.656	-8.796	-1.023	0.488	-0.549	1.831	9.784	2.135	0.763	-1.587	-2.93	-2.075	-9.039	-0.304	-1.255	-0.549	-0.671	-0.61	2.608	7.715	2.086	-1.221	-1.709	-1.465	1.888	9.448	0.051	0	-0.366	-1.221	1510069350
-9.985	-2.089	-3.391	-0.366	0.305	-0.61	2.56	-8.385	-0.998	0.366	-0.916	1.709	10.396	1.529	0.148	-1.709	-2.93	-1.709	-10.141	-1.111	-1.625	0	-1.221	-0.732	2.37	8.583	1.629	-0.977	-0.854	-1.465	2.883	9.332	-0.273	0	0.916	-0.732	1510069350
-9.836	-2.163	-3.146	-0.732	-0.061	-0.488	2.671	-8.63	-1.25	0.122	-1.465	1.831	11.315	1.412	-0.981	-1.831	-2.502	-2.014	-10.222	-1.284	-1.766	-0.305	-0.732	-0.366	2.58	10.452	1.627	-0.122	-0.732	-1.404	1.8	9.757	-1.276	-0.122	-0.305	-0.671	1510069350
-9.406	-1.814	-2.64	-0.671	0.916	-0.488	3.043	-9.841	-1.79	-0.183	-1.282	2.197	12.467	1.715	-1.836	-1.77	-2.014	-2.197	-10.524	-1.498	-1.958	-0.183	-0.854	-0.427	3.024	11.234	1.878	0.244	-0.305	-1.526	2.054	9.909	-1.428	-0.122	0.061	-0.732	1510069350
-9.042	-1.609	-2.95	-0.732	1.099	-0.854	3.639	-10.555	-2.25	-0.305	-0.427	2.075	12.981	1.861	-2.321	-0.916	-1.953	-1.831	-9.976	-0.951	-1.922	-0.549	-1.16	-0.244	3.188	10.562	1.946	0.366	-0.122	-1.526	1.213	9.908	-1.58	-0.061	0.61	-1.099	1510069350
-8.996	-2.104	-3.183	-0.916	0.488	-0.916	4.165	-10.165	-2.263	-0.122	-0.366	1.404	12.754	1.69	-2.162	0.305	-1.709	-1.343	-9.241	-0.961	-1.479	-1.16	-0.916	-0.183	2.816	9.472	1.79	0.061	0.305	-1.038	1.041	9.799	-1.42	0.244	0.854	-1.587	1510069350
-9.173	-2.401	-2.893	-0.61	-0.122	-0.549	4.272	-9.379	-1.977	0.366	-0.305	0.854	12.208	1.42	-1.548	1.343	-0.366	-0.977	-8.762	-1.392	-1.03	-1.404	-0.732	-0.183	2.265	8.573	1.5	-0.183	1.16	-0.183	1.485	9.615	-0.705	-0.122	0.977	-1.587	1510069350
-9.367	-2.145	-2.7	-0.427	-0.366	-0.366	3.959	-8.562	-1.763	1.038	-0.244	0.488	11.709	1.473	-1.101	1.831	0.977	-0.61	-8.543	-1.948	-0.915	-1.221	-0.488	0	1.772	8.403	1.231	-0.122	1.953	0.549	1.597	9.502	-0.548	-0.366	0.122	-1.343	1510069350
-9.374	-1.961	-2.735	-0.732	-0.427	-0.366	3.576	-8.052	-1.785	1.404	-0.916	0.183	11.435	1.974	-1.056	1.709	1.526	-0.183	-8.665	-2.357	-1.068	-0.854	-0.061	0.183	1.317	8.955	1.2	0.061	2.563	0.977	1.761	9.423	-0.391	-0.305	-0.183	-1.099	1510069350
-9.265	-1.822	-2.781	-0.671	-0.488	-0.244	3.29	-8.29	-1.759	1.343	-0.977	-0.061	11.433	2.802	-1.233	1.221	1.404	0.183	-8.953	-2.217	-1.329	-0.549	0.244	0.549	1.037	9.91	1.376	0.183	2.563	1.099	1.398	9.611	-0.285	-0.244	-0.122	-1.343	1510069350
-8.829	-1.712	-3.076	-0.671	0.061	-0.122	3.104	-8.513	-1.58	1.099	-0.671	-0.183	11.434	3.712	-1.235	0.977	1.221	0.305	-9.349	-1.738	-1.611	-0.61	0.366	0.854	1.232	10.701	1.794	0.183	2.075	0.977	1.096	9.778	-0.479	-0.366	-0.061	-1.526	1510069350
-9.27	-2.188	-3.671	-1.038	0	0	3.152	-8.667	-1.434	1.038	-0.671	-0.366	11.237	4.389	-0.959	0.916	1.526	0.183	-9.26	-1.26	-1.733	-0.977	0.366	1.038	1.51	10.945	2.147	-0.305	1.343	0.793	1.243	9.646	-0.831	-0.366	0.061	-1.648	1510069350
-10.695	-2.555	-4.057	-0.793	-0.854	0.122	3.255	-8.989	-1.426	1.16	-0.854	-0.732	10.735	4.62	-0.499	1.038	1.831	-0.183	-10.325	-1.526	-1.56	-1.404	2.258	1.038	1.404	10.714	2.397	-0.916	0.977	0.916	1.318	9.586	-1.217	-0.244	0.244	-1.465	1510069350
-11.054	-3.043	-3.918	-1.709	-0.61	0.061	3.1	-9.438	-1.485	1.343	-1.16	-0.732	10.493	5.021	-0.073	0.916	1.831	-0.671	-11.529	-1.126	-1.299	-0.549	1.16	1.221	1.311	11.279	2.809	-1.16	0.427	0.732	1.32	10.725	-0.816	-0.549	0.366	-0.977	1510069350
-11.472	-4.707	-3.755	-1.282	-0.977	0.305	2.548	-10.062	-1.608	1.282	-2.075	-0.366	10.794	5.881	-0.074	0.366	2.075	-1.282	-12.462	-0.547	-1.27	-0.488	0.854	0.793	1.158	11.877	3.936	-1.038	0.732	0.549	2.494	11.313	0.337	-1.221	1.038	-0.183	1510069350
-10.286	-5.408	-3.324	-0.244	-2.869	0.427	2.111	-12.432	-2.308	0.488	-1.526	0.122	11.316	6.661	0.035	0	2.869	-1.465	-12.1	-0.061	-0.741	-0.366	0.305	1.099	0.431	11.358	4.668	-0.671	-0.061	0.427	3.48	12.048	0.572	-1.648	1.038	1.16	1510069350
-9.042	-4.728	-1.914	0.244	-2.38	0.732	1.887	-13.463	-2.869	0	0.061	-0.183	10.926	6.767	0.329	0	3.296	-0.977	-10.855	-0.185	-0.177	0	0.122	0.61	-0.519	9.501	4.872	-0.671	0	0.488	4.834	11.886	1.304	-1.77	-0.244	3.113	1510069350
-8.982	-3.862	-1.317	-0.366	-1.648	0.427	1.72	-12.075	-2.619	-0.366	0.61	-0.793	9.654	6.58	0.464	-0.061	1.77	-0.122	-9.738	0.563	0.278	0.366	0.305	0.305	-0.806	8.087	5.094	-0.793	-0.061	0.61	3.54	11.123	0.62	-0.977	-0.122	4.639	1510069350
-8.993	-3.894	-2.095	-0.244	-1.831	0	1.608	-10.413	-2.041	-0.732	1.221	-1.038	8.512	6.333	0.831	-0.305	-0.061	0.427	-9.062	1.119	0.231	0.122	0.732	0.122	-0.726	7.623	4.99	-0.549	-0.61	0.549	-1.47	12.297	-0.869	-0.549	-0.244	4.089	1510069350
-7.449	-3.567	-1.288	-0.366	-0.793	0	1.273	-9.556	-1.806	-0.732	1.953	-0.916	7.966	6.143	1.26	-0.671	-0.061	0.488	-9.199	0.833	-0.473	-0.061	0.732	-0.183	-0.146	7.765	4.661	-0.305	-1.221	0.366	-1.11	11.968	0.349	-0.244	-0.549	4.639	1510069351
-7.429	-3.082	-0.9	-0.244	-1.221	0.427	1.028	-8.949	-1.76	-0.427	2.014	-0.793	7.653	5.882	1.407	-0.977	0.061	0.244	-8.482	0.756	-0.824	0.305	0.793	0	0.689	7.796	4.448	-0.244	-1.526	0.122	0.379	9.848	-0.106	0.671	-0.793	4.822	1510069351
-7.76	-3.011	-0.59	0.122	-0.916	0.488	0.847	-8.419	-1.61	0.122	1.282	-0.916	7.462	5.371	1.579	-1.099	-0.244	0.061	-8.374	0.788	-1.297	0.488	0.61	-0.122	1.064	7.391	4.273	-0.488	-1.587	0.061	0.567	9.397	0.618	0.977	1.221	4.395	1510069351
-7.655	-2.936	-0.188	0.549	-0.549	0.305	0.788	-8.056	-1.144	0.549	0.549	-0.916	7.468	4.867	1.797	-1.099	-0.122	-0.061	-8.508	0.714	-1.64	0.671	0.671	-0.366	1.459	7.093	4.058	-0.549	-1.831	0	0.59	8.585	0.638	2.197	3.601	3.601	1510069351
-7.594	-2.378	-0.138	0.732	0.366	0.244	0.689	-7.777	-0.689	0.854	0.122	-0.793	7.515	4.637	1.87	-1.16	-0.122	-0.305	-8.772	1.08	-1.993	0.732	0.488	-0.183	2.178	7.354	4.07	-0.427	-1.709	-0.366	-0.165	8.263	-0.095	1.526	2.38	3.052	1510069351
-7.484	-1.717	-0.16	0.61	2.075	0.427	0.859	-7.618	-0.322	0.854	-0.305	-0.671	7.88	4.504	1.966	-1.282	-0.183	-0.61	-8.978	1.397	-2.31	0.427	0.305	-0.183	2.676	7.697	4.148	-0.244	-1.648	-0.671	-2.483	7.763	-0.258	1.587	-0.793	2.319	1510069351
-8.947	-1.269	-0.159	0.427	1.892	1.099	0.983	-7.949	-0.059	0.793	-0.549	-0.427	8.234	4.266	2.018	-1.16	-0.671	-0.732	-8.55	1.357	-2.439	0.488	0.122	-0.366	2.795	7.552	4.205	-0.061	-1.648	-0.793	-1.704	7.149	0.166	2.563	-3.479	0.854	1510069351
-10.235	-1.448	-0.91	0.549	0.366	1.404	1.13	-8.562	0.122	0.549	-0.427	-0.061	8.842	3.947	2.05	-0.854	-1.099	-0.549	-8.156	1.519	-2.266	0.488	0.244	-0.488	2.737	7.092	4.319	0.183	-1.648	-0.61	0.937	6.992	-0.321	2.319	-3.784	-0.793	1510069351
-10.8	-0.407	-0.144	0.977	0.427	1.16	1.553	-9.287	0.171	0.305	0.122	-0.122	9.369	3.56	2.175	-0.488	-0.671	0.061	-8.136	1.275	-2.117	0.244	0.793	-0.732	2.55	6.627	4.07	0.366	-1.587	-0.244	6.825	7.528	-0.577	1.709	-3.784	-0.916	1510069351
-12.434	-2.408	-1.942	-0.061	-1.404	0.366	1.954	-9.807	-0.039	0.061	0.488	-0.305	9.374	3.214	2.14	-0.244	-0.427	0.61	-8.416	0.519	-2.316	-0.061	0.793	-1.282	2.359	6.545	3.64	0.549	-1.587	0	14.079	9.307	0.087	0.244	2.563	1.282	1510069351
-11.926	-5.203	-1.714	0.305	-0.061	-0.244	2.156	-9.806	-0.379	-0.061	0.732	-0.305	9.227	3.277	1.951	-0.305	-0.61	0.671	-10.828	0.366	-2.669	0.061	3.357	-0.854	3.309	8.181	3.153	0.793	-0.977	0	6.666	10.048	-1.459	-1.343	0.61	1.038	1510069351
-11.072	-5.989	-1.605	0.427	-1.953	0	2.267	-9.741	-0.925	-0.183	0.183	0.122	9.926	4.075	1.437	-0.427	-1.404	-0.366	-13.449	0.175	-3.57	-0.244	-1.587	-0.854	4.841	11.785	3.192	1.526	0	-1.038	2.95	11.597	1.893	-6.104	-1.343	-2.38	1510069351
-9.168	-3.786	-1.759	0.061	1.831	-0.183	2.254	-10.647	-1.733	-0.671	-0.61	1.038	12.251	5.491	0.502	-0.488	-1.404	-1.282	-12.773	-1.203	-2.141	-0.183	-1.831	-0.977	3.839	13.03	3.546	1.526	1.648	-1.038	5.345	13.57	1.296	-5.249	-1.099	1.587	1510069351
-9.33	-3.781	-3.317	0.061	1.16	-0.427	2.736	-11.777	-2.763	-0.977	-0.244	0.671	14.245	6.21	0.292	0.244	-0.122	-0.793	-11.373	-1.918	-0.833	0.183	-2.014	-0.916	1.087	12.211	3.655	1.099	2.258	0.122	-1.945	10.249	-1.342	-0.732	-2.502	-1.892	1510069351
-9.705	-3.435	-3.012	-1.038	0.977	0.061	3.109	-11.384	-3.275	-1.099	0.244	-0.427	14.678	6.781	0.342	0.671	2.258	0.488	-10.883	-2.338	-0.309	-0.122	0.061	-0.183	-0.671	11.405	3.179	0.488	2.197	1.038	0.852	10.469	-2.504	-1.16	-1.404	-1.77	1510069351
-9.26	-2.768	-2.537	-0.61	1.221	0.305	3.445	-10.069	-3.659	-0.854	0.671	-0.732	13.284	7.053	0.172	0.671	2.258	0.488	-10.64	-1.639	-0.755	-0.061	0.122	0.061	-0.507	11.477	3.076	0.732	1.404	1.16	1.363	10.354	-2.206	-0.61	0.793	-2.258	1510069351
-8.484	-2.302	-2.101	-0.061	1.526	0.305	3.621	-8.959	-3.881	-0.183	0.793	-0.549	11.347	6.574	0.123	-0.244	0.61	1.831	-9.549	-1.361	-1.068	-0.183	-0.122	0.122	0.31	10.858	2.741	0.854	0.366	0.793	0.812	9.829	-2.261	-0.183	0.549	-3.052	1510069351
-8.241	-2.336	-2.442	0.061	1.648	-0.244	3.313	-8.374	-3.36	0.732	0.061	-0.549	10.024	5.323	0.56	-0.183	-0.854	2.136	-8.741	-1.455	-1.02	-0.305	0.305	0.183	0.755	9.232	2.298	0.366	0.122	0.793	2.088	9.277	-1.946	0.549	0.732	-2.93	1510069351
-8.356	-2.287	-2.692	0.366	0.366	-0.305	3.588	-8.16	-2.324	1.221	0.061	-0.854	9.656	4.431	1.147	0	-0.366	2.319	-8.37	-1.544	-1.156	-0.366	0.427	0.244	0.861	8.207	1.936	-0.061	0.366	1.221	2.169	9.757	-0.072	-0.244	0.916	-2.563	1510069351
-8.436	-1.792	-2.975	0	0	-0.122	3.555	-8.108	-1.57	1.404	0.671	-0.977	9.86	4.096	1.595	0	-0.366	2.319	-8.135	-1.626	-1.197	-0.183	0.549	0.427	1.253	8.167	1.766	-0.366	0.549	1.526	1.516	9.32	0.023	-0.305	-0.305	-2.441	1510069351
-8.921	-1.865	-2.454	0.305	-1.465	0	3.575	-8.059	-1.044	1.648	0.061	-1.221	9.964	3.781	1.836	-0.305	1.282	2.441	-7.823	-1.778	-1.347	-0.061	0.366	0.488	1.504	8.333	1.866	-0.916	0.427	1.831	1.973	8.898	-0.63	0	-0.244	-2.197	1510069351
-8.317	-1.486	-1.908	0.305	-0.244	0.244	3.821	-8.576	-0.551	1.77	-0.061	-1.709	10.451	3.487	2.314	-0.61	1.587	2.563	-7.369	-2.137	-1.462	0.305	0.732	0.549	1.327	8.414	1.873	-1.465	0.183	2.563	2.36	9.059	-0.514	-0.244	0.183	-1.953	1510069351
-8.568	-0.962	-2.195	0.488	0.183	0.549	3.917	-8.809	0.304	1.709	1.221	-2.197	11.085	3.462	2.54	-1.282	2.625	2.625	-7.741	-2.15	-1.938	0.854	2.075	0.793	1.546	8.99	1.871	-1.892	0.366	3.357	2.814	8.404	-0.218	-0.061	0.488	-2.014	1510069351
-8.599	-1.056	-2.658	-0.427	0.793	0.427	4.089	-8.489	0.993	1.343	0.854	-2.686	11.44	3.603	2.662	-1.831	2.502	2.258	-9.211	-0.776	-2.765	0.732	1.709	0.977	3.164	9.859	2.323	-2.808	-0.549	3.296	2.359	8.699	-0.084	-0.427	0.488	-1.648	1510069351
-9.607	-1.537	-3.917	-1.587	1.038	0.732	4.089	-8.489	0.993	1.343	0.854	-2.686	11.7	3.433	3.177	-2.136	1.892	2.014	-10.176	0.388	-3.304	-0.183	2.014	1.343	4.956	10.141	3.75	-2.625	-1.16	2.502	1.852	8.994	-0.813	-0.671	0	-1.404	1510069351
-11.061	-3.362	-4.657	-1.099	-0.488	0.793	4.125	-9.676	1.56	1.343	2.075	-2.563	11.956	2.623	3.701	-2.136	1.77	1.648	-11.121	0.766	-3.594	-0.427	0.732	1.221	5.687	9.947	4.609	-2.808	-1.282	2.258	1.958	9.789	-0.848	-0.854	-0.671	-0.854	1510069352
-11.465	-4.749	-3.547	-0.305	-2.319	0.977	4.237	-10.324	1.45	1.526	2.136	-2.136	11.966	1.663	4.088	-1.892	1.892	1.282	-12.213	0.067	-3.113	-0.732	1.587	0.854	5.37	8.853	5.1	-2.686	-1.831	2.93	4.01	10.604	-0.47	-0.916	-0.977	0.305	1510069352
-10.537	-4.834	-1.706	1.16	-3.052	0.854	4.408	-10.728	1.517	1.465	1.343	-1.404	11.885	1.3	4.309	-1.892	1.892	1.282	-12.069	-0.364	-2.968	0.427	-0.671	0.061	5.399	8.18	5.588	-2.38	-2.197	3.174	6.8	11.306	1.5	-1.77	-0.427	2.991	1510069352
-9.911	-3.073	-1.163	0.671	-0.488	0.183	4.536	-11.536	1.814	1.465	1.343	-1.404	11.225	1.339	4.042	-1.77	2.502	1.038	-10.916	0.182	-2.195	1.099	-0.854	0.061	5.29	6.903	6.168	-1.587	-1.16	3.357	4.689	12.561	1.903	-1.343	0	4.761	1510069352
-10.429	-2.811	-2.065	0.122	-0.732	-0.549	5.114	-11.907	2.474	0.366	2.319	-1.221	10.939	1.567	3.865	-1.465	0.305	1.282	-10.099	1.022	-1.96	0.916	-0.427	-0.244	5.228	5.998	6.148	-1.343	-0.549	3.784	0.443	13.628	-0.004	-1.099	-0.427	4.089	1510069352
-9.123	-2.795	-0.968	0.427	-0.977	-0.488	5.246	-11.453	3.106	-0.183	2.991	-1.404	10.479	1.614	3.803	-1.16	-0.549	1.465	-10.02	1.292	-2.212	0.427	-0.427	-0.244	5.57	5.857	5.938	-1.282	-0.732	4.028	-2.17	12.584	-0.479	0.244	-1.343	3.906	1510069352
-8.201	-2.289	-0.657	-0.061	-0.61	-0.305	5.139	-10.945	3.347	-0.488	3.052	-1.099	10.061	1.311	3.545	-0.671	-1.77	1.282	-9.148	1.232	-2.266	0.549	-0.671	-0.183	6.054	5.485	5.886	-1.282	-0.488	4.028	-0.353	10.368	-0.012	0.427	-2.014	3.723	1510069352
-8.08	-1.822	-0.368	-0.061	0	-0.183	5.44	-10.489	3.348	-0.793	2.563	-1.038	9.883	0.764	3.621	-0.427	-1.831	1.038	-8.774	1.194	-2.364	0.488	-0.488	-0.183	6.498	4.703	5.568	-1.587	0.061	4.211	0.176	9.195	0.544	1.038	0.183	2.869	1510069352
-8.447	-1.902	0.017	0.488	-0.122	-0.244	5.316	-10.19	3.141	-0.549	2.441	-0.916	9.898	0.227	3.718	-0.305	-0.793	0.732	-8.659	1.069	-2.458	0.366	-0.488	-0.244	6.919	4.009	5.234	-1.648	0.671	4.272	0.028	8.091	0.483	2.136	2.747	1.77	1510069352
-8.446	-1.391	0.252	0.427	0.671	0.061	4.96	-8.906	2.94	0.305	2.136	-1.16	9.396	-0.112	3.614	-0.549	0.427	0.488	-8.803	1.12	-2.467	0.427	-0.916	-0.183	7.54	3.305	5.16	-1.16	1.221	4.028	-0.659	7.736	-0.159	2.197	2.869	0.916	1510069352
-8.776	-0.767	-0.537	0.488	2.319	0.427	5.158	-8.418	2.948	0.61	1.404	-0.793	8.628	-0.484	3.365	-0.61	0.122	0.183	-8.644	1.583	-2.216	0.061	-0.793	-0.183	7.15	2.565	5.273	-0.61	2.014	3.662	-1.328	7.869	0.251	2.014	-0.854	-0.244	1510069352
-9.845	-0.242	-1.406	-0.427	2.014	0.549	4.896	-7.909	2.493	0.854	1.099	-0.061	8.557	-0.522	3.023	-0.488	0.488	0.061	-8.453	1.64	-2.144	-0.305	-0.488	-0.305	6.448	1.738	5.575	-0.305	1.77	3.601	1.707	8.641	2.018	1.282	-1.282	-1.221	1510069352
-10.011	-1.341	-1.068	-1.343	0.549	0.916	4.231	-7.489	1.968	1.343	1.77	0.916	8.335	-0.535	2.22	0	1.099	-0.244	-8.256	1.386	-2.107	-0.671	0.061	-0.427	6.011	1.219	5.861	-0.183	1.16	3.967	5.32	8.522	-0.188	1.892	0.305	-0.977	1510069352
-11.109	-2.753	-1.709	-0.61	-0.244	0.488	4.039	-7.1	1.607	1.221	2.136	1.404	8.677	-0.317	2.089	0.732	2.136	-0.671	-8.455	0.991	-2.238	-0.732	0.427	-0.549	6.73	1.14	6.35	-0.732	0.916	3.967	6.799	8.396	-1.41	-1.16	-0.488	-1.16	1510069352
-10.901	-3.364	-2.177	0.732	0.549	-0.244	4.297	-6.489	1.23	1.16	2.014	2.014	8.792	-0.033	2.443	1.343	2.014	-0.732	-10.256	0.272	-2.699	-1.038	0.244	-0.61	7.356	0.836	6.351	-0.61	2.625	3.052	1.744	10.946	0.462	-0.793	0.61	-1.526	1510069352
-8.528	-2.083	-2.409	0.122	0.854	-0.61	4.177	-5.556	1.505	0.671	2.258	2.075	8.693	0.315	3.043	1.648	1.892	-0.549	-11.31	-0.773	-2.352	-1.465	0.488	-0.61	7.007	0.709	6.129	-0.549	2.014	2.319	8.745	11.326	1.748	-0.671	1.526	-1.343	1510069352
-9.414	-2.207	-4.421	-2.38	2.197	-1.038	4.424	-4.905	1.689	0.671	2.258	2.075	8.829	0.543	3.703	1.526	1.221	-0.183	-10.782	-0.969	-2.177	-0.671	-1.282	-0.61	7.053	0.884	6.279	-0.427	0.854	2.136	1.449	10.245	0.817	-0.671	3.784	-0.244	1510069352
-10.251	-3.602	-4.963	-0.488	-1.892	-0.427	4.823	-4.218	1.444	-0.61	2.136	2.625	9.022	0.811	4.057	1.16	0.977	-0.244	-10.557	-1.328	-1.811	-0.916	0.061	-0.122	7.34	1.062	6.654	-0.183	0.549	1.587	-0.419	10.209	-0.992	0.427	-1.404	-1.343	1510069352
-9.159	-2.781	-3.558	-0.793	0.366	0.122	5.66	-4.28	0.902	-1.892	1.343	3.235	8.96	0.819	4.325	1.526	0.732	-0.549	-11.189	-1.706	-2.137	-0.671	-0.366	-0.366	7.618	0.785	7.221	-0.244	0.549	1.038	1.201	10.432	-1.125	-0.305	-0.122	-1.343	1510069352
-8.693	-1.91	-3.545	-0.671	1.709	-0.122	6.875	-4.475	0.217	-2.625	1.16	2.502	8.795	0.91	4.514	1.648	0.122	-1.099	-10.407	-1.395	-2.153	-0.549	-0.793	-0.427	7.636	0.482	7.191	-0.427	1.587	0.671	1.427	10.11	-1.279	0	1.099	-1.221	1510069352
-8.367	-2.085	-3.789	-0.122	0.732	-0.549	7.776	-4.265	-0.152	-2.258	0.61	2.319	9.453	1.264	4.272	1.587	0.488	-1.099	-9.69	-1.474	-1.779	-0.488	-0.549	-0.305	6.44	0.412	6.775	-0.732	0.671	0.793	0.452	10.094	-1.678	0.366	-0.549	-1.648	1510069352
-8.735	-2.302	-3.606	-0.244	0.183	-0.549	8.057	-4.351	-0.744	-1.709	0.488	1.831	9.958	1.643	4.134	1.587	0.488	-1.099	-8.985	-1.774	-1.409	-0.366	-0.61	-0.305	5.931	0.439	6.473	-0.671	0.549	0.671	1.86	9.745	-1.008	0.183	-0.183	-1.465	1510069352
-9.384	-2.401	-3.523	0.305	-1.648	-0.366	7.4	-4.619	-0.793	-1.282	0.122	1.221	9.908	1.808	4.654	0.671	0.671	0.305	-8.458	-2.223	-1.06	0	-0.427	-0.244	5.463	0.506	6.155	-0.488	0.244	0.61	2.126	9.422	-0.822	-0.061	0.549	-1.16	1510069352
-9.382	-2.338	-3.265	0.122	-1.648	-0.122	7.032	-4.944	-0.251	-1.282	0.122	1.221	8.848	2.07	4.445	0.671	0.671	0.305	-8.709	-2.424	-0.904	0.488	0.244	-0.122	5.755	0.371	6.822	-0.244	-0.427	0.427	2.125	9.513	-0.48	0.061	0.183	-0.977	1510069352
-9.154	-2.588	-3.265	0.305	0.977	0.366	7.404	-5.052	-0.167	-0.854	0.183	-0.305	8.827	1.748	4.544	0.854	0.244	0.244	-10.152	-1.297	-1.547	0.854	-0.183	0.183	6.838	-0.385	7.611	-0.183	-0.183	-0.061	2.483	9.714	-0.195	0.122	0.549	-0.671	1510069352
-8.849	-2.402	-3.423	0.244	0.427	0.183	8.067	-4.98	-0.605	-0.549	0.427	-0.549	9.479	1.459	5.142	0.854	0.366	0.183	-10.426	-0.15	-1.706	0.122	-0.305	0.305	7.147	-0.89	7.701	-0.366	0.183	-0.061	1.694	9.887	-0.605	-0.061	0.061	-0.427	1510069353
-8.978	-2.594	-2.775	0.061	-0.61	-0.305	7.929	-5.351	-0.849	-0.671	-0.183	-0.916	9.647	1.628	5.806	0.854	0.366	0.183	-9.999	-0.354	-1.659	-0.122	-0.305	0.061	6.418	-0.769	7.576	-0.977	-0.183	0.305	0.924	9.74	-1.2	-0.122	0.122	-0.305	1510069353
-8.997	-2.433	-2.559	0.061	0.244	-0.305	8.301	-6.211	-1.419	-0.488	1.282	-0.244	9.262	2.214	6.514	-0.122	0.244	0.305	-9.482	-0.902	-1.542	0.305	-0.061	0.061	6.321	-0.863	7.346	-0.671	0	0.183	0.713	9.884	-0.028	-0.183	0.366	-0.427	1510069353
-8.921	-2.501	-2.425	0.366	-0.366	-0.122	9.505	-4.213	-1.373	0	0.732	-0.183	8.782	2.442	7.356	-1.099	1.099	0.854	-9.573	-0.705	-1.537	0.366	-0.427	0	5.834	-1.262	7.385	-0.977	0.305	-0.122	1.162	9.654	0.179	-0.183	0.061	-0.427	1510069353
-9.251	-2.467	-2.365	0.244	-0.122	-0.183	9.404	-5.138	-1.672	0.61	0.549	-0.488	9.384	2.088	6.229	-0.793	0.183	1.282	-9.519	-0.037	-1.309	0.244	-0.366	-0.061	5.278	-1.887	7.053	-0.793	-0.488	-0.183	1.452	9.422	-0.445	-0.244	-0.122	-0.183	1510069353
-9.53	-2.369	-2.365	0.122	-0.305	-0.183	8.937	-5.839	-1.354	0.977	0.854	-0.793	8.778	1.483	5.929	-0.305	0.366	1.953	-9.664	0.31	-1.273	0.061	-0.305	-0.061	5.605	-2.015	7.234	-0.732	-1.282	-0.244	1.498	9.689	-0.061	-0.244	0.244	0	1510069353
-9.314	-2.345	-2.169	-0.183	0	-0.244	8.405	-4.394	-0.956	0.732	0.122	-0.366	8.256	0.568	6.428	0	0.305	1.587	-9.697	0.146	-1.258	-0.061	-0.183	-0.061	6.225	-2.038	7.315	-0.488	-1.038	-0.244	1.244	9.819	0.116	-0.061	0.122	-0.122	1510069353
-9.42	-2.452	-2.019	-0.122	0.061	0	7.595	-5.294	-1.333	0.732	0.122	-0.366	8.486	0.4	6.004	0.183	0.366	1.404	-9.854	0.278	-1.355	-0.061	-0.183	-0.244	6.604	-2.018	7.303	-0.488	-0.549	0	1.067	9.97	0.095	-0.122	-0.122	-0.183	1510069353
-9.38	-2.311	-2.155	-0.366	0.122	-0.183	7.595	-5.294	-1.333	0.793	0.427	-0.549	8.619	0.26	5.497	0.183	0.366	1.404	-9.833	0.492	-1.285	-0.305	0	-0.122	6.298	-2.28	7.294	-0.366	-0.732	0.122	1.27	9.782	0.169	-0.122	0.183	-0.061	1510069353
-9.176	-2.488	-2.062	-0.61	0	-0.183	7.301	-4.277	-1.072	0.854	0.366	-0.549	8.496	-0.258	6.154	0.977	0.977	1.465	-9.686	0.592	-1.14	-0.488	0	-0.183	6.523	-2.379	6.98	-0.061	-0.793	0.549	1.208	9.812	0.187	0.061	0.183	-0.122	1510069353
-9.101	-2.638	-1.999	-0.61	0.366	-0.122	7.612	-4.853	-0.991	1.343	1.099	0	8.357	-0.512	6.093	1.16	0.061	1.648	-9.774	0.573	-1.144	-0.671	0	-0.183	6.621	-2.629	6.675	0.427	-0.488	0.732	0.806	9.747	0.213	0.122	0.183	-0.122	1510069353
-9.08	-2.387	-2.261	-0.793	0.488	-0.183	7.897	-4.645	-0.623	1.953	1.648	0.061	8.561	-0.585	5.469	1.282	0.854	2.136	-9.81	0.691	-1.153	-0.977	0	-0.244	6.6	-2.879	6.611	0.916	-0.61	1.038	1.029	9.685	0.234	0.244	0	-0.122	1510069353
-8.764	-2.225	-2.611	-1.404	0.854	-0.549	8.398	-3.577	-0.017	2.075	0.061	0.549	8.558	-0.807	5.778	2.014	0.244	2.258	-9.853	0.837	-1.25	-1.404	-0.122	-0.305	6.7	-2.927	6.388	1.343	-0.793	1.404	1.199	9.661	0.133	0.305	0.122	0	1510069353
-8.661	-2.305	-2.993	-1.709	1.038	-0.916	8.149	-4.088	0.045	2.563	0.671	0.977	8.677	-1.092	6.395	1.953	0.793	2.502	-9.814	0.737	-1.355	-1.77	-0.183	-0.305	7.094	-2.881	6.137	1.77	-0.427	1.648	0.72	9.612	-0.116	0.61	0.366	-0.122	1510069353
-8.927	-2.153	-3.525	-2.197	1.343	-1.221	8.183	-4.593	0.388	2.502	0.671	1.343	8.326	-1.172	6.86	1.831	0.244	2.747	-9.964	0.555	-1.517	-2.319	-0.305	-0.549	7.277	-2.859	5.978	2.258	-0.366	1.831	-0.039	9.936	-0.2	0.427	0.244	-0.366	1510069353
-9.027	-1.832	-3.881	-2.014	0.427	-1.343	8.172	-4.407	0.859	2.563	0.366	1.587	8.507	-1.16	6.504	1.709	0.366	3.113	-9.945	0.16	-1.578	-2.747	-0.488	-0.488	7.02	-2.481	5.763	2.625	-0.549	2.014	0.189	9.976	-0.172	0.244	-0.061	-0.793	1510069353
-9.092	-1.676	-4.174	-2.319	0.305	-1.465	7.73	-4.043	1.37	2.136	0.488	2.075	8.589	-1.023	5.809	1.709	0.366	3.113	-9.49	-0.743	-1.531	-2.747	-0.732	-0.488	7.068	-1.759	5.748	2.869	-0.916	2.136	1.596	9.7	-0.487	0.366	0.977	-0.671	1510069353
-9.622	-1.904	-4.289	-2.38	-0.732	-1.16	7.922	-3.699	1.583	1.709	0.671	2.625	8.958	-0.947	5.696	1.77	0	3.235	-9.557	-1.54	-1.585	-2.38	-0.183	-0.671	7.477	-1.257	6.188	2.991	-1.16	2.136	2.107	9.668	-0.659	0.305	1.892	-0.488	1510069353
-9.569	-1.806	-4.167	-2.38	-0.366	-0.671	8.189	-3.62	1.317	1.648	0.366	2.502	9.039	-0.921	5.822	1.953	0.854	3.052	-9.494	-1.351	-1.595	-2.319	-0.061	-0.549	8.031	-1.048	6.623	2.869	-0.854	2.014	1.881	9.799	-0.764	0.549	1.709	-0.305	1510069353
-9.014	-1.658	-3.975	-2.38	0.122	-0.549	8.78	-3.659	1.162	1.709	-0.671	2.197	9.276	-1.193	6.415	2.014	0.61	2.686	-9.472	-1.168	-1.808	-2.38	-0.244	-0.366	8.241	-0.855	6.728	2.625	-0.488	2.319	1.772	9.822	-0.919	0.366	1.282	-0.244	1510069353
-8.955	-1.644	-4.181	-2.319	0.183	-0.61	8.701	-4.607	0.879	2.075	-0.61	2.014	9.052	-1.42	6.489	2.014	0.61	2.686	-9.182	-1.006	-1.792	-2.686	0.061	-0.244	8.144	-0.974	6.489	2.38	-0.061	2.563	1.974	9.762	-0.964	0.244	1.221	-0.122	1510069353
-8.873	-1.675	-4.559	-2.502	0.305	-0.671	8.825	-4.716	0.848	2.686	0	1.831	8.403	-1.581	6.254	2.136	0.671	2.625	-9.217	-1.005	-1.84	-2.869	0.305	-0.183	7.618	-1.297	6.102	2.441	-0.183	2.686	1.875	9.673	-1.038	0.122	1.648	-0.122	1510069353
-9.086	-1.73	-5.07	-2.563	-0.977	-0.671	8.501	-4.381	0.918	2.869	-1.282	1.77	7.251	-1.823	5.893	2.136	0.671	2.625	-9.372	-1.184	-1.812	-2.93	0.549	-0.183	7.108	-1.864	5.685	3.235	-0.427	2.686	1.574	9.666	-1.052	0.244	1.648	-0.122	1510069353
-8.666	-1.665	-5.174	-2.991	-1.404	-0.916	7.48	-5.032	1.008	3.601	0.61	1.709	6.298	-1.967	5.247	2.686	-0.732	3.174	-9.455	-1.114	-1.814	-3.052	0.671	-0.244	6.976	-2.169	5.358	3.967	-0.854	2.502	1.459	9.861	-1.056	0.061	1.282	-0.122	1510069353
-8.385	-1.595	-5.331	-3.357	-1.221	-1.099	6.918	-3.851	1.591	3.967	1.282	1.709	5.774	-2.107	4.841	2.869	-0.977	3.296	-9.618	-0.969	-1.839	-3.296	0.732	-0.305	6.822	-2.139	5.211	4.639	-1.404	2.441	1.799	9.856	-1.16	0.061	1.465	0.061	1510069353
-8.105	-1.717	-5.562	-3.54	-1.404	-1.465	6.383	-3.436	1.596	3.662	-1.404	2.075	5.318	-2.097	4.133	3.479	-3.235	3.052	-9.652	-0.778	-1.931	-3.479	0.732	-0.427	6.816	-2.198	4.656	5.371	-1.343	1.831	1.854	9.74	-1.279	-0.061	2.136	0.244	1510069354
-7.813	-1.833	-5.984	-4.15	-1.16	-1.892	5.402	-4.297	1.683	3.662	-1.404	2.075	5.607	-1.76	3.689	4.272	-3.479	2.991	-10.023	-0.434	-2.306	-4.028	0.671	-0.61	7.373	-2.178	4.729	5.737	-1.709	1.221	1.274	9.715	-1.534	-0.183	2.625	0.305	1510069354
-7.787	-2.335	-6.132	-4.517	-1.709	-2.197	4.699	-4.18	1.647	4.333	0.061	2.075	5.194	-1.489	3.481	4.517	-5.249	2.808	-10.371	-0.327	-2.606	-4.517	-0.061	-0.732	6.888	-1.796	4.372	6.409	-1.892	0.244	0.707	9.842	-1.805	-0.305	2.747	0.305	1510069354
-7.949	-2.407	-5.713	-4.456	-1.709	-2.136	4.121	-4.456	1.925	3.723	-1.16	3.418	5.934	-1.509	2.932	4.761	-5.981	1.648	-9.978	-0.561	-2.577	-5.005	-0.122	-0.854	7.136	-0.788	3.528	6.714	-1.404	-0.671	0.567	9.999	-1.592	-0.549	3.296	0.366	1510069354
-8.391	-2.059	-5.256	-4.15	-2.563	-2.075	3.901	-5.67	2.408	4.15	-0.427	3.906	6.563	-0.896	2.238	4.089	-8.545	1.465	-9.197	-0.676	-2.684	-5.676	-0.977	-1.465	7.081	0.669	2.74	6.653	-0.977	-1.648	0.693	9.961	-1.428	-0.854	3.601	0.549	1510069354
-8.271	-1.62	-4.916	-4.822	-1.709	-2.197	4.091	-6.636	2.936	3.235	-0.061	4.639	7.624	-0.568	0.711	3.357	-9.583	0.61	-9.045	-1.083	-2.856	-6.042	0.61	-1.16	6.32	2.212	2.542	6.47	-1.343	-2.991	0.91	9.74	-1.062	-0.916	3.662	0.671	1510069354
-8.715	-1.95	-4.759	-5.005	-3.174	-2.075	4.122	-6.854	3.001	2.319	-1.465	5.005	9.237	-0.067	-0.956	3.662	-11.169	-1.343	-9.262	-1.013	-3.29	-6.165	-0.305	-1.526	6.866	3.795	3.283	7.324	-1.404	-3.845	1.392	9.733	-0.679	-0.977	3.662	0.793	1510069354
-8.948	-1.578	-4.226	-5.676	-2.136	-2.014	5.158	-8.063	2.768	2.563	1.587	5.615	11.012	0.301	-1.605	3.662	-11.169	-1.343	-9.918	-0.434	-3.919	-5.615	0.122	-1.587	7.924	4.937	4.346	6.592	-0.183	-3.967	1.832	9.583	-0.232	-0.732	4.089	0.977	1510069354
-9.518	-1.343	-4.412	-6.226	-2.38	-2.258	6.593	-7.875	2.667	2.319	0.732	6.592	12.008	0.788	-2.735	3.235	-7.935	-3.723	-9.637	-0.122	-3.756	-5.92	0.732	-1.221	8.853	5.832	4.64	7.141	2.258	-3.967	2.04	9.85	-0.144	-0.916	4.15	0.854	1510069354
-8.993	-1.631	-3.987	-6.775	-2.197	-2.136	6.075	-8.589	2.195	2.319	0.732	6.592	13.407	2.035	-5.058	3.479	-5.676	-3.784	-9.351	-0.018	-4.601	-5.615	-1.892	-1.709	9.099	6.297	4.874	7.263	2.808	-3.296	4.691	9.672	-0.318	-0.854	4.883	0.549	1510069354
-10.036	-2.336	-3.112	-8.057	-2.747	-2.014	5.816	-10.146	1.66	1.587	-0.793	7.507	14.096	3.289	-4.76	3.296	-4.272	-3.906	-9.004	-0.05	-3.968	-5.493	0.488	-1.648	7.991	7.342	4.416	6.897	2.014	-3.235	6.554	9.648	-0.238	-1.038	7.385	1.404	1510069354
-11.597	-2.961	-2.238	-7.08	-4.7	-2.136	7.563	-11.438	1.104	2.319	-1.282	7.507	14.416	3.46	-4.607	4.028	-1.526	-3.906	-9.251	0.493	-3.947	-6.042	-0.244	-1.648	6.838	7.77	3.948	5.798	1.953	-2.563	6.21	9.905	-0.674	-0.183	8.301	2.258	1510069354
-10.117	-2.793	-1.82	-5.92	-3.906	-1.831	6.386	-12.512	0.757	2.869	-2.014	6.042	14.224	4.02	-4.874	4.578	-1.77	-3.113	-9.836	0.056	-4.443	-6.287	0.854	-1.343	7.521	8.595	3.697	4.944	2.808	-2.014	4.577	9.733	-2.444	0.916	6.958	2.014	1510069354
-9.611	-2.686	-1.981	-5.249	-3.418	-1.282	4.84	-13.375	0.682	2.93	-0.671	5.066	14.078	4.564	-4.436	4.822	-0.854	-2.38	-10.106	-0.445	-4.48	-5.493	-0.671	-1.16	6.95	9.054	3.596	4.578	3.174	-1.831	3.494	8.423	-3.357	3.113	7.568	0.061	1510069354
-9.106	-3.054	-2.249	-5.798	-2.136	-1.343	4	-12.313	0.703	3.906	-1.648	4.333	13.158	4.701	-3.845	4.883	0.244	-2.075	-9.963	-0.215	-4.499	-5.188	-0.488	-1.099	6.187	9.528	3.21	3.54	3.052	-1.343	4.577	8.569	-2.411	3.052	12.207	-0.916	1510069354
-9.061	-2.828	-1.888	-5.31	-1.77	-0.977	2.915	-11.52	0.88	4.272	-2.869	3.784	11.794	4.533	-4.168	4.456	-0.793	-2.441	-9.823	0.066	-4.063	-5.371	-1.526	-0.977	6.121	9.292	2.846	2.502	3.235	-0.916	3.982	10.251	-2.103	4.211	15.137	1.343	1510069354
-8.561	-2.455	-1.659	-5.493	-2.563	-0.916	1.75	-10.989	0.646	4.089	-3.967	3.296	11.44	4.255	-4.09	4.211	-0.122	-2.93	-9.051	0.065	-3.895	-5.493	-1.282	-0.61	5.461	8.604	2.466	1.831	3.906	-0.61	2.294	10.622	-3.407	3.967	12.878	2.38	1510069354
-7.659	-3.025	-1.904	-5.31	-1.953	-1.282	1.439	-10.962	0.24	4.028	-0.366	2.319	10.893	3.874	-3.336	3.967	1.282	-2.808	-8.492	-0.232	-3.516	-5.31	-1.282	-0.488	4.218	7.963	2.181	1.099	4.272	-0.183	-0.749	10.241	-2.573	4.578	9.46	2.869	1510069354
-8.421	-2.927	-1.351	-4.272	-2.563	-0.793	1.416	-9.491	0.166	3.479	-2.625	2.014	9.853	3.224	-3.09	3.967	1.282	-2.808	-8.352	-0.598	-3.109	-4.7	-0.671	-0.366	3.24	7.362	2.044	0.854	4.272	0.122	-2.371	9.839	-0.971	5.371	3.845	2.686	1510069354
-7.933	-2.505	-1.333	-3.54	-0.793	-0.183	1.166	-8.936	0.379	3.296	-3.113	1.709	8.469	2.933	-3.425	3.418	2.319	-2.625	-8.729	-0.504	-3.097	-4.272	-0.549	-0.244	3.025	7.665	2.066	0.732	3.662	0.305	-0.982	9.768	-0.724	5.493	-0.793	2.502	1510069354
-8.626	-2.499	-1.303	-3.479	-0.122	-0.366	1.401	-9.526	0.301	3.357	-2.319	1.709	8.098	3.077	-3.929	3.174	0	-2.808	-8.48	-0.413	-3.194	-4.272	-0.671	-0.549	3.073	7.756	2.812	1.16	3.418	0.305	0.75	9.764	-0.273	4.7	1.648	1.404	1510069354
-9.332	-2.352	-1.098	-2.991	-0.916	-0.244	1.401	-9.526	0.301	3.357	-2.319	1.709	9.03	3.535	-3.944	2.502	0.549	-2.258	-8.617	-0.751	-3.156	-3.662	-0.366	-0.671	2.765	7.945	3.006	1.221	3.174	0.366	1.949	9.653	0.54	3.296	5.859	-0.366	1510069354
-9.46	-2.421	-0.891	-2.075	-0.671	0.061	1.52	-10.43	0.482	3.296	-2.869	1.526	9.772	3.725	-3.974	2.075	0.305	-1.648	-8.617	-0.751	-3.156	-3.662	-0.366	-0.671	2.408	7.788	3.165	1.587	2.441	0.366	2.842	9.085	-0.298	2.258	5.249	-0.854	1510069354
-9.611	-2.206	-1.182	-1.648	-0.122	-0.061	1.646	-11.048	0.711	2.197	-0.732	1.343	10.642	3.681	-3.549	1.526	1.831	-0.854	-8.617	-0.751	-3.156	-3.662	-0.366	-0.671	2.574	7.793	3.21	1.709	2.014	0.488	3.003	9.122	-1.026	2.075	3.052	-0.549	1510069354
-10.535	-2.817	-1.337	-1.648	-1.038	-0.305	1.956	-10.91	1.018	1.221	-1.465	1.221	10.637	3.57	-3.234	1.526	1.831	-0.854	-8.796	-0.892	-2.824	-2.075	0.427	-1.038	2.926	7.831	3.25	1.892	1.648	0.488	4.134	9.436	-0.221	1.099	2.136	0.183	1510069354
-9.958	-2.83	-1.113	-0.793	0.732	-0.122	1.699	-9.991	1.043	1.099	-2.502	0.916	10.295	3.401	-3.438	1.465	0.671	0.366	-9.859	-1.007	-2.814	-1.648	0.977	-0.793	3.314	8.47	2.879	1.831	1.343	0.732	3.183	9.787	0.825	-0.61	-1.16	-0.427	1510069355
-11.395	-4.13	-1.897	-1.038	0.305	-0.854	1.751	-10.813	0.175	0.916	-1.587	0.549	10.846	3.408	-3.974	0.916	0.122	0.244	-11.331	-0.575	-2.915	-1.282	0.488	-0.916	4.534	9.759	2.963	1.892	1.831	0.488	2.734	10.41	-1.089	-1.648	0.854	-2.502	1510069355
-9.35	-2.79	-1.766	-1.77	1.16	-0.854	1.626	-10.63	-0.578	0.916	-1.587	0.549	10.762	3.826	-4.057	0.732	-0.122	-0.427	-12.362	-0.364	-3.094	-1.953	-1.709	-1.404	5.216	11.139	2.637	1.892	1.648	0	5.591	12.111	-0.507	-3.174	3.174	-0.916	1510069355
-9.423	-3.566	-3.279	-2.502	-0.671	-0.549	1.512	-10.221	-1.794	0.305	-1.953	0.366	10.653	3.743	-4.765	0.977	0.183	-0.854	-9.745	-0.715	-1.357	-2.014	-2.502	-1.099	4.64	11.09	1.854	1.099	1.648	0.122	0.028	9.871	-0.37	-0.61	0.732	-2.014	1510069355
-9.205	-3.563	-2.891	-2.38	0.305	-0.427	1.044	-10.869	-2.97	1.221	-3.845	0.244	10.529	3.082	-5.212	1.038	1.16	-0.977	-9.97	-1.714	-1.148	-2.808	0.916	-0.244	3.327	10.263	1.52	0.366	2.625	0.854	1.227	9.976	-0.92	-0.488	0.061	-2.38	1510069355
-9.318	-2.65	-3.315	-2.869	-0.183	-0.244	1.053	-10.307	-3.691	1.587	-2.441	-0.854	10.166	2.835	-5.536	1.282	1.343	-0.793	-10.384	-1.544	-1.342	-2.563	-0.061	-0.061	2.64	10.177	1.458	0.488	3.052	1.16	1.742	9.944	-0.732	-0.305	1.404	-2.075	1510069355
-8.446	-2.539	-2.805	-2.686	0.854	-0.61	0.934	-8.64	-4.09	1.709	-3.845	-1.099	9.755	2.939	-6.033	1.404	0.732	-0.793	-9.991	-1.294	-2.165	-2.625	-0.061	-0.061	3.033	10.433	1.268	1.16	1.892	0.488	0.88	10.003	-1.37	-0.244	1.038	-2.502	1510069355
-8.433	-2.823	-3	-2.502	0.793	-0.793	0.214	-8.256	-3.883	2.014	-4.272	-0.427	9.059	2.531	-5.983	1.953	0.732	-1.16	-9.302	-1.413	-2.244	-2.869	-0.061	0.122	3.559	9.55	1.27	1.099	1.648	0.122	0.236	9.891	-1.713	0.061	0.122	-2.808	1510069355
-8.033	-2.521	-3.101	-2.258	0.244	-0.793	-0.276	-8.234	-2.948	2.441	-2.502	-0.366	8.707	2.214	-4.971	2.319	1.526	-1.343	-8.648	-1.704	-2.134	-2.808	-0.732	0.061	3.591	8.406	1.213	0.61	2.38	0.366	1.592	9.825	-0.61	-0.122	1.465	-2.991	1510069355
-7.801	-2.411	-3.238	-1.892	-0.061	-0.977	-0.378	-8.004	-2.098	2.197	-3.113	-0.61	8.49	2.119	-4.057	2.502	1.465	-1.282	-8.299	-1.963	-1.943	-2.625	-0.427	0.122	3.141	7.562	0.91	0.427	3.113	0.488	1.272	9.275	-0.595	0.183	1.953	-2.93	1510069355
-8.114	-2.635	-3.493	-1.465	0.244	-0.916	-1.17	-8.486	-1.288	2.747	-2.563	-0.61	8.351	1.977	-3.791	2.625	1.282	-1.099	-8.333	-2.257	-2.064	-2.319	-0.427	0.305	2.412	7.45	0.718	0.305	3.235	0.732	0.531	9.257	-0.666	0.061	1.343	-2.93	1510069355
-8.831	-2.578	-3.415	-0.671	-0.732	-0.732	-1.041	-8.402	-0.602	2.747	-2.563	-0.61	8.616	2.277	-3.749	2.319	2.075	-1.038	-8.373	-2.475	-2.244	-2.075	-0.671	0.244	2.216	7.988	0.741	0.366	2.93	0.793	0.908	9.341	-0.755	-0.122	0.732	-2.747	1510069355
-8.848	-2.279	-2.779	-0.488	-1.282	-0.427	-1.266	-8.794	-0.147	2.502	-1.77	-1.343	8.841	2.645	-3.297	2.319	2.075	-1.038	-8.291	-2.796	-2.121	-1.709	-0.305	0.305	2.19	8.593	0.816	0.427	2.319	0.488	1.437	9.345	-0.298	-0.366	0.916	-2.319	1510069355
-8.472	-0.828	-2.87	-0.61	0.427	-0.244	-1.364	-8.921	0.615	2.625	-1.465	-1.221	8.948	3.053	-3.171	1.526	1.831	-0.427	-8.768	-2.324	-2.243	-0.366	-0.427	0.61	2.099	9.045	1.3	0.427	2.319	0.366	1.674	9.252	-0.132	-0.488	0.732	-2.014	1510069355
-8.894	-1.075	-3.903	-1.465	0.305	-0.366	-1.251	-9.208	1.25	2.014	-1.221	-1.282	9.416	3.668	-3.354	1.282	0.549	-0.488	-9.678	-0.997	-2.522	-0.671	0.732	1.038	2.955	9.685	2.104	0.366	1.831	-0.061	1.907	9.089	-0.645	-0.61	1.16	-1.709	1510069355
-10.162	-1.509	-5.276	-2.563	-0.061	-0.977	-1.59	-9.807	1.401	1.709	-0.549	-1.404	9.6	3.903	-3.566	1.709	0.488	-1.221	-11.139	0.191	-2.834	-1.038	-1.16	0.549	4.176	10.493	2.771	-0.061	0.793	-0.549	1.885	9.375	-1.573	-0.427	1.953	-1.465	1510069355
-11.91	-3.546	-5.522	-3.052	-1.587	-0.549	-2.016	-10.813	1.036	1.709	-0.549	-1.404	10.289	3.884	-2.852	1.465	-0.061	-1.648	-11.886	0.473	-2.373	-2.136	0.183	0.305	4.832	10.572	3.329	-0.183	0.061	-0.732	0.84	10.908	-0.752	-1.099	2.38	-0.916	1510069355
-11.941	-5.484	-4.282	-1.343	-2.38	0.183	-2.747	-11.688	-0.42	1.77	1.221	-0.793	11.659	4.076	-2.81	0.61	-0.427	-1.892	-12.86	-0.467	-1.637	-1.343	0.366	0.244	3.718	10.627	3.575	-0.183	0.366	-0.427	1.419	11.85	-0.341	-1.465	1.892	-0.366	1510069355
-9.936	-5.408	-3.186	-0.732	-2.869	0.122	-4.115	-12.618	-1.726	1.038	0.244	0.122	12.784	5.005	-3.248	-0.122	1.16	-1.526	-11.639	-1.014	-1.258	-0.732	-0.488	-0.061	2.143	10.579	3.921	0.061	0.488	0.061	3.712	11.931	-0.569	-1.587	1.526	1.221	1510069355
-8.753	-4.829	-1.652	-0.305	-2.563	0.488	-4.42	-12.49	-2.134	1.038	0.244	0.122	11.905	5.71	-3.515	-0.671	0.61	-0.061	-10.499	-0.421	-0.437	0.488	-0.732	-0.488	1.194	9.452	4.388	0.305	0.427	0	4.819	11.352	0.933	-1.953	1.221	3.54	1510069355
-9.433	-4.297	-1.126	-0.122	-1.892	0.366	-3.095	-11.079	-1.738	-0.244	1.465	0.488	10.363	5.614	-2.687	-0.671	0.61	-0.061	-9.75	0.651	0.29	0.488	-0.854	-0.305	0.53	8.502	4.582	0.549	0.488	-0.061	2.945	10.673	0.325	-0.549	1.526	5.249	1510069355
-8.946	-4.096	-1.492	0	-1.587	0.061	-2.005	-9.881	-1.037	-0.549	1.404	-0.122	9.51	5.721	-2.384	-0.366	-0.549	1.282	-9.31	0.546	0.386	-0.122	0.244	-0.366	0.555	8.392	4.62	0.61	0.549	0.305	-0.828	12.775	-0.736	-0.671	0.488	4.395	1510069355
-7.91	-3.674	-1.098	-0.244	-0.549	0.122	-2.009	-9.404	-0.909	-0.671	1.282	-0.305	8.954	5.807	-2.274	-0.488	-1.343	1.038	-9.208	0.451	-0.346	0.061	-0.061	-0.427	1.285	8.836	4.188	0.427	-0.244	0.183	-0.898	11.816	-0.894	0.549	-0.916	4.7	1510069355
-7.793	-3.006	-0.944	-0.366	-0.732	0.122	-2.009	-9.404	-0.909	-0.671	1.282	-0.305	8.533	5.248	-2.006	-0.488	-1.343	1.038	-8.921	0.701	-0.784	0.183	-0.183	-0.244	1.939	8.582	3.85	0.366	-0.854	-0.244	0.201	10.718	0.044	1.465	0.305	5.066	1510069355
-7.904	-2.821	-0.498	-0.061	-0.549	-0.061	-3.061	-8.414	-1.404	-0.854	1.709	-0.671	8.74	4.384	-1.666	-0.854	-1.038	0.793	-8.635	0.498	-0.963	0.122	-0.061	-0.427	2.162	7.884	3.597	0.122	-0.977	-0.122	0.054	10.184	0.653	1.77	1.648	4.883	1510069355
-7.476	-2.545	-0.109	0.61	-0.183	0.183	-2.939	-7.806	-1.248	-1.038	2.014	-0.732	8.853	3.694	-1.248	-0.916	-0.793	0.916	-8.477	0.488	-1.141	0.427	-0.122	-0.427	2.413	7.336	3.222	0.061	-0.977	-0.183	-0.355	9.087	0.416	2.869	2.808	4.272	1510069356
-7.294	-1.792	0.007	0.366	0.671	0.244	-2.905	-7.634	-0.92	-0.977	3.113	-0.488	8.793	3.266	-1.544	-0.916	-0.793	0.916	-8.483	0.811	-1.346	0.427	0.183	-0.244	2.641	7.355	3.004	0	-1.16	-0.244	-2.146	7.939	-0.416	2.441	1.282	3.113	1510069356
-7.577	-0.909	0.123	0.305	1.709	0.366	-2.013	-7.751	-0.621	-0.488	4.639	-0.366	8.788	2.925	-1.822	-0.916	-0.427	0.671	-8.409	0.926	-1.609	0.183	-0.183	-0.427	3.174	7.479	2.885	-0.061	-1.404	-0.305	-3.182	7.1	0.073	2.502	-1.465	1.282	1510069356
-9.203	-1.223	-1.013	-1.038	1.465	0.305	-0.817	-7.935	-0.274	-0.549	2.869	-0.305	8.996	2.474	-2.211	-0.671	-0.122	0.549	-8.11	1.154	-1.677	0.061	0.244	-0.366	3.656	7.381	2.958	0	-1.282	-0.427	-1.843	7.09	0.876	2.93	-3.052	-0.916	1510069356
-10.479	-2.123	-0.646	0	0.061	0.427	0.02	-8.436	-0.079	-0.549	2.869	-0.305	9.051	1.87	-2.828	-0.671	-0.122	0.549	-8.355	0.991	-1.609	-0.366	0.366	-0.183	3.603	7.368	2.81	0	-1.282	0	3.686	7.224	0.422	1.953	-3.723	-1.831	1510069356
-11.463	-0.967	0.378	0.916	-1.526	1.465	0.705	-8.814	-0.114	0.427	1.16	-0.427	9.707	1.573	-3.162	0.183	0.244	0.305	-8.447	0.158	-1.683	-0.61	0.671	-0.671	3.508	7.034	2.805	0.305	-0.854	0.427	13.044	8.923	-0.961	1.587	1.953	0.305	1510069356
-10.848	-1.82	-0.768	-1.038	1.16	1.038	2.088	-8.964	-0.458	0.427	1.16	-0.427	10.159	1.5	-2.852	0.244	1.404	0.488	-8.824	-0.008	-1.645	0.183	2.93	-0.916	3.589	7.476	2.792	0.671	-0.183	0.916	9.85	8.149	-2.361	-0.854	1.587	1.77	1510069356
-12.774	-4.816	-2.844	-1.526	0.549	-0.732	2.254	-9.686	-0.717	1.038	0.244	-0.183	10.353	1.816	-3.54	0.427	0.671	-0.244	-12.23	0.7	-2.659	-0.183	1.404	-0.549	4.925	9.359	2.357	1.038	0.061	1.099	-0.432	8.753	-1.424	1.953	-1.038	-2.625	1510069356
-9.704	-4.811	-1.706	1.953	-2.014	-0.366	2.402	-10.361	-1.28	0.854	-0.122	0.671	11.157	2.628	-4.11	0.427	0.671	-0.244	-13.773	0.213	-2.316	-2.014	-0.061	-0.61	6.619	11.429	2.085	1.282	0.427	0.061	9.098	11.493	-0.378	5.005	5.31	-0.488	1510069356
-9.63	-3.791	-3.062	-1.892	0.671	0.183	2.125	-10.829	-2.017	1.343	0	1.038	11.902	3.204	-4.706	0.488	0.977	-1.221	-11.708	-1.461	-1.111	-0.916	-3.601	-1.221	5.441	11.878	1.925	1.099	2.075	-0.183	4.163	12.633	0.334	-2.563	3.113	0.488	1510069356
-9.941	-4.286	-3.042	-1.831	0.549	0.244	1.785	-10.654	-2.516	1.343	0.366	1.221	11.956	3.755	-4.76	0.61	2.075	-1.465	-10.947	-1.723	-0.177	-1.282	1.526	-0.061	3.335	11.502	1.826	0.732	3.601	0.854	-2.598	9.583	-2.125	0.122	-3.418	-2.258	1510069356
-10.244	-3.463	-3.347	-1.099	0.854	0.427	2.442	-10.707	-3.165	1.282	0.977	0.977	11.7	4.439	-4.822	0.61	2.075	-1.465	-11.431	-1.311	-0.9	-1.038	-0.183	0.183	2.053	11.341	1.792	0.549	3.906	1.465	0.069	10.798	-2.175	-0.366	-1.282	-1.831	1510069356
-8.46	-2.513	-2.509	-1.038	0.671	-0.305	2.656	-10.122	-3.351	1.648	1.343	0.549	11.343	4.963	-5.125	0.916	1.709	-0.61	-10.55	-1.3	-1.473	-1.343	0	-0.061	2.192	11.312	1.754	1.221	2.258	0.854	1.475	10.969	-1.796	-0.427	1.221	-2.869	1510069356
-7.966	-2.682	-2.417	-1.099	2.014	-0.61	2.224	-9.585	-3.092	1.953	0.488	0.61	10.372	4.642	-4.238	1.099	1.953	-0.488	-9.415	-1.48	-1.412	-1.282	0	0.061	2.611	10.049	1.709	0.977	1.099	0.427	0.423	10.397	-1.632	-0.122	0.977	-3.113	1510069356
-8.192	-2.774	-2.766	-0.427	0.305	-0.183	2.395	-9.089	-2.478	2.258	0.977	0.427	9.298	3.901	-2.54	1.404	2.136	-0.244	-8.72	-1.532	-1.202	-1.221	-0.488	0.122	2.481	8.38	1.599	0.305	1.526	0.549	0.946	9.861	-0.926	-0.183	-0.183	-2.991	1510069356
-7.735	-2.184	-2.738	-0.183	0.122	-0.305	2.314	-8.138	-1.317	1.892	0.977	0.122	8.382	3.317	-1.784	1.221	1.892	-0.061	-8.062	-1.639	-1.017	-0.916	-0.549	0.183	2.162	7.171	1.33	0.061	2.075	0.61	1.653	9.129	-0.615	0.122	0.488	-2.686	1510069356
-7.983	-2.158	-2.641	0.122	-0.488	-0.549	1.973	-7.592	-0.273	1.343	0.854	0	7.781	3.084	-1.335	0.671	1.77	-0.061	-7.49	-1.977	-0.931	-0.732	-0.488	0.244	1.756	6.873	1.136	-0.061	2.258	0.671	1.568	8.716	-0.675	0.061	0.488	-2.38	1510069356
-8.394	-2.172	-2.231	0.61	-0.61	-0.366	1.772	-7.544	0.136	1.099	1.16	-0.183	7.952	3.378	-1.213	0.061	2.014	0	-7.24	-2.531	-0.957	-0.122	-0.244	0.305	1.317	7.334	1.049	-0.122	2.014	0.793	1.714	8.784	-0.531	-0.122	0.183	-2.197	1510069356
-8.891	-1.629	-2.133	0.793	-0.793	0.244	2.06	-7.891	0.366	0.916	1.099	-0.427	8.49	4.079	-1.043	-0.671	1.953	0	-8.006	-2.5	-1.37	0.732	0.61	0.549	1.116	8.314	1.342	-0.061	1.648	0.793	2.938	8.485	0.276	-0.366	0	-1.831	1510069356
-8.948	-1.555	-2.638	-0.183	-0.061	0.244	2.354	-8.307	0.605	0.916	1.099	-0.427	9.136	4.926	-0.701	-0.671	1.953	0	-9.542	-1.361	-1.558	1.221	0.916	0.916	1.824	9.483	1.939	0	0.916	0.244	2.461	8.687	0.053	-0.671	0.183	-1.16	1510069356
-9.588	-2.498	-3.612	-1.526	0.793	0.183	2.361	-8.35	0.799	-0.061	0.244	-0.366	9.851	5.602	-0.08	-1.831	1.831	-0.732	-11.274	0.147	-2.189	1.038	-0.183	1.221	3.49	10.908	3.053	-0.061	0.244	-0.61	1.529	9.269	-0.843	-0.61	-0.366	-1.038	1510069356
-11.947	-4.716	-4.155	0	-1.587	0.671	2.261	-9.5	0.105	-0.671	0.61	0.244	10.192	5.613	0.717	-2.014	3.601	-1.953	-12.1	0.592	-1.871	-0.122	0.305	0.977	4.816	11.336	3.701	-0.305	-1.282	-0.488	2.04	9.772	-1.047	-0.793	-1.16	-0.427	1510069356
-10.684	-5.596	-2.415	1.709	-1.709	0.916	2.222	-10.31	-0.979	-1.099	1.587	0.732	10.399	5.337	1.325	-2.014	3.601	-1.953	-12.717	0.08	-1.739	0.061	-1.404	0.427	4.858	10.317	3.969	-0.671	-0.366	-0.366	4.571	11.596	0.23	-1.343	-0.854	1.16	1510069356
-9.963	-4.224	-1.475	1.831	-2.319	0.488	2.305	-10.198	-1.904	-1.77	2.197	1.282	10.755	5.315	2.458	-1.953	4.333	-2.563	-11.337	-0.286	-0.755	0.916	-1.526	0.305	3.419	9.342	3.951	-0.61	0.183	-0.427	6.019	12.159	1.925	-1.953	-0.916	3.479	1510069356
-9.409	-2.883	-0.94	0.549	-0.366	-0.305	3.171	-9.807	-2.761	-2.258	1.526	1.587	9.868	5.568	2.597	-2.258	4.944	-2.319	-10.014	0.392	-0.255	2.075	-1.038	0	1.829	8.135	3.852	0	1.038	-0.427	2.609	12.563	1.602	-1.587	-1.526	4.822	1510069356
-10.185	-3.488	-1.458	0.549	-0.549	-0.732	3.765	-9.792	-2.815	-2.38	3.052	1.221	8.978	6.118	2.281	-2.258	4.944	-2.319	-9.8	1.33	-0.161	1.343	-0.244	-0.061	0.985	7.771	4.185	0.366	0.854	-0.183	-1.987	12.678	0.287	-0.977	-2.258	3.906	1510069357
-8.981	-3.608	-0.75	0.854	-0.854	-0.61	3.384	-9.326	-2.583	-2.502	2.747	0.977	8.954	6.153	2.955	-1.648	3.174	-1.709	-9.885	1.342	-0.487	1.038	-0.977	-0.061	1.681	8.472	4.292	0.366	0.122	-0.183	-1.915	11.555	-0.275	0.122	-3.052	3.479	1510069357
-7.691	-2.982	-0.342	0.732	0.061	-0.366	3.537	-8.888	-2.763	-2.319	2.441	0.916	7.58	5.763	3.263	-1.099	1.953	-1.587	-9.283	1.251	-0.501	1.221	-0.854	-0.061	3.033	8.478	4.014	0.244	0.244	-0.244	0.042	9.671	0.231	0.427	-2.197	2.869	1510069357
-8.098	-2.871	-0.075	1.16	0.305	-0.244	3.772	-8.458	-2.997	-2.014	2.502	0.793	8.064	5.398	3.978	-1.099	1.953	-1.587	-9.015	1.363	-0.51	1.16	-1.038	-0.183	3.237	8.04	4.066	0.305	0.854	-0.183	0.306	8.702	0.701	1.282	0.793	1.892	1510069357
-8.114	-2.912	0.212	1.404	0.549	-0.183	3.77	-7.756	-3.186	-1.465	2.747	0.671	7.229	4.874	4.183	-0.305	4.15	-1.709	-8.949	1.453	-0.392	1.16	-1.038	-0.183	2.613	7.569	3.854	0	1.16	0.061	0.025	8.26	0.355	2.258	2.747	0.793	1510069357
-7.897	-2.144	-0.031	1.343	1.709	0.122	3.88	-7.123	-3.139	-1.282	1.709	1.038	6.497	4.959	4.02	0.061	0.977	-1.282	-8.855	1.934	-0.205	0.977	-1.221	-0.244	2.668	7.267	3.85	0.305	1.343	0.183	-2.365	7.886	0.077	0.916	0.305	0.549	1510069357
-8.764	-1.794	-0.666	0.916	1.831	0.244	3.748	-6.717	-3.268	-1.038	1.77	0.977	6.921	5.042	4.613	0.061	0.977	-1.282	-8.562	2.363	-0.156	0.305	-0.854	-0.488	2.694	7.239	4.353	0.793	1.343	0.122	-0.866	8.241	1.129	1.038	-4.089	-0.916	1510069357
-9.257	-1.623	-0.909	0.244	1.343	0.305	4.066	-6.574	-3.752	-0.916	2.258	1.282	6.434	5.012	4.739	0.122	1.648	-0.916	-8.485	2.097	-0.026	-0.305	-0.549	-0.732	2.3	7.275	4.016	1.099	1.648	0.305	4.37	8.664	1.072	0.488	-3.967	-0.488	1510069357
-10.177	-3.158	-1.439	-0.671	0.916	0.305	4.419	-6.062	-4.552	-0.916	2.258	1.282	6.459	5.401	5.016	0.427	2.808	-0.671	-8.591	1.503	0.129	-0.671	-0.061	-0.793	2.285	7.336	3.47	1.16	1.526	0.671	5.855	8.826	-0.988	-0.366	-2.136	-0.122	1510069357
-10.598	-4.967	-1.811	1.099	0.122	-0.793	4.779	-6.039	-5.38	-0.916	1.343	1.587	6.13	5.93	5.018	0.427	2.808	-0.671	-10.264	0.252	0.328	-1.038	0.671	-0.793	2.361	8.095	3.334	1.343	1.648	0.732	1.493	9.8	-0.707	-0.61	-2.258	-1.221	1510069357
-8.768	-3.675	-2.028	0.793	0.427	-0.916	4.859	-5.877	-5.618	-1.038	0.854	1.709	6.196	6.84	4.985	1.099	1.404	-0.854	-11.468	-0.962	0.135	-0.549	-2.136	-1.038	3.092	9.284	2.535	1.343	1.831	0.366	9.124	10.252	0.227	0.366	2.014	-2.136	1510069357
-9.07	-3.668	-2.779	-1.038	0.305	-1.16	4.589	-5.606	-5.784	-1.038	0.854	1.709	6.312	7.84	4.795	1.221	1.343	-0.854	-10.712	-1.099	0.551	0.061	-1.221	-0.671	3.541	10.761	1.908	1.16	2.197	-0.122	2.086	10.738	1.415	-1.038	3.052	0	1510069357
-9.994	-4.613	-3.206	0.366	0.183	-0.732	5.267	-5.66	-6.017	-1.282	1.831	1.831	6.609	8.501	5.12	1.221	1.343	-0.854	-10.452	-1.437	0.882	-0.183	-1.038	-0.305	2.793	10.99	1.723	0.854	2.502	-0.427	-0.65	9.976	-0.412	-0.366	-2.136	-1.099	1510069357
-9.19	-4.131	-3.225	0.244	0.732	-0.61	5.795	-4.95	-6.179	-1.282	1.831	1.831	6.565	8.732	5.23	1.038	1.099	-0.854	-10.935	-1.94	0.805	-0.122	-1.648	-0.244	1.857	10.915	1.523	0.549	1.892	-0.488	1.897	10.46	-1.854	0.305	-1.282	-0.854	1510069357
-8.964	-3.516	-3.073	0.305	0.793	-0.916	5.752	-4.813	-6.417	-1.038	0.488	1.526	6.284	8.734	5.157	1.282	0.183	-0.916	-10.663	-1.768	0.772	0.122	-1.465	-0.244	2.09	10.865	1.621	0.732	0.732	-0.671	2.137	10.337	-1.497	-0.183	1.099	-0.793	1510069357
-8.789	-3.692	-3.213	0.427	1.282	-1.221	5.717	-4.7	-6.721	-1.038	0.549	1.526	6.039	8.412	4.965	1.282	0.183	-0.916	-10.294	-1.566	0.846	0.061	-1.526	-0.244	2.602	10.485	2.049	0.854	0.549	-0.977	0.451	10.286	-1.848	-0.061	-0.488	-1.16	1510069357
-8.403	-3.924	-3.214	0.671	0.793	-1.038	5.66	-4.46	-6.721	-1.038	0.61	1.404	6.137	7.857	4.953	1.099	0.122	-0.916	-9.563	-1.579	1.169	0.061	-1.587	-0.061	2.382	9.606	1.988	0.549	0.854	-1.099	1.14	10.125	-1.436	0	-0.61	-1.282	1510069357
-8.362	-3.613	-3.224	0.671	0.732	-0.793	5.571	-4.173	-6.164	-0.854	0.854	1.099	5.707	7.38	4.786	1.038	0.793	-0.671	-9.118	-1.572	1.511	0.183	-1.648	-0.122	1.651	8.817	1.573	0.122	0.61	-1.038	1.605	9.711	-1.08	-0.183	0.122	-1.221	1510069357
-8.891	-4.043	-3.268	0.916	0.122	-0.854	5.272	-3.695	-5.873	-0.793	0.61	0.732	4.996	7.47	4.564	1.038	0.793	-0.671	-8.679	-1.919	1.851	0.244	-1.526	-0.122	1.114	8.664	1.414	0.183	0.549	-0.977	1.381	9.323	-1.438	0	-0.61	-0.977	1510069357
-9.209	-4.321	-2.805	1.038	-0.671	-0.854	4.93	-3.676	-6.221	-0.671	0.793	0.488	4.756	8.004	4.477	0.916	0.244	-0.732	-8.66	-2.401	2.071	0.671	-1.16	-0.122	0.871	9.349	1.207	0.244	0.488	-0.916	2.249	9.607	-1.093	-0.305	-0.61	-0.732	1510069357
-8.854	-4.188	-2.37	1.526	-0.793	-0.427	4.473	-3.695	-6.644	-1.038	0.427	0.488	4.754	8.769	4.527	0.488	0.122	-0.977	-9.381	-1.727	2.073	1.16	-1.343	0	0.755	9.805	1.103	0.122	-0.061	-1.099	3.164	9.664	-0.591	-0.61	-0.061	-0.366	1510069357
-8.685	-3.908	-2.877	0.854	0	-0.977	4.304	-4.098	-7.185	-1.282	0.732	0.305	4.578	9.265	4.546	0.488	0.122	-0.977	-9.485	-1.152	2.42	1.099	-1.282	0.122	0.486	10.214	1.725	0.366	-0.61	-1.343	2.755	9.5	-1.151	-0.488	-0.244	0	1510069357
-8.814	-4.261	-2.497	0.244	-0.732	-1.038	4.423	-4.26	-7.656	-1.16	0.61	-0.061	4.156	9.009	4.596	0.549	-0.549	-0.977	-9.549	-0.456	2.737	0.854	-1.221	0.061	0.577	10.25	2.354	0.366	-0.793	-1.404	1.678	10.091	-0.902	-0.366	0.061	0.183	1510069357
-8.549	-4.77	-2.152	0.061	-0.488	-0.732	4.66	-4.179	-7.814	-1.16	0.61	-0.305	4.329	8.873	4.666	0.61	0.122	-0.916	-9.184	-0.033	3.018	0.488	-1.282	0.183	0.919	10.158	2.472	-0.122	-0.793	-1.343	0.419	10.099	-0.343	-0.244	0.122	-0.305	1510069357
-8.275	-5.127	-1.638	0.732	-0.427	-0.427	5.174	-4.499	-8.082	-0.732	0.916	-0.61	4.347	8.65	4.936	0.61	0.122	-0.916	-8.538	-0.207	3.292	0.305	-0.854	0	0.933	9.831	2.407	-0.305	-0.244	-1.221	0.627	9.737	-0.367	-0.183	-0.549	-0.488	1510069357
-8.149	-4.772	-1.66	0.549	-0.183	-0.366	5.327	-4.776	-7.708	-0.183	0.61	-0.854	4.603	8.687	5.657	-0.305	0.916	-0.427	-8.53	-0.367	3.517	0.427	-0.549	-0.061	0.121	9.527	2.053	-0.366	-0.427	-0.916	1.654	9.499	-0.513	-0.061	-0.488	-0.366	1510069358
-8.32	-4.741	-1.771	0.305	-0.183	-0.427	5.042	-4.431	-7.199	-0.061	1.221	-0.916	4.595	8.756	5.694	-0.122	0.549	-0.549	-8.794	-0.303	3.504	0.488	-0.427	0.061	-0.721	9.692	2.017	-0.427	-0.732	-0.854	2.082	9.576	-0.293	-0.305	-0.122	-0.061	1510069358
-8.295	-5.107	-1.717	0.305	-0.366	-0.427	5.134	-3.571	-6.766	-0.183	0.793	-0.671	4.333	8.818	5.119	-0.122	0.549	-0.549	-8.818	-0.321	3.506	0.488	-0.488	0	-0.464	9.944	2.143	-0.244	-1.038	-0.671	1.792	9.598	-0.183	-0.305	-0.122	0.061	1510069358
-8.098	-5.426	-1.603	0.549	-0.183	-0.244	4.692	-3.436	-6.644	-0.549	0.977	-0.427	3.564	8.533	5.077	-0.305	1.648	-0.427	-8.809	-0.398	3.62	0.549	-0.305	-0.061	0.036	9.741	2.35	-0.305	-0.854	-0.549	1.479	9.641	-0.431	-0.305	-0.244	0.122	1510069358
-8.15	-5.559	-1.631	0.671	-0.244	-0.122	4.872	-3.755	-6.588	-0.549	0.977	-0.427	2.84	8.295	4.845	-0.61	2.136	-1.16	-8.738	-0.519	3.687	0.732	-0.366	-0.122	-0.005	9.65	2.104	-0.366	-0.366	-0.305	1.48	9.653	-0.3	-0.122	0.122	0.183	1510069358
-8.283	-5.825	-1.643	0.793	-0.244	-0.061	5.258	-4.784	-6.927	-0.549	0.305	-0.916	2.737	8.467	5.01	-0.61	2.136	-1.16	-8.729	-0.656	3.662	0.916	-0.183	-0.122	-0.263	9.7	2.219	0.061	-0.305	-0.122	0.987	9.728	-0.157	-0.122	-0.427	0.366	1510069358
-8.35	-6.036	-1.451	1.099	-0.305	0.061	5.374	-4.482	-6.937	-0.427	0	-1.038	3.332	9.259	5.541	-0.305	0.061	-1.282	-8.86	-0.785	3.584	1.343	-0.061	-0.183	-1.036	9.979	2.208	0	-0.61	0.061	1.005	9.781	-0.187	-0.122	-1.221	0.427	1510069358
-8.333	-6.017	-1.239	1.587	0.061	0.183	5.295	-4.248	-7.101	-0.122	-0.305	-1.038	3.134	10.095	5.761	-1.221	-3.113	-0.549	-8.967	-1.197	3.546	1.892	0.305	-0.061	-1.735	10.555	1.976	-0.366	-1.221	0	0.999	9.923	-0.54	0.122	-1.282	0.488	1510069358
-8.467	-5.876	-1.17	2.014	0.305	0.183	5.341	-4.643	-7.13	0.244	-0.305	-1.221	3.269	11.042	5.575	-1.221	-3.113	-0.549	-9.027	-1.421	3.324	2.869	0.61	-0.061	-2.381	11.032	2.074	-0.549	-2.869	-0.427	0.7	10.002	-0.5	0.061	-1.526	0.366	1510069358
-8.484	-5.734	-0.986	2.686	0.732	0.366	5.483	-6.465	-6.828	0.671	-0.671	-1.892	3.363	11.35	5.097	-1.892	-3.235	1.282	-9.282	-0.47	2.992	3.479	0.854	0.061	-2.515	11.055	2.466	-0.916	-4.211	-0.854	0.985	10.207	-0.288	-0.305	-2.014	0.122	1510069358
-8.18	-5.565	-1.092	3.174	1.221	0.61	5.483	-6.465	-6.828	0.671	0	-3.113	3.163	10.905	4.803	-1.343	-4.456	1.892	-9.282	-0.47	2.992	4.028	1.099	-0.061	-2.515	11.055	2.466	-1.77	-5.371	-0.977	0.985	10.207	-0.288	-0.305	-2.014	0.122	1510069358
-8.258	-5.624	-1.171	3.54	1.77	0.671	5.193	-6.889	-6.042	-0.488	-0.488	-3.784	3.083	9.956	4.528	-1.343	-4.456	1.892	-9.296	0.254	2.763	4.333	1.282	-0.488	-1.757	10.507	2.628	-1.953	-5.737	-1.343	1.78	9.971	-0.337	-0.793	-3.113	0.61	1510069358
-7.939	-5.551	-1.219	4.028	1.892	0.854	4.688	-7.545	-5.219	-0.488	-0.488	-3.784	4.053	9.471	3.615	-0.671	-4.7	1.77	-9.426	0.731	2.303	4.395	1.404	-0.793	-1.348	10.085	2.336	-1.831	-6.348	-1.526	1.528	10.207	-0.618	-1.343	-4.028	1.343	1510069358
-7.586	-5.251	-1.43	3.906	2.502	0.916	4.345	-8.046	-4.526	-1.77	1.099	-4.211	3.936	8.482	3.503	-0.793	-3.723	1.099	-9.085	0.778	1.834	4.761	1.343	-1.099	-1.122	9.715	1.914	-1.892	-7.385	-1.221	-0.66	10.24	-0.063	-2.014	-4.028	0.793	1510069358
-7.601	-5.117	-1.44	4.028	2.625	1.038	4.163	-8.305	-3.949	-3.845	2.319	-4.15	3.713	7.529	3.353	-0.793	-3.723	1.099	-8.904	0.554	1.518	5.127	1.77	-1.099	-0.934	9.132	1.623	-1.526	-7.874	-1.343	-1.043	10.039	1.123	-2.869	-5.554	0.061	1510069358
-7.545	-4.985	-1.355	4.517	3.296	1.282	3.85	-8.599	-3.694	-4.211	3.723	-4.517	4.151	7.228	2.621	-1.465	-5.005	-1.16	-9.062	0.437	1.068	5.432	1.77	-1.221	-0.732	8.818	1.325	-1.221	-8.24	-1.282	-1.054	10.058	1.013	-3.723	-7.385	-0.183	1510069358
-7.762	-4.746	-1.505	4.883	3.845	1.404	3.344	-8.433	-3.53	-4.333	3.784	-4.272	4.194	7.252	2.159	-2.319	-5.737	-2.502	-9.441	0.557	0.666	5.615	1.892	-1.221	-0.029	8.896	1.403	-1.343	-8.179	-1.221	-1.038	10.19	0.163	-3.967	-7.935	-0.305	1510069358
-8.079	-4.765	-1.763	4.944	4.333	1.465	3.083	-7.947	-3.457	-4.578	3.113	-3.906	4.694	7.632	1.843	-2.319	-5.737	-2.502	-9.694	0.584	0.161	5.615	1.892	-1.221	0.529	9.077	1.653	-1.282	-7.69	-1.465	-0.77	10.417	-0.496	-3.967	-8.24	-0.183	1510069358
-8.592	-4.91	-1.966	5.127	3.662	1.587	2.84	-7.936	-3.616	-4.639	3.784	-3.723	5.642	8.347	1.224	-3.479	-5.676	-3.418	-10.058	0.65	-0.279	6.165	1.282	-1.221	0.468	9.271	1.658	-1.221	-7.935	-1.648	-0.456	10.29	-0.61	-3.784	-8.667	-0.122	1510069358
-8.479	-4.742	-1.87	5.493	3.296	1.831	2.436	-8.159	-4.024	-4.517	4.272	-3.357	5.964	8.766	0.42	-3.906	-6.226	-3.723	-10.027	0.713	-0.64	6.409	1.038	-1.16	0.518	9.365	1.634	-1.221	-7.935	-1.648	0.498	9.789	-1.645	-3.113	-9.155	-0.061	1510069358
-8.539	-4.425	-1.741	5.615	3.052	1.953	2.436	-8.159	-4.024	-4.517	4.272	-3.357	6.234	8.848	0.109	-3.906	-6.226	-3.723	-9.987	0.749	-0.89	6.592	0.793	-1.099	0.75	9.416	1.604	-1.587	-8.301	-1.892	1.873	8.973	-2.424	-1.953	-8.972	0.183	1510069358
-8.58	-3.944	-1.621	5.798	2.869	2.075	2.117	-8.319	-4.639	-4.578	3.784	-3.052	6.188	8.736	-0.083	-4.333	-6.287	-3.967	-9.942	0.888	-1.086	6.653	0.671	-1.038	0.956	9.318	1.564	-1.465	-8.24	-2.197	2.985	8.221	-2.155	-0.916	-7.996	0.122	1510069358
-9.176	-3.534	-1.562	5.92	2.441	1.892	2.117	-8.319	-4.639	-4.7	4.456	-2.808	5.863	8.674	-0.584	-4.395	-6.775	-4.15	-9.942	0.888	-1.086	6.653	0.671	-1.038	0.956	9.318	1.564	-1.465	-8.24	-2.197	3.951	7.943	-1.832	0.427	-6.653	-0.122	1510069358
-9.327	-3.149	-1.511	5.92	2.319	1.77	1.89	-7.896	-4.876	-4.639	4.578	-2.747	5.863	8.674	-0.584	-4.395	-6.775	-4.15	-9.942	0.888	-1.086	6.653	0.671	-1.038	0.956	9.318	1.564	-1.465	-8.24	-2.197	4.694	8.463	-1.278	0.366	-5.615	-0.61	1510069358
-10.024	-3.006	-1.977	4.578	1.709	1.16	1.869	-7.651	-4.851	-4.15	4.456	-2.197	6.339	8.876	-1.176	-4.028	-8.423	-4.15	-9.884	1.369	-1.504	5.737	0.61	-0.916	1.775	9.381	1.42	-0.916	-8.545	-2.563	4.155	9.134	-0.234	0.854	-4.639	-0.977	1510069358
-9.666	-3.378	-2.015	5.188	1.343	1.221	1.948	-7.722	-4.948	-3.784	4.578	-1.831	6.594	9.061	-1.157	-3.662	-7.69	-4.211	-10.141	0.867	-1.543	5.554	0.244	-0.854	1.958	9.745	1.023	-1.038	-8.24	-2.441	4.859	10.275	1.713	0.488	-3.723	-0.977	1510069359
-9.18	-3.506	-1.547	4.517	1.892	1.526	2.062	-7.241	-5.107	-3.357	4.822	-1.587	6.662	9.321	-1.361	-3.662	-7.69	-4.211	-9.727	0.299	-1.312	5.432	0.549	-0.732	2.116	10.061	0.652	-1.221	-7.812	-2.319	5.256	10.093	1.593	-0.122	-4.456	-0.061	1510069359
-8.713	-3.584	-1.991	5.493	2.625	1.587	1.997	-6.285	-5.133	-3.174	3.906	-1.099	6.787	9.652	-1.593	-3.357	-7.202	-4.517	-9.826	-0.33	-1.278	5.188	0.61	-0.488	2.116	10.344	0.617	-0.977	-7.385	-2.319	1.308	9.591	0.1	0.916	-4.15	0.061	1510069359
-8.336	-3.09	-3.286	5.249	4.272	1.221	2.055	-5.375	-5.34	-3.418	2.808	-0.183	7.222	10.16	-1.705	-2.686	-7.507	-4.639	-9.564	-1.064	-1.135	5.066	0.549	-0.366	1.599	10.564	0.244	-1.221	-6.958	-2.075	1.498	9.63	-1.562	1.221	-5.615	-0.488	1510069359
-8.305	-3.48	-4.254	5.127	2.869	1.404	2.107	-4.503	-5.879	-3.723	2.686	0.61	7.46	10.323	-1.81	-2.686	-7.507	-4.639	-9.659	-2.007	-1.055	5.066	1.038	-0.244	0.691	10.43	0.012	-1.465	-6.775	-1.892	4.518	9.244	-0.468	0.854	-1.282	-0.427	1510069359
-8.715	-3.356	-4.648	4.578	3.479	1.648	1.7	-3.848	-6.82	-3.479	0.916	0.916	7.081	10.563	-2.097	-2.502	-6.348	-3.479	-10.417	-2.017	-1.321	5.432	0.854	-0.183	0.453	10.642	-0.278	-1.587	-6.409	-1.709	2.019	9.793	-1.068	0.366	-2.014	-0.183	1510069359
-9.314	-2.804	-4.959	4.15	2.563	1.77	2.499	-4.176	-8.16	-3.906	0.977	1.648	6.777	10.75	-2.293	-2.441	-6.897	-3.357	-10.598	-1.421	-1.427	5.432	-0.183	-0.122	0.999	11.036	-0.171	-1.282	-6.226	-1.953	0.902	9.82	-2.239	0.305	-4.028	0	1510069359
-9.353	-2.936	-4.455	3.845	1.77	1.587	2.994	-4.216	-9.46	-4.944	2.625	2.014	6.712	10.215	-2.204	-2.441	-6.897	-3.357	-9.874	-1.627	-1.101	4.944	0.61	-0.183	1.183	10.639	0.142	-0.916	-6.165	-2.258	1.657	9.941	-1.908	0.427	-2.93	-0.366	1510069359
-9.093	-2.955	-4.087	3.906	1.831	1.77	3.21	-4.193	-10.128	-5.127	3.967	1.526	6.659	9.74	-2	-2.197	-6.958	-3.052	-9.721	-1.513	-1.192	5.005	0.732	0	0.727	10.101	0.223	-1.038	-5.615	-1.77	1.13	10.061	-1.806	0.488	-2.197	-0.793	1510069359
-9.019	-3.291	-3.956	4.15	0.916	1.892	3.614	-4.475	-9.909	-4.822	5.859	0.61	6.782	9.536	-1.536	-1.16	-5.676	-2.319	-9.744	-1.286	-1.383	4.7	0.61	0.122	0.925	9.999	0.31	-0.977	-5.249	-1.587	1.157	9.945	-1.456	0.305	-2.38	-0.854	1510069359
-8.637	-3.18	-3.775	4.578	1.221	1.709	3.356	-3.484	-9.594	-4.456	5.798	-0.244	6.8	9.387	-0.847	-1.16	-5.676	-2.319	-9.652	-1.157	-1.562	4.456	0.61	0.244	1.481	9.972	0.53	-0.732	-5.005	-1.648	1.073	9.915	-1.291	0.244	-3.357	-0.671	1510069359
-8.782	-2.669	-3.683	5.005	1.404	1.709	2.44	-2.364	-9.227	-3.174	4.456	-0.916	6.935	9.19	0.057	-0.671	-5.005	-1.953	-9.743	-1.12	-1.761	4.15	0.488	0.366	1.879	9.83	0.712	-0.671	-4.578	-1.465	1.211	9.935	-1.138	-0.061	-4.272	-0.427	1510069359
-8.742	-1.738	-3.467	4.761	1.953	1.587	1.663	-1.763	-8.659	-2.136	2.747	-0.977	7.133	9.039	1.014	0.244	-3.662	-1.221	-9.603	-0.988	-1.902	4.15	0.488	0.366	2.188	9.628	0.947	-0.61	-3.784	-1.221	1.485	9.676	-1.519	-0.366	-4.517	-0.183	1510069359
-8.783	-1.187	-3.722	4.15	2.014	1.099	1.324	-1.549	-7.992	-1.465	1.648	-0.732	7.125	8.904	1.579	0.244	-3.662	-1.221	-9.55	-0.587	-2.003	3.906	0.061	0.427	2.334	9.369	1.217	-0.488	-3.052	-0.977	2.024	9.311	-1.985	-0.305	-3.906	-0.122	1510069359
-8.924	-1.171	-3.972	3.235	1.16	0.427	1.367	-1.684	-7.538	-1.343	0.977	-0.183	6.921	8.833	1.944	0.427	-3.052	-0.671	-9.567	-0.207	-2.027	3.601	-0.305	0.366	2.585	9.237	1.351	-0.427	-2.502	-0.793	1.922	9.452	-1.57	-0.366	-2.93	-0.366	1510069359
-9.182	-1.715	-3.449	3.113	-0.488	0.366	1.547	-2.072	-7.447	-1.648	0.916	0.671	6.448	8.691	2.121	0.366	-2.075	0.427	-9.321	-0.104	-1.804	3.113	-0.488	0.488	2.781	9.071	1.29	-0.61	-2.014	-0.671	1.108	9.563	-1.361	-0.427	-2.869	-0.427	1510069359
-9.107	-1.587	-2.95	2.502	-0.549	0.488	1.712	-2.613	-7.502	-1.648	0.916	0.671	6.084	8.547	2.249	0.366	-2.075	0.427	-9.026	-0.356	-1.658	2.869	-0.488	0.488	2.68	8.867	1.302	-0.671	-1.465	-0.488	0.718	9.391	-1.127	-0.427	-3.296	-0.61	1510069359
-9.002	-1.066	-2.212	2.563	-0.305	0.61	1.745	-3.015	-7.728	-1.831	2.563	1.526	5.728	8.811	2.257	0.122	-1.526	0.61	-9.11	-0.169	-1.487	2.563	-0.427	0.671	2.421	9.052	1.36	-0.671	-0.732	-0.244	1.254	9.04	-1.079	-0.183	-3.235	-0.61	1510069359
-9.235	-0.719	-2.485	2.136	1.221	0.305	1.725	-2.914	-7.923	-1.587	2.319	1.099	5.356	9.497	2.269	-0.366	-0.732	0.061	-9.326	0.141	-1.42	2.014	0.183	0.977	2.381	9.705	1.8	-0.549	-0.427	-0.122	1.835	9.104	-0.903	-0.305	-2.686	-0.61	1510069359
-10.471	-1.719	-3.497	1.038	0.183	-0.061	1.485	-2.792	-8.306	-1.587	2.319	1.099	5.076	10.416	2.255	-0.366	-0.732	0.061	-10.671	0.481	-1.53	1.282	0.61	1.099	2.46	10.514	2.427	-0.366	-0.427	-0.122	2.005	9.594	-1.054	-0.305	-2.38	-0.61	1510069359
-10.923	-2.854	-3.38	0.244	0.122	-0.061	1.012	-2.804	-9.277	-1.221	1.465	0.366	4.821	11.07	2.182	-0.427	-0.61	-0.122	-11.788	0.666	-1.109	1.282	0.427	1.282	2.354	11.079	2.822	-0.549	-0.732	-0.183	2.129	10.44	-0.845	-0.61	-1.77	-0.549	1510069359
-10.651	-4.103	-3.281	0.732	-1.526	0.183	1.012	-2.804	-9.277	-0.793	0.244	-0.183	4.131	11.393	1.864	-0.488	-0.183	-0.122	-12.094	0.88	-0.772	1.282	0.427	1.282	2.158	11.282	3.499	-0.671	-0.366	-0.549	2.425	10.987	-0.018	-0.732	-2.563	0.183	1510069359
-8.987	-4.514	-2.181	1.587	-2.808	0.366	0.484	-3.46	-11.465	-0.122	-1.404	-0.793	3.448	10.481	1.621	-0.488	-0.183	-0.122	-10.198	0.239	0.256	0.854	-1.709	0.854	0.829	10.069	3.844	-0.732	-0.305	-0.549	4.221	11.599	1.669	-2.136	-3.54	1.77	1510069359
-8.953	-4.128	-1.461	1.526	-1.77	0.549	0.882	-3.723	-10.627	-0.366	-0.305	-1.343	3.006	9.482	1.55	-0.549	-0.488	0.122	-8.8	0.284	1.336	1.526	0.183	0.305	-1.217	8.301	4.076	-0.854	0.305	-0.061	4.613	10.696	2.724	-2.808	-3.784	4.272	1510069359
-9.855	-3.926	-1.637	1.16	-0.305	0.183	1.08	-3.677	-9.481	-0.793	1.404	-1.892	2.226	9.615	1.251	-1.343	-0.549	0.916	-9.79	0.986	1.206	1.526	0.183	0.305	-2.559	7.692	4.652	-0.305	0.183	0.244	1.394	12.017	0.616	-0.916	-3.296	4.639	1510069359
-9.96	-4.333	-1.835	1.526	-0.427	-0.122	0.864	-3.423	-9.673	-0.671	2.93	-1.831	1.174	10.67	1.084	-1.343	-0.549	0.916	-10.343	1.244	0.714	1.465	-0.183	-0.061	-1.82	8.955	4.517	0.427	-1.221	-0.183	-0.562	12.179	-0.028	-0.671	-4.15	4.272	1510069360
-8.972	-3.947	-1.214	1.526	-0.549	0	0.226	-2.82	-10.549	-0.122	2.502	-1.221	1.11	10.765	1.353	-1.892	-1.77	1.038	-9.902	0.95	0.376	1.404	-0.183	-0.305	-0.318	9.91	4.36	0.488	-1.77	-0.305	0.193	12.211	-0.24	-1.099	-2.869	4.761	1510069360
-8.843	-3.295	-0.823	1.587	-0.732	0.427	-0.073	-2.379	-10.286	0.488	1.16	-0.732	1.824	9.728	1.797	-1.404	-1.953	-0.061	-9.386	0.858	0.309	1.404	-0.183	-0.305	0.116	9.221	4.107	-0.061	-1.587	-0.061	1.603	11.208	0.366	-0.854	-0.244	4.639	1510069360
-8.201	-3.054	-0.531	1.526	-0.854	0.366	-0.073	-2.379	-10.286	0.488	1.16	-0.732	2.115	8.927	1.922	-1.404	-1.953	-0.061	-8.991	1.092	0.158	1.831	0.061	-0.61	-0.115	8.305	3.827	-0.244	-1.465	-0.061	1.042	9.549	0.634	-0.183	1.709	3.723	1510069360
-7.655	-2.718	-0.055	1.465	-0.305	0.183	0.423	-2.804	-8.274	0.366	0.549	-0.732	1.989	8.39	1.559	-1.16	-1.038	-0.427	-8.894	1.532	-0.071	1.648	0.122	-0.671	-0.035	7.795	3.624	-0.061	-1.709	-0.183	0.432	8.403	0.233	0.671	1.526	2.686	1510069360
-7.417	-2.177	0.426	1.038	0.61	0	0.446	-2.932	-7.856	-0.061	2.441	-0.427	2.06	8.19	1.267	-0.793	-2.197	-0.916	-9.095	1.816	-0.273	1.648	0.122	-0.671	0.641	7.906	3.519	0.122	-1.831	-0.488	-0.983	7.657	-0.671	0.732	-0.61	2.197	1510069360
-7.781	-1.599	0.234	0.793	1.77	0.183	0.252	-2.524	-7.777	0.183	2.319	-0.183	2.627	8.116	1.276	-0.793	-2.197	-0.916	-9.022	2.03	-0.524	0.732	0	-0.671	1.469	8.146	3.638	0.122	-1.831	-0.488	-1.436	6.758	0	1.465	-3.113	1.099	1510069360
-8.923	-1.598	-0.502	-0.549	1.587	0.183	0.069	-2.17	-7.971	0.427	1.038	0	3.531	8.143	1.647	-0.244	-2.197	-1.282	-8.848	2.18	-0.596	0.244	0	-0.732	2.096	8.319	3.649	0.488	-1.526	-0.793	0.374	7.196	0.42	1.648	-3.357	-0.854	1510069360
-9.756	-2.217	-0.727	-0.793	0.671	0.244	0.129	-2.32	-8.351	0.671	0.183	0.183	4.338	8.129	2.18	1.099	0.977	-1.892	-9.004	2.055	-0.62	0.244	0	-0.732	2.34	8.21	3.51	0.366	-1.221	-0.671	3.394	7.677	-0.029	0.793	-1.16	-2.136	1510069360
-10.042	-2.39	0	0	0.427	0.427	0.129	-2.32	-8.351	0.671	0.183	0.183	4.64	8.348	2.623	1.099	0.977	-1.892	-9.198	1.303	-0.598	-0.732	0.183	-0.916	2.213	8.208	3.348	0.366	-0.732	-0.61	7.38	8.544	-1.08	1.465	-0.916	-1.526	1510069360
-10.965	-2.728	-0.518	-0.61	-0.488	0.549	0.171	-2.498	-8.655	0.793	-0.549	0.305	4.652	8.979	2.839	1.343	2.075	-1.77	-9.403	0.688	-0.522	-0.549	1.038	-1.221	1.657	8.555	3.347	0.61	-0.244	-0.366	9.599	9.024	-0.217	0.427	3.113	0.061	1510069360
-10.258	-2.897	-1.212	0.244	1.038	0.427	0.516	-2.461	-8.926	0.671	-1.038	0.488	4.652	8.979	2.839	1.282	1.77	-1.404	-10.818	0.36	-0.971	-0.549	1.038	-1.221	1.164	9.613	3.138	0.732	-0.305	-0.122	3.965	9.288	-1.053	-0.61	-0.122	-0.549	1510069360
-11.407	-5.365	-2.363	-0.916	-0.854	-0.854	0.664	-2.309	-9.514	0.732	-1.709	0.732	4.554	10.214	2.873	1.282	1.77	-1.404	-11.298	-0.128	-0.701	-1.099	0.061	-1.099	1.299	10.544	3.1	1.282	-0.366	-0.427	4.071	10.502	2.766	-3.601	-0.488	-3.479	1510069360
-9.068	-5.015	-1.346	0	0.305	-0.61	0.985	-2.534	-9.658	0.549	-2.319	1.282	4.746	11.286	2.382	0.916	0.427	-0.732	-11.554	-1.547	-0.063	-1.099	-1.099	-1.16	1.102	11.049	2.286	1.038	-0.122	-0.427	6.333	12.834	0.01	-3.113	0.732	0.061	1510069360
-9.427	-4.432	-2.373	0.122	-0.427	-0.671	1.324	-2.87	-9.417	0.549	-2.319	1.282	4.67	11.186	1.662	0.244	-0.671	0.916	-11.128	-2.451	0.635	-1.099	-1.099	-1.16	0.526	11.055	1.701	0.549	1.282	-0.244	2.451	10.183	-0.443	-0.122	0.244	-0.549	1510069360
-8.325	-4.642	-3.31	-0.916	0.977	-0.793	1.555	-3.186	-8.745	-0.183	-0.977	1.465	4.331	11.627	0.707	0.244	-0.671	0.916	-10.509	-2.608	1.022	-0.427	-1.16	-0.488	-0.38	11.275	1.424	0.427	2.258	0.122	0.416	10.479	-1.256	0.183	-0.305	-1.099	1510069360
-8.99	-4.217	-3.155	-0.916	0.122	-0.366	2.367	-3.571	-8.705	-0.916	0.793	1.038	3.747	11.716	-0.175	-0.122	0.366	0.854	-9.967	-2.611	0.959	-0.488	-1.282	-0.305	-1.394	11.415	1.146	0.244	2.38	0.305	0.282	10.259	-1.102	0	0	-1.587	1510069360
-8.502	-3.612	-2.436	-0.488	0.916	-0.305	2.54	-3.196	-9.039	-0.732	2.197	0.244	3.125	10.942	-0.706	-0.549	0.854	0.916	-9.277	-2.44	1.055	-0.488	-1.282	-0.305	-1.816	10.865	1.087	0.244	1.282	0.305	1.358	9.942	-1.096	0	0.671	-1.648	1510069360
-8.872	-3.437	-2.684	-0.366	1.038	-0.427	2.285	-2.376	-8.733	-0.183	1.648	-0.671	2.871	10.088	-0.851	-0.488	0.183	1.16	-9.143	-2.164	1.019	-0.61	-0.732	0	-1.552	10.117	1.219	0	0.854	0.183	1.251	9.375	-1.786	0.427	0.671	-1.587	1510069360
-8.862	-3.525	-2.726	-0.61	0.061	-0.549	1.949	-1.662	-8.308	0.183	-0.183	-1.343	2.911	9.643	-0.769	-0.061	-0.671	1.343	-8.888	-2.379	1.005	-0.671	-0.549	0.122	-1.069	9.805	1.139	-0.244	0.488	0	1.469	9.88	-0.935	0.061	-0.427	-1.77	1510069360
-8.607	-3.344	-2.68	-0.488	0	-0.427	1.82	-1.663	-8.047	0.305	-1.038	-1.526	3.107	9.444	-0.526	0.366	-0.61	1.16	-8.873	-2.407	1.01	-0.671	-0.549	0.122	-0.627	9.689	0.98	-0.305	0.732	-0.061	2.547	9.53	-0.416	-0.061	0.366	-1.465	1510069360
-8.629	-3.517	-3.019	-0.244	0.366	-0.427	1.768	-1.881	-7.812	0.183	-0.671	-1.526	3.153	9.357	-0.327	0.61	0.488	0.549	-9.104	-2.436	0.828	-0.549	-0.366	0.488	-0.476	9.598	1.116	-0.427	1.16	-0.122	2.202	9.326	-1.075	0	0.793	-1.343	1510069360
-9.076	-3.604	-2.99	-0.427	-0.549	-0.427	1.58	-1.888	-7.672	-0.244	-0.061	-1.282	3.164	9.531	-0.063	0.671	1.465	-0.061	-9.253	-2.597	0.703	-0.427	-0.488	0.427	-0.632	9.672	1.176	-0.427	0.916	-0.183	2.263	9.563	-0.793	-0.122	0.61	-1.099	1510069360
-9.184	-3.491	-2.449	-0.244	-0.916	-0.183	1.414	-1.721	-7.906	-0.488	0.244	-0.854	3.247	9.811	0.327	0.671	1.831	-0.549	-9.088	-2.492	0.746	-0.427	-0.488	0.427	-0.736	9.849	1.23	-0.427	0.61	-0.244	1.718	9.666	-0.729	-0.427	-0.183	-0.854	1510069360
-9.07	-3.376	-2.292	0.427	-0.366	0.061	1.543	-1.583	-7.998	-0.732	0	-0.366	3.426	10.06	0.707	0.549	1.709	-0.854	-8.931	-2.426	0.688	0.061	-0.122	0.793	-0.733	10.002	1.486	-0.549	0.549	-0.244	2.041	9.464	-0.727	-0.122	-0.366	-0.732	1510069360
-9.086	-3.14	-2.985	0.488	0.183	-0.122	1.736	-1.681	-7.762	-1.038	-0.183	0	3.56	10.401	0.975	0.427	1.465	-1.038	-9.312	-2.285	0.598	0.122	0.305	0.793	-0.965	10.134	1.625	-0.793	0.244	-0.061	2.354	9.382	-1.323	0.122	0.916	-0.916	1510069361
-8.878	-3.63	-2.926	0.061	-0.854	-0.244	1.971	-1.803	-7.899	-1.099	-0.122	0.427	3.427	10.786	1.142	0.122	1.343	-1.038	-9.897	-2.007	0.47	0.122	0.305	0.793	-0.886	10.458	1.652	-0.977	-0.427	0.061	1.298	9.945	-0.803	-0.183	1.282	-0.916	1510069361
-9.068	-3.834	-2.281	0.61	-0.244	0.366	1.779	-1.803	-8.501	-0.977	-0.793	0.854	3.242	10.892	1.244	-0.183	0.793	-0.977	-10.156	-1.453	0.25	0.61	-0.427	1.16	-0.081	10.763	1.92	-1.038	-0.61	-0.122	0.459	9.921	-0.676	-0.427	-0.488	-0.793	1510069361
-8.866	-3.597	-2.651	0.977	0.183	0.244	1.779	-2.091	-9.111	-0.916	-1.404	1.282	3.242	10.892	1.244	-0.549	-0.305	-1.038	-9.503	-1.349	0.624	0.549	0.671	1.099	0.228	10.292	2.281	-1.16	-0.793	-0.244	1.073	9.762	-1.145	-0.305	-1.16	-0.427	1510069361
-8.509	-4.09	-2.576	0.366	-1.282	-0.061	1.778	-2.534	-9.161	-1.038	-1.16	1.465	3.512	10.344	1.431	-0.732	-0.488	-1.099	-10.07	-0.918	0.7	0.549	0.671	1.099	-0.404	9.439	2.462	-1.404	-0.732	0	2.816	9.629	-0.863	-0.732	-0.488	-0.244	1510069361
-8.186	-4.247	-1.802	0.366	-1.343	0.122	1.586	-2.96	-9.239	-0.977	-0.549	1.465	3.15	9.65	1.152	-0.916	-0.366	-0.854	-9.705	-0.227	0.886	1.282	-0.061	1.038	-0.736	8.954	2.889	-1.099	-0.549	0	4.075	9.012	0.537	-0.427	0	0.732	1510069361
-8.882	-4.523	-1.477	0.916	-1.221	0.183	1.171	-3.167	-9.329	-0.61	-0.305	1.282	2.716	9.203	0.769	-1.16	-0.916	-0.549	-9.561	0.48	1.262	1.282	-0.061	1.038	-0.42	8.555	3.616	-0.61	-0.366	-0.366	3.216	9.435	0.768	-0.549	-0.854	1.77	1510069361
-9.198	-4.609	-1.116	1.038	-1.16	-0.183	0.907	-3.303	-9.173	-0.427	-0.183	0.854	2.586	9.115	0.581	-1.343	-1.953	-0.122	-10.284	1.007	1.188	1.221	0.061	0.732	-0.563	8.374	3.984	-0.488	-0.122	-0.366	1.883	11.03	0.829	-0.732	-2.258	2.38	1510069361
-9.244	-4.142	-0.76	0.427	-0.671	-0.549	0.362	-3.469	-9.494	-0.183	0.061	0.488	2.613	9.454	0.736	-1.038	-2.319	0.244	-10.141	1.297	1.223	0.793	-0.61	0.305	-0.482	8.648	4.328	-0.122	-0.122	-0.488	1.842	11.341	0.842	-0.488	-1.953	3.052	1510069361
-9.472	-4.003	-0.365	0.183	-0.183	-0.549	-0.4	-3.496	-9.99	0.061	0	0.122	2.378	9.572	0.961	-0.549	-1.587	0.427	-9.97	1.66	1.239	0.793	-0.61	0.305	-0.059	9.015	4.546	0	0.061	-0.671	0.758	10.864	0.152	-0.427	-1.404	2.869	1510069361
-9.332	-4.265	-0.257	0.122	-0.61	-0.671	-0.678	-3.283	-9.929	0.244	0.122	-0.366	2.378	9.572	0.961	-0.061	-0.549	0.366	-10.068	1.671	1.193	0.61	-0.732	0.122	0.017	8.917	4.473	0	0.061	-0.671	0.114	10.452	-0.134	-0.427	0	1.892	1510069361
-8.606	-4.115	-0.091	0.061	-0.488	-0.671	-0.822	-3.028	-9.655	0.061	0.122	-0.854	1.894	9.341	1.413	0.488	0.122	0.061	-9.695	1.631	1.312	0.183	-0.977	-0.183	-0.105	8.781	4.344	0.061	0.366	-0.671	0.263	9.629	-0.626	0.122	1.587	0.732	1510069361
-7.768	-3.845	0.08	-0.244	0.183	-0.61	-0.999	-2.829	-9.341	0.061	0.122	-0.854	1.866	9.234	1.605	0.854	0.549	-0.244	-9.695	1.631	1.312	0.183	-0.977	-0.183	-0.346	8.569	4.198	0.183	0.488	-0.671	-0.244	9.021	-0.345	0.366	1.465	-0.122	1510069361
-7.765	-3.633	0.051	-0.427	0.427	-0.61	-0.908	-2.64	-8.949	-0.061	-0.061	-1.221	1.983	8.982	1.641	0.977	0.61	-0.488	-8.798	1.848	1.717	0	-0.977	-0.244	-0.638	8.167	4.091	0.244	0.61	-0.61	-0.565	8.616	0.493	0.61	1.343	-0.977	1510069361
-7.632	-3.615	-0.196	-0.61	1.038	-0.427	-0.864	-2.458	-8.549	0	0.122	-1.221	2.183	9.055	1.596	0.977	0.488	-0.488	-8.707	2.05	1.919	-0.549	-0.549	-0.366	-0.859	8.075	4.255	0.427	0.732	-0.549	-0.173	8.715	0.391	0.183	0.122	-1.831	1510069361
-8.647	-4.462	-0.785	-0.854	1.648	-0.427	-0.721	-2.312	-8.591	0.061	0.244	-1.16	2.401	9.408	1.577	0.977	0.488	-0.366	-8.707	2.05	1.919	-0.549	-0.549	-0.366	-1.02	8.326	4.319	0.549	0.793	-0.305	1.486	8.915	0.805	0.305	-0.61	-1.831	1510069361
-10.387	-5.26	-1.09	0.061	0.244	-0.305	-0.788	-2.111	-9.003	0.244	0.183	-0.916	2.401	9.408	1.577	1.038	0.732	-0.244	-9.832	1.134	2.183	-0.916	-0.183	-0.488	-1.268	8.931	4.145	0.549	0.793	-0.305	2.358	9.628	0.59	0.122	-0.977	-1.892	1510069361
-9.08	-5.054	-1.107	0.305	1.038	0	-0.991	-1.913	-9.688	0.427	-0.244	-0.549	2.606	10.903	1.305	1.038	0.977	-0.061	-9.877	-0.133	2.011	-0.854	-0.61	-0.854	-1.596	9.749	3.796	0.671	0.61	0	3.024	10.896	-1.328	1.526	-1.282	-1.16	1510069361
-8.933	-4.159	-1.041	-0.488	0.854	-0.061	-0.913	-1.897	-9.924	0.366	-0.549	-0.122	2.505	11.166	0.969	0.793	1.038	0.061	-9.268	-0.523	2.141	-0.854	-0.61	-0.854	-2.077	10.183	3.378	0.671	0.549	0.122	4.511	10.483	1.621	-0.732	0.977	-1.282	1510069361
-8.934	-3.921	-1.428	-0.488	0.916	0.122	-0.268	-2.139	-9.442	-0.244	0	0.366	2.553	10.71	0.699	0.427	0.549	0.244	-9.04	-0.575	2.153	-0.488	0.061	-0.854	-2.4	9.904	2.997	0.549	0.061	0.305	2.399	9.878	0.377	0.305	0.916	-0.366	1510069361
-9.453	-4.471	-1.858	-0.366	0.183	0.244	0.705	-2.462	-8.762	-0.793	1.526	0.977	2.643	10.526	0.608	0.183	0.061	0.549	-9.235	-0.811	1.987	-0.366	0.488	-0.732	-2.263	9.728	2.722	0.61	-0.366	0.488	0.761	9.603	-0.158	-0.122	-1.77	-1.16	1510069361
-8.836	-4.401	-1.799	-0.183	0.488	0.488	1.421	-2.632	-8.6	-0.916	3.052	1.404	2.695	10.765	0.58	0.061	-0.183	0.61	-9.386	-1.146	1.687	-0.305	0.671	-0.671	-1.802	10.153	2.384	0.61	-0.366	0.488	2.744	9.954	-0.175	0.244	-0.061	-0.793	1510069361
-8.835	-4.118	-1.98	-0.061	0.793	0.671	1.203	-2.168	-8.935	-0.916	3.052	1.404	2.695	10.765	0.58	-0.183	-0.305	0.488	-9.313	-1.377	1.497	-0.183	0.854	-0.549	-1.358	10.398	2.299	0.488	-0.671	0.549	2.472	9.745	-0.286	0	0.549	-0.549	1510069361
-9.123	-4.053	-2.222	0	0.305	0.671	1.196	-1.708	-9.003	-0.305	2.441	1.587	3.232	10.7	0.84	-0.305	-0.366	0.366	-9.439	-1.442	1.282	-0.122	1.099	-0.427	-1.052	10.393	2.187	0.244	-0.854	0.793	1.741	9.739	-0.298	-0.305	0.122	-0.427	1510069361
-9.055	-3.932	-2.348	-0.061	0.427	0.732	1.404	-1.969	-9.034	0.549	-1.16	0.671	3.405	10.621	0.976	-0.427	-0.061	0.244	-9.439	-1.442	1.282	0	1.221	-0.305	-0.995	10.29	2.156	0.244	-0.854	0.793	1.461	9.837	-0.432	-0.183	-0.61	-0.366	1510069361
-8.971	-3.799	-2.342	-0.061	0.366	0.793	1.451	-2.511	-9.025	0.671	-0.977	0.305	3.419	10.442	0.991	-0.61	0.122	0.244	-9.41	-1.33	0.883	0.061	1.404	-0.183	-0.889	10.094	2.144	-0.061	-1.16	1.099	1.469	9.854	-0.383	0.122	-0.122	-0.305	1510069362
-8.957	-3.624	-2.395	-0.061	0.427	0.854	1.471	-2.833	-8.959	0.732	-0.061	0	3.619	10.314	1.194	-0.854	-0.061	0.366	-9.388	-1.274	0.635	0.122	1.709	0	-0.744	9.941	2.084	-0.122	-1.282	1.221	1.192	9.806	-0.306	0.061	0.061	-0.305	1510069362
-8.981	-3.56	-2.609	-0.061	0.305	0.793	1.333	-2.517	-8.845	0.916	-0.061	-0.488	3.619	10.314	1.194	-1.038	-0.427	0.488	-9.61	-1.26	0.274	0.122	1.709	0	-0.725	9.714	2.217	-0.122	-1.282	1.221	1.145	9.792	-0.383	-0.122	0.061	-0.305	1510069362
-8.918	-3.506	-2.611	-0.122	0.244	0.793	1.282	-2.94	-8.984	1.587	-1.16	-1.77	4.164	10.307	1.186	-1.099	-1.099	1.038	-9.714	-1.099	-0.142	0.061	1.953	0.061	-0.422	9.9	2.216	-0.244	-2.136	1.343	1.056	9.869	-0.358	-0.061	0	-0.244	1510069362
-8.91	-3.419	-2.584	-0.183	0.183	0.671	1.488	-5.493	-9.557	2.075	-0.366	-3.357	6.369	10.283	0.941	-1.038	-2.625	2.441	-9.763	-1.046	-0.455	0.061	1.526	0.061	0.335	9.954	2.257	-0.671	-2.441	1.221	0.935	9.777	-0.31	0	0	-0.183	1510069362
-8.998	-3.442	-2.65	-0.061	0.122	0.61	1.488	-5.493	-9.557	2.075	-0.366	-3.357	6.369	10.283	0.941	-0.977	-3.784	4.089	-9.746	-1.002	-0.538	0	1.587	0.183	1.333	9.403	1.963	-0.549	-1.953	1.526	0.864	9.817	-0.327	-0.061	-0.183	-0.244	1510069362
-9.057	-3.365	-2.772	-0.244	0	0.671	1.96	-6.105	-8.186	2.441	0.122	-5.066	7.552	9.347	1.113	-0.854	-1.526	4.456	-9.759	-0.87	-0.671	0	1.404	0.122	2.511	8.912	1.847	-0.183	-0.549	1.831	0.798	9.885	-0.218	0	0.122	-0.122	1510069362
-9.045	-3.151	-2.704	-0.305	-0.061	0.671	1.854	-7.573	-7.506	1.526	-0.61	-5.371	8.568	7.744	0.469	-0.427	1.099	4.272	-9.761	-0.836	-0.878	-0.122	1.343	0.183	3.007	8.667	2.126	0.183	0.793	2.075	0.628	9.816	-0.327	0	-0.061	-0.122	1510069362
-8.955	-3.122	-2.576	-0.244	0	0.549	1.906	-7.733	-6.98	0.916	2.197	-6.165	8.568	7.744	0.469	0.061	2.014	4.517	-9.761	-0.836	-0.878	-0.061	1.099	0.183	2.877	8.739	1.973	0.427	2.136	2.625	0.605	9.863	-0.29	0	0.061	-0.122	1510069362
-9.03	-3.084	-2.603	-0.305	-0.183	0.488	1.812	-7.983	-6.693	0.061	2.014	-6.165	8.43	7.49	0.255	0.427	2.319	4.395	-9.716	-0.691	-1.355	-0.061	1.099	0.122	3.176	8.912	1.894	0.793	3.052	2.869	0.604	9.857	-0.206	-0.122	0.244	-0.183	1510069362
-9.1	-2.972	-2.62	-0.366	-0.122	0.488	1.623	-8.86	-6.86	-0.305	3.723	-6.287	8.689	7.602	0.135	0.916	2.502	4.089	-9.873	-0.697	-1.644	-0.244	1.099	0.122	3.637	9.178	2.084	0.793	3.723	2.808	0.632	9.767	-0.245	0.061	0.183	-0.122	1510069362
-9.148	-2.881	-2.61	-0.244	-0.061	0.427	1.646	-8.758	-6.747	-0.305	3.723	-6.287	8.689	7.602	0.135	1.099	3.845	3.967	-9.961	-0.687	-1.852	-0.244	0.732	0.061	3.914	9.528	2.091	0.61	4.517	2.93	0.651	9.835	-0.146	0	0.183	-0.122	1510069362
-9.19	-2.834	-2.567	-0.244	-0.122	0.427	1.576	-8.849	-6.568	-0.549	5.554	-6.592	8.271	7.452	0.306	1.465	4.639	3.357	-9.934	-0.7	-1.878	-0.244	0.366	0.061	4.175	9.387	2.36	0.366	5.066	3.052	0.634	9.889	-0.136	-0.122	0.183	-0.122	1510069362
-9.164	-2.62	-2.553	-0.183	0.061	0.366	2.369	-8.794	-6.057	-0.549	5.554	-6.592	7.362	7.419	1.394	1.892	5.371	2.747	-9.903	-0.66	-1.903	-0.183	0.183	0.061	3.82	9.119	2.681	0.122	5.005	3.113	0.715	9.863	-0.207	-0.061	0	0	1510069362
-9.184	-2.445	-2.609	-0.244	-0.122	0.305	2.369	-8.794	-6.057	-0.793	6.592	-6.592	7.362	7.419	1.394	2.014	6.226	2.38	-9.805	-0.621	-1.814	-0.183	0	0.061	3.369	9.044	2.74	0.061	4.7	3.113	0.685	9.871	-0.214	-0.061	0	0	1510069362
-9.174	-2.432	-2.522	-0.244	-0.122	0.244	3.052	-8.209	-5.442	-0.793	6.592	-6.592	6.717	7.374	2.101	2.014	6.897	1.953	-9.805	-0.621	-1.814	-0.244	-0.183	0.061	3.316	8.675	3.187	0.061	4.7	3.113	0.77	9.825	-0.184	-0.183	0.061	0.061	1510069362
-9.214	-2.462	-2.507	-0.183	0	0.244	5.071	-6.79	-4.288	-1.038	7.324	-6.47	5.073	7.2	3.217	1.709	6.47	1.526	-9.885	-0.604	-1.846	-0.244	0.061	0.061	3.301	8.765	3.445	0.244	4.028	2.502	0.9	9.823	-0.232	-0.061	0.122	0.061	1510069362
-9.262	-2.509	-2.535	-0.183	0	0.244	5.819	-5.428	-3.323	-1.282	6.592	-5.554	5.073	7.2	3.217	1.465	3.845	0.977	-9.885	-0.604	-1.846	-0.244	-0.244	0.183	3.442	8.358	3.835	0.305	3.54	2.075	0.944	9.807	-0.133	-0.061	0.244	0.183	1510069362
-9.252	-2.521	-2.541	-0.061	0	0.183	6.992	-4.847	-2.766	-1.709	4.7	-5.005	5.344	7.159	3.781	1.221	2.319	0.671	-9.863	-0.636	-1.883	-0.122	-0.183	0.061	2.98	8.144	3.917	0.488	3.113	1.709	0.63	9.871	-0.084	-0.183	0	0.183	1510069362
-9.203	-2.431	-2.533	0	-0.061	0.183	7.318	-4.258	-2.479	-2.136	3.479	-4.456	6.148	7.458	4.24	0.793	2.38	0.427	-9.863	-0.636	-1.883	-0.061	-0.244	0.061	2.631	8.047	3.942	0.488	1.953	1.404	0.568	9.873	-0.136	-0.183	-0.122	0.183	1510069362
-9.324	-2.388	-2.493	0.183	0	0.122	6.295	-3.364	-2.639	-2.197	1.343	-3.784	6.148	7.458	4.24	0.244	1.648	0.549	-9.733	-0.585	-1.95	0.061	0	-0.061	2.383	7.924	4.35	0.549	1.099	0.916	0.557	9.845	-0.095	-0.183	-0.244	0.122	1510069362
-9.275	-2.273	-2.443	0.305	0	0.061	6.179	-1.973	-3.466	-2.197	1.343	-3.784	6.071	7.218	4.334	0.244	-1.282	0.854	-9.733	-0.585	-1.95	0	0	-0.061	2.383	7.924	4.35	0.549	1.099	0.916	0.736	9.861	-0.084	-0.122	-0.305	0.122	1510069362
-9.256	-2.181	-2.425	0.305	0.122	0	6.271	0.182	-3.626	-0.427	-0.183	0.488	7.791	7.679	5.834	-0.793	-2.319	2.075	-9.711	-0.713	-1.981	0.244	-0.122	-0.122	2.181	7.773	4.334	-0.122	-0.671	-0.122	0.797	9.856	-0.139	-0.122	-0.305	0.061	1510069362
-9.51	-2.199	-2.489	0.427	-0.122	0	4.747	1.013	-3.147	-0.793	-3.906	0.488	7.791	7.679	5.834	-1.221	0.61	2.197	-9.548	-0.664	-1.851	0.488	0	-0.183	2.873	7.564	4.411	-0.366	-1.038	-0.122	0.851	9.877	-0.007	-0.122	-0.427	0.061	1510069362
-9.317	-1.93	-2.305	0.366	-0.122	-0.061	5.98	-2.469	-3.918	-0.427	-4.578	1.465	7.129	7.342	5.801	-2.014	2.319	1.831	-9.768	-0.695	-2.015	0.61	0.061	-0.366	4.119	8.019	4.424	-0.793	-1.282	0	1.073	9.863	-0.031	-0.183	-0.427	0.061	1510069362
-9.505	-1.812	-2.408	0.183	0.122	-0.061	5.894	-7.616	-2.589	-0.122	1.587	0.061	7.244	7.232	3.107	4.822	-1.038	-0.061	-9.768	-0.695	-2.015	0.549	0.366	-0.305	4.798	7.777	4.546	-0.916	-0.854	-0.366	1.144	9.825	0.007	-0.122	-0.305	0	1510069362
-9.851	-1.885	-2.555	0.122	-0.183	-0.061	8.388	-8.352	-1.809	0.671	3.113	-0.305	7.244	7.232	3.107	-1.953	-1.526	-0.549	-9.869	-0.406	-2.222	0.549	0	-0.122	4.45	7.34	4.765	-0.916	-0.854	-0.366	1.37	9.769	-0.025	-0.122	-0.427	0	1510069363
-9.448	-1.843	-2.271	-0.061	-0.061	-0.122	9.219	-7.141	-0.828	0.671	3.113	-0.305	8.492	5.643	3.119	-1.343	1.709	0.244	-9.869	-0.406	-2.222	0.122	-0.061	0	4.008	7.492	4.366	-0.427	-0.977	-0.732	1.431	9.995	-0.035	-0.122	-0.305	0	1510069363
-9.281	-2.035	-2.305	0	0	-0.122	8.061	-3.165	-1.194	0.305	0.854	-0.732	8.288	4.78	5.632	0.488	-0.732	1.526	-9.597	-0.739	-2.032	0.183	0.183	0	4.459	7.892	4.23	-0.549	-1.465	-0.61	1.257	9.863	-0.036	-0.061	0.061	-0.122	1510069363
-9.379	-2.364	-2.285	0.122	0	-0.061	8.695	-3.723	-1.987	0	2.502	-0.732	8.288	4.78	5.632	2.502	-1.343	1.404	-9.729	-0.55	-1.987	0.366	0.366	-0.061	5.145	7.625	4.694	-0.488	-1.099	-0.488	1.169	9.741	-0.025	0	-0.122	-0.122	1510069363
-9.477	-2.323	-2.396	0.183	0	0.122	9.331	-3.929	-2.067	1.16	3.357	-0.061	8.704	6.986	6.218	-1.77	1.709	2.563	-9.672	-0.743	-1.938	0.183	0.183	0	5.298	7.578	4.792	-0.488	-0.488	-0.305	1.406	9.774	0.036	0	-0.122	0	1510069363
-9.438	-2.159	-2.442	0.061	-0.122	0.122	9.088	-2.743	-1.213	1.16	3.357	-0.061	5.614	4.486	6.363	-1.648	0.916	1.526	-9.672	-0.743	-1.938	0.305	0	-0.061	4.746	7.752	4.602	-0.732	-0.427	-0.183	1.263	9.86	0.056	-0.183	0	0.061	1510069363
-9.392	-2.08	-2.388	0.061	-0.061	0.061	9.099	-0.699	-1.524	2.075	2.136	0.671	5.614	4.486	6.363	-1.16	-4.517	1.343	-9.616	-0.63	-2.091	0.244	0.122	0	3.982	7.683	4.439	-0.732	-0.427	-0.183	1.026	9.856	0.005	-0.122	-0.305	0.061	1510069363
-9.341	-1.964	-2.324	0.061	0	0	9.572	-0.922	-1.126	2.197	-0.732	1.282	7.758	4.644	5.891	-1.221	-5.066	1.038	-9.628	-0.563	-2.111	0.122	0.061	-0.061	3.673	7.57	4.347	-0.732	-0.732	-0.183	1.046	9.833	-0.039	-0.061	-0.122	0	1510069363
-9.42	-1.968	-2.289	0	-0.061	0	9.329	-2.536	-1.19	2.319	-0.122	1.831	9.128	4.498	4.805	-1.77	-2.38	0.916	-9.628	-0.563	-2.111	-0.061	0.183	0.061	3.74	7.522	4.249	-0.366	-1.648	-0.549	1.175	9.777	0.004	-0.061	-0.061	0	1510069363
-9.436	-1.995	-2.358	-0.122	0	0	9.141	-2.834	-0.316	2.319	-0.122	1.831	8.354	4.077	3.616	-1.648	-4.272	1.221	-9.621	-0.711	-2.094	-0.061	0.244	0	4.247	7.794	4.282	-0.366	-1.648	-0.549	1.273	9.799	0.023	0	-0.061	0	1510069363
-9.484	-2.086	-2.401	-0.183	-0.122	0	9.222	-2.211	0.484	0.793	-0.793	2.625	8.915	3.542	3.228	-1.221	-6.714	1.587	-9.674	-0.554	-2.123	0.061	0	0	4.533	7.741	4.413	-0.366	-1.587	-0.793	1.298	9.789	0.039	0	0.061	0	1510069363
-9.435	-2.169	-2.382	-0.244	-0.122	0	8.387	-2.373	0.689	0.244	-0.854	1.77	10.674	3.034	2.866	-1.16	-5.493	1.892	-9.674	-0.554	-2.123	-0.122	-0.061	0	4.51	7.495	4.15	-0.122	-1.404	-0.793	1.186	9.843	0.069	-0.061	0.061	0	1510069363
-9.368	-2.163	-2.387	-0.244	-0.122	0	8.715	-3.949	0.935	0.732	0	1.16	10.781	2.047	1.477	0.122	-2.991	1.221	-9.615	-0.645	-2.082	-0.122	0	-0.061	4.846	7.68	4.026	-0.122	-1.404	-0.793	1.073	9.851	0.037	0	0.061	0	1510069363
-9.327	-2.192	-2.345	-0.183	-0.061	0	8.715	-3.949	0.935	0.732	0	1.16	10.795	1.68	1.583	-0.061	-2.991	1.282	-9.666	-0.697	-2.117	-0.244	0	-0.061	4.865	7.471	4.148	-0.244	-1.343	-0.366	1.024	9.833	0.031	0	0.061	0	1510069363
-9.378	-2.186	-2.382	-0.183	-0.061	-0.061	8.939	-3.218	0.993	1.038	-0.671	0.732	11.194	2.078	1.089	-0.122	-2.991	1.77	-9.666	-0.697	-2.117	-0.183	-0.061	-0.061	4.398	7.79	3.941	-0.061	-0.916	-0.427	1.075	9.818	0.004	0	0.122	0	1510069363
-9.362	-2.204	-2.338	-0.122	-0.122	-0.061	9.294	-3.097	0.822	1.343	-0.488	0.122	10.927	1.957	0.647	0	-3.113	1.77	-9.671	-0.69	-2.145	-0.183	-0.122	-0.061	4.669	8.166	3.834	-0.061	-0.916	-0.427	1.056	9.843	0.031	-0.061	0.122	0	1510069363
-9.399	-2.186	-2.334	-0.122	0	-0.061	9.294	-3.097	0.822	1.587	-0.854	-0.183	10.493	1.664	0.262	0.061	-3.54	1.465	-9.702	-0.694	-2.108	-0.244	-0.183	-0.061	4.974	7.851	4.018	-0.183	-0.854	-0.305	1.002	9.823	0.013	0	0	0	1510069363
-9.442	-2.201	-2.354	-0.122	-0.061	-0.061	9.361	-3.009	1.214	1.587	-0.854	-0.183	10.686	1.549	-0.335	0	-4.211	1.648	-9.702	-0.694	-2.108	-0.244	-0.183	-0.061	4.555	7.842	3.886	-0.061	-0.122	-0.366	1.083	9.849	0.037	-0.061	0	0	1510069363
-9.433	-2.135	-2.373	-0.183	-0.122	0	9.361	-3.009	1.214	1.709	-1.038	0.061	11.057	1.181	-0.658	-0.122	-4.15	1.831	-9.568	-0.752	-1.97	-0.183	-0.366	-0.061	4.555	7.842	3.886	-0.061	-0.122	-0.366	1.108	9.848	0.051	-0.061	0	0	1510069363
-9.384	-2.079	-2.344	-0.183	-0.061	-0.061	9.326	-3.449	1.281	1.648	-0.366	0.061	10.947	0.871	-1.615	0.305	-4.456	1.831	-9.636	-0.723	-2.01	-0.183	-0.183	-0.122	4.351	7.888	3.768	0.061	-0.366	-0.244	1.139	9.835	0.035	-0.061	-0.061	0	1510069363
-9.39	-2.143	-2.318	-0.061	0	0	8.818	-3.256	2.098	2.014	-0.366	-0.122	11.21	0.512	-2.242	0.488	-3.967	2.136	-9.636	-0.723	-2.01	-0.122	-0.244	-0.061	4.497	7.928	3.762	0	-0.305	-0.122	1.147	9.828	-0.004	0	0	0	1510069363
-9.375	-2.126	-2.32	-0.061	-0.061	-0.061	8.569	-4.442	2.574	1.892	-3.418	-0.366	11.143	0.158	-3.122	0.671	-2.197	1.709	-9.623	-0.787	-1.992	-0.183	-0.244	-0.061	4.622	8.063	3.661	0.122	-0.061	-0.122	1.157	9.835	-0.028	0	0	0	1510069363
-9.384	-2.193	-2.271	0.061	0	-0.061	8.506	-5.016	2.803	1.587	-1.648	-0.061	10.616	-0.511	-3.425	0.732	-0.916	1.221	-9.606	-0.79	-1.921	-0.122	-0.244	-0.061	5.03	7.807	3.686	0	0.061	0.061	1.157	9.835	-0.028	0	0	0	1510069363
-9.412	-2.201	-2.336	0.061	0	-0.061	8.506	-5.016	2.803	1.099	0.427	0.183	10.524	-0.908	-3.241	0.793	-1.343	1.343	-9.606	-0.79	-1.921	-0.122	-0.244	-0.061	5.03	7.807	3.686	0.061	0.61	0.244	1.157	9.835	-0.028	0	0	0	1510069363
-9.43	-2.17	-2.352	0.061	-0.122	0	7.896	-5.195	3.299	0.427	0.916	-0.061	10.615	-0.786	-2.919	0.488	-0.977	1.465	-9.664	-0.693	-1.852	-0.122	-0.183	-0.061	4.369	7.751	3.645	0.305	1.038	0.244	1.157	9.835	-0.028	0	0	0	1510069363
-9.412	-2.047	-2.324	0	-0.061	-0.061	8.23	-4.804	3.173	-0.366	1.465	-0.244	10.048	-0.656	-2.755	-0.183	0.061	1.038	-9.664	-0.693	-1.852	-0.183	-0.244	-0.061	4.57	7.929	3.815	0.488	0.977	0.366	1.157	9.835	-0.028	0	0	0	1510069364
-9.444	-2.05	-2.297	0.061	-0.061	-0.061	8.297	-4.102	2.571	-1.221	0.122	-0.549	9.449	-0.468	-2.661	-0.732	-1.709	0.854	-9.682	-0.709	-1.891	-0.244	-0.244	0	4.285	8.012	3.931	0.488	1.16	0.244	1.157	9.835	-0.028	0	0	0	1510069364
-9.375	-2.062	-2.272	0.061	0.061	-0.061	8.674	-3.088	1.914	-1.099	0.366	-0.549	10.561	-0.351	-2.876	-1.099	0.854	1.038	-9.684	-0.787	-1.867	-0.244	-0.244	0	3.841	8.075	3.859	0.488	1.16	0.244	1.157	9.835	-0.028	0	0	0	1510069364
-9.452	-2.125	-2.329	0.061	-0.061	0	9.705	-2.864	1.593	-0.793	-1.709	-0.427	9.599	-0.486	-3.48	-0.793	0.061	0.732	-9.684	-0.787	-1.867	-0.183	-0.122	0	3.961	7.898	3.826	0.427	0.854	0.183	1.157	9.835	-0.028	0	0	0	1510069364
-9.46	-2.052	-2.351	0.061	-0.061	-0.061	9.705	-2.864	1.593	-0.061	-2.502	0	9.826	-0.858	-4.292	-0.854	0.183	0.793	-9.7	-0.788	-1.869	-0.122	-0.122	0	4.152	7.87	3.927	0.488	0.549	0.061	1.136	9.847	-0.029	-0.061	0	0	1510069364
-9.448	-2.028	-2.353	0	-0.122	-0.061	8.491	-3.9	1.735	-0.061	-2.502	0	9.875	-0.767	-4.21	-0.427	0.61	0.671	-9.688	-0.813	-1.865	-0.061	-0.122	-0.061	4.091	8.031	3.936	0.488	0.549	0.061	1.215	9.833	0.038	-0.061	0	0	1510069364
-9.388	-2.019	-2.323	0	0	-0.061	8.565	-4.712	1.86	0.061	-2.808	-0.061	9.397	-0.76	-4.538	0	-0.61	0.244	-9.688	-0.813	-1.865	0.122	-0.122	-0.061	4.204	8.205	4.02	0.366	0.305	0	1.251	9.819	-0.024	-0.061	-0.122	0	1510069364
-9.426	-2.032	-2.34	0	0	-0.122	7.923	-5.082	2.018	0.793	-1.77	0.305	9.993	-0.829	-3.893	0.366	0.977	-0.183	-9.613	-0.702	-1.784	0.183	0.061	-0.061	4.401	8.174	4.072	0	0.366	0.061	1.255	9.802	-0.055	-0.061	-0.061	0	1510069364
-9.441	-2.064	-2.352	-0.061	0	-0.122	7.923	-5.082	2.018	0.854	-3.235	0.183	9.884	-0.775	-3.875	0.916	2.197	-0.671	-9.691	-0.717	-1.842	0.061	0	0.061	4.28	8.065	4.014	-0.244	0.244	0.122	1.371	9.802	-0.038	0	0	-0.061	1510069364
-9.455	-2.077	-2.296	-0.061	-0.061	-0.122	8.245	-5.536	2.092	0.854	-3.235	0.183	9.61	-0.908	-4.359	1.587	1.038	-1.038	-9.691	-0.717	-1.842	0	-0.061	0	4.098	7.97	3.914	-0.427	0.427	0	1.311	9.8	-0.023	0	0	0	1510069364
-9.482	-2.119	-2.316	-0.122	-0.122	-0.122	8.373	-5.225	2.364	2.136	-2.197	0.671	9.686	-1.065	-3.773	1.953	1.953	-1.221	-9.69	-0.621	-1.829	-0.061	-0.061	0	4.137	7.848	3.863	-0.427	0.305	-0.061	1.276	9.805	0.012	0	0	0	1510069364
-9.475	-2.183	-2.297	-0.122	-0.122	-0.122	7.205	-6.605	2.365	2.502	-2.441	0.793	10.105	-1.122	-2.816	1.831	1.404	-1.099	-9.698	-0.726	-1.779	-0.122	-0.061	0.061	4.165	7.705	4.057	-0.244	0.366	-0.061	1.285	9.831	0.023	-0.061	0	-0.061	1510069364
-9.471	-2.155	-2.344	-0.122	-0.122	-0.061	5.782	-7.35	2.543	2.563	-1.831	0.732	11.608	-1.064	-1.564	1.526	1.526	-0.732	-9.698	-0.726	-1.779	-0.122	-0.122	0.061	4.115	7.907	3.999	-0.061	0.305	-0.122	1.236	9.843	0.068	-0.061	0	-0.061	1510069364
-9.432	-2.083	-2.369	-0.122	-0.122	-0.061	5.782	-7.35	2.543	2.136	-1.343	0.488	12.072	-1.278	-1.115	1.282	4.395	-0.305	-9.685	-0.723	-1.782	-0.183	-0.122	0.061	4.377	7.785	4.107	-0.183	0.183	-0.061	1.212	9.837	0.005	0	-0.122	-0.061	1510069364
-9.417	-2.083	-2.358	-0.183	-0.122	-0.061	4.234	-8.814	3.383	1.892	-1.892	0.305	11.544	-1.445	-0.787	0.671	1.221	0.366	-9.708	-0.568	-1.754	-0.305	-0.183	0.061	4.307	7.784	4.082	-0.183	0.305	0.183	1.257	9.839	-0.049	0	0	-0.061	1510069364
-9.377	-2.094	-2.254	-0.122	-0.061	-0.061	4.533	-8.412	3.723	1.282	-0.732	-0.488	11.146	-1.12	-0.725	0.488	1.099	0.61	-9.708	-0.568	-1.754	-0.427	-0.244	0.061	4.06	7.89	4.226	0.122	0.366	0.122	1.321	9.81	-0.089	-0.061	0.061	-0.061	1510069364
-9.423	-2.115	-2.293	-0.122	-0.061	-0.061	4.797	-7.738	3.872	0.671	0.977	-1.099	11.115	-1.072	-0.385	0.061	2.319	0.793	-9.671	-0.549	-1.702	-0.488	-0.183	0.122	4.012	7.83	4.132	0	0.305	0.122	1.263	9.795	-0.047	-0.061	0.061	-0.061	1510069364
-9.448	-2.149	-2.326	-0.183	-0.122	-0.061	3.609	-7.705	3.898	-0.122	-0.488	-1.221	11.307	-1.55	-0.115	-0.671	0.427	1.221	-9.621	-0.681	-1.644	-0.366	-0.122	0.061	4.088	7.666	4.106	0.244	0.366	0.122	1.3	9.804	-0.035	-0.061	0.122	-0.061	1510069364
-9.435	-2.152	-2.333	-0.244	-0.122	0	3.743	-7.675	3.738	-1.587	-0.244	-1.16	11.256	-1.304	0.398	-1.465	0.427	1.648	-9.654	-0.694	-1.635	-0.183	0	0	3.965	7.837	4.273	0.488	0.244	0.366	1.317	9.818	0.005	-0.061	0.122	-0.061	1510069364
-9.35	-2.15	-2.322	-0.183	-0.122	-0.061	5.128	-7.153	3.573	-2.502	-0.061	-1.221	10.581	-0.992	0.495	-2.014	1.526	1.587	-9.71	-0.627	-1.666	-0.244	0	0	3.906	7.959	4.27	0.366	0.183	0.366	1.232	9.831	-0.043	-0.122	0.122	0	1510069364
-9.306	-2.249	-2.21	-0.061	0	-0.061	6.008	-6.743	3.653	-2.319	-0.122	-0.916	10.231	-1.231	-0.138	-2.136	1.16	1.221	-9.68	-0.595	-1.686	-0.183	0	0	4.008	7.98	4.28	0.305	0.122	0.305	1.16	9.818	-0.045	-0.061	0.061	-0.061	1510069364
-9.391	-2.315	-2.193	-0.061	0	-0.061	6.008	-6.743	3.653	-2.319	-0.122	-0.916	9.716	-1.296	-0.968	-2.075	1.221	0.671	-9.686	-0.55	-1.671	-0.183	0.061	-0.061	4.084	7.978	4.264	0.122	0	0.305	1.209	9.81	-0.022	-0.061	0.061	-0.061	1510069364
-9.473	-2.372	-2.227	-0.061	-0.061	-0.061	8.379	-5.637	3.351	-1.77	0.671	-0.61	9.428	-1.675	-1.925	-1.221	-0.061	0.244	-9.747	-0.623	-1.694	-0.122	0	-0.061	4.167	7.781	4.24	0.061	0.061	0.122	1.257	9.814	0.057	-0.122	0.122	0	1510069364
-9.426	-2.364	-2.233	-0.061	-0.122	-0.061	7.358	-6.174	3.266	0.122	0.183	0.122	9.716	-1.933	-3.083	-0.122	-0.488	0	-9.77	-0.674	-1.713	0.061	-0.061	-0.061	4.055	7.848	4.258	0.122	0.122	0	1.15	9.871	0.133	-0.061	0.061	0	1510069364
-9.362	-2.425	-2.151	0.061	-0.061	0	6.715	-7.025	3.001	0.122	0.183	0.122	10.238	-1.893	-2.674	0.977	0	0	-9.735	-0.72	-1.698	0.305	0.061	0	3.931	7.966	4.223	-0.061	-0.061	-0.061	1.065	9.873	0.173	-0.061	-0.061	0	1510069364
-9.405	-2.339	-2.178	0.183	0	0	7.535	-6.96	2.95	1.77	0.122	-0.061	10.22	-1.61	-1.669	2.014	1.16	-0.305	-9.743	-0.696	-1.75	0.366	0	0	3.926	7.949	4.18	-0.305	-0.366	-0.366	1.14	9.814	0.116	-0.061	-0.122	0	1510069365
-9.457	-2.277	-2.2	0.122	-0.061	0	7.126	-6.428	3.249	1.77	0.122	-0.061	10.031	-1.562	-0.299	2.197	0.732	-0.61	-9.731	-0.559	-1.69	0.244	-0.122	-0.061	4.009	7.943	4.159	-0.305	-0.366	-0.366	1.157	9.849	0.154	-0.061	-0.122	0	1510069365
-9.356	-2.218	-2.152	0.061	0	0	6.572	-5.891	3.768	2.319	-0.732	0.122	9.954	-1.73	-0.348	2.808	1.221	-1.16	-9.672	-0.483	-1.611	0.122	-0.061	0	4.242	8.077	4.256	-0.305	-0.366	-0.366	1.158	9.828	0.156	-0.061	-0.183	0	1510069365
-9.386	-2.316	-2.125	0.122	0	0	6.572	-5.891	3.768	2.502	-1.343	0.916	10.434	-1.61	2.006	2.38	1.526	-1.404	-9.662	-0.553	-1.643	0.122	-0.061	-0.061	4.187	7.922	4.162	-0.244	0.305	-0.366	1.202	9.812	0.153	-0.122	-0.122	0	1510069365
-9.489	-2.36	-2.226	0.183	0	0	3.961	-7.994	3.43	1.526	0.244	0.732	11.769	-1.631	4.126	0.732	1.404	-0.916	-9.798	-0.629	-1.659	0.061	-0.183	-0.061	4.095	7.875	3.976	-0.244	0.305	-0.366	1.288	9.808	0.154	-0.061	-0.122	0	1510069365
-9.454	-2.216	-2.257	0.122	0	0	2.705	-8.226	4.148	1.526	0.244	0.732	11.646	-2.012	2.424	0	0.488	-0.366	-9.796	-0.55	-1.66	0.061	-0.183	0	4.718	7.903	4.432	-0.183	-0.488	-0.183	1.183	9.887	0.224	-0.122	-0.122	0.061	1510069365
-9.507	-1.993	-2.277	-0.061	-0.122	0	3.396	-8.172	4.486	0.122	0.061	0.305	11	-1.721	1.233	-0.122	-0.427	-0.122	-9.713	-0.422	-1.638	-0.122	-0.244	0	4.283	7.86	4.283	-0.183	0.244	-0.122	1.069	9.848	0.176	-0.122	-0.305	0.061	1510069365
-9.39	-2.043	-2.163	-0.061	0	-0.061	3.504	-8.1	4.248	-0.549	1.587	-0.061	10.917	-1.688	1.773	-1.16	-1.221	0.366	-9.757	-0.45	-1.613	-0.244	-0.244	0.061	3.761	7.686	4.037	-0.183	0.244	-0.122	1.208	9.856	0.104	-0.061	-0.244	0	1510069365
-9.387	-2.105	-2.172	0	0.061	0	3.795	-7.407	3.828	-1.709	2.38	-0.671	11.161	-1.48	2.323	-2.197	-3.174	0.732	-9.64	-0.575	-1.55	-0.122	-0.183	0.061	3.504	7.736	4.121	0.244	-0.061	-0.122	1.416	9.784	0.068	-0.061	-0.061	-0.061	1510069365
-9.409	-2.107	-2.254	-0.061	-0.122	-0.061	5.656	-6.52	3.259	-2.93	0.549	-0.854	10.77	-0.883	1.756	-2.686	-3.296	0.977	-9.649	-0.638	-1.504	0.061	-0.061	0	3.866	8.087	4.353	0	-0.671	-0.061	1.504	9.784	0.08	-0.061	0.061	0	1510069365
-9.344	-2.223	-2.147	0	0	-0.061	7.387	-6.168	3.181	-3.174	2.93	-0.793	10.421	-1.317	-0.24	-2.563	-2.991	0.671	-9.628	-0.475	-1.515	0	0	0	4.389	8.091	4.484	0	-0.671	-0.061	1.353	9.814	0.099	-0.122	-0.061	0	1510069365
-9.434	-2.281	-2.113	0.061	0	0	9.611	-4.389	3.088	-1.892	3.54	-0.183	9.804	-1.459	-1.944	-1.648	-3.418	0.122	-9.7	-0.493	-1.565	-0.061	0	0	4.078	7.997	4.243	-0.183	-0.366	0	1.287	9.782	0.11	-0.122	-0.061	0	1510069365
-9.488	-2.224	-2.187	0.061	-0.061	-0.061	10.533	-4.015	2.909	-1.892	3.54	-0.183	9.301	-1.896	-3.802	-0.183	-1.587	-0.427	-9.7	-0.578	-1.55	0.061	0.061	0	4.078	7.794	4.161	-0.427	-0.183	0	1.3	9.83	0.138	-0.061	0	0	1510069365
-9.439	-2.217	-2.131	0.061	-0.061	-0.061	10.533	-4.015	2.909	-0.305	3.54	0.549	8.965	-2.257	-4.328	1.282	-3.235	-0.793	-9.648	-0.63	-1.633	0.183	0.061	-0.061	3.985	7.683	4.055	-0.427	-0.183	0	1.193	9.845	0.251	-0.122	-0.061	0	1510069365
-9.432	-2.358	-2.059	0.122	-0.061	0.061	8.788	-4.043	2.293	0.732	3.784	0.549	9.859	-1.931	-3.003	1.892	-2.991	-1.038	-9.629	-0.585	-1.571	0.305	0.183	-0.061	3.965	7.651	4.1	0	0	-0.061	1.232	9.831	0.221	-0.061	-0.183	0	1510069365
-9.459	-2.232	-2.122	0.183	-0.061	0.122	8.788	-4.043	2.293	1.648	3.174	0.366	11.265	-1.272	-0.993	1.343	1.77	-0.977	-9.755	-0.508	-1.626	0.122	0	-0.061	4.042	7.899	4.242	0.122	-0.061	-0.183	1.375	9.793	0.206	-0.061	-0.122	0	1510069365
-9.454	-2.066	-2.183	0	-0.122	0.061	8.608	-3.88	2.981	1.587	1.404	0.793	10.6	-1.247	-1.951	1.526	0.61	-0.916	-9.671	-0.605	-1.578	0.122	0.061	0	4.171	8.18	4.282	-0.122	-0.244	-0.305	1.475	9.802	0.238	-0.122	-0.061	0.061	1510069365
-9.475	-2.076	-2.146	-0.061	-0.061	0.061	8.46	-3.278	3.202	2.136	0.427	1.343	10.914	-1.384	-2.433	1.587	-0.244	-0.916	-9.637	-0.549	-1.622	0.061	0.122	0	4.066	8.201	4.248	-0.305	-0.305	-0.183	1.394	9.81	0.228	-0.122	-0.183	0.061	1510069365
-9.467	-2.101	-2.105	-0.061	0.061	0.061	8.278	-3.549	3.535	2.136	0.427	1.343	11.751	-1.343	-1.749	1.16	3.418	-0.732	-9.703	-0.536	-1.694	0	0.122	0	3.893	7.954	4.091	-0.427	-0.305	-0.183	1.439	9.799	0.153	-0.122	-0.122	0.061	1510069365
-9.446	-2.121	-2.153	-0.122	0	0.061	7.653	-4.093	3.755	2.075	-0.366	1.648	11.006	-1.507	-1.017	0.671	2.319	-0.305	-9.735	-0.511	-1.715	-0.061	0	0	4.018	7.775	4.078	-0.366	-0.427	-0.244	1.471	9.793	0.172	-0.061	0.061	0.061	1510069365
-9.442	-2.117	-2.182	-0.183	-0.061	0	7.653	-4.093	3.755	2.075	-0.366	1.648	11.127	-1.681	-0.142	0.122	0.488	0.122	-9.646	-0.536	-1.694	-0.122	0.061	0	4.354	7.695	4.016	-0.061	-0.549	-0.183	1.376	9.796	0.239	-0.061	0.061	0.061	1510069365
-9.455	-2.14	-2.271	-0.244	0	0.061	6.58	-5.991	4.293	0.793	-0.977	0.854	10.628	-1.761	-0.054	-0.366	0.977	0.061	-9.676	-0.496	-1.657	-0.183	0.122	0.061	4.679	7.917	4.253	-0.183	-0.183	0.183	1.32	9.816	0.209	-0.122	-0.061	0.061	1510069365
-9.47	-2.029	-2.321	-0.244	-0.061	0	7.086	-4.366	4.34	-0.305	-0.427	-0.122	9.823	-1.523	-0.736	-0.793	-0.732	-0.183	-9.667	-0.53	-1.706	-0.305	0.122	0	4.56	7.882	4.191	-0.183	-0.183	0.183	1.311	9.826	0.207	-0.122	0	0.061	1510069365
-9.381	-2.052	-2.3	-0.244	-0.122	-0.061	7.086	-4.366	4.34	-0.916	0.427	-0.305	10.822	-1.811	-0.615	-0.732	-1.099	0	-9.704	-0.593	-1.804	-0.305	0.061	0	4.118	7.625	3.957	-0.244	0.305	0.061	1.286	9.853	0.147	-0.122	-0.061	0	1510069365
-9.406	-2.171	-2.336	-0.122	-0.122	0	7.704	-3.878	3.393	-2.197	0.549	-0.732	10.162	-1.267	-0.684	-0.977	-1.099	-0.061	-9.703	-0.763	-1.762	-0.183	0.122	0	3.876	7.854	4.077	0.122	0.061	0.061	1.272	9.824	0.124	-0.061	0.061	0	1510069365
-9.433	-2.204	-2.4	-0.061	-0.122	0	7.704	-3.878	3.393	-1.892	0.549	-1.282	9.747	-1.083	-1.517	-0.793	-2.38	-0.305	-9.708	-0.788	-1.798	-0.122	0.122	0.061	4.108	8.047	4.144	-0.061	-0.122	0	1.34	9.806	0.14	-0.061	0	0	1510069366
-9.394	-2.214	-2.323	-0.061	-0.183	-0.061	9.172	-2.869	2.955	-1.282	0.671	-0.916	10.367	-1.133	-2.5	-0.366	-1.526	-0.61	-9.763	-0.818	-1.879	-0.122	0.061	0.061	4.108	8.047	4.144	-0.122	-0.122	-0.183	1.42	9.833	0.158	-0.122	0	0.061	1510069366
-9.386	-2.293	-2.281	0.061	-0.122	-0.061	9.8	-2.433	2.62	-0.793	0.916	-0.732	10.546	-1.287	-2.664	-0.122	-0.366	-0.732	-9.753	-0.843	-1.909	-0.061	0.061	0.061	4.108	8.047	4.144	-0.122	-0.122	-0.183	1.291	9.845	0.224	-0.122	0.122	0.122	1510069366
-9.444	-2.389	-2.366	0.183	-0.183	0	9.8	-2.433	2.62	-0.305	0.549	-0.732	10.568	-1.51	-2.396	0.061	-0.122	-0.793	-9.727	-0.924	-1.828	0.122	0.061	0.122	4.108	8.047	4.144	-0.122	-0.122	-0.183	1.136	9.877	0.236	-0.122	-0.061	0	1510069366
-9.411	-2.396	-2.379	0.244	-0.305	0.061	9.537	-2.667	2.906	0.122	0.305	-0.61	10.435	-1.422	-2.255	0.305	0	-1.038	-9.795	-0.912	-1.858	0.183	0	0.122	4.108	8.047	4.144	-0.122	-0.122	-0.183	1.279	9.857	0.236	-0.061	-0.122	0.061	1510069366
-9.347	-2.322	-2.3	0.305	-0.427	-0.061	9.42	-2.462	3.454	0.244	0.854	-0.916	11.318	-0.817	-1.65	0.244	1.099	-1.221	-9.819	-0.891	-1.879	0.183	-0.122	0.183	3.793	8.1	4.006	-0.122	-0.122	-0.183	1.483	9.792	0.322	0	-0.061	0.122	1510069366
-9.264	-2.4	-2.22	0.244	-0.366	-0.122	8.549	-2.085	3.113	0.122	0.122	-0.732	11.543	-0.627	-1.126	-0.061	1.587	-1.16	-9.837	-0.878	-1.877	0.305	-0.183	0.305	3.703	8.131	3.865	-0.122	-0.122	-0.488	1.318	9.836	0.315	0.061	-0.244	0.183	1510069366
-9.321	-2.604	-2.208	0.305	-0.427	-0.122	8.549	-2.085	3.113	0.305	-0.244	-0.366	10.802	-0.368	-1.403	-0.122	0.977	-0.916	-9.843	-0.935	-1.848	0.427	-0.122	0.366	3.915	8.204	4.143	-0.183	-0.427	-0.427	1.298	9.77	0.183	0.122	-0.488	0.305	1510069366
-9.272	-2.779	-2.096	0.366	-0.61	-0.244	8.313	-2.567	3.058	0.305	-0.244	-0.366	10.505	0.002	-1.465	-0.366	1.038	-1.221	-9.921	-0.878	-1.86	0.549	-0.305	0.366	3.716	8.021	4.143	-0.427	-0.427	-0.549	1.632	9.778	0.269	0.061	-0.244	0.488	1510069366
-9.22	-2.894	-1.865	0.488	-0.671	-0.427	8.313	-2.567	3.058	-0.061	0.122	-0.061	10.129	0.223	-1.574	-0.366	1.587	-1.282	-9.991	-0.86	-1.885	0.732	-0.549	0.427	3.403	7.936	4.035	-0.427	-0.427	-0.854	1.865	9.716	0.281	-0.061	0.183	0.671	1510069366
-9.13	-2.926	-1.658	0.793	-0.61	-0.549	8.537	-2.625	3.06	-0.061	0.122	-0.061	9.856	0.367	-1.507	-0.427	1.16	-1.16	-9.892	-0.784	-1.823	0.977	-0.793	0.366	3.278	7.825	4.173	-0.427	-0.488	-1.038	1.931	9.717	0.488	0.061	0.427	0.977	1510069366
-9.447	-3.036	-1.532	1.099	-0.488	-0.549	8.211	-2.473	2.881	-0.244	-0.549	0.183	9.938	0.689	-1.065	-0.732	0.244	-0.916	-9.832	-0.565	-1.652	1.221	-0.916	0.366	3.084	7.879	4.359	-0.305	-0.671	-1.404	1.675	9.981	0.607	-0.122	0.061	1.221	1510069366
-9.548	-3.047	-1.458	1.404	-0.305	-0.549	7.691	-3.001	3.174	-0.488	-0.488	0.244	10.296	0.885	-0.776	-0.977	0.366	-0.793	-9.899	-0.316	-1.584	1.282	-1.038	0.366	3.043	8.315	4.488	-0.061	-0.671	-1.648	1.426	10.221	0.664	-0.366	-0.916	1.221	1510069366
-9.714	-2.938	-1.302	1.648	-0.305	-0.549	7.495	-3.699	3.395	-0.732	-1.038	0.366	10.689	1.232	-0.593	-1.038	0.122	-0.854	-9.889	-0.172	-1.455	1.404	-1.099	0.427	3.031	8.836	4.656	-0.122	-0.793	-1.77	1.732	10.215	0.584	-0.366	-1.648	1.282	1510069366
-9.727	-2.908	-0.919	1.709	-0.183	-0.549	8.012	-3.978	3.286	-1.038	-1.343	0.122	11.158	1.457	-0.303	-1.221	-0.671	-0.854	-9.9	-0.051	-1.334	1.404	-1.16	0.488	3.08	8.911	4.649	-0.427	-1.038	-1.77	2.193	10.214	0.549	-0.427	-1.587	1.404	1510069366
-9.761	-2.795	-0.695	1.587	-0.305	-0.61	8.221	-4.195	3.413	-1.099	-1.587	0.244	11.504	1.55	-0.29	-1.465	-0.488	-0.793	-9.749	0.038	-1.174	1.587	-1.16	0.488	2.901	8.68	4.662	-0.671	-1.099	-1.831	2.476	10.012	0.577	-0.366	-1.16	1.282	1510069366
-9.594	-2.705	-0.601	1.587	-0.244	-0.549	8.362	-4.527	3.299	-1.099	-2.014	0.427	11.365	1.333	-0.506	-1.587	-0.427	-0.732	-9.659	0.342	-0.947	1.587	-1.099	0.549	2.694	8.479	4.512	-0.854	-1.221	-1.77	2.216	9.629	0.236	-0.183	-1.099	1.099	1510069366
-9.26	-2.644	-0.524	1.343	-0.122	-0.488	8.362	-4.527	3.299	-1.038	-2.075	0.305	11.244	1.146	-0.755	-1.648	-0.488	-0.61	-9.485	0.543	-0.756	1.526	-0.977	0.549	2.55	8.297	4.545	-0.854	-1.221	-1.648	2.249	9.326	0.225	-0.061	-1.099	0.793	1510069366
-9.107	-2.677	-0.512	1.221	0.244	-0.427	8.362	-4.527	3.299	-1.038	-2.075	0.305	10.947	0.968	-0.776	-1.709	-0.305	-0.61	-9.484	0.798	-0.613	1.526	-0.793	0.549	2.65	8.214	4.756	-0.732	-1.221	-1.587	2.546	9.044	0.447	-0.061	-0.793	0.427	1510069366
-9.341	-2.908	-0.592	1.221	0.366	-0.366	8.245	-4.756	3.238	-1.038	-2.319	0	10.793	1.038	-0.755	-1.587	-0.244	-0.732	-9.488	1.096	-0.505	1.343	-0.732	0.488	2.649	8.096	4.929	-0.549	-1.099	-1.404	2.372	9.027	0.163	-0.122	-0.793	0.183	1510069366
-9.366	-3.009	-0.654	1.343	0.488	-0.305	8.319	-6.133	3.08	-0.916	-1.587	-0.732	10.88	1.233	-0.784	-1.343	-0.549	-0.61	-9.585	1.201	-0.333	1.099	-0.61	0.427	2.411	8.169	5.027	-0.488	-0.916	-1.282	2.431	9.235	0.251	-0.244	-1.404	-0.061	1510069366
-9.266	-2.986	-0.657	1.343	0.854	-0.244	8.33	-5.912	2.579	-0.977	-1.221	-0.977	11.387	1.568	-0.494	-1.282	-0.366	-0.427	-9.678	1.089	-0.293	1.038	-0.61	0.244	2.411	8.169	5.027	-0.427	-0.854	-1.038	2.811	9.487	0.451	-0.244	-1.404	-0.061	1510069366
-9.289	-3.058	-0.647	1.221	0.793	-0.244	8.33	-5.912	2.579	-0.854	-1.465	-0.793	11.401	1.718	-0.484	-1.282	0.061	-0.244	-9.708	0.947	-0.182	1.099	-0.427	0.061	1.802	8.162	4.858	-0.427	-0.916	-0.916	3.104	9.515	0.63	-1.038	-1.526	-0.366	1510069366
-9.161	-3.165	-0.724	1.099	0.916	-0.305	8.028	-6.389	2.171	-0.793	-1.16	-0.854	11.015	1.815	-0.665	-1.282	-0.122	0.061	-9.639	0.968	-0.144	1.16	-0.427	-0.061	1.701	8.241	4.792	-0.305	-1.099	-0.793	3.138	9.542	0.898	-1.404	-1.587	-0.366	1510069366
-9.11	-3.205	-0.843	1.099	1.221	-0.244	7.862	-6.249	2.162	-0.977	-0.916	-0.916	10.872	1.799	-0.841	-1.282	-0.122	0.183	-9.686	1.03	-0.129	1.16	-0.366	-0.183	1.81	8.152	4.859	-0.122	-1.099	-0.671	2.896	9.603	0.569	-1.831	-1.953	-0.488	1510069366
-9.048	-3.449	-0.965	0.916	1.343	-0.244	7.85	-6.048	2.175	-0.977	-0.916	-0.916	10.739	1.913	-0.863	-1.221	0.061	0.305	-9.746	1.043	-0.129	1.16	-0.427	-0.305	1.756	8.197	4.9	0	-1.099	-0.732	2.597	9.624	0.494	-2.136	-1.709	-0.488	1510069367
-9.183	-3.671	-0.86	1.099	1.221	-0.183	7.745	-5.986	2.214	-1.282	-0.183	-0.977	10.463	1.899	-0.756	-1.099	-0.122	0.305	-9.837	1.016	-0.051	1.16	-0.366	-0.427	1.81	8.341	4.823	0.122	-1.221	-0.732	2.534	9.533	0.605	-1.831	-2.014	-0.488	1510069367
-9.203	-3.614	-0.851	1.221	1.038	-0.122	7.745	-5.986	2.214	-1.282	-0.183	-0.977	10.708	1.949	-0.557	-1.221	-0.427	0.305	-9.837	0.939	0.019	1.16	-0.549	-0.488	1.81	8.486	4.728	0.122	-1.221	-0.732	2.214	9.323	0.665	-1.526	-3.113	-0.671	1510069367
-9.164	-3.486	-0.83	1.221	0.854	-0.061	7.4	-6.011	2.222	-1.282	-0.183	-0.977	10.915	1.92	-0.568	-1.221	-0.183	0.305	-9.801	0.895	0.118	1.221	-0.488	-0.488	1.793	8.547	4.743	0.244	-1.221	-0.732	2.084	9.11	0.083	-0.61	-3.113	-0.916	1510069367
-9.353	-3.67	-1.146	1.282	0.61	0	7.111	-6.186	2.266	-1.343	-0.183	-0.916	10.838	2.013	-0.542	-1.282	0.244	0.183	-9.722	0.915	0.25	1.221	-0.549	-0.549	1.615	8.635	4.672	0.183	-1.16	-0.732	1.782	9.004	-0.182	0.61	-2.563	-1.404	1510069367
