# Supplementary material for: A deep learning approach for lower back-pain risk prediction during manual lifting
Source: PLoS One. 2021 Feb 19;16(2):e0247162. doi: 10.1371/journal.pone.0247162 (PMC7894914; doi:10.1371/journal.pone.0247162)
Supplement: S1 Data — (ZIP) [file pone.0247162.s001.zip › source-used/Subject_01_P1_Zone02_T2.csv]

Side_A_x	Side_A_y	Side_A_z	Side_G_x	Side_G_y	Side_G_z	LtWt_A_x	LtWt_A_y	LtWt_A_z	LtWt_G_x	LtWt_G_y	LtWt_G_z	RtWt_A_x	RtWt_A_y	RtWt_A_z	RtWt_G_x	RtWt_G_y	RtWt_G_z	Back_A_x	Back_A_y	Back_A_z	Back_G_x	Back_G_y	Back_G_z	UArm_A_x	UArm_A_y	UArm_A_z	UArm_G_x	UArm_G_y	UArm_G_z	Thig_A_x	Thig_A_y	Thig_A_z	Thig_G_x	Thig_G_y	Thig_G_z	Time_stp
-9.479	-1.961	-2.134	0	-0.061	-0.061	9.154	1.093	2.917	0	-0.183	-0.122	10.735	0.993	1.692	-0.183	-0.061	0.061	-9.577	-0.512	-2.171	0	-0.122	-0.061	4.46	7.906	3.284	0	0	-0.122	0.811	9.869	0.319	-0.061	-0.061	-0.061	1510067188
-9.476	-2.007	-2.121	0	-0.061	-0.061	9.167	1.127	2.78	0.061	-0.244	-0.122	10.713	0.951	1.675	-0.183	-0.183	0.061	-9.592	-0.484	-2.152	0	-0.061	0	4.468	8.006	3.25	0.061	-0.061	-0.061	0.787	9.867	0.319	0	-0.061	-0.061	1510067188
-9.487	-2.061	-2.108	0.061	-0.061	-0.122	9.195	1.062	2.738	0	-0.305	-0.122	10.768	0.994	1.669	-0.183	-0.122	0.061	-9.668	-0.492	-2.193	0	-0.061	0	4.576	7.996	3.301	0	0	-0.122	0.744	9.891	0.311	0	-0.061	-0.061	1510067188
-9.481	-2.061	-2.116	0	-0.061	-0.122	9.275	1.078	2.745	0	-0.305	-0.122	10.686	0.991	1.626	-0.183	-0.183	0.061	-9.654	-0.519	-2.199	0	-0.122	-0.061	4.602	8.069	3.297	0	0	-0.122	0.72	9.904	0.334	0	-0.061	-0.061	1510067188
-9.512	-2.076	-2.115	-0.061	-0.061	-0.122	9.368	1.104	2.882	0	-0.183	-0.122	10.692	0.935	1.564	-0.061	-0.122	0	-9.627	-0.494	-2.147	0	-0.061	-0.061	4.546	8.041	3.281	0	0.061	-0.122	0.633	9.895	0.34	-0.061	-0.061	-0.061	1510067188
-9.449	-2.089	-2.059	0	-0.061	-0.122	9.343	1.078	2.883	0.061	-0.244	-0.122	10.774	0.919	1.571	-0.122	-0.122	0.061	-9.643	-0.489	-2.121	0	-0.061	-0.061	4.38	8.001	3.247	0	0.061	-0.122	0.712	9.893	0.327	0	-0.061	-0.061	1510067188
-9.465	-2.072	-2.05	0	-0.061	-0.061	9.509	1.192	2.772	0.061	-0.061	-0.183	10.591	0.888	1.506	-0.183	-0.427	0.122	-9.609	-0.49	-2.095	-0.061	-0.122	-0.061	4.375	8.034	3.232	0.122	0	-0.122	0.751	9.875	0.353	0	-0.061	-0.061	1510067188
-9.488	-2.059	-2.079	-0.061	-0.061	-0.061	9.429	1.207	2.869	0.061	-0.122	-0.183	10.753	0.928	1.548	-0.183	-0.427	0.183	-9.591	-0.505	-2.065	-0.061	-0.061	-0.061	4.364	8.098	3.265	0.122	0.061	-0.183	0.767	9.883	0.353	-0.061	-0.061	-0.061	1510067188
-9.49	-2.091	-2.099	-0.061	-0.061	-0.061	9.215	1.144	2.775	0.061	-0.061	-0.183	10.775	0.974	1.543	-0.183	-0.488	0.183	-9.592	-0.508	-2.058	-0.061	-0.061	0	4.307	8.162	3.267	0.061	0	-0.122	0.754	9.872	0.321	-0.061	0	-0.061	1510067188
-9.458	-2.105	-2.07	-0.061	-0.061	-0.061	9.351	1.15	2.653	0.122	0.061	-0.244	10.898	0.981	1.464	-0.366	-0.122	0.183	-9.597	-0.508	-2.064	-0.061	0	0	4.308	8.195	3.303	0	-0.061	-0.122	0.754	9.88	0.331	0	0	-0.061	1510067188
-9.473	-2.131	-2.098	-0.061	-0.061	-0.061	9.275	1.184	2.603	0.061	-0.183	-0.183	10.902	0.945	1.515	-0.305	-0.122	0.061	-9.627	-0.507	-2.072	-0.061	0	0	4.291	8.184	3.29	0	-0.061	-0.122	0.727	9.896	0.334	0	0	-0.061	1510067188
-9.436	-2.162	-2.102	-0.061	0	-0.061	9.24	1.192	2.559	0.061	-0.122	-0.122	10.752	0.865	1.608	-0.244	-0.244	0	-9.604	-0.49	-2.076	-0.061	0.061	-0.061	4.283	8.142	3.266	0	-0.122	-0.122	0.662	9.897	0.306	-0.061	0	-0.061	1510067188
-9.447	-2.146	-2.083	-0.061	-0.061	-0.061	9.214	1.201	2.635	0.122	0	-0.061	10.712	0.861	1.517	-0.305	-0.305	0.061	-9.621	-0.496	-2.115	-0.122	0.061	-0.061	4.302	8.1	3.274	-0.061	-0.183	-0.122	0.614	9.892	0.342	0	0	-0.061	1510067188
-9.457	-2.134	-2.089	-0.061	-0.061	-0.061	9.123	1.211	2.671	0.061	-0.183	0	10.816	0.854	1.456	-0.427	-0.305	0.122	-9.634	-0.514	-2.144	-0.122	0.061	-0.061	4.258	8.165	3.213	0	-0.244	-0.183	0.609	9.886	0.316	0	0	-0.061	1510067189
-9.461	-2.187	-2.06	0	0	-0.061	9.3	1.299	2.604	0	-0.122	0.061	10.936	0.648	1.364	-0.427	-0.122	0	-9.654	-0.53	-2.181	-0.061	0.061	-0.061	4.425	8.215	3.188	-0.061	-0.183	-0.122	0.624	9.896	0.334	-0.061	0	-0.061	1510067189
-9.489	-2.207	-2.084	0	0.061	-0.061	9.469	1.44	2.657	0	-0.122	0.061	10.917	0.537	1.349	-0.122	-0.244	-0.061	-9.64	-0.547	-2.171	-0.061	0	-0.061	4.412	8.141	3.183	0	-0.122	-0.122	0.577	9.908	0.319	-0.061	-0.061	-0.122	1510067189
-9.473	-2.181	-2.108	0	-0.061	-0.061	9.344	1.36	2.891	0	-0.061	-0.061	10.921	0.562	1.375	0	-0.122	0	-9.627	-0.551	-2.138	-0.061	0.061	-0.061	4.303	8.187	3.159	-0.061	-0.122	-0.061	0.569	9.909	0.322	0	-0.061	-0.122	1510067189
-9.42	-2.184	-2.072	0	0	-0.061	9.463	1.395	2.863	0.061	0.244	-0.122	11.011	0.581	1.221	0.061	0.244	0	-9.618	-0.549	-2.169	-0.061	0	-0.061	4.338	8.204	3.146	-0.061	-0.061	-0.061	0.641	9.892	0.34	0	0	-0.122	1510067189
-9.441	-2.144	-2.08	0	0	-0.061	9.496	1.457	2.73	0.061	0.244	-0.061	11.051	0.53	1.195	0.122	0.122	0.122	-9.585	-0.579	-2.147	0	0.061	0	4.297	8.227	3.088	0	-0.061	-0.061	0.684	9.865	0.333	0.061	-0.122	-0.061	1510067189
-9.489	-2.156	-2.103	0	0	-0.061	9.49	1.461	2.719	0	0.122	-0.244	10.944	0.502	1.25	0.244	0.122	0.122	-9.576	-0.579	-2.176	0	0.061	0	4.31	8.184	3.113	0	0	0	0.744	9.88	0.323	-0.061	-0.061	-0.061	1510067189
-9.478	-2.15	-2.126	0	0	0	9.384	1.414	2.631	-0.061	0.427	-0.183	11.037	0.681	1.364	0.244	0.61	0.183	-9.6	-0.542	-2.172	0.061	0.061	-0.061	4.266	8.202	3.167	0	-0.061	0	0.713	9.903	0.295	0	-0.061	-0.061	1510067189
-9.461	-2.163	-2.097	0	-0.061	-0.061	9.054	1.316	2.949	0	0.183	-0.122	10.664	0.8	1.705	-0.061	0.244	0.183	-9.609	-0.531	-2.216	0	0.061	0	4.205	8.239	3.125	-0.061	-0.122	0	0.641	9.898	0.304	0	0	-0.061	1510067189
-9.447	-2.152	-2.103	0	0	-0.061	9.25	1.346	2.906	0	0.183	-0.183	10.606	0.669	1.832	-0.244	0.122	0.061	-9.579	-0.559	-2.232	0.061	0.061	-0.061	4.26	8.236	3.135	0	-0.183	0	0.651	9.891	0.282	0	-0.061	-0.061	1510067189
-9.469	-2.165	-2.119	-0.061	0	0	9.135	1.45	2.802	-0.061	0.305	-0.122	10.581	0.59	1.785	-0.183	0.061	-0.061	-9.597	-0.53	-2.237	0	0.122	0	4.366	8.181	3.133	-0.061	-0.183	0	0.618	9.909	0.282	0	-0.061	-0.061	1510067189
-9.457	-2.186	-2.116	0	-0.061	0	9.001	1.464	2.795	-0.183	-0.061	0	10.753	0.52	1.651	-0.061	0	-0.122	-9.613	-0.532	-2.266	0	0.122	0	4.301	8.183	3.094	-0.061	-0.183	0	0.63	9.895	0.303	-0.061	-0.061	-0.061	1510067189
-9.417	-2.192	-2.089	0	0	0	9.121	1.446	2.887	-0.183	0	0.061	10.775	0.458	1.591	0	0	-0.122	-9.582	-0.569	-2.266	0.061	0.061	-0.061	4.331	8.175	3.059	0	-0.183	0	0.626	9.902	0.294	0	0	-0.061	1510067189
-9.445	-2.214	-2.122	0	0	0	8.963	1.348	3.09	-0.122	-0.122	0.061	10.756	0.571	1.731	-0.061	0	-0.122	-9.587	-0.537	-2.269	0.061	0.061	-0.061	4.301	8.155	3.071	0	-0.183	0	0.583	9.871	0.309	0	0	-0.061	1510067189
-9.418	-2.247	-2.111	0	0	0	9.067	1.331	3.125	-0.061	-0.061	0.183	10.756	0.571	1.731	-0.061	0	-0.122	-9.616	-0.529	-2.277	0	0.061	-0.061	4.32	8.167	3.057	0	-0.244	-0.061	0.581	9.887	0.329	0	-0.061	-0.061	1510067189
-9.441	-2.22	-2.105	0	-0.061	0	8.763	1.335	3.1	0	-0.305	0.366	10.567	0.63	1.797	-0.183	-0.122	-0.183	-9.605	-0.536	-2.29	0	0.061	-0.061	4.42	8.163	3.048	0	-0.183	0	0.569	9.895	0.292	0	-0.061	0	1510067189
-9.451	-2.193	-2.119	0	0	0	8.376	1.347	3.034	0	-0.305	0.366	10.068	0.603	1.755	-0.366	-0.061	-0.671	-9.588	-0.534	-2.29	0	0.061	-0.061	4.393	8.154	3	0.061	-0.061	-0.061	0.56	9.91	0.342	-0.122	-0.061	0	1510067189
-9.481	-2.206	-2.14	0	0	0	8.376	1.347	3.034	0	-0.488	0.61	9.507	0.715	2.3	-0.366	0.366	-1.221	-9.607	-0.546	-2.26	0	0.061	-0.061	4.266	8.19	2.929	0.183	-0.061	0	0.584	9.884	0.299	0	-0.061	0	1510067189
-9.445	-2.225	-2.123	0	0	0	7.794	1.132	3.192	0.183	-0.183	1.099	8.678	1.134	2.534	-0.732	1.221	-2.075	-9.597	-0.538	-2.262	0	0.122	-0.061	4.293	8.135	2.911	0.244	-0.122	0	0.55	9.927	0.323	-0.061	0	-0.061	1510067189
-9.466	-2.217	-2.129	-0.061	-0.061	0.061	6.019	0.378	3.363	0.244	3.662	3.845	8.137	1.704	2.887	-1.099	2.625	-3.357	-9.573	-0.513	-2.263	-0.061	0.183	-0.061	4.333	8.119	2.906	0.305	-0.122	-0.061	0.563	9.889	0.347	-0.061	0	-0.061	1510067189
-9.422	-2.159	-2.086	-0.061	-0.061	0	4.26	-0.523	2.999	-0.305	2.869	5.981	7.147	2.377	3.097	-1.221	3.967	-5.005	-9.576	-0.549	-2.283	-0.061	0.244	0	4.258	8.123	2.797	0.427	-0.061	-0.061	0.615	9.899	0.336	-0.061	-0.061	0	1510067189
-9.404	-2.204	-2.044	-0.061	0	0	2.899	-2.249	2.83	-0.671	-0.793	7.812	5.687	3.439	2.633	-0.977	3.296	-6.897	-9.572	-0.598	-2.381	0	0.244	0	4.539	8.096	2.69	0.549	0.122	-0.061	0.638	9.878	0.329	-0.061	0.061	0	1510067189
-9.428	-2.231	-2.086	0	0	0	3.791	-4.576	2.367	-0.549	-1.587	9.338	5.448	5.249	2.239	-0.671	1.282	-8.606	-9.577	-0.565	-2.527	0	0.183	0	4.827	8.185	2.745	0.427	0.488	-0.244	0.518	9.877	0.336	0	0	0	1510067189
-9.446	-2.219	-2.077	0	-0.061	-0.061	4.109	-7.843	1.672	-0.183	-7.69	10.193	5.656	7.388	2.328	-0.061	-0.488	-10.132	-9.641	-0.598	-2.714	0	-0.122	0	4.819	8.314	2.86	0.305	0.61	-0.488	0.574	9.896	0.317	-0.061	-0.061	-0.061	1510067189
-9.418	-2.194	-2.076	0.061	0	-0.061	8.317	-10.306	1.597	0.793	-2.075	10.62	6.624	9.774	2.528	0.488	-0.671	-11.047	-9.647	-0.614	-2.747	0	-0.244	0	4.497	8.248	2.731	0.305	0.549	-0.854	0.568	9.911	0.347	-0.061	0	0	1510067189
-9.473	-2.114	-2.107	0	-0.061	-0.122	8.198	-11.251	1.175	-0.061	1.038	10.803	7.538	12.035	2.67	0.793	-0.549	-10.681	-9.688	-0.523	-2.845	-0.061	-0.488	0.061	3.827	8.652	2.996	0	-0.061	-1.587	0.52	9.881	0.368	0	-0.183	-0.061	1510067190
-9.464	-1.993	-2.083	0.061	0.061	-0.244	7.644	-11.677	1.428	-1.221	0.305	9.521	8.967	13.041	3.305	0.732	0.183	-8.911	-9.739	-0.492	-2.823	-0.122	-0.549	0.061	2.742	9.29	3.385	-0.427	-0.854	-2.563	0.592	9.895	0.331	-0.061	-0.122	-0.061	1510067190
-9.485	-1.992	-2.15	-0.061	0.061	-0.305	7.533	-11.41	1.346	-1.221	0.305	9.521	8.433	12.432	3.067	0.305	1.343	-6.226	-9.685	-0.476	-2.643	-0.061	-0.366	0.061	1.809	9.526	3.067	-0.854	-1.77	-2.991	0.574	9.916	0.304	0	-0.122	-0.122	1510067190
-9.496	-2.08	-2.16	-0.061	0	-0.305	7.077	-10.475	1.096	-1.16	-0.671	5.127	6.809	11.271	2.472	0	-1.16	-3.967	-9.543	-0.621	-2.401	0.061	-0.061	0.061	2.061	9.536	2.75	-1.404	-2.686	-2.808	0.615	9.905	0.257	0.061	-0.244	-0.183	1510067190
-9.428	-2.206	-2.131	-0.061	0	-0.183	6.363	-9.764	1.032	-1.038	-1.892	3.113	5.849	10.363	2.521	-0.244	-4.761	-2.686	-9.458	-0.479	-2.14	0.061	0.183	0	2.722	9.344	2.603	-1.282	-2.686	-2.625	0.719	9.898	0.191	0.061	-0.244	-0.183	1510067190
-9.471	-2.317	-2.122	-0.061	0	-0.122	5.98	-9.282	1.046	-0.671	-2.502	2.258	6.162	9.757	2.586	-0.427	-5.066	-2.38	-9.408	-0.459	-2.088	0.061	0.183	-0.061	3.174	9.002	2.409	-0.732	-2.319	-2.197	0.69	9.849	0.208	0	0.061	-0.122	1510067190
-9.433	-2.418	-2.108	-0.061	0	-0.061	5.967	-8.576	1.244	-0.732	-1.953	1.77	6.787	9.112	2.613	-0.427	-3.174	-2.319	-9.469	-0.435	-2.055	0	0.244	-0.122	3.377	8.754	2.394	-0.244	-1.587	-1.709	0.699	9.89	0.263	-0.061	0.061	-0.122	1510067190
-9.363	-2.446	-2.15	-0.061	0	0	6.188	-8.18	1.635	-0.732	-1.16	1.221	7.1	8.659	2.751	-0.122	-1.343	-2.197	-9.509	-0.458	-2.083	-0.061	0.122	-0.061	3.364	8.599	2.433	0.061	-0.732	-1.099	0.616	9.895	0.278	-0.061	0.061	-0.061	1510067190
-9.378	-2.472	-2.115	0	0	0	6.243	-8.058	2.06	-0.732	-0.427	0.488	7.382	8.581	3.073	0.366	0.183	-1.587	-9.515	-0.48	-2.119	0	0.061	-0.122	3.046	8.697	2.529	0.122	0	-0.549	0.532	9.865	0.346	0	0	0	1510067190
-9.385	-2.46	-2.115	0	-0.061	0.061	6.257	-8.154	2.499	-0.61	0.061	-0.427	7.501	8.867	3.413	0.61	1.343	-0.427	-9.579	-0.439	-2.184	0	-0.122	-0.122	2.664	8.953	2.639	0.061	0.305	-0.122	0.511	9.891	0.31	-0.122	-0.061	0	1510067190
-9.424	-2.414	-2.111	-0.061	-0.061	0.061	6.321	-8.536	2.882	-0.122	-0.183	-1.953	7.031	9.176	3.603	0.671	1.465	0.916	-9.574	-0.441	-2.237	0.061	-0.244	-0.061	2.461	9.124	2.724	0.244	0.61	0.244	0.432	9.895	0.352	-0.122	0	0.061	1510067190
-9.447	-2.387	-2.111	-0.122	-0.061	0.061	6.871	-8.908	2.957	0.549	-0.916	-3.662	6.362	9.46	3.663	0.488	1.221	2.014	-9.593	-0.461	-2.143	0.061	-0.183	0	2.495	9.148	2.696	0.366	1.038	0.61	0.371	9.91	0.37	-0.061	-0.061	0	1510067190
-9.446	-2.393	-2.088	-0.122	-0.061	0.122	7.703	-9.075	2.944	0.732	0.854	-4.7	5.772	9.625	3.514	0.305	1.221	2.808	-9.598	-0.44	-2.086	0.061	-0.305	-0.061	2.524	9.109	2.657	0.61	1.404	0.854	0.505	9.936	0.362	0	0	0	1510067190
-9.418	-2.297	-2.119	-0.183	-0.061	0.122	8.258	-9.205	2.64	0.366	3.296	-5.615	5.332	9.66	3.236	0.244	1.526	3.174	-9.581	-0.386	-2.06	0.061	-0.305	-0.122	2.601	9.068	2.676	0.732	1.77	1.099	0.541	9.91	0.386	0	0.061	0.061	1510067190
-9.408	-2.308	-2.143	-0.244	-0.061	0.122	9.052	-9.666	2.204	0.671	5.798	-6.775	5.057	9.728	2.951	0.305	2.014	3.418	-9.591	-0.379	-2.012	-0.122	-0.244	-0.061	2.595	9.141	2.641	0.671	2.197	1.282	0.532	9.893	0.353	0	0	0.061	1510067190
-9.378	-2.279	-2.171	-0.244	-0.122	0.183	8.489	-9.633	1.855	1.038	6.409	-7.263	4.755	9.909	2.653	0.305	2.38	3.296	-9.583	-0.408	-2.01	-0.305	-0.244	-0.061	2.702	9.451	2.493	0.61	2.502	1.587	0.651	9.88	0.359	0	0	0.061	1510067190
-9.393	-2.247	-2.139	-0.183	-0.061	0.122	8.219	-9.393	1.704	1.038	6.409	-7.263	4.628	10.014	2.598	0.305	2.136	3.113	-9.697	-0.434	-2.171	-0.427	-0.305	-0.122	2.702	9.451	2.493	0.61	2.502	1.587	0.644	9.86	0.331	-0.061	0.061	0.183	1510067190
-9.386	-2.208	-2.152	-0.122	0.061	0	7.458	-8.778	1.574	1.404	9.338	-6.592	4.776	9.862	2.663	0.305	1.648	3.052	-9.812	-0.505	-2.286	-0.488	-0.488	-0.122	2.702	9.451	2.493	0.61	2.502	1.587	0.486	9.918	0.301	-0.061	0.061	0.183	1510067190
-9.433	-2.284	-2.156	-0.061	0	-0.061	6.873	-8.329	1.773	1.77	11.719	-5.859	5.164	9.613	2.712	0.183	1.892	3.052	-9.802	-0.621	-2.284	-0.427	-0.61	-0.122	2.852	9.36	2.67	0.122	2.625	1.343	0.37	9.933	0.292	-0.061	0.061	0.183	1510067190
-9.449	-2.297	-2.145	0	-0.061	-0.122	4.358	-7.434	2.019	2.075	9.338	-5.066	5.312	9.19	2.853	0.183	2.075	2.991	-9.784	-0.816	-2.242	-0.366	-0.549	0	2.574	9.088	2.778	-0.183	2.319	1.282	0.437	9.946	0.353	-0.061	-0.061	0.122	1510067190
-9.388	-2.283	-2.06	0.122	-0.122	-0.122	3.213	-6.444	2.62	1.77	7.751	-4.395	5.157	8.787	2.863	0.183	1.831	2.747	-9.778	-0.886	-2.158	-0.061	-0.61	0	2.667	8.89	2.781	-0.305	2.197	1.343	0.548	9.93	0.333	0	0	0	1510067190
-9.365	-2.269	-2.049	0.244	0	-0.122	1.729	-5.582	3.161	1.16	5.371	-3.479	5.088	8.434	2.877	0.061	1.648	2.38	-9.683	-0.819	-2.021	0.122	-0.488	0	2.704	8.616	3.065	-0.183	2.014	1.099	0.529	9.893	0.335	0	0	0	1510067190
-9.469	-2.231	-2.128	0.305	-0.061	-0.122	0.871	-4.92	3.48	0.488	3.296	-2.38	4.845	8.245	2.784	-0.122	1.404	2.075	-9.677	-0.792	-1.893	0.305	-0.366	0	2.452	8.539	3.208	0	1.77	0.793	0.524	9.897	0.315	0	-0.366	-0.061	1510067190
-9.488	-2.146	-2.14	0.305	0	-0.122	0.188	-4.359	3.747	-0.244	1.953	-1.16	4.445	8.289	2.692	-0.244	1.038	1.526	-9.671	-0.644	-1.82	0.366	-0.366	0	2.287	8.716	3.371	0.183	1.16	0.427	0.67	9.899	0.27	0	-0.305	-0.061	1510067190
-9.473	-2.028	-2.117	0.305	0	-0.122	-0.335	-4.169	3.944	-1.221	0.061	0.122	4.041	8.307	2.657	-0.183	0.732	0.793	-9.674	-0.547	-1.757	0.305	-0.305	0	2.257	8.819	3.502	0.183	0.671	0.122	0.762	9.878	0.239	0	-0.305	-0.061	1510067190
-9.497	-1.994	-2.12	0.183	0	-0.183	-0.378	-4.262	3.948	-2.136	-0.977	1.465	3.667	8.283	2.619	-0.061	0.366	0	-9.686	-0.526	-1.696	0.305	-0.244	0	2.158	8.807	3.596	0.183	0.122	-0.305	0.778	9.903	0.226	0.061	-0.244	-0.061	1510067191
-9.448	-2.092	-2.07	0.183	0	-0.183	-0.551	-4.944	3.767	-2.869	-3.235	2.502	3.292	8.291	2.528	0.061	0	-0.854	-9.691	-0.51	-1.662	0.244	-0.183	-0.061	2.015	8.875	3.547	0.061	-0.61	-0.61	0.8	9.884	0.188	0	-0.244	-0.122	1510067191
-9.436	-2.156	-2.046	0.122	0.061	-0.183	-0.551	-4.944	3.767	-2.869	-3.235	2.502	3.076	8.313	2.531	0.244	-0.427	-1.892	-9.664	-0.589	-1.622	0.244	-0.183	-0.061	2.273	8.981	3.427	0	-1.16	-0.732	0.892	9.863	0.195	0	-0.244	-0.122	1510067191
-9.453	-2.306	-2.035	0.183	0	-0.183	-0.551	-4.944	3.767	-2.869	-3.235	2.502	3.11	8.381	2.644	0.549	-0.671	-2.991	-9.66	-0.653	-1.561	0.305	-0.122	0	2.591	8.939	3.4	0	-1.282	-0.977	0.859	9.877	0.25	0.061	-0.061	-0.122	1510067191
-9.433	-2.363	-2.055	0.183	0	-0.061	2.089	-8.247	4.057	-5.005	-6.226	5.493	3.37	8.758	2.751	0.732	-0.854	-3.906	-9.683	-0.593	-1.47	0.366	-0.061	0	2.588	8.884	3.323	-0.061	-1.404	-1.221	0.773	9.862	0.269	0	-0.122	-0.122	1510067191
-9.446	-2.358	-2.08	0.183	0	-0.122	3.816	-9.58	4.644	-4.944	-3.357	6.104	3.738	9.343	2.894	0.793	-0.854	-4.395	-9.66	-0.58	-1.481	0.305	0	0.061	2.335	8.937	3.26	-0.122	-1.709	-1.465	0.699	9.878	0.256	-0.061	-0.122	-0.122	1510067191
-9.387	-2.322	-2.073	0.183	0	-0.122	3.546	-10.207	4.212	-4.517	-3.296	5.554	4.036	9.927	2.956	0.732	-1.099	-4.517	-9.662	-0.534	-1.452	0.183	0.122	0.061	2.065	9.105	3.204	-0.244	-2.197	-1.709	0.695	9.884	0.262	0.061	-0.183	-0.122	1510067191
-9.42	-2.34	-2.065	0.122	0.061	-0.122	3.442	-10.84	4.029	-3.662	-4.333	5.127	4.217	10.385	2.938	0.488	-1.953	-4.272	-9.678	-0.513	-1.498	0.122	0.244	0.061	1.927	9.39	3.115	-0.366	-2.625	-1.831	0.547	9.881	0.151	-0.061	-0.122	-0.122	1510067191
-9.43	-2.366	-2.116	0.122	0	-0.122	3.892	-10.773	3.746	-2.625	-5.371	4.272	4.372	10.496	2.841	0.183	-2.869	-3.662	-9.703	-0.489	-1.475	0.061	0.366	0.061	1.983	9.459	2.996	-0.427	-3.113	-1.892	0.66	9.887	0.237	0	-0.122	-0.183	1510067191
-9.373	-2.379	-2.114	0	0.061	-0.122	4.089	-10.654	3.444	-2.625	-5.371	4.272	4.654	10.359	2.773	-0.122	-3.601	-3.052	-9.695	-0.394	-1.519	-0.061	0.366	0.061	2.171	9.518	2.81	-0.427	-3.174	-1.709	0.674	9.887	0.209	0	-0.122	-0.183	1510067191
-9.418	-2.432	-2.125	-0.061	0	-0.122	4.142	-10.145	2.926	-1.16	-7.141	2.991	5.118	10.219	2.775	-0.244	-3.784	-2.686	-9.641	-0.488	-1.536	0	0.305	0	2.534	9.55	2.594	-0.427	-2.808	-1.465	0.547	9.889	0.179	-0.061	0.061	-0.183	1510067191
-9.394	-2.497	-2.147	-0.122	-0.061	-0.122	5.136	-9.411	2.875	-0.793	-6.409	2.319	5.693	9.956	2.913	-0.366	-3.052	-2.38	-9.735	-0.336	-1.473	-0.122	0.488	-0.061	2.646	9.318	2.613	-0.366	-2.136	-1.16	0.605	9.922	0.258	0	0	-0.183	1510067191
-9.265	-2.552	-2.083	-0.183	0	-0.061	5.679	-8.966	2.919	-0.61	-2.869	1.465	6.048	9.489	2.955	-0.366	-1.831	-1.831	-9.726	-0.364	-1.597	-0.244	0.305	0	2.578	9.073	2.579	-0.183	-1.404	-0.732	0.58	9.878	0.23	0	0	-0.183	1510067191
-9.359	-2.663	-2.062	-0.061	0	-0.061	5.038	-8.765	2.944	-0.793	-1.953	0.916	6.125	9.289	3.03	-0.244	-1.099	-1.16	-9.635	-0.475	-1.599	-0.183	0.244	-0.061	2.61	9.054	2.579	-0.244	-0.793	-0.427	0.522	9.856	0.214	0	0	-0.122	1510067191
-9.418	-2.662	-2.144	-0.122	-0.061	0	4.639	-8.675	2.881	-0.549	-1.709	0.305	6.118	9.172	3.252	-0.122	-0.549	-0.427	-9.701	-0.499	-1.689	-0.183	0.183	-0.061	2.48	9.05	2.625	-0.122	-0.244	-0.122	0.556	9.917	0.256	0	0	-0.122	1510067191
-9.378	-2.621	-2.159	-0.122	-0.061	0	4.639	-8.61	2.895	-0.549	-1.709	0.305	5.77	9.211	3.362	-0.244	-0.061	0.305	-9.688	-0.455	-1.751	-0.122	0	-0.061	2.417	8.955	2.607	-0.061	0.366	0.061	0.366	9.93	0.251	-0.061	0	-0.061	1510067191
-9.377	-2.548	-2.119	-0.183	-0.122	0	4.283	-8.658	3.084	-0.061	-0.854	-0.244	5.252	9.264	3.328	-0.244	0.122	0.916	-9.649	-0.468	-1.749	-0.183	0	-0.061	2.202	9.006	2.701	0.366	0.793	0.366	0.343	9.911	0.25	-0.061	-0.061	0	1510067191
-9.331	-2.527	-2.074	-0.122	-0.061	0	3.68	-8.661	2.748	0.61	-1.831	-1.648	4.813	9.461	3.265	-0.366	0.183	1.465	-9.66	-0.508	-1.778	-0.122	0	-0.061	2.126	9.13	2.699	0.488	0.977	0.61	0.45	9.903	0.208	0	0	-0.061	1510067191
-9.341	-2.468	-2.091	-0.183	-0.061	0	3.844	-8.708	2.498	0.854	-2.075	-2.258	4.475	9.673	3.112	-0.366	0.305	1.831	-9.639	-0.438	-1.762	-0.183	-0.061	-0.061	2.042	9.296	2.694	0.549	1.16	0.793	0.469	9.899	0.159	-0.122	0.183	0	1510067191
-9.416	-2.457	-2.101	-0.183	-0.061	0.061	4.058	-8.892	2.324	0.732	-0.671	-2.625	4.152	9.775	2.948	-0.366	0.549	2.075	-9.617	-0.476	-1.776	-0.244	0	-0.061	2.003	9.39	2.692	0.488	1.282	0.854	0.523	9.869	0.221	-0.122	0	0	1510067191
-9.412	-2.466	-2.066	-0.183	-0.061	0.061	3.907	-9.045	1.942	0.488	0.977	-2.686	3.822	9.774	2.724	-0.305	0.732	2.136	-9.61	-0.514	-1.842	-0.244	0.061	-0.061	1.944	9.404	2.684	0.488	1.282	0.854	0.512	9.879	0.206	-0.061	0.061	0	1510067191
-9.432	-2.491	-2.076	-0.183	-0.061	0.061	3.907	-9.045	1.942	0.488	0.977	-2.686	3.565	9.727	2.48	-0.183	0.854	2.136	-9.65	-0.55	-1.931	-0.183	0.061	-0.061	1.893	9.432	2.687	0.427	1.282	0.977	0.568	9.915	0.257	-0.061	0.183	0	1510067191
-9.369	-2.46	-2.072	-0.122	-0.061	0.061	3.122	-9.073	1.471	0.183	2.075	-2.625	3.381	9.715	2.367	-0.061	0.916	1.953	-9.671	-0.571	-1.966	-0.122	0.061	-0.061	1.922	9.491	2.632	0.183	0.977	0.854	0.52	9.903	0.285	-0.061	0.122	0	1510067191
-9.337	-2.438	-2.086	-0.061	0	0.061	2.627	-8.99	1.328	0.366	1.648	-2.38	3.15	9.622	2.253	0	0.854	1.709	-9.63	-0.59	-2.009	-0.122	0.061	-0.061	1.907	9.458	2.693	0.122	0.732	0.549	0.453	9.886	0.26	-0.061	0	0	1510067191
-9.385	-2.445	-2.099	-0.061	-0.061	0.061	2.271	-8.729	1.267	0.61	0.854	-2.014	2.923	9.394	2.17	0.122	0.671	1.404	-9.642	-0.609	-2.04	-0.061	0.122	-0.061	1.806	9.326	2.716	0.061	0.427	0.366	0.484	9.898	0.25	-0.122	0	0	1510067191
-9.416	-2.454	-2.091	0	0	0.061	1.976	-8.449	1.312	0.732	-0.122	-1.709	2.884	9.247	2.229	0.305	0.549	1.038	-9.667	-0.579	-2.078	0	0.122	-0.061	1.858	9.288	2.701	0.061	0.122	0.183	0.459	9.896	0.236	-0.122	0	0	1510067192
-9.386	-2.414	-2.108	0	0.061	0.061	2.077	-8.202	1.347	0.427	-0.61	-1.16	2.756	9.195	2.274	0.488	0.305	0.366	-9.683	-0.548	-2.108	0	0.122	-0.061	2.019	9.343	2.69	0	-0.183	0	0.413	9.911	0.266	-0.122	0	0	1510067192
-9.405	-2.43	-2.11	0.061	0	0.061	2.26	-8.014	1.287	0.061	-0.427	-0.305	2.809	9.168	2.428	0.61	0.305	-0.366	-9.678	-0.535	-2.119	0	0.122	-0.061	2.208	9.333	2.694	-0.061	-0.305	-0.244	0.418	9.92	0.297	-0.061	-0.061	-0.061	1510067192
-9.379	-2.432	-2.103	0.061	-0.061	0.061	2.407	-7.837	1.349	-0.244	-0.061	0.549	2.887	9.155	2.583	0.732	0.122	-1.038	-9.7	-0.569	-2.086	0.061	0.061	-0.061	2.278	9.189	2.7	-0.122	-0.305	-0.427	0.493	9.904	0.284	-0.061	-0.122	-0.061	1510067192
-9.343	-2.412	-2.096	0.061	-0.061	0.061	2.428	-7.779	1.494	-0.671	-0.122	1.221	2.931	9.327	2.732	0.61	0.305	-1.465	-9.654	-0.559	-2.084	0.061	0	0	2.284	9.202	2.657	-0.183	-0.305	-0.549	0.561	9.873	0.329	-0.061	-0.122	0	1510067192
-9.417	-2.342	-2.079	0.061	-0.061	0.061	2.432	-7.919	1.542	-0.671	-0.122	1.221	3.112	9.55	2.78	-0.061	0.671	-1.709	-9.637	-0.538	-2.099	0.122	-0.061	0	2.21	9.258	2.7	-0.244	-0.366	-0.732	0.598	9.848	0.34	-0.122	-0.122	0.061	1510067192
-9.454	-2.291	-2.132	0	0	0.061	2.536	-8.169	1.608	-0.854	-1.038	2.808	3.199	9.822	3.796	-0.671	0.854	-1.465	-9.652	-0.504	-2.08	0.122	-0.061	0	2.056	9.293	2.744	-0.122	-0.427	-0.793	0.56	9.891	0.315	-0.122	-0.122	0.061	1510067192
-9.469	-2.309	-2.164	-0.061	0	0.061	3.109	-8.569	1.735	-0.793	-1.709	3.174	3.181	9.68	4.055	-0.183	-2.197	-1.892	-9.648	-0.528	-2.018	0.122	0	-0.061	1.515	9.369	2.667	0	-0.916	-0.671	0.492	9.914	0.342	-0.122	-0.122	0.061	1510067192
-9.397	-2.37	-2.105	0	0	0	4.077	-8.902	2.03	-0.732	-1.221	2.747	3.877	9.704	3.795	-0.244	-2.197	-1.892	-9.673	-0.543	-2.001	0.122	0.061	-0.061	1.891	9.377	2.65	-0.244	-1.099	-0.183	0.437	9.939	0.287	-0.061	-0.061	0	1510067192
-9.355	-2.452	-2.059	0.061	0.061	0	4.735	-9.086	2.274	-0.732	0	1.648	4.474	9.709	3.801	-0.366	-1.404	-1.587	-9.691	-0.534	-2.017	0.183	0.061	0	2.312	9.374	2.732	-0.244	-0.793	-0.183	0.366	9.941	0.342	-0.061	-0.061	0	1510067192
-9.39	-2.461	-2.09	0.122	0.061	0	4.479	-9.07	2.257	-0.671	0.732	0.427	4.485	9.537	3.271	-0.366	-1.404	-1.16	-9.705	-0.481	-2.061	0.061	0	-0.061	2.339	9.292	2.614	-0.305	-0.61	0.061	0.337	9.916	0.343	-0.061	-0.122	-0.061	1510067192
-9.439	-2.436	-2.15	0.061	0	-0.061	3.955	-8.969	2.073	-0.244	0.183	-0.366	4.637	9.385	2.857	-0.488	-1.282	-0.61	-9.753	-0.45	-2.058	0	-0.061	0	2.339	9.292	2.614	-0.305	-0.61	0.061	0.401	9.914	0.409	0	-0.122	-0.061	1510067192
-9.472	-2.35	-2.14	0	-0.061	-0.061	3.675	-8.69	1.979	0.183	-0.366	-0.488	4.81	9.231	2.578	-0.549	-0.977	-0.305	-9.708	-0.458	-1.993	0	-0.122	-0.061	2.462	9.188	2.566	-0.366	-0.427	0.122	0.426	9.909	0.465	0	-0.122	-0.061	1510067192
-9.41	-2.274	-2.117	-0.061	0	-0.061	3.618	-8.427	1.995	0.305	-0.671	-0.427	4.79	9.124	2.463	-0.244	-0.916	-0.122	-9.688	-0.423	-1.939	0	-0.122	-0.061	2.342	9.104	2.533	-0.183	-0.183	0.122	0.413	9.918	0.434	0	-0.183	-0.061	1510067192
-9.399	-2.306	-2.113	-0.122	0	-0.061	3.85	-8.399	1.942	0.183	-0.183	-0.427	4.785	9.045	2.18	-0.061	-0.488	0.122	-9.7	-0.444	-1.955	-0.061	-0.183	0	2.297	9.131	2.602	0.122	0.305	0.244	0.504	9.911	0.34	-0.061	0	-0.061	1510067192
-9.375	-2.36	-2.146	-0.122	0	-0.122	3.842	-8.558	1.835	0.122	0.488	-0.671	4.626	9.174	2.027	0.122	0.244	0.488	-9.709	-0.495	-1.962	-0.061	-0.244	-0.061	2.342	9.241	2.633	0.183	0.427	0.183	0.555	9.885	0.336	-0.061	0	-0.061	1510067192
-9.42	-2.451	-2.164	-0.122	0	-0.122	3.647	-8.698	1.774	0.122	0.427	-1.038	4.323	9.257	1.98	0.305	0.549	0.732	-9.733	-0.498	-1.956	-0.061	-0.366	-0.061	2.345	9.327	2.635	0.183	0.549	0.122	0.531	9.91	0.362	0	0.122	-0.061	1510067192
-9.403	-2.44	-2.163	-0.122	0	-0.061	3.427	-8.751	1.609	0.244	0.366	-1.221	3.994	9.338	2.023	0.244	1.038	1.038	-9.757	-0.565	-1.909	-0.061	-0.305	-0.061	2.247	9.33	2.614	0.183	0.549	0.122	0.437	9.923	0.398	0	0.122	-0.061	1510067192
-9.391	-2.424	-2.192	-0.061	-0.061	-0.122	3.192	-8.74	1.455	0.244	0.366	-1.221	3.657	9.403	2.303	0.305	0.977	1.038	-9.704	-0.579	-1.851	-0.061	-0.366	-0.061	2.146	9.223	2.591	0.122	0.61	0.061	0.41	9.924	0.359	0	-0.061	-0.061	1510067192
-9.318	-2.395	-2.166	-0.122	0	-0.122	3.192	-8.74	1.455	0.427	0.366	-1.343	3.497	9.446	2.617	0.488	0.732	0.854	-9.667	-0.597	-1.785	-0.061	-0.305	-0.061	2.028	9.229	2.607	0.183	0.61	0.061	0.391	9.904	0.354	0	0.061	-0.061	1510067192
-9.366	-2.42	-2.177	-0.061	0	-0.122	3.004	-8.636	1.48	0.427	0.366	-1.343	3.482	9.527	2.647	0.61	0.854	0.671	-9.696	-0.572	-1.727	-0.061	-0.305	-0.061	1.992	9.289	2.649	0.183	0.488	0.061	0.351	9.874	0.292	0	0.061	-0.061	1510067192
-9.336	-2.409	-2.171	0	0	-0.061	2.711	-8.33	1.322	0.305	0.305	-1.221	3.39	9.592	2.656	0.61	1.16	0.366	-9.696	-0.526	-1.657	-0.061	-0.366	-0.061	2.034	9.359	2.684	0.061	0.427	0.061	0.456	9.898	0.275	0	-0.061	-0.061	1510067192
-9.353	-2.377	-2.153	0	0	-0.061	2.646	-8.219	1.413	-0.061	0.244	-0.366	3.216	9.588	2.73	0.549	1.282	0.244	-9.625	-0.599	-1.587	-0.061	-0.366	-0.061	1.982	9.33	2.682	0.061	0.427	0.061	0.456	9.898	0.275	0	-0.122	-0.061	1510067192
-9.387	-2.346	-2.183	-0.061	0	-0.061	2.64	-8.169	1.345	-0.305	0.244	0	3.033	9.639	2.795	0.488	0.977	0.122	-9.594	-0.632	-1.523	0	-0.244	-0.061	1.776	9.295	2.638	-0.061	0.305	0	0.483	9.86	0.262	-0.061	-0.061	0	1510067192
-9.447	-2.413	-2.178	0	-0.061	-0.061	2.79	-8.209	1.293	-0.305	0.244	0	2.99	9.646	2.768	0.305	0.61	0	-9.65	-0.653	-1.537	0	-0.122	-0.061	1.634	9.313	2.651	-0.122	0.122	0	0.516	9.889	0.284	-0.061	-0.061	0	1510067192
-9.375	-2.378	-2.11	0	0	-0.061	2.79	-8.209	1.293	-0.366	0.366	0.305	3.019	9.72	2.864	0.122	0.061	-0.061	-9.674	-0.639	-1.579	0.061	-0.061	-0.061	1.657	9.347	2.638	-0.122	-0.183	-0.061	0.55	9.911	0.334	0	-0.061	-0.061	1510067193
-9.418	-2.399	-2.128	0.061	-0.061	0	2.759	-8.317	1.379	-0.366	0.366	0.305	3.04	9.621	2.695	0	-0.488	-0.183	-9.656	-0.604	-1.562	0.061	0	0	1.788	9.31	2.645	-0.061	-0.366	-0.122	0.504	9.91	0.298	-0.122	-0.061	0	1510067193
-9.404	-2.377	-2.135	0.061	-0.061	0	2.897	-8.366	1.515	-0.366	0.122	0.488	3.322	9.52	2.601	-0.061	-0.427	-0.305	-9.661	-0.583	-1.529	0.061	0	0	2.017	9.269	2.665	-0.122	-0.305	-0.122	0.569	9.899	0.325	-0.122	-0.061	0	1510067193
-9.39	-2.358	-2.097	0.061	-0.122	0	2.966	-8.357	1.562	-0.427	0	0.61	3.533	9.449	2.554	-0.061	-0.305	-0.366	-9.642	-0.542	-1.52	0	0.122	0	2.071	9.232	2.675	-0.122	-0.244	-0.122	0.555	9.884	0.303	0	-0.061	0	1510067193
-9.386	-2.37	-2.092	0	-0.061	0	3.18	-8.366	1.562	-0.488	-0.183	0.671	3.718	9.482	2.469	-0.061	-0.183	-0.427	-9.662	-0.529	-1.549	0	0.122	0	2.047	9.284	2.684	-0.183	-0.244	-0.061	0.51	9.897	0.333	-0.061	-0.122	0	1510067193
-9.444	-2.395	-2.12	0	-0.061	-0.061	3.341	-8.459	1.617	-0.488	-0.244	0.793	3.796	9.513	2.426	-0.061	-0.122	-0.427	-9.662	-0.529	-1.549	0	0.122	0	2.095	9.341	2.677	-0.183	-0.305	-0.061	0.532	9.893	0.288	-0.061	-0.122	0	1510067193
-9.412	-2.445	-2.115	0	-0.061	-0.061	3.341	-8.459	1.617	-0.427	-0.183	0.793	3.823	9.476	2.403	-0.061	-0.244	-0.305	-9.662	-0.529	-1.549	0	0.122	0	2.14	9.295	2.711	-0.122	-0.305	-0.122	0.492	9.918	0.318	0	-0.061	0	1510067193
-9.391	-2.433	-2.116	-0.061	-0.061	0	3.357	-8.587	1.657	-0.427	-0.183	0.671	3.955	9.43	2.458	0	-0.244	-0.244	-9.692	-0.494	-1.599	0	0.061	0	2.107	9.216	2.69	-0.122	-0.305	-0.122	0.434	9.902	0.377	-0.061	0	0	1510067193
-9.397	-2.409	-2.096	-0.061	-0.122	0	3.668	-8.552	1.662	-0.183	-0.183	0.244	4.03	9.353	2.463	0	-0.122	-0.122	-9.701	-0.507	-1.598	-0.061	0.122	0	2.092	9.149	2.67	-0.061	-0.122	-0.061	0.482	9.886	0.351	0	-0.061	-0.061	1510067193
-9.384	-2.45	-2.072	-0.061	-0.061	0	3.588	-8.57	1.643	-0.061	-0.122	-0.122	4.03	9.385	2.469	-0.061	-0.061	-0.061	-9.708	-0.512	-1.647	0	0.122	0	2.125	9.204	2.68	0	-0.061	-0.061	0.493	9.895	0.301	0	-0.061	0	1510067193
-9.398	-2.439	-2.114	-0.061	-0.061	0	3.586	-8.563	1.626	-0.061	-0.122	-0.122	4.041	9.429	2.494	-0.061	-0.061	0.061	-9.7	-0.51	-1.686	-0.061	0.061	0	2.152	9.254	2.708	0.061	0	0	0.481	9.896	0.324	-0.061	0	0	1510067193
-9.405	-2.431	-2.084	-0.061	-0.061	0	3.558	-8.544	1.627	0.061	-0.122	-0.183	4.041	9.472	2.561	0	0	0.183	-9.726	-0.507	-1.704	-0.061	0.061	0	2.162	9.266	2.673	0.061	0.061	0	0.457	9.899	0.362	-0.061	0	0	1510067193
-9.381	-2.408	-2.085	-0.061	-0.061	0	3.437	-8.571	1.599	0.122	0.122	-0.427	3.951	9.505	2.589	0.061	0.122	0.183	-9.719	-0.531	-1.736	-0.061	0.061	-0.061	2.16	9.293	2.683	0.061	0.061	0.061	0.45	9.9	0.336	-0.061	-0.061	0	1510067193
-9.373	-2.426	-2.058	0	0	0	3.371	-8.591	1.585	0.183	0.122	-0.488	3.78	9.51	2.588	0	0.122	0.244	-9.705	-0.508	-1.776	-0.061	0.061	-0.061	2.12	9.282	2.671	0.061	0.122	0	0.439	9.902	0.329	0	0	0	1510067193
-9.411	-2.402	-2.088	0	0	0	3.234	-8.513	1.501	0.183	0.122	-0.488	3.655	9.487	2.584	-0.061	0	0.244	-9.671	-0.522	-1.762	-0.061	0.061	-0.061	2.083	9.259	2.669	0.061	0.061	0.061	0.437	9.9	0.365	0	0	0	1510067193
-9.412	-2.391	-2.08	0	0	0	3.061	-8.542	1.467	0.244	0	-0.366	3.607	9.53	2.625	-0.122	0	0.183	-9.695	-0.541	-1.771	-0.061	0.061	-0.061	2.054	9.295	2.665	0	0.061	0.061	0.464	9.898	0.299	-0.061	-0.061	0	1510067193
-9.423	-2.383	-2.065	0	-0.061	0	2.96	-8.497	1.534	0.183	-0.244	-0.366	3.5	9.525	2.603	-0.061	-0.061	0.122	-9.692	-0.507	-1.798	-0.061	0.061	-0.061	2.065	9.3	2.651	0	0	0.061	0.523	9.906	0.358	-0.061	0	0	1510067193
-9.42	-2.353	-2.053	0	0	0	3.034	-8.46	1.482	0.061	-0.183	-0.183	3.485	9.531	2.524	-0.061	-0.183	0.061	-9.633	-0.54	-1.809	-0.061	0.122	-0.061	2.048	9.325	2.665	0	-0.061	0.061	0.517	9.898	0.356	-0.061	0	0	1510067193
-9.428	-2.303	-2.073	0	0	0	3.033	-8.423	1.425	0.061	-0.183	-0.183	3.502	9.526	2.503	0	-0.122	0.061	-9.672	-0.547	-1.841	-0.061	0.122	-0.061	2.019	9.313	2.643	-0.061	-0.122	0.061	0.579	9.895	0.329	0	-0.122	-0.061	1510067193
-9.378	-2.306	-2.079	-0.061	0	0	2.967	-8.367	1.403	-0.061	-0.061	0.122	3.614	9.49	2.422	-0.061	-0.244	0.061	-9.654	-0.536	-1.852	0	0.122	0	2.035	9.289	2.655	-0.061	-0.122	0.061	0.55	9.896	0.342	0	-0.061	0	1510067193
-9.415	-2.371	-2.088	0	0	-0.061	3.097	-8.362	1.431	-0.061	-0.061	0.122	3.736	9.438	2.463	-0.061	-0.122	-0.061	-9.628	-0.524	-1.9	0	0.122	0	2.066	9.258	2.613	-0.061	-0.183	0	0.406	9.863	0.368	-0.061	0	0	1510067193
-9.434	-2.432	-2.146	-0.061	-0.061	-0.061	3.097	-8.362	1.431	-0.122	-0.061	0.183	3.73	9.415	2.458	0	-0.061	-0.183	-9.725	-0.55	-1.936	0	0.183	0	2.146	9.26	2.596	-0.061	-0.183	-0.061	0.461	9.914	0.323	-0.061	0	-0.061	1510067193
-9.415	-2.456	-2.105	0	-0.061	0	3.241	-8.461	1.515	-0.122	-0.183	0.305	3.72	9.394	2.365	0	-0.183	-0.244	-9.746	-0.517	-1.993	0	0	0	2.296	9.277	2.594	0	-0.183	-0.061	0.583	9.939	0.33	0	0	-0.061	1510067193
-9.388	-2.381	-2.092	-0.061	-0.061	-0.061	3.339	-8.479	1.549	-0.183	-0.183	0.244	3.85	9.416	2.448	0	-0.122	-0.244	-9.696	-0.529	-1.98	0	0	-0.061	2.279	9.287	2.65	-0.061	-0.061	-0.122	0.573	9.903	0.347	0	0	-0.061	1510067193
-9.396	-2.418	-2.086	-0.061	-0.061	-0.061	3.46	-8.522	1.598	-0.183	0	0.183	3.925	9.449	2.527	0	0	-0.244	-9.694	-0.52	-1.98	0	0	0	2.164	9.264	2.588	-0.061	-0.061	-0.122	0.457	9.899	0.336	-0.061	-0.061	-0.061	1510067193
-9.409	-2.468	-2.108	0	-0.061	-0.061	3.457	-8.57	1.714	-0.183	0	0.183	3.927	9.432	2.495	0	-0.122	-0.122	-9.732	-0.511	-1.963	0	-0.061	0	2.15	9.263	2.611	-0.061	-0.122	-0.061	0.431	9.909	0.325	-0.061	0	-0.061	1510067194
-9.369	-2.434	-2.052	0	-0.061	-0.061	3.321	-8.544	1.76	-0.122	0	0	3.956	9.495	2.546	0	-0.122	-0.061	-9.683	-0.488	-1.916	-0.061	-0.122	-0.061	2.205	9.31	2.628	-0.061	-0.061	-0.061	0.391	9.922	0.361	-0.061	0	-0.061	1510067194
-9.417	-2.372	-2.09	0	0	-0.061	3.359	-8.533	1.688	-0.061	-0.061	0	4.027	9.464	2.571	0	0	0	-9.65	-0.508	-1.87	-0.061	-0.061	0	2.101	9.26	2.58	-0.061	0	-0.061	0.433	9.884	0.324	0	-0.122	-0.061	1510067194
-9.435	-2.407	-2.098	0	-0.061	-0.061	3.396	-8.518	1.549	-0.061	-0.061	0	3.926	9.417	2.548	-0.061	0	0	-9.665	-0.543	-1.827	-0.061	0	0	2.017	9.21	2.592	0	0	0	0.508	9.902	0.282	0	0	-0.061	1510067194
-9.377	-2.439	-2.065	-0.061	-0.061	-0.061	3.366	-8.524	1.486	0	-0.061	-0.122	3.874	9.469	2.468	-0.061	-0.122	0.061	-9.658	-0.536	-1.841	0	-0.061	0	2.004	9.283	2.613	0.061	0	0	0.476	9.921	0.316	0	0	-0.061	1510067194
-9.337	-2.458	-2.062	0	0	-0.061	3.341	-8.498	1.5	0	0	-0.183	3.901	9.503	2.402	-0.061	-0.122	0.122	-9.64	-0.53	-1.841	0	0	-0.061	2.011	9.321	2.614	0	0	0	0.459	9.88	0.321	-0.061	0	-0.061	1510067194
-9.405	-2.442	-2.102	0	-0.061	-0.061	3.28	-8.489	1.453	0	0.061	-0.183	3.838	9.478	2.357	0	0	0.122	-9.684	-0.529	-1.869	0	0	0	2.061	9.294	2.586	0	0.061	0	0.494	9.866	0.31	-0.061	-0.061	-0.061	1510067194
-9.375	-2.452	-2.09	0	-0.061	-0.061	3.212	-8.501	1.445	0.061	0.061	-0.244	3.703	9.469	2.336	0	0	0.061	-9.685	-0.542	-1.884	0	-0.061	0	2.061	9.29	2.597	0	0	0	0.453	9.904	0.342	-0.061	-0.061	-0.061	1510067194
-9.402	-2.466	-2.088	0	-0.061	-0.061	3.14	-8.503	1.459	0.061	0.061	-0.244	3.642	9.466	2.329	0.061	-0.061	0	-9.692	-0.519	-1.887	0	-0.061	0	2.059	9.307	2.589	0	0	-0.061	0.431	9.895	0.319	-0.061	0	0	1510067194
-9.404	-2.462	-2.108	-0.061	0	-0.061	3.112	-8.501	1.456	-0.061	0.061	-0.183	3.636	9.487	2.35	0.061	0	-0.061	-9.685	-0.517	-1.873	0	-0.061	0	2.083	9.327	2.589	0	0	-0.061	0.465	9.904	0.328	0	-0.061	0	1510067194
-9.388	-2.517	-2.108	-0.061	-0.061	0	3.058	-8.512	1.428	0	0	-0.122	3.671	9.518	2.383	0.061	0	-0.122	-9.694	-0.525	-1.834	0	-0.061	0	2.062	9.345	2.591	0	0	-0.122	0.421	9.914	0.316	0	-0.061	0	1510067194
-9.363	-2.5	-2.076	-0.061	-0.061	0	3.08	-8.501	1.407	-0.061	0	-0.122	3.701	9.514	2.39	0.061	0	-0.122	-9.667	-0.529	-1.8	0	-0.122	0	2.036	9.347	2.596	-0.061	0	-0.122	0.443	9.899	0.316	-0.061	0	-0.061	1510067194
-9.423	-2.497	-2.11	0	-0.061	0	3.085	-8.47	1.396	-0.122	0	-0.061	3.766	9.537	2.473	0	0.061	-0.183	-9.658	-0.557	-1.767	0	-0.122	0	1.991	9.329	2.568	-0.061	0	-0.061	0.452	9.896	0.309	-0.061	-0.061	0	1510067194
-9.386	-2.466	-2.109	-0.061	-0.061	0	3.116	-8.496	1.402	-0.122	0	0.061	3.741	9.515	2.437	0	0	-0.183	-9.682	-0.522	-1.763	0	-0.122	0	1.961	9.339	2.586	0	0	-0.061	0.452	9.896	0.309	-0.061	-0.061	0	1510067194
-9.369	-2.5	-2.09	0	-0.061	0.061	3.173	-8.547	1.488	-0.122	0	0.061	3.823	9.532	2.426	-0.061	-0.061	-0.122	-9.671	-0.514	-1.742	0	-0.122	0	1.967	9.339	2.639	-0.061	0	-0.061	0.434	9.902	0.312	-0.061	0	0	1510067194
-9.348	-2.497	-2.072	0.061	0	0	3.25	-8.585	1.56	-0.122	0.122	0	3.881	9.54	2.425	-0.061	0.061	-0.122	-9.71	-0.512	-1.792	0	-0.122	0	2.013	9.347	2.614	-0.122	0.061	-0.061	0.45	9.897	0.281	0	-0.061	0	1510067194
-9.384	-2.457	-2.099	0	0	-0.061	3.156	-8.54	1.568	-0.061	0.061	-0.061	3.81	9.473	2.393	0	0.061	-0.061	-9.739	-0.49	-1.787	-0.061	-0.183	0	2.132	9.321	2.621	-0.122	0.061	-0.061	0.443	9.9	0.346	-0.122	0	0	1510067194
-9.417	-2.452	-2.078	0	-0.061	-0.061	3.121	-8.513	1.567	-0.061	-0.061	0	3.779	9.459	2.382	0.061	0.122	-0.122	-9.764	-0.484	-1.793	-0.061	-0.244	0	2.144	9.312	2.614	-0.122	0.183	-0.061	0.41	9.909	0.362	-0.061	-0.061	0.061	1510067194
-9.422	-2.385	-2.076	-0.061	-0.061	-0.061	3.149	-8.49	1.556	-0.061	-0.061	0	3.805	9.519	2.377	0.061	0.244	-0.183	-9.735	-0.459	-1.732	-0.061	-0.305	0	2.086	9.348	2.615	-0.061	0.183	-0.061	0.45	9.922	0.385	0	-0.061	0	1510067194
-9.404	-2.391	-2.04	-0.061	-0.061	-0.061	3.207	-8.504	1.511	-0.061	0	0.122	3.808	9.53	2.405	0	0.183	-0.122	-9.745	-0.474	-1.719	-0.061	-0.244	0	1.963	9.324	2.639	-0.061	0.183	-0.061	0.487	9.921	0.34	0	-0.061	0	1510067194
-9.403	-2.411	-2.018	0	-0.061	-0.061	3.247	-8.52	1.504	-0.061	-0.061	0.122	3.781	9.56	2.388	0	0.122	-0.061	-9.715	-0.493	-1.67	0	-0.305	0	1.93	9.349	2.669	-0.122	0.122	-0.061	0.591	9.9	0.34	-0.061	-0.122	0	1510067194
-9.44	-2.417	-2.042	0	-0.061	-0.061	3.327	-8.472	1.455	-0.061	-0.061	0	3.737	9.537	2.406	0	0.061	-0.061	-9.692	-0.431	-1.61	-0.061	-0.244	0	1.968	9.32	2.696	-0.061	0.122	-0.061	0.498	9.916	0.36	-0.061	0	0	1510067194
-9.41	-2.4	-2.021	-0.061	-0.061	-0.061	3.281	-8.496	1.419	0	-0.061	0	3.703	9.506	2.438	0.061	0.183	-0.061	-9.711	-0.449	-1.564	-0.061	-0.244	0	1.976	9.296	2.692	-0.061	0.183	0	0.526	9.896	0.319	-0.061	-0.061	0	1510067194
-9.411	-2.426	-2.012	-0.061	-0.061	-0.061	3.309	-8.502	1.436	0	-0.061	0	3.653	9.518	2.451	0	0.183	-0.122	-9.702	-0.444	-1.552	-0.061	-0.244	0	1.946	9.281	2.708	-0.061	0.183	0	0.56	9.897	0.317	-0.061	0	0	1510067194
-9.392	-2.393	-2	-0.061	-0.061	-0.061	3.307	-8.49	1.389	-0.061	-0.122	-0.061	3.621	9.519	2.424	0	0.122	-0.122	-9.696	-0.419	-1.544	-0.061	-0.305	0	1.931	9.276	2.736	-0.061	0.183	0	0.617	9.891	0.376	-0.061	0	-0.061	1510067194
-9.39	-2.413	-1.993	0	-0.061	-0.061	3.363	-8.496	1.448	-0.061	-0.183	-0.122	3.646	9.507	2.43	0	0.122	-0.061	-9.679	-0.408	-1.482	-0.061	-0.183	0	1.897	9.25	2.759	-0.061	0.183	0	0.596	9.88	0.349	0	0.061	0	1510067195
-9.423	-2.396	-1.998	0	0	0	3.363	-8.496	1.448	-0.061	0	-0.122	3.631	9.53	2.409	0	0.122	-0.061	-9.714	-0.386	-1.487	-0.061	-0.183	0	1.902	9.269	2.768	-0.061	0.122	0	0.636	9.879	0.347	0	-0.061	0	1510067195
-9.451	-2.367	-2.031	-0.061	-0.061	-0.061	3.298	-8.492	1.471	-0.122	0.061	-0.122	3.594	9.542	2.388	0	0.061	-0.061	-9.72	-0.416	-1.469	-0.061	-0.122	0	1.928	9.3	2.778	-0.061	0.122	0	0.64	9.891	0.377	-0.061	-0.061	0	1510067195
-9.415	-2.417	-1.973	-0.061	-0.061	-0.061	3.162	-8.536	1.507	0	-0.061	-0.061	3.614	9.542	2.389	0	0.061	-0.061	-9.753	-0.406	-1.473	-0.061	-0.183	0	1.903	9.29	2.791	-0.061	0.122	0	0.634	9.922	0.349	0	-0.061	0	1510067195
-9.388	-2.413	-1.979	-0.061	-0.061	-0.061	3.186	-8.525	1.48	0	-0.122	0	3.592	9.518	2.397	0	0.061	-0.061	-9.722	-0.396	-1.412	-0.061	-0.122	0	1.915	9.265	2.811	0	0.122	0	0.602	9.904	0.337	-0.061	0.061	0	1510067195
-9.264	-2.367	-1.918	-0.122	0.244	-0.122	3.262	-8.516	1.499	0	-0.122	0	3.588	9.506	2.4	-0.061	-0.061	0	-9.703	-0.401	-1.407	-0.061	-0.122	-0.061	1.887	9.256	2.804	0	0.122	0	0.578	9.874	0.362	-0.061	0	-0.061	1510067195
-9.191	-2.255	-1.933	-0.305	0.488	-0.244	3.205	-8.471	1.467	0	0	0	3.689	9.489	2.432	0	-0.061	-0.061	-9.664	-0.396	-1.488	-0.122	-0.061	-0.061	1.964	9.243	2.743	0.061	0.183	0	0.433	9.857	0.353	-0.061	0	-0.061	1510067195
-9.064	-2.003	-2.157	-0.366	0.793	-0.305	3.14	-8.437	1.468	-0.061	0	0	3.742	9.455	2.433	0	-0.061	0	-9.721	-0.325	-1.615	-0.183	0	-0.061	2.078	9.259	2.708	0.061	0.183	0	0.072	9.847	0.288	-0.061	0.061	-0.061	1510067195
-8.979	-1.942	-2.546	-0.366	0.61	-0.427	3.018	-8.343	1.43	0.061	-0.305	-0.061	3.664	9.321	2.419	0.061	-0.122	0	-9.743	-0.272	-1.69	-0.366	-0.244	-0.061	2.351	9.171	2.548	-0.061	0.122	-0.183	0.193	9.811	-0.056	-0.061	0	-0.366	1510067195
-9.357	-2.097	-2.973	-0.427	0.549	-0.549	2.978	-8.096	1.276	0.061	-0.305	-0.061	3.613	9.021	2.355	0.183	-0.061	-0.183	-9.731	-0.505	-1.743	-0.671	-0.061	-0.061	2.513	8.981	2.401	-0.183	0.244	-0.244	0.634	9.739	0.049	-0.122	0.122	-0.671	1510067195
-9.8	-2.102	-3.156	-0.427	-0.183	-0.671	2.939	-8.186	1.187	0.061	-0.488	-0.183	3.71	9.083	2.348	0.244	0.305	-0.549	-10.032	-0.821	-1.878	-0.671	-0.366	-0.122	2.7	9.138	2.131	-0.244	0.427	-0.305	0.953	9.973	-0.033	-0.244	0.427	-0.61	1510067195
-9.592	-2.054	-3.062	-0.61	-0.488	-0.732	2.817	-8.49	1.127	-0.366	-0.61	-0.244	3.689	9.446	2.257	0.305	0.427	-0.977	-10.019	-0.992	-1.971	-0.671	-0.61	0	2.804	9.619	1.956	-0.305	0.488	-0.549	0.892	10.091	0.267	-0.366	0.488	-0.488	1510067195
-9.484	-2.082	-2.869	-0.61	-0.671	-0.732	2.704	-8.543	1.263	-0.366	-0.61	-0.244	3.713	9.668	2.156	0.305	0.061	-1.16	-9.786	-1.01	-1.921	-0.732	-0.732	0.061	2.643	9.674	2.019	-0.549	0.305	-0.793	1.227	10.078	0.346	-0.183	0.427	-0.305	1510067195
-9.51	-2.006	-2.745	-0.916	-1.16	-0.61	2.704	-8.543	1.263	-0.549	-0.732	-0.244	3.883	9.589	2.166	0.366	0	-1.16	-9.692	-1.031	-1.692	-0.671	-0.671	0.183	2.162	9.549	2.16	-0.61	0.366	-0.916	2.105	9.887	0.346	-0.366	0.244	-0.244	1510067195
-9.172	-2.391	-2.336	-1.16	-1.648	-0.549	2.585	-8.104	1.724	-0.549	-0.977	-0.122	3.789	9.682	2.267	0.305	0.061	-1.16	-9.359	-1.029	-1.455	-0.61	-0.671	0.366	1.799	9.452	2.399	-0.671	0.244	-0.916	3.252	9.75	0.437	-0.366	0.305	0.061	1510067195
-8.838	-2.537	-1.43	-1.16	-2.014	-0.305	2.611	-8.044	1.834	-0.427	-1.77	0.122	3.631	9.799	2.489	0.183	0.061	-1.038	-9.026	-0.937	-1.284	-0.305	-0.488	0.427	1.127	9.319	2.674	-0.61	0.305	-0.732	4.314	9.385	0.67	-0.427	0.366	0.671	1510067195
-9.56	-2.884	-1.298	-1.16	-2.197	-0.244	3.146	-7.867	1.878	-0.427	-1.77	0.122	3.292	9.586	2.619	-0.122	-0.244	-0.732	-9.062	-0.42	-1.183	0.061	0.183	0.549	0.681	8.854	3.279	-0.671	0.183	-0.549	3.993	9.526	0.401	-1.221	1.16	1.648	1510067195
-10.197	-3.127	-0.749	-0.061	-1.282	-0.366	4.063	-7.693	1.571	-0.061	-2.563	0.122	2.79	9.709	2.658	-0.244	-0.977	-0.305	-10.463	0.047	-1.634	-0.061	-0.122	0.671	1.056	9.022	3.981	-0.427	0.061	-0.61	3.332	10.823	0.719	-1.282	2.075	2.686	1510067195
-10.886	-2.735	-0.636	0.793	-1.221	-0.244	4.532	-8.406	1.014	-0.061	-2.563	0.122	2.384	10.456	2.769	-0.122	-1.404	-0.305	-10.517	0.351	-1.881	-0.122	-0.427	0.61	1.912	9.956	4.425	-0.244	-0.244	-0.732	3.109	11.966	1.562	-0.488	2.075	3.174	1510067195
-10.289	-2.686	-0.593	0.488	-0.916	-0.488	5.114	-8.966	0.427	0.244	-3.113	0.916	2.466	10.531	3.06	0.183	-0.732	-0.549	-10.149	0.267	-1.989	0.061	-0.671	0.488	1.993	9.926	4.436	-0.549	-0.183	-0.671	2.07	11.547	1.224	0.549	1.099	4.761	1510067195
-9.448	-2.644	-0.301	0.732	-0.671	-0.122	6.088	-8.634	0.191	-0.061	-1.892	1.038	2.499	9.837	3.327	0.366	0.549	-0.671	-9.613	0.049	-1.942	0.549	-0.61	0.427	1.395	8.978	4.182	-0.854	-0.366	-0.549	1.428	10.244	0.904	-0.305	1.404	4.089	1510067195
-8.995	-2.242	-0.278	0.671	-0.916	0.122	6.4	-8.027	0.378	-0.671	0.061	0.732	1.811	9.121	3.283	0.061	0	-0.549	-9.146	0.367	-1.817	1.099	-0.244	0.183	0.962	8.143	4.095	-0.732	-0.671	-0.549	1.486	8.948	0.589	-0.122	0.61	3.113	1510067195
-8.588	-1.748	0.234	0.916	-0.366	0	6.117	-7.689	0.651	-1.099	1.221	0.488	1.418	8.679	3.04	-0.366	-1.465	-0.549	-9.118	0.817	-1.704	1.099	-0.244	0.061	1.02	7.71	4.008	-0.427	-1.099	-0.671	2.34	8.415	0.571	0.305	0.122	2.258	1510067195
-8.594	-1.099	0.335	1.099	-0.061	-0.061	5.617	-7.541	0.888	-0.977	1.77	0.427	1.749	8.455	2.812	-0.366	-2.258	-0.671	-9.162	1.123	-1.695	0.977	-0.427	-0.061	1.462	7.677	4.098	0	-1.221	-0.732	2.397	7.71	0.453	0.854	0.61	1.16	1510067195
-8.833	-1.084	0.138	0.549	-0.244	0.061	5.227	-7.714	1.069	-0.671	1.709	0.366	2.436	8.46	2.724	-0.122	-2.075	-0.732	-9.024	1.489	-1.702	0.793	-0.366	-0.305	2.041	7.86	4.226	0.122	-1.099	-0.793	2.584	7.222	0.522	0.854	0.61	1.16	1510067195
-9.056	-1.394	0.293	0.305	-0.183	0.061	5.134	-8.331	1.156	-0.244	1.16	0.122	3.023	8.488	2.79	0.244	-1.099	-0.793	-9.184	1.603	-1.846	0.427	-0.183	-0.549	2.299	8.021	4.282	0.122	-1.099	-0.793	3.584	7.148	1.535	1.343	-0.427	0.977	1510067196
-9.353	-1.361	0.335	-0.122	0.366	0	5.234	-9.024	1.139	0.244	1.038	-0.366	3.353	8.591	3.013	0.549	-0.305	-0.793	-9.234	1.372	-1.975	0.122	-0.122	-0.793	2.402	8.124	4.029	0.305	-1.038	-0.61	3.566	7.277	1.56	2.197	-0.244	0.671	1510067196
-10.277	-1.5	1.042	-0.183	-0.427	0.122	4.907	-9.317	1.098	0.244	1.038	-0.366	3.551	8.577	3.207	0.549	-0.244	-0.671	-9.025	1.068	-2.056	0.183	-0.061	-0.916	2.309	8.041	3.797	0.488	-0.977	-0.549	5.194	7.449	0.517	2.258	-0.366	0.366	1510067196
-10.372	-1.079	1.237	-0.183	-0.122	0.061	4.362	-8.824	1.042	0.671	0.854	-0.793	3.716	8.519	3.346	0.488	-0.488	-0.305	-9.025	1.068	-2.056	0.183	-0.061	-0.916	2.202	8.043	3.772	0.671	-0.854	-0.488	8.514	8.677	0.906	1.282	-2.808	-0.549	1510067196
-11.423	-2.266	0.858	-1.099	-0.305	-0.122	3.841	-8.509	0.955	0.916	0.549	-1.16	3.793	9.198	3.393	0.366	-1.16	0.061	-9.025	1.068	-2.056	0.183	-0.061	-0.916	2.027	8.721	3.848	0.732	-0.854	-0.305	8.111	8.26	1.566	0.549	-0.244	-0.793	1510067196
-11.301	-3.022	1.394	1.343	0.549	0.793	3.509	-8.972	0.835	0.977	0.122	-0.488	4.045	10.678	3.33	0.366	-1.282	0.366	-11.685	0.284	-2.353	-0.366	0.305	-0.549	2.032	10.263	3.697	0.671	-0.916	-0.122	2.722	9.658	-0.65	-0.61	0.183	-0.488	1510067196
-11.806	-3.63	-1.273	0.488	0.366	-0.061	3.271	-9.787	0.378	1.221	-0.305	0.244	4.1	12.106	2.94	0.549	-1.16	0.549	-12.487	0.439	-1.574	-0.793	0.488	-0.854	2.973	11.861	4.325	1.282	-0.427	-0.366	10.198	10.869	-1.646	-0.244	-2.991	-2.197	1510067196
-9.932	-4.536	-0.663	-0.488	1.526	-0.305	3.219	-10.688	0.06	0.977	-0.732	0.549	4.431	13.055	2.787	0.793	-0.366	0.549	-12.457	-0.711	-1.08	-0.671	-1.465	-1.221	2.121	12.694	3.811	0.977	0.061	-0.061	4.962	12.622	1.729	2.441	0.488	-1.099	1510067196
-9.379	-4.762	-1.736	0.61	0.61	0.061	3.109	-10.822	-0.007	1.343	-1.038	0.793	4.646	12.269	2.629	0.61	1.526	0.854	-10.436	-1.224	0.646	-0.549	-0.366	-0.854	0.857	11.568	2.872	0.671	0.793	0.366	4.962	12.622	1.729	-3.296	2.014	-1.343	1510067196
-8.544	-4.23	-2.168	-0.061	2.686	0.244	3.112	-9.013	0.365	0.793	-0.488	0.305	3.914	10.7	1.767	0.122	2.197	1.343	-10.326	-2.14	1.004	-0.366	-0.671	-0.61	-0.284	10.009	2.019	0.122	1.709	0.854	-0.09	10.207	-1.809	-0.977	-0.793	-1.465	1510067196
-9.393	-3.317	-2.324	-0.732	0.916	0.488	2.866	-8.392	0.628	0.793	-0.488	0.305	3.187	10.546	0.811	-0.366	1.587	1.404	-9.6	-2.286	0.818	-0.061	-0.122	-0.305	-1.164	9.904	1.773	0.183	2.075	1.404	1.476	9.977	-1.071	0.244	-1.77	-2.014	1510067196
-9.172	-2.345	-1.894	-0.61	1.16	0.61	2.384	-8.876	1.202	0.122	1.16	-0.671	3.135	11.353	0.27	-0.854	0.793	1.282	-8.875	-1.731	0.395	-0.244	0.122	-0.244	-1.168	10.651	1.706	0.977	1.404	1.404	0.968	9.508	-1.195	-0.122	0.122	-2.38	1510067196
-8.57	-2.225	-1.834	-0.427	1.77	0.366	1.845	-8.019	1.585	0.122	1.16	-0.671	3.114	10.472	-0.02	-0.854	-0.244	1.709	-8.606	-1.547	0.104	-0.549	0.488	0.122	-0.48	10.209	1.656	0.732	0.366	1.099	1.433	9.412	-1.462	0.122	0.366	-2.686	1510067196
-8.537	-2.311	-1.834	-0.549	1.038	0	1.278	-6.922	1.531	0.305	0.61	-0.061	3.376	9.427	0.193	-0.427	-0.427	2.075	-8.458	-1.84	-0.257	-0.549	0.305	0.244	0.29	9.272	1.632	0.366	0.244	1.038	1.824	9.802	0.273	0.549	0.122	-2.869	1510067196
-8.482	-2.225	-2.056	-0.244	0.916	0.305	1.186	-6.688	1.425	0.305	0.61	-0.061	3.608	8.958	0.665	-0.061	0.793	1.77	-8.372	-1.638	-0.542	-0.488	0.549	0.427	1.138	8.937	1.467	-0.122	0.732	0.916	1.178	9.493	0.377	-0.244	0.793	-2.747	1510067196
-8.404	-1.969	-2.411	-0.122	0.488	0.366	1.587	-6.653	1.217	0.244	-0.732	0.122	3.625	8.63	1.042	0.061	2.014	1.282	-8.293	-1.554	-0.873	-0.61	0.183	0.61	1.684	8.668	1.477	-0.427	0.977	0.793	1.803	9.202	-0.035	-0.366	-0.244	-2.563	1510067196
-8.264	-1.62	-2.491	-0.183	0	0.122	1.838	-6.552	1.04	0.061	-0.671	0.122	3.402	8.173	1.267	0.061	2.625	0.793	-8.007	-1.756	-1.172	-0.549	0.244	0.61	1.645	8.294	1.421	-0.671	1.099	0.732	1.615	8.811	-0.423	-0.427	-0.732	-2.136	1510067196
-8.77	-1.593	-2.414	0.183	-0.854	0	1.904	-6.388	0.952	-0.366	-0.854	0.061	3.262	7.948	1.464	0.061	2.38	0.366	-7.928	-1.751	-1.51	-0.366	0.305	0.732	1.398	8.1	1.33	-0.854	0.916	0.793	1.022	8.855	-0.166	-0.244	-0.183	-1.831	1510067196
-8.436	-1.487	-2.189	0.366	-0.427	-0.061	2.156	-6.466	0.993	-0.793	-0.977	0.244	3.298	8.155	1.714	-0.122	1.77	-0.061	-8.283	-1.809	-1.782	-0.366	1.038	0.793	1.327	8.26	1.232	-0.916	0.549	0.793	0.693	9.088	0.19	-0.183	0.122	-1.831	1510067196
-8.338	-0.662	-2.395	-0.183	-0.244	-0.061	2.501	-6.894	1.163	-1.099	-0.854	0.61	3.393	8.61	1.873	-0.427	0.916	-0.549	-9.384	-1.03	-2.083	-0.061	0.61	0.854	2.001	8.794	1.5	-0.793	0.366	0.549	0.665	8.914	0.123	-0.427	-0.305	-2.014	1510067196
-8.721	-0.355	-2.574	-0.366	0.122	0.061	2.735	-7.557	1.498	-1.099	-0.854	0.61	3.503	8.876	1.858	-0.488	0	-1.038	-9.572	-0.257	-2.498	-0.366	-0.366	1.16	3.085	9.307	2.165	-0.488	0.122	-0.061	0.538	9.275	-0.041	-0.671	-0.488	-1.953	1510067196
-9.583	-1.129	-3.767	-1.404	0.549	-0.061	3.036	-8.262	1.798	-1.221	-0.793	1.099	3.963	9.237	2.096	-0.122	-0.061	-1.465	-9.123	-0.785	-1.93	-0.854	1.77	1.221	3.279	9.723	2.522	-0.488	0.122	-0.061	0.086	9.692	-0.865	-1.282	-0.916	-1.709	1510067196
-11.337	-2.229	-3.773	-2.075	-0.488	-0.061	3.502	-9.348	1.82	-1.404	-1.221	1.77	4.466	10.323	2.42	0.244	0.977	-1.953	-13.087	-0.435	-2.247	-0.061	0.427	0.61	2.847	10.377	2.735	-1.892	0.183	0.244	1.987	10.592	-1.047	-1.038	-1.221	-2.014	1510067196
-12.941	-3.869	-3.263	-1.404	-0.549	0.061	4.17	-12.398	1.566	-1.404	-1.221	1.77	4.268	12.452	2.363	0.244	1.526	-2.258	-14.318	0.98	-1.579	-0.427	-0.244	0.793	2.859	12.036	4.138	-0.916	-0.061	-0.427	2.488	11.585	1.181	-1.099	-0.549	-1.526	1510067196
-11.612	-5.432	-2.975	-0.244	-1.892	-0.061	4.992	-14.871	1.532	-1.282	-1.404	2.014	3.462	13.252	1.87	0	-0.061	-1.709	-12.593	0.557	-0.613	-1.099	-1.892	0.793	1.987	12.38	5.658	0.244	0.549	-1.099	2.355	13.724	1.895	-1.648	-0.183	0.061	1510067196
-10.526	-4.169	-2.101	-0.732	-2.441	-0.122	5.017	-13.241	1.597	-0.366	-0.916	1.648	3.534	11.591	1.958	0	-0.549	-0.366	-11.514	-0.252	0.604	-1.099	-1.892	0.793	-1.111	10.076	4.673	-1.16	0.854	-0.305	2.625	12.4	0.607	-2.441	0.244	1.648	1510067197
-10.269	-3.798	-1.023	-0.793	-1.831	0.183	4.323	-11.012	1.449	0.549	1.343	-2.136	2.754	10.115	1.741	-0.671	0.549	0.854	-10.353	0.973	1.134	0	-0.793	-0.244	-2.049	8.163	5.032	-0.427	0.427	-0.244	1.059	11.244	0.267	-2.014	0.793	3.052	1510067197
-9.808	-4.618	-1.674	-0.305	-1.587	-0.061	3.167	-10.223	0.811	0.549	1.343	-2.136	0.798	9.83	1.28	-1.221	-0.61	0.977	-9.306	0.935	1.201	-0.183	0.122	-0.122	-1.654	8.421	4.926	0.244	0	-0.061	-0.327	12.19	0.636	-0.854	1.526	4.7	1510067197
-8.387	-4.114	-1.306	-0.183	-1.404	0.061	2.171	-9.397	0.246	2.197	-0.305	-2.197	0.254	10.054	1.363	-1.038	-2.563	0.671	-9.417	0.785	0.69	-0.061	0.183	-0.366	-0.993	8.835	4.56	0.549	-0.488	0.122	-0.5	11.85	1.101	0.122	0.366	4.456	1510067197
-8.516	-3.183	-0.894	-0.305	-0.854	0.671	1.958	-8.622	-0.48	2.014	-1.831	-1.892	0.958	9.753	1.584	-0.61	-1.831	0.366	-9.208	0.882	0.374	0.122	0.122	-0.244	0.15	8.764	4.62	0.366	-0.305	0.061	-0.086	11.225	1.715	0.427	-0.183	4.639	1510067197
-8.275	-2.835	-0.705	0	-0.671	0.427	2.314	-8.073	-0.892	1.587	-2.319	-1.77	1.407	9.124	1.617	-0.122	0.427	0.061	-8.896	0.67	0.024	0.244	0	-0.427	0.19	8.236	4.474	-0.061	-0.244	0.122	-1.357	10.597	1.975	0.671	1.465	5.127	1510067197
-8.025	-2.717	-0.434	0.305	-0.61	0.305	2.871	-7.678	-0.779	0.916	-1.343	-1.648	1.142	8.713	1.69	0.183	0.732	-0.122	-8.748	0.836	-0.315	0.244	0.244	-0.61	0.231	7.815	4.165	-0.061	-0.549	0.061	-1.199	9.405	1.78	0.671	0.671	4.944	1510067197
-7.901	-2.523	-0.194	0.244	-0.488	0.183	3.425	-7.672	-0.676	0.427	0.122	-1.709	1.034	8.329	1.763	0.244	-0.305	-0.305	-8.835	0.866	-0.573	0.183	-0.061	-0.61	0.642	7.576	3.911	0.061	-0.732	-0.122	-1.269	8.425	0.822	1.221	0.183	4.272	1510067197
-7.838	-2.027	0.144	0.122	0.244	0.061	3.517	-7.669	-0.415	0.183	0.427	-1.77	1.461	8.274	1.963	0.183	-0.977	-0.488	-8.945	0.818	-0.776	0.183	0.061	-0.61	1.048	7.654	3.844	0.244	-0.549	-0.366	-0.786	7.823	0.883	1.404	-0.244	3.235	1510067197
-7.923	-1.14	0.3	-0.305	1.282	0.244	3.424	-7.528	-0.2	0.183	0.427	-1.77	2.104	8.422	2.145	0.305	-1.038	-0.732	-8.664	0.997	-0.959	0	-0.305	-0.671	1.279	7.832	3.927	0.549	-0.549	-0.427	-1.074	7.264	1.024	1.953	0.061	2.136	1510067197
-8.8	-1.242	-0.208	-1.16	0.854	0.549	3.67	-7.393	0.074	-0.061	0.061	-1.16	2.801	8.415	2.39	0.61	-0.671	-0.732	-8.345	1.257	-0.913	-0.122	0.488	-0.671	1.517	7.878	3.957	0.671	-0.61	-0.305	-0.628	7.313	1.175	1.892	0.61	0.732	1510067197
-9.308	-2.135	-0.422	-0.61	1.282	0.427	4.283	-7.334	0.517	0	0.671	-0.977	3.437	8.631	2.86	0.732	0.244	-0.549	-8.927	1.081	-1.211	-0.122	0.671	-0.488	1.659	8.063	3.987	0.549	-0.366	-0.183	3.084	7.964	0.031	0.671	-0.488	-1.77	1510067197
-10.61	-1.824	-0.016	0.793	0.061	0.427	4.429	-7.479	0.525	0.305	0.671	-0.977	3.585	9.115	3.141	0.671	0.793	-0.244	-9.275	0.778	-1.43	-0.305	0.488	-0.61	1.908	8.406	4.107	0.732	-0.366	-0.061	7.864	9.727	0.562	1.953	-1.404	-1.526	1510067197
-10.806	-1.172	-0.729	-0.793	0.916	0.122	4.554	-7.848	0.666	0.427	-0.854	-0.854	3.524	9.561	3.36	0.61	0.427	0.122	-9.295	0.55	-1.56	-0.427	0.671	-0.977	1.932	8.892	4.053	0.854	-0.488	0.122	8.882	9.446	1.579	0.671	0.793	-0.122	1510067197
-11.663	-2.667	-0.312	-0.183	0.671	-0.061	5.413	-8.207	0.724	0.61	-1.16	-0.732	3.73	10.374	3.669	0.488	0	0.366	-10.832	0.087	-1.977	-0.427	0.671	-0.977	1.932	9.683	3.795	0.732	-0.305	0.549	0.264	9.777	1.078	-1.587	0.488	0.61	1510067197
-10.923	-3.145	-1.329	0.427	0.305	-0.305	6.255	-8.613	1.075	0.61	-0.793	-0.793	3.933	11.629	3.602	0.061	0	0.671	-11.102	-0.212	-1.591	-0.61	1.465	-0.549	2.303	10.91	3.616	0.793	-0.183	0.61	4.668	10.479	-0.391	-1.221	-0.732	-2.747	1510067197
-8.961	-2.847	-1.887	-0.916	2.075	-0.305	6.633	-8.814	1.578	0.732	-1.038	-1.343	4.164	12.079	3.421	-0.305	0	0.916	-11.257	-0.938	-1.43	-0.671	-0.122	-0.977	1.909	11.31	3.259	0.793	0	0.793	6.164	11.555	2.803	0.977	-0.61	-2.502	1510067197
-9.695	-2.829	-2.208	-0.183	0.671	0	6.901	-8.597	2.156	0.793	-0.671	-2.197	4.254	11.374	2.84	-0.488	0.183	1.465	-10.861	-0.931	-0.898	-0.671	-0.122	-0.977	1.579	10.731	2.772	0.549	0.183	0.916	3.468	10.834	0.956	-1.343	0.366	-0.916	1510067197
-9.841	-2.801	-3.852	-1.404	1.953	-0.671	6.666	-8.269	2.32	1.16	-0.122	-2.93	4.082	10.782	2.183	-0.732	0.244	1.953	-9.768	-1.605	-0.1	-1.282	0.671	-0.427	0.912	10.202	2.223	0.061	0.488	1.16	1.047	9.671	-1.45	-0.916	1.709	-0.488	1510067197
-9.667	-3.286	-3.957	-1.465	-0.244	-0.488	6.382	-8.034	2.499	1.16	-0.122	-2.93	4.081	10.901	1.553	-1.16	0.305	2.136	-10.129	-2.911	-0.346	-0.977	0.183	-0.427	-0.151	10.228	1.591	-0.183	0.61	1.587	3.104	10.605	-0.516	0.305	-1.526	-0.854	1510067197
-9.397	-3.448	-3.774	-1.648	-0.122	-0.244	6.204	-7.989	2.558	1.343	0.061	-3.967	3.808	11.501	0.805	-1.77	-0.183	1.953	-10.39	-2.714	-0.748	-0.977	0.183	-0.427	-0.05	10.898	1.445	0.061	0.61	1.587	1.296	10.003	0.133	-0.427	0.916	-0.854	1510067197
-8.949	-3.665	-3.236	-0.488	0.61	0.061	6.251	-8.075	2.847	1.221	0	-3.784	3.778	11.439	0.231	-2.014	-0.916	1.709	-10.222	-2.298	-1.213	-0.61	0.732	0.244	1.014	11.354	1.871	0.732	0.366	0.977	-1.726	10.185	-0.293	-0.305	3.113	-0.549	1510067197
-8.384	-3.042	-3.432	0.244	1.16	0	5.969	-7.447	2.69	1.709	0.183	-4.089	4.089	10.301	0.072	-1.526	-1.221	1.77	-9.728	-2.39	-1.434	-0.427	0.305	0.183	1.215	10.484	1.895	0.427	0	0.671	-0.504	10.13	-0.38	0	0.183	-1.282	1510067197
-8.122	-2.476	-3.772	-0.183	1.526	-0.244	5.855	-6.184	2.621	1.709	-0.793	-3.845	4.52	9.103	0.418	-0.732	-0.61	2.075	-9.288	-2.361	-1.389	-0.427	0.305	0.183	1.145	9.388	1.78	-0.061	-0.183	0.671	0.866	9.835	-0.377	0.366	-0.977	-2.014	1510067197
-8.653	-2.613	-3.839	0.183	0.244	-0.305	6.08	-5.107	2.583	1.282	-0.916	-3.723	4.869	8.866	0.943	-0.427	0.488	2.136	-8.92	-2.521	-1.351	0	0.183	0.305	1.028	8.891	1.686	-0.488	0.061	0.61	1.205	9.617	-0.038	0	0.183	-1.892	1510067197
-8.575	-2.852	-3.72	0.793	-0.061	-0.183	6.635	-4.497	2.596	1.526	-0.183	-3.723	4.894	9.012	1.117	-0.732	0.793	2.38	-9.007	-2.675	-1.555	0.366	0.427	0.305	0.537	8.841	1.621	-0.61	0	0.305	1.432	9.582	0.096	-0.061	0.305	-1.648	1510067198
-9.142	-2.801	-3.45	1.282	-0.488	0.061	7.254	-3.637	3.009	1.099	-0.427	-3.479	4.725	9.024	1.19	-1.16	-0.122	2.747	-9.324	-2.61	-1.662	0.366	0.427	0.305	0.441	8.909	1.452	-0.488	-0.671	0	2.176	9.465	0.122	-0.061	-0.183	-1.465	1510067198
-9.338	-2.603	-2.992	1.465	-0.854	0.183	7.459	-2.827	2.756	1.099	-0.427	-3.479	5.26	9.116	1.469	-1.282	-1.343	2.869	-9.292	-2.312	-1.799	1.343	-0.671	0.427	1.022	9.32	1.645	-0.488	-0.854	-0.366	1.584	9.554	0.423	0.061	-0.366	-0.854	1510067198
-8.757	-2.573	-3.551	1.526	-0.061	0	8.442	-2.077	3.1	0.427	-0.549	-2.869	6.55	9.546	2.01	-1.465	-1.77	3.174	-9.182	-1.798	-2.022	1.16	0.671	0.732	1.409	9.984	2.242	-0.488	-0.977	-0.671	1.584	9.554	0.423	-0.061	-0.671	-0.427	1510067198
-9.545	-2.458	-4.11	0.977	-0.977	-0.61	9.173	-1.749	3.38	-0.366	0	-2.625	8.671	10.115	3.095	-1.892	-2.197	4.028	-11.023	-0.989	-2.627	1.16	0.671	0.732	1.755	10.446	2.403	-0.488	-1.404	-0.977	1.073	10.105	-0.589	0.122	-1.404	-0.488	1510067198
-9.421	-2.897	-3.06	0	-1.77	-1.099	10.673	-1.869	3.707	-0.549	1.465	-2.625	10.312	9.497	4.889	-2.502	-3.113	5.371	-10.39	-0.368	-2.312	0.977	-1.648	0.549	3.036	10.349	2.28	-0.488	-2.625	-1.343	1.786	10.375	-0.224	0.305	-1.221	-0.854	1510067198
-9.29	-4.037	-1.572	1.221	-2.625	-0.732	12.27	-2.027	4.23	-0.244	1.77	-3.296	12.511	7.756	7.04	-3.113	-2.319	7.08	-9.052	-1.201	-1.232	1.038	-0.122	0.671	2.436	8.547	2.516	-0.977	-1.831	-0.671	0.647	10.168	1.126	0	0.488	0.122	1510067198
-8.82	-2.932	-1.056	1.709	-1.648	0	12.513	-1.024	5.109	-0.244	1.77	-3.296	14.141	6.738	7.263	-3.967	-0.671	9.033	-8.918	-0.947	-1.202	1.038	-0.122	0.671	2.446	7.951	2.604	-1.221	-0.549	1.404	2.004	9.728	1.049	0.427	0.183	0.122	1510067198
-9.362	-2.162	-1.136	0.793	-1.16	0.366	12.449	-0.268	4.999	0.793	1.709	-5.493	14.133	6.154	6.621	-4.639	-1.221	10.193	-9.373	0.615	-1.229	1.648	-0.061	0.305	3.838	8.664	3.091	-0.977	0.183	2.869	3.443	9.544	-0.006	0.671	-1.099	0.488	1510067198
-9.326	-2.233	-0.616	0.488	-0.305	0.183	12.434	0.453	4.351	1.221	0.061	-5.676	12.999	4.534	5.045	-4.639	-1.221	10.193	-9.865	1.609	-1.637	0.854	1.404	0.488	5.54	9.952	3.827	-0.977	0.183	2.869	3.443	9.544	-0.006	0.61	-0.366	1.526	1510067198
-9.532	-1.82	-0.488	0.427	-0.122	-0.061	12.586	1.034	3.114	1.221	0.061	-5.676	12.721	2.223	4.774	1.404	-7.629	8.118	-9.759	1.558	-2.527	0.854	1.404	0.488	6.613	11.326	5.52	-4.333	-2.686	6.836	0.792	10.131	0.443	-0.549	-0.244	1.404	1510067198
-9.244	-1.465	-0.069	-0.061	0.671	0.061	12.567	1.796	2.501	0.549	-2.686	-5.005	12.769	1.689	4.345	3.357	-3.235	4.456	-9.024	1.245	-2.952	0.122	0.122	0	6.684	10.615	6.848	-6.226	-4.333	8.362	0.9	9.702	0.432	-0.671	-0.366	0.916	1510067198
-8.796	-1.817	-0.464	-0.366	1.587	0.305	11.853	1.598	1.298	-2.136	0	-2.441	9.946	1.692	1.434	3.357	-3.235	4.456	-9.056	0.962	-3.054	-0.061	-0.244	-0.061	6.29	8.801	6.064	-6.226	-4.333	8.362	-0.752	9.325	0.007	-0.793	-0.183	0	1510067198
-9.701	-2.527	-0.863	-1.038	1.77	-0.061	9.646	1.652	0.059	-2.258	1.343	-1.16	8.272	1.06	-0.434	1.526	2.014	-0.244	-9.35	0.683	-2.854	-0.061	-0.244	-0.061	5.925	6.578	5.381	-4.761	-1.221	8.179	-0.031	9.144	0.95	-0.854	0.183	-0.977	1510067198
-10.179	-3.713	-1.071	0.427	0.183	-0.244	8.175	1.761	0.711	-2.075	2.808	0.427	7.875	0.037	-0.457	0.916	4.822	-1.221	-10.617	-0.066	-2.766	-0.549	-0.916	0.122	7.442	5.075	4.583	-4.578	0.916	6.653	-0.377	10.172	0.596	-1.038	0.366	-1.831	1510067198
-9.585	-3.202	-1.42	1.16	1.587	0.183	6.889	2.193	1.408	-1.465	3.296	1.465	7.002	-0.83	-0.087	0.916	4.822	-1.221	-9.972	-0.591	-2.311	-0.244	-1.77	-0.366	8.246	4.479	4.364	-4.578	0.916	6.653	-0.377	10.172	0.596	0.244	-1.038	-1.648	1510067198
-9.286	-2.387	-2.034	-0.061	1.282	0.488	5.368	2.281	1.745	-1.038	2.93	2.563	5.955	-1.31	0.602	0.244	5.005	-2.197	-9.587	-0.95	-1.76	-0.244	-1.77	-0.366	6.605	3.451	4.057	-3.418	4.7	4.761	2.297	10.667	0.276	0.305	-2.563	-1.282	1510067198
-9.186	-2.426	-2.073	0.244	0.793	0.427	5.414	2.515	1.755	-1.038	2.93	2.563	5.195	-1.253	0.818	-0.366	4.456	-3.845	-9.152	-0.671	-1.382	0.061	-0.793	-0.244	5.127	1.711	4.158	-3.296	2.563	3.967	1.475	9.434	-0.179	-0.61	0.488	-0.732	1510067198
-9.484	-2.651	-2.31	0.549	0.916	0.305	5.347	2.357	1.175	-1.404	4.028	3.296	5.35	-0.725	1.705	-0.366	4.456	-3.845	-9.72	-0.656	-1.439	0.183	-0.488	-0.305	5.68	0.434	4.978	-3.296	2.563	3.967	1.475	9.434	-0.179	0.183	0	-0.793	1510067198
-9.477	-2.4	-2.582	0.427	0.671	0.549	5.503	1.985	2.247	-1.404	4.028	3.296	5.35	-0.725	1.705	-0.183	4.211	-4.211	-9.72	-0.656	-1.439	0.183	-0.488	-0.305	5.68	0.434	4.978	-2.808	2.686	3.479	1.085	9.818	0.089	0.244	-0.549	-0.671	1510067198
-9.228	-2.049	-2.729	-0.122	0.305	0.366	5.655	1.461	3.174	-1.892	2.197	2.075	6.881	0.705	3.478	1.038	3.052	-2.563	-9.783	-0.607	-1.273	0.122	-0.366	-0.244	5.195	-1.426	5.808	-1.587	1.526	2.197	1.175	9.866	0.157	-0.122	-0.488	-0.427	1510067198
-9.129	-2.235	-2.589	-0.061	0.366	0.122	6.187	0.663	4.266	-1.587	1.953	1.221	7.345	1.312	4.549	1.038	3.052	-2.563	-9.552	-0.65	-1.242	0.061	0.061	0	4.867	-1.887	6.007	-1.587	1.526	2.197	1.175	9.866	0.157	-0.122	-0.488	-0.366	1510067198
-9.256	-2.33	-2.706	-0.061	0.061	0	6.187	-0.144	6.06	-1.587	1.953	1.221	8.119	1.896	5.699	0.793	1.099	-0.977	-9.616	-0.781	-1.325	0.061	0.061	0	5.054	-2.073	6.395	-0.183	0.427	1.282	0.787	9.868	0.258	-0.061	0.244	-0.244	1510067198
-9.131	-2.345	-2.611	-0.122	-0.122	-0.061	5.937	-0.461	6.253	-1.099	0.671	0	8.088	2.082	6.127	1.282	0.61	0.305	-9.802	-0.825	-1.391	0	-0.305	-0.183	5.422	-2.034	6.834	0.122	-0.061	0.977	0.736	9.902	0.178	0	-0.061	-0.305	1510067198
-9.319	-2.243	-2.707	-0.183	-0.061	-0.183	6.059	-0.656	6.415	-0.732	0.122	-0.427	7.411	2.224	6.862	1.282	0.61	0.305	-9.9	-0.685	-1.383	0.122	-0.366	-0.122	6.032	-1.699	7.299	0.122	-0.061	0.977	0.736	9.902	0.178	-0.061	0.061	-0.183	1510067198
-9.355	-2.315	-2.673	-0.244	-0.183	-0.183	4.977	-0.743	7.307	0.061	0.61	0.305	7.218	2.46	6.718	0.61	0.427	0.122	-9.799	-0.689	-1.243	0.122	-0.366	-0.122	5.968	-1.593	7.477	-0.122	0.305	0.427	0.422	9.963	0.284	0.061	0.061	-0.122	1510067199
-9.355	-2.518	-2.566	-0.183	-0.183	-0.183	5.777	-0.775	6.761	0.427	0.427	0.427	7.282	2.186	6.565	0.549	-0.183	-0.244	-9.831	-0.742	-1.226	0	-0.183	0.061	5.911	-1.857	7.507	0	0.244	0.122	0.395	9.93	0.291	-0.183	0.244	-0.122	1510067199
-9.27	-2.524	-2.473	-0.183	-0.122	-0.183	6.328	-0.518	6.285	0.061	0	0.061	7.878	1.832	5.999	0.549	-0.183	-0.244	-9.768	-0.603	-1.049	-0.061	-0.305	0	5.753	-2.056	7.378	0	0.244	0.122	0.395	9.93	0.291	0.061	0.183	-0.122	1510067199
-9.246	-2.594	-2.497	-0.183	-0.427	-0.183	6.723	-0.691	6.124	0.183	-0.183	-0.183	7.683	1.676	6.313	0.732	-0.488	0.061	-9.792	-0.535	-0.928	-0.061	-0.366	0	5.916	-1.952	7.38	0.488	0.183	0	0.451	9.889	0.334	0	0.183	-0.061	1510067199
-9.246	-2.573	-2.268	-0.122	-0.488	-0.183	6.814	-1.004	6.728	0.122	-0.061	0	8.263	2.388	7.011	-0.061	-1.282	0.977	-9.762	-0.566	-0.908	-0.061	-0.244	0	5.539	-1.955	7.43	0.793	-0.061	-0.183	0.502	9.88	0.254	0.061	0	-0.061	1510067199
-9.283	-2.455	-2.159	-0.122	-0.244	0	7.045	-1.047	7.032	0.488	-0.305	-0.305	9.176	2.564	6.452	-0.061	-1.282	0.977	-9.66	-0.288	-0.903	0.061	-0.122	0	5.276	-2.019	7.681	0.793	-0.061	-0.183	0.502	9.88	0.254	-0.061	0.244	0	1510067199
-9.365	-2.353	-2.098	-0.244	-0.244	-0.122	7.868	-1.071	7.01	0.793	0.244	-0.427	10.174	2.559	5.91	0.549	-1.404	1.282	-9.674	0.002	-0.853	-0.061	-0.183	-0.122	5.35	-1.904	7.782	0.916	-0.732	-0.122	0.593	9.855	0.444	-0.122	0.244	0.122	1510067199
-9.46	-2.485	-2.103	-0.488	-0.305	-0.122	7.708	-0.925	7.063	1.343	0.122	-0.488	10.383	1.863	6.108	0.549	-1.099	2.625	-9.828	0.098	-0.794	-0.244	-0.183	-0.122	5.603	-1.841	7.758	1.16	-0.977	0.122	0.462	9.92	0.477	0.061	0.183	0.183	1510067199
-9.283	-2.535	-1.906	-0.549	0	-0.061	7.429	-0.907	6.624	1.526	-0.061	-0.488	10.021	1.154	5.751	0.549	-1.099	2.625	-9.902	0.315	-0.778	-0.366	-0.122	-0.183	5.873	-2.094	7.453	1.16	-0.977	0.122	0.462	9.92	0.477	0.061	0.244	0.122	1510067199
-9.185	-2.394	-1.919	-0.671	0.122	-0.122	7.173	-1.079	6.192	2.014	0.977	-0.488	9.946	0.531	4.669	0.854	-1.77	3.479	-9.904	0.575	-0.743	-0.61	-0.061	-0.244	5.723	-2.219	7.265	1.831	-1.404	0.732	0.223	9.837	0.536	0.183	0.366	0.061	1510067199
-9.089	-2.428	-2.028	-0.854	0	-0.183	6.832	-0.986	5.932	2.686	0.732	-0.61	9.284	-0.005	4.06	1.282	-0.854	4.333	-9.9	0.579	-0.664	-0.854	-0.305	-0.305	5.923	-2.344	6.592	2.258	-1.77	0.854	0.159	9.772	0.532	0.244	0.61	0.061	1510067199
-9.004	-2.388	-2.097	-1.221	0	-0.305	6.983	-0.744	5.408	3.174	1.343	-1.038	8.842	-0.484	4.137	1.282	-0.854	4.333	-9.783	0.707	-0.76	-1.16	-0.183	-0.427	5.899	-2.316	6.265	2.258	-1.77	0.854	0.159	9.772	0.532	0.244	0.549	0	1510067199
-8.831	-2.132	-2.432	-1.709	0.183	-0.671	6.328	-0.439	5.625	3.235	0.366	-1.16	8.937	-0.573	3.835	1.404	0.305	5.127	-9.977	0.656	-0.827	-1.648	-0.366	-0.549	6.327	-2.115	5.682	3.479	-2.38	0.61	0.175	9.707	0.566	0.366	0.61	0.061	1510067199
-8.701	-1.749	-2.848	-2.319	0.488	-1.16	7.137	0.121	5.329	3.235	0.366	-1.16	9.983	-0.823	4.121	2.197	0.732	6.165	-9.792	0.726	-0.967	-2.197	-0.488	-0.61	6.487	-1.626	5.759	3.784	-2.502	0.732	-0.112	9.761	0.249	0.366	0.671	0	1510067199
-8.912	-1.583	-3.267	-2.991	0.549	-1.709	5.824	1.187	5.601	3.845	2.319	-1.343	9.798	-1.452	4.15	2.197	0.732	6.165	-9.659	0.139	-1.029	-2.93	-0.916	-0.793	6.916	-0.971	5.268	3.784	-2.502	0.732	-0.112	9.761	0.249	0.488	0.854	-0.183	1510067199
-9.16	-1.622	-3.717	-3.418	-0.183	-1.953	6.08	2.235	5.759	3.906	1.038	-0.854	9.741	-2.227	4.347	2.319	0.122	6.592	-9.265	-0.739	-0.906	-3.54	-0.916	-0.793	7.654	0.316	4.651	4.456	-2.991	0.977	0.803	9.836	-0.252	0.427	0.793	-0.427	1510067199
-9.604	-2.059	-4.085	-3.723	-0.549	-1.77	6.261	2.841	6.532	4.333	4.639	-0.549	8.192	-2.949	3.889	1.709	2.075	6.042	-9.88	-1.803	-0.979	-3.967	-0.549	-0.793	8.783	1.282	4.504	4.395	-2.747	0.916	1.516	9.855	-0.556	0.305	1.404	-0.61	1510067199
-9.867	-2.576	-4.002	-3.662	-1.16	-1.465	4.826	3.573	7.994	4.333	4.639	-0.549	7.979	-4.057	3.801	1.709	2.075	6.042	-9.97	-2.082	-1.099	-3.967	-0.366	-0.732	9.499	1.867	4.229	4.395	-2.747	0.916	1.516	9.855	-0.556	0.305	2.563	-0.488	1510067199
-9.525	-2.472	-3.706	-3.601	-0.793	-1.099	5.326	3.902	8.013	4.578	2.991	-0.244	8.527	-4.747	4.168	2.197	-1.099	5.127	-9.92	-2.639	-1.111	-3.784	-0.488	-0.61	9.591	2.664	4.091	4.761	-2.258	0.549	0.823	10.28	-0.549	0.366	2.991	-0.305	1510067199
-8.939	-2.238	-3.63	-3.54	-0.61	-1.038	3.927	4.192	7.625	4.028	1.282	0.549	8.04	-5.237	4.395	1.831	1.587	4.761	-9.14	-2.177	-1.037	-3.174	0.061	-0.427	9.745	2.664	3.858	4.578	-1.587	0.671	0.891	10.115	-0.547	0.122	2.319	-0.244	1510067199
-8.839	-2.351	-3.811	-3.174	-0.244	-1.16	4.389	4.426	7.399	4.028	1.282	0.549	7.787	-5.877	5.151	1.953	-0.244	4.333	-8.774	-2.169	-1	-3.296	-0.122	-0.366	9.649	2.54	3.572	4.578	-1.587	0.671	0.891	10.115	-0.547	-0.122	2.319	-0.244	1510067199
-9.063	-2.358	-4.12	-2.991	-0.61	-0.977	3.991	4.209	6.426	3.418	3.418	1.892	6.619	-5.702	4.582	2.258	-0.488	3.845	-9.14	-2.4	-1.11	-3.662	1.221	0.061	9.813	2.778	3.098	4.272	-0.366	1.099	0.977	9.799	-0.648	-0.061	2.625	-0.122	1510067199
-9.014	-2.588	-4.6	-2.93	-0.793	-0.793	3.003	4.005	6.328	3.418	3.418	1.892	4.542	-5.853	4.043	2.136	0.916	3.235	-9.106	-2.396	-1.334	-3.479	0.977	-0.061	9.388	2.385	2.82	4.761	0.427	0.61	0.56	9.917	-0.672	-0.244	2.686	-0.122	1510067199
-8.926	-2.478	-4.986	-2.991	-1.099	-0.793	3.81	3.681	5.978	2.869	0.488	3.357	3.826	-5.615	3.018	2.991	-4.15	2.136	-9.722	-2.358	-1.648	-3.601	1.465	0.061	9.399	2.546	2.144	4.761	0.427	0.61	0.56	9.917	-0.672	-0.244	2.014	0.061	1510067199
-8.381	-2.278	-5.096	-3.54	-1.099	-0.977	2.988	3.631	4.918	3.052	0.244	4.7	4.311	-5.392	3.078	3.418	-4.211	0.916	-9.428	-1.695	-1.925	-3.662	1.16	-0.183	9.531	2.305	1.871	4.883	0.732	0.244	0.836	10.085	-0.848	-0.366	1.526	0.183	1510067199
-8.098	-2.129	-5.331	-3.906	-1.038	-1.465	3.374	3.469	3.78	2.502	-1.709	5.798	4.553	-4.941	2.871	3.784	-3.967	-0.183	-9.849	-1.611	-2.138	-3.845	0.366	-0.061	8.884	2.09	1.47	5.249	2.686	-0.732	0.459	9.893	-0.879	-0.671	2.197	0.427	1510067200
-7.968	-2.415	-5.748	-4.395	-2.014	-1.831	4.931	3.2	3.785	2.136	2.136	7.324	5.668	-4.299	1.708	3.845	-6.226	-1.221	-9.947	-1.17	-2.616	-4.456	1.221	-0.122	8.262	2.213	1.349	5.249	2.686	-0.732	0.459	9.893	-0.879	-0.732	2.808	0.427	1510067200
-7.978	-2.853	-5.404	-4.395	-2.441	-1.77	4.701	2.232	3.685	1.892	-3.723	8.057	7.003	-3.171	1.404	4.395	-6.165	-2.441	-9.296	-1.452	-2.735	-4.822	-0.671	-0.427	8.077	3.009	1.56	5.676	2.136	-1.099	-0.541	9.849	-0.73	-0.977	3.418	0.366	1510067200
-8.382	-2.573	-5.004	-4.028	-2.686	-1.648	8.288	1.378	3.232	1.953	-1.404	8.484	8.839	-2.225	0.063	4.456	-7.568	-3.052	-9.518	-2.143	-2.756	-5.493	-0.427	-0.305	7.659	3.878	1.232	5.554	3.235	-1.77	-0.156	9.964	-0.529	-0.916	3.54	0.427	1510067200
-8.348	-2.328	-4.727	-4.211	-2.319	-1.465	9.704	0.464	3.668	2.258	-3.54	7.812	10.923	-0.708	-0.214	4.272	-8.484	-3.784	-8.827	-2.162	-3.103	-5.249	-0.549	-0.366	7.053	5.402	1.098	5.554	3.235	-1.77	-0.156	9.964	-0.529	-1.282	3.54	0.427	1510067200
-8.765	-1.985	-4.022	-4.517	-2.563	-1.343	12.872	0.513	3.747	2.991	-3.662	6.775	11.957	0.456	-1.291	4.028	-6.165	-3.296	-9.612	-1.891	-3.064	-5.554	-1.099	-0.732	7.326	5.868	2.589	5.066	3.235	-1.709	1.061	9.839	-0.37	-1.404	3.662	0.61	1510067200
-9.375	-1.603	-3.892	-5.066	-1.831	-1.526	13.768	0.851	4.279	4.272	-2.563	5.554	13.76	0.989	-1.245	4.272	-6.897	-3.296	-9.682	-0.682	-3.451	-5.066	0.122	-0.549	7.34	6.819	3.76	5.249	3.113	-1.648	1.766	9.953	0.138	-1.465	3.662	0.732	1510067200
-10.008	-1.736	-3.753	-5.798	-2.625	-1.404	14.127	1.372	2.608	4.517	-2.136	4.761	14.799	1.865	-1.119	4.578	-4.456	-3.418	-9.883	0.022	-3.151	-5.127	-1.892	-0.916	7.93	7.008	4.643	5.249	3.113	-1.648	1.766	9.953	0.138	-1.648	4.333	0.793	1510067200
-10.253	-2.006	-3.112	-6.592	-2.808	-1.404	14.218	1.546	1.86	4.517	-2.136	4.761	14.799	1.865	-1.119	4.883	-3.967	-3.113	-9.883	0.022	-3.151	-5.798	0.366	-0.671	7.93	7.008	4.643	4.333	3.784	-1.465	2.883	10.017	0.313	-1.16	4.395	0.671	1510067200
-10.708	-2.595	-2.102	-7.141	-3.906	-1.709	13.375	1.438	1.096	4.456	-0.549	3.601	15.779	3.009	-0.601	5.188	-3.357	-2.563	-9.575	0.012	-2.832	-5.798	-1.221	-0.916	6.544	7.5	4.292	3.357	3.906	0.061	4.937	10.536	0.245	-1.587	6.165	1.16	1510067200
-10.501	-2.863	-2.304	-6.775	-5.005	-1.648	12.587	1.453	0.167	4.333	0.122	2.93	14.361	3.393	-0.629	5.066	-0.793	-1.953	-10.207	0.063	-2.909	-5.859	0.061	-0.671	6.149	7.587	4.478	3.357	3.906	0.061	4.937	10.536	0.245	-0.732	7.385	1.526	1510067200
-9.307	-3.135	-1.928	-5.371	-3.906	-1.099	11.596	1.236	0.158	4.395	-0.671	2.197	12.993	3.645	-0.982	4.822	-1.221	-1.221	-10.488	0.333	-2.913	-5.493	-0.366	-0.549	5.685	7.905	4.829	2.869	3.906	0.732	5.113	8.821	-1.749	0	7.141	1.404	1510067200
-9.666	-3.313	-1.799	-5.249	-2.991	-0.854	10.734	0.895	0.159	4.395	-0.671	2.197	11.681	3.829	-1.189	4.578	-1.038	-0.916	-10.586	0.579	-2.978	-5.371	-0.488	-0.366	5.594	8.01	4.89	3.174	3.845	0.671	6.103	9.435	-3.366	1.16	9.277	0.488	1510067200
-9.409	-3.135	-1.544	-4.883	-2.441	-0.244	9.908	0.477	-0.298	4.7	-0.916	1.831	10.618	3.881	-1.074	4.211	-0.244	-1.221	-10.212	0.541	-3.039	-5.737	-0.549	-0.244	5.791	7.922	4.852	3.174	3.845	0.671	6.103	9.435	-3.366	3.296	14.16	1.953	1510067200
-8.614	-2.378	-1.68	-5.676	-1.709	-0.488	9.889	0.017	-0.257	4.578	-0.732	1.587	10.311	3.665	-1.008	3.784	-0.793	-1.648	-9.392	0.423	-2.817	-5.615	-1.099	-0.061	4.979	7.479	4.554	2.686	4.089	0.427	-1.482	11.227	-3.834	2.991	14.587	3.723	1510067200
-8.129	-2.458	-2.417	-5.981	-2.014	-1.16	9.232	-0.092	0.038	4.578	-0.427	1.77	9.879	3.165	-0.968	3.418	-0.366	-2.38	-9.392	0.423	-2.817	-5.493	-0.916	-0.061	4.255	6.911	4.014	2.136	3.845	0.732	-3.741	10.805	-2.491	3.662	10.803	3.845	1510067200
-8.069	-2.7	-1.811	-5.371	-2.502	-0.732	8.772	0.175	0.156	4.395	0.61	1.831	8.504	2.623	-1.371	3.784	0.183	-2.747	-8.603	0.22	-2.51	-5.554	-1.038	-0.244	3.955	6.412	3.426	2.136	3.845	0.732	-3.741	10.805	-2.491	3.54	4.395	3.235	1510067200
-7.6	-2.321	-1.567	-4.822	-0.854	-0.122	8.772	0.175	0.156	4.395	0.61	1.831	8.504	2.623	-1.371	4.395	-2.136	-2.991	-8.603	0.22	-2.51	-5.31	-0.671	-0.183	3.955	6.412	3.426	2.014	3.784	0.793	-2.302	10.127	-1.072	5.432	0.732	3.357	1510067200
-8.196	-2.204	-1.964	-5.249	-0.977	-0.671	8.557	-0.23	0.846	3.906	-1.465	2.136	8.282	2.769	-2.389	3.845	-2.441	-2.991	-8.539	0.233	-2.452	-5.31	-0.854	-0.305	3.401	6.188	3.39	2.136	3.662	0.61	1.119	9.402	0	4.761	2.502	2.441	1510067200
-8.993	-2.147	-1.281	-4.822	-2.38	-0.549	8.812	-0.089	1.016	3.784	-0.305	2.197	8.973	3.165	-2.872	3.54	-1.343	-2.686	-8.392	-0.426	-2.399	-5.066	-0.549	-0.427	3.112	6.289	3.395	2.686	3.662	0.793	1.119	9.402	0	3.845	7.263	0.671	1510067200
-8.92	-2.164	-1.495	-3.113	-0.793	0.122	9.043	-0.377	1.465	3.54	-1.282	2.38	9.295	3.586	-3.269	3.479	0.671	-2.014	-8.556	-0.616	-2.298	-4.517	-0.305	-0.61	3.09	6.613	3.774	2.686	3.662	0.793	0.447	8.612	-1.404	2.93	7.324	-0.061	1510067200
-9.491	-2.357	-1.556	-3.54	-1.099	0.061	10.246	-0.684	1.729	3.54	0.366	2.441	10.005	4.04	-3.582	3.174	1.404	-1.465	-8.556	-0.616	-2.298	-3.967	-0.305	-0.793	2.93	7.22	4.114	2.808	3.479	0.854	3.348	9.457	-0.06	2.686	5.493	-0.793	1510067200
-10.657	-3.32	-1.312	-3.235	-1.404	-0.061	10.829	-0.982	2.366	3.357	-1.221	1.953	10.446	4.313	-3.609	3.113	1.282	-0.916	-9.41	-1.038	-2.18	-3.662	-0.122	-1.282	2.94	7.698	4.04	3.052	2.991	0.854	3.348	9.457	-0.06	1.343	6.042	-0.549	1510067200
-10.651	-4.043	-1.062	-1.709	0.183	0.183	11.533	-1.316	2.761	3.113	-0.244	1.77	10.892	4.613	-3.819	3.174	1.16	-0.488	-11.943	-1.141	-2.657	-3.601	1.221	-1.221	4.021	9.162	3.876	2.991	2.258	1.038	-0.317	10.273	-3.291	-0.122	1.221	0.305	1510067200
-11.951	-5.791	-2.377	-1.648	-0.671	-1.221	11.38	-1.828	2.872	2.93	-0.427	1.526	11.033	4.782	-4.432	2.93	0.427	-0.427	-11.943	-1.141	-2.657	-3.052	0	-1.404	5.204	10.987	3.803	3.113	1.892	0	3.765	12.398	2.098	-1.038	0.183	-0.977	1510067200
-8.799	-4.115	-1.821	-1.953	0.244	-0.793	10.941	-2.445	2.712	2.93	-0.427	1.526	11.806	4.689	-4.609	2.686	-0.183	-0.732	-11.206	-3.171	-0.825	-3.784	-0.854	-1.343	4.378	11.61	2.478	3.113	1.892	0	3.765	12.398	2.098	-0.977	4.456	-2.38	1510067201
-9.051	-3.82	-2.817	-2.869	0.366	-0.183	10.816	-2.706	2.891	2.502	-0.916	0.977	11.806	4.689	-4.609	2.136	0.793	-0.916	-10.817	-2.817	-0.403	-2.38	-2.625	-1.404	3.512	11.683	2.169	2.319	2.441	0.061	-1.37	10.039	-0.989	-1.221	1.892	-0.732	1510067201
-9.507	-3.408	-2.786	-2.502	1.343	-0.122	10.112	-2.781	3.543	2.075	-1.343	0.732	11.378	4.457	-5.02	1.587	1.221	-1.038	-10.817	-2.817	-0.403	-1.709	-0.244	-0.183	3.316	11.48	2.39	1.831	3.784	0.488	-1.37	10.039	-0.989	-0.671	0.427	-2.075	1510067201
-8.631	-2.833	-2.455	-1.953	0.732	-0.305	9.659	-2.769	3.847	2.075	-1.343	0.732	10.319	4.132	-5.302	1.587	0.671	-1.038	-9.424	-1.37	-0.882	-2.319	-0.488	0.061	3.135	10.674	2.257	1.526	3.601	0.61	-1.404	10.215	-1.199	0.305	-0.732	-2.625	1510067201
-7.589	-2.097	-2.355	-2.258	2.136	-0.916	8.757	-2.644	3.504	2.625	-0.183	0.122	10.319	4.132	-5.302	1.648	1.465	-1.038	-8.63	-1.735	-0.767	-2.747	-0.671	0	2.973	9.347	1.664	1.282	2.686	0.488	-0.409	9.641	-1.075	-0.366	1.404	-3.113	1510067201
-8.239	-2.267	-3.153	-2.136	1.16	-0.854	7.666	-2.279	2.927	2.808	-1.343	-0.122	9.537	3.388	-4.576	1.892	0.854	-1.099	-8.63	-1.735	-0.767	-2.991	-0.305	0.427	2.694	8.002	1.519	0.61	2.563	0.916	1.043	9.567	-0.717	-0.061	0.488	-2.991	1510067201
-8.172	-2.334	-3.163	-1.831	0.183	-0.61	7.133	-1.739	2.361	2.93	-1.038	-0.427	8.766	2.425	-3.052	1.831	1.526	-0.793	-8.27	-2.196	-0.745	-2.686	-0.305	0.488	2.533	7.336	1.272	0.61	2.563	0.916	1.043	9.567	-0.717	-0.122	0.244	-3.235	1510067201
-8.221	-2.062	-3.528	-1.648	0.305	-0.854	6.692	-1.27	2.207	2.625	-0.977	-0.183	8.766	2.425	-3.052	1.648	1.892	-0.488	-8.533	-2.324	-1.006	-2.197	-0.305	0.488	2.438	7.333	1.209	0.549	3.052	1.038	1.966	9.112	-0.266	-0.488	1.831	-2.686	1510067201
-8.656	-2.141	-3.871	-1.526	-0.183	-1.038	6.81	-1.239	2.327	2.441	-1.282	-0.122	8.415	3.022	-3.323	1.465	1.404	-0.305	-8.533	-2.324	-1.006	-2.014	0.244	0.549	2.259	8.119	1.497	0.61	2.625	0.854	0.423	9.455	-0.423	-0.122	2.014	-2.319	1510067201
-9.006	-2.223	-3.552	-1.16	-0.916	-0.549	7.587	-1.328	2.665	2.136	-0.793	0.244	8.514	3.322	-3.241	1.099	2.014	-0.244	-8.861	-2.37	-1.574	-1.77	-0.244	0.488	2.762	8.825	1.718	0.61	2.625	0.854	0.423	9.455	-0.423	-0.244	1.282	-2.197	1510067201
-9.059	-1.846	-2.817	-0.854	-0.854	-0.061	8.098	-1.129	3.018	2.136	-0.793	0.244	8.514	3.322	-3.241	0.977	1.343	-0.427	-8.684	-2.774	-1.601	-1.648	-0.366	0.732	2.889	9.04	1.86	0.61	1.892	0.427	0.102	9.564	0.063	-0.305	0.854	-2.075	1510067201
-8.678	-0.408	-3.187	-0.732	0.122	-0.122	8.757	-0.479	3.208	1.099	-1.038	-0.122	9.227	3.551	-2.997	0.732	1.526	-0.549	-8.684	-2.774	-1.601	-0.793	0	0.549	2.72	9.345	2.268	-0.244	1.404	0.305	1.47	9.342	-0.12	-0.488	0.61	-1.953	1510067201
-9.698	-1.209	-4.754	-2.075	-0.793	-0.366	9.271	-0.15	3.277	0.916	-0.549	-0.427	10.527	4.076	-2.528	0.549	1.404	-0.671	-8.771	-1.792	-1.273	-0.549	0.854	0.977	2.984	9.644	3.029	-0.244	1.404	0.305	1.47	9.342	-0.12	-0.549	1.282	-1.709	1510067201
-11.276	-2.771	-5.254	-3.296	-1.038	-0.061	10.04	-0.461	2.907	0.793	-0.793	-0.122	10.527	4.076	-2.528	0.305	1.282	-0.793	-12.763	0.008	-1.314	-0.916	1.648	0.732	3.889	10.347	4.037	-0.366	0.549	0.427	1.467	9.93	-0.535	-1.343	1.282	-1.343	1510067201
-11.646	-4.838	-4.186	-1.831	-2.075	0.488	11.6	-1.883	2.461	0.793	-0.793	-0.122	11.106	4.56	-2.19	0.122	1.099	-0.854	-12.763	0.008	-1.314	-1.221	1.038	0.488	4.393	10.69	4.802	0.488	-0.427	-0.488	2.944	12.005	0.295	-1.404	3.174	-0.488	1510067201
-10.615	-5.668	-3.448	-0.305	-3.418	0.366	12.937	-3.296	2.035	0	-0.61	0.793	11.755	5.451	-1.568	0.122	0.183	-0.977	-13.206	-0.056	-1.066	-0.732	-0.122	0.427	3.088	10.328	4.815	0.488	-0.427	-0.488	2.944	12.005	0.295	-1.831	2.747	1.16	1510067201
-9.585	-4.893	-2.052	0	-2.441	0.366	12.623	-3.456	1.896	-0.244	0.488	0.549	11.755	5.451	-1.568	-0.122	1.16	-0.854	-10.151	0.121	0.353	-0.488	-0.488	0.122	3.088	10.328	4.815	0.793	-0.427	-0.549	4.213	12.367	1.221	-2.258	0.916	3.479	1510067201
-10.317	-3.689	-1.587	0	-2.136	0.61	10.965	-2.582	2.064	-0.244	0.977	0.244	10.919	5.469	-1.552	0.122	0.61	-0.244	-10.151	0.121	0.353	0.061	0	-0.427	3.088	10.328	4.815	0.793	-0.427	-0.549	-1.056	12.87	-0.995	-1.221	1.221	4.822	1510067201
-9.138	-3.6	-1.586	-0.61	-1.831	0.366	9.679	-1.833	1.845	-0.244	0.977	0.244	9.29	5.211	-1.493	0.366	0.244	0.305	-9.758	0.647	0.412	-0.244	0.549	-0.549	1.425	8.51	4.382	0.793	-0.427	-0.549	-1.056	12.87	-0.995	-1.221	1.099	4.944	1510067201
-7.799	-3.195	-1.008	-0.732	-1.16	0.244	9.022	-1.528	1.477	0.305	1.038	0.183	9.29	5.211	-1.493	0.244	0.122	0.427	-9.481	0.499	-0.183	-0.366	0.244	-0.488	2.419	8.503	3.988	0.549	0.061	0.488	-1.675	12.429	-0.597	0.854	0	4.944	1510067201
-7.555	-2.645	-0.681	-0.854	-1.038	0.122	8.565	-1.602	1.219	0.366	0.488	0	8.813	4.931	-1.022	0.122	-0.549	0.244	-9.052	0.647	-0.653	-0.183	0.244	-0.427	2.678	8.047	3.677	0.732	-0.183	0.122	-0.605	10.084	0.949	1.526	0.305	5.005	1510067201
-7.466	-2.775	-0.464	-0.61	-0.854	-0.183	8.128	-1.465	1.123	0.366	0.61	-0.183	8.76	4.03	-0.281	-0.061	-0.427	0.122	-8.729	0.613	-0.98	-0.366	0.122	-0.488	2.851	7.143	3.424	0.732	-0.183	0.122	-0.605	10.084	0.949	1.404	1.892	4.456	1510067201
-7.197	-2.655	0.007	-0.122	-0.488	0	7.587	-1.261	1.059	0.366	0.61	-0.183	8.76	4.03	-0.281	0	-0.305	0.122	-8.449	0.571	-1.201	-0.244	-0.183	-0.427	2.908	6.891	3.214	0.427	-0.122	0	-0.714	9.112	1.035	2.319	3.906	3.784	1510067201
-6.723	-2.004	0.299	-0.061	1.038	0.122	7.303	-1.165	1.13	0.061	0.305	-0.061	8.665	3.613	-0.166	0	-0.305	0.183	-8.449	0.571	-1.201	-0.183	0	-0.305	2.997	7.05	3.241	0.244	0	-0.061	-2.293	8.143	0.043	2.014	2.93	3.052	1510067201
-7.744	-1.095	0.176	-0.061	1.892	0.366	7.343	-1.069	1.446	0.061	0.305	-0.061	9.122	3.344	-0.693	-0.061	-0.183	0.061	-8.361	0.627	-1.432	-0.183	-0.366	-0.305	3.262	7.127	3.408	0.183	0	-0.061	-4.142	7.003	0.139	2.686	-0.366	1.587	1510067201
-9.774	-1.572	-0.79	-0.671	0.61	0.488	7.819	-1.12	1.986	0.244	0.244	0.244	9.122	3.344	-0.693	0	-0.244	0.183	-8.349	0.766	-1.598	-0.122	-0.061	-0.427	3.104	7.326	3.503	0.366	0.061	-0.122	-2.556	7.017	1.23	4.028	-2.197	-0.244	1510067202
-10.674	-1.298	0.122	1.343	0.61	0.488	8.412	-1.165	2.432	0.488	0	0.244	9.625	3.23	-0.913	0.183	-0.366	0.244	-8.349	0.766	-1.598	-0.183	0.305	-0.244	3.297	7.29	3.547	0.488	-0.427	0.183	10.286	9.592	0.782	2.197	-3.662	-1.953	1510067202
-12.697	-1.547	-0.843	0.488	-2.625	0.732	9.024	-1.19	2.62	0.671	0.061	0.244	10.416	3.186	-1.024	0.366	-0.183	0.366	-8.842	0.268	-1.555	-0.61	0.061	-0.549	3.153	7.717	3.475	0.488	-0.427	0.183	10.286	9.592	0.782	1.099	0.061	-0.488	1510067202
-12.012	-2.674	-1.096	-0.732	1.038	0.244	9.621	-1.498	2.743	0.488	0.122	0.61	10.416	3.186	-1.024	0.488	0	0.488	-9.359	-0.254	-1.587	-0.427	2.319	-0.977	4.046	9.469	3.202	0.549	-0.244	0.488	11.493	10.385	-2.046	-0.488	1.648	3.296	1510067202
-12.201	-5.363	-1.469	0.366	-2.136	-0.427	10.302	-2.249	3.11	0.183	0.305	1.038	10.691	3.742	-1.343	0.366	-0.183	0.061	-12.36	-0.083	-2.067	-0.305	1.16	-0.549	5.707	11.574	3.298	0.854	-0.244	0.061	7.474	11.301	-0.123	1.282	-3.235	-0.732	1510067202
-8.386	-3.798	-1.19	-0.061	1.648	-0.183	10.439	-2.89	3.339	0.183	0.305	1.038	11.809	4.88	-2.69	0.183	-0.671	-0.61	-13.037	-0.463	-1.893	-0.732	-0.977	-0.305	5.344	12.041	2.763	0.854	-0.244	0.061	7.474	11.301	-0.123	2.319	3.418	-1.099	1510067202
-9.751	-4.319	-3.074	-0.061	0	0.061	10.074	-3.163	3.807	0.061	0.793	1.099	11.809	4.88	-2.69	0.061	-0.183	-1.099	-11.55	-1.398	-0.487	-0.427	-2.319	-0.916	3.452	11.267	2.335	0.793	0.549	-0.244	2.885	12.004	1.206	-3.296	1.892	0.854	1510067202
-10.079	-3.756	-2.857	-0.793	0.916	0.061	9.53	-3.45	3.889	0.305	1.526	0.671	11.755	4.875	-2.961	0.061	0.61	-1.16	-10.829	-1.78	0.563	-0.916	0.488	0	1.989	10.533	1.847	-0.122	2.441	0.916	0.267	10.946	-1.43	0.671	-3.418	-2.258	1510067202
-9.764	-3.253	-2.262	-0.793	0.549	0.305	8.614	-3.978	3.81	0.366	-0.061	0.549	10.886	5.105	-3.029	-0.122	0.854	-0.916	-11.102	-2.027	0	-0.305	-0.488	0.305	2.317	10.785	1.951	-0.122	2.441	0.916	0.267	10.946	-1.43	-0.549	-0.61	-1.77	1510067202
-8.704	-2.634	-2.062	-0.061	2.136	0.122	8.88	-3.89	3.573	0.488	0.916	0.671	10.886	5.105	-3.029	-0.549	2.136	-0.854	-10.318	-1.729	-0.553	0.061	0.122	0	3.182	10.023	2.131	0.549	1.953	0.916	0.508	10.655	-1.159	-0.488	0.305	-2.625	1510067202
-8.591	-2.869	-2.413	0.122	0.916	-0.061	7.629	-2.915	3.86	0.488	-0.183	0.305	10.106	5.034	-2.314	-0.793	2.991	-0.854	-9.676	-1.373	-0.59	-0.183	-0.122	0.183	2.899	8.686	2.147	0.427	1.77	0.488	0.947	10.023	-0.867	0	0.183	-3.052	1510067202
-7.942	-2.572	-2.312	0.305	0.732	-0.122	7.629	-2.915	3.86	0.488	-0.183	0.305	9.356	4.423	-1.448	-0.671	2.686	-0.671	-8.885	-1.419	-0.684	-0.305	-0.549	0.244	2.899	8.686	2.147	0.427	1.77	0.488	0.947	10.023	-0.867	-0.244	-0.366	-2.747	1510067202
-7.991	-2.346	-2.75	0.427	0.427	-0.366	7.638	-2.137	3.539	0.366	1.282	0.061	8.969	3.919	-0.609	-0.916	3.662	-0.793	-8.303	-1.556	-0.537	-0.183	0.061	0.305	2.966	7.057	1.681	0	2.136	0.732	1.142	9.519	-0.061	-0.244	0.244	-2.441	1510067202
-8.099	-2.885	-2.54	1.221	-0.305	-0.305	6.368	-1.583	3.522	0.122	1.099	-0.061	8.33	3.893	-0.128	-0.732	2.075	-0.732	-8.242	-1.701	-0.75	0	-0.305	0.305	2.706	6.927	1.858	-0.305	2.197	0.732	0.822	9.167	-0.566	-0.061	0	-2.319	1510067202
-8.48	-2.946	-1.794	2.319	-0.854	-0.122	6.392	-1.328	3.271	0.061	0.549	-0.061	8.519	3.789	0.189	-0.977	2.502	-0.488	-8.067	-2.111	-0.831	0.183	-0.671	0.305	2.552	7.05	1.629	-0.305	2.197	0.732	0.94	9.018	-0.495	-0.061	-0.244	-2.075	1510067202
-8.721	-1.602	-2.183	2.625	-0.183	0.244	6.671	-1.169	3.423	-0.488	1.404	0.244	8.262	3.762	0.512	-1.465	2.686	-0.549	-8.007	-2.456	-0.943	0.916	-0.061	0.427	2.835	7.733	1.617	-0.183	2.258	0.671	1.414	8.799	0.458	-0.366	-0.916	-1.526	1510067202
-8.778	-1.482	-2.61	2.014	-0.183	0.488	7.083	-1.318	3.547	-0.488	2.319	0.427	8.436	4.291	0.871	-1.953	3.601	-1.038	-8.559	-2.174	-0.931	1.526	-0.244	0.366	3.155	8.516	2.254	0.427	1.77	0.732	1.019	9.146	-0.534	-0.977	-1.221	-1.16	1510067202
-9.313	-2.549	-3.334	0.061	-0.427	0.366	7.278	-1.843	3.831	-0.488	2.319	0.427	8.382	4.798	1.412	-2.502	4.761	-1.709	-9.464	-1.52	-0.873	1.892	0.61	1.099	4.307	9.467	3.441	0.427	1.77	0.732	1.019	9.146	-0.534	-0.916	-1.221	-1.343	1510067202
-11.157	-4.279	-2.585	0.061	-0.916	0.488	7.842	-3.357	3.887	-1.343	2.991	1.343	7.984	5.908	2.334	-2.014	3.296	-2.686	-11.695	0.093	-1.415	2.136	-1.221	1.282	4.835	10.537	4.508	0.793	2.197	0.183	0.754	9.446	-0.573	-1.038	-1.831	-0.916	1510067202
-12.033	-5.861	-1.443	1.892	-2.014	0	7.887	-4.953	3.61	-1.282	3.723	1.465	8.224	7.095	3.257	-1.831	3.906	-3.113	-13.157	1.087	-0.414	1.465	-0.61	1.343	4.049	10.726	5.085	0.732	1.343	-0.366	2.177	9.836	1.084	-1.709	-2.563	0.061	1510067202
-10.701	-5.14	-0.735	2.747	-1.221	-0.793	7.887	-4.953	3.61	-1.282	3.723	1.465	8.053	7.927	3.758	-1.282	2.869	-3.601	-13.432	1.499	-0.202	0.61	-3.296	0.549	4.049	10.726	5.085	0.671	1.892	-0.793	2.696	12.65	1.608	-1.831	-2.075	1.892	1510067202
-9.674	-3.29	-0.562	1.099	-0.244	-1.709	6.897	-7.167	4.652	-1.892	4.15	2.38	7.818	8.623	4.546	-0.549	2.319	-3.235	-11.575	0.611	0.689	0.977	-2.747	0.183	0.843	9.716	4.022	0.366	1.892	-1.16	1.968	13.347	2.472	-2.258	-1.587	2.869	1510067202
-9.594	-3.673	-0.931	0.488	-0.366	-2.197	6.081	-6.97	5.046	-1.465	3.662	2.258	7.344	8.492	4.859	-0.366	3.113	-2.502	-10.326	1.576	1.428	1.099	-2.319	0.122	-0.319	8.488	3.682	-0.061	1.77	-1.343	-3.791	12.115	1.57	-1.465	-2.319	2.869	1510067202
-8.296	-4.471	-0.593	0.549	-0.61	-2.014	4.853	-6.72	5.209	-1.465	3.662	2.258	6.192	7.613	4.538	-0.061	3.906	-1.892	-9.667	1.68	1.619	0.61	-2.686	0.122	0.054	8.137	3.665	0.549	0.916	-1.038	-3.791	12.115	1.57	-0.61	-3.113	2.075	1510067202
-7.598	-4.432	-0.093	0.244	0.061	-1.587	4.309	-6.918	5.161	-1.709	2.441	1.953	5.131	7.06	4.351	0.61	3.235	-1.892	-8.843	1.708	2.128	0.427	-2.319	0.122	0.341	7.898	3.384	0.793	0.488	-0.977	-2.516	9.758	1.896	0.183	-3.113	1.526	1510067202
-7.655	-4.234	0.293	1.099	0.61	-1.465	4.219	-7.255	5.194	-1.709	2.441	1.953	4.807	7.12	4.438	0.61	2.197	-1.77	-8.467	1.599	2.305	0.427	-2.197	-0.122	0.341	7.898	3.384	0.916	0.61	-1.038	-1.125	8.952	1.72	0.671	-0.854	1.099	1510067203
-7.787	-3.921	0.089	1.16	0.366	-1.587	4.219	-7.255	5.194	-1.221	2.014	1.587	4.642	7.351	4.536	0.366	1.343	-1.526	-8.484	1.593	2.378	0.305	-2.38	-0.244	0.054	8.044	3.15	1.526	0.793	-0.916	-1.889	8.63	1.238	0.427	0.244	0.427	1510067203
-7.819	-3.933	-0.169	0.122	0.427	-1.465	3.219	-6.626	5.254	-1.16	0.977	1.404	4.069	7.555	4.815	0.488	0.977	-1.16	-8.14	1.675	2.755	-0.061	-2.441	-0.305	-0.108	8.691	2.822	1.77	0.061	-0.732	-1.479	8.343	1.3	0.366	-0.366	-0.549	1510067203
-8.369	-4.359	-0.335	0	0.061	-1.16	3.187	-6.81	5.233	-0.732	1.221	1.282	3.633	7.681	5.026	0.61	2.136	-0.916	-7.702	1.598	3.275	-0.122	-1.892	-0.305	-0.108	8.691	2.822	1.77	-0.244	-0.549	0.87	9.126	0.849	0.916	-0.305	-1.221	1510067203
-8.459	-4.926	-0.439	-0.244	0.488	-1.221	3.259	-7.502	5.558	-0.61	1.099	1.099	3.237	8.065	4.833	0.732	2.014	-0.732	-7.991	1.553	3.656	-0.366	-1.526	-0.305	-0.532	9.422	2.36	0.977	0.549	-0.732	0.87	9.126	0.849	0.854	-0.427	-1.221	1510067203
-8.991	-5.34	-0.378	-0.488	-0.061	-1.343	3.278	-8.104	5.407	-0.671	1.404	0.61	2.929	8.705	4.956	1.038	1.099	-0.854	-8.545	1.048	3.779	-0.549	-1.404	-0.366	-0.443	10.081	2.145	1.099	0.549	-0.732	1.859	9.392	1.224	0.061	0	-1.282	1510067203
-8.671	-5.638	-0.284	-0.061	0.61	-0.977	2.903	-8.009	5.268	-0.854	0.854	0.244	2.96	9.275	5.064	1.099	1.16	-0.793	-8.955	0.536	3.884	-0.427	-1.343	-0.488	-0.443	10.081	2.145	1.16	0.061	-0.671	1.958	10.298	1.276	0.122	0.305	-1.038	1510067203
-8.361	-5.748	-0.571	-0.061	0.488	-0.793	2.755	-7.498	5.53	-0.488	0.854	0.122	2.954	9.572	5.163	0.854	1.16	-0.793	-8.715	0.185	4.191	-0.244	-1.221	-0.488	-0.152	10.657	1.78	1.038	0	-0.793	-0.327	10.085	1.267	0.793	-0.305	-1.77	1510067203
-8.239	-5.868	-0.583	0.244	0.244	-0.549	2.293	-6.929	5.721	-0.488	0.854	0.122	3.104	9.445	5.377	0.977	2.075	-0.793	-8.409	-0.019	4.399	-0.061	-0.977	-0.366	-0.333	10.526	1.721	0.793	0	-0.793	0.935	10.106	2.205	0.671	-0.854	-1.587	1510067203
-8.201	-5.663	-0.557	0.61	0.305	-0.244	2.439	-6.883	5.564	-0.793	-0.671	0.305	3.101	9.332	5.546	1.038	1.221	-0.549	-8.259	-0.01	4.536	0	-0.732	-0.305	-0.333	10.526	1.721	0.549	-0.305	-0.854	1.471	9.941	0.67	0.366	1.038	-1.16	1510067203
-8.056	-5.546	-0.72	0.366	0.183	-0.366	3.634	-7.541	6.472	0.183	1.038	-0.305	3.213	9.433	5.789	0.488	1.221	-0.061	-8.156	-0.124	4.624	0.183	-0.61	-0.305	-0.398	10.296	1.457	0.183	-0.366	-0.732	1.471	9.941	0.67	0	-0.916	-0.793	1510067203
-8.104	-5.478	-0.796	0.427	0.061	-0.244	3.385	-7.031	6.893	0.183	1.038	-0.305	2.78	8.836	6.997	0	-0.427	0.061	-8.217	-0.117	4.609	0.366	-0.366	-0.305	-0.114	10.354	1.631	0.305	-0.427	-0.61	1.186	9.823	1.57	-0.122	-0.427	-0.244	1510067203
-8.111	-5.505	-0.806	0.427	0.305	0	2.669	-6.855	6.187	-0.122	0.732	0.183	3.667	8.629	7.44	0.122	1.953	0	-8.18	0.183	4.709	0.305	-0.183	-0.305	-0.114	10.354	1.631	-0.122	-0.854	-0.183	0.688	9.763	0.707	-0.183	-0.671	0.061	1510067203
-8.229	-5.497	-0.784	0.244	0.244	0	2.644	-7.232	5.688	-0.122	0.793	0.183	3.127	8.404	6.157	-0.061	3.54	-0.061	-8.258	0.251	4.593	0.183	0.061	-0.305	0.687	10.044	1.949	-0.183	-0.427	0	0.688	9.763	0.707	-0.305	-0.488	0.183	1510067203
-8.155	-5.542	-0.752	0.183	0.122	-0.122	2.662	-7.322	5.629	-0.183	0.549	0.061	2.735	8.445	5.737	0	2.014	-0.061	-8.759	0.223	4.396	0.122	-0.061	-0.366	-0.051	9.739	1.779	-0.61	0.061	0	0.164	9.75	0.593	-0.244	-0.183	0.061	1510067203
-8.119	-5.579	-0.871	0.183	0.427	-0.061	2.072	-7.023	5.705	-0.244	0.183	0	2.462	8.555	5.199	0	0.427	0.122	-8.729	0.096	4.349	0.183	-0.061	-0.427	-0.051	9.739	1.779	-0.061	-0.244	0.122	-0.187	9.863	0.806	-0.183	-0.061	0	1510067203
-8.193	-5.713	-0.858	0.244	0.244	-0.061	2.332	-6.799	6.202	-0.244	0.183	0	2.269	8.641	4.951	-0.122	0.366	0	-8.659	0.038	4.339	0.122	0	-0.427	0.258	9.749	1.826	0.061	-0.549	0.122	-0.187	9.863	0.806	0.061	-0.183	0	1510067203
-8.144	-5.907	-0.882	0.305	0.122	0	2.661	-6.673	6.129	-0.366	0.793	0.122	2.48	8.442	5.532	-0.122	0.488	0	-8.562	-0.14	4.371	0.122	0	-0.427	0.066	9.758	1.695	0.061	-0.366	0.061	-0.197	9.883	0.796	0	-0.305	-0.183	1510067203
-8.08	-5.904	-0.855	0.488	0.122	0	2.42	-6.775	5.895	-0.366	0.793	0.122	2.335	8.363	6.078	-0.244	0.305	0.183	-8.61	-0.423	4.358	0.305	0	-0.488	0.066	9.758	1.695	0	-0.366	0.122	0.139	9.973	0.912	0	-0.244	-0.122	1510067203
-8.159	-5.997	-0.897	0.61	0.183	0.061	2.056	-6.875	5.858	-0.305	0	0.061	2.177	8.315	6.033	-0.183	0.244	-0.061	-8.637	-0.495	4.32	0.488	0	-0.549	0.171	9.82	1.638	0.061	-0.549	0.244	0.139	9.973	0.912	0	-0.122	0.061	1510067203
-8.113	-5.96	-0.711	0.916	0.183	0.183	1.835	-6.936	5.84	-0.305	0	0.061	2.311	8.522	6.02	-0.061	-0.244	0.061	-8.668	-0.575	4.323	0.671	-0.122	-0.549	0.002	10.185	1.653	0	-0.427	0.305	0.001	9.996	0.922	0	-0.488	0.122	1510067203
-8.015	-5.657	-0.609	0.977	0.549	0.305	1.884	-7.208	5.891	0.061	-1.16	0	2.194	8.978	6.081	-0.183	-1.099	0.183	-8.532	-0.642	4.319	1.099	-0.244	-0.549	0.002	10.185	1.653	-0.305	-0.427	0.305	-0.328	9.997	0.721	0.061	-0.854	0.122	1510067203
-8.233	-5.676	-0.641	1.099	0.793	0.427	2.204	-7.529	5.557	0.244	-2.502	-0.244	1.641	9.859	5.8	-0.732	-2.136	0.061	-8.272	-0.677	4.36	1.343	0.427	-0.488	-1.829	10.535	1.467	-0.671	-0.732	0.183	-0.616	9.838	0.833	-0.122	-1.038	0	1510067203
-8.552	-5.734	-0.794	1.404	0.854	0.305	3.057	-7.963	5.426	0.977	-1.343	-0.977	1.365	10.712	5.047	-1.282	-4.272	0.732	-8.61	-0.565	4.268	1.709	0.916	-0.366	-2.231	11.281	1.803	-0.671	-2.014	-0.183	-0.574	9.698	0.809	-0.061	-1.587	-0.122	1510067203
-8.168	-5.93	-0.891	1.526	1.282	0.427	4.061	-7.918	5.492	0.977	-1.343	-0.977	1.82	11.163	4.486	-0.793	-5.615	2.38	-8.914	-0.645	4.157	1.953	1.099	-0.427	-2.231	11.281	1.803	-1.709	-3.601	-0.366	-0.073	10.202	0.581	-0.183	-2.625	0.061	1510067203
-7.882	-5.984	-1.014	1.648	2.197	0.61	4.061	-7.918	5.492	1.282	-0.61	-2.441	2.407	11.293	4.073	-0.122	-4.456	3.784	-8.744	-0.884	4.015	2.502	1.587	-0.61	-2.378	10.904	1.378	-2.93	-5.432	-0.977	-0.721	10.314	0.596	-0.366	-2.563	0	1510067204
-7.834	-5.981	-1.154	2.319	2.441	1.038	4.061	-7.918	5.492	1.282	-0.61	-2.441	2.501	11.112	3.147	0.244	-3.906	3.906	-8.769	-0.623	3.842	3.052	1.587	-0.732	-1.619	10.484	1.169	-2.441	-7.08	-1.709	-0.91	10.153	1.323	-0.916	-2.808	-0.549	1510067204
-7.425	-5.899	-1.33	2.563	2.686	1.099	6.65	-6.149	4.944	0.061	0.916	-4.578	2.402	10.165	2.45	0	-3.906	2.319	-8.673	-0.337	3.592	3.418	1.77	-0.916	-1.619	10.484	1.169	-2.014	-8.484	-1.953	-0.872	10.197	1.291	-1.77	-3.418	-0.854	1510067204
-7.389	-5.828	-1.515	2.93	2.93	1.16	7.068	-5.658	4.388	-3.113	4.028	-6.836	2.072	8.833	2.079	-0.061	-5.371	0.488	-8.719	-0.175	3.255	3.784	1.953	-1.099	-0.644	10.07	1.054	-1.709	-8.423	-2.075	-0.872	10.197	1.291	-2.625	-1.709	-0.854	1510067204
-7.673	-5.873	-1.653	3.235	2.625	1.221	6.773	-5.108	4.491	-3.113	4.028	-6.836	2.684	8.307	1.694	-0.183	-6.104	-1.709	-8.914	-0.172	2.832	4.15	2.258	-1.221	-0.644	10.07	1.054	-1.648	-8.24	-2.258	-1.128	10.095	1.858	-2.808	-2.136	-0.793	1510067204
-7.921	-6.008	-1.713	3.906	2.258	1.465	6.588	-4.794	4.093	-6.714	4.944	-6.653	3.429	8.331	1.262	-0.854	-6.409	-3.723	-9.129	-0.056	2.401	4.456	2.136	-1.465	-0.457	9.678	1.036	-1.648	-8.118	-2.258	-1.517	9.792	2.433	-2.38	-5.127	-0.732	1510067204
-7.805	-5.844	-1.689	4.456	2.441	1.77	5.774	-4.871	3.509	-6.714	4.944	-6.653	4.072	8.431	0.895	-1.709	-7.141	-5.493	-9.603	0.246	1.948	4.822	1.831	-1.465	0.104	9.4	1.127	-1.526	-8.118	-2.258	-1.517	9.792	2.433	-1.831	-6.531	-0.366	1510067204
-7.753	-5.466	-1.427	4.822	2.747	1.953	5.517	-4.892	3.823	-7.507	6.287	-4.211	6.486	9.527	-0.63	-2.197	-9.644	-6.165	-9.726	0.19	1.565	5.188	1.404	-1.526	-0.068	9.143	1.42	-0.732	-7.629	-2.014	-0.913	8.892	1.029	-1.587	-8.057	-0.061	1510067204
-7.814	-4.93	-1.199	4.944	2.747	2.197	5.083	-4.894	3.762	-7.446	6.775	-3.235	6.486	9.527	-0.63	-3.235	-8.972	-6.042	-9.512	0.284	1.305	5.676	1.16	-1.587	-0.068	9.143	1.42	-0.732	-7.629	-2.014	-0.913	8.892	1.029	-0.793	-8.667	0.122	1510067204
-8.489	-4.473	-1.058	5.066	2.014	2.197	4.731	-5.134	3.663	-6.836	7.019	-2.197	7.157	9.583	-1.403	-3.662	-8.301	-4.883	-9.363	0.49	1.011	5.92	1.282	-1.587	-0.123	8.872	1.45	-0.549	-7.446	-1.587	0.586	8.187	0.319	0.549	-8.118	0.488	1510067204
-8.995	-4.191	-1.468	5.371	2.197	2.075	4.731	-5.134	3.663	-6.836	7.019	-2.197	7.465	9.505	-1.628	-3.479	-7.324	-3.601	-9.55	0.723	0.751	5.92	1.404	-1.526	0.412	9.193	1.759	-0.793	-7.141	-1.221	2.205	7.659	0.112	2.136	-7.385	0.61	1510067204
-10.269	-4.25	-1.878	4.639	1.221	1.526	4.599	-5.593	3.936	-6.165	7.629	-0.977	7.06	9.299	-1.495	-3.052	-6.287	-2.686	-9.805	0.615	0.391	5.798	1.282	-1.526	0.412	9.193	1.759	-0.732	-6.897	-1.16	3.054	8.882	0.438	2.197	-5.371	0.061	1510067204
-9.226	-4.959	-2.137	5.31	1.709	1.343	3.647	-7.004	3.905	-4.639	5.066	2.136	6.362	9.269	-1.413	-2.441	-6.409	-2.197	-10.264	-0.089	-0.146	5.737	1.282	-1.404	0.522	9.853	0.811	-0.61	-6.897	-1.221	1.808	10.21	0.959	1.587	-6.287	-0.732	1510067204
-8.887	-4.285	-1.463	5.127	1.892	1.526	3.511	-7.89	4.1	-3.418	2.197	3.418	5.964	9.464	-1.31	-2.197	-6.653	-1.953	-10.03	-0.827	-0.397	6.226	1.038	-1.465	0.707	10.064	0.376	-0.61	-7.202	-1.282	4.106	11.28	3.433	0.61	-2.38	-0.793	1510067204
-8.436	-4.583	-2.077	6.775	2.014	1.892	3.975	-8.536	4.23	-2.808	1.587	3.601	5.803	9.5	-1.18	-2.075	-6.958	-1.709	-9.692	-1.085	-0.656	6.531	0.549	-1.343	0.707	10.064	0.376	-0.671	-7.263	-1.404	1.181	10.515	2.627	0.549	-3.052	-0.549	1510067204
-7.514	-3.399	-3.053	6.836	4.639	1.526	3.975	-8.536	4.23	-2.808	1.587	3.601	5.894	9.446	-1.145	-2.136	-6.348	-1.587	-9.77	-1.848	-0.684	6.409	1.099	-1.16	0.623	10.411	-0.555	-0.793	-7.202	-1.404	0.494	9.804	0.234	1.709	-6.592	-0.061	1510067204
-8.771	-3.752	-4.246	6.47	3.052	1.587	4.91	-9.054	3.134	-1.282	0.916	0.916	5.712	9.778	-1.139	-2.197	-6.714	-1.465	-9.684	-2.196	-0.921	6.653	0.793	-1.099	0.623	10.411	-0.555	-1.221	-7.141	-1.343	0.69	9.493	-1.156	1.587	-5.676	-0.366	1510067204
-8.445	-3.25	-4.552	6.226	3.601	1.892	5.477	-9.155	2.405	-1.099	3.906	-0.427	5.825	10.196	-1.207	-2.441	-6.897	-1.648	-10.092	-2.623	-1.053	6.775	1.099	-0.793	0.61	10.905	-1.031	-1.282	-7.568	-1.343	2.821	9.692	-0.757	1.038	-3.418	-0.183	1510067204
-9.618	-2.704	-5.289	5.798	3.357	1.831	4.521	-9.369	1.741	-1.099	3.906	-0.427	5.912	10.5	-1.568	-2.808	-7.202	-1.831	-10.311	-2.33	-1.056	6.897	1.221	-0.671	1.217	11.271	-1.174	-1.526	-7.324	-1.343	1.55	9.672	-1.809	1.038	-3.113	0.305	1510067204
-9.433	-2.521	-4.786	5.188	2.563	1.831	4.142	-9.505	1.251	-1.404	3.967	-1.709	5.997	10.426	-1.889	-2.93	-7.629	-1.831	-10.709	-2.147	-1.157	6.592	0.61	-0.732	1.635	11.076	-1.172	-1.526	-7.385	-1.526	1.31	10.362	-1.9	0.854	-3.54	-0.061	1510067204
-9.294	-2.259	-4.375	4.761	2.258	1.77	4.329	-9.386	0.784	-1.465	5.859	-2.136	6.187	10.155	-2.024	-2.869	-7.507	-1.831	-10.192	-1.778	-1.056	6.409	0.916	-0.488	1.635	11.076	-1.172	-1.526	-7.263	-1.587	0.598	10.392	-1.577	0.366	-4.028	-0.183	1510067204
-9.245	-2.474	-3.935	4.822	1.587	1.709	3.703	-9.07	0.127	-0.977	5.92	-2.441	6.272	9.612	-2.14	-2.625	-7.202	-2.014	-9.732	-1.589	-0.945	6.042	0.793	-0.305	1.875	10.56	-0.843	-1.526	-6.775	-1.709	0.867	10.012	-1.974	0.549	-3.723	-0.366	1510067204
-8.921	-2.507	-3.542	5.249	1.648	1.709	2.927	-8.774	-0.461	-0.977	5.92	-2.441	6.374	9.193	-2.09	-2.258	-6.47	-1.953	-9.451	-1.65	-0.994	5.859	1.038	-0.122	1.647	9.985	-0.506	-1.404	-6.348	-1.648	0.921	9.926	-1.689	0.305	-3.601	-0.732	1510067204
-8.865	-2.358	-3.412	5.554	2.197	1.709	2.565	-8.713	-0.774	-0.305	3.601	-3.113	6.258	9.113	-1.985	-1.892	-5.737	-1.831	-9.635	-1.579	-1.291	5.676	1.099	0	1.395	9.777	-0.358	-1.404	-6.104	-1.587	1.335	9.745	-1.573	0.427	-3.845	-0.61	1510067204
-9.002	-1.887	-3.464	5.371	2.014	1.709	2.255	-8.756	-1.294	-0.305	3.601	-3.113	6.155	9.319	-1.652	-1.465	-6.226	-1.77	-9.828	-1.379	-1.548	5.554	0.854	0.122	1.669	10.046	-0.124	-1.221	-6.165	-1.587	1.284	9.865	-1.453	0.244	-4.578	-0.488	1510067204
-8.888	-1.36	-3.449	5.005	2.441	1.648	1.973	-8.53	-1.456	-0.732	1.648	-2.563	6.513	9.321	-0.908	-1.099	-5.737	-1.648	-9.738	-1.044	-1.693	5.432	0.671	0.183	2.582	9.753	0.572	-1.099	-5.92	-1.709	1.448	9.723	-1.507	0	-5.005	-0.427	1510067205
-8.953	-1.291	-3.646	4.822	2.136	1.282	2.194	-8.192	-1.138	-0.732	1.648	-2.563	6.692	9.019	0.074	-0.732	-4.944	-1.404	-9.649	-0.496	-1.68	5.005	0.549	0.244	2.582	9.753	0.572	-1.16	-5.432	-1.709	2.247	9.342	-1.902	0.183	-4.333	-0.183	1510067205
-8.862	-1.459	-3.535	4.211	1.892	1.16	1.961	-8.393	-1.056	-2.136	3.784	-1.648	6.717	8.673	1.038	-0.427	-4.578	-1.221	-9.548	-0.291	-1.726	4.272	0.488	0.061	2.981	9.314	0.79	-1.099	-4.944	-1.526	2.202	9.619	-1.593	0	-3.662	-0.122	1510067205
-9.513	-1.261	-3.542	3.601	0.793	0.793	1.491	-8.593	-0.95	-2.136	3.784	-1.648	6.889	8.319	1.753	-0.427	-4.211	-0.977	-9.372	0.16	-1.662	3.906	0.061	0	3.902	8.424	1.096	-0.977	-4.272	-1.343	0.776	9.487	-1.159	-0.122	-3.967	0	1510067205
-9.231	-0.94	-2.877	3.174	-0.244	0.427	1.06	-8.528	-0.525	-2.319	2.625	-1.282	7.106	7.83	2.012	-0.549	-3.296	-0.793	-9.234	0.599	-1.486	2.93	0.122	0.122	3.902	8.424	1.096	-0.732	-3.479	-1.221	-0.011	9.314	-1.276	0.122	-4.639	-0.183	1510067205
-8.96	-0.565	-2.206	2.258	-0.305	0.549	0.876	-8.313	-0.012	-2.563	2.075	-1.099	7.197	7.588	2.169	-0.61	-2.319	-0.732	-9.068	0.114	-1.329	2.563	-0.183	0.122	3.938	8.111	1.274	-0.61	-2.38	-0.854	0.828	9.74	-0.595	-0.183	-3.662	-0.549	1510067205
-9.369	-0.755	-1.986	1.648	-0.061	0.366	0.89	-8.098	0.47	-2.625	2.563	-0.793	7.083	7.996	2.353	-0.488	-1.221	-0.61	-8.823	0.248	-1.346	2.38	0.305	0.427	3.024	9.13	1.793	-0.854	-1.343	-0.427	0.821	8.947	-0.752	0	-3.418	-0.732	1510067205
-10.152	-1.503	-2.48	0.977	0.244	0.061	1.329	-8.118	0.982	-2.441	3.113	-0.305	6.718	8.975	2.53	-0.427	-0.244	-0.427	-9.432	0.394	-1.337	1.465	1.282	0.854	3.024	9.13	1.793	-0.916	-1.099	-0.061	0.852	9.126	-0.483	-0.061	-3.723	-0.732	1510067205
-11.076	-2.487	-2.326	1.099	0.427	0	1.516	-9.324	1.092	-2.014	2.38	0.549	5.958	10.107	2.327	-0.305	-0.122	-0.366	-11.597	0.471	-1.584	0.977	0.244	0.977	3.457	10.093	2.494	-0.732	-0.732	0.061	1.59	9.841	-0.274	-0.122	-3.113	-0.61	1510067205
-11.69	-3.358	-3.246	0.122	-1.038	-0.244	2.048	-10.92	1.23	-2.014	2.38	0.549	5.492	11.226	2.196	-0.061	0.122	-0.549	-12.285	0.69	-1.145	0.671	-0.366	1.221	3.33	11.653	3.826	-0.671	-0.061	-0.305	0.977	10.965	0.002	-0.366	-3.296	-0.183	1510067205
-9.678	-4.614	-2.305	0.549	-1.77	0.244	3.078	-11.672	1.516	-1.221	-1.404	2.319	5.093	11.763	2.241	0.122	1.221	-0.488	-11.605	0.242	-0.575	0.793	-1.587	1.526	3.33	11.653	3.826	-0.549	0.549	-0.549	1.085	12.318	0.729	-1.282	-3.967	0.305	1510067205
-9.266	-4.589	-1.297	1.587	-1.648	0.549	3.941	-10.499	1.993	-1.221	-1.404	2.319	4.179	11.139	2.181	-0.305	1.953	0	-9.612	-0.293	0.708	1.16	-0.427	1.038	0.583	10.597	3.723	-0.916	1.099	-0.244	2.949	11.476	1.434	-2.075	-3.54	1.404	1510067205
-9.357	-4.023	-1.591	1.953	-0.854	-0.061	3.85	-9.204	1.579	-0.977	-0.854	1.526	2.796	10.044	1.729	-1.16	1.404	0.671	-9.373	0.179	1.225	1.587	0.122	0.671	-2.796	8.13	4.369	-0.916	0.854	0.244	2.997	10.168	1.542	-2.136	-3.54	3.601	1510067205
-9.42	-3.525	-2.037	1.526	-0.061	-0.427	3.85	-9.204	1.579	-1.221	0	0.366	1.267	10.091	1.364	-2.38	-0.244	1.16	-10.101	0.458	0.979	1.648	0.305	0.427	-2.796	8.13	4.369	-0.427	-0.244	0.427	0.189	12.322	1.492	-2.014	-4.7	3.723	1510067205
-9.201	-3.659	-1.725	1.526	-0.671	0.183	3.841	-9.66	0.902	-1.221	0	0.366	0.185	10.869	1.357	-3.113	-2.38	0.977	-10.109	0.993	0.778	1.526	0.061	0.366	-1.585	9.164	4.46	0.061	-1.221	0.061	-0.888	11.745	1.133	-0.793	-5.127	3.845	1510067205
-9.006	-3.164	-1	1.77	-1.16	0.671	3.86	-9.71	0.089	-0.122	0.671	0.61	0.273	10.564	1.726	-2.991	-2.747	0.305	-9.546	1.066	0.605	1.831	-0.183	0	0.122	8.671	4.198	0	-1.587	-0.244	0.459	11.539	0.803	-0.549	-3.662	4.333	1510067205
-8.747	-2.609	-0.997	1.404	-1.404	0.366	4.07	-9.034	0.195	-0.122	1.648	0	0.674	9.353	2.141	-2.197	-1.282	-0.61	-9.083	1.248	0.592	1.709	0.183	-0.427	0.122	8.671	4.198	-0.366	-1.404	0	2.147	10.797	0.374	-1.221	-0.427	4.578	1510067205
-7.927	-2.598	-0.425	0.916	-1.038	0	3.808	-8.845	0.019	-0.122	1.648	0	0.8	8.707	1.958	-1.587	-0.793	-1.221	-9.07	1.671	0.305	1.465	0.427	-0.671	-0.033	7.907	4.069	-0.427	-1.465	0	1.793	10.27	0.974	-1.465	2.197	4.089	1510067205
-7.79	-2.479	-0.014	0.549	-0.427	-0.061	3.183	-8.801	-0.385	0.61	1.709	-1.343	0.938	8.509	1.765	-1.404	-1.709	-1.587	-9.296	2.144	0.042	1.038	0.122	-0.671	1.257	7.858	4.094	-0.305	-1.77	-0.183	0.303	9.192	0.83	-1.16	2.014	3.479	1510067205
-7.796	-2.326	0.051	-0.305	0.916	-0.122	2.646	-8.795	-0.919	1.099	0.122	-1.77	1.547	8.228	1.885	-0.854	-2.563	-1.892	-9.159	2.233	-0.16	0.488	0.061	-0.793	1.257	7.858	4.094	0	-1.831	-0.61	-0.851	8.364	0.711	-0.305	0.854	2.808	1510067205
-8.715	-2.33	0.505	-0.732	0.427	0	2.432	-8.652	-1.084	1.282	-0.916	-2.014	2.36	7.886	2.11	0	-2.075	-2.319	-9.147	2.005	-0.359	0.122	-0.183	-0.916	1.689	7.77	3.986	0.244	-1.648	-0.732	-0.687	7.522	1.056	0.549	-0.671	2.075	1510067205
-8.598	-2.266	0.874	-0.732	0.061	0.183	2.432	-8.652	-1.084	1.282	-0.916	-2.014	3.088	7.751	2.292	0.61	-0.854	-2.319	-8.814	1.72	-0.386	-0.061	-0.122	-0.916	1.96	7.634	3.846	0.427	-1.282	-0.793	0.236	7.072	1.119	0.488	-1.465	0.488	1510067205
-8.626	-2.265	0.581	-0.488	0.427	0.61	2.409	-7.751	-0.593	1.038	-0.366	-1.953	3.728	8.007	2.69	0.671	0.061	-1.892	-8.887	1.64	-0.58	-0.305	0	-0.916	2.001	7.712	3.859	0.427	-0.732	-0.916	1.608	6.836	0.428	0.61	-1.892	-1.038	1510067205
-10.189	-2.402	0.699	-0.183	0.488	0.122	2.133	-7.614	-0.441	0.61	0.366	-0.549	3.953	8.512	3.191	0.854	0.061	-1.404	-9.069	1.711	-0.707	-0.427	-0.061	-0.732	1.707	8.119	3.96	0.732	-0.427	-0.916	3.954	7.303	0.858	1.038	0.793	-1.77	1510067205
-10.142	-1.798	1.304	-0.244	-0.793	0.366	2.133	-7.614	-0.441	0.61	0.366	-0.549	4.179	8.759	3.759	1.221	-0.427	-0.793	-9.374	1.509	-0.691	-0.854	-0.061	-0.732	1.903	8.515	4.093	0.977	-0.488	-0.793	8.216	8.942	2.232	1.16	3.784	-0.488	1510067205
-11.09	-3.75	-0.53	-0.793	-0.732	0.549	2.099	-8.271	-0.139	0.488	0.122	0.427	4.609	9.152	4.217	1.526	0.061	0	-9.24	1.16	-0.84	-0.916	0	-1.038	2.017	8.85	4.252	0.977	-0.305	-0.488	7.354	9.6	2.83	-0.793	1.831	1.16	1510067206
-10.704	-5.584	-1.656	0.366	1.038	-1.099	2.373	-9.497	-0.11	0.305	-0.305	1.709	4.959	10.562	4.771	1.465	1.831	0.671	-11.785	0.647	-1.267	-1.648	0.854	-0.305	2.214	9.993	3.874	0.427	0.366	0.122	1.227	6.899	0.221	-0.488	-3.784	-1.343	1510067206
-10.092	-5.41	-1.666	1.16	-2.38	-0.916	2.537	-10.079	-0.134	0.244	-0.793	2.625	4.11	11.661	4.457	0.854	2.075	1.099	-12.014	-1.314	-0.721	-1.526	-0.977	-0.61	2.363	11.176	3.058	0	0.61	0.061	2.751	11.822	5.272	-3.235	2.075	-5.676	1510067206
-9.123	-4.042	-1.921	-0.427	0.916	-0.122	2.792	-9.835	0.263	-0.549	-2.502	1.953	3.004	11.504	3.324	0.122	0.305	1.038	-12.098	-3.118	0.445	-0.671	-1.221	-1.099	1.269	11.253	2.388	0.488	0.793	-0.183	7.198	13.522	3.466	-1.953	-0.916	1.465	1510067206
-9.966	-4.992	-3.799	0.061	1.16	-0.793	3.569	-10.326	1.531	-0.549	-2.502	1.953	2.951	11.852	1.956	-0.366	0	0.793	-10.983	-2.498	0.953	0.122	-2.441	-0.671	-0.499	11.253	1.909	0.061	2.38	0.244	1.11	9.355	-0.624	1.282	3.052	-0.793	1510067206
-8.555	-4.475	-3.395	-0.366	1.038	-0.854	3.853	-10.279	2.377	-1.282	-0.427	1.404	2.859	12.091	0.593	-0.671	0.854	0.793	-10.64	-3.125	1.291	-0.61	-1.465	-0.671	-1.829	11.227	0.924	0.366	1.77	0.366	-0.895	10.569	-0.659	1.343	-1.77	-0.977	1510067206
-8.159	-3.93	-2.673	-0.427	1.038	-0.244	2.882	-9.604	2.42	-1.16	2.686	0.916	2.286	11.164	-0.525	-0.549	0.366	0.854	-8.967	-3.185	1.973	-0.183	-0.977	-0.732	-1.829	11.227	0.924	0	0.793	0.305	0.841	11.368	0.26	0.488	0.732	-0.671	1510067206
-8.787	-3.476	-3.031	-0.122	1.526	0	2.882	-9.604	2.42	-0.549	3.601	-0.305	2.101	10.185	-1.03	-0.061	-0.244	0.61	-8.581	-3.169	2.146	-0.122	-0.549	-0.427	-1.614	10.329	0.836	-0.061	0.488	0.122	0.33	9.603	-0.268	0.488	0.61	-1.648	1510067206
-8.86	-3.253	-3.362	-0.488	1.343	-0.366	0.719	-8.635	2.408	0.305	-0.488	-1.892	2.406	9.612	-1.052	0.122	-0.061	0.061	-8.571	-2.65	1.971	-0.305	-0.61	-0.305	-1.438	9.655	1.018	0.061	0.916	0.061	0.534	9.335	-1.028	0.854	-0.671	-1.282	1510067206
-8.552	-3.527	-3.423	-0.916	1.16	-0.61	0.835	-8.826	1.871	0.549	-0.488	-1.648	2.513	9.733	-0.913	0.427	-0.244	-0.244	-8.807	-2.92	1.859	-0.549	-0.244	-0.305	-1.438	9.655	1.018	0.366	0.183	0.061	1.821	10.155	-0.334	0.427	-0.732	-1.465	1510067206
-8.484	-4.122	-3.336	-0.61	0.549	-0.366	0.791	-8.91	1.41	0.549	-0.488	-1.648	2.926	10.05	-0.563	0.671	-0.305	-0.549	-9.125	-2.936	1.749	-0.427	-0.183	-0.122	-0.852	10.152	0.755	0.305	-0.061	-0.061	1.669	10.088	-0.224	0	0.183	-1.099	1510067206
-8.428	-4.235	-3.719	-0.427	0.61	-0.427	0.568	-8.729	1.09	0.732	0.122	-1.343	3.368	10.037	-0.262	0.793	0.122	-0.61	-9.262	-2.872	1.574	-0.305	-0.549	0.061	-0.388	9.944	1.254	0.183	0.305	-0.427	1.245	9.722	-0.169	0.366	0.305	-1.099	1510067206
-8.006	-4.156	-3.712	-0.061	0.366	-0.305	0.54	-8.488	0.805	0.061	0	-0.854	3.399	9.81	-0.097	0.854	0.427	-0.366	-9.19	-2.951	1.615	-0.305	-0.671	0	-0.388	9.944	1.254	0.122	0.61	-0.61	0.465	9.737	-0.294	0.305	0.366	-1.16	1510067206
-8.557	-4.555	-3.443	0.427	0.183	-0.061	0.697	-8.19	0.652	-0.183	0.549	-0.427	3.452	9.701	0.249	0.977	0.61	-0.244	-8.945	-3.147	1.836	0.061	-0.854	0.122	-0.742	9.684	1.172	-0.122	0.305	-0.61	0.321	9.839	-0.275	0.366	0.061	-1.099	1510067206
-9.097	-4.332	-2.9	1.465	-0.183	0.122	0.751	-8.035	0.629	-0.549	0.977	0.122	3.504	9.869	0.617	0.854	0.793	-0.183	-8.294	-3.679	1.921	0.305	-0.366	0.122	-2.11	9.641	1.156	0	0.244	-0.427	0.495	9.78	-0.395	0.183	-0.61	-0.977	1510067206
-9.18	-4.212	-2.905	1.404	-1.038	0.061	0.831	-7.751	0.591	-1.038	0.854	0.488	3.358	10.209	0.703	0.244	0.488	0.122	-8.144	-4.186	2.005	1.038	0	0	-2.11	9.641	1.156	-0.061	0.305	-0.061	1.499	9.726	-0.286	0.061	-0.671	-0.977	1510067206
-9.082	-4.864	-2.87	1.77	-1.404	0.244	1.247	-7.739	0.786	-1.587	0.916	0.732	2.952	10.746	0.584	-0.488	-0.671	0.488	-8.542	-4.002	1.768	1.648	0.488	0.366	-2.716	10.012	0.861	-0.305	-0.305	0.244	1.968	9.558	0.371	0.244	0.244	-0.549	1510067206
-8.51	-4.25	-2.595	1.831	-0.854	0.366	1.698	-8.463	0.961	-2.014	1.221	1.038	2.711	11.251	0.591	-0.977	-2.014	0.61	-9.789	-2.878	1.493	1.831	0.488	0.61	-0.264	11.181	1.926	-0.305	-0.793	0.305	1.163	9.812	0.572	0.366	-0.488	-0.549	1510067206
-8.065	-3.703	-2.192	1.16	0	0.061	2.14	-9.493	0.941	-1.831	1.526	1.404	2.767	11.175	0.758	-0.854	-2.319	0.549	-10.246	-1.272	1.445	1.648	-0.122	0.854	-0.264	11.181	1.926	-0.183	-1.038	-0.061	0.589	10.253	-0.053	0.061	-1.038	0	1510067206
-8.725	-3.839	-1.968	1.099	-0.183	0	2.486	-9.729	0.866	-1.099	1.709	1.282	3.092	10.338	1.276	-0.366	-1.221	0.244	-9.43	-0.571	1.643	1.465	0	0.977	1.06	10.822	2.609	-0.305	-1.038	-0.366	0.557	10.09	-0.167	0.122	-0.916	0.122	1510067206
-9.093	-3.701	-1.578	1.465	0.061	0.427	2.505	-9.428	0.54	-0.488	1.038	0.549	3.339	9.325	1.68	0.122	0.671	0	-9.08	-0.292	1.686	1.16	0.61	0.793	0.024	8.905	2.881	-0.61	-0.427	-0.122	0.737	10.005	-0.041	-0.061	-0.671	0.061	1510067206
-8.983	-3.084	-1.486	0.793	0.061	0.427	2.589	-9.722	0.378	0	0.061	-0.122	3.126	9.302	1.945	0.122	1.709	0	-9.503	0.005	1.555	1.038	0.549	0.549	0.024	8.905	2.881	-1.099	0.122	0.305	0.712	9.889	0.062	-0.305	-0.732	-0.122	1510067206
-9.032	-3.201	-1.359	0.244	-0.122	0.366	2.732	-10.212	0.366	0.305	-0.427	-0.427	2.664	9.717	1.832	-0.122	0.977	0	-9.397	0.439	1.512	0.793	0.793	0.488	-0.267	9.077	3.023	-0.793	-0.183	0.366	1.253	9.911	0.065	-0.488	-0.977	0	1510067206
-9.318	-3.244	-1.105	0.244	-0.122	0.427	2.896	-10.036	0.373	0.488	-0.305	-0.549	2.546	9.831	1.707	-0.366	-0.488	0	-9.42	0.584	1.395	0.488	0.854	0.366	-0.194	9.158	3.401	-0.305	-0.671	0.427	1.2	9.723	0.355	-0.549	-1.16	-0.061	1510067206
-9.188	-3.193	-0.953	0.305	0.244	0.671	2.895	-9.577	0.316	0.488	-0.305	-0.549	3.001	9.554	1.822	-0.366	-0.854	0.183	-9.42	0.584	1.395	0.488	0.854	0.366	-0.194	9.158	3.401	-0.183	-0.916	0.549	1.418	9.719	0.353	-0.488	-0.61	-0.061	1510067206
-9.182	-3.235	-1.084	-0.061	0.122	0.671	2.895	-9.577	0.316	0.61	-0.122	-0.732	3.39	9.636	1.899	-0.366	-0.366	0.427	-9.42	0.584	1.395	0.488	0.854	0.366	0.017	9.08	3.366	-0.183	-0.793	0.671	1.552	9.717	0.254	-0.244	-0.427	-0.122	1510067207
-9.214	-3.359	-1.136	-0.122	0.122	0.671	2.688	-9.3	0.484	0.671	-0.061	-0.916	3.475	9.85	1.988	-0.366	0.305	0.488	-9.534	0.223	0.834	0.122	1.465	-0.122	0.256	9.342	3.35	-0.244	-0.732	0.854	1.309	9.74	0.318	-0.366	-0.122	-0.122	1510067207
-9.327	-3.271	-1.145	0	0.244	0.732	2.639	-9.004	0.636	0.793	0	-0.854	3.299	9.841	1.986	-0.305	0.366	0.549	-9.54	0.124	0.575	-0.061	1.465	-0.122	0.42	9.386	3.291	-0.183	-0.793	0.916	1.236	9.716	0.652	-0.366	-0.366	-0.183	1510067207
-9.209	-3.196	-1.291	-0.244	0.366	0.793	2.616	-8.912	0.752	0.854	0	-0.793	3.226	9.806	2.027	-0.366	0	0.61	-9.633	0.012	0.315	-0.183	1.648	-0.122	0.596	9.375	3.235	-0.183	-0.793	0.977	0.98	9.91	0.641	-0.305	-0.122	-0.183	1510067207
-9.371	-3.128	-1.353	-0.244	0.183	0.854	2.572	-8.896	0.816	0.854	0	-0.793	3.317	9.774	2.083	-0.427	-0.061	0.671	-9.634	-0.072	0.01	-0.244	1.709	-0.183	0.679	9.32	3.157	-0.122	-0.854	1.038	0.665	9.832	0.62	-0.305	-0.305	-0.244	1510067207
-9.351	-3.068	-1.427	-0.305	0.305	0.793	2.524	-8.766	0.834	0.977	-0.183	-0.916	3.329	9.65	2.11	-0.549	-0.122	0.732	-9.711	-0.17	-0.304	-0.305	1.709	-0.122	0.863	9.186	3.07	-0.122	-1.038	1.038	0.879	9.832	0.557	-0.122	-0.305	-0.244	1510067207
-9.32	-2.957	-1.503	-0.305	0.183	0.732	2.524	-8.766	0.834	0.977	-0.183	-0.916	3.297	9.53	2.073	-0.671	-0.305	0.732	-9.694	-0.401	-0.652	-0.305	1.648	-0.122	1.188	9.134	2.993	-0.122	-1.038	1.038	0.864	9.878	0.577	0	-0.061	-0.244	1510067207
-9.289	-2.846	-1.609	-0.305	0.122	0.671	2.479	-8.482	0.994	0.916	-0.183	-0.854	3.346	9.461	2.036	-0.732	-0.488	0.671	-9.767	-0.512	-0.97	-0.244	1.648	-0.122	1.395	9.095	2.86	-0.122	-1.038	0.977	0.75	9.869	0.601	0	0.061	-0.305	1510067207
-9.339	-2.67	-1.648	-0.244	0.122	0.61	2.479	-8.482	0.994	0.854	-0.122	-0.793	3.504	9.436	1.989	-0.732	-0.61	0.549	-9.801	-0.468	-1.346	-0.244	1.404	-0.122	1.659	9.138	2.823	-0.061	-1.038	0.916	0.651	9.845	0.634	0.061	-0.183	-0.244	1510067207
-9.449	-2.6	-1.743	-0.366	0.061	0.549	2.573	-8.318	1.248	0.671	0.305	-0.427	3.67	9.426	2.025	-0.61	-0.549	0.427	-9.793	-0.468	-1.64	-0.305	1.282	-0.061	2.061	9.235	2.784	-0.061	-1.099	0.793	0.758	9.863	0.693	-0.122	-0.305	-0.183	1510067207
-9.402	-2.483	-1.733	-0.305	0.183	0.427	2.545	-8.059	1.354	0.183	-0.305	-0.061	3.846	9.35	2.147	-0.549	-0.305	0.183	-9.764	-0.562	-1.899	-0.305	1.282	-0.061	2.393	9.271	2.7	-0.183	-1.038	0.671	0.629	9.905	0.561	-0.183	-0.305	-0.244	1510067207
-9.379	-2.348	-1.848	-0.244	0.183	0.366	2.704	-8.085	1.074	-0.122	-0.427	0.244	3.917	9.198	2.255	-0.427	-0.183	0	-9.903	-0.591	-2.242	-0.244	0.854	0	2.625	9.164	2.598	-0.244	-0.916	0.549	0.59	9.861	0.543	0.122	0.061	-0.244	1510067207
-9.466	-2.359	-1.977	-0.366	0.122	0.244	2.704	-8.085	1.074	0	-0.427	0.488	4.002	9.215	2.353	-0.366	-0.183	-0.244	-9.862	-0.54	-2.422	-0.305	0.793	0	2.828	9.161	2.579	-0.244	-0.793	0.427	0.691	9.859	0.599	0.122	0	-0.244	1510067207
-9.415	-2.239	-1.92	-0.244	0.183	0.183	2.716	-8.307	1.102	0.305	-0.549	0.793	4.191	9.239	2.485	-0.366	-0.122	-0.427	-9.799	-0.591	-2.559	-0.244	0.671	-0.061	2.957	9.171	2.55	-0.122	-0.671	0.305	0.556	9.924	0.51	-0.122	-0.122	-0.244	1510067207
-9.348	-2.137	-1.979	-0.305	0.061	0	2.716	-8.307	1.102	0.305	-0.549	0.793	4.24	9.098	2.463	-0.305	-0.183	-0.427	-9.875	-0.567	-2.673	-0.244	0.549	0	3.011	9.058	2.499	-0.244	-0.427	0.183	0.666	9.855	0.394	0.061	0	-0.183	1510067207
-9.445	-2.183	-2.025	-0.183	-0.061	0	3.076	-8.391	1.747	0.305	-0.549	0.793	4.258	8.994	2.393	-0.305	-0.366	-0.427	-9.68	-0.493	-2.647	-0.244	0.427	-0.061	2.958	8.916	2.534	-0.183	-0.427	0.061	0.488	9.916	0.487	0	0.061	-0.183	1510067207
-9.496	-2.131	-2.062	-0.244	0.061	0	3.076	-8.391	1.747	0.061	-1.038	0.732	4.38	8.973	2.407	-0.244	-0.305	-0.427	-9.666	-0.531	-2.662	-0.305	0.427	-0.061	2.811	8.841	2.571	-0.122	-0.305	0	0.5	9.873	0.384	0.122	-0.061	-0.183	1510067207
-9.507	-2.078	-2.092	-0.244	0	0	3.313	-8.647	1.805	-0.122	-0.793	0.671	4.427	9.018	2.348	-0.183	-0.305	-0.366	-9.609	-0.611	-2.658	-0.305	0.488	-0.061	2.744	8.839	2.531	-0.061	-0.305	0	0.388	9.928	0.355	0	0	-0.244	1510067207
-9.481	-2.107	-2.125	-0.244	0.061	-0.061	3.298	-8.717	1.875	-0.183	-0.549	0.61	4.468	9.199	2.339	-0.122	-0.305	-0.305	-9.695	-0.615	-2.707	-0.183	0.305	-0.122	2.728	9.009	2.504	0	-0.305	0	0.65	9.939	0.374	0	0.061	-0.183	1510067207
-9.46	-2.134	-2.11	-0.244	0.061	-0.061	3.298	-8.717	1.875	-0.122	-0.427	0.427	4.559	9.284	2.326	0	-0.305	-0.244	-9.495	-0.605	-2.674	-0.183	0.244	-0.061	2.769	9.113	2.545	0.122	-0.244	-0.061	0.439	9.941	0.389	-0.061	0.183	-0.183	1510067207
-9.442	-2.196	-2.164	-0.244	0	-0.061	3.261	-8.588	1.975	-0.183	-0.366	0.244	4.597	9.239	2.364	0.061	-0.183	-0.061	-9.55	-0.595	-2.706	-0.183	0.366	-0.122	2.678	9.093	2.535	0.061	-0.183	0	0.24	9.933	0.373	0.061	0.183	-0.183	1510067207
-9.403	-2.201	-2.128	-0.183	0	-0.061	3.137	-8.611	1.936	0.061	-0.366	-0.122	4.569	9.247	2.408	0.122	-0.061	0.122	-9.579	-0.577	-2.726	-0.183	0.183	-0.122	2.682	9.048	2.499	0.061	-0.183	0	0.24	9.936	0.39	0.061	0.061	-0.244	1510067207
-9.441	-2.205	-2.16	-0.183	-0.061	-0.061	3.137	-8.611	1.936	0.061	-0.366	-0.122	4.497	9.244	2.485	0.122	0	0.183	-9.515	-0.547	-2.737	-0.183	0.183	-0.122	2.762	9.056	2.497	0.061	-0.061	0	0.343	9.911	0.394	0	0.244	-0.183	1510067207
-9.432	-2.177	-2.132	-0.122	0	-0.061	3.024	-8.605	1.944	0.305	-0.549	-0.244	4.432	9.229	2.48	0.122	0.061	0.244	-9.459	-0.623	-2.755	-0.244	0.122	-0.122	2.712	9.022	2.472	0.122	0	0	0.313	9.912	0.422	-0.061	0.061	-0.183	1510067207
-9.442	-2.17	-2.18	-0.122	0	0	3.083	-8.604	1.92	0.305	-0.61	-0.305	4.343	9.266	2.499	0.122	0.122	0.244	-9.518	-0.62	-2.779	-0.122	0.183	-0.122	2.655	9.031	2.466	0.183	0.061	0.061	0.366	9.884	0.376	0	0.122	-0.122	1510067207
-9.483	-2.233	-2.175	-0.122	-0.122	0	3.013	-8.671	1.832	0.244	-0.305	-0.366	4.284	9.42	2.548	0.061	0.061	0.244	-9.5	-0.584	-2.835	-0.122	0.061	-0.122	2.639	9.112	2.481	0.244	0.122	0.061	0.325	9.891	0.371	0	0.122	-0.061	1510067208
-9.427	-2.199	-2.125	-0.061	-0.061	0	2.968	-8.691	1.696	0.183	0	-0.427	4.224	9.496	2.541	0	0.061	0.244	-9.453	-0.621	-2.858	-0.061	0.122	-0.122	2.594	9.219	2.482	0.183	0.122	0.061	0.226	9.936	0.317	-0.061	0.122	-0.061	1510067208
-9.4	-2.201	-2.094	-0.061	0	0	2.895	-8.564	1.818	0.366	0.183	-0.488	4.212	9.494	2.603	0	0.183	0.244	-9.464	-0.665	-2.899	0	0.061	-0.122	2.567	9.215	2.487	0.122	0.061	0.061	0.219	9.932	0.404	-0.122	0.061	-0.061	1510067208
-9.409	-2.212	-2.101	-0.061	-0.061	0	2.59	-8.479	2.103	0.549	-0.061	-0.549	4.148	9.542	2.728	-0.183	0.366	0.061	-9.377	-0.648	-2.876	-0.061	0	-0.061	2.585	9.235	2.461	0.061	0.122	0.061	0.163	9.871	0.346	-0.061	0	-0.061	1510067208
-9.428	-2.223	-2.074	0	-0.061	0	2.59	-8.479	2.103	0.305	-0.305	-0.549	3.902	9.525	2.756	-0.488	0.305	-0.305	-9.439	-0.653	-2.864	-0.061	0	-0.061	2.511	9.142	2.387	0.061	0.061	0	0.202	9.88	0.412	0	0.061	-0.061	1510067208
-9.521	-2.19	-2.16	0.061	0	0	3.019	-8.437	1.416	0.305	0.183	-0.061	3.378	9.41	2.773	-0.793	-0.183	-0.427	-9.454	-0.653	-2.866	-0.061	0.122	0	2.5	9.178	2.369	0.122	0	0.061	0.079	9.88	0.429	-0.061	-0.122	-0.061	1510067208
-9.481	-2.152	-2.132	0.061	-0.061	0	2.683	-8.501	1.632	0.305	0.183	-0.061	3.384	9.417	2.755	-0.732	-0.916	-0.366	-9.475	-0.718	-2.956	0.061	0.061	0	2.572	9.162	2.379	0.183	0	0.122	0.209	9.923	0.407	-0.061	-0.122	-0.061	1510067208
-9.416	-2.163	-2.12	0.061	0	0	2.669	-8.473	1.881	0.244	-0.366	-0.061	3.74	9.459	2.792	-0.732	-0.854	-0.305	-9.464	-0.64	-2.966	0.061	0.122	-0.061	2.58	9.234	2.412	0.061	-0.183	0.122	0.223	9.951	0.422	0	-0.061	-0.061	1510067208
-9.42	-2.169	-2.089	0.122	-0.061	-0.061	2.854	-8.364	1.871	0.244	-0.366	-0.061	4.014	9.463	2.791	-0.61	-0.427	-0.305	-9.483	-0.61	-3.013	0.061	0.122	0	2.617	9.173	2.372	0	-0.244	0.122	0.157	9.881	0.382	0	-0.122	-0.061	1510067208
-9.43	-2.158	-2.073	0.122	0	-0.061	2.899	-8.297	1.751	-0.061	-0.244	0.061	4.008	9.299	2.539	-0.488	-0.427	-0.366	-9.434	-0.575	-3.047	0.061	0	0	2.736	9.222	2.375	-0.122	-0.305	0.122	0.188	9.914	0.348	0	-0.061	-0.061	1510067208
-9.499	-2.119	-2.108	0.061	0	-0.061	2.974	-8.375	1.717	-0.305	-0.061	0.061	4.018	9.17	2.378	-0.305	-0.427	-0.366	-9.44	-0.571	-3.036	0.061	-0.061	0	2.905	9.152	2.341	-0.122	-0.244	0	0.207	9.906	0.391	0	-0.122	-0.061	1510067208
-9.51	-2.134	-2.092	0	-0.061	-0.061	2.949	-8.472	1.749	-0.366	0.183	0.183	4.114	9.058	2.274	-0.122	-0.305	-0.427	-9.461	-0.571	-3.046	0.061	-0.061	0	2.852	9.08	2.296	-0.122	-0.183	0	0.227	9.916	0.423	-0.061	-0.183	-0.061	1510067208
-9.469	-2.121	-2.095	0	-0.061	-0.122	2.96	-8.522	1.739	-0.427	0.244	0.366	4.234	9.087	2.323	0.122	-0.183	-0.427	-9.459	-0.591	-3.053	0.122	-0.061	0	2.872	9.073	2.296	0	-0.122	-0.061	0.268	9.917	0.4	0	-0.122	-0.061	1510067208
-9.414	-2.183	-2.09	0	0	-0.122	3.088	-8.538	1.757	-0.427	-0.061	0.366	4.338	9.142	2.351	0.244	-0.061	-0.366	-9.445	-0.553	-3.073	0.122	-0.122	0	2.909	9.117	2.298	0.061	-0.061	-0.183	0.281	9.923	0.402	0	-0.061	-0.061	1510067208
-9.42	-2.232	-2.092	0.061	-0.061	-0.122	3.284	-8.531	1.894	-0.244	-0.061	0.244	4.406	9.165	2.401	0.366	0.061	-0.183	-9.479	-0.492	-3.009	0.061	-0.122	0	2.895	9.126	2.277	0	-0.061	-0.244	0.123	9.896	0.392	0	-0.122	-0.061	1510067208
-9.429	-2.174	-2.067	0.061	-0.061	-0.061	3.217	-8.543	2.003	-0.122	0.061	0.061	4.401	9.173	2.488	0.427	0.122	-0.061	-9.469	-0.536	-2.998	0	-0.244	0	2.921	9.082	2.281	0	0	-0.244	0.225	9.895	0.41	0	-0.061	-0.061	1510067208
-9.463	-2.146	-2.058	0	-0.061	-0.122	3.171	-8.601	2.074	-0.183	0.122	-0.244	4.41	9.296	2.663	0.366	0.183	0.061	-9.417	-0.553	-2.925	0	-0.244	0	2.921	9.082	2.281	0	0	-0.244	0.392	9.862	0.374	-0.061	-0.122	0	1510067208
-9.509	-2.175	-2.066	0	-0.061	-0.122	3.171	-8.601	2.074	-0.183	0.122	-0.244	4.362	9.373	2.796	0.366	0.244	0.183	-9.43	-0.581	-2.937	0	-0.183	-0.061	2.921	9.082	2.281	0	0	-0.244	0.321	9.897	0.361	-0.061	-0.061	0	1510067208
-9.481	-2.238	-2.049	0.061	-0.061	-0.061	3.158	-8.555	1.812	-0.183	0.061	-0.244	4.226	9.397	2.792	0.366	0.122	0.305	-9.46	-0.575	-2.936	0.061	-0.183	0	2.637	9.153	2.299	0	0.061	-0.122	0.2	9.926	0.336	0	0	0	1510067208
-9.428	-2.235	-1.986	0.061	-0.061	-0.061	3.671	-8.82	1.805	0.061	-0.183	-1.038	4.2	9.405	2.757	0.305	0	0.427	-9.44	-0.613	-2.918	0.122	-0.244	0	2.684	9.16	2.316	0.061	0.061	-0.122	0.278	9.914	0.39	0	-0.122	0	1510067208
-9.469	-2.216	-1.992	0.122	0	-0.061	3.671	-8.82	1.805	0.061	-0.183	-1.038	4.285	9.394	2.736	0.305	0.122	0.427	-9.397	-0.632	-2.856	0.183	-0.183	0	2.68	9.18	2.33	0	0.061	-0.122	0.342	9.89	0.379	0	-0.183	0	1510067208
-9.47	-2.236	-2.074	0.061	-0.061	-0.061	5.712	-8.945	2.094	0.732	0.854	-2.502	4.447	9.615	2.505	0.549	-1.038	0.732	-9.444	-0.563	-2.833	0.122	-0.305	0	2.578	9.222	2.369	0	0.061	0	0.329	9.929	0.395	0	-0.122	0	1510067208
-9.464	-2.225	-2.029	0	-0.061	-0.061	5.712	-8.945	2.094	0.732	0.854	-2.502	5.298	9.795	2.548	0.732	-2.502	1.526	-9.442	-0.597	-2.803	0.183	-0.366	-0.061	2.873	9.593	2.329	-0.122	0.183	0.061	0.232	9.916	0.352	-0.061	-0.061	0	1510067208
-9.484	-2.254	-1.992	0.061	0	-0.061	5.712	-8.945	2.094	0.732	0.854	-2.502	6.66	9.546	2.513	0.549	-1.648	2.563	-9.55	-0.508	-2.652	0.061	-0.305	-0.061	2.772	9.399	2.478	-0.305	0.244	0.122	0.307	9.909	0.368	0	-0.122	0	1510067208
-9.469	-2.212	-2.023	-0.061	-0.061	0	7.184	-8.239	2.853	1.099	1.16	-4.395	7.303	9.382	2.321	0.244	-0.549	3.479	-9.488	-0.506	-2.527	-0.061	-0.305	0	2.395	8.994	2.308	-0.122	0	0	0.364	9.933	0.368	-0.061	-0.122	0	1510067208
-9.436	-2.261	-2.004	-0.183	-0.122	0	7.628	-7.264	3.085	1.404	3.113	-5.127	7.445	8.958	2.056	0.122	-0.854	4.028	-9.426	-0.579	-2.407	0.061	-0.061	0.061	2.353	8.862	2.255	0	0	0.244	0.354	9.896	0.376	0	0	0.061	1510067209
-9.467	-2.318	-1.981	-0.122	-0.061	0.061	8.175	-6.95	3.173	1.099	2.808	-5.493	7.897	8.734	1.755	0.305	-0.854	4.517	-9.479	-0.546	-2.456	0.061	-0.244	-0.061	2.848	8.845	2.3	0.183	0.427	0.366	0.368	9.884	0.391	0	0	0.061	1510067209
-9.514	-2.286	-2.011	-0.122	-0.061	0.122	8.175	-6.95	3.173	0.854	3.845	-5.798	8.293	8.661	1.401	0.671	-0.916	5.005	-9.532	-0.574	-2.497	0	-0.244	0	3.064	8.984	2.4	0.305	0.732	0.427	0.418	9.881	0.401	0	0	0.061	1510067209
-9.491	-2.205	-1.987	-0.122	-0.061	0.122	8.342	-6.654	3.175	0.916	5.188	-6.104	8.486	8.424	1.046	1.099	-1.526	5.493	-9.497	-0.591	-2.529	0.061	-0.366	-0.122	3.013	9.172	2.347	0.183	0.916	0.61	0.415	9.927	0.36	-0.061	-0.061	0.122	1510067209
-9.461	-2.18	-1.995	-0.122	0	0.122	7.834	-6.115	3.845	0.671	5.676	-6.165	8.927	7.991	0.778	1.587	-1.709	5.554	-9.503	-0.55	-2.464	0	-0.244	-0.061	3.027	9.225	2.345	0.183	0.977	0.793	0.433	9.909	0.356	-0.061	0.061	0.122	1510067209
-9.447	-2.253	-1.967	-0.061	0	0.122	7.007	-5.587	4.098	1.221	6.226	-6.165	9.308	7.508	0.468	1.831	-1.465	5.554	-9.526	-0.663	-2.464	0	-0.366	-0.061	3.125	9.135	2.394	0.061	1.221	0.977	0.345	9.916	0.321	-0.061	0	0.122	1510067209
-9.459	-2.254	-1.991	0	0	0.122	6.133	-4.991	4.953	1.221	6.226	-6.165	9.448	6.911	0.42	2.197	-1.16	5.249	-9.589	-0.727	-2.452	0.061	-0.366	-0.122	3.354	9.098	2.457	0	1.526	1.099	0.327	9.9	0.345	-0.061	0	0.061	1510067209
-9.459	-2.204	-2.013	0	0	0.122	6.133	-4.991	4.953	1.221	6.042	-5.859	9.274	6.38	0.267	2.075	-0.793	5.005	-9.621	-0.711	-2.394	0.122	-0.488	-0.061	3.319	8.971	2.564	0	1.587	1.099	0.33	9.921	0.385	0	0	0.122	1510067209
-9.441	-2.18	-2.015	0.061	0	0.122	3.674	-3.497	5.614	1.343	6.104	-5.249	8.598	5.661	-0.005	2.197	-2.686	4.761	-9.621	-0.693	-2.365	0.122	-0.427	-0.061	3.255	8.943	2.571	-0.061	1.465	1.038	0.36	9.912	0.378	-0.061	-0.122	0.122	1510067209
-9.461	-2.116	-1.98	0.122	0.061	0.122	3.277	-3.064	5.709	0.916	5.188	-4.333	8.911	5.115	-0.356	2.075	-3.418	4.211	-9.65	-0.703	-2.318	0.122	-0.427	-0.122	3.249	8.873	2.73	-0.122	1.343	0.977	0.331	9.886	0.346	-0.061	-0.183	0.122	1510067209
-9.522	-2.049	-2.022	0.183	0.061	0.061	2.655	-2.859	6.288	0.427	4.211	-2.197	9.333	4.471	-0.829	1.648	-2.197	3.54	-9.625	-0.727	-2.292	0.122	-0.366	-0.061	3.097	8.912	2.863	-0.122	1.099	0.793	0.42	9.88	0.379	-0.061	-0.244	0.122	1510067209
-9.525	-2.022	-1.999	0.183	0.061	0.061	1.855	-2.966	7.319	0.427	4.211	-2.197	8.5	4.223	-1.058	1.038	-2.686	2.502	-9.684	-0.785	-2.267	0.122	-0.366	-0.122	3.097	8.948	2.925	-0.244	0.793	0.671	0.48	9.934	0.372	-0.061	-0.183	0.061	1510067209
-9.495	-1.966	-2.015	0.183	0.061	0.061	1.676	-2.507	7.415	1.587	2.38	-0.183	8.829	3.682	-1.197	0.427	-3.479	1.953	-9.672	-0.754	-2.186	0.183	-0.366	-0.061	3.098	8.897	3.095	-0.427	0.488	0.366	0.484	9.917	0.347	0	-0.183	0.061	1510067209
-9.514	-1.968	-1.995	0.183	0	0.061	1.983	-1.516	8.521	1.587	2.38	-0.183	9.757	2.696	-2.271	0.488	-2.38	1.77	-9.595	-0.696	-2.099	0.122	-0.183	-0.061	2.97	8.753	3.098	-0.366	0.183	0	0.526	9.899	0.355	-0.061	-0.305	0.061	1510067209
-9.487	-1.859	-1.971	0.122	0	0	2.339	-0.583	8.056	-0.183	-0.122	0.122	9.622	1.743	-3.359	0.793	-2.563	1.404	-9.598	-0.714	-2.01	0.061	-0.183	-0.061	3.125	8.649	3.046	-0.427	-0.122	0.061	0.628	9.865	0.355	-0.061	-0.244	0	1510067209
-9.54	-1.832	-1.979	0.061	0	0.061	2.339	-0.583	8.056	-0.183	-0.122	0.122	9.403	1.302	-3.305	0.671	-2.625	1.099	-9.598	-0.684	-1.944	0.061	-0.061	-0.061	3.606	8.532	3.028	-0.488	-0.122	0	0.709	9.863	0.392	0	-0.183	0.061	1510067209
-9.573	-1.822	-2.034	-0.061	0	0.061	2.223	0.114	9.55	0.183	0.671	0.183	9.763	0.883	-3.451	0.671	-2.075	0.916	-9.624	-0.58	-1.951	-0.061	-0.122	-0.061	3.705	8.439	3.134	-0.244	0	-0.122	0.691	9.867	0.367	-0.061	-0.183	0.061	1510067209
-9.611	-1.796	-2.078	-0.122	-0.061	0.061	2.223	0.114	9.55	0.122	1.038	0.366	9.874	0.69	-3.566	0.732	-2.38	0.916	-9.627	-0.634	-1.951	-0.183	-0.061	0	3.591	8.457	3.164	-0.061	0.061	-0.061	0.786	9.868	0.351	0	-0.183	0.061	1510067209
-9.56	-1.81	-2.055	-0.244	-0.061	0	1.981	-0.166	9.68	0.61	0.793	0.305	9.915	0.495	-4.037	0.671	-1.953	0.61	-9.631	-0.744	-1.94	-0.122	-0.061	0	3.652	8.62	3.15	-0.061	-0.122	0	0.883	9.911	0.324	0	0.061	0.061	1510067209
-9.5	-1.932	-2.028	-0.244	0	0	2.034	-0.287	9.91	0.61	0.793	0.305	9.987	0.361	-4.716	0.916	-1.221	0.427	-9.684	-0.72	-2.013	-0.122	-0.061	0	3.864	8.603	3.297	-0.183	0.061	0.122	0.754	9.904	0.372	0	0.061	0	1510067209
-9.495	-1.927	-2.022	-0.122	-0.061	0	1.852	-0.14	9.837	0.732	0.244	0.305	9.683	0.337	-4.816	1.038	-0.854	0.366	-9.655	-0.65	-2.031	-0.244	-0.122	0	3.808	8.604	3.311	-0.244	0.122	0.122	0.67	9.906	0.294	-0.122	0.061	0	1510067209
-9.538	-1.86	-2.031	-0.183	-0.061	-0.061	1.928	-0.01	9.666	0.977	0.61	0.61	9.396	0.214	-4.693	0.854	-0.854	0.366	-9.697	-0.706	-2.013	-0.244	-0.122	0	3.676	8.465	3.253	-0.244	0.061	0	0.725	9.881	0.342	0	0.061	0	1510067209
-9.52	-1.867	-2.028	-0.183	-0.061	-0.061	1.928	-0.01	9.666	0.977	0.61	0.61	9.289	-0.134	-5.089	0.854	0	0.244	-9.599	-0.721	-1.964	-0.244	-0.122	0	3.573	8.362	3.275	-0.122	0	0	0.642	9.892	0.351	0	0.122	0	1510067209
-9.5	-1.838	-2.056	-0.183	-0.183	-0.122	2.263	0.435	9.274	0.854	0.122	0.549	9.098	-0.33	-5.133	0.854	-0.061	0.305	-9.566	-0.732	-1.902	-0.244	-0.061	0	3.659	8.256	3.229	-0.061	0.183	0.061	0.583	9.911	0.346	0	0.061	-0.061	1510067209
-9.472	-1.865	-2.007	-0.183	-0.061	-0.061	1.912	0.408	9.438	0.854	0	0.244	9.004	-0.16	-4.774	0.732	-0.122	0.244	-9.556	-0.73	-1.883	-0.183	0	-0.061	3.444	8.24	3.259	0.122	0.305	0	0.744	9.879	0.362	0	0	-0.061	1510067209
-9.574	-1.902	-2.082	-0.122	-0.061	-0.061	2	0.364	9.17	0.977	-0.488	0.427	8.94	0.079	-4.768	0.305	-0.061	0.061	-9.653	-0.761	-1.986	-0.183	0.061	0	3.298	8.592	3.363	0.183	0	-0.122	0.746	9.877	0.318	0	0.061	-0.061	1510067210
-9.533	-1.936	-2.059	-0.122	0	-0.061	2	0.364	9.17	0.977	-0.488	0.427	8.94	0.079	-4.768	0.305	-0.061	0.061	-9.653	-0.761	-1.986	-0.183	0.061	0	3.298	8.592	3.363	0.183	0	-0.122	0.746	9.877	0.318	0	0.061	-0.061	1510067210
-9.546	-1.974	-2.038	-0.061	-0.061	-0.061	1.7	0.249	9.061	0.793	-1.343	0.732	9.215	0.095	-4.863	0.244	0.061	-0.122	-9.674	-0.763	-2.006	-0.183	0.061	-0.061	3.427	8.69	3.432	0.122	-0.183	-0.122	0.66	9.928	0.264	-0.122	0	-0.061	1510067210
-9.457	-1.987	-1.945	-0.061	0	-0.061	2.049	0.634	9.161	0.793	-1.343	0.732	9.298	0.016	-4.858	0.061	0.488	-0.366	-9.653	-0.755	-2.004	-0.122	0.061	-0.061	3.29	8.704	3.383	0	-0.244	-0.183	0.663	9.923	0.342	-0.061	0.061	-0.061	1510067210
-9.585	-1.958	-2.029	0	-0.061	-0.061	2.208	0.792	9.209	0.671	-1.404	0.854	9.412	-0.195	-4.87	-0.122	0.366	-0.366	-9.66	-0.745	-1.974	-0.122	0.061	0	3.49	8.757	3.271	-0.183	-0.366	-0.244	0.622	9.889	0.352	-0.061	0	-0.061	1510067210
-9.52	-1.963	-1.995	-0.061	-0.061	0	2.457	1.058	8.959	0.549	-1.404	0.854	9.599	-0.401	-4.821	-0.122	0.305	-0.183	-9.605	-0.702	-1.901	-0.122	0.061	0	3.514	8.532	3.296	-0.061	-0.305	-0.305	0.662	9.898	0.39	0	-0.122	-0.061	1510067210
-9.514	-1.914	-2.006	0	-0.061	-0.061	2.903	1.493	8.722	0.488	-1.221	0.671	9.573	-0.441	-5.075	-0.061	-0.305	-0.122	-9.597	-0.713	-1.956	-0.061	0.183	0	3.308	8.442	3.18	0	-0.244	-0.183	0.666	9.92	0.368	-0.061	-0.061	-0.061	1510067210
-9.53	-1.916	-2.019	-0.061	-0.061	-0.061	3.792	1.592	8.897	0.732	-0.793	0.366	9.926	-0.518	-4.969	-0.122	0.122	-0.244	-9.64	-0.623	-1.985	-0.122	0.183	0	3.43	8.61	3.201	0	-0.427	-0.122	0.709	9.883	0.315	0	-0.061	-0.061	1510067210
-9.513	-1.921	-2.019	-0.122	-0.061	-0.061	3.937	1.94	9.241	0.732	-0.793	0.366	9.804	-0.44	-4.841	-0.183	0.366	-0.183	-9.652	-0.634	-2.027	-0.183	0.122	0	3.695	8.634	3.241	0.061	-0.244	-0.122	0.677	9.899	0.353	-0.061	0	-0.061	1510067210
-9.539	-1.904	-2.037	-0.122	-0.061	-0.061	3.937	1.94	9.241	0.427	-0.61	0.366	9.745	-0.443	-4.874	-0.122	0.061	-0.122	-9.628	-0.636	-2.037	-0.122	0.061	0	3.744	8.689	3.23	-0.061	-0.061	0	0.719	9.878	0.343	-0.061	0	-0.061	1510067210
-9.542	-1.925	-2.018	-0.183	-0.061	-0.061	4.322	2.296	8.76	0.122	-0.488	0.244	9.758	-0.468	-4.929	-0.061	0.244	-0.183	-9.629	-0.526	-2.05	-0.244	0.122	0	3.686	8.583	3.21	-0.061	0	0.061	0.615	9.908	0.336	0	0.061	-0.061	1510067210
-9.505	-1.957	-2.005	-0.244	-0.061	-0.061	4.061	2.199	9.172	-0.183	0.244	-0.61	9.767	-0.368	-5.045	0	0.671	-0.244	-9.618	-0.565	-2.059	-0.244	0.183	0	3.563	8.504	3.198	-0.061	0.122	0.122	0.627	9.903	0.359	-0.061	0.122	-0.061	1510067210
-9.512	-1.998	-1.997	-0.244	-0.061	-0.061	4.061	2.199	9.172	-0.183	0.244	-0.61	9.783	-0.27	-4.902	-0.061	0.793	-0.061	-9.658	-0.595	-2.088	-0.244	0.061	0	3.549	8.594	3.225	0	0.122	0.122	0.658	9.868	0.345	0	0.122	-0.061	1510067210
-9.491	-2.067	-2.001	-0.183	-0.061	-0.061	3.458	1.773	9.1	-0.061	0.244	-0.61	9.716	-0.183	-4.579	0	-0.061	0.061	-9.631	-0.653	-2.134	-0.183	0.061	-0.061	3.533	8.568	3.272	0	0.122	0.061	0.633	9.908	0.395	0	0.183	-0.061	1510067210
-9.473	-2.108	-2.015	-0.183	-0.061	-0.061	3.156	1.591	9.403	-0.427	0.671	-0.793	9.847	-0.158	-4.645	-0.061	0.061	0.122	-9.644	-0.602	-2.155	-0.183	0.061	-0.061	3.368	8.539	3.248	0.122	0.122	0.122	0.511	9.898	0.337	0	0.122	-0.061	1510067210
-9.465	-2.151	-2.004	-0.061	0	-0.061	2.923	1.366	9.024	-0.427	0.671	-0.793	9.71	-0.033	-4.619	0.061	0.061	0.061	-9.654	-0.696	-2.193	-0.122	0.122	-0.061	3.474	8.563	3.238	0	0.061	0.122	0.543	9.918	0.356	-0.061	0.122	-0.061	1510067210
-9.485	-2.113	-2.011	0	-0.061	-0.061	2.923	1.366	9.024	-0.61	0.427	-0.671	9.685	0.117	-4.515	0.061	-0.122	0.061	-9.629	-0.646	-2.19	-0.061	0	-0.061	3.49	8.594	3.323	0	0.061	0	0.475	9.902	0.372	-0.061	0.061	-0.061	1510067210
-9.493	-2.07	-2.015	0	-0.061	-0.061	2.511	0.975	9.112	-0.183	0.244	-0.488	9.654	0.098	-4.473	-0.061	-0.061	0.122	-9.637	-0.662	-2.168	0	0.061	-0.061	3.225	8.555	3.271	-0.061	-0.061	-0.061	0.402	9.89	0.39	0	-0.061	-0.061	1510067210
-9.479	-2.022	-1.968	0.061	0	-0.061	2.662	1.152	8.952	0.122	0.305	-0.122	9.556	0.018	-4.589	-0.244	0.122	0.122	-9.589	-0.689	-2.177	0	0.122	-0.061	3.139	8.574	3.21	0	-0.244	-0.061	0.536	9.887	0.371	0	-0.061	-0.061	1510067210
-9.514	-2.034	-1.995	0.061	0	-0.061	2.662	1.152	8.952	0.061	0	0	9.483	-0.09	-4.783	-0.244	0.122	0.122	-9.598	-0.638	-2.223	0.061	0.061	-0.061	3.32	8.583	3.222	0	-0.366	-0.122	0.561	9.895	0.36	0	-0.061	-0.061	1510067210
-9.51	-2.036	-2.007	0.061	0	0	2.896	1.371	8.939	0	-0.427	0	9.483	-0.09	-4.783	-0.183	-0.244	0.122	-9.603	-0.623	-2.222	0.061	0.122	-0.061	3.402	8.65	3.235	0	-0.305	-0.183	0.47	9.893	0.354	0	-0.122	-0.061	1510067210
-9.505	-2.025	-1.997	0.061	0	0	3.045	1.396	9.04	0	-0.427	0	9.483	-0.09	-4.783	-0.183	-0.244	0.122	-9.605	-0.623	-2.233	0.061	0.061	-0.061	3.431	8.656	3.177	0	-0.366	-0.183	0.531	9.902	0.359	0	-0.122	-0.061	1510067210
-9.499	-2.032	-1.987	0.122	0	-0.061	2.99	1.47	9.056	0.122	-0.366	0	9.678	-0.307	-4.687	-0.183	-0.244	0.122	-9.583	-0.678	-2.242	0.061	0.122	-0.061	3.551	8.665	3.131	-0.061	-0.366	-0.122	0.553	9.896	0.379	0	-0.061	-0.061	1510067210
-9.514	-2.042	-2.019	0.061	0	0	3.004	1.471	9.158	0.183	-0.427	-0.061	9.915	-0.367	-4.661	-0.122	0	0.122	-9.594	-0.622	-2.273	0.061	0.122	-0.061	3.58	8.653	3.131	-0.061	-0.244	-0.122	0.501	9.892	0.366	-0.061	-0.122	-0.061	1510067210
-9.515	-2.024	-2.019	0.061	0	0	3.096	1.537	9.131	0.305	-0.366	-0.061	9.911	-0.397	-4.652	-0.183	0.122	0.122	-9.6	-0.628	-2.299	0.061	0.061	-0.061	3.514	8.616	3.073	0	-0.305	-0.122	0.551	9.9	0.365	-0.061	-0.122	-0.061	1510067210
-9.519	-1.985	-2.009	0.061	0	0	3.151	1.641	9.182	0.305	-0.366	-0.061	9.807	-0.365	-4.579	-0.305	0.244	0.122	-9.577	-0.641	-2.294	0.061	0.122	-0.061	3.54	8.65	3.053	0	-0.305	-0.061	0.562	9.886	0.372	0	-0.061	0	1510067211
-9.509	-1.961	-2.012	0	0	-0.061	3.156	1.657	9.111	0.183	-0.183	-0.061	9.642	-0.284	-4.567	-0.366	0	0.061	-9.574	-0.633	-2.333	0	0.061	0	3.56	8.662	3.053	0	-0.305	-0.061	0.531	9.892	0.374	0	-0.122	-0.061	1510067211
-9.524	-1.987	-2.036	0	-0.061	0	3.179	1.724	9.094	0.183	-0.183	-0.122	9.613	-0.34	-4.588	-0.427	-0.122	0	-9.585	-0.627	-2.373	0.061	0.122	0	3.523	8.714	3.039	-0.061	-0.244	-0.061	0.593	9.896	0.361	-0.061	-0.061	-0.061	1510067211
-9.513	-2.015	-2.029	-0.061	-0.061	0	3.187	1.769	9.192	0.183	0	-0.061	9.662	-0.366	-4.804	-0.305	0.061	-0.122	-9.597	-0.599	-2.396	0	0.061	-0.061	3.577	8.721	3.021	-0.061	-0.244	-0.061	0.595	9.895	0.318	0	0	-0.061	1510067211
-9.475	-2.028	-2.031	-0.061	-0.061	0	3.273	1.766	8.979	-0.061	0	-0.122	9.526	-0.486	-5.021	-0.122	0.061	-0.244	-9.58	-0.596	-2.391	-0.061	0	0	3.602	8.618	3.007	-0.061	-0.183	-0.122	0.549	9.881	0.352	0	0	-0.061	1510067211
-9.482	-2.058	-2.03	-0.061	-0.061	0	3.186	1.683	8.947	-0.061	0	-0.122	9.545	-0.507	-4.814	-0.061	-0.061	-0.244	-9.557	-0.639	-2.381	0	0.061	-0.061	3.652	8.595	2.976	-0.061	-0.122	-0.061	0.479	9.904	0.315	-0.061	-0.061	-0.061	1510067211
-9.506	-2.053	-2.058	0	-0.061	0	3.139	1.615	9.082	-0.061	-0.183	-0.122	9.789	-0.356	-4.528	0	0.061	-0.122	-9.601	-0.651	-2.39	-0.061	0	-0.061	3.631	8.583	2.96	0.061	0	0	0.56	9.877	0.325	0	0	0	1510067211
-9.465	-2.038	-2.055	-0.061	-0.061	-0.061	3.139	1.615	9.082	-0.122	-0.061	0	9.798	-0.258	-4.504	-0.061	0.122	-0.122	-9.574	-0.646	-2.406	0	-0.061	-0.061	3.549	8.644	2.954	0.061	0	-0.061	0.53	9.921	0.334	-0.061	0	0	1510067211
-9.483	-2.031	-2.019	0	-0.061	0	3.132	1.562	9.184	-0.061	-0.183	0	9.865	-0.146	-4.571	-0.061	0.305	-0.244	-9.582	-0.617	-2.394	-0.061	0	-0.061	3.547	8.68	2.988	0	0	0	0.476	9.89	0.354	0	0	0	1510067211
-9.512	-2.012	-2.052	-0.061	-0.061	-0.061	3.228	1.583	8.954	0.122	-0.427	0.061	9.747	-0.176	-4.595	0.061	0.061	-0.183	-9.597	-0.669	-2.412	-0.061	0	-0.061	3.539	8.659	2.976	0	0	0	0.522	9.89	0.313	-0.061	-0.061	0	1510067211
-9.509	-2.042	-2.001	-0.061	-0.061	-0.061	3.359	1.611	8.842	0.061	-0.183	0.061	9.86	-0.195	-4.6	0.061	0.244	-0.122	-9.574	-0.634	-2.379	-0.061	-0.061	-0.061	3.505	8.681	2.987	0	0.061	-0.061	0.508	9.912	0.323	-0.061	0.061	0	1510067211
-9.515	-2.037	-2.028	-0.061	-0.061	-0.061	3.423	1.751	8.844	0	-0.183	0	9.739	-0.221	-4.566	0.061	0.244	-0.122	-9.555	-0.64	-2.354	-0.061	0	-0.061	3.472	8.679	2.945	0.061	0	0	0.524	9.898	0.345	-0.061	0	-0.061	1510067211
-9.519	-2.015	-2.029	-0.122	-0.061	-0.061	3.497	1.753	8.884	-0.122	-0.061	0.061	9.719	-0.171	-4.493	0	0.122	-0.061	-9.548	-0.664	-2.37	-0.061	0	-0.061	3.517	8.655	2.963	0.061	0.061	0	0.557	9.879	0.322	0	-0.061	-0.061	1510067211
-9.495	-2.03	-1.998	-0.122	-0.061	-0.061	3.29	1.647	8.99	-0.122	0	0.061	9.837	-0.103	-4.538	0.061	-0.061	-0.122	-9.56	-0.657	-2.387	-0.061	0	-0.061	3.494	8.699	2.962	0.061	0.061	0	0.553	9.895	0.312	-0.061	0.061	0	1510067211
-9.485	-2.07	-2	-0.061	-0.061	0	3.29	1.647	8.99	-0.122	0	0.061	9.97	-0.026	-4.544	0.061	-0.061	-0.061	-9.575	-0.659	-2.399	-0.122	0	-0.061	3.439	8.734	2.986	0	0.061	0	0.52	9.9	0.334	0	0	0	1510067211
-9.469	-2.064	-1.98	-0.061	-0.061	-0.061	3.109	1.566	9.089	-0.061	0.122	0.122	9.916	-0.063	-4.442	0	0	-0.061	-9.577	-0.678	-2.412	-0.122	-0.061	-0.061	3.417	8.752	2.978	0	0	0	0.518	9.898	0.353	-0.061	0	0	1510067211
-9.503	-2.08	-2.009	-0.061	-0.061	-0.061	3.237	1.57	9.059	-0.122	0	0.122	9.77	-0.16	-4.399	0.061	-0.122	0	-9.572	-0.706	-2.409	-0.061	-0.061	0	3.486	8.697	2.944	-0.061	0	0	0.547	9.892	0.346	-0.061	0.061	0	1510067211
-9.525	-2.089	-2.025	-0.061	-0.061	0	3.237	1.57	9.059	-0.122	0	0.122	9.783	-0.234	-4.365	0.061	-0.061	-0.061	-9.558	-0.666	-2.403	-0.122	-0.061	0	3.545	8.66	2.961	-0.061	0.061	-0.061	0.517	9.878	0.376	-0.061	0.061	0	1510067211
-9.552	-2.062	-2.013	-0.061	-0.061	0	3.11	1.675	9.027	-0.183	0.305	0	9.818	-0.263	-4.425	0.061	-0.061	-0.061	-9.579	-0.688	-2.419	-0.061	-0.061	0	3.546	8.69	2.933	0	0.122	0	0.5	9.896	0.353	0	0	0	1510067211
-9.514	-2.028	-1.993	-0.061	0	0	3.219	1.601	9.05	-0.183	-0.061	0	9.947	-0.242	-4.481	0.061	-0.122	-0.061	-9.58	-0.657	-2.442	-0.061	-0.122	0	3.563	8.696	2.962	0	0.122	0	0.568	9.912	0.368	0	-0.061	0	1510067211
-9.482	-1.991	-1.992	-0.061	-0.061	0	3.219	1.601	9.05	-0.183	-0.061	0	10.043	-0.214	-4.417	0.061	0.122	0	-9.549	-0.656	-2.406	-0.061	-0.122	0	3.564	8.643	2.978	0	0.122	0	0.532	9.932	0.318	-0.061	0	0	1510067211
-9.512	-1.973	-2.027	-0.061	-0.061	0	3.219	1.601	9.05	-0.183	-0.061	0	9.775	-0.209	-4.447	0.061	0.122	0	-9.554	-0.683	-2.394	-0.061	-0.122	0	3.466	8.667	2.979	0	0.183	0.061	0.566	9.898	0.337	-0.061	-0.061	0	1510067211
-9.533	-1.956	-2	0	0	0	3.219	1.601	9.05	-0.183	-0.061	0	9.812	-0.144	-4.457	0.183	0	-0.122	-9.586	-0.659	-2.418	-0.061	-0.122	0	3.49	8.731	3.021	-0.061	0.122	0.061	0.622	9.886	0.361	-0.061	-0.061	0	1510067211
-9.54	-1.936	-1.992	-0.061	0	0	3.219	1.601	9.05	-0.183	-0.061	0	9.866	-0.148	-4.35	0.122	-0.061	-0.122	-9.587	-0.645	-2.383	-0.061	-0.183	0	3.502	8.708	3.016	-0.061	0.183	0	0.671	9.891	0.346	0	-0.061	0	1510067211
-9.522	-1.961	-1.999	-0.061	-0.061	0	3.219	1.601	9.05	-0.183	-0.061	0	9.93	-0.169	-4.432	0.061	0	-0.122	-9.567	-0.682	-2.373	-0.061	-0.122	0	3.408	8.691	2.99	-0.061	0.122	0	0.58	9.921	0.346	-0.061	-0.061	0	1510067211
-9.533	-1.96	-1.999	0	0	0	3.219	1.601	9.05	-0.183	-0.061	0	9.916	-0.144	-4.382	0.061	0.122	-0.122	-9.61	-0.67	-2.338	0	-0.183	-0.061	3.473	8.704	3.024	-0.061	0.061	0.061	0.589	9.898	0.335	-0.061	-0.122	0	1510067212
-9.514	-1.983	-1.994	0	-0.061	0	3.219	1.601	9.05	-0.183	-0.061	0	9.872	-0.169	-4.353	0.061	0.122	-0.122	-9.628	-0.64	-2.335	0	-0.183	-0.061	3.506	8.678	3.046	-0.061	0.061	0	0.656	9.902	0.352	-0.061	-0.061	0	1510067212
-9.476	-1.974	-1.983	0	0	0	3.342	1.56	9.155	-0.183	-0.061	0	9.86	-0.223	-4.378	0.061	0.061	-0.122	-9.581	-0.629	-2.296	0	-0.183	-0.061	3.497	8.677	3.022	-0.061	0.061	0	0.642	9.909	0.347	-0.061	-0.061	0	1510067212
-9.53	-1.998	-2.003	0	-0.061	-0.061	3.342	1.56	9.155	-0.061	0.122	-0.061	9.895	-0.221	-4.349	0.061	0.061	-0.122	-9.634	-0.659	-2.293	0	-0.183	-0.061	3.524	8.624	3.036	-0.122	0.061	0	0.542	9.899	0.378	-0.061	-0.061	0	1510067212
