# Supplementary material for: A deep learning approach for lower back-pain risk prediction during manual lifting
Source: PLoS One. 2021 Feb 19;16(2):e0247162. doi: 10.1371/journal.pone.0247162 (PMC7894914; doi:10.1371/journal.pone.0247162)
Supplement: S1 Data — (ZIP) [file pone.0247162.s001.zip › source-used/Subject_01_P1_Zone02_T3.csv]

Side_A_x	Side_A_y	Side_A_z	Side_G_x	Side_G_y	Side_G_z	LtWt_A_x	LtWt_A_y	LtWt_A_z	LtWt_G_x	LtWt_G_y	LtWt_G_z	RtWt_A_x	RtWt_A_y	RtWt_A_z	RtWt_G_x	RtWt_G_y	RtWt_G_z	Back_A_x	Back_A_y	Back_A_z	Back_G_x	Back_G_y	Back_G_z	UArm_A_x	UArm_A_y	UArm_A_z	UArm_G_x	UArm_G_y	UArm_G_z	Thig_A_x	Thig_A_y	Thig_A_z	Thig_G_x	Thig_G_y	Thig_G_z	Time_stp
-9.582	-1.882	-1.873	-0.061	0	0	8.589	2.603	4.558	0.366	-0.061	-0.122	10.576	-0.819	2.747	-0.366	0	0	-9.583	-0.455	-2.391	-0.122	0	0	3.936	8.204	3.31	-0.183	-0.122	-0.183	0.973	9.848	0.495	0	0	0	1510067311
-9.572	-1.9	-1.933	-0.122	0	0	8.526	2.678	4.593	0.366	0.244	-0.122	10.576	-0.819	2.747	-0.366	-0.061	0.061	-9.609	-0.55	-2.397	0	-0.122	0	3.936	8.204	3.31	-0.122	-0.122	-0.061	1.034	9.881	0.479	0	0	0	1510067311
-9.546	-1.877	-1.909	-0.122	-0.122	0	8.333	2.784	4.34	0.305	-0.061	-0.122	10.27	-1.056	2.413	-0.366	0.061	-0.061	-9.512	-0.479	-2.34	-0.061	0.061	-0.061	3.965	8.294	3.324	-0.061	-0.244	0.061	0.988	9.885	0.505	-0.061	0.061	0	1510067311
-9.503	-1.865	-1.86	-0.061	-0.061	0	8.435	2.803	4.206	0.061	0.122	-0.122	10.27	-1.056	2.413	-0.122	-0.122	-0.183	-9.574	-0.457	-2.387	-0.122	0	0	4.236	8.216	3.375	-0.061	0	0.061	0.979	9.867	0.502	0	0	0	1510067311
-9.551	-1.896	-1.873	-0.061	-0.061	0	8.174	2.853	4.103	-0.244	0	-0.122	10.578	-1.276	1.964	0.183	0	-0.183	-9.577	-0.502	-2.395	-0.061	-0.061	0	4.235	8.271	3.37	-0.061	0.244	0.061	1.017	9.845	0.492	0	0.061	0	1510067311
-9.577	-1.858	-1.867	-0.061	0	0	8.156	2.94	4.018	-0.732	0.122	0.061	10.578	-1.276	1.964	0.671	0	-0.183	-9.564	-0.511	-2.382	0	-0.061	0	4.292	8.239	3.384	-0.061	0.427	0.183	1.044	9.839	0.474	-0.061	0	0.061	1510067311
-9.563	-1.865	-1.89	-0.061	-0.061	0	8.189	2.749	4.181	-1.282	0.305	0.122	10.526	-1.242	1.937	1.343	0.061	-0.244	-9.575	-0.482	-2.39	0	-0.061	-0.061	3.744	8.305	3.534	-0.061	0.61	0.305	1.017	9.869	0.5	-0.061	0	0.061	1510067311
-9.513	-1.835	-1.873	-0.061	0	0	7.598	1.44	6.308	0.183	-0.427	0.305	10.672	0.456	4.467	0.977	-0.244	-0.427	-9.643	-0.441	-2.417	-0.061	-0.122	-0.061	3.744	8.305	3.534	-0.122	0.549	0	1	9.878	0.501	0	0	0	1510067311
-9.601	-1.767	-1.916	-0.061	-0.061	-0.061	8.37	1.894	5.667	0.671	0.549	0.122	10.672	0.456	4.467	-0.427	0.183	-0.122	-9.619	-0.479	-2.401	-0.061	-0.061	0	3.052	8.213	3.358	0.183	-0.366	-0.122	1.023	9.839	0.499	0	-0.061	0	1510067311
-9.586	-1.805	-1.887	-0.122	-0.061	-0.061	8.41	2.172	5.148	0.916	0	0.061	10.895	0.128	3.346	-0.549	0.427	0	-9.568	-0.475	-2.383	-0.061	0.061	0	4.182	8.335	3.601	-0.122	-0.549	-0.061	1.054	9.871	0.498	-0.061	-0.061	0	1510067311
-9.554	-1.822	-1.861	-0.061	0	-0.061	8.537	2.442	4.932	0.916	0	0.061	10.506	-0.516	3.078	-0.61	-0.305	0.061	-9.616	-0.471	-2.432	-0.122	-0.061	0	4.182	8.335	3.601	-0.122	-0.244	-0.183	1.032	9.9	0.523	-0.061	0.061	0	1510067311
-9.581	-1.879	-1.896	0	-0.061	-0.061	8.424	2.834	4.376	0.793	0.183	-0.061	10.506	-0.516	3.078	-0.732	0.061	0.061	-9.594	-0.461	-2.396	-0.061	-0.061	0	3.982	8.27	3.419	-0.061	-0.305	-0.122	1.013	9.892	0.482	0	0	-0.061	1510067311
-9.548	-1.842	-1.912	-0.061	-0.122	-0.061	8.385	3.1	3.706	0.305	-0.122	-0.122	10.355	-0.987	2.676	-0.61	0	-0.061	-9.545	-0.482	-2.338	-0.061	0	-0.061	4.253	8.075	3.382	-0.061	-0.244	0	1.064	9.866	0.499	-0.061	0	0	1510067311
-9.519	-1.853	-1.882	-0.061	-0.122	-0.061	8.318	3.249	3.29	-0.244	0.061	-0.183	10.441	-1.243	2.184	-0.183	0	0.061	-9.538	-0.441	-2.336	-0.061	-0.061	-0.061	4.388	7.997	3.381	0	0.183	0.061	1.046	9.877	0.523	0	-0.061	-0.061	1510067312
-9.548	-1.851	-1.851	0.061	-0.061	0	8.179	3.313	3.158	-0.916	-0.061	-0.183	10.423	-1.412	1.828	0.366	0.061	0.122	-9.552	-0.482	-2.338	0	-0.061	-0.061	4.345	8.057	3.344	0.061	0.427	0.183	1.028	9.849	0.5	0	-0.061	-0.061	1510067312
-9.593	-1.833	-1.866	0	0	-0.061	8.233	3.167	3.572	-1.648	0	-0.122	10.379	-1.419	1.748	0.977	-0.061	0.061	-9.569	-0.502	-2.333	0	0	-0.061	4.198	8.173	3.512	0.122	0.732	0.244	1.136	9.831	0.482	-0.061	-0.061	0	1510067312
-9.585	-1.883	-1.854	0	-0.061	-0.061	7.809	2.543	4.369	-1.953	-0.061	-0.122	10.479	-1.104	1.914	1.709	0.122	0	-9.595	-0.42	-2.394	-0.061	0	-0.122	4.198	8.173	3.512	0.061	0.793	0.305	1.093	9.878	0.5	-0.061	-0.061	0	1510067312
-9.557	-1.83	-1.809	0.061	-0.061	-0.061	7.47	0.624	7.526	0.671	-1.099	0.244	9.856	0.712	4.119	0.732	-0.977	-0.244	-9.665	-0.434	-2.403	-0.122	0	-0.061	3.225	8.544	3.689	0.061	0.427	-0.305	0.967	9.878	0.479	-0.061	-0.061	-0.061	1510067312
-9.577	-1.843	-1.821	0	-0.061	-0.122	8.585	1.717	5.758	0.854	0.793	0.122	10.741	1.004	4.783	-0.977	0.366	-0.183	-9.603	-0.513	-2.387	-0.061	0	-0.061	4.077	8.519	3.726	0.183	-0.854	-0.244	1.064	9.878	0.548	0	-0.061	-0.061	1510067312
-9.613	-1.853	-1.852	-0.061	-0.061	-0.061	8.507	2.28	4.838	0.61	-0.183	0.061	10.436	-0.429	2.774	-0.732	0.732	-0.061	-9.54	-0.444	-2.339	-0.061	0.183	-0.061	4.077	8.519	3.726	-0.244	-0.732	-0.122	1.067	9.873	0.572	-0.061	0	-0.061	1510067312
-9.566	-1.881	-1.835	-0.061	-0.061	-0.061	8.568	2.659	4.692	0.549	0.061	-0.061	10.436	-0.429	2.774	-0.732	-0.793	0.122	-9.662	-0.479	-2.384	-0.061	-0.061	-0.061	4.328	8.288	3.548	-0.122	-0.244	-0.366	1.099	9.861	0.522	-0.061	-0.061	-0.061	1510067312
-9.537	-1.945	-1.848	0	-0.061	-0.061	8.153	2.949	4.369	0.427	-0.061	0	10.44	-0.767	2.932	-0.793	-0.122	0.061	-9.558	-0.458	-2.3	0	0	0	4.232	8.199	3.348	0	-0.366	-0.183	1.078	9.892	0.547	0	0	-0.061	1510067312
-9.534	-1.955	-1.845	0	-0.061	-0.061	8.356	3.061	3.985	0.122	-0.122	-0.061	10.369	-1.156	2.513	-0.61	-0.061	-0.122	-9.53	-0.453	-2.287	-0.061	0.122	0	4.232	8.199	3.348	0	-0.244	0	0.992	9.873	0.501	0	0	-0.061	1510067312
-9.556	-2.007	-1.821	0	0	0	8.58	3.112	3.657	-0.366	0.061	-0.183	10.712	-1.383	1.964	-0.061	-0.122	0	-9.6	-0.462	-2.387	0	0	0	4.451	8.191	3.421	0	0.244	0.122	0.999	9.855	0.523	0	-0.061	-0.061	1510067312
-9.551	-1.966	-1.785	0.061	0	0	8.515	3.135	3.348	-0.977	-0.183	-0.305	10.806	-1.479	1.629	0.61	0.122	0.122	-9.595	-0.479	-2.39	0	0	0	4.329	8.275	3.449	0.061	0.427	0.183	1.014	9.855	0.499	0	0	-0.061	1510067312
-9.568	-1.954	-1.835	0	0	0	8.406	2.955	3.749	-1.648	0	-0.305	10.593	-1.361	1.633	1.343	0	0.061	-9.577	-0.492	-2.375	0	0	-0.061	4.329	8.275	3.449	0	0.671	0.305	0.967	9.896	0.541	-0.061	-0.061	-0.061	1510067312
-9.496	-1.974	-1.82	0	-0.061	-0.061	6.991	0.927	6.812	-1.648	0	-0.305	10.072	-0.004	3.048	1.16	-0.183	-0.244	-9.625	-0.489	-2.381	0	0	0	3.741	8.471	3.626	-0.061	0.61	0.061	0.935	9.878	0.546	-0.061	-0.122	-0.061	1510067312
-9.519	-1.955	-1.822	0	0	-0.061	8.221	1.516	6.209	0.793	0.671	0.305	10.477	0.812	4.888	-0.549	-0.366	-0.183	-9.593	-0.475	-2.361	0	0	0	2.69	8.355	3.353	0.122	-0.305	-0.122	0.987	9.86	0.519	0	0	-0.061	1510067312
-9.579	-1.936	-1.881	0	-0.061	-0.061	8.689	2.523	4.376	0.183	0.305	0.061	10.409	-0.551	2.394	-0.488	1.099	-0.244	-9.532	-0.396	-2.339	0	0.122	0	3.918	8.314	3.573	-0.244	-0.549	0.122	0.95	9.854	0.551	0	-0.061	-0.061	1510067312
-9.557	-1.946	-1.883	-0.061	-0.061	-0.061	8.369	2.833	4.565	0.061	0.244	-0.061	10.409	-0.551	2.394	-0.122	0.183	-0.183	-9.617	-0.386	-2.407	-0.122	-0.061	-0.061	4.316	8.339	3.563	-0.183	0.061	-0.183	0.977	9.857	0.518	0	-0.061	-0.061	1510067312
-9.539	-1.951	-1.866	0	0	-0.061	7.234	2.68	5.005	0.427	0.122	0.305	9.873	-0.629	2.987	-0.427	-0.061	-0.305	-9.617	-0.473	-2.304	0	0	0	3.724	8.14	3.292	0.122	-0.061	-0.183	1.042	9.863	0.507	0	0	0	1510067312
-9.58	-1.97	-1.877	0	-0.061	-0.061	6.271	2.336	5.149	0.854	0.244	0.977	7.369	0.185	3.887	-0.793	0.305	-0.977	-9.534	-0.473	-2.278	0	0.183	0	3.606	8.256	3.413	0.183	-0.244	-0.061	1.04	9.873	0.489	-0.061	0.122	0	1510067312
-9.545	-1.96	-1.849	-0.061	-0.061	0	5.218	1.863	4.956	0.854	0.244	0.977	7.369	0.185	3.887	-1.282	0.671	-2.258	-9.582	-0.459	-2.355	-0.061	0.305	0	3.819	8.269	3.542	0.061	-0.183	-0.061	0.967	9.879	0.473	0	0	0	1510067312
-9.536	-1.981	-1.81	-0.061	-0.122	0	3.839	1.071	4.581	0.671	0.183	4.272	6.483	1.03	3.954	-1.526	-0.977	-3.723	-9.583	-0.431	-2.472	-0.061	0.244	0	3.814	8.283	3.444	0.122	-0.244	-0.183	0.985	9.896	0.483	-0.061	0.061	0	1510067312
-9.55	-1.912	-1.811	0	-0.061	0	3.182	-0.016	4.163	0.427	-1.526	6.104	6.295	3.285	3.138	-2.014	-0.977	-5.371	-9.546	-0.464	-2.482	0	0.366	0	3.682	8.312	3.353	0.122	-0.366	-0.366	1.041	9.851	0.544	-0.061	0.061	0	1510067312
-9.561	-1.893	-1.842	-0.061	-0.061	-0.061	3.003	-1.403	3.31	0	-1.16	8.301	6.295	3.285	3.138	-2.625	-1.038	-6.836	-9.563	-0.408	-2.565	-0.061	0.427	0.061	3.726	8.087	3.182	0.244	-0.549	-0.549	1.025	9.854	0.507	0	0	0	1510067312
-9.52	-1.89	-1.791	-0.061	-0.061	-0.061	2.67	-3.497	2.3	-0.488	-1.038	10.559	6.393	4.947	1.955	-2.686	-1.77	-8.545	-9.537	-0.378	-2.725	-0.061	0.366	0	3.797	8.485	3.217	0.366	-0.732	-0.549	0.977	9.883	0.498	-0.061	0	0	1510067312
-9.494	-1.909	-1.723	-0.061	-0.061	-0.122	2.626	-6.631	1.616	-0.854	-4.517	12.695	6.462	9.092	1.348	-2.686	-1.526	-10.071	-9.545	-0.412	-2.851	-0.061	0.244	0	4.106	8.563	3.057	-0.122	-0.488	-0.732	1.087	9.849	0.511	0	0.061	0	1510067312
-9.503	-1.96	-1.707	0.061	0	-0.183	4.027	-11.08	1.19	-0.61	-7.141	14.16	6.462	9.092	1.348	-2.747	-1.709	-11.719	-9.549	-0.429	-3.097	-0.061	-0.183	-0.061	4.314	8.282	3.042	0.122	-0.122	-0.916	1.099	9.833	0.502	-0.061	0.061	0	1510067313
-9.522	-2.021	-1.688	0.122	-0.061	-0.244	6.74	-15.435	0.494	0.366	-5.066	14.526	6.99	12.111	1.276	-2.686	-1.282	-12.939	-9.612	-0.535	-3.314	0	-0.427	0	3.63	8.569	3.073	-0.061	-0.427	-1.343	1.058	9.851	0.504	-0.061	0.061	0	1510067313
-9.611	-1.991	-1.693	0.305	0	-0.366	9.667	-16.662	0.512	0.916	-0.854	12.634	9.052	15.113	1.877	-2.38	0.61	-12.817	-9.709	-0.629	-3.406	0.183	-0.671	0.122	2.607	9.164	3.634	-0.061	-1.465	-2.38	1.05	9.843	0.566	-0.061	0	0	1510067313
-9.653	-1.96	-1.784	0.244	0	-0.488	10.414	-13.937	0.348	-0.427	0.854	7.812	9.052	15.113	1.877	-1.709	2.441	-10.498	-9.682	-0.607	-3.253	0.305	-0.61	0.183	1.422	9.946	3.79	-0.488	-2.747	-3.662	0.985	9.892	0.611	-0.061	-0.061	0	1510067313
-9.653	-2.01	-1.857	0.183	-0.061	-0.427	8.315	-11.792	0.309	-1.709	-1.77	3.479	7.832	13.508	1.576	-0.793	0.366	-7.08	-9.479	-0.605	-2.723	0.427	0	0.122	1.263	10.337	3.286	-1.465	-3.784	-3.662	0.794	9.944	0.557	-0.061	-0.305	-0.183	1510067313
-9.572	-2.022	-1.823	0	-0.122	-0.244	6.894	-10.578	0.109	-1.526	-3.235	2.38	6.85	11.201	1.985	-0.183	-3.479	-4.639	-9.313	-0.25	-2.164	0.183	0.427	0.061	2.355	10.206	2.696	-1.953	-4.089	-3.357	0.988	9.912	0.456	0	-0.305	-0.183	1510067313
-9.454	-2.23	-1.683	-0.061	0	-0.183	6.23	-9.278	0.161	-0.671	-2.93	2.808	6.85	11.201	1.985	-0.305	-4.517	-3.784	-9.397	-0.169	-2.237	0.183	0.183	0.061	3.234	9.438	2.478	-1.404	-2.991	-2.991	1.145	9.88	0.443	0	-0.061	-0.183	1510067313
-9.351	-2.424	-1.676	0.061	0.122	-0.061	6.257	-8.202	0.775	-0.427	-2.563	3.357	7.417	10.007	2.133	-0.488	-3.113	-3.662	-9.484	-0.187	-2.247	0.244	0	-0.061	3.244	8.803	2.492	-0.977	-1.404	-2.441	1.227	9.842	0.422	0	0.122	-0.183	1510067313
-9.427	-2.504	-1.762	0.061	0	0	7.196	-7.766	1.491	-0.366	-2.38	3.174	7.662	8.88	2.2	-0.427	-1.953	-3.052	-9.483	-0.123	-2.237	0.122	-0.122	-0.061	2.545	8.186	2.62	-0.488	-0.916	-1.587	1.187	9.808	0.474	0	0.183	-0.061	1510067313
-9.52	-2.525	-1.816	0	-0.061	0	8.764	-7.605	2.004	-0.244	-0.61	1.526	8.162	8.302	2.639	0.061	-1.099	-1.892	-9.479	-0.057	-2.217	-0.122	0	-0.061	2.183	8.235	2.803	-0.244	-0.488	-0.854	0.886	9.818	0.535	0	0	0	1510067313
-9.567	-2.472	-1.778	0	-0.122	0.061	9.016	-7.735	2.417	-0.305	0.427	-0.916	8.366	8.209	3.045	0.488	-0.183	-0.244	-9.482	-0.124	-2.266	-0.244	-0.061	0	2.041	8.521	3.17	0.305	0.122	-0.183	0.752	9.873	0.574	-0.061	-0.183	0	1510067313
-9.503	-2.42	-1.702	0	-0.061	0.122	8.309	-8.244	2.655	-0.549	0.732	-2.991	7.721	8.979	3.517	0.793	0.488	1.404	-9.52	-0.226	-2.312	-0.244	-0.122	-0.061	2.166	8.788	3.228	0.61	1.038	0.244	0.743	9.922	0.589	-0.061	-0.122	0	1510067313
-9.477	-2.303	-1.694	0	0.061	0.122	7.379	-8.788	2.467	-0.488	1.587	-4.15	7.721	8.979	3.517	0.916	1.526	2.686	-9.537	-0.294	-2.326	-0.122	-0.244	-0.061	2.058	8.915	3.135	0.854	1.77	0.793	0.813	9.924	0.569	0	-0.183	0	1510067313
-9.472	-2.236	-1.763	-0.061	0.061	0.122	6.368	-9.177	2.06	-0.366	2.563	-4.639	6.895	9.543	3.467	0.916	2.197	3.723	-9.47	-0.301	-2.33	-0.061	-0.183	-0.061	1.987	8.989	3.011	0.977	2.38	1.16	0.932	9.897	0.53	0	-0.122	0	1510067313
-9.507	-2.223	-1.811	-0.122	-0.061	0.122	5.477	-9.524	1.622	-0.183	2.991	-4.822	5.271	10.511	2.901	0.793	2.319	4.517	-9.522	-0.327	-2.387	-0.122	-0.183	-0.061	1.904	9.144	3	1.099	2.808	1.587	0.963	9.85	0.507	0	-0.183	0	1510067313
-9.5	-2.208	-1.779	-0.122	-0.061	0.122	4.872	-9.799	1.19	-0.183	3.296	-4.7	5.271	10.511	2.901	0.732	2.502	4.822	-9.586	-0.31	-2.46	-0.061	-0.305	-0.061	1.94	9.49	2.827	0.977	3.113	1.831	1.044	9.856	0.519	0	0	0.061	1510067313
-9.496	-2.18	-1.79	-0.122	0.061	0.061	4.872	-9.799	1.19	-0.183	3.296	-4.7	4.663	10.916	2.542	0.61	2.808	4.822	-9.617	-0.354	-2.54	-0.122	-0.305	-0.061	1.863	9.778	2.716	0.488	2.991	1.831	0.993	9.86	0.5	-0.061	0	0.061	1510067313
-9.546	-2.156	-1.833	-0.061	0.061	0.061	4.457	-10.155	1.123	-0.183	3.845	-4.578	4.048	10.916	2.302	0.488	2.93	4.517	-9.633	-0.451	-2.588	0	-0.366	-0.061	1.644	9.897	2.816	0.305	2.686	1.77	0.873	9.904	0.504	0	-0.061	0.061	1510067313
-9.505	-2.129	-1.867	-0.061	0.061	0	2.891	-9.798	0.556	0.366	1.892	-4.211	3.411	10.696	2.113	0.427	2.747	4.089	-9.679	-0.459	-2.574	0	-0.366	-0.061	1.491	9.793	2.875	0.061	2.197	1.587	0.854	9.895	0.435	0	-0.183	0	1510067313
-9.509	-2.065	-1.83	0	0	0	2.891	-9.798	0.556	0.366	1.892	-4.211	2.826	10.284	1.932	0.427	2.258	3.418	-9.615	-0.451	-2.509	0.061	-0.305	-0.122	1.382	9.562	3.012	0	1.709	1.221	0.924	9.891	0.453	0	-0.122	-0.061	1510067313
-9.461	-1.986	-1.826	0	0.061	-0.061	2.47	-9.19	0.511	0.366	1.892	-4.211	2.379	9.745	1.873	0.427	1.648	2.625	-9.611	-0.407	-2.397	0	-0.183	-0.061	1.255	9.348	3.101	0.061	1.16	0.793	0.915	9.878	0.461	0	-0.061	-0.061	1510067313
-9.518	-1.985	-1.861	-0.061	0	-0.061	2.47	-9.19	0.511	0.305	1.099	-3.601	2.119	9.171	1.838	0.549	1.16	1.587	-9.618	-0.464	-2.364	0.061	-0.305	-0.061	1.386	9.134	3.1	0.122	0.671	0.427	0.981	9.842	0.395	0	-0.122	-0.061	1510067313
-9.552	-1.961	-1.877	-0.061	0	-0.061	2.078	-8.36	0.27	0.244	0.793	-2.625	2.028	8.82	1.822	0.854	0.854	0.427	-9.582	-0.407	-2.236	0.061	-0.244	-0.122	1.535	9.205	3.085	0.061	0.244	0	1.111	9.828	0.382	0	-0.061	-0.061	1510067313
-9.533	-2.01	-1.885	-0.183	0	-0.061	1.657	-7.029	0.611	0.061	0.549	-1.404	2.174	8.765	1.924	0.977	0.61	-0.671	-9.63	-0.364	-2.189	-0.061	-0.183	-0.061	1.538	9.176	3.155	0.122	-0.122	-0.305	1.189	9.842	0.4	0	0.061	-0.061	1510067313
-9.481	-2.109	-1.872	-0.183	-0.061	-0.183	2.129	-6.874	0.947	-0.977	-0.61	3.296	2.524	8.751	2.055	1.099	0.488	-1.709	-9.713	-0.459	-2.237	-0.061	-0.183	-0.122	1.542	9.178	3.118	0.061	-0.549	-0.549	1.062	9.861	0.358	0	0.061	-0.061	1510067313
-9.47	-2.217	-1.875	-0.183	-0.122	-0.244	2.65	-7.501	1.273	-1.343	-0.549	4.517	2.911	8.971	2.26	1.282	0.488	-2.625	-9.758	-0.434	-2.231	-0.061	-0.244	-0.122	1.872	9.222	2.955	0.061	-0.732	-0.916	0.961	9.883	0.409	0	0.061	-0.061	1510067314
-9.442	-2.293	-1.846	-0.122	-0.122	-0.305	2.65	-7.501	1.273	-1.343	-0.549	4.517	3.261	9.317	2.486	1.404	0.427	-3.296	-9.752	-0.483	-2.21	-0.122	-0.244	-0.061	2.117	9.324	2.993	-0.061	-0.854	-1.16	0.891	9.904	0.425	0	0.061	-0.122	1510067314
-9.482	-2.406	-1.834	-0.061	-0.061	-0.305	3.289	-8.28	1.498	-1.587	-0.244	5.127	3.706	9.678	2.745	1.404	0.244	-3.784	-9.793	-0.561	-2.164	-0.061	-0.366	-0.061	2.028	9.39	2.967	-0.061	-0.854	-1.282	0.784	9.904	0.44	0	0	-0.122	1510067314
-9.487	-2.493	-1.865	0.061	-0.061	-0.305	3.965	-9.024	1.681	-1.77	0.305	5.188	4.096	10.155	3	1.221	0.122	-3.906	-9.751	-0.608	-2.078	0	-0.488	0	1.818	9.496	2.925	-0.183	-0.916	-1.343	0.732	9.922	0.421	0.061	0	-0.122	1510067314
-9.463	-2.519	-1.895	0.061	-0.061	-0.305	4.681	-9.686	2.09	-1.404	0.549	3.479	4.473	10.423	3.224	0.793	-0.061	-3.54	-9.721	-0.61	-1.902	0.061	-0.427	0	1.558	9.537	2.936	-0.244	-0.977	-1.343	0.694	9.938	0.445	0	0	-0.122	1510067314
-9.458	-2.522	-1.897	0.122	-0.122	-0.244	4.584	-9.422	2.022	-1.404	0.549	3.479	4.545	10.42	3.326	0.366	-0.671	-2.93	-9.68	-0.528	-1.75	0.061	-0.427	0	1.267	9.47	2.878	-0.366	-1.038	-1.16	0.623	9.914	0.457	0.061	-0.122	-0.183	1510067314
-9.409	-2.494	-1.879	0.061	-0.061	-0.244	4.808	-9.031	1.994	-0.61	-1.465	1.221	4.608	10.271	3.289	0	-1.343	-2.197	-9.671	-0.477	-1.625	0.061	-0.366	0	1.281	9.391	2.858	-0.366	-0.977	-0.854	0.705	9.903	0.401	0.061	-0.183	-0.122	1510067314
-9.368	-2.487	-1.842	0.122	-0.061	-0.244	5.027	-8.613	1.982	-0.427	-1.404	0.427	4.776	9.985	3.153	-0.366	-1.526	-1.465	-9.69	-0.435	-1.534	0	-0.366	0	1.456	9.269	2.899	-0.244	-0.732	-0.549	0.818	9.868	0.356	0	-0.183	-0.122	1510067314
-9.365	-2.504	-1.786	0.061	0	-0.183	5.229	-8.366	1.97	-0.427	-0.61	-0.061	4.949	9.707	3.01	-0.61	-1.526	-0.732	-9.664	-0.376	-1.506	-0.061	-0.427	0	1.627	9.184	2.914	-0.122	-0.305	-0.305	0.867	9.865	0.345	0.061	-0.122	-0.061	1510067314
-9.433	-2.539	-1.763	0.061	-0.061	-0.244	5.14	-8.483	1.887	-0.305	0.488	-0.549	5.029	9.476	2.792	-0.61	-1.099	-0.183	-9.666	-0.37	-1.465	-0.061	-0.427	0	1.675	9.124	2.952	0.061	0.244	-0.061	0.825	9.837	0.323	-0.061	-0.061	0	1510067314
-9.469	-2.566	-1.756	0.061	-0.061	-0.183	4.883	-8.643	1.809	-0.183	0.671	-1.099	5.003	9.38	2.51	-0.488	-0.488	0.366	-9.671	-0.386	-1.415	-0.061	-0.488	0	1.645	9.184	2.969	0.122	0.61	0.183	0.823	9.874	0.366	0	-0.061	0	1510067314
-9.471	-2.597	-1.741	0.061	-0.061	-0.122	4.569	-8.942	1.507	-0.183	0.671	-1.099	4.82	9.423	2.265	-0.366	0.061	0.854	-9.654	-0.414	-1.327	0	-0.427	0	1.488	9.287	2.949	0.244	0.916	0.366	0.774	9.875	0.358	0.061	-0.122	0	1510067314
-9.487	-2.623	-1.706	0	-0.061	-0.061	4.993	-9.302	1.503	-0.061	0.916	-1.587	4.558	9.58	2.098	-0.183	0.488	1.282	-9.655	-0.336	-1.253	0	-0.427	0	1.4	9.409	3.001	0.366	1.099	0.549	0.755	9.883	0.358	0	-0.061	0	1510067314
-9.398	-2.645	-1.704	0	0	0	6.409	-9.561	1.668	1.038	5.249	-3.296	4.327	9.678	2.05	0.061	0.793	1.526	-9.865	-0.349	-1.263	0.061	-0.549	-0.122	1.432	9.441	3.007	0.488	1.404	0.671	0.829	9.883	0.325	0.061	0	0	1510067314
-9.366	-2.631	-1.793	-0.061	-0.061	-0.061	6.23	-9.351	2.028	1.953	6.287	-3.784	4.127	9.655	2.052	0.183	1.16	1.77	-9.9	-0.225	-1.081	-0.061	-0.61	-0.122	1.468	9.374	2.955	0.366	1.709	0.549	0.892	9.9	0.367	0.061	0	0	1510067314
-9.288	-2.639	-1.796	-0.183	-0.183	-0.183	6.523	-9.197	2.498	2.38	9.338	-3.906	3.778	9.588	1.981	0.305	1.465	1.953	-9.902	-0.172	-1.115	-0.427	-0.671	0	1.486	9.337	2.862	0.305	1.892	0.488	0.829	9.875	0.358	0	0.061	0.061	1510067314
-9.304	-2.629	-1.738	-0.244	-0.183	-0.366	5.802	-8.793	2.677	2.625	11.047	-4.272	3.385	9.672	1.979	0.366	1.526	1.831	-10.012	-0.27	-1.248	-0.549	-0.854	-0.061	1.738	9.476	2.853	0.183	2.136	0.427	0.811	9.849	0.36	0	0.061	0.061	1510067314
-9.384	-2.699	-1.763	-0.305	-0.183	-0.488	5.201	-8.435	2.826	2.625	11.047	-4.272	3.134	9.56	2.025	0.549	1.526	1.587	-10.093	-0.207	-1.14	-0.732	-0.977	0	1.793	9.455	2.869	0.122	2.258	0.183	0.681	9.863	0.415	0.061	-0.061	0.122	1510067314
-9.366	-2.698	-1.671	-0.305	-0.122	-0.61	3.997	-8.163	2.748	2.38	11.169	-4.272	2.938	9.475	2.037	0.671	1.404	1.221	-10.051	-0.374	-1.134	-0.793	-1.099	0.061	1.572	9.415	2.828	0.183	2.197	0.061	0.615	9.939	0.407	0	-0.122	0.061	1510067314
-9.391	-2.659	-1.669	-0.305	-0.061	-0.671	1.951	-7.671	2.862	2.38	10.498	-3.662	2.934	9.457	2.068	0.793	1.526	0.671	-9.854	-0.578	-0.985	-0.671	-1.343	0.061	1.437	9.485	2.818	0.122	2.136	0	0.657	9.915	0.34	0.122	0	0	1510067314
-9.433	-2.801	-1.707	-0.244	-0.122	-0.61	1.306	-7.177	3.048	1.404	5.798	-2.686	2.987	9.442	2.137	0.916	1.77	0.183	-9.611	-0.653	-0.629	-0.488	-1.221	0.122	1.241	9.427	2.938	0.122	2.014	-0.061	0.67	9.923	0.311	0.061	0.122	-0.061	1510067314
-9.424	-2.851	-1.733	-0.122	-0.122	-0.427	0.696	-6.919	3.246	0.671	4.272	-1.953	3.145	9.488	2.217	0.916	2.014	-0.183	-9.549	-0.635	-0.272	-0.305	-0.977	0.061	0.615	9.342	2.988	0	1.953	0.061	0.76	9.912	0.194	0.122	0.061	-0.183	1510067314
-9.361	-2.854	-1.677	-0.061	-0.061	-0.305	0.262	-6.543	3.472	-0.061	2.38	-1.16	3.284	9.678	2.316	0.732	2.197	-0.366	-9.501	-0.595	-0.022	-0.183	-0.732	-0.061	0.008	9.381	2.92	-0.061	1.587	0.183	0.918	9.871	0.098	0.122	0.061	-0.183	1510067314
-9.375	-2.913	-1.686	0	-0.061	-0.183	0.041	-6.455	3.832	-0.793	1.16	-0.366	3.236	9.883	2.355	0.427	1.953	-0.305	-9.463	-0.538	0.173	-0.061	-0.488	-0.061	-0.244	9.404	3.042	0	1.16	0.122	1.043	9.837	0.053	0.122	0.061	-0.122	1510067314
-9.317	-2.966	-1.676	0.122	0	-0.061	0.096	-6.558	4.023	-0.793	1.16	-0.366	3.023	9.997	2.28	0.061	0.916	-0.061	-9.449	-0.602	0.257	0.061	-0.305	-0.061	-0.425	9.501	3.119	0	0.671	0.122	1.169	9.804	0.03	0	0	-0.122	1510067314
-9.382	-2.993	-1.669	0.183	-0.061	0.061	0.026	-6.633	4.259	-1.16	0.61	0.366	2.952	10.09	2.249	-0.183	-0.122	0.122	-9.52	-0.599	0.26	0.183	-0.061	-0.061	-0.389	9.621	3.085	-0.061	0.183	0.122	1.13	9.813	0.081	0	0	-0.061	1510067315
-9.403	-2.972	-1.654	0.122	0	0.061	0.724	-6.857	4.523	-1.709	-1.77	1.221	3.041	10.057	2.219	-0.427	-0.488	0.122	-9.619	-0.519	0.215	0.244	0.061	-0.061	-0.114	9.585	3.076	0	-0.244	0.061	1.139	9.813	0.09	0.061	-0.183	0	1510067315
-9.384	-2.95	-1.621	0.122	0	0.061	1.098	-6.998	4.89	-1.953	-2.075	1.343	3.053	9.878	2.074	-0.488	-0.793	0.061	-9.701	-0.538	0.108	0.305	0.122	0	0.187	9.575	3.125	0	-0.427	0	1.055	9.899	0.096	-0.122	-0.122	0.061	1510067315
-9.353	-2.955	-1.615	0.183	0	0.061	1.695	-7.179	5.527	-1.953	-2.075	1.343	3.076	9.787	1.946	-0.427	-0.916	-0.061	-9.734	-0.506	0.051	0.305	0.183	0	0.507	9.637	3.112	-0.122	-0.61	-0.122	0.864	9.868	0.12	-0.061	-0.122	0	1510067315
-9.327	-2.944	-1.625	0.122	0	0.061	1.695	-7.179	5.527	-2.197	-2.319	1.343	3.134	9.646	1.907	-0.244	-0.793	-0.305	-9.767	-0.372	0.004	0.305	0.183	0	0.799	9.556	3.155	-0.183	-0.671	-0.183	0.873	9.899	0.197	-0.061	-0.122	-0.061	1510067315
-9.357	-2.891	-1.628	0.122	0	0.061	2.364	-7.383	6.31	-1.892	-1.587	1.16	3.321	9.476	1.919	-0.061	-0.549	-0.549	-9.759	-0.348	-0.02	0.305	0.183	0	0.898	9.466	3.181	-0.244	-0.61	-0.183	0.878	9.866	0.214	-0.122	-0.122	-0.061	1510067315
-9.399	-2.839	-1.672	0.061	0	0.061	2.986	-7.675	7.167	-1.038	-1.587	0.488	3.521	9.434	1.977	0.122	-0.305	-0.61	-9.735	-0.263	0.028	0.183	0.305	0	0.841	9.397	3.179	-0.183	-0.671	-0.183	0.927	9.859	0.211	-0.061	-0.244	0	1510067315
-9.362	-2.795	-1.677	-0.061	0	0.122	3.42	-7.535	7.516	-1.038	-1.587	0.488	3.729	9.551	2.127	0.183	-0.183	-0.732	-9.7	-0.203	0.042	0.061	0.366	0	0.88	9.475	3.103	-0.183	-0.61	-0.122	0.986	9.874	0.115	-0.183	-0.061	-0.061	1510067315
-9.356	-2.847	-1.646	-0.122	0	0.122	3.42	-7.535	7.516	-0.244	-1.953	-0.061	3.943	9.534	2.306	0.183	0	-0.793	-9.692	-0.214	0.013	0	0.366	0	0.886	9.402	3.177	-0.061	-0.488	0	0.946	9.878	0.103	-0.122	0	-0.061	1510067315
-9.343	-2.967	-1.656	-0.061	-0.061	0.183	4.132	-7.32	7.94	0.183	-0.488	-0.61	4.124	9.552	2.486	0.122	0.122	-0.732	-9.723	-0.292	0	0	0.427	-0.061	0.957	9.365	3.17	0.061	-0.427	0.183	0.903	9.868	0.164	-0.122	0	-0.061	1510067315
-9.313	-3.003	-1.607	0	0	0.244	3.868	-7.178	7.781	1.282	1.038	-1.77	4.344	9.496	2.716	0	0.244	-0.427	-9.777	-0.377	-0.089	0.061	0.427	-0.061	1.038	9.239	3.211	0.061	-0.183	0.305	1.047	9.867	0.19	-0.122	0	-0.061	1510067315
-9.327	-3.01	-1.601	0	0	0.244	2.908	-7.045	6.961	2.014	1.16	-2.197	4.448	9.588	2.808	-0.122	0.366	-0.061	-9.751	-0.416	-0.194	0.122	0.427	-0.061	0.987	9.348	3.147	0	-0.061	0.427	0.98	9.875	0.254	-0.122	0.122	0.061	1510067315
-9.384	-3.021	-1.633	0.061	0	0.183	2.438	-6.778	6.227	1.953	0.916	-2.075	4.359	9.691	2.836	-0.305	0.427	0.366	-9.812	-0.377	-0.335	0.122	0.427	-0.061	0.88	9.336	3.177	-0.061	-0.061	0.427	0.726	9.877	0.309	-0.183	0.122	0.061	1510067315
-9.325	-2.987	-1.598	0.122	0	0.244	2.03	-6.476	5.444	1.953	0.916	-2.075	4.076	9.684	2.745	-0.427	0.122	0.732	-9.835	-0.422	-0.48	0.122	0.427	-0.061	0.926	9.366	3.201	-0.061	-0.183	0.366	0.557	9.921	0.342	-0.122	-0.061	0	1510067315
-9.283	-2.878	-1.54	0.183	0.061	0.244	1.57	-6.137	4.929	1.16	-0.549	-1.282	3.811	9.69	2.619	-0.549	-0.061	0.977	-9.831	-0.401	-0.599	0.366	0.427	0	1.016	9.337	3.194	-0.061	-0.244	0.366	0.674	9.895	0.354	-0.122	-0.061	0	1510067315
-9.361	-2.759	-1.572	0.244	0.061	0.244	1.414	-5.867	4.701	0.366	-0.854	-0.549	3.485	9.58	2.425	-0.549	-0.244	0.977	-9.814	-0.303	-0.662	0.366	0.366	0	1.075	9.293	3.225	-0.061	-0.305	0.305	0.848	9.848	0.418	-0.183	0	0	1510067315
-9.426	-2.653	-1.631	0.183	0	0.244	1.315	-5.67	4.246	-0.305	-1.648	0	3.205	9.502	2.29	-0.488	-0.427	0.916	-9.805	-0.263	-0.736	0.305	0.366	0	1.166	9.281	3.275	-0.061	-0.366	0.244	0.859	9.854	0.425	-0.183	-0.122	0.061	1510067315
-9.415	-2.653	-1.543	0.183	0	0.183	2.174	-6.101	4.539	-1.221	-1.709	1.221	3.129	9.342	2.338	-0.305	-0.61	0.366	-9.837	-0.278	-0.872	0.305	0.244	0	1.437	9.305	3.283	-0.061	-0.488	0.183	0.935	9.869	0.395	-0.122	-0.122	0.061	1510067315
-9.44	-2.683	-1.553	0.183	0.061	0.122	2.17	-6.327	4.512	-1.221	-1.709	1.221	3.129	9.342	2.338	-0.183	-0.61	0	-9.841	-0.279	-0.889	0.244	0.244	0	1.437	9.305	3.283	0	-0.488	0.061	0.962	9.885	0.443	-0.122	-0.061	0.061	1510067315
-9.451	-2.662	-1.556	0.244	0.061	0.122	2.211	-6.79	4.352	-1.709	-3.723	2.136	3.339	9.336	2.438	-0.061	-0.488	-0.244	-9.828	-0.305	-0.906	0.244	0.244	0.061	1.391	9.3	3.199	0	-0.61	0	0.739	9.897	0.473	-0.122	-0.122	0	1510067315
-9.423	-2.622	-1.574	0.244	0.122	0.183	2.711	-7.343	4.293	-1.465	-3.052	2.625	3.534	9.46	2.595	-0.061	-0.366	-0.427	-9.801	-0.339	-0.934	0.305	0.244	0.061	1.353	9.353	3.144	-0.122	-0.671	0	0.726	9.874	0.446	0	-0.244	-0.061	1510067315
-9.448	-2.585	-1.581	0.244	0.122	0.122	2.583	-7.741	4.108	-1.404	-5.188	2.747	3.592	9.528	2.653	-0.183	-0.427	-0.488	-9.761	-0.294	-0.961	0.305	0.305	0	1.253	9.344	3.182	-0.122	-0.854	-0.122	0.813	9.885	0.516	-0.061	-0.244	-0.122	1510067315
-9.446	-2.511	-1.602	0.244	0.122	0.122	3.636	-8.21	4.035	-1.404	-5.188	2.747	3.567	9.545	2.639	-0.244	-0.732	-0.488	-9.778	-0.209	-0.999	0.305	0.366	0	1.205	9.363	3.098	-0.183	-1.038	-0.122	0.849	9.879	0.499	-0.122	-0.183	-0.122	1510067315
-9.478	-2.47	-1.625	0.183	0.122	0.122	3.657	-8.215	3.787	-0.977	-4.211	2.991	3.653	9.555	2.64	-0.305	-1.038	-0.427	-9.749	-0.163	-1.005	0.244	0.366	0	1.337	9.373	3.108	-0.183	-1.16	-0.183	0.833	9.878	0.439	-0.061	-0.244	-0.122	1510067315
-9.488	-2.408	-1.69	0.122	0.122	0.122	3.626	-8.253	3.594	-0.793	-4.028	3.052	3.801	9.5	2.601	-0.366	-1.038	-0.427	-9.749	-0.169	-1.042	0.183	0.488	-0.061	1.482	9.344	3.082	-0.183	-1.221	-0.183	0.901	9.872	0.464	-0.061	-0.183	-0.122	1510067316
-9.49	-2.415	-1.726	0.061	0.061	0.122	4.529	-8.398	3.545	-1.038	-5.554	2.991	3.888	9.408	2.6	-0.305	-0.916	-0.488	-9.768	-0.116	-1.092	0.061	0.549	0	1.567	9.284	3.085	-0.305	-1.221	-0.244	0.901	9.896	0.443	0	-0.122	-0.122	1510067316
-9.469	-2.391	-1.709	-0.061	0.061	0.122	4.632	-8.381	3.319	-0.793	-3.418	2.441	3.881	9.381	2.511	-0.244	-0.793	-0.488	-9.758	-0.156	-1.184	0	0.488	0	1.615	9.3	3.04	-0.305	-1.16	-0.183	0.805	9.908	0.453	-0.061	-0.122	-0.183	1510067316
-9.495	-2.328	-1.726	-0.122	0.061	0.122	4.309	-8.501	3.04	-0.61	-3.479	2.319	3.908	9.432	2.475	-0.244	-0.732	-0.549	-9.694	-0.268	-1.238	-0.061	0.488	0	1.708	9.384	2.981	-0.244	-1.099	-0.183	0.812	9.883	0.48	0	-0.122	-0.122	1510067316
-9.507	-2.341	-1.769	-0.244	0	0.061	4.498	-8.414	2.926	-0.427	-3.296	2.075	3.984	9.416	2.46	-0.183	-0.671	-0.549	-9.749	-0.248	-1.281	-0.122	0.549	0	1.704	9.314	2.931	-0.244	-1.099	-0.183	0.879	9.854	0.473	0	0	-0.122	1510067316
-9.46	-2.39	-1.834	-0.366	-0.061	0.122	4.661	-8.434	2.884	-0.427	-3.296	2.075	4.057	9.284	2.474	-0.122	-0.488	-0.549	-9.763	-0.213	-1.408	-0.061	0.366	0	1.696	9.186	2.923	-0.244	-0.977	-0.183	0.8	9.891	0.458	0	0.061	-0.122	1510067316
-9.367	-2.421	-1.815	-0.366	-0.061	0.061	4.661	-8.434	2.884	-0.305	-2.502	1.404	4.022	9.4	2.51	-0.061	-0.549	-0.671	-9.735	-0.187	-1.476	-0.183	0.427	-0.061	1.845	9.323	2.908	-0.183	-0.793	-0.122	0.736	9.871	0.429	0	0.122	-0.122	1510067316
-9.403	-2.469	-1.841	-0.244	0	0.061	4.701	-8.472	2.684	-0.061	-1.831	1.038	4.047	9.375	2.553	-0.122	-0.549	-0.61	-9.795	-0.144	-1.572	-0.244	0.305	-0.061	1.955	9.234	2.945	-0.061	-0.61	-0.122	0.718	9.831	0.45	0	0.183	-0.122	1510067316
-9.397	-2.439	-1.903	-0.305	0	0	4.701	-8.472	2.684	0.122	-1.526	0.671	4.162	9.171	2.539	-0.122	-0.488	-0.488	-9.802	-0.221	-1.665	-0.305	0.244	-0.061	1.966	9.064	2.981	0.061	-0.488	-0.061	0.657	9.887	0.382	0	0.244	-0.122	1510067316
-9.351	-2.439	-1.9	-0.305	0	-0.061	4.438	-8.338	2.564	0.122	-0.793	-0.061	4.309	9.216	2.59	-0.061	-0.183	-0.244	-9.81	-0.258	-1.744	-0.305	0.183	-0.061	2.044	9.136	2.924	0.061	-0.305	0	0.494	9.902	0.392	0	0.305	-0.061	1510067316
-9.47	-2.537	-1.879	-0.244	-0.061	-0.061	4.1	-8.342	2.439	0.122	-0.366	-0.793	4.328	9.342	2.665	0	0.061	-0.183	-9.877	-0.281	-1.822	-0.366	0.061	-0.061	2.11	9.253	2.909	0.061	-0.061	0	0.511	9.887	0.339	0	0.183	-0.122	1510067316
-9.399	-2.473	-1.869	-0.244	-0.061	-0.122	3.761	-8.32	2.3	0.122	-0.366	-0.793	4.313	9.369	2.712	0	0.122	-0.061	-9.81	-0.348	-1.859	-0.305	0	-0.061	2.062	9.234	2.866	0.061	0.122	0	0.549	9.929	0.418	0	0.183	-0.122	1510067316
-9.457	-2.436	-1.884	-0.244	-0.122	-0.122	3.572	-8.309	2.222	0.061	-0.366	-1.099	4.248	9.329	2.693	0	0.183	0.122	-9.769	-0.351	-1.832	-0.244	-0.061	-0.061	1.952	9.176	2.868	0.061	0.244	0.061	0.483	9.926	0.41	-0.061	0.183	-0.061	1510067316
-9.434	-2.44	-1.838	-0.183	-0.061	-0.183	3.572	-8.309	2.222	0.061	-0.366	-1.099	4.146	9.324	2.626	0	0.244	0.305	-9.75	-0.38	-1.838	-0.244	-0.061	-0.061	1.859	9.174	2.866	0.122	0.366	0.061	0.382	9.924	0.451	0.061	0.061	-0.122	1510067316
-9.427	-2.475	-1.834	-0.122	-0.061	-0.122	3.405	-8.323	2.127	0.061	-0.366	-1.099	4.021	9.403	2.559	0.061	0.244	0.366	-9.778	-0.36	-1.867	-0.183	-0.122	-0.061	1.814	9.276	2.869	0.122	0.427	0.122	0.507	9.917	0.368	0.061	0.061	-0.122	1510067316
-9.449	-2.42	-1.842	0	0	-0.122	3.061	-8.382	1.973	-0.061	0.061	-1.099	3.895	9.525	2.482	0	0.244	0.427	-9.733	-0.388	-1.851	-0.183	-0.183	-0.061	1.793	9.377	2.887	0.122	0.427	0.061	0.617	9.891	0.391	0	0.061	-0.122	1510067316
-9.459	-2.396	-1.879	-0.061	0	-0.122	2.908	-8.283	1.887	-0.061	0.061	-0.916	3.73	9.528	2.405	0.061	0.183	0.427	-9.683	-0.408	-1.82	-0.183	-0.183	-0.061	1.702	9.381	2.891	0.122	0.366	0.061	0.595	9.905	0.38	0	-0.061	-0.061	1510067316
-9.496	-2.419	-1.894	0	0	-0.122	2.86	-8.224	1.859	-0.183	-0.061	-0.366	3.638	9.524	2.348	0.122	0.183	0.427	-9.717	-0.425	-1.785	-0.061	-0.122	0	1.585	9.39	2.868	0	0.305	0.061	0.502	9.915	0.374	0	-0.183	-0.122	1510067316
-9.467	-2.44	-1.888	0	-0.061	-0.122	2.854	-8.234	1.842	-0.183	-0.061	-0.366	3.57	9.561	2.33	0.122	0.244	0.366	-9.708	-0.459	-1.755	-0.061	-0.122	0	1.532	9.408	2.835	0	0.244	0	0.591	9.929	0.315	0	-0.061	-0.122	1510067316
-9.414	-2.424	-1.872	0.061	-0.061	-0.122	2.869	-8.271	1.832	-0.244	0	-0.061	3.458	9.536	2.308	0.122	0.122	0.305	-9.7	-0.435	-1.713	0.061	-0.122	0	1.491	9.365	2.84	0	0.122	-0.061	0.696	9.903	0.353	0	0	-0.061	1510067316
-9.434	-2.46	-1.878	0.061	-0.061	-0.061	2.869	-8.271	1.832	-0.305	0	0.244	3.37	9.469	2.279	0.122	-0.061	0.183	-9.69	-0.366	-1.647	0.061	-0.122	0	1.457	9.333	2.844	0	0.061	-0.122	0.591	9.898	0.371	0	-0.061	-0.061	1510067316
-9.414	-2.455	-1.896	0.061	-0.061	-0.061	2.918	-8.26	1.834	-0.305	0	0.244	3.368	9.473	2.248	0.122	-0.183	0	-9.679	-0.349	-1.614	0.061	-0.122	0	1.489	9.381	2.851	0	-0.061	-0.183	0.524	9.899	0.348	-0.061	-0.122	-0.061	1510067316
-9.368	-2.449	-1.876	0.061	0.061	-0.061	3.064	-8.305	1.921	-0.305	-0.183	0.427	3.432	9.537	2.265	0.122	-0.244	-0.183	-9.654	-0.333	-1.595	0.061	-0.122	0	1.494	9.445	2.838	0	-0.122	-0.183	0.488	9.893	0.334	-0.061	-0.122	-0.061	1510067316
-9.416	-2.462	-1.916	0.061	0	-0.061	3.204	-8.405	1.938	-0.366	-0.183	0.732	3.564	9.561	2.318	0.122	-0.244	-0.305	-9.676	-0.323	-1.565	0	-0.061	0	1.456	9.415	2.857	-0.061	-0.122	-0.183	0.484	9.869	0.319	0	-0.122	-0.061	1510067316
-9.449	-2.485	-1.932	0.061	-0.061	-0.061	3.289	-8.446	1.945	-0.244	-0.244	0.732	3.68	9.521	2.327	0.122	-0.244	-0.305	-9.711	-0.367	-1.565	0	-0.061	0	1.506	9.374	2.839	-0.122	-0.183	-0.183	0.456	9.884	0.303	0	-0.122	-0.061	1510067316
-9.435	-2.486	-1.915	0.061	-0.061	-0.061	3.505	-8.461	1.884	-0.122	-0.549	0.427	3.802	9.528	2.375	0.122	-0.244	-0.305	-9.703	-0.348	-1.547	0	-0.061	0	1.549	9.403	2.83	-0.122	-0.183	-0.183	0.583	9.903	0.281	0	-0.061	-0.061	1510067317
-9.485	-2.503	-1.934	0.061	-0.061	-0.061	3.592	-8.484	1.827	-0.061	-0.488	0.244	3.954	9.554	2.428	0.061	-0.183	-0.366	-9.713	-0.361	-1.52	0	0	0	1.538	9.392	2.783	-0.122	-0.122	-0.122	0.535	9.891	0.34	-0.061	0	0	1510067317
-9.435	-2.515	-1.899	-0.061	-0.122	-0.061	3.592	-8.484	1.827	-0.061	-0.488	0.244	4.005	9.507	2.395	-0.061	-0.061	-0.366	-9.731	-0.324	-1.554	0	-0.061	0	1.486	9.359	2.78	-0.061	-0.122	-0.061	0.597	9.921	0.311	-0.061	-0.061	0	1510067317
-9.386	-2.512	-1.848	0	-0.061	-0.061	3.592	-8.484	1.827	-0.061	-0.488	0.244	4.051	9.5	2.376	-0.061	-0.183	-0.305	-9.729	-0.307	-1.577	0	-0.061	0	1.486	9.359	2.78	-0.061	-0.122	-0.061	0.551	9.92	0.334	-0.061	0	0	1510067317
-9.347	-2.509	-1.859	-0.061	-0.061	-0.061	3.689	-8.454	1.784	-0.061	-0.244	0.122	4.094	9.494	2.306	-0.061	-0.244	-0.183	-9.714	-0.248	-1.604	0	-0.061	0	1.486	9.359	2.78	-0.061	-0.122	-0.061	0.528	9.899	0.324	-0.061	0	0	1510067317
-9.436	-2.555	-1.885	-0.061	-0.122	-0.122	3.602	-8.419	1.754	-0.122	-0.122	0	4.121	9.493	2.293	-0.061	-0.183	-0.061	-9.739	-0.264	-1.595	-0.122	-0.061	0	1.687	9.414	2.836	0	0.061	-0.061	0.359	9.89	0.34	-0.061	0	0	1510067317
-9.444	-2.622	-1.814	0	-0.122	-0.061	3.54	-8.433	1.745	-0.061	-0.061	-0.183	4.137	9.444	2.304	0	0.061	-0.061	-9.8	-0.331	-1.593	-0.061	-0.122	0	1.658	9.349	2.828	-0.061	0.122	-0.061	0.401	9.908	0.33	-0.061	-0.061	-0.061	1510067317
-9.467	-2.53	-1.812	0	-0.122	-0.061	3.301	-8.4	1.603	-0.061	-0.061	-0.366	4.011	9.44	2.292	0.061	0.122	0	-9.74	-0.317	-1.547	-0.061	-0.183	0	1.631	9.344	2.811	0	0.183	-0.061	0.614	9.914	0.351	-0.061	0	0	1510067317
-9.427	-2.524	-1.772	-0.061	-0.122	-0.061	3.263	-8.434	1.593	-0.061	-0.122	-0.366	3.927	9.496	2.296	0.061	0.122	0.061	-9.694	-0.285	-1.522	-0.061	-0.122	0	1.505	9.39	2.84	0	0.244	-0.061	0.56	9.94	0.431	-0.061	0	0.061	1510067317
-9.411	-2.535	-1.744	0	-0.122	-0.061	3.229	-8.484	1.616	-0.122	-0.061	-0.366	3.874	9.582	2.284	0	0.183	0.061	-9.684	-0.285	-1.486	-0.061	-0.122	0.061	1.367	9.423	2.823	0	0.183	0	0.423	9.895	0.351	-0.061	-0.061	0	1510067317
-9.411	-2.559	-1.731	0	-0.122	-0.061	3.229	-8.484	1.616	-0.122	0.061	-0.244	3.781	9.568	2.266	0	0.183	0.122	-9.7	-0.266	-1.497	-0.061	-0.122	0.061	1.32	9.371	2.868	0	0.122	0	0.577	9.893	0.37	-0.061	0.061	0	1510067317
-9.404	-2.503	-1.702	-0.061	-0.061	-0.061	3.156	-8.434	1.631	-0.122	0	-0.183	3.624	9.583	2.254	0	0.061	0.122	-9.715	-0.196	-1.524	0	-0.061	0	1.354	9.411	2.906	-0.061	0.122	0	0.617	9.886	0.413	-0.122	0	0	1510067317
-9.428	-2.542	-1.706	-0.061	-0.061	-0.122	3.127	-8.448	1.627	-0.122	0	-0.183	3.54	9.6	2.242	-0.061	-0.061	0.061	-9.74	-0.13	-1.552	-0.061	-0.061	0.061	1.41	9.427	2.918	0	0.061	-0.061	0.599	9.881	0.396	-0.061	0.122	0	1510067317
-9.487	-2.602	-1.708	-0.061	-0.122	-0.122	3.202	-8.464	1.641	0	-0.183	-0.061	3.521	9.522	2.254	0	-0.061	0	-9.772	-0.117	-1.558	-0.061	-0.061	0.061	1.513	9.393	2.946	-0.061	0.061	-0.061	0.498	9.89	0.404	-0.061	0.122	0	1510067317
-9.453	-2.584	-1.637	-0.061	-0.122	-0.061	3.292	-8.425	1.574	-0.061	-0.183	0	3.543	9.481	2.294	0.061	0.061	-0.122	-9.761	-0.13	-1.535	-0.061	-0.183	0	1.619	9.359	2.97	-0.061	0.122	-0.122	0.56	9.938	0.457	0	0.061	-0.061	1510067317
-9.349	-2.509	-1.609	-0.061	0	-0.061	3.385	-8.44	1.556	-0.061	-0.244	0.061	3.577	9.52	2.36	0.061	0.122	-0.244	-9.668	-0.1	-1.493	-0.061	-0.183	0	1.534	9.362	2.961	-0.061	0.183	-0.122	0.569	9.912	0.427	-0.061	0	-0.061	1510067317
-9.397	-2.469	-1.639	-0.061	0.061	-0.061	3.385	-8.44	1.556	-0.061	-0.244	0.122	3.612	9.534	2.424	0	0.061	-0.305	-9.666	-0.079	-1.509	-0.061	-0.183	0	1.379	9.323	2.955	-0.061	0.183	-0.061	0.605	9.865	0.47	-0.061	0	0	1510067317
-9.348	-2.388	-1.595	-0.183	0.305	-0.122	3.473	-8.397	1.613	-0.122	-0.122	0.122	3.693	9.556	2.458	-0.061	0	-0.244	-9.686	-0.065	-1.544	-0.122	-0.061	0	1.297	9.344	2.951	-0.061	0.061	0	0.553	9.854	0.383	-0.061	0	-0.061	1510067317
-9.185	-2.11	-1.707	-0.366	0.671	-0.183	3.455	-8.496	1.566	-0.122	-0.061	0.061	3.716	9.637	2.467	-0.061	-0.122	-0.183	-9.575	-0.08	-1.561	-0.244	-0.061	0	1.457	9.439	2.917	-0.061	-0.061	0	0.416	9.884	0.37	0.061	0.061	-0.122	1510067317
-9.26	-1.933	-2.06	-0.549	0.61	-0.305	3.498	-8.285	1.57	0	-0.366	-0.122	3.81	9.51	2.495	-0.122	-0.122	-0.183	-9.613	-0.124	-1.621	-0.366	0.122	0	1.613	9.316	2.796	-0.122	0	0	0.395	9.867	0.376	-0.061	-0.061	-0.305	1510067317
-9.576	-2.145	-2.719	-0.793	0	-0.427	3.439	-8.11	1.561	-0.061	-0.427	-0.305	3.841	9.333	2.479	-0.061	0.122	-0.244	-9.807	-0.09	-1.743	-0.61	-0.061	0.061	1.846	9.269	2.602	-0.244	0.122	-0.061	0.585	9.794	0.16	-0.183	0.061	-0.549	1510067317
-9.594	-2.456	-2.466	-0.671	-0.427	-0.244	3.311	-8.162	1.426	-0.061	-0.793	-0.549	3.677	9.35	2.494	-0.122	0.061	-0.427	-9.977	-0.428	-1.852	-0.854	-0.122	0.061	2.18	9.402	2.48	-0.427	0.183	-0.244	1.214	9.778	0.014	-0.183	0.549	-0.427	1510067317
-9.329	-2.032	-2.419	-0.977	-0.61	-0.244	3.192	-8.285	1.238	-0.122	-1.648	-0.854	3.492	9.368	2.418	-0.183	-0.366	-0.732	-9.893	-0.548	-2.032	-0.671	-0.732	0	2.242	9.424	2.464	-0.427	0.305	-0.488	1.94	9.915	0.426	-0.305	0.61	0	1510067317
-8.817	-2.218	-2.07	-1.404	-1.343	-0.488	3.272	-8.274	1.169	-0.244	-2.38	-1.099	3.54	9.374	2.411	-0.122	-0.61	-0.916	-9.485	-0.49	-1.982	-0.549	-0.61	0.244	2.056	9.447	2.466	-0.427	0.305	-0.61	2.796	9.82	0.493	-0.854	0.488	0.549	1510067317
-9.093	-2.439	-1.236	-1.648	-2.075	-0.427	3.272	-8.274	1.169	-0.244	-2.38	-1.099	3.688	9.228	2.428	-0.122	-0.305	-0.977	-9.032	-0.372	-1.89	-0.244	-0.793	0.244	1.75	9.012	2.687	-0.549	0.122	-0.732	4.15	9.197	0.713	-0.671	0.427	1.526	1510067317
-9.954	-2.986	-1.038	-1.038	-2.075	-0.427	3.951	-7.214	1.258	-0.244	-1.587	-0.977	3.586	8.827	2.446	-0.122	-0.061	-0.793	-9.032	-0.372	-1.89	-0.244	-0.793	0.244	1.329	8.513	3.015	-0.916	0.305	-0.916	4.106	9.414	0.785	-1.099	1.709	2.563	1510067318
-10.538	-2.869	-0.525	-0.183	-1.343	-0.61	4.109	-7.267	1.142	-0.305	-1.77	-0.305	3.109	8.964	2.339	0	-0.61	-0.61	-9.032	-0.372	-1.89	-0.244	-0.793	0.244	1.26	8.763	3.738	-0.488	0.305	-1.038	2.536	10.71	0.17	-0.61	2.075	2.686	1510067318
-10.779	-2.227	-0.295	0.427	-0.549	-0.366	4.774	-7.951	0.983	-0.305	-1.77	-0.305	2.857	10.113	2.394	0.183	-1.16	-0.793	-10.391	0.315	-2.223	0.061	-0.977	0.427	1.652	10.068	4.211	-0.061	0.061	-1.221	3.202	11.459	0.373	0.671	0.916	3.662	1510067318
-10.396	-2.433	-0.378	0.305	-0.793	-0.61	5.724	-8.229	0.865	-0.671	-0.854	1.282	3.062	10.599	2.583	0.427	-0.793	-1.038	-10.067	0.164	-2.054	0.244	-0.854	0.244	1.395	10.222	4.49	-0.183	0.061	-1.099	2.574	11.414	1.633	-0.122	1.221	4.15	1510067318
-9.355	-2.442	-0.172	0.488	-0.183	-0.366	6.172	-7.996	0.98	-0.671	-0.854	1.282	3.188	10.085	2.884	0.793	0.305	-0.916	-9.698	0.233	-2.029	0.732	-0.977	0.061	0.829	9.412	4.329	-0.61	-0.183	-0.916	2.799	11.012	1.475	-0.183	2.747	3.296	1510067318
-8.794	-1.858	-0.154	0.671	-0.366	-0.061	6.435	-7.954	1.11	-1.221	0.732	0.977	2.617	9.692	3.132	0.671	0.305	-0.61	-9.028	0.701	-1.73	0.732	-0.977	0.061	0.723	8.746	4.059	-0.61	-0.671	-0.977	0.455	9.304	0.541	0.549	-0.061	2.258	1510067318
-8.558	-1.196	0.185	0.793	0.061	0	6.112	-7.528	1.308	-1.099	0.977	0.61	1.988	8.9	3.088	0.366	-0.793	-0.61	-8.786	0.823	-1.487	0.916	-0.671	-0.061	0.719	7.941	3.972	-0.305	-0.916	-1.099	1.824	8.536	0.525	0.366	-0.366	1.465	1510067318
-8.713	-0.935	0.275	0.732	0.122	0.183	5.865	-7.209	1.538	-0.854	1.038	0.305	1.976	8.264	2.96	0.183	-1.709	-0.671	-8.647	0.949	-1.528	0.854	-0.366	-0.305	0.679	7.456	3.929	0	-0.977	-0.916	2.406	7.674	0.316	0.427	0.488	1.16	1510067318
-9.08	-1.022	0.138	0.488	0.061	0.122	5.733	-7.472	1.647	-0.549	1.221	0.183	2.408	8.416	2.878	0.183	-1.831	-0.732	-8.924	1.306	-1.682	0.854	-0.366	-0.305	0.896	7.791	4.009	0.183	-1.099	-0.854	2.792	7.23	0.644	0.366	-0.122	0.732	1510067318
-9.513	-1.15	0.13	0.488	0.122	0	5.649	-8.052	1.623	-0.061	1.16	0.183	2.853	8.802	2.767	0.305	-1.526	-0.793	-9.318	1.194	-1.896	0.366	-0.122	-0.61	1.378	8.326	4.142	0.366	-1.282	-0.793	4.571	7.284	1.855	1.343	-0.977	0.488	1510067318
-9.921	-1.23	0.445	0.244	-0.122	0	5.49	-8.416	1.377	0.305	0.61	-0.061	3.22	9.022	2.789	0.488	-1.16	-0.732	-9.38	0.805	-2.07	0.366	-0.061	-0.916	1.693	8.623	4.119	0.488	-1.343	-0.732	5.492	7.504	1.729	1.526	-0.305	0.61	1510067318
-10.283	-1.525	0.813	-0.061	-0.488	0.061	5.426	-8.616	1.278	0.305	0.61	-0.061	3.609	9.083	2.957	0.671	-0.977	-0.671	-9.38	0.805	-2.07	0.366	-0.061	-0.916	1.64	8.686	3.927	0.671	-1.221	-0.61	6.058	7.439	1.639	0.793	-0.183	0.488	1510067318
-10.319	-1.688	1.32	-0.061	-0.793	-0.183	5.329	-8.422	1.314	0.427	0.916	-0.183	3.976	9.256	3.2	0.549	-0.671	-0.488	-9.471	0.703	-2.204	0.61	0.122	-1.038	1.653	8.839	3.679	0.61	-1.221	-0.549	6.401	7.776	1.419	-0.244	-0.793	0	1510067318
-11.536	-2.578	1.282	0.427	-0.977	-0.488	4.805	-7.922	1.45	0.488	1.099	-0.122	4.003	9.318	3.405	0.427	-0.854	-0.061	-9.862	0.595	-1.848	0.549	0.122	-0.977	1.736	8.942	3.583	0.549	-1.404	-0.671	6.416	8.166	1.762	0.488	-0.366	-0.488	1510067318
-11.214	-2.645	1.232	1.77	0.122	0.244	4.273	-7.86	1.062	0.488	0.549	0.122	3.772	9.595	3.427	0.366	-1.709	0.305	-11.801	0.368	-2.009	0.427	0.427	-0.793	1.741	9.404	3.64	0.61	-1.16	-0.488	4.581	8.665	1.583	1.343	-2.93	-1.221	1510067318
-11.699	-3.942	-0.617	0.549	-0.122	-0.366	4.053	-8.879	0.568	0.488	0.549	0.122	4.014	11.093	3.365	0.244	-1.587	0.244	-12.114	0.333	-1.072	-0.427	0.244	-0.244	2.015	11.249	4.027	0.854	-0.549	-0.427	5.291	9.226	-1.424	1.221	-5.127	-1.648	1510067318
-9.765	-4.337	0.023	0.305	2.014	-0.366	4.066	-10.381	0.246	0.549	-0.366	0.488	4.449	13.062	3.237	0.244	-0.61	0	-12.323	-1.13	-0.715	0.122	-1.221	-0.793	1.444	12.937	4.058	0.854	0	0	8.277	11.783	-0.941	-1.465	2.38	-0.427	1510067318
-9.531	-4.131	-1.013	1.404	1.16	0.061	3.503	-10.957	-0.41	0.61	-1.404	1.038	4.679	13.601	2.943	0.061	0.793	0.366	-10.679	-1.043	0.684	0.122	-1.221	-0.793	-0.048	12.86	3.38	0.061	0.305	0.488	3.697	11.214	1.081	-1.648	1.16	-1.16	1510067318
-8.597	-4.046	-2.253	0.732	3.296	0.122	4.066	-10.214	0.017	0.549	-1.282	0.183	4.679	13.601	2.943	0.061	0.793	0.366	-9.977	-1.619	1.257	-0.305	-0.122	-0.366	-0.976	11.219	2.688	-0.244	0.305	0.977	-1.389	9.781	-0.798	0.244	-2.991	-2.441	1510067318
-9.106	-3.519	-2.588	-0.183	1.587	0.366	3.809	-8.64	0.36	0.549	-1.282	0.183	4.154	12.311	2.226	-0.427	1.282	1.099	-9.555	-1.944	0.985	-0.061	0.427	-0.122	-1.214	9.764	1.899	-0.549	0.854	1.404	1.33	10.227	-1.571	0.244	-1.099	-2.441	1510067318
-9.246	-2.61	-2.354	-0.549	1.404	0.488	2.844	-8.678	0.685	0.671	0.916	-1.648	3.086	10.226	0.731	-1.16	0.244	1.404	-9.135	-1.365	0.444	-0.061	0.427	-0.122	-1.285	9.662	1.823	-0.061	1.16	1.587	1.644	9.985	-0.83	-0.427	0.305	-2.563	1510067318
-8.674	-2.037	-1.997	-0.488	1.465	0.549	1.827	-8.514	1.005	0.977	0.671	-1.465	3.152	10.3	0.299	-1.526	0	1.221	-8.495	-1.119	0.079	-0.549	0.61	0.183	-0.894	9.8	1.725	0.427	0.61	1.465	0.425	9.57	-1.251	-0.061	-0.977	-2.93	1510067318
-8.299	-1.95	-1.779	-0.732	1.16	0.122	1.404	-7.327	1.202	0.977	0.183	-1.038	3.369	8.174	0.183	-0.916	-0.916	1.587	-8.216	-1.369	-0.347	-0.732	0.549	0.122	0.632	8.123	1.629	0.427	0	1.16	2.528	9.211	-0.37	-0.183	0.61	-2.869	1510067318
-8.588	-1.94	-2.143	-0.793	0.427	-0.183	1.352	-6.453	1.199	0.977	-0.183	-0.732	3.369	8.174	0.183	-0.916	-0.916	1.587	-8.299	-1.318	-0.597	-0.732	0.549	0.122	0.632	8.123	1.629	0.122	0.244	0.916	2.528	9.211	-0.37	-0.183	0.61	-2.869	1510067318
-8.458	-2.125	-2.422	-0.488	-0.061	0	1.363	-6.198	1.195	0.977	-0.183	-0.732	3.737	7.799	0.452	-0.549	0.061	1.404	-8.394	-1.452	-1.096	-0.793	0.793	0.427	1.196	8.134	1.639	-0.183	0.793	0.793	1.931	9.326	0.295	-0.244	0.977	-2.441	1510067318
-8.125	-1.881	-2.417	-0.427	-0.366	0.061	1.687	-6.473	0.918	0.183	-0.732	0.061	3.838	8.047	0.715	-0.244	1.282	0.732	-8.381	-1.57	-1.365	-0.732	0.305	0.488	1.561	8.561	1.549	-0.244	0.977	0.671	1.358	9.143	0.203	-0.305	0.122	-2.441	1510067319
-8.318	-1.425	-2.164	-0.183	-0.122	0.061	1.968	-6.599	0.713	-0.122	-0.977	0.427	3.857	8.163	0.94	0	1.953	0.061	-8.226	-1.461	-1.7	-0.732	0.305	0.488	1.656	8.671	1.554	-0.366	1.038	0.549	1.336	8.847	-0.268	-0.244	0.122	-1.953	1510067319
-9.032	-1.388	-2.503	0.061	-0.793	0	2.278	-6.545	0.786	-0.122	-0.977	0.427	3.826	8.099	1.097	0.244	2.014	-0.244	-8.098	-1.458	-1.92	-0.61	-0.061	0.549	1.455	8.613	1.663	-0.549	0.793	0.366	1.174	8.703	-0.45	-0.427	-0.244	-1.831	1510067319
-8.294	-1.261	-2.451	0	-0.732	0.122	2.662	-6.598	1.065	-0.61	-1.526	0.854	3.85	8.143	1.336	0.366	1.587	-0.366	-8.483	-1.381	-2.132	-0.671	0.305	0.61	1.288	8.583	1.732	-0.671	0.366	0.366	0.157	9.326	-0.051	-0.549	0	-2.075	1510067319
-8.229	-0.685	-1.981	-0.061	0.244	0.122	2.856	-6.958	1.311	-0.61	-1.526	0.854	4.057	8.519	1.692	0.366	1.404	-0.549	-8.945	-0.88	-2.431	-0.61	0.854	0.61	1.512	8.875	1.732	-0.732	0.061	0.305	0.458	9.064	-0.1	-0.671	-0.366	-2.258	1510067319
-9.101	-0.449	-2.676	-0.183	0.122	0	3.285	-7.543	1.574	-0.854	-2.258	1.221	4.067	8.813	2.08	0.305	1.282	-0.793	-8.616	-1.02	-2.177	-0.244	0.244	0.793	2.013	9.091	2.061	-0.671	-0.183	0.061	0.197	8.955	-0.006	-1.038	-0.732	-1.831	1510067319
-11.014	-1.626	-3.953	-2.686	0.305	0.488	4.491	-8.262	1.849	-0.916	-3.54	1.587	4.059	9.109	2.359	0.305	0.732	-1.038	-12.98	-0.536	-2.512	0.488	3.296	0.244	2.091	9.566	2.445	-0.671	-0.305	0.122	0.579	10.203	-0.145	-1.282	-1.099	-2.136	1510067319
-13.79	-3.445	-3.926	-3.235	-1.465	-0.244	5.673	-11.237	1.861	-0.916	-3.54	1.587	4.206	10.99	2.62	0.366	0.671	-1.465	-14.999	2.419	-2.066	0.488	3.296	0.244	2.78	11.621	3.439	-1.099	0.305	-0.061	1.53	10.722	-0.413	-1.587	-0.427	-1.526	1510067319
-12.733	-6.815	-2.957	-0.671	-1.465	0	6.879	-15.04	1.75	0	0.305	2.93	3.992	13.692	2.385	0.305	0.183	-1.77	-13.335	0.685	-1.369	-0.427	-1.404	0.854	3.59	13.644	5.438	0.488	0	-1.038	1.532	12.35	1.151	-1.16	0.854	-0.061	1510067319
-10.673	-6.026	-2.73	-0.427	-2.625	0.244	6.988	-14.407	1.247	0	0.305	2.93	4.315	13.766	2.573	0.732	0.122	-1.099	-12.456	-0.904	-0.012	-0.183	0.366	-0.366	0.824	12.657	5.254	-0.366	1.221	-0.549	1.372	14.193	1.263	-2.014	1.465	0.977	1510067319
-9.973	-4.954	-0.69	-0.244	-1.343	0.793	5.26	-11.535	1.095	1.404	-0.549	-2.38	4.527	11.761	2.635	0.671	2.136	0.549	-11.263	0.787	0.932	-0.183	0.366	-0.366	-2.363	9.694	4.539	-1.77	1.526	0.061	1.671	11.468	0.104	-1.404	1.892	3.235	1510067319
-10.032	-4.752	-1.022	0.916	-1.099	0.244	5.26	-11.535	1.095	1.404	-0.549	-2.38	2.466	10.792	1.603	-0.61	1.831	1.953	-9.573	1.154	1.41	0.427	-1.404	-0.061	-3.004	8.648	5.191	0.244	0.732	-0.183	0.429	10.771	0.987	-0.61	1.038	5.676	1510067319
-8.083	-3.808	-1.897	0	-0.916	-0.366	3.943	-9.36	0.791	1.282	-0.671	-3.296	0.598	10.653	1.236	-1.465	-1.892	2.258	-9.301	0.849	0.88	-0.122	-0.244	0.183	-2.938	8.876	4.861	0.305	0.244	0.305	-1.81	13.457	1.841	-0.671	-0.61	4.883	1510067319
-8.018	-3.216	-1.073	-0.671	-0.61	0.305	4.023	-8.9	0.136	2.136	-0.488	-3.174	0.866	10.286	1.516	-1.343	-3.418	2.258	-8.973	1.211	0.638	0	0.122	-0.366	-1.741	8.546	4.305	0.61	-0.671	0.427	-1.44	11.474	1.305	0.366	-1.648	4.7	1510067319
-8.484	-3.352	-0.745	-0.305	-0.61	0.427	4.365	-8.758	-0.313	2.136	-0.488	-3.174	1.597	9.488	1.78	-0.977	-2.014	2.136	-8.66	1.128	0.284	0.244	-0.122	-0.183	-0.325	8.163	4.54	0.488	-0.061	0.244	-1.205	10.792	1.774	0.854	0.122	5.493	1510067319
-8.181	-3.126	-0.416	0.366	-0.549	0.366	4.365	-8.758	-0.313	2.38	-1.343	-3.967	1.869	9.074	1.799	-0.793	0.061	1.77	-8.641	0.955	-0.111	0	0.305	-0.244	-0.211	8.003	4.282	-0.122	0.061	0.366	-1.95	10.255	1.665	1.404	-0.305	5.188	1510067319
-7.862	-2.811	-0.419	0.427	-0.732	0.305	5.042	-8.543	-0.267	2.075	-1.221	-4.883	1.979	8.829	1.876	-0.427	0.793	1.404	-8.641	0.955	-0.111	0	0.122	-0.549	-0.237	7.817	3.915	-0.183	-0.488	0.366	-1.409	9.304	1.189	1.587	0.183	4.517	1510067319
-7.93	-2.086	-0.228	0.122	0.183	0.183	5.389	-8.256	-0.256	1.892	-0.427	-5.188	1.981	8.475	2.013	-0.366	0.61	1.038	-8.805	0.988	-0.79	0	0.061	-0.61	0.297	7.872	3.943	-0.061	-0.488	0.183	-1.525	8.382	0.702	2.197	1.099	2.991	1510067319
-7.834	-1.556	0.116	-0.61	1.099	0.305	5.105	-7.35	-0.294	1.892	-0.671	-5.371	2.141	8.264	2.062	-0.488	-0.061	0.488	-8.734	1.152	-1.072	0.061	0	-0.61	0.78	7.963	4.008	0.061	-0.305	-0.061	-1.595	8.016	0.947	2.319	0.916	1.831	1510067319
-8.927	-1.584	-0.062	-0.671	0.732	0.549	5.893	-6.72	0.072	2.014	-1.831	-5.554	2.326	8.004	2.195	-0.488	-0.732	-0.122	-8.344	1.473	-0.858	0.061	-0.183	-0.732	0.904	8.028	3.994	0.305	-0.366	-0.122	-2.128	7.378	0.699	1.648	0.061	-0.183	1510067319
-8.989	-2.098	-0.551	-0.183	1.526	0.427	7.221	-5.673	0.61	2.014	-1.831	-5.554	2.89	7.748	2.556	-0.366	-1.038	-0.427	-8.726	1.3	-0.909	0	0	-0.61	1.067	7.693	4.014	0.61	-0.488	0	-0.017	7.838	1.453	1.648	0.183	-2.197	1510067319
-10.208	-1.268	-0.12	0.854	-0.427	0.854	7.308	-4.999	0.763	1.648	-0.183	-5.127	3.423	7.498	2.978	-0.122	-0.671	-0.854	-8.726	1.3	-0.909	-0.488	0.122	-0.61	1.111	7.746	4.091	0.61	-0.244	0.183	5.063	9.086	0.234	2.38	-0.61	-0.427	1510067319
-10.887	-1.543	-1.28	-1.953	0.793	0.549	7.308	-4.999	0.763	1.404	-0.244	-4.7	4.108	8.111	3.214	0.061	-0.061	-1.16	-8.912	0.703	-0.959	-0.793	0.61	-0.916	1.135	8.094	4.114	0.916	-0.061	0.61	10.168	10.268	1.616	0.305	0.61	1.648	1510067319
-10.186	-2.769	-0.133	0.061	1.526	0.488	9.388	-4.461	1.564	1.465	0.61	-3.906	4.906	9.266	3.464	0.183	0.427	-0.916	-10.308	0.048	-1.949	-0.549	1.77	-1.221	0.846	9.292	4.104	0.916	-0.366	0.854	3.797	8.536	0.043	-2.136	-1.038	-0.854	1510067319
-10.82	-3.083	-1.742	0.366	0.427	-0.244	9.388	-3.826	2.14	1.587	-0.427	-3.845	5.553	10.57	3.524	0	0	-0.061	-10.308	0.048	-1.949	-0.305	0.305	-0.916	1.28	10.314	3.694	0.854	-0.977	0.793	-0.184	8.394	-0.026	0.305	-0.916	-4.089	1510067319
-9.95	-3.208	-2.455	-1.16	2.014	-0.732	9.881	-2.694	2.894	1.587	-0.427	-3.845	6.249	10.844	3.451	-0.244	-1.282	1.038	-11.966	-1.087	-1.354	-1.038	2.319	-0.793	1.656	10.741	3.661	1.099	-0.977	0.671	5.349	12.17	1.084	0.305	-0.427	-0.183	1510067320
-10.168	-3.201	-2.872	-0.61	0.488	-0.366	10.034	-2.407	3.541	1.343	-0.122	-3.906	7.175	10.684	3.425	-0.305	-1.404	1.953	-11.673	-1.212	-1.363	-1.343	0.732	-1.404	1.998	10.86	2.705	0.732	-0.122	0.793	4.494	11.922	2.086	-0.732	2.747	-0.427	1510067320
-9.497	-3.085	-3.476	-1.099	1.038	-0.61	9.903	-2.172	4.075	1.526	0.854	-2.991	8.089	10.777	3.494	-0.671	-0.122	2.563	-11.673	-1.212	-1.363	-0.427	-1.038	-1.038	2.292	11.003	2.19	0.671	0.854	0.61	0.44	10.214	-0.689	-0.305	-0.671	-0.549	1510067320
-9.612	-3.275	-3.457	-1.038	-0.061	-0.427	10.392	-1.605	4.558	1.526	0.854	-2.991	8.518	10.63	3.319	-1.282	-0.061	3.784	-9.936	-2.876	-0.607	-1.038	-0.061	-0.671	1.174	10.451	1.787	0.122	1.282	0.793	0.228	10.241	-1.235	0.366	-0.61	-1.465	1510067320
-9.625	-2.761	-3.17	-1.099	0	-0.183	10.392	-1.605	4.558	1.709	0.61	-3.296	9.075	10.805	3.498	-1.831	-2.075	5.249	-9.854	-2.817	-0.91	-0.793	0	-0.793	-0.031	10.453	1.468	-0.305	1.038	1.404	1.908	10.141	-0.126	0.122	1.953	-1.404	1510067320
-9.188	-2.643	-2.842	-0.488	0.427	0	9.636	-0.444	4.895	2.136	1.221	-3.235	10.027	11.105	3.08	-2.38	-3.54	6.897	-9.3	-2.346	-1.2	-0.122	0.183	-0.488	0.328	10.66	1.711	0.061	0.671	1.709	0.548	10.208	-0.199	0.061	1.587	-1.465	1510067320
-8.604	-2.462	-2.791	-0.305	0.305	0.061	9.071	0.221	4.741	2.441	0.183	-3.052	11.094	10.666	2.698	-2.625	-3.479	8.362	-8.857	-2.421	-1.241	-0.305	0.549	-0.305	1.081	10.313	1.776	0.305	0.427	1.77	-0.029	9.893	-0.49	0.488	-0.366	-1.892	1510067320
-8.345	-2.201	-2.83	-0.122	0.488	0.122	8.576	1.086	4.371	2.197	-1.465	-2.747	11.609	9.562	2.412	-1.953	-3.296	9.399	-8.75	-2.519	-1.485	-0.183	0.916	-0.061	1.494	9.601	1.768	-0.244	0.305	2.38	1.604	9.639	-0.194	0.488	0.244	-1.831	1510067320
-8.776	-2.151	-3.064	0.122	0	-0.061	8.862	2.656	3.356	2.197	-1.465	-2.747	12.295	8.995	2.53	-0.854	-2.319	9.827	-8.75	-2.519	-1.485	0.122	0.916	0	2.049	9.781	1.613	-1.648	-0.366	3.54	2.128	9.382	0.05	0.183	1.038	-1.404	1510067320
-8.996	-2.131	-2.918	0.366	-0.366	-0.122	9.42	3.263	3.193	-0.427	1.953	-1.221	12.151	7.825	1.676	-0.183	-0.854	9.46	-8.874	-2.448	-2.135	0.183	0.793	0.122	3.138	9.787	2.426	-2.869	-1.404	4.578	1.791	9.293	-0.011	0	0.488	-0.977	1510067320
-9.399	-1.943	-2.809	0.916	-0.061	0.122	8.416	3.402	2.491	-1.343	2.014	-1.038	11.347	6.117	1.304	1.099	-0.305	8.24	-9.253	-2.775	-2.539	0.305	0.916	0.488	4.382	10.404	2.591	-3.662	-1.892	5.554	1.903	9.449	0.09	0.061	-0.183	-0.549	1510067320
-9.6	-1.784	-3.131	0.916	-0.061	0.122	8.905	3.579	2.615	-1.587	1.77	-0.61	10.561	4.015	1.205	2.441	-0.977	6.104	-9.253	-2.775	-2.539	0.427	0.427	0.549	5.376	10.505	3.553	-4.578	-3.174	6.287	1.659	9.629	-0.117	0.122	-0.549	-0.366	1510067320
-9.475	-1.968	-3.098	0.427	-0.427	0.122	8.969	3.305	3.506	-1.587	1.77	-0.61	10.14	2.211	0.901	2.319	-0.916	3.54	-9.819	-1.982	-2.829	0.61	0	0.488	6.2	9.612	3.905	-4.456	-2.075	6.775	1.19	9.783	-0.225	0.061	-0.427	-0.488	1510067320
-9.264	-2.029	-2.879	0.366	0.061	0.244	8.775	3.132	4.158	-1.099	2.136	0.122	10.173	0.804	0.24	2.075	-1.282	1.343	-10.204	-1.116	-3.161	0.793	0	0.549	7.227	8.61	3.72	-4.272	-1.831	7.141	0.632	9.929	-0.39	0.122	-0.488	-0.488	1510067320
-8.85	-1.979	-2.944	0.61	1.038	0.183	7.849	2.601	4.221	-1.16	0.793	0.977	10.497	-0.287	0.473	1.648	1.16	-0.061	-10.204	-1.116	-3.161	0.854	-0.671	0.61	8.799	7.065	4.193	-3.357	-0.061	6.348	0.517	9.989	-0.481	0.305	-0.61	-0.427	1510067320
-9.032	-2.379	-3.068	0.977	0.488	0	7.849	2.601	4.221	-1.16	0.793	0.977	9.971	-0.833	0.575	0.977	2.441	-1.282	-9.756	-0.484	-2.929	0.244	-1.038	0.732	9.184	5.467	4.238	-3.357	3.662	6.104	0.447	10.072	-0.675	-0.061	-1.16	-0.488	1510067320
-9.465	-2.188	-2.754	0.977	0.305	0	8.9	0.872	3.448	-1.221	-0.183	1.831	9.092	-0.345	0.517	0.122	3.296	-2.136	-9.845	-0.991	-2.318	-0.183	-1.404	0.305	8.626	4.811	3.979	-3.845	5.554	5.249	0.356	9.818	-0.852	-0.061	-0.671	-0.488	1510067320
-9.739	-1.823	-2.796	0.732	0.549	0.061	8.534	0.471	2.201	-1.648	1.526	2.075	7.863	0.298	-0.057	-0.732	5.615	-2.686	-9.845	-0.991	-2.318	-0.061	-1.099	0.366	6.42	4.036	3.972	-3.662	4.822	4.089	0.172	9.966	-0.462	0	-0.916	-0.549	1510067320
-9.599	-1.617	-2.932	0.305	0.427	0.122	7.189	0.325	2.052	-1.953	3.662	1.709	6.656	0.725	0.315	-0.549	5.615	-3.174	-9.884	-1.251	-2.03	0.305	-1.099	0.427	4.703	2.102	4.465	-3.662	3.235	3.601	0.884	10.075	-0.011	-0.183	-0.977	-0.488	1510067320
-9.449	-1.738	-2.841	0.244	0	0	6.726	0.546	3.391	-2.563	3.235	1.404	5.812	0.994	1.065	-0.488	4.761	-3.296	-9.451	-0.83	-1.261	0.488	-1.099	0.427	4.841	0.615	5.223	-3.357	3.174	2.563	1.503	9.795	-0.206	-0.305	-0.183	-0.488	1510067320
-9.165	-1.714	-2.707	0.122	-0.061	-0.061	6.154	0.385	3.705	-2.38	2.747	1.221	5.952	1.54	2.187	-0.549	4.517	-3.418	-9.451	-0.83	-1.261	0.61	-0.732	0.305	4.394	-0.269	5.749	-2.991	2.502	1.892	0.935	9.769	-0.343	-0.183	0.244	-0.366	1510067320
-9.221	-1.771	-2.723	-0.061	-0.122	-0.061	6.103	0.214	4.383	-2.38	2.747	1.221	6.648	2.251	3.594	-0.061	3.479	-2.625	-9.411	-0.437	-1.175	0.488	-0.244	0.122	3.926	-1.305	6.426	-2.502	1.221	1.526	0.682	9.862	-0.048	-0.305	-0.244	-0.488	1510067320
-9.409	-1.763	-2.783	-0.244	-0.122	-0.122	6.202	0.072	4.962	-2.502	2.319	0.244	7.367	2.622	4.779	0.305	2.136	-1.099	-9.543	-0.334	-1.075	0.427	-0.488	0.183	4.106	-1.891	6.952	-1.953	0.427	0.916	1.164	9.807	-0.122	-0.305	0.061	-0.305	1510067320
-9.301	-1.983	-2.693	-0.366	-0.244	-0.061	5.99	0.275	5.387	-2.197	1.709	-0.61	6.946	2.247	5.515	-0.061	1.465	-0.061	-9.543	-0.334	-1.075	0.305	-0.244	0.061	4.558	-2.085	7.12	-1.404	0.244	0.549	0.714	9.863	-0.141	-0.305	0.122	-0.244	1510067320
-9.149	-2.138	-2.518	-0.244	-0.305	0	5.486	0.11	5.932	-1.953	1.404	-0.854	6.556	1.838	6.033	-0.061	1.831	-0.183	-9.434	-0.178	-0.943	0.183	0.061	-0.061	4.864	-2.198	7.337	-1.038	0.061	0.549	0.358	9.843	-0.141	-0.244	0.183	-0.366	1510067320
-9.171	-2.285	-2.355	-0.183	-0.122	0	5.846	-0.267	6.56	-1.526	1.526	-0.793	6.265	1.573	6.283	0.061	1.099	-0.61	-9.719	-0.384	-1.001	0.061	0.305	-0.061	5.241	-2.323	7.373	-0.671	0	0.488	0.589	9.843	0.06	-0.244	0.305	-0.305	1510067321
-9.192	-2.363	-2.32	-0.122	-0.122	0	5.095	-0.163	7.373	-0.977	1.892	0.427	6.154	1.894	6.651	0.183	1.587	-1.038	-9.719	-0.384	-1.001	0.122	0	-0.061	5.48	-2.342	7.589	-0.427	0.061	0.366	0.473	9.877	0.268	-0.305	0.305	-0.183	1510067321
-9.282	-2.515	-2.376	0.061	-0.183	0	4.366	-0.508	7.648	-0.977	0.366	0.732	6.217	2.153	7.183	0.427	0.427	-0.916	-9.762	-0.379	-1.211	0	0.244	0	5.373	-2.595	7.534	-0.244	0.061	0.122	0.144	9.849	0.328	-0.244	-0.061	-0.122	1510067321
-9.258	-2.491	-2.327	0.061	-0.122	0	4.761	-1.15	7.452	-0.61	0.977	0.854	6.763	2.341	7.514	-0.061	0.732	-0.732	-9.8	-0.483	-1.336	-0.061	0.122	-0.061	5.31	-2.433	7.582	0.061	0.061	0.061	0.095	9.85	0.362	-0.244	0.061	-0.122	1510067321
-9.417	-2.519	-2.334	0.244	-0.305	0	4.843	-1.415	8.21	-0.305	0.732	0.488	6.834	2.578	7.424	-0.061	-0.488	-0.366	-9.823	-0.334	-1.339	0.305	-0.183	-0.061	5.441	-2.44	7.656	0.183	0.122	0	-0.108	9.86	0.423	-0.244	-0.061	-0.122	1510067321
-9.38	-2.339	-2.184	0.183	-0.183	-0.061	5.109	-1.531	8.527	-0.244	-0.122	0.366	6.907	2.665	7.391	0.244	-1.526	0.244	-9.893	-0.275	-1.354	0.183	0	0	5.542	-2.452	7.863	0.244	0.061	-0.244	-0.108	9.897	0.551	-0.122	-0.122	-0.061	1510067321
-9.347	-2.232	-2.085	0.183	-0.183	-0.061	5.28	-1.519	8.169	-0.244	-0.122	0.366	6.851	2.513	6.789	0.488	-2.136	0.122	-9.893	-0.275	-1.354	0.183	0	0.061	5.408	-2.366	7.778	0.427	0.183	-0.305	0.075	9.892	0.575	-0.183	-0.183	-0.061	1510067321
-9.438	-2.236	-2.058	0.122	-0.427	-0.061	5.625	-1.796	8.219	0.061	0.244	0.183	7.947	3.145	6.796	1.038	-1.77	0	-9.82	0.03	-1.267	0.305	-0.244	0.061	5.361	-2.121	7.923	0.244	0	-0.244	0.408	9.86	0.532	-0.183	-0.183	0	1510067321
-9.479	-2.19	-1.852	0	-0.305	-0.122	5.783	-1.998	8.823	0.732	0.183	-0.305	8.778	3.973	7.686	0.549	-1.526	0.854	-9.82	0.03	-1.267	0.183	-0.122	0	5.199	-2.23	7.952	0.183	-0.183	-0.61	0.679	9.832	0.645	-0.183	0.061	0.122	1510067321
-9.539	-2.139	-1.785	0	-0.122	-0.061	5.995	-2.168	8.094	2.075	-0.488	-0.977	9.317	3.73	7.344	0.427	-1.892	1.892	-9.841	-0.037	-1.221	0.183	-0.122	0	5.034	-2.44	7.934	0.305	-0.549	-0.732	0.727	9.796	0.708	-0.122	0.061	0.244	1510067321
-9.482	-2.089	-1.756	-0.183	-0.122	-0.061	6.696	-2.038	7.919	2.075	-0.488	-0.977	10.292	3.431	6.905	-0.244	-0.977	2.563	-9.794	0.261	-1.242	0.061	-0.122	-0.061	5.237	-2.341	7.898	0.427	-1.038	-0.427	0.349	9.871	0.695	-0.061	0.305	0.305	1510067321
-9.467	-2.091	-1.717	-0.366	0.061	0	6.173	-1.778	7.827	1.343	-0.061	-0.916	9.673	2.521	6.163	-0.244	-0.977	2.563	-9.745	0.681	-1.151	-0.183	-0.183	-0.122	5.888	-2.247	7.997	0.427	-0.732	-0.183	0.115	9.889	0.78	0	0.183	0.244	1510067321
-9.363	-2.011	-1.713	-0.427	0.183	-0.061	5.509	-1.489	7.1	1.221	-0.061	-0.244	9.716	1.651	4.944	0.366	-0.183	2.625	-9.745	0.681	-1.151	-0.488	-0.122	-0.061	5.795	-2.316	7.802	0.427	-0.671	0.305	0.095	9.772	0.758	0.305	0.061	0.183	1510067321
-9.204	-2.017	-1.857	-0.793	0.366	-0.183	5.509	-1.489	7.1	1.221	-0.061	-0.244	9.398	1.023	4.973	0.916	0.549	2.441	-9.865	0.833	-1.113	-0.732	-0.122	-0.122	6.014	-2.46	7.668	0.671	-0.61	0.732	0.202	9.842	0.683	0.244	0.305	0.122	1510067321
-9.259	-2.017	-2.066	-1.038	0.427	-0.366	5.306	-1.425	6.22	1.953	-1.282	0.61	9.079	0.469	5.254	1.16	0.61	2.625	-9.857	0.745	-1.141	-1.038	-0.244	-0.183	6.193	-2.585	7.397	0.977	-0.244	1.099	0.187	9.788	0.557	0.366	0.366	0.061	1510067321
-9.082	-1.909	-2.353	-1.526	1.038	-0.61	5.313	-1.196	6.18	2.258	-0.793	0.61	9.118	0.287	5.217	1.404	0.732	3.235	-9.857	0.745	-1.141	-1.465	-0.183	-0.244	5.991	-2.793	7.163	1.465	-0.427	1.465	0.031	9.826	0.569	0.549	0.488	0.061	1510067321
-9.014	-1.534	-2.866	-2.014	1.099	-1.099	4.761	-0.915	6.962	2.258	-0.793	0.61	9.113	0.236	4.768	2.197	0.366	3.601	-9.938	0.685	-1.334	-1.892	-0.183	-0.366	5.914	-2.95	6.892	1.892	-0.732	1.709	-0.261	9.918	0.242	0.427	0.305	-0.244	1510067321
-8.934	-1.577	-3.265	-2.441	0.244	-1.587	5.503	-0.87	6.781	2.502	-2.319	0.671	9.134	-0.054	4.445	2.563	0.488	4.028	-9.562	-0.022	-1.223	-2.563	-0.61	-0.427	6.295	-2.461	6.404	2.258	-1.038	2.014	-0.343	9.981	0.311	0.427	0.305	-0.549	1510067321
-9.195	-1.732	-3.58	-2.808	0.061	-1.526	5.791	-0.63	6.234	2.441	-0.793	2.075	8.815	-0.508	4.21	3.052	0.122	4.272	-9.562	-0.022	-1.223	-2.93	-0.427	-0.366	6.807	-1.918	6.233	2.686	-1.16	2.136	0.456	9.865	0.398	0.244	0.793	-0.61	1510067321
-9.583	-1.751	-4.131	-2.808	-0.183	-1.465	5.791	-0.63	6.234	2.441	-0.793	2.075	8.415	-0.849	4.393	3.479	0.366	4.456	-10.149	-0.77	-1.491	-2.93	-0.183	-0.488	7.337	-1.976	6.307	3.296	-1.038	2.136	1.529	9.698	-0.351	0.488	1.953	-0.244	1510067321
-9.317	-1.814	-4.118	-2.869	-0.488	-1.465	6.113	-1.29	5.404	2.38	-1.099	2.441	8.12	-1.282	4.792	3.906	-0.488	4.028	-9.814	-1.272	-1.385	-3.174	-0.854	-0.488	7.313	-1.439	6.338	3.723	-1.221	2.441	1.041	10.066	-0.559	0.366	2.197	-0.122	1510067321
-9.454	-1.774	-3.833	-3.052	-0.671	-1.16	6.304	-1.352	5.252	2.258	-1.648	2.625	8.196	-1.565	4.497	4.089	-1.16	3.418	-9.814	-1.272	-1.385	-3.113	-0.549	-0.488	7.65	-0.528	6.369	4.15	-1.526	2.93	0.3	10.088	-0.636	0.244	2.075	-0.244	1510067321
-9.336	-1.672	-3.572	-2.93	-0.305	-0.916	6.328	-1.042	5.53	2.502	-1.404	2.93	8.314	-1.516	3.853	4.7	-1.831	2.869	-9.329	-1.586	-1.258	-3.052	-0.061	-0.366	7.839	-0.392	6.443	5.066	-0.977	2.625	0.409	9.945	-0.706	0.183	1.77	-0.488	1510067321
-9.129	-1.593	-3.917	-2.93	0.061	-0.854	6.639	-0.633	5.4	3.235	-1.282	2.869	8.313	-1.297	3.019	5.005	-1.038	2.502	-9.057	-1.27	-1.309	-3.052	0.366	-0.122	7.708	-0.494	5.979	5.737	-0.732	2.502	1.25	9.906	-0.557	-0.061	1.953	-0.427	1510067321
-9.193	-1.58	-4.18	-2.991	-0.549	-0.854	7.375	-0.609	5.163	3.784	-1.648	2.747	7.54	-1.079	3.421	5.127	-1.953	1.892	-9.251	-1.16	-1.347	-3.296	0.183	-0.366	7.657	-0.293	5.399	6.348	-0.732	2.258	1.824	9.941	-0.62	-0.183	2.075	-0.244	1510067322
-9.197	-1.339	-4.776	-3.54	-0.244	-0.916	7.307	-0.304	4.249	3.784	-1.648	2.747	6.686	-1.011	3.181	5.005	-2.747	1.221	-9.251	-1.16	-1.347	-3.662	0.854	-0.061	7.283	0.139	4.893	7.019	-0.916	1.709	1.626	9.979	-0.726	-0.305	2.258	0.122	1510067322
-9.137	-1.658	-5.084	-3.601	-1.404	-0.977	7.27	0.102	3.6	3.906	-1.77	2.686	6.471	-0.605	2.823	4.944	-2.808	0.488	-9.332	-1.077	-1.523	-3.784	0.488	-0.183	7.2	-0.071	4.35	7.08	-0.427	0.916	1.077	9.991	-0.956	-0.427	2.197	0.122	1510067322
-8.63	-1.327	-5.302	-3.967	-1.526	-1.282	7.27	0.102	3.6	4.028	-2.38	2.502	7.093	-0.16	1.894	5.005	-1.77	-0.366	-9.576	-0.935	-1.8	-4.15	0.793	-0.244	7.232	0.823	4.045	6.958	-0.305	0.549	0.616	10.005	-0.958	-0.549	2.319	0.061	1510067322
-8.155	-1.396	-5.585	-4.517	-1.526	-1.77	6.027	0.636	2.884	3.723	-1.587	3.845	8.362	0.541	0.598	5.249	-2.991	-0.427	-9.732	-1.031	-2.086	-4.333	0.122	-0.427	6.985	1.538	4.198	7.202	-1.221	-0.366	0.536	9.93	-0.945	-0.61	2.686	0.122	1510067322
-8.033	-1.578	-5.832	-4.761	-1.343	-2.197	6.027	0.636	2.884	3.723	-1.587	3.845	8.995	1.213	1.077	4.7	-3.052	-0.427	-9.918	-0.713	-2.292	-4.944	0.549	-0.488	6.849	2.19	3.38	6.409	0.61	-1.465	0.353	9.839	-1.121	-0.671	3.418	0.244	1510067322
-8.067	-1.995	-6.217	-4.822	-1.953	-2.319	6.462	-0.691	3.039	4.028	-0.366	4.395	10.555	1.292	0.626	4.456	-1.892	-0.183	-10.11	-0.75	-2.586	-5.615	0.305	-0.366	7.051	3.42	3.284	6.531	-0.488	-1.953	-0.085	9.991	-1.188	-0.854	3.662	0.244	1510067322
-8.19	-2.32	-5.633	-4.761	-2.625	-2.258	7.667	-1.367	2.822	3.235	-3.845	5.432	10.043	1.811	0.591	3.784	-3.479	-0.488	-9.641	-1.107	-2.76	-5.737	-0.061	-0.732	7.351	4.516	3.021	6.104	1.465	-1.953	-0.333	10.006	-1.205	-0.977	3.906	0.366	1510067322
-8.8	-2.302	-5.24	-4.456	-3.174	-2.014	10.405	-2.283	2.802	3.235	-3.845	5.432	10.749	2.192	-1.285	3.784	-6.897	-0.916	-8.946	-2.381	-2.869	-6.104	-0.488	-0.732	7.815	6.284	3.027	7.324	1.526	-2.38	-0.426	9.899	-0.891	-1.099	4.028	0.366	1510067322
-8.458	-2.428	-4.579	-4.7	-3.174	-1.709	10.719	-2.577	3.912	3.662	0.122	5.615	12.402	3.078	-1.08	3.113	-2.808	-2.075	-8.946	-2.381	-2.869	-5.737	-0.427	-0.793	7.417	7.198	2.872	7.263	1.648	-2.136	-0.017	9.959	-0.327	-1.221	3.845	0.305	1510067322
-8.587	-1.767	-3.976	-5.554	-2.197	-1.587	12.517	-2.147	3.467	4.456	-0.916	3.601	11.226	3.848	-0.203	3.113	-2.991	-1.77	-9.711	-2.292	-3.006	-6.042	0.488	-1.465	8.551	7.986	2.796	5.92	2.014	-2.014	1.257	9.926	-0.26	-1.465	4.028	0.61	1510067322
-9.241	-1.786	-3.767	-6.226	-2.563	-2.014	10.962	-1.452	3.726	4.456	-0.916	3.601	12.75	5.081	-1.065	3.113	-2.38	-2.136	-9.923	-0.372	-3.163	-5.981	-1.221	-1.221	7.919	8.374	3.68	6.409	2.869	-2.014	1.202	9.902	0.152	-1.16	4.272	0.977	1510067322
-9.33	-2.655	-3.116	-6.226	-2.197	-1.892	12.422	-1.457	3.681	4.089	-2.563	3.601	13.014	5.719	-1.43	2.747	-1.038	-3.052	-9.845	0.458	-3.438	-6.592	-1.099	-0.671	7.183	8.704	3.094	4.639	2.93	-1.465	1.005	10.05	0.023	-1.465	3.845	0.671	1510067322
-10.164	-2.567	-2.263	-6.714	-2.502	-1.831	11.883	-1.194	4.396	3.906	-0.977	3.418	13.68	6.661	-1.136	3.662	0	-3.662	-9.221	0.013	-2.905	-6.592	-1.587	-0.671	6.544	8.862	3.17	3.723	3.418	-0.854	2.82	9.899	0.322	-1.221	5.615	0.366	1510067322
-10.713	-2.708	-2.274	-7.08	-3.662	-1.892	11.568	-1.398	3.902	3.906	-0.977	3.418	12.835	6.787	-1.022	3.662	2.93	-3.479	-10.014	-0.397	-2.469	-5.798	-1.221	-0.793	5.442	9.148	3.177	2.686	4.089	-0.854	4.585	10.052	0.573	-0.916	8.423	0.61	1510067322
-10.034	-3.225	-2.417	-6.226	-4.639	-1.709	10.919	-1.89	3.323	2.869	-2.075	3.357	11.862	7.104	-1.258	4.089	-1.038	-3.296	-10.21	0.126	-2.107	-5.127	-1.038	-0.061	4.552	9.463	2.7	2.991	4.333	-0.671	5.102	10.177	0.334	-0.122	9.644	1.099	1510067322
-9.038	-3.522	-2.268	-5.676	-4.089	-1.343	10.208	-2.663	2.844	2.625	-1.526	3.174	12.328	7.2	-1.531	3.357	2.808	-2.747	-10.465	0.031	-1.89	-5.493	-1.343	-0.244	3.814	9.607	2.994	2.502	4.395	-0.61	4.928	9.757	-1.086	0.732	9.277	1.16	1510067322
-9.156	-3.647	-1.993	-5.676	-2.38	-0.732	9.881	-3.511	2.088	2.563	-1.709	3.479	10.758	7.084	-1.492	3.235	1.343	-2.258	-10.125	0.043	-1.457	-5.249	-0.61	-0.061	3.549	9.246	2.909	2.625	4.211	-0.488	5.334	9.439	-3.005	2.563	10.01	1.77	1510067322
-9.392	-2.969	-1.554	-5.188	-2.38	-0.061	9.386	-4.158	1.829	2.808	-2.625	3.113	10.728	7.313	-1.426	3.357	1.587	-1.709	-10.204	0.695	-1.645	-5.249	-0.671	0	3.179	9.415	2.996	2.319	3.723	-0.122	2.046	10.74	-4.164	1.404	12.939	2.808	1510067322
-9.018	-2.437	-2.176	-5.615	-2.502	-0.732	9.682	-4.498	1.422	2.93	-3.357	3.113	10.313	7.189	-1.293	3.357	2.38	-1.343	-9.877	0.407	-1.859	-5.432	-0.977	0.183	3.651	9.219	3.027	2.014	3.662	-0.061	-0.69	10.853	-4.03	2.075	11.23	3.113	1510067322
-8.418	-2.979	-2.11	-5.676	-2.625	-0.977	9.629	-4.29	1.168	3.113	-3.296	2.563	9.81	6.887	-1.412	3.418	2.441	-0.977	-9.521	0.254	-1.687	-5.31	-0.488	0	3.656	8.847	2.549	1.648	3.845	0.061	-2.315	10.831	-2.79	2.563	8.118	3.235	1510067322
-8.579	-3.18	-1.653	-4.883	-2.869	-0.366	9.173	-4.047	1.257	3.418	-2.808	1.831	9.254	6.277	-1.218	3.54	3.113	-0.671	-9.341	0.318	-1.854	-5.249	-0.732	0	3.013	8.312	2.268	1.282	3.967	0.244	-2.457	10.343	-1.597	4.089	4.272	3.052	1510067322
-8.01	-2.961	-1.686	-4.761	-1.282	-0.122	8.957	-3.616	1.266	3.418	-2.625	1.587	8.405	5.752	-1.181	3.418	2.869	-0.427	-9.1	0.001	-1.696	-5.005	-0.488	0.061	2.737	7.989	2.095	1.282	4.028	0.427	-1.736	10.273	-0.807	4.456	3.296	2.869	1510067322
-8.311	-3.189	-1.615	-4.822	-1.343	-0.793	8.735	-3.155	1.403	3.418	-2.625	1.587	7.94	5.516	-1.308	3.174	3.113	-0.427	-8.955	-0.373	-1.736	-4.639	-0.549	-0.122	2.576	8.027	2.135	1.404	3.967	0.61	-0.604	9.99	0.106	3.601	5.493	1.587	1510067322
-8.642	-3.35	-0.623	-3.906	-1.892	-0.549	8.839	-3.146	1.741	3.357	-2.441	1.648	7.68	5.446	-1.099	2.93	3.052	-0.488	-8.867	-0.787	-1.625	-4.517	-0.488	-0.122	2.366	7.864	2.129	1.709	3.967	0.549	0.348	9.793	0.656	2.38	6.653	0.549	1510067322
-8.534	-3.035	-0.358	-2.441	-0.488	0.305	8.926	-2.966	1.992	3.235	-2.502	1.526	7.456	5.635	-0.895	2.625	2.991	-0.549	-8.936	-1.235	-1.546	-3.662	-0.366	-0.122	1.942	8.074	2.256	1.709	3.967	0.732	-0.41	8.926	-0.531	2.136	4.822	0.061	1510067322
-8.903	-2.891	-0.746	-1.892	-0.305	-0.122	8.872	-2.537	2.243	3.052	-2.258	1.099	7.607	6.222	-0.796	2.38	2.625	-0.61	-8.961	-1.171	-1.499	-2.93	-0.183	-0.061	2.077	8.509	2.722	1.831	3.662	0.671	-0.012	8.683	-0.621	2.686	4.333	-0.549	1510067323
-9.948	-1.956	-0.347	-0.61	-0.488	0.122	9.325	-2.446	2.352	2.747	-2.319	0.916	8.123	6.921	-0.569	2.319	0.977	-0.549	-9.311	-1.041	-1.529	-2.502	-0.366	-0.244	2.285	8.981	2.955	1.831	2.869	0.488	2.984	9.605	-0.083	0.916	2.075	-0.122	1510067323
-11.649	-2.863	-1.286	-2.014	0.244	-0.122	9.325	-2.446	2.352	2.441	-1.587	1.099	9.117	7.279	-0.397	2.136	1.16	-0.183	-9.593	-0.55	-1.302	-2.38	-0.122	-0.488	2.412	9.149	3.273	1.465	2.38	0.427	3.947	10.037	0.297	-0.183	-0.549	0.854	1510067323
-10.499	-3.791	-2.018	-2.319	1.038	-1.038	9.697	-3.698	2.651	2.136	-0.977	1.038	9.738	7.657	-0.623	2.197	0.427	0	-11.208	-0.585	-1.032	-2.93	0.854	-0.732	2.562	9.94	3.076	1.099	1.953	0.61	0.824	10.033	-2.304	0.061	-1.221	-0.366	1510067323
-10.145	-4.09	-1.524	-0.916	-1.709	-1.099	9.42	-5.176	2.757	1.465	-0.366	1.465	10.219	7.681	-0.957	2.197	0.732	-0.061	-11.186	-0.983	-0.457	-2.686	-0.977	-1.038	3.037	10.799	2.283	0.854	1.16	0.488	4.161	11.106	0.861	-1.77	5.127	-3.296	1510067323
-9.526	-4.235	-2.324	-2.136	0.61	-0.549	9.205	-5.936	2.498	1.343	-1.038	1.16	10.231	7.424	-1.419	1.77	1.099	-0.061	-11.17	-2.415	0.117	-2.441	-0.977	-0.977	2.661	11.129	1.335	0.427	2.075	0.549	2.787	11.353	-0.017	-2.625	2.686	-1.404	1510067323
-9.31	-3.785	-2.888	-2.197	1.038	0.305	9.205	-5.936	2.498	1.343	-1.038	1.16	10.178	7.339	-1.96	1.038	1.282	-0.244	-10.679	-2.529	0.76	-1.526	0.305	-0.549	2.428	11.795	1.122	0.366	2.625	0.671	-1.096	10.159	-0.112	0.122	0.854	-1.77	1510067323
-9.378	-2.818	-2.606	-2.258	0.793	0.366	8.131	-6.7	3.738	1.221	-1.099	0.183	10.057	7.296	-2.829	1.099	1.282	-0.366	-10.609	-1.53	0.311	-1.709	-0.549	0	2.582	11.653	1.76	0.793	1.648	0.427	-0.906	9.878	-1.505	0.366	-1.465	-2.38	1510067323
-7.833	-1.605	-2.479	-2.258	2.319	-0.549	7.162	-6.06	3.955	1.892	-1.038	-0.061	9.874	6.739	-3.263	1.77	0.854	-0.122	-9.868	-1.355	-0.029	-2.258	-0.366	0.061	2.885	10.615	1.822	0.61	1.038	0.366	1.345	10.068	-1.408	-0.244	1.282	-2.563	1510067323
-8.501	-2.327	-3.079	-2.686	1.099	-0.977	6.609	-5.186	3.537	1.892	-1.038	-0.061	9.539	5.568	-2.517	1.953	1.282	0.061	-8.906	-1.325	0.002	-2.625	0.061	0.244	2.763	9.07	1.37	0.183	1.343	0.488	0.97	9.621	-1.442	0.305	2.258	-2.747	1510067323
-8.415	-3.003	-3.183	-2.502	0.366	-0.549	6.513	-4.553	2.899	2.197	-1.099	-0.122	9.001	4.546	-1.609	1.77	1.404	0.305	-8.489	-1.866	-0.12	-2.686	0.122	0.366	2.407	7.809	0.91	0.122	2.075	0.854	0.872	9.594	-0.06	-0.427	1.892	-2.625	1510067323
-8.323	-3.024	-3.486	-2.136	-0.122	-0.671	6.263	-4.029	2.623	2.136	-1.221	-0.305	8.545	4.101	-1.335	1.587	1.526	0.427	-8.268	-2.204	-0.095	-2.197	0.61	0.549	2.175	7.46	0.699	0.244	2.258	0.916	0.294	9.367	-0.184	-0.183	1.404	-2.319	1510067323
-8.197	-2.751	-3.592	-1.709	-0.122	-0.793	6.588	-3.819	2.617	2.136	-1.709	-0.61	8.201	4.231	-1.566	1.282	1.709	0.427	-8.641	-2.43	-0.56	-2.136	0.427	0.549	2.254	7.873	0.674	0.366	2.014	0.977	0.321	9.446	-0.139	-0.366	1.099	-2.319	1510067323
-8.341	-2.347	-3.594	-1.465	-0.549	-0.671	7.021	-3.634	2.908	2.258	-1.648	-0.732	8.071	4.693	-1.829	0.977	1.77	0.244	-8.745	-2.519	-0.877	-2.014	0.305	0.61	2.683	8.611	0.773	0.427	1.892	0.732	-0.085	9.455	-0.234	-0.427	0.977	-2.136	1510067323
-8.882	-2.34	-3.173	-1.221	-1.099	-0.183	7.351	-3.156	3.334	1.892	-1.343	-0.977	8.102	5.18	-1.891	0.793	1.709	0	-8.482	-2.702	-1.038	-1.709	-0.122	0.671	2.754	9.075	0.975	0.305	1.648	0.549	-0.2	9.327	-0.389	-0.244	0.671	-2.197	1510067323
-8.996	-1.312	-3.001	-0.732	-0.305	0.061	7.351	-3.156	3.334	1.892	-1.343	-0.977	8.476	5.599	-1.589	0.671	1.587	-0.122	-8.646	-2.868	-1.071	-1.282	0.366	0.61	2.212	9.323	1.239	-0.244	1.648	0.61	0.201	9.457	-0.31	-0.366	0.488	-2.075	1510067323
-9.276	-1.197	-3.834	-1.221	-0.488	-0.183	7.954	-1.694	3.665	1.648	-0.977	-1.099	9.094	6.05	-1.129	0.366	0.854	-0.061	-8.798	-2.219	-1.225	-0.916	0.549	0.793	2.126	9.654	1.66	-0.366	0.977	0.61	1.292	9.477	-0.145	-0.61	1.099	-1.77	1510067323
-10.363	-1.741	-4.797	-2.991	-0.305	0.122	8.55	-1.89	3.524	0.854	0	-0.854	9.7	6.523	-0.975	0	0.427	0	-10.664	-1.613	-1.341	-0.977	2.258	0.916	2.688	10.172	2.485	-0.244	0.366	0.305	2.022	9.981	-0.56	-0.977	1.526	-1.343	1510067323
-11.733	-3.742	-4.621	-2.625	-1.892	0.366	9.408	-2.833	3.319	0.854	0	-0.854	10.011	7.137	-0.87	-0.122	-0.183	-0.305	-12.227	-0.108	-1.19	-0.61	1.526	0.732	4.049	11.072	3.284	-0.183	-0.916	-0.061	1.47	10.732	-0.361	-1.404	2.197	-0.427	1510067323
-10.91	-5.302	-3.667	-1.404	-2.502	0.305	11.141	-4.728	2.891	0.61	-0.305	0	10.274	7.455	-0.319	-0.122	0.122	-0.732	-13.225	0.191	-1.224	-1.038	0.549	0.549	4.431	11.175	3.931	0.122	-0.793	-0.427	2.348	11.874	0.111	-1.587	1.465	0.977	1510067323
-9.654	-5.388	-2.08	0	-2.808	0.244	11.59	-5.715	2.595	-0.366	0.61	0.427	10.034	7.187	0.146	-0.183	0.793	-0.793	-12.157	-0.057	-0.794	-0.427	-1.221	0.366	3.432	9.991	4.18	0.061	0	-0.427	4.194	11.666	0.88	-1.648	0.793	3.174	1510067323
-9.836	-4.396	-1.395	-0.244	-1.77	0.366	10.282	-4.965	2.598	-0.366	0.61	0.427	9.512	6.809	0.095	-0.061	0.916	-0.183	-10.481	-0.045	0.151	-0.305	-0.183	-0.183	1.549	8.455	4.319	0	1.16	-0.061	3.35	11.52	0.508	-0.732	2.563	5.005	1510067323
-10.131	-3.912	-1.817	-0.244	-1.953	0.244	8.79	-3.85	2.414	-0.305	0.793	0.061	8.811	6.704	-0.092	0.122	0.427	0.427	-9.74	0.482	0.512	0.122	-0.244	-0.488	0.433	8.038	4.417	0.244	0.671	0.366	-1.347	12.871	-0.618	-1.221	1.099	4.7	1510067323
-8.238	-3.827	-1.282	-0.305	-1.343	0.061	8.19	-3.269	2.049	-0.061	0.854	0.061	8.307	6.932	0.048	0.061	-0.244	0.549	-9.727	0.648	0.108	-0.305	-0.061	-0.427	1.139	8.544	3.999	0.671	-0.061	0.244	-2.283	12.383	-0.073	0.671	-0.916	4.7	1510067323
-7.768	-3.034	-0.737	-0.244	-1.343	0.244	8.229	-3.194	1.847	0	1.099	0.305	7.974	6.647	0.28	-0.183	-0.427	0.549	-9.093	0.745	-0.231	-0.122	0.061	-0.366	2.231	8.638	3.775	0.793	-0.305	0	-0.92	10.946	0.645	1.404	-0.61	5.066	1510067323
-7.528	-2.663	-0.404	0	-0.793	0.244	8.15	-3.12	1.762	0.366	0.793	0.122	7.897	5.975	0.595	-0.366	0.305	0.305	-8.67	0.522	-0.578	-0.122	-0.183	-0.427	2.389	7.876	3.484	0.549	-0.061	0.122	-0.193	10.276	1.433	1.343	1.709	4.7	1510067324
-7.433	-2.614	-0.007	0.244	-0.305	0.244	7.582	-2.761	1.654	0.366	0.854	-0.122	7.626	5.334	1.028	-0.549	0.549	0.183	-8.443	0.371	-0.726	0.061	0	-0.549	2.384	7.278	3.187	0.366	0	0.244	-0.389	9.268	1.415	1.953	3.357	4.211	1510067324
-6.984	-1.976	0.226	0.305	0.427	0.244	7.247	-2.552	1.924	0.366	0.854	-0.122	7.705	5.071	1.361	-0.488	0.305	0	-8.412	0.718	-0.962	0.183	0.061	-0.427	2.615	7.208	3.009	0.427	-0.061	0.122	-2.107	8.012	0.281	1.709	2.38	3.174	1510067324
-6.851	-1.146	0.164	0.366	1.953	0.305	7.078	-2.262	2.025	0.183	0.671	-0.183	8.258	5.094	1.146	-0.549	0.854	0.061	-8.453	0.87	-1.254	0.061	-0.061	-0.305	2.955	7.313	3.068	0.427	-0.183	0	-3.515	6.924	0.12	2.197	-0.916	1.953	1510067324
-8.708	-0.645	-0.095	-0.671	2.319	0.549	7.132	-2.262	2.412	0	0.61	0	8.515	4.89	1.159	-0.549	0.977	0.061	-8.363	0.847	-1.512	0	-0.122	-0.488	3.407	7.466	3.201	0.305	-0.122	0.061	-3.015	6.442	0.273	3.113	-3.418	0.244	1510067324
-10.342	-1.96	-1.056	-0.061	0.732	0.793	7.27	-2.463	3.018	0.061	0.977	0.244	8.832	4.573	1.449	-0.061	0.244	0.244	-8.026	1.091	-1.426	0	0.122	-0.488	3.602	7.144	3.267	0.366	-0.183	0.122	-0.086	6.515	-0.019	2.991	-3.906	-2.075	1510067324
-12.106	-0.951	0.534	1.77	-1.221	0.61	7.803	-2.669	3.33	0.366	0.916	0.427	9.467	4.356	1.546	-0.122	1.404	0.488	-8.71	0.579	-1.367	-0.366	0.244	-0.427	3.241	7.139	3.04	0.488	-0.366	0.427	10.439	9.598	0.197	1.038	-2.319	-0.854	1510067324
-12.033	-1.536	-0.918	0.366	-2.502	0.854	8.236	-3.138	3.796	0.488	0.854	0.549	9.599	4.523	1.711	-0.061	0.671	0.671	-8.787	-0.403	-1.774	-0.427	0.244	-1.16	3.168	7.704	2.985	0.61	-0.183	0.854	13.939	11.563	-2.266	-0.854	3.845	3.54	1510067324
-11.915	-3.244	-0.998	-0.549	1.16	0.183	8.675	-3.659	4.268	0.488	0.854	0.549	10.359	5.49	1.561	-0.061	0.671	0.549	-10.409	-0.359	-1.699	-0.061	3.174	-0.793	3.998	9.283	2.653	0.732	-0.122	1.038	-0.054	8.68	-0.818	-0.061	-1.953	0.061	1510067324
-12.024	-5.146	-1.534	1.038	-2.991	-0.244	8.903	-4.096	4.693	0.305	1.099	0.793	10.88	6.668	1.202	-0.061	1.282	0.183	-13	-0.079	-2.126	0.061	0.244	-0.427	5.83	11.591	2.729	1.038	-0.305	0.305	2.76	11.422	2.924	-7.141	-1.953	-4.883	1510067324
-7.991	-3.572	-1.394	-0.732	2.686	-0.427	8.817	-4.615	5.018	0.427	2.075	1.16	11.181	7.269	0.962	0.122	1.221	-0.61	-13.12	-0.885	-1.352	-0.671	-1.587	-0.366	6.163	12.572	2.144	0.793	0.427	0.061	7.5	13.534	2.032	-5.554	1.709	1.16	1510067324
-9.485	-4.291	-2.826	0.183	0.977	0.366	8.167	-5.088	5.44	0.427	2.075	1.16	11.116	7.086	1.459	0.061	1.831	-0.854	-10.993	-1.543	0.305	-0.183	-1.221	-0.549	4.462	11.786	1.883	0.061	2.258	0.488	-2.87	8.525	-0.772	0.732	0.122	-1.709	1510067324
-10.281	-3.43	-2.803	-0.488	1.16	0.305	7.695	-5.399	5.466	0.61	1.526	0.183	10.715	6.825	1.623	-0.427	2.93	-0.732	-11.103	-1.756	0.3	-0.427	0.427	0.366	2.366	10.57	1.346	-0.183	3.113	0.977	-0.93	10.389	-2.388	-0.793	-2.502	-1.831	1510067324
-9.822	-3.027	-2.505	-0.183	0.793	0.061	7.695	-5.399	5.466	0.61	1.526	0.183	10.715	6.825	1.623	-0.427	2.93	-0.732	-10.942	-1.773	-0.08	-0.366	0.244	0.427	2.366	10.57	1.346	-0.183	3.113	0.977	-0.93	10.389	-2.388	-0.793	-2.502	-1.831	1510067324
-8.552	-2.529	-2.147	0.305	2.014	0	7.344	-5.797	5.349	0.854	1.099	0	9.845	7.053	1.687	-0.977	3.235	-0.488	-10.36	-1.457	-0.565	-0.122	-0.122	0.244	3.171	10.238	1.873	0.488	1.343	0.671	0.065	10.775	-1.333	-0.305	0.61	-2.93	1510067324
-8.382	-2.474	-2.529	0.366	1.343	0	6.325	-4.502	5.358	0.732	1.099	-0.244	9.083	6.242	2.043	-1.16	3.723	-0.061	-9.635	-1.348	-0.64	-0.061	-0.366	0.305	3.006	8.924	1.94	0.244	1.709	0.366	0.29	9.988	-1.489	-0.061	-1.099	-2.747	1510067324
-7.965	-1.948	-2.445	0.549	0.671	-0.061	5.966	-3.354	5.643	0.732	1.099	-0.244	7.924	5.31	2.826	-1.221	3.784	-0.122	-8.702	-1.337	-0.456	-0.061	-0.427	0.183	2.499	7.625	1.723	-0.122	1.892	0.671	1.475	9.861	-0.324	-0.549	-0.793	-2.502	1510067324
-8.07	-1.57	-2.623	0.488	0.549	-0.305	5.186	-2.611	5.575	0.793	1.526	-0.427	6.976	4.701	3.18	-1.221	4.272	-0.305	-8.12	-1.296	-0.365	0.061	-0.183	0.244	2.44	6.931	1.53	-0.305	1.953	0.854	1.443	9.003	-0.684	-0.366	-1.038	-2.258	1510067324
-8.277	-1.833	-2.431	0.793	-0.122	-0.366	4.948	-2.227	5.383	0.854	1.099	-0.549	6.397	4.607	3.11	-1.16	3.845	-0.183	-7.803	-1.415	-0.421	0.061	-0.183	0.305	2.613	6.653	1.656	-0.183	1.77	0.793	1.75	8.826	-0.919	-0.183	-0.427	-2.014	1510067324
-8.765	-1.887	-2.249	0.793	-0.549	-0.183	4.948	-2.227	5.383	0.854	1.404	-0.854	6.525	4.742	3.834	-1.526	5.066	-0.366	-7.605	-1.79	-0.622	0.305	-0.488	0.122	2.631	7.175	1.665	-0.244	1.709	0.854	1.744	8.809	-0.163	-0.244	-0.427	-1.831	1510067324
-9.223	-1.616	-1.829	1.038	-1.038	0.183	5.123	-2.107	5.751	0.61	1.404	-0.916	6.34	5.024	4.485	-1.16	4.089	-1.099	-7.933	-1.889	-0.758	0.61	0.854	0.244	2.885	7.659	1.635	-0.366	1.892	0.671	2.182	8.807	0.416	-0.61	-0.488	-1.404	1510067324
-8.831	-1.087	-2.571	0.427	-0.305	0.061	4.999	-2.305	6.131	0.244	1.587	-0.977	6.325	5.664	5.095	-1.099	4.089	-1.465	-9.075	-1.379	-1.026	1.221	0	0.427	2.885	7.659	1.635	-0.366	1.892	0.671	1.704	9.045	0.044	-0.671	-0.305	-1.16	1510067324
-9.746	-2.199	-3.225	-0.244	-0.549	0.122	5.192	-2.62	6.33	0.122	0.854	-0.854	5.521	6.283	5.515	-0.732	3.113	-1.282	-10.226	-0.791	-1.152	0.977	1.099	1.16	2.885	7.659	1.635	-0.366	1.892	0.671	1.538	9.26	-0.5	-0.732	-0.366	-0.916	1510067324
-10.999	-3.707	-3.498	-0.244	-1.465	0.305	5.504	-3.548	6.343	-0.122	1.282	-0.61	5.544	7.127	6.196	0.183	2.014	-1.465	-11.8	-0.087	-1.262	0.916	-0.244	1.099	4.984	10.28	4.109	0	0.366	-0.488	2.428	10.25	0.166	-1.038	-1.16	-0.183	1510067324
-11.002	-5.231	-2.262	0.916	-2.808	0.427	5.851	-4.73	6.138	-1.038	0.793	0.61	5.564	7.265	6.843	0.854	1.465	-1.648	-12.894	0.261	-0.742	0.671	-0.671	0.977	4.764	10.401	4.437	-0.305	0.549	-0.793	3.705	11.42	1.214	-1.831	-1.465	1.282	1510067324
-9.893	-5.054	-0.842	1.831	-2.38	0	5.949	-5.615	5.962	-1.77	0.305	1.038	5.134	7.166	7.179	0.793	0.916	-1.465	-12.224	0.263	-0.2	0.671	-2.625	0.366	3.515	9.61	4.322	-0.122	0.854	-0.916	4.722	12.77	2.138	-2.441	-0.977	4.028	1510067325
-10.328	-3.475	-0.688	0.854	-0.122	-0.549	5.826	-5.876	6.083	-1.77	0.305	1.038	4.193	7.077	6.97	0.549	0.427	-1.404	-10.812	0.257	0.799	1.282	-1.282	0.061	1.861	8.908	3.884	0.061	1.465	-0.854	0.947	12.652	1.275	-1.892	-1.16	4.211	1510067325
-10.71	-3.96	-1.031	0.488	-0.916	-1.404	5.593	-6.058	6.016	-1.831	0.916	0.732	3.993	7.258	6.548	0.916	0.977	-1.465	-10.759	1.421	1.29	0.793	-1.099	0.061	0.902	8.509	3.941	0.732	1.343	-0.671	-2.554	12.654	-0.416	0.061	-1.404	3.296	1510067325
-9.274	-3.853	-0.663	0.183	-1.282	-1.77	5.514	-6.13	5.608	-2.075	0.549	1.221	3.559	7.754	6.005	1.099	1.221	-1.343	-10.731	1.249	0.998	0.427	-2.319	-0.183	1.615	9.038	4.048	0.977	0.732	-0.732	-2.199	11.696	-0.239	0.61	-1.16	3.174	1510067325
-8.05	-3.344	-0.086	-0.916	-0.366	-1.709	5.514	-6.13	5.608	-2.075	0.549	1.221	2.894	7.538	5.786	1.221	0.427	-1.038	-10.025	1.523	1.199	0.244	-2.197	0	2.111	8.976	4.049	0.732	0.671	-1.16	-0.991	10.384	0.981	0.854	0.549	2.258	1510067325
-8.379	-3.65	0.225	-0.549	-0.61	-1.648	4.771	-6.009	5.741	-2.014	0.671	1.099	3.053	7.283	5.454	1.587	0.183	-0.854	-9.131	1.361	1.348	0.183	-2.197	-0.122	1.068	8.411	3.686	0.671	1.16	-1.16	-0.932	9.091	1.53	1.77	3.662	1.404	1510067325
-7.651	-3.492	0.709	-0.183	-0.488	-1.404	4.505	-5.595	5.315	-1.587	0.61	1.099	3.35	7.081	5.123	1.404	0.61	-0.61	-8.453	1.317	1.644	0	-2.075	-0.122	0.535	7.777	3.301	0.671	0.671	-1.038	-2.448	8.492	0.668	1.282	2.991	0.061	1510067325
-7.26	-3.156	0.307	-0.61	0.732	-1.343	4.505	-5.595	5.315	-1.587	0.61	1.099	3.027	6.901	5.006	1.404	0.122	-0.244	-8.226	1.621	2.107	-0.366	-1.892	-0.061	0.493	7.605	3.303	0.977	0.549	-1.099	-2.391	7.771	0.592	2.319	0.183	-0.977	1510067325
-8.213	-3.32	-0.093	-0.916	0.244	-1.648	3.631	-5.946	5.123	-1.282	0.671	1.343	2.878	7.401	4.814	1.465	-0.183	-0.183	-8.242	1.829	2.271	-0.61	-1.709	-0.061	0.572	8.106	3.298	1.16	0.916	-1.099	0.971	8.699	2.145	1.709	0.061	-1.709	1510067325
-8.177	-3.592	-0.432	-1.343	0.671	-1.099	4.121	-6.629	5.569	-1.282	0.61	1.221	3.03	8.04	5.243	1.404	0.122	-0.183	-8.636	1.674	2.427	-1.16	-1.709	-0.122	0.742	8.887	3.437	1.282	1.038	-0.977	2.334	9.368	1.483	1.099	2.502	-1.526	1510067325
-9.111	-4.386	-0.73	-1.831	1.221	-1.465	4.121	-7.38	5.178	-1.282	0.61	1.221	3.157	8.696	5.274	1.526	-0.061	0.122	-8.715	1.406	2.73	-1.343	-1.221	-0.244	0.329	9.412	3.268	1.099	0.977	-0.916	2.025	8.959	0.544	0.183	1.221	-2.014	1510067325
-8.994	-5.908	-1.093	-0.977	1.343	-1.343	3.377	-7.752	5.432	-1.282	1.099	1.282	3.374	9.126	5.473	1.465	0.427	0.488	-9.097	0.865	2.966	-1.648	-0.916	-0.244	0.063	9.722	3.001	0.793	0.488	-0.916	-0.232	9.731	-1.183	1.953	0.793	-1.831	1510067325
-9.695	-6.105	-1.13	0.61	-0.305	-0.732	3.334	-7.656	5.644	-0.732	0.488	1.404	3.518	9.582	5.562	1.038	0.671	0.977	-9.43	-0.407	3.085	-1.526	-1.282	-0.366	-0.147	10.116	2.548	0.549	-0.122	-0.977	2.083	10.647	2.45	-0.916	0.916	-2.808	1510067325
-8.443	-4.877	-1.145	-0.061	0.549	-0.549	3.176	-7.442	5.472	-0.671	0.061	1.404	3.505	9.554	5.729	1.16	1.038	0.732	-9.324	-1.343	3.368	-0.977	-1.099	-0.671	0.072	10.756	1.705	0.427	-0.366	-0.854	2.78	11.426	1.212	-1.038	0.183	-1.099	1510067325
-8.677	-4.438	-1.665	-0.61	0.366	-0.549	2.99	-6.927	5.571	-0.732	-0.061	1.038	3.571	9.254	5.536	0.854	0.916	0.549	-9.039	-1.292	3.499	-0.366	-1.16	-0.61	0.323	10.416	1.599	0.549	-0.183	-0.977	1.232	9.831	0.072	0.061	-0.244	-0.671	1510067325
-8.514	-4.858	-1.759	-0.671	0.305	-0.732	3.189	-6.72	5.819	-0.977	0.061	0.854	3.703	8.904	5.38	0.488	1.038	0.61	-8.494	-0.943	3.663	-0.427	-0.793	-0.366	-0.072	10.086	1.915	0.488	-0.366	-0.916	1.305	9.606	-0.383	0.488	-0.183	-0.671	1510067325
-8.521	-5.316	-1.833	-0.427	-0.122	-0.549	2.888	-6.917	5.955	-0.977	1.16	0.854	3.677	8.867	5.173	0.549	0.549	0.549	-8.465	-1.005	3.703	-0.488	-0.427	-0.305	-0.045	10.056	1.804	0.305	-0.732	-0.671	1.287	9.798	-0.2	0.061	0.793	-0.854	1510067325
-8.29	-5.489	-1.773	-0.244	-0.061	-0.366	2.582	-7.041	5.876	-0.427	0	0.61	4.054	9.046	5.989	0	0.488	0.916	-8.812	-1.206	3.608	-0.305	-0.427	-0.244	0.331	10.279	1.708	0.183	-1.038	-0.671	0.898	9.831	-0.458	0	0.366	-0.671	1510067325
-8.37	-5.234	-1.805	-0.244	0	-0.366	2.644	-7.015	5.56	-0.427	0	0.61	4.364	8.751	5.774	0.122	0.916	0.793	-8.949	-1.203	3.621	-0.244	-0.488	-0.183	0.269	10.204	1.815	0.183	-1.16	-0.916	0.906	9.847	-0.273	0.427	-0.061	-0.244	1510067325
-8.372	-5.172	-1.677	-0.122	0	-0.427	2.84	-7.1	5.859	-0.549	-0.793	0.671	3.703	8.234	5.635	-0.122	1.282	0.671	-8.845	-1.274	3.736	-0.122	-0.427	-0.183	0.481	10.046	1.824	-0.061	-0.916	-0.732	0.632	9.922	-0.234	0.366	0.122	-0.183	1510067325
-8.216	-5.079	-1.578	-0.122	0.244	-0.366	2.628	-7.162	6.126	-0.122	0.732	0.244	3.894	8.214	5.807	-0.122	0.671	0.427	-8.836	-1.123	3.771	0	-0.366	-0.183	0.352	9.912	1.787	0	-0.427	-0.549	0.126	9.863	-0.516	0.61	0	-0.366	1510067325
-8.506	-5.237	-1.865	-0.244	-0.061	-0.366	2.577	-7.226	6.076	-0.183	0.671	0.183	4.011	8.112	5.59	0.061	0.427	0.366	-8.819	-0.821	3.744	-0.122	-0.183	-0.061	0.028	9.987	1.76	-0.061	-0.671	-0.488	-0.065	9.772	-0.519	0.366	-0.122	-0.488	1510067325
-8.515	-5.429	-1.631	-0.183	-0.366	-0.244	2.577	-7.226	6.076	-0.366	1.282	0.305	3.933	7.933	5.339	0	0.732	0.366	-8.848	-0.794	3.835	-0.183	-0.244	-0.061	0.304	9.734	1.899	0.061	-0.549	-0.305	0.414	9.994	-0.498	0.122	-0.061	-0.427	1510067325
-8.313	-5.233	-1.389	-0.183	-0.183	-0.061	2.306	-7.08	5.68	-0.366	0.854	0.366	4.11	8.014	5.571	-0.061	0.488	0.244	-8.856	-0.971	3.866	-0.122	-0.305	-0.122	0.52	9.676	1.955	0.183	-0.122	-0.183	0.812	9.994	-0.459	0.183	0.183	-0.122	1510067325
-8.367	-5.132	-1.287	-0.061	-0.122	0	2.499	-7.129	5.743	-0.244	0	0.183	3.994	8.214	5.699	-0.061	0.549	0.122	-8.702	-0.854	3.918	0	-0.183	-0.061	0.019	9.929	1.991	0.122	0.183	-0.183	0.62	9.726	-0.397	0.183	0.061	0	1510067325
-8.513	-5.101	-1.218	-0.061	-0.305	0	2.107	-7.299	5.776	-0.122	-0.122	0.122	3.543	8.216	5.824	-0.061	0.122	0.061	-8.679	-0.674	4.039	0	-0.061	0	-0.463	9.938	2.053	0.061	0.122	-0.061	0.938	9.788	-0.346	0.366	0.061	0.122	1510067326
-8.49	-4.925	-0.975	-0.061	-0.122	0.244	1.724	-7.57	5.678	0.061	-0.183	0.122	3.65	8.347	5.429	0.061	0.061	0.122	-8.668	-0.501	4.083	-0.122	0.061	0	-0.288	10.013	2.103	0.183	0	0.244	0.797	9.921	-0.359	0	0	0.183	1510067326
-8.642	-4.656	-0.903	0	0.122	0.549	1.724	-7.57	5.678	0.061	-0.427	0.366	3.756	8.524	5.591	0.244	0.244	0.244	-8.646	-0.202	4.175	-0.305	0.244	0.061	0.12	10.22	2.254	0.061	0.183	0.305	1.025	9.743	-0.371	0.244	-0.061	0.366	1510067326
-8.814	-4.693	-0.977	-0.183	0.244	0.732	1.745	-8.077	5.702	0.366	-1.282	0.488	3.632	8.604	5.727	0.305	-1.709	0.366	-8.628	-0.006	4.072	-0.793	0.671	0.061	-0.048	10.206	2.455	-0.061	0.366	0.244	1.236	9.678	-0.741	0	0.122	0.366	1510067326
-8.808	-4.313	-1.043	-0.488	0.061	0.916	1.297	-10.256	5.051	1.16	-2.258	0.549	4.088	8.756	5.522	0.549	-2.747	0.366	-8.698	0.355	3.89	-1.221	0.793	-0.061	-0.468	10.039	2.259	0.061	-0.305	0.488	1.273	9.823	-0.385	-0.061	0.427	0.366	1510067326
-8.85	-3.697	-1.136	-1.221	0.183	0.854	1.297	-10.256	5.051	2.441	-3.235	-0.244	5.172	9	5.575	-0.061	-0.916	1.526	-8.698	0.355	3.89	-1.221	0.793	-0.061	-0.014	9.915	2.413	0	-0.671	0.488	0.957	9.782	-0.178	-0.488	0.305	0.366	1510067326
-8.904	-3.36	-1.579	-2.075	0.122	0.549	1.384	-9.476	3.687	2.38	-3.479	-0.977	5.983	8.696	5.471	0.061	-0.427	2.625	-8.698	0.355	3.89	-1.221	0.793	-0.061	0.699	10.134	2.443	-0.122	-0.549	0.122	1.037	9.652	-0.349	-0.183	0.549	0.061	1510067326
-8.532	-3.268	-2.07	-3.052	0.122	0.183	2.082	-8.714	2.736	1.77	-3.601	-1.587	6.606	7.704	5.331	1.038	0	3.784	-9.225	0.63	2.756	-3.052	1.099	0.244	1.799	10.121	2.292	-0.488	-0.244	0.244	1.01	9.722	-0.085	-0.244	1.282	-0.183	1510067326
-8.738	-3.316	-2.524	-4.028	0.244	-0.183	2.082	-8.714	2.736	1.526	-2.258	-0.488	7.596	6.833	4.828	2.258	1.709	4.883	-9.379	0.384	2.225	-3.906	0.916	0.427	2.695	9.688	2.021	-0.793	0.671	0.244	0.857	9.756	-0.03	-0.549	1.465	-0.427	1510067326
-8.815	-3.717	-3.189	-4.333	-0.183	-0.427	1.852	-6.703	2.225	0.671	-2.686	0.488	7.645	6.082	3.986	3.54	2.502	5.249	-9.308	-0.16	1.891	-4.517	0.793	0.671	3.051	9.14	1.444	-0.977	1.526	0.488	1.114	9.759	-0.638	-0.427	1.77	-0.427	1510067326
-8.798	-4.054	-3.67	-4.395	-0.793	-0.671	2.442	-6.554	1.711	-0.122	-2.686	1.892	7.172	5.736	3.399	4.333	2.686	4.7	-9.662	-0.879	1.601	-4.944	0.854	0.854	3.003	9.105	0.788	-1.16	2.625	0.916	1.214	9.716	-0.891	0	2.747	-0.488	1510067326
-8.934	-4	-3.917	-4.395	-1.221	-0.793	2.187	-6.997	1.748	-0.305	-3.174	4.028	7.567	5.975	2.729	4.761	3.357	3.662	-10.298	-1.316	1.186	-5.127	0.183	0.977	2.879	9.548	0.628	-0.977	3.723	1.099	1.255	10.031	-0.851	-0.061	3.113	-0.427	1510067326
-8.637	-3.408	-3.967	-4.578	-1.099	-0.916	2.476	-8.037	1.751	-0.916	-4.883	5.554	6.956	6.09	2.799	5.31	2.563	2.869	-10.265	-1.852	0.932	-5.371	-0.244	1.038	2.725	10.001	0.738	0.305	5.005	0.854	0.896	10.064	-0.705	0.061	3.357	-0.366	1510067326
-8.684	-3.139	-4.293	-4.761	-1.343	-1.221	2.476	-8.037	1.751	-1.404	-5.798	6.47	7.246	6.294	2.821	5.31	2.563	2.869	-9.933	-1.759	0.768	-5.493	-0.427	1.16	1.849	10.194	0.651	0.305	5.005	0.854	0.435	9.97	-0.993	0.061	3.357	-0.366	1510067326
-8.559	-3.269	-4.475	-4.883	-1.587	-1.587	3.736	-9.74	2.192	-1.648	-7.263	7.141	7.473	6.821	2.133	6.104	3.418	1.282	-9.483	-1.873	0.595	-5.798	-0.305	1.343	0.77	9.878	0.274	0.549	6.042	1.282	0.616	9.855	-0.951	0.183	3.418	-0.61	1510067326
-8.503	-3.354	-4.669	-4.761	-1.648	-1.526	3.798	-10.282	1.738	-1.77	-6.775	7.263	7.753	7.578	1.859	5.615	4.456	0.732	-9.429	-2.253	0.428	-5.859	0	1.343	0.391	9.958	0.262	0.244	5.798	1.648	0.792	9.775	-0.985	0.122	3.723	-0.854	1510067326
-8.43	-3.502	-4.936	-4.639	-2.197	-1.648	4.256	-10.264	1.357	-1.038	-7.019	6.104	7.206	7.867	1.897	5.493	4.028	0.244	-9.518	-2.421	0.345	-5.798	-0.061	1.404	0.476	10.256	0.352	0.244	5.859	1.709	0.812	9.832	-0.992	0	3.967	-0.732	1510067326
-8.22	-3.369	-5.223	-4.639	-2.197	-1.709	4.542	-9.842	1.026	-0.427	-7.996	5.188	7.218	8.122	1.904	5.005	4.395	-0.305	-9.661	-2.639	0.234	-5.737	-0.183	1.343	0.421	10.279	0.307	0.244	5.859	1.709	0.318	9.873	-0.93	-0.061	3.845	-0.61	1510067326
-8.128	-3.293	-5.558	-4.761	-2.563	-1.831	4.542	-9.842	1.026	-0.061	-8.789	4.333	7.282	8.284	1.65	4.089	4.883	-0.366	-9.731	-2.607	0.236	-5.676	-0.427	1.282	0.057	10.115	0.236	0.061	5.798	1.404	-0.104	9.796	-1.158	0	3.296	-0.732	1510067326
-8.051	-3.439	-5.772	-4.822	-2.502	-1.892	4.59	-8.802	0.288	0.183	-9.644	3.235	7.063	8.166	1.453	3.296	4.456	-0.549	-9.781	-2.638	0.305	-5.676	-0.61	1.16	-0.257	10.052	0.233	0.061	5.432	1.343	0.333	9.921	-1.22	0.122	3.601	-0.549	1510067326
-8.003	-3.573	-5.662	-4.7	-2.563	-1.831	4.59	-8.802	0.288	0.244	-8.545	2.258	7.222	7.995	1.421	2.686	3.662	-0.732	-9.722	-2.846	0.374	-5.676	-0.793	0.977	-0.358	9.909	0.316	0.122	5.127	1.343	0.866	10.092	-1.444	-0.305	4.089	-0.122	1510067326
-8.169	-3.469	-5.611	-4.7	-2.808	-1.77	4.054	-8.603	0.803	-0.305	-7.08	1.648	7.568	7.935	1.293	2.075	3.418	-0.671	-9.536	-2.956	0.38	-5.615	-0.793	0.793	-0.486	9.871	0.324	0.183	4.944	1.282	0.406	10.056	-1.756	-0.671	4.089	0	1510067326
-8.196	-3.875	-5.334	-4.639	-3.174	-1.526	3.297	-8.653	1.102	-0.977	-5.981	1.099	7.697	7.885	1.005	1.709	2.93	-0.671	-9.191	-3.067	0.447	-5.371	-0.732	0.793	-0.622	9.859	0.345	0.305	4.639	1.404	-0.248	10.062	-1.616	-1.038	3.967	0	1510067326
-8.382	-3.811	-4.565	-4.333	-3.235	-1.099	3.088	-8.708	1.531	-1.282	-5.554	0.366	7.891	8.093	0.632	1.221	3.052	-0.61	-9.191	-3.342	0.441	-4.944	-0.549	0.793	-0.718	10.054	0.397	0.427	4.395	1.709	-0.291	10.057	-1.392	-0.977	3.784	0.061	1510067326
-8.516	-3.552	-3.866	-4.272	-2.869	-0.793	3.088	-8.708	1.531	-0.977	-5.066	-0.305	7.985	8.451	0.316	1.221	3.052	-0.61	-8.985	-3.174	0.672	-4.395	-0.122	0.977	-0.675	10.215	0.775	0.61	4.272	1.831	0.244	9.91	-0.97	-1.465	3.601	0.122	1510067326
-8.483	-3.041	-3.38	-4.272	-2.014	-0.61	3.42	-8.855	2.15	-0.793	-4.944	-0.549	7.76	8.833	0.23	0.793	2.686	-0.061	-9.689	-2.406	0.613	-4.028	0.366	0.977	-0.421	10.25	1.531	0.854	4.272	1.953	1.238	9.933	-0.475	-1.709	3.723	0.427	1510067327
-8.701	-3.121	-3.553	-4.944	-1.648	-0.549	3.42	-8.855	2.15	-0.61	-3.967	-0.244	7.375	9.25	0.219	0.854	3.113	0.366	-9.733	-1.019	0.4	-4.211	0.061	1.038	0.337	10.232	2.421	1.282	4.15	1.648	1.135	9.868	-0.394	-1.587	3.418	0.549	1510067327
-9.167	-3.479	-3.042	-5.005	-2.197	-0.61	2.857	-9.43	2.378	-0.061	-2.869	-0.183	6.661	9.188	0.34	1.282	3.54	1.099	-9.679	-0.501	0.457	-4.517	0.244	0.977	0.821	9.929	2.623	1.221	3.906	1.587	1.231	9.704	-0.595	-1.221	3.967	0.427	1510067327
-9.388	-3.504	-2.281	-5.249	-2.441	-0.488	2.552	-9.11	1.982	0.793	-3.296	-0.366	5.973	9.281	0.788	1.77	4.517	1.282	-9.274	-0.708	0.523	-4.333	0.61	0.977	0.538	9.627	2.586	0.61	4.333	1.892	3.238	9.604	0.356	-1.282	5.737	0.61	1510067327
-10.34	-3.632	-1.869	-5.676	-3.845	-0.732	2.561	-8.705	1.465	1.526	-4.639	-0.549	5.107	9.582	1.138	1.953	4.944	1.221	-9.549	-0.719	0.607	-3.906	0.916	0.854	0.071	9.538	2.866	0.488	5.005	2.197	4.8	9.812	0.139	-1.16	7.263	1.526	1510067327
-9.586	-3.845	-2.11	-4.639	-4.639	-0.854	2.561	-8.705	1.465	2.075	-5.615	-0.549	4.232	10.286	1.178	1.526	4.7	1.038	-10.495	0.062	0.476	-3.723	0.916	0.854	0.071	9.896	3.289	0.427	4.944	1.953	4	10	-1.336	0.122	6.897	1.77	1510067327
-9.349	-3.784	-1.912	-3.906	-3.235	-0.488	3.015	-9.188	0.214	2.075	-6.592	-0.366	3.255	10.593	1.064	1.221	3.052	0.732	-10.78	0.657	0.223	-4.089	-0.122	0.854	0.401	10.154	3.618	0.854	4.15	1.465	4.211	9.299	-3.082	1.16	5.737	1.221	1510067327
-9.495	-3.734	-1.586	-3.784	-3.296	0.305	3.015	-9.188	0.214	2.197	-6.897	-0.061	2.915	10.287	1.135	1.343	2.258	0.488	-10.527	0.55	0.165	-4.211	0.122	0.854	0.701	9.956	3.458	0.61	4.089	1.221	4.211	10.496	-4.497	2.93	11.658	2.136	1510067327
-9.168	-2.951	-1.744	-4.272	-2.075	0.427	3.967	-9.356	-0.425	2.319	-6.409	0.183	3.151	10.013	1.379	1.343	2.258	0.488	-10.202	0.372	-0.084	-3.967	-0.183	0.671	0.713	9.72	3.321	0.061	4.028	1.221	0.855	11.242	-3.058	2.441	14.282	2.808	1510067327
-8.607	-3.213	-2.32	-4.395	-3.357	-0.122	4.049	-8.768	-0.435	2.197	-5.615	0.122	3.152	9.54	1.461	1.526	4.639	-0.122	-9.764	0.3	-0.183	-3.967	-0.061	0.549	0.611	9.336	3.201	0	3.662	1.099	-1.485	11.108	-2.061	1.953	10.986	2.991	1510067327
-8.244	-3.259	-1.668	-4.15	-2.563	-0.122	4.049	-8.768	-0.435	1.831	-4.578	-0.305	2.894	8.994	1.54	1.648	4.028	-0.549	-9.618	0.212	-0.292	-4.028	-0.061	0.488	0.506	8.867	3.051	-0.061	3.296	1.038	-2.237	10.625	-1.159	4.211	5.554	2.808	1510067327
-7.939	-3.346	-1.419	-3.784	-1.099	0.244	4.088	-8.295	-0.324	1.831	-4.578	-0.305	2.99	8.731	1.68	1.648	4.028	-0.549	-9.451	0.092	-0.455	-3.906	0	0.366	0.516	8.579	3.027	0.244	3.113	0.916	-2.572	10.64	-0.433	4.333	3.052	3.174	1510067327
-8.154	-3.278	-1.145	-3.784	-0.854	0	3.801	-8.016	0.371	1.038	-3.174	-1.038	3.324	8.69	1.769	1.099	2.747	-1.099	-9.27	-0.195	-0.563	-3.784	0.061	0.122	0.398	8.399	2.931	0.427	2.625	0.793	-2.736	9.749	-0.193	2.808	1.892	2.197	1510067327
-8.483	-2.943	-0.819	-3.235	-1.221	-0.244	3.801	-8.016	0.371	0.916	-2.38	-0.977	3.462	8.632	1.765	0.854	2.258	-0.977	-9.268	-0.475	-0.621	-3.479	0.183	-0.061	0.374	8.247	2.999	0.732	2.136	0.732	0.214	9.526	0.445	2.136	3.174	0.732	1510067327
-8.521	-3.053	-0.343	-2.502	-0.305	0	3.424	-7.757	0.7	0.854	-1.953	-0.793	3.746	8.782	1.883	0.854	2.258	-0.977	-9.213	-0.676	-0.763	-3.052	0.122	-0.061	0.596	8.338	3.189	0.977	2.014	0.61	1.318	9.111	0.081	2.014	3.967	0.244	1510067327
-8.844	-2.765	-0.761	-1.709	0.122	0.244	3.04	-7.364	1.385	0.732	-2.197	-0.427	4.035	9.022	2.001	0.732	1.77	-0.366	-9.234	-0.787	-0.851	-2.563	0.244	-0.183	0.764	8.515	3.304	0.977	1.77	0.549	-0.166	8.736	-1.487	2.563	3.235	-0.183	1510067327
-9.048	-2.546	-0.956	-1.77	0.366	0.061	3.157	-7.45	1.666	0.488	-2.258	0.244	4.115	9.226	2.172	0.732	1.77	-0.366	-9.367	-0.813	-0.922	-2.258	0.061	-0.427	0.997	8.721	3.396	0.854	1.221	0.549	1.408	8.971	-0.248	1.221	2.747	-0.854	1510067327
-10.337	-3.088	-0.766	-1.831	-0.793	-0.061	3.157	-7.45	1.666	0.366	-1.648	1.16	4.115	9.226	2.172	0.793	1.587	0.183	-9.05	-0.888	-0.891	-1.831	0.305	-0.671	1.023	8.662	3.293	0.793	0.977	0.549	4.089	9.573	0.975	-0.061	0.549	-0.488	1510067327
-10.337	-3.356	0.116	-0.549	-0.488	0.366	3.705	-8.227	2.102	0.183	-0.977	2.197	3.746	9.306	2.269	0.549	1.038	1.038	-9.755	-1.226	-0.901	-1.587	1.038	-0.671	0.904	8.75	2.976	0.61	0.732	0.61	3.004	9.884	-0.035	0.061	0.061	-0.366	1510067327
-10.139	-2.817	-1.211	-0.488	1.465	-0.305	3.705	-8.227	2.102	0.122	-0.244	2.869	3.313	9.923	2.005	0.549	1.038	1.038	-11.021	-1.206	-1.154	-0.793	-0.061	-0.793	1.396	9.551	2.933	0.854	0.305	0.305	1.592	9.489	-1.884	0.488	-0.427	-1.343	1510067327
-9.921	-3.354	-1.264	-1.038	-0.244	-0.916	3.755	-8.893	2.065	0.061	-0.122	3.174	3.256	10.627	1.724	0.244	-0.061	1.038	-11.56	-0.963	-0.797	-1.465	-0.732	-0.916	2.245	10.508	2.779	1.343	0.122	-0.244	4.886	11.538	-0.568	-0.305	2.319	-1.099	1510067327
-9.32	-2.657	-1.391	-1.953	0.427	-0.488	4.268	-10.435	2.446	-0.122	-0.61	3.052	3.899	10.676	1.696	0.549	-1.038	0.244	-10.724	-1.27	-0.191	-1.221	-1.343	-1.099	2.402	10.921	2.048	0.916	0.671	-0.366	2.738	10.804	1.351	-3.052	1.221	-1.16	1510067327
-9.27	-3.486	-2.835	-1.953	0.671	-0.671	4.378	-9.606	2.696	-0.061	-0.488	2.563	4.474	10.172	1.78	0.549	-1.038	0.244	-9.496	-1.12	0.727	-1.282	-1.282	-0.61	2.219	10.551	1.487	0.305	1.526	-0.244	-0.395	9.054	-0.496	0.366	1.221	-1.343	1510067327
-10.255	-4.087	-3.007	-1.648	-0.732	-0.366	3.766	-8.409	2.483	0.61	0.061	1.16	4.429	9.897	1.577	0.732	1.221	-0.183	-9.695	-2.053	1.038	-2.075	0.244	-0.244	1.256	10.182	1.116	-0.244	2.38	0.244	1.2	9.678	-0.879	0.366	0.916	-1.709	1510067327
-9.429	-3.073	-2.548	-2.258	0.427	-0.183	3.065	-9.339	2.058	0.732	-0.366	-0.793	4.246	11.213	1.475	0.366	2.38	-1.648	-10.746	-2.518	0.482	-1.77	-0.427	0.061	0.818	11.367	0.896	0.183	2.319	0.549	1.724	10.775	-0.525	-0.366	2.441	-1.465	1510067327
-9.115	-2.64	-2.318	-1.953	0.854	-0.427	2.302	-10.523	1.593	1.099	-1.587	-2.441	4.618	12.01	1.542	0.366	2.38	-1.648	-10.631	-2.021	-0.056	-1.892	-0.732	0.183	1.34	12.218	1.323	0.732	1.709	0.061	-0.423	10.173	-1.184	0.122	1.099	-1.831	1510067328
-8.848	-2.737	-2.411	-1.953	0.916	-0.732	2.119	-9.286	1.611	1.953	-3.235	-3.296	4.938	10.558	1.476	0	1.16	-2.014	-9.629	-2.127	-0.112	-2.197	-0.366	0.427	1.394	10.84	1.635	0.366	1.404	-0.122	0.214	10.184	-0.982	0.366	0.671	-2.441	1510067328
-8.402	-2.528	-2.61	-1.709	0.61	-0.61	2.131	-7.361	1.91	2.197	-3.662	-3.54	5.091	9.111	1.629	0.183	1.16	0.122	-8.836	-2.399	-0.059	-1.892	-0.549	0.488	0.861	9.311	1.303	-0.732	1.526	0.183	1.268	9.886	-0.157	0	2.319	-2.38	1510067328
-8.282	-2.661	-2.994	-1.404	0.366	-0.61	1.969	-6.3	1.988	1.282	-2.93	-3.357	4.786	8.392	1.616	0.183	1.16	0.122	-8.382	-2.353	0.047	-1.587	-0.305	0.61	0.701	8.369	1.211	-1.16	1.526	0.366	0.75	9.349	-0.418	0.122	1.709	-2.258	1510067328
-9.012	-3.017	-2.9	-0.488	-0.61	-0.549	1.474	-5.892	1.748	0.732	-1.221	-2.747	4.059	8.085	1.334	-0.061	1.892	0.488	-8.498	-2.594	-0.037	-1.465	-0.122	0.732	0.537	8.026	1.071	-0.671	1.465	0.488	0.904	9.478	-0.39	-0.061	0.366	-1.831	1510067328
-9.231	-2.802	-2.507	-0.427	-0.732	-0.427	1.183	-6.074	1.471	0.244	-0.549	-1.77	3.75	8.425	1.019	-0.671	0.549	-0.061	-8.27	-3.229	-0.136	-0.977	-0.366	0.61	0.273	8.386	0.833	-0.671	1.465	0.488	1.499	9.616	-0.348	-0.305	-0.183	-1.465	1510067328
-9.152	-2.621	-2.415	0.061	-1.099	0	1.183	-6.074	1.471	-0.122	-0.916	-0.488	3.821	9.209	0.76	-0.671	0.549	-0.061	-8.551	-3.271	-0.364	-0.183	0	0.61	0.274	9.219	1.032	-0.244	1.099	0.671	1.278	9.435	0.388	-0.366	0.305	-1.221	1510067328
-8.534	-2.559	-2.401	0.122	-0.305	0.183	1.925	-6.386	2.048	-0.916	-1.404	0.854	3.817	9.794	0.623	-0.854	0.183	-0.244	-9.043	-2.561	-0.161	0.061	0.549	0.916	0.721	9.831	1.698	-0.183	0.793	0.366	1.39	9.314	0.106	-0.549	0.427	-1.038	1510067328
-8.552	-2.911	-3.304	-0.305	0.061	0.183	2.528	-7.586	2.229	-1.77	-0.732	1.892	3.718	10.724	0.75	-0.244	0.183	0.061	-10.616	-1.346	-0.49	0.427	0.244	1.343	1.556	10.939	2.67	-0.732	0.916	-0.061	0.973	9.398	-0.469	-0.427	0.183	-0.854	1510067328
-9.825	-3.808	-3.07	-0.671	-0.977	0.244	2.528	-7.586	2.229	-2.686	0.488	3.052	3.522	11.114	1.372	-0.244	0.183	0.061	-10.77	-0.54	0.078	-0.305	-0.061	1.282	1.982	11.117	3.158	-0.427	0	-0.427	1.154	9.628	-0.089	-1.16	-0.366	-0.122	1510067328
-10.904	-4.993	-2.391	0.366	-2.197	0.122	2.961	-10.045	2.103	-2.441	1.16	3.906	3.071	10.465	1.924	0.305	0.732	0.122	-11.166	-0.572	0.714	0.305	0	0.977	1.04	10.198	3.509	-0.793	0.305	-0.488	1.549	10.136	0.546	-1.587	-1.099	0.916	1510067328
-10.427	-4.689	-1.973	0.427	-2.625	-0.183	3.518	-11.949	1.186	-1.465	0.488	3.723	2.367	10.506	1.983	0.183	0.977	0.244	-11.818	-0.365	1.067	0.488	-0.916	0.671	-0.019	9.593	3.944	-0.549	0.916	-0.305	3.254	12.047	1.688	-1.709	-0.549	2.014	1510067328
-9.454	-4.136	-1.078	0.305	-1.892	0	3.518	-11.949	1.186	-0.793	-1.099	2.502	1.668	10.575	1.872	0.183	0.977	0.244	-10.301	0.173	1.659	0.61	-0.61	0.427	-0.688	9.527	4.25	-0.549	0.916	-0.305	4.03	12.513	2.765	-1.709	-0.549	2.014	1510067328
-10.014	-4.118	-0.501	-0.122	-1.221	0	3.783	-11.726	1.074	-0.061	-1.709	0.977	1.51	9.981	1.731	-0.427	-0.244	0.305	-9.507	1.075	2.001	0.732	-0.427	0.061	-1.353	8.855	4.417	0	0.305	-0.122	1.212	12.02	0.608	-1.404	0.244	3.784	1510067328
-9.345	-4.156	-0.7	-0.061	-0.549	-0.183	4.223	-10.456	1.269	0.305	-1.099	0	1.432	10.026	1.701	-0.366	-0.488	0.61	-9.929	1.568	1.773	0.183	0.183	0	-0.884	8.917	4.579	0	0	-0.061	-2.973	11.731	-0.347	-0.183	-0.366	3.479	1510067328
-8.722	-3.961	-0.444	0.122	-0.977	-0.427	4.346	-9.691	0.766	0.549	-0.122	-0.427	1.432	10.026	1.701	-0.366	-0.488	0.61	-9.981	1.243	1.438	0	-0.244	-0.061	0.044	9.451	4.398	0	0	-0.061	-1.133	10.555	1.014	-0.183	-0.366	3.479	1510067328
-8.093	-3.591	0.126	-0.061	-0.488	-0.183	3.881	-9.44	-0.06	1.038	-0.244	-0.671	1.547	9.617	2.053	-0.122	-0.427	0.366	-9.501	0.934	1.232	0	-0.427	-0.183	0.482	9.16	4.116	0	-0.183	-0.244	0.396	9.862	0.458	0.305	0.305	3.052	1510067328
-7.988	-3.699	0.095	0.122	-0.488	-0.061	3.082	-8.326	-0.682	1.282	-1.221	-1.221	1.814	8.965	2.08	0.366	0.488	-0.488	-8.979	0.855	1.144	0.183	-0.183	-0.305	0.29	8.431	3.87	-0.183	0.122	-0.183	-0.368	8.744	0.849	1.221	1.465	1.77	1510067328
-7.754	-3.494	0.386	0.244	-0.305	-0.244	3.082	-8.326	-0.682	0.977	-1.709	-1.709	1.814	8.965	2.08	0.366	0.488	-0.488	-9.065	1.037	1.077	0.122	-0.427	-0.305	0.048	7.896	3.753	-0.183	0.122	-0.183	-0.807	8.147	0.749	1.221	1.465	1.77	1510067328
-7.977	-2.836	0.522	0.305	0.61	-0.061	3.106	-7.776	-0.438	0.427	-0.977	-1.77	1.982	8.473	1.687	0.244	-0.061	-0.488	-9.054	1.401	1.14	-0.061	-0.366	-0.305	0.255	7.887	3.85	0.305	0	-0.427	-1.83	8.038	0.92	1.892	0.549	0.305	1510067328
-8.128	-2.808	-0.185	-0.488	1.709	-0.061	2.688	-8.098	-0.445	0.061	0.366	-1.404	2.518	8.75	1.687	0.793	-0.61	-0.671	-9.184	1.714	1.152	-0.549	-0.488	-0.427	0.67	8.254	4.159	0.61	0.183	-0.427	-1.541	8.599	1.084	1.77	-2.502	-0.854	1510067328
-9.152	-2.927	-0.208	-0.854	1.099	-0.061	2.688	-8.098	-0.445	-0.061	0.793	-0.854	2.518	8.75	1.687	0.793	-0.61	-0.671	-9.109	1.733	1.241	-0.854	-0.427	-0.61	0.833	8.598	4.084	0.61	0.183	-0.427	2.357	9.201	2.39	1.77	-2.502	-0.854	1510067328
-9.392	-2.725	-0.059	-0.244	0.366	0.427	2.425	-9.107	-0.412	0.183	0.488	-0.427	3.49	9.179	2.251	1.099	0.732	-0.61	-9.052	1.562	1.322	-1.16	-0.122	-0.671	0.615	8.533	4.024	0.671	0.488	-0.183	4.161	9.464	-0.432	1.038	-1.648	-0.183	1510067328
-9.725	-3.179	-0.434	-1.709	1.404	0.183	2.324	-9.714	0.159	0.366	0.305	-0.244	3.339	9.4	2.242	1.099	1.343	0.122	-9.207	1.159	1.213	-1.282	0.122	-1.038	0.165	8.611	3.887	0.793	0.671	0.122	3.615	9.118	0.376	-0.671	-1.465	-0.732	1510067328
-10.746	-4.296	-1.366	-1.465	1.16	-0.488	2.324	-9.714	0.159	0.488	0.122	-0.183	3.31	9.978	2.266	1.099	1.343	0.122	-9.676	1.019	1.135	-1.343	0.244	-0.977	0.286	9.215	3.552	0.793	0.671	0.122	0.135	9.464	0.585	-0.549	-0.671	-2.441	1510067328
-9.366	-4.468	-1.395	0.183	-0.366	-0.793	2.293	-9.93	0.628	0.61	0.244	0	3.445	10.292	2.189	0.916	0.671	0.549	-10.347	-0.36	1.054	-1.953	-0.305	-0.916	0.575	9.765	2.931	1.038	0.183	0.122	6.477	11.38	0.007	1.282	0.916	-2.502	1510067329
-7.983	-3.449	-1.946	-2.502	1.343	-0.916	1.689	-8.483	0.471	0.854	0.183	0.183	3.289	10.348	1.652	0.671	0.488	0.732	-10.267	-1.765	1.261	-1.465	-0.549	-1.343	0.574	10.051	1.915	0.61	0.977	0.122	3.248	10.77	1.292	-1.465	3.662	-0.305	1510067329
-9.485	-4.194	-3.005	-1.465	-0.732	-0.488	1.689	-8.483	0.471	0.732	-0.916	0.488	3.224	10.282	0.973	0.305	0.366	0.61	-9.757	-1.346	1.504	-1.282	-0.671	-0.671	0.599	10.255	1.614	0.427	1.465	0	-0.479	9.141	0.597	0.793	1.404	-1.282	1510067329
-9.335	-5.067	-3.262	-0.732	0	-0.61	1.816	-8.196	1.006	0.366	-1.099	0.854	3.189	10.386	0.353	0.061	0.61	0.305	-9.878	-2.328	1.424	-1.709	-0.488	-0.427	-0.069	10.397	1.347	0.488	1.343	0.061	-0.339	9.833	-1.036	1.099	-0.61	-1.343	1510067329
-8.568	-3.974	-2.663	-0.61	0.854	-0.305	2.01	-8.138	1.247	-0.244	-0.305	1.099	3.189	10.386	0.353	0.061	0.854	-0.122	-10.252	-3.536	1.098	-1.221	-0.732	-0.61	-0.584	10.993	0.913	0.488	1.343	0.061	1.803	10.659	-0.48	1.099	-0.61	-1.343	1510067329
-8.86	-3.5	-2.777	-0.549	0.854	-0.488	1.534	-9.065	1.308	-0.427	-0.061	1.099	3.391	11.068	-0.228	0.183	0.671	-0.549	-9.772	-3.112	1.061	-0.549	-0.671	-0.366	-0.274	11.257	1.225	0.549	0.793	-0.244	0.309	10.153	-0.741	-0.122	1.038	-0.732	1510067329
-9.065	-3.826	-3.073	-0.183	0.305	-0.671	1.729	-8.287	1.767	-0.427	-0.671	1.099	3.523	10.085	-0.245	0.183	0.305	-0.671	-9.121	-2.934	1.281	-0.427	-0.732	-0.183	-0.438	10.336	1.469	0.305	0.427	-0.488	-0.502	9.859	-1.205	0.183	-1.16	-1.282	1510067329
-8.783	-3.974	-2.939	-0.061	-0.122	-0.549	1.729	-8.287	1.767	-0.793	-0.854	1.404	3.512	9.521	-0.095	0.305	0.122	-0.244	-8.67	-3.127	1.599	-0.305	-0.61	-0.122	-0.938	9.536	1.06	0.305	0.427	-0.488	0.963	10.036	-0.36	0.061	0.244	-1.099	1510067329
-8.892	-4.358	-2.592	0.366	-0.305	-0.305	2.377	-7.337	2.028	-1.16	0.061	1.648	3.297	9.69	0.032	0.488	0.244	0.183	-8.479	-3.555	1.869	0.183	-0.244	-0.061	-1.201	9.508	0.763	-0.427	0.061	-0.244	1.22	9.831	-0.303	-0.244	0.488	-0.793	1510067329
-9.019	-4.284	-2.456	0.977	-0.366	-0.183	2.377	-7.337	2.028	-1.282	0.732	1.587	2.921	10.276	-0.14	0.244	0.427	0	-8.959	-3.389	1.814	0.549	-0.122	0.183	-1.166	10.054	0.892	-0.244	0.244	-0.244	1.2	9.741	-0.273	0	-0.671	-0.427	1510067329
-8.473	-3.874	-2.713	0.854	-0.244	-0.183	2.381	-7.805	2.046	-1.282	0.854	1.343	2.921	10.276	-0.14	-0.122	-0.244	-0.366	-9.732	-2.736	1.942	0.671	0.061	0.427	-0.788	10.818	1.258	-0.244	0.244	-0.244	1.239	10.027	0.066	0	-0.671	-0.427	1510067329
-8.787	-3.851	-3.138	0.244	0.122	-0.488	2.348	-8.634	1.896	-1.16	0.427	0.854	3.125	10.776	-0.023	-0.183	-1.526	-0.427	-9.775	-1.587	1.875	0.427	-0.977	0.671	-0.11	10.986	2.096	0.061	-0.488	-0.916	0.682	9.802	-0.607	-0.183	-0.61	0.122	1510067329
-9.101	-4.28	-2.759	0.122	-0.732	-0.183	2.546	-9.496	1.658	-0.854	0.061	0.427	3.695	10.027	0.67	0.183	-1.587	-0.366	-9.083	-1.707	2.28	0.122	-0.549	0.549	0.03	10.159	2.071	-0.488	-0.61	-0.732	0.699	9.905	-0.793	0	-0.488	0.061	1510067329
-9.065	-4.547	-2.174	0.244	-1.709	0.244	2.737	-9.448	0.94	-0.305	0.366	-0.183	3.508	9.947	1.19	0.671	0.244	-0.366	-8.742	-2.046	2.469	0.488	-0.122	0.366	-0.754	9.566	1.939	-1.16	0.183	-0.244	1.504	9.77	-0.364	0.061	-0.061	0.427	1510067329
-8.39	-4.322	-1.675	0.61	-1.465	0.366	2.737	-9.448	0.94	-0.122	0.61	-1.099	2.723	10.286	1.199	0.488	1.892	-0.366	-8.784	-1.939	2.421	0.854	0.305	0.488	-1.753	9.477	2.145	-0.793	0.427	0.061	1.822	9.654	-0.104	0.183	-0.122	0.977	1510067329
-8.216	-4.158	-1.223	0.366	-1.343	0.427	2.483	-9.278	0.676	-0.061	0.61	-1.709	2.024	10.227	0.884	-0.305	1.099	-0.366	-9.038	-1.381	2.207	1.282	0.366	0.549	-2.061	9.452	2.457	-0.793	0.427	0.061	2.277	9.576	0.487	-0.244	-0.488	1.465	1510067329
-8.564	-4.133	-0.341	0.854	-0.732	0.427	2.147	-8.617	0.489	-0.061	0.549	-1.892	2.286	9.769	0.843	-1.038	-1.404	-0.122	-9.161	-0.359	2.19	1.282	0.488	0.61	-1.292	9.16	3.211	0.061	-1.038	0	2.594	9.939	0.799	-0.305	-0.488	2.441	1510067329
-9.307	-3.74	-0.036	0.427	0.366	0.183	2.147	-8.617	0.489	-0.061	0.488	-1.587	2.809	9.878	1.042	-0.977	-2.686	0.305	-9.832	0.453	1.924	1.099	0.549	0.488	-0.214	9.324	3.937	-0.061	-0.488	0.061	1.956	10.597	0.378	-0.854	-0.183	2.625	1510067329
-9.518	-3.5	-0.173	0.183	0.427	-0.061	2.111	-8.654	0.146	0	0.427	-0.916	2.783	10.172	1.389	-0.488	-1.465	0.488	-10.201	1.15	1.681	0.732	0.244	0.488	0.648	9.771	4.288	-0.183	-0.305	-0.061	-1.016	9.866	-0.346	-1.16	0.793	1.282	1510067329
-8.699	-3.642	-0.439	0.366	1.038	-0.061	2.303	-9.859	-0.647	0.183	0.305	-0.183	2.461	9.963	1.756	0.183	0.305	0.549	-9.837	1.433	1.558	0.244	0.183	0.305	0.855	9.621	4.226	-0.366	-0.183	0	-2.041	9.417	-1.266	0.366	0.977	-0.549	1510067329
-9.012	-4.185	-1.341	-0.122	1.404	-0.427	2.303	-9.859	-0.647	0.366	0	0.305	2.132	9.646	2.108	0.732	1.343	0.427	-9.592	1.449	1.704	-0.122	0.549	0.061	0.402	9.103	3.851	-0.61	0	0.244	-2.078	9.605	-0.068	0.916	0.549	-2.258	1510067329
-9.684	-5.57	-1.122	0.244	0.244	-0.183	2.69	-9.826	-0.568	0.305	-0.061	0.366	1.918	9.71	2.049	0.793	1.709	0.183	-9.857	0.596	1.647	-0.244	0.305	-0.061	-0.282	8.892	3.458	-0.305	-0.183	0.366	-2.073	11.005	2.097	-0.916	-0.427	-2.625	1510067329
-9.092	-4.49	-0.469	1.77	0.549	0.61	2.501	-9.558	-0.519	0.244	0.122	0.061	2.029	10.17	1.712	0.366	0.916	-0.061	-9.872	-0.496	1.717	0.061	0.122	-0.183	-0.91	9.254	3.084	0	-0.305	0.427	0.596	10.834	1.692	0.244	-4.028	-2.197	1510067329
-8.519	-2.796	-1.214	1.16	1.282	0.671	2.501	-9.558	-0.519	0.244	-0.244	-0.427	2.029	10.17	1.712	-0.366	-0.366	-0.122	-9.03	-0.967	1.798	0.488	0.488	-0.366	-1.504	9.509	3.066	0	-0.305	0.427	4.341	10.134	-1.007	0.244	-4.028	-2.197	1510067329
-8.921	-2.743	-1.505	0.061	1.099	0.488	2.406	-8.94	-0.284	0	-0.549	-0.671	2.875	10.518	0.907	-0.916	-1.16	0	-8.732	-0.668	1.769	0.732	0.977	-0.305	-1.796	9.653	3.037	0.061	-0.977	0.732	3.79	9.404	-0.33	-0.671	0.183	-0.488	1510067329
-9.5	-3.297	-1.838	0.061	0.488	0.549	2.692	-8.47	1.067	-0.488	0.305	-0.366	2.875	10.518	0.907	-1.16	-1.282	0.427	-8.891	-0.36	1.666	0.549	1.465	-0.244	-1.196	9.841	2.829	-0.244	-1.709	0.916	2.262	9.268	-0.016	-0.244	0.305	-0.732	1510067330
-9.369	-3.839	-1.83	0.366	0.427	0.977	2.692	-8.47	1.067	-0.854	1.526	0.183	2.797	10.371	0.956	-1.038	-1.282	0.671	-9.459	-0.467	1.293	0.427	1.77	-0.183	-0.176	9.989	2.72	-0.305	-1.892	0.854	1.168	9.705	-0.044	0.244	-0.061	-0.549	1510067330
-9.215	-3.575	-1.896	0.427	0.549	1.221	2.302	-9.601	0.888	-0.549	1.892	0.549	2.779	10.227	1.075	-1.038	-1.221	0.488	-9.701	-0.664	0.926	0.488	1.526	-0.244	0.356	9.972	2.629	-0.244	-1.831	0.793	1.383	10.042	0.275	-0.122	-0.549	-0.427	1510067330
-9.298	-3.181	-1.991	0.305	0.305	1.099	2.268	-9.64	0.967	-0.183	0.427	0.427	2.779	10.227	1.075	-1.099	-1.16	0.183	-9.467	-0.819	0.616	0.488	1.953	-0.305	0.267	9.639	2.604	-0.122	-1.892	0.793	1.238	9.899	0.287	-0.244	-0.671	-0.122	1510067330
-9.138	-2.926	-1.928	0.183	0.427	1.038	2.268	-9.64	0.967	0.305	-0.977	-0.305	3.048	9.674	1.261	-1.099	-1.038	-0.061	-9.531	-0.816	0.202	0.549	2.014	-0.244	0.267	9.639	2.604	-0.122	-1.892	0.793	0.901	9.91	0.02	-0.488	-0.549	-0.122	1510067330
-9.14	-2.868	-2.006	0.061	0.427	0.977	2.667	-9.131	1.431	0.122	-0.732	-1.038	3.218	9.537	1.398	-1.099	-1.282	0	-9.595	-0.629	-0.209	0.427	1.892	-0.183	0.287	9.31	2.535	-0.305	-2.075	0.854	0.505	9.836	0.092	-0.244	-0.183	-0.244	1510067330
-9.246	-2.822	-2.111	0.061	0.305	0.854	2.83	-8.475	0.723	-0.244	-0.061	-1.404	3.417	9.379	1.516	-1.099	-1.587	0.183	-9.622	-0.585	-0.511	0.305	2.014	-0.122	1.479	9.158	2.518	-0.244	-2.197	0.671	0.433	9.833	0.172	0.183	-0.183	-0.305	1510067330
-9.24	-2.688	-2.239	-0.061	0.244	0.671	2.83	-8.475	0.723	0.244	0.732	-0.916	3.604	9.186	1.55	-1.038	-1.648	0.183	-9.868	-0.629	-0.889	0.183	1.77	-0.122	1.919	9.104	2.372	-0.366	-1.831	0.549	0.49	9.924	0.072	0.122	-0.122	-0.305	1510067330
-9.325	-2.678	-2.273	-0.244	0.061	0.549	2.574	-8.309	0.63	1.038	0.916	-0.122	3.604	9.186	1.55	-0.916	-1.587	0.061	-9.89	-0.626	-1.192	0	1.648	-0.122	2.239	9.08	2.294	-0.366	-1.831	0.549	0.182	9.938	0.233	-0.122	0.122	-0.244	1510067330
-9.304	-2.614	-2.271	-0.183	0.061	0.488	2.378	-8.285	1.359	1.282	0.671	0.183	3.826	9.101	1.637	-0.732	-1.343	-0.183	-9.859	-0.635	-1.41	0	1.404	0	2.417	9.11	2.262	-0.122	-1.099	0.305	0.269	9.855	0.12	0.122	-0.244	-0.305	1510067330
-9.249	-2.486	-2.25	-0.183	0	0.427	2.378	-8.285	1.359	1.282	0.122	0.244	4.32	9.119	1.848	-0.671	-0.854	-0.427	-9.855	-0.627	-1.662	-0.183	1.404	0	2.462	9.122	2.283	0	-0.854	0.244	0.177	9.918	0.158	0	0.061	-0.244	1510067330
-9.251	-2.354	-2.271	-0.366	0.061	0.366	2.765	-8.473	1.554	1.099	-0.122	0.305	4.32	9.119	1.848	-0.488	-0.549	-0.488	-9.831	-0.639	-1.866	-0.244	1.221	0	2.521	9.149	2.345	0	-0.854	0.244	0.39	9.866	0.152	-0.061	-0.061	-0.183	1510067330
-9.344	-2.321	-2.256	-0.305	0	0.244	3.06	-8.813	1.376	0.916	0	0.061	4.567	9.182	2.019	-0.366	-0.366	-0.427	-9.777	-0.684	-2.147	-0.244	1.038	0	2.561	9.132	2.379	0.183	-0.488	0.244	0.298	9.81	0.133	0	-0.061	-0.183	1510067330
-9.484	-2.28	-2.354	-0.427	0	0.183	3.06	-8.813	1.376	0.916	0.122	-0.244	4.912	9.225	2.419	-0.244	-0.061	-0.244	-9.737	-0.67	-2.273	-0.305	1.038	-0.061	2.592	9.101	2.387	0.183	-0.305	0.366	0.115	9.905	0.067	-0.061	0.366	-0.061	1510067330
-9.435	-2.327	-2.382	-0.488	-0.061	0.122	2.963	-8.806	1.382	0.793	-0.244	-0.549	4.912	9.225	2.419	-0.183	0.244	0	-9.69	-0.65	-2.497	-0.305	0.854	-0.061	2.589	9.182	2.35	0.183	-0.305	0.366	-0.136	9.991	0.13	0	0.061	-0.244	1510067330
-9.283	-2.2	-2.32	-0.549	0.122	0.122	2.889	-8.738	1.333	0.61	-0.549	-0.732	4.878	9.342	2.541	-0.122	0.305	0.244	-9.634	-0.684	-2.734	-0.427	1.099	-0.061	2.54	9.287	2.236	0.244	-0.122	0.488	-0.26	9.954	0.118	0	0.183	-0.305	1510067330
-9.562	-2.162	-2.387	-0.488	-0.061	0	2.915	-8.792	1.34	0.61	-0.793	-0.671	4.691	9.405	2.911	-0.244	0.244	0.488	-9.65	-0.842	-2.891	-0.305	1.038	0	2.43	9.198	2.137	0.305	-0.183	0.488	-0.054	9.854	0.158	-0.061	-0.061	-0.305	1510067330
-9.438	-2.077	-2.394	-0.488	-0.305	0	2.858	-8.893	1.464	0.732	-1.221	-0.427	4.691	9.405	2.911	-0.488	0.061	0.671	-9.707	-0.825	-3.052	-0.122	0.61	-0.122	2.503	8.847	2.193	0.305	-0.183	0.488	0.245	10.017	0.182	-0.061	0	-0.305	1510067330
-9.161	-1.834	-2.394	-0.671	-0.061	0.061	2.787	-8.667	1.677	0.854	-1.77	-0.427	4.226	9.008	2.668	-0.732	-0.732	0.854	-9.714	-0.601	-2.972	0	0.427	-0.244	2.769	8.649	2.306	0.427	-0.366	0.427	0.318	9.887	0.043	-0.061	0	-0.305	1510067330
-9.275	-1.912	-2.489	-0.488	0.061	0.122	2.937	-8.174	1.839	0.61	-2.075	-0.427	4.298	9.008	2.445	-0.732	-1.282	0.977	-9.635	-0.376	-2.958	0.061	-0.122	-0.305	2.996	8.884	2.341	0.732	0.061	0.366	0.36	9.863	-0.115	-0.122	0.244	-0.183	1510067330
-9.313	-2.064	-2.346	-0.366	0.122	0.061	3.454	-7.863	2.152	0.244	-0.793	-0.122	4.298	9.008	2.445	-0.427	-0.854	0.916	-9.306	-0.48	-2.975	-0.122	0.061	-0.488	2.964	9.085	2.269	0.732	0.061	0.366	0.462	9.853	-0.112	-0.122	0.244	0	1510067330
-9.411	-2.065	-2.296	-0.305	0.122	0	3.447	-7.924	2.566	0	0.671	0.488	4.465	9.153	2.515	-0.183	0.244	0.732	-9.282	-0.671	-3.092	-0.244	0.244	-0.488	2.921	9.278	1.994	0.732	0.244	0.427	0.159	9.887	-0.024	-0.122	0.244	0	1510067330
-9.573	-2.202	-2.306	-0.427	0	-0.061	3.328	-8.059	2.446	-0.244	0.366	0.916	4.018	9.217	2.352	-0.061	0.427	0.549	-9.452	-0.794	-3.163	-0.244	0.244	-0.427	2.907	9.296	1.873	0.549	0.305	0.305	-0.307	9.93	0.212	-0.122	0.427	-0.122	1510067330
-9.597	-2.4	-2.172	-0.183	-0.183	-0.061	3.497	-8.345	1.962	0.183	0.366	0.977	4.018	9.217	2.352	-0.061	0.061	0.427	-9.528	-0.951	-3.298	-0.244	0.122	-0.305	2.856	9.317	1.67	0.549	0.305	0.305	-0.39	9.972	0.313	-0.122	0	-0.244	1510067330
-9.359	-2.35	-2.062	-0.061	-0.122	-0.061	3.497	-8.345	1.962	0.732	0.183	0.488	4.028	9.19	2.283	0	-0.244	0.305	-9.621	-1.09	-3.305	-0.183	-0.183	-0.183	3.062	9.493	1.625	0.549	0.244	0.122	-0.008	9.954	0.488	-0.122	0	-0.244	1510067330
-9.378	-2.222	-2.113	-0.061	-0.061	-0.122	3.151	-8.15	2.11	0.671	-0.061	0.061	4.4	9.416	2.347	0.183	0	0.061	-9.536	-1.053	-3.281	-0.122	-0.366	-0.061	3.171	9.658	1.65	0.244	0.549	-0.122	-0.065	9.869	0.556	0	0.122	-0.061	1510067331
-9.429	-2.199	-2.202	0	-0.061	-0.183	3.339	-7.714	2.054	0.244	-0.366	-0.183	4.4	9.416	2.347	0.366	0.427	-0.183	-9.526	-0.992	-3.167	-0.122	-0.427	0.061	2.992	9.694	1.741	0.244	0.549	-0.122	-0.28	9.866	0.401	-0.122	-0.122	-0.061	1510067331
-9.473	-2.225	-2.214	0.061	-0.061	-0.183	3.339	-7.714	2.054	-0.183	0	-0.061	4.536	9.549	2.512	0.488	0.916	-0.244	-9.561	-0.928	-3.06	-0.183	-0.488	0.122	2.726	9.659	1.792	0.061	0.671	-0.183	-0.248	9.908	0.358	-0.122	-0.122	-0.061	1510067331
-9.396	-2.183	-2.242	0.122	-0.061	-0.183	3.198	-7.964	1.774	-0.244	0.122	0.061	4.231	9.473	2.866	0.488	0.977	-0.244	-9.406	-1.01	-2.956	-0.122	-0.488	0.122	2.511	9.481	1.785	-0.244	0.427	-0.244	-0.167	9.92	0.278	-0.061	-0.122	-0.061	1510067331
-9.415	-2.211	-2.232	0.244	-0.061	-0.122	3.198	-7.964	1.774	-0.366	-0.183	0.061	4.231	9.473	2.866	0.305	0.671	-0.244	-9.444	-0.988	-2.879	0	-0.427	0.183	2.334	9.39	1.787	-0.244	0.427	-0.244	-0.215	9.902	0.29	0.061	-0.183	-0.061	1510067331
-9.426	-2.126	-2.299	0.305	0	-0.122	3.152	-8.246	1.664	-0.366	-0.305	-0.183	4.063	9.455	2.979	0.183	0.305	-0.366	-9.429	-0.943	-2.824	0.061	-0.366	0.244	2.322	9.295	1.934	-0.366	0.305	-0.183	-0.062	9.893	0.243	0.061	-0.183	-0.061	1510067331
-9.422	-2.086	-2.3	0.366	0	-0.061	3.222	-8.503	2.353	-0.183	-0.366	-0.427	4.372	9.902	3.299	-0.122	0.671	-0.793	-9.398	-0.852	-2.78	0.122	-0.305	0.183	2.616	9.241	1.971	-0.244	0.305	-0.366	-0.105	9.899	0.215	-0.061	-0.427	-0.061	1510067331
-9.4	-1.979	-2.298	0.244	0.061	-0.061	3.222	-8.503	2.353	-0.061	0.366	-0.366	4.372	9.902	3.299	-0.977	2.441	-1.282	-9.414	-0.828	-2.678	0.061	-0.244	0.183	2.606	9.428	2.125	-0.244	0.305	-0.366	0.067	9.873	0.184	0.061	-0.366	0	1510067331
-9.501	-2.065	-2.323	0.305	0	0	3.716	-8.69	1.463	-0.854	-0.854	-0.549	3.257	9.25	3.259	-0.061	1.953	-0.793	-9.436	-0.819	-2.699	0.183	-0.244	0.183	2.293	9.253	1.949	-0.244	0.488	-0.427	0.055	9.889	0.145	0	-0.244	0	1510067331
-9.417	-2.062	-2.326	0.183	-0.061	0	3.716	-8.69	1.463	1.099	1.099	-0.366	3.38	9.375	3.202	0.488	-0.061	-1.099	-9.506	-0.64	-2.705	0.183	-0.366	0.122	2.665	9.131	2.139	-0.488	0.183	-0.061	0.158	9.909	0.176	0.061	-0.244	0	1510067331
-9.411	-1.979	-2.247	0.183	-0.061	-0.061	3.124	-8.301	3.272	1.77	0.488	-0.183	3.38	9.375	3.202	0.061	2.319	-1.16	-9.515	-0.493	-2.665	-0.061	-0.305	0.122	2.513	9.185	2.138	-0.488	0.183	-0.061	0.054	9.905	0.156	0	-0.183	0.061	1510067331
-9.478	-1.922	-2.274	0.061	-0.061	-0.122	3.418	-7.977	3.797	-0.305	-1.648	-0.061	2.556	9.174	2.609	0.549	0.122	-1.16	-9.551	-0.514	-2.674	-0.183	-0.244	0.183	2.36	9.159	2.267	-0.366	0.122	-0.183	0.057	9.892	0.163	0	-0.122	0.061	1510067331
-9.545	-2.001	-2.334	0	-0.183	-0.122	3.204	-8.396	2.53	-0.977	0.793	0.732	3.374	9.469	2.437	0.244	-0.488	-1.099	-9.536	-0.611	-2.606	-0.122	-0.305	0.061	2.308	9.172	2.33	-0.305	-0.061	-0.305	0.02	9.898	0.166	0	-0.244	-0.061	1510067331
-9.464	-2.054	-2.294	-0.122	-0.183	-0.122	3.204	-8.396	2.53	-0.977	0.427	0.244	3.374	9.469	2.437	0	-0.549	-0.977	-9.593	-0.597	-2.537	0	-0.244	0.061	2.126	9.144	2.297	-0.305	-0.061	-0.305	0.221	9.944	0.136	0.061	-0.061	-0.061	1510067331
-9.387	-2.253	-2.213	0	-0.122	-0.122	3.204	-8.396	2.53	-0.977	0.427	0.244	3.382	9.414	2.318	-0.122	-1.221	-0.793	-9.593	-0.597	-2.537	0	-0.244	0.061	2.126	9.144	2.297	-0.183	-0.122	-0.244	0.221	9.944	0.136	0.061	-0.061	-0.061	1510067331
-9.331	-2.275	-2.265	0	-0.061	-0.122	2.938	-8.41	1.958	-0.916	0.122	0.122	3.744	9.451	2.442	-0.366	-1.099	-0.671	-9.57	-0.531	-2.344	0	-0.244	0	2.253	9.161	2.425	-0.183	-0.183	-0.244	0.008	9.908	0.075	0.061	0.122	0.061	1510067331
-9.353	-2.335	-2.244	0.061	-0.061	-0.061	3.298	-8.524	1.475	-1.16	-0.305	-0.061	3.744	9.451	2.442	-0.183	-0.732	-0.366	-9.487	-0.561	-2.294	0	-0.244	0	2.267	9.225	2.48	0.061	-0.122	-0.305	-0.135	9.885	0.134	-0.061	-0.061	0	1510067331
-9.393	-2.332	-2.186	0.122	-0.061	-0.061	3.101	-8.349	1.644	0.122	0.427	-0.244	3.643	9.453	2.296	-0.305	-0.488	-0.122	-9.478	-0.581	-2.235	0	-0.183	-0.061	2.145	9.233	2.44	0	0	-0.183	-0.154	9.842	0.124	0	-0.122	0	1510067331
-9.408	-2.3	-2.155	0.122	0	-0.061	3.101	-8.349	1.644	0.122	-0.061	-0.061	3.534	9.49	2.55	-0.793	0	0.305	-9.546	-0.584	-2.235	0	-0.183	0	2.061	9.161	2.377	0.183	0.061	-0.183	-0.084	9.881	0.128	0	-0.183	0	1510067331
-9.428	-2.299	-2.182	0.122	0	0	3.101	-8.349	1.644	0.122	-0.061	-0.061	3.234	9.493	3.083	-0.488	-0.061	0.366	-9.569	-0.605	-2.192	0.122	-0.122	0	2.083	9.28	2.352	0.183	0.061	-0.183	-0.03	9.895	0.146	-0.061	-0.122	0	1510067331
-9.438	-2.287	-2.183	0.061	-0.061	0	3.101	-8.349	1.644	0.122	-0.061	-0.061	3.072	9.633	3.149	-0.183	-0.122	0.122	-9.583	-0.579	-2.196	0.122	-0.122	0	2.251	9.429	2.418	0.183	0.061	-0.061	-0.019	9.899	0.17	-0.061	-0.122	0	1510067331
-9.386	-2.287	-2.139	0.122	-0.061	0	3.101	-8.349	1.644	0.122	-0.061	-0.061	3.138	9.624	3.019	-0.122	1.465	0.061	-9.6	-0.535	-2.16	0.122	-0.244	-0.061	2.332	9.33	2.399	0.122	0.122	0	-0.01	9.915	0.176	-0.061	-0.122	0	1510067331
-9.356	-2.235	-2.122	0.061	0	0	3.101	-8.349	1.644	0.122	-0.061	-0.061	2.772	9.591	3.305	-0.061	2.197	0.122	-9.567	-0.504	-2.11	0.061	-0.183	-0.061	2.089	9.337	2.388	0.122	0.305	-0.061	0.045	9.875	0.134	-0.061	-0.061	0.061	1510067331
-9.447	-2.242	-2.129	0.061	-0.061	0	3.101	-8.349	1.644	0.122	-0.061	-0.061	2.345	9.589	3.436	-0.061	1.77	-0.061	-9.593	-0.513	-2.109	0	-0.061	-0.061	2.03	9.361	2.372	0	0.366	0	0.044	9.844	0.154	-0.061	-0.122	0	1510067331
-9.448	-2.267	-2.143	0	-0.061	0	3.101	-8.349	1.644	0.122	-0.061	-0.061	2.46	9.613	3.432	-0.061	2.136	-0.122	-9.635	-0.543	-2.122	0	-0.122	-0.061	2.206	9.36	2.395	0	0.305	0.061	0.115	9.927	0.175	0	0	0.061	1510067331
-9.423	-2.306	-2.146	-0.061	-0.061	0	3.268	-8.582	1.715	-0.427	-0.732	0.122	2.145	9.573	3.303	-0.183	2.136	-0.305	-9.598	-0.547	-2.101	0	-0.122	-0.061	2.381	9.385	2.417	0	0.305	0.061	0.026	9.909	0.191	-0.061	0	0	1510067332
-9.406	-2.302	-2.138	-0.061	-0.061	0	3.268	-8.582	1.715	0.061	0.061	-0.183	2.271	9.658	3.278	-0.671	2.625	-0.122	-9.625	-0.526	-2.101	-0.061	-0.122	-0.061	2.178	9.33	2.433	-0.122	0.61	0.061	-0.041	9.91	0.17	0	0	0	1510067332
-9.411	-2.324	-2.131	-0.061	-0.061	0	3.268	-8.582	1.715	0.061	0.061	-0.183	1.827	9.723	3.322	-1.648	2.258	0.305	-9.64	-0.551	-2.077	-0.061	-0.122	-0.061	1.992	9.35	2.504	-0.244	0.488	-0.061	0	9.899	0.183	0	-0.061	0	1510067332
-9.388	-2.302	-2.117	-0.061	-0.061	0	3.171	-8.555	1.453	0.183	0.427	-0.122	2.46	9.672	4.432	-2.075	2.136	0.488	-9.668	-0.614	-2.07	0	-0.122	-0.122	1.601	9.331	2.384	-0.244	0.488	-0.061	-0.006	9.9	0.142	0	0	0.061	1510067332
-9.399	-2.338	-2.077	-0.061	0	0	2.873	-8.41	2.074	0.61	0.366	-0.122	2.277	9.134	4.477	-0.854	0.427	0.061	-9.641	-0.591	-2.052	0	0	-0.061	2.023	9.329	2.463	-0.183	0.183	0.183	0.053	9.89	0.158	0	0	0.061	1510067332
-9.473	-2.394	-2.115	0	0	-0.061	3.041	-8.35	1.92	-0.61	-0.427	-0.061	1.91	8.874	4.267	0.244	-0.488	-0.427	-9.709	-0.662	-2.082	0	-0.122	0	2.438	9.171	2.488	0	0.366	0.244	0.09	9.891	0.166	0	0.061	0.061	1510067332
-9.445	-2.357	-2.096	0.061	-0.061	0	3.772	-8.753	0.987	0.916	1.77	-0.061	1.974	8.995	3.906	0.366	0.244	-0.488	-9.684	-0.604	-2.082	0	-0.244	-0.061	2.314	9.343	2.613	0	0.366	0.244	0.055	9.922	0.183	0.061	0.061	0.061	1510067332
-9.391	-2.267	-2.034	-0.061	-0.061	-0.061	2.515	-8.44	2.352	1.404	0.916	-0.244	2.121	9.148	3.646	0.732	0.061	-0.427	-9.607	-0.506	-2.024	-0.061	-0.061	0	2.042	9.266	2.529	-0.061	0.488	0.122	-0.1	9.921	0.217	0.061	0.061	0.061	1510067332
-9.461	-2.238	-2.059	-0.061	-0.061	-0.061	2.717	-8.093	2.565	1.404	0.916	-0.244	2.056	9.26	3.505	0.61	-0.061	-0.244	-9.653	-0.556	-2.029	-0.122	-0.122	0	1.869	9.228	2.568	0	0.244	-0.061	0.019	9.854	0.194	0	-0.122	0	1510067332
-9.455	-2.26	-2.061	-0.061	-0.061	-0.061	3.359	-8.187	2.273	-0.366	-1.709	-0.183	1.887	9.319	3.48	0.305	-0.366	0	-9.65	-0.633	-2.009	-0.122	-0.061	0	1.749	9.247	2.578	0	0.244	-0.061	0.14	9.918	0.166	0	0	0	1510067332
-9.434	-2.271	-2.054	-0.122	-0.061	-0.122	2.915	-8.314	1.786	-0.244	0.183	-0.305	1.851	9.336	3.57	0.366	-1.038	0.183	-9.642	-0.64	-2.005	-0.122	-0.061	0	1.863	9.313	2.578	0.122	0	-0.061	0.228	9.897	0.166	0	0	0	1510067332
-9.43	-2.389	-1.97	-0.122	-0.061	-0.122	2.918	-8.441	1.726	0.305	0.061	-0.305	1.973	9.345	3.698	0.549	-1.282	0.122	-9.709	-0.572	-2.031	0	0	0	2.056	9.283	2.578	0.061	-0.122	-0.061	0.254	9.896	0.158	0	0.122	0.061	1510067332
-9.46	-2.426	-1.879	-0.122	-0.122	-0.122	2.878	-8.341	1.949	0.183	-0.427	-0.305	2.019	9.298	3.366	0.732	-1.038	0	-9.796	-0.42	-2.047	0	0	0	2.056	9.283	2.578	0.061	-0.122	-0.061	0.354	9.86	0.202	0	0.122	0.061	1510067332
-9.423	-2.384	-1.689	-0.305	0	-0.122	3.033	-8.337	2.001	-0.061	-0.427	-0.183	2.147	9.331	3.08	0.549	-0.549	0.366	-9.934	-0.141	-1.966	-0.122	-0.244	-0.061	2.511	9.278	2.786	0.061	-0.061	-0.183	0.427	9.865	0.234	-0.061	0.183	0.183	1510067332
-9.284	-2.187	-1.747	-0.61	-0.183	-0.244	3.097	-8.419	2.005	-0.122	-0.305	0.061	2.461	9.461	3.192	0.732	-0.061	0.61	-9.956	0.224	-1.872	-0.244	-0.366	-0.061	2.717	9.196	2.851	0.122	0.488	-0.427	0.469	9.838	0.267	-0.061	0.427	0.305	1510067332
-9.257	-2.315	-1.692	-0.854	-0.183	-0.366	2.981	-8.519	2.028	-0.244	-0.427	0.244	2.501	9.259	3.357	1.221	-0.244	0.61	-9.891	0.543	-1.725	-0.671	-0.793	-0.061	2.879	8.934	2.929	0.122	0.488	-0.427	0.333	9.764	0.354	0	0.488	0.305	1510067332
-9.46	-2.286	-1.664	-1.282	-0.305	-0.549	3.006	-8.412	1.89	-0.244	-0.488	0.244	2.647	9.038	3.297	1.526	-0.122	0.549	-9.799	0.599	-1.676	-1.16	-0.916	-0.183	2.863	8.758	2.991	0.183	0.916	-0.488	-0.071	9.868	0.578	0	0.488	0.305	1510067332
-8.972	-2.156	-1.847	-1.709	-0.061	-0.732	2.942	-8.546	1.568	-0.061	-0.488	0.122	2.846	9.064	3.218	1.709	0.488	0.549	-9.833	0.628	-1.698	-1.465	-1.038	-0.183	2.671	8.802	2.858	0.183	1.648	-0.488	-0.1	9.86	0.542	0.305	0.549	0.061	1510067332
-9.235	-2.222	-2.204	-2.197	-0.244	-1.099	2.723	-8.818	1.345	0.305	-0.671	0	2.845	9.243	2.988	1.587	1.282	0.61	-9.806	0.616	-1.692	-1.892	-1.404	-0.244	2.58	8.853	2.801	0.183	1.648	-0.488	0.049	9.7	0.437	0.488	0.977	-0.183	1510067332
-9.366	-2.683	-2.332	-1.953	-0.366	-1.221	2.494	-8.832	1.054	0.427	-1.831	0	2.553	9.276	2.822	1.465	1.404	0.549	-9.672	-0.013	-1.714	-1.892	-1.404	-0.244	2.47	8.759	2.479	0.183	1.892	-0.549	-0.178	9.835	0.132	0.488	0.977	-0.183	1510067332
-9.361	-3.207	-2.464	-1.648	-0.671	-1.221	2.549	-8.549	0.642	0.61	-2.136	0	2.39	9.171	2.778	1.343	1.16	0.427	-10.08	-0.776	-1.459	-2.014	-1.404	-0.244	2.072	8.971	2.115	0.183	2.38	-0.671	0.03	9.969	0.051	0.488	1.709	-0.61	1510067332
-9.308	-3.359	-2.284	-1.221	-0.305	-0.977	2.452	-8.051	0.421	0.549	-2.625	0.244	2.452	9.476	2.647	1.221	1.587	-0.061	-10.569	-1.288	-1.621	-1.526	-2.136	-0.183	1.785	9.692	1.949	0.183	2.38	-0.671	0.004	10.068	0.127	0.488	1.709	-0.61	1510067332
-9.05	-3.031	-2.495	-0.854	0.061	-0.977	3.021	-8.179	0.499	-0.183	-2.747	0.854	2.692	10.343	2.278	0.916	1.953	-0.61	-10.148	-1.397	-1.412	-1.343	-2.258	-0.244	1.54	10.435	2.073	0.427	2.563	-0.61	-0.285	10.066	-0.135	0.366	1.709	-0.488	1510067332
-8.945	-3.078	-2.469	-0.61	0.183	-1.038	3.021	-8.179	0.499	-0.732	-1.892	1.587	2.882	10.703	1.942	0.793	2.197	-0.793	-9.752	-1.518	-0.858	-1.16	-2.136	-0.061	0.841	10.001	2.159	0.183	2.563	-0.793	-0.27	9.976	-0.575	0.305	0.305	-0.244	1510067332
-9.136	-3.249	-2.327	-0.183	0.305	-0.916	3.624	-8.155	1.007	-0.549	0.061	2.014	2.608	10.263	2.082	0.366	2.197	-0.549	-9.505	-1.698	-0.422	-1.16	-2.136	-0.061	0.121	9.396	2.011	0.183	2.563	-0.793	-0.124	9.866	-0.547	0.305	0.305	-0.244	1510067332
-9.115	-3.314	-2.315	0.061	0.061	-0.854	3.42	-7.945	1.971	-1.038	1.282	1.953	2.192	9.816	2.178	0.366	1.77	-0.366	-9.147	-1.601	0.057	-0.854	-1.953	-0.061	-0.011	9.3	2.019	0.061	2.258	-0.549	-0.112	9.842	-0.599	0.305	0.61	-0.305	1510067333
-9.126	-3.346	-2.218	0.183	-0.061	-0.854	3.155	-8.024	2.318	-1.77	0.854	1.953	2.101	9.922	1.879	-0.244	1.953	-0.366	-9.42	-1.371	0.313	-0.427	-1.587	0.183	0.038	9.508	2.013	-0.183	2.075	-0.305	0.165	9.829	-0.508	0.305	0	-0.122	1510067333
-9.128	-3.145	-2.149	0	-0.061	-0.854	3.07	-8.795	2.214	-0.793	0.793	1.526	1.901	10.141	1.72	-1.404	1.587	-0.061	-9.587	-1.032	0.517	-0.427	-1.587	0.183	0.281	9.66	2.381	-0.183	2.075	-0.305	0.495	9.784	-0.331	0.305	0	-0.122	1510067333
-9.143	-3.108	-2.393	-0.427	-0.183	-1.099	2.442	-8.748	3.161	0.305	0.854	1.404	1.846	10.294	2.157	-2.258	0.427	0.427	-9.595	-0.557	0.794	-0.549	-1.587	0.427	0.281	9.66	2.381	0	2.197	-0.549	0.702	9.784	-0.434	0.305	-0.244	0.061	1510067333
-8.984	-3.298	-2.399	-0.61	-0.183	-1.221	2.442	-8.748	3.161	-0.427	-1.831	0.61	2.59	10.082	2.448	-1.77	0.366	0.488	-9.538	-0.568	1.004	-0.793	-1.709	0.549	-0.014	9.696	2.497	-0.061	2.014	-0.732	0.433	9.91	-0.445	0.183	0.61	-0.183	1510067333
-8.937	-3.576	-2.42	-0.671	-0.366	-1.221	2.83	-8.854	2.658	-0.061	-0.549	0.061	2.431	9.475	2.743	-0.305	0.793	-0.183	-9.412	-0.584	1.371	-0.793	-1.709	0.549	0.641	9.682	2.427	-0.305	1.892	-0.61	0.279	9.822	-0.493	0.183	0.61	-0.183	1510067333
-9.087	-3.741	-2.463	-0.732	-0.732	-1.099	2.951	-8.935	1.961	0.488	0.122	-0.549	2.127	8.608	3.001	3.113	-0.549	-1.343	-9.397	-0.598	1.737	-0.854	-1.587	0.61	0.311	9.366	2.45	-0.366	2.38	-0.427	0.425	9.829	-0.674	0.305	0.732	-0.305	1510067333
-9.091	-3.997	-2.473	-0.793	-0.854	-0.977	3.913	-8.982	1.662	0.305	0.977	-1.587	3.278	9.204	1.627	3.174	1.587	-0.427	-9.426	-0.608	2.055	-0.793	-1.648	0.671	0.281	9.201	2.489	-0.427	3.235	0.122	0.551	9.833	-0.831	0.244	0.61	-0.122	1510067333
-9.081	-4.095	-2.377	-0.427	-0.61	-0.61	6.633	-8.862	1.966	0.305	4.211	-3.845	4.697	9.841	1.717	1.587	5.31	0.793	-9.152	-0.61	2.382	-0.793	-1.648	0.671	-0.681	9.53	2.509	-0.427	3.235	0.122	0.467	9.89	-0.867	0.244	0.61	-0.122	1510067333
-9.052	-3.886	-2.522	-0.427	-0.549	-0.366	8.105	-8.881	1.991	0.183	4.883	-4.028	4.277	9.81	1.593	1.343	3.784	1.465	-9.131	-0.659	2.657	-0.61	-0.854	0.366	-1.768	9.55	2.457	-0.183	3.906	0.183	0.416	9.825	-1.14	0	0.305	-0.061	1510067333
-8.915	-3.975	-2.417	-0.427	-0.488	-0.305	8.105	-8.881	1.991	0.427	5.432	-5.554	4.404	10.068	1.617	0.671	2.625	2.075	-9.135	-0.674	2.841	-0.366	-0.488	0.305	-2.171	9.531	2.268	-0.183	3.418	0.732	0.426	9.843	-1.353	0.122	0.427	0	1510067333
-8.77	-4.226	-2.388	-0.244	-0.366	-0.061	7.715	-9.134	2.54	0.671	5.249	-6.287	4.279	10.381	1.836	0.183	2.075	2.197	-9.225	-0.559	2.903	-0.366	-0.488	0.305	-1.681	9.987	2.506	0.366	2.625	1.343	0.234	9.822	-1.428	0.122	0.427	0	1510067333
-8.781	-4.443	-2.33	0	-0.244	0.061	6.875	-9.516	3.009	1.099	5.981	-6.47	3.956	10.91	1.826	-0.122	1.831	2.319	-9.259	-0.627	2.9	0	-0.122	0.122	-1.08	10.438	2.851	1.038	2.441	1.465	0.312	9.806	-1.369	0.061	0.244	0	1510067333
-8.628	-4.644	-2.28	0.244	0	0.183	6.875	-9.516	3.009	1.648	6.592	-6.409	3.583	11.352	1.549	-0.427	1.282	2.747	-9.351	-0.572	2.847	0.183	0.061	0	-1.171	10.667	2.792	0.793	2.563	1.526	0.095	9.88	-1.25	-0.061	0.122	0.122	1510067333
-8.65	-4.639	-2.274	0.427	0.061	0.305	6.17	-9.481	3.017	2.075	7.69	-6.165	3.23	11.724	1.32	-0.732	0.854	3.296	-9.387	-0.484	2.803	0.183	0.061	0	-1.225	10.568	2.742	0.244	2.563	1.648	-0.284	9.847	-1.142	-0.061	0.122	0.122	1510067333
-8.656	-4.503	-2.214	0.671	0.122	0.366	4.187	-7.927	4.039	2.319	8.484	-5.676	3.223	11.621	1.321	-1.099	0.793	3.662	-9.305	-0.469	2.826	0.61	0.122	-0.244	-1.434	10.265	2.692	-0.183	1.526	1.526	-0.173	9.842	-1.066	-0.061	-0.305	0.061	1510067333
-8.732	-4.386	-2.174	0.854	0.244	0.488	4.187	-7.927	4.039	1.953	7.446	-5.493	2.957	11.3	1.386	-1.099	-0.61	3.784	-9.154	-0.532	2.828	0.977	0.366	-0.366	-1.686	9.961	2.523	-0.549	0.854	1.465	0.019	9.824	-1.08	-0.122	-0.732	0.183	1510067333
-8.697	-4.28	-2.074	0.977	0.366	0.549	3.723	-6.717	4.752	1.587	7.385	-4.761	3.535	10.93	1.544	-1.16	-0.977	3.662	-9.154	-0.532	2.828	0.977	0.366	-0.366	-1.686	9.961	2.523	-0.732	0.122	1.404	0.019	9.824	-1.08	-0.122	-0.732	0.183	1510067333
-8.787	-4.25	-2.062	1.099	0.305	0.61	3.232	-5.442	5.461	1.404	5.92	-4.395	3.85	10.463	1.436	-1.648	0.183	3.296	-9.232	-0.421	2.767	1.16	0.549	-0.488	-1.415	9.658	2.536	-0.488	-0.671	1.221	0.134	9.828	-1.048	-0.244	-0.916	0.244	1510067333
-8.723	-4.124	-1.974	1.221	0.427	0.671	3.159	-4.165	5.821	0.549	4.883	-3.601	3.409	9.926	1.209	-1.892	-0.061	2.502	-9.282	-0.233	2.543	1.343	0.61	-0.61	-0.08	9.702	2.823	-0.183	-0.977	0.977	0.316	9.835	-0.837	-0.244	-1.16	0.427	1510067333
-8.692	-3.87	-1.963	1.282	0.549	0.671	3.054	-3.347	5.673	-0.061	4.089	-3.113	3.493	9.411	1.209	-1.831	-0.671	1.709	-9.282	-0.233	2.543	1.343	0.61	-0.61	-0.08	9.702	2.823	-0.183	-0.977	0.793	0.316	9.835	-0.837	-0.244	-1.16	0.427	1510067333
-8.843	-3.953	-1.967	1.16	0.549	0.671	3.116	-3.09	6.267	-0.793	3.723	-2.563	3.864	9.086	1.398	-1.465	-1.587	1.221	-9.286	-0.202	2.375	1.343	0.61	-0.671	0.077	9.603	2.878	-0.366	-1.038	0.671	0.396	9.78	-0.803	-0.305	-1.16	0.488	1510067333
-9.02	-4.03	-1.957	1.343	0.488	0.732	2.803	-3.155	6.185	-1.404	3.174	-2.014	4.707	8.836	1.796	-1.282	-1.099	0.916	-9.32	-0.455	2.071	1.526	0.793	-0.732	0.433	9.587	2.773	-0.671	-1.404	0.427	0.221	9.749	-0.676	-0.366	-1.282	0.366	1510067333
-8.994	-4.071	-1.979	1.404	0.427	0.732	2.517	-3.441	6.245	-1.709	2.441	-1.648	4.37	7.71	1.767	-1.038	-1.099	0.977	-9.472	-0.645	1.907	1.526	0.793	-0.732	0.639	9.414	2.692	-0.854	-1.465	0.305	0.221	9.749	-0.676	-0.366	-1.282	0.366	1510067333
-8.879	-4.045	-1.924	1.648	0.488	0.732	2.143	-3.959	7.203	-1.343	1.465	-1.221	5.355	8.15	1.958	-0.793	-2.258	0.183	-9.472	-0.645	1.907	1.709	0.854	-0.671	0.639	9.414	2.692	-0.854	-1.77	0.122	0.221	9.749	-0.676	-0.366	-1.282	0.366	1510067333
-8.78	-3.929	-1.926	1.831	0.671	0.671	2.127	-4.143	8.142	-0.488	0.61	-1.282	6.493	8.348	2.383	-1.221	-1.404	-0.488	-9.63	-0.608	1.566	1.892	0.671	-0.61	0.92	9.095	2.661	-0.854	-2.014	-0.122	0.221	9.749	-0.676	-0.366	-1.282	0.366	1510067334
-8.847	-3.762	-2.017	1.831	0.61	0.549	2.604	-3.948	7.886	0.061	1.038	-1.343	6.321	8.138	2.333	-3.357	-1.465	-0.061	-9.63	-0.608	1.566	1.892	0.671	-0.61	0.92	9.095	2.661	-0.732	-2.38	-0.427	0.221	9.749	-0.676	-0.366	-1.282	0.366	1510067334
-8.981	-3.723	-2.059	1.831	0.427	0.488	2.28	-3.435	7.897	-0.305	0.793	-1.343	6.455	7.436	2.376	-2.441	-3.235	-0.366	-9.557	-0.574	1.477	1.831	0.671	-0.549	1.436	9.211	2.72	-0.793	-2.502	-0.488	0.221	9.749	-0.676	-0.366	-1.282	0.366	1510067334
-8.969	-3.571	-2.082	1.77	0.427	0.427	1.988	-3.358	8.191	-0.366	0.732	-1.587	7.118	7.153	2.53	-2.136	-3.723	-0.061	-9.7	-0.602	1.398	1.831	0.427	-0.427	1.671	9.057	2.73	-0.854	-2.258	-0.488	0.221	9.749	-0.676	-0.366	-1.282	0.366	1510067334
-8.967	-3.519	-2.089	1.648	0.305	0.366	2.216	-3.378	8.476	-0.427	0.793	-1.587	7.431	7.041	2.385	-2.197	-3.784	0	-9.7	-0.602	1.398	1.831	0.427	-0.427	1.671	9.057	2.73	-0.671	-2.136	-0.671	0.221	9.749	-0.676	-0.366	-1.282	0.366	1510067334
-9.167	-3.454	-2.12	1.526	0.183	0.305	1.957	-3.443	8.404	-0.549	0.366	-1.282	7.708	7.022	2.018	-2.014	-4.7	0.061	-9.677	-0.516	1.398	1.709	0.305	-0.366	1.671	9.057	2.73	-0.671	-2.136	-0.671	0.334	9.828	-0.715	-0.366	-1.282	0.366	1510067334
-9.143	-3.435	-2.098	1.343	0.122	0.305	1.94	-3.676	8.052	-0.732	0.305	-0.916	8.184	7.439	1.507	-2.014	-4.883	0.244	-9.698	-0.464	1.353	1.709	0.305	-0.366	1.593	9.487	2.818	-0.671	-2.136	-0.671	0.556	9.908	-0.413	-0.549	-1.343	0.427	1510067334
-9.149	-3.455	-1.925	1.099	-0.061	0.244	2.03	-4.339	7.941	-0.488	0.549	-0.671	8.387	7.287	1.084	-2.136	-5.493	0.427	-9.723	-0.407	1.395	1.648	0.305	-0.305	1.811	9.532	2.824	-0.61	-2.319	-0.793	0.677	9.835	-0.313	-0.549	-1.343	0.427	1510067334
-9.165	-3.54	-1.854	0.916	-0.061	0.183	2.224	-4.534	8.064	-0.427	0.244	-0.61	8.665	6.856	0.678	-1.343	-4.578	0.427	-9.723	-0.407	1.395	1.465	0.366	-0.244	1.811	9.532	2.824	-0.61	-2.441	-0.793	0.677	9.835	-0.313	-0.305	-1.221	0.427	1510067334
-9.178	-3.744	-1.876	0.549	-0.366	0	2.499	-4.406	8.126	-0.671	0.549	-0.61	8.957	6.606	0.201	-1.038	-3.845	0.549	-9.719	-0.502	1.304	1.282	0.244	-0.122	1.768	9.453	2.885	-0.61	-2.319	-0.793	0.724	9.824	-0.201	-0.183	-0.793	0.366	1510067334
-8.988	-4.02	-1.622	0.427	-0.793	-0.122	2.286	-4.039	8.619	-0.61	0.732	-0.671	9.296	6.521	-0.236	0.549	-5.981	1.648	-9.805	-0.628	1.245	1.343	0.122	-0.061	1.83	9.277	2.885	-0.549	-2.197	-0.793	0.998	9.734	-0.167	-0.183	-0.793	0.366	1510067334
-8.945	-4.143	-1.322	0.732	-0.671	-0.183	2.286	-4.039	8.619	-0.183	0.183	-0.854	8.927	6.038	-0.118	-0.61	-2.625	0.488	-9.89	-0.593	1.213	1.343	0.122	-0.061	1.733	9.223	2.901	-0.488	-2.014	-0.793	1.187	9.81	-0.075	-0.061	-0.427	0.366	1510067334
-9.076	-4.323	-1.202	0.854	-0.488	-0.305	2.676	-3.618	8.742	0.183	0.366	-1.221	8.472	6.316	0.053	-0.977	-2.441	0.488	-10.012	-0.441	1.211	1.526	-0.061	0.061	1.84	9.386	3.295	-0.305	-1.526	-0.916	0.501	10.084	0.177	0	0.122	0.671	1510067334
-9.369	-4.485	-1.053	1.038	-0.488	-0.427	2.659	-3.244	8.262	0.366	0.366	-1.465	8.461	6.651	0.236	-1.221	-2.136	0.366	-9.983	-0.23	1.147	1.526	-0.183	0.183	1.778	9.489	3.608	-0.305	-1.526	-0.916	-0.038	10.247	0.219	0	0.122	0.671	1510067334
-9.382	-4.557	-0.605	1.343	-0.671	-0.427	2.312	-3.011	8.185	0.122	0.305	-1.404	8.514	6.946	0.524	-1.526	-0.732	-0.061	-9.783	-0.132	1.168	1.709	-0.549	0.366	1.418	9.53	3.628	-0.305	-1.221	-0.977	-0.045	10.442	0.215	-0.061	-0.793	0.61	1510067334
-8.803	-4.09	-0.121	1.77	-0.183	-0.183	2.431	-2.897	8.411	0	0.183	-1.465	8.319	7.096	0.627	-1.587	-0.122	-0.427	-9.783	-0.132	1.168	1.709	-0.549	0.366	1.418	9.53	3.628	-0.549	-1.099	-0.977	-0.045	10.442	0.215	-0.061	-0.977	0.488	1510067334
-8.573	-3.358	-0.206	1.953	0.305	-0.061	2.792	-2.699	8.607	0.061	0.244	-1.648	8.368	7.242	0.634	-1.526	0	-0.549	-9.518	0.132	1.217	1.892	-0.549	0.427	1.164	9.384	3.694	-0.732	-1.038	-0.916	0.707	10.258	0.347	-0.122	-0.732	0.488	1510067334
-8.821	-3.309	-0.22	1.892	0.61	-0.244	2.873	-2.539	8.625	0.244	0.244	-1.77	8.36	7.272	0.581	-1.77	0.183	-0.549	-9.268	1.258	1.4	1.648	-0.183	0.427	0.407	8.989	4.244	-0.793	-0.977	-0.916	0.959	9.447	0.203	-0.183	-0.916	0.61	1510067334
-9.089	-3.619	-0.359	1.831	0.61	-0.305	2.823	-2.591	8.752	0.244	0.366	-1.648	8.124	7.11	0.658	-1.77	0.061	-0.671	-9.268	1.258	1.4	1.648	-0.183	0.427	0.407	8.989	4.244	-0.732	-1.038	-0.854	0.959	9.447	0.203	-0.244	-1.953	0.854	1510067334
-8.735	-3.736	-0.54	1.465	1.282	-0.122	2.868	-2.803	8.898	0.061	0.183	-1.343	8.216	7.173	0.811	-1.526	-0.183	-0.732	-9.55	1.381	1.31	1.465	-0.061	0.183	0.3	8.942	4.402	-0.671	-1.343	-0.61	0.9	9.868	0.396	-0.671	-2.991	0.977	1510067334
-8.722	-3.809	-0.44	1.526	1.892	0.183	3.334	-3.023	8.975	-0.061	-0.183	-1.099	8.542	7.23	0.953	-1.404	0.427	-0.549	-9.507	1.288	1.273	1.587	0	-0.122	0.455	8.914	4.46	-0.61	-1.587	-0.366	0.618	10.015	0.995	-1.465	-3.418	0.61	1510067334
-8.847	-3.981	-0.39	1.831	1.648	0.244	3.468	-3.078	8.873	-0.183	-0.427	-1.282	8.51	7.136	1.074	-1.465	1.16	-0.244	-9.508	1.201	1.312	1.709	0.244	-0.427	0.237	8.65	4.437	-0.549	-1.587	-0.122	1.166	9.926	0.689	-2.563	-3.967	0.122	1510067334
-8.745	-4.031	-0.47	1.77	2.075	0.366	3.03	-2.893	8.931	-0.427	-0.549	-1.404	8.381	7.165	1.213	-1.526	1.587	-0.061	-9.548	1.168	1.253	1.831	0.244	-0.671	0.017	8.547	4.266	-0.366	-1.709	0	1.159	9.744	0.751	-2.563	-3.967	0.122	1510067334
-8.987	-4.067	-0.54	1.892	1.648	0.427	2.562	-2.668	9.172	-0.671	0	-1.282	8.07	7.305	1.617	-1.831	1.831	0.061	-9.662	1.079	1.139	2.014	0.305	-0.977	0.163	8.68	4.226	-0.122	-2.014	0	0.946	9.549	0.29	-2.869	-3.906	-0.061	1510067334
-8.993	-4.011	-0.52	2.136	1.282	0.549	2.555	-2.486	9.166	-0.732	0.122	-0.977	7.832	7.453	2.018	-1.892	1.953	0.061	-9.695	0.999	1.041	2.014	0.305	-0.977	0.163	8.68	4.226	0	-2.258	0	0.934	9.205	-0.419	-0.732	-4.944	-0.244	1510067334
-8.983	-3.899	-0.546	2.075	1.16	0.671	3.176	-2.212	8.961	-0.732	0.244	-1.099	7.722	7.492	2.545	-1.77	2.136	0	-9.652	1.095	1.132	2.136	0.183	-1.099	0.815	8.841	4.276	-0.061	-2.441	-0.061	1.552	8.961	-0.611	-0.732	-4.944	-0.244	1510067335
-9.372	-3.851	-0.61	2.258	0.793	0.732	4	-2.066	8.521	-0.793	0.549	-1.221	7.376	7.421	2.931	-1.892	2.075	-0.183	-9.698	0.997	1.195	2.197	0.305	-1.099	0.95	8.887	4.195	-0.122	-2.319	-0.061	2.446	9.071	-0.526	-0.061	-4.15	-0.488	1510067335
-9.213	-3.644	-0.877	2.319	1.282	0.732	4.286	-2.163	8.147	-0.854	0.854	-1.526	6.339	7.15	3.223	-1.892	1.038	-0.549	-9.698	0.997	1.195	2.136	0.183	-1.16	0.95	8.887	4.195	-0.183	-2.197	0	3.161	9.562	-0.536	0.488	-3.174	-0.854	1510067335
-9.263	-3.665	-1.016	1.892	0.916	0.488	4.064	-2.212	8.202	-0.977	0.427	-1.526	5.887	7.261	2.99	-1.648	-0.61	-0.488	-9.683	0.647	1.084	2.075	0.244	-1.221	1.086	8.979	4.067	-0.183	-2.197	0	3.161	9.562	-0.536	0.427	-3.052	-0.854	1510067335
-9.075	-3.7	-1.352	2.014	1.343	0.671	4.113	-2.37	8.302	-1.221	0.305	-1.343	6.4	7.244	2.864	-1.343	-1.465	-0.427	-9.548	0.129	1.02	2.197	0.244	-1.343	1.016	9.028	3.491	-0.427	-2.502	0	1.922	9.95	1.31	0.732	-0.61	-0.671	1510067335
-9.438	-4.258	-1.448	2.075	0.854	0.732	4.045	-2.734	7.782	-1.404	0	-1.404	6.877	7.001	2.693	-1.221	-2.319	-0.427	-9.705	-0.39	0.991	2.258	0.427	-1.343	1.016	9.028	3.491	-0.549	-2.686	-0.061	1.432	10.111	1.255	0.366	-0.244	-0.549	1510067335
-8.957	-4.126	-1.203	2.808	1.038	0.854	3.895	-2.976	7.437	-1.892	-0.366	-1.465	7.095	6.845	2.239	-1.343	-2.686	-0.366	-9.555	-0.788	1.054	2.319	0.427	-1.343	1.164	9.027	2.828	-0.305	-2.869	-0.244	1.771	10.037	0.821	0.366	-2.258	-0.671	1510067335
-8.677	-3.612	-1.585	2.747	1.709	1.038	3.834	-3.243	7.605	-2.075	0.061	-1.648	7.428	6.759	1.919	-1.343	-3.052	-0.244	-9.417	-1.148	1.02	2.563	0.244	-1.343	1.231	9.276	2.438	-0.122	-3.174	-0.427	1.907	9.824	0.179	0.244	-3.174	-0.183	1510067335
-8.83	-3.63	-1.936	2.563	1.77	0.854	3.695	-3.433	7.473	-2.258	0.793	-1.648	7.776	6.796	1.846	-1.343	-3.967	-0.366	-9.417	-1.148	1.02	2.747	0.549	-1.343	1.231	9.276	2.438	-0.244	-3.296	-0.488	1.456	9.747	0.321	0.366	-2.441	0.183	1510067335
-8.819	-3.602	-2.501	2.93	1.77	0.549	3.712	-3.7	7.328	-2.38	1.038	-1.892	8.138	6.912	1.547	-1.465	-4.639	-0.122	-9.538	-1.838	0.818	2.93	0.732	-1.282	2	9.934	2.043	-0.366	-3.479	-0.61	0.561	9.767	0.038	0.122	-1.77	-0.122	1510067335
-8.75	-4.118	-2.96	3.113	1.892	0.488	3.81	-3.973	7.541	-2.38	1.404	-2.197	8.542	6.842	1.571	-1.465	-4.822	-0.061	-9.719	-2.744	0.904	2.93	0.61	-1.099	2	9.934	2.043	-0.793	-3.479	-0.671	0.542	9.94	-0.071	0.427	-1.831	-0.122	1510067335
-9.085	-4.38	-3.618	3.601	1.648	0.854	3.755	-4.108	7.557	-2.258	1.648	-2.319	8.996	6.728	1.682	-1.648	-4.333	-0.244	-10.166	-3.177	0.605	3.235	0.854	-0.977	2.492	10.094	1.433	-1.343	-3.418	-0.793	0.392	10.125	-0.469	0.366	-1.587	-0.183	1510067335
-8.924	-3.858	-4.01	3.54	1.831	0.916	3.845	-4.456	7.282	-2.258	2.014	-2.502	9.361	6.791	1.16	-2.197	-3.967	-0.427	-10.442	-2.994	0.25	3.662	0.671	-0.854	2.836	10.487	1.421	-1.404	-3.662	-1.038	0.172	10.292	-0.877	0.122	-1.953	-0.061	1510067335
-8.943	-3.411	-3.923	3.357	1.709	0.671	3.531	-5.209	7.145	-2.197	1.77	-2.563	9.761	6.712	0.111	-2.869	-4.211	-0.305	-10.159	-2.735	0.245	3.906	0.122	-0.732	2.738	10.238	1.346	-1.221	-3.967	-1.404	-0.183	10.252	-1.108	0.061	-2.502	0.183	1510067335
-8.808	-3.393	-3.809	3.479	1.831	0.61	3.289	-5.833	7.235	-2.075	1.465	-2.502	9.853	6.151	-0.525	-3.113	-4.333	0	-9.64	-2.621	0.317	3.845	0.061	-0.61	2.738	10.238	1.346	-1.343	-4.272	-1.648	-0.368	10.085	-1.547	-0.061	-2.808	0.183	1510067335
-8.904	-3.665	-3.755	3.662	1.282	0.671	2.915	-5.987	6.906	-2.014	1.953	-2.197	10.081	5.751	-0.706	-3.235	-3.723	0.122	-9.482	-2.625	0.427	3.967	0.122	-0.549	2.543	9.487	1.101	-1.343	-4.395	-1.709	0.286	9.929	-1.334	0.061	-3.174	-0.122	1510067335
-8.874	-3.618	-3.421	4.089	1.282	0.854	2.488	-5.925	6.346	-2.014	1.831	-2.136	9.86	5.318	-0.793	-3.296	-2.991	0.061	-9.286	-2.579	0.529	4.089	0.183	-0.549	2.667	9.229	1.177	-1.404	-4.333	-1.709	0.589	9.79	-1.156	0.061	-2.686	-0.244	1510067335
-9.122	-3.537	-3.173	4.333	1.099	0.793	3.393	-5.786	6.476	-1.77	1.892	-2.869	9.525	5.127	-1.207	-3.296	-3.357	0.183	-9.286	-2.579	0.529	4.211	0.061	-0.427	2.667	9.229	1.177	-1.282	-4.15	-1.77	0.589	9.79	-1.156	-0.061	-2.808	-0.122	1510067335
