# Supplementary material for: A deep learning approach for lower back-pain risk prediction during manual lifting
Source: PLoS One. 2021 Feb 19;16(2):e0247162. doi: 10.1371/journal.pone.0247162 (PMC7894914; doi:10.1371/journal.pone.0247162)
Supplement: S1 Data — (ZIP) [file pone.0247162.s001.zip › source-used/Subject_01_P1_Zone03_T1.csv]

Side_A_x	Side_A_y	Side_A_z	Side_G_x	Side_G_y	Side_G_z	LtWt_A_x	LtWt_A_y	LtWt_A_z	LtWt_G_x	LtWt_G_y	LtWt_G_z	RtWt_A_x	RtWt_A_y	RtWt_A_z	RtWt_G_x	RtWt_G_y	RtWt_G_z	Back_A_x	Back_A_y	Back_A_z	Back_G_x	Back_G_y	Back_G_z	UArm_A_x	UArm_A_y	UArm_A_z	UArm_G_x	UArm_G_y	UArm_G_z	Thig_A_x	Thig_A_y	Thig_A_z	Thig_G_x	Thig_G_y	Thig_G_z	Time_stp
-9.477	-2.08	-2.109	-0.183	-0.061	-0.122	8.617	1.97	3.237	0.244	0.061	0.488	8.954	-0.09	3.162	-0.732	1.587	-1.648	-9.587	-0.47	-2.568	-0.122	-0.122	-0.122	3.382	8.58	3.019	0.122	0.183	0	0.733	9.88	0.554	0.061	0.305	-0.061	1510068072
-9.452	-2.132	-2.078	-0.122	-0.122	-0.122	7.575	1.794	3.336	0.244	0.061	0.488	7.267	0.456	3.085	-1.526	1.465	-2.808	-9.545	-0.481	-2.541	-0.061	-0.122	-0.061	3.34	8.376	3.035	0.122	0.305	0.061	0.623	9.922	0.66	0.061	0.061	-0.061	1510068072
-9.445	-2.041	-2.092	-0.122	-0.061	-0.122	4.248	1.217	3.207	0.977	1.343	2.441	6.497	1.516	2.6	-1.953	-3.357	-3.906	-9.556	-0.446	-2.628	-0.061	-0.122	-0.061	3.34	8.376	3.035	0.427	0.244	-0.061	0.752	9.853	0.596	0.061	0.061	-0.061	1510068072
-9.487	-1.908	-2.059	-0.122	-0.122	-0.122	4.248	1.217	3.207	1.343	-1.526	3.845	7.723	2.602	2.632	-2.808	-2.808	-4.883	-9.561	-0.5	-2.506	-0.061	-0.305	-0.122	3.098	8.784	3.024	0.305	0.244	-0.183	1.006	9.825	0.611	-0.061	-0.061	0.061	1510068072
-9.518	-1.887	-2.052	-0.183	-0.061	-0.122	4.547	0.129	2.433	2.136	-7.141	4.395	7.789	3.564	2.536	-3.54	0.488	-6.592	-9.472	-0.495	-2.438	-0.061	-0.244	-0.061	2.966	8.585	2.83	0.183	0.305	-0.305	1.036	9.868	0.554	-0.061	0.122	0.122	1510068072
-9.554	-1.878	-2.116	-0.244	-0.061	-0.061	8.36	-0.828	2.292	3.235	0.061	5.554	7.789	3.564	2.536	-3.54	0.488	-6.592	-9.472	-0.495	-2.438	-0.061	-0.061	0	2.966	8.585	2.83	0.366	0.061	-0.244	1.036	9.868	0.554	-0.061	0.122	0.122	1510068072
-9.515	-1.961	-2.04	-0.244	-0.122	-0.061	7.133	-1.457	1.914	2.319	3.967	7.996	5.607	7.277	0.902	-3.235	-1.221	-10.62	-9.569	-0.4	-2.638	-0.122	0.061	-0.061	3.938	8.675	2.871	0.366	0.061	-0.183	0.928	9.895	0.463	0	0.061	0	1510068072
-9.442	-1.922	-1.975	-0.122	-0.061	-0.122	4.648	-2.999	1.26	0.977	1.099	9.949	6.831	10.356	0.359	-2.808	-3.906	-11.597	-9.568	-0.591	-2.82	-0.183	-0.061	-0.122	3.717	8.842	3.199	0.427	0.549	-0.305	1.084	9.835	0.549	0	0.244	0.061	1510068072
-9.361	-1.962	-1.981	-0.061	-0.061	-0.183	10.1	-10.866	-0.584	0.732	-9.033	10.193	9.944	13.172	-1.06	-2.38	-5.31	-10.01	-9.729	-0.727	-3.101	-0.183	-0.427	-0.061	3.717	8.842	3.199	0.244	0.671	-0.793	0.974	9.863	0.536	0	0.244	0.061	1510068072
-9.497	-1.936	-2.021	0	-0.122	-0.366	10.1	-10.866	-0.584	3.052	-6.348	9.46	13.077	13.078	-1.016	-1.648	-2.38	-6.348	-9.714	-0.78	-2.899	0.061	-0.793	-0.061	0.683	10.493	3.895	-0.977	-0.427	-1.831	0.943	9.82	0.544	-0.061	-0.061	0.061	1510068072
-9.607	-2.012	-2.041	0.061	0	-0.427	14.67	-11.32	-1.37	2.625	0.671	6.775	12.429	11.005	-0.608	-0.549	1.404	-3.906	-9.497	-0.556	-2.367	0.183	-0.793	0.061	0.733	9.832	3.104	-1.831	-2.197	-2.747	0.88	9.923	0.522	-0.122	-0.122	0	1510068072
-9.598	-2.244	-2.128	0	0.061	-0.183	12.772	-9.495	-1.593	2.625	0.671	6.775	10.039	9.105	-0.095	0.061	1.587	-3.174	-9.406	-0.438	-1.938	0.122	-0.122	0.061	0.733	9.832	3.104	-1.465	-2.808	-2.93	0.83	9.922	0.508	-0.122	-0.122	0	1510068072
-9.52	-2.293	-2.073	0	-0.061	-0.061	12.772	-9.495	-1.593	0.916	-5.188	2.441	8.283	7.673	0.347	-0.061	0.793	-3.174	-9.588	-0.413	-1.896	-0.061	0.366	0.061	2.108	9.232	2.667	-1.343	-3.052	-2.319	0.955	9.871	0.426	0	0.122	-0.122	1510068072
-9.298	-2.418	-1.87	0.122	0	-0.122	10.104	-5.582	-0.933	0.061	-4.333	0.488	7.915	7.041	0.985	-0.122	0.854	-3.479	-9.572	-0.461	-2	-0.061	0.183	0	3.212	8.118	2.684	-0.488	-1.709	-2.014	0.969	9.883	0.549	0.061	0.183	-0.061	1510068073
-9.33	-2.472	-1.919	0.244	-0.061	-0.061	7.155	-3.659	-0.287	0.183	0.122	1.526	8.379	7.331	1.806	0	2.014	-3.296	-9.528	-0.505	-2.018	0	-0.122	-0.061	3.212	8.118	2.684	0.061	-0.366	-1.404	0.841	9.841	0.636	0.061	0.183	-0.061	1510068073
-9.424	-2.468	-2.129	0.183	-0.122	-0.061	7.155	-3.659	-0.287	0	1.282	2.686	8.89	8.099	2.558	0.305	3.479	-2.563	-9.56	-0.554	-1.968	0.183	-0.305	-0.061	1.986	8.643	3.082	0.488	0.488	-0.732	0.757	9.867	0.616	-0.061	-0.183	0.061	1510068073
-9.43	-2.454	-2.032	0.244	-0.122	0	6.949	-4.256	-0.266	-0.366	0.916	3.479	8.89	8.099	2.558	0.305	3.479	-2.563	-9.56	-0.554	-1.968	0.183	-0.305	0	1.986	8.643	3.082	0.916	0.916	-0.305	0.757	9.867	0.616	-0.061	-0.183	0.061	1510068073
-9.379	-2.381	-1.937	0.366	0.061	0	8.234	-5.712	-0.071	-0.183	0.977	3.113	7.636	9.484	3.012	0.305	2.38	0.854	-9.644	-0.666	-1.997	0.366	-0.366	0	1.592	9.268	3.269	0.854	1.099	0.122	0.849	9.917	0.522	0	-0.305	0.061	1510068073
-9.493	-2.344	-1.956	0.366	0.122	0	9.152	-6.929	-0.053	0	1.831	1.831	6.752	9.621	2.998	0.183	0.916	2.197	-9.597	-0.532	-2.016	0.366	-0.122	0.061	1.428	9.469	3.156	0.488	0.977	0.488	0.764	9.896	0.508	-0.061	-0.305	0.061	1510068073
-9.459	-2.322	-1.963	0.366	0.061	0.061	8.931	-7.491	-0.095	-0.488	1.343	0.244	6.09	9.61	2.835	0.061	0.732	2.747	-9.68	-0.431	-2.022	0.427	-0.061	0	1.643	9.29	2.859	0.427	0.977	0.793	0.778	9.921	0.464	-0.061	-0.244	0	1510068073
-9.466	-2.314	-1.967	0.366	0	0.061	8.636	-7.752	0.099	-1.099	2.197	-0.977	5.399	9.482	2.561	-0.061	0.916	2.869	-9.634	-0.455	-1.993	0.305	-0.061	0	1.643	9.29	2.859	0.366	1.099	0.977	0.953	9.855	0.546	-0.061	-0.244	0	1510068073
-9.484	-2.273	-1.954	0.305	-0.061	0.061	7.622	-7.789	0.335	-1.465	3.418	-1.648	4.798	9.282	2.278	-0.183	0.854	2.686	-9.629	-0.419	-1.992	0.305	-0.061	0	1.89	9.26	2.754	0.366	1.404	1.038	1.019	9.811	0.614	0.061	-0.183	0.061	1510068073
-9.467	-2.184	-1.973	0.244	0	0	6.504	-7.776	0.504	-1.404	4.211	-1.709	4.398	9.272	2.011	-0.122	0.671	2.319	-9.691	-0.416	-2.071	0.244	-0.061	0	1.876	9.226	2.856	0.549	1.587	0.977	1.036	9.85	0.554	-0.061	-0.244	0.061	1510068073
-9.503	-2.159	-1.994	0.183	-0.061	-0.061	5.265	-7.756	0.54	-0.916	4.333	-1.465	4.21	9.308	1.896	0	0.793	1.831	-9.737	-0.404	-2.096	0.183	-0.122	0	1.829	9.333	2.772	0.549	1.709	0.854	1.101	9.862	0.49	-0.061	-0.244	0.061	1510068073
-9.448	-2.156	-1.913	0.122	0	-0.122	3.889	-7.681	0.741	-0.671	3.479	-0.977	4.017	9.386	1.865	0.122	0.916	1.282	-9.728	-0.386	-2.101	0.122	-0.122	0	1.757	9.588	2.848	0.366	1.404	0.61	1.03	9.861	0.541	0	0	0.061	1510068073
-9.503	-2.247	-1.967	0.061	0	-0.061	3.889	-7.681	0.741	-0.61	2.869	-0.366	3.758	9.327	1.794	0.305	0.732	0.732	-9.666	-0.385	-1.909	0.061	-0.244	0	1.443	9.703	2.963	0.244	1.038	0.305	0.981	9.884	0.453	0	-0.061	0	1510068073
-9.514	-2.403	-2	-0.061	-0.061	-0.061	3.681	-7.748	0.73	-0.732	2.869	0.244	3.64	9.178	1.849	0.305	0.732	0.732	-9.734	-0.504	-1.803	0.061	-0.305	0	1.443	9.703	2.963	0.122	0.671	0.122	1.038	9.873	0.443	0	-0.061	0	1510068073
-9.382	-2.583	-1.955	0	-0.183	-0.061	3.437	-7.924	0.953	-0.793	3.052	0.61	3.685	8.996	2.013	0.549	0.61	-0.549	-9.865	-0.524	-1.83	0	-0.244	0	1.278	9.464	2.967	0.061	0.427	0	1.132	9.849	0.498	0.061	0.183	0	1510068073
-9.238	-2.658	-1.86	0.061	-0.122	-0.183	3.088	-8.004	1.058	-0.732	2.38	1.038	3.597	8.902	2.032	0.488	0.427	-0.977	-10.082	-0.493	-1.908	0.061	-0.244	0	1.436	9.069	2.884	-0.061	0.305	-0.305	0.961	9.854	0.541	0.061	0.427	0.122	1510068073
-9.196	-2.83	-1.889	0.061	-0.427	-0.366	2.815	-7.894	0.985	-0.732	2.38	1.038	3.341	8.835	1.836	0.427	-0.549	-1.343	-10.494	-0.423	-2.219	0.061	-0.488	0.061	1.436	9.069	2.884	-0.183	0.061	-0.854	0.622	9.877	0.618	0.061	0.427	0.122	1510068073
-9.069	-2.944	-1.78	0.122	-0.244	-0.732	2.913	-7.794	1.065	-0.732	0.916	1.282	3.384	8.821	1.706	0.61	-1.282	-1.892	-10.41	-0.386	-2.195	0	-1.16	0.061	1.806	9.075	2.817	-0.183	-0.061	-1.343	0.535	9.857	0.626	0.061	-0.122	0.122	1510068073
-9.106	-3.007	-1.879	0	-0.244	-1.16	2.9	-7.623	0.967	-0.916	-0.916	1.282	3.685	8.959	1.67	0.916	-1.282	-2.625	-10.454	-0.346	-1.981	0	-1.892	0.061	2.501	9.319	2.918	-0.183	-0.061	-1.892	0.496	9.915	0.714	0	-0.183	0.183	1510068073
-9.094	-3.364	-1.815	0	-0.488	-1.343	2.996	-7.741	0.731	-1.099	-1.099	1.648	4.157	9.044	1.7	1.221	-0.549	-3.296	-10.478	-0.368	-1.738	-0.061	-2.563	0.061	2.501	9.319	2.918	-0.244	0.366	-2.136	0.272	9.899	0.64	0	-0.183	0.183	1510068073
-8.64	-3.475	-1.712	-0.122	0	-1.831	3.494	-7.892	0.725	-1.343	-0.916	2.502	4.42	9.131	1.651	1.526	-0.061	-3.54	-10.011	-0.293	-1.365	-0.122	-3.052	0	2.272	9.07	2.838	-0.366	0.916	-2.441	0.335	9.97	0.656	0.305	0.183	0.122	1510068073
-8.849	-3.478	-1.561	0.061	-0.366	-2.197	3.494	-7.892	0.725	-1.648	-0.549	3.113	4.502	9.228	1.512	1.526	-0.061	-3.54	-10.011	-0.293	-1.365	-0.183	-3.906	-0.061	1.781	8.817	2.881	-0.488	1.16	-2.747	0.306	10.101	0.687	0.305	0.183	0.122	1510068073
-8.763	-3.576	-1.559	0.183	-0.305	-2.38	3.653	-8.116	0.646	-1.831	-0.061	3.296	4.644	9.256	1.52	1.831	0.183	-3.113	-9.246	-0.315	0.071	-0.122	-3.601	0	0.987	8.659	2.907	-0.61	1.343	-2.747	0.327	9.829	0.656	0.061	-0.061	0.122	1510068073
-8.909	-3.706	-1.524	0.061	-0.488	-2.38	3.804	-8.41	0.775	-1.831	0.366	3.174	4.669	9.29	1.426	1.77	0.183	-2.625	-9.093	-0.145	0.933	-0.061	-3.784	0	0.255	8.449	2.92	-0.549	1.465	-2.686	0.66	9.818	0.596	0.366	0	0	1510068073
-8.946	-3.738	-1.385	0.244	-0.183	-2.075	3.841	-8.586	0.769	-1.953	0.061	2.563	4.669	9.29	1.426	1.77	0.183	-2.625	-9.093	-0.145	0.933	-0.122	-3.662	0.061	-0.486	8.315	3.033	-0.244	1.587	-2.502	0.66	9.818	0.596	0.366	0	0	1510068073
-9.028	-4.002	-1.382	0.122	-0.122	-1.77	4.546	-8.713	0.708	-1.709	-0.061	1.648	4.679	9.442	1.004	1.465	0.122	-1.099	-8.636	-0.213	2.545	-0.183	-3.418	0	-1.22	8.325	3.119	0.061	1.953	-2.197	1.5	9.688	0.062	0.427	-0.122	0	1510068074
-9.185	-4.113	-1.42	0	-0.305	-1.587	5.058	-8.654	0.731	-1.282	0.488	0.488	4.632	9.921	0.773	1.221	0.305	-0.305	-8.543	-0.263	3.146	-0.244	-2.808	-0.061	-2.073	8.68	3.104	0.183	2.136	-1.709	1.944	9.624	-0.123	0.427	0.183	-0.061	1510068074
-9.043	-4.472	-1.358	-0.183	-0.549	-1.343	5.075	-8.777	0.513	-1.16	0.61	-0.244	4.321	10.234	0.457	0.977	0.183	0.488	-8.543	-0.263	3.146	-0.305	-2.502	-0.122	-2.92	9.018	3	0.061	2.014	-1.16	2.107	9.741	-0.213	0.366	0.183	-0.061	1510068074
-8.934	-4.75	-1.225	-0.183	-0.183	-1.038	5.175	-9.092	0.236	-1.16	1.587	-0.916	3.853	10.444	0.165	0.793	-0.305	1.16	-8.534	-0.549	3.963	-0.305	-2.014	-0.122	-3.413	9.295	2.991	0.305	1.831	-0.854	2.169	9.814	-0.075	0.366	0.183	-0.061	1510068074
-8.929	-4.977	-1.23	-0.122	-0.305	-0.793	4.648	-9.144	-0.221	-1.16	2.197	-1.465	3.445	10.655	-0.084	0.671	-0.732	1.526	-8.549	-0.662	4.345	-0.305	-1.709	-0.122	-3.461	9.542	2.937	0.488	1.526	-0.549	1.897	9.836	-0.138	0.244	-0.122	0.061	1510068074
-8.783	-5.064	-1.251	-0.122	-0.183	-0.549	4.089	-9.251	-0.507	-1.099	2.441	-1.892	3.352	10.962	-0.136	0.61	-0.305	1.587	-8.549	-0.662	4.345	-0.305	-1.282	-0.183	-3.537	9.784	2.86	0.427	1.465	-0.244	2.032	9.848	-0.264	0.122	0.061	0.061	1510068074
-8.672	-5.206	-1.178	-0.122	-0.183	-0.305	3.578	-9.423	-0.584	-1.099	2.686	-2.075	3.159	11.255	-0.164	0.61	-0.305	1.587	-8.459	-0.735	4.535	-0.244	-0.977	-0.061	-3.657	10.076	2.74	0.366	1.404	0.061	1.971	9.824	-0.319	0.122	0.061	0.061	1510068074
-8.681	-5.286	-1.248	0.061	0	-0.122	3.211	-9.668	-0.586	-1.038	2.991	-1.831	2.814	11.285	-0.27	0.305	0.488	1.404	-8.422	-0.754	4.744	-0.183	-0.61	-0.061	-3.809	10.233	2.747	0.244	1.16	0.244	1.843	9.819	-0.2	0.122	0.183	0.122	1510068074
-8.675	-5.258	-1.242	0.122	0.061	0.183	2.744	-9.74	-0.624	-0.793	2.991	-1.404	2.664	11.335	-0.245	0.305	0.488	1.404	-8.416	-0.724	4.856	-0.122	-0.244	-0.061	-3.89	10.215	2.653	0.183	0.854	0.427	1.604	9.857	-0.269	-0.061	-0.366	0.061	1510068074
-8.643	-5.148	-1.36	0.122	0.183	0.427	2.402	-9.692	-0.607	-0.427	2.563	-0.854	2.511	11.331	-0.219	0.183	0.488	1.16	-8.433	-0.828	4.883	-0.061	0.122	0	-4.027	10.258	2.633	-0.061	0.549	0.61	1.725	9.806	-0.54	-0.061	-0.366	0.061	1510068074
-8.69	-5.091	-1.369	0.183	0.244	0.549	2.202	-9.792	-0.489	-0.183	2.075	-0.305	2.505	11.242	-0.194	-0.366	0.244	0.61	-8.363	-0.83	4.85	0	0.488	0	-4.084	10.206	2.567	-0.122	0.183	0.732	1.971	9.782	-0.453	-0.061	-0.671	0.122	1510068074
-8.69	-5.169	-1.396	0.183	0.244	0.793	2.335	-9.847	-0.464	0.183	2.197	0.305	2.643	11.006	-0.128	-0.61	0.183	0.366	-8.381	-0.834	4.764	0.061	0.854	-0.061	-3.993	10.094	2.537	-0.183	-0.305	0.793	1.858	9.763	-0.449	-0.366	-0.305	0.122	1510068074
-8.637	-5.085	-1.436	0.244	0.366	1.038	2.963	-9.857	-0.263	0.488	3.662	1.16	2.643	11.006	-0.128	-0.61	0.183	0.366	-8.459	-0.871	4.56	0.122	1.16	-0.122	-3.728	9.966	2.488	-0.305	-0.671	0.916	1.858	9.763	-0.449	-0.366	-0.305	0.122	1510068074
-8.636	-4.908	-1.471	0.244	0.305	1.16	3.065	-9.691	-0.083	0.977	5.798	2.014	3.029	10.464	0.121	-0.854	0.183	0	-8.63	-0.793	3.941	0.183	1.404	-0.183	-3.321	9.829	2.469	-0.427	-1.038	0.977	1.743	9.763	-0.372	-0.305	-0.366	0.122	1510068074
-8.632	-4.778	-1.477	0.183	0.244	1.221	2.265	-9.445	0.276	0.732	5.066	2.38	3.029	10.464	0.121	-1.099	0.183	-0.305	-8.63	-0.793	3.941	0.183	1.587	-0.183	-2.865	9.658	2.513	-0.427	-1.221	1.038	1.743	9.763	-0.372	-0.305	-0.366	0.122	1510068074
-8.641	-4.615	-1.475	0.122	0.244	1.16	1.782	-9.182	0.641	0.549	3.296	2.075	3.315	10.026	0.111	-1.343	0	-0.427	-8.82	-0.786	3.547	0.183	1.648	-0.183	-2.468	9.549	2.436	-0.488	-1.465	1.038	1.402	9.79	-0.179	-0.427	-0.244	0.122	1510068074
-8.692	-4.488	-1.476	0.061	0.244	1.099	2.158	-9.153	1.328	0.549	2.686	1.892	3.616	9.788	0.095	-1.526	-0.366	-0.488	-9.039	-0.758	2.882	0.183	1.709	-0.183	-2.079	9.426	2.564	-0.366	-1.587	1.038	1.27	9.817	0.013	-0.305	-0.305	0.061	1510068074
-8.782	-4.317	-1.519	-0.061	0.244	0.977	2.34	-9.008	1.517	0.732	2.319	1.465	3.863	9.643	0.1	-1.465	-0.61	-0.427	-9.039	-0.758	2.882	0.183	1.77	-0.122	-1.688	9.32	2.692	-0.305	-1.526	1.038	1.278	9.79	-0.001	-0.183	-0.244	-0.061	1510068074
-8.86	-4.26	-1.562	-0.122	0.244	0.916	2.779	-9.003	1.805	0.916	1.953	0.916	4.06	9.489	0.159	-1.465	-0.61	-0.427	-9.164	-0.707	2.59	0.122	1.709	-0.122	-1.335	9.29	2.712	-0.366	-1.526	0.977	1.165	9.847	0.039	-0.183	-0.244	-0.061	1510068074
-8.91	-4.201	-1.583	-0.183	0.183	0.916	3.925	-9.131	2.488	1.587	3.174	0.061	4.249	9.393	0.214	-1.282	-0.549	-0.244	-9.406	-0.693	2.066	-0.061	1.831	-0.122	-1.071	9.259	2.83	-0.305	-1.404	0.916	1.243	9.857	0.098	-0.305	-0.122	-0.122	1510068074
-8.931	-3.969	-1.621	-0.305	0.061	0.854	4.077	-9.064	2.818	2.136	4.578	-0.854	4.332	9.345	0.3	-1.099	-0.366	-0.061	-9.406	-0.693	2.066	-0.061	1.77	-0.122	-0.863	9.228	2.86	-0.244	-1.343	0.916	1.336	9.873	0.17	-0.244	0.061	-0.244	1510068074
-8.882	-3.86	-1.605	-0.366	0.122	0.732	3.744	-9.179	3.296	2.869	4.7	-1.709	4.332	9.345	0.3	-0.916	-0.122	0.122	-9.496	-0.702	1.81	-0.122	1.709	-0.061	-0.568	9.27	2.931	-0.183	-1.221	0.854	1.336	9.873	0.17	-0.244	0.061	-0.244	1510068074
-8.977	-3.807	-1.576	-0.366	0.061	0.671	3.34	-9.124	3.703	3.601	4.211	-2.502	4.424	9.18	0.614	-0.671	0	0.305	-9.664	-0.708	1.215	-0.122	1.648	-0.061	-0.286	9.295	3.005	0	-1.099	0.793	1.211	9.813	0.211	-0.244	-0.061	-0.244	1510068074
-8.929	-3.713	-1.574	-0.366	0.122	0.61	2.716	-8.817	4.18	3.906	3.54	-2.747	4.486	9.128	0.853	-0.427	0.122	0.488	-9.664	-0.708	1.215	-0.122	1.526	-0.061	-0.065	9.183	3.046	0.061	-0.854	0.732	1.256	9.853	0.248	-0.122	-0.061	-0.244	1510068074
-8.989	-3.582	-1.672	-0.427	0.061	0.488	2.466	-8.504	4.677	3.906	3.54	-2.747	4.589	9.202	1.086	0.061	0.732	0.671	-9.708	-0.646	0.947	-0.183	1.404	0	0.262	9.207	3.098	0.122	-0.671	0.671	1.197	9.828	0.333	-0.244	0.183	-0.183	1510068074
-9.044	-3.578	-1.704	-0.488	0.122	0.427	1.559	-7.562	4.576	4.333	1.343	-3.052	4.619	9.402	1.297	0.061	0.732	0.671	-9.732	-0.622	0.587	-0.244	1.404	0.061	0.479	9.36	3.109	0.122	-0.427	0.793	1.062	9.82	0.293	-0.244	0.183	-0.305	1510068075
-9.162	-3.652	-1.696	-0.366	0.183	0.488	1.559	-7.562	4.576	3.906	-0.427	-2.747	4.619	9.402	1.297	0.244	1.282	0.549	-9.732	-0.622	0.587	-0.244	1.282	0.061	0.589	9.522	3.167	0.061	-0.244	0.916	1.062	9.82	0.293	-0.061	0.244	-0.244	1510068075
-9.208	-3.596	-1.739	-0.183	0.183	0.549	1.052	-6.995	4.053	3.052	-2.014	-2.197	4.565	9.666	1.656	0.427	1.831	0.732	-9.786	-0.69	0.401	-0.183	1.16	0.061	0.547	9.53	3.242	0.061	-0.061	0.977	0.968	9.944	0.355	0	0.183	-0.305	1510068075
-9.183	-3.461	-1.842	-0.122	0.122	0.61	0.848	-6.461	3.76	2.136	-2.563	-1.16	4.437	9.842	1.738	0.427	1.831	0.732	-9.633	-0.743	0.203	-0.122	1.16	0.061	0.317	9.536	3.196	-0.061	-0.122	1.038	0.912	9.892	0.354	-0.122	0.305	-0.427	1510068075
-9.11	-3.329	-1.794	-0.061	0.183	0.61	0.3	-5.918	3.411	0.854	-4.15	0	4.206	9.909	1.778	0.244	1.648	0.916	-9.633	-0.743	0.203	-0.061	1.282	0.061	0.087	9.478	3.165	-0.183	-0.305	1.099	0.831	9.871	0.288	0	0	-0.427	1510068075
-9.183	-3.24	-1.858	0	0.122	0.61	0.05	-5.751	2.784	-0.244	-5.92	0.916	3.926	9.909	1.767	-0.366	0.61	1.343	-9.558	-0.78	0.055	0.061	1.465	0.061	0.023	9.409	3.135	-0.183	-0.488	1.099	1.007	9.836	0.476	0	0	-0.427	1510068075
-9.117	-3.185	-1.826	0.122	0.183	0.671	0.597	-5.949	2.511	-0.854	-5.493	2.075	3.728	9.812	1.725	-0.366	0.61	1.343	-9.634	-0.818	-0.203	0.122	1.404	0.122	0.1	9.332	3.072	-0.183	-0.793	1.099	1.026	9.855	0.421	0.061	0.122	-0.305	1510068075
-9.087	-3.007	-1.852	0.305	0.244	0.671	1.129	-6.499	2.53	-1.648	-5.493	3.54	3.665	9.685	1.7	-0.671	-0.061	1.404	-9.658	-0.829	-0.495	0.244	1.465	0.122	0.39	9.305	3.095	-0.183	-1.038	0.977	1.098	9.788	0.439	-0.061	-0.061	-0.183	1510068075
-9.128	-2.815	-1.999	0.183	0.244	0.549	1.952	-7.558	2.631	-2.075	-4.944	4.517	3.58	9.506	1.592	-0.916	-0.732	0.977	-9.79	-0.721	-0.769	0.366	1.404	0.122	0.723	9.284	3.096	-0.244	-1.221	0.793	0.906	9.862	0.479	-0.061	-0.061	-0.183	1510068075
-9.337	-2.817	-2.116	0.122	0.061	0.488	2.531	-8.397	2.585	-2.197	-5.432	4.883	3.58	9.506	1.592	-0.916	-0.732	0.977	-9.868	-0.544	-1.064	0.305	1.221	0.183	1.14	9.299	3.103	-0.244	-1.343	0.549	0.906	9.862	0.479	-0.244	-0.244	-0.122	1510068075
-9.32	-2.713	-2.14	0.122	0.122	0.488	3.068	-9.324	2.403	-1.587	-6.165	4.944	3.571	9.312	1.544	-0.793	-0.793	0.549	-9.822	-0.499	-1.218	0.244	1.221	0.183	1.538	9.25	3.113	-0.366	-1.343	0.427	0.693	9.792	0.342	-0.061	-0.183	-0.061	1510068075
-9.351	-2.608	-2.177	0.061	0	0.427	4.218	-9.823	2.333	-0.61	-4.7	5.005	3.687	9.079	1.614	-0.671	-0.61	0	-9.869	-0.499	-1.463	0.122	1.099	0.183	1.799	9.155	3.04	-0.427	-1.282	0.244	0.726	9.91	0.276	-0.244	-0.061	-0.122	1510068075
-9.344	-2.553	-2.184	-0.122	-0.061	0.244	4.371	-9.838	2.127	-0.122	-4.089	4.639	3.882	8.924	1.773	-0.549	-0.366	-0.61	-9.868	-0.471	-1.652	0.122	0.916	0.122	1.961	9.097	2.991	-0.488	-1.221	0.061	0.555	9.916	0.346	-0.061	0.061	-0.122	1510068075
-9.331	-2.529	-2.076	0	0	0.244	4.304	-9.692	1.779	0.122	-4.7	3.54	4.057	8.971	1.867	-0.549	-0.427	-1.099	-9.951	-0.384	-1.864	0	0.916	0.183	2.079	9.088	2.97	-0.427	-1.16	-0.122	0.613	9.85	0.384	-0.122	-0.122	-0.122	1510068075
-9.343	-2.335	-2.183	-0.244	-0.122	0.061	4.632	-9.598	1.644	0.305	-4.333	2.319	4.297	8.979	1.962	-0.488	-0.732	-1.831	-9.921	-0.36	-1.997	-0.061	0.61	0.122	2.184	9.071	2.992	-0.305	-1.099	-0.244	0.676	9.914	0.42	-0.122	-0.122	-0.122	1510068075
-9.308	-2.361	-2.186	-0.305	-0.122	-0.061	4.887	-9.112	1.446	0.305	-3.662	1.404	4.575	9.059	2.071	-0.488	-0.732	-1.831	-9.865	-0.278	-2.052	-0.183	0.549	0.061	2.249	9.013	3.018	-0.183	-1.038	-0.366	0.536	9.896	0.406	-0.061	0.061	-0.061	1510068075
-9.308	-2.405	-2.137	-0.305	-0.122	-0.061	4.876	-8.604	1.378	0.061	-2.563	0.732	4.816	9.179	2.155	-0.427	-0.671	-1.953	-9.874	-0.172	-2.113	-0.244	0.488	0	2.268	9.02	3.023	-0.183	-0.854	-0.366	0.577	9.885	0.304	-0.061	0.122	-0.122	1510068075
-9.333	-2.405	-2.157	-0.366	-0.061	-0.122	4.789	-8.343	1.425	0.061	-2.563	0.732	4.816	9.179	2.155	-0.366	-0.61	-1.892	-9.866	-0.182	-2.114	-0.427	0.244	0	2.332	9.098	3.004	-0.122	-0.671	-0.427	0.577	9.885	0.304	-0.061	0.122	-0.122	1510068075
-9.406	-2.462	-2.117	-0.366	-0.122	-0.183	4.789	-8.343	1.425	-0.122	-1.343	0.549	5.27	9.299	2.314	-0.305	-0.61	-1.709	-9.756	-0.291	-2.129	-0.427	0.122	-0.122	2.28	9.162	3.103	-0.061	-0.488	-0.366	0.511	9.902	0.367	-0.061	0.122	-0.122	1510068075
-9.356	-2.534	-2.082	-0.366	-0.061	-0.183	4.651	-8.198	1.572	-0.366	-0.488	0.366	5.381	9.264	2.339	-0.244	-0.305	-1.404	-9.751	-0.325	-2.094	-0.427	0.122	-0.061	2.041	9.091	3.083	-0.061	-0.244	-0.183	0.55	9.923	0.36	-0.061	0.244	-0.183	1510068075
-9.357	-2.657	-2.015	-0.305	-0.122	-0.122	4.255	-8.484	1.934	-0.427	-0.488	-0.061	5.316	9.214	2.305	-0.183	-0.061	-0.854	-9.701	-0.428	-2.121	-0.366	0	-0.122	1.934	9.046	3.073	0	-0.061	-0.122	0.464	9.915	0.459	-0.061	0.244	-0.183	1510068075
-9.354	-2.659	-1.962	-0.061	-0.061	-0.061	4.158	-8.795	2.107	-0.366	0.244	-1.282	5.248	9.197	2.277	-0.122	0.061	-0.305	-9.666	-0.492	-2.134	-0.244	0	-0.122	1.895	9.021	3.055	0.061	0.061	0	0.586	9.868	0.493	-0.061	0.305	-0.122	1510068075
-9.396	-2.64	-1.948	-0.061	-0.122	-0.061	3.781	-8.933	2.194	-0.244	0.671	-1.709	5.127	9.252	2.251	-0.061	0.061	0.244	-9.622	-0.525	-2.114	-0.183	0	-0.061	1.847	9.02	3.037	0.183	0.305	0.122	0.634	9.903	0.572	-0.061	0.061	0	1510068075
-9.356	-2.547	-1.967	0	-0.061	0	3.374	-8.937	2.28	-0.183	0.977	-1.892	4.917	9.339	2.199	-0.061	0.305	0.732	-9.607	-0.506	-2.108	-0.061	0	-0.061	1.768	9.054	3.013	0.305	0.549	0.244	0.507	9.904	0.47	-0.061	0.061	0	1510068075
-9.408	-2.577	-1.969	0	0	0.061	3.013	-8.923	2.194	-0.061	1.16	-1.892	4.66	9.502	2.12	0	0.366	1.038	-9.514	-0.404	-2.032	0	0	-0.061	1.76	9.159	3.106	0.366	0.61	0.305	0.415	9.865	0.487	-0.061	-0.061	0	1510068075
-9.432	-2.491	-1.976	0.061	0	0	2.748	-8.849	2.046	0.061	1.221	-1.587	4.439	9.631	2.077	0.061	0.366	1.343	-9.656	-0.404	-2.14	0	0.061	-0.061	1.739	9.306	3.112	0.366	0.671	0.366	0.635	9.914	0.479	-0.061	-0.061	0	1510068076
-9.393	-2.424	-1.933	0.061	-0.061	0	2.539	-8.741	2.016	0.183	1.221	-1.221	4.439	9.631	2.077	0.122	0.366	1.526	-9.659	-0.422	-2.223	0.061	0	-0.061	1.761	9.4	3.076	0.366	0.549	0.305	0.635	9.914	0.479	-0.061	-0.061	0	1510068076
-9.384	-2.412	-1.948	0	0	-0.061	2.328	-8.574	1.881	0.305	0.916	-0.916	3.959	9.539	2.05	0.244	0.488	1.587	-9.592	-0.44	-2.235	0.061	0	-0.061	1.796	9.378	3.017	0.183	0.427	0.244	0.547	9.883	0.513	0	0	0.061	1510068076
-9.477	-2.486	-1.952	0.061	-0.061	0	2.26	-8.388	1.677	0.366	0.488	-0.61	3.756	9.447	2.055	0.305	0.549	1.465	-9.63	-0.391	-2.213	0.122	0	0	1.823	9.331	2.996	0.061	0.427	0.183	0.591	9.862	0.453	0	-0.061	0	1510068076
-9.393	-2.434	-1.934	0	0	0	2.335	-8.38	1.562	0.305	0.244	-0.305	3.613	9.372	2.094	0.427	0.549	1.16	-9.66	-0.352	-2.241	0.061	-0.061	0	1.878	9.318	2.998	0	0.366	0.122	0.583	9.906	0.516	0	-0.061	0	1510068076
-9.406	-2.424	-1.951	0.061	-0.061	-0.061	2.472	-8.416	1.456	0.183	0.122	0	3.567	9.338	2.097	0.427	0.549	0.793	-9.648	-0.362	-2.232	0.061	-0.061	0	1.882	9.298	3.005	0	0.305	0	0.581	9.879	0.52	-0.061	-0.061	0	1510068076
-9.438	-2.371	-1.994	0	0	-0.061	2.619	-8.433	1.334	0	0.122	0.244	3.628	9.397	2.166	0.427	0.366	0.366	-9.621	-0.39	-2.256	0.122	-0.122	0	1.826	9.341	2.998	-0.061	0.183	-0.061	0.679	9.878	0.479	-0.061	-0.061	0	1510068076
-9.46	-2.466	-2.003	0	-0.122	0	2.682	-8.382	1.266	-0.122	0.061	0.366	3.793	9.446	2.235	0.366	0.244	-0.122	-9.604	-0.371	-2.134	0.061	-0.061	0	1.742	9.365	3.03	-0.061	0	-0.122	0.648	9.895	0.469	-0.061	-0.061	0	1510068076
-9.387	-2.439	-1.95	0	-0.061	0	2.762	-8.361	1.282	-0.244	-0.061	0.488	3.929	9.441	2.299	0.305	0.244	-0.488	-9.621	-0.348	-2.108	0.061	0	0	1.652	9.343	3.03	-0.122	-0.122	-0.122	0.687	9.868	0.47	0	0	-0.061	1510068076
-9.382	-2.407	-1.939	0	-0.061	-0.061	2.896	-8.336	1.401	-0.366	-0.122	0.61	4.017	9.41	2.315	0.122	0.183	-0.732	-9.659	-0.362	-2.099	0	-0.061	0	1.616	9.234	3.094	-0.183	-0.244	-0.183	0.636	9.904	0.487	0	0	0	1510068076
-9.397	-2.443	-1.982	-0.061	-0.061	-0.061	2.999	-8.416	1.489	-0.366	-0.122	0.61	4.139	9.406	2.283	0	-0.183	-0.793	-9.603	-0.341	-2.103	0	0.061	0	1.615	9.203	3.085	-0.244	-0.366	-0.244	0.592	9.886	0.45	-0.061	-0.061	0	1510068076
-9.414	-2.528	-1.986	-0.061	-0.061	-0.061	3.078	-8.528	1.609	-0.488	-0.183	0.488	4.293	9.398	2.242	-0.122	-0.488	-0.854	-9.702	-0.317	-2.156	-0.061	0	0	1.712	9.221	3.041	-0.244	-0.427	-0.305	0.556	9.886	0.447	-0.061	-0.061	0	1510068076
-9.428	-2.536	-1.937	0	-0.061	-0.061	3.149	-8.585	1.654	-0.488	-0.122	0.366	4.451	9.35	2.227	-0.244	-0.549	-0.916	-9.68	-0.388	-2.158	-0.061	-0.061	0	1.891	9.258	3.034	-0.183	-0.488	-0.305	0.651	9.905	0.494	-0.061	-0.061	0	1510068076
-9.409	-2.473	-1.949	-0.061	0	-0.061	3.146	-8.63	1.724	-0.427	-0.183	0.244	4.451	9.35	2.227	-0.244	-0.549	-1.038	-9.673	-0.373	-2.108	-0.061	-0.122	0	1.944	9.21	3.049	-0.122	-0.305	-0.305	0.651	9.905	0.494	-0.061	-0.061	0	1510068076
-9.454	-2.505	-1.963	-0.061	-0.122	-0.061	3.145	-8.592	1.779	-0.366	-0.183	0.122	4.736	9.397	2.254	-0.244	-0.366	-0.977	-9.609	-0.383	-2.037	-0.061	-0.061	0	1.877	9.195	3.001	-0.122	-0.122	-0.183	0.593	9.891	0.45	0	0	0	1510068076
-9.421	-2.466	-1.927	0	-0.061	0	3.237	-8.562	1.842	-0.366	-0.061	0.183	4.772	9.455	2.256	-0.305	-0.183	-0.916	-9.609	-0.418	-2.043	-0.061	0	0	1.779	9.246	2.99	-0.122	-0.061	-0.122	0.743	9.879	0.508	0	0.061	0	1510068076
-9.38	-2.445	-1.991	-0.061	-0.061	-0.061	3.254	-8.577	1.867	-0.305	0	0.122	4.839	9.455	2.213	-0.305	-0.183	-0.732	-9.599	-0.392	-2.064	-0.061	0	0.061	1.726	9.271	3.036	-0.061	0	-0.061	0.618	9.909	0.455	0	0.061	0	1510068076
-9.388	-2.523	-1.982	0.061	-0.061	0	3.208	-8.568	1.836	-0.183	-0.061	-0.061	4.839	9.455	2.213	-0.305	-0.183	-0.366	-9.627	-0.368	-2.102	-0.061	0	0.061	1.645	9.221	3.096	-0.061	0	0	0.618	9.909	0.455	-0.061	-0.061	0	1510068076
-9.38	-2.504	-1.956	0.061	0	0	3.18	-8.744	1.681	-0.061	-0.244	-0.183	4.65	9.209	2.076	-0.244	-0.183	0	-9.64	-0.301	-2.138	0	0.061	-0.061	1.629	9.089	3.146	0	-0.122	0	0.603	9.932	0.414	0	-0.061	0	1510068076
-9.372	-2.46	-1.934	0.061	0	0	3.205	-8.937	1.651	0.122	-0.183	-0.061	4.514	9.179	1.998	-0.244	-0.305	0.305	-9.639	-0.232	-2.137	0.061	0	-0.122	1.704	9.039	3.141	0.122	-0.122	0	0.611	9.891	0.41	0	-0.061	0	1510068076
-9.404	-2.395	-1.943	0.061	0	0	3.171	-8.783	1.699	0.122	0.061	-0.061	4.479	9.213	1.944	-0.183	-0.366	0.427	-9.625	-0.25	-2.113	0	0.061	-0.122	1.791	9.087	3.067	0.244	0	0	0.66	9.878	0.416	0	-0.122	0	1510068076
-9.432	-2.379	-1.926	0.061	0	0	3.082	-8.638	1.712	0.122	0.061	-0.061	4.479	9.213	1.944	0	-0.244	0.488	-9.606	-0.321	-2.082	-0.061	0.061	-0.122	1.814	9.192	3	0.305	0.061	0	0.66	9.878	0.416	0	-0.183	0	1510068076
-9.467	-2.399	-1.907	0	-0.061	0	2.993	-8.581	1.619	0.122	0.122	-0.183	4.334	9.406	1.961	0.122	0	0.488	-9.615	-0.371	-2.094	0	0.061	-0.122	1.781	9.29	2.962	0.244	0.122	0.061	0.839	9.866	0.483	-0.061	-0.122	0	1510068076
-9.461	-2.396	-1.949	-0.122	-0.061	0	2.958	-8.563	1.581	0.122	0.122	-0.183	4.225	9.475	1.988	0.183	0.122	0.488	-9.611	-0.383	-2.126	-0.061	0.061	-0.122	1.736	9.369	2.955	0.183	0.122	0	0.772	9.885	0.459	-0.061	0.061	0.061	1510068076
-9.441	-2.405	-1.948	-0.122	-0.061	0	2.914	-8.576	1.517	0.122	0.061	-0.183	4.195	9.471	2.07	0.244	0.122	0.488	-9.627	-0.371	-2.168	-0.061	0.061	-0.061	1.718	9.41	2.943	0.122	0.061	0	0.707	9.889	0.44	-0.061	0.061	0	1510068076
-9.387	-2.437	-1.931	-0.122	-0.061	0	2.908	-8.571	1.477	0.122	0.061	-0.183	4.195	9.471	2.07	0.305	0.183	0.427	-9.619	-0.38	-2.149	-0.061	0.061	-0.061	1.759	9.394	2.926	0.061	0	-0.061	0.707	9.889	0.44	-0.061	0.061	0	1510068077
-9.402	-2.481	-1.939	-0.122	-0.061	0	2.86	-8.582	1.488	0.061	0	-0.244	4.162	9.478	2.251	0.305	0.244	0.244	-9.643	-0.403	-2.157	-0.122	-0.061	-0.061	1.871	9.39	2.859	0.061	0.061	0	0.736	9.874	0.456	0	0.061	0	1510068077
-9.397	-2.583	-1.98	-0.183	-0.122	0.061	2.816	-8.531	1.44	0.061	-0.122	-0.244	4.372	9.54	2.481	0.305	0.183	-0.061	-9.61	-0.415	-2.135	-0.122	-0.305	-0.122	2.192	9.558	2.822	0.183	0.305	0.183	0.689	9.887	0.452	0	0.061	0	1510068077
-9.378	-2.726	-1.952	-0.122	-0.061	0.061	2.99	-8.556	1.495	-0.061	-0.061	0	4.372	9.54	2.481	0.305	0.305	-0.61	-9.659	-0.415	-2.021	-0.122	-0.671	-0.183	2.956	9.622	2.823	0.305	1.099	0.305	0.689	9.887	0.452	0	0.061	0	1510068077
-9.371	-2.671	-1.958	-0.122	-0.061	0.061	3.272	-8.376	1.759	-0.305	0.61	0.366	5.367	9.153	2.938	0.366	1.038	-0.977	-9.828	-0.334	-1.889	-0.122	-0.977	-0.122	3.066	9.35	2.883	0.244	2.136	0.305	0.615	9.932	0.489	0.061	0.122	0.122	1510068077
-9.316	-2.558	-1.955	-0.122	-0.061	-0.122	3.29	-8.337	1.766	-0.366	0.61	0.671	5.16	9.432	2.872	0.427	2.38	-0.916	-10	-0.431	-1.876	-0.244	-0.977	0	2.049	9.063	2.729	-0.061	2.319	0.488	0.511	9.892	0.596	-0.061	0.122	0.122	1510068077
-9.33	-2.565	-1.977	-0.122	-0.183	-0.244	3.692	-8.263	2.103	-0.366	0.977	0.671	5.16	9.432	2.872	0.122	3.174	-0.488	-9.83	-0.658	-1.785	-0.061	-0.732	-0.061	1.083	9.034	2.658	-0.427	1.709	0.61	0.426	9.893	0.526	0	0	0.122	1510068077
-9.35	-2.533	-1.876	0.061	-0.122	-0.366	3.86	-8.43	2.169	-0.183	1.343	0	3.514	9.56	2.085	-0.366	1.77	0.183	-9.839	-0.47	-1.836	-0.183	-0.488	0	0.9	9.148	2.93	-0.366	0.977	0.427	0.512	9.891	0.476	0	-0.122	0.122	1510068077
-9.472	-2.424	-1.87	0.061	-0.061	-0.366	3.472	-8.632	1.909	0.244	0.854	-0.854	3.514	9.56	2.085	-0.61	-0.732	0.854	-9.869	-0.418	-1.792	-0.244	-0.61	0.061	1.187	9.118	3.118	0.061	0.488	0.061	0.574	9.903	0.427	-0.061	-0.122	0.061	1510068077
-9.518	-2.417	-1.882	0.061	-0.061	-0.305	2.952	-8.684	1.626	0.488	-0.427	-1.648	3.558	9.385	1.806	-0.549	-1.831	1.099	-9.735	-0.496	-1.579	-0.244	-0.427	0.061	1.446	9.149	3.135	0.244	0.366	-0.061	0.708	9.921	0.384	0.061	-0.183	0	1510068077
-9.473	-2.377	-1.854	0	-0.061	-0.244	2.903	-8.736	1.378	0.488	-0.427	-1.648	4.029	9.245	1.601	-0.366	-1.099	0.854	-9.667	-0.596	-1.467	-0.122	-0.305	0.061	1.465	9.173	3.097	0.122	0.305	-0.061	0.903	9.892	0.337	0.061	-0.244	-0.061	1510068077
-9.466	-2.433	-1.815	0.061	-0.061	-0.183	2.939	-8.587	1.278	0.427	-0.854	-1.77	4.029	9.245	1.601	-0.061	0.061	0.549	-9.579	-0.542	-1.385	-0.061	-0.244	0.061	1.499	9.25	3.185	0.122	0.244	-0.122	1.081	9.835	0.376	0.061	-0.183	-0.061	1510068077
-9.465	-2.411	-1.804	0.122	0	-0.122	2.915	-8.513	1.157	0.061	-0.183	-1.343	3.728	9.32	1.511	0.244	0.366	0.305	-9.582	-0.501	-1.348	0	-0.122	0	1.541	9.391	3.247	0	0.244	-0.183	1.081	9.835	0.376	0.061	-0.122	-0.061	1510068077
-9.438	-2.406	-1.851	0.061	0	-0.061	2.629	-8.412	1.171	-0.244	0.305	-0.793	3.487	9.458	1.631	0.427	0.305	0.061	-9.616	-0.449	-1.322	0.061	-0.122	0	1.336	9.396	3.222	-0.122	0.061	-0.305	1.072	9.868	0.337	0.061	-0.122	-0.061	1510068077
-9.441	-2.482	-1.81	0	0	0	2.434	-8.209	1.215	-0.61	0.244	-0.183	3.487	9.458	1.631	0.549	0.183	-0.183	-9.621	-0.389	-1.275	0.061	-0.061	0	1.177	9.384	3.202	-0.061	-0.244	-0.366	1.072	9.868	0.337	-0.061	-0.061	0	1510068077
-9.458	-2.556	-1.81	0	0	0	2.479	-8.244	1.351	-0.793	0.549	0.488	3.547	9.522	1.787	0.61	0	-0.366	-9.647	-0.389	-1.232	0.061	0	0	1.197	9.36	3.208	-0.122	-0.488	-0.427	1.048	9.859	0.313	0.061	-0.061	0	1510068077
-9.409	-2.619	-1.833	0	0	0.061	2.464	-8.303	1.43	-0.793	0.549	0.488	3.697	9.499	1.963	0.549	-0.183	-0.488	-9.646	-0.419	-1.242	0.061	0.061	0	1.251	9.299	3.193	-0.122	-0.671	-0.488	1.048	9.859	0.313	-0.061	0.061	-0.061	1510068077
-9.405	-2.635	-1.851	0	0	0.061	2.567	-8.469	1.511	-0.793	0.061	1.404	3.893	9.514	2.115	0.488	-0.183	-0.61	-9.662	-0.425	-1.267	0.061	0.122	0	1.412	9.294	3.145	-0.122	-0.732	-0.488	0.842	9.88	0.353	-0.061	0.061	0	1510068077
-9.354	-2.688	-1.883	0.061	0	0.061	2.724	-8.715	1.66	-0.61	-0.305	1.465	4.048	9.487	2.237	0.427	-0.244	-0.732	-9.697	-0.414	-1.288	0.122	0.061	0	1.581	9.304	3.085	-0.061	-0.671	-0.488	0.859	9.868	0.379	-0.061	-0.122	-0.061	1510068077
-9.345	-2.768	-1.882	0.122	0	0.122	2.996	-8.849	1.664	-0.488	-0.488	1.526	4.677	9.411	2.552	0.366	-0.549	-1.038	-9.749	-0.379	-1.311	0	-0.183	0	2.316	9.473	3.009	0	-0.366	-0.366	0.879	9.892	0.355	-0.061	0	0	1510068077
-9.35	-2.651	-1.888	0.183	0.122	0.122	3.371	-8.947	1.888	-0.366	-0.183	1.465	4.677	9.411	2.552	0.305	0	-1.282	-9.813	-0.354	-1.267	0	-0.244	0	2.328	9.272	3.171	0.061	0.488	-0.244	0.828	9.893	0.361	-0.122	-0.061	-0.061	1510068077
-9.415	-2.518	-1.983	0.122	0	0.061	3.661	-8.78	2.126	-0.366	0.244	1.282	5.04	9.444	2.649	0.244	0.732	-1.099	-9.829	-0.328	-1.233	0	-0.183	0.061	1.562	9.174	2.958	-0.183	0.427	0	0.785	9.883	0.383	-0.122	-0.183	0	1510068077
-9.416	-2.443	-1.926	-0.061	0	-0.061	3.813	-8.739	2.132	-0.183	0.488	0.916	4.961	9.725	2.547	0	1.038	-0.671	-9.777	-0.348	-1.253	-0.061	-0.061	0.061	0.992	9.263	3.007	-0.122	0.183	0.061	0.785	9.883	0.383	-0.061	-0.183	0	1510068077
-9.427	-2.45	-1.894	-0.122	-0.061	-0.061	3.691	-8.839	2.004	0.244	0.244	0.366	4.438	9.915	2.25	-0.305	-0.061	0.061	-9.801	-0.349	-1.275	-0.061	0	0	0.883	9.476	3.061	-0.061	-0.061	0.061	0.75	9.896	0.412	-0.061	-0.061	0	1510068077
-9.404	-2.449	-1.882	-0.183	-0.061	-0.122	3.492	-8.905	1.814	0.61	-0.488	-0.244	4.224	9.891	1.979	-0.488	-1.099	0.61	-9.838	-0.33	-1.273	-0.061	-0.061	0.061	1	9.477	3.011	-0.061	-0.305	0	0.885	9.896	0.447	0	-0.061	-0.061	1510068077
-9.439	-2.499	-1.904	-0.183	-0.061	-0.122	3.464	-8.793	1.641	0.732	-0.793	-0.671	4.136	9.42	1.518	-0.427	-1.282	0.793	-9.783	-0.313	-1.231	-0.122	-0.061	0	1.348	9.388	3.084	0	-0.244	0	0.931	9.873	0.389	-0.122	0	-0.061	1510068078
-9.417	-2.543	-1.887	-0.244	-0.061	-0.122	3.484	-8.617	1.544	0.61	-0.488	-0.916	4.136	9.42	1.518	-0.244	-0.854	0.732	-9.813	-0.307	-1.208	-0.122	-0.061	0.061	1.631	9.301	3.067	-0.061	-0.122	0	0.925	9.892	0.42	0	0	-0.061	1510068078
-9.392	-2.606	-1.904	-0.183	-0.122	-0.122	3.472	-8.471	1.477	0.305	0.061	-0.977	4.134	9.262	1.455	0	-0.183	0.549	-9.788	-0.362	-1.237	-0.122	-0.183	0.061	1.669	9.233	3.079	-0.061	0.122	-0.061	0.837	9.891	0.449	0	0.244	-0.061	1510068078
-9.367	-2.625	-1.876	-0.183	-0.061	-0.122	3.283	-8.453	1.336	0.305	0.061	-0.977	3.853	9.373	1.507	0.244	0.427	0.244	-9.772	-0.278	-1.206	-0.122	-0.183	0.061	1.534	9.259	3.083	0	0.244	-0.061	0.77	9.905	0.437	0	0.122	-0.061	1510068078
-9.354	-2.646	-1.861	-0.122	0	-0.122	2.95	-8.527	1.26	0.183	0.549	-1.038	3.853	9.373	1.507	0.366	0.549	0	-9.771	-0.309	-1.209	-0.183	-0.183	0.061	1.448	9.321	3.102	-0.061	0.305	-0.061	0.761	9.889	0.383	-0.061	0.061	-0.061	1510068078
-9.406	-2.616	-1.879	0	0	-0.122	2.724	-8.606	1.25	0.122	0.183	-1.038	3.832	9.576	1.598	0.366	0.549	-0.061	-9.774	-0.337	-1.178	-0.122	-0.183	0.061	1.223	9.414	3.144	-0.061	0.244	-0.122	0.833	9.897	0.385	-0.061	0	-0.122	1510068078
-9.405	-2.578	-1.877	-0.061	-0.061	-0.061	2.614	-8.604	1.197	0.061	0.061	-0.916	3.799	9.75	1.84	0.305	0.366	-0.122	-9.764	-0.364	-1.146	-0.122	-0.183	0.061	1.066	9.43	3.161	-0.061	0.061	-0.183	0.8	9.904	0.416	-0.061	-0.061	-0.122	1510068078
-9.378	-2.595	-1.882	0	-0.061	-0.061	2.495	-8.563	1.196	-0.061	-0.061	-0.732	3.799	9.75	1.84	0.244	0.122	-0.122	-9.751	-0.349	-1.092	0	-0.061	0.061	1.026	9.417	3.153	-0.183	-0.061	-0.183	0.782	9.884	0.42	-0.061	0	-0.122	1510068078
-9.414	-2.663	-1.909	0	-0.122	-0.061	2.452	-8.434	1.242	-0.122	-0.183	-0.305	3.805	9.734	1.908	0.061	0	-0.183	-9.749	-0.303	-1.059	0	-0.183	0.061	1.091	9.384	3.191	-0.183	-0.183	-0.183	0.864	9.874	0.401	-0.061	-0.061	-0.122	1510068078
-9.406	-2.749	-1.926	0.061	-0.122	-0.061	2.606	-8.285	1.415	-0.305	0	0.122	3.813	9.551	1.839	-0.061	-0.183	-0.244	-9.725	-0.358	-1.013	0	-0.061	0.061	1.135	9.27	3.192	-0.183	-0.183	-0.183	0.932	9.891	0.425	-0.122	0	-0.061	1510068078
-9.357	-2.768	-1.833	0.122	-0.122	-0.061	2.706	-8.3	1.54	-0.305	0	0.122	3.813	9.551	1.839	-0.122	-0.244	-0.305	-9.82	-0.361	-1.034	0.061	-0.061	0.061	1.041	9.257	3.163	-0.183	-0.183	-0.122	0.956	9.891	0.474	-0.122	0.061	-0.061	1510068078
-9.343	-2.72	-1.782	0.122	-0.061	-0.061	2.811	-8.428	1.637	-0.427	0.244	0.488	3.882	9.618	1.736	-0.183	-0.305	-0.366	-9.813	-0.254	-0.974	0.122	-0.061	0.061	1	9.308	3.219	-0.122	-0.305	-0.183	0.679	9.91	0.523	-0.122	0.122	0	1510068078
-9.326	-2.718	-1.832	0.061	-0.061	-0.061	2.79	-8.629	1.671	-0.305	0	0.488	3.997	9.617	1.503	-0.244	-0.427	-0.305	-9.759	-0.142	-0.926	0.122	-0.061	0.061	1.002	9.369	3.292	-0.122	-0.305	-0.183	0.526	9.895	0.549	-0.122	0	0	1510068078
-9.353	-2.743	-1.848	0	-0.122	-0.061	2.879	-8.751	1.726	-0.183	-0.366	0.61	3.997	9.617	1.503	-0.183	-0.488	-0.244	-9.716	-0.066	-0.883	0.061	0	0.061	1.067	9.344	3.296	-0.122	-0.244	-0.122	0.618	9.843	0.526	-0.122	-0.183	-0.061	1510068078
-9.349	-2.793	-1.772	0	-0.122	-0.061	3.072	-8.728	1.689	-0.061	-0.427	0.549	4.115	9.478	1.491	-0.061	-0.244	-0.244	-9.746	-0.055	-0.842	0	0.061	0.061	1.141	9.237	3.304	-0.183	-0.183	-0.122	0.723	9.867	0.531	-0.061	-0.122	-0.122	1510068078
-9.363	-2.785	-1.756	0.061	-0.122	-0.061	3.242	-8.661	1.549	0.061	-0.427	0.488	4.089	9.404	1.504	0	-0.061	-0.183	-9.784	-0.072	-0.857	0	0	0	1.17	9.182	3.279	-0.122	-0.061	-0.122	0.748	9.873	0.598	-0.122	0	-0.061	1510068078
-9.39	-2.833	-1.757	-0.061	-0.122	-0.061	3.388	-8.595	1.499	0.122	-0.427	0.305	4.037	9.451	1.513	0	-0.061	-0.183	-9.842	-0.06	-0.869	0	0	0	1.101	9.237	3.302	-0.061	0	-0.122	0.567	9.915	0.587	-0.122	0	-0.061	1510068078
-9.308	-2.823	-1.707	0	0	-0.061	3.49	-8.623	1.407	0.061	-0.366	0.061	4.048	9.572	1.518	0.061	-0.122	-0.183	-9.906	-0.025	-0.907	-0.061	-0.061	0	1.062	9.333	3.316	0.061	0	-0.122	0.542	9.921	0.597	-0.061	-0.061	-0.061	1510068078
-9.179	-2.725	-1.672	-0.122	0.244	-0.122	3.518	-8.736	1.286	0.061	-0.183	-0.183	4.118	9.61	1.561	0.061	-0.061	-0.061	-9.792	-0.006	-0.885	-0.122	-0.061	0	1.125	9.345	3.357	0.061	0.061	-0.122	0.432	9.904	0.599	-0.061	-0.061	-0.061	1510068078
-9.119	-2.505	-1.714	-0.183	0.488	-0.122	3.4	-8.668	1.203	0	-0.183	-0.305	4.168	9.581	1.646	0.122	0.122	0	-9.704	0.007	-0.848	-0.122	0	0	1.098	9.284	3.334	0	0.122	-0.061	0.426	9.85	0.566	-0.122	-0.061	-0.122	1510068078
-9.221	-2.36	-1.97	-0.244	0.549	-0.244	3.262	-8.574	1.126	0.061	-0.122	-0.366	4.051	9.568	1.714	0.122	0.183	0.061	-9.672	0.062	-0.863	-0.244	-0.122	-0.061	1.03	9.258	3.297	0	0.122	0	0.438	9.854	0.446	-0.183	-0.183	-0.183	1510068078
-9.258	-2.347	-2.278	-0.427	0.366	-0.305	3.131	-8.538	1.157	0.061	-0.183	-0.427	4.005	9.507	1.8	0.061	0.183	0.061	-9.549	-0.072	-0.867	-0.427	0.122	-0.122	1.036	9.176	3.153	-0.061	0.061	0.061	0.438	9.854	0.446	-0.183	-0.183	-0.305	1510068078
-9.428	-2.434	-2.54	-0.488	0.061	-0.305	3.071	-8.503	1.177	0.061	-0.183	-0.427	3.913	9.43	1.804	0	0.183	0	-9.747	-0.227	-1.047	-0.549	0.122	-0.122	1.194	9.213	3.017	-0.122	0.122	0	0.474	9.826	0.401	-0.122	0.061	-0.366	1510068078
-9.483	-2.506	-2.713	-0.671	-0.366	-0.305	3.006	-8.436	1.182	0.061	-0.183	-0.488	3.767	9.615	1.782	-0.061	0	-0.183	-9.934	-0.456	-1.27	-0.61	0.061	-0.122	1.371	9.524	2.781	-0.244	0.122	-0.061	0.906	9.837	0.255	-0.122	0.183	-0.488	1510068078
-9.481	-2.519	-2.437	-0.977	-0.732	-0.427	2.768	-8.608	1.208	-0.061	-0.305	-0.793	3.697	9.698	1.721	-0.244	-0.244	-0.488	-9.965	-0.63	-1.415	-0.61	-0.183	-0.061	1.483	9.603	2.711	-0.244	0	-0.305	2.251	9.867	0.636	-0.244	0.427	-0.244	1510068078
-9.296	-2.562	-2.263	-1.343	-0.793	-0.549	2.58	-8.613	1.279	-0.122	-0.549	-0.793	3.643	9.599	1.687	-0.305	-0.549	-0.732	-9.924	-0.757	-1.505	-0.549	-0.366	0.061	1.576	9.598	2.712	-0.244	0.061	-0.488	2.427	9.799	0.824	-0.549	0.61	0.244	1510068079
-9.132	-2.591	-1.916	-1.221	-1.526	-0.488	2.513	-8.329	1.324	-0.366	-0.916	-0.732	3.699	9.729	1.816	-0.366	-0.671	-1.038	-9.698	-0.712	-1.436	-0.366	-0.305	0.183	1.513	9.656	2.751	-0.488	0	-0.671	2.966	9.684	0.819	-0.488	0.366	0.427	1510068079
-9.039	-2.611	-1.345	-1.038	-1.404	-0.244	2.468	-8.157	1.515	-0.549	-1.892	-0.61	3.628	9.659	1.924	-0.61	-0.732	-1.099	-9.451	-0.538	-1.279	-0.122	-0.549	0.305	1.048	9.243	3.088	-0.366	-0.122	-0.793	3.408	9.548	0.943	-0.732	0.671	1.16	1510068079
-10.143	-3.244	-1.384	-0.549	-1.953	-0.122	2.856	-7.838	1.585	-0.549	-2.319	-0.427	3.518	9.432	2.07	-0.671	-1.038	-1.038	-9.354	-0.086	-1.116	0	-0.122	0.305	0.684	8.888	3.441	-0.305	-0.122	-0.732	3.229	10.312	0.77	-1.587	1.404	1.953	1510068079
-10.243	-3.229	-0.623	0.488	-1.465	-0.061	3.442	-7.635	1.555	-0.366	-1.953	0.061	3.374	9.635	2.216	-0.732	-1.16	-0.854	-10.332	0.087	-1.414	-0.122	0	0.427	0.671	9.085	3.957	-0.366	-0.122	-0.671	3.832	10.913	0.743	-1.038	1.465	2.563	1510068079
-10.354	-2.336	-0.17	0.732	-0.671	0.061	3.918	-7.791	1.402	-0.366	-2.075	0.427	3.094	10.322	2.286	-0.732	-1.526	-0.793	-10.36	0.142	-1.576	0.122	-0.427	0.427	0.926	9.777	4.307	-0.183	-0.488	-0.793	3.517	11.452	1.279	-0.061	0.977	3.174	1510068079
-10.359	-2.397	-0.587	0.061	-0.732	-0.305	4.474	-8.48	0.906	-0.122	-2.747	0.671	3.051	10.512	2.414	-0.549	-1.587	-0.793	-10.09	0.377	-1.694	0.305	-0.488	0.305	1.163	9.929	4.596	-0.183	-0.488	-0.793	1.841	10.642	2.155	0.366	1.404	4.272	1510068079
-9.16	-2.677	-0.268	0.244	-0.244	-0.305	5.29	-8.704	0.511	0	-2.563	0.854	3.186	10.03	2.633	-0.183	-0.854	-0.793	-9.977	0.365	-1.805	0.366	-0.366	0.305	1.029	9.411	4.437	-0.61	-0.671	-0.61	1.408	9.768	1.462	-0.305	0.793	3.418	1510068079
-9.049	-2.323	-0.011	0.488	-0.488	0	5.871	-8.443	0.482	0	-2.563	0.854	3.028	9.496	2.783	-0.061	-0.183	-0.793	-9.499	0.502	-1.723	0.671	-0.244	0.183	1.012	8.764	4.163	-0.671	-0.916	-0.61	1.408	9.768	1.462	0.122	0.488	2.563	1510068079
-8.735	-1.818	0.212	0.793	-0.183	0	6.003	-8.111	0.589	-0.488	0.061	0.854	2.583	8.851	2.717	-0.122	-0.671	-0.854	-9.361	0.758	-1.617	0.732	-0.366	0.122	1.162	8.126	4.021	-0.427	-0.854	-0.732	2.571	8.293	0.461	0.671	-0.671	1.892	1510068079
-8.659	-1.386	0.053	0.671	0.183	-0.122	5.66	-7.744	0.688	-0.549	0.916	0.549	2.597	8.311	2.537	-0.122	-1.221	-0.916	-9.299	0.889	-1.584	0.671	-0.488	-0.061	1.31	7.74	3.986	-0.183	-0.732	-0.854	2.571	8.293	0.461	0.977	0.244	1.282	1510068079
-8.831	-1.549	0.019	0.244	0.244	-0.061	5.078	-7.45	0.735	-0.427	0.916	0.366	2.872	8.257	2.351	0.061	-1.404	-0.977	-9.138	1.245	-1.566	0.61	-0.549	-0.122	1.532	7.878	4.114	0.122	-0.61	-0.916	2.371	7.769	0.377	0.854	0.793	0.854	1510068079
-9.137	-1.701	0.006	0.244	0.244	0	4.791	-7.727	0.793	-0.366	0.732	0.366	3.388	8.491	2.377	0.366	-1.099	-0.977	-9.099	1.468	-1.65	0.366	-0.366	-0.244	1.57	8.191	4.332	0.305	-0.549	-0.854	3.624	7.665	1.622	0.793	-0.244	0.427	1510068079
-9.715	-1.647	0.117	0.305	-0.122	0.061	4.722	-8.275	0.797	-0.061	0.488	0.305	3.864	8.69	2.579	0.671	-0.244	-0.793	-9.311	1.352	-1.797	0.183	-0.244	-0.488	1.56	8.301	4.266	0.366	-0.61	-0.732	4.902	7.654	1.195	1.831	-0.793	0.183	1510068079
-9.831	-1.408	0.311	0.305	0.183	0	4.716	-8.707	0.726	0.244	0.549	0.061	3.921	8.756	2.82	0.916	0.061	-0.61	-9.509	0.992	-1.788	0.061	-0.122	-0.61	1.622	8.399	4.115	0.488	-0.61	-0.732	6.77	7.886	0.93	1.831	-1.282	0.122	1510068079
-10.115	-1.193	0.577	-0.366	0	-0.122	4.326	-8.929	0.531	0.488	0.061	-0.122	3.878	8.914	3.091	0.854	0	-0.366	-9.396	0.685	-1.816	0.122	-0.122	-0.916	1.52	8.455	3.944	0.671	-0.488	-0.61	6.954	8.16	1.213	1.465	-0.427	0.122	1510068079
-10.043	-1.258	0.912	-0.61	0.305	-0.183	4.035	-8.803	0.416	0.549	-0.183	-0.122	3.945	9.081	3.291	0.732	-0.305	0	-9.235	0.732	-1.785	0.305	0	-0.916	1.314	8.561	3.82	0.793	-0.549	-0.427	6.954	8.16	1.213	-0.061	-0.305	-0.244	1510068079
-11.935	-2.243	0.371	0.427	-1.16	0.244	3.967	-8.52	0.551	0.366	0.305	0.183	3.894	9.323	3.339	0.488	-0.732	0.427	-9.461	0.912	-1.657	0.183	0.183	-0.854	1.275	8.841	3.894	0.854	-0.671	-0.366	4.449	8.491	0.623	0.61	-0.61	-0.671	1510068079
-10.898	-2.634	-0.768	0.671	2.014	0.366	3.948	-8.343	0.926	0.305	1.465	0.732	3.937	10.098	3.292	0.488	-0.977	0.732	-11.151	0.621	-1.806	0	-0.305	-0.793	1.381	9.794	3.869	0.793	-0.671	-0.183	7.673	9.426	-1.044	0.977	-2.686	-1.831	1510068079
-11.042	-4.017	-1.152	-0.977	-0.244	-0.427	3.669	-8.922	0.876	0.305	2.258	1.404	3.903	11.543	2.952	0.427	-1.038	0.671	-12.001	0.465	-1.141	-0.549	0.061	-0.916	1.553	11.399	4.286	0.977	-0.427	-0.122	7.673	9.426	-1.044	1.038	-1.526	-2.441	1510068079
-10.373	-4.485	-0.59	-0.244	0.732	0.244	3.223	-10.253	0.603	0.427	1.343	1.77	4.134	12.937	2.673	0.427	-0.732	0.61	-11.85	-0.727	-0.526	-0.671	0.244	-0.977	0.886	12.587	3.925	1.099	-0.183	0.244	6.982	11.907	-0.203	-1.709	3.174	-0.305	1510068079
-8.61	-4.143	-1.637	0.366	1.892	0.183	3.182	-11.526	0.547	0.366	0.244	1.465	4.506	12.916	2.448	0.122	0.61	0.793	-10.684	-1.257	0.52	-0.305	0	-0.793	-0.275	12.093	3.122	0.427	0.366	0.671	0.317	10.338	-1.278	-1.099	-0.244	-1.221	1510068079
-8.74	-3.796	-2.457	-0.549	2.014	0.305	3.102	-11.148	0.738	0.854	0.183	0.488	4.035	11.403	1.616	-0.244	1.16	1.404	-10.058	-1.869	0.918	-0.427	0.061	-0.61	-1.133	10.469	2.476	0.061	0.366	1.099	0.317	10.338	-1.278	0.122	-1.404	-2.258	1510068079
-8.92	-3.307	-2.427	-0.977	0.977	0.549	2.754	-9.158	0.738	0.977	-0.122	-0.854	3.473	10.488	0.694	-0.366	0.488	1.648	-9.344	-1.945	0.784	-0.305	0.732	-0.244	-1.37	9.898	2.029	-0.061	0.854	1.526	1.23	9.733	-0.715	0.122	0.977	-2.258	1510068079
-9.11	-2.613	-2.119	-0.366	1.16	0.793	2.248	-8.167	0.855	0.671	-0.793	-1.77	3.502	10.648	0.19	-0.61	0.305	1.465	-9.128	-1.438	0.368	-0.549	0.854	0.061	-1.12	10.237	1.94	0.122	0.793	1.526	0.191	9.4	-0.876	-0.183	1.343	-2.38	1510068079
-8.796	-2.082	-2.195	-0.854	1.343	0.488	1.788	-8.384	0.958	0.854	-0.549	-2.075	3.541	10.332	-0.087	-0.793	0.305	1.465	-8.887	-1.226	-0.063	-0.793	0.793	0.244	-0.499	10.06	1.81	0.427	0.244	1.282	0.191	9.4	-0.876	0.427	-0.183	-2.563	1510068080
-8.62	-2.042	-2.275	-0.977	0.732	0.183	1.407	-7.929	1.159	0.916	-0.183	-1.709	3.701	9.349	0.084	-0.488	0.183	1.404	-8.747	-1.475	-0.476	-0.854	0.732	0.244	0.327	9.308	1.769	0.244	0.183	1.16	1.65	9.487	0.008	0.305	0.122	-2.869	1510068080
-8.213	-2.096	-2.714	-1.038	0.732	0.183	1.022	-7.279	1.138	0.916	-0.183	-1.709	4.11	8.664	0.511	-0.244	0.916	1.221	-8.626	-1.221	-0.852	-0.854	0.793	0.488	0.952	8.813	1.826	-0.061	0.793	1.16	1.127	9.362	-0.256	0.183	0.977	-2.625	1510068080
-8.168	-2.632	-2.845	-0.488	-0.061	0.183	0.982	-6.982	1.107	0.732	-0.671	-1.099	4.305	8.403	0.901	-0.061	1.831	0.977	-8.746	-1.06	-1.348	-0.916	0.366	0.61	1.544	8.613	1.871	-0.244	1.16	0.977	1.127	9.362	-0.256	0.488	0.916	-2.563	1510068080
-8.205	-2.249	-2.44	0.122	-0.244	0.183	1.125	-6.9	1.083	0.427	-0.854	-0.244	4.211	8.198	1.129	0.122	1.831	0.793	-8.658	-1.278	-1.633	-0.977	0.061	0.61	1.817	8.471	1.791	-0.488	1.16	0.793	1.666	8.952	0.037	0	0.305	-2.319	1510068080
-8.758	-1.381	-2.363	0.427	-0.427	0.122	1.226	-6.9	0.925	0.427	-0.854	-0.244	4.199	7.903	1.346	0.183	1.526	0.671	-8.343	-1.479	-1.885	-0.793	-0.305	0.61	1.788	8.217	1.698	-0.793	1.282	0.671	0.94	9.016	-0.16	-0.244	-0.671	-1.465	1510068080
-8.981	-1.266	-2.507	-0.061	-0.793	0.183	1.359	-6.753	0.836	-0.183	-0.916	0.488	4.375	7.819	1.621	0.061	1.709	0.366	-7.977	-1.853	-1.738	-0.61	0.305	0.61	1.425	8.147	1.638	-0.854	1.099	0.732	0.94	9.016	-0.16	-0.549	-1.465	-1.16	1510068080
-8.64	-0.706	-2.058	0.122	-0.244	0.305	1.719	-6.55	0.831	-0.671	-0.977	0.916	4.436	8.204	1.934	-0.305	1.953	-0.061	-8.739	-1.763	-1.993	0.122	0.366	0.671	0.981	8.445	1.571	-0.916	1.099	0.977	1.272	8.807	0.023	-0.305	-0.916	-1.587	1510068080
-8.199	-0.281	-2.584	-0.61	0.732	0.305	2.244	-6.715	1.092	-1.099	-0.854	1.709	4.268	8.9	1.876	-0.854	1.587	-0.427	-9.178	-0.47	-2.353	0.244	0.061	0.977	1.275	9.105	2.031	-0.549	0.732	0.671	0.581	9.286	-0.039	-0.427	-0.244	-1.343	1510068080
-10.344	-1.794	-4.296	-2.197	-0.183	0.122	2.704	-7.247	1.293	-1.221	-1.038	2.625	3.883	9.483	1.653	-0.977	0.061	-0.549	-10.29	-0.123	-1.971	-0.244	1.892	1.221	1.98	9.878	2.94	-0.183	-0.061	0.183	0.581	9.286	-0.039	-0.916	-0.977	-1.343	1510068080
-12.499	-3.596	-4.163	-1.404	-0.366	-0.122	3.493	-8.113	1.445	-1.221	-1.77	3.296	3.96	10.479	1.711	-0.549	-0.916	-0.916	-13.085	0.773	-2.335	-0.671	-0.061	1.16	3.083	11.179	3.674	-0.671	0	-0.061	1.215	11.079	-0.414	-0.488	-1.038	-1.465	1510068080
-12.072	-5.242	-3.589	0	-1.16	-0.366	5.566	-10.33	1.625	-1.404	-1.648	2.93	4.205	11.561	1.873	0	-0.183	-1.648	-14.243	0.281	-2.064	-0.854	-1.404	0.916	3.575	12.01	4.242	-0.244	0.305	-0.793	2.791	12.955	1.559	-0.854	-0.122	-0.732	1510068080
-10.858	-5.266	-2.927	0.854	-3.235	-0.183	7.113	-13.497	1.346	-1.221	-0.122	1.16	4.283	12.122	2.129	0.122	0.916	-2.014	-12.786	-0.648	-0.839	-0.488	-0.916	0.488	1.686	11.638	4.581	-0.427	0.854	-0.977	2.791	12.955	1.559	-1.648	-0.244	0.793	1510068080
-10.173	-3.893	-1.284	0.671	-2.625	0.061	5.474	-14.584	0.955	0	0.793	-1.77	3.79	11.28	2.068	-0.122	1.16	-1.221	-11.511	-0.103	0.359	0.854	-2.014	0	-1.323	9.717	4.339	-0.916	1.343	-0.61	4.417	13.044	2.726	-2.808	0.061	3.296	1510068080
-10.332	-3.486	-1.044	0.854	-1.404	-0.244	4.93	-12.544	1.617	0.793	0.061	-3.54	2.399	10.226	1.507	-0.793	-0.488	0.061	-10.025	1.346	1.164	0.488	-1.221	-0.122	-2.576	8.435	4.876	-0.183	0.916	-1.038	-0.44	13.386	0.531	-2.197	-0.732	5.493	1510068080
-8.991	-3.405	-1.787	0.061	-1.343	-0.977	3.84	-10.253	1.897	0.671	0.732	-3.601	1.254	10.141	1.147	-1.282	-2.625	0.671	-9.268	1.463	1.245	0.061	-0.61	-0.244	-2.638	8.567	4.991	0.183	0	-0.793	-0.44	13.386	0.531	-1.099	-1.77	4.395	1510068080
-7.89	-2.921	-0.951	-0.305	-0.916	-0.61	3.186	-9.621	1.406	0.671	0.732	-3.601	1.169	10.214	1.464	-1.099	-2.747	0.427	-9.215	1.203	0.864	0.183	-0.488	-0.305	-1.559	8.976	4.612	0.366	-0.916	-0.488	-1.622	12.959	0.333	-0.488	-1.831	4.456	1510068080
-8.002	-3.128	-0.568	-0.427	-0.61	-0.183	2.084	-9.659	0.282	1.038	1.892	-2.991	1.413	9.552	1.794	-0.549	-1.404	-0.061	-8.664	1.148	0.705	0.549	-0.549	-0.305	-0.359	8.671	4.593	0.244	-0.61	-0.549	-0.234	9.61	1.622	0.732	-0.427	4.761	1510068080
-8.009	-3.54	-0.206	0.305	-0.671	0	1.432	-9.35	-0.914	0.977	-0.549	-3.235	1.605	8.653	1.845	-0.061	-0.244	-0.488	-8.471	1.199	0.615	0.549	-0.183	-0.549	-0.383	7.868	4.37	-0.122	-0.366	-0.427	-0.234	9.61	1.622	0.671	2.625	4.639	1510068080
-7.397	-2.984	0.159	0.61	0.183	0.061	1.56	-8.522	-1.465	0.488	-1.892	-3.357	1.689	8.233	1.867	0.183	0.061	-0.732	-8.692	1.282	0.325	0.488	-0.183	-0.61	-0.633	7.376	4.054	-0.061	-0.61	-0.427	-2.998	7.751	0.194	0.732	3.601	3.357	1510068080
-7.349	-2.305	0.166	0.916	1.038	0	2.153	-7.799	-1.476	0	-0.732	-2.808	1.715	8.318	1.73	0.305	-0.61	-0.854	-8.753	1.379	0.197	0.305	-0.183	-0.61	-0.288	7.673	4.108	0.305	-0.854	-0.671	-3.21	7.12	0.647	0.854	1.404	2.258	1510068080
-8.226	-1.909	-0.282	-0.061	2.136	0.122	2.347	-7.407	-1.352	-0.122	1.099	-1.587	2.111	8.388	1.707	0.549	-1.343	-0.916	-8.801	1.353	0.025	0.122	-0.366	-0.793	0.173	7.874	4.235	0.549	-0.793	-0.732	-3.21	7.12	0.647	1.831	-1.526	1.099	1510068080
-9.723	-2.35	-0.093	-0.305	1.038	0.366	1.957	-7.117	-1.453	-0.244	0.854	-0.183	2.972	8.522	1.982	0.977	-0.671	-0.977	-8.824	1.474	-0.007	0.183	0.061	-0.793	0.351	8.117	4.301	0.671	-0.61	-0.671	1.924	8.311	1.653	1.648	-3.235	-0.671	1510068080
-9.829	-2.198	0.175	1.221	1.16	0.549	1.873	-7.185	-1.363	-0.305	-0.61	1.16	3.628	8.789	2.359	1.038	0.427	-0.854	-9.039	1.359	0.011	0	-0.244	-0.732	0.389	8.302	4.259	0.793	-0.671	-0.61	5.094	9.069	-0.902	0.854	-1.892	-1.648	1510068080
-10.058	-1.556	-1.341	0.061	0.793	0.793	2.583	-7.63	-0.675	-0.305	-1.526	2.075	3.865	8.937	2.635	1.099	0.916	-0.488	-8.818	1.061	0.038	-0.244	0.366	-1.038	0.303	8.375	4.307	1.038	-0.61	-0.366	5.094	9.069	-0.902	2.625	-2.686	-0.732	1510068080
-11.146	-2.699	-0.632	0.122	-0.427	0.549	3.786	-8.099	-0.118	-0.366	-0.305	2.625	4.008	9.329	2.962	1.099	0.854	-0.061	-9.806	0.935	-0.056	-0.366	1.038	-1.221	0.183	8.814	4.116	0.977	-0.488	0.122	5.541	9.871	-0.484	-0.122	0.305	-0.366	1510068081
-10.162	-3.182	-1.22	-0.549	1.709	-0.183	4.437	-8.869	0.055	-0.183	1.404	2.93	3.978	10.206	2.987	0.854	0.427	0.488	-10.146	0.293	-0.128	-0.305	0.061	-1.221	0.36	9.678	3.657	0.793	-0.854	0.305	3.01	9.336	1.604	-1.953	-0.122	-1.038	1510068081
-10.483	-4.262	-1.854	-0.366	-0.122	-0.61	4.327	-9.838	0.207	0.305	1.038	2.808	4.016	10.925	2.9	0.671	-0.305	0.854	-10.97	-0.341	0.029	-0.793	1.465	-0.977	0.901	10.591	3.533	0.854	-0.549	0.305	3.01	9.336	1.604	-0.671	0.916	-2.991	1510068081
-9.776	-3.419	-2.345	-0.122	-0.122	-0.854	4.128	-10.014	0.651	0.671	0.61	2.197	4.112	11.305	2.588	0.366	-0.183	0.854	-11.584	-1.147	0.106	-0.854	-0.122	-1.038	0.794	11.014	2.663	0.488	0	0.427	2.598	11.221	0.985	-1.16	0.366	-0.916	1510068081
-8.539	-3.419	-3.437	-1.038	1.16	-0.793	3.966	-9.728	0.92	0.488	-0.122	1.343	4.127	11.358	2.102	0.122	0.183	0.671	-10.349	-1.842	0.537	-0.793	-0.61	-0.793	0.788	11.197	2.119	0.549	0.488	0.366	-0.074	9.845	-0.421	-0.305	2.319	-1.099	1510068081
-9.329	-3.754	-3.39	-1.16	0.366	-0.122	3.808	-9.595	1.15	0.671	-1.221	0.305	4.149	10.919	1.621	-0.244	0.671	0.549	-10.034	-2.528	0.609	-0.793	0	-0.488	0.1	10.765	1.65	0.061	1.16	0.549	-0.074	9.845	-0.421	0.061	0.122	-1.16	1510068081
-9.463	-2.871	-3.225	-1.099	0.61	-0.183	3.972	-8.93	1.385	0.854	-1.282	-0.793	4.451	10.965	1.144	-0.549	0.793	0.732	-10.174	-2.504	0.278	-0.671	-0.366	-0.427	-0.761	10.709	1.398	-0.244	1.465	0.793	0.961	9.838	-1.017	0.366	-0.183	-1.526	1510068081
-8.699	-2.835	-2.878	-1.099	0.977	-0.549	4.304	-8.955	1.843	0.793	-0.732	-1.953	4.877	11.5	1.065	-1.099	0.122	1.404	-9.503	-2.451	0.239	-0.793	0.366	-0.183	-1.217	11.006	1.712	0.061	0.427	0.671	0.81	9.957	-0.608	0.183	1.099	-1.404	1510068081
-8.838	-2.98	-2.924	-0.61	0.671	-0.427	4.401	-9.445	2.318	1.282	-1.221	-3.052	5.654	11.277	1.169	-1.709	-1.099	2.686	-9.098	-2.56	0.164	-0.61	0.427	0.061	-1.364	10.618	1.765	0.061	-0.671	0.488	0.81	9.957	-0.608	0.183	0.854	-1.648	1510068081
-8.771	-2.985	-3.14	-0.305	0.488	-0.305	5.096	-9.214	2.801	1.282	-1.221	-3.052	6.723	10.964	1.816	-2.197	-2.197	4.395	-8.952	-2.641	0.12	-0.366	0.61	0.366	-1.266	10.042	1.604	-0.366	-1.221	0.671	1.67	9.548	-0.069	0.122	0.183	-1.465	1510068081
-9.258	-3.086	-3.274	-0.061	-0.671	-0.244	5.796	-8.656	3.201	2.563	-2.197	-5.92	7.616	10.639	2.474	-2.686	-2.136	5.676	-8.735	-2.884	0.251	-0.122	1.099	0.488	-0.748	9.525	1.597	-0.366	-1.16	0.854	1.526	9.676	-0.104	-0.061	0.549	-1.282	1510068081
-9.335	-3.244	-2.954	0.183	-0.427	0.122	6.836	-8.189	3.923	2.686	-3.54	-7.08	8.111	10.234	3.363	-3.479	-0.488	6.165	-8.689	-3.181	0.353	0.427	1.343	0.549	-0.023	9.387	1.335	-0.366	-0.427	1.587	1.526	9.676	-0.104	-0.122	0.122	-1.16	1510068081
-9.382	-3.409	-2.905	1.038	-0.916	0.61	9.093	-7.778	4.628	3.601	-1.526	-8.667	7.789	9.746	4.412	-4.15	-0.366	5.676	-8.824	-2.94	0.098	0.61	1.892	0.732	0.997	9.796	1.299	-0.305	0.549	2.563	2.059	9.707	0.041	-0.061	-0.366	-0.854	1510068081
-8.914	-3.232	-2.814	0.977	0	0.916	10.375	-6.631	4.91	3.113	-1.831	-8.789	8.131	9.026	4.901	-4.333	-1.831	5.554	-9.533	-2.4	-0.383	0.854	2.38	0.977	1.815	9.722	2.083	-0.671	0.732	3.357	1.713	9.819	-0.161	0.061	0	-0.549	1510068081
-9.057	-2.875	-3.149	0.488	-0.183	0.793	12.922	-5.521	5.473	2.319	2.197	-9.155	10.479	9.075	5.156	-4.15	-0.671	5.676	-10.282	-0.901	-1.455	0.977	0.916	0.61	2.872	10.552	2.698	-1.404	0.671	4.211	1.713	9.819	-0.161	-0.183	0.671	-0.122	1510068081
-8.658	-2.979	-2.869	0.305	0.061	0.488	12.423	-5.053	4.679	2.502	4.395	-9.338	11.89	8.799	5.028	-3.723	0.061	6.226	-10.468	-0.012	-1.65	0.366	0.854	0.671	3.713	10.801	3.979	-2.38	-0.61	4.7	-0.348	10.212	-0.159	0	-0.305	-0.244	1510068081
-8.776	-3.009	-2.499	0.671	-0.122	0.305	11.198	-3.649	4.15	1.953	1.831	-8.606	12.365	7.168	4.709	-2.869	-1.648	6.714	-9.671	-0.245	-1.64	0.183	0.671	0.549	4.067	10.119	4.234	-3.418	-1.343	5.615	0.282	9.874	0.084	-0.305	-0.854	-0.305	1510068081
-8.658	-2.699	-2.407	0.427	0.244	0.305	11.562	-1.926	4.18	0.854	2.197	-7.385	13.024	5.664	4.359	-1.831	-3.235	7.019	-9.54	-0.543	-1.682	0.305	0.183	0.366	4.703	8.849	4.089	-3.906	-2.014	6.653	0.282	9.874	0.084	-0.366	-0.671	-0.427	1510068081
-9.245	-3.053	-2.509	0.244	0	0.244	10.651	-1.177	3.944	0.366	2.38	-5.554	12.951	4.858	3.207	-2.075	-2.258	6.287	-9.918	-0.443	-1.912	0.488	-0.488	0	5.707	8.009	4.204	-3.357	-2.136	7.08	0.73	9.68	0.077	-0.427	-0.244	-0.305	1510068081
-9.366	-3.09	-2.336	0.549	-0.122	0.061	8.709	-0.414	3.319	0.854	0.427	-3.845	10.92	3.502	1.638	-1.709	-3.113	5.188	-10.097	-0.171	-1.962	0.366	-1.221	-0.122	6.754	7.075	4.238	-1.831	-1.404	7.263	0.233	10.033	0.459	-0.366	-0.061	-0.244	1510068081
-8.937	-2.734	-2.078	0.549	0.061	-0.122	7.696	0.23	2.585	1.038	-2.197	-1.953	9.985	1.986	0.995	-1.221	-2.075	4.028	-9.999	-0.206	-1.785	0.183	-1.404	0	7.842	6.298	4.366	-0.61	-0.122	7.141	0.233	10.033	0.459	-0.427	-0.244	-0.183	1510068081
-9.036	-2.615	-2.125	0.488	0.305	-0.061	8.177	0.042	2.272	1.16	-0.916	-0.488	9.018	1.449	0.944	-1.709	0.305	2.502	-10.002	-0.221	-1.507	0.183	-1.77	-0.061	8.717	5.707	4.351	-0.122	2.991	6.165	0.401	9.767	0.351	-0.366	-0.732	-0.305	1510068081
-9.477	-2.594	-2.16	0.61	0.366	-0.061	7.904	-0.25	1.363	1.831	2.075	0	7.762	1.154	1.159	-1.892	0.977	1.099	-10.11	-0.154	-1.239	0	-1.587	0.122	8.454	5.125	4.447	0	4.7	4.944	1.079	9.717	0.339	-0.366	-0.916	-0.366	1510068081
-9.55	-2.497	-2.029	0.549	0.549	0	7.086	-0.843	0.522	1.343	0.61	0.916	6.845	0.971	1.095	-1.587	1.709	0.427	-10.304	-0.066	-0.884	-0.366	-1.099	0.366	6.747	3.674	4.803	-0.549	4.517	3.54	1.079	9.717	0.339	-0.183	-0.427	-0.244	1510068081
-9.6	-2.133	-2.027	0.122	0.488	-0.061	6.954	0.023	0.374	0.671	2.441	0.732	5.632	0.749	0.542	-1.465	2.808	-0.854	-10.375	-0.028	-0.897	-0.366	-1.16	0.366	5.194	3.283	4.616	-0.977	3.174	3.479	0.511	9.969	0.709	-0.244	-0.183	-0.183	1510068081
-9.653	-1.966	-2.318	-0.305	0.305	-0.122	5.767	0.385	-0.092	-0.305	2.625	1.526	5.038	0.845	0.412	-1.343	4.028	-1.099	-9.738	-0.183	-0.211	-0.427	-1.099	0.183	5.047	3.21	5.341	-1.282	2.136	2.563	0.829	9.903	0.762	-0.244	-0.366	-0.244	1510068082
-9.436	-2.212	-2.183	-0.366	-0.183	0.061	5.426	0.797	1.166	-0.732	2.38	1.343	4.474	0.626	1.83	-1.038	3.174	-1.282	-9.396	-0.264	0.014	-0.366	-0.366	0.122	4.908	2.054	5.85	-0.793	3.601	1.16	0.829	9.903	0.762	-0.122	-0.427	-0.366	1510068082
-9.055	-2.22	-2.076	-0.366	0.244	-0.061	5.047	1.151	2.316	-0.854	2.319	1.343	5.048	0.597	2.376	-0.549	3.357	-1.892	-9.362	-0.324	-0.031	-0.366	-0.366	0.122	3.997	1.488	5.822	0.122	2.197	1.099	1.3	9.764	0.69	-0.122	-0.061	-0.305	1510068082
-9.076	-2.607	-2.418	-0.427	0.122	-0.183	4.92	0.946	3.353	-0.854	1.038	1.038	5.818	0.536	3.557	0.244	2.38	-1.831	-9.241	-0.161	0.024	0.122	-0.122	-0.061	4.112	1.292	6.608	-0.061	0.793	0.732	0.772	9.836	0.693	-0.061	0.366	-0.122	1510068082
-9.086	-2.865	-2.555	-0.244	-0.183	-0.122	5.98	0.353	4.674	-0.61	0.244	0.732	6.94	0.293	4.433	0.732	-0.122	-0.793	-9.526	-0.069	-0.183	-0.061	0	0.061	4.811	0.903	6.898	0.732	0.916	0.305	0.772	9.836	0.693	-0.244	0.183	-0.122	1510068082
-9.121	-2.841	-2.483	-0.183	-0.061	-0.183	6.559	0.209	4.91	-0.488	-0.427	0.305	9.188	0.377	5.502	0.366	-1.221	0	-9.817	-0.006	-0.245	-0.061	-0.305	-0.122	5.168	0.922	7.126	0.732	0.488	0.244	0.408	9.781	0.662	-0.122	0.061	-0.122	1510068082
-9.249	-2.799	-2.417	0	0	-0.305	7.301	0.354	5.657	-0.061	-0.305	-0.244	9.979	0.489	5.517	0.305	-2.38	0.427	-9.878	-0.121	-0.27	-0.122	-0.244	-0.183	5.544	1.339	7.443	0.671	0.122	0.549	0.231	9.988	0.629	-0.122	0.061	-0.061	1510068082
-9.353	-2.774	-2.531	0	-0.061	-0.183	7.666	0.473	6.168	0.061	-0.793	-0.488	10.312	0.348	5.229	0.305	-1.282	0.305	-9.859	-0.352	-0.189	0	-0.305	-0.244	5.938	1.597	7.692	0.61	0	0.427	0.231	9.988	0.629	-0.183	0.061	-0.061	1510068082
-9.317	-2.724	-2.458	0	-0.122	-0.183	7.765	0.647	6.053	-0.061	-1.038	-0.366	10.393	0.298	4.621	0.366	-0.488	0.183	-9.741	-0.379	-0.057	0.061	-0.305	-0.183	5.964	1.896	7.882	0.366	0.305	0.427	0.252	10.021	0.7	-0.061	-0.183	-0.122	1510068082
-9.269	-2.656	-2.35	0	-0.183	-0.061	7.787	0.787	5.344	-0.244	0	0.183	9.402	0.319	4.517	0.061	-0.061	0.366	-9.557	-0.354	0.128	0.061	-0.122	-0.183	5.923	1.991	7.607	0.305	0.305	0.366	0.511	9.909	0.726	0	-0.183	-0.061	1510068082
-9.186	-2.723	-2.266	0.122	-0.061	0	8.022	0.653	5.048	-0.183	-0.244	-0.122	9.674	0.238	3.939	0.549	-2.014	1.038	-9.595	-0.517	0.148	0.122	0	-0.122	5.595	1.54	7.489	0.366	-0.122	0.122	0.511	9.909	0.726	-0.061	-0.183	-0.061	1510068082
-9.168	-2.678	-2.303	0.122	-0.061	0.061	8.436	0.953	4.71	-0.305	-0.488	-0.427	10.598	0.16	3.836	1.16	-1.831	1.038	-9.619	-0.433	0.118	0.244	-0.061	-0.122	5.947	1.781	7.453	0.366	-0.488	0.366	0.615	9.804	0.697	0	-0.061	0	1510068082
-9.356	-2.766	-2.338	0.183	-0.244	0.122	8.814	1.024	4.674	-0.793	-0.916	-0.854	10.024	0.336	5.563	0	0.549	1.343	-9.479	-0.395	0.19	0.244	0.122	-0.122	6.053	2.078	7.491	0.427	-0.183	0.305	0.671	9.826	0.786	-0.122	-0.183	0	1510068082
-9.337	-2.659	-2.242	0.122	-0.183	0.122	6.56	0.784	6.68	1.587	2.747	0	9.807	0.549	5.034	0.916	-2.93	1.953	-9.714	-0.377	0.019	0.244	0.366	-0.061	5.156	1.404	7.565	0.305	-0.671	-0.122	0.671	9.826	0.786	-0.061	-0.183	0.061	1510068082
-9.245	-2.487	-2.12	0	-0.122	0.183	6.787	-0.193	6.301	1.282	-4.028	-1.343	10.558	0.45	3.444	1.587	-2.808	2.258	-9.778	-0.105	0	0.305	0.183	-0.305	5.304	1.709	7.49	0.366	-2.197	-0.122	0.654	9.883	0.672	0.061	-0.122	0.122	1510068082
-9.296	-2.53	-1.968	-0.122	0	0.183	8.192	0.006	6.063	1.282	-4.028	-1.343	9.866	0.242	2.927	2.441	-2.625	2.625	-9.476	-0.028	0.049	0.122	0.488	-0.122	5.733	1.913	7.486	0.244	-1.892	-0.427	0.688	9.715	0.691	0	0	0.061	1510068082
-9.518	-2.533	-2.064	0	-0.061	0.183	8.27	-0.146	4.341	1.038	-3.54	-1.831	10.215	-0.095	2.59	2.014	-1.526	3.296	-9.698	-0.114	-0.001	0.122	0.732	-0.244	4.969	1.382	6.721	0.61	-2.563	-0.793	0.688	9.715	0.691	0.061	0	0.061	1510068082
-9.16	-2.472	-1.784	-0.427	0.061	0.244	7.803	-0.955	3.366	-0.244	-2.441	-2.808	9.162	-0.666	1.464	1.831	0.61	3.235	-9.731	0.414	-0.063	-0.061	0.61	-0.549	5.623	1.523	6.184	1.282	-3.845	-0.427	0.752	9.947	0.785	0.244	0.183	0.122	1510068082
-9.438	-2.515	-1.976	-0.488	0	0.183	7.494	-0.097	2.905	-0.244	-2.441	-2.808	8.108	-0.831	0.356	3.113	0.305	2.991	-9.737	0.441	-0.079	-0.427	0.793	-0.244	6.333	1.867	6.249	0.732	-3.235	-1.038	0.554	9.806	0.874	0.244	0.122	0.061	1510068082
-9.326	-2.474	-1.964	-0.61	0	0.244	6.501	-0.482	3.054	-0.916	-1.038	-2.502	7.317	-1.659	2.092	4.211	-0.916	3.601	-9.996	0.199	-0.31	-0.549	0.671	-0.488	6.338	1.589	5.323	0.916	-2.747	-1.953	0.554	9.806	0.874	0.366	0.061	0.061	1510068082
-8.971	-2.412	-1.958	-0.854	0.488	0.122	5.661	-0.727	2.885	0.244	-2.502	-3.418	9.349	-1.522	0.834	3.235	1.343	3.54	-10.112	0.181	-0.584	-0.61	0.549	-0.488	6.632	1.391	4.664	1.77	-2.563	-2.441	0.677	9.837	0.79	0.488	0.488	0.061	1510068082
-9.11	-2.038	-2.44	-1.404	0.305	-0.305	6.074	0.153	0.561	0.366	-1.099	-2.93	7.442	-1.489	1.518	3.601	-0.671	3.479	-10.027	0.644	-0.763	-1.343	0.305	-0.61	7.049	2	4.265	1.343	-2.93	-2.686	0.138	9.743	0.467	0.61	0.427	0.061	1510068082
-8.927	-2.358	-2.694	-1.77	0.793	-0.854	5.292	1.141	1.22	0.366	-1.099	-2.93	6.893	-2.434	1.354	4.089	-1.038	2.93	-10.182	0.5	-1.011	-2.197	0.549	-0.061	7.479	2.802	4.112	1.831	-2.991	-3.479	0.138	9.743	0.467	0.732	0.61	-0.061	1510068082
-9.262	-2.34	-3.118	-2.197	-0.244	-1.221	5.967	2.285	1.48	2.014	-0.671	-0.549	6.114	-3.669	1.9	3.906	0.183	1.587	-10.647	0.303	-1.25	-2.747	0.122	-0.793	7.757	3.699	3.759	1.404	-1.282	-3.662	-0.279	9.909	0.175	0.916	0.916	-0.244	1510068082
-8.617	-2.031	-2.949	-2.441	0.732	-1.648	6.704	2.682	1.213	3.357	1.709	0.732	4.839	-4.037	2.893	3.662	-3.052	-0.427	-10.185	-0.111	-1.403	-2.991	-0.061	0.305	9.554	4.477	2.893	1.831	0.366	-4.15	0.358	9.951	0.447	0.732	0.854	-0.61	1510068082
-9.085	-2.181	-3.472	-2.197	0.122	-1.831	6.96	4.183	2.177	3.357	-0.61	2.563	5.566	-4.463	3.573	3.174	-0.977	-2.075	-10.074	-0.969	-1.658	-2.869	-1.221	-0.366	9.318	4.021	3.252	3.357	2.319	-4.761	0.358	9.951	0.447	0.549	0.854	-0.671	1510068083
-9.61	-2.061	-4.121	-2.625	-0.916	-1.648	7.791	4.867	1.662	3.357	0.854	4.395	6.188	-3.976	3.554	2.93	-4.639	-3.601	-9.813	-0.889	-1.166	-3.784	-0.427	-0.366	8.331	4.7	2.15	3.418	2.502	-4.15	0.867	9.865	0.299	0.244	1.221	-0.427	1510068083
-9.172	-2.141	-3.752	-2.991	-1.282	-1.404	7.561	3.802	1.352	2.625	-0.122	6.714	9.222	-3.523	2.767	3.357	-2.869	-4.822	-9.61	-0.898	-1.416	-3.601	-1.404	-0.305	8.165	6.167	2.262	4.761	2.625	-4.028	1.202	9.867	-0.206	0.366	1.953	-0.183	1510068083
-9.406	-1.927	-3.625	-3.052	-0.854	-1.343	8.746	2.066	1.816	2.625	-2.319	7.568	11.623	-1.42	1.18	4.272	-3.845	-5.249	-9.926	-1.516	-1.614	-3.479	-1.587	-0.427	7.784	8.014	2.411	2.93	2.625	-3.174	1.133	9.767	-0.55	0.366	1.831	-0.061	1510068083
-9.204	-1.663	-3.674	-3.357	-0.732	-1.465	11.399	0.176	1.513	3.113	-1.404	7.935	13.784	0.706	0.343	4.761	-3.601	-4.822	-9.656	-1.229	-1.254	-3.906	-1.343	-0.305	6.504	9.079	2.272	2.747	2.808	-3.174	1.409	9.94	-0.658	0.183	1.892	0.061	1510068083
-9.054	-1.771	-3.734	-3.784	-0.61	-1.587	12.922	-1.135	2.072	3.235	-2.014	7.324	14.558	1.45	0.354	5.005	-2.747	-4.272	-9.351	-1.13	-1.034	-4.578	-1.099	0	5.248	9.26	1.895	3.235	2.38	-3.296	1.646	9.814	-1.013	0.061	1.953	0.122	1510068083
-9.226	-1.921	-4.112	-3.845	-1.038	-1.648	-31.174	-25.682	-14.759	3.235	-2.014	2.197	14.445	1.963	0.421	5.005	-2.625	-3.845	-9.032	-1.317	-0.748	-4.822	-0.183	0	4.834	9.318	1.616	2.686	2.625	-2.136	1.646	9.814	-1.013	0	2.38	0.061	1510068083
-9.165	-2.238	-4.554	-4.089	-1.465	-1.587	-31.174	-25.682	-14.759	3.235	-2.319	2.197	14.79	2.595	-0.178	5.249	-1.892	-2.991	-9.234	-1.84	-0.858	-4.822	-0.244	0.061	4.649	9.361	1.479	2.136	3.357	-1.221	1.64	9.828	-0.961	-0.061	2.991	-0.061	1510068083
-9.004	-2.503	-4.71	-4.211	-1.892	-1.465	12.897	-3.234	0.617	4.517	-2.319	2.197	14.744	2.784	0.079	5.249	-0.732	-2.075	-9.513	-1.822	-0.695	-4.822	0	0.061	4.303	9.33	1.201	1.77	3.906	-0.793	1.032	9.96	-0.988	-0.244	3.113	0.061	1510068083
-8.909	-2.582	-4.944	-4.333	-1.953	-1.343	11.728	-3.057	-0.306	4.517	-2.319	2.197	13.987	2.755	0.469	5.066	-0.183	-1.465	-9.595	-1.796	-0.678	-5.005	0.061	0.244	3.816	9.013	0.916	1.953	3.784	-0.244	1.032	9.96	-0.988	-0.244	2.747	0.122	1510068083
-8.419	-2.47	-5.242	-4.7	-1.953	-1.465	10.258	-2.783	-0.329	4.333	-2.625	0.854	12.75	2.53	0.268	5.005	0.488	-1.16	-9.558	-1.985	-0.715	-4.883	-0.244	0.244	3.668	9.031	0.696	1.831	3.54	0.305	0.817	10.013	-1.139	-0.244	2.747	0.122	1510068083
-8.082	-2.439	-5.46	-4.822	-1.709	-1.648	8.945	-2.485	-0.531	4.395	-3.235	0.549	11.322	2.506	-0.542	4.883	0.671	-1.526	-9.595	-1.784	-0.758	-5.066	-0.244	0.244	3.888	9.368	0.388	1.343	4.089	0.977	1.068	9.927	-1.37	-0.427	3.357	0.183	1510068083
-7.992	-2.436	-5.907	-5.371	-1.648	-1.892	7.86	-2.653	-0.402	4.517	-4.456	0.671	10.983	2.775	-1.249	4.7	0.854	-1.587	-9.673	-1.75	-0.97	-5.066	-0.244	0.244	3.554	9.087	0.27	1.404	4.639	0.916	1.068	9.927	-1.37	-0.732	3.906	0.305	1510068083
-8.007	-2.988	-5.997	-5.249	-2.625	-1.831	7.147	-3.388	-0.727	4.395	-6.653	1.099	10.386	2.962	-1.864	4.395	0.916	-1.77	-9.743	-1.662	-1.261	-5.92	-0.549	0.061	3.131	9.714	-0.681	1.953	5.31	0.427	0.641	9.971	-1.607	-0.916	4.517	0.488	1510068083
-8.228	-3.542	-5.166	-4.822	-2.991	-1.526	8.429	-4.582	-1.738	4.456	-4.028	0.916	10.219	3.011	-2.845	3.906	1.587	-2.38	-9.177	-2.358	-1.238	-6.042	-0.366	0.061	2.37	10.495	-1.025	1.648	5.005	0.916	-0.108	9.869	-0.782	-1.16	4.517	0.488	1510068083
-8.521	-3.417	-4.515	-4.517	-2.747	-1.038	8.906	-5.553	-0.751	4.15	-3.784	0.793	10.604	3.458	-3.191	4.028	1.77	-2.319	-9.216	-3.188	-1.395	-6.042	-0.366	0.061	1.95	9.89	-0.464	1.77	4.822	1.038	-0.108	9.869	-0.782	-1.16	4.089	0.549	1510068083
-8.659	-2.667	-3.847	-4.944	-2.869	-0.854	9.36	-5.448	-0.761	3.906	-3.479	0	10.82	3.827	-3.784	4.211	1.77	-1.953	-9.956	-2.637	-1.166	-4.822	0.183	0.122	1.8	9.958	-0.351	1.648	5.127	1.038	0.51	9.81	-0.418	-1.221	4.089	0.61	1510068083
-9.204	-2.796	-3.671	-5.31	-1.892	-1.038	9.628	-5.124	-1.175	4.15	-2.747	-0.488	10.695	4.199	-3.973	4.15	2.014	-1.526	-9.9	-1.278	-1.25	-4.7	-0.488	0.671	1.949	10.006	0.461	1.892	5.31	1.282	2.45	9.891	0.553	-1.343	4.517	0.732	1510068083
-10.007	-3.064	-3.07	-5.188	-2.808	-0.916	9.396	-4.835	-1.969	4.15	-2.747	-0.488	10.706	5.012	-3.438	4.272	2.136	-1.099	-9.953	-1.038	-1.107	-4.7	-0.488	0.671	2.583	9.995	1.395	2.808	5.188	0.977	2.45	9.891	0.553	-1.099	4.944	0.977	1510068083
-10.168	-2.393	-2.206	-6.287	-2.686	-0.977	8.918	-4.712	-2.94	4.7	-1.953	-0.793	10.612	5.969	-2.479	4.272	2.502	-0.854	-10.409	-0.152	-0.853	-4.578	0.305	0.488	2.576	9.921	1.719	2.502	5.676	1.099	4.605	10.302	0.19	-1.343	5.981	1.282	1510068083
-10.989	-2.509	-2.176	-6.958	-4.578	-1.404	8.628	-4.759	-3.743	4.639	-2.38	-0.854	10.546	6.991	-1.707	4.395	2.625	-0.549	-10.665	0.846	-1.115	-4.761	0	0.732	2.5	10.201	2.237	1.953	5.859	1.221	4.815	10.184	-0.611	-0.671	7.507	1.892	1510068083
-9.874	-2.785	-2.143	-5.493	-4.395	-1.221	8.778	-4.992	-4.521	4.639	-2.38	-0.854	10.296	7.608	-1.298	4.333	2.808	-0.244	-10.593	1.064	-1.263	-4.761	0	0.732	2.461	10.602	2.838	1.953	5.859	1.221	3.156	10.061	-1.03	0.305	6.958	1.526	1510068083
-9.446	-2.55	-1.907	-5.127	-3.784	-0.793	8.8	-4.888	-4.797	4.578	-2.319	-1.099	9.729	7.705	-0.781	4.395	2.869	-0.183	-10.523	1.274	-1.15	-5.371	0.122	0.427	2.574	10.306	2.921	1.221	5.127	1.221	4.052	9.644	-1.794	1.343	6.958	0.732	1510068083
-9.126	-2.284	-1.754	-5.615	-1.892	-0.366	8.565	-4.565	-4.689	4.15	-2.441	-1.404	9.287	7.344	-0.385	4.333	2.808	-0.183	-10.509	1.142	-1.298	-5.554	-0.305	0.427	2.242	9.844	2.638	0.916	4.761	1.221	6.318	9.381	-3.394	3.357	11.047	0.916	1510068083
-8.186	-2.621	-2.858	-6.897	-2.38	-0.854	8.122	-3.808	-3.895	3.906	-2.197	-1.465	8.662	5.962	-0.681	3.967	2.563	0	-9.144	0.843	-1.363	-5.676	-0.183	0.183	1.902	8.671	2.249	0.793	3.967	1.038	-2.372	10.324	-3.192	2.93	13.55	2.991	1510068084
-8.475	-3.017	-2.062	-5.737	-3.296	-0.244	8.004	-3.484	-3.158	3.906	-2.197	-1.404	8.369	5.23	-0.88	3.967	2.38	0.122	-8.867	0.596	-1.536	-5.493	0.122	0.122	1.757	8.028	2.024	0.916	3.784	1.038	-2.372	10.324	-3.192	3.54	8.606	3.235	1510068084
-8.384	-2.806	-1.754	-5.005	-2.258	0.244	8.076	-3.254	-2.755	3.906	-2.197	-1.404	8.174	4.855	-1.214	3.906	2.197	0.183	-8.953	0.303	-1.719	-5.432	0.305	-0.061	1.889	7.876	1.93	1.099	3.784	1.038	-2.256	9.82	-1.494	5.371	3.479	2.93	1510068084
-8.356	-2.327	-2.054	-5.066	-1.465	-0.183	8.129	-2.938	-2.619	4.211	-1.343	-1.282	8.068	4.814	-1.398	3.845	2.014	0.122	-9.247	0.026	-1.985	-5.249	0.427	-0.183	2.213	8.165	1.937	1.099	3.845	0.793	-0.529	10.243	-1.352	4.944	3.235	3.296	1510068084
-8.333	-2.64	-1.839	-5.127	-1.343	-0.549	7.934	-2.634	-2.396	4.15	-1.099	-0.916	7.998	4.923	-1.22	3.784	1.465	-0.061	-9.375	-0.372	-2.256	-5.127	-0.122	-0.244	2.387	8.41	2.09	1.282	3.601	0.488	0.858	10.336	-1.018	4.028	5.676	1.892	1510068084
-8.8	-2.869	-0.852	-4.822	-1.526	-0.244	7.934	-2.634	-2.396	4.15	-1.099	-0.916	8.418	5.054	-0.997	3.662	1.282	-0.122	-8.926	-0.776	-2.259	-4.517	0.122	-0.305	2.367	8.624	2.131	1.465	3.357	0.183	1.311	10.155	0.234	2.747	8.545	1.099	1510068084
-8.617	-2.279	-0.81	-3.662	-0.183	0.183	8.184	-1.875	-2.059	3.601	-1.465	0	8.75	5.04	-0.613	3.479	1.282	-0.183	-8.833	-1.042	-2.187	-3.784	0.427	-0.427	1.922	8.443	2.194	1.221	3.296	0.305	-0.371	8.827	-0.991	1.77	5.554	0.671	1510068084
-9.416	-2.409	-1.029	-3.113	-0.305	-0.122	8.966	-1.535	-1.859	3.296	-1.038	0.061	9.009	5.032	-0.439	3.296	0.916	-0.122	-9.19	-1.06	-2.329	-3.235	0	-0.549	2	8.35	2.35	1.282	2.686	0.366	-0.09	8.125	-1.839	3.052	1.526	0.305	1510068084
-9.588	-1.363	-0.626	-1.282	-0.427	0.244	9.29	-1.219	-1.639	3.296	-1.038	0.061	9.25	4.865	-0.106	3.113	0.61	-0.122	-9.085	-0.938	-2.169	-2.991	-0.183	-0.671	2.546	8.625	2.339	1.282	2.014	0.305	3.937	9.055	-0.787	1.709	2.625	-0.061	1510068084
-9.739	-0.957	-1.233	-2.93	1.282	0.427	9.629	-1.284	-1.451	3.052	-0.854	0.061	9.892	4.608	0.006	2.869	0.549	0.061	-8.506	-0.81	-1.901	-2.93	-0.305	-1.404	2.615	8.189	2.345	1.343	1.77	0.305	4.876	9.272	-0.114	1.16	0.854	0.549	1510068084
-12.012	-3.425	-3.114	-3.662	0.305	-0.366	10.231	-1.926	-1.306	2.625	-0.488	0.244	10.354	4.41	-0.001	2.747	0.61	0.732	-10.669	-0.678	-1.432	-2.808	2.319	-1.648	2	7.891	2.306	1.404	1.77	0.732	2.371	7.436	-1.779	0.183	0.061	-0.854	1510068084
-13.933	-6.411	-2.815	-1.038	-3.784	-0.977	11.277	-3.656	-1.403	2.625	-0.488	0.244	10.442	4.636	-0.443	2.38	0.183	0.366	-14.15	-0.953	-1.976	-2.93	-0.854	-1.282	2.948	10.134	1.975	1.526	1.709	0.854	0.575	10.025	-1.375	0.305	2.747	-4.761	1510068084
-8.073	-4.094	-0.551	-2.075	0.183	-0.305	11.439	-5.434	-1.513	2.014	0.549	0.793	10.654	5.352	-1.626	2.197	-0.305	-0.854	-12.001	-2.785	-0.84	-2.502	-1.953	-1.526	4.689	12.793	1.432	2.136	1.16	-0.183	10.275	15.107	-0.045	-0.732	5.92	-1.038	1510068084
-9.292	-3.876	-2.23	-2.808	0.671	-0.061	10.234	-5.699	-0.937	1.831	0.549	0.549	11.715	6.248	-2.649	1.892	0.488	-1.16	-10.121	-2.712	0.793	-1.77	-0.244	-1.16	3.6	12.921	1.309	1.038	3.479	-0.183	0.431	12.049	1.503	-1.526	2.563	-0.488	1510068084
-9.839	-2.92	-2.438	-1.892	0.854	0.061	8.89	-5.419	-0.005	1.648	-0.183	-0.366	11.834	6.357	-3.054	1.77	0.854	-0.793	-10.588	-1.863	-0.09	-2.075	-0.122	0.305	0.955	12.151	1.208	0.122	4.333	0.488	-2.143	10.02	-0.928	-0.427	-0.61	-2.686	1510068084
-8.516	-2.292	-2.316	-2.563	0.732	0	7.508	-5.089	0.358	2.014	-0.671	-1.038	11.621	6.242	-3.479	1.892	0.916	-0.305	-9.636	-1.269	-0.295	-2.686	-0.183	0.549	0.215	11.493	1.531	0.854	2.563	0.977	0.476	10.29	-1.195	-0.183	0.366	-2.686	1510068084
-7.803	-2.082	-2.222	-2.38	2.136	-0.488	6.715	-4.864	0.042	2.686	-1.099	-1.038	11.088	5.526	-3.299	2.136	1.099	0.061	-8.747	-1.419	-0.482	-2.93	0.549	0.61	1.806	10.869	1.385	0.854	1.038	0.732	0.685	10.039	-1.128	-0.061	1.709	-3.235	1510068084
-8.632	-2.467	-2.891	-2.014	1.099	-0.61	6.456	-4.423	-0.328	2.686	-1.099	-1.038	10.154	4.299	-2.248	2.258	1.831	0.244	-8.787	-1.603	-0.87	-2.93	0.549	0.61	2.763	9.042	1.18	0.305	2.014	0.671	0.002	9.421	-1.314	0.549	0.793	-3.113	1510068084
-8.168	-2.481	-2.767	-1.526	0.244	-0.366	6.581	-3.712	-0.312	2.686	-1.892	-0.977	9.167	3.357	-1.436	2.258	2.319	0.244	-8.256	-2.156	-0.935	-2.563	0.122	0.61	2.281	7.558	0.873	0.122	3.052	0.977	1.052	9.848	-0.153	0	0.854	-3.174	1510068084
-7.834	-2.153	-2.889	-1.526	0.488	-0.427	7.01	-2.969	-0.065	2.38	-1.892	-0.977	8.451	2.975	-1.299	2.197	2.441	0.122	-8.149	-2.37	-1.072	-1.831	0.183	0.61	1.949	7.375	0.546	-0.061	3.235	1.404	0.91	9.276	-0.029	0.061	1.831	-2.93	1510068084
-8.44	-2.024	-2.974	-0.61	0.366	-0.488	7.656	-2.345	0.05	2.258	-1.77	-0.977	8.087	2.98	-1.519	2.014	2.258	-0.122	-8.336	-2.333	-1.424	-1.587	0.183	0.671	1.934	7.701	0.596	-0.122	3.113	1.526	0.505	9.238	-0.349	0	0.61	-3.052	1510068084
-8.644	-1.485	-3.167	-0.244	0	-0.366	8.238	-1.743	0.217	2.258	-1.77	-0.977	8.13	3.437	-1.559	1.587	2.014	-0.244	-8.092	-2.346	-1.494	-1.587	0.183	0.671	2.055	8.134	0.782	0.244	2.808	1.221	1.058	9.373	-0.343	-0.183	0.488	-2.747	1510068084
-8.935	-1.309	-3.286	-0.366	-1.038	-0.122	9.036	-1.341	0.292	1.953	-0.916	-0.793	8.427	3.974	-1.376	1.038	1.648	-0.183	-8.495	-2.257	-1.677	-0.916	0.427	0.305	1.86	8.516	1.023	0.427	2.38	0.854	1.254	9.295	-0.167	-0.305	0.244	-2.502	1510068084
-8.715	-0.871	-2.755	-0.305	0.122	0.305	9.63	-0.913	0.548	1.648	-0.305	-0.916	8.722	4.484	-0.937	0.61	1.282	-0.122	-9.063	-1.542	-1.717	-0.427	0.305	0.671	1.737	8.857	1.287	0.305	1.892	0.549	1.672	9.177	-0.286	-0.488	0.61	-2.197	1510068084
-9.696	-1.304	-3.742	-1.404	-0.305	0.122	9.856	-0.654	0.473	1.16	-0.183	-0.854	9.238	5.097	-0.567	0.244	0.61	-0.244	-10.093	-1.511	-1.455	-0.671	2.014	1.038	2.201	9.528	1.784	0.122	1.099	0.244	1.549	9.092	0.212	-0.488	0.549	-1.526	1510068084
-11.072	-2.225	-4.484	-2.38	-0.122	0.183	10.403	-0.889	-0.019	0.732	0.183	-0.366	9.975	5.704	-0.327	0	-0.061	-0.61	-11.999	-0.569	-1.644	0.061	1.099	0.549	2.784	10.597	2.694	0.061	0.488	0.122	1.184	9.99	-0.189	-1.404	0.061	-1.16	1510068085
-11.542	-4.216	-3.868	-1.709	-1.343	0.366	11.237	-1.93	-0.829	0.305	0.305	0.488	10.795	6.383	-0.02	-0.366	-0.122	-1.16	-13.579	0.346	-1.184	-0.122	-0.366	0.488	3.693	11.658	3.45	0.305	-0.427	-0.122	2.352	10.611	-0.026	-1.587	0.977	-0.244	1510068085
-10.819	-6.093	-2.778	0.366	-2.747	0.549	12.307	-3.918	-1.36	0.305	0.305	0.488	11.328	6.857	0.681	-0.732	0.061	-1.282	-12.145	-0.03	-0.352	-0.305	-1.465	0.427	3.835	11.458	3.973	0.427	-0.061	-0.61	3.785	11.523	0.873	-1.892	0.793	1.648	1510068085
-10.117	-4.707	-1.912	0.854	-2.258	0.549	11.956	-4.796	-1.316	-0.549	1.465	0.366	11.452	6.852	0.891	-1.038	1.038	-0.61	-10.628	-0.269	0.462	0.427	-0.488	-0.183	1.811	9.978	3.972	0.183	0.61	-0.366	4.713	12.355	1.072	-1.953	0.549	4.089	1510068085
-10.99	-3.694	-2.015	0.244	-0.793	0.488	11.013	-4.512	-0.986	-0.671	1.709	-0.549	10.576	6.558	0.903	-1.343	1.221	0.305	-10.111	0.428	0.575	0.427	-0.488	-0.183	-0.129	8.655	4.148	0.122	1.099	0.427	1.623	12.181	-0.182	-0.61	1.404	5.249	1510068085
-9.934	-4.008	-1.68	0.305	-1.099	0.061	9.856	-3.677	-0.889	-0.671	1.404	-0.732	9.615	6.748	0.687	-1.526	0.488	0.549	-10.578	0.559	-0.041	0.488	-0.305	-0.366	-0.01	9.115	4.016	0.61	0.244	0.732	-1.857	13.592	0.091	-0.183	-0.305	4.7	1510068085
-8.271	-3.326	-0.901	0.305	-0.916	-0.061	9.294	-3.289	-0.901	-0.61	0.916	-0.549	9.154	6.935	0.785	-1.648	0.244	0.305	-9.592	0.672	-0.171	0.61	0	-0.305	1.916	9.892	3.676	0.61	-0.183	0.183	-1.375	13.004	0.341	0.549	-1.221	5.249	1510068085
-7.573	-2.426	-0.681	0.427	-0.183	0.061	9.4	-3.1	-0.946	-0.549	1.16	-1.038	8.867	6.062	1.163	-1.831	0.61	0.244	-8.995	0.55	-0.516	0.671	-0.671	-0.366	2.53	9.277	3.536	0.427	-0.061	0.061	-1.488	11.568	1.448	0.854	-1.343	5.249	1510068085
-7.393	-2.317	-0.348	1.221	-0.183	0.061	8.825	-2.473	-0.494	-0.671	1.648	-0.977	8.863	4.959	1.949	-1.831	0.366	0.427	-8.254	0.61	-0.321	0.671	-0.671	-0.366	2.2	7.693	3.095	-0.061	0.427	0.305	-1.194	9.841	2.172	1.221	0.244	4.395	1510068085
-6.858	-1.729	0.252	1.16	0.671	0.488	8.281	-2.003	-0.029	-0.732	0.977	-1.343	8.837	4.225	2.212	-2.014	0.854	0.916	-7.899	0.958	-0.364	0.977	0.061	-0.427	1.952	6.68	2.836	0.061	0.427	0.488	-1.499	8.238	1.479	2.625	1.77	3.479	1510068085
-7.02	-1.195	0.087	0.61	1.465	0.854	8.039	-1.604	0.19	-0.61	1.16	-1.465	8.632	3.708	2.025	-2.136	1.526	1.16	-7.618	1.512	-0.514	0.671	0.061	-0.366	2.15	6.625	2.911	0.183	0.244	0.732	-3.106	6.982	-0.154	2.686	-0.061	2.441	1510068085
-8.093	-0.847	-0.624	0.183	1.709	0.793	7.773	-1.452	0.41	-0.183	0.977	-1.465	8.352	3.47	2.091	-1.831	0.916	1.099	-7.598	1.675	-0.694	0.183	0.488	-0.366	2.887	6.844	3.192	0.244	0.244	0.916	-4.945	6.202	0.323	2.075	-2.625	0.122	1510068085
-9.83	-0.863	-1.129	0.366	1.038	0.977	7.924	-1.694	0.563	0.244	0.977	-1.16	8.714	3.222	2.149	-1.526	0.793	1.099	-8.196	1.403	-0.892	0.183	0.488	-0.366	3.338	7.172	3.365	0.488	0.427	1.038	-0.891	6.559	1.535	2.808	-5.31	-2.197	1510068085
-11.214	-1.241	-0.988	0.793	-0.793	1.343	8.184	-2.327	0.645	0.427	0.732	-0.732	9.074	3.041	2.304	-1.16	0.732	0.854	-8.379	0.409	-1.159	-0.61	0.793	-0.854	3.242	7.296	3.43	0.671	0.549	1.404	9.774	8.543	-0.106	1.709	-1.953	-1.038	1510068085
-11.812	-2.143	-0.719	0.488	-0.549	0.854	8.524	-2.876	0.932	0.61	0.549	-0.366	9.427	3.235	2.609	-0.732	0.671	0.671	-10.067	-0.294	-1.42	-0.61	0.793	-0.854	3.208	7.782	3.272	0.671	0.854	1.831	13.285	10.189	-1.8	-1.038	2.686	2.258	1510068085
-12.98	-4.456	-2.256	0.488	-0.305	-0.244	8.684	-3.012	1.041	0.366	1.038	0.183	9.916	3.991	2.376	-0.549	0.793	0.183	-12.775	-0.659	-1.836	-0.122	1.404	-0.732	4.319	9.362	2.955	0.366	0.977	1.892	2.245	9.469	-1.318	-1.892	-0.854	0.488	1510068085
-10.989	-5.047	-1.881	2.258	-2.747	-0.549	8.411	-2.999	1.526	0.061	0.732	1.16	10.069	4.777	2.242	-0.122	0.366	-0.549	-14.189	-1.518	-1.529	-0.244	-0.916	-0.61	5.931	11.177	2.915	0.793	1.038	0.916	2.936	11.032	3.22	-1.404	-1.038	-2.93	1510068085
-8.68	-3.652	-2.796	-0.122	1.526	-0.732	8.19	-2.98	1.723	-0.122	0.427	1.831	10.281	5.283	1.916	0.122	0.671	-1.282	-11.917	-1.815	-0.461	-0.244	-0.916	-0.61	6.068	11.99	2.08	0.732	1.587	0.061	6.552	14.596	2.182	-3.113	-1.16	1.709	1510068085
-9.233	-4.475	-3.475	0.427	0.61	-0.549	8.504	-3.33	2.001	-0.305	0.366	2.136	10.426	5.344	1.861	0.061	1.404	-1.709	-11.274	-2.375	0.173	0.244	-1.282	0.244	4.893	11.443	1.458	0	2.869	0	-1.906	10.603	-0.233	-0.854	-0.427	-1.282	1510068085
-9.343	-3.868	-3.194	0.793	0.977	-0.366	8.445	-3.81	2.382	0.122	1.587	1.831	10.328	5.455	2.432	-0.366	2.686	-1.892	-11.014	-2.181	0.06	0.244	-1.282	0.244	3.181	10.395	1.081	-0.305	3.235	0.244	-1.627	10.442	-1.762	-0.366	-1.587	-1.77	1510068085
-9.04	-3.296	-2.76	1.16	0.977	-0.549	7.882	-4.472	2.434	0.183	1.831	1.953	9.592	5.654	2.841	-0.244	4.761	-2.625	-10.136	-1.937	-0.061	0.488	-1.099	0.305	2.482	10.117	1.372	0.244	2.014	0.183	0.089	10.605	-0.857	-0.671	-1.343	-1.465	1510068085
-8.485	-3.277	-2.743	1.587	1.282	-0.793	7.484	-4.43	2.716	-0.244	1.709	2.319	8.396	5.794	2.687	0.366	3.784	-3.113	-9.487	-2.028	0.154	0.854	-1.282	0.183	2.986	9.436	1.943	0.549	1.282	-0.122	0.829	9.918	-1.133	-0.61	-0.793	-1.892	1510068085
-8.423	-3.051	-2.966	1.831	1.038	-0.61	7.089	-3.936	2.519	-0.732	2.075	2.075	7.86	5.715	2.796	0.427	3.296	-2.625	-9.1	-1.794	0.404	0.977	-1.404	0.305	3.141	8.64	1.992	-0.183	1.587	-0.244	0.829	9.918	-1.133	-0.305	-1.221	-1.77	1510068085
-8.384	-2.731	-3.126	1.77	0.61	-0.732	6.715	-3.711	2.645	-0.366	4.7	1.953	7.259	5.517	3.297	0.061	2.563	-2.625	-8.769	-1.657	0.55	0.977	-1.404	0.305	2.683	7.934	1.756	-0.183	2.258	-0.671	1.793	9.664	-0.764	-0.427	-1.16	-1.648	1510068085
-8.6	-2.955	-2.969	1.526	0.427	-0.732	5.864	-4.151	2.716	-0.977	2.563	1.648	6.813	5.736	3.316	0.061	1.648	-2.38	-8.707	-1.849	0.72	1.16	-1.526	0.183	1.808	7.478	1.48	0.671	1.709	-0.854	2.011	9.378	-0.638	-0.732	-1.16	-1.221	1510068085
-8.981	-3.438	-2.881	2.319	-0.061	-0.732	6.527	-4.767	3.212	-1.099	2.075	1.282	6.486	6.087	3.57	0	2.319	-2.441	-8.744	-2.127	0.871	1.16	-1.526	0.183	1.375	7.947	1.303	1.038	0.244	-0.732	1.772	9.104	-0.674	-0.488	-1.709	-0.793	1510068086
-9.033	-3.546	-2.994	3.052	-0.183	-0.488	6.618	-4.893	3.505	-0.61	5.127	0.977	5.889	6.767	3.902	0.366	0.916	-2.625	-8.709	-2.225	1.024	1.404	-1.709	0.183	2.04	8.751	1.607	1.16	0.305	-0.977	2.024	9.548	-0.145	-0.854	-1.526	-0.61	1510068086
-9.256	-2.897	-2.637	2.625	-0.793	-0.244	5.554	-5.017	3.722	-0.61	5.127	0.977	6.185	7.65	4.177	0.427	-0.183	-2.502	-9.568	-1.676	1.145	2.258	-1.465	0.305	2.327	9.43	1.761	0.793	0	-1.404	2.355	9.528	-0.546	-1.16	-1.404	-0.244	1510068086
-9.746	-2.664	-3.003	0.854	-0.671	-1.099	5.554	-5.017	3.722	-1.038	3.723	0.916	6.459	7.885	4.529	0.305	0	-2.319	-10.669	-0.178	1.336	2.258	-1.465	0.305	2.16	9.692	2.359	0.427	-0.427	-1.831	1.536	9.543	-1.193	-0.793	-1.465	-0.183	1510068086
-9.595	-3.476	-2.48	0.61	-1.038	-1.709	5.57	-5.904	4.018	-1.465	1.343	0.732	5.876	7.868	4.555	0.671	0.244	-2.502	-10.669	-0.178	1.336	2.075	-1.648	0.671	3.025	9.837	3.226	0.61	-0.305	-2.075	0.91	9.983	-1.128	-0.61	-1.282	-0.244	1510068086
-8.882	-4.101	-1.384	0.671	-0.916	-1.465	6.314	-7.391	4.618	-1.221	2.319	0.793	5.396	7.82	5.01	0.549	0.977	-2.441	-9.906	1.002	2.104	0.793	-2.502	0.366	2.836	9.528	3.346	0.122	0.427	-1.953	1.567	10.792	0.142	-0.61	0.183	-0.427	1510068086
-8.67	-4.089	-0.932	0.183	-1.221	-1.587	5.636	-7.221	4.554	-1.404	2.93	0.793	5.157	7.489	5.489	0.549	1.465	-2.258	-9.02	1.206	2.784	0.549	-2.38	0.183	1.245	8.549	2.789	0.305	0.366	-1.831	1.489	10.414	0.871	-0.732	1.282	-0.305	1510068086
-8.892	-4.417	-0.274	0.488	-0.549	-1.587	5.395	-7.367	4.941	-0.854	2.808	0.549	4.765	7.754	5.21	0.366	1.526	-1.77	-8.668	1.364	3.284	0.549	-2.38	0.183	0.062	8.347	2.464	0.732	-0.244	-1.526	-0.051	10.148	0.489	-0.977	-0.488	-0.305	1510068086
-8.803	-4.364	-0.294	0.61	-0.122	-1.587	5.134	-7.617	5.327	-0.549	2.563	0.488	4.328	8.411	4.856	0.366	0.732	-1.404	-8.75	1.154	3.496	0.061	-2.014	-0.061	-0.176	9.042	2.659	0.793	0	-1.526	-0.333	9.862	0.787	0	-1.709	-0.61	1510068086
-8.501	-4.448	-0.29	0.122	-0.183	-1.526	4.943	-7.678	5.459	-0.427	1.709	0.122	3.848	8.978	4.889	0.854	0.793	-1.404	-8.379	0.914	3.845	0.122	-1.709	-0.122	-0.161	9.933	2.518	0.732	0.183	-1.465	1.42	9.887	1.129	0.366	-0.732	-0.671	1510068086
-8.545	-4.619	0.026	0.061	0	-1.221	4.264	-7.168	5.327	-0.61	1.16	-0.061	3.488	9.391	5.478	0.488	1.709	-1.282	-8.254	0.994	4.061	0.122	-1.709	-0.122	-0.56	10.13	2.292	0.549	0	-1.343	1.535	9.81	0.798	-0.183	0	-0.61	1510068086
-8.555	-4.907	-0.12	0	0	-1.038	4.37	-6.899	5.132	-1.038	1.77	0.122	3.012	9.282	5.559	0.366	2.075	-1.038	-8.094	0.971	4.273	0.122	-1.038	0.061	-0.967	10.09	2.271	0.366	-0.305	-1.343	1.314	9.505	0.81	-0.244	0.305	-0.854	1510068086
-8.411	-5.254	-0.187	0.061	0	-1.038	4.219	-6.675	5.097	-1.038	1.77	0.122	3.125	8.934	5.667	0.854	1.77	-1.282	-8.443	0.815	4.374	0.122	-0.854	0.061	-0.307	10.305	2.371	0.061	-0.183	-1.038	1.002	9.495	0.805	-0.061	-0.305	-0.916	1510068086
-8.257	-5.545	-0.182	0.244	0.122	-0.854	5.375	-6.974	6.313	-0.854	1.831	-0.305	3.324	9.063	7.107	-0.61	1.343	-0.366	-8.501	0.737	4.516	0.122	-0.854	0.061	-0.47	10.215	2.397	0.061	0.122	-1.038	1.347	9.729	0.635	0.183	-0.305	-0.854	1510068086
-8.223	-5.777	-0.284	0.366	0.061	-0.61	4.667	-6.541	6.52	-0.061	1.343	-0.671	3.076	8.867	7.157	0.244	1.343	-0.549	-8.063	0.721	4.722	0.183	-0.61	0.061	-1.121	10.173	2.153	0.061	-0.732	-0.793	1.57	9.849	0.733	0	0.244	-0.61	1510068086
-8.211	-5.729	-0.458	0.366	0.122	-0.427	3.408	-6.493	6.199	-0.122	0.732	-0.61	2.21	8.996	6.479	-0.061	5.554	-0.488	-8.252	0.731	4.829	0.183	-0.366	0.183	-0.281	10.474	2.332	-0.549	-0.549	-0.427	0.932	9.897	0.83	-0.183	0.244	-0.549	1510068086
-8.177	-5.699	-0.644	0.244	0	-0.366	3.899	-6.373	6.281	-0.183	0.977	-0.366	2.663	8.819	5.911	0.305	4.089	-0.183	-8.367	0.715	4.862	0.183	-0.366	0.183	-0.16	10.5	2.373	-1.038	0.244	-0.61	0.544	9.868	1.058	-0.122	-0.244	-0.488	1510068086
-7.992	-5.704	-0.536	0.244	0.122	-0.183	4.144	-6.131	6.442	-0.183	1.343	-0.183	2.098	8.532	5.288	0.244	2.197	-0.183	-8.248	0.742	4.943	0.183	-0.244	-0.061	-0.897	9.734	2.22	-0.732	0.122	-0.366	0.495	9.887	0.768	-0.122	-0.488	-0.366	1510068086
-7.817	-5.697	-0.693	0.305	0.305	0	3.915	-5.98	5.931	-0.244	1.648	0.183	2.127	8.528	5.063	-0.061	1.953	0	-8.063	0.796	4.886	0.122	-0.122	-0.183	-1.284	9.266	2.07	-0.122	-0.549	-0.122	0.615	9.804	0.523	-0.122	-0.488	-0.305	1510068086
-7.831	-5.835	-0.836	0.305	0.122	0.061	4.002	-6.173	5.631	-0.244	1.343	0.244	1.386	8.587	5.402	-0.183	0.549	-0.122	-8.019	0.587	4.889	0.122	-0.122	-0.183	-1.196	9.301	2.111	0.244	-0.671	0	0.618	9.646	0.447	-0.061	-0.305	-0.183	1510068086
-7.796	-5.985	-0.914	0.427	0.183	0.122	3.353	-6.259	5.734	-0.122	1.526	0	0.926	8.565	5.7	-0.305	0.122	-0.061	-8.149	0.264	4.803	0.305	0.244	-0.488	-1.256	9.63	2.158	0.244	-0.61	0.183	0.432	9.697	0.511	-0.122	-0.183	-0.122	1510068086
-7.773	-6.127	-0.935	0.549	0.305	0.183	3.272	-6.202	6.196	0.122	0.854	-0.122	1.141	8.637	5.572	-0.305	0.244	0.061	-8.374	0.141	4.723	0.488	0.122	-0.549	-0.895	9.844	2.192	0.122	-0.793	0.244	0.231	9.741	0.571	-0.122	-0.122	0	1510068086
-7.776	-6.254	-0.884	0.916	0.427	0.183	2.92	-6.106	6.387	-0.366	1.282	0.183	0.922	8.424	5.765	-0.305	-1.221	0.061	-8.494	-0.062	4.627	0.488	0.122	-0.549	-0.746	9.908	2.19	0.183	-0.305	0.122	-0.164	9.799	0.523	-0.061	-0.488	0.061	1510068086
-7.741	-6.204	-0.67	1.221	0.549	0.122	3.371	-6.15	6.955	-0.549	-0.427	-0.122	1.564	8.696	5.853	0.061	-2.014	0.061	-8.441	-0.306	4.583	0.916	0.183	-0.793	-1.017	9.833	1.975	0.549	-0.854	0.427	-0.31	9.902	0.474	0	-0.854	0.061	1510068086
-7.848	-6.087	-0.72	1.282	0.549	0.244	3.436	-6.004	6.964	-0.183	-1.038	-0.366	1.893	9.333	5.68	-0.244	-2.686	0.305	-8.415	-0.536	4.45	1.77	0	-0.793	-1.066	10.279	1.766	-0.183	-0.793	0.366	-0.342	9.918	0.439	-0.122	-0.916	0.122	1510068086
-7.872	-5.857	-0.622	1.465	0.854	0.427	3.418	-6.364	6.656	0.183	-0.427	-0.671	1.256	10.301	6.027	-1.221	-5.371	0.366	-8.216	-0.596	4.45	1.77	0	-0.793	-2.079	10.588	1.576	-0.732	-0.854	0	-0.435	9.854	0.505	-0.061	-1.221	0.122	1510068087
-7.952	-5.835	-0.614	1.831	1.282	0.549	4.413	-6.343	7.409	0.854	-0.244	-1.465	1.67	11.02	5.661	-1.465	-6.348	1.038	-8.168	-0.414	4.439	2.686	0.916	-0.427	-3.052	10.649	1.57	-0.732	-3.052	-0.305	-0.502	9.717	0.726	-0.061	-1.831	0.244	1510068087
-8.332	-6.112	-0.804	2.319	1.465	0.671	5.345	-6.007	7.887	0.854	-0.244	-1.465	1.485	11.312	4.717	-1.465	-6.348	1.038	-8.168	-0.414	4.439	2.686	0.916	-0.427	-2.923	11.008	1.9	-1.465	-4.822	-0.549	-0.333	9.644	0.337	0.122	-2.93	0.488	1510068087
-8.184	-6.059	-1.042	2.502	1.831	0.732	5.345	-6.007	7.887	1.465	-0.183	-2.808	2.171	11.6	4.012	-0.732	-5.127	3.723	-9.036	0.3	4.112	2.991	1.465	-0.488	-2.836	10.832	2.162	-2.502	-5.737	-1.16	-0.348	10.097	-0.031	-0.183	-3.967	0.549	1510068087
-8.029	-5.967	-1.276	2.38	2.136	0.793	7.411	-4.991	6.578	0.488	0	-3.967	2.117	11.043	3.156	0.122	-4.822	3.723	-9.045	0.388	3.836	3.418	1.526	-1.038	-2.817	10.436	1.72	-2.075	-7.507	-1.648	-0.72	10.44	0.492	-0.488	-3.235	0.244	1510068087
-7.916	-5.943	-1.097	2.747	2.441	1.099	7.916	-4.38	5.735	-0.671	1.038	-5.005	2.227	10.195	2.22	0	-4.211	2.014	-8.778	0.263	3.476	3.418	1.526	-1.038	-2.304	10.427	1.256	-1.953	-8.85	-1.831	-1.083	10.424	1.382	-1.404	-3.662	-0.183	1510068087
-7.698	-5.895	-1.235	3.174	3.052	1.343	7.979	-3.792	4.841	-2.075	1.892	-5.859	2.339	8.859	1.853	-0.244	-4.761	0	-8.879	0.031	2.985	3.845	1.709	-1.282	-1.476	10.359	1.073	-1.892	-9.033	-2.014	-1.306	10.305	1.434	-1.953	-5.188	-0.488	1510068087
-7.754	-5.844	-1.422	3.723	2.869	1.404	8.079	-3.554	3.9	-3.296	2.686	-5.981	2.633	8.04	1.32	-0.916	-5.981	-2.197	-9.197	0.16	2.485	4.883	1.77	-1.648	-1.087	10.014	1.054	-1.587	-8.667	-2.502	-1.111	10.314	1.135	-2.075	-5.249	-0.549	1510068087
-7.611	-5.693	-1.515	4.333	3.357	1.465	7.934	-3.723	3.506	-3.906	3.479	-5.981	3.582	8.184	0.709	-1.709	-7.141	-3.967	-9.298	0.282	2	4.883	1.77	-1.648	-0.806	9.672	0.959	-1.526	-8.484	-2.625	-0.892	10.287	0.947	-2.441	-5.249	-0.61	1510068087
-7.86	-5.419	-1.802	4.639	3.296	1.648	7.626	-3.813	3.488	-3.906	3.479	-5.981	4.699	8.545	0.159	-2.625	-6.714	-4.944	-9.391	0.317	1.531	5.31	1.587	-1.709	-0.879	9.354	0.976	-1.16	-8.545	-2.686	-0.719	10.159	0.839	-2.258	-6.226	-0.305	1510068087
-7.9	-5.16	-1.897	4.944	3.357	1.831	7.626	-3.813	3.488	-4.639	3.174	-5.798	5.827	9.188	-0.452	-3.113	-6.897	-5.554	-9.727	0.671	1.008	5.981	1.465	-1.892	-0.709	9.281	1.134	-1.099	-8.789	-2.563	-0.797	9.853	1.147	-2.197	-6.958	-0.244	1510068087
-8.028	-4.857	-1.887	5.371	3.357	2.075	7.279	-3.926	2.826	-5.615	3.662	-5.127	6.4	9.58	-0.959	-3.601	-7.69	-5.432	-9.741	0.94	0.662	5.981	1.465	-1.892	-0.291	9.494	1.233	-1.099	-8.911	-2.625	-0.756	9.576	0.866	-1.892	-8.484	-0.244	1510068087
-8.184	-4.491	-1.739	5.432	3.235	2.136	7.279	-3.926	2.826	-5.615	3.662	-5.127	6.854	9.616	-1.305	-4.028	-7.629	-5.066	-9.801	0.958	0.319	6.226	1.282	-1.892	-0.111	9.333	1.4	-0.977	-8.728	-2.625	-0.397	9.198	0.111	-1.221	-9.155	-0.122	1510068087
-8.771	-4.169	-1.549	5.676	2.747	2.075	7.045	-4.155	2.786	-5.798	3.235	-4.272	6.623	9.374	-1.62	-4.211	-7.385	-4.822	-9.841	0.934	0.029	6.409	1.099	-1.831	-0.152	9.118	1.337	-0.671	-8.545	-2.563	0.683	8.778	-0.287	-0.427	-8.972	-0.122	1510068087
-9.284	-4.015	-1.452	5.981	2.258	1.892	6.553	-4.771	2.946	-5.981	4.761	-3.845	6.379	9.343	-2.193	-3.967	-9.033	-4.517	-10.056	0.952	-0.276	6.592	0.977	-1.77	0.097	9.095	1.354	-0.366	-8.667	-2.441	2.4	8.459	-0.524	0.61	-7.996	-0.061	1510068087
-9.674	-3.811	-1.464	5.981	1.709	1.587	5.979	-5.162	2.798	-6.226	4.761	-3.174	6.842	9.475	-2.293	-3.723	-9.888	-3.967	-10.055	0.861	-0.618	6.653	0.732	-1.709	0.409	9.573	1.293	-0.183	-8.545	-2.319	3.311	8.817	-0.38	1.648	-5.981	-0.427	1510068087
-9.709	-3.688	-1.436	5.676	1.282	1.099	5.552	-5.722	2.658	-6.592	4.761	-2.014	7.25	9.271	-1.969	-3.723	-9.888	-3.967	-10.133	0.557	-0.903	6.531	0.671	-1.648	1.066	9.873	1.134	-0.366	-8.057	-2.136	3.999	9.684	0.592	1.282	-5.493	-0.732	1510068087
-8.813	-3.125	-1.67	5.859	2.38	1.16	4.596	-6.417	2.821	-6.775	5.92	-1.038	7.101	9.192	-1.841	-3.235	-7.751	-3.662	-10.133	0.557	-0.903	6.531	0.488	-1.526	1.475	9.92	1.012	-0.366	-8.057	-2.136	5.204	10.389	2.024	0.977	-3.235	-0.732	1510068087
-9.064	-3.389	-1.573	5.005	2.319	1.038	4.596	-6.417	2.821	-7.141	3.723	0.488	7.41	9.168	-1.421	-1.77	-6.287	-2.686	-9.587	0.385	-0.908	6.531	0.549	-1.465	1.264	9.926	1.018	-0.61	-7.202	-2.441	2.597	10.422	2.864	-0.061	-2.869	-0.244	1510068087
-8.581	-3.642	-1.736	5.737	2.502	1.282	4.76	-7.553	3.076	-6.775	4.822	1.343	6.984	9.048	-1.095	-1.221	-6.348	-2.197	-9.89	-0.154	-0.787	6.165	0.366	-0.854	0.976	9.899	0.717	-0.793	-7.08	-2.441	0.441	9.694	1.924	0.549	-6.409	-0.427	1510068087
-8.815	-3.223	-2.801	5.432	3.662	1.221	3.993	-8.381	3.287	-5.005	5.92	1.282	6.661	9.281	-0.896	-0.977	-6.531	-2.258	-9.856	-0.368	-0.644	6.165	0.366	-0.854	0.951	10.233	0.476	-0.732	-6.775	-2.441	2.05	9.472	-0.373	0.854	-6.958	-0.427	1510068087
-8.537	-3.033	-3.713	4.761	3.723	1.221	4.375	-9.195	2.939	-4.578	2.808	1.221	6.586	9.623	-0.621	-0.793	-6.714	-2.319	-9.642	-0.839	-0.315	5.798	0.366	-0.793	0.738	10.582	0.364	-0.305	-6.897	-2.563	3.503	9.515	-0.218	1.099	-2.747	-0.244	1510068087
-8.649	-3.535	-4.542	4.456	2.991	1.404	4.218	-9.339	2.778	-2.014	2.502	0.061	6.772	9.891	-0.324	-0.671	-6.47	-2.38	-10.038	-1.406	-0.256	5.493	0.854	-0.732	0.45	10.785	-0.007	-0.549	-6.409	-2.075	1.928	9.767	-0.702	0.793	-2.319	-0.488	1510068087
-9.112	-3.412	-4.65	4.578	3.174	1.648	3.586	-9.417	2.261	-2.319	-0.183	-0.732	6.893	10.128	-0.423	-1.038	-5.798	-2.197	-10.847	-1.494	-0.365	5.249	1.282	-0.488	0.514	10.793	-0.053	-0.671	-5.92	-1.892	1.002	9.804	-1.024	0.732	-2.747	-0.488	1510068087
-9.412	-2.562	-4.783	3.845	2.747	1.526	3.749	-10.13	1.772	-1.709	0.122	-1.77	6.641	10.253	-0.634	-1.465	-6.287	-2.075	-10.695	-1.096	-0.355	5.005	1.038	-0.549	0.896	11.008	0.152	-0.366	-5.615	-2.075	0.64	10.233	-1.743	0.854	-3.357	-0.488	1510068087
-9.192	-2.303	-4.535	3.052	2.075	1.404	3.779	-10.143	1.91	-2.014	2.441	-1.953	6.819	9.902	-0.561	-1.465	-6.287	-2.075	-10.081	-1.062	-0.124	4.639	-0.061	-0.61	1.176	10.763	0.543	0	-5.31	-2.014	0.599	10.575	-1.735	0.427	-2.869	-0.854	1510068088
-9.142	-2.455	-4.131	2.869	1.587	1.343	2.902	-9.659	1.601	-2.014	2.441	-1.953	7.278	9.365	-0.286	-0.916	-5.188	-1.404	-10.081	-1.062	-0.124	4.15	0.488	-0.488	1.068	10.154	0.834	-0.183	-4.272	-1.465	0.658	10.177	-1.631	0.61	-2.014	-1.16	1510068088
-9.137	-2.805	-3.768	2.991	1.099	1.526	2.335	-9.432	1.488	-1.953	3.418	-2.686	7.135	9.036	-0.005	-0.549	-3.479	-0.916	-9.52	-1.103	-0.517	3.845	0.671	-0.305	0.982	9.77	1.019	-0.183	-3.723	-1.16	0.635	10.099	-1.286	0.488	-1.892	-1.282	1510068088
-8.969	-2.943	-3.211	3.601	0.854	1.648	1.598	-8.817	1.144	-1.282	3.174	-2.625	6.648	8.942	0.408	-0.122	-3.54	-0.549	-9.362	-1.395	-0.772	3.54	0.61	-0.183	1.067	9.707	1.061	-0.061	-3.418	-1.038	1.073	9.952	-1.035	0.549	-2.441	-1.221	1510068088
-8.762	-2.205	-3.155	3.845	1.404	1.587	0.944	-7.868	0.656	-1.16	1.221	-2.075	6.62	8.898	1.079	0.061	-3.296	-0.183	-9.087	-1.346	-0.964	3.418	0.488	0	1.146	9.57	1.166	0	-2.991	-0.854	1.122	9.912	-0.657	0.244	-2.747	-1.038	1510068088
-8.618	-1.657	-3.114	4.089	1.587	1.343	1.028	-7.2	0.563	-1.16	0.488	-1.282	6.621	8.874	1.794	0	-1.953	0.244	-9.089	-1.242	-1.176	3.357	0.366	0.122	1.18	9.354	1.303	0	-2.441	-0.488	1.079	9.605	-0.903	0.427	-3.235	-0.916	1510068088
-8.82	-1.453	-3.358	3.662	1.221	0.916	1.426	-6.885	0.647	-1.526	1.404	-0.183	6.257	8.835	2.202	-0.244	-0.793	0.671	-8.928	-0.992	-1.376	3.235	0.427	0.244	1.272	9.11	1.358	-0.244	-1.892	-0.183	1.494	9.491	-0.715	0.183	-2.686	-0.793	1510068088
-9.107	-1.254	-3.28	3.113	0.488	0.549	1.744	-6.824	0.651	-1.526	1.404	-0.183	5.554	8.732	2.427	-0.488	-1.099	0.977	-8.928	-0.992	-1.376	3.113	0.122	0.244	1.592	8.972	1.462	-0.427	-1.831	0	1.26	9.598	-0.313	-0.183	-2.991	-0.549	1510068088
-9.397	-1.11	-2.988	2.563	-0.854	0.427	1.797	-7.043	0.871	-2.441	1.587	1.404	4.942	8.733	2.481	-0.488	-1.099	0.977	-9.203	-0.321	-1.553	2.808	0.244	0.244	1.934	9.028	1.499	-0.671	-1.587	0.061	0.365	9.549	-0.334	-0.488	-3.784	-0.488	1510068088
-8.935	-0.666	-2.647	1.587	0.183	0.488	2.158	-7.447	1.084	-3.357	0.854	1.648	4.594	9.014	2.492	-0.977	-1.587	0.488	-9.268	-0.139	-1.614	2.625	-0.061	0.61	2.29	9.467	1.544	-0.671	-1.343	0	0.449	9.619	-0.279	-0.488	-3.174	-0.916	1510068088
-9.484	-0.901	-2.647	1.587	-0.427	0.549	2.158	-7.447	1.084	-3.357	0.854	1.648	4.486	9.444	2.47	-0.977	-0.916	-0.305	-9.869	0.278	-1.619	2.075	0.244	0.732	2.735	10.034	1.76	-0.671	-0.977	0	0.796	9.097	-0.693	-0.122	-2.747	-1.038	1510068088
-10.356	-1.284	-2.889	0.732	0.854	0.366	3.108	-8.796	1.148	-2.808	2.441	1.77	4.486	9.444	2.47	-0.977	-0.916	-0.305	-11.788	0.815	-1.9	1.465	0.427	1.038	3.146	10.689	2.316	-0.977	-0.61	0	1.172	9.601	-0.583	-0.244	-2.136	-0.916	1510068088
-12.023	-2.048	-4.362	-0.732	0.366	-0.244	2.816	-10.398	0.76	-1.892	0.427	1.587	4.486	9.444	2.47	-0.977	-0.916	-0.305	-11.788	0.815	-1.9	0.854	-0.427	0.977	3.545	11.641	3.159	-0.793	-0.549	-0.305	1.12	10.39	-0.628	-0.122	-2.319	-0.854	1510068088
-11.815	-4.449	-4.109	-0.305	-2.808	-0.183	3.2	-12.419	0.311	-0.916	-1.404	1.343	4.486	9.444	2.47	-0.977	-0.916	-0.305	-12.249	0.306	-0.415	-0.061	0.854	1.282	2.463	11.792	3.597	-0.916	-0.671	-0.61	0.885	11.871	0.325	-0.732	-2.258	-0.549	1510068088
-9.452	-5.239	-1.855	-0.061	-3.052	0.305	3.984	-12.784	0.141	0	-1.892	0.488	4.486	9.444	2.47	-0.977	-0.916	-0.305	-10.258	-0.51	1.012	-0.183	-0.854	1.16	-0.434	10.489	3.743	-1.16	-0.061	-0.366	2.017	12.717	1.955	-1.77	-2.38	0.732	1510068088
-8.985	-4.573	-0.913	1.038	-1.831	0.671	4.365	-10.674	0.776	0	-1.892	0.488	3.22	10.381	1.16	-1.77	-0.549	-0.366	-10.258	-0.51	1.012	0.671	-0.488	0.732	-2.9	8.823	4.508	-0.916	0.427	-0.061	3.24	11.023	2.839	-2.625	-3.235	2.625	1510068088
-9.166	-4.272	-1.608	1.343	-0.427	-0.183	4.365	-10.674	0.776	-0.122	-0.305	-0.916	2.125	10.478	0.551	-2.441	-2.502	0.61	-9.9	0.842	1.451	1.465	0	0.427	-3.457	8.502	4.993	-0.305	-0.854	-0.122	1.511	11.114	1.449	-1.709	-3.662	4.333	1510068088
-8.931	-4.351	-2.259	1.404	-0.854	-0.427	3.643	-9.652	0.568	-0.122	2.319	-0.732	1.189	10.526	0.64	-2.441	-2.502	0.61	-9.518	0.865	1.157	1.099	0.061	0.122	-2.376	8.937	4.554	0.122	-1.831	-0.122	-0.542	12.133	1.357	-1.282	-4.395	3.784	1510068088
-8.191	-4.016	-1.37	1.16	-0.671	0.488	2.891	-9.115	-0.167	0.549	1.465	-0.366	1.01	9.678	1.125	-2.625	-3.235	0.977	-9.518	0.865	1.157	1.16	0.244	0.061	-0.847	8.672	4.381	0.061	-1.648	-0.061	-0.583	11.962	1.154	-0.977	-3.479	4.822	1510068088
-8.51	-3.567	-0.748	1.831	-1.099	0.977	2.763	-8.466	-0.556	0.488	0.061	-0.305	0.915	8.862	1.613	-1.709	-1.038	-0.183	-8.39	0.823	0.565	1.709	-0.061	-0.122	-0.602	8.018	4.194	-0.061	-1.343	0.061	0.394	10.81	1.06	-0.244	-1.221	5.188	1510068088
-7.957	-3.067	-0.607	2.136	-1.221	0.793	3.275	-8.037	-0.578	0.366	0.305	-0.366	0.892	8.393	1.761	-1.709	-1.038	-0.183	-8.519	1.186	0.121	1.892	0.305	-0.488	-0.674	7.571	3.872	-0.122	-1.77	0.122	0.927	10.045	1.248	-0.061	1.282	4.761	1510068088
-7.441	-2.434	-0.188	1.709	-0.732	0.427	3.643	-7.77	-0.768	0.427	1.77	-0.305	0.951	8.094	1.735	-1.465	-1.099	-0.61	-8.519	1.186	0.121	1.831	0.549	-0.671	-0.098	7.45	3.796	0.122	-2.075	-0.122	-0.029	9.081	0.914	0.244	1.77	4.089	1510068088
-7.558	-1.688	0.315	1.404	0.61	0.183	3.137	-7.624	-1.158	0.366	1.465	-0.732	1.517	8.004	1.836	-0.793	-2.869	-1.099	-9.252	1.702	-0.657	1.587	0.183	-0.61	0.833	7.708	3.783	0.244	-2.014	-0.488	-0.985	8.235	0.608	0.916	0.732	3.357	1510068088
-8.057	-1.141	0.556	0.793	1.526	0.305	2.991	-7.782	-1.37	0.427	0.854	-0.916	2.375	7.967	2.077	-0.793	-2.869	-1.099	-9.229	1.934	-0.865	1.282	0.061	-0.732	1.653	8.022	3.826	0.427	-1.831	-0.671	-1.663	7.441	0.967	1.282	-1.343	2.563	1510068088
-9.396	-0.836	0.012	-0.427	0.732	0.671	3.11	-8.1	-1.152	0.305	0.916	-0.61	3.201	8.04	2.467	0.793	-1.099	-1.831	-9.229	1.934	-0.865	0.732	-0.183	-0.854	2.21	8.175	3.811	0.427	-1.465	-0.732	-1.741	6.83	0.518	1.038	-2.808	0.793	1510068088
-9.214	-1.55	-0.461	-0.977	1.587	0.427	3.252	-8.483	-0.736	0.183	1.099	-0.305	3.981	8.128	3.017	1.038	0.427	-1.709	-9.158	2.109	-1.047	0.305	0.061	-0.977	2.376	8.146	3.807	0.488	-1.099	-0.793	0.847	7.1	0.694	1.099	-2.319	-1.77	1510068089
-10.424	-1.79	0.682	-0.122	-0.061	0.305	3.466	-8.837	-0.374	0.366	1.77	-0.427	4.362	8.364	3.468	1.038	0.427	-1.709	-9.388	1.542	-1.09	-0.183	0.183	-0.916	2.07	8.186	3.642	0.732	-0.854	-0.793	6.075	8.284	0.292	2.075	-0.122	-1.404	1510068089
-11.524	-2.537	-0.288	-1.16	-0.427	-0.061	2.968	-9.013	-0.136	0.671	1.221	-0.671	4.438	8.731	3.705	1.221	0.183	-0.732	-9.388	1.542	-1.09	-0.488	0.427	-1.038	1.969	8.587	3.59	0.793	-0.61	-0.671	9.624	9.441	1.145	0.244	3.296	0.793	1510068089
-11.076	-3.779	-0.622	0.366	0.122	-0.305	2.448	-9.167	-0.05	0.671	1.221	-0.671	4.608	10.003	3.771	1.343	-0.61	-0.366	-11.837	-0.1	-1.397	-0.793	1.221	-1.099	1.926	9.819	3.339	0.732	-0.366	-0.549	6.001	9.167	0.596	-1.343	0.122	-0.549	1510068089
-10.904	-4.567	-1.512	-0.122	-1.038	-0.916	2.341	-9.828	0.12	0.305	-0.854	-0.305	4.778	11.738	3.432	1.343	-0.61	-0.366	-11.962	-1.001	-0.709	-0.916	-0.732	-0.916	1.903	11.48	3.017	0.977	0.061	-0.549	1.261	10.484	2.446	-0.488	-1.648	-3.845	1510068089
-8.802	-3.573	-0.928	-0.732	1.709	-0.366	2.164	-9.609	0.041	0.183	-0.977	0.488	4.733	12.249	2.653	0.671	0.61	0.427	-11.962	-1.001	-0.709	-0.854	0	-0.732	1.192	12.083	2.681	0.61	1.16	-0.61	7.309	12.723	2.07	-0.305	0.732	0.427	1510068089
-10.009	-3.894	-2.548	-0.122	0.183	-0.61	2.436	-9.341	0.641	-0.427	-0.488	1.16	4.006	11.829	1.811	0.61	0.854	0.916	-10.724	-1.345	0.614	-0.427	-2.014	-0.916	0.067	11.66	2.615	0.427	1.526	-0.488	2.531	10.302	0.933	-0.916	1.282	-0.549	1510068089
-8.642	-3.789	-3.411	-1.099	1.892	-1.038	2.428	-9.39	0.999	-0.366	0.549	0.977	3.348	11.058	1.123	0.61	0.854	0.916	-9.196	-2.305	1.537	-1.221	-1.038	-0.61	-1.278	10.783	2.005	0.061	1.221	0	-0.261	10.288	-0.999	1.221	-1.77	-1.343	1510068089
-8.512	-4.547	-3.411	-1.465	0.61	-0.671	2.153	-9.073	1.086	-0.183	0.366	0.488	2.742	10.304	0.225	0.305	1.648	1.16	-9.196	-2.305	1.537	-1.16	-1.221	-0.732	-2.103	9.847	1.141	-0.305	1.221	0.366	1.786	10.048	-0.671	0.854	0.854	-1.526	1510068089
-8.951	-4.378	-2.944	-0.916	0.793	-0.244	1.628	-9.179	1.073	-0.061	-0.244	-0.244	1.982	10.279	-0.834	0	1.099	0.61	-9.866	-2.516	1.41	-0.793	-0.549	-0.488	-2.274	9.752	1.116	0	1.77	0.366	1.778	10.33	0.118	0.122	2.258	-0.854	1510068089
-8.808	-3.963	-3.492	-0.549	1.099	-0.488	1.108	-9.665	1.145	0.183	-0.61	-0.488	1.818	10.511	-1.47	0	1.099	0.61	-9.475	-2.393	1.442	-0.671	-0.793	-0.183	-1.865	10.312	1.354	0.854	1.526	-0.183	-0.504	9.697	-0.684	0.549	0.122	-1.16	1510068089
-8.241	-3.947	-3.551	-0.916	0.977	-0.854	0.845	-9.33	1.192	0.305	-0.916	-0.183	2.333	10.179	-1.337	0.793	-0.488	-0.122	-9.475	-2.393	1.442	-0.977	-0.549	-0.122	-1.628	10.341	1.305	0.549	0.671	-0.427	-0.16	10.058	-1.002	1.465	-0.61	-1.953	1510068089
-8.113	-3.719	-3.484	-0.793	0.793	-0.732	1.079	-8.597	1.048	0.061	-0.549	0.305	2.986	9.783	-0.855	1.221	1.099	-0.061	-8.863	-2.571	1.494	-0.793	-0.916	-0.244	-1.54	9.749	1.346	0.061	1.038	-0.366	1.162	10.458	0.109	0.122	1.16	-1.587	1510068089
-8.185	-4.048	-3.414	-0.427	0.305	-0.488	1.067	-8.102	1.084	-0.122	-0.122	0.488	2.79	9.485	-0.608	1.221	1.099	-0.061	-8.458	-2.65	1.599	-0.671	-1.038	-0.061	-1.487	9.293	1.428	-0.183	1.282	-0.488	0.433	9.836	0.044	0.305	0.61	-1.587	1510068089
-8.38	-4.008	-3.441	0.061	0.061	-0.427	1.114	-7.879	0.896	-0.183	-0.488	0.671	2.353	9.283	-0.507	1.221	2.075	0	-8.458	-2.65	1.599	-0.549	-0.732	-0.061	-2.013	8.922	1.31	-0.183	1.221	-0.366	0.652	9.374	-0.578	0.427	-0.427	-1.465	1510068089
-8.358	-4.277	-3.502	0.244	0	-0.488	1.329	-7.907	0.613	-0.122	-0.549	0.732	2.22	9.549	-0.397	1.099	1.343	-0.061	-8.611	-3.326	1.776	-0.305	-0.793	-0.061	-2.562	9.026	1.154	-0.061	0.549	-0.305	1.314	9.61	-0.321	0.549	-0.427	-1.16	1510068089
-8.689	-4.241	-3.237	0.854	-0.122	-0.244	1.616	-8.067	0.477	-0.671	-0.488	0.854	2.406	10.196	-0.34	0.793	0.305	-0.122	-8.998	-3.368	1.66	0	-0.427	0.061	-2.823	9.465	1.17	0.122	0.366	-0.183	1.939	9.71	0.036	-0.061	-0.427	-0.671	1510068089
-8.955	-4.174	-3.345	0.732	-0.549	-0.305	1.889	-8.33	0.495	-0.854	0.122	0.854	2.562	10.67	-0.358	-0.183	-0.854	-0.183	-8.998	-3.368	1.66	0.488	-0.427	0.061	-2.525	10.154	1.377	0.061	0.183	-0.183	1.488	9.877	-0.178	0.061	-0.305	-0.366	1510068089
-8.827	-4.344	-3.033	1.465	-0.732	-0.061	2.138	-8.364	0.713	-1.16	0.427	0.916	2.655	10.925	-0.236	-0.183	-0.854	-0.183	-9.158	-2.887	1.729	0.732	-0.244	0.305	-2.152	10.567	1.591	-0.061	-0.305	-0.366	0.39	9.881	-0.407	-0.122	-0.977	-0.305	1510068089
-8.445	-4.301	-3.133	1.221	-0.061	-0.061	2.426	-8.507	0.855	-1.343	1.099	0.854	2.653	10.942	-0.089	-0.244	-1.038	-0.061	-9.688	-2.256	1.721	1.038	-0.122	0.427	-2.003	10.63	1.543	-0.61	-0.427	-0.183	0.754	9.966	-0.474	0.061	-0.732	-0.427	1510068089
-8.538	-3.677	-2.89	0.732	0.061	-0.122	2.57	-8.903	0.94	-1.16	1.343	0.61	2.454	10.86	0.008	-0.244	-0.793	-0.061	-9.688	-2.256	1.721	0.916	-0.061	0.549	-1.471	10.606	1.84	-0.671	-0.549	-0.305	0.94	10.104	-0.136	-0.244	-0.366	0.122	1510068089
-8.796	-3.886	-2.829	0.732	-0.183	-0.061	2.546	-9.394	0.924	-0.916	0.61	0.061	2.504	10.605	0.16	-0.305	-0.732	-0.305	-9.329	-1.028	1.999	0.916	-0.366	0.793	-0.925	10.5	2.267	-0.671	-0.427	-0.366	0.623	10.046	-0.267	-0.305	-0.977	0.122	1510068089
-8.733	-3.942	-2.763	0.732	0.061	0.183	2.879	-9.826	0.705	-0.244	0.488	-0.427	2.842	10.332	0.569	-0.183	-0.549	-0.671	-8.765	-1.144	2.117	0.61	-0.244	0.854	-1.407	9.995	2.397	-0.854	-0.427	-0.061	0.041	9.946	-0.507	-0.305	-1.099	-0.183	1510068089
-8.824	-3.686	-2.627	0.61	0.061	0.366	2.83	-9.586	0.402	-0.061	0.366	-1.038	2.883	10.106	0.865	-0.122	0.244	-0.793	-8.765	-1.144	2.117	0.549	0.549	0.671	-2.263	9.369	2.347	-0.916	-0.793	0.305	0.614	9.717	-0.549	0	-0.977	-0.122	1510068089
-9.13	-3.685	-2.663	0.183	-0.671	0.366	2.775	-9.599	0.14	-0.061	0.305	-1.526	2.594	10.283	0.742	-0.366	0.488	-0.61	-9.33	-1.109	1.751	0.671	0.977	0.549	-2.442	9.332	2.402	-0.732	-1.16	0.549	1.715	9.623	-0.352	0.061	-0.61	-0.183	1510068089
-8.876	-4.198	-2.408	0.061	-1.404	0.427	2.731	-9.674	0.033	-0.122	0.61	-1.465	2.586	10.235	0.563	-0.977	-0.488	-0.305	-9.33	-1.109	1.751	0.916	1.038	0.488	-1.921	9.441	2.771	-0.244	-1.465	0.549	2.182	9.838	-0.347	-0.366	-0.549	0.183	1510068090
-8.376	-4.234	-1.44	0.488	-1.465	0.916	2.805	-9.305	0.124	-0.183	1.343	-1.343	2.891	9.648	0.618	-1.465	-1.892	0	-9.221	-1.017	1.409	1.099	1.16	0.427	-1.445	9.054	2.778	-0.183	-1.648	0.549	2.671	9.594	-0.097	-0.183	-0.793	0.61	1510068090
-8.514	-3.97	-0.732	0.916	-1.404	1.221	2.639	-8.6	0.226	-0.244	1.892	-1.282	3.047	8.75	0.648	-1.465	-2.136	0.427	-9.415	0.226	0.926	1.465	1.099	0.305	-0.884	8.23	3.076	-0.183	-1.404	0.671	4.028	9.239	0.37	-0.122	-0.122	1.587	1510068090
-9.172	-3.199	-0.248	0.854	-0.488	1.038	2.383	-8.526	-0.09	-0.183	1.831	-0.977	2.93	8.866	0.785	-1.16	-1.465	0.732	-9.415	0.226	0.926	1.465	1.587	0.122	-0.03	8.358	3.669	0.061	-0.793	0.61	3.183	9.997	0.593	-0.854	0.366	2.686	1510068090
-9.74	-2.85	-0.526	0.427	0.305	0.488	2.07	-9.172	-0.519	0.061	0.916	-0.305	2.938	9.838	1.122	-0.732	-0.916	0.793	-10.264	1.192	0.463	1.221	1.038	0.122	0.892	9.426	4.148	0.488	-0.549	0.366	1.028	10.135	0.217	-0.854	-0.122	2.014	1510068090
-9.227	-2.988	-0.546	0.305	0.793	0.122	2.321	-9.964	-0.933	0.488	0	0.427	3.242	10.374	1.8	-0.122	-0.549	0.671	-10.641	1.717	0.049	0.549	0.793	0.061	1.365	10.225	4.231	0.427	-0.732	0.305	-1.875	10.112	-0.116	-0.427	-0.549	0.977	1510068090
-9.103	-3.249	-0.788	-0.793	0.916	0.061	2.814	-9.82	-0.951	0.793	-0.244	0.671	3.473	9.711	2.545	0.488	0.427	0.488	-10.194	1.641	-0.187	0.061	0.488	-0.183	1.34	9.548	3.936	0.122	-0.549	0.488	-1.962	10.115	0.242	-0.183	-0.61	-0.427	1510068090
-9.573	-4.212	-0.652	-0.671	0.061	0.061	3.153	-9.189	-0.855	0.793	-0.244	0.671	3.088	9.049	2.754	0.854	1.892	0.549	-9.781	1.538	-0.022	-0.244	1.343	-0.244	1.127	8.626	3.631	-0.122	0	0.61	-0.855	9.691	1.425	-0.366	0.244	-1.648	1510068090
-9.058	-4.055	-0.459	0.427	0.366	0.244	2.938	-8.781	-0.707	0.61	-0.122	0.244	3.088	9.049	2.754	0.732	2.319	0.61	-9.95	0.544	-0.117	-0.305	0.549	-0.183	0.845	8.496	3.281	0	0.305	0.61	0.964	9.886	1.314	0.488	-0.244	-1.526	1510068090
-8.683	-2.966	-0.979	0.549	0.977	0.244	2.81	-8.387	-0.662	0.549	-0.732	-0.549	3.088	9.049	2.754	0.732	2.319	0.61	-9.95	0.544	-0.117	-0.305	0.61	-0.244	0.58	8.905	3.38	0.488	0.427	0.366	0.989	9.6	-0.115	0.793	-1.221	-1.221	1510068090
-8.872	-2.533	-1.257	-0.183	1.221	0.061	2.658	-8.376	-0.559	0.488	-0.732	0	2.686	9.999	1.687	0.732	2.319	0.61	-10.101	0.464	-0.257	-0.549	-0.061	-0.427	0.317	9.433	3.194	0.549	0.244	0.305	3.779	10.164	0.763	0.183	-0.671	-1.038	1510068090
-9.227	-2.44	-2.011	-1.343	1.343	-0.183	2.725	-8.386	-0.328	0.488	-0.732	0	3.046	9.946	1.469	-0.305	-0.854	0.488	-9.81	0.438	-0.213	-0.671	0	-0.488	0.481	9.598	3.238	0.366	0.183	0.305	2.576	9.622	0.589	-0.854	-0.183	-0.305	1510068090
-9.359	-2.626	-2.869	-1.343	1.465	-0.488	3.019	-8.549	0.065	0.244	-0.305	0.793	3.152	9.715	1.354	0	-0.488	0.549	-9.835	0.279	-0.282	-0.977	0.122	-0.549	0.705	9.526	2.83	0.061	0.122	0.366	0.622	9.43	-0.595	1.404	0	-0.793	1510068090
-9.044	-3.31	-3.061	-1.343	0.549	-0.549	3.204	-8.924	0.616	0.366	0.183	0.671	2.997	9.508	1.177	0.244	0.427	0.427	-9.851	-0.325	-0.422	-1.282	0.122	-0.671	0.644	9.472	2.153	-0.061	0	0.244	0.959	9.973	-0.653	0.671	1.038	-1.282	1510068090
-8.946	-3.498	-3.021	-0.793	-0.122	-0.244	2.911	-8.914	0.9	0.488	-0.427	0.183	2.954	9.475	0.873	0.183	0.793	-0.061	-9.656	-1.281	-0.351	-1.099	-0.061	-0.671	0.343	9.499	1.609	-0.061	0.061	0.183	0.967	10.023	0.518	0.488	1.953	-1.343	1510068090
-9.276	-3.243	-3.319	-0.183	0.244	0.122	2.803	-8.711	1.357	0.122	-1.404	-0.549	3.208	9.82	0.573	-0.061	0.366	-0.549	-9.656	-2.013	-0.27	-0.854	0.122	-0.549	-0.077	9.755	1.452	0.122	0.244	0.183	1.217	9.83	0.132	0.183	0.977	-0.732	1510068090
-9.403	-2.982	-3.616	-0.244	0.305	0.305	3.235	-8.878	1.932	0.122	-1.404	-0.549	3.689	10.424	0.415	-0.366	-0.305	-0.916	-9.874	-2.359	-0.409	-0.549	0.061	-0.488	-0.324	10.268	1.609	0.488	0.061	0.061	0.968	9.966	-0.955	0.366	-0.366	-0.305	1510068090
-9.442	-2.667	-3.364	-0.244	0	0.305	2.871	-8.945	2.241	-0.244	1.038	-0.305	4.136	10.562	0.432	-0.61	-0.61	-1.099	-9.688	-2.424	-0.486	-0.305	0.183	-0.427	-0.368	10.5	1.601	0.549	-0.61	0.061	1.602	9.996	-0.806	-0.183	-0.549	-0.183	1510068090
-9.186	-2.736	-3.058	-0.183	0	0.183	2.653	-8.742	2.43	-0.183	1.587	0	4.581	10.136	0.725	-0.61	-0.854	-0.916	-9.343	-2.321	-0.483	-0.183	0.305	-0.427	-0.158	10.186	1.682	0.244	-1.099	0.183	1.593	9.991	-0.617	-0.061	0.549	0.183	1510068090
-8.988	-2.759	-2.925	0	-0.671	0.061	2.419	-8.262	2.568	0.061	1.526	0	4.558	9.515	0.89	-0.427	-0.61	-0.305	-9.172	-2.239	-0.439	-0.061	0.549	-0.366	0.171	9.615	1.644	-0.183	-1.038	0.305	0.745	9.915	-0.681	-0.244	0.305	0	1510068090
-8.906	-2.789	-2.879	-0.61	-0.427	0	2.208	-8.07	2.37	0.061	1.526	0	4.232	9.56	0.91	-0.305	-0.183	0.305	-9.545	-1.945	-0.388	-0.061	0.671	-0.244	0.772	9.551	1.631	-0.305	-0.549	0.305	0.946	9.862	-0.145	-0.244	0.671	0.061	1510068090
-9.201	-2.869	-2.992	-0.793	-0.366	-0.061	2.268	-8.799	2.121	0.244	0.793	-0.122	4.228	9.926	1.069	-0.244	-0.427	0.427	-10.294	-1.266	-0.746	0.183	-0.183	-0.061	1.677	10.161	1.845	0.122	-0.183	0.061	0.4	9.749	-0.274	-0.122	0.549	0.061	1510068090
-9.158	-3.094	-2.841	-0.427	-0.549	0	2.403	-9.089	1.769	1.16	-0.244	0	4.615	9.616	1.331	-0.183	-0.549	0.122	-9.71	-0.841	-0.657	-0.61	0.183	0.244	1.796	10.002	1.939	0.305	0.061	0	0.224	9.917	-0.272	-0.122	-0.183	0.061	1510068090
-9.25	-3.054	-2.658	-0.244	-0.427	0.305	2.403	-9.089	1.769	1.16	-0.244	0	4.615	9.616	1.331	0.122	0.244	0	-9.428	-1.359	-0.633	-0.671	0.427	0.061	1.092	9.392	1.895	0.305	0.061	0	0.596	9.897	-0.316	-0.061	0.427	-0.061	1510068090
-9.243	-2.907	-2.548	0	-0.244	0.427	2.464	-8.778	1.171	1.404	-0.916	-0.427	4.593	9.789	1.753	0.305	1.465	0.305	-9.598	-1.64	-0.792	-0.427	0.549	0.183	0.741	9.512	2.046	-0.061	0.671	0.671	0.514	9.843	-0.422	-0.061	0.549	-0.122	1510068090
-9.137	-2.584	-2.476	0	-0.244	0.244	2.476	-8.484	0.512	1.404	-0.916	-0.427	4.593	9.789	1.753	0.122	1.831	0.549	-9.694	-1.699	-0.992	-0.244	0.793	0.183	0.638	9.941	2.115	0.122	0.427	0.61	0.707	9.877	-0.103	-0.061	-0.122	-0.061	1510068091
-9.219	-2.403	-2.384	0	-0.122	0.244	2.759	-8.12	0.5	0.854	-1.953	-0.854	3.674	10.04	1.628	-0.183	1.038	0.854	-9.619	-1.42	-1.225	-0.122	0.61	0.244	0.707	9.889	2.168	0.122	-0.061	0.549	1.055	9.896	-0.068	-0.305	-0.305	0.061	1510068091
-9.39	-2.452	-2.357	0	-0.122	0.366	2.905	-7.746	0.701	0.305	-1.099	-0.366	3.722	9.68	1.645	-0.366	-0.305	1.16	-9.591	-1.196	-1.249	-0.122	0.793	0.305	0.93	9.548	2.226	0	-0.244	0.549	1.048	9.774	-0.207	-0.183	-0.061	0.061	1510068091
-9.336	-2.426	-2.433	-0.061	-0.122	0.427	2.772	-7.794	0.925	-0.549	0	0.671	3.722	9.68	1.645	-0.244	-0.61	1.404	-9.576	-1.114	-1.335	0	0.793	0.305	1.242	9.508	2.256	-0.122	-0.183	0.671	0.98	9.851	-0.184	-0.244	0.061	0.061	1510068091
-9.365	-2.417	-2.329	0	-0.183	0.427	2.96	-8.313	1.18	-0.549	0	0.671	3.876	9.674	1.78	-0.122	0.183	1.282	-9.575	-0.935	-1.469	-0.122	0.916	0.305	1.51	9.579	2.158	-0.122	-0.183	0.671	0.895	9.828	-0.103	-0.122	-0.061	0	1510068091
-9.387	-2.316	-2.257	0.061	-0.061	0.427	2.96	-8.313	1.18	-0.488	0.061	0.977	3.548	9.526	1.974	-0.122	0.732	0.977	-9.588	-0.944	-1.688	-0.122	0.977	0.305	1.654	9.53	2.204	-0.183	-0.244	0.671	0.909	9.814	0.011	-0.122	-0.183	0	1510068091
-9.387	-2.248	-2.302	-0.061	0	0.427	3.182	-8.719	1.591	-0.305	-0.488	0.549	3.548	9.526	1.974	-0.183	0.61	0.61	-9.622	-0.815	-1.878	-0.061	0.916	0.244	1.73	9.444	2.249	-0.122	-0.305	0.61	0.84	9.91	0.011	-0.305	-0.183	-0.061	1510068091
-9.331	-2.18	-2.296	0.061	0.061	0.427	3.182	-8.719	1.591	-0.305	-0.488	0.549	3.71	9.403	2.111	-0.244	0.305	0.366	-9.659	-0.714	-2.011	-0.122	0.854	0.305	1.733	9.361	2.238	-0.183	-0.488	0.549	0.733	9.874	0.028	-0.122	-0.366	-0.122	1510068091
-9.366	-2.049	-2.274	0.061	-0.122	0.427	3.418	-8.839	1.791	-0.244	-0.366	0.244	3.898	9.326	2.211	-0.366	0.061	0.183	-9.557	-0.663	-2.128	-0.183	0.793	0.244	1.843	9.295	2.263	-0.183	-0.488	0.549	0.857	9.869	0.026	-0.244	-0.488	-0.061	1510068091
-9.424	-1.957	-2.326	-0.061	0	0.488	3.344	-8.681	2.005	-0.061	-0.183	-0.122	3.898	9.326	2.211	-0.427	0.061	0	-9.538	-0.635	-2.243	-0.183	0.977	0.244	1.994	9.193	2.271	-0.244	-0.549	0.427	1.152	9.79	0.14	-0.244	-0.488	0	1510068091
-9.452	-2.009	-2.418	-0.183	0	0.427	3.324	-8.625	2.064	-0.061	-0.183	-0.122	3.987	9.203	2.275	-0.488	0	-0.122	-9.561	-0.581	-2.375	-0.122	0.854	0.183	2.128	9.176	2.237	-0.244	-0.549	0.427	0.999	9.82	0.029	-0.183	-0.366	0	1510068091
-9.361	-2.066	-2.336	-0.183	-0.061	0.366	3.347	-8.641	2.052	0.183	-0.061	-0.061	4.259	9.264	2.433	-0.549	0	-0.305	-9.611	-0.517	-2.534	-0.183	0.854	0.122	2.261	9.238	2.178	-0.122	-0.549	0.427	0.828	9.887	0.098	-0.183	-0.183	0	1510068091
-9.318	-2.016	-2.351	-0.061	-0.122	0.366	3.347	-8.641	2.052	0.183	-0.061	-0.061	4.259	9.264	2.433	-0.671	-0.122	-0.427	-9.562	-0.52	-2.625	-0.183	0.732	0.122	2.42	9.189	2.186	-0.122	-0.488	0.366	0.79	9.86	0.136	-0.244	-0.366	-0.061	1510068091
-9.343	-1.997	-2.413	-0.061	-0.061	0.305	3.407	-8.533	1.933	0.488	-0.244	-0.305	4.345	9.155	2.431	-0.732	-0.244	-0.427	-9.561	-0.522	-2.755	-0.183	0.549	0.061	2.434	9.083	2.17	-0.122	-0.488	0.366	0.79	9.867	0.161	-0.244	-0.305	0.061	1510068091
-9.479	-1.951	-2.456	0	-0.183	0.305	3.407	-8.533	1.933	0.488	-0.244	-0.305	4.578	9.155	2.393	-0.671	-0.305	-0.366	-9.515	-0.569	-2.766	-0.183	0.61	0.061	2.393	9.126	2.14	-0.061	-0.305	0.427	0.877	9.799	0.092	-0.122	-0.305	0.061	1510068091
-9.379	-1.894	-2.357	-0.122	-0.061	0.244	3.48	-8.567	1.836	0.549	-0.061	-0.427	4.578	9.155	2.393	-0.732	-0.183	-0.366	-9.563	-0.618	-2.846	-0.122	0.488	0.061	2.375	9.191	2.158	0.061	-0.244	0.366	0.869	9.9	0.185	-0.244	-0.122	0.122	1510068091
-9.423	-1.878	-2.359	0	0	0.183	3.48	-8.567	1.836	0.549	-0.061	-0.427	4.605	9.281	2.277	-0.671	-0.244	-0.305	-9.527	-0.577	-2.938	-0.061	0.488	0.061	2.437	9.278	2.164	0.122	-0.305	0.305	0.732	9.814	0.236	-0.183	-0.122	0.061	1510068091
-9.5	-1.939	-2.43	0	-0.061	0.183	3.36	-8.624	1.708	0.549	-0.061	-0.427	4.605	9.281	2.277	-0.671	-0.427	-0.122	-9.54	-0.541	-3.055	0	0.427	0	2.505	9.337	2.17	0.122	-0.305	0.305	0.486	9.908	0.202	-0.183	-0.122	0	1510068091
-9.44	-1.939	-2.334	0	-0.061	0.122	3.356	-8.582	1.601	0.61	0.366	-0.427	4.627	9.272	2.318	-0.549	-0.366	0	-9.572	-0.536	-3.156	0	0.427	0	2.699	9.222	2.111	0.061	-0.305	0.244	0.528	9.948	0.262	-0.122	-0.122	-0.061	1510068091
-9.367	-1.884	-2.297	0	0	0.061	3.356	-8.582	1.601	0.61	0.366	-0.427	4.541	9.188	2.346	-0.366	-0.244	0.061	-9.575	-0.54	-3.196	0	0.244	0	2.781	9.226	2.101	0.061	-0.305	0.244	0.561	9.896	0.269	-0.122	-0.122	0	1510068091
-9.47	-1.872	-2.351	0.061	-0.061	0	3.019	-8.49	1.705	0.61	0.366	-0.427	4.393	9.109	2.584	-0.183	-0.244	0.061	-9.476	-0.502	-3.202	0.061	0.183	0	2.765	9.143	2.098	0.061	-0.061	0	0.581	9.85	0.331	-0.061	-0.122	0	1510068091
-9.477	-1.889	-2.346	0.122	0	0	2.926	-8.364	1.824	0.244	0.183	-0.244	4.393	9.109	2.584	0.061	0	-0.061	-9.491	-0.484	-3.196	0.061	0.122	0	2.74	9.215	2.084	0.061	-0.061	0	0.464	9.947	0.334	-0.183	-0.122	-0.061	1510068091
-9.449	-1.82	-2.339	0.183	0	0	2.926	-8.364	1.824	0.244	0.183	-0.244	4.175	9.441	2.883	0.061	0.427	-0.244	-9.516	-0.48	-3.236	0.061	0.061	0	2.796	9.36	2.109	-0.061	0.061	-0.183	0.593	9.897	0.293	-0.061	-0.244	-0.122	1510068091
-9.506	-1.784	-2.358	0.122	0	-0.061	2.846	-8.427	1.885	0.122	0.061	-0.122	3.511	9.246	3.007	-0.488	1.038	-0.366	-9.5	-0.481	-3.267	0	0	0	2.682	9.247	2.066	0.183	0.061	-0.244	0.657	9.893	0.358	-0.122	-0.183	-0.061	1510068091
-9.483	-1.818	-2.348	0.122	-0.061	-0.122	2.833	-8.381	1.98	-0.305	-0.122	0	3.511	9.246	3.007	-0.732	0.488	-0.427	-9.479	-0.562	-3.231	0.061	0	0	2.572	9.222	2.041	0.183	0.061	-0.244	0.622	9.899	0.33	-0.061	-0.183	-0.122	1510068091
-9.436	-1.82	-2.342	0.122	-0.061	-0.061	3.074	-8.326	1.854	-0.305	0.061	0.061	3.163	9.414	3.59	-0.671	-0.122	-0.854	-9.471	-0.532	-3.216	0.122	-0.122	0	2.626	9.264	2.044	0	0.061	-0.061	0.676	9.939	0.333	-0.061	-0.183	-0.122	1510068092
-9.469	-1.747	-2.363	0.122	-0.061	-0.061	3.01	-8.425	2.077	-0.061	0.366	0.244	2.964	9.378	3.485	-0.549	0.366	-1.343	-9.429	-0.461	-3.141	0.061	-0.122	0	2.69	9.289	2.111	0.061	-0.183	0.122	0.684	9.86	0.36	0	-0.183	-0.061	1510068092
-9.5	-1.735	-2.344	0.122	0	-0.122	2.924	-8.345	2.067	-0.366	-0.305	0.244	2.964	9.378	3.485	-0.488	0.854	-1.648	-9.368	-0.48	-3.112	0	-0.122	0	2.531	9.25	2.092	0.061	-0.183	0.122	0.773	9.863	0.306	0	-0.183	-0.061	1510068092
-9.473	-1.733	-2.299	0	-0.061	-0.122	3.027	-8.374	1.824	-0.366	-0.305	0.244	2.689	9.412	2.96	-0.305	0.671	-1.892	-9.392	-0.519	-3.089	0	-0.122	0	2.297	9.232	2.108	-0.183	-0.305	0	0.845	9.85	0.313	-0.061	-0.061	-0.061	1510068092
-9.422	-1.816	-2.302	0	-0.061	-0.061	3.027	-8.374	1.824	-0.244	-0.488	0.183	2.938	9.377	2.942	-0.427	-0.244	-1.587	-9.41	-0.483	-3.055	0	-0.122	0.061	2.12	9.228	2.125	-0.305	-0.61	-0.183	0.741	9.886	0.309	-0.061	0	0	1510068092
-9.452	-1.963	-2.3	0.061	-0.061	-0.122	3.238	-8.357	1.87	-0.061	-0.732	0.122	2.938	9.377	2.942	-0.854	-1.038	-0.916	-9.392	-0.516	-3.023	0.061	-0.122	0.061	2.178	9.026	2.101	-0.305	-0.61	-0.183	0.744	9.844	0.331	-0.122	-0.061	-0.061	1510068092
-9.41	-2.043	-2.255	0.061	-0.061	-0.061	3.551	-8.333	1.877	-0.427	0.244	0.061	4.242	9.168	3.316	-0.732	-1.587	-0.244	-9.387	-0.55	-3.019	0.122	-0.061	0.122	2.408	9.04	2.084	-0.122	-0.549	-0.122	0.714	9.879	0.38	-0.061	0	0	1510068092
-9.481	-2.143	-2.279	0.061	-0.061	-0.061	3.42	-8.435	1.904	-0.427	0.244	0.061	4.695	9.111	3.135	-0.366	-2.197	0.305	-9.489	-0.513	-3.036	0.183	-0.183	0.122	2.845	9.213	1.948	-0.122	-0.244	-0.183	0.584	9.862	0.441	-0.061	0	0	1510068092
-9.457	-2.16	-2.29	0.183	-0.061	-0.061	3.314	-8.597	1.916	-0.732	0.549	0	4.695	9.111	3.135	0	-2.075	0.549	-9.597	-0.483	-3.031	0.305	-0.183	0.061	3.039	9.338	1.9	-0.122	-0.244	-0.183	0.473	9.909	0.42	-0.122	-0.183	0	1510068092
-9.392	-2.086	-2.278	0.244	0	-0.061	3.437	-8.605	1.788	-0.61	0.793	-0.061	5.124	8.993	2.634	0.244	-1.038	0.61	-9.54	-0.44	-3.053	0.183	-0.427	0.061	2.948	9.226	1.907	0.244	0.366	-0.244	0.449	9.953	0.378	-0.061	-0.244	0	1510068092
-9.394	-2.019	-2.328	0.305	0.061	-0.061	3.158	-8.504	1.543	-0.244	0.366	-0.183	5.124	8.993	2.634	0.427	0.061	0.732	-9.47	-0.5	-2.948	0.183	-0.366	0.061	2.783	9.165	1.914	0.244	0.671	-0.183	0.467	9.891	0.406	0	-0.366	0	1510068092
-9.463	-1.976	-2.408	0.366	0	-0.061	3.48	-8.561	1.522	0.305	0.488	-0.244	4.817	8.954	2.567	0.732	0.671	0.854	-9.516	-0.547	-2.896	0.244	-0.427	0	2.634	9.245	1.867	0.244	0.671	-0.183	0.541	9.9	0.334	-0.061	-0.366	0	1510068092
-9.417	-1.91	-2.376	0.366	0	-0.061	3.135	-8.512	1.614	0.61	0.488	-0.122	4.207	9.347	2.701	0.916	0.916	1.038	-9.538	-0.598	-2.858	0.183	-0.549	0	2.5	9.368	1.869	0.244	0.854	-0.244	0.737	9.886	0.292	-0.061	-0.305	0	1510068092
-9.43	-1.815	-2.4	0.305	0	-0.122	3.171	-8.37	2.005	0.61	0.488	-0.122	4.207	9.347	2.701	0.977	1.099	1.099	-9.544	-0.64	-2.789	0.244	-0.549	0	2.355	9.466	1.871	0.122	0.854	-0.183	0.761	9.875	0.306	-0.061	-0.305	0.061	1510068092
-9.454	-1.83	-2.492	0.244	0	-0.183	2.822	-8.381	2.375	-0.122	0.427	-0.061	3.865	9.452	2.704	0.977	1.038	1.038	-9.544	-0.665	-2.712	0.244	-0.61	0	2.231	9.53	1.896	0.122	0.854	-0.183	0.754	9.883	0.31	-0.061	-0.305	0.061	1510068092
-9.503	-1.921	-2.494	0.305	-0.122	-0.183	3.041	-8.355	2.128	-0.61	0.671	-0.122	3.328	9.671	2.938	0.854	1.038	0.916	-9.548	-0.684	-2.616	0.244	-0.549	0.061	2.079	9.618	1.861	-0.061	0.61	-0.183	0.72	9.877	0.178	0	-0.366	0	1510068092
-9.412	-2	-2.461	0.244	-0.183	-0.244	2.943	-8.464	2.023	-0.549	0.977	-0.061	3.328	9.671	2.938	0.732	0.854	0.732	-9.576	-0.775	-2.552	0.244	-0.549	0.061	1.903	9.601	1.839	-0.244	0.305	-0.183	0.767	9.906	0.134	-0.122	-0.183	0	1510068092
-9.418	-2.074	-2.437	0.366	-0.183	-0.183	2.736	-8.442	1.933	-0.61	0.427	-0.122	3.119	9.659	2.84	0.61	0.488	0.488	-9.619	-0.847	-2.457	0.305	-0.549	0.061	1.919	9.65	1.869	-0.244	0.305	-0.183	0.822	9.873	0.193	-0.061	-0.122	0	1510068092
-9.436	-2.15	-2.449	0.305	-0.244	-0.244	2.791	-8.427	1.678	-0.61	0.427	-0.122	2.987	9.667	2.836	0.366	0.183	0.061	-9.656	-0.841	-2.361	0.305	-0.671	0.122	1.869	9.661	1.906	-0.366	0.061	-0.305	0.878	9.845	0.207	0	0	0.061	1510068092
-9.495	-2.348	-2.387	0.366	-0.427	-0.244	2.783	-8.393	1.598	-0.61	0.244	-0.061	2.937	9.67	2.682	0.183	-0.183	-0.366	-9.685	-0.873	-2.274	0.366	-0.793	0.183	1.707	9.674	1.927	-0.61	-0.305	-0.427	0.743	9.895	0.169	0	-0.183	0.061	1510068092
-9.321	-2.499	-2.268	0.305	-0.427	-0.305	2.783	-8.349	1.709	-0.61	0.488	-0.122	2.976	9.664	2.57	0	-0.549	-0.793	-9.694	-0.863	-2.064	0.427	-0.671	0.183	1.677	9.544	2.056	-0.61	-0.305	-0.427	0.754	9.896	0.31	0.122	-0.061	0.122	1510068092
-9.308	-2.85	-2.102	0.671	-0.366	-0.305	2.757	-8.344	1.562	-0.61	0.488	-0.122	3.113	9.575	2.474	-0.061	-0.732	-1.099	-9.743	-0.962	-1.994	0.488	-0.732	0.305	1.695	9.557	2.09	-0.549	-0.488	-0.61	0.769	9.857	0.215	0.183	-0.061	0.183	1510068092
-9.281	-2.952	-2.079	0.671	-0.366	-0.366	2.737	-8.311	1.443	-0.854	0.549	0	3.225	9.654	2.322	-0.122	-0.916	-1.343	-9.82	-0.97	-1.876	0.732	-0.916	0.366	1.605	9.574	2.244	-0.732	-0.488	-0.793	1.055	9.836	0.327	0.183	0.122	0.366	1510068092
-9.286	-3.076	-1.933	0.793	-0.793	-0.488	2.806	-8.259	1.25	-1.16	0.61	0.122	3.305	9.682	2.104	-0.183	-1.099	-1.465	-9.845	-0.859	-1.747	0.916	-1.16	0.366	1.421	9.416	2.388	-0.732	-0.488	-0.793	0.817	9.932	0.471	0	-0.061	0.61	1510068092
-9.111	-3.11	-1.741	1.038	-0.793	-0.61	2.991	-8.195	1.224	-1.16	0.916	0.366	3.262	9.359	1.816	-0.183	-1.282	-1.465	-9.741	-0.792	-1.564	1.16	-1.221	0.488	1.196	9.117	2.529	-0.61	-0.61	-1.099	0.94	9.839	0.504	0.122	-0.244	0.854	1510068092
-9.207	-3.261	-1.519	1.282	-0.61	-0.61	2.987	-8.193	1.177	-1.343	1.099	0.549	3.262	9.359	1.816	-0.183	-1.587	-1.404	-9.738	-0.681	-1.41	1.465	-1.282	0.427	0.973	9.049	2.701	-0.671	-0.671	-1.16	1.132	9.921	0.464	0.183	-0.366	1.038	1510068093
-9.312	-3.424	-1.303	1.648	-0.488	-0.61	3.062	-8.344	1.132	-1.465	1.221	0.732	3.167	9.405	1.643	-0.183	-1.831	-1.282	-9.725	-0.504	-1.268	1.709	-1.282	0.427	0.798	9.183	2.925	-0.671	-0.671	-1.16	1.162	9.97	0.464	-0.061	-0.549	1.038	1510068093
-9.573	-3.269	-1.072	2.075	-0.427	-0.61	3.253	-8.454	0.977	-1.404	1.465	0.916	3.061	9.82	1.676	-0.122	-2.014	-1.16	-9.78	-0.288	-1.153	1.953	-1.282	0.488	0.787	9.405	3.155	-0.366	-0.977	-1.404	0.933	10.07	0.413	-0.061	-0.916	1.16	1510068093
-9.4	-3.124	-0.872	2.136	0.122	-0.61	3.357	-8.656	0.816	-1.404	1.465	0.916	3.061	9.82	1.676	0.061	-1.953	-1.038	-9.81	0.047	-0.982	2.136	-1.404	0.427	0.864	9.538	3.413	-0.366	-1.038	-1.465	0.499	10.263	0.28	-0.061	-1.648	1.16	1510068093
-9.522	-3.152	-0.688	2.197	0.244	-0.549	3.451	-8.918	0.879	-0.793	1.709	1.038	3.059	9.887	1.922	0.305	-1.587	-0.977	-9.633	0.306	-0.687	2.197	-1.16	0.366	0.719	9.473	3.48	-0.366	-1.038	-1.465	0.845	10.128	0.524	-0.183	-1.77	0.977	1510068093
-9.417	-3.106	-0.65	2.197	0.427	-0.488	3.451	-8.918	0.879	-0.793	1.709	1.038	2.92	9.947	2.133	0.427	-1.282	-0.854	-9.589	0.566	-0.492	2.197	-0.977	0.305	0.443	9.417	3.509	-0.427	-1.099	-1.343	0.986	10.063	0.7	-0.427	-1.77	0.793	1510068093
-9.176	-3.054	-0.602	2.319	0.916	-0.366	3.68	-9.148	0.898	-0.793	1.709	1.038	2.687	9.975	2.291	0.427	-1.221	-0.732	-9.6	0.735	-0.267	2.136	-0.732	0.183	0.215	9.301	3.536	-0.427	-1.526	-1.16	0.91	9.916	0.428	-0.793	-2.319	0.488	1510068093
-9.07	-3.039	-0.766	2.136	0.977	-0.244	3.864	-9.554	0.512	-0.122	1.77	-0.061	2.418	9.965	2.399	0.244	-1.526	-0.671	-9.593	0.798	-0.182	2.197	-0.671	0	0.079	9.228	3.528	-0.427	-1.526	-1.16	0.981	9.9	0.445	-0.916	-2.93	0.183	1510068093
-8.96	-3.129	-0.848	2.014	1.465	-0.183	3.764	-9.506	0.364	0.122	1.831	-0.61	2.291	9.921	2.445	0	-1.953	-0.671	-9.454	0.91	-0.069	2.136	-0.366	-0.122	-0.017	9.07	3.534	-0.305	-1.77	-1.038	1.133	9.814	0.822	-1.465	-2.93	-0.061	1510068093
-9.188	-3.271	-0.874	2.075	1.709	-0.061	3.764	-9.506	0.364	0.122	1.831	-0.61	2.317	9.8	2.415	-0.183	-2.258	-0.61	-9.476	0.896	-0.042	2.136	-0.183	-0.244	-0.03	8.979	3.53	-0.061	-2.258	-0.793	1.699	9.904	0.842	-2.136	-2.991	-0.061	1510068093
-9.129	-3.335	-0.866	2.136	1.709	0.061	3.614	-9.402	0.255	0.061	1.953	-0.977	2.344	9.717	2.327	-0.366	-2.502	-0.488	-9.653	0.894	-0.045	2.197	0	-0.427	0.093	9.079	3.516	-0.061	-2.258	-0.793	1.994	10.08	0.874	-2.93	-2.93	0.122	1510068093
-8.924	-3.424	-0.952	2.075	1.831	0.122	3.254	-9.221	0.044	0.061	1.953	-0.977	2.4	9.743	2.144	-0.488	-2.686	-0.488	-9.728	0.89	-0.096	2.136	-0.061	-0.549	0.28	9.166	3.47	0.061	-2.319	-0.732	1.762	9.762	1.01	-2.93	-3.418	0	1510068093
-8.898	-3.484	-0.79	2.136	1.77	0.244	3.115	-9.055	0.072	-0.061	2.502	-0.916	2.482	9.707	2.001	-0.488	-2.808	-0.427	-9.774	0.897	-0.147	2.258	0	-0.61	0.374	9.188	3.438	0.244	-2.38	-0.671	1.096	9.432	1.109	-2.686	-5.005	-0.244	1510068093
-9.044	-3.378	-0.833	2.258	1.343	0.427	3.028	-8.765	0.17	-0.122	2.808	-0.732	2.562	9.628	1.852	-0.427	-2.808	-0.366	-9.637	0.938	-0.065	2.258	-0.122	-0.671	0.38	9.119	3.484	0.244	-2.38	-0.671	0.934	9.075	0.438	-1.465	-6.653	-0.366	1510068093
-9.03	-3.195	-0.792	2.075	1.465	0.61	2.908	-8.667	0.23	-0.061	2.93	-0.427	2.657	9.507	1.815	-0.305	-2.625	-0.305	-9.549	0.926	0.028	2.197	0	-0.732	0.255	9.05	3.454	0.366	-2.258	-0.549	1.715	8.77	0.023	-0.549	-6.104	-0.549	1510068093
-9.493	-3.478	-0.836	2.014	1.282	0.671	2.826	-8.735	0.221	0.061	2.869	-0.122	2.75	9.531	1.859	-0.183	-2.38	-0.183	-9.568	0.895	0.045	2.197	0.244	-0.732	0.133	9.222	3.408	0.427	-2.319	-0.488	2.267	8.66	-0.29	0.061	-5.371	-0.854	1510068093
-9.782	-3.344	-1.049	2.136	1.16	0.671	2.774	-8.9	0.106	0.183	2.319	0	2.724	9.775	1.897	-0.122	-2.319	-0.061	-9.757	0.694	-0.042	2.136	0.244	-0.732	0.106	9.556	3.35	0.427	-2.319	-0.488	3.311	9.049	-0.633	0.061	-5.005	-1.404	1510068093
-9.923	-3.403	-1.239	1.77	1.282	0.671	2.982	-9.082	0.016	0.244	1.953	0.061	2.692	10.111	1.981	-0.122	-2.502	0.061	-9.961	0.365	-0.261	2.197	0.183	-0.793	0.136	9.832	3.139	0.427	-2.686	-0.366	4.286	9.788	-0.628	-0.122	-3.723	-1.404	1510068093
-10.009	-3.223	-1.036	2.136	0.305	0.793	3.211	-8.963	0.074	0.122	2.014	0.061	2.748	10.283	2.141	-0.183	-2.502	0.183	-9.961	0.208	-0.239	2.258	0.427	-0.732	0.299	9.79	2.878	0.305	-2.808	-0.366	4.098	9.824	0.48	0.183	-0.61	-1.282	1510068093
-9.387	-3.26	-1.437	2.197	0.61	0.854	3.22	-8.637	0.295	-0.122	2.319	-0.122	2.674	10.109	2.189	-0.366	-2.502	0.183	-9.954	-0.087	-0.324	2.197	0.305	-0.793	0.355	9.662	2.662	0.305	-2.808	-0.366	5.26	9.743	0.109	1.465	0	-0.61	1510068093
-8.921	-3.307	-1.439	1.709	0.977	0.793	3.055	-8.431	0.613	-0.366	2.38	-0.305	2.543	9.977	2.133	-0.488	-2.747	0.122	-9.782	-0.158	-0.342	2.38	0.244	-0.793	0.415	9.683	2.402	0.183	-2.869	-0.305	2.391	10.09	1.438	0.366	-0.366	-0.427	1510068093
-9.086	-3.503	-1.838	1.831	0.854	0.916	2.97	-8.343	0.882	-0.488	2.319	-0.366	2.566	9.932	1.98	-0.61	-2.991	-0.061	-9.61	-0.106	-0.281	2.258	0.427	-0.61	0.551	9.727	2.229	0.061	-2.991	-0.305	0.913	9.861	1.008	0.793	-2.625	-0.549	1510068093
-9.058	-3.668	-1.748	2.38	1.099	0.854	3.054	-8.275	1.08	-0.427	2.441	-0.427	2.75	9.905	1.791	-0.671	-2.93	-0.244	-9.672	-0.481	-0.256	2.075	0.427	-0.61	0.566	9.688	2.011	0.061	-2.991	-0.305	1.759	9.881	1.025	0.061	-2.258	-0.488	1510068093
-8.827	-3.431	-1.995	2.441	1.526	0.793	2.939	-8.24	1.074	-0.366	2.38	-0.732	2.933	9.825	1.592	-0.732	-2.808	-0.427	-9.72	-1.065	-0.25	2.075	0.427	-0.549	0.324	9.68	1.785	-0.122	-2.808	-0.305	1.73	9.652	0.263	0.488	-1.648	-0.427	1510068093
-8.966	-3.344	-2.32	2.258	1.404	0.671	2.806	-8.336	1.093	-0.488	2.075	-0.977	3.029	9.898	1.328	-0.916	-2.808	-0.549	-9.855	-1.45	-0.295	2.319	0.366	-0.488	0.067	9.865	1.549	-0.183	-2.747	-0.366	1.474	9.83	0.268	0.366	-1.343	-0.305	1510068093
-9.056	-3.505	-2.638	2.197	1.099	0.549	2.834	-8.429	1.276	-0.732	2.319	-1.099	2.982	10.117	0.91	-1.099	-3.235	-0.61	-9.772	-1.566	-0.203	2.502	0.244	-0.366	-0.053	10.051	1.459	-0.183	-2.747	-0.366	1.092	9.763	0.415	0.61	-1.404	-0.427	1510068094
-8.787	-3.436	-2.85	2.563	1.526	0.732	2.925	-8.454	1.487	-0.732	2.319	-1.099	3.011	10.182	0.457	-1.16	-3.723	-0.61	-9.71	-1.704	-0.187	2.625	0.061	-0.305	-0.069	10.124	1.353	-0.244	-2.869	-0.427	0.489	9.984	0.321	0.671	-1.77	-0.366	1510068094
-8.672	-3.223	-3.291	2.747	1.587	0.854	2.826	-8.508	1.657	-0.977	3.723	-1.099	3.195	10.129	0.232	-1.038	-3.906	-0.549	-9.546	-1.873	-0.044	2.686	0.122	-0.244	-0.199	10.05	1.145	-0.488	-3.296	-0.488	0.388	9.85	-0.237	0.488	-1.892	-0.488	1510068094
-8.665	-3.091	-3.736	2.808	1.648	0.793	2.54	-8.642	1.596	-0.977	3.723	-1.099	3.449	10.043	0.195	-0.916	-3.418	-0.61	-9.485	-2.14	0.049	2.747	0.366	-0.244	-0.316	10.054	0.949	-0.488	-3.296	-0.488	0.785	9.696	-0.762	0.549	-1.587	-0.366	1510068094
-8.875	-2.999	-4.039	2.686	1.526	0.854	2.326	-9.092	1.598	-0.793	3.235	-1.404	3.537	10.179	0.097	-0.977	-2.869	-0.793	-9.814	-2.255	-0.104	2.869	0.488	-0.244	-0.307	10.252	0.853	-0.61	-3.357	-0.427	0.63	9.818	-0.994	0.427	-1.526	-0.183	1510068094
-9.063	-2.824	-4.051	2.502	1.282	0.793	2.287	-9.533	1.683	-0.732	3.052	-1.404	3.354	10.338	-0.096	-1.038	-3.296	-0.854	-10.06	-2.092	-0.218	2.93	0.366	-0.244	-0.017	10.325	0.823	-0.427	-3.662	-0.671	0.346	9.921	-1.169	0.305	-1.953	-0.122	1510068094
-9.128	-2.769	-3.943	2.197	1.221	0.671	2.324	-9.567	1.718	-0.671	3.235	-1.404	3.357	10.231	-0.225	-1.038	-3.967	-0.916	-10.02	-1.888	-0.249	2.93	0.122	-0.305	0.301	10.128	0.867	-0.427	-3.662	-0.671	0.264	10.025	-1.29	0.183	-1.953	-0.122	1510068094
-9.025	-2.955	-3.659	2.258	0.977	0.732	2.255	-9.211	1.742	-0.671	3.235	-1.404	3.624	9.863	-0.225	-0.854	-4.089	-0.977	-9.777	-1.846	-0.208	2.869	0.305	-0.305	0.534	9.849	0.897	-0.366	-3.601	-0.854	0.142	10.037	-1.249	0.183	-1.831	-0.244	1510068094
-8.995	-2.993	-3.592	2.319	0.854	0.732	2.024	-8.863	1.637	-0.488	3.479	-1.465	3.987	9.637	-0.103	-0.61	-3.601	-1.099	-9.727	-1.766	-0.206	2.747	0.305	-0.244	0.706	9.819	0.927	-0.427	-3.174	-0.793	0.213	9.923	-1.136	0.122	-1.648	-0.366	1510068094
-8.918	-3.045	-3.487	2.563	0.732	0.671	1.721	-8.61	1.45	-0.488	3.479	-1.465	4.279	9.65	0.042	-0.427	-2.808	-1.221	-9.695	-1.82	-0.263	2.625	0.305	-0.122	0.706	9.819	0.927	-0.427	-3.174	-0.793	0.276	9.927	-0.97	0.122	-1.831	-0.305	1510068094
-9.01	-2.985	-3.519	2.747	0.671	0.671	1.595	-8.288	1.171	-0.366	2.808	-1.404	4.394	9.733	0.219	-0.305	-2.38	-1.221	-9.7	-1.97	-0.349	2.686	0.244	-0.061	0.621	9.952	1.132	-0.305	-2.93	-0.793	0.356	9.902	-0.86	0	-2.075	-0.244	1510068094
-9.045	-2.857	-3.484	2.563	0.671	0.671	1.724	-7.99	1.036	-0.366	2.075	-1.16	4.461	9.849	0.459	-0.183	-2.258	-0.977	-9.711	-1.986	-0.421	2.747	0.122	0	0.473	9.972	1.221	-0.305	-2.686	-0.854	0.367	9.935	-0.964	-0.183	-2.197	-0.183	1510068094
-9.016	-2.698	-3.368	2.747	0.671	0.732	1.986	-7.807	1.055	-0.671	1.77	-0.732	4.48	9.918	0.736	-0.122	-2.258	-0.671	-9.591	-2.009	-0.514	2.869	0.183	0.122	0.397	10.003	1.202	-0.305	-2.686	-0.854	0.366	9.842	-1.067	-0.183	-2.136	-0.183	1510068094
-9.121	-2.634	-3.406	2.869	0.671	0.671	2.199	-7.758	1.132	-1.709	2.502	0.244	4.43	10.015	0.982	-0.122	-2.258	-0.366	-9.499	-1.927	-0.626	2.93	0.244	0.122	0.464	10	1.229	-0.366	-2.625	-0.793	0.336	9.757	-1.052	-0.122	-2.075	-0.244	1510068094
-9.034	-2.675	-3.308	3.052	0.549	0.732	2.238	-7.775	1.273	-1.709	2.502	0.244	4.271	9.957	1.2	-0.244	-2.258	-0.122	-9.489	-1.809	-0.63	2.93	0.122	0.244	0.644	9.906	1.193	-0.549	-2.686	-0.671	0.38	9.848	-0.955	-0.183	-2.319	-0.305	1510068094
-9.302	-2.606	-3.143	3.113	0.122	0.916	2.32	-7.991	1.48	-2.014	2.686	0.549	4.067	9.878	1.415	-0.305	-2.319	-0.061	-9.42	-1.818	-0.591	2.93	0.122	0.305	0.696	9.902	1.223	-0.549	-2.686	-0.671	0.749	9.796	-0.892	-0.305	-2.441	-0.122	1510068094
-9.317	-2.357	-2.919	3.296	0.122	1.038	2.507	-8.29	1.687	-2.258	2.808	0.793	3.962	9.947	1.598	-0.488	-2.075	-0.183	-9.272	-1.803	-0.605	2.991	0.305	0.427	0.575	9.991	1.26	-0.671	-2.441	-0.488	0.813	9.778	-0.792	-0.488	-2.808	-0.061	1510068094
-9.246	-1.988	-2.777	3.296	-0.122	1.038	2.682	-8.412	1.861	-2.197	2.991	0.671	3.87	10.109	1.72	-0.732	-1.831	-0.305	-9.067	-1.768	-0.634	3.113	0.427	0.61	0.304	10.084	1.311	-0.793	-2.502	-0.122	0.896	9.782	-0.567	-0.427	-2.625	0.183	1510068094
-9.054	-1.832	-2.774	3.113	0	1.099	2.901	-8.434	2.058	-2.197	2.991	0.671	3.704	10.268	1.822	-0.977	-1.831	-0.305	-8.874	-1.828	-0.727	3.174	0.977	0.732	0.093	10.149	1.316	-0.793	-2.502	-0.122	0.941	9.69	-0.629	-0.793	-2.502	0.122	1510068094
-9.105	-2.044	-3.016	2.747	-0.366	0.916	2.942	-8.667	2.178	-2.075	3.357	0.366	3.472	10.476	1.843	-1.343	-2.197	-0.305	-9.521	-1.342	-1.024	3.296	1.099	0.916	0.432	10.249	1.446	-1.038	-2.686	0.122	1.512	9.44	-0.78	-0.732	-2.136	0.244	1510068094
-9.026	-3.01	-2.865	1.587	-0.305	0.61	2.889	-9.131	2.055	-1.526	2.93	-0.061	3.169	10.469	1.713	-1.587	-2.869	-0.244	-10.31	-0.598	-0.843	3.174	1.038	1.038	1.339	10.24	1.869	-1.221	-3.174	-0.122	1.45	9.505	-0.586	-0.671	-1.282	0.488	1510068094
-9.506	-3.93	-2.268	2.197	-0.183	0.793	3.027	-10.072	1.983	-0.977	2.441	-0.183	2.932	10.253	1.439	-1.526	-3.479	-0.488	-11.13	0.366	-0.897	3.174	0.305	1.16	2.218	10.228	2.613	-1.221	-3.174	-0.122	-0.016	9.728	0.257	-0.427	-1.953	0.549	1510068094
-9.79	-4.018	-2.485	3.052	-0.61	0.488	3.225	-10.519	1.761	-0.977	2.441	-0.183	3.131	10.101	1.352	-1.221	-3.174	-0.916	-10.616	0.581	-0.471	2.502	0.183	1.282	1.766	9.757	3.285	-0.977	-2.625	-0.488	-0.624	10.489	0.551	-0.732	-3.54	1.282	1510068094
-9.356	-3.384	-2.109	2.686	-0.549	0.305	3.159	-10.058	1.069	0.305	1.526	-1.038	3.463	9.778	1.495	-0.854	-1.77	-0.977	-10.378	-0.001	-0.348	2.502	0.061	0.671	0.322	9.006	3.268	-1.038	-1.892	-0.244	0.348	11.297	1.06	-1.892	-4.395	1.343	1510068094
-9.077	-3.309	-1.363	2.197	-0.244	0.183	2.917	-9.678	0.523	0.488	0.671	-1.526	3.17	9.519	1.629	-0.732	-1.099	-0.671	-9.981	0.214	-0.261	2.93	-0.183	0.427	-0.211	8.683	3.442	-1.038	-1.892	-0.244	0.784	10.867	1.964	-2.014	-4.456	2.319	1510068094
-9.266	-3.729	-0.882	2.319	0.122	0.061	3.035	-9.249	0.384	0.488	0.671	-1.526	2.341	9.454	1.473	-1.038	-1.953	-0.244	-9.506	0.633	-0.114	3.113	-0.122	0.488	-0.38	8.649	3.707	-0.916	-2.014	-0.427	0.063	10.829	2.097	-1.953	-5.493	2.38	1510068095
-9.44	-3.4	-0.729	2.808	0.244	0.305	3.338	-8.801	0.251	0	1.831	-1.038	1.779	9.434	1.358	-1.16	-3.357	0	-9.484	0.764	-0.242	3.174	0.122	0.366	-0.337	8.792	3.799	-0.305	-2.502	-0.671	-0.803	10.476	1.255	-1.404	-6.531	2.441	1510068095
-9.293	-2.906	-0.903	2.808	0.732	0.244	3.347	-8.63	-0.045	-0.061	2.991	-0.427	1.757	9.618	1.581	-1.038	-3.54	0	-9.628	1.037	-0.394	3.235	0.122	0.305	0.181	9.136	3.862	-0.305	-2.502	-0.671	-0.022	10.128	1.023	-1.099	-6.104	2.258	1510068095
-9.069	-3.047	-0.918	2.869	0.732	0	3.06	-8.6	-0.364	-0.061	2.93	0	1.824	9.81	1.848	-0.793	-2.808	-0.305	-9.673	1.166	-0.586	3.235	0.061	0.244	0.181	9.136	3.862	-0.244	-2.808	-0.61	0.735	10.09	1.498	-1.16	-4.028	1.77	1510068095
-8.771	-3.271	-0.731	3.296	1.16	0.244	3.125	-8.575	-0.561	-0.183	2.136	0.244	1.705	9.783	2.159	-0.61	-2.38	-0.549	-9.644	1.09	-0.809	3.296	0.122	0.122	0.58	9.075	3.789	-0.671	-3.113	-0.671	0.528	9.989	1.747	-2.502	-2.197	1.16	1510068095
-8.947	-3.252	-0.768	3.723	1.099	0.61	3.125	-8.575	-0.561	-0.183	2.136	0.244	1.537	9.698	2.432	-0.671	-2.441	-0.793	-9.52	1.182	-0.91	3.357	0.122	0	0.58	9.075	3.789	-0.671	-3.113	-0.671	0.702	9.537	1.561	-2.258	-1.526	0.854	1510068095
-9.049	-3.182	-0.816	3.662	1.038	0.366	3.801	-8.434	-0.498	-0.61	2.441	0.061	1.395	9.448	2.464	-0.916	-2.991	-0.977	-9.64	1.276	-0.995	3.418	0.122	-0.061	0.618	8.585	3.591	-0.671	-3.357	-0.793	0.602	9.324	1.284	-2.197	-1.648	0.427	1510068095
-8.975	-3.022	-0.672	3.723	1.465	0.305	3.948	-8.475	-0.479	-0.61	2.441	0.061	1.5	9.331	2.33	-1.099	-3.784	-1.16	-9.839	1.364	-1.107	3.418	-0.122	-0.122	0.983	8.702	3.583	-0.366	-3.601	-1.099	0.351	9.13	1.266	-1.587	-2.93	0	1510068095
-9.019	-2.743	-0.615	3.601	1.587	0.366	3.88	-8.574	-0.403	-0.977	3.174	-0.183	1.891	9.381	2.099	-1.099	-4.089	-1.404	-9.896	1.512	-1.168	3.357	-0.305	-0.183	1.364	8.869	3.686	-0.366	-3.601	-1.099	0.84	9.034	1.125	-0.916	-4.517	-0.366	1510068095
-9.032	-2.336	-0.519	3.601	1.77	0.488	3.831	-8.597	-0.263	-0.977	3.174	-0.183	2.322	9.386	1.93	-0.916	-3.906	-1.526	-9.711	1.656	-1.105	3.235	-0.305	-0.244	1.41	8.867	3.735	-0.305	-3.418	-1.221	1.611	8.869	0.895	-0.61	-5.249	-0.549	1510068095
-9.237	-1.988	-0.553	3.113	1.526	0.549	3.783	-8.66	-0.096	-1.038	3.54	-0.366	2.693	9.27	1.931	-0.549	-3.418	-1.587	-9.507	1.705	-1.061	3.113	-0.183	-0.366	1.279	8.77	3.771	-0.244	-3.235	-1.16	2.139	8.367	0.484	0.366	-5.615	-0.854	1510068095
-9.324	-1.964	-0.583	2.563	0.977	0.549	3.792	-8.899	-0.036	-1.099	2.808	-0.732	3.027	9.223	2.027	-0.244	-2.93	-1.465	-9.332	1.743	-1.079	2.991	-0.183	-0.427	1.18	8.703	3.73	-0.244	-3.235	-1.16	2.894	7.923	0.13	1.831	-5.554	-1.221	1510068095
-9.269	-2.128	-0.501	2.747	1.526	0.61	4.017	-9.054	0.121	-1.099	2.808	-0.732	3.297	9.174	2.229	-0.122	-2.625	-1.099	-9.29	1.798	-1.072	2.93	0.183	-0.488	1.18	8.703	3.73	-0.183	-3.296	-1.099	4.252	8.636	-0.098	2.014	-5.554	-0.977	1510068095
-10.264	-1.866	-0.67	2.502	1.77	0.61	4.305	-9.119	0.099	-0.977	2.075	-1.465	3.438	9.085	2.45	0	-2.625	-0.732	-9.388	1.706	-1.13	2.625	0.061	-0.549	1.335	8.646	3.704	0.244	-3.296	-0.977	6.124	9.316	-1.092	1.831	-4.517	-0.122	1510068095
-10.902	-2.053	-0.516	2.197	0.183	0.61	4.018	-9.132	0.206	-0.549	2.869	-1.77	3.609	9.092	2.716	0.122	-2.747	-0.427	-9.613	1.494	-1.132	2.319	0.854	-0.732	1.426	8.933	3.429	0.244	-3.296	-0.977	5.816	9.677	0.589	0.061	-1.099	-0.183	1510068095
-10.623	-1.802	-0.237	2.136	-0.244	0.732	5.033	-9.356	-0.176	-0.488	3.418	-2.258	3.766	9.427	2.946	0.061	-2.747	-0.122	-9.588	1.117	-1.209	2.319	0.305	-0.793	1.524	9.21	3.122	0.305	-3.296	-0.732	4.697	9.79	0.31	0	-2.258	-0.488	1510068095
-9.946	-2.08	-0.886	1.709	0.305	0.671	7.199	-9.723	0.133	0.183	5.066	-3.967	4.009	9.583	3.078	0	-2.563	0.122	-9.533	0.784	-1.337	2.502	0.305	-0.793	1.671	9.249	3.091	0.488	-2.991	-0.366	5.668	9.574	1.005	0.488	-2.197	-0.183	1510068095
-10.218	-3.025	-0.994	1.709	0.061	0.427	7.588	-9.024	0.591	-0.366	5.188	-5.249	4.209	9.537	3.08	-0.061	-2.319	0.549	-9.908	0.693	-1.238	2.197	0.732	-0.732	1.717	9.386	2.735	0.488	-2.991	-0.366	4.482	10.025	0.603	-0.61	-0.488	0.488	1510068095
-9.825	-3.378	-1.175	1.953	0.183	0.427	7.482	-8.479	0.842	-0.366	5.188	-5.249	4.279	9.747	2.954	-0.061	-2.197	0.916	-10.357	0.236	-0.851	1.709	0.916	-0.671	1.788	9.866	2.297	0.305	-2.93	-0.122	3.376	9.983	0.979	-1.465	-1.953	-0.305	1510068095
-9.044	-3.024	-1.369	1.099	1.099	0.61	7.544	-8.431	0.916	-0.427	6.897	-5.92	4.314	10.206	2.725	-0.122	-2.014	0.854	-10.841	-0.462	-0.912	1.77	0.183	-0.488	1.968	10.753	2.144	0.427	-1.77	0	3.147	9.961	-0.202	0.305	-0.854	0	1510068095
-9.244	-3.114	-1.757	0.793	1.77	0.427	7.423	-8.209	1.025	-0.427	6.897	-5.92	4.42	10.99	2.48	-0.305	-1.709	0.549	-10.433	-0.483	-0.815	1.831	0.244	-0.305	1.704	11.434	2.133	0.427	-1.77	0	0.569	9.896	0.173	-0.244	-0.671	-0.366	1510068095
-9.003	-3.38	-2.217	1.526	1.404	0.366	7.423	-8.209	1.025	-0.488	6.958	-5.676	4.983	11.477	2.166	-0.183	-3.235	0.793	-9.988	-0.67	-0.626	1.404	-0.183	-0.305	1.704	11.434	2.133	0.61	-1.282	0.183	-0.359	9.971	-0.098	0.488	-1.648	-1.343	1510068095
-8.335	-3.292	-2.671	1.648	2.075	0.488	7.994	-8.055	1.906	-0.488	9.277	-5.92	6.181	10.725	2.089	0.183	-3.845	2.136	-9.525	-1.288	-0.317	1.16	0	-0.244	0.751	9.994	1.753	-0.183	-1.099	0.366	0.623	9.973	-0.407	0.427	-0.854	-1.343	1510068095
