# Supplementary material for: A deep learning approach for lower back-pain risk prediction during manual lifting
Source: PLoS One. 2021 Feb 19;16(2):e0247162. doi: 10.1371/journal.pone.0247162 (PMC7894914; doi:10.1371/journal.pone.0247162)
Supplement: S1 Data — (ZIP) [file pone.0247162.s001.zip › source-used/Subject_01_P1_Zone03_T2.csv]

Side_A_x	Side_A_y	Side_A_z	Side_G_x	Side_G_y	Side_G_z	LtWt_A_x	LtWt_A_y	LtWt_A_z	LtWt_G_x	LtWt_G_y	LtWt_G_z	RtWt_A_x	RtWt_A_y	RtWt_A_z	RtWt_G_x	RtWt_G_y	RtWt_G_z	Back_A_x	Back_A_y	Back_A_z	Back_G_x	Back_G_y	Back_G_z	UArm_A_x	UArm_A_y	UArm_A_z	UArm_G_x	UArm_G_y	UArm_G_z	Thig_A_x	Thig_A_y	Thig_A_z	Thig_G_x	Thig_G_y	Thig_G_z	Time_stp
-9.252	-2.786	-2.078	-0.122	0	0	2.578	-8.747	0.888	0.122	0	-0.122	3.171	9.775	2.092	0	-0.061	-0.122	-9.64	-0.605	-2.213	-0.061	0.183	-0.061	1.377	9.469	2.626	0.061	-0.122	0.061	1.221	9.842	-0.022	0	0.122	0	1510068751
-9.277	-2.815	-2.061	-0.122	-0.061	0	2.645	-8.774	0.886	0.122	0	-0.122	3.232	9.79	2.086	0	0	-0.122	-9.652	-0.598	-2.277	-0.061	0.122	-0.061	1.418	9.508	2.656	0	-0.061	0.061	1.159	9.825	0.014	0	0.122	-0.061	1510068751
-9.294	-2.771	-2.061	-0.061	0	0	2.585	-8.762	0.9	-0.061	0	-0.122	3.18	9.741	2.07	-0.061	-0.061	-0.061	-9.644	-0.614	-2.306	-0.061	0.061	-0.061	1.444	9.466	2.616	0	-0.061	0.061	1.229	9.813	-0.01	-0.061	0.061	-0.061	1510068751
-9.294	-2.745	-2.092	-0.122	-0.061	-0.061	2.562	-8.735	0.928	0	0	-0.122	3.146	9.722	2.115	-0.061	-0.061	-0.061	-9.647	-0.622	-2.312	-0.061	0.061	-0.061	1.433	9.427	2.591	0	-0.061	0.061	1.28	9.814	-0.007	0	0.061	0	1510068751
-9.305	-2.763	-2.072	-0.122	-0.061	-0.061	2.515	-8.723	0.918	0	-0.122	-0.061	3.094	9.722	2.092	-0.061	-0.061	-0.122	-9.636	-0.604	-2.346	-0.061	0.061	-0.061	1.451	9.461	2.597	0	0	0	1.232	9.824	-0.004	0	0.061	0	1510068751
-9.353	-2.731	-2.105	-0.061	-0.061	-0.061	2.539	-8.747	0.931	0	-0.061	0	3.098	9.719	2.032	0	-0.061	-0.061	-9.61	-0.592	-2.348	-0.061	-0.061	-0.061	1.463	9.471	2.606	0	0	0	1.214	9.828	-0.017	0	0	-0.061	1510068751
-9.311	-2.696	-2.072	-0.122	0	-0.061	2.603	-8.748	0.979	0	-0.061	0.061	3.101	9.749	2.04	0	0.061	-0.061	-9.611	-0.61	-2.359	-0.122	0	-0.061	1.426	9.475	2.597	0	0.061	0	1.279	9.818	0.011	0	0	0	1510068751
-9.338	-2.72	-2.091	-0.122	-0.061	-0.061	2.67	-8.763	0.985	-0.061	0	0.061	3.071	9.753	2.043	0	0	-0.061	-9.598	-0.639	-2.373	-0.122	0	-0.061	1.339	9.463	2.576	0	0	0	1.303	9.832	-0.05	-0.061	0	-0.061	1510068751
-9.345	-2.738	-2.076	-0.061	-0.061	-0.061	2.668	-8.744	0.974	-0.061	0	0.061	3.086	9.746	2.023	0	0	-0.061	-9.587	-0.628	-2.363	-0.061	0	0	1.352	9.446	2.585	0	-0.061	0	1.315	9.802	-0.024	0	0.061	-0.061	1510068751
-9.307	-2.724	-2.115	-0.061	0	0	2.736	-8.728	0.976	-0.122	-0.061	0.061	3.077	9.741	2.055	-0.061	0	-0.061	-9.568	-0.645	-2.346	-0.061	0	0	1.42	9.432	2.579	0	0	0	1.333	9.818	0.002	0	0	0	1510068751
-9.314	-2.762	-2.117	-0.061	-0.061	0	2.787	-8.75	0.981	-0.122	0.061	0.122	3.048	9.769	2.05	-0.061	0	-0.061	-9.58	-0.636	-2.361	-0.061	0	-0.061	1.383	9.442	2.567	0	0	0	1.266	9.817	-0.047	0	-0.061	0	1510068751
-9.286	-2.801	-2.098	-0.061	-0.061	0	2.748	-8.757	1.017	-0.122	-0.061	0	3.059	9.755	2.009	-0.061	0	-0.061	-9.601	-0.64	-2.354	-0.061	0	0	1.42	9.467	2.613	0	0	0	1.292	9.808	-0.077	-0.061	0	-0.061	1510068751
-9.27	-2.802	-2.103	-0.061	0	-0.061	2.798	-8.738	0.962	-0.122	0	0	3.091	9.762	2.025	0	0.061	0	-9.597	-0.646	-2.352	-0.061	-0.061	0	1.443	9.478	2.592	-0.061	0.061	0	1.244	9.831	-0.03	0	0	0	1510068751
-9.317	-2.808	-2.134	-0.061	-0.061	0	2.757	-8.752	0.943	-0.061	0	-0.061	3.021	9.741	2.038	0	0.061	0	-9.611	-0.628	-2.358	0	-0.061	0	1.384	9.436	2.577	0	0.061	0	1.178	9.826	-0.007	0	-0.061	-0.061	1510068752
-9.308	-2.778	-2.111	0	-0.061	0	2.754	-8.768	0.957	0	0	-0.061	3.021	9.738	2.01	0	0.061	0	-9.611	-0.633	-2.346	0	-0.122	0	1.357	9.44	2.602	0	0.061	0	1.224	9.825	-0.014	0	-0.061	0	1510068752
-9.288	-2.756	-2.068	0	0	0	2.73	-8.786	1.01	0.061	0.061	-0.122	3.076	9.782	1.993	-0.061	0	0	-9.582	-0.628	-2.309	0	-0.122	0	1.375	9.49	2.619	0	0.061	0	1.223	9.832	-0.036	-0.061	-0.061	0	1510068752
-9.308	-2.732	-2.083	0	0	0	2.698	-8.868	1.071	0.122	0.061	-0.183	3.031	9.755	1.994	-0.061	0.122	0.183	-9.612	-0.636	-2.302	0	-0.183	-0.061	1.355	9.477	2.632	-0.061	0.061	0	1.257	9.796	-0.011	0	-0.061	0	1510068752
-9.338	-2.728	-2.086	0	-0.061	0	2.614	-8.844	1.062	0.244	-0.061	-0.244	3.003	9.804	2.044	-0.061	0.122	0.183	-9.628	-0.638	-2.286	0.061	-0.244	0	1.355	9.507	2.655	-0.061	0.061	0	1.309	9.787	-0.025	0	-0.122	0	1510068752
-9.342	-2.673	-2.085	0	0	0	2.6	-8.764	1.068	0.488	0.122	-0.244	3.054	9.81	2.131	-0.122	0.061	0.183	-9.555	-0.602	-2.208	0.061	-0.183	0	1.266	9.466	2.64	-0.061	0	0	1.282	9.819	-0.025	0	-0.122	0	1510068752
-9.314	-2.711	-2.078	-0.061	0	0	2.595	-8.774	1.151	0.732	0.183	-0.183	3.027	9.795	2.141	-0.183	0	0.122	-9.589	-0.615	-2.196	0.061	-0.122	0	1.254	9.441	2.664	-0.061	-0.061	0.061	1.261	9.825	-0.031	-0.061	-0.061	0	1510068752
-9.292	-2.769	-2.07	0.061	0	0.061	2.673	-8.76	1.32	0.793	0	-0.061	3.053	9.795	2.122	-0.183	0	0.122	-9.61	-0.602	-2.214	0.061	-0.061	0	1.341	9.502	2.661	-0.061	-0.061	0.061	1.281	9.812	-0.042	0	0	0	1510068752
-9.293	-2.712	-2.09	0.061	0	0.061	2.735	-8.788	1.457	0.671	0	-0.061	3.107	9.77	2.115	-0.183	-0.427	0.244	-9.618	-0.574	-2.193	0.061	-0.122	0	1.37	9.473	2.699	-0.122	-0.183	0.061	1.291	9.816	-0.033	-0.061	-0.122	0	1510068752
-9.311	-2.676	-2.102	0	0	0	2.856	-8.691	1.461	0.61	0.122	-0.122	3.38	9.726	2.113	-0.183	-0.549	0.549	-9.582	-0.616	-2.176	0.061	-0.122	0	1.323	9.44	2.671	-0.122	-0.244	0.061	1.29	9.807	-0.005	0	-0.122	0	1510068752
-9.319	-2.72	-2.12	0	0.061	0	2.875	-8.6	1.543	0.366	0	-0.122	3.435	9.67	2.078	-0.183	-0.549	0.549	-9.613	-0.599	-2.166	0.122	-0.122	0	1.434	9.423	2.644	-0.122	-0.244	0.061	1.286	9.808	-0.032	-0.061	-0.122	0	1510068752
-9.342	-2.7	-2.138	0	0	0.061	2.958	-8.58	1.513	0.244	0.122	-0.122	3.679	9.568	2.011	-0.122	-0.488	0.549	-9.643	-0.567	-2.146	0.061	-0.122	0.061	1.564	9.391	2.607	-0.061	-0.122	0.061	1.291	9.813	-0.062	0	-0.061	0	1510068752
-9.311	-2.677	-2.133	0	0	0	3.058	-8.565	1.51	0.122	0.305	-0.122	3.871	9.524	1.998	-0.122	0	0.427	-9.659	-0.603	-2.147	0.061	-0.122	0	1.59	9.357	2.619	0	0	0.061	1.3	9.817	-0.024	-0.061	-0.061	0	1510068752
-9.314	-2.69	-2.138	0	0	0	2.969	-8.577	1.507	0.122	0.305	-0.183	3.825	9.513	2.019	-0.122	0	0.427	-9.648	-0.574	-2.138	0.061	-0.122	0	1.609	9.367	2.62	0	0	0.061	1.244	9.824	-0.051	0	-0.122	0	1510068752
-9.302	-2.68	-2.138	0	0	0	2.887	-8.592	1.604	-0.061	0.183	-0.244	3.738	9.539	2.03	0.061	0.122	0.183	-9.673	-0.548	-2.135	0.061	-0.183	0	1.602	9.421	2.633	0	0.122	0.061	1.281	9.817	-0.032	0	-0.061	0	1510068752
-9.319	-2.675	-2.166	0	0	-0.061	2.913	-8.63	1.53	-0.183	0.183	-0.305	3.791	9.56	2.065	0.122	0.183	0.183	-9.661	-0.568	-2.134	0.061	-0.183	0	1.591	9.417	2.635	0	0.122	0.061	1.276	9.819	-0.051	0	-0.061	0	1510068752
-9.292	-2.662	-2.143	0	0	-0.061	3.176	-8.79	1.445	0	0.061	-0.793	3.863	9.606	2.109	0.122	0.183	0.183	-9.692	-0.599	-2.134	0.122	-0.305	-0.061	1.627	9.466	2.597	0	0.122	0.061	1.281	9.808	-0.074	0	-0.061	-0.061	1510068752
-9.338	-2.64	-2.172	-0.061	-0.061	-0.061	4.881	-9.221	1.495	0.427	-0.305	-1.953	3.924	9.569	2.145	0.122	0.122	0.183	-9.714	-0.624	-2.086	0.183	-0.366	-0.061	1.658	9.406	2.64	0	0.244	0	1.329	9.804	-0.02	0	-0.061	0	1510068752
-9.343	-2.634	-2.232	-0.122	-0.061	0	6.812	-8.847	2.531	0.916	1.587	-3.357	3.965	9.446	2.135	0	0.122	0.122	-9.719	-0.504	-1.916	0.244	-0.366	-0.244	1.658	9.406	2.64	0	0.244	0	1.331	9.799	-0.035	0	0	0	1510068752
-9.316	-2.554	-2.244	-0.244	-0.122	0	8.278	-8.556	3.299	0.854	4.456	-4.211	4.046	9.338	2.128	0	0.122	0.122	-9.607	-0.243	-1.658	-0.244	-0.305	-0.122	1.658	9.406	2.64	0	0.244	0	1.267	9.829	-0.085	0	-0.061	0	1510068752
-9.286	-2.511	-2.18	-0.366	-0.122	-0.122	8.947	-8.479	3.716	1.404	6.714	-5.005	4.167	9.277	2.14	-0.061	0.305	0.183	-9.548	-0.378	-1.625	-0.366	-0.183	-0.122	1.487	9.132	2.664	0	0.244	0	1.324	9.789	-0.14	0	0	0	1510068752
-9.191	-2.61	-2.145	-0.305	-0.122	-0.183	8.509	-8.455	4.017	2.075	8.545	-5.981	4.167	9.277	2.14	-0.061	0.305	0.183	-9.64	-0.554	-1.7	-0.488	-0.061	-0.061	1.501	9.28	2.527	0.061	0.793	0.183	1.42	9.795	-0.098	0	0.122	0	1510068752
-9.268	-2.688	-2.202	-0.366	-0.183	-0.244	7.399	-8.301	3.931	2.075	8.545	-5.981	4.167	9.277	2.14	-0.061	0.305	0.183	-9.824	-0.742	-1.937	-0.488	-0.183	-0.061	1.613	9.453	2.562	0.061	0.793	0.183	1.403	9.765	-0.12	0	0.183	0	1510068752
-9.33	-2.879	-2.147	-0.244	-0.183	-0.305	5.478	-7.833	3.93	2.869	8.179	-5.92	4.167	9.277	2.14	-0.061	0.305	0.183	-9.88	-0.754	-2.03	-0.427	-0.305	-0.061	1.699	9.526	2.519	0.122	0.671	-0.061	1.305	9.771	-0.063	0	0.183	0.061	1510068752
-9.299	-2.873	-2.099	-0.122	-0.122	-0.305	4.534	-7.266	3.825	2.625	8.301	-5.127	4.167	9.277	2.14	-0.061	0.305	0.183	-9.861	-0.811	-2.092	-0.305	-0.427	-0.061	1.732	9.501	2.513	0.122	0.671	-0.061	1.202	9.833	-0.035	0	0.122	0.061	1510068752
-9.307	-2.89	-2.085	0	-0.061	-0.305	3.308	-6.595	3.637	2.258	7.69	-4.211	4.167	9.277	2.14	-0.061	0.305	0.183	-9.793	-0.891	-2.029	-0.122	-0.549	-0.061	1.637	9.454	2.588	0.122	0.793	-0.061	1.058	9.869	-0.024	0	0	0	1510068753
-9.245	-2.903	-2.076	0.122	0	-0.244	2.086	-5.895	4.057	1.404	6.165	-3.54	4.167	9.277	2.14	-0.061	0.305	0.183	-9.685	-1.01	-1.896	0.122	-0.61	-0.061	1.367	9.415	2.596	0	0.916	-0.061	1.107	9.871	-0.092	0	-0.061	-0.061	1510068753
-9.282	-2.882	-2.066	0.305	0	-0.183	1.414	-5.295	4.289	0.671	4.883	-2.869	4.177	9.44	2.08	-0.061	0.305	0.183	-9.661	-0.869	-1.76	0.244	-0.488	-0.061	1.125	9.455	2.615	0.061	0.671	-0.122	1.255	9.81	-0.112	0.061	-0.122	-0.061	1510068753
-9.302	-2.84	-2.076	0.427	0.061	-0.122	0.764	-4.758	4.53	0.244	3.357	-2.014	4.177	9.44	2.08	-0.061	0.366	0.366	-9.629	-0.865	-1.625	0.366	-0.488	0	0.953	9.473	2.627	0.061	0.671	-0.122	1.346	9.794	-0.112	0	-0.183	-0.061	1510068753
-9.29	-2.767	-2.096	0.427	0.061	-0.183	0.312	-4.302	4.772	-0.366	1.343	-0.916	3.935	9.58	1.975	-0.061	0.366	0.366	-9.639	-0.874	-1.587	0.427	-0.427	-0.061	0.895	9.457	2.628	0.061	0.427	-0.122	1.412	9.792	-0.142	-0.061	-0.305	-0.061	1510068753
-9.299	-2.775	-2.061	0.427	0.061	-0.122	0.124	-4.195	4.721	-0.854	-0.488	0.244	3.772	9.575	1.873	0	-0.244	0.305	-9.666	-0.793	-1.517	0.488	-0.244	0	0.901	9.483	2.678	0.061	0.183	-0.183	1.446	9.798	-0.157	0	-0.366	-0.061	1510068753
-9.308	-2.757	-2.027	0.427	0.061	-0.122	0.181	-4.335	4.511	-1.648	-2.014	1.099	3.683	9.57	1.784	0	-0.427	0.244	-9.691	-0.694	-1.476	0.488	-0.305	0	0.961	9.536	2.663	0	-0.061	-0.244	1.498	9.784	-0.147	0	-0.305	-0.061	1510068753
-9.335	-2.759	-2.009	0.366	0.122	-0.122	0.091	-4.734	4.009	-2.747	-3.845	1.892	3.638	9.57	1.75	0	-0.549	0.122	-9.65	-0.669	-1.415	0.427	-0.183	0	1.062	9.604	2.674	0	-0.488	-0.366	1.428	9.775	-0.206	0	-0.305	-0.061	1510068753
-9.338	-2.839	-2.004	0.366	0.122	-0.122	0.861	-5.666	3.92	-3.601	-4.517	2.869	3.71	9.533	1.846	0.061	-0.488	-0.122	-9.658	-0.697	-1.357	0.427	-0.122	0	1.029	9.56	2.664	0	-0.488	-0.366	1.384	9.783	-0.179	-0.061	-0.366	-0.122	1510068753
-9.306	-2.884	-2.017	0.366	0.122	-0.061	1.229	-6.576	3.895	-4.639	-6.165	3.845	3.747	9.583	1.873	0.122	-0.244	-0.366	-9.679	-0.689	-1.293	0.488	-0.122	0	0.919	9.569	2.637	-0.061	-0.549	-0.366	1.483	9.801	-0.166	0	-0.305	-0.122	1510068753
-9.32	-2.906	-2.025	0.366	0	0	2.066	-8.175	3.691	-4.578	-6.287	4.395	3.664	9.656	1.907	0.122	0.122	-0.61	-9.634	-0.665	-1.22	0.488	0.061	0.061	0.878	9.56	2.628	-0.244	-0.916	-0.305	1.486	9.784	-0.152	-0.061	-0.244	-0.122	1510068753
-9.277	-2.883	-2.019	0.366	0.061	0	2.917	-9.251	4.077	-4.333	-5.859	5.188	3.522	9.654	1.891	0.122	0.244	-0.671	-9.635	-0.628	-1.202	0.427	0.183	0.061	0.922	9.534	2.649	-0.244	-0.916	-0.305	1.512	9.755	-0.134	0	-0.305	-0.061	1510068753
-9.293	-2.882	-2.049	0.244	0.061	0	3.141	-10.044	4.13	-4.028	-5.615	5.615	3.5	9.752	1.925	0.122	0	-0.793	-9.656	-0.536	-1.227	0.305	0.305	0.061	0.937	9.609	2.627	-0.305	-1.038	-0.366	1.461	9.775	-0.182	-0.061	-0.305	-0.061	1510068753
-9.283	-2.894	-2.053	0.183	0.061	0	2.955	-10.634	3.723	-3.357	-6.226	5.188	3.541	9.908	1.946	0.061	-0.366	-0.916	-9.688	-0.518	-1.272	0.122	0.427	0.061	0.963	9.705	2.606	-0.427	-1.221	-0.427	1.372	9.775	-0.165	0	-0.305	-0.122	1510068753
-9.282	-2.881	-2.07	0.061	0	0	3.017	-11.104	3.491	-2.441	-7.202	4.883	3.622	9.879	1.969	-0.122	-0.61	-0.977	-9.692	-0.528	-1.383	0	0.427	0.122	1.037	9.709	2.65	-0.427	-1.221	-0.427	1.358	9.793	-0.205	0	-0.183	-0.122	1510068753
-9.339	-2.889	-2.16	0	0	0	3.613	-11.137	3.068	-1.526	-7.263	4.822	3.781	9.746	1.989	-0.183	-0.854	-0.977	-9.713	-0.523	-1.403	0	0.366	0.061	1.236	9.555	2.602	-0.305	-1.343	-0.427	1.312	9.804	-0.14	-0.061	-0.061	-0.122	1510068753
-9.265	-2.829	-2.201	-0.244	-0.122	0	4.138	-10.64	2.488	-0.488	-7.202	3.967	3.781	9.746	1.989	-0.183	-0.916	-1.038	-9.752	-0.367	-1.445	-0.183	0.427	0.061	1.398	9.495	2.577	-0.305	-1.221	-0.366	1.342	9.819	-0.177	0	0.061	-0.122	1510068753
-9.228	-2.856	-2.163	-0.366	-0.122	-0.061	4.633	-10.203	2.224	-0.488	-7.202	3.967	4.022	9.554	1.975	-0.183	-0.549	-1.099	-9.731	-0.453	-1.506	-0.305	0.366	0.061	1.422	9.38	2.628	-0.366	-0.916	-0.305	1.269	9.813	-0.176	-0.061	0.122	-0.183	1510068753
-9.191	-2.912	-2.16	-0.427	-0.122	-0.061	5.253	-9.436	1.835	0.183	-5.554	2.197	4.144	9.533	1.973	-0.183	-0.427	-1.099	-9.749	-0.355	-1.526	-0.427	0.305	-0.061	1.458	9.349	2.631	-0.305	-0.671	-0.244	1.23	9.774	-0.2	0	0.183	-0.122	1510068753
-9.205	-2.943	-2.225	-0.549	-0.122	-0.122	5.356	-8.875	1.53	0.122	-3.662	1.099	4.333	9.592	2.052	-0.183	-0.305	-0.977	-9.776	-0.348	-1.56	-0.61	0.122	-0.061	1.428	9.374	2.655	-0.061	0	0	1.182	9.81	-0.226	0	0.244	-0.183	1510068753
-9.244	-3.058	-2.227	-0.61	-0.183	-0.061	5.329	-8.704	1.321	0.061	-1.648	0.244	4.444	9.586	2.096	-0.122	0.061	-0.793	-9.739	-0.554	-1.586	-0.549	0.122	-0.183	1.273	9.311	2.689	-0.061	0	0	1.169	9.796	-0.227	0	0.366	-0.122	1510068753
-9.152	-3.139	-2.189	-0.61	-0.183	-0.061	4.847	-8.497	1.086	0	-1.16	-0.488	4.414	9.577	2.05	-0.183	0.366	-0.488	-9.661	-0.489	-1.585	-0.61	0.122	-0.122	1.132	9.268	2.734	0	0.305	0.183	1.129	9.83	-0.214	0	0.427	-0.122	1510068753
-9.119	-3.186	-2.177	-0.549	-0.183	-0.061	4.503	-8.393	1.132	-0.122	-0.916	-1.282	4.35	9.662	1.963	-0.183	0.488	-0.122	-9.668	-0.584	-1.659	-0.61	0.061	-0.183	1.101	9.359	2.712	0.244	0.671	0.427	1.005	9.848	-0.194	0	0.427	-0.122	1510068753
-9.094	-3.253	-2.102	-0.427	-0.183	-0.061	4.187	-8.525	1.235	-0.244	-0.366	-2.014	4.185	9.734	1.873	-0.183	0.488	0.366	-9.747	-0.651	-1.733	-0.549	0.061	-0.122	1.128	9.446	2.653	0.244	0.671	0.427	0.925	9.851	-0.167	-0.061	0.366	-0.122	1510068753
-9.115	-3.237	-2.072	-0.305	-0.061	-0.122	3.787	-8.729	1.367	-0.305	0.122	-2.502	3.898	9.741	1.793	-0.244	0.61	0.732	-9.798	-0.7	-1.834	-0.549	-0.122	-0.122	1.211	9.51	2.641	0.244	0.793	0.427	0.941	9.826	-0.146	-0.061	0.366	-0.061	1510068753
-9.15	-3.275	-2.089	-0.244	-0.061	-0.183	3.304	-9.043	1.458	-0.366	0.488	-2.869	3.898	9.741	1.793	-0.183	0.61	0.977	-9.831	-0.791	-1.926	-0.427	-0.244	-0.122	1.255	9.536	2.625	0.244	0.916	0.366	0.922	9.828	-0.068	-0.061	0.244	0	1510068754
-9.192	-3.23	-2.066	-0.122	-0.061	-0.183	2.895	-9.24	1.363	-0.366	0.61	-2.991	3.447	9.768	1.589	-0.061	0.61	1.099	-9.848	-0.803	-1.993	-0.305	-0.427	-0.061	1.215	9.605	2.645	0.244	1.099	0.366	0.811	9.877	-0.056	-0.122	0.183	0	1510068754
-9.258	-3.185	-2.082	-0.061	-0.061	-0.183	2.598	-9.326	1.37	-0.366	0.916	-2.869	3.332	9.817	1.648	0.122	0.671	1.16	-9.726	-0.843	-1.922	-0.183	-0.427	0	1.072	9.597	2.698	0.183	1.038	0.305	0.835	9.877	-0.037	-0.061	0.061	0	1510068754
-9.221	-3.107	-2.074	0	-0.061	-0.122	2.284	-9.149	1.406	-0.305	1.404	-2.502	3.118	9.733	1.641	0.183	0.854	1.099	-9.683	-0.806	-1.828	-0.061	-0.427	0	0.896	9.483	2.73	0.061	0.854	0.183	0.891	9.886	0.004	0	-0.061	0	1510068754
-9.221	-3.066	-2.055	0.122	0	-0.061	1.919	-8.831	1.433	-0.305	1.16	-1.892	2.895	9.673	1.65	0.244	0.854	0.977	-9.644	-0.741	-1.693	0	-0.366	0	0.78	9.403	2.759	0.061	0.854	0.183	0.959	9.885	-0.09	-0.061	-0.061	-0.061	1510068754
-9.217	-3.009	-2.059	0.122	-0.061	0	1.741	-8.567	1.419	-0.305	0.916	-1.099	2.796	9.688	1.678	0.244	0.671	0.854	-9.625	-0.681	-1.592	0.061	-0.244	0.061	0.711	9.442	2.786	0.122	0.732	0.122	1.066	9.82	-0.12	-0.061	-0.122	-0.061	1510068754
-9.237	-2.961	-2.049	0.183	0	0	1.802	-8.358	1.386	-0.366	1.038	-0.244	2.796	9.688	1.678	0.244	0.427	0.671	-9.624	-0.642	-1.589	0.122	-0.183	0.061	0.709	9.534	2.778	0.061	0.549	0.061	1.258	9.794	-0.136	-0.061	-0.183	0	1510068754
-9.311	-2.906	-2.072	0.183	0	0.061	1.855	-8.335	1.294	-0.488	1.038	0.61	2.707	9.776	1.769	0.244	0.244	0.427	-9.618	-0.636	-1.581	0.183	-0.122	0.061	0.726	9.579	2.78	0	0.183	-0.061	1.232	9.768	-0.152	-0.061	-0.122	0	1510068754
-9.282	-2.919	-2.058	0.183	0.061	0.061	1.958	-8.463	1.193	-0.488	1.038	0.61	2.803	9.805	1.829	0.244	0.061	0.122	-9.659	-0.605	-1.604	0.183	-0.061	0.061	0.757	9.615	2.809	0	-0.122	-0.061	1.251	9.833	-0.104	-0.061	-0.183	0	1510068754
-9.264	-2.954	-2.062	0.244	0.061	0.122	2.131	-8.713	1.205	-0.61	0.732	1.709	2.803	9.805	1.829	0.244	0	-0.183	-9.618	-0.616	-1.573	0.244	0	0.061	0.842	9.601	2.783	-0.183	-0.488	-0.183	1.181	9.831	-0.161	-0.061	-0.183	0	1510068754
-9.241	-2.936	-2.04	0.183	0	0.061	2.306	-8.899	1.241	-0.549	0.488	1.892	3.076	9.805	2.001	0.183	-0.061	-0.427	-9.667	-0.603	-1.58	0.244	0.061	0	0.907	9.563	2.771	-0.183	-0.488	-0.183	1.297	9.804	-0.141	-0.061	-0.183	0	1510068754
-9.258	-2.943	-2.08	0.183	0	0.061	2.432	-8.978	1.231	-0.366	-0.061	1.892	3.181	9.805	2.041	0.122	-0.183	-0.61	-9.686	-0.525	-1.579	0.244	0.061	0.061	1.013	9.54	2.762	-0.305	-0.671	-0.183	1.244	9.812	-0.065	-0.122	-0.122	0	1510068754
-9.257	-2.943	-2.08	0.122	0	0.061	2.693	-9.024	1.267	-0.183	-0.305	1.526	3.181	9.805	2.041	0	-0.305	-0.793	-9.755	-0.457	-1.631	0.244	0.061	0.061	1.12	9.515	2.751	-0.305	-0.793	-0.305	1.174	9.826	-0.103	-0.061	-0.183	0	1510068754
-9.246	-2.949	-2.061	0.122	0	0	2.978	-9.021	1.218	-0.061	-0.549	1.221	3.496	9.729	2.074	-0.061	-0.549	-0.916	-9.806	-0.475	-1.634	0.183	0	0.061	1.245	9.5	2.772	-0.305	-0.793	-0.305	1.154	9.836	-0.051	-0.061	-0.183	0	1510068754
-9.233	-2.926	-2.06	0.061	0	0	3.23	-8.915	1.214	0.061	-0.488	0.854	3.496	9.729	2.074	-0.183	-0.549	-0.977	-9.707	-0.412	-1.581	0.122	0	0.061	1.245	9.5	2.772	-0.305	-0.793	-0.305	1.105	9.843	-0.061	-0.122	-0.122	0	1510068754
-9.26	-2.923	-2.08	0	0	0	3.388	-8.827	1.232	0.061	-0.305	0.488	3.682	9.667	2.12	-0.244	-0.488	-1.038	-9.735	-0.446	-1.576	0.061	0	0	1.264	9.378	2.763	-0.244	-0.549	-0.122	1.058	9.83	-0.056	-0.061	-0.244	-0.061	1510068754
-9.254	-2.976	-2.056	0	0	0	3.464	-8.8	1.189	0.061	0	0.183	3.906	9.752	2.066	-0.305	-0.427	-1.038	-9.767	-0.409	-1.552	0.061	-0.061	0	1.267	9.434	2.802	-0.244	-0.549	-0.122	1.182	9.816	-0.078	-0.061	-0.122	-0.061	1510068754
-9.227	-2.975	-2.086	0	0	0.061	3.407	-8.793	1.194	0.061	0.183	-0.183	4.011	9.722	2.028	-0.366	-0.427	-0.854	-9.741	-0.388	-1.537	0	-0.061	0	1.257	9.41	2.866	-0.183	-0.427	-0.061	1.227	9.829	-0.047	-0.061	0	0	1510068754
-9.215	-2.97	-2.07	-0.061	0	0	3.287	-8.809	1.196	0.061	0.305	-0.488	4.011	9.722	2.028	-0.366	-0.427	-0.549	-9.682	-0.438	-1.519	0	-0.061	0	1.18	9.373	2.844	-0.122	-0.366	0	1.071	9.819	-0.045	-0.061	-0.061	0	1510068754
-9.245	-2.961	-2.09	0	0.061	0	3.141	-8.796	1.197	0.122	0.366	-0.732	4.035	9.637	1.928	-0.305	-0.244	-0.244	-9.717	-0.487	-1.554	0	0	0	1.203	9.36	2.816	-0.122	-0.244	0.061	1.097	9.823	-0.048	-0.061	-0.122	0	1510068754
-9.269	-3.003	-2.097	-0.061	0	0	2.934	-8.832	1.172	0.122	0.366	-0.977	4.035	9.637	1.928	-0.244	-0.061	0.061	-9.747	-0.489	-1.564	0	0	0	1.203	9.36	2.816	-0.122	-0.122	0.122	1.175	9.816	-0.051	-0.061	0	0	1510068754
-9.244	-2.972	-2.072	-0.061	-0.061	0	2.768	-8.836	1.141	0.061	0.366	-1.038	3.895	9.629	1.854	-0.244	-0.061	0.244	-9.795	-0.482	-1.591	0	-0.061	0	1.279	9.371	2.812	0.061	0.061	0.122	1.158	9.853	-0.006	-0.061	0	-0.061	1510068754
-9.19	-2.944	-2.06	-0.061	0.061	0	2.664	-8.818	1.115	0.061	0.488	-1.099	3.634	9.579	1.767	-0.183	-0.061	0.366	-9.735	-0.459	-1.597	0.061	-0.122	0	1.247	9.348	2.856	0.061	0.061	0.122	1.103	9.85	-0.01	-0.061	-0.061	0	1510068754
-9.272	-2.952	-2.078	0	0	0	2.467	-8.75	1.157	0	0.488	-1.038	3.634	9.579	1.767	-0.061	0	0.488	-9.708	-0.461	-1.565	0	-0.122	0	1.247	9.348	2.856	0.122	0.183	0.122	1.069	9.814	0	0	-0.122	0	1510068754
-9.244	-2.901	-2.099	0	0	0	2.345	-8.711	1.203	-0.061	0.488	-0.793	3.514	9.606	1.775	0.061	0.122	0.61	-9.744	-0.47	-1.578	0	-0.122	0	1.214	9.408	2.863	0.061	0.183	0.122	1.133	9.812	-0.033	-0.061	0	0	1510068754
-9.262	-2.897	-2.104	0	0	-0.061	2.275	-8.723	1.189	-0.061	0.366	-0.549	3.382	9.668	1.833	0.122	0.183	0.671	-9.749	-0.475	-1.595	0	-0.122	-0.061	1.214	9.408	2.863	0.061	0.183	0.061	1.111	9.824	-0.045	-0.061	-0.061	0	1510068755
-9.283	-2.85	-2.099	0	-0.061	-0.061	2.202	-8.734	1.218	0	0.183	-0.366	3.171	9.641	2.01	0.183	0.244	0.549	-9.711	-0.494	-1.584	0	-0.122	-0.061	1.162	9.369	2.816	0.061	0.122	0.061	1.122	9.828	-0.047	-0.061	-0.122	-0.061	1510068755
-9.269	-2.832	-2.061	0	-0.122	-0.061	2.225	-8.656	1.221	0	0.183	-0.366	3.171	9.641	2.01	0.122	0.244	0.488	-9.714	-0.512	-1.585	0	-0.061	-0.061	1.132	9.316	2.791	0	0.122	0	1.257	9.822	-0.053	0	-0.061	-0.061	1510068755
-9.272	-2.885	-2.086	0	-0.122	-0.061	2.26	-8.588	1.196	-0.061	0.061	0.061	2.98	9.647	1.97	0.061	0.061	0.305	-9.734	-0.458	-1.565	0	-0.061	0	1.188	9.399	2.823	0	0.061	0	1.253	9.822	-0.057	-0.122	0	0	1510068755
-9.284	-2.897	-2.084	0	-0.061	-0.061	2.3	-8.656	1.213	-0.061	0.061	0.061	2.98	9.647	1.97	0.061	-0.122	0.122	-9.684	-0.457	-1.54	0	-0.061	-0.061	1.188	9.399	2.823	0.061	0	-0.061	1.236	9.801	-0.051	-0.061	-0.061	-0.061	1510068755
-9.287	-2.887	-2.089	-0.061	-0.061	-0.061	2.39	-8.67	1.171	-0.061	-0.122	0.427	3.055	9.678	1.981	0.061	-0.061	-0.061	-9.711	-0.458	-1.518	-0.061	0	-0.061	1.176	9.479	2.839	0	-0.061	-0.061	1.236	9.814	-0.036	0	-0.061	0	1510068755
-9.26	-2.927	-2.073	-0.061	-0.061	0	2.497	-8.715	1.197	-0.122	-0.244	0.549	3.158	9.709	1.979	0.061	-0.061	-0.061	-9.72	-0.47	-1.524	-0.061	0.061	-0.061	1.145	9.485	2.848	0	-0.061	-0.061	1.188	9.839	-0.086	-0.061	-0.061	-0.061	1510068755
-9.268	-2.92	-2.056	-0.061	-0.122	-0.061	2.628	-8.793	1.215	-0.061	-0.305	0.61	3.314	9.7	2.019	0.061	0	-0.244	-9.752	-0.513	-1.548	-0.061	0.061	-0.061	1.115	9.434	2.805	-0.122	-0.061	-0.061	1.154	9.817	-0.054	0	0	-0.061	1510068755
-9.234	-2.946	-2.038	-0.061	-0.061	-0.061	2.726	-8.727	1.188	-0.061	-0.305	0.488	3.314	9.7	2.019	-0.061	-0.122	-0.366	-9.707	-0.507	-1.525	-0.061	0	-0.061	1.125	9.414	2.835	-0.122	-0.183	-0.122	1.184	9.856	-0.032	0	0	-0.061	1510068755
-9.286	-2.929	-2.099	-0.122	-0.122	-0.061	2.835	-8.661	1.241	-0.061	-0.305	0.488	3.551	9.636	1.979	-0.061	-0.244	-0.366	-9.698	-0.496	-1.497	-0.061	0.122	-0.061	1.117	9.375	2.791	-0.061	-0.183	-0.061	1.109	9.832	-0.043	-0.061	-0.061	-0.061	1510068755
-9.254	-2.972	-2.06	-0.061	-0.061	-0.061	2.857	-8.692	1.263	-0.061	-0.305	0.427	3.612	9.646	1.916	-0.122	-0.183	-0.427	-9.721	-0.519	-1.506	-0.061	0.122	-0.061	1.144	9.405	2.809	-0.061	-0.122	-0.061	1.163	9.829	-0.043	-0.061	0	-0.061	1510068755
-9.259	-2.955	-2.065	-0.061	-0.061	-0.061	2.92	-8.751	1.241	-0.061	-0.183	0.366	3.612	9.646	1.916	-0.122	-0.183	-0.366	-9.719	-0.507	-1.562	-0.061	0.122	-0.061	1.2	9.446	2.805	0	-0.122	-0.061	1.152	9.823	-0.035	0	0.061	-0.061	1510068755
-9.25	-2.939	-2.06	-0.061	-0.061	-0.061	2.946	-8.768	1.214	-0.061	-0.305	0.122	3.72	9.664	1.843	-0.122	-0.183	-0.305	-9.725	-0.529	-1.616	-0.061	0.061	-0.061	1.194	9.436	2.797	0	-0.122	-0.061	1.121	9.841	-0.023	0	0	-0.061	1510068755
-9.259	-2.915	-2.072	-0.061	-0.061	-0.061	2.997	-8.775	1.237	-0.061	-0.183	-0.061	3.698	9.665	1.821	-0.061	-0.122	-0.183	-9.726	-0.556	-1.628	-0.061	0.061	-0.061	1.15	9.429	2.775	0	-0.061	-0.061	1.12	9.816	-0.025	0	0	-0.061	1510068755
-9.258	-2.952	-2.064	-0.061	-0.061	-0.061	2.927	-8.752	1.278	-0.061	-0.061	-0.183	3.698	9.665	1.821	0	-0.122	-0.061	-9.723	-0.557	-1.668	-0.061	0.061	-0.061	1.17	9.44	2.786	0	-0.061	-0.061	1.147	9.829	-0.049	0	0	-0.061	1510068755
-9.258	-2.93	-2.049	-0.061	-0.061	-0.061	2.835	-8.714	1.311	-0.061	-0.061	-0.244	3.626	9.623	1.834	0	-0.122	0.061	-9.722	-0.551	-1.702	-0.061	0.061	-0.061	1.227	9.435	2.767	0.061	-0.061	-0.061	1.165	9.845	-0.062	-0.061	0.061	-0.061	1510068755
-9.253	-2.93	-2.068	-0.061	-0.061	-0.061	2.795	-8.717	1.347	-0.061	0.061	-0.244	3.589	9.677	1.887	0.061	-0.061	0.122	-9.688	-0.584	-1.709	-0.061	0.061	-0.061	1.213	9.447	2.759	0.061	-0.061	-0.061	1.152	9.826	-0.033	0	0	0	1510068755
-9.259	-2.957	-2.067	0	0	-0.061	2.684	-8.744	1.316	-0.061	0.061	-0.244	3.589	9.677	1.887	0.061	0	0.122	-9.713	-0.583	-1.772	-0.061	0.061	-0.061	1.177	9.483	2.742	0.061	0	-0.061	1.104	9.843	-0.049	0	-0.061	-0.061	1510068755
-9.264	-2.956	-2.061	0	0	-0.061	2.601	-8.781	1.353	0	0	-0.244	3.493	9.737	1.993	0.061	0	0.122	-9.697	-0.605	-1.781	-0.061	0.061	0	1.159	9.485	2.744	0.061	0	-0.061	1.095	9.835	-0.048	0	0	-0.061	1510068755
-9.258	-2.929	-2.042	0.061	-0.061	0	2.594	-8.777	1.349	0	-0.061	-0.244	3.481	9.721	1.989	0.061	-0.061	0.183	-9.689	-0.653	-1.78	0	0.061	-0.061	1.16	9.469	2.719	0.061	-0.061	0	1.104	9.85	-0.042	0	-0.061	-0.061	1510068755
-9.237	-2.938	-2.052	0.061	0	0	2.527	-8.757	1.328	0.061	-0.122	-0.244	3.481	9.721	1.989	0	0	0.122	-9.674	-0.639	-1.784	0.061	0	-0.061	1.172	9.489	2.688	0	-0.061	0	1.199	9.801	-0.051	0	0	0	1510068755
-9.28	-2.934	-2.066	0.061	-0.061	0	2.529	-8.692	1.327	0.061	-0.122	-0.122	3.329	9.716	1.946	-0.061	-0.061	0.061	-9.694	-0.603	-1.794	0	0	0	1.181	9.494	2.689	0	-0.061	0	1.142	9.828	-0.056	-0.061	-0.061	0	1510068755
-9.276	-2.906	-2.073	0	-0.061	0	2.603	-8.704	1.298	0.061	0	-0.061	3.388	9.727	1.906	-0.061	-0.183	0	-9.69	-0.583	-1.8	0	0.061	0	1.182	9.512	2.692	0.061	-0.061	0	1.123	9.817	-0.077	0	-0.061	0	1510068755
-9.27	-2.938	-2.064	0.061	0	0	2.611	-8.735	1.215	0.061	0	0	3.388	9.727	1.906	-0.061	-0.122	-0.061	-9.726	-0.586	-1.836	0	0	0	1.194	9.52	2.72	0	-0.122	0	1.142	9.848	-0.026	-0.061	0	0	1510068755
-9.258	-2.93	-2.061	0	-0.061	-0.061	2.641	-8.739	1.181	0	-0.061	-0.061	3.443	9.692	1.867	-0.061	-0.122	-0.061	-9.688	-0.584	-1.86	0.061	0	0	1.162	9.493	2.711	-0.061	-0.122	-0.061	1.127	9.839	-0.05	-0.061	-0.061	-0.061	1510068755
-9.252	-2.952	-2.04	0	-0.061	-0.061	2.655	-8.707	1.171	-0.061	0.061	0	3.452	9.654	1.852	-0.061	-0.122	-0.061	-9.691	-0.587	-1.841	0.061	0	0	1.147	9.452	2.688	-0.061	-0.122	-0.061	1.144	9.841	0.001	0	-0.061	-0.061	1510068756
-9.266	-2.943	-2.028	0.061	-0.061	0	2.674	-8.693	1.151	-0.061	0.061	0	3.452	9.654	1.852	-0.061	-0.122	-0.122	-9.708	-0.559	-1.81	0.061	0	0	1.196	9.439	2.705	-0.061	-0.122	-0.061	1.184	9.811	-0.03	0	-0.061	0	1510068756
-9.278	-2.963	-2.031	0	-0.061	-0.061	2.698	-8.709	1.157	-0.061	0	0	3.547	9.659	1.818	-0.061	-0.183	-0.122	-9.7	-0.549	-1.826	0	0	0	1.236	9.471	2.696	-0.061	-0.122	-0.061	1.169	9.826	-0.038	0	-0.061	0	1510068756
-9.252	-2.973	-2.009	0.061	-0.061	-0.061	2.714	-8.72	1.162	-0.061	0	-0.061	3.547	9.659	1.818	0	-0.122	-0.183	-9.7	-0.538	-1.833	0.061	-0.061	0	1.213	9.512	2.73	-0.061	-0.122	-0.061	1.06	9.824	-0.028	-0.061	-0.061	0	1510068756
-9.251	-2.932	-2.003	0	0	-0.061	2.681	-8.704	1.163	-0.061	0	-0.061	3.588	9.713	1.858	0	-0.061	-0.122	-9.696	-0.511	-1.811	0	-0.061	0	1.148	9.46	2.712	-0.061	-0.122	-0.061	1.09	9.842	-0.029	0	-0.061	-0.061	1510068756
-9.215	-2.918	-2.017	0	0.061	-0.061	2.7	-8.714	1.163	-0.122	0	-0.061	3.588	9.688	1.876	0	-0.061	-0.061	-9.648	-0.51	-1.793	0	0	0	1.148	9.46	2.712	-0.061	-0.061	-0.061	1.144	9.822	-0.032	-0.061	-0.122	-0.061	1510068756
-9.317	-2.987	-2.05	0	-0.061	-0.061	2.698	-8.715	1.186	-0.122	0	-0.061	3.618	9.68	1.909	0	-0.122	-0.061	-9.67	-0.541	-1.82	0	0	0	1.157	9.457	2.683	-0.061	-0.061	-0.061	1.066	9.807	-0.033	-0.061	0	-0.061	1510068756
-9.295	-3	-2.007	0.061	-0.122	0	2.717	-8.726	1.151	-0.061	-0.061	-0.122	3.614	9.682	1.91	-0.061	-0.122	0	-9.679	-0.595	-1.805	0	0	0	1.193	9.412	2.682	-0.061	-0.122	-0.061	1.152	9.855	-0.024	0	0	-0.061	1510068756
-9.262	-2.908	-2.009	0.061	-0.061	0	2.705	-8.719	1.164	-0.061	0	-0.183	3.608	9.698	1.877	-0.061	-0.122	0	-9.691	-0.566	-1.811	0	-0.061	0	1.178	9.464	2.688	0	-0.061	-0.061	1.284	9.826	-0.011	-0.061	-0.061	0	1510068756
-9.296	-2.913	-1.999	0.061	-0.061	0	2.701	-8.775	1.199	-0.122	0.061	-0.061	3.608	9.698	1.877	-0.061	0	-0.061	-9.664	-0.557	-1.86	0.061	0	0	1.108	9.509	2.73	0	0	0	1.193	9.836	-0.002	-0.061	-0.122	0.061	1510068756
-9.264	-2.911	-1.97	0	0	0	2.708	-8.845	1.26	-0.122	0.122	0	3.545	9.745	1.878	-0.061	-0.061	-0.061	-9.713	-0.496	-1.853	0.061	0	0	1.108	9.509	2.73	0	-0.061	0	1.188	9.837	-0.043	-0.061	-0.061	0	1510068756
-9.227	-2.967	-1.963	0	0	-0.061	2.695	-8.827	1.311	0	0.061	-0.061	3.497	9.66	1.893	-0.061	-0.122	0	-9.679	-0.467	-1.852	0	-0.061	0	1.237	9.463	2.763	0	-0.122	0	1.117	9.869	0.005	-0.061	0.122	0	1510068756
-9.244	-2.96	-1.952	0	-0.061	0	2.699	-8.741	1.293	0.061	0	-0.061	3.497	9.66	1.893	-0.061	-0.122	0	-9.64	-0.443	-1.838	0	0	0	1.278	9.424	2.72	-0.061	-0.061	0	1.001	9.826	-0.002	-0.061	-0.061	-0.061	1510068756
-9.272	-2.938	-1.931	0	-0.061	0	2.683	-8.714	1.28	0.122	0	-0.061	3.5	9.631	1.904	0	0	0	-9.672	-0.476	-1.846	-0.061	0	0	1.208	9.434	2.698	-0.061	-0.061	0	1.144	9.811	0.043	-0.061	0	0	1510068756
-9.366	-2.881	-1.945	0	-0.061	0	2.704	-8.728	1.172	0.122	-0.122	-0.061	3.468	9.68	1.867	-0.061	0	-0.061	-9.69	-0.51	-1.857	-0.061	-0.061	0	1.129	9.438	2.722	-0.061	0	0	1.245	9.784	0.028	-0.061	0	0	1510068756
-9.313	-2.888	-1.945	-0.061	0	-0.061	2.754	-8.698	1.08	0.061	-0.061	-0.061	3.468	9.68	1.867	-0.061	-0.061	-0.061	-9.689	-0.518	-1.876	0	0	0	1.129	9.438	2.722	0	0	0	1.235	9.859	0.045	-0.061	0	0	1510068756
-9.305	-2.961	-1.945	0	-0.061	-0.061	2.779	-8.716	1.043	0	0	-0.061	3.516	9.727	1.86	-0.061	-0.122	-0.061	-9.68	-0.508	-1.887	0	0.061	0	1.177	9.509	2.741	0	-0.061	0	1.148	9.875	0.011	-0.061	-0.061	0	1510068756
-9.264	-2.97	-1.943	0	-0.061	0	2.795	-8.739	1.064	-0.061	0	-0.061	3.514	9.621	1.872	-0.061	-0.061	-0.061	-9.698	-0.487	-1.904	0	0	0	1.279	9.446	2.726	-0.061	-0.122	0	1.2	9.842	0.043	-0.061	0	-0.061	1510068756
-9.215	-2.964	-1.896	0	0	-0.061	2.777	-8.677	1.092	-0.061	0	-0.122	3.514	9.621	1.872	-0.061	-0.061	-0.061	-9.677	-0.465	-1.891	0	-0.061	-0.061	1.294	9.393	2.719	-0.061	-0.061	-0.061	1.186	9.836	0.071	0	0	0	1510068756
-9.264	-2.95	-1.92	0.061	0	0	2.748	-8.66	1.16	0	0	-0.061	3.527	9.593	1.881	0	-0.061	-0.122	-9.672	-0.437	-1.867	-0.061	-0.061	-0.061	1.291	9.428	2.72	-0.061	-0.061	0	1.138	9.799	0.03	-0.122	-0.061	0	1510068756
-9.294	-2.944	-1.945	-0.061	0	-0.061	2.7	-8.661	1.183	0	-0.061	-0.061	3.551	9.629	1.861	0	0	-0.061	-9.702	-0.45	-1.885	-0.061	-0.122	0	1.274	9.464	2.773	-0.061	0	-0.061	1.163	9.819	0.09	-0.061	-0.061	0	1510068756
-9.299	-2.913	-1.964	-0.061	0	-0.061	2.723	-8.636	1.134	-0.061	0	-0.061	3.608	9.674	1.865	0.061	0.061	-0.061	-9.692	-0.467	-1.882	-0.061	-0.061	0	1.196	9.488	2.714	-0.061	0.061	-0.061	1.132	9.825	0.047	0	-0.122	0	1510068756
-9.289	-2.919	-1.94	-0.061	0.061	-0.061	2.69	-8.67	1.083	-0.061	-0.061	0	3.602	9.717	1.865	0.061	0.061	-0.061	-9.705	-0.493	-1.899	-0.061	-0.122	0	1.189	9.455	2.684	-0.061	0.061	-0.061	1.16	9.847	0.029	-0.061	-0.061	-0.061	1510068756
-9.29	-2.897	-1.976	0	-0.061	-0.061	2.757	-8.69	1.108	-0.122	0	0	3.543	9.662	1.87	0	0	-0.061	-9.644	-0.554	-1.893	-0.061	-0.122	0	1.225	9.41	2.676	-0.061	0	-0.061	1.188	9.838	0.059	-0.061	-0.122	-0.061	1510068756
-9.324	-2.884	-2.004	0	-0.061	0	2.773	-8.642	1.162	-0.122	0	-0.061	3.524	9.6	1.875	0	0	-0.061	-9.665	-0.592	-1.833	-0.061	-0.122	0	1.226	9.444	2.667	-0.061	0	-0.061	1.231	9.8	-0.005	0	-0.061	-0.061	1510068756
-9.357	-2.875	-2.044	0	-0.061	0	2.741	-8.675	1.196	-0.183	0	-0.061	3.558	9.667	1.872	0	0.122	-0.122	-9.682	-0.573	-1.846	-0.061	-0.183	0.061	1.16	9.591	2.716	-0.122	0.122	0	1.316	9.792	0.007	0	-0.122	0	1510068757
-9.294	-2.865	-1.962	-0.061	-0.061	0	2.713	-8.794	1.294	-0.122	0.061	-0.061	3.528	9.819	1.865	0	0.061	-0.122	-9.733	-0.585	-1.907	-0.061	-0.183	0	1.116	9.642	2.732	-0.061	0.122	-0.061	1.37	9.841	0.029	-0.061	-0.061	0	1510068757
-9.26	-2.871	-1.957	-0.061	0	-0.061	2.723	-8.812	1.36	-0.122	0.061	-0.061	3.536	9.853	1.859	0	-0.061	-0.061	-9.751	-0.498	-1.888	0	-0.244	0.061	1.116	9.642	2.732	-0.122	-0.061	-0.061	1.25	9.867	0	-0.183	0	0	1510068757
-9.247	-2.923	-1.952	-0.061	0	-0.122	2.789	-8.771	1.436	-0.061	0	-0.061	3.558	9.78	1.888	0	0.122	-0.122	-9.707	-0.461	-1.815	-0.061	-0.244	0.061	1.334	9.496	2.74	-0.183	0	-0.061	1.067	9.85	0.024	-0.061	0	-0.061	1510068757
-9.226	-2.946	-1.962	0	0	-0.061	2.827	-8.683	1.453	-0.061	0.122	0	3.519	9.688	1.95	0	0.183	-0.183	-9.738	-0.464	-1.775	-0.061	-0.305	0.061	1.262	9.417	2.705	-0.183	0.122	0	1.026	9.848	0.028	-0.061	-0.122	-0.061	1510068757
-9.268	-2.9	-2.018	0	0	-0.122	2.814	-8.702	1.421	0	0.061	-0.061	3.524	9.661	1.991	-0.061	0.122	-0.244	-9.722	-0.432	-1.696	-0.122	-0.366	0.061	1.217	9.394	2.729	-0.122	0.183	-0.061	1.2	9.786	0.055	-0.061	-0.061	-0.061	1510068757
-9.354	-2.925	-2.084	0	-0.122	-0.183	2.832	-8.692	1.323	0	0.061	-0.061	3.557	9.637	1.983	-0.122	0.061	-0.244	-9.735	-0.467	-1.69	-0.122	-0.366	0.061	1.183	9.388	2.75	-0.122	0.183	-0.061	1.153	9.812	0.03	-0.122	0	-0.061	1510068757
-9.341	-2.999	-2.059	-0.061	-0.183	-0.183	2.881	-8.707	1.177	0.122	-0.061	-0.061	3.542	9.649	1.918	-0.122	0.122	-0.183	-9.812	-0.535	-1.633	-0.122	-0.305	0.061	1.117	9.434	2.778	-0.122	0.244	0	1.13	9.859	0.041	-0.061	-0.061	-0.061	1510068757
-9.324	-3.036	-1.909	-0.061	-0.122	-0.122	2.79	-8.787	0.989	0.061	-0.061	-0.183	3.499	9.709	1.812	-0.122	0.122	-0.183	-9.885	-0.45	-1.608	0	-0.366	0.061	1.117	9.434	2.778	-0.122	0.244	0	1.187	9.891	0.038	0	0	-0.061	1510068757
-9.239	-2.97	-1.855	-0.061	-0.061	-0.183	2.754	-8.841	0.927	-0.061	0	-0.122	3.491	9.753	1.753	-0.122	0.122	-0.183	-9.726	-0.406	-1.503	0	-0.366	0.061	0.925	9.418	2.962	-0.061	0.244	-0.061	1.278	9.868	0.098	-0.061	0	-0.061	1510068757
-9.211	-2.966	-1.805	-0.061	-0.061	-0.183	2.751	-8.735	0.969	-0.122	0.122	-0.061	3.469	9.677	1.684	-0.061	0.122	-0.061	-9.662	-0.325	-1.409	0.061	-0.305	0	0.843	9.316	2.969	0	0.244	-0.061	1.108	9.855	0.115	-0.061	-0.061	-0.061	1510068757
-9.159	-3.064	-1.855	-0.061	-0.061	-0.183	2.719	-8.686	1.046	-0.122	0.122	-0.061	3.304	9.618	1.683	0	0.122	0	-9.661	-0.251	-1.334	0	-0.244	0.061	0.878	9.287	2.993	-0.122	0.183	-0.061	1.02	9.839	0.073	0	0	-0.122	1510068757
-9.257	-3.118	-1.853	0.061	-0.122	-0.122	2.719	-8.686	1.046	-0.122	0.183	-0.061	3.145	9.613	1.714	0	0	0.061	-9.66	-0.224	-1.267	0	-0.244	0.061	0.894	9.329	3.053	0	0.122	-0.122	1.074	9.769	0.087	-0.061	-0.061	-0.122	1510068757
-9.31	-3.057	-1.806	0.061	-0.061	-0.061	2.719	-8.686	1.046	-0.122	0.183	-0.061	3.088	9.658	1.788	0.061	0	0	-9.7	-0.287	-1.268	-0.061	-0.122	0	0.894	9.329	3.053	0	0.122	-0.122	1.28	9.78	0.145	-0.061	-0.061	-0.061	1510068757
-9.313	-3.048	-1.796	-0.061	0	-0.122	2.688	-8.809	1.001	0	0	0	3.049	9.788	1.838	0.061	0.061	0	-9.734	-0.3	-1.273	0	-0.122	0	0.773	9.489	3.071	0	0.061	-0.061	1.391	9.802	0.087	-0.122	-0.061	0	1510068757
-9.259	-3.095	-1.781	0	-0.061	-0.061	2.75	-8.87	0.944	-0.061	0.061	0.061	3.037	9.89	1.94	0	-0.061	-0.061	-9.784	-0.262	-1.287	0.061	-0.122	-0.061	0.803	9.441	3.082	-0.061	-0.061	-0.061	1.159	9.874	0.09	-0.061	0.061	0	1510068757
-9.228	-3.101	-1.775	0	-0.061	-0.061	2.75	-8.814	0.975	-0.122	0.061	0.061	3.007	9.822	1.971	-0.061	-0.122	-0.061	-9.719	-0.219	-1.242	0.061	-0.122	-0.061	0.849	9.371	3.059	0	-0.122	-0.122	1.077	9.873	0.145	-0.122	0	-0.122	1510068757
-9.231	-3.164	-1.737	0	0	-0.061	2.822	-8.714	1.089	-0.061	0.122	0.122	3.006	9.75	1.991	-0.061	-0.244	-0.061	-9.734	-0.225	-1.249	0.061	0	-0.061	0.921	9.362	3.065	0	-0.183	-0.061	1.133	9.824	0.159	-0.061	-0.122	-0.061	1510068757
-9.25	-3.168	-1.75	0	-0.061	-0.061	2.795	-8.707	1.092	-0.061	0.061	0.061	3.067	9.734	2.003	-0.061	-0.122	-0.183	-9.788	-0.223	-1.254	0.061	-0.122	-0.061	0.993	9.345	3.051	-0.122	-0.183	-0.061	1.153	9.818	0.17	-0.061	0	-0.061	1510068757
-9.186	-3.168	-1.719	0	-0.061	-0.061	2.82	-8.705	1.069	-0.061	0.061	0.061	3.049	9.688	1.993	-0.122	-0.061	-0.244	-9.701	-0.183	-1.183	0	0	-0.061	0.993	9.345	3.051	-0.061	-0.122	-0.122	1.103	9.848	0.207	-0.061	0	-0.061	1510068757
-9.209	-3.129	-1.715	0	-0.061	-0.061	2.868	-8.635	1.025	0	0.122	0.061	3.06	9.618	1.906	-0.183	-0.122	-0.244	-9.698	-0.244	-1.196	0	0.061	-0.061	0.825	9.311	3.012	0	-0.061	-0.061	1.055	9.801	0.214	-0.061	-0.122	-0.061	1510068757
-9.154	-3.064	-1.699	0	0.122	-0.061	2.811	-8.649	0.939	0	0	0	3.125	9.688	1.846	-0.122	-0.244	-0.183	-9.744	-0.23	-1.256	0.061	0	-0.061	0.896	9.502	3.011	0	-0.122	-0.061	1.133	9.796	0.207	-0.061	-0.061	-0.061	1510068757
-8.984	-2.893	-1.657	-0.183	0.732	-0.061	2.784	-8.72	0.878	-0.061	-0.061	-0.061	3.25	9.802	1.767	-0.061	-0.122	-0.122	-9.694	-0.187	-1.275	-0.061	0.061	-0.061	0.896	9.502	3.011	0	-0.122	-0.061	1.058	9.795	0.217	-0.122	0	-0.061	1510068757
-8.995	-2.741	-2.086	-0.244	0.732	-0.244	2.853	-8.741	0.941	-0.061	0.061	-0.061	3.336	9.807	1.805	0	-0.061	-0.122	-9.582	-0.171	-1.358	-0.183	0	-0.122	1.022	9.369	2.84	0	-0.122	-0.061	0.696	9.812	0.135	-0.183	0	-0.183	1510068757
-9.037	-2.768	-2.322	-0.244	0.549	-0.305	2.762	-8.576	1.06	0	-0.061	-0.305	3.324	9.576	1.976	0	-0.061	-0.061	-9.641	-0.34	-1.425	-0.366	0.122	-0.122	1.23	9.207	2.597	-0.061	-0.183	-0.061	0.738	9.787	0.066	-0.122	-0.122	-0.427	1510068757
-9.356	-2.742	-2.854	-0.366	0.122	-0.366	2.589	-8.402	1.064	0.061	-0.305	-0.488	3.302	9.41	2.035	-0.122	-0.061	-0.122	-9.92	-0.536	-1.714	-0.488	0.122	-0.122	1.23	9.207	2.597	-0.122	-0.122	-0.122	1.122	9.79	0.099	-0.244	-0.122	-0.488	1510068758
-9.415	-2.773	-2.823	-0.549	-0.427	-0.488	2.394	-8.525	0.953	0.061	-0.305	-0.488	3.185	9.489	1.998	-0.183	0	-0.305	-10.076	-0.706	-1.995	-0.549	-0.305	-0.061	1.881	9.694	2.239	-0.183	0	-0.244	1.731	9.758	-0.183	-0.244	0	-0.305	1510068758
-9.302	-2.596	-2.68	-0.732	-0.305	-0.61	2.292	-8.654	0.879	-0.244	-0.732	-0.488	3.121	9.625	1.936	-0.122	-0.305	-0.671	-10.037	-0.845	-2.146	-0.549	-0.61	-0.122	1.913	9.89	2.144	-0.183	0.061	-0.488	2.237	9.801	-0.028	-0.183	0.61	0	1510068758
-9.227	-2.712	-2.673	-1.404	-0.793	-0.916	2.277	-8.647	1.042	-0.549	-0.61	-0.305	3.262	9.783	2.065	-0.061	-0.488	-1.038	-9.847	-0.824	-2.111	-0.61	-0.793	0	1.913	9.89	2.144	-0.366	0.183	-0.732	2.176	9.898	0.031	-0.488	0.732	0.122	1510068758
-9.234	-3.126	-2.165	-1.16	-1.587	-0.732	2.3	-8.518	1.334	-0.732	-0.61	-0.122	3.405	9.703	2.145	0.061	-0.305	-1.282	-9.598	-0.952	-1.853	-0.549	-0.854	0.122	1.352	9.436	2.366	-0.366	0.244	-0.854	2.833	9.716	0.226	-0.427	0.427	0.427	1510068758
-8.989	-3.083	-1.391	-0.977	-1.77	-0.366	2.402	-8.156	1.644	-0.488	-2.197	0.305	3.278	9.524	2.387	-0.122	-0.061	-1.343	-9.386	-0.388	-1.336	-0.061	-0.61	0.305	0.918	9.167	2.775	-0.488	0.671	-0.732	4.002	9.323	0.4	-1.038	2.014	2.075	1510068758
-9.563	-3.199	-1.287	-0.671	-1.526	-0.183	2.402	-8.156	1.644	-0.488	-2.197	0.305	3.278	9.524	2.387	-0.122	-0.061	-1.343	-9.386	-0.388	-1.336	-0.061	-0.61	0.305	0.918	9.167	2.775	-0.488	0.671	-0.732	4.002	9.323	0.4	-1.038	2.014	2.075	1510068758
-9.928	-3.22	-0.889	0.122	-0.732	-0.244	3.36	-8.157	1.616	-0.305	-2.625	0.427	3.064	9.733	2.361	-0.183	-0.488	-1.038	-10.241	0.075	-1.469	-0.244	-0.671	0.427	0.554	9.138	3.38	-0.244	0.793	-0.61	3.299	9.947	0.012	-0.244	1.831	2.502	1510068758
-10.353	-3.076	-0.824	0.305	-0.732	-0.183	4.235	-8.603	1.257	0.061	-1.526	0.61	2.903	10.271	2.452	-0.122	-0.671	-0.732	-10.155	0.139	-1.507	-0.305	-0.61	0.366	0.494	9.647	3.821	-0.122	0.488	-0.61	3.584	10.563	0.193	0.732	0.549	2.991	1510068758
-9.969	-3.1	-0.792	0	-0.671	-0.366	4.505	-8.953	0.76	0.122	-1.526	0.61	2.755	10.41	2.655	0.061	-0.488	-0.427	-9.938	0.105	-1.581	-0.122	-0.61	0.366	0.691	9.964	4.118	-0.061	0.305	-0.549	3.003	10.911	1.267	0.122	0.488	3.235	1510068758
-9.283	-3.141	-0.617	0.122	-0.549	-0.244	4.701	-8.891	0.415	0	-1.77	0.305	2.516	10.068	2.891	0.244	0.061	-0.244	-9.765	0.026	-1.617	0.183	-0.488	0.244	0.629	9.629	3.982	-0.366	0.122	-0.366	2.728	10.302	1.107	0.244	1.221	2.747	1510068758
-8.947	-2.873	-0.532	0.305	-0.305	0	5.13	-8.601	0.285	-0.305	-1.16	0	2.035	9.672	2.962	0.183	0.122	-0.183	-9.442	0.268	-1.583	0.427	-0.244	0.183	0.459	9.069	3.832	-0.366	-0.061	-0.366	1.887	9.438	0.407	0.61	0.244	2.075	1510068758
-8.758	-2.401	-0.362	0.366	-0.183	-0.122	5.12	-8.179	0.353	-0.427	0.305	-0.122	1.601	9.21	2.839	-0.061	-0.671	-0.122	-9.381	0.476	-1.522	0.427	-0.366	0.122	0.435	8.635	3.748	-0.305	-0.366	-0.427	2.187	8.765	0.124	0.854	0.122	1.465	1510068758
-8.8	-2.107	-0.236	0.366	0.122	-0.061	4.512	-7.765	0.433	-0.61	0.854	-0.122	1.47	8.78	2.643	-0.061	-1.282	-0.244	-9.381	0.476	-1.522	0.427	-0.366	0.122	0.653	8.236	3.713	-0.122	-0.488	-0.61	3.039	8.394	0.284	0.793	1.038	1.16	1510068758
-8.915	-1.964	-0.258	0.366	0.183	0.122	4.052	-7.861	0.449	-0.549	0.793	0.061	1.732	8.792	2.565	0.122	-1.038	-0.427	-9.381	0.476	-1.522	0.427	-0.366	0.122	0.933	8.281	3.859	-0.061	-0.427	-0.671	3.058	7.936	0.068	0.977	0.549	1.038	1510068758
-8.987	-2.005	-0.389	0.244	0.366	0.122	3.996	-8.272	0.486	-0.305	0.916	0.366	1.957	9.05	2.573	0.366	-0.549	-0.61	-9.238	1.096	-1.516	0.305	-0.244	-0.305	0.847	8.518	4.006	0	-0.427	-0.61	4.093	7.826	0.624	1.221	0.122	0.916	1510068758
-9.307	-2.048	-0.257	0.061	0.244	-0.061	3.986	-8.817	0.605	0	0.916	0.488	2.18	9.153	2.675	0.549	-0.366	-0.61	-9.296	0.997	-1.652	0.122	0.061	-0.549	0.755	8.629	4.109	0.122	-0.793	-0.549	4.451	7.825	1.64	1.404	-0.305	0.916	1510068758
-9.958	-1.888	0.055	-0.122	-0.549	0	3.947	-9.257	0.683	0.183	0.793	0.305	2.388	9.087	2.781	0.671	-0.427	-0.488	-9.18	0.724	-1.721	0.122	0.183	-0.793	0.828	8.55	3.919	0.305	-1.099	-0.488	4.488	7.503	1.197	1.099	-1.404	0.732	1510068758
-10.247	-2.214	0.141	-0.244	-0.977	0.183	3.752	-9.302	0.7	0.427	0.549	0.122	2.805	8.971	2.927	0.549	-0.549	-0.244	-9.034	0.555	-1.775	0.244	0.366	-0.916	0.897	8.423	3.707	0.427	-1.221	-0.427	5.771	7.019	0.723	2.075	-1.038	-0.122	1510068758
-10.811	-3.037	0.689	-0.061	-0.427	0.061	3.533	-8.859	0.81	0.61	0.427	0.122	3.016	9.031	2.974	0.427	-0.916	0	-9.482	0.288	-1.799	0.305	0.793	-0.732	1.023	9.004	3.494	0.488	-1.221	-0.427	7.456	7.966	0.333	1.221	-0.183	-0.549	1510068758
-11.173	-2.932	0.544	1.526	-0.244	0.488	3.533	-8.859	0.81	0.61	0.427	0.122	3.144	9.658	2.921	0.305	-1.343	0.244	-10.953	0.091	-2.012	0.244	0.61	-0.671	1.023	9.004	3.494	0.61	-1.16	-0.366	6.919	8.827	0.804	0.366	-1.282	-0.61	1510068758
-10.814	-4.049	-0.986	0.366	0.793	0.122	3.256	-8.549	0.802	0.549	0.366	0.305	3.265	11.141	2.835	0.244	-1.465	0.366	-11.414	0.108	-1.692	0.122	0.183	-0.671	1.247	10.488	3.655	0.671	-1.038	-0.427	4.564	9.153	-2.144	0.366	-4.761	-0.671	1510068758
-10.341	-4.533	-0.407	0.488	0.793	0.122	3.157	-10.275	0.214	0.305	0.183	1.038	3.632	12.47	2.899	0.366	-0.977	0.366	-12.152	-0.859	-1.406	-0.061	0.793	-0.671	0.251	12.494	3.566	1.038	-0.916	-0.244	7.374	10.289	-0.575	-0.061	0.427	-1.221	1510068758
-9.284	-4.406	-1.391	0.916	1.709	0.122	2.804	-11.032	-0.051	0.488	-0.122	0.977	3.847	13.107	2.976	0.183	0.305	0.61	-11.342	-0.889	-0.561	0.366	-0.244	-0.549	0.251	12.494	3.566	0.488	-0.549	0.305	5.277	10.826	-0.571	-1.587	1.404	-1.648	1510068758
-8.385	-4.658	-2.417	0.671	2.563	0	2.627	-10.055	0.249	0.61	-0.427	0.854	3.324	12.239	2.451	-0.244	0.488	1.099	-10.31	-1.23	0.333	-0.244	-0.061	-0.488	-0.251	11.836	3.168	0.244	-0.366	0.549	-0.49	10.374	-0.853	-0.366	-1.16	-1.709	1510068758
-8.677	-4.188	-2.662	0.061	1.465	0.549	2.369	-8.704	0.578	0.549	-0.366	0.061	2.913	10.532	1.782	-0.549	0.122	1.404	-9.692	-2.027	0.583	0	0.305	-0.305	-0.89	9.268	1.926	-0.122	-0.244	0.977	1.089	10.18	-1.288	-0.305	-2.136	-2.502	1510068759
-8.882	-3.285	-2.559	-0.244	1.709	0.793	2.012	-8.404	0.914	0.549	-0.366	0.061	3.034	9.954	1.263	-0.854	0.671	1.099	-9.165	-1.767	0.254	0.122	0.549	0	-0.89	9.268	1.926	-0.061	0.732	1.404	2.327	9.842	-1.168	-0.732	-0.549	-2.075	1510068759
-8.906	-2.499	-2.567	-0.122	1.282	0.549	1.766	-8.655	1.371	0.305	-0.488	-0.549	2.932	10.16	0.679	-1.16	0.977	0.854	-9.043	-1.334	-0.379	-0.183	0.488	-0.061	-0.809	9.593	1.952	0.122	1.16	1.526	1.26	9.332	-1.769	-0.427	-1.099	-2.38	1510068759
-8.174	-2.318	-2.212	-0.671	1.282	0.183	1.296	-8.515	1.408	0.549	0.61	-0.977	2.834	9.654	0.294	-1.099	0	1.038	-8.697	-1.36	-0.853	-0.305	0.488	0.061	0.049	8.867	1.585	0.427	0.366	1.221	1.699	9.42	-1.776	-0.244	-1.221	-2.625	1510068759
-8.488	-2.361	-2.616	-0.671	0.732	-0.122	0.847	-7.793	1.235	0.488	0.061	-1.038	3.096	8.832	0.313	-0.671	-0.671	1.404	-8.664	-1.276	-1.052	-0.427	0.427	0.183	0.049	8.867	1.585	0.305	-0.122	0.854	2.385	9.11	-1.181	-0.305	0.305	-2.625	1510068759
-8.425	-2.455	-2.854	-0.366	0.244	-0.122	0.842	-7.264	1.089	0.183	0.122	-0.977	3.464	8.503	0.574	-0.366	0.061	1.221	-8.857	-1.31	-1.414	-0.488	0.122	0.427	0.927	8.64	1.68	0	0.305	0.61	2.403	9.324	-0.502	-0.183	0.977	-2.441	1510068759
-8.423	-2.338	-3.187	-0.549	0	-0.061	0.974	-7.431	0.841	-0.061	-0.061	-0.916	3.616	8.604	0.912	-0.122	1.221	0.732	-8.782	-1.462	-1.648	-0.549	0.122	0.427	1.469	9.02	1.494	-0.183	0.854	0.488	1.641	9.24	-0.512	-0.427	0.305	-2.38	1510068759
-8.551	-2.055	-2.939	-0.305	-0.488	-0.061	1.214	-7.578	0.671	0	-0.183	-0.61	3.559	8.647	1.159	0	1.587	0.305	-8.626	-1.549	-1.786	-0.61	-0.122	0.366	1.469	9.02	1.494	-0.366	1.038	0.488	1.701	9.088	-0.804	-0.183	0.122	-1.892	1510068759
-8.679	-1.662	-2.373	0.122	-0.671	0.061	1.607	-7.372	0.882	-0.244	-0.854	-0.488	3.609	8.494	1.476	0	1.648	0.061	-8.04	-1.826	-1.846	-0.366	-0.244	0.427	1.174	8.837	1.547	-0.427	0.916	0.427	1.548	9.043	-0.77	-0.366	-0.366	-1.648	1510068759
-8.386	-1.194	-2.504	0.244	-0.183	0.061	2.168	-6.997	1.116	-0.61	-0.732	-0.305	3.653	8.563	1.894	-0.122	1.465	-0.122	-8.138	-1.966	-1.899	-0.305	0.916	0.488	0.51	8.788	1.419	-0.488	0.549	0.488	1.584	8.911	-0.603	-0.366	0.061	-1.709	1510068759
-8.224	-0.628	-2.763	-0.427	0.427	-0.061	2.662	-7.315	1.47	-0.61	-0.732	-0.305	3.639	8.942	2.177	-0.427	1.099	-0.183	-8.814	-1.079	-2.294	0.061	0.549	0.549	0.51	8.788	1.419	-0.61	0.305	0.61	1.623	8.893	-0.684	-0.549	0.671	-1.892	1510068759
-9.089	-1.45	-3.533	-1.77	0.061	-0.366	3.322	-7.539	2.03	-0.854	-1.221	-0.061	3.461	9.312	2.206	-0.61	0.122	-0.305	-9.367	-0.407	-2.394	-0.366	1.099	0.916	1.136	9.317	1.824	-0.61	-0.305	0.305	0.913	8.906	-0.648	-0.793	0.244	-1.831	1510068759
-10.871	-2.779	-4.494	-2.38	-0.61	-0.061	3.322	-7.539	2.03	-0.854	-1.221	-0.061	3.511	9.794	2.2	-0.488	-0.488	-0.549	-12.245	-0.056	-2.963	-0.366	1.099	0.916	2.218	9.93	2.334	-0.488	-0.61	-0.061	0.172	9.833	-0.774	-0.977	-0.854	-1.709	1510068759
-12.27	-3.815	-4.579	-2.014	-1.282	0	4.113	-10.378	1.781	-0.732	-0.305	0.061	3.639	11.194	2.303	-0.061	-0.244	-1.343	-13.181	0.568	-2.225	-0.61	0	0.427	3.387	11.513	2.946	-0.916	-0.061	-0.305	2.366	10.794	-0.453	-1.099	-0.305	-1.221	1510068759
-11.415	-6.014	-3.56	-1.038	-2.747	0.122	4.283	-12.809	1.146	0.305	-1.099	0.366	3.883	11.969	2.524	0.427	0.793	-1.892	-12.884	-0.488	-1.62	-1.221	-1.648	0.122	3.106	12.155	3.852	-0.244	0.671	-0.61	4.359	11.88	0.476	-1.892	-0.061	0.671	1510068759
-10.101	-6.004	-1.757	0.549	-3.967	0.366	4.484	-13.18	0.408	0.793	-1.465	-0.488	3.86	11.506	2.45	0.488	1.526	-1.404	-11.565	-1.164	-0.279	-0.244	-0.549	-0.244	-1.696	9.588	4.358	-0.427	1.282	-0.427	5.651	12.644	1.495	-2.258	0.916	3.113	1510068759
-9.725	-4.127	-0.618	0.183	-1.404	0.549	4.588	-11.609	0.404	0.427	0.061	-1.648	2.991	10.878	2.031	-0.183	0.793	0	-10.915	0.225	0.207	0.366	-1.099	-0.305	-1.696	9.588	4.358	-0.366	1.526	-0.244	3.255	11.868	-0.072	-1.465	1.099	5.066	1510068759
-9.637	-4.179	-1.84	-0.183	-0.854	-0.366	3.872	-10.039	0.368	0.122	2.075	-2.014	1.687	10.491	1.535	-0.977	-1.404	1.099	-9.89	0.947	0.591	-0.183	-0.488	-0.061	-2.385	9.042	5.002	0.183	1.16	-0.488	0.227	12.603	-0.463	-0.427	-0.183	4.517	1510068759
-8.069	-4.12	-1.64	-0.732	-0.854	-0.916	2.616	-9.229	0.065	0.549	1.892	-1.831	1.02	10.32	1.541	-0.854	-2.502	1.465	-9.692	0.409	0.13	-0.122	-0.549	-0.427	-0.812	9.015	4.325	0.305	0	-0.244	-1.205	13.138	-0.084	-0.183	-0.122	4.7	1510068759
-8.215	-3.909	-1.211	-0.671	-0.916	-0.183	1.849	-8.637	-0.562	0.549	1.892	-1.831	1.101	9.802	1.926	-0.305	-1.465	0.977	-9.428	0.725	0.092	-0.122	-0.549	-0.427	-0.812	9.015	4.325	0.427	-0.305	-0.061	-0.824	11.224	-0.213	0.549	-0.793	4.7	1510068759
-8.064	-4.243	-0.67	0	-0.61	0.183	2.062	-7.989	-0.949	1.099	-1.526	-1.221	1.158	9.149	2.007	0.183	0.305	0.366	-8.934	0.347	-0.068	0.061	-0.427	-0.244	0.124	8.691	4.28	0.183	0.488	-0.122	-0.629	10.324	0.794	1.404	0.977	4.578	1510068759
-7.624	-3.565	-0.161	0.732	-0.366	-0.122	2.405	-7.588	-1.04	0.732	-1.526	-0.977	1.022	8.67	1.985	0.488	0.854	0.061	-8.868	0.244	-0.354	0.244	-0.427	-0.488	-0.518	7.781	3.698	0	0.427	-0.061	-0.689	9.506	1.218	2.136	3.235	3.601	1510068759
-7.418	-2.632	-0.257	0.977	0.183	-0.183	2.405	-7.588	-1.04	0.732	-1.526	-0.977	1.034	8.49	1.943	0.549	0.427	-0.122	-8.912	0.546	-0.429	0.244	-0.427	-0.488	-0.518	7.781	3.698	0.122	0	-0.183	-2.584	8.445	-0.221	2.441	0.488	2.747	1510068759
-7.897	-2.501	-0.368	0.427	1.465	-0.061	2.834	-7.234	-0.864	0.061	0.183	-0.244	1.23	8.434	1.863	0.549	-0.366	-0.305	-8.777	0.577	-0.512	0.183	-0.61	-0.549	-0.171	7.806	3.732	0.305	-0.061	-0.488	-2.597	7.82	0.549	2.502	-0.793	1.587	1510068759
-9.043	-2.352	-0.51	0.305	1.038	0.305	2.7	-7.436	-0.733	-0.183	0.061	0.366	1.785	8.679	1.896	0.671	-0.366	-0.488	-8.836	0.796	-0.69	0.183	-0.122	-0.61	-0.111	8.403	3.884	0.427	0	-0.549	-0.638	8.075	0.934	1.465	-2.991	-0.244	1510068759
-9.442	-1.969	-0.786	0.427	1.16	0.061	3.031	-7.915	-0.346	-0.427	0.061	1.038	2.231	8.998	1.985	0.854	-0.061	-0.488	-9.082	1.031	-0.551	-0.061	-0.671	-0.671	-0.111	8.403	3.884	0.549	-0.305	-0.488	2.217	8.235	0.817	1.404	-1.404	-1.099	1510068760
-9.422	-2.009	-1.017	-0.488	0.549	0.122	3.436	-8.202	-0.086	-0.305	0.549	1.404	2.597	8.766	2.139	1.038	0.122	-0.366	-8.831	0.758	-0.414	-0.305	-0.244	-0.916	0.362	8.358	3.863	0.732	-0.549	-0.549	5.034	8.648	-1.286	2.258	-0.61	-0.732	1510068760
-10.086	-3.461	-0.87	-0.122	0.244	0.244	3.64	-8.674	0.251	-0.305	0.549	1.404	3.046	8.914	2.426	1.221	0.61	-0.305	-9.488	0.432	-0.371	-0.305	-0.244	-0.916	0.429	8.372	3.854	0.671	-0.305	-0.366	7.043	9.006	0.132	-0.427	0.366	-0.366	1510068760
-9.644	-3.066	-1.455	0	2.38	0.183	3.811	-9.666	0.555	0.183	0.366	1.282	3.338	10.134	2.678	1.099	1.16	-0.183	-9.884	-0.14	-0.438	-0.244	0	-1.16	0.068	9.335	3.498	0.488	-0.305	0.061	2.667	8.948	-1.906	-0.854	-1.709	-1.77	1510068760
-10.563	-4.512	-2.693	-0.061	-0.916	-0.854	3.754	-9.946	0.883	0.793	0.061	0.793	3.226	10.735	2.571	0.793	0.427	0.122	-10.715	-0.697	-0.279	-0.916	0.488	-1.038	0.153	10.07	3.204	0.916	-0.488	0.122	5.832	8.301	0.09	1.709	2.441	-2.197	1510068760
-10.421	-4.613	-2.682	-1.16	0.427	-1.038	3.548	-9.646	1.098	0.977	-0.916	0.183	3.5	10.93	2.281	0.305	-0.488	0.366	-11.498	-2.184	0.127	-0.793	0.122	-1.16	-0.069	11.012	1.881	0.793	-0.488	0.183	6.446	11.751	1.281	-1.77	0.366	-0.854	1510068760
-8.725	-4.35	-3.29	-1.038	0.854	-0.549	3.594	-9.673	1.157	0.977	-1.343	-0.305	3.725	11.596	1.895	-0.183	-0.366	0.305	-10.73	-2.412	0.39	-0.366	-0.854	-0.61	-0.069	11.012	1.881	0.427	0.488	0.366	3.165	11.214	-0.105	-0.488	1.465	-0.427	1510068760
-8.53	-4.588	-3.606	-1.16	0.732	-0.305	3.752	-9.341	1.33	0.854	-0.732	-0.732	3.773	11.929	1.172	-0.671	0.122	0.244	-10.305	-2.652	0.397	-0.366	-0.854	-0.61	-0.304	11.654	1.731	0.488	1.282	0.305	0.642	10.05	-1.058	-0.549	-0.122	-0.61	1510068760
-8.746	-3.692	-3.655	-0.61	0.854	-0.427	3.831	-8.933	1.663	0.854	-0.732	-0.732	3.579	11.437	0.272	-0.854	0.366	0.427	-10.125	-2.223	0.108	-0.732	0.183	-0.488	-1.113	11.323	1.613	0.183	1.404	0.488	0.849	10.063	-0.965	-0.854	-0.427	-0.916	1510068760
-8.579	-3.671	-3.754	-0.732	0.732	-0.854	3.34	-9.081	1.706	0.488	0.549	-1.221	3.442	10.783	-0.106	-0.549	0	0.61	-9.373	-2.541	0.193	-0.977	0	-0.183	-1.209	10.868	1.64	0.244	0.549	0.488	0.867	9.891	-1.26	-0.244	-0.244	-0.977	1510068760
-8.208	-4.042	-3.628	-0.366	0.916	-0.549	3.34	-9.081	1.706	0.671	1.709	-1.465	3.38	9.961	-0.231	-0.183	-0.061	0.854	-9.132	-3.005	0.118	-0.671	0.183	-0.183	-0.997	10.159	1.66	0.183	0.183	0.427	0.665	9.993	-1.315	-0.122	-0.427	-1.404	1510068760
-8.238	-4.041	-3.607	-0.183	0.488	-0.305	1.973	-7.856	1.292	0.732	-1.038	-1.648	3.352	9.625	-0.181	-0.183	0.366	0.916	-9.069	-3.04	0.175	-0.671	0.183	-0.183	-1.059	9.563	1.25	-0.305	0.549	0.488	1.921	9.552	-0.767	-0.183	0.366	-1.343	1510068760
-8.236	-3.919	-3.734	0.183	-0.183	-0.366	2.352	-7.501	1.325	0.427	-0.793	-1.526	3.046	9.537	-0.311	-0.244	0.366	0.793	-9.013	-3.04	0.103	-0.183	0.061	0.061	-1.175	9.337	1.218	-0.122	0.61	0.366	1.682	9.526	-0.635	-0.305	0.183	-1.038	1510068760
-8.138	-3.903	-3.917	0.305	0.122	-0.366	2.817	-7.45	1.668	0.061	-0.122	-1.221	2.747	9.563	-0.432	-0.305	-0.305	0.671	-9.128	-3.004	0.016	-0.183	0.061	0.061	-1.342	9.412	1.245	0	0.427	0.183	1.567	9.417	-0.605	-0.183	-0.488	-1.038	1510068760
-8.587	-4.03	-3.847	0.549	-0.244	-0.244	3.342	-7.796	2.33	0	0.366	-1.343	2.868	9.807	-0.3	-0.183	-0.671	0.488	-9.228	-3.104	-0.002	0.244	-0.183	0.122	-1.353	9.636	1.34	0.183	0.183	0.122	1.766	9.481	-0.685	-0.244	-0.732	-0.793	1510068760
-8.979	-4.11	-3.668	0.732	-1.038	-0.061	4.262	-8.266	3.119	0.671	-0.122	-1.953	3.352	10.201	0.126	-0.061	-0.61	0.488	-9.179	-3.096	0.017	0.427	-0.122	0.305	-1.274	9.923	1.384	0.061	-0.122	0	2.109	9.556	-0.517	-0.366	0	-0.427	1510068760
-8.825	-4.151	-3.295	1.221	-1.221	0.122	5.88	-8.642	4.396	1.526	-0.488	-2.747	4.259	10.921	1.299	-0.366	-0.549	1.099	-9.304	-3.185	-0.078	0.427	0.793	0.427	-1.341	10.279	1.597	-0.305	-0.183	-0.061	1.391	9.726	-0.639	-0.183	-0.305	-0.488	1510068760
-8.494	-3.772	-3.479	1.099	-0.671	0.061	7.041	-8.533	5.717	2.136	0.305	-3.723	5.061	11.483	2.534	-1.282	-1.709	2.197	-9.238	-2.766	-0.205	0.427	0.793	0.427	-1.704	10.485	1.733	-0.61	-0.732	0	1.507	9.698	-0.787	0.061	0.061	-0.671	1510068760
-8.983	-3.74	-3.159	0.366	-1.465	0	7.638	-8.185	6.164	2.563	0.061	-4.639	6.334	11.867	4.38	-2.258	-2.747	3.357	-9.941	-2.151	-0.28	1.038	0.916	0.732	-1.32	10.645	1.647	-0.854	-1.282	0.305	1.821	9.845	-0.327	-0.122	0.366	-0.366	1510068760
-9.116	-3.955	-2.344	0.366	-1.709	0.122	8.851	-7.728	6.814	2.686	0.916	-5.005	7.968	11.941	5.914	-3.357	-2.747	4.517	-9.719	-1.66	-0.347	1.282	0.305	0.854	-0.099	10.613	1.954	-1.526	-1.648	0.793	2.25	9.926	-0.285	-0.305	-0.244	0.061	1510068760
-8.795	-4.244	-1.823	0.427	-1.587	0.427	9.762	-7.043	7.028	2.686	0.916	-5.005	10.055	11.633	7.241	-3.845	-2.258	5.493	-9.199	-1.184	-0.456	1.16	0.549	0.732	1.227	10.485	2.744	-2.075	-1.343	1.648	2.602	9.768	-0.238	-0.793	-0.61	0.427	1510068760
-8.747	-3.901	-1.135	0.244	-1.709	0.854	10.848	-6.368	6.907	3.113	1.526	-5.493	12.011	11.033	7.946	-4.211	-0.549	6.958	-9.021	-0.608	-0.696	1.099	0.854	0.671	2.292	9.836	3.395	-2.93	-1.221	3.296	2.597	9.487	0.002	-0.244	-0.122	0.671	1510068760
-9.032	-3.388	-0.325	0.549	-1.099	1.038	12.299	-5.607	6.806	3.052	3.296	-5.737	12.627	10.302	7.337	-4.883	0.61	7.69	-9.616	0.467	-1.211	0.977	0.488	0.488	3.259	9.606	4.156	-4.761	-1.892	5.676	3.169	8.942	0.006	0.488	0.244	1.038	1510068760
-9.245	-3.304	-0.388	0.61	-0.305	0.671	12.462	-5.473	5.54	3.479	4.272	-5.371	12.214	8.988	6.123	-5.005	-0.366	7.935	-10.39	1.279	-1.827	0.61	-0.183	0.549	4.636	8.914	5.006	-4.089	-3.357	7.263	2.69	9.554	-0.574	0.854	0.671	1.404	1510068760
-9.183	-3.021	-0.611	1.038	1.038	0.244	11.767	-5.14	4.064	4.028	3.174	-4.517	12.317	7.488	4.212	-4.822	-0.732	7.874	-10.767	1.29	-2.071	0.244	-0.732	0.427	5.964	8.077	5.356	-2.075	-2.747	7.996	1.406	10.231	-0.282	0.488	0.793	0.671	1510068760
-9.098	-2.9	-0.937	-0.122	1.16	-0.122	10.641	-3.937	3.322	3.967	1.221	-3.784	12.017	5.932	2.908	-4.089	0	7.629	-10.129	1.095	-2.015	-0.122	-1.282	0.061	6.785	7.299	5.315	-0.793	-1.892	8.362	-0.282	10.579	0.559	-0.427	1.343	-0.244	1510068761
-8.99	-3.468	-0.78	-0.305	1.526	-0.122	9.493	-2.735	3.097	3.662	1.221	-3.174	11.105	4.809	2.448	-3.235	0.671	6.592	-9.893	0.723	-1.555	-0.366	-1.16	0.061	7.601	6.345	4.893	-0.122	-0.488	8.789	-3.689	10.243	0.823	-0.549	-0.671	-1.404	1510068761
-9.726	-3.528	-0.824	0.61	0.488	0.244	8.251	-1.907	2.527	3.479	1.282	-2.38	8.763	4.145	1.538	-2.747	-0.671	5.188	-9.969	0.335	-1.168	-0.671	-1.343	0.122	8.624	6.151	4.394	1.038	2.319	7.874	0.837	9.897	1.349	0.183	-1.465	-1.648	1510068761
-9.305	-2.775	-1.264	0.916	1.16	0.244	7.05	-1.151	2.277	3.357	2.258	-1.526	7.314	3.592	0.943	-2.319	-0.244	3.784	-10.28	-0.301	-0.872	-0.732	-1.831	0.183	8.222	5.937	4.368	1.282	3.906	6.897	1.832	9.902	-0.482	0.549	-2.747	-1.282	1510068761
-9.111	-2.202	-1.654	0.122	1.465	0	5.481	-0.185	2.113	2.563	0.732	-1.038	5.908	2.643	0.735	-1.892	1.282	2.441	-10.032	-0.63	-0.39	-0.732	-1.038	0.305	6.898	5.292	4.508	0.732	4.15	5.554	4.631	9.758	-0.645	0.61	-0.549	-0.793	1510068761
-9.312	-2.436	-2.088	-0.732	0.916	0	4.819	-0.004	1.993	1.709	-0.427	-0.732	4.475	1.836	1.026	-1.465	1.709	0.916	-9.895	-0.709	-0.281	-0.61	-0.977	0.366	5.969	4.301	4.955	0.061	4.395	4.395	4.124	9.499	0.05	-0.488	0.916	-0.427	1510068761
-9.558	-3.006	-2.39	-0.549	0.305	-0.061	4.855	0.111	2.576	1.099	-0.061	-0.549	3.956	1.756	1.349	-1.343	2.136	-0.122	-9.615	-0.407	-0.057	-0.61	-0.366	0.427	5.313	3.691	4.662	-0.244	4.211	3.479	1.871	9.39	-0.249	0.122	0.244	-0.732	1510068761
-9.276	-3.378	-2.397	-0.427	0.122	0.061	4.256	0.47	3.089	1.099	-0.061	-0.549	4.301	1.111	2.384	-0.916	2.93	-0.916	-9.532	-0.597	0.022	-0.61	-0.366	0.427	4.32	2.907	5.108	0.061	2.808	2.747	1.509	9.765	0.016	0.244	0.122	-0.671	1510068761
-8.897	-3.277	-2.232	-0.122	-0.061	0.183	4.165	0.851	4.104	0.244	-0.854	-0.427	4.638	0.132	3.199	-0.183	2.563	-1.282	-9.86	-0.786	-0.06	-0.427	-0.305	0.244	4.572	1.869	5.813	0.061	1.831	1.892	1.883	9.759	0.116	-0.061	-0.122	-0.549	1510068761
-8.836	-2.957	-2.411	-0.183	0.549	0	4.73	1.274	4.901	-0.488	-0.61	0.061	5.278	-0.25	4.396	0.305	2.319	-1.221	-10.019	-0.587	0.03	-0.244	-0.305	0.122	5.252	1.651	6.55	-0.061	1.404	1.16	1.945	9.628	-0.083	0.122	0.061	-0.122	1510068761
-9.116	-3.126	-2.568	-0.244	0.427	-0.061	4.908	1.591	5.514	-1.282	0.488	0.793	6.211	-0.347	5.599	0.61	2.197	-1.404	-9.914	-0.418	0.036	-0.122	-0.305	0	5.788	1.665	6.876	0.183	1.648	0.366	1.342	9.781	-0.331	-0.305	-0.061	-0.122	1510068761
-9.026	-3.165	-2.634	-0.061	0.305	0	5.495	1.28	6.01	-1.77	1.465	1.16	7.066	-0.275	6.322	1.221	0.671	-1.16	-9.861	-0.343	0.042	-0.122	-0.305	0	5.507	1.583	7.362	0.122	1.16	0.122	1.156	9.794	-0.347	-0.122	-0.061	-0.183	1510068761
-8.951	-3.112	-2.638	-0.183	0.122	-0.122	5.754	0.829	6.688	-1.831	0.244	0.671	7.952	0.208	6.888	1.404	-0.488	-0.549	-9.67	-0.305	0.148	-0.183	-0.427	-0.061	5.434	1.729	7.5	-0.366	0.732	0	0.874	9.804	-0.343	0.061	0.122	-0.122	1510068761
-9.129	-3.101	-2.583	0.061	0	-0.122	6.403	0.823	6.875	-1.282	0.244	0.549	8.671	0.311	6.809	1.038	-0.183	-0.366	-9.567	-0.389	0.193	-0.244	-0.244	-0.183	5.492	1.567	7.379	-0.183	0.61	-0.122	0.988	9.778	-0.106	0	-0.122	-0.244	1510068761
-9.05	-3.01	-2.509	0.061	0.183	-0.122	6.478	0.797	6.98	-0.916	0.793	0.793	8.552	0.412	6.158	1.099	-0.122	-0.244	-9.624	-0.494	0.226	-0.244	-0.244	-0.183	5.631	1.793	7.318	0	0.488	0.061	1.202	9.868	-0.268	-0.061	-0.061	-0.061	1510068761
-9.091	-3.053	-2.545	0.122	0.061	-0.061	6.906	0.45	6.834	-0.793	0.793	0.732	8.71	0.327	5.883	1.221	-0.732	0.061	-9.569	-0.428	0.261	0	-0.183	-0.183	5.571	1.699	7.441	-0.122	0.305	0.122	1.209	9.771	-0.175	0	-0.061	-0.061	1510068761
-9.152	-3.012	-2.505	0.183	-0.122	0	7.138	0.42	6.447	-0.793	0.793	0.732	8.787	0.354	5.696	1.282	-0.61	0.305	-9.52	-0.305	0.258	0	-0.183	-0.183	5.79	1.547	7.401	0.183	0.366	0.122	1.217	9.808	-0.181	-0.122	-0.183	-0.061	1510068761
-9.214	-2.987	-2.536	0.183	0	0.061	6.237	0.221	7.057	0	3.54	1.16	9.284	0.414	5.711	0.854	-0.244	0.061	-9.624	-0.252	0.255	0	-0.183	-0.183	5.82	1.607	7.667	0.366	0.244	0.305	1.336	9.749	-0.239	0	-0.122	0	1510068761
-9.197	-2.862	-2.439	0	0.183	0.122	4.975	-0.108	7.699	0.366	2.686	1.099	7.776	0.674	6.757	-0.427	1.099	-0.244	-9.505	-0.304	0.396	0	-0.183	-0.183	5.977	1.906	7.625	0.305	0.305	0.427	1.239	9.9	-0.202	-0.061	-0.061	0	1510068761
-9.222	-2.771	-2.421	0.061	-0.183	0.183	3.836	-0.26	9.171	1.16	2.563	0.793	7.216	1.029	8.507	-0.916	-0.61	0.366	-9.613	-0.34	0.309	0.183	-0.122	-0.183	5.349	1.474	7.924	0.061	0.488	-0.061	1.415	9.758	-0.146	-0.122	-0.305	-0.061	1510068761
-9.216	-2.655	-2.333	-0.122	0	0.061	4.685	-0.275	9.892	0.732	-0.122	0	9.091	1.442	8.354	-0.427	-1.465	0.183	-9.658	-0.234	0.236	0.061	0	-0.061	5.343	1.688	7.922	-0.122	-0.366	0.122	1.592	9.741	-0.135	0	0.061	0.061	1510068761
-9.306	-2.728	-2.438	-0.244	0.183	0.122	6.425	-0.267	9.78	0.671	0.61	-0.305	10.578	1.044	7.136	-0.122	-0.183	0.488	-9.521	-0.244	0.276	0.244	0.061	-0.122	5.696	2.183	8.203	-0.427	-0.305	0.244	1.625	9.747	-0.053	-0.061	0.061	0.061	1510068761
-9.252	-2.79	-2.316	-0.244	0.061	0.244	6.196	-0.319	9.484	0.854	1.77	0	10.529	0.695	6.994	-0.244	-0.061	1.038	-9.685	-0.081	0.299	0	0.183	-0.122	6.029	1.918	8.196	-0.793	-0.061	0.427	1.421	9.811	-0.121	-0.122	0.061	0.061	1510068761
-9.293	-2.591	-2.305	-0.366	0.244	0.305	5.588	-0.493	9.341	1.343	1.648	-0.061	10.378	0.397	6.728	-0.244	-0.305	1.648	-9.685	-0.081	0.299	0	0.305	-0.061	5.864	1.383	8.065	-0.61	-0.061	0.671	1.574	9.705	-0.079	0	0.183	0.061	1510068761
-9.363	-2.498	-2.334	-0.549	0.305	0.305	4.778	-0.207	8.87	1.709	1.831	0.183	9.996	-0.006	6.016	-0.061	-0.244	1.709	-9.654	0.297	0.227	-0.244	0.366	-0.122	5.849	1.01	8.143	-0.488	-0.732	1.038	1.505	9.743	-0.151	0.061	0.305	0.061	1510068761
-9.217	-2.445	-2.322	-0.854	0.427	0.305	4.036	-0.111	8.556	1.587	2.38	0.427	9.891	-0.264	5.219	0.122	0.732	1.77	-9.552	0.349	0.246	-0.671	0.549	-0.122	5.846	1.218	8.058	-0.488	-0.122	1.404	1.469	9.781	-0.01	0.122	0.427	0	1510068762
-9.118	-2.542	-2.565	-1.099	0.488	0.244	2.549	0.006	8.63	1.343	1.465	0.793	8.903	-0.81	4.6	0.793	0.427	2.014	-9.609	0.587	0.167	-0.671	0.549	-0.122	5.692	0.609	7.919	-0.305	-0.183	1.648	1.339	9.758	-0.016	0.183	0.427	-0.061	1510068762
-9.094	-2.562	-2.619	-1.16	0.305	0.244	2.225	0.171	7.991	1.465	2.197	1.221	8.745	-1.25	4.126	1.343	0.305	2.197	-9.825	0.61	-0.016	-0.916	0.671	-0.061	5.862	0.03	7.736	-0.061	-0.061	1.831	1.291	9.702	-0.141	0.366	0.61	-0.122	1510068762
-9.037	-2.372	-2.856	-1.526	0.671	0.061	2.129	-0.036	7.582	1.16	2.625	1.526	8.294	-1.434	4.093	1.77	0.732	2.258	-9.818	0.531	-0.152	-1.465	0.671	-0.244	5.73	-0.188	7.507	0.427	-0.122	2.136	1.226	9.684	0.038	0.488	1.099	-0.122	1510068762
-8.671	-2.101	-3.358	-2.014	0.854	-0.366	1.206	0.019	8.083	0.671	0.732	1.465	7.684	-1.315	4.041	2.441	0.366	2.136	-9.911	0.543	-0.487	-1.465	0.671	-0.244	6.051	-0.365	7.489	0.671	-0.122	2.319	0.949	9.814	-0.197	0.61	0.732	-0.305	1510068762
-8.656	-2.116	-3.822	-2.502	0.549	-0.793	1.449	-0.763	8.156	0.977	0.61	1.282	7.647	-0.854	4.087	3.235	1.343	2.319	-10.1	0.22	-0.683	-2.014	0.732	-0.244	5.883	-0.237	7.552	0.549	0.427	2.136	0.877	9.753	-0.428	0.671	1.16	-0.366	1510068762
-8.496	-2.253	-4.06	-2.563	0.305	-1.16	1.281	-0.721	7.643	0.854	0.061	1.282	6.693	-0.096	4.333	4.456	-0.61	3.052	-10.078	-0.304	-0.968	-2.625	0.977	-0.61	5.636	-0.846	7.34	0.61	-0.183	1.831	0.173	9.872	-0.413	0.61	1.099	-0.61	1510068762
-8.707	-2.131	-4.535	-2.625	0.244	-1.465	1.268	-0.688	7.547	0.793	0.977	1.343	6.831	0.574	4.473	5.676	-1.648	3.967	-10.088	-1.023	-1.174	-2.625	0.977	-0.61	5.267	-0.935	6.997	0.732	-0.305	0.977	0.614	9.961	-0.65	0.305	0.977	-0.793	1510068762
-8.696	-2.119	-4.845	-2.808	-0.244	-1.587	1.168	-0.512	7.205	0.366	-1.77	1.343	5.835	0.782	3.811	6.592	-2.319	4.272	-9.805	-1.792	-0.866	-2.747	0.366	-0.854	5.026	-1.34	6.663	0.977	-1.404	0.549	1.257	9.854	-0.815	0.122	1.526	-0.732	1510068762
-9.101	-2.479	-5.042	-2.686	-1.038	-1.343	4.384	-0.541	5.593	0.366	-1.77	1.343	5.905	0.287	3.614	7.446	-1.282	3.784	-9.682	-1.948	-1.147	-2.441	0.977	-0.732	5.831	-1.526	6.531	1.587	-2.563	-0.305	1.213	9.777	-0.894	0.305	2.136	-0.549	1510068762
-8.965	-2.347	-4.621	-2.625	-0.854	-1.038	3.878	0.567	5.029	1.221	1.709	1.587	5.032	-0.514	4.677	6.958	-1.16	3.296	-9.905	-1.859	-1.066	-2.441	0.183	-0.977	6.921	-1.129	5.819	2.197	-2.869	-0.977	0.778	9.802	-1.046	0.244	1.892	-0.488	1510068762
-8.736	-2.095	-4.709	-2.747	-0.61	-0.977	3.874	1.36	4.646	1.099	0.366	1.77	5.705	-1.299	4.917	6.165	-1.16	2.686	-9.672	-1.549	-1.154	-2.625	0.61	-0.671	7.159	-0.512	5.222	4.089	-2.502	-1.221	0.813	9.889	-1.226	0.183	1.587	-0.366	1510068762
-8.4	-2.153	-4.621	-2.625	-0.305	-1.038	4.311	2.146	4.534	1.343	2.197	2.625	7.08	-1.476	4.978	5.737	-1.953	1.77	-9.483	-1.415	-1.348	-3.479	0.488	-0.427	7.529	-0.044	4.279	5.188	-2.93	-0.977	0.947	9.82	-1.237	0.061	1.77	-0.366	1510068762
-8.568	-2.016	-4.752	-2.747	-0.671	-1.099	2.629	2.693	5.917	1.038	0.488	3.845	8.614	-0.501	4.978	5.493	-2.075	1.038	-9.439	-1.316	-1.548	-3.479	0.488	-0.427	8.372	1.229	3.561	4.944	-2.075	-0.916	1.251	9.74	-1.242	-0.122	2.136	-0.244	1510068762
-8.436	-1.952	-4.899	-2.808	-0.366	-1.404	2.463	2.53	7.334	0.244	-1.221	4.883	10.874	0.45	4.9	4.822	-1.404	0.854	-9.627	-1.845	-1.919	-3.845	-0.061	-0.244	8.711	2.531	3.686	4.944	-1.221	-1.038	1.267	9.672	-1.141	-0.183	2.258	-0.122	1510068762
-8.818	-2.032	-5.277	-3.174	-1.404	-1.465	2.713	0.723	8.107	-0.183	-2.319	5.493	12.421	1.635	4.802	4.15	0.244	1.343	-9.43	-1.726	-2.119	-4.089	-0.122	0.183	8.534	3.746	3.687	4.456	0	-1.099	1.029	9.801	-1.002	-0.366	2.258	-0.061	1510068762
-8.625	-2.114	-5.246	-3.357	-1.282	-1.648	4.51	0.232	9.424	0.122	-1.892	5.859	11.774	1.717	4.502	4.028	-1.099	1.892	-9.758	-2.164	-2.5	-4.089	-0.122	0.183	8.671	4.215	3.747	4.578	0.916	-1.587	1.126	9.85	-0.975	-0.427	2.136	0.061	1510068762
-8.673	-2.073	-5.533	-3.296	-1.709	-1.648	5.245	-1.115	10.509	0.549	-3.174	6.165	11.762	1.915	4.217	3.54	1.892	1.221	-9.592	-1.992	-2.192	-3.906	0.061	-0.061	8.414	4.825	3.686	4.456	1.587	-1.404	1.275	9.953	-0.84	-0.488	2.441	0.244	1510068762
-8.213	-1.756	-5.649	-3.54	-1.77	-1.77	6.959	-2.517	9.592	1.526	-2.014	5.432	10.137	2.267	4.014	3.418	0.732	1.404	-9.249	-1.477	-2.189	-4.517	0.183	-0.061	8.274	5.485	3.346	3.418	1.892	-0.977	0.962	9.899	-1.012	-0.549	2.686	0.366	1510068762
-7.97	-1.479	-5.901	-4.089	-1.343	-2.136	5.954	-1.809	9.239	1.099	-3.357	5.066	9.822	2.091	3.712	4.089	-0.793	0.854	-9.615	-1.383	-2.769	-5.188	0.366	-0.061	7.819	5.462	3.906	4.333	2.136	-1.526	0.788	9.954	-1.632	-0.671	2.625	0.183	1510068762
-8.15	-1.928	-6.114	-4.578	-1.953	-2.136	6.681	-1.567	9.109	0.854	-2.441	5.249	10.183	2.613	3.457	4.456	0.61	0.549	-9.465	-1.349	-2.668	-5.127	-0.183	-0.061	7.727	6.119	3.668	4.028	2.014	-1.465	1.091	9.756	-1.648	-0.671	3.723	0.183	1510068762
-8.579	-2.279	-5.853	-4.517	-3.296	-1.953	7.388	-1.254	9.433	0.305	-2.991	4.944	9.587	2.383	2.895	4.639	-2.625	-0.061	-9.679	-1.603	-2.823	-5.371	-0.61	-0.305	7.671	6.047	3.566	4.089	2.808	-1.892	0.958	9.893	-1.293	-0.854	3.967	0.305	1510068762
-8.396	-2.078	-5.229	-4.578	-3.296	-1.709	8.131	-1.254	9.616	0.366	-2.686	4.822	10.414	2.667	2.805	5.127	-3.235	-1.038	-8.748	-1.912	-2.769	-5.432	-0.732	-0.427	7.117	6.478	2.303	5.066	2.502	-1.953	0.991	9.886	-0.928	-0.854	4.089	0.488	1510068762
-8.739	-1.946	-4.508	-4.944	-3.845	-1.343	8.662	-1.261	9.777	1.099	-1.16	4.944	10.987	3.682	3.35	5.432	-4.517	-1.099	-9.467	-1.553	-2.839	-5.493	-0.488	-0.671	6.094	7.105	2.619	3.906	2.197	-1.343	1.16	9.747	-0.718	-0.793	3.845	0.549	1510068762
-8.574	-1.48	-3.935	-6.104	-1.831	-1.587	8.985	-0.987	8.996	1.099	-1.16	4.944	11.118	4.104	3.421	5.188	-9.46	-1.221	-10.336	-0.035	-3.066	-4.822	-0.61	-0.549	5.618	7.342	2.62	4.15	2.136	-1.709	1.986	9.628	-0.528	-0.671	4.517	0.549	1510068762
-9.118	-1.908	-4.022	-6.226	-2.563	-1.831	8.985	-0.987	8.996	2.014	-0.916	3.906	11.824	4.427	1.534	4.395	-8.301	-0.977	-10.336	-0.035	-3.066	-4.822	-0.61	-0.549	5.76	8.106	3.193	5.188	2.502	-2.319	2.302	9.764	-0.829	-0.916	4.517	0.366	1510068763
-9.196	-2.365	-3.097	-6.531	-2.319	-1.831	9.43	-0.583	6.328	2.197	-0.977	3.54	11.89	4.872	-1.001	4.517	-7.568	-0.61	-9.714	0.394	-2.806	-5.676	-1.465	-0.488	6.212	8.181	3.156	4.822	2.197	-1.953	3.766	9.567	-0.705	-0.977	5.249	0.305	1510068763
-10.695	-2.336	-2.903	-7.08	-3.418	-2.197	8.972	-1.329	5.669	2.319	-3.601	3.479	13.744	5.442	-1.704	4.211	-0.549	-1.221	-10.067	0.182	-2.461	-5.554	0.061	-0.671	5.407	8.465	3.048	3.54	2.869	-0.854	4.7	9.636	-0.51	-0.427	7.568	0.854	1510068763
-10.179	-2.713	-3.174	-6.897	-5.005	-2.38	9.067	-1.942	5.12	2.747	-4.272	3.479	12.556	5.901	-1.796	3.906	1.77	-1.709	-10.472	0.62	-2.407	-5.554	0.061	-0.671	4.92	8.801	3.174	2.747	3.967	0.244	4.276	10.046	-1.11	0.671	8.484	0.671	1510068763
-8.917	-3.521	-2.562	-5.981	-3.845	-1.709	8.403	-2.274	4.272	2.747	-4.272	3.479	11.245	5.69	-1.427	4.395	1.587	-1.953	-10.085	1.153	-2.482	-5.432	-0.183	-0.732	5.249	9.22	3.328	2.441	4.517	0.61	4.761	9.5	-2.266	2.014	8.789	0.305	1510068763
-8.902	-3.699	-2.287	-5.676	-2.869	-0.793	8.69	-2.5	3.511	2.441	-7.996	4.028	10.684	5.847	-2.294	4.456	3.54	-2.319	-9.849	0.979	-2.364	-6.042	-0.732	-0.549	4.963	9.412	2.894	2.441	4.639	0.732	5.98	8.8	-3.907	3.418	11.23	0.427	1510068763
-9.082	-2.955	-1.864	-5.188	-2.808	-0.122	8.874	-2.93	2.793	2.625	-8.972	4.272	9.85	5.765	-2.251	4.456	3.479	-2.136	-9.849	0.979	-2.364	-6.042	-0.732	-0.549	4.143	9.052	2.602	2.197	4.883	1.038	3.134	9.798	-4.945	2.747	14.587	1.404	1510068763
-8.859	-2.7	-2.567	-6.226	-2.38	-0.732	10.397	-3.508	1.585	2.563	-10.254	4.089	8.741	5.599	-2.662	4.578	1.953	-2.258	-9.402	0.446	-2.412	-6.042	-0.793	-0.549	3.455	8.691	2.381	2.136	5.249	1.099	0.401	10.379	-4.882	3.418	11.963	2.014	1510068763
-8.521	-3.146	-2.289	-5.737	-2.441	-0.977	10.397	-3.508	1.585	3.113	-6.897	2.869	8.381	5.917	-2.885	4.028	2.563	-2.258	-9.477	0.196	-2.58	-5.92	-0.549	-0.549	2.99	8.44	2.187	2.136	5.188	1.038	-1.753	10.921	-3.758	3.601	8.972	2.38	1510068763
-8.696	-3.269	-2.165	-5.249	-2.563	-0.61	9.499	-3.601	0.12	3.906	-4.639	1.648	7.98	5.999	-2.668	4.089	2.38	-2.014	-9.312	0.012	-2.6	-5.92	-0.61	-0.488	3.188	8.544	2.089	2.258	4.7	0.61	-2.183	10.751	-2.025	4.517	5.188	2.625	1510068763
-8.489	-3.092	-2	-4.7	-1.892	-0.427	9.499	-3.601	0.12	3.906	-4.639	1.648	7.898	5.989	-2.592	4.028	2.075	-2.014	-9.188	-0.49	-2.608	-5.676	-0.671	-0.427	3.088	8.581	2.04	2.258	4.578	0.244	-1.127	10.599	-1.471	4.15	2.93	2.93	1510068763
-8.122	-3.112	-1.909	-5.005	-0.916	-1.099	8.653	-2.909	-0.111	4.211	-2.197	1.77	8.061	6.126	-2.417	3.784	2.258	-1.831	-9.188	-0.49	-2.608	-5.432	-0.732	-0.427	2.826	8.387	1.998	2.075	4.517	0.244	0.275	10.417	-0.857	3.906	4.578	2.014	1510068763
-8.214	-3.115	-1.278	-4.761	-1.282	-1.038	9.033	-2.823	-0.049	4.211	-2.197	1.77	8.091	6.167	-2.03	3.601	2.258	-1.587	-9.038	-0.902	-2.439	-4.944	-0.732	-0.671	2.486	8.294	2.021	1.953	4.15	0.183	1.364	10.027	-0.157	3.052	7.446	0.977	1510068763
-8.439	-3.118	-0.48	-3.479	-1.282	-0.305	9.283	-2.601	0.394	3.723	-1.16	1.709	8.256	6.237	-1.535	3.357	2.136	-1.221	-8.762	-1.174	-2.084	-4.333	-0.793	-0.549	2.066	8.179	2.107	1.892	3.784	0.244	-0.384	8.774	-1.3	2.686	5.676	0.366	1510068763
-8.585	-2.799	-1.184	-2.258	0.305	-0.061	9.283	-2.601	0.394	3.723	-1.16	1.709	8.428	6.391	-1.481	3.052	1.77	-0.793	-8.762	-1.174	-2.084	-3.601	-0.549	-0.427	1.975	8.256	2.239	1.831	3.479	0.244	-1.151	7.86	-1.528	3.296	2.502	-0.549	1510068763
-9.539	-2.128	-0.947	-1.465	-0.183	0.122	9.494	-2.393	0.725	3.357	-1.404	1.465	8.817	6.609	-1.443	2.747	1.343	-0.427	-8.673	-1.189	-1.893	-3.052	-0.427	-0.488	1.983	8.55	2.677	1.831	2.93	0.305	2.597	8.611	-0.343	1.831	1.953	-0.793	1510068763
-10.765	-2.17	-1.609	-2.197	-0.305	0.305	9.878	-2.251	1.577	2.686	-0.977	1.099	9.105	6.599	-1.584	2.563	1.038	-0.305	-8.675	-0.95	-1.419	-2.625	-0.305	-0.793	2.144	8.815	2.936	1.709	2.502	0.61	7.065	9.152	-0.366	1.099	1.526	0.854	1510068763
-11.22	-3.711	-1.345	-1.099	-0.305	0.244	9.878	-2.251	1.577	2.686	-0.977	1.099	9.696	6.613	-1.501	2.563	0.977	-0.061	-8.675	-0.95	-1.419	-2.319	0.916	-1.099	2.351	8.843	3.218	1.648	2.319	1.099	2.858	9.009	-1.468	-0.122	-1.587	0.061	1510068763
-11.415	-4.576	-1.964	-0.916	0.183	-0.61	10.356	-3.985	2.34	2.625	-0.183	0.916	10.307	6.922	-1.838	2.502	0.427	-0.244	-11.015	-1.316	-1.904	-2.075	1.282	-1.038	3.011	9.756	2.742	1.465	2.38	1.404	2.594	10.208	-1.57	-1.465	0.916	-2.991	1510068763
-9.198	-4.063	-1.966	-1.465	0.427	-0.854	10.177	-4.938	2.384	2.075	-0.61	1.038	10.97	7.317	-2.366	2.319	0	-0.183	-10.916	-2.038	-0.857	-1.953	0.061	-1.099	4.248	11.24	2.379	1.282	1.831	0.916	6.888	12.626	-0.593	-2.502	3.845	-0.61	1510068763
-9.863	-4.516	-2.896	-1.465	-1.343	-0.183	9.577	-5.066	2.365	1.709	-0.671	0.732	10.83	6.766	-2.972	1.953	0.854	0.122	-11.233	-2.829	0.128	-2.136	-1.465	-1.221	3.704	11.273	1.432	1.099	1.831	0.549	1.704	10.456	0.695	-0.732	2.136	-1.404	1510068763
-9.305	-3.805	-2.844	-2.38	0.916	0.122	8.921	-4.923	2.59	1.709	-0.671	0.732	10.239	6.124	-3.45	1.282	1.404	-0.183	-10.707	-2.194	-0.205	-1.587	-0.183	-0.366	2.781	10.962	0.945	0.488	2.869	1.038	0.191	10.233	-0.994	-0.549	-0.244	-1.465	1510068763
-9.306	-3.377	-2.854	-2.136	0.366	-0.061	8.125	-5.271	2.771	1.587	-1.038	-0.366	9.74	6.106	-3.902	0.732	1.221	-0.244	-10.008	-1.659	-0.669	-1.221	-0.366	0.366	2.596	11.279	1.195	0.61	3.174	1.221	-0.036	10.243	-1.154	-0.183	-0.793	-2.075	1510068763
-8.149	-2.382	-2.635	-2.014	1.221	-0.61	7.629	-5.648	2.917	1.77	-1.16	-0.427	9.202	6.002	-4.073	0.732	0.916	-0.244	-9.615	-1.388	-1.111	-1.953	0.366	0.244	2.909	10.962	1.485	1.343	2.38	0.671	1.062	10.306	-1.585	-0.427	0.549	-2.808	1510068763
-8.012	-2.408	-2.834	-2.197	1.648	-0.732	6.962	-5.472	2.85	2.258	-1.465	-0.549	8.732	5.383	-3.786	1.221	1.099	-0.244	-9.091	-1.379	-1.06	-2.075	-0.244	0.244	3.336	9.768	1.559	1.038	1.953	0.427	0.735	9.658	-1.747	-0.183	0.916	-2.93	1510068763
-8.178	-2.78	-3.212	-1.831	0.671	-0.549	6.185	-4.581	2.59	2.258	-1.465	-0.549	8.458	4.66	-3.094	1.587	1.892	-0.366	-8.679	-1.669	-1.029	-2.441	-0.305	0.488	3.351	8.581	1.397	0.427	2.136	0.61	1.029	9.505	-1.434	-0.061	0.427	-2.93	1510068764
-8.175	-2.594	-3.376	-1.465	0.488	-0.488	5.815	-3.768	2.346	2.441	-2.136	-0.549	8.073	4.122	-2.598	1.831	1.526	-0.488	-8.679	-1.669	-1.029	-2.38	-0.122	0.488	3.036	7.756	1.136	0.061	2.686	0.793	1.654	9.277	-0.967	-0.244	1.038	-2.869	1510068764
-8.409	-2.495	-3.584	-1.221	0.061	-0.671	5.865	-3.348	2.141	2.441	-2.136	-0.549	7.785	3.892	-2.828	1.587	1.221	-0.488	-8.476	-1.956	-1.172	-2.197	-0.061	0.427	2.692	7.632	0.913	0.183	2.808	0.854	1.596	9.132	-0.945	0	0.977	-2.625	1510068764
-8.393	-2.138	-3.482	-1.038	0.244	-0.671	6.7	-3.427	1.657	1.892	-2.38	-0.183	7.964	4.024	-2.857	1.282	1.953	-0.427	-8.72	-2.519	-1.767	-2.014	0	0.427	2.633	7.831	0.873	0.427	2.563	0.732	1.477	9.338	-0.782	-0.244	1.099	-2.258	1510068764
-8.906	-1.933	-3.578	-0.61	-0.427	-0.427	7.355	-3.082	1.695	1.648	-1.709	0.305	8.079	4.289	-2.712	1.038	2.014	-0.488	-8.471	-2.371	-1.773	-1.465	-0.244	0.366	2.838	8.268	0.992	0.61	2.441	0.488	1.517	9.249	-0.711	-0.244	0.793	-2.075	1510068764
-8.979	-1.742	-3.425	-0.854	-0.854	-0.366	7.674	-2.402	2.044	1.099	-1.953	0.549	8.482	4.771	-2.437	0.854	1.343	-0.61	-8.778	-2.186	-1.779	-1.099	-0.427	0.366	3.194	8.507	1.257	0.671	2.258	0.244	1.294	9.369	-0.772	-0.427	0.549	-1.953	1510068764
-8.631	-1.135	-3.292	-1.038	-0.427	-0.244	8.538	-1.823	2.387	1.16	-1.099	0.244	9.324	5.252	-2.092	0.793	1.343	-0.488	-9.044	-1.418	-1.847	-0.854	-0.061	0.427	3.078	8.843	1.434	0.183	2.136	0.244	1.531	9.349	-0.732	-0.488	0.916	-1.831	1510068764
-8.617	-1.473	-3.699	-1.526	0.122	-0.244	9.089	-1.386	2.732	1.16	-1.282	0	9.745	5.612	-1.658	0.732	1.16	-0.488	-10.585	-0.965	-1.843	-0.488	0.122	0.732	3.15	9.295	1.834	-0.244	1.587	0.244	1.638	9.243	-0.538	-0.916	1.16	-1.587	1510068764
-10.001	-1.955	-4.661	-1.648	-0.549	-0.366	10.062	-1.717	2.6	1.16	-1.282	0	9.892	5.731	-1.288	0.671	0.549	-0.732	-11.486	-0.096	-1.711	-0.916	1.038	0.916	3.918	9.606	2.417	-0.488	0.916	0.244	1.479	9.366	-1.215	-0.916	1.465	-1.16	1510068764
-10.953	-2.918	-5.249	-2.441	-0.244	-0.183	11.143	-2.609	2.023	1.16	-0.671	-0.183	10.172	6.003	-1.066	0.427	0.061	-1.099	-12.319	0.176	-1.32	-1.16	0.244	0.732	4.74	9.976	3.308	-0.183	0.427	0.061	2.147	10.407	-0.988	-1.16	2.38	-0.793	1510068764
-11.097	-4.293	-4.853	-2.136	-2.38	-0.122	11.745	-4.02	1.625	0.61	-0.366	0.183	10.29	6.559	-0.979	0.122	-0.122	-1.099	-12.319	0.176	-1.32	-1.343	-0.061	0.488	4.195	10.208	3.686	0.183	0.244	0.061	3.295	11.376	-0.629	-1.221	2.38	0.427	1510068764
-9.971	-4.991	-3.388	-0.916	-4.456	-0.061	11.835	-5.276	1.359	0.61	-0.366	0.183	10.116	7.131	-1.292	0.061	-0.183	-0.671	-10.591	-0.39	0.22	-1.16	-0.854	0	2.604	10.027	3.575	0.183	-0.122	0.183	5.117	11.62	0.154	-1.526	1.953	2.563	1510068764
-9.234	-4.232	-1.9	-0.916	-2.563	0.366	11.134	-5.554	1.578	-0.305	0.244	0	9.282	7.089	-1.765	-0.244	0.488	-0.061	-9.951	0.002	0.39	-0.854	-0.122	-0.305	1.31	9.101	3.63	0.488	-0.122	0.244	4.497	11.208	0.224	-1.404	2.136	4.333	1510068764
-10.153	-3.77	-1.714	-0.61	-1.953	0.244	10.247	-4.981	1.651	-0.244	1.16	-0.427	8.125	7.01	-1.955	-0.244	0.244	0.366	-9.951	0.002	0.39	0	-0.427	-0.61	0.842	8.454	3.937	0.671	0.427	0.183	1.18	12.158	-2.135	-0.61	2.747	4.395	1510068764
-9.25	-3.71	-1.744	-0.671	-2.197	0	9.15	-4.335	1.645	-0.061	1.587	-0.549	7.397	7.424	-1.987	-0.122	-0.854	0.305	-9.892	0.377	-0.202	-0.549	0.549	-0.488	1.122	8.829	4.016	0.977	0.305	0.061	-1.351	12.689	-1.662	0.854	0.732	3.906	1510068764
-8.171	-3.298	-1.187	-1.221	-1.16	0	8.441	-4.017	1.192	-0.061	1.587	-0.366	7.459	7.663	-2	0.122	-1.16	0.122	-9.268	0.419	-0.537	-0.793	-0.061	-0.549	1.743	9.483	3.618	0.854	-0.488	-0.183	-0.426	11.086	-1.25	1.038	0.488	4.517	1510068764
-7.818	-2.756	-0.839	-1.465	-0.793	-0.183	8.171	-3.99	0.836	-0.061	1.587	-0.366	7.785	7.052	-1.592	0.183	-0.671	-0.061	-9.268	0.419	-0.537	-0.671	0	-0.366	2.495	9.318	3.458	0.732	-1.099	-0.427	0.461	10.694	-0.039	1.648	2.441	4.272	1510068764
-7.83	-3.009	-0.711	-0.977	-0.732	-0.366	7.83	-3.649	0.626	0.305	1.282	-0.61	8.064	6.156	-0.918	0.183	-0.244	-0.061	-8.704	0.09	-0.886	-0.61	0.061	-0.366	2.676	8.381	3.186	0.061	-0.854	-0.427	-0.246	9.67	0.188	2.38	3.479	3.601	1510068764
-7.171	-2.912	-0.392	-0.488	-0.366	-0.122	7.246	-3.043	0.536	-0.061	1.038	-0.488	8.107	5.413	-0.341	0.183	-0.61	0.061	-8.704	0.09	-0.886	-0.427	0	-0.366	2.65	7.584	2.778	-0.122	-0.732	-0.427	-0.705	8.723	0.541	2.747	4.456	2.686	1510068764
-6.576	-2.34	-0.266	-0.122	1.099	0.122	6.556	-2.46	0.505	-0.061	1.038	-0.488	8.223	4.954	-0.519	0.061	-0.427	0.183	-8.459	0.328	-0.928	-0.305	0	-0.244	2.699	7.269	2.696	0	-0.854	-0.427	-2.779	7.93	-0.238	2.075	0.977	2.319	1510068764
-7.395	-1.62	-0.487	-0.305	3.052	0.427	6.966	-2.263	0.877	-0.183	0.732	-0.183	8.492	4.805	-0.852	-0.122	-0.305	0.122	-8.447	0.51	-1.2	-0.305	0.061	-0.244	3.167	7.308	2.696	0.061	-0.732	-0.366	-3.784	7.203	0.208	2.441	-2.808	1.038	1510068764
-9.733	-1.869	-1.038	-0.244	1.099	0.488	7.473	-2.178	1.492	0.061	0.61	0.061	8.993	4.742	-0.836	-0.122	0.244	0.183	-8.28	0.572	-1.353	-0.366	0	-0.305	3.563	7.373	2.868	0.183	-0.488	-0.244	-0.787	7.398	0.693	2.258	-4.578	-0.732	1510068764
-10.714	-1.834	-0.913	0.916	0	0.732	7.91	-2.287	2.187	0.305	0.488	0.061	9.247	4.64	-0.785	0.122	0.244	0.305	-8.284	0.561	-1.418	-0.427	0.244	-0.366	3.368	7.33	2.938	0.305	-0.488	-0.061	5.172	7.757	-1.669	1.404	-7.141	0.427	1510068764
-12.352	-1.93	-1.449	0.305	-0.732	0.854	8.48	-2.574	2.589	0.61	0.732	0.061	9.75	4.823	-1.025	0.244	0.671	0.488	-9.148	-0.77	-1.442	-0.549	0.61	-0.671	2.986	7.312	2.939	0.488	-0.488	0.427	11.513	8.739	-2.623	1.221	-0.854	0.793	1510068764
-12.355	-3.834	-2.137	-0.488	-0.366	-0.488	8.762	-3.07	2.932	0.61	0.122	0.305	9.85	5.467	-1.363	0.183	0.977	0.732	-9.148	-0.77	-1.442	-0.366	1.587	-1.221	2.822	7.951	2.732	0.549	-0.488	0.916	10.874	10.05	-1.39	-1.16	2.563	0.916	1510068764
-11.417	-5.454	-0.834	-0.244	-1.16	-0.366	9.423	-3.872	3.342	0.61	0.122	0.305	9.999	6.485	-2.019	0.122	0.854	0.244	-12.34	-1.139	-2.199	-0.305	1.709	-0.916	3.747	10.005	2.267	0.671	-0.366	0.916	4.261	12.184	1.919	-5.371	2.502	-2.869	1510068765
-8.519	-3.907	-1.337	0.122	0.122	-0.061	9.781	-4.518	3.595	0.061	0.427	0.977	10.184	7.545	-2.584	-0.183	0.366	-0.366	-13.213	-1.395	-1.887	0.793	-0.916	-0.488	5.467	12.475	1.826	0.549	0.305	0.305	4.639	12.927	0.219	-4.822	2.869	1.16	1510068765
-8.947	-4.863	-3.248	0.549	1.038	-0.122	9.804	-4.326	3.792	-0.183	1.282	0.854	10.508	7.513	-2.832	-0.366	0.916	-0.488	-11.654	-0.762	-0.94	0.427	-2.319	-0.427	5.437	12.75	1.934	0.549	1.038	-0.671	-3.268	9.083	-1.537	1.77	-2.441	-2.136	1510068765
-9.331	-4.177	-3.101	-0.122	1.221	0.305	8.977	-4.115	4.305	0.488	1.648	0.183	10.734	6.904	-2.088	-0.366	2.258	-0.61	-11.121	-1.611	0.165	-0.854	-0.488	0	3.241	11.413	1.733	0.122	1.953	-0.122	1.688	10.859	-2.082	-1.404	-1.221	-1.526	1510068765
-9.396	-3.508	-3.08	-0.061	1.038	0.305	8.977	-4.115	4.305	0.488	1.648	0.183	10.853	6.704	-1.381	-0.366	2.258	-0.61	-10.483	-2.09	0.269	-0.122	-1.099	0.366	1.909	10.35	1.695	-0.061	2.197	0.671	1.347	10.143	-1.912	-0.732	0.244	-2.014	1510068765
-8.673	-3.414	-2.549	0.977	1.587	-0.061	7.8	-4.534	4.02	0.732	1.343	0.183	10.436	6.484	-0.955	-1.038	5.249	-0.122	-10.074	-1.908	-0.255	0.183	0.122	0.244	1.999	10.09	1.543	0.366	1.709	0.854	0.423	10.293	-1.849	-0.366	-0.183	-2.502	1510068765
-7.973	-3.596	-2.678	1.099	1.282	-0.061	7.491	-4.356	3.609	0.732	1.343	0.183	9.429	5.858	-0.254	-1.404	5.859	-0.061	-9.666	-1.804	-0.488	0.305	-0.122	0.244	2.517	9.319	1.528	0.244	1.465	0.793	1.019	10.064	-1.264	-0.61	-1.343	-2.075	1510068765
-7.795	-3.126	-2.94	1.282	1.099	-0.122	7.491	-4.356	3.609	0.732	1.16	0.061	8.076	5.205	0.38	-1.404	5.859	-0.061	-9.219	-1.84	-0.505	0.61	-0.61	0.183	3.064	8.385	1.513	0	2.014	0.671	1.72	9.568	-0.953	-0.916	-1.404	-2.014	1510068765
-8.102	-2.762	-3.348	1.831	0.366	-0.366	7.015	-2.724	3.924	0.305	1.099	-0.488	7.606	4.814	1.043	-1.404	5.432	-0.244	-8.897	-1.682	-0.372	0.732	-0.61	0.183	3.196	7.545	1.499	-0.061	2.319	0.488	2.052	9.018	-1.084	-0.854	-1.099	-1.465	1510068765
-8.601	-2.984	-3.059	1.892	-0.061	-0.305	6.351	-2.29	3.9	0.244	2.136	-0.732	7.108	4.756	1.412	-1.221	3.967	-0.427	-8.683	-1.762	-0.404	0.61	-1.099	0.366	2.778	7.261	1.425	-0.183	2.502	0.488	2.016	9.016	-1.01	-0.916	-0.916	-1.221	1510068765
-8.976	-3.205	-2.466	2.625	-0.366	0.122	5.614	-2.223	3.823	-0.122	1.465	-0.427	7.076	5.011	2.078	-1.465	4.578	-0.977	-8.228	-2.848	-0.272	0.854	-1.099	0.244	2.262	7.59	1.312	-0.122	2.502	0.671	2.013	9.054	-0.571	-1.16	-1.404	-0.854	1510068765
-8.991	-2.567	-2.729	2.991	-0.244	0.366	5.862	-2.339	3.915	-0.122	1.465	-0.427	6.741	5.696	2.653	-1.343	2.808	-1.526	-8.228	-2.848	-0.272	1.709	-0.305	0.305	2.383	8.466	1.18	-0.061	2.808	0.61	2.449	9.245	-0.087	-1.282	-1.404	-0.549	1510068765
-8.731	-2.816	-2.911	2.441	-0.732	0.488	6.261	-2.741	4.017	-0.61	1.404	-0.061	7.127	6.362	3.167	-1.099	1.404	-1.953	-8.97	-2.399	-0.41	2.319	-0.366	0.427	2.55	9.13	1.407	-0.061	2.319	0.427	2.196	9.295	-0.615	-1.282	-1.221	-0.366	1510068765
-8.373	-2.762	-2.383	1.038	-0.488	0.427	6.797	-3.427	4.225	-1.404	1.343	0.244	6.876	7.124	3.957	-1.099	0.61	-2.258	-10.423	0.006	-0.434	2.563	-0.122	0.732	2.932	9.605	2.005	0	1.648	-0.122	1.851	9.299	-0.531	-1.465	-1.465	-0.183	1510068765
-10.619	-3.583	-2.293	0.732	-0.732	-0.061	6.679	-4.13	4.56	-1.465	1.709	0.305	6.553	7.547	4.194	-0.977	0.793	-2.441	-10.423	0.006	-0.434	2.563	-0.916	1.038	3.48	10.05	3.33	0.305	0.977	-0.793	0.23	9.184	0.011	-1.648	-2.991	0	1510068765
-11.166	-4.774	-1.921	1.953	-0.366	-0.977	6.965	-5.083	4.56	-1.526	2.258	0.671	6.322	7.781	4.201	0	-0.61	-2.808	-12.499	1.404	-0.341	2.014	-0.793	0.977	3.444	9.659	4.344	0.61	0.366	-1.038	0.275	11.602	-0.469	-1.465	-2.502	-0.305	1510068765
-9.973	-4.639	-1.648	1.343	-0.244	-1.526	6.898	-6.334	4.049	-2.014	1.343	1.038	6.367	8.228	4.63	0.732	-0.854	-2.93	-11.197	0.638	0.598	0.183	-2.014	0.793	3.56	10.038	5.056	0.488	0.61	-1.404	1.614	12.444	0.429	-1.221	-0.427	-0.427	1510068765
-9.272	-3.821	-0.962	0.671	-0.183	-1.77	6.679	-7.014	4.124	-2.38	0.366	1.526	6.084	8.301	5.054	0.671	-0.122	-2.686	-11.197	0.638	0.598	0.793	-2.38	0.244	3.018	10.075	4.303	-0.244	1.16	-1.648	0.349	11.819	1.55	-1.404	-0.183	-0.427	1510068765
-8.787	-4.282	-0.578	0.61	0	-1.953	6.16	-6.854	4.412	-2.197	1.343	1.648	5.713	7.613	4.889	0.671	-0.122	-2.686	-10.29	1.098	1.25	0.854	-2.563	0.183	1.109	8.469	3.658	-0.183	0.793	-1.587	-1.074	10.935	1.737	-1.221	-1.343	-0.488	1510068765
-8.25	-4.56	-0.437	0.977	-0.061	-1.709	5.501	-6.502	4.139	-1.77	1.099	1.16	5.228	7.248	4.114	0.488	1.831	-2.136	-8.288	1.422	2.287	0.671	-2.38	0.244	0.041	7.693	3.09	0.488	0.305	-1.343	-0.873	9.945	1.562	-0.793	-2.075	-0.671	1510068765
-7.983	-4.42	-0.293	0.793	0.244	-1.526	5.635	-6.353	4.193	-1.831	0.793	0.916	4.825	7.644	4.037	0.427	1.282	-1.892	-8.288	1.422	2.287	0.61	-1.892	0.183	0.098	7.848	3.053	0.977	0.122	-1.038	-0.494	9.35	1.251	-0.61	-2.197	-0.793	1510068765
-8.12	-4.493	-0.423	0.854	0.732	-1.526	5.648	-6.693	4.223	-1.404	1.465	0.671	4.687	8.421	4.283	0.244	-0.61	-1.465	-8.527	1.384	2.505	0.427	-1.77	0.122	0.4	8.558	3.326	0.977	0.732	-1.099	-0.203	9.191	1.158	-0.305	-1.831	-0.732	1510068765
-8.221	-4.716	-0.662	0.854	0.549	-1.282	5.361	-6.995	4.317	-1.099	0.916	0.671	4.893	8.892	4.378	0.183	-0.366	-1.038	-8.654	1.329	2.993	0.244	-1.831	0.122	0.1	9.371	3.376	0.732	0.61	-1.16	0.531	9.18	1.186	-0.366	-1.282	-0.977	1510068765
-8.469	-5.02	-0.748	0.488	0.366	-1.16	5.351	-7.305	4.39	-0.61	0.916	0.427	4.637	8.884	4.587	0.366	0.305	-0.977	-8.654	1.329	2.993	0.122	-1.648	0.061	-0.118	9.627	3.271	0.61	0.122	-0.977	1.022	9.428	1.01	-0.427	-0.549	-1.038	1510068765
-8.459	-5.23	-0.718	0.61	0.366	-1.038	5.219	-7.302	4.52	-0.366	1.221	0.183	4.235	8.945	4.606	0.244	0.732	-0.977	-8.654	1.126	3.267	0.061	-1.404	-0.061	0.029	9.726	3.009	0.305	0.244	-0.732	1.104	9.533	1.074	-0.183	-0.305	-0.916	1510068765
-8.461	-5.545	-0.75	0.549	0.366	-0.854	5.14	-7.205	4.401	-0.488	2.319	0.244	3.92	9.092	4.602	0	0.977	-0.916	-8.76	0.839	3.653	0.244	-1.16	-0.122	-0.212	9.661	2.766	0.305	0.305	-0.732	0.702	9.769	1.371	0	0.183	-0.854	1510068766
-8.219	-5.503	-0.796	0.61	0.488	-0.671	4.737	-7.009	4.532	-0.488	2.319	0.244	3.632	9.08	4.628	0.061	1.282	-0.916	-8.76	0.839	3.653	0.244	-1.038	-0.122	-0.38	9.775	2.675	0.366	-0.061	-0.671	0.624	9.845	1.7	-0.061	-0.305	-0.793	1510068766
-8.088	-5.54	-0.748	0.366	0.183	-0.671	4.939	-6.842	4.632	-1.038	1.709	0	3.888	9.051	4.496	0.549	1.099	-1.099	-8.683	0.843	3.689	0.305	-0.854	-0.183	-0.171	9.914	2.681	0.366	-0.305	-0.61	0.31	9.805	1.591	-0.183	-0.671	-0.671	1510068766
-7.904	-5.638	-0.718	0.427	0.427	-0.549	5.012	-6.733	4.431	-1.099	1.038	-0.183	3.413	9.008	4.466	0.732	0.549	-0.916	-8.643	0.873	3.787	0.305	-0.793	-0.122	-0.144	9.878	2.657	0.183	-0.061	-0.61	0.002	9.698	1.546	-0.244	-0.793	-0.61	1510068766
-7.832	-5.626	-0.823	0.488	0.488	-0.488	4.701	-6.775	4.704	-0.366	0.916	-0.305	3.567	9.093	4.785	0.183	1.221	-0.427	-8.577	0.895	3.846	0.305	-0.671	-0.122	-0.187	9.729	2.592	0.183	-0.183	-0.549	-0.128	9.615	1.62	-0.061	-0.977	-0.61	1510068766
-7.783	-5.784	-1	0.488	0.549	-0.427	4.872	-6.848	5.26	0	0.793	-0.183	3.463	9.146	5.028	0.122	1.648	-0.366	-8.586	0.91	3.935	0.305	-0.61	-0.122	-0.484	9.673	2.617	0.061	-0.366	-0.61	-0.298	9.577	1.397	0	-0.977	-0.61	1510068766
-7.917	-6.083	-1.001	0.427	0.671	-0.305	4.618	-6.866	5.13	0.183	0.671	-0.427	3.055	9.059	5.209	-0.061	0.732	-0.061	-8.603	0.863	4.018	0.244	-0.366	-0.122	-0.249	9.887	2.67	-0.122	-0.366	-0.488	-0.44	9.594	1.13	0.183	-1.038	-0.549	1510068766
-7.968	-6.161	-1.207	0.916	0.488	-0.183	4.546	-6.767	5.067	-0.305	1.465	-0.427	3.079	8.848	5.021	0.122	0.122	-0.061	-8.769	0.859	4.082	0.244	-0.427	-0.244	-0.278	9.727	2.759	-0.122	-0.305	-0.427	-0.111	9.721	1.4	0.244	-0.854	-0.488	1510068766
-7.751	-6.131	-1.304	0.732	0.488	-0.061	4.101	-6.552	5.133	-0.427	1.221	-0.305	4.096	9.059	5.304	0.061	2.441	-0.061	-8.662	0.48	4.073	0.305	-0.427	-0.366	-0.323	9.758	2.476	0	-0.488	-0.183	0.262	9.903	1.462	0.366	-0.671	-0.305	1510068766
-7.929	-6.139	-1.227	0.977	0.549	0.122	4.292	-6.422	5.534	0	1.404	-0.183	3.443	8.835	4.877	0.061	2.441	-0.061	-8.587	0.221	4.15	0.671	-0.244	-0.427	-0.415	9.69	2.292	0	-0.732	-0.061	-0.112	9.818	1.341	0.122	-0.061	-0.122	1510068766
-7.912	-5.821	-1.334	1.038	0.427	0.122	4.366	-6.196	6.041	0	0.671	-0.244	3.001	8.705	5.069	-0.122	1.77	-0.183	-8.693	0.352	4.053	0.854	-0.122	-0.549	0.055	9.765	2.411	0.122	-0.916	0.183	-0.085	9.898	1.55	0	-0.793	0	1510068766
-7.626	-5.652	-1.255	0.732	0.61	0.061	4.235	-6.229	6.034	-0.244	0.366	-0.061	2.942	8.681	5.137	-0.244	1.587	-0.122	-8.807	0.481	3.957	0.671	-0.183	-0.61	0.38	9.826	2.628	0.183	-0.366	0.122	-0.34	9.94	1.468	-0.244	-1.465	0.183	1510068766
-7.787	-5.63	-1.156	0.549	0.671	0.183	4.145	-6.296	5.828	-0.488	0.61	0.183	2.523	8.678	4.983	-0.244	1.587	-0.122	-8.693	0.516	3.975	0.671	-0.183	-0.61	0.34	9.603	2.492	0.061	-0.488	0.183	-0.51	9.751	1.213	-0.305	-1.343	0.244	1510068766
-7.955	-5.741	-0.919	0.488	0.61	0.366	4.101	-6.278	6.094	-0.732	1.404	0.366	1.83	8.878	5.027	-0.427	1.465	-0.061	-8.585	0.587	4.024	0.61	-0.061	-0.671	0.001	9.513	2.375	0.122	-0.549	0.244	-0.755	9.593	1.114	-0.244	-1.16	0.122	1510068766
-7.983	-5.724	-1.054	0.549	0.671	0.427	3.592	-6.307	5.627	-0.488	1.221	0.61	1.493	9.397	4.965	-0.488	-0.244	0.305	-8.561	0.504	4.108	0.732	0.122	-0.61	-0.243	9.887	2.326	0.061	-0.732	0.244	-1.024	9.518	1.103	-0.183	-1.587	-0.061	1510068766
-8.179	-5.893	-1.278	0.549	0.671	0.366	3.579	-6.587	5.278	-0.305	0.427	0.61	1.509	10.414	5.029	-0.977	-1.709	0.305	-8.685	0.345	4.155	0.854	0.183	-0.549	-0.7	10.336	2.34	-0.305	-0.916	0.122	-0.58	9.592	1.075	0.061	-2.136	-0.122	1510068766
-8.159	-6.082	-1.42	0.61	0.977	0.549	3.795	-6.966	5.633	-0.305	0.427	0.61	1.53	10.814	5.181	-1.221	-3.662	0.793	-8.687	-0.01	4.083	1.099	0.549	-0.488	-1.23	10.81	2.347	-0.854	-1.404	-0.122	-0.127	9.945	1.002	0.244	-1.892	-0.122	1510068766
-8.242	-6.227	-1.43	0.793	0.916	0.671	3.787	-7.369	5.441	0.244	-1.343	-0.183	2.181	11.116	4.846	-1.038	-4.761	2.075	-8.771	-0.291	3.967	1.465	0.854	-0.427	-1.963	10.763	2.359	-1.404	-2.625	-0.488	-0.065	10.136	1.239	-0.122	-1.221	-0.183	1510068766
-8.102	-6.233	-1.488	1.221	0.793	0.732	5.016	-7.553	5.48	0.793	-0.671	-1.221	2.328	10.854	4.121	-0.061	-6.226	3.479	-8.867	-0.428	3.82	1.953	1.099	-0.366	-2.561	10.7	2.196	-2.136	-4.883	-0.916	0.12	10.111	1.724	-0.305	-1.282	-0.122	1510068766
-7.788	-6.135	-1.522	1.587	1.16	0.916	5.662	-7.117	5.333	0.732	-0.122	-2.686	3.754	10.878	3.135	0.671	-5.432	3.723	-8.831	-0.376	3.645	2.502	1.282	-0.366	-2.614	10.797	1.93	-2.136	-6.592	-1.16	-0.498	10.183	1.861	-0.488	-1.465	-0.122	1510068766
-7.628	-6.053	-1.619	1.953	1.526	1.099	6.19	-6.552	5.009	0.732	-0.122	-2.686	3.968	10.32	2.176	0.671	-5.432	3.723	-8.904	-0.239	3.414	2.93	1.465	-0.488	-1.861	10.745	1.669	-2.136	-7.812	-1.465	-1.142	10.111	2.119	-0.671	-1.953	-0.122	1510068766
-7.575	-6.034	-1.678	2.197	1.953	1.282	6.473	-5.749	4.593	0.244	0.427	-3.479	4.046	9.449	1.516	-0.244	-3.357	1.77	-8.96	-0.026	3.119	3.357	1.587	-0.549	-0.766	10.794	1.615	-2.136	-7.874	-1.892	-1.479	9.985	2.031	-0.793	-2.93	-0.122	1510068766
-7.606	-5.88	-1.706	2.563	2.197	1.526	6.568	-5.16	4.213	-1.77	2.197	-4.15	3.387	8.311	1.116	-0.977	-3.723	-0.732	-9.05	0.148	2.933	3.723	1.709	-0.671	-0.123	10.645	1.726	-2.319	-7.202	-1.892	-1.298	10.014	1.73	-0.854	-3.418	0.122	1510068766
-7.75	-5.887	-1.713	2.869	2.136	1.709	6.568	-5.16	4.213	-1.77	2.197	-4.15	3.066	7.415	1.261	-0.977	-3.723	-0.732	-9.051	0.071	2.62	4.028	1.77	-0.793	0.136	9.758	1.853	-2.197	-7.141	-2.075	-1.085	9.878	1.762	-1.038	-4.395	0.244	1510068766
-7.896	-5.84	-1.76	3.418	1.831	1.953	6.568	-5.16	4.213	-1.77	2.197	-4.15	3.461	7.409	1.626	-1.282	-5.737	-4.211	-9.306	0.311	2.163	4.333	1.77	-0.854	0.233	9.159	1.861	-1.587	-7.263	-2.319	-1.007	9.562	1.572	-0.732	-5.127	0.427	1510068766
-7.779	-5.524	-1.798	3.662	1.892	2.075	6.898	-4.642	4.081	-3.784	3.601	-5.066	3.986	8.193	1.365	-1.282	-5.737	-4.211	-9.497	0.72	1.766	4.456	1.526	-0.916	0.359	8.97	1.903	-1.465	-6.958	-2.075	-0.352	9.211	1.008	-0.244	-5.371	0.61	1510068767
-7.823	-5.045	-1.647	3.906	1.892	2.075	7.005	-4.899	4.46	-4.456	3.845	-5.371	4.194	9.264	0.858	-2.93	-4.211	-7.08	-9.429	0.871	1.446	4.578	1.648	-1.038	0.607	8.823	2.127	-1.221	-6.714	-1.953	0.161	8.868	0.806	0.427	-5.554	0.793	1510068767
-7.929	-4.448	-1.629	4.028	2.136	2.075	7.005	-4.899	4.46	-4.7	4.7	-5.615	4.606	10.861	0.513	-2.93	-4.211	-7.08	-9.551	1.047	1.065	4.639	1.282	-1.038	0.575	8.813	2.213	-0.61	-6.592	-2.014	0.863	8.719	0.897	0.916	-5.615	0.916	1510068767
-8.157	-4.211	-1.731	3.662	2.563	1.892	6.483	-5.229	4.605	-4.333	4.639	-5.066	4.889	11.77	0.056	-3.357	-4.639	-7.751	-9.582	1.253	0.733	4.517	1.282	-1.038	0.245	9.065	2.344	-0.671	-6.836	-1.953	1.053	9.032	1.119	1.587	-5.371	0.854	1510068767
-8.976	-4.107	-1.828	3.723	1.831	1.648	6.483	-5.229	4.605	-3.784	4.028	-4.456	5.103	11.917	-0.282	-3.418	-6.836	-7.874	-9.497	1.025	0.398	4.517	1.343	-1.038	0.376	9.162	2.513	-0.854	-7.507	-1.77	0.322	9.577	1.066	1.221	-5.432	0.61	1510068767
-9.301	-3.951	-1.97	3.784	1.526	1.526	6.272	-5.618	4.095	-2.625	3.54	-3.113	5.101	11.42	-0.626	-3.174	-8.423	-5.066	-9.831	0.833	-0.057	4.395	1.221	-1.099	0.824	9.373	2.358	-1.343	-7.568	-1.526	1.709	10.174	1.226	0.854	-5.493	0.305	1510068767
-9.265	-4.13	-2.256	3.357	1.587	1.099	5.946	-5.65	4.012	-2.319	3.113	-2.319	4.863	10.74	-1.184	-3.174	-8.423	-5.066	-9.895	0.682	-0.406	4.272	1.282	-1.16	1.251	9.316	2.06	-1.648	-7.141	-1.648	2.792	10.444	2.454	0.427	-2.625	-0.061	1510068767
-9.396	-4.203	-2.119	3.296	1.953	0.793	5.702	-5.743	3.717	-2.319	3.113	-2.319	4.51	10.162	-1.621	-2.93	-7.996	-3.967	-10.323	0.444	-0.799	4.272	1.16	-1.099	1.474	9.326	1.677	-1.587	-6.836	-1.892	1.389	10.758	2.279	-0.244	-1.892	-0.488	1510068767
-9.643	-4.417	-2.217	4.333	1.16	1.038	5.009	-5.972	2.943	-2.686	3.296	-1.526	4.329	9.813	-1.907	-2.014	-8.545	-3.54	-10.476	-0.05	-1.18	4.333	0.61	-0.854	1.659	9.337	1.406	-1.465	-6.653	-2.319	0.453	10.491	0.986	0.183	-4.639	-0.488	1510068767
-8.573	-3.734	-2.361	4.578	1.648	1.282	4.748	-6.292	2.799	-3.357	1.221	0.122	4.462	9.728	-1.922	-2.014	-8.545	-3.54	-10.53	-0.689	-1.485	4.639	0.244	-0.854	1.78	9.471	1.091	-1.16	-6.592	-2.747	2.467	10.048	-0.225	0.854	-5.615	0.061	1510068767
-7.94	-2.913	-2.918	4.395	2.563	1.099	4.39	-6.368	2.809	-3.357	1.221	0.122	5.036	9.862	-1.759	-1.343	-8.423	-3.845	-9.996	-1.125	-1.581	5.127	-0.122	-0.916	1.644	9.635	0.855	-0.854	-6.531	-2.869	2.531	9.426	-0.416	1.099	-2.38	0.366	1510068767
-8.248	-3.176	-3.677	4.272	2.441	0.916	3.931	-6.51	2.653	-4.456	0.732	0.916	5.164	9.932	-1.613	-0.061	-5.798	-4.15	-9.537	-1.28	-1.515	5.31	-0.061	-1.038	1.408	9.668	0.804	-0.854	-6.104	-2.869	0.519	9.434	-1.159	1.099	-3.723	0.061	1510068767
-8.636	-3.619	-3.956	4.456	1.892	0.916	3.941	-6.767	3.351	-4.456	0.732	0.916	5.2	10.282	-1.396	-0.061	-5.798	-4.15	-9.703	-1.359	-1.583	5.31	0.244	-0.916	1.14	9.77	0.743	-0.854	-5.92	-2.808	2.183	9.323	-0.92	1.099	-2.441	0.122	1510068767
-8.477	-3.277	-4.048	4.456	2.502	0.916	3.941	-6.767	3.351	-4.761	1.831	1.404	5.251	10.879	-1.151	0.549	-5.676	-3.967	-10.087	-1.488	-1.541	5.249	0.183	-0.793	1.132	10.259	0.475	-0.793	-5.737	-2.991	1.839	9.726	-0.898	0.977	-1.099	0.366	1510068767
-9.058	-3.281	-4.354	4.456	2.197	0.916	3.567	-8.088	3.994	-4.944	2.93	1.892	5.424	11.295	-0.898	1.404	-5.493	-3.723	-10.084	-1.653	-1.428	5.188	0.061	-0.793	1.107	10.74	0.496	-0.549	-5.615	-3.113	0.057	9.917	-1.555	0.549	-3.052	0.183	1510068767
-8.887	-3.076	-4.241	4.089	2.319	0.854	3.908	-8.899	4.35	-4.7	4.15	2.136	5.692	11.393	-0.598	1.404	-5.493	-3.723	-10.262	-1.845	-1.341	5.249	-0.244	-0.732	0.818	10.822	0.593	-0.366	-5.249	-3.052	0.591	10.118	-1.742	0.488	-3.418	0.061	1510068767
-8.982	-2.924	-4.012	4.028	2.197	1.038	3.746	-9.097	4.264	-4.517	4.822	1.465	5.825	11.279	-0.23	1.587	-5.31	-3.357	-9.977	-1.93	-1.123	5.188	0	-0.549	0.529	10.785	0.708	-0.305	-5.005	-2.869	1.218	9.825	-1.869	0.366	-2.808	-0.183	1510068767
-9.225	-2.858	-4.016	4.089	1.953	1.16	3.947	-9.22	4.03	-3.357	6.104	0.366	5.741	10.995	0.188	1.892	-4.639	-1.77	-9.68	-1.8	-0.915	5.127	0.061	-0.427	0.197	10.592	0.913	-0.305	-4.944	-2.625	1.23	9.676	-2.028	0.305	-2.93	-0.244	1510068767
-9.307	-2.866	-3.935	4.028	1.77	1.343	3.494	-9.043	3.823	-3.357	6.104	0.366	5.618	10.776	0.632	1.892	-4.639	-1.77	-9.512	-1.786	-0.902	4.944	0.305	-0.366	-0.069	10.363	0.987	-0.244	-4.822	-2.319	2.009	9.666	-2.162	0.244	-3.052	-0.305	1510068767
-9.136	-3.146	-3.51	4.578	1.587	1.526	2.611	-8.75	2.933	-2.38	4.456	-0.305	5.371	10.598	1.086	1.892	-4.456	-0.916	-9.321	-1.939	-0.955	4.761	0.671	-0.244	-0.139	10.223	0.896	-0.183	-4.944	-1.953	2.122	9.628	-1.823	0.244	-2.869	-0.183	1510068767
-8.965	-2.789	-3.437	4.7	1.892	1.343	2.019	-8.563	1.785	-1.648	2.625	-0.488	5.096	10.377	1.522	1.343	-4.578	0.366	-9.432	-2.035	-1.136	4.883	0.671	-0.122	-0.017	10.088	0.859	-0.061	-4.822	-1.648	1.658	9.729	-1.548	0.122	-3.296	-0.122	1510068767
-9.07	-2.539	-3.462	4.517	1.831	1.343	2.218	-8.285	1.092	-1.648	2.625	-0.488	5.082	10.228	2.021	1.343	-4.578	0.366	-9.408	-1.896	-1.287	4.883	0.732	0	0.294	9.891	0.951	0.244	-4.517	-1.404	0.983	9.847	-1.515	-0.061	-4.395	-0.183	1510068767
-8.952	-2.472	-3.423	4.7	1.892	1.526	2.425	-8.181	0.736	-1.099	1.587	-0.732	4.947	10.122	2.306	0.916	-4.333	0.671	-9.463	-1.589	-1.463	4.822	0.61	0.122	0.659	9.844	0.974	0.244	-3.906	-1.099	1.791	9.544	-1.635	-0.183	-4.395	-0.183	1510068767
-8.742	-2.092	-3.474	4.456	2.014	1.282	2.539	-8.067	0.534	-1.038	2.197	-0.671	4.71	9.96	2.531	0.427	-3.845	0.977	-9.436	-1.244	-1.522	4.639	0.549	0.183	1.043	9.763	1.049	0.244	-3.601	-0.793	2.339	9.373	-1.864	-0.183	-3.784	-0.061	1510068767
-9.024	-1.838	-3.515	3.784	1.526	0.916	2.621	-7.961	0.477	-1.465	3.357	-0.305	4.429	9.804	2.793	0	-3.296	1.221	-9.44	-0.903	-1.599	4.272	0.244	0.183	1.421	9.672	1.102	0.122	-3.235	-0.61	1.769	9.331	-1.657	-0.305	-3.54	0.122	1510068767
-9.426	-2.102	-3.092	3.357	0.305	0.854	2.568	-7.955	0.409	-1.465	3.357	-0.305	4.201	9.871	2.868	-0.305	-2.991	1.343	-9.386	-0.651	-1.568	3.784	0.488	0.305	1.707	9.672	1.135	-0.122	-2.625	-0.366	0.986	9.496	-1.497	-0.122	-3.601	-0.122	1510068768
-9.19	-1.559	-2.444	3.113	0.488	0.916	2.521	-8.147	0.455	-1.526	2.869	-0.671	4.021	10.387	3.159	-0.488	-2.625	1.221	-9.527	-0.537	-1.522	3.357	0.122	0.488	1.913	10.019	1.25	-0.488	-2.136	-0.122	1.281	9.594	-1.056	-0.366	-3.662	-0.244	1510068768
-9.195	-1.189	-2.62	2.014	0.366	0.854	2.559	-8.295	0.727	-1.526	2.869	-0.671	3.472	10.72	2.996	-0.854	-2.136	0.977	-9.286	-0.443	-1.481	3.052	0.122	0.732	1.782	10.45	1.459	-0.732	-1.953	-0.183	1.671	9.283	-1.11	-0.305	-3.54	-0.122	1510068768
-9.298	-2.009	-2.51	1.221	1.343	0.732	2.422	-8.11	0.945	-1.404	2.625	-0.977	3.279	11.096	2.774	-1.404	-2.319	0.671	-9.327	-0.185	-1.455	2.441	0.732	1.282	1.482	10.85	1.78	-0.854	-1.831	0.122	2.183	9.007	-1.294	0.061	-2.93	-0.244	1510068768
-10.301	-3.201	-2.21	1.709	0.977	0.549	2.231	-8.021	0.676	-1.221	2.136	-1.404	3.388	11.505	2.79	-1.465	-1.709	-0.366	-10.372	0.084	-1.219	1.587	0.977	1.587	2.046	11.346	2.287	-1.16	-1.831	0.366	1.055	9.756	-1.298	0.122	-2.747	0	1510068768
-11.236	-3.828	-3.493	0.732	0.61	0.305	2.353	-9.056	0.269	-0.977	1.282	-1.587	3.22	11.523	2.457	-1.465	-1.709	-0.366	-11.498	0.294	-1.099	1.526	0.671	1.709	2.114	11.37	2.913	-1.526	-1.221	0.366	1.865	10.753	0.054	-0.183	-3.052	0	1510068768
-9.666	-4.837	-3.598	1.892	-2.502	0.671	2.808	-10.758	-0.189	-0.488	-0.61	-0.366	2.634	10.509	1.828	-1.465	-0.977	-0.671	-11.448	0.607	-0.601	1.648	-0.549	1.892	1.427	10.529	3.606	-1.587	-0.977	0.122	3.365	11.809	0.835	-1.282	-3.052	1.282	1510068768
-8.19	-4.523	-1.933	1.77	-1.587	0.916	3.527	-11.057	-0.206	-0.488	-0.61	-0.366	2.098	9.037	1.272	-1.709	-1.831	0	-9.941	0.228	0.053	1.709	-1.038	1.282	-0.236	8.715	4.076	-1.404	-0.61	0.061	5.076	10.915	2.668	-2.563	-4.578	3.296	1510068768
-9.122	-3.865	-1.95	1.831	-1.526	0.549	3.842	-10.136	0.445	-0.793	1.587	-0.854	1.846	8.275	1.016	-1.709	-1.831	0	-8.814	0.758	0.927	2.136	0.427	0.488	-1.663	7.013	4.468	-0.854	-0.61	0.305	2.729	11.701	2.51	-2.136	-5.249	5.493	1510068768
-9.594	-3.829	-1.833	1.953	0.061	0.305	3.677	-10.003	0.4	-0.793	1.587	-0.854	1.184	8.837	0.674	-1.892	-2.136	0.488	-9.922	1.376	0.519	2.38	0.549	0	-1.926	6.901	4.832	-0.244	-0.977	0.122	-1.058	12.261	0.784	-0.977	-5.859	4.883	1510068768
-9.189	-4.02	-1.644	2.808	-0.671	0.549	3.169	-10.609	-0.178	-0.427	3.357	-1.343	0.848	9.764	1.042	-2.075	-2.563	0.671	-10.389	1.542	-0.026	2.075	-0.305	0.122	-0.458	8.442	4.89	0.549	-1.709	-0.427	-0.546	11.579	-0.997	-0.977	-5.859	5.066	1510068768
-8.839	-3.193	-1	2.502	-0.488	0.549	2.541	-10.226	-0.434	-0.427	3.357	-1.343	1.347	9.394	1.969	-1.892	-3.235	0.427	-9.944	1.345	-0.267	2.136	-0.244	-0.244	0.458	9.058	4.624	0.488	-1.831	-0.488	2.323	11.306	-0.484	-1.404	-1.953	5.005	1510068768
-8.92	-2.573	-0.724	2.197	-0.854	0.305	2.541	-10.226	-0.434	0.183	2.075	-0.854	1.67	8.691	2.539	-1.221	-2.502	-0.061	-9.503	1.224	-0.407	2.319	-0.061	-0.671	0.305	8.423	4.478	0.305	-1.709	-0.488	2.298	10.07	-0.126	-1.221	1.099	4.089	1510068768
-8.207	-2.698	-0.371	1.77	-0.977	0.061	2.918	-8.342	0.132	-0.244	1.709	0.061	1.416	8.27	2.384	-0.61	-1.343	-0.549	-9.387	1.614	-0.496	2.319	-0.305	-0.793	0.318	7.884	4.264	0.244	-1.831	-0.549	1.304	8.551	-0.225	-0.244	2.319	3.174	1510068768
-7.55	-2.649	0.24	1.343	0.183	-0.244	3.199	-8.113	0.234	-0.244	1.709	0.061	1.456	8.12	2.274	-0.305	-1.282	-0.732	-9.21	2.001	-0.615	2.075	-0.183	-0.793	0.721	7.748	4.063	0.305	-1.831	-0.732	0.108	7.977	-0.151	0.183	2.197	1.648	1510068768
-7.326	-1.943	0.86	1.099	1.587	-0.183	2.956	-7.989	0.165	0.061	3.113	0.488	2.031	8.192	2.371	0	-2.014	-0.916	-9.225	2.143	-0.755	1.648	-0.366	-0.854	1.293	7.963	3.927	0.488	-1.831	-1.038	-1.621	7.337	0.175	0.793	-0.183	0.854	1510068768
-8.491	-1.172	0.402	0.244	1.77	0.366	2.584	-8.034	0.039	0.366	2.075	0.366	2.803	8.152	2.616	0.366	-1.892	-1.221	-8.896	2.297	-0.779	1.16	-0.61	-0.916	1.709	8.123	3.969	0.671	-1.77	-1.16	-2.044	6.869	0.261	1.099	-3.601	-0.366	1510068768
-9.191	-1.786	-0.362	-0.549	1.465	0.427	2.594	-8.221	0.067	0.366	2.075	0.366	3.567	8.224	3.155	0.977	-1.038	-1.526	-8.448	2.47	-0.658	0.671	-0.061	-0.916	1.817	8.099	3.967	0.793	-1.526	-0.977	0.676	6.751	0.794	0.671	-4.578	-2.93	1510068768
-10.871	-2.284	0.342	-0.122	0.366	0.305	2.695	-8.367	0.057	0.549	1.038	0.366	3.98	8.488	3.5	1.282	0.366	-1.648	-8.704	2.248	-0.62	0.122	0.122	-0.854	1.79	8.089	3.805	0.793	-1.221	-0.732	9.221	8.448	-0.017	0.793	-2.869	-1.343	1510068768
-11.616	-3.546	0.014	0.916	-1.77	0.916	2.607	-8.552	-0.045	1.038	-0.305	0.244	4.059	9.226	3.703	1.404	1.343	-1.282	-9.036	1.585	-0.508	-0.427	0.61	-1.099	1.652	8.418	3.787	0.732	-0.793	-0.427	11.213	8.818	-1.334	0.366	1.099	0.793	1510068768
-9.935	-3.807	-1.291	0.61	2.075	0.183	2.616	-9.192	-0.294	1.038	-0.305	0.244	4.173	10.629	3.799	1.404	1.099	-0.793	-10.651	0.62	-0.927	-0.671	0.122	-1.221	1.318	9.551	3.426	0.61	-0.488	-0.122	4.231	9.166	-2.199	0.183	-1.77	-1.282	1510068768
-10.745	-6.069	-1.852	0.488	-1.526	-0.732	2.568	-9.577	-0.191	0.671	-1.953	0.244	4.106	11.495	3.339	1.16	0.366	-0.305	-11.082	-0.368	-0.413	-0.916	0.366	-1.099	1.126	10.7	2.929	0.732	-0.427	-0.122	6.734	10.357	1.719	1.953	2.258	-0.183	1510068768
-9.623	-5.249	-1.759	0.854	0.305	-0.488	2.835	-9.301	0.175	0.671	-1.953	0.244	3.857	11.947	2.249	0.671	-0.183	0.122	-12.403	-1.942	0.367	-0.549	-0.793	-1.221	0.7	11.315	2.186	0.671	0.427	0	3.293	11.343	2.018	-1.709	-1.587	0.732	1510068768
-8.85	-4.557	-3.354	-0.061	0.549	-0.488	2.835	-9.301	0.175	-0.183	-1.709	0.366	3.689	12.743	1.105	0.122	-0.488	0.427	-12.144	-2.36	0.492	0.305	-2.197	-0.671	0.333	12.16	1.816	0.671	1.831	-0.183	3.293	11.343	2.018	-1.709	-1.587	0.732	1510068768
-8.423	-4.341	-3.193	-0.366	1.221	-0.427	3.375	-9.804	2.001	-1.038	-0.122	0.549	3.655	12.207	0.407	-0.366	-0.427	0.549	-10.52	-2.482	1.163	-0.061	-1.099	-0.488	-0.818	12.334	1.751	0.427	2.319	0	3.293	11.343	2.018	-1.709	-1.587	0.732	1510068768
-8.625	-3.61	-2.921	-0.244	1.16	-0.244	2.878	-9.32	2.583	-1.221	3.967	-0.366	3.174	10.942	-0.194	-0.488	0.305	0.916	-9.696	-2.524	1.153	-0.061	-1.16	-0.427	-2.049	11.198	1.433	-0.183	1.526	0.366	3.293	11.343	2.018	-1.709	-1.587	0.732	1510068769
-8.766	-3.179	-2.433	0	1.221	-0.183	1.826	-8.978	2.54	-1.221	3.967	-0.366	2.651	10.129	-0.44	-0.183	0.244	1.587	-9.174	-2.345	1.187	-0.122	-0.549	-0.305	-2.351	10.011	1.273	-0.183	0.549	0.427	3.293	11.343	2.018	-1.709	-1.587	0.732	1510068769
-8.771	-3.137	-2.603	0.183	1.099	-0.244	0.714	-8.772	2.189	-0.671	3.601	-1.16	2.475	9.544	-0.505	0.061	-0.244	1.831	-8.71	-2.062	1.146	-0.244	-0.488	-0.183	-1.653	9.55	1.365	0	0.061	0.244	3.293	11.343	2.018	-1.709	-1.587	0.732	1510068769
-8.735	-3.23	-3.198	-0.427	0.854	-0.549	0.551	-8.312	2.115	0.305	-0.671	-1.221	2.528	9.198	-0.5	0.183	-0.61	1.648	-8.614	-2.265	1.087	-0.366	-0.183	-0.183	-0.944	9.29	1.208	0.061	0	0.122	3.293	11.343	2.018	-1.709	-1.587	0.732	1510068769
-8.544	-3.534	-3.179	-0.488	0.122	-0.488	0.886	-8.05	2.056	0.305	-0.671	-1.221	2.662	9.176	-0.342	0.244	-0.671	1.038	-8.983	-2.443	1.032	-0.244	-0.183	-0.061	-0.592	9.271	1.043	0.061	0.244	-0.061	3.293	11.343	2.018	-1.709	-1.587	0.732	1510068769
-8.691	-3.711	-3.082	-0.366	-0.122	-0.305	1.16	-8.125	1.75	0.183	-0.732	-0.916	2.838	9.402	-0.169	0.427	-0.183	0.427	-9.264	-2.522	0.86	-0.122	-0.488	0.061	-0.336	9.527	1.041	0.061	0.549	-0.244	0.176	10.392	-0.498	1.221	-0.549	-0.427	1510068769
-8.97	-3.576	-2.944	-0.183	-0.366	-0.427	1.144	-8.198	1.538	-0.122	0.244	-0.183	2.987	9.605	0.005	0.61	0.427	-0.244	-9.228	-2.507	0.769	-0.122	-0.549	0.122	-0.275	9.761	1.178	-0.061	0.549	-0.427	1.547	9.367	-1.389	1.221	-0.549	-0.427	1510068769
-8.924	-3.825	-3.048	0	-0.305	-0.549	1.122	-8.013	1.427	-0.122	0.244	-0.183	3.202	9.959	0.425	0.671	0.854	-0.671	-9.123	-2.6	0.903	-0.122	-0.61	0.244	-0.513	9.892	1.279	-0.183	0.366	-0.488	1.559	9.807	-0.608	-0.183	-0.183	-0.854	1510068769
-8.926	-3.868	-2.893	0.549	-0.183	-0.061	1.297	-8.05	1.279	-0.366	0.061	0.061	3.365	10.529	0.843	0.671	1.16	-0.977	-9.191	-2.955	0.878	0.061	-0.244	0.427	-0.944	10.214	1.238	-0.366	0.244	-0.366	1.809	9.777	-0.58	-0.488	0.305	-0.854	1510068769
-9.155	-3.528	-2.62	0.61	-0.488	0.183	1.493	-8.135	1.269	-0.732	-0.305	0.549	3.365	10.529	0.843	0.488	1.282	-1.16	-9.265	-2.779	0.937	0.305	-0.427	0.549	-1.193	10.401	1.316	-0.549	0	-0.305	2.064	9.652	-1.3	-0.671	0.305	-0.488	1510068769
-8.753	-3.341	-2.665	0.549	-0.244	0	1.772	-8.107	1.406	-0.732	-0.305	0.549	3.074	10.509	0.976	0.122	1.038	-1.16	-9.001	-2.479	1.04	0.427	-0.183	0.671	-1.113	10.249	1.565	-0.671	-0.427	-0.305	1.665	9.562	-1.026	-0.488	-0.244	-0.366	1510068769
-8.477	-3.285	-2.812	0.366	-0.366	0	2.029	-8.228	1.358	-0.916	-0.366	0.732	3.018	10.613	0.961	-0.244	0.061	-0.916	-9.818	-1.93	0.797	0.488	-0.061	0.793	-0.817	10.275	1.787	-0.977	-0.305	-0.244	2.067	9.672	-0.742	-0.61	0	-0.305	1510068769
-8.68	-3.604	-2.913	-0.366	-1.282	-0.061	2.216	-8.975	1.123	-0.977	-0.244	0.916	3.018	10.613	0.961	-0.488	-0.793	-0.793	-9.69	-1.109	1.05	0.061	0.488	0.977	-0.249	10.267	2.037	-1.038	-0.671	-0.366	2.674	9.295	-0.737	-0.671	0.488	-0.061	1510068769
-8.697	-4.131	-2.231	-0.549	-1.831	-0.061	2.306	-9.439	0.851	-0.977	-0.244	0.916	3.139	9.536	0.947	-0.488	-0.671	-0.854	-9.74	-0.587	1.225	0.061	-0.305	0.854	0.194	9.814	2.291	-1.16	-0.793	-0.427	2.798	9.217	-0.331	-0.366	0.854	0.61	1510068769
-9.211	-4.755	-1.763	-0.183	-1.892	0	2.426	-9.57	0.587	-0.61	-0.793	0.061	3.078	9.307	0.927	-0.366	-0.305	-0.916	-9.707	-0.51	1.491	0.061	-0.122	0.916	-0.087	8.964	2.722	-1.038	-0.122	-0.488	2.009	9.615	-0.115	0.183	0.366	0.916	1510068769
-8.905	-4.444	-1.302	0.061	-1.648	-0.122	2.481	-9.713	0.358	-0.366	-0.854	-0.183	2.829	9.88	0.94	-0.305	0.061	-0.977	-9.807	-0.567	1.587	0.183	0.122	0.61	-1.066	8.893	3.146	-0.916	0.793	-0.244	1.919	10.615	0.407	-0.061	-0.488	1.221	1510068769
-8.912	-4.455	-1.083	-0.366	-1.648	-0.183	2.413	-9.556	0.161	-0.366	-0.854	-0.183	2.223	9.996	0.828	-0.61	0.244	-0.671	-9.765	-0.044	1.689	0.244	-0.122	0.488	-1.637	8.995	3.687	-0.366	0.305	-0.305	3.26	10.856	1.087	-0.183	-0.366	2.319	1510068769
-8.709	-4.919	-0.343	-0.122	-0.366	-0.061	2.394	-9.348	0.02	-0.305	-0.916	-0.183	1.906	9.927	0.935	-0.793	-0.732	-0.183	-9.902	0.394	1.729	0.183	-0.244	0.488	-1.553	9.018	4.194	0.061	0.061	-0.366	2.549	11.105	0.785	-0.732	-0.122	3.113	1510068769
-9.278	-4.462	-0.188	-0.061	-0.244	-0.244	2.606	-9.379	-0.065	-0.305	-0.977	0.061	1.94	10.034	1.327	-0.671	-1.343	0.305	-9.883	0.663	1.669	0.183	-0.061	0.366	-1.181	9.088	4.56	0	0.305	-0.244	0.945	10.521	0.15	-0.61	-0.122	2.869	1510068769
-9.392	-4.471	-0.458	-0.122	-0.793	-0.732	2.736	-9.587	-0.269	-0.305	-0.61	0.488	1.94	10.034	1.327	-0.305	-0.549	0.488	-10.026	0.915	1.566	0.061	-0.061	0.183	-0.928	9.207	4.624	0	0.427	-0.183	0.568	10.129	-0.459	-0.305	0.732	2.136	1510068769
-8.599	-4.642	0.129	0.061	-0.305	-0.488	2.72	-9.621	-0.546	-0.183	-0.183	0.793	1.737	10.064	1.683	0.061	0.549	0.488	-9.991	0.809	1.377	0	-0.427	0	-0.883	9.119	4.436	-0.061	0.183	-0.122	0.377	9.625	-0.438	0.305	1.465	0.488	1510068769
-8.004	-4.247	0.217	0.305	-0.244	-0.122	2.743	-9.301	-0.627	0.061	-0.61	0.671	1.293	9.784	1.781	0.244	0.793	0.366	-9.507	0.831	1.438	0.061	-0.488	-0.122	-0.852	8.777	4.218	0.061	0.244	-0.122	0.242	8.809	-0.419	1.099	1.099	-0.183	1510068769
-7.677	-3.74	0.093	0.183	0.488	-0.061	2.876	-8.853	-0.378	0.061	-0.61	0.671	1.06	9.338	1.767	0.366	0.305	0.122	-9.064	0.985	1.536	0.061	-0.427	-0.183	-0.998	8.317	4.085	0.122	0.488	-0.061	0.389	8.6	0.251	1.038	1.221	-0.671	1510068769
-7.844	-3.621	-0.035	-0.061	0.854	0.061	2.905	-8.606	-0.261	-0.061	0.305	0.244	1.274	9.01	1.733	0.366	0.122	0.061	-8.891	1.242	1.665	-0.061	-0.244	-0.366	-1.231	8.018	4.047	0.305	0.488	-0.061	0.141	8.636	0.665	0.61	-0.061	-1.343	1510068769
-8.13	-3.759	-0.29	-0.183	1.77	0.183	2.723	-8.747	-0.292	0.244	0.244	0.122	1.455	8.975	1.568	0.366	0.183	0.122	-8.93	1.552	1.718	-0.366	0	-0.427	-1.249	8.166	4.223	0.549	0.366	0	1.42	8.908	1.107	0.244	-1.648	-1.343	1510068769
-10.436	-4.558	-0.626	-0.977	1.038	-0.061	2.548	-9.361	-0.345	0.244	0.244	0.122	1.662	9.249	1.543	0.549	0.122	0.122	-9.168	1.493	1.602	-0.671	0.183	-0.549	-1.019	8.63	4.314	0.732	0.305	0.122	2.781	9.117	0.134	0.977	-2.258	-0.916	1510068770
-10.375	-4.817	-0.745	0.549	0.488	0.061	2.407	-10.015	-0.642	0.916	-1.16	-0.244	2.028	9.636	1.609	0.793	0.549	0.061	-10.263	0.866	1.571	-0.916	0.427	-0.732	-0.769	9.227	4.039	0.732	0.366	0.305	4.185	10.363	-0.776	0.061	-2.136	-1.099	1510068770
-8.836	-3.729	-0.837	-0.366	1.16	0.122	2.444	-10.264	-0.891	1.038	-1.709	-0.488	2.33	10.343	1.662	0.916	1.038	0.061	-10.109	-0.245	1.381	-0.793	-0.366	-0.977	-0.907	9.92	3.589	0.732	0.305	0.244	4.688	10.881	0.607	-1.77	0.427	-1.709	1510068770
-8.574	-3.137	-1.127	-1.099	1.038	-0.122	2.444	-10.264	-0.891	1.038	-1.709	-0.488	2.645	10.427	1.452	0.732	0.977	0.183	-9.238	-0.362	1.463	-0.488	0.122	-0.916	-1.241	10.03	3.17	0.671	0.366	0.366	4.101	9.51	0.452	-0.122	2.808	-0.854	1510068770
-8.857	-3.606	-2.011	-0.977	0.793	-0.427	2.638	-8.284	0.683	0.61	-1.099	-0.671	2.645	10.427	1.452	0.366	0.793	0.549	-8.839	-0.391	1.511	-0.916	0.305	-0.732	-1.449	9.332	2.638	0.305	0.122	0.488	0.61	9.196	-0.664	0.427	0.305	-1.77	1510068770
-8.881	-4.387	-2.806	-0.916	0.244	-0.305	2.304	-7.604	0.98	0.183	1.587	-0.671	2.682	9.695	1.241	0.183	0.549	0.854	-8.866	-1.347	1.515	-1.038	0.793	-0.61	-1.303	9.109	1.926	0.122	-0.183	0.732	2.785	9.674	0.19	0.061	0	-1.404	1510068770
-9.122	-4.138	-3.043	-0.854	0.244	0	1.601	-8.061	0.725	0.183	1.587	-0.671	2.633	10.802	0.55	-0.061	0.366	0.671	-10.1	-2.242	0.981	-0.977	0.793	-0.488	-0.883	9.953	1.346	0.061	0.305	0.732	3.118	9.897	-0.383	-0.061	1.892	-0.671	1510068770
-9.166	-4.229	-3.234	-0.793	0.122	0.122	1.05	-9.202	0.846	0.427	-0.916	-0.61	2.633	10.802	0.55	-0.427	0	-0.061	-10.264	-2.539	0.7	-0.793	0.305	-0.183	-0.331	11.328	1.236	0.366	0.366	0.427	1.385	9.887	-1.28	0.061	0.732	-0.488	1510068770
-9.07	-3.95	-2.872	-0.427	0.488	0.305	1.479	-9.54	1.45	-0.183	-0.977	-0.366	2.875	11.443	0.148	-0.671	-0.305	-0.732	-10.316	-2.789	0.423	-0.61	0.549	-0.183	-0.315	11.62	1.324	0.488	0.122	0.244	1.054	10.024	-1.468	0.183	-0.122	-0.549	1510068770
-9.049	-3.253	-2.908	-0.305	0.427	0	1.858	-9.235	1.918	-0.183	-0.977	-0.366	3.425	11.143	0.175	-0.366	-0.122	-1.038	-9.642	-2.498	0.41	-0.427	0.122	0.061	-0.591	10.889	1.458	0.183	-0.244	0.366	1.15	10.014	-1.221	0.122	0.244	-0.61	1510068770
-9.119	-3.717	-3.041	-0.366	-0.183	-0.122	1.645	-8.492	2.097	-0.305	1.465	-0.061	4.009	10.395	0.494	-0.061	0.61	-0.671	-8.747	-2.774	0.618	-0.305	0.671	0.122	-0.873	9.973	1.592	-0.244	-0.488	0.549	1.27	9.772	-1.176	0.122	0.061	-0.854	1510068770
-9.042	-4.177	-2.46	-0.122	-0.488	0.366	1.256	-7.954	1.846	-0.305	1.465	-0.061	4.148	9.851	0.665	-0.061	1.221	-0.122	-9.105	-2.976	0.679	0.061	1.221	0.122	-1.308	9.439	1.353	-0.732	-0.427	0.854	2.032	9.74	-0.907	-0.061	0.549	-0.732	1510068770
-8.929	-3.642	-2.378	0.122	-0.122	0.549	1.384	-8.552	1.498	-0.244	0.671	-0.061	3.313	10.43	0.437	-0.427	0.732	0.366	-10.042	-2.084	0.449	0.427	0.854	0.366	-0.985	9.764	1.586	-0.366	-0.061	0.793	1.894	9.825	-0.415	0.122	0.427	-0.244	1510068770
-8.667	-3.6	-2.676	0.061	-0.183	0.427	1.841	-9.182	1.499	-0.061	-0.427	0.366	3.313	10.43	0.437	-0.854	-0.549	0.488	-9.58	-1.14	0.477	0.183	0.671	0.549	-0.299	10.306	2.183	0.427	-0.549	0.427	1.379	9.878	-0.505	-0.305	-0.671	0	1510068770
-8.931	-3.825	-2.466	0.122	0.122	0.793	2.383	-9.229	1.383	0.122	0.427	0.366	3.508	10.267	0.524	-0.732	-1.282	0.671	-9.253	-1.188	0.45	0	1.099	0.427	-0.167	9.811	2.341	0.427	-0.732	0.671	1.357	9.652	-0.997	-0.366	-0.61	0	1510068770
-9.201	-3.637	-2.256	0.305	0	1.099	2.348	-8.957	0.958	0.122	0.427	0.366	4.191	9.713	1.096	-0.183	-0.549	1.099	-9.355	-1.226	0.225	0.061	1.587	0.366	-0.161	9.294	2.422	-0.122	-0.61	1.038	1.272	9.676	-0.988	-0.061	0.122	-0.061	1510068770
-8.902	-3.29	-2.271	0.244	0.244	0.916	2.229	-8.973	0.822	0.488	0.366	0.061	4.191	9.713	1.096	0	0.916	1.526	-9.58	-1.116	-0.173	0.183	1.77	0.366	0.145	9.469	2.574	-0.183	-0.183	1.16	0.884	9.836	-0.615	-0.183	-0.122	-0.061	1510068770
-8.863	-3.208	-2.393	0.244	0.183	0.732	2.345	-9.055	0.873	0.61	-0.549	-0.305	3.71	10.141	1.229	-0.122	1.343	1.648	-9.713	-0.878	-0.642	0.244	1.648	0.305	0.238	9.749	2.486	-0.122	-0.488	1.038	0.897	9.883	-0.468	-0.488	-0.671	-0.122	1510068770
-9.025	-3.143	-2.249	0.305	0.122	0.793	2.649	-8.842	0.979	0.549	-1.038	-0.305	2.9	9.609	1.543	-0.244	0.61	1.77	-9.643	-0.694	-0.89	0.183	1.343	0.183	0.388	9.433	2.452	0.061	-1.038	0.977	0.961	9.764	-0.483	-0.244	-0.854	-0.061	1510068770
-9.113	-2.894	-2.261	0.244	0.061	0.732	2.877	-8.472	1.066	0.427	-0.244	-0.061	2.9	9.609	1.543	-0.244	-0.427	1.77	-9.738	-0.696	-1.099	0.244	1.282	0.122	0.781	9.144	2.463	-0.061	-1.038	0.916	1.16	9.703	-0.361	-0.244	-0.427	-0.061	1510068770
-9.068	-2.773	-2.284	0.061	0.061	0.61	3.001	-8.507	1.208	0.427	-0.244	-0.061	3.067	9.434	1.793	-0.305	-0.366	1.526	-9.67	-0.607	-1.294	0.305	1.16	0.061	1.147	9.141	2.469	-0.122	-0.793	0.854	1.473	9.683	-0.371	-0.305	-0.488	0	1510068770
-9.195	-2.656	-2.251	0	-0.061	0.488	3.001	-8.507	1.208	0.244	0.244	0.061	2.975	9.5	1.885	-0.427	0.061	1.16	-9.761	-0.54	-1.525	0.244	1.16	0.061	1.336	9.28	2.42	-0.122	-0.732	0.793	1.377	9.691	-0.33	-0.183	-0.305	0.122	1510068770
-9.259	-2.665	-2.26	-0.183	0.061	0.427	2.954	-8.911	1.388	0.183	0.61	0	2.975	9.5	1.885	-0.488	0	0.671	-9.825	-0.486	-1.814	0.183	0.916	0	1.505	9.409	2.436	-0.122	-0.854	0.732	1.244	9.753	-0.317	-0.244	-0.244	0.061	1510068770
-9.27	-2.59	-2.269	-0.183	0	0.427	2.775	-8.949	1.367	0.488	0.122	-0.61	2.992	9.533	1.915	-0.488	-0.366	0.244	-9.749	-0.443	-1.992	0.061	0.854	-0.061	1.695	9.438	2.412	-0.183	-0.977	0.549	1.029	9.813	-0.226	-0.244	-0.061	0	1510068770
-9.356	-2.539	-2.248	-0.183	-0.061	0.427	2.732	-8.839	1.352	0.488	0.122	-0.61	3.401	9.35	1.912	-0.549	-0.427	-0.122	-9.728	-0.433	-2.103	-0.061	0.854	-0.061	1.785	9.32	2.371	-0.244	-0.977	0.427	1.016	9.824	-0.175	-0.183	-0.183	0	1510068770
-9.386	-2.485	-2.296	-0.244	-0.061	0.427	2.732	-8.839	1.352	0.61	-0.061	-0.793	3.401	9.35	1.912	-0.61	-0.366	-0.488	-9.643	-0.562	-2.267	-0.122	0.793	-0.061	1.857	9.345	2.291	-0.244	-1.038	0.305	1.165	9.795	-0.219	-0.183	-0.183	0	1510068771
-9.414	-2.388	-2.327	-0.305	-0.061	0.366	2.512	-8.698	1.256	0.549	-0.061	-0.854	3.564	9.381	1.969	-0.549	-0.427	-0.854	-9.649	-0.696	-2.456	-0.122	0.854	-0.061	1.857	9.345	2.291	-0.244	-1.038	0.305	1.282	9.812	-0.151	-0.244	-0.122	-0.061	1510068771
-9.342	-2.289	-2.236	-0.305	-0.061	0.366	2.495	-8.629	1.242	0.488	-0.244	-0.793	3.729	9.441	1.977	-0.549	-0.549	-1.16	-9.664	-0.725	-2.623	-0.061	0.671	-0.061	1.857	9.345	2.291	-0.244	-1.038	0.305	1.278	9.787	-0.128	-0.122	0.061	-0.061	1510068771
-9.287	-2.287	-2.225	-0.244	0	0.305	2.497	-8.442	1.353	0.427	-0.305	-0.671	3.968	9.491	2.035	-0.61	-0.549	-1.343	-9.618	-0.693	-2.725	-0.061	0.732	0	2.144	9.377	2.224	-0.183	-1.099	0.122	1.177	9.804	-0.102	-0.244	-0.061	-0.061	1510068771
-9.335	-2.235	-2.245	-0.122	0.061	0.305	2.497	-8.442	1.353	0.244	-0.183	-0.427	4.116	9.479	2.055	-0.61	-0.671	-1.282	-9.606	-0.658	-2.845	-0.061	0.488	0	2.251	9.319	2.229	-0.183	-1.099	0.061	1.183	9.782	-0.1	-0.122	-0.183	0	1510068771
-9.44	-2.158	-2.286	-0.122	0	0.244	2.45	-8.262	1.463	0.061	-0.122	-0.183	4.279	9.466	2.096	-0.549	-0.793	-1.099	-9.554	-0.684	-2.895	-0.122	0.488	0	2.361	9.301	2.198	-0.244	-1.038	0.061	1.215	9.786	-0.109	-0.183	-0.061	0	1510068771
-9.423	-2.092	-2.312	-0.122	0.061	0.244	2.61	-8.366	1.675	-0.183	-0.061	0.061	4.485	9.436	2.193	-0.427	-0.671	-0.854	-9.508	-0.685	-2.964	-0.061	0.488	0.061	2.407	9.266	2.176	-0.244	-0.916	0.122	1.126	9.857	-0.081	-0.183	-0.061	0	1510068771
-9.454	-2.111	-2.3	0	0.122	0.244	2.655	-8.483	1.768	-0.244	0	0.244	4.578	9.44	2.219	-0.366	-0.488	-0.61	-9.52	-0.654	-3.071	-0.122	0.427	0.061	2.47	9.272	2.153	-0.183	-0.793	0.122	1.152	9.836	-0.054	-0.122	-0.183	-0.061	1510068771
-9.452	-2.052	-2.314	-0.061	0.061	0.183	2.655	-8.483	1.768	-0.366	-0.122	0.305	4.683	9.405	2.32	-0.366	-0.305	-0.366	-9.475	-0.683	-3.138	-0.061	0.427	0	2.486	9.186	2.129	-0.122	-0.671	0.183	1.164	9.862	-0.012	-0.183	-0.122	-0.061	1510068771
-9.404	-1.974	-2.351	0	0	0.122	2.846	-8.563	1.715	-0.427	-0.122	0.366	4.644	9.29	2.336	-0.305	-0.366	-0.061	-9.499	-0.651	-3.231	-0.061	0.366	0.061	2.574	9.116	2.071	-0.061	-0.549	0.183	1.098	9.844	-0.016	-0.061	-0.122	-0.122	1510068771
-9.336	-1.979	-2.365	-0.061	0	0	3.217	-8.547	1.531	-0.244	-0.244	0.488	4.605	9.234	2.326	-0.244	-0.366	0.183	-9.434	-0.629	-3.272	-0.061	0.427	0.061	2.635	9.068	2.061	0	-0.305	0.183	1.099	9.837	0.028	0	-0.061	-0.122	1510068771
-9.411	-2.023	-2.361	0.061	-0.061	-0.061	3.217	-8.547	1.531	0	-0.244	0.549	4.548	9.186	2.261	-0.183	-0.244	0.366	-9.464	-0.584	-3.357	-0.061	0.244	0.061	2.714	9.085	2.046	0.061	-0.183	0.183	1.134	9.807	-0.007	-0.122	-0.061	-0.122	1510068771
-9.388	-1.938	-2.401	0	0	-0.061	3.235	-8.575	1.453	0.305	-0.305	0.488	4.401	9.21	2.178	-0.061	-0.244	0.549	-9.47	-0.494	-3.375	-0.122	0.183	0	2.842	9.161	2.077	0.122	0	0.061	1.102	9.853	0.037	-0.061	-0.061	-0.122	1510068771
-9.455	-1.951	-2.476	0	-0.061	-0.122	3.219	-8.634	1.682	0.427	-0.488	0.305	4.393	9.262	2.189	0.122	0	0.61	-9.433	-0.507	-3.365	-0.122	0.122	0	2.768	9.199	2.071	0.122	0.183	0.061	0.95	9.847	-0.067	0	-0.122	-0.183	1510068771
-9.402	-1.896	-2.437	-0.061	-0.061	-0.122	3.28	-8.638	1.68	0.305	-0.366	0.183	4.286	9.321	2.241	0.183	0.305	0.671	-9.378	-0.537	-3.39	-0.183	0.061	0	2.619	9.197	2.076	0.061	0.244	0.061	1.016	9.867	-0.032	0	-0.061	-0.183	1510068771
-9.38	-1.92	-2.421	-0.061	0	-0.183	3.28	-8.638	1.68	0.183	-0.183	0.061	4.027	9.326	2.225	0.244	0.244	0.671	-9.415	-0.599	-3.462	-0.122	0	0	2.552	9.207	2.04	0.061	0.183	0	1.068	9.832	-0.035	-0.061	-0.122	-0.183	1510068771
-9.423	-1.915	-2.468	-0.061	0	-0.183	3.039	-8.641	1.637	-0.122	-0.061	-0.366	3.894	9.375	2.199	0.305	0.122	0.61	-9.387	-0.592	-3.442	-0.122	-0.061	-0.061	2.547	9.274	2.077	0.061	0.122	-0.061	1.128	9.81	-0.105	0	-0.061	-0.183	1510068771
-9.411	-1.968	-2.478	-0.061	0	-0.183	3.039	-8.641	1.637	-0.122	-0.061	-0.366	3.854	9.399	2.274	0.305	0.183	0.427	-9.325	-0.577	-3.382	-0.122	-0.061	-0.061	2.485	9.234	2.055	0.061	0.183	-0.122	1.064	9.844	-0.05	0	0	-0.183	1510068771
-9.427	-1.993	-2.474	-0.061	-0.061	-0.183	3.039	-8.641	1.637	-0.122	-0.061	-0.366	3.803	9.319	2.291	0.305	0.183	0.305	-9.344	-0.607	-3.315	-0.122	0	-0.061	2.391	9.172	2.043	0.061	0.183	-0.061	1.164	9.794	-0.141	-0.061	0	-0.183	1510068771
-9.391	-2.091	-2.45	-0.061	-0.061	-0.183	3.039	-8.641	1.637	-0.122	-0.061	-0.366	3.816	9.318	2.32	0.244	0.183	0.122	-9.382	-0.614	-3.377	-0.061	-0.122	-0.061	2.415	9.216	2.071	0.061	0.183	-0.122	1.135	9.859	-0.051	0	0.122	-0.122	1510068771
-9.339	-2.18	-2.425	0	0	-0.183	3.039	-8.641	1.637	-0.122	-0.061	-0.366	3.828	9.381	2.294	0.122	0.183	-0.061	-9.353	-0.566	-3.345	-0.061	-0.122	-0.061	2.394	9.259	2.098	0.122	0.183	-0.183	0.985	9.826	-0.083	0	0.122	-0.122	1510068771
-9.366	-2.204	-2.396	0	-0.122	-0.244	3.039	-8.641	1.637	-0.122	-0.061	-0.366	3.877	9.361	2.262	0	0.061	-0.122	-9.412	-0.573	-3.302	-0.061	-0.183	-0.061	2.3	9.168	2.109	0.122	0.122	-0.183	0.873	9.862	-0.035	0.061	0.061	-0.061	1510068771
-9.317	-2.328	-2.335	-0.061	-0.061	-0.305	3.039	-8.641	1.637	-0.122	-0.061	-0.366	3.942	9.208	2.226	-0.061	0	-0.122	-9.359	-0.601	-3.274	0	-0.366	0	2.354	9.006	2.143	0.183	0.183	-0.244	0.741	9.897	0.022	0	0.061	-0.061	1510068771
-9.26	-2.378	-2.338	0	-0.061	-0.366	3.039	-8.641	1.637	-0.122	-0.061	-0.366	4.073	9.003	2.312	0.061	0.183	-0.183	-9.283	-0.534	-3.201	0	-0.427	-0.061	2.582	8.872	2.119	0.244	0.366	-0.244	0.644	9.844	-0.032	0	-0.061	-0.183	1510068771
-9.362	-2.476	-2.417	0.061	-0.122	-0.366	2.966	-8.574	1.607	-0.183	0	-0.427	4.177	9.051	2.559	0.366	0.61	-0.488	-9.473	-0.566	-3.187	0	-0.61	-0.061	2.864	8.897	2.009	0.244	0.916	-0.427	0.62	9.826	-0.012	0.061	-0.061	-0.183	1510068771
-9.294	-2.463	-2.405	0.122	-0.061	-0.305	2.966	-8.574	1.607	-0.183	0	-0.427	4.441	9.598	2.656	-0.488	1.77	-0.793	-9.569	-0.579	-3.17	0.122	-0.916	-0.122	2.797	9.496	1.998	0.366	1.526	-0.61	0.715	9.899	-0.049	0.061	-0.122	-0.183	1510068772
-9.338	-2.37	-2.424	0.122	0.061	-0.305	2.611	-8.918	2.011	-0.183	0	-0.427	4.39	9.914	3.159	-1.282	2.197	-0.122	-9.544	-0.696	-2.924	0	-0.732	-0.122	1.901	9.868	1.975	0.244	1.465	-0.427	0.782	9.845	-0.096	0.061	-0.305	-0.122	1510068772
-9.312	-2.345	-2.5	0.122	0.122	-0.305	3.205	-8.394	2.608	0.916	0.183	-0.671	3.578	9.767	3.448	-0.732	-1.038	-0.122	-9.406	-0.894	-2.863	0.122	-0.549	-0.122	0.957	9.628	1.811	0.427	0.671	0.061	0.86	9.884	-0.15	0	-0.366	-0.122	1510068772
-9.25	-2.434	-2.591	0.244	0.122	-0.183	3.358	-8.111	2.469	0.305	-0.183	-0.244	4.11	9.678	3.168	-0.671	-2.197	0.122	-9.378	-0.949	-2.71	0.244	-0.427	-0.061	1.303	9.655	1.838	0.183	0.122	0.366	0.904	9.829	-0.202	0.061	-0.244	-0.122	1510068772
-9.351	-2.51	-2.694	0.427	-0.061	-0.122	3.358	-8.111	2.469	-0.366	0.366	-0.366	4.526	9.777	2.775	-1.099	-0.916	0.366	-9.428	-1.037	-2.585	0.244	-0.305	0	1.666	9.759	1.775	0.061	0.061	0.183	0.9	9.804	-0.281	0.061	-0.183	-0.122	1510068772
-9.314	-2.487	-2.682	0.549	0	0	3.025	-8.088	1.56	-0.854	0.305	-0.305	4.175	9.543	2.273	-1.16	-0.732	0.366	-9.36	-1.242	-2.568	0.366	-0.488	0	1.706	9.719	1.678	0.061	0.061	0.183	1.11	9.829	-0.31	-0.061	-0.366	0	1510068772
-9.375	-2.406	-2.723	0.61	-0.061	0.122	3.025	-8.088	1.56	-0.732	0.61	-0.305	4.115	9.319	2.023	-0.793	-0.977	0.061	-9.327	-1.36	-2.469	0.488	-0.244	0.061	1.623	9.619	1.561	-0.061	0.122	0.366	1.038	9.847	-0.416	-0.122	-0.366	0.183	1510068772
-9.348	-2.37	-2.761	0.549	0	0.122	3.013	-8.183	1.526	-0.732	0.61	-0.305	4.314	9.405	1.877	-0.671	-0.305	-0.305	-9.353	-1.364	-2.438	0.549	-0.122	0.122	1.526	9.745	1.524	-0.183	0	0.305	0.806	9.886	-0.423	-0.183	-0.305	0.244	1510068772
-9.359	-2.495	-2.755	0.61	-0.122	0.183	3.103	-8.155	1.963	-0.977	0.183	-0.366	4.222	9.491	1.715	-0.61	0.061	-0.305	-9.439	-1.286	-2.501	0.61	0.061	0.244	1.497	9.877	1.573	-0.183	-0.183	0.183	0.736	9.854	-0.429	-0.122	-0.366	0.122	1510068772
-9.272	-2.582	-2.714	0.732	-0.122	0.122	3.281	-8.555	1.787	-1.282	1.343	-0.366	3.853	9.548	1.707	-0.305	-0.183	-0.183	-9.609	-1.29	-2.588	0.61	0	0.305	1.529	9.895	1.544	-0.244	-0.549	-0.061	0.81	9.893	-0.349	-0.061	-0.305	0.122	1510068772
-9.231	-2.615	-2.644	0.793	-0.244	0.122	2.946	-8.594	1.784	-1.282	1.343	-0.366	3.737	9.461	1.634	0.061	-0.916	-0.183	-9.619	-1.28	-2.595	0.732	-0.122	0.305	1.648	9.841	1.57	-0.427	-0.916	-0.244	0.805	9.883	-0.317	-0.122	-0.366	0.183	1510068772
-9.138	-2.684	-2.598	0.916	-0.244	0.061	2.785	-8.496	1.966	-1.038	1.038	-0.549	3.887	9.321	1.731	0.244	-0.793	-0.366	-9.612	-1.196	-2.529	0.793	-0.183	0.366	1.83	9.637	1.603	-0.488	-0.977	-0.427	0.67	9.843	-0.327	-0.122	-0.366	0.305	1510068772
-9.217	-2.694	-2.535	1.038	-0.244	0.061	2.923	-8.479	2.003	-1.099	0.916	-0.427	3.858	9.196	1.962	0.366	-0.366	-0.549	-9.633	-1.093	-2.499	0.854	-0.183	0.427	1.903	9.526	1.604	-0.549	-0.854	-0.549	0.803	9.8	-0.274	-0.122	-0.366	0.244	1510068772
-9.227	-2.743	-2.417	1.038	-0.244	0	2.923	-8.479	2.003	-1.099	0.916	-0.427	3.761	9.198	2.079	0.488	-0.366	-0.793	-9.683	-1.012	-2.55	0.854	-0.183	0.427	1.909	9.527	1.705	-0.488	-0.916	-0.671	0.8	9.877	-0.132	-0.122	-0.427	0.366	1510068772
-9.262	-2.665	-2.257	1.038	-0.183	-0.061	2.787	-8.658	1.421	-1.099	0.977	-0.122	3.762	9.403	2.261	0.488	-0.488	-1.038	-9.703	-0.878	-2.524	0.977	-0.366	0.427	1.948	9.63	1.833	-0.488	-0.977	-0.793	0.817	9.848	-0.179	-0.305	-0.732	0.427	1510068772
-9.213	-2.659	-2.079	0.977	-0.183	-0.061	2.774	-8.678	1.285	-0.732	0.916	0.122	3.833	9.515	2.491	0.488	-0.61	-1.099	-9.665	-0.73	-2.488	1.038	-0.549	0.427	1.933	9.566	1.971	-0.549	-0.977	-0.854	1.059	9.822	-0.054	-0.244	-0.916	0.61	1510068772
-9.214	-2.588	-1.976	1.099	-0.183	-0.122	2.738	-8.599	1.482	-0.305	0.854	0.244	3.856	9.502	2.677	0.427	-0.671	-1.099	-9.595	-0.626	-2.357	1.038	-0.61	0.427	1.9	9.414	2.041	-0.549	-0.977	-0.854	1.322	9.802	-0.029	0.061	-0.793	0.732	1510068772
-9.391	-2.584	-1.873	0.732	-0.305	-0.183	2.738	-8.599	1.482	-0.183	0.61	0.244	3.857	9.459	2.814	0.366	-0.671	-1.038	-9.52	-0.453	-2.202	1.038	-0.549	0.427	1.828	9.306	2.16	-0.671	-0.793	-0.793	1.403	9.793	-0.073	0.061	-0.793	0.732	1510068772
-9.406	-2.748	-1.804	0.61	-0.488	-0.244	2.961	-8.512	1.219	-0.244	0.549	0.183	3.811	9.507	2.921	0.244	-0.671	-0.977	-9.591	-0.318	-2.158	0.977	-0.549	0.427	1.75	9.329	2.242	-0.671	-0.793	-0.732	1.601	9.751	-0.065	-0.366	-0.793	0.793	1510068772
-9.372	-2.926	-1.634	0.671	-0.488	-0.305	2.952	-8.677	1.135	-0.183	0.549	0.366	3.754	9.635	3.021	0	-0.793	-0.916	-9.585	-0.364	-2.11	0.977	-0.488	0.427	1.634	9.356	2.327	-0.61	-0.732	-0.671	1.989	9.658	-0.02	-0.305	-0.305	0.854	1510068772
-9.351	-3.028	-1.42	0.793	-0.427	-0.305	3.055	-8.625	0.969	-0.122	0.427	0.244	3.683	9.656	2.991	-0.244	-0.916	-0.854	-9.658	-0.33	-2.09	1.099	-0.549	0.488	1.537	9.313	2.436	-0.488	-0.671	-0.61	2.04	9.795	0.029	-0.061	0.122	1.038	1510068772
-9.575	-3.208	-1.298	1.099	-0.488	-0.305	3.055	-8.625	0.969	-0.122	0.061	0.061	3.586	9.583	2.852	-0.427	-1.099	-0.671	-9.72	-0.194	-2.025	1.221	-0.61	0.488	1.549	9.335	2.608	-0.427	-0.61	-0.549	1.815	9.956	0.234	-0.305	-0.183	1.099	1510068772
-9.646	-3.23	-1.218	1.526	-0.732	-0.244	3.502	-8.375	0.697	-0.305	0.061	0	3.514	9.686	2.735	-0.488	-1.221	-0.549	-9.831	-0.139	-1.907	1.221	-0.732	0.488	1.503	9.525	2.686	-0.488	-0.549	-0.61	2.172	10.127	0.374	-0.427	-1.038	1.221	1510068772
-9.525	-3.067	-0.968	1.526	-0.549	-0.183	3.563	-8.332	0.616	-0.488	0.366	0.122	3.437	9.832	2.663	-0.488	-1.099	-0.488	-9.788	-0.039	-1.8	1.343	-0.916	0.488	1.416	9.621	2.777	-0.488	-0.488	-0.549	2.924	10.131	0.367	-0.427	-1.099	1.587	1510068772
-9.612	-2.998	-0.793	1.282	-0.488	-0.122	3.627	-8.295	0.537	-0.671	0.671	0.305	3.259	9.826	2.586	-0.488	-1.038	-0.488	-9.588	0.15	-1.629	1.404	-0.854	0.549	1.292	9.586	2.956	-0.488	-0.427	-0.549	2.94	9.976	0.224	-0.427	-0.854	1.77	1510068772
-9.644	-3.057	-0.536	1.221	-0.366	0	3.689	-8.358	0.559	-0.793	0.977	0.366	3.065	9.769	2.546	-0.427	-0.977	-0.427	-9.533	0.245	-1.531	1.343	-0.61	0.61	1.177	9.528	2.988	-0.549	-0.488	-0.488	2.353	9.715	0.208	-0.305	-0.854	1.587	1510068773
-9.43	-2.745	-0.298	1.343	-0.122	0.122	3.743	-8.484	0.603	-0.916	1.099	0.305	2.942	9.774	2.595	-0.305	-0.793	-0.427	-9.595	0.402	-1.503	1.343	-0.549	0.671	1.152	9.515	3.037	-0.61	-0.549	-0.427	2.391	9.476	0.196	-0.183	-1.16	1.404	1510068773
-9.318	-2.586	-0.453	0.916	0	-0.122	3.701	-8.673	0.556	-0.916	1.099	-0.305	2.75	9.729	2.64	-0.244	-0.671	-0.488	-9.625	0.769	-1.546	1.282	-0.427	0.61	1.305	9.514	3.266	-0.61	-0.549	-0.488	2.924	9.332	0.447	-0.244	-0.977	1.16	1510068773
-9.548	-2.844	-0.406	0.793	0.061	-0.244	3.701	-8.673	0.556	-0.916	1.099	-0.305	2.643	9.721	2.678	-0.122	-0.61	-0.61	-9.832	1.005	-1.489	0.977	-0.305	0.61	1.491	9.505	3.35	-0.61	-0.671	-0.488	3.129	9.428	0.427	-0.244	-0.977	1.16	1510068773
-9.426	-2.936	-0.364	0.977	0.122	-0.183	3.724	-8.904	0.402	-0.916	0.977	-0.549	2.67	9.664	2.844	0.061	-0.305	-0.793	-9.909	1.037	-1.42	0.793	-0.671	0.549	1.65	9.41	3.359	-0.732	-0.671	-0.488	3.359	9.404	0.459	-0.793	-0.854	0.793	1510068773
-9.428	-2.847	-0.413	0.854	-0.061	-0.122	3.724	-8.904	0.402	-0.793	0.854	-0.61	2.684	9.52	2.972	0.183	-0.061	-0.854	-9.909	1.037	-1.42	0.793	-0.671	0.549	1.608	9.178	3.43	-0.732	-0.549	-0.488	3.646	9.326	0.583	-0.732	-1.038	0.732	1510068773
-9.32	-2.842	-0.384	0.671	-0.122	-0.183	3.384	-8.805	0.23	-0.671	0.854	-0.732	2.723	9.369	3.098	0.122	0.061	-0.916	-9.909	1.037	-1.42	0.793	-0.671	0.549	1.276	8.885	3.425	-0.732	-0.305	-0.366	3.798	9.223	0.736	-0.793	-0.671	0.549	1510068773
-9.185	-3.03	-0.323	0.488	0.122	-0.183	3.384	-8.805	0.23	-0.549	0.793	-0.854	2.769	9.367	3.112	-0.061	0	-0.916	-9.573	0.894	-0.956	0.61	-0.427	0.366	0.863	8.851	3.421	-0.549	-0.305	-0.305	3.722	9.189	0.846	-1.221	-0.183	0.244	1510068773
-9.281	-3.213	-0.223	0.671	0.183	-0.122	3.186	-8.909	0.037	-0.183	0.854	-0.732	2.747	9.586	3.045	-0.305	-0.366	-0.732	-9.569	0.888	-0.914	0.671	-0.244	0.305	0.671	9.032	3.554	-0.366	-0.488	-0.244	3.107	9.106	0.976	-1.404	-0.061	-0.122	1510068773
-9.283	-3.204	-0.328	0.671	0.427	-0.122	3.186	-8.909	0.037	-0.183	0.854	-0.732	2.744	9.747	2.815	-0.427	-0.916	-0.488	-9.79	0.855	-0.956	0.671	-0.244	0.244	0.711	9.227	3.675	-0.366	-0.61	-0.183	2.889	9.183	0.921	-1.526	-0.488	-0.305	1510068773
-9.22	-3.236	-0.429	0.793	0.732	-0.183	3.073	-8.851	0.179	-0.061	0.488	-0.732	2.809	9.758	2.662	-0.427	-0.916	-0.183	-9.731	0.791	-0.916	0.732	-0.183	0.183	0.803	9.21	3.762	-0.183	-0.671	-0.183	2.938	9.304	1.175	-1.587	-0.854	-0.549	1510068773
-9.123	-3.302	-0.427	0.916	0.732	-0.183	3.114	-8.77	0.086	-0.183	0.488	-0.549	2.725	9.629	2.595	-0.305	-0.732	-0.061	-9.777	0.885	-0.867	0.854	-0.244	0.061	0.788	9.082	3.786	-0.244	-0.61	-0.122	2.985	9.491	1.227	-2.197	-0.61	-0.854	1510068773
-9.062	-3.358	-0.504	0.977	0.793	-0.183	3.146	-8.677	0.418	-0.061	0.732	-0.061	2.519	9.525	2.547	-0.305	-0.671	0.061	-9.695	0.95	-0.819	0.916	-0.183	0	0.652	8.935	3.791	-0.244	-0.61	-0.122	2.649	9.396	1.714	-2.075	-0.244	-0.977	1510068773
-8.947	-3.42	-0.63	0.977	0.916	-0.183	3.313	-8.576	0.538	-0.122	0.671	0.244	2.274	9.445	2.497	-0.305	-0.854	0.183	-9.668	1.002	-0.78	1.038	-0.183	-0.061	0.557	8.859	3.797	0.061	-0.732	-0.122	1.971	9.281	1.983	-1.831	-0.916	-1.099	1510068773
-8.973	-3.627	-0.598	1.099	0.916	-0.061	3.447	-8.601	0.583	-0.305	0.916	0.488	2.111	9.412	2.438	-0.244	-1.038	0.244	-9.711	1.058	-0.77	1.038	-0.183	-0.122	0.675	8.89	3.816	0.122	-0.793	-0.183	1.749	9.317	1.869	-1.587	-1.831	-1.465	1510068773
-9.004	-3.533	-0.597	1.282	1.282	0.061	3.469	-8.709	0.589	-0.305	1.038	0.793	2.09	9.409	2.396	-0.122	-1.099	0.244	-9.807	1.064	-0.731	1.099	-0.305	-0.183	0.834	8.978	3.832	0.122	-0.793	-0.244	1.946	9.416	1.75	-1.282	-2.197	-1.587	1510068773
-8.949	-3.436	-0.741	1.038	1.709	0.061	3.469	-8.709	0.589	-0.183	0.977	0.732	2.054	9.451	2.421	0.061	-0.977	0.122	-9.721	1.081	-0.688	1.16	-0.305	-0.244	0.869	9.034	3.85	0.183	-0.793	-0.305	1.668	9.391	1.256	-1.221	-2.686	-1.648	1510068773
-9.182	-3.523	-0.779	0.977	1.709	0.061	3.612	-8.746	0.519	-0.183	0.854	0.61	2.101	9.513	2.485	0.183	-0.732	-0.061	-9.826	1.147	-0.646	1.16	-0.427	-0.305	0.821	9.036	3.887	0.244	-0.732	-0.305	0.993	8.97	1.083	-0.427	-4.517	-1.587	1510068773
-9.377	-3.488	-0.985	1.282	1.282	0.305	3.817	-8.811	0.456	-0.122	0.977	0.549	2.141	9.477	2.536	0.183	-0.732	-0.061	-9.795	1.223	-0.587	1.16	-0.488	-0.427	0.758	8.918	3.975	0.305	-0.732	-0.366	1.604	8.94	0.812	0.854	-6.042	-1.465	1510068773
-9.052	-3.314	-0.957	1.343	1.221	0.488	3.984	-8.865	0.406	-0.122	1.099	0.488	2.189	9.398	2.556	0.244	-0.854	0.061	-9.644	1.329	-0.496	1.16	-0.427	-0.549	0.59	8.786	3.953	0.366	-0.793	-0.366	2.872	9.281	0.031	1.648	-4.7	-1.282	1510068773
-9.311	-3.28	-1.165	0.977	0.977	0.305	3.987	-8.817	0.394	-0.061	1.343	0.305	2.235	9.384	2.531	0.244	-0.977	0.122	-9.601	1.396	-0.374	1.099	-0.305	-0.61	0.512	8.747	3.81	0.427	-0.854	-0.305	3.908	9.528	-0.562	1.16	-3.845	-1.343	1510068773
-9.688	-3.601	-1.388	1.16	0.671	0.061	3.892	-8.777	0.285	0.061	1.465	0.183	2.298	9.337	2.479	0.183	-1.038	0.183	-9.836	1.218	-0.385	0.916	-0.183	-0.671	0.501	8.811	3.77	0.427	-0.854	-0.366	5.487	9.839	0.067	-0.305	-2.625	-1.648	1510068773
-9.799	-3.792	-1.591	1.282	0.183	0.061	3.694	-8.829	0.084	0.244	1.404	-0.061	2.31	9.557	2.326	0.183	-1.221	0.244	-10.078	0.829	-0.44	0.793	-0.183	-0.793	0.537	9.17	3.551	0.488	-1.038	-0.427	4.591	10.068	0.443	1.099	0.122	-1.038	1510068773
-9.348	-3.893	-1.706	1.16	0.916	-0.122	3.558	-8.891	-0.136	0.366	1.16	-0.305	2.328	9.891	2.182	0.244	-1.404	0.183	-10.066	0.364	-0.507	0.854	-0.671	-0.854	0.592	9.6	3.257	0.488	-1.221	-0.549	3.912	10.421	1.57	0	0	-1.16	1510068773
-9.239	-3.469	-1.215	0.671	0.427	-0.183	3.558	-8.891	-0.136	0.305	0.854	-0.488	2.476	9.996	2.092	0.244	-1.404	0.061	-9.844	0.057	-0.4	1.099	-0.549	-0.793	0.522	9.624	3.007	0.427	-1.221	-0.61	3.029	10.008	2.073	0	0	-1.16	1510068773
-9.147	-3.646	-1.28	1.099	0	0.122	3.479	-8.099	0.215	0.061	0.977	-0.549	2.591	9.79	1.958	0.183	-1.465	0	-9.653	-0.06	-0.223	1.282	-0.488	-0.671	0.34	9.375	2.799	0.244	-1.221	-0.671	1.034	9.688	0.764	0.671	-2.319	-0.366	1510068774
-9.008	-3.639	-1.584	1.465	0.427	0.366	3.335	-7.867	0.457	-0.366	1.587	-0.61	2.606	9.637	1.828	0.122	-1.526	-0.122	-9.658	-0.181	-0.128	1.282	-0.366	-0.549	0.233	9.403	2.681	0.305	-1.282	-0.732	1.36	9.637	0.2	0.732	-2.625	-0.427	1510068774
-8.957	-3.328	-1.788	1.465	1.16	0.244	3.062	-8.044	0.58	-0.61	2.197	-0.549	2.645	9.934	1.676	0.061	-1.709	-0.305	-9.739	-0.461	-0.164	1.343	-0.366	-0.549	0.124	9.837	2.576	0.305	-1.465	-0.671	2.335	9.598	0.112	0.977	-0.977	-0.244	1510068774
-8.996	-3.165	-2.003	1.404	1.038	0.183	2.885	-8.35	0.622	-0.671	2.197	-0.427	2.832	10.332	1.614	0.061	-1.892	-0.427	-9.685	-0.651	-0.189	1.465	-0.244	-0.488	0.035	10.192	2.536	0.244	-1.709	-0.671	1.956	9.772	0.054	0.671	-0.488	-0.305	1510068774
-8.91	-3.266	-2.14	1.343	1.16	0.183	2.857	-8.594	0.792	-0.61	2.014	-0.305	3.053	10.456	1.626	0	-1.831	-0.427	-9.665	-0.786	-0.22	1.648	-0.061	-0.488	-0.061	10.156	2.391	0	-2.014	-0.671	1.33	9.822	-0.029	0.854	-0.488	-0.305	1510068774
-8.94	-3.376	-2.384	1.404	1.343	0.244	2.933	-8.568	1.056	-0.671	1.77	-0.244	3.033	10.274	1.587	-0.122	-1.953	-0.366	-9.701	-0.827	-0.212	1.709	0	-0.488	-0.035	9.939	2.176	-0.244	-2.258	-0.671	0.688	9.784	-0.446	0.793	-1.221	-0.427	1510068774
-8.954	-3.479	-2.633	1.526	1.16	0.427	2.967	-8.61	1.274	-0.793	1.953	-0.244	2.92	10.002	1.492	-0.244	-2.258	-0.427	-9.647	-0.974	-0.145	1.77	0.061	-0.488	0.066	9.747	1.958	-0.305	-2.502	-0.61	1.06	9.8	-0.595	0.549	-1.404	-0.488	1510068774
-8.847	-3.418	-2.85	1.77	1.099	0.427	2.869	-8.678	1.486	-0.793	2.38	-0.244	2.93	9.835	1.36	-0.427	-2.563	-0.671	-9.469	-1.279	-0.093	1.831	0.061	-0.488	0.041	9.621	1.757	-0.183	-2.686	-0.61	1.463	9.707	-0.577	0.549	-0.916	-0.366	1510068774
-8.786	-3.387	-3.046	2.136	1.221	0.427	2.869	-8.678	1.486	-0.671	2.502	-0.244	3.086	9.771	1.128	-0.61	-2.747	-0.854	-9.359	-1.712	-0.091	1.953	0.305	-0.488	-0.14	9.623	1.493	-0.183	-2.869	-0.549	1.401	9.653	-0.906	0.549	-0.916	-0.366	1510068774
-8.885	-3.429	-3.267	2.258	0.977	0.61	2.879	-8.415	1.786	-0.671	2.136	-0.305	3.243	9.849	0.872	-0.854	-2.991	-0.916	-9.613	-2.134	-0.122	2.197	0.671	-0.488	-0.394	9.701	1.308	-0.183	-2.991	-0.488	1.503	9.689	-1.148	0.244	-1.099	0	1510068774
-9.104	-3.15	-3.57	2.197	1.282	0.732	2.975	-8.608	1.765	-0.793	2.319	-0.305	3.305	10.122	0.572	-1.038	-3.479	-0.977	-10.156	-1.995	-0.406	2.625	0.122	-0.427	-0.329	10.13	1.136	-0.061	-2.991	-0.549	1.505	9.668	-1.41	0.305	-1.648	0.244	1510068774
-9.15	-3.189	-3.618	2.075	0.977	0.732	2.975	-8.608	1.765	-0.916	2.808	-0.305	3.394	10.509	0.268	-1.099	-4.15	-1.099	-9.979	-1.916	-0.422	2.625	0.183	-0.366	0.005	10.566	1.193	0.061	-3.296	-0.671	0.999	9.958	-1.34	0.305	-1.648	0.244	1510068774
-9.038	-3.108	-3.502	2.197	1.282	0.854	3.18	-9.19	2.095	-1.099	3.296	-0.122	3.704	10.485	0.156	-1.038	-4.333	-1.038	-9.795	-1.967	-0.437	2.625	0.427	-0.488	0.154	10.456	1.165	-0.061	-3.662	-0.61	0.648	9.926	-1.645	-0.061	-2.075	0.305	1510068774
-9.043	-2.998	-3.455	2.136	0.977	0.793	3.124	-8.971	2.094	-1.221	3.845	-0.061	4.009	10.069	0.238	-0.793	-3.967	-0.977	-9.739	-1.838	-0.512	2.625	0.427	-0.427	0.228	10.046	1.037	-0.244	-3.662	-0.61	0.729	9.82	-1.751	0	-1.709	0.122	1510068774
-8.922	-2.968	-3.371	2.075	1.099	0.732	3.124	-8.971	2.094	-1.099	4.15	-0.183	4.167	9.804	0.304	-0.61	-3.296	-0.854	-9.639	-1.878	-0.575	2.686	0.549	-0.366	0.445	9.862	0.961	-0.366	-3.54	-0.549	0.845	9.646	-1.724	0	-1.709	0.122	1510068774
-9.003	-3.138	-3.389	2.136	0.671	0.61	2.437	-8.63	1.883	-0.793	3.723	-0.488	4.097	9.762	0.379	-0.61	-2.869	-0.854	-9.721	-1.794	-0.718	2.686	0.549	-0.305	0.566	9.867	0.983	-0.427	-3.296	-0.671	0.781	9.707	-1.518	0.061	-1.282	-0.183	1510068774
-8.935	-3.144	-3.226	2.258	0.732	0.549	2.601	-8.57	1.619	-0.488	2.869	-0.793	3.936	9.709	0.446	-0.549	-3.052	-0.854	-9.904	-1.802	-0.938	2.625	0.366	-0.183	0.719	9.86	0.947	-0.244	-3.235	-0.793	0.767	9.826	-1.162	-0.122	-1.526	-0.183	1510068774
-9.071	-2.996	-3.127	2.258	0.61	0.427	3.906	-8.869	1.16	-0.366	2.136	-1.038	3.962	9.826	0.511	-0.427	-3.357	-0.854	-9.987	-1.824	-1.075	2.808	-0.061	-0.122	1.075	10.106	0.897	-0.244	-3.235	-0.793	0.891	9.786	-1.178	-0.122	-1.892	-0.122	1510068774
-9.11	-2.767	-2.987	2.258	0.671	0.366	5.228	-8.519	1.535	-0.122	2.686	-1.526	4.238	9.874	0.729	-0.183	-3.174	-0.916	-9.838	-1.626	-1.013	2.808	-0.061	-0.061	1.505	10.137	1.178	-0.122	-2.747	-0.977	0.94	9.769	-1.288	-0.183	-1.831	-0.061	1510068774
-9.283	-2.839	-3.228	2.197	0.427	0.305	7.075	-8.263	1.937	0	4.333	-2.502	4.614	9.794	0.995	0.061	-2.869	-0.854	-9.747	-1.415	-0.894	2.686	-0.061	0	1.654	10.107	1.253	-0.244	-2.197	-0.854	1.018	9.774	-1.235	-0.244	-1.587	-0.183	1510068774
-9.25	-2.863	-3.082	2.319	0.244	0.366	7.61	-7.899	2.263	-0.244	6.775	-3.418	5.021	9.884	1.376	0.305	-2.869	-0.61	-9.449	-1.568	-0.699	2.197	-0.122	0.183	1.505	10.057	1.281	-0.427	-1.709	-0.671	1.257	9.753	-1.376	-0.183	-1.404	-0.244	1510068774
-9.519	-2.865	-2.791	2.319	-0.183	0.488	8.085	-7.468	2.468	0.122	7.69	-4.639	5.835	9.871	1.683	0.183	-1.831	0	-9.331	-1.835	-0.569	2.136	-0.183	0.244	1.208	9.866	1.318	-0.61	-1.221	-0.366	1.166	9.788	-1.174	-0.305	-1.526	0	1510068774
-9.232	-2.753	-2.413	2.747	0.122	0.61	8.414	-7.523	2.327	0.183	7.446	-5.92	6.126	9.771	1.999	-0.122	-0.61	0.549	-9.207	-1.989	-0.519	2.319	0.061	0.488	0.77	9.737	1.321	-0.549	-0.916	0	1.067	9.823	-1.274	-0.305	-1.831	0	1510068774
-9.143	-2.763	-2.756	2.625	0.61	0.488	8.414	-7.523	2.327	0.549	9.888	-6.531	5.893	9.967	2.232	-0.366	-0.549	0.916	-9.634	-1.926	-0.685	2.319	0.061	0.488	0.562	9.995	1.25	-0.549	-0.916	0	1.385	9.719	-1.141	-0.305	-1.831	0	1510068774
-9.122	-2.927	-2.714	2.258	0.61	0.427	7.101	-8.44	2.769	0.916	9.827	-7.324	5.774	10.47	2.212	-0.549	-1.221	1.404	-10.413	-1.19	-0.956	2.625	-0.305	0.793	0.913	10.429	1.546	-0.488	-0.427	0.427	1.567	9.716	-1.205	-0.488	-1.282	0.183	1510068774
-9.174	-3.383	-2.55	1.77	-0.183	0.305	6.348	-8.608	3.072	1.282	9.644	-7.446	5.521	10.673	1.815	-0.793	-2.686	2.38	-10.457	-0.477	-0.791	2.258	-0.427	0.916	1.638	10.597	2.079	-0.488	-0.61	0.122	0.834	9.856	-0.92	-0.549	-1.709	0.366	1510068775
-8.928	-3.859	-2.363	2.014	-0.244	0.427	6.348	-8.608	3.072	1.587	8.911	-7.507	5.44	10.112	1.44	-0.488	-3.723	3.113	-9.903	-0.404	-0.519	2.014	-0.732	0.977	2.083	10.159	2.518	-0.549	-0.366	0	0.817	9.794	-0.768	-0.549	-1.709	0.366	1510068775
-8.708	-3.984	-2.024	2.563	-0.427	0.61	4.597	-7.647	3.92	1.648	7.69	-7.141	5.899	9.435	1.522	0.244	-4.15	3.662	-9.363	-0.678	-0.014	2.075	-0.427	0.854	1.634	9.438	2.497	-1.099	0.244	0.427	1.639	9.444	-0.526	-0.549	-1.831	0.732	1510068775
-8.634	-3.691	-1.767	2.563	-0.183	0.671	4.597	-7.647	3.92	2.014	6.714	-6.653	6.663	8.827	1.56	0.61	-2.502	3.784	-9.402	-0.65	0.278	2.747	-0.366	0.61	0.721	8.683	2.501	-1.282	0.854	0.977	2.035	9.368	-0.109	-0.671	-2.258	1.282	1510068775
-8.703	-3.58	-1.92	2.38	-0.183	0.366	4.063	-6.19	5.133	2.075	5.31	-6.592	6.919	8.729	1.206	0.366	-0.061	3.662	-9.555	0.126	0.347	2.747	-0.366	0.61	0.345	8.542	2.955	-1.038	1.282	1.282	1.556	9.835	0.477	-0.671	-2.258	1.282	1510068775
-8.878	-3.968	-1.84	2.197	0.488	0.061	3.817	-4.618	5.521	1.648	4.517	-6.042	6.312	9.184	0.997	0.427	-0.366	4.211	-9.682	0.642	0.3	2.686	-0.061	0.488	0.127	9.037	3.663	-0.793	1.16	1.221	0.44	10.329	0.669	-1.16	-3.601	2.319	1510068775
-9.18	-3.889	-1.187	2.686	0.549	0.305	3.435	-3.437	5.856	1.16	3.418	-5.371	5.815	9.866	0.743	0.488	-3.296	5.188	-9.684	0.642	0.224	2.686	-0.061	0.488	-0.232	9.396	4.046	-0.732	0.61	0.977	0.084	10.648	0.87	-1.465	-5.615	2.625	1510068775
-9.549	-3.539	-1.029	2.808	1.038	0.549	3.33	-2.801	6.46	0.61	1.77	-4.639	5.621	10.095	0.305	0.732	-5.981	5.798	-9.661	0.583	0.065	2.747	-0.061	0.366	-0.602	9.404	4.06	-0.732	-0.244	0.732	0.896	10.567	0.778	-1.465	-5.615	2.625	1510068775
-9.654	-3.084	-0.983	3.052	1.16	0.61	3.741	-2.058	7.661	0.305	0.977	-4.272	5.597	10.105	-0.232	1.038	-8.423	6.165	-9.841	0.712	-0.11	3.174	0.244	0.122	-0.788	9.379	4.108	-0.977	-1.16	0.366	1.224	10.58	0.427	-2.136	-6.042	2.747	1510068775
