# Supplementary material for: A deep learning approach for lower back-pain risk prediction during manual lifting
Source: PLoS One. 2021 Feb 19;16(2):e0247162. doi: 10.1371/journal.pone.0247162 (PMC7894914; doi:10.1371/journal.pone.0247162)
Supplement: S1 Data — (ZIP) [file pone.0247162.s001.zip › source-used/Subject_01_P1_Zone03_T3.csv]

Side_A_x	Side_A_y	Side_A_z	Side_G_x	Side_G_y	Side_G_z	LtWt_A_x	LtWt_A_y	LtWt_A_z	LtWt_G_x	LtWt_G_y	LtWt_G_z	RtWt_A_x	RtWt_A_y	RtWt_A_z	RtWt_G_x	RtWt_G_y	RtWt_G_z	Back_A_x	Back_A_y	Back_A_z	Back_G_x	Back_G_y	Back_G_z	UArm_A_x	UArm_A_y	UArm_A_z	UArm_G_x	UArm_G_y	UArm_G_z	Thig_A_x	Thig_A_y	Thig_A_z	Thig_G_x	Thig_G_y	Thig_G_z	Time_stp
-9.113	-4.221	-1.587	0	0	-0.061	10.385	0.051	2.669	-0.488	-0.61	0.793	12.098	1.577	-0.696	0	-0.916	-0.488	-9.033	-0.754	3.007	-0.061	-0.244	-0.122	-0.979	10.413	3.151	0.122	0.061	-0.427	1.133	9.92	-0.325	0.061	0	-0.122	1510067453
-9.042	-4.241	-1.621	0	0.122	0.122	10.575	-0.039	2.714	-0.366	-0.549	0.549	12.343	1.565	-0.851	0.061	-0.671	-0.305	-8.972	-0.762	3.077	0.061	0.183	-0.122	-0.943	10.373	3.133	0.061	-0.183	-0.122	1.232	9.923	-0.301	0	0.061	-0.061	1510067453
-9.073	-4.314	-1.621	0.061	0.122	0.366	10.667	-0.132	2.725	-0.366	-0.122	0.305	12.322	1.55	-1.05	0.183	0.061	-0.122	-8.977	-0.763	3.06	0.183	0.61	-0.061	-0.866	10.322	3.143	-0.122	-0.427	0.183	1.113	9.891	-0.353	0	-0.122	0	1510067453
-9.059	-4.319	-1.639	0.061	0.122	0.61	10.514	-0.262	2.695	-0.366	0	-0.122	11.726	1.494	-1.439	0.488	0.061	-0.122	-9	-0.763	2.943	0.183	0.61	-0.061	-0.786	10.288	3.168	-0.305	-0.732	0.427	0.947	9.867	-0.329	-0.061	-0.183	0	1510067453
-9.132	-4.248	-1.672	0.122	0.061	0.854	10.293	-0.372	2.527	-0.488	0.366	-0.305	11.654	1.709	-1.202	0.793	0.61	-0.244	-9.043	-0.757	2.667	0.183	1.221	-0.122	-0.618	10.213	3.176	-0.549	-0.916	0.671	1.059	9.911	-0.353	-0.183	-0.244	0	1510067453
-9.098	-4.119	-1.548	0.183	-0.061	1.099	10.117	-0.439	2.73	-0.793	0.732	-0.183	11.474	2.101	-0.246	0.244	1.038	-0.122	-9.091	-0.755	2.371	0.244	1.465	-0.183	-0.726	9.915	3.084	-0.488	-1.099	0.61	1.197	9.91	-0.312	-0.305	-0.183	0.122	1510067453
-9.117	-3.813	-1.492	0.183	0	1.221	9.744	-0.483	3.274	-0.366	0.244	-0.061	11.169	2.031	0.469	-0.549	0.122	0.244	-9.168	-0.626	2.071	0.244	1.465	-0.183	-0.918	9.476	2.991	-0.183	-1.587	0.61	1.371	9.81	-0.161	-0.366	-0.061	0.183	1510067453
-8.854	-3.614	-1.452	0	0.061	1.221	9.9	-0.234	3.665	0.061	0.305	-0.183	11.159	1.714	0.463	-1.099	-0.122	0.549	-9.318	-0.423	1.692	0.366	1.892	-0.305	-0.423	9.115	3.109	-0.061	-1.953	0.854	1.704	9.805	-0.147	-0.488	0.122	0.366	1510067453
-8.935	-3.791	-1.463	-0.427	0.244	1.038	9.878	0.129	3.682	0.183	0.427	-0.366	11.076	1.123	-0.013	-1.099	-0.061	0.671	-9.6	0.01	1.266	0.122	2.014	-0.305	0.835	9.166	3.299	-0.061	-1.892	0.916	1.279	9.767	0.004	-0.61	0.427	0.427	1510067453
-8.835	-4.024	-1.571	-0.366	0.549	0.61	9.573	0.492	3.511	0.183	0.122	-0.549	10.868	0.657	-0.004	-0.854	-0.183	0.793	-10.202	0.083	0.706	0.122	2.014	-0.305	1.979	8.923	3.449	-0.061	-1.282	0.793	0.404	9.751	0.249	-0.244	0.366	0.183	1510067453
-8.653	-4.374	-1.759	-0.366	0.305	0.183	9.227	0.531	3.353	0.244	-0.122	-0.61	10.53	0.327	0.039	-0.732	0	0.854	-10.508	-0.099	0.355	-0.366	0.916	-0.244	2.456	8.668	3.265	0	-0.793	0.61	-0.364	10.098	0.358	0.183	0.427	-0.244	1510067453
-8.26	-4.159	-1.731	-0.366	0.244	-0.122	9.032	0.366	2.781	0.305	-0.244	-0.61	10.048	0.218	0.026	-0.61	0.122	0.671	-10.344	-0.188	0.209	-0.427	-0.061	-0.305	2.701	8.442	3.097	0.061	-0.549	0.366	-0.721	10.182	0.566	0.183	0.488	-0.305	1510067453
-8.299	-3.918	-1.753	-0.549	-0.061	-0.488	8.795	-0.105	2.744	0.305	-0.244	-0.61	9.385	0.295	0.056	-0.61	0	0.549	-10.095	-0.108	0.364	-0.427	-0.061	-0.305	2.645	8.239	2.94	0.061	0	-0.061	-0.721	10.182	0.566	0.183	0.488	-0.305	1510067453
-8.808	-3.659	-1.881	-0.671	-0.305	-0.793	7.823	-0.306	2.647	1.16	-0.061	-0.427	8.752	0.429	-0.138	-0.854	-0.366	0.183	-9.862	-0.317	0.529	-0.854	-0.732	-0.061	2.159	8.259	2.828	0.183	0.488	-0.427	-0.721	10.182	0.566	0.183	0.488	-0.305	1510067454
-9.004	-3.535	-1.84	-0.977	-0.427	-0.793	7.328	-0.451	2.385	1.404	-0.244	0	8.776	0.709	-0.666	-1.099	-0.549	-0.488	-9.697	-0.589	0.699	-0.916	-0.854	0	1.641	8.641	2.842	0.305	0.732	-0.671	-0.721	10.182	0.566	0.183	0.488	-0.305	1510067454
-9.281	-3.444	-1.816	-1.16	-0.488	-0.671	7.372	-0.767	1.963	1.587	0.244	0.549	9.258	1.069	-1.2	-1.099	-1.404	-1.099	-9.448	-0.683	0.907	-0.916	-0.854	0	1.111	9.32	2.931	0.244	0.732	-0.793	-0.721	10.182	0.566	0.183	0.488	-0.305	1510067454
-9.554	-3.679	-1.784	-0.977	-0.61	-0.427	7.453	-1.098	1.5	1.709	-0.854	1.221	10.195	1.416	-1.656	-0.916	-2.258	-1.343	-9.757	-0.798	0.969	-0.977	-0.61	0	0.591	9.705	3.053	0.305	0.488	-0.916	-0.721	10.182	0.566	0.183	0.488	-0.305	1510067454
-9.32	-3.536	-1.829	-0.854	-0.122	-0.183	8.71	-1.373	1.573	1.709	-1.038	1.831	11.063	1.55	-1.658	-0.732	-2.136	-1.343	-9.594	-0.89	1	-0.977	-0.366	0	0.313	10.078	3.188	0.305	0.244	-0.916	-0.721	10.182	0.566	0.183	0.488	-0.305	1510067454
-8.973	-3.469	-1.933	-0.793	-0.061	-0.183	9.345	-1.314	1.998	1.526	-0.427	2.136	11.399	1.407	-1.543	-0.366	-1.404	-1.343	-9.544	-1.072	1.02	-0.977	-0.366	0	0.366	10.075	3.127	0.305	-0.122	-0.732	-0.315	9.938	0.691	0.122	0.244	-0.244	1510067454
-8.789	-3.181	-2.189	-0.916	0.366	-0.427	8.989	-1.171	2.339	1.587	-0.122	2.563	11.145	1.139	-1.351	0.061	-0.671	-1.404	-9.628	-0.903	1.101	-1.038	-0.061	-0.183	0.768	9.642	2.895	0.061	-0.122	-0.488	-0.315	9.938	0.691	0.122	0.244	-0.244	1510067454
-8.619	-3.2	-2.428	-1.404	0.244	-0.549	8.074	-0.733	2.635	1.221	1.831	3.357	10.483	0.92	-1.355	0.305	-0.427	-1.526	-9.58	-0.746	1.071	-1.282	-0.305	-0.122	1.275	9.359	2.728	-0.061	0.122	-0.366	0.511	9.887	-0.416	0.244	1.221	-0.488	1510067454
-8.933	-3.103	-2.801	-1.343	-0.427	-0.427	6.296	-0.444	2.945	0.488	3.357	4.7	10.371	1.006	-1.726	0.549	-0.977	-1.709	-9.193	-0.855	1.067	-1.282	-0.305	-0.122	1.51	9.198	2.48	-0.061	0.549	-0.366	0.343	9.728	-0.167	0.122	1.099	-0.671	1510067454
-9.392	-3.287	-2.946	-1.16	-0.488	-0.122	4.442	-0.604	2.671	-0.305	2.991	6.409	10.336	0.994	-1.877	0.671	-0.854	-1.709	-9.132	-1.743	1.02	-1.831	0	-0.122	1.174	9.174	2.214	-0.061	0.732	-0.366	1.084	9.605	-0.167	-0.061	1.16	-0.427	1510067454
-9.674	-3.341	-2.932	-0.916	-0.244	0.183	3.185	-1.841	2.464	-0.305	2.991	6.409	10.448	1.119	-1.883	0.488	0.488	-1.953	-9.65	-2.763	0.604	-1.343	0.427	-0.183	0.254	9.691	1.845	-0.122	0.916	0.244	1.154	9.659	-0.924	-0.183	0.854	-0.122	1510067454
-9.329	-3.057	-2.895	-1.038	-0.061	0	2.543	-4.607	2.354	-0.854	0.549	8.179	10.43	1.797	-2.202	0.061	0.305	-2.502	-10.168	-2.852	0.067	-1.343	0.427	-0.183	0.086	10.624	1.731	-0.061	0.61	0.732	1.175	9.965	-1.236	-0.244	0.854	-0.061	1510067454
-8.978	-3.133	-2.731	-0.916	0.305	-0.305	5.148	-8.258	2.497	-0.366	-3.418	11.169	10.273	2.469	-1.933	-0.488	0.488	-2.991	-9.975	-2.607	-0.22	-0.427	-0.061	0.244	1.016	11.218	1.976	0.366	0.183	0.305	0.514	10.22	-0.993	-0.244	1.099	-0.244	1510067454
-8.904	-3.563	-2.71	-0.366	0.183	-0.122	5.449	-11.427	2.445	-0.366	-3.418	11.169	9.91	2.998	-1.721	-0.732	1.038	-3.357	-9.647	-2.463	-0.128	-0.366	-0.244	0.427	1.688	10.28	2.076	0.244	0.427	-0.061	-0.154	10.1	-0.769	-0.244	0.977	-0.61	1510067454
-8.886	-3.492	-2.865	0.122	-0.122	0.122	7.445	-13.316	2.803	-1.16	-6.287	12.024	9.344	3.658	-1.644	-0.427	-0.732	-3.784	-9.444	-2.351	0.026	-0.366	-0.244	0.427	1.542	9.516	1.879	-0.61	0.732	-0.061	-0.012	9.934	-0.593	-0.244	0.671	-0.732	1510067454
-8.882	-3.261	-2.891	0.366	-0.61	0.122	9.568	-12.079	2.968	-1.282	3.784	8.728	9.533	3.988	-0.965	-0.549	0.305	-3.967	-9.312	-2.367	0.008	-0.122	-0.427	0.549	1.071	9.435	1.938	-0.793	0.488	-0.122	0.412	9.713	-0.511	-0.366	0.305	-0.61	1510067454
-9.094	-2.907	-2.704	0.916	-0.366	0.122	7.507	-10.332	2.433	-1.282	3.784	8.728	9.555	4.384	-0.934	-0.732	1.709	-4.089	-9.173	-2.55	0	0.061	-0.244	0.61	0.781	9.089	1.766	-0.61	0.549	-0.122	0.63	9.591	-0.523	-0.427	-0.183	-0.427	1510067454
-9.105	-2.492	-2.846	1.099	-0.61	0.061	5.286	-9.183	2.015	-2.258	1.16	3.479	9.53	5.358	-1.194	-1.038	0.427	-4.028	-9.172	-2.495	-0.068	0.061	-0.244	0.61	0.804	9.101	1.796	-0.488	0.488	-0.244	1.154	9.641	-0.461	-0.61	-0.061	-0.244	1510067454
-8.957	-2.245	-2.745	0.977	-0.732	0.061	4.436	-8.392	1.72	-1.831	-1.77	1.648	10.011	5.749	-0.963	-1.038	0.427	-4.028	-9.098	-2.187	-0.09	0.305	-0.305	0.488	0.413	9.569	2.059	-0.671	-0.061	-0.305	0.731	9.832	-0.303	-0.793	-0.366	-0.305	1510067454
-8.835	-2.119	-2.431	1.343	-0.366	0	4.412	-7.897	1.555	-1.831	-1.77	1.648	9.883	6.434	-1.146	-1.282	-0.793	-3.54	-8.906	-2.015	-0.237	0.488	-0.061	0.671	0.805	9.566	2.046	-0.732	-0.549	-0.366	0.688	9.566	-0.261	-0.671	-0.549	-0.244	1510067454
-9.125	-1.771	-2.696	1.282	-0.305	-0.061	4.497	-7.649	1.782	-1.465	-1.77	0.732	10.477	6.633	-0.841	-1.282	-0.488	-2.808	-9.134	-2.152	-0.469	0.488	-0.061	0.671	0.871	9.801	2.216	-0.977	-0.854	-0.427	0.671	9.447	-0.474	-0.977	-0.305	-0.427	1510067454
-9.054	-2.676	-2.64	0.244	-0.488	-0.183	4.839	-7.569	2.348	-1.77	-0.427	0.732	10.258	6.498	-0.456	-1.465	1.282	-2.502	-9.929	-2.186	-0.114	0.977	1.343	0.854	0.873	9.764	1.878	-1.465	-1.221	-0.244	0.285	9.574	-0.559	-0.916	-0.305	-0.671	1510067454
-9.129	-3.065	-2.196	-0.305	-0.61	-0.122	4.892	-7.998	2.907	-2.075	0.549	0.183	9.549	6.761	-0.473	-1.77	1.16	-2.625	-11.425	-0.672	-0.059	2.136	-0.305	0.977	1.646	9.878	2.03	-1.465	-1.099	-0.305	0.29	9.661	-0.367	-1.221	-0.427	-0.977	1510067454
-9.241	-3.951	-2.095	-1.16	-0.244	-0.61	4.922	-9.142	3.317	-1.953	1.282	-0.732	9.013	7.464	-0.843	-2.014	0.488	-2.625	-11.545	1.144	0.841	2.136	-0.305	0.977	2.644	10.115	3.368	-0.732	-0.793	-1.099	-0.067	9.912	0.175	-0.977	-0.793	-0.916	1510067454
-10.969	-6.145	-1.95	-0.305	-1.282	-0.793	4.698	-10.853	3.566	-1.221	1.709	-1.587	8.701	8.105	-0.757	-2.014	0.488	-2.625	-11.024	1.207	1.761	0.732	0.061	1.465	1.83	9.804	4.686	-0.122	0.183	-1.343	-0.604	10.397	0.946	-1.465	-0.488	-0.916	1510067454
-10.434	-6.641	-1.281	1.221	-1.099	-0.366	4.167	-12.208	3.033	-1.221	1.709	-1.587	8.869	8.807	-0.15	-0.427	0.427	-1.587	-10.864	0.34	2.305	0.305	-0.671	1.16	-0.434	9.233	5.201	-0.488	0.488	-0.732	-1.145	11.465	1.448	-1.343	0.183	-0.488	1510067455
-9.51	-6.258	-0.949	1.16	-1.404	-0.244	4.167	-12.208	3.033	0.122	1.587	-2.441	8.555	9.812	0.616	-0.122	1.709	-0.366	-10.673	0.234	2.712	0.427	-0.61	0.427	-2.182	9.229	5.487	-0.305	0.427	-0.366	-0.835	11.965	1.928	-0.977	0.122	-0.183	1510067455
-8.587	-5.782	-0.47	0.793	-1.099	-0.488	3.28	-12.31	1.302	0.122	1.587	-2.441	7.409	10.629	0.746	-0.549	1.648	0.488	-9.971	1.214	2.87	1.526	-0.916	0.366	-2.539	9.701	5.698	0	0.366	-0.427	0.562	11.306	3.159	-1.343	0.244	0.671	1510067455
-8.433	-5.532	0.005	1.038	-0.793	-0.427	2.438	-12.141	-0.591	1.587	-0.061	-3.723	5.993	10.435	0.744	-0.854	0	0.854	-9.05	1.546	2.993	1.526	-0.916	0.366	-2.499	9.409	5.758	0.244	-0.122	-0.549	0.307	10.682	3.198	-1.16	-1.038	1.587	1510067455
-8.201	-5.233	0.081	1.404	-0.488	-0.122	2.294	-11.576	-1.54	2.441	-2.38	-4.822	5.205	9.567	1.084	-0.671	-1.343	1.221	-8.595	1.72	3.023	1.404	-0.61	0.183	-2.566	8.508	5.515	0	-0.61	-0.305	-0.652	10.246	2.451	-0.61	-2.869	2.136	1510067455
-7.752	-5.064	0.202	1.221	-0.061	-0.061	2.586	-10.137	-1.735	2.014	-0.427	-4.333	5.061	9.093	1.352	-0.671	-1.343	1.221	-8.625	1.652	2.772	1.465	-0.366	0	-2.433	8.029	5.169	-0.183	-0.854	-0.122	-1.481	9.841	1.824	-0.427	-3.174	2.319	1510067455
-7.815	-5.04	0.132	0.977	-0.244	0	1.869	-8.125	-2.409	0.488	1.77	-2.075	4.773	8.969	1.463	-0.732	0.366	1.038	-8.881	2.007	2.512	1.587	-0.061	-0.122	-1.878	8.146	5.039	-0.183	-0.793	-0.183	-0.97	9.123	1.829	0.183	-2.808	2.319	1510067455
-7.896	-5.041	0.385	0.977	0.244	-0.122	1.608	-7.963	-2.852	0.488	1.77	-2.075	4.469	8.872	1.398	-0.854	0.305	0.427	-9.238	2.131	2.263	1.526	0	-0.183	-1.302	8.349	4.983	-0.122	-0.916	-0.427	-0.262	8.988	1.826	0.854	-0.61	1.892	1510067455
-8.006	-4.957	0.514	1.282	0.122	0	1.634	-8.233	-2.888	0.061	0.183	-0.244	4.437	8.533	1.369	-0.732	-0.427	-0.061	-9.232	2.184	2.168	1.16	-0.549	-0.183	-0.918	8.352	5.06	0	-1.038	-0.671	-0.871	9.149	2.029	1.404	0.183	1.587	1510067455
-7.619	-4.705	0.404	0.793	0.732	0	1.899	-8.247	-2.803	-0.427	-0.183	0.427	4.832	8.242	1.421	-0.61	-0.793	-0.488	-8.878	2.236	2.214	1.16	-0.549	-0.183	-0.787	8.253	4.966	-0.122	-0.916	-0.732	-1.506	8.982	1.786	1.587	-0.977	1.526	1510067455
-7.976	-4.352	0.621	0.854	0.366	0.183	2.274	-8.27	-2.516	-0.916	0.183	0.916	5.296	7.994	1.458	-0.549	-0.671	-0.732	-8.707	2.269	2.281	0.916	-0.488	-0.305	-0.922	8.101	4.886	-0.122	-0.732	-0.671	-0.938	8.995	1.845	2.014	-0.916	0.916	1510067455
-8.081	-4.042	0.621	0.427	0.732	0.183	2.556	-8.343	-2.121	-1.343	1.221	1.282	5.581	7.771	1.424	-0.488	-0.61	-0.854	-8.841	2.338	2.223	0.549	-0.305	-0.427	-1.01	7.988	4.886	0.061	-0.671	-0.61	0.634	9.124	2.245	1.648	0	0.61	1510067455
-8.434	-4.254	0.56	0.122	0.61	0	2.652	-8.522	-1.607	-1.709	1.892	1.648	5.997	7.837	1.428	-0.305	-0.793	-0.916	-9.079	2.421	2.109	0.549	-0.305	-0.427	-0.746	8.126	4.938	0.244	-0.61	-0.61	0.823	9.068	1.873	1.343	-0.793	0.366	1510067455
-8.52	-4.232	0.464	-0.122	0.549	-0.183	2.744	-8.929	-1.078	-1.709	1.892	1.648	6.46	7.867	1.436	-0.122	-0.671	-0.854	-9.384	2.413	2.024	0.244	-0.183	-0.549	-0.423	8.352	4.984	0.305	-0.549	-0.61	1.257	9.304	1.523	1.038	-1.038	0	1510067455
-8.483	-4.374	0.396	-0.366	0.977	-0.244	2.747	-9.304	-0.699	-1.892	2.319	2.014	6.638	7.649	1.438	0.183	-0.488	-0.793	-9.203	2.18	2.114	-0.366	-0.366	-0.671	-0.243	8.361	4.936	0.488	-0.549	-0.61	1.707	9.518	1.243	1.038	-0.488	0	1510067455
-8.384	-4.539	0.141	-0.549	1.465	-0.183	2.723	-9.47	-0.402	-1.77	2.197	2.197	6.74	7.454	1.505	0.549	-0.305	-0.793	-9.137	1.976	2.19	-0.366	-0.366	-0.671	-0.194	8.321	4.814	0.61	-0.122	-0.427	1.771	9.589	1.018	0.977	-0.122	-0.244	1510067455
-9.507	-5.468	-0.089	-0.366	0.732	-0.244	2.808	-9.624	-0.036	-1.465	1.526	2.197	6.955	7.584	1.537	0.549	-0.305	-0.793	-9.617	1.689	2.28	-0.549	-0.244	-0.854	-0.299	8.331	4.615	0.61	0.305	-0.122	-0.245	9.568	1.151	0.977	1.221	-1.16	1510067455
-9.012	-4.863	-0.097	0.61	1.038	-0.305	2.968	-9.817	0.29	-0.854	0.854	1.709	6.994	7.961	1.304	0.793	0.488	-0.427	-9.733	1.258	2.342	-0.61	-0.366	-0.854	-0.469	8.577	4.396	0.854	0.549	-0.183	0.824	10.032	2.099	0.183	-1.038	-1.892	1510067455
-7.807	-3.336	-0.758	0.366	2.014	-0.183	2.897	-9.781	0.364	-0.854	0.854	1.709	6.727	8.423	0.849	0.854	0.061	-0.183	-9.342	1.041	2.443	-0.916	-0.732	-0.977	-0.774	8.959	4.285	1.038	0.793	-0.183	3.322	10.951	0.738	0.366	-0.793	-0.488	1510067455
-9.006	-3.613	-2.143	-2.197	1.892	-0.977	2.692	-9.61	0.456	-0.366	0.671	1.465	6.718	8.762	0.665	0.854	0.061	-0.183	-8.953	0.635	2.601	-1.221	-0.732	-1.221	-1.077	9.357	3.919	0.732	0.793	-0.061	2.016	10.366	0.492	-1.526	0.977	-0.244	1510067455
-9.537	-5.04	-2.571	-0.854	-0.305	-0.671	2.718	-9.386	0.618	0.549	-0.549	1.038	6.588	8.829	0.517	1.038	0.122	0.061	-8.809	-1.104	2.828	-1.587	-0.305	-0.916	-1.476	9.55	3.086	0.366	0.061	0.061	-0.372	9.491	0.315	-0.488	-1.038	-1.709	1510067455
-8.862	-6.137	-2.461	-0.488	0.305	0.122	2.912	-9.076	0.727	0.854	-0.427	0.732	6.608	9.021	0.331	0.671	0.549	-0.122	-9.202	-3.103	2.789	-1.587	-0.305	-0.916	-2.043	9.798	2.222	0.305	-0.244	0.183	1.84	9.928	-0.732	0.366	0.427	-1.099	1510067455
-9.018	-5.286	-2.334	0.732	0.366	0.916	2.832	-8.537	0.632	0.793	-0.366	0	6.598	9.572	-0.156	0.671	0.549	-0.122	-9.202	-3.103	2.789	-0.916	0.122	-0.916	-2.422	10.568	1.871	0.488	0.183	0.244	2.28	10.239	0.154	-0.366	1.953	-0.244	1510067455
-8.708	-4.288	-3.135	0.732	1.282	0.488	2.717	-8.716	0.697	0.366	-0.366	-0.488	6.752	10.031	-0.634	-0.732	-0.793	-0.61	-9.202	-3.103	2.789	-0.916	0.122	-0.916	-2.163	11.395	2.068	0.732	-0.183	0.061	0.359	10.122	-0.559	-0.305	-0.671	-0.183	1510067455
-8.496	-4.173	-2.932	-0.061	1.221	0.061	2.862	-8.662	1.505	-0.122	0.183	-0.671	7.24	9.142	-0.3	-0.366	-0.427	-0.305	-8.909	-2.662	2.304	0.488	0.366	-0.549	-1.657	10.549	1.826	0	-1.648	0.122	1.148	10.251	-0.775	-0.366	0.061	-0.305	1510067456
-8.998	-4.638	-2.885	0.366	0.183	0.183	2.765	-7.949	1.89	-0.61	2.747	-0.549	6.77	8.672	-0.097	-0.427	0	-0.366	-9.037	-2.57	2.273	0.61	0.488	-0.366	-0.958	9.957	1.659	-0.366	-1.343	0.061	0.603	10.167	-0.483	-0.793	0.183	-0.122	1510067456
-8.812	-4.957	-2.897	0.488	-0.854	0.305	2.428	-7.54	1.995	-0.61	2.747	-0.549	6.332	8.503	-0.055	-0.732	-0.244	-0.488	-8.884	-2.626	2.257	0.732	0.427	-0.122	-0.701	9.89	1.654	-0.549	-1.038	-0.122	0.112	9.843	-0.39	-0.427	-0.427	-0.305	1510067456
-8.575	-5.322	-2.669	0.366	-1.465	0.305	2.058	-7.879	1.776	-0.61	3.113	-0.671	6.401	8.575	0.049	-0.732	-0.244	-0.488	-8.896	-2.772	2.297	0.854	0.305	0.122	-1.193	9.814	1.698	-0.549	-1.099	-0.061	1.031	9.799	0.024	-0.427	-0.732	-0.183	1510067456
-8.272	-5.125	-1.977	0.61	-2.258	0.427	1.885	-8.327	1.401	-0.244	2.197	-0.854	6.529	8.748	0.041	-1.343	-0.366	-0.61	-9.522	-2.012	2.22	1.282	0.61	0.305	-1.324	9.654	1.983	-0.488	-0.977	0	2.298	9.463	0.176	-0.061	-0.183	0.427	1510067456
-7.884	-4.782	-1.123	1.038	-2.014	0.549	2.027	-8.339	1.034	0.244	0.854	-1.16	6.368	8.818	0.014	-1.343	-0.366	-0.61	-9.522	-2.012	2.22	1.77	0	0.488	-0.76	9.65	2.856	-0.122	-0.671	-0.305	3.059	9.655	0.553	0.488	0.488	1.343	1510067456
-8.147	-4.297	-0.755	1.404	-1.404	0.488	1.986	-8.597	0.595	0.244	0.244	-1.587	6.324	8.534	0.316	-1.343	-0.977	-0.427	-9.18	0.262	2.226	1.831	0.122	0.671	-0.547	9.357	3.7	-0.183	-0.366	-0.305	2.426	9.963	1.436	0	-0.305	2.258	1510067456
-8.815	-3.851	-0.234	0.854	0.488	0.427	1.986	-8.597	0.595	0.244	0.244	-1.587	6.38	8.269	0.907	-0.244	-0.061	0.122	-9.879	1.15	2.03	1.526	0.305	0.61	-0.439	8.8	4.176	-0.244	-0.366	-0.122	1.958	10.563	1.321	0.061	-1.648	3.174	1510067456
-9.93	-3.624	-0.128	0	0.366	-0.244	2.116	-8.827	-0.329	0.305	0.183	-1.16	6.137	8.419	1.485	0.244	0.732	0.122	-10.459	1.759	1.83	1.221	0.244	0.366	0.17	8.918	4.649	-0.183	-0.122	-0.122	1.108	10.621	0.721	-0.061	-0.488	3.296	1510067456
-9.331	-3.931	0.122	-0.061	-0.427	-0.61	2.206	-9.353	-0.857	0.427	-0.183	-0.671	5.751	8.772	1.878	0.244	0.732	0.122	-10.251	1.693	1.686	0.732	-0.061	0.427	0.693	9.4	4.808	0	0.061	-0.244	-0.898	10.129	-0.534	-1.038	0.427	1.465	1510067456
-8.238	-4.005	0.074	-0.244	0.122	-0.183	2.451	-10.062	-1.206	0.732	-1.343	0.366	5.536	8.469	2.186	0.793	0.305	-0.305	-9.473	1.699	1.767	0.122	-0.366	0.183	0.554	9.08	4.5	-0.061	0	-0.183	-1.028	9.61	-0.219	0.366	0.183	-0.366	1510067456
-8.63	-4.402	-0.09	-0.671	0.549	-0.183	2.869	-9.967	-1.078	0.61	-1.221	0.61	5.502	7.821	2.294	0.732	0.366	-0.244	-9.32	1.791	2.022	-0.122	-0.183	-0.061	0.205	8.208	4.262	0	0.183	-0.122	-0.678	8.707	0.227	1.16	0.549	-1.526	1510067456
-8.711	-4.53	-0.084	-0.061	0.122	-0.305	3.222	-9.215	-0.565	0.122	-0.183	0.427	5.375	7.74	2.103	0.732	0.366	-0.244	-9.418	1.205	2.091	-0.366	0.061	0	-0.124	7.878	4.148	0.183	0.732	0.061	0.946	9.244	0.834	0.305	0.366	-2.197	1510067456
-8.54	-4.389	-0.38	0.122	0.854	-0.122	3.132	-8.803	-0.416	0.122	-0.183	0.427	5.219	8.332	1.69	0.305	0.183	-0.305	-9.418	1.205	2.091	-0.61	-0.427	-0.183	-0.416	8.41	4.089	0.427	0.854	0.122	1.091	9.942	-0.121	1.282	-1.038	-1.221	1510067456
-8.911	-3.963	-0.48	0.427	0.549	-0.061	2.753	-8.863	-0.613	-0.061	0.671	0.061	5.296	9.013	1.298	0.366	0	-0.366	-9.478	0.64	2.164	-0.671	-0.183	-0.305	-0.749	9.033	4.042	0.549	0.916	0.122	2.74	9.917	1.025	1.099	-0.977	-1.648	1510067456
-8.37	-3.07	-1.107	-0.793	1.709	-0.305	2.351	-9.014	-0.627	0.305	-0.732	0.183	5.306	9.199	0.945	0.366	0	-0.366	-9.311	0.763	2.219	-0.732	-0.488	-0.427	-0.811	9.192	4.002	0.488	0.732	0	4.533	10.201	0.939	-0.061	0.244	-0.488	1510067456
-9.18	-3.775	-1.933	-1.343	0.549	-0.549	2.443	-8.806	-0.463	0.305	-0.732	0.183	5.249	9.055	0.751	0.61	0.183	-0.244	-9.311	0.763	2.219	-1.099	-0.549	-0.61	-0.878	9.18	3.691	0.244	0.488	-0.061	1.681	9.799	0.209	-0.549	1.099	-0.916	1510067456
-8.886	-4.777	-2.164	-1.099	0.244	-0.549	2.89	-8.716	-0.016	-0.244	-0.305	0.977	5.094	8.981	0.663	0.977	0.61	-0.183	-9.126	0.334	2.342	-1.465	-0.366	-0.549	-1.026	9.39	2.893	-0.061	0.061	0	0.837	9.729	-0.086	0.244	0.366	-1.282	1510067456
-8.918	-5.138	-2.385	-0.427	0.061	-0.122	3.133	-8.812	0.388	-0.244	-0.305	0.977	5.07	9.274	0.614	1.099	0.916	-0.488	-9.64	-2.582	2.402	-1.465	-0.183	-0.549	-1.336	9.806	2.048	-0.061	0.061	0.122	1.214	9.88	-0.269	0.427	0.549	-1.038	1510067456
-9.124	-4.746	-2.912	-0.122	0.122	0.122	3.133	-8.812	0.388	-0.366	0.854	1.038	5.273	9.958	0.257	-0.122	0.549	-1.587	-9.64	-2.582	2.402	-0.916	0.061	-0.488	-1.566	10.517	1.881	0.244	0.366	-0.061	2.046	10.125	-0.045	0.061	1.343	-0.732	1510067456
-9.028	-4.615	-2.814	0.183	0.488	0.427	2.877	-8.764	0.557	-0.366	1.099	0.671	5.565	10.462	-0.112	-0.671	0	-1.892	-9.447	-3.04	2.283	-0.427	0	-0.366	-1.725	11.044	2.028	0.549	-0.305	-0.183	0.726	10.173	-0.89	-0.122	-0.366	-0.366	1510067456
-8.997	-4.351	-2.393	0.549	0.183	0.61	2.573	-9.276	1.615	-0.732	0.305	0.122	5.885	10.274	0.028	-0.671	0	-1.892	-8.702	-2.905	2.286	0.122	0	-0.305	-1.836	10.853	2.133	0.366	-0.916	0	1.144	10.054	-1.138	0.061	-1.282	-0.183	1510067456
-8.324	-3.693	-2.358	0.427	0.61	0.366	2.803	-9.057	2.275	-1.404	1.282	0.122	5.904	9.721	0.199	-0.427	-0.305	-0.977	-8.702	-2.905	2.286	0.488	0.305	-0.366	-1.773	10.015	2.031	-0.122	-1.221	0.122	1.829	9.977	-1.115	-0.488	-0.549	0.122	1510067456
-8.093	-3.793	-2.462	0.427	0.61	0.305	2.802	-8.24	2.692	-1.282	2.625	0.305	5.473	9.422	0.141	-0.671	-0.488	-0.61	-9.061	-1.773	2.304	0.732	0.793	-0.305	-1.458	9.624	1.938	-0.427	-1.099	0.244	1.464	9.649	-0.544	-0.549	0.366	0.244	1510067456
-9.025	-4.161	-3.03	-0.549	0.366	-0.061	2.61	-7.784	2.927	-1.038	2.93	0.488	5.04	9.487	0.087	-0.671	-0.488	-0.61	-9.57	-1.422	2.233	0.61	0.793	0	-0.912	9.857	2.046	-0.244	-1.16	0.183	0.422	9.581	-0.273	-0.549	-0.122	0.061	1510067456
-9.091	-4.817	-2.907	0.122	0	0.122	2.445	-8.234	2.933	-0.427	2.258	0.488	5.081	9.628	0.127	-0.671	-0.732	-0.916	-9.57	-1.422	2.233	0.183	0.732	0.122	-0.251	10.191	2.049	-0.122	-1.16	-0.061	-0.385	9.911	-0.334	-0.549	-0.916	0	1510067457
-9.132	-5.027	-2.896	0.366	-0.488	0.427	2.512	-9.323	2.45	0.427	1.282	0.244	5.35	9.577	0.321	-0.671	-0.732	-0.916	-9.272	-2.627	2.141	0.122	0.549	0.244	-0.324	10.137	2.071	-0.244	-1.038	-0.061	0.409	10.137	-0.654	-0.305	-0.366	-0.427	1510067457
-9.241	-4.803	-2.55	0.244	-1.404	0.549	2.583	-9.989	1.806	0.427	1.282	0.244	5.503	9.634	0.664	-0.488	-0.366	-0.977	-9.125	-2.862	2.047	0.427	0.427	0.183	-1.018	9.868	1.989	-0.549	-0.732	0.244	1.367	10.086	-0.602	-0.427	-0.061	0	1510067457
-8.611	-4.736	-2.019	0.488	-1.465	0.427	2.18	-9.819	1.127	1.587	-0.366	-1.892	5.121	9.741	0.687	-0.977	0.305	-0.549	-9.125	-2.862	2.047	1.099	0.793	0.122	-1.493	9.616	2.044	-0.549	-0.671	0.366	1.877	9.892	-0.519	-0.061	-0.244	0.427	1510067457
-8.208	-4.508	-1.677	0.366	-1.77	0.305	2.059	-8.899	0.842	1.282	-1.099	-2.625	4.46	9.762	0.47	-0.977	0.305	-0.549	-9.539	-0.956	1.464	1.526	0.854	0.366	-1.145	9.589	2.568	-0.061	-0.793	0.244	1.854	9.857	0.24	-0.122	0.549	0.793	1510067457
-7.972	-4.197	-0.798	0.61	-1.465	0.427	2.261	-8.248	0.736	0.793	-0.793	-2.38	4.341	9.226	0.745	-1.404	-1.221	-0.183	-9.379	0.225	1.437	1.526	0.488	0.427	-0.066	9.371	3.228	0.183	-1.038	-0.122	1.587	9.9	0.658	0	0.305	1.16	1510067457
-8.332	-3.949	-0.032	0.671	-0.427	0.488	2.394	-7.913	0.546	0.61	0.122	-1.526	4.591	8.624	1.245	-0.366	-1.16	0.244	-9.379	0.225	1.437	1.343	0.61	0.549	0.705	8.865	3.883	0	-0.427	-0.244	1.331	9.732	1.048	0.122	-0.671	2.014	1510067457
-9.319	-3.443	-0.079	0.61	-0.061	0.061	2.195	-7.735	0.11	0.61	0.122	-1.526	4.591	8.624	1.245	-0.366	-1.16	0.244	-9.806	1.162	1.318	0.854	0.183	0.549	1.226	8.807	4.374	-0.183	0.183	-0.183	1.011	9.765	0.79	0.183	-1.099	1.953	1510067457
-9.16	-3.31	-0.207	-0.061	0.122	-0.427	2.028	-8.099	-0.356	0.61	-0.427	0	4.358	9.27	2.275	0.366	0.671	0.244	-10.184	1.621	1.138	0.305	0.122	0.549	1.156	9.217	4.596	-0.305	0.549	-0.122	0.126	9.861	-0.203	0.061	-0.244	1.16	1510067457
-8.958	-3.488	-0.181	-0.488	0.671	-0.244	2.176	-9.1	-0.861	0.671	-1.465	0.61	4.017	9.589	2.626	1.16	2.502	-0.061	-10.184	1.621	1.138	-0.061	-0.122	0.366	0.586	9.298	4.493	-0.244	0.427	0.061	-0.471	9.909	-0.384	-0.183	0.732	-0.122	1510067457
-9.113	-4.114	-0.37	-0.854	0.488	-0.061	2.718	-9.77	-1.097	0.549	-1.709	1.038	3.551	9.211	2.655	1.16	2.502	-0.061	-9.477	1.269	1.302	-0.366	0.061	0.122	0.106	8.79	4.26	-0.244	0.244	0.244	-0.566	9.332	0.316	0.549	1.16	-0.977	1510067457
-9.483	-4.739	-0.495	0.061	-0.366	-0.061	2.718	-9.77	-1.097	0.549	-1.709	1.038	3.551	9.211	2.655	0.977	1.77	0	-9.477	1.269	1.302	-0.488	0.183	0	-0.349	8.428	3.996	-0.244	0.244	0.244	0.827	9.588	0.925	0.122	-0.244	-1.831	1510067457
-8.988	-3.92	-0.333	0.183	0.549	-0.061	3.143	-9.643	-0.738	0.549	-1.709	1.038	3.176	9.671	1.967	0.061	-0.244	0	-10.006	0.614	1.303	-0.488	0.427	-0.061	-0.415	8.927	3.906	0.183	0.427	0.427	1.314	10.663	1.126	-0.671	-0.183	-1.648	1510067457
-8.988	-3.109	-0.452	0.122	0.793	0.183	3.143	-9.643	-0.738	0.183	-1.038	1.038	3.176	9.671	1.967	0.061	-0.244	0	-9.737	0.324	1.217	-0.366	0.122	-0.244	-0.246	9.573	3.965	0.488	0.244	0.244	3.49	10.417	1.291	-0.183	-1.587	-0.732	1510067457
-9.44	-3.234	-1.091	-0.366	0.977	0.183	3.072	-9.08	-0.246	-0.488	0.061	0.61	3.88	10.056	1.694	-0.061	-0.732	-0.122	-9.388	0.328	1.385	-0.488	0.244	-0.305	-0.425	9.656	3.926	0.244	0.061	0.427	2.07	9.738	0.135	-0.183	-0.366	-0.061	1510067457
-9.49	-3.784	-1.509	-0.366	0.549	0.183	2.957	-8.881	0.581	-0.61	-0.732	1.282	4.313	10.206	1.927	0.244	0.854	0	-9.388	0.328	1.385	-0.671	0.671	-0.305	-0.542	9.679	3.589	0	-0.366	0.671	0.675	9.592	-0.231	-0.244	-0.854	-0.977	1510067457
-9.213	-4.063	-1.451	-0.305	0.549	0.61	3.547	-9.131	1.031	-0.549	-1.16	0.916	4.319	10.373	2.013	0.244	0.854	0	-9.379	-0.757	1.257	-0.671	0.793	-0.305	-0.609	9.816	3.322	-0.122	-0.549	0.854	1.658	9.979	0.118	0.244	-0.244	-0.916	1510067457
-9.074	-3.717	-1.637	-0.305	0.488	0.854	4.311	-9.588	1.609	0	-1.831	-0.427	4.103	10.22	1.95	-0.183	1.282	0.122	-9.251	-0.843	1.187	-0.549	1.221	-0.305	-0.691	9.782	3.064	-0.122	-0.549	0.854	1.684	9.792	0.129	0.122	-0.061	-0.61	1510067457
-9.085	-3.564	-1.841	-0.244	0.427	0.793	4.874	-9.543	1.854	0.549	-1.953	-1.892	4.199	9.921	1.799	-0.732	0.366	0.244	-9.251	-0.843	1.187	-0.366	1.465	-0.305	-0.572	9.577	2.914	0	-0.854	1.16	1.827	9.709	-0.206	0.183	-0.122	-0.305	1510067457
-9.107	-3.457	-1.975	-0.549	0.305	0.793	4.929	-9.015	2.084	0.549	-1.953	-1.892	4.673	9.719	1.656	-1.221	-0.61	0.366	-9.378	-0.855	0.674	-0.488	1.831	-0.183	-0.215	9.406	2.903	0	-0.854	1.16	1.473	9.734	-0.012	-0.183	0	-0.305	1510067457
-8.945	-3.476	-2.102	-0.61	0.427	0.793	4.929	-9.015	2.084	0.671	-1.221	-2.686	5.35	9.789	1.438	-1.404	-0.916	0.549	-9.586	-0.799	0.108	-0.549	2.136	-0.122	0.324	9.473	2.936	0	-1.038	1.404	0.526	9.855	0.122	0	0.366	-0.366	1510067457
-9.031	-3.545	-2.317	-0.671	0.183	0.61	4.701	-8.38	2.223	0.671	0.122	-2.686	5.739	9.543	1.091	-1.282	-0.977	1.16	-9.586	-0.799	0.108	-0.549	1.953	-0.061	0.807	9.556	3.013	-0.183	-0.916	1.343	0.291	9.841	-0.102	0.061	0.244	-0.549	1510067457
-8.955	-3.621	-2.259	-0.488	0.244	0.61	4.646	-8.248	1.794	0.854	0.61	-2.563	6.13	9.165	0.885	-1.038	-1.526	1.953	-9.895	-0.92	-0.633	-0.549	1.892	0	1.244	9.427	2.811	-0.183	-0.916	1.343	0.416	9.892	0.059	0.122	0.061	-0.549	1510067457
-8.973	-3.402	-2.341	-0.366	0.122	0.61	5.063	-8.203	1.67	1.343	-0.366	-3.296	6.13	9.165	0.885	-0.671	-1.77	2.38	-9.895	-0.92	-0.633	-0.427	1.526	0	1.675	9.219	2.67	0	-0.732	1.282	0.5	9.904	0.194	0.061	0.366	-0.305	1510067457
-9.064	-3.277	-2.399	-0.427	0.183	0.549	5.125	-7.762	1.503	1.343	-0.366	-3.296	6.13	9.165	0.885	-0.671	-1.77	2.38	-9.787	-0.92	-0.775	-0.427	1.404	0	1.954	8.961	2.548	0.305	-0.305	1.282	0.13	9.886	0.118	-0.061	-0.061	-0.305	1510067457
-9.219	-3.158	-2.468	-0.305	0.061	0.549	5.07	-7.204	1.413	1.038	0.122	-2.808	6.245	7.996	0.852	-0.671	-1.77	2.38	-9.759	-0.965	-1.197	-0.366	1.343	0.061	2.108	8.874	2.481	0.488	0.244	1.404	-0.035	9.854	-0.039	-0.061	-0.244	-0.183	1510067458
-9.165	-3.141	-2.541	-0.305	0	0.549	4.788	-6.88	1.337	0.793	0.61	-2.258	5.84	8.114	0.827	0	1.099	1.831	-9.759	-0.965	-1.197	-0.305	1.343	0.061	2.208	8.948	2.511	0.732	0.61	1.465	0.092	9.897	-0.039	0.061	0.122	-0.244	1510067458
-9.111	-2.944	-2.534	-0.183	0.061	0.549	4.349	-6.743	1.22	0.488	0.61	-1.465	5.484	8.471	0.892	0.305	1.587	0.977	-9.759	-0.985	-1.506	-0.244	1.343	0.061	2.294	9.244	2.537	0.61	0.671	1.282	0.002	9.898	-0.095	0.061	0.122	-0.244	1510067458
-9.128	-2.839	-2.555	-0.061	-0.061	0.427	4.125	-6.843	1.25	0.183	0.61	-0.671	5.136	8.664	1.041	0.305	1.587	0.977	-9.812	-0.907	-1.83	-0.122	1.038	0	2.263	9.304	2.627	0.488	0.427	0.977	-0.243	9.936	-0.004	0.061	-0.061	-0.244	1510067458
-9.112	-2.65	-2.541	0	0	0.366	3.85	-6.855	1.202	0.183	0.61	-0.671	4.785	8.697	1.352	0.488	1.709	0.671	-9.787	-0.921	-2.044	-0.122	0.977	0	2.16	9.246	2.583	0.244	0.122	0.671	-0.184	9.873	-0.148	0.183	-0.427	-0.244	1510067458
-9.197	-2.59	-2.603	0	0	0.305	3.519	-6.903	1.215	-0.122	0.854	0.122	4.357	9	1.718	0.732	2.075	0.305	-9.845	-0.928	-2.242	0	0.793	0	2.281	9.362	2.515	-0.427	-0.244	0.305	0.17	9.878	-0.193	-0.122	-0.122	-0.244	1510067458
-9.33	-2.527	-2.494	0.122	-0.183	0.305	3.232	-6.968	1.207	-0.671	1.648	1.831	3.793	9.052	1.933	0.732	2.319	-0.244	-9.807	-0.901	-2.379	0.061	0.671	0	2.151	9.313	2.78	-0.244	-0.61	0	0.441	9.818	-0.157	0	0	-0.061	1510067458
-9.244	-2.445	-2.372	0.061	0	0.244	2.753	-7.267	1.078	-0.977	0.549	2.441	3.531	8.998	2.19	0.61	1.709	-0.732	-9.813	-0.971	-2.536	0.244	0.427	0	2.196	9.258	2.626	-0.366	-1.221	-0.244	0.396	9.932	-0.031	-0.061	0.061	0.122	1510067458
-9.276	-2.483	-2.335	0.122	0	0.183	3.028	-7.946	1.243	-1.038	-2.991	2.502	3.531	8.998	2.19	0.488	0.549	-1.343	-9.775	-0.861	-2.545	0.549	0.244	0	2.554	9.167	2.603	-0.366	-1.282	-0.427	0.157	9.932	-0.036	-0.183	-0.122	0.122	1510067458
-9.301	-2.617	-2.294	0.122	-0.122	0.122	5.759	-8.734	1.683	-0.427	-2.258	1.709	4.189	8.975	2.796	0.305	-0.427	-1.953	-9.762	-0.718	-2.507	0.488	0.183	0.061	2.795	9.002	2.546	-0.366	-1.282	-0.427	0.051	9.904	-0.051	-0.183	0	0.183	1510067458
-9.367	-2.562	-2.34	0.244	-0.183	0.122	6.977	-8.435	1.982	-0.427	0.549	1.038	4.736	9.101	2.975	0.061	-0.854	-2.502	-9.653	-0.668	-2.434	0.427	0.183	0.061	3.007	8.97	2.463	-0.183	-0.977	-0.61	-0.004	9.866	0.056	-0.183	-0.061	0.122	1510067458
-9.263	-2.476	-2.278	0.122	-0.183	0.061	6.344	-7.888	1.913	-0.488	-0.549	0.305	4.736	9.101	2.975	-0.183	-1.16	-2.93	-9.621	-0.542	-2.382	0.244	0.183	0	3.132	9.024	2.433	-0.061	-0.671	-0.488	-0.224	9.924	0.161	-0.122	-0.122	0.122	1510067458
-9.338	-2.427	-2.182	0.122	-0.183	0.061	7.317	-7.79	1.797	-0.244	-0.244	-0.671	4.736	9.101	2.975	-0.183	-1.16	-2.93	-9.677	-0.465	-2.422	0.244	-0.122	-0.061	3.298	9.294	2.637	-0.183	-0.305	-0.488	-0.1	9.863	0.164	-0.122	-0.305	0.061	1510067458
-9.344	-2.468	-2.122	0.122	-0.061	0	8.892	-7.456	2.123	-0.244	1.343	-1.77	8.041	9.289	2.524	-0.183	-1.16	-2.93	-9.75	-0.443	-2.406	0.244	-0.305	-0.122	2.934	9.202	2.769	-0.305	-0.122	-0.305	0.226	9.926	0.179	-0.183	-0.122	0.122	1510067458
-9.382	-2.431	-2.153	0.061	-0.061	0.061	9.268	-7.08	2.422	-0.549	1.831	-3.113	8.041	9.289	2.524	-0.549	-1.831	-0.305	-9.696	-0.434	-2.242	0	-0.366	-0.061	2.558	9.103	2.616	-0.244	-0.061	0.061	0.161	9.938	0.199	-0.244	-0.183	0.122	1510067458
-9.387	-2.455	-2.065	0	-0.122	0	9.685	-6.917	2.322	-0.671	3.601	-3.967	9.186	8.701	1.954	-0.488	-2.075	1.343	-9.603	-0.435	-2.138	-0.061	-0.244	0	2.481	8.911	2.556	-0.122	0.122	0.366	0.1	9.916	0.199	-0.122	-0.122	0.122	1510067458
-9.452	-2.462	-2	0.061	-0.061	0.061	10.226	-7.129	2.326	-0.305	6.348	-4.944	9.252	8.518	1.467	-0.366	-1.953	2.869	-9.611	-0.476	-2.038	-0.061	-0.183	0	2.519	8.628	2.522	0.305	0.305	0.488	0.129	9.86	0.268	-0.061	-0.183	0.122	1510067458
-9.505	-2.493	-2.03	0.061	-0.122	0.183	9.424	-7.12	2.317	0.061	6.287	-5.859	9.252	8.518	1.467	-0.305	-1.953	4.272	-9.583	-0.569	-1.922	0.061	-0.244	0.061	2.856	8.831	2.515	0.732	0.732	0.793	0.306	9.938	0.342	-0.122	-0.122	0.122	1510067458
-9.362	-2.367	-1.995	0	-0.061	0.244	9.924	-7.161	2.815	0.061	6.287	-5.859	9.428	8.457	1.302	-0.061	-1.892	5.188	-9.477	-0.5	-1.838	0	0	0	3.14	8.893	2.582	0.854	1.465	1.099	0.354	9.927	0.329	-0.122	-0.183	0.183	1510067458
-9.217	-2.347	-2.032	0.061	-0.061	0.183	8.802	-7.197	3.569	1.038	10.071	-6.104	8.704	8.453	1.095	0.305	-0.183	5.432	-9.53	-0.53	-2.027	-0.061	0	0.061	3.304	8.839	2.51	0.854	1.953	1.099	0.356	9.909	0.365	-0.122	-0.061	0.244	1510067458
-9.481	-2.414	-2.001	0.183	-0.366	0.122	7.291	-7.037	4.382	1.526	8.911	-6.042	8.704	8.453	1.095	0.61	0.244	5.798	-9.471	-0.507	-2.224	-0.061	-0.183	0.061	3.369	8.961	2.521	0.671	2.014	1.038	0.273	9.767	0.433	-0.122	-0.244	0.183	1510067458
-9.483	-2.19	-1.961	0.305	-0.122	0.122	6.003	-6.447	4.116	1.526	8.911	-6.042	8.155	8.051	0.477	1.099	-1.16	5.92	-9.879	-0.516	-2.473	-0.122	0	0.061	3.582	9.089	2.594	0.244	2.075	0.793	0.578	9.867	0.352	-0.183	-0.488	0.244	1510067458
-9.476	-2.007	-2.071	0.061	0	-0.061	4.126	-5.684	4.102	2.319	8.85	-5.188	8.644	7.624	0.078	1.587	-1.831	6.042	-10.106	-0.423	-2.781	-0.061	-0.854	0.061	3.851	9.339	2.778	0.061	1.77	0.305	0.836	9.916	0.226	-0.122	-0.122	0.305	1510067458
-9.5	-1.983	-1.96	0.183	-0.061	-0.305	2.492	-4.882	4.033	2.38	4.883	-3.906	8.644	7.624	0.078	2.075	-3.174	6.042	-9.981	-0.506	-2.871	-0.122	-1.16	0	3.589	9.241	2.942	-0.244	1.526	0	0.418	9.952	0.282	-0.244	-0.244	0.244	1510067458
-9.447	-1.921	-1.899	0.122	0	-0.427	1.964	-3.892	4.521	1.831	2.93	-2.747	9.914	5.558	-0.333	2.869	-3.601	5.92	-9.927	-0.481	-2.656	-0.122	-1.099	0	3.207	8.841	2.845	-0.61	1.221	-0.061	0.343	9.995	0.315	-0.183	-0.244	0.061	1510067458
-9.598	-1.922	-1.872	0.061	-0.122	-0.427	1.814	-3.057	5.176	1.831	2.93	-2.747	9.914	5.558	-0.333	3.235	-2.319	5.127	-9.733	-0.501	-2.285	0	-1.038	0	2.944	8.601	2.789	-0.61	1.221	-0.061	0.528	9.902	0.328	0	-0.366	0	1510067459
-9.583	-1.945	-1.808	0.061	-0.122	-0.366	1.975	-2.426	5.406	0.916	0.977	-1.038	9.104	4.4	-0.321	3.113	0.305	3.479	-9.58	-0.567	-1.904	0.061	-0.732	0	3.065	8.654	3.051	-0.305	0.671	0.183	0.786	9.891	0.346	-0.061	-0.244	-0.061	1510067459
-9.526	-1.95	-1.774	0	-0.061	-0.366	2.09	-2.661	6.691	1.953	-0.122	-0.366	7.573	3.524	1.037	2.258	-1.343	1.587	-9.593	-0.419	-1.732	0	-0.732	0	3.067	8.942	3.249	-0.488	1.038	0.061	0.952	9.872	0.3	0	-0.122	-0.122	1510067459
-9.561	-2.028	-1.796	0	0	-0.366	1.902	-2.306	8.381	2.502	-1.465	0.244	9.616	3.269	0.068	1.892	-2.563	0.61	-9.539	-0.386	-1.625	-0.061	-0.549	0.122	2.625	8.717	3.338	-0.183	0.916	-0.366	0.883	9.854	0.281	0	0.061	-0.183	1510067459
-9.631	-2.088	-1.848	-0.122	-0.122	-0.305	2.299	-1.641	8.87	1.648	-2.686	0.122	9.616	3.269	0.068	1.465	0.916	0	-9.606	-0.423	-1.532	-0.183	-0.488	0.122	2.176	8.929	3.273	-0.244	0.061	-0.305	1.025	9.866	0.333	-0.061	0	-0.244	1510067459
-9.561	-2.159	-1.851	-0.183	-0.122	-0.244	3.503	-0.836	8.354	1.221	-3.052	0.427	9.85	2.306	-0.864	1.343	1.16	-0.549	-9.497	-0.431	-1.315	-0.122	-0.183	0.061	2.56	8.918	3.377	-0.427	0	-0.122	0.995	9.871	0.327	0	0.061	-0.244	1510067459
-9.485	-2.299	-1.815	-0.183	-0.061	-0.183	4.715	-0.141	8.319	1.221	-3.052	0.427	10.148	2.236	-0.496	1.526	1.221	-0.916	-9.586	-0.337	-1.209	-0.183	-0.122	0.061	2.803	8.892	3.375	-0.183	0.305	-0.122	0.999	9.884	0.287	0	0.122	-0.244	1510067459
-9.446	-2.352	-1.82	-0.183	-0.122	-0.122	5.093	0.58	8.106	0.305	-3.235	0.427	10.148	2.236	-0.496	0.854	3.113	-1.038	-9.599	-0.334	-1.121	-0.244	-0.061	0.061	2.897	8.759	3.413	-0.122	0.305	-0.061	1.032	9.875	0.3	-0.061	0.122	-0.244	1510067459
-9.447	-2.327	-1.893	-0.366	-0.122	-0.122	5.1	1.315	8.052	-0.183	-2.93	0.61	10.399	2.415	-0.286	0.488	1.465	-1.038	-9.673	-0.165	-1.073	-0.366	-0.122	0.061	2.903	8.745	3.517	-0.122	0.366	0.061	1.004	9.855	0.358	-0.061	0.244	-0.122	1510067459
-9.452	-2.43	-1.914	-0.427	-0.183	-0.122	5.493	1.66	8.118	-0.61	-1.221	0.732	10.957	2.68	-0.307	0.549	-0.305	-1.038	-9.695	-0.261	-1.071	-0.427	-0.061	0.061	2.783	8.66	3.569	-0.061	0.549	0.061	0.769	9.855	0.409	-0.061	0.122	-0.122	1510067459
-9.351	-2.568	-1.907	-0.488	-0.183	-0.183	5.96	0.986	8.309	-0.671	0.122	0.549	10.957	2.68	-0.307	0.244	0.183	-0.916	-9.795	-0.371	-1.168	-0.366	-0.061	0.061	2.491	8.786	3.546	-0.061	0.366	0.122	0.706	9.905	0.335	-0.061	0.305	-0.122	1510067459
-9.362	-2.792	-1.824	-0.244	-0.122	-0.183	6.224	0.172	8.276	-0.488	-0.061	0.305	10.816	3.12	-0.61	0.061	0.061	-0.671	-9.829	-0.432	-1.2	-0.305	-0.061	0.061	2.402	8.884	3.577	0	0.122	0.061	0.601	9.891	0.37	0	0.366	-0.122	1510067459
-9.339	-2.905	-1.86	-0.122	-0.061	-0.122	6.495	-0.502	7.905	-0.305	-0.244	0.061	10.639	3.155	-0.793	0.122	-0.183	-0.366	-9.808	-0.501	-1.138	-0.183	-0.183	0.061	2.382	8.884	3.628	0	0.061	0	0.396	9.934	0.365	-0.183	0.305	-0.122	1510067459
-9.289	-2.94	-1.857	-0.061	0	-0.122	6.543	-0.773	7.723	0	0.122	0.061	10.639	3.155	-0.793	0.061	0.244	-0.244	-9.837	-0.441	-1.078	-0.061	-0.122	0	2.487	8.803	3.619	-0.061	0.183	-0.061	0.205	9.942	0.378	-0.061	0.122	-0.122	1510067459
-9.301	-2.87	-1.893	0	-0.122	-0.183	6.113	-0.681	7.428	0.061	-0.244	0.183	10.109	3.218	-0.813	0.122	0.183	-0.244	-9.947	-0.26	-1.148	-0.061	-0.183	0	2.637	8.662	3.716	0	0.061	-0.244	0.109	9.935	0.407	-0.061	0	-0.122	1510067459
-9.228	-2.823	-1.754	0.061	-0.061	-0.305	5.941	-0.516	7.161	0.061	-0.244	0.183	10.085	3.079	-0.796	0.122	-0.061	-0.244	-9.952	-0.205	-1.138	-0.122	-0.366	-0.061	2.613	8.722	3.723	0.061	0.122	-0.305	0.122	9.93	0.47	-0.122	-0.061	-0.061	1510067459
-9.228	-2.768	-1.744	0	0	-0.366	5.912	-0.418	7.087	-0.061	-0.61	0.061	10.085	3.079	-0.796	0.183	-0.305	-0.305	-9.822	-0.285	-1.044	-0.061	-0.427	0	2.552	8.643	3.634	0	0.183	-0.305	0.25	9.881	0.467	-0.122	-0.122	-0.061	1510067459
-9.367	-2.845	-1.762	0	-0.122	-0.366	5.837	-0.291	7.131	-0.183	-0.671	0.122	10.373	3.356	-0.522	0.122	-0.183	-0.305	-9.753	-0.252	-0.886	0	-0.427	-0.061	2.286	8.719	3.683	0.061	0.244	-0.366	0.134	9.868	0.445	0	-0.122	-0.122	1510067459
-9.349	-2.883	-1.729	0.061	-0.122	-0.244	5.837	-0.291	7.131	-0.183	-0.671	0.122	10.373	3.356	-0.522	0	-0.122	-0.244	-9.697	-0.233	-0.72	0	-0.366	0	2.123	8.86	3.633	0.061	0.244	-0.366	0.303	9.868	0.489	-0.061	-0.122	-0.183	1510067459
-9.368	-2.857	-1.715	0.061	0	-0.183	6.46	-0.511	7.376	-0.061	-0.183	0	10.361	3.42	-0.7	0	-0.183	-0.244	-9.648	-0.274	-0.628	0	-0.305	0	2.091	9.03	3.682	0	0.061	-0.244	0.437	9.875	0.549	0.061	-0.061	-0.122	1510067459
-9.377	-2.842	-1.725	0.061	0	-0.183	6.389	-0.609	7.33	-0.183	-0.244	0	10.526	3.512	-0.855	-0.061	-0.183	-0.244	-9.691	-0.286	-0.628	0.061	-0.183	0	2.064	9.128	3.664	-0.061	0.061	-0.244	0.391	9.896	0.459	-0.122	-0.061	-0.122	1510067459
-9.367	-2.913	-1.756	0.061	0.061	-0.122	6.45	-0.67	7.346	-0.183	-0.366	0	10.526	3.512	-0.855	-0.061	-0.122	-0.244	-9.744	-0.202	-0.609	0.061	-0.122	0	2.155	9.042	3.701	-0.061	-0.061	-0.244	0.319	9.909	0.484	-0.061	-0.061	-0.122	1510067459
-9.386	-2.95	-1.816	0.122	0	-0.061	6.553	-0.737	7.261	-0.122	-0.244	0	10.519	3.504	-0.828	-0.061	-0.061	-0.244	-9.817	-0.194	-0.611	0	-0.061	0.061	2.168	9.054	3.711	-0.061	-0.122	-0.244	0.297	9.921	0.447	0	-0.061	-0.122	1510067459
-9.353	-2.938	-1.814	0.061	0	-0.061	6.405	-0.688	7.184	-0.061	-0.366	-0.061	10.562	3.409	-0.708	-0.061	-0.183	-0.244	-9.749	-0.223	-0.601	0.061	-0.122	0	2.205	8.981	3.683	-0.061	-0.122	-0.183	0.416	9.957	0.458	-0.122	-0.122	-0.122	1510067459
-9.326	-2.894	-1.803	0.061	0	-0.061	6.342	-0.645	7.198	-0.122	-0.488	0	10.562	3.409	-0.708	-0.061	-0.122	-0.244	-9.756	-0.232	-0.593	0	0	0	2.156	8.918	3.643	-0.122	-0.061	-0.122	0.391	9.906	0.461	0	-0.183	-0.061	1510067459
-9.306	-2.987	-1.841	-0.061	-0.061	-0.061	6.493	-0.674	7.236	0	-0.488	-0.061	10.639	3.378	-0.746	-0.061	-0.061	-0.183	-9.761	-0.212	-0.574	0.061	0	0	2.131	8.957	3.655	0	-0.122	-0.061	0.323	9.912	0.413	0	-0.061	-0.061	1510067460
-9.3	-3.011	-1.828	0.061	0	0	6.668	-0.741	7.318	0	-0.366	-0.061	10.585	3.447	-0.793	-0.122	-0.061	-0.061	-9.79	-0.164	-0.575	0	0	0	2.134	9.016	3.668	0	-0.122	-0.061	0.255	9.926	0.431	-0.061	-0.061	-0.122	1510067460
-9.179	-2.967	-1.775	-0.061	0.244	0	6.656	-0.778	7.397	0.061	-0.305	-0.061	10.585	3.447	-0.793	-0.122	0.061	0	-9.72	-0.178	-0.489	0	0.061	0	2.125	9.051	3.644	0	-0.122	0.061	0.318	9.902	0.425	0.061	-0.061	-0.061	1510067460
-9.028	-2.824	-1.805	-0.061	0.488	0	6.635	-0.775	7.276	0.061	-0.244	-0.061	10.591	3.466	-0.776	-0.061	0.061	-0.061	-9.642	-0.164	-0.493	0	0.122	0	2.127	9.012	3.607	-0.122	-0.061	0.122	0.158	9.874	0.446	-0.061	-0.061	-0.061	1510067460
-8.897	-2.57	-1.916	-0.183	0.854	0	6.718	-0.886	7.141	0.122	0.061	-0.061	10.543	3.222	-0.809	-0.061	0.244	0	-9.54	-0.16	-0.531	-0.061	0.183	0	2.144	8.853	3.542	-0.122	-0.061	0.183	0.006	9.798	0.434	-0.122	-0.061	-0.122	1510067460
-8.78	-2.133	-2.257	-0.305	1.038	-0.061	6.617	-0.922	7.014	0.122	0.061	-0.061	10.543	3.222	-0.809	-0.061	0.183	0.061	-9.375	-0.156	-0.693	-0.244	0.183	-0.061	2.248	8.696	3.375	-0.122	-0.183	0.244	-0.141	9.82	0.44	-0.183	-0.427	-0.244	1510067460
-9.582	-2.227	-2.766	-0.488	0.244	-0.061	6.361	-0.963	7.022	0.122	0.122	-0.122	10.44	3.068	-0.732	0.061	0.244	0.122	-9.435	-0.224	-0.796	-0.427	0.488	-0.122	2.525	8.574	3.229	-0.183	-0.244	0.183	0.206	9.576	0.325	-0.366	-0.61	-0.427	1510067460
-9.979	-2.222	-3.24	-0.61	0.244	-0.122	6.149	-1.084	7.096	0.427	-0.122	-0.061	10.349	2.622	-0.736	0.122	0.305	0.183	-9.994	-0.414	-1.195	-0.671	0.732	0	2.974	8.991	3.237	-0.061	-0.183	0.061	0.981	9.895	-0.196	-0.305	-0.366	-0.366	1510067460
-9.588	-2.309	-3.134	-1.16	-0.61	-0.244	6.05	-1.139	7.052	0.427	-0.122	0.183	10.349	2.622	-0.736	0.061	0.244	-0.061	-10.174	-0.632	-1.584	-0.732	0.183	-0.122	3.33	9.289	3.055	0.122	-0.305	-0.122	1.31	10.123	-0.196	-0.183	0.671	-0.183	1510067460
-9.178	-2.521	-2.671	-1.404	-1.221	-0.305	5.877	-1.157	7.107	0.122	-0.549	0.427	10.719	2.315	-0.697	0.183	0.427	-0.305	-9.933	-0.798	-1.689	-0.671	0	-0.122	3.417	8.78	2.914	0.122	-0.122	-0.183	1.547	10.038	0.377	-0.488	0.916	0	1510067460
-8.624	-2.839	-1.835	-1.099	-2.136	-0.122	5.845	-1.081	7.38	0.061	-0.916	0.427	10.744	2.224	-0.237	0.183	0.366	-0.122	-9.641	-0.872	-1.512	-0.549	-0.244	0	3.186	8.125	2.774	0.122	-0.122	-0.183	3.064	9.572	0.65	-0.671	0.671	0.61	1510067460
-8.58	-2.625	-1.132	-1.16	-2.319	0	5.599	-0.654	7.577	0.305	-0.977	0.305	10.615	2.25	0.153	0.122	0.671	0.183	-9.179	-0.829	-1.323	-0.183	-0.732	0.061	2.917	7.781	2.981	0.061	0.549	-0.183	4.707	8.998	0.988	-0.61	1.404	2.014	1510067460
-9.659	-2.741	-1.074	-0.366	-2.014	-0.061	5.523	0.002	7.617	0.671	-0.793	0	10.164	2.519	0.325	0	0.732	0.366	-9.277	-0.281	-1.36	-0.061	-0.244	0.305	2.798	8.124	3.632	0.061	0.732	-0.305	3.813	9.604	0.688	-0.854	2.319	3.113	1510067460
-10.919	-2.67	-0.879	-0.122	-0.854	-0.366	5.727	0.796	7.126	0.916	-1.221	-0.061	9.935	3.857	0.618	-0.122	0.305	0.305	-10.52	0.096	-1.849	-0.244	-0.549	0.427	3.09	9.362	4.419	0.244	0.61	-0.61	2.375	11.219	0.69	-0.732	1.831	3.235	1510067460
-11.203	-2.318	-0.547	0	-0.671	-0.427	6.629	1.339	6.556	0.732	-1.892	-0.061	9.935	3.857	0.618	-0.244	-0.488	-0.183	-10.783	0.493	-2.28	-0.366	-0.732	0.427	3.305	10.194	4.949	0.244	0.122	-0.793	2.212	12.084	1.481	0.183	0.671	4.456	1510067460
-10.489	-2.698	-0.39	0.183	-0.977	-0.61	7.796	1.477	6.217	0.183	-1.404	0.122	10.561	4.325	0.674	-0.122	-0.732	-0.793	-10.523	0.238	-2.261	-0.244	-0.793	0.305	2.992	9.537	4.804	-0.427	-0.122	-0.671	1.693	11.521	1.288	0	-0.366	3.906	1510067460
-9.378	-2.388	-0.085	0.61	-0.671	-0.305	8.337	1.308	5.928	-0.366	-1.465	0.061	10.963	4.343	1.111	0.244	-0.366	-0.916	-10.162	-0.239	-2.155	0.305	-0.671	0.183	2.446	8.595	4.344	-0.854	-0.488	-0.61	1.768	10.592	0.819	-0.183	0.732	2.808	1510067460
-8.559	-1.791	-0.029	0.61	-0.549	-0.183	8.053	1.239	5.918	-0.671	-1.587	-0.366	10.963	4.343	1.111	0.244	-0.366	-0.916	-9.446	0.197	-1.804	0.916	-0.854	0	2.119	7.721	4.107	-0.61	-0.793	-0.916	1.325	8.991	0.122	0.488	0.366	1.953	1510067460
-8.354	-1.631	0.263	0.732	-0.305	-0.183	7.242	1.346	6.363	-0.977	-1.465	-0.61	10.963	4.343	1.111	0.244	-0.366	-0.916	-9.055	0.697	-1.434	0.854	-0.854	0.061	1.986	7.041	3.968	-0.366	-0.916	-0.977	2.034	8.336	0.315	0.854	0.916	1.16	1510067460
-8.368	-1.334	0.532	0.671	-0.244	-0.183	7.242	1.346	6.363	-0.977	-1.465	-0.61	9.308	3.051	1.15	-0.854	-0.061	-0.061	-8.873	0.882	-1.288	0.793	-0.549	-0.061	2.304	7.075	4.128	-0.366	-0.916	-0.977	2.19	7.59	0.59	0.977	1.404	0.854	1510067460
-8.632	-1.372	0.358	0.305	0.305	-0.305	6.505	1.516	6.571	-0.916	-1.526	-0.61	9.118	2.79	0.986	-0.977	-0.732	0.122	-9.026	1.245	-1.438	0.671	-0.488	-0.183	2.712	7.636	4.459	0.366	-0.671	-1.038	2.222	7.138	1.139	1.831	0.122	0.793	1510067460
-9.926	-1.292	0.37	0.122	-0.061	-0.183	7.293	1.184	6.379	-0.854	-1.038	-0.305	9.727	2.712	0.922	-0.916	-1.16	0.122	-9.361	1.396	-1.737	0.244	-0.366	-0.366	2.974	7.988	4.502	0.549	-0.977	-0.854	2.464	6.995	2.324	3.113	-0.61	0.122	1510067460
-9.902	-1.225	0.243	0.122	0.488	0.122	8.026	0.78	6.094	-0.977	-0.61	0.061	11.207	2.244	1.172	-0.61	-0.732	0.183	-9.244	1.2	-1.729	0.244	-0.305	-0.671	3.249	7.75	4.439	0.671	-0.977	-0.61	3.159	7.34	1.178	2.93	-2.686	-1.343	1510067460
-11.179	-1.554	0.61	-0.488	-0.793	0.183	8.521	0.189	5.853	-0.732	-0.366	0.183	11.207	2.244	1.172	-0.122	-0.427	0.61	-8.981	1.199	-1.397	0.305	-0.305	-0.793	3.175	7.317	4.392	0.671	-0.488	-0.122	7.771	9.275	0.693	0.793	-3.601	-0.244	1510067460
-11.256	-2.717	1.062	1.038	-1.16	0.732	8.161	0.129	5.67	-0.488	-1.282	0.061	11.294	2.017	1.241	0.366	-0.366	1.16	-9.185	0.938	-0.84	0.122	1.038	-0.977	3.004	8.08	4.075	0.671	0	0.427	10.064	9.046	0.269	-0.488	-0.488	1.16	1510067460
-10.916	-3.397	-0.042	0.488	1.892	0.122	8.318	0.145	5.852	-0.305	-0.732	0.244	11.295	2.378	1.098	0.488	0.061	1.038	-11.343	0.677	-1.09	0.244	-0.916	-1.038	3.552	10.483	4.368	0.854	0.183	0.305	3.277	9.086	-1.952	0.305	-2.258	-0.549	1510067461
-11.019	-4.688	-0.641	-0.122	0.305	-0.305	8.781	-0.073	5.986	-0.305	-0.732	0.244	11.683	2.945	0.303	0.366	-0.183	0.427	-12.452	0.487	-0.804	-0.732	0	-0.671	3.606	12.483	4.344	0.854	0.183	0.305	5.936	10.357	-0.999	1.16	-0.061	-0.671	1510067461
-10.036	-4.523	-0.848	0.244	0.793	-0.366	9.744	-0.854	5.766	-0.488	-0.732	1.16	13.184	3.59	-0.827	0.732	-0.183	-0.305	-12.601	-0.898	-0.343	-0.793	-1.038	-1.221	2.932	12.757	3.479	0.061	0.671	0.427	4.436	12.321	1.881	-2.686	-0.244	-1.465	1510067461
-8.148	-4.089	-1.766	0.244	2.38	-0.427	11.289	-2.168	5.395	-0.488	-0.732	1.16	13.756	3.748	-1.457	1.282	0.549	-0.305	-10.855	-1.451	0.688	-0.427	-0.671	-0.671	1.607	11.358	2.704	-0.671	0.671	0.549	-0.335	10.783	0.004	-0.61	-0.854	-1.709	1510067461
-9.061	-4.266	-2.272	0.183	1.526	0.061	11.289	-2.168	5.395	-0.488	0.183	0.977	12.666	3.456	-1.269	1.343	1.16	0.122	-9.551	-2.311	1.414	-0.427	-0.061	-0.427	0.404	10.212	1.899	-0.671	0.671	0.549	0.413	9.851	-1.726	0.427	-1.526	-2.686	1510067461
-8.946	-3.088	-2.046	-0.122	1.648	0.366	8.513	-2.483	4.919	0.671	0.244	-0.305	11.383	3.027	-1.148	0.671	1.16	0.366	-9.237	-2.403	1.133	0	0.183	-0.183	-0.282	9.897	1.651	-0.61	0.732	1.16	1.852	9.999	-1.183	0	0.427	-2.38	1510067461
-8.971	-2.131	-2.084	-0.244	1.648	0.549	7.641	-2.123	4.303	0.793	-0.244	-0.366	10.692	2.662	-1.623	0.061	1.282	0.244	-8.981	-1.76	0.62	0.061	0.183	-0.061	0.085	9.454	2.14	0.122	-0.244	0.854	0.921	9.47	-1.184	-0.244	-0.122	-2.563	1510067461
-8.575	-2.196	-1.944	-0.305	1.465	0.244	7.569	-1.818	4.25	0.854	-0.305	-0.366	10.025	2.561	-1.956	-0.061	1.038	0.366	-8.332	-1.552	0.298	-0.183	0.488	0.122	1.062	8.725	2.373	0.183	-0.427	0.549	1.413	9.344	-1.101	-0.061	-0.732	-2.808	1510067461
-8.418	-2.227	-1.956	-0.122	0.916	-0.061	7.465	-1.351	4.349	0.793	-0.244	-0.488	9.263	2.34	-1.413	0.061	0.427	0.427	-8.199	-1.766	0.017	-0.183	0.732	0.183	1.791	8.187	2.163	-0.122	-0.061	0.427	2.51	9.388	-0.336	-0.366	0.122	-2.502	1510067461
-8.611	-2.022	-2.524	-0.244	0.793	0.183	7.192	-1.04	4.481	0.732	0.244	-0.793	9.101	2.133	-0.635	0.061	0.244	0.427	-8.542	-1.57	-0.318	-0.061	0.793	0.366	2.255	8.264	2.243	-0.244	0	0.244	2.237	9.27	-0.104	-0.549	0	-2.197	1510067461
-8.582	-2.042	-2.884	-0.427	0.366	0.244	6.483	-0.84	4.5	0.732	0.244	-0.793	9.253	1.956	-0.057	0.122	0.305	0.183	-8.899	-1.373	-0.731	-0.244	0.366	0.549	2.957	8.418	2.553	-0.366	0.122	0	1.8	9.142	-0.568	-0.244	0.305	-2.014	1510067461
-8.862	-1.901	-2.992	-0.488	-0.305	-0.061	6.361	-0.708	4.375	0.793	0.061	-0.854	9.616	1.802	0.325	0.183	0.366	-0.122	-8.917	-1.408	-0.939	-0.305	0.305	0.549	3.14	8.398	2.482	-0.366	0.122	0	1.568	9.008	-0.713	-0.183	0.244	-1.953	1510067461
-8.644	-1.906	-2.475	0.244	-0.488	0.122	6.654	-0.553	4.395	0.732	-0.305	-0.732	10.003	1.445	0.647	0.366	0.916	-0.305	-8.799	-1.458	-1.142	-0.305	0.122	0.488	3.007	8.174	2.457	-0.793	0.183	0.305	1.524	9.284	-0.274	-0.183	0.488	-1.526	1510067461
-8.262	-1.32	-2.355	0.183	0.061	0.244	6.949	-0.191	4.594	0.793	-0.977	-0.61	10.39	1.282	1.2	0.305	1.282	-0.427	-8.349	-1.574	-1.221	-0.244	0.366	0.488	2.854	8.027	2.321	-0.793	0.183	0.488	0.975	9.258	0.215	-0.793	0.061	-1.343	1510067461
-8.831	-0.861	-2.853	-0.488	-0.732	0.122	7.239	0.078	4.949	0.732	-0.732	-0.61	10.276	1.278	1.646	0.061	1.038	-0.244	-8.604	-1.132	-1.243	-0.122	0.549	0.427	2.958	7.931	2.55	-0.671	0.061	0.549	0.758	8.831	-0.185	-0.916	-0.61	-1.343	1510067461
-8.731	-0.999	-2.53	-0.549	-0.427	0.366	7.163	0.537	5.508	0.732	-0.732	-0.61	10.28	1.273	1.687	-0.244	0.854	-0.061	-8.617	-0.597	-1.354	-0.488	0.244	0.732	2.998	8.153	2.884	-0.671	0.061	0.549	0.395	9.109	0.018	-0.854	-0.549	-1.465	1510067461
-10.482	-2.327	-3.813	-1.892	-0.977	0.061	7.559	0.992	5.94	0.854	-0.793	-0.671	10.787	1.375	1.397	-0.366	1.099	-0.122	-9.061	-1.359	-0.825	-0.488	2.502	0.916	3.207	9.118	3.285	-0.61	0.244	1.282	0.422	9.321	-0.079	-1.038	-0.854	-1.282	1510067461
-12.261	-4.316	-3.801	-2.258	-1.16	0.671	8.631	1.236	5.98	0.854	-0.61	-0.793	11.209	1.843	1.079	-0.305	0.549	-0.366	-13.316	-0.304	-1.507	0.427	1.038	0.732	4.177	11	4.7	-0.122	0.305	0.61	1.428	10.77	-0.486	-1.221	-0.366	-1.16	1510067461
-11.131	-6.026	-2.663	0	-2.258	0.671	8.631	1.236	5.98	0.854	-0.61	-0.793	12.037	3.372	0.312	-0.427	-0.671	-0.61	-14.522	0.897	-1.069	-0.61	-1.221	0.916	3.937	11.62	5.672	-0.122	0.305	0.61	4.138	11.465	0.92	-1.526	0.977	0.793	1510067461
-10.332	-5.59	-1.772	1.343	-3.174	0.488	11.409	0.11	4.95	0.305	-1.221	0.244	12.989	4.37	-0.083	-0.366	-0.427	-0.366	-12.132	-0.359	0.138	-0.732	-1.038	0.366	1.616	10.427	5.033	0.183	0.732	-0.122	5.022	13.073	2.335	-2.197	0.977	3.418	1510067461
-10.374	-3.423	-1.339	-0.122	-1.404	0.732	13	-0.882	3.92	-0.122	-0.427	0.244	12.635	4.614	0.298	0	0.671	-0.061	-10.579	-0.556	1.04	0.549	-0.244	-0.305	-0.359	8.762	4.193	-0.671	1.404	0.793	2.096	13.139	0.489	-1.587	0.671	4.578	1510067461
-10.55	-3.731	-1.266	-0.061	-1.099	0.427	13	-0.882	3.92	-0.122	-0.427	0.244	11.049	4.941	0.418	-0.366	0.793	0.549	-10.229	0.536	0.98	0.732	-0.427	-0.366	-0.768	9.067	4.752	-0.671	1.404	0.793	-1.291	12.217	-0.126	-0.427	-0.854	4.517	1510067461
-8.82	-3.58	-0.98	-0.244	-0.854	-0.366	9.903	0.461	2.966	-0.061	1.16	-0.183	10.117	5.217	0.042	-1.038	-0.061	0.671	-10.306	0.809	0.603	0	0.061	-0.122	0.603	9.659	4.741	0.732	-0.244	0.061	-1.694	12.872	0.463	0.366	-0.977	4.883	1510067461
-8.402	-2.862	-0.89	-0.488	-0.854	-0.061	9.599	0.882	2.549	-0.244	0.183	-0.122	9.572	4.814	-0.053	-1.282	-0.977	0.427	-9.719	0.815	0.362	0	-0.122	-0.183	1.428	9.122	4.551	0.732	-0.244	0.061	-0.453	11.593	0.766	0.793	-0.549	4.517	1510067461
-8.352	-3.121	-0.52	-0.488	-0.427	-0.122	9.32	0.811	2.318	-0.244	0.183	-0.183	9.39	3.951	0.171	-0.916	-1.343	0.244	-9.414	0.675	0.102	-0.061	-0.427	-0.122	1.891	8.178	4.347	0.244	-0.183	-0.122	-0.493	10.25	1.674	0.977	2.014	4.089	1510067461
-7.843	-3.108	0.054	0.061	-0.488	-0.183	8.542	0.378	2.375	-0.244	0.183	-0.183	9.572	3.457	0.678	-0.671	-1.038	0.244	-8.929	0.469	0.057	0	-0.122	-0.305	1.897	7.574	3.953	-0.122	0	-0.122	-1.087	9.428	1.855	1.282	3.479	3.113	1510067462
-7.545	-2.36	0.401	0.671	0.244	0.305	7.763	0.14	2.439	-0.122	-0.244	-0.122	9.489	2.945	0.989	-0.671	-0.61	0.305	-8.736	0.696	-0.019	0.183	-0.244	-0.244	1.932	7.36	3.975	-0.122	0	-0.122	-2.944	8.107	0.419	1.282	0.977	2.136	1510067462
-7.625	-1.958	-0.428	0.061	1.648	0.183	7.692	0.124	2.528	-0.061	-0.244	0	9.471	2.623	0.828	-0.732	-0.305	0.305	-8.711	0.98	-0.189	-0.122	-0.305	-0.183	2.011	7.454	4.13	0.061	0.061	-0.122	-3.289	6.824	0.406	1.953	-2.136	1.343	1510067462
-8.995	-1.922	-0.347	-0.549	0.916	-0.061	7.905	0.219	2.98	-0.061	-0.244	0	9.473	2.482	0.617	-0.61	-0.305	0.305	-8.593	0.886	-0.316	-0.183	0.122	-0.305	2.123	7.491	4.199	0.305	0.183	0	0.811	8.047	1.741	1.709	-1.648	-0.61	1510067462
-9.829	-2.137	-0.106	0.244	0.732	0.549	8.167	0.205	3.281	0.061	0	0.122	9.739	2.394	0.473	-0.366	-0.366	0.427	-8.971	1.129	-0.345	-0.305	-0.061	-0.183	2.162	7.648	4.424	0.305	0.183	0	1.747	8.354	1.069	1.221	-0.793	-0.854	1510067462
-9.806	-1.834	-0.547	0.549	1.16	0.61	8.167	0.205	3.281	0.061	0	0.122	10.064	2.219	0.339	0.061	-0.244	0.488	-9.046	0.87	-0.355	-0.488	0.122	-0.366	2.236	8.02	4.425	0.549	0	0.061	3.54	8.732	-0.618	1.648	-0.977	-1.16	1510067462
-11.627	-2.33	-0.962	-0.061	-0.427	0.305	8.735	0.284	3.443	0.183	-0.061	0.183	10.359	2.214	0.318	0.488	-0.122	0.427	-9.544	0.459	-0.459	-0.549	0.549	-0.671	2.372	8.672	4.408	0.488	0.183	0.549	6.909	9.495	0.179	0.61	-0.977	-0.183	1510067462
-9.895	-1.864	-0.943	-0.427	1.709	0.122	8.914	0.221	3.524	0.427	-0.122	0.488	10.768	2.501	0.376	0.732	-0.122	0.244	-10.761	0.049	-0.989	-0.61	0.061	-0.793	2.72	9.442	4.371	0.488	0.183	0.549	5.63	10.551	-1.017	-2.319	0	-0.61	1510067462
-11.049	-3.4	-1.248	-1.16	-0.122	-0.61	9.329	0.16	3.565	0.244	-0.61	0.793	11.265	2.841	0.404	0.732	-0.122	0.122	-10.41	0.134	-0.886	-0.427	0.854	-0.732	2.909	9.673	4.183	0.549	-0.183	0.366	2.864	9.357	2.372	-1.709	1.404	-3.418	1510067462
-9.216	-2.811	-1.358	-0.183	1.221	-0.793	9.844	-0.066	3.829	0.244	-0.61	0.793	11.496	2.723	0.447	0.854	-0.244	0.122	-11.124	-0.202	-0.553	-0.732	0	-0.732	3.077	9.502	3.51	0.305	-0.244	0.061	3.869	11.163	0.997	-1.099	0.549	-0.916	1510067462
-8.965	-3.151	-2.854	-0.854	0.305	-1.099	9.53	-0.429	3.978	-0.061	0	0.488	11.159	2.274	0.115	0.916	-0.183	0.122	-10.814	-0.522	-0.207	-1.038	-1.038	-0.549	3.286	9.636	3.057	0.305	-0.244	0.061	2.546	10.582	-0.254	1.282	1.648	-1.282	1510067462
-8.786	-3.53	-2.967	-1.221	0.61	-0.977	8.378	-0.475	3.748	0.122	-1.343	0.366	10.678	1.916	-0.38	1.099	-0.366	-0.183	-10.094	-1.2	0.152	-1.221	-0.61	-0.305	2.79	9.714	2.464	0.305	0.122	-0.244	0.791	10.208	0.444	-0.488	0.854	-1.587	1510067462
-9.519	-3.514	-3.48	-0.977	-0.122	-0.61	9.347	-0.997	3.717	0.122	-1.343	0.366	11.414	2.158	-0.662	0.916	0.427	-0.244	-9.85	-1.846	0.512	-0.916	-0.488	-0.244	1.581	9.799	1.964	-0.244	0.793	-0.122	1.028	9.563	-0.62	0.061	0.793	-1.526	1510067462
-9.257	-3.265	-3.073	-1.099	0.61	-0.61	9.461	-1.621	3.472	0.488	-1.16	0.366	11.727	2.571	-0.651	0.549	0.732	0.183	-10.354	-2.233	0.38	-0.793	-0.122	-0.244	0.633	10.57	2.141	-0.244	0.793	-0.122	1.254	10.085	-0.916	0.549	1.038	-1.221	1510067462
-8.928	-2.974	-2.924	-0.793	0.916	-0.549	9.661	-1.991	3.643	1.038	-1.282	-0.244	11.871	3.408	-0.785	-0.366	0.61	0.427	-9.918	-2.076	0.238	-0.61	-0.122	0	0.475	10.813	2.445	-0.305	0	-0.244	0.103	10.119	-0.551	0	0.61	-1.404	1510067462
-8.678	-2.948	-3.073	-0.549	0.793	-0.61	10.617	-2.303	4.656	2.869	-1.587	-0.427	12.87	4.039	0.441	-2.014	2.014	0.427	-9.296	-1.836	0.376	-0.488	0	-0.061	0.696	9.814	2.627	-0.061	-1.648	-0.793	0.376	9.961	-0.762	0.366	-0.366	-1.648	1510067462
-8.963	-2.996	-3.305	-0.61	0.244	-0.488	11.109	-1.761	6.546	4.7	-0.549	-0.488	12.175	3.797	2.434	-3.54	1.282	1.465	-8.924	-1.937	0.687	-0.549	0.61	0.183	0.821	9.324	2.389	-0.061	-1.648	-0.793	1.412	9.781	-0.741	0.183	0.61	-1.526	1510067462
-9.24	-3.316	-3.207	-0.183	-1.038	-0.305	10.621	-0.279	7.026	6.165	-1.465	-1.038	13.03	3.506	4.91	-4.883	-0.061	2.136	-8.527	-2.421	0.977	-0.305	0.854	0.183	1.48	9.403	2.389	-0.549	-1.526	-0.061	1.591	9.661	-0.659	-0.061	0.671	-1.16	1510067462
-9.405	-3.613	-2.896	0.427	-0.977	0.122	11.706	1.878	7.204	5.249	-2.686	-1.648	14.397	2.344	5.207	-6.104	0.244	2.686	-8.384	-3.092	0.874	0.671	1.404	0.244	2.591	10.005	2.391	-2.502	-2.075	3.601	2.048	9.673	-0.223	-0.244	0.427	-0.793	1510067462
-9.197	-4.252	-2.229	0.977	-1.587	0.732	13.871	3.691	5.715	3.967	3.296	-2.258	15.801	0.639	5.034	-6.104	0.244	2.625	-9.004	-2.783	0.465	0.671	1.16	0.061	4.218	10.513	2.968	-2.502	-2.075	3.601	2.336	9.618	0.511	0.061	0.488	0.122	1510067462
-8.398	-3.374	-2.688	0.793	0.732	0.793	13.869	4.928	4.705	2.136	4.272	-2.014	17.267	-0.299	2.823	-5.432	0.793	2.258	-10.442	-1.323	-0.645	1.038	1.221	0.122	7.417	10.779	5.015	-4.517	-3.235	5.981	0.754	9.951	-0.038	-0.854	0.061	0.244	1510067462
-8.732	-3.314	-2.9	0	0.122	0.183	12.888	5.112	4.026	2.136	4.272	-2.014	16.52	-1.846	0.66	-3.357	-0.488	0.854	-10.737	0.343	-1.215	0.61	-1.099	0.061	9.158	9.514	6.27	-3.845	-3.418	8.301	-0.409	10.258	-0.28	-0.427	-1.16	0.122	1510067462
-9.164	-3.89	-2.016	0.488	-0.122	0.122	12.888	5.112	4.026	1.221	1.648	-1.404	15.094	-2.6	0.048	-2.319	1.16	-0.488	-9.85	0.298	-0.791	-0.183	-0.854	0.122	9.086	7.157	4.716	-3.845	-3.418	8.301	-0.67	10.19	-0.227	-0.793	-0.793	0	1510067462
-9.071	-3.285	-1.57	1.282	0.732	0.549	11.988	2.885	2.854	1.892	2.014	0.671	12.282	-1.048	-1.01	-3.54	3.418	-0.854	-9.966	-0.535	-0.769	-0.122	-0.732	0.183	8.835	6.504	3.285	-3.479	2.319	9.033	-0.933	10.007	0	-0.183	-0.854	-0.488	1510067462
-8.981	-2.766	-1.747	0.916	1.038	0.488	10.95	1.111	1.766	1.892	2.014	0.671	9.551	0.595	-1.596	-4.639	3.845	-1.099	-9.923	-0.897	-0.59	0.244	-0.977	0	7.055	5.154	2.889	-1.709	4.822	7.08	0.431	9.881	-0.084	0.061	-0.854	-0.549	1510067462
-9.4	-2.643	-2.171	0.732	0.854	0.305	9.068	0.278	-0.026	2.136	3.113	1.16	6.868	1.698	-2.384	-4.639	2.808	-1.038	-10.18	-0.821	-0.522	0.427	-0.183	0.244	4.034	3.299	3.408	-0.244	5.981	5.005	0.872	9.729	0.343	0.061	-0.61	-0.427	1510067463
-9.629	-2.483	-2.414	0.61	0.488	0.427	7.51	-0.693	-1.652	1.77	2.502	1.587	5.77	1.847	-2.973	-3.601	3.235	-0.671	-10.294	-0.579	-0.426	0.366	-0.427	0.366	3.262	1.859	4.844	-0.305	5.188	4.15	0.852	9.93	0.572	-0.183	-0.916	-0.427	1510067463
-9.301	-2.132	-2.426	0.305	0.305	0.549	6.028	-0.156	-1.976	1.587	4.089	0.916	5.053	0.937	-1.453	-2.686	3.235	-1.038	-9.795	-0.214	-0.24	0.244	-0.366	0	4.259	1.464	5.411	0.61	2.319	2.258	0.946	9.811	0.224	-0.061	-0.977	-0.427	1510067463
-9.015	-1.864	-2.473	-0.061	0.427	0.122	4.035	1.245	-0.578	1.099	3.784	1.404	5.516	0.941	-0.638	-1.465	3.479	-1.221	-9.311	0.097	-0.237	0	-0.122	0	4.171	1.841	6.391	0.61	2.319	2.258	0.924	9.772	0.012	0	-0.61	-0.427	1510067463
-9.045	-2.279	-2.467	0.122	0.244	-0.061	4.168	1.158	1.531	1.099	3.784	1.404	6.18	0.733	1.653	0.122	2.014	-0.61	-9.637	-0.361	-0.213	0.061	-0.183	-0.061	5.069	1.102	6.576	0.122	2.075	1.648	1.211	9.758	0.02	-0.061	-0.549	-0.427	1510067463
-9.046	-2.43	-2.487	0.061	0.244	-0.061	4.241	1.267	2.786	-0.305	2.502	1.465	7.12	0.102	3.424	0.183	1.16	-0.732	-9.911	-0.586	-0.346	0	-0.122	-0.061	5.673	1.432	6.943	0.305	0.854	0.671	1.468	9.701	0.252	-0.183	-0.183	-0.183	1510067463
-9.337	-2.344	-2.588	-0.061	0.366	-0.183	4.241	1.267	2.786	-0.305	2.502	1.465	8.437	0.483	4.48	0.366	1.16	-0.61	-9.977	-0.335	-0.341	0	-0.488	-0.061	5.635	1.517	7.389	0.305	0.854	0.671	1.105	9.767	0.171	-0.366	0.122	-0.061	1510067463
-9.438	-2.518	-2.76	-0.183	-0.061	-0.305	5.822	1.4	5.111	-0.488	1.526	1.526	8.993	0.392	5.31	0.549	-0.427	-0.183	-9.78	-0.395	-0.207	-0.122	-0.366	-0.122	5.813	1.357	7.363	0.244	0.732	0.488	0.428	9.911	0.215	-0.244	-0.183	-0.061	1510067463
-9.225	-2.576	-2.525	-0.122	-0.061	-0.244	5.867	1.166	6.105	-0.549	2.563	1.404	9.268	0.293	5.401	0	0.793	-0.244	-9.856	-0.65	-0.195	-0.122	-0.366	-0.122	6.138	1.762	7.546	0.183	0.732	0.549	0.29	9.991	0.243	-0.122	-0.122	-0.183	1510067463
-9.287	-2.572	-2.541	0	0.061	-0.183	6.44	1.01	6.441	-0.671	1.038	1.099	9.024	0.286	5.072	0.183	1.16	-0.732	-9.796	-0.675	-0.183	0	-0.366	-0.061	5.925	1.5	7.4	0.183	0.732	0.549	0.502	9.885	0.284	-0.122	0.061	-0.183	1510067463
-9.226	-2.616	-2.541	0.061	0	-0.183	6.613	0.787	7.033	-0.916	-0.854	-0.427	9.118	0.153	5.184	0.183	0.244	-0.305	-9.684	-0.713	-0.05	0.122	-0.305	-0.061	6.009	1.193	7.413	0.122	0.793	0.244	0.705	9.909	0.335	-0.061	-0.061	-0.183	1510067463
-9.266	-2.611	-2.549	0.183	0	-0.183	7.351	0.822	6.736	-0.916	-0.854	-0.427	9.481	0.193	4.937	-0.122	0.183	-0.305	-9.851	-0.662	-0.062	0.122	-0.305	-0.061	6.08	1.474	7.799	0.183	0.427	0.244	0.663	9.806	0.336	0	0	-0.061	1510067463
-9.264	-2.609	-2.615	0.183	0.122	-0.122	7.535	0.912	6.572	-0.732	0.061	-0.061	9.746	0.135	5.245	0	0.916	-0.549	-9.685	-0.581	-0.043	0.061	-0.305	0	6.132	1.513	7.733	0.183	0.427	0.244	0.505	9.95	0.288	-0.061	-0.122	-0.061	1510067463
-9.323	-2.529	-2.547	0.244	0	-0.061	6.782	0.861	6.604	-0.366	0.183	0.366	9.74	0.266	5.472	0.305	0.793	-0.305	-9.679	-0.517	0.037	0.061	-0.183	0	5.906	1.215	7.705	0.244	0.61	0.244	0.481	9.918	0.262	-0.122	-0.305	-0.122	1510067463
-9.327	-2.375	-2.46	0.244	0.244	-0.122	7.275	0.986	6.54	-0.061	0.427	0.61	9.327	0.59	6.07	-0.488	1.526	-0.488	-9.848	-0.623	-0.075	0.061	-0.244	-0.061	5.641	1.873	7.744	0.244	0.305	0.366	0.617	9.89	0.25	-0.061	-0.183	-0.061	1510067463
-9.283	-2.486	-2.584	0.122	0.122	-0.061	6.412	0.633	7.545	0.549	3.113	1.404	8.681	1.103	6.296	-0.732	-0.61	0.488	-9.599	-0.646	0.157	0.244	-0.122	-0.061	5.309	1.652	8.01	0.244	0.305	0.366	0.709	9.956	0.26	0	-0.244	-0.122	1510067463
-9.18	-2.509	-2.521	0.122	0	-0.061	5.139	0.171	8.544	0.549	3.113	1.404	9.644	1.147	7.702	-0.977	-0.427	0.427	-9.544	-0.542	0.004	0.244	-0.061	-0.061	5.813	2.09	8.198	0	-0.122	0.061	0.763	9.895	0.311	-0.061	-0.183	-0.122	1510067463
-9.359	-2.469	-2.534	0.061	0.122	-0.061	6.577	-0.213	8.393	0	0.366	0.854	9.933	0.919	6.339	0.061	1.16	-0.671	-9.502	-0.324	0.165	0.183	-0.122	-0.061	5.926	2.18	8.538	-1.282	0.366	-0.244	0.672	9.844	0.313	-0.122	-0.183	-0.122	1510067463
-9.338	-2.665	-2.489	0.122	0.122	0	7.181	-0.252	7.657	0	1.343	0.427	9.877	0.633	6.046	0.183	2.136	-0.488	-9.728	-0.55	0.124	0.183	0.061	0	6.019	1.56	8.105	-1.282	0.366	-0.244	0.711	9.838	0.275	0.061	-0.183	-0.122	1510067463
-9.276	-2.588	-2.488	0.061	0.122	0.122	7.582	-0.441	7.501	-0.122	2.991	0.427	9.32	0.366	6.337	-0.122	1.831	-0.244	-9.798	-0.415	0.237	0.183	0	0	5.625	1.095	8.047	-1.221	0.854	-0.244	0.63	9.967	0.367	0	0	-0.122	1510067463
-9.259	-2.517	-2.493	-0.061	0.183	0.061	7.069	-0.362	8.341	-0.122	2.991	0.427	9.582	0.583	5.838	0	1.526	-0.061	-9.78	-0.331	0.255	0.244	0.061	0	5.329	1.239	8.155	-1.099	0.366	-0.122	0.737	9.823	0.403	0.061	-0.122	-0.061	1510067463
-9.24	-2.559	-2.552	-0.122	0.061	0	6.705	-0.456	8.549	0.244	2.686	0.244	9.216	0.705	5.558	0.427	2.014	0.183	-9.674	-0.234	0.29	0.305	0.122	-0.061	5.14	1.09	8.366	-1.099	0.244	-0.122	0.741	9.905	0.362	-0.061	0.122	-0.122	1510067463
-9.221	-2.614	-2.501	-0.244	0.061	0	4.872	-0.64	8.867	0.61	1.648	0.183	8.811	0.679	5.978	0.793	0.977	0.671	-9.616	-0.1	0.319	0.122	0.122	-0.061	5.048	0.646	8.174	-1.343	0.305	-0.122	0.453	9.866	0.421	0.061	0.061	-0.061	1510067463
-9.195	-2.489	-2.425	-0.244	0	0.122	4.607	-0.822	8.08	0.61	1.648	0.183	8.542	0.719	6.203	0.793	0.977	0.854	-9.573	0.118	0.34	-0.061	0.122	-0.061	4.74	0.488	8.233	-1.282	0.366	-0.122	0.542	9.891	0.455	0.122	0.061	-0.061	1510067463
-9.143	-2.286	-2.452	-0.549	0.122	0.122	4.383	-0.818	6.808	-0.305	2.258	-0.183	7.982	0.95	5.881	0.977	1.343	1.099	-9.63	0.3	0.414	-0.366	0.122	-0.183	4.472	0.354	8.581	-1.038	-0.183	0.305	0.763	9.833	0.414	0.122	0.183	-0.061	1510067463
-9.257	-2.409	-2.494	-0.732	-0.061	0.122	2.531	-0.431	6.782	-1.221	2.563	0.061	7.393	0.86	5.534	2.014	0.305	1.282	-9.738	0.293	0.447	-0.549	0.305	-0.366	4.724	0.365	8.391	-1.16	-0.732	0.183	0.571	9.784	0.323	0.122	0.366	0	1510067464
-9.086	-2.422	-2.377	-0.854	0.122	0.122	2.293	-0.679	6.808	-1.221	2.563	0.061	7.698	1.188	4.616	2.502	1.343	1.404	-9.579	0.189	0.396	-0.671	0.366	-0.427	4.804	0.274	8.448	-1.282	-0.488	0.122	0.391	9.832	0.394	0.244	0.183	-0.061	1510067464
-9.063	-2.338	-2.621	-1.099	0.366	0.122	2.907	-1.603	6.71	-1.709	1.404	0.061	6.382	0.694	5.769	3.174	1.038	1.16	-9.542	0.042	0.286	-0.854	0.732	-0.549	5.327	-0.306	8.18	-1.221	-0.793	0.183	0.575	9.727	0.394	0.366	0.366	-0.061	1510067464
-9.109	-2.553	-2.868	-1.221	0.183	0	2.907	-1.603	6.71	-1.709	1.404	0.061	6.343	0.785	5.096	3.784	0.427	1.16	-9.808	-0.124	0.144	-1.099	0.732	-0.366	5.125	-0.988	7.886	-1.343	-0.549	0.183	0.555	9.744	0.234	0.488	0.61	-0.122	1510067464
-8.908	-2.414	-2.885	-1.404	0.427	-0.122	2.779	-1.781	6.434	-2.075	0.122	0.305	6.559	1.098	5.536	4.456	0.671	1.343	-9.889	-0.157	-0.016	-1.343	0.671	-0.427	5.291	-1.184	7.4	-0.488	-1.038	-0.244	0.038	9.814	0.249	0.549	0.854	-0.061	1510067464
-8.723	-2.128	-3.315	-1.77	0.916	-0.427	3.095	-1.071	7.726	-2.075	0.122	0.305	6.507	1.072	6.169	4.333	-0.977	2.258	-9.767	-0.418	-0.075	-1.648	0.977	-0.427	5.379	-1.687	7.187	-0.488	-1.038	-0.244	-0.356	9.833	0.329	0.671	0.366	-0.244	1510067464
-8.841	-2.263	-3.933	-2.075	0.549	-0.732	3.619	-1.314	7.6	-0.854	-1.221	0.366	6.382	0.904	6.562	4.456	-2.686	2.93	-10.033	-0.721	-0.39	-1.77	0.61	-0.427	5.419	-1.855	6.82	0.61	-1.343	-0.488	-0.42	9.912	0.014	0.488	0.427	-0.427	1510067464
-8.819	-2.367	-4.015	-1.831	0.122	-0.732	3.447	-1.18	7.112	-0.916	-1.465	0.488	7.334	0.484	5.972	4.211	-2.869	3.052	-9.851	-0.794	-0.513	-2.014	0.427	-0.427	6.17	-0.919	6.064	2.258	-2.075	-0.61	-0.19	9.999	-0.077	0.122	0.488	-0.427	1510067464
-9.117	-2.21	-4.372	-1.892	0.183	-0.732	4.139	-0.347	6.948	0	-0.793	0.488	7.445	0.408	5.24	3.906	-2.502	2.93	-9.461	-1.449	-0.47	-2.014	0.61	-0.61	6.277	-0.287	5.675	2.258	-2.075	-0.61	0.205	9.796	-0.488	0.244	0.549	-0.488	1510067464
-9.397	-2.079	-4.298	-1.648	-1.099	-0.549	3.116	-0.226	6.879	0.183	-2.747	0.488	7.925	0.507	4.528	4.089	-1.953	2.075	-9.659	-2.219	-0.78	-1.953	0.977	-0.793	7.246	0.565	5.688	3.235	-2.319	-0.61	0.349	9.932	-0.823	0.305	1.038	-0.366	1510067464
-8.998	-2.089	-3.895	-1.953	0.061	-0.488	4.71	-0.696	7.309	0.427	-1.831	0.732	8.339	0.724	4.631	3.784	-2.38	1.953	-9.945	-2.097	-1.133	-1.648	0.061	-0.61	8.163	1.128	5.408	2.869	-2.808	-0.61	0.501	9.914	-0.662	0.244	0.916	-0.244	1510067464
-9.006	-1.962	-4.165	-1.648	-0.305	-0.488	4.789	-1.342	7.641	1.831	-1.831	0.366	9.263	1.077	4.277	3.601	-2.014	1.648	-10.045	-1.912	-1.47	-1.709	0.244	-0.305	7.844	1.798	5.43	3.296	-1.648	-1.526	0.483	10.007	-0.664	0.244	1.099	-0.061	1510067464
-8.543	-1.573	-3.903	-1.953	-0.427	-0.732	4.658	-1.577	7.187	1.831	-1.831	0.366	9.562	1.372	4.064	3.662	-1.831	0.854	-9.595	-1.327	-1.456	-2.197	-0.183	-0.488	8.003	2.577	4.957	4.089	-1.343	-1.709	0.597	9.761	-0.833	0.122	1.16	0	1510067464
-8.994	-1.656	-4.369	-2.563	-0.244	-1.16	5.618	-1.129	6.507	2.319	-3.418	0.854	9.72	1.248	4.046	3.113	-1.587	0.854	-9.156	-1.158	-1.183	-2.747	0.305	0.122	7.936	2.638	4.655	3.357	-1.038	-1.526	0.324	9.562	-0.805	0.183	1.77	-0.061	1510067464
-9.165	-2.129	-4.523	-2.441	-1.282	-1.038	6.924	-1.542	6.166	3.113	0.793	1.587	10.64	1.266	3.252	3.052	-1.465	0.732	-9.641	-1.562	-1.535	-3.113	-0.061	0	7.77	3.079	4.034	3.967	-0.366	-1.953	0.362	9.987	-0.648	0.061	1.77	-0.183	1510067464
-8.886	-1.887	-4.374	-2.625	-0.793	-1.099	4.819	-1.415	7.132	3.113	0.793	1.587	10.496	1.383	2.743	2.93	-1.038	1.038	-9.964	-1.489	-1.55	-3.052	0.427	0.061	7.803	3.549	4.216	4.028	0.061	-1.892	0.963	9.839	-0.635	0	1.953	0.122	1510067464
-9.018	-1.845	-4.71	-2.869	-1.648	-1.16	7.729	-1.757	5.871	2.441	-4.822	2.136	11.212	1.37	2.159	2.747	-0.732	1.526	-9.938	-1.376	-1.61	-3.479	-0.488	-0.183	7.803	3.549	4.216	4.15	0.488	-2.075	0.675	10.028	-0.766	-0.122	2.258	0.366	1510067464
-8.526	-1.646	-4.406	-3.357	-1.038	-1.404	5.943	-2.053	6.326	2.686	-1.892	3.54	10.628	1.337	2.024	2.502	-0.977	1.404	-9.646	-1.052	-1.602	-3.845	-0.061	0.244	7.569	5.564	4.047	3.784	1.16	-1.709	-0.061	9.93	-1.001	-0.244	1.77	0.183	1510067464
-8.85	-1.855	-4.847	-3.479	-1.526	-1.587	7.168	-2.584	6.672	2.686	-1.892	3.54	10.843	1.592	0.883	3.296	-4.028	0.793	-9.75	-1.47	-1.726	-3.845	0.305	-0.061	6.881	6.021	3.901	4.15	2.38	-1.953	0.243	9.885	-1.128	-0.183	2.136	0.122	1510067464
-8.543	-1.999	-4.841	-3.784	-1.648	-1.648	7.168	-2.584	6.672	3.113	-1.587	4.028	11.763	2.176	0.477	3.357	0.122	0.122	-9.813	-1.011	-1.659	-4.883	0	-0.305	7.081	7.119	4.139	4.639	2.38	-1.526	0.623	9.921	-1.023	-0.366	2.625	0.183	1510067464
-8.497	-1.942	-4.77	-4.211	-1.587	-1.831	7.479	-2.667	7.11	3.174	-3.54	4.456	10.305	2.487	-0.132	4.089	-5.066	-0.427	-9.668	-0.92	-1.871	-5.249	0.366	-0.183	7.118	7.389	3.957	3.784	2.319	-1.404	0.578	9.867	-1.113	-0.488	2.869	0.305	1510067464
-8.717	-2.309	-4.935	-4.333	-1.77	-1.892	8.098	-2.674	6.972	3.174	-3.54	4.456	10.895	2.395	-0.366	4.15	-4.395	-0.916	-9.652	-1.474	-2.199	-5.249	-0.854	-0.183	6.05	7.559	3.359	4.456	3.662	-1.831	0.335	9.918	-1.145	-0.549	2.991	0.427	1510067464
-8.794	-2.456	-4.985	-4.333	-2.319	-1.648	8.726	-2.829	6.656	2.991	-4.517	4.333	10.653	2.358	-0.28	4.333	-4.089	-1.343	-9.459	-1.641	-1.729	-5.432	-0.122	-0.366	5.119	7.955	2.279	4.578	3.784	-1.831	0.498	10.02	-1.011	-0.671	3.235	0.488	1510067464
-8.616	-2.261	-4.859	-4.639	-2.502	-1.587	9.575	-2.802	5.862	2.686	-5.066	3.418	10.02	2.645	-1.635	4.639	-8.362	-1.77	-9.446	-1.876	-2.035	-5.432	-0.488	-0.549	4.798	8.526	2.405	3.845	3.54	-0.916	0.717	10.054	-0.953	-0.854	3.662	0.671	1510067464
-8.741	-2.418	-4.63	-4.639	-2.502	-1.404	9.623	-2.743	5.027	2.686	-5.066	3.418	11.664	3.454	-3.773	4.15	-8.972	-1.831	-8.751	-1.683	-2.042	-5.188	-0.61	-0.732	4.457	8.291	2.804	4.089	3.418	-0.793	0.764	9.932	-0.829	-1.16	3.906	0.732	1510067464
-8.723	-2.176	-3.987	-4.7	-2.869	-1.16	9.812	-2.823	3.775	2.136	-8.179	3.479	12.724	3.609	-5.916	3.479	-4.7	-1.953	-9.527	-1.816	-2.089	-5.127	0.488	-0.671	3.505	9.245	1.67	4.333	3.479	-0.916	0.848	9.973	-0.65	-1.282	3.784	0.793	1510067465
-8.571	-1.511	-3.657	-5.554	-1.221	-1.343	11.627	-2.847	2.005	3.662	-6.958	1.648	11.617	3.332	-6.502	2.808	-0.366	-2.625	-9.899	-1.213	-2.515	-4.456	-0.366	-0.61	3.831	9.417	2.585	3.357	3.662	-0.061	1.408	9.813	-0.249	-1.221	4.333	1.038	1510067465
-9.551	-1.68	-3.868	-6.226	-2.136	-1.404	11.627	-2.847	2.005	3.662	-6.958	1.648	10.792	3.636	-5.672	3.052	2.991	-2.869	-10.021	-0.23	-2.795	-5.005	0.427	-0.793	5.307	9.576	3.265	3.174	3.723	0.366	1.899	9.959	0.031	-1.038	3.723	1.221	1510067465
-9.293	-2.281	-2.984	-6.775	-2.319	-1.465	10.797	-2.567	-1.01	3.967	-6.531	0.793	12.123	4.101	-5.807	2.258	12.451	-3.723	-9.475	0.431	-3.051	-5.371	-0.427	-0.732	5.577	9.415	2.89	3.723	4.211	0.305	4.203	9.91	-0.238	-1.343	5.188	1.526	1510067465
-11.46	-2.895	-1.936	-6.836	-3.174	-1.709	11.098	-2.632	-2.157	5.127	-0.305	0.549	11.169	4.338	-4.302	3.54	12.451	-3.113	-9.767	0.537	-3.118	-5.615	-0.183	-0.732	5.577	9.415	2.89	3.052	4.639	0.671	5.353	9.844	-0.537	-1.221	7.141	2.38	1510067465
-11.312	-2.479	-1.614	-5.859	-4.456	-1.526	10.304	-2.5	-2.383	5.127	-0.305	0.549	10.744	4.74	-2.096	4.089	8.179	-2.197	-10.143	0.187	-3.262	-5.798	-0.122	-0.671	4.272	9.17	2.479	2.258	5.432	1.16	4.016	10.599	-1.311	-0.183	7.812	2.136	1510067465
-9.935	-2.296	-1.61	-5.615	-4.15	-1.16	10.539	-2.539	-2.487	5.92	3.357	1.77	12.001	5.562	-0.01	4.15	8.362	-0.977	-10.221	0.087	-3.249	-5.371	-0.488	-0.549	4.168	9.832	2.717	2.319	5.859	1.465	3.378	9.368	-2.434	1.465	7.08	0.732	1510067465
-9.222	-2.533	-1.871	-5.676	-3.418	-0.732	9.153	-2.314	-2.024	5.798	1.77	2.197	11.157	5.938	0.744	3.967	6.592	-0.061	-10.112	0.492	-3.358	-5.615	-0.366	-0.305	4.168	9.832	2.717	2.38	5.981	1.526	5.173	8.897	-2.222	2.93	10.925	-0.427	1510067465
-9.063	-2.36	-1.695	-5.493	-2.075	-0.488	9.153	-2.314	-2.024	5.798	1.77	2.197	10.451	6.282	1.469	4.211	5.493	0.366	-10.027	0.502	-3.25	-5.615	-0.732	-0.183	3.875	9.516	2.592	2.258	5.798	1.587	4.683	9.696	-3.045	2.869	14.099	1.343	1510067465
-9.14	-1.712	-1.736	-5.798	-2.93	-0.366	9.414	-2.81	-0.409	5.859	2.136	2.441	9.182	6.053	1.608	4.395	4.578	0.732	-9.563	0.748	-3.226	-5.92	-0.793	-0.061	3.659	8.776	2.464	1.587	5.859	1.648	2.177	10.06	-3.505	3.418	13.367	2.319	1510067465
-8.49	-1.981	-1.827	-6.47	-2.869	-0.793	9.244	-3.073	0.228	4.944	-0.977	2.136	8.375	5.814	1.621	4.456	3.723	0.916	-9.166	0.603	-3.07	-6.104	-0.793	0.061	2.932	8.213	2.066	1.404	5.798	1.587	0.039	10.68	-3.57	4.272	10.62	2.686	1510067465
-8.002	-2.249	-1.755	-6.287	-2.075	-0.732	9.211	-3.457	0.676	4.944	-0.977	2.136	7.751	5.381	1.452	4.395	3.54	0.793	-8.978	0.331	-3.066	-5.859	-0.549	-0.061	2.603	7.826	2.11	1.343	5.554	1.526	-2.175	10.125	-2.125	4.395	7.202	2.625	1510067465
-8.059	-2.003	-1.707	-5.798	-1.77	-0.549	9.004	-3.336	1.001	4.578	-2.441	1.709	7.411	5.271	1.257	4.578	2.563	0.854	-8.981	0.182	-3.094	-5.615	-0.61	0	2.632	7.746	2.266	1.343	5.249	1.465	-1.778	9.71	-0.94	4.883	3.479	2.502	1510067465
-8.144	-2.14	-1.828	-5.737	-0.488	-0.671	8.592	-2.942	1.103	4.456	-2.808	1.526	7.91	5.49	1.026	4.395	2.502	0.977	-8.742	0.238	-3.057	-5.737	-0.488	-0.183	2.632	7.746	2.266	1.526	5.066	1.099	-0.403	9.682	-0.828	4.517	3.113	1.831	1510067465
-8.985	-2.376	-1.227	-5.31	-1.16	-0.671	8.734	-2.912	1.139	4.395	-2.686	1.526	8.096	5.568	1.382	4.272	2.502	1.038	-8.768	-0.321	-3.096	-5.432	-0.366	-0.366	2.025	7.787	2.578	1.709	4.578	0.916	1.053	9.422	-0.153	3.784	6.165	0.488	1510067465
-9.324	-2.192	-1.083	-4.15	-1.648	-0.183	8.748	-2.908	1.385	4.517	-1.831	1.465	8.35	5.615	1.776	4.089	1.953	1.343	-8.789	-0.671	-2.967	-4.639	-0.305	-0.61	1.998	7.825	2.891	1.77	4.211	0.854	1.183	9.027	-1.164	2.625	6.714	-0.366	1510067465
-9.314	-2.216	-1.542	-3.174	-0.488	-0.244	9.154	-2.713	1.479	4.028	-1.648	1.77	8.532	5.666	2.037	3.784	2.075	1.526	-8.646	-0.595	-2.698	-4.211	-0.305	-0.854	2.05	7.898	2.976	1.953	3.662	0.793	1.189	8.951	-2.005	2.625	4.395	-0.549	1510067465
-10.466	-2.472	-0.889	-3.296	-2.136	-0.183	9.123	-2.302	1.8	4.028	-1.648	1.77	8.489	5.638	2.427	3.601	1.526	1.526	-8.526	-0.961	-2.539	-3.845	-0.183	-1.282	1.781	8.025	3.059	1.953	3.235	0.854	3.937	9.653	-0.784	1.587	3.906	-0.244	1510067465
-11.122	-2.873	-0.672	-3.174	-0.305	-0.061	9.123	-2.302	1.8	3.723	-1.404	1.831	8.562	5.722	2.792	3.235	1.16	1.648	-9.198	-1.303	-2.403	-3.235	1.099	-1.404	1.956	8.732	3.113	1.892	2.808	1.16	4.6	9.484	0.342	0.854	1.953	0.366	1510067465
-11.358	-4.226	-2.425	-3.235	0.793	-1.221	10.218	-2.734	2.236	3.113	-2.258	1.709	9.284	6.286	2.633	2.869	1.099	1.343	-11.897	-1.03	-2.731	-2.869	1.038	-1.465	3.461	10.713	3.448	1.892	2.441	1.343	2.137	9.64	-2.542	0.732	2.258	-1.465	1510067465
-10.219	-4.794	-0.668	-1.404	-2.258	-1.038	10.665	-3.409	2.426	2.686	-2.075	1.404	9.915	7.037	2.377	2.991	0.305	0.61	-13.087	-1.117	-2.858	-2.869	-1.77	-1.282	4.558	12.334	2.939	1.953	2.075	0.793	4.673	13.084	1.056	-1.099	8.362	-2.319	1510067465
-7.973	-2.689	-1.534	-3.052	1.404	-0.122	10.669	-4.124	2.472	2.441	-1.404	1.587	10.6	7.156	2.712	2.625	0.732	0.183	-10.21	-1.7	-0.971	-2.38	-3.418	-1.831	3.429	11.464	2.034	1.831	1.648	0.122	-0.067	11.49	-0.157	-3.235	1.099	-1.465	1510067465
-9.801	-4.712	-2.851	-2.93	0.305	-0.244	10.401	-4.62	2.146	2.441	-1.404	1.587	10.864	6.481	2.801	2.075	1.831	0.183	-9.502	-1.817	0.732	-2.93	1.16	-0.366	1.077	10.634	1.54	1.221	2.502	0.122	-1.378	9.099	-0.933	0.854	-0.977	-2.686	1510067465
-9.954	-3.875	-2.863	-2.319	0.549	0.244	9.39	-4.515	2.644	1.77	-0.977	1.221	11.048	6.269	1.863	1.648	1.831	0.488	-10.57	-2.28	-0.178	-2.441	-0.549	0.122	0.94	11.153	2.144	0.305	3.235	1.221	0.67	10.294	-0.928	-0.061	0.977	-2.258	1510067465
-8.362	-2.85	-2.534	-2.502	1.648	0.061	8.155	-4.518	3.186	2.014	-1.038	-0.244	11.058	6.639	0.945	1.587	1.099	0.61	-10.323	-1.665	-0.768	-2.869	0.122	0.183	2.829	11.689	2.158	0.366	3.052	1.587	-0.105	10.733	-0.953	-0.183	1.404	-2.502	1510067465
-8.254	-2.866	-2.478	-2.319	1.953	-0.427	7.531	-5.088	3.011	2.014	-1.038	-0.244	10.874	6.326	0.852	1.587	1.282	0.61	-9.287	-1.735	-0.94	-2.991	0.305	0.244	2.804	10.003	1.883	1.221	1.587	1.038	-0.72	10.239	-1.187	0.183	0.488	-3.174	1510067466
-7.872	-2.784	-2.73	-2.075	1.587	-0.122	7.104	-5.048	2.617	2.563	-1.282	-0.305	9.843	5.042	1.537	1.648	1.343	0.916	-8.691	-1.87	-0.945	-2.563	-0.122	0.366	2.242	8.091	1.616	0.549	1.953	0.916	0.286	9.878	-0.546	0.122	1.038	-3.174	1510067466
-7.832	-2.661	-3.217	-1.77	0.305	-0.427	6.436	-3.965	2.495	2.197	-1.77	-0.305	8.721	4.075	1.42	1.709	1.526	1.099	-7.985	-1.939	-0.81	-2.319	0.305	0.549	1.999	7.065	1.309	0.183	2.38	1.16	0.621	9.247	-0.523	0.061	1.831	-2.93	1510067466
-7.517	-2.681	-3.205	-1.282	0.427	-0.61	6.436	-3.965	2.495	2.197	-1.77	-0.305	8.068	3.779	0.949	1.648	1.709	1.099	-7.974	-2.366	-1.043	-1.953	0.183	0.549	1.784	7.098	1.172	0	2.747	1.465	-0.135	9.252	-0.086	0.122	1.221	-2.869	1510067466
-8.384	-2.427	-3.151	-0.61	-0.244	-0.549	6.33	-2.289	2.744	2.075	-1.282	-0.549	7.525	3.887	0.719	1.221	1.648	0.916	-8.157	-2.45	-1.378	-1.587	0.122	0.549	1.834	7.782	1.275	-0.183	2.869	1.404	-0.042	9.152	-0.208	0.061	0.244	-2.747	1510067466
-8.918	-2.222	-2.725	-0.183	-0.793	-0.305	6.781	-2.122	2.747	2.075	-1.404	-0.61	7.497	4.333	0.874	0.854	1.16	0.549	-8.128	-2.578	-1.538	-1.465	0.061	0.671	1.969	8.435	1.536	0.122	2.319	1.038	0.639	9.263	-0.31	0.122	0.122	-2.319	1510067466
-8.903	-0.991	-2.948	-0.244	-0.305	0.122	7.517	-2.065	2.816	2.075	-1.404	-0.61	8.087	4.928	1.448	0.488	0.977	0.305	-8.565	-2.682	-1.93	-0.305	-0.061	0.488	1.995	9.085	2.092	0.366	1.831	0.61	0.819	9.423	0.366	-0.366	0.061	-2.136	1510067466
-8.953	-0.874	-3.54	-0.671	0.427	0	7.929	-1.577	3.205	1.77	-0.977	-0.671	8.652	5.398	2.138	0.244	0.549	0.061	-9.196	-1.531	-1.914	0.122	0.977	0.977	2.531	9.621	2.912	0.061	1.465	0.244	1.367	9.042	-0.227	-0.427	0.732	-1.892	1510067466
-10.737	-1.516	-5.143	-2.136	-0.122	-0.122	8.729	-1.282	3.167	1.221	-0.854	-0.549	9.209	5.782	2.653	0.183	0.061	-0.366	-11.431	-0.345	-2.401	-0.488	1.038	0.671	3.767	10.444	4.016	-0.122	0.671	0.122	1.39	9.761	-0.745	-0.427	1.587	-1.526	1510067466
-12.455	-3.456	-5.185	-2.014	-1.526	0	9.82	-1.487	2.81	0.671	-0.793	-0.61	10.042	6.045	3.505	0.244	-0.366	-0.793	-12.871	0.642	-2.266	-1.099	1.221	0.305	4.905	10.978	4.733	-0.305	-0.244	-0.061	0.938	11.206	-0.89	-1.038	1.831	-0.977	1510067466
-11.806	-5.057	-3.926	-1.099	-1.892	0.305	10.97	-2.761	2.603	0.427	0.305	-0.244	10.782	6.095	4.32	0.061	-0.427	-1.16	-13.635	0.261	-1.901	-0.61	-0.793	0.183	4.48	10.747	4.642	0.061	-0.793	-0.366	1.762	12.377	0.16	-1.77	1.343	0.427	1510067466
-9.75	-5.42	-2.639	0.061	-3.479	0.427	12.278	-4.474	2.219	-0.671	0.183	0.854	10.981	6.26	4.316	-0.305	0.366	-1.099	-11.632	-0.334	-0.999	-0.122	-1.404	0	2.622	9.65	4.468	0.122	-0.305	-0.549	3.831	12.421	1.347	-2.136	0.305	2.686	1510067466
-8.9	-4.481	-1.099	0.305	-2.258	0.61	11.904	-5.174	2.577	-0.671	0.183	0.854	10.215	6.083	3.685	-0.427	0.671	-0.427	-10.034	-0.164	0.108	0.977	-0.671	-0.488	0.735	8.075	4.437	0.366	-0.183	-0.305	3.724	11.335	1.836	-2.502	0.488	5.005	1510067466
-10.174	-3.656	-1.201	0.366	-1.282	0.427	10.629	-4.401	2.785	-0.916	0.183	0.732	9.122	6.053	2.816	-0.488	-0.061	0.305	-9.534	0.958	0.413	0.854	-0.244	-0.549	0.544	7.891	4.685	0.366	0.427	0.305	0.048	12.511	-0.261	-1.343	0.427	5.31	1510067466
-9.143	-3.714	-1.366	-0.061	-1.343	0	9.305	-3.141	2.591	-0.549	0.61	0.122	8.087	6.233	2.422	-0.61	-0.61	0.427	-9.899	1.119	-0.145	0.183	-0.366	-0.366	0.544	7.891	4.685	0.61	0.61	0.549	-2.292	13.05	0.244	0.366	-0.977	4.761	1510067466
-7.825	-3.185	-0.786	-0.366	-0.732	-0.122	8.888	-2.791	1.976	-0.122	1.099	-0.122	7.569	6.393	2.823	-0.61	-0.916	0.122	-9.215	1.065	-0.383	0.122	-0.122	-0.305	2.591	8.612	4.358	0.732	0.488	0.366	-1.771	11.055	0.103	0.916	-1.892	5.432	1510067466
-7.581	-2.613	-0.455	-0.366	-0.732	0	8.815	-3.083	1.376	0.061	1.282	-0.122	7.436	5.779	3.374	-0.671	-0.61	-0.183	-8.838	0.866	-0.846	0.183	-0.488	-0.244	2.321	7.741	4.094	1.038	0.122	-0.061	-0.84	10.286	1.006	1.221	-0.732	5.066	1510067466
-7.488	-2.751	-0.179	0.427	-0.427	0.183	8.339	-3.14	0.926	0.122	1.221	-0.366	7.525	4.859	3.821	-0.549	-0.305	-0.183	-8.123	0.721	-0.636	0.488	-0.549	-0.427	2.321	7.741	4.094	0.916	0.305	0.244	-0.568	9.339	1.537	1.709	1.892	4.272	1510067466
-7.049	-2.377	0.096	0.793	0.183	0.488	7.501	-2.73	1.036	0.244	0.916	-0.671	7.894	4.381	4.115	-0.549	-0.366	0.183	-7.886	0.719	-0.427	0.732	0.671	-0.61	2.189	6.223	3.488	0.366	0.671	0.793	-1.038	7.842	0.908	2.869	3.052	3.296	1510067466
-6.704	-1.684	0.451	0.122	1.526	0.366	6.718	-2.019	0.874	0.122	0.671	-0.671	8.204	4.321	3.713	-0.916	0.122	0.549	-8.283	1.142	-1	0.549	-0.183	-0.61	2.925	7.123	3.439	0.305	0.488	0.793	-2.92	7.123	0.092	2.38	1.099	1.892	1510067466
-7.864	-0.633	0.325	0.549	2.136	0.916	7.052	-1.91	1.305	0.122	0.244	-0.61	8.262	4.363	3.393	-1.099	0	0.61	-8.141	1.303	-1.208	0.244	0	-0.549	2.925	7.123	3.439	0.732	0.549	0.549	-3.572	6.429	0.555	3.113	-2.502	0.427	1510067466
-9.875	-0.977	-1.293	0.061	1.709	1.16	7.052	-1.91	1.305	0.244	0.854	-0.427	8.496	4.359	3.463	-0.916	-0.244	0.671	-8.093	1.465	-1.188	0.244	0	-0.549	3.365	7.369	3.821	0.916	0.488	0.488	-0.982	6.699	0.599	1.831	-3.357	-1.77	1510067466
-11.72	-0.858	0.089	1.221	-0.671	1.221	7.957	-2.291	2.801	0.61	0.732	-0.305	8.838	4.127	3.586	-0.61	0.061	0.854	-8.555	0.746	-1.244	0	0.366	-0.61	2.96	7.299	3.723	0.793	0.244	0.732	8.095	9.087	0.773	1.648	-3.845	-1.16	1510067466
-12.348	-2.632	-0.817	0.305	-2.808	1.099	7.957	-2.291	2.801	1.038	0.244	-0.488	9.089	3.978	3.693	-0.488	-0.061	0.977	-8.691	-0.141	-1.212	-0.427	2.136	-1.282	2.96	7.299	3.723	0.549	0	1.221	13.581	11.317	-1.092	-0.916	0.977	3.174	1510067466
-11.889	-4.505	-0.987	-0.183	2.014	0.366	8.591	-2.541	3.092	1.099	0.488	-0.427	9.664	4.488	3.488	-0.366	0.244	0.793	-12.037	-0.541	-1.648	-0.427	2.136	-1.282	3.32	7.88	3.423	0.671	0.366	1.465	1.627	9.171	-0.608	-1.587	-2.502	0.305	1510067466
-12.289	-6.04	-1.973	1.648	-2.319	-0.427	8.725	-2.836	3.229	0.977	1.038	-0.305	10.151	5.443	3.159	-0.122	-0.122	0.305	-14.105	-1.108	-1.747	-0.61	-0.488	-0.366	5.042	9.804	3.358	0.793	0.366	1.038	3.851	10.756	3.095	-1.587	-0.854	-2.747	1510067467
-8.33	-3.918	-2.261	0.122	1.953	-0.549	8.786	-3.109	3.706	0.671	1.221	0.244	10.541	5.962	2.802	0.061	0.366	-0.549	-12.968	-2.132	-0.806	-0.061	-3.479	-0.671	5.042	9.804	3.358	0.793	0.366	1.038	6.243	14.004	2.235	-3.113	-0.183	2.441	1510067467
-9.382	-4.423	-3.295	0	0.366	-0.183	8.811	-3.74	4.221	0.549	0.916	0.732	10.657	6.072	2.871	-0.122	1.526	-0.977	-10.776	-2.585	0.727	-0.122	0.061	0.061	4.01	11.171	1.544	0.793	0.366	1.038	-2.535	10.005	-0.522	-0.916	-2.014	-1.343	1510067467
-9.378	-4.102	-2.674	0.732	1.343	-0.122	8.33	-4.095	4.765	0.244	1.587	1.038	10.257	5.992	3.055	-0.427	2.075	-1.099	-11.191	-2.385	0.445	0.427	-1.038	0.305	2.616	10.484	1.336	-0.061	2.625	0.183	-1.924	10.399	-1.893	-0.122	-2.747	-1.343	1510067467
-9.491	-3.424	-2.53	1.221	1.465	-0.244	8.079	-4.43	5.016	0.122	2.014	0.427	9.835	6.078	2.835	-0.793	4.028	-1.16	-10.735	-2.001	0.136	0.61	-1.221	0.061	2.616	10.484	1.336	0.122	2.991	0.366	0.467	10.78	-1.314	-0.854	-1.038	-1.709	1510067467
-8.902	-3.088	-2.428	1.282	1.404	-0.427	8.079	-4.43	5.016	0.122	2.014	0.427	9.063	5.85	2.676	-0.061	3.967	-1.526	-9.849	-2.019	0.25	0.61	-1.221	0.061	2.298	10.275	1.693	0.854	1.892	0.366	0.501	10.599	-1.306	-0.549	-0.977	-2.197	1510067467
-8.683	-2.761	-2.628	1.16	1.282	-0.366	6.734	-4.012	4.971	0.244	2.38	0.488	8.574	5.734	3.144	0.244	4.395	-1.709	-9.18	-1.841	0.469	0.854	-0.977	0.183	3.342	9.106	1.8	0.732	1.282	0.427	0.884	9.985	-0.964	-0.488	-1.038	-1.953	1510067467
-8.297	-2.559	-2.714	1.343	0.854	-0.488	5.978	-3.512	5.018	-0.183	3.113	0.977	7.527	5.218	4.054	-0.183	5.005	-1.526	-8.866	-1.562	0.523	0.671	-0.977	0.305	3.342	9.106	1.8	-0.305	2.197	0.305	1.421	9.591	-1.098	-0.183	-1.404	-1.953	1510067467
-8.318	-2.706	-2.753	1.16	0.427	-0.549	5.978	-3.512	5.018	-0.122	3.174	0.977	6.8	4.882	4.122	0.244	2.869	-1.709	-8.821	-1.493	0.464	0.549	-1.099	0.244	2.988	7.927	1.772	-0.244	2.808	0.183	1.94	9.208	-1.001	-0.305	-0.732	-1.648	1510067467
-8.715	-3.017	-2.701	1.282	0.122	-0.488	5.234	-3.418	4.686	-0.122	2.258	0.977	6.46	4.869	4.462	0.183	2.502	-1.77	-8.774	-1.605	0.538	0.732	-1.282	0.244	2.326	7.478	1.793	0.549	1.953	0.122	2.091	9.148	-0.636	-0.366	-0.732	-1.282	1510067467
-8.969	-3.14	-2.533	2.197	-0.122	-0.488	4.555	-3.586	5.178	-0.244	2.869	0.916	6.229	5.175	4.822	0.061	2.563	-1.77	-8.745	-1.86	0.549	0.671	-0.977	0.244	2.326	7.478	1.793	0.854	1.099	0	2.076	9.215	0.214	-0.488	-1.099	-0.793	1510067467
-9.111	-2.803	-2.714	2.075	0.061	-0.427	4.555	-3.586	5.178	-0.61	2.502	0.977	6.017	5.716	5.083	0.183	2.686	-1.892	-9.033	-1.97	0.556	0.916	-1.038	0.061	2.67	7.982	1.854	1.16	1.099	-0.061	1.934	9.613	-0.158	-1.038	-1.038	-0.427	1510067467
-9.404	-2.784	-2.627	1.587	-0.427	-0.427	4.169	-4.142	5.438	-0.854	1.892	1.099	5.449	6.157	5.807	0.305	1.77	-1.953	-9.743	-1.791	0.707	1.221	-1.099	0.244	2.909	8.796	1.952	1.099	0.793	-0.366	1.476	9.607	-0.733	-0.977	-0.916	-0.427	1510067467
-9.408	-3.086	-2.536	0.549	-0.732	-0.793	4.882	-4.73	5.719	-1.404	0	1.16	5.077	7.028	6.014	0.183	1.648	-2.014	-10.525	-1.141	0.9	1.404	-0.977	0.61	2.909	8.796	1.952	0.61	0.549	-0.793	1.147	9.792	-0.697	-0.732	-0.977	-0.488	1510067467
-9.515	-3.113	-2.454	0.305	-0.732	-1.404	4.882	-4.73	5.719	-1.343	0.793	0.793	4.861	7.565	5.56	1.038	1.343	-2.014	-11.14	0.392	1.077	0.977	-2.38	0.732	2.871	9.668	2.244	0.977	-0.183	-1.221	1.61	10.019	-0.31	-0.977	-0.549	-0.305	1510067467
-9.19	-4.046	-1.985	0.366	-0.549	-1.648	4.663	-5.499	6.048	-1.404	0.61	0.671	4.716	7.506	5.758	1.526	0.854	-1.526	-10.378	0.583	1.781	0.183	-2.563	0.427	2.844	9.594	3.473	1.099	-0.305	-1.404	0.906	10.631	0.067	-1.038	-0.122	-0.122	1510067467
-9.179	-4.284	-1.421	0.183	-1.099	-1.648	4.455	-6.253	6.607	-1.282	1.587	0.671	4.546	7.671	6.259	1.465	0.793	-1.16	-9.339	0.334	2.448	0.061	-2.197	0.122	2.844	9.594	3.473	0.122	1.099	-1.709	-0.287	10.584	0.224	-0.305	-0.061	-0.61	1510067467
-8.989	-4.279	-0.748	0.488	-0.244	-1.526	4.65	-6.81	5.942	-1.526	0.305	1.282	3.663	8.092	6.413	1.099	0.732	-0.793	-8.764	0.071	3.011	0.488	-1.77	0.061	0.961	9.055	2.365	0.244	0.793	-1.526	-0.591	10.432	0.883	-0.671	0.427	-0.793	1510067467
-8.72	-4.747	-0.708	0.916	-0.061	-1.465	4.405	-6.918	5.593	-1.465	1.038	1.343	2.588	8.344	5.725	1.038	0.854	-0.916	-8.897	0.288	3.321	0.488	-1.648	-0.061	0.323	9.713	2.384	0.793	-0.732	-1.16	-0.526	10.198	0.947	-0.427	-0.488	-1.099	1510067467
-8.526	-4.753	-0.842	0.793	0	-1.282	4.296	-7.108	5.332	-1.404	1.587	0.977	2.348	8.605	5.051	1.282	0.854	-1.221	-8.771	0.508	3.584	0.305	-1.587	-0.122	0.323	9.713	2.384	1.038	-0.977	-1.038	0.788	10.177	0.823	0	-0.732	-0.732	1510067467
-8.411	-4.587	-0.645	0.427	0.244	-1.16	4.352	-7.228	5.277	-1.221	2.075	0.61	2.74	8.849	5.063	1.526	0.977	-1.16	-8.518	0.565	3.817	0.183	-1.465	-0.122	0.989	10.131	2.4	0.427	0.183	-1.282	0.482	9.97	0.985	-0.244	-0.671	-0.61	1510067467
-8.506	-4.74	-0.571	0.427	-0.061	-0.977	4.412	-7.282	5.444	-1.343	1.77	0.244	2.609	9.179	5.39	1.404	0.366	-1.099	-8.201	0.496	4.095	0.183	-1.16	-0.122	-0.48	9.887	1.712	0.427	0.244	-1.282	0.501	9.679	1.226	-0.488	-0.671	-0.732	1510067467
-8.268	-4.839	-0.613	0.305	0.122	-0.793	4.412	-7.282	5.444	-1.221	2.197	-0.244	2.611	9.363	5.533	1.099	0.183	-0.916	-7.979	0.392	4.198	0.305	-0.671	-0.061	-0.48	9.887	1.712	0.488	-0.366	-1.16	0.761	9.482	0.933	-0.366	-0.854	-0.671	1510067467
-8.28	-5.039	-0.639	0.183	0.244	-0.61	4.022	-7.255	5.585	-1.16	0.793	-0.183	2.638	9.204	5.511	0.916	-0.183	-0.671	-8.313	0.459	4.285	0.305	-0.488	0	-0.535	10.025	1.787	0.244	-0.549	-1.038	0.621	9.463	0.61	-0.122	-0.305	-0.549	1510067467
-8.257	-5.303	-0.623	0.122	0.183	-0.549	3.969	-6.936	5.983	-0.793	0.916	-0.427	2.73	9.057	5.692	0.854	0	-0.427	-8.567	0.518	4.291	0.183	-0.488	0	0.287	9.966	2.018	-0.122	-0.366	-1.16	0.54	9.526	0.756	-0.061	-0.183	-0.549	1510067467
-8.252	-5.431	-0.727	0.183	0.122	-0.549	3.584	-6.793	5.969	-0.671	0.305	-0.549	3.248	8.824	5.661	0.61	1.77	-0.244	-8.626	0.47	4.321	0.122	-0.488	-0.061	0.287	9.966	2.018	-0.366	-0.305	-1.038	0.402	9.703	0.971	-0.183	-0.183	-0.488	1510067468
-8.167	-5.462	-0.745	0.183	0.122	-0.427	3.584	-6.793	5.969	-0.671	-0.244	-0.183	2.645	8.65	5.639	0.671	1.038	-0.244	-8.611	0.376	4.256	0.061	-0.549	-0.122	0.429	9.838	2.062	-0.366	-0.366	-0.916	0.284	9.835	1.022	0.061	0.061	-0.427	1510067468
-8.159	-5.507	-0.787	0.122	0.183	-0.427	3.548	-6.336	5.767	-0.732	0.244	0.061	2.562	8.748	6.773	-0.122	0	0	-8.427	0.109	4.221	0.122	-0.366	-0.061	-0.414	9.836	1.94	-0.427	-0.122	-0.854	0.062	9.82	1.16	-0.061	-0.061	-0.305	1510067468
-8.172	-5.558	-0.77	0.122	0.061	-0.366	3.948	-6.629	6.58	-0.793	0.427	0.183	2.879	8.587	6.656	-0.122	0.793	-0.122	-8.43	0.105	4.301	0.305	-0.244	0	-0.414	9.836	1.94	-0.244	-0.732	-0.671	0.006	9.788	1.253	-0.183	-0.183	-0.305	1510067468
-8.252	-5.513	-0.849	0.183	0	-0.366	3.948	-6.629	6.58	-0.305	0.977	-0.122	2.239	8.226	6.58	-0.305	2.563	-0.549	-8.702	0.273	4.305	0.183	-0.244	-0.061	0.31	9.843	2.101	-0.244	-0.977	-0.244	-0.038	9.802	1.165	-0.122	-0.305	-0.244	1510067468
-8.137	-5.393	-0.903	0.061	0.122	-0.244	3.523	-6.476	6.648	0.122	1.038	-0.305	1.966	8.222	6.333	0	2.747	-0.427	-8.616	0.356	4.309	0.061	-0.305	-0.122	0.414	9.762	2.275	-0.366	-0.122	-0.305	-0.157	9.884	0.921	0	-0.244	-0.244	1510067468
-8.082	-5.429	-0.912	0	0.183	-0.183	3.208	-6.111	6.149	0	1.892	-0.061	2.146	8.25	5.681	0	2.014	-0.061	-8.563	0.372	4.293	0.061	-0.305	-0.122	0.414	9.762	2.275	-0.366	0.061	-0.122	-0.133	9.753	0.819	0	-0.122	-0.183	1510067468
-8.22	-5.475	-1.053	0	0.122	-0.183	3.484	-6.371	6.472	-0.61	3.052	-0.061	2.012	8.415	5.351	-0.122	0.793	-0.061	-8.623	0.352	4.29	-0.122	-0.183	-0.183	0.321	9.629	2.363	-0.183	-0.183	0.183	-0.095	9.751	0.83	0	-0.061	-0.244	1510067468
-8.311	-5.571	-1.18	-0.122	0	-0.122	2.986	-6.346	5.91	-0.183	1.404	-0.488	1.266	8.686	4.737	-0.183	0.427	0	-8.69	0.079	4.343	-0.122	-0.183	-0.244	-0.236	9.68	2.194	-0.183	0.244	0.122	-0.059	9.839	0.796	0	-0.061	-0.183	1510067468
-8.3	-5.717	-1.226	0.061	-0.061	0	3.236	-6.577	6.18	-0.305	1.465	-0.061	1.55	8.798	5.453	-0.305	0.061	0	-8.573	-0.275	4.41	-0.122	-0.183	-0.244	-0.236	9.68	2.194	0.122	-0.305	0.061	-0.11	9.956	0.821	0.061	-0.061	-0.122	1510067468
-8.196	-5.845	-1.236	0.244	0.061	0.183	3.236	-6.577	6.18	-0.305	0.977	0	1.61	8.77	5.981	-0.183	-0.427	-0.061	-8.459	-0.58	4.445	0.183	0.183	-0.366	-0.813	9.794	1.985	0.183	-0.488	0.061	-0.109	9.985	0.658	0.061	-0.183	-0.122	1510067468
-8.186	-5.923	-1.267	0.427	0.061	0.305	2.481	-6.691	6.252	-0.244	-0.061	0.122	1.261	8.854	6.34	-0.122	-0.488	-0.122	-8.568	-0.727	4.267	0.61	0.122	-0.427	-0.626	10.219	1.804	0.427	-0.427	0.244	-0.164	9.929	0.623	-0.061	-0.183	-0.061	1510067468
-8.209	-6.096	-1.432	0.488	0.061	0.244	2.141	-6.901	6.59	-0.183	-0.549	0.183	1.339	9.506	6.211	-0.122	-1.343	-0.305	-8.533	-1.086	4.21	0.61	0.122	-0.427	-0.626	10.219	1.804	-0.061	-0.244	0.122	-0.258	9.922	0.537	0.061	-0.366	0.061	1510067468
-8.384	-6.193	-1.052	0.854	-0.183	0.366	2.141	-6.901	6.59	0.061	-2.258	0.305	0.499	10.618	5.782	-0.122	-1.343	-0.305	-8.54	-1.517	4.126	1.648	0.916	-0.427	-1.262	10.597	1.555	-0.671	-0.793	0	-0.706	10.021	0.401	0.183	-0.488	0.061	1510067468
-7.882	-6.029	-1.095	1.587	0.427	0.732	2.329	-6.911	6.785	0.488	-4.639	0.244	1.515	11.603	5.096	-0.916	-6.47	0.61	-8.667	-1.699	3.924	2.502	1.038	-0.305	-3.322	11.526	1.574	-0.854	-2.38	-0.366	-1.047	10.019	0.426	0.366	-0.732	-0.244	1510067468
-7.544	-5.806	-1.15	1.892	1.16	0.916	5.498	-6.956	6.655	1.038	-3.052	-1.343	1.845	11.77	3.722	-0.61	-5.92	2.563	-8.36	-1.053	3.808	2.502	1.038	-0.305	-3.322	11.526	1.574	-1.648	-5.859	-0.427	-0.956	9.807	0.621	0.061	0.122	-0.488	1510067468
-7.71	-6.063	-1.054	2.441	1.526	0.916	6.492	-6.033	6.302	1.465	-0.793	-3.052	2.128	11.289	3.261	-0.366	-3.601	3.418	-8.812	-0.2	3.759	3.479	2.014	-0.549	-2.531	11.239	1.786	-2.625	-7.263	-1.038	-0.964	9.767	0.642	-0.366	-0.732	-0.305	1510067468
-8.332	-6.267	-1.292	3.357	1.648	0.977	6.492	-6.033	6.302	0.732	-0.366	-4.272	2.023	10.509	2.338	0	-4.456	2.502	-9.416	0.096	3.536	3.601	1.77	-0.732	-1.317	10.66	1.821	-2.502	-7.324	-1.587	-1.145	9.905	0.461	-0.366	-0.732	-0.305	1510067468
-7.963	-6.228	-1.31	3.357	2.014	1.038	6.754	-4.343	4.587	-0.61	0.977	-4.944	1.851	9.308	2.064	-0.061	-5.066	0.793	-9.471	-0.048	3.092	3.601	1.77	-0.732	-1.058	10.351	1.625	-2.136	-7.507	-2.014	-1.537	10.628	0.305	-0.671	-4.395	1.038	1510067468
-7.687	-5.902	-1.285	3.418	2.502	1.221	6.754	-4.343	4.587	-2.441	2.563	-5.188	2.22	8.447	1.954	0.122	-4.944	-0.732	-9.113	-0.047	2.79	4.517	1.587	-1.221	-0.909	10.342	1.428	-1.831	-7.751	-2.319	-2.381	10.381	1.453	-1.221	-4.822	0.61	1510067468
-7.482	-5.509	-1.371	3.662	3.235	1.526	7.374	-4.009	3.79	-4.272	3.296	-5.127	3.152	8.387	1.28	-0.916	-4.578	-2.869	-8.75	-0.196	2.389	5.127	1.648	-1.465	-0.794	9.354	0.891	-1.465	-8.118	-2.441	-1.719	9.94	2.038	-1.709	-7.019	0.305	1510067468
-7.588	-5.313	-1.592	4.272	2.93	1.709	7.374	-4.009	3.79	-5.249	3.662	-5.127	3.237	8.061	1.493	-1.221	-6.226	-3.906	-8.869	-0.023	1.927	5.127	1.648	-1.465	-0.794	9.354	0.891	-1.709	-7.812	-2.136	-1.357	10.121	1.793	-3.052	-7.141	0.061	1510067468
-7.557	-5.097	-1.604	4.761	3.418	1.77	7.032	-4.43	3.034	-5.859	4.211	-4.883	4.2	8.503	1.27	-1.099	-7.751	-4.822	-9.459	0.189	1.236	5.859	1.831	-1.709	-0.658	9.016	1.223	-1.465	-7.751	-2.258	-1.479	10.061	1.281	-2.93	-6.104	0.122	1510067468
-7.911	-4.938	-1.698	5.249	2.991	1.648	7.032	-4.43	3.034	-5.493	4.089	-4.7	4.2	8.503	1.27	-1.099	-7.751	-4.822	-9.459	0.189	1.236	5.859	1.831	-1.709	-0.646	8.953	1.077	-1.221	-8.057	-2.197	-1.479	10.061	1.281	-2.93	-6.104	0.122	1510067468
-7.971	-4.796	-1.719	5.371	3.174	1.709	6.791	-4.844	3.6	-5.676	5.005	-4.456	5.185	9.648	-0.041	-2.869	-7.874	-5.554	-10.058	0.641	0.343	6.287	1.282	-1.709	-0.146	9.284	1.15	-1.16	-8.24	-1.953	-1.675	9.305	1.27	-1.648	-7.935	-0.366	1510067468
-8.259	-4.827	-1.62	5.676	3.052	1.953	6.577	-5.362	3.472	-5.798	5.615	-3.845	5.095	9.755	-0.579	-3.113	-10.315	-5.371	-9.984	0.687	0.042	6.47	1.099	-1.648	0.291	9.177	1.302	-0.854	-8.362	-2.197	-1.549	9.014	0.365	-0.854	-9.644	-0.671	1510067469
-8.872	-4.752	-1.419	5.981	2.625	1.892	6.577	-5.362	3.472	-5.676	5.493	-3.174	5.735	9.891	-0.598	-3.906	-9.094	-5.188	-9.905	0.659	-0.117	6.592	1.038	-1.587	0.721	9.008	1.312	-0.61	-8.179	-1.953	-0.083	8.553	-0.105	0.061	-9.583	-0.488	1510067469
-9.233	-4.201	-1.253	6.653	1.77	1.709	6.026	-6.039	3.523	-5.188	5.676	-2.625	5.611	9.868	-1.083	-3.845	-7.996	-4.639	-10.135	0.595	-0.434	6.592	1.038	-1.587	0.721	9.008	1.312	-0.549	-7.996	-1.831	2.062	8.271	0.128	1.587	-7.202	-0.244	1510067469
-10.178	-3.742	-1.547	6.226	1.099	1.038	5.68	-6.346	3.437	-4.883	5.188	-1.953	5.783	10.142	-1.314	-2.991	-9.033	-4.272	-10.105	0.616	-0.507	6.47	0.793	-1.404	1.162	9.388	1.364	-0.549	-7.629	-1.648	2.775	9.343	-0.194	2.319	-7.324	-0.916	1510067469
-9.135	-3.614	-2.346	6.348	2.93	1.038	5.68	-6.346	3.437	-4.578	5.249	-1.282	6.379	10.129	-0.935	-1.953	-8.24	-3.601	-10.002	0.244	-0.819	6.409	-0.061	-1.465	1.58	10.139	1.244	-0.732	-7.385	-1.648	5.071	11.082	0.861	1.404	-6.653	-1.038	1510067469
-9.301	-3.322	-1.778	5.005	2.869	0.916	5.286	-6.95	2.889	-3.784	5.737	-0.854	6.473	9.984	-0.676	-1.221	-6.653	-2.625	-10.182	-0.065	-0.931	6.409	-0.061	-1.465	1.58	10.139	1.244	-1.16	-7.08	-1.709	3.737	10.842	2.903	0.244	-2.197	-0.305	1510067469
-9.227	-3.467	-2.133	6.531	2.014	1.282	5.286	-6.95	2.889	-3.235	4.028	-0.305	6.297	9.822	-0.48	-0.977	-6.287	-2.319	-9.55	-0.416	-0.524	5.981	0.671	-0.977	1.645	10.219	0.817	-1.221	-6.836	-1.831	0.542	9.825	0.445	1.526	-5.859	-0.244	1510067469
-8.291	-3.101	-2.888	5.981	3.906	1.16	5.505	-6.959	2.966	-2.991	3.967	0.061	6.139	9.616	-0.323	-1.038	-6.348	-2.258	-9.548	-1.458	-0.427	5.981	0.427	-1.038	0.97	10.152	-0.176	-1.099	-6.531	-1.953	1.48	9.611	-1.312	1.648	-7.019	-0.305	1510067469
-9.21	-3.322	-3.969	5.432	2.869	1.343	5.505	-6.959	2.966	-2.808	3.967	-0.183	6.076	9.824	-0.179	-1.16	-6.287	-2.197	-9.822	-1.983	-0.51	5.981	0.427	-1.038	0.97	10.152	-0.176	-1.221	-6.287	-1.77	3.283	9.512	-0.676	1.16	-3.479	-0.427	1510067469
-9.095	-3.151	-4.359	5.127	2.747	1.343	5.259	-7.203	3.046	-2.625	3.235	-0.671	6.089	10.348	-0.116	-1.221	-6.531	-2.38	-10.404	-2.046	-0.668	5.798	1.038	-0.549	0.894	10.619	-0.559	-1.099	-6.47	-1.648	2.339	10.024	-0.799	0.793	-2.502	-0.183	1510067469
-8.934	-2.467	-4.517	4.944	3.113	1.343	5.259	-7.203	3.046	-2.38	3.784	-1.038	6.248	10.813	-0.362	-1.282	-6.836	-2.441	-10.791	-1.893	-0.825	5.676	0.854	-0.488	1.871	11.37	-0.365	-0.916	-6.409	-1.587	0.712	10.039	-1.675	0.793	-3.601	-0.244	1510067469
-8.937	-1.845	-4.23	4.272	2.686	1.465	4.503	-8.921	2.716	-2.258	3.113	-1.221	6.381	10.508	-0.592	-1.221	-6.897	-2.197	-10.127	-1.408	-0.689	5.676	0.854	-0.488	1.871	11.37	-0.365	-1.038	-6.165	-1.709	1.212	10.119	-2.36	0.671	-3.54	-0.427	1510067469
-9.459	-1.922	-4.131	3.662	2.625	1.343	4.535	-9.234	3	-2.319	1.892	-1.526	6.54	9.587	-0.37	-0.916	-5.92	-1.77	-9.28	-1.113	-0.231	5.005	0.671	-0.61	2.034	10.704	0.091	-0.916	-5.981	-1.892	1.558	9.432	-2.558	0.793	-2.625	-0.671	1510067469
-9.56	-2.818	-3.638	3.906	1.16	1.16	4.535	-9.234	3	-2.502	2.563	-1.953	6.401	8.778	-0.139	-0.549	-5.005	-1.465	-9.534	-1.335	-0.427	4.639	0.671	-0.488	1.723	9.635	0.281	-1.038	-5.249	-1.77	1.804	9.979	-1.585	0.793	-2.625	-0.671	1510067469
-9.312	-2.796	-3.071	4.089	1.16	1.526	3.653	-8.748	2.42	-2.502	3.967	-2.563	6.192	8.876	0.072	-0.366	-4.761	-1.465	-9.611	-1.487	-0.662	4.639	0.671	-0.488	1.598	9.232	0.108	-1.221	-4.761	-1.587	0.833	10.107	-0.423	0.122	-2.808	-0.732	1510067469
-9.079	-2.054	-2.829	4.272	1.587	1.587	2.955	-9.092	1.747	-2.502	4.211	-2.869	6.243	9.283	0.318	-0.305	-4.944	-1.526	-9.696	-1.403	-0.997	4.456	0.732	-0.061	1.706	9.649	0.206	-0.732	-4.761	-1.526	1.286	9.891	-0.835	0.061	-4.089	-0.61	1510067469
-9.183	-1.354	-3.085	4.028	1.77	1.16	2.163	-8.855	1.22	-1.892	3.967	-2.991	6.424	9.442	0.781	0	-4.822	-1.221	-9.705	-1.08	-1.148	4.15	0.61	0.061	2.347	10.017	1.101	-0.305	-4.639	-1.526	2.45	9.554	-1.268	0.244	-3.357	-0.366	1510067469
-9.229	-1.622	-3.074	3.723	1.892	0.916	1.603	-7.952	1.08	-1.465	2.319	-2.502	6.586	9.499	1.518	0.366	-4.333	-0.671	-9.696	-0.809	-1.293	4.15	0.61	0.061	2.347	10.017	1.101	-0.427	-4.272	-1.282	1.485	9.765	-1.153	-0.122	-2.625	-0.427	1510067469
-9.524	-1.62	-3.226	3.723	1.892	0.916	1.763	-7.59	1.138	-1.831	0.549	-1.831	6.708	9.398	2.524	0.61	-3.174	-0.244	-9.672	-0.444	-1.23	3.174	0.122	0.183	2.854	9.965	1.278	-0.671	-3.845	-1.038	1.42	9.842	-0.958	-0.061	-3.113	-0.61	1510067469
-9.585	-1.297	-3.342	2.808	0.305	0.916	1.853	-7.476	1.059	-2.38	1.038	-0.854	6.589	8.916	3.051	0.427	-1.892	0	-9.289	-0.286	-0.987	3.174	0.122	0.183	3.231	8.784	1.377	-0.854	-3.174	-0.854	1.29	9.93	-0.565	-0.427	-3.296	-0.366	1510067469
-9.57	-1.151	-2.784	1.953	-0.732	0.854	1.976	-7.618	1.134	-2.625	2.319	0	6.014	8.294	3.196	-0.061	-1.404	0.061	-9.089	-0.286	-0.682	2.686	-0.061	0.183	3.231	8.784	1.377	-0.732	-2.502	-0.671	1.407	9.568	-0.597	-0.488	-3.174	-0.366	1510067469
-8.813	-0.843	-1.974	1.77	-0.793	1.038	2.018	-7.738	1.318	-2.93	2.319	0.671	5.656	8.232	3.119	-0.549	-1.404	0.061	-8.698	-0.26	-0.719	2.258	0.183	0.427	3.064	8.289	1.465	-0.732	-1.465	-0.305	1.091	9.424	-0.398	-0.427	-2.808	-0.305	1510067469
-8.242	-0.27	-1.924	1.343	0.671	0.916	2.086	-8.027	1.584	-3.235	1.953	0.977	5.664	8.758	3.131	-0.916	-0.854	-0.061	-8.978	0.092	-0.946	2.258	0.183	0.427	2.954	9.003	1.864	-0.671	-0.732	0.122	1.95	8.665	-0.817	-0.122	-2.014	-0.488	1510067469
-8.721	-0.254	-2.068	1.038	0.854	0.366	2.439	-8.208	1.926	-3.052	1.77	0.916	5.664	8.758	3.131	-0.916	-0.854	-0.061	-9.589	0.598	-1.235	1.648	0.488	0.549	2.954	9.003	1.864	-0.488	-0.427	0.305	1.415	8.832	-0.778	0	-1.465	-0.305	1510067469
-10.41	-0.599	-3.687	-0.671	0.732	-0.488	2.36	-8.374	2.035	-2.258	2.136	0.549	5.664	8.758	3.131	-0.916	-0.854	-0.061	-10.648	1.086	-1.355	-0.061	0.61	0.671	3.488	9.415	2.344	-0.488	-0.366	0.366	0.477	9.243	-0.781	0	-1.831	-0.732	1510067469
-12.055	-2.44	-3.817	-1.099	-1.343	-1.16	2.294	-9.192	2.08	-1.587	1.282	0.488	5.664	8.758	3.131	-0.916	-0.854	-0.061	-11.841	0.756	-1.048	-0.061	0.61	0.671	4.264	9.842	2.741	-0.671	-0.061	0.366	-0.351	10.893	-0.642	-0.061	-1.526	-1.16	1510067470
-11.433	-3.643	-2.626	-0.61	-2.197	-0.244	2.427	-10.446	1.735	-1.099	-0.305	0.793	5.664	8.758	3.131	-0.916	-0.854	-0.061	-12.196	-0.327	-0.575	-0.671	0.427	0.854	4.07	10.306	2.714	-0.916	0.183	0.183	0.166	12.294	1.276	-0.977	-1.892	-0.977	1510067470
-9.5	-4.526	-1.859	-0.61	-2.136	0.61	2.427	-10.446	1.735	-0.732	-1.831	1.038	5.664	8.758	3.131	-0.916	-0.854	-0.061	-10.788	-0.737	0.239	-0.305	-0.916	0.977	2.518	10.511	2.848	-0.122	0.732	-0.244	3.211	11.848	2.116	-2.136	-3.418	0.732	1510067470
-9.165	-4.293	-0.839	0.427	-2.38	0.549	2.889	-11.511	1.281	-0.427	-3.113	1.099	5.664	8.758	3.131	-0.916	-0.854	-0.061	-9.491	-0.447	1.694	0.061	-0.916	0.916	-0.108	10.563	3.491	0	1.16	-0.183	6.021	10.602	3.452	-3.479	-3.845	3.479	1510067470
-9.494	-3.377	-1.262	0.732	-0.732	-0.549	3.504	-9.49	1.851	-0.305	-2.625	0.732	5.44	9.208	3.029	-0.916	-0.854	-0.061	-10.367	0.769	1.834	0.854	0.183	0.366	-2.296	9.732	4.441	-0.061	0.977	0.305	1.802	12.17	2.993	-2.441	-3.967	4.883	1510067470
-10.011	-4.23	-1.926	0.305	0.244	-0.61	3.504	-9.49	1.851	-0.244	-0.732	0.122	5.44	9.208	3.029	-1.038	-0.427	-0.122	-9.877	0.7	1.64	0.488	0.122	0.183	-2.237	9.702	5.191	-0.061	0.305	0.305	-2.461	13.249	1.492	-2.075	-5.188	3.723	1510067470
-9.476	-4.631	-1.386	0.671	-1.038	0.366	3.402	-9.576	0.516	0.488	0.488	1.099	1.186	11.539	1.337	-2.014	0.244	1.587	-9.569	0.697	1.188	0.488	0.122	0.183	-1.445	10.087	4.614	-0.366	-0.61	0.305	-2.044	11.645	0.557	-1.221	-5.005	4.089	1510067470
-9.336	-4.126	-0.48	1.465	-1.526	1.099	3.546	-10.195	-0.262	1.221	-0.854	1.404	-0.016	10.96	1.766	-1.709	-0.427	1.282	-9.121	0.444	0.849	0.916	0.366	0.061	-0.835	9.512	4.144	-0.366	-0.977	0.549	1.413	10.631	0.679	-0.916	-1.404	4.089	1510067470
-8.367	-3.196	-0.463	1.892	-1.221	0.916	3.864	-9.557	-0.307	1.404	-2.014	0.488	-0.024	9.854	2.273	-1.221	-0.793	0.122	-8.739	0.615	0.505	1.587	0.977	-0.305	-0.426	8.691	4.1	-0.244	-1.038	0.549	1.968	9.801	1.043	-0.793	2.197	3.54	1510067470
-7.578	-2.606	-0.37	1.404	-0.61	0.549	4.01	-7.752	0.232	0.916	-1.404	-0.916	0.319	9.345	2.391	-1.16	-0.977	-0.549	-9.015	1.213	0.126	1.587	0.977	-0.305	-0.54	8.238	3.957	-0.366	-1.465	0.549	0.938	9.038	1.315	-0.732	3.113	2.808	1510067470
-7.51	-2.549	-0.002	1.16	0	0.427	4.01	-7.752	0.232	0.488	0.061	-1.587	0.633	9.042	2.312	-1.526	-1.587	-0.61	-9.009	1.462	-0.16	1.465	0.732	-0.305	0.03	7.959	3.887	-0.305	-2.014	0.244	-0.579	8.263	1.16	-0.427	1.587	2.258	1510067470
-7.985	-2.466	0.273	1.099	0.488	0.488	3.862	-7.527	-0.124	0.488	1.16	-1.465	0.891	8.591	2.354	-1.587	-2.136	-0.671	-8.995	1.583	-0.365	1.099	0.366	-0.427	1.038	7.746	3.9	-0.366	-2.075	-0.061	-0.977	7.534	1.111	0.427	-1.404	1.831	1510067470
-8.414	-1.82	0.544	0.793	0.793	0.61	3.113	-7.662	-0.538	0.549	1.038	-1.099	1.376	8.031	2.511	-1.099	-2.075	-0.977	-9.185	1.664	-0.639	1.099	0.366	-0.427	1.644	7.616	3.85	-0.366	-1.831	-0.183	0.73	7.301	1.455	1.282	-2.441	1.282	1510067470
-8.92	-1.452	0.479	0.366	0.488	0.549	3.113	-7.662	-0.538	0.427	0.427	-0.854	1.888	7.794	2.747	-0.488	-1.587	-1.343	-9.197	1.867	-0.959	0.977	0.305	-0.549	1.918	7.504	3.92	-0.305	-1.587	-0.305	1.706	7.328	1.615	0.732	-2.197	0.061	1510067470
-9.106	-1.759	0.452	0	0.244	0.244	3.265	-8.009	-0.402	0.061	0.488	-0.61	2.227	7.758	2.811	-0.183	-1.404	-1.465	-9.153	1.779	-1.166	0.549	0.061	-0.671	2.268	7.555	4.096	0.183	-1.648	-0.549	2.592	7.174	1	1.282	-0.61	-1.038	1510067470
-9.403	-1.675	0.379	0.305	0.488	0.183	3.385	-8.257	-0.158	-0.183	1.16	-0.488	2.6	7.849	3.045	0	-1.526	-1.465	-9.153	1.779	-1.166	0.549	0.061	-0.671	2.56	7.61	4.033	0.549	-1.648	-0.671	5.266	7.997	2.293	1.282	-0.61	-1.038	1510067470
-10.262	-1.452	0.824	0.488	-0.244	0.549	3.332	-8.347	0.126	-0.305	1.587	-0.366	3.095	7.801	3.334	0.366	-1.465	-1.282	-9.592	1.3	-1.375	0.427	0.244	-0.854	2.627	7.638	3.997	0.671	-1.404	-0.671	8.959	9.442	2.419	0.732	2.869	1.038	1510067470
-10.343	-1.085	0.998	-0.183	-0.183	0.244	3.183	-8.497	0.438	-0.366	1.77	-0.061	3.683	7.96	3.723	0.671	-1.221	-0.977	-9.56	1.226	-1.617	0.366	-0.061	-1.221	2.615	8.01	3.975	0.854	-1.099	-0.61	7.057	9.476	2.12	-1.282	0.732	1.831	1510067470
-11.204	-3.786	-0.159	0.122	1.282	-1.038	3.055	-9.054	0.918	-0.488	1.892	0.366	3.987	8.53	4.097	0.793	-0.977	-0.61	-11.445	0.766	-1.918	0.366	-0.061	-1.221	2.687	8.564	3.943	1.038	-1.099	-0.61	1.072	7.568	1.559	-2.197	-0.793	-1.587	1510067470
-12.65	-4.912	-0.214	3.174	-1.953	-1.16	3.055	-9.054	0.918	-0.61	1.709	0.854	4.091	9.239	4.265	0.916	-0.854	-0.305	-12.554	-0.544	-1.25	-0.488	1.221	-0.854	3	9.574	3.402	0.671	-1.099	-0.549	2.059	11.423	2.756	0.916	-0.671	-3.235	1510067470
-9.001	-3.131	-0.806	1.77	0.732	-0.732	2.93	-9.586	0.895	-0.793	1.343	1.16	3.894	10.168	4.091	1.038	-0.854	0	-12.263	-1.767	-0.557	0.122	-1.465	-1.465	3.223	10.739	3.051	0.305	-0.977	-0.793	7.649	13.769	3.469	0.732	-2.014	1.404	1510067470
-10.462	-3.076	-1.672	0.122	0.61	-0.488	2.938	-10.252	0.874	-1.16	0.732	1.404	3.768	11.421	3.682	1.16	-0.427	0	-11.704	-1.444	0.266	0.122	-1.465	-1.465	2.524	11.819	2.829	0.977	-0.427	-1.038	1.158	9.81	1.113	-0.061	-0.793	-0.61	1510067470
-9.702	-2.948	-2.064	0.61	1.587	-1.038	3.427	-10.929	1.854	-1.16	0.732	1.404	3.612	12.494	3.155	0.977	-0.244	-0.122	-10.295	-1.654	0.94	0.854	-1.526	-1.282	1.02	12.287	2.138	0.305	0.793	-0.793	1.652	10.404	-0.462	0.366	-2.93	-1.343	1510067470
-8.699	-2.918	-2.604	-0.366	1.953	-0.916	3.484	-10.622	2.389	-1.404	3.296	0.732	3.414	12.181	2.074	0.549	-0.122	0.183	-8.85	-2.304	1.682	-0.183	-0.916	-1.16	-0.353	11.429	1.762	0.244	-0.244	-0.671	2.238	10.212	-0.613	0.549	-0.549	-1.465	1510067470
-9.188	-3.543	-2.821	-0.916	0.977	-0.549	1.501	-9.137	2.06	-0.671	3.845	-0.61	2.968	10.96	1.366	0.305	-0.427	0.549	-8.626	-2.693	2.04	-0.183	-0.916	-1.16	-0.709	10.337	0.976	0.122	-0.732	-0.427	2.525	9.707	-0.2	0.061	1.587	-1.648	1510067470
-9.006	-3.703	-2.42	-0.427	0.977	0.061	1.501	-9.137	2.06	0.244	2.502	-1.892	2.812	9.945	1.008	0.244	-0.671	0.305	-9.186	-2.994	1.668	-0.183	-0.183	-0.854	-0.697	9.676	0.339	-0.305	-0.305	-0.061	1.262	9.597	-0.183	0.244	0.305	-1.465	1510067471
-8.821	-3.004	-2.461	-0.366	1.282	0	0.568	-9.17	1.76	0.854	0.427	-2.563	2.99	9.897	0.5	0	-0.244	-0.244	-8.882	-2.75	1.343	-0.122	-0.122	-0.488	-0.457	9.929	0.524	0.122	0.366	-0.061	0.999	9.217	-0.705	0.61	-1.099	-1.648	1510067471
-8.55	-3.119	-2.942	-0.916	1.648	-0.61	0.134	-9.269	1.584	1.404	-0.854	-2.808	3.092	10.29	-0.011	-0.122	-0.305	-0.732	-8.764	-3.017	1.282	-0.366	-0.427	-0.366	0.085	10.447	0.794	0.549	0	-0.305	1.714	9.477	-0.979	1.038	-0.366	-1.892	1510067471
-8.777	-3.624	-3.064	-0.916	0.916	-0.61	0.145	-8.533	1.486	1.404	-1.099	-2.441	3.514	9.935	-0.112	0.305	-0.916	-0.61	-9.016	-3.043	1.102	-0.549	-0.122	-0.305	0.135	10.014	0.897	0.305	-0.244	-0.366	2.417	10.099	0.141	0.244	1.465	-1.465	1510067471
-8.793	-3.851	-3.037	-0.488	0.183	-0.549	0.268	-7.867	1.189	0.977	-0.732	-1.709	4.216	9.609	0.103	0.732	0.061	-0.244	-9.016	-3.043	1.102	-0.488	-0.366	-0.061	0.093	9.702	0.799	-0.183	0.244	-0.305	0.988	9.857	0.431	0.061	0.977	-1.404	1510067471
-8.379	-3.875	-3.114	-0.061	0.671	-0.488	0.38	-7.834	0.95	0.549	-0.244	-0.732	4.205	9.654	0.287	0.732	1.099	0	-9.104	-3.116	1.101	-0.366	-0.427	0.061	0.26	9.707	0.853	-0.244	0.549	-0.549	0.496	9.978	-0.438	0.061	0.977	-1.404	1510067471
-8.672	-3.775	-3.305	0	0.122	-0.671	0.383	-7.845	0.865	0.061	-0.061	0.122	3.692	9.575	0.273	0.61	0.671	0.122	-9.111	-3.181	1.196	-0.122	-0.61	0.122	-0.012	9.555	0.847	0	0.671	-0.671	1.123	9.784	-0.388	0	-0.977	-1.221	1510067471
-8.635	-3.884	-3.253	0.183	0.183	-0.61	0.628	-7.906	0.7	-0.488	-0.122	0.854	3.475	9.506	0.373	0.671	-0.244	0.122	-8.604	-3.285	1.534	0.061	-1.038	0.122	-0.273	9.497	0.963	0.183	0.549	-0.671	1.386	9.793	0.041	0.488	-0.366	-1.038	1510067471
-9.347	-4.194	-2.753	0.732	-0.549	-0.305	1.136	-7.93	0.799	-0.977	0.183	1.404	3.59	9.586	0.517	0.61	0	0.244	-8.604	-3.285	1.534	0.305	-0.732	0.122	-0.618	9.487	1.024	0.122	0.488	-0.549	1.023	9.658	-0.331	0.061	0.305	-0.793	1510067471
-9.083	-3.976	-2.468	1.099	-0.427	-0.183	1.719	-8.345	0.901	-1.343	0.732	1.709	3.53	9.727	0.556	0.488	0.122	0.427	-8.774	-3.365	1.788	0.427	-0.732	0.183	-1.01	9.617	1.001	-0.061	0.549	-0.366	0.745	9.841	-0.273	0.244	-0.244	-0.549	1510067471
-8.704	-3.98	-2.773	1.099	-0.671	-0.305	1.719	-8.345	0.901	-1.526	0.793	1.77	3.395	10.172	0.585	0.305	0.244	0.488	-8.774	-3.365	1.788	0.793	-0.122	0.427	-1.087	10.268	1.163	-0.061	0.549	-0.183	0.65	10.012	0.364	0.244	-0.244	-0.549	1510067471
-8.751	-3.522	-2.901	0.977	-0.122	-0.366	1.816	-8.88	0.979	-1.587	0.488	1.648	3.204	10.951	0.685	0.183	0	0.488	-9.386	-2.695	1.544	0.916	-0.183	0.671	-0.739	10.968	1.468	-0.122	0.488	-0.122	1.371	9.92	-0.548	0.122	-0.793	-0.61	1510067471
-8.926	-3.591	-2.357	0.366	-0.366	-0.183	2.383	-9.409	1.208	-1.465	0.061	1.465	3.168	11.118	0.864	0.183	-0.244	0.549	-9.317	-1.613	1.895	0.61	-0.244	0.732	-0.184	10.811	1.772	-0.305	-0.305	-0.305	1.208	10.032	-0.635	-0.244	0.305	-0.061	1510067471
-9.178	-3.836	-2.184	0.366	-0.549	0	2.383	-9.409	1.208	-1.282	0.061	1.282	3.157	10.451	0.989	0.305	-0.244	0.671	-9.317	-1.613	1.895	0.549	-0.122	0.671	0.045	10.196	1.976	-0.61	-0.183	-0.244	-0.074	9.93	-0.183	-0.244	0.305	-0.061	1510067471
-8.984	-3.761	-1.846	0.854	0	0.244	2.615	-9.689	1.258	-0.916	0.244	0.916	3.22	10.079	1.218	0.366	0.244	0.549	-9.079	-1.25	2	0.427	0.244	0.793	-0.195	9.88	2.054	-0.916	0.305	0.122	0.659	9.922	-0.037	-0.122	-0.549	-0.305	1510067471
-8.93	-3.4	-1.914	0.427	0.122	0.366	2.67	-9.905	1.102	-0.427	0.183	0.305	3.299	10.086	1.4	0.183	1.16	0.244	-9.229	-0.969	1.836	0.305	0.61	0.671	-0.636	9.717	2.177	-0.732	0.183	0.427	1.525	9.871	-0.322	-0.122	-0.366	-0.183	1510067471
-9.071	-3.504	-1.8	0.183	-0.061	0.427	2.67	-9.905	1.102	-0.061	-0.061	-0.305	3.061	10.092	1.347	-0.183	0.854	0.122	-9.229	-0.969	1.836	0.427	0.793	0.549	-0.773	9.789	2.37	-0.366	-0.244	0.61	1.006	9.844	-0.112	-0.122	-0.366	-0.183	1510067471
-9.111	-3.49	-1.763	0.183	0.061	0.549	2.706	-9.806	1.081	0.305	-0.183	-0.61	3.101	10.271	1.452	-0.488	-0.061	0.061	-9.344	-0.597	1.676	0.244	1.038	0.61	-0.428	9.814	2.673	-0.244	-0.427	0.732	0.867	9.795	0.066	-0.366	-0.183	-0.122	1510067471
-8.903	-3.473	-1.664	0.122	0.061	0.732	2.659	-9.238	0.926	0.488	-0.122	-0.732	3.429	10.115	1.546	-0.671	-0.244	0.244	-9.227	-0.461	1.227	0.061	1.282	0.427	-0.14	9.536	2.781	-0.305	-0.549	0.793	1.064	9.774	-0.01	-0.366	-0.427	-0.244	1510067471
-8.823	-3.358	-1.613	0	0.183	0.732	2.659	-9.238	0.926	0.793	-0.183	-0.977	3.553	9.702	1.507	-0.732	0	0.549	-9.227	-0.461	1.227	0.061	1.343	0.305	-0.016	9.171	2.742	-0.427	-0.61	0.977	1.013	9.71	0.112	-0.366	-0.427	-0.244	1510067471
-9.093	-3.291	-1.656	0	0.061	0.793	2.541	-9.064	0.824	0.916	-0.488	-1.16	3.535	9.508	1.586	-0.793	0.183	0.671	-9.347	-0.342	1.004	0	1.648	0.244	0.209	9.095	2.698	-0.427	-0.61	1.16	0.591	9.695	0.34	-0.366	-0.183	-0.122	1510067471
-9.143	-3.238	-1.732	-0.122	0.305	0.854	2.546	-9.083	0.81	0.977	-0.61	-1.16	3.457	9.491	1.549	-0.854	0.183	0.61	-9.634	-0.403	0.224	-0.183	1.709	0.183	0.526	9.172	2.768	-0.183	-0.549	1.16	0.513	9.789	0.337	-0.61	-0.366	-0.122	1510067471
-9.292	-3.198	-1.79	-0.183	0.183	0.732	2.67	-9.138	0.774	0.854	-0.488	-1.16	3.427	9.526	1.534	-0.916	-0.061	0.488	-9.634	-0.403	0.224	-0.183	1.831	0.122	0.817	9.264	2.781	-0.061	-0.671	1.099	0.419	9.881	0.339	-0.427	-0.61	-0.183	1510067471
-9.235	-3.062	-1.804	-0.244	0.244	0.61	2.698	-9.065	0.746	0.854	-0.488	-1.16	3.515	9.564	1.59	-0.854	-0.244	0.549	-9.847	-0.595	-0.508	-0.244	1.648	0	1.072	9.337	2.778	-0.061	-0.732	1.099	0.309	9.938	0.377	-0.427	-0.366	-0.244	1510067471
-9.205	-3.057	-1.89	-0.366	0.183	0.488	2.454	-8.963	0.737	0.671	0	-1.282	3.673	9.575	1.747	-0.732	-0.183	0.549	-9.825	-0.664	-0.775	-0.244	1.465	0.061	1.367	9.343	2.708	-0.122	-0.793	0.977	0.146	9.909	0.486	-0.061	-0.122	-0.305	1510067471
-9.27	-3.065	-1.924	-0.305	0.061	0.427	2.543	-8.738	0.892	0.793	0.305	-1.465	3.759	9.526	1.847	-0.671	0	0.549	-9.825	-0.664	-0.775	-0.122	1.343	0	1.586	9.324	2.629	-0.244	-0.793	0.916	0.182	9.935	0.506	-0.061	-0.122	-0.305	1510067472
-9.304	-3.033	-2.019	-0.305	0	0.366	2.527	-8.414	1.304	0.488	-0.244	-1.099	3.71	9.411	1.92	-0.671	0	0.488	-9.93	-0.624	-1.001	-0.122	1.282	-0.061	1.731	9.228	2.539	-0.244	-0.793	0.793	0.425	9.923	0.482	0	-0.305	-0.427	1510067472
-9.249	-2.974	-1.985	-0.305	0.061	0.244	2.729	-8.269	1.402	0.183	0.183	-0.549	3.642	9.276	1.938	-0.61	-0.183	0.305	-9.995	-0.696	-1.375	-0.122	1.16	0	1.934	9.198	2.482	-0.183	-0.854	0.671	0.456	9.9	0.453	-0.061	-0.061	-0.366	1510067472
-9.274	-2.961	-2.068	-0.244	0.061	0.244	2.735	-8.23	1.3	0	0.061	-0.061	3.659	9.221	1.931	-0.61	-0.488	0.061	-9.995	-0.696	-1.375	0	0.732	-0.061	2.171	9.226	2.486	-0.122	-0.793	0.488	0.227	9.926	0.587	-0.061	0	-0.305	1510067472
-9.239	-2.84	-2.077	-0.183	0.061	0.244	2.991	-8.483	1.288	0.244	0.061	0.427	3.826	9.269	1.946	-0.488	-0.549	-0.122	-9.85	-0.766	-1.546	-0.061	0.732	0	2.256	9.339	2.481	-0.122	-0.732	0.366	0.078	9.973	0.464	0	0.122	-0.183	1510067472
-9.142	-2.725	-2.074	-0.244	0.061	0.244	2.991	-8.483	1.288	0.671	0.183	0.793	4.039	9.426	2.07	-0.427	-0.244	-0.305	-9.713	-0.757	-1.633	0.061	0.671	0	2.117	9.42	2.469	-0.244	-0.671	0.305	0.173	9.869	0.512	-0.122	-0.122	-0.122	1510067472
-9.243	-2.723	-2.061	-0.122	0	0.183	2.829	-8.44	1.745	0.488	0.061	0.671	4.003	9.446	2.058	-0.427	-0.366	-0.244	-9.713	-0.757	-1.633	0.061	0.549	-0.061	2.027	9.331	2.523	-0.305	-0.732	0.122	0.054	9.775	0.538	-0.122	-0.122	-0.122	1510067472
-9.326	-2.641	-2.109	-0.061	0	0.122	2.759	-8.414	1.779	0.244	-0.183	0.427	3.886	9.368	2.035	-0.427	-0.977	-0.061	-9.697	-0.739	-1.707	0.061	0.549	0	1.955	9.128	2.561	-0.305	-0.977	-0.061	0.084	9.854	0.426	-0.061	0	-0.122	1510067472
-9.324	-2.617	-2.074	0	0.061	0.183	2.924	-8.507	1.658	0.183	-0.244	0.366	3.883	9.28	2.059	-0.427	-1.099	-0.061	-9.722	-0.818	-1.988	0.122	0.61	0	2.122	9.207	2.393	-0.427	-1.038	-0.122	0.039	9.902	0.419	-0.061	-0.061	-0.122	1510067472
-9.388	-2.438	-2.193	-0.061	0.183	0.183	2.833	-8.649	1.581	0.244	-0.427	0.305	3.791	9.374	2.238	-0.366	-1.099	-0.305	-9.722	-0.818	-1.988	0.122	0.427	0	2.427	9.306	2.473	-0.305	-1.038	-0.366	0.138	9.86	0.465	-0.061	-0.061	-0.122	1510067472
-9.526	-2.57	-2.324	0	0.061	0.122	2.695	-8.591	1.635	0.183	-0.916	0.183	3.737	9.272	2.186	-0.305	-1.221	-0.549	-9.707	-0.788	-2.076	0.183	0.427	0	2.574	9.241	2.442	-0.244	-0.916	-0.366	0.032	10.001	0.385	0	-0.061	-0.122	1510067472
-9.406	-2.571	-2.216	0.061	0.061	0.183	2.668	-8.577	1.627	-0.061	-1.16	0.061	3.925	9.323	2.272	-0.183	-0.916	-0.916	-9.83	-0.805	-2.243	0.183	0.244	0	2.754	9.318	2.4	-0.366	-0.732	-0.366	0.268	9.979	0.451	0	-0.061	-0.122	1510067472
-9.344	-2.457	-2.165	0.122	0	0.183	2.707	-8.656	1.432	0.122	-1.343	0.183	4.035	9.448	2.467	-0.183	-0.488	-1.099	-9.83	-0.805	-2.243	0.183	0.061	0	2.786	9.299	2.424	-0.366	-0.549	-0.549	0.273	9.928	0.565	0	-0.061	-0.122	1510067472
-9.357	-2.324	-2.153	0.183	0	0.183	2.857	-8.415	1.415	0.183	-1.099	0.305	3.884	9.461	2.487	-0.244	-0.427	-1.16	-9.723	-0.743	-2.127	0.244	-0.061	0	2.643	9.191	2.417	-0.366	-0.427	-0.488	0.223	9.927	0.488	-0.061	-0.122	0	1510067472
-9.404	-2.263	-2.227	0.122	0.061	0.183	2.962	-8.332	1.659	-0.061	-0.61	0.549	4.291	9.424	2.684	-0.61	-0.244	-1.099	-9.662	-0.719	-2.055	0.183	-0.183	0	2.425	9.198	2.495	-0.427	-0.305	-0.549	0.175	9.909	0.397	-0.122	-0.305	0.061	1510067472
-9.417	-2.178	-2.251	0.061	0.061	0.183	2.962	-8.332	1.659	-0.305	-0.183	0.793	3.987	9.548	2.82	-0.854	-0.732	-1.16	-9.662	-0.719	-2.055	0.183	-0.183	0	2.198	9.235	2.5	-0.366	-0.427	-0.427	0.252	9.865	0.447	-0.122	-0.305	0.061	1510067472
-9.406	-2.189	-2.201	0	-0.061	0.122	3.092	-8.443	1.662	-0.427	0.061	0.916	4.188	9.528	3.015	-0.916	-1.526	-0.977	-9.659	-0.69	-1.999	0.122	-0.061	0	2.141	9.184	2.567	-0.183	-0.427	-0.305	0.164	9.909	0.444	0	-0.122	0.061	1510067472
-9.365	-2.168	-2.186	0	0	0.061	3.139	-8.587	1.67	-0.305	-0.305	0.793	4.283	9.347	3.15	-0.549	-2.502	-0.916	-9.659	-0.69	-1.999	0.122	-0.061	0	2.308	9.137	2.554	-0.244	-0.366	-0.244	0.23	9.908	0.477	-0.122	-0.122	0.061	1510067472
-9.405	-2.156	-2.256	0	0	0.122	3.139	-8.587	1.67	-0.061	-0.61	0.488	4.469	9.219	3.033	0.183	-2.014	-0.427	-9.698	-0.684	-2.004	0.061	-0.183	0	2.312	9.256	2.638	-0.244	-0.366	-0.183	0.285	9.899	0.427	-0.122	-0.122	0.061	1510067472
-9.442	-2.111	-2.207	-0.061	-0.061	0.122	3.394	-8.715	1.832	0	-0.427	0.244	4.529	9.299	2.626	0.549	-0.916	-0.427	-9.698	-0.684	-2.004	0.061	-0.183	0	2.332	9.195	2.64	-0.244	-0.244	-0.061	0.252	9.861	0.469	-0.061	-0.122	0.061	1510067472
-9.408	-2.03	-2.151	-0.061	-0.061	0.122	3.061	-8.814	1.828	0.061	-0.183	-0.122	4.035	9.274	2.519	0.122	-0.732	-0.366	-9.698	-0.684	-2.004	0.061	-0.183	0	2.364	9.077	2.602	-0.061	-0.244	0	0.307	9.837	0.493	-0.061	-0.122	0.061	1510067472
-9.502	-1.956	-2.207	-0.122	-0.061	0	3.061	-8.814	1.828	0.305	-0.61	-0.549	3.18	9.612	2.912	-0.427	-1.709	-0.549	-9.677	-0.575	-2.024	-0.183	-0.244	-0.061	2.054	9.057	2.531	0.488	-0.244	0	0.372	9.881	0.511	-0.061	-0.122	0.061	1510067472
-9.478	-1.948	-2.29	-0.244	0	0	2.937	-8.857	1.754	0.671	-0.977	-0.854	1.974	9.749	2.926	-1.465	-4.456	-1.038	-9.786	-0.562	-2.044	-0.366	-0.183	-0.061	2.176	9.034	2.25	1.282	-0.732	0.122	0.31	9.976	0.416	0.061	-0.061	0.061	1510067472
-9.404	-1.961	-2.226	-0.305	-0.122	0	2.932	-8.863	1.843	0.977	-0.916	-0.977	2.017	10.028	3.177	-1.831	-4.211	-1.892	-9.666	-0.608	-1.966	-0.366	-0.488	-0.061	3.261	9.246	2.242	1.526	-0.183	0.61	0.292	9.873	0.569	0	0.122	0	1510067472
-9.461	-1.854	-2.084	-0.244	-0.183	-0.122	2.839	-8.519	2.007	0.977	-0.916	-0.977	2.566	10.145	3.009	-1.77	-2.869	-2.686	-9.496	-0.531	-1.938	-0.427	-0.305	-0.061	3.405	9.599	2.614	0.305	0.488	0.305	0.372	9.86	0.464	0	0.122	0	1510067472
-9.442	-1.67	-2.067	-0.366	0	-0.244	2.862	-8.349	1.662	0.305	-1.221	-0.916	3.143	10.019	3.424	-1.343	-0.854	-2.808	-9.623	-0.663	-2.036	-0.61	-0.244	0	2.123	9.457	2.294	-0.427	-0.122	0.244	0.465	9.936	0.361	0	-0.061	0	1510067473
-9.453	-1.817	-2.046	-0.427	-0.122	-0.305	2.866	-8.421	1.51	0.61	-0.488	-0.732	2.811	10.066	2.738	-1.587	-1.221	-2.625	-9.623	-0.663	-2.036	-0.549	-0.427	0	1.861	9.452	2.306	-0.854	-0.305	0.122	0.542	9.886	0.385	0.061	0.183	-0.122	1510067473
-9.563	-2.047	-1.994	-0.305	-0.183	-0.305	2.601	-8.234	1.296	0.488	-0.671	-0.305	3.372	9.64	1.938	-1.343	-0.916	-1.587	-9.609	-0.745	-1.931	-0.366	0.061	-0.061	1.839	9.36	2.224	-1.099	-0.549	-0.122	0.685	9.884	0.56	0.061	0.183	-0.122	1510067473
-9.497	-2.123	-2.016	-0.244	-0.061	-0.244	2.619	-8.136	1.288	0.427	-0.427	0.183	3.469	9.185	1.486	-1.16	-0.916	-0.916	-9.65	-0.745	-1.847	-0.366	-0.061	0	2.114	8.933	2.231	-0.854	-0.244	-0.366	0.578	9.94	0.463	0	0.366	-0.122	1510067473
-9.446	-2.255	-2.021	-0.122	-0.061	-0.122	2.531	-8.043	1.644	-0.183	-0.488	0.488	3.753	8.792	1.168	-0.916	-0.977	-0.427	-9.65	-0.745	-1.847	-0.244	0.061	0	2.097	8.824	2.225	-0.549	-0.183	-0.427	0.504	9.885	0.541	0	0.183	-0.122	1510067473
-9.5	-2.266	-2.049	0.061	-0.122	-0.122	2.846	-8.099	1.595	-0.61	-0.183	0.977	4.402	8.625	0.944	-0.854	-0.305	0.183	-9.625	-0.654	-1.841	-0.244	0.183	0.061	2.28	8.924	2.395	-0.366	-0.183	-0.427	0.504	9.885	0.541	0	0.122	-0.061	1510067473
-9.414	-2.268	-2.041	0.122	0	-0.061	2.97	-8.246	1.446	-0.549	-0.061	1.404	5.111	8.655	1.537	-0.732	0.488	0.854	-9.589	-0.784	-1.832	-0.183	0.244	0	2.269	8.878	2.415	-0.183	0	-0.305	0.331	9.915	0.426	0	-0.061	-0.122	1510067473
-9.454	-2.204	-2.07	0.244	0.061	0	3.061	-8.494	1.491	-0.427	-0.122	1.404	5.163	8.815	2.3	0.061	0.488	1.465	-9.589	-0.784	-1.832	0	0.183	0	2.419	8.887	2.474	0.183	0.244	-0.183	0.394	9.897	0.445	0	-0.183	0	1510067473
-9.503	-2.165	-2.141	0.244	0	0	3.429	-8.666	1.547	-0.488	0.122	1.221	5.331	8.971	2.95	0.977	1.038	1.953	-9.539	-0.725	-1.854	0.061	0.427	0.061	2.414	9.004	2.559	0.305	0.427	-0.122	0.39	9.892	0.397	0	-0.183	0	1510067473
-9.489	-2.126	-2.162	0.183	0	0.061	3.682	-8.859	1.699	-0.61	0.61	0.977	4.912	9.203	2.926	1.831	1.77	2.38	-9.69	-0.674	-2.005	0.183	0.244	0	2.512	9.258	2.515	0.244	0.427	0.183	0.38	9.905	0.358	0.061	-0.305	-0.061	1510067473
-9.508	-2.044	-2.147	0.122	0	0	3.602	-8.971	1.821	-0.549	0.549	0.488	4.57	9.729	2.783	2.014	2.441	2.502	-9.617	-0.599	-1.976	0.122	0.305	0	2.824	9.408	2.51	0.244	0.732	0.122	0.47	9.933	0.394	0.061	-0.244	-0.061	1510067473
-9.481	-2.028	-2.141	0.061	0	0	3.601	-8.874	1.815	-0.427	0.366	0	3.951	9.837	2.589	2.014	2.747	2.625	-9.831	-0.528	-2.182	0.122	-0.061	0	2.736	9.359	2.543	0.244	0.793	0.061	0.383	9.952	0.346	0.061	-0.244	-0.061	1510067473
-9.51	-1.976	-2.201	-0.061	-0.061	0	3.552	-8.783	1.87	-0.244	0.427	-0.427	3.519	9.861	2.707	2.014	2.93	2.502	-9.528	-0.502	-1.987	-0.061	0.183	0	2.443	9.226	2.442	0.305	0.854	0.122	0.319	9.902	0.331	0	-0.122	0	1510067473
-9.476	-2.034	-2.156	-0.183	-0.122	0	3.353	-8.764	1.841	0	0.305	-0.671	3.357	9.8	2.615	2.136	3.052	2.197	-9.654	-0.519	-1.979	-0.061	0.183	-0.061	2.304	9.257	2.489	0.061	1.038	0.305	0.447	9.906	0.306	0	-0.061	-0.061	1510067473
-9.393	-2.052	-2.092	-0.183	-0.061	0	3.223	-8.865	1.767	0.122	0.183	-0.916	3.381	10.074	2.702	2.014	3.357	1.953	-9.612	-0.546	-2.021	-0.122	0.061	-0.061	2.149	9.446	2.546	0.061	0.854	0.183	0.489	9.875	0.322	0	-0.061	-0.061	1510067473
-9.439	-2.074	-2.146	-0.244	-0.061	-0.061	3.149	-8.82	1.619	0.183	0.183	-1.16	2.875	9.965	2.571	1.648	2.502	1.892	-9.521	-0.652	-2.011	-0.183	0	-0.061	1.968	9.318	2.505	0.366	0.732	0	0.25	9.884	0.349	0	0.122	-0.061	1510067473
-9.446	-2.165	-2.174	-0.244	-0.061	-0.061	3.072	-8.679	1.54	0.183	0.488	-1.282	2.921	9.684	2.442	1.465	1.587	1.343	-9.521	-0.652	-2.011	-0.183	0.244	0	1.93	9.244	2.488	0.244	0.671	0.183	0.269	9.889	0.304	-0.122	0.061	-0.061	1510067473
-9.422	-2.243	-2.138	-0.183	-0.061	-0.061	2.911	-8.64	1.4	0.122	0.793	-1.282	3.365	9.621	2.395	1.404	1.892	1.038	-9.616	-0.697	-2.098	-0.183	0.305	0	2.082	9.307	2.505	0.122	0.61	0.183	0.309	9.902	0.311	0	0	-0.122	1510067473
-9.435	-2.23	-2.156	-0.183	-0.061	-0.061	2.705	-8.518	1.345	0.122	0.977	-1.16	3.508	9.642	2.293	1.343	2.38	0.671	-9.585	-0.658	-2.166	-0.183	0.244	0.061	2.219	9.375	2.547	0	0.61	0.061	0.227	9.915	0.354	0	0.183	-0.122	1510067473
-9.423	-2.257	-2.134	-0.183	-0.122	-0.061	2.607	-8.253	1.43	-0.122	1.038	-0.916	3.395	9.515	2.266	1.282	2.258	0.305	-9.585	-0.658	-2.166	-0.183	0.183	0.122	2.134	9.27	2.586	-0.061	0.671	0	0.126	9.944	0.337	0	0.061	-0.061	1510067473
-9.414	-2.342	-2.109	-0.122	-0.061	0	2.75	-8.232	1.541	-0.427	1.404	-0.61	3.364	9.399	2.339	1.16	1.77	-0.061	-9.599	-0.687	-2.192	-0.244	0.244	0.122	2.013	9.164	2.554	0	0.61	-0.061	0.17	9.899	0.318	0	0.061	-0.061	1510067473
-9.432	-2.375	-2.132	0	-0.061	0	2.713	-8.403	1.469	-0.61	1.648	-0.183	3.472	9.392	2.528	0.916	1.343	-0.366	-9.649	-0.657	-2.251	-0.061	0.061	0.061	2.004	9.158	2.533	0.183	0.549	-0.122	0.209	9.9	0.346	-0.061	0.061	-0.061	1510067473
-9.416	-2.363	-2.127	0.061	-0.061	0	2.742	-8.601	1.392	-0.61	1.526	0.122	3.628	9.526	2.674	0.488	0.977	-0.671	-9.649	-0.657	-2.251	0	0.061	0.061	1.979	9.314	2.511	0.244	0.549	-0.122	0.115	9.908	0.378	0	-0.061	0	1510067473
-9.427	-2.305	-2.137	0.122	-0.061	0	2.777	-8.788	1.445	-0.366	1.282	0.305	3.809	9.768	2.809	0.061	0.671	-0.916	-9.643	-0.644	-2.285	0.061	0.122	0	1.822	9.499	2.487	0.244	0.488	-0.061	0.031	9.92	0.343	0	-0.061	0	1510067473
-9.445	-2.262	-2.149	0.183	-0.061	0	2.645	-8.844	1.687	-0.244	0.732	0.183	3.961	9.987	2.838	-0.427	0.305	-0.977	-9.674	-0.652	-2.31	0.122	0.183	0	1.615	9.603	2.485	0.183	0.244	0.061	0.178	9.909	0.321	0	-0.122	-0.061	1510067473
-9.39	-2.219	-2.12	0.183	0	0	2.622	-8.79	1.733	-0.244	0.122	0	3.95	10.1	2.723	-0.854	-0.244	-0.854	-9.673	-0.616	-2.359	0.183	0.122	0	1.501	9.6	2.485	0.122	-0.061	0.122	0.176	9.927	0.327	-0.061	-0.183	0	1510067474
-9.411	-2.192	-2.089	0.183	0	0	2.743	-8.64	1.693	-0.183	-0.183	0	3.915	9.994	2.533	-1.16	-0.977	-0.549	-9.581	-0.572	-2.347	0.183	0.122	0	1.628	9.485	2.529	0.061	-0.427	0.061	0.141	9.887	0.292	0	-0.122	0	1510067474
-9.449	-2.195	-2.092	0.183	0	0	2.748	-8.616	1.474	0.122	-0.244	-0.061	3.976	9.802	2.372	-1.282	-1.465	-0.244	-9.589	-0.523	-2.354	0.183	0.122	0	1.818	9.42	2.491	0	-0.549	0.061	0.236	9.877	0.299	-0.061	-0.183	-0.061	1510067474
-9.465	-2.205	-2.088	0.122	0	0	3.237	-8.52	1.367	0.854	0.122	-0.061	4.054	9.599	2.281	-1.343	-1.648	-0.122	-9.605	-0.523	-2.409	0.244	0.061	0	2.003	9.368	2.442	0	-0.549	0.061	0.268	9.897	0.325	-0.061	-0.061	0	1510067474
-9.481	-2.184	-2.083	0.061	-0.061	-0.061	2.631	-8.564	2.289	0.977	-0.061	0.061	3.889	9.581	2.389	-1.038	-1.465	-0.366	-9.644	-0.471	-2.414	0.122	0.122	0	2.218	9.372	2.34	-0.061	-0.427	-0.061	0.267	9.904	0.343	-0.061	-0.122	0	1510067474
-9.482	-2.2	-2.04	0.061	-0.061	-0.061	2.653	-8.648	2.029	0.427	-1.404	-0.305	3.979	9.816	2.01	-1.953	-0.854	-0.488	-9.67	-0.506	-2.452	0.122	-0.061	0	2.338	9.423	2.333	0.061	-0.305	-0.244	0.325	9.922	0.413	0	-0.183	-0.061	1510067474
-9.473	-2.194	-2.065	0.061	0	-0.061	3.927	-8.83	1.827	2.258	0.183	-0.061	3.671	9.326	2.027	-2.808	-1.099	0.183	-9.6	-0.471	-2.463	0.061	-0.183	0	2.469	9.306	2.373	0.061	-0.061	-0.366	0.262	9.912	0.368	-0.061	-0.061	0	1510067474
-9.461	-2.157	-2.095	0	-0.061	-0.061	3.143	-8.333	3.211	2.197	-0.61	-0.305	4.155	9.254	3.766	-2.686	-1.587	0.244	-9.576	-0.501	-2.329	0.061	-0.061	0	1.86	9.276	2.393	0.305	-0.244	-0.366	0.26	9.903	0.364	0	-0.183	0	1510067474
-9.458	-2.187	-2.046	0	-0.061	-0.061	4.023	-8.002	3.333	0.732	-0.549	0.122	3.509	8.429	3.249	-0.61	-5.554	-0.977	-9.513	-0.518	-2.315	0.061	0.061	0	1.682	9.228	2.133	0.183	-0.61	0.244	0.315	9.89	0.352	0	-0.122	0	1510067474
-9.478	-2.166	-2.07	0	-0.061	0	3.576	-7.984	2.966	0.061	-0.244	0.061	5.101	8.937	3.463	-0.549	-1.404	-0.732	-9.564	-0.394	-2.328	0	0.061	0	2.83	9.341	2.451	-0.061	-0.061	0.244	0.352	9.9	0.315	-0.061	-0.061	0	1510067474
-9.465	-2.113	-2.034	-0.122	-0.061	0	3.267	-8.185	2.702	0.183	-0.488	-0.305	4.723	9.07	2.939	0.244	0.122	-0.732	-9.593	-0.427	-2.393	-0.061	-0.122	0	2.489	9.612	2.36	-0.183	0.122	-0.061	0.383	9.906	0.316	0	-0.061	0	1510067474
-9.476	-2.135	-1.994	-0.122	-0.061	-0.061	2.987	-8.028	2.646	-0.549	-1.465	-0.671	4.416	9.112	2.098	0.183	-0.122	-0.671	-9.561	-0.455	-2.422	-0.122	-0.122	-0.061	2.05	9.542	2.267	-0.366	-0.061	0.122	0.389	9.893	0.318	-0.061	0	0	1510067474
-9.466	-2.182	-1.999	-0.183	-0.061	-0.061	3.429	-8.063	1.983	-0.793	-1.099	-1.099	4.344	9.037	2.25	-0.183	-0.183	-0.488	-9.575	-0.486	-2.358	-0.183	-0.061	-0.061	1.925	9.25	2.204	-0.061	-0.183	-0.122	0.359	9.917	0.327	0	0	0	1510067474
-9.5	-2.25	-2.032	-0.122	-0.122	0	4.278	-8.223	1.373	0.183	0.122	-0.671	4.313	8.848	2.333	0	-0.671	-0.305	-9.522	-0.573	-2.335	-0.122	0	0	1.915	9.176	2.196	0.122	-0.183	-0.122	0.316	9.869	0.345	-0.061	0.183	0	1510067474
-9.436	-2.298	-1.997	-0.122	-0.122	0	4.198	-8.177	1.737	0.854	0.977	-0.671	4.53	8.818	2.489	0.488	-0.549	-0.122	-9.562	-0.579	-2.341	0	0	0	2.146	9.274	2.299	0.061	-0.061	-0.061	0.352	9.924	0.396	-0.061	0.061	0	1510067474
-9.42	-2.305	-1.957	-0.061	-0.061	0	5.754	-8.219	2.808	0.61	0.183	-1.221	4.721	8.949	2.309	0.732	0	-0.122	-9.566	-0.516	-2.367	0	-0.061	0	2.279	9.385	2.273	0.061	0	-0.061	0.28	9.899	0.339	-0.061	0.061	0	1510067474
-9.454	-2.262	-2.006	-0.061	-0.061	-0.061	5.754	-8.219	2.808	0.549	0.732	-1.953	4.777	9.063	2.231	0.549	0.977	0.244	-9.603	-0.524	-2.382	0	-0.122	0	2.323	9.416	2.303	0	0.061	-0.061	0.213	9.902	0.378	-0.061	0.061	0	1510067474
-9.477	-2.243	-2.059	-0.061	-0.122	0	5.645	-7.858	2.951	-0.061	-0.305	-2.808	4.735	9.183	2.576	0.549	1.648	0.427	-9.606	-0.476	-2.317	-0.122	-0.061	0	2.202	9.336	2.254	0	0.183	-0.122	0.213	9.902	0.378	0	0	0.061	1510067474
-9.477	-2.2	-2.022	-0.183	-0.122	0	5.161	-6.936	2.937	-0.244	0.61	-2.686	4.553	9.18	2.834	0.732	1.587	0.366	-9.58	-0.44	-2.279	-0.183	0.061	0	2.123	9.264	2.224	0.061	0.244	-0.061	0.298	9.9	0.377	-0.061	-0.061	0	1510067474
-9.442	-2.211	-1.981	-0.183	-0.061	-0.061	5.161	-6.936	2.937	-0.244	1.16	-2.136	4.402	9.168	2.832	0.977	1.404	0.305	-9.611	-0.488	-2.271	-0.183	0	-0.061	2.239	9.289	2.265	0.122	0.366	0	0.329	9.911	0.374	0	0	0	1510067474
-9.384	-2.3	-1.944	-0.122	-0.061	-0.061	4.61	-6.749	2.846	-0.793	0.977	-1.526	4.448	9.304	2.907	1.099	1.587	0.244	-9.653	-0.48	-2.324	-0.183	-0.122	-0.061	2.265	9.366	2.296	0.122	0.61	0.061	0.345	9.905	0.356	-0.061	0.122	0	1510067474
-9.423	-2.378	-1.92	-0.061	-0.061	-0.061	5.284	-7.309	2.724	-0.793	0.977	-1.465	4.303	9.546	2.786	1.038	1.709	0.244	-9.65	-0.524	-2.382	-0.122	-0.244	-0.061	2.375	9.536	2.244	0.122	0.854	0.183	0.366	9.881	0.41	-0.061	0.061	0	1510067474
-9.447	-2.426	-1.918	0.061	0	-0.061	5.284	-7.309	2.724	-0.977	1.892	-1.282	4.401	9.494	2.879	0.916	2.136	0.366	-9.662	-0.586	-2.324	-0.061	-0.305	-0.061	2.266	9.375	2.36	0.061	1.038	0.122	0.273	9.914	0.433	-0.061	0.122	0.061	1510067474
-9.505	-2.39	-1.957	0.061	-0.122	-0.061	4.837	-7.278	2.675	-1.099	1.953	-1.099	4.17	9.441	2.936	0.793	2.075	0.61	-9.635	-0.55	-2.249	0	-0.244	0	1.932	9.26	2.33	-0.061	0.916	0.061	0.273	9.914	0.433	-0.061	0.061	0.061	1510067474
-9.455	-2.357	-1.906	0.122	-0.061	-0.061	3.819	-7.204	2.425	-1.343	1.526	-0.732	3.817	9.501	2.943	0.61	1.526	0.793	-9.636	-0.608	-2.216	0	-0.183	0	1.668	9.276	2.303	-0.061	0.732	0.061	0.182	9.944	0.449	-0.061	-0.122	0	1510067474
-9.46	-2.273	-1.882	0.183	-0.061	-0.061	3.819	-7.204	2.425	-1.221	0.977	-0.061	3.572	9.634	2.884	0.366	0.732	0.793	-9.618	-0.595	-2.189	0.122	-0.122	0	1.57	9.371	2.373	-0.061	0.427	0.122	0.318	9.915	0.438	-0.061	-0.122	0	1510067475
-9.466	-2.222	-1.883	0.183	0	0	3.457	-7.215	2.259	-0.916	0.488	0.671	3.441	9.662	2.81	0.061	0.244	0.732	-9.592	-0.567	-2.171	0.122	-0.122	0	1.609	9.387	2.384	0.061	0.183	0.061	0.394	9.91	0.407	-0.061	-0.183	0	1510067475
-9.483	-2.204	-1.895	0.122	0	0	3.015	-7.257	2.253	-0.916	-0.061	1.404	3.342	9.598	2.631	-0.061	-0.122	0.61	-9.576	-0.516	-2.139	0.183	-0.061	0	1.699	9.422	2.427	0	0	0	0.468	9.897	0.403	-0.061	-0.244	0	1510067475
-9.497	-2.205	-1.853	0.183	0	0	2.821	-7.484	2.218	-0.916	-0.427	2.197	3.341	9.56	2.497	-0.122	-0.305	0.427	-9.583	-0.5	-2.143	0.122	-0.061	0.061	1.808	9.5	2.464	-0.061	-0.122	0	0.492	9.893	0.372	0	-0.183	0	1510067475
-9.497	-2.205	-1.89	0.183	0	0	2.845	-7.884	2.144	-0.916	-0.671	2.808	3.413	9.557	2.449	-0.122	-0.244	0.122	-9.597	-0.49	-2.146	0.183	-0.061	0.061	1.9	9.522	2.488	-0.183	-0.183	-0.122	0.498	9.902	0.444	-0.061	-0.183	0	1510067475
-9.521	-2.22	-1.885	0.122	-0.061	0	2.914	-8.349	2.089	-0.793	-0.732	3.235	3.435	9.497	2.388	-0.122	-0.183	-0.183	-9.593	-0.467	-2.129	0.122	-0.061	0.061	1.966	9.51	2.468	-0.244	-0.305	-0.183	0.555	9.884	0.416	-0.061	-0.122	0	1510067475
-9.503	-2.245	-1.867	0.122	0	0	3.011	-8.741	2.15	-0.854	-1.282	3.418	3.475	9.402	2.403	-0.061	-0.061	-0.488	-9.616	-0.468	-2.163	0.122	0	0.122	1.961	9.442	2.442	-0.305	-0.366	-0.244	0.487	9.903	0.392	-0.061	-0.183	0	1510067475
-9.524	-2.19	-1.94	0.061	-0.061	0	3.042	-9.043	2.099	-0.854	-1.831	3.235	3.531	9.404	2.396	-0.061	-0.122	-0.793	-9.649	-0.416	-2.162	0.061	-0.061	0.122	1.946	9.404	2.442	-0.366	-0.427	-0.244	0.479	9.914	0.433	-0.061	-0.122	0	1510067475
-9.507	-2.184	-1.94	0	-0.061	0	3.346	-9.21	1.815	-0.671	-2.136	2.686	3.732	9.38	2.406	-0.183	-0.061	-0.977	-9.655	-0.346	-2.146	0.061	0	0.061	2.059	9.378	2.498	-0.305	-0.488	-0.305	0.489	9.903	0.398	-0.061	-0.183	0	1510067475
-9.465	-2.157	-1.92	0	0	0	3.741	-9.204	1.552	-0.183	-2.014	2.075	3.863	9.344	2.59	-0.244	0	-1.038	-9.656	-0.319	-2.108	-0.061	-0.061	0.061	2.11	9.325	2.531	-0.244	-0.427	-0.366	0.504	9.905	0.38	-0.061	-0.122	0	1510067475
-9.458	-2.145	-1.954	-0.061	-0.122	0	4.108	-8.948	1.397	0	-1.648	1.221	4.046	9.356	2.76	-0.305	0.122	-1.16	-9.647	-0.335	-2.056	-0.122	-0.061	0.061	2.095	9.354	2.486	-0.244	-0.305	-0.305	0.504	9.905	0.38	0	-0.061	0	1510067475
-9.461	-2.183	-1.974	-0.183	-0.061	-0.061	4.139	-8.838	1.315	0.122	-1.465	0.488	4.137	9.476	2.968	-0.305	0.244	-1.16	-9.656	-0.307	-2.009	-0.183	-0.061	0.061	2.089	9.404	2.493	-0.244	-0.183	-0.244	0.546	9.895	0.34	0	-0.122	0	1510067475
-9.499	-2.217	-2.055	-0.305	0	-0.061	4.142	-8.707	1.352	0.244	-1.343	0	4.207	9.503	3.109	-0.305	0.244	-1.16	-9.658	-0.306	-2.019	-0.244	-0.061	0.061	2.05	9.412	2.54	-0.244	-0.061	-0.183	0.546	9.895	0.34	0	0	0	1510067475
-9.461	-2.266	-2.095	-0.366	-0.061	-0.061	4.23	-8.421	1.384	-0.122	-0.916	-0.122	4.343	9.513	3.137	-0.305	0	-0.854	-9.684	-0.315	-1.98	-0.366	-0.061	0	2.009	9.372	2.576	-0.244	0.061	-0.061	0.433	9.947	0.356	0	0	0	1510067475
-9.4	-2.327	-2.121	-0.366	-0.122	-0.122	4.063	-8.478	1.422	-0.427	-0.244	-0.488	4.338	9.454	3.156	-0.427	0.183	-0.61	-9.69	-0.398	-1.946	-0.305	0	0.061	1.91	9.308	2.561	-0.244	0.183	0.061	0.484	9.916	0.322	-0.061	0	0	1510067475
-9.433	-2.472	-2.176	-0.244	-0.183	-0.122	4.027	-8.509	1.068	-0.61	0.305	-0.732	4.249	9.434	3.1	-0.488	0.061	-0.366	-9.694	-0.499	-1.958	-0.305	-0.061	0	1.709	9.318	2.483	-0.244	0.244	0.122	0.484	9.916	0.322	-0.061	0	0	1510067475
-9.445	-2.614	-2.208	-0.122	-0.305	-0.061	3.771	-8.614	0.851	-0.122	0.549	-0.793	4.002	9.576	2.868	-0.671	-0.366	-0.122	-9.747	-0.644	-1.985	-0.183	-0.061	0	1.486	9.421	2.44	-0.488	0	0.122	0.453	9.941	0.295	0	0.061	0	1510067475
-9.396	-2.711	-2.163	-0.122	-0.488	-0.122	3.39	-8.674	1.225	0	0.61	-0.977	3.655	9.658	2.501	-0.793	-0.916	0.183	-9.77	-0.83	-1.975	-0.061	-0.061	0.061	1.302	9.515	2.561	-0.366	-0.183	0.061	0.462	9.895	0.366	0	0	0.061	1510067475
-9.403	-2.994	-2.079	0	-0.732	-0.305	3.138	-8.551	1.314	-0.305	0.488	-1.099	3.421	9.652	2.29	-0.854	-1.221	0.305	-9.856	-1.036	-1.995	0.122	-0.122	0.183	1.37	9.479	2.511	-0.244	-0.183	-0.183	0.364	9.921	0.312	0.183	0.061	0.183	1510067475
-9.333	-3.255	-1.933	0.244	-0.916	-0.305	3.028	-8.415	1.347	-0.488	0.549	-1.16	3.061	9.579	2.037	-0.793	-1.465	0.244	-9.82	-1.146	-1.952	0.488	-0.244	0.305	1.214	9.513	2.562	-0.305	-0.244	-0.305	0.459	9.83	0.419	0	0.244	0.305	1510067475
-9.274	-3.595	-1.643	0.671	-0.977	-0.305	2.862	-8.25	1.308	-0.671	0.854	-1.038	2.816	9.569	1.964	-0.61	-1.404	0	-9.9	-1.182	-1.921	0.854	-0.427	0.427	1.096	9.55	2.607	-0.305	-0.305	-0.427	0.507	9.879	0.628	0.061	0.671	0.427	1510067475
-9.18	-3.86	-1.388	1.16	-0.854	-0.305	2.826	-8.089	1.329	-0.916	1.038	-0.61	2.613	9.696	1.987	-0.549	-1.038	-0.305	-9.977	-1.086	-1.942	1.282	-0.732	0.61	1.157	9.667	2.784	-0.427	-0.366	-0.732	0.507	9.879	0.628	0.244	0.671	0.61	1510067475
-8.985	-3.703	-1.09	1.709	-0.61	-0.366	2.723	-7.903	1.235	-1.099	1.282	-0.244	2.198	9.75	2.091	-0.305	-0.977	-0.61	-9.908	-0.95	-1.878	1.648	-1.099	0.732	1.093	9.676	2.98	-0.488	-0.488	-1.038	0.37	10.085	0.903	0.061	0.244	0.916	1510067475
-8.997	-3.372	-1	2.075	-0.244	-0.488	2.737	-7.736	1.09	-1.221	1.221	0.244	2.007	9.738	2.36	0	-1.038	-0.916	-9.623	-0.548	-1.736	2.197	-1.282	0.854	0.885	9.516	3.285	-0.61	-0.671	-1.221	0.239	10.091	1.114	-0.122	-0.549	1.16	1510067475
-9.121	-3.17	-0.8	2.075	0.488	-0.732	2.856	-7.705	0.95	-1.282	1.282	0.793	1.849	9.709	2.507	0.122	-1.099	-1.16	-9.597	0.126	-1.614	2.38	-1.16	0.916	0.684	9.349	3.64	-0.854	-0.854	-1.404	-0.03	10.178	1.129	-0.427	-1.526	1.465	1510067475
-9.621	-3.183	-0.776	2.136	0.977	-0.793	3.109	-8.192	0.751	-1.221	1.526	1.404	1.665	9.893	2.589	0.244	-1.221	-1.343	-9.697	0.726	-1.473	2.319	-1.16	0.854	0.598	9.378	4.052	-0.977	-1.404	-1.465	-0.435	10.323	0.884	-0.366	-2.38	1.526	1510067476
-9.574	-3.135	-0.919	2.625	1.343	-0.488	3.455	-9.02	0.573	-0.977	1.709	1.892	1.501	9.954	2.744	0.488	-1.526	-1.465	-9.796	1.008	-1.306	2.197	-0.977	0.732	0.492	9.294	4.28	-0.916	-1.892	-1.465	-0.854	10.493	0.505	-0.549	-3.296	1.465	1510067476
-9.409	-2.984	-1.006	2.869	1.282	-0.183	3.748	-9.758	0.415	-0.732	1.587	1.892	1.668	9.892	2.873	0.549	-1.587	-1.709	-9.672	0.882	-1.189	2.38	-1.038	0.427	0.224	9.033	4.258	-0.916	-2.258	-1.404	0.205	10.418	0.754	-0.916	-4.517	0.977	1510067476
-9.043	-3.051	-1.024	2.808	1.099	-0.061	4.12	-9.926	0.072	-0.488	1.221	1.404	1.675	9.672	2.914	0.183	-1.953	-1.709	-9.29	0.9	-0.884	2.747	-0.61	0.061	-0.317	8.492	4.188	-0.732	-2.686	-1.343	1.788	10.124	1.492	-1.587	-5.005	0.427	1510067476
-8.869	-3.082	-0.861	2.808	1.526	0.061	4.461	-9.64	0.093	-0.549	1.648	0.488	1.665	9.257	2.738	-0.244	-2.991	-1.526	-9.191	1.008	-0.762	2.991	-0.244	-0.183	-0.713	8.013	4.053	-0.305	-3.113	-1.282	2.005	9.971	1.3	-2.747	-3.418	0.244	1510067476
-9.012	-3.119	-0.871	2.991	1.465	0.305	4.66	-9.209	0.163	-0.977	2.319	0	1.798	9.178	2.474	-0.61	-4.028	-1.343	-9.373	1.225	-0.727	3.113	-0.061	-0.366	-0.402	8.192	3.974	0.061	-3.479	-1.221	1.331	9.689	1.584	-3.479	-2.441	0.122	1510067476
-8.855	-3.205	-0.913	2.991	1.892	0.427	4.591	-9.246	0.252	-1.038	3.052	-0.122	2.024	9.398	2.262	-0.732	-4.456	-1.343	-9.543	1.372	-0.86	3.113	-0.061	-0.549	0.269	8.713	3.961	0.305	-3.54	-1.221	0.374	9.427	1.804	-3.296	-2.747	0.183	1510067476
-8.948	-3.277	-0.806	3.174	1.831	0.732	4.521	-9.229	0.044	-0.671	3.784	0.061	2.427	9.53	2.266	-0.549	-4.211	-1.343	-9.609	1.407	-0.935	3.113	0.061	-0.671	0.634	8.948	4.023	0.427	-3.54	-1.038	-0.056	9.336	0.776	-2.563	-4.211	-0.183	1510067476
-8.985	-3.114	-0.614	3.174	1.77	0.793	4.31	-9.009	-0.23	0.183	3.601	0.122	2.7	9.396	2.428	-0.244	-3.784	-1.221	-9.607	1.302	-0.982	3.174	-0.061	-0.732	0.823	8.922	3.93	0.366	-3.357	-0.916	0.846	8.678	-0.227	-2.38	-6.531	-0.671	1510067476
-9.214	-3.208	-0.555	2.991	1.77	0.854	4.009	-8.984	-0.124	0.854	3.601	-0.122	2.878	9.414	2.565	-0.183	-3.357	-0.977	-9.521	1.16	-1.024	3.296	0	-0.854	0.761	8.934	3.826	0.305	-3.174	-0.854	1.714	8.085	-0.145	-0.916	-7.324	-0.854	1510067476
-9.725	-3.08	-0.48	2.991	1.465	0.916	3.866	-8.833	-0.142	0.977	3.235	-0.427	2.771	9.466	2.583	-0.244	-3.357	-0.61	-9.631	1.183	-1.085	3.296	0.305	-0.793	0.493	8.977	3.736	0.366	-3.235	-0.793	2.361	8.78	-0.152	0.916	-5.859	-1.038	1510067476
-10.042	-2.996	-1.069	3.052	1.404	0.671	3.865	-8.832	-0.129	0.977	3.357	-0.732	2.773	9.574	2.578	-0.183	-3.723	-0.244	-9.935	1.087	-1.13	3.113	0.427	-0.671	0.719	9.235	3.585	0.549	-3.357	-0.671	2.361	8.78	-0.152	0.305	-7.019	-1.465	1510067476
-10.072	-3.139	-1.075	3.357	0.793	0.732	3.779	-8.92	-0.451	0.793	3.235	-0.854	2.98	9.788	2.576	0	-3.54	-0.061	-9.967	0.65	-1.16	3.052	0.183	-0.732	0.985	9.589	3.348	0.427	-3.479	-0.671	4.271	10.121	0.262	0.549	-6.348	-1.343	1510067476
-9.774	-2.586	-1.392	3.601	0.854	1.099	3.719	-8.82	-0.707	0.549	2.93	-0.916	3.135	9.959	2.564	0	-3.54	-0.061	-9.996	0.063	-1.157	3.174	-0.183	-0.732	0.91	9.701	2.982	0.305	-3.418	-0.61	6.563	9.909	0.014	0.122	-0.549	-1.648	1510067476
-9.282	-2.753	-1.869	2.747	1.404	0.671	3.716	-8.436	-0.79	0.122	3.174	-1.099	2.996	9.912	2.397	-0.122	-3.052	0.122	-9.744	-0.348	-1.14	3.235	0.305	-0.854	0.51	9.682	2.595	0.183	-3.357	-0.488	1.53	10.036	0.456	1.16	-1.343	-0.488	1510067476
-9.05	-3.577	-2.14	3.113	1.16	0.61	3.835	-8.229	-0.7	-0.366	3.906	-1.099	2.912	9.984	2.143	-0.122	-3.052	0.122	-9.463	-0.766	-0.993	3.296	0.183	-0.793	0.316	9.728	1.914	0	-3.723	-0.427	1.53	10.036	0.456	0.793	-2.441	-0.366	1510067476
-9.142	-3.98	-2.178	3.235	1.404	0.671	3.734	-7.948	-0.385	-0.793	4.578	-1.343	2.891	9.794	1.753	-0.61	-4.028	0.061	-9.798	-1.597	-0.835	3.235	0.61	-0.549	0.254	9.692	1.279	-0.122	-3.906	-0.549	2.834	9.817	0.732	1.038	-4.272	-1.099	1510067476
-8.827	-3.646	-2.646	3.845	1.892	0.977	3.466	-7.952	-0.294	-1.16	4.883	-1.709	2.846	10.091	1.196	-0.916	-4.517	-0.183	-9.995	-2.088	-0.92	3.723	0.183	-0.305	0.392	10.259	0.827	-0.122	-3.723	-0.732	1.214	9.945	0.407	0.671	-1.16	-0.671	1510067476
-8.382	-3.085	-3.376	3.906	2.441	1.038	3.122	-8.442	-0.114	-1.404	4.578	-2.197	3.037	10.77	0.652	-1.099	-4.7	-0.732	-9.848	-2.355	-0.974	3.906	0	-0.244	0.428	10.988	0.787	-0.122	-3.784	-0.793	1.214	9.945	0.407	0.793	-0.549	-0.549	1510067476
-8.698	-2.863	-4.01	3.845	2.258	0.916	2.996	-8.762	0.25	-1.587	4.395	-2.502	3.329	10.855	0.359	-1.038	-4.578	-1.038	-9.751	-2.303	-0.967	3.967	0.427	-0.244	0.201	10.954	0.718	-0.488	-4.15	-0.793	0.604	9.783	-1.066	0.61	-2.625	-0.61	1510067476
-9.104	-2.905	-4.15	3.54	2.136	0.916	2.823	-8.966	0.615	-1.77	4.639	-2.625	3.475	10.603	0.219	-0.854	-4.395	-1.099	-10.058	-2.054	-0.956	4.028	0.244	-0.061	0.343	10.658	0.636	-0.793	-4.395	-0.854	0.555	10.007	-1.275	0.732	-2.563	-0.427	1510067476
-9.193	-2.736	-3.945	3.418	1.587	0.977	2.671	-9.292	0.772	-1.892	4.761	-2.502	3.522	10.399	0.159	-0.916	-4.395	-1.343	-10.09	-1.932	-1.03	4.028	-0.061	-0.122	0.819	10.483	0.634	-0.854	-4.395	-1.038	0.074	10.074	-1.366	0.488	-2.441	-0.305	1510067476
-9.085	-2.809	-3.608	3.479	1.526	0.916	2.552	-9.546	0.873	-1.77	5.127	-2.258	3.643	10.052	0.166	-0.916	-4.517	-1.587	-9.621	-1.997	-0.889	3.967	0.183	-0.122	0.945	10.074	0.566	-0.854	-4.395	-1.16	0.226	9.91	-1.327	0.305	-2.686	-0.427	1510067476
-9.209	-2.82	-3.46	3.723	1.343	1.038	2.291	-9.077	0.847	-1.831	5.005	-2.014	3.878	9.683	0.214	-0.977	-4.333	-1.831	-9.527	-2.012	-0.903	4.028	0.244	0.061	0.778	9.662	0.568	-0.854	-4.15	-1.099	0.226	9.91	-1.327	0.427	-2.808	-0.61	1510067476
