# Supplementary material for: A deep learning approach for lower back-pain risk prediction during manual lifting
Source: PLoS One. 2021 Feb 19;16(2):e0247162. doi: 10.1371/journal.pone.0247162 (PMC7894914; doi:10.1371/journal.pone.0247162)
Supplement: S1 Data — (ZIP) [file pone.0247162.s001.zip › source-used/Subject_01_P1_Zone04_T1.csv]

Side_A_x	Side_A_y	Side_A_z	Side_G_x	Side_G_y	Side_G_z	LtWt_A_x	LtWt_A_y	LtWt_A_z	LtWt_G_x	LtWt_G_y	LtWt_G_z	RtWt_A_x	RtWt_A_y	RtWt_A_z	RtWt_G_x	RtWt_G_y	RtWt_G_z	Back_A_x	Back_A_y	Back_A_z	Back_G_x	Back_G_y	Back_G_z	UArm_A_x	UArm_A_y	UArm_A_z	UArm_G_x	UArm_G_y	UArm_G_z	Thig_A_x	Thig_A_y	Thig_A_z	Thig_G_x	Thig_G_y	Thig_G_z	Time_stp
-9.349	-2.511	-2.091	-0.061	-0.061	0	4.205	-8.507	3.058	-0.671	-1.16	0.793	4.729	9.546	2.489	-0.244	0.122	1.343	-9.66	-0.383	-1.446	-0.061	0.122	0.061	1.391	9.447	2.35	0.244	0.793	0.61	1.315	9.822	0.02	0	0	0	1510069520
-9.319	-2.584	-2.061	-0.183	-0.061	0	3.913	-8.513	3.039	-0.427	-1.404	0.061	4.384	9.561	2.318	-0.244	0.305	1.526	-9.667	-0.358	-1.518	-0.122	0.122	0	1.456	9.476	2.384	0.244	0.793	0.61	1.279	9.802	0.011	-0.061	0.122	0	1510069520
-9.353	-2.658	-2.078	-0.244	-0.122	0	3.731	-8.702	3.01	-0.122	-2.075	-0.916	4.023	9.545	2.168	-0.183	0.366	1.587	-9.685	-0.365	-1.573	-0.244	0.061	0	1.543	9.56	2.369	0.305	0.854	0.61	1.281	9.799	0.05	-0.061	0.183	0	1510069520
-9.36	-2.665	-2.082	-0.244	-0.122	0	3.698	-8.964	2.789	0.305	-2.075	-1.587	3.779	9.55	2.09	-0.061	0.427	1.526	-9.715	-0.414	-1.617	-0.305	0	-0.061	1.529	9.563	2.382	0.183	0.977	0.549	1.193	9.83	0.12	-0.061	0.183	0	1510069520
-9.355	-2.664	-2.076	-0.305	-0.183	0	3.618	-9.058	2.559	0.61	-1.77	-2.014	3.615	9.515	2.062	0.122	0.671	1.343	-9.726	-0.433	-1.644	-0.305	0	-0.061	1.43	9.539	2.388	0.183	0.977	0.549	1.12	9.859	0.089	-0.061	0.183	0	1510069520
-9.299	-2.713	-2.03	-0.366	-0.122	0	3.454	-9.117	2.369	0.61	-1.221	-2.441	3.475	9.473	2.064	0.244	0.977	1.038	-9.713	-0.494	-1.66	-0.305	0.061	-0.061	1.364	9.562	2.411	0.122	0.916	0.427	1.044	9.842	0.121	-0.061	0.122	0	1510069520
-9.31	-2.759	-1.998	-0.244	-0.122	0	3.211	-9.217	2.263	0.549	-0.427	-2.686	3.354	9.495	2.097	0.244	1.099	0.671	-9.726	-0.53	-1.692	-0.305	0	-0.061	1.263	9.576	2.431	0.122	0.916	0.427	1.101	9.838	0.098	-0.061	0.244	0	1510069520
-9.307	-2.818	-1.987	-0.183	-0.061	0	2.943	-9.284	2.035	0.488	0.305	-2.869	3.249	9.524	2.116	0.244	0.916	0.427	-9.726	-0.609	-1.712	-0.244	0.061	0	1.145	9.557	2.463	0.061	0.488	0.183	1.095	9.839	0.122	-0.061	0.122	0	1510069520
-9.332	-2.841	-2.032	-0.122	-0.122	0	2.546	-9.249	1.867	0.549	0.732	-2.808	3.238	9.509	2.17	0.183	0.732	0.183	-9.741	-0.641	-1.76	-0.183	0	0	1.121	9.487	2.458	0	0.244	0.061	1.084	9.863	0.183	-0.061	0.122	0.061	1510069520
-9.301	-2.836	-2.01	-0.061	-0.061	0	2.126	-9.025	1.723	0.61	0.549	-2.441	3.24	9.508	2.311	0.183	0.549	-0.061	-9.715	-0.624	-1.775	-0.061	0	-0.061	1.111	9.471	2.504	0	0.244	0.061	0.97	9.856	0.187	-0.061	0	0.061	1510069520
-9.31	-2.814	-1.999	0.061	-0.061	0.061	1.904	-8.638	1.616	0.549	0.244	-1.77	3.269	9.495	2.33	0.122	0.244	-0.305	-9.71	-0.624	-1.751	0	0	-0.061	1.176	9.464	2.516	-0.061	-0.244	-0.122	0.997	9.854	0.184	-0.061	-0.122	0	1510069520
-9.282	-2.811	-1.994	0.122	0	0.061	1.787	-8.3	1.548	0.366	-0.061	-0.977	3.358	9.463	2.393	0.061	-0.061	-0.427	-9.7	-0.617	-1.75	0.122	0	-0.061	1.23	9.459	2.506	-0.061	-0.366	-0.183	1.037	9.829	0.173	-0.061	-0.122	0	1510069520
-9.31	-2.791	-1.997	0.183	0	0.061	1.847	-8.008	1.477	0.122	-0.366	-0.061	3.493	9.471	2.472	0.061	-0.244	-0.549	-9.726	-0.599	-1.772	0.183	-0.061	-0.061	1.33	9.448	2.51	-0.061	-0.366	-0.183	1.135	9.837	0.156	-0.061	-0.122	0.061	1510069521
-9.302	-2.745	-2.023	0.183	0	0.061	2	-7.891	1.485	-0.122	-0.488	0.793	3.594	9.445	2.451	0	-0.366	-0.671	-9.755	-0.555	-1.756	0.183	-0.122	-0.122	1.494	9.489	2.445	0	-0.549	-0.244	1.114	9.844	0.209	-0.061	-0.122	0.061	1510069521
-9.311	-2.742	-1.992	0.244	0	0.061	2.153	-7.965	1.615	-0.366	-0.854	1.526	3.704	9.475	2.437	0	-0.549	-0.793	-9.739	-0.581	-1.787	0.183	-0.305	-0.122	1.919	9.512	2.397	-0.122	-0.244	-0.244	1.172	9.808	0.223	-0.061	-0.183	0.122	1510069521
-9.31	-2.681	-1.95	0.244	0	0	2.483	-8.213	1.591	-0.61	-1.221	2.258	4	9.372	2.588	-0.061	-0.427	-1.038	-9.816	-0.549	-1.753	0.305	-0.366	-0.122	1.919	9.512	2.397	-0.122	-0.244	-0.244	1.113	9.829	0.197	-0.122	-0.244	0.122	1510069521
-9.354	-2.58	-1.955	0.244	0.061	-0.061	3.157	-8.405	1.69	-0.549	-0.854	2.563	4.145	9.197	2.595	0	-0.183	-1.038	-9.825	-0.518	-1.737	0.244	-0.488	-0.122	1.517	9.275	2.384	-0.122	-0.061	-0.244	1.117	9.856	0.206	-0.061	-0.244	0.122	1510069521
-9.361	-2.568	-1.938	0.183	0	-0.122	3.749	-8.72	1.796	-0.488	-0.305	2.319	4.128	9.361	2.531	0	-0.122	-0.916	-9.77	-0.526	-1.706	0.244	-0.366	-0.122	1.306	9.409	2.42	-0.183	-0.244	-0.244	1.127	9.831	0.219	-0.061	-0.305	0.061	1510069521
-9.41	-2.565	-1.899	0.183	0	-0.122	3.994	-8.874	1.864	-0.427	0.183	1.587	4.024	9.51	2.408	-0.061	-0.488	-0.61	-9.761	-0.522	-1.622	0.183	-0.305	-0.122	1.32	9.488	2.468	-0.061	-0.427	-0.305	1.279	9.828	0.219	0	-0.183	0	1510069521
-9.441	-2.476	-1.919	0.122	0	-0.061	3.954	-8.838	1.799	-0.244	0.305	0.61	4	9.55	2.287	-0.061	-0.793	-0.305	-9.701	-0.525	-1.503	0.122	-0.244	-0.122	1.392	9.522	2.417	-0.061	-0.427	-0.305	1.349	9.828	0.194	-0.061	-0.244	0	1510069521
-9.497	-2.439	-1.952	0	-0.061	-0.061	3.602	-8.775	1.727	0.061	-0.366	0	4.009	9.526	2.218	0	-0.671	-0.183	-9.618	-0.54	-1.371	0.061	-0.061	-0.122	1.436	9.537	2.347	0	-0.305	-0.244	1.476	9.802	0.183	0	-0.244	0	1510069521
-9.441	-2.474	-1.93	-0.061	-0.061	0	3.531	-8.588	1.56	0.305	-0.793	-0.305	4.022	9.536	2.211	0.122	-0.366	-0.183	-9.591	-0.597	-1.345	-0.061	-0.061	-0.061	1.626	9.568	2.361	0	-0.305	-0.244	1.604	9.789	0.167	0	-0.122	0	1510069521
-9.394	-2.527	-1.859	-0.061	0	0.061	3.647	-8.47	1.593	0.305	-0.549	-0.61	4.234	9.524	2.363	0.183	0.061	-0.305	-9.613	-0.618	-1.357	0	0	-0.061	1.505	9.526	2.405	0.061	0	-0.061	1.637	9.75	0.124	-0.061	0	0	1510069521
-9.405	-2.522	-1.913	-0.061	0	0.061	3.401	-8.536	1.689	0.122	-0.183	-0.793	4.26	9.548	2.446	0.183	0.366	-0.061	-9.619	-0.574	-1.37	-0.061	0	-0.061	1.315	9.509	2.367	0	0.061	0.061	1.491	9.792	0.157	-0.061	0.061	0.061	1510069521
-9.428	-2.558	-1.964	-0.122	0	0.122	3.242	-8.525	1.73	-0.122	-0.122	-0.61	4.061	9.616	2.478	0.122	0.244	0.183	-9.646	-0.584	-1.398	-0.122	0.122	0	1.261	9.51	2.387	0	0.061	0.061	1.422	9.796	0.19	-0.061	0	0.061	1510069521
-9.411	-2.553	-1.969	-0.183	-0.061	0.122	3.161	-8.588	1.727	-0.244	0.183	-0.671	3.923	9.639	2.547	0	0.122	0.366	-9.666	-0.646	-1.437	-0.122	0.122	0	1.31	9.483	2.388	0.061	0	0.183	1.377	9.813	0.175	0	0.061	0.061	1510069521
-9.365	-2.554	-1.951	-0.183	-0.061	0.122	3.057	-8.62	1.65	-0.427	0.549	-0.671	3.81	9.639	2.548	-0.061	0.061	0.427	-9.673	-0.69	-1.489	-0.061	0.183	0	1.384	9.499	2.353	0.061	0	0.183	1.381	9.805	0.147	-0.122	0.122	0	1510069521
-9.345	-2.589	-1.967	-0.122	-0.061	0.122	2.759	-8.709	1.493	-0.122	0.427	-0.488	3.723	9.622	2.513	-0.061	0.122	0.427	-9.711	-0.656	-1.535	-0.061	0.183	-0.061	1.584	9.557	2.336	0.061	0.122	0.305	1.391	9.794	0.195	0	0	0.061	1510069521
-9.331	-2.591	-1.962	-0.122	0	0.061	2.601	-8.622	1.574	0.183	0.061	-0.305	3.716	9.615	2.493	-0.061	0.183	0.305	-9.746	-0.654	-1.599	-0.122	0.122	0	1.762	9.505	2.354	0.061	0.305	0.244	1.286	9.798	0.173	-0.061	0.061	0.061	1510069521
-9.326	-2.55	-1.983	-0.122	0	0.061	2.608	-8.52	1.735	0.244	0	-0.244	3.778	9.49	2.565	-0.061	0.427	0.244	-9.694	-0.664	-1.637	-0.122	0.061	0	1.677	9.426	2.306	0.061	0.305	0.244	1.324	9.755	0.212	-0.061	0	0.061	1510069521
-9.463	-2.534	-1.993	-0.061	-0.122	0.061	2.65	-8.466	1.933	0.061	0.061	-0.061	3.766	9.451	2.56	-0.122	0.549	0.122	-9.728	-0.683	-1.682	-0.122	0.122	0	1.525	9.434	2.271	0.061	0.427	0.244	1.438	9.795	0.176	-0.061	0	0.061	1510069521
-9.447	-2.451	-2.003	-0.122	0	0	2.653	-8.463	1.921	-0.122	0.183	0.061	3.67	9.524	2.507	-0.244	0.427	0.061	-9.804	-0.694	-1.766	-0.122	0	0	1.525	9.434	2.271	-0.061	0.366	0.305	1.384	9.836	0.175	-0.061	0.122	0.061	1510069521
-9.432	-2.414	-2.032	-0.183	-0.061	0	2.724	-8.555	1.726	-0.061	0.061	0.305	3.615	9.649	2.414	-0.305	0.061	0.061	-9.796	-0.717	-1.815	-0.122	-0.061	0	1.603	9.655	2.335	0	0.122	0.183	1.257	9.872	0.148	0	0.061	0	1510069521
-9.375	-2.451	-2.004	-0.183	0	-0.061	2.772	-8.586	1.67	0.061	-0.061	0.427	3.686	9.631	2.317	-0.305	-0.061	0.061	-9.795	-0.681	-1.787	-0.122	-0.061	0	1.614	9.542	2.342	-0.061	0.122	0.122	1.371	9.841	0.183	-0.061	0.122	-0.061	1510069521
-9.379	-2.483	-1.97	-0.122	-0.061	-0.061	2.84	-8.5	1.666	0.061	-0.366	0.488	3.681	9.464	2.259	-0.244	0	0.061	-9.756	-0.665	-1.749	-0.122	-0.122	0	1.641	9.422	2.352	-0.122	0.061	0.061	1.495	9.789	0.14	0	0.061	-0.061	1510069521
-9.381	-2.431	-2.004	-0.122	0	-0.061	2.978	-8.435	1.786	0	-0.244	0.427	3.625	9.333	2.207	-0.122	0.061	0	-9.713	-0.668	-1.73	-0.122	-0.183	0	1.652	9.398	2.327	-0.122	0.061	0.061	1.47	9.77	0.183	0	-0.061	0	1510069521
-9.446	-2.418	-2.018	-0.122	-0.122	-0.122	2.936	-8.514	1.737	-0.061	-0.427	0.366	3.575	9.323	2.159	-0.061	0	-0.122	-9.722	-0.628	-1.714	-0.183	-0.183	0	1.67	9.428	2.367	-0.122	0.061	0	1.463	9.811	0.188	-0.122	-0.061	0	1510069521
-9.42	-2.463	-2.011	-0.061	-0.061	-0.061	3.079	-8.496	1.656	0	-0.366	0.427	3.653	9.35	2.194	0.122	0.061	-0.183	-9.787	-0.696	-1.713	-0.183	-0.244	0	1.663	9.457	2.37	-0.061	0	-0.122	1.505	9.829	0.156	0	0	0	1510069522
-9.426	-2.433	-2.009	-0.122	0	-0.061	3.09	-8.576	1.745	-0.122	-0.244	0.305	3.731	9.422	2.25	0.183	0.183	-0.244	-9.67	-0.703	-1.648	-0.122	-0.183	0	1.55	9.485	2.407	-0.122	0.061	-0.122	1.461	9.813	0.185	0	0	0	1510069522
-9.41	-2.438	-1.998	-0.122	-0.061	-0.061	3.182	-8.551	1.693	-0.244	-0.244	0.183	3.756	9.489	2.364	0.183	0.183	-0.244	-9.684	-0.684	-1.595	-0.061	-0.122	0	1.426	9.43	2.375	-0.061	0	-0.183	1.465	9.805	0.17	0	-0.061	-0.061	1510069522
-9.375	-2.463	-1.98	-0.061	0	-0.061	3.244	-8.597	1.572	-0.061	-0.061	0.244	3.749	9.505	2.451	0.122	0.061	-0.183	-9.674	-0.689	-1.566	-0.061	-0.122	0	1.451	9.39	2.403	-0.061	-0.122	-0.122	1.535	9.78	0.17	0	0	0	1510069522
-9.405	-2.475	-2.019	-0.061	-0.061	-0.061	3.162	-8.552	1.709	0.061	-0.061	0.183	3.747	9.483	2.513	0.061	-0.061	-0.122	-9.648	-0.682	-1.538	-0.061	-0.122	0	1.504	9.408	2.417	-0.061	-0.122	-0.122	1.506	9.781	0.183	0	0	0	1510069522
-9.426	-2.472	-1.988	0	-0.061	0	3.104	-8.561	1.86	-0.061	-0.122	0	3.737	9.5	2.546	0	-0.122	-0.122	-9.69	-0.662	-1.544	0	-0.122	0	1.548	9.453	2.405	0	-0.122	-0.122	1.501	9.77	0.187	0.061	-0.061	0	1510069522
-9.42	-2.433	-1.97	0	0	-0.061	3.124	-8.637	1.877	-0.183	0	-0.122	3.784	9.537	2.556	0	-0.061	-0.183	-9.711	-0.688	-1.584	0	-0.061	-0.061	1.562	9.439	2.428	-0.061	-0.122	-0.061	1.491	9.836	0.148	-0.122	0	0	1510069522
-9.422	-2.466	-1.948	0.061	0	-0.061	3.085	-8.64	1.835	-0.122	0.061	-0.122	3.753	9.513	2.54	-0.061	-0.061	-0.122	-9.711	-0.688	-1.584	0	-0.061	-0.061	1.516	9.42	2.411	-0.061	-0.122	-0.061	1.439	9.804	0.144	-0.061	-0.061	-0.061	1510069522
-9.408	-2.469	-2.004	0.061	-0.061	-0.061	3.029	-8.593	1.814	-0.061	0	-0.244	3.704	9.495	2.482	-0.122	-0.122	-0.061	-9.711	-0.688	-1.584	0	-0.061	-0.061	1.519	9.363	2.402	-0.061	-0.122	-0.061	1.445	9.811	0.171	0	-0.183	-0.061	1510069522
-9.392	-2.473	-1.98	0.061	-0.061	0	2.985	-8.53	1.69	-0.061	0	-0.305	3.667	9.42	2.413	-0.122	-0.183	-0.061	-9.677	-0.656	-1.51	0.061	0	0	1.489	9.387	2.393	-0.061	-0.122	0	1.532	9.762	0.15	-0.061	-0.061	-0.061	1510069522
-9.408	-2.469	-1.982	0.061	0	0	2.885	-8.534	1.57	0	0.061	-0.366	3.661	9.461	2.352	-0.122	-0.183	-0.122	-9.698	-0.653	-1.505	0.061	0.061	0	1.486	9.454	2.418	-0.061	-0.122	0	1.531	9.77	0.154	0	-0.122	-0.061	1510069522
-9.445	-2.489	-1.977	0.061	0	0	2.818	-8.571	1.448	0.122	0	-0.305	3.669	9.501	2.281	-0.061	-0.122	-0.122	-9.731	-0.652	-1.549	0.061	0.061	0	1.503	9.497	2.446	0	-0.122	-0.061	1.513	9.804	0.152	0	-0.061	-0.061	1510069522
-9.371	-2.478	-1.986	0.061	0	-0.061	2.774	-8.626	1.523	0.061	0	-0.244	3.604	9.531	2.266	0	-0.183	-0.061	-9.711	-0.666	-1.585	0.061	0.061	0	1.505	9.499	2.428	-0.061	-0.122	-0.122	1.403	9.818	0.166	-0.122	-0.061	-0.061	1510069522
-9.409	-2.539	-1.989	0.061	-0.061	-0.061	2.774	-8.626	1.523	-0.122	0.122	-0.305	3.602	9.534	2.302	0	-0.122	-0.122	-9.728	-0.623	-1.581	0.061	0.061	0	1.493	9.467	2.403	-0.061	-0.122	-0.122	1.458	9.793	0.185	0	-0.122	-0.061	1510069522
-9.398	-2.498	-2	0.061	-0.061	0	2.732	-8.6	1.503	-0.183	0.122	-0.183	3.575	9.531	2.34	0.061	-0.122	-0.122	-9.753	-0.613	-1.57	0.061	0	0	1.528	9.452	2.428	-0.061	-0.183	-0.122	1.473	9.808	0.177	0	-0.061	0	1510069522
-9.377	-2.507	-1.982	0	0	-0.061	2.628	-8.574	1.486	-0.122	0	-0.122	3.57	9.51	2.359	0.061	-0.183	-0.122	-9.743	-0.634	-1.589	0.061	0	0	1.538	9.464	2.436	-0.061	-0.183	-0.122	1.414	9.787	0.136	0	-0.122	-0.061	1510069522
-9.359	-2.51	-1.976	0.061	0	-0.061	2.659	-8.606	1.45	-0.122	-0.061	0	3.602	9.524	2.414	0.061	-0.122	-0.183	-9.723	-0.607	-1.579	0.061	0	0	1.483	9.465	2.417	-0.061	-0.183	-0.122	1.455	9.793	0.159	-0.061	0	-0.061	1510069522
-9.402	-2.515	-1.989	0	0	-0.061	2.742	-8.612	1.528	-0.061	-0.061	0.061	3.632	9.546	2.451	0	-0.122	-0.183	-9.726	-0.565	-1.585	0	0	0	1.489	9.469	2.436	-0.061	-0.122	-0.122	1.406	9.79	0.135	-0.061	-0.061	-0.061	1510069522
-9.391	-2.545	-1.973	0.061	-0.061	-0.061	2.784	-8.629	1.61	-0.122	-0.061	0.061	3.646	9.555	2.452	0	-0.122	-0.122	-9.727	-0.567	-1.601	0	0	0	1.52	9.477	2.437	-0.061	-0.122	-0.122	1.427	9.8	0.159	0	-0.061	-0.061	1510069522
-9.399	-2.495	-1.982	0	0	-0.061	2.858	-8.723	1.603	-0.122	-0.061	0.061	3.689	9.543	2.445	0	-0.122	-0.122	-9.722	-0.575	-1.605	0	0	0	1.52	9.43	2.397	-0.061	-0.122	-0.122	1.431	9.831	0.17	0	0	-0.061	1510069522
-9.408	-2.527	-1.973	0	-0.061	-0.061	2.852	-8.709	1.596	0	-0.122	0.061	3.688	9.519	2.412	0	-0.061	-0.122	-9.74	-0.584	-1.601	0	-0.061	0	1.518	9.463	2.422	-0.061	-0.061	-0.122	1.39	9.813	0.148	-0.061	-0.061	-0.061	1510069522
-9.385	-2.524	-1.952	0	0	-0.061	2.897	-8.675	1.581	-0.061	-0.183	0	3.704	9.552	2.385	0	-0.122	-0.122	-9.702	-0.571	-1.58	-0.061	-0.061	-0.061	1.486	9.467	2.444	0	0	-0.061	1.397	9.819	0.167	-0.061	-0.061	-0.061	1510069522
-9.412	-2.507	-1.968	-0.061	-0.061	-0.061	2.888	-8.644	1.535	-0.061	-0.122	0	3.74	9.53	2.375	0	-0.061	-0.061	-9.679	-0.573	-1.57	-0.061	0	0	1.406	9.44	2.407	0	0	-0.061	1.448	9.789	0.182	0	0	-0.061	1510069522
-9.391	-2.51	-1.945	-0.061	-0.061	-0.061	2.914	-8.641	1.499	0	-0.061	0.061	3.731	9.542	2.342	0	-0.061	-0.061	-9.678	-0.592	-1.585	-0.061	0	-0.061	1.401	9.465	2.4	0	0	0	1.445	9.802	0.145	-0.061	0	-0.061	1510069522
-9.392	-2.542	-1.964	-0.061	-0.061	-0.061	2.918	-8.65	1.486	0	-0.183	0	3.754	9.552	2.33	0	0	0	-9.704	-0.607	-1.617	-0.061	0	-0.061	1.414	9.491	2.415	0	0	0	1.48	9.793	0.158	-0.061	0	-0.061	1510069522
-9.387	-2.541	-1.962	-0.061	-0.061	-0.061	2.981	-8.665	1.5	0	-0.122	-0.061	3.729	9.566	2.298	0	-0.061	0.061	-9.689	-0.611	-1.626	-0.061	0	-0.061	1.409	9.487	2.411	0	0	0	1.444	9.812	0.15	0	0	-0.061	1510069523
-9.384	-2.547	-1.971	-0.061	-0.061	-0.061	2.962	-8.658	1.501	-0.061	-0.122	-0.061	3.695	9.544	2.297	0	-0.061	0.061	-9.716	-0.618	-1.651	-0.061	0.061	-0.061	1.416	9.452	2.384	0.061	0	0	1.416	9.794	0.145	-0.061	0	-0.061	1510069523
-9.374	-2.553	-1.958	-0.061	-0.061	-0.061	2.923	-8.623	1.501	0	-0.122	-0.061	3.642	9.52	2.305	0	0	0.061	-9.717	-0.621	-1.67	0	0	-0.061	1.444	9.464	2.387	0.061	0	0	1.439	9.811	0.128	0	0	-0.061	1510069523
-9.379	-2.564	-1.97	-0.061	-0.061	-0.061	2.962	-8.613	1.528	-0.061	-0.061	-0.122	3.61	9.527	2.289	0	-0.061	0.061	-9.701	-0.623	-1.675	-0.061	0	-0.061	1.431	9.479	2.372	0.061	0	0	1.391	9.796	0.158	0	0.061	-0.061	1510069523
-9.375	-2.562	-1.957	-0.061	-0.061	-0.061	2.974	-8.591	1.515	-0.061	-0.061	-0.061	3.627	9.538	2.267	0	-0.061	0.061	-9.71	-0.63	-1.693	0	0	-0.061	1.431	9.499	2.367	0.061	0	0	1.366	9.812	0.154	-0.061	0	-0.061	1510069523
-9.406	-2.578	-1.962	0	0	-0.061	2.961	-8.594	1.522	-0.061	0	-0.061	3.609	9.548	2.28	0	0	0.061	-9.698	-0.653	-1.705	0	0	-0.061	1.431	9.516	2.353	0.061	0	-0.061	1.398	9.812	0.13	-0.061	0	-0.061	1510069523
-9.384	-2.584	-1.95	0	-0.061	-0.061	2.964	-8.585	1.477	-0.061	0	0	3.598	9.57	2.286	0	-0.061	0	-9.737	-0.688	-1.715	0	-0.061	-0.061	1.384	9.519	2.34	0.061	0	-0.061	1.406	9.818	0.166	-0.061	0.061	-0.061	1510069523
-9.384	-2.602	-1.942	0.061	-0.061	-0.061	2.933	-8.6	1.483	-0.061	0	0	3.591	9.588	2.284	0	-0.061	0	-9.732	-0.674	-1.713	0	-0.061	0	1.389	9.539	2.345	0	-0.061	-0.061	1.412	9.801	0.188	0	-0.061	-0.061	1510069523
-9.394	-2.585	-1.961	0.061	-0.061	-0.061	2.912	-8.594	1.451	-0.061	0	0	3.575	9.591	2.263	0	-0.122	-0.061	-9.714	-0.679	-1.7	0.061	-0.061	0	1.422	9.54	2.345	0	-0.061	-0.061	1.42	9.811	0.161	0	-0.122	0	1510069523
-9.388	-2.596	-1.956	0.061	0	-0.061	2.912	-8.576	1.475	-0.061	0.061	0	3.597	9.579	2.277	0	-0.061	-0.061	-9.722	-0.671	-1.683	0.061	-0.122	0	1.403	9.544	2.329	0	-0.061	-0.061	1.382	9.806	0.156	0	0	0	1510069523
-9.362	-2.621	-1.939	0.061	0	-0.061	2.974	-8.595	1.503	-0.061	0.122	0	3.596	9.597	2.293	0	-0.061	-0.122	-9.734	-0.628	-1.681	0.061	-0.122	0	1.482	9.57	2.352	-0.061	-0.061	-0.061	1.329	9.835	0.166	-0.061	-0.061	-0.061	1510069523
-9.365	-2.664	-1.909	0.061	0	-0.061	2.97	-8.616	1.571	-0.061	0.183	0	3.688	9.617	2.32	-0.061	0	-0.122	-9.723	-0.633	-1.654	0.061	-0.183	0	1.565	9.597	2.341	-0.061	0.061	0	1.302	9.812	0.169	-0.061	-0.061	-0.061	1510069523
-9.368	-2.628	-1.93	0.061	0	-0.061	3.013	-8.614	1.602	-0.183	0.061	0	3.831	9.595	2.381	0	0.061	-0.183	-9.726	-0.638	-1.591	0.061	-0.183	0	1.475	9.496	2.329	-0.061	0.061	0	1.305	9.844	0.159	0	-0.061	-0.061	1510069523
-9.33	-2.674	-1.974	0.061	0	-0.061	3.094	-8.588	1.549	-0.122	0.183	-0.061	3.915	9.539	2.379	-0.061	0.183	-0.122	-9.756	-0.601	-1.589	0.061	-0.122	0	1.312	9.46	2.309	-0.061	0.183	0	1.258	9.818	0.166	-0.061	-0.061	-0.061	1510069523
-9.349	-2.664	-1.994	0.061	-0.061	-0.183	3.07	-8.606	1.477	-0.061	0.122	-0.122	3.862	9.533	2.354	-0.122	0.061	0.061	-9.853	-0.61	-1.688	0	-0.183	0	1.366	9.372	2.302	-0.061	0.061	-0.061	1.322	9.814	0.167	0	-0.122	-0.061	1510069523
-9.397	-2.708	-1.987	0.061	-0.122	-0.244	2.943	-8.577	1.395	0.061	-0.061	-0.244	3.695	9.393	2.216	-0.122	-0.183	0.122	-9.831	-0.658	-1.671	0	-0.366	0	1.58	9.432	2.324	-0.061	0.061	-0.061	1.388	9.843	0.201	0.061	-0.122	-0.061	1510069523
-9.357	-2.663	-1.961	0	-0.061	-0.183	2.824	-8.531	1.241	0.061	-0.244	-0.305	3.597	9.382	2.073	0	-0.183	0.061	-9.794	-0.613	-1.568	0	-0.427	0.061	1.601	9.515	2.3	-0.061	0.061	-0.183	1.398	9.819	0.171	0.061	-0.183	-0.061	1510069523
-9.4	-2.658	-1.946	-0.061	-0.122	-0.122	2.756	-8.506	1.262	0	-0.183	-0.183	3.642	9.448	2.055	0.183	0.061	-0.122	-9.756	-0.56	-1.458	0	-0.427	0.061	1.434	9.524	2.357	-0.061	0.305	-0.244	1.398	9.813	0.139	-0.061	-0.183	-0.061	1510069523
-9.377	-2.684	-1.894	-0.061	-0.061	-0.122	2.83	-8.534	1.304	-0.183	0.061	0.061	3.651	9.509	2.007	0.244	0.244	-0.244	-9.692	-0.56	-1.352	0	-0.427	0.061	1.281	9.569	2.434	-0.061	0.305	-0.244	1.459	9.792	0.115	-0.061	-0.061	0	1510069523
-9.342	-2.724	-1.912	0	0	-0.122	2.89	-8.628	1.33	-0.305	0.122	0.061	3.697	9.61	2.079	0.305	0.244	-0.183	-9.696	-0.543	-1.266	0	-0.427	0.061	1.144	9.574	2.475	0	0.366	-0.244	1.384	9.804	0.123	0.061	0	0	1510069523
-9.354	-2.774	-1.932	0	-0.061	-0.061	2.967	-8.723	1.413	-0.305	0.061	0.061	3.761	9.664	2.227	0.305	0.366	-0.122	-9.66	-0.505	-1.127	0	-0.366	0	1.001	9.548	2.454	0	0.305	-0.122	1.281	9.853	0.08	-0.061	0	-0.061	1510069523
-9.299	-2.863	-1.928	0	0	0	3.085	-8.77	1.462	-0.305	0.061	0	3.73	9.717	2.322	0.244	0.244	0	-9.691	-0.528	-1.03	0	-0.305	0	1.127	9.566	2.492	0	0.305	-0.122	1.318	9.804	0.123	-0.061	-0.061	-0.061	1510069523
-9.254	-2.869	-1.934	0	0	0	3.167	-8.814	1.477	-0.183	0.183	0	3.81	9.709	2.445	0.122	0.305	0	-9.816	-0.536	-1.085	0	-0.305	-0.061	1.089	9.461	2.537	-0.061	0.366	0	1.355	9.811	0.129	-0.061	-0.061	0	1510069523
-9.197	-2.828	-1.885	0.061	0	-0.122	3.229	-8.735	1.474	-0.061	0.305	-0.183	3.712	9.591	2.36	0	0.305	0.122	-10.048	-0.501	-1.372	-0.061	-0.488	-0.061	1.139	9.276	2.487	-0.244	0.427	-0.122	1.294	9.778	0.185	0	-0.122	0.061	1510069523
-9.223	-2.786	-1.927	0.061	-0.061	-0.366	3.126	-8.51	1.488	0.061	0.549	-0.427	3.371	9.379	2.107	0	0	0.305	-10.097	-0.474	-1.349	-0.122	-0.732	0	1.544	9.408	2.517	-0.244	0.427	-0.122	1.197	9.831	0.153	-0.061	-0.122	0.061	1510069523
-9.35	-2.875	-1.967	-0.061	-0.122	-0.427	2.606	-8.403	1.34	-0.122	-0.183	-0.488	3.183	9.373	1.903	0.183	-0.244	0.122	-10.045	-0.49	-1.171	-0.122	-0.916	0	1.726	9.563	2.511	-0.183	0.305	-0.366	1.181	9.853	0.129	0	-0.122	0	1510069524
-9.326	-2.987	-1.912	-0.122	-0.122	-0.427	2.655	-8.458	1.16	-0.244	-0.122	-0.244	3.335	9.452	1.942	0.366	0.122	-0.305	-10.123	-0.549	-1.002	-0.183	-1.038	0	1.542	9.605	2.381	-0.061	0.793	-0.427	1.177	9.851	0.153	0.061	0	-0.061	1510069524
-9.188	-3.186	-1.836	-0.061	-0.122	-0.488	2.734	-8.423	1.043	-0.366	0.122	0.244	3.563	9.506	1.97	0.488	0.732	-0.671	-10.204	-0.623	-0.953	-0.122	-1.282	0	1.396	9.387	2.519	-0.061	0.793	-0.427	1.266	9.807	0.126	0.183	0.061	-0.061	1510069524
-8.909	-3.24	-1.754	0.061	-0.061	-0.793	2.78	-8.321	1.004	-0.427	0.305	0.305	3.535	9.299	1.826	0.61	0.916	-0.61	-10.003	-0.64	-0.854	-0.061	-1.587	0	1.098	9.13	2.577	-0.244	1.16	-0.61	1.189	9.814	0.242	0.122	0.183	0	1510069524
-8.935	-3.332	-1.81	0.122	-0.122	-1.099	2.668	-8.269	0.888	-0.488	0.183	0.183	3.263	9.153	1.593	0.671	0.427	-0.427	-9.879	-0.47	-0.646	-0.061	-1.587	0	0.807	9.083	2.547	-0.244	1.16	-1.038	1.014	9.788	0.282	0.183	-0.122	0	1510069524
-9.086	-3.315	-1.909	-0.061	-0.183	-1.221	2.535	-8.32	0.815	-0.488	-0.061	0.244	3.088	9.266	1.396	0.732	0.122	-0.427	-9.934	-0.348	-0.413	-0.122	-1.831	0.061	0.593	9.199	2.583	-0.244	1.16	-1.038	0.975	9.878	0.275	0.122	-0.122	0	1510069524
-9.074	-3.371	-1.865	-0.061	-0.183	-1.282	2.379	-8.343	0.831	-0.61	-0.122	0.366	3.004	9.36	1.174	0.916	0	-0.61	-9.847	-0.313	-0.054	-0.122	-1.831	0.061	0.421	9.251	2.714	-0.122	0.916	-1.16	0.999	9.854	0.055	0.244	-0.122	-0.061	1510069524
-9.014	-3.493	-1.724	0	0	-1.282	2.389	-8.416	0.77	-0.732	-0.183	0.61	3.015	9.44	1.014	1.099	0	-0.671	-9.653	-0.364	0.319	-0.305	-1.953	0	0.14	9.249	2.781	0.183	0.977	-1.465	1.269	9.777	-0.182	0.305	0.122	-0.122	1510069524
-9.031	-3.506	-1.705	0	0	-1.282	2.476	-8.617	0.579	-0.793	-0.244	0.732	3.057	9.536	0.926	1.343	0.244	-0.671	-9.503	-0.413	0.748	-0.305	-1.953	0	-0.273	9.264	2.728	0.183	0.977	-1.465	1.214	9.82	-0.089	0.244	0.061	-0.122	1510069524
-9.182	-3.726	-1.779	-0.183	-0.183	-1.16	2.541	-8.76	0.469	-0.854	-0.305	0.61	3.01	9.717	0.915	1.404	0.488	-0.61	-9.479	-0.451	1.104	-0.305	-1.892	0	-0.69	9.385	2.71	0.122	1.038	-1.465	1.304	9.753	-0.123	0.183	-0.183	-0.244	1510069524
-9.214	-3.926	-1.712	-0.183	-0.305	-0.977	2.541	-8.909	0.373	-0.854	-0.244	0.488	2.868	10.005	0.931	1.404	0.488	-0.61	-9.412	-0.569	1.458	-0.244	-1.77	0	-1.05	9.615	2.614	0.183	0.916	-1.343	1.839	9.788	-0.087	0.244	-0.061	-0.183	1510069524
-9.063	-3.967	-1.579	-0.122	-0.305	-0.854	2.437	-9.044	0.284	-0.793	-0.244	0.488	2.806	10.275	0.963	1.282	0.427	-0.549	-9.256	-0.557	1.774	-0.244	-1.77	0	-1.346	9.673	2.584	0.183	0.916	-1.343	2.104	9.741	-0.194	0.183	-0.061	-0.061	1510069524
-8.918	-4.033	-1.544	0	-0.244	-0.793	2.382	-9.007	0.234	-0.732	-0.305	0.488	2.751	10.361	0.913	1.16	0.366	-0.488	-9.13	-0.556	2.031	-0.183	-1.282	0.061	-1.709	9.723	2.608	0.183	0.916	-1.221	1.903	9.7	-0.397	0.183	0	-0.061	1510069524
-8.985	-4.242	-1.644	-0.061	-0.183	-0.61	2.43	-8.973	0.246	-0.793	-0.183	0.488	2.711	10.509	0.872	0.977	0.366	-0.427	-9.164	-0.53	2.269	-0.183	-0.977	0.061	-1.991	9.877	2.619	0.122	0.793	-1.038	1.656	9.741	-0.361	0	0	-0.061	1510069524
-9.075	-4.273	-1.681	-0.061	-0.183	-0.488	2.405	-9.171	0.193	-0.793	-0.061	0.488	2.684	10.708	0.857	0.793	0.244	-0.366	-9.214	-0.523	2.478	-0.183	-0.977	0.061	-2.066	9.993	2.617	0.061	0.549	-0.793	1.599	9.789	-0.401	0.061	0	-0.122	1510069524
-8.921	-4.366	-1.604	-0.061	-0.061	-0.244	2.396	-9.477	0.159	-0.793	-0.061	0.488	2.674	10.745	0.855	0.549	0.183	-0.305	-9.186	-0.494	2.671	-0.122	-0.732	0.122	-2.096	9.984	2.668	0.061	0.366	-0.61	1.56	9.783	-0.523	0.061	0.061	-0.183	1510069524
-8.862	-4.427	-1.585	-0.061	0	-0.122	2.47	-9.464	0.153	-0.488	-0.427	0.305	2.667	10.7	0.794	0.305	0.061	-0.183	-9.099	-0.483	2.789	-0.061	-0.183	0.061	-2.224	9.874	2.634	0	0.244	-0.427	1.625	9.731	-0.517	0.061	0.061	-0.244	1510069524
-8.879	-4.448	-1.645	0	0	0	2.675	-9.47	0.214	-0.366	-0.122	0.183	2.665	10.616	0.735	0.061	0.061	-0.061	-9.091	-0.473	2.815	-0.061	-0.183	0.061	-2.308	9.771	2.582	-0.122	0.183	-0.183	1.696	9.764	-0.437	-0.061	0	-0.183	1510069524
-8.855	-4.435	-1.632	0.061	0	0.122	2.653	-9.448	0.224	-0.244	0.061	-0.061	2.638	10.514	0.611	-0.183	0.061	0.061	-9.11	-0.477	2.76	0.061	0.305	0	-2.312	9.704	2.616	-0.183	0.122	0.061	1.743	9.755	-0.47	0	-0.122	-0.061	1510069524
-8.821	-4.416	-1.665	0.061	0.061	0.244	2.56	-9.447	0.246	-0.061	-0.061	-0.183	2.628	10.45	0.474	-0.427	-0.061	0.122	-9.171	-0.426	2.69	0.122	0.549	0	-2.348	9.708	2.625	-0.061	-0.244	0.427	1.578	9.771	-0.518	-0.183	-0.122	-0.061	1510069524
-8.914	-4.395	-1.683	0.061	0.061	0.427	2.589	-9.373	0.273	0.122	0	-0.183	2.635	10.438	0.33	-0.549	-0.305	0.305	-9.196	-0.473	2.634	0.122	0.549	0	-2.251	9.751	2.643	-0.061	-0.244	0.427	1.68	9.738	-0.458	-0.183	-0.122	-0.061	1510069524
-8.914	-4.289	-1.645	0.122	0.061	0.61	2.663	-9.414	0.249	0.183	0.122	-0.244	2.613	10.423	0.183	-0.61	-0.61	0.427	-9.098	-0.486	2.546	0.183	0.916	-0.061	-2.091	9.787	2.644	-0.122	-0.549	0.549	1.798	9.807	-0.429	-0.244	-0.122	0.061	1510069524
-8.93	-4.193	-1.648	0.122	0.122	0.732	2.699	-9.495	0.313	0.305	0.305	-0.427	2.83	10.434	0.312	-0.61	-0.427	0.488	-9.124	-0.517	2.385	0.244	1.343	-0.122	-2.195	9.758	2.565	-0.122	-0.793	0.916	1.719	9.702	-0.427	-0.244	-0.061	0.122	1510069524
-8.949	-4.138	-1.695	0.061	0.183	0.793	2.737	-9.477	0.322	0.366	0.488	-0.61	2.951	10.458	0.412	-0.732	-0.122	0.61	-9.211	-0.553	2.116	0.244	1.343	-0.122	-2.151	9.647	2.608	-0.122	-0.793	0.916	1.464	9.794	-0.401	-0.305	-0.061	0.061	1510069524
-8.892	-4.151	-1.675	0.122	0.244	0.854	2.689	-9.373	0.354	0.488	0.854	-0.732	2.887	10.378	0.486	-0.916	-0.305	0.793	-9.31	-0.562	1.756	0.366	1.709	-0.122	-1.797	9.652	2.621	-0.061	-1.038	1.099	1.336	9.783	-0.268	-0.305	-0.061	-0.061	1510069524
-8.897	-4.101	-1.694	0.122	0.244	0.854	2.364	-9.302	0.323	0.61	0.793	-0.916	2.818	10.312	0.567	-1.038	-0.732	0.977	-9.448	-0.51	1.446	0.366	1.709	-0.122	-1.421	9.537	2.565	-0.122	-1.648	1.16	1.186	9.781	-0.184	-0.305	-0.061	-0.061	1510069525
-8.853	-4.011	-1.742	0.122	0.366	0.854	2.177	-9.154	0.257	0.61	0.793	-0.916	2.812	10.137	0.591	-1.099	-0.854	1.099	-9.621	-0.437	1.073	0.366	1.831	-0.183	-0.851	9.469	2.604	-0.122	-1.648	1.16	1.096	9.831	-0.127	-0.305	-0.122	-0.122	1510069525
-8.881	-3.874	-1.802	0.122	0.305	0.793	2.137	-9.026	0.213	0.854	0.183	-0.854	2.96	9.926	0.702	-1.099	-0.671	1.16	-9.735	-0.455	0.708	0.366	1.709	-0.183	-0.851	9.469	2.604	-0.061	-1.77	1.099	1.002	9.829	-0.042	-0.305	-0.183	-0.183	1510069525
-8.965	-3.797	-1.858	0.061	0.244	0.732	2.053	-8.859	0.298	0.854	0.183	-0.854	2.952	9.778	0.806	-1.038	-0.854	1.038	-9.726	-0.415	0.462	0.305	1.648	-0.183	-0.031	9.526	2.606	-0.122	-1.648	0.916	1.031	9.841	-0.019	-0.183	-0.061	-0.244	1510069525
-8.967	-3.716	-1.902	0.122	0.305	0.671	2.101	-8.599	0.379	0.916	-0.305	-0.488	3.096	9.709	0.91	-0.916	-0.793	0.793	-9.816	-0.5	0.185	0.305	1.648	-0.183	-0.031	9.526	2.606	-0.122	-1.648	0.916	1.114	9.833	-0.002	-0.183	0	-0.244	1510069525
-9.025	-3.636	-1.998	0	0.183	0.61	2.271	-8.473	0.379	0.854	-0.244	-0.305	3.263	9.617	0.985	-0.732	-0.793	0.549	-9.85	-0.572	-0.059	0.183	1.465	-0.061	0.479	9.573	2.54	-0.244	-1.648	0.854	1.032	9.837	0.012	-0.183	0.061	-0.244	1510069525
-9.016	-3.564	-1.979	0	0.183	0.61	2.375	-8.437	0.339	0.854	-0.122	-0.183	3.485	9.546	1.087	-0.671	-0.549	0.244	-9.849	-0.56	-0.269	0.183	1.282	0	0.652	9.478	2.501	-0.244	-1.526	0.793	1.098	9.805	0.062	-0.183	-0.061	-0.183	1510069525
-9.032	-3.494	-2	0	0.122	0.549	2.468	-8.478	0.536	0.671	-0.244	-0.183	3.61	9.455	1.125	-0.671	-0.427	0.061	-9.855	-0.573	-0.469	0.183	1.282	0	0.652	9.478	2.501	-0.244	-1.343	0.671	1.125	9.78	0.111	-0.122	0.061	-0.122	1510069525
-9.038	-3.353	-2.058	-0.061	0.061	0.488	2.527	-8.489	0.609	0.488	-0.183	-0.122	3.729	9.367	1.178	-0.671	-0.488	-0.122	-9.839	-0.54	-0.642	0.122	1.099	0	0.782	9.271	2.521	-0.244	-1.221	0.549	0.898	9.839	0.073	-0.122	0.122	-0.122	1510069525
-9.075	-3.305	-2.126	-0.061	0.061	0.427	2.61	-8.477	0.684	0.366	-0.244	-0.122	3.89	9.252	1.293	-0.61	-0.427	-0.183	-9.906	-0.482	-0.821	0.122	1.099	0	0.882	9.217	2.535	-0.061	-0.977	0.427	0.813	9.833	0.065	-0.122	0	-0.183	1510069525
-9.088	-3.289	-2.165	-0.122	0	0.305	2.798	-8.491	0.835	0.244	-0.305	-0.122	3.985	9.266	1.329	-0.549	-0.488	-0.122	-9.967	-0.437	-1.017	0.061	1.038	0	1.059	9.308	2.539	-0.061	-0.977	0.427	0.787	9.877	0.102	-0.183	0.061	-0.122	1510069525
-9.094	-3.256	-2.155	-0.061	0	0.244	2.846	-8.581	0.896	0.183	0	-0.122	4.11	9.337	1.33	-0.488	-0.549	-0.122	-9.956	-0.508	-1.172	0	0.671	0	1.264	9.399	2.585	-0.061	-0.854	0.366	0.769	9.861	0.078	-0.183	-0.122	-0.122	1510069525
-9.106	-3.187	-2.175	-0.122	-0.061	0.183	2.808	-8.606	0.951	0.122	-0.122	0	4.215	9.365	1.419	-0.366	-0.488	-0.061	-9.987	-0.5	-1.291	0	0.671	0	1.396	9.403	2.542	0.061	-0.793	0.244	0.794	9.855	0.129	-0.061	0	-0.122	1510069525
-9.124	-3.198	-2.204	-0.122	-0.061	0.061	2.795	-8.55	0.991	0.122	-0.183	0	4.271	9.348	1.452	-0.244	-0.244	0	-10.034	-0.476	-1.372	0	0.549	0	1.529	9.41	2.507	0	-0.549	0.183	0.813	9.874	0.127	-0.122	0.122	-0.061	1510069525
-9.18	-3.252	-2.149	-0.122	-0.183	0	2.768	-8.52	1.069	0.122	-0.244	0	4.38	9.355	1.538	-0.244	0.061	0.122	-10.007	-0.512	-1.43	-0.122	0.122	0	1.556	9.444	2.507	-0.061	-0.366	0.122	0.804	9.89	0.134	-0.122	0.122	0	1510069525
-9.15	-3.167	-2.114	-0.061	-0.122	0	2.812	-8.509	1.154	0	-0.183	0.061	4.36	9.366	1.657	-0.183	0	0.122	-9.934	-0.536	-1.412	-0.122	0.122	0	1.448	9.457	2.469	-0.061	-0.122	0.061	0.776	9.9	0.203	-0.122	0.061	0.061	1510069525
-9.177	-3.156	-2.113	-0.122	-0.122	-0.061	2.838	-8.583	1.189	-0.061	-0.122	0.122	4.414	9.365	1.702	-0.061	-0.061	0	-9.908	-0.523	-1.397	-0.122	0	0	1.331	9.426	2.493	0	0	0.061	0.751	9.895	0.17	-0.122	0	0	1510069525
-9.152	-3.107	-2.084	-0.122	-0.061	-0.061	2.901	-8.631	1.213	-0.122	-0.122	0.183	4.491	9.365	1.658	0	0.183	0	-9.861	-0.477	-1.366	-0.122	-0.122	0	1.36	9.442	2.541	0.061	0.122	0.061	0.731	9.884	0.175	-0.061	0.061	0	1510069525
-9.171	-3.088	-2.038	-0.122	-0.061	-0.122	2.876	-8.659	1.189	-0.061	-0.183	0.122	4.399	9.411	1.589	0.061	0.244	0.122	-9.783	-0.477	-1.325	-0.122	-0.122	0	1.264	9.484	2.583	0.061	0.305	0	0.711	9.844	0.214	-0.061	0	0	1510069525
-9.17	-3.035	-2.071	-0.122	-0.061	-0.122	2.923	-8.659	1.203	-0.061	-0.183	0.061	4.297	9.438	1.59	0.122	0.183	0.183	-9.755	-0.479	-1.293	-0.122	-0.183	0	1.264	9.484	2.583	0.122	0.366	-0.061	0.807	9.855	0.144	0	0	-0.061	1510069525
-9.199	-2.996	-2.065	-0.183	0	-0.122	2.946	-8.574	1.119	0	-0.122	0	4.218	9.475	1.577	0.061	0.366	0.244	-9.755	-0.468	-1.308	-0.122	-0.244	0.061	1.153	9.496	2.55	0.122	0.366	-0.061	0.977	9.808	0.188	-0.061	0.061	-0.061	1510069525
-9.284	-2.9	-2.116	-0.122	-0.061	-0.122	2.923	-8.54	1.053	0	-0.244	0	4.216	9.572	1.721	0	0.427	0.366	-9.577	-0.535	-1.334	-0.122	-0.244	0.061	1.062	9.528	2.554	0.061	0.427	0	0.909	9.851	0.161	-0.061	0	-0.061	1510069525
-9.121	-2.834	-2.12	-0.061	-0.183	-0.183	2.936	-8.576	1.05	-0.061	-0.244	-0.122	4.138	9.524	1.91	0	0.305	0.305	-9.56	-0.736	-1.3	-0.183	-0.305	0	1.062	9.528	2.554	0	0.366	-0.061	0.951	9.829	0.116	-0.122	-0.061	-0.183	1510069525
-9.446	-2.962	-2.292	-0.122	-0.305	-0.122	2.999	-8.5	1.119	-0.122	0	-0.122	4.042	9.402	1.867	0.061	0.244	0.183	-9.99	-0.665	-1.419	-0.183	-0.061	0	0.866	9.385	2.379	-0.122	0.183	0	1.123	9.861	-0.006	-0.061	0.122	-0.183	1510069525
-9.433	-3.073	-2.265	0	-0.122	-0.061	2.84	-8.555	1.134	-0.305	-0.122	-0.183	3.951	9.656	1.818	0	0.122	0	-9.972	-0.688	-1.498	-0.061	-0.244	0.061	1.388	9.959	2.472	-0.183	0.183	0.061	1.327	9.963	0.056	-0.061	0.061	0	1510069525
-9.349	-2.932	-2.019	0	-0.183	0	2.846	-8.955	1.201	-0.244	-0.061	-0.061	3.963	9.874	1.781	0	0.244	-0.305	-9.813	-0.78	-1.445	-0.122	-0.244	0.122	1.388	9.959	2.472	-0.061	0.244	-0.122	1.145	9.935	0.208	-0.122	0	0.061	1510069526
-9.205	-2.778	-1.925	-0.122	-0.122	-0.183	2.801	-8.945	1.267	-0.183	-0.122	-0.061	4.073	9.702	1.829	0	0.183	-0.366	-9.775	-0.537	-1.337	0.183	-0.244	0.122	1.15	9.875	2.521	-0.122	0.183	-0.122	0.902	9.898	0.187	-0.122	0	-0.061	1510069526
-9.204	-3.039	-1.939	-0.122	-0.183	-0.244	2.799	-8.635	1.4	-0.244	0	0	4.079	9.53	1.884	-0.061	0.122	-0.305	-9.802	-0.328	-1.248	0.183	-0.244	0.122	0.947	9.451	2.686	-0.183	0	-0.061	0.92	9.839	0.139	-0.122	0.061	-0.122	1510069526
-9.124	-3.156	-1.833	0	-0.122	-0.122	2.852	-8.632	1.58	-0.244	0.183	0.183	3.951	9.502	1.829	-0.061	-0.183	-0.244	-9.77	-0.24	-1.18	0.122	-0.244	0.122	1.154	9.458	2.741	-0.183	-0.061	-0.122	1.175	9.802	0.278	-0.122	0.183	-0.061	1510069526
-9.141	-3.181	-1.79	0.122	-0.061	-0.122	2.888	-8.745	1.518	-0.061	0.122	0.244	4.034	9.411	1.796	0	-0.122	-0.305	-9.695	-0.189	-1.103	0.061	-0.366	0.061	1.214	9.377	2.812	-0.122	-0.061	-0.183	0.852	9.839	0.334	-0.183	0	-0.061	1510069526
-9.225	-3.183	-1.841	0.122	-0.061	-0.183	2.934	-8.777	1.375	-0.061	0.122	0.244	4.125	9.381	1.848	0.122	0.183	-0.305	-9.774	-0.211	-1.053	-0.061	-0.305	0.061	1.107	9.35	2.791	-0.183	0.061	-0.183	0.732	9.885	0.301	-0.244	-0.305	-0.061	1510069526
-9.203	-3.112	-1.843	0.061	0	-0.122	3.033	-8.866	1.223	0.183	-0.122	0.061	4.067	9.441	1.912	0.122	0.244	-0.305	-9.768	-0.244	-1.019	-0.061	-0.244	0	0.979	9.338	2.793	-0.183	0.122	-0.122	0.991	9.818	0.331	-0.122	-0.183	-0.061	1510069526
-9.244	-3.101	-1.834	0	-0.122	-0.122	3.034	-8.863	1.024	0.244	-0.122	-0.122	4.033	9.467	1.908	0	0.061	-0.244	-9.734	-0.274	-0.925	0	-0.244	0	0.855	9.292	2.823	-0.122	0.122	-0.122	1.166	9.82	0.337	-0.183	0.061	0	1510069526
-9.293	-3.047	-1.841	0	-0.061	-0.183	2.927	-8.614	0.842	0.244	-0.244	-0.183	3.978	9.438	1.859	-0.061	-0.061	-0.122	-9.761	-0.285	-0.876	0	-0.244	0	0.796	9.341	2.826	-0.061	0.122	-0.122	1.066	9.86	0.325	-0.122	-0.061	-0.061	1510069526
-9.299	-3.133	-1.861	0	-0.122	-0.183	2.883	-8.482	0.738	0.122	-0.183	-0.122	3.994	9.556	1.818	-0.061	0	-0.122	-9.838	-0.268	-0.898	0.061	-0.183	0	0.857	9.576	2.853	0	0.122	-0.061	1.073	9.91	0.39	-0.183	-0.183	-0.061	1510069526
-9.312	-3.2	-1.823	-0.061	0	-0.122	2.956	-8.583	0.657	-0.061	0	0	3.924	9.749	1.763	0	-0.061	-0.122	-9.861	-0.267	-0.88	0.061	-0.244	0	0.903	9.661	2.891	0	0.061	-0.061	1.087	9.867	0.365	-0.061	0	-0.061	1510069526
-9.219	-3.247	-1.781	0	-0.061	-0.122	2.991	-8.734	0.639	-0.122	0	-0.061	3.9	9.717	1.773	0	0.061	-0.061	-9.865	-0.227	-0.825	0.061	-0.244	0	0.847	9.534	2.882	-0.061	0.061	-0.122	0.976	9.908	0.322	-0.061	0.122	-0.061	1510069526
-9.101	-3.218	-1.739	-0.061	0.122	-0.122	3.03	-8.76	0.679	-0.244	0	-0.122	3.81	9.65	1.809	0.061	0.061	-0.061	-9.716	-0.128	-0.757	0.061	-0.244	0	0.802	9.49	2.887	-0.061	0.122	-0.122	0.95	9.831	0.524	-0.061	-0.061	-0.061	1510069526
-9.226	-3.244	-1.792	0	-0.061	-0.122	3.005	-8.758	0.818	-0.244	0.183	-0.183	3.747	9.613	1.863	0	0.061	-0.061	-9.65	-0.122	-0.683	-0.061	-0.183	0	0.769	9.369	2.914	-0.061	0.061	-0.061	0.805	9.868	0.428	-0.061	-0.305	-0.061	1510069526
-9.199	-3.252	-1.782	-0.061	-0.183	-0.183	2.905	-8.656	0.941	-0.244	0.183	-0.305	3.693	9.491	1.884	0	0.061	-0.061	-9.65	-0.122	-0.683	-0.061	-0.183	0	0.75	9.301	2.814	-0.061	0	-0.061	0.921	9.855	0.403	-0.122	0	-0.061	1510069526
-9.149	-3.308	-1.786	-0.061	0	-0.122	2.778	-8.574	0.89	-0.244	-0.061	-0.305	3.662	9.533	1.857	0	0.061	-0.122	-9.776	-0.193	-0.672	-0.061	-0.122	0	0.743	9.497	2.848	-0.061	0	0	1.005	9.802	0.512	0	0.122	-0.061	1510069526
-9.298	-3.368	-1.866	0	-0.122	-0.122	2.7	-8.68	0.821	-0.122	-0.122	-0.244	3.67	9.734	1.811	-0.122	0	-0.183	-9.814	-0.269	-0.66	-0.061	-0.122	0	0.696	9.579	2.871	-0.061	0.122	-0.061	0.864	9.929	0.473	-0.122	-0.061	-0.122	1510069526
-9.247	-3.387	-1.843	-0.061	-0.244	-0.122	2.769	-8.802	0.863	-0.122	-0.122	-0.183	3.692	9.741	1.76	-0.061	-0.061	-0.183	-9.861	-0.331	-0.62	-0.061	-0.122	0	0.646	9.527	2.869	-0.061	0.061	-0.061	0.934	9.916	0.439	-0.061	-0.122	-0.061	1510069526
-9.121	-3.399	-1.711	-0.061	-0.122	-0.061	2.793	-8.742	0.774	-0.183	-0.061	-0.183	3.689	9.701	1.729	-0.122	-0.061	-0.183	-9.82	-0.237	-0.569	0	-0.061	0	0.635	9.519	2.871	-0.122	0	-0.061	1.034	9.88	0.495	0	0.183	0	1510069526
-9.086	-3.364	-1.73	-0.061	0.061	-0.061	2.756	-8.745	0.749	-0.183	-0.244	-0.183	3.663	9.679	1.699	-0.122	-0.061	-0.244	-9.82	-0.237	-0.569	0.061	-0.122	0.061	0.635	9.519	2.871	-0.122	0.122	-0.061	0.807	9.88	0.579	-0.061	-0.061	0	1510069526
-9.054	-3.23	-1.799	-0.061	0.122	-0.122	2.934	-8.677	0.79	-0.122	-0.122	-0.183	3.682	9.7	1.715	-0.122	-0.061	-0.244	-9.683	-0.197	-0.489	0	-0.061	0.061	0.53	9.519	2.859	-0.122	0.122	-0.061	0.776	9.847	0.489	-0.183	-0.183	-0.061	1510069526
-8.809	-3.045	-2.037	-0.244	0	-0.244	2.946	-8.537	0.785	-0.122	0	-0.183	3.659	9.676	1.833	-0.122	0.061	-0.244	-9.168	-0.336	-0.591	-0.122	0	0.061	0.523	9.299	2.675	-0.244	0.061	0	1.157	9.652	0.529	-0.244	-0.061	-0.122	1510069526
-8.809	-3.106	-2.122	-0.122	-0.305	-0.183	2.866	-8.357	0.735	0.122	-0.244	-0.427	3.402	9.357	1.932	-0.244	-0.061	-0.244	-9.168	-0.336	-0.591	-0.244	0	0.061	0.498	9.049	2.414	-0.366	-0.183	-0.061	2	9.469	0.468	-0.488	0.183	0.122	1510069526
-8.99	-3.06	-2.396	0	-0.366	0	2.781	-7.952	0.654	0.061	-0.549	-0.61	3.025	9.378	1.975	-0.549	-0.427	-0.427	-10.139	-0.676	-1.219	-0.183	0.488	0.061	0.725	9.544	2.43	-0.61	-0.244	-0.061	2.869	9.454	0.27	-0.244	-0.366	0.549	1510069526
-9.138	-3.129	-2.353	-0.427	-0.732	0.183	2.975	-8.063	0.487	-0.305	-0.854	-0.61	2.761	10.031	1.991	-0.793	-1.282	-0.854	-9.831	-0.735	-1.34	0	-0.061	0.183	0.909	10.177	2.635	-0.549	-0.305	-0.305	4.046	9.264	0.409	-0.732	-0.61	1.77	1510069526
-9.906	-3.321	-1.8	-0.183	-1.953	-0.061	3.058	-8.736	0.458	-0.61	-1.587	-0.671	2.745	10.235	2.056	-0.977	-1.892	-1.221	-9.831	-0.735	-1.34	0.061	-0.183	0.183	0.909	10.177	2.635	-0.366	-0.793	-0.549	4.88	10.366	0.646	-0.732	0.183	2.869	1510069527
-9.647	-3.088	-0.644	0.427	-1.526	0.122	3.577	-8.557	0.487	-0.732	-1.282	-0.793	2.889	9.607	2.061	-0.854	-1.953	-1.343	-9.987	-0.617	-1.652	0.244	-0.061	0.183	0.812	9.55	2.796	-0.427	-0.977	-0.671	5.587	10.946	0.64	-0.61	0.61	3.784	1510069527
-10.156	-2.271	-0.418	0.183	-1.282	0.061	3.908	-8.135	0.498	-0.732	-0.977	-0.488	2.772	9.587	2.108	-0.671	-1.648	-1.404	-9.935	0.184	-1.72	0.671	-0.549	0.244	1.4	9.408	3.616	-0.732	-1.221	-0.671	4.551	11.48	0.918	-0.061	2.197	5.249	1510069527
-10.508	-2.099	-0.207	0.122	-0.183	0.061	3.98	-7.875	0.78	-0.854	-1.221	-0.366	2.592	9.789	2.085	-0.488	-1.587	-1.465	-9.935	0.184	-1.72	0.793	-0.305	0.366	1.709	9.875	4.026	-0.732	-1.099	-0.916	1.608	10.424	0.624	0.061	0.122	3.967	1510069527
-10.092	-2.5	-0.274	0.244	-0.366	-0.549	4.339	-8.028	0.818	-0.916	-1.465	0	2.908	10.237	2.479	0	-1.465	-1.709	-10.222	0.64	-2.238	0.488	-0.183	0.488	1.709	9.875	4.026	-0.61	-1.221	-1.038	1.648	9.928	0.663	0	0.61	2.747	1510069527
-9.099	-2.413	0.035	0.244	0	-0.305	5.087	-8.522	0.842	-0.671	-0.488	0.549	3.32	10.249	3.027	0.366	-0.488	-2.014	-9.568	0.479	-2.147	0.244	-0.305	0.488	1.914	9.51	3.826	-0.671	-1.465	-1.038	1.509	8.424	-0.031	0.366	-0.488	1.831	1510069527
-8.915	-1.993	0.013	0.366	0	0	5.298	-8.636	0.636	-0.305	-0.305	0.61	3.393	9.561	3.326	0.427	-0.244	-2.014	-9.568	0.479	-2.147	0.488	-0.305	0.427	1.914	9.51	3.826	-0.916	-1.587	-0.977	2.567	7.704	-0.23	0.854	-0.122	0.732	1510069527
-8.705	-1.56	-0.001	0.305	0.366	-0.061	5.264	-8.15	0.597	-0.244	-0.732	0.183	3.159	8.608	3.299	0.305	-0.61	-1.709	-9.262	0.568	-1.981	0.732	-0.305	0.244	1.79	8.39	3.729	-0.977	-1.343	-1.038	2.85	7.331	-0.053	1.221	1.038	0	1510069527
-8.782	-1.379	-0.124	0.061	0.671	-0.122	5.191	-7.59	0.607	-0.366	-0.61	-0.122	2.932	8.223	3.118	0.122	-1.343	-1.404	-9.168	1.469	-1.849	0.793	-0.244	0.122	1.781	7.61	3.883	-0.793	-1.343	-1.038	3.348	7.468	0.602	1.404	0.549	0	1510069527
-8.987	-1.672	-0.27	0.061	0.366	-0.183	5.192	-7.535	0.721	-0.366	0.244	0.122	3.164	8.297	3.051	0.061	-1.77	-1.16	-9.168	1.469	-1.849	0.61	-0.427	-0.061	1.781	7.61	3.883	-0.244	-1.282	-1.099	4.594	7.706	1.787	1.648	-0.732	0	1510069527
-9.415	-2.006	-0.359	0.122	0.244	-0.122	5.173	-8.014	0.659	-0.061	1.099	0.61	3.644	8.409	3.042	0.305	-1.465	-0.916	-9.38	1.269	-1.942	0.183	-0.244	-0.244	2.137	7.881	3.962	0.183	-1.16	-1.099	5.972	7.131	1.698	1.648	-0.854	0.183	1510069527
-10.026	-1.788	-0.179	0.061	-0.671	0.122	4.953	-8.664	0.487	0.244	0.977	0.671	4.113	8.48	3.161	0.61	-0.732	-0.671	-8.945	0.756	-1.946	-0.061	-0.366	-0.671	1.913	8.132	3.761	0.366	-0.977	-0.916	7.215	7.143	1.007	2.319	-1.465	-0.061	1510069527
-10.363	-1.832	0.458	-0.122	-0.916	0.122	4.776	-9.164	0.273	0.366	0.793	0.305	4.332	8.655	3.339	0.61	-0.122	-0.183	-8.945	0.756	-1.946	0.061	-0.061	-0.916	1.913	8.132	3.761	0.488	-0.671	-0.671	8.384	8.108	0.607	1.282	-1.282	-0.183	1510069527
-11.088	-2.306	0.851	0	-0.732	-0.061	4.447	-9.05	0.213	0.488	0.61	0	4.097	8.912	3.304	0.366	-0.549	0.488	-8.972	0.488	-1.991	0.366	0.488	-0.916	1.232	8.163	3.669	0.61	-0.61	-0.305	7.15	8.465	0.313	0.671	-1.587	-0.366	1510069527
-11.074	-2.25	0.559	0.977	-0.061	0.305	4.043	-8.556	0.267	0.488	0.549	0	3.708	9.697	3.202	0.183	-1.831	1.16	-11.017	0.512	-2.156	0.488	0.977	-0.854	1.593	10.003	3.813	0.793	-0.854	-0.305	5.376	8.943	-1.418	-0.244	-2.991	-1.282	1510069527
-11.203	-3.784	-0.876	0.244	0.427	-0.061	3.601	-8.92	0.176	0.427	0.061	0.427	3.737	10.921	2.925	0.244	-2.258	1.343	-11.017	0.512	-2.156	0.61	-0.488	-0.793	1.994	11.422	4.255	1.038	-0.793	-0.427	7.9	10.616	-1.018	-0.488	1.16	-0.916	1510069527
-10.134	-4.151	-0.085	0.122	1.221	0.183	3.417	-9.717	0.012	0.427	-0.061	0.916	4.305	12.191	2.988	0.61	-0.916	1.221	-11.868	-0.45	-0.946	-0.061	0.244	-0.61	1.994	11.422	4.255	1.526	-0.305	-0.305	4.998	10.953	0.334	-2.441	1.648	-1.16	1510069527
-9.964	-4.35	-1.125	0.61	1.221	0.244	3.419	-10.777	-0.102	0.671	-0.305	1.404	4.662	12.798	2.997	0.732	1.526	1.16	-10.878	-0.627	0.109	-0.122	-0.061	-0.916	0.368	11.843	3.298	1.099	0.305	0.305	-0.733	10.03	-0.492	-0.061	-1.526	-1.953	1510069527
-8.626	-4.425	-2.067	0.793	2.563	0.061	3.547	-10.793	-0.075	0.671	-0.305	1.404	4.228	12.035	2.448	0.366	2.441	1.465	-10.878	-0.627	0.109	-0.244	0.061	-0.671	-0.544	10.649	2.468	0.916	0.854	0.854	1.931	10.295	-1.487	-0.183	-1.404	-2.441	1510069527
-8.878	-3.846	-2.771	-0.61	1.648	0.488	3.547	-10.793	-0.075	1.16	-0.427	1.343	3.646	11.054	1.705	-0.122	2.136	1.77	-9.839	-1.936	0.36	-0.549	0.549	-0.549	-0.544	10.649	2.468	0.549	1.221	1.343	2.257	9.926	-1.422	-0.427	0.427	-2.441	1510069527
-9.051	-3.186	-2.592	-0.916	1.648	0.671	3.21	-8.396	0.237	0.916	-0.916	-1.465	3.382	11.122	1.056	-0.61	1.404	1.892	-9.481	-1.306	-0.173	-0.244	0.61	-0.244	-1.232	10.197	1.909	0.366	1.587	1.709	0.941	9.592	-1.614	-0.244	-0.427	-2.747	1510069527
-8.83	-2.652	-2.485	-0.549	1.038	0.671	3.074	-8.595	0.538	0.793	-1.038	-2.38	3.21	11.029	0.663	-0.977	0.427	2.014	-9.481	-1.306	-0.173	-0.549	0.916	0	-0.428	10.104	1.608	0.732	1.526	1.709	1.4	9.588	-1.645	-0.061	-0.671	-3.052	1510069527
-8.085	-2.355	-2.145	-0.854	1.404	0.122	2.774	-8.478	0.847	1.221	-0.427	-2.502	3.321	9.853	0.536	-0.854	-0.488	2.319	-8.469	-1.41	-0.947	-0.793	0.427	0.061	-0.428	10.104	1.608	0.916	0.549	1.404	2.305	9.277	-0.813	0	0.916	-3.174	1510069527
-8.165	-2.37	-2.509	-0.793	0.671	-0.366	2.332	-7.433	1.17	1.282	-0.61	-2.441	3.701	8.492	0.696	-0.427	-0.183	2.38	-8.546	-1.364	-1.182	-0.854	0.488	0.122	0.628	9.038	1.426	0.427	0.244	1.16	1.882	9.341	-0.156	0	1.099	-2.93	1510069527
-8.198	-2.312	-2.885	-0.732	0.122	-0.427	2.016	-6.459	1.187	1.16	-1.282	-2.319	3.918	7.936	0.812	-0.061	0.916	2.014	-8.546	-1.364	-1.182	-0.793	0.427	0.366	1.608	8.317	1.202	-0.305	0.916	1.038	1.493	9.276	-0.238	-0.061	0.61	-2.686	1510069527
-8.465	-2.35	-3.206	-0.671	-0.061	-0.305	2.097	-6.2	1.199	0.916	-1.587	-1.953	3.953	8.009	0.946	0.061	1.77	1.343	-8.77	-1.515	-1.688	-0.854	-0.061	0.488	1.608	8.317	1.202	-0.671	1.404	0.977	1.738	9.143	-0.81	-0.122	0.183	-2.258	1510069528
-8.924	-2.329	-2.798	-0.183	-1.038	-0.122	2.503	-6.44	1.121	0.488	-1.831	-1.465	3.914	8.171	1.005	0.122	1.709	0.549	-8.513	-1.78	-1.768	-0.916	-0.122	0.427	1.689	8.732	1.181	-0.488	1.465	0.732	1.961	9.135	-0.451	-0.366	-0.183	-1.77	1510069528
-8.995	-1.784	-2.582	-0.183	-0.732	0.122	3.207	-6.891	0.985	0.488	-1.831	-1.465	4.252	8.427	1.218	-0.061	1.343	0.122	-8.513	-1.78	-1.768	-0.793	-0.305	0.488	0.712	9.152	1.254	-0.366	1.404	0.61	1.87	9.167	-0.24	-0.488	-0.122	-1.587	1510069528
-8.593	-1.275	-2.389	-0.183	-0.549	0.488	4.304	-6.828	0.952	0.244	-2.625	-1.465	4.577	8.842	1.375	-0.366	1.038	0.061	-8.47	-1.938	-1.775	-0.366	0.122	0.549	0.712	9.152	1.254	-0.427	1.16	0.61	1.482	9.012	-0.577	-0.488	0.244	-1.587	1510069528
-8.197	-1.189	-2.67	-0.488	1.221	0.122	5.265	-6.594	1.316	0.061	-2.686	-1.77	4.577	8.842	1.375	-0.366	1.038	0.061	-9.396	-0.854	-1.793	0	0.366	0.793	0.481	9.433	1.534	-0.488	0.61	0.549	1.674	8.921	-1.156	-0.671	0	-1.343	1510069528
-10.49	-1.902	-4.084	-1.16	0.061	0.122	5.997	-6.618	1.5	0.122	-2.014	-2.197	4.67	9.845	1.576	-0.366	0.183	0	-9.396	-0.854	-1.793	-0.244	1.709	1.221	1.849	10.887	2.909	-0.61	-0.122	0.427	1.526	10.539	-0.864	-0.977	-0.244	-0.732	1510069528
-11.703	-3.478	-4.547	-1.77	-0.732	0.366	6.539	-7.279	1.445	0.122	-2.014	-2.197	4.719	10.625	1.849	0	0.305	-0.366	-12.999	0.377	-2.115	-0.244	0.366	0.793	1.849	10.887	2.909	-0.549	-0.488	0.244	2.797	11.437	0.012	-1.465	-0.488	0.061	1510069528
-11.419	-4.906	-3.694	-1.16	-1.648	0.61	7.644	-8.831	0.859	0.61	-3.052	-1.465	4.747	11.194	2.232	0.244	0.916	-0.916	-12.999	0.377	-2.115	-0.427	0.366	0.671	2.658	11.565	3.358	-0.671	-0.732	-0.122	5.763	11.585	1.603	-2.075	-0.732	2.319	1510069528
-10	-5.376	-1.961	1.038	-3.479	0.916	9.247	-10.476	0.263	0.977	-1.16	-0.732	4.648	10.972	2.565	0.305	1.465	-1.099	-12.55	0.084	-1.56	-0.366	-0.854	0.549	2.254	11.386	3.936	-0.488	0.122	-0.305	5.941	11.653	1.397	-1.892	0.305	5.066	1510069528
-9.528	-3.409	-1.09	0.305	-1.709	0.671	9.335	-9.806	0.306	0.305	0.183	-1.099	4.389	10.066	2.613	0	1.526	-0.366	-10.384	0.818	-0.261	0.366	-0.305	0	0.679	9.835	4.193	-0.305	0.732	-0.122	1.062	12.888	-0.736	-0.671	0.183	5.249	1510069528
-10.397	-3.26	-1.835	-0.488	-0.244	-0.061	8.91	-8.152	0.507	-0.977	1.77	-1.892	3.612	9.597	2.387	-0.549	0.061	0.916	-10.384	0.818	-0.261	0.854	-0.732	-0.183	-0.81	8.437	4.475	-0.427	0.793	0	-1.552	13.197	-0.323	0.427	-1.221	4.456	1510069528
-9.361	-3.779	-1.352	0.061	-1.587	-0.427	8.056	-7.374	0.474	-0.854	2.991	-2.258	3.119	9.856	2.259	-0.854	-1.587	1.77	-9.75	1.226	-0.086	0.122	0	-0.122	-1.097	8.321	4.688	0.183	-0.366	-0.122	-0.434	11.255	-0.901	0.854	-2.808	5.005	1510069528
-7.811	-2.797	-0.831	-0.061	-0.427	0	7.461	-7.116	0.161	-0.061	2.014	-2.502	3.354	9.811	2.355	-0.793	-1.953	1.892	-8.976	0.818	-0.926	0.183	-0.183	-0.488	-0.429	8.85	4.138	0.122	-1.221	0	0.745	10.34	0.846	1.038	-0.122	4.639	1510069528
-7.872	-2.153	-0.633	-0.122	-0.244	0.122	7.693	-6.659	-0.335	0.671	1.038	-2.991	3.758	9.033	2.523	-0.793	-1.953	1.892	-8.976	0.818	-0.926	0.427	0	-0.305	0.786	8.887	4.082	0.305	-1.16	-0.244	0.371	9.01	1.219	1.831	2.502	3.784	1510069528
-7.796	-2.414	-0.451	0.671	-0.366	0	7.684	-5.863	-0.67	0.671	1.038	-2.991	4.164	8.291	2.71	-0.549	-0.977	1.831	-8.601	0.691	-1.151	0.488	-0.061	-0.488	1.116	8.247	3.785	-0.061	-0.916	-0.183	-0.194	8.024	0.701	2.869	3.906	2.258	1510069528
-7.325	-1.994	-0.055	0.61	0.671	0	7.684	-5.863	-0.67	0.854	0.122	-3.723	4.551	7.795	2.891	-0.61	-0.671	2.014	-8.666	1.09	-1.567	0.488	0	-0.549	0.976	7.595	3.372	-0.122	-1.343	-0.244	-2.787	7.307	-0.823	1.892	0.977	1.343	1510069528
-7.406	-1.408	0.2	0.244	1.526	0.061	7.604	-5.02	-0.78	0.671	-0.305	-4.211	4.871	7.527	2.877	-0.793	-1.038	2.319	-8.666	1.09	-1.567	0.366	-0.122	-0.427	1.365	7.425	3.254	-0.122	-1.526	-0.488	-3.841	6.697	-0.065	2.808	-2.991	-0.244	1510069528
-8.6	-1.177	-0.489	-0.183	1.831	0.488	7.954	-3.749	-0.531	0.427	0	-4.7	5.449	7.308	2.938	-0.793	-1.648	2.441	-8.149	1.297	-1.699	0	-0.366	-0.427	2.164	7.913	3.487	0.061	-1.343	-0.793	-0.228	7.375	0.976	1.526	-3.906	-2.686	1510069528
-9.67	-1.627	-1.547	-0.366	1.587	0.244	8.308	-3.589	-0.24	0.549	0.854	-4.639	6.435	7.093	3.285	-0.61	-1.953	2.747	-8.563	1.15	-1.537	-0.122	0	-0.549	2.164	7.913	3.487	0.183	-1.282	-0.671	9.984	8.971	0.551	0.183	-1.953	-1.892	1510069528
-11.566	-1.7	-0.321	0.977	-1.404	0.61	8.458	-3.252	0.279	0.671	0.671	-4.456	7.368	6.625	3.479	-0.671	-1.526	3.296	-8.563	1.15	-1.537	-0.366	-0.061	-0.61	2.021	7.736	3.382	0.183	-1.526	-0.427	14.046	9.97	-2.001	-0.366	2.075	2.075	1510069528
-11.752	-2.35	-0.768	1.099	-2.075	0.916	8.568	-2.881	0.805	1.16	1.221	-4.395	8.049	6.361	3.626	-0.671	-1.16	3.662	-8.629	0.086	-1.44	-0.61	0.305	-1.099	1.515	8.338	3.155	0.488	-1.404	-0.061	3.086	8.847	-2.103	-0.671	-1.77	0.427	1510069528
-11.407	-3.112	-1.61	-0.183	1.404	0.183	8.309	-2.431	1.095	1.16	1.221	-4.395	8.509	6.985	3.348	-0.793	-1.526	3.601	-12.25	-0.616	-2.115	-0.122	1.831	-1.16	1.515	8.338	3.155	0.732	-0.61	0.549	4.244	9.811	1.43	-3.174	0.977	-2.502	1510069528
-11.277	-4.831	-2.135	0.427	-1.77	-0.549	8.826	-2.394	1.452	1.16	1.038	-2.319	9.441	8.21	2.79	-1.038	-2.319	3.357	-12.25	-0.616	-2.115	0.366	0.793	-0.732	2.216	10.557	2.84	1.099	-0.183	0.549	6.351	13.091	1.444	-4.272	0.244	0.366	1510069528
-8.655	-3.6	-1.957	-0.122	2.014	-0.916	9.438	-2.135	1.915	1.221	1.038	-1.404	10.383	8.701	1.983	-0.916	-3.479	3.235	-12.757	-0.974	-1.76	0.061	-0.854	-0.793	2.369	12.843	2.481	1.465	0.122	-0.183	-0.147	9.825	0.299	0	1.831	-0.671	1510069528
-9.118	-4.065	-3.681	-0.122	0.061	-0.427	9.916	-1.765	2.11	1.038	0.732	-1.038	11.239	7.896	1.438	-0.366	-3.662	3.235	-10.581	-1.976	0.086	-0.122	-2.441	-0.854	2.369	12.843	2.481	0.793	0.854	-0.244	-1.142	10.026	-1.958	0.183	-2.075	-1.282	1510069528
-9.543	-3.866	-3.064	-0.549	0.854	0.122	10.129	-1.745	2.464	0.854	1.343	-1.404	12.032	6.913	1.389	-0.183	-0.732	3.357	-10.581	-1.976	0.086	-0.854	0	-0.183	1.091	11.707	2.074	0.122	1.16	0.366	1.168	10.245	-1.866	-0.732	-1.038	-1.648	1510069529
-9.555	-2.84	-2.784	-0.244	0.671	0	9.905	-1.968	2.853	0.854	1.343	-1.404	11.581	6.43	0.831	-0.427	0.977	3.418	-10.769	-2.183	-0.091	-0.183	-0.61	0	0.151	11.018	1.601	-0.122	1.831	0.977	1.802	10.015	-2.065	-0.183	0.549	-2.136	1510069529
-8.873	-2.327	-2.493	-0.183	1.16	-0.549	9.201	-2.054	2.945	0.793	1.587	-1.709	10.832	5.838	0.431	-0.671	0.305	3.296	-9.325	-1.879	-0.635	-0.244	-0.366	-0.122	0.151	11.018	1.601	0.061	1.404	1.404	2.085	9.691	-1.653	0.061	1.099	-2.502	1510069529
-8.564	-2.458	-2.414	-0.183	0.793	-0.549	8.634	-1.662	2.915	1.221	1.953	-1.282	9.951	4.698	0.24	-0.61	-0.122	3.418	-9.325	-1.879	-0.635	-0.305	-0.122	-0.122	0.583	10.149	1.739	0.122	0.732	1.221	2.067	9.446	-0.763	-0.122	0.854	-2.075	1510069529
-8.632	-2.314	-2.693	-0.244	0.061	-0.549	7.428	-0.377	3.162	1.587	1.587	-0.305	9.204	3.572	0.213	-0.427	0.244	3.113	-8.839	-1.796	-0.592	-0.244	-0.305	0.061	1.151	9.144	1.418	-0.061	0.732	1.16	2.347	9.153	-0.451	-0.061	0.854	-2.075	1510069529
-8.528	-2.411	-2.967	-0.427	-0.427	-0.671	6.943	0.514	3.35	1.587	1.587	-0.305	8.604	2.72	0.28	-0.183	0.732	2.563	-8.717	-1.698	-0.601	-0.244	-0.366	0.183	1.712	8.489	1.334	-0.488	1.343	1.343	2.536	9.024	-0.457	0	0.793	-1.709	1510069529
-8.989	-2.795	-2.68	0	-0.854	-0.549	6.974	0.766	3.421	1.221	2.869	0.427	8.348	2.455	0.121	0.122	0.122	1.953	-8.794	-1.87	-0.751	-0.305	-0.305	0.244	1.926	8.257	1.388	-0.671	1.892	1.343	2.53	9.283	-0.071	-0.366	0.305	-1.16	1510069529
-8.848	-2.631	-2.089	0.977	-0.671	-0.244	6.4	0.59	3.545	1.16	2.563	0.732	8.271	2.284	0.054	0.122	-0.366	1.343	-8.814	-2.068	-0.964	-0.183	-0.854	0.305	1.554	8.936	1.601	-0.671	2.075	1.099	2.363	9.262	0.001	-0.61	-0.488	-0.793	1510069529
-8.929	-2.006	-2.333	0.793	-0.244	-0.122	6.93	0.12	3.691	0.916	1.343	1.16	8.625	2.458	0.06	0.183	-0.305	0.61	-9.009	-2.071	-1.078	0.122	-0.305	0.305	1.554	8.936	1.601	-0.488	1.648	0.854	2.598	9.121	-0.482	-0.671	-0.549	-0.549	1510069529
-8.902	-1.706	-2.474	0.427	-0.122	0	7.339	0.254	4.143	0.671	1.221	1.343	9.226	2.757	0.208	0.305	0	0	-9.009	-2.071	-1.078	0.488	-0.305	0.366	1.549	9.317	1.787	-0.427	1.221	0.61	2.602	9.04	-0.775	-0.61	-0.305	-0.61	1510069529
-8.906	-2.103	-2.824	-0.183	-0.793	-0.183	7.502	0.165	4.022	0	-0.549	0.671	9.44	3.135	0.365	0.305	-0.427	-0.183	-9.491	-1.242	-1.142	0.366	-0.488	0.732	1.815	10.11	2.615	-0.549	0.793	0.061	2.777	9.191	-0.79	-0.916	-0.549	-0.427	1510069529
-9.317	-2.509	-2.717	-0.122	-1.282	-0.122	8.742	-0.178	4.187	0	-0.549	0.671	9.758	3.525	0.852	0.305	-0.427	-0.183	-10.025	-1.062	-1.229	0.183	0.061	0.854	1.815	10.11	2.615	-0.977	0.305	-0.549	2.263	9.351	-0.55	-0.61	-0.671	0.305	1510069529
-9.598	-3.181	-2.597	-0.854	-0.977	-0.244	9.086	-0.354	4.293	-1.343	-2.014	0.183	10.182	3.819	1.589	0.366	-2.014	-0.61	-9.725	-0.928	-0.773	-0.061	0.366	0.854	1.931	10.049	2.779	-1.77	-0.916	-1.099	1.613	10.098	-0.863	-0.916	-0.244	0.183	1510069529
-10.145	-4.997	-2.116	-0.183	-1.831	-0.061	9.149	-0.741	3.935	-2.319	-3.662	-0.427	10.439	3.838	1.471	0.183	-2.502	-0.671	-11.118	-0.983	-0.562	0.61	0	0.61	1.064	9.423	3.53	-1.282	-1.709	-1.343	4.567	10.75	0.122	-1.099	-0.61	1.221	1510069529
-10.087	-4.859	-1.542	0.977	-2.136	-0.305	9.344	-0.988	2.851	-2.563	-4.517	-0.549	10.569	3.955	0.479	0	-2.014	-0.793	-11.97	-0.607	-0.427	0.61	-0.671	0.732	1.04	9.863	4.047	-1.343	-2.38	-1.587	5.441	12.295	2.626	-1.16	-0.305	3.052	1510069529
-9.439	-4.23	-0.742	0.671	-0.732	-0.305	10.11	-1.267	2.859	-2.625	-3.906	-0.122	10.484	4.016	-0.268	-0.427	-1.709	-1.038	-11.048	-0.336	0.118	0.61	-1.465	0.488	1.658	10.171	4.791	-1.038	-2.136	-2.075	2.194	12.575	0.944	-1.16	0.549	3.845	1510069529
-10.152	-3.919	-0.371	-0.122	-0.549	-0.671	9.921	-1.109	2.273	-2.808	-4.761	-0.183	10.424	3.647	-0.159	-0.305	-2.38	-1.099	-10.158	0.14	0.651	0.916	-1.099	0.122	0.639	8.478	4.973	-1.343	-1.343	-2.075	-1.814	10.905	-0.626	-0.366	-0.61	3.235	1510069529
-9.758	-4.307	-0.276	-0.122	-1.038	-1.16	10.178	-1.059	1.062	-2.441	-3.662	0.366	10.384	3.384	-0.194	-0.305	-1.892	-1.282	-10.084	0.947	0.963	0.671	-0.732	0.183	0.639	8.478	4.973	-1.343	-1.221	-1.587	-1.016	10.263	-0.111	0.183	-0.732	1.953	1510069529
-8.245	-4.036	0.023	0.061	-0.061	-1.16	10.273	-1.103	0.638	-2.075	-2.014	0.488	10.438	3.272	-0.187	-0.183	-0.916	-1.587	-10.091	0.841	0.652	0.427	-1.099	0.366	1.121	8.792	4.967	-1.221	-1.099	-1.343	-0.161	9.253	0.685	0.732	0.366	0.671	1510069529
-8.16	-3.814	0.367	0.183	0	-0.671	10.442	-1.218	0.214	-1.831	-1.099	0.916	10.398	3.269	-0.59	0	-1.587	-1.831	-9.464	0.696	0.669	0.488	-0.916	0.244	1.308	8.393	4.875	-1.038	-0.916	-1.404	-0.008	8.234	0.84	1.526	3.357	-0.427	1510069529
-8.002	-3.45	0.45	0.488	0	-0.305	9.569	-0.93	-0.329	-1.648	-0.977	0.854	10.67	3.208	-1.199	0.732	-2.014	-1.648	-8.892	1.035	0.825	0.427	-0.671	0.122	1.308	8.393	4.875	-0.977	-0.671	-1.16	-0.877	8.201	-0.25	0.549	1.282	-1.099	1510069529
-7.54	-3.007	0.065	0.244	1.16	-0.244	9.25	-0.782	-0.297	-1.709	-1.221	0.305	10.886	3.247	-1.09	0.61	-0.61	-0.366	-8.958	1.422	0.988	0.244	-0.732	0.244	1.011	7.589	4.932	-0.916	-0.488	-0.793	-0.412	8.54	0.502	1.404	-2.075	-1.404	1510069529
-8.251	-3.187	-0.806	-0.366	1.77	-0.488	9.63	-1.012	-0.488	-1.16	-1.526	-0.549	11.216	3.586	-1.056	0.61	0.183	0.488	-8.811	1.67	1.186	-0.061	-0.366	0.122	0.845	7.537	5.425	-0.549	0.061	-0.549	2.009	9.459	1.645	0.854	-1.404	-1.953	1510069529
-10.203	-4.463	-1.68	-1.221	1.16	-0.732	10.562	-1.092	-0.623	-0.671	-1.16	-0.977	11.218	3.764	-1.096	0.977	-1.282	0.549	-9.268	1.904	1.103	-0.549	-0.122	-0.061	0.845	7.537	5.425	-0.366	0.061	-0.305	4.482	10.392	-0.418	0.977	-0.244	-1.404	1510069529
-10.264	-5.591	-1.059	-0.183	-0.366	-0.549	10.713	-1.223	-0.901	-0.366	-1.648	-1.038	11.178	3.6	-1.058	1.343	-1.099	1.038	-10	1.354	1.141	-1.099	0.244	-0.305	0.885	7.927	5.497	-0.061	-0.305	-0.061	4.119	11.405	1.054	-0.671	0.671	-2.014	1510069529
-8.975	-4.731	-0.403	0.061	0.183	-0.305	11.086	-1.43	-0.796	0.366	-1.587	-1.343	10.85	3.317	-2.004	1.587	-0.366	1.16	-10.423	-0.115	0.819	-0.916	-1.099	-0.549	0.857	8.829	4.959	-0.061	-0.366	0.061	4.603	9.549	1.089	0.671	2.686	-0.671	1510069529
-8.357	-3.869	-0.327	-0.061	0.183	-0.183	10.619	-1.002	-1.19	0.488	-0.854	-1.282	10.373	3.074	-2.59	1.587	-1.77	1.099	-9.345	-0.517	1.214	-0.061	-0.61	-0.549	0.857	8.829	4.959	-0.122	0	0.183	1.142	9.341	-0.502	0.732	-0.61	-0.732	1510069530
-8.953	-4.064	-1.011	-0.488	0.122	-0.427	9.893	-0.276	-0.413	-0.183	-2.38	-1.343	10.209	2.957	-2.808	1.709	-1.648	1.404	-9.055	-0.037	1.516	0.183	-0.183	-0.366	0.163	8.248	4.845	0.122	0.488	0.61	2.463	9.58	1.145	0.061	-0.916	-0.916	1510069530
-9.142	-4.884	-0.583	-0.183	-0.549	-0.122	9.762	-0.001	-0.09	0.061	-1.587	-1.709	9.787	2.6	-3.15	1.831	-0.977	1.465	-9.454	0.257	1.573	-0.122	-0.305	-0.244	1.342	8.305	5.219	0.549	0.793	0.793	4.1	9.873	1.302	-0.061	-0.061	-0.061	1510069530
-9.152	-4.271	-0.274	0.244	-0.183	0.427	9.7	0.136	-0.645	0.671	0.061	-1.404	9.615	2.024	-3.167	1.953	-1.16	0.916	-9.659	0.495	1.511	-0.366	-0.61	-0.305	1.342	8.305	5.219	1.099	1.282	0.732	2.851	9.8	-0.135	-0.305	0.366	0.61	1510069530
-8.714	-3.338	-0.356	-0.61	0.122	0.305	8.739	0.08	-1.249	0.61	-1.282	-1.282	9.835	1.529	-3.254	2.258	-1.404	0.427	-9.695	0.921	1.529	-0.61	-1.038	-0.244	2.077	8.856	4.735	0.793	1.648	0.732	1.157	9.367	-0.098	0.427	0.061	0.244	1510069530
-8.825	-3.127	-0.846	-1.16	-0.061	-0.122	9.174	-0.398	-2.367	0.732	-2.502	-1.465	10.369	1.431	-3.414	2.563	-0.61	0.366	-9.433	1.135	1.565	-0.977	-0.732	-0.061	1.833	8.545	4.632	0.732	2.258	1.221	1.788	9.397	0.604	0.183	0.366	-0.183	1510069530
-8.668	-3.207	-1.073	-1.953	-0.061	-0.366	9.536	-0.952	-2.646	1.404	-1.038	-1.526	10.22	1.517	-3.543	2.808	-0.183	0.671	-9.423	1.495	1.579	-1.526	-0.671	-0.061	1.568	8.29	4.575	0.793	2.686	1.526	2.062	9.501	0.205	0.549	1.77	-0.305	1510069530
-8.65	-3.324	-1.096	-2.258	0.366	-0.366	9.539	-1.391	-3.076	2.075	0.427	-1.526	10.045	1.388	-4.047	3.113	-0.244	0.61	-9.538	1.78	1.571	-2.441	-0.61	0	1.577	8.284	4.393	1.099	2.808	1.465	1.53	9.507	-0.144	0.061	1.77	-0.427	1510069530
-8.196	-3.135	-1.921	-2.991	0.916	-0.977	8.859	-1.699	-3.49	2.625	0.671	-1.587	9.788	1.114	-4.502	3.54	0.305	0.305	-9.643	1.546	1.455	-3.174	-0.793	0	1.881	8.876	3.962	1.16	2.747	1.404	1.625	9.512	0.226	0.488	1.404	-0.61	1510069530
-8.264	-2.969	-2.667	-4.333	0.793	-1.709	8.667	-2.021	-3.644	3.052	-0.183	-1.587	9.371	0.86	-4.527	4.028	0.305	-0.122	-9.567	1.022	1.365	-3.845	-0.793	-0.183	1.881	8.876	3.962	0.916	2.991	1.526	1.9	9.697	0.049	0.061	1.709	-0.488	1510069530
-9.015	-3.607	-3.486	-5.005	0	-1.77	9.004	-2.134	-3.301	3.601	0.366	-1.404	9.057	0.446	-4.697	4.211	0.488	-0.671	-9.581	0.418	1.363	-4.333	-0.854	-0.061	1.78	9.231	3.33	0.549	3.052	1.709	1.82	9.865	-0.794	-0.183	1.831	-0.488	1510069530
-9.403	-4.448	-3.963	-4.395	-0.732	-1.404	8.946	-1.951	-3.155	3.967	0.61	-1.221	9.068	0.104	-5.436	4.456	0.305	-1.221	-9.583	-0.451	1.316	-4.822	-0.854	0.183	1.555	9.722	2.903	0.061	3.174	1.831	2.267	9.717	-0.94	0.549	3.479	-0.366	1510069530
-9.258	-4.654	-3.898	-4.028	-0.793	-0.916	8.957	-1.48	-2.981	4.272	0.244	-1.038	9.661	-0.166	-6.013	4.578	0.366	-1.404	-9.683	-1.802	1.449	-5.005	-0.427	0.305	1.22	10.146	2.71	0.244	3.235	1.892	2.149	9.976	-0.731	0.305	3.235	-0.244	1510069530
-9.07	-3.505	-3.789	-3.662	-0.549	-0.61	9.305	-1.103	-2.766	4.7	0.244	-0.793	10.145	-0.22	-6.31	4.578	0.061	-1.343	-9.873	-2.759	1.407	-4.639	-0.183	0.305	0.714	10.743	2.53	0.427	3.418	2.075	2.047	9.961	-0.979	0.122	2.38	-0.366	1510069530
-8.99	-3.016	-4.244	-4.089	-0.854	-0.916	9.683	-0.645	-2.961	4.7	0.244	-0.793	10.355	-0.036	-6.254	4.456	-0.183	-1.343	-9.387	-2.671	1.358	-4.333	0.183	0.488	0.51	10.897	2.863	1.221	3.601	2.014	2.355	9.606	-0.811	0.122	2.441	-0.305	1510069530
-8.902	-3.132	-4.357	-4.028	-1.16	-0.916	9.856	0.019	-3.218	4.883	-0.916	-0.549	10.581	0.268	-6.064	4.456	-0.183	-1.343	-8.764	-2.46	1.151	-4.395	0.793	0.732	0.569	10.519	2.891	1.709	3.479	1.892	2.761	9.583	-0.774	0.061	2.502	-0.244	1510069530
-8.985	-3.419	-4.697	-3.967	-1.77	-0.793	10.153	0.354	-2.973	4.944	-0.061	-1.038	10.099	-0.061	-5.457	4.578	1.526	-1.038	-8.623	-2.574	0.9	-4.395	1.282	0.793	0.516	10.131	2.693	1.404	3.052	2.197	2.622	9.747	-0.839	0.061	2.991	-0.122	1510069530
-8.421	-3.479	-4.829	-3.845	-1.77	-0.793	9.563	0.699	-2.85	5.066	0.732	-1.343	8.931	-0.438	-4.78	4.395	1.465	-1.526	-8.853	-2.728	0.689	-4.395	1.465	0.854	1.797	9.932	2.048	1.16	3.174	2.808	2.025	9.85	-0.889	-0.305	3.113	-0.122	1510069530
-7.878	-3.327	-5.266	-3.662	-1.282	-1.038	8.555	0.791	-2.777	5.066	0.732	-1.343	8.616	-0.569	-5.029	4.333	0.671	-2.014	-9.265	-2.812	0.322	-4.395	1.404	0.854	1.797	9.932	2.048	0.977	3.723	2.869	1.584	9.851	-0.865	-0.305	3.296	0.061	1510069530
-7.636	-2.993	-5.938	-4.211	-1.709	-1.282	8.153	0.723	-2.915	4.578	-0.244	-1.953	8.766	-0.555	-4.88	4.333	0.793	-2.136	-9.722	-2.512	0.036	-4.578	1.038	0.854	2.082	9.935	1.814	0.916	4.028	2.686	1.056	9.822	-0.988	-0.305	3.235	0.122	1510069530
-7.117	-2.934	-6.333	-4.639	-1.587	-1.465	8.429	0.469	-2.585	4.7	-1.221	-2.258	8.629	-0.578	-4.319	4.089	0.488	-2.319	-9.915	-2.065	-0.195	-4.761	0.366	0.793	2.091	9.63	1.625	0.977	4.15	2.38	1.029	9.828	-1.2	-0.61	3.906	0.366	1510069530
-7.177	-2.812	-6.69	-4.639	-1.831	-1.77	9.05	0.148	-2.773	4.944	-0.427	-2.197	8.869	-0.44	-4.77	4.211	0.305	-2.258	-9.722	-1.834	-0.462	-5.249	0.366	0.793	2.022	9.184	1.315	1.221	4.211	2.197	0.907	9.807	-1.388	-0.732	4.578	0.549	1510069530
-7.557	-3.186	-6.465	-4.761	-3.54	-1.892	9.238	-0.264	-2.805	4.944	-0.427	-2.197	9.233	-0.294	-4.96	4.639	0	-1.953	-9.422	-1.927	-0.741	-5.554	0.061	0.427	2.018	8.865	1.199	1.16	4.211	2.075	0.938	9.863	-0.713	-0.916	4.822	0.61	1510069530
-8.098	-3.61	-5.434	-5.188	-5.127	-1.648	9.026	-0.794	-2.644	4.944	-0.183	-1.77	9.152	-0.428	-5.03	4.7	0.427	-1.648	-9.41	-2.21	-0.981	-5.432	0.122	0.244	1.682	8.827	1.128	1.221	4.089	1.892	1.653	9.71	-0.142	-1.099	4.639	0.549	1510069530
-8.819	-3.242	-4.186	-5.127	-4.395	-0.916	9.32	-0.451	-3.299	5.127	0.549	-1.343	9.081	-0.171	-5.169	4.761	-0.427	-1.465	-9.416	-2.31	-0.689	-5.249	0.793	0.305	1.506	8.704	1.158	1.526	4.333	2.014	3.018	9.88	0.028	-1.221	5.31	0.793	1510069530
-9.617	-3.1	-4.148	-5.432	-2.991	-0.61	9.149	0.115	-3.464	5.127	0.549	-1.343	9.617	0.508	-5.349	4.639	-1.099	-1.404	-10.618	-1.274	-1.32	-4.7	-0.061	0.244	1.854	9.098	1.859	2.014	4.944	1.77	4.475	10.037	-0.079	-0.977	5.554	0.671	1510069531
-10.465	-3.084	-2.857	-6.287	-3.052	-0.366	9.867	0.617	-4.295	5.005	0	-1.221	10.866	1.529	-4.813	4.456	-1.343	-1.282	-10.468	-0.522	-1.681	-5.615	1.282	0.305	2.169	10.123	3.237	2.563	5.005	1.038	5.948	10.329	0.163	-0.977	6.226	1.404	1510069531
-11.075	-2.327	-1.475	-7.019	-4.089	-1.16	10.715	0.618	-4.977	5.737	2.075	-1.282	11.976	2.275	-4.442	4.578	-0.977	-1.404	-11.098	0.05	-1.936	-5.31	0.977	-0.244	2.135	10.436	4.198	3.174	4.578	0.732	5.621	10.607	-1.462	0.977	6.226	2.014	1510069531
-10.585	-2.891	-2.14	-6.531	-5.066	-1.587	10.092	0.994	-5.812	5.676	1.648	-1.221	12.469	2.634	-3.965	4.883	-0.366	-1.709	-10.817	0.833	-2.092	-5.676	0.61	-0.122	2.669	10.408	4.668	2.747	4.272	0.854	4.514	9.3	-2.852	1.892	7.019	0.427	1510069531
-9.613	-3.59	-2.391	-5.798	-3.784	-0.793	9.423	1.481	-6.306	5.371	0.183	-1.587	12.073	2.341	-2.82	4.944	0.488	-2.136	-10.849	0.867	-2.233	-5.676	0.305	-0.244	3.415	10.389	4.57	1.587	4.395	1.221	6.882	8.853	-3.327	2.319	11.963	-0.183	1510069531
-9.173	-4.02	-2.262	-6.348	-1.465	-0.427	9.018	1.727	-6.424	5.188	0.732	-1.648	11.459	1.951	-2.493	4.7	1.038	-2.563	-10.78	0.894	-2.059	-5.859	0.122	-0.183	3.326	10.121	4.065	0.732	4.7	1.831	3.644	10.241	-5.294	2.991	15.259	2.808	1510069531
-9.249	-3.767	-2.027	-5.92	-1.099	0	8.147	1.717	-6.166	4.822	-0.061	-1.343	11.02	1.888	-3.047	4.517	0.854	-2.441	-10.5	0.867	-2.147	-6.165	-0.183	-0.183	2.981	9.819	3.576	0.671	4.7	2.075	-0.669	11.045	-4.674	4.272	13	4.028	1510069531
-9.146	-3.268	-2.585	-5.493	-2.563	-0.244	7.738	1.415	-5.645	4.822	-0.854	-1.282	10.385	1.755	-3.257	4.456	0.916	-2.075	-9.984	0.563	-2.366	-6.287	-0.366	-0.366	2.241	9.349	3.244	0.732	4.578	1.831	-3.32	10.986	-1.651	5.981	9.094	4.028	1510069531
-7.946	-3.051	-2.458	-6.042	-2.747	-1.099	7.903	0.987	-5.123	4.822	-0.61	-1.526	9.438	1.583	-3.188	4.456	1.099	-1.831	-9.349	0.126	-2.36	-6.104	-0.366	-0.366	1.619	8.801	2.885	0.793	4.456	1.831	-2.663	10.954	-0.995	7.935	2.197	2.808	1510069531
-7.589	-2.371	-2.28	-4.822	-3.54	-0.549	8.183	0.946	-4.748	5.005	0.183	-1.526	8.527	1.701	-3.291	4.333	1.038	-1.831	-8.787	-0.178	-2.345	-5.859	-0.183	-0.366	1.519	8.213	2.552	0.854	4.272	1.831	0.102	11.088	-1.977	6.042	0.977	2.869	1510069531
-6.9	-1.931	-2.318	-5.127	-0.732	0	7.483	1.592	-4.279	4.883	-0.183	-1.465	7.785	1.736	-3.092	4.211	0.427	-1.892	-8.385	-0.182	-2.438	-5.676	-0.305	-0.366	1.634	7.727	2.4	0.61	4.272	1.465	0.757	10.028	-0.556	5.249	7.385	1.831	1510069531
-6.691	-2.717	-2.444	-5.493	-1.526	-0.854	7.178	1.988	-3.657	4.639	-0.427	-1.343	7.511	1.651	-2.639	3.784	0.183	-1.892	-7.87	-0.217	-2.521	-5.615	-0.61	-0.427	1.459	7.131	2.483	0.916	4.211	1.038	0.349	9.002	0.292	2.747	9.705	0.061	1510069531
-7.517	-2.507	-1.285	-5.249	-2.014	-0.977	7.571	2.017	-3.551	4.333	0.061	-1.282	7.929	1.56	-2.567	3.357	0.305	-1.831	-7.606	-0.8	-2.506	-5.249	-0.305	-0.427	0.992	7.162	2.147	0.916	3.906	0.854	-0.718	7.425	-1.385	3.418	5.615	0.305	1510069531
-8.635	-2.972	-1.233	-3.662	-0.244	-0.061	7.69	2.022	-3.433	4.089	0.488	-1.16	8.61	1.525	-2.929	3.174	0	-1.526	-8.02	-1.049	-2.418	-4.578	0.122	-0.488	0.913	7.173	2.381	1.16	3.784	0.977	0.412	8.049	-1.176	3.662	1.282	0.366	1510069531
-10.201	-2.973	-1.432	-2.686	-1.709	-0.122	7.838	2.034	-3.175	3.967	-0.061	-0.977	9.405	1.479	-3.141	3.113	-0.427	-1.16	-8.764	-1.128	-2.833	-4.089	-0.366	-0.549	1.357	7.574	2.803	1.465	3.54	0.549	5.447	9.373	-0.181	1.404	1.282	0.488	1510069531
-11.008	-2.303	-1.31	-3.174	-0.671	-0.061	8.68	1.904	-2.87	4.089	0.732	-0.61	10.325	1.401	-3.364	3.052	-0.488	-0.977	-9.32	-1.327	-2.797	-3.479	-0.061	-0.977	1.591	8.256	3.193	1.77	3.296	0.427	3.957	8.961	-0.884	0.854	-1.038	0.122	1510069531
-12.697	-4.094	-1.487	-1.221	-0.793	0.061	9.497	1.732	-2.997	4.089	0.977	0.183	11.161	1.247	-3.652	3.113	-0.427	-0.854	-9.95	-1.202	-2.464	-3.113	0.671	-1.16	1.889	8.796	3.534	2.136	2.808	0.488	3.486	10.652	-4.016	1.16	2.93	-2.747	1510069531
-11.593	-5.228	-2.829	-2.075	0.366	-1.404	10.605	1.346	-3.29	4.028	0.427	0.61	11.902	1.53	-4.254	3.113	-0.427	-0.854	-12.151	-1.753	-2.909	-2.686	0.793	-1.404	2.152	10.143	3.712	2.38	2.93	0.977	8.527	13.026	0.827	-0.366	8.179	-1.404	1510069531
-9.073	-4.429	-1.091	-1.892	-0.916	-0.732	11.593	0.475	-3.26	4.028	0.427	0.61	12.475	2.567	-5.017	2.625	-0.061	-1.526	-12.648	-1.748	-2.365	-2.258	-0.916	-1.709	2.695	12.384	3.464	2.502	2.991	0.671	-0.935	10.692	0.408	-2.441	0.427	-1.282	1510069531
-9.438	-4.695	-2.107	-1.709	-0.671	-0.122	11.853	-0.671	-3.566	3.601	1.465	1.526	12.554	2.756	-5.318	2.625	0.122	-1.343	-11.018	-1.918	-0.419	-2.502	-1.343	-1.831	2.129	12.938	2.469	1.831	2.991	0.305	0.788	10.385	-1.931	0.183	-1.404	-2.319	1510069531
-9.159	-3.984	-2.863	-2.563	1.587	-0.061	11.786	-1.291	-3.334	3.601	1.465	1.526	12.289	2.373	-5.462	2.93	0.916	-1.099	-10.986	-2.19	-0.263	-2.625	-0.671	-0.183	1.107	11.843	2.323	1.099	4.089	0.671	0.882	10.393	-1.008	-0.671	1.038	-2.502	1510069531
-9.197	-3.394	-2.888	-2.869	0.061	-0.122	11.08	-1.68	-2.425	3.052	0.61	-1.221	11.628	2.403	-5.68	3.052	1.892	-1.465	-10.616	-2.134	-0.287	-2.808	-0.549	0.305	0.538	11.816	2.304	0.61	4.7	1.648	0.224	10.176	-1.29	-0.244	1.038	-3.296	1510069531
-7.673	-2.769	-2.201	-2.38	1.587	-0.488	9.746	-1.771	-1.993	3.418	-0.061	-1.648	11.076	2.522	-5.321	3.235	0.854	-1.404	-9.67	-1.628	-0.707	-3.052	-0.671	0.183	1.054	11.981	2.019	0.427	3.845	1.709	0.401	9.557	-1.546	0	0.366	-3.174	1510069531
-7.99	-2.565	-2.748	-2.38	1.465	-0.61	9.147	-1.599	-2.06	3.418	-0.549	-1.587	10.391	2.029	-4.162	3.296	1.221	-0.732	-8.972	-1.698	-0.949	-3.174	-0.305	0.61	1.242	10.279	1.782	0.427	3.235	1.282	1.981	9.384	-0.796	0.061	1.099	-3.296	1510069531
-8.118	-2.596	-3.191	-2.258	0.305	-0.671	8.603	-0.993	-1.922	3.235	-0.183	-1.831	9.077	1.581	-3.396	3.174	1.465	-0.427	-8.577	-1.963	-0.848	-2.747	-0.732	0.793	0.782	8.397	1.489	0.366	3.479	1.282	1.863	9.142	-0.488	0.122	1.77	-2.686	1510069531
-7.952	-2.69	-3.133	-1.709	0.244	-0.793	7.693	-0.215	-1.741	3.235	-0.183	-1.831	8.124	1.436	-3.135	2.93	0.977	-0.488	-8.134	-2.275	-0.807	-2.38	-0.244	0.732	0.524	7.569	1.162	0.061	3.784	1.709	1.741	9.161	-0.701	-0.183	0.977	-2.625	1510069532
-8.118	-2.744	-3.243	-1.099	0.122	-0.61	7.246	0.23	-1.572	2.93	0	-1.77	8.083	1.671	-3.097	2.93	0.977	-0.488	-8.171	-2.602	-1.041	-2.014	-0.305	0.549	0.462	7.716	1.194	0	3.54	1.77	1.523	9.085	-0.794	-0.061	0.671	-2.38	1510069532
-8.508	-2.312	-3.499	-0.977	-0.183	-0.61	7.406	0.366	-1.593	2.625	-0.977	-1.404	8.083	1.671	-3.097	2.502	0.549	-0.488	-8.339	-2.607	-1.351	-1.648	-0.244	0.427	0.458	8.169	1.355	0.183	3.174	1.465	1.119	9.25	-0.355	-0.244	0.549	-2.258	1510069532
-8.661	-2.261	-3.057	-0.854	-0.977	-0.305	7.96	0.523	-1.688	2.38	-1.038	-1.038	8.431	1.956	-3.124	1.953	0.732	-0.488	-8.125	-2.591	-1.455	-1.343	-0.366	0.488	0.494	8.78	1.535	0.244	2.563	1.038	1.121	9.057	-0.494	-0.549	0.305	-2.197	1510069532
-8.626	-1.648	-2.766	-0.244	-0.305	-0.061	8.471	1.115	-1.652	1.892	-1.16	-0.854	9.353	2.354	-2.833	1.953	0.732	-0.488	-8.32	-2.67	-1.5	-0.671	0.244	0.671	0.543	9.228	1.802	0	1.77	0.793	1.345	9.183	-0.605	-0.549	0.305	-2.197	1510069532
-8.579	-1.006	-3.322	-0.732	0.427	-0.122	8.966	2.006	-1.686	1.892	-1.16	-0.854	9.909	2.427	-2.635	0.488	0.549	-0.671	-9.067	-1.657	-1.726	-0.305	0.671	0.916	0.825	9.621	2.294	-0.305	1.343	0.61	1.671	9.185	-0.944	-0.732	1.465	-1.831	1510069532
-9.843	-1.519	-4.689	-1.648	-0.305	-0.366	9.341	2.719	-1.725	0.671	-0.61	-0.732	10.477	2.422	-2.297	0.122	0.122	-0.977	-10.34	-0.91	-1.64	-0.61	1.892	1.038	1.531	10.027	2.973	-0.366	0.488	0.244	1.248	10.715	-1.208	-0.732	1.465	-1.831	1510069532
-11.569	-2.865	-5.444	-2.502	-0.122	-0.366	9.92	2.942	-2.123	0.488	-0.061	-0.305	11.262	2.361	-2.066	0.122	0.122	-0.977	-11.673	-0.199	-1.948	-0.488	0.427	0.732	2.615	10.697	3.637	-0.427	-0.183	-0.183	2.125	11.579	-0.52	-1.099	1.648	-0.793	1510069532
-12.006	-5.044	-4.695	-1.526	-1.709	0.244	11.011	2.242	-3.401	0.122	-0.793	0.427	12.322	2.924	-1.915	-0.793	-0.916	-1.648	-13.237	-0.158	-1.719	-0.549	0.793	0.366	3.077	11.261	4.167	-0.366	-0.61	-0.427	4.643	11.943	0.06	-1.465	1.648	1.282	1510069532
-10.392	-6.17	-3.441	0.183	-2.93	0.549	12.974	0.855	-4.35	0.122	-0.793	0.427	12.66	3.627	-2.046	-1.221	0.793	-1.282	-12.92	-0.555	-1.25	-0.305	-1.038	0.244	2.73	11.216	4.38	-0.488	-1.038	-0.61	5.513	11.786	1.426	-1.465	1.648	1.282	1510069532
-8.93	-5.115	-1.628	0.977	-2.93	0.916	13.135	-0.105	-4.524	-0.671	1.038	1.282	11.526	3.959	-2.445	-1.221	0.793	-1.282	-10.744	-0.9	-0.152	0.183	-0.183	-0.061	1.352	10.147	4.698	-0.183	-1.099	-0.671	2.149	10.953	-0.201	-1.892	0.977	3.784	1510069532
-9.538	-3.414	-1.315	0.183	-1.709	0.732	11.878	-0.481	-3.735	-1.343	1.892	1.099	10.666	4.314	-2.866	-1.038	0.427	0.183	-9.673	-0.054	0.269	1.221	-0.305	-0.366	-0.136	8.338	4.681	-0.183	-0.061	-0.122	-0.876	12.773	-0.382	-0.61	-0.366	4.395	1510069532
-9.308	-3.567	-1.617	-0.061	-1.343	0.122	10.151	-0.083	-2.64	-1.465	2.625	0.854	9.618	4.594	-2.97	-1.038	0.793	0.488	-9.488	0.695	0.336	0.793	0.671	-0.366	-0.701	7.819	5.097	0.061	-0.244	0.122	-0.662	11.795	-1.006	0.916	-1.099	4.883	1510069532
-7.768	-3.512	-1.092	-0.366	-0.427	-0.183	8.809	0.163	-2.424	-1.16	2.38	0.732	8.798	4.575	-2.33	-1.038	0.793	0.488	-9.518	0.697	-0.328	0.671	0	-0.366	0.007	8.451	4.711	0.366	-1.16	-0.244	0.147	10.535	-0.02	1.221	0.244	5.249	1510069532
-7.776	-2.924	-0.834	-0.427	-0.793	-0.061	8.606	-0.158	-2.791	-1.099	1.831	0.61	8.931	4.046	-1.507	-0.916	-0.61	0.183	-8.876	0.818	-0.684	0.671	0.061	-0.244	1.183	8.683	4.387	0.427	-1.587	-0.732	0.118	9.841	0.572	1.221	0.244	5.249	1510069532
-7.799	-2.944	-0.412	0.122	-0.671	0.122	8.33	-0.426	-3.042	-1.038	1.404	0.305	9.219	3.317	-0.842	-1.16	-0.122	-0.122	-8.592	0.687	-0.947	0.671	0.061	-0.244	1.659	8.116	4.027	0.061	-1.587	-0.916	-0.532	8.665	0.683	1.892	2.075	4.578	1510069532
-7.132	-2.436	-0.038	0.793	-0.305	0.366	7.771	-0.428	-2.85	-1.038	1.404	0.305	9.219	3.317	-0.842	-1.16	-0.122	-0.122	-8.306	0.613	-1.067	0.671	0	-0.427	1.787	7.465	3.595	-0.183	-1.709	-0.732	-2.364	7.69	-0.078	2.747	3.235	3.967	1510069532
-6.605	-1.394	0.158	0.854	1.282	0.549	7.302	-0.333	-2.417	-1.16	1.16	0.549	9.396	2.33	-0.634	-1.282	0.244	-0.061	-8.015	0.884	-1.217	0.671	0.183	-0.366	2.038	7.246	3.435	-0.183	-1.648	-0.549	-3.819	6.63	0.374	2.38	-2.563	1.282	1510069532
-6.882	-0.634	-0.246	0.366	3.052	0.671	7.296	-0.151	-1.742	-1.099	0.793	0.732	9.542	2.017	-0.91	-1.282	0.549	-0.122	-8.016	1.134	-1.446	0.427	0.305	-0.427	2.373	7.205	3.356	-0.183	-1.526	-0.427	-2.169	6.868	1.097	2.197	-4.272	-1.038	1510069532
-9.467	-1.151	-0.97	-1.16	1.77	0.671	8.018	-0.126	-1.189	-0.732	0.916	0.671	9.542	2.017	-0.91	-1.282	0.549	-0.122	-7.661	1.182	-1.849	0.244	0.671	-0.427	2.597	7.301	3.425	0.061	-1.465	-0.305	3.299	6.643	-0.694	2.197	-4.272	-1.038	1510069532
-10.633	-2.152	-0.601	1.038	0.671	0.916	8.892	-0.167	-0.737	-0.427	1.038	0.366	9.694	1.438	-0.739	-0.854	1.465	-0.122	-7.924	1.11	-1.961	0.061	1.038	-0.244	2.842	7.266	3.301	0.244	-1.465	0	14.346	9.367	-1.629	3.052	2.136	1.526	1510069532
-13.38	-1.663	-0.935	1.16	-2.38	1.038	9.446	-0.321	-0.311	-0.061	1.343	0.122	10.226	1.257	-0.766	-0.488	1.16	0.183	-8.612	0.2	-2.133	-0.549	1.038	-0.732	2.961	7.007	3.074	0.427	-1.526	0.122	9.778	10.037	-2.889	-2.014	3.235	2.625	1510069532
-11.876	-2.701	-1.809	0.427	0.488	0.122	9.502	-0.465	0.108	0.427	1.465	0.122	10.885	1.524	-0.938	-0.488	1.16	0.183	-10.085	-0.589	-2.509	0.122	2.686	-1.038	2.854	7.488	3.049	0.793	-0.793	0.549	0.72	11.078	0.914	-0.183	-3.296	-0.793	1510069532
-12.346	-5.346	-1.875	0.549	-2.38	-0.366	9.689	-0.792	0.319	0.427	1.465	0.122	11.693	2.524	-1.321	-0.305	0.244	-0.488	-13.41	-0.512	-3.369	-0.061	0.366	-0.61	3.754	10.007	2.877	1.16	-0.183	0.549	8.683	13.672	1.072	-1.221	1.16	0.488	1510069532
-9.423	-4.363	-1.535	0.549	-0.671	0.244	10.262	-1.621	0.636	0.793	2.136	2.136	12.56	3.596	-1.754	-0.305	0.244	-0.488	-13.115	-1.026	-2.637	0.244	-1.282	-0.732	4.648	12.938	2.999	1.587	0.488	-0.366	-1.361	10.982	-0.08	-1.526	-0.977	-1.038	1510069532
-9.375	-4.163	-2.81	0.488	1.038	-0.366	10.262	-1.621	0.636	0.793	2.136	2.136	12.812	4.03	-1.829	-0.183	0.549	-1.465	-11.925	-0.947	-1.239	0.244	-1.282	-0.732	3.79	13.229	3.188	1.16	1.648	-0.122	-0.408	10.476	-2.372	-1.526	-0.977	-1.038	1510069533
-9.003	-4.45	-3.181	0.366	1.648	0.061	11.031	-2.493	1.187	0.488	2.563	2.686	12.669	4.467	-1.786	0.61	2.258	-1.648	-11.102	-1.83	-0.024	-0.793	0.122	0	2.248	11.803	2.755	0.549	2.563	0.916	1.339	10.728	-1.784	-1.465	-0.183	-1.831	1510069533
-9.781	-3.949	-3.396	-0.122	0.732	0.549	9.91	-3.676	2.17	0.671	2.991	1.709	12.127	4.579	-0.93	0.244	4.456	-1.465	-10.838	-2.279	-0.33	0.122	-0.977	0.244	1.458	10.917	2.468	0.244	3.54	1.648	0.163	10.463	-1.629	-0.854	-0.916	-2.441	1510069533
-9.05	-3.156	-2.771	0.854	0.977	0.183	10.423	-4.451	2.266	1.099	4.089	1.343	11.064	4.761	-0.69	0.244	4.456	-1.465	-10.106	-2.015	-0.644	0	0.244	0.244	1.095	10.984	2.053	0.305	3.296	2.014	1.328	10.172	-1.573	-0.549	-0.305	-2.625	1510069533
-7.994	-2.834	-2.481	0.977	1.587	0.061	8.892	-3.813	2.483	1.099	4.089	1.343	10.85	4.516	0.412	0	3.601	-1.282	-9.582	-1.936	-0.953	0.183	-0.061	0.244	1.548	10.026	1.806	0.488	3.052	2.014	1.654	9.5	-1.152	-0.549	-0.549	-2.319	1510069533
-8.044	-2.786	-2.572	1.16	0.854	0	8.153	-3.01	3.124	1.16	2.869	1.404	10.037	3.93	1.328	0	3.601	-1.282	-9.122	-1.92	-0.943	0.61	-0.61	0.244	1.747	9.164	1.793	0.183	3.174	1.831	1.675	9.21	-0.906	-0.61	-0.977	-1.953	1510069533
-7.93	-2.332	-2.777	1.221	0.488	-0.305	7.49	-1.931	3.484	1.16	2.869	1.404	9.104	3.628	1.674	-0.732	5.188	-0.61	-8.667	-1.696	-0.819	0.671	-0.793	0.305	2.21	8.178	1.603	0	3.601	1.892	1.899	8.876	-0.791	-0.366	-0.977	-1.831	1510069533
-7.863	-2.324	-2.784	1.526	0.244	-0.305	6.666	-1.168	4.165	0.793	3.357	0.977	8.442	3.34	2.223	-0.793	4.639	-0.671	-8.357	-1.678	-0.902	0.61	-0.793	0.427	2.829	7.556	1.577	0.183	4.089	1.953	2.332	8.581	-0.446	-0.488	-0.305	-1.526	1510069533
-8.67	-2.609	-2.626	1.831	-0.427	-0.305	6.4	-1.11	4.716	0.854	3.113	0.854	7.773	3.275	2.461	-0.793	4.639	-0.671	-8.224	-1.962	-0.921	0.793	-0.793	0.549	2.777	7.643	1.66	-0.061	4.028	2.014	2.899	8.725	-0.002	-0.488	-0.305	-1.526	1510069533
-9.004	-2.499	-2.439	2.625	-0.244	-0.122	6.541	-1.249	4.68	0.671	2.747	0.61	7.98	3.811	3.073	-0.549	2.869	-1.038	-8.327	-2.042	-1.072	1.038	-0.61	0.61	2.896	7.529	1.765	0.122	4.272	1.953	2.159	9.177	-0.415	-0.793	-0.305	-0.793	1510069533
-9.36	-1.835	-2.827	2.686	-0.305	0.366	6.283	-1.55	4.871	0.549	2.808	0.488	7.466	4.579	3.649	-1.282	2.869	-1.77	-9.068	-2.032	-1.251	1.404	-0.488	0.61	2.798	8.177	1.854	0.732	3.662	2.014	2.244	9.366	-0.872	-0.854	-0.122	-0.854	1510069533
-8.671	-1.689	-2.92	1.404	0.061	0.244	6.85	-2.351	5.24	0.549	2.808	0.488	7.321	5.66	4.097	-1.282	2.869	-1.77	-9.832	-1.258	-1.436	1.404	-1.099	0.732	2.991	9.002	2.176	1.038	2.686	1.343	1.666	9.299	-0.236	-0.854	-0.122	-0.854	1510069533
-9.717	-2.312	-3.257	0.122	-1.221	-0.061	6.656	-2.859	5.499	0.305	2.808	0.244	7.282	6.318	4.564	-1.221	2.319	-2.258	-10.702	-0.4	-1.475	1.526	-0.671	1.038	3.378	9.542	3.028	1.038	1.77	0.549	0.688	10.067	0.164	-1.831	-1.892	-0.183	1510069533
-10.765	-3.455	-2.467	-0.916	-0.793	-0.61	6.019	-3.236	5.801	-0.183	3.052	0.549	7.033	6.292	4.74	-0.61	1.953	-2.38	-11.736	0.739	-0.67	0.732	-0.732	1.221	3.646	9.382	4.144	0.916	1.465	-0.244	1.209	11.312	0.238	-1.099	-1.709	0.061	1510069533
-11.257	-4.9	-1.698	1.038	-0.854	-0.916	5.502	-4.407	5.591	-0.671	2.197	1.099	6.45	6.333	4.924	-0.61	1.953	-2.38	-13.126	2.17	-0.723	-0.244	-3.113	0.671	3.802	9.205	4.639	0.977	1.404	-0.854	1.909	12.468	1.201	-1.099	-1.709	0.061	1510069533
-9.554	-4.668	-1.075	0.732	-0.122	-1.709	5.278	-5.867	5.383	-1.282	2.136	1.77	5.785	7.137	5.298	0.122	1.831	-2.808	-11.578	0.566	0.073	-0.854	-2.991	0.366	3.706	9.33	5.017	1.404	2.441	-1.038	-0.211	11.597	1.504	-1.709	0.061	-0.122	1510069533
-9.141	-3.35	-0.977	-0.244	-0.549	-2.197	4.785	-6.388	5.49	-2.258	1.465	2.258	5.429	7.543	5.461	0.977	1.465	-2.441	-10.145	0.526	1.2	0	-2.441	0.061	1.811	9.363	3.852	0.671	2.258	-1.221	-1.603	10.569	1.122	-0.916	-0.854	-0.549	1510069533
-8.876	-4.352	-1.019	-0.366	-0.305	-2.258	4.118	-6.676	5.524	-2.258	1.465	2.258	5.335	7.519	5.286	0.977	1.465	-2.441	-9.714	0.98	1.762	-0.061	-3.052	0.122	-0.223	8.285	3.175	0.61	1.282	-1.16	-1.175	9.969	1.342	-0.916	-0.854	-0.549	1510069533
-8.14	-5.058	-0.712	0.244	-0.305	-1.953	4.692	-6.801	5.79	-1.587	-0.183	1.709	4.453	7.511	4.979	0.793	1.648	-1.709	-8.637	1.156	2.249	-0.366	-2.625	0.122	-0.663	8.076	2.834	1.221	0.916	-1.221	-0.64	9.525	1.564	-0.305	-0.488	-0.977	1510069533
-7.689	-4.734	-0.642	0.122	0.305	-1.892	4.6	-6.76	5.704	-1.953	0.122	1.77	3.825	7.85	4.826	1.648	0	-1.709	-8.443	0.946	2.69	-0.427	-2.319	0	-0.004	8.623	2.906	1.343	0.732	-1.16	-0.824	9.167	1.804	-0.122	0.366	-1.038	1510069533
-8.025	-4.896	-0.93	0.305	0.244	-1.709	4.181	-6.931	5.436	-1.953	0.122	1.77	4.069	8.352	4.975	1.648	0	-1.709	-8.303	0.702	3.094	-0.488	-2.197	-0.122	-0.089	9.021	2.765	1.038	1.099	-1.16	-0.766	9.463	1.878	-0.122	0.366	-1.038	1510069533
-8.088	-5.07	-0.943	0.366	0.549	-1.343	4.192	-7.1	5.349	-1.465	1.099	1.343	4.189	8.757	5.389	1.343	0.488	-1.404	-8.213	0.469	3.368	-0.305	-1.953	-0.183	-0.819	9.275	2.495	1.099	0.488	-1.221	-0.083	9.566	2.049	-0.427	-0.366	-1.221	1510069533
-8.201	-5.174	-1.012	0.427	0.366	-1.099	4.484	-7.159	5.466	-1.404	2.014	1.587	3.937	8.929	5.478	1.343	1.465	-1.282	-8.168	0.382	3.705	-0.183	-1.709	-0.183	-0.807	9.895	2.47	1.099	0.244	-1.099	0.157	9.598	1.778	-0.793	-0.61	-0.916	1510069533
-8.28	-5.441	-1.212	0.183	0.183	-1.16	3.961	-6.931	5.481	-1.709	2.747	1.587	3.226	9.253	5.038	1.892	1.709	-1.526	-8.227	0.27	3.981	-0.061	-1.282	-0.183	-0.56	10.239	2.428	0.671	0.183	-0.977	-0.025	9.619	1.264	-0.732	-1.038	-0.854	1510069533
-8.281	-5.8	-0.931	0.305	0.488	-0.854	3.279	-7.2	5.678	-1.343	3.296	1.038	3.211	9.398	5.751	1.831	1.099	-1.282	-8.537	0.276	4.118	0.061	-1.099	-0.122	-0.324	10.232	2.342	0.488	0.305	-0.916	0.158	9.601	1.394	-0.244	-0.671	-0.732	1510069533
-8.238	-5.969	-1.052	0.671	0.366	-0.671	2.944	-7.574	6.06	-1.16	2.441	0.488	3.235	9.378	5.758	0.793	1.892	-0.916	-8.713	0.205	4.168	0.122	-0.977	-0.122	-0.706	10.117	2.145	0.671	0.122	-0.977	0.355	9.782	1.34	-0.244	-0.671	-0.732	1510069534
-7.886	-5.859	-1.322	0.488	0.366	-0.671	2.997	-7.782	6.223	-0.977	1.587	0	2.548	9.306	5.644	1.099	1.648	-0.854	-8.582	0.191	4.256	0.244	-0.793	-0.183	-0.678	10.271	2.231	0.488	-0.427	-0.732	-0.098	9.749	1.479	-0.061	-0.183	-0.732	1510069534
-7.775	-5.867	-1.317	0.122	0.366	-0.427	3.659	-8.015	7.155	0.183	1.16	-0.854	2.604	9.054	5.542	0.854	1.465	-1.038	-8.436	0.236	4.27	0.305	-0.671	-0.122	-0.299	10.258	2.261	0.244	-0.061	-0.732	-0.811	9.515	1.937	0.061	-0.244	-0.488	1510069534
-7.628	-5.839	-1.157	0	0.427	-0.427	3.549	-7.275	6.679	-0.061	0.549	-0.793	2.775	9.01	5.308	0.61	1.343	-0.671	-8.44	0.396	4.321	0.305	-0.549	-0.122	-0.421	9.763	2.162	0.183	-0.183	-0.61	-1.078	9.423	2.195	0	-1.282	-0.488	1510069534
-7.701	-5.962	-1.241	0.549	0.305	-0.488	2.821	-6.79	6.133	-0.244	0.732	-0.61	2.716	8.898	6.472	0.61	1.343	-0.671	-8.427	0.457	4.307	0.366	-0.61	-0.183	-0.641	9.61	2.242	0.061	-0.427	-0.549	-0.86	9.735	2.048	0	-1.282	-0.488	1510069534
-7.43	-6.007	-1.331	0.427	0.793	-0.427	2.405	-6.659	5.657	-0.366	0.854	-0.488	2.607	9.004	6.149	0	1.526	-0.061	-8.352	0.389	4.488	0.427	-0.549	-0.244	-0.803	9.891	2.306	0	-0.61	-0.366	-0.918	9.745	1.897	-0.183	-1.343	-0.488	1510069534
-7.586	-6.228	-1.431	0.488	0.854	-0.183	2.463	-6.937	6.37	0.122	0.916	-0.671	2.095	9.016	5.346	-0.305	2.808	0.183	-8.459	0.407	4.622	0.488	-0.427	-0.305	-0.465	10.183	2.448	-0.488	-0.61	-0.183	-1.229	9.601	1.873	-0.305	-1.404	-0.671	1510069534
-7.678	-6.179	-1.625	0.61	1.038	0.122	2.574	-6.875	6.21	-0.122	0.671	-0.61	2.047	9.177	5.294	-0.305	2.808	0.183	-8.314	0.496	4.808	0.427	-0.305	-0.488	-0.601	10.04	2.455	-0.488	-0.183	-0.244	-1.589	9.624	1.702	-0.305	-1.404	-0.671	1510069534
-7.72	-6.577	-1.883	0.61	1.038	0.305	2.588	-6.911	6.066	-0.244	1.282	-0.366	1.981	9.472	5.578	-0.183	1.221	0.305	-8.135	0.175	4.876	0.732	-0.183	-0.61	-1.296	10.162	2.183	-0.366	-0.366	0.122	-1.559	9.843	1.682	-0.122	-1.221	-0.854	1510069534
-7.637	-6.882	-1.794	0.977	1.038	0.732	2.26	-6.638	6.893	-0.122	0.61	-0.122	1.426	11.043	4.825	0.061	-0.427	0.122	-8.088	-0.419	4.876	1.16	0.305	-0.732	-1.877	10.417	1.65	-0.183	-0.61	0.488	-1.668	9.903	1.848	-0.122	-1.221	-0.854	1510069534
-7.602	-6.784	-1.833	1.526	1.404	0.977	2.921	-6.862	6.874	0.061	-2.258	0.122	2.524	12.524	4.701	-1.221	-3.479	0.549	-8.319	-1.04	4.697	1.709	0.916	-0.732	-3.084	10.877	1.486	-0.244	-1.526	0.061	-1.876	9.9	1.958	-0.122	-1.221	-0.854	1510069534
-7.58	-6.883	-2.224	2.136	1.404	0.916	2.482	-7.208	6.438	0.671	-4.15	0.793	3.874	13.469	4.383	-2.075	-6.348	2.075	-8.469	-1.668	4.471	2.991	1.282	-0.549	-4.6	11.48	1.365	-0.549	-4.456	-0.671	-1.725	10.086	1.848	-0.183	-2.808	-0.549	1510069534
-7.637	-7.241	-2.34	2.808	1.465	1.16	4.343	-8.226	6.419	1.892	-3.723	-0.549	3.022	12.894	3.38	-1.892	-5.92	4.395	-8.484	-1.747	4.126	3.967	1.892	-0.732	-4.877	11.774	1.071	-1.77	-7.446	-0.977	-1.506	10.072	1.763	-0.183	-2.808	-0.549	1510069534
-7.399	-7.111	-2.359	3.662	1.831	1.526	6.325	-8.006	6.507	1.892	-1.77	-3.906	3.022	12.894	3.38	-0.671	-6.104	6.348	-8.875	-1.381	3.691	4.944	1.953	-0.916	-3.968	11.219	0.688	-2.625	-8.667	-1.526	-1.407	9.877	1.763	-0.305	-3.235	-0.305	1510069534
-7.126	-6.655	-2.529	4.272	2.075	1.709	8.059	-7.099	5.355	1.892	-1.77	-3.906	2.9	12.025	2.257	-0.61	-5.127	6.104	-9.186	-0.501	3.26	5.371	1.892	-1.099	-2.518	10.735	0.2	-2.869	-9.277	-2.319	-1.407	9.877	1.763	-0.366	-3.784	0	1510069534
-7.142	-6.149	-2.501	4.395	2.38	1.953	7.376	-5.539	4.315	-1.465	1.892	-6.836	1.897	10.038	1.572	-1.221	-4.944	4.028	-9.191	0.048	2.835	5.615	1.831	-1.221	-1.769	10.64	0.175	-2.441	-9.888	-2.991	-1.966	9.545	1.933	-0.305	-4.517	0.305	1510069534
-7.168	-5.583	-2.376	4.456	2.686	2.075	6.917	-4.247	3.58	-1.465	1.892	-6.836	1.398	7.251	0.286	-1.953	-6.287	0.61	-9.174	0.355	2.452	5.92	1.831	-1.343	-1.629	10.535	-0.047	-2.075	-10.254	-3.235	-1.998	9.299	1.709	-0.244	-5.615	0.549	1510069534
-7.356	-5.355	-2.046	4.761	2.625	2.197	7.047	-3.686	2.957	-6.104	4.15	-7.385	2.535	7.459	-0.248	-3.052	-7.263	-3.296	-9.237	0.566	1.924	6.226	1.587	-1.526	-1.115	10.088	-0.286	-1.77	-10.559	-3.296	-1.391	8.979	1.365	0.061	-7.202	0.916	1510069534
-7.331	-5.136	-1.848	5.127	2.747	2.319	6.928	-3.685	2.65	-7.507	4.395	-6.836	2.535	7.459	-0.248	-4.517	-9.644	-7.08	-9.203	0.786	1.52	6.348	1.343	-1.648	-0.401	9.513	-0.215	-1.526	-10.132	-3.235	-0.577	8.607	0.924	0.549	-7.507	0.977	1510069534
-7.569	-4.777	-1.766	5.188	2.686	2.38	6.777	-4.284	2.767	-7.507	4.395	-6.836	4.667	8.879	-0.959	-5.92	-9.399	-7.568	-9.277	1.08	1.132	6.348	1.465	-1.648	0.272	9.036	0.042	-1.282	-9.521	-3.174	-0.577	8.607	0.924	0.549	-7.507	0.977	1510069534
-7.876	-4.41	-1.94	5.188	2.869	2.136	6.423	-4.792	2.938	-7.874	5.432	-5.005	6.947	10.043	-1.974	-7.08	-6.47	-7.751	-9.519	1.298	0.707	6.287	1.343	-1.587	0.026	9.258	0.769	-1.343	-9.033	-2.747	0.969	9.082	1.074	0.732	-7.935	1.038	1510069534
-8.375	-4.323	-1.918	5.005	2.991	1.892	5.987	-5.213	2.832	-7.874	5.432	-5.005	6.868	10.573	-3.24	-6.653	-9.399	-7.69	-9.682	1.299	0.208	6.165	1.038	-1.587	0.153	9.199	1.064	-0.977	-8.911	-2.38	0.071	9.643	1.639	1.587	-6.897	0.854	1510069534
-9.381	-4.584	-1.948	5.127	1.892	1.709	5.282	-5.596	2.828	-6.958	5.554	-3.784	7.15	10.673	-3.748	-6.287	-5.615	-7.446	-9.936	1.194	-0.049	5.981	1.099	-1.465	0.796	9.162	1.213	-0.549	-8.789	-2.319	3.424	10.234	1.659	0.183	-7.874	0.427	1510069534
-9.747	-4.544	-1.872	5.493	1.465	1.465	5.282	-5.596	2.828	-5.859	5.127	-2.319	7.086	10.701	-3.356	-5.066	-7.385	-7.202	-10.055	0.641	-0.391	6.104	0.854	-1.526	1.264	9.372	1.302	-0.793	-8.057	-2.197	3.809	10.476	2.371	0.549	-6.348	0.183	1510069534
-9.423	-3.959	-1.727	5.737	2.38	1.099	4.492	-6.461	2.541	-4.15	2.441	1.099	7.086	10.701	-3.356	-4.517	-8.85	-6.775	-10.401	0.256	-0.857	6.042	0.305	-1.343	1.407	9.561	1.352	-0.671	-7.446	-2.38	1.839	10.42	1.705	0.61	-3.906	-0.122	1510069534
-9.394	-3.921	-2.289	5.371	2.563	1.038	4.216	-6.95	2.211	-3.784	1.16	2.197	7.168	10.968	-3.293	-4.15	-8.728	-6.226	-10.159	-0.135	-1.065	5.981	0.427	-1.282	0.807	9.915	1.135	-0.183	-7.69	-2.502	1.396	10.507	1.336	0.61	-3.906	-0.122	1510069535
-8.973	-3.915	-1.981	5.981	2.075	1.526	3.93	-7.87	2.229	-3.906	-1.16	3.174	8.201	11.044	-2.706	-3.235	-9.827	-5.432	-10.216	-0.54	-1.263	6.165	0.488	-0.916	0.66	10.659	0.803	-0.488	-7.812	-2.197	1.804	9.61	-0.355	0.366	-5.31	-0.122	1510069535
-8.154	-2.887	-2.385	5.92	3.967	1.709	4.487	-8.753	2.751	-3.784	-0.732	3.723	8.201	11.044	-2.706	-2.258	-7.019	-4.639	-10.084	-0.828	-1.314	6.287	0.305	-0.671	1.011	11.067	0.601	-0.854	-7.629	-2.258	1.983	9.21	-1.518	1.099	-5.188	0.122	1510069535
-8.257	-2.692	-3.973	5.127	4.761	1.343	5.21	-9.141	2.899	-3.784	-0.732	3.723	7.303	10.233	-1.614	-1.282	-6.042	-3.784	-9.737	-0.628	-1.116	6.042	0.122	-0.671	1.578	11.015	0.449	-1.282	-6.897	-2.38	3.098	9.531	-0.384	1.404	-5.493	0.305	1510069535
-9.237	-3.578	-4.963	4.944	2.625	1.526	5.532	-9.312	2.594	-2.258	4.761	2.075	6.836	9.983	-1.089	-0.671	-5.554	-3.235	-9.654	-1.11	-1.011	5.493	0.977	-0.488	1.147	10.64	0.4	-1.343	-6.47	-2.502	0.962	9.965	-1.567	1.038	-2.441	-0.244	1510069535
-8.78	-2.963	-4.938	4.7	3.113	1.709	5.532	-9.312	2.594	-2.258	4.761	2.075	6.836	9.983	-1.089	-0.305	-5.554	-2.991	-10.607	-1.516	-1.156	5.493	0.916	-0.427	0.711	10.373	-0.299	-1.16	-6.226	-2.136	0.555	10.218	-2.044	0.916	-3.113	-0.183	1510069535
-9.172	-3.012	-5.083	4.456	2.38	1.709	4.46	-9.824	1.286	-2.075	5.371	0.61	6.873	10.112	-0.512	-0.549	-5.798	-2.93	-10.639	-1.403	-1.129	5.31	0.732	-0.427	1.049	10.515	-0.275	-0.793	-6.165	-2.258	0.897	10.367	-2.055	0.793	-3.723	-0.366	1510069535
-8.851	-2.639	-4.776	4.578	2.625	1.831	4.13	-10.165	0.951	-1.709	2.93	-1.953	7.107	9.784	-0.212	-0.549	-6.226	-2.686	-10.639	-1.403	-1.129	5.31	0.732	-0.427	1.231	10.447	0.156	-0.061	-5.798	-2.441	1.213	9.997	-2.582	0.366	-3.723	-0.549	1510069535
-8.654	-2.151	-4.772	4.028	2.747	1.709	4.012	-9.69	1.227	-2.075	3.54	-2.441	7.107	9.784	-0.212	-0.427	-5.859	-2.441	-10.639	-1.403	-1.129	5.31	0.732	-0.427	1.23	10.141	0.345	0.061	-5.554	-2.136	1.213	9.997	-2.582	0.366	-3.723	-0.793	1510069535
-8.829	-2.286	-4.442	4.089	1.404	1.648	3.499	-8.935	1.172	-2.686	4.395	-2.625	7.22	9.283	0.266	-0.183	-4.761	-2.014	-9.5	-1.304	-0.938	4.639	0.183	-0.61	1.238	9.595	0.54	0.061	-4.883	-1.77	1.213	9.997	-2.582	0.366	-3.723	-0.793	1510069535
-8.815	-2.361	-3.9	3.906	1.404	1.648	2.987	-8.463	0.859	-2.136	6.042	-2.869	6.873	8.575	1.507	-0.061	-3.723	-1.404	-9.226	-1.272	-0.988	4.456	0.183	-0.488	1.226	9.188	0.72	0.122	-4.272	-1.465	2.016	9.343	-1.406	0.366	-3.723	-0.793	1510069535
-8.789	-2.272	-3.415	4.028	0.977	1.709	2.222	-8.302	0.744	-2.136	6.042	-2.869	6.873	8.575	1.507	0	-3.052	-0.854	-9.087	-1.323	-1.14	4.333	0.366	-0.305	1.263	9.106	0.811	0.244	-3.662	-1.16	1.439	9.271	-1.086	0.122	-3.784	-0.366	1510069535
-8.668	-1.899	-3.132	4.456	1.221	1.343	1.125	-8.024	0.439	-1.587	6.226	-2.686	6.556	8.699	1.992	0.061	-2.991	-0.366	-9.077	-1.237	-1.323	4.333	0.488	-0.183	1.3	9.258	0.903	0.183	-3.113	-0.854	1.62	9.496	-0.816	0.122	-3.784	-0.366	1510069535
-8.88	-1.217	-3.273	4.333	1.526	1.16	0.835	-7.622	0.33	-1.343	4.15	-2.014	5.886	9.258	2.585	0	-2.808	0.122	-9.036	-1.03	-1.631	4.15	0.366	0	1.369	9.536	1.086	0.305	-2.869	-0.671	2.011	9.323	-0.748	-0.061	-3.845	-0.488	1510069535
-9.556	-1.019	-3.179	3.235	0.244	0.854	1.098	-7.476	0.281	-1.526	2.136	-1.282	5.886	9.258	2.585	0	-2.563	0.366	-8.826	-0.745	-1.589	3.662	0.488	0.061	1.449	9.899	1.207	0.122	-2.991	-0.488	1.763	9.481	-0.688	-0.244	-3.418	-0.305	1510069535
-9.664	-0.995	-2.425	2.991	-0.305	0.916	1.689	-7.391	0.384	-1.831	2.38	0	5.625	9.72	2.792	0.122	-3.235	0.732	-9.038	-0.547	-1.54	3.296	0.793	0.366	1.779	10.299	1.375	-0.549	-2.991	-0.244	1.931	9.583	-0.233	-0.244	-3.601	-0.366	1510069535
-9.426	-0.809	-2.302	2.38	0.427	1.038	2.135	-7.424	0.518	-2.136	2.991	0.488	5.38	10.095	3.338	0.488	-1.953	0.977	-9.022	-0.445	-1.647	2.93	0.854	0.916	2.076	10.474	1.457	-0.977	-2.747	-0.244	2.945	9.355	-0.193	-0.427	-3.357	-0.61	1510069535
-10.111	-1.343	-3.2	1.221	0.488	0.854	2.338	-7.695	0.726	-2.319	2.991	0.732	5.38	10.095	3.338	0.61	0.244	0.671	-9.311	-0.439	-1.488	2.502	2.136	1.16	1.952	10.567	1.574	-1.526	-2.441	0	3.324	9.963	-0.025	-0.549	-3.357	-0.488	1510069535
-10.615	-3.175	-3.479	1.038	-1.038	1.099	2.494	-8.113	0.866	-2.38	2.686	0.916	3.518	11.031	3.169	0.427	0	0.244	-11.483	0.039	-1.662	2.258	1.465	1.526	1.975	10.691	2.083	-1.526	-2.502	0.305	4.124	11.045	1.4	-0.488	-3.479	0.244	1510069535
-10.183	-5.085	-3.1	1.038	-1.465	1.221	2.533	-9.393	0.725	-2.258	1.709	1.343	3.156	11.474	3.088	-0.183	-0.854	-0.061	-12.915	0.749	-1.552	1.953	0.732	1.465	2.143	11.147	2.793	-1.16	-2.502	0	5.003	11.72	2.677	-1.404	-3.967	1.16	1510069535
-9.445	-5.381	-1.845	3.174	-2.502	1.221	2.918	-11.488	0.598	-1.648	0.793	2.136	3.156	11.474	3.088	-0.977	-2.441	-0.61	-10.702	0.583	-0.24	2.197	-1.587	1.587	2.181	10.733	3.631	-0.122	-2.014	-0.732	1.794	12.796	0.971	-1.648	-4.15	5.432	1510069535
-10.072	-3.442	-2.206	2.197	-0.244	0.793	3.987	-11.264	0.849	-0.61	0.732	2.075	3.903	9.165	2.967	-1.404	-2.319	-0.549	-10.097	0.077	0.468	2.38	0.671	0.366	0.353	8.631	4.274	-0.305	-0.488	-0.061	-1.33	13.122	0.903	-1.648	-4.15	5.432	1510069535
-10.22	-3.278	-2.028	1.709	0.183	0.549	4.607	-10.55	0.95	-0.61	0.732	2.075	3.086	9.798	2.719	-1.709	-0.549	0.122	-10.279	0.481	0.098	2.747	-0.061	-0.061	-1.177	7.687	4.362	-0.732	-0.122	0.977	-1.123	12.016	0.519	-1.892	-5.859	4.211	1510069535
-9.095	-3.633	-1.479	2.38	-1.038	0.366	4.599	-11.334	0.882	-0.61	3.174	-0.427	3.086	9.798	2.719	-2.197	-0.488	0.854	-10.451	1.066	-0.504	2.563	-0.549	-0.122	-0.435	8.543	4.206	-0.122	-0.916	0.732	1.859	11.142	0.764	-0.916	-2.869	4.822	1510069535
-8.208	-2.492	-0.975	2.014	-0.305	0.305	4.107	-11.125	0.804	0	3.784	-1.404	1.948	9.362	1.523	-2.686	-2.563	0.854	-9.735	1.531	-0.796	2.197	-0.488	-0.427	0.782	9.11	3.819	0.122	-1.282	0.122	2.233	9.744	0.971	-0.916	-2.869	4.822	1510069535
-8.288	-1.873	-0.763	1.648	-0.732	0.244	3.406	-9.881	0.852	0	3.784	-1.404	1.948	9.362	1.523	-2.686	-3.906	0.488	-9.199	1.325	-0.732	1.953	-0.488	-0.61	0.88	8.619	3.624	0.183	-1.526	-0.183	1.211	8.464	0.422	-0.61	1.282	4.272	1510069536
-7.978	-1.967	-0.276	1.404	-0.671	-0.061	2.927	-8.613	0.796	0.793	2.441	-2.258	2.125	8.224	1.573	-2.197	-3.418	0.244	-8.764	1.381	-0.744	1.892	-0.305	-0.671	0.659	7.556	3.415	0.244	-1.526	-0.305	0.486	7.564	0.013	0.427	2.197	2.197	1510069536
-7.845	-1.849	0.293	1.282	0.122	-0.122	2.712	-7.851	0.504	1.221	1.892	-2.075	2.084	7.485	1.55	-1.648	-2.502	-0.061	-8.885	1.542	-0.775	1.465	-0.061	-0.61	0.947	7.229	3.35	0.122	-1.526	-0.488	-1.005	6.921	0.059	0.427	2.197	2.197	1510069536
-8.018	-1.383	0.48	0.671	1.038	-0.366	2.422	-7.557	0.176	1.465	1.221	-1.77	2.084	7.485	1.55	-0.916	-1.892	-0.61	-9.257	1.576	-1.025	1.099	-0.244	-0.61	1.648	7.882	3.438	0.183	-1.587	-0.793	-0.711	6.806	0.032	1.099	-0.549	1.343	1510069536
-8.746	-0.56	0.428	-0.061	1.587	-0.183	2.265	-7.831	-0.258	1.465	0.244	-1.404	2.098	8.055	1.565	-0.061	-1.648	-1.404	-9.264	1.61	-1.274	0.549	-0.488	-0.732	2.12	8.614	3.649	0.366	-1.465	-1.16	0.755	7.099	-0.189	0.427	-2.38	-2.502	1510069536
-9.369	-0.857	-0.823	-0.916	1.16	-0.061	2.495	-8.251	-0.419	1.404	-0.183	-1.038	3.583	8.333	2.677	1.038	-1.221	-2.075	-8.833	1.744	-1.212	0.183	-0.305	-0.793	2.361	8.772	3.71	0.549	-1.526	-1.343	6.515	8.193	1.04	0.427	-2.38	-2.502	1510069536
-10.441	-2.214	-0.075	-0.183	0.793	0.183	2.768	-8.376	-0.288	1.038	0.305	-0.732	3.583	8.333	2.677	1.831	0.122	-2.38	-8.985	1.48	-1.151	-0.183	-0.061	-0.854	2.268	8.43	3.608	0.366	-1.465	-1.282	14.69	9.636	0.778	1.282	-0.427	-2.991	1510069536
-11.884	-1.535	-0.377	0.366	-0.732	-0.061	2.771	-8.36	-0.145	0.671	0.977	-0.61	4.436	8.363	3.472	2.014	1.77	-2.136	-9.305	1.001	-1.032	-0.61	-0.122	-1.038	1.932	8.082	3.401	0.427	-1.221	-1.16	7.769	9.475	0.059	-0.854	1.038	1.038	1510069536
-11.134	-3.228	-0.561	-0.061	-0.427	0.183	2.625	-8.467	-0.104	0.183	1.16	-0.366	4.625	8.702	3.724	1.709	1.953	-1.526	-10.591	0.473	-1.2	-1.16	1.099	-1.221	1.505	8.713	3.488	0.61	-0.854	-0.732	7.769	9.475	0.059	-0.854	1.038	1.038	1510069536
-10.33	-4.406	-1.451	-0.061	1.099	-0.61	2.415	-9.411	0.118	-0.183	1.221	0.122	4.642	10.197	4.027	1.404	0.305	-1.038	-11.328	-0.634	-1.02	-0.671	0.183	-1.16	1.237	10.353	2.798	0.61	-1.282	-0.488	5.377	11.535	0.939	-0.61	-3.845	-2.686	1510069536
-9.927	-4.868	-2.127	-0.366	0	-0.793	2.141	-9.895	0.39	-0.366	0.793	0.732	4.99	11.531	4.143	1.038	-1.404	-0.549	-12.132	-1.736	-0.618	-0.732	-0.549	-1.221	1.504	11.657	2.426	1.038	-1.038	-0.732	6.07	11.47	1.885	0.732	-0.061	0.244	1510069536
-9.637	-4.205	-2.176	-0.366	0.183	-0.977	2.243	-9.733	1.316	-1.16	0.549	1.221	5.357	11.716	2.363	0.427	-1.892	-0.183	-12.051	-2.219	0.133	-0.305	-1.404	-1.038	1.125	11.828	1.794	0.732	0.122	-0.488	1.286	10.482	-0.807	-0.977	2.014	-0.427	1510069536
-8.949	-4.205	-3.122	-0.854	0.977	-0.854	2.277	-9.588	2.178	-1.465	1.221	1.282	5.357	11.716	2.363	-0.122	-1.16	0.183	-10.491	-2.352	0.849	-0.549	-1.221	-0.671	0.525	11.6	1.616	0.549	1.404	-0.244	0.412	9.613	-1.391	-0.122	1.221	-0.427	1510069536
-8.859	-4.152	-3.125	-0.671	0.732	-0.549	2.199	-9.199	2.669	-1.648	1.831	1.282	5.026	11.36	1.299	-0.488	0	0.61	-9.464	-2.783	1.115	-0.854	-1.038	-0.671	-0.73	11.001	1.297	0.305	1.709	0	1.782	9.927	-0.726	0.61	0.305	-1.587	1510069536
-8.713	-3.784	-3.313	-0.977	0.549	-0.61	2.06	-9.037	3.037	-1.282	2.319	0.977	4.282	10.602	0.416	-0.488	0.427	1.099	-8.984	-3.125	1.233	-0.854	-0.671	-0.61	-1.707	10.174	0.794	-0.122	1.343	0.427	1.782	9.927	-0.726	0.61	0.305	-1.587	1510069536
-8.58	-3.74	-2.937	-0.793	0.671	-0.305	1.3	-9.105	2.811	-0.549	1.709	0.427	3.569	10.061	-0.266	-0.366	0.427	1.221	-8.929	-3.305	1.091	-0.61	0	-0.427	-1.827	9.801	0.565	0	1.038	0.549	1.274	9.331	-0.799	-0.244	1.221	-1.404	1510069536
-8.589	-3.474	-3.016	-0.549	0.793	-0.183	0.532	-9.155	2.482	-0.061	-0.244	0	3.062	10.039	-0.731	-0.366	0.061	0.854	-9.055	-3.007	0.736	-0.488	-0.61	-0.244	-1.452	9.893	0.677	0.366	1.221	0.427	1.663	9.436	-1.024	0.427	-0.854	-1.648	1510069536
-8.268	-3.231	-3.132	-0.549	0.854	-0.305	0.437	-8.927	2.522	0.305	-1.465	-0.122	3.03	9.465	-0.932	-0.183	-0.549	0.488	-8.803	-3.077	0.695	-0.61	-0.366	-0.305	-1.005	9.912	0.815	0.671	0.793	0.061	2.75	9.362	-0.658	0.427	-0.854	-1.648	1510069536
-8.216	-3.202	-3.247	-0.793	0.854	-0.427	0.779	-8.223	2.512	0.305	-1.465	-0.122	3.03	9.465	-0.932	0.183	-0.61	0.366	-8.643	-3.091	0.617	-0.549	-0.305	-0.183	-0.764	9.636	0.821	0.549	0.488	-0.122	2.12	9.197	-0.699	0.061	0.061	-1.404	1510069536
-8.608	-3.729	-3.537	-0.549	0.061	-0.549	1.087	-7.778	2.346	0.183	-1.465	0.061	3.303	9.203	-0.69	0.671	0.183	0.244	-8.904	-2.968	0.583	-0.488	-0.305	0	-0.644	9.469	0.79	0.122	0.61	-0.183	2.004	9.53	-0.968	0.61	0.183	-1.038	1510069536
-8.508	-4.076	-3.711	-0.366	0.183	-0.732	1.111	-7.744	2.028	0.122	-0.427	0.732	3.035	9.573	-0.257	0.916	1.099	0.061	-9.313	-3.342	0.499	-0.488	-0.427	0	-0.488	9.525	0.79	0	0.671	-0.427	2.071	10.136	-0.118	0.61	0.183	-1.038	1510069536
-8.435	-4.033	-3.228	-0.061	-0.183	-0.488	1.138	-8.006	1.67	-0.061	-0.793	0.854	3.035	9.573	-0.257	0.977	1.038	-0.183	-9.506	-3.541	0.426	-0.061	-1.038	0.061	-0.652	9.812	0.622	-0.122	0.671	-0.61	1.443	9.494	-0.425	-0.427	0.366	-0.427	1510069536
-8.916	-4.029	-3.366	0.366	-0.244	-0.427	1.33	-8.287	1.433	-0.305	-1.16	0.793	2.86	10.021	-0.047	0.916	0.427	-0.427	-9.258	-3.418	0.8	0.122	-0.916	0.183	-0.877	10.086	0.72	-0.122	0.671	-0.793	1.031	9.761	-1.22	0.244	-0.305	-0.61	1510069536
-8.794	-4.142	-3.662	0.549	-0.061	-0.61	1.629	-8.324	1.942	-0.61	-0.732	0.671	3.035	10.131	0.081	0.854	0	-0.671	-9.232	-3.461	0.933	0.122	-0.916	0.183	-1.263	10.094	0.968	-0.061	0.488	-0.854	1.031	9.761	-1.22	0.244	-0.305	-0.61	1510069536
-8.734	-4.378	-3.444	0.305	-0.732	-0.61	1.637	-8.568	1.859	-0.793	-1.038	0.549	3.302	10.427	0.309	0.671	0.061	-0.793	-9.234	-3.414	0.952	0.366	-0.61	0.366	-1.652	10.332	0.908	-0.305	0.183	-0.61	1.241	9.851	-0.52	0.061	0.122	-0.732	1510069536
-8.784	-4.339	-3.027	0.916	-0.977	-0.488	1.974	-8.847	1.761	-0.61	-0.854	0.488	3.304	10.768	0.538	0.427	0.122	-0.793	-9.259	-3.326	0.973	0.61	-0.549	0.488	-1.529	10.493	0.897	-0.488	-0.305	-0.61	1.169	9.971	-0.735	0	-0.183	-0.427	1510069537
-8.324	-4.443	-2.82	0.793	-0.366	-0.488	1.997	-8.53	1.699	-0.549	-0.305	0	3.058	10.255	0.531	0.122	-0.305	-0.732	-9.313	-2.982	1.235	0.671	-0.549	0.61	-1.031	10.318	1.102	-0.671	-0.305	-0.732	1.745	9.75	-0.41	0	-0.183	-0.427	1510069537
-8.562	-4.163	-2.353	0.671	-0.671	-0.427	1.992	-8.035	1.631	-0.549	-0.305	0	3.058	10.255	0.531	-0.122	-0.61	-0.793	-9.6	-2.217	1.414	0.854	-1.099	0.793	-0.798	10.061	1.25	-0.854	0.061	-0.671	1.172	9.94	-0.026	-0.305	0.183	-0.244	1510069537
-8.446	-3.954	-2.15	0.793	-0.549	-0.427	2.14	-8.275	1.448	-1.038	0.488	-0.061	3.162	10.183	0.535	-0.122	-0.244	-0.977	-9.18	-1.509	1.591	0.549	-1.038	1.038	-0.58	10.098	1.702	-0.793	0.305	-0.671	1.034	9.69	-0.39	-0.305	-0.183	0.061	1510069537
-8.727	-3.945	-2.245	0.671	-0.183	-0.244	2.171	-8.826	1.19	-0.854	0.916	-0.122	3.602	9.957	0.73	0.122	0.305	-1.16	-8.942	-1.286	1.864	0.305	-0.488	0.977	-0.727	9.936	2.099	-0.854	0.427	-0.488	1.41	9.696	-0.353	-0.488	-1.221	-0.183	1510069537
-9.064	-4.097	-2.07	0.366	0	0.061	1.957	-9.198	0.682	-0.854	0.916	-0.122	3.602	9.957	0.73	0.244	1.038	-0.977	-9.123	-1.041	1.938	0.305	-0.061	0.977	-1.256	9.594	2.268	-0.977	0.488	-0.183	1.775	9.787	-0.392	-0.427	-0.854	-0.122	1510069537
-9.226	-4.14	-1.849	0.549	-0.183	0.305	1.988	-9.783	0.256	-0.366	-0.244	-0.732	3.662	10.203	0.947	0.183	1.526	-0.732	-9.453	-0.872	1.951	0.305	0.122	0.916	-1.509	9.783	2.489	-0.732	0.366	0.183	1.961	9.836	-0.329	-0.244	-0.61	0	1510069537
-8.902	-3.896	-1.773	0.488	0.122	0.427	1.985	-10.34	0.165	-0.183	-0.61	-0.854	3.54	10.435	1.189	-0.061	1.343	-0.488	-9.257	-0.763	1.893	0.244	0.488	0.732	-1.549	9.976	2.748	-0.427	0.244	0.427	1.678	9.775	-0.29	-0.244	-0.61	0	1510069537
-8.979	-3.84	-1.815	0.244	-0.061	0.549	2.029	-10.075	0.273	-0.183	-0.671	-0.916	3.54	10.435	1.189	-0.244	0.793	0.061	-9.162	-0.572	1.865	0.244	0.793	0.61	-1.601	9.679	2.853	-0.305	0	0.732	1.875	9.621	-0.102	-0.488	-0.61	-0.061	1510069537
-8.963	-3.877	-1.739	0.305	-0.061	0.854	2.17	-9.534	0.477	-0.366	-0.244	-0.854	3.45	10.164	1.297	-0.427	0.366	0.671	-9.161	-0.432	1.749	0.244	1.282	0.61	-1.494	9.455	2.822	-0.305	-0.183	1.038	2.041	9.609	-0.133	-0.549	-0.549	0	1510069537
-8.87	-3.772	-1.671	0.305	0.122	0.977	2.14	-9.402	0.732	-0.366	0.305	-0.671	3.304	10.202	1.329	-0.793	0.305	1.099	-9.21	-0.419	1.451	0.244	1.343	0.488	-1.412	9.374	2.896	-0.244	-0.183	1.282	1.668	9.6	0.028	-0.549	-0.549	0	1510069537
-8.842	-3.577	-1.659	0.061	0.305	1.038	1.985	-9.326	0.682	-0.305	0	-0.671	2.968	10.202	1.243	-1.038	-0.122	1.404	-9.214	-0.267	1.132	0.244	1.831	0.366	-1.248	9.36	2.97	-0.061	-0.427	1.343	1.32	9.567	0.104	-0.671	-0.427	0	1510069537
-9.243	-3.626	-1.838	-0.061	0.061	0.977	2.017	-9.282	0.591	0	-0.061	-0.671	2.683	10.088	1.182	-1.16	-0.671	1.709	-9.476	-0.075	0.779	0.183	1.953	0.305	-0.957	9.263	2.968	0	-0.793	1.465	1.257	9.918	0.118	-0.549	-0.549	-0.061	1510069537
-9.167	-3.576	-1.76	0	0.244	0.916	1.948	-9.276	0.703	0.244	-0.244	-0.488	2.655	9.926	1.189	-1.038	-0.671	1.709	-9.795	-0.042	0.279	0.061	1.892	0.183	-0.418	9.239	3.045	0	-0.854	1.465	1.192	9.912	0.079	-0.244	-0.427	-0.244	1510069537
-8.931	-3.388	-1.851	-0.122	0.488	0.854	1.928	-9.295	0.822	0.244	-0.671	-0.183	2.614	9.9	1.119	-0.854	-0.366	1.648	-9.795	0.013	-0.122	0	1.831	0.061	0.14	9.392	3.033	-0.061	-0.916	1.343	0.88	9.866	0.303	0	0	-0.305	1510069537
-9.116	-3.401	-1.876	-0.244	0.244	0.732	2.188	-9.223	0.711	0.183	-0.488	0.122	2.655	9.78	1.156	-0.61	-0.061	1.404	-9.77	0.01	-0.422	-0.061	1.77	0.061	0.477	9.379	3.024	-0.183	-1.038	1.221	0.964	9.94	0.388	0.183	0.122	-0.305	1510069537
-9.183	-3.346	-1.963	-0.061	0.183	0.671	2.627	-9.052	0.648	0.183	-0.488	0.122	2.793	9.539	1.372	-0.366	0.366	1.099	-9.762	-0.202	-0.696	-0.061	1.526	0	0.669	9.254	2.865	-0.305	-1.099	1.16	1.139	9.817	0.295	0.061	-0.427	-0.488	1510069537
-9.105	-3.137	-2.012	-0.244	0.122	0.671	2.686	-8.831	0.846	0.549	0.854	0.427	2.99	9.367	1.57	-0.244	0.671	0.732	-9.648	-0.353	-0.914	0	1.648	-0.061	0.79	9.099	2.751	-0.244	-1.16	1.16	1.292	9.721	0.282	0.183	-0.244	-0.366	1510069537
-9.089	-3.029	-2.027	-0.244	0.183	0.61	2.614	-8.721	0.761	0.732	0.244	0.488	3.29	9.459	1.678	-0.183	-0.244	0.793	-9.745	-0.367	-1.226	0.061	1.404	-0.061	0.823	9.196	2.701	-0.244	-1.282	1.038	1.193	9.729	0.36	0.061	-0.122	-0.366	1510069537
-9.122	-3.028	-2.076	-0.244	-0.061	0.488	2.531	-8.634	0.963	1.099	-0.61	0.183	3.911	9.505	1.742	-0.244	-2.197	1.099	-9.808	-0.331	-1.492	0.122	1.282	-0.061	1.069	9.269	2.719	-0.427	-1.465	0.854	1.156	9.71	0.267	0.061	0.122	-0.305	1510069537
-9.093	-3.021	-2.054	-0.183	0	0.427	2.875	-8.504	1.111	1.099	-2.441	-0.244	4.715	9.372	1.709	-0.427	-2.38	1.526	-9.887	-0.333	-1.76	0.244	0.977	-0.061	1.513	9.228	2.567	-0.366	-1.526	0.854	0.937	9.829	0.329	-0.061	0	-0.183	1510069537
-9.124	-2.851	-2.082	-0.122	0.122	0.366	3.631	-8.418	1.303	1.099	-2.441	-0.244	5.258	9.067	1.766	-0.549	-1.526	1.465	-9.938	-0.267	-1.91	0.122	0.854	-0.061	2.165	9.115	2.533	-0.183	-1.343	0.732	0.866	9.831	0.27	0	-0.061	-0.122	1510069537
-9.207	-2.726	-2.146	-0.122	0.183	0.366	4.479	-8.233	1.165	0.977	-2.686	-0.854	5.451	8.668	1.762	-0.549	-0.61	1.099	-9.946	-0.187	-2.133	0.122	0.549	-0.061	2.628	8.97	2.463	-0.061	-0.793	0.732	0.828	9.814	0.237	-0.061	-0.183	-0.061	1510069537
-9.394	-2.674	-2.243	-0.122	0.061	0.244	4.709	-8.264	0.878	0.732	-1.404	-1.099	5.435	8.463	1.648	-0.427	0.061	0.671	-9.833	-0.238	-2.23	0	0.366	-0.061	2.973	9.025	2.418	0.183	-0.305	0.732	0.97	9.939	0.252	-0.061	-0.244	-0.122	1510069537
-9.36	-2.495	-2.187	-0.183	0.122	0.244	5.4	-8.553	0.7	0.732	-1.099	-2.014	5.539	8.729	1.469	0	-1.282	0.61	-9.958	-0.325	-2.427	0	0.061	-0.122	3.336	9.406	2.366	0.122	0.305	0.732	0.951	9.839	0.188	-0.061	-0.183	-0.061	1510069537
-9.391	-2.387	-2.177	-0.183	0.183	0.183	6.918	-8.556	0.693	0.427	-0.061	-2.869	6.604	8.798	1.41	0.427	-2.197	0.977	-9.867	-0.365	-2.451	0	0.061	-0.122	3.21	9.447	2.603	-0.122	0.732	0.793	0.951	9.839	0.188	0	-0.122	-0.061	1510069538
-9.411	-2.242	-2.222	-0.244	0.183	0.122	8.297	-8.569	1.02	-0.061	2.747	-4.395	7.679	8.647	1.444	0.549	-0.854	1.465	-9.731	-0.342	-2.268	-0.061	-0.183	-0.122	2.966	9.128	2.475	-0.061	0.916	0.793	1.193	9.865	0.172	-0.061	-0.183	-0.061	1510069538
-9.477	-2.158	-2.342	-0.366	0.061	0.122	7.842	-8.457	1.36	-0.793	3.601	-6.042	7.915	8.285	1.389	0.549	0.122	1.953	-9.788	-0.292	-2.229	-0.183	-0.305	-0.061	3.015	8.784	2.437	0.183	1.221	0.854	1.183	9.855	0.157	0	-0.122	0	1510069538
-9.466	-2.244	-2.406	-0.366	0.061	0.122	9.745	-7.616	1.483	-2.136	3.845	-7.263	7.945	7.954	1.121	0.488	-1.038	2.625	-9.709	-0.565	-2.178	-0.122	-0.183	-0.122	3.055	8.659	2.417	0.549	1.465	0.854	1.102	9.899	0.148	-0.061	0.061	-0.061	1510069538
-9.402	-2.238	-2.406	-0.305	0	0.122	9.745	-7.616	1.483	-2.136	3.845	-7.263	8.114	7.783	0.703	0.732	-2.441	3.357	-9.751	-0.543	-2.227	-0.122	-0.183	-0.122	2.94	8.611	2.299	0.732	1.587	0.916	1.102	9.899	0.148	0	0.122	-0.061	1510069538
-9.287	-2.226	-2.442	-0.244	0.061	0	8.684	-7.494	1.125	-1.282	6.958	-6.897	8.806	7.858	0.209	1.038	-3.296	4.15	-9.771	-0.495	-2.285	-0.183	-0.183	-0.122	2.963	8.833	2.393	0.793	1.465	0.977	0.782	9.911	0.022	0.122	0.061	-0.061	1510069538
-9.338	-2.328	-2.428	-0.061	0.122	0.061	8.096	-7.549	1.605	-0.061	6.104	-7.141	9.277	7.93	-0.297	1.404	-3.601	4.7	-9.672	-0.678	-2.242	-0.061	-0.244	-0.122	3.217	9.103	2.507	0.671	1.587	0.916	0.976	9.849	0.049	0	-0.061	-0.183	1510069538
-9.295	-2.255	-2.389	0.122	0.122	0.061	7.327	-7.285	2.108	-0.061	6.104	-7.141	9.58	7.852	-0.919	1.831	-2.625	4.7	-9.752	-0.702	-2.262	-0.061	-0.244	-0.122	3.456	9.215	2.606	0.427	1.587	1.099	0.976	9.849	0.049	0.061	-0.122	-0.122	1510069538
-9.286	-2.15	-2.389	0.122	0.305	0	6.693	-6.994	2.815	0.183	5.798	-6.592	9.525	7.715	-1.309	2.441	-2.319	4.761	-9.79	-0.711	-2.229	0.061	-0.488	-0.122	3.413	9.173	2.653	0	1.709	1.038	1.068	9.799	0.072	0.061	-0.061	-0.061	1510069538
-9.452	-2.098	-2.521	0.122	0.183	-0.061	5.523	-6.109	3.224	0.549	4.883	-5.92	9.513	7.279	-2.091	2.747	-1.953	4.944	-9.665	-0.785	-2.071	0.061	-0.488	-0.122	3.133	9.202	2.707	-0.305	1.526	1.099	1.068	9.799	0.072	0.061	-0.183	-0.061	1510069538
-9.441	-2.134	-2.585	0.061	0.061	-0.061	4.894	-5.221	4.343	0.549	4.883	-5.92	9.249	6.595	-2.437	3.052	-2.136	4.456	-9.684	-0.664	-2.018	0.244	-0.244	-0.122	3.082	8.906	2.734	-0.427	1.282	1.099	0.889	9.877	0.066	0	-0.122	-0.061	1510069538
-9.375	-2.168	-2.567	0.122	0.061	0	4.43	-3.827	4.643	0.549	5.371	-3.967	8.961	5.873	-2.467	3.235	-2.625	4.211	-9.722	-0.618	-1.925	0.244	-0.244	-0.122	3.116	8.815	2.726	-0.427	1.16	0.916	1.156	9.838	0.055	0.061	-0.183	-0.183	1510069538
-9.31	-2.094	-2.598	0.122	0.061	0	4.082	-2.899	5.075	0.549	5.371	-3.967	8.352	4.963	-2.905	2.991	-4.883	4.089	-9.804	-0.604	-1.906	0.183	-0.305	-0.122	3.366	8.783	2.933	-0.305	0.916	0.671	1.156	9.838	0.055	0.061	-0.061	-0.061	1510069538
-9.308	-1.997	-2.594	0.061	0.122	0	4.041	-2.348	5.975	0.366	4.089	-2.991	9.438	4.232	-3.347	2.686	-5.432	3.662	-9.709	-0.617	-1.788	0.061	-0.427	-0.061	3.4	8.636	3.12	-0.183	0.916	0.427	0.885	9.806	-0.065	0	-0.122	0	1510069538
-9.355	-2.018	-2.698	-0.061	0.061	0	3.862	-1.736	6.162	0.916	2.808	-1.16	9.918	3.408	-4.043	2.991	-2.93	3.174	-9.543	-0.683	-1.669	0.061	-0.366	0	3.128	8.757	3.092	-0.183	0.488	0.305	0.994	9.813	-0.077	0	-0.183	0	1510069538
-9.392	-2.05	-2.659	0	0.061	0	4.089	-1.59	7.153	1.099	2.869	-0.916	9.04	2.664	-4.863	2.808	-2.93	2.441	-9.636	-0.703	-1.617	0.122	-0.183	0	3.357	8.637	3.211	-0.427	0.366	0.488	0.994	9.813	-0.077	0	-0.122	-0.061	1510069538
-9.373	-2.044	-2.627	-0.061	0.122	0.061	4.188	-1.078	7.325	1.16	2.808	-0.427	8.847	2.058	-5.12	2.686	-2.38	2.014	-9.774	-0.664	-1.627	0	-0.305	0	3.557	8.597	3.31	-0.427	0.305	0.427	1.03	9.839	-0.039	0	0	-0.061	1510069538
-9.356	-2.037	-2.644	-0.061	0.061	0.061	3.761	-0.559	8.077	1.16	2.808	-0.427	8.519	1.555	-4.992	2.502	-0.183	1.343	-9.737	-0.617	-1.568	-0.061	-0.305	0	3.548	8.65	3.347	-0.366	0.183	0.183	0.994	9.831	-0.02	0.061	-0.061	-0.061	1510069538
-9.356	-2.028	-2.687	-0.183	0.061	0	3.933	-0.093	8.808	1.648	4.089	0.549	7.214	0.859	-4.874	1.892	-0.549	0.549	-9.688	-0.653	-1.491	-0.061	-0.305	0	3.836	8.454	3.4	-0.549	0.244	0.183	0.994	9.831	-0.02	0	-0.061	-0.061	1510069538
-9.369	-2.042	-2.734	-0.183	-0.122	0	3.774	0.228	8.995	1.465	1.953	-0.183	8.101	0.392	-4.695	1.587	-0.183	0.366	-9.765	-0.703	-1.479	-0.061	-0.244	0	3.737	8.102	3.49	-0.305	0.549	0.061	1.028	9.849	-0.075	0.061	0	-0.061	1510069538
-9.247	-2.027	-2.682	-0.122	-0.061	0	3.425	0.36	8.981	1.709	1.404	-0.244	8.708	0.105	-4.785	1.404	0.854	0.61	-9.795	-0.672	-1.489	-0.061	-0.366	0	3.092	8.108	3.333	-0.061	0.183	-0.244	0.932	9.807	-0.065	0	0.061	-0.061	1510069538
-9.209	-2.038	-2.664	-0.061	0	-0.122	2.945	0.654	9.227	1.709	1.404	-0.244	8.396	-0.233	-5.332	1.099	0.305	0.488	-9.646	-0.674	-1.458	-0.061	-0.244	0	3.226	8.354	3.397	0	-0.244	-0.183	0.982	9.826	-0.105	0	0	0	1510069538
-9.314	-2.085	-2.681	0	-0.061	-0.122	2.183	0.739	9.043	1.343	-0.488	0.549	8.575	-0.246	-5.351	1.038	0.977	0.305	-9.655	-0.654	-1.424	-0.061	-0.122	0	3.577	8.356	3.707	-0.122	-0.061	-0.244	0.959	9.871	-0.165	-0.061	0	0	1510069538
-9.283	-2.043	-2.692	0	-0.122	-0.122	2.01	0.701	8.922	1.16	-0.732	1.282	8.492	-0.37	-5.387	1.038	0.793	0.122	-9.715	-0.627	-1.365	-0.061	-0.183	-0.061	3.363	8.459	3.742	-0.305	-0.061	-0.305	0.944	9.81	-0.103	0	0	0	1510069538
-9.373	-2.078	-2.701	-0.061	-0.183	-0.122	2.684	1.01	8.76	0.854	-0.732	1.404	8.455	-0.63	-5.313	0.854	0.732	-0.122	-9.624	-0.638	-1.279	-0.061	-0.061	-0.061	3.247	8.373	3.536	-0.305	-0.183	-0.305	1.012	9.831	-0.067	0	-0.061	-0.061	1510069538
-9.392	-2.079	-2.663	-0.061	-0.122	-0.122	3.281	1.139	8.659	0.854	-0.732	1.404	8.783	-0.943	-5.156	0.732	1.404	-0.061	-9.691	-0.678	-1.302	-0.061	-0.122	-0.061	3.128	8.361	3.601	-0.122	-0.305	-0.366	1.09	9.849	-0.086	0	0	0	1510069539
-9.276	-2.088	-2.589	0	-0.122	-0.122	4.473	1.369	8.622	0.427	-1.404	0.671	9	-1.227	-4.727	0.366	0.793	0.061	-9.708	-0.712	-1.347	-0.061	-0.122	-0.061	3.347	8.276	3.482	0.122	-0.183	-0.305	1.02	9.824	-0.065	0	0	0	1510069539
-9.272	-2.104	-2.61	0.122	-0.244	-0.183	5.042	1.548	8.289	0.183	-1.465	0.488	9.381	-1.633	-4.42	0.244	1.343	0.183	-9.622	-0.701	-1.324	-0.061	-0.061	-0.061	3.58	8.326	3.447	0.183	-0.122	-0.122	1.02	9.824	-0.065	0	0	0	1510069539
-9.259	-2.207	-2.529	0.183	-0.122	-0.122	5.544	1.445	8.716	0.183	-1.465	0.488	9.044	-1.418	-4.29	0	0.061	0	-9.607	-0.598	-1.247	0	-0.122	-0.061	3.972	8.375	3.726	0.183	0.305	0.122	0.89	9.838	-0.165	-0.061	-0.122	-0.061	1510069539
-9.403	-2.153	-2.613	0.183	-0.122	-0.061	4.555	1.562	8.582	-0.061	0.061	-0.122	9.421	-1.398	-4.303	-0.183	0.671	-0.183	-9.634	-0.602	-1.238	-0.061	0.061	-0.061	3.741	8.498	3.63	-0.122	0.61	0.183	0.995	9.822	-0.083	0	-0.122	-0.061	1510069539
-9.451	-2.114	-2.614	0	-0.122	-0.061	4.579	1.609	8.311	-0.488	0.305	-0.549	9.304	-1.822	-4.78	-0.366	0.488	-0.183	-9.682	-0.708	-1.236	-0.122	0.061	-0.061	3.677	8.358	3.47	0.061	0.793	0.427	0.995	9.822	-0.083	0	-0.061	0	1510069539
-9.432	-2.06	-2.623	-0.061	-0.061	-0.061	5.107	1.613	7.96	-0.488	0.305	-0.549	9.264	-1.561	-4.723	-0.427	-0.366	-0.122	-9.737	-0.694	-1.371	-0.061	0.122	-0.061	3.542	8.311	3.552	0.366	0.793	0.549	1.055	9.836	-0.084	0	-0.122	0	1510069539
-9.344	-2.133	-2.555	-0.061	-0.061	-0.061	5.107	1.613	7.96	-0.854	1.099	-1.343	9.35	-0.922	-4.493	-0.732	-0.366	-0.122	-9.802	-0.63	-1.436	-0.061	0.183	-0.061	3.272	8.533	3.722	0.366	0.549	0.305	1.024	9.818	-0.122	0	0	-0.061	1510069539
-9.307	-2.165	-2.505	-0.061	-0.061	-0.061	3.317	1.213	9.204	-0.732	0.122	-1.343	9.311	-0.423	-5.469	-0.488	-0.916	-0.183	-9.741	-0.611	-1.476	-0.061	0.061	-0.061	3.43	8.472	3.844	0.366	0.427	0.183	1.024	9.818	-0.122	0	0.061	-0.061	1510069539
-9.365	-2.115	-2.577	-0.122	-0.061	-0.122	1.652	0.605	9.633	-0.61	2.136	-1.343	9.825	-0.016	-6.153	0.244	-0.427	-0.244	-9.772	-0.718	-1.513	-0.061	0.122	-0.061	3.017	8.585	4	0.061	-0.061	-0.061	0.951	9.836	-0.127	0	0.061	-0.061	1510069539
-9.345	-2.155	-2.574	-0.122	-0.122	-0.122	1.596	0.359	9.961	-0.305	0.549	-0.61	9.875	-0.287	-5.513	0.427	0.488	-0.122	-9.727	-0.709	-1.549	-0.061	0.122	-0.061	2.859	8.668	3.73	-0.244	-0.305	-0.244	1.02	9.818	-0.112	0	-0.061	-0.061	1510069539
-9.39	-2.198	-2.555	-0.122	0	-0.061	2.891	0.994	9.379	0.732	0.732	0.488	9.235	-0.611	-5.45	0.488	-0.427	-0.366	-9.735	-0.762	-1.54	0	0.122	-0.061	3.268	8.619	3.619	-0.244	-0.793	-0.244	1.02	9.818	-0.112	0	0	-0.061	1510069539
-9.362	-2.251	-2.54	-0.061	0	-0.061	3.135	1.158	8.949	1.038	0.549	0.671	9.613	-0.768	-5.259	0.854	0.183	-0.427	-9.747	-0.721	-1.562	0	0.061	-0.122	3.436	8.408	3.813	-0.305	-0.671	-0.366	0.924	9.862	-0.109	0	0.122	-0.061	1510069539
-9.275	-2.218	-2.515	-0.122	0.061	-0.061	2.789	1.147	9.091	1.038	0.549	0.671	10.015	-0.943	-4.755	0.977	1.16	-0.122	-9.674	-0.672	-1.54	0	0.061	-0.122	3.137	8.421	3.588	-0.366	-0.854	-0.427	0.916	9.813	-0.151	0	0.061	-0.061	1510069539
-9.348	-2.248	-2.529	0	0	-0.061	2.789	1.147	9.091	1.404	0.305	0.854	9.715	-0.86	-4.619	0.732	1.16	0.061	-9.671	-0.796	-1.559	-0.061	0.122	-0.061	3.152	8.483	3.522	-0.305	-1.038	-0.366	0.916	9.813	-0.151	0	-0.061	-0.061	1510069539
-9.338	-2.212	-2.535	0	0	0	2.454	1.334	9.193	1.16	-0.854	1.526	9.883	-0.973	-4.649	0.671	1.709	0	-9.71	-0.762	-1.598	-0.061	0.183	-0.122	3.345	8.653	3.685	-0.427	-1.221	-0.427	1.011	9.813	-0.112	-0.061	0	0	1510069539
-9.357	-2.188	-2.586	0.061	0	0.061	2.725	1.36	8.969	1.404	-0.916	1.526	10.049	-1.25	-4.299	0.61	1.648	0.122	-9.68	-0.768	-1.626	-0.061	0.183	-0.122	3.551	8.612	3.509	-0.305	-1.038	-0.488	1.052	9.844	-0.151	-0.061	-0.061	0	1510069539
-9.369	-2.147	-2.646	-0.061	0	0	2.725	1.36	8.969	1.404	-0.916	1.526	10.033	-1.541	-3.968	0.366	1.465	0.244	-9.673	-0.839	-1.622	-0.061	0.122	-0.061	3.56	8.507	3.384	-0.183	-0.977	-0.427	1.052	9.844	-0.151	-0.122	-0.061	0	1510069539
-9.388	-2.165	-2.67	0	-0.122	0.061	3.405	1.89	9.128	1.221	-1.526	1.404	9.991	-1.56	-3.627	0.183	1.343	0.366	-9.666	-0.804	-1.681	-0.061	0.183	-0.061	3.652	8.466	3.425	-0.183	-1.038	-0.305	1.059	9.818	-0.169	-0.061	0	0	1510069539
-9.312	-2.157	-2.611	-0.122	-0.122	0.061	4.432	2.293	9.033	0.916	-1.16	1.038	10.229	-1.961	-3.505	0.122	0.977	0.427	-9.671	-0.774	-1.725	-0.122	0.183	0	3.85	8.528	3.298	-0.122	-0.793	-0.122	0.952	9.814	-0.121	-0.061	0.122	0.061	1510069539
-9.354	-2.172	-2.595	-0.061	-0.122	0	4.311	2.535	8.623	0.916	-1.038	0.488	10.246	-2.155	-3.226	0	1.099	0.488	-9.719	-0.77	-1.799	-0.122	0.183	0	4.033	8.39	3.285	0	-0.427	0	0.952	9.814	-0.121	-0.061	0	0.061	1510069539
-9.362	-2.207	-2.608	-0.061	-0.061	0	4.772	2.69	7.863	0.61	-1.282	0.122	9.711	-2.211	-3.031	-0.122	0.793	0.427	-9.719	-0.839	-1.806	-0.122	0.122	0	4.103	8.367	3.241	0	-0.183	0.183	0.874	9.866	-0.1	-0.061	0.122	0.061	1510069539
-9.366	-2.201	-2.583	-0.061	-0.183	0	4.789	2.756	7.973	0.061	-0.854	0	9.223	-2.247	-3.144	-0.366	-0.244	0.183	-9.737	-0.679	-1.821	-0.122	0.061	0	4.222	8.396	3.302	0.061	0.244	0.244	0.977	9.847	-0.092	-0.061	0	0	1510069539
-9.397	-2.123	-2.555	-0.122	-0.183	0	4.789	2.756	7.973	0.061	-0.854	0	9.505	-2.176	-2.97	-0.488	-0.671	-0.122	-9.746	-0.654	-1.863	-0.305	0	0	4.138	8.495	3.273	0.122	0.549	0.244	1.034	9.844	-0.048	-0.061	0.061	0	1510069539
-9.372	-2.114	-2.482	-0.183	-0.183	-0.061	4.968	2.881	7.721	-0.427	0.061	-0.305	9.872	-2.017	-3.259	-0.488	-0.183	-0.244	-9.716	-0.758	-1.89	-0.305	0	0	3.877	8.375	3.319	0.183	0.671	0.305	1.014	9.854	-0.039	-0.122	0.061	0.061	1510069539
-9.33	-2.128	-2.501	-0.183	-0.122	-0.061	4.418	2.723	8.317	-0.427	0.061	-0.305	10.119	-2.019	-3.681	-0.366	-0.427	-0.244	-9.695	-0.719	-1.885	-0.244	-0.061	0	3.919	8.337	3.274	0.305	0.854	0.305	0.973	9.847	-0.074	-0.061	0.061	0	1510069540
-9.365	-2.168	-2.513	-0.122	-0.122	-0.061	4.706	2.552	8.239	-0.854	0.916	-0.732	10.29	-1.602	-3.214	0	-0.488	-0.305	-9.711	-0.699	-1.91	-0.244	-0.061	0.061	3.779	8.476	3.454	0.244	0.854	0.305	0.973	9.847	-0.074	-0.061	0	0	1510069540
-9.366	-2.14	-2.475	-0.061	-0.122	-0.061	2.864	1.613	9.995	-1.282	0.916	-1.343	10.202	-0.828	-2.76	-0.244	0.488	-0.488	-9.716	-0.731	-1.922	-0.244	-0.061	0.061	3.37	8.685	3.572	0.122	0.61	0.244	1.04	9.841	-0.078	-0.061	0.061	0.061	1510069540
-9.355	-2.127	-2.408	-0.061	-0.061	-0.061	2.21	1.475	10.261	-0.305	-1.16	-0.732	9.762	-0.937	-3.816	-0.305	-0.366	-0.549	-9.659	-0.684	-1.922	-0.244	-0.122	0.061	3.292	8.5	3.569	-0.061	0.427	0.122	0.995	9.843	-0.026	-0.122	0.061	0.061	1510069540
-9.385	-2.065	-2.439	-0.122	-0.061	-0.061	3.664	1.958	8.418	0	1.404	-0.244	10.167	-1.375	-4.46	0.488	-0.366	-0.61	-9.655	-0.573	-1.91	-0.183	-0.061	0	3.438	8.315	3.472	0.061	0.366	0.061	0.995	9.843	-0.026	-0.122	0	0	1510069540
-9.44	-2.084	-2.464	-0.122	-0.183	-0.061	3.881	2.171	8.092	0	1.404	-0.244	10.048	-1.174	-4.292	0.854	1.404	-0.732	-9.686	-0.729	-1.9	-0.244	0	0	3.287	8.299	3.517	0.183	0.122	-0.061	1.221	9.833	-0.006	-0.061	0	0	1510069540
-9.354	-2.126	-2.408	-0.122	-0.122	-0.122	3.271	1.846	8.998	0.488	-0.61	0.366	10.197	-0.796	-3.015	0.427	1.526	-0.366	-9.7	-0.744	-1.921	-0.122	0	0	3.272	8.429	3.545	0.122	0.122	-0.183	1.12	9.833	0.005	-0.061	0.061	0	1510069540
-9.363	-2.172	-2.381	-0.061	-0.061	-0.122	3.82	2.165	8.69	0.549	0	0.671	10.316	-0.737	-2.742	0.305	0.366	-0.305	-9.679	-0.653	-1.926	0	0	0	3.387	8.587	3.54	0.061	-0.244	-0.183	1.12	9.833	0.005	-0.122	0.061	0	1510069540
-9.391	-2.162	-2.402	0	-0.061	-0.122	3.658	2.237	8.83	0.549	0	0.671	10.465	-0.726	-2.848	0.305	0.488	-0.427	-9.679	-0.653	-1.926	0	0	0	3.592	8.672	3.714	-0.183	-0.244	-0.183	1.136	9.854	0.022	-0.122	-0.061	0	1510069540
-9.388	-2.164	-2.375	0	-0.061	-0.061	3.643	2.22	8.745	0.488	-0.488	0.671	10.561	-0.91	-2.75	0.244	0.854	-0.427	-9.679	-0.653	-1.926	0	0	0	3.509	8.545	3.543	-0.244	-0.244	-0.244	1.176	9.806	0.044	-0.061	0	0	1510069540
-9.394	-2.186	-2.303	0	-0.061	-0.061	3.643	2.22	8.745	0.671	-0.488	0.549	10.393	-1.077	-2.783	0.122	0.366	-0.305	-9.631	-0.7	-1.877	0	0	0	3.328	8.374	3.414	-0.122	-0.305	-0.244	1.176	9.806	0.044	-0.122	0	0	1510069540
-9.461	-2.213	-2.316	0.061	-0.122	-0.061	3.737	2.355	8.788	0.732	-0.671	0.549	10.366	-1.047	-2.664	0.061	0	-0.183	-9.642	-0.67	-1.89	0	0	0	3.266	8.369	3.394	0	-0.427	-0.305	1.213	9.863	0.128	-0.122	-0.061	0	1510069540
-9.411	-2.182	-2.341	0	-0.122	-0.061	4.006	2.474	8.604	0.793	-1.16	0.488	10.294	-1.065	-2.632	-0.061	-0.244	-0.061	-9.605	-0.668	-1.897	0	0	0	3.356	8.457	3.406	0.061	-0.488	-0.305	1.092	9.828	0.106	-0.183	0	0	1510069540
-9.429	-2.233	-2.336	0.061	-0.122	0	4.642	2.637	7.91	0.305	-1.038	0.061	10.446	-0.988	-2.562	-0.244	-0.427	-0.122	-9.623	-0.663	-1.922	0	0.061	0	3.558	8.652	3.498	0	-0.427	-0.244	1.092	9.828	0.106	-0.122	-0.122	0	1510069540
-9.392	-2.224	-2.309	0.122	-0.061	0	4.642	2.637	7.91	0.305	-1.038	0.061	10.594	-0.907	-2.629	-0.366	-0.122	-0.366	-9.627	-0.664	-1.927	0	0.061	0	3.565	8.707	3.502	-0.122	-0.366	-0.244	1.182	9.825	0.098	-0.122	-0.122	0	1510069540
-9.379	-2.216	-2.312	0.122	-0.061	0.061	4.395	2.723	8.1	0.122	-1.831	0.122	10.842	-0.993	-2.712	-0.549	0.732	-0.732	-9.652	-0.682	-1.926	0	0.061	0	3.573	8.686	3.424	-0.244	-0.366	-0.122	1.211	9.828	0.138	-0.122	-0.122	0.061	1510069540
-9.408	-2.251	-2.291	0.183	-0.122	0	5.023	2.663	7.974	-0.061	-2.441	0.427	10.416	-1.133	-2.494	-0.366	0.61	-0.366	-9.655	-0.669	-1.916	0.061	0.061	0.061	3.731	8.525	3.358	-0.183	-0.122	-0.061	1.211	9.828	0.138	-0.122	-0.122	0.061	1510069540
-9.408	-2.178	-2.277	0.122	-0.061	0	5.231	2.781	8.071	-0.061	-0.549	0.549	10.764	-1.032	-2.6	-0.244	0.305	-0.183	-9.655	-0.669	-1.916	0.122	0	0.061	3.576	8.464	3.358	-0.061	-0.061	-0.061	1.206	9.822	0.17	-0.122	-0.183	0.061	1510069540
-9.424	-2.164	-2.283	0.122	-0.122	0	5.825	2.814	7.22	-0.549	-0.977	-0.061	10.794	-1.001	-2.586	-0.305	1.038	-0.305	-9.666	-0.587	-1.937	0.061	0	0.061	3.548	8.57	3.334	-0.061	-0.122	0.061	1.221	9.847	0.191	-0.061	-0.183	0.061	1510069540
-9.424	-2.198	-2.269	0.122	-0.061	0	6.297	2.634	7.784	-0.549	-0.977	-0.061	10.436	-0.983	-2.467	-0.183	1.038	-0.366	-9.707	-0.595	-1.989	0.122	-0.061	0.061	3.795	8.519	3.423	-0.061	0.183	0.061	1.221	9.847	0.191	-0.122	-0.183	0.061	1510069540
-9.41	-2.163	-2.277	0.122	-0.061	0	6.297	2.634	7.784	-0.488	-0.366	-0.549	10.622	-0.657	-2.083	-0.061	0.549	-0.244	-9.682	-0.483	-1.973	0.122	-0.061	0.061	3.567	8.564	3.439	-0.061	0.122	0	1.168	9.836	0.179	-0.183	-0.122	0.061	1510069540
-9.377	-2.15	-2.241	0.061	-0.061	-0.061	5.984	2.706	7.818	-0.488	0.122	-0.732	10.933	-0.45	-1.907	-0.244	0.549	-0.122	-9.684	-0.53	-1.985	0.061	-0.061	0.061	3.295	8.547	3.492	-0.061	0	0	1.209	9.813	0.185	-0.122	-0.122	0.061	1510069540
-9.381	-2.177	-2.223	0.122	-0.061	-0.061	5.254	2.241	8.391	-0.061	0.305	0.244	10.782	-0.562	-2.065	-0.122	0.916	-0.122	-9.68	-0.551	-1.981	0.061	-0.061	0	3.423	8.562	3.421	-0.122	-0.122	0.061	1.209	9.813	0.185	-0.061	-0.183	0	1510069540
-9.414	-2.194	-2.238	0.122	-0.061	-0.061	5.119	2.222	8.106	-0.061	0.305	0.244	10.314	-0.658	-2.176	0.122	0.244	-0.122	-9.685	-0.516	-1.994	0.061	-0.061	0	3.637	8.431	3.527	-0.122	0.061	0	1.254	9.828	0.208	-0.122	-0.061	0	1510069540
-9.453	-2.169	-2.229	0.122	-0.061	-0.061	5.278	2.07	7.842	-0.122	0.305	0.305	10.575	-0.507	-1.753	0.061	0.488	-0.122	-9.674	-0.534	-1.98	0.061	-0.061	0.061	3.472	8.411	3.455	-0.061	0.061	-0.061	1.34	9.812	0.27	-0.183	-0.122	0.061	1510069540
-9.47	-2.133	-2.231	0.061	-0.122	-0.061	5.599	1.983	7.647	-0.183	-0.427	0	10.453	-0.379	-1.519	-0.061	0	-0.122	-9.677	-0.534	-1.983	0.061	-0.061	0	3.212	8.472	3.424	-0.061	-0.122	-0.122	1.34	9.812	0.27	-0.061	-0.183	0.061	1510069541
-9.447	-2.121	-2.206	0.061	-0.122	-0.061	5.802	2.23	7.814	-0.183	0	-0.061	10.566	-0.488	-1.719	-0.122	-0.366	0	-9.656	-0.499	-1.962	0.061	-0.122	0	3.375	8.528	3.439	0	-0.183	-0.183	1.3	9.804	0.232	-0.183	-0.183	0.061	1510069541
-9.446	-2.138	-2.198	0.061	-0.122	-0.061	5.569	2.326	7.437	-0.183	0	-0.061	10.758	-0.48	-1.729	-0.244	-0.366	0.061	-9.658	-0.486	-1.926	0	-0.061	0	3.423	8.527	3.491	0	-0.183	-0.244	1.342	9.831	0.2	-0.061	-0.122	0.061	1510069541
-9.433	-2.15	-2.171	0	-0.061	-0.061	5.569	2.326	7.437	-0.183	-0.732	-0.061	10.829	-0.536	-1.881	-0.183	-0.122	0	-9.643	-0.524	-1.938	0	-0.061	0.061	3.43	8.597	3.472	-0.061	-0.244	-0.183	1.342	9.831	0.2	-0.122	-0.061	0	1510069541
-9.42	-2.199	-2.16	0	-0.061	-0.061	5.672	2.257	7.48	-0.183	-0.732	-0.061	10.733	-0.597	-1.871	-0.183	-0.061	-0.061	-9.643	-0.524	-1.938	0	-0.061	0	3.521	8.589	3.475	-0.061	-0.183	-0.122	1.367	9.813	0.252	-0.122	0	0	1510069541
-9.454	-2.266	-2.159	0.061	-0.061	-0.061	5.587	2.218	7.712	0	-0.549	-0.061	10.603	-0.697	-1.808	-0.183	0	-0.122	-9.674	-0.511	-1.937	0	-0.061	0	3.554	8.581	3.423	-0.061	-0.061	-0.122	1.396	9.824	0.297	-0.061	-0.061	0	1510069541
-9.469	-2.242	-2.139	0.061	-0.122	-0.061	5.692	2.192	7.669	-0.061	-0.427	-0.244	10.69	-0.75	-1.893	-0.122	-0.122	-0.122	-9.683	-0.511	-1.922	0	-0.061	0.061	3.631	8.533	3.435	-0.061	0.061	-0.061	1.396	9.824	0.297	-0.061	-0.061	0.061	1510069541
-9.46	-2.196	-2.111	0.061	-0.061	-0.061	5.907	2.183	7.64	-0.061	-0.427	-0.244	10.926	-0.62	-1.896	-0.061	0.122	-0.122	-9.683	-0.511	-1.922	0	-0.122	0.061	3.47	8.564	3.441	-0.061	0.061	-0.061	1.351	9.845	0.311	-0.122	-0.122	0.061	1510069541
-9.458	-2.212	-2.141	0	-0.122	-0.061	5.579	2.277	7.729	-0.183	0.244	-0.244	10.83	-0.553	-1.818	-0.061	0.183	-0.122	-9.664	-0.502	-1.916	0	-0.061	0.061	3.328	8.626	3.444	-0.122	0	0	1.353	9.836	0.311	-0.122	-0.122	0	1510069541
-9.432	-2.261	-2.113	0.061	-0.061	-0.061	5.579	2.277	7.729	-0.183	-0.427	0	10.671	-0.487	-1.869	0	-0.122	-0.122	-9.714	-0.494	-1.94	0.061	-0.061	0.061	3.372	8.638	3.476	-0.122	0	-0.061	1.353	9.836	0.311	-0.061	-0.122	0	1510069541
-9.435	-2.266	-2.098	0.061	-0.122	-0.061	5.9	2.186	7.802	-0.122	-0.183	0.183	10.625	-0.55	-1.805	0	-0.061	-0.183	-9.71	-0.49	-1.924	0	-0.061	0.061	3.394	8.561	3.485	-0.122	0	-0.061	1.401	9.838	0.347	-0.061	-0.061	0	1510069541
-9.412	-2.271	-2.076	0.061	-0.061	-0.061	5.687	2.079	7.723	-0.122	-0.183	0.183	10.74	-0.507	-1.829	0	0	-0.122	-9.698	-0.439	-1.876	0.061	-0.061	0.061	3.382	8.514	3.502	-0.122	0	-0.122	1.446	9.807	0.407	-0.122	-0.122	0	1510069541
-9.438	-2.239	-2.091	0.061	-0.122	-0.061	5.882	2.206	7.412	0.061	-0.671	-0.122	10.789	-0.419	-1.664	-0.122	0.122	-0.061	-9.698	-0.439	-1.876	0.061	-0.122	0.061	3.298	8.525	3.485	-0.061	0	-0.061	1.446	9.807	0.407	-0.061	-0.183	0.061	1510069541
-9.411	-2.262	-2.07	0.061	-0.122	0	5.882	2.206	7.412	0	0.427	-0.061	10.618	-0.427	-1.689	-0.122	0	-0.061	-9.659	-0.427	-1.835	0.061	-0.061	0.061	3.257	8.534	3.516	-0.061	-0.061	-0.061	1.427	9.814	0.346	-0.061	-0.122	0.061	1510069541
-9.424	-2.287	-2.05	0.061	-0.122	0	5.969	2.133	7.6	0.122	-0.427	0	10.586	-0.487	-1.944	0	-0.061	-0.122	-9.671	-0.404	-1.809	0.061	-0.061	0.061	3.344	8.551	3.56	-0.061	0	-0.061	1.4	9.799	0.349	-0.183	-0.122	0.061	1510069541
-9.388	-2.287	-2.032	0	-0.061	0	6.18	2.25	7.446	0.305	-0.427	-0.061	10.733	-0.434	-1.806	0	0.122	-0.122	-9.697	-0.337	-1.838	0.061	-0.122	0.061	3.408	8.595	3.571	-0.122	0.061	-0.122	1.4	9.799	0.349	-0.122	-0.122	0.061	1510069541
-9.466	-2.31	-2.048	0.061	-0.122	0	5.989	2.238	7.331	0.122	-0.244	-0.122	10.861	-0.42	-1.699	0	0	-0.122	-9.703	-0.407	-1.822	0.061	-0.122	0.122	3.351	8.556	3.578	-0.122	0.061	-0.061	1.486	9.849	0.438	-0.122	-0.061	0.061	1510069541
-9.47	-2.29	-2.037	0.061	-0.061	0	6.285	2.277	7.366	0	-0.305	-0.366	10.828	-0.345	-1.689	0	0.244	-0.122	-9.679	-0.372	-1.796	0.061	-0.122	0.061	3.241	8.552	3.619	-0.122	0	-0.061	1.414	9.826	0.41	-0.122	-0.183	0.061	1510069541
-9.421	-2.266	-2.015	0	-0.061	0	6.051	2.328	7.35	-0.183	0.061	-0.427	10.622	-0.23	-1.567	-0.122	0.244	-0.183	-9.679	-0.372	-1.796	0.122	-0.061	0.061	3.207	8.641	3.602	-0.183	-0.061	-0.061	1.414	9.826	0.41	-0.122	-0.183	0.122	1510069541
-9.445	-2.28	-2.015	0.061	-0.061	0	6.051	2.328	7.35	-0.366	0.366	-0.122	10.6	-0.288	-1.653	-0.183	-0.122	-0.244	-9.69	-0.331	-1.822	0.061	-0.061	0.061	3.196	8.55	3.614	-0.122	-0.061	-0.122	1.438	9.793	0.41	-0.061	-0.244	0.122	1510069541
-9.373	-2.303	-2.006	0.061	-0.061	-0.061	5.801	2.14	7.464	-0.488	-0.427	0.244	10.641	-0.407	-1.725	-0.122	-0.122	-0.183	-9.719	-0.335	-1.82	0.061	-0.061	0.061	3.235	8.532	3.594	-0.061	-0.061	-0.122	1.477	9.784	0.42	-0.183	-0.061	0.061	1510069541
-9.386	-2.355	-1.971	0.122	-0.061	-0.061	6.235	2.085	7.376	-0.122	0	-0.061	10.929	-0.329	-1.713	-0.122	-0.061	-0.122	-9.719	-0.335	-1.82	0.061	-0.122	0.061	3.328	8.537	3.619	-0.122	-0.061	-0.122	1.477	9.784	0.42	-0.061	-0.061	0.061	1510069541
-9.421	-2.309	-1.962	0.122	-0.122	-0.061	5.861	2.122	7.456	-0.122	0	-0.061	10.779	-0.281	-1.668	-0.061	-0.061	-0.122	-9.746	-0.339	-1.775	0.061	-0.183	0.061	3.329	8.546	3.612	-0.183	-0.061	-0.122	1.555	9.81	0.475	0.061	-0.183	0.122	1510069541
-9.417	-2.285	-1.948	0.061	-0.122	-0.061	6.063	2.17	7.465	0.061	-0.671	-0.061	10.609	-0.373	-1.755	0	-0.122	-0.183	-9.761	-0.288	-1.782	0.122	-0.183	0.061	3.37	8.565	3.602	-0.183	0	-0.122	1.622	9.768	0.44	-0.122	-0.244	0.183	1510069541
-9.544	-2.272	-1.949	0.122	-0.061	-0.122	6.021	2.217	7.302	-0.183	-0.305	-0.183	10.635	-0.228	-1.65	-0.061	-0.244	-0.305	-9.775	-0.312	-1.755	0.061	-0.244	0.122	3.23	8.575	3.663	-0.122	0	-0.244	1.622	9.768	0.44	-0.183	-0.244	0.183	1510069542
-9.448	-2.277	-1.913	0.061	-0.122	-0.183	6.094	2.211	7.269	-0.244	-0.183	-0.366	10.794	-0.161	-1.658	-0.122	-0.122	-0.305	-9.762	-0.288	-1.712	0.122	-0.305	0.061	3.185	8.576	3.722	-0.183	0.061	-0.244	1.622	9.768	0.44	-0.183	-0.244	0.183	1510069542
-9.479	-2.371	-1.873	0.061	-0.122	-0.183	6.382	2.165	7.19	-0.366	0.061	-0.183	10.781	-0.019	-1.491	-0.244	-0.061	-0.305	-9.762	-0.288	-1.712	0.122	-0.305	0.061	3.098	8.606	3.723	-0.183	0	-0.305	1.622	9.768	0.44	-0.183	-0.244	0.183	1510069542
-9.457	-2.346	-1.869	0.122	-0.061	-0.122	5.966	2.202	7.198	-0.366	0.305	0.122	10.663	-0.157	-1.69	-0.305	-0.244	-0.305	-9.77	-0.24	-1.654	0.122	-0.305	0.122	3.133	8.585	3.705	-0.183	-0.061	-0.305	1.622	9.768	0.44	-0.183	-0.244	0.183	1510069542
-9.455	-2.333	-1.81	0.122	-0.122	-0.183	5.987	2.054	7.29	-0.366	-0.244	0.305	10.746	-0.182	-1.861	-0.183	-0.122	-0.305	-9.772	-0.205	-1.568	0.122	-0.366	0.122	3.179	8.542	3.766	-0.183	0.061	-0.305	1.622	9.768	0.44	-0.183	-0.244	0.183	1510069542
-9.514	-2.359	-1.814	0.122	-0.061	-0.183	6.438	1.983	7.27	-0.183	-0.671	0.061	10.859	-0.078	-1.684	-0.183	-0.061	-0.244	-9.685	-0.194	-1.494	0.122	-0.305	0.122	3.054	8.587	3.783	-0.122	0.061	-0.305	1.622	9.768	0.44	-0.183	-0.244	0.183	1510069542
-9.532	-2.373	-1.815	0.061	-0.183	-0.122	6.438	1.983	7.27	-0.244	-0.61	-0.122	10.951	0.072	-1.68	-0.244	-0.061	-0.244	-9.714	-0.12	-1.428	0.183	-0.305	0.122	2.901	8.665	3.836	-0.183	-0.061	-0.244	1.715	9.767	0.443	-0.061	-0.244	0.244	1510069542
-9.494	-2.419	-1.743	0.061	-0.122	-0.122	6.175	1.944	7.185	-0.244	-0.61	-0.122	10.861	0.017	-1.925	-0.122	-0.061	-0.244	-9.702	-0.105	-1.396	0.122	-0.244	0.122	2.948	8.642	3.851	-0.183	-0.061	-0.183	1.893	9.744	0.435	0	-0.061	0.122	1510069542
-9.411	-2.439	-1.686	0.122	-0.061	-0.122	6.19	1.998	7.308	0	-0.61	-0.061	10.671	-0.023	-1.93	-0.122	-0.122	-0.305	-9.702	-0.105	-1.396	0.183	-0.244	0.183	3.025	8.691	3.874	-0.183	0.061	-0.183	1.901	9.728	0.4	0	-0.061	0.122	1510069542
