# Supplementary material for: A deep learning approach for lower back-pain risk prediction during manual lifting
Source: PLoS One. 2021 Feb 19;16(2):e0247162. doi: 10.1371/journal.pone.0247162 (PMC7894914; doi:10.1371/journal.pone.0247162)
Supplement: S1 Data — (ZIP) [file pone.0247162.s001.zip › source-used/Subject_01_P1_Zone04_T2.csv]

Side_A_x	Side_A_y	Side_A_z	Side_G_x	Side_G_y	Side_G_z	LtWt_A_x	LtWt_A_y	LtWt_A_z	LtWt_G_x	LtWt_G_y	LtWt_G_z	RtWt_A_x	RtWt_A_y	RtWt_A_z	RtWt_G_x	RtWt_G_y	RtWt_G_z	Back_A_x	Back_A_y	Back_A_z	Back_G_x	Back_G_y	Back_G_z	UArm_A_x	UArm_A_y	UArm_A_z	UArm_G_x	UArm_G_y	UArm_G_z	Thig_A_x	Thig_A_y	Thig_A_z	Thig_G_x	Thig_G_y	Thig_G_z	Time_stp
-9.178	-2.729	-2.006	0.244	-0.183	-0.427	6.497	-10.578	1.684	-1.404	-3.357	1.038	5.211	9.406	2.541	0.366	-1.953	-1.282	-9.765	-0.12	-0.339	-0.244	-0.732	0.061	1.511	8.818	3.222	-0.305	-0.916	-1.282	0.794	9.831	0.138	0.183	-0.427	-0.061	1510067991
-9.087	-2.942	-1.975	0.061	-0.061	-0.488	4.987	-7.869	1.174	-0.549	-3.601	0.916	5.778	9.179	2.585	0.244	-0.305	-1.099	-9.768	-0.303	-0.242	-0.061	-0.916	0	1.119	8.811	3.285	0.122	0.244	-0.793	1.12	9.836	0.105	0.244	-0.061	0.061	1510067991
-9.074	-3.219	-2.03	-0.122	-0.244	-0.549	5.857	-7.68	1.312	0.244	-2.93	2.258	5.319	9.367	2.201	0.244	0.793	-0.366	-9.972	-0.282	-0.248	0.061	-1.16	0	0.799	8.926	3.346	0.305	1.099	-0.366	1.098	9.807	0.138	0.122	0.122	0.061	1510067991
-8.924	-3.545	-1.988	0	-0.244	-0.732	7.547	-7.879	1.73	-0.183	-2.502	2.075	5.319	9.367	2.201	0.244	0.732	0.793	-10.17	-0.158	-0.34	-0.122	-1.526	0.061	0.816	9.012	3.303	0.244	1.465	-0.305	0.885	9.808	0.163	0.183	0.366	0.122	1510067991
-8.83	-3.719	-1.968	0	-0.244	-0.977	7.013	-8.136	1.609	-0.549	0.427	0.671	4.679	9.422	1.843	0.366	0.244	1.831	-10.073	-0.118	-0.255	-0.244	-2.014	0	0.994	9.013	3.217	0.122	1.709	-0.366	0.477	9.875	0.313	0.122	0.366	0.183	1510067991
-8.86	-3.821	-1.904	-0.061	-0.366	-1.16	7.013	-8.136	1.609	-0.671	1.709	-1.282	3.845	9.372	1.308	0.427	0.061	2.502	-10.085	-0.097	-0.071	-0.366	-2.075	0.061	0.897	9.063	2.972	0.122	2.014	-0.549	0.036	9.92	0.443	0.183	0	0.183	1510067991
-8.884	-3.658	-1.876	0	-0.366	-1.343	7.013	-8.136	1.609	-0.671	1.709	-1.282	3.845	9.372	1.308	0.61	-0.305	2.502	-9.935	-0.151	0.206	-0.488	-2.502	0.061	0.557	9.018	2.986	-0.061	2.38	-0.671	0.213	9.902	0.391	0.305	-0.061	0.183	1510067991
-8.82	-3.569	-1.845	-0.244	-0.366	-1.526	7.013	-8.136	1.609	-0.671	1.709	-1.282	3.547	9.241	1.031	0.671	-0.061	2.258	-9.525	-0.185	0.656	-0.427	-2.502	0	-0.005	8.917	2.985	0.061	2.686	-0.732	0.496	9.952	0.161	0.183	0.122	0.183	1510067991
-8.924	-3.816	-1.712	-0.183	-0.488	-1.587	7.013	-8.136	1.609	-0.671	1.709	-1.282	3.271	9.272	0.666	0.916	0.366	1.892	-9.368	-0.286	1.103	-0.488	-2.441	0.061	-0.745	8.946	2.92	0.427	2.991	-0.671	0.581	9.814	-0.017	0.244	0.183	0	1510067991
-8.937	-3.947	-1.677	-0.122	-0.488	-1.526	7.013	-8.136	1.609	-0.671	1.709	-1.282	3.271	9.272	0.666	0.854	0.305	1.587	-9.229	-0.383	1.522	-0.366	-2.38	0.061	-1.427	8.976	3.017	0.305	2.93	-0.61	0.932	9.784	-0.135	0.427	0.488	-0.061	1510067991
-8.906	-4.341	-1.605	-0.122	-0.366	-1.343	7.013	-8.136	1.609	-0.671	1.709	-1.282	3.273	9.374	0.465	1.099	0.366	1.221	-9.152	-0.502	2.023	-0.305	-2.258	0	-1.427	8.976	3.017	0.488	2.869	-0.61	0.998	9.854	-0.134	0.305	0.427	-0.122	1510067991
-8.947	-4.473	-1.61	-0.061	-0.366	-1.16	7.013	-8.136	1.609	-0.671	1.709	-1.282	3.432	9.518	0.452	1.343	0.671	0.854	-9.083	-0.56	2.397	-0.122	-2.136	0	-1.65	9.136	3.054	0.732	2.686	-0.427	1.054	9.819	-0.118	0.427	0.244	-0.183	1510067991
-8.792	-4.608	-1.458	0.183	-0.122	-0.977	6.041	-8.215	1.36	-0.671	1.709	-1.282	3.528	9.762	0.434	1.587	1.16	0.427	-9.013	-0.433	2.792	-0.061	-1.77	0	-2.006	9.799	2.751	0.488	2.625	-0.244	1.197	9.801	-0.415	0.244	0.244	-0.061	1510067991
-8.745	-4.53	-1.525	0.122	-0.061	-0.977	6.041	-8.215	1.36	-0.732	1.526	-2.502	3.787	10.203	0.676	1.465	1.587	0.061	-9.058	-0.377	3.09	0	-1.709	0.061	-2.006	9.799	2.751	0.061	2.38	-0.366	1.349	9.829	-0.441	0.305	0.427	-0.122	1510067992
-8.695	-4.649	-1.503	0.122	0	-0.916	3.155	-8.289	-0.183	-0.732	1.526	-2.502	3.272	10.521	0.437	0.977	1.343	-0.183	-8.977	-0.439	3.344	0	-1.526	0.061	-3.139	9.853	2.663	0.366	1.892	-0.549	0.967	9.855	-0.397	0.122	-0.183	-0.244	1510067992
-8.618	-4.856	-1.531	0.122	0.061	-0.793	2.675	-8.113	-0.071	-1.587	2.563	-0.916	3.272	10.521	0.437	0.732	0.244	-0.427	-8.853	-0.351	3.62	0.122	-1.282	0.061	-2.881	9.942	2.634	0.671	1.16	-0.549	1.135	9.793	-0.537	0.183	-0.366	-0.244	1510067992
-8.593	-5.015	-1.448	0.244	0.061	-0.671	2.456	-8.241	0.035	-1.709	1.404	0.732	3.408	10.552	0.45	0.732	0	-0.549	-8.792	-0.304	3.839	0.122	-1.038	0	-2.881	9.942	2.634	0.244	0.549	-0.549	1.45	9.8	-0.579	0.305	-0.122	-0.122	1510067992
-8.585	-5.14	-1.497	0.244	0.061	-0.549	2.662	-8.524	0.123	-1.709	0.61	1.465	3.31	10.429	0.379	0.671	0.183	-0.732	-8.784	-0.287	4.028	0.183	-0.977	0	-2.792	9.831	2.667	0	0.427	-0.671	1.375	9.822	-0.636	0.244	0	-0.122	1510067992
-8.536	-5.298	-1.444	0.183	0.061	-0.427	2.902	-9.013	0.175	-1.709	0.61	1.465	3.31	10.429	0.379	0.549	0.183	-0.916	-8.736	-0.223	4.181	0.244	-0.793	-0.061	-2.919	9.782	2.58	-0.061	0.366	-0.732	1.09	9.841	-0.701	0.122	-0.427	-0.122	1510067992
-8.4	-5.258	-1.375	0.305	0.183	-0.305	3.275	-9.262	0.412	-1.465	0.061	1.892	3.278	10.417	0.427	0.305	0.183	-1.16	-8.68	-0.106	4.319	0.244	-0.671	-0.061	-2.919	9.782	2.58	-0.122	0.061	-0.732	1.15	9.86	-0.639	0.061	-0.305	-0.061	1510067992
-8.496	-5.247	-1.378	0.183	0.122	-0.244	3.614	-9.38	0.559	-1.526	-0.244	2.197	3.2	10.346	0.367	0.061	-0.244	-1.404	-8.538	-0.008	4.497	0.183	-0.427	-0.122	-3.043	9.633	2.528	-0.061	-0.244	-0.671	1.188	9.842	-0.63	0	-0.122	-0.061	1510067992
-8.575	-5.288	-1.383	0.122	0.061	0	3.61	-9.485	0.456	-1.587	0.183	2.441	3.28	10.269	0.246	-0.061	-0.61	-1.587	-8.469	0.077	4.719	0.122	-0.244	-0.122	-3.043	9.633	2.528	0	-0.366	-0.549	0.892	9.83	-0.561	-0.122	-0.305	-0.244	1510067992
-8.595	-5.296	-1.369	0.061	0	0.244	3.552	-9.787	0.273	-1.282	0.122	2.686	3.499	10.409	0.208	-0.244	-0.549	-1.709	-8.419	0.032	4.871	0.122	0.061	-0.183	-3.043	9.633	2.528	0	-0.366	-0.549	1.211	9.861	-0.583	-0.122	-0.488	-0.061	1510067992
-8.613	-5.198	-1.343	0.061	0.061	0.366	3.614	-10.061	0.264	-0.916	-0.061	2.441	3.671	10.66	0.233	-0.366	-0.366	-1.709	-8.375	-0.065	4.951	0.061	0.427	-0.244	-3.491	9.972	2.625	0	-0.366	-0.549	1.878	9.865	-0.69	-0.122	-0.183	0.122	1510067992
-8.588	-5.16	-1.4	-0.122	0	0.549	3.614	-10.061	0.264	-0.916	-0.061	2.441	3.741	10.823	0.209	-0.488	-0.366	-1.465	-8.287	-0.02	4.947	0.061	0.793	-0.244	-3.667	9.948	2.572	-0.061	-0.671	0.061	1.688	9.867	-0.592	-0.244	-0.122	0.183	1510067992
-8.539	-5.164	-1.346	-0.183	0.061	0.732	3.88	-10.111	0.233	-0.732	0	2.136	3.832	10.848	0.197	-0.61	-0.488	-0.977	-8.317	0.007	4.808	0	1.16	-0.183	-3.667	9.948	2.572	-0.122	-1.038	0.305	1.29	9.8	-0.585	-0.244	-0.061	0.183	1510067992
-8.575	-5.107	-1.346	-0.122	0.061	0.977	3.734	-9.904	0.112	-0.427	0	1.526	3.883	10.797	0.207	-0.671	-0.61	-0.427	-8.307	-0.106	4.602	-0.061	1.526	-0.183	-3.207	9.845	2.707	-0.183	-1.404	0.549	1.22	9.772	-0.506	-0.305	-0.122	0.061	1510067992
-8.565	-5.006	-1.414	-0.122	0.122	1.16	3.388	-9.545	0.112	0.122	-0.183	0.732	3.929	10.572	0.252	-0.671	-0.488	0.122	-8.326	-0.221	4.349	-0.061	1.831	-0.183	-2.899	9.656	2.692	-0.244	-1.526	0.732	1.425	9.763	-0.358	-0.427	0	0.061	1510067992
-8.574	-4.841	-1.487	-0.183	0.122	1.282	3.291	-9.25	0.1	0.549	-0.916	0.061	3.898	10.306	0.342	-0.671	-0.244	0.488	-8.459	-0.266	3.974	-0.061	2.075	-0.183	-2.899	9.656	2.692	-0.366	-1.526	0.916	1.311	9.793	-0.414	-0.61	-0.122	0.122	1510067992
-8.598	-4.681	-1.531	-0.305	0.122	1.282	3.206	-9.033	0.075	0.977	-1.221	-0.427	3.792	10.161	0.367	-0.793	0.122	0.854	-8.632	-0.293	3.509	-0.061	2.319	-0.183	-2.594	9.464	2.706	-0.305	-1.465	1.221	1.183	9.768	-0.312	-0.61	0.122	0.122	1510067992
-8.641	-4.672	-1.621	-0.366	0.122	1.282	3.085	-8.988	0.05	1.282	-1.343	-0.793	3.615	10.052	0.423	-0.793	0.122	1.038	-8.728	-0.298	3.121	0	2.502	-0.183	-1.943	9.327	2.863	-0.244	-1.465	1.343	1.126	9.78	-0.142	-0.671	0.305	0.061	1510067992
-8.66	-4.595	-1.69	-0.427	0.305	1.343	3.107	-9.001	0.062	1.465	-1.526	-0.977	3.528	9.964	0.55	-0.793	0.061	1.221	-8.989	-0.29	2.726	0	2.625	-0.305	-1.943	9.327	2.863	-0.122	-1.587	1.526	0.906	9.817	-0.033	-0.61	0.488	-0.061	1510067992
-8.741	-4.487	-1.782	-0.549	0.244	1.343	3.247	-8.853	0.274	1.526	-1.526	-1.038	3.543	9.902	0.658	-0.854	0.122	1.282	-9.216	-0.177	2.293	-0.122	2.808	-0.244	-1.7	9.246	2.884	-0.122	-1.587	1.648	0.536	9.897	-0.055	-0.61	0.427	-0.061	1510067992
-8.751	-4.404	-1.836	-0.549	0.366	1.343	3.254	-8.711	0.382	1.587	-1.038	-0.977	3.429	9.863	0.697	-0.977	-0.061	1.343	-9.368	-0.291	1.845	-0.061	2.747	-0.183	-0.98	9.192	2.957	0	-1.648	1.648	0.239	9.908	0.245	-0.366	0.305	-0.183	1510067992
-8.687	-4.35	-1.933	-0.488	0.244	1.282	3.133	-8.591	0.433	1.587	-0.366	-1.099	3.38	9.747	0.77	-0.977	-0.244	1.404	-9.372	-0.407	1.388	-0.183	2.686	-0.122	-0.98	9.192	2.957	0.122	-1.709	1.587	0.103	9.965	0.282	-0.427	0.244	-0.305	1510067992
-8.604	-4.256	-1.977	-0.366	0.305	1.16	3.022	-8.419	0.461	1.709	-0.366	-1.282	3.476	9.564	0.891	-0.854	-0.183	1.404	-9.433	-0.629	0.946	-0.244	2.747	-0.122	-0.118	9.012	2.83	0.183	-1.648	1.526	0.135	9.918	0.395	-0.305	0.183	-0.366	1510067992
-8.677	-4.108	-2.114	-0.244	0.183	0.977	2.89	-8.209	0.433	1.709	-0.366	-1.587	3.567	9.362	1.029	-0.732	0.122	1.282	-9.713	-0.688	0.423	-0.122	2.441	-0.122	0.324	9.051	2.82	-0.061	-1.404	1.526	0.266	9.902	0.446	-0.366	0.244	-0.305	1510067992
-8.789	-4.012	-2.159	-0.122	0.061	0.732	2.723	-8.075	0.451	1.587	-0.305	-1.709	3.506	9.288	1.061	-0.671	0.366	1.099	-9.961	-0.697	-0.049	0	1.892	-0.061	0.324	9.051	2.82	-0.244	-1.221	1.404	0.213	9.938	0.537	-0.122	0.122	-0.244	1510067992
-8.798	-3.905	-2.245	-0.061	0.061	0.671	2.649	-7.941	0.498	1.343	-0.305	-1.587	3.445	9.244	1.078	-0.61	0.427	0.732	-10.001	-0.666	-0.327	0.122	1.587	0	0.994	9.361	2.816	-0.244	-1.099	1.16	0.039	9.963	0.623	-0.244	0.122	-0.183	1510067993
-8.744	-3.618	-2.211	0	0.183	0.549	2.649	-7.941	0.498	1.038	-0.427	-1.099	3.447	9.311	1.18	-0.549	0.244	0.305	-10.019	-0.67	-0.599	0.183	1.16	-0.061	1.024	9.373	2.821	-0.244	-0.854	0.977	-0.128	9.912	0.536	-0.061	-0.061	-0.244	1510067993
-8.86	-3.286	-2.291	-0.122	0.122	0.427	2.736	-7.866	0.664	0.732	-0.366	-0.366	3.647	9.276	1.284	-0.549	0.366	-0.122	-9.939	-0.569	-0.712	0.183	1.038	-0.061	1.024	9.373	2.821	-0.183	-0.732	0.793	-0.067	9.83	0.483	0	-0.061	-0.183	1510067993
-8.8	-3.243	-2.257	-0.244	0.183	0.244	3.147	-7.614	1.079	0.366	-0.549	0.671	3.811	9.134	1.386	-0.427	0.305	-0.366	-9.851	-0.501	-0.864	0.061	0.793	-0.061	1.126	9.032	2.925	-0.183	-0.732	0.61	-0.228	9.781	0.388	0	-0.061	-0.305	1510067993
-9.019	-3.369	-2.341	-0.122	0.122	0.122	3.552	-7.75	1.278	0.366	-0.549	0.671	3.937	9.018	1.469	-0.366	0.244	-0.366	-9.916	-0.568	-0.952	0.061	0.732	0	1.272	9.043	2.929	-0.244	-0.671	0.427	-0.337	9.701	0.262	0.305	0.183	-0.427	1510067993
-9.132	-3.438	-2.336	0.061	0	0	3.552	-7.75	1.278	0.183	-0.183	0.488	4.058	9.082	1.592	-0.305	0.122	-0.427	-10.326	-0.542	-1.159	0	0.488	0.061	1.272	9.043	2.929	-0.244	-0.61	0.305	0.085	9.957	0.376	0.305	0.122	-0.427	1510067993
-9.202	-3.31	-2.327	0.244	0.061	0.122	3.608	-8.589	1.306	-0.122	0.488	-0.183	4.046	9.38	1.578	-0.305	-0.183	-0.549	-10.301	-0.511	-1.256	0	0.061	0.061	1.625	9.684	3.033	-0.305	-0.549	0.061	0.721	10.033	0.718	0.122	0.122	-0.244	1510067993
-9.217	-3.045	-2.375	0.122	0.122	0.122	3.302	-8.778	1.333	-0.122	0.488	-0.183	4.095	9.589	1.579	-0.305	-0.549	-0.732	-10.066	-0.536	-1.188	0	-0.061	0	1.562	9.518	3.035	-0.122	-0.61	-0.183	0.483	10.086	0.49	-0.305	-0.305	0.061	1510067993
-9.277	-2.827	-2.451	0	0	0.061	3.222	-8.504	1.397	-0.061	0.061	-0.244	4.366	9.438	1.686	-0.122	-0.427	-0.732	-9.762	-0.572	-1.043	0	-0.061	0	1.562	9.518	3.035	-0.061	-0.488	-0.244	0.396	9.916	0.276	-0.061	-0.488	0.122	1510067993
-9.138	-2.952	-2.355	0	-0.122	0.061	3.222	-8.504	1.397	-0.061	-0.366	-0.061	4.601	9.207	1.82	0.061	0.122	-0.61	-9.765	-0.54	-1.079	0	0.122	0	1.27	9.056	2.942	-0.244	-0.366	-0.122	0.353	9.912	0.252	-0.061	0.122	0	1510067993
-9.094	-2.877	-2.291	0.061	-0.061	0	3.528	-8.044	1.547	-0.122	-0.366	0.061	4.526	9.179	1.846	0.061	0.305	-0.488	-9.866	-0.484	-1.225	-0.061	-0.061	0	1.439	9.147	2.961	-0.305	-0.244	-0.122	0.377	9.836	0.297	0	0	0.061	1510067993
-9.188	-2.903	-2.302	0	-0.122	-0.122	3.511	-8.124	1.523	-0.244	-0.244	0	4.282	9.21	1.779	0.061	-0.122	-0.366	-9.879	-0.443	-1.276	-0.122	-0.183	0	1.439	9.147	2.961	-0.183	-0.305	-0.244	0.334	9.879	0.359	-0.122	-0.244	0.061	1510067993
-9.235	-2.801	-2.303	-0.122	0	-0.183	3.511	-8.124	1.523	-0.244	-0.244	0	4.344	9.283	1.833	0.122	-0.427	-0.366	-9.892	-0.449	-1.267	-0.183	-0.244	0	1.641	9.29	2.996	0	-0.244	-0.305	0.51	9.854	0.373	0	-0.122	0.122	1510067993
-9.287	-2.86	-2.314	-0.122	-0.061	-0.244	3.588	-8.312	1.531	-0.305	-0.061	0.122	4.575	9.338	1.939	0.183	0.061	-0.427	-9.843	-0.439	-1.229	-0.183	-0.244	0	1.695	9.344	2.967	0.061	0	-0.305	0.236	9.935	0.31	-0.061	-0.061	0.061	1510067993
-9.271	-2.882	-2.286	-0.183	-0.183	-0.244	3.588	-8.312	1.531	-0.366	0.122	0.244	4.607	9.47	1.991	0.305	0.305	-0.305	-9.868	-0.427	-1.2	-0.244	-0.244	0	1.641	9.415	3.028	0	0.183	-0.183	0.319	9.933	0.392	0	-0.061	0	1510067993
-9.27	-2.852	-2.177	-0.122	-0.183	-0.244	3.462	-8.355	1.532	-0.305	0	0.183	4.613	9.579	2.067	0.366	0.488	-0.183	-9.804	-0.469	-1.097	-0.305	-0.305	0.061	1.543	9.465	3.062	-0.061	0.305	-0.122	0.543	9.927	0.298	0	-0.061	0	1510067993
-9.21	-2.832	-2.18	-0.244	-0.183	-0.244	3.447	-8.397	1.479	-0.183	-0.427	0.183	4.494	9.548	2.095	0.366	0.549	0.061	-9.698	-0.453	-1.014	-0.305	-0.244	0.061	1.463	9.385	3.059	-0.122	0.366	-0.122	0.603	9.933	0.309	-0.122	0.183	0	1510067993
-9.262	-2.92	-2.178	-0.183	-0.244	-0.183	3.561	-8.386	1.327	-0.122	-0.427	0.061	4.317	9.497	2.049	0.244	0.488	0.183	-9.649	-0.45	-0.898	-0.305	-0.183	0.061	1.273	9.288	3.052	-0.122	0.488	-0.061	0.585	9.851	0.294	0	0	-0.061	1510067993
-9.312	-3.005	-2.177	-0.122	-0.244	-0.061	3.561	-8.386	1.327	-0.122	-0.427	0.061	4.162	9.488	1.992	0.183	0.427	0.244	-9.658	-0.489	-0.855	-0.305	-0.061	0.061	1.126	9.244	3.036	-0.061	0.488	0.061	0.699	9.866	0.352	0.061	0.122	0	1510067993
-9.313	-2.939	-2.152	0	-0.244	0.061	3.583	-8.396	1.266	-0.122	-0.366	0	4.109	9.555	1.954	0.061	0.366	0.244	-9.671	-0.52	-0.828	-0.305	0.061	0.061	0.934	9.366	3.112	0.061	0.549	0.122	0.866	9.883	0.254	-0.061	0.061	0.061	1510067993
-9.245	-2.96	-2.094	-0.183	-0.244	0	3.549	-8.508	1.207	-0.061	-0.488	0	4.037	9.656	1.899	0	0.366	0.244	-9.705	-0.451	-0.903	-0.244	0.122	0.061	0.934	9.366	3.112	0.061	0.488	0.183	0.745	9.897	0.276	-0.183	0.183	0.122	1510067993
-9.222	-3.004	-2.053	-0.122	-0.122	0	3.549	-8.508	1.207	-0.061	-0.488	0	3.97	9.725	1.829	-0.061	0.244	0.305	-9.763	-0.389	-0.933	-0.244	0.122	0.122	0.989	9.4	3.219	0.061	0.427	0.183	0.548	9.861	0.312	0	0.061	0.061	1510067993
-9.188	-3.036	-2.055	-0.122	-0.244	0	3.626	-8.454	1.23	0	-0.488	0	3.878	9.653	1.737	-0.061	0.122	0.366	-9.801	-0.33	-0.97	-0.183	0	0.122	1.128	9.414	3.286	0	0.305	0.183	0.512	9.928	0.427	-0.061	0.183	0.061	1510067993
-9.19	-2.976	-2.053	-0.061	-0.061	0	3.626	-8.454	1.23	0	-0.488	0	3.864	9.629	1.733	0.061	0.244	0.366	-9.774	-0.268	-0.909	-0.183	0	0.061	1.128	9.414	3.286	0	0.244	0.122	0.512	9.928	0.427	-0.061	0.183	0.061	1510067993
-9.233	-2.984	-2.088	-0.122	-0.122	0	3.699	-8.333	1.279	0	-0.488	-0.061	3.823	9.544	1.741	0.122	0.427	0.244	-9.747	-0.256	-0.888	-0.183	0	0.061	1.032	9.269	3.255	-0.061	0.305	0.122	0.512	9.928	0.427	-0.061	0.183	0.061	1510067993
-9.244	-2.985	-2.037	-0.122	-0.122	0	3.731	-8.455	1.251	0	-0.244	0.122	3.785	9.487	1.793	0.122	0.488	0.122	-9.743	-0.297	-0.903	-0.183	0.122	0.061	0.928	9.221	3.244	-0.122	0.305	0.122	0.512	9.928	0.427	-0.061	0.183	0.061	1510067994
-9.203	-3.009	-2.036	-0.183	-0.122	0	3.858	-8.502	1.202	0.061	-0.427	0.122	3.732	9.503	1.835	0	0.366	0.061	-9.738	-0.294	-0.955	-0.122	0.183	0	0.928	9.221	3.244	0	0.183	0.183	0.512	9.928	0.427	-0.061	0.183	0.061	1510067994
-9.228	-3.088	-2.003	-0.061	-0.122	0	3.955	-8.518	1.189	0.061	-0.305	0	3.716	9.56	1.82	-0.061	0.122	0	-9.78	-0.242	-1.012	-0.061	0.183	0	0.955	9.283	3.326	0.061	0.122	0.122	0.512	9.928	0.427	-0.061	0.183	0.061	1510067994
-9.227	-3.046	-1.964	0	-0.061	0.061	3.902	-8.494	1.19	0	-0.305	-0.122	3.762	9.568	1.797	-0.122	-0.183	0.061	-9.81	-0.242	-1.017	0	0.061	0	1.101	9.3	3.319	0.061	-0.061	0.061	0.512	9.928	0.427	-0.061	0.183	0.061	1510067994
-9.222	-3.031	-1.986	0	-0.061	0.061	3.829	-8.405	1.244	0.061	-0.183	-0.244	3.869	9.538	1.799	-0.061	-0.122	0	-9.807	-0.206	-1.034	0	0.061	0	1.101	9.3	3.319	0	-0.122	0	0.512	9.928	0.427	-0.061	0.183	0.061	1510067994
-9.237	-3.051	-1.998	0.061	0	0.061	3.856	-8.358	1.23	0	-0.183	-0.183	3.941	9.54	1.849	-0.061	0	-0.061	-9.794	-0.22	-1.042	0	0.061	-0.061	1.17	9.32	3.302	-0.061	-0.061	0	0.493	9.88	0.321	-0.061	-0.061	0	1510067994
-9.251	-3.074	-1.985	0.122	-0.061	0.061	3.749	-8.368	1.218	0	0.061	-0.061	3.969	9.538	1.883	0	0.061	-0.061	-9.784	-0.252	-1.046	0.061	0.061	-0.061	1.062	9.3	3.259	-0.061	-0.061	0	0.555	9.896	0.355	-0.061	-0.122	0	1510067994
-9.204	-3.06	-1.938	0.183	0	0.061	3.754	-8.393	1.148	0	0.122	-0.122	3.976	9.546	1.92	-0.061	0	-0.061	-9.768	-0.312	-1.059	0.122	0.061	-0.061	1.062	9.3	3.259	-0.061	-0.122	0	0.586	9.898	0.413	-0.122	-0.061	0.061	1510067994
-9.227	-3.068	-1.928	0.183	0	0.061	3.754	-8.393	1.148	0	0.061	-0.122	3.974	9.546	1.924	-0.183	-0.244	-0.061	-9.771	-0.317	-1.08	0.183	0	-0.061	1.049	9.301	3.228	0	-0.183	0	0.556	9.883	0.402	-0.061	-0.183	0.061	1510067994
-9.319	-3.051	-1.942	0.244	-0.061	0.061	3.903	-8.296	1.158	-0.061	0	-0.183	4.04	9.515	1.92	-0.244	-0.427	-0.061	-9.786	-0.288	-1.06	0.244	0	0	1.145	9.311	3.211	0.061	-0.244	0	0.567	9.877	0.415	-0.061	-0.244	0.061	1510067994
-9.283	-3.034	-1.896	0.244	0	0.061	3.903	-8.296	1.158	-0.061	0.183	-0.183	4.126	9.506	1.901	-0.244	-0.427	-0.061	-9.771	-0.306	-1.068	0.244	0.061	0	1.145	9.311	3.211	0.061	-0.244	0	0.599	9.917	0.458	-0.061	-0.244	0.061	1510067994
-9.264	-3.009	-1.84	0.305	0	0.061	3.851	-8.342	1.081	-0.183	0.305	-0.122	4.183	9.546	1.921	-0.244	-0.305	-0.061	-9.738	-0.303	-1.083	0.305	0	0	1.178	9.375	3.211	0.061	-0.244	0	0.512	9.912	0.412	-0.061	-0.305	0	1510067994
-9.29	-2.972	-1.87	0.366	0.061	0.122	3.851	-8.342	1.081	-0.183	0.427	-0.061	4.148	9.551	1.928	-0.244	-0.366	0	-9.74	-0.318	-1.077	0.366	0.061	0	1.178	9.375	3.211	0	-0.244	0	0.611	9.869	0.45	0	-0.305	0	1510067994
-9.241	-2.927	-1.872	0.366	0.061	0.122	3.766	-8.391	1.086	-0.244	0.488	-0.122	4.162	9.487	1.944	-0.244	-0.366	0.061	-9.729	-0.313	-1.111	0.366	0.122	0	1.14	9.294	3.207	0	-0.305	0	0.676	9.896	0.445	0	-0.366	0	1510067994
-9.357	-2.835	-1.875	0.427	0	0.183	3.766	-8.391	1.086	-0.305	0.488	-0.183	4.121	9.465	1.993	-0.305	-0.366	0.122	-9.682	-0.262	-1.105	0.366	0.122	0	1.087	9.257	3.181	0	-0.366	0.061	0.883	9.811	0.335	-0.061	-0.427	0	1510067994
-9.329	-2.768	-1.833	0.366	0.122	0.183	3.752	-8.325	1.024	-0.488	0.549	-0.122	4.022	9.424	1.958	-0.305	-0.488	0.122	-9.738	-0.184	-1.171	0.427	0.244	-0.061	1.095	9.225	3.21	0	-0.488	0	0.947	9.914	0.431	-0.061	-0.244	0.122	1510067994
-9.366	-2.742	-1.891	0.366	0.061	0.183	3.445	-8.533	1.041	-0.427	0.793	-0.061	3.962	9.445	1.945	-0.366	-0.671	0.061	-9.784	-0.16	-1.27	0.488	0.244	-0.061	1.187	9.275	3.17	0.061	-0.549	0	0.805	9.869	0.324	-0.061	-0.366	0.061	1510067994
-9.299	-2.735	-1.904	0.244	0.183	0.122	3.445	-8.533	1.041	-0.244	0.61	0.061	4.006	9.487	1.973	-0.305	-0.732	0	-9.772	-0.103	-1.314	0.488	0.244	-0.061	1.388	9.384	3.159	0.061	-0.671	-0.061	0.707	9.911	0.304	-0.122	-0.244	0.061	1510067994
-9.326	-2.714	-1.906	0.183	0.061	0.122	3.466	-8.48	1.145	-0.122	0.366	0.183	4.121	9.441	2.058	-0.183	-0.549	-0.122	-9.757	-0.15	-1.321	0.305	0.244	-0.061	1.682	9.305	3.013	0.061	-0.671	-0.061	0.693	9.86	0.394	0	-0.366	-0.061	1510067994
-9.321	-2.677	-1.875	0.183	0.061	0.061	3.45	-8.372	1.205	0	0.366	0.244	4.163	9.313	2.168	-0.183	-0.305	-0.244	-9.811	-0.203	-1.361	0.305	0.244	-0.061	1.682	9.305	3.013	-0.061	-0.549	-0.061	0.9	9.855	0.378	0	-0.183	0	1510067994
-9.378	-2.696	-1.914	0.122	0.061	0.061	3.646	-8.364	1.207	0.122	0	0.061	4.157	9.306	2.156	-0.183	-0.366	-0.366	-9.828	-0.159	-1.408	0.183	0.061	-0.061	1.702	9.284	2.93	-0.061	-0.488	-0.122	0.968	9.869	0.414	-0.122	-0.122	0	1510067994
-9.381	-2.713	-1.924	0	0	0.061	3.646	-8.364	1.207	0	0	0.061	4.229	9.331	2.146	-0.183	-0.488	-0.427	-9.819	-0.175	-1.408	0.061	0	-0.061	1.768	9.336	2.951	0	-0.427	-0.183	0.941	9.873	0.467	0	-0.122	0	1510067994
-9.374	-2.729	-1.937	-0.061	0	0	3.707	-8.386	1.139	-0.061	0.183	0.061	4.366	9.326	2.15	-0.122	-0.305	-0.488	-9.813	-0.226	-1.43	0.061	0	-0.061	1.822	9.347	2.952	-0.061	-0.305	-0.183	0.749	9.903	0.444	0	-0.122	0	1510067994
-9.369	-2.741	-1.939	-0.122	-0.061	-0.061	3.612	-8.458	1.114	0	0.122	-0.122	4.366	9.326	2.15	-0.122	-0.305	-0.488	-9.851	-0.223	-1.43	-0.061	-0.061	-0.061	1.821	9.356	2.917	-0.061	-0.122	-0.183	0.797	9.914	0.401	-0.122	-0.061	-0.061	1510067994
-9.35	-2.741	-1.931	-0.183	0	-0.061	3.612	-8.458	1.114	0	0.122	-0.183	4.366	9.326	2.15	-0.122	-0.305	-0.488	-9.835	-0.239	-1.418	-0.122	-0.183	0	1.812	9.405	2.92	-0.061	-0.061	-0.183	0.756	9.902	0.423	-0.061	0	-0.061	1510067994
-9.329	-2.735	-1.952	-0.244	-0.061	-0.122	3.449	-8.466	1.074	0	0	-0.183	4.366	9.326	2.15	-0.122	-0.305	-0.488	-9.789	-0.257	-1.369	-0.122	-0.183	0	1.741	9.388	2.932	-0.061	0.061	-0.122	0.737	9.885	0.452	0.061	0.061	-0.061	1510067995
-9.308	-2.773	-1.938	-0.183	-0.061	-0.061	3.369	-8.423	1.075	0.061	-0.244	-0.244	4.366	9.326	2.15	-0.122	-0.305	-0.488	-9.764	-0.272	-1.31	-0.183	-0.244	0	1.627	9.323	2.967	-0.061	0.183	-0.122	0.768	9.879	0.382	-0.061	0.061	-0.061	1510067995
-9.304	-2.784	-1.945	-0.183	-0.061	-0.061	3.406	-8.392	1.034	0.061	-0.183	-0.183	4.366	9.326	2.15	-0.122	-0.305	-0.488	-9.729	-0.295	-1.248	-0.244	-0.183	0	1.553	9.318	2.996	-0.061	0.305	-0.061	0.853	9.885	0.402	-0.061	0.061	-0.061	1510067995
-9.36	-2.808	-1.938	-0.183	-0.122	-0.061	3.338	-8.437	1.083	0.061	-0.061	-0.122	4.366	9.326	2.15	-0.122	-0.305	-0.488	-9.774	-0.341	-1.213	-0.244	-0.183	0	1.42	9.345	2.988	-0.061	0.305	0	0.817	9.862	0.373	-0.061	0.122	-0.061	1510067995
-9.351	-2.81	-1.97	-0.183	-0.122	-0.061	3.299	-8.473	1.049	0.122	-0.183	-0.061	4.448	9.356	2.162	-0.061	-0.122	-0.549	-9.786	-0.342	-1.165	-0.244	-0.244	0	1.339	9.398	2.98	-0.061	0.305	0.061	0.796	9.881	0.42	0.061	0.061	-0.061	1510067995
-9.3	-2.834	-1.912	-0.122	-0.061	0	3.34	-8.542	1.241	0.183	-0.305	0.061	4.448	9.356	2.162	-0.061	-0.122	-0.549	-9.711	-0.345	-1.123	-0.244	-0.183	0	1.328	9.394	3.036	0	0.305	0.061	0.793	9.906	0.392	-0.061	0.061	-0.061	1510067995
-9.305	-2.784	-1.945	-0.183	-0.061	0	3.474	-8.507	1.226	0	-0.183	0.122	4.133	9.573	2.059	0	0.244	0.061	-9.721	-0.356	-1.085	-0.183	-0.122	0	1.245	9.368	3.021	0	0.305	0.122	0.815	9.873	0.384	0	0.061	0	1510067995
-9.292	-2.844	-1.915	-0.122	-0.061	0	3.431	-8.458	1.229	0	-0.122	0.183	3.96	9.53	2.016	0	0.305	0.183	-9.746	-0.328	-1.079	-0.183	-0.061	0	1.194	9.319	3.048	0	0.305	0.122	0.736	9.867	0.382	-0.061	0.061	0	1510067995
-9.311	-2.868	-1.961	-0.122	-0.061	0	3.486	-8.471	1.26	0	-0.183	0.183	3.834	9.554	1.951	0	0.183	0.244	-9.746	-0.328	-1.079	-0.183	-0.061	0	1.169	9.325	3.071	0	0.305	0.122	0.752	9.881	0.359	-0.061	0.061	0	1510067995
-9.298	-2.84	-1.936	-0.122	-0.061	0	3.616	-8.467	1.261	0	-0.122	0.183	3.795	9.57	1.924	0	0.122	0.244	-9.746	-0.328	-1.079	-0.183	-0.061	0	1.14	9.354	3.101	0	0.183	0.122	0.763	9.889	0.388	-0.061	0	0	1510067995
-9.314	-2.826	-1.936	-0.122	-0.061	0	3.628	-8.503	1.269	0	0	0.122	3.79	9.54	1.915	0	0.122	0.244	-9.832	-0.355	-1.08	-0.122	-0.061	-0.061	1.138	9.324	3.065	0	0.122	0.122	0.788	9.856	0.385	0	0	0	1510067995
-9.318	-2.866	-1.955	-0.122	-0.061	-0.061	3.719	-8.418	1.245	0.061	-0.183	0.061	3.747	9.533	1.893	0	0.122	0.244	-9.768	-0.367	-1.067	-0.061	-0.061	-0.061	1.169	9.325	3.058	-0.061	0.122	0.061	0.766	9.898	0.388	-0.061	0.061	0	1510067995
-9.311	-2.862	-1.938	-0.061	-0.061	0	3.84	-8.337	1.226	0.061	-0.122	0	3.743	9.542	1.937	0	0.061	0.183	-9.743	-0.356	-1.022	-0.061	0	-0.061	1.219	9.362	3.096	0.061	0	0.061	0.681	9.878	0.415	-0.061	0	0	1510067995
-9.286	-2.876	-1.901	0	0	0	3.84	-8.337	1.226	-0.061	0.061	0	3.779	9.509	2.007	0	0.061	0.061	-9.769	-0.374	-1.052	0	0	-0.061	1.178	9.312	3.036	0	0	0.061	0.732	9.892	0.433	0	-0.061	0	1510067995
-9.319	-2.852	-1.933	0	0	0	3.747	-8.409	1.17	-0.122	0.183	0.061	3.726	9.557	2.03	-0.061	0	0	-9.774	-0.382	-1.046	0.061	0	-0.061	1.184	9.348	3.064	0	-0.061	0	0.796	9.883	0.4	0	-0.061	0	1510067995
-9.32	-2.838	-1.924	0	0	0	3.747	-8.409	1.17	-0.061	0.183	0	3.744	9.598	2.019	-0.061	-0.183	-0.061	-9.77	-0.373	-1.035	0.122	0	-0.061	1.227	9.397	3.053	0	-0.122	0	0.731	9.926	0.391	-0.061	0	0	1510067995
-9.299	-2.796	-1.922	0	-0.061	0.061	4.149	-8.58	0.898	0.183	0.122	-0.183	3.854	9.639	2.064	-0.061	-0.183	-0.061	-9.702	-0.297	-0.979	0.183	-0.122	-0.061	1.278	9.432	3.022	-0.061	-0.122	0	0.671	9.883	0.419	0	-0.122	0	1510067995
-9.361	-2.881	-1.883	0.061	0	0.061	5.867	-8.294	1.96	0.61	0.671	0	4.094	9.644	2.3	-0.122	-0.061	-0.244	-9.802	-0.301	-0.919	0.244	-0.061	-0.183	1.473	9.512	3.072	0.122	-0.061	0.183	0.792	9.857	0.428	0	-0.122	0	1510067995
-9.342	-2.84	-1.946	0.061	0.061	0.122	7.052	-8.431	2.866	0.61	3.113	0.366	4.366	9.533	2.478	-0.183	0.488	-0.305	-9.747	-0.145	-0.726	-0.061	-0.061	-0.122	1.678	9.341	3.035	0.061	0.366	0.244	0.857	9.896	0.401	0	-0.061	0.061	1510067995
-9.271	-2.848	-2.041	-0.122	-0.122	0.061	7.352	-8.491	3.374	0.549	8.24	0.488	5.024	9.711	2.55	-0.549	1.282	-0.305	-9.708	-0.254	-0.8	-0.305	-0.183	-0.122	2.013	9.497	2.793	0.183	0.916	0.488	0.78	9.89	0.42	-0.061	-0.061	0.061	1510067995
-9.22	-2.925	-1.946	-0.061	0	0	4.511	-8.341	3.784	0.916	12.756	0.488	5.6	9.172	3.21	-0.732	3.174	0	-9.928	-0.385	-0.89	-0.305	-0.061	0	2.32	9.284	3.23	-0.061	1.465	0.61	0.694	9.875	0.428	0	-0.061	0.061	1510067995
-9.162	-2.937	-1.961	0	0	-0.061	3.499	-8.555	3.869	1.282	11.23	-0.977	5.233	9.051	3.25	-0.854	3.052	0.366	-10.001	-0.535	-1.096	-0.305	-0.061	0	1.876	8.91	2.964	-0.244	2.075	0.732	0.632	9.906	0.434	-0.061	-0.061	0.061	1510067995
-9.197	-2.938	-1.89	0.122	0	-0.183	2.021	-8.625	3.618	2.197	8.179	-1.953	4.817	9.091	3.257	-1.16	2.441	0.671	-10.063	-0.469	-1.164	-0.061	-0.427	-0.061	1.747	9.003	2.779	-0.244	1.831	0.854	0.538	9.849	0.447	0	0	0.061	1510067995
-9.338	-2.893	-1.975	0.122	0.061	-0.244	1.035	-8.309	2.912	2.869	6.409	-2.014	4.229	9.092	3.163	-1.221	0.854	0.916	-10.073	-0.462	-1.215	-0.061	-0.549	0.061	1.751	9.092	3.029	0.122	1.77	0.671	0.397	9.874	0.474	0.061	-0.122	0.061	1510067995
-9.423	-2.816	-1.944	0.122	-0.122	-0.305	0.493	-7.972	2.611	2.563	4.089	-1.831	3.899	9.135	2.894	-1.038	-0.305	0.977	-9.993	-0.446	-1.111	-0.061	-0.549	0.061	1.781	9.21	3.101	0.305	1.526	0.427	0.471	9.91	0.395	0.122	-0.244	-0.061	1510067995
-9.321	-2.696	-1.83	0.244	0	-0.244	0.019	-7.708	2.33	1.831	3.296	-1.343	3.647	9.095	2.698	-0.671	-0.61	0.916	-9.844	-0.477	-0.919	0.061	-0.732	0.061	1.771	9.32	3.273	0.305	1.343	0.366	0.787	9.945	0.413	0	-0.244	-0.061	1510067996
-9.351	-2.64	-1.84	0.305	0.061	-0.183	0.019	-7.708	2.33	1.099	1.77	-1.16	3.521	9.027	2.589	-0.244	-0.427	0.61	-9.674	-0.496	-0.749	0.122	-0.671	0.061	1.702	9.324	3.257	0.305	1.404	0.305	1.065	9.855	0.355	0.061	-0.305	-0.061	1510067996
-9.483	-2.578	-1.949	0.244	0	-0.183	-0.059	-7.479	2.681	0.366	0.793	-0.916	3.454	9.077	2.481	0.061	0.061	0.427	-9.66	-0.432	-0.634	0.122	-0.671	0.061	1.44	9.276	3.336	0.122	1.343	0.183	1.217	9.836	0.22	0	-0.244	0	1510067996
-9.484	-2.57	-1.95	0.061	-0.061	-0.244	0.005	-7.486	2.789	-0.244	-0.122	-0.61	3.207	9.226	2.47	0.244	0.366	0.244	-9.686	-0.329	-0.553	0.122	-0.366	0.061	1.047	9.277	3.31	-0.244	0.977	0.061	1.197	9.874	0.224	0	-0.244	-0.061	1510067996
-9.404	-2.615	-1.904	0	-0.061	-0.244	0.351	-7.695	2.938	-0.793	-1.282	-0.366	2.962	9.317	2.483	0.427	0.061	-0.061	-9.747	-0.257	-0.538	0	-0.244	0	0.779	9.368	3.31	-0.122	0.427	-0.183	1.032	9.89	0.246	0.061	-0.122	-0.122	1510067996
-9.353	-2.712	-1.835	-0.061	-0.061	-0.244	0.555	-7.741	2.905	-1.221	-1.648	-0.061	2.884	9.176	2.431	0.549	-0.366	-0.366	-9.808	-0.285	-0.531	0	-0.244	0	0.822	9.18	3.326	0.061	-0.122	-0.427	0.994	9.868	0.176	0.061	-0.061	-0.183	1510067996
-9.345	-2.748	-1.829	0	-0.061	-0.305	0.555	-7.741	2.905	-1.465	-1.831	0.244	2.972	9.086	2.408	0.732	-0.671	-0.549	-9.743	-0.3	-0.461	0	-0.305	0	1.04	9.115	3.391	0.061	-0.488	-0.671	1.153	9.849	0.232	0.061	-0.061	-0.183	1510067996
-9.368	-2.844	-1.901	-0.061	-0.061	-0.305	0.086	-7.973	2.676	-1.77	-4.578	0.244	3.206	9.152	2.596	1.038	-0.671	-0.916	-9.685	-0.365	-0.327	0	-0.244	0.061	1.235	9.192	3.372	0	-0.61	-0.793	1.122	9.857	0.245	0	0.061	-0.183	1510067996
-9.377	-2.954	-1.852	-0.061	-0.061	-0.183	0.086	-7.973	2.676	-2.258	-7.507	0.549	3.509	9.35	2.694	1.16	-0.305	-1.282	-9.662	-0.398	-0.212	0	-0.122	0	1.102	9.294	3.314	-0.061	-0.732	-0.854	1.011	9.868	0.201	0.061	0	-0.183	1510067996
-9.338	-3.016	-1.81	0	-0.061	-0.061	1.036	-8.591	2.436	-1.892	-7.324	1.282	3.518	9.665	2.567	1.16	-0.305	-1.404	-9.628	-0.269	-0.086	0.061	0.183	0	0.72	9.441	3.243	-0.061	-1.099	-0.916	1.012	9.862	0.205	0	0	-0.183	1510067996
-9.335	-3.028	-1.826	-0.061	-0.061	0.061	2.893	-9.481	2.847	-1.709	-6.47	2.38	3.619	9.908	2.488	0.916	-0.427	-1.16	-9.646	-0.15	0.018	0.061	0.183	0	0.592	9.536	3.262	0	-1.526	-0.854	1.068	9.863	0.209	0	0.061	-0.183	1510067996
-9.263	-3.015	-1.859	-0.122	-0.061	0.061	2.893	-9.481	2.847	-1.709	-4.761	2.93	3.759	10.007	2.597	0.671	-0.61	-0.977	-9.635	-0.199	0.025	0	0.366	0	0.59	9.61	3.301	-0.061	-1.587	-0.854	1.036	9.881	0.184	-0.122	0.122	-0.122	1510067996
-9.196	-3.096	-1.845	-0.183	-0.061	0.122	3.408	-9.74	3.088	-1.648	-3.235	2.93	3.811	9.979	2.681	0.366	-0.793	-0.793	-9.671	-0.232	-0.075	-0.061	0.488	0	0.578	9.583	3.231	-0.122	-1.587	-0.732	0.903	9.833	0.267	-0.061	0.122	-0.061	1510067996
-9.22	-3.217	-1.901	-0.183	-0.122	0.122	4.059	-9.542	3.12	-1.282	-2.258	2.625	3.856	9.828	2.705	0.122	-1.099	-0.61	-9.778	-0.184	-0.187	-0.061	0.549	-0.061	0.694	9.464	3.104	-0.183	-1.587	-0.61	0.839	9.85	0.291	-0.183	0.244	-0.122	1510067996
-9.167	-3.248	-1.902	-0.244	-0.061	0.061	4.6	-9.321	2.887	-0.61	-1.221	2.075	3.912	9.656	2.662	-0.122	-1.282	-0.488	-9.811	-0.173	-0.299	-0.061	0.61	-0.061	0.865	9.321	3.034	-0.122	-1.465	-0.488	0.714	9.891	0.372	-0.183	0.183	-0.061	1510067996
-9.213	-3.268	-1.936	-0.305	-0.122	0.061	5.107	-9.193	3.231	-0.305	1.099	1.587	4.048	9.56	2.602	-0.244	-1.282	-0.488	-9.822	-0.006	-0.306	-0.122	0.366	-0.183	1.189	9.372	3.033	-0.061	-1.343	-0.366	0.421	9.881	0.4	-0.061	0.183	-0.061	1510067996
-9.173	-3.242	-1.961	-0.366	-0.061	0.122	3.787	-8.692	3.924	0.061	4.089	1.526	4.32	9.384	2.613	-0.244	-0.977	-0.427	-9.847	-0.014	-0.33	-0.122	0.366	-0.183	1.397	9.213	3.18	0.183	-0.977	-0.183	0.382	9.922	0.36	-0.183	0.122	-0.122	1510067996
-9.059	-3.24	-1.931	-0.366	-0.061	0.061	4.078	-8.939	3.975	-0.061	3.357	0.549	4.578	9.326	2.591	-0.244	-0.244	-0.244	-9.873	-0.268	-0.493	-0.305	0.366	-0.183	1.451	9.138	3.103	0.183	-0.366	0.061	0.458	9.912	0.388	-0.061	0.244	-0.061	1510067996
-9.092	-3.287	-1.869	-0.244	-0.122	0	3.674	-8.971	4.293	1.038	3.784	-0.427	4.589	9.452	2.533	-0.244	0.305	-0.061	-10.038	-0.181	-0.696	-0.488	0.183	-0.183	1.379	9.249	3.022	0.061	0.122	0.244	0.589	9.831	0.374	-0.061	0.122	-0.061	1510067996
-9.152	-3.313	-1.887	-0.305	-0.061	-0.122	2.757	-9.149	4.053	1.892	4.395	-1.099	4.329	9.61	2.373	-0.244	0.305	0.244	-10.152	-0.27	-0.908	-0.488	0.183	-0.183	1.437	9.421	2.938	0	0.244	0.183	0.607	9.902	0.42	-0.061	0.244	0.061	1510067996
-9.16	-3.29	-1.815	-0.183	-0.122	-0.183	2.641	-9.197	3.772	2.747	4.028	-1.892	4.021	9.58	2.23	-0.183	0	0.366	-10.158	-0.415	-1.089	-0.61	-0.061	-0.061	1.668	9.555	2.972	0.122	0.488	0.061	0.383	9.903	0.488	-0.061	0.061	0.061	1510067996
-9.263	-3.212	-1.812	-0.183	-0.061	-0.305	2.088	-9.162	3.75	3.235	4.395	-2.197	3.839	9.507	2.076	0	0	0.366	-10.095	-0.535	-0.993	-0.61	-0.549	0.061	1.812	9.603	2.85	0.061	0.732	-0.122	0.345	9.914	0.568	0	0.061	0.061	1510067996
-9.286	-3.232	-1.798	-0.122	-0.061	-0.366	1.593	-8.942	3.271	3.418	5.127	-2.38	3.833	9.416	2.062	0.244	0.488	0.244	-9.916	-0.61	-0.943	-0.61	-0.549	0.061	1.693	9.51	2.883	0	0.916	-0.122	0.385	9.941	0.54	0	-0.122	0	1510067996
-9.235	-3.03	-1.823	-0.061	-0.061	-0.366	1.593	-8.942	3.271	3.601	5.371	-2.625	3.765	9.385	2.056	0.366	1.099	0.061	-9.714	-0.585	-0.663	-0.488	-0.793	0.122	1.386	9.382	2.858	-0.061	1.282	-0.061	0.432	9.927	0.481	0.061	0	0	1510067996
-9.307	-3.059	-1.883	-0.061	-0.061	-0.305	0.751	-8.418	3.389	3.418	4.395	-2.441	3.579	9.489	2.034	0.366	1.099	0.061	-9.604	-0.501	-0.432	-0.366	-0.732	0.183	1.006	9.356	2.948	-0.061	1.282	-0.061	0.495	9.928	0.407	0.061	-0.122	-0.122	1510067996
-9.263	-3.054	-1.895	0	0	-0.183	0.224	-7.892	3.473	2.563	3.235	-2.136	3.551	9.637	2.102	0.305	1.038	0.183	-9.656	-0.384	-0.281	-0.183	-0.549	0.122	0.538	9.33	3.091	0	1.282	0.061	0.705	9.872	0.25	0.122	-0.122	-0.183	1510067997
-9.225	-3.01	-1.897	0	0	-0.122	0.001	-7.489	3.206	2.563	3.235	-2.136	3.452	9.793	2.09	0.183	0.854	0.366	-9.625	-0.34	-0.184	-0.122	-0.488	0.061	0.165	9.356	3.135	0	1.038	0.122	0.943	9.863	0.171	0.061	0	-0.122	1510067997
-9.246	-3.052	-1.895	0.061	0	-0.061	-0.215	-7.32	3.747	1.099	2.014	-0.977	3.269	9.867	2.079	0	0.366	0.488	-9.661	-0.335	-0.154	0.061	-0.244	0	0.028	9.397	3.187	0.061	0.732	0.122	1.044	9.841	0.195	0.061	-0.061	-0.061	1510067997
-9.238	-3.109	-1.899	0.061	0.061	-0.061	-0.322	-7.239	4.081	0.427	0.732	-0.549	3.17	9.899	2.038	-0.061	0	0.61	-9.708	-0.319	-0.196	0.061	-0.244	0	0.105	9.467	3.232	0.061	0.488	0.122	0.987	9.862	0.122	0	0	-0.061	1510067997
-9.243	-3.159	-1.921	0.061	0.061	-0.061	-0.116	-7.387	4.368	0.183	-0.061	-0.122	3.139	9.877	2.019	-0.061	-0.183	0.549	-9.77	-0.294	-0.208	0.122	-0.122	-0.061	0.287	9.562	3.193	0.061	0.183	0.061	0.879	9.891	0.236	-0.061	-0.061	-0.061	1510067997
-9.247	-3.168	-1.901	0.061	0	-0.061	0.181	-7.407	4.682	0.122	-0.977	0.122	3.176	9.719	2.022	0	-0.244	0.427	-9.783	-0.282	-0.201	0.061	-0.122	-0.061	0.59	9.545	3.175	0	0.061	0	0.742	9.886	0.236	-0.061	-0.122	-0.061	1510067997
-9.208	-3.139	-1.883	0.061	0	-0.061	0.505	-7.283	5.002	-0.305	-1.648	0.244	3.267	9.516	2.015	0.061	-0.061	0.244	-9.811	-0.276	-0.238	0.061	-0.122	-0.061	0.707	9.406	3.162	-0.061	0	-0.061	0.718	9.908	0.273	0	-0.122	-0.061	1510067997
-9.237	-3.098	-1.904	0	0	-0.122	0.613	-7.145	4.856	-0.61	-2.38	0.366	3.292	9.404	2.001	0.122	0	0.061	-9.841	-0.353	-0.232	0.122	-0.183	-0.061	0.75	9.313	3.092	-0.122	0	-0.122	0.749	9.873	0.268	-0.061	-0.122	-0.061	1510067997
-9.227	-3.118	-1.931	-0.061	0	-0.183	0.352	-6.917	4.615	-0.916	-5.005	0.427	3.298	9.424	1.962	0.183	-0.122	-0.183	-9.835	-0.376	-0.223	0.183	-0.244	0	0.813	9.329	3.068	-0.061	-0.061	-0.244	0.768	9.896	0.294	0	-0.061	-0.061	1510067997
-9.233	-3.189	-1.901	0	0	-0.183	0.377	-7.013	2.845	-1.587	-8.972	0.732	3.439	9.562	1.921	0.244	-0.183	-0.366	-9.838	-0.435	-0.124	0.183	-0.244	0	0.766	9.476	3.065	-0.061	-0.122	-0.244	0.717	9.908	0.286	0	-0.061	-0.122	1510067997
-9.201	-3.268	-1.881	0.061	0	-0.183	1.262	-7.825	1.899	-2.075	-11.78	1.099	3.675	9.762	1.991	0.244	-0.061	-0.488	-9.735	-0.432	0.012	0.244	-0.244	0.061	0.663	9.621	3.091	-0.061	-0.183	-0.244	0.693	9.932	0.236	0	0	-0.122	1510067997
-9.244	-3.388	-1.872	0.122	0.061	-0.061	1.262	-7.825	1.899	-1.953	-12.817	1.465	3.87	9.899	2.07	0.183	0.122	-0.488	-9.714	-0.322	0.166	0.305	0	0.061	0.419	9.684	3.152	-0.122	-0.305	-0.244	0.627	9.896	0.249	0	-0.061	-0.122	1510067997
-9.203	-3.415	-1.866	0.244	0.122	0.061	2.694	-8.783	1.893	-1.587	-11.658	2.38	3.881	9.948	2.096	0.122	0.122	-0.305	-9.67	-0.272	0.267	0.305	0	0.061	0.187	9.635	3.198	-0.183	-0.488	-0.183	0.665	9.91	0.205	-0.061	-0.122	-0.183	1510067997
-9.191	-3.338	-1.873	0.244	0.122	0.183	4.932	-9.704	2.269	-1.343	-7.874	3.052	3.762	9.922	2.107	0	-0.122	-0.122	-9.603	-0.258	0.285	0.305	0.122	0.061	0.211	9.593	3.222	-0.244	-0.61	-0.122	0.721	9.872	0.236	-0.061	-0.122	-0.122	1510067997
-9.198	-3.277	-1.927	0.183	0.061	0.183	4.932	-9.704	2.269	-0.854	-2.991	3.235	3.716	9.804	2.131	-0.183	-0.305	0	-9.646	-0.221	0.24	0.305	0.366	0	0.228	9.489	3.206	-0.244	-0.671	0	0.718	9.883	0.263	-0.183	-0.244	-0.122	1510067997
-9.174	-3.301	-1.946	0.122	0	0.183	4.962	-9.526	2.299	-0.732	-0.366	3.113	3.628	9.68	2.09	-0.305	-0.427	0	-9.746	-0.148	0.116	0.305	0.366	0	0.279	9.354	3.139	-0.244	-0.732	0.061	0.7	9.868	0.285	-0.061	-0.122	-0.061	1510067997
-9.179	-3.296	-1.974	0.061	0	0.183	4.209	-9.164	1.904	-0.732	-0.427	2.502	3.533	9.586	2.007	-0.427	-0.671	0	-9.812	-0.097	0.011	0.244	0.366	0	0.499	9.335	3.108	-0.122	-0.732	0.061	0.635	9.885	0.334	0	-0.061	-0.061	1510067997
-9.186	-3.247	-1.946	0.061	-0.061	0.122	4.209	-9.164	1.904	-0.244	-0.671	1.709	3.59	9.513	1.963	-0.427	-0.732	-0.122	-9.79	-0.096	-0.062	0.061	0.305	-0.061	0.768	9.332	3.122	-0.061	-0.671	0	0.577	9.889	0.342	-0.122	-0.122	-0.061	1510067997
-9.118	-3.18	-1.945	-0.061	-0.061	0.061	4.334	-8.678	1.743	0.183	-1.099	1.099	3.75	9.458	1.925	-0.305	-0.549	-0.183	-9.855	-0.068	-0.129	0.061	0.305	-0.061	0.975	9.341	3.193	0	-0.549	0.061	0.522	9.908	0.303	-0.122	-0.061	-0.061	1510067997
-9.148	-3.259	-1.934	-0.122	-0.061	0	4.334	-8.678	1.743	0.366	-1.343	0.488	3.919	9.457	1.971	-0.244	-0.122	-0.183	-9.872	-0.081	-0.183	0	0.305	-0.061	0.997	9.32	3.189	-0.061	-0.366	0.061	0.502	9.875	0.328	-0.061	0.061	-0.061	1510067997
-9.129	-3.266	-1.889	-0.122	0	0	4.354	-8.484	1.717	0.244	-0.61	-0.122	3.901	9.557	1.995	-0.183	-0.061	-0.183	-9.866	-0.133	-0.225	-0.061	0.244	-0.061	1.001	9.416	3.179	-0.061	-0.244	0.061	0.579	9.893	0.336	-0.122	0.122	-0.061	1510067997
-9.075	-3.207	-1.855	-0.183	0.061	0	3.748	-8.738	1.465	0.183	0.366	-0.61	3.938	9.531	2.038	-0.122	-0.061	-0.122	-9.8	-0.246	-0.297	-0.183	0.244	-0.061	0.965	9.406	3.183	-0.061	-0.183	0.061	0.425	9.903	0.38	-0.122	0.061	-0.061	1510067997
-8.941	-3.125	-1.857	-0.244	0.305	-0.061	3.748	-8.738	1.465	0.061	0.671	-0.977	3.914	9.441	2.06	-0.183	-0.061	0	-9.783	-0.172	-0.364	-0.183	0.183	-0.061	0.877	9.271	3.15	-0.122	-0.061	0.061	0.398	9.873	0.36	-0.183	0	-0.122	1510067997
-8.759	-2.844	-1.912	-0.305	0.854	-0.122	3.323	-8.756	1.238	0.183	0.61	-1.221	3.833	9.399	2.034	-0.183	-0.183	0.061	-9.656	-0.129	-0.475	-0.122	0.183	-0.061	0.921	9.225	3.149	-0.061	-0.061	0.061	0.327	9.796	0.419	-0.183	0.061	-0.183	1510067997
-8.88	-2.467	-2.279	-0.488	0.854	-0.366	2.998	-8.632	1.134	0.183	0.305	-1.343	3.803	9.305	2.029	-0.122	-0.183	0.061	-9.737	-0.184	-0.573	-0.244	0.122	-0.061	1.043	9.221	3.102	0	-0.061	0.061	0.331	9.723	0.346	-0.122	-0.061	-0.305	1510067997
-9.026	-2.357	-2.877	-0.732	0.916	-0.549	2.793	-8.559	1.108	0.122	0.122	-1.587	3.786	9.172	1.986	-0.061	-0.183	0	-9.877	-0.161	-0.781	-0.427	0.244	-0.183	1.176	9.141	2.967	0	-0.061	0	0.254	9.784	0.099	-0.244	0.122	-0.488	1510067998
-9.433	-2.757	-3.474	-0.916	0.244	-0.488	2.718	-8.46	1.099	0.122	0.122	-1.587	3.77	9.227	1.98	0.122	-0.122	-0.183	-9.776	-0.461	-0.873	-0.61	0.061	-0.122	1.476	9.252	2.851	0.061	-0.061	-0.183	0.354	9.838	-0.226	-0.061	0.305	-0.671	1510067998
-9.71	-2.993	-3.324	-0.732	-0.61	-0.244	2.424	-8.674	1.024	0	0.366	-1.648	3.821	9.326	2.133	0.183	-0.061	-0.549	-9.941	-0.959	-0.955	-0.977	0.061	-0.183	1.668	9.481	2.65	0.061	-0.122	-0.244	1.139	9.918	-0.114	-0.183	0.549	-0.549	1510067998
-9.581	-2.808	-3.057	-0.854	-0.977	-0.244	2.237	-8.908	0.986	0	0	-1.404	3.853	9.435	2.335	0.061	-0.061	-0.854	-9.928	-1.248	-1.17	-1.038	0.183	-0.305	1.633	9.56	2.351	-0.122	-0.122	-0.305	1.912	10.072	0.115	-0.244	0.488	-0.061	1510067998
-9.294	-2.745	-2.802	-1.343	-1.526	-0.427	2.035	-8.766	1.329	0	-0.244	-1.099	3.735	9.46	2.383	-0.183	-0.366	-1.038	-9.928	-1.248	-1.17	-0.732	-0.183	-0.244	1.471	9.521	2.231	-0.122	-0.183	-0.488	2.048	9.939	0.239	-0.183	0.671	0.244	1510067998
-8.806	-3.067	-2.098	-1.343	-1.831	-0.305	2.088	-8.147	1.607	-0.305	-0.916	-0.916	3.675	9.503	2.406	-0.427	-0.793	-1.099	-9.485	-1.134	-1.146	-0.488	-0.183	-0.061	1.221	9.484	2.305	-0.061	-0.305	-0.61	2.473	9.674	0.484	-0.427	0.916	0.671	1510067998
-8.692	-3.128	-1.395	-1.099	-1.953	-0.061	2.546	-7.558	1.794	-0.671	-1.648	-0.732	3.668	9.475	2.458	-0.427	-1.16	-1.038	-9.335	-0.743	-1.017	-0.244	-0.366	0.061	1.105	9.35	2.586	-0.122	-0.366	-0.671	3.644	9.563	0.872	-1.404	1.221	1.465	1510067998
-9.461	-3.35	-1.34	-0.793	-1.892	-0.061	2.546	-7.558	1.794	-0.793	-1.831	-0.427	3.625	9.514	2.5	-0.488	-1.282	-0.854	-9.335	-0.743	-1.017	0	-0.183	0.244	1.001	9.284	3.009	-0.305	-0.305	-0.732	3.615	9.63	0.441	-1.221	1.648	2.319	1510067998
-9.966	-3.486	-0.8	0.122	-1.282	-0.366	3.307	-7.197	1.967	-0.549	-1.16	0.183	3.579	9.782	2.549	-0.366	-1.16	-0.61	-9.893	-0.354	-1.079	0.061	0.244	0.366	0.824	9.321	3.657	-0.244	-0.122	-0.61	2.824	10.762	0.4	-0.549	2.075	2.686	1510067998
-10.298	-3.059	-0.318	0.732	-0.732	-0.122	4.215	-7.766	1.517	-0.427	-1.587	0.671	3.372	10.255	2.686	-0.183	-0.977	-0.488	-10.319	0.223	-1.445	0	-0.427	0.488	1.201	9.851	4.106	-0.122	-0.305	-0.732	3.073	11.647	1.266	-0.061	1.343	3.845	1510067998
-10.172	-3.149	-0.615	0.183	-1.282	-0.488	4.215	-7.766	1.517	-0.122	-2.93	1.038	3.205	10.206	2.93	0.183	-0.61	-0.427	-10.092	0.194	-1.434	0.122	-0.61	0.488	1.424	10.087	4.442	-0.244	-0.061	-0.793	2.479	11.123	2.492	-0.549	0.977	3.845	1510067998
-9.32	-3.155	-0.092	0.61	-0.427	-0.183	5.099	-8.306	1.072	0.366	-2.869	1.526	3.133	9.696	3.205	0.427	0.305	-0.366	-9.745	0.109	-1.483	0.244	-0.366	0.488	1.12	9.503	4.221	-0.61	-0.183	-0.549	1.309	10.366	1.589	-0.244	0.916	2.991	1510067998
-8.91	-2.661	-0.072	0.61	-0.305	0	5.749	-8.214	0.974	0.366	-2.38	1.77	2.6	9.219	3.267	0.305	0.305	-0.244	-9.551	0.664	-1.45	0.732	-0.427	0.305	0.813	8.782	4.051	-0.61	-0.427	-0.549	0.736	9.11	0.33	0.549	-0.549	2.319	1510067998
-8.721	-1.949	0.262	0.854	0.061	-0.122	5.749	-8.214	0.974	0.122	-1.709	1.587	2.134	8.769	3.115	0.183	-0.732	-0.305	-9.551	0.664	-1.45	0.977	-0.488	0.244	0.953	8.313	4.113	-0.305	-0.549	-0.671	2.227	8.659	0.462	1.038	0.244	1.77	1510067998
-8.567	-1.4	0.049	0.732	0.366	-0.183	5.545	-7.766	1.046	-0.183	-0.305	1.221	2.208	8.38	2.931	0.183	-1.404	-0.427	-9.136	1.401	-1.224	0.793	-0.671	0.122	1.211	7.986	4.108	0	-0.61	-0.854	2.23	7.996	0.156	1.099	0.549	1.465	1510067998
-8.757	-1.555	-0.115	0.122	0.183	-0.122	5.158	-7.917	0.951	-0.244	1.038	1.099	2.65	8.166	2.841	0.549	-1.221	-0.488	-8.936	1.653	-1.186	0.61	-0.793	-0.061	1.426	7.834	4.219	0.244	-0.549	-0.854	2.406	7.634	0.528	1.16	0	0.977	1510067998
-9.052	-1.657	0.102	-0.122	0.244	-0.122	5.158	-7.917	0.951	-0.122	1.221	1.099	3.218	8.213	3.047	0.793	-0.244	-0.549	-8.936	1.653	-1.186	0.305	-0.488	-0.305	1.503	7.791	4.212	0.244	-0.427	-0.671	3.505	7.412	1.604	1.953	-0.488	0.549	1510067998
-10.098	-1.549	0.486	-0.061	-1.038	-0.061	4.829	-9.132	0.738	0.183	0.793	0.793	3.375	8.379	3.135	0.793	0	-0.427	-9.289	1.14	-1.245	-0.122	-0.366	-0.61	1.453	7.873	3.993	0.427	-0.61	-0.61	4.951	7.192	1.873	1.831	-0.732	0.122	1510067998
-9.893	-1.4	0.322	-0.244	-0.549	0.122	4.565	-9.563	0.653	0.549	0.305	0.244	3.561	8.687	3.265	0.732	-0.366	-0.244	-9.048	1.014	-1.219	-0.244	-0.244	-0.916	1.36	8.19	3.85	0.732	-0.732	-0.549	6.112	7.02	1.912	2.625	0.183	-0.61	1510067998
-10.978	-2.418	0.726	-1.221	-0.183	0	4.565	-9.563	0.653	0.854	-0.244	-0.366	3.961	9.044	3.468	0.61	-0.671	0	-9.048	1.014	-1.219	-0.305	0	-1.099	1.205	8.519	3.842	0.854	-0.793	-0.305	7.285	8.778	1.671	0.671	-0.977	-0.427	1510067998
-11.834	-3.997	1.315	0.977	-0.854	0.793	4.304	-9.47	0.741	0.854	-0.122	-0.793	4.271	9.823	3.488	0.488	-0.549	0.427	-9.319	0.837	-1.064	-0.305	0.916	-1.038	0.956	9.015	3.93	0.977	-0.732	-0.061	5.236	9.633	0.608	-1.282	-2.502	-0.549	1510067998
-11.322	-4.82	-0.307	1.221	1.526	0.305	3.442	-9.912	0.781	0.488	0.732	-0.916	4.255	11.712	3.267	0.366	-0.732	0.549	-12.389	-0.432	-0.827	-0.305	0.488	-0.61	1.192	10.744	3.77	0.793	-0.916	0.061	4.366	9.782	-0.87	-0.366	-3.54	-2.075	1510067998
-10.368	-5.052	-0.605	0.671	0.854	-0.061	3.442	-9.912	0.781	0.549	1.221	-0.549	4.43	13.682	3.18	0.366	-0.671	0.305	-12.389	-0.432	-0.827	-0.732	0.732	-0.549	1.507	12.994	4.087	1.16	-0.732	0.183	7.933	12.415	-1.029	-0.854	0.61	-0.671	1510067998
-9.171	-4.26	-1.171	0.732	1.465	0.061	2.218	-10.52	0.173	0.61	0.549	0.244	4.819	13.842	3.016	-0.061	0.366	0.488	-10.758	-1.678	0.691	-0.122	-0.61	-1.038	0.499	13.638	3.362	0.61	0	0.61	2.616	11.579	0.682	-1.526	1.099	-1.343	1510067998
-7.976	-3.991	-2.34	0.366	3.235	0.183	2.561	-8.748	0.689	0.916	-1.221	0.977	4.486	11.996	2.28	-0.549	1.16	1.282	-9.947	-1.707	1.194	0.244	-0.061	-0.61	-0.538	12.029	2.598	0.061	0.305	0.916	-1.27	9.615	-1.739	0.305	-2.258	-2.747	1510067998
-8.823	-3.773	-2.853	-0.305	1.831	0.549	2.561	-8.748	0.689	0.732	-1.77	0.977	3.649	10.451	1.372	-0.916	0.854	1.77	-9.947	-1.707	1.194	-0.061	0.183	-0.183	-0.951	10.176	2	-0.671	0.732	1.282	1.025	10.066	-1.662	0	-0.61	-2.686	1510067999
-8.716	-3.141	-2.489	-0.488	1.648	0.671	2.915	-8.205	1.205	0.061	-0.427	0.061	3.152	10.085	0.768	-1.16	0.122	1.526	-8.777	-1.494	0.299	0	0.427	-0.061	-0.968	9.647	1.625	-0.854	0.916	1.526	1.58	9.737	-0.557	-0.366	0.732	-2.686	1510067999
-8.479	-2.573	-2.19	-0.061	1.587	0.732	2.25	-8.715	1.517	0.061	1.16	-0.671	3.191	9.746	0.563	-1.404	-0.183	1.16	-8.417	-1.267	-0.191	-0.244	0.916	0.061	-0.651	9.635	1.583	-0.183	0.244	1.343	0.382	9.405	-0.651	-0.183	-1.282	-2.808	1510067999
-8.399	-2.339	-2.296	-0.244	1.648	0.305	2.25	-8.715	1.517	0.366	1.526	-1.099	3.143	8.592	0.4	-1.282	-0.854	1.038	-8.417	-1.267	-0.191	-0.427	0.793	0.183	-0.004	8.937	1.598	0.183	-0.549	0.977	1.469	9.398	-0.531	-0.244	-1.648	-2.808	1510067999
-8.57	-2.149	-2.589	-0.061	0.793	0.061	1.292	-7.09	1.623	0.488	0.549	-1.282	3.442	7.823	0.495	-0.977	-0.854	0.854	-8.733	-1.517	-0.847	-0.549	0.977	0.183	0.684	8.161	1.599	0	-0.366	0.793	2.802	9.516	-0.339	-0.488	-0.305	-2.197	1510067999
-8.498	-1.991	-3.12	-0.305	1.038	0.061	1.292	-7.09	1.623	0.366	-0.549	-1.221	3.809	7.909	0.785	-0.61	-0.061	0.305	-8.733	-1.517	-0.847	-0.488	0.732	0.305	1.348	8.246	1.634	-0.183	0.305	0.671	1.735	9.391	-0.285	-0.366	0.244	-2.197	1510067999
-8.569	-2.149	-3.47	-0.488	0.122	0.061	1.359	-6.999	1.481	0.244	-0.549	-1.038	4.023	8.326	0.958	-0.305	0.916	-0.366	-8.896	-1.473	-1.206	-0.488	0.427	0.427	1.811	8.803	1.717	-0.122	0.61	0.488	0.755	9.304	-0.585	-0.061	0	-2.136	1510067999
-8.809	-2.035	-3.046	-0.244	-0.854	0.122	1.939	-7.582	1.572	0.061	-0.488	-0.549	4.244	8.516	1.224	-0.061	1.465	-0.732	-8.323	-1.806	-1.638	-0.427	0.305	0.427	1.732	9.11	1.724	-0.305	0.549	0.366	0.859	9.324	-0.505	-0.061	-0.427	-2.014	1510067999
-8.482	-1.473	-2.737	0.122	-0.61	0.305	1.939	-7.582	1.572	-0.244	-0.977	-0.244	4.398	8.435	1.656	0	1.648	-0.671	-8.323	-1.806	-1.638	-0.305	0	0.427	1.26	8.891	1.727	-0.549	0.244	0.366	1.607	9.024	-0.15	-0.305	-0.061	-1.648	1510067999
-8.557	-1.274	-2.529	-0.183	-1.16	0.366	2.437	-7.337	1.677	-0.488	-1.709	-0.366	4.353	8.384	1.974	-0.183	1.465	-0.488	-7.837	-2.095	-1.375	-0.122	0.732	0.488	0.697	8.495	1.554	-0.732	-0.183	0.427	1.316	9.024	-0.238	-0.305	-0.061	-1.648	1510067999
-8.409	-0.823	-2.448	-0.122	0.305	0.427	3.546	-6.517	2.047	-0.549	-1.892	-0.793	4.146	8.803	2.172	-0.549	0.793	-0.427	-8.837	-1.019	-1.657	0.549	0.61	0.61	0.537	8.574	1.577	-0.916	-0.366	0.549	0.787	8.887	0.173	-0.732	0.061	-1.587	1510067999
-9.811	-1.971	-3.96	-1.648	-0.244	0.305	3.546	-6.517	2.047	-0.488	-2.014	-1.038	3.955	9.7	2.217	-0.793	-0.244	-0.549	-8.837	-1.019	-1.657	0.427	1.831	1.221	1.128	9.388	2.094	-0.61	-0.916	0.427	0.959	9.572	-0.072	-1.099	-0.305	-1.404	1510067999
-11.567	-3.292	-4.622	-1.77	-0.793	0.732	4.18	-7.022	2.172	-0.61	-2.441	-0.61	4.017	11.443	2.369	-0.671	-1.221	-0.977	-11.921	-0.479	-2.444	0.244	1.343	0.854	2.333	11.23	2.987	-0.244	-0.977	0.122	2.933	10.325	-0.061	-1.099	-0.305	-1.404	1510067999
-11.472	-5.186	-3.847	-0.977	-2.136	0.916	5.893	-11.616	1.04	-0.061	-1.709	0.061	4.203	12.062	2.556	-0.366	-1.404	-1.16	-13.328	0.559	-1.73	-0.244	0.61	0.854	3.652	12.323	3.839	0.061	-1.404	-0.488	4.225	11.71	1.099	-2.014	-0.183	1.709	1510067999
-10.6	-5.79	-2.062	1.221	-4.089	0.61	5.893	-11.616	1.04	0.732	-2.258	0.488	4.669	10.965	2.944	0.244	-0.427	-0.916	-13.328	0.559	-1.73	-0.61	-1.77	0.427	3.174	11.46	4.688	0.122	0.061	-0.793	4.603	13.02	1.765	-2.502	-0.305	4.517	1510067999
-10.423	-3.347	-1.197	0.183	-0.854	0.427	6.796	-12.603	0.64	1.099	-2.197	-0.061	4.87	9.995	3.153	0.244	1.953	0	-11.536	-0.3	-0.443	0	-0.549	0.183	0.958	9.477	4.252	-0.732	1.465	-0.122	1.885	12.922	-0.292	-1.16	0.061	5.371	1510067999
-10.983	-3.14	-2.04	-0.122	-0.916	0.244	6.964	-11.495	1.08	0.366	0.244	-1.404	3.451	10.04	2.631	-0.427	1.77	1.099	-10.42	0.973	-0.072	0.488	-0.977	-0.366	-0.935	8.649	4.577	-0.671	1.587	0.183	-0.788	13.418	-0.468	0.183	-0.061	4.761	1510067999
-8.753	-3.07	-1.536	-0.61	-1.038	-0.549	5.956	-10.493	1.324	-0.183	1.831	-2.93	1.955	10.313	2.034	-0.854	-1.465	1.648	-10.42	0.973	-0.072	-0.305	-0.122	-0.305	-1.475	8.957	4.337	0.305	0.061	0.183	-1.376	12.785	-0.654	0.793	-0.671	5.31	1510067999
-8.079	-2.464	-1.141	-1.099	-1.16	-0.244	5.162	-10.08	0.76	0.244	1.404	-3.296	2.047	9.544	1.952	-0.549	-3.357	1.831	-9.449	0.752	-0.297	-0.183	-0.244	-0.488	-0.304	9.073	3.901	0.854	-0.793	0.122	-0.932	11.078	0.4	1.343	0	4.7	1510067999
-7.955	-2.64	-0.695	-0.732	-0.61	0.122	4.711	-9.162	0.329	1.282	0.244	-3.357	2.993	8.477	2.164	-0.183	-2.075	1.709	-8.876	0.761	-0.537	-0.122	-0.305	-0.366	1.012	8.466	3.932	0.671	-0.244	0.061	-0.928	9.467	1.213	1.892	2.319	4.028	1510067999
-7.362	-2.598	-0.013	0.366	-0.488	0.122	4.484	-7.995	0.019	1.892	-1.099	-3.845	3.522	7.782	2.247	0.122	0.061	1.526	-8.428	0.421	-0.66	-0.244	-0.061	-0.61	1.136	7.654	3.327	0.366	0	0.122	-0.751	8.409	1.476	2.869	4.761	2.563	1510067999
-7.023	-1.653	0.23	0.305	0.427	0.122	4.734	-6.999	-0.005	1.709	-2.136	-4.272	3.449	7.656	2.327	0.122	0.671	1.465	-8.3	0.376	-0.892	-0.183	-0.122	-0.61	1.03	7.406	3.035	0.244	-0.061	0.122	-3.644	7.208	-0.505	2.014	1.038	2.014	1510067999
-7.35	-0.961	-0.406	-0.061	2.625	0.305	5.044	-6.363	-0.128	1.526	-1.953	-4.517	3.287	7.741	2.269	0.244	-0.488	1.282	-8.235	0.72	-1.256	-0.244	-0.122	-0.366	1.281	7.662	3.202	0.427	-0.122	-0.122	-3.484	6.905	0.994	2.991	-1.892	-0.122	1510067999
-9.487	-1.202	-1.391	-0.854	1.343	0.366	5.436	-5.825	-0.226	1.343	-1.526	-4.395	3.975	8.053	2.483	0.427	-0.977	1.099	-8.235	0.72	-1.256	-0.305	-0.122	-0.549	1.471	8.085	3.442	0.61	0.061	-0.122	0.146	7.663	1.875	1.16	-3.357	-1.587	1510067999
-10.475	-1.834	-0.896	-0.061	0.122	0.61	5.985	-5.62	-0.161	1.099	-1.587	-3.967	4.674	8.069	2.634	0.61	-0.793	1.221	-8.528	0.77	-1.245	-0.488	0.244	-0.488	1.249	8.271	3.338	0.61	-0.488	0	6.034	8.519	-1.067	1.16	-3.357	-1.587	1510067999
-11.104	-1.659	-0.559	0	-0.427	0.549	6.91	-5.44	-0.132	1.404	-0.732	-3.784	5.291	8.039	2.781	0.732	-0.61	1.404	-9.214	-0.353	-1.497	-0.671	0.366	-0.671	1.331	8.224	3.252	0.61	-0.793	0.122	10.692	9.704	-0.453	0.244	0.916	0.61	1510068000
-11.389	-2.031	-0.677	-0.061	-0.427	0.244	7.257	-5.009	-0.073	1.465	-1.038	-3.479	5.759	8.525	2.924	0.732	-0.305	1.404	-9.214	-0.353	-1.497	-0.427	0.977	-1.038	1.665	8.675	3.153	0.671	-0.366	0.305	5.446	9.856	-0.112	-0.427	0.183	0.916	1510068000
-10.348	-2.929	-1.83	-0.671	1.099	-0.488	7.644	-4.722	0.042	1.099	-2.014	-3.052	5.96	9.359	2.705	0.488	-0.488	1.221	-10.799	-0.505	-1.866	-0.305	-0.061	-0.977	1.937	9.647	2.81	0.671	-0.366	0.244	2.219	9.78	-0.876	-0.427	0.183	0.916	1510068000
-10.616	-4.431	-1.936	0	-1.526	-0.671	8.451	-4.484	0.426	0.854	-1.282	-2.502	6.325	10.149	2.294	0.61	-1.343	1.099	-12.109	-0.988	-0.94	-0.305	-0.183	-0.854	2.525	10.788	2.775	0.671	-0.183	-0.061	6.202	12.086	0.983	-0.61	2.991	0	1510068000
-9.82	-3.7	-2.327	-0.122	-0.305	-0.732	8.451	-4.484	0.426	0.854	-1.282	-2.502	6.905	10.56	1.791	0.61	-1.587	1.16	-12.109	-0.988	-0.94	-0.977	-1.282	-0.977	2.504	11.569	2.407	0.549	0.122	-0.427	2.421	11.163	1.03	-1.709	1.77	0	1510068000
-8.849	-3.724	-3.271	-0.793	0.488	-0.732	9.091	-3.942	1.069	0.61	-0.366	-1.465	7.748	10.417	1.31	0.549	-0.977	1.343	-11.367	-1.631	-0.275	-0.671	-2.075	-0.671	1.782	11.714	2.038	0.183	1.038	-0.549	-0.87	10.375	-0.431	-0.244	-1.648	-1.038	1510068000
-9.403	-3.387	-2.711	-0.732	0.183	-0.366	9.516	-4.334	1.333	0.793	-0.244	-1.648	8.592	10.212	0.992	0.183	0.61	2.075	-10.165	-2.689	0.463	-0.793	-0.854	-0.427	0.239	11.074	1.633	-0.305	1.404	-0.305	0.418	10.158	-1.316	-0.122	-1.221	-1.404	1510068000
-9.327	-2.61	-2.324	-0.793	0.732	-0.305	9.316	-4.496	1.605	1.038	-0.916	-2.136	8.559	10.293	0.407	-0.488	-0.61	3.296	-10.165	-2.689	0.463	-0.366	-1.16	-0.366	-1.061	10.732	1.421	-0.61	1.099	-0.183	2.043	9.935	-1.334	-0.427	1.648	-1.587	1510068000
-9.215	-2.585	-2.51	-0.305	0.977	-0.671	9.073	-4.293	1.979	1.038	-0.916	-2.136	8.498	9.685	0.158	-0.854	-2.747	4.333	-9.713	-2.22	0.237	-0.183	-1.038	-0.244	-1.229	10.667	1.763	-0.061	0.061	-0.305	1.296	9.452	-1.863	0.427	1.587	-1.892	1510068000
-9.018	-2.981	-2.5	-0.61	0.244	-0.671	8.972	-4.015	1.849	0.854	-0.793	-2.136	8.629	8.515	0.261	-0.793	-3.052	4.944	-9.014	-2.464	0.348	-0.427	-0.488	-0.061	-0.522	10.164	1.753	0.122	-0.671	-0.427	1.473	10.213	-0.301	0	0.854	-1.831	1510068000
-8.769	-2.708	-2.315	-0.366	0	-0.427	8.341	-3.256	1.568	1.221	-0.183	-1.648	8.388	7.479	0.292	-0.732	-2.319	5.005	-9.014	-2.464	0.348	-0.183	-0.488	0	0.2	9.562	1.404	-0.122	-0.488	-0.366	1.656	9.555	0.246	0	0.732	-1.831	1510068000
-8.727	-2.655	-2.657	-0.183	0.305	-0.549	7.884	-1.903	1.267	1.465	0.305	-1.648	8.033	6.498	0.272	-0.61	-1.953	4.639	-8.848	-2.213	0.337	0.061	-0.549	0.305	0.672	9.185	1.477	-0.183	0.122	-0.305	1.625	9.174	-0.741	0.488	0.671	-1.587	1510068000
-8.909	-2.932	-2.584	0.061	-0.549	-0.732	7.884	-1.903	1.267	1.465	0	-1.587	7.901	5.77	0.282	-0.61	-0.793	3.845	-8.882	-2.511	0.016	-0.061	-0.427	0.366	0.659	9.106	1.568	-0.366	0.244	-0.061	2.28	9.472	-0.418	0.305	1.526	-1.343	1510068000
-9.112	-2.911	-2.072	0.488	-0.671	-0.488	7.838	-1.367	0.977	1.16	-0.366	-1.343	7.697	5.444	0.136	-0.732	-0.793	3.235	-8.882	-2.511	0.016	0.122	-0.61	0.427	0.475	9.266	1.467	-0.427	0.183	-0.061	1.729	9.482	0.563	-0.244	0.549	-1.038	1510068000
-9.335	-2.745	-2.166	0.916	-0.61	-0.305	7.961	-0.927	0.486	0.671	-0.244	-0.977	8.307	5.262	-0.006	-1.038	-1.099	2.625	-8.671	-2.537	-0.031	0.427	-0.305	0.549	0.371	9.51	1.517	-0.732	-0.061	-0.061	1.73	9.636	0.488	-0.488	-0.488	-0.549	1510068000
-9.131	-2.755	-2.189	1.221	-0.854	-0.061	7.961	-0.927	0.486	-0.122	-0.61	-0.61	8.731	4.957	-0.486	-0.916	-1.587	2.38	-8.952	-2.395	0.043	0.61	-0.366	0.549	0.121	9.483	1.834	-0.854	-0.183	-0.244	1.525	9.664	-0.085	-0.549	-0.671	-0.671	1510068000
-8.201	-2.15	-1.723	1.282	0	0.366	8.636	-0.294	0.153	-0.793	-0.427	-0.427	9.57	4.689	-0.898	-0.549	-2.014	2.197	-9.087	-2.079	0.03	0.793	-0.366	0.671	0.087	9.892	2.031	-1.099	-0.671	-0.244	1.654	9.377	-0.242	-0.366	-0.244	-0.427	1510068000
-8.857	-1.51	-2.26	0.671	0.61	0.244	8.636	-0.294	0.153	-1.587	-0.488	-0.488	10.22	4.216	-1.15	-0.061	-1.282	1.892	-9.374	-1.711	-0.006	1.038	0.427	0.854	0.386	10.178	2.372	-1.221	-0.916	-0.427	1.83	8.823	-0.536	-0.366	-1.343	-0.366	1510068000
-9.617	-2.2	-2.558	0.183	-0.427	0	9.374	-0.437	0.194	-2.136	-0.671	-0.549	10.159	3.472	-0.995	0.305	-0.305	1.404	-9.496	-0.554	-0.039	0.854	-0.183	0.916	0.678	10.206	2.663	-1.465	-1.526	-0.488	1.408	9.505	-0.598	-0.854	-1.099	-0.244	1510068000
-9.442	-3.224	-2.064	-0.488	-0.305	-0.061	10.493	-0.81	-0.245	-2.38	-0.061	-0.793	10.262	3.039	-0.638	0.427	0.488	0.671	-10.257	-0.493	0.164	0.305	0.732	0.854	1.18	10.03	2.607	-2.014	-1.648	-0.488	1.878	9.889	0.008	-1.038	-0.244	-0.549	1510068000
-9.934	-4.115	-2.003	-0.488	-1.16	-0.244	10.493	-0.81	-0.245	-2.441	-0.61	-0.732	10.045	3.115	-0.354	0.427	-0.183	0.183	-11.192	-0.13	0.231	0.793	-0.061	0.854	1.39	9.768	3.427	-1.648	-1.282	-0.732	1.446	10.214	0.383	-1.038	-0.244	-0.549	1510068000
-10.564	-5.392	-1.517	1.16	-1.404	-0.122	10.781	-1.226	0.187	-2.502	-0.366	-0.305	9.841	3.401	-0.086	0.427	-0.793	-0.183	-10.672	0.11	0.803	0.61	-0.305	0.854	1.335	9.589	4.018	-1.587	-0.977	-1.099	2.085	11.115	1.371	-1.221	-1.648	0.854	1510068000
-9.741	-4.596	-0.67	1.587	-0.732	0.305	10.27	-1.2	0.199	-2.258	-0.854	-0.244	9.981	3.694	-0.452	0.488	-1.404	-0.122	-10.956	-0.464	1.138	0.488	-0.61	0.366	-0.172	8.692	4.862	-1.16	-0.305	-0.854	4.892	11.994	1.889	-1.038	-1.648	2.014	1510068000
-9.621	-3.37	-0.354	0.183	-0.427	-0.305	9.844	-1.366	-0.161	-2.258	-0.854	-0.244	10.206	4.258	-0.934	0.61	-1.038	0	-10.306	-0.252	1.414	1.099	-0.732	0	-0.786	8.64	5.081	-0.916	-0.488	-0.671	3.024	11.809	2.053	-1.038	-1.648	2.014	1510068000
-10.241	-3.872	-0.489	0.61	-0.549	-0.916	10.213	-1.303	-0.501	-2.563	-0.305	0.183	9.948	4.199	-1.363	0.793	-1.221	-0.122	-9.994	0.863	1.425	1.221	-0.549	0.061	-0.551	8.79	5.596	-0.732	-0.366	-0.793	-1.26	11.087	0.273	-0.183	-0.488	3.113	1510068000
-9.238	-4.273	-0.152	0.916	-0.549	-0.732	10.012	-1.054	-0.985	-2.441	0.122	0.427	9.849	4.004	-1.354	0.183	-0.61	-0.61	-10.424	1.064	1.145	0.671	-1.038	0.061	-0.172	8.794	5.527	-0.427	-0.732	-0.916	-2.097	10.014	0.135	0.671	-2.136	1.404	1510068001
-8.363	-3.81	0.219	0.549	-0.671	-0.366	10.105	-1.087	-1.507	-2.197	0.732	0.732	9.945	3.594	-0.47	-0.183	-0.366	-0.549	-9.853	0.991	1.294	0.671	-1.282	-0.122	0.22	8.803	5.028	-0.305	-0.793	-1.16	-0.53	9.384	0.373	0.671	-2.136	1.404	1510068001
-7.649	-3.053	0.413	0.671	0.122	-0.122	9.239	-1.121	-1.257	-1.587	0.244	0.732	9.963	3.484	-0.534	-0.183	-2.075	0.244	-9.183	1.367	1.556	0.549	-1.099	-0.122	0.328	8.179	4.839	-0.366	-0.183	-1.099	-0.651	8.488	0.106	0.488	1.404	-0.122	1510068001
-7.589	-2.811	-0.167	0.244	0.793	-0.244	10.405	-1.136	-0.949	-1.343	-0.488	-0.061	11.537	3.211	-1.287	0.183	-1.221	0.793	-8.733	1.517	1.736	0.305	-1.099	-0.061	-0.097	7.708	5.14	-0.366	0	-0.977	0.256	8.284	0.845	1.038	1.038	-0.671	1510068001
-7.705	-2.68	-0.336	-0.244	1.404	-0.427	10.405	-1.136	-0.949	-1.038	-1.343	-1.099	11.5	2.954	-1.48	0.671	-0.61	1.221	-8.617	1.735	1.849	-0.122	-0.671	-0.061	-0.3	7.628	5.309	-0.305	-0.183	-0.549	-0.177	8.795	1.092	1.343	-0.671	-0.732	1510068001
-10.355	-4.009	-1.559	-1.16	1.038	-0.916	10.797	-0.452	-1.443	-0.671	-0.488	-1.282	10.789	2.589	-1.542	1.343	-1.099	1.709	-8.841	1.75	1.797	-0.549	-0.305	-0.122	-0.3	7.628	5.309	-0.305	-0.183	-0.549	1.455	8.829	0.83	0.244	-1.709	-1.709	1510068001
-10.171	-5.363	-0.535	-0.061	-0.244	-0.671	10.287	-0.1	-1.364	-0.122	-2.258	-1.953	10.281	2.194	-1.842	0.854	-0.793	1.404	-10.05	1.171	1.766	-0.916	0.183	-0.122	-0.3	7.628	5.309	-0.305	-0.183	-0.549	1.946	11.3	1.445	0.244	-0.61	-2.319	1510068001
-9.197	-3.925	-0.228	0.61	0.244	-0.061	10.232	-0.116	-1.48	0.305	-1.343	-1.953	9.554	1.938	-2.182	0.61	-1.587	0.977	-9.883	-0.49	1.698	-0.671	-0.732	-0.244	-0.044	9.135	4.626	0.305	-0.122	0.061	5.735	10.136	0.784	0.549	2.075	-0.977	1510068001
-8.66	-3.024	-0.609	-0.122	1.221	-0.122	9.269	0.029	-1.921	0.183	-0.854	-1.221	9.196	2.133	-2.58	0.427	-2.319	0.793	-9.004	-0.64	1.951	0	0.122	-0.244	-0.413	8.971	4.456	0.244	0.671	0.305	1.464	9.579	0.512	0.366	1.282	-0.61	1510068001
-9.652	-3.708	-1.433	-0.061	-0.244	-0.488	8.326	0.183	-1.497	-0.305	-2.197	-0.916	9.351	2.662	-2.893	0.305	-1.282	0.488	-9.021	-0.293	1.884	0.122	0.244	-0.183	-1.095	8.675	4.587	0.244	0.854	0.488	1.267	9.575	0.287	0.793	-1.587	-1.16	1510068001
-9.306	-4.314	-0.986	0.122	-0.305	-0.122	8.644	0.451	-1.312	-0.183	-1.343	-0.61	9.359	2.578	-3.689	0.488	-1.648	0.305	-9.375	-0.133	1.792	-0.061	0.244	-0.061	-1.069	8.705	4.588	0.61	0.122	0.244	2.838	10.134	0.961	0.793	-1.587	-1.16	1510068001
-9.099	-4.133	-0.526	0.305	-0.244	0.366	8.652	0.279	-1.151	0	-1.709	-0.488	9.956	1.903	-4.048	0.549	-1.648	0.366	-9.453	-0.319	1.731	-0.061	0.122	-0.183	-0.714	8.86	4.545	0.916	-0.183	0.061	3.307	9.68	0.632	0.122	0.122	-0.183	1510068001
-8.926	-3.97	-0.778	0.122	-0.305	0.244	9.246	0.165	-2.049	0.183	-1.892	-0.61	10.765	1.236	-4.185	0.671	-1.587	0.549	-9.595	-0.203	1.823	0.244	-0.061	-0.183	-0.156	9.161	4.266	0.977	0.61	0.244	2.428	9.478	0.043	0.366	0	0.244	1510068001
-9.117	-3.457	-0.723	-0.366	-0.488	0	9.605	0.132	-2.479	0.122	-2.258	-0.732	11.355	0.927	-4.017	1.282	-1.404	0.916	-9.6	0.353	1.969	0.061	-0.183	-0.183	0.401	9.104	4.295	0.671	1.099	0.366	2.452	9.753	1.062	0.366	0.183	0.488	1510068001
-8.9	-3.407	-0.44	-1.038	-0.122	0	9.944	0.291	-2.482	0.244	-2.38	-0.732	11.355	0.927	-4.017	1.282	-1.404	0.916	-9.555	1.27	2.119	-0.427	-0.366	-0.122	0.535	8.929	4.354	0.854	1.099	0.61	0.988	9.96	0.684	-0.488	0.305	0.549	1510068001
-9.083	-3.458	-0.581	-1.465	-0.488	0	10.441	0.111	-2.985	0.549	-0.916	-0.916	11.328	0.517	-4.137	1.831	-0.977	1.038	-9.524	1.589	2.016	-1.099	-0.366	-0.122	0.892	8.855	4.203	0.61	1.404	1.099	0.817	9.534	0.351	0.061	0.244	0.244	1510068001
-8.665	-3.497	-0.537	-1.587	0	0.122	9.83	-0.473	-3.675	0.977	-0.427	-1.343	9.993	0.173	-4.907	3.174	-0.916	0.732	-9.338	1.585	2.109	-1.709	-0.366	-0.061	1.278	8.66	4.139	0.305	1.953	1.282	1.087	9.522	0.294	0.061	0.244	0.244	1510068001
-8.634	-3.326	-0.702	-2.319	0.183	-0.122	9.101	-0.919	-4.565	1.221	-1.221	-1.709	9.583	0.431	-5.772	3.662	-2.747	0.305	-9.217	1.5	2.082	-2.136	-0.183	0	0.804	9.15	4.115	0.244	2.563	1.465	0.834	9.54	0.526	0.305	1.709	-0.061	1510068001
-9.032	-2.671	-1.264	-3.052	0.549	-0.427	9.051	-1.189	-5.186	1.221	-1.221	-1.709	10.026	1.115	-6.261	3.723	-2.014	0.244	-9.449	1.292	1.899	-2.625	0	0.061	-0.268	9.749	3.939	0.061	2.38	1.648	0.592	9.488	0.425	0.549	0.977	-0.549	1510068001
-8.77	-3.025	-2.049	-3.113	0.305	-0.793	9.056	-1	-5.157	2.014	-2.502	-1.953	8.867	1.369	-5.847	3.418	-1.953	-0.549	-9.634	0.76	1.531	-3.113	-0.061	0.122	-0.438	10.079	4.002	0.244	1.709	1.404	1.43	9.723	-0.53	0.854	1.526	-0.977	1510068001
-9.074	-3.642	-2.536	-3.418	0.122	-0.977	9.009	-0.384	-5.931	2.38	-1.831	-1.892	8.251	1.369	-4.936	3.418	-1.953	-0.549	-9.539	-0.306	1.468	-3.235	-0.305	0.183	0.039	10.371	3.557	-0.488	1.282	1.282	2.061	9.788	0.062	0.854	1.526	-0.977	1510068001
-9.374	-3.938	-2.847	-2.808	-0.061	-0.549	7.714	0.792	-5.245	1.892	-1.831	-1.831	8.409	1.099	-4.616	2.258	-0.61	-2.441	-9.575	-1.308	1.402	-3.113	0.061	0.305	-0.002	10.252	3.409	-1.038	1.404	0.977	0.959	10.116	0.181	0.061	2.258	-0.732	1510068001
-9.381	-3.795	-2.917	-2.38	0.366	-0.122	7.714	0.792	-5.245	1.953	-0.732	-1.587	8.246	0.554	-4.66	1.526	-0.916	-2.808	-9.948	-2.004	1.482	-2.808	0.183	0.427	-0.201	10.218	3.199	-1.892	1.16	0.977	0.772	10.293	-0.59	0.061	1.16	-0.244	1510068001
-9.347	-3.248	-3.316	-2.319	0.671	0.061	7.539	0.986	-4.577	2.747	0.549	-0.488	9.122	-0.078	-4.718	0.671	1.099	-2.625	-10.177	-2.053	1.47	-2.625	0.244	0.549	0.042	10.3	3.71	-1.587	1.282	0.732	1.208	10.088	-1.264	-0.122	0.427	-0.427	1510068001
-8.838	-3.005	-3.324	-2.563	0.732	-0.366	7.185	1.272	-4.241	2.502	0.244	-0.488	8.897	-1.012	-6.678	1.038	0.732	-2.502	-9.749	-1.583	1.361	-2.747	0.305	0.793	0.257	9.99	3.677	-0.977	1.404	0.427	1.622	9.948	-1.15	0	1.404	-0.366	1510068001
-9.042	-3.034	-3.397	-2.258	-0.366	-0.427	7.185	1.272	-4.241	2.808	-1.099	-0.366	8.897	-1.012	-6.678	1.038	0.732	-2.502	-9.08	-1.577	1.214	-2.808	0.854	0.793	0.353	9.418	3.603	-0.793	1.221	0.916	1.622	9.948	-1.15	0	1.404	-0.366	1510068002
-9.051	-2.754	-3.894	-2.136	-0.671	-0.61	8.068	0.623	-5.627	2.869	-2.197	-1.77	8.788	-1.512	-6.711	2.625	-1.282	-2.075	-9.014	-1.579	1.005	-2.869	1.343	0.793	0.501	8.635	3.101	-0.977	1.404	2.075	2.072	9.8	-0.13	-0.366	0.916	0.366	1510068002
-9.019	-2.402	-4.761	-3.052	-0.916	-0.854	8.056	0.368	-5.52	2.991	-0.793	-2.258	8.698	-1.453	-6.415	2.625	-1.282	-2.075	-9.435	-1.482	0.816	-3.174	1.404	0.793	0.794	8.738	3.561	-0.427	1.282	2.563	1.706	9.869	-0.431	-0.305	0.793	0.183	1510068002
-8.71	-2.541	-4.911	-3.479	-1.831	-0.793	7.373	0.156	-4.948	3.418	-0.305	-1.831	8.07	-1.407	-7.386	2.075	0.061	-3.113	-9.828	-1.02	0.693	-3.54	1.221	0.793	1.701	9.116	3.535	-0.305	2.136	2.625	1.644	10.088	-0.799	-0.61	1.831	0.244	1510068002
-8.193	-2.32	-5.283	-3.967	-1.221	-1.282	7.367	0.166	-5.523	2.991	0.793	-2.38	7.455	-1.229	-7.424	2.319	-1.16	-3.357	-9.976	-0.624	0.389	-3.967	0.549	0.793	2.035	9.446	3.449	-0.183	2.686	2.625	1.449	9.921	-0.845	-0.732	2.869	0.305	1510068002
-8.149	-2.254	-6.062	-4.456	-1.953	-1.587	7.08	-0.118	-6.088	3.052	2.808	-1.587	8.538	-0.811	-5.983	2.319	-1.16	-3.357	-9.749	-0.572	0.223	-4.7	0.732	0.549	1.913	8.989	3.366	0.244	3.479	2.93	1.343	9.938	-1.186	-0.854	3.601	0.366	1510068002
-8.083	-2.245	-6.1	-5.249	-2.991	-1.648	7.65	-0.744	-5.211	3.662	-0.671	-1.465	7.295	-0.976	-6.459	3.723	2.747	-3.296	-9.733	-0.496	0.053	-5.249	0.305	0.366	1.611	8.562	3.031	0.549	3.54	2.991	1.279	10.026	-1.321	-1.16	4.089	0.549	1510068002
-8.418	-2.499	-5.568	-5.981	-4.028	-1.526	8.757	-1.084	-4.828	4.272	1.099	-2.197	7.162	-1.032	-6.199	4.395	0.671	-3.235	-9.522	-0.754	-0.173	-5.615	0.427	0.122	1.745	8.253	2.73	1.099	4.028	3.357	1.513	9.967	-0.958	-1.221	4.456	0.854	1510068002
-8.705	-2.755	-4.364	-6.348	-3.723	-1.221	8.948	-1.451	-5.875	4.883	0.854	-2.258	7.242	-0.787	-6.809	4.395	0.671	-3.235	-9.197	-0.974	-0.382	-5.737	0.916	0.061	1.696	8.685	2.497	1.404	4.639	3.357	1.877	9.758	-0.416	-1.343	5.188	1.038	1510068002
-9.408	-2.364	-3.97	-6.836	-2.93	-1.038	9.368	-1.395	-5.7	5.127	1.953	-2.747	7.757	-0.276	-7.546	5.493	0.488	-2.869	-9.93	-0.496	-1.071	-5.615	0.732	-0.122	1.849	8.976	2.992	1.892	5.249	3.357	2.442	9.705	-0.054	-1.282	5.737	0.977	1510068002
-9.769	-2.462	-3.868	-7.69	-3.418	-1.099	9.002	-1.034	-5.43	5.615	1.343	-2.808	9.17	0.456	-7.611	5.737	0.183	-2.747	-10.573	0.654	-1.717	-6.226	0.916	-0.183	2.521	9.428	4.033	2.686	5.676	2.869	3.633	10.164	0.028	-1.16	5.676	0.793	1510068002
-9.975	-3.595	-2.44	-7.874	-3.418	-1.282	9.172	-0.908	-6.234	6.287	2.197	-3.113	10.012	0.926	-6.63	5.737	0.183	-2.747	-10.485	1.08	-2.177	-6.714	0.549	-0.183	2.835	9.455	4.328	3.296	6.104	2.869	5.235	10.151	-0.028	-1.343	7.385	1.465	1510068002
-11.102	-4.104	-1.926	-7.202	-4.639	-1.465	8.28	-0.475	-7.494	6.348	0.671	-3.174	10.361	1.78	-6.592	5.859	0.977	-2.808	-10.392	0.642	-2.184	-6.897	0.671	-0.061	2.828	9.361	4.036	3.052	6.47	3.235	4.046	10.316	-1.334	0.366	7.874	1.404	1510068002
-9.811	-3.293	-1.78	-5.493	-4.15	-0.793	7.425	0.264	-8.137	6.226	0.793	-3.174	10.188	2.553	-6.876	5.981	1.282	-2.991	-11.025	0.084	-2.303	-6.714	0.366	-0.244	2.494	10.043	4.277	2.136	6.287	3.54	3.468	9.416	-2.286	1.465	8.057	0.305	1510068002
-9.692	-2.9	-2.159	-5.737	-3.296	-0.427	6.934	0.933	-7.876	6.226	0.183	-3.296	9.717	3.084	-6.504	5.981	1.282	-2.991	-10.886	0.56	-2.129	-6.409	-0.305	-0.244	2.125	10.757	4.666	1.831	6.226	3.296	6.632	9.179	-2.546	2.563	12.451	0.244	1510068002
-9.568	-3.031	-2.141	-5.92	-2.38	-0.366	6.733	1.442	-7.672	6.226	-0.366	-3.418	9.5	3.405	-6.289	5.554	1.038	-3.174	-10.938	1.025	-2.156	-6.775	-0.244	0.061	1.676	10.428	4.424	1.709	6.165	3.052	3.947	10.883	-3.474	2.563	12.451	0.244	1510068002
-8.916	-2.591	-2.333	-6.287	-1.709	-0.488	6.887	1.451	-7.535	5.92	-1.038	-3.296	9.122	3.187	-5.621	5.31	0.671	-3.296	-10.641	0.689	-2.23	-6.836	-0.61	0.122	1.532	9.862	4.195	1.404	5.615	2.686	-0.504	11.354	-4.156	3.235	12.939	3.845	1510068002
-7.878	-2.934	-3.076	-6.836	-2.075	-1.16	7.294	1.19	-7.635	5.737	-0.793	-3.296	8.591	2.521	-5.087	5.31	0.671	-3.296	-9.774	0.403	-2.284	-6.653	-0.549	0.122	1.598	9.257	3.722	1.038	5.432	2.441	-3.597	11.248	-2.877	4.089	8.118	3.601	1510068002
-8.1	-3.114	-2.031	-6.287	-2.686	-1.099	7.401	0.962	-7.685	5.432	-0.549	-3.235	8.165	2.048	-5.123	5.005	0.427	-3.357	-9.262	0.201	-2.255	-6.592	-0.549	0.122	1.475	8.612	3.174	0.793	5.188	2.502	-4.52	10.416	-1.562	4.028	1.587	3.113	1510068002
-7.651	-2.907	-1.922	-5.432	-2.197	-0.427	7.175	1.029	-6.952	5.127	-0.366	-3.113	7.831	1.637	-5.108	5.005	0.427	-3.113	-8.725	-0.072	-2.168	-6.348	-0.305	0.183	1.357	8.14	2.925	0.732	5.005	2.319	-1.233	9.394	-0.578	5.859	-1.404	2.258	1510068002
-7.192	-2.887	-2.152	-5.371	-1.099	-0.61	6.797	1.317	-6.002	5.066	-0.244	-2.991	7.577	1.513	-4.852	5.005	0.427	-3.113	-8.587	-0.489	-2.085	-6.042	-0.366	0.244	1.099	7.63	2.737	0.977	5.188	2.258	3.57	9.348	-0.044	5.066	6.836	1.465	1510068002
-8.068	-2.565	-1.269	-4.944	-1.282	-0.732	6.313	1.702	-5.362	5.005	-0.122	-2.869	7.667	1.689	-4.689	4.822	0.305	-2.869	-8.251	-0.951	-1.973	-5.554	-0.488	0.061	0.883	7.293	2.801	1.16	5.127	2.197	1.629	9.323	-1.949	5.066	6.836	1.465	1510068002
-8.766	-2.062	-1.187	-3.906	-1.038	0.122	6.139	2.111	-5.042	5.005	-0.122	-2.502	7.881	1.955	-4.532	4.333	0.122	-2.136	-8.191	-1.041	-1.772	-4.883	-0.549	-0.122	0.658	7.238	3.113	1.526	4.761	2.075	-1.133	8.082	-3.344	3.784	7.507	0.305	1510068002
-9.071	-2.384	-2.053	-3.235	-0.61	0	6.458	2.452	-5.106	4.761	-0.305	-2.258	7.881	1.955	-4.532	4.333	0.122	-2.136	-8.404	-0.764	-1.672	-4.456	-0.183	-0.244	0.682	7.199	3.531	1.709	4.517	2.014	-1.133	8.082	-3.344	3.784	7.507	0.305	1510068002
-9.96	-1.731	-1.814	-3.418	-0.122	0.427	7.372	2.656	-5.411	4.456	-0.061	-2.197	8.93	2.302	-4.639	3.723	-0.793	-1.465	-8.752	-0.761	-1.532	-3.967	0.183	-0.793	0.781	7.517	4.03	2.014	3.906	1.892	3.939	9.455	1.007	2.502	2.014	0.549	1510068003
-11.69	-4.404	-3.341	-3.54	-0.671	-0.793	8.221	2.698	-5.809	4.089	0.061	-1.709	9.91	1.824	-5.345	3.418	-0.732	-1.282	-9.609	-0.207	-1.404	-3.601	0.732	-1.221	1.199	8.482	4.463	2.38	3.113	1.831	2.289	10.185	-1.573	-0.916	0.916	-0.61	1510068003
-12.268	-7.01	-2.104	-2.441	-2.441	-1.709	9.625	2.049	-6.415	3.723	-0.122	-1.404	10.738	1.69	-6.614	3.418	-0.732	-1.282	-12.094	-0.727	-1.832	-4.211	-0.732	-1.404	1.769	10.324	4.188	2.625	2.808	1.648	2.296	13.152	3.752	-6.653	5.676	-4.822	1510068003
-8.583	-4.238	-1.678	-2.625	0.488	-0.305	10.655	1.122	-6.676	3.723	0.488	-1.343	11.172	1.628	-7.732	2.502	-0.122	-1.282	-13.184	-2.914	-0.517	-4.211	-0.854	-1.221	1.851	12.305	3.18	2.014	2.869	1.16	2.822	13.086	-1.025	-3.296	0.977	-0.427	1510068003
-9.198	-4.18	-3.625	-3.723	0.793	-0.122	10.432	0.266	-6.502	3.357	-0.061	-1.282	10.649	1.884	-8.908	2.197	0.244	-1.465	-11.508	-3.473	0.743	-2.136	-0.977	-0.671	1.068	13.321	3.362	1.587	4.028	1.221	-2.801	9.697	-1.809	0.183	-1.953	-3.052	1510068003
-9.503	-3.545	-3.481	-3.174	1.16	-0.366	10.493	-0.487	-5.56	2.625	0.305	-1.343	9.798	2.371	-9.317	2.197	0.244	-1.465	-10.947	-1.957	0.404	-2.625	-0.732	-0.061	0.397	13.406	3.854	0.977	4.028	1.404	0.103	10.792	-1.207	0.183	0.549	-2.991	1510068003
-8.008	-2.833	-2.854	-2.991	1.282	-0.488	10.153	-1.219	-4.482	2.625	0.305	-1.343	9.222	1.955	-7.96	2.38	0.183	-1.831	-9.973	-1.363	0.011	-3.479	-0.244	0.244	0.334	11.894	3.625	0.732	2.625	1.282	0.187	10.488	-1.196	0.183	0.549	-2.991	1510068003
-7.421	-2.674	-2.923	-2.747	1.892	-0.793	10.153	-1.219	-4.482	2.38	0.732	-1.282	8.67	1.195	-5.969	2.686	0.488	-1.892	-8.551	-2.007	-0.026	-3.479	0.122	0.244	0.479	9.733	2.543	0.671	1.709	1.343	0.343	9.729	-1.171	-0.122	0.671	-3.113	1510068003
-8.056	-3.214	-3.559	-2.38	0.916	-0.427	7.232	-1.299	-4.444	2.625	1.099	-1.526	7.746	0.877	-5.029	2.686	0.488	-1.526	-7.977	-2.483	-0.043	-3.052	0.427	0.305	0.526	8.055	1.872	0.488	2.38	1.709	1.559	9.329	-0.341	-0.244	1.16	-2.625	1510068003
-7.957	-3.201	-3.78	-1.953	-0.061	-0.488	6.393	-0.561	-4.015	2.319	0	-1.831	6.965	0.676	-5.04	2.258	0.854	-0.977	-8.114	-2.681	-0.233	-2.686	0.427	0.366	0.402	7.49	1.578	0.427	2.563	1.709	1.237	9.058	-0.203	-0.488	1.77	-2.258	1510068003
-7.616	-2.982	-3.748	-1.404	-0.366	-0.549	6.331	0.073	-3.21	2.197	0	-1.953	6.832	0.729	-5.197	2.258	0.854	-0.977	-8.325	-2.747	-0.573	-2.38	0.305	0.549	0.462	7.858	1.536	0.61	2.563	1.465	0.364	9.093	-0.23	-0.305	1.465	-2.136	1510068003
-7.892	-2.627	-3.728	-1.099	0.122	-0.61	6.718	0.58	-2.591	2.258	-0.488	-1.892	7.209	0.998	-5.164	1.831	1.038	-0.977	-8.466	-3.005	-0.908	-1.892	0.061	0.549	0.818	8.587	1.696	0.549	2.563	1.099	-0.145	9.099	-0.231	-0.244	0.793	-2.136	1510068003
-8.667	-2.326	-3.742	-0.427	-0.305	-0.427	7.47	1.029	-2.585	2.136	-0.427	-1.587	8.018	1.129	-5.028	1.343	1.099	-0.977	-8.443	-3.092	-1.147	-1.465	-0.122	0.671	0.974	9.126	1.974	0.366	2.197	0.61	0.254	9.135	-0.09	-0.244	0.793	-2.136	1510068003
-9.312	-2.169	-3.475	-0.427	-1.404	-0.122	8.269	1.455	-2.823	1.709	-0.366	-1.282	8.896	1.105	-4.829	0.977	0.671	-1.038	-8.484	-3.273	-1.225	-0.977	0.183	0.732	0.864	9.351	2.141	0	1.709	0.61	0.337	9.647	0.024	-0.61	0.549	-2.014	1510068003
-8.978	-0.848	-3.454	-0.305	-0.183	0.061	8.636	2.147	-3.101	1.099	-0.427	-1.099	9.802	1.242	-4.746	0.488	1.038	-0.977	-9.152	-2.725	-1.257	-0.183	0.122	0.916	1.214	9.74	2.316	-0.488	1.526	0.671	1.029	9.642	0.335	-0.793	0.977	-1.77	1510068003
-9.459	-0.91	-4.485	-1.221	-0.122	-0.061	8.868	2.848	-3.297	0.366	-0.671	-1.038	10.777	1.282	-4.833	-0.427	0.793	-0.671	-9.716	-1.714	-1.48	-0.244	0.854	1.465	1.771	10.572	3.076	-0.61	0.916	0.366	1.794	9.903	-0.22	-1.282	1.038	-1.343	1510068003
-10.587	-1.477	-5.252	-2.441	-1.16	0	9.198	2.939	-3.821	-0.122	-0.732	-0.977	11.722	1.382	-5.191	-0.427	0.793	-0.671	-11.189	-1.074	-1.92	-0.305	0.061	0.977	2.379	10.999	3.655	-0.793	-0.122	0.122	2.684	10.57	-0.687	-1.343	2.441	-0.61	1510068003
-11.006	-2.895	-4.928	-2.808	-1.526	0.061	9.812	2.363	-4.71	-0.305	-0.61	-0.671	12.194	1.487	-5.398	-0.427	-0.061	-0.488	-12.66	-0.001	-1.492	-0.427	1.587	0.916	2.695	10.923	4.502	-0.793	-0.671	-0.122	3.677	11.029	-0.218	-1.404	3.113	0.549	1510068003
-10.976	-4.668	-4.244	-1.77	-2.808	0	10.788	1.541	-5.914	-0.305	-0.854	-0.366	11.593	1.895	-5.462	-0.61	0.061	-0.122	-13.178	0.879	-0.913	-0.793	0.427	0.305	2.791	10.642	5.143	-0.488	-0.671	-0.305	4.308	12.019	1.196	-2.136	1.465	2.625	1510068003
-9.82	-5.242	-2.868	-0.488	-3.54	-0.305	11.738	0.524	-6.946	0.061	-0.488	-0.183	10.77	2.128	-5.146	-0.61	0.061	-0.122	-11.337	0.793	0.005	-0.793	-0.793	0.305	2.242	9.07	5.483	0.061	-0.244	-0.427	3.273	12.433	-0.14	-1.831	2.93	4.089	1510068003
-9.813	-4.053	-1.767	-0.916	-2.197	0.183	11.673	-0.439	-7.077	-0.122	0.122	-0.183	9.438	2.134	-4.661	0	0.488	0.244	-10.367	0.613	0.563	-0.61	-0.061	-0.427	0.885	7.489	5.19	-0.061	0.488	0.122	0.096	12.225	-1.787	-1.831	2.93	4.089	1510068003
-9.726	-3.917	-1.794	-0.61	-2.258	0.427	10.561	-0.636	-6.381	-0.366	1.099	-0.244	8.43	2.358	-4.45	0.549	0.549	0.488	-9.622	0.886	0.568	-0.671	0.183	-0.61	0.544	7.372	5.221	0.427	0.488	0.366	-1.203	12.31	-0.72	-0.366	2.075	4.15	1510068003
-7.878	-3.808	-1.205	-0.549	-1.465	0.061	8.845	-0.201	-5.296	-0.183	1.465	-0.122	8.345	2.448	-4.093	0.671	-0.122	0.366	-9.257	0.382	-0.004	-0.61	-0.122	-0.61	0.717	8.033	4.814	0.671	0.122	0.244	-1.014	11.167	0.074	0.977	1.526	4.7	1510068003
-7.363	-2.939	-0.89	-0.793	-1.099	0.061	6.832	0.848	-4.485	0.061	1.16	0.061	8.745	2.316	-3.592	0.488	-0.488	0.122	-8.698	0.279	-0.301	-0.427	0.244	-0.488	1.104	8.13	4.596	0.671	0	-0.122	-0.946	10.623	1.105	0.977	1.526	4.7	1510068003
-7.595	-2.619	-0.642	-0.427	-1.099	0.061	6.832	0.848	-4.485	0.183	0.916	0.061	9.147	2.027	-3.153	0.305	-0.488	0.122	-8.451	0.187	-0.657	-0.244	0.183	-0.488	1.126	7.666	4.203	0.549	-0.183	-0.122	-1.092	9.555	1.506	1.709	2.075	3.967	1510068003
-7.263	-2.489	-0.041	0.061	-0.305	0.122	6.337	1.346	-4.357	0.183	0.793	0.061	9.259	1.677	-2.732	0.244	-0.366	0.244	-8.397	0.142	-0.88	0	0.244	-0.488	1.39	7.313	3.881	0.366	-0.488	-0.061	-1.029	8.417	1.692	2.502	2.563	3.357	1510068004
-6.958	-1.922	0.312	0	0.854	0.244	6.212	1.687	-4.293	0.061	0.549	-0.061	9.221	1.302	-2.637	0.061	0	0.427	-8.531	0.455	-1.09	0.183	0.366	-0.305	1.986	7.418	3.858	0.305	-0.305	-0.183	-2.738	7.51	-0.013	2.502	2.563	3.357	1510068004
-7.441	-1.096	0.217	0.366	2.197	0.427	6.352	1.915	-4.244	-0.122	0.061	-0.061	9.32	0.943	-2.821	-0.244	0	0.366	-8.497	0.723	-1.537	0.061	0	-0.183	2.489	7.818	3.988	0.305	-0.305	-0.305	-3.547	6.712	-0.004	2.563	-3.662	1.099	1510068004
-9.354	-0.54	-1.091	-0.244	2.319	0.732	6.956	1.967	-4.149	-0.061	0	0	9.744	0.499	-3.073	-0.366	-0.305	0.122	-8.179	0.825	-1.622	-0.061	0.122	-0.305	2.754	7.807	4.054	0.244	-0.549	-0.183	-0.599	7.165	0.886	2.319	-2.991	-1.404	1510068004
-11.634	-1.767	-1.022	-0.305	-0.183	0.488	7.598	1.815	-4.031	0	0	0.061	9.969	0.043	-3.253	-0.122	-0.122	0.122	-8.263	0.964	-1.523	-0.244	0.61	-0.427	2.73	7.149	3.961	0.183	-0.732	0.183	7.339	8.503	0.618	2.319	-2.991	-1.404	1510068004
-12.755	-1.779	0.141	0.671	-2.502	0.732	8.563	1.511	-4.191	0.122	0.305	-0.061	9.994	-0.275	-3.506	0.244	0.183	0.366	-8.957	0.325	-1.428	-0.61	0.793	-0.61	2.659	6.911	3.644	0.427	-0.671	0.61	14.047	11.192	-1.378	1.038	-2.991	-1.465	1510068004
-10.981	-3.01	-1.333	0.244	0.427	0.427	9.128	1.358	-4.191	0.183	0.427	-0.305	10.027	-0.25	-4.292	0.427	0.122	0.671	-9.947	-0.372	-1.276	-0.183	1.892	-0.916	2.792	8.01	3.626	0.793	-0.061	0.977	5.672	10.336	-1.62	-1.221	-0.488	2.136	1510068004
-11.39	-4.917	-1.665	-0.854	-0.977	-0.671	9.493	1.248	-3.944	0.549	0.916	-0.183	10.582	0.351	-5.681	0.305	0.122	0.427	-12.786	-0.364	-2.022	-0.122	-0.305	-0.671	3.631	10.689	3.612	1.221	0.488	0.793	3.086	11.094	4.365	-1.221	-0.488	2.136	1510068004
-8.559	-3.606	-1.604	-0.61	1.099	-0.244	9.979	0.703	-3.582	0.977	0.427	0.427	11.279	0.935	-6.638	0	-0.244	-0.366	-12.571	-0.514	-1.115	-0.61	-0.671	-0.305	3.997	13.017	3.548	0.977	0.732	-0.183	1.993	12.912	1.142	-4.639	-1.77	1.099	1510068004
-10.133	-4.359	-3.456	-0.244	0.122	0	10.934	-0.386	-3.927	1.099	0.427	0.732	11.63	1.117	-7.132	0	-0.61	-0.854	-11.371	-1.074	-0.187	-0.977	-1.282	-0.244	2.804	12.463	3.547	0.549	1.343	-0.183	-2.366	9.132	-2.54	1.526	-3.906	-2.808	1510068004
-9.819	-3.652	-3.225	-0.854	1.465	0	11.178	-1.284	-4.034	1.038	1.16	0.244	11.603	1.297	-7.096	0.366	0.244	-0.977	-11.763	-2.042	-0.117	-1.038	-0.183	0.244	1.357	11.454	3.185	0	2.014	0.916	0.859	11.037	-1.93	1.526	-3.906	-2.808	1510068004
-9.844	-2.992	-2.908	-0.977	0.732	0.183	10.22	-1.653	-3.68	1.038	0.671	-0.244	11.038	1.658	-6.659	0.671	0.977	-0.854	-11.167	-1.878	-0.305	-0.793	0.488	0.183	0.922	11.462	3.054	-0.061	1.953	1.404	0.115	11.057	-1.097	-0.61	0.366	-2.93	1510068004
-8.62	-2.359	-2.455	-0.549	2.075	-0.061	9.457	-1.643	-3.735	1.282	0.244	-0.122	10.088	1.836	-6.102	0.488	1.038	-0.671	-10.289	-1.439	-0.83	-0.671	0	0.122	1.278	11.048	2.908	0.427	1.282	1.038	-0.301	10.542	-1.702	-0.183	-0.549	-2.991	1510068004
-8.195	-2.129	-2.675	-0.488	1.587	-0.183	9.799	-1.286	-3.431	1.709	1.526	0.122	9.001	1.573	-4.804	0.549	1.526	-0.549	-9.164	-1.369	-0.804	-0.671	-0.061	0.244	1.503	9.347	2.793	0.244	0.793	0.671	1.065	9.99	-1.251	-0.183	-0.549	-2.991	1510068004
-7.607	-1.768	-2.823	-0.427	0.488	-0.366	8.764	0.249	-2.394	1.038	0.854	-0.305	7.991	0.951	-3.255	0.366	1.953	-0.488	-7.667	-1.497	-0.579	-0.61	0.061	0.244	1.304	6.81	1.848	-0.183	1.404	1.099	1.623	8.76	-0.146	-0.305	0.61	-2.93	1510068004
-7.595	-1.657	-2.937	-0.122	0.244	-0.488	8.764	0.249	-2.394	1.038	0.854	-0.305	7.404	0.66	-2.503	0.366	1.953	-0.488	-7.667	-1.497	-0.579	-0.61	0.061	0.244	1.304	6.81	1.848	-0.183	1.404	1.099	1.623	8.76	-0.146	-0.183	0.732	-2.502	1510068004
-8.141	-1.936	-2.832	0.366	-0.61	-0.366	8.543	0.889	-2.145	1.099	3.357	-0.244	7.366	0.827	-2.531	-0.183	2.502	-0.366	-7.307	-1.882	-0.632	-0.427	-0.061	0.305	1.378	6.382	1.613	0	1.709	1.099	1.531	8.769	-0.493	-0.183	0.732	-2.502	1510068004
-8.781	-1.936	-2.291	0.366	-1.404	-0.061	7.181	1.247	-1.279	0.732	1.587	-0.244	7.366	0.827	-2.531	-0.549	2.197	-0.427	-7.132	-2.469	-0.674	0.122	0.244	0.183	1.107	6.99	1.603	0.183	1.648	1.221	1.823	8.512	0.443	-0.549	0.305	-2.197	1510068004
-8.659	-1.151	-2.178	0.732	-1.038	0.488	7.653	1.013	-1.069	0.427	0.793	-0.244	9.46	1.755	-2.442	-1.038	2.686	-0.366	-7.746	-2.414	-1.104	0.977	0.854	0.305	0.947	8.062	1.715	0.061	1.648	1.465	2.224	8.83	0.837	-0.671	-0.061	-1.77	1510068004
-8.409	-1.061	-2.671	-0.427	0.244	0.305	8.258	0.956	-1.276	0.183	1.648	-0.305	10.166	2.422	-2.077	-1.709	4.028	-0.427	-9.05	-1.499	-1.587	1.099	1.465	0.793	1.897	9.549	2.361	0.061	1.343	1.221	2.125	8.643	-0.179	-0.671	-0.061	-1.77	1510068004
-10.162	-2.164	-3.792	-1.77	0.061	0.366	8.987	0.97	-1.546	-0.305	0.854	-0.305	10.166	2.422	-2.077	-2.319	3.601	-0.732	-11.456	-0.231	-2.242	1.099	1.16	1.038	3.082	10.901	3.744	0.244	0.793	0.244	2.426	9.562	-0.69	-0.916	0.61	-0.732	1510068004
-12.312	-4.369	-4.107	-1.099	-1.648	0.671	9.819	0.697	-1.695	-0.244	2.075	0.061	11.957	3.181	-1.014	-2.258	2.014	-1.404	-13.054	1.001	-2.302	0	0.671	0.916	4.097	11.773	4.872	0.305	-0.183	-0.427	3.773	10.855	1.221	-1.16	-0.061	0.916	1510068004
-11.734	-5.722	-2.516	1.709	-2.319	0.916	10.04	0.142	-1.858	-0.122	1.343	0.916	11.48	2.718	0.309	-2.319	3.296	-2.075	-13.446	0.737	-1.838	-0.061	-1.587	0.549	4.162	11.008	5.347	0.122	0.122	-0.549	5.125	12.959	1.576	-1.16	-0.061	0.916	1510068004
-10.306	-3.944	-1.248	1.038	-1.648	0.549	10.939	-0.958	-2.225	0.305	3.662	2.197	11.48	2.718	0.309	-1.343	0.366	-2.625	-11.684	-0.164	-0.858	0.366	-1.221	0.122	3.261	9.289	4.833	0.244	1.038	-0.122	3.285	13.473	1.318	-1.831	-0.061	3.174	1510068004
-10.454	-2.549	-1.128	-0.671	-0.916	-0.244	10.27	-1.762	-1.933	0.122	3.601	2.991	10.567	3.46	0.629	-1.526	2.808	-2.197	-10.42	0.5	-0.185	1.282	-0.793	-0.427	2.224	7.834	4.402	0.183	2.563	0.244	-1.128	12.77	0.309	-0.732	-0.671	4.456	1510068004
-9.828	-3.249	-1.247	-0.488	-1.282	-0.732	10.503	-2.032	-1.4	-0.122	3.906	2.869	9.14	3.779	0.889	-1.77	4.456	-1.709	-10.31	1.272	-0.255	0.61	-0.732	-0.183	1.348	7.984	4.463	0.427	2.258	0.61	-2.554	12.273	0.275	-0.732	-0.671	4.456	1510068005
-8.387	-3.269	-0.609	-0.305	-0.916	-0.732	10.405	-1.595	-0.083	0.488	7.629	2.808	9.14	3.779	0.889	-1.526	3.723	-2.136	-9.665	1.376	-0.438	0.244	-0.977	-0.122	1.705	8.448	4.358	0.793	1.587	0.549	-1.363	10.184	0.629	1.221	-1.831	3.113	1510068005
-7.589	-2.784	-0.38	-1.16	-0.61	-0.793	8.524	-1.359	1.232	0.366	5.554	3.174	8.881	4.344	2.781	-1.709	6.897	-2.625	-9.382	1.593	-0.505	0	-1.16	-0.061	2.622	8.041	4.423	1.16	1.831	0.366	-0.225	9.379	1.537	1.465	1.831	2.197	1510068005
-7.927	-3.001	0.075	-0.549	-0.366	-0.854	8.561	-2.495	1.888	0.427	5.493	2.869	7.515	3.692	3.025	-1.099	8.423	-2.38	-9.153	1.288	-0.453	-0.122	-1.343	0	2.481	7.874	4.424	0.854	2.197	0.427	-0.915	8.619	0.945	1.465	1.831	2.197	1510068005
-7.924	-2.64	0.477	0.122	-0.122	-0.732	8.101	-2.719	2.376	1.221	8.423	2.625	7.515	3.692	3.025	0	7.507	-2.563	-8.949	1.214	-0.288	-0.183	-1.709	0	2.361	7.472	4.069	0.305	2.625	0.366	-2.839	7.955	-0.061	2.38	3.845	1.709	1510068005
-8.33	-2.293	-0.282	-0.305	0.671	-0.732	6.491	-2.742	2.499	0.549	6.47	2.808	5.862	4.256	4.734	0.854	5.554	-2.563	-8.988	1.644	0.036	-0.549	-1.648	0.061	2.55	7.031	4.006	0.854	3.113	0.366	-1.293	7.967	1.087	3.601	0.122	-0.61	1510068005
-8.807	-2.425	-0.729	-1.221	0.305	-1.099	5.745	-3.272	3.175	-0.122	5.554	3.113	5.819	5.223	5.107	1.038	3.906	-2.38	-9.085	1.699	0.028	-0.854	-1.709	-0.183	1.852	7.245	4.12	1.709	3.235	0.427	2.617	9.444	2.653	3.601	0.122	-0.61	1510068005
-8.557	-2.686	-0.557	-1.282	0.61	-0.793	5.816	-4.394	3.657	-0.549	4.639	2.991	5.819	5.223	5.107	1.526	2.502	-2.319	-9.245	1.578	0.032	-1.16	-1.831	-0.366	1.267	7.971	4.051	1.831	2.991	0.366	3.7	9.302	0.72	1.526	1.404	-1.282	1510068005
-9.647	-3.366	-0.286	-0.732	1.77	-0.793	5.166	-5.515	4.416	-0.916	3.723	2.991	5.429	6.684	6.349	1.404	2.136	-1.953	-9.221	1.479	0.348	-1.282	-1.587	-0.549	1.086	8.174	3.929	1.831	2.502	0.183	3.729	8.8	0.248	0.732	0.854	-0.732	1510068005
-10.887	-5.365	-2.155	-0.183	-0.977	-1.648	4.734	-6.197	5.456	-1.465	2.808	2.991	5.625	7.278	6.118	1.404	1.709	-1.709	-9.745	0.785	0.598	-1.648	-1.526	-0.671	1.007	8.5	3.795	1.892	2.197	0.061	-0.099	10.247	-1.355	0.732	0.854	-0.732	1510068005
-9.471	-6.095	-0.438	0.916	-0.916	-1.404	4.29	-6.294	6.147	-1.587	3.723	2.686	5.625	7.278	6.118	1.77	1.526	-1.282	-10.562	-1.181	1.221	-1.404	-2.136	-0.61	0.855	9.19	3.121	1.587	1.953	-0.244	4.482	11.087	4.314	0.061	-0.061	-2.075	1510068005
-8.142	-3.942	-1.357	-0.183	1.465	-1.221	3.933	-5.847	6.045	-2.014	2.136	2.319	5.326	9	5.871	1.526	1.343	-0.793	-10.896	-1.884	1.765	0.061	-2.563	-0.61	1.013	10.646	2.067	1.343	1.587	-0.732	2.695	10.372	0.833	-0.305	1.343	0.488	1510068005
-9.107	-4.278	-2.101	0	0.793	-1.465	3.935	-6.052	6.47	-1.953	1.282	2.075	5.23	9.436	5.449	1.587	0.671	-1.038	-10.228	-0.781	2.019	0.061	-2.563	-0.183	0.809	11.316	2.028	1.465	1.465	-1.16	-0.811	9.568	-0.423	-0.305	1.343	0.488	1510068005
-8.821	-4.567	-2.245	0.183	0.244	-1.648	3.72	-6.636	7.15	-1.648	1.099	1.648	5.23	9.436	5.449	1.77	-0.183	-1.038	-9.252	-0.406	2.65	-0.366	-2.441	0	-0.176	10.768	2.506	1.343	1.282	-1.282	2.04	10.116	-0.567	0.671	0.244	-0.916	1510068005
-8.634	-4.285	-1.829	0.061	0.671	-1.221	3.675	-6.876	7.435	-1.099	0.977	1.404	4.894	9.147	5.552	1.648	0	-0.732	-8.434	-0.949	3.315	-0.366	-1.648	-0.061	-0.378	10.093	1.907	0.732	0.977	-1.16	1.778	9.83	-0.778	0.671	0.244	-0.916	1510068005
-9.099	-4.539	-1.907	0.183	0.061	-0.977	3.319	-7.025	6.976	-0.854	0.916	1.038	4.293	8.746	5.721	1.343	0.916	-0.671	-8.66	-1.058	3.537	0	-1.526	-0.122	-0.566	9.923	1.239	0.732	0.305	-1.038	1.804	9.621	-0.652	0.183	0.61	-0.916	1510068005
-8.617	-4.549	-1.973	-0.183	0.244	-0.854	2.882	-7.318	6.09	-0.916	1.526	0.61	4.293	8.746	5.721	1.282	1.465	-0.793	-8.701	-0.833	3.688	0.061	-1.404	-0.122	-0.414	10.201	1.607	0.61	0.061	-1.099	1.997	9.756	-0.206	0.366	0	-1.038	1510068005
-8.689	-4.485	-1.891	-0.183	0.122	-0.61	2.351	-7.418	5.881	-1.221	1.892	0.488	4.405	8.971	5.09	1.526	1.038	-0.793	-8.502	-0.76	3.898	0	-1.099	-0.122	-0.245	10.334	1.817	0.244	0.488	-1.099	2.126	9.577	-0.62	0.366	-0.122	-0.732	1510068005
-8.514	-4.66	-1.997	-0.427	0	-0.671	1.987	-7.447	6.069	-1.404	1.77	0.732	4.677	9.195	4.957	1.343	1.465	-0.488	-8.451	-0.613	4.071	-0.061	-0.793	-0.122	-0.615	9.997	1.509	0.061	0.366	-1.16	2.098	9.604	-0.88	0.427	-0.305	-0.671	1510068005
-8.417	-4.945	-1.87	-0.244	-0.122	-0.61	1.546	-7.522	6.187	-0.977	1.404	0.488	4.677	9.195	4.957	0.793	1.343	-0.244	-8.477	-0.496	4.079	-0.061	-0.61	-0.061	-1.168	9.966	1.457	0.427	-0.366	-0.977	1.999	9.684	-0.604	0.366	0.366	-0.488	1510068005
-8.463	-5.156	-1.793	-0.305	-0.122	-0.427	0.861	-7.703	6.172	-0.793	0.854	0.61	4.597	8.51	5.713	0.183	-0.183	0.671	-8.473	-0.645	4.126	-0.122	-0.427	-0.061	-1.453	10.575	1.736	-0.061	-1.282	-0.916	1.279	9.685	-0.566	0.366	0.061	-0.305	1510068005
-8.399	-5.204	-1.768	-0.183	0	-0.305	0.711	-7.563	6.13	-0.854	0.732	0.793	4.052	8.455	5.239	0.61	0.977	0.366	-8.504	-0.662	4.267	-0.061	-0.122	-0.061	0.004	10.313	1.796	-0.366	-1.038	-0.488	1.335	9.745	-0.464	0.366	0.061	-0.305	1510068005
-8.276	-5.188	-1.76	-0.183	-0.061	-0.244	0.714	-7.372	5.937	-1.282	1.343	0.854	4.052	8.455	5.239	0.244	2.38	0.183	-8.626	-0.601	4.199	0	-0.183	0	0.188	9.984	2.001	-0.366	-0.061	-0.671	1.306	9.817	-0.581	0.122	0.183	-0.366	1510068005
-8.35	-5.117	-1.784	-0.244	-0.122	-0.183	0.726	-7.558	5.558	-1.221	2.258	0.549	4.226	8.513	5.314	0.244	1.587	0.122	-8.707	-0.492	4.091	-0.122	-0.183	0.061	-0.836	10.017	1.899	-0.244	-0.305	-0.732	1.261	9.749	-0.628	0.122	0.183	-0.366	1510068005
-8.306	-5.21	-1.805	-0.244	-0.183	-0.122	0.791	-7.972	5.373	-0.732	1.831	0.244	4.072	8.465	5.119	0.366	0.793	0.183	-8.528	-0.546	4.162	-0.061	-0.122	0.122	-0.945	9.88	1.914	-0.427	-0.61	-0.366	1.314	9.722	-0.597	0.122	0.061	-0.244	1510068005
-8.324	-5.233	-1.699	-0.122	-0.183	0	1.136	-7.517	6.639	0.122	1.282	-0.305	3.778	8.175	5.245	0.244	0.671	0.122	-8.516	-0.461	4.243	-0.183	0.061	0.183	-0.427	9.768	1.942	-0.122	-0.305	-0.305	1.27	9.684	-0.768	0.244	0.183	-0.183	1510068006
-8.294	-5.072	-1.619	0	-0.061	0	0.811	-7.296	6.132	0.061	2.625	0.061	3.676	8.094	5.63	0.183	1.099	0.061	-8.716	-0.616	4.189	-0.061	0	0.244	-0.366	9.874	2.147	-0.244	-0.061	-0.061	1.463	9.781	-0.691	0.183	0.061	-0.061	1510068006
-8.447	-4.865	-1.493	0	0	0.183	0.847	-7.416	6.139	0	2.197	0.183	3.676	8.094	5.63	0.183	1.526	-0.122	-8.671	-0.348	4.12	-0.061	0.061	0.183	-0.642	9.676	2.281	-0.183	0.305	0	1.449	9.709	-0.604	0.183	0.061	-0.061	1510068006
-8.741	-4.609	-1.572	-0.122	-0.061	0.244	0.41	-7.698	5.897	0	2.014	0.244	3.519	8.106	5.715	0	1.648	-0.061	-8.594	-0.033	4.137	-0.183	0.305	0.183	-0.593	9.615	2.29	-0.183	0.366	0.183	1.42	9.661	-0.702	0	-0.061	0.061	1510068006
-8.866	-4.406	-1.397	-0.244	0	0.305	-0.505	-7.799	5.432	0	1.221	0.183	2.81	8.215	5.719	0.061	0.488	0.061	-8.88	0.151	4.156	-0.366	0.305	0.183	-0.605	9.705	2.614	0	0.671	0.183	1.571	9.77	-0.583	0	-0.183	0	1510068006
-8.857	-3.954	-1.324	-0.427	0.244	0.549	-0.688	-7.96	5.719	-0.122	0.244	0.244	2.81	8.215	5.719	0.244	-1.404	0.061	-8.827	0.367	4.034	-0.549	0.366	0.305	-0.837	9.918	2.412	0.061	0.427	0.244	1.735	9.74	-0.487	0	-0.183	0	1510068006
-9.032	-3.923	-1.639	-0.916	0.244	0.671	-1.064	-8.906	5.277	0.122	-2.625	0.305	3.59	8.745	5.87	0.183	-1.648	0	-8.344	0.8	3.93	-1.099	0.977	0.061	-0.663	10.191	2.626	-0.305	0.488	0.549	1.964	9.564	-0.611	-0.366	-0.488	0	1510068006
-9.219	-3.536	-1.916	-1.587	0.061	0.732	-1.114	-10.368	5.946	1.526	-5.92	0.061	4.735	9.702	6.438	-0.244	-3.235	0.366	-8.638	1.2	3.584	-1.77	1.587	-0.061	-1.622	10.068	2.986	-0.549	-0.854	0.244	2.03	9.484	-0.676	-0.244	0.061	-0.305	1510068006
-8.921	-3.487	-2.267	-2.502	0.244	0.488	-0.681	-10.871	6.02	2.747	-6.531	-1.892	4.735	9.702	6.438	-0.732	-2.869	1.526	-8.942	1.09	3.127	-2.563	1.892	0.122	-1.581	10.484	2.406	-0.244	-2.747	0.305	2.043	9.607	-0.836	-0.244	0.061	-0.305	1510068006
-9.034	-3.735	-2.606	-3.113	0.183	0.427	-0.274	-10.799	4.859	3.174	-6.714	-2.686	6.315	8.546	6.039	0.183	-1.038	3.357	-9.237	0.29	2.694	-3.235	2.075	0.366	0.623	10.418	2.743	-1.038	-2.93	0.549	1.981	9.775	-0.985	-0.061	0.732	-0.427	1510068006
-8.971	-3.856	-3.114	-3.479	0	0.183	-0.262	-9.705	3.789	2.991	-5.737	-2.319	7.86	7.989	4.965	0.061	0.793	4.089	-9.595	-0.105	2.303	-3.601	1.709	0.244	2.158	9.714	2.943	-1.221	-1.221	0.427	1.346	9.89	-1.181	-0.061	1.831	-0.488	1510068006
-8.492	-4.033	-3.342	-3.784	-0.305	-0.122	-0.164	-8.13	2.778	1.953	-5.493	-1.77	7.757	6.709	4.359	1.282	1.892	4.822	-9.66	-0.024	2.042	-3.967	1.77	0.549	2.403	9.823	2.382	-1.099	0.244	0.671	1.217	9.994	-1.073	-0.061	1.831	-0.488	1510068006
-8.388	-3.649	-3.482	-3.906	-0.671	-0.305	0.562	-7.288	1.876	0.854	-4.7	-0.244	8.246	6.385	2.827	2.869	2.258	5.005	-9.855	-0.29	1.529	-4.456	1.465	0.61	2.322	9.557	2.121	-1.465	1.282	1.099	0.981	9.906	-0.701	0.183	2.441	-0.671	1510068006
-8.409	-3.037	-3.811	-4.211	-0.366	-0.61	0.225	-6.449	1.688	-0.427	-5.005	1.404	7.972	6.416	2.205	3.174	2.563	3.967	-9.69	-0.224	1.236	-4.944	1.221	0.671	2.279	9.467	2.044	-1.099	1.892	1.343	1.48	9.648	-0.89	0.122	2.441	-0.61	1510068006
-8.725	-2.852	-4.411	-4.639	-1.221	-0.916	0.919	-6.657	1.146	-1.465	-4.944	2.991	7.811	6.153	2.126	3.967	4.15	4.089	-9.605	-0.275	0.885	-5.493	0.916	0.732	2.268	9.219	1.974	-0.244	3.357	1.221	1.729	9.56	-1.157	0.183	2.563	-0.427	1510068006
-8.636	-3.036	-4.724	-5.249	-1.77	-1.16	1.946	-7.348	0.395	-0.916	-3.662	4.822	7.227	6.082	1.887	4.883	4.028	4.028	-9.582	-0.601	0.477	-6.042	0.916	0.977	1.826	9.278	1.526	-0.061	4.395	1.343	1.576	9.534	-1.011	-0.061	2.93	-0.488	1510068006
-8.427	-3.183	-4.857	-5.432	-2.014	-1.465	2.413	-8.131	0.238	-0.916	-4.089	6.653	7.074	6.464	1.648	5.005	4.456	3.418	-9.723	-1.041	0.12	-6.226	0.793	1.038	1.385	9.563	1.126	-0.183	5.066	1.709	1.056	9.682	-1.053	0	4.028	-0.488	1510068006
-8.288	-3.415	-5.273	-5.31	-2.258	-1.709	2.529	-9.398	0.15	-1.16	-6.775	8.362	6.388	6.383	2.109	5.676	4.211	2.869	-9.723	-1.041	0.12	-6.226	0.793	1.038	1.142	9.627	0.987	0.305	5.676	1.709	0.65	9.841	-1.166	0	4.028	-0.488	1510068006
-7.951	-3.653	-5.574	-5.371	-2.502	-1.831	3.297	-10.994	-0.568	-0.488	-9.888	8.85	6.656	6.637	2.163	6.47	4.272	2.441	-9.723	-1.041	0.12	-6.226	0.793	1.038	0.92	9.814	0.854	0.61	5.859	1.648	0.257	9.995	-1.147	0.122	4.272	-0.671	1510068006
-7.748	-3.659	-5.597	-5.188	-2.441	-1.953	4.368	-12.072	-1.339	0.366	-12.146	8.423	7.15	7.38	1.474	5.981	5.005	1.038	-10.207	-1.809	-0.519	-6.531	-0.427	1.16	0.885	10.189	0.892	0.488	6.287	1.831	-0.075	10.039	-1.258	-0.183	3.784	-0.488	1510068006
-7.848	-3.455	-5.664	-4.944	-2.258	-1.953	5.193	-12.346	-1.908	1.221	-13.367	6.47	7.057	7.759	1.699	6.287	4.211	0.488	-9.825	-2.217	-0.481	-6.409	-0.671	1.038	0.409	10.173	0.63	0.305	7.019	1.77	0.333	9.908	-1.311	-0.183	3.784	-0.488	1510068006
-8.15	-3.515	-5.752	-4.761	-2.747	-2.014	5.193	-12.346	-1.908	1.221	-13.367	6.47	8.342	8.138	1.87	5.92	7.324	0.61	-9.503	-2.573	-0.2	-6.287	-0.488	0.732	-0.684	9.944	0.319	0	6.897	1.831	0.683	9.941	-1.493	-0.305	3.845	-0.244	1510068006
-8.076	-3.689	-5.579	-4.761	-2.869	-1.709	6.307	-10.296	-1.625	1.16	-9.644	2.991	7.521	8.146	1.03	5.249	7.324	1.099	-9.293	-2.873	0.075	-5.92	-0.244	0.549	-1.581	9.896	0.147	-0.122	6.348	2.197	0.446	10.111	-1.412	-0.671	4.517	0.183	1510068006
-8.258	-3.712	-5.329	-4.639	-2.991	-1.526	5.912	-9.439	-1.337	1.221	-7.935	2.075	7.064	8.283	0.812	4.456	5.676	0.732	-9.691	-2.87	0.075	-5.554	0.061	0.427	-1.943	10.084	0.263	-0.183	5.859	2.441	0.254	10.134	-1.119	-0.671	4.517	0.183	1510068006
-8.436	-3.281	-4.6	-4.639	-3.418	-1.282	5.182	-8.525	-1.135	0.488	-7.263	1.648	6.979	8.447	1.148	3.296	5.432	0.183	-9.52	-2.552	0.234	-5.31	0.061	0.549	-1.748	10.265	0.776	0.549	5.371	2.197	0.214	9.977	-0.841	-1.221	3.845	0.244	1510068006
-8.778	-3.107	-4.24	-4.639	-3.052	-0.854	4.992	-8.02	-0.903	-0.061	-6.287	1.404	6.383	8.527	1.211	2.319	4.7	-0.366	-9.477	-2.089	0.223	-4.639	-0.305	0.61	-1.631	10.152	1.333	1.16	4.944	2.075	1.072	9.856	-0.284	-1.099	3.418	0.671	1510068007
-8.851	-2.537	-3.494	-5.127	-2.38	-0.61	4.965	-7.927	-0.401	-0.549	-5.371	1.221	5.739	8.666	1.072	1.77	3.418	-1.038	-9.812	-1.363	0.146	-4.456	0.793	0.427	-1.641	9.976	2.172	1.526	4.639	2.258	3.419	9.845	-0.255	-1.099	3.418	0.671	1510068007
-9.545	-2.729	-2.539	-6.897	-2.197	-0.732	5.198	-8.563	0.159	-0.366	-4.456	1.099	6.108	9.622	1.438	1.282	4.028	-1.099	-9.969	0.124	-0.108	-4.395	0.854	0.122	-1.04	9.872	3.232	1.709	4.272	1.953	3.317	10.369	-0.52	-1.099	3.479	0.916	1510068007
-10.695	-3.85	-1.916	-6.287	-1.831	-1.099	5.101	-9.243	0.883	-0.366	-4.517	0.916	5.639	10.13	1.333	1.038	3.113	-0.183	-10.237	1.233	-0.567	-4.7	0.244	0.61	0.3	10.04	4.14	1.648	3.967	1.282	0.425	9.883	-1.294	-0.488	4.089	0.366	1510068007
-10.284	-3.524	-2.027	-5.066	-3.052	-0.793	5.265	-9.709	1.342	0	-4.639	0.366	4.844	10.287	1.62	1.526	1.343	0.488	-10.257	0.638	-0.792	-5.127	0.732	0.61	0.797	10.411	4.252	0.854	4.089	1.221	3.92	10.192	-0.452	-0.488	4.089	0.366	1510068007
-9.178	-3.413	-2.242	-5.31	-4.15	-0.793	5.277	-9.678	1.66	0.671	-4.578	-0.549	4.748	10.539	2.487	2.563	2.502	0.488	-9.86	-0.061	-0.688	-4.7	0.671	0.244	0.459	10.281	3.645	0.122	4.089	1.648	7.177	9.435	-0.112	-0.061	6.104	-0.732	1510068007
-8.764	-3.966	-1.622	-4.272	-4.578	-0.427	4.79	-8.96	1.715	0.793	-5.005	-1.343	4.551	10.548	3.03	2.563	5.554	0.427	-10.128	0.066	-0.651	-4.15	0.427	0.305	0.011	9.715	3.429	-0.244	4.211	1.709	6.298	8.735	-0.819	0.977	11.658	1.16	1510068007
-8.631	-3.825	-1.128	-3.662	-3.113	-0.061	4.437	-8.344	1.548	0.977	-4.517	-1.282	3.125	10.055	2.55	1.892	4.944	0.427	-9.806	0.34	-0.627	-3.845	0.427	0.488	-0.293	9.138	3.496	-0.244	4.211	1.709	6.298	8.735	-0.819	0.977	11.658	1.16	1510068007
-8.661	-3.151	-0.583	-3.967	-1.404	0.183	3.835	-7.887	1.162	1.16	-4.211	-0.916	2.247	9.857	2.126	0.854	2.563	0.244	-10.044	0.617	-0.793	-3.784	0.122	0.427	-0.451	9.02	3.67	0	3.845	1.282	1.842	10.634	-3.045	2.686	10.681	2.319	1510068007
-8.936	-3.096	-1.006	-4.333	-1.77	-0.305	3.841	-7.693	0.988	1.221	-3.723	-0.366	2.218	9.844	2.027	0.305	1.404	-0.061	-9.905	0.744	-1.035	-3.784	0.122	0.427	-0.106	9.164	3.774	0.183	3.174	1.099	-2.194	11.042	-0.737	1.77	6.836	3.967	1510068007
-8.527	-3.718	-1.391	-3.845	-1.953	-0.488	3.884	-8.004	0.766	1.221	-3.601	0.061	2.457	9.768	1.945	0.305	1.526	-0.183	-9.831	0.813	-1.197	-3.723	-0.183	0.427	0.64	9.271	3.931	0.122	2.93	0.916	-2.787	10.268	-0.056	1.77	6.836	3.967	1510068007
-8.728	-3.506	-0.78	-2.991	-1.648	-0.061	4.185	-8.318	0.59	1.16	-3.601	0.122	2.816	9.512	1.969	0.732	2.136	-0.549	-9.701	0.607	-1.292	-3.601	-0.183	0.488	1.054	9.101	3.857	-0.244	2.991	0.854	-2.193	9.849	-0.421	3.174	3.723	3.601	1510068007
-8.631	-2.841	-0.531	-2.258	-1.221	0.305	4.186	-8.431	0.316	0.916	-3.845	-0.183	3.145	9.135	2.17	0.916	3.418	-0.732	-9.433	0.307	-1.273	-3.296	-0.427	0.244	0.883	8.552	3.676	-0.305	2.991	0.732	0.368	9.738	-0.352	4.211	-1.099	3.113	1510068007
-8.224	-2.397	-0.568	-2.563	-0.671	-0.122	4.359	-8.138	0.252	0.854	-3.113	-0.671	2.998	8.618	2.201	1.038	3.357	-0.732	-9.132	0.179	-1.152	-2.991	-0.244	0	0.41	8.063	3.563	-0.244	2.808	0.732	2.513	9.729	0.913	4.944	-0.061	2.014	1510068007
-8.446	-2.083	-0.228	-2.747	-0.366	-0.122	4.087	-7.817	0.362	0.549	-2.747	-0.61	2.858	8.425	2.165	0.854	2.563	-0.671	-9.062	0.251	-1.186	-2.625	-0.061	-0.183	0.077	7.935	3.492	0	2.441	0.732	1.397	8.967	1.187	4.15	5.188	1.038	1510068007
-8.613	-1.979	-0.386	-2.197	0.793	0.244	3.951	-7.679	0.429	0.366	-2.197	-0.122	2.903	8.537	2.078	0.732	1.404	-0.61	-9.112	0.403	-1.28	-2.441	-0.061	-0.122	0.306	8.157	3.688	0.549	2.014	0.549	0.45	8.404	-0.179	3.174	5.188	0.488	1510068007
-9.128	-2.504	-0.896	-1.831	0.488	0.305	3.866	-7.645	0.741	0	-1.77	0.427	3.324	8.882	2.192	0.549	1.221	-0.427	-8.983	0.275	-1.276	-2.258	0.122	-0.183	0.492	8.436	3.899	0.732	1.648	0.488	0.45	8.404	-0.179	2.563	1.892	-0.427	1510068007
-10.365	-2.397	-0.319	-1.343	-0.916	0.061	4.023	-7.882	1.111	-0.122	-0.977	0.854	3.548	9.02	2.329	0.488	1.282	-0.061	-9.054	-0.099	-1.254	-1.892	0.244	-0.488	0.325	8.342	3.898	0.793	1.16	0.61	6.432	9.728	0.422	1.892	0.244	-1.16	1510068007
-9.448	-1.506	0.221	-1.099	0	0.366	4.149	-8.05	1.442	-0.183	-0.366	1.16	3.653	9.01	2.609	0.488	1.16	0.549	-8.965	-0.396	-1.315	-1.465	0.366	-0.793	0.258	8.238	3.817	0.732	0.793	0.671	6.147	9.673	1.566	-0.305	0.305	1.099	1510068007
-10.782	-2.657	-0.565	-1.526	-0.183	0.488	4.286	-8.233	1.811	-0.122	0	1.343	3.559	9.038	2.747	0.305	1.038	1.038	-9.103	-0.255	-1.028	-1.038	1.221	-0.977	0.407	8.396	3.78	0.671	0.427	0.793	0.959	8.099	-1.29	-0.305	0.305	1.099	1510068007
-10.683	-2.923	-1.101	-0.732	1.526	0.122	4.317	-8.482	2.32	-0.183	0.183	1.404	3.275	9.455	2.617	0.122	0.366	1.282	-10.993	-0.292	-1.378	-0.61	-0.244	-0.793	0.968	9.293	3.502	0.793	0.122	0.671	3.857	8.943	0.272	-1.282	-2.136	-0.916	1510068007
-10.999	-4.14	-2.156	-0.244	-1.221	-0.793	4.39	-9.098	2.673	-0.061	0.488	1.465	3.17	10.398	2.297	0.244	-0.488	1.099	-12.663	-0.197	-1.01	-1.343	-0.244	-0.61	2.037	10.901	3.864	1.465	0.488	0.183	8.104	13.05	-1.373	-0.671	1.099	-4.639	1510068007
-9.853	-4.265	-1.56	-0.549	-0.122	-0.305	4.148	-9.94	2.699	0.122	-0.305	1.282	3.521	11.841	1.969	0.488	-0.549	0.61	-11.722	-1.381	-0.306	-1.16	-1.648	-1.221	2.047	12.195	3.057	1.16	0.854	0.183	1.08	11.019	1.244	-3.906	5.188	-0.244	1510068007
-8.758	-3.75	-2.908	-1.648	1.16	-0.305	4.093	-10.958	2.594	0.793	-1.404	0.854	4.308	11.972	2.152	0.61	0.977	0.244	-10.463	-1.269	1.012	-1.038	-0.916	-0.671	0.916	11.559	2.22	0.244	1.831	0.305	-1.707	9.774	-1.121	-1.526	1.77	-0.488	1510068007
-9.935	-4.305	-2.771	-1.526	0.122	0.061	4.296	-9.985	2.328	1.16	-2.38	-0.366	4.392	10.975	1.763	0.305	2.625	0.244	-10.195	-1.763	0.962	-1.038	-0.122	-0.244	-0.291	10.55	1.949	-0.183	2.258	0.549	0.391	10.04	-1.102	0.732	-1.343	-1.343	1510068007
-9.399	-3.475	-2.712	-1.099	0.549	-0.061	4.658	-9.14	2.413	1.038	-0.854	-1.953	3.705	10.629	1.224	-0.122	2.014	0.244	-10.475	-1.54	0.741	-1.16	-0.183	-0.183	-0.843	10.557	1.991	0.183	1.709	0.549	1.382	10.588	-1.147	0	-0.305	-1.77	1510068008
-8.677	-3.101	-2.442	-0.854	1.282	-0.244	3.895	-9.304	2.052	1.16	0.244	-3.052	3.254	10.853	0.829	-0.366	0.061	0	-10.391	-1.452	0.396	-1.343	-0.732	-0.183	-0.394	10.751	2.064	0.549	0.793	0.305	-0.245	10.289	-1.282	-0.244	1.648	-1.709	1510068008
-8.71	-3.324	-2.273	-0.61	1.038	-0.366	2.57	-9.65	1.347	1.709	-0.916	-3.601	3.604	10.384	0.779	-0.366	-0.732	0	-9.467	-1.878	0.401	-1.16	-0.732	0	0.24	10.168	2.196	0.427	0.671	0	1.114	10.11	-0.239	0.183	-0.244	-2.075	1510068008
-8.624	-2.775	-2.37	-0.244	0.732	-0.305	1.913	-8.649	1.097	1.648	-1.587	-3.235	4.051	9.539	0.943	-0.122	0.061	0.122	-8.815	-1.993	0.516	-1.16	-0.732	0	0.243	9.35	1.889	0.427	0.671	0	1.114	10.11	-0.239	-0.244	-0.122	-1.953	1510068008
-8.308	-2.53	-2.771	-0.488	0.61	-0.427	1.786	-7.34	1.201	1.282	-0.854	-2.563	4.042	8.903	0.991	0	1.221	0.244	-8.683	-2.048	0.492	-0.61	-0.61	0.183	0.089	8.78	1.798	-0.488	1.343	0.183	1.598	9.331	-0.603	-0.305	-0.122	-1.648	1510068008
-8.476	-2.964	-2.821	-0.305	0.183	-0.488	1.576	-6.401	1.231	0.671	-0.305	-1.77	3.539	8.555	0.861	0.061	1.282	0.244	-8.647	-2.217	0.291	-0.366	-0.61	0.366	-0.074	8.65	1.647	-0.488	1.343	0.183	1.444	9.209	-0.467	-0.061	-0.061	-1.465	1510068008
-8.443	-2.714	-2.547	0.061	-0.366	-0.366	1.501	-6.312	1.238	0.183	0.183	-0.916	3.235	8.731	0.853	0	0.427	0	-8.628	-2.283	0.14	-0.061	-0.671	0.366	-0.042	8.957	1.605	-0.366	0.793	0	1.093	9.199	-0.161	-0.061	-0.061	-1.465	1510068008
-8.74	-2.596	-2.096	0.549	0.183	-0.183	1.482	-6.575	1.107	-0.122	0.122	0.061	3.28	8.972	0.933	-0.061	0.183	-0.366	-8.284	-2.143	0.075	0.244	-0.61	0.488	0.106	9.158	1.753	-0.244	0.549	-0.183	1.946	8.626	0.128	-0.183	-0.305	-1.221	1510068008
-9.728	-2.05	-2.346	1.16	-0.671	-0.244	1.669	-6.462	1.261	-0.732	-0.488	0.671	3.441	8.888	1.085	0	0.122	-0.549	-8.784	-2.162	0.281	0.366	-0.061	0.671	0.171	9.052	1.908	-0.427	0.427	-0.244	2.01	9.744	-0.495	-0.427	-0.427	-1.16	1510068008
-9.392	-1.615	-2.481	0.61	-0.061	0	2.181	-6.345	1.352	-1.099	-0.183	1.038	3.519	9.245	1.303	0.061	0.305	-0.61	-9.521	-1.849	0.035	0.671	-0.305	0.916	0.286	9.765	2.109	-0.732	0.305	-0.366	2.023	9.618	0.059	-0.488	-0.427	-0.671	1510068008
-9.196	-2.302	-2.924	-0.122	-0.244	-0.122	2.286	-6.931	1.341	-1.465	-0.427	1.526	3.415	10.253	1.615	0.122	0.122	-0.916	-9.689	-1.17	0.164	0.732	0.488	1.221	0.483	10.657	2.574	-0.549	-0.244	-0.549	2.104	9.496	-0.096	-0.244	-0.061	-0.732	1510068008
-9.461	-2.768	-2.786	0.061	-0.977	-0.183	2.523	-8.248	1.314	-1.648	-0.854	2.075	3.534	10.986	1.969	0.183	0.244	-1.16	-10.416	-0.518	0.213	0.732	0.488	1.221	0.65	10.986	3.046	-0.977	-0.732	-0.61	1.504	9.776	-0.293	-0.977	-0.427	-0.61	1510068008
-10.494	-3.856	-3.066	-0.366	-0.793	-0.305	3.149	-9.455	1.412	-1.648	-0.61	2.563	3.506	10.758	2.299	0.183	0.244	-1.099	-11.264	0.201	0.745	0.549	0.366	1.038	0.712	10.34	3.473	-1.404	-0.854	-0.732	0.542	10.322	-0.451	-0.549	-0.305	-0.366	1510068008
-10.497	-5.725	-2.775	0.061	-1.892	-0.122	3.857	-10.158	1.53	-1.526	-0.122	2.502	3.119	10.544	2.186	0.122	-0.122	-0.854	-12.269	0.703	0.957	0.305	-0.732	0.916	0.568	9.912	4.136	-0.916	-0.549	-0.977	0.977	11.88	0.599	-0.793	0	-0.122	1510068008
-9.825	-5.511	-1.772	1.099	-2.93	-0.305	4.31	-11.262	1.386	-1.282	0.122	2.014	2.732	10.535	1.937	0.061	-0.977	-0.854	-11.483	0.514	1.632	0.305	-1.16	0.549	0.337	9.842	4.315	-0.366	-0.183	-1.099	2.864	11.861	2.278	-1.892	-0.305	1.465	1510068008
-8.717	-4.346	-0.634	0.977	-1.404	-0.244	4.454	-11.834	1.066	-0.916	-0.061	1.099	2.862	10.353	1.835	0	-0.854	-0.854	-9.871	0.568	2.196	0.61	-1.16	0.122	-0.896	9.15	4.4	-0.244	0.427	-0.793	2.594	11.5	2.476	-1.892	-0.305	1.465	1510068008
-9.253	-3.864	-0.225	0.305	-0.793	-0.488	4.449	-10.847	0.93	-0.549	0.305	0.183	3.015	9.804	1.595	-0.244	0.122	-0.427	-9.068	1.336	2.548	0.854	-0.671	-0.061	-2.339	8.202	4.571	-0.183	0.671	-0.427	0.267	10.929	1.147	-1.831	-0.793	2.38	1510068008
-9.374	-4.343	-0.392	0.122	-0.732	-0.916	4.133	-9.438	0.949	-0.305	0.854	-0.122	2.446	9.546	1.229	-0.488	-0.366	0.488	-9.332	1.925	2.554	0.549	-0.488	0	-2.481	8.071	4.837	0.305	0.122	-0.366	-1.346	10.886	0.083	0	-0.61	2.441	1510068008
-8.601	-4.273	-0.221	0	-0.732	-0.916	3.585	-8.851	0.602	0.061	0.61	-0.122	1.925	9.728	1.03	-0.366	-1.404	1.038	-9.557	1.833	2.255	0.244	-0.793	-0.122	-1.511	8.685	4.803	0.427	-0.183	-0.549	-0.496	10.105	0.573	0	-0.61	2.441	1510068008
-8.009	-4.204	0.132	-0.305	-0.61	-0.671	3.303	-8.957	-0.165	0.488	-0.244	-0.122	1.86	9.744	1.237	0.061	-1.221	1.099	-8.906	1.802	2.204	0.244	-0.671	-0.122	-0.792	8.803	4.759	0.366	0.183	-0.488	-0.319	9.118	1.373	0.183	-0.427	2.197	1510068008
-8.086	-4.536	0.591	0	-0.427	-0.488	3.353	-9.054	-0.845	0.671	-0.854	-0.427	2.001	9.463	1.548	0.549	0.244	0.732	-8.775	1.8	2.294	0.122	-0.488	-0.122	-0.67	8.553	4.502	0.122	0.854	-0.244	-0.505	8.549	1.184	0.305	1.16	1.587	1510068008
-8.116	-3.875	0.894	0.61	-0.061	-0.122	3.436	-8.681	-1.184	0.549	-0.61	-1.16	1.794	9.154	1.638	0.793	1.038	0.488	-8.754	1.839	2.364	-0.061	-0.671	-0.183	-0.746	8.053	4.205	0.061	1.099	-0.183	-1.041	8.57	0.828	1.465	2.747	0.977	1510068008
-7.062	-3.131	0.416	-0.183	0.732	-0.305	3.171	-8.338	-1.427	0.427	-0.366	-1.831	1.641	8.786	1.519	0.793	0.977	0.366	-8.581	2.238	2.488	-0.427	-0.488	-0.183	-1.102	7.845	4.271	0.366	1.343	-0.122	-2.338	8.431	1.361	1.648	1.892	0.549	1510068008
-7.655	-3.359	-0.16	-0.916	1.587	-0.427	2.846	-8.141	-1.483	0.427	-0.366	-1.831	1.761	8.9	1.467	0.916	0.854	0.122	-8.453	2.705	2.384	-0.916	-0.122	-0.183	-1.276	8.118	4.326	0.671	1.465	0	0.992	8.52	2.328	0.61	-1.831	-0.488	1510068008
-8.557	-3.725	-0.176	-1.404	0.916	-0.122	2.424	-8.482	-1.375	0.427	-0.183	-1.953	1.989	9.289	1.308	1.038	0.854	0	-8.806	2.803	2.293	-1.465	0.061	-0.366	-1.177	8.422	4.396	0.671	1.099	0.061	2.534	8.902	0.492	1.221	-1.404	-0.916	1510068008
-9.946	-4.164	-1.188	-1.221	1.953	-0.488	2.168	-9.13	-1.409	0.854	-0.854	-0.977	2.323	9.341	1.267	1.343	1.16	0.061	-9.305	2.223	2.283	-1.953	0.244	-0.61	-0.988	8.453	4.449	0.854	1.038	0.061	2.183	9.514	0.392	1.77	2.197	-0.854	1510068009
-9.509	-4.947	-1.564	-1.465	1.038	-0.916	2.128	-9.56	-1.366	1.038	-1.587	-0.671	2.568	9.634	1.229	1.526	1.709	0.122	-10.505	0.776	1.865	-2.38	-0.244	-0.916	-1.225	9.022	3.894	0.671	1.221	0.061	2.183	9.514	0.392	0.916	-0.488	-1.465	1510068009
-9.112	-4.371	-1.465	-0.854	0.305	-0.488	2.449	-9.656	-1.28	0.671	-1.343	-0.305	2.417	10.377	0.971	1.343	1.526	0.061	-9.715	-0.683	2.155	-1.709	-0.549	-0.977	-1.565	9.813	2.984	0.854	0.732	-0.122	3.09	10.568	1.113	-0.061	0.793	-2.869	1510068009
-8.393	-4.029	-2.273	-1.16	1.648	-0.427	2.565	-9.479	-0.959	0	-0.61	0.183	2.393	10.739	0.756	1.099	0.732	-0.244	-8.87	-1.494	2.188	-1.282	0	-1.038	-2.113	10.098	2.431	0.916	0.732	-0.061	0.217	9.703	-0.394	-0.732	1.892	-0.732	1510068009
-9.233	-4.587	-3.305	-1.099	0.427	-0.366	2.745	-8.915	-0.172	-0.854	1.038	0.854	2.707	10.637	0.587	0.61	0.61	-0.427	-9.101	-2.023	2.213	-0.854	0.488	-1.099	-2.87	9.851	1.847	0.427	0.366	0.183	0.217	9.703	-0.394	0.977	0.916	-1.953	1510068009
-8.987	-4.544	-2.833	-0.488	0.427	0.122	2.662	-8.226	0.688	-1.343	2.808	1.526	2.637	10.555	0.144	0.061	-0.183	-0.305	-9.359	-2.278	2.162	-0.549	0.305	-0.793	-2.804	10.094	1.544	0.61	-0.732	0.122	2.095	10.072	-0.189	0.122	0.244	-1.648	1510068009
-8.947	-4.407	-2.711	-0.183	0.671	0.366	2.364	-8.171	1.504	-1.831	3.052	2.075	2.647	10.884	-0.093	-0.183	-1.16	-0.427	-9.173	-2.598	2.098	-0.366	0.488	-0.793	-2.073	10.823	1.59	0.793	-1.282	0	1.546	10.023	-0.601	0.122	0.244	-0.732	1510068009
-9.121	-4.103	-3.009	-0.122	0.366	0.366	2.224	-8.768	1.872	-1.709	2.563	2.258	3.095	11.082	-0.059	-0.305	-1.404	-0.732	-9.03	-2.671	1.973	-0.122	0.916	-0.61	-1.604	10.944	1.464	0.427	-1.16	0.061	1.546	10.023	-0.601	-0.366	-0.122	-0.305	1510068009
-8.885	-4.078	-2.903	-0.061	0.183	0.305	2.198	-9.025	2.184	-1.282	1.587	1.831	3.521	10.836	0.061	-0.305	-0.977	-0.793	-9.173	-2.714	1.757	0	1.038	-0.305	-1.427	10.698	1.421	0	-1.282	0.122	1.019	10.081	-0.16	-0.122	-0.305	-0.427	1510068009
-8.752	-3.991	-2.99	0.122	0.244	0.427	2.51	-8.996	2.439	-0.916	1.343	1.16	3.668	10.696	0.218	-0.366	-0.671	-0.61	-9.277	-2.492	1.616	0.183	1.099	-0.122	-1.269	10.56	1.384	-0.244	-1.404	0.183	0.824	9.866	-0.279	-0.305	0.061	-0.183	1510068009
-8.905	-4.002	-3.152	-0.061	-0.244	0.488	2.512	-8.854	2.511	-0.61	1.404	0.488	3.651	10.555	0.252	-0.488	-0.732	-0.488	-9.423	-2.066	1.479	0.061	0.977	-0.061	-0.959	10.374	1.499	-0.427	-1.465	0.244	0.824	9.866	-0.279	-0.122	-0.061	-0.244	1510068009
-8.961	-3.96	-3.092	0.061	-0.244	0.671	2.245	-8.918	2.348	0	0.671	0.061	3.647	10.308	0.305	-0.549	-0.977	-0.366	-9.362	-1.913	1.462	-0.061	1.282	0.244	-0.706	10.219	1.635	-0.366	-1.465	0.305	0.834	9.938	-0.179	-0.122	-0.122	0	1510068009
-8.741	-3.692	-2.903	0	-0.183	0.854	2.278	-8.984	2.071	0.549	0.061	-0.305	3.845	10.232	0.464	-0.61	-0.671	-0.366	-9.217	-2.003	1.346	0	1.221	0.244	-0.73	10.128	1.648	-0.305	-1.221	0.488	0.397	9.904	-0.193	-0.305	0	0	1510068009
-8.894	-3.597	-2.902	-0.061	-0.427	0.916	2.266	-9.184	1.76	0.977	-0.427	-0.61	3.997	10.194	0.66	-0.732	-0.305	-0.305	-9.215	-1.808	1.187	0	1.709	0.305	-0.871	9.904	1.861	-0.366	-1.038	0.732	0.397	9.904	-0.193	-0.244	-0.244	0.061	1510068009
-8.728	-3.536	-2.846	0	-0.305	0.854	2.341	-9.217	1.416	1.099	-0.916	-0.977	3.988	10.086	0.818	-0.793	-0.305	0	-9.411	-1.583	0.835	0	1.77	0.366	-0.922	9.69	2.074	-0.305	-0.977	0.977	0.807	9.868	-0.116	-0.671	-0.183	0	1510068009
-8.787	-3.435	-2.859	-0.183	-0.427	0.916	2.535	-9.068	1.052	1.282	-0.916	-1.282	3.874	10	0.92	-0.977	-0.427	0.427	-9.359	-1.469	0.513	0.061	1.77	0.427	-0.644	9.499	2.202	-0.244	-1.099	1.038	0.449	9.805	0.129	-0.549	0.305	0.244	1510068009
-8.789	-3.58	-2.812	-0.244	-0.977	0.854	2.61	-8.848	0.918	1.282	-0.549	-1.404	3.667	9.759	1.058	-1.16	-0.671	0.793	-9.438	-1.375	0.284	0.061	1.77	0.427	-0.382	9.217	2.293	-0.244	-1.038	1.099	0.449	9.805	0.129	-0.427	0.244	0.122	1510068009
-7.972	-3.5	-2.418	-0.427	-0.854	0.977	2.509	-8.61	0.683	1.16	-0.427	-1.526	3.57	9.513	1.237	-1.282	-0.61	1.038	-9.54	-1.251	-0.325	0.305	1.465	0.427	-0.12	8.969	2.352	-0.122	-0.854	1.221	0.919	9.429	0.299	-0.61	0.122	0.183	1510068009
-8.274	-3.589	-1.762	-0.366	-1.282	0.977	2.448	-8.491	0.659	1.16	-0.183	-1.343	3.382	9.367	1.456	-1.343	-0.427	1.16	-9.31	-0.766	-0.429	0.488	1.831	0.427	0.432	8.715	2.507	0	-0.793	1.16	2.297	8.666	1.135	-0.61	0.244	0.244	1510068009
-9.259	-3.576	-1.346	0.427	-1.099	0.732	2.314	-8.141	0.699	0.916	-0.305	-1.16	3.051	8.929	1.45	-1.343	-0.671	1.221	-10.039	-0.446	-0.91	0.488	1.831	0.427	0.913	8.467	3	0.122	-0.305	0.977	2.297	8.666	1.135	-0.549	-0.061	1.038	1510068009
-9.569	-3.397	-0.982	0.732	-0.488	0.732	2.314	-7.785	0.617	0.793	-0.244	-0.793	2.913	9.027	1.519	-1.099	-0.671	1.221	-10.403	-0.339	-1.513	0.549	0.793	0.244	1.27	8.959	3.275	0.183	0.061	0.854	1.73	10.73	1.158	-0.305	-0.488	1.831	1510068009
-10.093	-2.646	-0.543	0.427	-0.427	0.671	2.262	-8.003	0.451	0.549	-0.61	-0.183	2.883	9.832	1.782	-0.671	-0.366	0.977	-10.322	0.34	-1.688	0.732	0.793	0.244	1.669	9.847	3.647	0.305	0.061	0.671	0.908	10.383	1.101	-0.61	-0.183	2.014	1510068009
-10.531	-1.988	-0.548	0.183	0	0.305	2.388	-8.646	0.282	0.305	-1.099	0.61	2.915	10.292	2.164	-0.244	0.244	0.732	-10.441	0.883	-1.969	0.366	0.305	0.183	1.971	10.141	4.03	0.183	0	0.427	0.908	10.383	1.101	-0.366	-0.549	2.258	1510068009
-10.13	-2.119	-0.903	-0.122	0.122	-0.122	2.858	-9.021	0.322	0	-1.099	1.343	2.839	10.229	2.601	0.061	0.793	0.61	-10.246	0.812	-2.079	0.061	0.549	0.061	1.828	9.842	3.963	-0.061	-0.183	0.488	-1.025	10.343	0.701	0	-0.854	1.221	1510068009
-9.016	-2.321	-0.386	-0.671	0.305	0.122	3.487	-9.121	0.517	-0.122	-0.122	1.892	2.653	9.885	2.934	0.305	0.916	0.488	-9.531	0.69	-1.991	0.122	0.549	0.061	1.724	9.359	3.542	-0.366	-0.488	0.488	-1.083	9.374	1.026	-0.183	0.244	-0.244	1510068009
-8.918	-2.675	-0.217	0	1.038	0.366	3.642	-9.086	0.736	0.061	0.122	1.831	2.468	9.28	3.104	0.244	0.732	0.305	-9.399	0.863	-1.87	0.061	0.671	0.122	1.812	8.685	3.401	-0.366	-0.549	0.305	-1.083	9.374	1.026	0.427	0.916	-1.221	1510068010
-10.536	-2.93	-1.846	0.854	0	-0.244	3.607	-8.547	0.927	0.122	-0.488	1.16	2.384	8.775	3.049	0.122	0.122	0	-10.396	0.75	-1.937	-0.61	1.16	0.244	1.961	8.518	3.467	-0.244	-0.183	0.305	1.872	10.71	1.183	0.793	1.282	-1.77	1510068010
-9.14	-2.856	-1.321	0.732	0.549	-0.061	3.667	-8.252	0.912	0.244	-1.099	0.366	2.606	9.367	2.974	0	-0.305	-0.427	-10.165	-0.195	-2.242	-0.732	-0.427	-0.122	1.937	9.475	3.114	-0.122	-0.488	0.183	2.269	10.798	2.346	0.732	0.183	-1.709	1510068010
-9.373	-1.69	-1.139	-0.183	0.549	0.122	3.595	-8.807	0.701	0.427	-1.77	0	3.058	10.256	2.976	-0.183	-0.427	-0.854	-9.357	-0.26	-2.071	-0.244	0.305	-0.061	1.798	9.94	3.034	0	-0.61	0.122	2.269	10.798	2.346	-1.099	-2.136	-0.977	1510068010
-9.738	-2.074	-1.503	-0.488	0.244	-0.183	3.639	-8.861	0.611	0.061	-2.136	-0.183	3.535	9.954	2.842	-0.366	-0.305	-0.854	-9.609	-0.182	-2.104	-0.244	0.305	-0.061	1.479	9.378	3.103	0	-0.61	0.122	2.602	9.311	2.009	-1.038	-0.122	-0.183	1510068010
-9.728	-2.493	-1.918	0.061	0.366	-0.122	3.907	-8.368	0.839	-0.061	-1.343	-0.244	3.688	9.494	2.689	-0.427	-0.244	-0.549	-9.72	-0.323	-2.108	-0.183	0.366	0.122	1.329	9.036	2.821	-0.549	-0.61	0.305	1.721	9.969	0.519	0.854	-0.793	-0.732	1510068010
-9.007	-2.344	-1.806	-0.305	0	0	3.725	-7.929	1.19	-0.305	-1.099	-0.244	3.596	9.507	2.632	-0.488	-0.427	-0.366	-9.643	-0.415	-2.104	-0.366	0.122	-0.061	1.913	9.311	2.638	-0.366	-0.793	0.183	1.721	9.969	0.519	0.671	0.366	-1.099	1510068010
-9.069	-2.232	-1.922	-0.366	0.366	0	3.72	-8.174	1.498	-0.305	-0.793	-0.244	3.659	9.572	2.631	-0.61	-0.854	-0.61	-9.409	-0.354	-2.052	-0.244	0.183	0.061	2.206	9.372	2.673	-0.183	-0.427	0.183	1.174	9.558	0.621	0.488	1.16	-0.854	1510068010
-9.47	-2.406	-2.213	-0.122	0.244	0.122	3.644	-8.452	1.647	0	-0.854	-0.305	4.054	9.339	2.582	-0.732	-0.671	-0.732	-9.5	-0.348	-2.071	-0.366	0.305	0.061	2.004	9.03	2.714	-0.061	-0.061	0.305	1.036	9.667	0.196	0.488	0.183	-0.61	1510068010
-9.451	-2.402	-2.265	-0.061	0.122	0.183	3.803	-8.534	1.925	0	-0.732	-0.549	4.31	9.146	2.564	-0.61	-0.122	-0.61	-9.536	-0.568	-2.088	-0.366	0.305	0	1.843	8.947	2.584	0	-0.061	0.549	1.036	9.667	0.196	0.061	-0.549	-0.549	1510068010
-9.193	-2.279	-2.202	-0.183	0.183	0.244	3.926	-8.752	2.066	-0.122	-0.061	-0.793	4.408	9.338	2.589	-0.61	-0.061	-0.427	-9.582	-0.591	-2.176	-0.244	0.244	-0.061	2.214	9.113	2.539	0.244	0.305	0.671	1.244	9.788	0.431	0.244	0.061	-0.366	1510068010
-9.283	-2.318	-2.223	-0.122	0.061	0.183	3.846	-8.939	2.003	0	0.244	-0.977	4.76	9.217	2.72	-0.671	0.183	-0.305	-9.627	-0.549	-2.225	-0.183	0.183	0	2.189	8.947	2.683	0.305	0.671	0.61	0.928	9.801	0.188	0.122	0.122	-0.305	1510068010
-9.36	-2.248	-2.37	-0.061	0.183	0.183	3.685	-8.726	1.889	0.183	0.793	-0.854	4.773	9.085	2.523	-0.671	0.427	0.244	-9.562	-0.511	-2.237	-0.122	0.122	-0.061	2.018	8.884	2.625	0.305	0.671	0.61	0.928	9.801	0.188	0	0	-0.122	1510068010
-9.388	-2.217	-2.437	-0.183	-0.061	0.183	3.524	-8.495	1.7	0.183	1.099	-0.732	4.565	9.105	2.432	-0.61	0.305	0.854	-9.633	-0.535	-2.327	-0.122	0.183	-0.122	1.999	8.979	2.606	0.305	0.61	0.671	0.737	9.899	0.165	0.122	0.061	0	1510068010
-9.396	-2.214	-2.253	-0.122	-0.061	0.122	3.317	-8.501	1.585	0.305	1.465	-0.549	4.332	9.148	2.369	-0.488	0	1.16	-9.664	-0.531	-2.415	-0.061	0.183	-0.122	2.094	9.004	2.521	0.427	0.427	0.549	0.821	9.814	0.128	-0.122	-0.122	0	1510068010
-9.357	-2.193	-2.226	-0.122	0	0.061	3.11	-8.591	1.52	0.488	1.343	-0.488	4.183	9.195	2.308	-0.366	0	1.282	-9.716	-0.525	-2.539	0	0.122	-0.122	2.272	9.121	2.458	0.427	0.427	0.549	0.821	9.814	0.128	0.061	0.061	0.122	1510068010
-9.4	-2.293	-2.212	0.061	0	0.061	2.85	-8.672	1.491	0.488	1.343	-0.488	3.967	9.201	2.262	-0.183	0	1.282	-9.623	-0.512	-2.579	0.061	0.061	-0.122	2.455	9.314	2.51	0.488	0.427	0.122	0.507	9.867	0.211	0	0.122	0.122	1510068010
-9.409	-2.055	-2.205	0.061	0.061	0.061	2.699	-8.612	1.448	0.977	0.122	-0.61	3.762	9.272	2.273	0.061	0.122	1.16	-9.627	-0.422	-2.576	0	0	-0.122	2.521	9.392	2.495	0.427	0.366	0.061	0.532	9.883	0.279	0	0	0.122	1510068010
-9.527	-1.976	-2.202	-0.061	-0.061	0	2.76	-8.308	1.603	0.977	0.305	-0.366	3.615	9.21	2.35	0.366	0.244	0.916	-9.623	-0.351	-2.595	-0.061	0	-0.061	2.478	9.391	2.485	0.427	0.366	0.061	0.532	9.883	0.279	-0.061	-0.122	0.122	1510068010
-9.507	-1.949	-2.199	-0.122	0	-0.061	2.442	-8.235	1.921	0.671	0.061	-0.244	3.497	9.232	2.443	0.61	0.488	0.61	-9.636	-0.358	-2.595	-0.183	0	-0.122	2.455	9.444	2.468	0.244	0.305	-0.061	0.754	9.927	0.219	-0.122	-0.183	0.061	1510068010
-9.438	-2.01	-2.208	-0.183	0	-0.061	2.637	-8.074	1.974	-0.244	-0.427	0.122	3.365	9.32	2.572	0.793	0.61	0.244	-9.599	-0.416	-2.617	-0.183	-0.122	-0.061	2.499	9.49	2.452	0.061	0.122	-0.244	0.646	9.94	0.212	0	0.183	0	1510068010
-9.444	-2.032	-2.186	-0.122	0	-0.122	2.944	-8.183	1.664	-0.366	0	0.427	3.364	9.338	2.798	0.916	0.549	-0.183	-9.576	-0.459	-2.583	-0.183	-0.122	-0.061	2.43	9.397	2.434	0.061	0.122	-0.244	0.646	9.94	0.212	0.061	0.061	-0.061	1510068010
-9.485	-2.016	-2.229	-0.183	-0.061	-0.122	2.92	-8.191	1.718	-0.488	0	0.61	3.502	9.348	2.955	0.793	0.793	-0.488	-9.603	-0.471	-2.548	-0.244	-0.122	-0.061	2.43	9.397	2.434	-0.061	0.061	-0.305	0.822	9.881	0.272	0	-0.061	-0.061	1510068010
-9.467	-2.038	-2.21	-0.122	-0.061	-0.122	3.001	-8.227	1.504	-0.549	-0.305	0.732	3.559	9.398	2.942	0.488	0.793	-0.61	-9.595	-0.477	-2.533	-0.244	-0.122	-0.061	2.285	9.296	2.424	-0.183	-0.061	-0.427	0.805	9.856	0.242	0	-0.061	-0.061	1510068010
-9.453	-2.056	-2.226	-0.183	0	-0.122	3.092	-8.374	1.53	-0.122	-0.427	0.854	3.681	9.477	3.201	0.061	0.61	-0.61	-9.588	-0.451	-2.491	-0.244	-0.122	-0.061	2.205	9.299	2.454	-0.183	-0.061	-0.427	0.805	9.856	0.242	0	0.122	-0.061	1510068010
-9.493	-2.113	-2.211	-0.183	-0.122	-0.122	3.082	-8.404	1.95	-0.183	-0.793	0.671	3.774	9.569	3.473	-0.244	-0.122	-0.61	-9.57	-0.468	-2.466	-0.244	-0.061	-0.061	2.077	9.336	2.446	-0.122	-0.244	-0.427	0.842	9.895	0.284	-0.061	-0.061	-0.061	1510068011
-9.467	-2.107	-2.214	-0.122	0.061	-0.122	3.329	-8.488	1.945	-0.427	-0.671	0.61	4.137	9.589	3.646	-0.61	-0.244	-0.854	-9.567	-0.486	-2.415	-0.244	-0.061	-0.061	2.199	9.323	2.469	-0.122	-0.183	-0.305	0.851	9.845	0.227	-0.122	0	-0.061	1510068011
-9.429	-2.144	-2.225	-0.244	0	-0.183	3.433	-8.573	1.992	-0.488	-0.488	0.671	4.191	9.409	3.819	-0.61	-0.61	-0.61	-9.582	-0.475	-2.401	-0.183	-0.122	-0.061	2.196	9.233	2.48	-0.122	-0.183	-0.305	0.851	9.845	0.227	-0.061	0.122	-0.061	1510068011
-9.435	-2.255	-2.245	-0.122	-0.122	-0.183	3.437	-8.516	1.848	-0.488	-0.366	0.427	4.413	9.325	3.68	-0.427	-1.221	-0.427	-9.591	-0.458	-2.394	-0.183	-0.061	0	2.232	9.304	2.509	-0.183	0	0	0.597	9.944	0.25	-0.122	0.122	-0.122	1510068011
-9.4	-2.235	-2.176	-0.122	-0.061	-0.183	3.651	-8.544	1.607	0.061	-0.122	0.244	4.719	9.26	3.657	-0.244	-0.793	-0.244	-9.618	-0.459	-2.353	-0.183	-0.061	-0.061	2.205	9.223	2.485	-0.122	0.122	0.061	0.761	9.875	0.342	-0.061	0	-0.122	1510068011
-9.472	-2.224	-2.159	-0.061	-0.122	-0.122	3.395	-8.467	2.029	0.183	-0.61	0.122	4.721	9.094	3.084	-0.061	-0.488	-0.122	-9.577	-0.435	-2.321	-0.183	-0.122	0	2.224	9.243	2.479	-0.122	0.183	0.183	0.761	9.875	0.342	-0.061	0.061	-0.061	1510068011
-9.444	-2.178	-2.164	-0.183	0.061	-0.122	3.575	-8.514	2.059	0.183	-0.61	0.122	4.596	9.104	2.553	-0.183	-0.122	-0.122	-9.591	-0.39	-2.304	-0.183	-0.122	0	2.239	9.304	2.534	-0.061	0.366	0.244	0.746	9.892	0.304	-0.061	0.061	-0.122	1510068011
-9.49	-2.205	-2.256	-0.183	-0.061	-0.122	3.575	-8.514	2.059	-0.061	-0.61	-0.122	4.248	9.142	2.182	-0.488	0.244	0.244	-9.634	-0.358	-2.259	-0.183	-0.122	0	2.141	9.351	2.53	-0.061	0.488	0.244	0.746	9.892	0.304	-0.122	0	-0.061	1510068011
-9.293	-2.25	-2.2	-0.305	0	-0.122	3.683	-8.589	1.913	-0.183	-0.122	-0.183	3.972	9.07	2.128	-0.732	-0.549	0.61	-9.641	-0.33	-2.207	-0.183	-0.122	0	1.977	9.235	2.556	0.061	0.427	0.122	0.812	9.902	0.272	-0.122	0.122	-0.122	1510068011
-9.36	-2.322	-2.353	-0.244	0	-0.122	3.382	-8.564	1.548	0.061	0.122	-0.427	4.199	9.07	2.419	-0.732	-0.61	0.671	-9.598	-0.384	-2.166	-0.244	-0.183	0	1.82	9.128	2.565	0.305	0.305	0	0.75	9.918	0.386	-0.122	0.183	-0.061	1510068011
-9.39	-2.401	-2.425	-0.244	-0.122	-0.122	3.192	-8.507	1.439	0.183	-0.061	-0.488	4.252	8.967	2.504	-0.183	-0.427	0.549	-9.607	-0.549	-2.125	-0.244	-0.183	0	1.849	9.183	2.51	0.244	0.305	0	0.501	9.936	0.298	-0.061	-0.061	-0.061	1510068011
-9.368	-2.55	-2.462	0	-0.183	-0.061	3.11	-8.577	1.119	0.793	0.244	-0.549	4.354	9.121	2.554	0.244	0.305	0.244	-9.679	-0.632	-2.147	-0.183	-0.061	0	1.936	9.441	2.492	0	0.305	0	0.501	9.936	0.298	-0.183	-0.061	0	1510068011
-9.29	-2.525	-2.458	0	-0.122	-0.122	3.192	-8.479	1.681	0.854	0.183	-0.488	4.169	9.348	2.558	0.61	0.732	-0.061	-9.674	-0.752	-2.102	-0.122	-0.122	0	1.924	9.557	2.476	0	0.305	-0.122	0.423	9.976	0.263	-0.061	-0.061	0	1510068011
-9.305	-2.73	-2.501	0.122	-0.122	-0.122	2.732	-8.472	1.968	0.244	-0.061	-0.549	3.814	9.452	2.534	0.732	0.671	-0.244	-9.71	-0.884	-2.114	-0.122	-0.122	0	1.7	9.619	2.455	-0.061	0.244	-0.122	0.352	9.932	0.29	-0.122	0	0.061	1510068011
-9.227	-2.815	-2.418	0.366	-0.244	-0.122	2.889	-8.307	1.83	0.244	-0.061	-0.549	3.633	9.577	2.58	0.671	0.671	-0.366	-9.786	-0.976	-2.061	0.244	-0.244	0.061	1.482	9.538	2.338	-0.183	0.061	-0.244	0.352	9.932	0.29	-0.061	-0.305	-0.061	1510068011
-9.14	-2.85	-2.369	0.427	-0.366	-0.122	3.129	-8.264	1.515	-0.732	0.732	-0.183	3.402	9.562	2.531	0.488	0.305	-0.305	-9.732	-1.005	-1.981	0.244	-0.244	0.061	1.345	9.469	2.359	-0.244	-0.122	-0.366	0.622	9.885	0.39	0.061	-0.183	0.061	1510068011
-9.164	-3.096	-2.213	0.549	-0.671	-0.183	2.878	-8.147	1.377	-0.488	0.732	0.061	3.141	9.567	2.42	0.244	-0.183	-0.366	-9.719	-0.986	-1.902	0.427	-0.366	0.122	1.341	9.476	2.352	-0.305	-0.244	-0.488	0.784	9.741	0.477	0.061	-0.183	0.305	1510068011
-9.174	-3.146	-1.974	0.977	-0.549	-0.122	2.588	-8.08	1.623	-0.427	0.427	0.061	3.094	9.635	2.409	0.061	-0.61	-0.488	-9.717	-0.953	-1.797	0.61	-0.427	0.244	1.279	9.533	2.408	-0.366	-0.366	-0.61	0.784	9.741	0.477	0.061	-0.183	0.488	1510068011
-9.28	-2.963	-1.871	0.977	-0.427	-0.122	2.783	-7.934	1.873	-0.916	0.122	0.183	3.14	9.72	2.391	-0.122	-0.854	-0.61	-9.695	-0.778	-1.729	0.977	-0.61	0.427	1.196	9.628	2.598	-0.366	-0.427	-0.671	0.967	9.801	0.54	0.061	-0.183	0.793	1510068011
-9.391	-3.037	-1.791	0.854	-0.488	-0.183	3.207	-8.052	1.681	-1.404	0.549	0.305	3.214	9.95	2.421	-0.122	-0.854	-0.732	-9.727	-0.672	-1.68	0.977	-0.61	0.427	1.107	9.851	2.737	-0.488	-0.61	-0.671	0.325	9.909	0.572	-0.244	-0.793	0.916	1510068011
-9.42	-3.138	-1.631	1.16	-0.488	-0.183	3.579	-8.266	0.969	-0.916	1.404	0.488	3.256	10.111	2.489	-0.183	-0.793	-0.854	-9.69	-0.601	-1.646	1.16	-0.549	0.61	1.024	9.857	2.846	-0.732	-0.793	-0.732	0.325	9.909	0.572	-0.244	-1.099	0.854	1510068011
-9.455	-3.266	-1.497	1.526	-0.366	-0.122	3.327	-8.44	1.044	0	1.648	0.671	3.09	9.996	2.472	-0.244	-0.977	-0.854	-9.697	-0.459	-1.595	1.587	-0.549	0.671	0.943	9.652	2.973	-0.854	-0.977	-0.793	0.775	9.908	0.62	-0.122	-0.61	0.916	1510068011
-9.506	-3.322	-1.396	1.709	-0.305	-0.122	3.179	-8.306	1.494	0	0.732	0.488	2.906	9.906	2.455	-0.305	-1.282	-0.854	-9.739	-0.232	-1.611	1.587	-0.549	0.671	0.907	9.557	3.078	-0.916	-1.16	-0.793	1.193	10.134	0.507	-0.244	-0.671	0.854	1510068011
-9.594	-3.124	-1.182	2.014	-0.488	-0.061	3.143	-8.351	1.805	-0.61	0.244	0.366	2.83	9.9	2.492	-0.366	-1.526	-0.916	-9.738	0.057	-1.604	1.77	-0.549	0.732	1.013	9.477	3.199	-0.916	-1.16	-0.793	1.193	10.134	0.507	-0.366	-1.099	0.916	1510068011
-9.64	-2.958	-1.034	2.075	-0.366	-0.061	3.576	-8.544	1.592	-0.977	0.305	0.305	2.768	9.758	2.458	-0.427	-1.709	-1.038	-9.704	0.337	-1.613	2.075	-0.671	0.732	1.134	9.329	3.417	-0.854	-1.526	-0.977	1.345	10.064	0.462	-0.122	-1.404	0.977	1510068011
-9.561	-2.881	-0.773	2.075	-0.366	-0.183	3.927	-8.689	1.359	-0.916	1.16	0.244	2.762	9.636	2.461	-0.366	-1.77	-1.16	-9.714	0.645	-1.568	2.075	-0.671	0.732	1.262	9.213	3.559	-0.793	-1.587	-1.038	1.564	10.027	0.925	-0.122	-1.404	1.038	1510068012
-9.366	-2.553	-0.56	2.014	-0.122	-0.122	3.927	-8.738	1.353	-1.038	1.587	0.122	2.84	9.55	2.542	-0.244	-1.709	-1.282	-9.594	0.991	-1.489	2.136	-0.61	0.671	1.348	9.064	3.656	-0.793	-1.648	-1.038	1.564	10.027	0.925	-0.244	-1.709	0.977	1510068012
-9.247	-2.34	-0.499	1.709	0.183	-0.183	3.937	-8.771	1.238	-1.038	1.587	0.122	2.906	9.388	2.586	-0.183	-1.587	-1.343	-9.558	1.329	-1.404	2.136	-0.732	0.61	1.389	8.878	3.835	-0.732	-1.648	-1.038	1.822	9.758	0.634	-0.183	-1.77	0.977	1510068012
-9.263	-2.451	-0.427	1.526	0.488	-0.244	3.948	-8.812	1.046	-1.16	1.709	-0.305	2.967	9.275	2.664	-0.061	-1.587	-1.343	-9.597	1.546	-1.292	2.014	-0.549	0.488	1.455	8.774	3.951	-0.61	-1.587	-1.038	1.12	9.466	0.446	-0.183	-1.404	0.671	1510068012
-9.369	-2.614	-0.492	1.648	0.977	-0.183	3.965	-8.941	0.696	-0.854	1.709	-0.488	3.124	9.308	2.808	0.061	-1.404	-1.282	-9.615	1.503	-1.203	1.709	-0.488	0.366	1.414	8.774	4.087	-0.488	-1.648	-0.916	1.12	9.466	0.446	-0.366	-1.587	0.366	1510068012
-9.3	-2.616	-0.526	1.709	1.282	-0.122	3.915	-9.174	0.315	-0.366	1.526	-0.549	3.314	9.362	3.04	0.122	-1.16	-1.16	-9.549	1.339	-1.132	1.465	-0.244	-0.061	1.247	8.71	4.082	-0.305	-1.587	-0.732	1.349	9.575	0.555	-0.488	-2.563	0	1510068012
-9.304	-2.708	-0.636	1.404	1.16	-0.122	3.716	-9.361	0.215	0.061	1.282	-0.732	3.385	9.269	3.188	0	-1.16	-0.916	-9.528	1.272	-1.102	1.465	-0.244	-0.061	0.981	8.495	4.022	-0.183	-1.465	-0.549	2.004	9.966	1.273	-1.038	-2.563	-0.244	1510068012
-9.29	-2.988	-0.579	1.404	1.282	-0.061	3.716	-9.307	0.262	0.061	1.16	-0.977	3.285	9.174	3.163	-0.244	-1.465	-0.549	-9.648	1.235	-1.108	1.587	0	-0.183	0.811	8.408	3.96	0.061	-1.587	-0.427	2.004	9.966	1.273	-1.831	-2.014	-0.427	1510068012
-9.207	-3.1	-0.567	1.648	1.526	0	3.706	-9.081	0.201	-0.122	1.465	-0.977	3.104	9.202	3.001	-0.427	-2.014	-0.122	-9.648	1.235	-1.108	1.648	0.061	-0.244	0.925	8.583	3.96	0.366	-1.526	-0.427	2.373	9.959	1.342	-2.197	-1.892	-0.305	1510068012
-9.106	-3.051	-0.613	1.587	1.648	0.061	3.565	-8.872	0.219	-0.244	1.953	-0.854	3.103	9.394	2.901	-0.488	-2.258	0.183	-9.705	1.187	-1.249	1.709	0	-0.305	1.125	8.89	3.98	0.488	-1.465	-0.366	1.352	9.479	1.505	-2.319	-2.014	0	1510068012
-9.055	-3.102	-0.52	1.709	1.282	0.183	3.311	-8.68	0.367	-0.366	2.136	-0.671	3.102	9.516	2.832	-0.427	-2.136	0.366	-9.682	1.263	-1.223	1.709	-0.061	-0.366	1.229	9.068	3.966	0.427	-1.404	-0.366	1.352	9.479	1.505	-2.197	-3.662	-0.061	1510068012
-9.173	-3.076	-0.553	1.892	0.977	0.427	3.086	-8.477	0.419	-0.366	2.197	-0.366	2.946	9.421	2.79	-0.244	-1.77	0.488	-9.607	1.314	-1.172	1.77	-0.183	-0.366	1.331	9	4.026	0.427	-1.404	-0.366	0.364	9.002	0.524	-1.282	-5.859	-0.61	1510068012
-9.348	-3.033	-0.638	2.014	1.099	0.549	3.047	-8.179	0.522	-0.366	1.953	0.061	2.725	9.357	2.797	0	-1.404	0.488	-9.579	1.39	-1.077	1.709	-0.183	-0.366	1.339	8.996	4.054	0.366	-1.221	-0.305	0.913	8.744	-0.339	0.061	-5.371	-0.854	1510068012
-9.887	-2.897	-0.828	1.282	1.221	0.244	3.134	-8.128	0.561	-0.183	1.77	0.244	2.588	9.545	2.864	0.122	-1.038	0.427	-9.722	1.327	-1.017	1.648	-0.122	-0.366	1.157	9.208	4.055	0.305	-1.099	-0.305	1.725	8.924	-0.242	0.61	-5.31	-1.343	1510068012
-10.676	-3.462	-1.01	1.404	0.488	0.488	3.385	-8.376	0.53	-0.183	1.77	0.244	2.466	9.987	2.943	0.183	-0.793	0.244	-10.243	1.01	-1.025	1.465	0.061	-0.305	1.016	9.633	3.893	0.244	-0.977	-0.244	3.43	9.708	-0.05	0.061	-5.493	-2.014	1510068012
-9.781	-2.873	-0.897	2.258	0.671	0.549	3.67	-8.8	0.3	-0.061	1.648	0.549	2.31	10.381	3.03	0.122	-0.916	0.061	-10.08	0.538	-1.054	1.404	0.122	-0.244	1.014	9.922	3.744	0.061	-1.221	-0.244	7.419	9.967	-0.976	0	-1.892	-1.953	1510068012
-8.717	-1.903	-1.55	1.404	1.526	0.488	3.661	-9.04	0.036	0.061	1.221	0.305	2.244	10.325	3.007	-0.183	-1.221	-0.061	-10.08	0.538	-1.054	1.404	-0.671	-0.427	0.719	9.686	3.543	0.061	-1.221	-0.244	7.419	9.967	-0.976	1.587	2.808	-0.854	1510068012
-9.148	-2.751	-2.012	0.244	1.099	0.183	4.078	-8.775	0.134	0.122	1.343	-0.122	2.257	9.877	2.909	-0.427	-1.526	-0.183	-9.455	0.656	-0.91	1.587	-0.305	-0.549	0.437	9.191	3.195	-0.061	-1.404	-0.244	1.883	10.141	0.644	0.366	2.38	-0.244	1510068012
-9.739	-3.519	-1.914	1.099	0.122	0.488	3.951	-8.358	0.937	-0.183	2.136	-0.366	2.289	9.533	2.809	-0.61	-1.77	-0.366	-9.319	0.853	-0.714	1.221	0.305	-0.427	0.437	9.191	3.195	-0.305	-1.709	-0.122	-0.355	9.92	1.747	0.122	-3.235	-0.977	1510068012
-8.818	-2.938	-1.924	1.343	1.465	0.61	3.576	-8.35	1.361	-0.793	2.014	-0.671	2.461	9.39	2.615	-0.732	-2.075	-0.793	-9.749	0.445	-0.732	0.854	0.366	-0.366	1.44	9.158	2.738	-0.366	-1.953	-0.122	1.827	9.899	0.695	0.244	-2.991	-0.488	1510068012
-8.973	-2.787	-2.486	0.977	1.343	0.427	3.431	-8.679	1.119	-0.671	1.526	-1.16	2.921	9.642	2.383	-0.916	-2.136	-1.221	-9.732	-0.608	-0.782	0.854	0	-0.488	1.491	9.54	2.609	-0.061	-1.709	-0.305	1.993	9.794	-0.166	0.244	-0.977	-0.366	1510068012
-9.134	-2.862	-2.872	0.671	1.16	0.183	3.25	-8.833	0.851	-0.244	0.854	-1.465	3.566	9.833	2.227	-0.977	-1.831	-1.404	-9.732	-0.608	-0.782	0.977	0.183	-0.488	1.026	9.612	2.466	-0.061	-1.221	-0.061	0.388	9.915	-0.215	0.244	-0.122	-0.488	1510068012
-9.172	-3.12	-3.072	0.488	0.793	0.183	3.196	-8.683	1.139	-0.305	0.977	-1.587	3.765	9.796	1.958	-1.038	-1.77	-1.099	-9.843	-0.839	-0.816	1.038	0.244	-0.488	0.845	9.516	2.266	-0.244	-1.526	-0.183	0.388	9.915	-0.215	0.549	-0.854	-0.488	1510068012
-8.989	-3.145	-2.944	0.671	0.732	0.183	3.078	-8.486	1.431	-0.549	1.709	-1.465	3.596	9.489	1.628	-1.038	-2.258	-0.732	-9.921	-1.156	-0.752	0.916	0.061	-0.366	1.034	9.33	2.059	-0.244	-1.526	-0.183	0.299	9.963	-0.179	0.366	-1.221	-0.61	1510068012
-9.197	-3.168	-3.042	0.854	0.488	0.366	2.838	-8.368	1.706	-0.488	2.441	-1.282	3.521	9.367	1.351	-0.916	-2.747	-0.671	-9.921	-1.156	-0.752	1.099	-0.244	-0.427	1.213	9.444	2.021	-0.183	-1.709	-0.427	0.95	9.774	-0.183	0.61	-0.244	-0.549	1510068012
-8.928	-3	-3.028	0.916	0.549	0.427	2.641	-8.485	2.017	-0.671	2.563	-1.221	3.817	9.58	1.267	-0.732	-2.502	-0.854	-9.616	-1.339	-0.613	1.16	-0.305	-0.305	1.147	9.711	2.027	-0.061	-1.465	-0.488	0.367	9.848	-0.484	0.61	-0.183	-0.427	1510068013
-9.171	-2.924	-3.085	1.038	0.305	0.427	2.388	-8.65	2.214	-0.671	2.563	-1.221	4.097	9.787	1.195	-0.488	-1.648	-0.793	-9.719	-1.235	-0.683	1.282	0	-0.183	0.878	9.91	2.084	0.061	-1.16	-0.366	0.334	9.887	-0.514	0.549	-0.549	-0.427	1510068013
-8.989	-2.748	-3.006	1.038	0.732	0.427	2.444	-8.544	2.111	-0.977	2.441	-0.977	4.043	9.887	1.189	-0.183	-1.16	-0.549	-9.705	-1.165	-0.712	1.282	0	-0.183	0.827	10.045	2.19	0.061	-1.16	-0.366	0.815	9.836	-0.456	0.549	-0.549	-0.183	1510068013
-9.052	-2.644	-3.249	1.038	0.61	0.427	2.249	-8.641	2.006	-0.61	2.197	-0.427	3.88	9.957	1.384	0.183	-1.099	-0.244	-9.625	-1.148	-0.682	1.282	-0.061	-0.122	0.913	10.093	2.274	-0.183	-1.404	-0.488	0.573	9.839	-0.623	0.549	-0.549	-0.061	1510068013
-8.928	-2.547	-3.418	1.038	0.671	0.366	2.032	-8.577	1.806	-0.122	1.282	-0.061	3.76	9.837	1.677	0.305	-0.854	-0.122	-9.589	-1.183	-0.635	1.16	0.122	-0.061	0.916	9.819	2.102	-0.244	-1.526	-0.427	0.318	9.885	-0.69	0.366	-0.61	-0.122	1510068013
-8.955	-2.525	-3.545	1.038	0.61	0.366	2.196	-8.46	1.59	0.488	0.854	0.122	3.552	9.642	1.988	0.305	-0.732	-0.122	-9.685	-1.298	-0.694	1.099	0.183	-0.061	0.976	9.574	1.973	-0.244	-1.526	-0.427	0.362	9.778	-1.121	0.244	-0.61	-0.122	1510068013
-9.118	-2.506	-3.744	0.854	0.488	0.488	2.46	-8.289	1.889	0.549	0.61	0.305	3.322	9.664	2.088	0.183	-0.854	-0.244	-9.845	-1.297	-0.742	1.099	0.244	-0.122	1.018	9.588	1.887	-0.244	-1.465	-0.427	0.362	9.778	-1.121	0.183	-0.671	-0.061	1510068013
-9.246	-2.505	-3.734	0.732	0.244	0.488	2.507	-8.418	2.189	0.183	0.488	0.488	3.228	9.85	2.149	0	-1.16	-0.366	-9.845	-1.297	-0.742	1.099	0.244	-0.122	1.047	9.756	1.94	-0.122	-1.587	-0.427	0.487	9.75	-1.325	0.122	-0.732	-0.061	1510068013
-9.184	-2.489	-3.563	0.793	0.305	0.488	2.566	-8.675	2.303	-0.61	0.427	0.61	3.263	9.932	2.168	-0.122	-1.465	-0.427	-9.83	-1.375	-1.006	1.16	0.183	-0.122	1.077	9.823	2.011	-0.122	-1.587	-0.427	0.175	9.927	-1.129	0.061	-0.793	0.061	1510068013
-9.086	-2.539	-3.411	0.854	0.183	0.488	3.029	-8.88	2.147	-0.854	0.977	0.671	3.375	9.879	2.135	-0.183	-1.648	-0.427	-9.789	-1.346	-1.062	1.099	0.244	-0.183	1.066	9.763	1.995	-0.122	-1.831	-0.427	0.175	9.927	-1.129	0	-0.977	0.061	1510068013
-9.071	-2.505	-3.254	1.099	0.183	0.488	3.058	-8.77	2.085	-0.61	1.465	0.61	3.439	9.789	2.145	-0.244	-1.648	-0.427	-9.716	-1.355	-1.122	1.16	0.305	-0.183	1.229	9.685	1.93	-0.183	-1.892	-0.427	0.063	9.854	-1.159	-0.061	-1.038	-0.061	1510068013
-9.081	-2.434	-3.284	1.16	0.122	0.427	2.772	-8.515	2.339	-0.305	0.916	0.305	3.479	9.733	2.15	-0.244	-1.648	-0.549	-9.716	-1.355	-1.122	1.099	0.244	-0.122	1.485	9.692	1.963	-0.183	-1.892	-0.427	0.281	9.798	-1.138	0	-0.854	-0.061	1510068013
-9.082	-2.433	-3.165	1.16	0.183	0.366	2.706	-8.135	2.469	-0.305	0.916	0.305	3.616	9.78	2.2	-0.183	-1.404	-0.61	-9.743	-1.369	-1.211	1.099	0.122	-0.122	1.659	9.838	1.987	-0.305	-1.526	-0.488	0.196	9.81	-1.104	0	-0.977	-0.061	1510068013
-9.274	-2.266	-3.26	1.099	0.061	0.305	2.822	-8.063	2.562	-0.61	0.488	0.244	3.718	9.947	2.352	-0.183	-1.221	-0.671	-9.743	-1.369	-1.211	1.099	0.122	-0.122	1.827	9.944	1.985	-0.366	-1.404	-0.488	0.22	9.792	-1.036	-0.061	-0.916	-0.061	1510068013
-9.234	-2.192	-3.137	1.038	0	0.183	2.961	-8.179	2.57	-1.099	0.732	0.305	3.779	9.861	2.455	-0.244	-1.038	-0.732	-9.811	-1.44	-1.409	1.099	0.122	-0.122	1.711	9.747	1.983	-0.366	-1.404	-0.488	0.276	9.82	-1.013	-0.122	-0.977	-0.122	1510068013
-9.231	-2.158	-2.972	1.16	-0.122	0.122	3.011	-8.024	2.103	-1.221	1.099	0.305	3.767	9.684	2.437	-0.366	-0.977	-0.61	-9.646	-1.375	-1.487	1.099	-0.183	0.183	1.444	9.526	1.982	-0.61	-1.099	-0.366	0.276	9.82	-1.013	-0.122	-0.854	-0.183	1510068013
-9.251	-2.094	-2.851	1.282	0	0.061	3.295	-7.936	1.936	-0.671	1.465	-0.061	3.756	9.601	2.33	-0.427	-1.16	-0.427	-9.519	-1.375	-1.456	1.16	-0.244	0.244	1.406	9.476	1.994	-0.61	-1.282	-0.366	0.16	9.808	-0.971	-0.061	-0.854	-0.305	1510068013
-9.464	-2.199	-2.86	1.465	-0.244	0.122	3.417	-7.891	1.883	-0.549	1.099	-0.305	3.857	9.552	2.231	-0.366	-1.221	-0.305	-9.519	-1.375	-1.456	1.099	-0.122	0.366	1.477	9.494	2.06	-0.61	-1.282	-0.366	0.037	9.824	-1.007	-0.122	-1.038	-0.427	1510068013
-9.426	-2.182	-2.574	1.648	-0.366	0.244	3.905	-7.977	2.155	-0.183	0.183	-1.465	3.925	9.563	2.187	-0.366	-1.038	-0.244	-9.434	-1.285	-1.337	1.282	-0.122	0.488	1.458	9.539	2.11	-0.671	-0.977	-0.366	0.463	9.837	-0.935	-0.183	-0.977	-0.488	1510068013
-9.223	-1.756	-2.521	1.831	-0.183	0.366	3.905	-7.977	2.155	-0.183	0.183	-1.465	3.863	9.621	2.175	-0.427	-0.854	-0.183	-9.434	-1.285	-1.337	1.282	0	0.61	1.373	9.572	2.107	-0.671	-0.977	-0.366	0.811	9.794	-0.798	-0.244	-1.038	-0.366	1510068013
-9.164	-1.461	-2.786	1.648	0.488	0.427	4.716	-7.706	2.019	-0.732	0	-1.953	3.775	9.695	2.186	-0.366	-0.793	-0.183	-9.753	-0.833	-1.531	1.404	0.122	0.732	1.371	9.709	2.287	-0.61	-0.977	-0.305	0.986	9.573	-1.132	-0.305	-1.038	-0.183	1510068013
-9.611	-1.554	-2.961	1.282	0.061	0.305	4.652	-7.533	1.715	-0.916	1.221	-1.77	3.707	9.927	2.238	-0.305	-0.916	-0.183	-9.753	-0.833	-1.531	1.404	0.61	0.793	1.732	9.978	2.523	-0.549	-1.038	-0.305	0.986	9.573	-1.132	-0.366	-1.282	-0.244	1510068013
-9.424	-1.816	-2.516	0.793	0.183	0.244	4.569	-7.878	1.735	-0.916	1.709	-1.465	3.752	9.817	2.446	-0.122	-0.854	-0.122	-9.928	-0.276	-1.486	1.099	0.183	0.793	2.084	9.801	2.641	-0.671	-1.282	-0.366	1.385	9.698	-1.263	-0.427	-0.793	0.061	1510068013
-9.158	-1.873	-2.481	0.732	0.488	0.305	4.365	-8.203	1.888	-1.221	1.282	-1.16	3.839	9.605	2.645	0.122	-0.366	-0.244	-10.118	0.367	-1.505	1.099	0.366	0.732	2.424	9.65	2.851	-0.671	-1.282	-0.366	-0.036	9.886	-0.766	-0.427	-0.549	0.061	1510068013
-9.118	-1.986	-3.027	0.488	0.488	0.183	4.557	-8.818	1.848	-1.099	1.648	-1.16	3.92	9.521	2.882	0.183	0.305	-0.366	-10.118	0.367	-1.505	0.977	-0.183	0.793	2.388	9.342	3.017	-0.793	-0.61	-0.305	-0.036	9.886	-0.766	-0.427	-0.732	-0.305	1510068013
-9.387	-2.628	-3.03	0.366	-0.488	0.366	4.496	-8.993	2.043	-0.732	1.587	-1.526	3.815	9.085	3.035	0.183	0.671	-0.366	-9.855	0.439	-1.218	0.305	-0.122	0.671	1.869	8.809	3.047	-0.732	-0.305	-0.122	0.395	9.684	-1.019	-0.366	-0.854	-0.183	1510068014
-9.365	-3.071	-2.54	0.305	-0.488	0.61	4.288	-8.893	1.91	-0.427	1.343	-1.831	3.667	9.095	3.096	0.061	0.671	-0.366	-9.519	-0.095	-0.92	0.305	0.305	0.427	1.144	8.723	2.896	-0.732	-0.305	-0.122	0.878	9.775	-0.624	-0.427	-0.305	0	1510068014
-9.371	-3.167	-2.213	0.549	-0.671	0.366	4.034	-8.815	1.56	-0.305	0.854	-1.709	3.505	9.729	2.998	-0.488	0.244	-0.122	-9.899	-0.146	-0.88	0.671	0.305	0.427	0.697	9.135	3.366	-0.916	0	0.305	0.922	9.576	-0.142	-0.549	-0.305	0.366	1510068014
-9.859	-3.279	-2.287	0.793	-0.671	0.061	4.838	-9.068	1.223	-0.305	1.099	-1.526	3.157	10.1	2.643	-0.916	-0.793	0.305	-10.273	0.022	-0.92	0.977	-0.122	0.366	0.605	9.39	3.85	0.244	-0.183	0.061	0.683	9.856	0.481	-0.732	-0.549	0.854	1510068014
-9.746	-3.533	-2.023	1.221	-0.732	0.061	5.684	-8.765	1.111	-0.305	1.099	-1.526	3.062	10.051	2.352	-0.854	-1.648	0.732	-10.177	0.145	-0.553	0.977	-0.122	0.366	0.581	9.404	3.955	0.244	-0.183	0.061	0.233	11.009	0.934	-0.854	-0.916	1.282	1510068014
-9.3	-3.407	-1.882	1.16	-1.16	0.122	7.33	-8.242	0.919	0.061	2.319	-2.869	3.248	9.911	2.297	-0.549	-1.221	1.099	-10.177	0.145	-0.553	1.099	-0.549	0.244	0.598	9.219	3.908	-0.061	-0.061	0.305	0.233	11.009	0.934	-1.343	-1.648	1.526	1510068014
-8.802	-3.224	-1.54	0.916	-0.366	0	8.422	-7.098	1.364	-0.366	2.869	-3.296	3.345	9.593	2.287	-0.427	0	1.343	-9.726	0.273	-0.292	1.404	-0.671	0.122	0.476	8.847	3.878	-0.183	0.305	0.427	1.219	10.721	1.861	-2.014	-2.075	2.014	1510068014
-9.324	-2.972	-1.207	0.793	-0.244	-0.061	9.173	-6.324	1.548	-0.732	3.418	-4.15	3.188	9.432	2.315	-0.427	0.671	1.526	-9.399	0.748	-0.288	1.526	-0.183	0.183	0.086	8.659	3.97	-0.183	0.305	0.427	0.895	10.697	2.4	-2.075	-2.258	2.441	1510068014
-9.566	-2.978	-1.053	0.854	-0.061	-0.061	9.233	-5.91	1.34	-0.732	3.54	-4.944	2.895	9.926	2.433	-0.671	-0.366	2.075	-9.399	0.748	-0.288	1.587	0.061	0.244	-0.264	9.137	4.057	-0.122	0.488	0.549	-0.733	10.615	1.998	-1.892	-3.418	2.258	1510068014
-9.546	-3.088	-0.98	1.404	0.183	0.122	9.24	-5.94	1.188	-0.549	3.906	-5.371	2.893	10.627	2.485	-0.854	-2.441	2.563	-9.667	0.989	-0.536	1.465	0.122	0.305	-0.059	9.817	4.169	0.061	-0.122	0.427	-1.586	10.135	0.717	-1.221	-5.31	1.892	1510068014
-9.467	-3.072	-1.096	1.526	0.183	0.061	9.132	-6.175	1.104	-0.488	4.028	-5.554	3.555	10.867	2.747	-0.732	-4.15	3.296	-9.738	0.723	-0.915	1.465	0.244	0.305	0.469	9.927	4.284	0.061	-1.038	0.183	1.165	9.981	1.507	-0.793	-4.822	1.77	1510068014
-9.001	-3.1	-1.107	1.648	0.366	0.122	9.148	-5.905	1.046	-0.61	4.211	-5.737	4.335	10.539	2.76	-0.671	-5.005	4.272	-9.738	0.723	-0.915	1.709	0.061	0.244	0.617	9.52	4.246	-0.854	-1.831	-0.061	1.165	9.981	1.507	-1.282	-1.709	1.221	1510068014
-8.859	-3.212	-1.111	2.014	0.305	0.366	9.122	-5.466	1.187	-0.916	4.7	-5.981	5.556	9.93	2.633	-0.305	-5.676	5.127	-9.508	0.784	-0.885	1.953	0.061	0.183	0.727	8.747	4.037	-1.16	-2.075	-0.244	1.593	9.691	1.603	-1.404	0.305	0.732	1510068014
-8.967	-3.317	-1.077	2.441	0.305	0.488	8.561	-4.675	1.526	-1.526	4.639	-5.92	6.574	9.345	2.23	-0.122	-6.165	6.47	-9.592	0.892	-0.963	2.197	0.122	0.183	0.556	8.312	3.994	-1.16	-2.075	-0.244	1.408	9.449	1.652	-1.282	1.648	0.549	1510068014
-8.952	-3.236	-1.004	2.747	0.916	0.61	7.778	-3.856	2.066	-1.77	5.188	-5.798	7.62	8.608	1.53	0.183	-7.568	7.08	-9.592	0.892	-0.963	2.441	0.244	0	0.518	8.466	3.996	-1.221	-2.38	-0.488	0.228	9.348	1.785	-1.099	0.366	0.244	1510068014
-9.051	-3.046	-1.065	2.991	1.221	0.671	7.132	-3.346	2.694	-1.831	5.432	-5.249	8.434	7.856	1.182	0.061	-6.348	7.019	-9.735	0.926	-1.186	2.625	0.183	-0.122	1.084	8.622	4.021	-0.732	-2.991	-0.305	-0.321	9.359	2.046	-0.854	-2.441	-0.061	1510068014
-9.142	-2.787	-0.947	3.052	1.404	0.732	6.38	-2.803	3.741	-1.892	5.005	-4.578	8.637	6.941	0.749	0.183	-6.409	6.592	-9.676	1.089	-1.526	2.808	0.244	-0.183	1.808	8.576	4.139	-0.732	-2.991	-0.305	-0.099	9.318	1.568	-0.916	-5.31	-0.488	1510068014
-9.214	-2.421	-0.888	3.052	1.16	0.916	6.242	-2.259	4.118	-1.648	4.639	-3.784	8.848	6.289	0.628	0	-5.188	6.042	-9.676	1.089	-1.526	2.991	0.122	-0.244	2.071	8.4	4.303	-0.549	-2.563	-0.427	0.742	8.952	0.883	-0.366	-6.531	-0.793	1510068014
-9.185	-2.257	-1.007	2.93	0.977	0.793	5.674	-1.711	4.538	-0.977	4.7	-3.113	8.811	5.673	0.16	-0.244	-3.418	5.188	-9.502	1.197	-1.603	3.113	0.183	-0.305	2.168	8.366	4.264	-0.61	-2.686	-0.366	1.997	8.378	0.575	0.61	-6.348	-0.916	1510068014
