# Supplementary material for: A deep learning approach for lower back-pain risk prediction during manual lifting
Source: PLoS One. 2021 Feb 19;16(2):e0247162. doi: 10.1371/journal.pone.0247162 (PMC7894914; doi:10.1371/journal.pone.0247162)
Supplement: S1 Data — (ZIP) [file pone.0247162.s001.zip › source-used/Subject_01_P1_Zone04_T3.csv]

Side_A_x	Side_A_y	Side_A_z	Side_G_x	Side_G_y	Side_G_z	LtWt_A_x	LtWt_A_y	LtWt_A_z	LtWt_G_x	LtWt_G_y	LtWt_G_z	RtWt_A_x	RtWt_A_y	RtWt_A_z	RtWt_G_x	RtWt_G_y	RtWt_G_z	Back_A_x	Back_A_y	Back_A_z	Back_G_x	Back_G_y	Back_G_z	UArm_A_x	UArm_A_y	UArm_A_z	UArm_G_x	UArm_G_y	UArm_G_z	Thig_A_x	Thig_A_y	Thig_A_z	Thig_G_x	Thig_G_y	Thig_G_z	Time_stp
-9.561	-1.877	-2.031	-0.061	-0.061	-0.061	8.311	2.622	4.613	0.305	-0.061	-0.061	10.627	-1.061	1.802	-0.122	0	0	-9.57	-0.601	-2.492	-0.061	0	-0.061	4.101	8.525	2.94	-0.061	0.122	0.061	0.976	9.874	0.297	-0.061	0	-0.061	1510067246
-9.538	-1.883	-1.98	0	-0.061	-0.061	8.347	2.766	4.613	0.183	0.122	-0.061	10.597	-1.273	1.468	0.244	0.244	-0.122	-9.562	-0.601	-2.479	0	-0.061	-0.061	4.186	8.519	2.956	-0.061	0.305	0.122	0.925	9.878	0.276	0	0.061	-0.061	1510067246
-9.546	-1.884	-2.009	0	0	-0.061	8.141	2.817	4.444	-0.427	0.366	-0.122	10.609	-1.355	1.468	0.793	0.305	-0.183	-9.562	-0.601	-2.479	0	-0.061	-0.061	4.118	8.36	2.919	-0.061	0.488	0.183	0.874	9.898	0.313	-0.061	0	-0.061	1510067246
-9.54	-1.878	-2.007	0	-0.061	-0.061	8.132	2.766	4.505	-0.854	0.183	-0.122	10.582	-0.891	2.049	0.793	0.061	-0.183	-9.542	-0.601	-2.478	0	-0.061	-0.061	3.707	8.402	2.937	0	0.488	0	0.908	9.874	0.272	0	-0.061	-0.061	1510067246
-9.516	-1.864	-1.994	0	-0.061	-0.061	8.101	2.098	5.393	-0.854	0.183	-0.122	10.538	-0.395	2.949	-0.183	0.061	-0.183	-9.587	-0.585	-2.487	0	-0.061	-0.061	3.302	8.486	2.924	0.244	0	-0.061	0.883	9.899	0.305	-0.061	-0.061	-0.061	1510067246
-9.527	-1.848	-1.998	0	-0.061	-0.061	8.101	2.098	5.393	-0.122	0.244	0.366	10.956	-0.273	2.781	-0.427	0.793	0.061	-9.587	-0.585	-2.487	0	-0.061	0	3.607	8.634	3.107	0	-0.244	-0.061	0.882	9.871	0.288	-0.061	0	-0.061	1510067246
-9.539	-1.855	-1.989	0	0	-0.061	8.108	2.04	5.357	0.305	0.244	0	10.871	-0.358	2.598	-0.366	0.671	0.122	-9.542	-0.574	-2.469	0	0	0	3.814	8.671	3.127	-0.122	-0.305	-0.122	0.902	9.891	0.288	0	-0.061	-0.061	1510067246
-9.56	-1.901	-2.024	0	0	-0.061	8.469	2.275	5.134	0.244	0.488	-0.061	10.295	-0.579	2.519	-0.427	-0.122	0.122	-9.576	-0.587	-2.412	0	0	-0.061	3.828	8.606	3.04	-0.183	-0.244	-0.061	0.913	9.85	0.269	0	0	-0.061	1510067246
-9.506	-1.925	-1.993	0	-0.061	-0.061	8.469	2.275	5.134	0.244	0.488	-0.061	10.209	-0.823	2.425	-0.549	-0.366	0	-9.576	-0.587	-2.412	0.061	-0.061	-0.061	3.828	8.455	2.954	-0.122	-0.305	-0.122	0.885	9.904	0.281	-0.061	0	-0.061	1510067246
-9.502	-1.904	-1.997	0	-0.061	-0.061	8.183	2.754	4.932	0	0.183	-0.366	10.257	-1.031	2.055	-0.427	-0.854	-0.061	-9.527	-0.551	-2.382	0	-0.061	-0.061	3.884	8.393	2.938	-0.061	-0.183	-0.122	0.855	9.871	0.287	-0.061	0	-0.061	1510067246
-9.516	-1.92	-2.001	0	-0.061	-0.061	8.122	2.956	4.721	-0.244	0.183	-0.427	10.491	-1.274	1.578	0	-0.732	-0.122	-9.51	-0.566	-2.393	0	-0.061	-0.061	3.997	8.367	2.951	-0.061	0	-0.061	0.904	9.845	0.306	-0.061	-0.061	-0.061	1510067246
-9.555	-1.931	-1.994	0	0	0	7.922	3.097	4.559	-0.671	0.061	-0.427	10.637	-1.358	1.12	0.549	0.061	-0.122	-9.542	-0.568	-2.408	0	-0.061	-0.061	4.017	8.414	2.968	0	0.183	0	0.915	9.855	0.273	-0.061	-0.061	0	1510067246
-9.528	-1.932	-1.952	0	0	-0.061	7.806	2.991	4.338	-0.671	0.061	-0.427	10.484	-0.867	1.631	0.488	0.183	-0.305	-9.561	-0.542	-2.455	0	-0.061	-0.061	3.764	8.557	3.021	0	0.244	-0.183	0.865	9.878	0.279	-0.061	0	-0.061	1510067247
-9.51	-1.939	-1.968	0.061	0	-0.061	7.301	1.973	5.508	-1.221	0	-0.122	10.465	-0.27	3.419	-0.488	-1.526	-0.122	-9.592	-0.613	-2.45	0.061	-0.061	-0.061	3.058	8.439	2.888	0.305	-0.366	-0.305	0.845	9.89	0.317	-0.061	-0.061	-0.061	1510067247
-9.536	-1.98	-1.975	0.061	-0.061	-0.061	7.923	1.774	5.867	0.305	0.061	0.244	11.304	-0.419	2.683	-0.61	0.916	0.061	-9.592	-0.613	-2.45	0.061	-0.061	-0.061	3.823	8.71	3.1	-0.183	-0.427	-0.122	0.879	9.881	0.327	-0.061	0	-0.061	1510067247
-9.545	-1.954	-1.962	0.061	0	-0.061	8.049	2.031	5.449	0.122	0.488	0.122	11.221	-0.67	2.39	-0.549	0.732	0.122	-9.54	-0.592	-2.397	0.061	0.061	0	4.004	8.691	3.054	-0.122	-0.244	-0.122	0.822	9.879	0.31	-0.061	-0.061	-0.061	1510067247
-9.542	-1.97	-1.938	0.061	0	-0.061	8.128	2.304	5.365	0.061	-0.305	-0.061	10.58	-1.014	2.34	-0.427	-0.122	0.061	-9.587	-0.596	-2.391	0.061	-0.061	-0.061	3.932	8.581	2.936	-0.122	-0.183	0	0.861	9.885	0.321	-0.061	-0.061	-0.061	1510067247
-9.546	-1.97	-1.97	0.061	0	-0.061	8.131	2.57	5.072	-0.061	0.122	-0.061	10.502	-1.128	2.084	-0.305	0.122	0	-9.587	-0.596	-2.391	0.061	-0.061	0	3.93	8.494	2.897	-0.122	-0.183	0	0.892	9.891	0.303	0	-0.061	-0.061	1510067247
-9.509	-1.981	-1.943	0	0	-0.061	7.952	2.741	4.822	-0.061	0.122	-0.061	10.487	-1.299	1.538	0	0.183	-0.122	-9.564	-0.555	-2.407	0.061	-0.061	0	3.984	8.464	2.906	-0.061	0.122	0.061	0.813	9.893	0.319	0	-0.122	-0.061	1510067247
-9.515	-1.989	-1.96	0	0	-0.061	7.952	2.741	4.822	-0.244	0.061	-0.122	10.452	-1.318	1.253	0.488	0.305	-0.122	-9.587	-0.546	-2.402	0	0	0	3.966	8.496	2.913	0	0.244	0	0.857	9.875	0.325	0	-0.061	-0.061	1510067247
-9.505	-2.044	-1.927	0.061	0	-0.061	7.915	2.564	4.728	-0.488	-0.183	-0.061	9.765	-0.956	1.453	0.732	-1.038	-0.244	-9.612	-0.568	-2.4	0	-0.122	0	3.842	8.565	3.06	-0.122	0.305	-0.183	0.901	9.879	0.328	-0.061	-0.061	-0.061	1510067247
-9.501	-2.018	-1.948	0	0	-0.061	7.246	1.535	5.635	-0.427	-1.648	0.061	10.718	-0.351	3.161	-0.244	-1.099	-0.244	-9.61	-0.542	-2.366	0	-0.183	0	3.116	8.497	2.908	0.244	-0.122	-0.305	0.837	9.873	0.348	-0.061	-0.061	-0.061	1510067247
-9.548	-2.021	-2.022	0	-0.061	-0.061	8.012	1.739	5.752	0.122	0.061	0.183	11.167	-0.441	2.656	-0.366	1.221	-0.122	-9.556	-0.555	-2.294	0	-0.122	0	3.604	8.6	3.085	-0.122	-0.244	-0.061	0.78	9.872	0.376	0	-0.122	-0.061	1510067247
-9.538	-1.988	-1.994	0	-0.061	0	8.096	1.98	5.402	0.183	0	0	10.686	-0.644	2.163	-0.183	-0.122	-0.061	-9.531	-0.55	-2.254	0	0	0.061	3.819	8.745	3.091	-0.183	-0.122	-0.061	0.78	9.875	0.335	0	-0.122	-0.061	1510067247
-9.514	-1.96	-1.964	-0.061	0	0	8.099	2.267	5.193	0.183	0	0	10.838	-0.817	2.265	-0.305	-0.244	-0.061	-9.586	-0.56	-2.314	-0.061	-0.061	0	3.728	8.684	3.005	-0.122	-0.122	-0.061	0.884	9.877	0.323	0	-0.122	-0.061	1510067247
-9.528	-1.969	-1.989	-0.061	0	0	8.393	2.33	5.07	0.366	-0.977	-0.061	10.702	-0.937	2.052	-0.305	0.061	-0.061	-9.546	-0.525	-2.285	0	-0.061	0	3.711	8.586	2.97	-0.122	-0.122	0	0.901	9.885	0.298	0	-0.061	0	1510067247
-9.503	-2.015	-2.005	0	0	0	8.393	2.33	5.07	0.427	-0.671	-0.061	10.64	-1.097	1.698	0.061	-0.183	-0.061	-9.546	-0.525	-2.285	0	0	0	3.956	8.52	2.994	-0.122	0.061	0.061	0.8	9.885	0.251	0	0	-0.061	1510067247
-9.482	-1.998	-2.015	-0.061	0	0	8.381	2.554	4.718	0.244	0	-0.061	10.623	-1.254	1.489	0.488	0.122	-0.122	-9.562	-0.52	-2.308	-0.061	-0.061	0	4.01	8.466	2.979	-0.122	0.305	0.122	0.825	9.877	0.276	0	0	-0.061	1510067247
-9.549	-1.957	-2.028	-0.061	-0.061	0	8.421	2.787	4.273	-0.122	-0.122	-0.183	10.396	-1.276	1.214	1.038	0.305	-0.183	-9.588	-0.563	-2.311	0	-0.122	0	3.956	8.431	3.017	-0.122	0.427	0.122	0.88	9.86	0.331	-0.061	-0.061	0	1510067247
-9.525	-1.942	-2.031	-0.061	-0.061	0	7.876	2.335	4.42	-1.099	-0.061	-0.061	10.03	-0.376	2.83	0.244	-1.77	-0.183	-9.599	-0.538	-2.305	0	-0.061	0	3.191	8.525	3.023	0.061	0.244	-0.183	0.835	9.877	0.317	-0.061	-0.061	0	1510067247
-9.491	-1.937	-2.036	-0.061	0	0	7.868	1.577	5.975	-1.099	-0.061	-0.061	10.932	-0.34	2.777	-0.305	0.549	-0.244	-9.656	-0.568	-2.346	0	-0.122	-0.061	3.348	8.567	2.998	0	-0.305	0.061	0.823	9.905	0.262	0	-0.061	0	1510067247
-9.544	-1.944	-2.031	-0.061	-0.061	0	8.428	1.998	5.24	0.122	-0.916	0.122	10.902	-0.519	2.029	-0.061	0.488	-0.122	-9.607	-0.538	-2.31	-0.061	-0.122	0	3.966	8.672	3.231	-0.183	-0.061	-0.122	0.872	9.872	0.28	0	0	0	1510067247
-9.521	-1.957	-2.019	-0.061	0	-0.061	8.429	2.239	4.863	0.122	0.732	0.061	10.855	-0.735	2.064	0	-0.427	0	-9.612	-0.541	-2.308	-0.061	-0.122	-0.061	3.744	8.551	3.061	-0.061	0.061	-0.061	0.852	9.889	0.282	0	-0.061	0	1510067247
-9.51	-1.985	-2.031	0	0	0	8.308	2.37	4.883	0.061	-0.183	-0.183	10.818	-0.773	2.328	-0.183	0.061	0.061	-9.63	-0.555	-2.279	-0.061	-0.122	0	3.575	8.525	3.012	0	-0.061	0	0.802	9.903	0.251	-0.061	-0.061	0	1510067247
-9.481	-1.991	-2.042	-0.061	-0.061	0	8.13	2.351	4.957	0.061	-0.183	-0.183	10.676	-0.805	2.289	-0.305	-0.122	0.122	-9.58	-0.596	-2.205	0	-0.122	-0.061	3.74	8.567	3.042	-0.061	-0.061	0.061	0.863	9.889	0.303	0	0	0	1510067247
-9.499	-1.977	-1.989	0	0	0	8.16	2.379	4.855	0.183	-0.061	-0.183	10.658	-0.914	1.964	-0.183	-0.305	0.061	-9.6	-0.546	-2.194	-0.061	-0.122	0	3.943	8.624	3.109	-0.122	0.122	0.122	0.87	9.857	0.27	-0.061	-0.061	0	1510067247
-9.545	-1.982	-2.006	0	0	0	8.187	2.521	4.697	0.122	-0.183	0	10.819	-1.065	1.615	0.244	0.183	0	-9.593	-0.561	-2.177	0	-0.183	0	3.906	8.536	3.12	-0.122	0.244	0.183	0.859	9.86	0.264	-0.061	-0.061	0	1510067247
-9.558	-1.962	-2.015	0	0	0	8.335	2.641	4.477	-0.366	-0.122	-0.122	10.536	-1.12	1.276	0.732	0.183	-0.122	-9.612	-0.578	-2.166	0	-0.122	0	3.862	8.519	3.108	-0.183	0.366	0.244	0.833	9.897	0.255	-0.061	-0.061	0	1510067248
-9.518	-1.951	-1.992	-0.061	-0.061	0	8.458	2.658	3.882	-0.916	0.183	-0.183	10.151	-0.525	2.076	0.488	-0.488	-0.305	-9.592	-0.572	-2.156	0	-0.122	0	3.533	8.547	3.157	-0.183	0.366	0.244	0.874	9.89	0.335	-0.061	-0.061	0	1510067248
-9.516	-1.96	-2.007	0	-0.061	-0.061	7.666	1.724	5.34	-0.916	0.183	-0.183	10.868	-0.142	2.893	-0.366	-0.061	-0.061	-9.691	-0.571	-2.201	0	-0.183	0	2.949	8.384	3.028	0.122	-0.244	-0.122	0.845	9.881	0.299	-0.061	-0.061	0	1510067248
-9.527	-1.971	-2.038	-0.061	-0.061	-0.061	8.333	2.011	5.298	-0.122	-1.099	0.061	10.822	-0.358	2.151	-0.305	0.732	0	-9.649	-0.554	-2.134	0.061	-0.183	0	3.664	8.587	3.28	-0.122	-0.305	-0.061	0.842	9.887	0.311	0	0	0	1510067248
-9.484	-1.943	-1.993	0	0	-0.061	8.296	2.227	4.813	0.183	-0.061	-0.183	10.6	-0.601	2.011	-0.305	-0.244	-0.061	-9.588	-0.508	-2.068	-0.061	0	0	3.854	8.542	3.213	-0.061	-0.061	-0.122	0.828	9.873	0.297	0	-0.061	0	1510067248
-9.497	-2.003	-1.985	0.061	0.061	-0.061	8.154	2.45	4.645	0.183	-0.061	-0.183	10.567	-0.713	2.146	-0.366	-0.244	-0.061	-9.677	-0.523	-2.135	-0.061	-0.183	0	3.73	8.475	3.163	-0.061	-0.061	-0.122	0.819	9.89	0.29	-0.061	0	0	1510067248
-9.51	-1.981	-2.029	0.061	-0.061	-0.061	8.321	2.463	4.686	0.366	-0.732	-0.122	10.718	-0.865	1.971	-0.244	-0.183	0	-9.649	-0.546	-2.127	0	-0.122	-0.061	3.826	8.454	3.135	-0.061	-0.061	0	0.848	9.886	0.239	-0.061	0	-0.061	1510067248
-9.466	-1.956	-2.005	0.061	-0.061	-0.122	8.497	2.517	4.538	0.244	-0.427	-0.183	10.753	-1.04	1.652	0	0	-0.061	-9.678	-0.524	-2.145	0	-0.122	0	4.004	8.41	3.14	-0.061	0.183	0	0.815	9.89	0.301	0	-0.061	-0.061	1510067248
-9.496	-1.934	-1.951	0.061	-0.122	-0.122	8.44	2.667	4.229	0.244	-0.427	-0.183	10.47	-1.174	1.364	0.366	0.183	-0.061	-9.625	-0.541	-2.122	0	-0.122	-0.061	3.959	8.312	3.115	-0.061	0.366	0	0.892	9.865	0.281	0	-0.061	-0.061	1510067248
-9.545	-1.934	-1.969	0.061	-0.061	-0.122	8.382	2.787	3.835	-0.732	-0.122	-0.061	10.238	-0.819	1.524	0.671	0.244	-0.244	-9.623	-0.507	-2.099	0	-0.122	-0.061	3.764	8.356	3.223	-0.061	0.427	-0.122	0.986	9.85	0.273	-0.061	-0.122	0	1510067248
-9.54	-1.9	-1.986	0	-0.061	-0.122	7.587	1.961	4.638	-0.732	-0.122	-0.061	10.535	-0.135	2.986	-0.244	-0.854	-0.122	-9.677	-0.516	-2.126	0	-0.183	-0.061	2.974	8.398	3.134	0.244	-0.061	-0.366	0.981	9.849	0.281	0	-0.061	0	1510067248
-9.519	-1.939	-1.961	0	-0.061	-0.183	8.258	1.987	5.12	-0.366	-0.122	0.122	10.835	-0.327	2.254	-0.305	0.305	-0.061	-9.661	-0.506	-2.111	0	-0.183	-0.061	3.517	8.61	3.238	-0.061	-0.366	-0.244	0.92	9.884	0.278	-0.061	-0.061	0	1510067248
-9.568	-1.954	-1.956	0	-0.061	-0.122	8.512	2.222	4.443	0.305	0.305	0.244	10.855	-0.567	2.064	-0.366	-0.244	0	-9.609	-0.494	-2.027	-0.061	0	-0.061	3.764	8.719	3.271	0	-0.122	-0.305	0.912	9.88	0.252	-0.061	-0.061	-0.061	1510067248
-9.562	-1.97	-1.913	-0.061	0	-0.122	8.765	2.335	4.454	0.366	-0.427	-0.122	10.765	-0.816	2.131	-0.366	-0.366	-0.061	-9.668	-0.513	-2.049	-0.061	-0.122	-0.061	3.758	8.655	3.187	-0.061	-0.061	-0.183	0.971	9.869	0.306	0	-0.061	-0.061	1510067248
-9.506	-2.024	-1.904	-0.061	0	-0.122	8.652	2.527	4.39	0.366	-0.427	-0.122	10.75	-1.013	1.921	-0.122	-0.122	-0.122	-9.634	-0.526	-1.983	0	-0.061	-0.061	3.888	8.619	3.17	-0.061	0	-0.061	0.915	9.893	0.267	-0.061	0.061	-0.061	1510067248
-9.507	-2.044	-1.888	-0.061	-0.061	-0.122	8.506	2.778	4.217	0.244	-0.183	-0.061	10.8	-1.202	1.586	0.183	-0.061	-0.122	-9.625	-0.455	-1.968	-0.061	-0.061	-0.061	3.962	8.469	3.168	-0.061	0.305	0.061	0.878	9.884	0.304	0	0	-0.122	1510067248
-9.507	-2.036	-1.887	-0.061	-0.061	-0.061	8.587	2.856	4.01	-0.488	0	0	10.759	-1.25	1.273	0.671	0.061	-0.122	-9.637	-0.493	-1.95	-0.061	-0.122	0	3.793	8.439	3.169	0	0.427	0.122	1.008	9.848	0.316	0	0	-0.061	1510067248
-9.549	-2.064	-1.899	-0.061	-0.061	-0.122	8.477	2.596	3.852	-0.488	0	0	10.066	-0.331	2.445	0.183	-1.099	-0.183	-9.622	-0.5	-1.961	-0.061	-0.122	0	3.151	8.531	3.24	0	0.305	-0.183	1.043	9.842	0.313	-0.122	0.061	0	1510067248
-9.522	-2.114	-1.91	-0.061	-0.061	-0.122	8.096	1.719	5.401	-0.916	0.488	0.061	10.956	-0.24	2.442	-0.305	0.488	-0.122	-9.697	-0.535	-1.988	-0.061	-0.183	-0.061	3.058	8.53	3.119	0.122	-0.244	-0.061	0.907	9.872	0.3	-0.061	0	-0.061	1510067248
-9.503	-2.145	-1.909	0	-0.061	-0.061	8.61	2.158	4.474	0.305	-0.793	0.122	10.969	-0.447	1.774	-0.122	0.244	0.061	-9.64	-0.48	-1.918	-0.061	-0.061	0	3.547	8.692	3.322	0	-0.061	-0.183	0.872	9.887	0.318	-0.061	0	-0.061	1510067248
-9.512	-2.145	-1.877	0	-0.061	-0.061	8.765	2.336	4.155	0.183	0.366	0	10.911	-0.595	1.864	-0.183	-0.183	0.183	-9.654	-0.501	-1.921	-0.061	-0.061	-0.061	3.452	8.623	3.202	0.122	-0.122	-0.183	0.863	9.875	0.331	0	-0.061	-0.061	1510067248
-9.497	-2.178	-1.895	0	0	-0.061	8.765	2.336	4.155	0.183	0	-0.122	10.74	-0.628	2.11	-0.244	-0.122	0.183	-9.68	-0.512	-1.881	-0.061	-0.061	0	3.394	8.659	3.183	0	-0.122	-0.061	0.837	9.891	0.327	0	-0.061	-0.061	1510067248
-9.457	-2.25	-1.884	0	-0.061	-0.061	8.305	2.503	4.284	0.244	-0.244	-0.122	10.598	-0.611	1.948	-0.244	-0.122	0.061	-9.639	-0.549	-1.804	0.061	0	0	3.506	8.72	3.261	-0.061	-0.122	0	0.831	9.914	0.31	-0.061	0	-0.061	1510067248
-9.463	-2.223	-1.863	0.061	0	0	8.436	2.55	4.216	0.244	-0.244	-0.122	10.579	-0.784	1.724	-0.061	0	-0.122	-9.631	-0.45	-1.802	0	0	0	3.638	8.729	3.223	-0.061	-0.122	0	0.781	9.878	0.337	-0.061	-0.061	-0.061	1510067248
-9.491	-2.177	-1.891	0	0	-0.061	8.649	2.725	4.104	0.122	-0.244	-0.061	10.683	-0.938	1.351	0.305	0.122	-0.183	-9.628	-0.512	-1.784	0	0	0	3.48	8.575	3.18	-0.122	0.061	0.061	0.813	9.86	0.348	0	-0.061	-0.061	1510067248
-9.5	-2.199	-1.9	0	0	-0.061	8.754	2.829	3.676	-0.244	0.122	-0.061	10.226	-0.447	1.701	0.244	-0.061	-0.305	-9.634	-0.502	-1.791	0.061	0.061	0	3.163	8.644	3.235	-0.122	0.122	0	0.744	9.892	0.36	-0.061	-0.061	-0.061	1510067249
-9.469	-2.204	-1.927	0	0	-0.061	7.891	1.95	4.459	-0.183	-0.854	0.061	10.773	-0.203	2.472	-0.366	-0.244	-0.244	-9.703	-0.474	-1.882	0	0.061	0	2.854	8.599	3.112	0.122	-0.366	-0.122	0.748	9.902	0.339	-0.061	0	-0.061	1510067249
-9.455	-2.251	-1.942	0.061	0	-0.061	8.503	2.126	4.536	-0.061	0.244	0.122	10.855	-0.398	1.625	-0.122	0.244	-0.183	-9.672	-0.525	-1.893	0.061	0	0	3.525	8.697	3.309	-0.122	-0.305	-0.061	0.732	9.884	0.33	0.061	-0.061	-0.061	1510067249
-9.469	-2.254	-1.969	0	0	-0.061	8.667	2.261	4.206	-0.061	0.244	0.122	10.801	-0.601	1.665	0	-0.183	-0.122	-9.67	-0.475	-1.889	0	0.122	0	3.594	8.668	3.188	-0.122	-0.305	-0.061	0.721	9.91	0.323	-0.061	0	-0.122	1510067249
-9.463	-2.248	-1.95	0.061	0	0	8.626	2.345	4.264	-0.061	-0.183	-0.061	10.769	-0.699	2.064	-0.122	0.061	-0.061	-9.727	-0.484	-1.916	0	-0.061	0	3.43	8.6	3.108	0	-0.183	-0.122	0.755	9.89	0.295	-0.061	-0.122	-0.122	1510067249
-9.466	-2.213	-1.919	0.061	0	0	8.486	2.375	4.417	0	0	0	10.773	-0.742	1.997	-0.183	0.061	0	-9.676	-0.517	-1.857	0.061	-0.061	0	3.478	8.546	3.125	0	-0.183	-0.061	0.817	9.879	0.349	0	-0.122	-0.061	1510067249
-9.488	-2.19	-1.945	0.061	-0.061	0	8.475	2.381	4.365	0.061	-0.183	-0.061	10.824	-0.732	1.922	-0.122	0	0	-9.64	-0.495	-1.853	0	0	-0.061	3.451	8.628	3.132	0	-0.061	0	0.813	9.863	0.353	0	-0.122	0	1510067249
-9.515	-2.17	-1.928	0	-0.061	0	8.528	2.324	4.37	0.061	-0.183	-0.061	10.798	-0.608	1.95	-0.244	0.122	0.122	-9.68	-0.48	-1.896	0	0	0	3.357	8.672	3.132	0	-0.122	-0.061	0.797	9.871	0.242	-0.061	-0.122	0	1510067249
-9.481	-2.2	-1.932	0	-0.061	-0.061	8.555	2.291	4.292	0.061	-0.305	-0.061	10.703	-0.522	1.751	-0.305	0.122	0.122	-9.697	-0.47	-1.904	0	0	0	3.356	8.72	3.164	0	-0.244	-0.061	0.774	9.887	0.312	-0.061	0	0	1510067249
-9.491	-2.192	-1.901	0	-0.061	0	8.442	2.29	4.234	0.305	-1.038	-0.183	10.491	-0.632	1.733	-0.366	-0.183	0	-9.636	-0.486	-1.89	0	0	-0.061	3.503	8.74	3.159	-0.061	-0.122	-0.061	0.75	9.88	0.306	0	-0.061	-0.061	1510067249
-9.495	-2.207	-1.912	-0.061	0	0	8.866	2.358	4.118	0.305	-1.038	-0.183	10.483	-0.798	1.888	-0.061	-0.122	-0.122	-9.644	-0.499	-1.876	0	0.061	0	3.566	8.699	3.167	-0.061	0	0	0.799	9.871	0.304	0	-0.061	0	1510067249
-9.497	-2.224	-1.934	0	-0.061	0	8.739	2.539	3.863	-0.366	0.244	-0.061	10.637	-0.937	1.559	0.305	0.122	-0.244	-9.649	-0.461	-1.89	0	0.061	0	3.563	8.636	3.176	-0.122	0.061	0.122	0.743	9.878	0.292	0	-0.061	0	1510067249
-9.439	-2.249	-1.894	0	-0.061	0	8.75	2.457	3.547	-0.671	0.549	0.061	10.518	-0.561	2.125	0.122	-0.061	-0.244	-9.655	-0.483	-1.921	0	0	0	3.284	8.644	3.15	-0.061	0.061	0	0.736	9.903	0.292	-0.061	0	-0.061	1510067249
-9.466	-2.224	-1.906	0	-0.061	0	8.092	1.936	4.621	-0.671	0.549	0.061	10.897	-0.498	2.251	-0.244	0.183	-0.061	-9.686	-0.518	-1.949	0	0	-0.061	3.167	8.569	3.048	0	-0.244	0	0.757	9.887	0.297	-0.061	0	-0.061	1510067249
-9.488	-2.218	-1.942	-0.061	-0.061	0	8.757	2.192	4.343	-0.061	-0.61	0.122	10.957	-0.636	1.851	-0.122	0	0.122	-9.662	-0.438	-1.951	-0.061	0	0	3.492	8.646	3.156	0	-0.122	-0.061	0.729	9.866	0.33	0	-0.061	0	1510067249
-9.485	-2.199	-1.902	-0.061	-0.061	-0.061	8.739	2.28	4.177	0.122	0.122	-0.061	10.811	-0.723	1.926	-0.183	0	0.183	-9.704	-0.451	-1.957	-0.122	0.061	0	3.517	8.667	3.086	0	-0.061	-0.061	0.671	9.89	0.304	-0.061	0	-0.061	1510067249
-9.483	-2.194	-1.893	-0.061	-0.061	-0.061	37.278	9.808	25.276	0.183	0.061	-0.183	10.612	-0.761	2.035	-0.183	-0.122	0.122	-9.695	-0.496	-1.993	-0.061	0	0	3.571	8.665	3.122	0	-0.061	0	0.774	9.886	0.329	0	0	-0.061	1510067249
-9.477	-2.188	-1.909	-0.061	-0.061	0	8.64	2.55	3.999	0	0.122	-0.061	10.603	-0.839	1.869	-0.061	0	0	-9.652	-0.516	-1.977	0	0	-0.061	3.7	8.666	3.163	-0.061	0.061	0.061	0.79	9.877	0.333	-0.061	0.061	0	1510067249
-9.512	-2.155	-1.927	-0.122	-0.061	0	8.648	2.659	3.803	-0.488	0.122	-0.061	10.554	-0.983	1.657	0.244	0.122	-0.122	-9.646	-0.422	-1.961	-0.061	0	0	3.681	8.614	3.11	-0.061	0.244	0.122	0.77	9.881	0.328	-0.061	0	-0.061	1510067249
-9.515	-2.155	-1.882	-0.122	-0.061	0	8.211	2.164	4.338	-0.488	0.122	-0.061	10.487	-0.646	1.81	0.244	0.061	-0.183	-9.649	-0.471	-1.949	-0.061	-0.061	0	3.432	8.636	3.168	-0.061	0.244	0	0.841	9.886	0.297	0	0	0	1510067249
-9.494	-2.156	-1.873	-0.122	-0.061	0	8.564	2.208	4.439	0	-0.061	0.122	10.651	-0.446	2.363	-0.122	-0.305	-0.061	-9.658	-0.48	-2.005	-0.061	0	0	3.016	8.542	3.048	0.122	-0.061	-0.061	0.836	9.903	0.303	-0.061	0.061	0	1510067249
-9.481	-2.177	-1.909	-0.122	-0.061	0	8.579	2.381	4.01	0.183	0.122	0.061	10.697	-0.603	1.803	0	0.061	-0.122	-9.643	-0.463	-2.01	-0.061	-0.061	0	3.527	8.664	3.219	0.122	-0.061	-0.061	0.796	9.872	0.3	-0.061	0	0	1510067249
-9.489	-2.201	-1.891	-0.061	-0.061	0	8.573	2.379	4.179	0.061	-0.061	-0.061	10.776	-0.636	1.914	0.061	-0.122	-0.061	-9.652	-0.425	-2.011	-0.061	0	0	3.595	8.64	3.219	0	0.122	-0.122	0.793	9.885	0.322	-0.061	0	0	1510067249
-9.484	-2.187	-1.89	-0.061	-0.061	0	8.538	2.417	4.302	0	-0.122	-0.061	10.731	-0.658	2.155	-0.061	0.061	0	-9.692	-0.441	-2.019	-0.061	-0.122	0	3.436	8.591	3.185	0	0.122	-0.122	0.836	9.875	0.321	-0.061	-0.061	0	1510067249
-9.497	-2.195	-1.906	-0.061	-0.061	0	8.653	2.467	4.231	0.061	0	-0.061	10.749	-0.658	2.077	0	0	0	-9.665	-0.474	-1.966	0	-0.122	-0.061	3.511	8.632	3.205	-0.061	0.061	0	0.752	9.892	0.307	0	-0.061	0	1510067249
-9.515	-2.199	-1.883	0	-0.061	0	8.75	2.48	4.225	0.061	-0.122	-0.122	10.707	-0.656	2.071	0	-0.061	0	-9.676	-0.459	-1.956	-0.061	-0.061	-0.061	3.462	8.666	3.179	-0.061	0.061	0	0.703	9.912	0.328	-0.061	-0.061	0	1510067250
-9.499	-2.187	-1.879	-0.061	-0.061	0	8.591	2.493	4.209	0.061	-0.122	-0.183	10.735	-0.669	2.061	-0.122	0	0	-9.715	-0.479	-1.93	-0.061	-0.122	-0.061	3.397	8.723	3.174	-0.061	0.061	0	0.794	9.908	0.327	-0.061	-0.061	0	1510067250
-9.477	-2.19	-1.871	0	-0.061	0	8.666	2.585	4.066	0.061	-0.122	-0.183	10.755	-0.717	1.915	0	-0.061	0	-9.695	-0.489	-1.926	0	-0.122	-0.061	3.496	8.715	3.193	-0.061	0.061	0.061	0.735	9.904	0.347	-0.061	0	0	1510067250
-9.457	-2.18	-1.839	0	0	-0.061	8.66	2.677	3.868	-0.061	-0.061	-0.122	10.737	-0.811	1.701	0.244	0.183	-0.061	-9.662	-0.476	-1.882	0	-0.122	0	3.537	8.648	3.207	-0.122	0.183	0.122	0.748	9.887	0.374	0	-0.061	0	1510067250
-9.502	-2.158	-1.861	0	0	0	8.027	2.317	4.258	-0.427	0.244	-0.061	10.328	-0.569	1.988	0.122	0.122	-0.244	-9.656	-0.484	-1.867	0.061	-0.122	0	3.384	8.616	3.243	-0.122	0.183	0.122	0.797	9.877	0.348	-0.061	-0.061	0	1510067250
-9.497	-2.143	-1.87	0	0	0	8.027	2.317	4.258	-0.183	-0.244	0.061	10.627	-0.39	2.344	-0.122	0	-0.183	-9.665	-0.457	-1.913	0	-0.122	0	3.097	8.563	3.163	-0.183	0.183	0.061	0.806	9.863	0.348	-0.061	-0.061	0	1510067250
-9.534	-2.114	-1.866	0	-0.061	-0.061	8.613	2.373	4.096	-0.061	0.183	-0.122	10.807	-0.429	2.019	-0.122	0.183	-0.061	-9.677	-0.449	-1.896	0	-0.061	0	3.35	8.63	3.279	-0.122	-0.122	-0.061	0.827	9.88	0.353	-0.061	-0.061	0	1510067250
-9.512	-2.129	-1.861	0	0	-0.061	8.601	2.503	4.162	-0.061	0	-0.122	10.735	-0.517	1.962	-0.183	-0.061	0	-9.688	-0.49	-1.901	0.061	-0.061	0	3.426	8.686	3.252	-0.122	-0.183	-0.122	0.874	9.885	0.323	0	-0.061	0	1510067250
-9.56	-2.15	-1.875	0	0	0	8.601	2.503	4.162	-0.061	0	-0.122	10.6	-0.528	2.144	-0.244	-0.122	-0.061	-9.68	-0.475	-1.884	0.061	-0.061	0	3.375	8.64	3.274	-0.122	-0.183	-0.122	0.886	9.881	0.352	0	-0.061	0	1510067250
-9.491	-2.196	-1.827	0.061	0	0	8.454	2.473	4.316	-0.061	-0.122	-0.122	10.613	-0.577	2.168	-0.244	-0.122	-0.061	-9.664	-0.459	-1.866	0.122	-0.061	0	3.437	8.723	3.272	-0.122	-0.244	0	0.857	9.906	0.336	-0.061	0	0	1510067250
-9.499	-2.182	-1.883	0.061	0	0	8.429	2.365	4.399	-0.061	0	-0.061	10.642	-0.696	2.019	-0.183	0.061	-0.183	-9.655	-0.439	-1.864	0.061	0	0	3.662	8.625	3.315	-0.122	-0.244	0	0.829	9.879	0.358	-0.061	-0.122	0	1510067250
-9.534	-2.188	-1.872	0.122	0	0.061	8.429	2.365	4.399	-0.122	0.061	-0.061	10.607	-0.751	1.907	0	0.122	-0.244	-9.703	-0.499	-1.848	0.122	-0.061	0	3.578	8.605	3.292	-0.244	-0.061	0	0.864	9.878	0.33	0	-0.183	0	1510067250
-9.502	-2.114	-1.873	0.061	0	0	8.339	2.421	4.295	-0.061	0.061	-0.061	10.576	-0.784	1.751	0.183	0	-0.305	-9.664	-0.404	-1.799	0.122	-0.061	0	3.5	8.588	3.255	-0.244	0	0.061	0.874	9.881	0.37	-0.061	-0.061	0	1510067250
-9.485	-2.114	-1.857	0.061	0	0	8.754	2.716	4.042	-0.305	0.061	0	10.604	-0.84	1.458	0.427	-0.122	-0.305	-9.668	-0.425	-1.792	0.061	-0.061	0	3.619	8.48	3.279	-0.183	0.183	0.061	0.781	9.877	0.352	0	-0.122	0	1510067250
-9.516	-2.119	-1.884	0.061	0	0	8.691	2.498	3.974	-0.305	0.061	0	10.738	-0.684	1.488	0.732	0.122	-0.244	-9.666	-0.416	-1.816	0.061	0	0	3.514	8.476	3.296	-0.183	0.183	0.061	0.8	9.884	0.339	0	-0.183	-0.061	1510067250
-9.513	-2.052	-1.904	0	0	-0.061	8.05	2.005	4.719	-0.61	0.366	0	10.496	-0.08	2.972	0	-0.244	-0.183	-9.717	-0.367	-1.843	0	-0.061	0	2.94	8.486	3.29	0.061	-0.061	-0.183	0.944	9.872	0.334	-0.061	-0.122	-0.061	1510067250
-9.493	-2.098	-1.937	0	-0.061	-0.061	8.378	2.15	4.571	-0.061	0.122	0.061	10.781	-0.074	2.705	-0.488	0	0	-9.731	-0.445	-1.86	0	0	0	3.106	8.516	3.328	0.061	-0.061	-0.183	0.809	9.861	0.351	0.061	-0.061	0	1510067250
-9.458	-2.141	-1.943	0	-0.061	-0.122	7.977	2.044	4.691	0.061	0.305	0.122	10.654	-0.206	2.483	-0.427	-0.122	-0.061	-9.684	-0.431	-1.83	0	0.061	-0.061	3.575	8.611	3.433	-0.122	-0.305	-0.244	0.817	9.88	0.278	0	-0.061	-0.061	1510067250
-9.499	-2.18	-1.948	-0.061	-0.061	-0.122	7.278	1.84	4.868	0.244	-0.122	0.244	9.627	-0.279	2.933	-0.793	0.061	-0.549	-9.715	-0.395	-1.835	-0.061	0	-0.061	3.415	8.376	3.229	0.183	-0.244	-0.122	0.816	9.889	0.299	0	0.061	-0.061	1510067250
-9.483	-2.196	-1.909	0.061	0	-0.061	5.731	1.633	5.101	0.549	1.709	2.136	8.264	-0.074	3.303	-1.282	0.061	-1.526	-9.692	-0.464	-1.761	-0.061	0.122	-0.061	3.341	8.482	3.286	0.061	-0.244	-0.061	0.754	9.889	0.239	0	0	-0.061	1510067250
-9.506	-2.155	-1.921	0	-0.061	-0.061	5.731	1.633	5.101	0.549	1.709	2.136	7.076	0.388	3.813	-1.892	0	-3.052	-9.642	-0.435	-1.714	-0.061	0.183	-0.061	3.232	8.435	3.179	0.305	-0.244	-0.061	0.84	9.891	0.267	0	0	-0.061	1510067250
-9.526	-2.103	-1.92	-0.061	-0.061	0	2.614	0.654	3.81	0.366	2.747	4.272	6.269	1.162	3.586	-2.441	0.549	-4.944	-9.618	-0.379	-1.747	-0.061	0.305	-0.061	3.201	8.385	3.039	0.488	-0.305	0	0.84	9.851	0.312	0	0	-0.061	1510067250
-9.508	-2.071	-1.883	-0.122	-0.122	0	1.841	-0.818	3.185	-1.221	1.465	9.033	5.487	2.421	2.918	-2.808	1.038	-6.958	-9.652	-0.407	-1.814	-0.061	0.305	-0.061	3.528	8.455	2.92	0.488	-0.305	0	0.877	9.874	0.276	0	0	-0.061	1510067250
-9.493	-2.046	-1.907	-0.122	-0.122	0	1.275	-3.118	2.379	-1.221	1.465	9.033	5.672	4.499	1.65	-2.93	0.427	-8.789	-9.605	-0.434	-1.895	-0.061	0.305	-0.061	3.93	8.309	2.918	0.732	0.183	-0.244	0.935	9.856	0.322	-0.061	0	0	1510067250
-9.493	-2.08	-1.866	-0.183	-0.122	-0.061	2.852	-7.344	2.099	-2.441	-1.77	11.047	6.156	6.662	1.297	-2.625	-1.16	-10.559	-9.644	-0.414	-2.043	-0.061	0.183	-0.061	3.704	8.946	2.93	0.549	0.305	-0.244	0.937	9.851	0.275	0	0.061	0	1510067250
-9.423	-2.146	-1.803	-0.122	-0.061	-0.122	2.852	-7.344	2.099	-2.686	-6.042	12.39	6.832	9.028	0.953	-2.075	-0.977	-12.207	-9.69	-0.5	-2.275	-0.061	0	-0.061	3.912	8.799	2.789	0.244	0.427	-0.305	0.89	9.859	0.258	0	0.122	0	1510067251
-9.467	-2.245	-1.768	0	0	-0.183	5.815	-11.603	2.236	-2.686	-6.042	12.39	7.996	12.323	0.874	-1.221	-0.183	-12.573	-9.758	-0.562	-2.46	-0.061	-0.183	-0.061	3.79	9.15	3.053	0.183	0.244	-0.977	0.818	9.868	0.278	-0.061	0.122	0	1510067251
-9.556	-2.232	-1.828	0.122	0	-0.244	8.191	-14.664	2.139	-2.136	-7.08	13.306	9.786	13.768	1.693	0.183	1.892	-11.902	-9.843	-0.632	-2.58	0	-0.488	0	2.336	9.592	3.494	0.183	0.244	-0.977	0.76	9.878	0.312	0	0.061	-0.061	1510067251
-9.505	-2.156	-1.883	0.122	0	-0.305	9.873	-14.738	2.334	-1.465	-0.305	11.108	9.897	13.617	1.748	1.038	3.54	-9.399	-9.848	-0.609	-2.53	0.061	-0.427	0.061	1.073	9.851	3.284	-1.038	-2.014	-2.869	0.708	9.922	0.358	-0.061	0	-0.061	1510067251
-9.543	-2.149	-1.934	0.122	-0.061	-0.366	7.5	-10.964	1.402	-1.587	1.038	7.324	8.238	12.603	1.465	1.16	1.77	-6.226	-9.709	-0.516	-2.28	0.122	-0.244	0	0.733	10.22	3.066	-1.465	-3.357	-3.296	0.579	9.924	0.355	-0.061	-0.183	-0.183	1510067251
-9.509	-2.198	-1.932	0.061	-0.061	-0.305	6.337	-9.86	1.148	-1.282	-3.174	2.014	6.678	11.566	1.637	0.793	-1.77	-3.784	-9.595	-0.47	-1.876	0	0.183	-0.061	1.704	9.853	2.657	-1.465	-3.357	-3.296	0.703	9.916	0.237	0	-0.183	-0.244	1510067251
-9.415	-2.303	-1.876	0	0.061	-0.183	5.65	-9.057	1.087	-1.282	-3.174	2.014	6.216	10.56	2.103	0.305	-4.089	-2.808	-9.5	-0.422	-1.666	-0.061	0.427	0	2.531	9.271	2.558	-1.282	-3.723	-3.113	0.918	9.877	0.153	0.061	-0.061	-0.183	1510067251
-9.388	-2.55	-1.872	0	0.061	-0.122	5.65	-9.057	1.087	-0.793	-3.235	1.831	6.717	9.639	2.379	-0.061	-3.54	-2.625	-9.521	-0.452	-1.663	0.061	0.366	-0.061	2.531	9.271	2.558	-0.671	-2.38	-2.808	0.916	9.836	0.188	0	0.122	-0.183	1510067251
-9.378	-2.725	-1.863	0.122	0	-0.061	5.404	-8.264	1.214	-0.61	-2.686	2.136	6.992	9.083	2.44	-0.061	-3.54	-2.625	-9.601	-0.401	-1.702	0	0.366	-0.061	2.626	8.849	2.381	-0.427	-1.526	-2.197	0.885	9.863	0.261	0	0.244	-0.122	1510067251
-9.399	-2.728	-1.895	0.122	-0.061	0	6.255	-8.108	2.189	-0.793	-1.465	2.319	7.278	8.947	2.718	0.244	-0.916	-1.526	-9.631	-0.418	-1.826	0.122	0	-0.061	2.314	8.939	2.774	-0.305	-0.366	-0.854	0.707	9.857	0.367	0	0.183	0	1510067251
-9.442	-2.641	-1.871	0.122	-0.061	0	6.688	-8.306	2.61	-0.732	0.488	0.366	7.15	9.164	2.931	0.549	0	-0.488	-9.593	-0.341	-1.854	0	0.061	-0.122	2.314	8.939	2.774	-0.305	-0.366	-0.854	0.459	9.911	0.431	-0.061	-0.122	0	1510067251
-9.446	-2.533	-1.848	0.061	0	0	6.688	-8.306	2.61	-0.732	0.488	0.366	6.539	9.375	3.013	0.549	0	-0.488	-9.668	-0.388	-1.957	-0.061	-0.122	-0.061	1.674	9.104	2.988	0.122	0.122	-0.427	0.397	9.92	0.368	-0.061	-0.122	0	1510067251
-9.432	-2.451	-1.849	0.061	0	0	5.53	-8.892	2.731	-0.366	0.793	-1.343	5.44	9.593	2.897	0.488	0.671	1.587	-9.617	-0.443	-1.933	0	-0.061	-0.122	1.639	9.159	2.984	0.244	0.549	0.061	0.498	9.922	0.351	0	-0.183	0	1510067251
-9.478	-2.393	-1.841	0	0	0	4.835	-9.154	2.482	-0.183	0.549	-2.563	4.279	9.749	2.644	0.244	0.244	2.014	-9.648	-0.347	-1.946	-0.061	-0.061	0	1.462	9.152	2.905	0.61	1.343	0.61	0.65	9.916	0.36	0	-0.122	-0.061	1510067251
-9.475	-2.352	-1.835	-0.122	-0.061	0	4.089	-9.333	1.985	0.488	0.977	-3.723	3.546	9.946	2.431	0.122	0	2.136	-9.636	-0.388	-2.004	-0.061	-0.122	0	1.254	9.355	2.918	0.61	1.343	0.61	0.744	9.868	0.312	0	0	0	1510067251
-9.469	-2.377	-1.835	-0.122	-0.061	0	3.384	-9.441	1.707	0.732	0.854	-3.845	3.027	10.122	2.239	0	0.183	2.014	-9.621	-0.361	-2.017	-0.122	-0.122	0	1.141	9.551	2.896	0.61	1.343	0.671	0.678	9.898	0.352	0	0	-0.061	1510067251
-9.453	-2.376	-1.832	-0.061	0	0	3.384	-9.441	1.707	0.732	0.854	-3.845	2.702	10.161	2.15	0.061	0.488	1.831	-9.659	-0.482	-2.064	-0.122	-0.183	0	1.125	9.601	2.911	0.61	1.343	0.671	0.732	9.885	0.292	0	-0.061	-0.061	1510067251
-9.442	-2.348	-1.872	-0.122	0	0	2.784	-9.378	1.251	0.916	0.488	-3.601	2.437	10.167	1.989	0.122	0.793	1.526	-9.594	-0.53	-2.077	-0.122	-0.122	0	1.026	9.682	2.921	0.488	1.343	0.671	0.786	9.884	0.285	-0.061	0	0	1510067251
-9.448	-2.369	-1.861	-0.061	0	0	2.223	-8.821	0.989	0.854	0.305	-3.235	2.31	10.045	1.906	0.244	0.854	1.16	-9.609	-0.538	-2.086	-0.122	-0.061	0	0.949	9.595	2.891	0	0.793	0.61	0.69	9.887	0.25	0	0	-0.061	1510067251
-9.439	-2.409	-1.901	0	0	0	2.096	-8.536	0.906	0.61	0.488	-2.563	2.336	9.875	1.864	0.305	0.977	0.732	-9.655	-0.544	-2.122	-0.061	-0.061	0	0.993	9.543	2.842	-0.061	0.488	0.427	0.683	9.9	0.234	0	-0.122	-0.061	1510067251
-9.414	-2.402	-1.907	0	0	0	1.931	-8.282	0.84	0.305	0.793	-1.709	2.334	9.822	1.792	0.183	0.732	0.305	-9.643	-0.547	-2.113	0	-0.061	0	0.971	9.51	2.83	-0.061	0.488	0.427	0.708	9.887	0.245	0	-0.061	-0.061	1510067251
-9.43	-2.397	-1.902	0.061	0	-0.061	2.056	-8.062	0.86	0.122	0.671	-0.793	2.479	9.682	1.784	0.122	0.427	-0.122	-9.644	-0.544	-2.096	0	-0.061	0	1.02	9.4	2.818	0.122	0	0.061	0.699	9.898	0.25	-0.061	-0.061	-0.061	1510067251
-9.453	-2.405	-1.948	0.061	0	-0.061	2.056	-8.062	0.86	-0.183	0.427	0.061	2.809	9.605	1.721	0.122	0.183	-0.427	-9.676	-0.586	-2.107	0.061	-0.061	0	1.122	9.435	2.775	0.122	0	0.061	0.651	9.877	0.22	0	-0.122	-0.061	1510067251
-9.429	-2.425	-1.895	0.061	0	-0.061	2.472	-8.052	0.997	-0.427	0.427	0.793	3.266	9.637	1.768	0.122	0.244	-0.61	-9.64	-0.595	-2.08	0.183	0	0	1.25	9.482	2.767	0	-0.122	0	0.658	9.903	0.249	0	-0.122	-0.061	1510067251
-9.439	-2.439	-1.903	0.122	0	-0.061	2.753	-8.161	1.2	-0.549	0.122	1.404	3.579	9.611	1.865	0.183	0.427	-0.671	-9.662	-0.542	-2.089	0.244	-0.061	0	1.337	9.416	2.735	0	-0.244	-0.122	0.674	9.898	0.24	-0.122	-0.122	-0.061	1510067251
-9.433	-2.486	-1.925	0.122	0	-0.061	2.996	-8.242	1.336	-0.671	-0.122	1.953	3.703	9.598	1.966	0.183	0.366	-0.61	-9.673	-0.495	-2.076	0.305	-0.122	0.061	1.433	9.495	2.724	-0.183	-0.366	-0.305	0.681	9.887	0.262	0	-0.061	-0.061	1510067252
-9.426	-2.436	-1.945	0.122	0	-0.061	3.414	-8.415	1.581	-0.793	-0.427	2.625	3.748	9.662	2.043	0.061	0	-0.61	-9.649	-0.382	-2.015	0.183	-0.061	0.061	1.498	9.469	2.711	-0.183	-0.366	-0.305	0.529	9.896	0.27	0	-0.122	-0.061	1510067252
-9.444	-2.391	-1.944	0.061	0	-0.061	3.838	-8.664	1.724	-0.793	-0.427	2.625	3.903	9.678	2.132	0	-0.183	-0.549	-9.697	-0.376	-1.967	0.122	-0.061	0	1.468	9.479	2.693	-0.183	-0.366	-0.244	0.592	9.893	0.226	-0.061	-0.122	-0.061	1510067252
-9.441	-2.402	-1.908	0.061	-0.061	-0.061	3.838	-8.664	1.724	-0.732	-0.183	2.563	3.99	9.639	2.169	-0.061	-0.244	-0.427	-9.704	-0.384	-1.971	0.061	-0.061	0	1.529	9.455	2.726	-0.061	-0.305	-0.183	0.62	9.896	0.23	-0.061	-0.122	-0.061	1510067252
-9.438	-2.428	-1.927	-0.061	-0.061	-0.122	4.399	-8.792	1.878	-0.671	0.061	2.136	4.022	9.619	2.182	-0.122	-0.183	-0.427	-9.698	-0.391	-1.918	0.061	-0.122	0.061	1.578	9.405	2.712	-0.061	-0.305	-0.183	0.665	9.893	0.244	0	0	-0.061	1510067252
-9.469	-2.5	-1.91	-0.061	-0.061	-0.061	4.286	-8.801	1.849	-0.61	0.183	1.343	3.927	9.568	2.169	-0.183	-0.122	-0.366	-9.666	-0.413	-1.872	0	-0.122	0.061	1.485	9.38	2.698	0	0.061	-0.122	0.601	9.897	0.284	-0.061	-0.061	-0.122	1510067252
-9.479	-2.474	-1.927	-0.122	-0.122	-0.061	4.212	-8.677	1.829	-0.366	0	0.549	3.844	9.592	2.12	-0.183	-0.122	-0.305	-9.725	-0.397	-1.841	0	-0.122	0.061	1.428	9.408	2.742	0	0.122	-0.061	0.645	9.905	0.3	0	-0.061	-0.061	1510067252
-9.42	-2.449	-1.93	-0.183	-0.122	-0.061	4.212	-8.677	1.829	-0.183	-0.183	0.061	3.817	9.661	2.036	-0.183	-0.122	-0.183	-9.642	-0.348	-1.836	-0.061	-0.122	0.061	1.392	9.464	2.796	0	0.122	-0.061	0.65	9.93	0.316	-0.061	0.061	0	1510067252
-9.38	-2.427	-1.932	-0.183	-0.122	-0.061	3.936	-8.494	1.815	-0.122	0	-0.305	3.819	9.734	1.991	-0.122	0.061	-0.061	-9.631	-0.295	-1.818	-0.122	-0.061	0.061	1.312	9.507	2.812	0	0.183	0	0.542	9.893	0.228	-0.061	0	-0.061	1510067252
-9.362	-2.521	-1.897	-0.122	-0.061	-0.061	3.863	-8.533	1.688	0.061	-0.061	-0.549	3.697	9.691	1.931	-0.061	0.122	0.061	-9.694	-0.298	-1.839	-0.183	-0.122	0	1.253	9.458	2.852	-0.061	0.244	0.061	0.616	9.897	0.196	-0.061	0.061	-0.061	1510067252
-9.365	-2.555	-1.842	-0.061	-0.061	-0.061	3.863	-8.533	1.688	0.122	0	-0.793	3.592	9.709	1.913	0	0.183	0.183	-9.683	-0.339	-1.838	-0.183	-0.122	0	1.225	9.471	2.824	-0.061	0.244	0.061	0.609	9.871	0.2	-0.061	0.061	-0.061	1510067252
-9.435	-2.58	-1.851	0	-0.061	-0.061	3.546	-8.691	1.45	0.122	0.122	-1.038	3.469	9.667	1.909	0.061	0.183	0.183	-9.678	-0.416	-1.838	-0.122	-0.122	0	1.188	9.408	2.824	-0.122	0.183	0.061	0.511	9.883	0.225	-0.061	0	0	1510067252
-9.421	-2.61	-1.834	0	-0.061	-0.061	3.546	-8.691	1.45	0.183	0.061	-1.221	3.402	9.637	1.902	0.061	0.183	0.183	-9.703	-0.428	-1.811	0	-0.122	0	1.183	9.377	2.846	0	0.244	0.061	0.506	9.897	0.279	-0.061	0	-0.061	1510067252
-9.415	-2.623	-1.826	0.061	-0.061	0	3.243	-8.636	1.349	0.183	0.305	-1.282	3.326	9.678	1.926	0	0.183	0.183	-9.679	-0.409	-1.809	0.061	-0.183	0	1.158	9.422	2.863	0	0.244	0.061	0.475	9.908	0.339	-0.061	0	-0.061	1510067252
-9.405	-2.592	-1.779	0.122	0	0	3.083	-8.483	1.291	0.122	0.427	-1.221	3.254	9.684	1.936	0.061	0.061	0.183	-9.67	-0.366	-1.781	0.061	-0.122	0	1.157	9.414	2.907	0	0.183	0.061	0.474	9.89	0.333	-0.061	-0.061	-0.061	1510067252
-9.409	-2.543	-1.776	0.183	0	0	2.943	-8.399	1.264	0.061	0.427	-0.977	3.218	9.683	1.985	0.061	0.061	0.122	-9.713	-0.353	-1.781	0.122	-0.183	0	1.195	9.418	2.889	-0.061	0	0	0.577	9.896	0.34	-0.061	-0.122	0	1510067252
-9.424	-2.531	-1.796	0.122	0	0	2.943	-8.399	1.264	0	0.366	-0.671	3.196	9.715	2.03	0	0.061	0.061	-9.685	-0.319	-1.753	0.183	-0.122	0	1.229	9.432	2.912	-0.061	0	0	0.585	9.906	0.293	-0.061	-0.122	0	1510067252
-9.429	-2.54	-1.81	0.183	0	0	2.927	-8.354	1.237	0	0.366	-0.671	3.186	9.71	2.053	0	0	-0.061	-9.702	-0.299	-1.761	0.183	-0.183	0	1.242	9.418	2.914	-0.061	-0.061	0	0.52	9.896	0.28	-0.061	-0.122	0	1510067252
-9.367	-2.537	-1.767	0.122	0	0	3.065	-8.336	1.278	-0.122	0.305	0	3.21	9.714	2.098	-0.061	-0.061	-0.122	-9.731	-0.263	-1.744	0.122	-0.183	-0.061	1.311	9.424	2.884	-0.122	-0.122	-0.061	0.559	9.903	0.342	-0.061	-0.183	-0.061	1510067252
-9.438	-2.522	-1.784	0.183	0	-0.061	3.275	-8.358	1.223	-0.244	0.427	0.183	3.262	9.661	2.129	-0.061	-0.122	-0.183	-9.759	-0.264	-1.727	0.122	-0.183	0	1.36	9.378	2.896	-0.122	-0.122	-0.061	0.602	9.884	0.345	-0.061	-0.244	0	1510067252
-9.438	-2.469	-1.797	0.122	0.061	-0.061	3.275	-8.358	1.223	-0.305	0.549	0.305	3.356	9.655	2.133	-0.061	-0.122	-0.183	-9.702	-0.281	-1.648	0.122	-0.183	-0.061	1.299	9.367	2.92	-0.122	-0.183	-0.061	0.62	9.889	0.342	-0.061	-0.122	0	1510067252
-9.436	-2.467	-1.799	0.061	0	-0.061	3.414	-8.409	1.321	-0.549	1.038	0.366	3.441	9.672	2.079	-0.122	-0.122	-0.244	-9.702	-0.217	-1.613	0.122	-0.122	-0.061	1.247	9.38	2.893	-0.122	-0.183	0	0.541	9.889	0.366	-0.061	-0.183	0	1510067252
-9.43	-2.493	-1.748	0.061	0	-0.061	3.173	-8.502	1.321	-0.549	1.038	0.366	3.468	9.622	2.017	-0.122	-0.244	-0.183	-9.7	-0.258	-1.61	0.061	-0.122	0	1.312	9.373	2.873	-0.122	-0.183	0	0.599	9.893	0.358	-0.061	-0.183	-0.061	1510067252
-9.484	-2.487	-1.779	0.061	0	-0.061	3.173	-8.502	1.321	-0.366	0.488	0.244	3.536	9.607	1.985	-0.122	-0.244	-0.183	-9.729	-0.292	-1.599	0.061	-0.061	0	1.378	9.375	2.866	-0.061	-0.183	-0.061	0.689	9.884	0.349	-0.061	-0.122	-0.061	1510067252
-9.388	-2.455	-1.771	-0.061	0	-0.061	3.152	-8.482	1.358	-0.366	0.488	0.244	3.614	9.601	1.964	-0.061	-0.122	-0.183	-9.723	-0.225	-1.574	0.061	-0.122	0	1.412	9.39	2.905	-0.061	-0.061	-0.061	0.725	9.875	0.38	0	-0.061	0	1510067252
-9.365	-2.425	-1.787	-0.183	0.122	-0.122	3.441	-8.469	1.436	-0.183	-0.244	0.122	3.61	9.613	1.937	0	-0.061	-0.122	-9.695	-0.169	-1.584	-0.061	-0.061	0	1.43	9.408	2.912	-0.061	-0.061	-0.061	0.583	9.877	0.38	-0.061	0	-0.061	1510067253
-9.331	-2.353	-1.731	-0.305	0.305	-0.244	3.315	-8.491	1.522	-0.244	0.244	0.061	3.618	9.572	1.97	0.061	-0.061	-0.061	-9.702	-0.217	-1.621	-0.122	-0.061	-0.061	1.436	9.35	2.889	-0.122	-0.061	-0.061	0.483	9.883	0.334	0	-0.122	-0.122	1510067253
-9.149	-2.091	-1.811	-0.366	0.488	-0.305	3.274	-8.446	1.516	-0.183	0.061	0	3.693	9.51	2.078	0.061	0.061	-0.061	-9.54	-0.3	-1.637	-0.183	-0.122	-0.061	1.432	9.268	2.767	-0.122	0	0	0.544	9.867	0.358	-0.061	0	-0.183	1510067253
-8.994	-1.686	-2.023	-0.488	0.854	-0.305	3.262	-8.289	1.602	-0.061	-0.061	-0.061	3.711	9.435	2.17	0	0.061	-0.061	-9.385	-0.37	-1.648	-0.244	0.122	-0.122	1.408	9.208	2.619	-0.122	0	0	0.312	9.824	0.397	-0.122	0.061	-0.366	1510067253
-9.453	-1.823	-2.858	-0.671	0.61	-0.549	3.15	-8.295	1.621	-0.061	0	-0.122	3.708	9.463	2.122	-0.122	-0.122	-0.061	-9.652	-0.267	-1.877	-0.488	0.183	-0.122	1.665	9.312	2.439	-0.061	0.061	0.061	0.512	9.734	0.039	-0.183	0.244	-0.671	1510067253
-9.726	-2.46	-3.161	-0.549	-0.366	-0.427	3.15	-8.295	1.621	-0.061	-0.122	-0.183	3.72	9.38	2.018	-0.061	-0.183	-0.183	-9.837	-0.513	-2.062	-0.854	0.183	-0.061	2.119	9.39	2.243	-0.122	0	-0.183	1.275	9.851	-0.238	-0.305	0.793	-0.61	1510067253
-9.595	-2.341	-2.736	-0.366	-0.61	-0.183	2.915	-8.343	1.469	0.061	-0.61	-0.305	3.796	9.409	1.968	-0.061	-0.183	-0.183	-9.972	-0.951	-2.219	-0.732	-0.244	-0.122	2.119	9.39	2.243	-0.122	0	-0.183	1.455	9.877	-0.112	-0.305	0.916	-0.305	1510067253
-9.245	-1.851	-2.693	-0.671	-0.671	-0.366	3.034	-8.482	1.468	-0.366	-1.038	-0.183	3.991	9.676	2.001	-0.061	0.305	-0.854	-9.869	-1.055	-2.303	-0.549	-0.61	-0.122	2.177	9.72	1.997	-0.305	0.366	-0.244	1.476	10.017	0.272	-0.549	0.549	0.061	1510067253
-9.071	-2.027	-2.462	-1.16	-1.404	-0.488	3.034	-8.482	1.468	-0.366	-1.038	-0.183	3.921	9.521	1.952	-0.183	0.122	-0.854	-9.587	-0.869	-2.119	-0.549	-0.671	0	1.61	9.316	2.248	-0.366	0.61	-0.427	2.318	9.767	0.368	-0.732	0	0.488	1510067253
-9.21	-2.548	-1.656	-1.343	-2.014	-0.366	3.146	-7.573	1.717	-0.549	-0.793	-0.061	3.814	9.223	1.95	-0.122	-0.366	-0.671	-9.357	-0.713	-1.938	-0.427	-0.732	0.061	1.317	9.033	2.492	-0.305	0.488	-0.61	3.5	9.385	0.865	-0.488	0.366	1.282	1510067253
-9.817	-2.938	-1.518	-1.282	-2.197	-0.61	3.08	-7.64	1.586	-0.61	-0.793	0.122	3.673	9.247	2.06	-0.122	-0.183	-0.549	-9.487	-0.434	-1.906	-0.366	-0.488	0.183	1.421	9.019	2.998	-0.427	0.549	-0.549	3.348	9.473	0.697	-0.916	1.404	1.953	1510067253
-9.906	-3.094	-0.858	-0.366	-1.709	-0.61	3.08	-7.64	1.586	-0.549	-1.77	0.305	3.399	9.589	2.143	0	0	-0.61	-10.258	-0.209	-2.105	-0.61	-0.305	0.366	1.554	9.54	3.447	-0.305	0.732	-0.61	2.361	10.61	0.51	-0.732	1.526	2.38	1510067253
-10.444	-2.646	-0.26	0.183	-0.977	-0.488	4.451	-8.766	0.75	-0.305	-2.38	0.366	3.068	10.259	2.314	0.244	0.122	-0.671	-10.304	-0.195	-2.239	-0.305	-0.977	0.305	1.638	10.076	3.955	-0.244	0.732	-0.732	3.636	11.191	0.756	0.366	1.038	3.54	1510067253
-10.617	-2.344	-0.116	-0.122	-0.854	-0.61	4.79	-8.739	0.501	-0.183	-2.502	0.793	2.893	10.397	2.634	0.488	0.488	-0.732	-10.152	0.005	-2.205	0	-1.038	0.366	1.318	9.91	4.076	-0.122	0.671	-0.793	2.942	11.404	1.748	0.061	1.221	4.395	1510067253
-9.802	-2.835	-0.179	0.122	-0.977	-0.671	4.79	-8.739	0.501	-0.183	-2.502	0.793	2.635	10.033	2.999	0.549	0.916	-0.671	-9.99	0.117	-2.06	0.183	-0.854	0.366	0.924	9.296	4.005	-0.427	0.244	-0.671	2.507	10.916	1.139	-0.061	1.953	3.479	1510067253
-9.009	-2.391	-0.054	0.183	-0.488	-0.305	5.588	-7.787	0.5	-0.488	-1.648	0.916	2.129	9.562	3.121	0.366	0.61	-0.61	-9.38	0.208	-1.816	0.366	-0.977	0.244	0.888	8.68	3.839	-0.427	0.244	-0.671	1.214	9.618	0.358	0.427	0.793	2.441	1510067253
-8.388	-2.104	0.336	0.366	-0.427	-0.122	5.588	-7.787	0.5	-0.671	-0.183	0.977	1.87	9.006	3.062	0.183	-0.122	-0.793	-9.089	0.562	-1.644	0.549	-0.793	0.244	0.983	8.219	3.796	-0.366	0	-0.671	1.413	8.605	0.535	0.61	0.366	1.709	1510067253
-8.652	-1.568	0.356	0.549	0.061	-0.061	5.465	-7.504	0.616	-0.793	0.671	0.916	2.003	8.768	2.871	0.061	-0.549	-0.854	-9.093	0.815	-1.535	0.488	-0.732	0.183	1.036	8.079	3.933	-0.305	0	-0.732	2.141	8.029	0.303	1.099	0.671	1.16	1510067253
-8.832	-1.419	0.197	0.427	0.122	-0.061	5.059	-7.918	0.688	-0.671	0.671	0.61	2.34	8.77	2.684	0.244	-0.488	-0.854	-9.094	1.11	-1.548	0.305	-0.732	0	1.286	8.22	4.103	-0.183	-0.122	-0.732	2.332	7.684	0.329	1.16	0.793	0.916	1510067253
-9.07	-1.329	0.176	0.122	0.305	-0.122	5.059	-7.918	0.688	-0.305	0.488	0.366	2.657	8.777	2.69	0.549	-0.244	-0.732	-9.207	1.336	-1.505	0	-0.61	-0.244	1.355	8.224	4.164	-0.061	-0.183	-0.732	3.155	7.674	0.956	1.404	-0.183	0.61	1510067253
-9.604	-1.581	0.154	-0.366	-0.122	-0.061	5.059	-7.918	0.688	-0.305	0.488	0.366	2.963	8.708	2.805	0.732	0.061	-0.671	-9.178	1.221	-1.58	-0.183	-0.488	-0.549	1.298	8.138	4.051	0	-0.305	-0.732	3.991	7.669	1.866	1.77	-0.854	0.427	1510067253
-9.959	-1.512	0.546	-0.366	-0.61	0.061	4.941	-9.039	0.543	0	0.366	0.122	3.249	8.772	2.961	0.61	0.183	-0.488	-9.155	0.921	-1.596	-0.183	-0.061	-0.793	1.177	8.147	3.869	0.244	-0.305	-0.61	4.858	7.194	0.829	1.831	-0.549	0.244	1510067253
-9.982	-1.473	0.709	-0.305	-0.427	0	4.941	-9.039	0.543	0.244	0.305	-0.061	3.433	8.894	2.996	0.427	-0.122	-0.183	-9.186	0.706	-1.647	-0.061	0	-0.977	1.079	8.358	3.771	0.488	-0.366	-0.427	6.667	7.779	0.78	1.709	-0.244	-0.183	1510067253
-10.653	-2.016	1.096	-0.916	-0.061	-0.305	4.778	-9.22	0.563	0.427	0.427	-0.305	3.518	9.209	2.924	0.305	-0.793	0.305	-9.373	0.701	-1.67	-0.061	0.366	-1.099	1.111	8.832	3.834	0.732	-0.488	-0.305	7.339	8.54	1.688	0.183	0.305	-0.488	1510067253
-12.173	-3.994	1.244	0.61	-0.61	0.244	3.675	-9.275	0.853	0.549	1.099	-0.305	3.676	10.145	2.888	0.427	-1.221	0.61	-10.841	0.542	-1.647	-0.488	1.526	-0.732	1.337	10.1	3.743	0.854	-0.549	-0.183	5.18	8.818	1.395	-0.671	-0.916	-0.916	1510067253
-11.437	-4.285	-0.023	1.526	1.16	0.427	3.675	-9.275	0.853	0.549	1.099	-0.305	3.888	11.732	2.759	0.488	-0.916	0.671	-11.654	-0.31	-1.345	-0.061	0.122	-0.549	1.623	11.806	4.077	0.854	-0.549	-0.122	2.363	9.21	-1.723	1.404	-5.676	-1.709	1510067254
-10.078	-4.35	-0.312	0.61	0.916	-0.061	3.263	-9.916	0.488	0.61	1.038	0.244	4.349	13.343	2.734	0.427	0.366	0.61	-12.349	-1.323	-0.859	-0.305	0.305	-0.916	0.176	12.916	3.713	1.282	-0.061	-0.061	8.667	11.992	-1.078	-0.61	-0.061	-0.61	1510067254
-8.973	-3.82	-0.84	0.61	2.136	-0.061	3.269	-10.519	0.307	0.671	-0.671	0.854	4.011	13.464	2.347	0	1.16	1.282	-11.39	-1.593	-0.41	0.793	-0.793	-0.854	-0.876	12.368	3.165	0.977	0.305	0.488	5.138	11.945	1.467	-2.502	2.563	-1.282	1510067254
-8.772	-4.193	-2.044	0.793	2.502	0.122	3.468	-8.335	0.924	0.732	-0.427	0.793	3.12	11.724	1.566	-0.366	0.427	2.075	-10.106	-1.218	0.924	0.183	0.488	-0.244	-0.864	10.635	2.47	0.488	0.244	0.854	-2.102	9.286	-0.888	0.183	-2.258	-2.075	1510067254
-9.107	-3.915	-2.589	0.061	1.892	0.366	3.468	-8.335	0.924	0.305	0.488	0.183	2.59	10.436	0.782	-0.366	-0.427	2.258	-10.04	-1.877	0.977	0.122	0.061	-0.183	-1.02	9.806	1.769	0.122	0.366	1.099	0.883	10.072	-2.027	0.61	-2.136	-2.502	1510067254
-9.026	-3.003	-2.239	-0.549	1.282	0.61	2.591	-8.734	0.912	0.061	0.916	-0.61	2.851	10.724	0.346	-0.549	-0.122	1.831	-9.347	-1.627	0.742	0.122	0.305	0.122	-1.08	10.258	1.656	-0.183	0.793	1.343	1.943	10.13	-0.717	-0.549	1.038	-2.319	1510067254
-8.756	-2.469	-1.939	-0.061	1.526	0.732	2.032	-8.789	1.12	0.549	0.244	-1.526	3.188	10.555	0.339	-0.854	0.488	1.526	-8.77	-1.2	0.078	-0.122	0.61	0.122	-0.607	9.976	1.651	0.305	0.732	1.526	-0.005	9.552	-0.756	-0.305	-1.221	-2.747	1510067254
-8.515	-2.094	-1.924	-0.427	1.282	0.305	2.032	-8.789	1.12	0.549	0.244	-1.526	3.246	9.239	0.26	-0.671	0.488	1.648	-8.471	-1.266	-0.318	-0.366	0.854	0.244	0.095	8.806	1.656	0.366	0.061	1.221	1.099	9.442	-1.042	-0.183	-1.892	-2.686	1510067254
-8.46	-1.843	-2.17	-0.549	0.916	0.061	1.352	-6.901	1.171	0.549	-0.305	-1.709	3.244	8.374	0.371	-0.244	0.183	1.77	-8.494	-1.363	-0.609	-0.427	0.854	0.366	0.839	8.4	1.648	0.122	-0.305	1.038	2.312	9.288	-0.727	-0.183	-0.305	-2.563	1510067254
-8.696	-2.058	-2.725	-0.427	0.61	-0.061	1.352	-6.901	1.171	0.488	-0.427	-1.709	3.468	8.296	0.658	0	0.427	1.343	-8.734	-1.196	-1.014	-0.61	0.671	0.549	1.415	8.61	1.677	-0.549	0.488	0.671	1.799	9.262	-0.635	0	0.61	-2.563	1510067254
-8.509	-2.371	-2.804	-0.244	0.061	-0.122	1.297	-7.088	0.979	0.183	-0.305	-1.221	3.723	8.412	0.925	0.122	1.221	0.732	-8.916	-1.329	-1.39	-0.61	0.305	0.488	1.75	8.786	1.57	-0.488	0.61	0.488	1.066	9.509	-0.385	-0.122	0.488	-2.502	1510067254
-8.62	-2.101	-2.659	-0.061	-0.061	-0.061	1.66	-7.357	0.981	-0.061	-0.366	-0.244	3.842	8.332	1.162	0.183	1.892	0.061	-8.827	-1.437	-1.643	-0.488	-0.061	0.488	1.821	8.745	1.571	-0.488	0.61	0.488	0.876	9.406	-0.463	-0.122	-0.244	-2.136	1510067254
-8.459	-1.677	-2.602	0.488	0.061	0	2.312	-7.221	1.196	-0.793	-0.854	0.732	3.876	8.129	1.431	0.122	2.014	-0.488	-8.319	-1.629	-1.768	-0.366	-0.122	0.549	1.485	8.501	1.578	-0.488	0.671	0.305	0.953	9.22	-0.383	-0.183	-0.549	-1.648	1510067254
-8.497	-1.309	-2.559	0.122	-0.183	-0.183	2.876	-7.167	1.438	-0.793	-0.854	0.732	3.903	8.3	1.698	-0.061	1.648	-0.732	-8.653	-1.769	-1.774	-0.122	0.244	0.305	1.097	8.494	1.549	-0.854	0.427	0.305	1.117	9.091	-0.56	-0.488	-0.061	-1.648	1510067254
-8.872	-0.811	-2.786	-0.488	-0.488	-0.061	2.876	-7.167	1.438	-1.099	-0.977	0.61	3.687	8.71	1.622	-0.061	1.648	-0.732	-9.03	-0.885	-1.854	0.244	-0.061	0.549	1.097	8.494	1.549	-0.854	0.427	0.305	0.593	8.891	-0.275	-0.671	0.122	-1.404	1510067254
-9.411	-1.781	-3.231	-1.343	-0.183	-0.305	3.771	-8.074	1.761	-1.099	-0.671	0.732	3.857	9.299	1.727	-0.427	-0.305	-1.221	-9.399	-0.66	-1.592	-0.244	0.916	1.099	1.988	9.854	2.336	-0.671	0	0.061	0.02	9.193	-0.126	-0.854	-0.61	-1.404	1510067254
-11.157	-2.926	-3.791	-1.587	-0.671	-0.061	4.169	-9.94	1.568	-0.977	-0.549	1.038	4.054	10.819	1.757	-0.366	-0.366	-1.77	-12.145	-0.451	-2.058	0.183	-0.549	0.671	2.449	11.48	3.254	-0.671	-0.183	-0.305	0.651	10.184	-0.706	-1.099	-0.488	-1.282	1510067254
-11.507	-4.203	-3.64	-0.916	-1.404	0.549	4.169	-9.94	1.568	-0.977	-0.916	1.282	4.297	12.25	1.934	-0.122	0	-2.197	-13.15	0.327	-1.519	-0.244	0.122	0.793	2.334	12.056	4.338	-0.671	-0.183	-0.305	2.789	10.816	0.356	-1.648	0.122	-0.183	1510067254
-10.899	-5.985	-2.533	0	-3.418	0.488	5.266	-12.992	0.865	0.366	-0.671	0.793	4.585	12.01	2.291	0.061	0.793	-1.77	-12.636	0.08	-0.577	-0.244	-1.526	0.183	0.915	11.009	4.8	0.183	0.061	-0.61	5.05	12.027	1.566	-2.686	-0.366	2.197	1510067254
-10.41	-4.401	-1.075	0.61	-2.441	0.366	5.266	-12.992	0.865	0.366	-0.671	0.793	3.979	10.771	2.138	-0.061	0.854	-0.366	-11.213	0.144	0.481	0.366	-0.854	0	-1.268	9.345	4.813	-0.244	0.671	-0.61	5.265	12.84	1.485	-2.258	1.099	5.188	1510067254
-10.909	-3.287	-1.083	-0.061	-0.61	0.488	5.327	-11.559	1.41	0.366	0.854	-0.61	2.894	10.232	1.772	-0.488	-0.061	1.038	-10.343	0.94	0.773	0.488	-0.916	-0.366	-2.316	8.698	4.835	-0.366	1.343	-0.366	0.264	13.284	-0.555	-0.854	0.183	4.944	1510067254
-9.387	-3.847	-1.645	-0.183	-1.099	-0.183	4.813	-10.417	1.549	0.305	2.38	-1.648	1.724	10.362	1.51	-0.854	-1.892	1.709	-10.02	0.915	0.669	-0.122	0.061	-0.366	-1.676	9.055	4.291	-0.061	0.549	-0.122	-2.085	13.146	-0.392	0.916	-0.244	4.944	1510067254
-8.043	-3.088	-0.883	-0.549	-1.099	-0.122	2.987	-9.324	0.254	1.892	-1.282	-2.197	1.477	9.892	1.542	-0.671	-3.113	1.587	-9.275	0.709	0.213	0.122	-0.427	-0.488	-0.084	8.936	4.081	0.732	-0.671	0	-1.328	11.761	-0.458	1.038	-1.465	5.249	1510067254
-7.6	-2.491	-0.404	-0.549	-0.305	0.244	3.488	-8.095	0.03	1.892	-1.282	-2.197	2.229	8.836	1.808	-0.244	-1.831	1.099	-8.604	0.694	-0.079	0.183	-0.122	-0.427	0.647	8.21	3.907	0.732	-0.671	0	-0.476	10.316	0.741	1.404	0.244	4.517	1510067254
-7.555	-2.534	-0.178	0.244	-0.305	0.183	4.235	-7.294	0.158	1.953	-2.38	-2.808	2.812	8.085	1.909	0.305	0	0.854	-8.32	0.495	-0.297	0.122	0.061	-0.61	0.457	7.553	3.452	0.427	-0.183	0.061	-0.658	8.978	1.346	1.709	2.625	3.479	1510067254
-7.082	-1.899	0.285	0.488	0.305	0.122	4.249	-6.864	-0.226	1.77	-1.099	-3.235	3.192	8.13	2.097	0.244	0.732	1.099	-8.283	0.524	-0.622	0.061	0.122	-0.671	0.439	7.494	3.333	0.183	-0.427	0.244	-1.193	7.88	0.975	2.502	3.54	1.953	1510067255
-7.165	-1.073	0.419	0.122	1.709	0.183	4.249	-6.864	-0.226	1.709	-0.916	-3.601	3.192	8.13	2.097	0.244	0.732	1.099	-8.397	0.894	-0.865	-0.061	0	-0.488	0.439	7.494	3.333	0.061	-0.732	0.061	-3.945	6.763	-0.528	1.831	0	1.099	1510067255
-8.792	-1.007	-0.733	0.122	1.892	0.427	4.785	-6.782	-0.136	1.648	-1.404	-3.967	3.198	8.091	1.979	0.122	-0.244	1.404	-8.251	0.9	-0.989	-0.305	0.244	-0.61	1.218	7.907	3.573	0.183	-0.854	-0.244	-3.437	7.065	1.055	3.113	-3.113	-1.282	1510067255
-10.714	-1.481	-1.098	-0.305	0.488	0.488	5.243	-6.651	-0.112	1.221	-1.404	-3.601	4.84	7.994	2.655	0.427	-0.977	1.892	-8.467	0.712	-0.874	-0.488	0.244	-0.61	1.11	7.951	3.463	0.305	-0.854	-0.366	1.712	7.843	1.264	2.014	-3.54	-2.502	1510067255
-12.255	-3.249	-0.634	-0.183	-2.075	0.549	5.243	-6.651	-0.112	1.221	-1.404	-3.601	5.41	7.862	2.798	0.488	-0.183	2.014	-8.897	0.041	-0.691	-0.732	0.732	-0.854	1.132	7.929	3.177	0.305	-1.282	-0.122	10.584	10.055	-0.475	1.221	0.61	0	1510067255
-10.797	-3.722	-0.644	0.916	0.244	0.183	5.53	-7.038	-0.068	1.038	-1.221	-3.296	5.402	8.531	2.546	0.183	-0.183	1.77	-10.783	-0.725	-0.965	-0.916	2.014	-0.854	1.129	9.353	2.895	0.305	-1.038	0.244	9.088	10.799	-0.178	-1.343	0.122	0.916	1510067255
-11.648	-4.383	-1.763	0.671	-0.854	-0.732	5.53	-7.038	-0.068	0.488	-1.221	-2.686	5.356	10.438	1.987	-0.305	-0.977	1.16	-12.684	-1.444	-0.793	-0.366	0.366	-0.916	1.8	11.545	2.656	0.427	-0.427	0.488	2.182	10.646	-0.144	-2.625	0.366	-1.526	1510067255
-8.771	-2.828	-2.153	-1.282	1.221	-0.732	6.223	-7.851	0.536	0	-1.16	-1.526	5.428	11.813	0.903	-0.305	-0.977	1.16	-12.606	-1.404	-0.873	0.061	-2.686	-1.099	1.8	11.545	2.656	1.038	0.183	-0.061	4.85	13.236	1.554	-3.662	0	1.16	1510067255
-9.629	-3.943	-2.966	-0.977	-0.488	-0.671	6.979	-7.311	1.377	-0.488	-0.793	-0.244	5.972	11.263	0.462	0.244	-1.77	0.122	-10.622	-1.19	0.347	-0.427	-0.549	-0.488	1.857	13.079	2.767	1.343	0.671	-0.671	-2.706	9.398	0.09	-0.366	1.282	-1.77	1510067255
-9.568	-3.707	-2.54	-0.61	0.916	-0.244	6.979	-7.311	1.377	-1.038	0	-0.061	6.388	10.294	0.749	0.916	0.854	0.244	-10.367	-2.156	0.56	-0.671	-1.038	-0.244	-0.377	10.791	1.842	0.183	0.916	-0.366	-0.254	10.371	-1.491	-0.122	0	-1.831	1510067255
-9.521	-3.042	-2.412	-0.854	0.305	-0.061	7.228	-7.082	2.269	-1.16	0.977	-0.854	5.783	10.129	0.334	0.916	0.854	0.244	-10.328	-2.108	0.444	-0.732	-0.61	-0.183	-0.377	10.791	1.842	-0.793	1.038	-0.061	1.105	10.122	-1.567	-0.061	1.099	-1.892	1510067255
-8.955	-2.842	-2.07	-0.549	1.038	-0.488	6.596	-7.567	2.732	-1.16	0.977	-0.854	5.483	10.176	0.092	0.366	0.732	-0.122	-9.591	-2.211	0.274	-0.671	-0.305	0	-0.723	10.816	1.891	-0.305	0.732	0	0.512	10.246	-1.006	0.183	0.732	-2.136	1510067255
-8.623	-2.87	-2.06	-0.366	0.916	-0.427	5.983	-7.612	2.653	0.732	-0.977	-1.282	5.956	9.524	0.184	0.122	-0.488	0.549	-9.089	-2.359	0.19	-0.366	-0.61	0	-0.723	10.816	1.891	-0.122	0.122	-0.122	1.007	10.051	-0.341	0.183	0.122	-2.258	1510067255
-8.4	-2.631	-2.565	-0.244	0.671	-0.671	7.102	-5.169	2.806	1.587	-2.869	-1.343	6.862	8.927	0.421	0.122	-0.488	0.549	-8.811	-2.11	0.212	-0.305	-0.305	0.183	-0.617	9.802	1.926	-0.305	-0.183	-0.366	1.433	9.649	-0.179	-0.061	0.488	-2.014	1510067255
-8.765	-3.024	-3.054	-0.244	-0.305	-0.854	7.102	-5.169	2.806	2.014	-2.441	-1.892	7.357	8.442	0.596	0	-1.099	2.441	-8.699	-2.074	0.256	-0.244	-0.427	0.366	-0.41	8.83	1.841	-0.793	-0.244	-0.427	1.05	9.55	-0.1	-0.122	0.366	-1.831	1510067255
-8.687	-3.272	-2.572	0.183	-0.61	-0.427	7.369	-4.472	2.519	2.441	-2.441	-2.258	7.686	8.148	0.608	0	-1.099	2.441	-8.521	-2.491	0.27	-0.305	-0.549	0.305	-0.41	8.83	1.841	-0.916	-0.549	-0.427	1.127	9.616	0.042	-0.488	-0.305	-1.465	1510067255
-9.044	-3.003	-1.979	0.977	-0.732	-0.061	9.138	-3.414	0.969	2.38	-4.028	-2.563	8.216	7.712	0.768	-0.244	-1.648	3.235	-8.191	-2.923	0.378	0.244	-0.305	0.305	-0.52	8.832	1.548	-0.854	-0.61	-0.366	1.759	9.271	-0.072	-0.427	-0.549	-0.916	1510067255
-8.219	-2.053	-1.86	0.916	-0.244	0.244	9.138	-3.414	0.969	2.075	-2.747	-2.808	8.703	7.657	0.949	-1.16	-0.977	4.211	-8.12	-2.803	0.129	0.732	-0.122	0.305	-0.812	9.059	1.717	-0.977	-0.305	-0.061	1.285	9.326	0.001	-0.488	-0.671	-0.671	1510067255
-8.616	-2.036	-2.326	-0.061	-0.183	-0.061	9.466	-2.479	0.476	1.221	-0.732	-3.113	8.589	7.571	0.785	-1.16	-0.977	4.211	-8.323	-1.914	0.323	1.038	1.038	0.671	-0.812	9.059	1.717	-1.038	0	0.488	1.459	8.659	-0.142	-0.61	-0.061	-1.038	1510067255
-9.524	-3.021	-2.735	-0.244	-1.038	-0.061	9.037	-1.791	-0.275	-0.061	-0.061	-3.174	8.045	7.35	0.565	-1.587	-1.465	4.211	-10.587	-0.869	-0.246	0.488	0.122	1.038	1.05	10.158	3.021	-0.916	-0.488	0.671	2.076	9.107	0.11	-0.916	0.183	-0.488	1510067255
-9.235	-3.84	-2.497	-0.732	-1.282	0.366	9.247	-2.43	-1.004	-0.671	0.916	-3.052	8.168	7.632	0.395	-1.526	-1.16	3.296	-11.072	-0.867	-0.199	0.366	0.366	1.038	1.567	10.829	3.391	-0.61	-0.122	0.305	1.745	9.895	0.553	-0.732	-1.038	-0.244	1510067255
-10.409	-5.139	-1.587	0.244	-1.831	0.244	9.247	-2.43	-1.004	-0.793	0.488	-2.563	8.025	7.218	0.102	-1.526	-1.16	3.296	-11.367	-0.479	0.173	0.549	-0.061	0.854	1.567	10.829	3.391	-0.671	-0.244	-0.061	2.413	9.908	0.626	-1.221	-1.16	0.488	1510067255
-10.424	-4.687	-1.169	1.465	-1.221	-0.183	9.563	-3.247	-1.254	-1.709	-0.549	-1.953	7.961	6.649	0.266	-0.61	-0.916	1.953	-11.721	-0.268	0.364	0.671	-1.404	0.671	0.16	9.692	4.93	-0.671	0.488	-0.488	4.039	12.079	1.317	-0.916	-1.587	2.563	1510067255
-10.082	-3.781	-0.787	0.732	-1.16	-0.549	8.943	-3.346	-1.341	-2.197	0.427	-1.282	8.071	6.688	0.421	0	-0.244	1.221	-10.829	-0.059	0.647	0.732	-1.465	0.183	-0.52	9.195	5.008	-0.732	0.732	-0.61	4.124	13.288	2.68	-0.732	-0.244	3.845	1510067255
-10.31	-3.86	-0.159	-0.244	-1.038	-0.732	8.943	-3.346	-1.341	-2.563	0.793	-0.549	7.869	6.547	0.512	0	-0.244	1.221	-10.09	0.767	0.968	0.732	-1.038	0.122	-0.52	9.195	5.008	-0.61	0.305	-0.549	0.438	12.593	1.016	-0.977	0	4.639	1510067255
-9.458	-4.126	0.257	0.366	-1.221	-0.977	8.732	-3.33	-0.836	-2.869	-0.061	-0.183	7.753	6.157	0.679	0.427	-0.671	0.732	-10.277	0.871	0.797	0.427	-1.343	0.244	-0.456	8.705	5.075	-0.61	0.183	-0.732	-1.883	10.97	-0.047	0.183	0	3.296	1510067256
-7.787	-3.822	0.416	0.366	0.061	-1.038	8.732	-3.33	-0.836	-2.808	-0.244	0.061	7.974	5.753	0.811	0.549	-0.671	0.244	-9.507	0.676	1.058	0.427	-1.099	0.183	-0.252	8.748	4.788	-0.488	0	-1.038	-1.654	9.405	0.336	0.549	-0.183	1.648	1510067256
-7.93	-3.759	0.705	0.244	-0.061	-0.61	8.467	-2.966	-0.691	-2.258	0.122	0.305	8.314	5.203	0.909	0.549	-0.671	0.244	-9.056	1.023	1.178	0.427	-1.404	0.061	-0.252	8.748	4.788	-0.366	-0.122	-1.099	-1.805	8.254	0.337	1.343	-0.061	-0.122	1510067256
-7.744	-3.24	0.579	0.61	0.549	-0.366	8.093	-2.884	-0.335	-1.831	0.183	0.427	8.582	4.774	0.863	0.793	-1.099	0.122	-8.948	1.476	1.486	0.244	-0.977	0.183	-0.273	8.448	4.811	-0.488	-0.122	-1.038	-1.061	8.1	0.142	1.648	2.502	-0.916	1510067256
-7.635	-3.141	-0.412	0.244	1.831	-0.366	8.764	-2.489	-0.573	-1.587	-1.648	0.122	9.026	4.706	0.746	1.099	-1.038	0.061	-8.727	1.864	1.998	-0.122	-0.854	0.122	-0.406	7.61	5.215	-0.366	0.122	-0.916	-1.784	8.204	-0.069	2.319	-0.732	-1.648	1510067256
-8.99	-3.698	-0.482	-0.916	2.014	-0.549	8.764	-2.489	-0.573	-1.282	-1.892	-0.244	9.192	4.7	0.341	1.099	-1.038	0.061	-8.988	1.651	1.949	-0.488	-0.732	-0.061	-0.406	7.61	5.215	-0.305	0.488	-0.793	0.371	9.475	1.861	1.343	-2.38	-1.892	1510067256
-10.917	-4.867	-1.109	-0.183	-0.732	-0.61	10.494	-2.345	-1.809	-0.427	-1.282	-1.282	9.74	4.899	-0.014	1.343	-0.916	0.061	-9.903	1.048	1.92	-0.854	-0.183	-0.244	-0.818	8.454	5.112	-0.183	0.366	-0.366	4.425	9.944	0.694	1.282	-2.258	-1.038	1510067256
-9.518	-4.27	0.354	0	0.183	-0.244	10.372	-1.83	-1.915	0	-1.099	-0.916	10.043	5.374	-0.419	1.221	-0.61	0.305	-9.589	-0.03	1.999	-0.427	-0.793	-0.671	-1.123	8.88	4.686	0	0.244	-0.244	5.077	11.689	2.275	-1.099	0.061	-1.648	1510067256
-8.586	-3.291	0.429	0.183	0.549	0.244	10.372	-1.83	-1.915	-0.122	-0.366	-0.366	9.813	5.44	-1.247	1.221	-0.61	0.305	-9.211	0.12	2.053	0.061	-0.366	-0.549	-1.123	8.88	4.686	0.061	0.244	-0.305	6.348	9.67	0.602	0.061	3.296	0.122	1510067256
-8.637	-3.262	-0.274	-0.488	1.709	-0.244	10.012	-1.292	-1.479	-0.061	-0.427	-0.366	10.234	5.144	-1.866	1.038	-2.075	1.16	-9.191	0.739	2.083	-0.305	-0.183	-0.549	-1.712	8.837	4.892	0.244	0.366	-0.366	-0.165	9.173	-0.378	0.366	0	-0.244	1510067256
-8.854	-3.649	-1.065	-0.793	0.916	-0.244	9.696	-0.376	-0.925	0	0.244	-0.549	11.209	4.813	-2.64	1.77	-2.258	1.709	-9.138	1.187	2.109	-0.977	-0.183	-0.549	-0.823	9.002	5.02	0.488	-0.061	-0.244	0.735	9.453	0.865	0.549	-1.709	-1.404	1510067256
-8.014	-3.222	-1.713	-0.854	1.831	-0.488	9.696	-0.376	-0.925	0	2.075	0.122	11.232	3.997	-3.336	1.77	-2.258	1.709	-8.6	0.597	1.891	-1.709	-0.732	-0.427	-0.823	9.002	5.02	0.366	-0.549	-0.244	2.458	9.92	0.787	-0.122	1.709	-1.282	1510067256
-9.191	-4.37	-3.494	-1.282	0.916	-0.61	8.71	-1.171	-1.029	0.793	1.648	0.061	11.19	3.177	-3.48	3.113	-1.587	1.77	-8.709	-1.565	2.486	-1.282	0.61	-0.427	-0.859	9.002	2.724	-0.305	-1.099	-0.122	1.34	9.141	-0.273	0.061	1.953	-1.343	1510067256
-10.399	-5.882	-2.929	0.366	-0.671	0.732	8.823	-1.279	-0.762	0.427	-0.732	-0.549	10.6	2.576	-3.24	2.93	3.479	0.427	-11.502	-3.737	1.809	-0.244	-1.099	-0.244	-1.305	10.013	3.248	-1.404	-0.732	0.305	1.674	9.993	-0.55	-0.122	1.648	-0.793	1510067256
-9.106	-4.826	-2.635	0.793	0.732	0.427	7.48	-1.866	0.246	-0.244	-0.671	-0.854	8.247	4.028	-3.076	2.93	3.479	0.427	-10.039	-3.575	1.708	0.305	-0.488	-0.488	-1.305	10.013	3.248	-1.16	0.916	0.366	0.674	10.671	-0.848	0	-0.793	0.244	1510067256
-9.482	-3.627	-1.729	0.122	-0.61	-0.183	11.075	-1.085	0.555	-0.183	-3.845	-0.122	10.091	4.149	-2.677	1.282	-1.648	0.305	-10.356	-2.3	1.92	0.854	-0.305	-0.854	-1.817	9.99	4.09	-0.488	0.122	0.061	1.586	10.651	-0.647	-0.427	-1.526	0.061	1510067256
-8.616	-3.364	-1.974	0.061	0.305	-0.427	11.897	-0.741	-1.494	0.122	-4.639	-0.183	10.564	2.955	-2.946	0.366	-3.296	1.16	-9.914	-0.294	2.449	0.244	-1.892	0.061	-0.968	8.671	4.401	-0.427	-0.244	-0.61	0.743	10.162	-0.309	0	1.343	0.244	1510067256
-8.522	-4.545	-2.013	-0.61	-1.282	-0.244	10.761	-0.529	-2.789	-0.671	0.183	0.244	10.789	2.05	-3.299	0.366	-3.296	1.16	-7.706	-0.865	2.832	-0.061	-0.732	-0.183	-0.968	8.671	4.401	0.061	-0.488	-0.854	-1.001	9.9	0.005	0.427	0.427	-0.854	1510067256
-9.141	-4.688	-0.977	0.183	-0.916	0.671	10.822	-0.59	-2.472	-1.709	-3.479	-0.61	11.373	1.738	-3.402	1.221	-4.883	1.587	-7.794	-0.999	3.162	0.244	0.183	-0.244	-1.432	8.3	4.386	-0.427	0	-0.061	0.541	9.436	0.257	0.427	-0.061	-0.793	1510067256
-8.937	-4.276	-1.111	0.183	-0.488	0.305	10.203	-0.416	-2.541	-1.282	-1.343	-0.977	11.047	1.267	-3.929	1.038	-1.343	1.221	-9.156	-1.016	3.025	0.366	0.122	-0.061	-0.602	8.689	4.813	-0.488	-0.488	1.16	2.182	9.686	0.982	-0.244	1.038	0	1510067256
-8.589	-3.633	-1.024	0.244	-0.183	0.183	10.075	-0.2	-3.027	-1.038	-1.16	-1.587	9.899	0.81	-5.231	1.038	-1.343	1.221	-9.418	-0.563	2.651	0.305	0	0.305	-0.602	8.689	4.813	0.061	-0.183	1.648	1.037	9.932	0.376	-0.061	0.183	-0.061	1510067256
-8.882	-3.421	-0.749	0.427	0.305	0.366	9.063	-0.504	-2.738	-0.854	-1.282	-1.526	9.382	1.073	-5.367	1.343	-1.892	1.16	-9.126	-0.421	2.388	0.244	0.488	0.244	0.074	9.063	5.178	0.183	0.305	2.136	1.121	9.879	0.171	0.061	-0.732	0.061	1510067256
-9.319	-3.48	-0.882	0.305	0.061	0.366	8.948	-0.72	-3.145	-0.732	-0.977	-1.587	8.57	1.244	-5.394	1.282	-1.099	0.977	-9.225	-0.089	2.201	0.183	0.732	0.244	0.257	8.326	4.85	0.183	0.427	2.38	1.865	9.665	0.151	-0.122	0.122	0.244	1510067256
-9.207	-3.511	-0.962	0.122	-0.061	0.244	7.897	-0.629	-3.409	-0.244	-0.061	-1.648	8.302	1.087	-5.18	1.465	-0.488	1.038	-9.604	-0.086	1.869	0	0.549	0.427	0.257	8.326	4.85	0.488	0.732	2.258	1.145	9.787	0.294	-0.183	0.122	0.183	1510067256
-9.148	-3.027	-0.882	-0.061	-0.122	0.122	7.824	-0.504	-3.141	0.122	-0.244	-1.831	7.921	0.876	-5.032	1.282	-0.122	0.916	-9.51	0.085	1.81	-0.244	0.488	0.244	1.136	8.285	4.492	0.793	0.854	2.075	1.064	9.77	0.506	0.183	-0.427	0.122	1510067256
-9.19	-2.885	-0.853	-0.61	-0.244	0.183	7.683	-0.22	-3.134	0.427	-0.366	-1.709	8.266	0.779	-5.07	1.221	-0.732	0.732	-9.696	0.542	1.799	-0.488	0.183	0.305	1.419	8.301	4.378	1.038	1.221	1.77	1.383	9.784	0.501	0	-0.244	0.244	1510067257
-9.191	-2.942	-0.918	-0.427	0.183	0.061	7.708	0.039	-3.563	0.977	0.305	-1.648	8.264	0.429	-5.414	1.282	-0.122	0.549	-9.685	0.565	1.721	-0.977	0.122	0.366	1.419	8.301	4.378	0.916	1.404	1.282	1.489	9.552	0.097	0.244	0	0.061	1510067257
-9.172	-2.694	-1.208	-0.977	0.122	-0.061	8.532	0.054	-3.939	1.221	-0.854	-1.526	8.524	0.219	-5.783	1.404	-0.305	0.183	-9.676	0.525	1.72	-1.221	-0.122	0.244	1.803	8.879	4.344	1.282	1.587	1.099	1.665	9.722	0.19	0.366	0.488	0.061	1510067257
-9.566	-2.976	-1.153	-1.099	-0.244	0.061	9.156	-0.133	-3.982	1.526	-1.343	-1.526	8.921	0.075	-5.711	1.526	-0.671	0	-9.619	0.245	1.743	-1.526	-0.061	0.122	1.499	9.034	4.06	0.977	1.709	0.916	1.573	9.659	0.313	0.183	0.549	0.061	1510067257
-9.586	-3.036	-1.264	-1.221	-0.183	-0.061	9.156	-0.133	-3.982	1.587	-0.671	-1.648	8.851	-0.345	-6.026	1.831	-0.244	-0.122	-9.55	0.14	1.659	-1.526	-0.061	0.122	1.499	9.034	4.06	0.732	1.526	0.732	1.614	9.814	0.232	0.183	0.61	0.122	1510067257
-9.276	-2.656	-1.214	-1.465	-0.061	-0.244	9.396	-0.456	-3.864	1.892	0.244	-1.526	8.617	-0.672	-6.448	1.77	0.061	-0.366	-9.723	-0.038	1.48	-2.075	0.183	0.061	1.567	9.064	3.731	0.793	1.587	0.977	1.528	9.877	0.071	0.183	0.427	0	1510067257
-8.605	-2.676	-1.554	-1.953	0.244	-0.549	8.963	-0.687	-3.542	2.136	0.488	-1.343	8.484	-1.046	-6.398	2.319	-0.244	-0.61	-9.772	0.251	1.349	-2.38	0.061	0.061	2.107	9.135	3.496	0.854	1.709	1.038	1.077	9.833	0.004	0.122	0.549	-0.061	1510067257
-8.411	-2.562	-1.962	-2.502	0.61	-0.854	8.532	-0.525	-3.61	2.38	0.671	-1.221	8.454	-1.536	-5.782	2.686	-0.366	-0.916	-9.704	0.402	1.401	-2.93	-0.244	0.183	2.107	9.135	3.496	0.854	1.77	0.977	1.098	9.562	-0.068	0.244	0.732	-0.305	1510067257
-8.587	-2.493	-2.67	-3.235	0.854	-1.099	8.236	-0.193	-3.838	2.869	0.732	-1.16	8.282	-1.945	-5.583	2.991	-0.122	-1.404	-9.564	0.061	1.347	-3.479	-0.305	0.244	2.719	9.237	2.883	0.61	2.319	0.977	1.004	9.713	-0.104	-0.061	0.61	-0.366	1510067257
-9.665	-2.934	-3.085	-3.235	-0.488	-0.977	8.79	-0.234	-4.146	3.052	0.183	-1.343	8.376	-2.119	-5.885	3.174	0.366	-1.831	-9.727	-0.645	1.512	-3.967	-0.122	0.366	2.308	9.734	2.611	0.366	2.869	1.282	1.036	9.707	-0.475	-0.122	-0.061	-0.305	1510067257
-10.134	-2.927	-3.217	-3.174	-0.183	-0.732	8.79	-0.234	-4.146	3.723	0.427	-1.221	8.818	-2.201	-6.352	3.296	-0.061	-2.197	-9.944	-1.482	1.576	-3.967	-0.122	0.366	2.308	9.734	2.611	0.305	3.235	1.587	2.379	10	-1.095	-0.427	0.305	-0.305	1510067257
-9.967	-2.682	-3.319	-3.601	-0.366	-0.793	9.028	0.394	-4.609	4.333	0.183	-1.282	8.873	-2	-7.253	3.235	0.244	-2.502	-9.732	-2.07	1.488	-3.967	0.122	0.488	1.815	11.063	2.434	0.305	3.601	1.953	3.07	10.055	-1.037	-0.122	2.747	0	1510067257
-9.694	-2.34	-3.201	-3.54	-0.488	-0.671	9.028	0.394	-4.609	4.333	-0.61	-1.404	9.75	-1.511	-7.306	3.052	-0.366	-2.808	-9.368	-1.988	1.267	-3.906	0.549	0.793	1.599	11.067	2.396	0.549	3.784	2.197	2.084	10.21	-0.73	-0.305	3.052	-0.183	1510067257
-9.532	-2.245	-3.737	-3.723	-0.732	-0.671	9.647	0.804	-4.195	4.456	0.427	-1.77	9.403	-1.459	-6.839	2.686	0.61	-2.563	-8.983	-1.593	1.078	-4.272	0.977	1.038	1.599	11.067	2.396	0.488	3.662	2.258	1.706	9.865	-0.487	-0.305	2.319	-0.366	1510067257
-9.349	-2.121	-4.268	-4.028	-1.404	-0.732	9.647	0.804	-4.195	4.456	0.427	-1.77	8.777	-1.517	-6.785	2.991	0.916	-2.563	-9.059	-1.632	0.87	-4.578	1.404	1.099	1.495	10.39	2.23	0.427	3.418	2.563	1.955	9.739	-0.624	-0.366	2.441	-0.549	1510067257
-8.708	-2.019	-5.002	-4.639	-1.221	-1.099	8.926	0.949	-4.293	4.15	0.549	-2.075	8.738	-1.349	-6.857	3.113	0.977	-2.808	-9.396	-1.645	0.495	-4.883	1.648	1.16	2.321	10.153	2.056	-0.061	3.418	3.052	1.711	9.698	-0.707	-0.183	2.991	-0.488	1510067257
-8.478	-2.052	-5.615	-4.883	-1.648	-1.465	8.394	0.656	-4.036	4.211	0.061	-2.38	8.319	-1.347	-6.607	2.991	1.221	-3.052	-10.013	-1.406	-0.13	-5.249	1.282	1.099	2.321	10.153	2.056	-0.305	3.601	3.174	1.464	9.884	-0.884	-0.244	2.991	-0.549	1510067257
-8.083	-1.804	-6.27	-5.798	-1.709	-2.014	8.351	0.154	-4.193	4.456	0.244	-2.563	7.885	-1.334	-6.225	3.54	1.343	-2.991	-9.947	-1.268	-0.522	-5.92	0.61	0.977	2.601	9.88	2.004	0	3.723	2.808	1.775	9.926	-1.092	-0.427	4.089	-0.122	1510067257
-7.995	-2.525	-6.84	-6.165	-2.502	-2.258	8.635	0.007	-4.095	4.7	0.183	-2.747	7.574	-1.463	-5.989	3.784	1.099	-3.052	-9.751	-1.419	-0.635	-6.348	0.488	0.793	2.848	9.022	1.44	0.183	3.784	2.563	1.162	10.072	-1.418	-0.488	4.944	0.183	1510067257
-8.022	-3.225	-6.282	-6.409	-4.272	-2.197	8.635	0.007	-4.095	4.639	0.061	-2.747	7.575	-1.538	-6.123	4.028	0.854	-3.235	-10.006	-1.432	-0.935	-6.592	0.244	0.671	2.848	9.022	1.44	0.122	4.028	2.563	0.569	10.063	-1.689	-0.854	5.737	0.061	1510067257
-8.277	-3.662	-5.423	-6.531	-4.333	-1.648	8.953	-0.12	-4.022	5.188	0.916	-2.625	7.736	-1.459	-6.239	4.333	0.549	-3.174	-9.72	-1.635	-1.101	-6.653	0.366	0.671	2.742	8.83	1.351	0.183	4.089	2.625	-0.313	9.948	-1.134	-0.854	6.226	-0.122	1510067257
-8.501	-3.807	-4.413	-6.287	-3.845	-0.916	9.324	0.114	-4.707	5.249	0	-2.625	7.9	-0.959	-6.186	4.639	0.671	-3.296	-9.892	-1.639	-1.305	-6.531	0.183	0.671	2.405	8.501	2.275	0.305	4.395	2.502	-0.043	9.917	-0.367	-1.282	5.371	-0.183	1510067257
-9.091	-3.234	-3.753	-5.859	-2.502	-1.099	9.324	0.114	-4.707	5.493	0.671	-2.502	8.263	-0.236	-6.349	4.822	0.305	-2.991	-10.109	-1.323	-1.498	-6.287	0.305	0.244	2.405	8.501	2.275	1.099	4.7	2.38	0.935	9.853	-0.28	-1.16	4.822	0.244	1510067257
-9.054	-2.42	-3.164	-6.226	-3.113	-1.282	9.13	0.636	-5.124	5.798	1.648	-2.319	8.869	0.723	-6.541	4.822	0.244	-2.747	-9.952	-0.769	-1.215	-6.165	0	0.061	1.921	8.419	3.137	1.953	4.7	2.441	2.887	10.255	0.187	-1.16	5.066	0.61	1510067257
-9.788	-2.676	-2.64	-7.141	-4.028	-1.526	8.617	1.177	-5.821	5.798	0.854	-2.319	8.869	0.723	-6.541	5.31	0.061	-2.502	-9.952	-0.769	-1.215	-6.165	0	0.061	1.633	8.266	3.786	2.563	4.944	2.441	2.887	10.255	0.187	-1.16	5.066	0.61	1510067257
-9.917	-2.991	-2.647	-7.019	-5.066	-1.404	8.473	1.577	-6.09	5.737	1.038	-2.38	9.563	2.317	-6.367	5.554	-0.305	-2.014	-10.158	0.379	-0.885	-5.92	0.488	0.183	1.578	8.242	4.259	2.93	5.127	2.563	4.52	10.133	-1.371	-0.366	8.484	1.892	1510067258
-9.313	-2.94	-2.56	-5.798	-4.517	-0.854	8.473	1.577	-6.09	5.737	1.038	-2.38	9.685	2.784	-6.143	5.493	-0.549	-1.831	-10.482	0.587	-1.165	-6.104	0.061	0.244	1.888	9.113	4.719	2.869	5.615	2.686	4.721	9.176	-3.283	1.282	7.751	1.526	1510067258
-9.606	-2.95	-2.68	-5.737	-2.93	-0.305	8.269	1.792	-6.513	5.493	1.038	-2.625	9.954	2.748	-5.954	5.371	-0.916	-2.136	-10.734	0.671	-1.463	-6.104	0.061	0.244	2.354	9.908	4.883	2.319	5.615	2.258	4.81	9.917	-5.691	3.418	11.658	1.77	1510067258
-10.062	-2.978	-2.724	-5.859	-3.357	0	8.264	1.451	-6.985	5.371	0.427	-2.93	10.195	2.229	-5.434	5.249	-0.977	-2.625	-10.666	0.301	-1.666	-6.348	-0.427	0.244	2.354	9.908	4.883	2.014	5.127	2.136	1.529	11.074	-5.603	1.831	14.221	2.441	1510067258
-9.613	-3.143	-2.783	-6.409	-3.479	-0.305	7.996	1.567	-6.503	5.188	0.061	-2.93	10.195	2.229	-5.434	5.249	-0.61	-2.686	-10.178	-0.123	-1.568	-6.042	-0.305	0.183	2.379	9.493	4.353	1.892	4.883	2.014	-0.116	11.837	-5.351	2.441	11.719	2.502	1510067258
-8.534	-3.268	-2.407	-6.104	-2.991	-0.183	7.516	1.897	-5.849	5.31	0.854	-2.563	9.113	1.631	-5.219	4.639	0.305	-2.808	-9.592	-0.264	-1.751	-6.042	-0.305	0.183	1.72	8.936	3.653	1.099	4.822	1.953	-1.921	11.612	-3.921	4.028	10.376	3.296	1510067258
-8.096	-3.139	-2.14	-5.737	-2.93	-0.244	7.516	1.897	-5.849	5.127	0.793	-2.197	8.597	1.546	-5.028	4.456	-1.038	-3.052	-9.276	-0.494	-1.885	-5.798	-0.061	0.183	1.72	8.936	3.653	1.099	4.517	2.136	-2.257	11.176	-2.067	4.7	7.69	3.296	1510067258
-7.876	-2.908	-1.863	-5.859	-2.319	-0.244	6.84	2.45	-5.119	5.005	-0.122	-1.709	8.597	1.546	-5.028	4.517	-1.953	-3.357	-9.174	-0.674	-1.847	-5.31	-0.244	0.305	1.751	8.549	3.284	0.732	4.028	2.075	-1.946	10.436	-1.723	3.967	5.798	3.113	1510067258
-7.587	-2.952	-1.646	-5.676	-1.404	-0.366	5.93	3.036	-5.097	4.761	0.916	-1.831	7.689	1.324	-5.21	4.028	-1.282	-3.113	-8.923	-0.892	-1.916	-5.31	-0.244	0.305	1.446	7.778	3.272	0.977	4.089	1.77	-1.241	9.795	-1.377	3.296	6.409	1.892	1510067258
-7.562	-2.651	-0.89	-5.066	-1.099	-0.427	5.93	3.036	-5.097	4.333	-1.221	-1.953	7.385	1.348	-5.162	3.784	-0.977	-2.93	-8.447	-1.031	-1.983	-4.456	-0.427	0.122	1.446	7.778	3.272	1.038	4.028	1.526	-0.549	9.116	-0.72	2.747	6.897	1.16	1510067258
-7.854	-2.213	-0.368	-3.845	-0.732	-0.061	6.331	3.374	-4.949	3.845	-1.404	-1.648	7.385	1.348	-5.162	3.479	-2.686	-2.258	-8.314	-0.991	-1.969	-4.456	-0.427	0.122	1.342	7.689	3.45	1.282	3.784	1.282	-1.458	7.965	-0.895	2.93	4.761	0.305	1510067258
-8.65	-2.004	-1.238	-2.93	0.854	0.061	7.063	3.553	-4.715	3.418	-0.793	-1.77	8.282	1.28	-5.511	3.113	-1.404	-1.831	-8.384	-0.683	-1.884	-3.906	-0.122	-0.061	1.515	7.199	3.97	1.221	3.296	1.16	-0.337	7.154	-1.535	4.578	1.648	-0.366	1510067258
-11.401	-2.597	-0.738	-2.197	-2.075	0.488	7.677	3.731	-4.959	3.235	-1.099	-1.953	8.282	1.28	-5.511	3.174	-0.977	-1.526	-8.53	-0.7	-1.632	-3.54	0.183	-0.244	1.515	7.199	3.97	1.465	2.808	1.038	4.573	8.811	-1.255	2.075	1.77	-0.366	1510067258
-11.781	-3.706	-1.355	-1.648	-0.244	0.427	8.776	3.754	-4.987	3.113	0.549	-1.648	8.868	1.008	-5.198	3.052	-0.305	-1.16	-10.263	-1.284	-1.452	-3.54	0.549	-0.671	1.753	7.145	4.304	1.831	2.441	1.221	6.648	9.702	-0.476	0.61	1.099	0.61	1510067258
-11.853	-5.272	-2.754	-2.991	1.282	-1.282	10.407	2.973	-5.594	3.113	2.258	-1.16	10.862	0.959	-6.528	2.686	-0.305	-0.854	-13.17	-1.523	-2.159	-3.357	2.197	-0.977	2.817	11.462	4.163	2.014	2.197	1.282	2.714	10.683	-3.869	-0.244	1.709	-1.404	1510067258
-9.54	-4.334	-1.048	-1.892	-0.671	-0.977	10.407	2.973	-5.594	3.296	2.625	-0.122	11.779	1.461	-7.915	1.465	0.977	-1.16	-12.836	-1.865	-1.187	-2.93	-2.136	-1.404	2.817	11.462	4.163	2.136	2.38	0.732	5.103	14.047	3.116	-1.648	7.629	-0.793	1510067258
-10.328	-4.145	-2.243	-2.869	-1.038	0.183	11.829	1.632	-5.021	3.418	4.761	0.488	11.779	1.461	-7.915	0.061	4.028	-1.831	-11.219	-2.369	0.284	-2.93	-2.136	-1.404	2.366	13.218	3.813	1.831	1.953	-0.122	-4.01	10.061	1.756	-1.465	1.831	-1.709	1510067258
-9.594	-4.131	-2.588	-2.625	1.953	-0.061	12.087	-0.752	-2.738	3.174	6.775	1.099	12.02	1.455	-8.625	0.183	3.906	-1.892	-10.539	-1.67	0.262	-1.892	-0.366	-0.793	0.916	12.109	3.923	0.977	2.136	0.549	-1.026	10.639	-1.054	-0.671	-0.061	-2.747	1510067258
-9.124	-3.525	-2.955	-2.502	0.854	0.061	12.087	-0.752	-2.738	3.113	7.874	1.404	10.63	0.857	-7.568	-0.549	7.507	-2.319	-10.131	-1.354	-0.255	-3.113	0	0.183	0.916	12.109	3.923	0.549	1.892	1.16	0.639	10.823	-1.101	-0.183	0.916	-3.052	1510067258
-7.689	-2.957	-2.387	-2.625	1.892	-0.61	10.104	-1.042	-1.921	3.357	9.094	0.488	10.63	0.857	-7.568	0.061	10.376	-1.526	-8.959	-1.891	-0.5	-3.113	0	0.183	1.433	11.405	3.374	0.427	1.282	1.526	-0.128	10.508	-1.172	-0.305	1.221	-3.113	1510067258
-8.071	-3.028	-2.748	-2.075	1.77	-0.305	7.368	-0.087	0.355	2.808	4.272	0.366	9.753	0.572	-2.868	2.258	2.93	-1.099	-8.646	-2.135	-0.538	-3.052	0.244	0.183	1.585	7.988	2.043	0.244	1.404	1.587	0.065	9.92	-0.975	-0.183	0.122	-3.418	1510067258
-7.957	-3.055	-3.302	-1.831	0.854	-0.122	6.985	0.652	0.928	2.991	2.136	-0.183	8.063	0.65	-1.988	2.075	4.761	0	-8.232	-2.155	-0.641	-2.136	0.122	0.427	1.585	7.988	2.043	0.183	2.258	1.709	1.242	9.483	-0.87	0	1.099	-2.869	1510067258
-7.491	-2.743	-3.335	-1.526	0.183	-0.427	6.985	0.652	0.928	2.747	1.343	-0.244	8.063	0.65	-1.988	2.38	2.747	0.549	-8.062	-2.229	-0.872	-1.953	0.122	0.366	1.152	7.199	1.818	0.244	2.686	1.77	0.691	9.215	-0.353	-0.488	1.892	-2.747	1510067258
-7.521	-2.553	-3.291	-1.099	0.061	-0.671	6.813	1.072	1.152	2.747	1.343	-0.244	7.598	0.967	-1.297	2.258	0.793	0.427	-8.093	-2.418	-1.209	-1.953	0.122	0.366	0.933	7.593	1.897	0.366	2.38	1.648	-0.157	8.933	-0.272	0.061	1.038	-2.502	1510067258
-8.382	-2.549	-2.853	-0.549	-0.732	-0.549	6.813	1.072	1.152	2.38	-0.244	-0.488	8.094	1.684	-1.303	1.709	0.671	0.244	-7.903	-2.58	-1.287	-1.526	-0.244	0.305	0.933	7.593	1.897	0.488	2.136	1.16	-0.333	9.033	-0.133	-0.122	0.305	-2.563	1510067258
-9.071	-2.201	-2.377	-0.244	-0.854	-0.366	7.141	1.81	1.652	1.648	-1.221	-0.427	8.094	1.684	-1.303	1.404	-0.488	0	-8.053	-3.237	-1.316	-1.221	-0.305	0.488	0.908	8.043	2.131	0.427	1.648	0.488	0.349	9.088	0.555	-0.244	-0.061	-2.197	1510067259
-9.126	-0.968	-2.449	-0.244	-0.488	0.183	7.789	2.269	1.812	1.282	-0.671	-0.61	9.415	1.797	-1.211	0.61	0.305	-0.183	-8.053	-3.237	-1.316	-0.61	0.122	0.549	0.726	8.837	2.253	0	1.587	0.549	0.935	9.513	0.581	-0.244	-0.061	-2.197	1510067259
-9.265	-1.462	-3.557	-0.977	0.244	-0.244	8.235	2.883	1.859	0.61	-1.16	-0.793	11.898	1.79	-0.803	0.183	0	-0.244	-11.31	-0.815	-1.8	0.488	0.854	0.977	1.401	9.908	3.085	-0.244	1.16	0.488	1.816	9.289	0.153	-0.793	1.099	-1.77	1510067259
-11.415	-3.175	-5.003	-1.77	0.793	0.244	11.443	2.347	0.736	0.183	-1.526	-0.61	11.898	1.79	-0.803	-0.305	-0.061	-0.732	-13.459	0.746	-2.304	-0.366	0.488	0.977	3.121	11.389	4.271	-0.427	0.549	-0.061	2.079	10.295	-1.062	-0.732	2.258	-1.343	1510067259
-12.132	-5.05	-4.88	-0.427	-1.709	0.549	13.547	0.895	-0.187	0.183	-1.282	0.061	13.144	1.639	-0.555	-0.305	-0.854	-1.404	-13.737	0.426	-1.475	-0.366	0.488	0.977	3.862	11.276	5.551	-0.671	-0.061	-0.671	2.972	11.894	0	-1.587	1.77	0.244	1510067259
-10.78	-5.418	-3.596	0.305	-3.418	0.244	13.547	0.895	-0.187	0.122	-1.648	0.488	13.94	2.655	0.026	-0.366	0	-1.404	-11.733	-0.557	-0.334	-0.793	-0.183	0.916	3.862	11.276	5.551	-0.549	-0.366	-0.732	4.317	12.711	1.281	-2.747	0	2.991	1510067259
-10.084	-3.724	-2.003	0.122	-3.052	0	13.049	0.114	-0.345	-0.183	-0.61	0.366	13.94	2.655	0.026	-0.366	0.427	-0.549	-10.453	0.159	0.451	0.916	-0.61	-0.488	1.201	8.954	5.284	-0.916	-0.061	0.122	3.918	12.457	0.774	-1.465	0.366	5.188	1510067259
-10.462	-3.124	-1.666	-0.366	-1.953	0.305	11.098	0.429	0.276	-0.732	0.671	0.244	12.033	3.149	-0.613	-0.549	1.038	0.549	-9.394	1.197	0.705	0.916	-0.61	-0.488	0.096	7.331	5.486	-0.305	0.061	0.549	0.115	13.174	-1.287	-0.732	0.488	4.578	1510067259
-8.781	-3.67	-1.598	-0.549	-1.892	0.183	11.098	0.429	0.276	-0.916	1.648	0.366	8.935	3.089	-1.293	-0.427	0.366	0.977	-9.375	1.019	-0.083	0.488	0.183	-0.61	0.096	7.331	5.486	0.366	-0.061	0.427	-1.463	13.162	0.108	0.305	1.404	4.944	1510067259
-7.502	-3.071	-0.871	-0.854	-1.16	0.122	10.008	0.282	0.404	-0.916	1.648	0.366	8.935	3.089	-1.293	-0.366	-0.549	0.61	-8.439	0.873	-0.397	0.061	0.305	-0.427	0.796	7.951	5.066	0.854	-0.366	0.122	-1.22	11.012	-0.501	1.099	0.305	5.127	1510067259
-7.337	-2.562	-0.481	-0.61	-1.404	0.244	8.387	0.307	0.006	-0.854	1.282	0.183	9.149	2.649	-0.882	-0.366	-0.61	0.366	-8.171	0.65	-0.763	0.061	0.305	-0.427	1.848	7.13	4.138	0.793	-0.793	-0.244	-0.815	9.856	0.404	1.526	1.404	4.578	1510067259
-7.362	-2.657	-0.176	-0.183	-0.977	0.305	8.387	0.307	0.006	-0.244	0.916	-0.366	9.259	1.279	0.342	-0.244	-0.122	0.366	-8.102	0.463	-0.904	0.061	0.244	-0.488	1.848	7.13	4.138	0.671	-0.793	-0.183	-0.812	8.868	0.959	2.258	3.479	3.601	1510067259
-6.934	-2.304	0.208	0.183	-0.549	0.183	7.199	1.139	-0.214	-0.122	0.549	-0.366	9.259	1.279	0.342	-0.122	-0.122	0.366	-8.391	0.608	-1.279	0	0.488	-0.61	2.292	6.655	3.703	0.366	-0.61	0.122	-1.172	7.961	0.431	2.502	3.357	3.113	1510067259
-6.319	-1.625	0.432	0	1.587	0	7.339	1.538	0.03	-0.061	0.427	-0.366	9.385	0.921	0.645	-0.305	-0.122	0.366	-8.498	0.835	-1.815	0.122	0.488	-0.427	3.299	7.378	3.693	0.305	-0.305	0.061	-3.396	7.151	-0.163	1.953	0.671	1.953	1510067259
-7.629	-1.001	0.144	-0.427	3.174	0.183	7.339	1.538	0.03	0	0.488	-0.183	9.823	0.505	0.535	-0.549	0.183	0.244	-8.282	0.914	-1.999	0.061	0.061	-0.244	3.299	7.378	3.693	0.366	-0.122	-0.122	-3.732	6.657	0.993	3.662	-2.014	0.366	1510067259
-10.673	-1.528	-0.947	-0.366	0.488	0.488	7.623	1.695	0.634	0	0.061	0.061	9.823	0.505	0.535	-0.366	-0.122	0.061	-8.331	1.175	-1.841	0	-0.122	-0.366	3.494	7.412	3.817	0.427	-0.244	-0.122	-0.769	6.735	0.756	2.258	-3.113	-1.587	1510067259
-12.374	-0.532	0.635	1.892	-1.648	0.916	8.54	1.541	1.04	0.122	0.183	0.122	10.168	0.2	0.44	-0.061	-0.061	0.122	-8.331	1.175	-1.841	-0.122	0.305	-0.305	3.517	6.974	3.807	0.366	-0.305	0.122	-0.769	6.735	0.756	2.258	-3.113	-1.587	1510067259
-10.6	-1.172	-1.497	-1.526	-0.671	0.732	9.02	1.443	1.311	0.366	0.366	0	10.523	-0.114	0.067	0.366	-0.366	0.671	-8.849	0.194	-1.583	-0.61	2.502	-1.343	2.972	7.555	3.903	0.916	0.305	1.221	13.251	10.702	-2.583	-0.366	1.709	3.784	1510067259
-13.002	-4.517	-1.707	-2.502	0.977	-0.183	9.721	1.412	1.392	0.366	0.366	0	10.523	-0.114	0.067	0.366	-0.366	0.671	-12.423	0.528	-2.144	-0.61	2.502	-1.343	2.972	7.555	3.903	0.916	0.305	1.221	-0.475	8.185	-0.681	0.366	-1.221	-0.854	1510067259
-12.465	-6.684	-1.528	1.038	-3.357	-0.427	11.78	-0.495	1.964	0.488	0	0.366	11.714	0.249	-0.44	0.366	-1.221	0.244	-14.156	-0.746	-2.044	-0.793	1.953	-0.549	4.945	12.697	3.36	1.343	0.488	0.916	4.633	11.569	3.168	-2.869	2.747	-4.7	1510067259
-8.038	-4.031	-1.018	-0.854	1.465	-0.061	11.78	-0.495	1.964	0.793	0.549	0.977	12.938	0.664	-1.401	0.061	-0.671	-0.305	-11.69	-2.646	-0.586	-1.892	-1.709	-0.488	4.945	12.697	3.36	1.77	0.305	-0.366	4.832	13.194	2.657	-3.723	3.052	1.892	1510067259
-9.484	-4.182	-2.455	-1.038	2.563	0.427	10.897	-1.15	2.815	0.793	-0.366	0.732	13.443	1.059	-2.107	0.183	-0.61	-0.671	-11.259	-2.158	0.005	-0.427	-2.38	-1.16	3.309	12.878	3.284	1.038	1.77	0	-4.18	9.002	-1.812	0.061	-3.906	-2.258	1510067259
-10.524	-3.169	-2.833	-0.732	1.282	0.488	10.011	-0.994	2.804	0.793	1.404	0.732	13.615	1.76	-2.695	0.366	1.038	-0.854	-11.123	-1.219	-0.335	-0.366	0.488	0.061	1.669	11.975	3.401	0.549	2.991	1.221	-0.404	10.885	-2.444	-0.183	-2.075	-2.197	1510067259
-8.988	-2.583	-2.256	-0.732	1.587	0	10.011	-0.994	2.804	0.671	0.61	0.671	12.938	2.535	-2.718	0.61	2.075	-0.732	-9.958	-1.066	-0.882	-0.793	0.366	0.305	1.574	11.441	3.326	0.244	2.502	1.709	1.223	10.814	-1.971	-0.488	1.099	-2.869	1510067259
-8.138	-2.634	-1.944	-0.427	2.136	-0.305	8.655	-0.376	1.922	0.977	2.136	1.099	11.411	2.315	-1.976	0.61	1.038	-0.854	-9.189	-1.358	-1.086	-0.977	0.305	0.061	2.036	10.696	3	0.427	1.343	1.221	0.194	10.433	-1.23	-0.061	0.977	-3.418	1510067259
-8.242	-2.439	-2.364	-0.061	0.977	0	8.909	-0.099	1.803	0.732	0.61	1.099	10.436	1.723	-0.718	0.549	0.977	-0.854	-8.544	-1.396	-0.959	-0.732	0.122	0.244	2.449	8.824	2.395	0.366	1.221	1.038	0.262	9.731	-0.668	-0.061	-0.61	-3.052	1510067260
-7.781	-1.839	-2.626	0.183	0.244	-0.488	7.196	0.408	2.61	0.793	2.625	0.488	8.025	1.141	0.333	-0.061	2.991	-0.488	-7.501	-1.73	-0.935	-0.427	-0.305	0.183	1.954	6.577	1.773	0	2.197	1.343	1.315	8.886	-0.397	0	0	-2.686	1510067260
-8.332	-1.974	-2.42	0.488	-0.61	-0.549	7.974	0.267	2.814	0.366	0.122	0.183	8.025	1.141	0.333	-0.183	2.441	-0.793	-7.48	-2.048	-1.16	-0.366	0.061	0.366	1.954	6.577	1.773	-0.183	2.258	1.526	1.4	8.769	-0.318	0	0.366	-2.38	1510067260
-9.198	-1.981	-2.133	0.854	-1.404	0.061	7.974	0.267	2.814	0.488	2.319	0.183	8.391	1.586	0.512	-0.366	2.991	-0.977	-7.896	-2.187	-1.354	0.122	-0.183	0.305	1.998	7.105	1.86	-0.122	2.075	1.648	1.698	8.692	0.409	-0.305	-0.305	-2.075	1510067260
-8.398	-1.192	-1.938	1.038	-0.366	0.732	7.936	0.587	3.159	0.061	2.136	0.183	8.687	1.957	0.964	-0.916	4.15	-1.221	-8.713	-1.406	-1.544	0.549	0.366	0.305	2.216	7.965	2.025	-0.061	1.77	1.404	1.91	8.941	0.414	-0.793	-0.427	-1.526	1510067260
-9.073	-1.343	-3.042	-0.61	0.427	0.122	8.085	0.13	3.607	-0.244	2.502	0.305	9.119	2.76	1.361	-0.977	1.831	-1.587	-10.947	-0.455	-1.899	1.099	0.488	0.549	2.833	8.563	2.604	0.305	1.77	1.038	1.894	8.683	-0.181	-0.854	-0.61	-1.221	1510067260
-11.173	-3.084	-3.722	-0.793	-0.61	0.549	8.085	0.13	3.607	-0.549	1.892	0.305	10.204	3.257	2.188	-1.465	3.784	-1.648	-12.708	0.671	-2.037	0.793	2.319	1.099	3.382	9.65	3.764	0.61	1.16	0.488	2.253	10.057	-0.63	-1.221	-0.916	-0.549	1510067260
-11.435	-5.151	-3.033	0.061	-2.197	0.671	9.109	-0.427	3.47	-0.671	2.38	0.916	9.201	3.516	2.765	-0.977	2.686	-2.563	-13.391	0.65	-1.592	0.366	-0.183	0.916	4.716	10.125	5.018	0.977	0.916	-0.427	4.048	11.127	1.069	-1.953	-0.916	1.282	1510067260
-10.646	-5.502	-1.531	2.136	-2.747	0.732	9.941	-2.722	3.898	-1.099	2.808	1.709	9.237	4.016	3.827	-0.122	0.183	-3.296	-11.725	0.396	-0.423	0.244	-0.732	0.549	5.197	10.027	5.297	1.282	1.038	-0.427	5.563	12.608	2.044	-2.38	-0.427	3.906	1510067260
-10.762	-3.68	-1.013	0.61	-0.977	-0.183	9.941	-2.722	3.898	-1.892	1.77	1.892	9.528	4.376	4.286	-0.488	3.113	-3.601	-11.145	0.634	0.38	0.671	-2.625	0.305	3.578	9.476	4.911	0.732	2.014	-0.366	2.355	13.127	0.853	-2.014	-0.244	4.822	1510067260
-10.914	-3.842	-1.426	0.061	-1.099	-0.854	9.88	-3.113	4.396	-1.587	4.272	1.709	8.799	5.3	4.017	0.305	1.038	-3.479	-11.246	1.751	0.349	1.404	-1.648	-0.488	2.312	7.935	4.466	0.977	2.991	-0.122	-2.783	13.714	-0.019	-0.732	-0.671	4.089	1510067260
-9.466	-3.973	-0.914	-0.244	-1.404	-1.343	7.434	-3.176	4.443	-1.526	2.93	1.892	8.77	5.996	4.213	0.305	2.38	-3.052	-10.368	1.694	0.531	0.305	-1.709	-0.183	0.819	8.796	4.607	1.099	2.136	0.061	-3.053	11.984	-0.206	0.793	-2.319	3.906	1510067260
-8.289	-3.561	-0.379	-1.099	-1.282	-1.343	7.434	-3.176	4.443	-2.014	4.089	2.258	7.973	6.675	4.278	0.305	2.136	-3.174	-9.81	1.464	0.54	0.244	-1.953	-0.061	1.577	9.348	4.18	1.465	1.831	-0.305	-1.579	10.66	0.763	1.709	-1.465	2.747	1510067260
-8.009	-3.808	0.208	-0.977	-0.732	-1.526	6.447	-3.67	4.426	-1.831	3.906	2.441	7.952	6.96	4.203	1.038	0.122	-2.93	-9.284	1.366	0.75	0.122	-2.258	-0.244	2.036	8.989	4.075	1.526	1.343	-0.244	-0.555	9.467	1.717	2.625	3.357	2.197	1510067260
-7.312	-3.447	0.877	-0.122	-0.061	-1.404	5.865	-4.315	4.794	-1.343	3.845	2.38	7.891	6.606	4.605	0.61	1.648	-2.258	-9.284	1.366	0.75	-0.122	-2.136	-0.305	1.272	8.29	3.948	1.465	1.77	-0.671	-0.555	9.467	1.717	2.625	3.357	2.197	1510067260
-6.938	-3.149	0.577	-0.244	0.427	-1.099	4.966	-4.703	5.169	-1.526	2.319	2.258	6.913	6.127	4.875	0.549	2.563	-1.831	-7.916	1.486	1.513	-0.244	-2.686	-0.244	1.183	7.683	3.485	1.282	1.953	-0.732	-3.626	7.575	0.549	2.441	1.099	-0.122	1510067260
-7.732	-2.93	-0.133	-0.916	0.183	-1.404	4.646	-4.969	4.77	-1.099	2.625	2.319	5.967	6.035	4.308	0.977	1.404	-1.465	-7.979	1.802	1.708	-0.427	-2.258	-0.183	0.879	7.436	3.344	1.343	1.709	-0.61	-0.362	8.095	2.262	3.235	0.854	-1.465	1510067260
-7.521	-3.604	-0.803	-1.16	1.221	-1.221	4.346	-5.194	5.62	-0.977	2.991	2.38	6.33	6.425	4.299	1.282	0.732	-1.16	-7.979	1.802	1.708	-0.916	-1.953	-0.183	0.334	7.735	3.279	1.16	1.709	-0.549	-0.362	8.095	2.262	3.235	0.854	-1.465	1510067260
-10.365	-4.649	-0.28	-0.732	0.488	-1.404	3.908	-5.857	5.748	-1.648	0.854	2.808	6.496	6.776	4.395	0.793	0.854	-0.671	-9.04	1.004	2.463	-1.282	-1.648	-0.244	0.261	7.89	3.094	1.526	2.014	-0.671	3.717	9.136	1.059	0	1.16	-1.038	1510067260
-8.363	-6.157	-1.048	-0.244	1.953	-1.648	3.886	-6.626	6.231	-0.793	0.854	2.319	6.334	7.222	3.924	0.61	0.793	-0.244	-9.04	1.004	2.463	-1.648	-1.648	-0.244	0.379	8.469	2.836	1.831	1.526	-0.61	-2.281	10.819	-0.02	-1.648	0.671	-1.404	1510067260
-9.522	-6.114	-1.193	1.099	-0.854	-1.282	3.761	-6.825	6.801	-1.16	-0.061	2.319	6.101	8.101	4.441	0.61	0.977	-0.244	-9.576	-0.659	2.663	-1.709	-2.319	-0.366	0.63	9.842	2.387	1.587	1.465	-0.732	3.302	11.512	1.215	2.075	0.427	-0.549	1510067260
-9.109	-4.389	-1.536	-0.366	0.854	-1.282	3.761	-6.825	6.801	-1.465	-0.122	1.77	5.769	9.057	4.839	0.854	0.671	-0.671	-9.576	-0.659	2.663	-1.709	-2.319	-0.366	0.444	11.145	1.427	1.16	1.587	-0.977	2.75	11.293	0.364	-2.502	0.366	-1.038	1510067260
-8.89	-4.615	-2.205	-0.977	0.61	-1.465	3.515	-6.867	6.991	-1.404	0.793	1.282	6.075	9.545	4.755	0.916	0.671	-0.671	-8.977	-1.037	3.835	-1.709	-2.319	-0.366	0.055	11.413	1.121	1.282	0.61	-1.282	1.2	10.034	-0.906	0.305	-0.488	-0.671	1510067260
-8.888	-4.899	-1.938	-0.366	0.244	-1.16	2.915	-6.979	7.191	-1.038	1.099	1.099	6.435	9.551	4.701	1.099	0.427	-0.427	-8.22	-1.192	4.173	-0.427	-2.075	0	-0.463	11.196	1.627	1.099	0.61	-1.465	1.041	9.778	-0.967	0.977	0.183	-1.343	1510067260
-8.446	-4.756	-1.992	-0.549	0.244	-0.916	2.661	-6.982	7.296	-0.916	0.977	1.16	6.498	9.119	4.741	1.16	0.854	0	-8.22	-1.192	4.173	-0.549	-1.282	-0.122	-0.76	10.81	1.287	0.305	0.061	-1.282	1.585	9.892	-1.109	0.61	0.305	-1.282	1510067261
-8.27	-5.243	-2.066	-0.61	0.061	-0.732	2.695	-6.953	7.008	-0.793	0.854	0.977	6.324	8.463	5.015	0.977	1.099	0.061	-8.034	-1.237	4.45	-0.427	-1.038	-0.122	-0.481	10.305	1.024	0.061	-0.183	-1.16	1.961	9.682	-0.927	0.427	0.305	-0.916	1510067261
-8.254	-5.276	-1.841	-0.305	0.244	-0.366	2.631	-6.956	6.773	-0.793	0.854	0.977	6.076	7.972	4.975	0.793	0.916	-0.122	-8.079	-1.26	4.518	-0.305	-0.732	-0.061	-0.322	10.168	0.857	0.305	-0.305	-0.916	1.707	9.593	-0.528	0.366	0	-0.732	1510067261
-8.317	-5.088	-1.907	-0.305	0.061	-0.305	2.631	-6.956	6.773	-0.671	1.038	0.793	6.514	8.061	5.248	0.366	1.343	-0.061	-8.079	-1.26	4.518	-0.183	-0.488	-0.183	-0.322	9.989	1.054	0.427	-0.366	-0.732	1.759	9.445	-0.943	0.488	0	-0.488	1510067261
-8.116	-5.225	-2.01	-0.488	0	-0.488	1.456	-6.357	6.883	-0.549	0.549	0.732	6.682	7.852	5.492	0.366	0.305	0.366	-8.341	-1.105	4.388	-0.122	-0.427	-0.122	-0.598	10.128	1.159	0.244	-0.366	-0.61	1.385	9.695	-0.884	0.366	0.366	-0.305	1510067261
-8.171	-5.594	-1.87	-0.244	-0.183	-0.366	1.168	-6.404	6.779	-0.549	0.549	0.732	6.459	7.946	4.878	0.366	1.831	0.366	-8.538	-1.062	4.363	-0.122	-0.244	-0.061	-0.4	10.462	1.274	0.122	-0.61	-0.549	0.609	9.813	-0.547	0.305	0.305	-0.427	1510067261
-8.22	-5.574	-1.876	0	0.122	-0.244	1.168	-6.404	6.779	-0.671	0.671	0.916	6.417	7.97	5.101	0.488	3.113	0.122	-8.538	-1.062	4.363	0	-0.244	0.061	0.03	10.456	1.494	-0.366	-0.488	-0.427	0.609	9.813	-0.547	0.305	0.305	-0.427	1510067261
-8.223	-5.337	-1.907	-0.061	0.122	-0.183	1.41	-6.871	6.327	-0.488	0.488	0.671	5.355	7.429	5.364	0.305	2.563	0.244	-8.591	-0.913	4.402	0	-0.183	0	-0.157	10.075	1.308	-0.061	-0.244	-0.488	0.807	9.956	-0.916	0.244	-0.122	-0.183	1510067261
-8.271	-5.309	-1.957	0	0	-0.122	1.708	-7.004	6.712	-0.122	0.366	0.244	5.009	7.366	5.27	0.244	1.343	0.061	-8.423	-0.745	4.388	0	-0.244	0.061	0.037	9.721	1.367	0	0	-0.122	0.774	9.796	-0.876	0.244	-0.061	-0.244	1510067261
-8.288	-5.314	-1.9	-0.122	-0.244	-0.122	1.708	-7.004	6.712	0.061	0	0.061	4.98	7.62	5.16	0.122	1.77	0.061	-8.423	-0.745	4.388	-0.061	-0.183	0	-0.307	9.778	1.463	-0.061	0.122	-0.061	0.774	9.796	-0.876	0.244	-0.061	-0.244	1510067261
-8.318	-5.198	-1.788	-0.183	-0.305	0	1.229	-6.839	6.73	0.122	0.122	0.122	4.911	7.595	5.7	0.122	2.93	0	-8.451	-0.805	4.405	-0.122	-0.061	0	-0.644	9.765	1.327	0.122	0	-0.122	1.13	9.738	-0.794	0.061	-0.122	-0.061	1510067261
-8.321	-5.178	-1.744	-0.183	-0.183	0.061	1.235	-6.69	6.425	0.183	1.099	0.122	4.896	7.601	5.485	0	2.319	0	-8.507	-0.837	4.447	-0.061	-0.061	0.061	-0.568	9.72	1.292	0.122	-0.122	0.061	1.089	9.67	-1.06	0.061	-0.122	-0.061	1510067261
-8.394	-5.258	-1.712	-0.061	-0.305	0.122	1.166	-6.681	6.484	0.244	1.16	0.244	4.663	7.796	5.405	-0.061	1.953	0.122	-8.516	-0.852	4.491	-0.061	0	0.061	-0.372	9.987	1.494	0.122	0.122	0.061	1.089	9.67	-1.06	0.183	-0.061	0.061	1510067261
-8.386	-5.006	-1.511	0.061	-0.183	0.366	0.974	-6.815	6.795	0	0	0.366	4.255	7.827	5.694	0	1.099	0.061	-8.526	-0.532	4.573	-0.122	0.061	0.061	-0.329	10.125	1.555	0.061	0.305	0.061	1.199	9.891	-0.934	-0.244	-0.061	0.122	1510067261
-8.446	-4.48	-1.528	-0.244	0.122	0.366	0.848	-6.761	7.058	-0.305	-0.549	0.488	4.43	7.674	6.143	0	-0.061	-0.122	-8.526	-0.532	4.573	-0.183	0.183	0.061	-0.305	10.239	1.507	-0.122	0.366	0.305	1.199	9.891	-0.934	-0.244	-0.061	0.122	1510067261
-8.854	-4.636	-1.699	-0.549	0.061	0.366	0.666	-7.291	7.12	-0.488	-1.587	0.916	4.38	7.464	6.261	0.061	0.305	-0.305	-8.35	-0.272	4.612	-0.366	0.427	0.122	0.159	10.275	1.65	-0.122	0.671	0.671	1.189	9.641	-0.919	-0.244	-0.244	0.183	1510067261
-8.805	-4.645	-1.576	-0.671	-0.122	0.61	0.445	-8.171	7.327	-0.122	-2.197	1.099	4.207	7.728	6.08	0.183	-0.122	-0.305	-8.375	0.068	4.59	-0.793	0.732	0.122	0.307	10.092	1.845	-0.183	1.038	0.916	1.506	9.866	-0.877	-0.244	0.549	-0.061	1510067261
-8.654	-4.161	-1.633	-0.977	0.183	0.732	0.467	-9.459	7.264	1.343	-4.272	0.061	4.271	8.192	6.521	0.427	0.122	-0.61	-8.704	0.403	4.304	-1.343	0.916	0.122	-0.167	10.171	1.651	-0.305	0.916	0.854	1.328	9.79	-0.757	-0.244	0.549	-0.061	1510067261
-8.888	-3.76	-2.102	-1.77	0.122	0.549	0.665	-10.262	6.667	2.38	-5.249	-1.099	3.628	8.224	6.415	0.732	-2.38	-1.038	-8.642	0.383	3.979	-1.892	1.343	0	-0.31	9.97	1.585	-0.366	0.061	0.793	1.328	9.79	-0.757	-0.305	0.366	0	1510067261
-8.97	-3.547	-2.478	-2.625	0.305	0.366	0.995	-10.044	5.444	2.625	-4.639	-2.625	3.903	8.792	6.413	0.061	-4.944	-0.488	-8.762	0.514	3.563	-2.686	1.77	0.122	-0.575	9.69	1.873	-0.061	-0.793	0.549	1.432	9.665	-0.933	-0.366	0.793	-0.366	1510067261
-9.213	-3.778	-2.901	-3.235	-0.305	0.244	1.085	-8.583	3.929	2.075	-3.113	-3.662	5.995	8.994	6.296	-0.366	-1.648	1.16	-9.479	-0.735	2.586	-3.357	1.709	0.305	-0.507	10.523	1.998	-0.427	-1.953	0.061	1.507	9.939	-1.169	-0.366	0.793	-0.366	1510067261
-8.981	-3.918	-3.029	-3.479	-0.244	0.122	1.085	-8.583	3.929	1.343	-2.014	-3.235	6.71	8.66	5.644	0.183	-0.244	2.747	-9.479	-0.735	2.586	-3.723	1.526	0.427	0.516	10.763	1.848	-1.282	-2.197	-0.183	1.507	9.939	-1.169	-0.244	1.404	-0.366	1510067261
-8.918	-3.822	-3.321	-3.784	-0.977	-0.061	0.766	-7.441	3.238	0.244	-2.319	-1.77	7.25	8.108	5.03	1.343	1.038	4.028	-9.57	-1.044	2.354	-3.906	1.526	0.488	1.333	10.883	1.517	-1.648	-1.709	-0.183	1.164	9.926	-1.071	-0.061	2.441	-0.732	1510067261
-8.43	-3.504	-3.514	-4.211	-0.732	-0.305	1.323	-6.125	1.622	-0.61	-2.93	0.061	8.016	7.812	3.61	1.709	2.197	3.662	-9.378	-0.934	1.619	-4.15	1.404	0.671	2.029	10.572	1.462	-1.587	-1.038	0	1.072	9.97	-0.791	-0.061	2.441	-0.732	1510067261
-8.527	-3.375	-3.926	-4.395	-0.916	-0.549	1.323	-6.125	1.622	-0.61	-2.686	2.441	7.91	6.471	3.183	3.479	2.258	4.395	-9.378	-0.934	1.619	-4.639	1.282	0.854	2.51	10.094	1.529	-1.404	0.366	0	1.072	9.97	-0.791	0	2.563	-0.732	1510067261
-8.478	-3.371	-4.389	-4.7	-1.221	-0.732	1.852	-6.193	1.519	-0.488	-2.93	4.883	7.952	5.666	2.443	4.944	2.686	4.333	-9.216	-1.086	1.328	-5.127	1.282	0.977	2.458	9.577	1.391	-1.221	1.77	0.061	1.693	9.683	-1.01	-0.427	3.662	-0.488	1510067262
-8.376	-3.573	-4.811	-4.944	-1.709	-0.916	2.656	-7.763	2.021	-0.61	-3.845	7.08	8.326	5.477	1.251	5.432	3.052	3.296	-9.704	-1.632	0.554	-5.432	1.221	1.099	1.995	9.28	1.066	-1.465	2.686	0.732	1.054	9.708	-1.14	-0.427	3.662	-0.488	1510067262
-8.195	-3.73	-5.123	-4.883	-2.136	-1.099	2.656	-7.763	2.021	-0.732	-5.676	8.972	7.732	5.142	1.349	6.47	2.808	2.686	-9.704	-1.632	0.554	-5.676	0.916	1.038	1.903	9.177	0.835	-1.587	3.906	1.587	0.211	9.75	-1.194	-0.366	3.967	-0.488	1510067262
-7.884	-3.918	-5.286	-4.944	-2.258	-1.343	3.553	-9.577	1.695	0.183	-8.362	9.888	7.793	5.357	1.451	7.019	4.333	2.075	-9.971	-1.714	0.179	-5.92	0.427	1.099	2	9.159	0.712	-0.61	5.127	1.709	0	9.869	-1.08	-0.305	3.723	-0.488	1510067262
-7.836	-3.839	-5.322	-4.822	-2.563	-1.526	4.674	-10.989	1.462	0.854	-11.658	10.132	7.549	6.014	1.064	6.531	5.066	1.099	-9.904	-2.296	-0.28	-6.104	0	1.221	1.639	9.367	0.452	0.061	6.348	2.014	-0.044	9.976	-0.853	-0.305	3.723	-0.488	1510067262
-7.925	-3.589	-5.446	-4.7	-2.38	-1.648	5.459	-11.188	0.97	0.61	-12.695	8.85	7.348	6.568	1.241	6.47	4.761	0.549	-9.904	-2.296	-0.28	-6.165	-0.183	1.221	0.98	9.427	0.187	0.427	6.958	2.136	0.105	9.924	-1.011	-0.61	3.723	0	1510067262
-8.021	-3.432	-5.694	-4.7	-2.686	-1.831	5.803	-10.904	0.116	1.404	-12.695	6.104	7.802	7.203	1.098	5.859	6.897	-0.061	-9.804	-2.553	-0.38	-6.104	-0.488	1.16	0.085	9.475	-0.08	0.549	7.324	2.319	0.005	10.044	-1.238	-0.854	3.906	0.061	1510067262
-7.86	-3.364	-5.56	-4.822	-2.991	-1.831	6.176	-9.923	0.083	1.16	-10.01	4.211	7.263	7.844	0.568	5.371	6.348	-0.305	-9.648	-2.906	-0.437	-5.981	-0.671	0.916	-0.546	9.756	-0.134	0.549	7.202	2.502	0.005	10.044	-1.238	-0.854	3.906	0.061	1510067262
-7.964	-3.365	-5.228	-4.883	-3.174	-1.77	5.45	-8.875	-0.053	0.488	-8.057	2.991	7.547	8.66	0.312	4.333	6.165	-0.305	-9.444	-3.042	-0.358	-5.737	-0.732	0.793	-0.825	10.095	-0.028	0.305	7.019	2.38	-0.419	9.906	-1.037	-1.099	3.906	0.244	1510067262
-8.719	-3.161	-4.6	-4.761	-3.967	-1.465	4.892	-8.134	0.019	0.061	-6.531	2.136	7.191	8.885	0.141	3.235	5.859	-0.244	-9.442	-2.95	-0.248	-5.554	-0.549	0.793	-1.274	10.332	0.063	0.305	6.409	2.197	-0.323	9.838	-0.787	-1.16	3.723	0.183	1510067262
-8.613	-2.74	-4.282	-4.7	-3.357	-0.854	4.654	-7.996	0.543	-0.366	-5.127	1.892	6.569	9.039	0.056	2.38	4.822	-0.427	-9.716	-2.512	-0.3	-5.127	-1.099	0.916	-1.523	10.484	0.433	0.305	5.981	2.136	-0.323	9.838	-0.787	-1.16	3.723	0.183	1510067262
-8.703	-2.656	-3.811	-5.432	-1.892	-0.488	4.383	-8.498	0.79	-0.671	-5.005	1.892	6.449	9.379	0.233	1.709	4.15	-0.61	-9.355	-2.273	-0.059	-5.005	0.244	0.977	-1.401	10.517	1.486	0.793	5.127	2.014	2.316	9.977	-0.549	-1.465	3.418	0.671	1510067262
-9.558	-2.214	-3.103	-6.836	-2.319	-0.916	4.62	-9.313	1.011	-0.61	-5.188	1.77	6.17	9.654	0.396	1.221	3.479	-0.427	-10.069	-1.058	-0.218	-4.578	0	0.549	-1.445	10.191	2.531	1.221	5.005	2.136	3.811	10.13	-0.699	-1.77	5.493	1.587	1510067262
-10.745	-3.671	-2.21	-7.019	-2.686	-1.099	5.033	-9.661	2.36	-0.366	-4.578	1.526	5.559	9.662	0.618	1.099	2.258	-0.061	-9.877	0.398	-0.022	-4.883	0.793	0.549	-0.388	9.762	3.335	1.465	4.15	1.953	2.692	10.131	-1.001	-1.77	5.493	1.587	1510067262
-10.898	-4.175	-1.718	-5.92	-3.845	-0.916	5.033	-9.661	2.36	-0.61	-4.333	1.099	5.334	9.726	0.906	1.526	1.831	0.305	-10.293	0.693	-0.238	-5.066	0.549	0.732	0.396	9.698	3.945	1.465	4.883	1.77	2.692	10.131	-1.001	-1.465	6.287	1.587	1510067262
-9.292	-4.043	-1.957	-4.883	-4.272	-0.793	4.291	-9.609	2.059	-0.366	-4.7	0.549	5.37	10.457	1.285	1.831	4.333	0.427	-10.506	0.315	-0.347	-5.188	0.549	0.427	0.397	10.182	3.889	1.038	4.944	1.892	4.523	10.125	-0.968	0.671	8.301	0.305	1510067262
-8.648	-3.822	-2.029	-4.7	-3.54	-0.366	3.877	-9.497	1.205	0.793	-5.066	0	4.788	10.966	1.565	2.136	5.798	0.549	-10.409	0.275	-0.416	-4.822	0.366	0.305	0.391	10.381	3.737	0.671	4.883	1.892	6.413	9.082	-1.778	0.671	8.301	0.305	1510067262
-8.634	-4.157	-1.61	-4.395	-2.38	0	3.921	-8.912	0.763	1.709	-5.371	0.061	3.821	10.627	1.598	2.014	5.371	0.977	-10.244	0.492	-0.383	-4.578	0.183	0.305	0.127	9.866	3.653	0.183	5.005	1.648	4.985	10.252	-3.26	1.77	10.559	0.854	1510067262
-8.699	-3.065	-1.203	-4.883	-1.709	0.244	3.785	-8.228	0.598	1.709	-5.798	0.244	2.856	10.072	1.315	1.343	3.967	1.221	-9.982	0.444	-0.498	-4.456	-0.122	0.366	-0.313	9.154	3.384	0	4.7	1.465	0.922	10.539	-3.279	2.014	12.512	3.845	1510067262
-8.363	-3.344	-2.035	-4.761	-2.808	-0.244	3.864	-7.973	0.423	1.404	-5.615	0.244	2.329	9.483	1.207	0.854	2.563	0.977	-9.481	0.53	-0.583	-4.333	0	0.305	-0.481	8.778	3.293	0.244	4.211	1.343	-2.406	10.651	-1.519	2.014	12.512	3.845	1510067262
-8.741	-3.528	-1.345	-4.456	-3.235	-0.244	3.909	-8.178	0.228	1.16	-5.005	0.122	2.376	9.056	1.097	0.916	2.197	0.427	-9.483	0.526	-0.749	-4.333	-0.122	0.183	-0.06	8.658	3.185	0.427	3.723	1.282	-3.547	10.251	-1.444	4.15	4.089	3.357	1510067262
-8.364	-3.249	-0.86	-3.418	-2.197	0.549	3.895	-8.245	0.195	1.099	-4.333	-0.061	2.757	8.803	1.014	1.221	2.075	-0.183	-9.455	0.474	-0.894	-4.272	-0.122	0.183	0.732	8.74	3.243	0.549	3.662	1.099	-2.006	9.97	-1.78	5.005	-1.099	3.418	1510067262
-8.195	-2.603	-0.93	-3.662	-0.305	0.366	4.004	-8.183	0.367	0.977	-3.723	-0.183	3.376	8.729	1.225	1.587	3.113	-0.671	-9.408	0.256	-1.073	-4.15	-0.488	0.183	1.211	8.793	3.232	0.488	3.967	0.916	0.341	10.293	-0.626	5.005	-1.099	3.418	1510067262
-8.038	-2.431	-1.291	-3.967	-0.671	-0.305	4.06	-8.018	0.807	0.61	-3.296	0	3.792	8.805	1.304	1.77	4.272	-0.916	-9.113	-0.004	-1.145	-4.028	-0.183	-0.122	0.835	8.759	3.128	0.427	3.784	0.854	0.341	10.293	-0.626	4.578	2.625	2.319	1510067262
-8.519	-2.358	-0.345	-3.784	-0.488	-0.061	4.186	-7.928	1.135	0.549	-2.502	0.122	3.905	8.85	1.55	1.831	4.395	-0.793	-9.073	-0.212	-1.221	-3.662	-0.122	-0.183	0.456	8.61	2.978	0.427	3.357	0.977	-0.1	9.16	0.409	1.404	6.409	0.183	1510067262
-9.039	-2.444	-0.516	-2.319	0.183	0.671	4.315	-7.729	1.538	0.488	-1.77	0.183	3.98	8.826	1.814	1.526	3.784	-0.427	-8.842	-0.19	-1.196	-3.296	-0.183	-0.183	0.346	8.443	3.055	0.671	2.991	0.916	-1.101	8.091	-0.829	1.404	6.409	0.183	1510067263
-8.897	-2.067	-0.961	-2.014	0	0.549	4.293	-7.496	2.239	0.305	-1.221	0.122	4.043	8.665	1.925	1.16	2.808	0.061	-8.759	-0.303	-1.158	-3.113	0.183	-0.366	0.255	8.19	3.194	0.854	2.686	0.916	-1.101	8.091	-0.829	2.747	2.441	-0.244	1510067263
-10.184	-1.975	-0.885	-2.197	-0.671	0.549	4.168	-7.712	2.786	0.305	-0.488	0.061	4.284	8.726	2.168	0.854	2.136	0.61	-8.814	-0.519	-1.193	-2.808	0.122	-0.671	0.201	8.159	3.253	1.099	2.075	1.16	6.111	9.41	0.898	0.488	0.244	0	1510067263
-10.849	-3.139	-1.141	-1.343	0.061	0.488	3.845	-8.452	2.925	0.549	-0.61	0.122	4.478	9.001	2.339	0.61	1.892	1.038	-8.824	-0.495	-0.903	-2.563	0.854	-0.916	0.414	8.384	3.195	1.16	1.648	1.282	4.25	9.751	-0.499	0.488	0.244	0	1510067263
-12.01	-5.23	-2.711	-2.93	1.099	-1.343	3.639	-9.136	2.943	0.549	-0.977	0.244	4.39	9.836	2.028	0.305	1.587	1.282	-11.385	-0.945	-1.186	-2.563	0.916	-1.16	0.863	9.292	3.052	1.16	1.587	1.343	2.839	11.227	-1.524	-0.671	4.028	-3.174	1510067263
-10.143	-5.353	-1.168	-0.732	-3.052	-0.793	3.2	-9.99	2.664	0.671	-1.343	0.488	4.079	11.269	1.425	0.122	0.488	1.099	-12.683	-1.324	-0.742	-2.686	-0.61	-0.916	1.75	11.078	2.775	1.648	1.465	0.793	3.687	14.355	2.456	-4.517	2.136	-0.183	1510067263
-8.876	-3.874	-2.469	-1.831	-0.061	0.122	3.23	-10.252	2.083	0.793	-1.831	0.732	4.1	12.1	0.804	0	-0.122	0.61	-12.012	-3.394	0.124	-1.831	-2.319	-1.221	1.657	12.286	1.468	1.587	2.075	0.305	-0.83	9.71	0.287	-4.517	2.136	-0.183	1510067263
-9.408	-3.755	-2.263	-1.953	1.526	0.366	3.476	-9.281	2.394	0.366	-1.038	0.244	4.618	12.172	0.278	0	1.282	0.061	-10.581	-2.853	1.046	-1.099	-0.366	-0.244	0.617	12.621	1.164	0.671	3.723	0.366	-0.467	10.036	-1.596	-0.061	0.671	-1.404	1510067263
-9.714	-3.073	-2.755	-1.16	0.488	0.244	3.196	-8.703	2.574	0.366	0.061	-0.977	4.85	12.346	0.06	0.061	3.357	-0.061	-10.22	-2.417	0.646	-1.221	-0.732	0.305	-0.825	12.464	1.711	0.183	3.723	0.61	0.618	10.007	-1.645	0.183	1.038	-2.014	1510067263
-8.452	-3.042	-2.388	-1.099	1.282	-0.793	2.69	-8.587	2.133	0.732	-0.122	-1.465	4.27	11.782	0.025	0.366	3.113	0.488	-9.802	-1.921	0.467	-1.587	-0.183	0.366	-1.323	11.855	1.645	-0.183	1.648	0.793	0.618	10.007	-1.645	0.183	1.038	-2.014	1510067263
-8.583	-3.4	-2.216	-0.427	1.587	-0.427	2.021	-8.612	1.294	1.465	-1.831	-1.465	3.829	10.566	0.55	0.488	1.404	0.977	-9.564	-2.192	0.228	-1.587	0	0.366	-0.311	10.68	1.714	-0.61	0.488	0.61	-0.354	10.318	-0.425	-0.122	0	-2.258	1510067263
-8.784	-3.029	-2.693	-0.427	0.61	0	1.879	-7.756	1.072	1.465	-3.357	-1.221	3.79	9.245	0.989	0.244	0.916	1.038	-9.166	-2.237	0.164	-1.16	-0.305	0.427	0.471	9.289	1.665	-0.732	0.854	0.366	0.519	9.725	-0.349	0.183	-0.183	-2.136	1510067263
-8.209	-2.525	-2.891	-0.244	0.977	-0.366	2.211	-6.552	1.456	0.488	-3.235	-1.038	3.573	8.18	0.983	-0.122	0.916	0.854	-8.849	-2.291	0.128	-0.793	-0.366	0.427	0.551	8.32	1.579	-0.732	1.16	0.183	0.519	9.725	-0.349	0.183	-0.183	-2.136	1510067263
-8.807	-2.789	-2.805	0.427	-0.183	-0.488	2.681	-6.068	1.56	-0.427	-1.099	-0.488	3.278	7.734	0.902	-0.244	0.366	0.427	-8.483	-2.445	0.136	-0.488	-0.427	0.366	0.284	7.916	1.419	-0.488	1.038	0.183	1.351	9.429	-0.406	-0.061	-0.488	-1.587	1510067263
-9.307	-2.765	-2.487	0.854	-0.366	-0.183	2.706	-6.188	1.646	-0.916	0.916	0.305	3.289	7.886	0.675	-0.366	0	-0.122	-8.725	-2.607	0.122	-0.122	-0.549	0.427	0.278	8.092	1.302	-0.305	0.854	0.244	2.052	9.485	0.012	-0.427	-0.854	-1.038	1510067263
-8.887	-2.312	-2.47	0.854	-0.244	0.122	2.384	-6.741	1.805	-1.404	1.221	0.977	3.529	8.489	0.563	-0.427	-0.122	-0.61	-8.585	-2.622	0.219	0.305	-0.366	0.427	0.313	8.765	1.629	0	0.732	0.122	2.01	9.597	0.264	-0.427	-0.854	-1.038	1510067263
-8.851	-1.712	-2.466	0.61	-0.61	0.183	2.389	-7.297	2.029	-1.709	0.61	1.343	3.889	9.264	0.633	-0.305	0.061	-0.854	-8.686	-2.233	0.103	0.732	-0.183	0.366	0.287	9.479	1.812	-0.122	0.732	0	1.409	9.137	-0.825	-0.854	-0.671	-0.671	1510067263
-8.301	-1.864	-2.517	0.244	0.366	0	2.803	-7.872	2.456	-1.831	0.671	1.404	4.156	9.843	0.824	-0.122	0.61	-0.916	-9.143	-1.361	-0.116	0.732	0.061	0.854	0.438	10.033	2.076	-0.488	0.366	-0.244	1.136	9.02	-0.386	-0.488	-0.244	-0.488	1510067263
-9.239	-1.976	-3.029	0.244	0.305	0.122	3.139	-8.531	2.629	-1.526	1.221	1.038	3.956	10.265	0.962	0.183	0.671	-0.977	-9.941	-0.988	-0.295	0.488	0.61	0.977	1.01	10.469	2.528	-0.916	-0.305	-0.549	0.767	9.326	-1.067	-0.488	-0.244	-0.488	1510067263
-9.911	-2.073	-3.663	-0.61	0	-0.427	2.98	-9.433	2.273	-0.977	0.549	0.427	3.742	10.147	1.335	0.671	0.061	-1.16	-10.482	-0.073	-0.257	0	0	0.854	1.765	10.441	3.005	-0.977	-0.854	-0.854	0.316	9.86	-1.075	-0.366	-0.366	-0.549	1510067263
-10.586	-3.223	-3.47	-0.977	-1.038	-0.61	2.864	-10.216	1.72	-0.427	-0.916	-0.061	4.033	9.676	1.934	1.099	0.427	-1.526	-10.482	-0.073	-0.257	0	0	0.854	2.255	9.849	3.24	-0.916	-0.793	-0.977	0.534	10.807	-0.518	-0.732	0.549	-1.038	1510067263
-10.531	-4.118	-2.777	-1.038	-1.709	-0.854	2.938	-10.965	1.186	-0.305	-1.953	-0.366	4.048	9.932	2.375	1.038	1.038	-1.892	-10.482	-0.073	-0.257	0	0	0.854	1.908	9.761	3.157	-1.16	-0.244	-1.221	1.388	11.338	0.882	-0.732	0.549	-1.038	1510067263
-10.139	-4.42	-2.043	-0.366	-2.502	-0.427	3.086	-11.203	0.733	-0.305	-2.258	-0.488	3.62	10.391	2.067	0.488	0.122	-1.892	-11.377	-0.501	0.737	-0.366	-0.549	0.122	0.474	9.658	3.525	-0.305	0.061	-1.221	1.605	11.419	1.464	-1.709	0.305	0.366	1510067263
-9.342	-4.961	-1.144	0	-2.747	-0.244	3.159	-10.596	0.671	-0.427	-1.221	-0.488	3.442	10.508	1.827	-0.183	-1.221	-1.404	-10.207	-0.412	1.287	0	-0.793	0.061	-0.843	9.576	3.542	0.061	-0.305	-1.099	2.736	10.946	1.639	-1.648	0	1.526	1510067263
-8.71	-4.701	-0.431	0.549	-2.014	0	3.125	-9.189	0.715	-0.549	0.183	-0.244	3.424	10.03	1.512	-0.61	-1.831	-0.549	-9.769	-0.25	1.924	0.488	-0.854	0	-1.58	8.96	3.921	0.061	-0.061	-0.916	2.736	10.946	1.639	-1.648	0	1.526	1510067263
-8.616	-4.201	-0.397	-0.122	-0.61	-0.549	2.791	-8.293	0.483	-0.61	0.854	0.122	3.252	10.099	1.215	-0.732	-1.526	0.244	-9.396	0.499	2.123	0.549	-0.61	0.061	-1.839	8.914	4.308	0.244	0.366	-0.61	0.032	10.566	1.194	-0.366	0.305	2.808	1510067264
-9.105	-4.705	-0.663	-0.122	-0.793	-0.977	2.576	-8.246	0.189	-0.305	0.732	0.793	2.64	10.379	0.922	-0.671	-1.16	0.793	-9.311	1.123	2.239	0.366	-0.305	0.122	-1.566	9.304	4.677	0.122	0.305	-0.427	-2.354	10.514	0.618	0.488	-0.793	2.747	1510067264
-8.52	-4.968	-0.176	0.244	-0.61	-0.488	2.469	-8.661	-0.382	0.183	-0.122	1.16	2.183	10.185	0.951	-0.183	-0.732	1.099	-9.898	1.12	1.988	0.061	-0.793	0.061	-1.095	9.289	4.582	0.061	0.061	-0.427	-1.371	10.241	0.666	0.488	-0.793	2.747	1510067264
-8.248	-4.686	-0.028	0.183	-0.366	-0.366	2.539	-9.148	-1.255	0.61	-1.587	0.977	1.821	9.878	1.212	0.244	-0.122	0.793	-9.475	0.985	1.945	0.122	-0.977	0	-0.662	9.081	4.427	0.122	0.305	-0.427	-1.371	10.241	0.666	0.977	-0.61	2.258	1510067264
-8.071	-4.371	0.173	0.244	-0.305	-0.549	2.834	-9.185	-1.493	0.671	-2.625	0.61	1.643	9.305	1.322	0.488	0.305	0.305	-9.05	0.933	1.992	0.183	-0.854	-0.122	-0.84	8.613	4.237	-0.061	0.671	-0.244	-1.413	9.18	1.436	0.793	1.404	1.831	1510067264
-7.668	-3.753	0.305	0.122	0.183	-0.488	3.114	-8.63	-1.024	0.183	-1.709	0.061	1.566	8.96	1.263	0.427	0.366	0.122	-8.928	0.973	2.027	0.244	-0.916	-0.244	-1.181	8.025	3.984	0.122	0.793	-0.183	-1.948	8.83	1.355	1.465	2.686	0.854	1510067264
-7.592	-3.651	0.146	-0.183	0.854	-0.427	3.218	-8.195	-0.9	-0.183	-0.061	-0.183	1.56	8.792	1.048	0.427	-0.244	0	-8.769	1.407	2.244	0.183	-1.038	-0.183	-1.231	7.928	4.035	0.488	0.793	-0.305	-1.291	8.796	1.826	1.343	1.587	0.549	1510067264
-8.259	-3.433	-0.081	-0.122	0.793	-0.183	2.891	-8.166	-0.989	-0.122	0.244	0	1.916	8.942	0.932	0.732	-0.244	-0.122	-8.697	1.796	2.326	-0.305	-0.793	-0.244	-1.113	8.18	4.149	0.671	0.916	-0.305	0.782	8.809	2.188	1.16	-1.099	-0.244	1510067264
-8.658	-3.431	-0.301	-0.916	0.854	0	2.793	-8.573	-0.824	0.061	0.061	0.244	2.393	9.149	0.961	1.099	0.366	-0.183	-8.697	1.804	2.413	-0.732	-0.671	-0.427	-1.145	8.358	4.175	0.732	0.977	-0.122	1.867	9.098	0.049	1.16	-1.099	-0.244	1510067264
-9.843	-4.237	-0.23	-1.038	1.221	-0.183	2.871	-9.228	-0.796	0.305	-0.244	0.244	2.744	9.512	1.129	1.282	1.282	-0.061	-8.969	1.56	2.384	-0.793	-0.061	-0.61	-1.33	8.631	4.155	0.732	0.977	0	3.015	8.978	0.982	1.16	-0.977	-0.122	1510067264
-10.057	-4.49	-0.647	-0.061	0.854	-0.366	2.957	-9.883	-0.709	0.366	-0.427	0	2.688	10.015	1.142	1.221	1.343	0	-9.875	1.148	2.207	-1.038	-0.366	-0.732	-1.408	9.063	3.994	0.854	0.793	0.061	1.024	10.445	-0.481	0.549	0.122	-1.16	1510067264
-9.077	-4.276	-0.719	-0.122	1.099	-0.183	2.815	-10.179	-0.641	0.427	-0.671	-0.488	2.582	10.491	1.093	1.16	0.61	0.122	-10.03	0.239	2.248	-1.16	-0.732	-0.977	-1.241	9.664	3.719	1.038	0.488	0	1.024	10.445	-0.481	0.549	0.122	-1.16	1510067264
-8.744	-3.726	-1.089	-0.916	1.282	-0.122	2.784	-9.832	-0.362	0.183	-0.488	-0.549	2.823	10.624	1.107	1.099	0.366	0.183	-9.42	-0.36	2.36	-0.916	-0.488	-1.099	-1.297	9.92	3.156	0.977	0.549	0	1.822	10.381	1.27	0.854	1.465	-1.709	1510067264
-9.161	-3.576	-2.004	-0.671	0.61	-0.305	2.854	-9.054	0.47	-0.183	0.977	-0.366	3.071	10.426	0.957	0.793	0.732	0.305	-8.904	-0.574	2.396	-0.977	-0.183	-1.099	-1.544	9.781	2.633	0.549	0.549	0.122	0.087	9.56	0.319	-0.61	1.221	-0.854	1510067264
-8.836	-4.311	-2.562	-1.038	0.793	-0.549	2.647	-8.296	1.095	-0.183	2.686	-0.244	2.921	9.994	0.721	0.488	0.793	0.366	-8.72	-1.371	2.462	-1.038	-0.061	-0.916	-1.511	9.56	1.91	0.305	0.183	0.305	0.087	9.56	0.319	0.671	-0.793	-1.526	1510067264
-9.266	-4.582	-2.509	-0.305	0.122	-0.061	2.01	-7.934	0.957	-0.061	2.502	-0.183	2.865	10.11	0.426	0.183	0.244	-0.061	-9.418	-2.433	2.251	-0.916	0.305	-0.793	-1.207	9.851	1.302	0.244	0.244	0.366	2.151	9.83	-0.203	0.488	0.061	-1.16	1510067264
-8.905	-4.469	-2.958	-0.061	0.671	0	1.343	-8.459	0.876	-0.122	0.488	-0.122	3.059	10.793	0.062	-0.183	-0.427	-0.793	-10.002	-2.888	1.934	-0.488	-0.305	-0.488	-0.735	10.823	1.098	0.427	0.305	0.244	0.331	10.091	-0.991	0.244	0.305	-0.61	1510067264
-8.832	-4.152	-2.771	0.061	0.244	-0.061	1.314	-8.961	1.28	-0.305	-0.671	-0.061	3.506	10.996	-0.267	-0.366	-0.793	-1.221	-9.972	-3.001	1.799	-0.122	-0.183	-0.366	-0.423	11.206	1.269	0.61	0.183	-0.061	0.366	10.152	-0.851	0.244	0.305	-0.61	1510067264
-8.885	-3.48	-2.463	0.488	0.366	-0.183	1.82	-8.708	1.692	-0.61	0.427	0.366	3.895	10.432	-0.45	-0.244	-0.732	-0.977	-9.557	-2.726	1.818	0.122	-0.488	-0.244	-0.618	10.651	1.4	0.305	-0.122	-0.244	0.97	10.038	-0.467	0.244	-0.488	-0.732	1510067264
-8.853	-3.615	-2.791	0.427	0.061	-0.244	1.848	-8.102	1.778	-0.671	1.221	0.61	4.168	9.752	-0.309	0.061	-0.183	-0.488	-8.538	-2.759	1.975	0.122	-0.366	-0.244	-0.924	9.904	1.445	-0.061	-0.244	-0.305	1.469	9.761	-0.885	-0.183	-0.305	-0.305	1510067264
-9.16	-3.694	-2.54	0	-0.244	-0.122	1.712	-7.606	1.639	-0.549	0.916	0.549	4.097	9.594	-0.197	0.061	0.366	-0.183	-8.61	-2.872	2.22	0.366	0.366	-0.183	-1.296	9.52	1.101	-0.427	-0.122	-0.122	1.706	9.784	-0.772	-0.183	-0.305	-0.305	1510067264
-9.077	-3.642	-2.272	0	-0.305	-0.183	1.739	-8.064	1.363	-0.488	0.183	0.427	3.509	10.097	-0.488	-0.122	-0.244	-0.122	-8.61	-2.872	2.22	0.366	0.366	-0.183	-1.182	9.947	1.079	-0.366	-0.122	-0.183	1.706	9.784	-0.772	0	0.305	-0.122	1510067264
-8.893	-3.803	-2.468	0.061	0	-0.183	1.974	-9.461	1.016	-0.244	-0.366	0.427	3.393	10.552	-0.501	0	-1.038	-0.366	-8.61	-2.872	2.22	0.366	0.366	-0.183	-0.34	10.752	1.786	0.305	-0.488	-0.488	0.36	9.932	-0.376	-0.244	0.183	0.061	1510067264
-9.231	-3.663	-2.458	0.061	-0.061	0.122	2.254	-9.912	0.77	0.122	-0.488	0.183	3.927	10.049	-0.12	0.427	-0.244	-0.305	-8.882	-1.702	2.443	-0.183	0.061	0.244	-0.272	10.383	1.958	-0.061	-0.427	-0.427	0.84	9.83	-0.855	-0.122	-0.61	-0.244	1510067264
-9.449	-3.536	-2.501	-0.244	-0.61	0.244	2.364	-9.367	0.51	0.183	-0.183	-0.427	4.085	9.997	0.398	0.488	1.099	-0.061	-9.002	-1.879	2.542	-0.122	0.366	0.244	-1.04	9.855	1.709	-0.732	-0.122	-0.122	1.272	9.891	-0.592	-0.122	0	-0.244	1510067264
-9.136	-3.655	-2.324	-0.305	-0.549	0.366	2.236	-9.298	0.557	0.061	0	-0.793	3.628	10.58	0.688	0	1.282	0.061	-9.077	-2.023	2.396	0.061	0.732	0.366	-1.76	10.019	1.791	-0.549	-0.061	0.061	1.598	9.873	-0.455	-0.366	0	-0.244	1510067265
-9.082	-4.002	-2.201	-0.427	-1.099	0.427	2.156	-9.21	0.682	-0.061	0.061	-0.549	2.822	10.786	0.585	-0.61	-0.244	0.244	-9.107	-1.858	2.275	0.122	0.854	0.366	-1.869	10.271	1.828	-0.366	-0.793	0.183	1.598	9.873	-0.455	-0.183	-0.183	-0.061	1510067265
-8.789	-4.313	-1.821	-0.366	-1.282	0.549	2.214	-8.85	0.935	-0.122	0.305	-0.305	2.724	10.271	0.638	-0.916	-1.526	0.366	-8.998	-1.865	2.165	0.305	1.038	0.366	-1.598	9.838	2.049	-0.244	-1.221	0.366	2.058	9.531	-0.286	-0.183	-0.061	0.244	1510067265
-8.612	-4.126	-1.056	0.244	-1.16	0.854	2.35	-8.453	1.154	-0.122	0.61	-0.122	3.049	9.822	0.743	-1.038	-0.916	0.366	-8.995	-1.738	1.909	0.732	1.16	0.427	-1.18	9.332	2.297	-0.244	-0.977	0.61	2.376	9.7	-0.26	-0.977	1.038	0.916	1510067265
-8.205	-3.572	-0.748	0.549	0.061	0.977	2.355	-8.199	1.171	0	0.61	-0.061	2.929	9.729	0.596	-1.038	-0.305	0.366	-9.167	-1.147	1.535	1.099	1.282	0.427	-0.852	9.208	2.724	-0.183	-0.549	0.732	1.207	9.697	0.316	-0.977	1.038	0.916	1510067265
-9.171	-3.668	-0.827	0.549	0.244	0.671	2.324	-8.288	1.042	0.122	0.183	0.244	2.763	10.025	0.441	-0.671	-0.61	0.549	-9.426	-0.097	1.434	0.916	1.404	0.488	-0.598	9.574	3.293	-0.183	-0.549	0.671	-0.93	9.616	0.28	-0.793	0.854	1.099	1510067265
-9.601	-3.619	-1.044	0.977	0.61	0.549	2.577	-8.942	0.927	0.244	0.061	0.793	2.936	10.511	0.697	-0.244	-0.122	0.671	-10.043	0.452	1.2	0.488	1.282	0.549	-0.445	10.043	3.773	-0.244	-0.916	0.671	-0.669	10.134	0.261	0.061	-1.221	-0.122	1510067265
-9.49	-3.493	-1.061	0.671	0.549	0.427	2.934	-9.682	0.752	0.427	0.122	1.038	3.015	10.64	1.194	0	0.61	0.732	-10.021	0.38	1.042	0.183	1.404	0.366	-0.203	10.13	3.675	-0.427	-1.16	0.732	0.057	10.727	1.024	0.061	-1.221	-0.122	1510067265
-9.508	-3.582	-0.967	0.305	0.427	0.61	3.076	-10.002	0.418	0.854	-0.122	0.854	2.906	10.375	1.651	-0.061	1.038	0.732	-9.732	-0.03	0.871	0.244	1.465	0.122	-0.115	9.784	3.517	-0.61	-1.038	0.854	-0.182	10.274	1.239	-0.854	-0.549	-0.183	1510067265
-9.453	-3.508	-0.933	0.732	0.305	0.977	3.159	-9.6	0.324	0.977	-0.916	0.183	2.71	10.032	1.902	-0.366	0.793	0.732	-9.61	-0.124	0.657	0.427	1.648	0.122	-0.3	9.284	3.146	-0.793	-0.977	0.977	0.476	9.855	0.492	-0.183	-2.075	-0.549	1510067265
-9.135	-3.061	-1.236	0.549	0.732	0.854	3.366	-9.021	0.519	0.793	-0.916	-0.671	2.497	9.692	1.821	-0.854	0.061	0.671	-9.569	-0.08	0.437	0.427	1.648	0.122	-0.25	8.93	3.054	-0.61	-1.16	0.977	1.303	9.814	0.144	-0.183	-2.075	-0.549	1510067265
-9.113	-2.844	-1.408	0.427	0.549	0.61	3.179	-8.628	0.674	0.61	-0.061	-1.282	2.534	9.64	1.707	-1.221	-0.977	0.549	-9.698	-0.123	0.091	0.366	1.587	0.122	0.032	8.93	3.089	-0.366	-1.343	0.977	1.384	9.86	0.438	0.061	-1.282	-0.427	1510067265
-9.262	-2.741	-1.573	0.366	0.427	0.61	3.179	-8.628	0.674	0.549	0.488	-1.404	2.92	9.671	1.585	-1.343	-1.343	0.366	-9.696	-0.106	-0.262	0.305	1.526	0.061	0.47	9.124	3.04	-0.305	-1.587	0.916	1.092	9.7	0.4	0	-0.793	-0.488	1510067265
-9.394	-2.704	-1.78	0.244	0.427	0.671	2.792	-8.508	0.733	0.549	0.183	-1.282	3.305	9.579	1.519	-1.282	-1.099	0.305	-9.749	-0.117	-0.54	0.183	1.465	0.061	1.095	9.186	3.107	-0.305	-1.587	0.854	1.092	9.7	0.4	0	-0.793	-0.488	1510067265
-9.446	-2.57	-1.916	0.122	0.305	0.61	2.735	-8.317	0.867	0.366	-0.061	-0.854	3.503	9.423	1.513	-1.099	-0.732	0.122	-9.928	-0.148	-0.811	0.122	1.221	0	1.528	9.16	3.107	-0.427	-1.282	0.732	1.268	9.897	0.474	0	-0.732	-0.488	1510067265
-9.422	-2.45	-1.927	-0.122	0.122	0.488	2.879	-8.342	1.169	0.183	0.244	-0.61	3.619	9.268	1.499	-0.916	-0.488	-0.122	-9.835	-0.187	-1.029	0.061	1.16	-0.061	1.664	9.099	3.036	-0.427	-1.16	0.671	1.238	9.872	0.475	-0.244	-0.244	-0.366	1510067265
-9.361	-2.387	-1.814	-0.305	0.183	0.305	2.99	-8.507	1.473	0	0.671	-0.427	3.756	9.208	1.546	-0.854	-0.488	-0.305	-9.89	-0.223	-1.28	0	1.038	-0.061	1.712	9.063	2.961	-0.305	-1.099	0.61	0.729	9.856	0.407	-0.244	-0.244	-0.366	1510067265
-9.288	-2.399	-1.865	-0.244	0.183	0.244	2.967	-8.664	1.706	-0.061	0.854	-0.427	3.968	9.156	1.638	-0.732	-0.549	-0.366	-9.853	-0.246	-1.493	0	0.854	-0.061	1.877	9.045	2.932	-0.183	-1.038	0.488	0.477	9.856	0.317	0.061	-0.061	-0.244	1510067265
-9.301	-2.396	-2.053	-0.244	0	0.183	2.859	-8.659	1.869	0.061	0.793	-0.427	4.119	9.112	1.678	-0.671	-0.61	-0.366	-9.832	-0.292	-1.628	-0.122	0.732	-0.061	2.07	9.015	2.918	-0.122	-0.977	0.366	0.677	9.784	0.394	0.122	-0.244	-0.488	1510067265
-9.409	-2.413	-2.062	-0.183	0	0.244	2.707	-8.601	1.975	0.122	0.61	-0.488	4.282	9.117	1.755	-0.488	-0.488	-0.366	-9.88	-0.36	-1.763	-0.183	0.732	-0.061	2.208	9.057	2.882	-0.122	-0.793	0.244	0.677	9.784	0.394	0.122	0.122	-0.427	1510067265
-9.493	-2.247	-2.023	-0.183	-0.061	0.183	2.554	-8.583	1.954	0.244	0.122	-0.427	4.459	9.16	1.865	-0.305	-0.244	-0.366	-9.854	-0.52	-1.861	-0.183	0.488	-0.061	2.283	9.098	2.889	-0.061	-0.671	0.244	0.995	9.818	0.313	-0.061	-0.061	-0.305	1510067265
-9.469	-2.135	-1.961	-0.244	0	0.183	2.425	-8.533	1.832	0.366	-0.366	-0.366	4.57	9.252	2.037	-0.244	0	-0.244	-9.752	-0.501	-1.9	-0.122	0.549	-0.122	2.261	9.112	2.895	0	-0.488	0.244	0.938	9.833	0.324	-0.122	-0.122	-0.122	1510067265
-9.429	-2.169	-1.992	-0.366	0	0.122	2.425	-8.533	1.832	0.366	-0.366	-0.366	4.557	9.252	2.139	-0.183	-0.061	-0.061	-9.783	-0.439	-2.019	-0.122	0.366	-0.122	2.172	9.089	2.921	0.061	-0.427	0.244	0.938	9.833	0.324	0.061	0.061	-0.061	1510067265
-9.44	-2.277	-1.938	-0.183	-0.061	0.122	2.637	-8.524	1.76	0.427	-0.427	-0.183	4.545	9.278	2.269	-0.122	-0.122	0.183	-9.728	-0.457	-2.092	-0.183	0.427	-0.122	2.251	9.08	2.918	0.183	-0.427	0.244	0.55	9.841	0.261	-0.183	0.061	-0.122	1510067265
-9.426	-2.235	-1.974	-0.244	0	0.061	2.872	-8.4	1.827	0.244	-0.366	-0.122	4.498	9.338	2.397	-0.122	-0.061	0.305	-9.696	-0.461	-2.144	-0.122	0.366	-0.122	2.395	9.104	2.885	0.061	-0.305	0.244	0.47	9.895	0.339	0	0.061	-0.061	1510067265
-9.476	-2.286	-1.975	-0.122	-0.122	0.061	2.872	-8.4	1.827	0.061	-0.122	0.061	4.388	9.264	2.448	-0.122	0	0.366	-9.776	-0.449	-2.214	-0.122	0.183	-0.122	2.521	9.077	2.885	0.122	-0.183	0.183	0.366	9.893	0.397	-0.061	0.244	-0.061	1510067266
-9.417	-2.175	-1.967	-0.061	0	0.061	2.964	-8.269	1.269	-0.244	-0.549	0.305	4.267	9.156	2.487	-0.061	0.122	0.427	-9.692	-0.52	-2.225	-0.061	0.122	-0.122	2.554	8.946	2.804	0.122	0	0.183	0.388	9.912	0.319	0	-0.061	-0.122	1510067266
-9.519	-2.104	-1.987	-0.061	0	0.061	3.131	-8.245	1.189	0.366	-0.488	0.854	4.114	9.266	2.417	-0.061	0.061	0.366	-9.694	-0.522	-2.262	-0.061	0.122	-0.183	2.489	9.028	2.833	0.122	0.122	0.244	0.506	9.909	0.433	-0.183	0	-0.061	1510067266
-9.508	-2.061	-2.034	-0.183	0.061	-0.061	2.987	-8.32	1.577	0.488	-0.488	0.854	4.084	9.424	2.354	-0.061	-0.061	0.366	-9.765	-0.481	-2.326	-0.061	0	-0.122	2.462	9.195	2.811	0.183	0.061	0.183	0.506	9.909	0.433	-0.061	-0.122	-0.061	1510067266
-9.463	-2.155	-2.021	-0.122	0	-0.061	3.024	-8.342	1.766	0.305	-0.854	0.793	4.119	9.552	2.358	-0.061	0.122	0.305	-9.735	-0.471	-2.259	-0.122	0	-0.122	2.499	9.347	2.812	0.122	0.061	0.122	0.366	9.914	0.343	-0.061	-0.061	-0.122	1510067266
-9.447	-2.162	-1.987	-0.061	0.061	-0.061	3.322	-8.4	1.883	0.305	-0.854	0.793	4.003	9.448	2.345	0	0.122	0.183	-9.764	-0.508	-2.273	-0.122	-0.122	-0.122	2.476	9.299	2.817	0.061	0.122	0.061	0.366	9.914	0.343	0	-0.183	-0.183	1510067266
-9.459	-2.152	-1.992	-0.122	0	-0.061	3.408	-8.471	1.995	0.061	-0.549	0.732	3.968	9.377	2.363	0.061	0.122	0.122	-9.652	-0.605	-2.181	-0.122	-0.183	-0.061	2.424	9.209	2.769	0.061	0.122	0	0.426	9.884	0.4	-0.061	0.061	-0.122	1510067266
-9.466	-2.155	-2.01	-0.183	0.061	-0.061	3.396	-8.473	1.914	-0.183	-0.244	0.305	3.956	9.369	2.412	-0.061	0.183	0	-9.673	-0.58	-2.105	-0.061	-0.244	-0.061	2.342	9.186	2.751	-0.061	0.183	0	0.317	9.878	0.41	-0.061	0.061	-0.122	1510067266
-9.501	-2.202	-2.077	-0.183	0	-0.061	3.342	-8.469	1.986	-0.244	-0.122	0.122	3.911	9.384	2.403	-0.122	0.122	-0.122	-9.704	-0.543	-2.095	-0.061	-0.305	-0.061	2.302	9.188	2.749	0	0.183	-0.061	0.288	9.908	0.415	-0.061	0	-0.122	1510067266
-9.464	-2.128	-2.089	-0.122	0	-0.061	3.304	-8.463	1.963	-0.244	0	0	3.88	9.442	2.393	-0.122	0	-0.244	-9.668	-0.562	-2.012	-0.122	-0.305	-0.061	2.281	9.251	2.754	-0.061	0.183	-0.122	0.428	9.89	0.383	0	-0.061	-0.122	1510067266
-9.501	-2.155	-2.109	-0.183	0	-0.061	3.153	-8.501	1.916	-0.061	-0.061	-0.061	3.939	9.461	2.385	-0.061	-0.061	-0.366	-9.739	-0.571	-2.036	-0.061	-0.366	-0.061	2.242	9.289	2.829	-0.061	0.122	-0.122	0.416	9.936	0.324	0	0	-0.122	1510067266
-9.476	-2.248	-2.108	0	0	-0.061	3.028	-8.612	1.92	0	-0.488	-0.183	4.016	9.525	2.408	-0.061	0.061	-0.427	-9.704	-0.589	-1.958	-0.061	-0.305	0	2.249	9.31	2.841	-0.122	0.122	-0.122	0.397	9.921	0.313	-0.061	0.122	-0.061	1510067266
-9.43	-2.195	-2.082	-0.061	0	-0.061	3.072	-8.692	1.956	-0.061	-0.244	-0.366	3.98	9.488	2.37	0	-0.061	-0.427	-9.771	-0.608	-1.922	-0.061	-0.427	-0.061	2.157	9.277	2.866	-0.122	0.061	-0.183	0.445	9.935	0.414	0.061	-0.061	-0.122	1510067266
-9.46	-2.233	-2.121	0	0	-0.061	2.936	-8.674	1.834	-0.122	-0.061	-0.488	4.053	9.473	2.321	0.061	-0.061	-0.366	-9.702	-0.632	-1.78	0	-0.366	0	2.07	9.249	2.862	-0.122	0.061	-0.183	0.262	9.912	0.364	0	0.183	0	1510067266
-9.466	-2.25	-2.149	-0.122	0.061	0	3.241	-8.58	1.836	-0.122	0.183	-0.549	4.037	9.485	2.211	0.061	-0.061	-0.366	-9.679	-0.628	-1.674	0.061	-0.427	0	2.007	9.274	2.891	-0.183	0	-0.183	0.262	9.912	0.364	-0.061	-0.061	-0.061	1510067266
-9.452	-2.298	-2.127	0	0	0.061	2.881	-8.534	1.865	-0.366	0.488	-0.305	4.083	9.532	2.186	0	0.122	-0.305	-9.672	-0.569	-1.581	0.061	-0.305	0	1.93	9.262	2.911	-0.122	0.061	-0.183	0.267	9.884	0.377	-0.061	-0.122	-0.061	1510067266
-9.318	-2.219	-2.059	0.061	0.061	0.061	2.657	-8.568	1.639	-0.549	-0.183	-0.183	4.055	9.473	2.268	-0.244	0.244	-0.122	-9.61	-0.59	-1.524	0.122	-0.305	0	1.823	9.154	2.925	-0.122	0	-0.183	0.26	9.869	0.379	0	0	-0.061	1510067266
-9.415	-2.196	-2.131	0	0	0	2.796	-8.494	1.189	-0.183	0.183	-0.061	3.871	9.472	2.263	-0.305	-0.122	0.061	-9.659	-0.569	-1.473	0.183	-0.244	0	1.759	9.135	2.972	-0.061	0	-0.183	0.331	9.851	0.351	-0.061	-0.061	0	1510067266
-9.482	-2.214	-2.194	0	0.061	0.061	2.744	-8.643	1.348	0.305	-0.061	0	3.97	9.575	2.436	-0.427	-0.183	0.122	-9.707	-0.584	-1.461	0.183	-0.244	0	1.863	9.327	2.97	-0.122	-0.061	-0.122	0.373	9.863	0.339	-0.061	-0.122	0	1510067266
-9.398	-2.18	-2.151	0	0.122	0.122	2.7	-8.646	1.603	0.244	-0.061	0.122	3.872	9.513	2.558	-0.305	-0.244	0.061	-9.711	-0.498	-1.42	0.122	-0.244	0	1.894	9.282	2.994	0	-0.061	-0.122	0.339	9.906	0.366	0	-0.183	0.061	1510067266
-9.417	-2.127	-2.159	0	0.061	0.061	2.779	-8.603	1.65	0	0.244	0.122	3.858	9.301	2.519	-0.122	-0.244	0.061	-9.696	-0.457	-1.398	0.122	-0.305	0	1.919	9.178	3.035	-0.122	-0.061	-0.122	0.166	9.867	0.324	0	-0.061	0.061	1510067266
-9.435	-2.098	-2.223	-0.061	0.183	0.061	2.821	-8.565	1.707	-0.305	0.244	0.122	3.862	9.274	2.488	-0.061	-0.122	-0.061	-9.623	-0.444	-1.354	0.122	-0.122	0	1.946	9.118	2.966	-0.122	-0.061	0	0.243	9.896	0.362	0	-0.061	0.061	1510067266
-9.467	-2.104	-2.249	-0.122	0.061	0.061	2.872	-8.661	1.683	-0.244	0.488	0.122	3.732	9.28	2.517	0	-0.183	-0.183	-9.768	-0.458	-1.428	0.122	-0.244	-0.061	2.032	9.135	2.954	-0.061	-0.061	-0.061	0.339	9.897	0.315	0.061	-0.244	0	1510067266
-9.422	-2.044	-2.249	-0.061	0.061	0.061	2.771	-8.65	1.662	-0.061	0.244	0.061	3.767	9.272	2.458	0.122	-0.244	-0.244	-9.765	-0.428	-1.404	0.061	-0.183	0	2.079	9.135	2.956	0	0	-0.061	0.339	9.897	0.315	0	0	0	1510067266
-9.421	-2.01	-2.262	0	0.061	0	2.696	-8.63	1.708	0	-0.183	0.061	3.857	9.377	2.426	0.244	-0.244	-0.366	-9.782	-0.44	-1.385	0	-0.305	-0.061	2.092	9.216	2.964	-0.061	0	-0.061	0.316	9.92	0.317	0	-0.061	0	1510067266
-9.457	-1.945	-2.309	-0.122	0.061	-0.061	2.878	-8.605	1.678	0.061	-0.244	0.061	3.981	9.4	2.391	0.244	0	-0.305	-9.743	-0.492	-1.36	-0.061	-0.244	-0.061	2.032	9.207	2.97	0	0.061	-0.061	0.456	9.941	0.294	0	-0.183	0	1510067267
-9.444	-1.985	-2.305	-0.061	0	-0.061	2.975	-8.563	1.66	0.122	-0.122	0	3.979	9.41	2.383	0.183	-0.061	-0.183	-9.733	-0.5	-1.312	-0.061	-0.183	-0.061	1.919	9.18	2.937	-0.061	0	-0.061	0.456	9.941	0.294	-0.061	0	0	1510067267
-9.371	-1.998	-2.302	-0.061	0.122	-0.061	2.955	-8.502	1.632	-0.061	-0.061	-0.122	4.006	9.381	2.375	0.183	-0.183	-0.061	-9.702	-0.524	-1.292	-0.061	-0.122	-0.061	1.943	9.182	2.93	0	0	-0.061	0.432	9.9	0.292	0	0	0	1510067267
-9.408	-2.035	-2.31	0	0	-0.061	3.013	-8.534	1.56	0	0.061	-0.244	4.051	9.359	2.298	0.183	-0.183	-0.061	-9.694	-0.524	-1.257	-0.061	-0.122	-0.061	1.937	9.143	2.906	0	0	-0.061	0.427	9.886	0.275	0	0	0	1510067267
-9.434	-2.036	-2.385	0	0	-0.061	3.006	-8.569	1.687	0.061	-0.183	-0.305	4.066	9.368	2.224	0.183	-0.122	0	-9.711	-0.544	-1.245	-0.061	-0.061	-0.061	1.946	9.136	2.894	0.061	0.061	-0.061	0.427	9.886	0.275	0	-0.122	0	1510067267
-9.408	-2.049	-2.353	0	-0.061	-0.122	3.025	-8.544	1.653	0.061	-0.488	-0.549	4.1	9.359	2.144	0.183	-0.122	0.122	-9.765	-0.55	-1.257	-0.061	-0.122	-0.061	1.939	9.15	2.944	0.061	0.061	-0.061	0.469	9.892	0.213	0	0	0	1510067267
-9.338	-2.07	-2.292	0.061	-0.305	-0.183	3.624	-8.703	1.452	0.244	-0.549	-1.038	4.195	9.386	2.121	0.244	-0.061	0.244	-9.68	-0.586	-1.276	-0.061	-0.122	-0.061	1.904	9.197	2.896	0.061	0.183	0	0.359	9.891	0.257	-0.061	0	0	1510067267
-9.335	-1.92	-2.296	0.122	-0.488	-0.488	5.039	-8.752	1.921	0.854	0.183	-1.77	4.456	9.321	2.245	0.305	-0.977	0.549	-9.679	-0.675	-1.437	0	-0.061	-0.061	1.945	9.167	2.853	0.122	0.122	0	0.359	9.891	0.257	0	-0.122	0	1510067267
-9.333	-2.14	-2.227	0.122	-0.366	-0.427	5.289	-8.056	2.417	0.61	0	-2.563	4.887	9.152	2.272	0.427	-1.343	1.038	-9.567	-0.469	-1.189	-0.122	0.061	0	1.962	8.912	3.046	-0.122	0.244	-0.061	0.423	9.915	0.217	-0.061	-0.061	0	1510067267
-9.568	-2.322	-2.25	0.122	-0.244	-0.122	5.498	-7.528	2.223	0.61	0	-2.563	4.98	9.106	2.198	0.305	-0.793	1.221	-9.505	-0.455	-0.999	-0.244	0.122	-0.061	2.127	8.9	2.872	-0.122	0.427	0.122	0.423	9.915	0.217	0	-0.183	-0.061	1510067267
-9.648	-2.156	-2.216	0	-0.244	-0.122	5.237	-7.565	2.071	0.122	0.305	-2.991	5.03	9.079	2.176	0.183	0.305	0.916	-9.833	-0.59	-1.098	-0.305	0.305	0	2.091	8.963	2.796	0.183	0.732	0.305	0.532	9.847	0.217	0	-0.061	-0.061	1510067267
-9.478	-2.248	-2.052	-0.061	-0.183	-0.061	4.528	-7.62	2.004	0.244	1.465	-2.625	4.896	9.342	2.077	0.061	1.099	0.549	-9.828	-0.656	-1.2	-0.122	0.122	0.061	2.034	9.254	2.79	0.427	0.916	0.488	0.352	9.966	0.275	-0.061	0	0	1510067267
-9.453	-2.289	-2.005	-0.061	-0.061	0	4.528	-7.62	2.004	0.183	1.77	-2.014	4.853	9.654	2.11	-0.061	1.892	0.305	-9.694	-0.644	-1.297	0	0.183	-0.061	2.054	9.573	2.854	0.61	0.977	0.488	0.456	9.874	0.246	-0.061	0	0	1510067267
-9.527	-2.235	-2.06	0.061	-0.061	0	4.853	-8.02	1.904	0.244	3.174	-1.831	4.752	9.708	2.183	-0.183	2.319	0.366	-9.776	-0.672	-1.369	0.061	0.183	-0.061	1.845	9.536	2.939	0.549	0.916	0.488	0.456	9.874	0.246	-0.061	-0.061	-0.061	1510067267
-9.43	-2.269	-2.07	0	-0.061	0.122	4.846	-7.854	2.537	-0.061	2.563	-1.892	4.301	9.705	2.107	-0.244	2.014	0.549	-9.63	-0.64	-1.34	0.122	0.183	-0.061	1.55	9.418	2.902	0.305	0.671	0.488	0.585	9.905	0.291	-0.061	0.061	0	1510067267
-9.405	-2.239	-2.067	0.061	0	0.122	4.871	-7.715	2.601	-0.427	1.953	-2.075	3.921	9.786	2.162	-0.305	1.221	0.61	-9.649	-0.605	-1.401	0.183	0.366	-0.061	1.549	9.542	2.879	0.061	0.305	0.488	0.37	9.88	0.206	-0.061	-0.122	0	1510067267
-9.442	-2.186	-2.083	0.061	0	0.122	4.656	-7.503	2.801	-0.488	2.075	-2.136	3.689	9.644	2.241	-0.366	0.488	0.488	-9.68	-0.62	-1.467	0.183	0.366	-0.061	1.653	9.522	2.857	0	-0.061	0.366	0.37	9.88	0.206	-0.061	-0.061	-0.061	1510067267
-9.397	-2.213	-2.022	0.122	0.122	0.122	4.78	-7.332	2.699	0	1.282	-1.892	3.614	9.475	2.293	-0.488	-0.061	0.244	-9.667	-0.604	-1.537	0.183	0.366	-0.061	1.798	9.429	2.784	0	-0.305	0.305	0.388	9.897	0.221	-0.061	-0.061	0	1510067267
-9.478	-2.163	-2.084	0.122	0.122	0.122	4.597	-7.157	3.168	0	0.916	-1.526	3.712	9.295	2.388	-0.488	-0.305	0	-9.662	-0.607	-1.644	0.183	0.549	-0.061	1.962	9.277	2.774	0	-0.488	0.244	0.4	9.897	0.23	-0.061	-0.122	0	1510067267
-9.482	-2.174	-2.083	0.122	0	0.122	4.302	-6.916	3.162	-0.427	0.183	-1.343	3.852	9.22	2.464	-0.488	-0.366	-0.244	-9.653	-0.624	-1.704	0.183	0.427	0	2.108	9.228	2.722	-0.061	-0.61	0.183	0.4	9.897	0.23	-0.061	-0.183	-0.061	1510067267
-9.476	-2.104	-2.077	0.122	0	0.122	4.205	-6.732	2.939	-0.549	0.122	-0.793	3.927	9.188	2.511	-0.488	-0.366	-0.549	-9.674	-0.629	-1.805	0.183	0.488	0	2.271	9.208	2.688	-0.183	-0.671	0.122	0.51	9.908	0.322	0	0	-0.061	1510067267
-9.473	-2.074	-2.091	0.061	0	0.122	4.731	-6.773	2.541	-0.366	0.793	-0.183	4.06	9.332	2.531	-0.427	-0.977	-0.793	-9.72	-0.578	-1.895	0.244	0.427	0	2.503	9.398	2.635	-0.122	-0.61	0.122	0.569	9.902	0.257	-0.061	-0.061	-0.061	1510067267
-9.515	-2.091	-2.09	0.122	0.061	0.122	5.478	-7.021	3.366	0	0.488	-0.366	4.6	9.276	2.756	-0.305	-1.099	-0.854	-9.764	-0.672	-2.058	0.244	0.183	0	2.754	9.378	2.791	-0.244	-0.488	0.061	0.569	9.902	0.257	-0.061	-0.244	-0.061	1510067267
-9.476	-2.089	-2.135	0.183	0.061	0.122	6.214	-6.746	4.02	0.061	-0.061	-0.977	4.966	9.286	2.64	-0.305	-1.099	-0.854	-9.654	-0.632	-1.98	0.305	0.305	-0.061	2.547	9.249	2.688	-0.366	-0.488	0.061	0.642	9.9	0.298	-0.061	-0.122	0	1510067267
-9.481	-2.049	-2.166	0.061	0	0.122	7.395	-6.641	4.232	0.549	0.366	-1.343	5.389	9.302	2.629	-0.122	-2.319	-0.061	-9.692	-0.512	-2.025	0.122	0.305	0	2.621	9.321	2.655	-0.427	-0.61	0.122	0.396	9.91	0.267	-0.061	-0.122	0	1510067267
-9.49	-1.995	-2.145	0.061	0	0.061	7.41	-5.962	4.333	0.793	0.061	-2.075	6.059	9.02	2.559	-0.122	-1.831	0.488	-9.689	-0.528	-2.027	0.061	0.305	0.061	2.695	9.161	2.815	-0.488	-0.427	0.183	0.396	9.91	0.267	-0.061	-0.061	0	1510067267
-9.483	-2.016	-2.105	-0.061	0	0.061	7.498	-5.48	4.112	0.793	-0.061	-2.38	6.307	8.722	2.444	-0.122	-1.831	0.488	-9.653	-0.502	-2.031	0	0.366	0.061	2.701	8.83	2.645	-0.305	-0.366	0.183	0.403	9.917	0.269	-0.061	-0.122	0	1510067268
-9.454	-2.098	-2.107	-0.061	0	0.061	7.683	-5.215	3.871	0.732	0.366	-2.502	6.022	8.482	2.311	-0.244	-0.244	0.854	-9.635	-0.59	-2.088	0	0.366	0.122	2.841	8.701	2.623	-0.061	-0.244	0.305	0.392	9.916	0.301	0	0	0	1510067268
-9.499	-2.114	-2.14	0	0	0.061	7.232	-4.995	3.592	0.549	0.549	-2.625	5.812	8.516	2.25	-0.061	-0.244	0.916	-9.627	-0.551	-2.146	0.061	0.244	0.061	3.082	8.754	2.743	0.183	0.122	0.305	0.392	9.916	0.301	-0.061	0	-0.061	1510067268
-9.501	-2.049	-2.19	0	0	0.061	6.637	-4.882	3.427	0.305	0.427	-2.38	5.706	8.665	2.229	0.061	0.244	0.916	-9.68	-0.496	-2.255	0	0.122	0.061	3.051	8.836	2.729	0.183	0.366	0.305	0.396	9.933	0.31	0	0	-0.061	1510067268
-9.465	-2.003	-2.135	0	-0.061	0.061	6.025	-4.758	3.279	-0.061	0.244	-1.77	5.466	8.836	2.26	0.122	0.793	0.854	-9.629	-0.532	-2.308	0	0.122	0.061	2.896	8.969	2.762	0.183	0.366	0.305	0.354	9.904	0.267	0	-0.061	-0.061	1510067268
-9.436	-1.967	-2.116	0.061	0	0.061	5.63	-4.811	3.102	-0.244	-0.122	-1.16	5.158	8.966	2.347	0.122	1.343	0.732	-9.599	-0.554	-2.364	0.061	0.122	0	2.778	9.051	2.808	0.183	0.305	0.305	0.354	9.904	0.267	0	-0.122	-0.061	1510067268
-9.501	-1.954	-2.145	0.061	0	0	5.644	-4.986	3.365	-0.549	0.305	-0.549	4.73	9.038	2.411	0.122	1.465	0.488	-9.624	-0.516	-2.388	0.061	0.061	0.061	2.704	9.116	2.815	0.122	0.122	0.183	0.447	9.905	0.295	0	-0.061	-0.061	1510067268
-9.46	-1.962	-2.149	0.061	0.061	0	5.362	-4.931	3.486	-0.61	0.366	-0.061	4.398	9.02	2.511	0.122	1.16	0.244	-9.633	-0.5	-2.417	0.061	0.122	0.061	2.706	9.121	2.833	0	0	0.122	0.457	9.91	0.257	-0.061	-0.061	-0.061	1510067268
-9.476	-1.946	-2.156	0.122	0	0	5.322	-5.067	3.299	-0.549	-0.488	0.61	4.162	8.939	2.607	0.122	1.16	0.244	-9.586	-0.453	-2.402	0	0.122	0	2.699	9.045	2.792	-0.061	-0.183	-0.061	0.457	9.91	0.257	-0.061	-0.122	-0.061	1510067268
-9.491	-1.933	-2.162	0.061	-0.061	0	5.399	-5.067	3.389	-0.061	-0.244	1.404	4.041	8.835	2.717	0	0.427	-0.427	-9.6	-0.425	-2.379	0	0.122	0	2.738	8.966	2.759	-0.122	-0.305	-0.122	0.447	9.902	0.306	0	-0.122	-0.061	1510067268
-9.506	-1.926	-2.178	0	-0.061	0	4.935	-4.857	3.691	-0.244	0.122	2.38	4.03	8.808	2.81	-0.061	0.244	-0.854	-9.6	-0.406	-2.385	-0.122	0.183	0	2.787	8.929	2.726	-0.122	-0.366	-0.244	0.373	9.896	0.261	-0.061	-0.122	-0.061	1510067268
-9.459	-1.932	-2.147	0	-0.061	-0.061	4.224	-5.035	3.163	-0.244	0.122	2.38	4.064	8.888	2.877	-0.061	0.244	-0.854	-9.598	-0.416	-2.43	-0.122	0.183	0	2.815	8.953	2.704	0	-0.427	-0.305	0.373	9.896	0.261	0	-0.122	-0.061	1510067268
-9.433	-1.963	-2.097	0	-0.061	-0.061	4.765	-6.243	2.984	-0.61	-1.953	3.784	4.18	9.043	2.929	-0.244	-0.366	-1.587	-9.616	-0.426	-2.498	-0.122	0.183	0	2.806	9.019	2.713	0	-0.488	-0.305	0.5	9.887	0.262	0	-0.122	-0.061	1510067268
-9.505	-1.994	-2.132	0	0	-0.122	5.847	-6.955	3.24	-0.305	-1.404	3.723	4.369	9.26	2.927	-0.244	-0.549	-1.587	-9.607	-0.453	-2.556	-0.061	0.061	0	2.775	9.098	2.732	-0.122	-0.549	-0.427	0.447	9.88	0.252	0	-0.061	-0.061	1510067268
-9.531	-1.997	-2.2	-0.061	-0.061	-0.061	5.694	-7.062	3.155	-0.671	-1.648	4.15	4.499	9.405	2.915	-0.305	-0.61	-1.526	-9.592	-0.444	-2.57	-0.122	0.061	0	2.75	9.207	2.675	-0.244	-0.732	-0.427	0.447	9.88	0.252	-0.061	0	-0.061	1510067268
-9.514	-1.971	-2.174	-0.122	-0.061	-0.061	5.199	-7.404	2.841	-0.977	-3.784	4.333	4.628	9.397	2.948	-0.305	-0.671	-1.526	-9.566	-0.421	-2.562	-0.122	0.061	0	2.773	9.231	2.644	-0.244	-0.732	-0.427	0.356	9.896	0.286	0	-0.061	-0.061	1510067268
-9.449	-1.946	-2.131	-0.122	0	-0.122	6.157	-7.961	2.553	-0.366	-1.831	4.028	4.77	9.268	2.946	-0.366	-0.671	-1.404	-9.581	-0.414	-2.552	-0.183	0.061	0	2.793	9.119	2.626	-0.244	-0.61	-0.366	0.386	9.915	0.261	-0.061	-0.061	-0.061	1510067268
-9.447	-2.01	-2.129	-0.061	0	-0.122	5.794	-8.004	2.451	0	-0.671	3.845	4.901	9.176	2.913	-0.366	-0.61	-1.221	-9.506	-0.443	-2.543	-0.122	0.061	0	2.738	9.006	2.611	-0.183	-0.549	-0.305	0.386	9.915	0.261	0	0	-0.061	1510067268
-9.476	-2.038	-2.123	-0.061	0	-0.122	4.992	-8.177	2.44	-0.366	-2.441	3.601	5.002	9.203	2.883	-0.305	-0.488	-0.854	-9.512	-0.421	-2.54	-0.122	0.183	0	2.699	9.033	2.595	-0.183	-0.549	-0.244	0.404	9.863	0.248	0	0	-0.122	1510067268
-9.515	-2.08	-2.157	-0.061	0	-0.061	5.367	-8.597	2.464	-0.366	-3.052	3.052	5.058	9.222	2.854	-0.244	-0.366	-0.549	-9.527	-0.396	-2.586	-0.183	0.122	0	2.725	9.087	2.646	-0.183	-0.427	-0.122	0.341	9.92	0.299	0	0.061	-0.122	1510067268
-9.502	-2.056	-2.156	-0.122	0	-0.061	5.801	-8.666	2.281	0	-1.587	2.38	5.039	9.19	2.804	-0.122	-0.244	-0.183	-9.51	-0.396	-2.608	-0.183	0.122	0	2.757	9.095	2.639	-0.122	-0.305	-0.061	0.341	9.92	0.299	0	0.061	-0.122	1510067268
-9.472	-2.049	-2.144	-0.061	-0.061	-0.061	5.266	-8.628	1.985	0.122	-1.465	1.587	4.981	9.113	2.781	0	-0.122	0.122	-9.53	-0.434	-2.623	-0.122	0.061	0	2.803	9.059	2.604	-0.122	-0.183	0	0.307	9.927	0.29	0	0	-0.122	1510067268
-9.473	-2.024	-2.159	-0.061	-0.061	-0.061	5.164	-8.364	1.92	0.244	-1.77	0.916	4.898	9.05	2.775	0.061	0.061	0.305	-9.518	-0.329	-2.613	-0.183	0.122	0	2.798	8.993	2.592	0	0	0.061	0.359	9.895	0.273	0	0	-0.122	1510067268
-9.467	-1.981	-2.217	-0.122	-0.061	-0.061	5.118	-8.198	1.863	0.366	-1.282	0.427	4.754	9.025	2.76	0.061	0.061	0.305	-9.526	-0.303	-2.625	-0.183	0.061	0	2.756	8.93	2.584	0.122	0.183	0.061	0.359	9.895	0.273	-0.061	-0.061	-0.122	1510067268
-9.459	-1.987	-2.175	-0.122	-0.061	-0.061	4.905	-8.105	1.871	0.244	-0.793	0.183	4.621	9.075	2.747	0.183	0.305	0.671	-9.484	-0.318	-2.644	-0.244	0.061	-0.061	2.759	8.954	2.6	0.183	0.305	0.122	0.362	9.909	0.212	0	0	-0.061	1510067268
-9.463	-2.022	-2.17	-0.183	-0.061	-0.061	4.627	-8.13	1.851	0.061	-0.366	-0.122	4.494	9.182	2.761	0.244	0.427	0.732	-9.519	-0.3	-2.725	-0.244	0.061	-0.061	2.742	9.045	2.611	0.244	0.366	0.122	0.359	9.891	0.254	-0.061	0.061	-0.061	1510067269
-9.47	-2.079	-2.168	-0.122	-0.061	-0.061	4.393	-8.309	1.802	-0.061	-0.183	-0.366	4.335	9.278	2.768	0.305	0.488	0.793	-9.528	-0.337	-2.765	-0.244	-0.061	-0.061	2.76	9.128	2.628	0.244	0.427	0.122	0.359	9.891	0.254	0	0.061	-0.061	1510067269
-9.47	-2.068	-2.171	-0.122	0	-0.061	4.221	-8.425	1.823	-0.061	0.061	-0.549	4.225	9.321	2.81	0.366	0.488	0.793	-9.522	-0.37	-2.735	-0.183	-0.061	-0.122	2.71	9.156	2.637	0.183	0.427	0.122	0.291	9.914	0.25	0	0.061	-0.061	1510067269
-9.436	-2.103	-2.159	-0.183	-0.061	-0.061	3.955	-8.454	1.885	-0.122	0.366	-0.732	4.12	9.307	2.854	0.305	0.549	0.732	-9.52	-0.38	-2.726	-0.122	-0.061	-0.061	2.574	9.125	2.603	0.122	0.427	0.122	0.24	9.91	0.249	-0.061	0.061	-0.061	1510067269
-9.463	-2.135	-2.151	-0.122	-0.061	-0.061	3.651	-8.466	1.89	-0.061	0.488	-0.854	3.948	9.312	2.864	0.244	0.427	0.61	-9.524	-0.349	-2.69	-0.183	-0.061	-0.061	2.523	9.149	2.594	0.122	0.366	0.122	0.24	9.91	0.249	-0.061	0	-0.061	1510067269
-9.448	-2.094	-2.137	-0.061	0	-0.061	3.334	-8.469	1.908	0	0.305	-0.854	3.829	9.286	2.852	0.122	0.183	0.427	-9.522	-0.368	-2.678	-0.122	-0.061	-0.061	2.516	9.148	2.595	0.183	0.244	0.061	0.267	9.889	0.264	0	0.061	-0.061	1510067269
-9.458	-2.114	-2.16	-0.061	0	0	3.149	-8.408	1.901	0.061	0.061	-0.732	3.814	9.25	2.809	0.122	0.183	0.427	-9.495	-0.343	-2.681	-0.122	-0.061	-0.122	2.493	9.131	2.609	0.122	0.183	0.061	0.202	9.911	0.287	-0.061	0.061	-0.061	1510067269
-9.479	-2.122	-2.168	-0.061	-0.061	0	3.058	-8.356	1.885	0.061	0	-0.427	3.889	9.287	2.805	0.061	0.061	0.061	-9.516	-0.353	-2.661	-0.122	-0.061	-0.122	2.497	9.142	2.596	0.122	0.122	0	0.169	9.904	0.284	-0.061	-0.061	-0.061	1510067269
-9.447	-2.097	-2.149	-0.061	0	0	2.974	-8.325	1.863	0	0	-0.244	3.909	9.306	2.786	0	0.061	-0.122	-9.514	-0.398	-2.647	-0.122	0	-0.122	2.515	9.207	2.607	0	0.061	0	0.227	9.906	0.276	-0.061	0	-0.061	1510067269
-9.446	-2.105	-2.156	-0.061	0	0	3.028	-8.303	1.771	0	-0.061	0	3.917	9.329	2.771	-0.061	-0.122	-0.305	-9.495	-0.421	-2.662	-0.061	0	-0.061	2.456	9.222	2.576	0	0	0	0.199	9.899	0.305	-0.061	0.061	0	1510067269
-9.436	-2.125	-2.163	0	0	0	3.112	-8.305	1.701	0.122	-0.061	0.244	4.031	9.327	2.765	-0.122	-0.244	-0.366	-9.503	-0.426	-2.655	0	0	-0.061	2.414	9.221	2.578	-0.061	-0.183	-0.061	0.199	9.899	0.305	-0.061	0	0	1510067269
-9.421	-2.132	-2.147	0	0	0	3.147	-8.23	1.733	0.061	-0.183	0.427	4.165	9.276	2.718	-0.183	-0.244	-0.427	-9.503	-0.426	-2.655	0	0	-0.061	2.468	9.189	2.561	-0.061	-0.244	-0.061	0.203	9.902	0.274	-0.061	-0.061	-0.061	1510067269
-9.451	-2.138	-2.175	0	-0.061	0	3.256	-8.236	1.742	0	-0.183	0.488	4.264	9.243	2.707	-0.183	-0.244	-0.427	-9.503	-0.426	-2.655	0	0	-0.061	2.524	9.168	2.531	-0.122	-0.244	-0.061	0.159	9.865	0.292	-0.061	0	0	1510067269
-9.471	-2.109	-2.198	0	0	0	3.319	-8.289	1.738	0	-0.244	0.488	4.334	9.209	2.687	-0.183	-0.244	-0.488	-9.533	-0.418	-2.675	0	0.061	-0.061	2.591	9.165	2.504	-0.122	-0.244	-0.061	0.159	9.865	0.292	-0.061	-0.122	-0.061	1510067269
-9.448	-2.094	-2.181	0	-0.061	0	3.467	-8.301	1.719	0	-0.305	0.488	4.4	9.185	2.668	-0.183	-0.305	-0.488	-9.512	-0.415	-2.694	0	0.061	-0.061	2.604	9.137	2.495	-0.061	-0.244	-0.061	0.217	9.896	0.31	0	-0.061	0	1510067269
-9.457	-2.083	-2.21	-0.061	0	0	3.595	-8.329	1.751	0	-0.244	0.488	4.518	9.183	2.689	-0.183	-0.305	-0.488	-9.518	-0.377	-2.71	-0.061	0.061	-0.061	2.611	9.142	2.506	-0.061	-0.183	-0.061	0.176	9.897	0.264	-0.061	-0.061	0	1510067269
-9.464	-2.091	-2.184	0	-0.122	0	3.682	-8.362	1.816	-0.122	-0.122	0.305	4.549	9.168	2.674	-0.183	-0.244	-0.427	-9.531	-0.415	-2.714	-0.061	0.061	0	2.653	9.128	2.504	-0.061	-0.183	-0.061	0.176	9.897	0.264	0	-0.061	0	1510067269
-9.455	-2.088	-2.152	0	-0.061	0	3.659	-8.342	1.823	-0.122	-0.061	0.183	4.577	9.17	2.717	-0.061	-0.183	-0.244	-9.503	-0.391	-2.735	-0.061	0	-0.061	2.712	9.129	2.506	-0.061	-0.122	-0.061	0.258	9.903	0.293	0	-0.061	0	1510067269
-9.484	-2.024	-2.206	-0.061	-0.061	0	3.602	-8.357	1.859	-0.061	-0.183	0.122	4.595	9.138	2.719	-0.061	-0.183	-0.244	-9.503	-0.389	-2.704	-0.061	0	-0.061	2.694	9.088	2.468	0	-0.061	-0.061	0.233	9.903	0.272	0	-0.061	0	1510067269
-9.476	-2.01	-2.16	-0.061	-0.061	0	3.63	-8.386	1.878	-0.061	-0.122	0.061	4.567	9.153	2.742	0	-0.061	-0.122	-9.475	-0.392	-2.737	-0.061	0.061	-0.061	2.662	9.092	2.458	0	0	0	0.233	9.903	0.272	0	-0.061	0	1510067269
-9.467	-2.011	-2.171	-0.061	-0.061	0	3.633	-8.411	1.932	-0.061	-0.061	-0.061	4.57	9.199	2.745	0	0	0.061	-9.471	-0.4	-2.757	-0.061	0	-0.061	2.659	9.135	2.493	0.061	0	0	0.298	9.902	0.275	-0.061	0	0	1510067269
-9.451	-2.003	-2.183	-0.122	-0.061	0	3.578	-8.416	1.964	-0.061	0	-0.122	4.534	9.227	2.761	0	0	0.061	-9.484	-0.418	-2.777	-0.061	0	-0.061	2.641	9.166	2.466	0.061	0.061	0	0.292	9.906	0.255	0	-0.061	0	1510067269
-9.449	-2.016	-2.171	-0.122	-0.061	0	3.485	-8.417	1.992	-0.061	0	-0.122	4.465	9.227	2.757	0.061	0.061	0.183	-9.463	-0.413	-2.771	-0.061	0	-0.061	2.65	9.161	2.467	0.061	0.061	0	0.284	9.921	0.279	-0.061	0	0	1510067269
-9.458	-2.024	-2.162	-0.122	-0.061	0	3.485	-8.417	1.992	0	-0.061	-0.122	4.402	9.222	2.773	0.061	0.122	0.244	-9.465	-0.414	-2.79	-0.061	-0.061	-0.061	2.671	9.135	2.478	0	0.122	0	0.288	9.881	0.267	0	0	0	1510067269
-9.483	-2.04	-2.144	-0.122	-0.061	0	3.351	-8.355	1.933	0	0	-0.183	4.299	9.227	2.796	0.061	0.122	0.244	-9.484	-0.419	-2.789	-0.061	-0.061	0	2.706	9.15	2.442	0	0.122	0	0.299	9.886	0.272	-0.061	0.061	0	1510067269
-9.506	-1.971	-2.175	-0.122	0	0.061	3.263	-8.372	1.916	0	0	-0.183	4.18	9.226	2.804	0.061	0.183	0.122	-9.533	-0.426	-2.821	-0.061	-0.122	0	2.713	9.173	2.432	0	0.183	0	0.299	9.886	0.272	-0.061	0	0	1510067270
-9.525	-1.968	-2.211	-0.122	-0.061	0	3.279	-8.408	1.922	0	0	-0.183	4.159	9.244	2.823	0	0.122	0	-9.465	-0.422	-2.841	-0.061	-0.061	-0.061	2.628	9.16	2.44	0	0.183	0	0.367	9.908	0.305	-0.061	0.061	0.061	1510067270
-9.455	-1.944	-2.145	-0.122	-0.061	0	3.297	-8.449	1.918	0	0.061	-0.061	4.134	9.272	2.82	0	0.122	0	-9.495	-0.431	-2.848	-0.061	-0.061	-0.061	2.585	9.167	2.444	0	0.061	0	0.328	9.927	0.248	-0.061	-0.061	0.061	1510067270
-9.444	-1.976	-2.166	-0.061	0	0	3.223	-8.46	1.954	0	0.061	-0.061	4.161	9.313	2.842	0	0	-0.061	-9.525	-0.439	-2.862	-0.061	-0.183	-0.061	2.687	9.232	2.458	-0.061	0.061	0	0.328	9.927	0.248	-0.061	0.061	0	1510067270
-9.515	-1.971	-2.164	0	-0.061	0	3.223	-8.46	1.954	0	-0.061	-0.061	4.221	9.29	2.847	0	0.122	-0.122	-9.515	-0.423	-2.844	-0.122	-0.183	-0.061	2.784	9.253	2.489	-0.122	0.061	-0.061	0.239	9.893	0.25	-0.061	0	0	1510067270
-9.524	-1.921	-2.15	-0.061	-0.061	0	3.269	-8.412	1.968	0	0	0	4.232	9.233	2.869	0	0.122	-0.122	-9.5	-0.471	-2.78	-0.061	-0.183	-0.061	2.718	9.176	2.469	-0.122	0.122	0	0.401	9.917	0.303	-0.061	-0.122	0	1510067270
