# Supplementary material for: A deep learning approach for lower back-pain risk prediction during manual lifting
Source: PLoS One. 2021 Feb 19;16(2):e0247162. doi: 10.1371/journal.pone.0247162 (PMC7894914; doi:10.1371/journal.pone.0247162)
Supplement: S1 Data — (ZIP) [file pone.0247162.s001.zip › source-used/Subject_01_P1_Zone05_T1.csv]

Side_A_x	Side_A_y	Side_A_z	Side_G_x	Side_G_y	Side_G_z	LtWt_A_x	LtWt_A_y	LtWt_A_z	LtWt_G_x	LtWt_G_y	LtWt_G_z	RtWt_A_x	RtWt_A_y	RtWt_A_z	RtWt_G_x	RtWt_G_y	RtWt_G_z	Back_A_x	Back_A_y	Back_A_z	Back_G_x	Back_G_y	Back_G_z	UArm_A_x	UArm_A_y	UArm_A_z	UArm_G_x	UArm_G_y	UArm_G_z	Thig_A_x	Thig_A_y	Thig_A_z	Thig_G_x	Thig_G_y	Thig_G_z	Time_stp
-9.308	-2.494	-2.335	0	0	-0.061	2.743	-8.607	1.509	-0.061	0.122	0	3.305	9.515	2.46	-0.122	-0.549	-0.244	-9.668	-0.494	-1.908	0	0.061	-0.061	1.459	9.433	2.619	-0.061	-0.305	-0.061	1.182	9.8	-0.201	0	-0.122	-0.061	1510068582
-9.324	-2.525	-2.302	0	-0.061	0	2.944	-8.546	1.712	0.061	-0.244	-0.122	3.305	9.515	2.46	-0.061	-0.366	-0.122	-9.668	-0.494	-1.908	-0.061	0.061	-0.061	1.553	9.39	2.637	0	-0.305	-0.122	1.23	9.807	-0.205	0	-0.061	0	1510068582
-9.335	-2.495	-2.333	0	0	0	3.079	-8.594	1.704	-0.183	-0.183	-0.061	3.296	9.459	2.449	0.122	-0.305	-0.061	-9.701	-0.499	-1.928	-0.061	0.061	-0.061	1.593	9.381	2.6	0	-0.244	-0.122	1.341	9.792	-0.181	-0.061	-0.061	0	1510068582
-9.351	-2.529	-2.354	-0.061	-0.061	-0.061	3.102	-8.666	1.547	-0.366	0.061	0	3.291	9.454	2.527	0.183	-0.061	-0.061	-9.666	-0.565	-1.951	-0.061	0	-0.061	1.602	9.362	2.571	0	-0.061	-0.122	1.264	9.82	-0.206	-0.061	0.061	0	1510068582
-9.298	-2.558	-2.326	-0.061	-0.061	-0.061	3.104	-8.729	1.4	-0.305	0.183	-0.061	3.194	9.46	2.604	0.183	0	-0.061	-9.677	-0.528	-1.968	0	0	-0.061	1.524	9.355	2.553	0.061	-0.061	-0.061	1.266	9.819	-0.169	0	-0.061	0	1510068582
-9.3	-2.554	-2.332	-0.061	-0.061	-0.061	3.028	-8.677	1.317	-0.244	0.244	-0.061	3.114	9.501	2.74	0.183	-0.122	0	-9.709	-0.549	-1.993	0	0	-0.061	1.532	9.361	2.542	0.122	-0.061	-0.061	1.244	9.825	-0.169	0	0	-0.061	1510068582
-9.29	-2.54	-2.332	-0.061	-0.061	-0.061	2.997	-8.643	1.227	0	0.122	-0.061	3.09	9.696	2.749	0.122	-0.183	0.061	-9.682	-0.526	-1.97	-0.061	0	-0.061	1.591	9.444	2.562	0.061	-0.061	-0.061	1.197	9.801	-0.207	0	0	0	1510068582
-9.293	-2.516	-2.31	-0.061	-0.061	-0.061	2.888	-8.597	1.316	0	0.122	-0.061	3.09	9.696	2.749	0.122	-0.061	0	-9.686	-0.492	-1.96	0	-0.122	-0.061	1.619	9.514	2.604	0	0	-0.061	1.18	9.823	-0.2	-0.061	0	-0.061	1510068582
-9.327	-2.516	-2.31	-0.061	0	-0.061	2.834	-8.561	1.397	0.122	0	0	3.078	9.698	2.698	0.122	0.061	0	-9.664	-0.522	-1.946	-0.061	-0.061	-0.061	1.5	9.463	2.568	0	0.061	-0.061	1.217	9.802	-0.219	-0.061	0	-0.061	1510068582
-9.335	-2.556	-2.297	-0.061	-0.061	-0.061	2.925	-8.591	1.369	0.061	-0.061	0.061	2.925	9.7	2.606	0.061	0.122	0	-9.652	-0.578	-1.957	-0.122	0	-0.061	1.401	9.459	2.546	0	0	-0.061	1.209	9.807	-0.236	-0.061	0	-0.061	1510068582
-9.32	-2.554	-2.285	-0.061	-0.061	-0.061	2.994	-8.658	1.352	0.061	-0.061	0.061	2.925	9.7	2.606	-0.183	0.061	0	-9.66	-0.578	-1.957	-0.061	-0.061	-0.061	1.394	9.478	2.545	0	0	-0.061	1.272	9.813	-0.182	0	0	-0.061	1510068582
-9.339	-2.576	-2.289	-0.061	-0.061	-0.061	3.001	-8.665	1.32	0.061	0	0	2.818	9.677	2.617	-0.183	-0.244	-0.122	-9.678	-0.59	-1.96	-0.061	-0.061	-0.061	1.404	9.475	2.549	0.061	0	-0.061	1.29	9.818	-0.161	-0.061	0.061	-0.061	1510068582
-9.308	-2.59	-2.291	-0.061	-0.061	-0.061	2.901	-8.673	1.322	0.061	0	0	3.033	9.647	2.659	-0.244	-0.305	-0.061	-9.666	-0.587	-1.943	-0.061	-0.061	-0.061	1.42	9.493	2.529	0	0	-0.061	1.244	9.807	-0.205	0	0	-0.061	1510068582
-9.286	-2.616	-2.268	-0.061	-0.061	-0.061	2.734	-8.66	1.379	0.183	-0.183	0	3.033	9.647	2.659	-0.122	-0.122	0	-9.66	-0.563	-1.91	-0.061	-0.061	-0.061	1.397	9.47	2.539	0	0	-0.061	1.223	9.825	-0.185	0	0	-0.061	1510068583
-9.289	-2.619	-2.268	0	-0.061	-0.061	2.899	-8.551	1.518	-0.122	-0.183	-0.061	3.094	9.653	2.67	-0.183	0.061	0	-9.647	-0.532	-1.902	0	-0.061	0	1.404	9.476	2.559	-0.061	0	-0.061	1.199	9.787	-0.136	0	0	-0.061	1510068583
-9.342	-2.602	-2.257	0	-0.061	-0.061	3.036	-8.564	1.347	-0.244	0.183	0	3.119	9.64	2.708	-0.183	0.061	0	-9.679	-0.557	-1.899	-0.061	-0.061	0	1.398	9.473	2.554	-0.061	0	-0.061	1.192	9.808	-0.177	-0.061	-0.061	-0.061	1510068583
-9.321	-2.61	-2.263	0	0	-0.061	3.012	-8.655	1.092	0.122	0.305	0.122	3.119	9.64	2.708	-0.122	-0.061	0	-9.67	-0.554	-1.893	-0.061	-0.061	0	1.315	9.47	2.549	0	0	0	1.25	9.823	-0.178	-0.061	-0.061	0	1510068583
-9.29	-2.64	-2.257	0	0	0	2.847	-8.642	1.288	0.366	-0.061	0	3.173	9.648	2.671	-0.061	-0.122	0	-9.658	-0.532	-1.894	0	-0.061	0	1.323	9.488	2.57	-0.061	-0.061	0	1.193	9.822	-0.195	0	0	0	1510068583
-9.274	-2.619	-2.247	0	0	0	2.862	-8.616	1.546	0.122	-0.244	0	3.143	9.581	2.619	-0.122	-0.061	0.061	-9.635	-0.506	-1.903	-0.061	0	0	1.358	9.464	2.571	0	-0.061	0	1.192	9.805	-0.146	-0.061	0	-0.061	1510068583
-9.316	-2.629	-2.272	0	0	0	2.972	-8.597	1.504	-0.244	-0.122	-0.061	3.143	9.581	2.619	-0.122	-0.061	0.122	-9.684	-0.511	-1.928	-0.061	0	0	1.404	9.447	2.571	0	0	0	1.159	9.804	-0.157	-0.061	0	0	1510068583
-9.321	-2.607	-2.271	0	-0.061	0	2.987	-8.638	1.275	-0.183	0.122	0	3.12	9.555	2.639	0	-0.061	0.061	-9.688	-0.541	-1.916	-0.061	0	0	1.396	9.43	2.546	0	0	0	1.227	9.802	-0.157	0	-0.061	-0.061	1510068583
-9.295	-2.614	-2.279	0	0	0	2.802	-8.638	1.261	-0.183	0.122	0	3.11	9.579	2.641	-0.061	-0.061	0.061	-9.671	-0.517	-1.925	0	0	0	1.367	9.454	2.543	0	0	0	1.207	9.822	-0.164	0	-0.061	0	1510068583
-9.293	-2.606	-2.269	0	0	-0.061	2.902	-8.664	1.355	-0.061	-0.122	0	3.116	9.628	2.664	-0.061	0	0.061	-9.667	-0.499	-1.933	-0.061	0	0	1.354	9.49	2.539	-0.061	-0.061	0	1.209	9.811	-0.201	-0.061	-0.061	0	1510068583
-9.281	-2.637	-2.285	-0.061	-0.061	0	2.937	-8.656	1.384	-0.122	-0.061	-0.061	3.082	9.597	2.704	-0.061	-0.061	0.061	-9.655	-0.488	-1.937	-0.061	0	0	1.378	9.451	2.548	-0.061	-0.061	-0.061	1.172	9.816	-0.199	-0.061	0	0	1510068583
-9.307	-2.644	-2.286	0	-0.061	0	2.938	-8.607	1.31	-0.183	0	-0.122	3.107	9.537	2.655	0	-0.122	0.061	-9.686	-0.473	-1.914	0	-0.061	0	1.446	9.434	2.553	-0.061	0	-0.061	1.19	9.801	-0.194	-0.061	0	0	1510068583
-9.343	-2.611	-2.296	-0.061	-0.061	0	2.899	-8.644	1.249	-0.183	0.122	-0.061	3.143	9.526	2.681	0	0.061	0	-9.733	-0.51	-1.961	-0.061	-0.061	0	1.434	9.429	2.54	-0.061	0	-0.061	1.189	9.807	-0.179	0	-0.122	0	1510068583
-9.321	-2.613	-2.308	-0.061	-0.061	-0.061	2.812	-8.714	1.231	-0.061	0.061	0	3.139	9.554	2.732	0	0.061	0	-9.673	-0.488	-1.96	0	-0.122	0	1.408	9.47	2.542	-0.061	0	-0.061	1.214	9.833	-0.153	0	0	0	1510068583
-9.295	-2.621	-2.277	-0.061	0	0	2.834	-8.734	1.365	-0.061	-0.061	-0.061	3.131	9.621	2.718	0	-0.061	-0.061	-9.67	-0.446	-1.907	0	-0.122	0	1.407	9.488	2.564	0	0	-0.061	1.14	9.829	-0.187	0	-0.061	0	1510068583
-9.276	-2.592	-2.266	-0.061	0	0	2.909	-8.795	1.523	0	0.244	-0.122	3.196	9.576	2.713	0	0	-0.061	-9.666	-0.477	-1.889	0	-0.122	-0.061	1.408	9.426	2.585	-0.061	0	-0.061	1.205	9.81	-0.196	0	-0.061	0	1510068583
-9.308	-2.617	-2.265	0	0	0	2.806	-8.72	1.558	-0.122	0.122	-0.061	3.207	9.57	2.754	-0.061	0.122	-0.061	-9.685	-0.486	-1.899	-0.061	-0.122	-0.061	1.412	9.467	2.586	-0.061	0	0	1.238	9.787	-0.203	0	-0.061	0	1510068583
-9.341	-2.598	-2.269	0	0	0	2.755	-8.759	1.467	-0.122	0	-0.061	3.169	9.624	2.785	-0.061	0	-0.061	-9.694	-0.518	-1.86	0	-0.183	-0.061	1.389	9.506	2.59	-0.061	0	0	1.257	9.79	-0.205	-0.061	-0.061	0	1510068583
-9.354	-2.596	-2.286	-0.061	0	0	2.816	-8.768	1.339	0.061	0.122	0.061	3.191	9.609	2.766	-0.061	0	-0.061	-9.682	-0.52	-1.853	0	-0.183	-0.061	1.371	9.476	2.594	-0.061	0	0	1.224	9.812	-0.176	0	-0.061	0	1510068583
-9.305	-2.591	-2.275	-0.061	-0.061	0	2.731	-8.753	1.36	0.366	0.122	0.061	3.267	9.599	2.771	-0.061	0.061	-0.061	-9.682	-0.52	-1.853	0	-0.122	-0.061	1.385	9.459	2.572	-0.061	0	0	1.209	9.839	-0.178	-0.061	-0.061	0	1510068583
-9.296	-2.568	-2.268	-0.061	-0.061	0	2.838	-8.697	1.501	0.183	-0.122	0	3.202	9.569	2.729	-0.122	0	-0.061	-9.659	-0.502	-1.797	0	-0.183	-0.061	1.373	9.445	2.55	-0.061	0	0	1.224	9.831	-0.173	-0.061	0	0	1510068583
-9.3	-2.567	-2.244	-0.061	-0.061	0	2.913	-8.587	1.559	-0.122	0.061	-0.061	3.202	9.512	2.714	-0.122	-0.061	-0.061	-9.659	-0.502	-1.797	0	-0.183	-0.061	1.388	9.412	2.574	0	0.061	0	1.237	9.786	-0.173	0	-0.061	0	1510068583
-9.343	-2.564	-2.291	-0.061	0	0	3.029	-8.577	1.318	-0.122	0.244	0	3.243	9.525	2.705	-0.061	0.061	0	-9.704	-0.526	-1.757	0	-0.122	-0.061	1.375	9.444	2.588	0	0.061	0	1.251	9.795	-0.195	0	-0.122	0	1510068583
-9.339	-2.58	-2.28	-0.061	-0.061	0	2.934	-8.625	1.182	0.061	0.183	0	3.231	9.568	2.717	-0.061	0	0	-9.714	-0.532	-1.738	-0.061	-0.122	-0.061	1.359	9.479	2.595	0	0.061	0.061	1.303	9.814	-0.24	-0.061	0	0	1510068583
-9.295	-2.595	-2.266	-0.061	0	0	2.873	-8.644	1.233	0.122	-0.122	-0.061	3.223	9.605	2.682	-0.061	0	0	-9.714	-0.532	-1.738	0	-0.122	-0.061	1.359	9.495	2.586	0	0	0.061	1.235	9.82	-0.212	0	0	0	1510068583
-9.311	-2.609	-2.274	-0.061	0	0	3.061	-8.603	1.298	0.122	0.366	-0.061	3.202	9.595	2.684	-0.061	0.061	0	-9.696	-0.519	-1.695	-0.061	-0.122	-0.061	1.359	9.467	2.584	0	0	0.061	1.2	9.806	-0.185	0	-0.061	0	1510068584
-9.317	-2.606	-2.272	-0.061	0	0	2.675	-8.551	1.42	-0.183	-0.061	-0.183	3.157	9.564	2.724	-0.061	0	0	-9.71	-0.529	-1.695	-0.061	-0.122	0	1.361	9.442	2.578	0	0	0.061	1.248	9.802	-0.231	0	0	0	1510068584
-9.311	-2.586	-2.294	0	-0.061	0	2.875	-8.643	1.33	-0.244	0.061	-0.122	3.121	9.563	2.713	0	-0.061	-0.061	-9.71	-0.529	-1.695	0	-0.122	0	1.384	9.464	2.595	0	0	0.061	1.25	9.805	-0.215	0	0	0	1510068584
-9.299	-2.58	-2.281	-0.061	-0.061	0	2.815	-8.65	1.152	-0.061	0.244	-0.061	3.137	9.577	2.704	0	0	-0.061	-9.697	-0.538	-1.653	0	-0.122	0	1.37	9.457	2.623	-0.061	0	0	1.238	9.81	-0.191	0	-0.061	0	1510068584
-9.302	-2.598	-2.274	0	0	0	2.717	-8.652	1.238	-0.061	0.244	-0.061	3.109	9.598	2.638	-0.061	0.061	-0.061	-9.698	-0.502	-1.668	0	-0.061	0	1.327	9.467	2.594	-0.061	0	0	1.214	9.807	-0.201	-0.061	-0.061	0	1510068584
-9.306	-2.571	-2.278	0	0	0	2.64	-8.641	1.427	0.061	-0.122	-0.061	3.023	9.585	2.695	-0.061	-0.061	-0.061	-9.698	-0.502	-1.668	0	-0.061	0	1.329	9.448	2.607	-0.061	-0.061	0	1.241	9.8	-0.238	-0.061	0	0	1510068584
-9.299	-2.545	-2.274	0	-0.061	-0.061	2.766	-8.652	1.47	-0.061	0.061	-0.061	3.086	9.561	2.74	-0.061	-0.061	-0.122	-9.685	-0.517	-1.713	0	-0.061	0	1.385	9.432	2.623	-0.061	-0.061	0	1.251	9.793	-0.197	-0.061	-0.061	0	1510068584
-9.324	-2.559	-2.261	0	0	-0.061	2.793	-8.665	1.442	-0.122	0	-0.061	3.062	9.536	2.734	-0.061	-0.061	-0.061	-9.752	-0.537	-1.711	0	-0.061	0	1.403	9.409	2.598	-0.122	-0.122	0	1.268	9.787	-0.202	-0.061	-0.061	0	1510068584
-9.369	-2.548	-2.304	0	-0.122	-0.061	2.724	-8.667	1.391	0	-0.061	-0.061	3.039	9.515	2.707	-0.061	-0.061	-0.122	-9.752	-0.537	-1.711	0	-0.061	0	1.468	9.411	2.6	-0.061	-0.122	-0.061	1.279	9.81	-0.201	-0.061	-0.061	0	1510068584
-9.314	-2.47	-2.28	0	-0.061	-0.061	2.736	-8.599	1.398	0	0	0	3.082	9.49	2.695	0	-0.122	-0.183	-9.654	-0.492	-1.658	0	-0.061	0	1.407	9.349	2.598	-0.061	-0.061	-0.061	1.282	9.802	-0.212	0	-0.122	0	1510068584
-9.316	-2.489	-2.255	0	-0.061	-0.061	2.766	-8.62	1.349	0.061	0	0	3.137	9.455	2.637	0	-0.122	-0.122	-9.661	-0.501	-1.678	0	0	0	1.315	9.327	2.613	-0.061	-0.122	-0.061	1.316	9.799	-0.219	-0.061	-0.061	-0.061	1510068584
-9.32	-2.558	-2.265	0	-0.061	0	2.806	-8.629	1.316	0.061	0	0	3.15	9.482	2.578	-0.061	-0.183	-0.122	-9.661	-0.501	-1.678	0	0.122	-0.061	1.357	9.377	2.6	0	-0.122	-0.061	1.366	9.771	-0.23	-0.061	-0.061	0	1510068584
-9.357	-2.567	-2.273	0	-0.061	0	2.879	-8.644	1.278	0	-0.061	-0.061	3.192	9.528	2.582	0	-0.122	-0.061	-9.695	-0.471	-1.702	-0.061	0.061	-0.061	1.446	9.433	2.598	0	-0.122	-0.122	1.4	9.755	-0.242	0	0	0	1510068584
-9.348	-2.554	-2.28	0	-0.061	0	2.844	-8.65	1.34	-0.122	-0.061	-0.061	3.232	9.55	2.627	0.061	-0.061	-0.061	-9.708	-0.51	-1.749	-0.061	0.061	-0.061	1.462	9.461	2.608	0	-0.061	-0.061	1.328	9.806	-0.193	-0.061	0	0	1510068584
-9.329	-2.585	-2.26	-0.061	-0.061	-0.061	2.838	-8.689	1.297	-0.122	0	0	3.242	9.573	2.695	0.122	0	-0.061	-9.708	-0.51	-1.749	0	0.061	-0.061	1.427	9.461	2.611	0	-0.061	-0.061	1.243	9.819	-0.233	-0.061	-0.061	0	1510068584
-9.323	-2.598	-2.274	0	-0.061	0	2.769	-8.698	1.361	-0.061	-0.122	0	3.2	9.572	2.757	0.061	-0.061	-0.061	-9.719	-0.481	-1.769	0	0.061	-0.061	1.471	9.448	2.589	0	-0.061	-0.061	1.278	9.795	-0.203	-0.061	0	0	1510068584
-9.313	-2.57	-2.248	-0.061	-0.061	-0.061	2.765	-8.672	1.471	0	-0.183	0	3.179	9.57	2.82	0.061	-0.061	-0.061	-9.692	-0.486	-1.762	0	0	-0.061	1.507	9.432	2.595	0	-0.061	-0.061	1.306	9.794	-0.166	-0.061	0	0	1510068584
-9.32	-2.578	-2.25	-0.061	-0.061	-0.061	2.847	-8.687	1.54	0	-0.061	0	3.156	9.566	2.854	0.061	-0.061	-0.061	-9.692	-0.486	-1.762	-0.061	0	-0.061	1.476	9.441	2.6	0	0	-0.061	1.237	9.774	-0.173	0	0	0	1510068584
-9.326	-2.589	-2.238	0	0	0	2.842	-8.728	1.503	0	-0.061	0	3.147	9.611	2.827	0.061	-0.061	-0.122	-9.716	-0.496	-1.769	-0.061	0	-0.061	1.434	9.487	2.625	0	0	0	1.282	9.81	-0.17	-0.061	-0.061	0	1510068584
-9.349	-2.573	-2.22	-0.061	-0.061	-0.061	2.868	-8.746	1.532	0.122	-0.244	-0.061	3.151	9.627	2.774	0.061	-0.061	-0.122	-9.704	-0.505	-1.791	-0.061	0	-0.061	1.444	9.481	2.617	0	0	0	1.309	9.8	-0.173	0	0	0	1510068584
-9.344	-2.566	-2.219	-0.061	-0.061	-0.061	2.885	-8.698	1.554	0	-0.183	-0.061	3.11	9.629	2.676	0	-0.061	-0.122	-9.704	-0.505	-1.791	-0.061	0	-0.061	1.431	9.473	2.59	0	0	0	1.287	9.825	-0.179	-0.061	-0.061	0	1510068584
-9.318	-2.562	-2.224	-0.061	-0.061	-0.061	2.905	-8.695	1.433	-0.122	-0.122	-0.122	3.126	9.63	2.656	0	-0.061	-0.122	-9.665	-0.518	-1.796	-0.061	0	-0.061	1.371	9.457	2.584	0	0	0	1.305	9.823	-0.151	0	0	0	1510068584
-9.32	-2.59	-2.226	-0.061	-0.061	0	2.967	-8.628	1.269	0.183	0.183	-0.122	3.074	9.606	2.567	0.061	-0.061	-0.122	-9.677	-0.522	-1.8	-0.061	0	0	1.372	9.452	2.592	0	0	0	1.334	9.792	-0.171	-0.061	0	0	1510068584
-9.333	-2.611	-2.214	-0.061	-0.061	0	2.806	-8.549	1.43	0.061	-0.244	-0.183	3.073	9.64	2.485	0	-0.061	-0.122	-9.677	-0.522	-1.8	0	0	0	1.394	9.471	2.594	0	0	0	1.296	9.787	-0.154	0	0	0	1510068584
-9.336	-2.601	-2.227	0	-0.061	0	3.04	-8.553	1.328	-0.061	0	-0.122	3.079	9.649	2.576	-0.061	0	-0.061	-9.65	-0.535	-1.756	-0.061	0	0	1.315	9.479	2.595	0	0	0	1.336	9.799	-0.189	0	-0.061	0	1510068584
-9.324	-2.633	-2.223	-0.061	0	0.061	2.911	-8.585	1.312	-0.061	-0.061	-0.061	3.091	9.658	2.629	0.061	-0.061	-0.061	-9.666	-0.538	-1.762	0	-0.061	0	1.439	9.534	2.613	0	0.061	0.122	1.336	9.813	-0.185	-0.061	0	0	1510068585
-9.308	-2.617	-2.208	0	-0.061	0	3.027	-8.636	1.232	-0.061	-0.061	-0.061	3.194	9.688	2.723	0.061	0.061	-0.061	-9.666	-0.538	-1.762	0	-0.061	0	1.431	9.485	2.619	0	0.183	0.122	1.335	9.805	-0.176	0	0	0	1510068585
-9.308	-2.62	-2.238	0	-0.061	0	3.023	-8.652	1.457	0.183	-0.244	0	3.134	9.618	2.657	-0.061	0.061	0	-9.759	-0.518	-1.786	0.061	-0.061	0	1.367	9.385	2.556	-0.061	0.122	0.122	1.318	9.806	-0.185	0	0	0	1510068585
-9.31	-2.606	-2.226	-0.061	-0.061	0	3.051	-8.574	1.589	0.183	-0.244	-0.183	2.98	9.577	2.534	-0.122	-0.061	0.061	-9.711	-0.437	-1.805	0.061	-0.122	0	1.445	9.406	2.592	0	0.061	0.061	1.242	9.813	-0.161	0	-0.061	0	1510068585
-9.313	-2.565	-2.225	0	-0.061	-0.061	3.021	-8.587	1.523	0	-0.305	-0.305	2.982	9.617	2.521	-0.122	0	0.061	-9.711	-0.437	-1.805	0	-0.061	0	1.489	9.436	2.576	-0.061	0.122	0.061	1.209	9.801	-0.166	-0.061	-0.122	0	1510068585
-9.324	-2.59	-2.227	0	0	-0.061	3.01	-8.567	1.379	-0.061	-0.122	-0.244	2.925	9.588	2.504	-0.122	0.122	0	-9.722	-0.517	-1.815	0	-0.183	0	1.482	9.412	2.589	0	0.061	0	1.333	9.784	-0.184	0	-0.061	0	1510068585
-9.318	-2.576	-2.243	0	-0.061	-0.061	3.039	-8.565	1.381	-0.061	0.122	-0.183	2.85	9.599	2.469	-0.061	0	-0.061	-9.715	-0.486	-1.816	0	-0.122	0	1.427	9.445	2.595	0	0.061	-0.061	1.312	9.816	-0.187	-0.061	-0.061	0	1510068585
-9.31	-2.559	-2.219	0	0	-0.061	2.968	-8.611	1.396	-0.061	0.122	-0.183	2.92	9.622	2.482	0	0	-0.122	-9.715	-0.486	-1.816	0	-0.122	0	1.406	9.457	2.617	-0.061	0	-0.061	1.314	9.788	-0.19	0	-0.122	0	1510068585
-9.355	-2.55	-2.226	0.061	0	0	2.877	-8.662	1.378	-0.061	-0.122	-0.244	2.907	9.594	2.518	0	0	-0.122	-9.665	-0.498	-1.778	0	-0.122	0	1.403	9.422	2.616	-0.061	-0.061	-0.061	1.306	9.77	-0.221	0	-0.122	0	1510068585
-9.348	-2.523	-2.21	0.061	-0.061	0	2.919	-8.667	1.376	-0.061	-0.061	-0.183	2.906	9.583	2.579	0.061	0	-0.122	-9.665	-0.498	-1.778	0	-0.061	0	1.382	9.396	2.614	-0.061	-0.061	-0.122	1.407	9.774	-0.217	0	-0.061	0	1510068585
-9.351	-2.493	-2.207	0.061	-0.061	0	2.95	-8.594	1.354	-0.122	0.122	-0.122	2.942	9.572	2.613	0	-0.061	-0.122	-9.672	-0.495	-1.763	0.061	-0.122	0	1.434	9.398	2.616	-0.061	-0.061	-0.122	1.395	9.79	-0.223	0	-0.122	0.061	1510068585
-9.359	-2.48	-2.207	0.061	0	0	2.914	-8.617	1.379	-0.122	0.183	0	3.054	9.635	2.649	0	-0.061	-0.183	-9.678	-0.513	-1.765	0.061	-0.061	-0.061	1.41	9.441	2.609	-0.061	-0.061	-0.061	1.438	9.771	-0.269	0	-0.122	0.061	1510068585
-9.365	-2.509	-2.19	0.061	0	0	2.885	-8.689	1.42	0	0.183	0	3.04	9.637	2.7	-0.061	-0.061	-0.183	-9.678	-0.513	-1.765	0.061	-0.061	-0.061	1.367	9.44	2.591	0	-0.122	-0.061	1.513	9.768	-0.272	-0.061	-0.061	0.061	1510068585
-9.369	-2.522	-2.199	0.061	0	0	2.911	-8.629	1.576	0.061	-0.366	-0.061	3.045	9.631	2.694	-0.061	-0.244	-0.122	-9.689	-0.487	-1.755	0.061	0	-0.061	1.438	9.449	2.583	0	-0.122	-0.061	1.428	9.802	-0.238	0	0	0	1510068585
-9.345	-2.546	-2.205	0	-0.061	0	3.229	-8.659	1.629	0	0	-0.061	3.098	9.643	2.689	-0.061	-0.244	-0.061	-9.707	-0.476	-1.782	0.061	-0.061	-0.061	1.542	9.461	2.57	0.061	-0.061	-0.061	1.372	9.813	-0.251	0	-0.061	0	1510068585
-9.337	-2.522	-2.163	0.061	0	0	3.21	-8.613	1.573	-0.061	0.122	-0.061	3.163	9.597	2.682	0	-0.122	-0.061	-9.707	-0.476	-1.782	0.061	-0.061	-0.061	1.572	9.426	2.564	0	0	0	1.398	9.772	-0.254	-0.061	-0.061	0	1510068585
-9.327	-2.497	-2.198	0.061	0	-0.061	3.14	-8.558	1.597	-0.122	0	-0.122	3.177	9.546	2.684	0	-0.061	-0.061	-9.703	-0.508	-1.781	0.061	-0.061	-0.061	1.511	9.377	2.542	0	0	0	1.461	9.78	-0.215	0	0	0	1510068585
-9.343	-2.535	-2.194	0	-0.061	-0.061	3.275	-8.558	1.436	-0.122	0.244	-0.122	3.114	9.581	2.643	-0.061	-0.122	0	-9.721	-0.469	-1.799	0.061	-0.061	-0.061	1.523	9.439	2.525	0.061	0	0	1.365	9.781	-0.22	0	0	0	1510068585
-9.349	-2.523	-2.153	0.061	0	-0.061	3.121	-8.526	1.48	-0.244	0.183	-0.061	3.088	9.612	2.628	-0.061	-0.183	0	-9.721	-0.469	-1.799	0	-0.122	-0.061	1.571	9.46	2.531	0.061	0.061	0	1.457	9.784	-0.205	0	-0.061	0	1510068585
-9.384	-2.497	-2.188	0	0	-0.061	3.119	-8.573	1.327	-0.183	0.305	-0.122	3.137	9.568	2.586	0	-0.061	0	-9.749	-0.48	-1.802	0	-0.122	-0.061	1.576	9.446	2.541	0.061	0.122	0	1.464	9.782	-0.237	-0.061	0	0	1510068585
-9.354	-2.523	-2.189	0	0	-0.061	3.07	-8.504	1.207	-0.305	-0.122	-0.061	3.134	9.588	2.582	0.061	0.061	0	-9.726	-0.511	-1.761	0	-0.122	-0.061	1.509	9.442	2.562	0	0.122	0	1.414	9.796	-0.219	0	-0.061	0	1510068585
-9.359	-2.528	-2.165	0	0	-0.061	3.086	-8.534	1.005	0.061	0	0.061	3.037	9.622	2.574	0.061	0	0.061	-9.703	-0.501	-1.76	0	-0.122	-0.061	1.414	9.434	2.534	0	0.061	-0.061	1.419	9.795	-0.233	-0.061	-0.061	-0.061	1510068585
-9.365	-2.523	-2.156	0	-0.061	-0.061	2.903	-8.605	1.201	0.366	-0.244	0.122	2.944	9.621	2.561	0.061	-0.122	0.061	-9.708	-0.507	-1.737	0	-0.122	-0.061	1.37	9.449	2.512	0	0	-0.061	1.509	9.752	-0.196	-0.061	-0.061	-0.061	1510068585
-9.357	-2.539	-2.155	0	-0.061	-0.061	2.838	-8.525	1.473	0.366	-0.244	0.122	2.917	9.627	2.509	0.061	-0.122	0.061	-9.703	-0.518	-1.695	0	-0.122	-0.061	1.449	9.475	2.561	0	0	-0.122	1.526	9.762	-0.236	0	-0.122	-0.061	1510068585
-9.361	-2.546	-2.158	-0.061	-0.061	-0.061	2.92	-8.486	1.424	-0.061	0	0.061	2.889	9.607	2.486	0.122	0	0	-9.678	-0.475	-1.659	-0.061	-0.122	0	1.398	9.455	2.585	-0.061	0	-0.122	1.47	9.776	-0.245	0	-0.061	-0.061	1510068585
-9.372	-2.556	-2.187	-0.061	-0.061	-0.061	2.889	-8.558	1.248	-0.122	0.061	0.122	2.851	9.652	2.492	0.183	0.061	-0.061	-9.684	-0.499	-1.633	-0.061	-0.061	0	1.314	9.484	2.537	-0.061	0	-0.122	1.488	9.767	-0.239	-0.061	-0.061	-0.061	1510068586
-9.351	-2.556	-2.188	-0.061	0	-0.061	2.957	-8.632	1.207	-0.122	0.061	0.122	2.875	9.717	2.517	0.122	0	-0.122	-9.67	-0.546	-1.671	-0.061	-0.061	0	1.286	9.518	2.543	-0.061	-0.061	-0.122	1.47	9.767	-0.23	0	0	0	1510068586
-9.325	-2.56	-2.186	-0.061	-0.061	-0.061	2.998	-8.629	1.281	-0.183	0.061	0.122	2.909	9.745	2.558	0.061	-0.061	-0.122	-9.682	-0.548	-1.676	-0.061	0	0	1.269	9.514	2.559	-0.061	-0.122	-0.122	1.463	9.793	-0.243	-0.061	0	-0.061	1510068586
-9.306	-2.606	-2.172	-0.061	-0.061	-0.061	3.005	-8.648	1.384	-0.244	0.122	0.061	2.948	9.735	2.589	0	-0.122	-0.122	-9.698	-0.536	-1.644	0	-0.061	0	1.3	9.501	2.574	-0.122	-0.122	-0.061	1.442	9.783	-0.228	0	-0.061	-0.061	1510068586
-9.314	-2.6	-2.152	0	-0.061	-0.061	2.985	-8.642	1.418	-0.244	0.244	0.061	2.999	9.717	2.608	0	-0.061	-0.122	-9.707	-0.516	-1.628	-0.061	-0.061	0	1.354	9.481	2.585	-0.122	-0.122	-0.061	1.471	9.768	-0.266	-0.061	-0.061	-0.061	1510068586
-9.325	-2.629	-2.171	-0.061	0	0	2.903	-8.653	1.445	-0.183	0.183	0.122	2.999	9.703	2.568	-0.061	-0.061	-0.122	-9.722	-0.51	-1.625	-0.061	-0.061	0	1.371	9.494	2.571	-0.122	-0.122	-0.061	1.396	9.777	-0.23	-0.061	-0.061	0	1510068586
-9.343	-2.653	-2.168	0	-0.061	0	2.882	-8.705	1.458	-0.183	0.183	0.122	3.031	9.705	2.529	-0.061	0	-0.183	-9.701	-0.5	-1.622	-0.061	-0.061	0	1.357	9.499	2.588	-0.122	-0.061	0	1.369	9.765	-0.214	-0.061	-0.061	-0.061	1510068586
-9.325	-2.64	-2.166	0	0	0	2.884	-8.748	1.458	-0.061	0.122	0.061	3.073	9.68	2.492	-0.061	0	-0.122	-9.745	-0.507	-1.617	-0.061	-0.122	0	1.378	9.497	2.59	-0.122	0	0	1.382	9.805	-0.182	-0.061	0	0	1510068586
-9.336	-2.646	-2.165	0	0	0	2.888	-8.769	1.458	0	0	0.061	3.073	9.656	2.456	-0.061	0	-0.122	-9.709	-0.517	-1.616	-0.061	-0.122	0	1.32	9.44	2.576	-0.122	0	0	1.371	9.78	-0.19	-0.061	-0.061	-0.061	1510068586
-9.319	-2.609	-2.2	0	0	0	2.85	-8.717	1.503	0.061	0	0.061	3.052	9.635	2.402	-0.061	-0.061	-0.061	-9.738	-0.516	-1.591	0	-0.122	0	1.268	9.433	2.591	-0.061	0	0	1.398	9.799	-0.167	-0.061	-0.061	0	1510068586
-9.32	-2.583	-2.222	-0.061	0	-0.061	2.92	-8.723	1.445	0.061	0	0.061	3.039	9.689	2.354	-0.061	0	-0.061	-9.741	-0.517	-1.583	0	-0.122	0	1.288	9.478	2.61	-0.061	0	0	1.426	9.77	-0.202	0	-0.061	0	1510068586
-9.311	-2.631	-2.207	-0.061	0	-0.061	2.911	-8.665	1.402	0	0.122	0.061	3.016	9.677	2.339	-0.061	0	-0.061	-9.741	-0.517	-1.583	0	-0.122	0	1.268	9.469	2.65	-0.061	0	0	1.365	9.796	-0.183	-0.061	-0.061	0	1510068586
-9.321	-2.647	-2.199	-0.061	-0.061	0	2.937	-8.673	1.343	0.061	0.061	0	3.001	9.683	2.363	0	0	0	-9.741	-0.517	-1.583	0	-0.122	0	1.299	9.464	2.652	-0.061	0	0	1.359	9.796	-0.244	0	-0.061	-0.061	1510068586
-9.287	-2.637	-2.199	-0.061	0.061	0	2.958	-8.689	1.32	0.061	0.061	-0.061	2.968	9.682	2.413	0.061	0.061	0	-9.741	-0.517	-1.583	0	-0.122	0	1.354	9.481	2.663	-0.061	0	-0.061	1.386	9.789	-0.227	-0.061	-0.061	0	1510068586
-9.326	-2.627	-2.231	-0.061	-0.061	-0.061	2.951	-8.705	1.278	0.061	0	-0.122	2.956	9.695	2.482	0.061	0.122	0	-9.721	-0.483	-1.517	0	-0.122	0	1.304	9.459	2.644	-0.061	0.061	0	1.333	9.768	-0.225	0	-0.061	-0.061	1510068586
-9.32	-2.674	-2.206	0	0	0	2.949	-8.683	1.27	0.061	0	-0.183	2.956	9.655	2.561	0	0.061	0	-9.734	-0.45	-1.5	-0.061	-0.122	-0.061	1.261	9.417	2.626	0	0	0	1.333	9.804	-0.206	0	-0.061	0	1510068586
-9.332	-2.585	-2.165	0.061	0	0	2.876	-8.699	1.369	0	0	-0.244	2.956	9.655	2.561	0	0	0	-9.734	-0.45	-1.5	-0.122	-0.183	-0.061	1.347	9.414	2.598	-0.061	0	0	1.359	9.777	-0.203	-0.061	-0.061	0	1510068586
-9.341	-2.487	-2.21	0	0	0	2.902	-8.716	1.382	0	0.244	-0.244	2.943	9.594	2.513	-0.061	0.061	0	-9.721	-0.519	-1.501	-0.122	-0.122	-0.061	1.365	9.394	2.613	-0.061	0.061	0	1.363	9.799	-0.221	-0.061	-0.061	0	1510068586
-9.382	-2.448	-2.237	-0.061	-0.061	0	2.688	-8.569	1.263	-0.122	-0.061	-0.305	2.984	9.672	2.492	-0.061	0.061	-0.061	-9.698	-0.595	-1.489	0	-0.183	-0.061	1.249	9.467	2.641	0	0.061	0.061	1.455	9.761	-0.236	0	-0.122	0	1510068586
-9.357	-2.439	-2.208	-0.061	0	-0.061	2.687	-8.625	1.276	0	0.061	-0.183	2.999	9.784	2.464	-0.122	0	0	-9.703	-0.55	-1.475	0	0	-0.061	1.119	9.542	2.649	-0.061	-0.061	0.061	1.589	9.79	-0.273	-0.061	-0.061	0	1510068586
-9.327	-2.533	-2.19	-0.061	0	-0.061	2.732	-8.613	1.377	-0.061	0.122	0.061	2.924	9.753	2.408	-0.122	-0.183	0.061	-9.751	-0.526	-1.519	0	-0.061	-0.061	1.218	9.49	2.635	0	-0.122	0	1.513	9.787	-0.28	0	0.061	-0.061	1510068586
-9.307	-2.632	-2.21	0	-0.061	-0.061	2.792	-8.6	1.385	-0.122	0	0	2.89	9.633	2.39	-0.061	-0.122	0	-9.702	-0.505	-1.492	0	-0.061	0	1.385	9.424	2.64	-0.061	-0.122	0	1.395	9.789	-0.268	-0.061	0	-0.061	1510068586
-9.365	-2.641	-2.224	0	-0.122	-0.061	2.883	-8.634	1.366	-0.061	0	-0.061	2.862	9.536	2.379	-0.061	0	-0.061	-9.702	-0.505	-1.492	0	0	0	1.414	9.326	2.602	-0.061	-0.061	-0.061	1.424	9.767	-0.228	0	-0.061	-0.061	1510068586
-9.33	-2.6	-2.192	0	-0.061	-0.061	2.872	-8.611	1.239	-0.061	0	-0.061	2.869	9.52	2.357	0	-0.061	-0.122	-9.738	-0.536	-1.459	0	-0.061	-0.061	1.308	9.338	2.616	0	0	-0.061	1.431	9.792	-0.215	-0.061	-0.061	-0.061	1510068586
-9.306	-2.6	-2.212	0	-0.061	-0.061	2.731	-8.601	1.206	0.183	-0.366	0	2.907	9.64	2.35	0	-0.122	-0.122	-9.726	-0.517	-1.475	0	0	0	1.28	9.466	2.628	0	-0.061	-0.061	1.354	9.805	-0.184	0	0	-0.061	1510068586
-9.295	-2.588	-2.193	0	-0.061	-0.061	2.809	-8.644	1.328	0.183	-0.183	0.061	2.968	9.684	2.365	0.061	-0.122	-0.122	-9.743	-0.512	-1.495	0	-0.061	0	1.312	9.491	2.669	0	-0.061	-0.122	1.31	9.79	-0.226	-0.061	-0.122	-0.061	1510068587
-9.28	-2.639	-2.174	0	0	-0.061	2.87	-8.543	1.354	-0.061	-0.061	0	2.997	9.644	2.396	0.061	-0.061	-0.061	-9.745	-0.541	-1.48	0	0	0	1.306	9.418	2.638	-0.061	-0.061	-0.122	1.439	9.784	-0.205	-0.061	0	-0.061	1510068587
-9.363	-2.661	-2.218	0	-0.061	-0.061	2.879	-8.536	1.229	-0.305	-0.061	-0.061	2.956	9.65	2.43	0	-0.122	-0.061	-9.725	-0.499	-1.47	0	0	0	1.317	9.446	2.644	-0.061	-0.061	-0.122	1.412	9.741	-0.238	0	-0.061	-0.061	1510068587
-9.344	-2.644	-2.196	0	-0.061	-0.061	2.896	-8.613	1.184	-0.305	-0.061	-0.061	2.967	9.659	2.45	0.061	-0.122	-0.122	-9.75	-0.529	-1.479	0	0	0	1.286	9.454	2.644	0	-0.061	-0.122	1.386	9.808	-0.224	-0.061	-0.061	-0.061	1510068587
-9.308	-2.629	-2.194	0	0	-0.061	2.865	-8.68	1.279	-0.183	0	0	2.996	9.719	2.451	0	-0.122	-0.061	-9.744	-0.547	-1.491	0	0	-0.061	1.256	9.49	2.655	0	-0.061	-0.122	1.353	9.807	-0.196	0	-0.061	-0.061	1510068587
-9.338	-2.633	-2.189	0	0	-0.061	2.885	-8.723	1.353	-0.183	-0.061	-0.061	2.97	9.738	2.431	0	-0.122	-0.061	-9.723	-0.484	-1.489	0	0	0	1.261	9.515	2.65	0	-0.122	-0.122	1.351	9.781	-0.236	0	-0.061	-0.061	1510068587
-9.32	-2.622	-2.19	0	-0.061	-0.061	2.833	-8.714	1.44	-0.122	-0.061	-0.061	2.966	9.682	2.458	0	-0.122	-0.061	-9.733	-0.481	-1.509	-0.061	0	0	1.302	9.471	2.655	0	-0.122	-0.061	1.34	9.798	-0.221	-0.061	-0.061	-0.061	1510068587
-9.287	-2.655	-2.172	0	0	-0.061	2.853	-8.699	1.418	-0.122	-0.061	-0.061	2.98	9.67	2.467	0	-0.061	-0.122	-9.728	-0.506	-1.488	0	0	0	1.304	9.451	2.631	-0.061	-0.061	-0.061	1.361	9.788	-0.202	0	-0.061	-0.061	1510068587
-9.331	-2.639	-2.184	0	-0.061	-0.061	2.885	-8.711	1.402	-0.061	-0.122	-0.061	2.957	9.679	2.46	0	-0.061	-0.122	-9.722	-0.483	-1.485	0	0	-0.061	1.267	9.453	2.643	0	-0.061	-0.061	1.44	9.762	-0.214	0	-0.061	-0.061	1510068587
-9.321	-2.656	-2.19	-0.061	0	-0.061	2.895	-8.723	1.342	-0.061	0	0	2.988	9.704	2.464	0	-0.061	-0.122	-9.725	-0.487	-1.517	-0.061	0	0	1.253	9.475	2.632	0	-0.061	-0.061	1.4	9.79	-0.233	-0.061	0.061	-0.061	1510068587
-9.319	-2.706	-2.176	-0.061	-0.061	-0.061	2.877	-8.738	1.335	-0.061	0	0	3.015	9.7	2.427	0	-0.061	-0.061	-9.703	-0.524	-1.528	0	0	0	1.235	9.479	2.643	0	-0.061	-0.061	1.276	9.792	-0.188	0	-0.061	-0.061	1510068587
-9.301	-2.667	-2.17	0	-0.061	-0.061	2.858	-8.722	1.299	0	0	-0.061	3.003	9.704	2.397	-0.061	-0.122	0	-9.731	-0.502	-1.53	0	0	-0.061	1.231	9.475	2.6	-0.061	-0.061	-0.061	1.36	9.796	-0.2	0	-0.061	-0.061	1510068587
-9.302	-2.708	-2.187	-0.061	-0.061	-0.061	2.812	-8.683	1.288	0.061	-0.061	-0.061	2.973	9.67	2.364	-0.061	-0.122	-0.061	-9.755	-0.547	-1.55	0	0	0	1.273	9.477	2.592	-0.061	-0.061	-0.061	1.357	9.802	-0.232	-0.061	0.061	-0.061	1510068587
-9.338	-2.717	-2.192	0	-0.061	-0.061	2.833	-8.608	1.214	0.061	-0.061	-0.061	2.95	9.689	2.357	0	-0.061	-0.061	-9.721	-0.526	-1.534	0	-0.061	0	1.28	9.496	2.611	0	-0.061	-0.061	1.284	9.804	-0.209	-0.061	-0.061	-0.061	1510068587
-9.312	-2.678	-2.201	0	0	-0.061	2.848	-8.637	1.186	-0.061	0.061	0	2.967	9.676	2.341	0	-0.061	-0.061	-9.745	-0.507	-1.542	0	-0.061	0	1.223	9.471	2.596	-0.061	-0.061	-0.061	1.32	9.799	-0.233	0	-0.061	-0.061	1510068587
-9.304	-2.719	-2.189	0	-0.061	-0.061	2.887	-8.665	1.165	-0.061	0	0	2.951	9.694	2.338	0	-0.061	-0.061	-9.727	-0.553	-1.54	0	-0.061	0	1.152	9.483	2.594	0	-0.061	-0.061	1.325	9.793	-0.23	0	-0.061	-0.061	1510068587
-9.286	-2.7	-2.19	0	0	-0.061	2.926	-8.687	1.174	-0.122	0	-0.061	2.94	9.721	2.323	0	-0.122	-0.061	-9.728	-0.561	-1.535	0.061	0	0	1.163	9.497	2.582	0	-0.122	-0.061	1.34	9.801	-0.237	0	-0.061	-0.061	1510068587
-9.272	-2.699	-2.199	0	0	-0.061	2.888	-8.644	1.18	-0.122	-0.061	-0.122	2.978	9.729	2.304	0	-0.122	-0.061	-9.731	-0.526	-1.532	0.061	-0.061	0	1.205	9.52	2.608	0	-0.122	-0.061	1.32	9.794	-0.236	0	0	-0.061	1510068587
-9.272	-2.725	-2.192	0	-0.061	-0.061	2.913	-8.629	1.232	-0.122	0.061	-0.061	2.95	9.707	2.306	0	-0.061	-0.061	-9.707	-0.51	-1.519	0.061	-0.061	0	1.209	9.483	2.585	-0.061	-0.061	-0.061	1.273	9.781	-0.239	-0.061	0	-0.061	1510068587
-9.288	-2.73	-2.213	0	-0.061	-0.061	2.914	-8.643	1.299	-0.122	0.122	-0.061	2.939	9.674	2.335	0	-0.122	-0.061	-9.722	-0.511	-1.524	0.061	-0.061	0	1.206	9.457	2.579	0	-0.061	-0.061	1.266	9.781	-0.22	-0.061	-0.061	-0.061	1510068587
-9.292	-2.766	-2.193	0	-0.061	-0.061	2.885	-8.681	1.363	-0.061	0.061	-0.122	2.952	9.714	2.332	0	-0.122	-0.061	-9.734	-0.52	-1.525	0	-0.061	0	1.19	9.5	2.568	-0.061	-0.122	-0.061	1.242	9.805	-0.264	-0.061	-0.061	-0.061	1510068587
-9.31	-2.748	-2.193	0.061	-0.061	-0.061	2.885	-8.681	1.363	-0.061	0.061	-0.122	2.957	9.731	2.348	0	-0.122	-0.061	-9.733	-0.537	-1.541	0	-0.061	0	1.203	9.524	2.571	-0.061	-0.122	-0.061	1.276	9.802	-0.256	-0.061	-0.061	-0.061	1510068587
-9.3	-2.765	-2.183	0.061	-0.061	-0.061	2.879	-8.685	1.296	0	0.061	-0.122	2.949	9.713	2.33	0	-0.122	-0.122	-9.727	-0.56	-1.535	0.061	-0.061	0	1.19	9.505	2.549	-0.061	-0.061	-0.061	1.272	9.817	-0.243	-0.061	-0.122	-0.061	1510068587
-9.321	-2.756	-2.198	0.061	-0.061	-0.061	2.84	-8.673	1.235	-0.061	0.061	-0.122	2.963	9.705	2.315	-0.061	-0.122	-0.122	-9.743	-0.565	-1.546	0.061	-0.061	0	1.162	9.485	2.571	-0.061	-0.061	-0.061	1.316	9.793	-0.245	0	-0.122	-0.061	1510068587
-9.312	-2.772	-2.186	0.061	-0.061	-0.061	2.858	-8.662	1.189	-0.061	0.061	-0.061	2.954	9.746	2.261	0	-0.122	-0.122	-9.75	-0.556	-1.536	0.061	-0.061	0	1.171	9.546	2.545	-0.061	-0.061	-0.061	1.298	9.812	-0.245	-0.061	-0.061	0	1510068587
-9.257	-2.786	-2.145	0	-0.061	-0.061	3.858	-8.893	1.035	-0.305	0.549	-0.122	3.01	9.812	2.273	0	-0.061	-0.122	-9.769	-0.524	-1.499	0.122	-0.183	0	1.287	9.624	2.601	-0.061	-0.061	-0.061	1.302	9.826	-0.239	-0.061	-0.061	0	1510068588
-9.295	-2.787	-2.095	0	0	0	7.165	-9.473	2.324	-0.305	0.549	-0.122	3.165	9.777	2.396	0.122	0.183	-0.122	-9.794	-0.27	-1.422	0.122	-0.244	-0.122	1.386	9.556	2.744	-0.061	0.122	0	1.302	9.786	-0.228	-0.061	0	0	1510068588
-9.347	-2.75	-2.23	-0.183	-0.061	0	8.069	-9.964	3.307	1.343	10.01	-2.93	3.204	9.665	2.463	0.061	0.244	0	-9.739	-0.191	-1.254	-0.122	-0.183	0	1.288	9.385	2.704	-0.122	0.244	0	1.27	9.814	-0.181	-0.061	-0.061	0	1510068588
-9.289	-2.693	-2.244	-0.427	-0.244	-0.061	6.626	-9.367	3.697	2.991	9.521	-3.357	3.14	9.589	2.536	-0.061	0.305	0.061	-9.661	-0.262	-1.134	-0.305	-0.122	-0.061	1.123	9.271	2.582	0	0.305	0.061	1.266	9.83	-0.151	-0.061	0	0	1510068588
-9.173	-2.72	-2.111	-0.427	-0.183	-0.122	5.821	-8.794	4.195	3.54	8.972	-3.723	3.06	9.533	2.437	-0.183	0.305	0	-9.734	-0.311	-1.183	-0.427	-0.061	-0.061	1.103	9.257	2.537	0.061	0.427	0.122	1.309	9.781	-0.144	-0.061	0.183	0	1510068588
-9.196	-2.841	-2.097	-0.366	-0.122	-0.183	4.902	-8.299	3.566	3.54	8.972	-3.723	2.98	9.594	2.119	-0.183	0.122	0.061	-9.851	-0.372	-1.394	-0.488	-0.183	-0.061	1.268	9.469	2.591	0.061	0.427	0	1.278	9.755	-0.183	-0.061	0.244	0	1510068588
-9.249	-2.978	-2.08	-0.305	-0.061	-0.183	3.856	-7.977	3.229	4.272	9.155	-3.479	3.005	9.694	2.006	0.061	0.244	0.061	-9.867	-0.44	-1.462	-0.61	-0.244	-0.061	1.376	9.609	2.643	0.061	0.488	-0.061	1.266	9.782	-0.158	-0.061	0.305	0	1510068588
-9.27	-3.065	-2.059	-0.183	-0.061	-0.183	2.753	-7.758	3.549	4.272	9.155	-3.479	2.917	9.697	1.973	0.244	0.549	0	-9.934	-0.617	-1.566	-0.488	-0.366	0	1.3	9.593	2.598	-0.061	0.61	-0.122	1.146	9.818	-0.177	-0.061	0.305	0	1510068588
-9.306	-3.054	-2.046	-0.061	-0.061	-0.183	0.907	-6.964	3.736	3.113	5.249	-2.991	2.719	9.728	2.022	0.305	0.427	0	-9.865	-0.663	-1.555	-0.305	-0.549	0	1.138	9.555	2.669	0	0.488	-0.244	1.056	9.861	-0.047	0	0.061	0	1510068588
-9.293	-2.996	-2.062	0.061	-0.061	-0.122	0.581	-6.42	3.921	1.831	3.418	-2.197	2.688	9.666	2.153	0.305	0.366	-0.061	-9.746	-0.695	-1.383	-0.122	-0.488	0	0.855	9.382	2.635	0	0.427	-0.183	1.028	9.875	-0.079	0	-0.122	0	1510068588
-9.232	-2.929	-2.079	0.122	0	-0.122	0.171	-5.916	3.816	0.977	1.831	-1.587	2.689	9.711	2.224	0.244	0.305	-0.061	-9.691	-0.709	-1.249	0.061	-0.366	-0.061	0.657	9.39	2.712	0	0.366	-0.183	1.148	9.859	-0.12	-0.061	-0.183	-0.061	1510068588
-9.228	-2.907	-2.06	0.244	0.061	-0.061	-0.074	-5.637	4.244	0.061	0.61	-0.854	2.651	9.868	2.229	0.122	0	0	-9.683	-0.623	-1.171	0.183	-0.366	0	0.574	9.544	2.791	0.061	0.183	-0.183	1.25	9.787	-0.203	0	-0.183	-0.061	1510068588
-9.247	-2.891	-2.073	0.305	0.061	-0.061	-0.197	-5.59	4.448	0.061	0.61	-0.854	2.603	9.941	2.226	0.122	-0.183	0.061	-9.698	-0.615	-1.127	0.305	-0.305	0	0.547	9.583	2.824	0	0	-0.183	1.365	9.781	-0.242	0.061	-0.305	-0.061	1510068588
-9.258	-2.853	-2.089	0.305	0.061	-0.061	-0.078	-5.669	4.467	-1.526	-2.502	0.916	2.547	9.881	2.237	0.061	-0.244	0.061	-9.713	-0.598	-1.092	0.427	-0.305	0	0.635	9.526	2.79	-0.061	-0.122	-0.183	1.434	9.771	-0.213	0	-0.244	0	1510068588
-9.295	-2.865	-2.102	0.305	0.061	-0.061	0.11	-5.822	4.125	-2.197	-4.089	1.587	2.438	9.807	2.166	0	-0.305	0	-9.749	-0.522	-1.065	0.427	-0.305	0	0.758	9.503	2.748	-0.122	-0.244	-0.244	1.34	9.777	-0.191	0	-0.244	0	1510068588
-9.28	-2.812	-2.076	0.244	0.061	-0.122	-0.097	-6.108	3.756	-2.197	-4.089	1.587	2.387	9.78	2.128	0	-0.366	-0.183	-9.77	-0.464	-1.036	0.427	-0.244	0	0.834	9.544	2.699	-0.061	-0.366	-0.244	1.303	9.799	-0.201	-0.061	-0.305	0	1510068588
-9.197	-2.822	-1.987	0.183	0.122	-0.122	0.144	-6.883	3.394	-4.15	-10.376	3.235	2.493	9.812	2.116	0.061	-0.366	-0.366	-9.795	-0.461	-1.018	0.427	-0.305	0	0.909	9.612	2.692	-0.061	-0.305	-0.244	1.264	9.817	-0.185	-0.061	-0.244	0	1510068588
-9.083	-2.866	-1.98	0	0.488	-0.244	0.482	-8.106	2.533	-4.333	-11.78	3.845	2.723	9.929	2.169	0.122	-0.244	-0.427	-9.757	-0.473	-0.979	0.366	-0.305	0.061	0.918	9.71	2.693	-0.183	-0.305	-0.244	1.231	9.78	-0.171	-0.061	-0.244	-0.122	1510068588
-8.96	-2.79	-2.092	0.061	0.671	-0.244	2.387	-9.781	2.47	-4.333	-11.78	3.845	2.848	9.982	2.256	0.061	-0.183	-0.427	-9.755	-0.433	-0.946	0.366	-0.244	0.061	0.834	9.703	2.712	-0.244	-0.305	-0.244	1.114	9.769	-0.197	0	-0.305	-0.183	1510068588
-8.939	-2.696	-2.342	0.061	0.793	-0.244	3.378	-10.466	2.868	-2.686	-7.324	5.493	2.899	9.935	2.353	0	-0.366	-0.366	-9.647	-0.385	-0.969	0.183	-0.122	0.061	0.922	9.624	2.598	-0.244	-0.305	-0.244	1.152	9.717	-0.239	-0.061	-0.122	-0.305	1510068588
-9.367	-2.731	-2.651	0.244	0.366	-0.305	3.833	-10.688	2.717	-2.686	-7.324	5.493	2.973	9.662	2.376	-0.122	-0.366	-0.366	-9.616	-0.463	-0.926	0	-0.061	0.122	1.065	9.382	2.432	-0.427	-0.366	-0.244	1.407	9.635	-0.324	-0.244	-0.061	-0.366	1510068588
-9.42	-2.512	-2.991	0.122	0.488	-0.427	5.014	-10.301	2.376	-0.61	-5.005	3.479	3.037	9.555	2.257	-0.122	-0.244	-0.427	-9.849	-0.687	-1.113	-0.183	0	0.122	1.27	9.42	2.275	-0.488	-0.366	-0.305	1.386	9.818	-0.538	-0.122	0.183	-0.366	1510068588
-9.52	-2.495	-3.341	-0.244	-0.061	-0.488	5.27	-9.796	2.031	-0.244	-3.784	2.136	3.097	9.786	2.097	-0.122	-0.183	-0.732	-9.972	-0.806	-1.248	-0.183	-0.244	0.122	1.48	9.805	2.094	-0.488	-0.244	-0.366	1.084	9.916	-0.577	-0.061	0.244	-0.488	1510068588
-9.404	-2.539	-3.195	-0.427	-0.488	-0.488	4.77	-9.354	1.763	-0.244	-3.784	2.136	3.21	9.856	1.949	-0.061	-0.061	-1.038	-9.906	-0.774	-1.172	-0.427	-0.366	0.122	1.528	9.915	2.044	-0.488	-0.122	-0.488	1.084	9.916	-0.577	-0.061	0.244	-0.488	1510068588
-9.293	-2.426	-3.034	-0.549	-0.732	-0.427	4.681	-8.707	1.64	-0.793	-2.991	0.61	3.328	9.799	1.91	0	0.122	-1.099	-9.799	-0.787	-1.061	-0.549	-0.305	0.183	1.3	9.735	2.049	-0.61	0.061	-0.488	1.084	9.916	-0.577	-0.061	0.244	-0.488	1510068588
-9.292	-2.529	-2.984	-1.099	-1.343	-0.549	4.64	-8.497	1.683	-0.793	-2.991	0.61	3.368	9.881	1.969	-0.061	0.122	-0.977	-9.659	-0.882	-0.93	-0.549	-0.366	0.244	0.831	9.732	2.214	-0.671	0.122	-0.488	1.084	9.916	-0.577	-0.061	0.244	-0.488	1510068589
-9.107	-2.93	-2.363	-1.038	-2.258	-0.183	4.149	-8.294	1.681	-0.916	0	0.488	3.279	10.1	2.189	-0.183	-0.122	-0.854	-9.451	-0.847	-0.77	-0.488	-0.183	0.305	0.461	9.723	2.472	-0.61	-0.061	-0.427	1.084	9.916	-0.577	-0.061	0.244	-0.488	1510068589
-9.001	-2.891	-1.245	-1.465	-2.258	0.244	3.97	-8.302	1.922	-0.854	-0.183	0.244	3.118	9.895	2.51	-0.427	-0.427	-0.61	-9.209	-0.807	-0.733	-0.244	-0.488	0.488	0.219	9.246	2.917	-0.427	0.061	-0.244	1.084	9.916	-0.577	-0.061	0.244	-0.488	1510068589
-9.799	-3.34	-0.922	-0.854	-2.502	-0.061	3.791	-8.002	2.119	-0.549	-0.549	-0.549	2.83	9.454	2.645	-0.671	-0.732	-0.122	-9.135	-0.19	-0.796	0	0.183	0.549	0.288	8.728	3.57	-0.427	0.305	-0.122	1.084	9.916	-0.577	-0.061	0.244	-0.488	1510068589
-10.183	-3.041	-0.392	0.305	-0.488	-0.549	3.632	-7.817	1.738	-0.549	-0.549	-0.549	2.259	9.612	2.523	-0.61	-0.916	0.244	-11.249	0.313	-1.718	-0.122	-0.366	0.793	1.18	9.259	3.857	-0.793	0.122	-0.427	1.084	9.916	-0.577	-0.061	0.244	-0.488	1510068589
-10.007	-2.858	-0.951	0.061	-0.793	-0.671	3.457	-8.784	0.867	-0.122	-1.77	-1.099	1.474	10.306	2.328	-0.183	-1.038	0.122	-10.777	0.695	-1.987	-0.488	-0.793	0.732	2.46	10.311	4.331	-0.366	0.061	-0.977	1.286	9.961	-0.455	-0.122	0.183	-0.549	1510068589
-9.326	-2.747	-0.709	-0.366	-0.488	-0.854	3.479	-9.708	0.298	-0.122	-1.77	-1.099	1.775	10.005	2.791	0.732	0.244	-0.732	-10.184	0.81	-1.855	-0.244	-1.038	0.732	2.095	9.762	4.302	-0.732	0.488	-0.732	2.066	10.75	0.741	-0.122	0.183	-0.549	1510068589
-9.379	-2.759	-0.603	0.122	-0.671	-0.305	3.996	-9.251	0.343	0.244	-2.808	-0.671	1.955	9.125	3.106	1.099	2.014	-1.16	-9.776	0.632	-1.638	0.061	-1.038	0.549	0.985	8.392	4.211	-0.732	0.427	-0.61	1.116	9.586	-0.337	0.732	0.366	2.075	1510068589
-8.751	-2.51	-0.336	0.366	-0.488	-0.305	4.332	-8.582	0.633	0.061	-2.319	-0.427	1.3	8.522	2.896	0.854	1.16	-0.916	-9.246	0.834	-1.275	0.305	-0.732	0.183	0.468	7.595	4.124	-0.549	0.122	-0.793	1.506	8.441	-1.127	1.465	0.549	1.221	1510068589
-8.675	-1.915	-0.115	0.427	-0.305	-0.427	4.165	-8.21	0.63	-0.671	0.916	-0.366	0.904	8.264	2.64	0.427	-0.977	-0.671	-9.235	1.101	-1.073	0.244	-0.854	-0.061	0.327	7.343	4.087	-0.061	-0.305	-1.099	3.298	8.49	-0.422	1.404	2.38	0.488	1510068589
-8.681	-1.794	-0.102	0.549	0.183	-0.366	3.743	-8.235	0.508	-0.61	0.854	-0.305	1.409	8.428	2.561	0.427	-1.465	-0.732	-9.191	1.172	-1.028	0.244	-0.854	-0.183	0.626	7.718	4.193	0.244	-0.244	-1.16	2.924	7.99	-0.422	1.587	1.77	0.854	1510068589
-8.811	-2.01	-0.59	0.366	0.732	-0.244	3.566	-8.61	0.56	-0.366	0.793	-0.183	1.98	8.893	2.481	0.793	-0.854	-0.793	-9.259	1.369	-1.017	0.183	-0.732	-0.488	0.889	8.295	4.443	0.366	-0.244	-1.038	3.746	8.071	0.577	1.648	0.061	0.916	1510068589
-9.649	-2.169	-0.183	-0.305	-0.122	-0.305	3.521	-9.117	0.754	-0.244	0.854	0.122	2.323	9.22	2.585	1.16	-0.061	-0.671	-9.332	1.389	-1.017	0	-0.549	-0.732	0.837	8.556	4.311	0.427	-0.488	-0.916	4.612	8	1.465	0.977	-1.038	0.793	1510068589
-10.012	-2.032	0.371	-0.061	-0.732	-0.122	3.486	-9.477	0.818	-0.244	0.854	0.122	2.406	9.293	2.809	1.221	0	-0.488	-9.186	1.089	-1.031	0	-0.427	-0.916	0.607	8.525	4.091	0.61	-0.549	-0.793	4.876	7.139	0.878	1.16	-1.282	0.671	1510068589
-9.842	-1.744	0.679	-0.122	-0.183	0	3.437	-9.332	1.019	0	1.221	0.488	2.511	9.314	2.99	0.977	-0.488	-0.183	-8.983	0.846	-1.044	0.183	0.061	-1.099	0.342	8.47	3.915	0.793	-0.671	-0.671	5.969	7.403	-0.193	2.014	-1.648	-0.061	1510068589
-10.594	-2.777	0.377	-0.854	0.183	-0.366	3.238	-8.861	1.18	0.183	1.404	0.427	2.64	9.452	3.091	0.732	-1.038	0.305	-9.03	0.76	-0.982	0.244	0.061	-1.038	0.333	8.67	3.883	0.977	-0.977	-0.488	6.686	7.711	-0.351	0.366	-0.732	-0.549	1510068589
-11.007	-3.576	0.383	1.16	0.061	0.488	3.238	-8.861	1.18	0.183	1.404	0.427	2.86	10.146	3.195	0.61	-1.221	0.549	-10.29	0.617	-0.827	0.183	1.038	-0.854	0.632	9.606	3.933	0.916	-0.732	-0.244	5.527	8.573	-0.577	-0.977	-1.465	-1.77	1510068589
-11.545	-5.27	-1.488	0.854	0.183	-0.427	2.626	-9.27	0.654	0.244	1.038	0.61	2.951	11.663	3.149	0.427	-0.732	0.671	-11.445	0.473	-0.434	0	0.671	-0.732	0.951	11.233	4.296	1.16	-0.305	-0.122	6.418	9.402	-1.956	0.366	-1.465	-2.014	1510068589
-9.798	-4.89	-0.346	0.305	0.977	-0.061	2.547	-10.482	-0.126	0.305	-0.427	1.099	3.041	13.497	2.931	0.305	-0.061	0.732	-12.92	-0.453	-0.364	-0.488	0.122	-0.854	0.038	12.898	3.871	0.977	-0.061	0.244	8.495	12.291	-1.529	-1.221	2.686	-0.488	1510068589
-8.686	-3.564	-1.37	0.183	2.197	0.183	2.457	-11.657	-0.769	0.671	-1.648	1.099	2.816	13.903	2.34	-0.183	0.244	1.038	-11.496	-0.861	0.366	0.122	-0.366	-0.854	-0.87	12.853	3.485	0.671	0.183	0.61	1.747	10.984	0.007	-2.441	0.183	-0.916	1510068589
-8.684	-4.248	-2.462	0.061	2.441	0.183	2.865	-10.231	-0.147	0.671	-1.282	0.549	2.534	11.725	1.59	-0.488	0.305	1.587	-9.698	-0.659	1.477	-0.244	0.244	-0.549	-1.474	10.639	2.777	0.183	0.061	1.099	-0.925	9.173	-1.938	0.305	-2.197	-2.38	1510068589
-9.025	-4.011	-2.877	-0.671	1.343	0.671	2.852	-8.268	0.519	-0.061	0.122	-0.671	2.377	10.017	0.894	-0.61	0.549	1.77	-9.396	-1.64	1.416	-0.366	0.854	-0.427	-1.949	9.077	1.94	0.061	0.244	1.587	2.897	9.445	-2.279	0.549	0.183	-2.441	1510068589
-9.129	-3.686	-2.602	-0.977	1.282	0.916	1.93	-8.329	0.413	-0.061	0.854	-1.343	2.262	10.407	0.347	-0.916	0.793	1.465	-9.221	-1.556	1.108	-0.366	1.221	-0.061	-1.543	9.854	1.797	0.488	0.366	1.648	1.893	9.629	-1.705	-0.427	0.671	-2.319	1510068589
-8.556	-3.232	-2.421	-0.732	1.404	0.793	0.586	-9.031	0.418	0.488	0.305	-1.221	2.366	10.761	0.191	-1.099	0	1.099	-9.32	-1.163	0.256	-0.671	1.099	-0.061	-0.713	10.401	1.699	0.793	0	1.282	0.819	9.725	-1.117	-0.244	-0.854	-2.808	1510068589
-8.076	-3.055	-2.531	-0.916	1.099	0.183	0.196	-8.513	0.871	0.549	-0.854	-0.671	2.785	9.667	0.197	-0.793	-0.305	1.16	-8.915	-1.426	-0.206	-0.732	1.16	0.061	-0.12	9.409	1.75	0.488	-0.061	1.099	1.13	9.705	-1.117	-0.305	-0.488	-2.686	1510068589
-7.854	-2.973	-2.637	-0.671	0.916	0.061	0.36	-7.525	1.209	0.549	-0.854	-0.671	3.214	8.849	0.341	-0.366	0.366	1.343	-8.799	-1.537	-0.47	-0.732	0.916	0.183	0.365	8.72	1.729	-0.122	0.244	1.099	1.581	9.499	-0.941	-0.244	0.366	-2.686	1510068590
-7.897	-3.027	-3.129	-0.305	0.854	0.122	0.427	-7.092	1.022	0.183	-0.61	-0.427	3.236	8.687	0.572	-0.244	1.16	1.282	-8.742	-1.28	-0.772	-0.732	0.732	0.427	0.705	8.61	1.678	-0.427	0.549	0.916	1.085	9.271	-0.969	-0.183	0.366	-2.563	1510068590
-8.336	-3.019	-3.335	0	0	-0.183	0.506	-7.29	0.706	0.183	-0.61	-0.427	3.068	8.612	0.768	-0.244	1.343	1.038	-8.704	-1.511	-1.168	-0.732	0.366	0.488	0.666	8.62	1.493	-0.366	0.549	0.793	0.693	9.311	-1.093	-0.183	-0.61	-2.258	1510068590
-8.643	-2.457	-3.001	0.61	-0.488	-0.061	0.997	-7.681	0.598	0.183	-0.977	-0.122	2.993	8.543	1.085	-0.366	1.16	0.671	-8.515	-2.037	-1.438	-0.488	0.122	0.366	0.391	8.551	1.279	-0.427	0.366	0.732	0.791	9.323	-1.005	-0.61	-1.343	-2.014	1510068590
-8.977	-2.079	-2.969	0.183	-1.038	0.122	1.893	-7.607	0.824	-0.122	-1.465	0.244	2.994	8.424	1.382	-0.61	0.732	0.305	-7.972	-2.366	-1.389	-0.122	0.366	0.305	0.129	8.391	1.206	-0.488	0.061	0.732	1.148	9.15	-0.748	-0.305	-1.038	-1.892	1510068590
-8.957	-1.988	-2.366	0.549	-1.282	0.244	2.426	-7.13	1.062	-0.977	0.122	0.366	2.929	8.911	1.448	-0.977	0	0.061	-8.579	-2.157	-1.536	0.305	0.732	0.366	-0.05	8.94	1.215	-0.793	-0.183	0.793	1.367	9.278	-0.985	-0.366	-0.61	-1.953	1510068590
-8.521	-1.518	-2.798	-0.061	0.488	0.244	2.834	-7.362	1.457	-1.16	0.61	0.244	2.856	9.97	1.449	-1.343	-0.977	-0.244	-8.975	-1.373	-1.957	0.671	0.671	0.977	0.385	10.061	1.793	-0.549	-0.671	0.488	1.833	9.186	-0.287	-0.671	-0.122	-1.648	1510068590
-9.921	-3.161	-3.72	-0.793	-0.122	1.038	3.176	-8.037	1.729	-1.221	0.305	0.305	3.073	11.091	1.576	-1.282	-1.404	-0.732	-10.289	-1.187	-1.9	0.305	3.54	1.526	1.443	11.389	2.588	-0.488	-0.977	0.183	1.145	9.64	-0.831	-1.038	-0.61	-1.465	1510068590
-11.878	-3.801	-4.081	-0.732	0.244	0.732	3.176	-8.037	1.729	-1.221	0.305	0.305	3.399	12.317	1.983	-0.732	-0.977	-1.221	-13.014	-0.013	-2.724	0.977	0	1.038	2.82	12.628	3.289	-0.488	-0.977	0.183	2.725	9.967	-0.953	-1.648	-0.854	-0.366	1510068590
-10.702	-4.922	-3.811	-0.183	-2.075	0.488	4.278	-12.27	1.404	-0.183	-0.977	0.916	3.749	12.373	2.499	-0.244	0.244	-1.648	-13.574	0.743	-2.08	0.122	-0.549	0.793	3.192	12.22	4.236	-0.427	-0.061	-0.549	4.054	11.968	0.52	-2.075	-1.709	1.77	1510068590
-9.726	-5.438	-2.326	1.282	-3.906	0.488	5.188	-12.883	1.132	0.732	-0.549	0.427	3.695	10.911	2.629	-0.061	1.221	-1.282	-11.757	0.05	-0.898	0.488	-1.16	0.732	1.144	10.032	3.969	-1.038	0.61	-0.366	5.381	12.08	1.013	-2.38	-0.183	3.845	1510068590
-9.896	-3.674	-1.27	0.549	-1.404	0.671	5.246	-11.11	1.145	0.916	0.488	-1.404	2.864	9.17	2.096	-0.427	0.61	-0.305	-10.786	0.52	-0.26	0.977	-1.038	0.122	-0.644	7.964	4.164	-0.916	0.793	-0.244	3.464	11.444	-1.099	-0.732	0.549	5.493	1510068590
-10.423	-3.491	-1.794	0.305	-0.977	0.305	4.616	-10.168	1.398	0.854	1.709	-3.174	1.983	8.83	1.645	-0.793	-1.038	0.366	-10.007	1.561	0.035	0.427	-0.977	-0.122	-1.042	7.826	4.404	-0.061	0.244	-0.305	0.212	13.17	-1.467	-0.244	0.122	4.639	1510068590
-8.284	-3.437	-1.638	-0.427	-1.16	-0.61	3.749	-10.401	0.701	0.854	1.709	-3.174	1.704	9.522	1.45	-0.854	-2.38	0.488	-9.763	1.25	-0.211	0	-0.549	-0.122	-0.426	8.751	3.991	0.427	-0.488	-0.366	-1.565	12.91	-0.616	0	0	5.127	1510068590
-7.922	-2.765	-1.068	-1.038	-1.282	-0.549	2.816	-10.001	0.061	2.014	-0.061	-3.479	2.133	9.213	1.635	-0.183	-1.892	0.244	-9.13	1.159	-0.347	0	-0.366	-0.244	0.679	8.814	4.048	0.549	-0.183	-0.427	-0.975	10.83	-0.373	1.465	-1.038	4.944	1510068590
-8.038	-2.858	-0.766	-0.793	-0.244	-0.122	2.729	-8.951	-0.122	2.014	-0.061	-3.479	2.615	8.551	1.846	0.549	0	0.061	-8.918	1.093	-0.474	0	-0.488	-0.305	0.908	8.311	3.899	0.122	0.244	-0.305	-0.172	9.839	0.7	1.953	1.099	4.211	1510068590
-7.727	-3.21	-0.209	-0.061	-0.061	0.122	3.284	-8.421	-0.256	2.014	-1.892	-3.845	2.458	8.351	2.098	0.854	1.16	0	-8.738	0.913	-0.583	-0.183	-0.244	-0.427	0.561	7.953	3.591	0	0.122	-0.244	0.098	8.96	1.678	1.953	4.395	2.991	1510068590
-7.491	-2.6	0.159	0.366	0.244	0.122	3.878	-8.189	-0.567	1.099	-3.357	-4.517	2.098	8.534	2.248	0.854	0.916	-0.122	-8.893	0.953	-0.8	-0.122	-0.366	-0.427	0.682	8.12	3.567	0.183	0.183	-0.427	-1.964	7.943	-0.938	0.916	1.892	2.014	1510068590
-7.131	-1.86	0.093	0.305	1.953	-0.061	4.138	-8.199	-0.684	1.099	-3.357	-4.517	1.986	8.759	2.397	0.732	0.183	-0.244	-8.888	1.017	-0.958	-0.183	-0.488	-0.305	0.831	8.337	3.63	0.366	0.183	-0.549	-3.381	7.157	-0.534	2.258	-1.16	0.671	1510068590
-8.556	-1.258	-0.798	-0.305	2.136	0.061	4.138	-8.199	-0.684	0.305	-6.409	-5.249	2.367	8.702	2.665	0.916	0.183	-0.305	-8.46	1.02	-1.074	-0.305	-0.427	-0.427	0.84	8.211	3.761	0.427	0.183	-0.427	-1.323	7.632	0.346	2.93	-3.662	-0.916	1510068590
-9.691	-1.928	-1.688	-0.427	1.587	0.427	6.479	-7.135	-1.467	0	-5.615	-5.737	2.693	8.484	2.834	1.038	0.793	-0.183	-8.412	1.264	-0.849	-0.366	0	-0.488	0.937	7.942	3.775	0.305	-0.061	-0.244	2.507	7.595	-0.665	1.709	-4.395	-2.014	1510068590
-10.848	-1.564	-0.514	1.099	-0.366	0.916	5.96	-6.559	-1.651	-0.122	-1.465	-5.127	2.801	8.337	2.963	1.038	0.977	0	-8.679	0.87	-0.751	-0.671	-0.061	-0.732	0.731	7.687	3.59	0.427	-0.183	0	10.719	8.721	-1.097	0.793	-0.305	-0.854	1510068590
-10.812	-1.757	-1.945	-1.16	-0.244	0.366	5.96	-6.559	-1.651	-0.061	0	-4.761	2.987	8.715	2.942	0.793	0.671	0.061	-8.49	0.274	-0.961	-0.793	0.427	-1.343	0.211	8.063	3.487	0.732	-0.244	0.366	11.288	9.246	-2.516	0.061	2.808	1.648	1510068590
-10.948	-2.833	-1.945	-1.709	0.61	0	5.593	-6.113	-1.603	0.183	-0.549	-4.639	3.18	9.837	2.769	0.427	0	0.305	-10.105	0.035	-1.055	-0.793	2.075	-1.404	0.292	9.306	2.952	0.732	-0.549	0.61	1.15	8.872	-1.17	-0.549	-1.16	-1.038	1510068590
-12.111	-5.934	-2.731	0	-2.441	-0.488	6.882	-5.867	-0.772	0.488	-0.793	-3.967	3.286	11.09	2.277	0.061	-0.793	0.427	-11.736	0.084	-1.175	-0.671	0.183	-1.16	1.611	10.944	3.06	1.282	-0.427	0	4.2	9.606	1.121	-1.404	0.305	-3.357	1510068590
-8.701	-4.88	-1.861	0.549	0.671	-0.366	6.882	-5.867	-0.772	0	-1.16	-2.38	3.686	11.798	1.816	0	-0.854	0.244	-12.3	-1.516	-0.713	-1.038	-0.732	-1.16	1.394	11.749	2.381	1.038	0.366	-0.122	7.294	12.955	0.479	-2.747	-0.793	0.061	1510068591
-8.867	-3.586	-3.375	-0.366	-0.122	-0.122	7.473	-5.646	-0.435	-0.183	-0.488	-1.221	4.101	12.079	1.353	0	0.244	0.183	-11.215	-2.707	-0.083	-0.427	-1.16	-1.221	-0.132	11.896	1.92	0.427	1.343	0.244	2.745	10.703	-0.541	-0.977	2.808	-0.244	1510068591
-9.208	-3.892	-3.181	-1.282	0.427	0.061	8.044	-4.801	0.175	0	-0.549	-0.671	3.871	12.136	0.589	-0.366	1.221	0.61	-10.427	-2.564	0.391	-0.122	-0.244	-0.549	-1.4	11.609	1.897	0.061	1.465	0.427	-1.163	9.449	-2.466	-0.305	-1.404	-0.977	1510068591
-9.787	-3.572	-3.113	-0.61	0.305	-0.061	8.484	-4.573	0.593	-0.061	0.488	-0.366	3.11	11.709	-0.06	-0.488	0.183	1.16	-10.299	-1.946	0.176	-0.305	-0.244	-0.183	-1.568	11.262	1.989	0.122	0.61	0.244	0.757	9.697	-2.11	-0.549	-0.427	-1.404	1510068591
-8.717	-3.36	-2.836	-0.549	0.732	-0.793	8.484	-4.573	0.593	-0.061	0.488	-0.366	2.955	11.216	0.11	-0.183	-1.16	1.465	-10.241	-1.888	-0.056	-0.732	-0.305	0	-0.818	11.087	1.897	0.244	-0.427	-0.061	1.937	10.338	-2.011	0.427	2.075	-1.892	1510068591
-8.66	-3.825	-2.438	-0.305	0.366	-0.61	8.69	-4.581	0.635	1.343	0	-0.854	3.443	10.86	0.561	-0.061	-1.526	1.526	-9.883	-2.4	-0.306	-0.488	-0.427	0.061	-0.493	10.634	1.62	-0.244	-0.427	-0.183	0.278	10.268	-1.018	0	0.671	-2.014	1510068591
-8.349	-3.124	-2.562	0.183	0.977	-0.305	8.931	-4.194	0.389	2.136	0.427	-1.16	4.103	10.305	0.895	-0.366	-1.282	2.075	-9.453	-2.233	-0.22	-0.244	-0.427	0.305	-0.237	9.922	1.709	-0.488	-0.244	-0.427	0.714	9.832	-0.746	-0.061	-0.61	-1.953	1510068591
-8.623	-2.842	-3.377	-0.122	0.366	-0.854	8.931	-4.194	0.389	2.136	0.427	-1.16	4.704	9.769	1.392	-0.793	-1.465	2.93	-9.059	-2.025	-0.136	-0.244	-0.732	0.427	-0.379	9.341	1.774	-0.916	-0.427	-0.61	1.553	9.333	-1.504	0.305	-0.366	-1.953	1510068591
-8.742	-3.424	-3.091	0	-0.244	-1.038	8.285	-2.545	0.769	2.258	0.549	-1.465	5.291	9.679	1.817	-1.16	-1.831	3.418	-8.92	-2.425	0.013	-0.183	-0.549	0.549	-1.052	9.001	1.578	-1.282	-0.916	-0.488	2.043	9.598	-0.822	-0.122	0.61	-1.648	1510068591
-9.024	-3.747	-2.702	0.977	-0.671	-0.366	8.555	-2.294	0.549	2.014	0	-1.709	5.871	9.871	1.778	-1.587	-2.991	4.211	-8.711	-2.602	0.171	0.183	-0.366	0.549	-1.31	9.208	1.779	-1.16	-1.282	-0.366	1.966	9.674	-0.252	-0.549	-0.671	-1.221	1510068591
-8.991	-3.183	-2.476	1.038	0	0.061	8.763	-2.029	0.616	2.319	0.244	-1.831	6.638	9.788	1.346	-2.014	-4.089	4.944	-9.064	-2.677	0.069	0.61	-0.61	0.427	-0.95	9.442	1.855	-1.099	-1.221	-0.244	2.726	9.362	-0.664	-1.038	-1.282	-0.427	1510068591
-8.68	-3.072	-2.847	0.61	-0.427	-0.244	8.763	-2.029	0.616	2.014	-0.366	-1.709	7.389	9.311	1.231	-2.014	-4.089	4.944	-9.062	-2.159	0.151	0.977	-0.305	0.61	-0.508	9.648	2.125	-1.099	-1.221	-0.244	2.34	9.253	-1.169	-0.732	-0.427	-0.244	1510068591
-8.318	-3.681	-3.135	0.488	-1.038	-0.122	9.895	-1.681	0.154	1.16	-0.549	-1.77	7.589	8.855	1.03	-2.014	-2.869	5.188	-9.842	-1.632	-0.263	1.038	-0.183	0.854	-0.097	10.079	2.488	-0.977	-0.671	-0.061	2.225	9.3	-1.31	-0.488	-0.183	-0.366	1510068591
-7.876	-4.457	-2.257	0.427	-1.892	0.122	9.598	-1.634	0.033	-0.183	1.343	-1.892	7.812	8.294	0.721	-1.648	-2.747	5.005	-9.777	-0.895	0.15	0.793	0.305	1.038	0.555	9.717	2.795	-0.732	-0.854	-0.183	4.21	8.66	-0.34	-0.488	-0.061	0.427	1510068591
-9.178	-4.491	-1.681	1.343	-2.563	-0.061	9.598	-1.634	0.033	-0.183	1.343	-1.892	7.898	7.063	0.36	-1.648	-2.747	5.005	-9.674	-0.34	0.362	1.282	-0.732	0.916	0.536	8.756	3.468	-0.732	-0.854	-0.183	4.804	9.184	0.597	-0.732	-0.488	2.014	1510068591
-9.259	-3.836	-1.158	0.793	-0.549	-0.427	9.417	-1.761	-0.378	-1.282	0.732	-1.892	8.051	6.058	0.439	-0.854	-2.869	4.883	-10.28	0.136	0.633	1.099	-0.366	0.854	0.248	8.46	4.259	-0.549	0.671	-0.305	3.512	11.689	0.95	-0.671	-1.953	3.357	1510068591
-10.422	-3.519	-0.89	0.366	0.122	-0.427	9.363	-1.925	-0.786	-1.16	1.221	-1.465	8.406	5.722	0.414	-0.244	-2.136	4.15	-10.495	0.769	0.628	0.977	-0.732	0.549	0.239	9.148	4.749	0	0.916	-0.061	1.476	11.854	0.413	-1.343	-1.404	3.967	1510068591
-10.484	-4.226	-0.653	0.427	-0.793	-0.61	9.363	-1.925	-0.786	-1.16	1.221	-1.465	8.555	5.273	0.389	-0.244	-2.136	4.15	-10.421	1.503	0.735	0.549	-0.793	0.427	0.578	9.652	4.828	0	0.916	-0.061	-1.043	10.791	-1.158	-0.061	-1.404	2.502	1510068591
-9.128	-3.826	-0.098	0.366	-0.366	-0.427	9.363	-1.925	-0.786	-1.16	1.221	-1.465	8.819	4.693	0.275	0.61	-1.282	2.136	-10.046	1.06	0.56	0.244	-0.854	0.183	0.516	9.554	4.548	0.366	0.366	0.366	0.087	10.196	-1.33	-0.183	0.732	0.671	1510068591
-8.411	-3.125	-0.044	0.244	0.061	0.061	9.363	-1.925	-0.786	-1.16	1.221	-1.465	9.069	4.029	0.402	0.916	-0.366	1.221	-9.382	0.958	0.711	0.427	-0.427	0.122	0.366	9.037	4.28	0.366	0.366	0.366	0.008	8.705	-0.739	0.366	0.61	-0.61	1510068591
-7.891	-2.823	-0.053	0.183	0.671	0.183	9.363	-1.925	-0.786	-1.16	1.221	-1.465	9.171	3.754	0.4	0.916	-0.366	1.221	-8.924	1.304	0.768	0.305	0.061	0.061	0.152	8.417	4.17	0.183	0.549	0.671	0.488	8.431	-0.282	0.305	2.625	-1.892	1510068591
-7.991	-3.128	-0.815	-0.366	1.343	-0.061	9.363	-1.925	-0.786	-1.16	1.221	-1.465	9.121	3.68	0.219	1.099	0.854	0.732	-8.818	1.707	0.837	0.061	0.366	0	0.201	8.159	4.256	0.061	0.854	1.16	0.522	8.361	-0.496	0.916	0.916	-2.075	1510068591
-9.93	-4.12	-1.238	-0.732	1.221	-0.244	9.363	-1.925	-0.786	-1.16	1.221	-1.465	9.204	3.997	0.408	1.038	0.183	0.671	-9.403	1.885	0.574	-0.549	0.671	-0.122	0.397	8.373	4.27	0.305	0.854	0.916	1.573	9.257	0.703	0.549	-0.122	-2.075	1510068591
-10.072	-4.571	-1.333	0.61	0.488	-0.122	9.363	-1.925	-0.786	-1.16	1.221	-1.465	9.463	4.254	0.049	1.282	-0.671	0.488	-10.738	1.263	0.24	-1.221	0.244	-0.244	0.59	9.087	4.124	0.427	0.427	0.366	3.357	10.592	0.335	-0.916	-2.075	-1.831	1510068591
-9.222	-3.81	-1.205	-0.183	0.366	0	9.43	-2.066	-0.644	-1.221	0.916	-0.671	9.634	4.279	-0.366	1.709	-1.038	0.122	-10.213	0.012	0.274	-0.916	-0.244	-0.61	0.59	9.087	4.124	0.427	0.427	0.366	4.219	11.003	0.541	-1.221	-0.732	-1.343	1510068591
-9.033	-3.307	-1.052	-0.488	0.244	-0.122	9.43	-2.066	-0.644	-1.221	0.916	-0.671	10.202	4.203	-0.849	1.892	-0.793	0.366	-9.692	-0.36	0.275	-0.244	-0.244	-0.671	0.59	9.087	4.124	0.427	0.427	0.366	3.965	9.825	0.382	-0.488	1.709	-0.916	1510068592
-8.812	-3.649	-1.505	-0.61	0.427	-0.427	9.165	-1.392	0.051	-1.221	0.916	-0.671	10.037	4.033	-0.864	1.343	-0.671	0.366	-9.589	-0.221	0.559	-0.061	-0.061	-0.488	-0.285	9.009	3.315	0	0	0.061	0.883	9.604	-0.8	0.366	0.061	-1.16	1510068592
-8.996	-4.36	-1.537	-0.427	-0.061	-0.366	10.123	-0.822	0.524	-0.305	-1.099	0.122	10.154	3.73	-0.609	1.038	-0.427	0.854	-9.717	-0.068	0.615	-0.122	0.061	-0.366	-0.264	9.106	3.279	0.244	-0.244	0	1.444	9.772	-0.178	0.488	-0.549	-1.343	1510068592
-8.667	-4.17	-1.31	-0.244	0	-0.061	10.123	-0.822	0.524	-0.61	0.732	0.244	11.169	3.344	-0.566	1.343	0.244	1.77	-9.782	-0.054	0.519	-0.427	0.061	-0.305	0.263	9.538	3.272	0.427	-0.488	0	2.811	9.884	0.378	0.061	0.488	-0.854	1510068592
-8.756	-3.854	-1.408	-0.366	0.366	0.061	11.03	-2.445	0.665	-0.671	0.732	-0.183	11.482	2.684	-0.92	1.221	0.488	2.014	-9.631	-0.307	0.63	-0.061	-0.122	-0.366	0.809	9.481	3.407	0.366	-0.061	0.122	2.09	9.482	-0.212	0.061	0.122	-0.366	1510068592
-8.972	-3.93	-1.453	-0.305	0.183	0.061	10.834	-2.445	0.991	0.549	-0.671	-2.136	11.421	1.814	-0.505	1.282	0.305	2.441	-9.6	0.006	0.717	-0.244	0	-0.366	1.06	9.07	3.454	0.305	0.488	0.488	1.877	9.321	-0.422	-0.061	0.061	-0.183	1510068592
-9.013	-3.735	-1.458	-0.61	0.244	0.061	10.834	-2.445	0.991	0.549	-0.671	-2.136	11.475	1.353	-1.072	1.465	1.16	2.625	-9.732	0.374	0.833	-0.427	0.122	-0.244	1.165	8.928	3.292	0.732	0.916	0.61	1.876	9.677	-0.157	0.244	0.549	-0.122	1510068592
-8.835	-3.616	-1.492	-0.61	0.488	0.061	10.386	-1.602	0.554	0.61	-1.648	-2.991	10.883	1.048	-2.113	1.953	-0.061	2.197	-9.653	0.611	0.719	-0.793	0.427	-0.366	1.407	9.129	3.271	0.732	1.038	0.793	1.467	9.719	-0.147	0.183	0.916	0	1510068592
-8.884	-3.481	-1.84	-1.16	0.305	0.061	10.386	-1.602	0.554	0.61	-1.648	-2.991	10.477	0.729	-2.104	2.686	-1.099	2.136	-9.836	0.849	0.416	-1.221	0.122	-0.549	1.708	9.134	3.277	0.671	1.404	0.854	1.036	9.631	-0.145	0.122	0.671	-0.061	1510068592
-8.722	-3.533	-1.908	-1.404	0.305	-0.061	10.44	-1.671	-0.187	1.465	0.183	-1.77	10.398	0.418	-1.875	3.357	-0.854	1.892	-9.799	0.853	0.335	-1.77	-0.061	-0.549	2.029	8.771	3.061	0.916	1.831	0.671	0.997	9.649	-0.194	0.427	0.732	-0.061	1510068592
-8.417	-3.388	-2.171	-1.709	0.61	-0.366	8.978	-1.682	-0.495	2.197	-0.549	-1.831	10.346	0.233	-1.613	3.479	-1.526	1.709	-9.793	0.531	0.27	-2.197	-0.183	-0.732	2.077	8.795	2.723	0.793	2.502	0.671	0.493	9.817	-0.037	0.183	0.793	-0.061	1510068592
-8.207	-3.163	-2.808	-2.38	0.671	-0.977	9.015	-1.345	-1.05	2.625	-0.854	-1.099	10.03	0.007	-1.275	3.662	-2.258	1.282	-9.82	0.274	0.11	-2.625	-0.427	-0.793	1.867	9.039	2.339	0.732	2.747	0.732	0.746	9.634	-0.252	0.488	0.671	-0.366	1510068592
-8.644	-3.34	-3.307	-3.052	0.61	-1.343	8.823	-0.896	-1.201	2.625	-0.854	-1.099	10.044	-0.27	-1.827	3.784	-2.075	0.793	-9.904	-0.049	-0.023	-3.174	-0.671	-0.732	1.933	9.262	2.012	0.793	2.747	0.671	0.672	9.871	-0.365	0.427	1.282	-0.366	1510068592
-9.077	-3.543	-3.768	-3.174	-0.122	-1.465	8.936	-0.429	-1.258	2.93	-1.099	-0.732	9.885	-0.623	-2.868	4.089	-2.502	0.244	-9.993	-0.741	-0.19	-3.418	-1.099	-0.671	1.846	9.842	1.654	0.61	2.991	0.61	0.434	9.938	-0.693	0	0.732	-0.549	1510068592
-9.134	-3.719	-3.932	-3.235	-0.061	-1.404	9.409	0.163	-1.364	2.93	-1.099	-0.732	9.838	-0.828	-3.68	4.272	-3.113	-0.427	-9.746	-1.741	-0.086	-3.418	-0.854	-0.549	1.266	10.329	1.247	0.244	2.93	0.732	0.715	9.926	-1.138	0.366	1.038	-0.854	1510068592
-9.232	-3.723	-3.795	-2.93	-0.732	-1.038	9.284	0.688	-1.257	3.296	-1.709	-0.488	9.999	-0.69	-4.279	4.211	-2.93	-0.916	-9.782	-2.698	0.095	-3.357	-0.793	-0.488	0.835	10.61	0.976	0.244	2.991	0.793	1.891	9.994	-0.843	0.183	2.686	-0.793	1510068592
-8.948	-3.228	-3.876	-2.93	-0.549	-0.854	9.284	0.688	-1.257	3.418	-2.686	-0.61	10.162	-0.658	-4.502	3.967	-2.93	-1.343	-9.814	-2.598	0.183	-3.174	-0.732	-0.244	0.725	11.038	1.183	0.122	2.991	0.61	1.524	9.947	-1.091	0.122	2.258	-0.671	1510068592
-8.653	-2.845	-4.036	-2.93	-0.427	-0.977	9.831	1.066	-1.955	3.479	-1.587	-0.305	10.159	-0.755	-4.608	3.723	-2.991	-1.465	-9.388	-2.284	0.133	-3.418	-0.488	0	0.647	10.762	1.418	0.122	2.991	0.61	1.725	9.824	-1.022	0	1.953	-0.427	1510068592
-8.57	-2.658	-4.508	-3.235	-0.183	-1.221	9.744	0.891	-2.017	3.418	-0.61	-0.366	10.421	-0.872	-4.299	3.723	-2.991	-1.465	-8.984	-2.171	0.154	-3.723	-0.183	0.183	0.755	10.247	1.4	0.549	2.747	0.366	1.899	9.635	-1.121	0.061	1.953	-0.366	1510068592
-8.662	-3.012	-4.936	-3.296	-1.099	-1.221	9.744	0.891	-2.017	3.418	-0.61	-0.366	10.085	-1.233	-3.931	3.784	-0.916	-1.648	-8.91	-2.351	0.128	-4.089	0.305	0.305	0.957	9.957	1.235	0	2.563	0.977	2.111	9.54	-1.26	-0.061	2.563	-0.305	1510068592
-8.436	-3.247	-5.216	-3.601	-1.465	-1.16	8.008	0.609	-2.205	3.662	0	-0.671	9.808	-1.535	-4.008	3.662	1.16	-1.709	-8.91	-2.351	0.128	-4.089	0.305	0.305	1.232	9.92	1.043	-0.244	2.686	1.221	1.768	9.637	-1.195	0.061	2.808	-0.122	1510068592
-8.337	-3.302	-5.386	-3.54	-2.136	-1.16	7.714	0.517	-2.767	3.662	-2.563	-0.549	8.931	-1.876	-4.237	3.479	0.488	-2.075	-8.91	-2.351	0.128	-4.089	0.305	0.305	1.463	10.045	1.024	-0.366	3.052	1.343	1.188	9.812	-1.215	-0.122	2.502	0.061	1510068592
-8.043	-3.095	-5.414	-3.845	-1.892	-1.404	7.714	0.517	-2.767	3.845	-2.686	-0.488	8.113	-2.454	-5.501	4.15	-0.244	-2.991	-9.597	-2.425	-0.343	-4.456	-0.061	0.488	1.552	10.056	0.843	-0.366	3.052	1.343	1.062	9.896	-1.312	-0.305	2.258	0.061	1510068592
-7.894	-3.039	-5.69	-4.089	-2.075	-1.709	7.916	0.459	-3.643	3.54	-0.671	-0.427	9.459	-1.538	-4.18	3.601	0.305	-2.686	-9.621	-2.492	-0.556	-4.7	-0.183	0.488	1.708	10.112	0.927	-0.122	3.357	1.465	1.035	9.794	-1.434	-0.183	2.869	0.183	1510068592
-7.665	-2.978	-5.853	-4.395	-1.953	-1.892	8.051	0.03	-3.569	2.869	-0.671	-1.404	9.426	-1.577	-4.505	3.174	2.319	-2.625	-9.719	-2.279	-0.662	-4.944	-0.305	0.549	0.843	9.701	0.561	0.366	3.906	1.16	0.84	9.884	-1.61	-0.488	3.662	0.061	1510068592
-7.762	-3.158	-6.015	-4.333	-2.441	-1.892	10.314	-0.91	-3.104	5.188	1.709	-1.282	9.459	-1.384	-4.435	3.052	2.625	-2.808	-9.617	-2.317	-0.824	-5.249	-0.549	0.61	1.141	9.684	0.79	0.061	3.845	1.343	0.666	9.867	-1.623	-0.61	4.089	0	1510068593
-8.071	-3.432	-5.712	-4.028	-2.93	-1.648	10.314	-0.91	-3.104	6.287	5.066	0.244	11.155	-1.274	-4.396	2.869	5.493	-2.991	-9.396	-2.571	-0.977	-5.31	-0.427	0.488	1.126	9.734	0.839	0.061	3.845	1.343	0.574	9.874	-1.477	-0.793	4.211	0.061	1510068593
-8.384	-3.214	-5.151	-4.089	-3.296	-1.343	8.814	-1.122	-2.204	5.188	1.831	-0.427	11.277	-1.188	-4.636	2.869	8.24	-2.441	-9.326	-2.742	-1.092	-5.249	-0.305	0.488	0.75	9.74	0.678	0.427	4.333	1.465	0.516	9.984	-1.157	-0.977	3.784	0.122	1510068593
-8.356	-2.69	-4.688	-4.517	-3.479	-1.038	9.719	-1.042	-1.509	5.676	3.052	0.427	9.171	-0.848	-4.758	4.089	2.38	-2.319	-9.405	-2.822	-1.098	-4.822	0.122	0.427	0.866	9.612	1.053	0.244	4.578	2.136	1.139	9.795	-1.144	-0.977	3.54	0.122	1510068593
-8.179	-2.05	-4.445	-5.371	-2.197	-1.099	8.945	-0.7	-1.854	4.944	0.061	0.732	9.95	0.325	-3.271	4.883	-0.305	-2.319	-9.808	-1.599	-1.428	-4.578	-0.244	0.549	1.723	9.762	1.695	0.244	4.578	2.136	1.899	9.527	-0.788	-0.977	4.822	0.122	1510068593
-9.4	-2.797	-4.083	-5.676	-2.38	-1.282	10.177	-0.735	-1.516	4.944	0.061	0.732	12.22	1.445	-1.547	4.761	5.981	-0.732	-9.929	-0.618	-1.704	-5.249	0.305	0.61	1.751	9.744	2.474	1.282	5.249	1.282	2.304	9.747	-0.626	-1.16	4.761	0.244	1510068593
-10.007	-2.875	-3.167	-5.798	-3.662	-1.221	10.08	-1.065	-1.553	5.249	1.465	1.282	10.722	1.717	-0.203	5.432	0.854	0.183	-10.185	-0.3	-1.497	-5.371	0.366	0.122	1.101	9.343	2.773	1.587	5.066	1.343	4.54	9.874	-0.385	-1.221	5.188	0.61	1510068593
-10.609	-2.911	-2.701	-6.714	-4.272	-1.831	9.722	-1.109	-2.147	5.737	0.671	1.404	11.83	2.402	0.279	5.371	1.526	-0.061	-10.373	0.175	-1.505	-5.432	0.061	0.183	1.574	9.536	3.263	1.587	5.066	1.343	5.457	9.723	-1.273	0.122	7.08	1.221	1510068593
-10.066	-3.746	-3.047	-6.287	-5.493	-1.831	10.641	-1.51	-2.217	5.737	0.671	1.404	11.972	3.179	0.605	5.371	4.089	0.427	-10.609	0.187	-1.598	-5.432	0.488	0.122	2.066	10.221	3.419	0.977	5.798	2.014	3.842	9.997	-2.058	1.038	7.812	0.427	1510068593
-9.062	-3.737	-2.718	-5.066	-4.211	-0.916	10.641	-1.51	-2.217	5.615	0.122	0.977	11.066	3.521	0.971	5.432	3.662	0.427	-10.741	0.715	-1.714	-5.676	-0.549	0.061	1.694	10.564	3.352	0.61	5.493	1.892	4.625	9.071	-2.28	1.77	8.667	-0.488	1510068593
-9.075	-3.64	-2.259	-5.249	-3.174	-0.305	10.616	-1.523	-1.918	5.981	2.014	0.916	10.634	3.468	1.503	5.188	2.502	0.427	-10.446	0.774	-1.639	-5.981	-0.427	0.061	1.345	10.006	3.163	0.61	5.493	1.892	7.435	8.691	-4.203	4.089	12.695	0.488	1510068593
-8.807	-2.668	-2.489	-5.371	-2.869	-0.122	10.139	-1.517	-1.585	5.737	0.916	0.793	10.647	3.222	1.651	4.7	3.54	0.793	-10.067	0.461	-1.67	-6.104	-0.732	0.061	1.03	9.433	2.933	0.61	5.371	1.831	2.913	10.46	-6.455	3.845	16.113	1.465	1510068593
-8.287	-2.921	-3.414	-6.348	-3.052	-0.854	9.223	-1.45	-1.047	5.859	2.197	1.16	10.101	2.967	1.491	4.761	2.808	0.977	-9.423	0.212	-1.675	-6.104	-0.427	0	0.719	8.985	2.622	0.732	5.249	1.831	-1.395	10.951	-5.997	3.113	12.573	2.014	1510068593
-7.605	-3.637	-2.567	-6.104	-2.747	-0.854	8.998	-1.257	-0.402	5.737	0.427	1.221	9.917	2.869	1.464	4.639	3.052	1.16	-9.186	0.06	-1.832	-5.92	-0.244	-0.061	0.628	8.691	2.378	0.732	5.249	1.831	-3.482	10.673	-2.728	3.54	7.263	2.441	1510068593
-7.916	-3.604	-2.012	-5.31	-2.93	-0.427	8.998	-1.257	-0.402	5.737	1.465	1.77	9.207	2.726	1.499	4.639	3.052	1.16	-9.161	-0.146	-2.085	-5.859	-0.183	0.061	0.9	8.675	2.257	0.732	5.066	1.831	-2.132	9.875	-1.676	4.272	2.319	3.235	1510068593
-7.766	-3.07	-2.076	-4.883	-1.465	-0.549	8.775	-0.932	1.322	5.371	0.916	2.197	8.874	2.668	1.683	4.639	2.197	1.038	-9.262	-0.557	-2.344	-5.676	-0.122	0.122	1.055	8.714	2.216	0.732	5.005	1.221	-0.264	9.67	-2.61	3.906	2.136	3.357	1510068593
-8.077	-2.899	-1.962	-4.822	-1.404	-1.038	8.704	-0.592	1.634	4.944	2.441	2.93	8.863	2.787	1.979	4.639	2.197	1.038	-9.106	-0.919	-2.442	-5.371	-0.671	-0.122	0.994	8.671	2.346	0.732	5.005	1.221	1.678	9.923	-1.916	3.784	7.263	1.526	1510068593
-8.547	-2.601	-1.389	-4.517	-1.404	-1.038	8.776	-0.543	2.011	4.944	2.441	2.93	8.82	2.87	2.914	4.089	2.991	0.854	-8.918	-1.186	-2.287	-4.761	-0.793	-0.183	0.501	8.272	2.393	0.916	4.578	0.732	0.715	9.198	-2.03	3.296	7.751	0.61	1510068593
-8.94	-2.074	-1.416	-3.601	-0.977	0.061	8.92	-0.312	2.658	4.456	2.136	3.174	8.844	2.994	3.689	3.479	3.906	0.977	-8.693	-1.236	-2.126	-4.028	-0.732	-0.366	0.188	7.964	2.621	1.16	4.211	0.793	-1.503	8.081	-2.06	3.235	4.517	-0.183	1510068593
-9.289	-2.639	-2.192	-3.601	-0.061	-0.122	8.868	-0.201	3.657	2.991	1.77	3.296	8.835	3.053	4.421	3.479	3.906	0.977	-8.636	-0.969	-1.988	-3.54	-0.427	-0.549	0.341	8.227	3.018	1.16	4.211	0.793	0.522	8.12	-1.45	1.953	2.93	-2.014	1510068593
-10.69	-2.389	-1.566	-2.502	-1.465	0.427	9.171	-0.672	5.018	2.991	1.77	3.296	9.07	2.93	4.992	2.747	3.357	1.465	-8.611	-0.831	-1.686	-3.296	-0.183	-0.977	0.486	8.484	3.26	1.77	2.808	1.099	6.698	9.026	-0.567	1.282	3.357	-0.732	1510068593
-11.063	-4.232	-3.071	-2.319	-0.854	0	9.306	-1.207	5.905	2.502	1.343	2.991	9.287	2.857	5.568	2.563	1.648	2.075	-9.972	-1.08	-1.552	-3.479	1.953	-1.404	0.89	9.195	3.15	1.709	2.686	1.526	4.333	9.188	-1.782	0.977	-0.671	0.122	1510068593
-11.818	-6.858	-3.048	-2.747	-2.258	-1.343	9.109	-1.999	6.601	2.258	1.038	2.869	10.279	2.984	6.114	2.563	1.648	2.075	-12.305	-1.331	-1.535	-3.235	-0.427	-1.709	1.747	11.253	2.564	1.709	2.686	1.526	2.104	11.964	-1.754	-1.038	1.953	-3.662	1510068593
-7.757	-4.762	-0.971	-1.648	0.061	-0.122	8.483	-3.107	6.723	2.258	1.038	2.869	11.183	3.508	6.319	2.502	0.977	1.77	-11.966	-2.934	-0.796	-3.662	-0.671	-1.221	1.818	12.751	1.633	1.526	2.747	0.61	6.845	14.285	-1.109	-5.31	3.784	-0.366	1510068593
-9.461	-4.114	-3.126	-2.93	-0.488	0.305	8.245	-4.13	6.686	1.709	-0.61	2.747	12.059	3.793	5.889	1.953	1.099	1.282	-10.989	-3.307	0.177	-2.014	-1.465	-0.854	0.523	12.98	1.489	0.61	4.089	0.854	-1.237	9.086	-0.758	-0.732	2.38	-1.831	1510068593
-9.49	-3.723	-3.116	-3.296	0.793	-0.244	7.447	-4.392	6.629	2.136	-1.038	0.793	12.31	4.134	5.156	1.953	1.099	1.282	-10.442	-1.863	-0.161	-2.869	-0.122	0.549	-0.274	12.685	1.936	0.61	4.089	0.854	-1.504	9.958	-1.693	-0.61	0.122	-2.197	1510068594
-8.306	-3.048	-2.39	-2.808	0.244	-0.427	7.447	-4.392	6.629	2.136	-1.038	0.793	11.943	3.998	4.532	2.38	0.793	1.953	-10.182	-1.617	-0.735	-3.296	-0.549	0.549	-0.042	12.027	1.934	0.244	2.686	1.465	0.717	10.487	-1.18	-0.366	1.465	-2.93	1510068594
-7.996	-2.303	-2.787	-3.235	1.953	-1.099	6.099	-4.253	6.081	2.502	-0.977	0.977	10.645	3.202	4.326	2.38	1.099	2.258	-9.356	-1.786	-0.77	-3.418	0.305	0.549	0.853	10.316	1.617	0.183	2.38	1.099	0.371	9.732	-1.802	0	1.709	-3.052	1510068594
-8.787	-3.067	-3.51	-2.808	0.366	-0.61	6.153	-3.639	5.248	2.869	-1.709	1.221	8.845	2.257	4.289	2.38	1.099	2.258	-8.995	-1.948	-0.86	-3.174	-0.305	0.732	0.988	8.768	1.214	0.183	2.38	1.099	0.909	9.804	-1.172	0	0.854	-3.418	1510068594
-7.887	-3.126	-3.256	-2.686	0.061	-0.61	6.019	-2.708	4.602	2.991	-2.136	0.977	7.833	1.735	3.771	2.197	1.221	2.258	-8.355	-2.146	-0.873	-3.052	0.183	0.916	0.645	8.058	0.962	-0.061	3.235	1.465	1.33	9.54	-0.767	-0.183	1.831	-2.93	1510068594
-7.401	-2.911	-3.405	-2.136	0.122	-0.732	5.709	-2.046	4.399	2.869	-1.526	0.854	7.494	1.735	3.38	2.258	1.16	1.77	-8.083	-2.438	-1.038	-2.747	0.244	0.854	0.647	7.942	0.928	-0.122	2.991	1.465	0.93	9.197	-1.105	0.366	1.526	-3.052	1510068594
-7.539	-2.614	-3.555	-1.343	0	-0.671	5.651	-1.694	4.472	2.502	-2.197	0.732	7.692	2.01	3.291	2.258	1.16	1.77	-8.205	-2.583	-1.376	-2.319	0.122	0.671	0.616	7.998	1.038	-0.122	2.991	1.465	0.717	9.154	-0.846	-0.183	1.221	-3.052	1510068594
-8.278	-2.289	-3.804	-1.038	-0.183	-0.61	5.883	-1.358	4.467	2.502	-2.197	0.732	7.891	2.371	3.511	2.258	0.977	1.465	-8.093	-2.523	-1.491	-2.014	-0.305	0.549	0.477	8.251	1.223	-0.061	2.563	0.916	1.074	8.922	-0.982	0.061	1.099	-2.686	1510068594
-8.674	-1.982	-3.628	-0.671	-1.465	-0.427	6.09	-0.858	4.67	2.38	-1.648	0.916	8.006	2.602	3.888	1.892	0.732	0.854	-8.379	-2.629	-1.615	-1.648	0.122	0.366	0.33	8.644	1.547	0	2.136	0.671	0.9	9.264	-0.988	-0.427	0.671	-2.563	1510068594
-8.67	-1.294	-3.638	-1.038	0.061	-0.427	6.982	-0.31	5.162	1.892	-1.892	0.916	8.201	2.844	4.445	1.892	0.732	0.854	-8.887	-2.09	-1.765	-0.916	0.488	0.488	0.543	9.479	1.909	0	2.136	0.671	1.727	9.111	-0.633	-0.549	0.916	-2.258	1510068594
-9.653	-1.956	-4.626	-1.953	-0.61	-0.427	7.776	0.071	5.772	1.526	-1.465	0.916	8.617	3.228	5.597	1.953	0.61	0.427	-10.793	-1.485	-1.779	-1.099	2.258	0.671	1.274	10.485	2.583	-0.366	0.977	0.244	1.768	9.56	-0.79	-0.671	1.587	-1.892	1510068594
-11.185	-3.211	-5.21	-2.625	-0.427	-0.244	7.776	0.071	5.772	1.16	-1.343	0.854	9.282	3.766	6.876	1.587	-0.427	-0.732	-12.267	-0.587	-1.914	-0.916	0.305	0.427	2.095	11.722	3.503	0.061	0.244	-0.427	1.835	10.545	-1.157	-1.099	2.014	-1.282	1510068594
-11.626	-4.857	-4.372	-1.343	-1.892	0.549	10.956	-0.512	5.739	0.549	-1.343	0.793	9.917	4.484	8.384	1.587	-0.427	-0.732	-13.172	-0.263	-1.529	-0.854	-0.427	0.183	2.079	12.08	4.134	0.061	0.244	-0.427	2.885	11.443	-0.5	-1.892	1.404	0.244	1510068594
-10.038	-5.796	-3.553	-0.671	-3.235	0.305	12.639	-2.053	5.533	-0.305	-0.732	1.038	10.192	5.102	8.849	0.854	-0.671	-1.038	-11.926	-0.462	-0.447	-0.488	-0.977	0.427	0.741	10.96	4.35	0.671	-0.549	-1.16	4.575	11.779	0.792	-2.563	0.305	2.38	1510068594
-8.998	-5.335	-1.94	0.183	-2.502	0.549	12.714	-3.053	5.138	-0.977	-0.916	0.549	9.983	5.485	7.734	-1.343	0.305	-0.305	-10.142	-0.75	0.602	0.122	0.122	0	-1.381	8.861	4.435	0.183	0.183	0.122	4.687	11.206	-0.002	-1.587	1.648	4.395	1510068594
-10.281	-4.39	-1.73	0	-1.648	0.671	12.714	-3.053	5.138	-1.038	-0.183	-0.427	8.87	5.565	6.197	-1.343	0.305	-0.305	-9.739	0.095	0.803	0.916	0.427	-0.61	-1.367	8.203	4.995	0.183	0.183	0.122	0.958	11.819	-1.577	-0.305	1.526	5.005	1510068594
-9.377	-4.613	-1.864	-0.061	-1.526	0.427	9.436	-2.041	4.223	-0.488	0.61	-1.282	7.866	5.451	5.094	-1.648	-0.061	0.488	-10.484	0.739	0.166	0.183	0.183	-0.427	-0.33	9.304	4.723	0.549	-0.549	0.427	-0.499	13.461	-0.918	0.183	1.16	4.456	1510068594
-7.874	-4.157	-1.353	-0.305	-0.671	0.183	8.856	-2.153	3.449	-0.183	0.854	-1.404	7.199	5.166	4.938	-0.977	-0.671	-0.488	-9.531	0.615	-0.284	0.244	0.366	-0.244	0.495	9.825	4.333	0.427	-0.854	0	-0.79	11.709	-0.644	0.61	-0.061	5.188	1510068594
-7.623	-3.163	-0.847	-0.244	-0.61	0.183	8.376	-2.561	2.852	-0.549	0.488	-0.977	6.808	4.453	5.197	-0.977	-0.671	-0.488	-8.899	0.361	-0.784	0.549	-0.122	-0.366	0.589	8.74	3.921	0.427	-0.854	0	-0.937	11.021	0.365	1.038	0.427	5.127	1510068594
-7.489	-2.924	-0.774	0.244	-0.549	0.061	7.799	-2.488	2.47	-0.549	0.488	-0.977	6.535	3.626	5.105	-1.038	-0.793	-0.61	-8.392	0.244	-0.895	0.732	-0.061	-0.488	0.656	7.642	3.324	0.244	-1.221	-0.305	-0.547	9.804	1.11	2.014	1.465	4.395	1510068594
-6.757	-2.713	-0.256	0.671	0.183	0.305	7.063	-1.952	2.242	-0.854	0.427	-1.099	6.344	2.972	4.899	-0.977	-1.404	-0.793	-8.099	0.423	-0.949	0.854	0	-0.549	1.2	7.228	3.086	-0.244	-1.465	-0.244	-0.937	8.561	0.922	2.625	2.686	3.601	1510068594
-6.732	-2.052	0.073	0.793	1.16	0.671	6.198	-1.311	2.355	-1.221	0.488	-0.671	6.782	2.638	4.625	-0.977	-1.404	-0.793	-8.143	0.876	-1.239	0.671	0.061	-0.366	1.763	7.29	3.074	-0.244	-1.465	-0.244	-3.388	7.388	-0.233	2.258	-0.244	2.563	1510068594
-7.601	-1.36	0.23	0.549	1.953	0.793	6.17	-1.211	2.579	-1.221	0.488	-0.671	7.078	2.348	4.747	-0.793	-0.732	-0.854	-8.208	1.044	-1.57	0.488	-0.122	-0.244	2.104	7.812	3.213	-0.122	-1.282	-0.488	-3.86	6.547	0.106	2.625	-3.601	0.916	1510068594
-9.417	-1.391	-0.75	0.061	1.16	0.549	6.466	-1.392	3.139	-1.221	0.732	-0.366	7.705	2.123	5.143	-0.183	-0.854	-1.038	-8.202	1.105	-1.65	0.366	0.366	-0.183	2.354	7.952	3.317	0.183	-1.221	-0.549	-1.029	6.716	0.329	2.625	-5.31	-1.404	1510068594
-11.112	-1.726	-0.784	1.343	0.549	0.732	7.107	-1.7	3.738	-0.61	0.61	0.183	8.485	1.919	5.617	-0.183	-0.854	-1.038	-8.553	0.831	-1.534	-0.244	0.305	-0.305	2.466	7.623	3.313	0.183	-1.221	-0.549	7.985	7.995	-0.774	1.526	-5.859	-0.732	1510068594
-12.968	-2.219	-1.028	1.587	-2.441	1.16	7.107	-1.7	3.738	-0.61	0.61	0.183	8.794	1.671	5.977	-0.122	-0.366	-0.549	-9.199	-0.059	-1.434	-0.183	1.099	-1.038	2.184	7.567	3.156	0.366	-1.465	-0.305	15.362	9.9	-2.902	1.038	3.296	2.014	1510068595
-11.312	-3.268	-1.895	-0.977	1.587	0	7.494	-1.838	4.258	-0.122	0.793	0.366	9.558	1.954	6.217	-0.183	-0.122	0	-11.85	-0.008	-1.812	0	1.343	-0.854	2.591	9.805	2.979	0.732	-0.061	0.916	6.193	9.594	-2.536	-1.526	0	0.793	1510068595
-11.587	-5.932	-2.123	-0.427	-2.014	-0.488	8.504	-2.791	5.568	-0.244	0.549	0.916	10.422	2.952	6.095	0.122	0.122	-0.183	-12.833	-0.352	-1.473	-0.366	-0.183	-0.488	3.59	12.39	2.653	0.732	-0.061	0.916	2.913	10.994	2.919	-4.822	2.991	-3.418	1510068595
-8.215	-4.191	-1.928	0.793	1.16	-0.244	8.936	-3.553	6.247	-0.671	0.305	1.587	11.102	3.896	5.78	0.549	0.061	-0.793	-12.528	-1.239	-0.536	-0.732	-1.953	-0.671	3.091	12.553	2.476	1.221	0.427	0.549	4.168	12.769	-0.33	-4.456	-1.404	1.16	1510068595
-9.367	-4.514	-3.698	0.183	0.366	0.183	8.867	-4.213	6.404	-0.793	0.305	1.709	11.186	4.402	5.477	0.61	0.122	-0.977	-11.073	-2.217	0.607	-0.61	-0.122	-0.183	1.323	11.798	2.256	0.549	2.93	0.916	-0.416	10.099	-2.369	0.977	-2.136	-1.16	1510068595
-10.032	-4.039	-3.283	-0.61	0.854	0.427	8.069	-4.559	6.693	-0.305	1.038	1.16	10.925	4.857	5.21	0.61	0.977	-0.793	-11.027	-2.211	0.3	0.122	-0.61	0.244	0.628	11.493	1.955	0.549	2.93	0.916	0.093	10.42	-1.999	-1.587	-1.465	-1.343	1510068595
-9.696	-3.419	-2.908	0.244	0.488	0.366	7.095	-4.977	6.602	0	1.77	0.793	10.079	4.961	4.432	0.732	1.16	-0.732	-10.488	-1.706	-0.2	-0.122	-0.244	0.061	0.629	11.432	1.8	0.366	3.479	1.77	0.516	10.501	-1.873	-0.732	-1.038	-2.075	1510068595
-8.324	-2.714	-2.36	0.366	1.404	-0.244	7.229	-4.759	5.863	-0.061	0	0.793	9.398	4.939	4.23	1.038	-0.427	-0.793	-9.813	-1.877	-0.482	0.061	-0.122	0.061	1.062	10.422	1.648	0.183	2.686	1.831	1.379	10.258	-2.439	-0.61	0	-2.502	1510068595
-8.134	-2.792	-2.377	0.366	1.221	-0.244	7.563	-4.136	5.608	0.366	-1.038	0.671	7.978	4.255	4.218	0.671	0.732	-0.854	-9.199	-1.748	-0.434	0.305	-0.427	0.183	1.333	8.983	1.54	0.183	2.686	1.831	1.638	9.54	-1.683	-0.427	0.061	-2.502	1510068595
-8.351	-2.566	-2.608	0.732	0.366	-0.122	6.645	-2.925	5.474	0.916	1.16	0.366	7.386	3.884	4.435	0.183	0.61	-0.671	-8.475	-1.671	-0.391	0.427	-0.427	0.305	1.654	8.157	1.503	0.244	2.93	1.587	1.866	9.28	-1.031	-0.427	-0.244	-2.197	1510068595
-8.302	-2.42	-2.845	0.793	-0.61	-0.305	5.954	-2.133	5.43	0.977	1.465	0.061	7.766	4.329	4.698	0.427	0.305	-1.038	-7.98	-1.712	-0.474	0.366	-0.305	0.366	1.949	7.596	1.487	-0.427	3.174	1.831	2.021	8.801	-1.05	-0.244	-0.366	-2.014	1510068595
-8.088	-2.723	-2.298	1.343	-0.793	-0.366	5.502	-1.849	5.316	1.343	2.502	0.122	7.568	4.182	4.703	0.427	1.038	-0.977	-8.056	-2.17	-0.65	0.671	-0.244	0.427	1.772	7.985	1.558	-0.427	3.174	1.831	2.489	8.65	-0.849	-0.183	0.244	-1.77	1510068595
-8.582	-2.805	-1.966	2.625	-0.61	0	5.813	-1.631	5.224	1.038	2.258	0.305	6.982	4.01	5.188	-0.183	2.136	-0.732	-8.124	-2.45	-0.907	1.221	0	0.488	1.75	8.166	1.593	-0.732	2.869	1.831	2.907	8.513	-0.081	-0.427	-0.061	-1.221	1510068595
-8.803	-1.615	-2.485	2.258	-0.122	0.244	4.41	-0.982	5.447	1.465	5.066	0.244	6.74	4.438	5.2	-0.427	2.625	-1.282	-9.021	-1.784	-0.947	1.526	0.122	0.488	2.668	8.525	1.766	-0.366	2.625	1.831	2.291	8.961	0.03	-0.916	-0.305	-0.854	1510068595
-8.872	-1.919	-2.862	1.099	-0.427	0.122	4.734	-1.401	5.733	0.61	3.601	0.305	6.759	4.959	5.55	0	2.563	-1.953	-10.084	-0.927	-1.069	1.282	-0.488	0.916	3.655	8.921	2.706	0.366	2.075	1.709	1.493	9.136	-1.034	-0.977	-1.099	-0.916	1510068595
-8.839	-2.644	-2.958	0.61	0	0.122	4.734	-1.401	5.733	-0.427	2.991	0.671	6.661	5.885	5.888	0.122	1.709	-2.502	-11.029	-0.315	-1.549	1.221	-1.282	0.977	4.338	9.658	3.546	0.549	1.404	1.099	2.133	9.337	-1.244	-1.099	-1.587	-0.549	1510068595
-9.442	-2.857	-2.174	0.488	-0.244	0.122	4.928	-3.6	6.68	-0.488	2.502	0.244	6.258	6.367	6.314	0.122	1.587	-2.808	-10.971	0.425	-0.872	0.916	-0.977	0.793	3.97	9.436	3.911	0.488	1.831	-0.183	2.14	9.481	-0.569	-1.709	-1.953	-0.122	1510068595
-10.674	-4.638	-1.781	-0.488	-0.793	-0.671	4.928	-3.6	6.68	-1.099	1.77	0.305	5.495	6.218	6.636	0.183	1.648	-2.808	-12.117	1.074	0.035	0.793	-0.854	0.671	2.76	8.439	4.006	0.488	1.831	-0.183	0.261	10.249	-0.299	-1.587	-1.831	0.427	1510068595
-11.195	-5.406	-1.353	1.038	-0.671	-1.526	4.84	-5.54	7.443	-0.977	1.404	0.244	4.943	6.992	6.224	0.244	1.648	-2.625	-12.834	1.8	0.267	-0.183	-3.174	0.61	2.483	8.926	4.387	0.671	1.709	-0.427	0.351	12.111	0.33	-0.916	-0.916	0.183	1510068595
-9.97	-4.926	-1.247	1.099	-0.061	-2.014	4.417	-6.422	7.093	-1.282	1.526	0.549	4.447	7.945	5.776	0.244	2.319	-2.747	-11.145	0.83	0.963	-0.366	-3.174	-0.061	1.992	9.818	4.273	1.587	1.892	-0.977	0.086	12.56	1.247	-0.916	-0.549	0.061	1510068595
-9.168	-4.258	-0.785	0.305	0.061	-2.075	3.883	-6.491	6.749	-2.014	1.343	0.977	3.842	8.191	5.66	1.282	1.953	-2.747	-9.729	0.634	1.742	0.061	-2.869	-0.366	0.389	9.295	3.319	1.587	1.892	-0.977	-0.999	11.811	1.199	-1.16	-1.465	-0.305	1510068595
-8.827	-4.733	-0.562	0.366	-0.305	-1.77	3.883	-6.491	6.749	-2.075	1.77	1.099	3.307	8.179	5.755	1.343	1.648	-2.136	-9.073	0.705	2.207	0.305	-2.93	-0.122	-0.623	8.628	2.614	0.854	1.709	-0.977	-1.325	10.476	1.189	-0.854	-1.404	-0.488	1510068595
-8.192	-4.791	-0.476	0.793	0.061	-1.709	3.001	-6.032	6.313	-2.014	0.793	1.221	2.863	8.297	5.484	0.854	1.892	-1.465	-8.333	0.802	2.59	0.183	-2.38	0.061	-0.644	8.855	2.497	1.587	0.305	-1.038	-0.745	9.733	1.431	-0.366	-1.465	-0.61	1510068595
-7.995	-4.413	-0.51	0.732	0.427	-1.709	3.102	-6.326	6.166	-1.892	0.305	1.16	2.58	8.577	5.203	1.038	0.61	-1.16	-8.397	0.696	2.846	0.183	-2.197	-0.061	-0.353	9.403	2.643	1.587	0.305	-1.038	-0.115	9.544	1.438	-0.305	-1.038	-0.916	1510068595
-8.253	-4.547	-0.75	0.488	0.488	-1.709	3.102	-6.326	6.166	-1.953	0.244	1.16	2.358	8.642	5.456	1.038	0	-0.854	-8.399	0.774	3.229	0.244	-2.075	0	-0.195	9.524	2.571	1.16	0.366	-1.099	-0.002	9.344	1.29	-0.366	-0.427	-0.916	1510068595
-8.404	-5.047	-0.884	0.488	0.244	-1.404	3.141	-6.613	6.166	-1.526	0.061	1.038	2.067	8.583	5.553	0.977	-0.122	-0.671	-8.386	0.915	3.543	0	-1.953	0	-0.434	9.521	2.311	1.221	0.305	-1.221	0.123	9.441	0.802	-0.488	-0.549	-1.038	1510068596
-8.209	-5.134	-0.983	0.549	0.488	-1.16	3.522	-7.063	6.48	-1.282	0.244	0.671	2.357	8.673	5.548	0.977	-0.488	-0.732	-8.314	0.674	3.842	0.061	-1.587	-0.061	-0.306	9.829	2.121	1.221	0.305	-1.221	0.426	9.528	0.746	-0.244	-0.549	-1.038	1510068596
-8.313	-5.388	-1.037	0.427	0.366	-1.099	3.445	-7.308	6.69	-0.977	0.061	0.305	2.425	8.966	5.618	1.099	0.061	-0.793	-8.363	0.549	4.118	0	-1.404	-0.183	-0.349	9.935	2.005	0.916	0.061	-0.977	0.272	9.646	1.005	-0.305	0.122	-1.099	1510068596
-8.187	-5.489	-1.188	0.427	0.366	-0.977	3.213	-7.141	6.745	-0.488	0.061	0.061	2.6	9.144	5.83	0.793	0.122	-0.671	-8.37	0.401	4.255	0.061	-1.099	-0.183	-0.601	10.216	1.802	0.488	0	-0.977	0.056	9.855	1.214	-0.305	0	-0.977	1510068596
-8.203	-5.556	-1.098	0.244	0.244	-0.732	3.149	-6.797	6.765	-0.427	-0.183	0	2.597	9.116	5.922	0.916	0.488	-0.549	-8.305	0.201	4.393	0.183	-0.854	-0.244	-0.584	10.229	1.693	0.488	0	-0.977	0.361	9.804	1.233	-0.244	-0.305	-0.854	1510068596
-7.96	-5.589	-1.066	0.488	0.366	-0.61	2.936	-6.486	6.563	-0.427	0.305	-0.122	2.696	8.899	5.969	0.916	0.122	-0.549	-8.311	0.191	4.5	0.244	-0.732	-0.183	-0.447	10.07	1.543	0.244	-0.122	-0.854	0.036	9.72	1.049	-0.122	-0.488	-0.671	1510068596
-7.817	-5.54	-1.205	0.244	0.122	-0.549	2.83	-6.295	6.641	-0.671	0.61	0	3.043	8.715	5.902	0.671	0	-0.427	-8.168	0.112	4.465	0.244	-0.61	-0.244	-0.367	10.019	1.602	0.183	-0.427	-0.549	0.018	9.729	0.989	-0.183	-0.122	-0.671	1510068596
-7.551	-5.465	-1.053	0.244	0.244	-0.305	2.803	-6.334	6.587	-0.549	0.854	0.122	2.944	8.656	5.739	0.61	-0.061	-0.244	-8.067	0.166	4.423	0.366	-0.366	-0.183	-0.14	9.857	1.579	0.183	-0.427	-0.549	0.073	9.516	1.135	-0.122	0.122	-0.549	1510068596
-7.898	-5.753	-1.159	0.183	0.122	-0.244	2.803	-6.334	6.587	-0.427	0.61	0.122	2.944	8.656	5.739	0.366	0.305	-0.183	-8.221	0.309	4.408	0.366	-0.366	-0.183	-0.293	9.982	1.739	0	-0.305	-0.549	0.024	9.275	1.14	-0.061	0.183	-0.488	1510068596
-8.147	-6.07	-1.176	0.244	-0.061	-0.305	2.32	-6.34	6.4	-0.305	0.488	-0.061	2.365	8.85	5.868	-0.183	0.671	0.244	-8.562	0.072	4.485	0.305	-0.183	-0.122	-0.513	10.107	1.772	-0.366	-0.61	-0.427	-0.124	9.521	0.84	0	0.061	-0.305	1510068596
-7.99	-6.206	-1.189	0.427	0.183	-0.244	3.179	-6.657	7.044	-0.427	0.488	0.061	2.333	8.67	6.229	-0.122	0.488	0.366	-8.821	0.024	4.526	0.305	-0.183	-0.122	-0.165	10.137	1.791	-0.366	-0.61	-0.427	-0.193	9.922	0.827	0.366	0.061	-0.122	1510068596
-7.933	-6.153	-1.305	0.244	0.305	-0.183	3.179	-6.657	7.044	0	0.854	-0.244	2.333	8.67	6.229	-0.061	0.244	0.244	-8.604	0.084	4.609	0.366	-0.305	-0.122	0.065	10.176	1.821	-0.366	-0.549	-0.549	-0.354	10.079	1.303	0.122	0.549	0	1510068596
-7.935	-6.072	-1.365	0.366	0.122	-0.061	2.446	-6.832	6.487	-0.305	0.549	-0.061	2.736	8.467	6.26	-0.061	0.793	-0.061	-8.485	0.126	4.608	0.366	-0.061	-0.244	-0.013	10.007	1.918	-0.427	-0.427	-0.122	-1.055	10.08	1.392	-0.183	0	0	1510068596
-7.773	-6.054	-1.267	0.305	0.183	0	2.17	-6.332	7.199	-0.427	0.427	0	3.242	8.305	6.348	0	0.671	0	-8.44	0.038	4.534	0.366	-0.061	-0.244	-0.311	9.961	1.829	-0.427	-0.427	-0.122	-1.461	10.039	1.457	-0.183	-0.61	-0.061	1510068596
-7.69	-6.089	-1.196	0.427	0.244	0.244	2.17	-6.332	7.199	-0.244	0.244	-0.061	3.242	8.305	6.348	0.122	-0.183	-0.183	-8.349	-0.123	4.601	0.366	0.061	-0.305	-0.457	10.074	1.707	0.061	-0.488	0.183	-1.244	9.849	1.22	-0.244	-0.977	-0.061	1510068596
-7.522	-6.253	-1.37	0.427	0.732	0.366	2.212	-6.225	7.021	-0.305	-0.183	0	2.077	8.777	6.223	0.061	-0.305	-0.488	-8.454	-0.156	4.512	0.671	0.305	-0.366	-0.538	10.143	1.937	-0.061	-0.488	0.366	-1.105	9.695	0.816	-0.305	-1.038	-0.061	1510068596
-7.495	-6.222	-1.242	0.549	0.916	0.427	2.054	-6.548	6.889	-0.244	-0.671	0	1.207	9.85	5.575	0.183	-0.183	-0.549	-8.448	-0.09	4.333	0.671	0.305	-0.366	-1.02	10.47	1.926	-0.061	-0.488	0.366	-1.461	9.616	0.447	-0.122	-1.465	-0.122	1510068596
-7.504	-6.258	-1.479	0.732	1.404	0.61	2.054	-6.548	6.889	0.061	-1.709	0.183	1.207	9.85	5.575	-0.427	-2.075	0	-8.291	-0.402	4.343	1.221	0	-0.366	-2.876	10.575	1.765	-0.488	-0.244	0.366	-1.632	9.422	0.38	0.305	-2.075	-0.183	1510068596
-7.702	-6.846	-1.689	1.587	1.709	0.793	3.583	-7.614	7.029	0.549	-2.319	-0.427	2.328	11.618	4.999	-2.197	-3.357	0.854	-8.586	-0.833	4.284	2.258	1.404	-0.305	-3.931	10.825	1.663	-1.343	-4.272	-0.427	-1.919	9.688	0.377	0.305	-2.747	-0.183	1510068596
-8.024	-7.122	-1.95	2.319	1.709	1.099	4.789	-7.224	6.629	1.465	-1.221	-1.709	2.274	11.468	3.955	-1.953	-3.967	2.258	-9.004	-0.683	4.231	2.808	1.648	-0.61	-3.639	11.027	1.736	-1.343	-4.272	-0.427	-1.287	10.156	0.953	0.183	-3.784	0	1510068596
-7.797	-6.966	-1.914	2.991	1.709	1.343	4.789	-7.224	6.629	1.526	-0.366	-3.601	2.274	11.468	3.955	-0.916	-4.211	3.845	-9.111	-0.742	3.89	3.479	1.404	-0.793	-2.83	10.964	1.426	-2.38	-6.042	-0.671	-0.567	10.471	1.081	0	-3.967	0.427	1510068596
-7.497	-6.438	-1.849	3.479	1.953	1.526	5.925	-5.922	5.431	0.916	0.488	-4.883	2.216	10.464	2.127	-1.16	-3.235	3.235	-8.83	-0.688	3.524	4.211	1.648	-0.916	-2.201	10.875	0.964	-2.502	-7.324	-1.587	-0.572	10.353	1.406	-0.549	-4.089	0.61	1510068596
-7.22	-6.013	-2.116	3.54	2.441	1.587	6.23	-4.944	4.743	-0.61	1.465	-6.287	2.344	9.341	1.369	-0.61	-4.211	2.075	-8.668	-0.516	3.122	4.883	1.892	-1.038	-1.992	10.341	0.904	-2.502	-7.324	-1.587	-1.245	10.045	1.802	-0.854	-4.761	0.61	1510068596
-7.355	-5.721	-2.114	3.723	2.502	1.77	6.23	-4.944	4.743	-2.563	2.319	-7.019	2.344	9.341	1.369	-0.305	-5.371	0.488	-8.845	-0.073	2.617	4.883	1.892	-1.038	-1.888	9.831	0.896	-2.136	-7.751	-2.014	-1.818	9.874	1.882	-1.038	-5.615	0.61	1510068596
-7.295	-5.337	-2.137	3.906	2.869	1.953	6.572	-4.1	4.181	-4.395	2.502	-6.958	2.946	8.58	0.818	-0.916	-5.737	-1.526	-9.033	0.479	2.068	5.371	2.075	-1.16	-1.363	9.719	0.678	-1.77	-8.972	-2.441	-1.668	9.885	1.695	-1.343	-6.287	0.61	1510068596
-7.455	-5.192	-2.194	4.028	2.991	2.197	6.298	-3.271	4.271	-5.737	2.808	-6.409	4.084	8.408	0.852	-1.404	-6.042	-3.418	-9.198	0.774	1.548	5.676	1.953	-1.221	-0.748	9.606	0.578	-1.77	-8.972	-2.441	-1.33	9.899	1.392	-1.892	-6.47	0.61	1510068597
-7.799	-5.221	-2.079	4.395	2.808	2.319	6.298	-3.271	4.271	-6.287	3.662	-5.737	4.084	8.408	0.852	-1.709	-5.981	-5.188	-9.198	0.774	1.548	5.92	1.892	-1.404	-0.319	9.32	0.688	-1.648	-8.972	-2.625	-1.044	9.466	1.038	-1.526	-6.775	0.549	1510068597
-7.79	-5.106	-2.031	4.761	2.808	2.441	6.164	-3.673	5.457	-6.348	3.662	-4.639	4.67	8.788	0.324	-2.38	-6.714	-6.287	-9.198	0.774	1.548	5.92	1.892	-1.404	0.163	8.998	0.837	-1.465	-9.155	-2.686	-0.607	9.079	0.567	-1.038	-7.385	0.305	1510068597
-7.845	-4.956	-1.944	5.066	3.052	2.38	6.248	-4.188	6.218	-5.615	4.272	-3.845	5.674	9.288	-0.041	-3.235	-7.202	-6.836	-9.904	1.211	0.368	5.92	1.892	-1.404	0.163	8.998	0.837	-1.16	-9.094	-2.625	-0.039	8.61	-0.001	-0.183	-7.568	0.305	1510068597
-8.399	-4.622	-2	5.493	2.808	2.258	6.248	-4.188	6.218	-5.005	5.371	-3.479	6.167	9.527	-0.189	-3.54	-9.094	-6.897	-9.967	1.032	-0.026	6.042	1.221	-1.465	0.433	8.997	1.103	-0.977	-8.911	-2.625	1.238	8.528	0.526	0.671	-7.08	0.549	1510068597
-9.196	-4.354	-2.043	5.737	1.892	1.831	5.895	-5.831	6.021	-4.456	5.249	-2.686	6.797	9.957	-0.418	-3.784	-9.705	-6.47	-10.002	0.76	-0.483	6.042	0.916	-1.526	0.697	9.16	1.205	-0.793	-8.606	-2.258	1.633	9.003	0.818	1.465	-6.165	0.549	1510068597
-9.723	-4.161	-2.182	5.493	0.916	1.465	5.644	-6.261	5.603	-3.113	5.188	-1.77	6.722	10.269	-1.725	-4.517	-8.118	-5.493	-10.122	0.476	-0.822	6.165	0.793	-1.587	0.976	9.573	1.135	-0.61	-8.301	-2.014	3.497	10.082	0.822	1.343	-7.08	0.366	1510068597
-9.527	-3.88	-2	5.432	1.221	1.099	5.644	-6.261	5.603	-2.625	4.639	-1.099	6.722	10.269	-1.725	-4.211	-9.46	-4.639	-10.252	0.188	-1.183	6.104	0.671	-1.587	1.162	9.963	1.056	-0.61	-8.24	-1.892	5.061	10.229	2.135	0.549	-3.784	0	1510068597
-9.221	-3.11	-2.019	5.432	2.197	0.61	5.417	-6.682	3.999	-2.686	4.761	-0.671	6.891	10.151	-2.138	-3.662	-9.521	-3.906	-10.273	0.026	-1.335	6.287	0.427	-1.465	1.162	9.963	1.056	-0.671	-8.057	-2.075	2.985	10.365	1.936	0.549	-2.258	-0.366	1510068597
-9.038	-3.079	-2.479	4.7	2.441	0.61	4.834	-6.813	3.263	-2.869	4.639	-0.427	6.467	9.573	-1.964	-3.052	-8.362	-2.991	-9.93	-0.323	-1.291	6.226	0.183	-1.282	1.712	10.355	0.413	-0.793	-7.874	-2.319	1.156	10.392	1.042	0.732	-5.127	-0.122	1510068597
-8.443	-3.725	-2.885	4.578	2.808	0.488	4.834	-6.813	3.263	-2.991	1.16	-0.122	6.467	9.573	-1.964	-2.136	-7.996	-3.052	-9.886	-0.601	-1.245	5.798	0.427	-0.916	1.492	10.579	-0.156	-0.854	-7.629	-2.563	-0.329	9.956	0.41	0.732	-5.31	-0.244	1510068597
-7.898	-4.28	-3.339	5.92	3.296	1.526	5.478	-6.729	2.678	-2.686	2.136	-0.183	6.511	9.682	-1.698	-1.648	-6.775	-3.357	-9.792	-1.26	-0.933	5.798	0.427	-0.916	1.406	10.599	-0.517	-1.038	-7.324	-2.625	2.058	9.381	-2.025	0.916	-6.165	-0.61	1510068597
-8.331	-3.407	-4.473	4.944	3.662	1.831	5.478	-6.729	2.678	-2.319	2.441	-0.671	6.612	10.158	-1.82	-1.282	-7.019	-3.601	-9.918	-2.092	-0.924	5.554	0.61	-0.61	1.092	10.755	-0.495	-1.099	-7.202	-2.747	4.817	8.825	-2.439	1.221	-1.709	0.61	1510068597
-9.378	-3.231	-4.692	4.578	2.808	1.648	5.258	-7.332	2.322	-1.831	1.404	-1.404	6.612	10.158	-1.82	-1.16	-7.08	-3.906	-10.048	-2.001	-0.945	5.493	0.427	-0.549	0.707	11.173	-0.39	-0.793	-6.836	-2.869	1.016	9.659	-2.401	0.854	-3.601	0.244	1510068597
-9.321	-3.054	-4.776	4.578	3.296	1.465	4.712	-7.905	2.303	-1.831	1.404	-1.404	7.162	10.655	-1.542	-0.916	-6.409	-4.089	-10.286	-2.074	-0.769	5.493	0.427	-0.549	0.605	11.166	-0.444	-0.549	-6.775	-2.502	1.712	9.973	-2.262	1.16	-2.808	-0.122	1510068597
-8.886	-3.444	-4.437	4.456	2.869	1.648	4.408	-8.477	2.501	-2.747	2.38	-1.831	7.23	10.855	-0.806	-0.61	-5.92	-3.845	-10.183	-2.145	-0.947	5.249	0.671	-0.366	0.739	11.124	-0.161	-0.61	-6.348	-2.258	1.891	10.572	-1.355	0.427	-1.648	-0.122	1510068597
-9.295	-3.33	-4.705	4.333	2.38	1.831	3.996	-9.1	3.06	-3.723	2.686	-2.197	7.23	10.855	-0.806	-0.427	-6.531	-3.418	-10.145	-1.729	-0.95	5.188	0.427	-0.183	0.73	10.88	0.14	-0.61	-6.042	-2.075	0.141	10.3	-1.73	0.244	-3.601	-0.366	1510068597
-9.118	-3.473	-4.496	4.456	1.709	1.892	3.456	-9.479	3.49	-4.211	3.174	-2.441	7.383	10.629	-0.322	-0.488	-5.554	-2.869	-9.826	-1.859	-1.024	5.188	0.427	-0.183	0.73	10.88	0.14	-0.488	-5.676	-1.892	0.847	10.311	-1.595	0.244	-3.906	-0.366	1510068597
-8.321	-3	-3.957	4.639	2.197	2.014	2.689	-9.258	3.305	-4.211	4.089	-2.563	7.192	10.087	0.238	-0.427	-4.761	-2.136	-9.367	-1.67	-1.153	5.066	0.61	-0.061	0.791	9.892	0.517	-0.366	-5.249	-1.587	0.867	10.039	-1.792	-0.244	-4.028	-0.61	1510068597
-8.351	-2.64	-4.01	4.7	1.892	1.953	1.729	-8.752	2.968	-3.662	5.005	-2.441	6.877	9.637	0.861	-0.305	-4.578	-1.465	-9.089	-1.29	-1.267	4.883	0.671	0.061	0.859	9.422	0.647	-0.488	-4.822	-1.16	0.928	9.333	-2.324	0.061	-4.395	-0.61	1510068597
-8.291	-2.493	-3.664	5.188	1.648	1.831	1.212	-7.941	2.647	-3.235	4.761	-1.953	6.454	9.11	1.248	-0.366	-4.7	-0.793	-9.117	-1.25	-1.469	4.883	0.671	0.061	1.05	8.993	0.726	-0.488	-4.456	-0.854	1.926	9.179	-1.969	-0.122	-4.578	-0.488	1510068597
-8.588	-2.088	-3.699	5.31	1.77	1.77	0.845	-7.501	1.803	-3.113	3.967	-1.282	6.143	8.681	1.544	-0.427	-4.517	-0.122	-9.195	-0.995	-1.607	4.822	0.549	0.183	1.522	8.776	0.855	-0.366	-4.15	-0.671	2.493	9.024	-1.877	-0.122	-4.7	-0.061	1510068597
-8.405	-1.43	-3.597	4.761	1.77	1.465	0.845	-7.501	1.803	-3.113	2.93	-0.549	5.948	8.458	1.86	-0.549	-4.028	0.366	-9.048	-0.76	-1.788	4.7	0.244	0.244	2.076	8.902	0.98	-0.305	-3.601	-0.61	2.708	8.983	-1.593	-0.244	-4.028	0.061	1510068597
-9.282	-1.388	-3.67	4.028	0.366	0.916	1.463	-7.502	1.122	-2.319	2.502	0.061	5.718	8.483	2.078	-0.61	-3.418	0.549	-9.233	-0.33	-1.808	4.333	0.122	0.183	2.076	8.902	0.98	-0.244	-2.869	-0.488	1.445	9.077	-1.468	-0.305	-3.906	0.122	1510068597
-9.391	-1.233	-3.116	3.418	0.183	0.549	1.518	-7.683	0.879	-2.258	2.075	0.793	5.493	8.502	2.248	-0.488	-2.808	0.427	-9.386	0.016	-1.859	3.967	0.366	0.183	3.158	9.385	1.279	-0.305	-2.319	-0.488	0.513	9.587	-0.913	-0.427	-3.967	-0.488	1510068597
-9.405	-0.987	-2.885	2.93	-0.183	0.61	1.518	-7.683	0.879	-2.441	1.465	1.16	5.338	8.768	2.411	-0.305	-2.075	0.244	-9.697	0.19	-1.957	2.808	-0.183	0.671	3.805	9.999	1.572	-0.305	-1.77	-0.488	1.266	9.655	-1.115	-0.427	-3.845	-0.793	1510068598
-9.188	-0.452	-2.308	2.441	0.427	0.61	2.249	-8.088	1.132	-2.38	1.831	1.404	5.118	9.052	2.366	-0.122	-1.221	-0.122	-9.697	0.19	-1.957	2.808	-0.183	0.671	3.805	9.999	1.572	-0.305	-1.16	-0.671	1.888	9.438	-1.153	-0.488	-3.296	-0.793	1510068598
-9.749	-0.613	-3.061	1.038	0.427	0.122	2.622	-8.219	1.554	-2.563	2.38	1.587	5.271	9.244	2.629	0.488	-0.793	-0.793	-9.621	0.343	-1.561	2.075	-0.671	0.854	2.467	10.36	1.786	-0.61	-0.854	-0.549	1.861	9.367	-1.115	-0.61	-3.418	-0.793	1510068598
-10.874	-3.249	-3.299	0	-1.282	0.244	2.622	-8.219	1.554	-2.808	1.953	1.526	5.798	9.941	3.484	0.793	1.587	-1.038	-11.378	0.187	-1.229	0.916	0.61	1.282	1.884	10.604	2.286	-1.526	-0.671	0	1.989	9.933	-1.138	-0.427	-2.869	-0.854	1510068598
-9.918	-4.529	-2.077	1.465	0.244	0.854	2.873	-8.607	1.486	-2.625	1.77	1.099	5.042	10.59	3.508	0.427	2.38	-0.916	-12.3	0.129	-0.718	0.916	0.61	1.282	1.884	10.604	2.286	-1.831	-0.854	-0.122	1.939	10.591	0.246	-0.732	-3.662	0.122	1510068598
-9.378	-4.468	-2.87	1.465	0.061	0.427	3.146	-9.863	1.39	-2.014	1.587	0.61	3.536	11.466	2.45	-0.305	0.061	-0.793	-11.154	0.542	0.613	1.709	-0.305	1.77	0.048	10.816	4.253	-1.587	-1.16	-0.488	3.145	10.964	1.031	-1.709	-4.639	1.831	1510068598
-9.978	-4.669	-3.101	1.587	-1.282	0	3.12	-11.179	0.973	-1.221	-0.244	0.183	3.034	11.535	1.932	-0.977	-1.831	-0.427	-10.55	0.508	1.558	1.587	-0.305	0.549	-1.854	9.132	4.552	-0.793	-0.671	-0.671	3.025	11.359	0.653	-2.014	-4.272	3.723	1510068598
-10.232	-4.765	-2.482	1.587	-0.793	0.366	3.12	-11.179	0.973	-1.221	-0.244	0.183	2.919	10.609	1.547	-1.404	-0.977	0.366	-10.389	1.056	1.641	1.587	-0.305	0.549	-1.854	9.132	4.552	-0.977	-0.061	-0.183	1.211	12.248	0.069	-1.343	-3.784	3.906	1510068598
-9.402	-4.225	-1.997	1.465	-0.732	0.183	3.669	-10.887	1.01	-1.038	-0.793	-0.488	1.946	10.363	1.207	-1.709	-0.183	0.977	-9.606	1.097	1.471	1.587	-0.427	0.427	-1.884	9.115	4.175	-0.732	-0.61	-0.183	0.27	11.726	0.206	-0.916	-4.456	3.906	1510068598
-8.977	-3.625	-1.68	1.282	-1.16	0.061	3.567	-11.688	0.257	-1.099	1.16	-1.099	0.562	10.552	0.995	-1.953	-1.343	0.671	-9.457	1.194	1.072	1.648	-0.122	-0.183	-0.981	9.024	4.106	-0.305	-1.282	-0.183	0.239	11.968	0.69	-0.671	-2.38	3.967	1510068598
-8.551	-3.207	-1.2	0.916	-0.549	0.244	1.927	-9.868	-0.218	0.122	2.014	-2.014	0.422	9.879	1.04	-1.892	-2.441	-0.244	-9.113	1.31	0.91	1.648	-0.122	-0.183	-0.981	9.024	4.106	0	-1.465	-0.244	1.098	10.922	1.012	-0.549	-0.122	3.784	1510068598
-8.52	-3.329	-0.907	0.916	-0.977	0.427	1.528	-8.884	-0.269	0.366	1.099	-2.319	0.982	9.411	1.355	-1.648	-2.014	-0.732	-8.764	1.536	0.818	1.526	-0.061	-0.122	-0.349	8.434	4.022	-0.061	-1.465	-0.244	0.604	9.707	1.098	-0.427	1.221	3.479	1510068598
-8.317	-3.401	-0.474	0.916	-0.793	0.427	1.528	-8.884	-0.269	0.549	0.732	-2.258	1.492	9.097	1.852	-1.221	-1.343	-1.038	-9.059	1.774	0.565	1.343	0.183	-0.183	0.084	8.285	4.008	-0.244	-1.526	-0.244	0.39	9.15	0.514	-0.061	0.427	2.93	1510068598
-8.28	-3.296	-0.395	0.671	-0.549	0.305	1.382	-8.282	-0.377	0.671	0.549	-1.648	1.894	8.918	2.146	-0.854	-0.732	-1.282	-9.326	1.934	0.252	0.977	0.305	-0.244	0.084	8.285	4.008	-0.305	-1.465	-0.244	0.693	8.778	0.451	0.183	0.366	2.625	1510068598
-8.446	-2.851	-0.429	0.427	-0.122	0.183	1.414	-8.439	-1.092	0.732	0.305	-0.977	2.061	8.8	2.32	-0.488	-0.854	-1.526	-9.326	1.981	0.026	0.61	0.122	-0.183	0.902	8.355	4.242	-0.305	-1.221	-0.366	0.827	8.347	0.087	0.61	-1.099	2.014	1510068598
-8.305	-2.531	-0.25	0.122	0.183	0.183	1.414	-8.439	-1.092	0.793	0	-0.488	2.384	8.702	2.463	-0.061	-1.16	-1.648	-9.326	1.981	0.026	0.305	-0.183	-0.305	0.889	8.18	4.142	0	-1.038	-0.488	1.633	8.052	0.263	1.282	-0.793	1.526	1510068598
-8.302	-2.259	-0.111	-0.183	0.183	0.122	2.18	-8.384	-0.888	0.61	-0.061	-0.061	2.882	8.49	2.674	0.305	-0.732	-1.465	-8.821	1.826	-0.345	0.061	0.061	-0.488	0.889	8.18	4.142	0	-0.977	-0.488	2.163	7.754	0.339	1.16	-0.61	0.427	1510068598
-8.284	-1.979	-0.212	-0.732	0.732	0.061	2.6	-8.163	-0.548	0.305	0.183	0.244	3.219	8.149	2.888	0.488	0	-1.16	-9.019	1.846	-0.264	-0.183	-0.305	-0.549	1.11	7.511	3.987	0.183	-0.793	-0.427	2.339	7.46	0.014	1.16	0	-0.427	1510068598
-9.405	-2.475	-0.489	-1.343	0.549	0.061	2.6	-8.163	-0.548	0.183	0.61	0.488	3.129	7.849	2.852	0.61	0.061	-0.732	-9.409	1.846	-0.508	-0.305	0.488	-0.732	1.487	7.741	4.078	0.244	-0.488	-0.427	3.086	7.933	-0.066	1.099	1.709	-1.282	1510068598
-9.613	-3	-0.165	-0.61	0.366	0.427	2.919	-8.416	0.139	0	0.977	0.793	3.181	8.079	2.975	0.793	-0.244	-0.366	-9.642	1.321	-0.755	-0.549	-0.244	-0.732	1.487	7.741	4.078	0.549	-0.305	-0.427	3.75	8.533	0.342	0.916	2.258	-1.282	1510068598
-9.924	-2.299	-0.208	-0.488	0.61	0.244	3.046	-8.994	0.37	-0.122	0.916	1.16	3.563	8.884	3.314	1.038	0.061	-0.244	-9.714	1.04	-0.865	-0.671	0.122	-0.854	1.361	9.176	4.051	0.916	0.122	-0.366	6.377	9.044	0.92	1.16	0.244	-0.549	1510068598
-11.28	-2.978	-0.757	-0.916	-0.793	-0.366	3.128	-9.089	0.675	-0.061	0.549	1.404	3.68	9.759	3.498	1.038	0.61	0.061	-10.468	0.787	-0.933	-0.793	0.244	-0.977	1	9.245	4.066	1.038	0.366	-0.061	6.894	9.306	0.425	0.61	0.244	0.183	1510068598
-10.834	-3.509	-0.512	0.061	-0.854	-0.366	3.128	-9.089	0.675	0.061	0.244	1.465	3.266	10.298	3.175	0.854	0.427	0.854	-10.797	0.063	-0.873	-0.732	-0.549	-0.916	0.949	9.758	3.722	1.038	0.366	-0.061	3.681	10.079	0.128	-0.305	-0.793	-0.549	1510068598
-9.694	-3.857	-0.895	-0.366	0.244	-0.488	3.256	-9.202	0.9	-0.122	-0.244	1.526	3.266	10.298	3.175	0.671	-0.183	1.404	-10.718	-0.462	-0.595	-0.732	-0.549	-0.916	0.763	10.203	3.384	0.977	0.122	-0.122	5.16	10.257	0.633	-0.793	1.343	-1.892	1510068598
-9.445	-3.961	-0.752	-0.061	0	-0.427	3.256	-9.202	0.9	-0.122	-0.549	1.526	3.036	10.683	2.864	0.61	0.122	1.404	-11.043	-0.77	-0.335	-0.305	-0.122	-0.854	0.427	10.647	2.967	0.977	0.427	-0.183	5.613	10.745	1.251	-0.793	2.686	-0.549	1510068598
-9.354	-3.588	-1.312	0.244	0.427	-0.61	3.62	-9.113	1.32	-0.366	-0.305	1.465	2.582	11.136	2.346	0.61	0.488	1.16	-10.603	-0.557	0.199	-0.244	-0.61	-0.793	0.427	10.647	2.967	0.732	0.732	-0.122	2.786	9.96	0.583	-0.244	0.977	-0.488	1510068599
-8.507	-3.697	-2.036	0.061	0.916	-0.61	3.232	-9.107	1.452	-0.61	0.488	1.16	2.098	11.042	1.715	0.61	0.183	0.916	-9.979	-0.967	0.604	-0.427	-1.16	-0.732	-0.309	10.52	2.464	0.732	0.671	-0.427	0.67	9.866	-0.725	-0.061	-2.319	-0.427	1510068599
-8.636	-3.653	-2.784	-0.549	1.221	-0.671	3.232	-9.107	1.452	-0.549	0.61	0.488	2.064	10.724	1.373	0.793	0.366	0.61	-9.979	-0.967	0.604	-0.854	-1.16	-0.61	-1.047	10.091	1.739	0.427	0.61	-0.366	1.711	9.286	-0.413	0.183	-1.038	-1.16	1510068599
-8.893	-4.346	-3.493	-0.671	0.488	-0.732	2.223	-8.876	1.181	-0.061	-0.061	-0.183	2.202	10.34	1.151	0.793	1.099	0.244	-9.671	-2.367	1.544	-0.793	-0.488	-0.61	-1.047	10.091	1.739	-0.122	0.549	-0.122	2.638	9.446	-1.134	0.854	0.671	-1.099	1510068599
-8.752	-4.526	-3.296	-0.793	0.488	-0.488	1.829	-9.01	1.016	0.244	-0.732	-0.732	2.083	10.155	0.486	0.427	0.854	-0.122	-9.776	-2.655	1.544	-0.854	-0.61	-0.61	-1.904	10.209	1.156	-0.366	0.549	0	1.833	9.976	-0.985	-0.061	0.977	-0.732	1510068599
-8.904	-4.456	-3.09	-0.671	0.488	-0.305	1.829	-9.01	1.016	0.244	-0.793	-1.282	2.15	10.673	-0.09	0.183	-0.305	-0.61	-9.823	-2.539	1.532	-0.61	-0.549	-0.488	-1.708	10.631	1.227	-0.061	0.427	-0.061	0.553	9.854	-1.182	0.366	-0.488	-0.916	1510068599
-8.739	-4.28	-3.284	-0.549	0.977	-0.488	1.304	-9.667	1.081	0.061	-0.305	-1.587	2.723	10.814	-0.495	0	-0.61	-1.099	-9.823	-2.539	1.532	-0.549	-0.488	-0.427	-1.708	10.631	1.227	0.305	0.366	-0.305	0.581	10.109	-1.402	0.671	-0.732	-1.343	1510068599
-8.341	-4.24	-3.204	-0.671	1.099	-0.732	0.669	-9.768	1.492	0	0.549	-1.465	3.301	10.53	-0.713	0.183	-0.366	-1.16	-9.778	-2.457	1.467	-0.61	-0.732	-0.305	-1.334	10.564	1.43	0.366	0.305	-0.366	1.166	10.212	-0.987	0.671	-0.732	-1.343	1510068599
-8.052	-4.17	-3.263	-0.671	0.732	-0.732	0.066	-9.387	1.578	-0.061	0.916	-1.038	3.767	10.162	-0.566	0.549	0.366	-0.916	-9.417	-2.457	1.512	-0.549	-0.732	-0.183	-1.187	9.848	1.45	0.183	0.366	-0.427	1.041	10.005	-0.91	0.244	0.427	-1.343	1510068599
-8.134	-4.319	-3.437	-0.427	0.549	-0.732	-0.419	-8.882	1.401	0.061	0.244	-0.427	3.851	9.814	-0.434	0.732	1.038	-0.488	-9.159	-2.327	1.546	-0.549	-0.671	-0.061	-1.187	9.848	1.45	-0.305	0.61	-0.488	0.833	9.659	-1.102	0	-0.366	-1.282	1510068599
-8.112	-4.488	-3.5	-0.305	0.366	-0.793	-0.25	-8.416	1.139	0.061	-0.183	0.061	3.481	9.501	-0.348	0.671	0.916	-0.122	-9.065	-2.369	1.486	-0.549	-0.793	0.061	-1.359	9.368	1.479	-0.305	0.671	-0.61	1.092	9.525	-1.406	0	-0.366	-1.282	1510068599
-8.202	-4.673	-3.481	-0.061	-0.061	-0.854	0.172	-8.262	0.857	-0.061	-0.061	0.549	3.092	9.227	-0.365	0.549	0.244	0.061	-9.085	-2.594	1.486	-0.366	-0.977	0	-1.621	9.025	1.248	-0.122	0.671	-0.61	1.546	9.721	-0.809	0	0.366	-0.977	1510068599
-8.555	-5.095	-3.07	0.488	-0.427	-0.549	0.659	-8.085	0.339	-0.366	0	0.854	3.046	9.287	-0.258	0.427	0.061	0.061	-8.52	-3.487	1.855	-0.061	-1.099	0.061	-1.621	9.025	1.248	-0.061	0.671	-0.61	1.448	9.597	-0.799	-0.183	0.488	-0.793	1510068599
-8.728	-5.388	-2.851	1.404	-0.793	-0.366	0.997	-7.972	0.336	-0.61	-0.061	1.099	2.976	9.655	-0.22	0.244	0.244	0.061	-8.861	-3.466	1.846	0.427	-0.793	0	-2.724	9.705	1.189	-0.061	0.793	-0.427	1.434	9.674	-0.516	-0.244	-0.122	-0.488	1510068599
-8.494	-5.04	-2.893	1.648	-0.793	-0.488	0.997	-7.972	0.336	-1.038	0.061	1.221	2.822	10.372	-0.237	0	0	0.122	-8.861	-3.466	1.846	0.977	-0.488	0.366	-2.588	10.413	1.555	-0.183	0.732	-0.244	1.258	9.842	-0.525	-0.061	-0.549	-0.061	1510068599
-8.232	-4.573	-2.731	1.404	-0.122	-0.61	1.317	-8.01	0.4	-1.465	0.366	1.221	2.457	11.018	-0.339	-0.305	-0.916	0.244	-9.597	-3.045	1.765	1.221	-0.671	0.549	-2.588	10.413	1.555	-0.183	0.305	-0.366	0.837	9.983	-0.717	0.183	-0.183	-0.061	1510068599
-8.47	-4.527	-2.485	0.854	-0.366	-0.671	1.462	-8.223	0.339	-1.77	0.427	1.038	2.311	11.103	-0.24	-0.183	-1.648	0.244	-9.582	-0.901	2.308	1.282	-1.16	0.793	-1.096	10.788	2.485	0	-0.061	-0.732	0.334	10.106	-0.609	-0.305	-0.427	-0.183	1510068599
-8.678	-4.563	-2.565	0.671	-0.61	-0.366	1.767	-8.941	0.361	-1.892	0.61	1.221	2.434	10.861	0.111	0.183	-0.854	0.122	-9.582	-0.901	2.308	1.16	-0.977	0.916	-1.249	9.994	2.722	-0.305	-0.061	-0.854	0.999	9.764	-1.079	0.183	-1.282	-0.244	1510068599
-8.471	-4.633	-1.893	0.671	-0.549	0.061	2.339	-9.682	0.577	-1.648	1.221	1.404	2.443	10.202	0.506	0.488	0.427	-0.061	-8.902	-0.313	2.766	0.916	-0.793	0.854	-1.249	9.994	2.722	-0.732	0.183	-0.61	1.998	9.623	-1.037	0.183	0.122	-0.122	1510068599
-8.533	-4.737	-1.58	0.549	-0.427	0.183	2.364	-10.02	0.037	-1.16	1.343	0.793	2.223	9.793	0.743	0.61	1.038	-0.183	-9.094	0.111	2.763	0.854	-0.305	0.61	-2.269	9.037	3.013	-0.793	0.305	-0.366	1.867	9.582	-0.681	-0.305	0.366	0	1510068599
-8.723	-4.883	-1.433	0.61	-0.854	0.122	2.364	-10.02	0.037	-0.488	0.488	-0.366	1.952	9.965	0.807	0.427	0.732	-0.244	-9.094	0.111	2.763	0.854	0	0.549	-2.269	9.037	3.013	-0.671	0.244	-0.183	1.867	9.582	-0.681	-0.305	0.366	0	1510068599
-8.543	-4.401	-1.278	0.549	-0.488	0.122	2.261	-10.252	-0.193	-0.061	-0.244	-1.282	1.878	10.307	0.769	0	-0.122	-0.244	-9.442	0.293	2.688	0.732	0	0.427	-2.338	9.28	3.291	-0.305	-0.122	-0.122	2.12	9.796	-0.167	0.549	-1.16	0.488	1510068599
-8.367	-4.238	-0.951	0	-0.183	0.244	2.046	-9.767	-0.587	0.183	-0.549	-1.526	2.125	10.269	0.884	-0.183	-0.549	-0.122	-9.028	0.843	2.737	0.671	0.183	0.244	-2.204	9.054	3.712	0.061	-0.366	0	1.942	9.656	-0.446	-0.427	-0.366	0.549	1510068599
-8.713	-4.685	-0.745	-0.061	-0.427	0.305	2.046	-9.767	-0.587	0.244	-0.183	-1.404	2.424	10.025	1.08	-0.183	-0.305	0.183	-9.028	0.843	2.737	0.61	0.366	0.061	-1.864	8.832	3.845	0	-0.427	0.244	1.609	9.482	-0.215	-0.122	-0.122	0.549	1510068599
-8.638	-4.865	-0.602	0.061	-0.183	0.366	1.859	-9.43	-0.709	0.183	0.488	-0.977	2.4	9.822	1.152	-0.244	-0.061	0.488	-9.472	1.224	2.334	0.366	0.61	-0.061	-1.864	8.832	3.845	0	-0.366	0.366	1.32	9.719	-0.602	-0.183	-0.183	0.305	1510068599
-8.009	-4.63	-0.477	0.061	0.183	0.366	1.66	-9.613	-0.939	0.305	0.854	-0.427	2.233	9.82	1.184	-0.366	-0.122	0.61	-9.472	1.224	2.334	0.122	0.427	-0.244	-1.11	8.8	3.726	0.061	-0.244	0.427	1.018	9.772	-0.38	0.122	0.305	0.122	1510068600
-8.246	-4.526	-0.531	-0.427	0.244	0.183	1.66	-9.613	-0.939	0.61	0.366	-0.305	2.184	9.502	1.129	-0.305	-0.122	0.61	-9.351	1.242	2.19	-0.061	0.244	-0.366	-1.11	8.8	3.726	0.244	-0.183	0.427	1.018	9.772	-0.38	0.122	0.305	0.122	1510068600
-8.344	-4.864	-0.581	-0.183	0.305	0.244	1.705	-9.311	-1.164	0.793	-0.183	-0.488	2.329	9.135	1.056	-0.183	0.122	0.61	-9.246	1.322	2.12	-0.244	0.305	-0.427	-0.889	8.483	3.676	0.305	0.122	0.488	0.724	9.444	0.103	-0.061	0.244	0	1510068600
-8.143	-4.296	-0.754	-0.244	0.977	0.061	1.634	-8.973	-1.248	0.793	-0.183	-0.61	2.383	9.085	0.884	-0.061	0.549	0.61	-9.491	1.251	1.987	-0.549	0.122	-0.488	-0.635	8.831	3.473	0.305	0.549	0.488	1.41	9.576	-0.476	0	-0.183	-0.183	1510068600
-8.156	-3.92	-1.475	-1.099	1.343	-0.427	1.634	-8.973	-1.248	0.732	-0.183	-0.366	2.342	9.399	0.621	0.122	0.549	0.488	-9.623	1.108	1.836	-0.854	-0.061	-0.61	-0.635	8.831	3.473	0.427	0.732	0.366	1.41	9.576	-0.476	0	-0.183	-0.183	1510068600
-8.711	-4.014	-1.669	-1.465	0.61	-0.549	1.499	-9.001	-1.036	0.793	-0.488	0	2.34	9.627	0.437	0.427	0.183	0.427	-9.58	0.483	1.78	-1.282	-0.305	-0.671	-0.656	9.202	3.354	0.549	0.793	0.122	1.081	9.691	0.09	-0.061	0.122	-0.732	1510068600
-8.463	-4.096	-2.341	-1.648	1.709	-0.732	1.851	-8.829	-0.581	0.671	-1.038	0.366	2.567	9.51	0.461	0.732	0.366	0.244	-9.58	0.483	1.78	-1.526	-0.427	-0.671	-0.719	9.447	2.491	0.549	0.61	0	0.919	9.636	-1.14	0.61	0.854	-0.916	1510068600
-9.137	-5.028	-3.185	-1.648	0.488	-0.793	1.851	-8.829	-0.581	0.549	-0.732	0.61	2.778	9.788	0.486	0.793	1.099	-0.061	-9.61	-0.433	1.787	-1.77	-0.427	-0.732	-1.13	9.89	1.824	0.366	0.916	0	1.084	9.995	-0.683	0.183	1.16	-0.977	1510068600
-9.228	-5.447	-3.161	-0.916	-0.305	-0.183	2.122	-8.89	-0.158	0.427	-0.061	0.732	2.737	10.161	0.437	0.671	1.16	-0.427	-9.635	-2.877	1.805	-1.587	-0.488	-0.732	-1.13	9.89	1.824	0.244	0.732	0	1.733	10.203	-0.644	-0.061	1.343	-0.671	1510068600
-8.849	-5.295	-3.029	-0.244	0.366	0.427	2.123	-9.046	0.19	0.122	0.183	0.671	2.864	10.639	0.359	0.366	0.732	-0.793	-9.635	-2.877	1.805	-0.977	-0.244	-0.671	-1.653	10.31	1.254	0.305	0.61	0	0.958	10.097	-1.192	-0.122	0.244	-0.244	1510068600
-8.644	-4.345	-3.226	-0.061	0.366	0.244	2.115	-9.259	0.565	-0.366	0.244	0.488	3.071	11.203	0.242	-0.183	0.183	-1.099	-9.743	-3.285	1.535	-0.366	-0.061	-0.61	-2.262	10.664	1.378	0.366	0.488	0.061	1.376	9.898	-1.357	0.061	-0.671	-0.183	1510068600
-8.269	-4.149	-3.031	0	0.244	-0.183	2.14	-9.265	1.102	-0.793	0.61	0.244	3.187	10.938	-0.004	-0.549	-0.977	-0.854	-8.939	-2.769	1.677	0.122	-0.183	-0.488	-2.262	10.664	1.378	0.427	-0.366	0	1.719	9.833	-1.035	-0.122	0.122	-0.061	1510068600
-8.478	-4.394	-2.835	0.366	-0.244	-0.122	1.922	-7.722	1.992	-0.977	1.465	0.183	3.365	10.209	-0.093	-0.427	-1.648	-0.244	-8.939	-2.769	1.677	0.305	-0.061	-0.305	-1.424	9.695	1.41	0.244	-1.221	-0.183	1.36	9.641	-0.758	-0.061	0.427	-0.061	1510068600
-8.734	-4.711	-2.888	0.549	-0.427	0.183	1.922	-7.722	1.992	-0.916	2.014	0.183	3.57	9.8	-0.049	-0.366	-1.282	0	-8.946	-2.565	1.906	0.427	0.061	-0.183	-1.013	9.869	1.398	-0.244	-1.038	-0.183	1.138	9.561	-0.624	0.122	-0.366	0.122	1510068600
-8.709	-4.695	-2.801	0.61	-0.732	0.366	1.704	-8.26	1.933	-0.854	1.709	0.305	3.545	10	0.012	-0.305	-0.427	-0.183	-9.399	-2.071	2.062	0.549	0.122	0.061	-1.013	9.869	1.398	-0.366	-0.427	-0.183	1.355	9.673	-0.559	0.061	-0.61	0.305	1510068600
-8.594	-4.425	-2.545	0.916	-0.305	0.488	1.843	-9.466	1.611	-0.488	1.038	0.427	3.384	10.533	0.087	-0.244	-0.183	-0.549	-9.399	-2.071	2.062	0.61	0.061	0.244	-0.967	10.452	1.571	-0.122	-0.183	-0.061	1.169	9.874	-0.687	0.061	-0.916	0.366	1510068600
-8.757	-4.28	-2.409	0.977	0.061	0.61	1.843	-9.466	1.611	0.122	0.427	0.305	3.601	10.712	0.361	-0.122	-0.122	-0.61	-9.281	-1.841	2.084	0.671	0.305	0.366	-1.511	10.41	2.141	-0.061	-0.305	0.122	1.133	9.828	-0.872	-0.183	-0.793	0.305	1510068600
-8.874	-4.076	-2.46	0.977	0.244	0.793	2.034	-9.859	1.215	0.61	0	-0.244	3.828	10.667	0.848	-0.244	0.183	-0.183	-9.213	-1.335	1.936	0.671	0.61	0.366	-1.511	10.41	2.141	-0.183	-0.427	0.305	1.171	9.763	-1.067	0	-0.916	0.244	1510068600
-8.893	-3.866	-2.446	0.793	0.183	0.854	2.153	-9.899	0.949	0.854	-0.183	-0.854	3.546	10.635	1.125	-0.549	-0.183	0.305	-9.213	-1.335	1.936	0.671	0.977	0.366	-1.729	10.16	2.259	-0.427	-0.732	0.488	1.431	9.813	-1.073	0	-0.916	0.244	1510068600
-8.948	-3.765	-2.363	0.793	0.366	0.916	1.937	-9.839	0.609	1.099	-0.488	-1.282	3.051	10.539	1.306	-0.977	-0.793	0.61	-9.208	-1.227	1.76	0.732	1.343	0.366	-1.615	9.964	2.267	-0.366	-1.099	0.793	1.526	9.752	-0.946	-0.488	-0.916	0.122	1510068600
-8.993	-3.762	-2.332	0.671	0.244	0.977	1.565	-9.627	0.244	1.221	-1.282	-1.526	2.6	10.411	1.331	-1.343	-1.404	0.671	-9.416	-0.935	1.268	0.793	1.587	0.305	-1.47	9.747	2.183	-0.366	-1.404	0.977	1.535	9.758	-0.925	-0.488	-0.854	0.122	1510068600
-9.009	-3.579	-2.262	0.549	0.366	1.038	1.601	-9.144	0.246	1.16	-1.709	-1.526	2.352	10.304	1.241	-1.526	-2.197	0.732	-9.416	-0.935	1.268	0.732	1.77	0.244	-1.162	9.695	2.355	-0.122	-1.648	1.038	1.572	9.79	-0.781	-0.427	-0.854	0	1510068600
-9.093	-3.448	-2.323	0.488	0.305	1.099	1.601	-9.144	0.246	0.916	-0.977	-1.099	2.475	10.207	1.27	-1.526	-2.075	0.61	-9.428	-0.806	1.044	0.671	1.953	0.244	-0.439	9.613	2.431	-0.061	-1.831	1.099	1.57	9.75	-0.745	-0.427	-0.793	-0.061	1510068600
-9.105	-3.387	-2.347	0.244	0.305	1.099	1.639	-9.026	0.389	0.488	0.183	-0.488	2.687	10.046	1.291	-1.404	-1.282	0.427	-9.457	-0.601	0.396	0.549	2.136	0.244	-0.439	9.613	2.431	-0.305	-1.892	1.221	1.43	9.756	-0.714	-0.244	-0.427	-0.122	1510068600
-9.036	-3.328	-2.323	0.122	0.183	1.038	1.604	-9.044	0.421	0.305	0.61	-0.061	2.684	9.964	1.308	-1.343	-0.61	0.305	-9.457	-0.601	0.396	0.427	2.441	0.122	-0.2	9.551	2.512	-0.366	-1.953	1.221	1.328	9.751	-0.635	-0.244	-0.427	-0.122	1510068600
-8.964	-3.293	-2.267	0	0.122	1.038	1.68	-9.077	0.562	0.183	0.366	0.061	2.485	9.721	1.382	-1.282	-0.916	0.122	-9.54	-0.56	-0.072	0.366	2.38	0.122	0.336	9.167	2.39	-0.427	-2.075	1.16	1.287	9.732	-0.474	-0.061	-0.183	-0.305	1510068601
-8.904	-3.225	-2.314	-0.061	0.122	0.916	1.901	-8.959	0.72	0.183	0.366	0.122	2.507	9.478	1.531	-1.282	-1.221	-0.061	-9.652	-0.356	-0.847	0.244	2.441	0.122	0.336	9.167	2.39	-0.244	-2.258	1.038	1.249	9.733	-0.346	-0.183	0	-0.305	1510068601
-8.902	-3.307	-2.363	-0.122	-0.061	0.854	2.226	-8.681	1.077	0.244	0.244	0	2.787	9.225	1.665	-1.16	-1.343	-0.183	-9.652	-0.356	-0.847	0.183	2.197	0.122	0.791	9.014	2.347	-0.183	-2.319	0.977	1.086	9.686	-0.321	-0.305	-0.061	-0.305	1510068601
-8.937	-3.208	-2.355	-0.305	-0.061	0.732	2.226	-8.681	1.077	0.488	0.061	-0.122	3.316	9.1	1.894	-0.916	-1.038	-0.244	-9.751	-0.282	-1.223	0	2.075	0.122	1.948	8.965	2.358	-0.183	-2.197	0.916	0.885	9.683	-0.175	-0.061	0.061	-0.244	1510068601
-8.995	-3.143	-2.413	-0.244	-0.061	0.61	2.37	-8.52	1.278	0.671	-0.305	-0.183	3.895	9.062	2.151	-0.61	-0.366	-0.305	-9.898	-0.38	-1.791	-0.122	1.709	0.122	1.948	8.965	2.358	-0.122	-1.892	0.854	0.688	9.771	-0.167	-0.122	-0.183	-0.244	1510068601
-9.077	-3.017	-2.497	-0.244	-0.122	0.488	2.606	-8.308	1.464	0.671	-0.549	-0.183	4.384	9.208	2.414	-0.427	0.488	-0.305	-9.898	-0.38	-1.791	-0.244	1.465	0.122	2.267	9.079	2.32	-0.183	-1.343	0.916	0.644	9.826	-0.307	-0.122	-0.183	-0.244	1510068601
-9.064	-2.939	-2.422	-0.305	0	0.366	2.787	-8.241	1.52	0.732	-0.732	0	4.399	9.39	2.219	-0.427	0.61	-0.244	-9.896	-0.434	-2.079	-0.183	1.099	0.061	2.385	9.351	2.272	-0.305	-0.732	0.977	0.644	9.826	-0.307	-0.122	-0.061	-0.183	1510068601
-9.172	-2.938	-2.394	-0.305	0	0.305	3.067	-8.29	1.567	0.671	-0.916	0.061	4.383	9.316	2.095	-0.488	0.244	0.061	-9.944	-0.431	-2.428	-0.244	0.916	0.061	2.388	9.339	2.309	-0.122	-0.427	0.854	0.602	9.856	-0.246	-0.061	0.061	-0.122	1510068601
-9.203	-2.864	-2.438	-0.183	0	0.244	3.559	-8.719	1.591	0.549	-0.793	-0.061	4.443	9.269	2.121	-0.549	0.061	0.488	-9.944	-0.431	-2.428	-0.244	0.61	0.122	2.261	9.223	2.28	0.122	-0.244	0.732	0.629	9.878	-0.189	-0.061	0	-0.122	1510068601
-9.228	-2.798	-2.403	-0.183	-0.061	0.244	3.559	-8.719	1.591	0.488	-0.427	-0.366	4.49	9.254	2.192	-0.488	0.183	0.793	-9.845	-0.502	-2.517	-0.244	0.549	0.061	2.247	9.106	2.303	0.183	-0.061	0.732	0.628	9.887	-0.197	-0.122	-0.122	-0.061	1510068601
-9.241	-2.656	-2.432	-0.061	0	0.244	3.552	-8.875	1.5	0.549	-0.122	-0.793	4.308	9.219	2.254	-0.366	0.061	1.038	-9.75	-0.507	-2.517	-0.122	0.549	0.061	2.247	9.106	2.303	0.244	0.122	0.671	0.852	9.79	-0.215	-0.061	0.061	0	1510068601
-9.234	-2.55	-2.48	-0.122	0	0.183	3.352	-8.863	1.556	0.549	0.122	-1.099	4.037	9.274	2.189	-0.244	0	1.16	-9.709	-0.4	-2.559	-0.122	0.427	0.061	2.29	9.143	2.328	0.305	0.244	0.61	0.573	9.908	-0.2	-0.061	-0.061	0	1510068601
-9.276	-2.422	-2.512	-0.061	0	0.244	3.098	-8.716	1.623	0.549	0.061	-1.282	3.842	9.35	2.19	-0.122	0.122	1.16	-9.617	-0.377	-2.595	-0.183	0.427	0	2.207	9.202	2.361	0.366	0.305	0.549	0.544	9.88	-0.295	-0.183	-0.305	-0.061	1510068601
-9.227	-2.31	-2.462	-0.122	0.061	0.183	2.894	-8.619	1.64	0.488	0.061	-1.221	3.677	9.374	2.28	0.061	0.366	1.16	-9.501	-0.396	-2.644	-0.183	0.488	0	2.207	9.202	2.361	0.366	0.244	0.488	0.863	9.819	-0.298	-0.061	-0.244	0	1510068601
-9.306	-2.314	-2.505	-0.122	-0.061	0.183	2.673	-8.429	1.705	0.488	0.183	-1.099	3.376	9.33	2.348	0.183	0.427	1.038	-9.55	-0.396	-2.716	-0.122	0.427	-0.061	2.253	9.196	2.327	0.244	0.122	0.427	0.981	9.811	-0.328	-0.061	0.122	0	1510068601
-9.186	-2.328	-2.426	-0.183	0.061	0.122	2.673	-8.429	1.705	0.366	0.244	-0.854	3.049	9.293	2.346	0.183	0.183	0.793	-9.509	-0.415	-2.848	-0.061	0.366	-0.061	2.344	9.179	2.272	0.122	0	0.244	0.816	9.813	-0.245	-0.061	0.122	0	1510068601
-9.333	-2.231	-2.48	-0.244	0	0.122	2.472	-8.364	1.784	0.061	0	-0.61	2.914	9.265	2.4	0.244	0	0.488	-9.47	-0.349	-2.96	0	0.183	-0.061	2.385	9.198	2.284	0.061	-0.183	0.061	0.674	9.746	-0.201	0	-0.122	0	1510068601
-9.391	-2.16	-2.483	-0.244	-0.122	0	2.558	-8.253	1.788	-0.244	0	-0.244	3.016	9.253	2.519	0.244	0	0.061	-9.426	-0.328	-3.01	0	0.305	-0.122	2.446	9.174	2.216	0	-0.305	-0.061	0.825	9.875	-0.219	0	-0.244	0.061	1510068601
-9.32	-2.166	-2.436	-0.183	0.061	0	2.558	-8.253	1.788	-0.366	0.183	0.183	3.199	9.356	2.627	0.244	0	-0.305	-9.582	-0.366	-3.146	-0.061	0.122	-0.183	2.706	9.463	2.152	-0.122	-0.427	-0.122	0.933	9.831	-0.288	0.061	0.122	0	1510068601
-9.201	-2.19	-2.5	-0.244	0.183	-0.061	2.627	-8.429	1.754	-0.366	0.183	0.61	3.395	9.574	2.797	0.244	-0.183	-0.671	-9.527	-0.408	-3.229	-0.061	0.061	-0.122	2.706	9.463	2.152	-0.183	-0.488	-0.244	0.809	9.826	-0.239	0	0.183	-0.061	1510068601
-9.458	-2.244	-2.62	-0.183	-0.061	-0.061	2.635	-8.455	1.925	-0.305	0	0.854	3.658	9.57	2.876	0.183	-0.122	-0.916	-9.563	-0.418	-3.284	-0.061	-0.122	-0.122	2.814	9.513	2.135	-0.305	-0.549	-0.305	0.909	9.787	-0.157	-0.061	-0.061	-0.061	1510068601
-9.33	-2.156	-2.512	-0.244	0	-0.122	2.635	-8.455	1.925	-0.122	-0.122	0.854	3.771	9.501	2.915	0.122	-0.183	-1.099	-9.6	-0.379	-3.253	-0.183	-0.061	-0.122	2.851	9.399	2.061	-0.427	-0.549	-0.366	1.055	9.869	-0.293	-0.061	0.122	0	1510068601
-9.404	-2.138	-2.548	-0.244	-0.061	-0.122	2.688	-8.417	1.993	-0.183	-0.549	0.793	3.878	9.399	2.864	0	-0.305	-1.221	-9.506	-0.487	-3.228	-0.244	-0.366	-0.122	2.845	9.238	2.073	-0.366	-0.305	-0.488	0.773	9.859	-0.23	0	0.183	0	1510068601
-9.497	-2.188	-2.635	-0.244	-0.122	-0.122	2.863	-8.403	1.95	-0.305	-0.61	0.977	3.912	9.415	2.665	-0.122	-0.488	-1.343	-9.5	-0.41	-3.199	-0.183	-0.122	-0.061	2.738	9.214	2.061	-0.427	-0.244	-0.488	0.831	9.926	-0.207	0	-0.061	-0.061	1510068601
-9.43	-2.146	-2.558	-0.183	-0.061	-0.061	3.001	-8.503	1.919	-0.366	-0.488	1.099	4.095	9.528	2.62	-0.122	-0.488	-1.465	-9.563	-0.438	-3.193	-0.305	-0.366	-0.122	2.698	9.287	2.099	-0.305	-0.183	-0.549	0.977	9.89	-0.268	0	-0.122	0	1510068601
-9.288	-2.083	-2.554	-0.244	-0.061	-0.122	3.175	-8.648	1.925	-0.366	-0.427	1.099	4.193	9.613	2.61	-0.244	-0.122	-1.526	-9.414	-0.537	-3.078	-0.305	-0.305	-0.122	2.602	9.33	2.15	-0.183	-0.122	-0.549	0.97	9.873	-0.272	0.061	0.061	0	1510068602
-9.321	-2.194	-2.585	-0.183	0	-0.122	3.256	-8.646	1.914	-0.183	-0.366	0.977	4.25	9.543	2.56	-0.366	0.488	-1.343	-9.453	-0.553	-3.028	-0.244	-0.305	-0.061	2.488	9.207	2.199	-0.122	0.061	-0.488	0.841	9.818	-0.34	0.061	0.061	0	1510068602
-9.332	-2.187	-2.647	-0.183	-0.061	-0.122	3.274	-8.612	1.915	-0.183	-0.488	0.61	3.959	9.588	2.602	-0.366	0.549	-1.221	-9.422	-0.587	-2.952	-0.244	-0.305	-0.061	2.411	9.166	2.21	-0.122	0.183	-0.427	0.914	9.832	-0.306	0.061	0.061	0	1510068602
-9.348	-2.216	-2.688	-0.183	-0.122	-0.122	3.309	-8.707	1.904	-0.122	-0.427	0.244	3.764	9.501	3.124	-0.305	0.671	-0.549	-9.426	-0.608	-2.901	-0.244	-0.366	-0.061	2.31	9.249	2.257	-0.061	0.244	-0.305	0.78	9.842	-0.312	0.061	0.061	0	1510068602
-9.253	-2.201	-2.653	-0.183	-0.061	-0.122	3.316	-8.595	1.991	0.183	-0.183	-0.061	3.405	9.503	3.157	0.061	-0.488	-0.427	-9.455	-0.652	-2.795	-0.183	-0.305	-0.122	2.049	9.272	2.222	0	0.183	-0.061	0.751	9.855	-0.373	0.061	0	-0.061	1510068602
-9.298	-2.205	-2.657	-0.122	-0.061	-0.122	3.316	-8.595	1.991	0.305	-0.061	-0.061	3.625	9.513	2.991	0	0.183	-0.183	-9.46	-0.635	-2.784	-0.122	-0.427	-0.122	2.099	9.31	2.222	-0.061	0.122	0.122	0.751	9.81	-0.383	0	-0.061	-0.122	1510068602
-9.275	-2.196	-2.622	-0.061	0	-0.122	3.243	-8.583	2.163	0.244	-0.122	-0.244	3.324	9.512	2.773	0	0.488	-0.305	-9.424	-0.62	-2.736	-0.183	-0.305	-0.061	2.219	9.225	2.259	0.244	0.183	0.183	0.813	9.81	-0.394	-0.061	0.061	-0.122	1510068602
-9.354	-2.196	-2.644	-0.061	0	-0.122	3.231	-8.851	1.547	0.122	0.244	-0.427	2.765	9.653	2.753	0	1.648	-0.977	-9.505	-0.666	-2.736	-0.122	-0.427	-0.122	2.4	9.379	2.146	0.305	0.366	0.366	0.922	9.8	-0.374	-0.061	0.061	-0.122	1510068602
-9.359	-2.225	-2.589	0	0.061	-0.061	3.231	-8.851	1.547	0.793	0.916	-0.671	1.814	10.037	2.53	-0.549	4.15	-2.563	-9.531	-0.624	-2.722	-0.061	-0.488	-0.122	3.179	9.317	1.739	1.282	1.038	0.366	1.008	9.813	-0.318	0	-0.061	-0.061	1510068602
-9.488	-2.06	-2.699	-0.061	-0.061	0	3.219	-9.546	2.875	2.686	1.892	0.122	0.374	9.93	2.059	0	3.357	-3.296	-9.6	-0.453	-2.706	-0.244	-0.732	-0.122	2.923	9.587	1.735	1.404	1.404	-0.305	1.008	9.813	-0.318	0	-0.061	-0.061	1510068602
-9.38	-1.938	-2.639	-0.305	-0.305	-0.122	-0.483	-7.782	2.964	0.671	2.014	1.648	0.782	9.8	2.216	0.427	3.479	-2.686	-9.451	-0.346	-2.535	-0.488	-0.732	-0.122	2.231	9.855	2.338	0.488	1.343	-0.488	0.871	9.872	-0.333	-0.061	0.183	0	1510068602
-9.094	-2.041	-2.373	-0.244	-0.061	-0.244	-0.483	-7.782	2.964	0.183	4.883	3.845	-0.106	9.81	2.658	0.366	2.869	-2.502	-9.416	-0.652	-2.518	-0.427	-0.427	-0.061	1.345	9.418	2.43	-0.183	0.793	-0.488	0.985	9.77	-0.384	0	0	-0.122	1510068602
-9.319	-2.286	-2.518	0.061	0	-0.244	0.5	-8.88	2.483	-0.427	2.625	2.502	-0.502	9.954	2.566	0.122	1.892	-2.502	-9.452	-0.949	-2.454	-0.061	-0.366	0	0.507	9.338	2.09	-0.244	0.061	-0.366	1.119	9.753	-0.355	0	0	-0.122	1510068602
-9.459	-2.431	-2.614	0.183	-0.061	-0.061	-0.727	-9.004	1.52	-0.488	4.272	2.014	-0.49	9.77	2.048	0.305	1.038	-2.014	-9.445	-0.798	-2.393	0	-0.061	-0.061	0.965	9.591	2.182	-0.549	-0.488	-0.244	0.91	9.836	-0.339	0	0.183	-0.061	1510068602
-9.387	-2.275	-2.641	0	-0.061	0	-0.727	-9.004	1.52	-0.732	3.113	2.319	-0.353	9.792	1.631	0.549	0.977	-1.831	-9.695	-0.536	-2.377	0	-0.061	-0.061	1.824	9.713	2.18	-0.854	-0.183	-0.61	0.714	9.884	-0.382	-0.061	-0.122	-0.061	1510068602
-9.305	-2.201	-2.547	0.061	-0.061	-0.122	-0.154	-8.818	1.347	-0.916	3.418	2.197	-0.486	9.63	1.55	0.916	1.099	-1.526	-9.605	-0.487	-2.413	-0.183	-0.183	0	1.95	9.644	2.326	-0.732	0.183	-0.793	0.66	9.878	-0.371	-0.061	-0.122	-0.061	1510068602
-9.245	-2.277	-2.476	0.122	0	-0.122	0.132	-8.819	1.571	-1.282	4.517	1.892	-0.566	9.488	1.818	0.977	0.427	-1.16	-9.58	-0.618	-2.323	-0.183	-0.183	0	1.345	9.361	2.297	-0.61	0	-0.854	0.83	9.841	-0.31	-0.061	-0.244	-0.122	1510068602
-9.283	-2.323	-2.562	0.122	0	-0.061	-0.201	-8.778	1.754	-1.343	3.357	1.404	-0.785	9.552	2.511	0.854	0.793	-1.038	-9.538	-0.706	-2.26	-0.061	-0.183	0	1.566	9.192	2.306	-0.671	-0.122	-0.671	0.932	9.78	-0.366	0	-0.183	-0.122	1510068602
-9.396	-2.275	-2.631	0	-0.244	-0.061	-0.233	-8.869	1.706	-1.404	3.052	1.099	-0.773	9.783	2.847	0.61	0.732	-1.038	-9.451	-0.584	-2.089	0.122	-0.244	0.122	1.397	9.245	2.263	-0.671	0	-0.61	0.918	9.775	-0.287	-0.061	-0.061	-0.122	1510068602
-9.371	-2.265	-2.603	-0.122	-0.061	-0.122	-0.073	-9.061	1.451	-1.648	4.15	0.854	-0.797	9.835	2.987	0.305	0.671	-0.793	-9.585	-0.546	-2.14	0.244	-0.061	0.183	1.436	9.447	2.539	-0.61	-0.061	-0.366	0.872	9.837	-0.325	-0.061	-0.122	-0.061	1510068602
-9.253	-2.415	-2.556	-0.061	-0.061	-0.122	-0.073	-9.061	1.451	-1.953	7.324	0.122	-0.909	9.713	3.195	-0.061	1.282	-0.427	-9.777	-0.805	-2.22	0.427	-0.305	-0.061	1.463	9.363	2.542	-0.793	0	-0.061	0.828	9.903	-0.341	-0.061	-0.122	-0.061	1510068602
-9.176	-2.559	-2.529	0.061	-0.061	-0.122	-2.238	-8.549	2.559	-1.587	6.836	0.061	-1.67	9.747	3.018	-0.366	-0.244	-0.366	-9.711	-0.816	-2.086	0.61	-0.549	0	1.214	9.207	2.44	-0.61	-0.061	0.183	0.763	9.772	-0.342	-0.061	0	-0.061	1510068602
-9.39	-2.619	-2.617	0.122	-0.122	-0.122	-2.75	-9.57	2.306	-0.854	4.15	0.122	-0.843	9.851	2.871	-0.732	-0.122	-0.122	-9.777	-0.513	-1.962	0	0.061	0.122	1.311	9.366	2.566	-0.305	-0.122	0.305	0.703	9.839	-0.328	-0.061	0	-0.061	1510068602
-9.402	-2.537	-2.743	0.061	-0.183	-0.061	-2.75	-9.57	2.306	-0.183	2.563	-0.366	-0.596	9.471	2.512	-0.854	-0.732	0.488	-9.801	-0.548	-2.084	0.061	-0.366	0	1.756	9.211	2.859	-0.122	0.183	0.427	0.549	9.951	-0.301	-0.061	-0.183	0	1510068602
-9.22	-2.449	-2.611	0.061	-0.244	-0.061	-2.797	-9.124	2.239	0.427	1.709	-0.488	0.425	9.32	2.395	-1.038	-1.77	1.587	-9.69	-0.635	-1.966	0.183	-0.366	0	1.092	8.984	2.885	0.061	0.122	0.427	0.627	9.899	-0.364	-0.061	-0.183	0	1510068602
-9.137	-2.433	-2.401	0.183	-0.061	-0.122	-2.549	-8.961	2.427	1.038	0.732	-0.549	1.45	9.368	2.492	-1.465	-2.014	3.174	-9.642	-0.609	-1.835	0.122	-0.244	0.061	0.536	8.973	2.793	-0.305	-0.427	0.427	0.879	9.761	-0.422	-0.061	-0.305	0	1510068603
-9.204	-2.579	-2.493	0.244	-0.122	-0.122	-1.611	-9.004	3.057	1.892	0.549	-1.099	2.078	9.429	2.762	-1.892	-3.296	4.395	-9.65	-0.718	-1.772	0.244	-0.122	0.122	0.613	8.512	2.53	0.122	-0.549	0.427	0.886	9.776	-0.335	-0.122	0.122	0.122	1510068603
-9.324	-2.836	-2.64	0.183	-0.244	0	-0.19	-9.518	3.821	2.869	0.854	-2.136	3.213	10.061	3.024	-2.075	-2.869	5.188	-9.572	-0.796	-1.53	0.427	0	0.061	1.434	8.681	2.555	0.854	-0.122	0.671	0.886	9.776	-0.335	-0.122	0.122	0.122	1510068603
-9.296	-2.762	-2.609	0.244	-0.305	0.122	1.235	-10.117	4.149	4.028	2.014	-2.869	3.936	10.606	3.415	-1.953	-1.16	5.615	-9.611	-0.618	-1.489	0.366	0.061	0.061	2.626	9.289	2.589	1.404	1.038	0.793	0.788	9.824	-0.307	-0.183	0	0.244	1510068603
-9.182	-2.718	-2.439	0.305	-0.244	0.122	1.934	-10.764	4.514	4.944	2.625	-3.601	3.998	10.776	3.458	-1.16	0	5.798	-9.701	-0.535	-1.637	0.183	-0.122	0.122	3.068	9.574	2.399	1.343	2.136	0.977	0.691	9.886	-0.343	-0.061	-0.183	0.305	1510068603
-9.209	-2.681	-2.396	0.427	-0.122	0.122	1.934	-10.764	4.514	4.944	2.625	-3.601	3.98	11.048	3.579	-0.61	1.038	5.676	-9.684	-0.67	-1.749	0.183	-0.122	0.122	2.844	9.944	2.247	1.221	2.747	1.465	0.691	9.886	-0.343	-0.244	-0.122	0.366	1510068603
-9.283	-2.657	-2.388	0.427	-0.183	0	2.126	-11.58	4.498	5.981	2.258	-4.517	3.888	11.152	3.796	-0.488	1.465	5.554	-9.759	-0.718	-1.861	0.183	-0.183	0.122	2.712	10.049	2.169	0.732	3.174	1.587	0.721	9.884	-0.276	-0.183	-0.244	0.366	1510068603
-9.257	-2.798	-2.277	0.61	-0.183	-0.122	2.753	-11.568	4.383	7.08	2.258	-5.737	3.862	11.171	3.767	-0.366	0.793	5.615	-9.914	-0.656	-1.975	0.244	-0.488	0.183	2.583	10.165	2.211	0.366	3.235	1.648	0.745	9.875	-0.257	-0.122	-0.244	0.366	1510068603
-9.207	-2.844	-2.202	0.671	-0.183	-0.122	2.396	-11.157	4.392	7.141	1.953	-6.104	3.948	11.096	3.95	-0.488	-1.221	5.798	-9.989	-0.79	-1.995	0.366	-0.793	0.244	2.615	10.091	2.434	-0.244	3.052	1.404	0.757	9.921	-0.096	-0.122	-0.244	0.305	1510068603
-9.257	-2.929	-2.084	0.854	-0.244	-0.244	2.048	-10.172	4.043	6.714	0.977	-6.165	4.375	10.447	3.747	-0.427	-3.174	6.165	-9.996	-0.781	-1.961	0.549	-0.977	0.244	2.251	9.759	2.603	-0.916	2.686	1.099	0.654	9.872	-0.144	-0.183	-0.244	0.366	1510068603
-9.203	-2.877	-2.09	1.099	-0.061	-0.244	1.861	-9.14	3.518	6.775	1.16	-6.104	4.303	9.695	3.406	-0.183	-6.165	6.897	-9.917	-0.748	-1.824	0.732	-0.977	0.366	1.747	9.203	2.762	-0.916	1.831	0.732	0.855	9.895	-0.144	-0.183	-0.671	0.366	1510068603
-9.229	-2.863	-2.122	0.977	-0.122	-0.366	1.256	-7.677	3.589	6.47	0.671	-5.737	4.606	8.735	2.126	0.488	-10.071	7.568	-9.841	-0.623	-1.629	0.916	-1.038	0.305	1.518	8.948	2.894	-0.732	0.977	0.244	0.674	9.874	-0.178	0	-0.61	0.366	1510068603
-9.269	-3.031	-2.044	1.282	-0.244	-0.305	1.349	-6.245	3.951	5.554	0.916	-4.822	5.916	7.741	0.721	1.038	-12.756	7.263	-9.796	-0.511	-1.468	0.977	-0.977	0.366	1.669	9.073	3.231	-0.854	0.366	-0.061	0.977	9.696	-0.233	-0.122	-0.671	0.305	1510068603
-9.349	-2.949	-1.962	1.343	-0.183	-0.305	1.613	-4.774	4.789	4.15	0.366	-4.089	8.733	6.978	0.211	1.16	-10.498	5.493	-9.752	-0.484	-1.281	1.038	-1.099	0.427	2.065	9.16	3.514	-0.977	0.244	-0.488	1.424	9.842	-0.169	0.244	-0.793	0.427	1510068603
-9.33	-2.99	-1.916	1.099	-0.305	-0.366	1.506	-3.28	5.66	2.38	-0.427	-3.113	9.056	5.993	-0.451	1.038	-6.836	3.906	-9.709	-0.487	-1.007	1.16	-0.977	0.427	1.839	9.355	3.539	-0.854	0.061	-0.732	1.407	9.807	-0.33	0.244	-0.793	0.427	1510068603
-9.275	-3.235	-1.743	1.16	-0.427	-0.427	2.26	-2.188	5.789	0.977	0.183	-2.258	8.195	5.24	-1.421	0.977	-6.409	2.686	-9.674	-0.556	-0.792	1.404	-0.854	0.427	1.596	9.208	3.615	-1.16	-0.427	-0.671	1.688	9.617	-0.384	0.061	-0.977	0.488	1510068603
-9.162	-3.442	-1.537	1.404	-0.305	-0.427	2.708	-1.787	6.71	0.549	0.061	-2.014	8.457	4.706	-2.535	0.671	-5.554	1.953	-9.674	-0.434	-0.671	1.587	-0.916	0.488	1.683	8.979	3.736	-1.343	-0.671	-0.671	1.852	9.762	-0.315	0.244	-0.488	0.549	1510068603
-9.177	-3.592	-1.515	1.648	-0.061	-0.366	3.083	-1.27	7.58	0.305	-0.244	-1.831	8.731	4.149	-3.14	0.549	-4.211	1.709	-9.709	-0.261	-0.541	1.77	-0.854	0.549	1.357	8.823	3.939	-1.221	-0.671	-1.16	1.427	9.906	-0.166	0.244	-0.061	0.61	1510068603
-9.4	-3.677	-1.433	1.831	-0.183	-0.305	3.291	-0.769	7.862	0.305	-0.244	-1.709	8.536	3.947	-3.896	0.122	-3.296	1.465	-9.731	-0.06	-0.419	1.953	-0.854	0.61	1.069	8.892	3.944	-0.977	-0.977	-1.404	1.044	9.987	-0.169	-0.061	-0.305	0.671	1510068603
-9.136	-3.72	-1.239	2.075	0.183	-0.122	3.528	-0.726	8.54	0.671	0.305	-1.343	8.707	3.639	-4.162	-0.305	-1.892	1.343	-9.679	0.134	-0.295	2.136	-0.793	0.61	0.941	8.881	4.193	-0.854	-1.404	-1.526	1.107	9.92	-0.384	-0.183	-1.892	0.854	1510068603
-8.935	-3.417	-1.05	2.197	0.549	0.061	3.841	-0.476	8.882	0.671	-0.183	-1.526	9.161	3.353	-4.736	-0.305	-1.16	1.282	-9.558	0.403	-0.228	2.441	-0.732	0.61	0.945	8.807	4.479	-0.854	-1.526	-1.648	1.608	9.647	-0.456	-0.183	-1.892	0.854	1510068603
-9.162	-3.14	-1.163	2.197	0.977	0	4.43	-0.285	9.058	0.793	-0.244	-1.709	9.332	3.238	-4.851	-0.488	-0.305	1.343	-9.448	0.879	-0.147	2.563	-0.61	0.427	0.9	8.772	4.729	-0.793	-1.709	-1.526	1.893	9.606	-0.41	-0.183	-2.197	1.038	1510068603
-9.435	-3.352	-1.188	2.258	1.221	0	4.971	0.026	9.35	0.732	-0.366	-1.709	9.4	3.071	-4.987	-0.549	-0.244	1.404	-9.658	1.335	-0.043	2.258	-0.183	0.183	0.866	8.671	4.955	-0.854	-2.014	-1.404	1.346	10.227	-0.051	-0.916	-2.808	1.16	1510068603
-9.409	-3.353	-1.166	2.258	1.099	0.183	5.379	0.286	9.476	0.488	-0.488	-1.953	9.629	2.89	-5.217	-0.549	0.427	1.526	-9.763	1.325	-0.053	2.136	-0.244	-0.061	0.946	8.649	5.127	-0.793	-2.258	-1.221	1.123	10.244	0.337	-0.916	-2.808	1.16	1510068603
-9.081	-3.079	-1.086	2.014	1.404	0.305	5.423	0.386	9.623	0.366	-0.122	-1.892	9.56	2.515	-5.306	-0.671	0.61	1.648	-9.589	1.258	-0.002	2.197	-0.244	-0.244	0.889	8.759	4.998	-0.854	-2.441	-1.16	1.559	9.946	0.261	-1.709	-3.967	0.977	1510068603
-9.055	-2.948	-1.022	1.953	1.526	0.427	5.136	0.665	9.484	0.183	-0.305	-2.014	9.66	2.278	-5.286	-0.732	0.916	1.953	-9.359	1.298	0.079	2.258	0.122	-0.427	0.744	8.436	4.801	-0.732	-2.625	-0.977	2.032	9.727	0.054	-2.747	-4.456	0.488	1510068604
-8.837	-2.98	-1.018	1.831	1.709	0.549	4.85	0.857	9.287	0.122	-0.61	-1.892	9.542	1.916	-5.367	-0.854	1.038	2.197	-9.317	1.285	0.065	2.258	0.366	-0.488	0.532	8.393	4.655	-0.61	-2.808	-0.671	2.032	9.727	0.054	-2.747	-4.456	0.488	1510068604
-8.964	-3.132	-1.142	1.648	2.014	0.671	4.685	1.095	9.211	0	-0.122	-2.014	9.385	1.762	-5.038	-0.916	1.038	2.38	-9.357	1.337	0.016	2.197	0.549	-0.549	0.944	8.284	4.688	-0.366	-2.93	-0.549	1.693	9.438	0.282	-2.869	-3.784	0.305	1510068604
-9.008	-3.147	-1.254	1.77	1.892	0.854	5.213	1.294	8.967	-0.183	0.488	-2.441	9.15	1.934	-4.41	-1.16	0.61	2.38	-9.491	1.377	-0.132	2.136	0.488	-0.61	1.194	8.24	4.85	-0.183	-2.869	-0.366	1.638	9.215	-0.14	-2.319	-4.7	-0.183	1510068604
-9.168	-3.143	-1.45	1.648	1.709	0.916	5.128	1.333	8.814	-0.366	0.427	-2.563	9.377	1.805	-4.297	-1.343	0.488	2.319	-9.562	1.303	-0.264	2.014	0.671	-0.61	1.382	8.378	4.911	-0.183	-2.869	-0.366	1.926	9.059	-0.232	-2.319	-4.7	-0.183	1510068604
-9.345	-3.594	-1.671	1.77	1.465	1.16	4.724	1.376	8.489	-0.366	0.793	-2.441	9.317	1.658	-4.207	-1.465	0.488	2.075	-9.694	1.119	-0.47	1.892	0.671	-0.732	1.596	8.477	4.8	-0.183	-2.869	-0.244	2.289	9.056	0.059	-1.77	-5.371	-0.183	1510068604
-9.74	-3.628	-1.513	2.014	0.732	1.343	4.323	1.391	8.58	-0.488	0.671	-2.136	9.171	1.5	-3.999	-1.831	0.916	1.77	-9.825	0.87	-0.565	1.953	0.793	-0.671	1.816	8.608	4.748	-0.305	-2.808	-0.122	2.559	9.121	-0.555	-1.038	-5.92	-0.366	1510068604
-10.075	-3.17	-1.406	2.258	-0.183	1.16	3.986	1.449	8.077	-0.488	0.671	-2.136	9.428	1.171	-4.803	-1.77	0.671	1.648	-9.987	0.556	-0.697	2.075	0.488	-0.671	2.059	8.555	4.596	-0.305	-2.625	-0.183	2.559	9.121	-0.555	-1.038	-5.92	-0.366	1510068604
-9.646	-2.671	-1.873	2.563	0.427	0.977	4.247	1.491	7.607	-0.732	0.366	-1.892	9.439	0.961	-5.198	-1.526	0.854	1.526	-9.99	0.328	-0.694	2.136	0.671	-0.671	2.095	8.57	4.472	-0.305	-2.563	-0.305	6.008	9.522	-0.672	0.122	-4.944	-0.244	1510068604
-9.393	-2.393	-1.963	1.709	1.77	0.732	4.62	1.652	8.061	-0.732	0.366	-1.892	9.4	1.114	-5.168	-1.648	0.244	1.465	-10.082	-0.053	-1.053	2.197	0.427	-0.732	2.053	8.917	4.364	-0.427	-2.441	-0.305	4.63	9.817	0.484	0.732	-1.099	-0.671	1510068604
-9.709	-2.911	-2.297	1.404	0.61	0.793	4.449	1.779	8.141	-0.732	-0.183	-2.258	10.154	0.988	-4.937	-1.77	0.488	1.465	-9.889	-0.08	-1.215	2.319	0.61	-0.61	2.049	9.371	4.1	-0.549	-2.869	-0.549	0.774	9.993	0.333	0.671	1.77	-0.549	1510068604
-9.188	-3.171	-2.321	1.648	0.671	0.977	4.466	1.731	8.422	-1.038	-0.305	-2.625	9.936	0.705	-4.254	-2.014	1.221	1.343	-9.884	-0.14	-1.325	2.258	0.61	-0.427	2.178	9.197	3.881	-0.671	-3.296	-0.671	0.774	9.993	0.333	0.854	-1.404	-0.732	1510068604
-8.418	-2.736	-2.749	2.197	1.648	0.916	3.799	1.666	8.391	-0.916	0.305	-2.563	9.946	-0.373	-4.31	-2.319	0.061	1.648	-9.577	-0.956	-1.26	2.38	0.366	-0.488	2.9	8.373	2.833	-0.732	-3.235	-0.671	1.824	9.459	-0.517	0.916	-1.77	-0.854	1510068604
-8.643	-3.015	-3.29	2.686	1.099	0.793	3.799	1.666	8.391	-1.221	0.305	-2.686	9.777	-0.56	-4.383	-2.197	0.61	1.831	-9.336	-1.471	-1.261	2.502	0.305	-0.427	2.9	8.373	2.833	-0.671	-3.052	-0.549	1.737	9.613	-0.395	0.916	-1.77	-0.854	1510068604
-8.811	-3.057	-3.717	2.93	0.977	0.854	4.176	1.488	8.754	-1.404	-0.183	-2.808	9.402	-0.258	-4.051	-2.563	0.61	2.014	-9.209	-2.204	-1.205	2.747	0.549	-0.366	2.596	8.565	2.426	-0.793	-2.93	-0.488	1.401	9.586	-0.499	0.549	-1.465	-0.671	1510068604
-9.097	-3.15	-4.059	3.174	0.793	1.099	3.741	1.171	8.62	-0.977	0.366	-2.93	9.542	-0.141	-4.673	-3.052	0.61	2.136	-9.964	-2.61	-1.512	3.357	0.61	-0.183	2.432	9.174	2.074	-0.916	-2.93	-0.61	1.369	9.738	-0.926	0.427	-1.648	-0.427	1510068604
-8.818	-2.914	-4.03	3.479	1.221	1.343	3.231	1.154	8.106	-1.16	0.732	-3.235	9.24	-0.208	-5.392	-3.601	0.183	1.953	-10.468	-2.607	-1.912	3.723	0.183	0.061	2.628	10.143	2.079	-0.916	-3.357	-1.038	1.029	9.873	-1.136	0.366	-1.953	0	1510068604
-8.995	-2.644	-4.164	3.662	1.404	1.282	3.397	1.186	7.952	-1.953	0	-3.357	9.189	-0.127	-5.261	-3.845	-0.061	1.648	-10.246	-2.413	-1.962	3.906	-0.061	0	2.956	10.493	2.3	-1.099	-3.662	-1.465	0.254	9.915	-1.597	0.244	-2.319	0.366	1510068604
-8.924	-2.509	-4.206	3.784	1.465	1.16	4.015	0.851	8.229	-2.258	0.244	-3.662	9.548	-0.268	-5.212	-3.967	0.305	1.526	-9.86	-2.297	-1.859	4.028	0	0.122	3.029	9.933	2.259	-1.404	-3.784	-1.587	0.116	9.93	-2.041	0.122	-2.991	0.427	1510068604
-8.918	-2.78	-4.231	4.272	0.977	1.221	4.037	0.731	8.68	-2.075	0.061	-3.906	9.633	-0.648	-5.065	-3.967	0.305	1.526	-9.621	-2.225	-1.803	4.211	0.122	0.244	3.006	9.368	2.006	-1.648	-3.906	-1.526	0.802	9.737	-1.84	0.061	-3.174	0.183	1510068604
-8.885	-2.667	-4.128	4.578	0.793	1.282	4.015	0.78	8.741	-1.831	-0.916	-3.967	9.497	-0.77	-4.788	-4.15	0.427	1.709	-9.548	-2.278	-1.794	4.456	0	0.244	3.134	9.129	1.909	-1.709	-3.845	-1.526	0.908	9.751	-1.689	0.061	-2.686	0	1510068604
-8.866	-2.311	-4.064	4.944	1.038	1.404	4.015	0.78	8.741	-1.709	-0.732	-3.967	9.301	-0.599	-4.941	-4.456	0.305	1.892	-9.639	-2.222	-1.902	4.761	0	0.305	3	9.034	1.822	-1.587	-3.784	-1.648	0.755	9.649	-1.9	-0.061	-2.808	0.183	1510068604
-8.875	-1.936	-3.93	5.066	1.282	1.221	3.822	0.709	8.471	-1.648	-0.488	-4.15	9.318	-0.329	-5.17	-4.578	0.305	1.892	-9.623	-2.066	-2.054	4.944	-0.061	0.366	2.905	9.185	1.931	-1.526	-4.028	-1.77	0.755	9.649	-1.9	-0.122	-3.723	0.427	1510068604
-9.186	-1.709	-4.004	5.005	1.465	1.038	3.833	0.617	8.439	-1.892	-0.732	-4.395	9.167	-0.055	-5.07	-4.822	0.427	1.709	-9.677	-1.867	-2.206	5.066	-0.122	0.366	2.907	9.369	2.114	-1.587	-4.15	-1.953	1.531	9.554	-2.119	-0.305	-4.089	0.488	1510068604
-9.293	-1.663	-4.017	4.822	1.038	0.916	4.051	0.482	8.558	-2.075	-0.671	-4.517	9.215	-0.126	-5.07	-4.883	-0.061	1.526	-9.642	-1.608	-2.226	5.066	-0.061	0.366	3.198	9.476	2.169	-1.77	-4.456	-2.136	1.531	9.554	-2.119	-0.244	-3.723	0.488	1510068605
-9.172	-1.644	-3.805	4.639	1.221	0.977	4.121	0.47	8.524	-2.136	-0.732	-4.639	9.619	-0.337	-5.132	-4.883	0.061	1.404	-9.64	-1.394	-2.149	5.005	-0.122	0.427	3.432	9.402	2.224	-1.892	-4.456	-2.197	1.476	9.623	-2.006	-0.366	-3.479	0.427	1510068605
-9.336	-1.725	-3.807	4.456	0.793	0.916	4.181	0.412	8.497	-2.075	-1.038	-4.578	9.804	-0.677	-5.248	-4.822	0.244	1.343	-9.648	-1.157	-2.067	4.883	-0.122	0.488	3.552	9.276	2.141	-1.953	-4.517	-2.197	1.699	9.605	-1.927	-0.488	-3.662	0.366	1510068605
-9.31	-1.66	-3.499	4.395	0.61	0.916	4.235	0.291	8.579	-1.831	-1.038	-4.456	9.801	-0.973	-5.203	-4.639	0.427	1.282	-9.543	-0.988	-1.943	4.639	-0.122	0.488	3.722	9.129	2.135	-1.892	-4.333	-2.136	1.748	9.561	-1.755	-0.488	-3.662	0.366	1510068605
-9.542	-1.511	-3.38	4.333	0.122	0.916	4.388	0.205	8.562	-1.77	-1.221	-4.395	9.868	-1.01	-5.143	-4.456	0.732	1.282	-9.231	-0.97	-1.793	4.517	-0.122	0.549	3.687	8.898	2.138	-1.831	-4.15	-2.014	1.985	9.489	-1.735	-0.671	-3.54	0.488	1510068605
-9.454	-1.58	-3.344	4.272	0.305	0.977	4.459	0.011	8.543	-1.648	-1.099	-4.333	9.896	-0.804	-4.936	-4.272	0.977	1.221	-9.018	-1.13	-1.66	4.517	0.305	0.671	3.466	8.826	2.158	-1.892	-3.967	-1.77	2.296	9.558	-1.53	-0.732	-3.601	0.427	1510068605
-9.628	-2	-3.468	3.601	0.061	0.854	4.296	0.018	8.616	-1.648	-1.099	-4.333	9.691	-0.439	-4.829	-4.395	0.671	1.099	-9.585	-0.916	-1.774	4.333	0.549	0.793	3.419	9.152	2.272	-1.953	-3.906	-1.648	2.296	9.558	-1.53	-0.732	-3.174	0.427	1510068605
-9.331	-2.622	-3.048	3.174	-0.122	0.854	4.158	0.169	8.601	-1.465	-1.282	-4.089	9.654	-0.212	-4.954	-4.517	0.122	0.732	-10.596	-0.346	-1.878	4.272	0.061	1.038	3.657	9.629	2.675	-1.831	-3.967	-1.892	2.507	9.429	-1.163	-0.793	-2.991	0.61	1510068605
-8.347	-2.824	-2.434	3.479	0	0.732	4.466	0.328	8.425	-1.465	-1.465	-3.723	9.886	0.051	-4.939	-4.272	0.122	0.61	-10.702	0.348	-1.643	3.967	-0.671	1.282	3.841	9.589	3.248	-1.709	-3.845	-2.197	2.732	9.357	-0.772	-0.854	-2.625	0.977	1510068605
-8.168	-2.713	-2.268	3.479	-0.183	0.427	4.933	0.487	8.504	-1.587	-1.16	-3.418	10.052	0.352	-4.575	-3.723	0.366	0.488	-9.458	0.507	-0.991	3.662	-0.793	1.16	3.427	8.832	3.647	-1.648	-3.54	-2.197	2.732	9.357	-0.772	-0.793	-2.808	1.221	1510068605
-8.638	-2.966	-2.4	2.991	0.183	-0.183	5.536	0.561	8.275	-1.648	-1.343	-3.418	10.026	0.756	-4.161	-3.235	0.793	0.549	-8.696	0.639	-0.19	3.845	0.061	0.977	2.617	7.733	3.795	-1.831	-3.174	-1.77	1.392	10.241	0.473	-0.916	-3.357	2.075	1510068605
-9.794	-3.766	-1.782	2.991	0.793	0	5.899	0.886	7.703	-1.526	-0.854	-3.662	9.623	1.451	-3.917	-3.235	0.671	0.427	-10.032	0.894	-0.444	3.845	-0.061	0.671	2.005	7.788	4.182	-1.892	-2.502	-1.404	0.87	11.169	1.503	-1.282	-4.578	2.563	1510068605
-9.744	-3.191	-1.456	3.845	0.61	0.488	6.156	1.401	7.211	-1.648	-0.854	-3.54	9.581	2.032	-4.049	-3.54	0	0.61	-10.003	1.3	-0.529	3.723	-0.549	0.671	1.635	8.527	4.663	-1.404	-2.563	-1.648	0.17	10.727	1.019	-1.892	-5.798	3.235	1510068605
-9.836	-2.158	-1.384	3.601	0.916	0.427	6.574	1.581	7.429	-1.831	-0.977	-2.93	10.039	2.321	-4.228	-3.479	-0.366	0.916	-9.697	1.186	-0.633	3.662	-0.183	0.183	0.969	8.497	4.981	-0.977	-2.869	-1.77	1.275	10.758	-0.203	-1.465	-8.545	3.601	1510068605
-9.714	-2.263	-1.12	3.723	1.038	0.305	6.747	1.556	7.756	-1.77	-1.343	-2.563	10.511	2.454	-3.987	-3.357	-0.122	1.16	-9.744	1.314	-0.94	3.906	0.122	-0.122	0.709	8.234	4.963	-0.854	-3.418	-1.526	2.43	10.318	-0.126	-1.953	-8.057	3.479	1510068605
-9.659	-2.413	-1.031	3.723	0.549	0.244	7.055	1.699	7.904	-1.77	-1.709	-2.747	10.393	2.346	-3.354	-3.418	-0.183	1.343	-9.851	1.614	-1.134	3.784	0.061	-0.244	1.291	8.368	4.979	-0.793	-3.906	-1.526	2.43	10.318	-0.126	-2.502	-5.188	2.808	1510068605
-9.271	-2.34	-0.743	3.418	0.61	0.366	6.962	2.006	7.777	-2.136	-1.038	-2.686	10.257	1.852	-2.96	-3.418	-0.488	1.404	-9.619	1.686	-1.225	3.723	0.061	-0.427	2.166	8.278	4.889	-0.732	-3.967	-1.587	2.123	8.978	-0.482	-2.991	-1.465	1.831	1510068605
-8.906	-2.379	-0.531	3.174	0.732	0.366	6.761	2.268	7.59	-2.563	-0.366	-2.808	10.024	1.355	-2.702	-3.296	-0.305	1.404	-9.355	1.872	-1.202	3.601	0.183	-0.549	2.457	7.742	4.643	-0.732	-3.723	-1.404	1.488	8.43	-0.379	-2.563	-0.549	1.038	1510068605
-8.536	-2.299	-0.276	3.052	1.282	0.305	6.508	2.163	7.617	-2.991	0.061	-2.869	9.769	1.014	-2.791	-3.052	-0.488	1.587	-9.466	2.018	-1.327	3.357	0.122	-0.549	2.803	7.324	4.544	-0.61	-3.479	-1.282	1.61	8.258	0.095	-2.014	-1.404	0.549	1510068605
-8.512	-1.794	-0.104	2.502	2.136	0.305	6.068	1.791	7.778	-2.808	0.732	-2.563	9.641	0.669	-2.908	-2.808	-0.732	1.709	-9.495	2.159	-1.427	3.052	-0.061	-0.488	3.113	7.318	4.637	-0.244	-2.991	-1.343	1.59	7.874	-0.017	-1.465	-2.38	0.122	1510068605
-9.374	-1.775	-0.181	1.953	1.831	0.183	5.591	1.586	7.592	-2.38	0.427	-2.625	9.991	0.51	-2.914	-2.502	-0.977	1.648	-9.501	2.212	-1.544	2.625	-0.122	-0.488	3.207	7.557	4.774	0.122	-2.747	-1.282	1.939	7.003	-0.396	-0.61	-4.333	-0.488	1510068605
-10.033	-2.278	-0.412	2.136	0.427	0.305	5.747	1.375	7.387	-2.014	0.488	-2.319	10.535	0.666	-2.673	-2.136	-0.732	1.587	-9.481	2.064	-1.536	2.197	0	-0.549	3.304	7.738	4.895	0.244	-2.502	-1.099	3.512	8.073	-0.7	0.977	-5.371	-1.343	1510068605
-10.329	-2.108	-0.092	2.38	1.343	0.488	5.769	1.147	7.394	-1.709	0.183	-2.014	10.777	0.739	-2.242	-1.831	-0.427	1.465	-9.392	1.845	-1.41	2.014	0	-0.61	3.384	7.858	4.971	0.183	-2.319	-0.854	8.33	9.19	-1.493	1.77	-5.615	-1.526	1510068605
