# Supplementary material for: A deep learning approach for lower back-pain risk prediction during manual lifting
Source: PLoS One. 2021 Feb 19;16(2):e0247162. doi: 10.1371/journal.pone.0247162 (PMC7894914; doi:10.1371/journal.pone.0247162)
Supplement: S1 Data — (ZIP) [file pone.0247162.s001.zip › source-used/Subject_01_P1_Zone05_T2.csv]

Side_A_x	Side_A_y	Side_A_z	Side_G_x	Side_G_y	Side_G_z	LtWt_A_x	LtWt_A_y	LtWt_A_z	LtWt_G_x	LtWt_G_y	LtWt_G_z	RtWt_A_x	RtWt_A_y	RtWt_A_z	RtWt_G_x	RtWt_G_y	RtWt_G_z	Back_A_x	Back_A_y	Back_A_z	Back_G_x	Back_G_y	Back_G_z	UArm_A_x	UArm_A_y	UArm_A_z	UArm_G_x	UArm_G_y	UArm_G_z	Thig_A_x	Thig_A_y	Thig_A_z	Thig_G_x	Thig_G_y	Thig_G_z	Time_stp
-9.427	-2.043	-2.384	-0.061	0	-0.061	8.364	2.939	5.121	0.244	-0.549	0.183	9.171	-0.529	5.656	0.305	0.244	-0.244	-9.496	-0.578	-3.101	-0.122	-0.244	-0.061	4.734	7.954	3.004	-0.122	0.061	-0.061	1.369	9.83	0.139	-0.061	0.061	-0.061	1510069682
-9.435	-2.047	-2.408	0	0	-0.061	8.403	2.974	4.759	0	0.183	0.061	9.105	-0.428	5.773	0.122	-0.305	-0.183	-9.494	-0.543	-3.098	-0.061	-0.244	0	4.584	7.998	3.036	0.061	0.122	-0.122	1.267	9.86	0.148	0	0	-0.061	1510069682
-9.404	-2.01	-2.389	-0.061	0	-0.122	8.262	2.761	4.84	0	-0.122	-0.061	9.19	-0.287	5.835	-0.061	-0.244	-0.183	-9.47	-0.596	-3.078	0	-0.244	-0.061	4.603	8.031	3.083	0.061	0.122	-0.122	1.321	9.826	0.122	0	-0.122	-0.061	1510069682
-9.412	-2.037	-2.391	0	0	-0.122	8.174	2.548	4.899	0	0	-0.061	9.202	-0.086	5.941	-0.122	0.061	-0.183	-9.478	-0.573	-3.04	0.061	-0.305	-0.061	4.511	8.05	3.1	0	0	-0.122	1.328	9.82	0.173	0	-0.122	-0.061	1510069682
-9.396	-2.036	-2.389	0.061	0	-0.122	8.003	2.457	4.792	0	0.061	0	9.113	-0.028	5.858	-0.244	0.244	-0.244	-9.458	-0.566	-3.025	0.061	-0.305	-0.061	4.5	8.153	3.092	-0.061	-0.061	-0.183	1.325	9.813	0.102	0.061	-0.122	-0.061	1510069682
-9.444	-2.065	-2.401	0.122	0	-0.061	8.007	2.336	4.855	0	-0.366	-0.061	8.842	-0.032	5.791	-0.305	-0.122	-0.427	-9.472	-0.58	-2.943	0.061	-0.305	0	4.542	8.135	3.092	-0.061	-0.122	-0.183	1.373	9.813	0.11	-0.061	-0.061	-0.061	1510069682
-9.366	-2.061	-2.348	0.183	0	-0.061	8.266	2.335	4.767	0	-0.366	-0.061	8.923	-0.03	5.754	-0.305	0	-0.549	-9.477	-0.613	-2.891	0.061	-0.366	0	4.48	8.086	3.043	-0.122	-0.183	-0.244	1.471	9.798	0.161	-0.061	-0.122	0	1510069682
-9.446	-1.989	-2.407	0.183	0	-0.061	8.251	2.381	4.605	-0.061	-0.488	-0.061	9.154	-0.068	5.733	-0.183	0.122	-0.61	-9.402	-0.593	-2.816	0.122	-0.305	0	4.401	8.04	3.047	-0.183	-0.183	-0.244	1.477	9.764	0.181	0	-0.183	0	1510069682
-9.475	-2.029	-2.378	0.122	0	-0.061	8.196	2.425	4.572	-0.183	-0.427	0	9.265	-0.195	5.621	-0.244	0.244	-0.549	-9.458	-0.581	-2.762	0.183	-0.244	0	4.469	8.074	3.035	-0.183	-0.183	-0.244	1.377	9.833	0.116	-0.061	-0.183	0	1510069682
-9.392	-2.028	-2.327	0.183	0.061	-0.061	8.196	2.425	4.572	-0.305	-0.427	0	9.252	-0.249	5.497	-0.183	-0.061	-0.427	-9.518	-0.561	-2.781	0.183	-0.244	0	4.626	8.083	3.031	-0.122	-0.183	-0.183	1.464	9.807	0.12	0	-0.061	0	1510069682
-9.4	-2.038	-2.379	0.122	0	-0.122	8.264	2.431	4.551	-0.305	-0.854	0	9.501	-0.207	5.625	-0.122	0.244	-0.305	-9.519	-0.543	-2.749	0.183	-0.305	0.061	4.552	8.056	3.067	-0.061	-0.061	-0.183	1.382	9.841	0.15	-0.061	-0.122	0	1510069682
-9.412	-2.019	-2.342	0.183	-0.061	-0.061	8.569	2.466	4.679	-0.183	-0.671	-0.061	9.374	-0.213	5.759	-0.122	0.732	-0.183	-9.428	-0.52	-2.665	0.183	-0.244	0	4.552	8.056	3.067	-0.061	-0.061	-0.183	1.369	9.793	0.136	-0.061	-0.183	0	1510069682
-9.385	-1.989	-2.376	0.183	0	-0.122	8.533	2.458	4.46	-0.061	-0.305	-0.061	9.087	-0.16	6.001	-0.183	0.488	-0.122	-9.454	-0.502	-2.644	0.122	-0.183	0	4.484	7.97	3.06	-0.061	0	-0.061	1.402	9.81	0.061	-0.061	-0.183	-0.061	1510069683
-9.428	-2.021	-2.35	0.183	-0.061	-0.061	8.498	2.431	4.497	0.061	-0.122	0.061	8.937	-0.079	5.993	-0.427	0.244	-0.061	-9.499	-0.501	-2.667	0.122	-0.183	0	4.478	8.089	3.085	0	0.061	-0.061	1.489	9.782	0.095	-0.061	-0.183	-0.061	1510069683
-9.436	-2.009	-2.339	0.183	-0.061	-0.061	8.575	2.33	4.564	-0.122	-0.366	0.061	8.943	-0.142	6.109	-0.427	-0.244	0	-9.507	-0.512	-2.643	0.122	-0.122	0	4.569	8.092	3.08	0	0.061	-0.061	1.546	9.777	0.071	0	-0.122	0	1510069683
-9.399	-2.041	-2.335	0.122	-0.061	-0.122	8.685	2.318	4.138	-0.305	0.732	-0.061	9.103	-0.31	6.063	-0.305	-0.183	0.061	-9.521	-0.512	-2.644	0.122	-0.183	-0.061	4.683	8.024	3.119	0	0.061	0	1.427	9.845	0.065	-0.122	-0.122	-0.061	1510069683
-9.42	-2.076	-2.355	0.122	-0.061	-0.122	8.521	2.352	4.359	-0.305	0.732	-0.061	9.222	-0.389	5.809	0	-0.061	0.183	-9.549	-0.505	-2.663	0.122	-0.183	-0.061	4.681	7.963	3.147	-0.061	0.305	0.061	1.446	9.775	0.054	-0.122	-0.183	-0.061	1510069683
-9.4	-2.078	-2.358	0.122	-0.122	-0.183	8.556	2.37	4.407	-0.61	0.122	-0.244	9.034	-0.397	5.724	0.183	-0.244	0.305	-9.583	-0.47	-2.647	0.061	-0.183	-0.061	4.557	7.96	3.122	-0.061	0.305	0.061	1.499	9.781	0.117	-0.061	-0.061	-0.061	1510069683
-9.405	-2.114	-2.326	0.061	0	-0.122	8.5	2.328	4.383	-0.61	0.122	-0.244	9.019	-0.394	5.666	0.488	-0.244	0.244	-9.58	-0.464	-2.6	0.061	-0.244	-0.061	4.494	7.989	3.145	0.061	0.366	0.061	1.428	9.82	0.047	-0.061	-0.122	-0.061	1510069683
-9.44	-2.115	-2.344	0.061	-0.061	-0.122	8.466	2.166	4.573	-0.61	0.366	-0.183	8.878	-0.248	5.416	0.549	0.061	0.183	-9.556	-0.5	-2.528	0	-0.183	-0.122	4.473	8.085	3.231	0.061	0.366	-0.061	1.37	9.795	0.063	-0.061	-0.122	-0.061	1510069683
-9.452	-2.188	-2.312	0	-0.061	-0.183	7.893	1.943	5.076	-0.366	0	0	8.748	-0.047	5.754	0.305	-0.427	0.122	-9.563	-0.575	-2.472	0	-0.183	-0.122	4.236	8.094	3.262	0.061	0.366	-0.061	1.446	9.817	0.067	0	-0.061	-0.122	1510069683
-9.396	-2.196	-2.281	0	-0.061	-0.183	8.277	1.865	4.835	0	-0.366	-0.061	8.873	0.189	6.019	0	-0.732	0.061	-9.6	-0.563	-2.436	0	-0.244	-0.122	4.061	8.175	3.255	0.122	0.305	-0.183	1.424	9.82	0.12	0	0	-0.122	1510069683
-9.402	-2.26	-2.277	0	-0.061	-0.122	8.604	1.861	5.096	0	-0.366	-0.061	8.933	0.197	6.027	-0.305	-0.427	0.061	-9.548	-0.592	-2.357	0	-0.183	-0.122	4.148	8.226	3.237	0.122	-0.122	-0.244	1.353	9.818	0.122	-0.061	-0.061	-0.122	1510069683
-9.412	-2.242	-2.287	-0.061	-0.061	-0.122	8.563	2.192	4.88	0.122	0.183	-0.244	8.914	0.023	5.85	-0.366	-0.916	-0.061	-9.525	-0.629	-2.306	0	-0.122	-0.061	4.259	8.242	3.226	0.122	-0.122	-0.244	1.418	9.787	0.124	0	0.061	-0.061	1510069683
-9.403	-2.289	-2.291	-0.122	-0.061	-0.122	8.765	2.396	4.649	-0.427	0.427	-0.366	9.196	-0.158	5.614	-0.244	-1.16	0	-9.561	-0.597	-2.302	-0.061	-0.122	-0.061	4.319	8.277	3.225	0.061	-0.122	-0.244	1.324	9.812	0.135	0	0	-0.122	1510069683
-9.372	-2.355	-2.277	-0.061	-0.061	-0.122	8.765	2.396	4.649	-0.427	0.427	-0.366	9.635	-0.425	5.327	0.183	-0.854	-0.061	-9.537	-0.622	-2.257	-0.061	-0.061	-0.061	4.303	8.23	3.147	0	0	-0.061	1.262	9.808	0.134	-0.061	0.061	-0.122	1510069683
-9.351	-2.405	-2.294	-0.061	0	-0.122	8.626	2.497	4.333	-0.671	1.221	-0.305	9.659	-0.285	5.124	0.244	-0.305	-0.061	-9.554	-0.656	-2.237	-0.061	-0.061	-0.061	4.303	8.23	3.147	0	0	-0.061	1.266	9.825	0.13	-0.061	-0.061	-0.122	1510069683
-9.402	-2.48	-2.286	0	-0.061	-0.061	7.837	1.98	4.925	-0.122	-0.305	0.122	9.312	-0.123	5.38	-0.061	-0.916	-0.061	-9.611	-0.668	-2.283	0	0	-0.061	4.084	8.272	3.104	0	0.061	-0.122	1.267	9.818	0.129	-0.061	0	-0.122	1510069683
-9.324	-2.488	-2.259	0	0	-0.061	8.484	2.017	5.093	-0.183	0.549	0	9.539	-0.153	5.307	0	-0.061	-0.183	-9.652	-0.684	-2.297	0	-0.122	-0.061	4.29	8.417	3.179	0.122	-0.061	-0.122	1.221	9.855	0.116	0	0.061	-0.061	1510069683
-9.372	-2.524	-2.273	0.061	-0.061	-0.122	8.233	2.128	5.026	-0.183	0.549	0	9.454	-0.144	5.191	0.305	-0.183	-0.305	-9.628	-0.714	-2.292	0	-0.061	0	4.29	8.417	3.179	0	-0.061	-0.122	1.126	9.835	0.14	-0.061	-0.061	-0.122	1510069683
-9.325	-2.533	-2.278	0	0	-0.061	7.848	2.101	4.959	-0.305	0	0	9.446	-0.077	5.277	0.427	-0.427	-0.488	-9.612	-0.706	-2.238	0.061	-0.122	0	4.079	8.282	3.125	-0.061	0.061	-0.061	1.11	9.853	0.172	0	-0.061	-0.122	1510069683
-9.348	-2.547	-2.32	0	-0.061	-0.122	7.848	2.101	4.959	-0.366	-0.061	0.183	8.995	0.092	5.472	0.122	-0.061	-0.793	-9.627	-0.707	-2.165	0.061	-0.061	0	3.924	8.26	3.024	0	0.061	-0.061	1.093	9.828	0.153	-0.061	-0.061	-0.122	1510069683
-9.312	-2.635	-2.316	0.061	-0.061	-0.122	5.792	2.067	5.138	-0.122	0.305	1.343	7.632	0.214	5.469	-0.244	0	-1.526	-9.644	-0.724	-2.103	0.122	0	0.061	4.037	8.257	2.975	0.061	0	-0.061	1.11	9.848	0.154	0.061	0	-0.122	1510069683
-9.282	-2.663	-2.267	0.122	-0.122	-0.061	4.179	1.924	4.823	-0.122	0.854	3.052	5.967	0.553	5	-0.549	-0.488	-2.869	-9.647	-0.63	-2.08	0.122	0.061	0.061	4.037	8.257	2.975	0.183	0.122	0	1.077	9.878	0.203	0	0	-0.122	1510069683
-9.244	-2.571	-2.259	0.122	-0.061	-0.061	3.175	1.258	4.028	-0.122	0.854	3.052	5.096	1.299	4.204	-0.488	-0.488	-4.639	-9.67	-0.586	-2.088	0.122	-0.122	0.061	4.222	8.232	3.077	0.305	0.305	-0.122	1.077	9.808	0.151	0	-0.122	0	1510069683
-9.312	-2.522	-2.249	0.122	-0.061	-0.061	3.24	-0.14	3.598	-0.549	-2.075	4.456	4.621	2.723	3.846	-0.488	-1.343	-6.47	-9.666	-0.556	-2.145	0	-0.183	0.061	3.951	8.236	3.122	0.366	0.305	-0.244	1.126	9.808	0.158	-0.061	-0.061	0.061	1510069683
-9.281	-2.473	-2.235	0.122	-0.122	-0.122	3.124	-2.262	3.234	-0.61	-2.319	6.531	4.75	4.712	3.232	-0.977	-4.089	-7.751	-9.743	-0.608	-2.262	0	-0.244	0	3.839	8.117	2.899	0.427	0.366	-0.61	1.248	9.81	0.136	0	-0.122	0.061	1510069683
-9.302	-2.455	-2.19	0.061	-0.122	-0.244	4.222	-5.093	2.455	-0.854	-3.723	8.118	5.993	6.679	2.481	-1.16	-6.348	-8.972	-9.762	-0.63	-2.396	0.061	-0.366	0	3.633	8.54	3.174	0.671	0.305	-0.916	1.15	9.824	0.132	-0.122	0	0.061	1510069684
-9.321	-2.51	-2.147	0.122	-0.061	-0.305	5.536	-8.433	1.574	-0.305	-5.371	10.62	8.479	8.844	2.385	-1.343	-2.38	-9.705	-9.778	-0.592	-2.518	0.061	-0.61	0.061	3.663	8.748	3.189	0.305	-0.122	-0.977	1.089	9.82	0.104	0	-0.244	0.061	1510069684
-9.33	-2.56	-2.108	0.305	0	-0.366	7.215	-11.258	1.257	-0.305	-5.371	10.62	8.867	10.13	2.157	-0.793	0.183	-9.888	-9.738	-0.741	-2.534	0.122	-0.732	0.061	3.141	8.917	3.187	0	-0.488	-1.465	1.164	9.855	0.128	0	-0.244	0	1510069684
-9.374	-2.567	-2.128	0.366	0.061	-0.366	7.215	-11.258	1.257	-0.305	-5.371	10.62	8.902	10.971	2.29	0	0.366	-9.583	-9.695	-0.824	-2.426	0.305	-0.732	0.061	2.749	9.091	3.092	-0.305	-1.038	-1.953	1.215	9.845	0.1	-0.061	-0.305	0	1510069684
-9.405	-2.578	-2.182	0.427	-0.061	-0.366	8.893	-12.506	0.935	0.427	-2.258	10.864	8.74	11.543	2.787	0.427	0.671	-8.545	-9.643	-0.741	-2.265	0.488	-0.549	0.061	2.28	9.406	3.207	-0.793	-1.404	-2.38	1.169	9.842	0.073	0	-0.366	-0.061	1510069684
-9.394	-2.579	-2.192	0.366	-0.061	-0.366	8.102	-11.313	0.475	0.305	-0.549	9.033	8.519	11.592	2.817	0.427	0.061	-7.019	-9.65	-0.542	-2.088	0.427	-0.427	0.061	1.727	9.524	3.187	-1.038	-1.709	-2.93	1.183	9.872	0	-0.061	-0.366	-0.122	1510069684
-9.341	-2.536	-2.135	0.305	-0.061	-0.366	8.102	-11.313	0.475	0.061	-0.793	7.141	7.718	11.142	2.6	0.061	-1.587	-5.31	-9.654	-0.419	-1.888	0.305	-0.244	0	1.578	9.592	2.854	-1.16	-2.38	-3.296	1.303	9.819	-0.028	0	-0.427	-0.122	1510069684
-9.257	-2.55	-2.059	0.244	0	-0.305	7.063	-9.502	0.273	-0.244	-2.014	5.188	7.116	10.53	2.595	-0.305	-3.54	-4.15	-9.58	-0.37	-1.666	0.122	-0.061	0	1.961	9.534	2.585	-1.038	-3.357	-3.174	1.323	9.823	-0.036	0	-0.244	-0.122	1510069684
-9.327	-2.702	-2.044	0.183	0	-0.305	6.931	-8.991	0.672	-0.366	-2.38	3.662	7.059	9.897	2.682	-0.488	-4.395	-3.54	-9.573	-0.418	-1.517	0	0.061	0	2.445	9.288	2.43	-0.916	-3.601	-2.869	1.427	9.75	0.013	0	-0.183	-0.122	1510069684
-9.327	-2.846	-2.029	0.122	0.061	-0.244	6.931	-8.991	0.672	-0.549	-1.343	2.869	7.356	9.259	2.851	-0.488	-3.357	-3.174	-9.591	-0.492	-1.477	0.061	0	-0.061	2.775	9.08	2.486	-0.549	-3.296	-2.38	1.525	9.772	0.022	0.061	-0.061	-0.122	1510069684
-9.318	-2.987	-2.084	0.061	0	-0.183	6.473	-8.404	1.347	-0.916	0.305	1.953	7.576	8.829	3.047	-0.244	-2.136	-2.563	-9.613	-0.534	-1.481	0.183	-0.061	-0.061	2.71	8.987	2.6	-0.305	-2.136	-1.709	1.402	9.818	0.056	0	0	-0.122	1510069684
-9.284	-3.046	-2.076	0	-0.061	-0.122	6.397	-8.332	1.731	-0.916	0.305	1.953	7.823	8.683	3.369	0.122	-0.793	-1.709	-9.621	-0.486	-1.469	0.183	-0.122	-0.061	2.269	9.01	2.75	-0.305	-1.038	-1.16	1.33	9.817	0.114	0	-0.061	-0.061	1510069684
-9.27	-3.03	-2.086	-0.061	-0.061	-0.061	6.397	-8.332	1.731	-0.916	1.465	1.282	7.711	8.652	3.604	0.427	0.305	-0.61	-9.6	-0.439	-1.509	0.061	-0.183	-0.061	2.062	9.054	2.875	-0.183	-0.427	-0.549	1.164	9.829	0.077	0	-0.061	-0.061	1510069684
-9.287	-2.985	-2.07	-0.061	-0.122	-0.061	5.446	-8.421	2.233	-0.549	1.77	0.366	7.193	8.776	3.737	0.549	0.793	0.549	-9.579	-0.455	-1.433	0	-0.183	-0.061	2.025	9.106	2.895	0.122	0.183	-0.122	1.172	9.832	0.067	0	-0.061	0	1510069684
-9.289	-2.934	-2.058	-0.122	-0.061	0	5.446	-8.421	2.233	-0.183	1.099	-0.732	6.523	9.027	3.622	0.366	1.099	1.587	-9.627	-0.486	-1.421	0	-0.183	-0.061	1.816	9.144	2.856	0.244	0.916	0.244	1.253	9.849	-0.008	0	-0.061	-0.061	1510069684
-9.253	-2.94	-2.024	-0.122	0	0.061	4.655	-9	1.986	0	0.671	-1.77	5.867	9.318	3.427	0.122	1.16	2.258	-9.598	-0.493	-1.416	-0.061	0	-0.061	1.566	9.222	2.768	0.61	1.77	0.854	1.337	9.82	-0.007	-0.061	0.061	0	1510069684
-9.278	-2.969	-2.055	-0.122	0	0.122	4.655	-9	1.986	0.366	0.793	-2.441	5.248	9.577	3.207	-0.061	0.977	2.747	-9.566	-0.504	-1.495	-0.122	-0.061	-0.061	1.446	9.356	2.811	0.61	1.77	0.854	1.29	9.784	-0.029	-0.122	0.122	0	1510069684
-9.294	-2.915	-2.07	-0.183	-0.061	0.122	3.731	-9.459	1.591	0.488	0.977	-2.869	4.739	9.777	2.939	-0.061	0.793	2.991	-9.618	-0.516	-1.556	-0.183	-0.061	-0.061	1.465	9.554	2.762	0.732	1.892	1.038	1.292	9.801	0.043	-0.061	0.122	0.061	1510069684
-9.298	-2.846	-2.07	-0.244	-0.122	0.122	3.265	-9.421	1.294	0.671	0.977	-3.357	4.343	9.909	2.661	0	0.977	2.991	-9.673	-0.556	-1.572	-0.183	-0.061	-0.061	1.434	9.639	2.772	0.488	1.831	1.16	1.186	9.823	0.048	-0.061	0.061	0.061	1510069684
-9.295	-2.816	-2.083	-0.244	-0.061	0.122	3.112	-9.317	1.164	0.732	0.488	-3.479	3.96	9.845	2.395	0.122	1.221	2.747	-9.688	-0.59	-1.627	-0.244	0	0	1.412	9.624	2.799	0.488	1.831	1.16	1.182	9.832	0.062	-0.061	0	0	1510069684
-9.32	-2.804	-2.103	-0.244	-0.061	0.183	2.756	-9.099	0.97	0.671	0.793	-3.357	3.643	9.709	2.235	0.244	1.465	2.319	-9.679	-0.634	-1.692	-0.244	0	0	1.365	9.609	2.78	0.427	1.709	1.099	1.218	9.802	0.013	-0.061	0	0	1510069684
-9.294	-2.751	-2.097	-0.244	-0.061	0.122	2.448	-8.836	0.971	0.549	0.916	-2.563	3.29	9.546	2.015	0.305	1.526	1.77	-9.711	-0.641	-1.701	-0.244	0.122	0	1.339	9.536	2.808	0.122	1.221	0.793	1.317	9.83	0.019	-0.122	0.122	0	1510069684
-9.292	-2.706	-2.105	-0.244	-0.061	0.122	2.213	-8.519	0.952	0.549	0.916	-2.563	3.164	9.41	2.09	0.183	1.587	1.221	-9.698	-0.646	-1.749	-0.183	0.061	0	1.256	9.411	2.895	0.122	1.221	0.793	1.305	9.812	0.038	-0.061	0.122	0	1510069684
-9.288	-2.749	-2.105	-0.244	-0.061	0.122	2.06	-8.113	0.971	0.488	0.488	-1.953	3.009	9.223	2.353	0.305	1.526	0.549	-9.692	-0.66	-1.754	-0.122	0.183	0	1.212	9.403	2.83	0.244	0.916	0.549	1.253	9.82	0.069	-0.122	0.122	0	1510069684
-9.313	-2.785	-2.105	-0.183	-0.061	0.122	2.249	-7.788	0.995	-0.122	0.061	-0.244	2.945	9.111	2.53	0.61	1.16	-0.122	-9.691	-0.668	-1.753	-0.122	0.183	0	1.347	9.448	2.853	0.183	0.549	0.366	1.225	9.816	0.042	-0.061	0.183	0	1510069684
-9.269	-2.791	-2.115	-0.183	0	0.122	2.299	-7.631	0.939	-0.122	0.061	-0.244	3.2	9.154	2.634	0.854	1.038	-0.671	-9.695	-0.691	-1.768	-0.061	0.122	0.061	1.601	9.509	2.775	0.061	0.061	0.244	1.196	9.838	0.118	-0.061	0.122	0	1510069685
-9.284	-2.832	-2.145	-0.122	-0.061	0.122	2.468	-7.665	0.859	-0.732	0.183	1.526	3.432	9.276	2.802	0.854	1.16	-1.16	-9.707	-0.647	-1.822	-0.061	0.183	0.061	1.648	9.467	2.82	-0.183	-0.122	0.061	1.174	9.822	0.098	-0.122	0	0	1510069685
-9.277	-2.805	-2.158	-0.061	0	0.061	2.768	-7.802	0.864	-0.732	0.183	1.526	3.479	9.299	2.905	0.854	1.099	-1.465	-9.737	-0.61	-1.872	-0.061	0.122	0.061	1.67	9.336	2.804	-0.366	-0.488	-0.244	1.2	9.817	0.108	-0.061	0.061	0	1510069685
-9.257	-2.808	-2.168	-0.061	0	0.061	3.191	-8.124	0.98	-1.038	0.305	2.319	3.636	9.366	3.086	0.549	0.793	-1.526	-9.732	-0.608	-1.872	-0.061	0.122	0	1.651	9.318	2.857	-0.366	-0.488	-0.244	1.098	9.848	0.133	-0.061	0.061	0	1510069685
-9.25	-2.83	-2.169	0	0	0	3.191	-8.124	0.98	-1.282	0.854	3.052	3.741	9.422	3.368	0.305	0.122	-1.587	-9.753	-0.61	-1.889	0	0.061	0	1.61	9.247	2.826	-0.366	-0.671	-0.366	1.068	9.824	0.109	0	-0.061	0	1510069685
-9.228	-2.829	-2.175	0	0	0	3.384	-8.498	1.187	-1.282	1.16	3.235	3.901	9.43	3.48	0.061	-0.61	-1.587	-9.805	-0.595	-1.906	0.061	0	0	1.698	9.21	2.797	-0.305	-0.854	-0.427	1.09	9.867	0.116	-0.061	0	0	1510069685
-9.232	-2.845	-2.169	0.061	0	-0.061	3.637	-8.83	1.394	-1.282	1.16	3.235	4.14	9.428	3.524	-0.183	-1.099	-1.526	-9.792	-0.541	-1.919	0.061	-0.061	0	1.877	9.198	2.817	-0.183	-0.916	-0.427	1.025	9.857	0.122	-0.061	-0.061	0	1510069685
-9.25	-2.809	-2.165	0.122	0	-0.122	3.86	-9.012	1.628	-0.854	0.488	2.441	4.322	9.337	3.452	-0.244	-1.282	-1.465	-9.842	-0.513	-1.952	0.061	-0.122	0	2.036	9.193	2.751	-0.183	-0.916	-0.427	0.979	9.866	0.138	-0.061	-0.122	0	1510069685
-9.321	-2.774	-2.166	0.122	-0.061	-0.122	4.116	-8.983	2.097	-0.793	-0.183	1.648	4.243	9.3	3.062	-0.244	-1.404	-1.404	-9.761	-0.384	-1.893	-0.061	-0.244	0	2.113	9.292	2.725	-0.183	-0.854	-0.366	1.013	9.868	0.141	-0.061	-0.183	-0.061	1510069685
-9.339	-2.647	-2.133	0.061	-0.061	-0.122	4.03	-8.93	2.134	-0.61	-0.427	0.854	4.26	9.311	2.688	-0.183	-1.343	-1.099	-9.74	-0.383	-1.826	-0.122	-0.244	-0.061	2.231	9.179	2.891	-0.427	-0.671	-0.122	1.084	9.868	0.145	-0.061	-0.183	-0.061	1510069685
-9.319	-2.578	-2.123	0	0	-0.183	3.933	-8.776	2.092	-0.366	-0.488	0.366	4.442	9.189	2.541	-0.061	-0.732	-0.732	-9.713	-0.429	-1.767	-0.122	-0.183	-0.061	2.025	9.198	2.923	-0.122	-0.427	-0.244	1.176	9.866	0.086	0.061	-0.122	-0.061	1510069685
-9.327	-2.634	-2.113	-0.061	-0.061	-0.122	3.909	-8.691	2.027	-0.122	-0.549	0.061	4.423	9.253	2.33	0.061	-0.366	-0.488	-9.601	-0.45	-1.665	-0.183	-0.183	-0.061	1.7	9.213	2.862	-0.122	-0.061	-0.244	1.31	9.808	0.095	0.061	-0.061	-0.122	1510069685
-9.336	-2.71	-2.138	-0.122	-0.061	-0.061	3.889	-8.723	1.89	0.122	-0.61	-0.305	4.362	9.271	2.3	0.244	0.061	-0.183	-9.597	-0.499	-1.628	-0.122	-0.061	-0.061	1.603	9.178	2.909	-0.183	0.061	-0.061	1.407	9.788	0.083	0	0	-0.122	1510069685
-9.345	-2.78	-2.108	-0.061	-0.061	0	3.826	-8.815	1.708	0.305	-0.366	-0.671	4.058	9.289	2.292	0.427	0	0.183	-9.642	-0.524	-1.633	-0.122	-0.061	-0.061	1.664	9.222	2.891	0.061	0.061	-0.122	1.455	9.759	0.117	0	0	-0.061	1510069685
-9.3	-2.786	-2.095	-0.061	-0.061	0	3.552	-8.9	1.529	0.366	0	-0.916	3.956	9.405	2.278	0.549	-0.183	0.427	-9.661	-0.567	-1.671	-0.061	-0.061	-0.061	1.678	9.32	2.891	0.183	0.183	-0.061	1.402	9.818	0.084	0	0	0	1510069685
-9.311	-2.765	-2.153	-0.061	-0.061	-0.061	3.552	-8.9	1.529	0.427	-0.061	-1.282	3.923	9.54	2.273	0.488	-0.061	0.61	-9.69	-0.542	-1.736	-0.061	-0.061	-0.061	1.674	9.319	2.909	0.122	0.305	-0.061	1.238	9.823	0.134	-0.061	0.061	0.061	1510069685
-9.292	-2.821	-2.172	-0.061	-0.061	0	3.176	-8.719	1.16	0.488	-0.061	-1.465	3.789	9.551	2.412	0.549	0	0.732	-9.704	-0.555	-1.719	-0.061	-0.061	-0.061	1.745	9.403	2.816	0.122	0.244	-0.061	1.148	9.85	0.079	0	-0.061	0	1510069685
-9.268	-2.842	-2.151	0	0	0	3.176	-8.719	1.16	0.427	-0.061	-1.526	3.731	9.627	2.524	0.549	0.183	0.488	-9.682	-0.611	-1.707	-0.061	-0.122	-0.061	1.861	9.38	2.853	0.305	0.305	0.061	1.164	9.822	0.044	0	0.061	0	1510069685
-9.277	-2.865	-2.15	0	0	0	2.838	-8.508	0.928	0.427	-0.244	-1.343	3.665	9.605	2.59	0.488	0.732	0.305	-9.71	-0.557	-1.646	0	-0.122	-0.122	1.76	9.382	2.792	0.183	0.488	0.061	1.145	9.835	0.036	0	0.061	0	1510069685
-9.225	-2.949	-2.212	-0.061	0	-0.061	3.028	-8.478	0.871	0.366	-0.488	-1.16	3.389	9.792	2.614	0.366	0.366	0.183	-9.786	-0.556	-1.672	-0.061	-0.427	-0.122	2.038	9.531	2.768	0.183	0.671	0.183	1.107	9.822	0.039	0.061	0.061	0	1510069685
-9.199	-3.133	-2.176	-0.122	-0.183	-0.183	3.028	-8.478	0.871	0.305	-0.366	-0.61	3.639	9.747	2.683	0.122	0.427	0	-9.786	-0.556	-1.672	-0.061	-0.427	-0.122	1.828	9.323	2.778	0.305	0.854	0.183	1.13	9.782	0.042	0.061	0.244	0	1510069685
-9.018	-3.202	-2.104	0.061	-0.183	-0.183	3.151	-8.315	1.115	0.061	-0.183	-0.305	3.563	9.479	2.559	-0.061	0.183	0.183	-9.786	-0.556	-1.672	-0.061	-0.427	-0.122	1.69	9.116	2.622	0.122	0.977	0.061	1.108	9.796	0.153	0.183	0.488	0.061	1510069685
-8.972	-3.237	-2.058	0.183	-0.305	-0.488	3.024	-7.88	0.952	-0.061	-0.122	-0.244	3.191	9.332	2.241	-0.122	-0.305	0.244	-9.786	-0.556	-1.672	-0.061	-0.427	-0.122	1.994	9.183	2.649	0	0.854	-0.183	0.872	9.889	0.217	0.122	0.183	0.061	1510069685
-8.966	-3.284	-2.072	0.183	-0.244	-0.732	2.97	-7.994	0.967	-0.061	-0.244	-0.427	2.84	9.189	1.803	0.061	-0.916	-0.061	-9.786	-0.556	-1.672	-0.061	-0.427	-0.122	2.332	9.177	2.801	0	0.854	-0.488	0.635	9.865	0.197	0.061	-0.183	0.122	1510069685
-8.953	-3.293	-2.032	0.305	-0.122	-0.977	2.97	-7.994	0.967	-0.183	-0.366	-0.305	2.811	8.981	1.438	0.366	-1.099	-0.305	-9.786	-0.556	-1.672	-0.061	-0.427	-0.122	2.235	9.004	2.795	-0.061	1.038	-0.916	0.757	9.883	0.085	0.183	-0.305	0.122	1510069685
-8.997	-3.145	-1.983	0.305	-0.061	-1.16	2.808	-7.941	0.724	-0.427	-0.183	0	2.884	8.847	1.257	0.854	-0.488	-0.732	-9.786	-0.556	-1.672	-0.061	-0.427	-0.122	1.84	8.923	2.893	-0.183	1.282	-1.343	0.794	9.904	0.161	0.122	-0.183	0.061	1510069686
-9.063	-3.133	-2.029	0.305	-0.122	-1.343	2.706	-8.165	0.892	-0.671	0.061	0.427	3.049	8.959	1.141	1.343	0.61	-1.221	-9.641	-0.435	-0.729	-0.061	-2.38	-0.061	1.18	8.888	2.858	-0.183	1.404	-1.587	0.874	9.908	0.067	0.244	-0.427	0	1510069686
-9.129	-3.175	-1.94	0.122	-0.244	-1.404	2.699	-8.274	0.906	-0.793	0.244	0.977	3.035	9.209	1.144	1.587	1.16	-1.526	-9.524	-0.516	-0.292	-0.122	-2.38	-0.061	0.445	8.898	2.866	-0.244	1.465	-1.648	0.974	9.879	-0.068	0.061	-0.61	0	1510069686
-9.215	-3.279	-1.836	-0.061	-0.183	-1.343	2.781	-8.442	0.913	-0.854	0.305	1.404	2.999	9.525	1.058	1.648	1.099	-1.465	-9.453	-0.516	0.217	-0.122	-2.197	-0.122	-0.166	9.113	2.933	-0.061	1.404	-1.709	1.4	9.731	-0.191	0.183	-0.427	-0.061	1510069686
-9.184	-3.415	-1.753	0	-0.244	-1.282	2.858	-8.769	0.918	-0.854	0.305	1.587	2.945	9.9	1.073	1.587	0.549	-1.343	-9.36	-0.579	0.614	-0.122	-2.014	-0.061	-0.546	9.354	2.957	0.122	1.16	-1.77	1.834	9.662	-0.305	0.244	-0.122	-0.183	1510069686
-9.068	-3.653	-1.781	-0.122	-0.244	-1.16	2.851	-8.971	0.871	-0.854	0.305	1.587	3.04	10.17	1.14	1.526	0.183	-1.038	-9.282	-0.634	0.987	-0.122	-1.831	-0.061	-0.778	9.514	3.009	0.183	0.916	-1.709	2.102	9.623	-0.343	0.427	0.366	-0.183	1510069686
-9.002	-3.886	-1.733	-0.061	-0.244	-1.038	2.851	-8.971	0.871	-0.732	0.183	1.465	3.126	10.33	1.19	1.404	0.244	-0.854	-9.275	-0.633	1.382	-0.122	-1.587	0	-0.869	9.618	3.016	0.122	0.732	-1.587	1.951	9.648	-0.403	0.366	0.305	-0.122	1510069686
-9.059	-4.043	-1.756	-0.061	-0.244	-0.854	2.686	-9.092	0.73	-0.549	-0.488	1.038	3.051	10.409	1.207	1.282	0.366	-0.671	-9.3	-0.61	1.768	-0.122	-1.465	0	-0.957	9.719	3.054	0.061	0.61	-1.404	1.7	9.72	-0.458	0.183	-0.122	0	1510069686
-9.074	-4.157	-1.721	0	-0.305	-0.61	2.848	-9.293	0.616	-0.549	-0.488	1.038	2.984	10.53	1.199	1.099	0.427	-0.61	-9.217	-0.644	2.077	-0.183	-1.221	0	-1.275	9.78	3.037	0	0.671	-1.16	1.839	9.721	-0.537	0.183	-0.244	0	1510069686
-9.103	-4.246	-1.696	0	-0.183	-0.366	2.848	-9.293	0.616	-0.427	-0.366	0.916	2.962	10.652	1.174	0.793	0.549	-0.488	-9.219	-0.741	2.3	-0.122	-0.916	-0.061	-1.669	9.828	3.004	0	0.732	-0.854	1.919	9.721	-0.653	0.122	-0.183	0.061	1510069686
-9.018	-4.282	-1.702	0	-0.122	-0.183	2.799	-9.391	0.62	-0.488	-0.122	0.854	2.869	10.747	1.104	0.427	0.427	-0.244	-9.197	-0.764	2.485	-0.061	-0.671	-0.061	-1.938	9.838	2.976	0	0.671	-0.549	1.963	9.725	-0.733	0	-0.061	0.061	1510069686
-8.937	-4.363	-1.665	-0.061	-0.122	-0.061	2.811	-9.396	0.666	-0.427	-0.061	0.61	2.741	10.761	0.913	0.122	0.122	0	-9.18	-0.717	2.583	-0.061	-0.366	0	-2.034	9.875	2.991	0	0.488	-0.305	1.916	9.725	-0.66	0.061	0.061	0.061	1510069686
-8.881	-4.433	-1.622	0	-0.061	0.061	2.726	-9.371	0.715	-0.366	0	0.366	2.606	10.706	0.744	-0.183	-0.183	0.183	-9.188	-0.748	2.641	-0.061	-0.122	0	-2.013	9.828	2.963	0	0.305	0	1.76	9.731	-0.757	0	0.061	0.061	1510069686
-8.897	-4.423	-1.615	0.061	0	0.244	2.726	-9.371	0.715	-0.244	0.122	0.122	2.555	10.586	0.554	-0.305	-0.366	0.305	-9.162	-0.733	2.665	0	0.122	0	-2.013	9.828	2.963	0.061	0.183	0.183	1.708	9.75	-0.586	0	-0.122	0.061	1510069686
-8.811	-4.284	-1.613	0.122	0.183	0.366	2.694	-9.271	0.691	-0.122	0	-0.061	2.552	10.483	0.403	-0.427	-0.244	0.427	-9.18	-0.7	2.623	0	0.366	0	-1.841	9.752	2.957	0	0.061	0.366	1.766	9.749	-0.603	-0.244	-0.183	0.122	1510069686
-8.882	-4.119	-1.674	0	0.244	0.427	2.629	-9.316	0.696	0	0.183	-0.305	2.517	10.477	0.313	-0.488	-0.061	0.427	-9.195	-0.646	2.56	0	0.549	0	-1.799	9.804	2.97	-0.061	0.061	0.488	1.765	9.7	-0.581	-0.244	-0.183	0.122	1510069686
-8.818	-3.968	-1.799	-0.122	0.488	0.488	2.629	-9.316	0.696	0.122	0.366	-0.488	2.511	10.487	0.252	-0.488	0.122	0.427	-9.21	-0.602	2.408	-0.122	0.793	0	-1.693	9.806	2.93	-0.061	-0.061	0.61	1.713	9.688	-0.689	-0.427	-0.183	0.061	1510069686
-8.959	-3.859	-2.135	-0.366	0.305	0.488	2.405	-9.365	0.64	0.305	0.305	-0.671	2.444	10.429	0.261	-0.549	0.122	0.427	-9.254	-0.617	2.175	-0.244	0.977	0	-1.426	9.737	2.839	-0.122	-0.305	0.732	1.62	9.621	-0.663	-0.244	0	-0.122	1510069686
-8.896	-3.981	-2.293	-0.488	0.183	0.488	2.323	-9.214	0.627	0.427	0.183	-0.854	2.371	10.22	0.368	-0.549	0	0.366	-9.306	-0.819	1.946	-0.305	1.038	0	-1.091	9.606	2.613	-0.183	-0.488	0.732	1.627	9.619	-0.811	-0.183	0.305	-0.183	1510069686
-8.955	-4.192	-2.419	-0.549	-0.061	0.427	2.249	-8.949	0.613	0.549	-0.061	-1.282	2.397	10.057	0.445	-0.671	0	0.122	-9.46	-1.156	1.663	-0.305	1.16	0	-0.837	9.581	2.393	-0.244	-0.61	0.732	1.711	9.679	-0.725	-0.061	0.61	-0.183	1510069686
-8.894	-4.343	-2.456	-0.549	-0.427	0.366	2.205	-8.641	0.63	0.549	-0.061	-1.282	2.468	10.001	0.433	-0.793	-0.183	-0.061	-9.619	-1.47	1.407	-0.244	1.038	0.061	-0.745	9.64	2.29	-0.305	-0.61	0.671	1.792	9.816	-0.593	-0.183	0.61	-0.183	1510069686
-8.771	-4.504	-2.5	-0.671	-0.977	0.244	2.205	-8.641	0.63	0.427	0.122	-1.282	2.537	9.993	0.313	-0.916	-0.488	-0.244	-9.705	-1.62	1.196	-0.061	0.854	0.122	-0.745	9.64	2.29	-0.305	-0.61	0.549	2.097	9.74	-0.444	-0.366	0.549	0.122	1510069686
-8.522	-4.802	-2.28	-0.793	-1.831	0.122	2.132	-8.205	0.731	0.183	0.366	-1.099	2.594	9.819	0.177	-0.916	-0.793	-0.305	-9.737	-1.596	1.086	0.244	0.549	0.244	-0.745	9.64	2.29	-0.305	-0.61	0.549	2.798	9.524	0.023	0.183	0.366	0.671	1510069686
-7.882	-4.62	-1.291	-0.244	-1.77	0.488	2.132	-8.205	0.731	-0.061	0.61	-0.793	2.707	9.564	0.13	-0.854	-1.038	-0.305	-9.531	-1.404	0.98	0.244	0.549	0.244	-0.745	9.64	2.29	-0.305	-0.61	0.549	3.935	9.282	0.261	0.183	0.366	0.671	1510069686
-8.396	-3.973	-0.618	0	-1.16	0.61	2.114	-7.71	0.766	-0.366	0.793	-0.427	2.814	9.344	0.284	-0.671	-0.793	-0.183	-9.202	-0.361	0.964	0.977	0.366	0.366	-0.745	9.64	2.29	-0.305	-0.61	0.549	4.127	9.439	0.208	0.305	1.038	2.869	1510069686
-9.085	-3.917	-0.124	0.183	0.122	0.122	2.114	-7.71	0.766	-0.366	0.854	0.061	2.692	9.052	0.514	-0.366	-0.977	0.183	-10.301	0.708	0.809	0.732	0.305	0.427	-0.234	8.769	4.278	-0.305	-0.61	0.549	1.918	10.375	0.023	0.122	1.587	2.869	1510069687
-10.178	-3.892	-0.373	0.122	0.183	-0.427	2.095	-8.71	0.172	-0.305	0.549	0.61	2.687	9.623	0.874	0.183	-0.61	0.366	-10.751	1.089	0.516	0.305	-0.305	0.427	0.469	9.698	4.591	0.183	0.061	-0.305	0.179	10.432	-0.54	0.427	-0.122	2.075	1510069687
-9.262	-3.76	-0.406	-0.122	-0.244	-0.732	2.095	-8.71	0.172	-0.122	-0.366	1.221	2.536	10.319	1.36	0.671	-0.061	0.244	-10.628	1.189	0.414	-0.061	-0.732	0.122	0.876	9.868	4.675	0.244	-0.061	-0.488	-0.161	10.517	-0.636	-0.061	1.404	0.549	1510069687
-8.454	-3.619	-0.018	-0.183	0.061	-0.244	2.986	-9.921	-0.745	0.183	-1.465	1.587	2.411	10.002	1.907	1.099	0.854	0.061	-9.787	1.122	0.603	-0.122	-0.793	0	0.876	9.868	4.675	0.122	-0.122	-0.61	-0.152	9.301	-0.38	0.671	0.977	-0.732	1510069687
-8.148	-3.661	-0.278	-0.183	1.221	0.061	3.527	-9.393	-0.141	0.305	-1.648	1.526	2.198	9.21	2.254	1.16	1.526	-0.183	-9.144	1.462	0.988	-0.122	-0.427	-0.122	0.033	8.008	4.069	-0.122	0.305	-0.427	0.616	8.725	0.512	1.099	1.343	-1.831	1510069687
-9.795	-4.114	-1.469	0.183	0.61	-0.549	3.527	-9.393	-0.141	0.061	-0.488	1.16	1.922	8.837	2.137	0.916	1.526	-0.244	-9.71	1.706	1.463	-0.549	0.061	-0.305	-0.547	8.099	4.021	-0.061	0.732	-0.244	1.94	9.278	0.664	0.183	-0.427	-1.831	1510069687
-8.917	-3.844	-0.825	0.488	0.671	-0.305	3.125	-9.672	-0.074	0.244	-0.122	0.549	1.946	9.588	1.835	0.671	0.793	-0.244	-10.371	0.621	1.181	-0.977	-0.977	-0.671	-0.547	8.099	4.021	0.244	0.793	-0.061	2.379	10.818	0.031	-0.732	-2.563	-0.854	1510069687
-9.008	-2.905	-1.182	-0.549	1.038	-0.122	2.779	-9.96	-0.323	0.244	-0.122	0.549	2.268	10.581	1.506	0.427	0.122	-0.183	-9.282	0.151	1.48	-0.793	-0.366	-0.793	-0.97	9.697	3.674	0.732	0.427	-0.122	5.048	9.848	0.495	-0.671	-1.099	-1.16	1510069687
-8.811	-3.271	-1.536	-1.099	1.221	-0.305	2.779	-9.96	-0.323	0.61	-1.343	0.183	2.824	10.346	1.208	0.183	0.183	0.183	-9.134	0.106	1.69	-0.916	-0.183	-0.854	-1.322	9.287	3.219	0.732	0.427	-0.061	3.163	9.378	-0.907	-0.61	1.038	-1.099	1510069687
-8.972	-3.656	-2.61	-1.099	0.916	-0.671	3.134	-9.04	0.957	0.366	-1.16	-0.244	2.814	9.892	0.946	0.122	0.244	0.549	-9.166	-0.479	1.652	-1.099	-0.183	-0.854	-1.322	9.287	3.219	0.244	0.427	0.183	2.168	8.995	-1.621	0.61	0.183	-1.221	1510069687
-8.857	-4.566	-2.98	-1.282	-0.549	-0.793	2.897	-8.624	1.087	0.122	0.305	-0.427	2.617	9.665	0.706	-0.061	0	0.427	-9.057	-1.449	1.659	-1.221	-0.061	-0.916	-0.876	9.367	1.841	0.183	0.122	0.366	3.001	9.744	-0.022	0.305	1.77	-1.099	1510069687
-8.756	-5.034	-2.929	-0.793	-0.122	-0.366	2.897	-8.624	1.087	0.244	1.343	-0.549	2.633	9.855	0.273	-0.305	-0.366	-0.061	-9.641	-2.44	1.547	-0.916	0.061	-0.854	-0.706	10.015	1.262	0.183	0	0.366	1.692	9.863	-0.293	0	1.587	-0.793	1510069687
-8.63	-4.768	-3.311	-0.366	0.061	-0.122	1.805	-8.866	1.437	0.305	1.221	-0.793	3.074	10.474	-0.173	-0.488	-0.366	-0.671	-10.264	-2.628	1.32	-0.732	-0.488	-0.549	-0.706	10.015	1.262	0.305	0.488	0.427	0.773	9.934	-1.221	0.183	-0.061	-0.671	1510069687
-8.452	-4.527	-3.265	-0.549	0.244	-0.244	1.805	-8.866	1.437	0.244	0.427	-1.099	3.504	10.726	-0.603	-0.488	-0.183	-0.854	-10.091	-2.863	1.257	-0.732	-0.488	-0.549	-0.316	10.745	1.537	0.549	0.793	0.061	1.219	10.049	-1.036	0.183	-0.061	-0.671	1510069687
-8.422	-3.998	-2.957	-0.244	0.427	-0.427	1.638	-8.658	2.102	0	0.122	-1.099	3.802	10.503	-0.73	-0.122	-0.183	-0.61	-9.621	-2.6	1.33	-0.366	-0.854	-0.244	-0.821	10.405	1.715	0.549	0.732	-0.183	1.306	9.884	-1.269	0.183	0.122	-0.366	1510069687
-8.613	-4.198	-3.104	-0.061	0.122	-0.549	1.445	-8.046	2.067	0.061	0.916	-0.427	4.064	10.001	-0.468	0.305	0.488	-0.183	-8.894	-2.718	1.574	-0.305	-0.671	-0.061	-0.821	10.405	1.715	0.183	0.427	-0.244	0.986	9.631	-1.334	0.244	0	-0.549	1510069687
-8.93	-4.743	-2.984	0.305	-0.549	-0.366	1.269	-7.543	1.821	0.061	0.916	-0.427	3.939	9.719	-0.248	0.427	1.038	0.183	-8.659	-3.191	1.866	0	-0.183	-0.061	-1.453	9.521	1.292	-0.122	0.366	-0.183	1.621	9.652	-1.052	0.061	0.183	-0.488	1510069687
-8.917	-4.643	-2.424	0.732	-0.488	0.061	1.334	-7.643	1.531	0.061	0.305	-0.122	3.457	9.884	-0.187	0.122	0.732	0.366	-9.341	-3.114	1.895	0.488	-0.305	0.122	-1.688	9.829	1.255	-0.366	0.427	0	1.762	9.751	-0.694	-0.061	-0.244	-0.122	1510069687
-8.795	-4.183	-2.62	0.61	-0.427	0	1.548	-8.264	1.273	-0.061	-0.305	0.061	3.015	10.489	-0.275	-0.122	-0.244	0.366	-9.46	-2.399	2.021	0.671	-0.366	0.427	-1.688	9.829	1.255	-0.183	0.488	0.061	1.559	9.859	-0.707	-0.305	-0.916	0.122	1510069687
-8.835	-4.217	-2.534	0.549	-0.122	0.061	1.942	-8.839	1.25	-0.183	-0.488	0.427	3.104	10.818	-0.27	-0.122	-0.671	0.366	-9.252	-1.848	2.152	0.549	-0.122	0.549	-1.224	10.581	2.373	0.305	0.305	-0.061	1.64	9.743	-0.861	-0.305	-0.793	0.183	1510069687
-8.8	-4.24	-2.371	0.488	0.061	0.366	2.332	-9.176	1.146	-0.427	-0.366	0.854	3.4	10.605	0.062	0.183	-0.061	0.61	-9.132	-1.513	2.3	0.549	0.122	0.549	-1.227	10.318	2.443	0.305	0.061	-0.122	1.686	9.775	-0.965	-0.305	-0.183	0.122	1510069687
-8.892	-4.357	-2.121	0.61	-0.122	0.671	2.332	-9.176	1.146	-0.366	0.305	0.916	3.445	10.647	0.52	0.305	1.038	0.671	-9.012	-1.279	2.355	0.61	0.671	0.549	-1.227	10.318	2.443	-0.183	0.061	0.183	1.241	9.682	-0.937	-0.305	-0.488	0	1510069687
-8.765	-4.073	-2.068	0.732	0	0.671	2.311	-9.751	0.781	-0.122	0.305	0.671	3.187	10.776	0.882	0.122	1.709	0.671	-9.184	-1.119	2.186	0.61	0.977	0.488	-1.366	10.223	2.553	-0.488	0.061	0.549	1.692	9.735	-0.733	-0.427	-0.793	0.061	1510069687
-8.79	-3.825	-2.049	0.549	0.122	0.732	2.443	-9.65	0.639	0.122	-0.427	0.244	2.706	10.667	0.98	-0.244	1.282	0.793	-9.234	-0.854	2	0.549	1.16	0.366	-1.543	9.717	2.683	-0.549	-0.122	0.732	2.126	9.656	-0.596	-0.61	-0.488	0.183	1510069687
-8.892	-3.798	-2.016	0.305	0.122	0.793	2.737	-9.317	0.717	0.305	-1.038	-0.244	2.381	10.329	1.062	-0.549	0.122	0.916	-9.199	-0.555	1.877	0.549	1.16	0.366	-1.543	9.717	2.683	-0.488	-0.671	0.854	1.692	9.643	-0.584	-0.488	-0.427	0.244	1510069687
-8.971	-3.866	-1.927	0.244	0	0.854	3.031	-9.176	0.846	0.244	-1.038	-0.61	2.553	10.11	1.203	-0.854	-0.305	0.916	-9.28	-0.452	1.628	0.366	1.587	0.305	-0.969	9.299	2.853	-0.427	-1.038	0.977	1.394	9.668	-0.434	-0.549	-0.488	0	1510069688
-8.92	-3.815	-1.93	0.122	0.061	0.854	3.031	-9.176	0.846	0.244	-0.122	-0.793	2.665	9.993	1.178	-1.038	-0.244	0.793	-9.417	-0.463	1.302	0.244	1.77	0.183	-0.634	9.288	2.929	-0.427	-1.099	1.099	1.33	9.772	-0.236	-0.427	-0.122	0	1510069688
-8.859	-3.792	-1.882	0.122	0.122	0.793	2.858	-9.166	0.902	0.305	0.427	-0.977	2.722	9.916	1.105	-1.16	-0.366	0.671	-9.539	-0.455	0.968	0.122	1.892	0.122	-0.634	9.288	2.929	-0.366	-1.221	1.099	1.316	9.783	-0.17	-0.549	-0.305	-0.122	1510069688
-8.966	-3.706	-1.887	0.061	0.122	0.793	2.584	-9.214	0.958	0.366	0.244	-1.038	2.779	9.781	1.096	-1.221	-0.427	0.549	-9.64	-0.373	0.63	0.061	2.014	0.061	-0.373	9.274	2.966	-0.427	-1.343	1.099	1.257	9.77	-0.05	-0.427	-0.244	-0.122	1510069688
-8.973	-3.528	-1.964	-0.061	0.122	0.732	2.564	-9.13	1.099	0.427	0.305	-1.099	2.809	9.573	1.055	-1.282	-0.671	0.427	-9.686	-0.279	0.293	-0.061	2.014	0	0.151	9.071	3.037	-0.305	-1.526	1.038	1.227	9.822	-0.089	-0.427	-0.061	-0.183	1510069688
-9.024	-3.421	-1.957	-0.244	0.122	0.671	2.564	-9.13	1.099	0.488	0.366	-0.977	2.873	9.469	1.06	-1.221	-0.793	0.244	-9.711	-0.282	-0.017	-0.061	2.014	0	0.151	9.071	3.037	-0.183	-1.587	0.916	0.945	9.757	0.055	-0.366	-0.122	-0.244	1510069688
-9.04	-3.395	-2.003	-0.305	0.061	0.61	2.491	-8.656	1.175	0.549	0.61	-0.854	2.982	9.386	1.103	-1.16	-0.793	0	-9.746	-0.426	-0.4	-0.061	1.892	0	0.481	9.082	3.016	-0.122	-1.648	0.793	1.006	9.79	0.06	-0.183	-0.061	-0.366	1510069688
-9.039	-3.449	-2.013	-0.366	0.061	0.549	2.491	-8.656	1.175	0.366	0.488	-0.671	3.118	9.325	1.18	-0.977	-0.854	-0.061	-9.771	-0.455	-0.738	-0.061	1.831	0	1.048	9.142	2.963	-0.061	-1.587	0.732	1.136	9.814	0.156	-0.122	0.122	-0.366	1510069688
-9.032	-3.442	-1.975	-0.244	0	0.488	2.742	-8.232	1.001	0.122	0.366	-0.488	3.311	9.369	1.267	-0.793	-0.793	-0.183	-9.819	-0.528	-1.031	-0.061	1.831	0	1.048	9.142	2.963	-0.061	-1.648	0.61	1.214	9.808	0.194	-0.183	0.183	-0.366	1510069688
-9.04	-3.412	-2.07	-0.305	-0.061	0.427	2.742	-8.232	1.001	0.122	0.366	-0.183	3.486	9.404	1.382	-0.671	-0.732	-0.244	-9.899	-0.517	-1.281	0	1.404	0.061	1.25	9.233	2.894	-0.122	-1.648	0.488	1.098	9.81	0.233	0	0.183	-0.305	1510069688
-9.002	-3.406	-2.09	-0.122	0.061	0.427	2.86	-8.184	1.046	0.183	0.427	0	3.486	9.404	1.382	-0.671	-0.732	-0.244	-9.91	-0.563	-1.509	0	1.221	0.061	1.613	9.378	2.78	-0.122	-1.526	0.366	1.022	9.792	0.221	-0.183	0.061	-0.244	1510069688
-9.119	-3.395	-2.132	-0.061	0	0.427	2.905	-8.266	1.097	0.305	0.244	0.061	3.486	9.404	1.382	-0.671	-0.732	-0.244	-9.85	-0.61	-1.662	0	1.038	0.061	1.613	9.378	2.78	-0.122	-1.404	0.244	0.841	9.862	0.257	-0.061	0	-0.122	1510069688
-9.094	-3.437	-2.121	0.061	0.061	0.366	3.024	-8.315	1.069	0.366	-0.183	0.061	4.016	9.428	1.944	-0.366	-0.366	-0.427	-9.933	-0.702	-1.884	0.122	0.854	0.122	1.755	9.319	2.731	-0.061	-1.221	0.183	0.755	9.863	0.223	-0.122	0	-0.183	1510069688
-9.026	-3.319	-2.131	0.122	0	0.305	3.108	-8.324	1.117	0.366	-0.366	0.061	4.075	9.46	2.067	-0.366	-0.366	-0.366	-9.971	-0.629	-2.078	0.183	0.61	0.061	2.005	9.296	2.68	-0.183	-0.977	0.244	0.821	9.893	0.368	-0.061	0.061	-0.061	1510069688
-9.015	-3.241	-2.156	0.183	0.122	0.183	2.974	-8.283	1.404	0.488	-0.427	0.061	4.101	9.396	2.158	-0.366	-0.366	-0.305	-9.975	-0.499	-2.206	0.244	0.244	0.061	2.005	9.296	2.68	-0.122	-0.793	0.122	0.572	9.839	0.305	-0.061	-0.122	0	1510069688
-9.091	-3.101	-2.229	0.244	0.061	0	3.156	-8.208	1.611	0.305	-0.488	-0.122	4.059	9.333	2.146	-0.366	-0.549	-0.244	-9.975	-0.499	-2.206	0.244	0.244	0.061	2.16	9.245	2.621	-0.061	-0.549	0.061	0.444	9.908	0.298	-0.061	-0.244	0	1510069688
-9.121	-3	-2.286	0.244	0.061	-0.061	3.429	-8.228	1.554	-0.183	-0.488	0	4.154	9.331	2.207	-0.244	-0.427	-0.244	-9.975	-0.499	-2.206	0.244	0.244	0.061	2.366	9.295	2.561	-0.061	-0.305	0	0.542	9.891	0.258	-0.061	-0.366	-0.061	1510069688
-9.208	-2.895	-2.271	0.183	0.061	-0.122	3.463	-8.356	1.548	-0.488	-0.061	0.122	4.194	9.344	2.193	-0.122	-0.122	-0.244	-9.872	-0.514	-2.277	0.244	0.244	0.061	2.366	9.295	2.561	-0.061	0	-0.061	0.647	9.872	0.184	0	-0.305	-0.061	1510069688
-9.275	-2.78	-2.314	0.244	0.061	-0.183	3.356	-8.532	1.596	-0.549	0.366	0.183	4.171	9.441	2.128	-0.061	0.061	-0.183	-9.868	-0.547	-2.227	0.122	-0.427	0.061	2.238	9.324	2.549	-0.122	0.183	-0.061	0.799	9.89	0.141	0	-0.366	-0.061	1510069688
-9.252	-2.724	-2.316	0.122	0	-0.244	3.356	-8.532	1.596	-0.488	0.244	0.061	4.033	9.491	2.055	0.061	0.061	-0.122	-9.721	-0.538	-2.155	0.061	-0.549	0.061	1.937	9.363	2.58	-0.061	0.244	-0.122	0.825	9.939	0.091	0.061	-0.305	-0.061	1510069688
-9.35	-2.749	-2.333	0.183	-0.061	-0.183	3.18	-8.613	1.726	-0.366	0.061	-0.122	3.961	9.399	2.024	0.122	0	-0.061	-9.664	-0.567	-2.01	0.061	-0.549	0.061	1.937	9.363	2.58	-0.061	0.305	-0.183	1.001	9.849	0.081	0.061	-0.366	-0.122	1510069688
-9.294	-2.734	-2.332	0.183	-0.061	-0.122	3.18	-8.613	1.726	-0.366	0.061	-0.244	3.962	9.409	2.019	0.122	0.183	-0.061	-9.665	-0.574	-1.958	0.061	-0.427	0.061	1.822	9.28	2.547	-0.061	0.366	-0.183	1.202	9.867	-0.049	0.061	-0.366	-0.122	1510069688
-9.361	-2.692	-2.303	0.183	-0.122	-0.061	3.048	-8.715	1.711	-0.366	0.122	-0.305	3.842	9.516	2.015	0.183	0.244	-0.061	-9.621	-0.579	-1.861	0.061	-0.366	0.061	1.591	9.384	2.61	-0.061	0.366	-0.183	1.345	9.793	0.028	0	-0.183	0.061	1510069688
-9.295	-2.678	-2.265	0.122	-0.061	0	2.914	-8.756	1.719	-0.305	0.183	-0.244	3.795	9.593	2.07	0.183	0.183	-0.061	-9.586	-0.541	-1.769	0.061	-0.366	0.061	1.591	9.384	2.61	0	0.305	-0.183	1.218	9.839	0.029	-0.061	-0.122	0.061	1510069688
-9.283	-2.786	-2.297	0.061	-0.122	0	2.968	-8.679	1.646	-0.244	0.061	-0.122	3.807	9.61	2.115	0.122	0.244	0	-9.597	-0.513	-1.695	0.061	-0.244	0.061	1.44	9.375	2.712	-0.061	0.244	-0.122	1.142	9.844	-0.051	-0.061	-0.061	0	1510069688
-9.256	-2.832	-2.229	0.061	-0.061	0	2.985	-8.638	1.503	-0.244	0.061	-0.122	3.807	9.61	2.115	0.122	0.244	0	-9.685	-0.458	-1.69	0.061	-0.244	0.061	1.494	9.41	2.73	-0.061	0.244	-0.122	1.142	9.844	-0.051	-0.061	-0.061	0	1510069689
-9.225	-2.81	-2.202	0	-0.061	0	2.985	-8.638	1.503	-0.122	0.122	0	3.618	9.633	2.096	0.122	0	0.061	-9.659	-0.428	-1.632	0	-0.305	0	1.494	9.41	2.73	0	0.122	-0.122	0.993	9.863	0.035	-0.122	0	0.061	1510069689
-9.177	-2.818	-2.198	0	-0.061	0	3.035	-8.695	1.34	0.061	0	0.061	3.777	9.672	2.176	0.122	0.183	-0.122	-9.615	-0.452	-1.608	0	-0.366	-0.061	1.625	9.466	2.663	0.061	0.183	0	0.86	9.818	0.017	-0.183	-0.244	0	1510069689
-9.311	-2.914	-2.229	0	-0.122	0	3.035	-8.695	1.34	0.061	0	0.061	3.979	9.497	2.29	0.122	0.671	-0.183	-9.74	-0.453	-1.524	-0.061	-0.305	0	1.853	9.263	2.75	0	0.549	0.061	1.061	9.806	0.05	-0.061	-0.061	0	1510069689
-9.258	-2.907	-2.171	0	-0.061	0	3.036	-8.564	1.433	0.061	0.061	0.122	3.908	9.484	2.242	0.122	0.732	-0.122	-9.795	-0.468	-1.536	-0.061	-0.305	0	1.853	9.263	2.75	-0.061	0.793	0.061	1.099	9.867	0.08	-0.061	0	0	1510069689
-9.164	-2.826	-2.127	-0.061	0	-0.061	3.036	-8.564	1.433	-0.061	0.061	0.061	3.787	9.65	2.242	0.061	0.549	0	-9.793	-0.421	-1.553	-0.061	-0.366	-0.061	1.525	9.311	2.708	0	0.671	0.122	0.933	9.842	0.136	-0.061	0	0	1510069689
-9.153	-2.768	-2.092	-0.244	0.244	-0.183	3.031	-8.671	1.354	0	0.061	0.061	3.707	9.727	2.196	-0.061	0.244	0.122	-9.764	-0.311	-1.509	-0.061	-0.366	-0.061	1.499	9.452	2.767	0	0.549	0.122	0.798	9.841	0.128	-0.122	-0.122	-0.061	1510069689
-9.192	-2.688	-2.178	-0.183	0.305	-0.183	3.06	-8.496	1.288	0	-0.061	0	3.64	9.639	2.119	-0.061	0.061	0.183	-9.746	-0.38	-1.516	-0.183	-0.305	0	1.499	9.452	2.767	0	0.488	0.061	0.834	9.853	0.081	-0.122	-0.122	-0.061	1510069689
-9.05	-2.456	-2.239	-0.244	0.366	-0.183	2.961	-8.312	1.262	0	-0.122	-0.122	3.625	9.563	2.107	0.061	0.305	0.122	-9.482	-0.538	-1.37	-0.366	-0.305	0	1.67	9.416	2.751	0	0.488	0	0.872	9.801	0.074	0	-0.244	-0.122	1510069689
-9.25	-2.348	-2.658	-0.366	0.244	-0.183	2.961	-8.312	1.262	0.061	-0.183	-0.183	3.493	9.515	2.122	0.061	0.61	-0.061	-9.546	-0.557	-1.343	-0.366	-0.305	0	1.515	9.355	2.431	-0.305	0.488	0.061	1.025	9.721	-0.045	-0.122	-0.305	-0.366	1510069689
-9.327	-2.384	-2.82	-0.366	0	-0.244	2.857	-8.241	1.157	0	-0.183	-0.244	3.234	9.564	2.107	-0.061	0.549	-0.366	-9.717	-0.741	-1.506	-0.488	-0.061	0.061	1.515	9.355	2.431	-0.366	0.488	0.061	1.513	9.753	-0.238	-0.122	-0.305	-0.366	1510069689
-9.55	-2.373	-3.073	-0.61	-0.488	-0.183	2.796	-8.496	1.196	-0.061	-0.244	-0.244	3.067	9.705	2.046	-0.122	0.183	-0.671	-9.79	-0.894	-1.652	-0.549	-0.183	0.122	1.549	9.512	2.377	-0.366	0.366	-0.061	2.419	9.652	-0.09	-0.061	0.061	-0.305	1510069689
-9.469	-2.39	-2.853	-0.977	-0.916	-0.305	2.735	-8.647	1.193	-0.183	-0.488	-0.366	3.064	9.733	2.038	-0.183	-0.183	-0.916	-9.869	-0.898	-1.682	-0.549	-0.183	0.122	1.593	9.613	2.452	-0.427	0.122	-0.244	3.271	9.646	-0.047	-0.305	0.427	0.488	1510069689
-9.191	-2.64	-2.641	-1.282	-1.831	-0.427	2.729	-8.539	1.37	-0.305	-0.671	-0.488	3.082	9.771	2.116	-0.305	-0.244	-1.099	-9.842	-0.935	-1.869	-0.549	-0.366	0.244	1.593	9.613	2.452	-0.488	-0.061	-0.427	3.531	9.46	0.057	-0.305	0.427	0.488	1510069689
-8.053	-2.598	-1.804	-1.221	-1.892	-0.244	2.684	-8.209	1.443	-0.427	-0.854	-0.488	2.847	9.598	2.135	-0.366	-0.977	-1.099	-9.58	-0.633	-1.869	-0.122	-0.916	0.305	1.455	9.429	2.506	-0.61	-0.244	-0.61	3.985	9.012	0.178	-0.305	0.732	0.977	1510069689
-8.771	-2.842	-1.317	-1.282	-1.831	-0.183	2.762	-7.614	1.491	-0.488	-1.343	-0.427	2.719	9.353	2.241	-0.427	-1.77	-0.793	-9.119	0.089	-1.616	-0.122	-0.916	0.305	1.473	8.592	3.426	-0.793	-0.366	-0.916	4.134	8.983	0.307	-0.488	1.77	2.319	1510069689
-9.97	-3.009	-0.73	-0.122	-1.038	-0.183	2.853	-7.351	1.256	-0.488	-2.014	-0.244	2.833	9.081	2.402	-0.305	-1.953	-0.61	-10.212	0.365	-1.861	0.183	-0.61	0.427	1.473	8.592	3.426	-0.854	-0.61	-1.099	4.316	10.755	-0.037	-0.488	1.77	2.319	1510069689
-11.104	-2.357	-0.755	0.244	-0.366	-0.488	3.431	-8.086	0.593	-0.488	-3.296	0	2.976	9.592	2.664	0.061	-1.282	-0.793	-10.466	0.33	-2.003	-0.122	-0.793	0.366	1.5	8.664	4.1	-0.732	-0.793	-1.038	4.037	11.989	-0.634	-0.183	1.16	3.113	1510069689
-10.755	-2.716	-0.757	0.061	-0.122	-0.793	3.431	-8.086	0.593	-0.366	-5.188	0.427	3.017	10.258	2.877	0.305	-0.549	-1.16	-10.488	0.459	-2.073	-0.122	-0.793	0.366	2.158	9.817	4.493	-0.427	-0.61	-1.038	2.034	11.24	1.217	-0.183	0.61	3.662	1510069689
-9.824	-3.162	-0.31	0.366	-0.305	-0.671	4.884	-9.333	-0.115	0	-5.127	1.038	3.059	10.112	3.064	0.549	-0.183	-1.16	-10.194	0.252	-2.178	0.122	-0.732	0.244	2.158	9.817	4.493	-0.61	-0.488	-0.977	2.542	10.335	0.422	-0.183	0.61	3.662	1510069689
-9.354	-2.474	-0.512	0.61	-0.427	-0.305	6.444	-9.653	-0.441	0.366	-2.014	1.465	2.786	9.29	3.124	0.488	-0.488	-0.977	-9.592	0.461	-1.883	0.732	-1.038	-0.122	1.818	9.14	4.327	-0.549	-0.732	-1.038	0.882	8.914	-0.029	0.183	1.831	2.808	1510069689
-8.447	-1.979	-0.167	0.793	-0.183	-0.488	5.894	-7.673	-0.132	-0.183	0.244	1.343	2.596	8.345	2.956	0.366	-1.16	-0.793	-9.062	0.748	-1.457	0.732	-1.038	-0.122	1.529	7.314	3.797	-0.427	-0.793	-1.16	2.245	8.43	0.407	0.916	0.793	0.916	1510069689
-8.13	-1.499	0.018	0.977	0.244	-0.427	5.894	-7.673	-0.132	-0.549	1.038	0.916	2.657	7.845	2.745	0.305	-1.404	-0.793	-8.832	0.924	-1.276	0.793	-0.977	-0.244	1.529	7.314	3.797	-0.183	-0.671	-1.221	2.23	7.445	0.336	0.916	0.793	0.916	1510069689
-8.205	-1.597	-0.182	0.549	0.488	-0.549	5.449	-7.13	0.2	-0.488	1.831	0.854	2.865	8.014	2.548	0.427	-1.343	-0.793	-8.756	1.231	-1.269	0.671	-0.488	-0.427	1.409	7.172	3.821	0.122	-0.488	-1.221	2.698	7.226	1	0.732	1.343	0.488	1510069689
-8.988	-1.987	-0.2	0.488	0.916	-0.488	5.449	-7.13	0.2	-0.488	1.831	0.854	3.198	8.734	2.584	0.549	-1.038	-0.671	-9.19	1.305	-1.364	0.671	-0.488	-0.427	1.458	8.414	4.157	0.488	-0.427	-1.038	3.608	7.132	2.361	1.953	-1.099	-0.305	1510069689
-10.255	-2.09	-0.042	0.793	-0.305	-0.183	4.932	-7.336	0.401	-0.366	2.136	0.977	3.456	9.244	2.771	0.793	-0.793	-0.427	-9.461	0.847	-1.474	0.488	-0.183	-0.61	1.458	8.414	4.157	0.61	-0.671	-0.977	4.435	6.55	1.597	1.953	-1.099	-0.305	1510069690
-10.697	-2.024	0.212	0.793	0	0	4.786	-9.216	0.331	0.244	1.526	0.732	3.643	9.427	3.064	0.854	-0.549	-0.122	-9.229	0.638	-1.321	0.366	-0.244	-0.854	1.548	8.778	4.21	0.854	-0.854	-0.854	8.004	8.672	0.462	1.892	-1.709	-0.854	1510069690
-11.971	-2.723	-0.025	0.061	-0.549	-0.183	4.238	-9.46	0.514	0.427	1.465	0.122	3.689	9.544	3.248	0.793	-0.488	0.366	-9.733	0.523	-1.038	0.61	-0.061	-1.038	0.94	9.107	3.925	0.854	-0.793	-0.61	8.434	8.941	-0.467	-0.61	-2.93	0.549	1510069690
-11.031	-3.259	0.579	1.099	0	0.549	3.846	-9.435	0.517	0.427	1.709	-0.244	3.559	10.38	3.246	0.549	-0.793	0.732	-10.738	-0.045	-1.066	0.549	0.977	-1.038	0.94	9.107	3.925	0.732	-0.977	-0.305	4.311	8.881	-1.946	-0.61	-2.93	0.549	1510069690
-11.063	-4.335	-0.473	1.221	0	0.366	3.846	-9.435	0.517	0.122	2.014	-0.305	3.524	11.726	2.988	0.305	-1.221	0.793	-11.694	-0.031	-0.847	0.549	0.305	-0.488	1.145	10.229	3.813	0.916	-0.977	-0.244	8.705	9.738	-0.968	0	-3.479	-1.282	1510069690
-9.719	-4.149	-0.701	0.732	1.343	0.061	2.452	-10.753	0.098	0.183	2.319	-0.183	3.954	12.827	2.793	0.244	-0.671	0.671	-12.011	-0.736	-0.394	0.549	0.305	-0.488	0.676	12.286	3.679	1.221	-0.549	-0.122	7.221	10.936	-1.219	-0.854	2.136	-0.671	1510069690
-9.432	-3.907	-1.337	0.427	1.77	0.244	2.452	-10.753	0.098	0.671	1.343	-0.122	4.235	12.748	2.518	0.183	0.61	0.793	-10.841	-0.532	0.214	0.244	0.366	-0.854	0.676	12.286	3.679	1.16	-0.305	0.305	0.642	10.271	-0.156	-0.854	2.136	-0.671	1510069690
-8.446	-4.084	-2.341	0.427	2.38	0.427	1.999	-9.544	0.065	1.099	-0.549	0	3.98	11.505	2.097	0	1.404	1.16	-9.588	-0.772	1.053	-0.366	0.488	-0.427	0.617	11.834	3.168	0.732	0.061	0.61	0.433	9.567	-1.613	-1.709	-1.099	-1.282	1510069690
-8.678	-4.329	-2.868	0.122	1.465	0.549	1.999	-9.544	0.065	1.16	-1.343	-0.244	3.543	10.284	1.592	-0.244	1.465	1.343	-9.55	-1.821	0.892	-0.366	0.488	-0.427	0.045	10.355	2.425	0.061	0.427	1.038	2.294	9.878	-1.456	-0.244	0.183	-2.075	1510069690
-8.691	-3.588	-2.684	-0.366	1.587	0.854	1.518	-8.355	0.627	0.732	-0.671	-0.732	3.411	10.347	1.133	-0.732	1.343	1.16	-9.338	-2.015	0.458	-0.427	0.854	-0.305	-0.749	9.546	1.787	-0.183	0.854	1.587	1.211	9.69	-1.058	-0.244	0.183	-2.075	1510069690
-8.916	-3.057	-2.863	-0.122	1.648	0.916	1.059	-8.765	0.967	0.61	-0.366	-1.038	3.216	10.623	0.682	-1.404	0.549	1.038	-9.258	-1.686	-0.196	-0.244	0.977	-0.122	-1.037	9.856	1.66	0.122	0.977	1.831	0.915	9.659	-1.512	-0.549	-0.427	-2.136	1510069690
-8.503	-2.554	-2.827	-0.305	1.587	0.244	1.079	-8.43	1.448	0.427	-0.549	-0.916	3.057	9.9	0.261	-1.587	-1.038	1.343	-8.947	-1.711	-0.597	-0.244	0.977	-0.122	-0.719	9.908	1.705	0.488	0.366	1.465	1.639	9.831	-1.274	-0.61	-1.099	-2.441	1510069690
-8.284	-2.767	-2.783	-0.366	0.916	0	1.262	-7.674	1.605	0.305	-0.183	-0.549	3.362	8.96	0.317	-1.282	-1.892	1.587	-8.759	-1.835	-0.77	-0.366	0.732	-0.061	-0.026	9.304	1.646	0.61	-0.488	1.16	1.765	9.554	-0.668	-0.61	-1.099	-2.441	1510069690
-8.128	-2.657	-2.988	-0.122	0.549	0.061	1.262	-7.674	1.605	0.183	0.427	-0.122	3.901	8.375	0.587	-0.854	-1.038	1.465	-8.782	-1.682	-0.963	-0.122	0.488	0.305	0.736	8.744	1.487	0.244	-0.366	1.038	1.611	9.256	-0.762	-0.549	-0.061	-2.441	1510069690
-8.22	-2.565	-3.198	0.061	0.366	0.061	1.14	-6.988	1.353	0.061	0.61	0.183	4.143	8.037	0.778	-0.61	0.61	1.038	-8.752	-1.802	-1.274	-0.122	0.488	0.305	1.453	8.459	1.367	-0.183	0.366	0.916	1.439	9.106	-0.968	-0.244	-0.244	-2.136	1510069690
-8.552	-2.273	-3.169	0.244	-0.183	-0.183	1.272	-7.046	0.992	0	0.183	0.366	3.793	7.94	0.776	-0.366	1.16	0.488	-8.689	-2.006	-1.621	-0.244	0.305	0.305	1.853	8.43	1.261	-0.366	0.732	0.671	1.67	9.043	-0.687	-0.244	-0.244	-2.136	1510069690
-8.776	-1.806	-2.986	0.183	-0.305	-0.244	1.272	-7.046	0.992	-0.122	-0.244	0.488	3.692	8.11	0.916	-0.183	1.16	-0.183	-8.458	-1.985	-1.885	-0.183	0.061	0.305	1.793	8.582	1.168	-0.488	0.793	0.549	1.434	9.165	-0.512	-0.183	-0.427	-1.831	1510069690
-9.168	-1.544	-3.094	-0.244	-1.038	-0.183	1.731	-7.119	0.797	-0.488	-0.427	0.671	3.77	8.567	1.196	-0.183	1.16	-0.732	-8.545	-1.748	-1.864	-0.122	0.061	0.427	1.664	8.892	1.138	-0.427	0.488	0.366	1.004	9.305	-0.61	-0.427	-0.305	-1.77	1510069690
-9.069	-1.509	-2.378	-0.244	-1.465	0.061	2.376	-7.124	0.982	-0.916	-0.061	0.793	3.77	8.567	1.196	-0.183	1.16	-0.732	-8.545	-1.748	-1.864	-0.122	0.427	0.549	1.556	9.223	1.275	-0.427	0.122	0.122	1.004	9.305	-0.61	-0.427	-0.305	-1.77	1510069690
-8.76	-1.288	-2.738	-0.732	0.305	0.183	3.109	-7.228	1.479	-1.282	0.305	0.793	4.106	9.727	1.737	0	0.61	-1.404	-9.001	-1.183	-2.076	-0.061	0.244	1.099	1.834	9.812	1.646	-0.427	-0.061	-0.061	1.865	9.362	-0.141	-0.549	-0.305	-1.77	1510069690
-10.165	-2.619	-4.021	-0.671	-0.61	0.427	3.109	-7.228	1.479	-1.343	0.244	0.977	4.588	10.695	2.317	0.305	1.526	-1.648	-11.261	-1.272	-2.256	-0.488	1.282	1.587	2.147	10.537	2.155	-0.671	-0.488	-0.061	3.626	9.538	-1.044	-1.16	0.244	-0.916	1510069690
-10.782	-3.32	-3.524	-0.671	-1.404	0.854	3.246	-8.216	1.51	-1.099	-0.671	0.916	4.588	10.695	2.317	0.305	1.526	-1.648	-11.261	-1.272	-2.256	-0.549	2.258	1.099	2.183	11.177	2.393	-1.465	-0.671	0.183	3.626	9.538	-1.044	-1.16	0.244	-0.916	1510069690
-10.213	-4.65	-3.101	-1.038	-2.38	0.854	3.608	-10.299	0.962	-0.793	-2.075	0.732	3.984	11.96	2.795	0.061	0.793	-1.526	-12.508	0.702	-1.105	0.427	0.305	1.099	2.513	11.627	3.296	-1.038	-0.549	-0.183	6.345	11.709	2.7	-2.258	-0.183	1.16	1510069690
-11.097	-4.864	-2.676	1.038	-3.54	0.427	5.786	-12.994	1.599	-0.427	-1.77	0.305	3.986	10.864	2.738	-0.183	0.061	-0.671	-11.152	0.702	0.039	0.122	-1.648	0.916	2.284	11.054	4.368	-0.366	0.366	-0.671	3.536	13.371	-1.238	-1.282	0.732	5.127	1510069690
-11.356	-2.833	-2.749	-0.488	-1.587	0.366	5.786	-12.994	1.599	-0.122	0.488	-0.793	3.826	9.874	2.412	-0.366	0.244	0.488	-11.176	0.937	-0.191	-0.366	0.183	0.488	0.295	9.232	4.493	-0.671	1.038	-0.122	0.894	13.9	-3.204	-1.282	0.732	5.127	1510069690
-10.623	-3.248	-2.071	-0.671	-1.465	0.549	5.503	-12.189	1.637	-0.122	3.174	-2.441	2.967	10.146	2.083	-0.671	-0.427	1.282	-10.267	0.901	-0.362	-0.183	-0.366	-0.305	-1.059	8.533	4.42	-0.488	0.671	0.488	0	12.596	-2.541	0.061	0.793	3.967	1510069691
-8.374	-3.137	-1.264	-1.343	-1.587	0.061	4.146	-12.445	1.287	0.732	3.418	-3.479	2.214	9.983	1.653	-0.916	-2.136	1.526	-9.243	0.468	-0.761	-0.61	0.488	-0.244	-0.374	9.082	4.124	0.366	-0.366	0.183	-0.67	11.71	-1.287	1.404	2.991	4.578	1510069691
-7.844	-2.355	-1.108	-1.648	-1.587	0.061	2.127	-9.946	0.798	1.831	0.916	-4.089	2.521	8.729	1.689	-0.61	-2.197	1.343	-8.638	0.463	-0.909	-0.488	0.061	-0.488	0.572	8.83	3.578	0.61	-0.61	0.183	-0.859	10.048	-0.473	1.404	2.991	4.578	1510069691
-7.369	-2.529	-0.715	-1.831	-0.427	0.122	2.127	-9.946	0.798	2.014	-1.16	-4.578	3.047	7.943	1.829	-0.122	-0.427	0.916	-8.501	0.495	-1.15	-0.427	0.366	-0.61	1.297	7.967	3.255	0.549	-0.183	0.244	-1.536	8.836	1.101	1.709	3.662	4.028	1510069691
-7.24	-2.948	-0.451	-1.404	0.122	-0.122	3.003	-7.556	0.633	1.831	-1.831	-4.761	2.982	7.858	1.839	0.244	0.916	0.488	-8.705	0.584	-1.566	-0.488	0.244	-0.549	1.701	7.71	2.979	0.183	0.305	0.427	-2.375	8.18	0.123	1.648	1.282	2.075	1510069691
-7.185	-2.649	-0.301	-0.732	0.671	-0.183	3.418	-7.232	0.272	1.953	-1.099	-4.517	2.897	8.189	1.842	0.549	1.038	0.122	-8.9	0.618	-1.954	-0.732	0.244	-0.427	2.11	7.964	2.961	0.244	0.488	0.244	-3.308	7.416	-0.311	1.648	1.282	2.075	1510069691
-7.927	-2.082	-0.479	-0.305	1.892	-0.183	3.418	-7.232	0.272	2.075	-0.916	-4.272	3.304	8.404	2.058	0.854	0.977	-0.122	-8.839	0.303	-2.042	-0.977	-0.061	-0.305	2.346	8.372	2.972	0.366	0.549	0	-1.503	7.729	0.495	2.441	-0.854	1.16	1510069691
-9.211	-1.576	-0.962	-0.183	1.953	0.061	4.673	-6.879	0.245	2.197	-1.465	-4.089	4.006	8.527	2.512	0.854	1.465	0.061	-8.894	0.057	-1.949	-0.977	-0.305	-0.244	2.268	8.428	3.129	0.427	0.61	-0.061	1.498	8.732	1.755	1.099	-1.343	-1.465	1510069691
-10.274	-1.711	-1.395	0.244	1.16	0.427	4.673	-6.879	0.245	2.197	-1.709	-4.089	4.279	8.8	2.824	0.61	1.282	0.427	-8.898	-0.063	-1.717	-0.793	-0.061	-0.427	1.578	8.238	3.253	0.488	0.61	0.061	4.046	8.352	-3.067	1.099	-1.343	-1.465	1510069691
-11.115	-1.201	-1.475	0.671	0.183	0.549	6.326	-5.852	0.538	1.953	-2.441	-3.723	4.261	8.908	2.865	0.305	-0.061	1.099	-8.906	-0.546	-1.778	-0.61	0.061	-0.488	0.858	8.222	3.216	0.549	0.244	0.366	11.147	9.464	-1.269	2.563	-3.479	-0.793	1510069691
-11.148	-1.577	-2.071	-0.854	-0.61	0.305	6.326	-5.852	0.538	1.526	-1.709	-2.93	4.481	9.085	2.64	0	-1.16	1.831	-8.906	-0.546	-1.778	-0.61	0.305	-1.038	0.613	8.253	3.241	0.916	-0.366	0.488	7.488	10.04	-0.656	0.977	0.366	0.122	1510069691
-10.732	-2.735	-2.247	-1.77	1.099	-0.549	7.549	-5.48	1.029	1.099	-0.366	-2.258	4.71	9.808	2.294	-0.122	-1.831	2.075	-11.042	-0.513	-2.091	-0.183	1.404	-1.343	0.724	8.809	2.81	0.916	-0.732	0.732	2.2	10.53	0.469	-1.16	0.122	0.305	1510069691
-11.481	-4.394	-2.049	-0.61	-2.502	-0.549	7.549	-5.48	1.029	0.61	-0.793	-1.587	5.087	10.753	1.889	-0.061	-2.014	1.892	-12.689	-0.459	-2.285	-0.061	1.16	-1.038	2.018	10.117	2.376	1.099	-0.916	0.427	5.335	12.13	-0.569	-2.869	1.953	-2.686	1510069691
-8.391	-3.04	-1.756	-1.343	1.282	-0.427	8.246	-5.477	1.599	0.122	-0.61	-1.038	5.709	11.203	1.542	0	-1.648	1.404	-10.774	-0.592	-1.581	-0.61	-0.732	-0.977	3.557	11.694	2.119	1.282	-0.244	-0.244	2.151	10.277	-0.284	-0.549	1.099	-0.854	1510069691
-8.537	-3.353	-3.194	-1.221	0.671	-0.854	8.732	-5.393	2.422	-0.183	0.732	-0.671	6.828	10.514	1.903	0.427	-0.305	1.343	-9.771	-1.397	-0.664	-0.916	-1.77	-0.916	3.748	11.901	2.133	1.038	1.038	-0.61	0.254	9.958	-0.886	-0.549	1.099	-0.854	1510069691
-9.455	-3.364	-3.333	-1.16	0.061	-0.305	8.732	-5.393	2.422	0	1.526	-0.977	7.671	10.186	2.278	0.244	1.404	2.136	-9.983	-2.257	-0.768	-1.709	-0.488	-0.488	1.896	10.816	1.731	0.061	1.77	0.122	1.98	9.558	-1.522	-0.977	-0.305	-1.709	1510069691
-9.31	-2.986	-3.261	-1.465	-0.061	-0.183	7.754	-5.178	2.273	0.671	0.366	-2.014	7.511	10.432	2.048	-0.61	0.427	2.869	-10.084	-2.08	-1.163	-1.282	-0.427	-0.183	0.127	10.305	1.273	-0.488	1.77	0.793	1.621	9.717	-1.224	-0.183	1.831	-1.526	1510069691
-8.991	-2.994	-2.918	-1.038	0.61	-0.488	7.754	-5.178	2.273	1.282	-0.549	-2.441	7.511	10.432	2.048	-0.61	0.427	2.869	-10.084	-2.08	-1.163	-1.099	-0.122	0	0.214	10.502	1.32	0.183	1.099	0.854	1.621	9.717	-1.224	-0.183	1.831	-1.526	1510069691
-8.661	-3.299	-2.822	-0.488	0.549	-0.488	7.934	-5.16	2.329	1.648	-0.366	-2.319	7.723	9.202	1.529	-1.587	-1.343	3.54	-9.698	-2.207	-1.293	-1.099	-0.061	0.061	0.962	10.28	1.515	0.366	0.854	0.488	1.17	10.069	-0.599	0	0.427	-1.953	1510069691
-8.23	-2.932	-3.108	-0.244	0.671	-0.488	7.959	-3.332	2.455	1.831	-0.977	-2.38	7.913	8.215	1.327	-1.953	-3.357	4.883	-9.238	-2.385	-1.188	-0.732	-0.305	0.122	1.008	9.507	1.323	0.122	0.854	0.488	1.437	9.573	-0.746	-0.122	0.671	-1.709	1510069691
-8.545	-2.82	-3.283	0	-0.061	-0.732	7.863	-2.468	2.572	1.465	-0.854	-2.319	7.911	7.564	1.377	-1.953	-3.357	4.883	-8.936	-2.341	-1.262	-0.427	-0.366	0.183	1.041	8.778	1.159	-0.122	1.221	0.671	1.361	9.442	-0.836	-0.122	0.671	-1.709	1510069691
-8.793	-2.787	-2.988	0.366	-0.854	-0.427	7.863	-2.468	2.572	1.099	0.183	-2.258	7.911	7.564	1.377	-1.892	-2.441	4.822	-8.936	-2.341	-1.262	-0.244	-0.61	0.305	1.315	8.746	1.15	-0.122	1.343	0.61	1.336	9.43	-0.578	-0.183	0.61	-1.587	1510069691
-9.137	-2.75	-2.631	0.854	-0.854	-0.061	7.71	-1.948	2.445	0.732	0.122	-2.014	7.911	7.564	1.377	-1.892	-2.441	4.822	-8.459	-2.572	-0.97	0.061	-0.732	0.305	1.163	8.857	1.151	-0.122	1.221	0.671	2.028	9.251	-0.406	-0.305	0.122	-1.404	1510069691
-9.119	-2.58	-2.759	0.916	-0.916	0.244	8.214	-0.918	2.022	0.671	-0.122	-2.014	7.911	7.564	1.377	-1.892	-2.441	4.822	-9.05	-2.505	-1.079	0.488	-0.366	0.366	0.791	9.118	1.16	-0.244	1.404	1.038	2.748	9.198	-0.081	-0.305	0	-1.16	1510069691
-8.146	-2.578	-2.625	0.977	-0.793	0.244	8.214	-0.918	2.022	0.488	-0.061	-2.319	7.911	7.564	1.377	-1.892	-2.441	4.822	-9.05	-2.505	-1.079	0.793	0.122	0.549	0.693	9.439	1.305	-0.732	0.977	1.16	3.058	9.05	-0.069	-0.488	0.427	-0.732	1510069691
-8.252	-2.768	-2.839	0.427	-0.793	0.183	8.928	-0.907	1.674	0.061	-0.122	-2.38	7.911	7.564	1.377	-1.892	-2.441	4.822	-9.97	-0.746	-1.312	0.977	0.061	0.854	1.375	10.015	1.879	-0.671	0.549	0.488	3.129	9.123	0.431	-0.916	0.549	-0.183	1510069692
-9.928	-4.454	-2.722	0.122	-1.953	0.183	9.209	-1.008	1.262	-0.244	-0.122	-2.258	7.911	7.564	1.377	-1.892	-2.441	4.822	-11.663	-0.488	-1.221	0.793	-0.488	1.099	2.127	10.274	2.743	-0.427	-0.366	-0.549	2.524	9.572	0.355	-1.282	-1.221	0.61	1510069692
-10.185	-4.938	-1.523	1.77	-1.77	-0.061	9.209	-1.008	1.262	-0.305	-0.305	-2.075	7.561	7.108	1.317	-1.892	-2.441	4.822	-11.663	-0.488	-1.221	1.221	-0.854	0.793	2.202	9.86	3.133	-0.732	0	-1.16	4.419	11.791	1.178	-1.648	-2.136	1.892	1510069692
-9.652	-3.671	-0.885	1.343	-0.793	-0.549	9.9	-1.147	0.711	-0.427	-0.061	-1.465	7.561	7.108	1.317	-1.648	-1.77	4.578	-11.252	-0.039	-0.566	0.854	-1.648	0.732	1.855	9.879	3.718	-0.732	-0.305	-1.343	3.962	12.989	2.009	-1.648	-2.136	2.808	1510069692
-10.646	-3.238	-0.556	0.244	-0.244	-1.038	9.9	-1.147	0.711	-0.671	-0.122	-0.732	9.059	4.933	1.202	-1.648	-1.77	4.578	-10.615	0.201	-0.191	1.404	-2.014	0.183	1.468	9.473	4.134	-0.488	-0.061	-1.465	3.962	12.989	2.009	-1.587	-1.282	4.15	1510069692
-10.426	-3.982	-0.295	0.427	-0.977	-1.343	10.265	-1.116	0.746	-1.038	-0.305	-0.244	9.149	4.595	1.206	-0.244	-0.61	0	-10.348	1.245	0.293	1.099	-1.343	0.183	0.915	9.046	4.436	-0.61	0.061	-1.404	-1.757	11.108	-0.354	-0.732	-0.61	4.028	1510069692
-8.82	-3.625	-0.055	0.244	-0.427	-1.465	10.584	-1.03	0.751	-1.038	0.549	-0.061	9.418	4.532	1.177	0.122	-1.221	0	-10.625	1.168	0.124	0.671	-1.77	0.183	0.921	9.488	4.421	-0.549	-0.427	-1.404	-1.757	11.108	-0.354	0.061	-0.183	2.014	1510069692
-8.087	-3.23	0.321	-0.122	0.366	-1.16	9.697	-1.132	1.186	-0.854	0.549	0.366	9.903	4.504	1.538	0.427	-0.854	-0.366	-9.778	1.066	0.266	0.549	-1.404	0.122	1.249	9.469	4.177	-0.488	-0.61	-1.465	-0.227	8.656	0.842	0.732	-0.916	0.854	1510069692
-8.137	-3.327	0.498	0.61	0.549	-0.671	9.697	-1.132	1.186	-1.099	-0.122	0.854	9.893	4.045	1.389	0.488	-1.038	-0.427	-8.979	1.168	0.65	0.549	-1.282	0.061	1.054	8.672	4.079	-0.488	-0.61	-1.282	0.112	7.845	0.165	0.732	0.183	-0.61	1510069692
-7.607	-3.275	0.116	0.366	1.221	-0.488	8.867	-0.983	1.209	-1.16	-0.244	0.793	9.734	3.502	0.827	0.671	-1.465	0	-8.855	1.799	1.163	0.366	-0.977	0.061	0.693	8.11	4.089	-0.549	-0.427	-0.977	-0.112	8.242	-0.183	1.099	1.16	-0.793	1510069692
-8.13	-3.171	-0.531	0.061	2.319	-0.488	8.728	-1.232	1.546	-0.854	0.427	0.61	9.942	3.375	0.565	0.977	-1.343	0.305	-8.855	1.799	1.163	0.183	-0.549	0.122	0.613	7.989	4.36	-0.305	-0.305	-0.916	0.711	9.027	0.36	1.16	0.916	-2.075	1510069692
-11.128	-4.95	-2.049	0.305	0.366	-0.854	8.728	-1.232	1.546	-0.732	0.366	0.366	9.842	3.499	-0.081	1.282	-0.854	0.305	-9.088	1.909	1.116	-0.366	-0.183	-0.061	0.61	8.447	4.612	-0.061	-0.122	-0.732	3.254	10.264	1.254	1.16	-0.977	-2.258	1510069692
-9.616	-5.041	-1.099	0.671	0.427	-0.671	9.294	-2.379	1.677	-0.427	-0.183	0.427	9.71	3.856	-0.184	1.587	-0.916	0.244	-10.056	-0.578	1.005	-1.038	0	-0.244	0.61	8.447	4.612	-0.061	-0.122	-0.732	4.782	12.085	0.671	0.122	-1.892	-2.136	1510069692
-8.671	-3.89	-0.852	-0.061	0.427	-0.366	9.294	-2.379	1.677	0.061	-1.709	0.61	9.958	4.328	0.294	1.77	-2.319	0.183	-10.056	-0.578	1.005	-0.305	-0.916	-0.61	0.61	8.447	4.612	-0.061	-0.122	-0.732	4.782	12.085	0.671	-1.404	-0.671	-2.38	1510069692
-8.713	-3.748	-1.121	0.061	0.732	-0.244	9.912	-2.595	1.178	0.061	-2.747	0.488	10.361	4.401	-0.382	1.831	-3.662	0.61	-9.16	-0.518	1.217	0.366	-0.61	-0.61	-0.325	9.347	3.417	0.305	-0.732	-1.038	-0.063	9.228	-0.805	-1.526	2.991	-1.038	1510069692
-8.824	-4.372	-1.875	0.122	0.366	-0.549	9.936	-1.745	1.193	-0.427	-1.343	0.366	10.627	4.173	-1.586	1.648	-1.831	1.038	-9.505	-0.158	1.493	0.305	-0.183	-0.427	-0.749	9.117	3.413	-0.183	-0.854	-0.732	1.89	9.556	-0.473	0.61	-0.977	-1.404	1510069692
-8.806	-4.547	-1.601	0.122	0.244	-0.366	9.406	-1.236	1.287	-0.488	-0.732	0	10.238	4.052	-2.001	1.282	-0.732	1.038	-9.505	-0.158	1.493	0.122	-0.122	-0.305	-0.536	9.496	3.297	-0.244	-1.16	-0.854	4.035	9.897	0.31	0.488	-2.441	-1.343	1510069692
-8.759	-4.27	-1.592	0.366	0.427	-0.061	9.406	-1.236	1.287	0.122	-0.61	0.244	11.128	4.1	-2.602	1.221	-0.488	0.732	-9.741	-0.572	1.401	-0.061	-0.061	-0.305	-0.461	9.938	3.423	-0.305	-1.343	-1.038	4.035	9.897	0.31	-0.183	0.427	-0.793	1510069692
-8.829	-4.283	-1.699	0.122	0.366	-0.061	11.614	-2.507	0.772	0.366	-0.977	-0.793	11.888	3.884	-3.232	1.587	0.122	1.038	-9.454	-0.566	1.536	0.244	0	-0.305	-0.762	10.072	3.661	-0.427	-1.831	-0.916	1.268	9.637	-0.319	0.183	0.488	-0.488	1510069692
-9.013	-4.461	-1.684	0.122	0.244	-0.061	11.703	-2.007	0.871	0.427	-2.075	-1.953	12.719	3.48	-2.684	1.465	0.061	1.831	-9.454	-0.566	1.536	0.305	0.183	-0.244	-0.949	9.78	3.525	-0.427	-2.014	-0.549	1.724	9.765	-0.033	0.183	-0.244	-0.305	1510069692
-8.937	-4.449	-1.491	0.061	0	0.244	11.703	-2.007	0.871	0.122	-1.953	-2.258	12.447	2.461	-1.942	1.343	-0.244	2.38	-9.448	-0.377	1.66	0.244	0.427	-0.183	-0.26	9.572	3.447	-0.183	-2.136	0.183	1.489	9.902	-0.299	0	-0.671	-0.427	1510069692
-8.788	-4.121	-1.464	-0.061	0.427	0.549	10.541	-1.211	0.541	0.183	-0.549	-1.77	11.262	1.142	-2.034	1.465	0.549	2.258	-9.424	-0.175	1.779	0.183	0.671	-0.305	1.006	9.221	3.554	-0.122	-1.282	0.793	1.489	9.902	-0.299	-0.244	0.244	-0.244	1510069692
-8.887	-3.998	-1.523	-0.305	0.122	0.61	8.989	-0.8	0.493	0.488	-1.038	-1.465	9.75	-0.115	-2.778	1.953	0.549	1.587	-9.355	0.219	1.721	-0.061	0.61	-0.244	1.847	9.056	3.615	-0.122	0.244	1.526	1.877	9.538	-0.337	0.061	0.366	-0.122	1510069692
-8.833	-3.665	-1.486	-0.732	0.183	0.61	8.323	-1.008	1.062	1.343	-1.343	-1.038	9.531	-0.517	-2.826	2.747	-0.366	1.038	-9.371	0.451	1.458	-0.488	0.671	-0.366	1.909	8.684	3.57	0.122	1.648	1.892	2.01	9.594	-0.067	-0.061	0.305	0.244	1510069692
-8.928	-3.606	-1.548	-1.343	-0.061	0.549	8.354	-1.599	0.886	2.258	-0.854	-0.732	10.152	-0.595	-2.694	2.93	0.671	1.16	-9.563	0.967	0.967	-0.854	0.793	-0.244	1.824	8.521	3.342	0.854	2.563	2.136	1.123	9.658	0.028	-0.244	0.61	0.366	1510069692
-8.888	-3.525	-1.695	-1.709	0.122	0.488	8.364	-1.994	-0.081	2.747	-0.732	-0.61	10.091	-0.731	-2.852	3.296	0.427	1.038	-9.563	0.967	0.967	-1.343	0.916	-0.244	2.244	8.524	3.305	1.221	3.296	2.502	0.913	9.599	0.231	-0.061	0.977	0.366	1510069693
-8.806	-3.535	-1.875	-1.892	-0.061	0.427	8.364	-1.994	-0.081	2.747	-0.732	-0.61	10.761	-0.373	-2.946	3.845	0.061	1.038	-9.696	1.091	0.624	-2.014	0.671	-0.366	2.669	8.954	3.321	1.282	3.784	2.563	0.84	9.733	0.115	0.366	0.854	0.061	1510069693
-8.351	-3.094	-2.217	-2.319	0.427	0.305	9.128	-2.494	-1.085	3.235	-1.709	-0.61	10.404	-0.098	-2.549	4.333	0.244	0.854	-9.781	1.041	0.024	-2.747	0.488	-0.427	2.82	9.177	3.287	1.16	4.028	2.686	1.226	9.563	0.057	0.183	1.16	-0.061	1510069693
-7.934	-2.78	-2.879	-3.479	0.977	-0.549	9.854	-2.527	-1.647	3.723	-1.221	-0.977	9.691	0.081	-2.236	4.639	0.916	0.122	-9.781	1.041	0.024	-3.54	0.122	-0.488	2.816	8.911	2.963	0.916	4.333	2.808	0.635	9.552	-0.08	0.427	1.526	0	1510069693
-8.557	-2.643	-3.767	-4.517	1.221	-1.221	9.731	-2.25	-2.37	4.272	-0.732	-1.282	9.27	0.207	-2.838	5.127	0.366	-0.366	-9.971	0.886	-0.26	-4.211	0.061	-0.549	2.79	8.714	2.658	0.854	4.395	2.563	0.147	9.956	-0.621	0.427	1.709	0	1510069693
-8.674	-2.878	-4.447	-4.639	0.122	-1.831	9.094	-1.869	-2.67	4.578	-0.061	-0.916	9.388	0.138	-3.256	5.31	-0.183	-0.366	-9.976	-0.522	-1.169	-4.822	-0.244	-0.671	2.692	8.683	2.37	1.221	4.7	2.197	0.361	10.208	-1.087	0.122	1.282	-0.305	1510069693
-8.778	-3.345	-4.851	-4.578	-0.061	-2.075	8.734	-1.57	-2.851	4.578	-0.061	-0.916	9.392	0.139	-3.278	5.371	-0.671	-0.427	-9.976	-0.522	-1.169	-5.31	-0.854	-0.793	2.4	8.981	1.771	1.526	4.456	1.648	0.361	10.208	-1.087	-0.061	1.709	-0.732	1510069693
-9.508	-3.813	-4.948	-4.272	-1.404	-1.77	9.014	-0.376	-2.729	5.066	-0.549	-0.183	9.343	0.218	-3.335	5.31	-1.526	-0.732	-9.774	-2.105	-0.922	-5.31	-0.61	-0.732	1.878	9.429	1.203	1.587	4.028	1.221	1.883	9.83	-0.786	0	3.296	-0.793	1510069693
-9.088	-3.474	-4.497	-3.906	-1.526	-1.343	9.014	-0.376	-2.729	4.883	-0.61	-0.122	9.812	0.13	-3.395	5.005	-1.465	-0.977	-10.111	-3.084	-0.751	-4.761	-0.549	-0.793	1.257	10.228	1.053	1.526	3.723	1.038	1.186	10.196	-0.47	0.61	4.211	-0.427	1510069693
-8.458	-3.021	-4.779	-4.272	-1.282	-1.404	9.213	0.172	-2.504	4.883	-0.427	0.122	10.079	-0.199	-3.485	4.456	-1.038	-1.221	-9.933	-2.784	-0.813	-4.517	-0.427	-0.549	1.315	10.925	1.273	1.709	3.723	0.916	1.186	10.196	-0.47	0.549	3.113	-0.305	1510069693
-8.025	-2.97	-4.783	-4.089	-0.854	-1.648	9.514	0.275	-2.699	4.883	-0.427	0.122	10.292	-0.263	-3.588	4.028	-1.343	-1.587	-9.281	-2.655	-0.821	-4.7	-0.244	-0.244	1.699	10.74	1.548	1.892	3.723	0.61	0.963	9.661	-0.902	0.183	2.075	-0.61	1510069693
-8.105	-3.235	-5.282	-4.028	-0.732	-1.526	9.601	0.175	-2.704	4.395	-1.343	-0.61	10.666	-0.207	-3.397	3.906	-0.916	-1.77	-9.032	-2.911	-0.845	-4.883	0	-0.061	1.981	10.332	1.381	1.404	3.662	0.732	1.733	9.771	-0.886	0.427	2.319	-0.732	1510069693
-8.236	-3.293	-5.581	-3.723	-1.404	-1.404	9.209	0.018	-2.418	4.456	-0.305	-1.038	10.84	-0.388	-3.272	4.028	0	-1.892	-9.032	-2.911	-0.845	-4.944	-0.061	0.061	1.92	10.177	1.163	0.732	3.418	1.16	1.733	9.771	-0.886	0.122	2.991	-0.61	1510069693
-7.94	-3.134	-5.808	-3.845	-1.648	-1.465	8.333	0.029	-2.364	4.517	-0.305	-1.038	10.669	-0.758	-3.368	4.089	0.244	-2.014	-9.258	-3.242	-0.92	-4.944	0	0.061	2.064	10.062	0.914	0.549	3.601	1.526	1.442	9.871	-1.049	-0.183	3.357	-0.122	1510069693
-7.666	-3.106	-5.851	-3.967	-1.953	-1.587	7.856	0.077	-2.444	4.517	-0.916	-0.916	10.74	-0.803	-3.619	4.15	0.488	-1.892	-9.444	-3.408	-0.987	-4.7	-0.122	0.061	2.001	10.139	0.675	0.366	3.906	1.77	0.409	9.92	-0.913	-0.305	3.357	0.305	1510069693
-7.64	-3.009	-5.993	-4.089	-1.953	-1.892	8.33	0.051	-2.424	4.272	-1.343	-0.793	10.538	-0.648	-3.577	3.906	0.488	-1.831	-9.501	-3.23	-1.023	-4.639	-0.305	0.244	1.816	10.13	0.581	0.244	4.028	1.77	0.603	9.887	-0.97	-0.366	2.808	0.488	1510069693
-7.595	-2.909	-6.107	-4.211	-2.258	-2.075	9.307	-0.441	-2.041	4.272	-1.038	-0.977	10.203	-0.409	-3.691	3.784	0.61	-1.892	-9.519	-3.013	-1.175	-4.761	-0.366	0.305	1.695	9.789	0.626	0.366	3.845	1.648	0.792	9.935	-1.156	-0.427	2.747	0.549	1510069693
-7.546	-3.201	-6.127	-4.211	-2.441	-2.075	9.307	-0.441	-2.041	4.211	-1.038	-1.038	10.094	-0.462	-4.093	3.845	0.427	-1.709	-9.415	-2.647	-1.287	-4.944	-0.61	0.366	1.704	9.598	0.739	0.61	3.845	1.404	0.792	9.935	-1.156	-0.671	3.54	0.61	1510069693
-7.921	-3.482	-5.766	-3.967	-3.357	-1.77	9.633	-0.919	-1.827	4.211	-0.793	-1.038	10.015	-0.632	-4.408	3.967	0.488	-1.465	-9.27	-2.895	-1.342	-5.066	-0.305	0.305	1.833	9.208	0.662	0.854	4.028	1.343	0.316	9.939	-1.195	-0.671	3.845	0.549	1510069693
-7.946	-3.366	-5.046	-4.089	-2.93	-1.465	9.625	-1.311	-1.916	4.272	-1.038	-1.099	9.749	-0.658	-4.475	4.211	0.488	-1.343	-9.403	-3.062	-1.541	-4.883	-0.427	0.122	1.806	9.355	0.659	0.854	4.211	1.526	0.567	9.8	-0.574	-0.793	4.15	0.427	1510069693
-8.647	-2.859	-4.455	-4.089	-3.723	-0.977	9.77	-1.25	-2.016	4.456	-0.732	-1.038	9.637	-0.325	-4.447	4.272	0.366	-1.465	-9.093	-3.072	-1.486	-4.7	-0.183	0.366	1.806	9.506	0.933	1.038	4.211	1.404	2.088	9.733	0.097	-0.977	4.211	0.366	1510069693
-8.92	-2.35	-4.155	-4.822	-2.686	-0.854	9.957	-0.775	-2.213	4.639	-0.244	-1.16	9.8	0.341	-4.21	4.272	0.488	-1.404	-10.045	-2.059	-1.704	-4.089	-0.977	0.183	1.879	9.475	1.572	1.221	4.211	1.16	2.088	9.733	0.097	-1.038	3.906	0.61	1510069693
-9.777	-2.245	-3.491	-5.798	-3.357	-0.61	9.915	-0.246	-2.98	4.7	-0.366	-1.343	10.001	1.071	-3.56	4.211	0.183	-1.404	-9.884	-0.806	-1.73	-4.761	0.183	0.427	1.974	9.451	2.674	1.77	3.967	0.732	3.775	9.799	0.556	-1.221	4.395	1.221	1510069693
-10.617	-2.501	-1.914	-6.531	-3.418	-1.099	10.031	-0.134	-4.216	4.7	-0.488	-1.282	10.828	1.847	-2.321	4.089	0.366	-1.221	-10.17	-0.136	-1.811	-4.517	0	0.061	1.963	9.491	3.426	1.953	3.784	0.671	6.71	10.159	-0.53	-1.343	4.761	1.77	1510069693
-11.462	-2.884	-1.648	-5.432	-4.822	-1.465	10.054	0.035	-5.284	4.578	0.305	-1.282	11.437	2.499	-1.479	3.967	0.916	-1.099	-10.088	0.45	-1.848	-4.761	0.366	0	2.328	9.238	4.17	1.831	3.784	0.793	6.71	10.159	-0.53	0	7.019	2.93	1510069693
-10.335	-2.921	-1.857	-5.127	-5.005	-1.099	9.68	0.322	-5.783	4.395	0.061	-1.465	11.64	2.925	-1.153	4.15	0.488	-1.099	-10.74	0.237	-2.239	-4.883	0.244	-0.244	2.582	9.86	4.259	1.099	3.967	1.038	3.716	9.847	-2.714	1.953	6.531	2.136	1510069694
-8.898	-3.144	-1.988	-5.493	-2.502	-0.793	9.228	0.63	-5.776	4.211	-0.122	-1.465	11.75	3.126	-0.958	4.15	0.305	-1.404	-10.716	0.463	-2.22	-4.822	-0.244	-0.122	2.724	10.435	4.21	0.732	3.845	1.038	4.905	9.344	-3.034	2.747	6.958	-0.488	1510069694
-8.792	-3.28	-1.799	-4.822	-2.075	-0.61	8.287	0.816	-5.073	4.089	-0.366	-1.282	11.976	3.122	-0.891	3.967	0.488	-1.587	-10.359	0.535	-2.359	-5.005	-0.183	-0.122	2.571	10.107	3.884	0.549	3.54	0.977	4.577	10.264	-3.049	2.808	11.047	-1.343	1510069694
-8.533	-2.742	-1.616	-4.944	-1.526	-0.427	8.287	0.816	-5.073	3.967	-0.305	-1.099	11.682	2.717	-0.866	3.723	0.793	-1.282	-10.013	0.219	-2.414	-5.066	-0.732	-0.122	2.222	9.249	3.441	0.366	3.418	0.977	2.053	10.479	-3.262	3.113	15.259	1.099	1510069694
-8.088	-2.757	-1.623	-5.554	-2.319	-0.732	8.141	0.757	-4.683	3.845	-0.549	-1.16	10.856	2.244	-0.896	3.601	0.977	-1.099	-9.122	0.03	-2.208	-4.883	-0.366	-0.061	2.054	8.494	3.035	0.305	3.418	0.977	-0.876	10.289	-2.517	3.601	13.123	2.38	1510069694
-8.016	-3.073	-1.781	-5.188	-2.747	-0.854	7.881	0.998	-3.613	3.723	-0.854	-1.343	10.015	1.957	-0.918	3.54	1.099	-0.916	-8.865	-0.032	-2.168	-4.883	-0.366	-0.061	1.919	7.896	2.778	0.244	3.479	0.977	-2.199	9.82	-1.532	4.333	8.85	3.174	1510069694
-7.739	-2.858	-1.397	-4.395	-1.465	-0.305	7.881	0.998	-3.613	3.601	-0.488	-1.282	9.386	1.7	-0.998	3.357	1.16	-0.916	-8.916	-0.108	-2.259	-4.639	-0.305	0	1.845	7.728	2.69	0.305	3.601	1.038	-2.199	9.82	-1.532	5.127	3.052	2.93	1510069694
-7.903	-2.497	-1.491	-4.089	-0.488	-0.427	7.892	0.976	-3.329	3.479	-0.671	-1.221	9.031	1.596	-1.212	3.235	1.038	-0.977	-9.087	-0.1	-2.595	-4.456	-0.427	0.183	2.071	7.947	2.821	0.61	3.723	0.732	-0.804	9.961	-0.842	4.944	1.404	2.991	1510069694
-8.733	-2.482	-1.607	-3.845	-0.61	-0.916	8.228	1.008	-3.229	3.54	-0.732	-1.099	9.115	1.67	-1.244	3.052	0.793	-1.038	-8.906	-0.26	-2.797	-4.272	-0.549	0	2.108	8.119	2.992	0.793	3.601	0.366	1.474	9.672	0.072	4.578	1.953	2.136	1510069694
-9.43	-2.455	-0.855	-3.113	-1.282	-0.488	8.585	1.028	-3.217	3.662	-0.488	-0.793	9.44	1.78	-1.153	2.991	0.366	-1.038	-8.954	-0.635	-2.87	-4.028	-0.427	-0.244	1.843	8.04	2.982	0.854	3.235	0.305	1.474	9.672	0.072	3.662	5.371	0.366	1510069694
-9.428	-2.023	-1.12	-2.38	-0.732	-0.122	8.922	1.034	-3.346	3.54	-0.549	-0.488	9.977	1.87	-1.059	2.991	-0.122	-0.854	-8.793	-0.987	-2.704	-3.296	-0.549	-0.488	1.564	7.935	3.047	0.916	2.808	0.366	1.881	8.921	-0.231	3.052	5.127	-0.366	1510069694
-10.302	-2.18	-1.431	-2.136	-0.61	-0.366	9.775	1.253	-3.122	3.54	0.122	-0.183	10.535	1.9	-0.961	2.93	0.122	-0.427	-8.709	-0.889	-2.42	-2.747	-0.427	-0.732	1.461	7.856	3.188	1.099	2.563	0.488	5.748	9.147	-0.062	2.197	2.38	-0.793	1510069694
-11.63	-3.59	-2.208	-1.953	-2.38	-0.427	10.196	1.329	-3.06	3.296	0.549	0	10.731	1.891	-0.86	2.869	0.732	0	-11.309	-0.744	-2.128	-2.441	-0.244	-1.099	1.896	9.677	3.442	1.221	2.136	0.732	6.361	9.917	-0.065	-0.244	0.916	0.061	1510069694
-11.111	-5.544	-2.007	-2.502	0.183	-1.038	10.196	1.329	-3.06	2.991	0.549	0.183	10.688	1.875	-1.083	2.747	0.061	0.061	-11.309	-0.744	-2.128	-2.197	1.953	-1.038	1.896	9.677	3.442	1.465	2.197	0.916	2.257	11.684	1.11	-0.244	0.916	0.061	1510069694
-9.593	-4.426	-0.811	-0.305	-0.793	-0.549	10.844	0.434	-3.232	2.808	0.366	0.61	11.471	2.111	-1.808	2.502	-0.916	-0.671	-13.05	-0.571	-2.308	-2.869	0.122	-0.977	3.089	12.481	3.403	1.831	2.258	0.305	2.257	11.684	1.11	-2.991	3.357	-3.601	1510069694
-8.239	-3.479	-2.684	-3.296	2.319	-0.671	11.176	-1.428	-3.216	3.113	0.427	0.854	13.339	2.769	-2.536	2.38	0.488	-1.404	-11.569	-1.669	-1.524	-2.258	-3.601	-1.526	2.955	13.061	3.062	1.221	2.625	-0.183	-1.505	8.665	-0.616	-4.639	0.549	-1.099	1510069694
-9.591	-4.433	-3.362	-2.38	-0.427	-0.305	10.945	-2.528	-3.039	3.113	-0.305	0.244	13.621	2.366	-2.681	2.625	1.16	-1.038	-9.636	-2	0.307	-2.502	-0.305	-0.61	1.2	11.67	2.639	0.488	3.54	0.793	0.621	10.417	-1.327	0.671	1.587	-2.686	1510069694
-9.235	-3.549	-2.99	-2.869	0.488	0.122	10.463	-2.777	-2.517	2.686	-0.183	-0.488	13.872	1.821	-3.121	2.869	1.16	-0.488	-10.247	-2.176	-0.075	-2.563	0.122	0.244	0.17	10.562	1.985	0.305	4.578	2.319	0.621	10.417	-1.327	-1.282	0.549	-2.869	1510069694
-8.04	-2.942	-2.357	-2.319	1.587	-0.122	9.88	-2.792	-1.437	2.869	-0.183	-0.916	13.489	1.538	-3.265	2.93	3.723	0.122	-10.03	-1.51	-0.701	-2.625	0.122	0.183	0.885	10.755	1.739	0.793	4.456	2.441	0.849	10.367	-0.846	-0.427	1.282	-2.991	1510069694
-8.172	-2.69	-2.926	-2.38	1.16	-0.61	9.817	-2.724	-1.235	3.54	-0.061	-1.038	11.866	1.538	-3.57	3.357	2.686	0.671	-9.088	-1.327	-0.962	-2.93	0.061	0.305	1.666	10.088	1.602	1.221	3.357	1.831	-0.036	9.928	-1.548	-0.061	0.244	-3.296	1510069694
-7.795	-2.488	-3.252	-2.441	0.427	-0.793	9.688	-2.116	-1.383	3.723	0.122	-1.587	10.274	1.613	-2.531	3.479	2.38	0.916	-8.524	-1.635	-0.989	-2.869	-0.244	0.61	1.586	8.744	1.298	0.916	3.723	1.77	1.579	9.853	-0.465	-0.183	0.916	-3.235	1510069694
-7.69	-2.653	-3.533	-2.258	0.122	-0.732	8.814	-1.321	-1.208	3.601	0.366	-2.136	8.806	1.666	-1.436	3.54	2.869	0.854	-7.916	-1.884	-0.908	-2.808	0.244	0.671	1.123	7.84	0.94	0.244	4.211	2.136	1.243	9.05	-0.556	-0.061	1.77	-2.869	1510069694
-7.843	-2.661	-3.639	-1.221	0.061	-0.427	8.814	-1.321	-1.208	3.601	0.366	-2.136	7.942	1.815	-1.293	3.296	2.38	0.549	-8.037	-2.269	-1.225	-2.563	0.122	0.549	0.776	7.785	1.007	0.061	4.15	2.197	0.81	9.144	-0.901	0.183	1.953	-2.808	1510069694
-8.241	-2.326	-3.809	-1.221	-0.061	-0.427	7.154	-0.362	-1.531	3.052	-0.183	-2.075	7.91	2.052	-1.056	2.869	1.526	0.305	-8.173	-2.411	-1.654	-2.38	-0.061	0.183	0.626	8.37	1.239	0.122	3.784	1.831	0.81	9.144	-0.901	-0.122	1.038	-2.747	1510069694
-8.922	-2.099	-3.673	-0.977	-2.075	-0.427	7.423	-0.151	-1.699	2.808	-0.427	-1.648	8.303	2.376	-0.688	2.197	0.61	0	-7.943	-2.643	-1.817	-2.136	0.183	0.244	0.432	8.781	1.438	0.488	2.686	1.16	1.215	9.253	-0.213	-0.183	0.732	-2.686	1510069694
-8.618	-1.546	-2.842	-0.671	-0.732	0.122	7.801	0.437	-1.682	2.441	-0.427	-1.16	9.168	2.667	-0.079	1.587	0.366	-0.122	-8.367	-2.958	-1.888	-1.099	0.244	0.305	0.173	9.04	1.572	0.366	1.648	0.916	1.215	9.253	-0.213	-0.366	0.61	-2.441	1510069695
-9.292	-1.712	-3.865	-1.404	0.061	-0.122	8.32	1.416	-1.507	1.953	-0.488	-0.916	9.841	2.765	0.384	0.977	0.916	-0.366	-8.979	-2.324	-1.964	-0.244	0.854	0.793	0.581	9.548	2.182	-0.122	0.854	0.793	1.704	9.29	0.151	-0.916	0.916	-2.197	1510069695
-10.593	-2.515	-5.178	-2.625	0.061	0.122	8.842	2.334	-1.468	1.16	-0.732	-0.793	10.46	2.921	0.852	0.488	0.366	-0.61	-11.488	-0.78	-2.597	-0.366	1.343	0.732	2.133	10.737	3.359	-0.122	0.427	0.122	1.804	10.53	-1.052	-1.038	0.61	-1.709	1510069695
-12.053	-4.451	-5.136	-2.014	-1.404	0.61	9.942	2.85	-1.759	0.671	-0.427	-0.122	11.342	3.124	1.233	0.061	-0.366	-1.343	-12.888	0.571	-2.481	-1.343	0.671	0.732	3.577	12.089	4.329	0.366	-0.793	-0.671	2.741	11.722	-0.062	-1.16	1.526	-1.221	1510069695
-10.714	-5.609	-3.862	-0.61	-2.441	0.549	11.815	1.937	-2.773	0.122	-0.977	0.671	12.33	3.449	1.852	-0.183	0.183	-2.075	-13.568	-0.057	-1.897	-0.916	-0.549	0.488	3.67	12.013	4.637	0.061	-1.038	-0.854	2.741	11.722	-0.062	-1.648	1.221	0.366	1510069695
-9.219	-5.182	-2.417	0.427	-3.174	0.549	14.061	0.014	-3.508	-0.122	0.488	0.854	12.845	3.917	2.467	-0.305	1.099	-2.014	-11.228	-1.037	-0.857	-0.427	0.305	0.305	1.648	10.407	4.506	-0.671	-0.854	-0.122	4.613	12.217	1.072	-2.38	0	2.625	1510069695
-10.22	-4.04	-1.318	-0.061	-2.075	0.488	13.293	-0.821	-3.396	-0.793	1.648	0.793	12.23	4.429	1.876	-0.671	2.014	-1.282	-10.541	-0.439	-0.199	1.099	-0.183	-0.366	-0.048	8.485	4.43	-0.977	0	0.61	0.857	12.342	-1.069	-1.77	1.343	5.005	1510069695
-9.857	-3.914	-1.805	-0.183	-1.282	0.305	11.725	-0.676	-2.729	-1.282	1.953	0.488	10.759	4.792	0.699	-0.793	-0.061	-0.305	-10.225	1.096	-0.146	0.549	0	-0.427	-0.139	8.254	5.011	0	-0.183	0.061	0.857	12.342	-1.069	-0.671	1.221	5.127	1510069695
-8.037	-3.786	-1.483	-0.549	-0.977	-0.244	10.1	-0.431	-1.806	-1.221	2.319	0.427	9.969	4.899	0.194	-0.854	-0.977	0.061	-9.945	1.011	-0.651	0.122	-0.183	-0.427	0.388	8.988	4.572	0.488	-1.16	-0.488	-0.855	11.042	-0.356	0.244	-0.061	4.456	1510069695
-7.27	-2.828	-0.815	-0.61	-0.916	-0.183	9.042	-0.633	-1.652	-0.854	1.709	0.427	9.394	4.512	0.367	-0.732	-1.16	-0.183	-9.009	0.901	-0.884	0.122	-0.183	-0.305	1.325	8.63	4.205	0.61	-1.404	-0.732	-0.855	11.042	-0.356	1.099	-1.343	5.188	1510069695
-7.458	-2.808	-0.764	-0.366	-0.549	-0.061	8.692	-0.997	-1.877	-0.671	2.014	0.427	9.022	3.675	1.205	-0.671	-0.977	-0.305	-8.411	0.607	-1.02	0.305	-0.305	-0.305	1.927	7.829	3.85	0.305	-1.343	-0.732	-0.351	10.574	0.542	1.587	0.244	5.005	1510069695
-7.253	-2.889	-0.273	0.732	-0.305	0.305	7.989	-0.982	-1.866	-0.366	2.686	0.366	8.887	2.992	1.763	-0.732	-0.488	-0.366	-8.11	0.462	-1.157	0.427	-0.183	-0.427	2.09	7.057	3.431	-0.061	-0.916	-0.427	-0.713	8.379	0.646	2.441	2.319	4.517	1510069695
-6.94	-2.126	-0.161	0.366	0.916	0.305	7.389	-0.778	-1.804	-0.488	1.892	0.183	8.813	2.644	1.967	-0.671	-0.427	-0.366	-8.071	0.708	-1.31	0.427	-0.061	-0.427	2.255	6.995	3.309	-0.122	-0.732	-0.244	-0.713	8.379	0.646	3.235	3.235	3.662	1510069695
-6.876	-1.227	0.164	0.61	2.136	0.427	7.784	-0.233	-0.688	-0.427	1.953	0.305	8.976	2.487	2.153	-0.854	-0.122	-0.427	-8.285	1.024	-1.578	0.305	0	-0.366	2.485	7.244	3.305	0.061	-0.61	-0.305	-2.841	7.647	-0.072	2.441	1.709	2.38	1510069695
-8.885	-0.669	-0.709	0.122	2.563	0.977	7.784	-0.233	-0.688	-0.244	2.441	0.488	9.341	2.396	1.964	-0.916	-0.061	-0.488	-8.179	1.107	-1.949	0.122	-0.305	-0.366	2.832	7.419	3.42	0.305	-0.671	-0.366	-1.786	6.751	0.944	2.625	-2.747	0.854	1510069695
-10.452	-1.274	-1.8	0.244	0.366	0.793	8.437	-0.368	0.049	0.061	3.296	0.793	9.649	2.19	1.983	-0.854	0.488	-0.427	-7.766	1.422	-1.686	-0.061	0.305	-0.366	2.914	7.264	3.64	0.549	-0.61	-0.061	-1.786	6.751	0.944	2.502	-5.066	-1.526	1510069695
-12.275	-1.266	-1.016	0.305	-1.343	0.732	8.705	-0.341	1.107	0.183	4.028	0.854	9.95	1.785	2.059	-0.61	0.732	-0.183	-8.077	0.658	-1.729	-0.61	0.427	-0.854	2.68	7.044	3.383	0.732	-0.671	0.732	7.892	7.745	0.236	1.831	-7.874	-0.793	1510069695
-12.83	-2.812	-1.354	0.61	-2.502	0.549	10.027	-0.595	2.141	0.549	6.958	1.404	10.38	1.662	2.147	-0.366	1.038	0.122	-9.086	-0.729	-1.998	-0.122	2.136	-1.404	2.643	7.2	3.124	0.793	0.183	1.343	4.723	9.583	-3.187	-0.061	3.357	1.953	1510069695
-12.882	-5.533	-1.773	0.488	-1.221	-0.244	8.476	-0.755	2.646	0.549	4.883	1.404	10.609	2.14	1.994	-0.488	2.747	0.244	-12.333	-0.833	-2.644	0.244	1.953	-0.793	3.498	9.448	2.742	1.038	0.549	1.404	4.278	12.096	4.511	-2.136	0.732	0.244	1510069695
-9.875	-4.925	-1.217	0.793	-1.587	0.061	9.241	-1.61	3.218	0.427	4.395	2.136	10.645	3.125	1.523	-0.244	1.892	-0.854	-13.802	-1.203	-2.811	0.244	-1.282	-0.549	5.085	12.538	2.645	1.648	1.038	0.366	4.278	12.096	4.511	-6.348	1.892	-3.052	1510069695
-8.747	-3.701	-2.235	-0.183	1.953	-0.488	9.344	-3.504	4.986	-0.305	3.296	2.625	11.61	4.392	1.78	-0.122	1.526	-2.197	-12.396	-1.123	-1.572	0	-2.014	-0.549	4.75	13.314	2.742	1.343	2.075	-0.061	-2.936	8.709	-1.993	-6.226	1.343	1.404	1510069695
-9.007	-4.542	-3.449	0.244	1.221	-0.183	9.344	-3.504	4.986	-0.366	3.113	2.197	12.297	5.118	2.623	-0.183	2.014	-2.197	-10.835	-1.445	0.096	-0.793	-0.427	0.122	2.94	12.193	2.506	0.671	2.869	0.427	-2.936	8.709	-1.993	1.587	-2.258	-1.953	1510069695
-9.441	-3.688	-3.202	-0.427	0.916	0.488	8.473	-3.773	5.632	0.732	3.723	1.282	12.683	5.216	3.037	-0.244	4.761	-1.831	-11.08	-2.133	-0.103	-0.122	-1.16	0.427	1.659	10.999	1.961	-0.183	3.906	1.343	1.101	10.617	-2.44	-1.587	-1.099	-1.648	1510069695
-9.069	-3.22	-2.696	0.671	1.16	0.183	7.537	-4.297	6.072	0.549	0.977	0.732	11.441	5.333	3.35	-0.244	4.028	-1.526	-10.235	-2.036	-0.421	0.122	-0.183	0.366	1.656	10.773	1.848	-0.427	3.54	1.77	0.531	10.068	-1.771	-1.099	0.061	-1.953	1510069695
-8.341	-3.023	-2.37	1.16	1.587	0	7.77	-4.083	6.271	0.549	2.93	0.549	10.658	5.018	3.478	-0.488	5.127	-1.343	-9.613	-1.681	-0.638	0.183	-0.366	0.305	2.12	9.932	2.041	0.305	2.869	1.587	1.91	9.745	-1.333	-0.366	-0.427	-2.563	1510069695
-8.238	-2.871	-2.829	0.916	0.793	-0.061	6.535	-3.417	7.027	0	1.465	0.732	9.453	4.565	3.835	-0.305	3.296	-1.282	-9.162	-1.579	-0.642	0.244	-0.488	0.427	2.324	8.623	1.829	0.366	3.052	1.404	1.91	9.745	-1.333	-0.305	-0.427	-2.258	1510069696
-8.061	-2.338	-2.981	1.099	0.488	-0.366	6.528	-2.92	6.745	0	1.404	0.244	8.501	4.076	3.881	-0.671	3.113	-1.099	-8.818	-1.525	-0.494	0.549	-0.488	0.366	2.25	7.896	1.608	-0.122	3.174	1.526	2.181	9.075	-0.556	-0.488	-0.977	-2.136	1510069696
-8.506	-2.481	-2.944	1.465	-0.061	-0.427	5.788	-2.177	6.743	-0.122	1.709	-0.244	7.387	3.939	4.416	-0.793	2.563	-1.282	-8.821	-1.426	-0.752	0.61	-0.793	0.366	2.302	7.411	1.846	0.183	3.113	1.526	2.302	9.055	-0.602	-0.488	-0.427	-1.77	1510069696
-8.748	-2.789	-2.431	1.892	-0.244	-0.244	4.835	-1.792	6.096	0.305	3.479	0	6.919	4.046	4.359	-0.549	3.113	-1.526	-8.594	-1.704	-0.653	0.488	-0.671	0.427	2.256	7.589	1.983	0.183	2.625	1.526	2.302	9.055	-0.602	-0.366	-0.61	-1.343	1510069696
-9.232	-2.542	-2.714	2.563	-0.305	0	4.077	-1.64	5.449	0	4.15	0.366	6.295	4.414	4.185	-0.549	3.845	-1.587	-8.422	-2.017	-0.729	0.916	-0.549	0.366	2.522	8.129	2.129	0.366	2.319	1.404	2.074	9.329	-0.3	-0.977	-0.977	-1.038	1510069696
-9.148	-2.187	-2.729	2.319	-0.549	0.366	4.185	-1.919	5.702	-0.793	3.906	0.488	5.853	5.178	4.807	0.061	3.479	-2.014	-9.186	-2.047	-0.957	1.282	-0.488	0.305	2.805	8.811	2.359	0.305	2.197	0.977	2.074	9.329	-0.3	-1.038	-1.16	-0.854	1510069696
-8.622	-2.169	-2.873	1.038	-0.244	0	3.949	-2.33	6.132	-1.465	3.967	0.732	5.459	5.874	5.387	0.305	3.052	-2.38	-9.747	-1.487	-0.859	1.404	-0.793	0.61	2.769	9.121	2.348	0.183	1.404	0.244	2.029	9.324	-0.872	-1.038	-0.732	-0.732	1510069696
-9.125	-2.954	-2.564	0.732	-1.038	0	3.655	-2.946	5.929	-1.953	4.089	0.427	5.333	6.465	6.202	0.244	3.174	-2.625	-10.558	-0.42	-1.122	1.648	-1.221	0.732	3.062	9.369	3.035	0.732	0.793	-0.366	1.615	9.414	-0.34	-1.16	-1.404	-0.427	1510069696
-10.249	-3.58	-1.884	0.305	-0.183	-0.61	3.594	-4.386	6.254	-2.319	3.235	0.122	5.061	6.874	6.452	0.61	2.075	-2.563	-11.597	0.335	-0.565	1.587	-0.854	0.977	3.35	9.311	3.884	0.732	0.305	-0.854	1.419	9.585	0.127	-1.709	-2.869	-0.061	1510069696
-10.691	-4.637	-1.982	1.465	-0.488	-1.343	3.845	-5.618	6.866	-2.441	2.808	0.244	4.589	6.776	6.455	1.038	0.916	-2.258	-12.215	1.841	-0.213	0.366	-2.563	0.671	3.518	9.033	4.779	0.732	0.549	-1.282	0.744	10.3	0.012	-1.465	-2.38	0.305	1510069696
-9.451	-4.255	-1.404	0.671	0.122	-2.014	3.072	-6.819	7.439	-2.197	1.404	0.305	4.441	6.889	6.497	1.648	0.793	-1.831	-11.288	0.926	0.392	-0.183	-2.808	0.183	3.046	9.299	4.972	0.61	1.77	-1.526	0.727	12.255	0.45	-1.343	-1.099	-0.183	1510069696
-9.367	-4.154	-1.019	0.122	-0.183	-2.197	2.954	-7.104	7.63	-2.014	0.977	0.61	3.914	7.333	6.432	1.831	1.404	-1.526	-10.324	0.931	1.251	0.183	-2.441	0	1.475	8.75	3.71	0.183	1.709	-1.587	-1.439	10.868	1.363	-1.709	0	-0.671	1510069696
-8.82	-4.939	-0.786	0.916	0	-2.014	2.586	-6.858	7.41	-1.465	1.16	0.549	3.298	7.232	6.176	1.648	2.502	-1.282	-9.606	0.933	1.775	0	-2.808	0	0.333	8.117	3.048	0.793	0.977	-1.343	-1.439	10.868	1.363	-1.038	-0.244	-1.16	1510069696
-8.056	-4.63	-0.806	0.854	-0.061	-1.831	2.479	-6.523	7.234	-1.038	0.977	0.305	2.675	7.362	5.733	1.709	1.221	-1.038	-8.77	0.807	2.238	-0.122	-2.625	-0.061	0.145	8.337	2.856	1.038	0.488	-1.343	-0.084	9.749	1.609	-0.427	-0.977	-1.343	1510069696
-8.049	-4.427	-0.842	0.183	0.244	-1.953	2.76	-6.137	7.102	-1.16	0.916	0.305	2.451	7.753	5.553	1.77	0	-0.977	-8.442	0.717	2.675	-0.061	-2.441	-0.061	0.036	8.736	2.792	1.221	0.793	-1.343	-0.355	9.26	1.67	-0.488	-0.671	-1.282	1510069696
-8.35	-4.595	-0.817	0.366	0.122	-1.77	2.602	-5.943	6.998	-0.854	0.183	0.183	2.601	8.284	5.381	1.587	-0.549	-0.793	-8.345	0.675	3.047	0	-2.197	-0.061	-0.435	9.089	2.578	1.099	0.366	-1.221	-0.355	9.26	1.67	-0.244	-0.305	-1.16	1510069696
-8.161	-4.898	-0.779	0.244	0.183	-1.587	2.541	-5.956	6.979	-1.099	0.122	0.366	2.633	8.794	5.375	1.343	-0.488	-0.549	-8.274	0.711	3.374	-0.122	-2.014	0	-0.484	9.586	2.678	1.221	0.244	-1.221	-0.022	9.411	1.473	-0.305	-0.549	-1.282	1510069696
-8.358	-5.113	-0.921	0.183	0.305	-1.343	2.39	-6.276	6.369	-1.465	0.488	0.488	2.153	9.213	5.422	1.404	-0.549	-0.488	-8.293	0.575	3.713	0.061	-1.709	0	-0.519	10.097	2.562	0.854	0.488	-1.221	0.764	9.452	1.164	-0.427	-0.61	-1.099	1510069696
-8.461	-5.542	-0.994	0.061	0.183	-1.038	2.316	-6.722	6.143	-1.404	0.671	0.183	2.248	9.417	5.55	1.343	-0.183	-0.549	-8.374	0.627	4.042	0.061	-1.343	0.061	-0.58	10.225	2.476	0.549	0.244	-1.099	0.764	9.452	1.164	-0.122	0.244	-1.038	1510069696
-8.265	-5.618	-0.93	0.244	0.244	-0.793	2.446	-7.129	6.228	-1.465	0.916	0.183	2.236	9.448	5.545	1.404	-0.549	-0.427	-8.526	0.608	4.228	0	-1.221	0	-0.796	10.208	2.466	0.549	0.122	-0.977	0.34	9.753	1.002	0	0.793	-0.854	1510069696
-8.106	-5.733	-1.091	0.244	0.244	-0.61	2.271	-7.48	6.363	-1.465	0.854	0.122	2.317	9.796	5.481	1.099	-0.183	-0.366	-8.387	0.475	4.308	0.122	-0.854	0	-0.9	10.476	2.309	0.305	0	-0.916	-0.044	9.762	1.731	-0.183	0.183	-0.732	1510069696
-8.012	-5.788	-1.007	0.122	0.122	-0.427	2.041	-7.626	6.588	-0.916	0.916	-0.122	2.446	9.719	5.457	0.977	-0.305	-0.366	-8.344	0.548	4.436	0.183	-0.61	-0.061	-0.852	10.389	2.385	0.183	-0.183	-0.793	-0.044	9.762	1.731	-0.061	0	-0.61	1510069696
-7.647	-5.776	-1.016	0.244	0.366	-0.244	1.817	-7.388	6.629	-0.671	0.854	-0.122	2.537	9.466	5.412	0.854	-0.061	-0.244	-8.291	0.616	4.49	0.122	-0.366	0	-0.633	10.161	2.426	-0.061	-0.244	-0.671	-0.451	9.61	1.605	0.061	-0.488	-0.488	1510069696
-7.867	-5.965	-1.145	0.122	0.183	-0.244	1.731	-7.047	6.663	-0.549	1.038	-0.183	3.011	9.613	6.093	0	0.671	0	-8.323	0.602	4.463	0.122	-0.244	-0.061	-0.551	9.953	2.363	-0.183	-0.244	-0.549	-0.45	9.567	1.637	-0.122	-0.305	-0.427	1510069696
-7.766	-5.996	-1.175	0.244	0.183	-0.061	1.596	-6.849	6.533	-0.916	1.038	-0.183	2.962	8.887	6.361	0.122	-0.427	0.061	-8.374	0.445	4.454	0.183	-0.122	-0.122	-0.593	9.871	2.359	-0.183	-0.549	-0.244	-0.45	9.567	1.637	-0.122	0.183	-0.366	1510069696
-7.721	-5.827	-1.353	0.244	0.366	-0.061	1.992	-7.215	7.863	0	0.793	-0.488	2.981	8.679	5.917	0.427	0.61	-0.366	-8.537	0.507	4.359	0.122	-0.122	-0.183	0.028	9.765	2.495	-0.305	-0.305	0	-0.295	9.574	1.468	-0.061	-0.366	-0.244	1510069697
-8.047	-6.097	-1.565	0	0.061	-0.122	1.328	-6.815	7.277	-0.244	0.732	-0.122	2.932	9.034	4.833	0	2.258	-0.244	-8.601	0.501	4.298	0	0.061	-0.244	-0.225	9.833	2.658	-0.549	0	0	-0.919	9.814	1.296	0.061	-0.183	-0.061	1510069697
-7.99	-6.322	-1.381	0.366	0.183	0.122	1.391	-6.625	6.656	-0.549	1.892	-0.122	2.107	9.142	5.051	0.061	1.831	-0.183	-8.72	0.093	4.333	0.122	0	-0.305	-0.767	9.849	2.466	-0.61	0	-0.122	-0.919	9.814	1.296	0.061	-0.122	0	1510069697
-7.68	-6.363	-1.297	0.61	0.366	0.305	1.223	-6.728	7.332	-0.488	1.465	-0.183	2.15	8.89	5.643	0.122	0.244	-0.122	-8.695	-0.211	4.267	0.427	0.122	-0.305	-1.052	9.817	2.176	0.061	-0.549	0.061	-1.083	9.981	1.424	0.061	-0.61	0	1510069697
-7.4	-6.206	-1.41	0.732	0.671	0.488	0.89	-6.862	6.836	-0.488	1.648	-0.122	2.187	8.886	5.443	0	0.793	-0.305	-8.556	-0.173	4.276	0.671	0.122	-0.366	-0.548	9.922	2.114	0.244	-0.854	0.427	-1.509	9.951	1.492	0	-0.305	0	1510069697
-7.519	-6.149	-1.572	0.916	0.916	0.671	0.339	-6.787	6.519	-0.427	1.526	-0.061	0.962	9.04	5.568	-0.122	0.61	-0.488	-8.454	0.017	4.265	0.977	0.183	-0.366	-0.699	9.978	2.37	0.061	0	0.366	-1.689	9.67	1.034	-0.183	-1.221	-0.183	1510069697
-7.904	-6.15	-1.68	1.16	0.916	0.793	0.351	-7.105	6.748	-0.183	1.282	-0.061	0.61	10.444	5.215	-0.793	-1.282	-0.305	-8.39	-0.165	4.303	1.16	0.793	-0.427	-2.336	10.43	2.231	-0.427	-0.854	0.305	-1.855	9.546	1.336	-0.122	-1.587	0	1510069697
-7.955	-6.31	-1.829	1.404	1.221	0.916	-0.22	-7.673	6.959	0.671	-2.258	0.366	0.889	11.97	4.973	-2.136	-4.456	0.61	-8.736	-0.806	4.055	2.075	1.343	-0.427	-3.79	10.976	2.019	-0.671	-3.357	-0.122	-1.696	9.698	0.736	-0.183	-3.357	0.183	1510069697
-8.193	-6.548	-1.974	1.709	1.282	1.038	0.985	-8.327	7.456	1.892	-4.211	-0.366	1.97	12.746	3.96	-2.197	-5.859	2.319	-8.873	-0.886	3.816	2.747	1.587	-0.488	-3.903	11.432	1.998	-1.526	-6.165	-0.61	-1.212	9.972	0.904	-0.183	-3.662	0.122	1510069697
-7.934	-6.489	-1.921	2.258	1.465	1.221	2.888	-8.729	7.215	2.747	-4.333	-2.075	1.912	12.134	2.598	-0.977	-4.822	4.089	-9.049	-0.957	3.484	3.418	1.831	-0.671	-3.475	11.115	1.914	-2.441	-7.324	-1.099	-0.49	10.129	1.605	-0.549	-3.174	0.122	1510069697
-7.494	-6.324	-2.004	2.869	1.892	1.404	3.981	-7.815	6.497	2.563	-4.456	-3.479	1.971	11.474	1.343	-0.305	-4.761	4.456	-9.177	-0.736	3.057	4.15	1.831	-0.793	-2.566	10.434	1.19	-2.747	-8.24	-1.709	-0.951	10.186	1.875	-0.854	-3.296	-0.061	1510069697
-7.279	-6.032	-2.189	3.235	2.197	1.587	4.883	-6.382	5.499	2.563	-4.456	-3.479	1.832	10.422	0.488	-0.671	-5.31	3.052	-9.177	-0.441	2.668	4.639	1.953	-0.854	-2.005	10.155	0.909	-2.38	-8.789	-2.625	-1.701	9.997	1.748	-0.366	-2.747	-0.122	1510069697
-7.23	-5.777	-2.28	3.479	2.502	1.648	5.748	-4.877	4.209	-0.977	-2.258	-5.249	1.422	8.868	0.252	-1.038	-6.165	0.488	-9.21	-0.103	2.243	5.005	1.709	-0.916	-1.744	10.161	0.69	-1.77	-9.521	-3.174	-1.979	9.999	2.012	-0.732	-3.113	-0.122	1510069697
-7.284	-5.566	-2.175	3.967	2.686	1.77	6.466	-3.393	3.23	-0.977	-2.258	-5.249	1.677	8.02	-0.065	-1.16	-7.08	-2.502	-9.195	0.108	1.869	5.249	1.709	-1.038	-1.32	9.88	0.548	-1.282	-10.01	-3.479	-2.241	9.868	2.273	-1.221	-4.639	0.061	1510069697
-7.48	-5.292	-2.032	4.272	2.747	1.953	6.473	-2.426	2.896	-5.432	1.282	-5.249	2.566	8.167	-0.304	-1.77	-7.996	-5.737	-9.333	0.45	1.512	5.554	1.587	-1.16	-0.761	9.704	0.31	-1.282	-10.01	-3.54	-1.816	9.839	1.619	-1.465	-6.226	0.305	1510069697
-7.674	-5.191	-2.08	4.761	2.747	2.136	6.741	-2.643	3.269	-7.507	3.54	-5.615	3.565	8.762	-0.453	-2.625	-7.446	-7.507	-9.5	0.593	1.127	5.798	1.343	-1.282	-0.305	9.513	0.418	-1.221	-9.399	-3.479	-1.311	9.313	1.532	-1.343	-7.08	0.305	1510069697
-7.913	-5.127	-2.036	4.761	2.502	2.136	7.229	-3.942	3.71	-8.484	6.897	-4.944	4.259	10.051	-1.193	-3.357	-7.812	-8.667	-9.709	0.749	0.653	5.981	1.221	-1.282	-0.035	9.49	0.601	-0.977	-9.094	-3.113	-0.023	8.745	0.973	-0.854	-7.141	0.427	1510069697
-8.095	-4.939	-1.887	5.127	2.563	2.075	6.179	-5.48	4.529	-8.24	6.836	-5.005	5.039	11.393	-2.077	-3.906	-8.301	-8.911	-9.841	0.791	0.362	6.226	0.671	-1.282	0.266	9.398	0.999	-0.61	-8.728	-2.991	-0.023	8.745	0.973	-0.244	-7.202	0.488	1510069697
-8.387	-4.668	-2.031	5.554	2.747	2.014	6.179	-5.48	4.529	-8.24	6.836	-5.005	5.729	12.071	-2.518	-3.784	-8.484	-8.789	-9.959	0.873	-0.039	6.348	0.61	-1.404	0.312	9.299	1.316	-0.488	-8.362	-2.625	0.827	8.461	0.634	0.732	-6.714	0.549	1510069697
-9.171	-4.159	-2.272	5.554	1.892	1.77	5.591	-7.039	5.368	-7.202	7.507	-4.456	6.009	12.52	-3.003	-2.93	-8.85	-8.24	-9.932	1.122	-0.356	6.287	0.671	-1.526	0.477	9.502	1.683	-0.61	-8.057	-2.441	1.516	8.771	1.4	1.892	-5.92	0.549	1510069697
-9.661	-4.258	-2.387	5.127	1.221	1.221	4.957	-7.203	4.977	-5.981	7.08	-3.54	6.467	12.458	-3.114	-1.892	-8.301	-7.324	-10.16	1.049	-0.652	6.042	0.488	-1.465	0.47	9.884	1.824	-0.61	-8.057	-2.441	0.585	9.832	2.099	1.526	-6.042	0.122	1510069697
-9.607	-3.987	-1.888	5.493	0.977	0.854	4.816	-7.277	4.6	-3.235	6.042	-0.977	6.231	11.974	-3.024	-0.793	-8.118	-5.981	-10.24	0.532	-0.915	5.981	0.366	-1.465	0.416	10.106	1.675	-0.977	-7.935	-2.441	3.268	10.671	1.784	0.916	-7.69	0.061	1510069697
-8.823	-3.202	-1.725	5.676	2.197	0.916	4.467	-7.196	3.981	-2.197	4.089	0.122	6.105	11.553	-2.637	-0.061	-8.24	-4.822	-10.143	0.062	-1.12	6.104	0.427	-1.343	0.249	10.182	1.421	-1.343	-7.629	-2.686	1.987	10.145	1.643	0.183	-3.174	-0.244	1510069697
-8.557	-3.412	-2.304	5.249	2.625	0.977	4.56	-7.11	3.454	-1.526	2.625	0.916	6.014	11.11	-2.204	0.366	-7.507	-3.967	-9.729	-0.172	-1.207	6.104	0.061	-1.221	0.108	10.149	1.054	-1.099	-7.568	-3.113	1.987	10.145	1.643	0.244	-3.662	-0.183	1510069697
-8.75	-3.803	-2.731	5.249	2.991	0.854	4.705	-7.019	2.824	-0.854	2.625	1.16	5.66	10.752	-1.884	0.793	-7.751	-3.479	-9.79	-0.267	-1.128	5.798	0.793	-0.916	0.364	10.154	0.668	-0.854	-7.69	-3.174	0.883	9.862	0.803	0.122	-5.798	-0.122	1510069697
-8.589	-3.279	-3.395	5.798	3.418	0.854	4.378	-6.899	2.437	-1.16	1.221	1.221	5.565	10.694	-1.589	1.038	-7.812	-3.357	-10.112	-0.785	-1.079	5.432	0.427	-0.671	0.674	10.307	0.362	-0.549	-7.263	-3.174	0.316	9.441	-0.889	0.793	-6.042	-0.183	1510069697
-8.105	-3.08	-4.124	4.578	4.028	1.038	4.536	-7.197	2.198	-1.587	1.465	1.282	5.859	10.749	-1.315	1.16	-6.897	-3.174	-9.586	-1.731	-0.77	5.493	0.122	-0.671	0.689	10.347	0.312	-0.549	-7.263	-3.174	3.615	9.44	-1.701	1.343	-4.456	-0.183	1510069698
-9.079	-3.817	-4.676	4.211	2.319	1.526	4.332	-7.467	1.707	-1.648	1.282	0.671	6.173	10.706	-0.821	1.282	-5.859	-2.991	-9.804	-2.036	-0.717	5.493	0.488	-0.61	0.102	10.292	0.451	-0.366	-5.981	-2.747	3.443	9.536	-0.733	0.732	-1.465	0.122	1510069698
-9.15	-3.34	-4.563	4.578	2.869	1.77	4.248	-7.934	1.708	-2.136	0.793	0.122	6.18	11.072	-0.426	1.465	-5.615	-2.563	-10.129	-1.742	-0.607	5.249	0.732	-0.366	-0.171	10.735	0.548	-0.183	-5.493	-2.319	1.383	9.946	-1.78	0.366	-4.089	0	1510069698
-9.027	-3.052	-4.49	4.211	2.808	1.587	4.295	-8.793	2.043	-2.869	1.282	-0.305	6.257	11.13	-0.065	1.526	-5.676	-1.77	-9.936	-1.968	-0.565	5.005	0.488	-0.488	-0.243	10.745	0.854	0.122	-5.249	-2.319	1.383	9.946	-1.78	0.671	-4.395	0	1510069698
-9.28	-2.781	-4.51	3.845	2.686	1.526	3.97	-9.374	2.157	-3.357	2.075	-1.038	6.194	10.77	0.4	1.465	-5.554	-0.854	-9.995	-2.05	-0.64	4.822	0.671	-0.488	-0.494	10.484	0.938	0.305	-5.127	-1.892	2.17	10.062	-1.853	0.427	-2.747	-0.183	1510069698
-9.283	-2.891	-4.42	3.479	1.892	1.587	3.753	-9.749	1.997	-2.991	3.357	-2.075	5.958	10.618	0.898	1.404	-5.249	0	-9.953	-1.823	-0.648	4.7	0.671	-0.305	-0.251	10.389	0.909	0.427	-4.639	-1.526	1.4	10.162	-1.966	0.305	-2.625	-0.427	1510069698
-9.002	-3.077	-3.982	3.418	1.282	1.77	3.021	-9.895	2.153	-2.808	3.906	-2.625	5.796	10.529	1.354	1.099	-4.761	0.61	-9.796	-1.641	-0.729	4.456	0.854	-0.122	0.206	10.35	1.122	0.61	-3.967	-1.404	1.493	10.118	-1.549	0.305	-2.258	-0.549	1510069698
-8.861	-3.003	-3.655	3.662	1.404	1.892	2.311	-9.673	2.225	-2.808	4.333	-2.747	5.52	10.328	1.927	0.732	-3.906	1.282	-9.581	-1.504	-0.888	4.211	0.977	0	0.414	10.038	1.243	0.732	-3.357	-1.16	1.079	9.965	-1.395	0.183	-2.808	-0.671	1510069698
-8.561	-2.633	-3.456	3.601	1.038	1.77	1.684	-9.398	1.982	-2.38	5.066	-2.563	5.212	10.019	2.493	0.427	-3.357	1.709	-9.458	-1.462	-1.098	4.028	0.854	0.122	0.524	9.694	1.33	0.732	-2.93	-0.793	1.501	9.714	-1.36	0.183	-2.869	-0.61	1510069698
-8.409	-2.283	-3.185	3.723	1.282	1.526	0.793	-8.866	1.78	-1.892	4.395	-2.258	4.831	9.897	2.888	0.183	-2.869	1.953	-9.332	-1.255	-1.376	3.967	0.549	0.244	0.871	9.577	1.445	0.549	-2.38	-0.488	1.663	9.488	-1.212	0	-3.113	-0.488	1510069698
-8.503	-2.003	-3.223	3.845	1.343	1.404	0.306	-8.247	1.56	-1.587	2.869	-1.648	4.35	9.811	3.168	-0.122	-2.38	2.136	-9.149	-0.918	-1.503	3.723	0.427	0.366	1.235	9.489	1.611	0.427	-1.953	-0.244	1.817	9.394	-0.955	0	-3.296	-0.305	1510069698
-8.976	-1.713	-3.31	3.418	0.488	1.038	0.372	-7.834	1.381	-1.404	1.77	-0.854	3.898	9.615	3.266	-0.305	-1.953	2.075	-9.11	-0.538	-1.558	3.296	0.305	0.366	1.426	9.324	1.701	0.305	-1.587	0	1.276	9.225	-1.195	0.061	-3.479	-0.244	1510069698
-9.057	-1.401	-2.857	3.052	0.488	0.854	0.803	-7.6	1.294	-1.404	1.587	-0.122	3.631	9.371	3.224	-0.427	-1.465	1.831	-9.287	-0.31	-1.644	2.808	0.305	0.488	1.658	9.272	1.739	-0.061	-1.282	0.183	1.69	9.272	-0.841	-0.183	-2.93	-0.305	1510069698
-9.579	-1.01	-2.912	2.319	0.122	0.549	1.219	-7.667	1.15	-1.526	1.282	0.427	3.37	9.446	2.957	-0.488	-0.854	1.343	-9.454	0.047	-1.747	2.258	0	0.488	1.976	9.664	1.854	-0.427	-0.916	0.305	1.288	9.432	-0.864	-0.122	-2.747	-0.488	1510069698
-9.595	-0.858	-2.597	1.709	-0.061	0.427	1.592	-8.171	1.018	-1.526	0.977	0.854	3.129	9.903	2.774	-0.427	-0.549	0.549	-9.351	0.074	-1.833	1.648	0.061	0.732	2.126	10.283	1.896	-0.916	-0.977	0.305	1.188	9.629	-0.817	-0.183	-2.808	-0.732	1510069698
-9.69	-0.939	-2.816	1.038	0.671	0.122	1.946	-8.521	1.086	-1.465	0.732	1.038	2.926	10.025	2.631	-0.488	-0.488	-0.244	-9.771	-0.248	-1.763	1.16	0.916	0.916	1.803	10.331	2.017	-0.854	-1.038	0.122	1.971	9.562	-0.707	-0.366	-2.319	-0.854	1510069698
-10.84	-2.001	-3.102	0.183	-0.916	-0.061	2.165	-8.349	1.15	-1.526	0.366	0.916	2.97	10.18	2.512	-0.488	-0.549	-1.038	-10.823	0.105	-1.891	0.671	0.488	0.854	1.648	10.457	2.296	-0.916	-0.916	0	2.074	9.72	-0.648	-0.305	-2.197	-0.732	1510069698
-10.663	-3.424	-2.765	-0.061	-0.427	0.122	2.198	-8.802	0.959	-1.587	-0.427	0.977	2.988	10.77	2.379	-0.549	-0.671	-1.526	-11.62	0.374	-1.455	0.671	0.244	1.16	2.004	11.063	2.83	-1.038	-0.854	-0.305	1.732	10.525	-0.36	-0.427	-2.319	-0.488	1510069698
-9.51	-4.173	-2.745	0.854	-0.61	0.305	2.562	-9.837	0.957	-1.648	-1.221	1.404	3.006	11.344	2.029	-0.549	-0.977	-2.014	-11.566	0.318	-0.95	0.793	-0.793	1.648	1.682	11.259	3.515	-0.977	-0.488	-0.61	1.852	11.005	0.217	-0.671	-2.563	0	1510069698
-8.93	-4.533	-2.232	1.16	-2.258	0.244	3.474	-10.859	1.26	-1.465	-0.671	1.709	3.326	11.079	1.995	-0.61	-0.549	-2.075	-9.562	-0.386	0.114	0.732	-0.427	1.099	-0.303	9.848	3.903	-0.916	-0.305	-0.305	3.84	11.085	1.349	-1.648	-3.418	1.526	1510069698
-9.125	-4.353	-1.871	0.916	-1.038	0.305	4.014	-10.223	1.491	-1.038	0.671	1.221	3.193	9.703	1.782	-1.038	0.671	-1.16	-9.735	0.067	0.821	1.77	0.366	0.427	-2.278	7.943	4.164	-1.038	0.061	0.183	1.12	11.535	0.642	-2.93	-3.906	3.723	1510069698
-9.746	-4.484	-1.823	1.404	0	0.122	3.846	-9.429	1.392	-1.343	1.648	0.122	2.076	9.372	1.197	-1.709	-0.488	-0.183	-10.434	0.941	0.644	1.526	-0.366	0.549	-2.399	7.802	4.771	-0.305	-0.427	-0.061	1.12	11.535	0.642	-1.404	-4.272	4.211	1510069698
-9.56	-4.261	-1.924	1.831	-0.732	0.061	3.683	-10.453	1.064	-1.343	1.648	0.122	0.803	10.368	0.687	-2.319	-2.869	0.305	-9.947	0.916	0.433	1.587	0.122	0.122	-1.735	9.075	4.67	0.244	-1.16	-0.427	0	11.671	0.723	-0.916	-5.432	3.723	1510069698
-8.654	-3.249	-1.302	1.648	-0.366	0.366	3.429	-10.994	0.769	0.061	1.892	-0.488	0.665	10.245	0.93	-2.075	-3.479	0.122	-9.879	0.776	-0.065	1.77	-0.244	-0.122	-1.2	9.068	4.43	0.427	-1.648	-0.244	2.686	11.118	0.288	-1.282	-3.296	4.578	1510069698
-8.746	-2.943	-1.097	1.892	-0.977	0.366	3.058	-10.106	0.498	0.427	1.221	-0.793	0.981	9.411	1.67	-1.526	-2.075	-0.244	-9.138	0.807	-0.184	2.075	-0.183	-0.305	-0.517	8.5	4.201	0.366	-1.77	-0.305	2.686	11.118	0.288	-1.038	0.183	4.517	1510069698
-7.893	-2.802	-0.548	1.77	-0.793	0.305	2.914	-9.009	0.597	0.366	0.671	-1.16	0.58	8.556	2.066	-1.038	-1.709	-0.549	-8.763	1.049	-0.287	2.075	-0.061	-0.61	-0.404	7.775	3.945	0.122	-1.77	-0.366	1.663	10.033	0.938	-0.793	2.869	4.15	1510069699
-7.718	-2.552	-0.221	1.648	-0.366	0.305	3.12	-8.266	0.653	0.244	1.16	-1.16	0.445	8.177	2.098	-0.793	-2.38	-0.854	-8.807	1.473	-0.479	2.014	-0.061	-0.61	-0.278	7.574	3.791	0.183	-1.953	-0.488	1.011	8.921	1.109	-0.671	2.625	3.418	1510069699
-8.244	-1.723	0.343	1.16	1.587	0.183	2.877	-8	0.26	0.671	2.625	-0.61	1.23	8.398	2.268	0	-2.258	-1.526	-9.319	1.69	-0.974	1.282	0	-0.732	0.941	8.285	3.825	0.366	-1.953	-0.854	-0.349	7.374	0.888	0.366	-2.441	2.136	1510069699
-9.308	-1.192	0.303	0.183	1.343	0.244	2.549	-8.284	-0.059	0.854	1.648	-0.488	1.857	8.695	2.527	0.671	-1.648	-1.77	-9.423	1.802	-1.226	0.977	-0.122	-0.793	1.383	8.644	3.945	0.366	-1.831	-0.977	0.919	6.852	0.255	0.122	-3.845	1.16	1510069699
-10.099	-1.592	-0.16	-0.122	0.183	0.488	2.536	-8.537	-0.236	0.977	0.793	-0.549	2.439	8.826	2.936	1.221	-0.916	-1.77	-9.343	1.962	-1.272	0.549	0	-0.854	1.701	8.793	3.979	0.427	-1.831	-1.038	0.919	6.852	0.255	0.061	-2.197	-0.977	1510069699
-9.934	-2.145	0.106	-0.061	1.221	-0.244	2.699	-8.771	-0.231	0.977	0.488	-0.549	2.893	9.008	3.447	1.404	-0.488	-1.465	-9.368	1.736	-1.324	0.244	0.061	-0.793	1.67	8.807	3.828	0.366	-1.648	-1.038	3.87	6.895	1.146	1.892	0	-2.869	1510069699
-10.974	-2.202	-0.062	-0.427	-0.916	-0.061	2.766	-8.723	-0.144	0.854	0.488	-0.488	3.271	8.977	3.809	1.343	-0.244	-1.038	-9.405	1.456	-1.306	-0.122	-0.122	-0.916	1.65	8.634	3.77	0.488	-1.221	-0.977	9.721	9.162	-0.286	1.953	0.061	-0.366	1510069699
-10.85	-4.259	-0.904	0	0.122	-0.061	2.692	-8.492	-0.096	0.854	0.488	-0.488	3.42	9.099	3.803	1.16	-0.366	-0.549	-10.408	1.213	-0.997	-0.61	1.526	-0.916	1.53	8.943	3.746	0.488	-0.916	-0.732	8.603	8.461	0.401	0.854	0.122	0.916	1510069699
-10.928	-5.304	-1.604	0.61	0.061	-0.977	2.692	-8.492	-0.096	0.61	0.488	-0.427	3.58	10.172	3.753	0.916	-0.122	-0.122	-11.966	-0.184	-0.97	-0.61	-0.183	-0.916	1.127	10.015	3.195	0.427	-0.61	-0.549	1.915	8.756	-0.546	0.732	-2.625	-2.808	1510069699
-9.223	-4.465	-1.264	0.549	-0.854	-0.732	2.31	-9.53	-0.189	0.183	0.549	-0.244	3.279	11.544	3.051	0.671	-0.244	0.122	-12.22	-1.621	-0.897	0.122	-1.16	-0.916	0.64	11.323	3.106	1.038	0.061	-0.854	5.63	11.447	1.969	3.418	2.686	-1.038	1510069699
-8.923	-3.292	-1.328	0.427	1.648	-0.549	2.116	-10.052	-0.238	-0.061	0.183	0.061	2.912	12.303	1.94	0.366	-0.61	0.427	-11.482	-1.744	-0.256	0.61	-1.465	-1.038	-0.647	11.793	2.811	0.671	1.038	-0.793	5.63	11.447	1.969	-1.404	0.244	0.916	1510069699
-8.991	-3.771	-3.182	-0.122	1.831	-0.977	2.443	-9.761	0.572	-1.282	-0.061	0.793	2.582	11.743	0.993	0.427	-0.061	1.099	-9.983	-1.223	0.615	0.122	-1.404	-1.038	-1.713	11.015	2.681	0.549	0.549	-0.671	1.186	9.503	-0.236	0.61	-0.427	-1.16	1510069699
-8.711	-4.266	-3.054	-0.305	0.732	-0.854	2.455	-9.173	1.709	-1.831	1.648	0.977	2.053	10.564	0.423	0.549	0.366	1.526	-9.253	-1.915	1.349	-0.366	-0.671	-0.854	-2.261	9.845	1.919	0.244	-0.244	-0.366	0.882	9.753	-0.805	0.305	-1.404	-1.038	1510069699
-8.264	-4.232	-2.857	-0.549	0.671	-0.305	2.32	-8.874	2.31	-1.77	3.052	0.916	1.581	9.946	0.118	0.488	0.671	1.099	-8.983	-2.707	1.643	-0.183	-0.671	-0.916	-2.277	9.293	1.092	0.122	0.061	-0.061	2.315	9.885	-0.883	0.061	-1.221	-1.526	1510069699
-8.67	-4.29	-3.048	-0.244	0.793	-0.183	1.42	-9.161	2.315	-1.282	2.808	0.366	1.342	10.045	-0.36	0.244	0.427	0.305	-9.051	-2.537	1.641	-0.122	-0.244	-0.671	-2.193	9.572	1.098	0.366	0.854	-0.244	2.604	9.354	-0.81	0	0.916	-0.977	1510069699
-8.735	-4.534	-3.525	-0.244	0.488	-0.366	0.446	-9.664	2.338	-0.488	1.404	-0.488	1.448	10.293	-0.872	0.244	-0.549	-0.122	-9.444	-2.597	1.495	-0.366	-0.488	-0.549	-2.51	9.946	1.274	0.671	0.732	-0.366	1.227	9.026	-1.547	0.549	-0.305	-1.099	1510069699
-8.478	-4.229	-3.097	-0.549	0.366	-0.366	0.026	-9.872	2.422	0	0.366	-0.854	2.001	10.454	-0.9	0.671	-0.671	-0.183	-9.306	-3.009	1.467	-0.305	-0.671	-0.671	-2.527	10.141	1.095	0.61	0.061	-0.427	1.519	10.245	-0.837	0.244	-1.465	-1.343	1510069699
-8.344	-4.277	-3.096	-0.549	0.732	-0.427	-0.092	-9.702	2.14	0	0.366	-0.854	2.515	10.337	-0.61	0.854	0.244	-0.244	-9.164	-2.887	1.523	-0.305	-0.549	-0.427	-2.031	10.037	1.126	0.244	0.488	-0.366	2.193	10.017	-0.394	-0.122	0.244	-0.977	1510069699
-8.436	-4.472	-3.236	-0.549	0.122	-0.549	-0.181	-9.049	1.727	0.549	0.366	-0.427	2.552	10.225	-0.458	0.732	0.854	-0.244	-9.125	-2.795	1.52	-0.427	-0.549	-0.244	-1.895	9.918	1.219	0	0.916	-0.427	0.958	9.756	-1.087	0.183	0.244	-1.282	1510069699
-7.904	-4.383	-3.28	-0.488	0.427	-0.488	-0.263	-8.613	1.439	0.549	0	-0.061	2.414	10.168	-0.285	0.671	0.732	-0.244	-9.074	-2.905	1.386	-0.488	-0.671	-0.183	-2.2	9.749	1.072	0	0.793	-0.366	1.005	9.775	-0.878	0.427	0.122	-1.343	1510069699
-8.056	-4.554	-3.267	-0.305	0.244	-0.549	-0.098	-8.419	1.022	0.549	-0.549	0.366	2.394	10.068	-0.163	0.549	0.549	-0.244	-9.03	-2.86	1.406	-0.427	-0.732	0	-2.183	9.63	1.066	0	0.671	-0.305	1.209	9.66	-0.72	0.427	0.549	-1.343	1510069699
-8.321	-4.688	-3.216	0	0.183	-0.488	0.157	-8.203	0.555	0.549	-0.854	0.488	2.419	9.942	-0.202	0.366	0.488	-0.183	-8.955	-3.127	1.384	-0.366	-0.793	0.061	-2.06	9.533	1.114	-0.061	0.854	-0.305	0.985	9.68	-0.749	0.061	0.061	-1.099	1510069699
-8.239	-4.575	-3.062	0.549	-0.061	-0.305	0.456	-8.002	0.433	0.244	-0.916	0.671	2.419	9.92	-0.183	0.183	0.61	-0.183	-8.941	-3.362	1.444	-0.122	-0.854	0.183	-2.315	9.473	1.126	-0.244	0.916	-0.244	1.287	9.715	-0.595	0.061	-0.244	-0.977	1510069699
-8.414	-4.441	-3.328	0.549	-0.061	-0.366	0.829	-7.866	0.489	-0.305	-0.732	0.916	2.302	10.063	-0.217	0.061	0.488	-0.122	-8.848	-3.362	1.589	0.122	-0.854	0.244	-2.592	9.56	1.099	-0.305	0.854	-0.122	1.779	9.676	-0.581	0.244	-0.183	-0.488	1510069699
-8.745	-4.642	-3.034	0.732	-0.183	-0.183	1.373	-7.874	0.62	-0.854	-0.183	1.221	2.202	10.212	-0.178	-0.122	0.122	-0.061	-8.91	-3.425	1.629	0.366	-0.793	0.244	-2.718	9.653	1.203	-0.305	0.61	-0.061	1.609	9.74	-0.84	-0.244	-0.366	-0.427	1510069700
-8.589	-4.545	-2.846	1.221	-0.305	-0.061	1.928	-8.134	0.879	-1.343	0.671	1.343	2.198	10.453	-0.029	-0.305	0	-0.061	-8.859	-3.496	1.743	0.671	-0.671	0.488	-2.789	9.911	1.15	-0.427	0.488	0.061	1.329	9.767	-0.725	-0.122	-0.488	-0.122	1510069700
-8.514	-4.643	-2.976	1.404	-0.122	-0.061	2.275	-8.46	1.058	-1.282	1.587	0.671	2.259	10.712	0.191	-0.427	-0.122	-0.061	-8.841	-3.371	1.761	0.977	-0.488	0.61	-2.783	10.124	1.23	-0.488	0.366	0.244	1.375	9.811	-0.653	-0.305	-0.61	-0.061	1510069700
-8.603	-4.52	-2.616	1.465	-0.183	0.183	3.431	-8.911	1.386	-1.404	1.709	-0.244	2.47	10.847	0.492	-0.61	-0.305	0.061	-9.35	-3.052	1.845	1.16	-0.244	0.793	-2.42	10.257	1.388	-0.549	0.244	0.549	1.43	9.784	-0.732	-0.366	-0.916	0	1510069700
-8.746	-4.082	-2.97	0.916	-0.061	0	4.063	-8.969	1.832	-1.038	2.563	-1.831	2.966	10.897	0.804	-0.916	-0.366	0.366	-9.833	-2.004	1.939	1.343	-0.671	0.977	-1.763	10.384	1.638	-0.61	0.427	0.61	1.507	9.826	-0.876	-0.427	-0.854	0.244	1510069700
-8.78	-4.339	-2.893	0.244	-0.549	-0.244	4.491	-9.347	2.041	-0.977	2.441	-2.869	3.438	11.14	0.949	-1.099	-0.305	0.671	-9.495	-1.4	2.188	0.854	-0.366	1.038	-1.294	10.746	1.994	-0.854	0.61	0.549	0.708	10.038	-0.73	-0.427	-1.099	0.244	1510069700
-8.533	-4.704	-2.468	0.427	-1.038	0.061	4.803	-9.798	2.277	-0.366	2.93	-3.418	3.724	10.686	0.901	-1.221	-0.244	1.221	-9.05	-1.47	2.372	0.793	-0.122	0.916	-1.437	10.207	2.198	-0.916	0.488	0.732	1.583	9.735	-1.038	-0.183	-0.854	0	1510069700
-8.12	-4.61	-1.833	0.61	-1.465	0.488	4.694	-9.671	2.029	0.183	3.052	-3.906	3.941	9.965	1.139	-1.404	-0.061	1.831	-8.738	-1.437	2.382	1.038	0.305	0.732	-2.022	9.172	1.973	-0.977	0.427	0.977	3.181	9.56	-0.553	-0.061	-0.183	0.366	1510069700
-8.131	-4.453	-1.425	0.61	-1.16	0.61	4.156	-9.493	1.724	0.488	2.319	-4.333	3.741	9.56	1.141	-1.77	-0.305	2.136	-8.813	-0.97	2.198	1.465	0.427	0.732	-2.418	8.515	2.088	-0.671	0.61	1.343	3.839	9.251	0.156	0.122	0.061	1.221	1510069700
-8	-4.344	-0.779	0.793	-0.061	0.549	3.814	-9.331	1.463	0.671	1.953	-4.211	3.427	9.32	1.012	-2.014	-1.038	2.38	-9.002	-0.2	2.053	1.526	0.732	0.61	-1.973	8.36	2.702	0.061	0.732	1.465	3.71	9.344	0.118	0.305	-0.305	2.258	1510069700
-9.546	-3.872	-0.209	0.671	-0.061	0.549	3.5	-9.068	1.13	0.793	1.404	-3.784	3.223	9.159	0.831	-1.77	-1.587	2.625	-9.682	0.748	1.745	1.404	0.488	0.366	-0.968	8.667	3.534	0.061	0.732	1.465	3.691	10.383	0.212	-0.061	-0.244	3.357	1510069700
-10.234	-3.797	-0.154	0.488	-0.244	0.061	3.607	-8.896	0.751	0.732	0.732	-3.052	3.28	9.38	0.805	-0.916	-1.526	2.625	-10.514	1.616	1.346	0.793	0.244	0.244	-0.054	9.451	4.247	0.916	1.16	0.732	1.932	10.307	0.232	-1.404	0.061	2.93	1510069700
-8.971	-3.643	-0.136	0.488	-0.244	-0.061	4.106	-9.064	0.5	0.793	0.977	-2.136	3.441	9.988	1.177	0.122	-0.366	2.441	-10.515	1.699	0.997	0.183	-0.183	0	0.312	10.204	4.445	0.488	0.916	0.61	-0.878	9.611	-1.517	-0.122	1.831	0.793	1510069700
-8.181	-3.744	-0.677	-0.427	1.16	-0.061	4.481	-9.146	0.323	0.793	0.671	-1.282	3.596	9.817	1.817	0.916	1.16	2.197	-9.709	1.76	1.09	-0.122	-0.122	-0.244	0.371	9.648	4.102	-0.061	0.671	0.488	-2.077	9.117	-1.02	0.305	-0.916	-1.221	1510069700
-9.234	-4.414	-0.811	-0.366	0.977	-0.488	4.899	-8.641	0.316	0.671	0.122	-0.854	3.382	8.884	2.227	1.404	2.197	2.075	-9.861	1.695	1.209	-0.61	-0.061	-0.366	0.012	8.642	3.681	-0.183	0.793	0.305	0.179	9.388	0.354	0.427	-0.549	-2.563	1510069700
-8.408	-4.31	-0.708	0.305	0.977	-0.305	5.123	-7.823	0.458	0.732	0.305	-0.916	2.963	8.422	2.402	1.404	1.892	1.709	-10.084	0.79	1.421	-0.671	-0.061	-0.427	-0.339	8.471	3.204	-0.061	0.732	0.244	2.12	10.635	0.538	0.732	0.671	-1.831	1510069700
-8.037	-3.104	-1.236	-0.061	1.709	-0.183	4.972	-7.354	0.404	0.671	0	-0.793	2.606	8.896	2.21	1.282	0.366	0.854	-9.527	0.051	1.442	-0.732	-0.244	-0.549	-0.516	9.232	2.748	0.122	0.61	0.244	1.893	10.087	0.377	0.854	-2.686	-2.075	1510069700
-8.02	-2.673	-2.472	-1.465	2.747	-0.977	4.768	-6.927	0.403	0.549	-0.793	-0.488	2.714	9.465	1.821	1.282	-1.526	-0.061	-9.377	-0.081	1.444	-0.793	0.061	-0.488	-0.727	9.77	2.482	0.122	0.366	0.122	4.234	9.459	0.035	0.671	0.061	-1.099	1510069700
-9.605	-4.232	-3.63	-1.16	0.732	-0.854	4.834	-6.419	0.791	0.183	-0.793	-0.122	3.46	9.489	1.4	1.16	-1.648	-0.549	-9.576	-0.587	1.548	-1.099	-0.183	-0.366	-0.959	9.558	2.29	0	-0.305	-0.122	2.31	9.288	-1.384	-0.61	0.549	-1.953	1510069700
-9.374	-5.188	-3.399	-0.427	0.305	-0.061	4.902	-6.229	1.101	-0.305	-0.366	0.244	4.094	9.429	1.013	0.916	-0.793	-0.916	-9.595	-2.01	1.542	-1.221	0.122	-0.549	-0.934	9.863	1.704	0.122	-0.854	-0.366	3.364	9.719	-1.075	-0.122	1.221	-1.77	1510069700
-9.597	-4.785	-3.097	-0.061	-0.366	0.366	4.796	-6.848	1.424	-0.732	-0.305	0.671	4.814	10.019	0.904	0.732	-0.916	-1.587	-9.393	-3.165	1.377	-0.427	0.244	-0.732	-0.933	10.591	1.029	-0.244	-1.038	-0.244	2.824	10.028	-0.677	-0.244	1.099	-0.732	1510069700
-9.199	-4.365	-2.549	0.366	-0.793	0.183	4.699	-7.83	2.012	-1.221	-0.854	0.916	6.21	10.332	0.707	0.305	-0.671	-1.343	-9.016	-3.319	1.199	0.427	0.305	-0.61	-1.12	10.745	1.025	-0.671	-1.404	-0.305	2.116	9.978	-0.638	-0.061	-0.244	-0.549	1510069700
-8.873	-4.362	-2.35	0.244	-1.16	0.061	4.987	-7.939	2.797	-1.343	-0.854	0.61	7.238	9.667	0.428	-0.305	-0.549	-0.122	-9.016	-2.99	1.439	0.793	0.427	-0.366	-1.396	10.142	1.233	-0.549	-2.014	-0.366	2.641	9.774	-0.252	-0.061	-0.488	0	1510069700
-8.537	-4.478	-2.046	-0.061	-0.61	0.305	5.497	-7.149	3.551	-1.343	-0.854	0.61	8.055	9.282	0.416	-0.427	-1.343	0.977	-9.501	-1.982	1.543	0.854	0.366	0	-0.697	9.79	1.404	-0.549	-2.014	-0.366	2.046	9.929	0.293	-0.122	0.671	0.122	1510069700
-8.483	-4.419	-2.317	0.183	-0.305	0.427	5.825	-6.62	3.868	-1.282	0.549	-0.183	8.927	9.107	0.455	-0.366	-1.526	2.136	-9.702	-0.951	1.432	0.671	0.305	0.427	0.177	10.226	2.047	-0.305	-1.099	-0.061	0.457	9.72	-0.228	0.244	-0.305	-0.061	1510069700
-8.406	-4.375	-2.253	0.305	0.061	0.61	7.255	-7.094	3.986	-1.282	0.549	-0.183	9.941	8.982	0.453	-0.183	-0.61	3.052	-9.451	-0.648	1.531	0.183	0.427	0.427	0.854	10.328	2.661	0.061	-0.61	0.183	0.874	9.823	-0.255	0.061	-0.61	0	1510069701
-8.806	-4.127	-2.064	0.549	0	0.793	8.271	-7.544	3.945	0.61	1.892	-1.099	10.176	8.643	0.246	0.305	0.244	4.272	-9.159	-0.764	1.553	0	0.732	0.244	1.14	9.891	2.765	-0.305	-0.061	0.793	1.629	9.674	-0.445	-0.427	-0.671	0.122	1510069701
-8.88	-3.712	-2.108	0.427	0.183	0.793	9.131	-7.679	3.643	1.77	0.977	-2.625	10.478	8.281	0.559	1.343	-1.465	5.493	-9.27	-0.824	1.439	-0.122	1.16	0.305	0.902	9.652	2.638	-0.854	0.793	1.648	1.287	9.621	-0.713	-0.305	-0.488	0.183	1510069701
-9.055	-3.61	-2.229	0.122	0.183	0.854	9.795	-7.588	3.307	2.869	1.343	-4.028	10.743	8.36	0.27	2.075	-1.465	6.287	-9.445	-0.898	1.189	-0.122	1.221	0.305	0.802	9.66	2.511	-0.977	1.526	2.258	1.337	9.729	-0.544	-0.305	-0.549	0.061	1510069701
-9.086	-3.639	-2.147	0.061	0.061	1.038	10.125	-7.276	2.893	3.479	2.625	-5.432	10.178	8.146	-0.541	2.258	-1.648	6.897	-9.461	-0.663	0.925	-0.061	1.343	0.305	0.93	9.746	2.586	-0.549	1.831	2.625	1.528	9.811	-0.316	-0.427	-0.366	0	1510069701
-9.135	-3.458	-2.065	0.061	-0.061	1.038	11.22	-7.131	3.292	3.967	6.104	-6.714	9.526	7.618	-0.713	2.502	-3.296	7.019	-9.495	-0.584	0.737	-0.305	1.465	0.244	0.92	9.604	2.822	-0.549	1.892	2.991	1.25	9.788	-0.225	-0.366	-0.366	0	1510069701
-9.062	-3.122	-2.129	-0.305	0.061	1.038	11.047	-6.062	4.036	4.15	10.803	-7.019	9.51	6.912	-0.967	2.808	-2.563	6.47	-9.466	-0.365	0.529	-0.488	1.709	0.244	1.098	9.475	2.86	-0.671	2.014	3.296	1.202	9.853	-0.075	-0.244	-0.488	0	1510069701
-9.176	-3.065	-2.2	-0.549	0	1.099	9.085	-5.288	5.179	4.15	10.803	-7.019	9.695	6.779	-0.928	1.892	1.892	6.042	-9.568	-0.244	0.171	-0.732	1.709	0.244	1.183	9.298	3.196	-0.549	1.831	3.296	1.245	9.79	-0.089	-0.305	-0.732	-0.122	1510069701
-9.111	-2.93	-2.166	-0.732	-0.061	0.977	6.03	-4.131	6.509	4.333	15.015	-6.958	9.564	6.698	-0.859	1.465	5.615	5.615	-9.685	-0.333	-0.359	-0.854	1.648	0.244	1.053	9.402	3.491	-0.549	1.282	3.052	1.698	9.728	-0.337	-0.244	-0.183	-0.061	1510069701
-9.08	-2.85	-2.19	-0.854	-0.061	0.793	2.572	-3.25	6.015	2.197	11.292	-4.7	11.112	6.32	-0.774	0.61	8.728	5.188	-9.796	-0.562	-0.743	-0.854	1.526	0.183	0.751	9.445	3.802	-1.099	0.427	2.38	1.714	9.664	-0.2	-0.244	0.305	-0.061	1510069701
-9.003	-2.979	-2.202	-0.793	-0.122	0.61	1.005	-2.869	5.776	0.427	11.597	-3.662	9.471	5.061	-0.537	0.366	9.949	4.15	-9.91	-0.768	-1.144	-0.61	1.404	0.183	1.275	9.033	3.693	-1.221	-0.061	2.014	1.415	9.715	0.043	0	0.488	0.061	1510069701
-9.112	-3.133	-2.285	-0.61	-0.061	0.488	1.325	-2.92	5.404	-0.122	10.437	-3.845	6.93	4.296	0.787	-0.793	7.141	2.014	-10.046	-0.824	-1.457	-0.427	1.16	0.183	1.981	8.77	3.898	-1.526	-0.793	1.587	1.2	9.769	0.073	-0.183	0.122	0	1510069701
-9.095	-3.1	-2.346	-0.427	0	0.427	-1.203	-2.938	7.966	-0.305	6.104	-2.197	7.478	2.781	1.879	-1.099	8.057	0.916	-10.18	-0.597	-1.719	-0.305	0.854	0	2.178	7.911	3.944	-0.977	-0.427	0.671	1.005	9.879	0	-0.366	0.244	0.061	1510069701
-9.105	-2.969	-2.464	-0.366	0	0.244	-0.907	-1.842	7.162	-0.549	6.104	-1.77	8.031	1.005	2.397	-0.854	6.775	0.854	-10.039	-0.53	-1.711	-0.183	0.793	0	2.804	7.695	3.579	-0.671	-1.099	0.61	0.737	9.801	0.053	-0.122	0.061	0	1510069701
-9.104	-2.917	-2.449	-0.183	-0.061	0.183	-1.201	-0.953	6.732	-0.427	3.235	-1.343	7.827	-0.127	2.621	-0.549	2.441	0.732	-10.062	-0.58	-1.753	-0.244	0.61	-0.061	3.633	7.569	3.89	-0.061	-0.977	0.549	0.505	9.889	0.004	0	0.122	-0.061	1510069701
-9.119	-2.851	-2.341	0	0	0.061	-2.257	-0.605	6.894	-0.183	1.892	-0.549	7.955	-0.112	3.821	-0.427	1.038	0.61	-10.046	-0.525	-1.804	-0.183	0.366	-0.122	4.357	7.878	4.108	0.061	-0.183	0.366	0.578	9.922	-0.001	-0.061	-0.122	-0.122	1510069701
-9.14	-2.645	-2.312	0	0.183	-0.061	-3.321	-0.69	7.065	0.244	0.916	0.061	7.874	0.178	5.241	-0.305	-0.244	0.366	-10.025	-0.537	-1.86	-0.244	0.122	-0.122	4.081	7.882	4.122	0.183	0.305	0.122	0.837	9.884	0.08	-0.061	-0.122	-0.122	1510069701
-9.251	-2.601	-2.377	0	0	-0.122	-3.346	-0.833	7.198	0.244	0	0.427	8.108	0.396	5.958	-0.122	0.671	-0.244	-9.903	-0.536	-1.878	-0.183	0	-0.122	3.717	8.055	4.016	0.183	0.122	0.183	0.846	9.859	0.053	0.061	-0.061	-0.061	1510069701
-9.363	-2.562	-2.387	0	0	-0.183	-3.079	-0.895	7.01	0.061	-0.732	0.671	8.33	0.441	5.931	0.183	1.77	-0.671	-9.9	-0.574	-1.922	-0.122	-0.061	-0.061	3.827	8.217	4.079	0	0.061	0.183	0.921	9.898	0.109	-0.122	-0.183	-0.122	1510069701
-9.41	-2.512	-2.334	0	-0.244	-0.244	-2.936	-0.787	7.363	-0.244	-1.16	0.732	7.683	0.493	5.529	0.488	0.916	-0.916	-9.843	-0.666	-1.962	-0.122	-0.183	-0.061	3.973	8.137	4.158	-0.061	0.305	0.061	1.104	9.789	0.132	0	-0.244	-0.122	1510069701
-9.293	-2.457	-2.231	0.061	-0.061	-0.244	-3.17	-0.724	7.74	-0.305	-2.625	0.977	6.492	0.419	5.334	0.916	-0.488	-1.831	-9.816	-0.681	-1.979	0.061	-0.122	-0.061	3.652	8.006	3.982	-0.061	0.427	-0.122	1.29	9.843	0.096	0.061	-0.122	-0.061	1510069701
-9.417	-2.454	-2.318	0.122	-0.061	-0.305	-3.584	-0.636	6.736	-0.61	-5.432	1.77	4.588	0.361	5.032	1.221	-0.732	-3.418	-9.619	-0.63	-1.897	0.305	0.183	0	3.451	7.723	3.718	0.488	0.488	-0.122	1.197	9.818	-0.001	0.061	0	-0.122	1510069701
-9.343	-2.455	-2.293	0.122	0	-0.183	-3.015	-0.84	4.43	-1.648	-7.202	3.601	3.451	1.27	4.006	2.075	-0.305	-5.249	-9.661	-0.727	-1.922	0.549	-0.122	0	3.573	7.709	3.74	1.16	0.366	0	1.038	9.929	0.061	0.061	-0.122	-0.183	1510069701
-9.237	-2.369	-2.237	0.183	0.061	-0.122	-2.278	-1.45	1.818	-3.418	-10.681	5.859	3.499	3.301	2.464	3.296	-0.122	-7.751	-9.526	-0.666	-1.867	0.549	0.122	0	3.536	8.089	3.737	1.343	0.61	-0.183	1.109	9.874	-0.039	0	-0.183	-0.244	1510069701
-9.332	-2.409	-2.169	0.366	0.061	-0.061	-1.591	-3.084	0.446	-4.822	-13.062	8.24	3.353	6.188	1.163	4.822	-1.099	-10.315	-9.499	-0.702	-1.885	0.488	-0.061	0.061	3.589	8.189	3.759	1.465	0.732	-0.549	1.351	9.745	-0.118	0.061	-0.244	-0.183	1510069701
-9.378	-2.353	-2.095	0.427	0.061	-0.061	-1.89	-6.182	-0.534	-6.775	-19.531	10.254	3.552	9.965	1.073	5.615	-2.197	-12.756	-9.643	-0.575	-1.969	0.305	-0.061	0.122	3.589	8.189	3.759	1.465	0.732	-0.549	1.634	9.668	-0.194	0	-0.244	-0.122	1510069702
-9.439	-2.254	-2.076	0.305	0.122	-0.061	-0.099	-11.803	-1.317	-7.446	-22.339	12.39	4.362	14.007	1.948	5.371	-0.427	-13.062	-9.725	-0.347	-2.163	0.061	-0.183	0.183	3.589	8.189	3.759	1.465	0.732	-0.549	1.621	9.744	-0.038	0	-0.183	-0.061	1510069702
-9.627	-2.048	-2.158	0.122	0	-0.122	2.46	-16.939	-0.319	-6.348	-18.25	14.404	4.067	16.478	2.469	4.395	1.648	-10.62	-9.78	-0.206	-2.285	-0.122	-0.305	0.244	0.153	9.485	3.858	0.61	-3.357	-3.784	1.426	9.733	0.013	-0.061	-0.305	-0.061	1510069702
-9.543	-1.989	-2.207	-0.122	0	-0.305	5.434	-18.825	2.178	-4.15	-6.226	14.709	2.432	16.951	2.317	3.418	-1.465	-7.385	-9.705	-0.538	-2.315	-0.122	-0.061	0.366	-0.906	11.386	3.488	-0.549	-6.042	-5.066	1.48	9.807	0.028	0	-0.244	-0.122	1510069702
-9.44	-2.297	-2.3	-0.183	0	-0.366	9.333	-19.007	2.84	-2.319	4.761	11.597	2.074	16.478	2.468	1.892	-8.728	-5.432	-9.521	-0.952	-2.114	0.488	0.366	0.305	-0.534	12.041	2.875	-1.77	-7.874	-5.127	1.464	9.849	-0.012	0.061	-0.061	-0.244	1510069702
-9.283	-2.705	-2.409	-0.061	0.061	-0.183	6.789	-15.755	1.614	-3.357	-0.122	7.568	3.393	15.444	2.381	0.183	-13.489	-4.639	-9.4	-0.763	-1.817	0.671	0.61	0.244	0.212	11.518	1.648	-2.686	-8.667	-4.028	1.263	9.895	-0.105	0	0	-0.366	1510069702
-9.199	-2.857	-2.493	0.061	0.061	-0.061	3.597	-14.728	0.895	-2.136	-8.118	3.845	5.308	14.277	1.967	-1.648	-13.489	-4.456	-9.533	-0.179	-1.554	0.183	1.221	0.244	1.792	10.791	0.751	-2.319	-8.667	-2.991	1.164	9.813	-0.194	0.061	0.061	-0.427	1510069702
-9.168	-2.883	-2.482	0.122	0.183	0.061	4.113	-13.48	0.175	-0.61	-12.939	2.258	6.818	12.641	1.471	-3.174	-10.864	-4.7	-9.637	-0.12	-1.741	-0.061	1.099	0.244	3.744	9.487	1.078	-1.221	-6.287	-2.38	1.097	9.787	-0.25	0.061	0.122	-0.305	1510069702
-9.166	-2.789	-2.54	0.061	0.183	0.183	6.495	-11.287	-0.882	0.854	-10.986	2.625	7.691	10.82	0.926	-3.662	-7.385	-4.7	-9.637	-0.148	-1.79	-0.061	1.099	0.244	4.072	8.699	1.779	-0.977	-3.723	-1.404	1.038	9.801	-0.312	0	0.061	-0.244	1510069702
-9.183	-2.717	-2.609	0	0	0.183	7.756	-8.952	-1.247	1.465	-6.47	2.991	8.177	9.445	0.955	-3.052	-5.005	-3.845	-9.574	-0.091	-2.092	-0.122	1.16	-0.122	3.329	8.044	2.171	-0.61	-2.014	-0.549	0.886	9.843	-0.248	-0.061	0	-0.122	1510069702
-9.182	-2.688	-2.573	-0.183	-0.061	0.122	8.396	-7.501	-1.074	0.793	-3.296	2.38	8.327	8.367	1.391	-1.77	-3.54	-2.075	-9.42	-0.176	-2.242	-0.244	1.099	-0.183	2.243	8.166	2.751	-0.244	-1.465	-0.061	0.865	9.801	-0.26	-0.061	-0.061	-0.122	1510069702
-9.125	-2.747	-2.357	-0.122	0.061	0.122	8.393	-7.22	-0.379	-0.183	-1.526	0.732	8.345	7.966	1.308	-0.549	-2.075	0.122	-9.348	-0.267	-2.493	-0.183	0.854	-0.122	1.893	8.547	2.882	0.183	-1.282	0.305	0.817	9.825	-0.185	-0.061	0.122	-0.122	1510069702
-9.298	-2.774	-2.412	-0.122	0.122	0.122	6.783	-7.618	0.741	-0.732	-1.648	-1.648	8.001	8.214	1.381	0.183	-0.671	1.953	-9.593	-0.325	-2.795	0	0.793	-0.122	2.047	8.757	2.745	0.305	-0.305	0.488	0.782	9.799	-0.123	-0.061	0.122	-0.061	1510069702
-9.42	-2.846	-2.464	-0.061	0	0.244	5.684	-8.347	1.706	-1.465	-2.014	-3.784	7.303	8.555	1.739	0.793	0.732	3.113	-9.487	-0.377	-2.894	0	0.427	-0.122	2.332	8.705	2.589	0.977	0.977	0.549	0.678	9.868	-0.111	-0.061	0	-0.061	1510069702
-9.317	-2.665	-2.393	-0.122	-0.061	0.305	5.492	-8.984	1.763	-1.892	-1.282	-4.944	6.419	9.006	1.839	1.221	2.136	3.723	-9.336	-0.341	-2.978	0.183	0.183	-0.061	2.451	8.658	2.461	1.648	1.892	0.793	0.815	9.903	-0.031	-0.061	0	-0.061	1510069702
-9.348	-2.574	-2.425	-0.183	0.061	0.366	5.227	-9.53	1.629	-1.892	1.099	-5.432	6.793	9.691	2.3	0.793	5.554	4.089	-9.24	-0.481	-2.961	0.061	0.061	0	2.657	8.789	2.485	2.258	3.052	1.221	0.766	9.902	-0.024	-0.122	0	-0.061	1510069702
-9.335	-2.681	-2.45	0	0	0.427	4.532	-10.307	1.611	-1.587	3.479	-5.493	5.641	10.405	3.506	0.732	6.653	4.578	-9.235	-0.677	-2.884	0.244	0.305	0.183	2.906	9.092	2.174	2.38	4.456	1.526	0.816	9.872	-0.083	0	-0.122	-0.061	1510069702
-9.17	-2.751	-2.452	0.183	-0.122	0.427	3.435	-10.932	1.574	-0.854	4.517	-5.31	5.667	11.397	4.137	0.061	7.69	4.456	-9.524	-0.595	-3.18	0.305	-0.183	0.183	2.865	9.682	1.653	2.136	5.615	2.258	0.95	9.862	-0.005	-0.061	0	0.061	1510069702
-9.217	-2.677	-2.543	0.244	-0.183	0.427	2.562	-10.886	1.379	-0.671	4.517	-4.944	5.067	12.002	4.817	-1.343	9.338	5.188	-9.343	-0.445	-3.246	0.305	-0.061	0	2.83	10.259	1.793	0.916	5.676	2.686	0.888	9.806	0.002	0	-0.122	0.183	1510069702
-9.289	-2.422	-2.631	0.305	-0.122	0.366	2.235	-10.697	1.147	-0.671	4.517	-4.944	4.27	12.592	5.158	-2.319	8.911	5.615	-9.659	-0.299	-3.475	0.183	-0.244	0.061	2.689	10.735	1.939	-0.183	5.432	2.991	0.659	9.818	-0.043	-0.183	-0.244	0.305	1510069702
-9.184	-2.188	-2.515	0.305	-0.061	0.122	2.235	-10.697	1.147	-0.671	4.578	-4.333	3.143	12.261	4.883	-2.991	7.874	5.615	-9.776	-0.384	-3.658	0.183	-0.244	0.061	2.385	10.464	2.15	-1.099	4.333	3.174	0.645	9.857	-0.08	-0.122	-0.366	0.244	1510069702
-9.191	-2.11	-2.437	0.305	0.061	0	2.031	-10.097	0.819	-0.61	6.226	-2.502	2.348	11.242	4.511	-3.296	6.897	5.127	-9.818	-0.353	-3.639	0.61	-0.671	-0.061	2.4	9.829	2.389	-1.343	3.418	3.296	0.663	9.892	-0.12	-0.183	-0.366	0.244	1510069702
-9.274	-2.145	-2.464	0.366	0	-0.122	1.328	-9.47	0.117	-0.183	5.127	-1.892	2.101	10.146	4.59	-3.174	6.104	4.333	-9.676	-0.397	-3.558	0.732	-0.793	-0.183	2.637	9.143	2.883	-1.099	2.625	2.991	0.861	9.835	-0.17	-0.183	-0.305	0.183	1510069702
-9.317	-2.147	-2.468	0.244	0	-0.305	0.937	-8.69	0.297	-0.061	3.052	-1.16	1.626	9.046	4.333	-2.991	4.761	3.662	-9.677	-0.272	-3.403	0.732	-0.793	-0.183	2.759	8.49	3.308	-0.732	2.258	2.441	1.028	9.819	-0.096	-0.122	-0.183	0.183	1510069702
-9.43	-2.108	-2.456	0.183	-0.061	-0.366	0.98	-8.129	0.702	-0.366	1.404	-0.427	1.839	8.448	4.455	-2.869	4.211	3.235	-9.599	-0.06	-3.185	0.61	-0.671	-0.183	3.023	8.192	3.642	-0.427	1.526	1.953	0.781	9.889	-0.126	-0.122	-0.183	0.122	1510069702
-9.411	-2.085	-2.363	0.122	-0.061	-0.366	1.208	-7.744	0.843	-0.671	0.488	0.549	1.366	7.462	4.512	-2.38	3.235	2.991	-9.572	-0.219	-3.033	0.366	-0.671	-0.183	3.202	8.16	3.967	-0.427	1.099	1.404	0.77	9.88	-0.061	-0.061	-0.366	0	1510069703
-9.393	-1.998	-2.278	0.061	0.061	-0.366	1.531	-7.595	0.774	-1.16	-0.122	1.404	1.467	7.148	5.252	-1.831	2.502	2.38	-9.463	-0.385	-2.767	0.366	-0.671	-0.183	3.455	8.067	4.005	-0.183	0.916	0.854	1.031	9.837	-0.115	0	-0.366	-0.061	1510069703
-9.439	-2.082	-2.271	-0.122	0	-0.427	1.855	-7.863	0.513	-1.16	0	2.197	2.437	7.285	6.621	-1.831	3.784	2.075	-9.55	-0.563	-2.625	0.244	-0.61	-0.122	3.353	8.277	4.035	-0.305	0.427	0.671	1.39	9.802	-0.051	0	-0.061	-0.061	1510069703
-9.494	-2.34	-2.353	-0.183	-0.122	-0.366	2.4	-8.512	0.825	-0.549	0.854	2.869	1.274	6.659	7.077	-1.526	1.587	2.686	-9.448	-0.632	-2.473	0.183	-0.427	-0.122	3.374	8.232	4.347	-0.732	0	0.366	1.366	9.787	-0.053	0	0	-0.122	1510069703
-9.386	-2.455	-2.245	-0.183	-0.061	-0.305	2.26	-8.781	1.537	-0.854	0.305	2.93	1.942	6.563	7.937	-1.892	1.404	2.93	-9.556	-0.506	-2.371	0.122	-0.427	-0.061	3.665	8.082	4.364	-1.099	-0.122	0.122	1.262	9.824	0.011	0.061	0	-0.122	1510069703
-9.391	-2.442	-2.286	-0.244	-0.122	-0.305	2.339	-9.086	1.987	-1.282	-0.671	2.625	1.339	5.661	8.07	-1.953	0.61	2.808	-9.46	-0.554	-2.239	0	-0.427	-0.122	3.694	7.898	4.366	-1.099	-0.122	0.122	1.296	9.816	0.036	0	0	-0.061	1510069703
-9.332	-2.517	-2.273	-0.244	-0.122	-0.244	2.96	-9.321	2.214	-1.16	-0.427	2.319	1.327	4.682	7.971	-1.648	0	2.319	-9.426	-0.596	-2.145	-0.122	-0.244	-0.061	3.73	7.75	4.17	-0.61	-0.366	-0.183	1.095	9.83	-0.03	0	0.061	-0.061	1510069703
-9.337	-2.623	-2.317	-0.183	-0.061	-0.183	3.175	-9.375	2.296	-0.793	-0.122	2.014	1.389	4.042	7.754	-1.282	0	1.709	-9.549	-0.581	-2.14	-0.183	-0.244	-0.061	3.925	7.675	4.282	-0.427	-0.488	-0.183	0.981	9.813	-0.06	0	0.122	-0.183	1510069703
-9.348	-2.629	-2.369	-0.244	-0.183	-0.122	3.082	-9.301	2.277	-0.549	-0.61	1.587	1.255	3.517	7.693	-0.671	-0.671	1.099	-9.477	-0.615	-2.03	-0.305	-0.183	-0.122	4.138	7.727	4.416	-0.305	-0.244	-0.244	1.072	9.814	-0.037	0.061	0.122	-0.183	1510069703
-9.29	-2.597	-2.304	-0.244	-0.122	-0.122	3.145	-9.106	2.251	-0.305	-1.099	1.038	1.724	3.328	7.732	-0.122	-0.793	0.549	-9.527	-0.647	-1.999	-0.366	-0.305	-0.122	4.106	7.647	4.438	-0.061	0	-0.244	1.093	9.817	0.001	-0.061	0	-0.122	1510069703
-9.254	-2.604	-2.334	-0.305	-0.061	-0.122	3.278	-8.951	2.207	-0.122	-1.16	0.61	1.879	3.289	7.648	0.305	-0.366	0.122	-9.558	-0.65	-1.977	-0.427	-0.244	-0.061	3.962	7.76	4.41	0.061	0.061	-0.244	1.18	9.811	-0.087	0	0	-0.122	1510069703
-9.266	-2.669	-2.338	-0.305	-0.061	-0.122	3.287	-8.887	2.132	0.061	-0.793	0.305	1.715	3.48	7.494	0.854	-1.465	-0.366	-9.557	-0.641	-2.035	-0.427	-0.244	-0.061	3.847	7.742	4.471	0.183	0.061	-0.427	1.04	9.829	-0.098	0	0.244	-0.061	1510069703
-9.283	-2.661	-2.388	-0.305	-0.061	-0.122	3.193	-8.831	2.011	0.183	-0.671	0.061	2.107	4.018	6.964	1.221	-1.404	-0.977	-9.589	-0.611	-2.037	-0.61	-0.488	-0.122	3.576	7.626	4.485	0.366	-0.061	-0.61	0.955	9.814	-0.095	0	0.122	-0.122	1510069703
-9.246	-2.589	-2.383	-0.305	0	-0.122	2.896	-8.793	1.835	0.366	-1.099	-0.366	1.973	4.176	5.987	1.709	-0.977	-1.648	-9.629	-0.688	-2.005	-0.61	-0.488	-0.122	3.266	7.858	4.339	0.549	-0.549	-0.854	0.896	9.838	-0.069	0	0.183	-0.122	1510069703
-9.275	-2.578	-2.364	-0.305	-0.061	-0.183	2.9	-8.781	1.599	0.549	-1.221	-0.793	1.337	4.268	4.87	2.991	-2.869	-2.38	-9.674	-0.816	-2.053	-0.671	-0.366	-0.061	3.283	8.04	4.168	0.854	-0.732	-1.282	0.957	9.825	-0.105	0	0.122	-0.122	1510069703
-9.281	-2.572	-2.347	-0.305	0	-0.244	2.856	-8.806	1.428	0.549	-1.099	-1.099	2.046	5.32	4.064	4.211	-2.869	-3.601	-9.633	-0.758	-2.004	-0.61	-0.305	-0.061	3.497	8.106	4.037	1.16	-0.732	-1.709	0.962	9.841	-0.141	0.061	0.183	-0.122	1510069703
-9.312	-2.61	-2.395	-0.305	-0.061	-0.244	2.717	-8.868	1.293	0.427	-0.793	-1.282	1.726	6.46	3.472	5.31	-2.136	-4.456	-9.696	-0.743	-1.987	-0.549	-0.244	0	3.608	8.177	3.865	1.343	-0.549	-2.014	0.891	9.875	-0.138	0.061	0.183	-0.183	1510069703
-9.312	-2.616	-2.426	-0.183	-0.122	-0.183	2.547	-8.76	1.152	0.305	-0.488	-1.282	1.123	8.071	3.118	6.775	-4.883	-5.249	-9.702	-0.769	-1.913	-0.488	-0.183	0	3.29	8.424	3.695	1.343	-0.549	-2.197	0.922	9.871	-0.161	0	0.122	-0.183	1510069703
-9.266	-2.582	-2.411	-0.244	-0.122	-0.183	2.31	-8.671	1.023	0.244	-0.488	-1.221	2.603	10.757	3.864	7.08	-2.991	-6.226	-9.605	-0.766	-1.816	-0.488	-0.183	0	2.926	8.537	3.667	1.038	-0.916	-2.319	1.061	9.849	-0.134	0	0.122	-0.183	1510069703
-9.288	-2.594	-2.464	-0.244	-0.183	-0.122	2.127	-8.674	0.945	0.183	-0.61	-1.099	2.517	12.744	4.699	6.775	-1.526	-5.554	-9.598	-0.739	-1.8	-0.488	-0.061	0	2.363	9.204	3.81	0.488	-1.099	-2.808	1.052	9.816	-0.208	-0.061	0.061	-0.122	1510069703
-9.27	-2.634	-2.483	-0.183	-0.061	-0.122	2.005	-8.605	0.86	0.061	-0.732	-0.854	1.651	14.074	5.247	6.165	-6.042	-4.578	-9.635	-0.796	-1.803	-0.427	0	0	1.122	9.954	3.796	-0.061	-1.892	-3.296	1.008	9.828	-0.261	-0.061	0.061	-0.122	1510069703
-9.207	-2.722	-2.433	-0.183	0	-0.122	2.064	-8.652	0.935	-0.183	-0.488	-0.488	2.603	14.472	5.405	4.089	-8.484	-3.784	-9.607	-0.849	-1.745	-0.427	0	0	-0.096	10.377	3.555	-0.61	-3.662	-3.174	1.065	9.814	-0.257	-0.061	0.122	-0.061	1510069703
-9.161	-2.936	-2.371	0	0.122	-0.061	2.168	-8.641	1.026	-0.427	0	0	3.838	13.58	4.939	1.709	-7.751	-2.93	-9.572	-0.913	-1.675	-0.061	0.488	0	-0.158	10.28	2.93	-0.732	-5.005	-2.808	0.858	9.878	-0.252	-0.122	0.183	-0.061	1510069703
-9.126	-3.119	-2.35	0.183	0.183	0	2.111	-8.61	1.104	-0.427	0	0	4.163	12.067	4.237	0.061	-7.507	-2.197	-9.518	-1.006	-1.64	0.183	0.854	0.061	0.817	9.759	2.601	-0.671	-5.188	-2.075	0.77	9.83	-0.193	-0.061	0.122	-0.122	1510069703
-9.155	-3.293	-2.373	0.366	0.122	0.122	2.236	-8.564	1.279	-0.854	0.488	0.916	4.594	10.769	3.722	-0.916	-7.385	-1.892	-9.548	-1.03	-1.725	0.183	0.854	0.061	1.895	9.21	2.417	-0.549	-4.333	-1.404	0.574	9.862	-0.112	-0.122	0.061	-0.122	1510069703
-9.131	-3.375	-2.387	0.549	0.122	0.244	2.482	-8.573	1.348	-0.977	0.977	1.404	4.594	10.769	3.722	-0.916	-7.385	-1.892	-9.617	-0.87	-1.94	0.61	0.793	0.122	2.487	8.842	2.36	-0.183	-2.991	-0.793	0.561	9.861	0.012	-0.061	-0.122	-0.061	1510069704
-9.13	-3.241	-2.415	0.671	0.122	0.305	2.559	-8.726	1.493	-0.977	1.038	1.648	5.268	9.94	3.529	-1.526	-5.92	-1.77	-9.628	-0.797	-2.099	0.793	0.61	0.183	2.676	8.744	2.314	0.061	-1.709	-0.183	0.469	9.908	0.06	-0.061	-0.244	0	1510069704
-9.177	-3.046	-2.403	0.732	0.061	0.305	2.621	-8.93	1.62	-0.793	0.732	1.587	5.534	9.429	3.082	-1.526	-2.93	-0.732	-9.605	-0.645	-2.261	0.793	0.61	0.183	2.6	8.924	2.518	0.305	-0.671	0.183	0.443	9.891	0.077	-0.183	-0.488	0.061	1510069704
-9.233	-2.777	-2.461	0.671	0.061	0.244	2.756	-9.055	1.662	-0.549	0.488	1.282	5.357	9.445	2.787	-1.221	-2.258	0.305	-9.607	-0.498	-2.462	0.61	0.488	0.183	2.239	9.154	2.745	0.488	-0.183	0.305	0.489	9.854	0.031	-0.061	-0.61	0.061	1510069704
-9.251	-2.61	-2.492	0.488	0.061	0.122	2.863	-9.132	1.602	-0.183	0.366	0.732	5.024	9.566	2.335	-0.854	-1.709	1.404	-9.661	-0.286	-2.647	0.427	0.305	0.183	1.909	9.495	2.659	0.183	-0.061	0.427	0.531	9.896	-0.026	-0.061	-0.488	0	1510069704
-9.262	-2.54	-2.492	0.305	0	0.061	2.952	-9.159	1.434	0.183	0.183	0.122	4.497	9.625	2.052	-0.427	-1.099	2.136	-9.711	-0.269	-2.702	0.427	0.305	0.183	2.012	9.65	2.716	0.061	0	0.305	0.672	9.88	-0.045	-0.061	-0.488	0	1510069704
-9.253	-2.449	-2.454	0.183	0	0	2.968	-9.142	1.274	0.488	0.122	-0.427	4.014	9.465	2.023	0	-0.305	2.441	-9.677	-0.233	-2.773	0.183	-0.061	0.122	2.297	9.532	2.598	0.122	0.366	0.061	0.892	9.872	-0.037	-0.061	-0.366	0	1510069704
-9.295	-2.399	-2.495	0	-0.061	-0.061	2.868	-9.004	1.128	0.488	-0.183	-0.916	3.554	9.274	2.083	0.488	0.427	2.319	-9.601	-0.236	-2.698	0.061	-0.122	0.122	2.236	9.373	2.513	0.061	0.671	0	0.959	9.824	-0.108	0	-0.244	0.061	1510069704
-9.299	-2.469	-2.494	-0.183	-0.122	-0.122	2.814	-8.882	0.882	0.488	-0.183	-0.916	3.201	9.188	2.229	0.916	1.099	1.953	-9.582	-0.292	-2.692	0.061	-0.122	0.122	2.082	9.266	2.492	0.183	0.977	0.061	0.847	9.838	-0.083	0	-0.183	0	1510069704
-9.292	-2.515	-2.483	-0.244	-0.183	-0.122	2.737	-8.902	0.804	0.488	-0.061	-1.343	2.958	9.209	2.318	1.282	1.648	1.404	-9.587	-0.285	-2.682	-0.244	-0.305	0	2.088	9.301	2.534	0.305	1.16	0	0.92	9.831	-0.128	0	-0.061	-0.061	1510069704
-9.278	-2.507	-2.437	-0.305	-0.183	-0.122	2.486	-8.92	0.779	0.488	-0.183	-1.526	2.814	9.256	2.426	1.526	2.319	0.854	-9.552	-0.34	-2.663	-0.366	-0.366	0	2.121	9.341	2.564	0.305	1.404	0.061	0.985	9.818	-0.1	-0.061	0.122	0	1510069704
-9.277	-2.517	-2.45	-0.366	-0.122	-0.122	2.311	-8.894	0.671	0.366	-0.488	-1.709	2.806	9.42	2.611	1.648	2.991	0.366	-9.513	-0.385	-2.59	-0.366	-0.366	0	2.021	9.435	2.564	0.122	1.648	0.122	0.999	9.822	-0.163	0	0.061	0	1510069704
-9.3	-2.566	-2.48	-0.427	-0.183	-0.122	2.275	-8.863	0.713	0.244	-0.366	-1.648	2.717	9.664	2.847	1.648	3.174	0.061	-9.51	-0.429	-2.535	-0.488	-0.366	-0.061	1.725	9.475	2.606	0.061	1.77	0.061	0.931	9.833	-0.182	0	0.183	0	1510069704
-9.246	-2.594	-2.432	-0.366	-0.183	-0.122	2.123	-8.786	0.804	0.122	-0.366	-1.343	2.553	9.89	3.036	1.343	2.808	-0.061	-9.503	-0.449	-2.472	-0.549	-0.427	-0.061	1.258	9.508	2.621	0	1.526	0.061	0.894	9.857	-0.197	-0.061	0.183	0	1510069704
-9.276	-2.608	-2.472	-0.366	-0.183	-0.122	2.06	-8.638	0.819	0	-0.488	-0.977	2.29	10.049	3.129	0.916	1.831	-0.122	-9.519	-0.547	-2.389	-0.549	-0.427	-0.061	0.841	9.503	2.629	0	1.038	0.061	0.931	9.826	-0.182	0	0.183	0	1510069704
-9.266	-2.615	-2.474	-0.366	-0.122	-0.061	2.085	-8.624	0.946	-0.122	-0.366	-0.61	2.16	10.137	3.155	0.366	0.671	-0.244	-9.487	-0.611	-2.355	-0.488	-0.305	-0.061	0.659	9.521	2.7	0	0.61	0.061	0.896	9.842	-0.158	-0.061	0.183	0	1510069704
-9.302	-2.68	-2.507	-0.305	-0.122	-0.061	2.107	-8.672	1.043	-0.244	-0.183	-0.183	2.152	10.141	3.07	-0.183	-0.183	-0.244	-9.554	-0.684	-2.311	-0.427	-0.061	-0.061	0.653	9.521	2.73	0	0.183	0.122	0.931	9.832	-0.226	-0.061	0.122	0	1510069704
-9.219	-2.7	-2.433	-0.244	-0.061	0	2.172	-8.729	1.123	-0.366	-0.244	0.122	2.274	10.031	2.969	-0.488	-0.732	-0.366	-9.512	-0.729	-2.277	-0.427	-0.061	-0.061	0.767	9.467	2.743	0.061	-0.061	0.122	0.956	9.863	-0.231	-0.061	0.183	0	1510069704
-9.237	-2.718	-2.475	-0.183	0	0	2.273	-8.793	1.237	-0.366	-0.061	0.427	2.501	9.932	2.76	-0.671	-0.854	-0.549	-9.5	-0.691	-2.268	-0.244	0	-0.061	0.961	9.466	2.74	-0.061	-0.122	0.183	0.865	9.86	-0.2	-0.122	0.183	0.061	1510069704
-9.28	-2.754	-2.513	-0.061	-0.122	0	2.315	-8.738	1.346	-0.366	0	0.732	2.688	9.878	2.474	-0.732	-0.732	-0.61	-9.537	-0.679	-2.287	-0.183	0.122	0	1.084	9.487	2.722	-0.122	-0.244	0.244	0.755	9.83	-0.199	-0.122	0	0	1510069704
-9.231	-2.747	-2.476	-0.061	-0.122	0.061	2.367	-8.68	1.401	-0.305	-0.122	1.038	2.838	9.793	2.242	-0.732	-0.732	-0.549	-9.598	-0.699	-2.36	-0.183	0.122	0	1.119	9.475	2.693	-0.122	-0.366	0.183	0.825	9.878	-0.176	-0.122	0.061	0	1510069704
-9.278	-2.716	-2.489	0	-0.183	0.061	2.469	-8.707	1.355	-0.244	-0.366	1.221	2.997	9.727	2.038	-0.671	-0.732	-0.549	-9.598	-0.693	-2.378	-0.122	0.183	0	1.192	9.491	2.667	-0.183	-0.427	0.122	0.918	9.837	-0.152	-0.183	0	0.061	1510069704
-9.265	-2.726	-2.47	0	-0.122	0.122	2.628	-8.754	1.263	-0.061	-0.488	1.221	3.127	9.678	1.921	-0.549	-0.671	-0.488	-9.588	-0.65	-2.382	0	0.122	0.061	1.279	9.525	2.7	-0.183	-0.427	0.061	0.957	9.879	-0.072	-0.183	0	0.122	1510069704
-9.258	-2.732	-2.469	0	-0.183	0.183	2.913	-8.754	1.261	-0.061	-0.488	1.16	3.281	9.621	1.882	-0.305	-0.549	-0.366	-9.603	-0.613	-2.397	0	0.122	0.061	1.321	9.508	2.665	-0.183	-0.427	0	0.988	9.85	-0.049	-0.122	0	0.122	1510069704
-9.288	-2.768	-2.46	0.061	-0.244	0.122	3.152	-8.854	1.219	-0.061	-0.122	0.977	3.388	9.558	1.909	-0.122	-0.305	-0.305	-9.631	-0.615	-2.463	0	0.122	0.122	1.384	9.471	2.663	-0.183	-0.366	-0.061	0.971	9.854	-0.065	-0.183	0	0.183	1510069704
-9.177	-2.736	-2.364	0.183	-0.244	0.183	3.253	-8.893	1.15	-0.061	0	0.305	3.332	9.538	2.164	0.183	-0.061	-0.061	-9.627	-0.536	-2.461	0.183	-0.061	0.122	1.495	9.406	2.699	-0.122	-0.183	-0.122	0.963	9.898	-0.039	-0.244	-0.061	0.305	1510069705
-9.265	-2.716	-2.36	0.183	-0.305	0.122	3.259	-8.848	1.035	0	0.061	-0.061	3.278	9.625	2.375	0.244	0.061	0	-9.659	-0.526	-2.46	0.183	-0.061	0.122	1.482	9.42	2.698	-0.122	-0.122	-0.122	0.892	9.851	0.018	-0.305	-0.305	0.366	1510069705
-9.298	-2.757	-2.304	0.183	-0.427	0.122	3.341	-8.812	1.068	0.122	0.488	-0.366	3.155	9.698	2.534	0.244	0.122	0.061	-9.671	-0.523	-2.454	0.183	-0.122	0.122	1.47	9.452	2.724	-0.183	-0.061	-0.122	0.958	9.835	0.089	-0.305	-0.305	0.366	1510069705
-9.266	-2.676	-2.181	0.305	-0.244	0.061	2.968	-8.698	1.188	-0.061	0.305	-0.61	2.998	9.75	2.687	0.122	0.183	0.061	-9.658	-0.501	-2.433	0.244	-0.183	0.183	1.473	9.463	2.769	-0.183	0	-0.122	1.156	9.833	0.106	-0.244	-0.305	0.427	1510069705
-9.287	-2.555	-2.126	0.183	-0.305	0	2.975	-8.703	1.098	-0.305	0.549	-0.671	2.765	9.79	2.757	0	0.061	0	-9.684	-0.458	-2.427	0.305	-0.244	0.183	1.421	9.472	2.832	-0.183	0.061	-0.183	1.197	9.873	0.183	-0.305	-0.305	0.549	1510069705
-9.388	-2.713	-2.01	0.122	-0.488	0	2.864	-8.704	0.947	-0.366	0.671	-0.671	2.568	9.862	2.798	-0.061	-0.183	-0.061	-9.691	-0.389	-2.39	0.366	-0.305	0.183	1.297	9.489	2.881	-0.183	0	-0.122	1.038	9.874	0.163	-0.366	-0.61	0.549	1510069705
-9.445	-2.835	-1.92	0.183	-0.671	-0.061	2.793	-8.751	0.803	-0.305	0.854	-0.61	2.411	9.889	2.765	-0.244	-0.366	-0.122	-9.656	-0.425	-2.332	0.427	-0.305	0.244	1.201	9.488	2.936	-0.305	-0.183	-0.183	1.363	9.753	0.24	-0.305	-0.549	0.549	1510069705
