# Supplementary material for: A deep learning approach for lower back-pain risk prediction during manual lifting
Source: PLoS One. 2021 Feb 19;16(2):e0247162. doi: 10.1371/journal.pone.0247162 (PMC7894914; doi:10.1371/journal.pone.0247162)
Supplement: S1 Data — (ZIP) [file pone.0247162.s001.zip › source-used/Subject_01_P1_Zone05_T3.csv]

Side_A_x	Side_A_y	Side_A_z	Side_G_x	Side_G_y	Side_G_z	LtWt_A_x	LtWt_A_y	LtWt_A_z	LtWt_G_x	LtWt_G_y	LtWt_G_z	RtWt_A_x	RtWt_A_y	RtWt_A_z	RtWt_G_x	RtWt_G_y	RtWt_G_z	Back_A_x	Back_A_y	Back_A_z	Back_G_x	Back_G_y	Back_G_z	UArm_A_x	UArm_A_y	UArm_A_z	UArm_G_x	UArm_G_y	UArm_G_z	Thig_A_x	Thig_A_y	Thig_A_z	Thig_G_x	Thig_G_y	Thig_G_z	Time_stp
-9.473	-2.15	-1.93	0	-0.061	-0.061	7.706	1.614	5.82	-0.122	0	-0.061	10.024	0.662	4.188	-0.061	0	-0.061	-9.738	-0.31	-1.456	0	-0.122	-0.061	3.088	8.67	3.296	-0.061	-0.122	0	0.839	9.883	0.555	-0.061	-0.061	-0.061	1510068378
-9.466	-2.135	-1.944	0	-0.061	-0.061	7.644	1.56	5.818	-0.122	0.061	-0.061	10.024	0.629	4.118	-0.122	0	-0.061	-9.692	-0.335	-1.43	0	-0.061	-0.061	3.084	8.607	3.283	0	-0.061	0	0.885	9.872	0.544	0	-0.122	-0.061	1510068378
-9.47	-2.146	-1.938	0	-0.061	-0.061	7.574	1.578	5.754	-0.061	0	-0.122	9.865	0.597	3.997	-0.183	0	0	-9.703	-0.341	-1.375	0	0	-0.061	3.091	8.634	3.274	0	-0.061	-0.061	1.004	9.86	0.543	-0.061	0	-0.061	1510068378
-9.476	-2.176	-1.913	0	-0.061	0	7.541	1.638	5.627	0.061	0	-0.061	9.956	0.621	3.961	-0.183	-0.122	-0.061	-9.731	-0.288	-1.385	0	0	-0.061	3.186	8.699	3.269	0	-0.061	-0.122	0.965	9.849	0.542	0	-0.061	-0.061	1510068378
-9.516	-2.229	-1.938	0	-0.061	-0.061	7.397	1.62	5.579	0.061	0	0	9.83	0.671	4.067	-0.061	-0.183	-0.244	-9.77	-0.301	-1.437	0	0	0	3.243	8.731	3.324	-0.061	0	-0.122	0.95	9.873	0.531	-0.061	0	0	1510068378
-9.507	-2.256	-1.964	0	-0.061	-0.061	7.397	1.62	5.579	-0.122	-0.305	0.061	9.753	0.737	4.261	-0.061	-0.183	-0.244	-9.787	-0.358	-1.438	0	-0.061	-0.061	3.17	8.781	3.342	-0.061	-0.061	-0.122	0.877	9.908	0.573	-0.061	0	0	1510068378
-9.539	-2.3	-1.995	-0.122	-0.061	-0.061	7.283	1.512	5.758	-0.122	-0.366	0.366	9.558	0.819	4.918	-0.061	-0.061	-0.427	-9.713	-0.285	-1.324	0	-0.061	0	2.973	8.898	3.265	0	-0.183	-0.183	0.819	9.896	0.562	-0.061	0	-0.061	1510068378
-9.619	-2.486	-1.998	-0.244	-0.183	0.061	6.698	1.631	5.761	-0.122	-0.366	0.366	8.277	0.995	5.471	-1.221	-0.183	-1.526	-9.68	-0.274	-1.11	-0.061	0.122	0	2.512	8.783	3.113	0.427	-0.244	-0.122	0.933	9.841	0.559	-0.061	0.122	0	1510068378
-9.276	-2.564	-1.899	0	-0.122	0.061	5.631	1.517	5.548	0.061	-0.366	0.916	6.742	1.62	5.246	-1.221	-0.183	-1.526	-9.831	-0.414	-1.122	0.061	0.183	-0.061	2.626	8.642	3.134	0.427	-0.183	0	1.108	9.823	0.499	0.061	0.488	0.061	1510068378
-9.166	-2.688	-1.89	0.061	-0.061	-0.122	4.212	1.054	5.096	0.122	-0.366	1.953	5.685	2.454	4.588	-1.892	-0.61	-2.808	-9.929	-0.315	-1.258	0.122	0.183	0	2.626	8.642	3.134	0.427	-0.183	0	0.769	9.908	0.598	0.061	0.61	0.122	1510068378
-9.263	-2.749	-1.966	0.183	-0.244	-0.366	2.787	0.348	4.46	-0.427	-0.793	5.432	4.911	3.383	3.37	-1.831	-0.549	-6.47	-10.281	-0.269	-1.581	0.061	-0.061	0.061	2.626	8.642	3.134	0.427	-0.183	0	0.22	9.893	0.693	0.122	0.244	0.061	1510068378
-9.137	-2.657	-1.934	0.183	-0.244	-0.671	2.084	-0.904	3.436	-0.427	-0.793	5.432	4.911	3.383	3.37	-1.831	-0.549	-6.47	-10.651	-0.291	-1.884	0	-0.854	0.122	3.827	8.283	3.017	-0.183	0.183	-1.16	0.254	9.963	0.676	0.122	-0.122	0.122	1510068378
-9.113	-2.731	-1.805	0.305	-0.183	-0.916	1.516	-2.841	2.269	-1.282	-0.671	7.507	4.076	6.425	0.628	-1.099	-3.174	-8.362	-10.777	-0.23	-1.997	0	-1.831	0.061	3.944	8.276	2.966	-0.122	0.427	-1.77	0.329	9.975	0.714	0.061	-0.183	0.061	1510068379
-9.121	-2.64	-1.712	0.366	-0.061	-1.16	1.766	-6.004	1.491	-2.441	-1.343	9.521	5.185	8.429	0.394	-0.916	-5.371	-10.01	-10.188	-0.276	-1.763	0.061	-2.441	-0.061	3.75	8.229	2.98	0.122	0.977	-2.075	0.513	9.869	0.677	0.061	-0.305	0.122	1510068379
-9.347	-2.718	-1.753	0.305	-0.122	-1.404	1.766	-6.004	1.491	-3.54	-3.845	11.841	5.739	11.127	0.194	-0.732	-3.357	-12.207	-9.859	-0.208	-1.337	0.122	-2.258	0	3.341	8.05	2.854	0.732	1.587	-2.075	0.496	9.868	0.634	0.122	-0.488	0.122	1510068379
-9.35	-2.757	-1.663	0.427	-0.183	-1.404	4.225	-14.961	0.786	-4.456	-5.31	13.916	6.967	14.527	0.601	0.183	-0.366	-14.099	-9.733	-0.249	-0.968	0.122	-2.441	-0.061	2.888	8.098	2.944	1.282	2.136	-2.319	0.669	9.891	0.601	0.183	-0.366	0.061	1510068379
-9.329	-2.85	-1.597	0.488	0	-1.404	9.129	-17.707	1.547	-2.441	-1.953	13	6.967	14.527	0.601	1.77	2.441	-14.893	-9.801	-0.358	-0.69	0.183	-2.686	-0.061	1.31	9.176	3.659	1.099	1.465	-3.479	0.756	9.922	0.456	0.305	-0.305	0	1510068379
-9.477	-2.872	-1.694	0.549	-0.061	-1.343	10.88	-14.883	1.177	-2.075	3.479	8.24	8.326	14.436	1.598	2.93	7.812	-12.695	-9.802	-0.254	-0.347	0.183	-2.808	-0.183	-1.638	10.326	4	-0.305	-0.916	-4.7	0.907	9.853	0.224	0.305	-0.366	-0.122	1510068379
-9.386	-2.89	-1.778	0.366	-0.122	-1.221	6.922	-12.336	0.763	-2.075	3.479	8.24	5.392	12.836	2.22	3.54	6.897	-7.568	-9.49	-0.028	0.388	0	-2.563	-0.305	-2.858	10.488	3.175	-0.488	-2.747	-4.456	1.217	9.859	0.059	0.244	-0.549	-0.183	1510068379
-9.33	-3.159	-1.707	0.122	-0.305	-1.038	6.922	-12.336	0.763	-2.319	-0.732	2.747	5.392	12.836	2.22	3.662	-0.488	-3.235	-9.019	-0.225	1.367	-0.061	-2.014	-0.366	-0.941	10.33	2.59	-1.099	-3.296	-3.418	1.518	9.799	0	0.122	-0.305	-0.183	1510068379
-9.171	-3.45	-1.488	0.122	-0.305	-0.854	5.582	-10.593	0.791	-2.319	-0.732	2.747	4.834	11.905	3.046	2.38	-5.31	-1.526	-8.972	-0.372	2.054	0	-1.709	-0.427	0.275	9.259	2.555	-1.099	-3.296	-3.418	1.707	9.729	-0.074	0.122	-0.122	-0.122	1510068379
-8.911	-3.768	-1.325	0.122	0	-0.732	5.625	-8.091	1.23	-1.221	-4.822	1.77	6.02	9.904	3.301	1.221	-4.761	-1.16	-9.002	-0.351	2.36	0	-1.465	-0.305	0.272	8.703	2.653	0.671	-0.793	-1.831	1.885	9.762	-0.061	0.183	0.061	0	1510068379
-9.063	-4.034	-1.31	0.183	0	-0.61	6.253	-8.592	1.955	-1.099	-2.197	2.258	6.02	9.904	3.301	0.61	-2.197	-0.916	-9.009	-0.29	2.492	-0.061	-1.221	-0.183	-0.016	9.144	2.742	0.732	0.183	-0.916	1.719	9.767	0.108	-0.061	0.244	0.122	1510068379
-9.27	-4.051	-1.324	0.122	-0.122	-0.488	6.307	-9.366	2.735	-1.404	0.916	2.502	4.555	10.324	2.12	0.427	-0.977	-0.183	-8.989	-0.513	2.635	0.061	-0.916	-0.122	-0.571	9.728	3.033	0.549	0.977	-0.366	1.3	9.798	0.29	0.061	-0.061	0.122	1510068379
-9.282	-3.953	-1.341	0.061	-0.061	-0.305	4.95	-9.917	2.531	-1.038	3.54	-1.038	3.207	10.68	1.608	0.366	-0.305	0.916	-9.116	-0.568	2.732	0.061	-0.61	-0.122	-1.188	9.887	2.958	0.305	1.526	0	1.183	9.902	0.345	0.061	-0.244	0.122	1510068379
-9.287	-3.866	-1.314	-0.122	-0.061	-0.122	3.473	-10.258	2.129	-1.038	3.54	-1.038	3.207	10.68	1.608	0.122	-0.305	1.892	-9.166	-0.495	2.836	-0.061	-0.427	-0.061	-1.878	9.794	2.826	0.549	1.465	0.366	1.31	9.895	0.184	0.061	-0.366	0.061	1510068379
-9.254	-3.823	-1.342	-0.122	-0.061	0	2.091	-10.154	1.34	0.854	-0.183	-3.906	1.243	10.893	1.011	-0.061	-0.854	2.136	-8.994	-0.525	2.969	-0.122	-0.061	0	-2.159	9.905	2.704	0.61	1.099	0.671	1.464	9.811	0.004	0	-0.122	-0.061	1510068379
-9.16	-3.9	-1.337	-0.183	-0.061	0.122	1.041	-9.926	0.676	0.854	-0.183	-3.906	0.958	11.024	0.979	-0.183	-0.977	2.075	-8.952	-0.54	2.972	-0.122	0.244	0	-2.03	10.104	2.726	0.549	0.916	0.793	1.603	9.795	-0.112	0.122	0	-0.061	1510068379
-9.111	-3.913	-1.37	-0.122	0	0.183	1.035	-9.696	0.29	1.282	-1.77	-3.906	0.958	11.024	0.979	-0.244	-0.366	1.77	-9.101	-0.618	2.806	-0.183	0.488	0.061	-1.92	10.222	2.731	0.244	0.732	0.793	1.689	9.807	-0.01	0.061	0.122	-0.061	1510068379
-9.085	-3.956	-1.404	-0.122	0	0.305	1.034	-9.478	-0.073	1.221	-0.732	-2.502	0.663	10.994	0.931	-0.122	0.305	1.404	-9.22	-0.699	2.65	-0.061	0.61	0.122	-1.914	10.232	2.759	0	0.366	0.793	1.555	9.881	-0.001	-0.183	0	0	1510068379
-9.028	-3.921	-1.375	-0.061	0.183	0.427	0.77	-9.448	-0.069	1.221	-0.732	-2.502	0.618	10.88	0.847	0	0.549	1.038	-9.182	-0.648	2.543	-0.061	0.854	0.061	-2.096	10.149	2.735	-0.122	-0.122	0.793	1.517	9.8	-0.032	-0.122	-0.061	-0.061	1510068379
-9.138	-3.888	-1.414	0	0.244	0.488	0.676	-9.292	-0.227	0.671	0.305	-1.648	0.618	10.88	0.847	-0.061	0.305	0.732	-9.156	-0.63	2.454	0	1.16	0.122	-2.06	10.081	2.728	-0.305	-0.671	0.793	1.357	9.825	-0.08	-0.244	0.061	0	1510068379
-9.178	-3.868	-1.51	-0.061	0.305	0.61	0.769	-9.191	-0.299	0.183	0.793	-0.732	1.247	10.715	0.834	-0.183	0.244	0.488	-9.265	-0.651	2.267	0.061	1.343	0.122	-1.877	9.97	2.655	-0.366	-0.977	0.793	1.241	9.818	0.05	-0.122	0	-0.122	1510068379
-9.134	-3.831	-1.581	-0.061	0.305	0.732	0.992	-9.196	-0.194	-0.061	1.099	0.061	1.693	10.535	0.882	-0.244	0.122	0.244	-9.281	-0.624	2.044	0.061	1.709	0.061	-1.565	9.959	2.698	-0.427	-1.343	0.793	1.105	9.861	0.005	0	0	-0.183	1510068379
-9.028	-3.759	-1.654	-0.122	0.366	0.732	1.336	-9.093	-0.103	-0.427	1.282	1.038	1.693	10.535	0.882	-0.305	0.183	0.122	-9.404	-0.553	1.738	0.122	1.77	0.061	-1.168	9.708	2.748	-0.488	-1.526	0.793	0.975	9.877	0.011	-0.122	0	-0.244	1510068379
-8.961	-3.724	-1.707	-0.122	0.366	0.732	1.888	-9.031	0.199	-0.61	1.648	1.282	2.474	9.94	1.008	-0.366	0.183	0.122	-9.469	-0.476	1.434	0.122	1.892	0.061	-0.761	9.466	2.728	-0.427	-1.648	0.854	0.949	9.866	0.067	-0.061	0.061	-0.305	1510068379
-8.997	-3.613	-1.809	-0.061	0.366	0.732	2.219	-9.105	0.589	-0.793	1.77	1.221	2.7	9.737	1.064	-0.427	0.366	0.244	-9.561	-0.477	1.133	0.183	1.953	0.061	-0.398	9.304	2.631	-0.427	-1.648	0.854	0.778	9.847	0.043	-0.061	0.061	-0.305	1510068379
-9.118	-3.549	-1.909	-0.061	0.244	0.671	2.364	-9.012	0.663	-0.61	1.16	1.038	2.7	9.737	1.064	-0.549	0.244	0.244	-9.561	-0.461	0.873	0.244	1.892	0	-0.028	9.323	2.531	-0.244	-1.587	0.916	0.72	9.874	0.181	-0.061	-0.061	-0.305	1510068380
-9.153	-3.437	-2.005	-0.122	0.183	0.671	2.533	-8.975	0.854	-0.305	0.183	0.793	3.104	9.75	1.192	-0.732	-0.122	0.122	-9.662	-0.447	0.578	0.183	1.953	0	0.248	9.311	2.558	0.061	-1.465	0.916	0.681	9.897	0.147	-0.061	-0.061	-0.366	1510068380
-9.124	-3.299	-2.003	-0.122	0.122	0.671	2.878	-8.835	1.115	-0.305	0.183	0.793	3.104	9.75	1.192	-0.854	-0.305	0.061	-9.722	-0.412	0.288	0.183	1.892	0	0.378	9.416	2.562	0.061	-1.465	0.916	0.64	9.961	0.211	-0.183	0	-0.366	1510068380
-9.113	-3.187	-1.981	-0.122	0.122	0.732	3.089	-8.763	1.327	0.183	-0.061	0.183	3.417	9.825	1.255	-0.854	-0.244	0.244	-9.731	-0.384	-0.019	0.122	1.709	0	0.748	9.417	2.629	0.061	-1.282	1.038	0.782	9.873	0.227	-0.183	-0.061	-0.366	1510068380
-9.166	-3.095	-2.03	-0.122	0.183	0.732	3.207	-8.699	1.694	0.183	-0.061	0.183	3.565	9.583	1.683	-0.732	-0.183	0.488	-9.711	-0.371	-0.361	0.061	1.709	-0.061	1.104	9.268	2.578	0.061	-1.038	1.099	0.812	9.841	0.179	-0.244	0.061	-0.305	1510068380
-9.221	-3.048	-2.067	-0.183	0.122	0.671	3.116	-8.678	1.799	0.549	-0.366	-0.427	3.506	9.57	1.908	-0.61	0	0.671	-9.849	-0.401	-0.731	0	1.465	-0.122	1.462	9.232	2.463	0	-0.732	1.099	0.857	9.836	0.11	-0.122	0.183	-0.244	1510068380
-9.249	-2.946	-2.083	-0.305	-0.061	0.488	3.191	-8.661	1.838	0.732	-0.61	-0.671	3.506	9.57	1.908	-0.671	0.183	0.732	-9.935	-0.343	-1.014	-0.122	1.221	-0.122	1.675	9.191	2.393	0.061	-0.671	0.977	0.721	9.85	0.306	-0.122	0.488	-0.183	1510068380
-9.174	-2.961	-1.986	-0.305	-0.061	0.366	3.344	-8.67	1.881	0.916	-0.183	-0.854	3.313	9.449	1.928	-0.671	0	0.671	-10.015	-0.397	-1.278	-0.122	0.916	-0.122	1.939	9.21	2.396	0.061	-0.488	0.916	0.371	9.927	0.425	-0.122	0.122	-0.122	1510068380
-9.259	-2.921	-2.029	-0.366	-0.183	0.305	3.174	-8.677	2.037	0.916	-0.183	-0.854	3.432	9.465	1.877	-0.671	-0.183	0.61	-10.009	-0.34	-1.367	-0.122	0.671	-0.061	2.104	9.249	2.377	0.122	-0.183	0.793	0.261	9.923	0.391	-0.244	-0.061	-0.122	1510068380
-9.214	-2.89	-2.023	-0.305	-0.122	0.244	3.005	-8.673	1.883	0.977	-0.122	-1.038	3.432	9.465	1.877	-0.61	0.061	0.427	-9.997	-0.39	-1.455	-0.183	0.427	0	2.16	9.268	2.431	0.061	0.061	0.671	0.406	9.884	0.449	-0.122	-0.122	-0.122	1510068380
-9.217	-2.835	-2.011	-0.183	-0.122	0.244	2.946	-8.784	1.951	1.099	-0.427	-1.16	3.35	9.548	1.731	-0.427	0.244	0.366	-9.977	-0.412	-1.5	-0.183	0.305	0	2.011	9.331	2.449	0.061	0.183	0.549	0.504	9.88	0.45	-0.122	-0.061	-0.061	1510068380
-9.266	-2.731	-1.999	-0.183	-0.061	0.122	2.946	-8.784	1.951	1.282	-0.549	-1.343	3.299	9.625	1.733	-0.305	0.305	0.305	-9.987	-0.451	-1.578	-0.183	0.122	0	1.889	9.417	2.487	0.061	0.183	0.427	0.508	9.875	0.402	-0.244	0.061	0	1510068380
-9.263	-2.696	-1.973	-0.122	0.061	0.061	2.568	-8.731	1.375	1.526	-1.099	-1.526	3.299	9.625	1.733	-0.183	0.244	0.305	-9.897	-0.426	-1.562	-0.122	0.061	0.061	1.864	9.43	2.523	0.061	0.122	0.305	0.334	9.878	0.379	-0.122	0.061	0	1510068380
-9.317	-2.688	-2.001	-0.122	0	0	2.76	-8.556	1.297	1.343	-1.282	-1.343	3.165	9.527	1.921	-0.061	0.183	0.244	-9.928	-0.434	-1.564	-0.122	0	0.061	1.914	9.345	2.555	0.061	0.122	0.305	0.257	9.903	0.419	-0.122	0	-0.061	1510068380
-9.38	-2.688	-2.013	0	0	0.061	2.76	-8.556	1.297	1.343	-1.282	-1.343	3.165	9.527	1.921	0.061	0.183	0.183	-9.863	-0.435	-1.54	-0.061	-0.122	0	1.927	9.229	2.505	-0.061	0.122	0.122	0.349	9.895	0.42	-0.122	-0.061	0	1510068380
-9.325	-2.609	-2.01	-0.122	0	0	2.713	-8.101	1.166	0.549	-0.183	-0.488	3.055	9.453	1.966	0.061	0.122	0.061	-9.83	-0.397	-1.487	-0.061	-0.183	0	1.92	9.156	2.53	0	0.061	0	0.446	9.926	0.528	-0.122	0	0	1510068380
-9.384	-2.641	-2.01	0.061	-0.122	0	2.649	-8.074	1.18	0.244	-0.183	0	3.055	9.424	2.095	0.061	0.122	-0.061	-9.826	-0.376	-1.471	0	-0.244	0	1.932	9.226	2.516	0	0.061	0	0.364	9.89	0.467	-0.122	-0.183	0	1510068380
-9.305	-2.57	-2.001	0.061	0	-0.061	2.637	-8.086	1.138	0.244	-0.183	0	3.073	9.542	2.08	0.061	0.061	-0.244	-9.847	-0.371	-1.476	0	-0.244	-0.061	1.961	9.312	2.549	0	0.061	-0.061	0.45	9.893	0.447	-0.061	-0.061	0	1510068380
-9.375	-2.582	-1.993	0.061	-0.122	-0.122	2.692	-8.111	1.113	0.061	-0.427	0.488	3.156	9.587	2.104	0.061	0	-0.305	-9.865	-0.339	-1.485	0.061	-0.427	-0.122	2.07	9.314	2.521	-0.122	0.061	-0.183	0.427	9.906	0.488	-0.061	-0.061	0	1510068380
-9.355	-2.495	-2.034	0	-0.122	-0.183	2.961	-8.098	0.931	0	-1.953	1.526	3.22	9.561	2.174	0.122	0	-0.427	-9.831	-0.285	-1.314	0	-0.427	-0.122	2.226	9.289	2.531	-0.122	0.061	-0.183	0.499	9.883	0.477	-0.061	-0.122	0	1510068380
-9.362	-2.541	-2.005	-0.122	-0.183	-0.183	4.071	-7.997	1.299	0	-1.953	1.526	3.145	9.546	2.018	0.183	-0.122	-0.549	-9.845	-0.29	-1.238	-0.061	-0.549	-0.183	2.475	9.272	2.689	-0.061	0.366	-0.427	0.494	9.899	0.536	0	-0.122	-0.061	1510068380
-9.306	-2.547	-1.895	-0.061	-0.061	-0.244	4.071	-7.997	1.299	-0.244	-1.709	1.709	3.09	9.424	1.848	0.305	-0.305	-0.671	-9.8	-0.31	-1.194	-0.183	-0.732	-0.122	2.162	9.183	2.661	-0.061	0.366	-0.427	0.607	9.893	0.477	-0.122	0	0	1510068380
-9.331	-2.572	-1.857	0	-0.061	-0.305	5.155	-8.461	2.098	-0.854	2.136	0.061	3.352	9.673	1.843	0.488	0.366	-0.793	-9.862	-0.295	-1.157	-0.183	-0.488	-0.122	1.555	9.251	2.548	-0.183	0.488	-0.305	0.572	9.877	0.501	-0.122	0	0	1510068380
-9.408	-2.617	-1.82	0.061	0	-0.305	4.131	-8.757	2.207	-0.854	2.136	0.061	3.352	9.673	1.843	0.427	0.793	-0.732	-9.695	-0.365	-1.024	-0.305	-0.427	-0.061	1.353	9.289	2.731	0.061	0.366	-0.427	0.457	9.875	0.481	-0.061	-0.061	-0.061	1510068380
-9.489	-2.635	-1.861	-0.061	-0.061	-0.183	4.131	-8.757	2.207	-0.671	2.686	-1.038	3.037	9.728	1.744	0.427	0.122	-0.549	-9.717	-0.396	-0.945	-0.244	-0.305	-0.061	1.152	9.324	2.688	0.061	0.366	-0.427	0.559	9.891	0.537	-0.061	-0.061	-0.122	1510068380
-9.519	-2.619	-1.833	0	-0.122	-0.183	2.463	-8.787	2.011	-0.305	1.526	-1.648	3.029	9.933	1.759	0.427	-0.122	-0.244	-9.708	-0.476	-0.859	-0.244	-0.183	-0.061	1.211	9.427	2.729	0	-0.061	-0.366	0.674	9.883	0.562	0	-0.061	-0.061	1510068381
-9.432	-2.629	-1.781	0	-0.061	-0.122	2.443	-8.504	1.946	0.061	0.244	-1.526	3.029	9.933	1.759	0.366	-0.183	-0.122	-9.723	-0.567	-0.793	-0.061	-0.122	-0.061	1.361	9.528	2.771	0	-0.061	-0.366	0.817	9.914	0.547	0	0	-0.061	1510068381
-9.385	-2.658	-1.774	0.061	0	-0.061	2.517	-8.293	2.005	-0.183	0.977	-0.427	2.96	9.972	1.838	0.366	-0.305	-0.122	-9.666	-0.518	-0.742	-0.061	-0.061	0	1.229	9.515	2.743	0.061	-0.061	-0.305	0.736	9.893	0.547	0	0	-0.061	1510068381
-9.392	-2.72	-1.861	0.061	0.061	0	2.417	-8.354	1.842	-0.183	0.977	-0.427	3.016	10.008	1.931	0.305	0	-0.061	-9.607	-0.461	-0.705	0	0.122	0	1.126	9.469	2.759	0.061	-0.061	-0.305	0.653	9.89	0.457	0.061	-0.061	-0.061	1510068381
-9.412	-2.797	-1.865	0.122	0	0.122	2.241	-8.425	1.548	-0.366	1.526	0.305	2.872	10	1.977	0.183	-0.061	0	-9.642	-0.508	-0.708	0	0.244	-0.061	1.101	9.482	2.725	0	-0.122	-0.183	0.69	9.881	0.434	0	-0.061	-0.061	1510068381
-9.341	-2.728	-1.876	0.122	0.061	0.122	2.201	-8.591	1.346	-0.305	0.305	1.099	2.785	10.05	2.018	0	-0.305	0.061	-9.758	-0.501	-0.79	0.122	0.183	-0.061	1.188	9.518	2.688	0	-0.366	-0.061	0.702	9.893	0.462	0	-0.061	-0.061	1510068381
-9.319	-2.7	-1.915	0.122	0.061	0.061	2.518	-8.509	1.315	-0.305	0.305	1.099	2.737	10.046	2.004	-0.122	-0.488	0	-9.719	-0.483	-0.836	0.183	0.244	-0.061	1.278	9.477	2.652	0	-0.366	-0.061	0.519	9.916	0.44	-0.122	-0.122	-0.061	1510068381
-9.302	-2.673	-1.968	0.061	0.061	0.061	2.518	-8.509	1.315	-0.366	-0.366	1.282	2.694	9.961	1.937	-0.244	-0.488	0	-9.767	-0.418	-0.871	0.122	0.244	-0.061	1.396	9.418	2.635	-0.061	-0.427	0	0.523	9.889	0.465	0.061	-0.183	-0.061	1510068381
-9.293	-2.668	-1.95	0.061	0.061	0.061	3.191	-8.546	1.511	-0.488	-0.488	1.343	2.707	9.851	1.799	-0.244	-0.549	-0.122	-9.8	-0.385	-0.931	0.061	0.183	-0.061	1.503	9.436	2.606	-0.061	-0.427	0	0.532	9.886	0.455	0	-0.061	-0.061	1510068381
-9.343	-2.617	-1.969	0	0.061	0	3.38	-8.643	1.637	-0.488	-0.305	1.221	2.806	9.832	1.683	-0.244	-0.427	-0.183	-9.823	-0.349	-0.967	0	0.122	-0.061	1.593	9.424	2.589	-0.122	-0.366	0	0.541	9.855	0.414	0	-0.061	-0.061	1510068381
-9.375	-2.659	-1.977	-0.122	0	-0.061	3.506	-8.691	1.787	-0.488	-0.305	0.977	2.95	9.764	1.623	-0.183	-0.244	-0.244	-9.83	-0.391	-1.008	-0.061	0.122	-0.061	1.611	9.439	2.53	-0.061	-0.244	-0.061	0.493	9.909	0.462	-0.061	-0.061	-0.061	1510068381
-9.384	-2.676	-1.974	-0.122	-0.061	-0.061	3.602	-8.74	1.975	-0.366	-0.122	0.244	3.037	9.79	1.571	-0.122	-0.122	-0.305	-9.863	-0.39	-1.037	-0.122	0.061	-0.061	1.605	9.446	2.539	-0.061	-0.244	-0.061	0.581	9.886	0.455	0	0	-0.061	1510068381
-9.363	-2.718	-1.976	-0.244	-0.061	-0.061	3.43	-8.821	2.038	-0.366	-0.122	0.244	3.224	9.757	1.553	-0.061	-0.122	-0.244	-9.83	-0.432	-1.041	-0.183	0	-0.061	1.565	9.411	2.528	0	-0.061	-0.122	0.475	9.926	0.444	-0.061	0.122	-0.061	1510068381
-9.351	-2.737	-1.98	-0.183	-0.122	-0.061	3.43	-8.821	2.038	-0.183	-0.305	-0.183	3.224	9.757	1.553	0	0	-0.244	-9.8	-0.459	-1.011	-0.183	0	-0.061	1.529	9.4	2.549	0	0	-0.122	0.451	9.906	0.457	0	0.061	-0.061	1510068381
-9.319	-2.716	-1.949	-0.183	-0.061	-0.061	3.311	-8.774	2.047	0.061	-0.427	-0.549	3.283	9.743	1.558	0.061	0.061	-0.122	-9.759	-0.508	-1	-0.183	0	-0.061	1.475	9.4	2.529	0.061	0.122	-0.061	0.53	9.896	0.469	0	0.122	0	1510068381
-9.349	-2.726	-1.981	-0.183	-0.061	-0.061	3.131	-8.732	1.949	0.122	-0.183	-0.732	3.259	9.763	1.629	0.061	0.061	0	-9.768	-0.538	-1.024	-0.183	0	-0.061	1.407	9.421	2.53	0.061	0.122	-0.061	0.512	9.89	0.415	0	0.061	0	1510068381
-9.347	-2.738	-1.98	-0.183	-0.061	-0.061	3.131	-8.732	1.949	0.183	0.061	-0.854	3.225	9.826	1.643	0.061	0.122	0.061	-9.787	-0.577	-1.054	-0.183	-0.061	-0.061	1.381	9.46	2.531	0.122	0.183	0	0.453	9.908	0.378	-0.061	0.122	-0.061	1510068381
-9.331	-2.761	-1.977	-0.122	-0.061	-0.061	2.793	-8.668	1.694	0.244	0.061	-0.793	3.102	9.859	1.626	0.061	0.061	0.122	-9.787	-0.586	-1.058	-0.122	-0.061	-0.061	1.351	9.463	2.53	0.122	0.183	0	0.495	9.904	0.403	0	0.061	0	1510068381
-9.33	-2.751	-1.987	-0.061	-0.061	-0.061	2.725	-8.574	1.623	0.244	0.061	-0.793	2.993	9.853	1.657	0.061	0.061	0.183	-9.763	-0.586	-1.055	-0.061	0	-0.061	1.309	9.442	2.517	0.122	0.183	0	0.499	9.896	0.415	0	0.061	0	1510068381
-9.343	-2.755	-1.977	-0.061	-0.061	-0.061	2.725	-8.574	1.623	0.244	0.061	-0.671	2.891	9.872	1.645	0	0.061	0.183	-9.757	-0.592	-1.031	-0.061	-0.061	-0.061	1.281	9.505	2.533	0.122	0.122	0	0.431	9.892	0.371	0	-0.061	-0.061	1510068381
-9.344	-2.72	-1.983	0	0	-0.061	2.628	-8.547	1.457	0.183	0	-0.488	2.785	9.927	1.626	0	-0.061	0.122	-9.764	-0.613	-1.043	-0.061	0	-0.061	1.245	9.545	2.501	0.061	0.061	0	0.512	9.891	0.367	0.061	-0.061	0	1510068381
-9.357	-2.738	-1.951	0	-0.061	0	2.628	-8.547	1.457	0.122	0	-0.366	2.707	9.941	1.552	0	-0.061	0.122	-9.783	-0.615	-1.066	0	-0.061	0	1.249	9.582	2.529	0	0	0	0.514	9.923	0.354	0	-0.061	0	1510068381
-9.354	-2.723	-1.977	0	0	0	2.598	-8.454	1.408	-0.061	0.061	-0.061	2.647	9.947	1.526	0	-0.061	0.061	-9.749	-0.589	-1.037	0	0	0	1.237	9.548	2.48	-0.061	-0.061	-0.061	0.494	9.909	0.354	0	-0.061	0	1510068381
-9.345	-2.731	-1.977	0.061	0	0	2.637	-8.491	1.406	-0.061	0.061	-0.061	2.662	9.914	1.56	0	-0.061	-0.061	-9.745	-0.602	-1.004	0.061	0	0	1.178	9.514	2.457	-0.061	-0.183	-0.061	0.518	9.906	0.351	-0.061	-0.122	-0.061	1510068381
-9.362	-2.729	-1.985	0.061	-0.061	0	2.729	-8.486	1.456	-0.122	-0.061	0.122	2.671	9.918	1.573	-0.061	-0.122	-0.122	-9.747	-0.586	-1.008	0.061	0.061	0	1.263	9.555	2.48	-0.061	-0.183	-0.061	0.531	9.903	0.371	0	-0.061	0	1510068381
-9.335	-2.74	-1.98	0.061	0	0	2.777	-8.539	1.511	-0.183	0	0.183	2.756	9.935	1.553	-0.061	-0.244	-0.183	-9.765	-0.562	-1.024	0.061	0.061	0	1.324	9.574	2.473	-0.122	-0.244	-0.061	0.51	9.915	0.352	-0.061	-0.061	0	1510068382
-9.347	-2.731	-1.957	0.061	0	0	2.777	-8.539	1.511	-0.244	0	0.244	2.878	9.945	1.555	-0.061	-0.122	-0.183	-9.769	-0.513	-1.028	0	0	0	1.353	9.552	2.469	-0.122	-0.183	-0.061	0.507	9.885	0.319	-0.061	-0.122	0	1510068382
-9.348	-2.722	-1.964	0.061	0	0	2.866	-8.563	1.567	-0.244	-0.061	0.305	2.934	9.891	1.59	-0.061	-0.122	-0.244	-9.774	-0.52	-1.024	0.061	0	0	1.37	9.471	2.461	-0.183	-0.183	-0.061	0.555	9.885	0.391	0	-0.061	0	1510068382
-9.353	-2.738	-1.969	0	-0.061	0	2.972	-8.567	1.657	-0.244	0	0.366	3.034	9.818	1.628	-0.061	-0.122	-0.183	-9.778	-0.487	-1.03	0.061	0	0	1.403	9.464	2.47	-0.122	-0.183	-0.061	0.498	9.892	0.362	-0.061	-0.061	0	1510068382
-9.342	-2.756	-1.954	0.061	-0.061	0	3.061	-8.64	1.748	-0.183	0	0.305	3.094	9.836	1.639	-0.061	-0.061	-0.183	-9.768	-0.484	-1.016	0	0	0	1.413	9.453	2.474	-0.061	-0.122	-0.061	0.469	9.902	0.394	-0.061	-0.061	0	1510068382
-9.345	-2.74	-1.942	0.061	-0.061	0	3.061	-8.64	1.748	-0.122	-0.061	0.244	3.157	9.838	1.653	-0.122	-0.061	-0.183	-9.781	-0.486	-1.038	0	0	0.061	1.415	9.461	2.488	-0.061	-0.122	-0.061	0.486	9.898	0.408	-0.061	-0.122	0	1510068382
-9.363	-2.713	-1.921	0.061	-0.061	0	3.109	-8.715	1.727	-0.061	-0.122	0.122	3.18	9.833	1.65	-0.122	-0.061	-0.122	-9.789	-0.431	-1.008	0	0	0.061	1.41	9.459	2.523	-0.061	0	0	0.538	9.885	0.401	-0.061	-0.061	0	1510068382
-9.363	-2.663	-1.92	0	-0.061	0	3.109	-8.715	1.727	-0.061	-0.122	-0.061	3.182	9.825	1.62	-0.122	0	0	-9.767	-0.439	-1.028	0	0	0	1.369	9.446	2.535	0	0.061	0.061	0.551	9.891	0.395	-0.061	-0.061	0	1510068382
-9.339	-2.668	-1.889	0	-0.061	0	3.09	-8.68	1.744	0	0	-0.122	3.098	9.822	1.647	-0.061	0	0.061	-9.778	-0.408	-1.016	0	0	0	1.371	9.433	2.529	0	0.061	0.061	0.573	9.905	0.39	-0.061	-0.061	0	1510068382
-9.357	-2.694	-1.89	0	-0.061	0	3	-8.684	1.705	0	0	-0.122	3.019	9.826	1.643	-0.122	0	0.061	-9.74	-0.364	-1.014	-0.061	0	0	1.4	9.446	2.559	0	0.061	0.061	0.591	9.884	0.406	-0.061	0	0	1510068382
-9.369	-2.698	-1.889	0	-0.061	0	2.833	-8.64	1.639	0.183	-0.122	-0.061	2.956	9.824	1.64	-0.122	0	0.061	-9.774	-0.366	-1.025	-0.061	0	0	1.383	9.439	2.58	0	0.061	0.061	0.573	9.869	0.414	-0.061	-0.061	0	1510068382
-9.373	-2.689	-1.879	-0.061	-0.061	0.061	2.785	-8.66	1.57	0.183	-0.244	-0.061	2.926	9.837	1.688	-0.061	0.061	0.061	-9.774	-0.373	-0.994	-0.061	0	0	1.438	9.473	2.578	0	0.061	0.061	0.669	9.883	0.414	-0.061	0	0.061	1510068382
-9.368	-2.698	-1.858	-0.061	-0.061	0.061	2.818	-8.629	1.504	0.183	-0.244	-0.061	2.851	9.86	1.674	-0.061	0.061	0.061	-9.774	-0.358	-1.011	-0.061	0	0	1.43	9.445	2.573	0	0.122	0.061	0.617	9.896	0.446	-0.122	0	0.061	1510068382
-9.374	-2.674	-1.859	-0.122	-0.061	0	2.731	-8.589	1.385	0.122	-0.183	0	2.852	9.813	1.683	-0.061	0.122	0.061	-9.782	-0.379	-1.047	-0.061	0.061	0	1.386	9.417	2.591	-0.061	0.061	0.061	0.538	9.885	0.428	-0.061	-0.061	0	1510068382
-9.382	-2.664	-1.861	-0.061	-0.061	0	2.659	-8.564	1.331	0.122	-0.183	0	2.741	9.81	1.693	-0.061	0.061	0	-9.801	-0.354	-1.084	-0.061	0	0	1.436	9.43	2.565	-0.061	0.061	0.061	0.569	9.891	0.461	0	-0.061	0	1510068382
-9.373	-2.681	-1.87	-0.061	-0.061	0	2.632	-8.592	1.383	0.061	-0.183	0.061	2.765	9.828	1.714	-0.061	0.061	-0.061	-9.82	-0.376	-1.092	-0.061	0	0	1.452	9.457	2.558	-0.061	0.061	0	0.593	9.902	0.483	-0.061	-0.061	0	1510068382
-9.369	-2.664	-1.834	-0.061	-0.061	0	2.546	-8.643	1.443	-0.122	0	0.305	2.778	9.835	1.707	-0.061	0	-0.122	-9.822	-0.397	-1.099	0	-0.122	0	1.471	9.478	2.616	-0.061	0	-0.061	0.615	9.895	0.465	-0.061	0	0	1510068382
-9.338	-2.631	-1.857	-0.122	-0.061	-0.061	2.531	-8.626	1.518	-0.122	-0.061	0.366	2.863	9.873	1.762	0	0.122	-0.122	-9.782	-0.356	-1.052	0	-0.061	0	1.431	9.475	2.586	-0.061	0	-0.061	0.583	9.898	0.484	-0.061	0	0	1510068382
-9.372	-2.646	-1.853	0	0	-0.061	2.643	-8.655	1.603	-0.122	-0.061	0.366	2.857	9.895	1.799	-0.061	0.061	-0.122	-9.769	-0.358	-1.08	-0.061	-0.061	0	1.409	9.475	2.585	-0.122	0	0	0.607	9.871	0.487	0	-0.061	0	1510068382
-9.394	-2.655	-1.863	-0.061	-0.061	-0.061	2.814	-8.636	1.61	-0.061	0	0.427	2.873	9.885	1.824	-0.122	0	-0.122	-9.78	-0.376	-1.047	-0.061	0	0	1.483	9.466	2.573	-0.122	0	0	0.602	9.898	0.445	-0.061	-0.061	0	1510068382
-9.414	-2.635	-1.859	0	-0.061	0	3.009	-8.656	1.565	-0.061	-0.061	0.122	2.913	9.869	1.823	-0.122	0	-0.122	-9.814	-0.394	-1.056	-0.061	-0.122	0	1.483	9.464	2.579	-0.122	0	0	0.72	9.881	0.447	0	-0.061	0	1510068382
-9.403	-2.638	-1.853	-0.061	-0.061	0	3.009	-8.656	1.565	-0.061	-0.061	0.122	2.925	9.869	1.763	-0.122	0	-0.183	-9.778	-0.379	-1.037	-0.061	-0.061	0	1.456	9.473	2.601	-0.061	0	0	0.743	9.903	0.487	-0.061	-0.061	0	1510068382
-9.399	-2.651	-1.834	-0.061	-0.061	0	3.18	-8.69	1.578	-0.122	0.061	0	2.967	9.849	1.733	-0.122	0	-0.122	-9.816	-0.334	-1.025	-0.061	-0.061	0	1.5	9.435	2.604	-0.122	0	0	0.618	9.9	0.489	-0.061	-0.061	0	1510068382
-9.379	-2.657	-1.843	-0.061	-0.061	0	3.179	-8.643	1.727	-0.122	0.183	-0.122	3	9.777	1.709	-0.061	0.061	-0.122	-9.792	-0.312	-1.016	-0.061	-0.122	0	1.532	9.386	2.603	-0.122	0	0	0.627	9.899	0.479	0	0	0	1510068382
-9.363	-2.706	-1.823	-0.061	-0.061	-0.061	3.146	-8.674	1.778	-0.122	0.183	-0.244	2.992	9.758	1.744	-0.061	0.061	-0.122	-9.778	-0.293	-0.974	-0.061	-0.122	0	1.493	9.41	2.65	-0.061	0.061	0	0.658	9.884	0.52	-0.061	0	0	1510068382
-9.36	-2.694	-1.821	-0.061	-0.061	-0.061	2.997	-8.754	1.834	-0.061	0.183	-0.366	3.007	9.835	1.759	0	0.061	-0.061	-9.819	-0.286	-0.943	-0.061	-0.122	0	1.488	9.446	2.674	-0.061	0.061	0	0.562	9.898	0.463	-0.061	0	0	1510068383
-9.323	-2.694	-1.797	-0.061	0	-0.061	2.748	-8.747	1.832	0.061	0.244	-0.427	3.033	9.845	1.827	0	0.061	0	-9.789	-0.307	-0.933	-0.061	-0.183	0	1.485	9.414	2.701	-0.061	0.061	0	0.579	9.889	0.494	-0.061	-0.061	0	1510068383
-9.363	-2.71	-1.851	0	-0.061	-0.061	2.566	-8.656	1.806	0.061	0.244	-0.427	2.934	9.833	1.853	-0.061	0.061	0.061	-9.738	-0.347	-0.874	-0.061	-0.061	0	1.354	9.351	2.689	0	0.122	0.061	0.626	9.863	0.522	-0.061	-0.061	0	1510068383
-9.398	-2.726	-1.808	0	0	-0.061	2.566	-8.656	1.806	0.122	0.183	-0.366	2.83	9.799	1.857	-0.061	0.061	0.061	-9.789	-0.371	-0.892	0	-0.122	0	1.358	9.378	2.678	0	0.061	0.061	0.66	9.879	0.476	0	0	0	1510068383
-9.375	-2.714	-1.836	0	0.061	0	2.357	-8.649	1.574	0.122	0.183	-0.183	2.744	9.849	1.829	-0.122	0	0.061	-9.81	-0.347	-0.898	0	-0.122	0	1.44	9.471	2.689	0	0.061	0.061	0.678	9.895	0.54	0	-0.061	0	1510068383
-9.415	-2.669	-1.863	0	0	-0.061	2.419	-8.675	1.475	0.183	0	0	2.683	9.903	1.76	-0.122	-0.061	0	-9.789	-0.315	-0.876	0	-0.122	0	1.428	9.455	2.714	0	0	0	0.597	9.895	0.505	-0.061	-0.122	0	1510068383
-9.399	-2.671	-1.83	0	-0.061	0	2.548	-8.631	1.413	0.122	0	0.061	2.683	9.844	1.749	-0.061	0	-0.061	-9.811	-0.342	-0.843	0.061	-0.122	0	1.381	9.415	2.695	-0.061	0	0	0.586	9.914	0.49	-0.061	-0.122	-0.061	1510068383
-9.378	-2.657	-1.847	0.061	0	0	2.61	-8.595	1.36	0.061	0.061	0.122	2.649	9.83	1.742	-0.061	0	-0.122	-9.798	-0.324	-0.805	0.061	-0.122	0	1.334	9.39	2.701	-0.061	0	0	0.715	9.885	0.47	0	-0.122	-0.061	1510068383
-9.348	-2.639	-1.853	0	0	0	2.692	-8.594	1.403	0	0.061	0.122	2.641	9.81	1.714	-0.061	-0.122	-0.122	-9.761	-0.303	-0.784	0.061	-0.061	-0.061	1.328	9.414	2.726	-0.061	-0.061	-0.061	0.73	9.891	0.443	-0.061	-0.061	0	1510068383
-9.348	-2.646	-1.835	0	0	-0.061	2.828	-8.568	1.462	-0.122	0	0.183	2.723	9.817	1.747	0	-0.122	-0.122	-9.764	-0.267	-0.799	0.061	-0.061	-0.061	1.408	9.391	2.708	-0.061	-0.122	-0.061	0.713	9.849	0.461	0	-0.061	0	1510068383
-9.387	-2.692	-1.864	0	-0.061	-0.061	2.828	-8.568	1.462	-0.122	0.061	0.122	2.756	9.783	1.748	0	-0.061	-0.122	-9.812	-0.273	-0.817	0	-0.061	-0.061	1.428	9.355	2.694	-0.061	-0.122	-0.061	0.682	9.902	0.477	0	-0.061	0	1510068383
-9.391	-2.663	-1.842	0	-0.061	-0.061	2.921	-8.576	1.647	-0.122	0	0	2.771	9.762	1.784	0	-0.183	-0.122	-9.767	-0.252	-0.742	0	0	-0.061	1.482	9.339	2.674	-0.061	-0.122	-0.122	0.671	9.889	0.471	-0.061	-0.122	-0.061	1510068383
-9.363	-2.657	-1.829	-0.061	-0.061	-0.061	2.883	-8.593	1.664	-0.122	0.061	-0.122	2.894	9.728	1.803	0	-0.061	-0.122	-9.722	-0.291	-0.723	0	0	-0.061	1.401	9.302	2.677	-0.061	-0.061	-0.061	0.659	9.902	0.465	-0.061	-0.061	-0.061	1510068383
-9.374	-2.659	-1.827	0	-0.061	0	2.823	-8.643	1.637	-0.061	0	-0.244	2.914	9.731	1.771	0	-0.061	-0.061	-9.739	-0.324	-0.743	0	0.061	-0.061	1.364	9.369	2.657	-0.061	-0.061	-0.061	0.743	9.866	0.467	-0.061	-0.061	-0.061	1510068383
-9.384	-2.682	-1.841	-0.061	-0.061	0	2.811	-8.62	1.61	-0.061	0	-0.244	2.906	9.8	1.719	0	-0.183	-0.061	-9.787	-0.339	-0.761	0	0.061	-0.061	1.462	9.455	2.657	0	-0.122	-0.061	0.717	9.886	0.501	-0.061	-0.061	0	1510068383
-9.39	-2.681	-1.841	0	0	0	2.785	-8.674	1.622	-0.122	-0.061	-0.305	2.997	9.867	1.735	0	-0.061	-0.061	-9.813	-0.355	-0.778	0	0.061	-0.061	1.467	9.489	2.657	0	0	-0.061	0.705	9.873	0.446	0	-0.061	0	1510068383
-9.373	-2.706	-1.848	-0.061	0	-0.061	2.675	-8.677	1.614	-0.122	0	-0.305	2.951	9.873	1.73	0.061	-0.061	0	-9.82	-0.336	-0.823	-0.061	0.061	0	1.467	9.488	2.678	0	0	-0.061	0.646	9.909	0.49	0	0	0	1510068383
-9.333	-2.7	-1.84	-0.061	-0.061	-0.061	2.675	-8.677	1.614	-0.122	0	-0.244	2.882	9.849	1.771	0.061	-0.122	0	-9.798	-0.328	-0.835	0	0.061	0	1.477	9.427	2.645	-0.061	-0.061	-0.061	0.59	9.896	0.476	0	0	-0.061	1510068383
-9.325	-2.693	-1.86	-0.061	0	-0.061	2.607	-8.605	1.644	-0.122	0	-0.183	2.879	9.801	1.822	0.061	0	0	-9.792	-0.29	-0.847	-0.061	0	0	1.51	9.384	2.657	-0.061	-0.061	-0.061	0.58	9.895	0.51	0	-0.061	-0.061	1510068383
-9.415	-2.7	-1.904	0	-0.061	-0.061	2.585	-8.569	1.662	-0.122	0	-0.122	2.817	9.811	1.808	0.061	-0.061	-0.061	-9.77	-0.335	-0.841	-0.061	0.061	0	1.491	9.44	2.649	-0.061	0	-0.061	0.607	9.861	0.455	-0.061	-0.122	-0.061	1510068383
-9.385	-2.682	-1.854	0	-0.061	-0.061	2.589	-8.677	1.627	-0.061	-0.061	-0.061	2.817	9.811	1.808	0.061	-0.061	-0.061	-9.828	-0.415	-0.873	-0.061	0	0	1.406	9.453	2.651	-0.061	0	-0.061	0.735	9.88	0.449	0	-0.061	-0.061	1510068383
-9.396	-2.668	-1.859	0	0	-0.061	2.675	-8.679	1.581	-0.061	-0.122	0.061	2.817	9.811	1.808	0.061	-0.061	-0.061	-9.79	-0.377	-0.876	0	0	0	1.354	9.466	2.641	-0.061	0	-0.061	0.726	9.895	0.483	0	0.061	0	1510068383
-9.4	-2.71	-1.864	-0.061	-0.061	-0.061	2.765	-8.646	1.623	-0.122	0	0.122	2.792	9.878	1.754	-0.061	-0.183	-0.061	-9.793	-0.377	-0.882	0	0.061	0	1.333	9.445	2.634	-0.061	0	-0.061	0.591	9.915	0.441	-0.122	-0.061	-0.061	1510068383
-9.386	-2.73	-1.843	-0.061	-0.122	-0.061	2.765	-8.646	1.623	-0.122	0	0.122	2.864	9.847	1.695	-0.061	-0.122	-0.122	-9.819	-0.346	-0.88	0	0	0	1.434	9.44	2.656	-0.061	-0.061	-0.061	0.632	9.89	0.456	0	-0.061	-0.061	1510068383
-9.356	-2.738	-1.802	0	-0.061	-0.061	2.762	-8.653	1.619	-0.122	0	0.122	2.805	9.816	1.633	0	-0.061	-0.122	-9.825	-0.3	-0.871	0	-0.061	0	1.476	9.417	2.665	-0.061	-0.061	-0.061	0.664	9.896	0.504	0	0	-0.061	1510068383
-9.344	-2.722	-1.803	0	-0.061	-0.061	2.773	-8.66	1.647	-0.061	-0.122	0.122	2.862	9.802	1.651	0.061	0	-0.183	-9.811	-0.294	-0.863	0	-0.061	0	1.396	9.396	2.692	-0.061	0	-0.122	0.581	9.89	0.457	-0.061	0	-0.061	1510068384
-9.345	-2.745	-1.799	0	0	-0.122	2.956	-8.655	1.587	-0.061	-0.183	0.122	2.872	9.796	1.695	0.061	0	-0.122	-9.805	-0.281	-0.849	-0.061	-0.061	0	1.34	9.391	2.704	-0.061	0	-0.122	0.591	9.91	0.45	-0.061	-0.061	-0.061	1510068384
-9.378	-2.78	-1.836	0	-0.061	-0.061	2.931	-8.666	1.531	-0.061	-0.061	0	2.868	9.805	1.724	0.061	-0.061	-0.061	-9.807	-0.3	-0.827	-0.061	0	0	1.298	9.373	2.731	-0.061	0	-0.122	0.615	9.892	0.524	-0.061	0.061	-0.061	1510068384
-9.336	-2.786	-1.79	-0.061	-0.061	-0.061	2.883	-8.71	1.497	-0.061	-0.061	-0.061	2.887	9.824	1.712	0.061	-0.061	-0.061	-9.836	-0.281	-0.825	0	-0.061	-0.061	1.378	9.416	2.762	0	0	-0.122	0.59	9.896	0.489	-0.061	-0.061	-0.061	1510068384
-9.343	-2.806	-1.792	0	-0.061	-0.061	2.893	-8.697	1.481	-0.061	-0.122	-0.061	2.92	9.847	1.732	0.061	0.061	-0.061	-9.796	-0.25	-0.805	-0.061	-0.061	0	1.337	9.452	2.704	0	0.122	-0.061	0.54	9.872	0.513	-0.061	0	-0.061	1510068384
-9.333	-2.84	-1.778	-0.061	-0.061	-0.122	2.893	-8.697	1.481	-0.122	-0.061	-0.061	2.821	9.889	1.719	0.061	-0.061	0	-9.817	-0.266	-0.805	-0.061	-0.122	0	1.269	9.467	2.75	0	0.122	-0.061	0.58	9.917	0.512	-0.061	-0.061	-0.061	1510068384
-9.338	-2.827	-1.749	0	0	-0.061	2.775	-8.659	1.475	-0.061	0	-0.061	2.803	9.903	1.701	0.061	-0.061	0	-9.765	-0.25	-0.731	0	-0.061	-0.061	1.236	9.463	2.75	0.061	0	-0.122	0.602	9.887	0.542	-0.061	-0.061	-0.061	1510068384
-9.347	-2.804	-1.75	-0.061	-0.061	-0.061	2.772	-8.662	1.467	0	-0.061	-0.122	2.781	9.863	1.69	0	0	0	-9.727	-0.269	-0.718	-0.061	-0.061	0	1.14	9.403	2.742	0.061	0.061	-0.061	0.522	9.9	0.547	-0.061	0	-0.061	1510068384
-9.351	-2.818	-1.757	0	-0.061	-0.061	2.759	-8.697	1.424	0	0	-0.061	2.693	9.851	1.646	0	-0.061	0	-9.713	-0.313	-0.7	0	0	-0.061	1.064	9.427	2.722	0.061	0.061	-0.061	0.642	9.871	0.513	-0.061	-0.061	-0.061	1510068384
-9.378	-2.841	-1.774	0	0	0	2.747	-8.668	1.4	0	0	0	2.643	9.902	1.559	0	-0.122	0	-9.793	-0.316	-0.735	0	0	-0.061	1.114	9.509	2.735	0	0	0	0.651	9.89	0.538	-0.061	0	-0.061	1510068384
-9.365	-2.853	-1.766	0	0	0	2.761	-8.715	1.42	-0.061	0	-0.061	2.641	9.958	1.53	0	-0.122	0	-9.814	-0.333	-0.756	0	0	0	1.171	9.57	2.726	0	-0.122	-0.061	0.568	9.891	0.511	0	-0.061	-0.061	1510068384
-9.284	-2.832	-1.759	0	0	0	2.731	-8.709	1.425	-0.061	0.061	-0.061	2.633	9.999	1.592	0.061	-0.061	-0.061	-9.769	-0.322	-0.745	0	0.061	0	1.15	9.544	2.708	0	-0.122	-0.061	0.507	9.923	0.496	-0.061	0	-0.061	1510068384
-9.339	-2.877	-1.779	0.061	0	0	2.731	-8.709	1.425	-0.061	0	-0.061	2.645	9.97	1.651	0	-0.061	-0.061	-9.768	-0.297	-0.754	0.061	0.061	0	1.147	9.499	2.692	-0.061	-0.122	-0.061	0.534	9.862	0.572	-0.061	-0.061	-0.061	1510068384
-9.32	-2.873	-1.775	0.061	0	0	2.749	-8.65	1.494	-0.061	0	-0.061	2.645	9.927	1.707	-0.061	-0.183	-0.061	-9.808	-0.321	-0.739	0.061	0	0	1.176	9.463	2.68	-0.061	-0.183	-0.061	0.557	9.887	0.542	-0.061	-0.061	-0.061	1510068384
-9.327	-2.883	-1.771	0.061	0	0	2.754	-8.63	1.473	-0.061	0.061	-0.061	2.708	9.91	1.726	-0.122	-0.122	-0.122	-9.79	-0.325	-0.768	0.061	0	0	1.224	9.469	2.7	-0.061	-0.183	-0.061	0.507	9.88	0.548	0	-0.061	-0.061	1510068384
-9.312	-2.884	-1.784	0	0	0	2.792	-8.641	1.427	0	0	-0.061	2.763	9.922	1.687	-0.122	-0.122	-0.122	-9.817	-0.291	-0.781	0.061	0.061	0	1.247	9.491	2.692	-0.122	-0.183	-0.061	0.513	9.895	0.566	-0.061	-0.122	-0.061	1510068384
-9.256	-2.856	-1.772	0	0.122	-0.061	2.887	-8.653	1.402	-0.061	0	-0.061	2.833	9.93	1.662	-0.122	-0.122	-0.122	-9.842	-0.237	-0.84	0.061	-0.061	0	1.337	9.497	2.683	-0.122	-0.122	-0.061	0.486	9.889	0.581	0	-0.061	-0.061	1510068384
-9.221	-2.781	-1.827	-0.061	0.366	-0.061	2.869	-8.642	1.372	-0.061	0.061	-0.122	2.877	9.89	1.643	-0.061	-0.061	-0.122	-9.775	-0.211	-0.798	0	-0.061	0	1.41	9.464	2.667	-0.122	-0.122	-0.061	0.425	9.89	0.531	-0.122	-0.061	-0.061	1510068384
-9.188	-2.674	-1.891	-0.244	0.366	-0.061	2.869	-8.642	1.372	-0.061	0	-0.183	2.97	9.859	1.671	0	0.061	-0.122	-9.719	-0.214	-0.743	-0.061	-0.061	0	1.288	9.439	2.643	-0.061	-0.061	-0.061	0.395	9.866	0.54	-0.061	-0.183	-0.122	1510068384
-9.07	-2.445	-1.924	-0.183	0.61	-0.061	2.89	-8.629	1.384	-0.061	-0.061	-0.183	3.121	9.863	1.78	-0.061	0.183	-0.122	-9.615	-0.316	-0.751	-0.122	0.061	0	1.193	9.379	2.548	-0.061	0	0.122	0.543	9.83	0.45	-0.122	-0.061	-0.183	1510068384
-9.153	-2.342	-2.3	-0.427	0.671	-0.244	2.913	-8.482	1.412	-0.061	0	-0.244	3.102	9.768	1.803	-0.183	-0.061	0.061	-9.731	-0.318	-0.86	-0.183	0.061	-0.061	1.315	9.31	2.382	-0.061	0	0.122	0.467	9.793	0.432	-0.122	0	-0.183	1510068384
-9.331	-2.51	-2.699	-0.427	0.122	-0.366	2.838	-8.354	1.442	-0.061	-0.061	-0.61	3.018	9.636	1.725	-0.244	-0.183	0.061	-9.832	-0.319	-1.056	-0.488	0	0.061	1.776	9.289	2.102	-0.183	0	0.122	0.54	9.895	0.212	-0.244	-0.061	-0.305	1510068384
-9.371	-2.597	-2.93	-0.488	-0.305	-0.366	2.668	-8.241	1.369	-0.061	-0.061	-0.61	2.777	9.481	1.492	-0.183	-0.122	-0.183	-9.976	-0.623	-1.25	-0.671	-0.366	0.061	2.225	9.43	1.877	-0.366	0.305	-0.244	0.919	9.831	0.297	-0.244	0.366	-0.244	1510068384
-9.595	-2.634	-2.669	-0.488	-0.793	-0.366	2.55	-8.36	1.269	-0.122	-0.183	-0.854	2.779	9.57	1.347	0	0.183	-0.671	-10.062	-0.956	-1.355	-0.671	-0.488	0.122	2.155	9.672	1.781	-0.366	0.305	-0.244	1.592	9.874	0.414	-0.488	0.366	0.122	1510068384
-9.557	-2.513	-2.55	-1.099	-1.038	-0.61	2.535	-8.458	1.164	-0.61	-0.977	-1.099	2.756	9.859	1.269	0.122	0.122	-0.977	-10.084	-1.029	-1.432	-0.549	-0.854	0.183	1.743	9.881	2.048	-0.671	0.488	-0.549	2.177	10.009	0.556	-0.549	0.244	0.488	1510068384
-9.336	-2.631	-2.053	-1.16	-1.953	-0.549	2.572	-8.629	1.331	-0.61	-0.977	-1.099	2.963	10.24	1.376	0.183	0	-1.038	-9.808	-0.92	-1.247	-0.244	-0.916	0.366	1.315	9.848	2.342	-0.549	0.366	-0.732	3.121	9.777	0.721	-0.61	0.427	1.038	1510068385
-9.03	-2.737	-1.367	-1.404	-1.831	-0.366	2.572	-8.629	1.331	-0.916	-1.343	-0.793	3.106	10.07	1.619	0.061	0	-0.977	-9.35	-0.554	-0.973	0.122	-0.732	0.427	1.089	9.229	2.839	-0.549	0.366	-0.732	3.524	9.505	0.659	-0.916	1.465	1.77	1510068385
-9.897	-3.326	-1.068	-0.793	-1.953	-0.305	3.658	-7.728	1.573	-1.038	-1.404	-0.549	2.978	9.478	1.799	0.061	-0.244	-0.671	-9.694	0.109	-0.775	0.183	-0.305	0.549	1.105	8.808	3.418	-0.488	0.427	-0.671	3.266	9.841	0.341	-0.305	1.404	2.38	1510068385
-10.178	-3.051	-0.311	0.61	-1.282	-0.244	4.162	-7.846	1.402	-0.854	-0.61	-0.244	2.918	9.471	1.967	0.244	0	-0.427	-10.459	0.311	-0.951	0.122	-1.038	0.61	1.442	9.293	3.81	-0.305	0.366	-0.61	3.449	10.933	0.574	0.427	1.221	3.174	1510068385
-10.342	-2.378	-0.24	0.366	-0.488	-0.244	4.399	-8.37	0.973	-0.793	-0.305	0.061	2.552	10.196	2.168	0.427	0	-0.305	-10.244	0.479	-0.968	0.183	-0.732	0.488	1.509	9.853	4.15	-0.305	0.366	-0.61	3.691	11.678	0.989	0.488	2.258	4.089	1510068385
-9.951	-2.75	-0.516	-0.061	-0.732	-0.671	5.249	-8.668	0.561	-0.671	-1.526	0.244	2.353	10.685	2.55	0.488	0.244	-0.305	-10.082	0.7	-0.982	0.244	-0.549	0.366	1.064	9.752	4.174	-0.122	0.488	-0.671	1.993	10.976	2.17	-0.305	1.343	3.418	1510068385
-9.079	-2.775	-0.111	0.366	-0.061	-0.305	6.058	-8.531	0.465	-0.488	-1.953	0.488	1.845	10.43	2.915	0.366	0.305	-0.183	-9.648	0.601	-0.963	0.488	-0.671	0.244	0.852	9.064	3.984	-0.305	0.244	-0.488	1.519	10.088	1.16	0.122	1.221	2.747	1510068385
-8.768	-2.344	-0.118	0.549	-0.244	0.061	6.074	-8.044	0.52	-0.427	-0.671	0.671	1.291	9.646	2.961	0	-0.427	-0.183	-9.129	0.802	-0.828	0.671	-0.305	0.122	0.852	8.232	3.845	-0.366	-0.244	-0.427	0.549	8.757	0.584	0.305	-0.305	1.892	1510068385
-8.604	-1.727	0.139	0.61	0.061	0.061	6.074	-8.044	0.52	-0.61	0.427	0.427	1.288	8.868	2.704	-0.244	-0.793	-0.305	-9.013	0.939	-0.749	0.732	-0.366	-0.061	0.97	7.793	3.817	-0.244	-0.488	-0.366	1.823	8.141	0.391	0.488	-0.183	1.282	1510068385
-8.626	-1.571	0.252	0.549	0.305	0	5.536	-7.464	0.736	-0.793	0.61	-0.061	1.519	8.611	2.311	-0.122	-0.793	-0.305	-9.001	1.132	-0.878	0.732	-0.183	-0.244	1.152	7.996	3.854	-0.183	-0.61	-0.427	2.336	7.568	0.349	0.488	0.122	0.793	1510068385
-9.098	-1.54	0.167	0.488	0.488	0.061	5.418	-7.861	0.796	-0.671	0.793	-0.122	1.781	8.873	2.076	0.122	-0.854	-0.427	-9.323	1.424	-1	0.549	-0.183	-0.366	1.458	8.391	3.968	-0.122	-0.793	-0.488	3.095	7.538	0.443	0.732	-0.488	0.427	1510068385
-9.441	-1.87	0.024	0.366	0.427	0.061	5.418	-7.861	0.796	-0.305	1.282	-0.061	2.262	9.146	2.152	0.366	-0.61	-0.427	-9.464	1.41	-1.09	0.305	-0.061	-0.549	1.741	8.61	3.982	0.122	-0.977	-0.549	4.188	7.839	1.499	1.282	-0.244	0.427	1510068385
-9.765	-2.041	0.278	0.488	0.061	0.183	5.179	-8.69	0.756	-0.061	0.977	-0.061	2.812	9.333	2.427	0.61	-0.183	-0.305	-9.605	1.048	-1.18	0.305	0	-0.732	1.769	8.685	3.81	0.305	-1.038	-0.549	4.588	7.753	1.727	1.221	-1.099	0.305	1510068385
-9.908	-1.632	0.517	0.488	0	0.244	5.051	-8.831	0.77	0.244	0.793	-0.122	3.157	9.361	2.741	0.549	0.061	-0.061	-9.388	0.778	-1.2	0.427	0.061	-0.977	1.742	8.613	3.612	0.366	-1.038	-0.427	6.212	7.424	1.169	2.014	-1.282	-0.061	1510068385
-9.915	-1.498	0.779	0.061	0	0.122	5.051	-8.831	0.77	0.366	0.793	-0.244	3.076	9.249	2.829	0.305	-0.61	0.305	-9.092	0.761	-1.201	0.549	0.244	-1.038	1.528	8.427	3.479	0.488	-0.977	-0.366	6.871	8.148	0.956	0.549	-0.916	-0.305	1510068385
-10.904	-2.183	0.309	-0.488	0.061	-0.122	4.481	-8.124	1.2	0.488	0.793	-0.244	3.173	9.146	2.871	0.183	-1.282	0.671	-9.221	0.888	-1.069	0.488	0.488	-1.099	1.61	8.6	3.424	0.671	-1.038	-0.244	5.995	8.132	1.372	0.427	-1.343	-0.793	1510068385
-11.343	-3.22	0.638	1.465	-0.122	0.671	4.125	-8.057	1.139	0.61	1.099	-0.061	3.295	9.588	2.858	0.183	-1.343	0.916	-11.219	0.504	-1.253	0.244	0.183	-0.854	1.999	9.72	3.347	0.793	-1.221	0	3.752	9.378	-0.057	0.366	-4.089	-2.014	1510068385
-11.855	-3.947	-0.718	1.221	0	0.061	4.125	-8.057	1.139	0.732	1.16	0.305	3.334	11.026	2.546	0.183	-1.221	0.916	-12.045	0.057	-0.772	-0.122	0.793	-0.671	2.255	11.702	3.614	0.732	-1.16	0	8.826	10.392	-0.969	0.671	-0.977	-1.465	1510068385
-9.582	-3.521	0.109	0.183	1.587	-0.122	3.163	-10.385	-0.048	0.854	0.549	0.854	3.674	13.062	2.224	0.244	-0.671	0.793	-12.278	-1.017	-0.514	0.305	-0.305	-0.854	1.193	13.035	3.199	1.221	-0.732	-0.183	7.653	12.255	-0.23	-1.282	3.479	0	1510068385
-9.967	-3.847	-1.162	0.671	1.404	0.244	3.267	-10.663	-0.196	0.977	-0.427	1.16	3.661	13.583	1.981	0.061	0.061	1.038	-11	-0.587	0.379	0.427	0.122	-0.732	0.599	12.409	2.792	0.793	-0.366	0.183	-0.882	9.918	0.389	-1.343	-0.427	-1.404	1510068385
-8.781	-4.192	-2.406	0.916	2.808	0.061	3.267	-10.663	-0.196	0.916	-0.793	1.465	3.023	12.118	1.611	-0.244	-0.122	1.221	-10.256	-0.985	1.092	-0.305	0.244	-0.366	-0.023	10.567	2.085	0.427	-0.183	0.427	-0.467	10.372	-1.559	0.549	-3.174	-2.747	1510068385
-8.665	-3.845	-2.573	0.183	1.404	0.488	3.61	-9.477	0.285	0.61	0.244	1.099	2.784	10.484	1.17	-0.427	-0.244	1.221	-9.581	-1.894	1.004	0	0.427	-0.244	-0.538	9.731	1.677	0	-0.122	0.671	2.169	10.588	-0.772	-0.61	0	-2.38	1510068385
-9.042	-2.862	-2.521	-0.122	1.587	0.793	2.354	-8.453	0.31	0.183	1.465	0.061	3.031	10.262	0.559	-0.732	0.122	1.099	-8.929	-1.481	0.768	0.061	0.977	0	-0.538	9.731	1.677	-0.061	0.061	0.854	0.843	9.67	-0.572	-0.671	-0.366	-2.38	1510068385
-9.333	-2.444	-2.726	0	1.099	0.671	2.354	-8.453	0.31	0.244	0.977	-0.854	3.045	10.374	0.145	-1.038	-0.183	1.038	-8.966	-1.341	0.197	-0.305	0.671	0	-0.057	9.731	1.522	0	0.122	0.977	0.304	9.622	-1.229	-0.122	-2.563	-2.625	1510068385
-8.296	-2.242	-2.059	-0.183	1.038	0.427	1.513	-7.711	1.159	0.183	-0.122	-0.977	3.244	9.44	0.075	-0.916	-0.793	1.099	-8.672	-1.757	-0.138	-0.183	0.671	0	0.412	8.869	1.369	0.061	-0.366	0.854	2.004	9.767	-0.848	-0.549	-0.61	-2.563	1510068385
-8.283	-2.047	-2.196	-0.305	0.854	0.305	1.513	-7.711	1.159	0	-0.244	-0.732	3.628	8.555	0.172	-0.61	-0.549	1.221	-8.345	-1.443	-0.276	-0.122	0.793	0.244	0.412	8.869	1.369	-0.122	-0.549	0.793	1.754	9.21	-0.669	-0.244	0.061	-2.502	1510068386
-8.317	-1.788	-2.428	-0.183	0.427	0.366	1.479	-6.905	1.26	-0.122	-0.122	-0.305	3.896	8.262	0.395	-0.427	0.183	1.038	-8.475	-1.375	-0.802	-0.183	0.671	0.488	1.414	8.378	1.359	-0.427	-0.244	0.854	1.699	9.225	-0.397	-0.244	0.305	-2.38	1510068386
-8.317	-1.622	-2.757	-0.366	-0.244	0.061	1.834	-6.65	1.767	-0.366	0.122	0.061	3.973	8.129	0.629	-0.305	0.427	0.732	-8.384	-1.321	-1.142	-0.244	0.366	0.488	1.859	8.256	1.287	-0.366	0.244	0.793	1.578	8.893	-0.562	-0.183	0.549	-2.38	1510068386
-8.483	-1.847	-2.661	-0.366	-0.793	-0.183	1.834	-6.65	1.767	-0.488	0.732	0.244	4.232	7.892	0.962	-0.122	0.854	0.488	-8.331	-1.414	-1.404	-0.305	0.549	0.671	2.077	8.165	1.229	-0.366	0.488	0.671	1.127	8.931	-0.346	-0.122	0.549	-2.197	1510068386
-8.882	-1.936	-2.189	0.732	-0.916	0.061	1.968	-6.779	1.821	-0.366	0.854	0.427	4.412	7.949	1.248	-0.061	1.282	0.244	-8.287	-1.721	-1.732	-0.305	0.61	0.793	2.123	8.455	1.165	-0.549	0.549	0.61	0.755	9.064	0.152	-0.122	0.305	-1.953	1510068386
-8.766	-1.085	-2.318	0.549	-0.305	0.061	2.222	-7.039	1.885	-0.305	-0.122	0.549	4.524	8.393	1.608	-0.183	1.221	-0.061	-8.892	-1.499	-2.079	-0.061	0.854	0.61	2.133	8.921	1.314	-0.671	0.427	0.61	0.806	9.233	0.179	-0.244	0.488	-1.831	1510068386
-8.666	-0.14	-2.476	-0.244	0.122	0.305	2.798	-7.513	1.875	-0.427	-1.465	0.671	4.436	8.923	1.65	-0.488	0.549	-0.244	-9.351	-0.427	-2.249	0.122	0.366	0.977	2.628	9.501	1.706	-0.671	0.366	0.488	0.006	9.33	0.025	-0.549	-0.366	-1.831	1510068386
-9.698	-1	-3.457	-1.831	1.099	-0.305	2.798	-7.513	1.875	-0.549	-2.319	0.793	4.645	9.396	1.791	-0.366	-0.122	-0.427	-9.814	-0.541	-1.889	-0.427	2.258	1.282	3.164	10.074	2.341	-0.549	-0.061	0.305	0.072	9.467	-0.429	-0.61	-0.916	-1.709	1510068386
-11.932	-2.795	-4.454	-2.197	-1.16	0.061	4.463	-9.538	1.7	-0.488	-2.319	1.038	5.267	10.347	2.156	-0.122	0.671	-0.61	-13.114	0.001	-2.492	0.183	0.427	0.61	3.163	11.183	2.934	-0.671	-0.122	0.244	1.721	10.816	-0.877	-1.038	-0.61	-1.587	1510068386
-12.179	-4.243	-3.211	-1.221	-1.404	0.427	4.901	-12.476	1.138	-0.671	-1.587	1.099	5.105	11.721	2.267	-0.122	1.099	-0.793	-14.278	0.786	-1.854	-0.427	-0.061	0.61	3.585	11.933	3.826	-1.038	-0.244	0.305	3.559	11.228	0.459	-1.526	-0.122	0.244	1510068386
-10.965	-5.93	-2.352	-0.122	-1.892	0.488	4.901	-12.476	1.138	-0.244	-1.587	0.793	4.345	12.278	1.873	-0.122	0.183	-0.793	-12.579	0.336	-0.762	-0.427	-0.061	0.61	2.512	11.547	4.603	-0.061	0.061	-0.549	3.969	12.678	2.407	-2.502	-0.916	2.93	1510068386
-10.494	-4.843	-1.512	0.916	-2.808	0.366	4.975	-14.139	0.471	0.305	-2.014	-0.122	4.284	11.581	1.762	0.061	0.366	-0.244	-11.166	0.196	0.307	0.244	-0.732	0.061	-0.572	9.63	4.721	0	0.977	-0.793	2.55	12.846	0.981	-2.319	-0.366	4.944	1510068386
-10.806	-3.214	-1.292	0.122	-0.977	0.183	4.502	-10.556	1.135	0.244	-0.305	-1.465	3.634	10.442	1.498	-0.183	1.282	0.854	-10.453	1.115	0.607	0.244	-0.671	-0.305	-1.811	8.594	4.986	-0.366	1.892	0	0	12.876	-0.508	-0.549	-0.549	5.005	1510068386
-10	-3.985	-1.668	0	-0.977	-0.244	4.502	-10.556	1.135	-0.122	2.136	-2.625	1.871	10.238	1.036	-0.671	-0.427	1.648	-10.067	1.102	0.407	-0.122	-0.183	-0.183	-1.174	8.967	4.53	0	0.854	0.183	-0.776	13.026	0.449	0.061	0.183	4.761	1510068386
-8.041	-3.46	-0.951	0	-1.16	-0.549	3.525	-10.269	0.41	0.61	2.686	-2.808	1.062	10.261	0.913	-0.732	-2.808	1.709	-9.489	0.813	0.01	0.183	-0.671	-0.366	0.27	9.036	4.088	0.427	-0.305	-0.183	-1.591	12.059	0.408	0.61	-1.16	4.822	1510068386
-7.754	-2.728	-0.804	-0.549	-0.916	-0.183	2.378	-9.828	-0.212	0.61	2.686	-2.808	1.8	9.388	1.244	-0.244	-2.319	1.282	-8.745	0.919	-0.085	0.244	-0.671	-0.488	1.135	8.319	3.932	0.488	-0.549	-0.305	-1.165	10.452	1.339	1.16	0.732	4.639	1510068386
-7.291	-2.877	-0.286	-0.122	0	-0.061	2.104	-8.636	-0.276	1.465	0.549	-2.258	2.617	8.381	1.651	0.122	0.061	0.549	-8.363	0.975	-0.112	0.183	-0.488	-0.488	0.807	7.537	3.534	0.305	-0.061	-0.366	-1.464	9.049	2.101	1.892	2.747	3.784	1510068386
-7.328	-2.768	0.106	0.488	0.305	0	3.642	-7.173	-0.218	0.916	-2.502	-2.625	2.491	7.815	1.625	0.305	1.099	0.061	-8.339	1.068	-0.242	0.061	-0.305	-0.488	0.685	7.348	3.447	0	0.061	-0.244	-2.655	8.138	0.584	1.709	1.526	2.747	1510068386
-7.392	-2.137	0.297	0.61	0.916	0.122	3.573	-7.083	-0.403	0.732	-0.549	-2.625	2.395	7.84	1.492	0.366	0.549	-0.183	-8.637	1.207	-0.423	0	-0.427	-0.427	1.083	7.765	3.521	0.183	-0.061	-0.244	-4.558	6.788	-0.613	2.136	-1.282	1.404	1510068386
-8.28	-1.836	-0.508	0.305	2.197	0.244	3.547	-7.428	-0.514	0.793	0.183	-2.441	2.743	8.193	1.53	0.549	-0.549	-0.305	-8.519	1.299	-0.457	-0.244	-0.244	-0.549	1.33	8.126	3.872	0.366	-0.061	-0.427	-2.15	7.357	0.636	4.15	-3.113	-0.977	1510068386
-9.722	-1.412	-1.004	0.183	1.343	0.244	3.982	-7.753	-0.546	0.793	-0.916	-2.258	3.734	8.57	1.93	0.793	-0.488	-0.366	-8.756	1.345	-0.359	-0.305	-0.061	-0.732	1.058	8.181	3.802	0.671	-0.061	-0.488	1.798	8.537	2.249	0.916	-1.648	-1.77	1510068386
-10.129	-1.375	-0.963	0.183	0.488	0.793	4.744	-7.695	-0.458	0.916	-1.465	-2.197	4.407	8.585	2.107	0.916	0.305	-0.061	-8.756	1.345	-0.359	-0.305	-0.061	-0.732	0.952	8.053	3.68	0.61	-0.244	-0.244	5.753	9.264	-1.409	2.258	-0.61	-0.977	1510068386
-10.96	-2.346	-0.896	-0.977	0.183	0.427	4.744	-7.695	-0.458	0.916	-1.221	-1.892	4.603	8.604	2.17	0.916	0.244	0.305	-8.729	0.324	-0.157	-0.732	-0.061	-1.038	0.67	8.364	3.256	0.793	-0.671	-0.061	8.295	9.488	-0.748	-0.732	0.61	-0.244	1510068386
-10.074	-3.027	-1.503	-0.793	1.099	-0.061	5.26	-7.693	-0.286	0.793	-0.854	-1.709	4.701	9.097	2.09	0.732	-0.244	0.61	-10.355	-0.267	-0.431	-0.854	1.038	-1.221	0.693	9.178	2.699	0.671	-0.488	0.305	2.378	9.427	-0.69	-0.366	-0.244	-0.671	1510068386
-12.26	-5.222	-2.004	0.183	-1.953	-0.732	6.014	-7.751	0.574	0.61	-0.61	-1.648	4.713	9.958	1.652	0.427	-1.099	0.793	-12.099	-0.931	-0.355	-0.854	1.038	-1.221	1.561	10.712	2.329	0.793	-0.549	0.427	6.359	10.228	2.74	-1.221	2.747	-2.014	1510068386
-8.329	-3.396	-1.921	-0.244	1.709	-0.671	6.014	-7.751	0.574	0.427	-0.305	-1.587	4.825	11.165	1.067	0.183	-1.831	0.549	-11.64	-1.954	-0.337	-0.854	0.061	-0.854	2.059	12.175	1.828	1.099	-0.488	-0.122	3.636	12.325	0.792	-1.709	-0.488	0.122	1510068387
-9.359	-3.621	-3.575	-1.038	-0.488	-0.671	6.027	-7.795	0.66	0.366	-0.549	-1.343	5.483	11.837	0.7	0.122	-1.404	0.122	-10.432	-1.912	0.438	-0.61	-0.366	-0.549	1.377	12.053	1.742	1.099	0.366	-0.549	-0.596	10.115	-0.294	0.305	0.244	-0.793	1510068387
-9.394	-3.567	-2.72	-0.793	0.427	-0.305	7.038	-6.876	1.96	0.427	-0.732	-1.221	6.181	11.295	0.53	0.122	0.549	0.488	-10.633	-2.409	0.312	-0.61	-0.366	-0.549	-0.196	11.201	1.516	0.366	0.977	-0.549	-0.315	10.014	-1.305	0.061	-0.549	-1.526	1510068387
-9.38	-2.982	-2.488	-0.671	0.366	-0.183	7.038	-6.876	1.96	0.244	-0.183	-1.648	5.955	11.045	0.318	-0.061	0.671	1.221	-10.262	-1.949	0.185	-0.427	-1.099	-0.305	-0.592	11.148	1.548	-0.427	0.854	-0.183	1.075	10.075	-1.025	-0.244	0.793	-1.282	1510068387
-9.052	-2.862	-2.455	-0.427	1.099	-0.732	7.05	-6.799	2.449	0.366	-0.183	-2.258	5.538	10.807	0.243	-0.366	-1.16	1.648	-9.737	-2.044	0.187	-0.671	-0.427	0.061	-0.067	10.785	1.61	-0.427	0.061	-0.244	0.086	9.975	-1.26	0.366	0.61	-1.709	1510068387
-8.783	-2.868	-2.686	-0.305	0.671	-0.793	6.916	-6.215	2.147	0.732	-0.549	-2.319	6.12	10.038	0.37	-0.61	-1.526	2.014	-9.263	-2.323	0.249	-0.671	-0.427	0.061	0.184	9.99	1.418	-0.305	-0.488	-0.427	0.592	10.17	-0.511	0.061	-0.061	-1.892	1510068387
-8.829	-2.786	-2.791	-0.427	0.305	-0.793	6.916	-6.215	2.147	1.16	-1.038	-2.502	6.394	9.19	0.468	-0.793	-1.038	2.502	-8.896	-2.242	0.282	-0.366	-0.732	0.183	0.121	9.284	1.461	-0.671	-0.549	-0.549	1.444	9.741	-0.106	-0.061	0.732	-1.77	1510068387
-9.007	-2.792	-2.682	-0.183	-0.305	-0.61	7.009	-4.328	1.799	1.343	-1.953	-2.747	6.474	8.618	0.517	-1.038	-0.671	2.747	-8.617	-2.299	0.54	-0.244	-0.488	0.305	-0.019	8.948	1.329	-0.854	-0.427	-0.366	1.318	9.572	-0.324	-0.122	-0.183	-1.404	1510068387
-9.064	-2.894	-2.469	0.244	-0.244	-0.366	7.009	-4.328	1.799	1.038	-1.648	-2.747	6.55	8.271	0.353	-1.343	-0.732	2.991	-8.643	-2.597	0.445	-0.244	-0.488	0.305	-0.019	8.948	1.329	-1.038	-0.488	-0.366	2.001	9.557	-0.316	-0.549	-0.732	-1.221	1510068387
-9.305	-2.497	-2.713	0.305	-0.61	-0.366	7.492	-4.07	1.57	0.916	-0.427	-2.686	6.717	8.159	0.392	-1.465	-1.343	3.052	-9.231	-2.268	0.16	0.122	-0.061	0.488	-0.309	9.471	1.686	-0.977	-0.305	-0.305	2.535	9.408	-0.164	-0.427	-0.366	-0.977	1510068387
-9.124	-2.486	-2.707	0.244	-0.61	-0.366	7.531	-3.931	1.384	0.793	-0.671	-2.808	7.245	8.152	0.426	-1.526	-1.404	2.991	-9.33	-1.82	0.299	0.488	-0.305	0.549	0.403	9.887	1.969	-0.977	-0.244	-0.122	2.216	9.568	-0.194	-0.671	0.488	-0.488	1510068387
-8.861	-2.812	-2.698	0.305	-0.671	0	7.608	-3.519	1.304	0.427	-1.282	-2.686	7.642	7.995	0.51	-1.526	-0.793	2.563	-9.33	-1.82	0.299	0.488	-0.183	0.793	0.403	9.887	1.969	-0.732	-0.671	-0.244	1.53	9.697	-0.551	-0.671	0.366	-0.488	1510068387
-8.709	-2.815	-2.694	0.549	-0.793	0.366	8.058	-3.267	1.034	0.244	-0.732	-2.38	7.808	7.891	0.382	-1.465	-0.732	2.319	-9.548	-1.177	0.17	0.366	0.244	0.854	0.538	10.141	2.562	-0.916	-0.488	-0.122	1.973	9.33	-0.621	-0.549	-0.488	-0.366	1510068387
-8.143	-2.885	-2.528	-0.061	-1.526	0.061	8.52	-3.193	0.962	0.122	-0.732	-2.136	8.027	7.561	0.63	-1.221	-1.526	2.319	-9.487	-0.815	0.531	0.549	-0.061	0.854	0.328	9.215	2.76	-1.038	-0.854	-0.061	4.551	8.978	0.321	-0.427	-0.549	0.732	1510068387
-9.825	-4.075	-2.214	-0.488	-2.625	-0.122	9.484	-3.039	0.79	-0.183	-1.77	-2.075	8.215	6.794	0.861	-1.16	-1.221	2.502	-10.223	-0.196	0.965	0.549	0.061	0.793	0.367	8.428	3.46	-1.038	-1.099	-0.061	3.976	9.234	0.388	-0.732	0.305	2.014	1510068387
-9.905	-4.878	-1.095	0.427	-1.709	0	9.719	-2.997	0.311	-0.244	-1.099	-2.136	8.424	6.483	0.928	-1.221	-1.16	2.747	-10.822	0.189	0.792	0.671	0.488	0.61	0.629	8.866	4.232	-0.854	-0.549	-0.183	2.259	11.8	1.224	0	-1.221	2.686	1510068387
-9.283	-3.917	-0.595	0.549	-0.61	0	9.719	-2.997	0.311	-0.183	-0.732	-2.197	8.991	6.741	0.811	-1.282	-2.319	2.93	-10.374	0.346	0.829	0.549	-0.61	0.61	0.636	9.454	4.639	-0.61	0.061	-0.488	1.751	12.504	1.385	-1.282	-0.977	3.784	1510068387
-9.941	-3.393	-0.416	-0.549	-0.488	-0.488	10.369	-3.06	-0.233	-0.183	-0.427	-1.77	9.577	6.647	1.069	-1.038	-3.357	3.113	-9.954	1.041	1.086	0.61	-0.671	0.305	0.282	9.143	4.795	-0.122	0.244	-0.61	0.03	11.182	0.286	-0.732	-0.305	3.662	1510068387
-9.973	-4.198	-0.038	-0.244	-0.732	-0.732	10.509	-2.859	-0.613	-0.488	-0.854	-1.465	10.064	5.869	0.876	-0.854	-3.052	3.235	-10.457	1.065	0.928	0.549	-0.427	0.061	0.282	9.143	4.795	-0.061	0.061	-0.366	-0.79	10.509	-0.48	0.061	1.648	1.77	1510068387
-9.173	-4.029	0.036	0.305	-0.061	-0.549	10.541	-2.382	-0.715	-0.793	0.183	-1.404	10.381	5.328	1.044	-0.061	-2.136	2.747	-9.996	0.919	0.92	0.244	-0.549	0.061	0.818	9.209	4.542	0.122	0	-0.061	-0.997	9.209	-0.449	0.977	0.977	0.427	1510068387
-8.134	-3.232	0.379	0.305	0.183	-0.122	9.487	-1.937	-1.189	-0.916	0.732	-1.099	9.788	4.723	0.425	0.122	-0.671	1.953	-9.304	0.977	1.017	0.183	-0.366	-0.061	0.853	8.887	4.376	0.305	0.061	0.061	-1.103	8.903	-0.045	1.099	0.977	-0.732	1510068387
-7.539	-2.517	0.089	0.244	1.16	-0.122	9.487	-1.937	-1.189	-0.854	-0.122	-0.793	9.341	4.131	0.109	0.732	-0.732	1.648	-8.943	1.449	1.16	0.244	-0.427	-0.183	0.81	8.161	4.296	0.122	0.183	0.427	-0.721	8.362	0.307	0.61	2.014	-1.831	1510068387
-7.797	-3.013	-1.012	-0.305	2.014	0	9.235	-1.583	-1.032	-0.854	-0.122	-0.793	9.214	3.614	0.152	1.282	-0.427	1.892	-8.672	2.015	1.395	0	-0.61	-0.244	0.657	7.913	4.234	0.122	0.61	0.549	-0.892	8.735	0.869	1.099	0.793	-2.197	1510068387
-11.099	-4.663	-1.629	-0.244	0.244	-0.61	9.022	-1.055	-1.034	-0.366	1.099	-0.488	9.155	3.546	-0.238	1.16	-0.183	1.709	-10.265	1.444	1.25	-0.427	0.183	-0.244	0.657	7.913	4.234	0.366	0.916	0.61	1.229	9.697	3.052	-0.122	-2.136	-2.441	1510068387
-9.823	-4.713	-0.664	0.732	0.183	-0.122	9.106	-0.857	-0.792	-0.305	0.977	-0.549	9.184	3.399	0.011	1.465	-0.793	1.282	-10.367	-0.656	0.731	-1.16	0.916	-0.305	0.695	9.631	3.585	0.427	0.793	0.916	3.698	12.758	0.062	-0.366	-3.784	-1.221	1510068387
-9.427	-3.411	-0.678	-0.305	0.122	0.061	9.106	-0.857	-0.792	0.061	0.732	-0.122	9.418	3.381	-0.559	1.282	-0.732	0.305	-9.616	-1.061	0.774	0.061	0.061	-0.549	0.932	10.095	3.307	0.61	0.549	0.854	5.434	10.63	1.532	-0.916	1.404	-1.038	1510068388
-9.027	-3.242	-0.965	0	0.671	-0.061	8.953	-0.607	0.288	0.427	0.305	0.305	9.282	3.228	-1.293	1.16	-1.831	-0.061	-9.594	-0.468	0.904	0.061	0.061	-0.549	0.932	10.095	3.307	0.732	0.916	0.916	0.834	9.282	-0.243	1.648	1.343	-0.427	1510068388
-9.015	-3.856	-1.598	0	0.244	-0.427	8.953	-0.607	0.288	0.061	-0.122	0.61	9.385	3.176	-1.314	1.282	-1.892	0.061	-9.631	-0.374	0.994	0	-0.366	-0.366	0.493	9.092	3.065	0.366	1.587	0.732	0.904	9.734	-0.083	0.916	-1.221	-1.404	1510068388
-9.015	-3.492	-1.415	0.122	0.427	-0.061	8.735	-0.502	0.577	-0.732	1.404	0.854	10.125	3.713	-2.049	0.854	0.671	-0.244	-9.478	-0.627	0.981	-0.305	-0.183	-0.122	0.414	9.654	3.077	0.61	0.977	0.366	1.824	9.53	0.433	0	0.244	-0.488	1510068388
-9.367	-3.58	-1.712	-0.061	0.061	-0.183	8.991	-1.458	0.577	-0.732	1.404	0.854	10.459	4.158	-2.229	0.732	-0.244	0.122	-9.685	-0.742	0.945	-0.122	-0.122	-0.183	0.414	9.654	3.077	0.427	0.671	0.183	1.034	9.539	-0.039	0.244	-0.671	-0.549	1510068388
-9.142	-3.714	-1.525	-0.061	0.122	-0.244	8.991	-1.458	0.577	-0.427	0.916	0.549	12.08	4.615	-1.921	1.221	-1.648	1.16	-9.685	-0.742	0.945	0	0	-0.122	0.243	9.649	3.167	0.183	0.671	-0.122	1.619	9.906	0.299	0	-0.061	-0.427	1510068388
-9.138	-3.522	-1.306	0	0	-0.061	9.449	-2.65	0.505	0.061	0.061	0.549	13.492	4.549	-2.659	1.526	0.061	2.502	-9.673	-0.569	0.977	0.122	0	-0.244	-0.571	9.905	3.121	0	-0.427	-0.366	1.578	9.909	0.501	0.183	0.244	-0.305	1510068388
-9.156	-3.536	-1.273	-0.122	0.061	0.122	10.433	-3.582	0.974	0.061	-0.549	-0.305	12.605	3.412	-1.848	1.831	-1.404	3.113	-9.539	-0.287	1.169	0.244	0.061	-0.183	-0.317	9.971	3.198	-0.122	-1.648	-0.244	1.432	9.694	0.059	-0.061	-0.244	-0.061	1510068388
-9.275	-3.45	-1.294	-0.183	0	0.183	12.467	-3.953	1.099	-0.427	-2.014	-1.709	11.433	1.772	-2.074	2.014	-0.61	2.93	-9.539	-0.287	1.169	0.183	0.244	-0.183	0.657	9.983	3.18	-0.305	-1.953	-0.061	1.871	9.598	0.065	0.244	0.366	0	1510068388
-9.113	-3.326	-1.172	-0.488	0.061	0.244	9.263	-0.991	0.144	-0.488	-1.953	-3.296	9.448	0.453	-2.073	2.075	0.671	2.136	-9.533	0.48	1.278	-0.183	0.549	-0.244	1.574	9.362	3.229	-0.488	-1.465	0.671	1.512	9.865	0.105	0.122	0.916	0.122	1510068388
-9.105	-3.241	-1.135	-0.854	0.183	0.305	9.263	-0.991	0.144	0	-0.183	-2.319	8.339	-0.217	-2.425	2.197	-0.549	1.099	-9.658	0.618	0.987	-0.427	0.671	-0.244	2.579	8.792	3.268	-0.366	-0.305	1.038	0.89	9.801	0.572	0	0.793	0.061	1510068388
-9.113	-3.257	-1.284	-0.916	0.183	0.305	6.911	-0.462	0.217	0.488	-1.465	-1.465	8.423	-0.581	-3.046	2.686	-1.099	0.427	-9.732	0.629	0.784	-0.793	0.549	-0.244	2.579	8.792	3.268	0	0.488	0.977	0.685	9.717	0.593	0	0.488	0	1510068388
-8.882	-3.121	-1.501	-1.282	0.488	0.183	7.736	-1.089	-0.766	1.099	-2.625	-1.16	9.64	-0.884	-2.908	2.93	0.122	0.61	-9.977	0.768	0.646	-1.282	0.427	-0.305	2.542	8.547	3.249	0.427	1.282	0.977	0.768	9.768	0.426	0.244	0.671	0	1510068388
-8.55	-2.907	-1.96	-2.014	0.977	-0.244	7.736	-1.089	-0.766	1.648	-2.319	-1.892	10.38	-1.486	-2.856	3.235	0.244	0.793	-9.954	0.988	0.459	-1.709	0.305	-0.427	3.53	8.472	2.78	0.916	2.136	1.038	0.379	9.812	0.404	0.183	0.854	-0.122	1510068388
-8.504	-2.92	-2.535	-2.686	0.427	-0.916	9.318	-1.434	-1.62	2.441	0.061	-1.709	10.788	-2.297	-3.42	3.906	1.16	0.916	-10.051	0.9	0.27	-2.502	0.061	-0.427	3.53	8.472	2.78	1.282	2.991	1.343	-0.151	9.787	0.501	0.183	0.854	-0.305	1510068388
-8.573	-2.899	-3.033	-3.601	1.038	-1.221	9.318	-1.434	-1.62	2.441	0.061	-1.709	10.495	-2.678	-4.133	5.005	1.404	1.282	-9.927	0.473	-0.012	-3.357	-0.488	-0.549	4.346	8.725	2.271	1.343	3.723	1.709	-0.248	9.836	0.16	0.366	0.793	-0.488	1510068388
-9.105	-2.988	-3.608	-3.723	0.244	-1.526	10.477	-1.431	-2.488	2.441	0.061	-1.709	9.728	-2.35	-3.925	6.165	0	1.221	-9.806	-0.329	-0.226	-4.028	-0.793	-0.61	3.47	8.486	1.08	1.282	5.066	1.892	0.252	9.915	-0.12	0.366	0.854	-0.732	1510068388
-9.148	-2.996	-3.828	-4.028	-0.488	-1.648	9.42	-1.238	-0.684	5.005	2.136	-0.427	8.323	-1.983	-3.301	6.348	0.366	0.488	-9.711	-1.587	-0.079	-4.578	-1.16	-0.671	3.47	8.486	1.08	1.587	5.188	2.258	1.732	9.866	-0.213	0.183	2.197	-0.732	1510068388
-9.549	-3.133	-3.828	-4.15	-1.16	-1.465	9.94	-1.287	-0.468	5.615	1.099	0.61	7.634	-1.461	-2.511	5.615	-1.465	-0.671	-9.806	-2.342	-0.072	-4.7	-0.916	-0.671	2.677	9.082	0.47	1.465	5.249	2.686	1.829	9.922	-0.248	0.061	3.54	-0.427	1510068388
-9.512	-2.785	-3.881	-4.15	-1.221	-1.282	9.599	-1.223	-0.151	5.432	-0.244	0.488	8.303	-0.639	-3.661	4.822	-2.441	-1.709	-9.958	-2.377	-0.236	-4.578	-0.854	-0.427	1.66	10.871	0.634	1.709	5.676	2.319	1.163	10.127	-0.404	0.183	2.502	-0.305	1510068388
-8.991	-2.281	-4.103	-4.456	-1.038	-1.343	10.484	-1.12	-0.997	4.944	-1.465	-0.061	9.405	0.004	-4.564	4.456	-2.075	-2.075	-9.476	-2.31	-0.226	-4.639	-0.977	-0.244	1.66	10.871	0.634	2.014	5.31	1.343	1.336	10.068	-0.486	0.122	2.686	-0.366	1510068388
-8.954	-2.227	-4.528	-4.7	-1.282	-1.465	9.534	-0.693	-1.117	5.188	-0.671	-0.305	10.012	0.061	-4.241	4.333	-1.77	-2.502	-8.909	-2.669	-0.122	-5.005	-0.732	0.061	1.183	11.087	1.164	2.014	4.7	0.671	1.833	9.825	-0.77	0.061	3.235	-0.366	1510068388
-8.781	-2.676	-4.728	-4.578	-1.465	-1.404	9.534	-0.693	-1.117	5.005	-0.61	-0.732	10.405	-0.22	-4.093	4.395	-1.831	-2.869	-8.774	-2.985	-0.2	-5.188	-0.183	0.305	1.927	10.316	0.888	1.77	4.089	0.61	1.919	9.777	-0.809	-0.183	3.906	-0.183	1510068388
-8.628	-2.903	-5.076	-4.456	-1.709	-1.404	8.32	-0.663	-2.043	4.883	-2.563	-1.465	10.946	-0.565	-4.261	4.639	-1.526	-2.808	-9.085	-3.132	-0.362	-5.31	0.122	0.488	1.927	10.316	0.888	1.099	3.967	0.854	1.251	9.8	-0.897	-0.244	3.662	-0.061	1510068388
-8.448	-2.978	-5.441	-4.578	-2.197	-1.404	8.41	-0.258	-3.528	4.822	-2.075	-1.465	10.703	-0.953	-4.36	4.761	-1.953	-2.808	-9.451	-3.272	-0.574	-5.371	0.183	0.61	2.458	10.387	0.644	0.793	4.089	0.916	0.628	9.887	-0.871	-0.183	3.052	-0.061	1510068389
-8.28	-2.918	-5.605	-4.639	-1.892	-1.526	9.019	0.127	-4.523	5.249	1.587	-1.282	10.753	-1.152	-4.548	4.7	-1.404	-2.869	-9.582	-3.132	-0.664	-5.249	-0.061	0.671	2.523	10.073	0.065	0.61	4.15	1.099	0.207	10.115	-1.036	-0.549	3.052	0.061	1510068389
-8.055	-2.707	-5.777	-4.761	-1.587	-1.77	8.093	0.609	-3.575	5.554	1.343	-0.977	10.735	-1.093	-4.652	4.7	-0.61	-2.686	-9.56	-3.01	-0.864	-5.432	0	0.732	2.523	10.073	0.065	0.671	4.272	1.221	0.242	9.981	-1.201	-0.427	3.845	0	1510068389
-7.942	-2.725	-6.062	-5.005	-2.197	-1.831	7.696	0.451	-1.992	4.944	-1.77	-0.671	10.434	-1.224	-4.841	4.639	-0.61	-2.563	-9.56	-3.01	-0.864	-5.615	-0.244	0.732	2.393	10.009	0.081	0.61	4.395	1.404	0.276	10.015	-1.353	-0.671	4.761	-0.061	1510068389
-8.056	-3	-5.691	-5.066	-2.808	-1.709	9.566	0.234	-1.995	5.127	-0.916	-0.916	10.154	-1.139	-4.816	4.639	0.183	-2.38	-9.15	-2.872	-1.152	-5.737	-0.366	0.671	2.431	9.459	-0.028	0.549	4.578	1.648	0.236	9.911	-1.129	-0.977	5.005	0.061	1510068389
-8.879	-3.272	-5.14	-4.456	-3.784	-1.282	9.597	0.151	-2.083	5.249	0	-0.488	9.806	-0.802	-4.822	4.761	0.732	-2.319	-9.271	-3.26	-1.392	-5.798	-0.366	0.854	2.431	9.459	-0.028	0.671	4.761	1.77	0.089	9.912	-0.733	-1.099	4.333	0.122	1510068389
-8.637	-2.84	-4.602	-4.7	-3.357	-0.916	9.761	0.464	-2.47	5.005	-0.122	-0.854	9.536	-0.307	-4.728	4.639	1.038	-2.38	-9.642	-3.179	-1.443	-5.676	0	0.854	2.035	9.539	0.025	0.366	4.761	2.014	0.709	9.952	-0.285	-1.16	4.272	0.366	1510068389
-8.686	-2.256	-4.011	-5.31	-2.686	-0.854	9.761	0.464	-2.47	5.127	0.549	-0.671	9.509	0.163	-4.872	4.272	0.854	-2.319	-10.35	-1.861	-1.598	-5.31	0.366	0.854	1.81	10.137	1.513	0.305	4.395	1.953	2.342	9.782	0.246	-1.16	4.578	0.732	1510068389
-8.716	-1.838	-3.119	-5.981	-2.869	-0.977	9.682	0.724	-2.643	5.127	1.099	-0.549	9.828	0.774	-4.884	4.272	-0.061	-2.136	-9.589	-0.377	-1.276	-4.578	-0.244	0.793	1.81	10.137	1.513	0.854	4.089	1.648	4.509	9.963	0.377	-1.587	4.517	1.343	1510068389
-10.131	-2.549	-2.344	-7.08	-3.235	-1.404	9.178	1.044	-2.812	5.127	-0.366	-0.61	10.336	1.483	-4.161	4.395	0.122	-1.709	-9.589	-0.377	-1.276	-5.127	-0.549	0.977	2.163	9.528	2.656	1.648	4.15	0.977	4.878	9.65	-0.632	-1.16	6.042	2.441	1510068389
-10.914	-2.385	-2.681	-6.287	-4.578	-1.648	10.361	0.702	-3.626	5.249	-0.61	-0.977	10.462	1.919	-3.322	4.456	0.488	-1.526	-11.023	0.837	-1.339	-5.127	0.366	1.038	1.864	8.859	3.731	1.587	4.578	0.916	2.6	10.568	-2.784	0.061	6.592	1.892	1510068389
-9.862	-2.399	-3.257	-6.287	-3.54	-1.404	10.361	0.702	-3.626	5.432	1.343	-1.221	10.73	2.388	-3.368	4.456	0.488	-1.892	-11.023	0.837	-1.339	-5.676	0.366	0.732	1.864	8.859	3.731	1.282	5.066	1.526	3.736	9.593	-3.89	0.061	6.592	1.892	1510068389
-9.307	-2.627	-3.199	-5.981	-3.54	-0.854	9.936	0.397	-4.222	5.31	0.732	-1.221	10.849	2.866	-3.313	4.578	-0.061	-2.197	-10.422	0.842	-1.694	-5.859	-0.122	0.488	2.461	10.027	3.984	1.282	4.517	1.465	4.951	9.964	-4.828	2.991	11.902	1.099	1510068389
-9.505	-2.7	-2.961	-5.92	-3.967	-0.183	10.06	0.031	-4.913	5.371	-0.732	-1.343	10.758	2.62	-2.714	4.456	0.488	-2.075	-9.936	0.519	-1.705	-6.042	-0.305	0.244	2.126	9.094	3.119	0.977	4.333	1.038	2.81	10.643	-4.737	2.502	15.137	1.648	1510068389
-9.351	-2.681	-2.84	-6.653	-3.784	-0.366	10.444	0.129	-4.527	5.188	1.16	-1.038	10.758	2.62	-2.714	4.456	0.488	-2.075	-9.936	0.519	-1.705	-6.042	-0.427	0.122	2.126	9.094	3.119	0.549	4.333	1.099	2.81	10.643	-4.737	2.502	15.137	1.648	1510068389
-8.494	-2.552	-2.505	-6.042	-3.479	-0.122	8.963	1.007	-3.28	4.639	1.099	-0.671	9.926	1.937	-3.054	4.272	0.977	-1.892	-9.478	0.091	-1.866	-5.737	0.122	0.122	1.488	8.515	2.778	0.427	4.333	1.587	-1.187	10.861	-3.906	4.211	10.742	2.563	1510068389
-8.18	-2.818	-2.571	-6.165	-2.625	-0.244	8.963	1.007	-3.28	4.333	0.671	-0.427	9.467	1.895	-3.196	4.15	1.038	-1.709	-9.453	0.012	-2.143	-5.737	0.061	-0.122	1.76	8.589	2.912	0.61	3.967	1.526	-1.681	11.017	-2.501	4.517	8.911	2.747	1510068389
-8.156	-3.338	-1.977	-5.981	-2.625	-0.427	8.622	1.197	-2.724	4.456	0.549	-0.305	9.256	1.956	-3.055	3.906	0.305	-1.648	-9.453	0.012	-2.143	-5.676	0.183	-0.183	1.76	8.589	2.912	0.854	4.028	1.221	-1.774	10.579	-1.65	2.869	6.287	2.869	1510068389
-8.135	-3.454	-1.66	-5.615	-2.075	-0.366	8.52	1.391	-2.418	4.517	0.305	-0.061	9.32	1.97	-2.744	3.662	0.244	-1.709	-9.457	-0.303	-2.294	-5.432	-0.183	-0.122	1.969	8.563	2.844	1.038	4.028	0.854	-1.154	9.929	-1.017	3.174	5.31	2.319	1510068389
-7.825	-3.326	-0.884	-5.005	-1.038	-0.488	8.892	1.464	-2.03	4.333	-0.488	0	9.487	2.036	-2.592	3.357	0.671	-1.587	-9.19	-0.712	-2.23	-5.066	-0.122	-0.061	1.3	8.268	2.906	1.038	3.906	0.549	-0.331	9.5	-0.177	2.747	5.554	1.648	1510068389
-8.01	-2.841	-0.517	-4.028	-0.671	-0.427	8.892	1.464	-2.03	4.395	0.793	0.244	9.732	2.084	-2.61	3.235	0	-1.465	-9	-1.103	-2.235	-4.456	-0.244	-0.122	1.3	8.268	2.906	0.977	3.662	0.671	-0.858	8.738	-0.397	2.563	4.456	0.916	1510068389
-8.482	-2.455	-0.159	-2.869	-0.305	0.122	9.306	1.881	-1.583	3.967	-0.549	0.305	10.074	2.174	-2.394	3.052	0.305	-1.099	-8.533	-1.083	-2.054	-3.784	-0.061	-0.305	1.178	8.186	3.124	1.038	3.174	0.732	-0.674	8.002	-0.774	2.441	2.563	-0.244	1510068389
-9.427	-2.224	-0.604	-2.075	0.671	0.244	9.306	1.881	-1.583	3.662	0	0.366	10.128	2.092	-2.22	2.93	0.549	-0.732	-8.533	-1.083	-2.054	-3.174	-0.061	-0.305	1.394	7.806	3.449	1.038	2.808	0.793	2.113	8.265	-1.339	1.648	1.282	-1.038	1510068389
-11.067	-1.933	-0.428	-1.16	-1.587	0.671	9.604	1.98	-1.328	3.357	0.671	0.244	10.21	1.973	-2.17	2.747	0.61	-0.427	-8.711	-0.88	-1.881	-2.686	0	-0.488	1.394	7.806	3.449	1.221	2.38	0.854	7.843	9.325	-0.202	1.282	2.808	0.549	1510068389
-10.749	-2.876	-2.058	-1.343	1.221	0.061	10.24	1.756	-1.221	3.052	0.671	0.183	10.324	1.885	-2.225	2.441	0.305	-0.305	-12.004	-0.598	-1.808	-2.563	0.671	-0.916	1.577	7.89	3.649	1.404	2.075	0.977	5.217	9.588	-0.657	-0.244	-1.343	0.366	1510068389
-12.635	-5.843	-2.875	-2.747	-0.183	-1.404	10.24	1.756	-1.221	2.747	0.366	0.244	10.885	2.108	-2.856	2.258	-1.038	-0.854	-12.004	-0.598	-1.808	-2.563	1.587	-1.221	3.128	12.061	3.369	1.709	2.014	1.099	0.889	11.655	-0.551	-1.099	4.395	-3.601	1510068390
-8.91	-4.319	-0.913	-1.16	0.244	-0.427	11.109	0.481	-1.072	2.502	0.244	1.038	12.562	2.626	-4.024	1.953	-0.732	-1.16	-12.913	-0.65	-1.564	-2.93	-0.366	-1.221	3.128	12.061	3.369	1.77	1.77	0.366	3.938	14.766	0.696	-6.287	1.16	-0.488	1510068390
-9.832	-4.004	-2.808	-2.014	0.061	0.366	11.937	-2.391	-1.114	2.686	0.732	1.526	13.227	2.595	-4.675	1.77	0.854	-0.854	-10.121	-2.018	0.573	-2.502	-2.319	-1.709	2.417	12.884	2.772	1.16	1.892	-0.244	-1.781	8.53	-0.852	1.77	-0.488	-2.502	1510068390
-9.743	-3.606	-2.854	-2.563	1.343	0.305	11.937	-2.391	-1.114	2.625	-0.061	0.793	12.769	2.384	-4.936	2.014	0.793	-0.61	-10.121	-2.018	0.573	-2.502	0.549	-0.549	0.638	11.992	2.755	0.793	2.869	0.61	0.043	10.307	-1.034	1.77	-0.488	-2.502	1510068390
-9.275	-3.033	-2.751	-2.258	0.61	0.305	11.764	-3.016	-0.397	2.258	-0.488	-0.427	12.043	2.29	-5.386	2.014	0.793	-0.61	-10.2	-1.8	0.133	-2.625	0.549	0.183	0.114	11.377	2.766	0.732	2.747	1.587	0.621	10.424	-0.835	-0.183	-0.427	-2.319	1510068390
-8.013	-2.577	-2.446	-2.075	2.136	-0.366	10.485	-2.6	0.439	2.502	0.549	-0.61	11.041	2.006	-5.079	2.93	1.404	-0.488	-9.234	-1.981	-0.842	-2.686	0.122	0.122	1.162	11.246	2.488	0.671	2.014	1.648	-0.201	10.268	-1.342	0.244	0.122	-2.869	1510068390
-8.494	-2.925	-3.14	-2.319	1.16	-0.366	9.493	-1.802	0.494	2.991	0.122	-0.488	9.912	1.566	-3.686	2.869	1.526	-0.244	-9.234	-1.981	-0.842	-2.747	0.427	0.183	1.346	8.403	1.564	0.366	2.136	1.404	0.351	10.05	-0.719	0.061	0.122	-3.052	1510068390
-7.818	-2.963	-2.912	-1.587	0.366	-0.244	9.028	-1.062	0.236	3.052	-0.305	-0.732	8.802	1.342	-2.72	2.563	1.77	-0.122	-8.778	-2.2	-0.901	-2.258	-0.061	0.305	1.346	8.403	1.564	0.305	2.808	1.465	0.9	9.587	-0.333	-0.061	1.099	-2.869	1510068390
-7.372	-2.431	-3.01	-1.221	0.244	-0.488	8.23	-0.184	0.051	2.869	0.305	-0.732	8.074	1.274	-2.383	2.38	1.16	0	-7.916	-2.334	-1.014	-1.892	-0.122	0.427	1.12	7.531	1.335	0.183	2.869	1.526	0.634	9.117	-0.213	0.183	1.16	-2.686	1510068390
-7.666	-2.218	-3.196	-0.977	0.671	-0.732	7.638	0.331	0.358	2.808	0.305	-0.793	7.837	1.377	-2.294	1.953	0.916	0	-7.916	-2.334	-1.014	-1.587	-0.183	0.427	0.713	7.797	1.44	0.244	2.686	1.343	0.252	8.942	-0.595	0	0.427	-2.747	1510068390
-8.677	-2.224	-3.108	-0.122	-0.671	-0.671	7.423	0.632	0.446	2.502	-0.061	-1.038	8.111	1.688	-2.199	1.465	0.305	0	-7.958	-2.485	-1.27	-1.465	-0.061	0.366	0.713	7.797	1.44	0.305	2.441	1.221	0.54	9.186	-0.2	-0.061	0.488	-2.563	1510068390
-9.237	-2.153	-2.714	-0.244	-1.099	-0.183	7.692	0.738	0.358	2.502	-0.061	-0.977	8.811	2.022	-2.201	0.854	0.061	-0.183	-8.592	-2.659	-1.554	-1.099	0	0.427	0.662	8.364	1.587	0.366	1.892	0.854	0.802	9.262	0.256	-0.244	0.061	-2.38	1510068390
-9.247	-1.079	-2.403	0.244	-0.183	0.122	7.79	0.991	0.391	2.136	-0.671	-0.793	9.611	2.254	-2.366	0.305	0.183	-0.427	-8.592	-2.659	-1.554	-0.183	0.427	0.61	0.791	9.188	1.969	0.305	1.526	0.488	1.57	9.387	0.504	-0.244	0.061	-2.38	1510068390
-9.642	-1	-4.03	-1.099	0.427	-0.122	8.549	1.462	0.697	1.587	-0.793	-0.793	10.607	2.507	-2.294	-0.122	0	-0.916	-9.422	-1.567	-1.963	0.183	0.732	1.099	1.436	10.417	2.609	0	1.099	0.183	1.771	9.835	-0.396	-0.854	0.488	-1.648	1510068390
-11.47	-2.777	-4.648	-1.465	-0.366	0.305	9.277	1.878	0.633	1.099	-0.305	-0.732	11.732	2.617	-2.138	-0.183	-0.793	-1.465	-12.327	-0.309	-2.137	-0.549	2.136	1.16	2.529	11.407	3.249	-0.305	0.122	-0.244	2.123	10.707	-0.788	-0.977	1.587	-1.038	1510068390
-11.752	-3.754	-4.064	-0.854	-1.831	0.732	10.362	1.913	0.09	0.61	-0.671	-0.305	12.773	2.564	-1.491	-0.61	-0.427	-1.892	-12.327	-0.309	-2.137	-0.244	0.916	0.916	3.592	11.373	4.205	-0.793	-1.16	-0.366	3.313	11.641	0.596	-1.831	0.854	0.488	1510068390
-10.107	-4.713	-3.092	-0.61	-1.831	0.793	11.837	1.232	-0.787	-0.122	-1.587	0.549	13.081	2.962	-1.136	-0.977	0.061	-1.587	-13.105	0.066	-1.726	0.122	-0.549	0.793	3.592	11.373	4.205	-0.793	-0.977	-0.488	4.594	12.026	2.12	-2.808	-0.549	2.808	1510068390
-9.903	-4.536	-1.997	0.916	-3.357	0.671	13.398	-0.394	-1.194	-0.427	0.061	0.732	12.328	3.374	-1.388	-1.16	1.038	-0.732	-10.232	0.439	0.178	0.244	-0.549	0.61	2.461	9.929	4.456	-0.916	-0.427	-0.244	3.854	11.981	0.581	-1.526	0.488	5.188	1510068390
-10.526	-2.976	-1.714	0.061	-1.587	0.549	13.398	-0.394	-1.194	-1.099	0.61	0.366	12.328	3.374	-1.388	-1.16	1.038	-0.732	-10.232	0.439	0.178	0.549	-0.122	-0.061	0.128	7.511	5.061	-0.61	0	0.183	-0.001	12.794	-1.089	-0.854	-0.122	4.7	1510068390
-10.042	-3.223	-1.835	0.061	-1.709	0.244	12.169	-0.585	-0.634	-1.282	1.831	-0.122	12.328	3.374	-1.388	-1.16	1.038	-0.732	-9.93	1.165	0.092	0.366	0.183	-0.366	0.128	7.511	5.061	0	0.061	0.427	-0.943	13.249	-0.028	0.305	0.793	4.944	1510068390
-7.807	-2.883	-0.959	-0.61	-0.793	-0.183	10.593	-0.546	-0.402	-1.099	2.075	-0.122	9.624	3.948	-2.079	-0.61	-0.793	0.488	-9.001	0.824	-0.859	0	0.244	-0.366	0.745	8.288	4.725	0.427	-0.61	0.183	-0.94	11.268	-0.609	1.221	-0.61	5.066	1510068390
-7.562	-2.098	-0.748	-0.916	-1.099	0	10.031	-0.895	-0.476	-0.793	2.014	0.061	9.344	3.329	-1.443	-0.61	0.061	0.488	-9.001	0.824	-0.859	0.244	0.183	-0.427	1.711	8.478	4.302	0.549	-0.916	-0.366	-0.561	10.067	0.325	1.831	0.732	4.7	1510068390
-7.6	-2.34	-0.505	-0.488	-0.916	0.061	9.446	-0.861	-0.163	-0.549	1.892	-0.122	8.757	2.568	-0.839	-0.61	0.488	0.183	-8.513	0.928	-1.078	0.244	-0.061	-0.488	2.005	7.667	3.982	0.427	-0.916	-0.488	-0.484	9.071	1.333	2.38	3.54	3.784	1510068390
-7.083	-2.35	-0.184	-0.244	-0.122	-0.061	8.482	-0.359	0.045	-0.366	2.38	-0.183	8.599	2.047	-0.449	-0.488	0	0.061	-8.301	0.976	-1.072	0.122	0.122	-0.549	2.248	6.852	3.514	0.244	-0.732	-0.305	-1.104	8.265	0.443	2.563	3.357	3.296	1510068390
-6.901	-1.84	0.361	-0.244	0.977	0.061	7.698	0.033	0.105	-0.305	2.441	0.061	8.844	1.79	-0.263	-0.61	0.305	-0.122	-8.259	1.048	-1.266	0.061	0.122	-0.488	2.503	6.852	3.322	0.183	-0.488	-0.366	-3.548	7.064	-0.354	2.136	1.099	2.075	1510068390
-7.502	-0.805	-0.016	0.366	2.319	0.549	7.742	0.183	0.284	-0.244	2.808	0.244	9.305	1.699	-0.437	-0.549	0.732	-0.244	-8.337	1.072	-1.607	-0.183	0.061	-0.427	2.749	7.263	3.303	0.366	-0.488	-0.488	-3.57	6.467	0.54	3.601	-2.625	0.244	1510068391
-9.837	-1.123	-1.077	-0.916	1.404	0.732	7.983	-0.002	0.719	0.244	3.784	0.427	9.885	1.643	-0.486	-0.305	0.122	-0.183	-8.088	0.915	-1.829	-0.305	-0.061	-0.61	3.027	7.431	3.466	0.549	-0.366	-0.488	-0.275	7.2	1.738	1.892	-2.563	-1.709	1510068391
-11.1	-1.43	-0.329	0.916	0.366	0.61	7.782	0.099	1.337	0.305	2.441	0.732	10.598	1.504	-0.23	-0.122	0.488	0	-8.088	0.915	-1.829	-0.305	0.488	-0.549	2.762	7.369	3.488	0.732	-0.488	-0.244	7.836	9.125	0.482	1.038	-3.723	-1.526	1510068391
-12.848	-1.183	-0.489	1.099	-2.258	1.16	8.917	-0.218	2.196	0.549	3.052	0.977	11.007	1.451	-0.311	0.183	0.916	0.427	-8.666	0.196	-1.739	-0.549	0.61	-0.854	2.565	7.313	3.363	0.854	-0.61	0.305	13.791	10.73	-2.181	-0.916	0.549	2.441	1510068391
-11.3	-2.391	-1.391	-0.732	1.404	0.122	9.499	-0.272	3.193	0.977	4.944	1.282	11.237	1.7	-0.66	0.366	0.183	0.427	-9.079	-0.403	-1.821	-0.244	2.258	-1.343	2.487	7.844	3.354	1.099	-0.305	0.793	3.287	9.426	-1.479	-1.038	-2.075	0.549	1510068391
-12.617	-5.072	-2.102	-0.366	-1.77	-0.793	8.678	-0.114	3.807	0.732	4.211	1.404	12.208	2.524	-1.034	0.305	0.671	-0.183	-12.276	-0.106	-2.619	-0.427	2.563	-0.916	3.314	10.098	3.023	1.16	0.061	1.099	4.618	10.829	3.12	-3.235	1.831	-3.418	1510068391
-9.412	-4.986	-1.345	0.61	0	-0.366	9.326	-0.512	5.096	0.244	5.31	2.258	12.65	3.057	-1.548	0.122	1.221	-0.793	-13.491	-0.52	-2.864	-0.366	-1.038	-0.61	4.826	12.807	2.743	1.343	0.183	0	4.083	13.151	1.364	-4.15	0.732	0.977	1510068391
-9.643	-4.472	-2.751	0.427	0.122	-0.061	8.783	-1.127	5.865	0	5.188	2.197	12.745	3.183	-1.546	0.305	0.916	-1.282	-12.645	-1.599	-1.523	-0.854	-2.441	-0.916	4.387	13.086	2.597	0.854	1.282	-0.549	-2.165	10.264	-1.255	1.099	-1.587	-1.77	1510068391
-9.385	-3.492	-2.888	-0.488	1.587	0.061	7.873	-1.812	6.571	0	4.028	1.892	12.636	3.352	-1.23	0.244	2.075	-1.343	-11.145	-2.56	-0.068	-0.61	-0.854	-0.244	2.224	12.167	2.358	0.183	2.38	0.427	-0.855	10.735	-1.602	1.099	-1.587	-1.77	1510068391
-9.74	-3.143	-2.676	-0.244	0.854	0.183	6.778	-2.48	7.043	0.122	3.418	1.16	12.145	3.634	-0.891	-0.061	3.052	-1.343	-10.636	-2.448	-0.377	0.183	-1.038	0.305	0.941	11.184	2.214	0.061	3.174	1.526	0.687	10.548	-0.719	-0.671	-0.793	-2.38	1510068391
-8.768	-2.4	-2.204	0.244	1.282	-0.183	5.943	-2.731	7.425	-0.244	2.258	1.099	11.334	3.712	-0.228	-0.244	4.272	-1.587	-9.918	-1.932	-0.764	0.244	-0.122	0.122	1.151	10.867	2.036	0.183	2.747	1.77	0.693	10.294	-1.209	-0.549	0.061	-2.747	1510068391
-7.806	-2.293	-1.943	0.549	1.526	-0.122	5.818	-2.741	7.84	-0.244	2.258	1.221	10.296	3.46	0.445	-0.427	5.249	-1.831	-9.095	-1.668	-0.843	0.122	-0.305	0.183	1.694	9.788	1.969	0.122	2.014	1.343	0.901	9.528	-1.256	-0.549	0.061	-2.747	1510068391
-8.185	-2.015	-2.606	0.549	1.282	-0.122	5.666	-2.271	7.628	0.244	2.441	0.793	9.21	3.183	0.794	-0.366	5.005	-1.221	-8.477	-1.498	-0.791	0.244	-0.61	0.366	2.004	8.399	1.732	-0.122	2.197	1.221	1.857	9.03	-0.839	-0.183	-0.488	-2.563	1510068391
-8.442	-1.87	-3.101	0.549	0.183	-0.366	5.01	-1.363	7.309	0.244	2.197	0.366	8.641	2.827	1.497	-0.549	4.578	-1.16	-8.294	-1.25	-0.654	-0.061	-0.061	0.549	2.162	7.55	1.64	-0.366	2.319	1.343	2.135	9.086	-0.19	-0.427	0.061	-2.014	1510068391
-8.399	-1.866	-2.787	0.732	-0.366	-0.244	4.599	-1.072	7.027	0.183	2.014	0.061	8.442	3.189	1.989	-0.549	4.578	-1.16	-8.416	-1.543	-0.949	0	-0.488	0.488	2.272	7.392	1.735	-0.366	2.625	1.404	2.073	8.954	-0.287	-0.427	0.061	-2.014	1510068391
-9.008	-1.555	-2.403	1.038	-0.305	-0.061	4.118	-1.037	6.962	0.549	2.014	0.061	8.592	3.304	2.485	-0.854	4.395	-0.977	-8.319	-1.933	-1.119	0.305	-0.61	0.427	2.393	7.736	1.712	-0.122	2.502	1.282	2.427	8.747	-0.24	-0.488	-0.122	-1.221	1510068391
-9.196	-1.193	-2.483	1.099	-0.732	0.183	3.86	-0.855	7.138	0.183	1.526	-0.061	7.998	3.719	3.338	-0.793	2.686	-1.465	-8.037	-2.067	-0.974	0.671	-0.061	0.427	2.269	8.265	1.793	-0.061	2.136	1.282	2.249	9.357	0.575	-1.038	-0.366	-1.038	1510068391
-9.201	-1.055	-2.574	0.244	-0.671	0.366	3.781	-1.002	7.096	-0.244	1.099	-0.061	8.551	4.412	3.923	-0.793	2.686	-1.465	-8.537	-1.904	-1.091	1.038	0.122	0.549	2.543	8.792	1.962	-0.122	2.258	1.282	2.055	9.091	0.19	-1.282	-0.366	-0.854	1510068391
-9.296	-2.195	-3.162	-0.61	-1.648	0.122	3.781	-1.002	7.096	-0.427	0.732	-0.549	8.355	4.987	4.39	-1.221	3.662	-1.77	-9.457	-0.928	-1.145	1.16	0.488	0.977	2.893	9.091	2.539	0	1.587	0.916	2.359	9.268	-0.468	-0.977	-0.427	-0.488	1510068391
-9.418	-3.399	-3.001	-0.854	-1.709	0.366	3.886	-1.489	7.486	-0.671	1.099	-0.488	7.337	5.251	4.895	-0.61	2.808	-2.258	-11.242	-0.036	-1.297	0.793	0.183	1.16	3.585	9.478	3.492	0.244	1.343	0.427	4.02	9.673	0.547	-1.16	-0.916	0.488	1510068391
-11.066	-4.809	-1.974	0.488	-3.052	0.488	4.037	-2.383	7.343	-1.221	0.366	-0.183	6.889	5.601	5.133	-0.61	2.808	-2.258	-11.886	0.502	-0.819	0.61	-0.488	1.16	4.069	9.668	4.396	0.244	1.038	-0.061	4.349	10.607	1.757	-1.16	-0.916	0.488	1510068391
-10.149	-4.955	-0.477	1.343	-1.099	-0.061	4.521	-3.519	7.671	-1.709	0.427	0.061	7.01	5.98	5.455	0.244	1.099	-2.563	-12.141	0.914	-0.553	0.122	-2.38	0.671	3.883	9.123	4.785	0.366	1.648	-0.244	2.251	13.364	1.206	-1.953	0.366	2.991	1510068391
-10.726	-3.437	-0.778	0.244	-0.244	-0.916	4.441	-4.755	7.896	-1.709	0.122	0.549	6.385	6.401	5.786	0.549	2.625	-2.319	-11.464	0.589	0.207	0.488	-1.282	0.366	2.531	8.933	4.91	0.488	2.197	-0.427	-0.965	12.581	0.165	-0.427	-1.16	2.991	1510068391
-10.562	-3.986	-1.061	-0.549	-0.671	-1.892	4.638	-5.319	8.049	-1.77	0.244	0.732	5.542	7.06	5.812	0.549	2.625	-2.319	-11.186	1.477	0.581	0.305	-1.831	0.183	1.75	8.923	4.475	0.732	2.441	-0.488	-2.702	12.098	0.03	-0.427	-1.16	2.991	1510068391
-9.294	-4.071	-0.281	-0.122	-0.549	-1.709	4.755	-5.585	7.739	-1.892	0.854	0.793	5.278	7.459	5.967	1.099	1.404	-2.258	-11.181	1.437	0.559	-0.244	-2.319	0	1.248	8.817	4.484	0.977	1.648	-0.549	-1.059	10.99	0.379	1.221	-0.977	2.014	1510068391
-8.53	-3.646	-0.407	-0.549	-0.549	-1.526	4.349	-5.388	7.043	-2.38	0.427	0.977	5.041	7.422	5.755	1.038	1.343	-1.953	-10.17	1.47	0.999	-0.061	-2.197	0	1	9.033	4.29	1.221	1.526	-0.977	0.266	10.084	1.798	1.343	2.502	1.343	1510068392
-8.156	-3.791	0.008	-0.549	-0.488	-1.831	4.211	-5.273	6.693	-2.747	1.038	1.16	4.685	7.278	5.706	1.038	1.343	-1.953	-9.276	1.304	1.236	-0.244	-2.38	-0.122	0.804	8.592	3.903	1.282	1.404	-1.038	-1.095	9.125	1.622	1.343	2.502	1.343	1510068392
-7.669	-3.783	0.542	0.122	-0.366	-1.526	3.643	-5.292	6.548	-2.808	0.61	1.16	4.582	7.049	5.501	1.465	0.732	-1.404	-8.597	1.15	1.542	-0.244	-2.319	-0.183	0.181	8.183	3.639	0.916	1.099	-0.977	-2.766	8.425	0.469	1.343	0.793	0.061	1510068392
-7.406	-3.705	0.132	-0.122	0.61	-1.282	3.072	-5.262	6.338	-2.625	0	1.221	4.23	7.02	5.361	1.343	0.61	-1.16	-8.117	1.2	2.017	-0.305	-1.953	-0.122	0.06	7.968	3.293	0.977	1.099	-0.977	-1.095	8.245	1.345	2.93	-1.099	-1.099	1510068392
-8.472	-3.833	-0.285	-0.61	0	-1.465	3.076	-5.379	6.218	-2.258	0.793	1.221	4.017	7.244	5.375	1.343	0.61	-1.16	-8.254	1.554	2.253	-0.366	-1.831	-0.061	0.231	8.039	3.345	1.282	0.977	-0.977	2.511	9.31	2.858	2.93	-1.099	-1.099	1510068392
-8.227	-3.81	-0.29	-0.793	0.366	-1.282	2.75	-5.912	6.197	-1.953	0.977	1.16	4.12	7.802	5.245	1.404	0.977	-0.916	-8.525	1.585	2.495	-0.793	-1.77	-0.061	-0.013	8.404	3.378	1.343	1.221	-0.916	2.884	9.288	0.179	0.671	0.183	-1.465	1510068392
-8.507	-4.469	-0.518	-1.343	1.038	-1.404	2.95	-6.609	6.292	-2.014	1.038	1.221	4.333	8.405	5.468	1.587	0.854	-0.793	-8.638	1.321	2.639	-0.916	-1.587	-0.244	0.095	9.141	3.303	1.221	1.099	-0.61	2.098	9.238	0.678	0.061	0.916	-1.282	1510068392
-9.275	-5.274	-0.602	-0.732	0.793	-1.16	2.82	-7.004	6.281	-2.075	0.732	1.282	4.503	8.793	5.569	1.526	-0.061	-0.488	-9.08	1.113	2.854	-0.916	-1.282	-0.366	0.024	9.382	3.291	0.977	1.099	-0.732	-0.389	9.591	-0.005	0.061	0.916	-1.282	1510068392
-9.483	-5.499	-0.797	-0.061	0.366	-1.16	2.527	-7.514	6.551	-1.526	0.305	1.16	4.219	9.032	5.423	1.16	0.061	0.061	-9.552	0.66	3.098	-1.038	-1.404	-0.366	-0.367	9.621	2.915	1.16	1.038	-0.854	0.963	10.475	1.153	0.244	-0.793	-2.319	1510068392
-8.534	-5.457	-1.006	-0.244	0.244	-1.038	2.501	-7.634	6.781	-1.099	0.366	1.099	4.288	9.428	5.468	1.221	-0.122	0.183	-9.355	-0.217	3.326	-0.854	-1.526	-0.488	-0.364	10.216	2.608	1.099	0.366	-0.793	2.422	11.038	-0.068	-0.061	0.916	-1.343	1510068392
-8.484	-5.105	-0.866	-0.366	0.183	-0.671	2.355	-7.321	6.834	-1.16	0.61	0.977	4.354	9.479	5.498	1.221	-0.122	0.183	-8.865	-0.627	3.622	-0.427	-1.404	-0.488	-0.341	10.635	2.299	0.61	0.305	-0.793	2.048	10.069	0.919	-0.061	0.916	-1.343	1510068392
-8.451	-5.195	-1.071	0.061	0.244	-0.427	1.967	-7.169	6.693	-0.671	0.366	0.732	4.314	9.141	5.301	0.793	0.732	0.366	-8.412	-0.569	3.863	-0.122	-1.099	-0.366	-0.703	10.427	2.023	0.305	0.305	-0.854	1.827	9.587	-0.084	0.854	-0.549	-0.793	1510068392
-8.208	-5.334	-1.207	0.122	0.305	-0.488	2.004	-6.989	6.738	-0.305	0.549	0.488	4.011	8.732	4.875	0.671	0.732	0.366	-8.358	-0.334	4.042	-0.122	-0.732	-0.244	-0.796	10.146	2.019	0.305	-0.183	-0.732	2.152	9.77	-0.627	0.305	0	-0.305	1510068392
-8.281	-5.338	-1.286	0	0.305	-0.488	1.773	-7.029	6.412	-0.366	0.793	0.366	4.322	8.527	4.884	0.671	0.732	0.366	-8.571	-0.281	4.085	-0.244	-0.671	-0.183	-0.471	10.118	2.198	0.305	-0.305	-0.61	1.468	9.749	-0.258	0.305	0	-0.305	1510068392
-8.305	-5.387	-1.42	0.122	0.305	-0.244	1.627	-7.342	5.978	0	-0.122	0.122	5.529	9.006	6.038	0.854	0.549	0.183	-8.622	-0.492	4.155	-0.122	-0.61	-0.244	0.036	10.097	2.134	0.244	0	-0.427	0.828	9.811	-0.33	0.305	0.244	-0.305	1510068392
-8.419	-5.466	-1.464	0.061	0.183	-0.061	1.96	-7.273	6.3	0.061	-0.244	0.244	4.849	8.448	6.145	0.183	-0.488	0.61	-8.6	-0.349	4.261	-0.061	-0.427	-0.244	-0.352	10.028	2.135	0.183	0.183	-0.427	0.833	9.77	-0.398	0.305	-0.244	-0.061	1510068392
-8.471	-5.298	-1.354	0.061	0.061	-0.061	1.359	-7.244	6.596	0.244	-0.183	0.305	4.583	8.264	5.544	0.183	-0.488	0.61	-8.508	-0.415	4.362	-0.061	-0.305	-0.244	-0.745	9.956	1.9	0.183	-0.244	-0.244	0.992	9.889	-0.337	0.305	-0.183	0.061	1510068392
-8.343	-5.205	-1.189	0.061	0	0.061	1.187	-7.002	6.7	-0.305	-0.061	0.61	4.922	8.439	4.996	0.427	1.038	0.366	-8.504	-0.431	4.445	0	-0.122	-0.244	-0.127	9.987	1.982	0	-0.366	0.122	0.913	9.836	-0.437	0.183	-0.305	0.183	1510068392
-8.419	-4.851	-1.156	0.061	0.305	0.305	0.965	-6.858	6.022	-0.427	0.854	0.977	4.584	8.509	5.032	0.305	0.61	0.244	-8.583	-0.325	4.413	-0.061	-0.061	-0.183	-0.049	10.143	2.165	-0.061	0.183	0.122	1.363	9.625	-0.632	0.366	-0.305	0.183	1510068392
-8.711	-4.719	-1.164	-0.244	-0.061	0.366	1.273	-7.196	5.989	-0.366	0.244	0.671	4.158	8.288	5.35	0.305	0.61	0.244	-8.412	-0.215	4.462	-0.183	0.122	-0.122	-0.301	10.176	2.15	0	0.549	0.183	1.535	9.708	-0.571	0.366	-0.305	0.183	1510068392
-8.765	-4.724	-1.018	-0.183	0.183	0.671	1.294	-7.462	6.485	-0.122	-0.854	0.854	3.755	8.144	5.077	0.183	0.671	0.244	-8.327	-0.056	4.512	-0.244	0.366	-0.122	-0.603	9.942	1.896	0.183	0.366	0.488	1.849	9.658	-0.525	0.061	0	0.244	1510068392
-8.666	-4.477	-1.047	-0.305	0.244	0.977	0.963	-8.063	6.252	0.305	-1.16	0.977	3.874	8.845	5.164	0.427	0.61	0.244	-8.341	0.16	4.438	-0.549	0.793	-0.061	-0.376	10.04	1.787	0.305	-0.122	0.854	1.709	9.733	-0.534	0.122	0.244	0.488	1510068392
-8.763	-4.078	-1.268	-0.61	0.488	0.977	0.578	-9.012	6.016	0.732	-2.258	0.61	4.121	9.365	5.024	0.427	-0.793	0.488	-8.624	0.304	4.139	-0.977	1.038	-0.122	0.066	10.043	2.334	0.061	0.305	0.793	1.44	9.745	-0.425	0.122	0.244	0.488	1510068392
-8.833	-3.586	-1.601	-1.404	0.366	0.732	0.419	-9.928	5.568	1.343	-3.357	-0.061	4.121	9.365	5.024	0.244	-1.953	0.488	-8.68	0.706	3.862	-1.587	1.282	-0.183	-0.236	9.997	2.449	-0.122	0.183	0.61	1.44	9.745	-0.425	-0.183	0.305	0.366	1510068392
-8.977	-3.342	-2.038	-2.38	0.305	0.366	0.511	-10.002	4.829	1.892	-3.54	-0.793	6.505	8.721	4.822	-0.305	-1.404	1.709	-8.902	0.58	3.405	-2.258	1.465	-0.061	-0.456	9.942	2.455	-0.61	-1.038	0.427	1.114	9.534	-0.516	-0.305	1.343	-0.244	1510068392
-8.909	-3.49	-2.363	-3.174	-0.061	0.061	0.516	-9.336	4.094	1.465	-3.235	-1.526	7.193	7.741	4.078	0.061	-0.671	3.235	-9.04	0.211	2.936	-2.869	1.465	0	0.041	10.003	2.177	-0.671	-1.709	0.183	1.083	9.567	-0.438	-0.305	1.343	-0.244	1510068393
-9.106	-3.797	-2.815	-3.54	-0.427	0	0.847	-8.648	3.35	0.793	-2.747	-1.526	7.193	7.741	4.078	1.648	-0.977	4.822	-9.04	-0.256	2.608	-3.357	1.404	0.122	1.347	9.752	2.025	-0.671	-1.892	-0.061	1.083	9.567	-0.438	-0.305	1.16	-0.549	1510068393
-9.178	-3.775	-3.198	-3.601	-0.244	0.061	0.658	-7.657	3.029	0.122	-2.747	-0.671	7.946	6.659	2.487	2.075	0.488	4.517	-9.366	-0.781	2.281	-3.784	1.587	0.305	2.37	9.649	1.816	-0.793	-1.16	0.183	1.7	9.965	-0.955	0	2.197	-0.61	1510068393
-9.196	-3.43	-3.511	-3.845	-0.488	0	0.626	-6.991	2.986	-0.793	-3.357	0.061	7.072	6.144	2.543	2.869	2.136	4.15	-9.853	-1.211	1.994	-3.967	1.282	0.488	2.873	9.784	1.733	-0.977	0.366	0.305	1.849	10.033	-1.093	0	2.197	-0.61	1510068393
-9.086	-2.844	-3.813	-4.395	-0.61	-0.366	0.562	-6.889	2.687	-1.953	-4.15	1.465	7.072	6.144	2.543	4.761	1.831	4.089	-9.845	-1.351	1.591	-4.272	1.343	0.549	2.525	10.311	1.621	-0.549	1.343	0.183	1.849	10.033	-1.093	0.183	2.441	-0.305	1510068393
-8.906	-2.596	-4.154	-4.883	-0.793	-0.732	1.23	-7.641	2.308	-2.319	-5.005	3.052	7.448	6.778	1.985	5.249	1.465	2.869	-9.787	-1.121	1.06	-4.7	1.038	0.671	2.204	10.446	1.499	-0.244	1.404	0.366	1.108	9.828	-1.174	0.183	3.052	-0.671	1510068393
-8.781	-2.708	-4.526	-5.249	-1.221	-0.977	1.93	-8.264	2.204	-2.258	-5.737	5.127	7.161	6.358	2.454	5.31	0.854	2.014	-9.587	-0.937	0.602	-5.432	1.16	0.916	2.47	10.018	1.535	0.061	2.319	0.366	1.158	9.771	-0.935	0.183	3.052	-0.671	1510068393
-8.552	-2.879	-4.728	-5.371	-1.709	-1.099	2.321	-8.687	2.431	-1.892	-6.348	6.531	7.503	6.133	2.387	5.737	0	1.526	-9.469	-1.286	0.197	-5.859	1.16	0.977	2.394	9.521	1.382	0.549	3.479	0.183	1.388	9.65	-0.977	0.061	3.906	-0.916	1510068393
-8.61	-2.918	-5.018	-5.371	-2.075	-1.16	2.717	-9.33	2.414	-1.221	-6.653	7.202	7.764	6.151	2.071	6.042	1.099	0.732	-9.467	-1.597	-0.095	-5.981	1.099	0.977	1.887	9.372	0.763	0.305	3.906	0.671	1.554	9.722	-1.059	-0.122	3.845	-0.671	1510068393
-8.305	-2.792	-5.392	-5.432	-2.197	-1.404	2.799	-10.02	1.743	-0.366	-8.789	7.202	7.953	6.726	1.823	5.859	3.174	-0.305	-9.618	-1.867	-0.5	-6.226	1.038	1.038	1.688	9.566	0.365	-0.366	4.456	1.587	1.125	9.793	-1.123	-0.122	3.845	-0.671	1510068393
-8.069	-2.836	-5.832	-5.798	-2.014	-1.648	3.405	-10.533	0.707	-0.366	-8.789	7.202	7.953	6.726	1.823	5.737	3.723	-1.282	-9.924	-2.018	-0.802	-6.409	0.61	0.916	1.692	9.993	0.462	-0.793	4.761	2.014	1.125	9.793	-1.123	-0.183	4.028	-0.488	1510068393
-8.177	-2.876	-5.975	-5.798	-2.38	-1.831	4.165	-10.336	0.09	2.075	-11.169	4.761	8.357	7.354	1.34	5.249	4.272	-1.77	-10.173	-1.863	-1.113	-6.592	0.183	0.854	1.885	10.179	0.738	0	5.676	1.77	0.577	9.921	-1.491	-0.244	4.578	-0.366	1510068393
-8.057	-2.842	-6.047	-5.798	-2.319	-1.953	4.321	-9.896	-0.502	2.136	-12.329	3.357	8.408	7.494	0.802	4.517	5.005	-2.075	-10.17	-1.869	-1.418	-6.897	-0.244	0.916	1.376	10.243	0.208	-0.122	6.287	1.77	0.415	9.991	-1.599	-0.244	4.578	-0.366	1510068393
-8.02	-2.951	-6.193	-5.92	-2.441	-2.075	4.445	-9.331	-0.902	1.892	-11.414	2.075	8.408	7.494	0.802	3.662	5.188	-2.197	-10.032	-2.253	-1.489	-6.958	-0.366	0.671	0.718	10.011	0.022	-0.122	6.226	1.831	0.415	9.991	-1.599	-0.366	4.761	-0.244	1510068393
-8.229	-3.173	-5.947	-5.92	-3.357	-1.953	4.39	-8.802	-0.971	1.526	-8.911	1.099	8.028	7.275	0.573	2.747	5.859	-2.075	-9.873	-2.353	-1.507	-6.836	-0.488	0.488	0.154	9.782	-0.01	0.122	6.104	1.892	0.017	10.101	-1.47	-0.854	5.066	-0.122	1510068393
-8.504	-3.296	-4.82	-5.798	-3.845	-1.526	4.073	-8.428	-0.922	0.916	-7.202	0.793	7.963	7.484	0.309	2.258	5.737	-2.075	-9.477	-2.415	-1.494	-6.592	-0.671	0.61	-0.156	9.692	0.041	0.244	5.859	2.136	0.038	9.927	-0.707	-0.854	5.066	-0.122	1510068393
-8.683	-3.271	-4.328	-5.554	-3.052	-1.038	3.686	-8.25	-0.441	0.427	-6.348	0.854	7.38	8.074	0.175	1.465	6.653	-2.258	-9.696	-2.61	-1.324	-5.859	-0.488	0.549	-0.41	9.741	0.347	0.61	5.92	2.258	1.274	9.877	-0.3	-1.099	4.578	-0.061	1510068393
-8.662	-2.847	-3.783	-5.127	-2.502	-0.916	3.353	-8.112	0.089	-0.122	-5.981	1.099	6.873	9.318	0.104	0.793	6.897	-2.319	-9.697	-2.146	-1.268	-5.493	0.305	0.61	-0.674	10.103	1.108	0.732	6.042	2.502	3.437	9.837	-0.27	-1.099	3.54	0.977	1510068393
-8.393	-2.218	-2.454	-6.592	-2.441	-0.916	3.406	-8.727	0.453	-0.427	-5.859	1.587	6.154	9.935	0.142	0.366	5.798	-2.319	-9.606	-1.436	-1.285	-5.066	-0.305	0.488	-0.818	10.151	2.15	1.587	5.554	2.258	5.678	9.617	-0.106	-1.099	3.54	0.977	1510068393
-10.413	-2.541	-1.86	-6.836	-3.357	-1.404	3.786	-9.009	0.725	-0.305	-5.676	2.075	5.431	9.594	0.129	0.122	3.723	-1.465	-9.111	-0.275	-0.853	-4.333	0.183	0.793	-0.725	9.639	2.736	1.465	4.883	1.953	3.681	9.977	-0.87	-2.014	6.165	2.136	1510068393
-10.555	-3.095	-2.146	-5.92	-4.333	-1.404	4.189	-8.616	1.229	-0.122	-4.944	2.136	5.431	9.594	0.129	0.122	2.014	-0.122	-10.268	1.113	-0.767	-4.639	0.854	0.916	-0.159	9.282	3.651	0.977	5.127	1.831	1.581	9.881	-3.302	-0.977	8.057	2.93	1510068393
-9.597	-3.334	-2.389	-5.066	-3.296	-1.099	4.313	-8.825	1.403	0.122	-4.395	1.648	4.669	10.869	0.755	0.549	2.441	0.732	-10.774	0.956	-1.262	-5.432	0.244	0.732	0.529	9.947	4.095	0.793	5.188	1.587	3.882	8.899	-3.976	0.732	6.104	1.587	1510068393
-9.153	-3.18	-2.218	-4.578	-2.93	-0.366	4.279	-9.833	0.678	0.916	-4.883	1.221	3.929	10.542	1.016	1.099	4.517	0.977	-10.569	1.005	-1.258	-5.249	0.061	0.549	1.065	10.513	3.863	0.61	4.7	1.343	4.797	10.429	-4.036	2.441	12.817	1.16	1510068393
-9.477	-2.873	-2.146	-4.761	-2.686	0.061	4.24	-10.36	-0.214	1.831	-6.287	0.61	3.225	9.875	1.282	1.77	5.554	0.977	-10.334	1.001	-1.304	-5.371	-0.061	0.427	1.207	9.944	3.585	0.122	4.822	1.404	2.043	10.875	-3.181	2.502	13.916	1.831	1510068393
-9.117	-2.907	-2.134	-5.188	-2.991	-0.305	4.199	-9.845	-0.536	2.075	-7.446	-0.183	2.68	9.344	1.355	1.953	5.554	1.038	-9.816	0.546	-1.311	-5.066	-0.122	0.244	0.641	9.173	3.315	-0.122	4.883	1.465	-0.065	10.801	-2.328	2.502	13.916	1.831	1510068393
-8.63	-2.942	-1.755	-4.883	-2.93	-0.244	4.212	-9.048	-0.438	1.77	-7.446	-0.732	2.458	9.014	1.233	1.709	4.822	0.854	-9.403	0.511	-1.164	-4.822	0.122	0.061	-0.045	8.592	3.013	0.244	4.517	1.526	-1.407	10.253	-1.337	4.028	6.287	2.441	1510068394
-8.358	-3.146	-1.608	-4.395	-2.38	0	4.382	-8.404	-0.171	1.77	-7.446	-0.732	2.458	9.014	1.233	1.16	3.723	0.549	-9.348	0.415	-1.227	-4.761	-0.061	-0.122	-0.116	8.329	2.936	0.549	3.967	1.465	-1.729	10.219	-1.297	4.028	6.287	2.441	1510068394
-7.99	-3.657	-1.047	-3.906	-1.709	0.366	4.222	-8.015	-0.059	1.282	-5.92	-0.61	2.791	8.606	1.022	0.854	2.686	0.305	-9.097	0.124	-1.127	-4.456	-0.061	-0.183	0.31	8.196	2.926	0.854	3.723	1.221	-0.787	10.02	-0.918	4.517	4.089	2.502	1510068394
-8.099	-3.225	-0.712	-3.052	-0.671	0.366	3.859	-7.741	0.001	0.793	-3.845	0	3.265	9.148	1.037	0.793	2.136	0.183	-9.147	-0.181	-1.203	-3.906	0.122	-0.183	0.346	8.402	3.035	0.854	3.906	1.16	0.531	9.659	0.567	3.357	4.639	1.465	1510068394
-8.203	-2.597	-0.83	-3.113	-0.244	-0.244	3.774	-7.757	0.185	0.488	-3.54	0.305	3.585	9.735	1.203	0.916	2.686	0	-9.18	-0.447	-1.365	-3.479	0	-0.244	0.13	8.924	3.257	0.977	3.601	1.099	0.3	9.454	0.969	2.502	4.822	0.916	1510068394
-8.71	-2.658	-0.439	-2.38	0.427	-0.061	3.97	-7.772	0.482	0.183	-3.052	0.793	3.179	9.582	1.128	0.854	3.723	0.061	-9.234	-0.666	-1.426	-2.808	0.305	-0.427	-0.081	9.111	3.303	0.854	2.869	0.977	-0.044	9.01	-0.475	2.502	4.822	0.916	1510068394
-9.539	-2.87	-0.322	-1.648	0.244	0.427	4.359	-7.534	0.824	-0.183	-2.258	1.282	2.787	9.417	1.235	0.854	3.113	0.549	-9.47	-0.443	-1.448	-2.319	0	-0.366	-0.045	8.876	3.533	0.793	2.136	0.732	0.647	8.501	-1.293	2.563	0.244	0.122	1510068394
-9.575	-2.48	-0.408	-1.16	0	0.305	4.864	-7.5	1.163	-0.488	-0.916	1.648	2.839	9.402	1.541	0.854	1.709	1.038	-9.357	-0.63	-1.461	-1.892	0.183	-0.488	0.173	8.763	3.522	0.793	1.648	0.549	3.369	9.08	-0.55	2.014	0.977	-0.427	1510068394
-9.161	-1.02	-0.274	-0.427	0.244	0.061	5.23	-7.867	1.677	-0.732	0	1.77	2.969	9.197	1.763	0.854	1.099	1.16	-9.404	-0.81	-1.492	-1.343	0.061	-0.671	0.323	8.726	3.442	0.854	1.221	0.488	5.928	9.771	0.569	2.014	0.977	-0.427	1510068394
-10.244	-1.609	-0.764	-0.916	0.61	0.122	5.524	-8.207	2.328	-0.916	0.916	1.465	2.969	9.197	1.763	0.916	1.099	1.16	-9.025	-0.567	-1.474	-1.099	0	-0.916	0.711	8.483	3.377	1.038	0.732	0.427	3.687	8.547	-0.446	-0.122	-0.61	0.488	1510068394
-10.854	-2.818	-1.166	-1.465	0.122	0.061	5.248	-8.539	2.706	-0.793	1.404	0.854	3.084	9.219	1.908	0.977	1.038	1.099	-9.499	-0.401	-1.195	-0.916	1.221	-1.16	0.907	8.318	3.192	0.916	0.366	0.488	0.802	9.606	-1.286	-0.549	-1.465	-2.014	1510068394
-11.555	-3.658	-1.253	-0.793	-0.244	-0.183	5.111	-9.348	3.071	-0.61	2.014	0.305	3.132	10.475	1.824	0.916	0.854	0.854	-11.128	-0.175	-1.284	-0.671	-0.244	-1.038	1.438	9.277	3	0.854	0.366	0.427	6.711	9.564	-0.626	-0.549	-1.465	-2.014	1510068394
-9.621	-3.328	-1.208	-0.305	0.366	-0.427	4.521	-10.411	3.241	0.061	2.197	-0.244	3.132	10.475	1.824	0.916	0.061	0.244	-11.92	-0.669	-1.085	-1.038	-0.488	-0.916	2.285	10.932	2.97	1.526	0.366	-0.122	6.711	9.564	-0.626	0.366	1.709	-1.77	1510068394
-9.222	-3.321	-1.804	-1.038	0.488	-0.427	3.612	-10.977	2.83	0.854	0.977	-0.732	4.447	11.441	1.645	0.793	-0.427	-0.427	-10.954	-1.607	-0.356	-1.16	-1.221	-1.526	1.745	11.69	2.438	1.343	0.671	-0.305	1.296	10.158	0.569	-1.404	2.686	-0.671	1510068394
-9.491	-4.018	-2.511	-0.916	0.549	-0.122	3.222	-10.408	2.415	1.526	0	-1.343	4.776	10.872	1.339	0.549	0.366	-0.488	-9.997	-1.565	1.002	-1.099	-0.366	-0.854	0.693	11.246	1.687	0.61	1.16	-0.122	-0.093	9.503	-0.945	-1.404	2.686	-0.671	1510068394
-10.012	-3.615	-2.7	-1.465	0.122	0.183	2.85	-9.19	2.064	1.709	-0.061	-2.563	4.776	10.872	1.339	0.305	1.221	-0.244	-10.134	-2.201	0.707	-1.038	0.061	-0.244	-0.226	10.811	1.44	-0.061	1.77	0.305	0.389	10.117	-0.511	-0.183	-0.427	-1.099	1510068394
-9.728	-3.016	-2.485	-1.343	0.488	-0.183	2.402	-9.219	1.445	1.587	0.061	-3.601	4.575	11.164	0.927	-0.061	1.465	-0.366	-10.463	-2.041	0.47	-1.16	0.183	-0.061	-0.546	11.306	1.419	0.061	1.526	0.427	1.054	10.554	-0.764	-0.061	0.244	-1.892	1510068394
-8.827	-2.754	-2.085	-0.977	1.221	-0.366	1.59	-10.457	0.847	2.075	-0.671	-4.089	4.28	10.739	0.4	-0.427	0.366	-0.488	-10.375	-1.94	-0.056	-1.221	-0.488	-0.061	-0.109	11.642	1.486	0.366	0.732	0.244	0.593	10.155	-1.006	-0.061	0.244	-1.892	1510068394
-8.917	-2.743	-2.305	-1.038	0.671	-0.244	1.046	-10.051	0.65	2.563	-1.526	-3.967	4.28	10.739	0.4	-0.305	-0.488	-0.244	-9.577	-1.961	-0.086	-1.16	-0.305	0.183	0.651	10.646	1.719	0.183	0.427	-0.061	0.873	9.916	-0.608	-0.061	0.549	-2.014	1510068394
-8.606	-2.426	-2.417	-0.916	0.671	-0.183	1.066	-8.153	0.979	1.831	-1.709	-3.174	4.593	9.479	0.562	0	0.183	0.183	-8.927	-1.918	-0.016	-1.099	-0.305	0.244	0.663	9.463	1.657	-0.427	0.854	0.122	1.91	9.503	-0.221	-0.122	0.732	-1.892	1510068394
-8.69	-2.583	-2.737	-0.61	0.427	-0.366	1.361	-6.478	1.513	0.732	-0.916	-2.136	4.133	8.408	0.689	0.183	1.282	0.366	-8.577	-1.954	-0.056	-0.916	-0.183	0.366	0.421	8.717	1.523	-0.732	1.038	0.305	1.786	9.44	-0.279	-0.122	0.732	-1.892	1510068394
-8.644	-2.647	-2.604	-0.061	-0.061	-0.488	1.394	-5.893	1.657	0.061	0.061	-0.977	4.133	8.408	0.689	0.183	1.587	0.305	-8.64	-2.285	-0.209	-0.854	-0.183	0.427	0.29	8.518	1.357	-0.488	0.977	0.366	1.86	9.423	-0.006	-0.366	0	-1.648	1510068394
-8.672	-2.48	-2.798	-0.244	-0.122	-0.488	1.257	-6.009	1.392	0	0.183	0.183	3.756	8.558	0.674	-0.061	0.916	0.061	-8.894	-2.591	-0.418	-0.427	-0.183	0.366	0.244	8.738	1.196	-0.427	0.854	0.305	1.048	9.226	-0.249	-0.305	-0.122	-1.16	1510068394
-8.9	-2.781	-2.814	0.244	-0.244	-0.305	1.159	-6.343	1.406	-0.305	-0.732	1.282	3.695	9.304	0.511	-0.305	0.244	-0.122	-9.137	-2.324	-0.611	-0.061	-0.366	0.61	0.385	9.197	1.325	-0.244	0.732	0.061	1.15	9.227	-0.226	-0.305	-0.122	-1.16	1510068394
-8.926	-2.751	-2.619	0.793	-0.366	-0.305	1.418	-6.726	1.719	-1.099	-1.465	2.136	3.695	9.304	0.511	-0.305	-0.183	-0.183	-9.276	-2.367	-0.675	0.061	-0.366	0.732	0.607	9.545	1.577	-0.305	0.488	-0.183	1.15	9.227	-0.226	-0.488	0.244	-1.16	1510068394
-8.888	-2.08	-2.632	0.916	-0.305	-0.305	1.971	-7.181	1.963	-1.526	-0.854	2.808	3.906	9.444	0.682	-0.122	0.122	-0.305	-9.257	-2.227	-0.635	0.366	-0.549	0.732	0.713	9.717	1.793	-0.61	0.366	-0.244	0.803	9.563	0.173	-0.61	-0.732	-0.61	1510068395
-9.039	-1.725	-2.663	0.732	-0.427	-0.305	2.4	-7.631	2.223	-1.709	-0.244	3.296	3.846	9.627	1.163	0	0.61	-0.427	-9.249	-1.733	-0.483	0.427	-0.427	0.793	0.685	9.836	1.79	-0.916	0.183	-0.244	0.316	9.666	-0.018	-0.61	-0.732	-0.61	1510068395
-9.021	-1.988	-2.728	0.061	0	-0.366	2.565	-8.227	2.399	-1.587	-0.427	3.601	3.846	9.627	1.163	-0.061	0.793	-0.61	-9.097	-1.57	-0.543	0.427	-0.366	0.977	0.688	9.677	1.971	-1.099	-0.122	-0.366	0.316	9.666	-0.018	-0.671	-1.16	-0.793	1510068395
-9.746	-1.698	-3.106	0	-0.549	-0.671	2.998	-8.875	2.518	-1.343	-0.916	3.479	3.63	9.684	1.329	-0.061	0.366	-0.793	-10.402	-1.177	-0.796	0.61	0.916	0.732	0.757	9.835	2.029	-1.282	-0.305	-0.305	1.046	9.92	-1.016	-0.732	0.244	-1.038	1510068395
-10.064	-2.385	-3.401	-1.587	-0.854	-1.282	3.707	-9.867	2.571	-1.282	-1.404	2.808	3.545	10.346	1.364	-0.183	-0.305	-1.16	-11.124	-0.11	-0.464	0.122	-0.061	0.732	1.269	10.209	2.44	-1.038	-0.793	-0.61	-0.147	10.843	-0.199	-0.732	0.244	-1.038	1510068395
-10.704	-4.496	-3.138	-1.77	-0.916	-0.854	4.337	-11.002	2.299	-1.221	-1.404	1.892	3.545	10.346	1.364	-0.122	-0.854	-1.465	-12.263	0.47	-0.104	0.305	-0.366	0.732	1.922	10.336	3.176	-0.732	-0.793	-1.16	-0.255	11.027	0.66	-0.854	0.793	-1.099	1510068395
-10.634	-5.755	-2.369	0.305	-2.136	-0.244	4.323	-12.053	2.102	-0.916	-0.671	0.793	3.553	10.615	1.286	0.061	-1.16	-1.648	-11.742	0.658	0.523	-0.366	-1.343	0.793	1.625	10.46	3.775	-0.366	-0.244	-1.526	1.302	11.665	1.22	-1.099	0.488	-0.305	1510068395
-9.732	-5.621	-1.154	1.16	-2.075	0.244	3.947	-12.139	1.608	-0.183	-0.366	-0.122	4.076	10.599	1.622	0.305	-0.488	-1.648	-10.32	-0.517	1.457	-0.366	-0.122	0.122	0.406	9.935	4.124	-0.061	0	-1.221	3.043	11.46	2.091	-1.099	0.488	-0.305	1510068395
-8.897	-4.492	-0.465	0.549	-1.709	0.183	3.596	-10.66	0.914	0.122	-0.854	-0.732	4.076	10.599	1.622	0.244	0.732	-1.038	-10.235	-0.323	1.835	0.854	-0.854	-0.183	-1.84	9.316	4.277	-0.549	0.916	-0.427	2.879	10.624	2.219	-1.831	0.061	0.977	1510068395
-9.375	-4.595	-0.039	0	-0.977	-0.427	3.143	-9.762	0.504	0.366	-1.282	-1.099	3.383	10.701	1.279	-0.305	0.305	0.122	-9.708	1.141	2.198	0.793	-0.732	0.183	-2.597	9.002	4.978	0.061	0.549	-0.488	0.569	10.483	1.233	-0.61	-0.793	2.869	1510068395
-9.033	-5.149	-0.377	0.183	-0.916	-0.793	3.112	-9.022	0.215	0.488	-1.038	-0.977	1.782	9.975	0.79	-0.671	-1.648	1.404	-9.38	1.669	2.444	0.427	-0.427	0	-2.387	8.738	5.19	0.366	0.061	-0.549	-1.707	11.276	1.042	-0.61	-0.793	2.869	1510068395
-8.211	-4.999	0.002	0.244	-0.61	-0.549	3.329	-8.591	-0.25	0.488	-0.366	-0.671	1.782	9.975	0.79	-0.305	-2.563	2.075	-9.665	1.408	2.077	0.305	-0.854	-0.122	-1.755	8.595	4.963	0.244	0	-0.366	-0.884	10.103	1.125	0.305	-0.793	2.686	1510068395
-7.698	-4.761	0.194	0.061	-0.793	-0.366	3.164	-8.902	-1.302	0.732	0.183	-0.732	1.684	9.77	1.113	0.183	-1.282	1.953	-9.027	1.367	2.047	0.427	-0.854	0	-0.837	8.693	4.51	0.305	0.183	-0.366	-0.596	9.403	1.843	1.709	1.465	2.625	1510068395
-7.583	-4.46	0.56	0.244	-0.366	-0.183	2.723	-8.972	-1.986	1.038	-0.305	-1.282	1.427	9.493	1.158	0.366	0.366	1.221	-8.518	1.504	2.025	0.366	-0.732	-0.061	-0.572	8.441	4.43	0.061	0.916	-0.183	-0.596	9.403	1.843	1.709	1.465	2.625	1510068395
-7.584	-3.876	0.691	0.61	-0.061	0	2.353	-8.441	-1.75	0.671	-0.793	-2.014	1.217	8.906	1.098	0.61	0.916	0.427	-8.685	1.658	1.926	0.183	-0.61	-0.061	-0.908	7.896	4.39	0.183	1.099	-0.061	-2.827	8.583	1.007	2.258	2.991	2.319	1510068395
-7.369	-3.238	0.282	0.061	1.16	-0.305	2.236	-8.1	-1.416	-0.061	-0.671	-2.38	1.366	8.802	1.148	0.916	1.099	0.122	-8.826	2.116	1.949	-0.183	-0.61	-0.122	-1.098	7.878	4.272	0.183	1.16	-0.122	-2.42	8.447	1.641	2.136	-2.197	0.244	1510068395
-8.104	-3.283	-0.127	-0.854	0.916	-0.244	2.192	-8.161	-1.536	-0.305	-0.122	-2.014	1.461	9.143	1.081	0.977	0.916	-0.122	-8.762	2.464	1.955	-0.671	-0.549	-0.244	-0.997	8.173	4.542	0.427	0.977	-0.244	-2.42	8.447	1.641	2.136	-2.197	0.244	1510068395
-8.333	-3.08	-0.13	-1.038	1.831	0	1.989	-8.744	-1.577	-0.183	0	-1.221	1.799	9.196	1.153	1.16	0.793	-0.244	-9.018	2.442	1.836	-1.16	-0.305	-0.427	-0.855	8.271	4.589	0.671	0.916	-0.183	2.381	8.954	0.165	2.075	0.061	-0.244	1510068395
-9.691	-3.937	-1.069	-1.77	1.892	-0.549	1.944	-9.217	-1.315	-0.061	-0.061	-0.244	2.269	9.228	1.276	1.465	1.343	-0.427	-9.176	2.14	1.724	-1.526	-0.183	-0.793	-0.766	8.289	4.431	0.61	0.977	0.061	2.427	9.493	-0.333	0.244	2.319	-0.366	1510068395
-9.636	-4.801	-1.142	-1.404	1.587	-1.038	2.108	-9.604	-0.682	-0.244	0.366	0.549	2.507	9.445	1.272	1.465	1.648	-0.488	-10.314	1.497	1.48	-1.77	0.122	-1.099	-0.874	8.665	4.104	0.61	0.793	-0.061	-1.086	11.37	1.566	0.244	2.319	-0.366	1510068395
-9.16	-4.021	-1.201	-0.61	0.244	-0.671	2.314	-10.024	-0.045	-0.244	0.366	0.549	2.308	10.006	1.02	1.221	0.854	-0.488	-10.08	0.002	1.402	-1.648	-1.282	-1.099	-0.888	9.313	3.452	0.977	0.244	-0.427	-1.086	11.37	1.566	0.916	-0.305	-3.235	1510068395
-8.268	-3.965	-2.022	-1.709	1.709	-0.977	2.196	-9.686	0.352	-0.366	1.709	1.77	2.306	10.19	0.699	0.916	-0.244	-0.549	-10.08	0.002	1.402	-1.648	-1.282	-1.099	-0.938	9.603	2.784	1.099	0.427	-0.61	0.484	9.725	-0.057	2.38	1.221	-0.122	1510068395
-9.63	-5.078	-2.927	-0.977	-0.488	-0.793	2.102	-8.619	0.943	-0.732	1.587	2.014	2.842	10.007	0.361	0.732	-0.122	-0.732	-10.08	0.002	1.402	-1.648	-1.282	-1.099	-1.877	9.457	2.253	0.549	0.793	-0.366	1.242	10.033	-0.061	0.732	0.854	-1.099	1510068395
-9.184	-5.194	-2.847	-0.61	0.305	-0.305	2.135	-8.227	1.291	-1.221	1.404	2.197	3.149	10.373	-0.05	0.427	0.671	-0.793	-9.188	-2.826	2.259	-0.793	-0.244	-0.977	-2.558	9.926	1.558	0.488	0.244	-0.122	1.242	10.033	-0.061	0.427	-0.732	-1.648	1510068395
-8.835	-4.67	-2.499	0.122	0.793	0.427	2.195	-8.648	1.347	-1.038	1.526	2.197	2.943	11.064	-0.523	0.061	0.244	-0.916	-9.42	-3.223	2.211	-0.366	0.183	-0.793	-2.594	10.864	1.401	0.61	-0.183	-0.061	2.028	10.201	-0.584	-0.549	0	-0.61	1510068395
-9.081	-4.106	-2.853	-0.061	0.366	0.305	2.076	-9.235	1.306	-0.916	0.977	2.014	3.016	11.63	-0.828	-0.244	-0.61	-1.099	-9.217	-2.783	2.073	0	0.122	-0.732	-2.48	11.265	1.536	0.793	-0.366	-0.061	1.82	9.794	-1.207	-0.549	0	-0.61	1510068396
-8.807	-4.267	-2.613	-0.244	0	0.183	2.237	-9.478	1.787	-0.793	0.427	1.648	3.475	11.177	-0.762	-0.305	-1.038	-0.854	-8.792	-2.606	2.207	0	0.427	-0.549	-2.227	10.737	1.602	0.61	-0.977	0	1.556	9.818	-0.397	-0.305	-0.671	-0.305	1510068396
-8.879	-4.528	-2.236	0	0.061	0.488	2.7	-8.951	2.165	-0.61	1.099	1.038	3.968	10.414	-0.421	-0.061	-0.671	-0.183	-8.636	-2.621	2.265	0.183	0.854	-0.305	-1.943	10.19	1.47	0.061	-1.282	0.244	0.622	9.78	0.075	0	0.122	-0.061	1510068396
-9.031	-4.297	-2.308	0.366	-0.305	0.732	2.555	-8.532	1.926	-0.305	1.587	0.183	4.128	10.371	-0.093	-0.122	0.061	0.244	-9.103	-2.304	2.082	0.244	1.038	0	-1.529	10.196	1.494	-0.244	-0.61	0.488	0.115	9.897	0.047	-0.244	0.671	-0.244	1510068396
-8.717	-4.046	-2.555	0.305	0.244	0.793	2.2	-8.787	1.68	0.244	1.16	-0.488	3.974	10.685	0.13	-0.427	0.183	0.305	-9.411	-1.944	1.869	0.183	0.977	0.305	-1.12	10.554	1.664	-0.061	-0.427	0.61	0.457	9.964	-0.173	0	-0.488	-0.305	1510068396
-8.803	-3.88	-2.485	0.183	0.366	0.793	1.887	-9.154	1.555	0.854	0.183	-0.916	3.858	10.835	0.28	-0.61	-0.183	0.427	-9.351	-1.707	1.638	0.122	1.16	0.366	-0.891	10.663	1.847	0.061	-0.61	0.793	0.5	9.863	-0.312	0	-0.549	-0.244	1510068396
-9.037	-3.65	-2.461	0.305	0.183	0.854	1.797	-9.258	1.212	1.404	-0.916	-1.16	4.094	10.615	0.529	-0.61	-0.122	0.671	-9.269	-1.532	1.428	0	1.404	0.427	-0.791	10.282	2.073	-0.122	-0.549	1.038	0.725	9.936	-0.258	0	-0.549	-0.244	1510068396
-8.959	-3.432	-2.513	0.183	0.122	0.854	1.928	-9.001	0.739	1.526	-1.77	-1.526	4.209	10.378	0.738	-0.61	0.549	1.099	-9.397	-1.473	1.105	0	1.648	0.488	-0.743	9.967	2.135	-0.427	-0.366	1.282	1.019	9.899	-0.164	-0.183	-0.061	-0.366	1510068396
-8.964	-3.455	-2.469	0	-0.061	0.793	2.125	-9.137	0.852	1.465	-1.77	-1.892	3.878	10.318	0.757	-0.732	0.671	1.404	-9.496	-1.244	0.778	0	1.709	0.549	-0.651	9.817	2.193	-0.488	-0.427	1.465	1.019	9.899	-0.164	-0.061	-0.183	-0.305	1510068396
-8.9	-3.302	-2.304	0	0	0.854	2.08	-9.146	0.657	1.465	-1.526	-2.075	3.552	10.167	0.812	-0.916	0.305	1.587	-9.482	-1.032	0.457	-0.061	1.587	0.488	-0.374	9.658	2.224	-0.366	-0.671	1.465	0.65	9.79	-0.017	-0.244	-0.061	-0.244	1510068396
-8.898	-3.024	-2.347	-0.183	0.061	0.732	2.044	-8.905	0.62	1.343	-1.465	-1.953	3.384	9.891	0.81	-0.977	-0.061	1.587	-9.44	-0.872	0.226	-0.183	1.831	0.549	0.013	9.452	2.29	-0.366	-0.671	1.465	0.534	9.709	-0.012	-0.122	-0.183	-0.244	1510068396
-9.071	-3.028	-2.553	-0.366	0	0.671	2.044	-8.905	0.62	1.343	-1.465	-1.953	3.789	9.649	0.879	-0.916	-0.122	1.526	-9.612	-0.706	-0.095	-0.244	1.709	0.488	0.331	9.31	2.461	-0.305	-0.61	1.587	0.451	9.881	-0.031	-0.183	-0.061	-0.305	1510068396
-9.058	-3.082	-2.422	-0.305	-0.061	0.732	2.076	-8.641	0.91	1.343	-1.465	-1.953	3.789	9.649	0.879	-0.61	-0.61	1.404	-9.725	-0.571	-0.404	-0.427	1.587	0.488	0.79	9.43	2.525	-0.427	-0.549	1.526	0.766	9.79	0.001	-0.183	-0.061	-0.305	1510068396
-9.048	-2.932	-2.418	-0.427	0.061	0.732	2.367	-8.757	0.89	0.977	-0.854	-1.221	4.82	9.965	0.861	-0.305	-0.671	1.77	-9.9	-0.653	-0.782	-0.366	1.221	0.427	1.178	9.652	2.576	-0.549	-0.427	1.404	0.489	9.854	0.055	-0.244	-0.122	-0.244	1510068396
-9.238	-2.932	-2.613	-0.61	-0.061	0.61	4.314	-9.325	1.683	1.648	-2.686	-3.174	5.724	9.79	0.863	-0.122	-0.122	2.747	-9.774	-0.636	-0.924	-0.305	1.099	0.366	1.329	9.506	2.802	-0.732	-0.427	1.343	0.246	9.838	-0.018	-0.305	0	-0.122	1510068396
-9.233	-3.006	-2.649	-0.488	-0.244	0.671	5.956	-9.068	1.724	2.136	-2.441	-4.15	5.989	9.184	1.2	0	0.549	3.052	-9.772	-0.665	-0.97	-0.244	1.221	0.366	1.457	8.88	2.481	-0.732	-0.061	1.526	0.498	9.932	0.045	-0.183	-0.183	-0.244	1510068396
-9.018	-2.755	-2.554	-0.427	-0.305	0.671	6.668	-7.741	2.095	2.014	-2.197	-4.211	5.981	8.422	1.34	-0.061	0.793	2.747	-9.836	-0.529	-1.151	-0.244	1.038	0.305	1.853	8.563	2.35	-0.183	0.305	1.831	0.47	9.844	0.232	-0.183	0.183	-0.183	1510068396
-9.01	-2.603	-2.411	-0.549	-0.244	0.488	6.547	-6.576	1.735	1.648	-2.014	-3.967	6.023	7.933	1.397	-0.183	0.732	2.197	-9.763	-0.371	-1.336	-0.244	0.793	0.244	2.806	8.443	2.558	0.305	1.221	1.831	0.079	9.824	0.19	-0.366	0.061	0.061	1510068396
-9.265	-2.562	-2.462	-0.488	-0.244	0.305	7.119	-5.675	1.676	0.671	-1.221	-3.296	6.324	7.704	1.408	-0.244	1.465	1.831	-9.848	-0.343	-1.434	-0.305	0.854	0.122	2.927	8.319	2.718	0.671	2.014	1.892	0.079	9.824	0.19	-0.366	0.061	0.061	1510068396
-9.205	-2.566	-2.467	-0.488	-0.244	0.305	7.299	-5.234	1.342	-0.427	0.854	-2.625	6.303	7.846	1.433	-0.305	2.014	1.465	-9.985	-0.315	-1.677	-0.366	0.427	0.061	3.115	8.656	2.534	0.732	2.502	1.953	-0.012	9.944	0.2	-0.183	-0.061	0	1510068396
-9.162	-2.58	-2.415	-0.366	-0.061	0.244	6.783	-5.461	1.044	-1.099	1.709	-1.953	6.252	8.134	1.564	-0.305	2.686	0.977	-10.001	-0.339	-1.817	-0.366	0.366	0.061	3.384	8.868	2.84	0.671	3.052	1.831	-0.039	9.909	0.279	-0.183	0.122	-0.061	1510068396
-9.409	-2.511	-2.4	-0.183	-0.244	0.122	6.71	-5.777	1.152	-1.77	2.686	-1.221	5.971	8.453	1.68	-0.366	3.479	0.61	-9.963	-0.36	-1.956	-0.305	0.305	-0.061	2.951	8.988	2.957	0.549	3.113	1.526	-0.039	9.909	0.279	-0.183	0.122	-0.061	1510068396
-9.311	-2.299	-2.309	-0.122	-0.183	0	6.191	-6.374	1.613	-2.014	3.601	-0.793	5.254	8.666	1.818	-0.549	4.211	0.305	-9.979	-0.495	-2.138	-0.183	0.183	-0.122	2.162	8.953	2.9	0.366	2.319	1.282	0.128	9.99	0.377	-0.183	0	0	1510068396
-9.282	-2.289	-2.222	-0.061	0	-0.061	5.21	-7.154	2.025	-1.709	3.662	-0.305	4.113	8.853	1.867	-0.671	4.089	-0.122	-9.912	-0.5	-2.205	-0.061	0.122	-0.061	1.769	9.002	2.936	0.488	1.465	0.916	0.108	9.905	0.323	-0.122	-0.061	-0.061	1510068396
-9.449	-2.265	-2.242	0.061	-0.061	-0.061	3.712	-7.496	1.851	-0.854	2.502	0.305	2.885	9.043	1.817	-0.732	2.441	-0.61	-9.889	-0.435	-2.244	0	0.183	-0.122	1.635	9.213	3.173	0.427	0.549	0.366	0.245	9.96	0.349	-0.122	-0.061	-0.061	1510068396
-9.438	-2.201	-2.166	0.122	-0.061	-0.061	2.809	-7.522	1.747	0	1.648	1.282	2.122	9.177	1.804	-0.549	0	-1.038	-9.777	-0.434	-2.184	0	0.122	-0.183	1.595	9.17	3.322	0.305	-0.366	-0.183	0.412	9.899	0.41	-0.183	-0.061	-0.061	1510068397
-9.405	-2.127	-2.128	0.061	-0.122	-0.061	2.168	-7.351	1.851	0.427	1.038	2.197	2.035	9.174	1.954	-0.305	-1.587	-1.343	-9.71	-0.4	-2.128	0.061	0.183	-0.122	1.609	9.093	3.199	0.122	-1.282	-0.671	0.4	9.927	0.553	-0.244	-0.061	-0.061	1510068397
-9.379	-2.111	-2.065	0.122	-0.061	-0.061	1.829	-7.209	2.116	0.061	0.061	3.174	2.317	9.18	2.164	-0.122	-1.953	-1.953	-9.652	-0.415	-2.098	0.122	0.183	-0.122	1.843	9.164	3.016	0	-2.014	-1.038	0.447	9.837	0.438	-0.244	-0.061	-0.061	1510068397
-9.391	-2.192	-2.059	0.061	0.061	-0.061	1.871	-7.476	2.187	-0.549	-1.038	4.272	2.742	9.351	2.33	-0.122	-1.77	-2.747	-9.636	-0.376	-2.071	0.183	0.183	-0.061	2.33	9.28	2.864	-0.122	-2.319	-1.343	0.476	9.853	0.577	-0.061	-0.183	-0.061	1510068397
-9.459	-2.235	-2.097	0.183	0	-0.061	2.174	-8.107	2.164	-1.038	-1.77	5.249	3.153	9.64	2.549	-0.061	-1.343	-3.357	-9.569	-0.473	-2.065	0.122	0.244	-0.061	2.54	9.348	2.802	-0.305	-2.563	-1.526	0.481	9.816	0.556	-0.122	0	-0.061	1510068397
-9.436	-2.186	-2.108	0.122	0	-0.061	2.725	-8.989	1.888	-0.977	-2.319	5.737	3.57	10.043	2.716	-0.183	-1.282	-3.845	-9.705	-0.451	-2.135	0.183	0.183	0	2.659	9.405	2.69	-0.488	-2.563	-1.648	0.459	9.878	0.589	-0.122	-0.183	-0.061	1510068397
-9.465	-2.272	-2.128	0.122	-0.061	-0.122	3.462	-9.793	1.146	-0.305	-2.747	5.432	4.144	10.28	3.452	-0.061	-0.549	-3.479	-9.668	-0.462	-2.216	0.244	0.244	0	2.347	9.627	2.61	-0.732	-2.686	-1.709	0.488	9.883	0.604	-0.122	-0.183	-0.061	1510068397
-9.398	-2.376	-2.083	0.183	0.061	-0.061	4.929	-10.166	1.428	0.549	-2.808	4.517	4.082	10.159	3.395	0.122	-2.747	-3.174	-9.643	-0.445	-2.243	0.366	0.122	0	2.054	9.469	2.417	-0.793	-2.93	-1.343	0.322	9.934	0.632	0	-0.122	-0.061	1510068397
-9.408	-2.373	-2.103	0.244	0.061	0	5.341	-9.658	1.975	0.122	-3.357	2.747	4.779	10.107	3.444	-0.122	-3.662	-2.563	-9.563	-0.237	-2.104	0.244	0.366	0	2.289	9.432	2.442	-0.732	-3.052	-1.16	0.158	9.9	0.592	-0.061	-0.061	0	1510068397
-9.445	-2.34	-2.165	0.183	0.061	0	5.341	-9.658	1.975	0.122	-3.357	2.747	5.376	9.817	3.181	-0.488	-3.601	-2.014	-9.587	-0.196	-2.114	0.122	0.427	0	2.559	9.221	2.262	-0.488	-2.686	-0.977	0.158	9.9	0.592	-0.061	-0.244	-0.061	1510068397
-9.416	-2.332	-2.141	0.122	0	0	5.463	-8.758	1.576	-0.61	-1.465	0.427	5.821	9.434	2.974	-0.793	-3.235	-1.648	-9.616	-0.252	-2.117	-0.061	0.549	0	2.789	9.027	2.196	-0.305	-1.953	-0.671	0.365	9.885	0.632	0	-0.244	-0.122	1510068397
-9.374	-2.298	-2.067	0.122	0	0	5.073	-8.4	1.059	-0.244	-0.549	0.244	6.087	9.156	2.856	-0.732	-2.197	-1.343	-9.668	-0.256	-2.226	-0.122	0.427	0	2.821	8.977	2.156	-0.183	-1.282	-0.366	0.418	9.928	0.65	0.061	-0.183	-0.122	1510068397
-9.396	-2.225	-2.123	0	0	0	4.576	-8.234	0.92	0.061	-0.061	0.366	6.065	8.978	2.675	-0.61	-1.404	-0.793	-9.6	-0.29	-2.365	0.061	0.183	0	2.907	9.028	2.208	0	-0.671	-0.122	0.432	9.861	0.621	-0.061	-0.122	-0.061	1510068397
-9.44	-2.204	-2.189	-0.122	-0.061	-0.061	4.175	-8.283	1.202	0.244	-0.122	0.366	5.883	8.982	2.631	-0.366	-0.916	-0.122	-9.628	-0.197	-2.409	-0.061	0	0	2.885	9.122	2.25	0	0	0	0.408	9.881	0.595	0	-0.183	0	1510068397
-9.427	-2.222	-2.189	-0.183	-0.061	-0.061	4.146	-8.24	1.793	-0.244	-0.061	0.122	5.473	9.001	2.498	0	-0.488	0.366	-9.585	-0.232	-2.463	-0.122	-0.061	0	2.82	9.192	2.33	0.061	0.366	0.244	0.396	9.886	0.537	0.061	-0.122	0	1510068397
-9.393	-2.236	-2.159	-0.183	-0.061	-0.122	4.352	-8.466	2.052	-0.61	0.488	-0.488	4.999	9.062	2.541	0.244	0.244	0.671	-9.635	-0.27	-2.498	-0.183	-0.122	0	2.909	9.171	2.329	0.305	0.793	0.183	0.275	9.909	0.569	0.122	0	0	1510068397
-9.402	-2.254	-2.172	-0.183	-0.061	-0.061	4.148	-8.776	1.899	-0.549	0.793	-1.16	4.401	9.164	2.609	0.305	0.854	0.732	-9.603	-0.298	-2.537	-0.244	-0.183	0	2.757	9.166	2.229	0.427	1.221	0.183	0.38	9.884	0.468	0.061	0.061	0	1510068397
-9.41	-2.232	-2.232	-0.183	-0.061	-0.061	3.79	-9.038	1.893	-0.305	1.038	-1.709	3.872	9.298	2.687	0.366	1.099	0.671	-9.603	-0.323	-2.505	-0.244	-0.183	0	2.518	9.21	2.245	0.488	1.343	0.183	0.376	9.904	0.5	0.061	0	-0.061	1510068397
-9.409	-2.181	-2.248	-0.366	0.061	-0.122	3.198	-9.088	1.809	-0.305	1.038	-1.709	3.523	9.429	2.783	0.427	1.16	0.671	-9.573	-0.333	-2.518	-0.305	-0.244	0	2.352	9.314	2.273	0.488	1.404	0.183	0.388	9.881	0.433	0.061	0.122	0	1510068397
-9.434	-2.169	-2.346	-0.305	0	-0.183	2.875	-9.043	1.775	-0.061	0.61	-2.197	3.326	9.631	2.748	0.549	1.282	0.671	-9.587	-0.413	-2.503	-0.366	-0.183	0	2.129	9.49	2.297	0.305	1.221	0.244	0.318	9.905	0.373	0.061	-0.061	-0.061	1510068397
-9.262	-2.176	-2.309	-0.305	0.061	-0.183	2.698	-8.959	1.745	0.122	0.305	-2.197	3.1	9.733	2.693	0.549	1.343	0.671	-9.592	-0.477	-2.5	-0.366	-0.244	0	2.017	9.558	2.268	0.061	0.977	0.183	0.196	9.971	0.312	0.122	0	-0.061	1510068397
-9.372	-2.235	-2.468	-0.122	0	-0.122	2.495	-8.726	1.607	0.183	0.366	-1.892	2.711	9.69	2.689	0.549	1.038	0.549	-9.639	-0.525	-2.444	-0.305	-0.244	0	1.98	9.457	2.227	0	0.793	0.061	0.196	9.971	0.312	0	0	-0.122	1510068397
-9.455	-2.253	-2.539	-0.061	-0.061	-0.061	2.422	-8.485	1.488	0.122	0.488	-1.526	2.519	9.686	2.652	0.488	0.732	0.366	-9.586	-0.627	-2.401	-0.305	-0.366	-0.061	1.914	9.438	2.201	-0.061	0.61	0	0.526	9.923	0.22	0.061	-0.061	-0.061	1510068397
-9.435	-2.196	-2.456	0	-0.061	-0.061	2.315	-8.345	1.56	-0.122	0.549	-0.977	2.527	9.679	2.576	0.366	0.427	0.122	-9.491	-0.77	-2.353	-0.183	-0.244	-0.061	1.72	9.442	2.176	-0.061	0.305	-0.061	0.578	9.833	0.142	0	-0.122	0	1510068397
-9.399	-2.175	-2.412	-0.061	-0.122	-0.122	2.212	-8.303	1.65	-0.427	0.366	-0.305	2.693	9.704	2.577	0.244	0.305	-0.122	-9.545	-0.782	-2.338	-0.061	-0.122	-0.061	1.614	9.423	2.125	-0.122	0.061	-0.061	0.578	9.833	0.142	0	0	0.061	1510068397
-9.41	-2.324	-2.422	0	-0.122	-0.122	2.317	-8.276	1.546	-0.671	0.122	0.244	2.774	9.684	2.498	0.122	0.061	-0.305	-9.649	-0.651	-2.332	0	-0.122	0.061	1.712	9.464	2.145	-0.183	-0.061	-0.183	0.27	9.932	0.257	0.061	0.244	0	1510068398
-9.393	-2.395	-2.413	0.061	-0.183	-0.061	2.473	-8.26	1.396	-0.671	0.061	0.671	2.815	9.678	2.373	0.061	-0.244	-0.488	-9.694	-0.636	-2.261	0	-0.244	0.061	1.975	9.528	2.19	-0.244	-0.183	-0.305	0.395	9.959	0.356	0	0	-0.061	1510068398
-9.388	-2.371	-2.382	0.122	-0.122	-0.061	2.641	-8.321	1.223	-0.366	0	1.16	2.999	9.653	2.365	0.122	-0.305	-0.61	-9.631	-0.568	-2.21	0.061	-0.427	0.061	2.198	9.545	2.294	-0.244	-0.244	-0.427	0.395	9.959	0.356	-0.122	0	0	1510068398
-9.371	-2.33	-2.39	0	-0.122	-0.122	2.765	-8.396	1.328	0	-0.122	1.465	3.28	9.634	2.415	0	0	-0.793	-9.67	-0.501	-2.086	0	-0.305	0.061	2.115	9.445	2.294	-0.366	-0.122	-0.427	0.484	9.945	0.282	-0.061	-0.061	0.061	1510068398
-9.408	-2.446	-2.408	-0.061	-0.122	-0.122	2.853	-8.479	1.596	0	-0.244	1.526	3.371	9.662	2.425	-0.183	0.244	-0.854	-9.671	-0.484	-2.047	0	-0.305	0.122	1.869	9.423	2.308	-0.427	-0.122	-0.305	0.431	9.927	0.293	-0.122	0.061	0.061	1510068398
-9.359	-2.579	-2.439	0.061	-0.244	-0.061	3.094	-8.704	1.743	-0.305	-0.488	1.465	3.285	9.792	2.64	-0.244	-0.122	-0.793	-9.738	-0.508	-1.974	0	-0.244	0.122	1.76	9.481	2.387	-0.244	-0.244	-0.366	0.468	9.953	0.336	-0.122	0	0.061	1510068398
-9.269	-2.669	-2.4	0.122	-0.305	-0.061	3.488	-8.798	1.753	-0.549	-0.122	1.343	3.32	9.739	2.476	-0.244	-0.427	-0.549	-9.777	-0.591	-1.876	0.061	-0.305	0.122	1.719	9.483	2.415	-0.366	-0.244	-0.305	0.522	9.912	0.269	-0.183	-0.061	0.122	1510068398
-9.274	-2.832	-2.452	0.061	-0.488	-0.122	3.626	-8.771	1.571	-0.671	0.122	0.916	3.376	9.664	2.245	-0.244	-0.488	-0.427	-9.735	-0.638	-1.774	0.183	-0.366	0.122	1.671	9.446	2.413	-0.427	-0.183	-0.366	0.294	9.879	0.257	-0.122	0	0.244	1510068398
-9.29	-3.145	-2.437	0.122	-0.671	-0.183	3.621	-8.698	1.334	-0.61	0.244	0.488	3.396	9.606	2.247	-0.122	-0.244	-0.244	-9.868	-0.772	-1.76	0.244	-0.427	0.183	1.461	9.391	2.436	-0.427	-0.183	-0.427	0.294	9.879	0.257	-0.061	0.061	0.244	1510068398
-9.377	-3.421	-2.329	0.427	-0.854	-0.305	3.67	-8.592	1.224	-0.549	0.244	0.061	3.198	9.839	2.326	-0.122	-0.61	0	-9.938	-0.956	-1.674	0.488	-0.488	0.305	0.989	9.429	2.469	-0.244	-0.427	-0.549	0.312	9.978	0.428	0.122	0.122	0.305	1510068398
-9.097	-3.595	-2.095	0.61	-0.732	-0.366	3.512	-8.488	1.162	-0.549	-0.183	-0.488	3.23	9.872	2.086	-0.061	-1.282	0.366	-9.996	-1.146	-1.591	0.916	-0.671	0.366	0.757	9.545	2.518	-0.244	-0.61	-0.427	0.312	9.978	0.428	0	0.549	0.488	1510068398
-9.055	-3.931	-1.817	1.038	-0.793	-0.366	3.704	-8.308	1.079	-0.549	-0.427	-1.038	3.731	10.092	1.96	-0.061	-1.038	0.916	-9.938	-1.151	-1.47	1.404	-0.916	0.549	0.848	9.818	2.634	-0.549	-0.671	-0.488	0.036	9.918	0.773	-0.061	0.183	0.671	1510068398
-9.141	-4.126	-1.585	1.648	-0.793	-0.427	4.209	-8.131	1.142	-0.671	-0.366	-1.221	3.644	10.2	1.755	-0.183	-1.099	1.526	-9.967	-0.991	-1.39	1.831	-1.16	0.671	0.739	9.798	2.83	-0.732	-0.793	-0.793	0.129	10.151	0.755	0.122	-0.244	0.916	1510068398
-8.928	-4.045	-1.339	2.319	-0.488	-0.427	5.102	-7.939	0.946	-1.038	1.221	-1.587	3.628	10.16	1.701	-0.061	-1.953	2.197	-9.911	-0.744	-1.33	2.319	-1.526	0.793	0.542	9.664	2.933	-0.854	-0.916	-1.038	0.129	10.151	0.755	-0.061	-0.732	1.099	1510068398
-8.753	-3.584	-1.153	2.686	-0.122	-0.366	5.859	-7.966	0.731	-1.16	2.625	-2.38	4.034	10.084	1.816	-0.061	-3.113	2.991	-9.567	-0.256	-1.151	2.747	-1.648	0.854	0.298	9.482	3.28	-0.793	-1.282	-1.343	0.165	10.005	0.935	-0.183	-1.465	1.282	1510068398
-8.993	-3.211	-1.135	2.686	0	-0.427	5.859	-7.966	0.731	-1.16	2.625	-2.38	4.413	9.812	1.93	0	-3.845	3.357	-9.271	0.413	-0.841	2.991	-1.343	0.793	0.379	9.237	3.462	-0.854	-1.465	-1.404	0.083	9.947	1.093	-0.366	-2.075	1.404	1510068398
-9.232	-2.929	-1.113	2.441	0.916	-0.549	6.849	-8.045	0.39	-1.282	2.808	-3.784	4.79	9.388	2.067	0.122	-3.235	3.235	-9.366	1.139	-0.56	2.808	-0.977	0.61	0.703	9.051	3.804	-0.793	-1.587	-1.282	0.033	10.028	0.733	-0.427	-2.563	1.404	1510068398
-9.305	-2.846	-0.959	2.319	1.892	-0.427	6.748	-7.742	0.303	-1.282	2.319	-3.784	4.907	9.008	2.267	0.122	-1.465	2.625	-9.63	1.522	-0.488	2.563	-0.793	0.427	0.835	8.935	3.991	-0.488	-1.648	-1.038	-0.092	10.282	0.62	-0.427	-3.296	1.16	1510068398
-9.302	-2.803	-1.073	2.625	1.953	0	7.114	-7.654	-0.06	-1.16	3.052	-3.235	4.546	8.774	2.478	0.061	0	1.648	-9.613	1.461	-0.392	2.441	-0.488	0.122	0.833	8.93	4.057	-0.305	-1.648	-0.793	0.195	10.239	0.603	-1.16	-3.601	0.793	1510068398
-8.916	-2.917	-1.202	2.625	2.258	0.305	7.534	-8.02	-0.418	-1.038	3.174	-3.052	3.972	8.699	2.562	-0.122	0.244	0.732	-9.29	1.229	-0.403	2.625	-0.427	-0.244	0.52	8.826	4.095	-0.122	-1.709	-0.549	0.195	10.239	0.603	-1.953	-4.211	0.549	1510068398
-9.039	-3.019	-1.102	2.747	2.38	0.549	7.992	-8.22	-0.65	-1.16	2.869	-3.357	3.457	8.531	2.454	-0.305	-0.854	0.061	-9.292	1.107	-0.356	2.808	0.061	-0.427	0.182	8.532	3.992	-0.061	-1.953	-0.366	1.596	9.739	1.381	-3.052	-3.967	0.305	1510068398
-9.213	-3.043	-1.32	2.625	2.136	0.671	8.039	-7.879	-0.83	-1.404	3.479	-3.54	3.509	8.483	2.279	-0.488	-1.526	-0.488	-9.377	1.148	-0.474	3.052	0.061	-0.671	0.111	8.435	3.876	-0.061	-2.197	-0.244	0.797	9.464	1.875	-3.601	-4.272	0.244	1510068398
-9.118	-3.195	-1.223	2.747	1.953	0.854	7.133	-7.162	-0.931	-1.587	3.906	-3.296	3.686	8.783	2.204	-0.671	-1.221	-1.16	-9.516	1.345	-0.566	2.991	0.244	-0.793	0.261	8.703	3.854	-0.061	-2.441	-0.244	0.042	9.156	0.213	-3.54	-6.653	-0.366	1510068398
-9.244	-3.182	-1.086	3.052	1.404	1.099	6.405	-6.526	-0.812	-1.587	3.845	-2.747	3.491	9.097	1.967	-1.038	-1.465	-1.831	-9.644	1.214	-0.664	2.991	0.244	-0.793	0.377	8.934	3.819	0.305	-2.808	-0.488	0.792	8.783	-1.254	-2.075	-7.263	-0.732	1510068398
-9.217	-3.32	-1.121	2.869	1.221	0.977	7.191	-6.3	-0.72	-1.709	4.578	-2.197	3.362	9.481	1.437	-1.099	-4.028	-2.197	-9.734	1	-0.796	3.113	0.061	-0.854	0.547	9.372	3.656	0.488	-2.93	-0.366	2.525	8.43	-0.922	-0.549	-7.446	-1.038	1510068398
-9.61	-3.302	-1.053	2.991	1.282	1.038	8.331	-6.07	-0.757	-1.77	5.127	-2.38	4.636	10.027	1.308	-0.732	-7.385	-1.892	-9.912	0.928	-0.849	3.296	-0.244	-0.854	1.337	9.795	3.724	-0.244	-2.686	-0.427	4.867	9.269	0.029	1.16	-6.165	-1.038	1510068399
-10.045	-3.127	-1.288	2.747	0.854	0.854	9.1	-5.289	-0.585	-2.319	4.883	-2.991	7.205	10.206	1.14	-0.977	-6.47	-0.427	-10.09	0.975	-0.81	3.052	-0.183	-0.793	1.113	9.682	3.945	-0.61	-2.686	-0.732	4.675	9.558	-1.202	-0.916	-4.7	-1.099	1510068399
-10.116	-3.045	-1.44	3.296	0.366	0.671	9.738	-4.561	-0.618	-2.93	5.127	-3.723	8.332	9.71	0.93	-1.221	-5.249	1.404	-10.258	0.681	-0.664	2.93	0.122	-0.732	0.286	9.454	3.558	-0.549	-3.296	-0.732	5.014	10.045	0.598	0.793	-3.601	-1.16	1510068399
-8.975	-2.583	-1.535	3.235	1.221	1.099	10.051	-4.272	-0.371	-3.235	5.31	-4.211	8.742	9.421	0.732	-1.343	-5.798	2.991	-9.641	0.136	-0.633	3.113	-0.061	-0.854	0.053	9.27	3.003	-0.488	-3.784	-0.549	4.399	10.13	1.286	0.916	-0.916	-1.404	1510068399
-9.045	-3.065	-1.974	2.258	1.526	0.793	9.665	-4.1	-0.067	-3.601	5.615	-4.761	8.85	8.784	0.178	-1.465	-6.897	4.517	-9.264	-0.073	-0.593	3.357	0.427	-0.793	0.321	9.106	2.591	-0.122	-4.089	-0.549	-0.766	9.875	1.017	0.366	1.038	-0.244	1510068399
-9.251	-3.808	-2.073	3.296	0.854	1.099	9.289	-4.297	0.455	-3.845	5.249	-5.188	8.927	8.189	-0.406	-1.465	-6.714	5.615	-9.487	-0.469	-0.58	3.296	0.732	-0.732	0.914	8.975	2.123	0	-4.089	-0.366	1.383	9.685	0.364	0.427	-3.723	-0.671	1510068399
-9.027	-3.523	-2.345	3.601	1.648	1.038	9.092	-4.699	0.889	-3.906	6.104	-5.432	8.859	7.678	-0.983	-1.343	-6.47	6.287	-9.835	-1.133	-0.682	3.357	0.427	-0.61	1.524	9.179	1.762	-0.122	-3.662	-0.244	2.635	9.813	0.167	0.61	-5.188	-0.793	1510068399
-8.826	-3.333	-2.84	3.601	2.014	0.977	8.13	-5.018	1.361	-3.357	6.348	-5.737	8.678	7.254	-1.383	-1.038	-5.981	6.226	-9.676	-1.816	-0.757	3.662	0.366	-0.488	1.781	9.676	1.581	-0.183	-3.235	-0.122	1.343	9.935	0.335	0.671	-2.319	-0.427	1510068399
-8.807	-3.408	-3.487	4.089	1.526	1.221	7.147	-5.083	2.468	-3.601	6.287	-5.859	8.807	7.074	-1.933	-0.977	-5.066	5.676	-9.51	-2.342	-0.694	3.906	0.549	-0.305	1.589	10.318	1.279	-0.366	-2.991	0.061	0.507	9.91	-0.255	0.427	-2.014	-0.488	1510068399
-8.667	-3.307	-3.917	4.395	1.892	1.465	6.724	-5.035	2.521	-3.54	6.409	-5.676	8.789	6.994	-2.4	-1.099	-4.578	5.31	-9.869	-2.682	-0.883	4.395	0.61	-0.183	1.247	10.702	1.055	-0.977	-2.93	0.183	0.879	9.869	-0.804	0.488	-2.869	-0.305	1510068399
-8.72	-2.903	-4.283	4.272	2.014	1.465	6.058	-4.821	3.438	-3.113	6.653	-5.249	8.61	6.564	-3.278	-1.343	-3.906	5.249	-10.166	-2.388	-1.109	4.395	0.61	-0.183	1.073	10.84	0.973	-1.526	-3.174	0.183	0.705	9.875	-1.207	0.488	-3.235	-0.061	1510068399
-8.954	-2.541	-4.416	4.211	1.953	1.404	5.326	-4.766	4.582	-3.113	6.348	-4.944	8.116	6.084	-4.034	-2.014	-4.822	4.883	-10.204	-2.049	-1.279	4.639	0.305	-0.122	1.272	10.896	1.069	-1.709	-3.845	-0.122	0.218	9.988	-1.674	0.122	-3.174	0.061	1510068399
-9.149	-2.627	-4.278	4.089	1.587	1.221	4.888	-4.766	5.285	-2.625	5.188	-4.15	7.657	5.054	-4.305	-2.625	-6.531	4.944	-9.957	-1.881	-1.213	4.517	0.427	-0.122	1.463	10.482	1.225	-1.648	-4.272	-0.671	0.27	10.07	-1.593	0.244	-3.296	-0.061	1510068399
-9.097	-2.734	-3.982	4.211	1.404	1.282	5.19	-4.481	6.318	-2.625	5.188	-4.15	8.786	3.913	-5.166	-2.747	-3.662	4.761	-9.844	-1.883	-1.196	4.517	0.427	-0.122	1.619	9.631	1.018	-1.465	-4.456	-0.977	0.27	10.07	-1.593	0.122	-2.747	-0.305	1510068399
-8.993	-2.547	-3.981	4.15	1.221	1.16	5.164	-4.152	6.395	-2.319	4.028	-3.784	8.285	3.103	-5.843	-2.686	-1.282	4.272	-9.843	-1.794	-1.261	4.7	0.427	0	1.694	9.423	0.804	-1.648	-4.639	-0.977	0.29	9.948	-1.135	0.122	-2.441	-0.366	1510068399
-8.922	-2.534	-3.935	4.211	0.977	1.099	4.846	-3.919	6.928	-1.831	3.845	-3.784	7.096	2.725	-6.029	-2.686	-1.953	3.662	-9.861	-1.608	-1.359	4.639	0.305	0.061	2.198	9.521	1.041	-1.709	-4.578	-1.16	0.371	9.939	-1.135	0.183	-2.686	-0.366	1510068399
-8.821	-2.347	-3.884	4.272	1.221	0.977	4.079	-3.529	7.364	-0.916	3.296	-3.54	7.01	2.232	-6.419	-2.747	-2.258	3.357	-9.875	-1.421	-1.425	4.456	0.122	0.183	2.589	9.577	1.333	-1.404	-4.456	-1.587	0.821	9.756	-1.261	0.061	-3.052	-0.366	1510068399
-9.196	-1.974	-3.857	4.089	1.038	0.854	3.699	-2.95	7.661	-0.854	2.38	-3.601	7.189	1.696	-6.514	-2.808	-1.892	3.052	-9.811	-1.334	-1.438	4.333	0	0.183	2.649	9.524	1.377	-1.343	-4.272	-1.831	0.788	9.752	-1.392	-0.061	-2.93	-0.244	1510068399
-9.314	-1.914	-3.583	3.845	0.854	0.793	3.644	-2.601	7.68	-1.099	1.16	-3.662	7.491	1.361	-6.161	-2.93	-2.136	2.869	-9.673	-1.262	-1.394	4.211	0	0.244	2.659	9.402	1.475	-1.221	-4.272	-1.831	0.81	9.879	-1.147	0	-2.747	-0.183	1510068399
-9.265	-1.753	-3.543	3.845	0.793	0.854	3.805	-2.474	7.93	-1.16	1.099	-3.601	8.672	1.128	-6.367	-2.991	-0.244	2.563	-9.57	-1.103	-1.373	4.211	0	0.244	2.756	9.453	1.609	-1.099	-4.211	-1.709	0.81	9.879	-1.147	-0.183	-3.235	-0.244	1510068399
-9.282	-1.492	-3.48	3.418	0.549	0.732	3.646	-2.217	7.905	-1.16	1.099	-3.601	8.001	0.895	-6.389	-2.869	-0.854	2.014	-9.246	-1.016	-1.127	3.723	0.061	0.244	2.988	9.558	1.707	-1.343	-4.089	-1.465	1.425	9.61	-1.154	-0.183	-2.991	-0.183	1510068399
-9.967	-1.858	-3.175	3.052	-0.549	0.793	3.389	-2.334	8.236	-1.77	0.916	-3.235	8.368	0.691	-6.216	-2.808	-1.038	1.831	-9.155	-1.165	-1.01	3.601	0.305	0.366	3.01	9.348	1.767	-1.526	-3.662	-1.221	1.03	9.837	-0.914	-0.244	-2.686	-0.061	1510068399
-9.771	-2.196	-2.673	3.357	-1.099	1.16	3.569	-2.418	8.885	-1.099	0.427	-3.296	9.223	0.636	-6.153	-2.747	-0.183	1.648	-8.89	-1.459	-1.084	3.601	0.305	0.366	2.649	9.447	1.732	-1.465	-3.174	-0.916	1.03	9.837	-0.914	-0.366	-2.625	0	1510068399
-8.35	-2.22	-2.195	4.028	-0.183	1.404	3.604	-2.4	9.032	-0.732	0.244	-3.174	9.502	0.926	-6.724	-2.747	1.16	1.648	-8.577	-1.833	-1.14	3.967	0.977	0.793	2.166	9.682	1.585	-1.648	-3.235	-0.549	2.235	9.361	-0.386	-0.366	-2.441	0	1510068399
-8.148	-2.968	-2.503	3.052	-0.122	1.16	3.549	-2.188	9.062	-0.427	0.122	-3.296	9.628	1.408	-6.656	-2.563	1.526	1.709	-9.561	-1.383	-0.961	4.211	1.892	1.099	2.009	9.726	1.738	-2.075	-3.357	-0.244	2.694	8.908	0.043	-0.366	-1.648	0.427	1510068399
-8.885	-3.364	-2.375	2.136	0.305	0.977	3.639	-1.706	9.173	0.061	-0.244	-3.54	9.327	2.016	-6.325	-2.747	2.197	1.709	-11.944	0.677	-1.774	4.639	-0.854	1.404	2.669	9.702	2.588	-1.953	-3.174	-0.671	1.992	9.347	1.11	-0.732	-2.747	1.16	1510068399
-9.697	-4.179	-2.839	2.869	-0.549	-0.122	4.124	-0.93	9.024	0.305	-0.183	-3.296	8.537	2.406	-6.357	-2.747	1.282	1.526	-10.706	1.602	-0.895	4.639	-0.854	1.404	3.314	9.786	4.107	-1.343	-3.479	-1.587	-0.374	11.746	2.942	-0.854	-3.052	2.38	1510068400
-9.544	-4.395	-2.009	3.479	-0.061	-0.305	4.661	-0.697	8.533	0.061	-0.732	-2.747	8.708	2.308	-5.995	-2.258	0.183	1.221	-10.028	0.863	-0.321	2.686	-0.61	0.732	2.738	8.882	4.717	-0.977	-2.869	-1.648	-1.871	12.734	2.498	-1.892	-5.554	3.601	1510068400
-10.18	-3.351	-1.203	2.747	0.305	0	5.84	-0.907	8.028	-0.427	-0.549	-3.052	9.592	2.481	-4.553	-2.075	1.343	0.916	-10.067	0.529	-0.286	2.686	-0.61	0.732	1.595	7.939	4.047	-1.648	-2.319	-0.977	-1.871	12.734	2.498	-2.502	-7.874	3.357	1510068400
-9.862	-2.846	-0.761	3.235	1.16	0.183	6.728	-0.891	7.205	-0.671	-0.793	-3.479	9.406	3.175	-3.78	-2.38	2.441	0.793	-9.905	0.876	-0.669	3.784	-0.244	0.61	0.871	8.629	4.261	-1.526	-2.014	-0.732	-0.852	10.568	0.769	-2.258	-8.667	3.174	1510068400
-9.467	-2.85	-1.064	3.967	0.61	0.305	6.657	-0.817	7.063	-0.427	-2.441	-3.052	9.161	3.835	-4.201	-2.747	1.709	0.854	-9.375	1.244	-0.738	3.784	-0.244	0.61	0.86	9.201	4.826	-0.916	-2.747	-1.221	-0.852	10.568	0.769	-1.587	-8.789	2.441	1510068400
-8.876	-2.638	-0.926	3.723	0.732	0.427	6.96	0.051	7.393	-0.916	-1.526	-3.052	9.372	3.921	-4.392	-2.747	0.183	0.977	-9.244	1.408	-0.72	3.54	0.122	0.122	0.615	8.524	4.774	-1.038	-3.296	-1.282	2.168	10.101	0.677	-2.563	-5.188	2.258	1510068400
-8.881	-2.755	-0.785	3.54	0.549	0.488	6.807	0.88	7.299	-1.282	-1.038	-3.174	9.915	3.667	-3.525	-2.808	0.549	1.099	-9.207	1.632	-0.866	3.723	0.183	0.061	0.523	7.922	4.548	-1.16	-3.784	-1.038	1.745	9.173	1.22	-3.662	-1.526	1.465	1510068400
-8.764	-2.802	-0.559	3.662	0.61	0.549	6.83	1.269	7.252	-1.526	-1.16	-3.296	9.483	3.528	-2.82	-3.052	0.793	1.465	-9.283	1.776	-0.967	3.723	0.183	0.061	1.186	7.839	4.444	-0.916	-4.028	-1.099	1.745	9.173	1.22	-3.052	0.549	0.854	1510068400
-8.726	-2.574	-0.309	3.418	1.343	0.61	6.769	1.324	7.346	-1.648	-0.793	-3.113	9.332	3.241	-2.708	-3.235	0	1.77	-9.518	1.899	-1.133	3.601	0.366	-0.244	1.769	7.787	4.479	-0.793	-3.967	-1.221	-0.215	8.446	0.541	-2.441	-0.977	0.122	1510068400
-8.926	-2.2	-0.11	3.357	2.136	0.732	6.644	1.353	7.283	-1.831	-0.854	-3.052	9.453	2.811	-2.747	-3.235	-0.305	1.831	-9.639	2.077	-1.355	3.479	0.122	-0.305	2.007	7.941	4.577	-0.549	-3.845	-1.282	0.333	8.434	0.346	-1.709	-3.54	-0.244	1510068400
-9.109	-1.654	-0.05	3.113	2.014	0.916	6.983	1.28	7.078	-2.014	-0.305	-2.869	9.782	2.5	-2.844	-3.174	-0.061	1.709	-9.368	2.177	-1.498	3.479	0.122	-0.305	2.44	8.14	4.602	-0.305	-3.784	-1.16	0.333	8.434	0.346	-1.16	-6.042	-0.793	1510068400
-9.396	-1.715	-0.284	2.502	1.282	0.854	6.915	1.201	6.812	-2.38	0.061	-2.686	10.203	2.256	-2.607	-2.869	-0.061	1.648	-9.119	2.044	-1.646	2.93	0.427	-0.549	2.718	8.007	4.618	-0.366	-3.601	-0.977	2.943	7.137	0.24	0.244	-6.47	-1.831	1510068400
-9.581	-2.527	-0.516	2.258	1.648	0.671	6.668	0.888	6.97	-2.38	-0.183	-2.441	10.426	2.05	-2.241	-2.502	-0.183	1.709	-9.124	1.952	-1.69	2.93	0.671	-0.61	2.85	7.794	4.421	-0.427	-3.601	-0.732	6.547	10.072	0.404	2.38	-6.653	-2.075	1510068400
-11.273	-2.344	0.115	2.747	0.244	0.732	6.558	0.611	7.271	-2.136	0.244	-2.197	10.562	1.743	-1.991	-2.258	0	1.77	-9.921	1.725	-1.8	2.563	0.549	-0.549	3.152	7.669	4.377	-0.366	-3.479	-0.549	6.547	10.072	0.404	1.221	-6.226	-0.793	1510068400
-10.624	-1.708	0.422	2.808	-0.427	0.793	5.905	0.815	7.083	-1.709	0.244	-1.892	10.769	1.585	-2.023	-2.258	0.427	1.892	-10.067	1.282	-2.08	2.502	-0.183	-0.61	3.558	8.242	4.289	-0.183	-2.991	-0.61	5.193	9.41	-1.192	-1.038	-2.502	0.061	1510068400
-9.828	-1.208	-0.199	2.319	0.61	0.671	6.136	1.103	6.77	-1.77	-0.549	-1.648	10.764	1.37	-2.229	-2.258	0.61	1.587	-9.701	1.354	-1.893	2.258	0.366	-0.61	3.59	8.763	4.21	-0.122	-2.808	-0.549	5.358	8.87	1.675	0.427	-2.563	-0.061	1510068400
-10.357	-2.238	-1.367	1.77	0.427	0.122	6.706	0.92	6.906	-1.831	0.549	-1.343	10.691	1.337	-2.243	-1.953	0.671	1.282	-10.145	1.126	-1.809	1.709	0.488	-0.61	3.542	8.739	4.205	-0.244	-2.441	-0.305	5.358	8.87	1.675	0.671	-0.61	-0.305	1510068400
-10.52	-3.802	-1.126	1.831	-0.183	-0.122	6.58	0.535	7.204	-1.77	0.488	-1.465	10.879	1.262	-2.165	-1.709	0.244	1.038	-11.032	0.279	-1.482	1.16	0.916	-0.366	3.494	9.207	3.74	-0.488	-2.563	-0.183	2.651	10.864	2.281	-0.061	0.061	-0.488	1510068400
-9.562	-3.261	-1.04	2.014	0.427	0.549	6.637	-0.123	7.479	-1.587	-0.122	-1.648	10.898	0.897	-2.554	-1.831	0.061	0.732	-10.847	-0.613	-1.309	1.709	-0.549	-0.366	3.596	9.952	3.229	-0.488	-2.136	-0.366	1.603	9.817	0.458	-1.953	-2.258	-0.366	1510068400
-8.717	-2.778	-1.969	1.404	2.075	0.305	6.844	-0.828	7.611	-1.404	-0.244	-1.343	10.942	0.52	-3.37	-1.892	0	0.488	-10.107	-0.855	-0.894	1.709	-0.244	-0.183	3.324	10.446	2.973	-0.488	-1.404	-0.488	1.603	9.817	0.458	0.305	-1.099	-0.305	1510068400
-8.8	-3.073	-2.616	1.648	1.892	0.183	6.58	-1.43	7.706	-1.16	-0.061	-1.221	10.911	0.384	-4.09	-1.526	0.061	0.366	-9.52	-1.139	-0.427	1.404	0.122	-0.122	2.376	9.91	2.572	-0.61	-1.343	-0.305	0.993	9.677	-0.28	0.549	-2.197	-1.099	1510068400
-8.632	-2.936	-3.072	1.831	1.892	0.549	6.125	-1.843	7.855	-0.977	-0.061	-1.465	10.713	0.437	-4.069	-1.282	0.366	0.488	-9.399	-1.57	-0.324	1.343	0.427	0.061	1.733	9.336	2.204	-0.854	-1.465	-0.061	1.406	9.624	-0.813	0.488	-1.16	-1.343	1510068400
-8.976	-2.783	-3.604	1.587	1.709	0.488	5.733	-1.779	7.533	-0.671	-0.061	-1.648	10.192	0.362	-3.737	-1.404	0.366	0.549	-9.752	-1.924	-0.562	1.526	0.488	0.122	1.729	9.387	1.927	-0.732	-1.526	-0.061	1.406	9.624	-0.813	0.305	0	-1.16	1510068400
-9.316	-2.717	-3.743	1.587	1.099	0.61	5.569	-1.581	7.039	-0.549	-0.488	-1.404	9.929	0.434	-3.555	-1.77	0.122	0.549	-10.1	-1.906	-0.961	1.77	0.305	0.061	1.942	9.65	1.964	-0.549	-1.587	-0.366	0.061	10.109	-0.742	0.488	-0.916	-1.099	1510068400
-8.954	-2.403	-3.476	1.526	1.343	0.671	5.678	-1.747	7.066	-0.61	-0.854	-0.854	9.914	0.546	-3.518	-2.075	-0.488	0.671	-9.764	-1.78	-1.036	1.831	0.183	0	1.979	9.747	2.066	-0.366	-1.892	-0.61	0.709	9.964	-0.853	0.122	-2.136	-1.16	1510068400
-8.903	-2.214	-3.443	1.526	1.16	0.488	5.924	-1.832	7.238	-0.61	-0.488	-0.549	10.307	0.416	-3.405	-2.075	-0.488	0.732	-9.502	-1.663	-1.084	1.831	0.183	-0.061	2.26	9.216	2.071	-0.488	-2.075	-0.671	0.709	9.964	-0.853	0.061	-1.709	-1.16	1510068401
-8.92	-2.153	-3.284	1.648	0.793	0.366	5.759	-1.486	7.296	-0.732	-0.549	-0.732	10.413	0.083	-3.124	-1.831	-0.183	0.854	-9.479	-1.406	-1.158	1.831	0.183	-0.061	2.616	8.881	2.08	-0.61	-1.953	-0.61	0.884	9.715	-0.974	0.061	-1.526	-1.099	1510068401
-9.042	-2.055	-3.329	1.648	0.916	0.244	5.869	-0.992	7.278	-0.916	-0.366	-0.916	10.012	-0.304	-3.106	-1.709	-0.305	0.61	-9.557	-1.381	-1.317	1.526	0.122	0.183	3.077	8.943	2.048	-0.671	-1.709	-0.549	0.932	9.679	-0.88	0.061	-1.343	-1.038	1510068401
-9.259	-1.94	-3.399	1.526	0.549	0.061	5.893	-0.475	7.093	-0.916	-0.427	-0.977	9.945	-0.579	-3.085	-1.526	-0.183	0.305	-9.619	-1.436	-1.479	1.526	0.122	0.183	3.487	8.964	2.196	-0.732	-1.282	-0.61	0.932	9.679	-0.88	0.122	-1.282	-0.977	1510068401
-9.342	-1.833	-3.263	1.404	0.427	0.122	6.074	-0.23	6.947	-0.732	-0.549	-1.099	10.081	-0.662	-2.962	-1.343	0.183	0.122	-9.625	-1.384	-1.589	1.404	-0.061	0.183	3.39	8.94	2.171	-0.671	-0.977	-0.61	0.739	9.891	-0.607	-0.061	-1.099	-0.854	1510068401
-9.229	-1.744	-3.053	1.404	0.366	0.122	6.111	-0.121	6.96	-0.732	-0.671	-1.16	10.212	-0.577	-2.873	-1.221	0.305	-0.122	-9.43	-1.408	-1.723	1.343	0	0.305	3.323	9.075	2.19	-0.732	-0.793	-0.549	0.456	9.889	-0.834	-0.061	-1.404	-1.038	1510068401
-9.199	-1.555	-3.135	1.648	0.366	0.061	5.946	-0.307	7.052	-0.732	-0.671	-1.038	10.311	-0.356	-2.708	-1.221	-0.122	-0.244	-9.201	-1.355	-1.765	1.282	-0.122	0.488	3.308	9.141	2.339	-0.732	-0.793	-0.549	0.581	9.792	-0.776	-0.183	-1.16	-1.038	1510068401
-9.253	-1.311	-3.25	1.648	0.549	0.061	5.861	-0.54	7.2	-0.61	-0.61	-0.977	10.648	-0.288	-2.341	-1.16	-0.122	-0.183	-9.058	-1.328	-1.684	1.282	-0.122	0.488	3.186	8.922	2.361	-0.854	-0.793	-0.488	0.971	9.752	-0.699	-0.183	-1.038	-1.038	1510068401
-9.733	-1.369	-3.311	1.16	-0.793	0.183	5.931	-0.501	7.332	-0.427	-0.671	-1.099	10.953	-0.3	-2.165	-1.099	0.305	-0.122	-9.106	-1.238	-1.61	1.038	0.061	0.549	3.089	8.778	2.309	-0.916	-0.854	-0.305	1.054	9.786	-0.729	-0.366	-0.854	-0.916	1510068401
-9.228	-1.281	-2.801	0.916	-0.61	0.488	6.196	-0.181	7.255	-0.366	-0.488	-1.221	10.874	-0.519	-2.196	-1.099	0.488	-0.183	-8.948	-1.029	-1.662	1.099	0.305	0.732	3.259	8.8	2.39	-1.038	-0.854	-0.061	1.054	9.786	-0.729	-0.488	-0.854	-0.732	1510068401
-8.922	-1.324	-2.962	0.854	0.122	0.671	6.493	-0.051	7.354	-0.366	-0.549	-1.221	10.96	-0.613	-2.357	-0.854	0.61	-0.183	-9.054	-0.919	-1.733	1.099	0.305	0.732	3.479	8.893	2.6	-0.977	-0.427	0.183	0.83	9.629	-0.345	-0.549	-1.099	-0.671	1510068401
-9.458	-1.446	-3.199	0.793	-0.488	0.854	6.65	-0.006	7.601	-0.305	0.122	-1.465	11.208	-0.419	-2.481	-0.671	0.793	-0.305	-9.646	-0.385	-2.066	0.916	1.16	0.916	3.499	9.156	2.896	-1.038	-0.427	0.366	1.363	9.543	-0.876	-0.61	-0.671	-0.732	1510068401
-8.922	-1.493	-3.212	-0.305	0.366	0.671	6.611	-0.078	7.875	-0.061	0	-1.404	11.371	-0.073	-2.2	-0.61	0.977	-0.366	-10.499	-0.085	-1.806	0.793	0.305	0.916	3.59	9.118	3.253	-0.977	-0.854	0.366	1.363	9.543	-0.876	-0.732	0.061	-0.366	1510068401
-10.306	-2.396	-3.488	-1.038	-0.183	0.366	6.871	-0.159	8.125	0.549	0.061	-1.282	11.368	0.203	-1.933	-0.549	0.793	-0.244	-11.861	0.762	-1.857	0.549	0.61	0.671	4.057	9.068	3.887	-0.793	-0.305	0.244	0.223	10.239	-0.14	-0.977	0.061	-0.122	1510068401
-11.175	-3.519	-3.511	-0.061	-1.404	0.061	7.119	0.161	7.79	0.732	-0.488	-0.916	11.237	0.719	-2.144	-0.488	-0.122	-0.305	-11.171	0.694	-1.571	0.549	0.61	0.671	3.915	9.391	4.534	-0.366	-0.061	-0.061	0.536	11.523	0.736	-1.038	0.549	0.305	1510068401
-10.354	-3.539	-2.737	0.671	-1.892	0.427	8.228	0.062	7.344	0.488	-0.305	-0.305	11.355	1.324	-2.402	-0.427	-0.366	-0.244	-10.677	-0.13	-1.324	0.244	-0.244	0.183	2.734	9.167	4.413	-0.061	-0.366	-0.061	0.536	11.523	0.736	-1.282	0.061	0.854	1510068401
-9.134	-3.231	-1.651	0.916	-2.441	0.793	8.897	-0.257	6.844	0.366	0.122	-0.183	11.318	1.82	-2.488	-0.244	0.061	0.122	-9.801	-0.188	-1.01	0.854	-0.183	-0.061	1.687	8.531	4.148	-0.366	-0.427	0.122	2.78	10.73	2.527	-1.892	-1.343	1.648	1510068401
-8.528	-2.973	-0.935	0.488	-1.587	0.488	7.851	0.062	6.254	0.122	-0.61	-0.427	10.53	2.082	-2.311	-0.305	0.549	0.671	-9.164	0.536	-0.679	0.854	-0.183	-0.061	1.203	7.832	4.143	-0.122	-0.427	0.061	2.78	10.73	2.527	-2.136	-0.854	3.052	1510068401
