# Supplementary material for: A deep learning approach for lower back-pain risk prediction during manual lifting
Source: PLoS One. 2021 Feb 19;16(2):e0247162. doi: 10.1371/journal.pone.0247162 (PMC7894914; doi:10.1371/journal.pone.0247162)
Supplement: S1 Data — (ZIP) [file pone.0247162.s001.zip › source-used/Subject_01_P1_Zone06_T1.csv]

Side_A_x	Side_A_y	Side_A_z	Side_G_x	Side_G_y	Side_G_z	LtWt_A_x	LtWt_A_y	LtWt_A_z	LtWt_G_x	LtWt_G_y	LtWt_G_z	RtWt_A_x	RtWt_A_y	RtWt_A_z	RtWt_G_x	RtWt_G_y	RtWt_G_z	Back_A_x	Back_A_y	Back_A_z	Back_G_x	Back_G_y	Back_G_z	UArm_A_x	UArm_A_y	UArm_A_z	UArm_G_x	UArm_G_y	UArm_G_z	Thig_A_x	Thig_A_y	Thig_A_z	Thig_G_x	Thig_G_y	Thig_G_z	Time_stp
-8.981	-3.659	-1.989	0.122	0	0.977	9.371	0.382	2.405	0.183	-0.366	-0.916	11.55	0.447	-0.257	0.793	1.099	-0.244	-9.442	-0.834	1.258	0.244	1.343	0.671	0.616	9.733	2.96	-0.732	-0.427	0.916	1.665	9.746	-0.36	-0.549	-0.366	0.061	1510069141
-8.941	-3.406	-1.907	0.122	0.122	0.977	9.646	0.7	2.572	0.305	-0.427	-0.977	10.828	0.884	0.37	0.488	1.038	-0.183	-9.46	-0.603	1.024	0.122	1.465	0.671	0.652	9.396	3.065	-0.732	-0.549	0.977	1.592	9.707	-0.431	-0.61	-0.244	-0.061	1510069141
-9.009	-3.202	-2.022	-0.122	0.061	0.916	9.787	0.897	2.723	0.305	-0.427	-0.977	11.018	0.971	0.855	0.488	1.038	-0.183	-9.414	-0.502	0.824	0.122	1.648	0.549	0.739	9.129	3.175	-0.793	-0.732	1.099	1.433	9.694	-0.288	-0.427	-0.122	-0.061	1510069141
-9.085	-3.168	-2.006	-0.305	-0.122	0.854	9.745	1.109	2.62	0.427	0	-1.038	10.881	0.878	0.761	0.305	1.282	-0.122	-9.479	-0.329	0.493	0.061	1.648	0.488	0.902	8.927	3.18	-0.671	-0.916	1.099	1.445	9.678	-0.013	-0.427	-0.061	-0.183	1510069141
-9.081	-3.205	-1.971	-0.305	-0.061	0.854	9.728	1.379	2.448	0.244	0.366	-1.038	10.757	0.78	0.647	0.122	1.221	0.183	-9.576	-0.233	0.207	0	1.77	0.488	1.276	8.806	3.287	-0.671	-1.038	1.16	1.494	9.694	-0.024	-0.427	-0.244	-0.122	1510069141
-9.226	-3.206	-1.995	-0.305	-0.183	0.854	9.518	1.55	2.381	0.244	0.305	-1.099	10.586	0.598	0.754	0.122	0.977	0.244	-9.676	-0.224	-0.126	-0.122	1.709	0.366	1.625	8.741	3.336	-0.549	-1.038	1.038	1.576	9.732	0.093	-0.427	-0.122	-0.061	1510069141
-9.184	-3.153	-1.964	-0.305	-0.061	0.793	9.314	1.672	2.292	0.305	0.183	-1.038	10.555	0.488	1.012	0.061	0.854	0.244	-9.848	-0.207	-0.468	-0.122	1.709	0.305	1.95	8.668	3.363	-0.427	-0.916	0.977	1.446	9.793	0.189	-0.366	-0.061	0	1510069141
-9.186	-2.987	-1.921	-0.305	0.061	0.732	9.222	1.832	2.254	0.244	0.366	-0.854	10.483	0.42	1.28	-0.061	0.549	0.183	-9.915	-0.223	-0.864	-0.122	1.526	0.244	2.22	8.665	3.351	-0.305	-0.916	0.916	1.176	9.842	0.154	-0.305	-0.122	-0.061	1510069141
-9.272	-3	-1.924	-0.244	-0.061	0.549	9.071	1.833	2.452	0.305	0.366	-0.671	10.387	0.334	1.385	-0.061	0.549	0.183	-9.897	-0.299	-1.13	-0.061	1.343	0.122	2.525	8.587	3.405	-0.183	-0.854	0.854	1.061	9.842	0.264	-0.244	-0.122	-0.122	1510069141
-9.268	-2.968	-1.894	-0.061	0	0.488	8.945	1.939	2.481	0.427	0.183	-0.549	10.692	0.29	1.469	-0.061	0.366	0.244	-9.902	-0.319	-1.293	0.061	1.282	0.061	2.722	8.431	3.435	-0.183	-0.671	0.916	1.129	9.883	0.329	-0.183	-0.122	-0.183	1510069141
-9.191	-2.779	-2.025	-0.061	0.122	0.549	8.975	2.269	2.527	0.427	0	-0.488	10.725	0.242	1.573	0.122	0.488	0.488	-9.897	-0.256	-1.448	0.122	1.038	0	2.82	8.531	3.42	-0.061	-0.549	0.916	1.164	9.88	0.226	-0.061	0	-0.183	1510069141
-9.283	-2.719	-2.061	0	-0.061	0.427	9.155	2.539	2.577	0.305	-0.061	-0.488	10.658	0.309	1.771	0	0.61	0.488	-9.892	-0.165	-1.593	0.122	0.977	-0.061	2.949	8.549	3.418	-0.061	-0.488	0.854	1.122	9.851	0.365	-0.122	0	-0.183	1510069141
-9.244	-2.559	-2.022	0	0.061	0.366	9.237	2.725	2.662	0.183	0.183	-0.488	10.568	0.39	1.861	0	0.61	0.488	-9.824	-0.145	-1.729	0.122	0.854	-0.122	2.992	8.469	3.412	0	-0.488	0.854	1.092	9.838	0.398	-0.122	-0.183	-0.122	1510069142
-9.192	-2.473	-2.052	-0.061	0.122	0.305	9.156	2.859	2.662	0.122	0.244	-0.488	10.289	0.329	1.926	-0.061	0.671	0.488	-9.877	-0.147	-1.915	0.061	0.732	-0.122	3.158	8.568	3.334	-0.061	-0.488	0.732	0.999	9.837	0.197	-0.122	-0.122	-0.122	1510069142
-9.351	-2.419	-2.053	0	0	0.244	8.978	2.881	2.527	0.061	-0.122	-0.61	10.347	0.252	1.86	-0.183	0.305	0.366	-9.908	-0.245	-2.065	0.122	0.549	-0.122	3.402	8.577	3.341	-0.061	-0.488	0.549	1.333	9.759	0.386	-0.122	-0.061	-0.061	1510069142
-9.397	-2.329	-2.006	0	0	0.183	8.923	2.926	2.481	-0.122	-0.61	-0.61	10.477	0.072	1.84	-0.366	0.061	0.305	-9.819	-0.29	-2.137	0.122	0.427	-0.183	3.427	8.576	3.257	0	-0.488	0.427	1.453	9.753	0.435	-0.244	-0.061	0	1510069142
-9.399	-2.3	-1.995	-0.061	0.061	0.061	9.223	2.948	2.394	-0.244	0.244	-0.488	10.549	-0.023	1.872	-0.366	0.122	0.305	-9.825	-0.309	-2.277	0.122	0.305	-0.122	3.49	8.475	3.198	-0.061	-0.488	0.305	1.303	9.792	0.428	-0.122	-0.061	0.061	1510069142
-9.463	-2.397	-2.056	0.122	0.061	0.061	9.042	2.805	2.353	-0.244	0.366	-0.427	10.363	-0.108	1.894	-0.427	0.061	0.244	-9.814	-0.315	-2.375	0.122	0.244	-0.122	3.644	8.518	3.168	0	-0.488	0.183	1.047	9.884	0.419	-0.122	0	0	1510069142
-9.469	-2.289	-1.995	0.122	0.061	0.061	8.891	2.625	2.37	-0.244	0.061	-0.366	10.348	-0.254	1.908	-0.427	0.061	0.244	-9.861	-0.299	-2.422	0.122	0.122	-0.122	3.79	8.537	3.138	0	-0.549	0	1.201	9.865	0.529	-0.122	-0.183	0	1510069142
-9.477	-2.16	-1.958	0.061	-0.061	0	8.777	2.449	2.401	-0.183	0.122	-0.183	10.463	-0.372	1.87	-0.244	0	0.122	-9.771	-0.368	-2.397	0.061	0	-0.183	3.767	8.421	3.137	0.061	-0.366	0	1.211	9.914	0.549	-0.183	-0.305	0.061	1510069142
-9.42	-2.158	-2.003	0.061	0	-0.061	8.64	2.366	2.401	-0.122	-0.122	-0.061	10.334	-0.337	1.793	-0.183	-0.061	0	-9.636	-0.418	-2.388	0.183	0.122	-0.183	3.737	8.397	3.078	0	-0.244	0	1.193	9.841	0.487	-0.122	-0.427	0	1510069142
-9.427	-2.141	-2.036	0.061	0	-0.061	8.643	2.371	2.475	0	-0.366	0.061	10.34	-0.337	1.805	-0.183	-0.061	0	-9.672	-0.34	-2.414	0.122	0.061	-0.122	3.865	8.61	3.079	0	-0.244	-0.183	1.309	9.794	0.403	0	-0.183	-0.061	1510069142
-9.481	-2.098	-2.055	0.122	0.061	-0.061	8.644	2.555	2.531	0.061	-0.671	0.122	10.582	-0.41	1.827	-0.061	-0.427	-0.244	-9.697	-0.325	-2.405	0	0	-0.061	3.874	8.65	3.045	0	-0.183	-0.244	1.33	9.799	0.394	0.061	-0.122	-0.061	1510069142
-9.435	-2.099	-2.091	0	0.061	-0.061	8.896	2.717	2.472	0.061	-0.427	0.122	10.769	-0.445	1.822	0	-0.183	-0.244	-9.607	-0.432	-2.364	-0.061	-0.061	-0.061	3.828	8.652	3.011	-0.061	-0.122	-0.183	1.341	9.805	0.388	0	-0.244	-0.061	1510069142
-9.461	-2.126	-2.092	-0.061	0	-0.061	9.144	2.842	2.421	0	-0.183	0.122	10.842	-0.419	1.91	0	-0.183	-0.244	-9.615	-0.455	-2.382	-0.061	0	-0.061	3.793	8.65	2.967	-0.122	-0.061	-0.183	1.382	9.808	0.392	0.061	-0.122	-0.061	1510069142
-9.484	-2.159	-2.134	-0.061	-0.061	-0.061	9.271	2.847	2.464	0.061	-0.244	0.061	10.855	-0.467	1.938	-0.122	-0.122	-0.122	-9.617	-0.451	-2.369	-0.061	-0.061	0	3.74	8.591	2.897	-0.061	-0.061	-0.183	1.402	9.776	0.34	0.061	-0.061	-0.061	1510069142
-9.485	-2.083	-2.15	-0.061	0	-0.122	9.438	2.966	2.529	0	-0.183	0	10.804	-0.458	1.949	-0.183	-0.183	-0.061	-9.598	-0.477	-2.348	-0.061	-0.122	0	3.718	8.532	2.94	0	0	-0.183	1.32	9.817	0.426	0.061	-0.183	-0.061	1510069142
-9.488	-2.137	-2.216	-0.122	-0.061	-0.122	9.514	2.901	2.676	-0.061	0.061	-0.061	10.804	-0.458	1.949	-0.183	-0.183	-0.061	-9.634	-0.501	-2.346	-0.061	-0.122	0	3.626	8.522	2.942	0.061	0	-0.122	1.286	9.878	0.336	0.061	-0.183	-0.061	1510069142
-9.409	-2.164	-2.205	-0.061	0	-0.061	9.39	2.778	2.723	-0.061	0.122	-0.183	10.928	-0.433	1.759	-0.183	-0.122	0	-9.615	-0.528	-2.333	-0.061	-0.122	0	3.604	8.625	2.919	0.061	0.061	-0.061	1.282	9.861	0.258	0.061	-0.061	-0.122	1510069142
-9.386	-2.159	-2.224	-0.061	0.061	-0.122	9.292	2.661	2.61	0	0.122	-0.183	10.823	-0.463	1.613	-0.122	-0.122	0.061	-9.619	-0.535	-2.326	-0.122	-0.122	-0.061	3.606	8.677	2.917	0.061	0.061	-0.061	1.315	9.833	0.234	0.061	0	-0.122	1510069142
-9.384	-2.171	-2.245	0	0	-0.122	9.18	2.525	2.464	0.061	0.183	-0.183	10.812	-0.408	1.615	-0.122	-0.122	0.061	-9.58	-0.641	-2.34	-0.061	-0.122	-0.061	3.606	8.677	2.917	0.061	0.061	-0.061	1.211	9.828	0.225	0.061	0	-0.122	1510069142
-9.388	-2.165	-2.224	-0.061	0	-0.061	8.941	2.474	2.406	0.061	-0.061	-0.122	10.613	-0.353	1.622	-0.061	0	0.061	-9.576	-0.618	-2.296	0	-0.122	-0.061	3.606	8.677	2.917	0.061	0.061	-0.061	1.284	9.807	0.171	0.061	-0.122	-0.122	1510069142
-9.458	-2.15	-2.29	0	0	-0.122	8.882	2.561	2.35	0.061	-0.061	0	10.613	-0.353	1.622	-0.061	0.183	0.061	-9.569	-0.599	-2.269	-0.061	-0.061	-0.061	3.39	8.616	2.84	0.061	0	-0.122	1.333	9.784	0.191	0	0	-0.061	1510069142
-9.436	-2.216	-2.242	0	-0.061	-0.061	9.012	2.594	2.361	0	-0.122	0.061	10.514	-0.323	1.591	-0.061	-0.122	-0.061	-9.593	-0.633	-2.271	0	-0.122	-0.061	3.447	8.72	2.929	0.061	0	-0.183	1.245	9.854	0.189	0	-0.061	-0.061	1510069142
-9.426	-2.189	-2.267	0	0	-0.061	9.048	2.64	2.439	-0.061	-0.061	0.122	10.737	-0.358	1.592	-0.061	-0.122	-0.122	-9.586	-0.635	-2.255	-0.061	-0.061	-0.122	3.354	8.777	2.864	0	-0.061	-0.183	1.212	9.849	0.128	-0.061	-0.061	-0.061	1510069142
-9.42	-2.178	-2.266	0	-0.061	-0.061	9.183	2.646	2.504	-0.061	-0.061	0.122	10.813	-0.407	1.611	-0.061	-0.122	-0.122	-9.575	-0.664	-2.217	0	-0.061	-0.061	3.314	8.759	2.833	0	-0.122	-0.122	1.287	9.819	0.134	0	0	-0.061	1510069142
-9.379	-2.222	-2.237	-0.061	-0.061	-0.061	9.363	2.659	2.529	-0.061	-0.061	0.061	10.944	-0.444	1.654	-0.122	-0.244	-0.061	-9.574	-0.675	-2.212	0	-0.061	-0.061	3.37	8.727	2.828	0.061	-0.122	-0.183	1.231	9.85	0.164	-0.061	0.061	-0.061	1510069142
-9.405	-2.237	-2.253	0	0	-0.061	9.293	2.683	2.565	-0.061	0	0	10.871	-0.502	1.629	-0.183	-0.183	0.061	-9.593	-0.626	-2.218	0	-0.061	-0.061	3.37	8.727	2.828	0.061	-0.122	-0.183	1.184	9.81	0.128	0	0	-0.061	1510069143
-9.438	-2.254	-2.277	-0.061	0	-0.061	9.219	2.617	2.573	-0.061	0	0	10.871	-0.502	1.629	-0.183	-0.183	0.061	-9.607	-0.644	-2.206	0	-0.061	-0.061	3.37	8.727	2.828	0.061	-0.122	-0.183	1.267	9.822	0.146	0.061	0	0	1510069143
-9.411	-2.33	-2.285	-0.061	-0.061	-0.061	9.184	2.585	2.525	-0.061	0	0	10.854	-0.507	1.564	-0.122	-0.122	0	-9.613	-0.678	-2.226	0	-0.061	-0.122	3.48	8.8	2.801	0	0	-0.061	1.181	9.88	0.161	-0.061	0.061	0	1510069143
-9.399	-2.335	-2.263	0	-0.061	-0.061	9.219	2.536	2.521	-0.061	0.061	0	10.786	-0.484	1.534	-0.122	-0.122	0	-9.671	-0.66	-2.242	0	-0.061	-0.061	3.417	8.823	2.773	0.061	-0.061	-0.061	1.147	9.862	0.158	0	0	-0.061	1510069143
-9.371	-2.298	-2.239	0	-0.061	-0.061	9.231	2.506	2.476	-0.061	0	0	10.788	-0.488	1.412	-0.122	-0.122	0	-9.659	-0.676	-2.183	0	-0.122	-0.061	3.385	8.824	2.757	0.061	0	-0.122	1.225	9.855	0.195	0	0	0	1510069143
-9.365	-2.277	-2.243	-0.061	0	-0.061	9.161	2.476	2.474	-0.061	0	-0.061	10.806	-0.498	1.377	-0.122	-0.183	0	-9.594	-0.681	-2.133	0	-0.122	-0.061	3.328	8.827	2.763	0.061	0	-0.061	1.157	9.828	0.156	-0.061	0	0	1510069143
-9.44	-2.339	-2.292	0	-0.061	-0.061	9.109	2.439	2.497	0	-0.061	0	10.779	-0.439	1.413	-0.061	-0.122	0	-9.575	-0.664	-2.091	-0.061	-0.061	-0.061	3.263	8.781	2.772	0.061	0.061	-0.061	1.059	9.805	0.146	-0.061	-0.061	0	1510069143
-9.406	-2.339	-2.279	-0.061	-0.061	0	9.154	2.428	2.461	0	0	0	10.765	-0.434	1.367	-0.061	-0.122	0	-9.63	-0.715	-2.072	-0.061	-0.061	-0.061	3.225	8.826	2.748	0.061	0	-0.061	1.126	9.866	0.161	0	0	0	1510069143
-9.408	-2.342	-2.26	-0.061	-0.061	-0.061	9.25	2.452	2.364	0	0	0.061	10.869	-0.447	1.309	-0.061	-0.122	-0.061	-9.624	-0.714	-2.101	-0.061	-0.061	-0.061	3.257	8.91	2.759	0	0	-0.061	1.127	9.868	0.205	-0.061	0.061	0	1510069143
-9.377	-2.367	-2.244	0	-0.061	0	9.304	2.415	2.412	0	0.061	0	10.917	-0.432	1.401	-0.061	-0.061	0	-9.607	-0.725	-2.067	-0.061	-0.061	-0.061	3.22	8.872	2.756	0	0	-0.061	1.089	9.854	0.189	0	-0.061	0	1510069143
-9.354	-2.324	-2.247	0	-0.061	0	9.17	2.402	2.485	0	0	0	10.78	-0.473	1.39	-0.061	-0.061	0	-9.575	-0.738	-2.052	-0.061	-0.061	-0.061	3.15	8.857	2.705	0.061	-0.061	0	1.117	9.863	0.193	0	-0.061	0	1510069143
-9.396	-2.312	-2.256	-0.061	-0.061	0	9.25	2.506	2.497	0	-0.061	0	10.78	-0.473	1.39	0	-0.122	-0.061	-9.568	-0.735	-2.015	-0.061	0	-0.061	3.243	8.854	2.738	0	0	0	1.186	9.81	0.169	0	0	0	1510069143
-9.424	-2.344	-2.255	-0.061	-0.061	0	9.335	2.609	2.522	0	0.061	-0.061	10.887	-0.418	1.421	-0.122	-0.061	0	-9.629	-0.7	-2.029	-0.061	0	0	3.218	8.865	2.737	0	0.061	0	1.17	9.811	0.167	0	0	0	1510069143
-9.365	-2.33	-2.248	-0.061	-0.061	0	9.247	2.559	2.473	0	0	-0.122	10.887	-0.418	1.421	-0.122	-0.061	0	-9.671	-0.705	-2.088	-0.061	0	-0.061	3.186	8.865	2.728	0	0.061	0	1.182	9.857	0.136	-0.061	0	0	1510069143
-9.373	-2.322	-2.242	0	0	-0.061	9.217	2.454	2.408	-0.061	0.061	-0.122	10.909	-0.423	1.426	-0.122	-0.061	0.061	-9.677	-0.691	-2.152	-0.061	-0.061	-0.061	3.286	8.82	2.749	0	-0.061	-0.061	1.148	9.855	0.165	0	0.061	0	1510069143
-9.372	-2.364	-2.236	-0.061	-0.061	-0.061	9.149	2.418	2.472	-0.061	0	-0.061	10.585	-0.481	1.355	-0.061	-0.061	-0.061	-9.685	-0.744	-2.176	-0.061	-0.061	0	3.352	8.845	2.731	-0.061	0	-0.061	1.116	9.848	0.142	0	0	0	1510069143
-9.4	-2.341	-2.214	0	-0.061	-0.061	9.042	2.408	2.529	0	-0.061	0	10.635	-0.565	1.294	-0.061	-0.061	-0.061	-9.696	-0.72	-2.183	0	-0.122	-0.061	3.377	8.874	2.72	0	0	-0.122	1.107	9.862	0.145	-0.061	-0.061	0	1510069143
-9.402	-2.354	-2.238	-0.061	-0.061	-0.061	9.02	2.446	2.495	0.061	0.061	0.061	10.761	-0.671	1.25	0	-0.122	-0.122	-9.69	-0.699	-2.131	0	-0.183	0	3.383	8.815	2.69	0	0.061	-0.122	1.168	9.843	0.154	0	0	0	1510069143
-9.384	-2.366	-2.194	0	-0.061	0	9.545	2.602	2.456	0.122	1.343	0.122	10.858	-0.648	1.347	0	-0.366	0	-9.665	-0.739	-2.095	0	-0.183	0	3.323	8.8	2.663	0.061	0.122	-0.122	1.133	9.854	0.172	0	-0.061	0	1510069143
-9.386	-2.315	-2.206	0	0	0	9.168	2.584	2.678	0.061	0.977	0.061	11.039	-0.508	1.471	0	-0.366	0	-9.595	-0.699	-2.061	0	-0.183	-0.061	3.242	8.796	2.725	0.061	0.122	-0.122	1.18	9.822	0.181	0	-0.061	0.061	1510069143
-9.411	-2.278	-2.212	0	-0.061	0	8.973	2.518	2.934	0.122	-0.061	-0.122	10.988	-0.459	1.416	-0.061	-0.122	0.061	-9.599	-0.7	-2.029	0	-0.122	0	3.198	8.863	2.779	0	0.122	0	1.236	9.825	0.128	-0.061	-0.122	0.061	1510069143
-9.39	-2.278	-2.183	0	0	0.061	9.137	2.452	3.016	0.061	0.122	-0.122	10.872	-0.473	1.298	0.061	0	0	-9.591	-0.732	-2.006	0	-0.122	0	3.2	8.967	2.772	-0.061	0.061	0.061	1.275	9.823	0.114	0	-0.122	0.061	1510069143
-9.442	-2.261	-2.192	0	0	0	9.064	2.483	2.894	-0.061	0.122	-0.061	10.802	-0.455	1.3	0.061	0	0	-9.607	-0.729	-2.013	0	-0.122	0	3.2	8.967	2.772	-0.061	0.061	0.061	1.305	9.801	0.111	0	-0.061	0.061	1510069143
-9.454	-2.249	-2.224	0	-0.061	0	9.022	2.492	2.835	-0.183	0	-0.061	10.734	-0.471	1.28	0	0.061	0	-9.604	-0.714	-1.988	0	-0.122	0	3.2	8.967	2.772	-0.061	0.061	0.061	1.273	9.839	0.132	-0.061	-0.061	0.061	1510069143
-9.448	-2.249	-2.195	-0.061	-0.122	0.061	9.044	2.527	2.864	-0.122	0	0	10.735	-0.506	1.292	0	0.061	-0.122	-9.617	-0.723	-1.976	0	-0.061	0	3.144	8.916	2.765	-0.122	-0.061	0.061	1.263	9.836	0.148	-0.061	-0.122	0.061	1510069143
-9.384	-2.251	-2.169	-0.061	-0.061	0	8.984	2.469	2.797	0	0.061	0	10.797	-0.529	1.291	0	0.061	-0.122	-9.637	-0.72	-2.003	0	-0.061	0	3.2	8.855	2.772	-0.061	0	0.061	1.337	9.832	0.117	-0.061	-0.061	0.061	1510069144
-9.386	-2.275	-2.145	0	-0.061	0	8.934	2.445	2.778	-0.061	-0.183	0	10.738	-0.519	1.364	0	0	-0.122	-9.633	-0.689	-2.027	0	-0.061	0	3.246	8.865	2.771	-0.122	0	0	1.33	9.814	0.12	0	0	0.061	1510069144
-9.414	-2.251	-2.151	0.061	-0.061	0.061	8.952	2.439	2.888	-0.061	-0.244	0.061	10.57	-0.483	1.44	0	0.061	-0.122	-9.628	-0.688	-2.013	0	-0.061	0	3.263	8.798	2.762	-0.122	0	0	1.358	9.79	0.16	-0.061	-0.061	0.061	1510069144
-9.455	-2.211	-2.168	0	-0.061	0.061	8.902	2.454	2.955	-0.061	-0.244	0.122	10.57	-0.483	1.44	0	0	-0.244	-9.636	-0.67	-2.009	0	-0.061	0	3.319	8.808	2.799	-0.122	0	0	1.402	9.78	0.141	-0.061	-0.061	0.122	1510069144
-9.495	-2.168	-2.174	0	-0.061	0	9.013	2.493	2.911	-0.122	-0.305	0.122	10.764	-0.518	1.415	0	-0.061	-0.244	-9.671	-0.657	-2.062	-0.061	-0.061	0.061	3.35	8.848	2.823	-0.122	0	0	1.433	9.8	0.136	0	-0.061	0.122	1510069144
-9.453	-2.163	-2.159	-0.061	-0.061	0	9.197	2.489	2.921	-0.122	-0.305	0.122	10.764	-0.518	1.415	0	-0.122	-0.244	-9.679	-0.689	-2.09	0	-0.122	0.061	3.303	8.841	2.81	-0.122	-0.061	0	1.394	9.842	0.129	-0.061	0	0.061	1510069144
-9.386	-2.183	-2.103	0	-0.061	0	9.079	2.468	2.781	-0.061	-0.122	0.122	10.525	-0.467	1.821	0	-0.061	-0.305	-9.642	-0.702	-2.053	0	-0.122	0.061	3.302	8.715	2.795	-0.061	-0.061	0	1.389	9.837	0.153	0	0	0.061	1510069144
-9.432	-2.189	-2.166	0	-0.061	0	8.753	2.491	2.811	-0.122	0.305	0.366	9.615	-0.352	2.115	-0.122	-0.061	-0.366	-9.661	-0.657	-2.028	0.061	-0.061	0.061	3.266	8.644	2.809	0	0	0	1.489	9.767	0.117	-0.061	-0.061	0.061	1510069144
-9.46	-2.189	-2.165	0	-0.061	0	8.068	2.411	3.108	0	1.282	0.977	9.615	-0.352	2.115	-0.488	-0.244	-0.732	-9.653	-0.603	-2.012	0.061	0	0	3.268	8.719	2.836	0.122	0.061	0.061	1.522	9.781	0.097	0	0.061	0.061	1510069144
-9.445	-2.204	-2.153	0	-0.061	0	6.468	2.058	3.502	0.366	0.305	2.014	7.376	0.543	2.811	-1.099	-0.122	-1.709	-9.68	-0.571	-2.012	0	0.061	0	3.249	8.617	2.777	0.305	0.122	0	1.471	9.807	0.099	0	0.061	0.061	1510069144
-9.439	-2.218	-2.135	0	-0.061	0	5.383	1.523	3.463	0.549	-1.099	3.296	6.938	1.367	2.674	-1.831	-0.122	-2.93	-9.679	-0.58	-1.998	0	-0.061	0	3.432	8.539	2.74	0.488	0.122	-0.061	1.414	9.838	0.151	0	0	0.061	1510069144
-9.43	-2.131	-2.121	0	-0.061	0	5.17	0.807	3.302	0.854	0.427	5.31	6.938	1.367	2.674	-2.441	-0.977	-4.456	-9.63	-0.542	-1.973	0	0	0	3.457	8.648	2.699	0.549	0.244	0	1.469	9.793	0.159	-0.061	-0.061	0.061	1510069144
-9.442	-2.122	-2.076	0	-0.061	0	4.569	-0.031	2.944	0.427	2.136	7.751	6.426	3.772	1.994	-2.93	-0.61	-6.348	-9.606	-0.587	-1.997	0	0.061	0	3.494	8.585	2.518	0.61	0.549	0.122	1.535	9.79	0.135	0	-0.061	0.061	1510069144
-9.448	-2.138	-2.029	0	-0.061	0	3.409	-1.791	2.387	-0.427	0.793	10.071	6.109	5.974	1.467	-2.991	0.61	-8.362	-9.652	-0.546	-2.061	0.061	0.122	0	3.847	8.545	2.372	0.549	0.916	0.305	1.542	9.782	0.122	-0.061	0	0.061	1510069144
-9.453	-2.105	-2.032	0.061	-0.122	0	3.409	-1.791	2.387	-0.427	0.793	10.071	5.796	9.08	0.995	-2.625	1.526	-10.864	-9.658	-0.473	-2.199	-0.122	-0.061	0	4.151	8.536	2.353	0.549	1.282	0.183	1.573	9.782	0.127	-0.061	-0.061	0	1510069144
-9.384	-2.059	-1.964	0	-0.061	-0.061	4.09	-8.927	1.291	-1.465	-0.732	12.207	6.673	13.062	0.863	-1.77	1.648	-13.306	-9.722	-0.493	-2.333	-0.183	-0.244	0	4.18	8.536	2.608	0.977	1.587	-0.305	1.622	9.777	0.169	-0.061	-0.061	0	1510069144
-9.458	-2.076	-1.919	0.183	-0.061	-0.244	4.954	-14.296	1.495	-2.441	-3.357	14.526	9.161	15.616	1.98	-1.038	3.418	-14.404	-9.833	-0.72	-2.584	-0.122	-0.549	0.122	3.053	9.087	3.052	1.038	0.916	-1.526	1.678	9.719	0.187	-0.061	-0.122	0.061	1510069144
-9.545	-2.056	-2.023	0.244	0	-0.366	8.744	-16.441	2.137	-0.732	2.258	12.39	9.161	15.616	1.98	0.122	7.812	-13.245	-10.011	-0.784	-2.748	0.061	-0.854	0.061	-0.017	10.341	3.613	-0.244	-1.648	-3.174	1.659	9.764	0.223	-0.061	-0.122	0.061	1510069144
-9.595	-1.991	-2.193	0.122	-0.061	-0.488	8.817	-13.925	1.419	-0.977	5.066	7.629	5.058	13.213	2.004	1.282	6.409	-8.789	-9.794	-0.748	-2.552	0.122	-0.549	-0.061	-1.702	11.094	3.028	-1.526	-4.883	-3.662	1.414	9.868	0.212	-0.061	-0.244	-0.061	1510069144
-9.485	-2.099	-2.194	-0.061	-0.061	-0.427	5.783	-11.712	1.311	-1.038	-1.404	3.113	5.058	13.213	2.004	1.648	-2.625	-4.395	-9.585	-0.671	-2.017	0.305	-0.183	-0.122	0.09	11.018	2.178	-1.526	-4.883	-3.662	1.292	9.871	0.148	-0.061	-0.366	-0.183	1510069144
-9.427	-2.314	-2.14	-0.061	-0.061	-0.305	4.371	-10.091	1.096	-0.549	-8.789	1.099	4.672	12.252	2.47	0.671	-8.301	-2.38	-9.507	-0.382	-1.476	0.061	0.244	-0.061	2.439	9.982	1.737	-1.892	-5.554	-3.113	1.476	9.86	0.071	0	-0.244	-0.244	1510069144
-9.228	-2.509	-1.982	0	0.122	-0.244	5.339	-9.028	0.636	-0.549	-8.789	1.099	6.959	9.613	2.562	-0.61	-8.423	-2.319	-9.485	-0.502	-1.305	-0.061	0.305	-0.061	3.149	8.879	1.5	-0.732	-4.089	-2.502	1.611	9.784	0.012	0.061	0	-0.305	1510069144
-9.207	-2.734	-1.933	0.183	0.122	-0.183	6.472	-8.101	0.313	0.549	-4.578	2.441	7.935	8.898	2.653	-1.343	-5.676	-2.991	-9.566	-0.572	-1.45	0.061	0.244	-0.122	3.122	8.297	1.65	-0.122	-2.136	-1.282	1.592	9.744	-0.005	0	0.122	-0.244	1510069144
-9.351	-2.889	-2.016	0.244	0.061	-0.061	7.13	-7.909	1.206	0.549	-4.578	2.441	7.935	8.898	2.653	-1.404	-2.258	-3.235	-9.689	-0.547	-1.477	0.183	0.244	0	2.777	8.734	1.821	-0.732	-1.16	-0.488	1.597	9.689	0.145	0	0.183	-0.122	1510069144
-9.473	-2.821	-2.055	0.244	-0.122	0	7.184	-8.135	2.053	-0.366	-0.061	3.174	8.124	8.803	2.467	-0.854	-0.549	-2.136	-9.544	-0.589	-1.546	-0.061	0.122	-0.122	2.504	9.081	2.586	0.061	-0.549	-0.427	1.506	9.789	0.313	-0.061	0.061	0	1510069144
-9.441	-2.617	-1.98	0.122	0	-0.061	6.397	-8.692	2.478	-1.526	3.418	0.244	6.812	9.257	2.457	0	-0.305	-0.183	-9.642	-0.654	-1.772	0	0.061	-0.061	1.98	9.524	2.702	-0.122	-0.061	0	1.237	9.812	0.358	-0.061	-0.061	0.061	1510069145
-9.487	-2.547	-1.981	0.122	0	0	5.251	-9.211	2.682	-0.977	1.77	-1.648	6.812	9.257	2.457	0.488	-0.122	1.404	-9.636	-0.598	-1.815	0.061	0.183	0.061	1.729	9.403	2.598	-0.122	0.671	0.366	1.132	9.879	0.275	0	-0.244	0	1510069145
-9.402	-2.436	-2.007	0	0	0	4.246	-9.344	2.718	-0.244	0.244	-2.808	3.947	9.477	2.585	0.549	-0.061	2.136	-9.654	-0.537	-1.828	0.061	0.183	0.061	1.804	9.098	2.439	0.427	1.221	0.549	1.419	9.86	0.24	0	-0.183	-0.061	1510069145
-9.385	-2.378	-2.037	-0.122	-0.061	0	3.838	-9.124	2.45	0.244	-0.183	-3.235	3.332	9.477	2.681	0.427	-0.183	2.258	-9.629	-0.396	-1.878	-0.061	0.061	0.061	1.896	9.04	2.478	0.854	1.587	0.427	1.559	9.83	0.167	-0.061	0	-0.061	1510069145
-9.438	-2.364	-2.055	-0.244	-0.183	-0.061	3.531	-9.097	2.164	0.61	0.366	-3.296	3.332	9.477	2.681	0.366	-0.244	2.014	-9.627	-0.412	-1.967	-0.122	-0.061	0.061	1.719	9.219	2.536	0.732	1.709	0.488	1.53	9.749	0.14	0	0	0	1510069145
-9.422	-2.371	-1.982	-0.244	-0.122	0	3.048	-9.117	1.846	0.854	0.61	-3.174	2.559	9.94	2.897	0.427	0.916	1.709	-9.607	-0.431	-2.007	-0.183	-0.183	0.061	1.654	9.499	2.628	0.61	1.648	0.549	1.576	9.763	0.171	0	0	0	1510069145
-9.458	-2.387	-2.016	-0.305	-0.061	0	2.686	-9.152	1.79	0.793	0.671	-2.869	2.278	10.018	2.895	0.488	1.526	1.282	-9.636	-0.555	-2.017	-0.183	-0.122	0	1.448	9.641	2.611	0.61	1.648	0.549	1.604	9.782	0.158	0	0.061	0	1510069145
-9.42	-2.499	-2.012	-0.244	0	0	2.506	-9.14	1.548	0.671	0.671	-2.441	2.278	10.018	2.895	0.427	1.892	0.793	-9.672	-0.559	-2.032	-0.183	-0.061	0.061	1.214	9.637	2.591	0.366	1.465	0.488	1.489	9.806	0.08	-0.061	0.122	-0.061	1510069145
-9.338	-2.56	-2.04	-0.183	-0.061	0	2.369	-9.136	1.272	0.732	0.61	-2.075	1.808	9.976	2.908	0.183	2.014	0.427	-9.653	-0.579	-2.065	-0.122	-0.061	0	1.069	9.562	2.495	0.488	1.038	0.366	1.379	9.817	0.073	0	0.122	-0.061	1510069145
-9.299	-2.568	-2.017	-0.061	0	0	2.214	-8.903	1.072	0.732	0.427	-1.77	1.913	9.82	2.85	-0.122	1.16	0.122	-9.66	-0.555	-2.088	-0.122	0	0	0.98	9.563	2.522	0.305	0.61	0.305	1.331	9.839	0.116	-0.061	0.122	-0.061	1510069145
-9.347	-2.519	-2.056	0	0	0	2.147	-8.593	0.92	0.732	0.427	-1.77	1.913	9.82	2.85	-0.244	0.244	0	-9.668	-0.574	-2.095	-0.122	-0.061	-0.061	1.012	9.579	2.513	0.122	0.244	0.183	1.317	9.784	0.124	0	-0.061	-0.061	1510069145
-9.38	-2.493	-2.061	0	0	-0.061	2.147	-8.593	0.92	0.549	0.427	-1.343	2.19	9.761	2.736	-0.305	-0.122	-0.061	-9.676	-0.597	-2.077	-0.061	-0.122	-0.061	1.092	9.575	2.523	-0.061	-0.061	0.122	1.351	9.802	0.063	-0.061	-0.122	-0.061	1510069145
-9.372	-2.461	-2.041	0	0	-0.061	2.071	-8.266	0.83	0.305	0.305	-0.671	2.735	9.562	2.408	-0.244	-0.244	-0.183	-9.67	-0.592	-2.024	0	-0.061	-0.061	1.196	9.54	2.478	-0.061	-0.305	0	1.384	9.812	0.1	-0.061	0	-0.061	1510069145
-9.381	-2.519	-2.037	0	0	-0.061	2.188	-7.958	0.851	-0.122	0.183	0.183	2.735	9.562	2.408	-0.122	-0.244	-0.244	-9.688	-0.604	-2.025	0.061	-0.061	-0.061	1.286	9.485	2.417	-0.061	-0.427	-0.061	1.354	9.814	0.108	-0.061	-0.061	-0.061	1510069145
-9.378	-2.527	-2.01	0.061	-0.061	-0.061	2.632	-7.813	0.894	-1.038	-0.183	1.526	2.985	9.53	2.291	-0.061	-0.305	-0.366	-9.705	-0.573	-1.999	0.122	-0.061	-0.061	1.397	9.56	2.329	-0.183	-0.488	-0.183	1.388	9.792	0.134	-0.061	-0.061	-0.061	1510069145
-9.367	-2.566	-2.003	0.061	0	-0.061	3.247	-8.065	1.16	-1.343	0	2.075	3.132	9.481	2.196	0.061	-0.305	-0.427	-9.704	-0.546	-1.991	0.122	-0.122	-0.061	1.537	9.457	2.358	-0.061	-0.549	-0.305	1.371	9.822	0.135	0	-0.061	-0.061	1510069145
-9.39	-2.608	-2.023	0.061	-0.061	-0.061	3.612	-8.393	1.292	-1.221	0.854	2.136	3.341	9.381	2.169	0.244	-0.366	-0.366	-9.694	-0.56	-1.977	0.122	-0.122	-0.061	1.621	9.446	2.345	0	-0.427	-0.305	1.306	9.826	0.163	0	-0.061	-0.061	1510069145
-9.362	-2.621	-1.973	0.122	-0.061	-0.061	3.631	-8.656	1.532	-1.16	0.732	1.77	3.726	9.473	2.488	0.427	-0.122	-0.366	-9.678	-0.518	-1.92	0.122	-0.122	-0.061	1.614	9.507	2.32	-0.122	-0.366	-0.366	1.297	9.81	0.151	-0.061	-0.122	-0.061	1510069145
-9.384	-2.558	-1.997	0.122	0	-0.061	4.053	-8.806	1.784	-1.038	0.549	1.343	3.726	9.473	2.488	0.427	0.183	-0.366	-9.689	-0.481	-1.883	0	-0.183	-0.061	1.713	9.461	2.304	0	-0.244	-0.305	1.296	9.822	0.176	-0.061	-0.122	-0.061	1510069145
-9.429	-2.513	-1.997	0.061	0	-0.061	4.113	-8.865	1.962	-0.854	0.549	0.671	3.736	9.516	2.655	0.427	0.305	-0.305	-9.666	-0.546	-1.855	0	-0.122	-0.061	1.654	9.526	2.318	0	-0.061	-0.244	1.309	9.813	0.142	-0.061	-0.183	-0.061	1510069145
-9.435	-2.451	-2.021	0	0	-0.061	4.039	-8.83	2.09	-0.549	0.427	0.122	3.778	9.642	2.804	0.366	0.366	-0.183	-9.688	-0.53	-1.855	-0.061	-0.122	0	1.53	9.548	2.306	0	0	-0.122	1.379	9.795	0.124	0	-0.183	-0.061	1510069145
-9.391	-2.449	-2.019	-0.122	-0.061	-0.122	3.84	-8.746	2.127	-0.427	0	-0.122	3.734	9.679	2.893	0.244	0.366	0	-9.685	-0.51	-1.83	-0.061	-0.061	0	1.505	9.509	2.302	-0.061	0.061	-0.061	1.457	9.818	0.15	0	0	-0.061	1510069145
-9.373	-2.501	-2.056	-0.122	-0.061	-0.122	3.803	-8.649	2.009	-0.183	0.122	-0.244	3.539	9.678	2.873	0.122	0.122	0.122	-9.666	-0.476	-1.824	-0.122	-0.061	0	1.471	9.477	2.306	0	0.122	0	1.382	9.822	0.12	0	0	-0.061	1510069145
-9.382	-2.57	-2.034	-0.122	-0.061	-0.122	3.728	-8.668	1.86	0.061	0.305	-0.366	3.378	9.581	2.644	0	-0.122	0.183	-9.691	-0.475	-1.836	-0.183	-0.061	-0.061	1.493	9.455	2.306	0	0.122	0	1.367	9.819	0.089	0	0	-0.061	1510069145
-9.384	-2.596	-2.031	-0.122	-0.061	-0.122	3.601	-8.766	1.759	0.427	0.488	-0.549	3.378	9.581	2.644	0	-0.061	0.183	-9.674	-0.544	-1.866	-0.183	-0.122	-0.061	1.535	9.452	2.315	0	0.244	0.061	1.378	9.792	0.074	0	0.122	-0.061	1510069145
-9.345	-2.529	-1.936	-0.061	-0.061	-0.061	3.303	-8.766	1.684	0.427	0.488	-0.549	3.358	9.562	2.503	0	0.183	0.183	-9.639	-0.587	-1.888	-0.183	-0.061	-0.061	1.421	9.436	2.304	0	0.244	0.061	1.346	9.79	0.112	0	0.122	-0.061	1510069146
-9.527	-2.6	-2.049	-0.305	-0.122	-0.183	3.191	-8.644	1.404	0.549	0	-0.793	3.108	9.555	2.2	0	0.061	0.122	-9.691	-0.532	-1.867	-0.061	-0.061	-0.061	1.317	9.423	2.341	0.061	0.244	0	1.4	9.805	0.139	0	0.244	-0.061	1510069146
-9.509	-2.815	-2.003	-0.061	-0.122	-0.122	3.155	-8.514	1.187	0.549	-0.122	-0.732	3.108	9.555	2.2	0	-0.061	0.122	-9.956	-0.526	-1.847	-0.122	-0.061	0	1.361	9.643	2.383	0.061	0.244	-0.061	1.2	9.89	0.129	0	0	-0.122	1510069146
-9.211	-2.687	-2.065	-0.122	0.061	-0.061	3.047	-8.518	1.158	0.366	-0.061	-0.61	3.11	9.801	2.113	0.122	-0.061	0.061	-9.841	-0.621	-1.839	-0.122	-0.366	0	1.402	9.845	2.427	0.061	0.183	-0.183	1.426	9.973	0.026	0.122	-0.122	-0.061	1510069146
-9.134	-2.734	-2.097	-0.122	0.061	-0.122	2.987	-8.518	1.14	0.122	0.061	-0.366	3.183	9.63	2.322	0.244	0.122	0	-9.572	-0.657	-1.706	0	-0.305	-0.061	1.182	9.627	2.401	-0.061	0.122	-0.122	1.138	9.906	0.086	0	0.183	-0.061	1510069146
-9.123	-2.785	-2.096	0	0.061	-0.061	2.881	-8.369	1.066	0	-0.061	-0.183	3.183	9.63	2.322	0.244	0.427	-0.061	-9.526	-0.628	-1.621	0	-0.183	0	0.968	9.289	2.387	-0.061	0.122	0	0.89	9.782	0.097	-0.061	-0.122	-0.122	1510069146
-9.272	-2.743	-2.095	0.122	0	0	3.037	-8.317	1.136	-0.122	0.122	-0.122	3.059	9.485	2.36	0.122	0.305	0	-9.521	-0.644	-1.55	0.061	-0.183	-0.061	0.967	9.209	2.384	0	0.061	-0.061	1.127	9.646	-0.01	0	-0.122	-0.061	1510069146
-9.41	-2.65	-2.056	0.122	0	0	3.037	-8.317	1.136	-0.122	0.122	-0.122	3.155	9.644	2.242	0	-0.061	0	-9.604	-0.632	-1.549	0.061	-0.061	-0.061	1.091	9.356	2.371	0.061	0	0	1.303	9.719	0.102	-0.122	-0.122	0	1510069146
-9.447	-2.621	-2.074	0.061	0.061	0	3.046	-8.337	1.221	-0.183	0.305	-0.061	3.155	9.644	2.242	0	0.061	-0.061	-9.752	-0.592	-1.629	0.061	-0.061	-0.061	1.26	9.66	2.363	0.061	0.061	0	1.201	9.831	0.039	-0.061	-0.122	0	1510069146
-9.461	-2.663	-2.059	0	0.061	0.061	2.978	-8.536	1.303	-0.183	0.305	-0.061	3.313	9.868	2.194	0.061	0.244	-0.122	-9.812	-0.519	-1.675	0.061	-0.122	-0.061	1.327	9.824	2.369	0.061	0	-0.061	1.159	9.908	0.048	0	-0.183	-0.061	1510069146
-9.335	-2.606	-2.016	0.061	0	0	3.067	-8.722	1.348	-0.305	0.183	0.244	3.333	9.721	2.266	0.122	0.244	-0.122	-9.752	-0.574	-1.668	0	-0.183	-0.061	1.273	9.705	2.302	0	-0.061	0	1.305	9.91	0.11	-0.061	-0.122	-0.061	1510069146
-9.295	-2.583	-2.024	-0.061	0	-0.061	3.201	-8.58	1.604	-0.244	0.366	0.305	3.333	9.721	2.266	0.122	0.183	-0.061	-9.711	-0.591	-1.609	0.061	-0.061	-0.061	1.221	9.506	2.249	-0.061	-0.061	-0.061	1.331	9.826	0.102	-0.061	-0.122	-0.061	1510069146
-9.384	-2.695	-2.059	-0.061	-0.061	-0.061	3.167	-8.461	1.605	-0.122	0.122	0.244	3.235	9.617	2.309	0.061	0	0	-9.761	-0.476	-1.57	0	-0.061	0	1.267	9.452	2.289	0	-0.061	-0.061	1.212	9.775	0.14	0.061	-0.122	-0.061	1510069146
-9.345	-2.644	-2.082	-0.122	0	0	3.192	-8.49	1.609	-0.122	0.122	0.244	3.275	9.747	2.321	0	-0.122	0	-9.741	-0.487	-1.548	-0.061	-0.122	0	1.369	9.588	2.322	0	0	-0.061	1.366	9.825	0.098	-0.061	-0.061	0	1510069146
-9.326	-2.646	-2.105	-0.122	-0.061	-0.061	3.192	-8.49	1.609	0	-0.061	0.122	3.275	9.747	2.321	0	0	-0.061	-9.696	-0.546	-1.549	-0.122	-0.122	0	1.34	9.624	2.345	0	0	0	1.208	9.847	0.118	-0.061	0	0	1510069146
-9.305	-2.656	-2.099	-0.122	0	0	3.305	-8.568	1.603	0	-0.122	0.122	3.339	9.751	2.354	0.061	0.244	-0.122	-9.668	-0.573	-1.503	-0.122	-0.061	0	1.22	9.561	2.333	-0.122	0.061	0.061	1.19	9.796	0.053	0.061	0	0	1510069146
-9.342	-2.686	-2.144	-0.061	0	0	3.313	-8.574	1.42	0	0.061	0.061	3.2	9.702	2.341	-0.061	0.183	-0.061	-9.683	-0.592	-1.526	-0.122	-0.061	0	1.166	9.508	2.322	-0.061	0	0.061	1.227	9.811	0.044	-0.061	0.061	0	1510069146
-9.314	-2.652	-2.132	-0.061	0	0	3.298	-8.549	1.286	0	-0.061	-0.183	3.2	9.702	2.341	-0.183	-0.061	0	-9.67	-0.622	-1.526	-0.061	0	-0.061	1.157	9.501	2.303	-0.061	-0.061	0.122	1.223	9.814	0.081	0	0.061	0	1510069146
-9.302	-2.67	-2.138	-0.061	0	0	3.324	-8.491	1.324	0	0.061	-0.183	3.234	9.668	2.305	-0.183	-0.122	0	-9.751	-0.616	-1.566	-0.061	0	0	1.256	9.488	2.291	-0.061	0	0.061	1.171	9.833	0.066	0	0	0	1510069146
-9.341	-2.657	-2.165	0	0	0	3.165	-8.483	1.3	-0.061	-0.061	-0.183	3.216	9.63	2.201	-0.183	-0.122	0	-9.722	-0.628	-1.567	0	-0.061	0	1.369	9.544	2.336	-0.061	0	0.061	1.208	9.82	0.037	0	0	0	1510069146
-9.331	-2.616	-2.126	-0.061	0	0	3.198	-8.461	1.232	0.061	0	-0.122	3.256	9.646	2.181	-0.122	-0.061	0	-9.696	-0.596	-1.566	-0.061	0	-0.061	1.272	9.502	2.316	-0.061	0	0.061	1.197	9.828	0.048	-0.061	0	0	1510069146
-9.313	-2.606	-2.131	0	0	0	3.198	-8.461	1.232	0.061	0	-0.122	3.277	9.615	2.169	-0.122	0	0	-9.733	-0.635	-1.577	0	-0.061	-0.061	1.244	9.502	2.3	-0.061	-0.061	0.061	1.148	9.831	0.035	0	-0.061	-0.061	1510069146
-9.341	-2.617	-2.131	0	-0.061	0	3.077	-8.54	1.505	0.305	0.061	0	3.244	9.605	2.152	-0.122	-0.122	0	-9.745	-0.624	-1.599	0	-0.061	-0.061	1.339	9.506	2.293	0	-0.061	0	1.257	9.819	0.028	0	0	0	1510069146
-9.365	-2.611	-2.122	0	-0.061	0	3.158	-8.504	1.598	0.244	-0.122	-0.061	3.244	9.605	2.152	-0.061	-0.122	0	-9.716	-0.601	-1.613	0	-0.061	0	1.385	9.514	2.286	0	-0.061	0	1.274	9.818	0.069	0	-0.061	0	1510069146
-9.372	-2.584	-2.145	0	-0.061	0	3.141	-8.562	1.692	0.061	0.061	0	3.275	9.606	2.194	0	0	-0.061	-9.728	-0.614	-1.635	0	-0.061	-0.061	1.383	9.478	2.284	-0.061	-0.061	-0.061	1.22	9.839	0.014	-0.061	0	0	1510069146
-9.351	-2.583	-2.143	0	-0.122	0	3.165	-8.488	1.64	-0.061	0.122	0.061	3.259	9.566	2.19	0	-0.061	-0.061	-9.726	-0.59	-1.615	0	-0.061	-0.061	1.329	9.436	2.302	0	-0.061	-0.061	1.219	9.845	0.035	0	-0.122	0	1510069147
-9.317	-2.558	-2.109	0	-0.061	0	3.163	-8.44	1.544	-0.122	0.183	0.122	3.257	9.563	2.223	0	-0.122	-0.061	-9.674	-0.62	-1.584	0	0	-0.061	1.33	9.453	2.283	0	-0.061	-0.061	1.306	9.813	0.029	-0.061	-0.061	0	1510069147
-9.337	-2.57	-2.121	0	-0.061	0	3.113	-8.44	1.404	-0.122	0.183	0.122	3.303	9.575	2.222	0.061	-0.122	-0.061	-9.694	-0.618	-1.59	0	0	-0.061	1.347	9.481	2.289	0	-0.122	-0.061	1.294	9.789	0.006	0	-0.061	0	1510069147
-9.355	-2.606	-2.095	0	-0.061	0	3.113	-8.44	1.404	-0.061	0.122	0.122	3.314	9.617	2.241	0.061	-0.122	-0.061	-9.721	-0.597	-1.61	0	0	0	1.376	9.531	2.269	0	-0.122	-0.122	1.273	9.82	-0.007	-0.061	0	0	1510069147
-9.353	-2.578	-2.099	0	-0.061	-0.061	3.092	-8.448	1.383	-0.061	0.122	0.122	3.301	9.66	2.257	0.061	-0.183	-0.061	-9.725	-0.615	-1.632	0	0	-0.061	1.378	9.537	2.292	0	-0.122	-0.122	1.254	9.816	0.041	-0.061	0	0	1510069147
-9.348	-2.589	-2.095	0	-0.061	-0.061	3.207	-8.49	1.384	-0.061	-0.061	0	3.324	9.64	2.274	0.061	-0.122	-0.061	-9.731	-0.586	-1.639	0	0	-0.061	1.383	9.51	2.287	-0.061	-0.122	-0.122	1.183	9.848	0.068	0	-0.061	0	1510069147
-9.351	-2.586	-2.089	0	-0.061	-0.061	3.268	-8.53	1.385	-0.122	-0.061	0	3.332	9.642	2.256	0.061	-0.122	-0.061	-9.737	-0.553	-1.65	0	0	-0.061	1.41	9.539	2.293	0	-0.122	-0.122	1.19	9.835	0.049	-0.061	-0.061	-0.061	1510069147
-9.344	-2.585	-2.06	0	0	-0.061	3.074	-8.561	1.505	-0.183	-0.122	0	3.347	9.662	2.241	0.061	-0.122	-0.061	-9.727	-0.569	-1.654	0	-0.061	-0.061	1.425	9.54	2.299	0	-0.122	-0.122	1.258	9.82	0.048	0	-0.061	-0.061	1510069147
-9.363	-2.573	-2.098	0	-0.061	-0.061	3.152	-8.576	1.565	-0.122	-0.061	0	3.387	9.665	2.263	0.061	-0.061	-0.122	-9.726	-0.556	-1.635	0	-0.061	-0.061	1.446	9.538	2.291	-0.061	-0.061	-0.061	1.292	9.808	0.053	-0.061	-0.061	-0.061	1510069147
-9.331	-2.584	-2.073	-0.061	0	-0.061	3.138	-8.585	1.634	-0.122	-0.061	0	3.407	9.647	2.281	0.061	-0.061	-0.061	-9.716	-0.554	-1.633	-0.061	-0.061	-0.061	1.426	9.521	2.291	0	-0.061	-0.061	1.288	9.823	0.045	-0.061	0.061	-0.061	1510069147
-9.367	-2.589	-2.053	-0.061	-0.061	-0.061	3.169	-8.614	1.645	-0.061	-0.122	-0.061	3.445	9.648	2.291	0.061	0	-0.061	-9.701	-0.563	-1.628	-0.061	-0.061	-0.061	1.364	9.503	2.286	0	0	-0.061	1.241	9.819	0.036	-0.061	0	-0.061	1510069147
-9.361	-2.619	-2.056	-0.061	-0.061	-0.061	3.15	-8.601	1.602	0	-0.122	-0.061	3.427	9.625	2.266	0.061	0	-0.061	-9.703	-0.586	-1.623	0	0	-0.061	1.359	9.495	2.275	0	0	-0.061	1.261	9.824	0.062	0	0	-0.061	1510069147
-9.343	-2.625	-2.062	-0.061	0	-0.061	3.15	-8.601	1.602	0.061	-0.122	0	3.408	9.631	2.212	0	0	0	-9.703	-0.585	-1.663	-0.061	-0.061	-0.061	1.354	9.514	2.279	0.061	0	-0.061	1.304	9.832	0.043	0	0	-0.061	1510069147
-9.366	-2.631	-2.092	-0.061	-0.061	-0.061	3.161	-8.576	1.608	0.061	-0.244	-0.061	3.397	9.641	2.194	0	-0.061	0	-9.729	-0.611	-1.639	-0.061	0	-0.061	1.364	9.496	2.265	0	0	-0.061	1.258	9.828	0.033	0	0	-0.061	1510069147
-9.341	-2.653	-2.046	0	0	-0.061	3.211	-8.513	1.525	0.061	-0.122	0	3.385	9.637	2.193	0.061	0	0	-9.714	-0.581	-1.646	-0.061	-0.061	-0.061	1.381	9.521	2.308	0.061	0.061	-0.061	1.269	9.849	0.059	-0.061	-0.061	-0.061	1510069147
-9.336	-2.595	-2.059	-0.061	0	-0.061	3.163	-8.49	1.459	0.061	-0.061	0	3.357	9.673	2.207	0.061	0.061	0	-9.695	-0.587	-1.629	-0.061	-0.061	-0.061	1.288	9.53	2.271	0	0.061	-0.061	1.248	9.822	0.048	-0.061	0	-0.061	1510069147
-9.369	-2.625	-2.073	-0.061	-0.061	-0.061	3.164	-8.506	1.412	0.061	-0.061	0	3.293	9.664	2.169	0	0	0	-9.695	-0.633	-1.638	0	0	-0.061	1.221	9.483	2.29	0.061	0	-0.061	1.208	9.816	0.047	0	0	-0.061	1510069147
-9.32	-2.708	-2.137	-0.122	-0.122	-0.183	3.175	-8.503	1.413	0.061	-0.061	0	3.256	9.654	2.116	0	-0.122	0	-9.71	-0.638	-1.662	0	-0.061	-0.061	1.269	9.516	2.279	0.061	0	-0.061	1.28	9.823	0.073	-0.061	0.061	-0.061	1510069147
-9.25	-2.969	-1.955	-0.183	-0.427	-0.183	3.175	-8.503	1.413	0.061	-0.122	0	3.266	9.644	2.082	0	-0.122	0	-9.667	-0.663	-1.732	0	-0.061	-0.061	1.317	9.521	2.253	0	-0.061	-0.061	1.4	9.745	0.016	0	0.122	0	1510069147
-9.122	-3.001	-1.629	-0.122	-0.854	0	3.224	-8.476	1.434	0	-0.183	0	3.257	9.604	2.11	0.061	-0.061	-0.061	-9.621	-0.752	-1.759	0.122	-0.183	0	1.318	9.359	2.241	0	-0.061	-0.122	2.061	9.414	0.093	-0.061	0.549	0.183	1510069147
-8.949	-2.921	-1.177	0.122	-1.038	0.122	3.266	-8.07	1.422	-0.061	-0.122	0	3.175	9.391	2.109	0	-0.183	-0.061	-9.556	-0.75	-1.816	0.427	-0.305	0.122	1.255	9.122	2.335	0.061	0.061	-0.183	2.878	9.104	0.438	0	1.16	0.549	1510069147
-9.032	-2.547	-0.848	0.427	-0.305	-0.061	3.213	-7.635	1.323	-0.122	-0.183	0	3.054	9.196	2.041	0	-0.427	0.061	-9.592	-0.311	-1.741	0.61	-0.366	0.183	1.357	9.031	2.641	0	0.183	-0.366	3.252	9.186	0.441	-0.122	1.221	0.854	1510069147
-9.69	-2.427	-0.89	0.061	0	-0.366	3.266	-7.517	1.168	-0.244	-0.183	0.183	2.93	9.178	1.98	0.183	-0.549	0.122	-10.043	0.24	-1.924	0.549	-0.549	0.244	1.672	9.35	3.024	0	0.305	-0.549	1.287	9.818	0.685	0.061	1.648	1.038	1510069147
-10.14	-2.716	-0.904	0.061	0.122	-0.427	3.342	-8.18	0.982	-0.305	-0.244	0.61	2.895	9.595	2.03	0.61	-0.244	0	-10.263	0.453	-2.239	0.366	-0.793	0.183	2.03	9.861	3.24	0	0.061	-0.793	-0.672	10.268	0.206	-0.061	-0.916	0.366	1510069147
-9.783	-2.388	-0.931	0.305	0.671	-0.366	3.466	-9.081	0.797	-0.305	-0.244	0.61	2.893	10.076	2.334	1.038	0.244	-0.183	-10.055	0.358	-2.147	0.366	-0.916	0.061	2.005	9.912	3.121	-0.122	-0.244	-0.793	0.751	10.203	0.117	0.732	-1.16	0.122	1510069147
-9.595	-2.277	-1.09	0.061	0.793	-0.549	3.86	-9.22	0.912	0.061	-0.61	0.793	3.039	9.952	2.72	1.16	0.427	-0.305	-9.789	0.273	-1.887	0.366	-0.977	-0.122	1.566	9.351	3.073	-0.122	-0.244	-0.854	1.341	10.399	0.547	0.488	0.061	-0.427	1510069148
-9.524	-2.407	-1.442	0.305	0.427	-0.671	4.197	-8.848	1.248	0.061	-0.61	0.793	3.169	9.55	2.852	1.038	0.427	-0.183	-9.611	0.218	-1.598	0.244	-0.732	-0.183	1.142	9.008	2.701	-0.305	-0.427	-0.671	0.888	10.269	0.668	0.427	0.183	-1.16	1510069148
-8.63	-2.107	-1.966	0.366	1.099	-0.793	4.271	-8.716	1.615	-0.244	-0.183	0.122	3.141	9.453	2.796	0.732	-0.366	0	-9.348	0.013	-1.371	0	-1.038	-0.366	1.151	8.922	2.262	-0.244	-0.671	-0.61	0.927	10.021	0.128	0.366	-0.427	-1.343	1510069148
-8.788	-2.421	-2.456	0.122	0.793	-0.916	4.151	-8.374	1.719	0.244	0.244	-0.244	3.183	9.112	2.545	0.427	-1.709	0.061	-9.205	-0.621	-1.071	-0.305	-0.427	-0.549	1.256	8.599	1.87	-0.183	-0.61	-0.732	1.721	9.449	-0.39	0.305	-0.366	-1.282	1510069148
-9.713	-2.114	-3.092	0	0.549	-0.793	3.631	-7.953	2.147	0.427	-0.427	-0.732	3.656	8.811	1.97	0.183	-2.625	0.122	-10.03	-0.968	-1.273	-0.122	-1.038	-0.549	1.257	9.081	1.42	-0.427	-0.061	-0.61	2.615	9.258	-0.537	0.305	0.854	-1.099	1510069148
-9.813	-2.12	-3.412	-0.488	0.183	-0.732	3.433	-8.665	2.256	0.244	-0.854	-1.221	4.246	9.428	1.29	0.122	-2.808	-0.061	-10.128	-1.329	-1.469	-0.366	-0.793	-0.427	1.534	10.238	1.193	0.061	-0.122	-0.732	1.89	9.714	-0.715	0.183	0.671	-0.854	1510069148
-9.641	-2.335	-3.033	-0.793	0.488	-0.549	3.46	-9.52	2.444	0.061	0	-0.977	4.877	10.363	0.723	0	-2.502	-0.427	-10.332	-1.589	-1.658	-0.305	-0.732	-0.427	1.736	11.029	1.093	0.061	-0.122	-0.732	1.282	10.015	-1.284	-0.183	-0.61	-1.038	1510069148
-9.282	-2.168	-2.961	-0.671	0.916	-0.549	3.091	-9.634	2.897	0.122	0.977	-0.671	5.6	10.448	0.368	0	-1.465	-0.732	-10.228	-1.406	-1.711	-0.427	-1.038	-0.366	1.869	10.817	1.235	0.183	0.244	-0.793	1.646	9.993	-1.34	0	0.244	-1.099	1510069148
-8.747	-2.218	-2.966	-0.61	0.732	-0.671	2.355	-8.849	3.04	0.122	0.977	-0.671	6.059	9.819	0.305	0.427	0.061	-0.732	-9.564	-1.413	-1.426	-0.854	-0.916	-0.244	1.836	10.037	1.296	0	0.366	-0.793	0.947	10.033	-1.208	-0.183	0.183	-1.404	1510069148
-8.711	-2.394	-2.948	-0.488	0.61	-0.61	1.733	-7.729	2.856	0.122	0.061	-0.122	5.993	8.967	0.451	0.916	1.221	-0.488	-8.981	-1.597	-1.074	-0.916	-0.977	-0.244	1.565	9.146	1.12	-0.366	0.793	-0.549	1.117	9.648	-1.001	-0.183	0.061	-1.404	1510069148
-8.881	-2.289	-2.851	-0.183	0.427	-0.488	1.665	-6.979	2.552	0.183	-0.488	0.244	5.778	8.459	0.703	1.099	2.075	-0.305	-8.51	-1.809	-0.873	-1.038	-0.793	-0.061	1.031	8.616	0.945	-0.366	1.221	-0.366	1.704	9.316	-0.828	-0.183	0.244	-1.282	1510069148
-9.195	-2.226	-3.019	-0.366	-0.122	-0.549	1.776	-6.773	2.144	0.183	-0.488	0.244	5.408	8.394	0.816	0.916	2.502	-0.183	-8.509	-2.283	-0.87	-0.916	-0.366	0.061	0.512	8.772	0.821	-0.244	1.465	-0.061	1.656	9.245	-0.592	-0.183	0.366	-1.038	1510069148
-9.345	-2.277	-3.083	-0.488	-0.305	-0.549	2.041	-7.093	1.79	-0.244	-0.793	1.099	5.033	8.933	0.84	0.549	2.258	-0.122	-9.065	-2.467	-1.138	-0.488	-0.244	0.244	0.233	9.573	0.775	-0.244	1.465	-0.061	1.147	9.538	-0.566	-0.183	0.305	-1.16	1510069148
-9.618	-2.35	-3.195	-0.549	-1.16	-0.549	2.306	-7.711	1.632	-0.244	-0.793	1.099	4.74	9.916	0.758	0.183	1.709	-0.122	-9.288	-2.286	-1.437	-0.305	-0.183	0.549	0.428	10.488	1.096	-0.061	0.977	0.061	0.863	9.683	-0.45	-0.244	0.305	-1.404	1510069148
-9.283	-2.201	-3.076	-0.366	-1.465	-0.61	2.507	-7.928	1.711	-0.549	-0.854	1.343	4.539	10.525	0.76	-0.061	1.404	-0.061	-9.485	-2.296	-1.469	-0.244	-0.244	0.732	0.666	10.84	1.357	-0.244	0.61	0	0.758	9.891	-0.459	-0.305	0.305	-1.465	1510069148
-9.192	-2.607	-3.114	-0.427	-0.671	-0.549	2.801	-7.557	1.811	-1.099	-1.282	1.526	4.369	10.633	0.925	0	1.282	-0.122	-9.581	-2.2	-1.174	-0.122	-0.183	0.977	0.758	10.883	1.48	-0.244	0.61	0	0.794	9.952	-0.474	-0.427	0.61	-1.587	1510069148
-10.075	-3.504	-3.127	-0.244	-0.549	0.061	3.144	-7.531	1.942	-1.404	-1.038	1.709	4.157	10.771	1.169	0	1.587	-0.244	-11.237	-1.721	-1.025	0.122	0.122	1.038	0.833	11.395	1.913	-1.282	0.732	0.183	0.403	10.214	-0.413	-0.549	0.366	-1.526	1510069148
-10.86	-3.618	-3.378	0	0.488	0.366	3.571	-9.065	2.048	-1.648	-0.793	2.136	3.631	11.815	1.188	-0.122	1.465	-0.732	-11.986	-0.547	-0.517	0	0.366	1.465	0.776	12.411	2.678	-0.854	0.366	0	1.181	10.722	-0.723	-0.61	-0.732	-0.854	1510069148
-11.169	-4.479	-3.571	-0.183	-0.977	0.427	4.48	-11.541	2.217	-1.404	-0.366	2.441	3.311	12.92	1.125	-0.366	0.977	-1.221	-12.23	-0.032	-0.026	-0.427	-0.244	1.16	0	12.398	3.614	-0.732	0.366	0.061	2.979	11.488	0.309	-1.587	-0.793	0.183	1510069148
-9.595	-4.922	-2.568	0.183	-2.808	0.671	5.321	-12.839	2.247	-0.549	0.305	1.526	3.31	12.444	1.263	-0.488	0.854	-0.977	-10.853	-0.298	0.768	0	-0.854	1.038	-1.02	10.507	3.778	-0.916	0.061	0.244	3.938	11.88	0.845	-2.197	-0.427	1.587	1510069148
-8.993	-4.332	-1.172	0.061	-2.075	1.099	4.92	-11.58	2.059	-0.549	0.305	1.526	2.911	10.596	1.453	-0.671	0.854	-0.183	-9.471	0.349	1.672	0.366	0.366	0.732	-1.851	8.512	3.963	-0.916	0.061	0.244	4.567	10.489	1.117	-1.465	-0.061	3.235	1510069148
-9.372	-3.923	-1.251	-0.366	-1.587	0.977	4.366	-10.158	2.123	0.488	-0.061	-2.808	1.83	9.318	1.181	-1.221	0	0.488	-9.105	1.42	1.663	0.183	0.122	0.427	-2.236	7.643	4.356	-0.488	0.488	0.61	2.132	10.859	-0.407	-0.427	0.122	4.272	1510069148
-8.886	-4.12	-1.893	-0.61	-1.221	0.183	3.919	-9.701	1.855	1.16	0.427	-3.052	1.049	9.123	0.989	-1.465	-1.282	0.732	-8.966	1.495	1.314	-0.305	0.732	0.244	-1.776	7.905	4.224	0.122	-0.305	0.732	-0.746	11.274	-0.829	0.366	-0.427	4.211	1510069148
-7.887	-4.06	-1.244	-0.61	-0.916	0.183	3.356	-9.558	1.133	2.075	0.366	-2.808	0.971	9.394	1.109	-1.282	-1.709	0.61	-9.33	1.108	0.653	-0.366	0.61	0.061	-0.495	8.494	4.242	0	-0.488	0.732	-0.952	11.469	0.431	0.427	-0.61	4.578	1510069148
-7.955	-3.492	-0.812	-0.305	-0.916	0.671	2.692	-9.335	0.377	2.686	-1.038	-2.808	1.355	9.412	1.304	-0.977	-1.038	0.244	-9.024	0.792	0.269	-0.061	0.488	0	0.007	8.404	4.124	0	-0.488	0.732	1.035	10.586	-0.063	1.526	-0.427	4.761	1510069148
-8.213	-3.26	-0.641	-0.122	-0.793	0.549	2.561	-8.842	-0.074	2.686	-1.038	-2.808	1.611	9.027	1.386	-0.793	0.305	0	-8.807	0.715	-0.069	0.122	0.488	-0.244	-0.353	7.861	3.938	-0.122	-0.305	0.549	1.316	10.033	0.556	1.831	2.319	4.578	1510069149
-7.979	-3.168	-0.346	0.366	-0.854	0.366	2.791	-8.29	-0.262	1.892	-2.441	-2.869	1.407	8.484	1.312	-0.671	0.366	-0.122	-8.881	0.737	-0.402	0.305	0.549	-0.488	-0.288	7.559	3.777	0.061	-0.732	0.366	0.746	9.505	1.04	1.831	4.028	3.784	1510069149
-7.657	-2.668	-0.22	0.427	0.183	0.244	3.073	-7.714	-0.295	1.221	-1.587	-2.441	1.217	8.3	1.203	-0.549	-0.793	0	-9.071	0.945	-0.726	0.366	0.183	-0.488	0.376	7.68	3.756	0.244	-0.916	0	-0.432	8.949	-0.287	1.404	1.709	3.601	1510069149
-7.625	-2.15	-0.115	0.366	1.099	0.183	3.224	-7.293	-0.318	1.221	-1.587	-2.441	1.523	8.204	1.194	-0.244	-1.709	-0.061	-9.018	1.006	-1.002	0.244	0.122	-0.61	0.947	7.803	3.71	0.427	-0.977	-0.244	-1.975	8.068	-0.006	1.77	-1.221	2.625	1510069149
-8.057	-1.272	0.085	0.488	1.648	0.549	3.085	-6.995	-0.388	0.305	0.793	-1.038	2.259	8.163	1.392	0.244	-1.16	-0.305	-8.697	1.164	-1.154	0.122	0.244	-0.793	1.305	7.891	3.669	0.488	-0.977	-0.305	-1.031	7.422	0.408	2.197	-2.38	1.038	1510069149
-9.118	-1.331	-0.86	-0.732	1.526	0.854	2.814	-6.943	-0.295	0	0.61	-0.305	3.037	8.15	1.852	0.671	0.122	-0.549	-8.314	1.428	-1.169	0.061	0.366	-0.854	1.468	7.837	3.625	0.549	-0.977	-0.305	0.272	7.077	-0.117	1.953	-1.953	-0.61	1510069149
-10.128	-1.933	-0.709	-0.122	1.038	0.488	2.917	-7.098	0.029	-0.244	0.183	0.427	3.583	8.107	2.219	0.854	1.343	-0.549	-8.58	1.227	-1.004	-0.061	0.671	-0.854	1.384	7.739	3.467	0.671	-1.099	-0.183	2.281	7.506	-0.001	0.488	-2.441	-2.502	1510069149
-13.002	-2.712	-0.639	0.732	-2.869	0.549	3.174	-7.154	0.27	-0.122	0.183	1.038	3.651	8.177	2.48	0.854	1.465	-0.244	-8.89	0.255	-0.992	-0.061	0.671	-0.854	1.184	7.815	3.323	0.854	-1.038	-0.061	12.09	9.975	0.699	-0.122	1.526	-0.061	1510069149
-10.704	-4.064	-0.437	0.305	0.305	0.732	3.362	-7.379	0.445	-0.244	0	1.526	3.657	8.744	2.586	0.793	0.549	0.122	-11.169	-0.557	-1.104	-0.427	2.625	-1.282	0.715	9.238	3	0.977	-0.854	0.244	10.312	10.044	-2.078	-1.16	1.16	2.197	1510069149
-11.702	-5.061	-1.453	0.977	-0.916	0.305	3.653	-9.013	0.641	-0.732	-0.061	2.258	3.828	11.017	2.376	0.366	-0.427	0.427	-13.158	-0.593	-1.233	0.244	-0.488	-0.854	1.359	12.133	2.682	1.343	-0.61	-0.122	0.156	10.442	0.522	-0.793	-3.296	-1.465	1510069149
-8.814	-4.081	-1.932	-0.122	1.282	-0.305	4.159	-10.822	1.128	-1.099	0.854	3.052	3.791	13.622	1.798	-0.122	-1.892	0.488	-12.612	-0.956	-0.626	-0.244	-0.977	-0.732	2.218	13.785	2.773	1.709	0.244	-0.671	7.571	12.703	-1.212	0.305	0.366	0.916	1510069149
-10.099	-4.383	-3.127	-0.122	-0.488	-0.61	4.704	-10.819	2.145	-1.099	0.854	3.052	4.357	13.34	1.422	0.122	-1.831	0.488	-11.416	-1.52	0.123	-0.244	-0.977	-0.732	0.898	12.714	2.28	1.709	0.244	-0.671	1.212	11.215	0.443	-2.869	1.77	-0.977	1510069149
-8.463	-4.157	-2.919	-0.793	1.709	-0.183	4.54	-9.883	2.94	-1.16	5.493	2.014	4.957	12.005	1.542	0.61	0.977	0.854	-10.636	-2.055	0.863	-0.488	-0.183	-0.305	-0.455	11.096	1.531	-0.366	1.465	0.488	-0.518	10.409	-1.726	-0.549	-1.099	-1.953	1510069149
-9.503	-3.71	-2.888	-0.854	0.549	0.305	3.163	-9.481	2.973	-0.305	3.662	0.061	3.959	11.091	0.677	0.244	2.502	1.221	-10.227	-1.676	0.477	-0.671	-0.549	-0.122	-1.06	10.642	1.477	-0.427	1.77	0.61	0.602	10.115	-1.967	-0.793	-0.427	-1.831	1510069149
-9.003	-3.005	-2.692	-0.366	1.16	-0.183	1.848	-9.999	2.803	0.671	-0.916	-1.404	2.586	11.03	-0.13	-0.305	0.793	1.038	-9.494	-1.711	0.341	-0.916	-0.122	-0.183	-1.236	10.408	1.29	0.366	0.732	0.366	1.347	10.001	-1.311	-0.671	-0.366	-2.319	1510069149
-8.711	-3.046	-2.661	-0.61	0.61	-0.61	1.875	-9.545	2.584	0.671	-0.916	-1.404	2.451	10.19	-0.318	-0.427	-0.793	0.916	-9.11	-2.131	0.321	-0.977	-0.244	-0.122	-0.935	9.595	1.285	0.427	0.183	0.244	2.029	9.778	-1.436	-0.122	0.061	-2.136	1510069149
-8.513	-3.058	-2.766	-0.793	0.305	-0.549	2.25	-8.181	2.14	1.221	-2.441	-2.441	2.896	9.257	-0.398	-0.122	-1.038	0.793	-8.821	-2.357	0.251	-0.732	-0.183	0	-0.654	9.115	1.15	0.427	0.183	0.244	2.053	9.835	-0.638	-0.61	0.122	-2.075	1510069149
-8.155	-2.973	-2.815	-0.488	-0.427	-0.427	2.131	-7.295	1.815	0.977	-1.099	-2.563	3.304	9.049	-0.385	0.061	0.183	0.671	-8.673	-2.305	0.17	-0.61	-0.366	0.183	-0.451	8.994	1.177	-0.244	0.793	0.183	1.934	9.371	-0.306	-0.427	0.61	-1.892	1510069149
-7.933	-3.095	-2.974	-0.549	0.366	-0.488	2.3	-6.688	1.711	0.427	-0.732	-2.136	3.232	8.911	-0.432	0.122	1.099	0.488	-8.557	-2.448	-0.007	-0.366	-0.366	0.305	-0.488	8.939	1.152	-0.366	0.732	0	1.599	8.939	-1.058	-0.183	0.549	-1.831	1510069149
-8.687	-3.656	-2.732	0.244	-0.854	-0.427	2.247	-6.649	1.439	0.244	-1.099	-1.709	3.094	8.899	-0.352	0.183	1.099	0.305	-8.544	-2.684	-0.103	-0.122	-0.61	0.366	-0.731	9.002	1.133	-0.366	0.732	0	1.678	9.03	-0.688	-0.244	0.732	-1.587	1510069149
-8.518	-3.137	-2.348	0.977	-0.549	-0.183	2.396	-6.788	1.427	0.061	-2.258	-1.404	3.169	9.142	-0.081	0.122	0.916	0.061	-8.491	-3.007	-0.188	0.305	-0.305	0.366	-0.885	9.343	1.054	-0.488	0.122	0.122	1.515	9.293	0.112	-0.488	0.183	-1.221	1510069149
-8.765	-2.529	-2.51	0.793	-0.122	0.061	3.1	-6.804	1.55	-0.183	-2.991	-1.404	3.315	9.619	0.188	-0.183	0.732	-0.183	-8.838	-2.578	-0.196	0.732	-0.183	0.549	-0.746	9.719	1.207	-0.61	-0.061	0.061	1.408	9.317	-0.087	-0.61	-0.122	-1.099	1510069149
-8.918	-2.314	-2.868	0.732	-0.427	0.122	4.152	-6.626	1.611	-0.183	-2.991	-1.404	3.293	9.953	0.384	-0.488	0	-0.305	-9.205	-2.036	-0.315	0.732	-0.183	0.549	-0.298	10.232	1.59	-0.61	-0.061	0.061	1.342	9.294	-0.843	-0.61	-0.122	-1.099	1510069149
-9.258	-3.031	-3.094	0.122	-0.916	0.244	4.907	-6.59	1.866	-0.732	-1.77	-0.854	3.408	10.384	0.731	-0.61	-0.671	-0.61	-9.966	-1.869	-0.425	0.854	0.427	0.977	0.206	10.781	1.781	-0.671	-0.549	-0.061	2.158	9.311	-0.823	-0.732	0.305	-1.038	1510069149
-9.304	-3.497	-2.525	0	-0.671	0.183	5.733	-7.33	1.906	-0.732	-1.77	-0.854	3.792	11.084	1.251	-0.671	-0.549	-0.854	-10.332	-1.304	-0.215	0.916	0.183	0.977	0.561	10.958	1.91	-0.916	-1.099	-0.061	2.397	9.63	-0.611	-0.854	0.305	-0.671	1510069149
-10.062	-4.686	-2.493	0.183	-1.587	0.122	6.928	-8.228	1.848	-0.793	-0.732	-0.549	3.933	10.696	1.481	-0.916	-0.793	-0.854	-11.19	-0.818	0.042	1.221	-0.183	0.977	0.947	10.204	2.65	-0.916	-1.099	-0.061	2.866	9.82	0.456	-0.977	-0.61	0.122	1510069150
-9.835	-5.374	-1.565	1.282	-2.258	0.427	7.757	-8.542	1.584	-0.61	0	-1.221	4.235	10.177	1.579	-1.038	-1.282	-0.488	-11.389	-0.345	0.526	1.343	-0.854	1.038	0.744	9.789	3.115	-0.61	0	-0.305	4.328	10.962	1.144	-1.16	-0.793	1.343	1510069150
-9.226	-4.205	-0.701	1.404	-1.831	0.244	7.936	-8.708	1.244	-0.244	-0.671	-2.197	4.875	10.165	1.885	-1.221	-1.282	0.122	-10.439	0.488	1.075	1.282	-1.038	0.671	0.069	9.47	3.932	-0.61	0	-0.305	5.603	11.768	2.59	-1.648	-0.549	3.418	1510069150
-9.633	-3.168	-0.056	0.305	0.244	-0.183	8.792	-8.573	1.334	0.061	0.122	-2.93	5.419	10.11	2.031	-1.526	-1.404	1.404	-9.884	1.415	1.291	1.16	-0.488	0.427	-0.9	9.103	4.442	0.061	0.793	-0.366	2.606	12.641	1.936	-1.221	-0.183	4.456	1510069150
-10.627	-3.914	-0.604	0.366	-0.488	-0.549	9.113	-8.307	1.196	0.854	1.038	-3.845	5.902	9.927	2.519	-1.709	-2.136	3.052	-9.877	1.843	1.384	0.549	0	0.366	-0.985	8.979	4.527	0.183	0.549	0.427	-1.748	11.632	-0.023	-0.61	-1.77	4.15	1510069150
-9.25	-4.158	-0.044	0.183	-0.366	-0.549	9.006	-8.248	0.927	1.831	-0.427	-4.639	6.607	10.212	3.363	-1.648	-2.869	4.578	-10.238	1.425	0.992	0.305	-0.244	0.244	-0.105	9.411	4.049	0.183	0.305	0.671	-1.597	10.588	-0.1	0.488	-1.77	2.686	1510069150
-8.583	-3.691	0.123	-0.488	-0.061	-0.427	9.386	-8.068	0.76	1.831	-0.427	-4.639	7.016	10.346	3.927	-1.831	-3.296	5.432	-10.238	1.425	0.992	0.305	-0.244	0.244	1.264	9.676	3.705	0.183	0.305	0.671	0.514	9.506	0.446	0.488	-0.793	1.587	1510069150
-8.552	-3.653	0.255	-0.244	0.183	-0.305	9.227	-7.026	0.449	2.625	-1.099	-5.127	7.6	9.377	4.131	-1.831	-3.418	5.737	-9.269	1.448	0.871	0.488	-0.183	0.061	1.791	8.957	3.755	-0.244	1.831	1.648	0.595	8.672	1.189	1.038	1.404	0.427	1510069150
-8.173	-3.451	0.535	0.549	0.305	0.122	8.92	-5.642	0.511	2.625	-1.099	-5.127	7.989	8.07	3.592	-1.587	-3.296	5.92	-9.155	1.614	0.949	0.183	-0.488	0	1.68	8.379	3.585	-0.61	2.441	2.441	-0.002	8.466	0.53	1.526	2.808	-0.488	1510069150
-8.051	-3.074	0.089	0.366	0.854	0.244	8.349	-4.797	0.142	2.075	-0.244	-5.005	8.344	7.071	3.171	-0.916	-3.235	5.92	-8.972	1.851	1.109	-0.061	0	-0.061	1.629	8.057	3.698	-0.61	2.441	2.441	-1.416	8.033	-0.317	1.282	-0.427	-0.977	1510069150
-8.323	-2.917	-0.652	-0.61	1.587	-0.183	7.904	-4.102	-0.134	2.075	-0.61	-3.601	8.524	6.614	2.39	-0.977	-1.648	5.432	-9.121	2.138	0.947	-0.427	0.122	-0.244	1.827	8.473	3.742	-0.061	3.54	3.784	0.934	9.074	1.487	1.221	-1.465	-1.892	1510069150
-9.633	-3.687	-1.053	-0.61	0.977	-0.122	7.904	-4.102	-0.134	2.075	-0.61	-3.601	8.174	6.497	1.876	-0.732	-1.709	4.578	-9.769	1.927	0.699	-1.038	0.183	-0.305	1.832	8.893	4.004	0.366	2.869	4.089	2.633	9.661	2.156	0.977	-0.427	-1.953	1510069150
-10.525	-4.569	-1.267	0.061	-0.061	-0.244	7.705	-4.224	-0.517	1.343	-1.282	-2.075	7.983	6.398	1.276	-0.427	-2.075	3.845	-10.258	1.024	0.618	-1.038	0.183	-0.305	1.971	9.155	3.909	0.366	2.869	4.089	5.022	10.258	0.554	-0.488	0.061	-1.77	1510069150
-9.21	-4.378	-0.707	-0.122	1.099	-0.244	7.114	-4.225	-0.761	0.977	-1.099	-1.343	8.024	6.308	1.083	-0.427	-1.099	3.052	-10.286	0.031	0.459	-0.977	-0.732	-0.732	2.091	9.377	3.47	0.793	2.075	3.601	1.403	11.402	0.729	-1.099	0.244	-2.258	1510069150
-9.113	-3.686	-1.002	-0.183	-0.244	-0.122	7.625	-3.548	-0.853	-0.061	-0.305	0.305	7.655	6.261	1.074	-0.61	0.122	1.953	-9.946	-0.169	0.659	-0.977	-0.732	-0.732	2.305	9.265	3.121	1.465	2.075	3.052	4.699	10.093	1.219	0.671	1.221	-1.221	1510069150
-8.366	-3.497	-1.229	-0.549	0.793	-0.488	7.417	-3.077	-0.305	-0.305	2.075	0.671	7.189	6.015	1.043	-0.916	0.549	0.977	-9.501	-0.042	0.874	-0.549	-0.549	-0.61	2.305	9.265	3.121	1.465	2.075	3.052	1.593	10.003	0.572	0.61	0.61	-0.61	1510069150
-9.098	-4.041	-1.497	-0.305	-0.122	-0.549	7.429	-2.945	0.404	-0.427	2.441	0.916	6.919	5.779	0.94	-0.671	0.122	0.122	-9.577	-0.14	0.955	-0.732	-0.61	-0.427	2.305	9.265	3.121	1.465	2.075	3.052	1.641	9.47	0.758	0.183	-1.16	-0.977	1510069150
-8.844	-4.076	-1.281	0	0.305	-0.305	7.306	-3.226	1.119	-0.427	2.441	0.916	6.882	5.654	0.693	-0.183	-0.488	-0.61	-9.64	-0.386	1.06	-0.732	-0.61	-0.427	2.608	9.185	3.22	0.671	1.404	1.221	2.23	9.7	0.462	0.122	-0.305	-0.61	1510069150
-8.917	-3.874	-1.598	-0.061	0.366	-0.305	7.191	-3.344	1.536	0.122	0.61	0.732	7.405	5.858	0.366	0.549	-0.183	-1.16	-9.607	-0.651	1.15	-0.671	-0.671	-0.305	2.567	9.231	3.047	0.671	1.404	1.221	2.085	9.63	-0.038	0.183	0.183	-0.488	1510069150
-9.054	-4.078	-1.632	-0.061	0.244	-0.366	7.155	-3.78	1.751	0.183	-0.549	0.427	8.19	5.981	0.414	1.038	-0.305	-1.038	-9.582	-0.778	1.244	-0.183	-0.549	-0.244	2.402	8.89	2.838	0.549	1.099	0.122	1.821	9.782	0.342	-0.183	0.305	-0.427	1510069150
-9.201	-4.292	-1.638	0.183	0.061	-0.244	7.155	-3.78	1.751	0.183	-0.549	0.427	8.754	6.059	0.233	1.587	-1.465	-0.244	-9.555	-0.796	1.348	-0.183	-0.549	-0.244	2.158	8.74	2.731	0.61	0.488	-0.122	1.337	9.853	0.309	-0.183	-0.183	-0.305	1510069150
-8.983	-4.093	-1.619	0.305	0.061	-0.061	8.617	-3.955	1.895	0.244	-1.099	-0.061	9.631	5.874	0.166	2.136	-2.014	0.854	-9.595	-0.806	1.458	0	-0.488	-0.244	2.334	8.796	2.787	0.61	0.488	-0.122	1.302	9.899	0.362	0	-0.305	-0.244	1510069150
-8.869	-3.89	-1.713	0.244	0.244	-0.061	8.303	-3.925	2.111	0.061	-0.244	-0.061	10.281	5.673	-0.443	1.77	-1.404	1.648	-9.402	-0.675	1.505	0.183	-0.183	-0.183	2.96	9.052	3.048	0.122	-0.366	-0.427	1.29	9.862	0.17	0.061	-0.366	-0.122	1510069150
-8.805	-3.624	-1.698	0.244	0.244	0	9.217	-4.107	1.854	0.122	0.244	-0.61	11.289	5.947	0.258	0.366	0.305	1.77	-9.304	-0.562	1.506	0.183	-0.183	-0.183	3.074	9.104	3.047	-0.183	-0.061	-0.488	1.125	9.708	-0.042	0.061	-0.305	-0.244	1510069150
-8.915	-3.521	-1.713	0.061	0.122	0.061	9.319	-4.614	1.543	0.122	-0.061	-0.977	10.92	5.83	0.572	0.977	-1.77	1.892	-9.179	-0.456	1.465	0.183	-0.061	-0.183	2.36	8.982	3.159	-0.183	-0.061	-0.488	1.215	9.637	0.126	0.061	-0.244	-0.183	1510069150
-9.15	-3.488	-1.687	0.061	0.061	0.061	9.93	-5.252	1.171	-0.61	-0.732	-2.991	11.917	6.477	-0.208	1.16	-0.244	2.625	-9.321	-0.524	1.329	0.122	0.366	-0.183	1.395	8.753	3.06	-1.404	-2.136	-0.732	1.619	9.497	-0.134	0	-0.488	-0.244	1510069151
-9.152	-3.491	-1.658	-0.183	-0.061	0	9.477	-6.26	1.132	-0.793	-2.869	-3.54	10.578	6.551	0.311	1.709	-1.526	3.418	-9.56	-0.502	1.147	0.122	0.366	-0.183	1.079	8.821	3.031	-1.282	-3.54	-1.221	2.022	9.644	-0.128	0.183	0.183	-0.061	1510069151
-9.079	-3.401	-1.595	-0.427	-0.122	0	9.185	-5.885	0.605	-1.465	-4.639	-4.272	9.969	6.593	-0.634	2.197	-1.831	3.479	-9.592	-0.256	1.105	0.183	0.366	-0.366	0.968	9.399	3.001	-1.282	-3.54	-1.221	1.849	9.744	0.086	0.061	0.488	-0.061	1510069151
-9.067	-4.003	-1.634	-0.854	0.061	0.061	7.793	-2.472	-1.45	-1.587	-1.648	-3.052	8.173	3.906	-1.701	2.014	-1.709	2.136	-9.664	-0.443	1.164	0.061	0.793	-0.305	2.9	9.853	2.229	-1.526	-6.348	-3.052	1.303	9.914	0.182	0.061	0.244	-0.244	1510069151
-8.993	-4.069	-1.779	-0.488	0.122	0.122	7.052	-0.719	-1.428	-1.343	-1.526	-1.892	7.604	2.426	-1.79	1.526	-2.136	0.916	-9.65	-0.511	1.05	0	0.61	-0.244	3.36	9.936	1.989	-1.526	-6.348	-3.052	1.412	10.007	0.167	-0.122	0.366	-0.305	1510069151
-8.288	-3.872	-2.123	-0.122	0.183	0	6.682	1.024	-1.151	-1.343	-1.526	-1.892	7.934	1.168	-1.89	0.977	-1.709	-0.305	-9.052	-1.195	1.089	-0.305	0.427	-0.244	3.372	9.908	1.505	-1.343	-5.615	-3.54	1.182	10.082	0.145	-0.305	0.61	-0.366	1510069151
-8.294	-4.455	-2.818	0.244	0.427	-0.244	7.412	2.338	-1.098	-0.793	-2.625	-1.221	8.667	0.303	-1.821	0.183	-1.221	-1.099	-9.02	-2.373	1.153	-0.305	0.427	-0.244	3.159	9.465	1.029	-1.709	-3.967	-3.357	0.705	9.688	0.109	-0.549	0.793	-0.244	1510069151
-8.617	-5.4	-3.687	1.404	0.305	0.122	7.412	2.338	-1.098	-0.61	-2.197	-0.244	9.817	0.008	-1.554	-0.61	-1.038	-1.404	-9.749	-3.604	0.892	0.977	1.892	0.305	2.204	9.778	0.959	-1.709	-3.967	-3.357	0.176	9.774	-0.011	-0.427	0.793	-0.061	1510069151
-8.744	-5.448	-4.421	1.953	0.183	0.671	8.574	3.571	-0.01	-0.732	-0.793	0.916	11.098	0.194	-1.976	-1.465	0.183	-1.099	-10.871	-3.6	0.081	1.892	1.038	0.061	1.432	10.691	0.658	-1.892	-2.808	-2.441	-0.024	10.094	-0.664	-0.427	-0.488	0.183	1510069151
-8.506	-5.009	-4.284	2.136	0.488	0.671	9.569	3.543	-0.213	-1.038	0.793	1.648	11.49	0.671	-2.462	-2.258	0.305	-1.221	-10.911	-3.324	-0.434	1.892	1.038	0.061	1.706	11.409	0.776	-1.709	-3.784	-1.77	-0.383	10.427	-1.26	-0.427	-1.221	0.61	1510069151
-8.381	-4.979	-3.431	2.747	0.427	0.671	9.763	3.199	-0.301	-1.038	0.793	1.648	11.251	1.361	-2.51	-3.113	-0.427	-1.16	-9.71	-3.482	-0.419	2.747	-0.122	0.427	1.708	11.035	1.119	-1.709	-3.784	-1.77	-0.891	10.501	-1.438	-0.549	-1.648	0.61	1510069151
-8.162	-5.131	-2.753	3.723	0.061	0.61	10.727	2.439	-0.684	-3.662	-0.732	1.77	10.966	2.37	-3.411	-3.784	-1.099	-0.854	-8.841	-3.78	-0.415	3.601	-0.183	0.549	0.476	9.485	1.351	-1.892	-3.662	-2.014	-0.64	9.946	-0.94	-0.488	-1.77	0.488	1510069151
-7.805	-4.953	-2.304	4.639	0	0.244	10.895	1.794	-0.557	-3.662	3.418	1.526	10.753	2.767	-3.634	-4.15	-0.061	-0.061	-9.36	-3.731	-0.303	3.601	-0.183	0.549	-1.23	8.567	1.349	-2.258	-3.54	-1.465	0.415	9.542	-0.169	-0.488	-1.77	0.671	1510069151
-7.605	-4.462	-2.472	4.395	0.488	-0.366	8.745	1.775	-0.914	-3.662	3.418	1.526	10.038	3.127	-3.726	-4.639	0.732	0.427	-10.143	-2.084	-0.779	5.676	-0.793	1.221	-0.419	9.026	1.851	-2.258	-3.54	-1.465	0.874	9.653	0.213	-0.427	-1.709	1.16	1510069151
-8.447	-4.31	-2.326	3.235	0.244	-0.854	9.085	1.827	-1.913	-4.7	0.183	0.427	9.39	3.659	-3.994	-5.188	-0.916	0.244	-10.835	0.62	-1.253	5.493	-1.587	1.038	1.997	10.479	2.997	-2.014	-3.235	-1.343	0.112	9.737	0.16	-0.366	-3.113	1.465	1510069151
-9.725	-4.089	-1.732	4.333	1.282	-0.244	9.51	1.305	-3.035	-5.127	0.977	0.671	9.531	4.002	-3.657	-5.432	-1.282	-0.244	-10.082	2.751	-0.56	5.493	-1.587	1.038	3.181	10.227	4.265	-1.343	-3.235	-3.601	0.164	10.055	0.611	0.549	-4.028	2.014	1510069151
-10.518	-4.54	-1.294	5.127	1.648	0	9.51	1.305	-3.035	-5.127	0.977	0.671	9.938	3.541	-2.717	-4.761	-2.014	-1.221	-10.005	1.775	-0.292	3.723	-1.038	0.732	1.684	8.885	4.716	-1.343	-3.235	-3.601	1.142	10.521	0.666	0.732	-5.371	2.563	1510069151
-10.658	-3.157	-1.075	4.822	1.343	-0.244	11.663	-0.913	-4.387	-5.249	-0.366	0.977	10.951	3.565	-1.589	-4.456	-1.709	-1.099	-10.177	0.935	-0.328	4.272	-0.61	-0.122	0.608	8.65	4.608	-1.648	-3.967	-2.686	1.479	10.794	-1.376	-0.854	-8.545	2.319	1510069151
-9.485	-2.56	-1.485	3.784	2.502	-0.305	11.34	-1.255	-4.773	-4.761	0.977	0.427	11.73	4.2	-1.628	-4.761	-0.977	-0.305	-9.621	1.195	-0.297	4.272	-0.61	-0.122	0.371	9.257	4.511	-1.099	-4.7	-1.953	1.737	10.439	-1.916	-1.343	-9.033	2.136	1510069151
-9.025	-3.116	-0.859	3.845	3.174	0.244	10.513	-1.11	-5.056	-4.761	0.977	0.427	11.821	4.573	-2.61	-5.066	-2.136	0.488	-9.033	1.133	-0.16	4.822	0	-0.488	-0.39	8.817	4.279	-1.099	-4.7	-1.953	2.755	9.861	-0.328	-2.258	-6.531	0.977	1510069151
-8.586	-3.576	-0.916	4.333	2.197	0.916	10.314	-0.824	-4.255	-4.944	-0.366	0.671	11.204	4.502	-2.499	-5.127	-2.563	1.648	-8.68	1.163	-0.12	4.822	0	-0.488	-0.584	8.003	3.921	-0.671	-5.31	-1.77	3.529	9.241	-0.069	-3.845	-5.615	-0.122	1510069151
-7.94	-3.779	-1.206	4.333	2.502	0.793	10.318	-0.364	-3.228	-5.371	0.549	0.793	10.331	4.477	-2.284	-5.066	-1.526	2.38	-8.839	1.166	-0.284	5.127	0.61	-0.793	-0.043	7.768	3.552	-0.305	-5.92	-1.343	2.431	9.167	-0.249	-4.333	-3.967	-0.793	1510069151
-7.892	-3.864	-1.373	4.333	3.357	0.793	10.062	0.051	-2.86	-5.737	1.099	0.732	9.26	4.331	-2.622	-4.883	-1.404	2.563	-9.254	1.201	-0.55	5.432	0.977	-0.977	0.484	8.07	3.395	-0.305	-5.92	-1.343	1.188	9.722	-0.004	-4.395	-3.113	-0.977	1510069151
-8.465	-3.957	-1.342	4.517	3.235	1.038	9.96	0.127	-3.022	-5.737	1.099	0.732	8.653	4.075	-2.93	-4.761	-1.587	2.38	-9.524	1.11	-0.908	5.432	0.977	-0.977	0.898	8.544	3.309	-0.244	-5.92	-1.404	0.512	9.958	0.947	-4.7	-4.883	-1.038	1510069151
-8.788	-4.338	-1.409	4.761	2.441	1.16	9.664	0.173	-3.285	-5.92	1.526	0.366	8.675	3.923	-3.068	-4.761	-1.892	2.197	-9.768	1.059	-1.208	5.554	0.793	-0.916	1.091	8.69	3.262	-0.122	-5.737	-1.77	0.013	10.007	0.913	-4.761	-8.423	-1.465	1510069152
-8.802	-4.419	-1.513	5.249	2.38	1.282	9.226	0.197	-3.49	-5.676	1.465	0.488	9.095	3.762	-2.735	-4.822	-2.136	2.258	-10.16	1.046	-1.401	5.859	0.244	-1.038	1.225	8.726	3.102	-0.122	-5.737	-1.77	0.586	10.069	-0.823	-3.54	-8.484	-1.16	1510069152
-8.815	-4.154	-1.483	5.432	2.441	1.221	8.758	0.303	-4.021	-5.554	1.221	0.61	9.449	3.582	-2.395	-5.005	-1.892	2.319	-10.044	1.049	-1.497	5.859	0.244	-1.038	1.451	9.099	3.089	-0.122	-5.737	-1.953	1.48	9.711	-1.336	-2.625	-8.545	-0.916	1510069152
-8.622	-3.571	-1.153	5.432	2.747	1.221	8.564	0.406	-4.425	-5.554	1.221	0.61	9.671	3.536	-2.223	-5.249	-1.953	2.258	-10.044	1.049	-1.497	5.92	0.061	-1.038	1.418	9.43	3.115	-0.061	-5.676	-2.136	2.765	8.897	-1.077	-1.587	-8.057	-0.732	1510069152
-8.842	-3.289	-1.075	5.31	2.747	1.221	8.557	0.301	-4.484	-5.859	0.977	0.671	10.009	3.584	-2.181	-5.432	-2.014	2.075	-9.64	1.05	-1.621	5.798	0.061	-0.793	1.477	9.483	3.035	-0.244	-5.676	-1.892	4.088	8.175	-0.835	-0.732	-7.446	-0.488	1510069152
-9.844	-3.385	-1.048	5.676	2.38	1.282	8.6	0.195	-4.169	-5.981	0.977	0.61	10.279	3.606	-2.212	-5.432	-1.526	2.014	-9.644	1.022	-1.677	5.798	0.061	-0.793	1.565	9.472	2.92	-0.244	-5.676	-1.892	4.526	7.885	-0.725	-0.122	-6.409	-0.305	1510069152
-10.673	-3.021	-0.968	5.188	2.197	0.793	8.655	0.084	-3.905	-6.042	1.038	0.366	10.36	3.418	-2.482	-5.432	-1.038	1.892	-10.112	0.889	-1.904	5.615	0.549	-0.671	1.859	9.917	2.663	-0.793	-5.981	-1.465	4.703	8.798	-0.983	-0.671	-5.981	-0.61	1510069152
-10.777	-2.949	-1.108	5.127	0.854	0.671	8.765	-0.128	-3.781	-5.981	0.671	0.183	10.348	3.039	-2.888	-5.493	-1.343	1.465	-10.462	0.518	-2.003	5.432	0.061	-0.549	2.305	10.493	2.199	-0.793	-5.981	-1.465	3.651	10.281	0.069	-0.244	-5.005	-1.709	1510069152
-9.47	-2.476	-1.44	5.005	1.648	0.977	8.934	-0.508	-3.686	-5.981	0.671	0.183	10.494	2.735	-3.301	-5.554	-1.343	1.221	-10.462	0.518	-2.003	5.249	0	-0.305	2.418	10.663	1.909	-1.038	-5.859	-1.465	8.007	9.39	-0.175	1.221	-6.836	-0.366	1510069152
-8.471	-2.427	-1.779	3.845	3.113	0.671	9.433	-1.146	-3.029	-5.554	-0.061	0.366	10.558	2.46	-3.607	-5.493	-1.038	0.977	-9.563	-0.062	-1.378	4.944	-0.183	-0.244	2.134	10.316	1.659	-1.465	-5.188	-1.282	4.676	9.339	0.549	0.793	-1.16	-0.366	1510069152
-8.795	-3.322	-3.11	3.601	3.052	0.977	9.659	-1.674	-2.024	-5.432	-0.122	0.183	10.477	2.305	-4.079	-5.066	-0.916	0.854	-9.374	-0.356	-1.13	4.15	0.427	0.122	1.841	10.038	1.336	-1.465	-5.188	-1.282	2.15	8.868	-1.011	1.648	-3.784	-1.038	1510069152
-8.758	-4.163	-3.383	3.479	2.441	1.343	9.629	-2.19	-1.312	-5.249	-0.061	0	10.459	2.025	-4.667	-4.761	-0.244	0.916	-9.374	-0.356	-1.13	4.15	0.427	0.122	1.577	9.915	1.156	-1.77	-4.944	-1.099	3.723	9.619	0.033	0.793	-1.587	-0.732	1510069152
-8.433	-3.857	-3.834	3.967	3.174	1.526	9.643	-2.59	-0.804	-5.249	-0.061	0	10.221	1.601	-5.249	-4.517	-0.305	0.977	-10.113	-1.552	-0.807	3.784	0.793	0.122	1.485	10.091	1.278	-1.343	-4.089	-0.977	1.579	9.771	-0.516	0.61	-1.831	-0.549	1510069152
-8.768	-3.586	-4.363	3.845	3.662	1.526	9.738	-2.844	-0.282	-4.883	-0.183	-0.183	10.243	1.291	-5.529	-4.211	-0.61	0.854	-10.538	-1.702	-1.005	3.967	0	0.122	1.428	10.131	1.516	-1.343	-4.089	-0.977	-0.19	10.256	-1.266	0.427	-3.601	-0.61	1510069152
-9.008	-3.037	-4.796	3.845	2.869	1.587	10.04	-2.854	0.309	-3.723	-0.305	0.244	10.513	1.296	-5.55	-3.723	-0.732	0.977	-10.289	-1.414	-1.056	3.967	0	0.122	1.708	10.021	1.57	-0.916	-3.479	-0.916	0.719	10.371	-1.732	0.244	-3.723	-0.916	1510069152
-8.607	-2.537	-4.753	3.235	2.991	1.648	10.289	-2.432	0.544	-3.723	-0.305	0.244	10.617	1.237	-5.14	-3.235	-0.61	1.099	-9.879	-1.165	-1.071	3.784	0.061	0.061	1.865	9.707	1.761	-0.366	-2.93	-0.916	0.877	10.245	-2.079	0.244	-3.052	-1.099	1510069152
-8.948	-2.444	-4.582	3.418	1.709	1.77	10.239	-1.908	0.678	-3.235	0.732	0.549	10.294	1.001	-4.5	-2.808	-0.549	1.038	-9.658	-0.94	-1.139	3.54	0.244	0.061	2.066	9.278	1.784	-0.366	-2.93	-0.916	0.653	9.912	-1.924	0.061	-3.296	-1.282	1510069152
-8.734	-1.994	-4.234	3.174	1.892	1.587	10.105	-1.433	0.597	-2.686	0.732	0.366	9.874	0.768	-3.902	-2.319	-0.61	0.854	-9.658	-0.94	-1.139	3.357	0.427	0.061	2.491	9.051	1.723	-0.244	-2.441	-0.61	1.304	9.794	-2.031	0.122	-3.662	-1.282	1510069152
-8.814	-1.779	-4.002	3.174	1.221	1.404	9.66	-1.001	0.449	-2.686	0.732	0.366	9.684	0.556	-3.413	-2.075	-0.61	0.61	-9.421	-0.731	-1.473	3.052	0.244	0.061	2.821	8.838	1.686	-0.244	-1.526	-0.61	1.939	9.761	-1.784	-0.061	-3.479	-1.282	1510069152
-8.725	-1.407	-3.768	2.991	1.282	1.038	9.119	-0.681	0.266	-2.075	0.183	0.122	9.728	0.504	-3.179	-1.831	-0.854	0.61	-9.226	-0.805	-1.522	2.686	-0.061	0.061	2.717	8.549	1.751	-0.244	-1.526	-0.61	2.687	9.488	-1.449	-0.122	-2.747	-0.977	1510069152
-8.809	-1.059	-3.823	2.625	1.099	0.732	8.916	-0.492	0.299	-1.77	0.122	0.122	9.939	0.518	-2.756	-1.587	-0.732	0.61	-9.226	-0.805	-1.522	2.502	-0.183	0	2.336	8.58	1.815	-0.183	-1.16	-0.671	2.323	9.436	-1.189	-0.183	-1.77	-0.916	1510069152
-8.971	-1.249	-3.712	1.892	-0.061	0.366	8.757	-0.246	0.336	-1.587	0.122	0.183	10.13	0.665	-2.591	-1.465	-0.488	0.671	-8.613	-0.819	-1.524	2.319	-0.305	0	2.159	8.686	1.823	-0.122	-1.221	-0.366	1.34	9.51	-1.141	-0.244	-1.587	-1.16	1510069152
-9.082	-1.218	-3.334	1.587	-0.916	0.244	8.787	-0.038	0.123	-1.465	0.122	0.122	10.304	0.833	-2.527	-1.343	-0.244	0.671	-8.721	-0.906	-1.593	2.197	0.061	0.122	2.171	8.946	1.818	-0.122	-1.221	-0.366	1.024	9.377	-0.622	-0.366	-1.831	-1.282	1510069152
-9.196	-0.87	-2.901	1.648	-0.183	0.366	9	0.256	0.069	-1.465	0.122	0.122	10.323	1.017	-2.321	-1.343	0.122	0.61	-9.113	-0.713	-1.79	2.136	0.122	0.183	2.437	9.482	1.864	-0.366	-1.16	-0.183	1.187	9.31	-0.563	-0.427	-1.77	-1.343	1510069152
-9.543	-0.641	-3.321	1.526	0.244	0.366	9.318	0.63	-0.068	-1.282	-0.061	-0.488	10.483	1.186	-2.263	-1.465	0.366	0.183	-9.296	-0.52	-2.198	1.892	0.488	0.488	2.809	10.305	1.985	-0.977	-1.648	-0.183	1.753	9.631	-0.461	-0.549	-1.465	-1.343	1510069152
-10.599	-1.366	-4.811	-0.427	-0.122	-0.122	9.589	0.943	-0.159	-1.282	-0.061	-0.488	10.951	1.244	-2.079	-1.648	0.488	-0.244	-11.066	-0.536	-2.163	1.404	0.488	0.793	3.107	10.734	2.216	-0.977	-1.648	-0.183	2.233	9.79	-0.886	-0.732	-0.549	-1.282	1510069153
-11.281	-3.561	-3.808	-0.061	-2.747	0.366	9.927	1.142	-0.254	-1.282	-0.061	-0.488	11.533	1.369	-1.956	-1.77	0.427	-0.671	-12.087	-0.433	-1.659	0.793	1.221	0.61	3.42	11.027	2.606	-1.343	-1.953	-0.122	2.412	10.811	-0.727	-1.038	-0.305	-0.549	1510069153
-10.42	-4.518	-2.871	-0.122	-1.892	0.977	10.476	1.168	-0.532	-1.282	-0.061	-0.488	12.148	1.904	-1.948	-2.136	0.916	-0.854	-12.44	0.335	-1.324	1.16	1.16	1.221	3.236	11.282	3.705	-0.916	-1.526	-0.61	3.457	11.098	1.888	-1.709	-2.197	1.099	1510069153
-9.324	-5.053	-1.494	2.014	-2.686	1.404	12.153	0.483	-1.044	-1.526	0.305	0.671	12.151	3.126	-2.46	-2.441	0.183	-0.916	-10.83	0.851	-0.23	1.587	0.183	1.465	2.108	10.165	4.831	-0.916	-1.526	-0.61	5.773	11.262	3.106	-2.93	-3.418	3.235	1510069153
-9.871	-3.86	-1.291	1.831	-1.709	0.366	12.617	-0.211	-0.829	-1.648	2.014	0.061	11.762	3.828	-2.156	-1.953	-0.244	-0.122	-10.83	0.851	-0.23	1.343	-1.16	1.221	0.579	8.239	5.4	-0.732	-1.282	-0.732	4.427	11.732	0.633	-1.648	-2.075	5.554	1510069153
-10.395	-2.888	-1.955	0.183	0.732	0.122	12.617	-0.211	-0.829	-1.648	2.014	0.061	11.125	4.055	-1.512	-1.587	1.099	0.305	-10.185	1.434	-0.053	1.221	0.366	0.427	0.805	8.306	5.249	-0.488	-1.16	0	-0.731	13.627	-1.376	-1.038	-2.197	4.272	1510069153
-9.823	-3.967	-1.906	0.854	-1.465	0.122	10.722	-0.323	-0.915	-1.587	2.136	-0.61	10.282	4.07	-1.199	-1.343	0.549	0.122	-9.653	1.11	-0.517	1.221	-0.061	0.305	1.501	8.727	4.663	-0.488	-1.16	0	-1.203	12.147	-0.122	0.366	-2.014	5.432	1510069153
-7.899	-3.121	-0.852	0.854	-0.854	-0.061	9.82	-0.396	-1.433	-1.404	1.526	0.183	9.703	3.503	-0.941	-1.404	-0.183	-0.061	-8.786	1.038	-0.872	1.099	0	0.122	1.581	7.893	4.242	-0.488	-1.648	-0.122	0.123	11.166	0.359	0.732	-2.258	5.005	1510069153
-7.494	-2.214	-0.748	0.854	-0.793	0.305	9.439	-0.501	-1.254	-1.404	1.221	0	9.385	2.963	-0.428	-1.709	0	0.244	-8.232	1.107	-0.87	1.221	0.061	-0.183	1.603	6.904	3.796	-0.244	-1.648	-0.305	1.18	9.865	0.904	1.038	0	4.272	1510069153
-7.216	-2.497	-0.687	0.732	-0.793	0.122	8.508	-0.087	-0.354	-1.282	2.136	-0.244	8.984	2.5	-0.1	-1.77	0.854	0.488	-8.216	1.217	-1.008	1.465	0.061	-0.305	1.712	6.337	3.486	-0.244	-1.648	-0.305	0.599	8.326	1.414	1.343	2.075	3.113	1510069153
-7.046	-2.592	0.163	1.099	0.122	0	7.878	0.226	0.487	-1.038	2.502	-0.122	8.658	2.208	-0.074	-1.465	1.038	0.61	-8.518	1.504	-1.294	1.343	0.061	-0.427	2.316	6.582	3.425	-0.183	-1.709	-0.366	0.429	7.692	0.934	1.892	2.808	2.441	1510069153
-7.715	-2.096	0.408	1.709	0.732	0.427	7.783	0.575	0.892	-1.038	2.502	-0.122	8.469	2.018	-0.342	-1.404	0.427	0.366	-8.518	1.504	-1.294	1.221	0.061	-0.427	3.12	7.504	3.566	0	-1.587	-0.61	-1.44	7.345	-0.336	1.343	0.244	1.953	1510069153
-7.948	-1.085	0.124	1.587	2.563	0.61	8.342	0.683	1.159	-0.732	3.113	0.366	9.032	1.89	-0.217	-1.282	-0.183	-0.061	-9.013	1.524	-1.775	0.916	-0.061	-0.305	3.426	8.198	3.738	0.061	-1.221	-0.854	-2.433	6.584	-0.315	2.136	-3.723	0.977	1510069153
-9.932	-0.785	-0.772	0.427	2.014	0.549	8.605	0.603	1.479	-0.549	3.052	0.488	9.93	1.779	0.055	-1.16	-0.122	-0.305	-8.75	1.61	-2.025	0.732	-0.305	-0.427	3.255	7.991	3.718	0.122	-1.099	-1.038	0.225	7.151	-0.761	2.441	-5.676	-0.671	1510069153
-11.258	-1.408	-0.854	0.977	0.671	0.305	9.148	0.412	1.943	-0.427	2.625	0.61	10.479	1.481	0.159	-0.732	-0.732	-0.183	-8.967	0.843	-1.823	0.549	-0.061	-0.549	2.847	7.593	3.536	0.305	-1.465	-0.977	5.624	7.647	-1.481	2.38	-5.371	-1.404	1510069153
-11.779	-0.678	0.493	0.977	-1.16	0.671	9.522	0.401	2.682	-0.183	3.052	0.61	11.055	1.154	0.377	-0.549	-0.427	0.122	-8.967	0.843	-1.823	0.305	0.244	-0.732	2.604	7.703	3.307	0.366	-1.709	-0.549	14.413	9.552	0.214	-0.427	1.038	-0.061	1510069153
-10.38	-1.623	-0.141	-0.305	0.122	0.977	9.247	0.492	3.457	-0.183	3.052	0.61	11.562	1.208	0.508	-0.549	0.488	0.61	-8.624	0.073	-1.888	0.549	0.366	-1.282	2.604	7.703	3.307	0.671	-1.404	0	10.368	8.537	-1.867	-0.854	2.136	1.77	1510069153
-11.35	-3.961	-2.006	-1.587	1.831	-0.488	9.254	0.351	4.699	-0.244	3.662	0.488	11.834	1.504	0.173	-0.732	0.977	0.61	-12.059	1.208	-1.975	0.916	1.953	-0.793	4.116	10.615	2.957	0.977	-0.732	-0.061	-0.423	8.226	-1.136	1.587	-1.892	-2.441	1510069153
-11.789	-6.415	-2.048	1.892	-3.357	-0.488	9.595	-0.065	5.755	-0.671	4.028	0.854	12.066	1.818	-0.441	-0.427	-0.244	-0.061	-12.059	1.208	-1.975	-0.122	0.854	-0.427	4.584	12.184	2.651	0.977	-0.732	-0.061	7.604	11.549	-0.877	5.066	4.761	0.061	1510069153
-8.61	-4.365	-1.631	0.122	2.38	-0.305	9.123	-0.863	6.093	-0.244	5.31	1.282	13.002	2.229	-0.963	0.061	-0.366	-0.732	-11.448	-1.887	-0.154	-1.526	-0.793	-0.427	3.431	12.465	2.798	0.732	-0.366	-0.305	4.139	12.295	0.835	-2.441	0.732	-0.305	1510069153
-9.079	-3.985	-2.924	-0.793	1.831	0.183	8.038	-1.804	6.137	-0.061	4.089	1.16	13.388	2.582	-1.269	0.183	1.038	-0.793	-11.008	-2.107	-0.013	0	-2.258	-0.549	1.735	11.642	2.749	0.122	2.869	1.038	-1.564	10.2	-2.159	-0.488	-3.113	-1.587	1510069153
-10.206	-3.183	-3.194	-0.305	1.282	0.427	7.698	-2.607	6.851	0	3.174	1.221	12.921	3.112	-1.293	0.183	1.099	-0.549	-11.008	-2.107	-0.013	-0.061	0	0.244	0.709	10.977	2.698	0.122	2.869	1.038	0.176	10.56	-2.029	-0.732	-1.404	-2.014	1510069153
-9.068	-2.3	-2.795	-0.183	0.671	0.061	6.663	-2.645	7.062	0	3.174	1.221	12.132	3.557	-1.071	-0.305	1.465	-0.305	-10.741	-1.104	-0.334	0.061	-0.305	0.305	0.782	10.732	2.371	0.366	3.174	1.526	1.652	10.384	-2.042	-0.427	0	-2.563	1510069153
-8.022	-2.381	-2.206	-0.244	1.831	-0.061	5.6	-2.467	7.165	0.244	3.906	1.343	10.952	3.485	-1.007	-0.366	1.282	-0.366	-8.995	-0.872	-0.8	-0.366	-0.061	0.183	1.559	9.327	2.206	0.671	1.038	0.793	1.038	9.881	-1.997	-0.244	0.305	-3.113	1510069153
-8.321	-2.395	-2.457	0.183	0.732	-0.061	5.642	-2.639	7.271	0.122	0.916	0.916	9.566	2.82	-0.492	0.061	1.038	-0.366	-8.995	-0.872	-0.8	-0.488	-0.061	0.183	1.449	7.886	1.92	0.671	1.038	0.793	1.459	9.465	-1.235	-0.244	-0.61	-2.808	1510069153
-8.006	-1.713	-2.684	0.122	0.549	-0.183	5.289	-1.889	6.742	0.732	1.099	0.488	9.1	2.498	0.041	0	2.197	-0.305	-8.514	-1.15	-0.766	-0.366	-0.244	0.244	1.762	7.227	1.717	0.366	1.221	0.793	2.408	9.025	-0.659	-0.122	0.305	-2.625	1510069153
-8.254	-1.628	-2.801	0.366	0.061	-0.427	4.455	-1.084	6.532	0.671	0.977	0.244	8.75	2.473	0.433	-0.244	2.197	-0.366	-7.915	-1.317	-0.86	-0.183	-0.183	0.244	1.762	7.227	1.717	0.061	1.892	1.038	2.068	8.817	-0.835	0	0	-2.258	1510069154
-8.799	-2.061	-2.51	0.305	-0.854	-0.366	3.954	-0.702	6.443	0.549	0.122	0	8.79	2.558	0.542	-0.549	1.343	0.061	-7.915	-1.317	-0.86	-0.122	-0.549	0.183	1.324	7.815	1.511	0.061	2.014	0.549	2.077	8.887	-0.653	-0.244	-0.366	-1.953	1510069154
-9.082	-1.772	-2.304	0.488	-1.343	0.183	4.661	-0.317	6.379	0.244	0	-0.305	9.569	2.826	0.687	-0.732	1.892	-0.122	-8.455	-1.475	-1.064	0.061	0.061	0.244	0.84	8.717	1.609	-0.061	1.648	0.61	2.875	8.716	0.072	-0.427	-0.305	-1.648	1510069154
-8.512	-1.433	-2.183	0.244	0	0.427	5.011	-0.182	6.721	0.122	0.244	-0.793	9.966	3.43	1.168	-1.038	2.075	-0.488	-9.668	-0.628	-1.404	0.488	0.61	0.427	0.84	8.717	1.609	-0.122	1.221	0.977	2.443	8.854	-0.195	-0.671	-0.122	-1.282	1510069154
-9.339	-2.092	-3.205	-0.977	0.305	0.122	5.249	-0.31	7.339	0	0.061	-0.854	10.086	3.993	1.581	-1.282	1.343	-0.549	-9.668	-0.628	-1.404	0.671	0.671	1.038	2.931	10.811	3.042	-0.122	0.732	0.793	2.133	8.915	-0.767	-0.61	-0.305	-0.793	1510069154
-11.133	-3.72	-3.734	-0.488	-0.732	0.61	6.003	-0.561	7.928	-0.244	0.61	-0.61	10.718	4.145	2.401	-1.404	3.235	-1.282	-12.325	0.164	-1.281	0.244	0.122	1.038	3.268	11.301	3.563	0	0.427	0	2.42	9.802	-0.683	-1.099	-1.404	-0.122	1510069154
-10.929	-4.913	-2.777	0.549	-1.953	0.916	6.273	-1.068	8.24	-0.977	0.549	0	10.446	4.169	3.031	-0.793	2.747	-2.197	-12.322	0.313	-0.839	0.122	0.061	0.793	2.95	10.72	3.978	-0.122	-0.244	-0.183	5.265	10.911	1.128	-1.648	-1.587	1.343	1510069154
-10.372	-4.863	-1.896	1.953	-2.686	0.732	6.227	-1.863	8.192	-0.977	0.549	0	10.078	4.406	3.627	-0.305	0.732	-2.136	-12.322	0.313	-0.839	0.366	-1.404	0.61	2.11	9.583	4.228	-0.061	-0.061	-0.122	6.393	12.335	2.084	-2.197	-0.671	4.15	1510069154
-9.83	-3.217	-1.414	0.671	-1.221	0.122	6.76	-2.622	8.229	-1.892	0.488	0.366	10.386	4.736	4.305	-0.61	2.991	-1.831	-10.216	0.624	0.172	0.732	-0.793	0.183	2.11	9.583	4.228	0	0.244	0.061	2.632	13.279	0.84	-2.136	-0.854	4.761	1510069154
-10.351	-3.31	-1.516	-0.061	-0.061	-0.305	6.368	-2.401	8.024	-1.892	0.488	0.366	8.893	4.746	4.144	-0.671	3.235	-1.282	-10.509	1.272	-0.085	1.526	-0.061	-0.122	1.318	8.178	4.142	-0.122	1.404	0.305	-2.043	12.654	-0.517	-0.488	-2.38	4.211	1510069154
-9.601	-4.003	-0.924	0.549	-0.488	-0.488	5.551	-1.933	7.392	-2.38	1.648	0.305	8.196	4.747	4.31	-0.305	2.808	-1.404	-10.509	1.272	-0.085	0.854	-0.183	0	2.17	9.258	4.087	-0.122	1.099	0.671	-1.237	11.958	-0.362	0	-1.587	4.272	1510069154
-8.108	-3.161	-0.622	0.671	-0.549	-0.366	6.082	-3.06	7.41	-2.563	0.854	0.366	7.808	4.747	4.522	0.183	1.892	-2.197	-10.05	1.129	-0.328	0.793	-0.61	-0.122	2.926	8.726	3.924	0.122	0.671	0.671	0.035	10.234	-0.028	0.244	-2.075	3.54	1510069154
-7.75	-2.509	-0.361	0.61	0.183	-0.366	6.026	-3.21	7.089	-2.197	1.343	0.366	7.312	4.719	4.307	0.488	-0.366	-1.831	-8.923	1.195	-0.429	1.038	-0.793	-0.183	2.926	8.726	3.924	0	0.977	0.427	0.105	8.998	0.72	0.732	0.671	2.38	1510069154
-7.842	-2.534	0.118	1.282	0.244	-0.305	4.966	-2.781	6.596	-1.77	1.648	0.549	7.747	4.479	4.492	0.061	1.221	-1.221	-8.923	1.195	-0.429	0.977	-0.854	-0.305	1.796	7.334	3.748	0	1.343	0.305	-0.605	7.921	0.372	2.686	2.014	1.038	1510069154
-7.301	-1.838	0.211	1.343	1.404	0.305	4.097	-2.828	6.302	-1.709	0.671	0.61	7.183	4.139	4.771	0.122	2.686	-1.282	-8.583	1.372	-0.278	0.793	-0.854	-0.305	1.92	6.962	3.673	-0.061	1.221	0.427	-2.509	7.434	-0.164	1.953	0.366	0.549	1510069154
-7.813	-2.012	-0.522	0.671	2.136	0.488	4.101	-3.253	6.192	-1.404	0.854	0.732	6.716	4.42	4.89	0.549	2.808	-1.404	-7.963	1.824	0.014	0.61	-0.732	-0.305	1.92	6.962	3.673	0.244	1.221	0.61	-2.414	7.797	1.183	0.427	-4.089	-1.587	1510069154
-9.649	-2.245	-1.175	0.916	1.831	0.61	3.801	-3.713	6.16	-1.404	1.343	1.038	6.371	4.7	4.893	0.61	2.625	-1.404	-7.963	1.824	0.014	0.061	-0.183	-0.305	2.298	7.803	4.211	0.549	1.221	0.793	3.936	8.01	1.674	0	-5.676	-1.099	1510069154
-11.587	-3.836	-1.942	0.183	0.488	0.305	3.883	-4.656	6.246	-1.831	0.793	1.282	6.746	5.151	4.801	0.916	3.662	-1.587	-8.971	1.565	-0.098	-0.305	0.244	-0.488	2.791	8.323	3.925	0.732	1.465	0.977	8.24	9.838	-2.803	-0.061	-3.906	0.854	1510069154
-9.914	-4.533	-1.737	1.343	0.61	-1.343	3.552	-5.481	6.178	-1.831	0.793	1.282	6.461	6.141	5.011	1.587	2.38	-1.465	-11.749	-1.036	-0.068	-0.793	0.427	-0.61	2.791	8.323	3.925	0.916	1.953	0.916	1.433	11.689	0.41	-2.014	-1.709	-1.343	1510069154
-9.141	-3.487	-2.21	0.854	0.427	-0.671	3.053	-5.984	6.096	-2.075	0.732	1.587	6.747	7.069	5.206	1.526	3.174	-1.343	-11.749	-1.036	-0.068	-0.488	-1.221	-0.916	3.15	10.195	2.554	0.793	1.465	0.793	8.297	10.586	-1.04	4.822	1.404	0.61	1510069154
-9.211	-4.171	-3.469	-0.427	0.793	-1.648	3.034	-6.239	6.431	-2.441	-0.183	1.526	6.332	7.811	5.575	1.465	2.93	-1.343	-11.286	-0.904	0.384	0.61	-1.282	-0.488	3.057	10.526	2.552	0.732	1.953	0.122	-1.024	10.19	0.061	-1.587	0.366	-1.831	1510069154
-9.355	-4.966	-3.508	0.671	-0.061	-1.099	2.604	-6.532	7.178	-2.441	-0.183	1.526	6.042	8.089	5.595	1.526	2.502	-1.404	-10.935	-0.981	0.697	-0.183	-1.831	-0.305	3.057	10.526	2.552	0.977	2.441	-0.549	0.874	10.743	-0.543	-0.488	-1.221	-1.282	1510069154
-8.64	-4.132	-3.2	0.488	1.099	-0.61	2.633	-7.187	6.949	-2.258	0.732	1.16	6.23	8.148	5.504	1.831	2.686	-1.526	-10.854	-1.635	1.05	-0.122	-1.648	-0.122	2.184	10.417	1.82	0.916	1.953	-0.671	2.058	10.362	-1.467	-0.183	-0.122	-0.977	1510069154
-9.199	-3.589	-3.369	0.732	1.038	-0.916	2.292	-7.684	6.822	-1.77	0.183	0.793	5.62	8.236	5.833	1.831	2.747	-1.526	-9.988	-1.402	1.119	0.183	-1.953	-0.122	2.226	10.098	2.333	0.61	1.16	-0.549	0.66	10.073	-1.932	0.061	-0.244	-1.16	1510069154
-8.385	-3.609	-3.326	0.671	1.282	-1.16	2.079	-7.854	6.803	-1.77	0.183	0.793	5.01	8.291	6.022	1.77	1.465	-1.343	-9.988	-1.402	1.119	0	-1.77	-0.183	2.226	10.098	2.333	0.793	1.16	-0.732	1.127	10.146	-1.62	-0.122	-0.61	-1.404	1510069154
-8.087	-3.448	-3.607	0.427	1.038	-1.16	1.995	-7.404	6.302	-1.648	-0.305	0.793	4.418	7.909	5.771	1.343	0.732	-0.977	-9.31	-1.431	1.359	-0.061	-1.709	-0.244	1.159	8.702	1.738	0.732	1.404	-0.854	2.062	9.583	-1.782	0.061	0.305	-1.282	1510069155
-8.734	-4.093	-3.496	0.61	-0.427	-1.038	2.018	-6.765	6.115	-0.977	0.244	0.183	3.967	7.48	5.574	0.671	0.549	-0.732	-8.838	-1.461	1.681	0	-1.709	-0.244	0.834	8.335	1.479	0.366	0.671	-0.793	1.785	9.398	-1.209	-0.122	0.671	-1.099	1510069155
-9.155	-4.852	-2.864	1.099	-1.16	-0.732	1.951	-6.336	5.621	-0.977	0.244	0.183	3.669	7.602	5.432	0.61	0.488	-0.916	-8.838	-1.461	1.681	0	-1.709	-0.244	0.834	8.335	1.479	0.488	0.305	-0.671	1.732	9.42	-0.822	-0.488	-0.61	-0.671	1510069155
-8.884	-4.216	-2.357	1.709	-0.793	-0.305	2.076	-6.446	5.209	-1.404	0.916	-0.244	3.311	8.336	5.138	0.549	0.671	-0.916	-8.838	-1.461	1.681	0	-1.709	-0.244	0.511	9.646	1.274	0.671	0.122	-0.427	2.857	9.579	-0.833	-0.549	-1.099	-0.305	1510069155
-8.515	-4.027	-2.726	0.916	-0.732	-0.732	1.799	-6.924	4.819	-1.465	0.122	-0.671	3.1	9.183	5.051	0.305	1.038	-1.099	-9.239	-2.201	2.25	1.587	-0.977	-0.122	0.511	9.646	1.274	0.366	-0.427	-0.671	2.865	9.55	-0.575	-0.427	-0.244	0.183	1510069155
-8.655	-4.016	-2.422	0.122	-1.038	-1.282	2.779	-7.918	4.987	-1.282	0.488	-0.793	2.942	9.333	4.922	0.61	-0.244	-1.16	-10.06	-0.627	2.268	1.282	-1.648	0.122	1.349	10.405	2.114	0.61	-0.671	-1.16	2.311	9.808	-0.792	-0.305	-0.488	0.305	1510069155
-8.741	-4.607	-1.531	0.366	-0.488	-1.038	3.186	-8.093	5.166	-1.282	0.488	-0.793	2.917	9.052	5.063	0.854	-0.244	-1.038	-9.705	0.026	2.716	0.671	-1.77	0.122	1.014	9.918	2.95	0.427	-0.366	-1.343	1.942	10.166	-0.095	-0.366	0.122	0.244	1510069155
-8.752	-4.63	-1.05	0.549	-0.488	-0.61	3.265	-8.917	5.755	-1.221	0.671	-0.732	1.79	9.678	5.503	0.183	0.122	-0.732	-8.963	0.211	3.176	0.427	-1.526	0.061	-0.184	9.939	2.582	-0.122	0.061	-1.221	0.53	9.99	-0.31	-0.549	-0.671	0.122	1510069155
-8.758	-4.441	-1.354	0.183	-0.427	-0.732	2.927	-8.332	6.194	0.244	-0.183	-1.709	2.219	9.701	6.319	-0.122	0.488	-0.305	-8.521	-0.056	3.387	0.488	-0.671	0	-0.184	9.939	2.582	-0.305	-0.122	-1.099	0.878	9.409	-0.81	-0.183	-1.77	-0.366	1510069155
-8.457	-4.956	-1.341	0	-0.122	-0.671	3.055	-7.958	5.728	0	0.61	-1.16	3.169	9.244	6.327	0.427	2.869	-0.488	-8.859	-0.117	3.525	0.549	-0.61	0.061	0.256	10.115	2.803	-0.61	-1.587	-1.16	2.539	9.597	-0.772	0.061	-0.366	-0.305	1510069155
-8.27	-5.522	-0.961	0.366	-0.244	-0.427	3.102	-7.27	5.589	-0.671	0.549	-0.793	2.472	8.099	5.404	0.427	5.066	-0.732	-8.872	0.018	3.77	0.488	-0.671	0.061	1.543	9.751	3.145	-0.732	-1.77	-0.793	2.665	9.786	-0.355	-0.183	0.916	-0.122	1510069155
-8.169	-5.581	-0.992	0.549	-0.061	-0.244	3.171	-7.265	5.669	-0.671	0.549	-0.793	1.698	8.888	5.929	0.183	-0.244	-0.427	-8.677	0.043	3.876	0.488	-0.366	-0.061	1.543	9.751	3.145	-0.854	-0.244	-0.488	1.314	9.676	-0.071	-0.366	0.366	-0.183	1510069155
-8.288	-5.761	-1.278	0.671	-0.122	-0.244	2.948	-7.379	5.496	-0.549	0.305	-1.038	1.446	8.783	5.071	0.366	-1.099	-0.61	-8.948	0.028	3.801	0.488	-0.366	-0.061	-1.101	9.467	2.698	-1.099	0.427	-0.732	0.974	9.635	-0.285	-0.183	-0.977	-0.122	1510069155
-8.303	-5.954	-1.104	0.793	-0.061	-0.183	2.948	-7.379	5.496	-0.732	0.122	-0.793	1.713	8.928	4.776	0.366	-1.099	-0.61	-8.837	-0.299	3.901	0.671	-0.366	-0.122	-1.101	9.467	2.698	-0.427	-0.549	-0.488	1.457	9.938	-0.047	-0.061	-0.488	0	1510069155
-8.114	-6.145	-0.918	1.282	0.244	0	2.873	-7.122	4.831	-0.732	0.732	-0.793	1.142	8.971	5.13	0.122	-0.122	-1.038	-8.719	-0.409	3.973	1.038	-0.244	-0.244	-0.348	9.628	2.706	-0.122	-1.221	-0.122	1.558	9.9	-0.097	0	-0.427	0.122	1510069155
-8.222	-5.923	-0.743	1.77	0.122	0.122	2.873	-7.122	4.831	-0.977	0.61	-0.549	1.416	10.434	5.62	-0.977	-1.648	-1.099	-8.771	-0.535	3.825	1.465	-0.244	-0.244	-1.779	10.391	2.608	0	-0.061	-0.122	0.609	9.978	-0.182	-0.122	-0.549	0	1510069155
-7.876	-5.589	-0.711	1.831	0.671	0.244	3.28	-7.64	5.072	-0.977	0.61	-0.549	0.874	11.847	4.959	-0.977	-1.648	-1.099	-8.658	-0.534	3.682	1.892	0.244	-0.183	-1.779	10.391	2.608	-0.244	-0.854	-0.61	0.068	9.811	-0.264	-0.183	-1.404	-0.366	1510069155
-7.982	-5.395	-0.784	2.136	1.282	0.305	3.096	-7.722	4.337	0.305	0.183	-0.854	2.015	12.575	3.594	-3.296	-8.667	1.465	-8.605	-0.724	3.569	2.808	1.038	0	-3.908	10.661	2.653	0	-3.723	-1.587	0.656	9.572	0.023	-0.305	-2.014	-0.366	1510069155
-8.506	-5.712	-0.898	2.502	1.465	0.244	4.427	-8.729	5.356	1.099	-0.549	-1.709	2.631	12.347	2.56	-2.502	-8.728	3.235	-8.748	-0.26	3.553	3.235	1.465	-0.061	-3.281	10.737	2.76	-0.793	-6.897	-1.404	1.791	9.77	-0.423	-0.671	-3.54	0.061	1510069155
-8.166	-5.965	-1.073	2.747	1.77	0.427	5.834	-6.772	5.779	1.831	0	-2.869	2.367	11.3	2.43	-1.465	-6.409	3.784	-9.241	0.238	3.218	3.418	1.526	-0.122	-1.712	11.049	2.718	-1.709	-8.179	-2.075	0.932	10.357	-0.486	-1.099	-3.418	0.488	1510069155
-7.84	-5.818	-1.255	2.625	2.441	0.732	5.857	-5.377	5.356	-0.549	0.183	-4.639	2.19	9.741	1.976	0	-5.859	2.808	-9.359	0.535	2.946	3.662	1.465	-0.366	-1.712	11.049	2.718	-1.892	-8.301	-2.93	-0.2	10.341	0.544	-1.77	-3.54	-0.122	1510069155
-7.662	-5.849	-1.239	3.113	2.319	0.916	6.705	-4.283	4.85	-2.136	0.061	-4.639	2.273	8.391	1.467	0.305	-5.615	0	-9.018	0.603	2.698	4.028	1.404	-0.61	-1.367	10.758	2.07	-1.526	-8.972	-3.54	-0.004	10.264	1.133	-2.686	-4.761	-0.427	1510069155
-7.26	-5.824	-1.232	3.601	2.686	1.099	7.004	-3.275	4.134	-3.662	0.488	-4.517	2.562	7.344	1.836	0.061	-5.981	-2.563	-8.876	0.654	2.358	4.456	1.404	-0.916	-0.707	9.404	1.747	-1.709	-9.094	-3.418	-0.022	10.161	0.913	-2.991	-4.822	-0.366	1510069155
-7.155	-5.614	-1.264	4.211	3.113	1.343	8.058	-3.267	3.942	-4.211	2.808	-4.395	3.071	7.08	2.336	-0.244	-6.653	-4.578	-8.949	0.577	1.955	4.883	1.526	-1.099	-0.707	9.404	1.747	-1.404	-8.484	-3.54	-0.153	10.044	0.745	-3.052	-5.188	-0.183	1510069155
-7.392	-5.491	-1.67	4.272	3.296	1.404	7.815	-3.265	3.647	-4.211	2.808	-4.395	3.966	7.875	2.022	-1.099	-6.897	-6.042	-9.182	0.745	1.403	5.249	1.465	-1.282	-0.642	9.079	1.786	-1.221	-7.996	-3.54	-0.546	9.979	0.937	-3.418	-6.104	-0.183	1510069155
-7.778	-5.46	-1.794	4.7	3.357	1.587	7.172	-3.443	3.443	-4.517	4.272	-4.089	5.556	8.984	1.278	-2.136	-6.348	-6.47	-9.417	0.997	0.98	5.554	1.343	-1.282	-0.974	8.658	2.187	-0.854	-8.057	-3.235	-0.9	9.868	0.078	-2.686	-6.775	0.183	1510069156
-7.893	-5.264	-1.732	5.188	3.296	1.831	8.07	-4.006	3.62	-5.066	3.906	-2.991	6.32	9.628	0.584	-2.808	-6.287	-6.042	-9.793	1.122	0.542	5.798	1.099	-1.343	-0.974	8.658	2.187	-0.366	-8.179	-2.991	-1.01	9.472	-0.75	-1.953	-8.301	0.183	1510069156
-8.021	-5.088	-1.614	5.31	3.296	1.953	8.366	-4.613	3.448	-5.066	3.906	-2.991	7.104	10.039	-0.122	-2.869	-7.507	-5.859	-9.714	1.09	0.234	6.165	0.854	-1.404	-0.652	8.953	2.205	-0.427	-8.24	-2.563	0.22	8.861	-1.25	-0.916	-8.85	0.305	1510069156
-8.393	-4.875	-1.471	5.554	2.991	2.075	8.366	-4.613	3.448	-4.395	5.249	-2.747	7.09	9.843	-0.705	-2.869	-7.507	-5.859	-9.628	1.102	-0.1	6.409	0.977	-1.404	-0.368	8.931	2.413	-0.366	-7.751	-2.38	1.891	8.282	-1.571	-0.122	-8.85	0.244	1510069156
-8.993	-4.612	-1.627	6.226	2.563	2.075	7.953	-4.853	2.854	-4.089	3.235	-2.869	6.598	9.519	-1.007	-2.869	-7.996	-4.089	-9.977	1.184	-0.475	6.653	0.671	-1.16	-0.455	9.106	2.458	-0.305	-7.507	-2.197	3.988	8.39	-1.02	0.061	-7.507	0.122	1510069156
-9.855	-3.925	-1.482	6.042	2.075	1.709	8	-4.965	2.531	-3.845	3.418	-2.38	6.504	9.39	-0.925	-2.319	-8.301	-3.723	-10.06	1.101	-0.835	6.714	0.244	-1.099	-0.111	9.176	2.304	0	-7.385	-2.136	4.718	9.172	-1.713	0.61	-6.409	-0.305	1510069156
-9.16	-3.54	-1.861	6.226	2.136	1.404	7.238	-4.813	2.09	-3.113	3.967	-1.587	6.312	9.365	-0.886	-1.709	-8.24	-3.052	-10.05	1.22	-0.965	6.531	0.61	-1.099	0.561	9.593	2.03	0.061	-7.202	-2.136	4.12	10.168	0.683	0.916	-4.456	-0.549	1510069156
-9.097	-3.59	-2.395	5.371	2.686	1.404	7.12	-4.768	1.9	-3.113	3.967	-1.587	6.192	9.276	-0.688	-1.221	-7.812	-2.38	-9.719	1.041	-1.408	6.47	-0.244	-1.16	0.561	9.593	2.03	0	-7.141	-2.197	4.467	10.61	2.304	-0.366	-2.197	0	1510069156
-9.597	-4.133	-1.731	5.615	2.075	1.526	7.12	-4.768	1.9	-2.991	3.723	-1.099	6.118	9.343	-0.529	-0.793	-7.019	-2.319	-9.872	0.742	-1.196	6.287	0.793	-0.793	0.833	9.739	1.806	-0.183	-6.958	-2.136	0.618	10.117	1.342	-0.427	-5.737	-0.366	1510069156
-8.638	-3.131	-2.658	6.226	3.601	1.831	6.315	-5.174	1.816	-2.808	5.493	-0.793	6.064	9.703	-0.337	-0.61	-5.859	-2.563	-9.994	0.294	-1.091	5.981	0.366	-0.732	0.865	10.543	1.363	-0.305	-6.409	-2.075	1.916	9.43	-1.381	1.282	-7.385	0.244	1510069156
-8.461	-2.832	-3.579	4.883	4.15	1.282	6.315	-5.174	1.816	-2.991	3.845	-0.854	5.997	10.04	-0.225	-0.427	-5.615	-2.563	-9.874	-0.17	-1.02	5.737	-0.122	-0.732	0.865	10.543	1.363	-0.244	-5.92	-2.136	4.327	9.491	-1.105	0.549	-2.625	-0.488	1510069156
-8.372	-3.234	-4.212	5.188	3.357	1.526	4.905	-6.276	1.84	-3.113	1.892	-0.427	6.013	10.241	-0.166	-0.305	-6.042	-2.258	-9.415	-1.005	-0.721	5.432	0.793	-0.549	0.148	10.581	1.126	-0.244	-6.042	-1.953	2.767	9.521	-1.184	0.366	-2.075	-0.549	1510069156
-8.836	-3.098	-4.772	4.639	3.54	1.77	4.56	-7.282	1.775	-3.174	0.732	1.038	6.057	10.639	-0.317	-0.854	-5.737	-1.831	-10.127	-1.61	-0.866	5.493	0.793	-0.488	-0.547	10.92	0.599	-0.671	-5.859	-1.526	2.149	9.414	-2.038	0.61	-2.563	-0.061	1510069156
-9.428	-2.56	-4.918	3.967	2.502	1.648	4.264	-8.823	1.714	-3.174	0.732	1.038	5.661	10.865	-0.726	-1.404	-6.47	-1.77	-10.773	-1.359	-1.055	5.371	0.61	-0.427	-0.547	10.92	0.599	-0.549	-5.92	-1.587	1.702	9.908	-2.059	0.427	-2.625	-0.366	1510069156
-9.243	-2.369	-4.53	3.296	2.258	1.526	4.493	-10.226	2.036	-3.479	0.366	1.587	5.675	10.31	-0.712	-1.404	-6.47	-1.77	-10.343	-0.986	-1.022	5.127	0.183	-0.427	0.207	11.203	0.693	-0.122	-6.104	-2.014	1.312	10.021	-2.18	0.61	-2.319	-0.671	1510069156
-9.18	-2.759	-4.14	3.235	1.343	1.526	4.661	-10.523	2.461	-4.333	3.723	1.221	5.941	9.583	-0.409	-1.404	-7.263	-1.648	-9.892	-0.992	-0.878	4.761	0.427	-0.366	0.496	10.549	0.785	-0.183	-5.798	-1.892	1.529	9.933	-1.574	0.61	-1.404	-0.793	1510069156
-8.987	-3.066	-3.683	3.235	0.732	1.526	4.661	-10.523	2.461	-4.333	3.723	1.221	5.813	9.22	-0.14	-0.671	-4.822	-1.221	-9.641	-0.805	-0.932	4.456	0.549	-0.244	0.817	9.92	0.833	-0.488	-5.188	-1.526	1.136	9.88	-1.132	0.244	-2.014	-0.977	1510069156
-8.715	-2.72	-3.324	3.479	0.793	1.587	4.492	-10.289	2.628	-3.906	5.859	0	5.657	9.045	0.2	-0.671	-4.822	-1.221	-9.629	-0.689	-1.156	4.089	0.549	-0.122	1.357	9.749	0.965	-0.549	-4.578	-1.404	1.196	9.756	-0.941	0.122	-3.113	-0.732	1510069156
-8.77	-2.195	-3.051	3.784	1.221	1.404	3.257	-9.975	2.12	-2.747	5.859	-1.343	5.864	9.034	0.812	0.183	-3.784	-1.16	-9.705	-0.549	-1.359	3.723	0.427	0.061	1.983	9.546	1.443	-0.427	-3.967	-1.404	1.776	9.6	-1.141	-0.122	-3.296	-0.488	1510069156
-8.976	-1.647	-3.161	3.662	2.014	1.038	1.136	-8.574	1.293	-1.465	3.845	-1.892	6.129	9.106	1.552	0.549	-2.93	-0.854	-9.676	-0.605	-1.52	3.418	0.305	0.244	1.983	9.546	1.443	-0.305	-3.357	-1.282	1.873	9.494	-1.323	-0.061	-3.174	-0.366	1510069156
-9.071	-1.475	-3.473	3.296	1.343	0.61	1.018	-7.784	1.172	-0.793	1.343	-1.892	6.245	9.318	2.177	0.549	-2.93	-0.854	-9.672	-0.572	-1.717	3.174	0.061	0.183	2.078	9.467	1.75	-0.244	-2.686	-1.038	1.692	9.806	-1.022	-0.488	-2.625	-0.427	1510069156
-9.064	-1.383	-3.653	2.38	0.549	0.244	1.456	-7.392	1.154	-0.916	-0.366	-1.343	6.054	9.25	2.592	0.305	-1.587	0.244	-9.472	-0.218	-1.805	2.869	-0.122	0.183	2.094	9.138	1.878	-0.305	-2.197	-0.732	1.245	9.61	-1.073	-0.366	-2.686	-0.549	1510069156
-9.634	-1.946	-3.156	2.075	-1.648	0.183	1.456	-7.392	1.154	-1.343	-0.549	-0.244	5.477	8.942	2.718	0	-1.709	0.671	-9.095	-0.007	-1.676	2.441	-0.244	0.183	2.094	9.138	1.878	-0.427	-1.953	-0.549	0.481	9.485	-1.014	-0.183	-3.052	-0.732	1510069156
-9.299	-1.766	-2.034	2.441	-0.671	0.549	2.066	-7.119	1.383	-1.831	0.61	0.854	4.971	8.86	2.662	0	-1.709	0.671	-8.972	-0.262	-1.371	2.075	-0.061	0.427	2.005	8.87	1.792	-0.61	-1.648	-0.366	0.772	9.618	-0.713	-0.244	-3.296	-0.854	1510069156
-10.111	-1.977	-3.031	0.854	0.793	0.244	2.515	-7.21	1.54	-2.441	2.075	1.709	4.408	10.892	2.233	-1.099	-1.404	-0.061	-9.739	-0.207	-1.503	1.77	0.793	0.977	1.989	11.227	2.911	-0.183	-0.305	0.183	2.383	9.29	-0.989	-0.305	-1.831	-0.549	1510069157
-11.102	-3.281	-3.266	0.427	0.244	0.183	2.598	-9.418	1.346	-2.197	1.16	2.014	4.031	11.888	1.86	-1.099	-1.404	-0.061	-11.409	0.42	-1.906	1.404	-0.122	1.221	1.989	11.227	2.911	-0.122	-0.305	-0.061	1.632	10.549	-0.654	-0.488	-2.319	-0.244	1510069157
-10.631	-4.573	-3.319	1.038	-1.465	0.427	2.943	-10.848	1.037	-2.197	1.16	2.014	3.738	11.742	1.761	-0.671	-1.709	0.061	-11.724	0.669	-1.241	1.038	0.427	1.404	1.194	11.002	4.112	-0.427	-1.038	-0.366	2.342	11.651	0.863	-1.16	-3.479	0.732	1510069157
-9.089	-5.09	-2.157	1.587	-2.991	0.793	3.522	-11.492	0.888	-1.648	0.244	2.38	3.369	11.091	1.927	-1.16	0	0.366	-11.201	0.266	-0.666	1.282	-0.977	1.343	1.194	11.002	4.112	-0.977	-0.244	-0.122	4.331	11.643	2.757	-2.869	-4.15	2.625	1510069157
-8.929	-4.443	-1.224	1.709	-1.404	0.61	4.087	-10.603	1.13	-0.977	-0.427	2.136	2.009	9.696	1.555	-1.16	0	0.366	-9.428	0.049	0.554	1.77	0	0.732	-0.682	9.238	4.347	-1.16	-0.183	0	3.22	10.63	1.838	-2.502	-4.211	4.822	1510069157
-9.622	-3.804	-1.305	1.892	0.183	0.244	4.327	-9.738	1.378	-0.793	1.221	-0.305	0.392	9.621	1.034	-2.38	-2.319	0.793	-9.844	0.878	0.723	2.258	0	0.366	-1.763	8.187	4.925	-0.549	-0.366	0.122	0.05	13.025	1.288	-2.014	-4.333	4.272	1510069157
-9.753	-4.192	-1.925	2.136	-0.854	-0.183	4.327	-9.738	1.378	-0.793	1.221	-0.305	0.165	10.484	0.94	-2.502	-4.272	0.366	-10.183	1.347	0.301	1.892	-0.244	0.122	-1.763	8.187	4.925	0.244	-1.038	-0.122	-1.031	12.096	0.562	-1.038	-5.31	4.456	1510069157
-8.29	-3.652	-1.022	1.77	-0.671	0.183	3.786	-10.294	0.583	0.366	2.319	-0.671	1.031	10.044	1.414	-2.502	-4.272	0.366	-9.899	1.406	0.026	1.77	-0.244	0	-0.506	9.247	4.718	0.427	-1.892	-0.366	0.471	11.438	0.486	-1.099	-3.906	4.822	1510069157
-8.521	-3.025	-0.597	1.831	-0.549	0.549	3.321	-9.491	0.236	0.671	1.343	-0.977	1.858	9.123	1.794	-1.282	-1.16	-0.732	-9.404	1.282	-0.066	2.014	-0.305	-0.244	0.384	8.099	4.396	0	-1.77	-0.183	1.781	10.151	0.804	-0.549	-0.366	4.272	1510069157
-8.123	-2.991	-0.327	1.709	-0.427	0.183	3.317	-8.801	0.238	0.671	1.343	-0.977	1.859	8.509	1.689	-0.977	-0.61	-1.038	-9.144	1.377	-0.248	2.075	-0.305	-0.549	0.384	8.099	4.396	-0.183	-1.465	-0.183	1.293	8.993	0.958	-0.122	1.892	3.479	1510069157
-7.833	-2.914	0.054	1.648	0.061	0.061	3.57	-8.574	0.262	0.61	0.793	-1.404	2.001	8.262	1.714	-0.977	-0.61	-1.038	-9.033	1.891	-0.305	1.831	-0.183	-0.671	0.243	7.684	4.192	-0.122	-1.404	-0.183	0.483	8.379	0.139	0.183	1.77	2.258	1510069157
-7.872	-2.402	0.386	1.465	0.671	-0.061	3.412	-8.551	-0.059	0.793	2.441	-1.648	2.395	8.236	1.698	-0.366	-2.197	-1.221	-9.202	2.102	-0.568	1.526	-0.244	-0.61	1.059	7.923	4.036	0.244	-1.648	-0.488	-1.317	7.63	-0.244	0.549	-0.916	1.953	1510069157
-7.876	-1.766	0.292	0.793	1.892	0	2.845	-8.509	-0.345	0.793	2.441	-1.648	2.907	8.329	1.72	0.061	-2.197	-1.221	-9.241	2.123	-0.746	1.038	-0.366	-0.732	1.059	7.923	4.036	0.549	-1.587	-0.793	-0.858	7.113	0.546	1.587	-3.235	0.671	1510069157
-9.061	-1.799	0.214	-0.305	1.648	0.122	2.469	-8.666	-0.525	1.099	2.075	-1.831	3.575	8.329	1.902	0.061	-2.197	-1.221	-9.094	2.113	-0.858	0.732	-0.305	-0.854	1.507	8.19	4.027	0.549	-1.343	-0.977	1.014	7.331	0.846	0.977	-1.892	-1.099	1510069157
-9.738	-2.34	0.035	0.244	0.549	0.427	2.454	-8.555	-0.429	1.282	1.099	-1.77	4.106	8.257	2.432	1.221	0.122	-0.854	-8.937	2.248	-0.806	0.427	-0.244	-0.793	1.93	8.082	4.008	0.549	-1.221	-0.977	3.608	7.635	0.49	1.099	-1.16	-2.258	1510069157
-9.71	-1.922	0.232	0.488	0.793	0.305	2.415	-8.433	-0.293	1.221	0.671	-1.587	4.341	8.297	2.856	1.465	1.16	-0.549	-8.798	1.888	-0.668	0.061	-0.061	-0.916	1.93	8.082	4.008	0.61	-0.977	-0.854	7.461	8.472	-0.183	1.343	-2.197	-1.282	1510069157
-10.951	-2.897	-0.549	0	-0.183	0.549	2.318	-8.399	-0.154	0.916	0.549	-0.916	4.321	8.848	3.128	1.465	1.16	-0.549	-8.902	1.272	-0.731	-0.122	0.183	-1.16	1.491	8.01	3.893	0.61	-0.61	-0.549	8.886	8.597	0.17	1.282	1.648	0.061	1510069157
-10.987	-3.638	-0.755	0.793	0.366	0.305	2.171	-8.693	-0.187	0.732	0.183	-0.366	4.126	10.252	3.33	1.343	1.282	-0.122	-10.448	0.72	-1.087	-0.427	0.854	-1.038	0.9	10.034	3.317	0.854	-0.366	-0.244	3.34	9.27	-0.77	0.488	-1.404	-0.732	1510069157
-11.44	-5.365	-1.278	0.61	-0.793	-0.549	1.966	-9.153	-0.044	0.732	0.183	-0.366	3.918	11.358	3.109	0.488	-1.404	0.61	-10.933	-0.06	-0.792	-0.427	0.305	-1.038	0.9	10.034	3.317	1.099	-0.732	-0.305	6.882	10.39	3.158	-0.671	-0.183	-1.587	1510069157
-9.252	-4.394	-0.762	0.977	1.221	-0.122	2.074	-9.185	0.2	-0.244	-1.282	1.099	4.065	11.984	2.661	0.488	-1.404	0.61	-12.183	-1.212	-0.843	-0.061	-0.244	-0.977	0.998	11.154	3.175	1.404	-0.488	-0.488	5.575	11.678	1.445	-2.747	-1.77	0.244	1510069157
-9.568	-3.601	-2.145	0.61	0.732	-0.427	2.559	-9.164	0.926	-0.244	-1.282	1.099	4.002	12.262	1.904	0.183	-1.953	0.793	-11.898	-1.544	-0.295	0.61	-1.282	-0.854	0.691	11.866	2.572	0.977	0.427	-0.427	1.48	10.368	-0.24	-0.061	-0.427	-0.488	1510069157
-8.323	-3.836	-3.242	-0.183	1.709	-0.977	2.988	-8.979	1.799	-1.038	-0.61	1.831	3.866	11.5	1.217	0.183	-0.305	0.854	-10.651	-1.348	0.354	0.122	-1.648	-0.671	0.374	12.047	2.365	0.671	0.854	-0.366	0.057	10.277	-0.648	-0.305	-1.953	-1.526	1510069157
-8.641	-4.156	-3.092	-0.122	0.549	-0.488	3.274	-8.562	2.722	-1.526	1.038	2.258	3.481	10.335	0.534	0.183	-0.305	0.854	-9.576	-1.945	1.044	-0.305	-0.671	-0.427	-0.557	11.112	1.741	-0.061	0.488	0	1.69	10.008	-0.504	-0.122	-0.305	-1.77	1510069157
-8.613	-3.659	-2.76	-0.183	0.916	-0.122	2.674	-8.556	2.742	-1.709	3.052	2.075	3.481	10.335	0.534	0.183	0.549	0.916	-9.347	-2.406	1.049	-0.122	-0.977	-0.427	-1.503	9.561	1.017	-0.549	0.549	0.305	2.094	9.472	-1.022	-0.244	0.549	-1.221	1510069157
-9.012	-3.382	-3.12	0	0.793	-0.244	1.846	-9.083	2.663	-1.16	3.296	0.916	3.481	10.335	0.534	0.183	0.549	0.916	-9.33	-2.165	0.97	-0.122	-0.427	-0.244	-1.503	9.561	1.017	-0.488	0.671	0.244	1.007	9.249	-1.755	0	-1.038	-1.282	1510069157
-8.826	-3.56	-3.18	-0.244	0.61	-0.61	1.47	-9.534	2.864	0.122	-0.671	-1.099	2.822	9.662	-0.744	0.183	0.549	0.916	-9.362	-2.078	0.848	-0.427	-0.549	-0.183	-1.251	9.796	1.145	0.122	0.488	-0.122	1.576	9.874	-1.223	0.183	-1.343	-1.587	1510069158
-8.611	-3.551	-2.918	-0.488	0.488	-0.61	1.564	-9.17	2.738	0.305	-0.732	-1.282	3.329	9.55	-0.703	-0.183	-1.038	-0.61	-9.263	-2.473	0.824	-0.366	-0.61	-0.244	-0.502	9.816	1.105	0.366	-0.061	-0.366	2.409	9.847	-0.386	-0.122	0.183	-1.221	1510069158
-8.658	-3.374	-2.981	-0.244	0.244	-0.61	1.528	-8.32	2.431	0.305	-0.732	-1.282	3.807	9.458	-0.652	0	-0.916	-0.916	-9.237	-2.329	0.851	-0.305	-0.549	-0.061	-0.502	9.816	1.105	0.122	0.183	-0.427	2.135	9.554	-0.72	-0.305	0.366	-1.16	1510069158
-8.659	-3.48	-3.247	-0.427	-0.122	-0.671	1.262	-7.812	2.171	0.122	-0.061	-0.977	3.932	9.522	-0.555	0.305	0.061	-1.038	-9.165	-2.277	0.885	-0.427	-0.793	0.122	-0.334	9.708	1.286	-0.244	0.732	-0.549	1.554	9.503	-0.913	-0.122	-0.305	-0.977	1510069158
-8.565	-3.707	-3.118	-0.305	-0.061	-0.549	1.089	-7.801	1.748	0.122	-0.061	-0.977	3.865	9.788	-0.345	0.549	0.916	-0.977	-9.062	-2.531	0.931	-0.488	-0.61	0.183	-1.105	9.885	1.152	-0.488	0.61	-0.61	1.736	9.482	-0.994	-0.061	-0.366	-0.977	1510069158
-8.76	-3.84	-3.053	-0.183	-0.244	-0.549	1.089	-7.801	1.748	-0.061	-0.244	-0.549	3.839	10.02	-0.089	0.732	1.038	-0.977	-9.174	-2.567	0.98	-0.305	-0.793	0.305	-1.105	9.885	1.152	-0.61	0.488	-0.549	1.925	9.465	-0.886	-0.122	0.305	-0.793	1510069158
-8.855	-3.895	-2.96	0.244	-0.183	-0.366	1.328	-8.009	1.275	-0.427	-0.244	0	3.871	10.159	0.156	0.671	0.793	-0.854	-9.02	-2.745	1.104	-0.183	-0.61	0.488	-1.194	9.926	1.33	-0.488	0.305	-0.549	1.782	9.648	-0.767	-0.366	0.549	-0.671	1510069158
-9.013	-3.858	-2.817	0.549	-0.793	0.061	1.494	-8.102	1.257	-0.793	-0.061	0.183	3.77	10.29	0.313	0.305	0.488	-0.671	-9.007	-2.836	1.128	0.122	-0.427	0.549	-1.741	9.983	1.555	-0.549	0.366	-0.427	1.67	9.664	-0.739	-0.549	0.366	-0.549	1510069158
-8.643	-3.506	-2.762	0.671	0	0.183	1.494	-8.102	1.257	-0.793	-0.061	0.183	3.598	10.351	0.44	-0.061	0.244	-0.488	-8.891	-2.699	1.208	0.427	-0.305	0.732	-1.741	9.983	1.555	-0.61	0.061	-0.244	1.581	9.331	-0.882	0	-0.061	-0.427	1510069158
-8.759	-3.682	-2.939	0.427	-0.488	0.122	1.785	-7.901	1.359	-1.16	-0.183	0.488	3.418	10.392	0.511	-0.366	-0.183	-0.183	-8.891	-2.366	1.244	0.549	0.061	0.854	-1.609	9.985	1.726	-0.61	-0.244	-0.122	1.895	9.567	-0.476	-0.488	0	-0.244	1510069158
-9.051	-3.994	-2.909	-0.366	-1.221	0	2.043	-8.358	1.446	-1.404	-0.061	0.793	3.181	10.442	0.541	-0.549	-0.488	-0.122	-9.789	-1.692	1.002	0.549	-0.244	0.916	-0.493	10.267	2.163	-0.916	-0.244	-0.061	2.504	9.569	-0.5	-1.099	-0.122	0	1510069158
-8.766	-4.616	-2.263	-0.122	-2.075	0	2.043	-8.358	1.446	-1.404	-0.061	0.793	2.981	10.308	0.607	-0.61	-0.488	-0.244	-10.421	-0.963	1.115	0.366	-0.061	1.099	-0.493	10.267	2.163	-0.793	-0.427	-0.183	2.552	9.793	-0.116	-0.122	0.122	0.61	1510069158
-8.522	-4.974	-1.985	0.427	-1.648	0	2.488	-10.055	1.091	-0.977	-0.366	1.038	2.862	9.902	0.714	-0.61	-0.366	-0.488	-10.056	-0.638	1.212	0.488	-0.427	1.038	-0.053	10.092	2.724	-0.732	0.061	-0.427	2.053	9.859	0.177	-0.061	0.427	0.977	1510069158
-8.345	-4.657	-1.358	0.427	-1.343	-0.061	2.681	-9.77	0.897	-0.977	-0.366	1.038	2.734	9.501	1.012	-0.61	0	-0.671	-9.629	-0.39	1.456	0.549	-0.366	0.793	-1.426	8.585	3.511	-0.732	0.61	-0.427	2.445	10.619	0.909	-0.549	-0.488	1.587	1510069158
-9.198	-4.441	-1.104	-0.061	-1.709	-0.366	2.81	-9.367	0.706	-0.732	-0.366	0.427	2.032	9.534	1.268	-0.793	0.671	-0.427	-9.708	0.215	1.651	0.671	-0.183	0.549	-1.426	8.585	3.511	-0.793	0.61	-0.244	2.673	11.038	1.641	-0.793	-0.122	2.625	1510069158
-9.089	-4.376	-0.362	0.305	-0.671	-0.549	2.7	-9.448	0.355	-0.61	-0.061	0	1.229	9.826	1.159	-0.977	0.549	-0.244	-10.154	0.873	1.647	0.488	-0.671	0.61	-1.444	8.542	4.002	-0.427	0.61	-0.366	1.589	11.115	0.831	-0.61	-0.366	2.93	1510069158
-9.095	-4.195	-0.322	-0.061	-0.366	-0.732	2.527	-9.551	-0.098	-0.122	-0.305	0.122	1.274	9.923	1.39	-1.038	-0.671	-0.183	-9.885	1.059	1.725	0.183	-0.854	0.427	-1.163	8.983	4.398	-0.061	0.61	-0.549	0.86	10.493	0.281	-0.305	-0.183	2.502	1510069158
-8.971	-4.349	-0.246	-0.549	-0.427	-0.854	2.543	-9.477	-0.525	-0.122	-0.305	0.122	1.534	9.902	1.619	-0.549	-0.916	-0.366	-9.765	1.14	1.799	0.122	-0.671	0.244	-1.186	9.104	4.399	-0.122	0.549	-0.427	0.897	9.928	0.097	-0.488	0.671	1.465	1510069158
-8.685	-4.583	0.147	-0.183	-0.488	-0.671	2.765	-9.388	-0.766	0	-0.916	0.122	1.347	9.811	1.485	0	0.488	-0.488	-9.717	1.233	1.872	0	-0.793	0.183	-1.288	9.043	4.38	-0.366	0.488	-0.366	0.797	9.19	-0.145	0.122	1.709	0.488	1510069158
-8.137	-4.405	0.161	-0.061	-0.183	-0.427	2.859	-9.24	-0.84	0	-0.916	0.122	1.372	9.618	1.36	0.366	0.793	-0.549	-9.341	1.175	1.97	-0.061	-0.732	0.122	-1.379	8.914	4.349	-0.305	0.488	-0.427	0.918	8.807	0.123	0.671	1.587	-0.061	1510069158
-7.96	-4.167	0.201	0	0.427	-0.366	2.769	-8.971	-0.849	0	-0.427	0	1.614	9.448	1.401	0.549	0.488	-0.61	-9.132	1.215	2.09	-0.183	-0.549	0	-1.713	8.608	4.232	-0.183	0.427	-0.366	0.651	8.666	0.468	0.732	1.099	-0.671	1510069158
-7.868	-3.93	0.135	-0.183	0.854	-0.183	2.621	-8.821	-0.888	-0.183	0	-0.305	1.8	9.371	1.408	0.61	0.305	-0.488	-9.014	1.355	2.208	-0.244	-0.549	-0.061	-1.885	8.369	4.163	0.061	0.305	-0.305	-0.041	8.613	0.321	0.427	-0.732	-1.221	1510069158
-8.241	-4.31	-0.401	-0.61	1.282	-0.061	2.621	-8.821	-0.888	-0.183	0	-0.305	2.027	9.402	1.481	0.549	0.244	-0.244	-8.756	1.686	2.376	-0.427	-0.244	-0.122	-1.762	8.342	4.329	0.305	0.427	-0.305	1.451	8.87	0.769	0.427	-1.648	-1.709	1510069158
-9.661	-5.106	-0.618	-0.793	0.671	-0.061	2.527	-8.898	-0.787	-0.122	0.122	-0.244	2.265	9.577	1.604	0.671	0.366	-0.061	-8.928	1.733	2.472	-0.671	0	-0.305	-1.648	8.452	4.36	0.366	0.549	-0.061	3.35	9.392	1.047	0.244	-0.671	-1.526	1510069158
-9.497	-5.7	-0.993	0.305	-0.122	0.122	2.283	-9.601	-0.7	0.061	0.122	-0.122	2.275	10.088	1.61	0.854	0.916	0.183	-9.616	1.211	2.491	-0.854	0.061	-0.366	-1.613	8.728	4.278	0.427	0.549	0.183	4.118	10.38	-0.642	0.854	-1.831	-0.549	1510069158
-8.63	-4.756	-0.703	0.183	0.732	0.305	2.231	-9.88	-0.934	0.366	-0.366	-0.122	2.151	10.63	1.382	0.793	1.099	0.366	-9.761	-0.001	2.273	-0.61	-0.366	-0.671	-1.796	9.251	3.994	0.488	0.61	0.305	3.893	10.525	0.791	0.061	0.671	-1.16	1510069159
-8.762	-4.017	-0.741	-0.305	0.61	0.366	2.443	-9.548	-0.549	0.549	-1.16	-0.122	2.205	10.721	0.971	0.549	0.793	0.549	-9.219	-0.206	2.466	-0.183	0.305	-0.61	-2.303	9.64	3.57	0.549	0.61	0.488	4.539	9.976	1.55	-1.16	1.953	-0.61	1510069159
-9.31	-4.293	-1.174	0	0.732	0.488	2.696	-9.07	0.161	0.122	-0.916	-0.122	2.204	10.761	0.674	0.244	0.366	0.793	-9.186	-0.092	2.412	-0.061	0.61	-0.549	-2.747	9.612	3.475	0.549	0.549	0.61	0.556	9.567	-0.06	0.183	-0.183	-0.732	1510069159
-9.219	-4.319	-1.614	0.183	0.671	0.549	2.79	-8.887	0.699	-0.366	0.366	0.183	2.232	10.953	0.666	0.061	0.183	1.099	-9.324	-0.318	2.196	-0.183	0.793	-0.549	-2.748	9.765	3.356	0.732	-0.183	0.793	1.392	9.912	-0.601	0.916	-1.648	-0.977	1510069159
-8.811	-4.087	-1.497	0	1.099	0.732	2.595	-9.278	0.78	-0.61	1.648	0.549	2.494	10.925	0.931	0.244	-0.122	1.16	-9.335	-0.835	1.921	-0.122	0.977	-0.549	-2.255	10.196	2.917	0.61	-0.732	0.977	3.098	10.015	0.441	0.305	0.61	-0.793	1510069159
-9.07	-3.881	-1.881	0.122	0.916	0.916	2.095	-9.216	0.696	-0.061	2.014	0.671	2.577	10.73	0.915	0.244	0.183	1.038	-9.168	-1.286	1.666	0.183	1.343	-0.549	-1.753	10.252	2.611	0.305	-0.854	1.038	2.07	9.678	-0.055	0.183	0.366	-0.854	1510069159
-9.135	-3.735	-2.265	0.244	0.854	0.977	2.095	-9.216	0.696	0.427	0.549	0.244	2.498	10.494	0.841	-0.061	0.488	0.916	-9.313	-1.403	1.349	0.305	1.587	-0.427	-1.647	10.046	2.316	0	-0.854	1.16	1.731	9.715	-0.516	0	-0.671	-0.732	1510069159
-9.105	-3.618	-2.449	0.061	0.732	0.977	2.597	-8.811	1.266	0.305	-0.732	-0.366	2.545	10.36	0.912	-0.427	0	0.916	-9.454	-1.404	1.022	0.366	1.587	-0.366	-1.513	9.9	2.18	0.061	-1.404	1.16	1.854	9.845	-0.434	0.183	-0.793	-0.61	1510069159
-9.065	-3.38	-2.428	0	0.671	0.977	2.611	-8.862	1.324	0.244	-0.183	-0.671	2.704	10.206	0.896	-0.732	-0.671	0.671	-9.508	-1.354	0.674	0.366	1.831	-0.305	-1.148	9.969	1.933	0.061	-1.77	1.099	2.016	9.78	-0.282	0.122	-0.305	-0.549	1510069159
-9.014	-3.121	-2.517	0	0.61	0.854	2.611	-8.862	1.324	0.488	0.854	-0.732	2.704	10.206	0.896	-0.977	-1.16	0.366	-9.599	-1.235	0.316	0.366	1.831	-0.244	-0.54	9.871	1.946	0.061	-1.831	1.038	1.872	9.721	-0.473	0.061	0	-0.488	1510069159
-8.995	-3.051	-2.688	-0.122	0.366	0.671	2.067	-8.686	1.477	0.61	0.61	-0.793	3.368	9.673	0.903	-1.16	-1.404	0.183	-9.722	-1.091	-0.063	0.244	1.77	-0.183	-0.043	9.702	2.017	0	-1.953	0.916	1.438	9.789	-0.645	0.122	-0.122	-0.488	1510069159
-9.032	-3.097	-2.741	-0.244	0.244	0.61	2.088	-8.583	1.462	0.671	0.122	-0.854	3.618	9.55	0.934	-1.099	-1.404	0.183	-9.659	-1.087	-0.33	0.122	1.77	-0.122	0.339	9.525	2.021	-0.122	-2.014	0.854	1.248	9.808	-0.48	-0.122	-0.122	-0.549	1510069159
-9.069	-3.124	-2.704	-0.183	0.061	0.61	2.088	-8.583	1.462	0.854	0.122	-0.854	3.618	9.55	0.934	-1.038	-1.099	0.061	-9.732	-1.068	-0.583	0	1.709	-0.122	0.656	9.518	1.977	-0.305	-2.014	0.854	1.498	9.709	-0.476	0	-0.183	-0.488	1510069159
-9.02	-2.991	-2.665	-0.183	0.061	0.549	2.043	-8.534	1.439	0.977	-0.061	-0.793	3.874	9.463	1.049	-0.977	-0.854	-0.122	-9.823	-1.084	-0.873	-0.061	1.587	0	0.958	9.505	1.922	-0.244	-1.77	0.732	1.532	9.653	-0.368	0.061	0.305	-0.244	1510069159
-9.085	-3.029	-2.554	-0.183	-0.061	0.488	1.982	-8.476	1.453	0.977	-0.244	-0.732	3.866	9.459	1.042	-0.977	-0.854	-0.244	-9.844	-1.098	-1.083	-0.061	1.465	0.061	1.126	9.592	1.865	-0.366	-1.526	0.61	1.23	9.771	-0.31	0	0	-0.122	1510069159
-9.191	-2.82	-2.606	-0.122	0.122	0.549	1.903	-8.434	1.513	0.977	-0.366	-0.61	3.866	9.459	1.042	-0.977	-1.221	-0.305	-9.824	-1.011	-1.315	-0.122	1.221	0.122	1.243	9.506	2.09	-0.122	-1.587	0.366	0.934	9.795	-0.413	-0.122	-0.122	-0.061	1510069159
-9.245	-2.742	-2.663	-0.305	0	0.488	1.857	-8.664	1.656	0.977	-0.671	-0.305	4.433	9.573	1.483	-0.854	-1.099	-0.366	-9.768	-0.995	-1.386	-0.183	1.343	0.183	1.268	9.552	2.129	0	-1.404	0.427	0.973	9.86	-0.459	-0.183	-0.183	-0.122	1510069159
-9.195	-2.716	-2.602	-0.305	0.061	0.488	1.873	-8.742	1.529	0.977	-0.916	-0.061	4.53	9.582	1.692	-0.732	-0.549	-0.305	-9.74	-1.049	-1.574	-0.122	1.099	0.183	1.395	9.557	2.262	0	-1.038	0.549	1.138	9.783	-0.426	-0.122	0	-0.183	1510069159
-9.13	-2.621	-2.594	-0.366	0.183	0.427	1.873	-8.742	1.529	1.16	-1.587	0.183	4.53	9.582	1.692	-0.61	-0.244	-0.122	-9.65	-0.896	-1.756	-0.122	1.16	0.183	1.424	9.451	2.351	-0.061	-0.916	0.61	0.987	9.828	-0.334	-0.183	0.183	-0.122	1510069159
-9.21	-2.652	-2.649	-0.183	0.061	0.427	2.646	-8.555	1.596	1.038	-1.77	0.183	4.368	9.33	1.936	-0.549	-0.183	0.244	-9.668	-0.737	-1.939	-0.122	1.099	0.122	1.456	9.278	2.406	-0.061	-0.916	0.732	0.746	9.848	-0.355	-0.183	-0.122	-0.183	1510069159
-9.178	-2.595	-2.67	-0.183	0	0.427	2.646	-8.555	1.596	0.793	-1.099	0.183	4.265	9.256	2.018	-0.549	-0.244	0.549	-9.735	-0.775	-2.117	-0.183	1.038	0.122	1.702	9.158	2.268	0	-0.793	0.671	0.804	9.866	-0.368	-0.244	-0.061	-0.122	1510069159
-9.239	-2.522	-2.694	-0.183	-0.122	0.366	2.745	-8.588	1.525	0.61	-0.488	0.183	4.265	9.256	2.018	-0.488	-0.183	0.61	-9.726	-0.712	-2.302	-0.122	0.671	0.061	2.009	9.154	2.2	0.061	-0.549	0.671	0.89	9.807	-0.207	-0.244	0	-0.061	1510069159
-9.257	-2.363	-2.681	-0.122	-0.061	0.305	2.745	-8.588	1.525	0.61	-0.488	0.183	4.268	9.191	2.116	-0.488	0.061	0.549	-9.617	-0.59	-2.326	-0.244	0.732	0	2.163	9.107	2.188	0.244	-0.183	0.671	0.831	9.836	-0.225	-0.122	0	0	1510069159
-9.287	-2.381	-2.766	-0.305	-0.122	0.305	3.085	-8.416	1.736	0.549	-0.671	0.122	4.305	9.146	2.183	-0.427	0.183	0.488	-9.671	-0.617	-2.474	-0.244	0.61	0	2.208	9.032	2.198	0.366	0	0.671	0.559	9.957	-0.193	-0.244	0	-0.122	1510069159
-9.313	-2.318	-2.705	-0.244	-0.122	0.244	3.084	-8.469	1.68	0.427	-0.549	0.183	4.305	9.146	2.183	-0.366	0.427	0.549	-9.671	-0.557	-2.634	-0.183	0.549	0	2.265	9.11	2.17	0.427	0.122	0.671	0.679	9.816	-0.202	-0.122	-0.061	-0.122	1510069159
-9.31	-2.183	-2.665	-0.305	-0.183	0.122	3.238	-8.46	1.726	0.488	-0.854	0.122	4.17	9.409	2.072	-0.366	0.488	0.549	-9.685	-0.56	-2.801	-0.305	0.427	-0.122	2.32	9.305	2.133	0.366	0.183	0.671	0.725	9.899	-0.169	-0.061	0.061	-0.061	1510069160
-9.205	-2.171	-2.545	-0.305	-0.061	0.061	3.238	-8.46	1.726	0.366	-1.221	0	4.198	9.319	2.121	-0.305	0.244	0.61	-9.634	-0.479	-2.913	-0.366	0.366	-0.061	2.355	9.393	2.152	0.427	0.122	0.488	0.703	9.911	-0.124	-0.244	0.122	-0.122	1510069160
-9.276	-2.206	-2.561	-0.305	-0.061	0	3.642	-8.421	1.966	0.183	-0.671	-0.061	4.198	9.319	2.121	-0.183	0.122	0.61	-9.717	-0.529	-2.96	-0.305	0.244	-0.061	2.415	9.359	2.129	0.427	0.183	0.366	0.837	9.839	-0.089	-0.183	0.061	-0.122	1510069160
-9.314	-2.25	-2.536	-0.305	-0.183	0	3.642	-8.421	1.966	0.061	-0.122	-0.122	4.194	9.318	2.182	0	0.366	0.61	-9.625	-0.566	-2.925	-0.305	0.122	-0.122	2.506	9.357	2.091	0.244	0.305	0.366	1.055	9.829	-0.042	-0.183	0.061	-0.122	1510069160
-9.28	-2.202	-2.456	-0.244	0	0	3.397	-8.403	2.205	-0.061	0.061	-0.244	4.02	9.332	2.383	0.122	0.549	0.549	-9.568	-0.584	-2.884	-0.305	-0.061	-0.122	2.534	9.38	2.079	0.183	0.305	0.305	0.947	9.838	0.002	-0.183	0.244	0	1510069160
-9.313	-2.188	-2.5	-0.305	0	-0.061	3.243	-8.404	2.25	-0.061	0.183	-0.366	4.02	9.332	2.383	0.183	0.61	0.427	-9.488	-0.585	-2.856	-0.305	-0.061	-0.122	2.461	9.356	2.068	0.122	0.366	0.244	0.557	9.855	0.102	-0.122	0.061	0.061	1510069160
-9.36	-2.311	-2.497	-0.244	-0.183	-0.122	3.243	-8.404	2.25	0	0.244	-0.366	3.985	9.311	2.511	0.183	0.671	0.305	-9.453	-0.584	-2.873	-0.305	-0.061	-0.122	2.357	9.27	2.061	0.122	0.366	0.244	0.526	9.868	0.049	-0.122	0.061	0.061	1510069160
-9.316	-2.296	-2.507	-0.061	-0.122	-0.061	3.091	-8.293	2.207	0.061	0.061	-0.366	3.835	9.321	2.547	0.122	0.61	0.183	-9.609	-0.585	-2.907	-0.244	-0.061	-0.061	2.372	9.24	2.043	0.061	0.366	0.183	0.841	9.866	0.102	-0.061	0.183	-0.061	1510069160
-9.268	-2.249	-2.478	-0.122	0.061	-0.122	3.085	-8.266	2.128	0.061	0	-0.305	3.835	9.321	2.547	0	0.366	0	-9.622	-0.555	-2.955	-0.244	-0.244	-0.061	2.518	9.319	2.088	0.061	0.366	0.061	0.798	9.885	0.118	-0.061	0.183	0	1510069160
-9.373	-2.277	-2.442	-0.061	0	-0.183	3.085	-8.266	2.128	0.061	-0.061	-0.244	3.882	9.384	2.638	-0.061	0.122	-0.122	-9.58	-0.556	-2.96	-0.183	-0.305	-0.061	2.534	9.388	2.122	0.061	0.305	-0.061	0.676	9.892	0.163	-0.061	0.183	0	1510069160
-9.378	-2.287	-2.444	0	0	-0.183	3.128	-8.269	1.991	0	-0.061	-0.183	3.969	9.408	2.69	0.061	0.305	-0.366	-9.65	-0.546	-2.887	-0.183	-0.305	-0.061	2.494	9.384	2.122	-0.122	0.305	-0.061	0.78	9.897	0.154	-0.183	-0.061	-0.061	1510069160
-9.38	-2.323	-2.438	0.061	-0.061	-0.183	3.266	-8.408	1.833	-0.183	-0.122	-0.122	4.11	9.47	2.663	0	0.671	-0.793	-9.623	-0.572	-2.847	-0.122	-0.488	-0.061	2.574	9.299	2.162	-0.061	0.305	-0.183	0.806	9.867	0.2	-0.061	0.061	-0.061	1510069160
-9.381	-2.273	-2.436	0	-0.061	-0.183	3.266	-8.408	1.833	-0.305	-0.122	-0.122	4.096	9.622	2.945	-0.427	1.404	-0.977	-9.551	-0.587	-2.74	-0.061	-0.488	-0.061	2.6	9.292	2.122	-0.061	0.549	-0.244	0.7	9.9	0.29	-0.061	-0.183	0	1510069160
-9.38	-2.243	-2.433	0.122	-0.122	-0.122	3.523	-8.274	1.785	-0.549	0	-0.122	3.021	9.109	2.743	-0.183	1.099	-0.793	-9.441	-0.566	-2.635	0	-0.427	-0.061	2.226	9.263	2.226	0	0.488	-0.244	0.806	9.872	0.233	-0.122	-0.305	-0.061	1510069160
-9.316	-2.226	-2.411	0.122	-0.122	-0.122	3.441	-8.293	1.753	-0.793	0.366	-0.244	3.021	9.109	2.743	0.244	-0.916	-0.793	-9.49	-0.56	-2.576	0.061	-0.305	0	2.127	9.16	2.198	-0.122	0.244	-0.061	0.891	9.88	0.159	-0.061	-0.122	-0.061	1510069160
-9.316	-2.162	-2.366	0.183	-0.061	-0.122	3.345	-8.319	1.598	-0.793	0.488	-0.244	3.478	9.235	2.479	0.122	-0.366	-0.366	-9.441	-0.512	-2.548	0.061	-0.305	0	2.202	9.269	2.32	-0.183	0	-0.183	1.001	9.761	0.169	0	-0.183	0	1510069160
-9.411	-2.131	-2.432	0.122	-0.061	-0.122	3.345	-8.319	1.598	-0.427	0.305	-0.122	3.601	9.385	2.572	0	-0.366	-0.366	-9.463	-0.487	-2.51	0.061	-0.244	0	2.113	9.214	2.304	-0.122	0.061	-0.244	1.007	9.833	0.181	0	-0.183	0	1510069160
-9.451	-2.189	-2.433	0.061	-0.061	-0.122	3.314	-8.347	1.613	0.061	0.305	0.061	3.616	9.379	2.522	0.183	-0.488	-0.488	-9.483	-0.484	-2.489	0.061	-0.122	0	2.041	9.223	2.25	-0.061	-0.061	-0.122	0.943	9.884	0.157	-0.061	-0.183	0	1510069160
-9.373	-2.223	-2.39	0	0	-0.061	3.076	-8.545	2.062	0.122	0.183	0.122	3.754	9.463	2.339	0.122	-0.305	-0.488	-9.538	-0.437	-2.529	0	-0.122	0	2.241	9.377	2.306	-0.061	-0.183	-0.183	0.928	9.88	0.151	0	-0.122	-0.061	1510069160
-9.367	-2.266	-2.418	0.061	-0.061	-0.122	3.229	-8.603	2.105	-0.122	0.122	0.122	3.737	9.484	2.302	0.122	-0.305	-0.366	-9.572	-0.457	-2.535	0	-0.122	0	2.321	9.411	2.29	-0.122	-0.183	-0.244	0.919	9.859	0.133	0	0	-0.061	1510069160
-9.349	-2.287	-2.426	0.061	-0.061	-0.122	3.223	-8.573	1.999	-0.427	0.671	0.061	3.731	9.461	2.372	0.122	-0.244	-0.305	-9.536	-0.48	-2.535	0	-0.183	-0.061	2.285	9.331	2.266	-0.183	-0.183	-0.244	0.904	9.881	0.205	0	-0.122	-0.061	1510069160
-9.316	-2.317	-2.421	0	-0.122	-0.122	3.125	-8.544	1.873	-0.427	0.671	0.061	3.723	9.367	2.531	0.061	-0.183	-0.244	-9.58	-0.481	-2.495	0	-0.122	-0.061	2.265	9.182	2.216	-0.061	-0.183	-0.244	0.994	9.836	0.226	0	-0.122	-0.061	1510069160
-9.349	-2.312	-2.407	0	-0.122	-0.122	2.908	-8.496	1.692	-0.488	0.793	0.061	3.74	9.353	2.579	0.183	-0.244	-0.244	-9.603	-0.49	-2.492	0.061	-0.183	-0.061	2.335	9.198	2.214	-0.061	-0.061	-0.244	1.028	9.83	0.173	0	-0.061	0	1510069160
-9.348	-2.285	-2.405	0	-0.061	-0.122	2.908	-8.496	1.692	-0.305	0.488	0.122	3.726	9.441	2.46	0.122	-0.122	-0.183	-9.611	-0.434	-2.483	0	-0.244	-0.061	2.361	9.325	2.254	-0.061	0	-0.244	0.985	9.842	0.145	0	-0.061	0	1510069160
-9.338	-2.292	-2.382	-0.061	-0.061	-0.122	3.09	-8.478	1.747	-0.122	-0.061	0.122	3.663	9.51	2.472	0	-0.061	-0.122	-9.574	-0.468	-2.436	-0.061	-0.244	-0.061	2.302	9.351	2.25	-0.061	0.061	-0.244	0.864	9.892	0.12	0	0	0	1510069160
-9.393	-2.34	-2.434	-0.061	-0.122	-0.122	3.09	-8.478	1.747	-0.061	0	0.122	3.708	9.545	2.616	-0.061	0	0	-9.561	-0.483	-2.39	-0.061	-0.183	-0.061	2.178	9.354	2.241	0	0	-0.183	0.901	9.832	0.121	0.061	-0.122	0	1510069161
-9.323	-2.364	-2.369	-0.061	-0.061	-0.122	3.024	-8.491	1.699	-0.122	0.061	0.061	3.695	9.616	2.684	-0.061	0	0.061	-9.613	-0.555	-2.377	-0.122	-0.244	-0.061	2.149	9.402	2.233	-0.122	0.061	-0.183	1.026	9.885	0.122	-0.061	0.061	0	1510069161
-9.363	-2.358	-2.419	-0.183	-0.061	-0.122	3.083	-8.486	1.629	-0.183	-0.061	0	3.619	9.624	2.683	-0.122	0.061	0.061	-9.629	-0.573	-2.327	-0.122	-0.305	0	2.187	9.421	2.19	-0.061	0.122	-0.183	0.953	9.848	0.122	0	0.061	0.061	1510069161
-9.368	-2.444	-2.494	-0.183	-0.122	-0.183	2.961	-8.479	1.631	-0.183	0	0.061	3.596	9.639	2.696	-0.244	0.061	-0.061	-9.607	-0.565	-2.267	-0.122	-0.244	0	2.121	9.454	2.189	-0.122	0.183	-0.122	0.755	9.873	0.096	0.061	-0.122	0	1510069161
-9.298	-2.511	-2.509	-0.183	-0.061	-0.183	2.961	-8.479	1.631	-0.183	-0.061	-0.061	3.598	9.564	2.678	-0.122	0	-0.061	-9.666	-0.618	-2.253	-0.183	-0.305	0.061	2.07	9.439	2.166	-0.122	0.244	-0.122	0.937	9.91	0.139	-0.061	0	0	1510069161
-9.22	-2.513	-2.615	-0.183	-0.061	-0.183	3.162	-8.419	1.535	0	0.061	-0.183	3.525	9.624	2.559	-0.061	-0.122	-0.183	-9.64	-0.651	-2.138	-0.183	-0.305	0.122	2.016	9.496	2.162	-0.183	0.305	-0.122	1.023	9.891	0.069	-0.061	0	0	1510069161
-9.22	-2.582	-2.747	-0.183	-0.305	-0.183	3.068	-8.315	1.839	-0.122	0.244	-0.061	3.563	9.574	2.509	-0.061	0.122	-0.183	-9.493	-0.746	-1.985	-0.244	-0.305	0.183	1.895	9.426	2.151	-0.122	0.305	-0.183	0.895	9.841	0.028	-0.061	0	0.122	1510069161
-9.241	-2.748	-2.719	0	-0.427	-0.061	3.022	-8.064	1.542	-0.549	-0.183	-0.061	3.508	9.382	2.536	-0.122	0.305	-0.183	-9.586	-0.94	-1.887	-0.183	-0.122	0.183	1.625	9.195	2.128	-0.122	0.366	-0.122	0.87	9.849	-0.004	-0.061	0	0.122	1510069161
-9.208	-2.901	-2.816	0.244	-0.427	-0.061	3.512	-8.268	1.328	-0.732	-0.244	-0.305	3.369	9.391	2.345	-0.061	0.122	-0.183	-9.702	-1.197	-1.95	-0.061	-0.244	0.244	1.418	9.268	2.095	-0.122	0.427	-0.061	0.921	9.851	-0.164	-0.061	0.122	0.244	1510069161
-9.19	-3.057	-2.797	0.427	-0.549	-0.122	3.512	-8.268	1.328	-0.427	0.549	-0.122	3.289	9.757	2.12	-0.122	-0.122	-0.244	-9.855	-1.314	-2.062	0.244	-0.366	0.244	1.282	9.689	1.971	-0.305	0.366	-0.061	0.743	9.903	-0.108	-0.061	0.183	0.305	1510069161
-9.089	-3.168	-2.614	0.793	-0.305	-0.061	3.447	-8.576	1.487	-0.244	1.282	0.122	3.208	10.05	1.851	-0.305	-0.366	-0.305	-9.936	-1.305	-2.116	0.427	-0.427	0.305	1.189	9.889	2.059	-0.244	0.122	-0.305	0.523	9.909	0.001	0	0	0.305	1510069161
-9.018	-3.146	-2.664	0.854	-0.305	-0.244	2.832	-8.497	1.709	-0.671	0.671	-0.305	2.978	9.832	1.653	-0.244	-0.671	-0.366	-9.971	-1.223	-2.11	0.671	-0.793	0.366	1.23	9.743	2.123	-0.244	0.122	-0.305	0.156	10	0.004	-0.061	-0.366	0.366	1510069161
-8.979	-3.43	-2.566	1.16	-0.549	-0.366	2.751	-8.404	1.412	-1.221	0.671	-0.549	2.921	9.633	1.597	0	-0.732	-0.488	-9.9	-1.258	-2.044	0.916	-0.977	0.427	1.347	9.558	2.206	-0.366	-0.061	-0.61	0.16	9.922	-0.075	-0.061	-0.916	0.427	1510069161
-8.993	-3.456	-2.316	1.587	-0.427	-0.366	2.751	-8.404	1.412	-1.404	0.549	-0.61	3.022	9.586	1.659	0.305	-0.427	-0.61	-9.9	-1.258	-2.044	0.916	-0.977	0.427	1.404	9.494	2.227	-0.61	-0.122	-0.793	0.906	9.769	0.002	0.305	-0.549	0.61	1510069161
-8.979	-3.443	-2.174	1.465	-0.305	-0.488	3.192	-8.466	1.256	-1.282	0.793	-0.183	2.774	9.477	1.505	0.305	-0.549	-0.549	-9.9	-1.258	-2.044	0.916	-0.977	0.427	1.18	9.281	2.421	-0.488	-0.183	-1.038	0.827	9.911	-0.065	-0.122	-0.366	0.793	1510069161
-9.039	-3.644	-1.979	1.648	-0.61	-0.549	3.56	-8.351	1.152	-1.282	1.648	0.183	2.86	9.532	1.516	0.183	-0.977	-0.366	-9.859	-0.794	-1.504	1.892	-1.648	0.366	0.786	9.311	2.657	-0.366	-0.305	-1.282	0.778	9.761	-0.069	-0.122	-0.854	0.793	1510069161
-9.111	-3.747	-1.66	1.892	-0.427	-0.549	3.707	-8.469	1.555	-1.404	1.465	-0.183	2.907	9.69	1.627	0.122	-1.587	-0.427	-9.704	-0.708	-1.193	2.136	-1.587	0.305	0.367	9.344	2.664	-0.305	-0.488	-1.343	1.242	9.799	0.061	0.305	-0.793	1.038	1510069161
-9.216	-3.67	-1.288	2.258	-0.122	-0.427	4.133	-8.081	1.467	-1.465	1.831	0	2.824	9.771	1.737	0.244	-2.014	-0.488	-9.573	-0.48	-0.931	2.502	-1.587	0.305	0.176	9.415	2.913	-0.122	-0.793	-1.343	1.37	10.005	0.135	0.061	-0.977	1.221	1510069161
-9.355	-3.436	-1.168	2.625	-0.061	-0.305	3.871	-7.988	1.145	-1.404	2.136	0.183	2.754	9.83	1.676	0.427	-2.136	-0.488	-9.421	-0.123	-0.656	2.747	-1.404	0.427	0.205	9.531	3.088	-0.122	-0.916	-1.343	1.213	10.049	0.159	-0.122	-1.648	1.282	1510069161
-9.204	-3.17	-1.004	2.625	0.549	-0.305	3.871	-7.988	1.145	-1.099	2.319	0.183	2.834	10.05	1.97	0.366	-1.465	-0.488	-9.471	0.268	-0.492	2.808	-1.038	0.427	0.145	9.629	3.299	-0.183	-0.977	-1.282	1.145	9.954	0.158	-0.305	-2.319	1.16	1510069161
-9.353	-3.157	-0.892	2.502	0.793	-0.305	4.912	-8.818	0.685	-0.916	2.93	0.488	2.771	10.299	2.369	0.305	-0.793	-0.427	-9.555	0.663	-0.419	2.869	-0.854	0.427	-0.001	9.731	3.511	-0.183	-1.16	-1.16	1.229	9.836	0.215	-0.488	-2.563	1.038	1510069161
-9.597	-3.254	-0.865	2.563	1.099	-0.122	5.802	-9.484	0.44	-1.099	3.357	0.122	2.651	10.5	2.699	0.183	-0.61	-0.244	-9.557	0.945	-0.298	2.808	-0.61	0.244	0.018	9.839	3.634	-0.366	-1.709	-0.977	1.352	9.792	-0.196	-0.61	-3.54	0.977	1510069161
-9.373	-3.088	-0.902	2.686	1.221	0.122	5.802	-9.484	0.44	-0.671	3.784	-1.038	2.778	10.496	2.828	0.122	-0.977	0.061	-9.58	1.01	-0.25	2.563	-0.488	0	0.004	9.823	3.668	-0.488	-2.197	-0.61	1.762	9.844	-0.358	-0.916	-4.395	0.671	1510069161
-9.004	-2.936	-1.058	2.319	1.526	0.244	7.149	-9.776	-0.185	-0.122	5.005	-2.014	3.176	10.398	2.903	0	-2.014	0.427	-9.378	0.974	-0.086	2.625	-0.244	-0.183	0.315	9.701	3.49	-0.854	-2.258	-0.244	2.446	9.701	0.234	-0.916	-4.395	0.671	1510069161
-8.795	-2.937	-1.073	2.075	2.014	0.366	8.494	-9.799	-0.154	0.549	6.836	-3.357	3.92	10.025	3.14	-0.244	-2.686	0.916	-9.336	1.195	0.044	2.502	0.061	-0.427	0.291	9.173	3.444	-0.854	-2.075	-0.061	2.466	9.761	0.73	-2.563	-2.93	0	1510069161
-9.049	-3.025	-1.141	1.892	2.014	0.427	9.264	-9.503	0.477	0.793	7.385	-5.31	4.725	9.668	2.968	-0.793	-3.784	1.953	-9.418	1.3	0.006	2.197	0.366	-0.427	-0.079	8.703	3.262	-0.61	-2.502	-0.122	2.137	9.878	0.64	-3.174	-2.869	-0.061	1510069162
-9.158	-3.275	-1.215	1.831	1.892	0.488	9.674	-9.027	1.047	0.854	8.484	-6.409	5.608	9.518	2.749	-1.343	-5.127	3.357	-9.64	1.132	-0.128	2.136	0.427	-0.488	-0.146	8.565	3.242	-0.305	-2.869	-0.122	1.5	9.863	0.66	-3.174	-2.869	-0.061	1510069162
-9.207	-3.473	-1.176	1.831	1.831	0.488	8.855	-8.929	0.962	1.343	8.789	-7.08	6.508	9.436	2.237	-1.465	-6.592	4.944	-9.9	0.94	-0.313	2.014	0.427	-0.488	0.464	8.754	3.196	0.061	-2.991	-0.244	1.416	9.66	0.751	-3.113	-4.456	-0.366	1510069162
-9.103	-3.439	-1.255	1.892	1.587	0.488	8.855	-8.929	0.962	2.441	8.911	-7.629	7.272	9.244	1.336	-1.16	-8.606	6.592	-9.889	0.714	-0.426	2.136	0.244	-0.488	1.219	9.132	3.165	0.305	-2.869	-0.366	1.556	9.439	0.543	-2.563	-5.859	-0.671	1510069162
-9.032	-3.53	-1.45	1.709	1.526	0.61	8.239	-8.436	1.909	2.747	7.874	-8.179	8.538	8.809	0.513	-0.183	-9.583	7.69	-9.749	0.756	-0.449	2.197	0.244	-0.488	1.699	9.259	3.335	0.305	-2.38	-0.244	1.425	9.155	0.543	-2.563	-5.859	-0.671	1510069162
-9.325	-3.926	-1.608	1.648	1.099	0.793	7.291	-7.101	2.452	2.38	6.958	-8.484	9.514	8.093	-0.345	0.977	-8.667	8.118	-9.775	0.778	-0.49	2.136	0.366	-0.488	1.742	9.176	3.342	0.122	-1.892	0.183	1.914	8.824	0.337	-0.488	-5.615	-0.977	1510069162
-9.476	-4.102	-1.42	2.38	0.671	1.099	7.291	-7.101	2.452	2.686	6.714	-8.545	10.25	7.547	-0.837	2.075	-7.141	7.629	-9.957	0.543	-0.501	2.197	0.183	-0.488	1.841	9.033	3.333	0.183	-1.16	0.427	2.768	8.99	0.115	0.122	-5.31	-0.732	1510069162
-9.658	-3.486	-1.403	2.808	0.671	0.977	5.918	-4.303	3.954	2.075	5.737	-8.118	9.83	7.04	-1.48	2.686	-6.348	7.08	-10.054	0.335	-0.536	2.319	0	-0.549	1.951	9.355	3.327	0.183	-0.793	0.671	4.398	9.312	-1.68	0.549	-4.517	-0.671	1510069162
-9.861	-2.848	-2.03	2.869	0.488	0.671	5.918	-4.303	3.954	1.16	4.822	-7.812	9.528	6.447	-2.299	2.991	-6.226	6.104	-10.173	0.194	-0.542	2.136	0.122	-0.61	2.256	9.683	3.406	-0.122	-0.366	0.977	5.376	9.774	-0.203	0.549	-4.517	-0.671	1510069162
-9.237	-2.619	-1.937	2.014	1.526	0.61	4.81	-2.879	4.564	0.916	4.272	-7.324	9.647	5.943	-2.766	3.235	-5.676	5.127	-10.051	-0.157	-0.703	2.136	-0.244	-0.61	2.109	9.922	3.457	-0.427	0.122	0.977	4.505	9.989	0.693	0.549	0.122	-0.488	1510069162
-9.428	-3.029	-2.115	1.526	0.549	0.549	4.163	-1.793	5.237	0.122	3.723	-6.47	9.607	5.252	-3.661	2.93	-4.089	4.333	-9.734	-0.19	-0.717	2.38	0.061	-0.488	1.568	10.188	3.212	-0.793	-0.244	1.099	1.06	9.862	0.689	0.549	0.122	-0.488	1510069162
-9.167	-3.462	-1.936	1.953	0.488	0.854	2.83	-1.183	6.624	-0.244	3.845	-5.676	9.235	4.51	-4.199	2.502	-2.563	3.845	-9.737	-0.337	-0.72	2.38	0.122	-0.366	1.176	9.658	3.161	-1.099	-0.671	0.977	2.072	9.829	0.834	0.61	-2.869	-0.671	1510069162
-8.784	-3.333	-1.94	2.502	0.732	1.038	2.83	-1.183	6.624	-0.732	3.784	-4.883	8.486	3.642	-4.454	2.197	-1.648	3.601	-9.592	-0.526	-0.599	2.502	0	-0.305	0.907	9.188	2.961	-1.16	-1.526	0.732	2.768	9.44	0.386	0.732	-1.221	-0.488	1510069162
-8.52	-2.838	-2.239	2.808	1.526	1.038	2.231	-1.16	7.025	-1.038	3.418	-4.211	7.087	2.913	-4.801	1.77	-2.441	3.174	-9.408	-0.857	-0.534	2.563	0.183	-0.366	1.06	8.952	2.975	-1.16	-2.075	0.427	2.773	9.176	-0.196	0.732	-1.221	-0.488	1510069162
-8.947	-2.675	-2.702	2.258	1.404	0.61	0.234	-0.854	10.243	-0.671	4.15	-2.869	6.504	3.162	-2.854	-0.977	0	2.747	-9.729	-0.897	-0.61	2.625	0.122	-0.427	1.107	9.3	3.135	-1.099	-2.075	-0.122	1.869	9.82	0.273	0.427	-1.404	0.061	1510069162
-9.288	-3.198	-2.795	2.197	0.671	0.671	0.234	-0.854	10.243	0.61	0.366	-2.686	7.477	2.083	-5.081	-1.099	0	2.747	-9.667	-0.869	-0.603	2.563	0.183	-0.305	0.809	9.027	2.988	-1.343	-2.502	-0.916	1.562	9.832	0.463	0.122	-2.38	0	1510069162
-9.05	-3.36	-2.791	2.502	0.916	0.916	2.348	0.335	8.614	0	1.038	-2.625	6.917	0.967	-6.425	-1.343	0.183	2.502	-9.674	-1.209	-0.473	2.747	0.183	-0.366	0.851	9.217	2.396	-0.977	-3.723	-0.916	1.446	9.702	-0.087	0.427	-2.014	0.061	1510069162
-8.618	-3.091	-3.122	3.052	1.77	0.916	2.348	0.335	8.614	0	1.099	-3.113	6.857	0.142	-6.54	-1.587	0.549	2.38	-9.595	-1.68	-0.413	2.869	0.305	-0.305	1.547	9.295	2.305	-1.038	-3.723	-0.977	1.267	9.783	-0.578	0.427	-2.014	0.061	1510069162
-8.378	-2.998	-3.694	3.296	1.892	0.916	1.896	0.19	8.873	0.122	0.427	-3.052	7.43	-0.412	-7.125	-1.77	0.671	2.625	-9.618	-2.005	-0.435	2.991	0.244	-0.366	1.814	9.43	2.08	-0.732	-3.479	-1.099	1.433	9.705	-0.851	0.244	-1.526	0	1510069162
-8.593	-3.023	-4.253	3.174	1.892	0.916	1.524	-0.097	9.112	0.122	0.427	-3.052	7.724	-0.671	-7.116	-1.953	1.221	2.625	-9.695	-2.254	-0.468	3.235	0.549	-0.427	1.744	9.665	1.705	-0.916	-3.723	-0.916	1.177	9.684	-1.103	0.061	-1.892	0.244	1510069162
-9.156	-2.901	-4.673	3.174	1.343	0.916	1.34	-0.132	9.818	-0.061	0	-2.747	7.711	-0.997	-7.136	-2.197	1.16	2.502	-10.151	-2.304	-0.622	3.418	0.427	-0.427	2.032	9.745	1.583	-1.038	-3.723	-0.854	1.081	9.912	-1.358	-0.183	-2.197	0.305	1510069162
-9.335	-2.779	-4.675	2.625	0.732	0.793	1.562	-0.002	9.922	-0.183	-0.793	-3.113	7.234	-1.206	-7.419	-2.319	0.671	2.563	-10.286	-2.22	-0.782	3.418	0.244	-0.549	2.43	9.732	1.555	-0.916	-3.662	-1.038	0.626	10.171	-1.593	-0.122	-2.197	0.244	1510069162
-9.091	-3.043	-4.313	2.686	0.671	0.732	1.881	-0.005	9.835	-0.366	-1.16	-3.357	7.196	-1.391	-7.383	-2.441	0.427	2.625	-10.135	-2.242	-0.822	3.479	0.366	-0.488	2.265	9.678	1.468	-0.793	-3.662	-1.282	0.324	10.195	-1.647	-0.122	-2.197	0.244	1510069162
-8.752	-3.164	-3.98	2.93	0.732	0.793	1.762	-0.379	9.231	-0.671	-1.038	-3.235	7.54	-1.461	-7.196	-2.563	1.221	2.625	-10.054	-2.205	-0.834	3.601	0.183	-0.549	2.164	9.476	1.339	-0.549	-3.784	-1.343	0.473	10.039	-1.489	0	-1.709	-0.366	1510069162
-8.693	-3.234	-3.865	3.174	0.793	0.732	1.762	-0.379	9.231	-1.038	-0.977	-3.174	7.245	-1.463	-6.849	-2.686	0.977	2.441	-9.944	-2.083	-0.869	3.601	0.122	-0.427	2.466	9.557	1.371	-0.549	-3.845	-1.465	0.246	9.902	-1.369	0	-1.953	-0.488	1510069162
-8.782	-3.146	-3.697	3.54	0.854	0.61	1.838	-0.301	9.149	-1.282	-1.038	-3.235	7.406	-1.232	-6.259	-2.93	0.122	2.014	-9.936	-2.133	-1.028	3.54	-0.122	-0.366	2.795	9.521	1.605	-0.549	-3.54	-1.648	0.185	9.946	-1.249	0	-1.953	-0.488	1510069163
-8.997	-2.938	-3.633	3.662	0.61	0.61	1.988	-0.181	8.727	-1.282	-1.038	-3.235	7.857	-1.054	-6.473	-2.991	1.16	1.892	-9.715	-2.3	-1.099	3.662	-0.305	-0.244	2.604	9.549	1.657	-0.61	-3.479	-1.831	0.67	9.83	-1.257	-0.122	-2.502	-0.488	1510069163
-9.036	-2.82	-3.177	4.089	0.488	0.549	1.988	-0.181	8.727	-1.282	-1.038	-3.235	8.441	-1.093	-6.383	-3.113	2.075	1.404	-9.415	-2.467	-1.043	3.967	-0.366	-0.183	2.425	9.765	1.528	-0.916	-3.54	-1.77	1.458	9.65	-1.178	-0.244	-2.686	-0.183	1510069163
-9.339	-2.302	-3.113	4.089	0.427	0.366	1.988	-0.181	8.727	-1.282	-1.16	-3.235	9.537	-0.77	-5.402	-3.235	2.869	0.488	-9.129	-2.481	-0.845	4.15	-0.366	0	2.114	9.709	1.316	-1.038	-3.418	-1.77	1.883	9.587	-1.164	-0.244	-2.686	-0.183	1510069163
-9.598	-2.452	-3.009	4.272	0.061	0.61	1.977	0.008	8.539	-1.038	-2.563	-2.686	11.548	0.22	-3.653	-3.723	6.653	0.671	-8.977	-2.309	-0.555	4.333	0.366	0.366	1.681	9.765	1.03	-1.587	-3.54	-1.343	1.745	9.644	-1.105	-0.427	-2.808	0	1510069163
-9.713	-2.661	-3.315	4.272	0.305	0.793	3.186	1.871	9.276	-0.793	-1.831	-3.601	12.829	1.315	-4.098	-5.066	7.385	0.488	-8.88	-2.835	-0.458	4.7	0.732	0.671	1.84	10.402	1.39	-2.441	-3.784	-0.549	2.33	9.755	-0.968	-0.427	-2.808	0	1510069163
-9.521	-3.138	-3.205	3.235	-0.671	0.854	3.186	1.871	9.276	-0.916	-1.892	-3.967	12.575	0.938	-5.407	-5.798	6.714	-0.427	-10.036	-1.992	-0.687	4.15	1.038	0.916	2.693	11.094	2.156	-3.113	-4.272	0	2.475	9.856	-0.998	-0.488	-2.747	0.244	1510069163
-8.411	-3.204	-2.546	2.93	-0.427	0.549	2.905	2.292	9.61	-1.16	-5.615	-4.15	10.521	0.225	-5.73	-5.737	5.737	-1.038	-10.913	-0.565	-0.968	4.456	-0.977	1.221	4.11	11.125	2.269	-3.601	-3.906	-0.183	3.186	9.4	-0.772	-0.61	-2.502	1.343	1510069163
-7.965	-3.128	-1.938	3.235	-0.427	0.305	6.357	1.214	9.597	-1.709	-5.188	-4.089	10.111	-0.182	-5.471	-4.944	2.502	-0.671	-9.741	0.206	-0.483	3.601	-1.038	1.343	4.506	9.775	3.091	-3.54	-3.113	-0.977	3.463	9.1	0.291	-0.61	-2.502	1.343	1510069163
-8.518	-3.424	-2.028	2.808	-0.793	0.122	6.812	0.696	8.577	-1.16	-3.418	-4.456	10.954	-0.418	-4.53	-3.967	1.465	0.427	-8.616	0.386	0.324	3.113	-0.305	0.854	3.04	7.814	3.693	-2.563	-2.686	-1.465	1.89	9.752	0.073	-0.916	-3.174	2.808	1510069163
-8.674	-3.533	-1.486	2.38	0.61	-0.061	7.379	0.689	8.183	-0.671	-3.174	-4.272	10.566	-0.122	-3.259	-3.601	2.319	1.16	-9.154	0.671	0.579	3.418	0.427	0.549	1.476	6.735	3.565	-1.709	-2.258	-0.732	0.498	10.337	0.715	-1.16	-3.296	2.747	1510069163
-9.757	-3.708	-1.008	2.136	0.488	-0.183	7.379	0.689	8.183	-0.549	-1.526	-3.601	9.26	0.651	-2.256	-3.723	0.793	1.282	-9.154	0.671	0.579	3.418	0.427	0.549	1.041	7.044	4.194	-1.038	-2.197	-0.244	-0.225	10.85	1.418	-1.16	-3.296	2.747	1510069163
-9.867	-3.552	-0.412	2.869	1.709	0.183	7.184	1.026	5.704	-0.122	-0.061	-2.869	9.213	1.414	-1.927	-3.662	-0.244	1.16	-9.154	0.671	0.579	3.418	0.427	0.549	1.714	8.122	5.306	0.305	-2.38	-0.977	0.081	10.792	0.301	-1.587	-5.249	3.052	1510069163
-9.604	-2.981	-0.352	3.296	1.77	0.61	7.455	1.33	5.211	-0.793	-1.648	-2.258	9.6	1.896	-1.725	-3.296	-0.427	0.549	-9.845	1.13	-0.083	2.869	0	0.183	2.29	8.701	5.478	0.244	-2.686	-1.648	2.032	10.279	-0.587	-2.441	-6.287	2.319	1510069163
-9.379	-2.446	-0.685	2.93	1.404	0.427	7.455	1.33	5.211	-1.465	-1.831	-2.014	9.778	1.861	-1.162	-2.625	-0.61	-0.122	-9.524	1.09	-0.057	2.991	0.305	-0.061	1.991	8.582	5.46	-0.549	-2.747	-1.404	3.212	9.772	0.717	-2.441	-6.287	2.319	1510069163
-9.3	-2.69	-0.684	2.747	0.854	0.305	6.138	2.662	5.489	-1.709	-0.977	-1.953	10.584	2.015	-0.226	-2.258	-0.244	-0.61	-9.439	1.353	-0.169	2.93	0.61	-0.366	1.778	8.35	5.346	-1.16	-2.991	-0.916	3.543	9.375	0.257	-2.869	-3.296	1.648	1510069163
-9.11	-3.128	-0.479	2.808	0.916	0.488	6.688	3.353	6.368	-2.136	-1.404	-1.77	10.71	2.011	0.385	-2.686	0.671	-0.793	-9.592	1.464	-0.378	2.869	0.549	-0.488	1.931	8.061	4.893	-1.282	-3.235	-0.916	2.377	9.032	0.459	-2.563	-0.671	0.366	1510069163
-8.88	-3.14	-0.402	2.686	1.099	0.549	6.688	3.353	6.368	-2.686	-0.793	-1.465	9.737	1.565	-0.045	-2.991	-0.671	-0.61	-9.685	1.607	-0.69	2.869	0.549	-0.488	2.299	7.541	4.66	-0.977	-3.418	-1.16	2.377	9.032	0.459	-2.563	-0.671	0.366	1510069163
-8.982	-2.924	-0.232	2.808	1.282	0.488	7.066	3.132	6.629	-3.052	-0.183	-1.404	10.238	1.055	-0.554	-2.869	-1.099	-0.122	-9.71	1.541	-0.776	2.747	0.488	-0.61	2.547	7.319	4.63	-0.488	-3.296	-1.404	2.108	8.768	1.047	-2.319	-1.709	0.183	1510069163
-9.299	-2.474	-0.005	2.686	1.648	0.549	6.943	2.365	7.36	-2.869	-0.427	-1.587	10.874	0.778	-0.652	-2.625	-0.977	0.366	-9.643	1.388	-0.945	2.747	0.488	-0.732	2.625	7.412	4.542	-0.183	-3.235	-1.343	2.998	8.705	1.048	-1.465	-3.906	-0.61	1510069163
-9.621	-2.478	0.061	2.38	1.343	0.549	6.943	2.365	7.36	-2.563	0.183	-1.648	11.161	0.67	-0.4	-2.502	-0.732	0.61	-9.534	1.36	-1.014	2.625	0.61	-0.671	2.885	7.862	4.551	0.122	-3.296	-1.16	3.575	8.119	0.952	-1.465	-3.906	-0.61	1510069163
-9.653	-2.787	-0.109	2.197	1.221	0.854	6.959	2.445	7.296	-2.563	0.854	-1.587	11.355	0.884	0.075	-2.38	-1.038	0.732	-9.399	1.186	-1.101	2.502	0.916	-0.61	3.262	8.227	4.601	0.061	-3.174	-0.916	3.433	7.523	0.999	-1.221	-4.089	-1.099	1510069163
-10.874	-2.885	0.086	1.709	0.732	0.671	6.942	2.214	7.501	-2.258	-0.122	-1.709	11.795	0.98	0.317	-2.38	-0.427	0.854	-9.33	1.077	-1.278	2.563	0.916	-0.488	3.4	8.327	4.462	-0.122	-3.113	-0.671	3.877	8.453	0.959	1.465	-3.845	-1.038	1510069163
-10.5	-2.909	0.083	2.869	-0.244	1.282	6.942	2.214	7.501	-2.136	0.671	-1.831	11.655	0.815	0.065	-2.258	0.122	0.793	-9.979	0.841	-1.497	2.38	0.549	-0.305	3.602	8.415	4.272	-0.427	-3.113	-0.366	4.264	10.031	-1.391	1.465	-3.845	-1.038	1510069163
-9.392	-2.517	-0.495	2.747	1.038	1.038	6.489	2.065	7.534	-1.892	0.427	-1.892	11.295	0.542	-0.343	-1.953	0.061	0.732	-10.045	0.785	-1.331	2.014	0.916	-0.244	3.943	8.603	4.215	-0.549	-2.747	-0.244	7.929	9.253	-0.429	0.488	-8.423	-0.488	1510069163
-9.877	-2.627	-1.214	2.93	-0.305	0.671	5.985	1.443	7.346	-1.587	0.549	-1.953	11.275	0.334	-0.62	-1.77	0.244	0.549	-10.185	0.276	-1.159	2.014	0.916	-0.244	3.911	8.722	4.089	-0.549	-2.258	-0.244	9.104	9.783	-1.047	-0.977	3.113	0.183	1510069164
-8.875	-2.768	-1.554	1.099	2.686	-0.122	5.985	1.443	7.346	-1.343	0.183	-1.831	11.2	0.311	-0.828	-1.709	0.488	0.305	-9.964	-0.593	-0.829	1.526	0.305	-0.366	3.512	9.009	3.504	-0.732	-2.075	-0.061	2.412	9.532	0.453	-0.977	3.113	0.183	1510069164
-9.984	-3.749	-2.091	1.16	-0.366	0.549	6.045	0.63	7.086	-1.282	-0.183	-1.526	10.935	0.272	-1.15	-1.77	0.854	0.061	-9.964	-0.593	-0.829	1.526	0.305	-0.366	3.241	9.367	2.95	-1.038	-2.014	0.061	1.041	9.906	0.479	0.061	-2.258	-0.793	1510069164
-8.949	-3.104	-2.085	0.977	1.892	0.793	6.57	-0.191	7.319	-1.16	-0.244	-1.587	10.858	0.074	-1.7	-1.831	0.549	-0.122	-9.964	-0.593	-0.829	1.526	0.305	-0.366	3.348	9.903	2.89	-0.916	-1.709	-0.183	1.548	9.918	0.145	0.244	-1.465	-0.549	1510069164
-8.788	-2.565	-2.69	1.282	1.648	0.549	6.57	-0.191	7.319	-1.526	-0.793	-1.221	11.256	-0.182	-2.598	-1.587	0.305	-0.305	-9.673	-0.702	-0.726	1.221	0.244	0.061	3.28	9.8	2.915	-0.61	-1.77	-0.488	1.651	9.624	-0.557	0.244	-1.465	-0.549	1510069164
-8.38	-2.503	-3.232	1.221	2.38	0.366	6.295	-0.842	8.056	-1.343	-0.061	-1.038	11.215	-0.465	-2.436	-1.221	0.549	-0.244	-9.557	-1.034	-0.493	0.854	0.732	-0.061	3.033	9.018	2.663	-0.61	-1.648	-0.366	1.395	9.424	-1.579	0.305	-0.549	-1.16	1510069164
-9.095	-2.978	-3.929	1.038	1.465	0.549	6.016	-0.674	7.718	-0.916	0.366	-1.099	10.73	-0.81	-1.726	-0.916	0.183	-0.061	-9.878	-1.495	-0.736	0.854	0.549	-0.061	3.06	8.545	2.183	-0.793	-1.465	0.061	1.33	9.841	-1.309	0.183	-0.488	-1.038	1510069164
-9.278	-2.674	-3.98	0.732	0.732	0.732	6.016	-0.674	7.718	-0.61	-0.183	-0.977	10.932	-0.889	-1.3	-0.854	0.183	0.061	-10.256	-1.542	-1.122	1.16	0.122	-0.183	3.396	8.583	2.152	-0.488	-1.282	0.061	1.292	9.855	-1.072	0.183	-0.488	-1.038	1510069164
-9.095	-2.259	-3.68	0.488	0.732	0.427	5.989	-0.736	7.477	-0.427	-0.732	-0.793	10.958	-0.796	-1.433	-0.916	0.549	0.122	-9.836	-1.449	-1.239	0.977	0.366	-0.244	3.573	8.875	2.294	-0.122	-1.099	-0.183	0.836	9.877	-1.062	0.183	-0.793	-0.916	1510069164
-9.193	-2.271	-3.414	0.549	0.549	0.305	5.989	-0.736	7.477	-0.244	-0.671	-0.488	10.774	-0.684	-1.561	-0.854	1.465	0	-9.642	-1.473	-1.364	0.977	0.366	-0.244	3.514	8.616	2.296	-0.061	-0.977	-0.183	0.84	9.881	-1.184	0.122	-1.099	-1.099	1510069164
-9.04	-2.411	-3.208	0.671	0.488	0.244	5.691	-0.622	7.973	-0.366	-0.732	-0.244	10.188	-0.592	-0.957	-0.549	0.122	0.061	-9.636	-1.482	-1.481	0.732	0.183	-0.244	3.543	8.494	2.184	-0.122	-0.854	-0.183	1.104	9.808	-0.975	0.122	-1.099	-1.099	1510069164
-8.875	-2.208	-3.088	0.916	0.366	0.122	6.007	0.313	7.421	-0.427	-0.427	-0.427	10.081	-0.635	-0.717	-0.427	-0.183	0.122	-9.655	-1.499	-1.622	0.671	-0.183	-0.122	3.847	8.521	2.224	-0.061	-0.732	-0.305	1.298	9.737	-0.749	0.122	-0.671	-1.16	1510069164
-9.024	-1.812	-3.091	0.854	0.366	-0.061	6.007	0.313	7.421	-0.488	0	-0.427	10.384	-0.524	-0.37	-0.427	0.061	0.061	-9.433	-1.602	-1.723	0.61	-0.183	0	3.959	8.576	2.353	-0.061	-0.366	-0.427	1.439	9.656	-0.922	-0.183	-1.099	-0.854	1510069164
-9.247	-1.781	-3.019	0.916	0.183	-0.122	5.304	0.47	7.388	-0.366	-0.061	-0.427	10.677	-0.337	-0.091	-0.488	0.061	-0.061	-9.172	-1.797	-1.745	0.61	-0.122	0.122	3.693	8.593	2.257	-0.183	-0.183	-0.305	1.511	9.647	-0.986	-0.183	-1.099	-0.854	1510069164
-9.418	-1.851	-2.958	1.099	-0.549	0	5.187	0.563	7.293	-0.183	-0.244	-0.488	10.572	-0.187	0.023	-0.488	0.061	0	-8.861	-1.864	-1.713	0.732	-0.122	0.305	3.557	8.647	2.231	-0.427	-0.183	-0.244	1.413	9.658	-0.788	-0.244	-1.038	-0.854	1510069164
-9.355	-1.779	-2.795	1.099	-0.427	0.244	5.441	0.873	7.066	0.061	-0.244	-0.793	10.836	-0.123	-0.05	-0.671	0.793	-0.305	-8.679	-2.006	-1.657	0.793	0.244	0.488	3.557	8.647	2.231	-0.427	-0.183	-0.244	1.432	9.577	-0.538	-0.305	-0.671	-0.916	1510069164
-9.415	-1.692	-2.828	1.038	-0.61	0.549	5.441	0.873	7.066	0	-0.488	-0.916	11.036	-0.132	0.056	-0.793	1.038	-0.488	-8.947	-1.853	-1.75	1.038	0.549	0.671	3.557	8.647	2.231	-0.427	-0.183	-0.244	1.503	9.482	-0.709	-0.305	-0.671	-0.916	1510069164
