# Supplementary material for: A deep learning approach for lower back-pain risk prediction during manual lifting
Source: PLoS One. 2021 Feb 19;16(2):e0247162. doi: 10.1371/journal.pone.0247162 (PMC7894914; doi:10.1371/journal.pone.0247162)
Supplement: S1 Data — (ZIP) [file pone.0247162.s001.zip › source-used/Subject_01_P1_Zone06_T2.csv]

Side_A_x	Side_A_y	Side_A_z	Side_G_x	Side_G_y	Side_G_z	LtWt_A_x	LtWt_A_y	LtWt_A_z	LtWt_G_x	LtWt_G_y	LtWt_G_z	RtWt_A_x	RtWt_A_y	RtWt_A_z	RtWt_G_x	RtWt_G_y	RtWt_G_z	Back_A_x	Back_A_y	Back_A_z	Back_G_x	Back_G_y	Back_G_z	UArm_A_x	UArm_A_y	UArm_A_z	UArm_G_x	UArm_G_y	UArm_G_z	Thig_A_x	Thig_A_y	Thig_A_z	Thig_G_x	Thig_G_y	Thig_G_z	Time_stp
-9.386	-2.293	-2.171	0.061	0	-0.061	3.478	-8.314	1.067	-0.488	0.488	1.526	4.217	9.543	1.985	-0.122	-0.183	-0.732	-9.65	-0.493	-2.297	0.061	-0.244	0	1.879	9.494	2.335	-0.183	-0.305	-0.244	1.325	9.849	0.157	0	-0.122	-0.061	1510068965
-9.398	-2.3	-2.152	0.061	0	-0.061	3.387	-8.441	1.267	-0.427	0.488	1.526	4.404	9.576	2.042	-0.122	-0.122	-0.793	-9.655	-0.484	-2.277	0.061	-0.305	0.061	1.928	9.544	2.323	-0.183	-0.244	-0.305	1.366	9.823	0.156	-0.061	-0.122	-0.061	1510068965
-9.39	-2.302	-2.169	0.061	0	-0.061	3.524	-8.545	1.32	-0.183	0.305	1.587	4.486	9.55	2.098	-0.122	0	-0.732	-9.656	-0.484	-2.248	0	-0.305	0.061	1.914	9.455	2.332	-0.244	-0.183	-0.244	1.42	9.782	0.154	0	-0.122	0	1510068965
-9.404	-2.315	-2.194	0	0	-0.122	3.529	-8.642	1.626	-0.061	0.061	1.465	4.479	9.465	2.135	-0.183	0	-0.671	-9.682	-0.445	-2.216	0	-0.366	0	1.918	9.386	2.352	-0.244	-0.061	-0.183	1.391	9.818	0.173	0	-0.122	0	1510068965
-9.403	-2.309	-2.229	-0.061	-0.061	-0.122	3.481	-8.648	1.765	-0.183	-0.305	1.099	4.461	9.446	2.188	-0.244	0	-0.61	-9.708	-0.423	-2.135	-0.061	-0.427	0	1.994	9.368	2.347	-0.244	0.061	-0.183	1.327	9.811	0.135	-0.061	-0.122	0	1510068965
-9.408	-2.305	-2.211	0	-0.061	-0.122	3.51	-8.702	1.639	-0.183	-0.366	0.732	4.432	9.451	2.229	-0.183	0.122	-0.488	-9.689	-0.415	-2.068	-0.122	-0.488	0	1.91	9.337	2.401	-0.061	0.366	-0.061	1.32	9.833	0.158	0	-0.122	-0.061	1510068965
-9.398	-2.257	-2.206	-0.061	-0.061	-0.183	3.799	-8.729	1.512	0	-0.305	0.549	4.455	9.392	2.141	-0.122	0.183	-0.305	-9.679	-0.432	-2.006	-0.122	-0.427	0	1.779	9.288	2.439	-0.061	0.366	-0.061	1.392	9.831	0.136	0	-0.122	-0.061	1510068965
-9.388	-2.296	-2.182	-0.122	-0.061	-0.183	3.775	-8.65	1.532	0.061	-0.244	0.183	4.396	9.435	2.062	-0.061	0.244	-0.061	-9.682	-0.407	-1.945	-0.122	-0.488	-0.061	1.779	9.288	2.439	-0.061	0.427	0	1.389	9.817	0.096	-0.061	-0.061	-0.061	1510068965
-9.403	-2.311	-2.178	-0.122	-0.061	-0.183	3.84	-8.637	1.414	0	-0.305	-0.183	4.249	9.457	1.946	0	0.244	0.122	-9.674	-0.392	-1.87	-0.183	-0.427	0	1.745	9.362	2.444	0	0.61	0	1.44	9.774	0.087	0	-0.061	-0.061	1510068965
-9.418	-2.364	-2.182	-0.122	-0.061	-0.183	3.773	-8.628	1.325	0	-0.305	-0.183	4.076	9.41	1.829	0.122	0.549	0.183	-9.737	-0.462	-1.835	-0.244	-0.488	0	1.747	9.366	2.467	0	0.61	0	1.445	9.807	0.066	0	0.061	-0.061	1510068965
-9.429	-2.383	-2.214	-0.183	-0.122	-0.183	3.529	-8.608	1.209	0.183	-0.122	-0.671	3.815	9.5	1.765	0.305	-0.244	0.488	-9.677	-0.443	-1.713	-0.183	-0.488	-0.061	1.747	9.366	2.467	0.061	0.671	0.061	1.369	9.819	0.09	0	0	-0.061	1510068965
-9.359	-2.417	-2.144	-0.183	-0.061	-0.122	3.464	-8.623	1.22	0.122	-0.244	-0.732	4.148	9.545	1.826	0	-0.183	0.549	-9.719	-0.423	-1.658	-0.244	-0.427	-0.061	1.341	9.422	2.492	0.122	0.732	0	1.367	9.832	0.081	0	-0.061	-0.061	1510068965
-9.338	-2.446	-2.155	-0.122	-0.061	-0.122	3.45	-8.619	1.144	0.061	0.122	-0.793	4.096	9.5	1.904	-0.061	0.305	0.427	-9.677	-0.51	-1.591	-0.244	-0.427	-0.061	1.352	9.35	2.559	0.122	0.671	0.061	1.42	9.808	0.083	0	0	-0.061	1510068966
-9.369	-2.503	-2.162	-0.061	-0.061	-0.122	3.284	-8.591	1.101	0.061	0.122	-0.793	3.86	9.483	1.864	0.061	0.122	0.427	-9.677	-0.531	-1.512	-0.183	-0.366	-0.061	1.352	9.35	2.559	0.122	0.61	0.061	1.407	9.778	0.08	-0.061	0.061	-0.061	1510068966
-9.319	-2.488	-2.139	-0.061	-0.061	-0.183	3.169	-8.552	1.09	0	0.183	-0.793	3.731	9.502	1.809	0.061	0.305	0.244	-9.734	-0.51	-1.518	-0.183	-0.305	-0.061	1.353	9.408	2.531	0.122	0.549	0.061	1.353	9.801	0.114	0	0	-0.061	1510068966
-9.36	-2.507	-2.137	-0.061	-0.122	-0.244	3.054	-8.44	1.075	0	0.183	-0.671	3.567	9.501	1.762	0.122	0.183	0.061	-9.767	-0.514	-1.536	-0.122	-0.366	-0.061	1.36	9.408	2.56	0.061	0.549	0	1.28	9.82	0.099	0	0	0	1510068966
-9.38	-2.568	-2.15	0	-0.122	-0.244	2.937	-8.38	1.065	-0.061	0.122	-0.549	3.438	9.49	1.668	0.183	0.183	-0.061	-9.826	-0.536	-1.5	-0.122	-0.366	-0.061	1.36	9.408	2.56	0.061	0.427	-0.122	1.255	9.817	0.069	0	-0.061	-0.061	1510068966
-9.301	-2.61	-2.131	-0.061	-0.122	-0.305	2.84	-8.299	0.937	-0.061	0.122	-0.549	3.29	9.536	1.67	0.305	0.122	-0.183	-9.868	-0.525	-1.48	-0.061	-0.427	-0.061	1.436	9.444	2.56	0	0.305	-0.244	1.284	9.837	0.096	0	-0.061	-0.061	1510068966
-9.299	-2.687	-2.107	0	-0.122	-0.305	2.787	-8.251	0.863	-0.122	0	-0.244	3.322	9.568	1.639	0.427	0.061	-0.427	-9.828	-0.522	-1.367	-0.061	-0.549	0	1.349	9.481	2.584	-0.061	0.305	-0.427	1.309	9.798	0.144	0.061	0	-0.061	1510068966
-9.312	-2.768	-2.121	0	-0.122	-0.305	2.939	-8.303	0.864	-0.305	-0.122	0.183	3.384	9.612	1.581	0.488	0.183	-0.671	-9.839	-0.508	-1.219	-0.061	-0.549	0	1.2	9.526	2.566	-0.061	0.244	-0.488	1.255	9.814	0.112	0.061	-0.061	-0.061	1510068966
-9.31	-2.893	-2.156	-0.061	-0.061	-0.305	3.068	-8.343	0.876	-0.488	0.061	0.427	3.499	9.727	1.607	0.488	0.061	-0.732	-9.921	-0.494	-1.099	-0.061	-0.61	0	1.249	9.591	2.62	-0.061	0.305	-0.549	1.257	9.819	0.095	0.061	-0.122	-0.061	1510068966
-9.227	-3.027	-2.159	-0.183	-0.183	-0.427	3.352	-8.381	0.945	-0.549	-0.061	0.732	3.512	9.726	1.589	0.488	0.122	-0.793	-10.148	-0.511	-1.104	-0.061	-0.793	0.061	1.249	9.591	2.62	-0.122	0.366	-0.671	1.237	9.806	0.083	0.122	0.061	0	1510068966
-9.033	-3.38	-1.967	0.183	-0.488	-0.488	3.376	-8.281	0.973	-0.549	0.427	0.854	3.269	9.601	1.42	0.488	-0.122	-0.793	-10.421	-0.525	-1.229	0	-1.282	0.061	1.461	9.444	2.492	-0.305	0.488	-0.854	1.248	9.777	0.057	0.061	0.366	0	1510068966
-8.8	-3.419	-1.906	0.305	-0.244	-0.916	2.859	-8.059	0.621	-0.549	-0.183	0.61	2.957	9.338	1.175	0.671	-0.427	-0.977	-10.271	-0.464	-1.188	0	-1.953	0.122	1.698	9.209	2.68	-0.366	0.854	-1.526	1.291	9.749	0.195	0.244	0.916	0.122	1510068966
-8.964	-3.524	-1.979	0.244	-0.305	-1.343	2.851	-7.87	0.348	-0.671	-1.099	0.488	2.991	9.184	1.04	0.977	-0.244	-1.282	-10.269	-0.364	-1.008	-0.122	-2.197	0.122	1.48	9.009	2.69	-0.366	0.854	-1.526	0.52	9.993	0.444	0.061	0.305	0.183	1510068966
-8.959	-3.433	-1.891	0.244	-0.244	-1.465	3.308	-8.091	0.331	-0.61	-0.671	0.732	3.089	9.253	0.924	1.282	0.244	-1.587	-10.176	-0.237	-0.749	-0.061	-2.686	0.061	1.052	8.957	2.751	-0.366	1.221	-1.77	0.211	9.959	0.373	0.122	-0.854	0.061	1510068966
-8.906	-3.385	-1.852	0.122	-0.244	-1.648	3.29	-8.278	0.299	-0.916	-0.427	0.977	3.077	9.339	0.825	1.465	0.488	-1.709	-9.838	-0.189	-0.219	-0.122	-2.808	0.061	0.537	8.855	2.857	0	1.404	-2.014	0.598	9.971	0.148	0.183	-0.671	0.061	1510068966
-8.876	-3.486	-1.745	0	-0.061	-1.77	3.357	-8.403	0.223	-1.16	0	1.038	3.072	9.369	0.825	1.587	0.549	-1.587	-9.429	-0.145	0.34	-0.122	-2.747	-0.061	0.537	8.855	2.857	0	1.404	-2.014	1.117	9.808	0.085	0.244	-0.183	0	1510068966
-8.975	-3.524	-1.756	0.305	-0.061	-1.587	3.359	-8.473	0.219	-1.282	0.122	0.854	3.192	9.479	0.884	1.648	0.732	-1.343	-9.215	-0.19	0.956	-0.122	-2.625	-0.061	-0.745	8.708	2.931	0.061	1.648	-1.953	1.56	9.64	-0.15	0.366	0.122	-0.122	1510068966
-8.985	-3.724	-1.78	0.183	-0.183	-1.465	3.435	-8.506	0.142	-1.343	0.488	0.549	3.21	9.722	0.897	1.587	1.099	-0.977	-9.141	-0.158	1.541	-0.122	-2.38	-0.122	-1.241	8.971	2.896	0.122	1.831	-1.709	1.73	9.642	-0.447	0.549	0.244	-0.061	1510068966
-9.065	-3.999	-1.604	0.244	-0.244	-1.221	3.344	-8.628	0.042	-1.343	0.854	0.305	2.896	10.155	0.679	1.282	0.854	-0.61	-9.176	-0.142	1.889	-0.305	-2.38	-0.183	-1.241	8.971	2.896	0.122	1.892	-1.465	1.708	9.704	-0.264	0.305	0	0	1510068966
-9.044	-4.158	-1.522	0.244	-0.061	-1.099	3.229	-8.855	0.026	-1.282	1.038	0.183	2.6	10.422	0.421	1.038	0.366	-0.366	-9.001	-0.431	2.323	-0.244	-2.014	-0.122	-2.292	9.568	2.659	0.183	1.709	-1.282	1.897	9.641	-0.464	0.183	-0.244	0.122	1510068966
-9.083	-4.333	-1.529	0.122	-0.183	-0.916	3.193	-9.165	-0.238	-1.221	1.16	-0.061	2.467	10.573	0.185	0.793	0	-0.122	-9.027	-0.608	2.574	-0.122	-1.77	-0.122	-2.65	9.701	2.607	0.366	1.526	-1.038	1.958	9.761	-0.359	0.122	-0.183	0.244	1510068966
-8.971	-4.418	-1.503	0.183	-0.183	-0.732	3.137	-9.422	-0.3	-1.038	1.038	-0.427	2.292	10.628	-0.11	0.488	-0.305	0.183	-8.953	-0.623	2.952	0	-1.526	-0.122	-2.914	9.755	2.524	0.366	1.343	-0.793	1.962	9.75	-0.367	0.122	0	0.122	1510068966
-8.908	-4.575	-1.517	0.122	0	-0.549	2.912	-9.449	-0.389	-1.099	1.099	-0.793	2.127	10.609	-0.315	0.427	-0.61	0.305	-8.908	-0.605	3.235	0.061	-1.16	-0.122	-2.975	9.789	2.543	0.244	1.038	-0.61	1.854	9.759	-0.432	0.061	-0.122	0.122	1510068966
-8.861	-4.579	-1.485	0.183	0	-0.366	2.646	-9.539	-0.429	-0.854	0.854	-0.977	2.023	10.701	-0.4	0.305	-0.488	0.305	-8.908	-0.534	3.369	0.061	-0.916	-0.122	-3.041	9.874	2.469	0.305	0.671	-0.366	1.865	9.72	-0.546	0.061	-0.183	0	1510068966
-8.758	-4.549	-1.613	0.061	0	-0.366	2.483	-9.52	-0.473	-0.61	0.732	-0.977	1.834	10.684	-0.518	0.366	-0.305	0.305	-8.914	-0.469	3.525	0.061	-0.732	-0.122	-2.964	9.899	2.442	0.305	0.671	-0.366	2.005	9.704	-0.674	0.122	-0.061	0	1510068966
-8.75	-4.737	-1.613	-0.061	0	-0.305	2.219	-9.428	-0.557	-0.366	0.427	-0.732	1.675	10.6	-0.516	0.366	-0.244	0.183	-8.862	-0.445	3.652	0	-0.488	-0.122	-2.84	9.8	2.411	0.244	0.366	-0.366	1.936	9.719	-0.589	-0.061	0	0	1510068967
-8.653	-4.828	-1.567	0	0	-0.122	2.222	-9.289	-0.693	-0.183	0.122	-0.427	1.669	10.47	-0.457	0.305	0.061	0.061	-8.843	-0.502	3.694	-0.061	-0.366	-0.183	-2.835	9.677	2.294	0.061	0.122	-0.183	1.918	9.674	-0.614	0.061	0	-0.122	1510068967
-8.61	-4.856	-1.591	0.061	0	-0.061	2.239	-9.173	-0.763	-0.122	0.061	-0.122	1.672	10.434	-0.446	0.183	0.061	-0.122	-8.796	-0.592	3.747	-0.061	-0.183	-0.183	-2.926	9.671	2.23	0.061	0.122	-0.183	1.949	9.691	-0.644	0	0.061	-0.122	1510068967
-8.613	-4.881	-1.635	0.061	0.061	0.061	2.32	-9.129	-0.859	-0.122	0.061	0.122	1.815	10.479	-0.496	0.061	0.061	-0.244	-8.821	-0.672	3.76	0	0	-0.183	-3.01	9.725	2.198	0	0	-0.122	1.945	9.692	-0.59	-0.061	-0.122	-0.061	1510068967
-8.653	-4.789	-1.622	0	0.061	0.122	2.464	-9.167	-0.836	-0.122	0.183	0.366	1.979	10.552	-0.573	-0.122	-0.061	-0.305	-8.89	-0.694	3.724	0.061	0.183	-0.183	-3.033	9.813	2.192	0	-0.183	0	1.961	9.743	-0.561	-0.183	-0.183	0	1510068967
-8.671	-4.756	-1.658	-0.061	0.061	0.183	2.45	-9.189	-0.903	0	0.061	0.549	2.138	10.501	-0.651	-0.183	-0.305	-0.183	-8.865	-0.691	3.728	0.061	0.305	-0.183	-2.891	9.786	2.21	0	-0.366	0.061	1.876	9.705	-0.611	-0.244	-0.244	0.061	1510068967
-8.756	-4.905	-1.638	-0.183	-0.122	0.244	2.554	-9.122	-0.807	0.122	0	0.671	2.382	10.355	-0.634	-0.183	-0.244	-0.061	-8.872	-0.732	3.67	0	0.488	-0.183	-2.784	9.692	2.219	-0.061	-0.549	0.122	1.931	9.694	-0.553	-0.061	-0.183	0	1510068967
-8.769	-4.956	-1.493	-0.122	-0.305	0.366	2.662	-9.119	-0.805	0.061	-0.061	0.61	2.533	10.305	-0.623	-0.305	-0.122	0.061	-8.936	-0.778	3.577	0.061	0.61	-0.183	-2.82	9.629	2.18	0	-0.61	0.244	1.843	9.725	-0.622	-0.244	-0.061	-0.061	1510068967
-8.575	-4.81	-1.331	-0.122	-0.244	0.549	2.722	-9.18	-0.855	0.183	-0.183	0.61	2.541	10.149	-0.633	-0.427	-0.244	0.244	-8.933	-0.69	3.481	0.183	0.671	-0.183	-2.674	9.454	2.26	-0.061	-0.671	0.366	1.958	9.684	-0.494	-0.061	-0.061	0	1510068967
-8.569	-4.774	-1.227	-0.427	-0.488	0.488	2.773	-9.085	-0.831	0.305	-0.366	0.488	2.613	9.927	-0.653	-0.488	-0.488	0.488	-8.915	-0.412	3.328	0.183	0.854	-0.183	-2.442	9.259	2.478	0.122	-0.732	0.488	2.256	9.49	-0.508	0.183	-0.061	0.061	1510068967
-8.411	-4.603	-0.977	-0.183	-0.061	0.427	2.93	-8.957	-0.817	0.366	-0.244	0.305	2.661	9.71	-0.608	-0.427	-0.488	0.732	-9.02	-0.154	3.131	0.183	0.793	-0.183	-2.085	9.103	2.57	0.183	-0.549	0.549	2.262	9.409	-0.579	0.366	0.549	0.122	1510068967
-8.404	-4.516	-1.049	-0.488	0	0.305	2.82	-8.849	-0.81	0.488	-0.183	0.183	2.548	9.501	-0.622	-0.183	-0.366	0.916	-9.221	0.189	3.027	-0.061	0.732	-0.183	-1.584	9.055	2.787	0.183	-0.549	0.549	2.079	9.554	-0.306	0.549	1.282	0.122	1510068967
-8.436	-4.569	-1.035	-0.61	0.183	0.305	2.658	-8.654	-1.065	0.61	-0.61	0.061	2.427	9.545	-0.501	0.183	-0.061	0.854	-9.333	0.378	2.875	-0.366	0.488	-0.183	-1.183	9.192	2.851	0.305	-0.305	0.427	1.207	9.845	0.106	-0.244	1.099	-0.183	1510068967
-8.28	-4.366	-1.223	-0.549	0.549	0.244	2.571	-8.579	-1.183	0.671	-0.916	-0.122	2.434	9.66	-0.267	0.488	0.549	0.61	-9.222	0.316	2.839	-0.671	0.366	-0.122	-1.108	9.295	2.677	0.305	0.061	0.366	0.662	9.734	0.033	0.244	0.61	-0.305	1510068967
-8.38	-3.937	-1.67	-1.038	0.732	-0.183	2.543	-8.494	-1.237	0.854	-1.038	-0.061	2.513	9.752	-0.099	0.61	1.16	0.427	-8.799	-0.766	2.669	-1.038	0.305	-0.183	-1.391	9.347	2.397	0.061	0.549	0.366	1.231	9.69	-0.031	0.122	0.854	-0.61	1510068967
-8.594	-4.106	-2.393	-1.099	0.427	-0.366	2.543	-8.494	-1.237	0.854	-1.221	-0.122	2.533	9.891	-0.007	0.427	1.465	0.305	-8.799	-0.766	2.669	-1.282	0.427	-0.183	-1.742	9.483	1.768	0.061	0.549	0.366	1.231	9.69	-0.031	0.122	0.854	-0.61	1510068967
-8.928	-4.807	-3.058	-0.854	-0.122	-0.183	2.546	-8.403	-0.968	0.793	-1.038	-0.366	2.495	10.21	-0.169	0.061	1.221	0.183	-9.18	-1.75	2.549	-1.16	0.61	-0.061	-2.004	9.899	1.249	-0.183	0.427	0.427	1.664	9.526	-0.419	-0.061	0.977	-0.732	1510068967
-8.9	-4.855	-3.267	-0.732	-0.061	0.183	2.393	-8.514	-0.938	0.366	-1.16	-0.61	2.488	10.813	-0.587	-0.427	0.549	-0.183	-9.845	-2.382	2.358	-0.977	0.366	0	-2.004	9.899	1.249	-0.366	0.427	0.488	1.806	9.869	-0.799	-0.183	1.221	-0.244	1510068967
-9.001	-4.663	-3.339	-0.671	-0.061	0.183	2.273	-9.068	-0.703	0.061	-1.099	-0.732	2.646	11.208	-1.043	-0.793	-0.244	-0.549	-9.831	-2.704	2.208	-0.671	0.488	0.061	-2.062	11.086	0.992	-0.305	0.183	0.366	1.221	10.051	-1.156	-0.244	0.305	0	1510068967
-8.951	-4.418	-3.311	-0.61	0.122	-0.061	2.361	-9.524	-0.096	-0.244	-0.671	-0.549	3.07	11.072	-1.213	-0.854	-0.488	-0.793	-9.793	-2.688	2.038	-0.427	0.488	0.122	-1.991	10.941	1.145	-0.244	-0.244	0.305	0.605	10.13	-1.425	-0.122	0	-0.183	1510068967
-8.622	-4.542	-3.183	-0.488	-0.183	-0.122	2.503	-9.417	0.67	-0.549	0.366	-0.244	3.583	10.622	-1.176	-0.793	-0.061	-0.732	-9.308	-2.754	2.096	-0.244	0.549	0.244	-1.98	10.423	1.145	-0.305	-0.671	0.305	0.671	10.213	-1.324	-0.061	0.488	-0.427	1510068967
-8.421	-4.744	-2.899	-0.122	-0.366	0.061	2.419	-8.866	1.142	-0.671	1.282	-0.122	3.633	10.164	-1.13	-0.854	0	-0.427	-9.129	-2.687	2.214	0.061	0.793	0.244	-2.037	9.896	1.151	-0.549	-1.038	0.366	0.825	10.076	-1.092	-0.061	0.671	-0.549	1510068967
-8.491	-4.795	-2.842	0.122	-0.488	0.244	2.08	-8.361	1.214	-0.61	1.038	-0.183	3.383	9.922	-1.108	-1.038	-0.427	-0.183	-9.357	-2.25	2.164	0.183	0.61	0.427	-1.858	9.664	1.432	-0.854	-1.038	0.366	0.924	9.89	-0.836	-0.244	0.366	-0.427	1510068967
-8.333	-4.523	-2.768	-0.061	-0.732	0.122	2.076	-8.443	1.053	-0.61	1.038	-0.183	3.138	9.874	-1.151	-1.038	-0.916	-0.061	-9.532	-1.753	2.089	0.244	0.366	0.549	-1.56	9.734	1.677	-0.671	-0.793	0.305	1.14	9.818	-0.577	-0.305	-0.183	-0.122	1510068967
-8.314	-4.683	-2.454	0	-0.977	0.244	2.248	-8.765	0.75	0.061	0.488	-0.061	3.072	9.769	-1.072	-0.916	-1.16	0.061	-9.07	-1.415	2.163	0.305	0.427	0.61	-1.56	9.734	1.677	-0.488	-0.61	0.183	1.278	9.723	-0.386	-0.549	-0.305	0.122	1510068967
-8.29	-4.713	-2.077	0.366	-0.854	0.549	2.33	-8.798	0.385	0.488	0.122	-0.122	3.134	9.531	-0.761	-0.671	-0.671	0.244	-8.897	-1.382	2.071	0.488	0.671	0.549	-1.56	9.734	1.677	-0.488	-0.61	0.183	1.543	9.566	-0.169	-0.854	0.122	0.305	1510068968
-8.702	-4.682	-1.976	0.61	-1.099	0.549	2.436	-8.632	-0.043	0.671	-0.366	-0.427	2.878	9.566	-0.439	-0.549	-0.122	0.366	-9.31	-1.232	1.96	0.671	0.793	0.488	-1.743	9.062	2.592	-0.488	-0.61	0.183	1.723	9.324	-0.105	-0.244	-0.488	0.549	1510068968
-8.492	-4.609	-1.729	0.732	-1.038	0.61	2.51	-8.619	-0.47	0.671	-0.854	-0.61	2.444	9.875	-0.145	-0.549	-0.244	0.366	-9.664	-0.848	1.768	0.916	0.488	0.488	-1.506	9.382	2.944	-0.366	-0.488	0.427	2.171	9.737	0.014	0.122	-0.488	1.038	1510068968
-8.39	-4.374	-1.092	0.854	-0.732	0.732	2.633	-8.726	-0.852	0.61	-1.099	-0.488	2.159	10.124	0.23	-0.549	-0.488	0.366	-9.394	-0.346	1.669	1.099	0.427	0.488	-1.375	9.423	3.309	-0.183	-0.427	0.305	2.597	9.984	0.596	-0.244	-0.427	1.648	1510068968
-8.954	-3.845	-0.626	0.732	-0.732	0.549	2.859	-8.662	-0.969	0.427	-0.977	-0.183	2.102	9.923	0.685	-0.549	-0.488	0.366	-9.418	0.249	1.57	1.038	0.732	0.305	-1.211	9.126	3.609	-0.122	-0.549	0.244	2.717	10.075	1.079	-0.671	-0.732	2.197	1510068968
-9.542	-3.642	-0.312	0.183	-0.244	0.244	3.2	-8.506	-0.959	0.427	-0.977	-0.183	2.048	9.957	1.056	-0.244	0	0.427	-9.892	0.865	1.292	0.854	0.671	0.305	-0.754	9.229	3.937	-0.244	-0.61	0.366	2.156	10.245	0.983	-1.038	-0.916	2.258	1510068968
-9.776	-3.785	-0.201	0.122	-0.061	0.061	3.317	-8.817	-1.052	0.061	-0.061	0.183	1.936	10.225	1.33	-0.122	0.122	0.183	-10.146	1.272	1.069	0.549	0.488	0.305	-0.237	9.577	4.156	-0.305	-0.61	0.305	1.22	9.923	0.132	-0.61	-0.793	1.709	1510068968
-9.111	-3.632	-0.211	0.122	0.183	0	3.146	-9.226	-1.148	0.122	0.305	0.671	2.171	10.343	1.599	0.122	0.61	-0.183	-10.127	1.274	0.859	0.183	0.549	0.122	-0.017	9.661	4.034	-0.122	-0.671	0.244	0.427	9.769	-0.531	-0.122	-0.427	0.793	1510068968
-8.494	-3.409	-0.281	0	0.61	0.183	3.217	-9.404	-1.148	0.244	-0.244	0.549	2.426	10.112	1.912	0.122	1.099	-0.366	-9.829	1.25	0.763	0.061	0.427	0.061	-0.017	9.661	4.034	-0.244	-0.61	0.366	0.479	9.499	-0.065	0.061	0.671	-0.488	1510068968
-8.67	-3.601	-0.481	-0.305	0.977	0.366	3.448	-9.155	-1.097	0.244	-0.549	0.183	2.405	9.549	1.851	-0.122	1.038	-0.366	-9.317	1.321	0.751	-0.061	0.61	0.061	-0.025	8.678	3.811	-0.366	-0.488	0.366	0.423	9.211	0.53	0.122	1.587	-1.404	1510068968
-8.931	-4.192	-0.876	0.061	1.404	0.122	3.634	-8.697	-0.827	0.244	-0.549	0.183	2.323	9.247	1.556	-0.366	0.183	-0.122	-9.477	1.285	0.823	-0.305	0.793	-0.061	-0.39	8.47	3.717	-0.305	-0.244	0.366	0.232	9.123	1.203	-0.061	1.038	-2.136	1510068968
-9.489	-4.469	-0.793	-0.305	0.488	0.061	3.4	-8.574	-0.767	0.122	-0.244	-0.244	2.522	9.548	1.229	-0.427	-0.427	0.061	-9.822	0.979	0.729	-0.427	0.793	-0.061	-0.496	8.924	3.652	-0.183	-0.305	0.427	0.327	10.115	1.104	-0.793	0.061	-2.014	1510068968
-9.49	-4.526	-1.379	0.61	0.305	0.183	3.135	-8.753	-0.756	0.549	-0.549	-0.549	2.926	10.057	0.956	-0.305	-0.488	0.122	-10.155	0.474	0.79	-0.549	0.671	0	-0.251	9.592	3.655	0.122	-0.427	0.366	-0.105	10.246	-0.095	0.061	-3.113	-2.014	1510068968
-8.982	-3.992	-1.366	0.61	0.366	0.366	3.049	-8.879	-0.903	0.488	-0.977	-0.549	3.425	10.45	0.885	-0.183	0.305	0.305	-9.832	-0.351	0.689	-0.305	0.305	-0.183	-0.534	9.906	3.42	0.244	-0.244	0.427	3.182	10.739	0.017	0.977	-4.272	-1.526	1510068968
-8.775	-3.492	-1.459	0.305	0.488	0.61	3.17	-8.857	-0.851	0.305	-0.732	-0.549	3.435	10.363	0.865	-0.305	0.793	0.61	-9.436	-0.456	0.757	0.183	0.61	-0.183	-0.968	9.643	3.242	0.061	-0.183	0.61	5.778	9.938	0.793	0.122	-0.671	-0.427	1510068968
-9.05	-3.305	-1.58	0.183	0.61	0.61	3.189	-8.531	-0.418	-0.061	-0.244	-0.488	3.067	10.002	0.853	-0.549	0.366	1.038	-9.245	-0.263	0.682	0.305	0.977	-0.122	-1.125	9.153	3.15	-0.061	-0.183	0.854	4.055	9.318	0.37	-0.061	1.709	-0.183	1510068968
-9.122	-3.511	-1.821	0.183	0.061	0.549	3.21	-8.277	0.028	-0.244	0.427	-0.122	2.676	9.77	0.852	-0.732	-0.671	1.282	-9.426	-0.053	0.486	0.366	1.099	-0.122	-0.836	8.989	3.086	-0.061	-0.488	0.854	1.714	9.382	0.138	-0.122	-0.061	0	1510068968
-9.036	-3.602	-1.86	0.183	0.305	0.671	3.304	-8.492	0.49	-0.122	1.221	0.305	2.72	9.721	0.871	-0.732	-0.977	1.221	-9.679	0.072	0.16	0.305	1.16	-0.183	-0.128	9.162	3.083	0.122	-0.854	0.854	1.316	9.716	0.22	-0.183	-0.549	0	1510068968
-9.097	-3.47	-1.92	0.183	0.366	0.671	3.25	-8.855	0.798	0.183	1.404	0.427	2.984	9.807	0.959	-0.549	-0.671	1.038	-9.708	-0.047	-0.1	0.244	1.099	-0.244	0.494	9.433	3.047	0.305	-1.038	0.793	1.16	9.822	0.384	-0.061	-0.549	-0.061	1510068968
-9.036	-3.317	-1.928	0.061	0.427	0.549	3.127	-9.121	0.935	0.488	0.793	0.244	3.295	9.819	1.089	-0.427	-0.122	0.793	-9.787	-0.234	-0.321	0.305	1.099	-0.183	0.494	9.433	3.047	0.244	-1.038	0.793	1.178	9.823	0.089	-0.244	-0.366	-0.183	1510068968
-9.202	-3.127	-2.004	0	0.366	0.366	3.163	-9.105	1.042	0.61	0.122	-0.183	3.437	9.856	1.18	-0.427	0.427	0.671	-9.837	-0.348	-0.572	0.366	1.038	-0.244	0.596	9.533	2.845	0.061	-0.916	0.732	0.989	9.833	-0.004	0.061	0.061	-0.183	1510068968
-9.253	-3.049	-2.091	0	0.366	0.427	3.283	-8.984	1.044	0.793	0.183	-0.549	3.338	9.844	1.13	-0.488	0.244	0.61	-9.805	-0.299	-0.782	0.305	1.038	-0.183	0.657	9.532	2.736	-0.061	-0.977	0.671	1.034	9.889	0.311	0	-0.183	-0.244	1510068968
-9.324	-2.997	-2.174	0	0.183	0.366	3.248	-8.809	1.03	0.793	0.427	-0.61	3.377	9.702	1.091	-0.549	-0.549	0.732	-9.833	-0.42	-1.055	0.244	1.16	-0.183	0.89	9.482	2.641	-0.061	-1.221	0.61	0.998	9.842	0.103	0.122	-0.366	-0.305	1510068968
-9.251	-2.865	-2.128	0.061	0.183	0.305	3.103	-8.608	0.92	0.854	0.366	-0.549	3.549	9.531	1.083	-0.61	-1.099	0.61	-9.903	-0.407	-1.255	0.244	1.038	-0.183	1.158	9.451	2.539	-0.122	-1.465	0.427	1.181	9.851	0.148	0.183	0.061	-0.366	1510068968
-9.213	-2.891	-2.242	0	0.122	0.183	2.968	-8.495	0.828	0.793	0.061	-0.549	3.642	9.404	1.028	-0.61	-1.343	0.366	-10.015	-0.391	-1.486	0.122	0.977	-0.122	1.158	9.451	2.539	-0.122	-1.587	0.183	1.164	9.912	0.133	0	0.183	-0.305	1510068968
-9.207	-2.968	-2.284	0	0	0.122	2.981	-8.477	0.709	0.793	0.061	-0.549	3.825	9.229	1.01	-0.61	-1.343	0.366	-10.021	-0.361	-1.616	0.122	0.61	-0.122	1.479	9.469	2.47	-0.061	-1.587	0	0.933	9.869	0.164	0.122	-0.061	-0.183	1510068969
-9.159	-2.936	-2.211	0	-0.061	0.183	2.997	-8.423	0.702	0.793	-0.122	-0.549	4.13	9.056	1.164	-0.183	-1.099	-0.427	-9.891	-0.29	-1.615	0.061	0.366	-0.122	2.043	9.271	2.498	0	-1.465	-0.244	1.05	9.884	0.096	0	-0.183	-0.122	1510068969
-9.226	-2.9	-2.299	0.061	-0.061	0.183	3.098	-8.338	0.682	0.732	-0.122	-0.549	4.408	8.989	1.278	0.122	-0.366	-0.732	-9.807	-0.373	-1.608	-0.061	0.305	-0.122	2.043	9.271	2.498	0	-1.16	-0.305	1.201	9.755	0.129	0	-0.061	0	1510068969
-9.227	-2.856	-2.257	0	-0.061	0.122	3.1	-8.356	0.658	0.366	0.183	-0.366	4.664	9.209	1.419	0.122	-0.366	-0.732	-9.8	-0.465	-1.683	-0.061	0.244	-0.183	2.021	9.222	2.492	-0.061	-0.793	-0.244	0.994	9.849	-0.026	0	-0.122	0.061	1510068969
-9.198	-2.797	-2.229	-0.061	0	0.061	3.053	-8.466	0.727	0.183	0.244	-0.305	4.863	9.458	1.599	0.244	0.366	-0.854	-9.772	-0.453	-1.757	0	0.183	-0.122	1.524	9.465	2.493	0	-0.488	-0.183	0.928	9.878	0.005	0	0.061	0.061	1510068969
-9.28	-2.822	-2.241	0	0	0.061	2.909	-8.437	0.841	0	-0.061	-0.244	4.832	9.601	1.645	0.122	0.183	-0.61	-9.814	-0.504	-1.816	0	0.122	-0.122	1.524	9.465	2.493	0.061	-0.366	-0.183	0.836	9.837	-0.012	0	-0.061	0.061	1510068969
-9.254	-2.771	-2.189	0	-0.061	0	2.974	-8.39	0.831	-0.122	0.061	-0.183	4.713	9.588	1.584	0.122	0.183	-0.61	-9.778	-0.604	-1.845	0.061	0.061	-0.122	1.382	9.476	2.478	0.061	-0.427	-0.183	0.842	9.855	-0.025	0	-0.061	0	1510068969
-9.263	-2.762	-2.155	-0.122	-0.061	0	2.966	-8.315	0.95	-0.122	0.061	-0.183	4.693	9.561	1.483	-0.061	-0.549	0.061	-9.737	-0.599	-1.82	0.122	0.061	-0.061	1.471	9.51	2.415	0	-0.427	-0.183	0.94	9.875	0.045	-0.061	0	0	1510068969
-9.31	-2.78	-2.166	-0.061	-0.122	-0.061	2.996	-8.299	1.056	-0.305	-0.366	0.305	4.589	9.507	1.394	-0.061	-0.549	0.061	-9.749	-0.567	-1.822	0.122	-0.061	-0.061	1.471	9.51	2.415	-0.061	-0.305	-0.122	0.961	9.82	0.029	0	-0.061	0	1510068969
-9.317	-2.737	-2.153	-0.061	-0.122	-0.061	3.326	-8.205	1.226	-0.366	-0.244	0.549	4.607	9.421	1.355	0	-0.61	0.122	-9.749	-0.567	-1.822	0.122	-0.061	-0.061	1.613	9.487	2.395	0	-0.183	-0.122	1.052	9.841	0.056	0	0.122	0	1510068969
-9.299	-2.719	-2.156	-0.061	-0.061	-0.061	3.676	-8.25	1.37	-0.488	0.244	0.549	4.602	9.47	1.359	0.183	0.244	0.061	-9.749	-0.567	-1.822	0.122	-0.061	-0.061	1.602	9.484	2.437	0	0.061	-0.061	1.099	9.844	0.057	0.061	0.061	0.061	1510068969
-9.256	-2.773	-2.11	0	0	-0.122	3.808	-8.478	1.452	-0.427	0.732	0.305	4.439	9.586	1.42	0.183	0.244	0.061	-9.751	-0.413	-1.836	-0.061	-0.183	0	1.602	9.484	2.437	0.061	0.183	-0.061	0.964	9.874	0.023	0	0	0	1510068969
-9.329	-2.755	-2.121	0.061	-0.061	-0.061	3.578	-8.716	1.439	-0.305	0.488	-0.122	4.362	9.63	1.462	0.183	0.305	0.122	-9.717	-0.446	-1.812	-0.122	-0.183	0	1.422	9.53	2.503	0.061	0.244	-0.061	0.878	9.86	-0.029	-0.061	-0.061	0	1510068969
-9.296	-2.656	-2.133	0	-0.061	-0.061	3.303	-8.76	1.298	-0.305	0.488	-0.122	4.313	9.615	1.498	0.061	0.183	0.305	-9.661	-0.473	-1.796	-0.122	-0.183	0	1.334	9.46	2.499	0	0.244	0	1.049	9.86	0.045	0	-0.061	0	1510068969
-9.371	-2.603	-2.097	0	-0.061	-0.061	3.237	-8.69	1.172	0.061	-0.244	-0.549	4.164	9.574	1.452	0.061	0.183	0.305	-9.658	-0.467	-1.753	-0.122	-0.183	0	1.334	9.46	2.499	-0.061	0.244	0	1.116	9.818	0.019	-0.061	-0.061	0	1510068969
-9.374	-2.554	-2.108	-0.061	-0.061	-0.061	3.083	-8.492	1.099	0.122	-0.549	-0.366	4.035	9.524	1.404	0	0.244	0.244	-9.692	-0.45	-1.731	-0.122	-0.122	-0.061	1.343	9.441	2.495	0	0.244	0	1.274	9.795	-0.035	0	-0.061	0	1510068969
-9.354	-2.585	-2.12	-0.122	-0.061	-0.122	3.347	-8.352	1.074	0.122	-0.549	-0.366	4.037	9.567	1.349	0	0.122	0	-9.68	-0.434	-1.755	-0.183	-0.122	0	1.366	9.507	2.512	0	0.244	0	1.28	9.85	-0.041	-0.061	0.122	0	1510068969
-9.317	-2.675	-2.09	-0.122	-0.122	-0.061	3.474	-8.421	1.103	-0.122	-0.061	-0.061	4.12	9.641	1.318	0	0.122	0	-9.691	-0.431	-1.769	-0.183	-0.122	-0.061	1.366	9.507	2.512	0.061	0.244	0.061	1.156	9.836	-0.051	0	0.061	0	1510068969
-9.336	-2.717	-2.05	-0.061	-0.061	-0.061	3.502	-8.607	1.123	-0.183	0.122	-0.122	4.138	9.581	1.314	0	0.122	-0.061	-9.714	-0.434	-1.753	-0.183	-0.183	-0.061	1.341	9.496	2.511	0	0.183	0	1.208	9.83	-0.041	0	0	-0.061	1510068969
-9.357	-2.755	-2.083	-0.061	-0.122	-0.061	3.254	-8.659	1.114	-0.122	-0.061	-0.183	4.179	9.53	1.349	0	0.122	-0.061	-9.7	-0.495	-1.671	-0.122	-0.122	-0.061	1.341	9.496	2.511	0	0.122	0	1.23	9.818	-0.024	0	0	0	1510068969
-9.321	-2.732	-2.037	-0.061	-0.122	0	3.237	-8.556	1.081	0	-0.305	-0.244	4.171	9.496	1.32	0	0.122	-0.061	-9.685	-0.44	-1.602	-0.122	-0.183	-0.061	1.351	9.466	2.51	-0.061	0.183	0	1.274	9.823	0.007	-0.061	0	0	1510068969
-9.345	-2.748	-2.041	-0.122	-0.122	0	3.271	-8.408	1.018	0	-0.183	-0.122	4.238	9.485	1.26	0	0.061	-0.122	-9.68	-0.428	-1.536	-0.122	-0.122	0	1.279	9.406	2.525	0	0.183	0	1.254	9.825	0.032	0	0.061	0	1510068969
-9.359	-2.732	-2.027	-0.122	-0.061	0	3.256	-8.412	0.974	0	-0.122	0.122	4.31	9.601	1.261	0	0.122	-0.122	-9.708	-0.463	-1.546	-0.122	-0.061	-0.061	1.189	9.543	2.568	0	0.183	0	1.287	9.824	0.05	-0.122	0.061	0.061	1510068969
-9.298	-2.769	-2.013	-0.183	-0.061	0	3.328	-8.477	0.888	0	-0.122	0.122	4.332	9.664	1.297	0	0.122	-0.122	-9.726	-0.412	-1.561	-0.122	-0.061	-0.061	1.189	9.543	2.568	0.061	0.183	0	1.159	9.867	0.056	-0.122	0.122	0.061	1510068969
-9.264	-2.81	-2.003	-0.122	-0.061	0	3.537	-8.564	0.951	0	-0.183	0.305	4.327	9.677	1.366	0	0.183	-0.061	-9.703	-0.429	-1.524	-0.122	-0.122	-0.061	1.202	9.551	2.643	0.061	0.183	0	1.073	9.847	0.037	-0.061	0.061	0	1510068969
-9.259	-2.852	-1.999	-0.061	-0.061	0	3.642	-8.589	0.994	0	0.122	0.061	4.231	9.648	1.457	0	0.244	0.061	-9.711	-0.431	-1.5	-0.061	-0.061	-0.061	1.202	9.551	2.643	0	0.183	0.061	1.031	9.839	0.051	0	0	0	1510068970
-9.304	-2.833	-1.969	-0.061	-0.061	0	3.452	-8.564	1.157	-0.061	0	-0.061	4.087	9.603	1.467	0	0.244	0.122	-9.745	-0.378	-1.497	-0.061	-0.122	0	1.245	9.49	2.585	-0.061	0.183	0.061	1.138	9.823	0.139	-0.122	0	0	1510068970
-9.35	-2.713	-2.023	-0.061	-0.061	0	3.545	-8.477	1.109	-0.305	-0.122	0	4.055	9.599	1.459	-0.061	0.122	0.061	-9.759	-0.365	-1.464	-0.122	-0.183	-0.061	1.275	9.485	2.602	-0.061	0.183	0.061	1.183	9.806	0.132	-0.061	0.061	0.061	1510068970
-9.344	-2.743	-2.023	-0.122	-0.061	-0.061	3.548	-8.465	0.945	-0.305	0.061	0.061	4.07	9.69	1.431	-0.122	0.183	-0.061	-9.772	-0.389	-1.479	-0.122	-0.061	0	1.275	9.485	2.602	0	0.183	0.061	1.016	9.897	0.169	-0.061	0	0.061	1510068970
-9.326	-2.796	-2.007	-0.061	-0.061	0	3.558	-8.521	0.774	-0.061	0	0.061	4.059	9.707	1.408	-0.122	0.183	-0.061	-9.762	-0.413	-1.462	-0.122	-0.061	0	1.223	9.573	2.585	0	0.183	0.122	1.025	9.862	0.106	-0.061	-0.122	-0.061	1510068970
-9.29	-2.767	-1.981	-0.061	0	-0.061	3.5	-8.522	0.746	0.183	-0.061	0	4.037	9.649	1.335	-0.122	0.183	-0.061	-9.749	-0.456	-1.453	-0.122	-0.122	0	1.181	9.507	2.601	-0.061	0.183	0.061	1.205	9.853	0.126	0	0.061	0	1510068970
-9.304	-2.771	-2.007	-0.061	-0.061	-0.061	3.476	-8.466	0.809	0.183	-0.061	0	4.012	9.598	1.32	-0.183	0	0	-9.726	-0.453	-1.431	-0.061	-0.122	0	1.181	9.507	2.601	-0.122	0.061	0.061	1.13	9.839	0.182	-0.061	-0.061	0	1510068970
-9.323	-2.806	-2	-0.061	-0.122	0	3.521	-8.422	0.843	0.061	-0.122	-0.183	3.988	9.527	1.282	-0.183	0.061	-0.061	-9.768	-0.44	-1.422	-0.061	-0.122	0.061	1.183	9.472	2.591	-0.122	0.061	0.061	1.162	9.828	0.16	-0.061	-0.061	0	1510068970
-9.348	-2.803	-1.991	0	-0.061	-0.061	3.536	-8.412	0.797	0	0	-0.122	4.011	9.525	1.291	-0.122	0.061	-0.122	-9.78	-0.407	-1.43	-0.061	-0.122	0.061	1.233	9.438	2.631	-0.122	0.061	0	1.255	9.813	0.157	0	0	0	1510068970
-9.26	-2.811	-1.971	0	0	-0.061	3.432	-8.447	0.821	-0.061	0	-0.122	4.036	9.592	1.304	-0.122	0.061	-0.183	-9.741	-0.395	-1.438	-0.061	-0.122	0.061	1.233	9.438	2.631	-0.061	0.061	0	1.115	9.88	0.169	-0.061	0	0	1510068970
-9.331	-2.814	-2.041	0.061	0	-0.061	3.376	-8.483	0.873	-0.122	-0.061	-0.061	4.067	9.583	1.361	-0.061	0.061	-0.183	-9.758	-0.419	-1.431	-0.061	-0.183	0.061	1.236	9.479	2.656	-0.122	0.061	-0.061	0.953	9.855	0.112	-0.061	-0.183	-0.061	1510068970
-9.331	-2.799	-2.027	0.061	-0.061	-0.061	3.418	-8.479	0.883	-0.122	0.061	-0.122	4.084	9.577	1.407	0	-0.061	-0.122	-9.753	-0.487	-1.404	0	-0.183	0.061	1.224	9.458	2.665	-0.122	-0.061	-0.061	1.111	9.862	0.129	0	-0.122	-0.061	1510068970
-9.299	-2.773	-1.992	0.061	-0.061	0	3.436	-8.489	0.854	-0.122	0.061	-0.122	4.034	9.593	1.424	-0.061	-0.122	-0.122	-9.783	-0.446	-1.408	0.122	-0.183	0.061	1.187	9.448	2.656	-0.183	0	-0.061	1.262	9.854	0.106	-0.061	-0.061	0	1510068970
-9.354	-2.72	-2.005	0.122	-0.061	-0.061	3.443	-8.513	0.874	-0.122	0.061	-0.061	4.043	9.566	1.427	-0.061	-0.122	-0.122	-9.784	-0.441	-1.378	0.122	-0.183	0.061	1.187	9.448	2.656	-0.061	-0.061	-0.122	1.335	9.795	0.105	-0.061	-0.122	0	1510068970
-9.337	-2.718	-1.999	0.122	0	0	3.48	-8.51	0.886	-0.183	0.122	0.061	4.06	9.582	1.467	-0.061	-0.122	-0.122	-9.709	-0.348	-1.333	0.183	-0.183	0	1.174	9.421	2.714	-0.122	-0.122	-0.122	1.309	9.848	0.145	-0.061	-0.122	0.061	1510068970
-9.316	-2.716	-1.944	0.122	0	-0.061	3.516	-8.536	0.968	-0.183	0.305	0.061	4.07	9.544	1.475	-0.061	-0.183	-0.061	-9.71	-0.284	-1.33	0.122	-0.061	0	1.197	9.372	2.754	-0.061	-0.183	-0.061	1.201	9.814	0.121	0	-0.183	0	1510068970
-9.32	-2.76	-1.944	0.183	0	-0.061	3.522	-8.579	1.028	-0.183	0.305	0.061	4.07	9.54	1.483	-0.061	-0.183	-0.061	-9.692	-0.295	-1.351	0.122	-0.061	-0.061	1.197	9.372	2.754	-0.122	-0.183	-0.061	1.19	9.83	0.083	-0.061	-0.183	0	1510068970
-9.367	-2.737	-1.922	0.183	-0.061	0	3.508	-8.641	1.017	0	0.183	0	4.138	9.563	1.519	-0.061	-0.244	-0.061	-9.758	-0.288	-1.352	0.061	-0.061	-0.061	1.236	9.387	2.744	-0.061	-0.244	-0.061	1.308	9.789	0.116	-0.061	-0.122	0	1510068970
-9.381	-2.652	-1.937	0.122	-0.061	0	3.473	-8.648	1.029	0	0.183	0	4.138	9.563	1.519	-0.061	-0.183	-0.061	-9.715	-0.337	-1.3	0.061	-0.061	-0.061	1.365	9.427	2.713	-0.122	-0.244	-0.061	1.284	9.839	0.14	-0.061	-0.183	0	1510068970
-9.388	-2.609	-1.936	0.061	-0.061	0	3.486	-8.478	0.935	0.061	0.061	-0.122	4.075	9.472	1.463	-0.061	-0.122	-0.061	-9.716	-0.324	-1.302	0.122	0	0	1.349	9.35	2.706	-0.061	-0.122	-0.061	1.325	9.818	0.161	-0.061	-0.305	0	1510068970
-9.354	-2.621	-1.91	0	-0.061	-0.061	3.385	-8.419	0.846	0	0.061	-0.061	4.066	9.536	1.409	-0.061	-0.183	-0.122	-9.755	-0.305	-1.337	0.061	0	0	1.187	9.333	2.678	-0.061	-0.122	-0.061	1.363	9.832	0.084	-0.122	-0.122	0	1510068970
-9.348	-2.71	-1.91	0	-0.061	-0.061	3.449	-8.446	0.763	0	0.061	-0.061	4.066	9.536	1.409	-0.061	-0.305	-0.061	-9.769	-0.295	-1.361	0.061	0	0	1.266	9.427	2.711	0	-0.183	-0.122	1.396	9.799	0.09	0	0	0	1510068970
-9.373	-2.745	-1.919	0	-0.061	-0.061	3.447	-8.46	0.709	-0.061	0.122	-0.122	4.114	9.583	1.443	0	-0.183	-0.061	-9.765	-0.305	-1.354	0.061	0	0	1.392	9.478	2.734	-0.061	-0.122	-0.122	1.33	9.816	0.141	-0.061	-0.061	-0.061	1510068970
-9.339	-2.732	-1.878	0.061	0	-0.061	3.347	-8.465	0.691	-0.061	0	-0.122	4.084	9.56	1.487	0.061	-0.061	-0.122	-9.78	-0.281	-1.386	0	-0.061	0	1.406	9.493	2.7	-0.122	-0.122	-0.122	1.311	9.816	0.156	-0.061	-0.122	0	1510068970
-9.365	-2.754	-1.903	0	-0.061	-0.061	3.319	-8.492	0.72	-0.061	0	-0.122	4.084	9.56	1.487	0.061	-0.122	-0.122	-9.741	-0.316	-1.367	0	-0.061	0	1.376	9.455	2.687	-0.061	-0.061	-0.122	1.266	9.835	0.132	-0.061	-0.061	-0.061	1510068970
-9.36	-2.717	-1.895	0	-0.122	-0.061	3.323	-8.485	0.707	-0.122	0	-0.122	4.186	9.572	1.572	0.061	-0.122	-0.122	-9.743	-0.337	-1.369	0	0	0	1.318	9.411	2.665	-0.061	-0.061	-0.122	1.247	9.835	0.151	-0.061	-0.122	-0.061	1510068971
-9.367	-2.713	-1.912	0	-0.061	-0.061	3.255	-8.502	0.749	-0.183	0	-0.122	4.175	9.631	1.532	0	0	-0.122	-9.767	-0.333	-1.375	0	0	0	1.302	9.429	2.693	-0.061	-0.061	-0.122	1.325	9.813	0.156	0	-0.122	-0.061	1510068971
-9.365	-2.698	-1.91	0	-0.122	-0.061	3.256	-8.54	0.816	-0.122	-0.061	-0.061	4.175	9.631	1.532	0	-0.061	-0.122	-9.763	-0.318	-1.376	0	0	0	1.306	9.479	2.717	-0.061	0	-0.061	1.371	9.806	0.108	0	-0.061	-0.061	1510068971
-9.292	-2.708	-1.877	-0.061	0	-0.061	3.319	-8.559	0.918	-0.122	-0.183	0	4.209	9.613	1.54	-0.061	-0.061	-0.061	-9.751	-0.272	-1.4	0	0	0	1.3	9.502	2.734	-0.061	0	-0.061	1.355	9.845	0.115	-0.122	0	-0.061	1510068971
-9.367	-2.771	-1.948	0	-0.061	-0.122	3.382	-8.555	0.969	-0.122	-0.061	0.061	4.139	9.567	1.517	0	0	0	-9.757	-0.287	-1.383	-0.122	0	0	1.3	9.452	2.749	-0.061	0	0	1.218	9.8	0.13	0	-0.061	-0.061	1510068971
-9.356	-2.771	-1.899	0	-0.061	-0.061	3.382	-8.593	0.957	0	-0.122	0.061	4.06	9.564	1.492	0	0	0	-9.753	-0.333	-1.389	-0.061	-0.061	0	1.315	9.423	2.694	-0.061	0	0	1.244	9.849	0.12	0	-0.061	-0.061	1510068971
-9.359	-2.724	-1.912	-0.061	-0.061	-0.061	3.396	-8.592	0.921	0	-0.122	0.061	4.06	9.564	1.492	-0.061	0	-0.061	-9.756	-0.315	-1.401	-0.061	-0.061	0	1.315	9.423	2.694	-0.061	0.061	0	1.327	9.816	0.132	-0.061	0	-0.061	1510068971
-9.373	-2.719	-1.945	-0.061	0	-0.122	3.502	-8.551	0.833	0	-0.183	-0.061	4.094	9.572	1.351	-0.061	0	-0.122	-9.769	-0.334	-1.412	-0.122	0	0	1.269	9.446	2.723	0	0.061	-0.061	1.262	9.814	0.14	0	-0.061	-0.061	1510068971
-9.362	-2.773	-1.93	-0.061	-0.122	-0.122	3.626	-8.496	0.831	0	-0.183	-0.061	4.088	9.572	1.346	0	0	-0.061	-9.731	-0.376	-1.403	-0.061	-0.061	0	1.253	9.46	2.689	-0.122	0.061	0	1.221	9.853	0.121	-0.061	-0.061	-0.122	1510068971
-9.35	-2.751	-1.912	-0.061	-0.061	-0.122	3.563	-8.421	0.805	-0.122	-0.061	0	4.076	9.561	1.372	0	0	-0.061	-9.752	-0.378	-1.403	-0.061	-0.061	0	1.253	9.46	2.689	-0.061	0	-0.061	1.255	9.832	0.091	-0.122	0	-0.122	1510068971
-9.36	-2.767	-1.928	-0.061	-0.061	-0.122	3.528	-8.421	0.717	-0.122	-0.061	0	4.085	9.557	1.334	0	0.061	-0.122	-9.757	-0.39	-1.413	-0.061	-0.061	0	1.223	9.442	2.659	-0.061	0.122	-0.061	1.299	9.813	0.133	0	0.061	-0.061	1510068971
-9.343	-2.798	-1.919	-0.061	-0.122	-0.122	3.551	-8.478	0.754	-0.122	-0.061	0	4.113	9.587	1.304	0	-0.061	-0.122	-9.746	-0.367	-1.401	-0.061	-0.061	0	1.186	9.459	2.696	0	0.061	-0.061	1.314	9.826	0.118	-0.061	0	-0.061	1510068971
-9.295	-2.832	-1.91	-0.061	-0.061	-0.122	3.547	-8.485	0.784	-0.122	-0.183	-0.122	4.113	9.587	1.304	0	-0.061	-0.061	-9.752	-0.342	-1.406	-0.061	-0.061	0	1.186	9.459	2.696	0	0	-0.061	1.272	9.854	0.13	-0.122	0.061	-0.122	1510068971
-9.35	-2.873	-1.908	0	-0.061	-0.122	3.597	-8.51	0.796	-0.122	-0.183	-0.122	4.076	9.619	1.378	0.061	0	-0.061	-9.765	-0.325	-1.408	-0.061	-0.122	0	1.25	9.484	2.729	-0.061	0.061	-0.061	1.17	9.833	0.14	-0.122	0	-0.122	1510068971
-9.304	-2.909	-1.891	0	-0.061	-0.122	3.488	-8.557	0.824	-0.183	-0.061	-0.183	4.028	9.625	1.437	0.061	0.061	-0.061	-9.814	-0.353	-1.381	-0.061	-0.122	0	1.169	9.454	2.701	-0.061	0	-0.061	1.181	9.845	0.124	0	0.061	-0.122	1510068971
-9.321	-2.952	-1.871	-0.061	-0.122	-0.183	3.431	-8.592	0.835	-0.122	-0.061	-0.122	3.97	9.63	1.436	0.061	0.061	-0.061	-9.819	-0.257	-1.345	0	-0.183	0	1.169	9.454	2.701	-0.061	0.061	-0.061	1.194	9.861	0.182	-0.122	0.061	-0.122	1510068971
-9.312	-2.986	-1.804	-0.061	-0.122	-0.183	3.407	-8.599	0.785	-0.122	-0.061	-0.122	3.98	9.625	1.418	0	-0.061	-0.061	-9.79	-0.228	-1.282	0	-0.183	0	1.169	9.449	2.763	0	0.061	-0.122	1.064	9.874	0.215	-0.122	0.061	-0.061	1510068971
-9.336	-3.01	-1.754	0	-0.122	-0.122	3.45	-8.629	0.798	-0.061	0.061	-0.061	3.98	9.625	1.418	0	-0.061	-0.061	-9.804	-0.165	-1.224	0	-0.183	0	1.067	9.41	2.857	0	0.061	-0.122	1.042	9.863	0.257	-0.122	-0.061	-0.122	1510068971
-9.232	-2.992	-1.705	0	0	-0.122	3.377	-8.661	0.738	-0.061	0	0	3.923	9.612	1.352	0	0.061	-0.061	-9.716	-0.098	-1.176	0	-0.183	0	1.067	9.41	2.857	0	0.061	-0.061	1.127	9.887	0.306	-0.122	-0.061	-0.122	1510068971
-9.222	-2.969	-1.658	-0.061	0	-0.122	3.421	-8.624	0.632	-0.061	0	0	3.937	9.616	1.346	0	-0.061	0	-9.715	-0.053	-1.164	0.061	-0.122	0	1.029	9.391	2.908	0.061	0.061	-0.061	1.114	9.82	0.285	-0.061	0	-0.122	1510068971
-9.146	-2.897	-1.62	-0.122	0.244	-0.122	3.458	-8.593	0.543	0	0	0	3.937	9.616	1.346	0.061	0	0.061	-9.671	0.019	-1.152	0.061	-0.122	0	1.072	9.402	2.914	0.061	0.061	-0.061	1.08	9.78	0.334	-0.061	0	-0.122	1510068971
-8.993	-2.699	-1.745	-0.244	0.61	-0.244	3.449	-8.515	0.48	0	-0.061	0	3.862	9.605	1.437	0.061	0	0.061	-9.629	0.007	-1.221	0	-0.122	0	1.072	9.402	2.914	0	0.061	-0.061	0.952	9.792	0.299	-0.061	-0.122	-0.122	1510068971
-9.159	-2.559	-2.129	-0.366	0.488	-0.366	3.442	-8.415	0.414	0.061	0	-0.061	3.831	9.543	1.561	0.122	0.061	0	-9.495	-0.072	-1.233	-0.305	-0.061	-0.061	1.115	9.402	2.852	0	0.061	-0.061	0.797	9.782	0.327	-0.183	-0.305	-0.244	1510068971
-9.259	-2.591	-2.327	-0.549	0.305	-0.366	3.321	-8.336	0.361	0.122	-0.183	-0.061	3.831	9.543	1.561	0.061	0.122	-0.061	-9.671	-0.262	-1.183	-0.305	-0.061	-0.061	1.237	9.32	2.505	-0.122	-0.122	0	0.992	9.808	0.135	-0.244	-0.305	-0.366	1510068971
-9.447	-2.694	-2.681	-0.671	0.122	-0.305	3.363	-8.268	0.348	0	-0.244	-0.183	3.881	9.664	1.614	-0.061	0.122	-0.244	-9.83	-0.462	-1.359	-0.366	0.122	-0.122	1.237	9.32	2.505	-0.122	0	0	1.318	9.775	0.086	-0.183	0.122	-0.427	1510068971
-9.515	-2.834	-2.738	-0.732	-0.366	-0.305	3.345	-8.49	0.416	-0.061	-0.366	-0.244	3.881	9.664	1.614	-0.244	0	-0.488	-9.924	-0.804	-1.584	-0.488	0	-0.122	1.311	9.609	2.317	-0.183	0.122	-0.061	1.903	9.866	-0.151	-0.305	0.305	-0.305	1510068972
-9.119	-2.793	-2.485	-0.916	-0.61	-0.366	3.336	-8.666	0.554	-0.183	-0.427	-0.427	3.947	9.883	1.561	-0.366	-0.122	-0.61	-9.843	-0.806	-1.708	-0.488	0	-0.122	1.272	9.854	2.147	-0.305	0	-0.183	2.732	9.909	0.152	-0.61	0.671	0.122	1510068972
-9.012	-2.992	-2.012	-0.854	-1.465	-0.366	3.315	-8.629	0.799	-0.305	-0.793	-0.671	3.765	9.655	1.684	-0.549	-0.671	-0.671	-9.746	-0.794	-1.723	-0.305	-0.305	-0.061	1.272	9.854	2.147	-0.488	-0.183	-0.366	3.313	9.623	0.389	-1.099	0.793	0.61	1510068972
-9.215	-3.161	-1.56	-0.671	-2.075	-0.366	3.266	-8.105	1.06	-0.305	-1.465	-0.916	3.765	9.655	1.684	-0.793	-1.038	-0.671	-9.605	-0.549	-1.631	0.061	-0.671	0.122	1.402	9.472	2.183	-0.61	-0.061	-0.61	4.358	9.144	0.861	-1.038	1.282	1.709	1510068972
-9.408	-3.139	-1.162	0	-2.075	-0.183	3.579	-7.473	1.18	-0.244	-1.648	-0.793	3.514	9.345	1.805	-0.854	-1.282	-0.732	-10.001	-0.297	-1.766	0.061	-0.671	0.122	1.437	9.125	3.127	-0.854	0.061	-0.671	4.299	9.585	0.621	-0.732	2.075	2.625	1510068972
-10	-2.536	-0.79	0.122	-0.977	-0.244	3.89	-7.263	0.977	-0.366	-1.77	-0.549	3.094	9.832	1.684	-0.793	-1.282	-0.916	-10.088	0.124	-1.833	0.122	-0.671	0.366	1.437	9.125	3.127	-0.732	0.061	-0.793	4.325	10.288	0.575	0	1.282	3.052	1510068972
-10.704	-2.363	-0.712	-0.366	-0.427	-0.427	4.302	-7.654	0.602	-0.305	-2.197	-0.183	3.094	9.832	1.684	-0.549	-1.282	-1.221	-10.233	0.406	-1.963	0	-0.854	0.488	1.587	9.627	3.722	-0.488	0.061	-0.916	3.71	11.338	1.192	0.305	1.526	4.333	1510068972
-10.485	-2.96	-0.652	-0.061	-1.16	-0.671	5.162	-8.26	0.268	-0.122	-1.953	0.305	3.334	10.244	1.767	-0.061	-0.61	-1.587	-10.21	0.291	-1.97	0	-0.854	0.488	1.431	9.812	3.955	-0.549	-0.061	-0.916	1.678	10.96	1.328	0.183	-0.671	3.601	1510068972
-9.312	-2.646	-0.129	0.305	-0.427	-0.244	5.832	-8.531	0.071	-0.061	-0.793	0.61	3.46	9.643	2.332	0.427	0.427	-1.709	-9.702	0.163	-1.802	0	-0.732	0.427	1.431	9.812	3.955	-0.732	-0.366	-0.854	2.195	10.184	0.488	0.183	0.427	2.991	1510068972
-8.629	-2.082	-0.132	0.183	-0.244	-0.122	5.733	-8.202	-0.069	-0.366	-0.183	0.427	3.46	9.643	2.332	0.549	0.549	-1.526	-9.191	0.426	-1.58	0.549	-0.671	0.183	1.321	9.051	3.792	-0.671	-0.427	-0.916	2.405	8.832	-0.251	0.854	0.488	2.136	1510068972
-8.482	-1.822	-0.179	-0.061	-0.061	-0.244	5.463	-7.678	0.17	-0.366	-0.183	0.427	3.262	9.004	2.391	0.427	0	-1.282	-9.11	0.847	-1.486	0.549	-0.671	0.183	1.132	8.357	3.714	-0.61	-0.244	-0.916	2.795	8.131	0.114	1.099	1.16	1.282	1510068972
-8.75	-1.686	-0.128	-0.061	0.427	-0.122	5.279	-7.285	0.384	-0.793	0.061	0.061	3.262	8.532	2.304	0.305	-0.793	-0.916	-9.097	1.16	-1.43	0.488	-0.61	0.122	1.132	8.357	3.714	-0.61	-0.244	-0.916	2.72	7.672	0.248	0.916	1.648	0.793	1510068972
-9.081	-1.738	-0.116	0.061	0.244	0	4.826	-7.419	0.394	-0.671	1.343	0.61	3.262	8.532	2.304	0.366	-0.977	-0.793	-9.256	1.324	-1.432	0.061	-0.427	-0.122	1.132	8.357	3.714	-0.61	-0.244	-0.916	2.998	7.452	0.188	1.038	0.427	0.793	1510068972
-9.126	-1.887	-0.243	0	0.305	-0.061	4.502	-7.915	0.23	-0.671	1.343	0.61	3.488	8.659	2.384	0.61	-0.549	-0.732	-9.463	1.175	-1.559	0.061	-0.427	-0.122	1.55	8.465	3.985	0.061	-0.244	-0.916	4.459	7.671	1.451	1.587	-0.183	0.61	1510068972
-9.606	-2.103	-0.056	-0.183	0	-0.122	4.801	-8.632	0.165	0.183	-0.122	0.549	3.63	9.208	2.702	0.793	0.061	-0.671	-9.265	0.803	-1.638	-0.122	-0.366	-0.366	1.55	8.465	3.985	0.244	-0.183	-0.732	4.748	7.517	1.946	1.343	-0.366	0.61	1510068972
-10.121	-2.097	0.441	0.061	-0.183	0.183	4.914	-9.037	0.095	0.305	-0.122	0.427	3.63	9.208	2.702	0.793	0.122	-0.427	-9.184	0.583	-1.644	0.061	0	-0.854	1.261	8.576	3.842	0.366	-0.244	-0.61	5.568	7.26	0.965	1.16	-1.587	0.305	1510068972
-10.295	-1.591	0.836	0.305	-0.183	0.183	4.811	-8.792	0.226	0.183	0.305	0.366	3.657	9.136	2.775	0.61	-0.122	-0.061	-9.184	0.583	-1.644	0.061	0	-0.854	0.997	8.434	3.784	0.61	-0.305	-0.427	7.465	7.416	0.397	0.793	-0.427	-0.061	1510068972
-10.663	-1.258	0.37	-0.366	0.244	-0.122	4.601	-8.428	0.568	0.122	1.282	0.671	3.624	9.18	2.767	0.427	-0.671	0.427	-9.432	0.855	-1.359	0.244	0.061	-0.854	0.999	8.515	3.773	0.793	-0.488	-0.305	7.202	7.858	1.177	0.671	-0.183	-0.916	1510068972
-11.707	-3.383	-0.045	0.244	-0.366	0.305	4.017	-8.48	0.645	0.244	1.709	1.282	3.792	9.538	2.761	0.366	-0.671	0.732	-11.793	0.785	-1.566	0.061	0.122	-1.099	1.166	8.994	3.86	0.916	-0.427	-0.122	4.323	7.996	0.199	0.427	-2.869	-1.953	1510068972
-11.685	-4.56	-1.187	0.427	0.549	0.061	4.017	-8.48	0.645	0.244	1.709	1.282	3.939	10.773	2.594	0.427	-0.427	0.793	-12.446	0.193	-0.9	-0.244	-0.427	-0.793	1.54	12.25	3.987	1.038	-0.244	0.061	5.995	9.593	-1.084	0.732	-4.395	-2.991	1510068972
-9.832	-4.334	-0.764	-0.366	0.977	0.122	3.875	-10.919	0.054	0.305	1.221	2.014	4.443	13.255	1.962	0.366	-0.122	0.61	-11.787	-1.01	-0.327	-1.038	0.366	-0.671	1.54	12.25	3.987	1.465	0.549	0.061	9.451	12.325	-0.969	-2.625	1.953	-0.427	1510068972
-9.094	-4.036	-1.845	-0.061	1.587	0	3.521	-11.731	-0.245	0.305	1.221	2.014	4.443	13.255	1.962	0.183	0.671	0.671	-10.154	-0.994	0.865	-0.366	-0.671	-0.916	0.128	12.624	3.432	1.038	0.977	0.549	2.877	10.99	0.219	-1.587	0.366	-0.977	1510068972
-8.47	-4.538	-2.617	0.427	1.77	0.061	3.939	-10.304	0.414	1.038	-0.183	0.549	4.274	11.937	1.511	-0.122	1.526	1.343	-9.798	-2.078	1.363	-0.366	-0.671	-0.916	-0.878	11.151	2.723	0.671	0.916	1.038	0.072	9.595	-1.584	0.732	-2.502	-2.258	1510068972
-8.867	-4.284	-2.906	-0.549	1.038	0.549	3.698	-8.375	0.664	1.038	0.061	-1.038	3.12	10.469	-0.049	-0.488	1.16	1.831	-9.489	-2.247	1.025	-0.61	0.366	-0.732	-1.613	9.611	1.904	0.122	1.282	1.465	2.309	10.03	-1.799	0.061	0.122	-1.77	1510068972
-8.727	-3.364	-2.556	-0.61	1.16	0.732	3.22	-8.343	0.746	1.099	-0.061	-2.136	3.12	10.469	-0.049	-0.793	0.427	1.831	-9.489	-2.247	1.025	-0.183	0.305	-0.366	-1.919	9.741	1.641	0.671	1.526	1.709	1.164	9.819	-0.77	-0.732	0.183	-2.014	1510068972
-8.434	-2.735	-2.369	-0.122	1.221	0.549	2.806	-8.977	0.687	1.404	0.061	-2.502	3.341	10.94	-0.441	-1.099	0.061	1.709	-8.958	-1.529	-0.002	-0.427	0.549	-0.183	-1.382	10.463	1.394	0.916	1.038	1.526	0.26	9.484	-1.517	-0.183	-1.465	-2.38	1510068973
-8.185	-2.579	-2.129	-0.122	1.221	0.183	2.248	-8.234	0.78	1.343	0.061	-2.502	3.734	8.965	-0.544	-0.977	-0.488	2.014	-8.617	-1.814	-0.175	-0.549	0.244	-0.061	-0.514	9.941	1.522	0.61	0.305	1.282	1.845	9.363	-1.384	-0.122	-0.793	-2.502	1510068973
-8.533	-2.378	-2.51	-0.122	0.854	0	1.849	-7.129	0.79	1.343	0.061	-2.502	3.734	8.965	-0.544	-0.488	-0.366	2.258	-8.763	-1.762	-0.385	-0.549	0.305	0	0.193	9.013	1.52	0.244	0.366	1.038	2.543	9.115	-0.894	-0.122	0.488	-2.258	1510068973
-8.799	-2.336	-3.001	-0.244	0.305	0	1.509	-6.59	0.663	0.671	-0.427	-2.136	3.793	8.619	-0.371	0	0.488	2.014	-8.86	-1.827	-0.76	-0.549	0.427	0.244	0.593	8.903	1.363	-0.305	0.916	0.977	2.01	9.317	-0.615	-0.122	0.427	-2.136	1510068973
-8.709	-2.483	-2.948	-0.244	-0.427	0	1.39	-6.867	0.691	0.244	-0.427	-1.465	3.747	8.697	-0.163	0.366	1.282	1.282	-8.814	-2.03	-1.011	-0.488	0.122	0.427	0.909	9.18	1.268	-0.305	1.038	0.854	1.592	9.296	-0.805	-0.061	0.183	-2.197	1510068973
-8.675	-2.424	-2.485	0.061	-0.549	0.061	1.396	-7.135	0.348	0.061	-0.916	-0.793	3.882	8.626	0.278	0.549	2.197	0.488	-8.814	-2.03	-1.011	-0.366	0.122	0.488	1.213	9.161	1.17	-0.305	1.099	0.732	1.4	9.188	-0.727	-0.061	0	-1.953	1510068973
-8.411	-1.948	-2.39	0.854	-0.061	0.183	1.782	-6.949	0.403	0.061	-0.916	-0.793	3.979	8.533	0.681	0.488	2.93	-0.183	-8.357	-2.055	-1.33	-0.183	0.061	0.549	1.162	9.002	1.224	-0.549	1.038	0.549	1.641	9.042	-0.463	-0.183	-0.183	-1.77	1510068973
-8.323	-1.581	-2.601	0.488	-0.183	0	2.178	-6.515	0.767	-0.61	-0.793	0.244	3.639	8.61	1.164	0.305	2.563	-0.366	-9.045	-1.498	-1.561	-0.061	0.488	0.61	0.866	8.716	1.346	-0.61	0.61	0.366	1.803	8.994	-0.312	-0.549	-0.183	-1.465	1510068973
-8.659	-0.95	-2.541	-0.183	-0.366	0.122	2.481	-6.497	1.053	-0.977	-0.427	0.671	3.639	8.61	1.164	0.122	1.404	-0.488	-9.045	-1.498	-1.561	0.122	0.488	0.61	0.882	8.823	1.452	-0.671	0.061	0.122	1.258	8.867	-0.354	-0.793	-0.488	-1.282	1510068973
-8.926	-1.09	-2.893	-0.305	-0.061	0.061	2.516	-7.072	1.206	-1.038	-1.282	1.221	3.472	9.079	1.244	-0.061	-0.122	-0.732	-9.499	-0.475	-1.598	0.122	-0.122	0.977	1.562	9.427	1.832	-0.854	-0.427	-0.244	0.846	9.086	-0.61	-0.916	-0.854	-1.099	1510068973
-10.536	-2.628	-3.921	-0.977	-0.549	0	2.999	-7.918	1.342	-0.916	-2.808	1.648	3.866	9.482	1.541	0.061	-0.366	-1.282	-11.127	-1.287	-1.604	-0.427	0.305	1.16	2.082	9.935	2.415	-0.61	-0.793	-0.427	0.473	9.683	-0.993	-1.038	-0.977	-1.404	1510068973
-11.569	-3.959	-3.624	-1.404	-0.793	0.366	4.295	-9.251	1.093	-0.977	-2.625	1.953	4.401	10.562	1.967	0.061	0.671	-1.77	-13.797	-0.276	-1.382	0.061	2.502	0.793	1.373	10.627	2.344	-1.526	-0.61	-0.061	2.759	10.55	-0.678	-1.282	-0.549	-0.977	1510068973
-10.987	-5.502	-2.936	0.122	-1.77	0.305	5.412	-11.657	0.749	-0.732	-1.16	2.38	4.088	12.196	1.914	-0.427	0.488	-2.075	-13.13	0.209	-0.598	0.488	0.549	1.038	0.767	11.708	3.104	-0.977	-0.854	-0.549	4.874	11.137	1.226	-1.831	-0.427	1.038	1510068973
-10.085	-5.559	-1.95	1.404	-2.38	0.183	5.918	-13.333	0.376	-0.366	-0.244	2.319	3.307	12.906	1.34	-1.038	-1.892	-1.892	-10.972	-0.362	0.638	0.244	-2.38	0.916	1.694	12.322	4.466	0.305	-0.793	-1.465	5.599	12.688	2.394	-2.502	-0.244	3.906	1510068973
-10.688	-3.759	-1.495	0.427	-1.892	0.488	6.517	-11.612	0.784	-0.61	1.831	0.854	3.753	11.263	1.316	-0.854	-2.93	-1.099	-10.972	-0.362	0.638	0.427	-0.305	0.366	-0.121	10.29	4.416	-0.793	0.366	-0.671	2.418	12.835	0.195	-1.648	-0.061	4.578	1510068973
-10.526	-3.746	-1.314	-0.122	-0.488	-0.061	5.853	-10.212	0.813	-0.671	3.662	-0.671	4.375	9.917	1.428	-0.793	-0.244	0.061	-10.296	1.343	0.791	1.038	-0.793	0	-1.93	8.461	4.455	-1.038	0.488	-0.183	-0.502	12.645	-1.031	-0.427	-0.916	4.15	1510068973
-8.768	-4.016	-1.444	-0.183	-1.099	-0.977	4.114	-10.24	0.273	0.366	2.38	-1.343	2.854	10.109	0.824	-1.038	-0.061	0.732	-9.704	1.213	0.457	0.183	-0.244	0.061	-1.634	8.947	4.4	-0.244	-0.488	-0.427	-0.977	12.799	0.181	0.244	0.122	4.395	1510068973
-7.851	-3.204	-1.075	-0.793	-0.977	-0.61	4.114	-10.24	0.273	0.366	2.38	-1.343	1.698	10.112	0.496	-0.854	-2.747	0.671	-9.086	1.19	0.396	0.061	-0.488	-0.122	-0.421	9.406	4.064	0.122	-0.916	-0.488	-0.309	11.067	0.081	1.099	-0.366	4.089	1510068973
-7.983	-3.187	-0.534	-0.671	-0.366	-0.183	2.799	-8.631	-1.306	1.648	-2.319	-2.38	2.383	8.978	0.928	-0.183	-2.563	0.305	-8.558	0.982	0.415	0	-0.549	-0.122	0.45	8.6	3.956	0.183	-0.427	-0.488	-0.073	9.786	0.851	1.465	1.831	3.967	1510068973
-7.661	-3.299	-0.219	0	0.061	-0.183	3.127	-7.742	-1.375	1.16	-1.953	-2.686	3.155	8.144	1.372	0.305	0.183	-0.061	-8.436	0.939	0.243	0.061	-0.183	-0.183	0.25	7.712	3.761	-0.122	0.183	-0.183	-0.236	8.866	1.675	2.014	3.723	3.052	1510068973
-7.58	-3.035	-0.233	0.427	0	0.183	3.216	-7.418	-1.511	1.16	-1.953	-2.686	2.974	8.102	1.469	0.488	1.404	-0.122	-8.745	1.108	0.006	-0.061	-0.122	-0.305	-0.042	7.511	3.686	0.061	0.183	-0.122	-1.713	8.114	0.221	1.099	1.526	2.075	1510068973
-7.976	-2.714	-0.183	0.427	0.977	0.366	3.007	-7.324	-1.416	0.854	-0.916	-2.502	2.503	8.417	1.378	0.427	0.549	-0.061	-9.049	1.069	-0.201	-0.183	-0.183	-0.366	0.035	7.884	3.732	0.305	0.061	-0.244	-2.564	7.387	-0.182	1.709	-1.404	1.16	1510068973
-9.103	-2.268	-0.648	0.122	1.16	0.244	2.951	-7.58	-1.444	0.427	-0.488	-1.648	2.633	8.668	1.487	0.549	-0.549	-0.061	-8.983	1.074	-0.187	-0.305	-0.244	-0.427	0.37	8.21	3.863	0.549	0.244	-0.366	-0.104	7.934	0.262	2.686	-3.601	-0.244	1510068973
-9.452	-2.19	-0.811	-0.244	0.854	0.061	2.988	-7.781	-1.342	0.366	-1.038	-0.977	3.335	9.004	1.857	0.732	0.366	-0.122	-9.221	0.854	-0.272	-0.427	-0.061	-0.488	0.426	8.507	3.899	0.61	0.183	-0.244	3.403	8.916	1.401	1.587	-1.343	-0.977	1510068973
-9.292	-2.105	-0.584	-0.366	0.793	0.427	3.512	-7.934	-0.955	0.061	-1.343	-0.488	3.512	9.153	2.04	0.732	0.916	0.061	-9.241	0.699	-0.456	-0.488	0	-0.732	0.092	8.55	3.819	0.61	-0.061	-0.061	4.887	8.878	-0.892	0.916	-0.305	-0.732	1510068973
-9.741	-2.476	-1.286	-0.916	0.977	0.122	4.487	-8.214	-0.504	0.061	-0.122	0.061	3.411	9.388	2.116	0.61	0.549	0.244	-9.465	0.672	-0.555	-0.427	0.305	-0.793	0.171	8.789	3.668	0.732	-0.122	0.061	5.596	8.607	-0.967	0.916	0.244	-0.549	1510068974
-10.609	-3.216	-1.175	-0.244	-0.671	0	4.746	-8.325	-0.097	0	0.488	0.305	3.451	9.556	2.11	0.488	-0.061	0.366	-10.231	0.139	-0.755	-0.549	0.488	-0.854	0.495	9.092	3.54	0.793	-0.122	0.122	4.707	9.192	0.523	-0.549	0.061	-1.526	1510068974
-10.658	-3.906	-1.895	-0.549	0.244	-0.427	4.735	-8.425	0.268	0.183	0.244	0.305	3.731	9.81	2.023	0.488	0	0.427	-10.884	-0.178	-0.548	-0.61	0.488	-0.854	0.674	9.457	3.274	0.793	-0.244	0.183	2.996	9.843	-0.727	1.343	-1.282	-2.014	1510068974
-10.036	-3.828	-1.141	0.305	-0.671	-0.244	4.663	-8.36	0.264	0.366	-0.427	0.366	3.919	10.282	1.839	0.549	0	0.427	-11.397	-0.784	-0.672	-0.671	0.854	-0.732	1.072	10.121	3.127	0.854	0.122	0.061	7.549	11.237	0.323	1.343	2.625	-0.61	1510068974
-8.674	-2.517	-1.674	-1.038	1.526	-0.549	4.687	-8.501	0.181	0.427	-0.977	0.549	4.058	10.892	1.512	0.427	0.183	0.244	-11.397	-0.784	-0.672	-0.61	-0.977	-0.916	1.028	10.793	2.72	0.671	0.488	0	4.662	10.415	0.42	-1.77	0.977	-0.488	1510068974
-8.741	-3.33	-2.732	-1.038	0.427	-0.793	5.061	-8.274	0.238	0.305	-0.549	0.61	4.102	10.658	1.115	0.488	0.305	0.244	-9.26	-0.88	0.19	-0.549	-0.977	-0.854	0.745	10.666	2.613	0.61	0.854	-0.183	0.729	9.428	-0.696	0	0.916	-0.916	1510068974
-9.205	-3.823	-3.473	-0.732	0.244	-0.916	5.161	-7.61	0.449	0.244	0.549	0.244	4.295	9.91	0.973	0.61	0.916	0.488	-9.71	-1.982	0.493	-1.099	-0.305	-0.488	-0.136	9.82	2.094	0.061	0.732	0.183	0.877	9.325	-0.676	0.366	-0.061	-1.77	1510068974
-8.723	-4.054	-3.211	-0.977	-0.122	-0.488	4.967	-7.557	0.447	0.549	0.183	-0.732	4.642	9.788	0.871	0.549	1.282	0.732	-9.71	-1.982	0.493	-1.282	-0.305	-0.427	-0.738	9.531	1.463	-0.183	0.61	0.427	2.95	10.028	-0.574	-0.183	1.892	-1.16	1510068974
-9.197	-3.858	-3.074	-0.793	0.549	-0.183	5.221	-8.466	0.475	0.549	0.183	-0.732	5.341	10.797	0.998	0	0.977	0.916	-10.273	-2.328	0.28	-0.916	-0.427	-0.366	-0.733	10.708	1.302	0.183	1.038	0.671	1.438	9.83	-0.803	-0.488	1.099	-0.671	1510068974
-9.149	-3.807	-3.403	-0.732	0.61	-0.366	6.522	-9.284	1.201	0.977	-1.282	-1.892	7.041	11.816	1.279	-1.038	0.793	1.648	-10.188	-2.256	0.325	-0.61	-0.488	-0.183	-0.52	11.457	1.443	0.061	1.404	0.427	0.042	9.867	-1.311	0.061	-1.282	-1.16	1510068974
-8.506	-3.805	-3.505	-0.916	0.854	-0.793	6.522	-9.284	1.201	1.892	-1.526	-2.625	8.01	11.434	1.391	-2.075	-1.099	3.662	-10.188	-2.256	0.325	-0.61	-0.305	-0.061	-0.709	11.061	1.748	-0.122	0.793	0.427	1.132	10.294	-1.177	0.183	-0.183	-1.404	1510068974
-8.311	-3.862	-3.365	-0.549	0.305	-0.61	8.519	-7.697	3.689	2.869	-0.183	-4.517	8.774	10.847	2.345	-3.296	-2.319	5.493	-9.244	-2.169	0.663	-0.549	-0.488	0	-0.493	10.151	1.584	-0.183	0.427	0.61	1.134	10.172	-0.797	0	0.977	-1.343	1510068974
-8.62	-3.948	-3.313	-0.305	0.183	-0.305	9.073	-6.641	4.404	3.662	-0.305	-5.127	8.934	9.563	2.737	-3.723	-3.967	6.592	-9.244	-2.169	0.663	-0.427	-0.61	0.305	0.319	9.264	1.25	-0.122	1.099	1.221	0.712	9.672	-1.197	0	0.427	-1.282	1510068974
-8.783	-3.999	-3.268	0.305	-0.366	-0.244	9.138	-5.603	4.43	3.418	0.305	-5.493	9.323	8.442	2.302	-3.479	-4.761	7.08	-8.624	-2.485	0.944	-0.366	-0.671	0.244	1.08	8.824	1.325	-0.122	1.892	2.075	1.239	9.561	-1.012	0.183	-0.122	-1.099	1510068974
-8.982	-4.06	-3.101	0.793	-0.549	0.122	8.777	-4.346	3.492	3.418	0.305	-5.493	9.723	7.832	2.19	-3.54	-3.052	7.019	-8.78	-3.28	1.013	-0.061	-0.305	0.244	0.869	8.665	1.184	-0.61	2.625	3.235	1.958	9.598	-0.293	-0.305	0.488	-0.732	1510068974
-8.722	-3.913	-2.913	0.732	-0.61	0.427	9.087	-3.586	2.97	2.625	0.671	-5.127	8.903	7.638	1.553	-3.784	-2.258	5.92	-8.78	-3.28	1.013	0.61	0.061	0.183	0.93	9.171	0.986	-1.16	3.174	4.761	2.321	9.544	-0.366	-0.061	0.122	-0.305	1510068974
-8.781	-3.341	-3.135	0.244	-0.183	0.122	8.802	-3.315	2.513	2.258	1.892	-4.089	7.55	7.45	0.818	-2.991	-3.845	4.272	-10.141	-2.21	0.532	1.343	0.122	0.305	1.724	10.411	1.475	-0.549	2.747	5.554	1.127	9.765	-0.443	-0.183	0.061	0.061	1510068974
-8.704	-3.668	-2.932	0.061	-0.366	-0.305	8.236	-3.667	2.095	1.648	0.916	-2.563	6.999	6.886	0.232	-2.075	-3.601	2.869	-10.244	-0.124	0.29	0.793	-0.854	0.61	3.33	10.927	3.206	0.793	1.831	4.517	0.932	10.167	-0.319	-0.549	-0.183	-0.061	1510068974
-8.721	-4.213	-2.227	0.671	-0.549	-0.122	6.758	-3.841	1.704	1.648	0.916	-2.563	6.944	5.975	-0.108	-1.282	-2.258	1.831	-10.244	-0.124	0.29	0	-1.465	0.671	4.264	10.03	3.844	0.854	2.869	3.296	0.546	10.076	-0.415	-0.427	-0.488	0	1510068974
-8.721	-3.659	-1.994	1.038	-0.061	0.183	6.659	-4.159	1.424	1.038	0.122	-0.061	7.196	5.27	0.086	-1.16	-0.305	0.122	-9.534	-0.758	0.707	-0.122	-0.549	0.427	3.194	9.158	3.38	0.061	3.052	2.991	0.525	9.909	-0.319	-0.305	-0.671	-0.122	1510068974
-8.899	-3.468	-2.262	0.61	-0.122	-0.122	6.118	-4.588	1.229	0.305	-1.221	0.61	6.827	5.31	0.371	-1.16	-0.244	-0.488	-9.96	-0.724	0.726	0.427	-0.671	0.183	2.187	8.597	2.649	0.366	2.258	2.625	1.39	9.647	-0.42	-0.427	-0.671	-0.122	1510068974
-9.022	-3.772	-1.983	0.732	0	-0.305	6.485	-4.902	0.809	-0.488	-1.892	0.854	6.935	5.885	0.415	-1.099	-0.488	-1.099	-9.96	-0.724	0.726	0.793	-0.732	0.183	2.247	8.437	2.926	1.221	1.221	1.892	1.493	9.758	0.024	-0.488	-0.305	0.122	1510068974
-9.014	-3.728	-1.821	0.854	-0.122	-0.305	6.73	-4.773	1.017	-0.488	-1.892	0.854	7.307	6.235	0.623	-0.732	-1.404	-0.977	-10.18	-0.249	0.597	0.671	-1.038	0.122	2.806	8.64	3.47	1.282	1.099	1.038	0.827	10.02	0.28	-0.61	-0.854	0	1510068974
-9.014	-3.454	-1.858	0.793	0.244	-0.305	6.846	-4.713	1.44	-0.427	1.038	0.916	7.88	6.063	0.616	-0.366	-1.587	-0.549	-9.963	-0.096	0.933	0.488	-1.038	0.061	2.766	8.429	3.675	0.977	1.526	0.366	0.684	10.015	0.012	-0.427	-1.282	-0.122	1510068974
-9.021	-3.415	-1.796	0.61	0.122	-0.366	6.462	-4.408	1.899	-0.732	0.977	1.038	8.477	5.676	0.921	0.061	-0.549	-0.732	-9.579	-0.176	1.184	0.61	-0.916	-0.061	2.539	8.368	3.363	0.549	0.305	0.366	1.452	9.763	0.108	-0.244	-0.732	-0.122	1510068974
-8.985	-3.548	-1.67	0.488	0.061	-0.305	7.154	-4.56	2.756	-1.038	0.305	0.488	8.79	5.587	1.22	0.488	-1.038	-0.427	-9.429	-0.097	1.407	0.549	-0.732	0	3.097	8.301	3.529	0.61	0.427	-0.061	1.549	9.691	-0.023	-0.244	-0.427	-0.183	1510068975
-8.892	-3.637	-1.617	0.427	0.061	-0.305	7.779	-4.52	2.7	-0.916	0.732	-0.183	8.847	5.479	0.906	0.793	-1.953	-0.061	-9.307	-0.036	1.646	0.488	-0.671	0	3.199	8.449	3.39	0.305	0.244	-0.183	1.469	9.652	0.124	-0.122	-0.366	-0.122	1510068975
-9.061	-3.767	-1.687	0.427	0	-0.244	7.594	-4.555	3.219	-0.916	0.732	-0.183	8.847	5.479	0.906	0.793	-1.953	-0.061	-9.307	-0.036	1.646	0.549	-0.488	0	3.179	8.416	3.368	0.061	-0.061	-0.244	1.371	9.676	0.361	-0.122	-0.488	-0.122	1510068975
-8.976	-3.773	-1.682	0.366	0	-0.122	6.312	-4.615	3.596	-0.366	-0.61	-0.122	8.847	5.479	0.906	0.793	-1.953	-0.061	-9.304	0.017	1.736	0.488	-0.305	0	3.159	8.313	3.414	-0.183	-0.305	-0.549	1.482	9.726	0.244	-0.122	-0.61	-0.183	1510068975
-9.155	-3.652	-1.68	0.305	0	-0.122	7.118	-4.648	3.719	-0.366	-0.61	-0.122	9.807	5.71	0.011	0.977	-1.282	0.61	-9.192	-0.041	1.72	0.427	-0.305	-0.061	2.984	8.314	3.383	-0.488	-0.305	-0.61	1.544	9.696	0.209	-0.244	-0.366	-0.122	1510068975
-9.263	-3.579	-1.718	0.244	0	-0.122	8.841	-5.533	2.889	-1.404	-0.732	-0.671	9.75	6.301	-0.762	1.709	-2.197	0.793	-9.192	-0.041	1.72	0.549	0	-0.122	2.6	8.46	3.442	-0.916	-0.977	-0.671	1.562	9.765	0.24	-0.061	-0.427	-0.061	1510068975
-9.123	-3.464	-1.623	0.061	0	-0.061	6.04	-6.154	3.113	-1.282	-4.15	-2.075	9.417	6.904	-0.147	1.953	-2.563	1.648	-9.32	0.105	1.677	0.366	0.244	-0.183	2.291	8.638	3.586	-1.709	-1.953	-0.916	1.526	9.843	0.105	0	-0.305	-0.122	1510068975
-9.191	-3.448	-1.542	-0.061	-0.061	-0.061	6.368	-6.788	0.368	-1.892	-6.165	-2.869	9.109	7.227	-1.676	2.808	-2.625	1.77	-9.613	-0.031	1.433	0.244	0.366	-0.244	1.891	8.783	3.683	-2.136	-3.174	-1.343	1.555	9.764	0.111	0	-0.305	-0.244	1510068975
-9.186	-3.576	-1.524	-0.183	-0.061	-0.061	7.771	-6.131	-1.105	-2.136	-3.601	-2.869	8.47	6.813	-2.056	2.747	-1.465	1.709	-9.7	0.026	1.413	0.061	0.488	-0.305	1.672	9.165	3.473	-2.502	-4.822	-2.197	1.706	9.702	0.16	0.061	-0.122	-0.244	1510068975
-9.075	-3.778	-1.552	-0.305	-0.061	0	7.18	-5.791	-0.994	-2.136	-3.601	-2.869	7.715	5.761	-2.463	2.38	-0.549	0.549	-9.751	-0.005	1.452	-0.061	0.366	-0.244	2.579	9.683	3.164	-2.136	-5.493	-2.808	1.842	9.743	0.167	0.183	0.122	-0.244	1510068975
-8.99	-3.892	-1.47	-0.366	-0.061	0	7.027	-4.719	-1.64	-2.319	-4.456	-1.709	7.41	4.676	-3.023	2.136	0	-0.366	-9.72	-0.12	1.403	0	0.488	-0.244	3.229	9.802	3.013	-2.38	-5.554	-3.357	1.577	9.808	0.194	0.122	0.366	-0.183	1510068975
-8.861	-4.109	-1.391	-0.244	0.061	0.061	6.466	-3.292	-1.893	-2.319	-4.456	-1.709	7.506	3.679	-3.156	1.648	-0.488	-1.099	-9.72	-0.12	1.403	0.122	0.61	-0.244	3.679	9.207	2.967	-1.892	-4.272	-3.967	1.357	9.746	0.333	0.183	0.305	-0.244	1510068975
-8.659	-4.198	-1.461	-0.244	0.122	0.122	6.615	-2.129	-1.853	-0.366	-3.479	0.732	7.741	2.795	-3.073	1.221	-0.61	-1.709	-9.735	0.106	1.384	0	0.549	-0.183	3.754	8.903	2.834	-0.732	-3.479	-4.517	1.258	9.782	0.304	0.183	0.305	-0.122	1510068975
-8.604	-4.195	-1.392	-0.488	0.061	0.122	7.407	-1.713	-1.867	0.854	-3.174	2.014	8.758	1.824	-2.659	0.916	-1.221	-2.563	-9.68	0.581	1.486	-0.244	0.488	-0.122	3.888	9.122	2.845	-0.366	-3.479	-4.272	1.078	9.709	0.359	0.244	0.366	-0.061	1510068975
-8.726	-4.052	-1.408	-0.488	0.305	0.122	8.942	-1.532	-2.206	1.831	-1.099	2.808	10.576	1.062	-2.491	0.549	1.526	-2.869	-9.68	0.581	1.486	-0.549	0.244	-0.122	4.259	8.616	2.503	-0.183	-2.747	-3.479	0.682	9.661	0.359	0.244	0.305	0	1510068975
-8.722	-3.746	-1.715	-0.793	0.427	0	9.763	-1.345	-1.899	2.563	0	3.418	10.844	0.841	-2.263	1.038	0.122	-3.052	-9.63	0.542	1.59	-0.916	0.305	-0.244	4.225	8.069	2.741	0.366	-1.343	-2.319	0.699	9.708	0.415	0.366	0.366	0	1510068975
-8.551	-3.737	-2.144	-1.343	0.244	-0.244	10.948	-1.781	-1.919	2.441	-1.343	2.991	11.549	1.229	-2.369	1.099	0.671	-3.235	-9.88	0.909	1.245	-1.465	-0.061	-0.305	4.211	8.077	2.546	0.732	0.061	-1.221	0.764	9.804	0.154	0.366	0.549	0	1510068975
-8.28	-3.713	-2.391	-1.648	0.366	-0.732	11.866	-2.443	-1.526	2.808	1.587	2.075	11.648	2.115	-2.722	1.77	1.221	-2.625	-9.88	0.909	1.245	-2.197	-0.244	-0.366	4.222	7.813	2.494	0.793	1.648	-0.427	0.779	9.839	0.352	0.305	0.916	0.061	1510068975
-8.266	-3.101	-2.872	-2.625	0.366	-1.343	10.49	-3.344	-0.92	2.808	1.587	2.075	11.588	2.981	-3.571	2.563	0.671	-2.014	-9.953	0.847	1.072	-2.93	-0.671	-0.366	3.797	8.197	2.182	0.732	2.93	0.061	0.322	9.859	0.391	0.305	0.671	0.183	1510068975
-8.603	-3.145	-3.642	-3.601	0	-1.77	9.355	-4.857	-1.325	3.906	-0.061	0.977	11.315	3.588	-3.756	2.93	0.977	-1.587	-10.094	-0.111	0.395	-3.54	-1.038	-0.549	3.201	8.732	1.822	0.732	3.662	0.427	-0.479	9.723	-0.365	0.488	-0.427	-0.183	1510068975
-9.004	-3.591	-3.768	-3.479	-0.793	-1.831	8.514	-6.601	-2.01	3.967	-0.61	0.793	11.076	3.938	-3.57	3.113	1.953	-0.854	-10.094	-0.111	0.395	-4.089	-1.526	-0.488	2.99	8.729	1.215	1.404	4.089	-0.183	0.919	9.751	-0.732	0.854	0.854	-0.549	1510068975
-9.188	-4.106	-3.647	-3.54	-1.16	-1.282	7.935	-7.319	-1.91	3.967	-0.61	0.793	10.05	4.023	-3.836	3.235	2.014	-0.854	-9.705	-1.238	0.622	-4.333	-1.831	-0.549	1.767	9.204	0.763	1.282	4.395	0.061	2.186	9.855	-0.894	0.732	2.625	-0.366	1510068975
-9.695	-3.834	-3.384	-3.174	-1.404	-0.793	8.205	-7.246	-1.367	3.357	-2.197	0.366	9.424	4.353	-4.892	3.723	1.709	-1.343	-9.327	-2.537	1.096	-3.967	-1.221	-0.549	0.626	10.143	0.569	0.916	4.517	0.916	1.871	9.758	-1.031	0.732	2.625	-0.244	1510068975
-9.185	-2.952	-3.376	-3.418	-1.038	-0.793	8.167	-6.952	-0.84	3.235	-2.93	0.244	9.333	4.984	-6.025	3.723	2.014	-1.587	-9.427	-2.771	1.218	-3.845	-0.793	-0.244	0.067	11.334	0.565	1.099	4.578	1.343	1.824	10.127	-1.099	0.732	1.77	-0.122	1510068975
-8.922	-2.692	-3.705	-3.784	-0.61	-0.977	8.363	-6.608	-0.374	3.235	-2.93	0.244	9.308	5.591	-6.46	3.418	1.892	-1.465	-9.238	-2.578	1.166	-3.845	-0.61	0.061	-0.011	11.94	0.76	1.526	4.456	1.221	1.808	9.902	-1.227	0.305	1.831	-0.183	1510068975
-9.154	-3.055	-4.279	-3.906	-1.282	-0.732	8.313	-6.203	-0.88	3.296	-2.869	-0.305	9.232	5.574	-5.991	3.418	1.953	-1.343	-8.555	-2.556	1.318	-4.15	0.183	0.366	-0.002	11.341	0.731	1.587	4.211	1.099	2.39	9.577	-1.316	0.244	2.502	-0.427	1510068976
-8.921	-3.277	-4.435	-3.906	-1.648	-0.549	7.604	-5.769	-1.244	3.906	-2.136	-1.282	9.07	5.465	-5.188	3.357	1.953	-1.282	-8.58	-2.683	1.158	-4.272	0.61	0.671	0.074	10.69	0.469	1.526	4.028	1.465	2.955	9.629	-1.52	0	3.113	-0.244	1510068976
-8.632	-3.354	-4.815	-4.089	-1.892	-0.549	6.925	-5.609	-1.536	3.784	-2.38	-1.465	9.393	5.322	-4.561	3.235	2.38	-1.282	-8.853	-2.875	0.902	-4.395	0.793	0.854	0.462	10.722	0.199	1.343	3.967	1.77	2.494	9.704	-1.543	-0.244	3.174	0.183	1510068976
-8.294	-3.377	-4.916	-4.15	-2.136	-0.61	6.502	-5.538	-1.826	3.784	-2.38	-1.465	9.458	5.173	-4.488	2.991	2.747	-1.404	-9.229	-2.888	0.635	-4.395	0.854	0.916	1.168	10.669	-0.051	1.038	4.395	1.892	1.419	9.782	-1.414	-0.305	2.747	0.244	1510068976
-7.966	-3.155	-5.258	-4.272	-1.77	-0.977	6.539	-5.559	-1.51	3.357	-2.991	-1.587	9.435	5.277	-4.773	3.174	3.052	-1.404	-9.459	-2.644	0.416	-4.639	0.488	1.099	1.587	10.56	-0.164	0.549	4.761	2.014	1.053	9.818	-1.396	-0.305	2.869	0.366	1510068976
-7.701	-2.803	-5.968	-5.127	-1.831	-1.648	6.65	-5.606	-1.18	3.296	-2.991	-1.77	9.348	5.138	-5.069	3.479	3.113	-1.343	-9.533	-2.497	0.167	-4.944	0.488	1.16	1.343	10.414	-0.201	0.122	4.639	2.075	1.152	9.761	-1.633	-0.305	3.601	0.305	1510068976
-7.553	-3.524	-6.003	-5.066	-2.991	-1.526	6.739	-5.968	-1.049	3.296	-2.991	-1.77	9.652	4.937	-5.444	3.54	3.906	-1.099	-9.533	-2.497	0.167	-4.944	0.488	1.16	1.358	10.012	-0.401	-0.061	4.395	2.014	1.05	9.926	-1.809	-0.427	4.578	0.488	1510068976
-7.875	-4.183	-5.41	-4.517	-2.93	-1.343	7.217	-6.625	-1.453	3.296	-3.418	-2.38	9.522	4.296	-5.568	3.784	4.395	-0.61	-9.533	-2.497	0.167	-4.944	0.488	1.16	1.522	9.61	-0.455	0.122	4.395	1.709	0.368	9.956	-1.268	-0.671	4.639	0.732	1510068976
-8.221	-3.668	-4.746	-4.028	-3.052	-1.038	7.363	-6.613	-1.375	3.296	-3.418	-2.38	9.205	3.621	-5.53	3.967	4.211	-0.244	-9.436	-3.053	-0.493	-5.493	-0.061	0.916	1.159	9.227	-0.635	0.305	4.761	1.831	0.23	10.027	-1.062	-0.854	4.089	0.793	1510068976
-8.287	-3.039	-4.532	-4.333	-2.747	-0.793	7.619	-5.954	-1.132	3.601	-3.723	-2.563	8.894	3.458	-5.962	4.15	4.089	-0.122	-9.17	-3.131	-0.694	-5.066	-0.244	0.793	0.938	9.226	-0.583	0.488	4.944	2.319	0.696	9.916	-0.827	-0.977	3.845	0.854	1510068976
-8.668	-2.523	-3.579	-4.822	-2.869	-0.671	7.619	-5.954	-1.132	3.601	-3.723	-2.563	8.446	3.655	-6.036	4.395	3.418	0	-9.254	-3.024	-0.623	-4.517	0.183	0.854	1.276	9.397	-0.093	1.038	4.944	2.258	1.986	9.567	-0.628	-0.977	3.967	0.977	1510068976
-10.344	-1.969	-3.357	-5.981	-2.563	-0.916	8.457	-4.475	-1.31	4.028	-2.93	-2.563	8.222	4.093	-5.486	4.395	2.93	0.061	-10.109	-1.378	-0.935	-4.089	-0.061	0.977	1.902	9.513	0.719	1.77	5.188	1.892	4.011	9.398	0.342	-0.671	5.798	1.282	1510068976
-10.572	-1.643	-2.728	-6.287	-3.723	-1.221	8.808	-4.365	-2.318	4.456	-2.747	-2.625	8.25	4.693	-4.317	4.395	2.319	0	-10.93	0.457	-1.249	-4.822	-0.305	0.732	2.655	9.642	1.738	2.747	5.249	1.16	5.265	10.097	-0.611	-0.793	6.042	1.404	1510068976
-10.708	-2.505	-2.113	-6.653	-2.625	-1.16	8.886	-4.31	-3.548	5.249	-2.075	-2.197	8.491	5.326	-2.912	4.333	1.892	-0.305	-10.679	1.077	-1.456	-5.554	0.305	0.61	3.566	9.691	2.369	3.235	5.249	0.366	4.335	10.027	-1.977	0.244	6.714	1.404	1510068976
-11.031	-2.645	-2.365	-6.897	-3.967	-1.099	8.843	-4.419	-4.77	5.127	-2.319	-2.136	9.033	5.954	-1.852	4.639	1.526	-0.916	-11.026	1.107	-1.803	-6.104	0.061	0.488	3.807	10.099	2.588	2.625	5.737	0.366	2.577	9.708	-2.071	1.343	6.47	0.061	1510068976
-9.495	-2.669	-2.437	-7.08	-3.723	-1.282	8.843	-4.419	-4.77	5.127	-2.319	-2.136	9.778	6.581	-1.43	4.944	1.892	-1.587	-10.838	0.837	-1.966	-5.981	0	0.366	3.462	10.482	2.433	1.465	5.615	0.916	4.11	9.356	-0.897	2.075	8.911	-0.977	1510068976
-9.229	-3.582	-2.271	-5.676	-4.761	-1.16	7.622	-3.848	-6.065	4.7	-2.319	-1.77	10.027	6.765	-1.29	4.944	2.38	-1.648	-10.423	0.886	-1.938	-6.104	-0.061	0.488	2.818	10.31	2.348	0.793	5.127	1.221	6.193	8.629	-1.158	2.625	11.841	-1.709	1510068976
-8.149	-3.222	-1.879	-5.371	-2.869	-0.427	7.044	-2.992	-5.998	4.456	-2.563	-1.648	9.662	6.37	-1.221	4.639	2.869	-1.343	-10.268	0.449	-1.615	-6.104	-0.427	0.244	1.933	9.287	2.158	0.61	4.883	1.221	8.591	9.775	-3.454	3.662	15.32	-0.305	1510068976
-8.132	-2.676	-1.623	-5.981	-1.831	0	7.052	-2.422	-5.617	4.395	-2.563	-1.709	8.807	5.833	-1.392	4.333	2.869	-0.916	-9.689	0.117	-1.385	-5.676	-0.549	0.244	1.294	8.513	1.979	0.732	5.066	1.16	3.604	9.93	-5.727	3.845	15.381	2.075	1510068976
-8.049	-2.958	-1.909	-6.165	-1.831	-0.549	7.229	-2.016	-5.137	4.395	-2.563	-1.709	8.093	5.728	-1.676	3.906	2.808	-0.916	-9.179	0.2	-1.288	-5.432	-0.366	0.366	1.11	8.617	2.074	0.793	5.127	1.16	-1.023	10.112	-5.538	2.991	10.864	3.601	1510068976
-7.77	-3.174	-2.06	-5.371	-1.831	-0.854	7.771	-1.922	-4.542	4.333	-2.686	-1.77	7.776	5.918	-1.754	3.723	2.502	-1.038	-9.071	0.368	-1.518	-5.371	-0.122	0.244	1.32	8.832	2.351	0.916	4.578	0.977	-4.138	10.282	-1.849	3.235	5.188	2.991	1510068976
-8.318	-3.076	-1.692	-4.639	-1.77	-0.366	8.053	-1.937	-4.228	4.211	-1.709	-1.526	7.748	5.835	-1.771	3.845	2.014	-1.099	-9.251	0.392	-1.818	-5.432	-0.244	0.244	1.684	8.769	2.396	0.854	3.723	0.549	-2.04	9.732	-1.621	5.615	-0.244	3.784	1510068976
-8.866	-2.771	-1.69	-4.15	-1.221	-0.305	8.114	-2.004	-4.014	4.211	-1.709	-1.526	8.119	5.558	-1.456	3.845	1.77	-1.099	-9.143	0.087	-1.983	-5.371	-0.366	0.122	1.989	8.55	2.382	0.793	3.418	0.305	0.167	10.005	-1.674	4.822	0.305	3.54	1510068976
-8.668	-2.89	-1.479	-4.333	-1.709	-0.61	7.996	-1.782	-3.847	3.845	-1.404	-0.854	8.435	5.176	-1.237	3.662	1.709	-1.038	-9.044	-0.589	-1.835	-4.944	-0.183	-0.183	1.915	8.157	2.287	0.671	3.479	0.183	2.159	9.963	-0.54	4.517	4.578	1.526	1510068976
-8.634	-2.929	-0.827	-4.395	-1.221	-0.549	8.033	-1.493	-3.612	3.601	-1.526	-0.549	8.689	4.942	-1.113	3.418	1.709	-0.732	-9.008	-1.102	-1.83	-4.211	-0.366	-0.366	1.34	7.942	2.309	0.732	3.296	0.305	1.753	9.564	-0.29	3.906	8.911	-0.183	1510068976
-8.872	-2.501	-0.498	-2.502	-0.671	0.244	8.433	-1.208	-3.256	3.296	-1.404	-0.244	8.911	4.93	-1.158	3.174	1.404	-0.488	-8.739	-1.144	-1.763	-3.357	-0.061	-0.305	1.214	8.105	2.342	0.916	2.625	0.427	-0.086	8.606	-1.638	2.441	4.822	-0.427	1510068977
-9.482	-2.577	-1.333	-2.625	-0.183	-0.305	9.201	-0.969	-2.899	3.235	-0.916	-0.244	9.203	5.032	-1.293	3.052	1.038	-0.244	-8.805	-1.134	-1.701	-2.991	0.244	-0.427	1.512	8.404	2.614	1.099	2.258	0.366	0.682	8.288	-0.544	2.747	1.587	-0.732	1510068977
-10.354	-1.988	-0.018	-2.075	-1.343	0.061	9.862	-0.94	-2.598	2.991	-0.488	-0.305	9.603	5.097	-1.203	2.869	0.854	0	-9.024	-1.331	-1.739	-2.502	0.244	-0.671	1.762	8.726	2.641	1.16	1.648	0.427	7.659	9.105	0.395	2.258	2.258	0.061	1510068977
-10.456	-2.113	-0.613	-2.563	1.099	0.549	10.097	-1.3	-2.552	2.991	-0.488	-0.305	10.043	4.877	-1.223	2.686	0.671	0.122	-9.226	-1.01	-1.525	-1.892	0.488	-0.854	2.225	8.951	2.777	1.282	1.282	0.61	4.468	8.654	-0.793	0.183	0.183	0.366	1510068977
-11.925	-4.024	-3.291	-3.174	2.014	-1.282	10.151	-2.327	-2.659	2.563	-0.305	0.061	10.392	4.8	-1.416	2.686	0.488	-0.244	-11.309	-0.391	-1.597	-2.014	1.038	-0.916	3.164	9.841	2.975	1.465	1.709	0.793	1.427	8.379	-3.631	1.282	3.113	-3.479	1510068977
-9.938	-4.815	-1.705	-0.122	-2.869	-0.916	10.147	-3.691	-2.658	2.441	-0.061	0.305	10.783	5.186	-1.912	2.869	0.122	-1.038	-12.434	0.153	-1.103	-3.418	0.549	-0.854	4.255	11.535	2.344	1.526	1.526	0.732	7.683	13.175	-0.098	0.366	7.202	-1.343	1510068977
-9.04	-4.107	-2.479	-2.93	0.427	0.305	9.668	-4.712	-3.022	2.625	0.244	0.366	11.809	5.645	-2.564	2.747	0.549	-0.854	-11.307	-2.054	-0.254	-3.052	-2.075	-1.343	3.185	11.474	1.365	0.854	1.953	0.732	1.723	10.858	0.227	-2.258	2.136	-1.221	1510068977
-10.283	-4.201	-3.267	-3.235	0.183	0.61	8.86	-5.215	-2.955	2.38	-1.282	-0.183	12.05	5.602	-3.004	2.014	2.014	-0.183	-9.848	-2.358	0.977	-2.075	0.916	-0.427	1.292	11.108	1.286	0.854	3.784	1.099	-0.806	9.744	-1.698	-0.61	-1.282	-2.075	1510068977
-9.93	-3.382	-3.243	-2.747	0.061	0.549	9.031	-5.831	-2.306	2.38	-1.282	-0.183	11.189	5.754	-3.884	1.831	1.953	-0.183	-10.774	-1.592	-0.291	-2.625	1.038	0.061	0.717	11.638	1.536	1.221	3.784	1.709	0.226	10.411	-1.568	-0.244	-0.122	-2.38	1510068977
-7.805	-2.474	-2.286	-2.686	0.916	-0.61	8.728	-5.843	-1.202	2.258	-1.099	-1.221	10.377	5.804	-4.645	2.258	1.709	-0.427	-10.488	-1.273	-0.961	-2.93	0.244	0.244	2.23	12.109	1.315	1.221	2.014	1.404	0.949	10.494	-1.681	-0.122	2.869	-3.052	1510068977
-7.55	-2.723	-2.448	-2.808	2.136	-0.916	8.728	-5.843	-1.202	2.258	-1.099	-1.221	9.601	4.972	-4.168	2.93	1.77	-0.61	-9.58	-1.881	-1.369	-3.052	0.305	0.366	3.186	10.6	1.196	0.549	2.075	0.916	-0.333	10.296	-1.186	0	1.038	-3.357	1510068977
-8.202	-3.191	-2.899	-1.953	0.183	-0.244	7.277	-3.683	-0.958	2.808	-1.343	-1.404	8.811	3.95	-2.911	3.052	1.953	-0.549	-8.854	-1.757	-1.294	-2.808	-0.183	0.549	2.617	8.65	0.906	0.183	3.296	1.038	0.701	9.67	-0.328	0.061	1.343	-3.418	1510068977
-7.708	-2.615	-3.017	-1.16	-0.305	-0.488	6.718	-2.693	-1.238	2.502	-1.221	-1.404	8.179	3.39	-2.058	2.869	1.831	-0.244	-8.163	-1.787	-1.181	-2.563	-0.244	0.793	2.086	7.174	0.691	0.183	3.784	1.038	0.973	9.04	-0.591	0.366	1.16	-3.113	1510068977
-7.551	-2.046	-3.084	-0.732	0.244	-0.793	6.674	-2.172	-1.433	2.38	-1.465	-1.648	7.778	3.168	-1.788	2.563	1.77	-0.061	-7.849	-2.34	-1.217	-2.38	-0.305	0.732	1.382	6.758	0.618	0.366	3.784	1.221	0.989	9.228	-0.445	0.122	0.916	-2.991	1510068977
-8.46	-2.073	-2.792	-0.366	-0.549	-0.61	6.867	-1.86	-1.565	2.38	-1.526	-1.648	7.724	3.418	-1.727	2.197	1.77	-0.183	-7.832	-2.777	-1.41	-1.77	-0.122	0.427	1.055	7.258	0.593	0.366	3.479	1.526	0.774	9.094	-0.757	-0.061	0.427	-2.93	1510068977
-8.838	-1.378	-3.025	0.061	-0.061	-0.305	7.624	-1.605	-1.879	2.38	-1.526	-1.648	8.171	4.114	-1.786	1.465	1.709	-0.122	-7.941	-2.781	-1.622	-1.099	0.488	0.549	1.365	8.302	0.861	0.549	3.113	1.343	1.567	9.018	-0.324	-0.122	0.427	-2.625	1510068977
-8.604	-0.47	-3.341	-0.732	0.244	0.061	8.611	-1.366	-1.93	2.441	-1.221	-1.343	8.732	4.862	-1.645	0.732	1.648	-0.122	-8.805	-1.91	-2.019	-0.366	0.305	0.366	1.915	9.231	1.385	0.793	2.563	0.732	2.628	9.073	-0.364	-0.549	0.366	-2.258	1510068977
-10.04	-1.346	-4.463	-2.014	-0.366	-0.61	9.387	-0.869	-1.614	1.892	-0.183	-0.854	9.063	5.361	-1.23	0.488	1.221	-0.122	-9.997	-0.797	-2.011	-0.549	0.427	0.854	2.653	9.6	1.92	0.366	1.404	0.122	2.48	8.982	-0.652	-0.793	1.099	-1.465	1510068977
-11.27	-2.796	-5.124	-3.052	-0.488	-0.488	10.039	-0.907	-1.823	1.892	-0.183	-0.854	9.339	5.489	-0.952	0.366	0.183	-0.793	-11.709	-0.117	-2.182	-0.916	-0.488	0.549	3.595	10.535	2.687	0.061	0.671	-0.305	1.258	10.958	-0.988	-1.282	0.732	-1.038	1510068977
-11.957	-4.786	-4.039	-1.526	-1.648	0.366	11.316	-1.767	-2.157	2.197	0.671	-0.549	10.404	6.083	-0.394	-0.061	-0.549	-1.77	-12.767	-0.033	-1.704	-1.343	0.549	0.305	4.072	11.598	3.127	-0.183	-0.305	-0.183	2.478	11.274	-0.328	-1.282	1.038	-0.183	1510068977
-10.385	-5.9	-3.007	-0.488	-2.258	0.366	12.924	-3.799	-2.479	1.343	0.244	0.549	11.079	6.355	-0.67	-0.305	-0.488	-1.77	-13.244	-0.133	-1.141	-0.977	-0.549	0.061	3.445	11.294	3.56	0.061	0	-0.549	4.386	11.807	0.516	-1.892	0.244	1.892	1510068977
-9.672	-5.18	-1.775	0.61	-2.502	0.305	12.842	-4.412	-2.43	0.366	3.113	0.366	10.88	6.554	-0.883	-0.977	1.282	-1.221	-11.469	-0.565	-0.011	-0.183	-0.977	-0.061	1.902	10.112	3.797	0.183	0.366	-0.183	4.493	11.55	0.464	-1.77	1.404	4.272	1510068977
-10.067	-3.933	-1.427	0.122	-1.465	0.244	12.842	-4.412	-2.43	0.366	3.113	0.366	10.044	6.901	-0.682	-1.099	1.099	-0.305	-10.249	0.041	0.739	0.488	-0.732	-0.366	0.548	8.742	4.194	0.671	1.526	-0.122	0.999	11.882	-0.662	-0.488	1.282	5.066	1510068977
-9.567	-4.031	-1.879	-0.183	-1.343	-0.122	10.145	-3.235	-1.168	-0.305	2.197	-0.122	9.179	7.35	-1.04	-0.854	0.488	0.305	-9.71	0.658	0.714	0.183	-0.061	-0.488	-0.294	8.687	4.465	0.977	1.16	0	-1.097	12.945	-0.073	-0.061	-0.488	4.028	1510068977
-7.881	-3.771	-1.181	-0.366	-0.549	-0.305	9.269	-2.94	-1.238	-0.122	2.93	-0.061	8.738	7.642	-0.51	-0.793	0.671	0.244	-9.642	0.639	0.203	0.061	-0.244	-0.549	0.237	9.506	3.986	0.916	-0.122	0.183	-0.846	11.514	-0.219	0.549	-1.404	4.578	1510068977
-7.64	-3.175	-0.876	-0.305	-0.854	-0.061	8.652	-3.023	-1.51	-0.549	2.197	0.122	8.368	7.043	-0.055	-0.732	-0.671	0	-9.012	0.805	-0.089	0.122	-0.366	-0.366	1.747	9.463	3.619	0.732	-0.671	-0.122	-0.017	10.597	0.506	1.221	-0.244	4.639	1510068978
-7.569	-3.2	-0.54	0.183	-0.305	0.061	8.29	-3.086	-1.656	-0.427	2.075	-0.183	8.691	5.853	0.59	-0.916	0.366	0.061	-8.585	0.49	-0.217	0.122	-0.366	-0.366	2.224	8.43	3.38	0.305	-0.244	-0.183	-0.153	9.696	1.261	1.77	1.709	4.272	1510068978
-7.203	-3.037	-0.09	0.854	0.244	0.244	7.185	-2.493	-0.892	-0.244	2.747	-0.427	8.601	4.801	1.479	-1.465	2.38	0.305	-8.183	0.601	-0.455	0.671	0	-0.427	1.599	7.133	2.796	0.366	-0.061	0.244	-2.056	7.784	-0.035	2.747	2.991	3.662	1510068978
-7.025	-2.294	-0.102	0.916	0.916	0.366	7.185	-2.493	-0.892	-0.244	1.892	-0.366	8.601	4.801	1.479	-1.587	2.502	0.427	-8.183	0.601	-0.455	0.671	0	-0.427	1.599	7.133	2.796	0.366	-0.061	0.244	-2.056	7.784	-0.035	2.014	1.404	2.747	1510068978
-7.373	-1.409	0.001	1.099	2.136	0.549	7.244	-2.397	-0.414	-0.061	1.831	-0.427	8.934	4.852	1.682	-1.831	3.662	0.488	-8.393	0.904	-0.788	0.488	0.061	-0.427	2.274	7.49	2.944	0.427	-0.122	0.305	-3.345	7.081	-0.004	1.892	-2.197	1.343	1510068978
-9.13	-1.081	-0.934	0.244	2.197	0.916	7.656	-2.487	0.272	-0.061	1.831	-0.427	8.758	4.698	1.96	-1.77	3.967	0.671	-8.278	0.988	-0.962	0.366	-0.061	-0.488	3.023	7.845	3.17	0.305	0	0.183	-1.568	7.32	0.501	2.563	-4.517	-0.549	1510068978
-10.418	-1.404	-1.126	0.305	0.732	0.854	7.656	-2.487	0.272	0.061	1.892	-0.305	8.759	4.18	2.344	-0.916	1.038	0.488	-8.234	1.146	-0.999	0.122	0.427	-0.427	3.106	7.844	3.179	0.183	-0.122	0.427	2.814	7.41	0.285	1.648	-4.883	-1.16	1510068978
-11.667	-1.489	-0.739	0.671	-0.916	1.282	8.48	-2.81	1.292	0.427	1.709	-0.305	9.332	3.918	3.011	-0.916	2.014	0.793	-8.451	0.569	-0.968	-0.122	0.671	-0.671	2.774	7.613	3.11	0.244	-0.305	1.038	12.774	8.78	-0.735	1.099	0.244	0.183	1510068978
-11.715	-2.854	-1.229	0.427	-0.916	0.977	8.891	-2.961	1.688	0.427	1.404	-0.244	9.362	3.699	2.956	-0.793	1.099	0.916	-8.904	-0.06	-1.049	0	2.136	-1.099	2.869	7.811	2.811	0.549	0.061	1.526	10.056	9.366	-2.537	-0.549	1.465	1.709	1510068978
-11.844	-4.606	-2.419	0.61	0.244	-0.305	9.099	-3.201	2.233	0.427	1.16	-0.183	9.801	4.224	2.639	-0.61	1.221	0.61	-11.78	-0.427	-1.555	-0.061	1.831	-0.854	3.929	9.101	2.504	0.854	0.732	1.709	1.623	10.145	-0.54	0.488	-1.282	-1.221	1510068978
-9.292	-4.813	-2.122	1.77	-1.709	-0.244	9.099	-3.201	2.233	0.549	1.404	0.061	10.028	5.044	2.568	-0.183	0.916	0	-13.129	-0.894	-1.322	-0.183	-0.305	-0.671	5.411	10.916	2.128	0.916	1.038	1.038	8.638	13.089	0.288	0.122	2.625	0.916	1510068978
-9.649	-4.632	-3.533	-0.671	0.366	-0.244	8.924	-3.357	3.009	0.671	1.099	0.61	10.348	5.605	2.487	-0.244	0.916	-0.61	-12.453	-1.431	-0.537	0	-2.319	-0.671	5.478	11.836	1.507	0.854	1.953	0.427	0.44	11.079	0.75	-2.136	2.747	0.244	1510068978
-8.972	-4.644	-3.236	-0.366	0.671	-0.244	8.738	-4.053	3.479	0.244	1.648	1.099	10.475	5.888	2.615	-0.305	1.221	-0.977	-11.64	-1.9	0.231	-0.305	-0.488	-0.061	4.339	11.754	1.272	0.61	3.296	0.305	-1.792	10.475	-1.214	0	-2.136	-1.099	1510068978
-9.746	-4.035	-2.972	0.061	0.61	-0.305	8.565	-4.776	4.09	0.671	2.808	0.854	10.447	6.131	2.512	-0.244	1.282	-0.916	-11.228	-1.958	0.224	-0.122	-0.793	0.183	2.86	11.117	0.959	0.183	3.601	0.671	0.17	10.762	-1.625	-0.916	-1.465	-1.038	1510068978
-8.836	-3.579	-2.688	0.671	1.404	-0.793	7.845	-5.088	4.331	0.671	2.808	0.854	9.944	6.261	2.607	-0.244	2.075	-1.038	-10.844	-1.749	-0.019	-0.061	-0.977	0	2.165	10.804	1.245	0.183	2.747	0.793	0.25	10.688	-2.043	-0.732	-0.793	-2.014	1510068978
-8.516	-3.448	-3.043	0.427	1.465	-0.916	7.845	-5.088	4.331	0.732	2.625	0.916	8.853	5.996	2.954	0.061	1.526	-1.465	-10.423	-1.858	-0.001	0.061	-1.282	0.061	2.717	10.123	1.632	0.549	2.075	0.427	1.379	10.337	-1.763	-0.183	-0.488	-2.075	1510068978
-8.311	-3.224	-3.047	0.549	0.854	-0.671	6.417	-4.319	3.996	0.549	2.869	0.977	7.912	5.63	3.241	0.122	1.587	-1.709	-9.664	-1.692	0.329	0.122	-1.404	0.122	3.039	9.193	1.706	0.366	2.38	0.305	1.619	9.86	-1.12	-0.366	-0.488	-1.892	1510068978
-8.409	-3.109	-3.212	0.427	0.366	-0.854	6.417	-4.319	3.996	0.244	3.418	1.099	7.227	5.321	3.409	-0.061	2.258	-1.831	-8.977	-1.487	0.525	0.122	-1.587	0.122	2.698	8.272	1.578	-0.122	2.686	0.183	1.865	9.245	-1.439	-0.183	-0.732	-1.709	1510068978
-8.43	-3.506	-2.962	0.549	-0.183	-1.099	4.899	-3.62	3.828	-0.488	3.296	1.526	6.77	5.172	3.301	-0.244	3.357	-2.014	-8.53	-1.883	0.707	0.122	-1.404	0.061	2.08	7.635	1.369	0	2.808	0.305	2.155	9.103	-1.142	-0.061	-0.671	-1.282	1510068978
-8.222	-3.97	-2.816	1.099	-0.183	-0.916	5.064	-4.064	3.905	-0.977	1.465	1.587	6.484	5.627	2.897	0.488	4.211	-2.441	-8.603	-2.208	0.77	0.488	-1.526	0.183	1.778	7.773	1.181	0.366	2.319	0.305	2.411	9.332	-0.156	-0.427	-0.305	-1.16	1510068978
-8.845	-4.359	-2.542	1.404	-0.305	-0.427	5.289	-4.305	4.683	-1.099	2.014	1.404	5.846	6.517	3.236	1.16	2.93	-3.113	-8.861	-2.344	0.888	0.793	-1.465	0.183	1.968	8.661	1.471	0.366	1.648	-0.061	2.627	9.097	-0.254	-0.549	-0.305	-0.549	1510068978
-9.027	-4.018	-2.474	1.648	-0.183	-0.305	5.289	-4.305	4.683	-1.099	2.014	1.404	5.742	7.357	3.737	1.16	1.831	-3.479	-9.324	-1.848	1.172	0.854	-1.526	0.305	2.422	9.14	1.934	0.793	1.77	-0.549	1.817	9.412	-0.802	-0.61	-0.549	-0.244	1510068978
-9.347	-3.509	-2.896	1.282	-0.122	-0.916	4.555	-5.315	4.62	-1.709	4.028	1.221	5.609	8.419	3.693	0.061	2.258	-2.808	-10.311	-1.489	1.044	1.221	-1.404	0.549	2.174	9.591	1.96	1.16	1.648	-1.221	0.718	9.727	-1.357	-0.549	-1.282	-0.427	1510068978
-9.071	-3.814	-2.945	1.099	0	-1.587	4.405	-6.405	5.085	-1.709	4.028	1.221	5.046	8.758	4.357	0.61	1.16	-2.625	-10.653	-0.568	1.247	0.916	-2.075	0.793	1.884	9.832	2.695	1.343	0.732	-1.648	1.517	10.32	-1	-0.122	-0.488	-0.488	1510068978
-8.573	-4.2	-2.345	0.916	-0.427	-1.343	4.072	-6.876	5.513	-1.587	3.723	0.916	4.749	8.488	4.966	1.343	1.282	-2.38	-10.058	-0.439	1.726	0.61	-2.563	0.427	1.932	9.819	3.241	0.671	0.183	-1.77	1.53	10.579	-0.431	-0.549	0.183	-0.61	1510068978
-8.658	-4.338	-1.826	0.793	-0.488	-0.916	3.779	-6.796	5.751	-1.892	3.052	0.793	4.524	8.027	5.556	1.526	2.502	-2.258	-9.007	-0.065	2.42	0.61	-2.258	0.305	1.662	9.191	2.877	0	0.549	-1.77	0.766	10.092	-0.042	-0.549	-0.488	-0.366	1510068979
-8.904	-4.292	-1.662	1.221	0.122	-1.038	3.49	-6.94	5.806	-1.892	2.991	0.671	4.386	8.222	5.407	1.465	2.686	-1.831	-8.434	0.154	2.932	0.549	-1.648	0.183	0.624	8.789	2.31	0.244	0.61	-1.587	0.78	9.607	-0.581	-0.366	-2.136	-0.488	1510068979
-8.589	-4.113	-1.829	0.61	-0.122	-1.282	3.135	-7.369	5.948	-1.953	2.38	0.549	4.386	8.222	5.407	1.465	2.686	-1.831	-8.726	0.122	3.231	0.549	-1.282	0.122	-0.28	9.156	2.213	0.244	0.061	-1.343	2.249	9.855	-0.721	-0.061	-0.61	-0.366	1510068979
-8.504	-4.558	-1.564	0.366	-0.122	-1.099	3.185	-7.819	6.309	-1.465	3.54	0.122	4.386	8.222	5.407	1.465	2.686	-1.831	-8.89	0.234	3.369	0.488	-1.221	0	0.151	9.861	2.474	0.305	-0.122	-1.221	1.305	9.841	-0.31	-0.305	0	-0.488	1510068979
-8.618	-4.868	-1.431	0.549	-0.244	-0.671	2.775	-7.744	6.472	-1.404	3.113	-0.061	3.167	9.47	5.364	0.977	2.014	-0.916	-8.683	0.275	3.615	0.366	-1.099	-0.061	0.246	10.051	2.61	0.305	0	-1.16	1.164	9.579	-0.158	-0.427	-0.549	-0.61	1510068979
-8.352	-4.959	-1.36	0.671	-0.244	-0.488	2.545	-7.515	6.304	-1.282	2.869	-0.244	2.647	9.449	5.485	0.916	0.427	-0.488	-8.439	0.065	3.816	0.366	-0.793	-0.122	-0.358	9.941	2.436	-0.061	-0.244	-1.099	1.726	9.476	-0.644	-0.122	-0.61	-0.305	1510068979
-8.224	-4.861	-1.281	0.366	0	-0.549	2.525	-7.291	6.224	-1.282	2.869	-0.244	2.655	9.448	5.499	0.549	1.526	-0.305	-8.366	-0.061	3.836	0.61	-0.366	-0.183	-0.364	10.015	2.187	-0.244	-0.549	-0.854	1.635	9.581	-0.365	-0.122	0.061	-0.183	1510068979
-8.288	-5.18	-1.221	0.244	-0.183	-0.549	2.678	-7.179	6.444	-0.916	1.343	-0.61	2.367	9.136	5.186	0.488	0.854	-0.366	-8.699	0.098	3.781	0.671	-0.366	-0.122	0.153	9.861	2.312	-0.061	-0.671	-0.732	1.316	9.604	0.182	-0.305	-0.122	-0.305	1510068979
-8.149	-5.504	-1.121	0.122	0	-0.549	2.809	-7.367	6.909	-0.122	1.16	-0.977	2.223	8.884	5.085	0.305	0.183	-0.488	-8.896	0.37	3.742	0.488	-0.427	-0.061	0.402	9.649	2.539	-0.122	-0.549	-0.671	0.93	9.728	0.008	-0.183	-0.244	-0.183	1510068979
-8.021	-5.419	-1.102	0.366	-0.061	-0.427	2.542	-7.247	6.678	-0.122	1.038	-0.916	1.977	8.74	5.486	-0.366	0.366	-0.366	-8.892	0.494	3.805	0.305	-0.488	-0.122	0.495	9.452	2.639	0	-0.366	-0.549	0.952	9.746	-0.024	-0.061	-0.427	-0.122	1510068979
-7.951	-5.307	-1.201	0.244	0	-0.366	1.98	-7.038	6.478	-0.183	1.404	-0.793	2.711	9.079	5.254	-0.183	2.563	-0.427	-8.731	0.453	3.857	0.183	-0.427	-0.183	0.176	9.512	2.604	-0.122	-0.488	-0.427	1.054	9.627	0.14	0.122	-0.183	-0.061	1510068979
-8.006	-5.368	-1.251	0.122	0	-0.366	1.945	-6.955	6.6	-0.183	1.404	-0.793	1.421	9.037	4.73	-0.366	2.747	-0.305	-8.558	0.307	3.935	0.183	-0.366	-0.183	0.016	9.738	2.741	-0.427	-0.427	-0.366	0.807	9.509	-0.029	0.244	0	-0.122	1510068979
-8.196	-5.717	-1.22	0.244	0	-0.244	1.809	-6.565	6.109	-0.244	2.136	-0.671	1.382	8.979	4.956	-0.61	2.441	-0.061	-8.613	0.193	4.049	0.244	-0.244	-0.183	-0.449	9.683	2.661	-0.61	-0.183	-0.549	0.758	9.588	-0.238	0.183	-0.183	-0.122	1510068979
-8.393	-6.099	-1.199	0.488	-0.122	-0.061	1.757	-6.773	6.382	-0.122	2.258	-0.61	1.459	8.827	5.318	-0.427	2.258	-0.061	-8.776	-0.019	4.1	0.366	-0.244	-0.244	-0.426	9.569	2.495	-0.305	-0.549	-0.305	1.213	9.817	-0.237	0.183	-0.244	0.061	1510068979
-8.081	-6.026	-1.013	0.732	-0.061	0.183	1.662	-6.934	6.285	-0.183	0.977	-0.61	1.377	8.844	5.992	-0.366	1.587	-0.366	-8.845	-0.141	4.167	0.488	-0.244	-0.427	-0.102	9.922	2.578	0	-0.488	0.061	1.244	10.095	-0.217	0.061	-0.122	0.244	1510068979
-7.745	-5.511	-0.761	0.977	0.549	0.488	0.987	-6.755	6.12	-0.488	0.549	0	0.995	9.085	6.126	-0.488	1.16	-0.427	-8.702	-0.159	4.234	0.732	-0.244	-0.427	-0.284	10.055	2.452	0.183	-0.366	0.183	0.889	9.965	0.123	-0.183	-0.549	0.488	1510068979
-7.952	-5.262	-1.019	0.916	0.854	0.61	1.406	-6.997	6.574	-0.366	0.183	0.122	0.65	9.7	5.395	-0.366	-1.587	-0.366	-8.271	0.045	4.311	0.916	0.122	-0.366	-0.926	10.263	2.45	-0.183	-0.671	0.305	0.389	9.67	0.146	-0.488	-1.77	0.671	1510068979
-7.864	-5.393	-1.475	0.549	1.587	0.549	0.818	-7.643	6.515	-0.366	0.183	0.122	0.803	11.465	5.406	-1.77	-4.944	0.366	-8.236	-0.06	4.2	1.038	0.977	-0.244	-1.971	10.831	2.442	-0.427	-0.977	0	-1.091	9.685	-0.358	-0.977	-3.235	0.366	1510068979
-8.433	-6.021	-1.373	0.671	1.526	0.671	1.343	-8.551	6.879	0.366	-2.747	0.305	2.028	12.719	5.065	-2.502	-7.69	2.319	-8.689	-0.66	3.918	1.77	1.587	0	-3.936	11.313	2.283	-0.916	-3.845	-0.427	-1.117	9.908	0.297	-0.916	-3.174	-0.305	1510068979
-8.399	-6.656	-1.26	1.526	2.075	0.977	3.877	-8.849	6.959	2.319	-5.798	-0.122	2.005	12.261	4.386	-1.526	-7.568	4.761	-8.8	-0.945	3.56	2.502	1.953	0	-4.378	11.571	2.064	-1.892	-6.775	-0.427	-0.804	10.439	0.94	-2.136	-3.723	-1.16	1510068979
-8.006	-6.772	-1.793	2.136	2.258	1.038	5.306	-8.18	6.258	3.418	-3.967	-3.662	2.466	11.832	3.249	-0.977	-5.92	5.249	-9.201	-1.05	3.194	3.357	2.014	-0.183	-2.774	11.039	2.108	-2.319	-7.996	-0.916	-1.093	10.74	0.847	-2.38	-3.906	-1.587	1510068979
-7.704	-6.576	-2.214	2.93	2.38	1.343	5.816	-6.852	5.132	1.709	-2.869	-5.005	2.653	10.925	2.299	-1.343	-4.822	4.15	-9.3	-0.616	2.962	3.906	1.892	-0.427	-1.291	10.607	1.723	-2.38	-8.423	-1.587	-1.187	11.019	-0.008	-1.892	-2.686	-1.465	1510068979
-7.409	-6.501	-2.506	3.235	2.563	1.465	5.816	-6.852	5.132	1.709	-2.869	-5.005	1.45	9.307	2.26	-1.526	-4.822	1.953	-9.146	-0.41	2.731	4.395	2.014	-0.61	-1.13	10.139	1.555	-2.563	-8.118	-2.014	-1.211	11.08	0.793	-2.563	-2.258	-1.404	1510068979
-7.464	-6.382	-2.495	4.028	2.136	1.709	6.4	-3.936	3.442	-0.366	-1.099	-5.493	1.159	8.102	1.943	-1.221	-6.042	-0.427	-9.168	-0.426	2.135	5.066	2.014	-0.793	-1.664	9.74	1.371	-1.892	-8.545	-2.441	-1.34	10.623	1.053	-2.441	-4.456	-1.16	1510068979
-7.155	-6.167	-2.598	5.127	2.136	2.075	6.777	-2.83	2.946	-5.066	1.343	-5.066	1.632	7.972	1.364	-1.77	-6.897	-2.869	-9.278	-0.163	1.662	5.615	1.953	-0.977	-1.55	9.414	0.943	-1.892	-9.216	-2.38	-1.385	10.159	1.221	-2.014	-6.042	-0.854	1510068979
-7.206	-5.917	-2.468	5.676	2.38	2.258	7.069	-2.565	2.684	-5.066	1.343	-5.066	3.025	8.495	0.98	-2.747	-6.897	-5.066	-9.509	0.12	1.135	6.042	1.648	-1.16	-0.748	9.15	0.944	-2.014	-9.277	-2.441	-1.328	9.898	0.304	-2.014	-8.484	-0.244	1510068980
-7.332	-5.313	-2.25	5.859	2.502	2.319	7.069	-2.565	2.684	-6.958	1.831	-4.578	4.308	9.092	0.349	-3.723	-6.042	-6.47	-9.66	0.4	0.58	6.531	1.404	-1.099	-0.335	9.223	1.014	-1.892	-8.789	-2.869	-0.646	8.985	-0.188	-2.014	-10.071	0.549	1510068980
-7.424	-4.679	-1.955	5.798	2.747	2.38	7.513	-2.998	2.75	-8.118	3.479	-4.456	5.268	9.822	-0.607	-4.333	-5.676	-7.202	-9.749	0.757	0.127	6.958	0.916	-1.16	-0.292	9.292	1.165	-1.587	-8.728	-2.869	0.697	8.049	-0.232	-1.038	-9.949	1.221	1510068980
-7.9	-4.25	-1.767	6.042	2.808	2.38	7.838	-3.832	3.131	-8.423	4.517	-4.15	5.938	10.324	-1.52	-4.456	-7.141	-7.263	-9.551	1.093	-0.169	7.141	0.854	-1.221	-0.19	9.367	1.176	-1.587	-8.911	-2.625	2.091	7.6	-0.341	0.183	-8.667	1.526	1510068980
-8.928	-4.043	-1.952	6.409	2.441	2.258	7.957	-5.118	3.944	-7.568	7.385	-3.601	6.788	10.462	-1.867	-4.211	-7.812	-6.897	-9.749	1.501	-0.589	7.019	0.793	-1.16	0.245	9.411	1.425	-1.587	-8.85	-2.502	3.045	7.945	0.603	0.671	-7.324	1.282	1510068980
-9.685	-4.031	-2.089	6.165	1.831	1.892	7.287	-5.59	3.705	-7.568	7.385	-3.601	7.031	10.438	-2.158	-3.601	-8.362	-6.287	-9.871	1.48	-1.007	6.653	0.549	-1.099	0.67	9.642	1.397	-1.526	-8.972	-2.502	2.171	9.256	0.323	1.038	-6.47	0.366	1510068980
-9.781	-3.607	-1.848	6.165	1.587	1.221	7.287	-5.59	3.705	-6.47	6.348	-2.93	7.485	10.369	-2.205	-2.869	-9.766	-5.615	-9.987	0.981	-1.312	6.531	0.916	-1.038	1.194	9.898	1.064	-1.709	-8.972	-2.502	4.564	10.509	1.66	1.038	-5.798	-0.183	1510068980
-9.123	-3.155	-2.492	5.737	3.174	1.038	7.287	-5.59	3.705	-6.47	6.348	-2.93	7.97	9.996	-2.029	-2.686	-8.789	-4.639	-9.887	0.213	-1.613	6.653	0.488	-1.099	1.428	10.039	0.662	-1.77	-8.606	-2.625	4.075	10.826	3.359	-0.122	-1.77	-0.122	1510068980
-9.264	-4.319	-2.958	5.92	1.892	1.221	6.909	-6.022	3.406	-3.662	5.31	-1.16	7.801	9.61	-2.025	-2.502	-8.118	-4.028	-10.055	-0.319	-1.745	6.653	0.732	-0.916	1.497	10.152	0.188	-1.648	-7.935	-2.747	-0.658	10.471	1.884	0.488	-5.615	-0.366	1510068980
-7.55	-3.96	-3.45	6.958	3.845	1.892	6.133	-5.901	2.653	-3.662	5.31	-1.16	7.797	9.509	-2.038	-2.38	-8.484	-4.15	-10.055	-0.994	-1.788	6.592	0.427	-0.671	1.43	10.415	-0.459	-1.282	-7.874	-2.686	0.787	9.956	-0.434	0.488	-5.615	-0.366	1510068980
-8.309	-4.106	-4.861	6.165	4.028	2.136	6.083	-6.118	2.18	-2.014	3.357	0.061	8.071	9.581	-2.028	-2.441	-8.179	-4.028	-9.826	-2.046	-1.306	6.531	1.038	-0.305	1.047	10.395	-0.879	-1.221	-7.69	-2.625	2.388	8.976	-2.469	0.793	-5.493	0	1510068980
-8.96	-3.677	-5.755	6.47	3.052	2.258	5.481	-6.854	1.549	-2.197	2.197	0.183	8.033	10.082	-2.223	-2.625	-7.629	-3.479	-10.605	-2.488	-1.876	7.019	0.427	-0.366	0.707	10.745	-0.855	-1.038	-7.141	-2.258	2.767	9.814	-2.17	0.671	-3.784	-0.061	1510068980
-8.94	-3.138	-5.763	6.042	3.235	2.136	5.484	-8.253	1.058	-3.174	2.563	-0.061	8.205	10.859	-1.719	-2.319	-8.057	-3.479	-10.713	-2.225	-2.006	6.958	0.366	-0.122	1.122	11.695	-0.737	-0.671	-6.958	-2.197	0.685	10.378	-1.989	0.671	-4.456	0.061	1510068980
-8.87	-2.964	-5.274	6.226	3.052	2.197	5.05	-9.088	1.315	-3.174	2.563	-0.061	8.085	10.789	-1.337	-2.014	-7.996	-3.052	-10.581	-2.009	-2.022	6.775	0.366	-0.183	1.385	11.669	-0.489	-0.732	-6.775	-2.197	0.494	10.493	-2.293	0.427	-4.7	-0.183	1510068980
-8.959	-2.554	-5.3	5.798	3.174	2.136	5.767	-9.526	1.506	-4.211	1.831	-0.122	8.11	10.152	-0.685	-1.709	-7.141	-2.38	-10.422	-1.623	-2.028	6.836	0	-0.061	1.489	11.044	-0.294	-1.038	-6.409	-1.892	0.93	10.323	-3.107	0.244	-4.578	-0.488	1510068980
-8.826	-2.428	-5.15	5.737	1.831	2.136	4.876	-9.155	1.766	-4.089	5.554	-1.282	7.976	9.501	0.033	-1.16	-6.104	-2.197	-9.906	-1.349	-1.966	6.47	0.183	-0.061	1.745	10.438	0.041	-0.916	-5.798	-1.831	1.238	10.003	-2.826	0.549	-3.784	-0.793	1510068980
-8.283	-2.086	-4.626	5.676	1.709	1.77	4.103	-8.887	1.489	-4.089	5.554	-1.282	7.491	8.869	0.554	-0.854	-5.493	-1.77	-9.493	-0.947	-1.966	6.226	0.183	-0.061	1.654	9.79	0.077	-0.916	-5.249	-1.587	0.8	9.786	-2.426	0.427	-3.662	-1.16	1510068980
-8.235	-1.638	-4.321	5.798	2.014	1.465	4.103	-8.887	1.489	-3.662	4.944	-1.709	7.001	8.336	0.813	-0.916	-5.249	-1.221	-9.17	-0.676	-2.092	5.92	0.122	0	1.835	9.18	0.145	-0.793	-5.188	-1.465	1.066	9.588	-2.237	0.122	-4.578	-1.465	1510068980
-8.796	-1.354	-4.15	5.798	1.038	1.404	2.413	-7.787	1.014	-2.869	5.066	-1.709	6.836	7.836	1.139	-0.916	-5.066	-0.916	-9.087	-0.519	-2.162	5.493	0.183	-0.183	2.346	8.771	0.285	-0.61	-4.822	-1.404	2.341	9.21	-2.165	-0.305	-5.31	-1.099	1510068980
-8.715	-0.355	-3.597	5.188	1.648	1.221	1.976	-7.376	0.591	-2.747	3.845	-1.282	6.63	7.498	1.424	-0.854	-4.761	-0.671	-9.295	-0.267	-2.159	5.127	-0.244	-0.061	2.81	8.452	0.557	-0.366	-4.15	-1.465	4.283	8.799	-2.296	-0.244	-4.7	-0.488	1510068980
-8.905	0.127	-3.411	4.333	1.221	0.977	1.976	-7.376	0.591	-2.319	2.991	-0.793	6.56	7.799	1.568	-0.732	-4.089	-0.549	-8.874	-0.166	-2.035	4.7	-0.427	0	3.101	8.734	0.804	-0.305	-3.54	-1.404	4.343	8.708	-2.03	-0.244	-3.357	0	1510068980
-9.53	-0.206	-2.978	3.54	0.916	0.732	1.893	-7.293	0.274	-2.319	2.686	-0.305	6.429	8.157	1.954	-0.122	-3.54	-0.793	-8.534	-0.209	-1.798	4.211	0	0	2.992	9.227	1.111	-0.488	-3.174	-1.099	3.12	8.649	-1.555	-0.122	-3.357	-0.061	1510068980
-9.348	-0.303	-2.305	2.869	0.732	0.671	2.309	-7.352	0.54	-2.319	2.686	-0.305	6.377	8.734	2.501	0.366	-2.319	-0.916	-8.894	-0.054	-1.922	3.479	0.549	0.305	2.786	9.635	1.128	-0.793	-2.747	-0.854	1.994	9.32	-0.762	-0.244	-3.784	-0.183	1510068980
-9.19	0.093	-2.113	1.465	0.916	0.366	3.082	-8.077	1.376	-2.747	2.441	0.122	6.168	9.305	3.041	0.366	-0.916	-0.854	-9.054	0.371	-2.096	2.991	0.488	0.549	3.046	10.066	1.13	-1.038	-2.686	-0.793	1.256	8.987	-0.702	-0.122	-3.967	-0.427	1510068980
-10.221	-1.061	-3.162	0.549	0.061	-0.244	3.082	-8.077	1.376	-2.319	2.625	0	5.631	9.21	3.262	0.366	-0.977	-1.038	-9.545	1.176	-1.921	2.075	1.282	1.099	3.956	9.996	1.598	-1.099	-2.563	-1.038	0.755	9.265	-0.879	0	-3.784	-0.977	1510068980
-11.019	-2.872	-3.082	0.732	-0.305	0.183	3.161	-8.192	1.814	-1.648	1.892	-0.305	5.428	9.394	3.63	0.671	-1.465	-1.709	-11.62	1.139	-1.902	0.916	0.305	1.16	4.609	10.122	2.155	-1.221	-1.892	-0.916	2.26	10.545	-0.75	-0.061	-2.136	-1.282	1510068981
-11.121	-3.302	-3.157	0.61	0.916	0.549	3.413	-9.589	0.956	-1.282	-1.038	-0.61	5.766	10.578	4.079	0.854	-0.488	-2.563	-12.323	0.769	-1.102	1.099	0.427	1.404	4.561	10.887	2.536	-1.16	-1.16	-0.793	3.393	10.763	0.041	-0.488	-2.869	-0.061	1510068981
-10.195	-4.621	-3.469	0.305	-2.258	0	4.298	-11.128	0.571	-1.282	-1.038	-0.61	5.741	11.391	3.768	0.366	0.61	-2.441	-11.74	0.681	-0.397	1.038	-2.136	1.526	2.878	10.92	3.579	-0.427	0.061	-0.793	4.565	11.85	1.274	-1.648	-4.15	2.014	1510068981
-9.666	-4.998	-2.029	1.282	-2.258	0.305	4.871	-10.758	0.584	-1.16	-0.61	-0.061	4.948	10.453	2.613	-0.732	0.427	-0.61	-10.116	-0.096	1.233	0.916	-0.427	0.61	-0.385	9.471	4.289	-0.61	0.854	-0.427	4.425	11.821	2.193	-2.502	-3.967	4.395	1510068981
-10.036	-4.488	-1.957	1.648	-0.916	0.671	4.871	-10.758	0.584	-1.282	0.671	-0.061	3.554	10.086	1.889	-1.831	-1.16	1.343	-9.873	0.178	1.596	1.709	-0.183	0.183	-3.11	8.156	4.744	-0.671	0.305	0.122	2.089	12.64	0.551	-1.221	-3.479	4.639	1510068981
-9.611	-4.193	-2.545	1.404	-0.793	0.061	4.759	-10.336	0.736	-1.648	2.136	-0.61	1.926	10.992	1.425	-2.869	-2.686	2.075	-10.008	0.571	1.3	1.709	0.427	-0.305	-3.346	8.679	4.566	0.183	-1.038	0.122	0.635	12.803	0.145	-0.916	-3.906	4.7	1510068981
-9.055	-3.841	-1.799	1.099	-1.038	0.183	4.759	-10.336	0.736	-1.709	2.869	-0.977	0.69	10.849	1.085	-3.052	-4.333	1.709	-10.403	0.896	0.823	1.709	0	-0.244	-1.385	9.55	4.206	0.671	-1.831	0.061	0.653	12.457	-0.112	-1.343	-2.258	5.432	1510068981
-8.987	-3.62	-1.075	1.465	-1.221	0.61	3.703	-9.94	0.394	-1.282	2.93	-0.977	0.971	9.927	1.607	-2.197	-3.54	0.793	-9.789	0.953	0.615	1.709	-0.183	-0.427	0.536	9.375	4.136	0.793	-1.282	-0.061	1.51	11.716	0.595	-0.793	1.221	5.493	1510068981
-8.146	-2.933	-1.029	1.221	-0.977	0.366	3.63	-9.006	0.49	-0.916	2.197	-0.977	1.451	9.243	2.172	-1.526	-1.099	0.061	-9.132	1.128	0.377	1.587	0	-0.732	0.636	8.833	3.915	0.183	-0.977	0.122	0.389	10.143	0.306	-0.305	1.953	4.578	1510068981
-7.49	-2.686	-0.565	0.732	-1.038	0.122	3.464	-8.241	0.599	-0.61	2.319	-0.916	1.471	8.569	2.425	-1.038	0	-0.427	-8.632	1.396	0.108	1.282	0	-0.793	0.361	8.21	3.631	-0.122	-1.404	0.183	-0.351	8.624	-0.44	0.183	1.404	3.296	1510068981
-7.194	-2.305	0.311	0.671	0.122	0.122	3.143	-7.655	0.5	-0.183	2.38	-0.793	1.403	8.024	2.28	-0.854	-0.793	-0.916	-8.642	1.383	-0.069	0.977	0.244	-0.732	0.554	7.715	3.393	-0.122	-1.587	0	-1.192	7.576	-0.382	1.16	-0.122	2.38	1510068981
-7.571	-1.693	0.421	0.793	1.16	0.305	3.143	-7.655	0.5	0.305	2.075	-0.793	1.749	7.783	2.088	-0.854	-0.793	-0.916	-8.695	1.287	-0.322	0.671	0.122	-0.793	0.999	7.654	3.357	0.061	-1.465	-0.244	-1.156	6.593	0.147	1.16	-0.122	2.38	1510068981
-8.643	-1.364	0.173	-0.427	1.16	0.305	2.814	-7.326	0.276	0.732	1.038	-0.671	2.588	7.85	2.053	-0.061	-1.77	-1.587	-8.89	1.327	-0.656	0.366	-0.061	-0.793	1.506	7.839	3.328	0.305	-1.282	-0.427	-0.372	6.661	-0.152	0.732	-2.38	-0.671	1510068981
-9.374	-1.658	-0.788	-0.671	0.732	0.183	2.768	-7.264	0.018	0.732	1.038	-0.671	3.522	7.93	2.279	0.549	-0.854	-1.709	-8.866	1.69	-0.665	0	0.122	-0.732	2.048	8.094	3.38	0.549	-1.099	-0.488	2.682	7.565	0.75	0.61	-0.488	-2.747	1510068981
-10.021	-1.803	-0.262	-0.488	0.549	0.366	3.181	-7.734	-0.033	0.854	0.305	0.732	4.374	8.143	2.7	0.916	0.61	-1.526	-9.168	1.556	-0.72	-0.61	-0.183	-0.793	2.37	8.296	3.443	0.671	-0.977	-0.61	7.052	8.302	-0.59	1.587	-0.366	-1.465	1510068981
-11.618	-3.908	-1.158	-0.61	-1.526	0.183	3.4	-8.146	0.111	0.854	0.305	0.732	4.783	8.589	2.939	1.16	1.221	-1.038	-9.378	0.907	-0.502	-0.854	0.916	-1.099	2.012	8.518	3.39	0.671	-0.61	-0.488	10.454	8.943	-0.278	0.671	2.93	0.671	1510068981
-9.948	-3.872	-0.88	0.122	1.404	-0.122	3.555	-8.929	0.118	0.549	0	1.404	4.933	9.975	3.218	1.221	0.732	-0.549	-11.683	-0.392	-1.205	-0.977	-0.305	-1.038	1.37	9.692	2.948	0.549	-0.488	-0.244	3.216	9.121	-1.603	-0.977	-1.465	-1.892	1510068981
-10.446	-4.567	-1.637	-0.549	-1.038	-0.916	3.571	-9.639	-0.068	0.549	0	1.404	4.622	11.335	2.835	1.16	-0.671	-0.122	-11.649	-1.22	-0.749	-0.671	0.122	-1.038	1.233	11.063	2.663	0.916	-0.366	-0.549	6.077	10.365	2.032	3.784	2.258	-0.305	1510068981
-9.519	-4.664	-1.641	-0.732	1.282	-0.793	3.848	-9.704	0.193	0.122	-0.977	1.343	4.372	11.616	2.077	0.977	-1.343	0.366	-11.921	-1.567	-0.208	-0.427	-0.854	-1.038	1.253	11.684	2.352	0.916	0.122	-0.732	3.247	10.825	1.802	-0.122	0.061	-0.122	1510068981
-9.368	-4.405	-2.31	0.549	0.61	-0.732	3.754	-9.35	0.925	-0.366	-0.732	1.282	4.509	11.512	1.578	0.916	-0.061	0.732	-11.59	-1.733	0.324	-0.488	-1.343	-0.671	0.962	11.55	2.068	0.549	0.916	-0.732	1.957	10.679	-0.429	0.732	0.061	-0.916	1510068981
-8.326	-3.712	-3.066	-0.793	1.648	-0.977	3.521	-8.976	1.59	-0.732	-0.122	1.343	4.039	11.185	1.182	0.916	1.465	0.854	-9.947	-2.152	0.822	-0.549	-1.648	-0.793	0.056	11.2	1.725	0.244	1.16	-0.61	0.927	10.094	-1.004	0.366	0.427	-1.343	1510068981
-8.455	-3.713	-3.287	-0.977	0.854	-0.793	3.146	-8.661	2.102	-0.671	0.366	1.282	3.183	10.331	0.736	0.854	1.343	0.916	-8.882	-2.311	1.355	-0.732	-0.977	-0.61	-1.038	10.28	1.158	-0.122	0.977	-0.244	0.985	9.455	-0.763	0.488	0.366	-2.075	1510068981
-8.617	-4.171	-3.291	-0.854	0.427	-0.671	2.56	-8.285	2.353	-0.122	0.244	0.183	2.565	9.717	0.126	0.549	0.366	0.854	-8.835	-2.617	1.671	-0.793	-0.427	-0.366	-1.626	9.412	0.908	-0.061	0.793	-0.061	2.428	9.57	-0.892	0.732	0.732	-1.587	1510068981
-8.798	-4.012	-3.152	-0.549	0.488	-0.427	2.003	-8.414	2.317	-0.122	0.244	0.183	2.445	9.993	-0.359	0.244	-0.366	0.366	-9.372	-2.701	1.439	-0.732	-0.793	-0.244	-1.55	9.58	1.04	0.305	1.038	-0.122	2.099	9.557	-0.743	0.122	0.122	-1.16	1510068981
-8.491	-3.82	-3.33	-0.732	0.732	-0.671	1.757	-9.122	1.981	0.183	-0.488	-0.305	2.809	10.283	-0.505	0.305	-0.488	-0.061	-9.264	-2.541	1.439	-0.854	-0.732	-0.183	-1.175	10.22	1.067	0.549	0.854	-0.305	1.384	9.814	-0.926	0.488	-0.427	-1.038	1510068981
-8.313	-4.107	-3.667	-1.038	0.793	-0.977	1.658	-9.191	1.583	0.305	-0.671	-0.427	3.262	10.013	-0.425	0.732	0.488	-0.244	-9.208	-2.772	1.45	-0.793	-0.549	-0.183	-0.979	10.191	1.122	0.244	0.793	-0.366	1.212	9.82	-0.872	0.488	-0.305	-1.465	1510068982
-8.189	-4.333	-3.692	-0.854	0.61	-0.854	1.658	-9.191	1.583	0.305	-0.671	-0.366	3.335	9.795	-0.37	0.854	1.465	-0.244	-9.394	-2.686	1.43	-0.793	-0.854	-0.122	-0.958	9.847	1.158	-0.061	1.038	-0.427	1.288	10.171	-0.867	0.488	-0.305	-1.465	1510068982
-8.141	-4.411	-3.588	-0.61	0.244	-0.732	1.61	-8.863	1.321	0.122	-0.061	-0.305	3.015	9.6	-0.372	0.854	1.343	-0.305	-9.148	-2.692	1.497	-0.732	-0.977	-0.061	-0.975	9.599	1.152	-0.122	1.038	-0.549	1.067	9.795	-1.134	-0.061	0.549	-1.16	1510068982
-8.157	-4.451	-3.518	-0.244	-0.183	-0.671	1.086	-8.394	0.812	-0.183	-0.183	0.122	2.962	9.464	-0.255	0.793	0.854	-0.305	-8.75	-2.896	1.632	-0.61	-0.977	-0.122	-1.391	9.33	1.177	-0.122	1.038	-0.549	0.7	9.588	-1.069	0.183	-0.183	-1.038	1510068982
-8.222	-4.645	-3.603	0.122	-0.366	-0.488	1.086	-8.394	0.812	-0.183	-0.183	0.122	3.053	9.445	-0.205	0.549	0.61	-0.244	-8.405	-3.287	1.817	-0.305	-0.732	-0.122	-2.013	9.086	1.101	-0.061	0.854	-0.427	1.174	9.509	-0.73	0.122	-0.366	-1.099	1510068982
-8.649	-4.825	-3.235	0.671	-0.854	-0.183	1.258	-7.977	0.697	-0.305	-0.366	0.488	3.053	9.445	-0.205	0.549	0.61	-0.244	-8.507	-3.504	1.877	0.122	-0.488	-0.122	-2.473	9.198	1.056	0	0.61	-0.244	1.82	9.458	-0.714	-0.061	-0.122	-0.732	1510068982
-8.655	-4.713	-3.097	1.16	-0.61	-0.122	1.638	-8.073	0.886	-0.977	0.061	0.916	3.053	9.445	-0.205	0.549	0.61	-0.244	-8.635	-3.589	1.877	0.427	-0.427	0.061	-2.473	9.198	1.056	0	0.61	-0.244	1.759	9.694	-0.79	0.183	-0.427	-0.244	1510068982
-8.364	-4.725	-3.109	1.038	-0.366	-0.061	1.863	-8.181	1.028	-0.977	0.061	0.916	3.26	10.724	0.208	-0.305	-0.854	0.061	-8.988	-3.548	1.753	0.732	-0.183	0.183	-2.473	9.198	1.056	0	0.61	-0.244	1.231	9.881	-1.025	0	-0.122	-0.244	1510068982
-8.33	-4.749	-2.972	1.099	-0.244	0	1.863	-8.181	1.028	-1.16	0.122	1.099	3.328	11.099	0.282	-0.488	-0.916	0.122	-9.453	-2.991	1.804	0.977	-0.061	0.427	-1.616	10.816	1.255	0.061	-0.183	0.061	0.831	9.914	-0.662	0.061	-0.061	-0.305	1510068982
-8.301	-4.164	-2.635	0.977	0.122	0.061	2.649	-8.935	1.363	-1.465	0.916	1.038	3.33	10.957	0.315	-0.488	-0.732	0.122	-9.776	-2.212	1.867	1.099	-0.427	0.61	-0.72	11.045	1.476	-0.366	-0.183	0	1.038	10.013	-0.681	-0.427	-0.061	-0.122	1510068982
-8.23	-3.887	-2.809	0.793	0.366	-0.183	2.649	-8.935	1.363	-1.465	0.916	1.038	3.25	10.483	0.356	-0.244	-0.244	0	-9.533	-1.473	1.968	0.854	-0.488	0.732	-0.394	10.704	1.865	-0.488	0.122	-0.183	0.34	9.91	-0.888	-0.244	-0.916	-0.122	1510068982
-8.689	-4.085	-2.963	0.427	-0.061	-0.061	3.058	-9.361	1.623	-1.038	0.854	0.732	3.285	10.042	0.457	0.061	0.427	-0.122	-9.054	-1.224	2.17	0.488	0	0.671	-0.733	10.123	1.976	-0.671	0.061	0	0.751	9.625	-1.244	-0.061	-1.099	-0.305	1510068982
-8.803	-4.175	-2.613	0.61	0.061	0.366	3.183	-9.433	1.305	0.061	0.122	-0.427	3.348	9.805	0.62	0.061	0.916	-0.122	-8.965	-1.309	2.207	0.366	0.244	0.549	-1.253	9.611	1.885	-0.793	-0.061	0.366	1.352	9.587	-1.245	-0.183	-0.427	-0.244	1510068982
-8.904	-4.21	-2.474	0.488	0	0.549	3.211	-9.494	0.879	0.061	0.122	-0.427	3.286	10.005	0.687	-0.183	0.854	-0.122	-9.036	-1.504	2.109	0.427	0.671	0.488	-1.461	9.558	1.867	-0.671	-0.244	0.549	1.663	9.665	-0.871	-0.366	-0.427	-0.122	1510068982
-8.976	-4.159	-2.42	0.488	0	0.549	3.181	-9.622	0.547	0.366	-0.305	-1.16	3.265	10.273	0.666	-0.488	0.244	-0.061	-9.256	-1.491	1.889	0.549	0.854	0.366	-1.482	9.818	1.968	-0.427	-0.366	0.671	1.442	9.695	-0.735	-0.244	-0.61	-0.061	1510068982
-8.849	-4.017	-2.293	0.549	-0.061	0.61	3.146	-9.514	0.474	0.244	-0.183	-1.465	3.4	10.275	0.726	-0.671	-0.488	0.122	-9.436	-1.369	1.675	0.549	1.038	0.366	-1.31	9.91	2.149	-0.183	-0.732	0.732	1.299	9.908	-0.742	-0.244	-0.61	-0.061	1510068982
-8.68	-3.893	-2.272	0.488	0.061	0.671	2.881	-9.226	0.426	0	0.366	-1.526	3.576	10.117	0.75	-0.732	-0.732	0.427	-9.415	-1.153	1.457	0.61	1.099	0.305	-0.994	9.822	2.271	-0.122	-0.977	0.732	1.388	9.804	-0.689	-0.366	-0.305	-0.061	1510068982
-8.698	-3.961	-2.214	0.427	0.122	0.732	2.664	-9.001	0.531	-0.183	0.916	-1.526	3.718	9.906	0.894	-0.732	-0.427	0.732	-9.282	-0.915	1.302	0.549	1.221	0.244	-0.624	9.656	2.381	-0.244	-1.099	0.854	1.139	9.696	-0.623	-0.488	-0.305	0	1510068982
-8.862	-4.048	-2.149	0.549	0	0.793	2.664	-9.001	0.531	-0.183	1.404	-1.282	3.625	9.7	0.998	-0.671	-0.183	0.854	-9.36	-0.895	1.111	0.488	1.587	0.244	-0.376	9.448	2.353	-0.305	-1.099	0.916	1.054	9.7	-0.433	-0.488	-0.305	0	1510068982
-8.768	-3.73	-2.071	0.488	0.122	0.793	2.411	-9.026	0.526	-0.244	1.16	-1.038	3.522	9.692	1.139	-0.671	-0.244	0.854	-9.594	-0.839	0.724	0.549	1.465	0.183	-0.157	9.4	2.302	-0.305	-1.16	0.977	1.192	9.794	-0.273	-0.488	-0.427	0.061	1510068982
-8.763	-3.466	-1.95	0.305	0.244	0.793	2.371	-9.268	0.028	-0.183	0.793	-0.793	3.368	9.747	1.192	-0.793	-0.488	0.732	-9.575	-0.613	0.446	0.549	1.526	0.183	0.103	9.515	2.347	-0.183	-1.282	0.854	1.072	9.722	-0.26	-0.488	-0.366	0	1510068982
-9.247	-3.464	-2.083	0.244	-0.122	0.671	2.345	-9.111	-0.134	-0.061	0.488	-0.671	3.061	9.878	1.04	-1.038	-1.343	0.61	-9.727	-0.413	0.117	0.549	1.77	0.183	0.14	9.629	2.241	-0.183	-1.709	0.671	1.008	9.654	-0.203	-0.488	-0.366	0	1510068982
-9.209	-3.36	-1.999	0.183	0.061	0.671	2.393	-8.897	-0.309	-0.183	0.122	-0.61	2.919	9.741	0.896	-0.977	-2.258	0.549	-9.914	-0.53	-0.354	0.366	1.343	0.122	0.285	9.652	2.464	0.061	-2.075	0.427	1.221	9.917	-0.191	-0.488	-0.305	-0.122	1510068982
-8.975	-3.116	-1.974	-0.061	0.183	0.61	2.393	-8.897	-0.309	-0.366	0.488	-0.305	3.286	9.338	1.105	-0.977	-2.258	0.549	-9.741	-0.571	-0.498	0.305	1.465	0.122	0.731	9.421	2.485	0.183	-2.136	0.244	1.281	9.854	-0.047	-0.488	-0.305	-0.122	1510068982
-9.063	-3.135	-1.988	-0.244	0.122	0.549	2.138	-8.379	-0.191	-0.305	0.488	0.061	3.756	9.148	1.589	-0.244	-0.549	0.244	-9.573	-0.372	-0.676	0.305	1.465	0.061	1.288	9.227	2.37	-0.305	-1.953	0.427	0.976	9.709	0.042	-0.305	0.061	-0.122	1510068982
-9.132	-3.234	-2.016	-0.183	0.122	0.549	2.138	-8.379	-0.191	-0.122	0.061	0.427	3.695	9.121	1.871	-0.061	0.366	-0.183	-9.707	-0.248	-0.939	0	1.648	0.061	1.787	9.209	2.321	-0.488	-1.648	0.427	0.894	9.823	-0.055	-0.427	-0.183	-0.183	1510068983
-9.183	-3.071	-2.082	-0.244	0.061	0.549	2.336	-8.483	0.323	0.061	0	0.854	3.62	9.277	2.027	-0.061	0.366	-0.183	-9.859	-0.23	-1.244	-0.061	1.465	0.061	1.939	9.357	2.216	-0.488	-1.526	0.427	1.101	9.818	-0.007	-0.244	-0.305	-0.183	1510068983
-9.379	-3.009	-2.146	-0.366	0	0.549	2.896	-8.843	0.951	0	-0.061	0.854	3.945	9.417	2.29	-0.183	-0.244	-0.854	-9.82	-0.258	-1.476	-0.305	1.282	0	1.932	9.42	2.193	-0.305	-1.465	0.366	1.08	9.794	0.105	-0.305	-0.061	-0.183	1510068983
-9.257	-2.905	-2.134	-0.305	0.061	0.488	2.896	-8.843	0.951	0.244	-0.122	0.793	4.349	9.441	2.405	-0.183	-0.244	-0.854	-9.819	-0.383	-1.723	-0.427	1.221	0.061	1.933	9.351	2.152	-0.183	-1.282	0.366	1.061	9.946	0.08	-0.244	-0.183	-0.061	1510068983
-9.197	-2.797	-2.144	-0.549	0	0.427	3.04	-8.874	1.201	0.488	-0.366	0.671	4.502	9.384	2.419	-0.61	-0.122	-0.854	-9.69	-0.496	-1.849	-0.427	1.221	0	2.031	9.259	2.132	-0.122	-0.916	0.427	1.026	9.818	0.176	-0.183	-0.061	-0.122	1510068983
-9.308	-2.841	-2.202	-0.488	-0.183	0.366	3.358	-8.717	1.257	0.732	-1.038	0.305	4.618	9.318	2.33	-0.671	-0.244	-0.61	-9.649	-0.565	-2.034	-0.366	1.038	0.061	2.139	9.166	2.143	-0.122	-0.61	0.488	1.044	9.777	0.175	-0.183	-0.061	-0.122	1510068983
-9.225	-2.757	-2.253	-0.488	-0.061	0.366	3.358	-8.717	1.257	0.977	-1.404	0.061	4.686	9.262	2.259	-0.671	-0.244	-0.61	-9.776	-0.529	-2.262	-0.427	0.916	0	2.111	9.126	2.092	-0.122	-0.488	0.549	1.116	9.826	0.208	-0.183	-0.183	-0.122	1510068983
-9.122	-2.695	-2.253	-0.61	0.061	0.366	3.503	-8.564	1.316	1.038	-1.465	-0.183	4.741	9.252	2.178	-0.732	-0.122	-0.122	-9.733	-0.435	-2.359	-0.427	0.732	0	2.344	9.15	2.078	0	-0.305	0.488	0.932	9.78	0.133	-0.061	0.183	-0.061	1510068983
-9.344	-2.716	-2.315	-0.427	-0.122	0.244	3.856	-8.311	1.159	0.977	-1.282	-0.305	4.81	9.292	2.123	-0.61	0	0.061	-9.802	-0.402	-2.558	-0.488	0.61	0	2.5	9.269	2.084	0	-0.061	0.549	0.732	9.853	0.246	-0.061	0.183	-0.061	1510068983
-9.286	-2.588	-2.358	-0.488	0.061	0.122	3.856	-8.311	1.159	0.977	-1.282	-0.305	4.904	9.307	2.134	-0.61	0	0.061	-9.781	-0.463	-2.695	-0.549	0.305	-0.061	2.64	9.319	2.055	0.122	0.183	0.549	0.743	9.957	0.206	-0.061	0.122	-0.061	1510068983
-9.256	-2.505	-2.332	-0.549	0.061	0.122	4.052	-8.544	1.019	0.793	-0.916	-0.305	4.839	9.351	2.091	-0.305	0.61	0.366	-9.738	-0.483	-2.771	-0.488	0.366	0	2.625	9.336	2.044	0.122	0.427	0.61	0.602	9.885	0.175	-0.061	0.061	-0.061	1510068983
-9.374	-2.479	-2.367	-0.305	-0.122	0	4.052	-8.544	1.019	0.549	-0.61	-0.549	4.637	9.264	2.04	-0.244	0.61	0.61	-9.695	-0.474	-2.779	-0.488	0.183	-0.061	2.434	9.234	2.094	0.244	0.549	0.549	0.848	9.896	0.278	-0.061	0.061	-0.061	1510068983
-9.307	-2.397	-2.396	-0.488	0	-0.061	3.854	-8.567	0.891	0.427	-0.244	-0.793	4.462	9.305	2.05	-0.244	0.61	0.61	-9.641	-0.537	-2.802	-0.427	0.061	-0.061	2.321	9.191	2.107	0.305	0.488	0.488	0.76	9.946	0.215	-0.061	0.122	-0.122	1510068983
-9.339	-2.389	-2.359	-0.366	-0.122	0	3.451	-8.558	1.079	0.366	0.122	-0.916	4.234	9.398	2.09	-0.122	0.488	0.854	-9.552	-0.528	-2.772	-0.366	0.122	-0.122	2.315	9.31	2.111	0.244	0.549	0.427	0.821	9.832	0.195	0	0	-0.122	1510068983
-9.366	-2.338	-2.371	-0.305	-0.061	0	3.352	-8.424	1.064	0.305	0.183	-0.732	4.046	9.41	2.134	0	0.366	0.916	-9.579	-0.495	-2.806	-0.305	0	-0.122	2.33	9.325	2.128	0.305	0.427	0.366	0.993	9.89	0.291	0	0	-0.122	1510068983
-9.361	-2.365	-2.358	-0.305	0	0	3.352	-8.424	1.064	0.305	0.183	-0.732	3.829	9.463	2.238	0	0.366	0.916	-9.618	-0.542	-2.845	-0.305	0	-0.061	2.403	9.385	2.127	0.122	0.427	0.305	1.007	9.831	0.153	0	0.061	-0.122	1510068983
-9.367	-2.322	-2.395	-0.244	0.061	0.061	3.137	-8.344	1.261	0.244	0.427	-0.427	3.701	9.436	2.361	0.122	0.488	0.61	-9.479	-0.565	-2.777	-0.244	-0.122	-0.061	2.462	9.375	2.133	0.122	0.305	0.244	0.989	9.843	0.164	0	0.122	-0.061	1510068983
-9.4	-2.321	-2.402	-0.244	-0.122	0.061	3.024	-8.268	1.455	0.061	0.122	-0.244	3.627	9.324	2.623	0.122	0.549	0.366	-9.51	-0.541	-2.774	-0.183	-0.061	-0.061	2.39	9.253	2.127	0	0.305	0.244	0.877	9.883	0.239	0	0.122	-0.061	1510068983
-9.305	-2.316	-2.339	-0.183	-0.061	0.061	3.024	-8.268	1.455	-0.061	0.61	0.183	3.546	9.348	2.579	0.122	0.549	0.366	-9.49	-0.553	-2.723	-0.122	-0.122	-0.061	2.419	9.198	2.076	0.061	0.244	0.183	0.889	9.813	0.197	-0.061	0.183	-0.061	1510068983
-9.357	-2.292	-2.378	-0.183	-0.061	0.061	3.098	-8.415	1.52	-0.122	0.122	0.488	3.558	9.482	2.509	-0.183	0.732	-0.122	-9.509	-0.542	-2.804	-0.122	-0.183	-0.061	2.501	9.312	2.085	-0.061	0.244	0.122	0.94	9.857	0.236	0	0.122	0	1510068983
-9.377	-2.28	-2.408	-0.183	-0.061	0.061	3.091	-8.484	1.83	0.244	0.427	0.732	3.668	9.495	2.678	-0.732	0.854	-0.183	-9.483	-0.522	-2.74	-0.122	-0.122	-0.061	2.504	9.287	2.137	-0.061	0.183	0	0.867	9.838	0.176	0	0.122	0	1510068983
-9.378	-2.289	-2.451	-0.183	0	0.061	2.927	-8.51	2.067	0.427	0.427	0.732	3.82	9.508	3.024	-0.732	0.854	-0.183	-9.594	-0.538	-2.753	-0.122	-0.244	0	2.378	9.302	2.123	-0.122	0.061	0	0.782	9.877	0.219	0	0	0	1510068983
-9.317	-2.263	-2.425	-0.061	-0.061	0.061	3.112	-8.52	2.05	0.122	0	0.549	4.017	9.433	3.406	-1.16	-0.305	-0.366	-9.546	-0.565	-2.725	-0.061	-0.183	-0.061	2.436	9.323	2.127	-0.122	-0.122	0	0.846	9.868	0.218	0	-0.122	0	1510068983
-9.338	-2.22	-2.469	-0.061	0.061	0.061	3.175	-8.518	1.931	-0.183	-0.488	0.488	4.128	9.222	3.39	-0.61	-0.977	-0.549	-9.598	-0.554	-2.694	0	-0.244	-0.061	2.533	9.369	2.127	-0.244	-0.244	0.061	0.81	9.873	0.185	0	-0.122	0	1510068983
-9.391	-2.202	-2.497	-0.061	0	0.061	3.175	-8.518	1.931	-0.244	-0.366	0.305	4.356	9.075	3.141	-0.61	-0.977	-0.549	-9.615	-0.547	-2.664	0	-0.244	0	2.68	9.317	2.121	-0.244	-0.183	0.122	0.878	9.863	0.152	0	-0.061	0.061	1510068983
-9.374	-2.165	-2.51	-0.061	0.061	0.061	3.783	-8.429	1.735	-0.244	-0.244	0.244	4.487	9.07	2.985	-0.061	-0.061	-0.671	-9.631	-0.543	-2.633	0	-0.305	0	2.662	9.257	2.105	-0.244	-0.183	0.122	0.834	9.88	0.165	0	-0.061	0.061	1510068984
-9.359	-2.128	-2.48	-0.061	0.061	0	3.488	-8.422	1.576	-0.122	0.305	0.366	4.271	8.993	2.55	0.122	-0.488	-0.61	-9.599	-0.519	-2.579	0	-0.305	0	2.664	9.209	2.091	-0.183	-0.122	0	0.849	9.869	0.117	0	-0.061	0.061	1510068984
-9.302	-2.077	-2.495	-0.061	0.122	0	3.488	-8.422	1.576	-0.183	-0.061	0.183	4.412	8.996	2.272	0.122	-0.488	-0.61	-9.599	-0.524	-2.591	0.061	-0.366	0	2.634	9.168	2.138	-0.183	-0.122	-0.061	0.857	9.85	0.145	0	-0.122	0	1510068984
-9.394	-2.056	-2.505	-0.061	-0.122	-0.061	3.491	-8.484	1.52	0	0.122	0.122	4.39	8.973	2.328	0.244	-0.183	-0.366	-9.611	-0.5	-2.543	0	-0.366	0	2.701	9.131	2.141	-0.122	-0.122	-0.183	0.896	9.842	0.171	0	-0.122	0	1510068984
-9.379	-2.067	-2.534	0	0	-0.061	3.162	-8.437	1.605	-0.061	0	0.061	4.388	9.033	2.482	0.488	-0.122	-0.305	-9.615	-0.538	-2.488	0	-0.366	0	2.714	9.142	2.138	-0.183	0	-0.183	1.02	9.861	0.08	0	-0.122	0	1510068984
-9.412	-2.089	-2.559	0	0	-0.061	3.232	-8.463	1.617	-0.122	0	0	4.419	9.091	2.668	0.488	-0.122	-0.305	-9.597	-0.528	-2.431	0.061	-0.427	0	2.683	9.146	2.16	-0.061	0	-0.244	0.999	9.872	0.089	0.061	0	0	1510068984
-9.371	-2.041	-2.54	0	-0.061	-0.061	3.377	-8.562	1.699	-0.305	0.122	0	4.169	9.119	2.603	0.488	0.183	-0.549	-9.605	-0.529	-2.363	0.061	-0.427	0	2.68	9.123	2.151	-0.061	0.061	-0.183	1.011	9.836	0.087	0.061	-0.061	0	1510068984
-9.356	-2.038	-2.535	0.061	0	-0.061	2.75	-8.542	1.769	-0.305	0.916	0	4.011	9.25	2.589	0.061	0.488	-0.244	-9.644	-0.5	-2.342	0.061	-0.427	0	2.708	9.143	2.178	-0.061	0.122	-0.183	0.958	9.862	0.071	0.061	-0.061	0	1510068984
-9.38	-2.05	-2.524	0.061	0	-0.122	2.75	-8.542	1.769	-0.488	0.305	0	4.011	9.25	2.589	0.061	0.488	-0.244	-9.636	-0.506	-2.266	0.061	-0.488	0	2.638	9.142	2.186	0	0.183	-0.244	0.988	9.862	0.026	0.061	-0.122	0	1510068984
-9.373	-2.011	-2.523	0.122	-0.122	-0.122	2.889	-8.681	1.629	-0.488	0.305	0	4.011	9.25	2.589	0.061	0.488	-0.244	-9.629	-0.583	-2.194	0.061	-0.427	-0.061	2.444	9.111	2.205	0	0.061	-0.244	1.072	9.878	0.033	0	0	0	1510068984
-9.308	-1.989	-2.468	0.122	-0.183	-0.183	2.96	-8.576	1.881	0.244	-0.122	-0.061	3.842	9.235	2.944	-0.183	-0.366	-0.122	-9.491	-0.482	-2.153	0.061	-0.305	-0.061	2.32	9.037	2.241	0	0	-0.244	0.95	9.879	0.033	0	0	0	1510068984
-9.298	-2.059	-2.436	0.183	-0.183	-0.305	2.96	-8.576	1.881	0.366	-0.061	-0.122	3.742	9.08	2.801	-0.183	-0.366	-0.122	-9.539	-0.457	-2.041	0.061	-0.244	-0.061	2.418	8.947	2.199	0	0.061	-0.244	1.007	9.845	-0.041	0	-0.183	0	1510068984
-9.399	-2.171	-2.382	0.183	-0.183	-0.244	2.784	-8.271	1.683	0.122	0.122	0	3.685	9.129	2.729	0.061	-0.244	-0.122	-9.587	-0.569	-1.991	0.061	-0.183	-0.061	2.541	9.03	2.201	0.061	0.122	-0.305	1.182	9.81	-0.023	0	0	-0.061	1510068984
-9.444	-2.147	-2.388	0.183	-0.244	-0.244	2.948	-8.37	1.554	-0.122	0	-0.061	3.842	9.216	2.755	0.061	-0.244	-0.122	-9.649	-0.522	-1.945	0.061	-0.244	-0.061	2.418	9.153	2.201	-0.061	0.305	-0.305	1.25	9.798	0.053	0	0	-0.061	1510068984
-9.445	-2.222	-2.379	0.061	-0.183	-0.244	2.948	-8.37	1.554	-0.305	-0.061	-0.122	3.888	9.209	2.706	0.244	0	-0.244	-9.585	-0.473	-1.906	0.061	-0.183	-0.061	2.317	9.134	2.32	0.183	0.305	-0.305	0.999	9.922	0.047	0.061	-0.061	0	1510068984
-9.348	-2.306	-2.409	0	-0.061	-0.244	3.092	-8.441	1.199	-0.183	0.305	-0.122	4.094	9.153	2.917	0.427	0.122	-0.244	-9.499	-0.477	-1.784	0.061	-0.122	-0.061	2.426	9.125	2.373	0.183	0.427	-0.244	0.822	9.867	-0.011	0.061	-0.305	-0.061	1510068984
-9.338	-2.414	-2.396	0.061	-0.183	-0.183	3.289	-8.428	1.133	-0.061	0.305	-0.244	4.285	9.241	3.236	0.671	0.305	-0.183	-9.594	-0.544	-1.833	0	-0.122	-0.122	2.507	9.069	2.376	0.305	0.671	-0.122	0.831	9.845	-0.059	0.061	-0.305	-0.061	1510068984
-9.286	-2.455	-2.354	0.061	-0.122	-0.122	2.926	-8.778	1.329	0.366	0.732	-0.183	4.282	9.457	3.347	0.793	0.854	-0.183	-9.723	-0.573	-1.794	0.061	-0.122	-0.122	2.512	9.165	2.224	0.305	0.977	0.122	1.047	9.807	0.002	0.122	-0.183	-0.122	1510068984
-9.301	-2.417	-2.322	0.122	-0.122	-0.122	3.106	-8.778	1.627	0.916	0.854	-0.244	4.218	9.75	3.356	0.61	1.404	-0.122	-9.806	-0.556	-1.857	0	-0.244	0	2.452	9.406	2.175	0.366	1.16	0.122	1.103	9.794	-0.028	0.061	-0.183	0	1510068984
-9.372	-2.414	-2.345	0.183	0	-0.122	3.121	-9.086	2.881	1.648	0.916	-0.61	3.742	10.208	3.146	0.244	1.831	-0.183	-9.743	-0.683	-1.932	0	-0.366	-0.061	2.28	9.591	2.095	0.549	1.099	0.061	0.968	9.85	-0.109	0.061	-0.183	0	1510068984
-9.391	-2.364	-2.351	0.183	-0.061	-0.122	2.868	-8.582	3.216	2.258	1.038	-0.671	3.108	10.251	3.145	-0.977	1.648	-0.61	-9.698	-0.749	-1.875	0.061	-0.244	-0.061	2.31	9.652	1.964	0.549	1.282	0.061	1.054	9.818	-0.074	-0.061	-0.305	0.061	1510068984
-9.32	-2.369	-2.342	0.183	0.122	-0.122	3.091	-8.471	2.816	0.793	-1.465	-0.61	2.803	10.228	5.643	-3.174	2.563	-0.366	-9.715	-0.786	-1.863	0.122	-0.244	-0.061	2.12	9.196	1.811	0.977	1.648	-0.366	0.944	9.865	-0.189	0	-0.183	0	1510068984
-9.43	-2.324	-2.481	0.122	-0.061	-0.122	3.091	-8.471	2.816	1.465	-0.366	-0.549	0.971	8.781	5.383	-5.859	5.493	-0.305	-9.659	-0.793	-1.721	0.183	-0.122	0	1.274	9.518	1.693	1.221	0.854	0.183	0.958	9.838	-0.175	0	-0.183	0	1510068984
-9.321	-2.256	-2.415	0.122	0	-0.061	3.128	-8.192	3.363	1.648	1.282	0.183	2.159	9.198	5.038	-1.709	-1.831	-2.441	-9.613	-0.773	-1.699	0.183	-0.122	-0.061	2.015	9.583	1.997	0.122	0.366	1.526	1.08	9.866	-0.194	0	-0.305	-0.061	1510068984
-9.268	-2.151	-2.43	0.122	0.122	-0.061	3.793	-7.733	3.652	0.671	3.967	0.732	2.322	9.221	4.256	-1.16	0.488	-1.77	-9.658	-0.634	-1.75	0.061	-0.305	-0.061	2.745	9.908	2.336	-0.549	0.61	0.854	1.226	9.796	-0.319	-0.061	-0.183	0	1510068984
-9.406	-2.186	-2.598	-0.061	-0.061	-0.183	3.246	-7.821	3.424	-1.343	4.578	0.366	2.5	9.441	3.344	-0.671	0.244	-1.16	-9.631	-0.748	-1.713	-0.061	-0.244	0	2.381	9.844	2.12	-0.916	0.793	0.732	1.108	9.784	-0.346	-0.061	-0.183	0	1510068985
-9.36	-2.323	-2.486	0	-0.061	-0.122	2.542	-8.252	3.315	-1.282	4.883	0.549	2.763	9.272	2.917	-0.549	0.488	-0.793	-9.737	-0.883	-1.713	0	-0.244	0	1.776	9.613	1.889	-0.977	0.427	0.671	1.343	9.804	-0.275	-0.061	-0.183	0	1510068985
-9.377	-2.412	-2.51	0	0	-0.122	2.611	-8.405	3.724	-0.305	4.028	-0.122	2.883	9.013	2.478	-0.549	-0.427	-0.244	-9.713	-1.03	-1.654	0	-0.183	0.061	1.459	9.444	1.818	-0.732	-0.122	0.244	1.451	9.813	-0.273	-0.183	0.122	0.122	1510068985
-9.446	-2.598	-2.61	0	-0.244	-0.122	3.429	-8.625	3.772	-0.061	2.563	-1.099	3.374	8.774	2.281	-0.427	-2.319	0.61	-9.656	-1.105	-1.548	0.122	-0.061	0.061	1.556	9.331	1.8	-0.488	-0.549	0.061	1	9.857	-0.24	-0.183	0.122	0.122	1510068985
-9.405	-2.798	-2.631	0.122	-0.305	0	4.021	-8.587	3.856	0.488	2.625	-2.197	4.012	8.678	2.085	0.183	-3.479	1.221	-9.729	-1.154	-1.507	0.244	-0.061	0.183	2	9.312	1.876	-0.061	-0.793	-0.244	0.873	9.899	-0.217	-0.122	-0.061	0.122	1510068985
-9.25	-2.952	-2.626	0.244	-0.366	0	4.133	-8.398	4.492	1.465	2.625	-3.113	4.913	8.975	2.466	0.793	-3.357	1.526	-9.78	-1.225	-1.483	0.305	-0.122	0.183	2.609	9.545	1.812	-0.061	-0.427	-0.427	0.886	9.927	-0.193	0.061	0	0.061	1510068985
-9.183	-3.083	-2.554	0.488	-0.427	0	4.846	-8.117	5.517	1.831	1.892	-3.906	5.334	9.045	2.617	1.282	-2.197	1.77	-9.854	-1.303	-1.433	0.427	-0.244	0.244	2.602	9.506	2.056	-0.061	-0.244	-0.671	0.897	9.863	-0.159	0.061	0	0.061	1510068985
-9.046	-3.289	-2.503	0.61	-0.427	-0.061	4.846	-8.117	5.517	1.648	1.099	-5.188	6.07	9.138	3.257	1.587	-2.136	2.625	-9.926	-1.325	-1.449	0.549	-0.427	0.366	2.385	9.518	2.071	-0.183	-0.061	-0.732	0.724	9.911	-0.255	-0.061	0.061	0.183	1510068985
-8.939	-3.443	-2.405	1.038	-0.427	-0.122	5.521	-7.478	5.688	1.587	1.404	-6.042	6.851	9.222	3.473	2.136	-3.662	3.54	-9.965	-1.317	-1.428	0.732	-0.61	0.488	2.267	9.39	2.088	-0.427	0.061	-0.732	0.768	9.768	-0.19	-0.122	-0.061	0.366	1510068985
-9.007	-3.566	-2.3	1.16	-0.427	-0.305	5.769	-7.259	5.167	1.648	1.404	-6.592	7.248	9.477	3.332	2.441	-2.808	4.089	-10.027	-1.254	-1.427	1.038	-0.732	0.61	2.144	9.344	2.042	-0.488	0.122	-0.732	0.592	9.863	-0.039	-0.122	-0.061	0.366	1510068985
-9.136	-3.947	-2.04	1.282	-0.732	-0.488	5.769	-7.259	5.167	1.587	1.282	-6.897	7.942	9.704	3.141	2.502	-3.174	4.7	-10.09	-1.236	-1.445	1.343	-1.099	0.732	2.286	9.586	2.363	-0.61	0.183	-0.793	0.476	9.904	0.115	-0.061	-0.122	0.488	1510068985
-9.088	-4.054	-1.751	1.77	-0.671	-0.549	5.184	-6.431	4.675	1.648	0.732	-7.202	8.232	9.5	2.585	2.441	-3.479	5.31	-10.046	-1.15	-1.306	1.831	-1.404	0.854	2.062	9.761	2.371	-0.793	0.305	-0.854	0.822	9.897	0.106	0.305	-0.549	0.854	1510068985
-9.082	-3.906	-1.529	2.136	-0.366	-0.61	5.455	-5.631	4.349	1.404	-0.671	-7.08	8.387	9.076	2.08	2.38	-3.723	5.493	-9.86	-0.812	-1.05	2.197	-1.648	0.977	1.902	9.637	2.621	-1.16	0.427	-0.732	0.932	10.049	0.193	0.305	-0.549	0.854	1510068985
-9.081	-3.695	-1.314	2.502	-0.061	-0.549	6.255	-4.612	4.18	1.343	-1.77	-6.897	8.071	8.398	1.422	2.258	-3.174	5.371	-9.622	-0.303	-0.732	2.502	-1.77	1.038	1.714	9.39	2.942	-1.099	0.488	-0.732	0.776	10.19	0.288	0.244	-0.61	1.038	1510068985
-9.22	-3.401	-1.229	2.747	0.183	-0.488	7.032	-3.448	4.268	1.282	-1.282	-6.775	8.124	7.83	0.928	2.197	-4.15	5.371	-9.406	0.374	-0.483	2.502	-1.526	1.099	1.507	9.361	3.439	-1.343	0.488	-0.61	0.578	10.122	0.224	-0.244	-2.197	1.221	1510068985
-9.525	-3.179	-1.059	2.747	0.366	-0.305	7.315	-2.08	4.625	1.221	0	-6.592	8.014	7.233	0.639	1.892	-3.845	4.883	-9.293	0.993	-0.178	2.38	-1.099	0.977	1.416	9.228	3.947	-1.587	0.366	-0.427	0.681	9.981	0.151	-0.244	-2.197	1.221	1510068985
-9.604	-2.674	-0.885	2.686	0.732	-0.061	7.184	-0.878	4.937	0.61	1.648	-6.104	8.528	6.714	0.512	1.648	-3.418	4.333	-9.439	1.379	-0.074	2.197	-0.916	0.793	1.176	9.153	4.376	-1.587	0	-0.244	1.176	9.777	-0.29	-0.427	-3.052	1.221	1510068985
-9.732	-2.513	-0.945	2.441	0.977	0	7.266	-0.242	5.179	0.061	2.991	-5.615	7.85	6.511	0.414	1.221	-2.747	3.418	-9.487	1.562	0.016	2.075	-0.366	0.549	0.693	9.073	4.713	-1.526	-0.366	-0.122	1.833	9.802	-0.669	-0.61	-3.784	0.854	1510068985
-9.647	-2.626	-0.751	2.136	0.977	0.061	7.266	-0.242	5.179	-0.366	3.052	-4.761	9.207	6.376	-0.298	0.366	-4.7	2.991	-9.447	1.483	0.02	2.075	-0.183	0.244	0.184	8.888	4.797	-1.282	-1.038	-0.183	2.381	9.863	-0.256	-0.61	-3.784	0.854	1510068985
-9.404	-2.591	-0.861	2.014	1.099	0.244	6.466	0.506	6.885	0	2.38	-3.601	10.174	5.639	-1.584	-0.427	-3.418	2.869	-9.337	1.489	0.012	2.136	0	0	-0.078	8.649	4.789	-1.343	-1.953	-0.305	2.771	9.795	0.017	-1.16	-3.357	0.488	1510068985
-8.963	-2.714	-0.845	1.587	1.343	0.305	6.466	0.506	6.885	0	1.831	-2.747	10.174	5.639	-1.584	-0.732	-1.099	2.808	-9.201	1.64	-0.01	2.136	0	0	-0.054	8.441	4.682	-1.465	-2.686	-0.366	2.81	9.842	0.244	-1.526	-3.052	0.183	1510068985
-8.989	-3.006	-0.796	1.465	1.465	0.366	6.557	1.069	6.796	-0.977	1.343	-2.075	8.601	3.609	-2.769	-0.916	2.563	2.502	-9.377	1.869	-0.081	2.197	0.61	-0.366	0.611	8.123	4.681	-1.282	-2.869	-0.244	2.663	9.69	0.447	-2.502	-2.563	-0.183	1510068985
-8.954	-3.194	-0.757	1.587	1.587	0.488	6.587	1.489	6.595	-1.892	1.221	-2.625	8.803	3.153	-2.47	-0.793	0	2.38	-9.594	1.904	-0.242	2.014	0.549	-0.427	1.293	7.864	4.744	-0.732	-2.93	-0.366	2.083	9.68	1.019	-3.113	-1.831	-0.061	1510068985
-8.815	-3.206	-0.788	1.648	1.709	0.61	6.587	1.489	6.595	-1.892	1.221	-2.625	8.803	3.153	-2.47	-1.221	-0.732	1.465	-9.603	1.918	-0.345	2.014	0.549	-0.427	1.663	7.971	4.786	-0.366	-2.93	-0.549	1.631	9.354	1.402	-3.052	-1.648	-0.061	1510068985
-8.983	-3.138	-0.946	1.465	1.465	0.61	6.359	1.637	7.461	-1.77	1.648	-2.075	9.6	2.651	-2.271	-1.404	1.038	1.099	-9.567	1.926	-0.421	1.709	0.549	-0.61	2.212	7.88	4.779	-0.183	-2.686	-0.427	0.927	9.118	0.699	-3.052	-2.991	-0.183	1510068985
-9.112	-3.196	-0.946	1.343	1.099	0.671	6.126	1.763	7.253	-1.465	1.038	-1.953	10.377	2.157	-2.102	-0.977	1.709	1.343	-9.585	1.78	-0.476	1.709	0.488	-0.671	2.353	7.857	4.954	-0.244	-2.319	-0.305	0.811	8.875	0.081	-2.38	-5.676	-0.305	1510068985
-9.321	-3.494	-0.852	1.343	0.977	0.793	6.215	2.102	7.322	-0.916	2.075	-2.136	10.377	2.157	-2.102	-0.671	1.648	1.16	-9.674	1.723	-0.54	1.709	0.488	-0.671	2.504	7.933	4.776	0	-2.014	-0.061	1.816	8.557	-0.095	0.183	-5.554	-0.732	1510068986
-9.567	-3.435	-0.904	1.404	1.099	0.793	6.215	2.102	7.322	-0.977	1.282	-2.136	10.624	2.047	-1.765	-0.61	2.991	1.16	-9.897	1.586	-0.638	1.648	0.549	-0.671	2.78	8.063	4.883	0.061	-1.709	0	3.298	9.061	-0.419	0.183	-5.554	-0.732	1510068986
-9.756	-3.1	-1.081	1.343	0.732	0.671	5.594	2.109	7.229	-0.793	1.16	-1.953	11.067	2.744	-0.365	-0.793	3.174	0.977	-9.935	1.364	-0.779	1.526	0.061	-0.61	2.684	8.46	5	0.183	-1.343	-0.061	4.467	9.392	-0.769	0.244	-4.944	-0.671	1510068986
-9.938	-3.33	-1.672	1.465	0.549	0.427	4.853	1.988	7.412	-0.732	1.221	-1.404	11.067	2.744	-0.365	-0.916	2.991	0.549	-10.067	1.162	-0.767	1.343	0.427	-0.61	2.329	8.695	4.851	0.061	-1.587	-0.061	5.254	9.509	0.662	0.977	1.282	-1.404	1510068986
-9.885	-3.114	-1.532	1.831	0.427	0.427	4.98	1.878	7.595	-0.732	1.099	-1.038	10.161	2.962	0.341	-1.221	2.686	0.488	-10.271	0.641	-1.019	1.343	0.427	-0.61	2.345	8.827	4.66	0.061	-1.587	-0.061	5.766	10.264	1.452	0.977	1.282	-1.404	1510068986
-9.24	-2.765	-1.609	1.282	0.427	0.427	4.98	1.878	7.595	-0.488	0.61	-0.977	10.706	2.428	0.165	-1.526	1.16	0.671	-9.642	0.495	-0.908	1.404	0	-0.549	2.469	8.957	4.253	-0.366	-1.892	-0.244	1.58	9.954	0.745	0.671	3.052	-0.793	1510068986
-8.891	-2.93	-1.741	1.099	0.427	0.671	5.15	2.067	7.948	-0.549	-0.122	-0.977	10.706	2.428	0.165	-1.831	1.77	0.427	-9.441	0.383	-0.863	1.343	0.366	-0.549	2.353	8.585	3.886	-0.366	-2.014	-0.366	-0.157	9.994	1.209	0.671	-3.906	-0.122	1510068986
-9.47	-3.183	-2.205	1.282	0.671	0.549	4.995	2	7.897	-0.549	-0.122	-0.977	9.957	1.28	0.309	-1.953	2.258	0.61	-9.627	-0.016	-0.918	1.343	0.366	-0.549	2.412	8.302	3.636	-0.366	-2.014	-0.244	1.553	9.811	0.746	0.671	-3.906	-0.122	1510068986
-9.27	-2.929	-2.046	1.404	0.854	0.549	4.514	1.699	8.434	-0.671	0.244	-1.221	10.409	1.079	0.495	-1.77	0.854	0.671	-9.747	-0.585	-1.056	1.343	0.427	-0.427	2.682	8.593	3.426	-0.244	-1.953	-0.305	2.476	9.477	-0.093	0.488	-3.357	-0.305	1510068986
-8.865	-2.613	-2.412	1.221	1.16	0.427	4.558	1.574	8.896	-0.549	0.122	-1.16	10.409	1.079	0.495	-1.831	-0.122	0.671	-9.733	-0.852	-1.146	1.648	0.305	-0.366	2.763	9.077	3.176	-0.183	-1.892	-0.427	2.247	9.684	0.091	0.916	0.305	-0.549	1510068986
-8.829	-2.787	-2.957	1.221	1.282	0.305	4.296	1.719	8.666	-0.549	0.244	-1.16	10.871	0.906	0.706	-1.953	-0.671	0.793	-9.599	-1.04	-1.145	1.648	0.305	-0.366	2.763	9.077	3.176	-0.183	-1.892	-0.427	0.261	9.947	-0.035	0.916	0.305	-0.549	1510068986
-9.004	-3.207	-3.406	1.709	0.793	0.549	4.296	1.719	8.666	-0.549	-0.183	-1.343	10.871	0.906	0.706	-2.014	-1.282	0.854	-9.599	-1.04	-1.145	1.709	0.183	-0.244	2.763	9.077	3.176	-0.183	-1.892	-0.427	0.261	9.947	-0.035	0.916	-0.305	-0.854	1510068986
-9	-3.234	-3.7	2.014	0.854	0.793	4.283	1.611	8.478	-0.549	0.305	-1.465	10.986	0.694	0.678	-2.197	-1.343	0.977	-9.881	-2.027	-1.218	2.075	0.366	-0.183	2.706	9.208	2.328	-0.732	-2.258	-0.488	0.973	9.806	-0.724	0.671	-1.465	-0.488	1510068986
-8.94	-3.119	-3.893	2.319	0.793	0.977	4.254	1.315	8.435	-0.732	0.488	-1.709	10.947	0	-0.568	-2.563	-1.465	0.977	-10.067	-2.223	-1.465	2.075	0.366	-0.183	2.686	9.705	2.135	-0.793	-2.441	-0.549	1.017	9.849	-1.11	0.671	-1.465	-0.488	1510068986
-8.811	-2.868	-3.877	2.625	1.282	0.977	4.254	1.315	8.435	-0.916	0.244	-2.075	11.214	-0.037	-0.854	-2.869	-1.465	0.916	-10.201	-2.177	-1.715	2.808	0.244	-0.122	2.744	9.934	2.151	-0.732	-2.563	-0.793	0.514	9.938	-1.357	0.549	-1.404	-0.244	1510068986
-8.849	-2.631	-4.06	2.808	1.282	0.977	4.388	1.133	8.533	-1.282	0.244	-2.197	11.214	-0.037	-0.854	-3.174	-0.61	0.732	-10.017	-2.054	-1.753	2.808	0.244	-0.122	2.693	9.795	2.04	-0.793	-3.052	-0.916	0.115	10.015	-1.625	0.427	-1.892	0.061	1510068986
-8.808	-2.669	-3.985	3.052	1.221	0.916	4.465	1.2	8.567	-1.282	0.244	-2.197	10.474	-0.152	-1.129	-3.174	-1.038	0.549	-9.676	-2.088	-1.718	2.93	0.183	-0.061	2.929	9.368	2.046	-0.977	-3.174	-0.977	0.279	9.819	-1.73	0.122	-2.747	0.061	1510068986
-8.91	-2.704	-3.912	3.235	0.854	0.916	3.675	1.456	8.843	-1.709	0.732	-2.808	10.322	-0.199	-0.819	-3.113	-0.977	0.366	-9.564	-2.122	-1.75	3.357	0.183	0	3.017	9.064	1.952	-1.16	-3.052	-1.038	0.605	9.664	-1.53	0.061	-2.747	0.061	1510068986
-9.013	-2.653	-3.802	3.601	0.671	0.916	3.554	1.482	8.613	-1.648	0.549	-2.93	10.322	-0.199	-0.819	-3.357	-0.916	0.366	-9.628	-2.115	-1.887	3.662	0.122	0	2.811	8.848	1.808	-1.221	-3.113	-1.221	0.618	9.708	-1.529	0.061	-2.502	0.183	1510068986
-8.982	-2.556	-3.695	3.845	0.854	0.916	3.554	1.482	8.613	-1.648	0.427	-2.93	10.235	0.055	-1.236	-3.723	-1.282	0.61	-9.727	-2.005	-2.101	3.662	0.122	0	2.604	9.015	1.712	-1.099	-3.479	-1.404	0.535	9.741	-1.491	0.061	-2.502	0.183	1510068986
-9.116	-2.318	-3.685	4.028	0.793	0.916	3.405	1.286	8.597	-1.648	0.427	-2.93	10.474	0.004	-1.913	-4.089	-1.587	0.61	-9.746	-1.859	-2.257	4.089	-0.122	0.183	2.878	9.384	1.854	-1.221	-3.723	-1.648	0.768	9.715	-1.613	-0.122	-2.808	0.244	1510068986
-9.228	-2.079	-3.723	3.845	0.916	0.671	3.188	1.081	8.184	-1.77	0.061	-3.113	10.474	0.004	-1.913	-4.333	-1.16	0.549	-9.788	-1.666	-2.379	4.15	-0.061	0.244	3.213	9.641	1.934	-1.343	-3.906	-1.77	0.793	9.728	-1.704	-0.122	-2.747	0.244	1510068986
-9.122	-2.062	-3.54	4.028	0.854	0.61	3.188	1.081	8.184	-1.831	0.244	-3.113	10.615	-0.287	-2.064	-4.333	-1.099	0.366	-9.728	-1.526	-2.354	4.15	-0.061	0.244	3.451	9.494	1.885	-1.465	-3.906	-1.831	0.806	9.822	-1.578	-0.122	-2.747	0.244	1510068986
-9.271	-2.01	-3.543	3.906	0.732	0.671	3.336	0.854	8.57	-2.014	-0.183	-3.296	10.908	-0.846	-2.412	-4.211	-0.854	0.183	-9.646	-1.275	-2.237	4.15	-0.305	0.366	3.62	9.331	1.847	-1.648	-3.906	-1.77	0.947	9.756	-1.576	-0.183	-2.686	0.061	1510068986
-9.458	-2.109	-3.402	3.967	0.305	0.732	3.652	0.719	8.691	-2.075	-0.305	-3.662	10.908	-0.846	-2.412	-4.211	-0.183	0.183	-9.433	-1.328	-2.062	4.15	-0.305	0.366	3.797	9.202	1.832	-1.648	-3.784	-1.709	1.342	9.637	-1.684	-0.305	-2.869	0.061	1510068986
-9.503	-2.019	-3.122	3.967	0.244	0.793	3.487	0.572	8.798	-1.709	-0.183	-3.723	10.978	-1.121	-2.083	-4.028	0.366	0.061	-9.21	-1.375	-1.916	4.028	-0.244	0.427	3.614	9.125	1.76	-1.587	-3.479	-1.587	1.718	9.652	-1.37	-0.305	-2.808	0.183	1510068987
-9.662	-2.018	-3.004	4.028	0.061	0.977	3.576	0.457	9.098	-1.404	-1.404	-3.906	11.178	-0.794	-2.153	-4.028	0.244	0.122	-9.106	-1.457	-1.889	4.028	0.183	0.732	3.266	9.298	1.778	-1.587	-3.418	-1.343	1.548	9.678	-1.218	-0.305	-2.258	0.244	1510068987
-9.484	-2.126	-2.897	4.333	0	1.099	3.437	0.456	9.229	-1.16	-0.854	-3.845	11.178	-0.794	-2.153	-4.028	0.244	0.122	-9.396	-1.517	-1.915	4.028	0.183	0.732	3.127	9.636	1.853	-1.831	-3.479	-1.099	1.857	9.711	-1.291	-0.427	-2.563	0.305	1510068987
-9.22	-2.644	-2.955	3.784	0.122	1.038	3.705	0.67	9.464	-1.038	-1.038	-3.845	11.334	-0.41	-2.09	-4.028	0.549	-0.061	-10.301	-1.181	-1.958	4.089	0.61	0.916	3.309	9.867	2.074	-2.014	-3.54	-1.16	2.488	9.682	-1.023	-0.427	-2.747	0.488	1510068987
-8.851	-2.883	-2.53	3.052	0	0.854	3.705	0.67	9.464	-0.916	-0.793	-3.906	11.325	-0.086	-2.089	-4.15	0.488	-0.183	-10.53	-0.221	-1.891	4.089	0.793	1.038	3.726	9.829	2.489	-2.075	-3.479	-1.465	2.596	9.461	-0.367	-0.61	-2.808	0.916	1510068987
-8.409	-3.305	-2.174	3.357	-0.122	0.61	4.021	0.926	9.275	-0.916	-0.854	-3.845	11.067	-0.016	-2.352	-4.15	0.122	-0.183	-9.856	0.36	-1.419	4.211	-1.038	1.221	3.612	8.967	3.074	-1.831	-3.235	-1.77	2.175	9.357	0.196	-1.038	-2.808	2.014	1510068987
-8.502	-3.432	-2.317	3.357	-0.427	0.183	4.558	1.037	9.116	-1.099	-1.038	-3.784	10.391	0.486	-1.769	-3.845	0.305	-0.183	-9.104	0.761	-0.702	4.211	-1.038	1.221	2.942	7.881	3.479	-1.587	-2.747	-1.648	1.233	9.976	0.779	-1.038	-2.808	2.014	1510068987
-8.623	-3.451	-1.96	2.869	0.549	-0.305	5.172	1.324	8.053	-1.038	-0.793	-3.845	10.391	0.486	-1.769	-3.54	0.977	-0.061	-9.64	1.002	-0.622	3.723	-0.183	0.61	2.001	7.507	3.809	-1.404	-2.441	-1.282	0.077	10.838	1.39	-1.221	-3.357	2.625	1510068987
-9.887	-3.14	-1.272	3.113	0.854	-0.183	5.172	1.324	8.053	-1.038	-0.732	-3.784	10.251	1.197	-1.304	-3.479	0.549	0.061	-10.056	1.262	-0.811	3.723	-0.183	0.61	1.719	8.518	4.282	-1.099	-2.441	-1.221	-0.633	11.336	1.739	-2.136	-7.019	3.296	1510068987
-10.267	-2.851	-1.178	3.601	1.221	0	5.2	1.647	7.831	-0.977	-0.977	-3.418	10.314	1.919	-1.473	-3.723	-0.122	-0.122	-10.015	1.188	-0.803	3.662	-0.488	0.671	1.914	9.397	4.736	-1.038	-2.869	-1.587	-0.845	10.944	0.325	-2.136	-7.019	3.296	1510068987
-9.893	-2.59	-0.927	3.967	1.221	0.305	5.688	1.883	7.691	-1.221	-1.221	-2.991	10.956	2.336	-1.899	-3.662	-0.427	-0.305	-9.629	1.058	-0.768	3.418	-0.549	0.549	1.61	9.016	4.856	-1.282	-3.174	-1.465	1.069	10.536	-0.309	-1.526	-8.911	3.235	1510068987
-9.709	-2.34	-0.939	3.723	1.038	0.427	6.228	1.925	7.527	-1.465	-1.526	-2.991	11.213	2.403	-1.617	-3.296	-0.366	-0.244	-9.51	1.296	-0.812	3.662	-0.305	0.122	1.224	8.387	4.638	-1.282	-3.174	-1.465	2.582	10.147	0.28	-1.953	-8.362	2.625	1510068987
-9.275	-2.506	-0.924	3.296	0.977	0.244	6.216	2.393	7.825	-1.526	-1.404	-3.113	11.031	2.412	-1.064	-3.479	-0.061	-0.122	-9.423	1.628	-0.933	3.906	0.122	-0.061	1.28	8.224	4.45	-1.221	-3.662	-1.099	2.431	9.988	0.482	-3.052	-4.761	1.831	1510068987
-8.774	-3.064	-0.701	3.296	0.916	0.183	6.216	2.393	7.825	-1.953	-1.038	-3.174	10.581	2.381	-0.879	-3.784	-0.061	0	-9.471	1.812	-1.048	3.784	0.183	-0.244	1.634	7.967	4.354	-0.916	-4.028	-1.282	1.944	9.388	0.648	-3.54	-1.038	0.977	1510068987
-8.597	-3.229	-0.445	3.418	1.404	0.427	6.115	2.554	8.055	-2.502	-0.671	-3.174	10.216	2.211	-0.961	-3.845	-0.183	0.366	-9.567	1.876	-1.059	3.784	0.183	-0.305	2.105	7.72	4.365	-0.793	-3.967	-1.343	0.584	8.923	0.37	-3.357	0.122	0.305	1510068987
-8.625	-2.969	-0.412	3.601	1.892	0.61	5.977	2.212	7.927	-2.258	-0.305	-3.357	10.408	1.81	-1.139	-3.662	0.061	0.61	-9.595	1.762	-1.115	3.662	0.122	-0.366	2.512	7.738	4.404	-0.488	-3.601	-1.343	0.492	8.727	0.396	-2.441	-1.587	-0.061	1510068987
-8.853	-2.664	-0.307	3.54	2.014	0.671	5.977	2.212	7.927	-2.258	0	-3.357	10.417	1.522	-1.001	-3.479	0.061	0.732	-9.567	1.8	-1.138	3.601	-0.061	-0.427	2.668	7.959	4.488	-0.366	-3.357	-1.282	0.918	8.173	-0.473	-1.831	-4.272	-0.549	1510068987
-9.3	-2.616	-0.351	3.418	1.587	0.671	5.274	2.417	7.74	-2.197	-0.183	-3.174	10.529	1.645	-0.718	-3.235	-0.183	0.793	-9.454	1.766	-1.26	3.479	-0.061	-0.488	2.643	8.18	4.637	-0.427	-3.296	-1.099	2.25	7.431	-1.098	-1.099	-7.08	-0.916	1510068987
-9.729	-2.333	-0.383	2.625	2.014	0.549	5.274	2.417	7.74	-1.892	0.061	-2.93	10.758	1.934	-0.232	-3.113	-0.244	0.732	-9.369	1.721	-1.263	3.357	-0.122	-0.488	2.627	8.314	4.666	-0.549	-3.296	-0.916	4.395	8.941	-0.476	0.854	-8.606	-1.221	1510068987
