# Supplementary material for: A deep learning approach for lower back-pain risk prediction during manual lifting
Source: PLoS One. 2021 Feb 19;16(2):e0247162. doi: 10.1371/journal.pone.0247162 (PMC7894914; doi:10.1371/journal.pone.0247162)
Supplement: S1 Data — (ZIP) [file pone.0247162.s001.zip › source-used/Subject_01_P1_Zone06_T3.csv]

Side_A_x	Side_A_y	Side_A_z	Side_G_x	Side_G_y	Side_G_z	LtWt_A_x	LtWt_A_y	LtWt_A_z	LtWt_G_x	LtWt_G_y	LtWt_G_z	RtWt_A_x	RtWt_A_y	RtWt_A_z	RtWt_G_x	RtWt_G_y	RtWt_G_z	Back_A_x	Back_A_y	Back_A_z	Back_G_x	Back_G_y	Back_G_z	UArm_A_x	UArm_A_y	UArm_A_z	UArm_G_x	UArm_G_y	UArm_G_z	Thig_A_x	Thig_A_y	Thig_A_z	Thig_G_x	Thig_G_y	Thig_G_z	Time_stp
-9.567	-1.838	-1.904	-0.061	-0.122	-0.061	7.641	1.677	5.286	1.221	-0.977	0.122	10.218	-0.273	3.104	-1.465	-0.366	0.427	-9.674	-0.685	-1.798	0	-0.061	-0.061	4.087	8.209	3.141	0.183	-0.427	-0.122	1.09	9.903	0.479	0	-0.061	-0.061	1510067057
-9.5	-1.854	-1.87	-0.061	-0.061	-0.061	8.382	2.065	5.102	0.977	-0.488	-0.122	10.218	-0.273	3.104	-1.465	0.427	0.244	-9.639	-0.615	-1.779	-0.061	0	-0.061	4.223	8.233	3.204	0.061	-0.305	-0.061	1.09	9.903	0.479	-0.061	0.061	-0.061	1510067057
-9.552	-1.876	-1.848	0	-0.122	-0.061	8.356	2.3	4.729	0.549	-0.488	-0.305	10.107	-0.559	3.052	-0.854	0.122	0.305	-9.665	-0.585	-1.786	-0.122	0.061	0	4.231	8.265	3.141	0.061	-0.183	-0.122	1.028	9.842	0.455	-0.061	0	-0.061	1510067057
-9.557	-1.907	-1.888	-0.122	-0.061	-0.061	8.12	2.237	4.723	0.305	-0.488	-0.305	10.194	-0.553	3.126	-0.61	-0.305	0.183	-9.65	-0.668	-1.775	-0.122	0	0	4.072	8.321	3.084	0.122	-0.183	-0.183	1.05	9.869	0.502	0	0	-0.061	1510067057
-9.55	-1.973	-1.863	-0.061	-0.061	-0.061	8.104	2.048	5.03	0.122	-0.122	-0.244	10.194	-0.553	3.126	-0.61	-0.183	0.244	-9.662	-0.684	-1.792	-0.061	0.061	0	4.121	8.378	3.135	0.122	-0.183	-0.122	0.924	9.89	0.471	0	0.061	0	1510067057
-9.566	-1.985	-1.872	0	-0.061	0	8.07	2.074	5.152	0	0.122	-0.122	10.378	-0.72	3.225	-0.305	-0.549	0.183	-9.685	-0.634	-1.808	-0.061	0.061	0	4.173	8.421	3.145	0	-0.183	-0.122	0.965	9.906	0.487	-0.122	0	-0.061	1510067057
-9.544	-1.981	-1.86	0	-0.061	0	8.053	2.14	5.174	-0.183	0.366	0	10.61	-0.892	3.15	0.183	0.061	0	-9.654	-0.635	-1.827	-0.061	0.122	0	4.261	8.434	3.162	-0.122	-0.122	0	0.897	9.878	0.499	-0.122	0	-0.061	1510067057
-9.54	-1.945	-1.857	0	0	0	8.006	2.101	5.218	-0.427	0.122	-0.061	10.61	-0.892	3.15	0.977	1.282	-0.122	-9.668	-0.666	-1.846	-0.061	0.061	-0.061	4.223	8.295	3.119	-0.122	0	0.061	0.886	9.886	0.511	0	0	0	1510067057
-9.542	-1.976	-1.832	0	-0.061	0	8.157	2.091	5.273	-0.61	0.366	0	9.543	-0.531	3.743	1.16	1.465	-0.122	-9.676	-0.638	-1.834	0	0.061	-0.061	4.183	8.275	3.078	-0.122	0.061	0.122	0.94	9.896	0.495	0	-0.061	-0.061	1510067057
-9.534	-2.004	-1.866	0	0	0	7.49	1.878	5.493	-0.427	0.061	0.061	10.052	-0.402	3.892	0.671	-0.793	0	-9.673	-0.626	-1.821	-0.061	0.122	0	4.008	8.28	3.015	0.122	0.183	-0.061	0.947	9.887	0.502	-0.061	0	-0.061	1510067057
-9.544	-2.001	-1.866	0	-0.061	0	8.1	1.908	5.612	-0.427	0.61	0.183	10.052	-0.402	3.892	0.305	-0.183	-0.122	-9.671	-0.646	-1.834	0	0.061	-0.061	4.03	8.392	3.048	0.122	-0.061	0	0.871	9.869	0.547	-0.061	0.061	-0.061	1510067057
-9.532	-2.022	-1.84	0	0	0	8.337	2.054	5.358	-0.427	0.61	0.183	10.033	-0.522	3.35	0.671	0	-0.244	-9.661	-0.664	-1.84	0	0.061	0	4.554	8.455	3.272	-0.183	0.244	0.122	0.871	9.869	0.547	0	-0.061	-0.061	1510067057
-9.546	-1.979	-1.863	0	0	0	7.73	2.016	5.359	-0.916	0.305	-0.183	10.689	-0.311	3.93	1.16	-0.671	-0.183	-9.7	-0.633	-1.907	0	0	0	4.459	8.369	3.231	-0.244	0.61	0.061	0.933	9.891	0.534	-0.061	0	0	1510067057
-9.55	-1.999	-1.838	0	0	0	7.345	1.735	5.479	-1.038	0.305	-0.061	10.689	-0.311	3.93	1.282	0.122	-0.183	-9.7	-0.639	-1.888	0.061	0	0	3.92	8.332	3.103	-0.122	0.366	0.122	0.902	9.873	0.543	-0.061	0	0	1510067058
-9.549	-1.989	-1.857	0	-0.061	-0.061	7.522	1.626	5.802	-0.854	-0.122	-0.122	10.417	-0.1	4.247	1.099	0.793	-0.244	-9.705	-0.691	-1.901	0.061	0.061	0	3.961	8.284	3.191	-0.183	0.122	0.183	0.902	9.873	0.543	-0.061	-0.061	0	1510067058
-9.567	-1.97	-1.846	-0.061	-0.061	-0.061	7.837	1.725	5.76	-0.977	-0.427	-0.244	10.232	0.252	3.893	0.977	0.183	-0.183	-9.677	-0.599	-1.928	0.061	0	0	4.156	8.327	3.353	-0.366	0.122	0.183	0.871	9.896	0.547	-0.061	0	0	1510067058
-9.542	-1.956	-1.848	-0.061	0	-0.061	7.62	1.499	6.148	-0.854	-0.488	-0.305	10.232	0.252	3.893	0.977	0.305	-0.244	-9.656	-0.589	-1.937	0	-0.061	0	4.134	8.348	3.394	-0.366	0.183	0.122	0.871	9.896	0.547	-0.061	-0.061	-0.061	1510067058
-9.546	-1.955	-1.815	0	0	-0.061	7.339	1.377	5.904	-0.671	-0.61	-0.183	10.16	0.203	3.602	0.977	0.61	-0.305	-9.625	-0.62	-1.873	0	0	0	4.042	8.315	3.359	-0.366	0.183	0.122	0.916	9.872	0.542	0	-0.061	-0.061	1510067058
-9.53	-1.999	-1.799	0	0	0	7.852	1.16	5.771	-0.549	-0.183	-0.061	9.863	0.441	4.063	0.793	0	-0.122	-9.625	-0.648	-1.912	0.061	0	0	3.881	8.126	3.381	-0.244	0.183	0.061	0.975	9.89	0.488	-0.061	-0.061	-0.061	1510067058
-9.552	-2.007	-1.848	0	-0.061	0	8.23	1.151	5.784	-0.244	-0.244	-0.244	9.863	0.441	4.063	0.427	-0.305	0	-9.633	-0.601	-1.912	0	0	0	3.802	8.047	3.382	0	0.061	0	0.933	9.853	0.535	-0.061	0	-0.061	1510067058
-9.568	-1.964	-1.847	0	-0.061	0	8.163	1.492	5.498	-0.183	0.427	-0.366	10.438	0.463	4.236	0.183	-0.793	0.122	-9.613	-0.605	-1.893	0	0.061	0	3.945	8.051	3.451	0.061	-0.061	-0.061	0.944	9.865	0.559	0	-0.061	0	1510067058
-9.53	-1.94	-1.864	0	-0.061	0	7.465	1.347	5.8	-0.183	0.427	-0.366	10.438	0.463	4.236	0	-0.488	0.244	-9.658	-0.595	-1.915	0	0	0	3.924	8.152	3.468	0	-0.183	-0.061	0.895	9.889	0.51	0	-0.061	0	1510067058
-9.518	-1.968	-1.859	0	0	0	7.596	1.481	5.743	0.183	0.061	-0.366	10.399	0.377	4.369	-0.122	0.122	0.244	-9.697	-0.596	-1.914	0	0	-0.061	4.181	8.204	3.473	0	-0.061	0.061	0.919	9.879	0.493	-0.061	-0.061	0	1510067058
-9.552	-1.961	-1.851	0	0	0	7.789	1.774	5.907	0.183	0.183	-0.183	10.165	0.201	3.939	-0.122	-0.122	0.122	-9.682	-0.55	-1.914	0	0	0	4.295	8.302	3.478	-0.061	0	0.061	0.903	9.859	0.513	-0.061	-0.061	0	1510067058
-9.557	-1.964	-1.835	-0.061	-0.061	-0.061	7.941	1.785	5.736	0	0.061	-0.122	10.165	0.201	3.939	0	0	0	-9.708	-0.557	-1.957	-0.061	0	0	4.291	8.203	3.486	-0.122	0	0.122	0.866	9.899	0.516	0	0	0	1510067058
-9.561	-1.94	-1.818	-0.061	-0.061	-0.061	7.819	1.59	5.96	-0.122	0.305	0.061	10.281	0.249	3.854	0	0	0	-9.692	-0.616	-1.968	-0.061	-0.061	0	4.057	8.159	3.457	-0.061	0	0	0.931	9.886	0.534	0	-0.061	-0.061	1510067058
-9.572	-1.943	-1.835	-0.061	-0.061	-0.061	7.703	1.458	5.875	-0.061	0.366	0.122	9.904	0.484	3.962	-0.183	0.122	-0.061	-9.642	-0.608	-1.946	-0.061	0	-0.061	3.857	8.067	3.402	0	-0.122	-0.061	0.934	9.881	0.559	-0.061	0	0	1510067058
-9.543	-1.962	-1.851	-0.061	-0.061	-0.061	7.672	1.342	5.666	0.183	0.488	0.305	9.904	0.484	3.962	-0.549	-0.122	0	-9.644	-0.578	-1.995	-0.122	-0.061	-0.061	3.736	8.04	3.403	0.244	-0.244	-0.183	0.93	9.893	0.501	0	0	0	1510067058
-9.544	-1.958	-1.827	0	-0.061	-0.061	7.453	1.141	5.636	0.854	-0.061	0.183	10.119	0.469	4.12	-1.221	-0.732	0.061	-9.639	-0.616	-2.03	-0.122	-0.061	-0.061	3.695	8.12	3.328	0.366	-0.427	-0.305	0.93	9.893	0.501	0	-0.061	-0.061	1510067058
-9.549	-1.946	-1.846	0	-0.061	-0.061	7.586	1.412	5.894	1.221	0	-0.061	10.509	0.126	4.02	-1.465	-0.916	0.427	-9.664	-0.665	-1.943	0	-0.061	-0.122	4.033	8.265	3.265	0.305	-0.549	-0.244	0.933	9.89	0.518	0	0	0	1510067058
-9.557	-1.973	-1.835	0	-0.061	0	7.885	1.646	5.94	1.343	0.305	0	10.509	0.126	4.02	-1.465	-0.061	0.488	-9.666	-0.557	-1.902	-0.061	0	-0.061	4.273	8.376	3.328	0.244	-0.549	-0.244	0.969	9.866	0.498	-0.061	-0.061	-0.061	1510067058
-9.564	-1.939	-1.824	0	0	0	7.61	1.683	5.692	1.648	0.122	0.183	10.105	0.126	4.096	-1.831	-0.183	0.427	-9.649	-0.58	-1.907	-0.122	0	-0.061	4.21	8.386	3.252	0.122	-0.549	-0.244	0.969	9.866	0.498	0	-0.061	-0.061	1510067058
-9.554	-1.931	-1.812	-0.061	-0.061	-0.061	7.022	1.859	6.141	1.221	-0.671	-0.122	10.117	-0.158	4.273	-1.953	-0.305	0.427	-9.628	-0.635	-1.887	-0.122	0.061	-0.061	4.173	8.434	3.127	0	-0.549	-0.122	0.967	9.889	0.481	0	0	0	1510067058
-9.586	-1.968	-1.818	-0.061	-0.061	0	7.461	1.964	6.045	1.221	-0.671	-0.122	10.344	-0.423	3.823	-1.709	0.305	0.305	-9.682	-0.609	-1.934	-0.061	0.061	-0.061	4.064	8.422	3.059	-0.061	-0.671	-0.061	0.932	9.871	0.522	-0.061	0	0	1510067058
-9.57	-2	-1.826	-0.061	-0.061	0	7.76	2.139	5.713	1.099	0	0.305	9.993	-0.596	3.141	-1.648	0.244	0.061	-9.656	-0.693	-1.938	-0.061	0	-0.061	4.177	8.368	3.031	-0.183	-0.549	-0.122	0.932	9.871	0.522	0	0	-0.061	1510067058
-9.518	-1.963	-1.82	-0.122	-0.061	0	8.071	2.376	5.447	1.221	0.183	-0.061	9.678	-0.769	2.663	-1.648	-0.183	0	-9.646	-0.622	-1.916	0	0	-0.061	4.273	8.329	2.976	-0.122	-0.427	-0.183	0.921	9.886	0.544	0	0	0	1510067058
-9.544	-1.976	-1.835	-0.122	-0.061	0	8.623	2.966	4.895	0.793	0.916	-0.61	9.805	-1.235	2.342	-1.16	0.305	-0.244	-9.644	-0.593	-1.896	-0.061	0	0	4.369	8.297	2.878	-0.061	-0.122	-0.183	0.934	9.841	0.512	-0.061	0	-0.061	1510067058
-9.586	-1.983	-1.883	-0.122	-0.061	0	8.613	3.461	4.762	0.305	0.916	-0.793	9.811	-1.567	2.296	-0.732	-0.244	-0.549	-9.639	-0.636	-1.888	-0.061	0.061	0	4.388	8.271	2.933	0.061	0.122	-0.122	0.934	9.841	0.512	0	0	0	1510067058
-9.53	-2.012	-1.887	-0.122	-0.061	0.061	8.597	3.512	5.419	-0.183	2.991	-0.977	10.207	-1.232	3.412	-0.61	-0.366	-0.916	-9.674	-0.583	-1.907	-0.061	0.061	-0.061	4.39	8.274	2.962	0.122	0.366	-0.061	0.938	9.903	0.505	0	0	0	1510067059
-9.488	-1.988	-1.861	-0.061	-0.061	0	7.89	3.42	5.942	-0.793	3.906	-1.465	10.207	-1.232	3.412	0.305	0.183	-0.916	-9.683	-0.543	-1.949	-0.122	-0.061	0	4.253	8.339	3.027	0.183	0.366	-0.061	0.876	9.88	0.458	-0.061	0	0	1510067059
-9.515	-1.985	-1.865	-0.061	0	0	7.861	3.342	5.838	-1.16	5.249	-1.282	10.576	-0.967	3.304	1.221	0.854	-0.854	-9.695	-0.645	-1.974	-0.122	-0.061	-0.061	4.238	8.451	3.058	-0.061	0.427	0.122	0.859	9.857	0.481	-0.061	0	0	1510067059
-9.567	-1.997	-1.867	-0.061	0	0	6.224	3.064	6.782	-1.16	5.249	-1.282	10.829	-0.805	3.273	1.648	2.197	-0.916	-9.727	-0.646	-1.968	-0.122	-0.061	-0.061	4.359	8.397	3.077	-0.183	0.61	0.183	0.859	9.857	0.481	0	-0.061	0	1510067059
-9.567	-1.945	-1.887	-0.061	0	0	5.593	3.078	7.2	-1.587	5.249	-1.831	10.59	-0.556	3.694	1.77	3.113	-0.61	-9.677	-0.65	-1.952	-0.061	-0.122	-0.061	4.253	8.358	3.034	-0.122	0.732	0.244	0.901	9.903	0.517	0	-0.061	0	1510067059
-9.611	-1.945	-1.89	-0.122	-0.061	0	4.486	3.029	7.476	-2.319	5.005	-1.587	10.191	-0.355	4.314	1.77	2.258	-0.305	-9.593	-0.511	-1.784	-0.122	-0.061	-0.061	4.026	8.338	3.088	0	0.61	0.244	0.869	9.877	0.498	-0.061	0	0	1510067059
-9.543	-1.967	-1.842	-0.061	0	0.122	3.241	2.254	8.459	-2.747	6.165	-1.465	9.495	0.592	4.941	1.343	1.587	0	-9.568	-0.611	-1.711	-0.122	0	-0.061	3.759	8.324	3.156	0.183	0.61	0.366	0.956	9.883	0.479	-0.061	-0.061	0	1510067059
-9.484	-1.989	-1.802	0	0	0.122	3.241	2.254	8.459	-3.113	6.592	-1.587	9.495	0.592	4.941	0.732	1.038	0	-9.583	-0.608	-1.759	-0.183	0.122	-0.122	3.689	8.409	3.287	0.122	0.488	0.366	1.037	9.851	0.524	0	-0.061	0	1510067059
-9.51	-1.991	-1.824	0	0	0.122	-0.342	0.538	9.802	-1.709	5.615	-0.427	8.475	1.499	5.485	0	-2.136	-0.122	-9.702	-0.591	-1.875	-0.366	0.061	-0.061	3.582	8.595	3.393	-0.122	0.305	-0.061	1.04	9.836	0.541	-0.061	0	0.061	1510067059
-9.526	-1.955	-1.836	0	0	0	0.165	0.595	10.363	-1.831	4.333	-0.366	9.57	1.322	5.674	-0.244	-0.549	-0.427	-9.848	-0.658	-2.114	-0.366	0.061	-0.061	3.743	8.48	3.193	-0.183	-0.061	-0.244	0.956	9.854	0.575	-0.122	-0.061	0.122	1510067059
-9.628	-1.912	-1.863	-0.122	-0.061	-0.061	1.157	0.855	9.26	-1.953	4.211	-1.343	9.717	0.55	4.959	-0.061	0.244	-0.366	-9.853	-0.713	-2.149	-0.305	-0.122	-0.061	4.331	8.294	3.242	-0.244	-0.122	-0.183	0.772	9.903	0.624	-0.061	-0.061	0.122	1510067059
-9.595	-1.921	-1.841	-0.061	-0.061	-0.122	0.555	0.769	9.021	-1.953	3.906	-2.197	9.866	0.112	4.442	0.183	0	-0.183	-9.857	-0.646	-2.158	-0.244	-0.244	0	4.432	8.278	3.286	-0.183	0.122	-0.244	0.772	9.903	0.624	0	-0.061	0.122	1510067059
-9.539	-1.907	-1.847	0	0	-0.183	-1.516	0.175	9.19	-1.709	2.808	-1.709	9.723	0.072	4.474	0.305	-0.122	-0.305	-9.799	-0.774	-2.139	-0.122	-0.427	0.122	4.432	8.278	3.286	-0.183	0.122	-0.244	0.879	9.927	0.535	0	-0.122	0	1510067059
-9.555	-1.934	-1.877	0	-0.061	-0.183	-2.617	-0.195	9.182	-1.282	1.16	-0.854	9.453	0.23	4.949	0.244	-0.549	-0.427	-9.692	-0.742	-1.997	-0.061	-0.427	0	4.432	8.278	3.286	-0.183	0.122	-0.244	0.88	9.899	0.486	0.061	0	0	1510067059
-9.496	-1.893	-1.887	0.061	-0.061	-0.183	-2.393	-0.407	8.952	-0.793	0.305	-0.427	9.705	0.376	5.081	0	-0.732	-0.427	-9.622	-0.585	-1.861	-0.061	-0.305	0	3.825	8.167	3.275	0.061	0.061	-0.366	0.88	9.899	0.486	0.061	-0.122	-0.061	1510067059
-9.525	-1.869	-1.885	0.061	0	-0.183	-1.936	-0.441	8.9	-0.366	-0.366	0	9.938	0.407	4.874	0	-0.427	-0.427	-9.664	-0.628	-1.86	0.061	-0.366	0.061	3.943	8.28	3.358	-0.061	0.061	-0.244	1.067	9.818	0.406	0.061	-0.183	-0.061	1510067059
-9.562	-1.857	-1.829	0.122	0	-0.183	-1.796	-0.674	8.966	0.305	-1.709	0.427	9.932	0.452	4.695	0.122	-0.427	-0.366	-9.643	-0.691	-1.828	0.183	-0.366	0	3.889	8.32	3.437	-0.061	0.183	-0.244	1.103	9.854	0.396	0.061	-0.122	-0.061	1510067059
-9.561	-1.824	-1.836	0.183	0.061	-0.183	-1.531	-0.694	8.588	0.732	-2.686	0.854	9.733	0.58	4.439	0.305	-0.549	-0.427	-9.615	-0.647	-1.757	0.244	-0.305	0	3.697	8.345	3.37	-0.061	0.061	-0.183	1.103	9.854	0.396	0.061	-0.183	-0.061	1510067059
-9.593	-1.869	-1.803	0.183	0	-0.183	-1.337	-0.598	8.077	0.732	-2.686	0.854	9.434	0.696	4.148	0.549	-0.854	-0.61	-9.603	-0.615	-1.72	0.183	-0.244	0	3.636	8.388	3.372	-0.061	0	-0.183	1.074	9.859	0.351	-0.061	-0.122	-0.061	1510067059
-9.633	-1.9	-1.796	0.183	0	-0.122	-1.337	-0.598	8.077	1.038	-4.333	1.16	9.294	0.812	4.02	0.916	-1.099	-1.038	-9.599	-0.72	-1.629	0.244	-0.244	0	3.655	8.506	3.247	-0.061	0	-0.122	1.171	9.874	0.37	0	-0.122	-0.122	1510067059
-9.581	-1.93	-1.771	0.122	0	-0.061	0.781	0.02	8.576	0.671	-5.798	1.648	9.172	0.987	4.081	1.221	-0.854	-1.526	-9.586	-0.623	-1.462	0.305	-0.122	0	3.624	8.449	3.435	0	0.122	-0.061	1.171	9.874	0.37	0	-0.061	-0.122	1510067059
-9.497	-2.012	-1.774	0.061	0	0	0.812	-0.127	8.704	-0.244	-5.554	1.587	9.191	1.194	4.163	1.465	-0.61	-1.892	-9.586	-0.477	-1.359	0.244	-0.061	0	3.505	8.347	3.395	0	0.183	0.061	1.156	9.856	0.397	0	0	-0.122	1510067059
-9.521	-2.074	-1.767	0.183	0	0	1.147	-0.163	8.888	-0.549	-5.859	1.587	9.788	1.745	3.9	1.465	-0.427	-1.892	-9.603	-0.676	-1.424	0.244	-0.122	0.061	3.634	8.574	3.297	0	0.244	0	1.213	9.812	0.441	-0.061	-0.122	-0.122	1510067059
-9.644	-2.054	-1.827	0.183	0	0	1.987	0.073	9.18	-1.221	-4.639	1.953	9.369	1.943	3.646	1.526	-0.549	-2.258	-9.606	-0.55	-1.384	0.244	0.122	0	3.829	8.537	3.393	-0.061	0.305	0.061	1.213	9.812	0.441	0	-0.061	-0.061	1510067059
-9.636	-2.052	-1.908	0.061	0	0.061	2.143	-0.261	8.865	-1.77	-5.615	1.709	9.094	2.206	3.38	1.709	-0.244	-2.258	-9.734	-0.425	-1.443	0.122	0.183	0	3.835	8.272	3.403	0	0.488	0.244	0.918	9.933	0.435	0	-0.061	0	1510067059
-9.549	-1.966	-1.883	0	-0.061	0.061	3.951	-0.72	8.29	-1.648	-4.7	2.014	9.756	2.956	3.447	1.343	0.427	-2.014	-9.679	-0.546	-1.43	0.122	0.183	-0.061	3.707	8.46	3.545	-0.061	0.427	0.244	0.955	9.886	0.421	-0.061	-0.122	-0.061	1510067060
-9.471	-1.96	-1.839	0	0	0	5.259	-0.986	7.782	-1.892	-3.052	2.38	9.246	3.388	3.38	1.16	-0.122	-2.319	-9.696	-0.5	-1.522	0.061	0.183	0	3.762	8.435	3.48	-0.061	0.427	0.244	0.955	9.886	0.421	0	-0.061	-0.061	1510067060
-9.501	-1.977	-1.89	-0.061	-0.061	0	6.186	-1.269	7.722	-2.136	-3.601	1.526	9.592	3.572	3.706	1.587	0.244	-2.38	-9.793	-0.464	-1.668	-0.061	0.061	0	3.823	8.3	3.463	0.061	0.488	0.122	1.005	9.85	0.384	0	0	-0.061	1510067060
-9.527	-1.963	-1.877	-0.122	-0.061	-0.061	7.485	-1.377	8.022	-1.892	-4.15	1.038	10.468	4.356	2.743	1.587	1.282	-2.014	-9.814	-0.477	-1.7	-0.061	0	-0.061	3.75	8.269	3.639	0.366	0.366	0	1.029	9.853	0.398	-0.122	0	-0.061	1510067060
-9.546	-1.993	-1.893	-0.183	-0.061	-0.061	7.708	-1.845	8.472	-1.282	-1.587	0.732	10.313	4.955	3.088	1.465	-0.916	-1.648	-9.764	-0.48	-1.628	-0.122	0	0	3.46	8.48	3.618	-0.122	0.244	-0.122	1.029	9.853	0.398	-0.061	0	-0.061	1510067060
-9.54	-2.059	-1.877	-0.244	0	-0.122	5.772	-2.012	8.41	-1.16	-3.357	0.732	9.957	5.162	4.159	1.038	-1.465	-1.099	-9.725	-0.526	-1.596	-0.122	0	0	3.488	8.643	3.496	-0.061	0	-0.061	0.977	9.868	0.423	-0.061	0.061	-0.061	1510067060
-9.563	-2.156	-1.839	-0.183	0	-0.061	5.35	-2.358	7.818	-1.16	-5.066	1.16	9.922	5.386	4.56	-0.183	-1.282	-0.793	-9.728	-0.547	-1.505	-0.183	0.061	0	3.671	8.458	3.589	0.305	0	0	0.943	9.92	0.407	0	0.122	-0.061	1510067060
-9.516	-2.249	-1.836	-0.122	0	0	6.017	-3.058	7.18	-0.732	-2.258	2.075	9.605	5.302	4.405	-0.793	-0.977	-0.916	-9.617	-0.633	-1.482	-0.061	0.122	-0.061	3.573	8.362	3.533	0.122	0	0.183	0.943	9.92	0.407	-0.122	0.183	-0.061	1510067060
-9.472	-2.217	-1.769	0	0	0	4.706	-3.565	5.82	-1.221	-0.977	3.113	8.991	5.419	4.457	-1.465	-0.305	-1.038	-9.612	-0.638	-1.51	-0.061	0.122	-0.061	3.588	8.357	3.534	0.122	0	0.366	0.842	9.885	0.477	0	0.122	-0.061	1510067060
-9.525	-2.168	-1.784	0.122	0.061	0.061	4.953	-4.362	4.582	-1.221	-2.258	3.113	8.012	5.321	3.901	-1.282	1.221	-1.953	-9.689	-0.666	-1.645	0.061	0.183	-0.061	3.698	8.232	3.436	0.183	0.122	0.427	0.88	9.874	0.447	0	0	-0.061	1510067060
-9.537	-2.117	-1.816	0.183	0	0.061	6.968	-5.139	4.295	-0.793	0.977	3.54	6.686	5.603	3.144	-0.916	1.221	-3.113	-9.673	-0.709	-1.731	0.183	0.122	-0.061	3.815	8.269	3.498	0.183	0.183	0.366	0.88	9.874	0.447	-0.061	0	-0.061	1510067060
-9.555	-1.983	-1.871	0.122	-0.061	0.061	6.391	-5.041	3.705	-1.16	1.038	3.845	5.743	6.338	2.414	-0.854	0.244	-3.967	-9.721	-0.569	-1.826	0.183	0.122	-0.061	3.778	8.442	3.488	-0.061	0.183	0.061	0.896	9.889	0.475	0	-0.122	-0.061	1510067060
-9.55	-1.842	-1.89	0.061	-0.061	0	5.078	-5.327	3.293	-1.343	-1.343	3.906	5.591	7.3	2.226	-0.854	-4.15	-3.967	-9.751	-0.517	-1.845	0	0	-0.061	3.417	8.545	3.63	-0.183	-0.183	-0.244	0.98	9.884	0.445	-0.061	-0.183	-0.061	1510067060
-9.496	-1.864	-1.832	0	0	-0.061	5.991	-6.036	3.787	-0.977	-2.136	3.418	7.984	7.974	2.463	-0.732	-3.601	-3.723	-9.733	-0.611	-1.865	0.061	0.061	-0.061	2.917	8.65	3.584	-0.244	-0.793	-0.61	0.98	9.884	0.445	0	-0.183	0	1510067060
-9.489	-2	-1.784	0	0.061	-0.061	6.47	-6.45	4.12	-0.488	-1.892	3.113	9.063	7.873	2.469	-0.793	1.282	-3.784	-9.7	-0.572	-1.794	0.061	0.061	-0.061	3.03	8.482	3.417	-0.122	-1.282	-0.854	1.019	9.885	0.394	-0.122	-0.122	-0.061	1510067060
-9.525	-2.101	-1.81	0.061	0.061	-0.061	6.47	-6.45	4.12	-0.488	-1.892	3.113	7.742	7.588	2.263	-0.305	3.418	-4.028	-9.682	-0.535	-1.747	0.061	0.183	0	3.431	8.257	3.356	-0.122	-1.343	-0.916	0.9	9.849	0.407	-0.061	0	-0.061	1510067060
-9.564	-2.131	-1.869	0	-0.122	-0.061	4.774	-6.833	4.121	-0.854	-3.601	3.418	6.071	7.745	2.308	0.183	2.319	-3.967	-9.702	-0.486	-1.78	0	0.305	0	3.468	8.344	3.29	-0.183	-1.282	-1.221	0.9	9.849	0.407	-0.061	0.122	-0.122	1510067060
-9.502	-2.086	-1.794	-0.061	-0.122	-0.061	4.774	-6.833	4.121	-0.854	-3.601	3.418	5.161	8.414	2.57	0.488	0.244	-4.333	-9.727	-0.428	-1.891	-0.061	0.061	0	3.669	8.911	3.049	0.122	-1.282	-1.221	0.884	9.844	0.551	-0.061	0	-0.122	1510067060
-9.479	-2.14	-1.754	0	0	-0.122	4.654	-7.383	3.841	-0.854	-3.601	3.418	5.268	9.097	2.999	0.549	-0.549	-4.578	-9.749	-0.556	-1.879	-0.122	0	0	3.716	8.857	3.286	0.244	-0.916	-1.343	0.847	9.891	0.522	0	-0.061	-0.061	1510067060
-9.538	-2.169	-1.828	0.061	0	-0.061	4.455	-7.891	3.598	-1.038	-1.648	3.906	5.652	9.545	3.347	0.427	-0.671	-4.211	-9.738	-0.593	-1.869	0	-0.122	0	3.247	8.969	3.163	0.122	-1.099	-1.404	0.847	9.891	0.522	0	-0.061	-0.061	1510067060
-9.526	-2.15	-1.877	0	-0.061	-0.122	4.344	-8.61	3.484	-1.282	-2.808	3.784	5.87	9.856	3.649	0.305	-1.526	-3.296	-9.703	-0.518	-1.817	0	-0.122	0	2.975	9.044	3.109	-0.122	-1.343	-1.404	0.849	9.879	0.463	0	-0.061	-0.061	1510067060
-9.534	-2.143	-1.909	-0.122	-0.061	-0.122	5.667	-8.571	3.381	-0.427	-1.16	2.563	6.176	9.751	3.974	0.122	-1.892	-2.258	-9.646	-0.565	-1.756	0.061	0	-0.061	2.883	9.034	3.007	-0.427	-1.343	-1.099	0.768	9.886	0.468	0	0	-0.061	1510067060
-9.479	-2.205	-1.87	0	0	-0.061	5.544	-8.144	3.283	-0.244	-1.526	2.014	6.336	9.341	4.066	0	-1.526	-1.587	-9.653	-0.579	-1.654	0.061	0.122	-0.061	2.812	8.742	2.847	-0.366	-1.221	-0.793	0.768	9.886	0.468	-0.061	0	-0.061	1510067060
-9.428	-2.194	-1.875	0	0.061	-0.061	5.318	-7.943	3.112	-0.183	-1.526	1.343	6.06	8.987	3.88	-0.183	-1.099	-0.977	-9.627	-0.591	-1.66	0.061	0.122	-0.061	2.888	8.655	2.658	-0.183	-1.099	-0.488	0.811	9.881	0.394	0	-0.061	-0.061	1510067060
-9.502	-2.217	-1.871	0	0	-0.061	5.569	-7.941	2.94	-0.061	-1.16	0.793	5.731	8.85	3.692	-0.366	-1.038	-0.488	-9.642	-0.591	-1.701	0.061	0.244	-0.061	2.984	8.671	2.7	0.061	-0.854	-0.244	0.827	9.848	0.434	-0.061	0	-0.061	1510067060
-9.483	-2.241	-1.858	0	0	0	5.538	-8.037	2.797	-0.061	-1.16	0.793	5.53	8.884	3.518	-0.427	-1.099	-0.061	-9.644	-0.56	-1.806	0.061	0.244	-0.061	2.94	8.754	2.692	0.244	-0.671	-0.122	0.827	9.848	0.434	0	0	-0.061	1510067061
-9.526	-2.235	-1.851	0.061	0	0	4.688	-8.391	2.655	0	0.488	-0.61	5.292	8.995	3.285	-0.427	-0.977	0.366	-9.659	-0.587	-1.879	0	0.183	-0.061	3.031	8.955	2.644	0.305	-0.488	0	0.694	9.881	0.476	-0.061	0	-0.061	1510067061
-9.532	-2.151	-1.877	0.061	0	0	4.206	-8.415	2.519	0.183	0.305	-0.793	4.859	9.148	3.035	-0.305	-0.793	0.732	-9.674	-0.633	-1.932	0.061	0.122	-0.061	3.091	9.071	2.656	0.305	-0.244	0	0.843	9.916	0.479	-0.061	-0.061	0	1510067061
-9.51	-2.147	-1.875	0	0	0	3.695	-8.39	2.383	0.488	0.244	-1.038	4.859	9.148	3.035	-0.183	-0.427	0.916	-9.676	-0.601	-1.993	0.061	0.061	-0.061	3.028	9.121	2.614	0.244	-0.061	0.061	0.843	9.916	0.479	-0.061	-0.061	0	1510067061
-9.477	-2.144	-1.853	-0.061	0	-0.061	3.31	-8.335	2.574	0.61	-0.122	-1.038	4.607	9.143	2.946	0.061	-0.061	0.977	-9.7	-0.608	-2.022	0.061	0.061	-0.061	3.045	9.118	2.58	0.122	0.061	0.061	0.762	9.895	0.431	-0.061	-0.061	-0.061	1510067061
-9.526	-2.141	-1.847	0.061	0	0	3.058	-8.24	2.653	0.427	-0.366	-0.916	4.331	9.103	2.814	0.244	0.183	0.977	-9.667	-0.574	-2.017	0	-0.061	-0.061	3.009	9.115	2.549	0.122	0.122	0.061	0.84	9.86	0.471	-0.061	0	-0.061	1510067061
-9.531	-2.072	-1.861	0	0	0	2.801	-8.276	2.645	0.183	-0.366	-0.427	4.128	9.099	2.75	0.427	0.305	0.854	-9.648	-0.591	-2.009	0	-0.061	-0.061	2.926	9.105	2.54	0.061	0.122	0.061	0.84	9.86	0.471	0	-0.122	0	1510067061
-9.544	-2.088	-1.875	-0.061	0	0	2.348	-8.294	2.507	0.183	-0.305	-0.061	4.077	9.082	2.756	0.488	0.366	0.671	-9.648	-0.587	-1.986	-0.061	-0.061	-0.061	2.827	9.123	2.58	0	0.061	0	0.815	9.868	0.415	-0.061	-0.061	0	1510067061
-9.484	-2.111	-1.852	-0.061	0	0	2.259	-8.22	2.403	-0.061	-0.61	0.183	4.089	9.184	2.818	0.61	0.549	0.488	-9.631	-0.596	-1.994	-0.061	-0.122	-0.061	2.851	9.191	2.503	0.061	0.061	-0.061	0.857	9.886	0.439	0	-0.061	0	1510067061
-9.5	-2.096	-1.891	-0.061	0	0	2.375	-8.266	2.332	-0.061	-0.549	0.427	3.982	9.302	2.891	0.549	0.488	0.244	-9.635	-0.622	-1.97	-0.061	-0.122	-0.061	2.832	9.265	2.51	0	0	-0.122	0.857	9.886	0.439	0	-0.061	0	1510067061
-9.524	-2.089	-1.894	-0.061	0	0	2.536	-8.28	2.406	-0.122	-0.427	0.732	3.927	9.307	2.974	0.488	0.366	0	-9.677	-0.677	-1.974	-0.061	-0.183	-0.061	2.742	9.219	2.464	-0.061	0	-0.122	0.889	9.895	0.402	0	-0.122	0	1510067061
-9.522	-2.137	-1.933	-0.122	-0.061	-0.061	2.637	-8.233	2.384	-0.244	-0.61	0.977	3.919	9.27	3.043	0.427	0.183	-0.183	-9.653	-0.642	-1.936	-0.061	-0.122	-0.061	2.713	9.15	2.491	-0.122	-0.061	-0.183	0.687	9.895	0.435	-0.061	0	0	1510067061
-9.51	-2.16	-1.944	-0.061	-0.061	-0.061	2.802	-8.293	2.34	-0.183	-0.671	1.16	3.945	9.263	3.059	0.305	0.061	-0.366	-9.715	-0.648	-1.884	-0.061	-0.122	-0.061	2.736	9.124	2.458	-0.183	-0.122	-0.183	0.687	9.895	0.435	-0.061	0	-0.061	1510067061
-9.469	-2.152	-1.912	-0.122	0	-0.061	3.052	-8.306	2.306	-0.122	-0.793	1.221	4.04	9.252	3.065	0.122	0	-0.549	-9.696	-0.681	-1.878	-0.122	-0.122	-0.061	2.767	9.118	2.475	-0.122	-0.122	-0.183	0.799	9.893	0.429	0	-0.122	-0.061	1510067061
-9.495	-2.108	-1.925	-0.122	0	-0.061	3.401	-8.35	2.196	-0.122	-0.793	1.221	4.136	9.275	3.059	-0.061	-0.122	-0.671	-9.677	-0.683	-1.865	-0.122	-0.122	0	2.744	9.11	2.481	-0.122	-0.122	-0.122	0.772	9.869	0.407	0	0	0	1510067061
-9.476	-2.16	-1.931	-0.122	0	-0.061	3.584	-8.421	2.26	0	-0.183	0.793	4.307	9.288	3.066	-0.122	-0.244	-0.732	-9.685	-0.714	-1.86	-0.122	-0.122	0	2.674	9.147	2.489	-0.122	-0.061	-0.122	0.772	9.869	0.407	0	0	-0.061	1510067061
-9.532	-2.159	-1.95	-0.061	-0.061	-0.061	3.401	-8.455	2.321	0	-0.183	0.793	4.381	9.342	2.954	-0.244	-0.305	-0.732	-9.704	-0.683	-1.818	-0.122	-0.122	0	2.671	9.183	2.47	-0.122	-0.122	-0.061	0.773	9.892	0.42	0	0	-0.061	1510067061
-9.513	-2.17	-1.946	-0.122	-0.061	-0.061	3.441	-8.44	2.278	-0.183	-0.427	0.183	4.442	9.332	2.853	-0.305	-0.305	-0.671	-9.683	-0.671	-1.814	-0.122	-0.183	0	2.72	9.172	2.519	-0.122	-0.061	-0.061	0.696	9.94	0.433	0.061	0.061	-0.061	1510067061
-9.508	-2.156	-1.968	-0.061	-0.061	-0.061	3.479	-8.437	2.273	-0.061	-0.305	0.061	4.492	9.298	2.797	-0.305	-0.305	-0.549	-9.656	-0.694	-1.771	-0.122	-0.122	0	2.718	9.124	2.509	-0.122	0	0	0.696	9.94	0.433	-0.061	0	-0.061	1510067061
-9.475	-2.139	-1.954	-0.183	-0.061	-0.061	3.396	-8.325	2.389	-0.183	-0.305	-0.122	4.573	9.238	2.73	-0.244	-0.183	-0.427	-9.673	-0.706	-1.762	-0.122	-0.122	0	2.649	9.088	2.549	-0.122	0	0	0.772	9.895	0.385	-0.061	0	-0.061	1510067061
-9.465	-2.17	-1.921	-0.061	-0.061	-0.061	3.399	-8.327	2.428	-0.183	-0.305	-0.122	4.589	9.229	2.668	-0.244	0	-0.244	-9.643	-0.684	-1.717	-0.061	-0.122	0	2.625	9.092	2.542	-0.061	0.061	0.061	0.824	9.859	0.378	-0.061	0.061	-0.061	1510067061
-9.489	-2.214	-1.937	-0.061	0	-0.061	3.399	-8.327	2.428	-0.183	-0.061	-0.305	4.527	9.226	2.613	-0.183	-0.061	-0.061	-9.676	-0.671	-1.724	-0.061	-0.122	0	2.622	9.094	2.567	-0.061	0.122	0.061	0.824	9.859	0.378	0	0	-0.061	1510067061
-9.513	-2.212	-1.932	0	-0.061	0	3.162	-8.512	2.542	-0.183	0.183	-0.427	4.457	9.221	2.592	-0.183	-0.061	0.122	-9.676	-0.671	-1.724	-0.061	-0.122	0	2.629	9.104	2.568	0	0.061	0.061	0.817	9.884	0.419	-0.061	0	-0.061	1510067061
-9.469	-2.183	-1.936	-0.061	0	-0.061	3.079	-8.563	2.501	-0.061	0.244	-0.488	4.407	9.213	2.623	-0.061	0	0.183	-9.676	-0.671	-1.724	-0.061	-0.122	0	2.637	9.081	2.585	0	0.122	0.061	0.817	9.884	0.419	-0.061	0	0	1510067061
-9.526	-2.199	-1.915	0	-0.061	-0.061	2.937	-8.573	2.505	0.061	0.244	-0.549	4.284	9.208	2.621	0	0.061	0.244	-9.66	-0.666	-1.737	0.061	-0.122	0	2.647	9.098	2.594	0	0.061	0	0.741	9.899	0.416	0	0	0	1510067061
-9.446	-2.153	-1.878	0.061	0	-0.061	2.833	-8.502	2.461	0.061	0.244	-0.488	4.145	9.219	2.682	0.061	0.122	0.244	-9.674	-0.63	-1.739	0	0	0	2.562	9.039	2.583	0.061	0.061	0	0.76	9.91	0.414	0	-0.061	0	1510067062
-9.488	-2.145	-1.919	0.061	-0.061	-0.061	2.719	-8.452	2.414	0.122	0.183	-0.366	4.011	9.192	2.718	0.061	0.122	0.244	-9.668	-0.627	-1.715	0	0	0	2.567	9.012	2.584	0	0	0	0.73	9.879	0.394	0	-0.061	-0.061	1510067062
-9.502	-2.133	-1.928	0	-0.061	-0.061	2.688	-8.327	2.099	0.183	0	-0.244	3.835	9.235	2.75	0	-0.183	0.122	-9.671	-0.646	-1.749	0	0.061	0	2.626	9.098	2.594	0	-0.061	-0.061	0.768	9.896	0.406	0	-0.061	-0.061	1510067062
-9.463	-2.103	-1.888	0	0	-0.122	2.71	-8.32	2.05	0	-0.061	-0.061	3.863	9.277	2.771	0.061	-0.122	0	-9.677	-0.657	-1.769	0	0.061	0	2.638	9.119	2.537	-0.061	-0.061	-0.122	0.787	9.881	0.373	-0.061	-0.061	-0.061	1510067062
-9.417	-2.129	-1.92	-0.061	0.122	-0.122	2.773	-8.27	1.957	-0.122	-0.061	0.061	3.828	9.253	2.732	0.061	-0.183	-0.122	-9.673	-0.628	-1.812	0.061	0	-0.061	2.745	9.143	2.527	-0.061	-0.122	-0.122	0.787	9.881	0.373	-0.061	0	-0.061	1510067062
-9.478	-2.171	-2.086	-0.061	0.061	-0.183	2.811	-8.257	1.992	-0.122	-0.061	0.061	3.905	9.257	2.754	0.122	-0.244	-0.244	-9.721	-0.636	-1.834	-0.061	0	0	2.81	9.166	2.505	-0.122	-0.061	-0.183	0.657	9.88	0.394	0	0	-0.122	1510067062
-9.447	-2.29	-2.129	0.122	-0.061	-0.183	2.832	-8.223	2.07	-0.244	-0.061	0.061	4.095	9.228	2.796	0.122	-0.122	-0.305	-9.85	-0.787	-1.853	-0.061	0	0	2.802	9.08	2.437	-0.183	-0.122	-0.244	0.9	9.898	0.329	0	-0.122	-0.183	1510067062
-9.719	-2.42	-2.164	0.061	-0.244	-0.183	2.765	-8.202	2.001	-0.305	-0.305	0.061	4.149	9.115	2.783	0.122	-0.061	-0.366	-10.158	-0.766	-1.942	-0.061	-0.061	0.061	2.823	9.048	2.473	-0.183	0	-0.305	0.9	9.898	0.329	-0.061	0.122	-0.122	1510067062
-9.604	-2.401	-1.949	0	-0.122	-0.183	2.873	-8.501	1.985	-0.427	-0.427	0.183	4.131	9.308	2.717	0.061	-0.244	-0.549	-9.843	-0.641	-1.821	0.122	-0.244	0	2.856	9.311	2.525	0.061	0	-0.366	0.646	10	0.377	0	-0.061	-0.122	1510067062
-9.323	-2.39	-1.724	-0.061	-0.122	-0.305	3.027	-8.699	2.217	-0.61	-0.122	0.427	4.283	9.435	2.723	0.061	-0.366	-0.61	-9.63	-0.592	-1.573	0.061	-0.366	0	2.656	9.274	2.573	0.122	0.061	-0.366	0.273	9.997	0.585	-0.061	-0.061	0	1510067062
-9.27	-2.525	-1.702	0.061	-0.183	-0.305	3.171	-8.449	2.421	-0.61	-0.122	0.427	4.443	9.228	2.678	0.122	-0.122	-0.427	-9.577	-0.444	-1.376	0.122	-0.366	0	2.366	8.979	2.62	0	0.122	-0.305	0.273	9.997	0.585	-0.122	0.061	-0.122	1510067062
-9.31	-2.518	-1.787	0.061	-0.122	-0.183	3.035	-8.307	2.527	-0.366	0.305	0.244	4.416	9.172	2.655	0.183	0	-0.122	-9.497	-0.391	-1.226	-0.061	-0.244	0.061	2.3	9.001	2.717	-0.061	0.244	-0.244	0.264	9.832	0.446	0.122	0.122	-0.244	1510067062
-9.459	-2.479	-1.793	0.122	-0.122	0	2.95	-8.518	2.458	-0.061	-0.122	0.061	4.321	9.372	2.651	0.122	0.061	0	-9.572	-0.464	-1.184	-0.061	-0.244	0.061	2.192	9.226	2.711	0	0.244	-0.122	0.861	9.781	0.557	0.061	-0.122	-0.183	1510067062
-9.515	-2.365	-1.83	0.061	0.122	0	2.988	-8.772	2.279	0.183	-0.488	0.061	4.309	9.628	2.686	0.122	0.122	0.061	-9.667	-0.481	-1.218	-0.061	-0.183	0.061	2.098	9.421	2.684	0	0.183	0.061	0.861	9.781	0.557	0	-0.244	-0.061	1510067062
-9.55	-2.396	-1.848	-0.061	0.061	0	3.169	-8.891	2.07	0.305	-0.793	-0.061	4.256	9.771	2.731	0	0.366	0.183	-9.682	-0.439	-1.253	-0.061	0.061	0	2.103	9.499	2.726	0	0.122	0.122	0.956	9.887	0.311	-0.061	0	0	1510067062
-9.434	-2.517	-1.848	-0.122	0	0.061	3.399	-8.845	1.9	0.244	-0.671	-0.244	4.036	9.729	2.735	-0.061	0.122	0.244	-9.701	-0.455	-1.248	-0.061	0.061	0	2.12	9.394	2.745	0	0.061	0.122	0.496	9.961	0.462	-0.061	0.061	0	1510067062
-9.318	-2.617	-1.875	-0.122	-0.061	0	3.444	-8.675	1.867	0.244	-0.671	-0.244	3.903	9.538	2.737	-0.183	-0.061	0.305	-9.806	-0.484	-1.34	-0.061	0.061	-0.061	2.361	9.192	2.635	0	0.122	0.244	0.496	9.961	0.462	0	0.061	-0.061	1510067062
-9.298	-2.7	-1.921	-0.122	-0.061	-0.061	3.421	-8.367	1.915	0.122	0	-0.366	3.903	9.173	2.773	-0.183	0.061	0.183	-10.001	-0.484	-1.431	-0.061	-0.305	-0.061	2.608	8.917	2.611	-0.061	0.427	0.122	0.566	9.878	0.422	0.061	0.061	-0.061	1510067062
-9.283	-2.723	-1.964	-0.183	-0.183	-0.183	3.195	-8.132	1.915	0.183	-0.183	-0.427	3.796	8.969	2.606	-0.122	0.183	0.122	-10.182	-0.456	-1.43	-0.061	-0.305	-0.061	2.716	8.843	2.554	0	0.549	0	0.395	9.922	0.48	-0.061	0.122	0.061	1510067062
-9.256	-2.82	-1.927	-0.244	-0.305	-0.244	3.116	-8.119	1.931	0.183	-0.183	-0.427	3.646	8.948	2.463	-0.061	0.183	-0.122	-10.444	-0.49	-1.544	-0.061	-0.61	-0.061	2.729	8.902	2.555	0	0.671	-0.183	0.395	9.922	0.48	-0.061	0.244	0.122	1510067062
-9.146	-2.876	-1.867	-0.122	-0.305	-0.366	3.17	-8.05	1.922	-0.061	-0.366	-0.366	3.525	8.826	2.298	0.061	-0.122	-0.305	-10.556	-0.49	-1.587	-0.122	-0.977	-0.061	2.949	8.771	2.625	0	0.916	-0.549	0.189	9.885	0.443	0.061	0.061	0.122	1510067062
-9.018	-2.944	-1.827	-0.061	-0.122	-0.732	3.051	-7.931	1.733	-0.244	-0.488	-0.488	3.478	8.654	2.105	0.183	-0.366	-0.366	-10.216	-0.542	-1.476	-0.061	-1.648	-0.122	2.876	8.674	2.713	0.061	1.16	-0.977	0.181	9.896	0.499	0.061	0.183	0.244	1510067062
-9.106	-2.933	-1.834	0	-0.183	-1.16	2.918	-8.055	1.653	-0.427	-0.183	-0.427	3.487	8.698	1.933	0.488	-0.427	-0.488	-9.808	-0.595	-1.129	-0.122	-2.319	-0.183	2.534	8.803	2.698	0.061	1.099	-1.16	0.181	9.896	0.499	0.061	0.122	0.244	1510067062
-9.228	-2.936	-1.75	0.061	-0.244	-1.282	2.72	-8.189	1.659	-0.61	0	-0.061	3.597	8.881	1.919	0.793	-0.122	-0.671	-9.833	-0.535	-0.779	-0.061	-2.197	-0.244	2.11	8.827	2.653	0	1.099	-1.221	-0.105	9.896	0.543	0.122	-0.122	0.122	1510067062
-9.283	-2.913	-1.665	-0.061	-0.183	-1.282	2.525	-8.085	1.52	-0.732	-0.061	0.305	3.561	8.954	1.815	0.977	0.061	-0.854	-9.555	-0.502	-0.281	-0.061	-2.197	-0.244	1.766	8.866	2.684	0.122	1.038	-1.404	0.368	9.947	0.403	0	-0.305	0	1510067063
-9.326	-2.961	-1.546	0.061	0.061	-1.16	2.479	-8.082	1.427	-0.793	-0.183	0.61	3.488	9.123	1.652	1.099	-0.061	-0.916	-9.455	-0.638	0.129	-0.122	-1.953	-0.244	1.351	9.081	2.686	0.305	1.038	-1.404	0.368	9.947	0.403	0.122	0	0	1510067063
-9.449	-2.942	-1.576	0.061	-0.122	-1.099	2.603	-8.271	1.383	-0.854	-0.061	0.793	3.575	9.53	1.641	1.099	-0.061	-1.038	-9.415	-0.762	0.479	-0.122	-1.587	-0.122	0.878	9.399	2.69	0.366	0.977	-1.343	0.727	9.822	0.243	0.183	0.122	-0.061	1510067063
-9.454	-3.01	-1.543	0.061	-0.122	-0.977	2.722	-8.506	1.273	-0.916	0.122	0.854	3.685	9.929	1.646	1.16	-0.061	-0.977	-9.43	-0.787	0.785	-0.122	-1.587	-0.122	0.546	9.695	2.785	0.488	0.732	-1.282	1.02	9.903	0.225	0.183	0.244	-0.122	1510067063
-9.414	-3.161	-1.541	0	-0.061	-0.793	2.743	-8.799	1.258	-0.916	0.244	0.793	3.746	10.281	1.66	1.16	0.061	-0.732	-9.392	-0.806	1.071	-0.122	-1.526	-0.061	0.355	9.96	2.854	0.366	0.61	-1.282	1.02	9.903	0.225	0.244	0.244	-0.122	1510067063
-9.38	-3.236	-1.486	0	-0.061	-0.61	2.626	-9.009	1.186	-0.916	-0.061	0.793	3.711	10.454	1.741	1.16	0.122	-0.427	-9.27	-0.792	1.355	0	-1.099	-0.061	0.142	9.999	2.779	0.122	0.427	-1.16	1.217	9.883	0.134	0.183	0	-0.183	1510067063
-9.436	-3.313	-1.51	0	-0.122	-0.488	2.749	-9.018	1.206	-0.854	-0.183	0.793	3.613	10.413	1.817	1.038	0.244	-0.183	-9.249	-0.7	1.619	0	-1.099	-0.061	-0.031	9.946	2.741	-0.061	0.244	-0.916	1.444	9.872	0.09	0.122	0.122	-0.122	1510067063
-9.385	-3.364	-1.501	-0.061	-0.183	-0.305	2.902	-9.116	1.302	-0.854	0.244	0.732	3.473	10.411	1.912	0.916	0.366	-0.183	-9.271	-0.718	1.759	-0.061	-0.793	0	-0.087	9.985	2.742	-0.061	0.122	-0.671	1.444	9.872	0.09	0.061	0.122	-0.122	1510067063
-9.418	-3.427	-1.489	-0.122	-0.122	-0.122	2.814	-9.341	1.376	-0.671	0.122	0.671	3.39	10.539	1.948	0.671	0.366	-0.244	-9.281	-0.693	1.858	-0.061	-0.427	0.061	-0.173	10.099	2.73	-0.061	0.122	-0.671	1.298	9.905	0.098	0.061	-0.061	-0.122	1510067063
-9.329	-3.484	-1.489	-0.061	0	0.061	2.882	-9.432	1.465	-0.488	0	0.61	3.375	10.562	1.95	0.366	0.305	-0.183	-9.264	-0.636	1.859	-0.061	-0.183	0.061	-0.269	10.039	2.801	-0.061	0	-0.366	1.507	9.905	-0.056	0.061	-0.183	-0.061	1510067063
-9.32	-3.523	-1.479	-0.183	0	0.122	3.076	-9.458	1.559	-0.305	0.183	0.366	3.407	10.529	1.889	0.122	0.183	-0.061	-9.28	-0.638	1.889	-0.061	0.122	0	-0.379	10.028	2.817	-0.122	-0.244	0.183	1.507	9.905	-0.056	0	0.122	0	1510067063
-9.336	-3.585	-1.483	-0.061	0	0.366	3.037	-9.594	1.615	-0.061	0.427	0.122	3.481	10.603	1.873	-0.122	0.122	0.122	-9.298	-0.656	1.84	-0.122	0.732	0	-0.397	10.079	2.783	-0.122	-0.244	0.183	1.194	9.868	-0.047	-0.122	0.122	-0.122	1510067063
-9.283	-3.61	-1.438	0	0	0.488	2.821	-9.509	1.678	0.244	0.061	-0.061	3.537	10.564	1.826	-0.427	0.122	0.305	-9.342	-0.725	1.769	-0.122	0.732	0	-0.343	10.006	2.789	-0.244	-0.549	0.671	1.468	9.906	0.074	0	-0.122	-0.061	1510067063
-9.312	-3.56	-1.535	-0.061	0	0.671	2.808	-9.272	1.664	0.549	-0.122	-0.244	3.456	10.494	1.721	-0.671	0	0.427	-9.232	-0.736	1.7	-0.122	0.977	0	-0.193	9.961	2.787	-0.305	-0.61	0.916	1.468	9.906	0.074	-0.183	0	0.061	1510067063
-9.172	-3.554	-1.567	-0.122	0.061	0.793	2.94	-9.098	1.646	0.793	0.122	-0.488	3.466	10.401	1.717	-0.854	0	0.488	-9.353	-0.714	1.479	-0.122	1.282	0	-0.134	9.842	2.754	-0.305	-0.61	0.916	1.186	9.903	0.042	-0.244	0.183	0.061	1510067063
-9.117	-3.612	-1.555	-0.061	0.061	0.854	2.822	-9.138	1.518	0.977	0.244	-0.671	3.496	10.294	1.672	-1.099	0.122	0.549	-9.412	-0.62	1.188	-0.122	1.587	0.061	0.023	9.711	2.784	-0.305	-0.549	1.16	0.852	9.869	0.218	-0.244	-0.061	0	1510067063
-9.118	-3.546	-1.623	0	0.183	0.916	2.62	-9.105	1.418	0.977	0.244	-0.671	3.413	10.159	1.613	-1.282	0.061	0.671	-9.485	-0.647	0.866	-0.061	1.587	0.122	0.329	9.545	2.841	-0.244	-0.732	1.343	0.852	9.869	0.218	-0.244	0.061	0.061	1510067063
-9.138	-3.414	-1.706	-0.061	0.183	0.854	2.638	-8.837	1.337	1.099	-0.061	-0.732	3.336	9.906	1.549	-1.343	-0.183	0.793	-9.598	-0.605	0.505	-0.061	1.709	0.061	0.59	9.327	2.827	-0.305	-0.732	1.343	0.63	9.885	0.232	-0.366	0	0.061	1510067063
-9.149	-3.309	-1.792	-0.122	0.122	0.793	2.762	-8.62	1.288	1.099	-0.244	-0.916	3.322	9.696	1.541	-1.343	-0.244	0.793	-9.753	-0.611	0.127	0	1.648	0	0.876	9.205	2.812	-0.305	-0.732	1.343	0.333	9.866	0.328	-0.183	-0.122	0	1510067063
-9.162	-3.279	-1.8	-0.061	0.122	0.671	2.749	-8.573	1.315	1.099	-0.244	-0.916	3.316	9.591	1.571	-1.282	-0.244	0.671	-9.857	-0.601	-0.203	0	1.648	0.061	1.262	9.199	2.803	-0.183	-0.793	1.221	0.333	9.866	0.328	-0.122	-0.122	-0.122	1510067063
-9.17	-3.196	-1.809	0	0.122	0.61	2.749	-8.573	1.315	0.977	0.061	-0.854	3.296	9.442	1.621	-1.221	-0.244	0.549	-9.912	-0.592	-0.446	0.061	1.526	0.061	1.639	9.119	2.801	-0.183	-0.732	1.038	0.364	9.915	0.365	-0.061	0.061	-0.122	1510067063
-9.184	-3.066	-1.872	-0.061	0.061	0.549	2.616	-8.311	1.414	0.854	0	-0.732	3.332	9.234	1.696	-1.038	-0.305	0.427	-9.867	-0.611	-0.644	0.061	1.343	0	1.859	9.031	2.795	-0.183	-0.732	1.038	0.325	9.921	0.395	-0.061	-0.061	-0.183	1510067063
-9.172	-3.037	-1.861	0	0	0.488	2.68	-8.204	1.492	0.61	0.122	-0.549	3.45	9.156	1.817	-0.916	-0.244	0.244	-9.867	-0.611	-0.644	0.061	1.221	0	1.975	8.994	2.743	-0.183	-0.61	0.793	0.325	9.921	0.395	-0.122	-0.061	-0.183	1510067063
-9.208	-2.969	-1.86	0.061	0	0.427	2.627	-8.179	1.532	0.61	0.122	-0.549	3.569	9.128	1.916	-0.793	-0.183	0.122	-9.867	-0.611	-0.644	0.061	1.221	0	2.099	8.995	2.741	-0.183	-0.61	0.61	0.37	9.872	0.368	-0.061	-0.183	-0.183	1510067063
-9.292	-2.894	-1.843	0	-0.061	0.366	2.67	-8.144	1.596	0.305	-0.061	-0.305	3.662	9.14	2.03	-0.671	-0.244	0.061	-10.044	-0.586	-1.248	0.061	1.221	0	2.254	9.051	2.76	-0.183	-0.61	0.61	0.412	9.887	0.456	-0.061	0.122	-0.122	1510067063
-9.287	-2.797	-1.865	0.122	0	0.305	2.717	-8.193	1.639	0.122	-0.183	-0.183	3.775	9.173	2.123	-0.549	-0.366	-0.061	-9.973	-0.531	-1.37	0.183	0.793	0	2.409	9.117	2.781	-0.061	-0.549	0.305	0.412	9.887	0.456	-0.122	-0.061	0	1510067064
-9.264	-2.725	-1.885	0.061	0	0.244	2.798	-8.186	1.736	0.122	-0.183	-0.183	3.862	9.125	2.218	-0.427	-0.366	-0.122	-9.934	-0.504	-1.47	0.122	0.549	0	2.561	9.087	2.795	-0.061	-0.61	0.122	0.437	9.905	0.419	-0.122	-0.244	-0.061	1510067064
-9.3	-2.653	-1.854	0.183	0	0.183	2.876	-8.128	1.843	0	-0.183	-0.061	3.926	9.038	2.316	-0.244	-0.427	-0.183	-9.889	-0.484	-1.518	0.061	0.366	0	2.658	9.014	2.773	-0.061	-0.61	0.122	0.404	9.869	0.394	-0.122	-0.122	0	1510067064
-9.319	-2.558	-1.918	0.061	0.122	0.061	2.956	-8.159	1.933	-0.244	0	0.244	4.057	8.99	2.446	-0.061	-0.244	-0.244	-9.928	-0.473	-1.574	0.122	0.305	0	2.726	8.982	2.763	-0.061	-0.427	0	0.404	9.869	0.394	-0.061	-0.244	0	1510067064
-9.392	-2.585	-1.895	0.122	0.061	0	3.017	-8.282	2.041	-0.366	-0.061	0.366	4.15	9.039	2.567	0.061	-0.061	-0.305	-9.916	-0.468	-1.581	0.061	0.183	-0.061	2.763	9.003	2.74	-0.061	-0.305	-0.061	0.356	9.922	0.397	-0.061	-0.061	0.061	1510067064
-9.385	-2.542	-1.87	0.061	0	-0.061	3.115	-8.399	2.133	-0.366	-0.061	0.366	4.155	9.073	2.641	0.122	-0.061	-0.305	-9.916	-0.468	-1.581	0.061	0.122	-0.061	2.723	9.016	2.71	0	-0.305	-0.183	0.364	9.889	0.383	-0.061	-0.183	-0.061	1510067064
-9.388	-2.497	-1.871	0.061	0	-0.122	3.199	-8.483	2.208	-0.366	0	0.305	4.174	9.101	2.729	0.122	-0.183	-0.244	-9.854	-0.516	-1.561	0.061	0	-0.061	2.676	8.995	2.658	0.061	-0.244	-0.244	0.311	9.947	0.421	0	-0.061	-0.061	1510067064
-9.429	-2.48	-1.858	0	-0.061	-0.061	3.218	-8.458	2.28	-0.305	0.061	0.183	4.247	9.122	2.766	0.183	-0.183	-0.244	-9.854	-0.516	-1.561	0.061	-0.061	-0.061	2.659	9.014	2.663	0.061	-0.244	-0.244	0.441	9.905	0.423	0	-0.183	-0.061	1510067064
-9.435	-2.407	-1.846	0.061	0	-0.061	3.202	-8.441	2.338	-0.305	0.061	0.183	4.321	9.203	2.841	0.183	-0.061	-0.183	-9.775	-0.525	-1.487	0.061	-0.122	-0.061	2.582	9.057	2.645	0.061	-0.061	-0.183	0.602	9.908	0.44	-0.061	-0.122	-0.061	1510067064
-9.469	-2.384	-1.863	-0.061	0	-0.061	3.191	-8.498	2.35	-0.183	0.122	0.061	4.326	9.271	2.872	0.122	0	-0.122	-9.69	-0.525	-1.409	0	-0.122	-0.061	2.442	9.118	2.616	0.061	0	-0.122	0.666	9.869	0.397	0	-0.122	0	1510067064
-9.458	-2.379	-1.851	-0.061	0	-0.061	3.161	-8.585	2.326	-0.183	0.122	0.061	4.295	9.387	2.859	0.061	0	0	-9.69	-0.525	-1.409	0	-0.061	-0.061	2.388	9.219	2.627	0.061	0	-0.122	0.586	9.884	0.403	0.061	-0.122	0	1510067064
-9.371	-2.393	-1.867	-0.122	0.061	-0.061	3.084	-8.617	2.249	-0.061	0.122	0	4.246	9.441	2.818	0	-0.122	0.061	-9.702	-0.547	-1.438	-0.061	0	-0.061	2.415	9.272	2.584	0.122	-0.061	0	0.703	9.909	0.345	-0.061	0	-0.061	1510067064
-9.336	-2.387	-1.92	-0.244	0.183	-0.122	3.013	-8.561	2.213	0.122	-0.061	-0.244	4.217	9.412	2.778	0	-0.122	0.122	-9.72	-0.556	-1.532	-0.061	0.061	-0.061	2.546	9.262	2.574	0.061	0	0	0.634	9.874	0.354	0.061	0.061	-0.061	1510067064
-9.356	-2.358	-2.027	-0.305	0.122	-0.183	2.921	-8.451	2.143	0.122	-0.061	-0.244	4.182	9.337	2.755	0	0	0.122	-9.72	-0.556	-1.532	-0.122	0.061	-0.061	2.643	9.198	2.492	0.061	0	0	0.528	9.881	0.322	0	0	-0.122	1510067064
-9.253	-2.323	-2.091	-0.366	0.244	-0.244	2.838	-8.305	2.032	0.061	-0.122	-0.244	4.14	9.228	2.735	0.061	0.122	0.061	-9.673	-0.615	-1.573	-0.183	0	0	2.675	9.143	2.394	0	0.122	0	0.432	9.874	0.306	0	0.122	-0.183	1510067064
-9.198	-2.22	-2.202	-0.244	0.488	-0.183	2.806	-8.191	1.966	0	-0.122	-0.244	4.088	9.231	2.73	0.061	0.122	-0.122	-9.708	-0.849	-1.718	-0.244	0	0	2.704	9.197	2.269	0	0.122	0	0.441	9.855	0.182	0.061	0.183	-0.305	1510067064
-9.356	-2.155	-2.609	-0.366	0.427	-0.305	2.702	-8.244	1.964	-0.061	-0.183	-0.305	4.095	9.318	2.701	0	0.122	-0.244	-9.708	-0.849	-1.718	-0.305	0	0	2.741	9.321	2.138	-0.061	0.244	0	0.445	9.868	0.133	0	0.061	-0.366	1510067064
-9.564	-2.243	-2.615	-0.305	0.061	-0.305	2.579	-8.262	1.994	-0.061	-0.183	-0.305	4.095	9.283	2.643	0	0	-0.366	-9.789	-0.981	-1.803	-0.366	-0.183	0	2.899	9.319	2.031	-0.122	0.122	-0.183	0.816	9.859	0.14	-0.183	0.061	-0.305	1510067064
-9.575	-2.17	-2.766	-0.305	0	-0.305	2.54	-8.203	2.01	-0.244	-0.488	-0.305	4.199	9.229	2.574	0.061	0.061	-0.61	-9.817	-1.148	-1.883	-0.549	-0.183	0.061	3.007	9.371	1.936	-0.183	0.305	-0.244	0.825	9.898	0.029	-0.183	0.366	-0.122	1510067064
-9.457	-2.098	-2.835	-0.427	-0.427	-0.427	2.503	-8.29	2.066	-0.305	-0.549	-0.305	4.335	9.304	2.655	0.122	0.366	-0.854	-9.817	-1.148	-1.883	-0.549	-0.305	0.061	3.029	9.471	1.82	-0.427	0.488	-0.366	0.451	10.072	0.093	-0.183	0.244	-0.244	1510067064
-9.433	-2.188	-2.628	-0.549	-0.549	-0.427	2.456	-8.327	2.085	-0.427	-0.854	-0.366	4.176	9.447	2.671	0.061	0.183	-0.977	-9.802	-1.148	-1.956	-0.61	-0.427	0.183	2.945	9.489	1.891	-0.549	0.366	-0.549	0.755	9.991	0.069	-0.305	0.183	-0.183	1510067064
-9.336	-2.314	-2.485	-0.732	-1.16	-0.488	2.455	-8.222	2.196	-0.488	-1.221	-0.305	4.085	9.399	2.79	-0.061	-0.122	-1.099	-9.636	-1.182	-1.784	-0.549	-0.61	0.305	2.509	9.318	1.997	-0.427	0.305	-0.671	1.488	9.917	0.239	-0.427	0.244	0	1510067064
-8.87	-2.452	-1.903	-0.793	-1.526	-0.488	2.455	-8.222	2.196	-0.488	-1.221	-0.305	3.974	9.398	2.901	-0.244	-0.244	-1.099	-9.636	-1.182	-1.784	-0.488	-0.61	0.366	2.32	9.141	2.116	-0.427	0.305	-0.671	2.545	9.774	0.385	-0.488	0.244	0.366	1510067064
-8.741	-2.334	-1.299	-1.099	-1.526	-0.366	3.165	-7.86	2.204	-0.549	-1.892	-0.244	3.755	9.226	2.939	-0.427	-0.549	-0.916	-9.01	-0.548	-1.376	-0.183	-0.854	0.366	1.857	8.801	2.614	-0.793	0.305	-0.732	3.762	9.402	0.702	-0.488	0.977	1.282	1510067064
-10.06	-2.834	-1.227	-0.61	-1.953	-0.366	3.165	-7.86	2.204	-0.488	-2.014	-0.183	3.51	8.936	2.939	-0.488	-0.793	-0.61	-9.954	0.096	-1.446	0.244	-0.488	0.427	1.581	8.391	3.277	-0.61	0.183	-0.61	3.844	9.548	0.811	-1.221	1.282	2.258	1510067064
-10.781	-3.04	-0.857	0.305	-1.892	-0.427	3.728	-7.583	2.194	-0.427	-1.831	-0.122	3.173	9.298	2.966	-0.427	-1.038	-0.427	-9.954	0.096	-1.446	0.061	-0.061	0.549	1.928	9.025	3.858	-0.61	0.183	-0.61	2.836	10.453	0.604	-1.282	1.587	2.747	1510067065
-10.542	-2.408	-0.233	0.366	-0.977	-0.122	4.634	-8.611	1.428	-0.183	-1.831	0.427	2.803	10.098	3.009	-0.305	-1.404	-0.366	-10.128	0.315	-1.9	0	-0.61	0.549	2.4	9.758	4.264	-0.244	-0.122	-0.854	3.463	11.292	0.845	-0.366	1.282	3.601	1510067065
-10.391	-2.353	-0.063	-0.122	-0.793	-0.244	5.347	-8.994	1.114	-0.122	-1.77	0.732	2.893	10.124	3.204	0	-0.977	-0.488	-10.128	0.315	-1.9	0.244	-0.732	0.427	2.178	9.597	4.378	-0.366	-0.244	-0.671	3.476	11.708	1.562	0	1.404	4.822	1510067065
-9.384	-2.678	-0.025	0.244	-0.488	-0.305	5.98	-8.575	1.127	-0.122	-1.77	0.732	3	9.531	3.449	0.305	0.061	-0.488	-9.842	0.38	-1.918	0.366	-0.183	0.305	1.857	8.896	4.271	-0.61	-0.488	-0.427	1.775	10.427	1.646	-0.549	1.099	3.601	1510067065
-8.807	-2.262	0.188	0.549	-0.061	0	5.794	-8.195	1.237	-0.671	0.671	0.488	2.584	9.088	3.523	0.366	0.183	-0.488	-9.709	0.373	-1.933	0.61	-0.427	0.183	1.948	8.385	4.049	-0.488	-0.793	-0.488	1.11	9.525	1.03	0	0.244	2.319	1510067065
-8.461	-1.739	0.395	0.854	-0.061	0.122	5.412	-7.696	1.361	-0.793	0.732	0.244	2.361	8.549	3.504	0.183	-0.549	-0.488	-9.27	0.572	-1.811	0.854	-0.305	0.122	2.011	7.855	4.012	-0.183	-0.732	-0.549	0.991	8.423	0.361	0.427	-1.038	1.465	1510067065
-8.608	-1.396	0.275	0.854	0.122	0	5.158	-7.295	1.53	-0.793	0.732	0.244	2.498	8.293	3.445	0.061	-0.977	-0.488	-9.19	0.774	-1.701	0.916	-0.366	-0.061	1.98	7.618	3.882	-0.061	-0.793	-0.61	2.433	8.043	0.555	0.549	0.061	0.793	1510067065
-8.759	-1.52	0.257	0.549	0.305	0.061	4.953	-7.32	1.632	-0.549	0.916	0.305	2.702	8.283	3.319	0.183	-1.282	-0.427	-9.222	1.33	-1.847	0.854	-0.366	-0.244	2.236	7.799	3.975	0.183	-0.916	-0.61	2.292	7.61	0.54	0.671	0.549	0.244	1510067065
-9.293	-1.62	0.323	0.549	0.427	0.061	4.893	-7.84	1.658	-0.305	0.916	0.366	3.006	8.393	3.255	0.427	-1.16	-0.427	-9.222	1.33	-1.847	0.732	-0.244	-0.244	2.79	8.07	4.034	0.305	-0.854	-0.61	2.693	7.5	0.997	1.282	-0.366	0	1510067065
-9.817	-1.544	0.38	0.488	0.122	-0.061	4.889	-8.495	1.547	0	0.793	0.183	3.408	8.551	3.403	0.732	-0.732	-0.427	-9.471	1.358	-1.989	0.366	-0.305	-0.427	2.949	8.216	3.955	0.488	-0.793	-0.61	3.931	7.783	1.692	2.319	-1.221	-0.122	1510067065
-10.048	-1.379	0.638	0.244	-0.305	-0.122	4.674	-8.928	1.402	0.244	0.488	-0.061	3.651	8.671	3.547	0.793	-0.488	-0.427	-9.349	0.834	-2.067	0.244	-0.427	-0.732	2.798	8.301	3.633	0.671	-0.793	-0.671	4.612	7.583	1.523	2.747	-0.793	-0.305	1510067065
-10.245	-1.208	1.123	0.305	-0.305	0	4.387	-8.912	1.452	0.305	0.488	-0.183	3.835	8.715	3.754	0.671	-0.61	-0.183	-9.349	0.834	-2.067	0.305	-0.427	-0.854	2.598	8.262	3.486	0.61	-0.793	-0.61	5.835	8.275	1.09	1.953	-2.075	-0.549	1510067065
-11.526	-1.958	0.386	-0.183	-0.732	-0.061	4.088	-8.478	1.699	0.183	1.038	-0.061	4.017	8.696	3.882	0.671	-0.793	0.122	-9.146	0.855	-1.852	0.305	-0.305	-0.977	2.458	8.381	3.602	0.671	-0.671	-0.366	7.805	9.123	1.56	0.61	-1.099	-0.366	1510067065
-10.908	-2.105	0.489	0.793	0.916	0.488	3.589	-8.763	1.747	0.366	1.343	0.305	4.119	9.74	3.968	0.549	-0.671	0.366	-10.505	0.754	-1.732	-0.061	0.549	-0.793	2.68	9.621	3.47	0.61	-0.732	-0.305	6.681	9.167	0.412	-1.038	-2.014	-0.427	1510067065
-11.569	-3.831	-0.794	-0.305	-0.305	-0.427	3.21	-9.605	1.511	0.488	0.977	0.854	4.151	11.255	3.811	0.488	-0.671	0.305	-10.781	0.664	-1.213	-0.183	0.732	-0.854	2.585	11.245	3.772	1.038	-0.732	-0.061	4.35	8.898	-1.75	0.61	-2.441	-1.526	1510067065
-10.158	-4.199	0.177	0.183	1.709	-0.061	3.048	-10.957	1.346	0.549	0.793	1.038	4.408	12.742	3.637	0.366	-0.366	0.244	-12.112	-0.19	-1.081	-0.793	-0.061	-1.038	2.249	12.415	3.196	0.549	-0.366	0.366	6.867	11.117	-0.671	-1.038	2.319	-0.854	1510067065
-9.149	-3.923	-1.128	0.488	1.343	0.061	2.655	-11.282	0.961	0.977	0	0.793	4.63	12.617	3.21	0.061	0.366	0.488	-10.36	-1.377	0.501	-0.305	-0.671	-1.099	1.66	11.988	2.801	0.366	0.183	0.427	4.101	11.506	1.235	-1.831	0.916	-1.099	1510067065
-8.874	-4.048	-2.172	0.305	2.502	0.122	2.662	-9.695	1.035	1.038	-0.61	0.244	4.462	11.292	2.521	-0.244	1.16	0.854	-10.36	-1.377	0.501	-0.366	-0.61	-0.793	0.596	10.578	2.024	-0.122	0.732	0.977	-1.125	10.147	0.033	-0.366	-1.77	-1.892	1510067065
-9.193	-3.557	-2.547	-0.244	1.404	0.488	2.804	-8.169	1.171	0.671	0.122	-0.549	4.076	10.442	1.854	-0.488	1.526	0.916	-9.647	-2.163	0.932	-0.366	0.427	-0.427	0.054	9.934	1.682	-0.366	1.16	1.526	0.861	9.948	-1.403	0.61	-1.709	-2.441	1510067065
-9.249	-2.759	-2.347	-0.366	1.343	0.671	2.446	-8.018	1.141	0.793	0.427	-0.916	3.664	10.667	1.37	-0.977	1.038	0.732	-9.295	-2.149	0.517	-0.122	0.366	-0.122	0.171	10.293	1.573	0.366	0.793	1.587	1.884	10.076	-1.048	-0.305	0.488	-2.136	1510067065
-8.664	-2.235	-1.97	-0.122	1.526	0.549	1.943	-8.004	1.351	0.916	-0.122	-0.854	3.488	10.231	1.174	-1.404	-0.366	0.61	-9.051	-1.838	-0.062	-0.366	0.549	0	0.916	9.831	1.459	0.488	0.183	1.099	0.427	9.649	-0.979	-0.183	-0.854	-2.441	1510067065
-8.234	-2.239	-1.814	-0.183	1.648	0.183	1.991	-7.106	1.516	0.916	-0.122	-0.854	3.563	8.868	0.994	-1.404	-1.404	1.099	-8.753	-1.727	-0.446	-0.427	0.549	0.061	1.331	8.69	1.499	0.488	0.183	1.099	1.06	9.668	-1.139	-0.061	-1.221	-2.625	1510067065
-8.569	-2.052	-2.394	-0.244	0.671	-0.061	2.217	-6.295	1.688	0.366	-0.366	-0.61	3.895	8.033	1.147	-0.977	-1.282	1.221	-8.837	-1.559	-1.006	-0.305	0.244	0.122	2.074	8.081	1.358	0	0.61	0.916	1.843	9.343	-0.678	-0.244	-0.183	-2.502	1510067065
-8.557	-2.078	-2.705	-0.244	0.183	-0.183	2.156	-6.126	1.68	0.122	-0.244	-0.793	4.356	7.71	1.385	-0.549	0.122	0.854	-8.837	-1.559	-1.006	-0.244	0.183	0.427	2.948	8.091	1.531	-0.183	1.343	0.549	2.009	9.374	-0.305	-0.305	0.488	-2.197	1510067065
-8.452	-1.885	-2.67	-0.183	0.061	-0.244	2.013	-6.523	1.654	0.122	-0.244	-0.793	4.305	7.876	1.424	-0.122	1.343	0.366	-8.936	-1.603	-1.32	-0.366	-0.122	0.549	3.265	8.449	1.385	-0.244	1.587	0.366	1.029	9.265	-0.299	-0.244	0.183	-2.258	1510067065
-8.982	-1.757	-2.785	0.061	-0.061	-0.366	1.98	-7.068	1.607	-0.244	-0.977	-0.305	4.218	8.126	1.581	0.244	1.77	-0.122	-8.853	-1.595	-1.709	-0.366	-0.244	0.61	3.057	8.708	1.438	-0.366	1.587	0.244	1.132	9.01	-0.487	0.183	0.061	-2.014	1510067066
-8.89	-1.603	-2.54	0.488	-0.244	-0.183	2.101	-7.215	1.66	-0.549	-1.465	-0.122	4.221	8.283	1.827	0.305	1.831	-0.366	-8.853	-1.595	-1.709	-0.488	-0.488	0.61	2.509	8.681	1.483	-0.427	1.221	0.061	1.432	9.243	-0.34	0.061	0.244	-1.648	1510067066
-8.68	-0.819	-2.519	-0.183	-0.122	-0.061	2.463	-7.293	1.829	-0.854	-1.343	0	4.084	8.457	2.004	0.244	1.16	-0.427	-8.795	-1.694	-1.654	-0.427	-0.244	0.549	2.164	8.716	1.584	-0.366	0.793	-0.122	1.065	9.454	-0.035	-0.61	-0.244	-1.465	1510067066
-9.143	-0.273	-2.528	-0.549	-0.671	-0.122	2.693	-7.592	2.117	-1.16	-0.671	0.183	4.09	8.619	2.236	0.244	0.427	-0.366	-8.984	-0.52	-1.501	-0.122	-0.244	0.61	2.409	8.819	1.977	-0.305	0.366	-0.305	0.776	9.116	-0.358	-0.793	-0.793	-1.282	1510067066
-9.119	-0.858	-3.091	-0.61	0.061	-0.183	2.738	-8.009	2.42	-1.038	-0.427	0.366	4.237	8.768	2.528	0.427	0.305	-0.427	-8.984	-0.52	-1.501	-0.427	-0.671	0.916	2.743	9.107	2.36	-0.244	0.122	-0.305	0.766	9.276	-0.062	-1.038	-0.366	-1.221	1510067066
-10.911	-2.202	-3.915	-1.404	-1.709	0.061	2.992	-8.542	2.634	-0.916	-0.732	0.61	4.553	9.662	3.104	0.488	1.099	-0.793	-8.692	-1.292	-0.976	-0.977	1.587	0.977	2.383	9.906	2.308	-1.099	0.366	0.183	0.352	9.86	-0.517	-1.099	-0.427	-1.648	1510067066
-11.83	-3.088	-3.231	-2.563	-1.587	-0.061	3.334	-10.235	2.525	-0.916	-0.732	0.61	4.325	10.873	3.267	0.244	1.465	-0.916	-14.225	0.597	-1.107	0.122	0.427	0.427	2.199	10.755	2.706	-1.221	-0.732	-0.061	2.549	10.474	-0.407	-1.343	-0.061	-1.099	1510067066
-11.452	-5.41	-2.963	-1.343	-2.441	0	3.92	-12.754	2.149	-0.671	-1.648	1.221	3.399	11.931	2.736	0	-0.061	-0.854	-14.225	0.597	-1.107	-0.183	0.305	0.366	3.722	11.792	4.681	0.671	-0.427	-1.221	3.699	10.692	1.678	-1.587	-0.366	0.854	1510067066
-10.049	-5.789	-1.944	0.305	-3.052	-0.183	4.636	-13.41	1.989	-0.671	-1.648	1.221	3.277	11.841	2.681	0.122	-1.648	-0.671	-12.237	0.75	0.023	-1.038	-2.136	1.038	2.17	11.021	4.423	0	0.732	-0.977	2.89	13.133	1.805	-2.563	0.977	2.441	1510067066
-10.073	-4.254	-0.857	0	-1.953	0.854	4.605	-10.974	1.736	0.183	-0.732	1.038	4.225	10.588	2.695	0.061	0.61	-0.061	-10.869	-0.598	0.763	-0.549	-0.427	-0.122	-1.272	9.046	4.171	0	0.732	-0.977	2.464	12.908	0.719	-2.686	1.465	3.54	1510067066
-9.733	-4.066	-1.305	-0.183	-0.671	0.305	3.59	-9.599	0.926	0.671	0.671	-0.977	3.344	10.421	2.237	-0.671	2.38	0.854	-10.162	0.543	1.257	0	-0.061	-0.244	-1.635	8.933	4.689	0.244	0.61	0.183	0.348	11.537	-0.343	-1.343	0.977	3.967	1510067066
-8.647	-4.01	-1.598	-0.61	-0.854	-0.793	2.774	-9.588	0.372	1.282	-0.732	-0.854	1.317	10.774	1.765	-1.282	-0.183	1.282	-10.355	0.87	1.044	-0.549	-0.122	0.061	-0.474	9.673	4.18	0.366	-0.244	0.061	-0.961	12.353	0.605	0.061	0.793	4.578	1510067066
-8.512	-3.552	-1.058	-0.732	-1.221	0	2.483	-9.111	-0.396	1.77	-2.38	-0.549	1.066	9.896	1.713	-0.854	-2.808	1.282	-9.165	0.538	0.699	-0.366	-0.183	-0.305	0.56	9.1	4.06	0.488	-0.183	-0.122	-1.178	11.707	0.26	0.916	-0.549	4.456	1510067066
-8.312	-3.578	-0.251	-0.244	-0.61	0.305	2.901	-8.168	-0.724	1.404	-2.991	-0.61	2.088	8.89	2.098	-0.427	-1.587	0.977	-9.165	0.538	0.699	-0.183	-0.366	-0.244	0.402	8.191	3.773	0.183	0.305	0.122	-0.797	10.628	0.976	1.221	0.549	4.578	1510067066
-7.72	-3.201	-0.203	0.122	-0.244	0	3.387	-7.669	-0.398	1.404	-2.991	-0.61	2.36	8.442	2.076	-0.244	0.671	0.488	-8.778	0.272	0.471	0	0	-0.488	0.213	7.829	3.529	0.183	0.244	0.244	-0.849	9.817	1.767	1.404	1.831	4.211	1510067066
-7.46	-2.779	-0.153	0.305	0	0.061	3.554	-7.466	-0.217	0.671	-1.648	-0.732	1.91	8.335	1.833	0	0.61	0.244	-8.738	0.437	0.169	0.061	-0.122	-0.549	0.779	7.983	3.426	0.305	-0.061	0.061	-1.523	8.89	1.171	1.465	1.831	3.113	1510067066
-7.73	-2.489	-0.169	0.122	0.671	0.061	2.955	-7.208	-0.161	0.122	0.61	-0.366	1.771	8.215	1.739	0.244	-0.732	0.122	-8.933	0.663	-0.085	0	-0.183	-0.488	1.312	7.992	3.565	0.427	0	-0.366	-2.713	7.806	0.06	2.136	-0.244	1.892	1510067066
-8.265	-2.006	-0.246	-0.671	1.526	-0.122	2.753	-7.261	-0.056	0	-0.244	-0.244	2.333	8.026	1.853	0.549	-1.038	-0.061	-8.918	0.755	-0.255	-0.183	-0.549	-0.61	1.385	7.899	3.569	0.549	0	-0.488	-1.785	7.614	0.711	2.991	-1.343	0.671	1510067066
-9.109	-2.169	-0.575	0.122	1.221	0.122	3.027	-7.768	0.209	-0.122	-0.916	0	2.931	8.137	2.17	0.854	-0.244	-0.366	-8.801	0.947	-0.315	-0.244	-0.366	-0.671	1.427	8.05	3.485	0.671	-0.122	-0.488	-0.889	8.132	1.235	2.136	-0.977	-0.916	1510067066
-10.354	-2.344	-0.64	0.488	0.061	0.061	3.502	-8.11	0.462	0	-0.854	0	3.238	8.199	2.403	1.038	0.061	-0.488	-8.882	0.818	-0.217	-0.488	-0.61	-0.61	1.349	8.08	3.419	0.671	-0.122	-0.488	2.042	8.577	1.443	1.526	0.671	-2.38	1510067066
-11.074	-3.181	-0.965	-0.244	-0.122	0.061	3.752	-8.428	0.471	0.122	-0.671	-0.061	3.576	8.709	2.623	1.16	-0.061	-0.549	-9.399	0.306	-0.098	-0.61	-0.122	-0.916	1.237	8.745	3.433	0.977	0	-0.244	6.382	9.655	0.142	1.892	0.122	-0.061	1510067066
-9.527	-2.34	-0.665	0.488	1.282	0.122	3.911	-9.362	0.766	0	-0.793	0.061	4.054	10.281	2.923	1.038	-0.061	-0.549	-10.526	-0.169	-0.276	-0.732	0.305	-0.977	1.345	10.13	3.041	0.854	-0.183	-0.183	7.449	10.88	1.181	-1.465	-0.916	0.183	1510067066
-9.995	-3.725	-1.956	-1.465	0.305	-1.16	4.046	-9.683	1.079	0.122	-0.305	0.122	4.258	10.686	2.864	0.671	-0.305	-0.122	-9.804	-0.592	-0.068	-0.366	-0.427	-1.282	1.254	10.318	2.718	0.793	-0.549	-0.427	0.894	8.79	-1.426	0.183	-2.747	-1.099	1510067066
-10.178	-4.606	-1.561	0.183	0	-0.854	4.155	-8.68	1.48	0.061	0.671	-0.244	4.258	10.686	2.864	0.671	-0.305	-0.122	-10.428	-0.81	0.636	-1.099	0.305	-1.16	0.855	10.007	1.881	0.244	-0.244	-0.183	4.375	10.776	0.796	-0.183	2.075	-0.549	1510067066
-9.475	-3.787	-2.784	-0.488	-0.427	-0.732	3.72	-8.68	1.424	-0.061	0.366	-0.427	4.258	10.686	2.864	0.671	-0.305	-0.122	-11.807	-2.135	0.694	-0.793	-1.831	-0.916	1.355	11.152	1.495	0.244	0.671	-0.183	4.609	11.131	0.87	-0.732	2.136	-1.282	1510067066
-9.185	-3.865	-2.943	-1.221	1.038	-0.732	3.443	-9.494	1.459	0.061	-0.244	-0.61	4.258	10.686	2.864	0.671	-0.305	-0.122	-10.241	-2.277	1.152	-0.61	-0.793	-0.671	1.122	11.76	1.485	0.244	0.671	-0.183	0.965	10.603	-0.197	-0.61	1.221	0.183	1510067067
-9.642	-3.584	-2.774	-0.977	0.244	-0.549	3.674	-9.534	1.817	0.183	-0.305	-1.038	4.258	10.686	2.864	0.671	-0.305	-0.122	-9.978	-2.635	1.223	-0.854	-0.61	-0.488	-0.038	11.268	1.221	0.488	1.282	-0.183	-0.615	9.722	-1.528	0.977	-1.038	-1.953	1510067067
-8.863	-3.103	-2.227	-1.16	1.099	-0.549	4.282	-9.587	2.363	0.793	-0.366	-1.892	4.258	10.686	2.864	0.671	-0.305	-0.122	-10.129	-2.824	1.018	-0.427	-1.099	-0.427	-0.309	11.041	1.218	0.305	0.427	0.244	1.715	10.7	-0.629	-0.244	1.404	-1.343	1510067067
-8.699	-3.442	-2.676	-0.854	0.977	-0.549	5	-9.228	3.714	1.953	-0.305	-2.686	4.258	10.686	2.864	0.671	-0.305	-0.122	-9.233	-2.433	1.128	-0.427	-0.488	-0.183	0.335	10.652	1.452	0.305	0.427	0.244	0.916	9.975	-0.548	-0.122	1.038	-1.648	1510067067
-8.632	-3.939	-3.124	-0.732	0.732	-0.488	6.003	-8.11	4.923	1.953	-0.305	-2.686	4.351	10.112	2.589	0.488	-0.549	0.366	-8.921	-2.415	1.28	-0.671	-0.244	-0.183	0.746	9.725	1.093	-0.305	0.916	0.488	0.714	9.516	-0.946	0.61	-0.244	-1.831	1510067067
-8.948	-4.125	-2.967	-0.549	-0.305	-0.366	6.33	-7.21	5.356	2.869	-0.488	-3.54	4.351	10.112	2.589	0.488	-0.549	0.366	-8.908	-2.678	1.457	-0.793	-0.366	0.244	0.29	8.813	0.985	-0.183	0.854	0.977	1.657	10.069	-0.413	0.061	0.366	-1.526	1510067067
-8.585	-4.406	-2.442	0.244	-0.366	-0.061	6.881	-6.473	5.654	3.784	-2.014	-4.944	8.112	9.119	3.486	0.488	-0.549	0.366	-8.53	-3.352	1.614	-0.244	-0.427	0.366	0.397	8.902	0.786	-0.183	0.854	0.977	1.142	9.744	-0.285	-0.305	0.732	-1.099	1510067067
-8.989	-4.392	-2.391	1.526	-0.427	0.183	7.462	-5.717	5.097	4.089	-1.404	-4.883	9.214	8.776	3.441	-3.357	-5.188	6.287	-7.906	-3.933	1.654	0.366	-0.122	0.244	1.132	9.201	0.9	-0.366	1.892	3.357	1.119	9.499	-0.286	0.061	-0.488	-0.793	1510067067
-8.947	-4.337	-2.694	1.587	-0.366	0.183	7.824	-4.808	4.469	4.578	-2.258	-4.883	10.073	8.866	2.534	-3.54	-5.066	7.019	-8.429	-3.803	1.627	0.977	0	0.366	1.765	9.784	0.968	-0.488	2.502	3.967	2.278	9.75	0.225	-0.244	-0.183	-0.427	1510067067
-9.156	-4.418	-2.713	0.977	-0.793	0.061	7.587	-4.497	3.213	3.723	-4.15	-4.333	10.133	8.885	2.083	-3.174	-4.761	6.653	-9.506	-3.34	1.458	1.343	0.549	0.732	2.757	10.494	1.482	-0.488	2.502	3.967	1.209	9.81	0.365	-0.671	0.244	0.305	1510067067
-8.736	-4.177	-2.2	1.221	-0.61	0.061	7.636	-4.756	1.744	3.723	-4.15	-4.333	9.051	8.387	0.961	-2.38	-4.578	5.554	-10.855	-1.858	0.937	1.77	-0.488	0.916	4.252	10.774	2.78	0.366	0.916	3.784	-0.39	10.143	0.298	-0.549	-1.099	0.244	1510067067
-8.086	-3.57	-1.908	1.282	0.183	-0.122	7.945	-5.323	0.347	0.488	-2.93	-2.136	8.19	7.546	0.272	-1.282	-4.272	3.845	-10.56	-0.645	0.839	1.343	-1.526	0.916	4.817	10.115	3.377	-0.244	2.075	3.357	-0.309	10.481	-0.019	-0.671	-1.465	-0.122	1510067067
-8.646	-3.707	-1.776	1.465	0	-0.122	7.576	-5.431	-0.488	0.122	0.732	-1.343	7.259	6.181	0.184	-0.366	-2.991	2.563	-9.464	-0.228	1.346	0.732	-0.793	0.793	4.817	10.115	3.377	-0.244	2.075	3.357	-0.205	10.056	0.2	-0.366	-0.61	-0.061	1510067067
-9.094	-3.293	-1.611	1.343	0.183	0	6.82	-5.535	-0.006	-0.122	0.977	-0.854	7.122	5.392	0.418	-0.549	-1.465	1.282	-9.362	-0.443	1.578	0.549	-0.427	0.671	4.817	10.115	3.377	-0.244	2.075	3.357	-0.055	9.655	-0.191	-0.366	-1.648	-0.427	1510067067
-9.131	-3.043	-1.67	0.549	0.366	-0.305	5.894	-5.072	0.215	-0.183	-0.854	-0.366	6.492	5.091	0.487	-0.793	-1.526	0.183	-9.793	-0.245	1.483	0.671	-0.732	0.427	2.585	8.186	2.755	1.099	0.916	1.892	1.57	9.692	-0.321	-0.183	-1.282	-0.122	1510067067
-9.31	-3.328	-1.394	0.427	-0.061	-0.366	5.606	-4.953	0.315	-0.488	-2.319	0.244	6.267	5.539	0.246	-0.61	-1.099	-0.671	-9.936	0.042	1.448	0.549	-0.854	0.244	3.007	8.263	3.21	1.099	0.916	1.892	1.511	9.814	0.324	-0.488	-0.427	-0.061	1510067067
-9.168	-3.485	-1.145	0.488	-0.061	-0.305	6.397	-4.929	0.372	-0.854	-2.563	0.549	6.84	5.837	0.078	-0.916	-0.671	-0.793	-9.981	0.042	1.564	0.305	-0.977	0.061	3.394	8.095	3.118	1.038	1.282	0.549	0.845	9.836	0.49	-0.366	-0.793	-0.305	1510067067
-9.059	-3.322	-1.267	0.183	0.061	-0.366	6.942	-4.557	0.177	-1.16	-0.122	0.732	7.096	5.62	0.431	-0.732	-0.61	-0.977	-9.528	-0.03	1.759	0.366	-0.916	-0.061	2.946	7.805	2.981	0.854	0.671	0.366	1.187	9.883	0.462	-0.061	-0.732	-0.244	1510067067
-8.99	-3.491	-1.162	0.061	-0.061	-0.427	7.076	-4.528	0.924	-1.526	-0.793	0.549	7.434	5.496	0.365	-0.061	-1.709	-0.854	-9.336	0.039	1.997	0.244	-0.854	-0.061	3.068	7.961	2.918	0.854	0.671	0.366	1.347	9.774	0.41	-0.244	-0.366	-0.305	1510067067
-9.031	-3.691	-1.156	0	-0.122	-0.366	7.66	-4.549	1.181	-1.16	-0.854	0.427	8.414	5.4	0.409	-0.061	-1.099	-0.854	-9.192	-0.066	2.08	0.183	-0.61	-0.122	3.795	8.134	2.954	0.61	0.366	0.061	1.262	9.717	0.508	-0.366	-0.122	-0.305	1510067067
-9.042	-3.856	-1.126	0	-0.183	-0.366	7.917	-4.282	1.398	-0.977	-0.488	0.183	8.823	5.529	0.38	0.122	-1.953	-0.549	-9.085	-0.023	2.261	0.183	-0.488	-0.122	3.777	8.313	2.873	0.488	-0.183	0.061	1.091	9.71	0.617	-0.061	0.061	-0.305	1510067067
-9.088	-4.051	-1.052	0.122	-0.061	-0.305	7.753	-4.346	1.242	-0.793	-1.038	0.244	9.271	5.399	-0.349	0.427	-1.77	-0.488	-9.324	-0.115	2.29	0.122	-0.427	-0.061	4.15	8.234	2.823	0.488	-0.183	0.061	1.115	9.758	0.639	-0.061	-0.122	-0.244	1510067067
-9.02	-4	-0.989	0.183	0.122	-0.244	8.241	-4.356	0.702	-0.427	-1.77	0.183	9.573	5.302	-0.496	0.977	-2.441	-0.061	-9.489	-0.232	2.316	0.122	-0.488	-0.122	4.223	8.349	2.753	0.305	-0.305	0	1.13	9.933	0.721	-0.244	0	-0.122	1510067067
-9.076	-3.919	-1.169	0	-0.061	-0.183	8.607	-4.381	0.974	-0.549	-0.732	0.427	9.478	5.168	-1.443	0.977	-2.319	0	-9.249	-0.191	2.443	0.183	-0.366	-0.183	4.064	8.41	2.562	0.122	0.122	-0.122	0.725	9.869	0.754	0	-0.122	-0.122	1510067067
-9.043	-3.81	-1.014	0.122	-0.061	-0.122	7.789	-4.808	0.9	-0.122	-1.77	0.549	9.848	5.493	-1.087	0.122	0.427	-0.183	-9.101	-0.246	2.472	0.305	-0.122	-0.061	4.104	8.567	2.743	-0.61	-0.061	-0.183	0.952	9.776	0.672	0.061	-0.244	-0.244	1510067068
-9.191	-3.795	-1.087	0.061	0	-0.183	8.74	-5.243	-0.529	-1.038	-0.916	-0.122	9.4	5.693	-1.13	0.671	-0.305	0	-8.988	-0.245	2.437	0.244	0.061	-0.061	3.75	8.581	2.765	-1.038	-0.488	-0.366	1.101	9.898	0.746	-0.061	0	-0.122	1510067068
-9.295	-3.773	-1.136	-0.061	-0.183	-0.061	8.69	-5.491	-0.561	-1.038	-0.916	-0.122	9.674	5.971	-1.552	1.038	-0.488	0.427	-9.117	-0.311	2.439	0.244	0.305	-0.061	3.573	8.709	2.893	-1.038	-0.488	-0.366	1.025	9.86	0.674	0.061	-0.244	-0.183	1510067068
-9.22	-3.827	-1.055	-0.122	0	0.061	8.272	-5.834	-1.136	-2.075	-1.709	-1.099	9.722	6.246	-1.701	1.648	-1.343	0.732	-9.414	-0.282	2.399	0.122	0.427	-0.122	3.65	8.886	3.09	-2.258	-1.953	-0.244	1.165	9.909	0.496	0	-0.122	-0.122	1510067068
-9.25	-3.726	-0.925	-0.122	-0.061	0.122	8.24	-6.398	-1.664	-2.563	-1.404	-1.526	9.622	6.47	-2.283	2.136	-1.404	0.854	-9.446	-0.262	2.339	0	0.671	-0.122	3.455	9.063	3.055	-2.93	-2.319	-0.488	1.146	9.891	0.562	0.061	0	-0.122	1510067068
-9.198	-3.535	-0.937	-0.244	-0.061	0.183	7.788	-6.007	-2.265	-2.625	-1.709	-1.892	9.531	6.487	-3.04	2.563	-1.16	1.038	-9.387	-0.245	2.169	0	0.854	-0.244	3.582	9.002	3.023	-2.93	-2.319	-0.488	1.162	9.874	0.571	0	0	-0.122	1510067068
-9.251	-3.609	-0.97	-0.427	0	0.305	7.497	-5.614	-2.314	-2.014	-1.343	-2.136	8.821	6.048	-4.021	2.808	-1.526	1.099	-9.353	-0.092	2.125	-0.122	0.977	-0.244	3.953	9.087	3.143	-2.258	-2.93	-1.526	1.279	9.826	0.614	-0.061	0.122	-0.183	1510067068
-9.08	-3.729	-0.874	-0.488	0	0.366	6.753	-5.168	-2.467	-1.77	-2.075	-2.136	8.251	5.533	-4.45	2.991	-0.793	0.732	-9.44	-0.154	1.986	-0.183	1.16	-0.244	4.028	8.552	3.206	-1.892	-2.136	-2.319	1.18	9.804	0.53	0.061	0.305	-0.183	1510067068
-8.948	-3.699	-0.886	-0.427	0.122	0.427	6.578	-4.087	-3.157	-1.77	-2.075	-2.136	7.672	4.805	-4.228	2.869	-0.854	0.427	-9.549	-0.096	1.751	-0.244	1.16	-0.244	3.822	8.22	3.084	-1.892	-2.136	-2.319	1.01	9.83	0.59	0.183	0.549	-0.183	1510067068
-8.89	-3.875	-0.991	-0.61	0.122	0.366	6.503	-2.927	-2.851	-0.977	-1.16	-1.648	7.47	4.297	-4.15	2.563	-0.732	0.183	-9.695	0.017	1.609	-0.305	0.916	-0.244	3.907	7.964	3.304	-1.465	-1.831	-2.869	0.852	9.837	0.713	-0.061	0.61	-0.244	1510067068
-8.948	-3.912	-1.174	-0.671	0.122	0.427	6.934	-2.017	-3.391	-0.427	-2.258	-1.16	7.683	3.517	-3.725	2.441	-1.526	-0.122	-9.682	0.169	1.446	-0.793	1.16	0	3.622	7.884	3.061	-0.244	-2.38	-3.662	0.556	9.723	0.737	0.183	0.549	-0.183	1510067068
-8.702	-3.801	-1.281	-0.977	0.183	0.366	7.486	-1.507	-3.524	0.732	-1.77	-0.305	8.374	2.377	-3.638	1.892	-1.709	-0.427	-9.685	-0.045	1.343	-0.916	0.977	0	3.783	8.045	2.737	-0.244	-2.38	-3.662	0.318	9.759	0.793	0.305	0.549	-0.122	1510067068
-8.996	-4.296	-1.329	-0.549	0.244	0.244	8.238	-0.76	-3.232	1.099	-2.869	-0.061	9.105	1.267	-3.35	1.099	-0.305	-0.732	-9.505	0.02	1.358	-1.038	1.16	0.305	5.425	8.295	2.991	-0.122	-1.587	-2.319	0.108	9.703	0.799	0.305	0.671	-0.183	1510067068
-9.136	-4.284	-1.489	-0.305	0.183	0.183	8.93	-0.099	-3.224	1.587	-2.075	0.244	9.611	0.202	-3.182	0.977	-1.465	-1.77	-9.982	-0.547	0.891	-1.343	0.977	0	5.989	8.25	2.751	-0.549	-0.183	-1.282	0.161	9.85	0.623	0.671	0.366	-0.122	1510067068
-8.698	-3.485	-1.715	-0.916	0.732	0	9.637	-0.115	-3.31	1.892	-1.404	0.488	10.982	-0.45	-3.778	0.732	0.488	-2.502	-10.463	-0.121	0.58	-1.282	0.122	-0.122	5.989	8.25	2.751	-0.549	-0.183	-1.282	0.274	10.241	0.584	0.366	0.488	0.061	1510067068
-8.759	-3.124	-1.976	-1.282	0.244	-0.427	9.796	-0.429	-3.232	2.258	-1.465	0.549	11.414	-0.449	-4.328	1.16	0	-2.563	-10.226	0.412	0.624	-1.953	-0.488	-0.122	5.334	7.868	2.402	-0.061	1.526	-0.305	0.049	10.007	0.622	0.305	0.122	0.183	1510067068
-8.593	-2.358	-2.838	-3.174	0.61	-1.587	9.446	-2.761	-3.911	2.747	-0.977	-0.732	10.426	0.623	-5.71	1.953	1.16	-2.136	-10.136	0.356	0.274	-3.174	-1.16	-0.122	3.988	8.074	1.867	0.977	3.723	0.61	0.538	9.851	0.152	0.305	0.916	0	1510067068
-9.113	-2.619	-3.401	-3.723	-0.244	-1.709	9.446	-2.761	-3.911	2.747	-0.977	-0.732	9.551	1.366	-5.914	2.319	1.221	-1.77	-10.1	0.016	0.175	-3.601	-1.526	0	3.988	8.074	1.867	0.977	3.723	0.61	0.611	9.786	-0.037	0.183	1.16	-0.244	1510067068
-9.418	-3.116	-3.578	-3.906	-1.16	-1.648	8.297	-4.886	-4.126	3.296	-0.793	-1.404	8.853	2.011	-6.373	2.563	1.709	-1.831	-9.832	-0.444	0.373	-4.089	-1.831	0.122	2.982	9.277	1.488	1.099	3.662	0.549	0.967	9.695	-0.495	0.305	1.587	-0.305	1510067068
-9.778	-3.516	-3.321	-3.784	-1.526	-1.16	7.825	-5.19	-3.948	3.662	-1.038	-1.648	8.3	2.518	-6.6	2.93	1.587	-1.953	-9.522	-1.379	0.786	-4.272	-1.404	0.183	2.227	9.948	1.264	1.099	3.662	0.549	1.298	9.845	-0.556	0.488	2.502	-0.183	1510067068
-9.53	-2.796	-3.153	-3.662	-1.038	-0.977	8.002	-5.258	-3.918	3.967	-1.648	-1.404	8.198	2.811	-7.132	3.235	1.099	-2.136	-9.531	-2.108	0.865	-4.15	-1.221	0.244	1.98	10.636	1.41	1.16	3.784	0.671	1.309	10.068	-0.632	0.244	2.747	-0.183	1510067068
-9.058	-2.425	-3.595	-3.906	-0.916	-1.16	8.002	-5.258	-3.918	3.967	-1.648	-1.404	8.364	3.269	-7.866	3.418	1.709	-2.258	-9.368	-2.157	0.919	-4.211	-0.671	0.366	1.901	11.091	1.686	1.404	4.15	1.038	1.225	10.194	-0.605	0.122	2.38	-0.122	1510067068
-9.026	-2.456	-4.021	-4.028	-0.793	-1.282	8.256	-5.318	-4.023	4.028	-1.953	-1.404	8.028	3.704	-8.082	3.662	1.221	-2.625	-9.042	-2.117	0.897	-4.517	-0.305	0.61	1.912	10.706	1.617	1.404	4.15	1.038	1.396	9.942	-0.943	0	2.258	-0.366	1510067068
-9.197	-2.628	-4.545	-4.456	-1.465	-1.16	8.256	-5.318	-4.023	4.272	-1.831	-1.465	8.285	4.004	-7.907	4.089	1.282	-2.869	-9.095	-1.999	0.902	-4.822	0	0.793	1.912	10.706	1.617	1.221	3.601	1.099	2.092	9.792	-1.081	-0.183	3.296	-0.366	1510067068
-8.964	-2.853	-4.841	-4.517	-2.014	-1.099	7.456	-4.199	-4.99	4.395	-1.831	-2.38	8.319	3.679	-7.337	4.211	1.587	-2.869	-9.188	-2.077	0.886	-5.005	0.244	0.977	2.277	9.928	1.03	1.221	4.456	1.77	1.894	9.77	-1.218	-0.122	3.601	-0.122	1510067069
-8.646	-3.036	-5.105	-4.822	-2.38	-1.221	7.055	-3.973	-4.939	4.395	-1.831	-2.38	8.563	3.229	-6.897	4.211	1.77	-2.808	-9.244	-2.381	0.685	-5.249	0.427	0.916	2.277	9.928	1.03	1.221	4.456	1.77	0.864	9.811	-1.146	-0.122	3.296	-0.061	1510067069
-8.357	-2.912	-5.239	-4.883	-2.38	-1.404	7.129	-3.962	-4.711	4.333	-2.502	-2.747	8.827	3.124	-6.864	4.15	2.319	-2.625	-9.538	-2.302	0.418	-5.31	0.427	0.916	2.533	9.795	0.312	1.282	4.639	2.014	0.516	9.952	-0.889	-0.244	2.93	-0.183	1510067069
-8.197	-2.689	-5.656	-5.371	-1.953	-1.709	7.241	-3.882	-4.6	4.333	-2.502	-2.747	8.57	2.981	-6.985	4.272	2.441	-2.502	-9.67	-2.162	0.153	-5.615	0.122	0.977	2.762	9.788	0.281	0.977	4.883	2.136	1.122	10.023	-1.223	-0.305	3.723	0	1510067069
-8.427	-3.017	-5.743	-5.371	-3.113	-1.587	7.308	-3.7	-4.431	4.333	-2.563	-3.113	8.004	2.9	-7.133	4.333	2.563	-2.502	-9.625	-2.037	-0.051	-5.859	-0.061	0.977	2.736	9.69	0.248	0.977	4.883	2.136	0.989	10.006	-1.693	-0.671	4.944	0.122	1510067069
-8.665	-3.579	-5.211	-5.432	-3.54	-1.343	7.295	-3.675	-4.362	4.395	-2.441	-3.296	7.471	2.826	-7.281	4.395	2.38	-2.563	-9.399	-2.25	-0.257	-6.104	-0.183	1.038	2.147	9.646	0.02	1.282	5.188	1.892	0.282	10.011	-1.72	-0.732	5.249	0.061	1510067069
-8.758	-3.536	-4.612	-5.31	-3.357	-1.099	7.379	-3.602	-4.392	4.578	-2.197	-3.296	7.364	2.9	-7.309	4.456	2.686	-2.563	-9.672	-2.835	-0.674	-5.92	0.183	1.099	1.756	9.792	0.135	1.282	5.493	1.953	-0.054	10.013	-1.188	-0.916	4.761	-0.061	1510067069
-8.29	-3.046	-3.973	-5.554	-2.93	-0.732	7.584	-3.535	-4.85	4.578	-2.441	-3.174	7.293	3.096	-7.1	4.333	2.625	-2.563	-9.972	-2.765	-0.754	-5.615	0.244	1.038	2.15	9.854	0.748	1.282	5.432	2.014	0.456	10.082	-0.748	-1.16	4.517	-0.061	1510067069
-8.411	-2.713	-4.002	-5.432	-2.38	-0.854	7.619	-3.162	-5.314	4.578	-2.441	-3.174	7.308	3.515	-6.676	4.211	2.258	-2.625	-10.212	-1.516	-1.092	-5.31	-0.549	1.099	2.639	9.805	1.704	1.587	4.944	1.709	1.034	9.774	-0.288	-1.404	5.371	0.183	1510067069
-8.954	-2.949	-3.39	-5.615	-2.686	-0.916	7.619	-3.162	-5.314	4.517	-1.953	-2.869	7.546	3.877	-6.203	4.211	2.319	-2.686	-9.688	-0.981	-0.867	-5.798	-0.061	1.099	2.455	9.393	1.954	1.953	4.761	1.221	0.919	9.906	0.135	-1.404	4.395	0.244	1510067069
-9.764	-2.442	-2.159	-6.897	-2.93	-1.343	7.38	-2.579	-6.077	4.578	-1.77	-2.808	7.826	4.217	-5.719	4.333	2.014	-2.808	-9.767	-1.006	-0.544	-5.432	0	0.671	1.756	8.896	2.344	1.77	4.822	1.221	3.503	9.796	-0.156	-1.282	4.15	0.977	1510067069
-10.636	-2.96	-2.125	-6.592	-4.395	-1.587	7.084	-2.32	-6.572	4.639	-1.587	-2.869	8.256	4.546	-5.301	4.333	2.136	-2.625	-9.947	-0.068	-0.244	-5.127	0.305	0.793	1.525	8.993	2.963	1.465	5.31	1.587	4.894	9.623	-0.792	-1.16	6.653	2.136	1510067069
-10.038	-3.186	-2.07	-5.249	-4.517	-0.977	6.784	-2.114	-7.027	4.517	-1.77	-2.625	8.569	5.066	-4.895	4.272	2.136	-2.258	-10.491	0.274	-0.484	-5.432	0.183	0.793	1.835	9.774	3.405	1.892	5.127	1.587	4.082	9.902	-2.939	0.854	6.592	1.648	1510067069
-9.507	-2.932	-2.14	-4.761	-4.211	-0.183	6.85	-2.235	-7.214	4.456	-1.892	-2.563	8.777	5.741	-4.705	3.967	1.831	-2.258	-10.6	0.482	-0.644	-5.371	-0.122	0.671	2.547	10.159	3.514	1.892	5.127	1.587	5.42	9.343	-5.307	3.174	8.545	0.916	1510067069
-9.727	-2.326	-2.2	-5.249	-2.869	0.061	6.992	-2.263	-7.138	4.456	-1.892	-2.563	8.879	6.044	-4.679	3.906	1.831	-2.38	-10.71	0.586	-0.774	-5.554	-0.549	0.61	2.547	10.159	3.514	1.648	4.822	1.343	4.972	10.284	-5.455	3.357	14.832	2.014	1510067069
-8.721	-3.326	-2.911	-5.981	-3.54	-0.549	6.88	-2.053	-6.899	4.211	-1.953	-2.258	8.955	5.759	-4.299	3.845	1.953	-2.441	-9.863	0.285	-0.793	-5.554	-0.427	0.488	1.887	9.03	2.984	1.038	4.639	1.465	1.014	11.844	-5.041	2.686	15.32	2.563	1510067069
-8.167	-3.551	-1.713	-5.31	-3.296	-0.427	6.973	-1.9	-6.69	4.211	-1.953	-2.258	8.787	5.367	-3.939	3.662	2.075	-2.319	-9.488	0.036	-0.769	-5.31	0	0.427	1.887	9.03	2.984	1.038	4.639	1.465	-2.314	11.441	-2.736	3.113	11.475	3.296	1510067069
-7.906	-3.479	-1.36	-4.578	-2.808	0.244	7.301	-1.648	-6.273	3.784	-1.282	-2.014	8.35	5.008	-3.856	3.601	2.014	-2.136	-9.354	-0.159	-0.829	-5.005	-0.366	0.305	1.665	8.177	2.623	0.977	4.089	1.587	-3.26	10.733	-1.3	4.517	6.104	2.625	1510067069
-7.754	-3.273	-1.026	-4.578	-2.258	0.305	7.456	-1.286	-5.661	3.723	-1.221	-2.014	8.003	4.699	-3.901	3.357	1.953	-1.77	-8.894	-0.17	-0.897	-4.761	-0.122	0.183	1.587	7.966	2.767	1.404	3.906	1.099	-3.131	10.174	-1.276	3.296	3.967	2.38	1510067069
-7.876	-2.847	-0.635	-4.272	-1.099	-0.061	7.547	-1.241	-5.161	3.601	-1.282	-1.953	7.858	4.502	-4.004	3.174	1.953	-1.282	-8.789	-0.408	-0.834	-4.517	0.122	0.122	1.284	7.961	2.912	1.404	3.906	1.099	-1.201	9.42	-0.12	2.502	4.883	1.526	1510067069
-8.849	-2.704	-0.065	-3.601	-1.099	0.183	7.547	-1.241	-5.161	3.601	-1.282	-1.953	8.007	4.427	-3.821	3.113	1.709	-0.671	-8.93	-0.744	-0.89	-4.028	0.305	0	1.34	8.3	3.14	1.648	3.54	1.099	-0.603	8.908	0.611	2.319	4.211	0.549	1510067069
-9.201	-2.919	-0.623	-2.747	-0.366	0.61	7.965	-1.357	-5.243	3.296	-0.61	-1.709	8.447	4.463	-3.79	3.113	1.221	-0.61	-8.808	-0.763	-0.946	-3.479	0.488	-0.122	1.952	8.442	3.431	1.892	2.808	1.221	0.827	8.329	0.541	1.465	4.456	-1.038	1510067069
-9.453	-2.687	0.386	-2.197	-1.343	0.977	8.299	-1.382	-5.253	3.174	-0.366	-1.587	8.921	4.597	-3.802	3.052	1.221	-0.61	-9.046	-0.65	-1.109	-3.113	0.549	-0.427	2.3	8.447	3.503	1.892	2.808	1.221	3.686	9.056	-1.007	1.16	5.371	-0.977	1510067069
-9.764	-2.879	0.065	-2.38	0.366	0.671	8.577	-1.442	-5.294	2.93	-0.061	-1.465	9.329	4.674	-3.673	3.235	1.465	-0.427	-8.982	-0.489	-1.028	-2.625	0.977	-0.61	2.473	8.757	3.275	1.831	2.625	1.282	4.843	9.259	-0.457	0.183	3.357	0.977	1510067069
-10.695	-3.436	-1.241	-1.587	2.014	0.122	8.599	-1.873	-5.252	2.93	-0.061	-1.465	9.526	4.407	-3.296	3.174	0.916	-0.488	-10.531	-0.668	-1.107	-2.686	2.075	-0.305	3.397	9.694	3.013	1.404	2.38	1.465	0.453	9.099	-0.455	-1.343	0.061	-0.305	1510067069
-10.891	-4.143	-1.774	-1.221	-0.671	-0.977	8.637	-2.631	-4.932	2.563	0.061	-0.916	9.941	4.266	-3.676	2.869	0.488	-0.732	-12.421	-0.596	-1.455	-2.808	0.854	-0.549	4.478	11.085	2.651	1.404	2.38	1.465	0.586	10.078	-0.958	0.549	1.282	-2.93	1510067070
-9.36	-3.025	-2.212	-3.113	0.854	-0.732	8.558	-3.047	-4.589	2.563	0.061	-0.916	10.178	4.295	-4.675	2.808	0.549	-1.221	-11.608	-1.767	-1.552	-2.869	-1.648	-1.099	4.594	11.422	1.357	1.465	1.953	0.793	3.77	13.785	1.854	-2.747	2.686	0	1510067070
-9.896	-3.711	-3.135	-2.563	0.488	-0.549	8.879	-3.207	-4.527	2.502	-0.732	-0.183	10.305	4.277	-4.968	2.563	0.427	-1.587	-10.858	-2.25	-0.254	-2.075	-0.793	-0.305	3.256	10.658	0.802	0.549	3.052	0.305	-1.692	9.741	1.241	0.916	2.991	-2.075	1510067070
-9.767	-2.704	-2.955	-2.502	0.916	-0.122	9.348	-3.435	-3.748	2.502	-0.732	-0.183	10.363	3.552	-4.796	1.953	1.038	-1.404	-10.752	-2.78	-0.591	-2.38	-0.366	0	3.256	10.658	0.802	0.549	3.052	0.305	-1.432	10.573	-1.214	0.244	0	-2.075	1510067070
-8.896	-2.304	-2.515	-2.869	1.16	-0.305	9.247	-3.424	-2.921	1.953	-0.671	-0.732	10.155	3.173	-5.248	1.526	1.221	-1.16	-9.784	-2.424	-0.663	-2.441	0.427	0	2.493	10.749	1.025	0.61	2.747	0.916	0.813	10.507	-0.991	-0.061	0.488	-2.502	1510067070
-8.588	-2.135	-2.417	-2.319	1.831	-0.732	9.247	-3.424	-2.921	1.892	-0.549	-0.916	9.848	3.186	-6.115	1.465	1.038	-1.16	-9.341	-1.865	-1.017	-2.38	-0.061	0.122	3.547	9.665	1.193	0.916	1.709	0.488	0.546	10.349	-0.611	-0.305	1.587	-2.686	1510067070
-8.257	-1.872	-2.692	-2.38	1.038	-0.793	8.445	-2.738	-1.985	2.197	-0.732	-1.404	9.461	2.839	-5.855	1.953	1.099	-1.038	-8.551	-2.037	-0.985	-2.686	0	0.305	3.153	8.213	0.898	0.916	1.709	0.488	0.073	9.956	-0.473	0	-0.244	-2.808	1510067070
-8.153	-1.944	-3.101	-2.38	0.977	-0.793	7.596	-1.936	-1.994	1.892	-0.732	-1.587	8.921	2.227	-4.786	2.136	1.282	-0.916	-8.149	-2.332	-0.815	-2.441	0	0.488	2.647	7.35	0.528	0.549	2.808	0.671	1.391	9.552	0.03	-0.427	0.61	-2.625	1510067070
-8.332	-2.414	-3.458	-1.526	0.488	-0.732	7.596	-1.936	-1.994	1.892	-0.732	-1.587	8.367	1.897	-3.883	2.075	1.648	-0.793	-8.125	-2.352	-0.998	-2.319	0.244	0.671	2.354	7.547	0.493	0.244	3.113	1.221	1.541	9.074	-0.305	0.244	1.648	-2.441	1510067070
-8.507	-1.995	-3.863	-1.16	0.244	-0.732	7.29	-1.544	-2.324	1.709	-1.16	-1.587	8.159	2.015	-3.792	1.892	1.526	-0.732	-8.538	-2.714	-1.442	-2.38	0.244	0.61	2.626	8.423	0.542	0.244	3.113	1.221	0.869	9.331	-0.139	-0.244	1.465	-2.258	1510067070
-8.725	-1.32	-3.95	-1.404	-0.61	-0.671	7.823	-1.58	-2.562	1.404	-1.465	-1.465	8.256	2.432	-3.726	1.465	1.465	-0.854	-8.899	-2.705	-1.86	-1.831	-0.183	0.549	3.193	9.002	0.906	0.183	2.625	1.099	1.103	9.21	0.141	-0.122	1.343	-1.831	1510067070
-9.494	-1.292	-3.573	-1.526	-1.282	-0.549	8.547	-1.342	-2.653	1.404	-1.465	-1.465	8.6	2.968	-3.758	1.099	1.282	-0.732	-8.854	-2.53	-1.983	-1.831	-0.061	0.671	2.976	9.277	1.139	0.244	1.953	0.488	0.153	9.355	-0.437	-0.305	0.977	-1.77	1510067070
-9.521	-0.171	-3.655	-1.282	-0.732	-0.427	9.098	-0.866	-2.708	1.099	-1.282	-1.282	9.101	3.244	-3.955	0.916	0.977	-0.732	-9.119	-2.524	-2.001	-1.099	-0.305	0.671	2.754	9.381	1.525	-0.061	1.648	0.183	0.109	9.661	-0.573	-0.366	1.221	-2.014	1510067070
-9.43	-0.787	-5.083	-2.991	-0.916	-1.16	9.445	-0.593	-2.842	0.366	-1.404	-0.916	9.746	3.286	-3.856	0.671	0.916	-0.671	-9.786	-1.96	-1.901	-1.038	1.099	0.916	3.393	9.733	2.088	-0.488	1.404	0.305	1.299	10.062	0.05	-0.549	2.258	-1.831	1510067070
-10.764	-2.55	-5.033	-3.54	-1.648	-0.549	10.375	-1.102	-3.804	0.366	-1.404	-0.916	10.295	3.333	-3.61	0.427	0.671	-0.549	-11.532	-0.632	-2.113	-0.854	-0.854	0.488	4.276	10.294	2.972	-0.366	-0.61	-0.244	1.759	10.377	-0.45	-1.038	3.113	-1.526	1510067070
-11.856	-4.414	-4.437	-2.563	-2.563	0.488	11.073	-2.115	-4.709	0.549	0.122	-0.122	10.698	3.525	-3.571	0.549	0.366	-0.549	-12.538	-0.13	-1.579	-1.343	0.488	0.793	4.167	10.609	3.671	-0.366	-0.61	-0.244	1.621	10.926	-0.554	-1.404	3.54	-0.732	1510067070
-10.109	-4.978	-3.287	-1.587	-2.93	0.488	11.073	-2.115	-4.709	0.549	0.122	-0.122	11.248	4.168	-3.564	0.305	-0.061	-0.854	-12.584	-0.189	-0.958	-1.099	0.061	0.305	4.167	10.609	3.671	-0.061	-0.854	-0.549	1.875	11.819	0.426	-2.38	1.221	0.793	1510067070
-9.055	-4.729	-1.781	-0.916	-2.014	0.061	11.051	-3.552	-5.595	0.488	0	0.122	11.428	4.772	-3.591	0.183	0.366	-0.671	-11.315	0.078	-0.017	-0.671	-0.793	-0.122	1.869	9.166	4.823	0.366	-0.122	-0.366	4.297	11.268	1.51	-2.686	0.061	3.418	1510067070
-11.02	-4.224	-1.093	-0.488	-2.197	0.305	10.133	-3.135	-4.991	0.366	1.099	-0.122	10.951	5.262	-3.608	0.366	0.732	-0.061	-10.338	0.664	0.664	-0.488	-0.061	-0.488	1.869	9.166	4.823	0.488	0.671	-0.183	3.384	11.184	-0.217	-0.549	2.136	5.432	1510067070
-10.048	-4.213	-1.855	-0.61	-1.831	0.488	10.133	-3.135	-4.991	0.366	1.099	-0.122	9.99	5.484	-3.285	0.793	0.366	0.366	-10.04	0.937	0.543	-0.916	0.183	-0.549	1.089	8.589	5.01	0.549	1.099	0.183	-0.639	13.034	-1.157	-0.793	1.465	4.639	1510067070
-8.025	-3.785	-1.377	-0.977	-1.099	0.061	8.149	-2.365	-4.727	0.305	1.099	-0.183	9.282	5.597	-2.767	0.916	-0.244	0.244	-9.397	0.299	-0.067	-0.61	0.061	-0.671	1.788	9.002	3.865	0.671	0.305	0.305	-1.843	12.731	-0.428	0.854	0.977	5.127	1510067070
-7.671	-3.005	-0.636	-0.671	-1.465	0.183	7.599	-2.038	-4.826	0.305	0.732	-0.244	9.112	5.28	-2.388	0.61	-0.427	0.122	-8.819	0.272	-0.441	-0.366	0.122	-0.549	2.174	8.074	3.626	0.732	-0.488	0.244	-1.101	11.428	0.581	1.648	0.549	5.249	1510067070
-7.569	-2.751	-0.301	-0.183	-0.854	0.305	7.126	-1.555	-4.221	0.305	0.732	-0.244	9.109	4.563	-1.888	0.366	-0.183	0.366	-8.411	-0.016	-0.709	-0.183	0.122	-0.671	1.976	7.227	3.218	0.549	-0.244	0.061	-0.794	10.603	1.632	1.465	1.831	5.005	1510067070
-7.013	-2.427	0.163	0.916	-0.488	0.427	6.626	-0.877	-3.657	0.122	0.671	-0.549	8.899	3.935	-1.647	0.305	-0.183	0.549	-8.168	-0.037	-0.896	0.122	0.244	-0.732	2.208	7.046	2.963	0.366	-0.244	0.183	-0.976	9.362	1.843	2.136	3.357	4.395	1510067070
-6.795	-1.68	0.275	0.427	0.732	0.305	6.661	-0.482	-3.423	-0.061	0.305	-0.488	8.726	3.508	-1.522	0.183	-0.122	0.61	-8.339	0.449	-1.105	0.122	0.305	-0.488	2.962	7.248	2.952	0.244	-0.549	0.244	-2.3	8.076	0.796	2.075	2.502	3.235	1510067070
-7.507	-1.006	0.536	0.305	2.197	0.488	7.044	-0.401	-3.199	-0.183	0.244	-0.183	8.573	3.118	-1.602	0	-0.366	0.549	-8.506	0.681	-1.491	0.061	-0.183	-0.366	3.653	7.51	3.039	0.305	-0.549	0.122	-4.299	6.889	0.182	2.136	-1.404	1.953	1510067071
-9.519	-0.784	-0.507	-0.183	2.136	0.671	7.637	-0.541	-3.214	-0.183	0.244	-0.183	8.902	2.81	-1.706	-0.061	-0.488	0.427	-8.146	0.824	-1.586	-0.183	0	-0.427	3.746	7.393	3.115	0.305	-0.305	-0.061	-3.168	6.665	0.579	3.418	-4.517	-0.183	1510067071
-10.828	-1.102	-0.541	0.122	-0.183	0.854	7.637	-0.541	-3.214	0	0.244	-0.061	9.531	2.45	-1.999	0	-0.61	0.427	-8.423	0.811	-1.463	-0.427	0.366	-0.488	3.746	7.393	3.115	0.366	-0.427	0.061	1.826	7.297	1.142	2.136	-3.784	-1.831	1510067071
-12.794	-2.07	-0.534	0.183	-2.319	0.549	8.942	-1.232	-3.235	0.305	0.427	-0.427	10.185	2.102	-2.262	0.305	-0.366	0.61	-8.728	0.123	-1.385	-0.61	0.427	-0.793	3.46	7.34	2.841	0.427	-0.366	0.366	10.508	9.118	-0.918	2.258	0.305	-0.244	1510067071
-11.318	-3.141	-0.813	-0.061	0.122	0.183	9.286	-1.535	-3.225	0.366	0.122	-0.366	10.533	1.827	-2.452	0.488	0	0.916	-10.781	-0.607	-1.207	-0.732	2.502	-0.854	4.115	9.006	2.567	0.61	-0.122	0.854	11.304	10.881	-0.79	-0.977	2.441	1.587	1510067071
-11.493	-4.544	-1.524	-0.854	-0.488	-0.488	9.924	-2.107	-3.38	0.366	0.122	-0.366	10.828	2.244	-3.011	0.244	0.061	0.793	-12.73	-0.764	-1.452	-0.061	-0.427	-0.732	4.115	9.006	2.567	0.793	0.671	1.099	1.83	10.598	-0.355	-0.305	-1.404	-0.427	1510067071
-9.446	-3.969	-1.634	-0.427	0.549	-0.427	9.924	-2.107	-3.38	0.427	-0.122	0.061	11.069	3.254	-4.097	-0.122	-0.244	0.183	-12.775	-0.903	-0.821	-0.732	-0.671	-0.305	5.535	11.872	2.421	1.16	0.793	0.305	4.917	13.221	3.023	-1.892	2.93	-0.122	1510067071
-9.503	-3.807	-3.137	-0.366	0.732	-0.244	10.46	-3.618	-2.888	0.549	0.732	0.366	11.396	3.982	-5.061	-0.183	-0.427	-0.305	-11.602	-1.78	0.067	-0.671	-1.709	-0.427	3.466	11.831	1.939	0.793	1.099	-0.183	-1.605	10.808	0.085	-1.526	-0.183	-1.648	1510067071
-9.451	-3.21	-2.425	-1.099	1.16	0.122	9.86	-3.925	-2.51	0.549	0.732	0.366	11.448	3.988	-5.405	-0.183	0.183	-0.488	-10.916	-2.424	0.323	-0.549	-0.549	0.122	2.212	10.925	1.832	0.244	1.953	0.183	0.118	10.688	-1.357	-0.061	-0.366	-1.587	1510067071
-9.871	-2.558	-2.383	-0.305	1.16	0.305	9.86	-3.925	-2.51	0.305	0	0	10.99	3.903	-5.43	0	0.305	-0.366	-10.141	-1.94	0.185	-0.366	0.122	0.122	1.827	10.363	1.766	0.183	2.319	0.732	0.443	10.24	-1.193	-0.671	0	-2.197	1510067071
-8.994	-2.21	-2.523	-0.244	1.953	-0.366	9.01	-3.452	-2.293	0.488	0.305	-0.244	10.336	3.948	-5.241	0	0.793	-0.122	-9.751	-1.424	-0.13	-0.671	0.122	0.183	1.827	10.363	1.766	0.305	1.648	0.854	0.49	10.064	-2.042	0.061	-0.183	-2.747	1510067071
-8.654	-2.687	-2.524	-0.549	0.732	-0.427	8.464	-2.936	-2.129	0.671	0.427	-0.244	9.49	3.77	-4.591	0.061	0.427	0	-9.318	-1.803	-0.347	-0.671	-0.061	0.122	2.242	9.513	1.751	0.305	0.793	0.671	1.489	10.314	-1.026	0	0.427	-2.441	1510067071
-8.352	-2.491	-2.438	-0.244	0.244	-0.366	7.855	-2.385	-1.995	0.732	0.61	-0.244	8.952	3.358	-3.804	0	0.61	0.122	-8.788	-1.95	-0.301	-0.305	-0.061	0.183	2.571	7.953	1.473	0.244	0.854	0.488	1.13	9.934	0.074	-0.61	0.244	-2.502	1510067071
-8.134	-2.338	-2.759	0.183	0.427	-0.488	7.768	-2.044	-1.822	0.427	0.244	-0.183	8.235	2.921	-3.01	-0.244	0.732	0	-8.472	-1.901	-0.434	0	-0.305	0.305	2.571	7.953	1.473	0	1.16	0.427	1.09	9.368	-0.249	-0.305	-0.122	-2.075	1510067071
-8.108	-2.395	-2.495	0.916	-0.244	-0.244	7.441	-1.576	-1.676	0.122	0.549	-0.244	7.607	2.689	-2.6	-0.488	0.549	-0.244	-8.134	-2.143	-0.461	0	-0.244	0.305	2.425	7.578	1.463	-0.061	1.465	0.427	0.902	9.097	-0.583	-0.061	0	-2.075	1510067071
-8.652	-2.076	-2.138	1.038	-0.549	-0.061	6.979	-1.212	-1.586	-0.061	0.854	-0.244	7.641	2.859	-2.702	-0.793	1.16	-0.366	-7.626	-2.407	-0.325	0.488	-0.244	0.244	2.04	7.899	1.37	-0.183	1.343	0.366	1.287	9.002	-0.2	-0.244	-0.122	-1.892	1510067071
-9.177	-1.678	-2.147	1.16	-1.221	0.183	7.378	-1.269	-1.704	-0.427	0.488	0.122	7.955	3.005	-2.449	-1.404	2.136	-0.549	-7.874	-2.373	-0.398	1.038	0.244	0.305	2.04	7.899	1.37	-0.122	1.221	0.488	1.955	8.769	0.547	-0.549	-0.732	-1.465	1510067071
-8.146	-2.027	-2.399	0.427	-0.671	0.305	7.803	-1.352	-2.059	-0.427	0.488	0.122	8.402	3.557	-2.311	-1.648	1.953	-0.793	-8.823	-1.987	-0.487	1.404	0.549	0.61	2.602	9.199	2.06	-0.122	1.221	0.549	2.018	9.112	0.158	-0.916	-0.488	-0.977	1510067071
-9.648	-3.452	-2.772	-0.488	-1.038	0.305	8	-1.683	-2.339	-0.488	1.099	0.305	8.964	4.302	-2.137	-2.136	2.93	-1.099	-10.81	-0.75	-0.999	1.953	-0.427	0.854	4.076	10.123	3.224	-0.366	0.793	0.488	2.311	8.788	0.109	-1.16	0	-0.793	1510067071
-11.374	-5.37	-2.224	1.526	-2.136	0.671	8.089	-2.509	-2.336	-0.366	2.258	0.854	8.881	4.914	-1.7	-2.136	2.136	-1.892	-12.752	0.429	-0.409	0.977	0.549	1.16	4.076	10.123	3.224	-0.183	0.488	-0.305	2.729	9.381	0.736	-1.465	-1.221	0.488	1510067071
-10.457	-5.321	-1.197	2.502	-1.648	0.366	7.958	-3.548	-2.823	0	3.296	2.625	9.488	5.395	-1.286	-1.892	1.587	-2.38	-12.243	0.511	-0.268	0.61	-2.258	0.854	4.009	9.885	4.418	0.244	0.488	-0.916	4.613	11.939	1.477	-1.77	-1.099	2.319	1510067071
-10.342	-3.145	-0.616	0.977	-0.549	-0.366	8.427	-4.77	-2.734	0	3.296	2.625	9.889	5.395	-0.543	-2.258	4.639	-3.052	-11.281	0.258	0.504	1.465	-1.709	0.122	2.864	8.699	4.115	0.305	0.793	-1.038	3.492	13.14	2.302	-2.075	-1.16	3.784	1510067071
-11.033	-3.363	-1.034	0.305	-1.038	-1.221	8.29	-5.054	-1.885	0.244	4.578	3.174	8.922	5.479	0.483	-1.648	3.235	-3.54	-10.952	1.19	1.069	1.343	-0.916	0	2.864	8.699	4.115	0.061	2.258	-0.488	-1.214	12.84	0.945	-0.488	-1.343	3.479	1510067071
-9.429	-4.014	-0.47	0.366	-0.61	-1.465	7.811	-5.57	-0.724	-0.061	3.174	3.479	9.241	6.3	1.263	-1.709	5.737	-3.357	-10.716	1.379	0.847	0.793	-2.014	-0.122	1.784	9.061	3.975	0.366	2.38	-0.122	-3.035	12.24	0.102	0.366	-1.831	2.991	1510067071
-8.263	-3.734	-0.095	-0.305	-0.61	-1.282	7.811	-5.57	-0.724	-0.061	3.174	3.479	8.833	7.155	2.216	-1.892	7.69	-3.235	-10.182	1.573	0.967	0.61	-2.075	0	2.15	9.112	3.9	0.854	2.014	-0.366	-1.353	10.625	0.739	0.671	-1.343	2.197	1510067071
-8.177	-3.644	0.487	-0.122	-0.305	-1.404	7.839	-6.38	-0.26	0.061	3.601	3.479	8.007	7.523	2.293	-0.916	6.897	-3.479	-9.38	1.462	1.2	0.305	-1.892	-0.183	2.15	9.112	3.9	1.221	1.526	-0.671	-0.494	9.597	1.468	1.099	1.404	0.977	1510067072
-7.697	-3.475	0.69	0.183	0	-1.221	7.038	-6.732	1.9	0.427	3.967	2.258	6.991	7.355	2.576	0.183	5.188	-2.93	-8.805	1.268	1.453	0.183	-2.197	-0.244	0.88	7.846	3.577	0.549	1.587	-0.732	-1.343	8.892	1.177	1.526	3.235	0.183	1510067072
-7.735	-3.336	0.394	-0.305	0.671	-1.099	6.214	-6.09	1.879	0.427	3.967	2.258	6.422	7.009	3.747	0.488	3.54	-2.258	-8.387	1.597	1.897	-0.183	-2.075	-0.122	0.435	7.466	3.309	0.427	1.709	-0.916	-2	7.967	0.727	1.343	0.366	-0.671	1510067072
-8.327	-3.21	-0.147	-0.793	0.183	-1.343	5.68	-5.907	2.464	0.61	5.005	2.075	6.041	6.983	4.193	0.244	4.578	-1.648	-8.284	1.804	2.135	-0.61	-1.648	-0.122	0.435	7.466	3.309	1.038	1.831	-1.038	0.953	8.551	1.885	1.648	0.305	-1.404	1510067072
-7.805	-3.652	-0.479	-0.854	1.038	-1.221	5.68	-5.907	2.464	0.854	7.69	2.075	5.056	7.112	4.328	0.671	4.883	-1.16	-8.739	1.578	2.176	-0.916	-1.648	-0.244	0.578	8.599	3.413	1.526	1.282	-0.732	2.494	9.117	1.067	1.77	0.671	-0.793	1510067072
-9.652	-4.901	0.045	-0.671	0.244	-1.343	5.558	-7.246	4.058	0.183	6.409	2.075	5.018	7.779	4.211	1.648	2.686	-1.038	-9.197	1.181	2.222	-1.282	-1.831	-0.244	0.892	9.118	3.321	1.404	1.099	-0.854	2.872	9.107	1.085	0	1.404	-1.282	1510067072
-9.219	-5.69	-0.499	-0.183	1.343	-1.404	4.343	-7.239	4.864	0.488	7.629	1.648	5.077	8.268	4.968	1.038	1.892	-0.427	-9.594	0.255	2.515	-1.343	-1.77	-0.244	0.892	9.118	3.321	1.099	1.282	-1.282	-1.108	9.843	0.132	0.061	1.343	-1.343	1510067072
-9.361	-4.868	-0.914	0.122	-0.732	-1.465	3.854	-7.314	5.255	-0.427	4.333	1.587	5.285	8.726	5.331	0.977	1.831	0	-9.731	-0.669	2.793	-0.977	-2.136	-0.244	0.03	10.464	2.09	1.404	1.099	-1.404	0.744	10.323	1.467	1.282	-1.16	-2.075	1510067072
-8.427	-4.474	-0.914	-0.732	0.671	-1.465	3.854	-7.314	5.255	-0.427	4.333	1.587	5.607	9.258	5.568	1.038	1.892	0.183	-9.073	-1.266	3.179	-0.488	-2.136	-0.366	-0.129	10.576	1.847	0.977	0.244	-1.404	3.478	11.281	0.86	0.183	-0.244	-1.038	1510067072
-8.85	-4.821	-1.085	-0.183	0.427	-1.16	3.013	-6.787	6.296	-0.366	2.991	1.282	5.194	9.357	5.691	0.61	1.831	0.488	-8.425	-0.968	3.519	-0.305	-1.526	-0.122	-0.129	10.576	1.847	0.671	0.122	-1.526	1.554	9.904	0.353	0	1.526	-0.977	1510067072
-8.654	-5.285	-1.366	0	0.122	-1.099	2.92	-7.051	6.35	-0.305	2.258	0.854	4.424	9.004	5.368	0.366	1.282	0.793	-8.527	-0.92	3.911	-0.305	-1.404	0	-0.458	10.237	1.733	0.549	-0.244	-1.587	1.317	9.572	-0.335	0.793	-0.366	-1.221	1510067072
-8.644	-5.01	-1.477	0.122	0.183	-0.854	2.932	-7.363	5.895	-0.305	2.258	0.854	4.509	8.741	5.167	0.549	0.854	0.793	-8.597	-1.174	4.024	-0.183	-1.282	-0.122	-0.36	10.749	1.761	0.366	-0.671	-1.465	1.821	9.903	-0.199	0.549	-0.122	-0.732	1510067072
-8.673	-5	-1.675	0	0.183	-0.61	3.738	-7.635	8.013	0.854	0.122	-0.061	5.41	9.07	6.584	0.183	-0.183	1.16	-8.508	-1.209	4.295	0.061	-1.099	-0.122	-0.36	10.749	1.761	0.305	-0.732	-1.404	1.806	9.891	-0.266	0.671	-0.366	-0.488	1510067072
-8.686	-5.097	-1.596	-0.244	0.061	-0.488	2.456	-7.22	6.956	0.488	0.061	0.122	5.058	8.25	6.2	0.366	0.366	0.732	-8.333	-0.888	4.685	0.122	-0.732	-0.244	-0.72	10.038	1.53	0	-1.16	-1.465	1.505	9.764	-0.831	0.427	-0.366	-0.366	1510067072
-8.528	-5.268	-1.394	0	0.061	-0.244	2.456	-7.22	6.956	0.488	0.061	0.122	4.998	7.852	5.815	0.305	3.723	0.305	-8.161	-0.662	4.832	0	-0.488	-0.244	-0.72	10.038	1.53	-0.061	-1.221	-0.793	1.434	9.78	-0.669	0.366	-0.061	-0.366	1510067072
-8.471	-5.231	-1.281	0.122	-0.122	0	2.35	-6.72	6.747	0.366	0.916	0.061	5.314	7.73	5.34	0.427	2.625	0.427	-8.15	-0.787	4.871	-0.061	-0.305	-0.244	-0.443	10.045	1.503	0.061	-0.916	-0.549	1.449	9.819	-0.713	0.427	0.061	-0.244	1510067072
-8.591	-5.101	-1.156	-0.061	-0.183	0.122	2.034	-6.526	6.556	0	0.366	0.427	5.443	7.831	5.554	0.366	1.526	0.366	-8.117	-0.75	4.997	0	-0.122	-0.244	-0.382	10.11	1.768	-0.244	-0.488	-0.183	1.451	9.763	-0.691	0.061	-0.366	-0.061	1510067072
-8.685	-5.033	-1.054	-0.183	-0.122	0.305	2.034	-6.526	6.556	0	0.366	0.427	4.779	7.758	5.479	0.244	1.099	0.061	-8.129	-0.679	5.015	0	0.244	-0.122	-0.382	10.11	1.768	0	0.183	0	1.482	9.68	-0.616	0.122	-0.122	0.122	1510067072
-8.605	-5.006	-0.803	-0.244	-0.244	0.427	1.999	-6.592	6.604	-0.183	0.183	0.488	4.673	7.998	5.501	0.183	1.404	0	-8.282	-0.633	4.918	0	0.305	0	-0.888	10.133	1.669	0.305	0.183	0.366	1.672	9.768	-0.642	0.061	0.061	0.244	1510067072
-8.532	-4.701	-0.671	-0.305	-0.183	0.61	1.999	-6.592	6.604	-0.305	-0.183	0.732	3.962	8.19	5.32	0.183	0.671	0	-8.192	-0.537	4.785	-0.061	0.488	0.122	-0.752	10.634	1.873	0.122	0.183	0.549	1.549	9.796	-0.438	0.061	0.122	0.366	1510067072
-8.591	-4.758	-0.587	-0.488	-0.244	0.671	1.702	-7.189	5.935	-0.305	0.305	0.793	3.289	8.015	5.635	0.427	-0.122	-0.061	-8.177	-0.061	4.67	-0.244	0.793	0.305	0.221	10.07	2.121	-0.122	0.488	0.61	1.596	9.615	-0.383	0	0.305	0.366	1510067072
-8.533	-4.502	-0.575	-0.366	0.061	0.732	1.702	-7.189	5.935	-0.488	0.061	0.793	3.816	7.654	5.822	0.427	0.061	-0.183	-8.47	0.207	4.411	-0.549	0.793	0.427	0.221	10.07	2.121	-0.183	1.221	0.671	1.445	9.647	-0.343	0.061	0.549	0.366	1510067072
-8.574	-4.26	-0.748	-0.488	0.305	0.671	0.938	-8.266	5.941	-0.244	-1.587	0.488	3.858	7.706	6.38	0.671	-0.427	-0.122	-8.568	0.544	4.247	-1.038	0.854	0.488	0.438	9.887	2.159	-0.305	1.282	1.16	1.398	9.745	-0.142	-0.061	0.671	0.366	1510067072
-8.727	-3.968	-1.107	-1.099	0.61	0.549	0.938	-8.266	5.941	0.366	-3.418	0.732	3.909	8.003	6.333	0.549	0	-0.122	-8.886	0.888	3.909	-1.77	1.038	0.488	0.146	10.222	1.846	-0.366	1.709	0.854	1.081	9.825	-0.01	-0.244	0.732	0.305	1510067072
-8.969	-3.419	-1.613	-2.075	0.366	0.305	0.549	-10.062	5.734	1.465	-2.93	0.427	3.828	8.897	6.208	0.61	-1.709	-0.366	-9.112	1.297	3.466	-2.502	1.038	0.488	0.146	10.222	1.846	-0.977	0.977	0.427	0.705	9.758	0.057	-0.488	0.244	-0.061	1510067072
-9.203	-3.037	-2.123	-3.235	0.488	-0.122	0.931	-9.981	4.828	2.319	-3.052	-1.648	3.595	8.987	5.734	0.244	-3.235	-0.061	-9.196	0.901	3.118	-3.418	1.099	0.671	-0.19	9.625	2.554	-0.61	0.183	0.183	0.782	9.634	-0.181	0.061	0.61	-0.366	1510067073
-9.354	-3.232	-2.62	-3.601	0.122	-0.244	0.376	-8.988	3.895	2.319	-3.052	-1.648	5.195	8.683	5.234	-0.305	0.61	1.648	-9.231	0.1	2.718	-3.906	1.099	0.854	0.824	9.967	2.275	-0.305	-1.038	0	1.701	9.856	-0.496	0.183	1.221	-0.671	1510067073
-9.253	-3.332	-3.31	-4.028	-0.305	-0.305	0.291	-8.177	3.149	0.916	-4.211	-0.854	6.312	8.11	5.241	0.549	1.648	3.418	-9.558	-0.618	2.444	-4.272	1.221	0.854	0.824	9.967	2.275	-1.16	-1.038	0.061	2.12	9.822	-1.162	-0.061	1.953	-0.671	1510067073
-9.15	-3.472	-3.717	-4.395	-0.61	-0.488	0.964	-7.766	2.567	0.122	-2.136	0.549	7.476	7.887	4.571	1.587	3.235	4.517	-9.825	-0.703	2.198	-4.456	0.732	0.916	1.999	10.539	1.622	-1.709	-0.427	0.061	1.987	9.726	-1.418	0.244	2.38	-0.732	1510067073
-9.009	-3.406	-3.869	-4.578	-1.221	-0.61	0.964	-7.766	2.567	0.122	-2.136	0.549	8.091	7.543	3.881	2.38	4.089	4.272	-9.82	-0.89	1.951	-4.944	0.977	1.038	1.999	10.539	1.622	-1.587	0	0.549	1.82	9.939	-1.188	0.244	2.93	-0.854	1510067073
-8.571	-3.191	-3.985	-4.639	-0.977	-0.793	1.043	-8.052	0.689	-2.136	-6.714	3.723	7.482	6.248	3.96	4.822	2.869	4.761	-9.625	-1.093	1.602	-5.127	0.732	1.038	2.851	10.277	1.641	-1.343	1.587	0.427	1.687	9.963	-1.072	0	3.54	-0.793	1510067073
-8.722	-3.242	-4.395	-4.7	-1.282	-1.038	1.893	-8.732	-0.468	-1.16	-11.902	6.348	8.539	6.131	3.084	5.554	3.418	4.578	-9.369	-1.221	1.221	-5.31	0.854	1.038	1.995	9.3	1.479	-1.16	3.174	0.305	1.164	9.823	-1.199	0.122	3.357	-0.793	1510067073
-8.806	-3.143	-4.59	-4.639	-1.709	-0.977	1.893	-8.732	-0.468	-1.16	-11.902	6.348	8.434	6.014	2.095	5.432	4.456	3.967	-9.349	-1.451	0.957	-5.737	0.977	1.16	1.291	9.15	1.135	-0.916	4.272	0.977	1.469	9.85	-1.154	-0.305	3.54	-0.854	1510067073
-8.573	-3.248	-4.928	-5.005	-2.014	-1.038	3.923	-9.595	0.112	-0.183	-11.475	7.935	7.928	5.953	2.175	6.042	3.723	3.723	-9.447	-1.906	0.782	-5.737	0.854	1.221	1.291	9.15	1.135	-0.549	5.005	1.587	1.395	9.734	-1.049	-0.244	4.028	-0.61	1510067073
-8.325	-3.365	-5.206	-5.005	-2.197	-1.099	3.804	-10.57	-0.878	0.732	-10.437	7.935	7.65	6.208	2.08	6.348	3.357	3.174	-9.482	-2.133	0.629	-5.92	0.916	1.404	0.611	9.769	0.922	-0.122	5.371	2.258	0.687	9.905	-1.122	-0.305	3.54	-0.671	1510067073
-8.02	-3.265	-5.393	-4.944	-2.38	-1.282	3.804	-10.57	-0.878	0.732	-10.437	7.935	7.302	6.584	1.885	6.226	3.113	2.014	-9.859	-2.088	0.376	-6.104	0.671	1.404	0.611	9.769	0.922	0.549	5.554	2.808	0.674	9.895	-1.174	-0.366	3.784	-0.549	1510067073
-7.923	-3.249	-5.724	-5.127	-2.258	-1.465	5.643	-10.861	-1.576	1.099	-10.986	7.446	7.685	7.198	2	5.432	4.883	1.16	-9.868	-2.194	0.1	-6.165	0.244	1.282	0.878	9.731	0.732	0.854	6.226	2.808	0.719	9.813	-1.174	-0.427	4.089	-0.244	1510067073
-7.874	-3.29	-5.923	-4.944	-2.441	-1.587	6.313	-9.984	-1.744	1.404	-7.69	3.601	7.284	7.423	1.712	4.517	5.127	0.671	-9.751	-2.455	-0.108	-6.165	0	1.099	0.117	10.025	0.244	0.977	6.775	2.747	0.337	9.981	-1.345	-0.61	3.784	0	1510067073
-7.922	-3.151	-5.974	-5.127	-2.747	-1.709	5.766	-8.966	-1.568	1.404	-7.69	3.601	7.044	7.641	1.535	4.15	4.15	-0.183	-9.737	-2.659	-0.334	-6.042	-0.183	0.977	-0.313	9.989	0.059	0.854	6.836	2.747	0.085	10.002	-1.587	-0.916	4.089	0.061	1510067073
-7.964	-3.321	-5.812	-5.31	-2.93	-1.709	5.255	-8.331	-1.342	0.549	-6.958	1.831	7.553	8.037	1.23	3.174	5.249	-0.427	-9.676	-2.79	-0.396	-5.92	-0.366	0.854	-0.313	9.989	0.059	0.61	6.287	2.502	-0.394	10.013	-1.446	-0.977	4.395	0.061	1510067073
-7.954	-3.365	-5.219	-5.371	-2.991	-1.343	4.809	-7.86	-0.895	0.488	-6.592	0.793	6.999	8.047	0.685	2.38	4.15	-0.427	-9.868	-2.839	-0.514	-5.676	-0.427	0.732	-0.412	10.183	0.167	0.549	5.615	2.258	-0.482	9.92	-1.32	-1.16	4.395	0.061	1510067073
-8.183	-3.12	-4.443	-5.737	-2.502	-1.221	4.75	-7.994	-0.181	0.061	-6.958	0.366	6.745	8.05	0.577	1.953	2.808	-1.099	-9.945	-2.512	-0.438	-5.371	-0.122	0.793	-0.068	10.292	0.878	0.671	5.493	2.197	-0.632	9.904	-1.046	-1.16	4.15	0	1510067073
-8.199	-3.244	-3.864	-5.371	-1.953	-1.282	4.75	-7.994	-0.181	-0.427	-6.042	-0.122	6.876	8.203	0.587	1.404	3.967	-1.831	-9.68	-1.52	-0.327	-5.188	-0.671	0.977	-0.068	10.292	0.878	0.916	5.493	2.014	-0.044	9.86	-0.565	-1.404	4.272	0	1510067073
-8.916	-3.828	-3.212	-4.578	-2.441	-0.916	4.761	-8.388	0.41	-0.244	-4.944	-0.305	6.267	8.489	0.238	1.221	3.906	-1.77	-9.062	-1.499	0.01	-5.249	-0.305	0.854	-0.354	9.416	2.133	1.343	5.371	1.77	0.955	9.829	0.262	-1.77	4.883	0.244	1510067073
-9.357	-3.801	-2.382	-4.333	-2.258	-0.427	4.863	-8.587	1.27	-0.122	-3.967	-0.671	6.082	8.922	0.517	1.221	3.296	-1.221	-8.775	-1.804	0.422	-4.578	0.549	0.61	-0.354	9.416	2.133	1.16	5.127	1.892	1.866	9.83	0.234	-1.831	4.883	0.305	1510067073
-10.535	-3.024	-2.019	-5.493	-2.93	-0.793	4.124	-8.937	1.975	-0.061	-3.113	-1.038	5.995	9.695	1.129	1.16	3.479	-0.732	-10.435	-1.013	0.298	-3.479	0.977	0.61	-1.689	9.572	2.42	0.549	5.005	2.319	3.6	9.516	0.66	-1.282	5.249	0.671	1510067073
-10.877	-3.98	-1.951	-5.31	-4.7	-1.404	3.701	-9.509	1.86	0.366	-2.869	-0.977	5.436	10.878	1.217	0.671	4.211	-0.305	-10.899	0.546	0.392	-3.906	0.183	0.854	-1.538	10.094	3.651	0.916	4.639	2.014	4.488	10.259	0.877	-1.16	6.409	1.404	1510067073
-9.81	-4.498	-1.878	-3.906	-4.15	-1.221	3.701	-9.509	1.86	0.61	-3.479	-0.549	4.246	11.575	0.713	0.183	2.869	0.305	-11.026	0.561	0.407	-4.089	0	0.488	-0.059	10.373	4.457	1.587	3.845	1.221	4.471	10.373	-0.335	0.427	6.653	1.831	1510067073
-9.284	-4.259	-1.343	-3.601	-2.38	-0.183	3.703	-9.916	0.249	1.099	-3.906	-0.305	3.39	11.085	0.932	0.732	1.343	1.099	-10.734	0.636	0.385	-3.906	0	0.488	-0.059	10.373	4.457	0.916	3.479	0.916	5.477	9.469	-2.247	3.235	7.874	1.587	1510067073
-9.323	-3.34	-1.012	-2.991	-2.563	0.793	3.703	-9.916	0.249	1.343	-4.517	-0.488	3.436	10.654	1.583	1.465	2.625	1.587	-10.008	0.414	0.392	-3.723	-0.244	0.427	0.264	9.899	4.168	0.305	3.601	0.916	3.71	10.995	-3.973	2.502	11.658	2.502	1510067073
-8.24	-2.86	-2.189	-3.784	-1.77	0.244	3.712	-9.613	-0.256	1.221	-4.211	-0.977	3.064	10.239	1.711	1.587	4.822	1.465	-9.378	0.386	0.312	-3.662	0.122	0.183	0.117	9.525	3.881	0.061	3.601	1.099	0.36	11.395	-3.807	2.38	11.841	3.418	1510067074
-7.976	-3.078	-1.372	-4.089	-2.319	-0.183	3.211	-8.242	0.056	1.16	-3.174	-1.099	2.407	9.661	1.771	1.404	4.7	1.038	-9.027	0.524	0.066	-3.662	0.305	0.244	-0.056	9.049	3.661	0.061	3.418	1.16	-2.559	11.07	-2.286	2.38	8.972	3.54	1510067074
-7.808	-2.795	-1.196	-3.235	-1.77	0.244	2.891	-7.858	0.096	0.916	-2.808	-1.16	1.919	9.104	1.816	1.221	2.808	0.61	-9.069	0.367	-0.112	-3.54	0.366	0.122	-0.105	8.504	3.351	0.244	2.93	1.221	-3.523	10.058	-0.294	4.395	2.869	3.113	1510067074
-8.038	-2.767	-1.407	-3.357	-0.366	0.427	2.895	-7.654	0.142	1.099	-2.502	-1.221	2.092	8.649	1.843	0.977	1.343	0.305	-9.027	0.219	-0.356	-3.54	0.366	0.122	0.473	8.05	3.247	0.366	2.502	1.099	-2.317	9.796	0.234	5.005	1.099	3.052	1510067074
-8.307	-2.99	-1.32	-3.54	-0.61	0	3.226	-7.657	0.328	1.16	-3.113	-0.854	2.708	8.423	1.815	0.854	1.465	0	-8.96	-0.183	-0.635	-3.296	0.366	-0.122	0.473	8.05	3.247	0.61	2.319	0.977	-1.451	9.63	-0.176	2.991	2.869	1.404	1510067074
-8.868	-3.198	-0.717	-2.991	-0.793	-0.061	3.744	-7.75	0.379	0.977	-2.38	-0.061	3.252	8.575	1.877	0.916	2.258	-0.305	-9.043	-0.611	-0.788	-2.808	0.671	-0.183	0.719	8.338	3.128	0.671	2.197	0.916	0.367	9.344	0.321	2.136	4.761	0.183	1510067074
-8.905	-3.157	-0.55	-1.77	0.244	0.244	3.817	-7.684	0.665	0.977	-2.38	-0.061	3.42	8.812	1.885	0.854	2.441	-0.488	-9.548	-0.717	-1.144	-2.441	0.305	-0.183	0.822	8.581	3.053	0.61	2.014	0.793	0.328	9.003	-0.402	2.38	4.333	-0.244	1510067074
-9.191	-2.475	-1.28	-1.77	-0.244	-0.122	4.065	-7.747	0.927	0.793	-2.075	0.488	3.4	8.93	1.748	0.793	1.709	-0.366	-9.573	-0.632	-1.144	-2.197	0.183	-0.549	0.945	8.678	3.299	0.854	1.77	0.488	0.639	9.479	-0.756	2.319	3.113	-0.61	1510067074
-9.967	-2.918	-1.278	-2.38	0.122	-0.244	4.109	-7.971	1.336	0.793	-1.709	0.977	3.59	9.043	1.906	0.854	1.16	-0.183	-9.615	-0.647	-0.988	-2.014	-0.122	-0.732	0.987	8.788	3.299	1.038	1.404	0.427	2.219	9.708	0.29	0.977	1.526	-0.61	1510067074
-10.903	-3.772	-0.23	-1.221	-1.648	0.122	4.364	-8.302	1.437	0.793	-1.221	1.465	4.014	9.075	2.164	0.977	1.282	-0.183	-10.328	-1.11	-0.975	-1.953	0.305	-0.732	1.572	9.245	2.884	0.977	1.282	0.549	3.677	9.944	0.891	-0.061	0.793	-0.61	1510067074
-9.371	-2.934	-1.016	-1.038	1.77	-0.183	4.584	-8.9	1.44	0.732	-0.916	2.136	4.243	9.461	2.18	1.038	1.709	-0.122	-11.298	-1.075	-0.982	-1.282	-0.61	-0.793	1.572	9.245	2.884	0.916	1.648	0.488	2.327	9.883	-2.226	0.305	0.977	-0.671	1510067074
-9.1	-2.498	-1.963	-1.526	0.671	-0.854	4.62	-9.642	1.579	0.61	-0.977	1.953	4.13	10.482	1.956	1.038	1.465	-0.183	-10.654	-0.531	-0.374	-2.075	-1.343	-1.038	2.109	10.373	2.943	1.282	1.77	0.183	3.725	10.756	-0.382	-0.671	3.662	-1.404	1510067074
-10.503	-3.976	-3.305	-2.686	-0.916	-0.916	4.857	-9.241	1.693	0.793	-1.587	1.526	4.457	10.811	2.025	0.977	1.404	-0.305	-9.72	-1.381	0.859	-2.197	-0.793	-0.916	0.977	10.274	1.415	1.343	1.77	0.122	2.073	10.17	0.251	-2.991	1.282	-1.587	1510067074
-10.162	-4.31	-2.412	-2.197	-0.305	-0.305	4.916	-8.762	1.851	1.099	-1.648	0.854	4.878	10.222	1.938	0.916	2.258	0.061	-10.703	-2.82	0.892	-1.953	-0.244	-0.366	0.977	10.274	1.415	0.488	2.441	0.305	0.255	10.3	-0.459	0.366	1.343	-1.099	1510067074
-9.372	-3.164	-2.259	-2.197	0.427	0	4.231	-9.945	1.726	0.977	-1.282	-2.014	4.71	10.983	1.442	0.488	3.174	-0.061	-10.572	-2.518	0.597	-1.709	-0.427	-0.122	0.066	10.874	0.78	0.183	2.808	0.793	0.774	10.372	-0.368	0.183	1.526	-1.404	1510067074
-9.196	-2.777	-2.536	-2.38	0.549	-0.549	3.656	-10.154	1.988	0.977	-1.282	-2.014	4.231	12.317	0.944	-0.122	2.319	-0.671	-10.31	-2.012	0.195	-1.892	-0.671	-0.122	0.652	11.748	1.798	0.854	2.625	0.732	0.392	10.411	-0.892	-0.244	1.587	-1.77	1510067074
-8.713	-2.786	-2.509	-2.258	0.488	-0.61	2.93	-8.768	2.06	1.099	-1.343	-2.808	4.27	11.511	0.501	-0.244	0.793	-0.122	-9.333	-1.931	0.306	-2.197	-0.488	0.244	0.652	11.748	1.798	0.916	1.831	0.305	0.227	10.164	-0.797	0.183	1.16	-2.319	1510067074
-8.435	-2.885	-2.507	-1.892	0.549	-0.366	2.107	-7.19	1.921	1.099	-0.793	-2.441	4.375	9.891	0.847	0.244	0.549	1.099	-8.506	-2.044	0.458	-2.136	-0.183	0.427	0.511	10.159	1.68	0.122	1.404	0.305	0.913	9.954	-0.227	-0.122	1.709	-2.197	1510067074
-8.553	-2.974	-2.608	-1.404	0	-0.366	1.617	-6.328	1.78	1.099	-0.793	-2.441	4.557	8.994	1.174	0.488	2.136	1.587	-8.287	-2.446	0.404	-1.953	0.244	0.488	0.237	8.484	1.059	-0.61	1.648	0.488	0.849	9.522	-0.256	-0.122	1.099	-1.953	1510067074
-8.451	-3.046	-2.887	-0.854	0.061	-0.488	1.617	-6.328	1.78	1.038	-0.793	-1.77	3.9	8.586	0.986	0.183	2.869	1.343	-8.532	-2.902	0.13	-1.587	0.061	0.488	0.237	8.484	1.059	-0.671	1.709	0.671	1.058	9.452	-0.218	-0.305	0.244	-1.648	1510067074
-8.344	-2.793	-2.858	-0.488	-0.061	-0.366	1.489	-6.598	1.468	0.488	-1.465	-0.183	3.104	8.659	0.689	-0.122	1.709	0.793	-8.66	-3.124	-0.237	-1.099	0.122	0.549	0.2	8.646	0.921	-0.244	1.526	0.671	1.562	9.47	-0.102	-0.427	0.244	-1.221	1510067074
-8.943	-2.682	-3.057	-0.427	-0.122	-0.305	1.835	-6.742	1.394	0.488	-1.465	-0.183	2.885	8.99	0.479	-0.305	0.366	0.427	-8.803	-2.865	-0.408	-0.61	-0.061	0.671	0.577	9.382	1.318	-0.183	1.16	0.488	1.013	9.191	-0.151	-0.549	0.427	-0.977	1510067074
-9.249	-2.818	-3.138	0.244	-1.099	-0.122	2.235	-6.675	1.756	0.305	-1.526	0.549	3.147	9.223	0.471	-0.244	-0.061	0.183	-8.954	-2.798	-0.532	-0.366	-0.122	0.732	0.577	9.382	1.318	-0.183	0.732	0.244	0.197	9.349	-0.285	-0.488	-0.122	-0.916	1510067074
-8.405	-2.171	-2.714	0.244	-0.61	0.122	2.653	-6.915	1.988	-1.038	-0.793	2.075	3.535	9.26	0.859	0.061	0.671	-0.122	-8.805	-2.708	-0.708	0	0	0.793	0.964	9.484	1.58	-0.488	0.793	0.061	0.307	9.725	-0.295	-0.61	-0.122	-1.099	1510067074
-8.41	-1.674	-2.753	0.366	0	-0.061	2.653	-6.915	1.988	-1.038	-0.793	2.075	3.625	9.543	1.195	0.183	1.465	-0.427	-9.054	-2.193	-0.825	0.244	0.244	0.916	1.276	9.672	1.754	-0.977	0.61	0	0.249	9.258	-0.281	-0.732	0.122	-1.16	1510067074
-8.9	-2.085	-3.407	-0.183	0.427	-0.366	3.293	-7.61	2.355	-1.16	-0.854	2.686	3.485	9.519	1.532	0.244	1.465	-0.732	-10.343	-1.753	-0.982	0	1.343	0.977	1.276	9.672	1.754	-1.16	0.061	-0.122	0.09	9.435	-0.623	-0.793	0	-1.343	1510067075
-10.076	-2.467	-3.936	-0.916	-0.305	-0.793	4.005	-9.436	2.251	-1.465	-1.343	2.93	3.188	9.833	1.683	0.244	0.427	-1.221	-11.766	-0.414	-1.069	0.122	-0.732	0.977	1.985	9.95	2.14	-1.16	0	-0.366	0.255	9.831	-0.696	-1.038	0.122	-1.343	1510067075
-11.1	-3.575	-3.803	-1.587	-1.648	-1.16	4.858	-11.214	1.946	-1.465	-1.343	2.93	3.329	10.231	1.809	0.427	-0.427	-1.831	-12.474	-0.061	-0.486	-0.549	-0.732	0.854	1.985	9.95	2.14	-1.16	0	-0.366	-0.036	10.552	-0.147	-0.977	0	-1.038	1510067075
-11.088	-4.877	-3.022	-1.343	-2.014	-0.732	5.509	-12.26	1.559	-1.16	-1.038	2.563	3.719	10.63	2.064	0.671	-0.183	-2.136	-12.008	-0.194	0.151	-0.549	-1.038	0.61	1.985	9.95	2.14	-1.16	0	-0.366	-0.132	11.726	1.154	-1.648	0.488	-0.793	1510067075
-10.433	-5.182	-1.738	-0.183	-2.502	-0.183	5.197	-12.073	1.024	-0.671	0	-0.122	3.953	11.096	2.077	0.732	0.488	-2.136	-11.599	-0.228	0.91	-0.305	-1.587	0.183	1.089	10.355	3.667	-0.488	0.671	-1.343	0.73	11.584	1.262	-1.648	0.427	-0.122	1510067075
-9.146	-4.983	-1.073	0.427	-2.014	-0.061	4.411	-10.768	0.672	-0.671	0	-0.122	3.783	11.189	1.742	0.366	1.038	-1.404	-10.017	0.061	1.932	-0.061	-1.282	0.122	-1.865	9.609	4.614	-0.305	0.671	-1.099	2.177	11.386	1.974	-1.709	0.671	1.221	1510067075
-8.72	-4.88	-0.504	0.366	-1.77	-0.122	3.713	-9.251	0.38	-0.427	-0.305	-1.16	2.999	10.703	1.331	-0.061	-0.122	-0.244	-9.256	0.443	2.707	0.183	-0.916	0.061	-1.865	9.609	4.614	-0.061	0.61	-0.916	2.743	10.703	1.799	-1.343	0.732	2.686	1510067075
-8.854	-5.117	-0.133	-0.061	-0.916	-0.366	3.713	-9.251	0.38	-0.183	-0.732	-1.404	2.564	10.328	1.109	-0.488	-0.549	0.793	-9.099	1.117	2.931	0.183	-0.671	0.122	-2.74	8.842	4.593	-0.183	0.427	-0.488	0.583	10.737	1.078	-1.099	0.793	3.174	1510067075
-8.382	-5.151	-0.505	0.061	-0.977	-0.549	3.071	-8.155	-0.973	0.183	-1.099	-1.16	1.909	10.014	0.849	-0.732	0	1.465	-9.156	1.132	2.799	-0.183	-0.549	0.122	-1.823	8.843	4.63	0.305	0.427	-0.305	-1.72	10.507	0.849	0.427	-0.793	3.357	1510067075
-7.733	-4.901	-0.224	0.061	-0.61	-0.122	3.088	-8.576	-1.849	0.183	-1.221	-0.916	1.002	10.073	0.715	-0.488	-0.183	1.587	-8.717	0.785	2.592	0.122	-0.366	0	-1.823	8.843	4.63	0.244	0.427	-0.122	-2.33	10.386	1.932	0.671	-1.465	2.991	1510067075
-7.691	-4.268	0.01	-0.183	-0.244	0.244	3.077	-8.51	-2.048	0.244	-0.183	-0.916	0.708	9.99	1.084	-0.061	-0.061	1.282	-8.51	1.008	2.377	0.305	-0.122	0.122	-1.477	8.915	4.357	0.122	0.427	0.061	-0.919	9.616	2.312	1.16	-0.366	2.991	1510067075
-8.075	-4.322	0.072	-0.061	-0.122	-0.061	2.982	-8.161	-1.853	0.244	-0.183	-0.916	0.816	9.704	1.339	0.122	0.488	0.854	-8.832	1.181	2.125	0.122	-0.061	0	-1.41	8.252	4.405	0	0.61	0.183	-0.975	9.092	2.485	1.404	1.465	2.686	1510067075
-8.258	-4.119	0.52	0.305	-0.183	0	2.982	-8.161	-1.853	-0.305	0.732	-1.038	0.636	9.404	1.349	0	0.183	0.61	-9.051	1.268	1.908	0.122	-0.183	-0.061	-1.41	8.252	4.405	0	0.305	0.183	-2.317	8.87	1.354	1.526	0.305	1.892	1510067075
-8.071	-3.724	0.37	0.427	0.61	0.183	2.512	-8.274	-1.724	-0.366	0.671	-0.793	0.764	9.333	1.357	0.122	-0.366	0.244	-9.028	1.51	1.867	0.122	-0.183	-0.061	-1.071	8.271	4.35	0.244	0.183	0.061	-1.974	8.606	1.217	1.892	-0.916	0.916	1510067075
-8.595	-3.793	-0.197	-0.427	0.61	0	2.512	-8.274	-1.724	-0.061	0.488	-0.549	1.123	9.354	1.329	0.305	-0.427	0	-9.252	1.67	1.871	-0.366	-0.122	-0.366	-0.548	8.367	4.45	0.244	0.183	-0.061	-0.388	8.96	1.37	2.319	-0.305	0	1510067075
-8.647	-3.846	0.066	-0.122	0.549	0.244	2.632	-8.836	-1.325	-0.122	0.061	-0.183	1.596	9.226	1.341	0.61	-0.183	-0.122	-9.269	1.897	1.954	-0.671	-0.183	-0.366	-0.548	8.367	4.45	0.305	0.244	0	0.883	9.641	2.254	0.732	0.671	-0.427	1510067075
-9.112	-3.546	-0.304	-0.549	1.221	0.244	2.856	-9.362	-1.064	0.061	0.671	0.488	2.035	9.282	1.416	0.916	0.549	-0.244	-9.232	1.715	1.967	-0.916	0.183	-0.549	-0.379	8.496	4.477	0.366	0.488	0	1.483	9.46	1.403	1.465	-0.183	-0.183	1510067075
-9.755	-4.62	-1.034	-0.977	1.038	-0.061	2.832	-9.938	-0.886	0.061	0.671	0.488	2.397	9.625	1.501	1.099	0.977	-0.427	-9.77	1.194	1.834	-1.221	0.305	-0.854	-0.635	8.744	4.449	0.488	0.61	0.183	1.671	9.47	1.042	0.061	-1.343	-0.671	1510067075
-9.564	-4.795	-0.596	-0.671	0.61	-0.061	2.682	-10.046	-0.662	0.305	0.732	0.732	2.641	10.146	1.629	0.916	0.977	-0.244	-10.019	0.33	1.755	-1.221	0.305	-0.854	-0.924	9.159	4.13	0.671	0.305	0.366	-0.171	10.67	0.894	0.977	0.061	-1.221	1510067075
-9.191	-3.998	-0.53	0.305	0.488	0.366	2.704	-9.324	-0.237	0.488	0.122	0.916	2.79	10.499	1.592	0.549	0.549	0	-9.573	-0.337	1.84	-0.977	0.061	-0.854	-0.882	9.609	3.697	0.854	0.061	0.305	2.773	10.466	1.86	-0.061	0.122	-2.075	1510067075
-8.417	-3.438	-1.15	-0.854	2.075	0.183	2.938	-8.581	0.306	0.427	-0.305	0.977	3.078	10.436	1.385	0.183	0.305	0.244	-9.123	-0.7	1.738	-0.61	0.488	-0.854	-0.818	9.744	3.436	0.854	0.366	0.366	1.743	10.203	-0.24	0.488	1.038	-0.549	1510067075
-8.933	-3.271	-1.966	-0.549	1.038	0	2.938	-8.581	0.306	0.244	0.122	1.282	3.345	10.483	1.347	0.061	0.366	0.488	-8.855	-0.799	1.631	-0.61	0.549	-0.793	-1.142	9.808	3.068	0.61	0.305	0.671	0.151	9.573	0.266	0.244	-0.427	-1.892	1510067075
-8.643	-3.22	-2.48	-0.793	1.221	-0.183	3.096	-8.001	0.985	0.183	1.099	1.648	3.301	10.299	1.217	-0.122	0.488	0.732	-8.904	-1.291	1.355	-0.61	0.549	-0.793	-1.025	9.774	2.396	0.305	-0.244	0.854	2.176	9.741	0.318	0.916	0.122	-1.404	1510067075
-9.268	-3.737	-3.129	-0.549	0.61	-0.061	2.811	-7.756	0.854	0.427	1.221	1.587	3.107	9.758	1.029	-0.366	0	0.671	-9.607	-2.187	1	-0.671	0.916	-0.549	-0.384	9.528	2.01	0.244	-0.427	0.793	2.341	9.728	0.211	0	1.831	-0.916	1510067075
-9.653	-4.003	-3.421	-0.183	-0.061	0.305	2.926	-8.358	0.833	0.427	-0.061	0.916	2.994	9.733	0.683	-0.61	-0.488	0.366	-10.204	-2.644	0.693	-0.305	0.488	-0.366	-0.013	9.635	1.524	0.061	-0.183	0.671	1.008	9.825	-0.391	0.122	1.16	-0.549	1510067075
-9.442	-3.553	-3.051	0	0	0.427	3.253	-9.141	0.964	-0.061	-0.671	-0.427	3.101	10.25	0.346	-0.671	-0.732	-0.244	-10.227	-2.908	0.388	0.061	0.244	-0.244	0.282	10.369	1.373	0.427	-0.305	0.427	0.378	10.127	-0.662	0.244	-0.427	-0.427	1510067076
-9.109	-2.818	-2.969	0.244	0.305	0.122	3.443	-9.221	1.556	-0.061	-0.671	-0.427	3.479	10.765	0.318	-0.549	-0.793	-0.916	-9.132	-2.885	0.58	0.305	0.549	-0.244	0.468	11.068	1.485	0.549	-0.427	0.305	0.772	10.249	-0.532	-0.061	-0.488	-0.244	1510067076
-9.353	-3.169	-2.615	0.122	-0.488	0.305	3.365	-8.192	2.096	-0.305	0.549	-0.488	4.091	10.342	0.677	-0.366	-0.183	-0.916	-9.485	-2.589	0.847	0.488	1.099	-0.183	0.051	10.513	1.497	0.183	-0.732	0.427	1.561	9.96	-0.613	-0.061	0.183	-0.183	1510067076
-9.356	-3.169	-2.549	-0.061	-0.122	0.549	2.933	-8.141	2.072	-0.61	1.953	-0.61	4.081	9.914	0.773	-0.305	0	-0.427	-9.883	-1.439	0.645	0.488	1.099	-0.183	-0.264	9.807	1.714	-0.244	-0.671	0.549	1.064	9.956	-0.543	-0.122	0.854	0.061	1510067076
-8.928	-3.391	-2.546	-0.061	-0.366	0.305	2.613	-9.098	2.066	-0.732	2.197	-0.732	3.809	10.349	0.754	-0.366	-0.549	0	-9.339	-1.169	0.679	0.061	0.793	0.244	0.382	10.17	2.182	-0.061	-0.671	0.427	-0.006	10.092	-0.087	-0.061	-0.244	-0.122	1510067076
-9.009	-3.298	-2.133	0.305	-0.122	0.427	2.613	-9.318	1.861	-0.183	1.709	-0.488	3.943	10.281	1.148	-0.427	-0.916	0.305	-9.193	-1.431	0.566	0.061	1.221	0.122	0.829	10.239	2.281	0	-0.793	0.427	0.456	9.889	0.005	-0.122	-0.488	-0.183	1510067076
-9.252	-3.259	-2.098	0.427	0	0.732	2.227	-8.941	1.306	1.221	0.427	-1.282	4.267	9.64	1.672	-0.305	-0.366	0.549	-9.549	-1.318	0.293	0.183	1.221	0.244	0.531	9.482	2.206	-0.305	-0.732	0.671	0.613	9.867	-0.104	-0.244	0.244	-0.061	1510067076
-9.185	-3.119	-2.068	0.488	-0.061	0.671	2.111	-8.92	1.006	1.221	0.427	-1.282	4.155	9.654	1.867	-0.488	0.183	0.732	-9.78	-1.087	-0.043	0.305	1.282	0.305	0.605	9.257	2.309	-0.366	-0.488	0.977	0.415	9.812	-0.051	0	-0.122	-0.122	1510067076
-9.136	-2.908	-2.094	0.427	0.061	0.61	2.309	-9.122	0.816	1.221	-0.793	-1.648	3.781	10.076	1.816	-0.732	-0.061	0.793	-9.639	-0.974	-0.284	0.183	1.343	0.305	1.016	9.66	2.499	-0.122	-0.488	0.977	0.414	9.96	0.006	-0.183	-0.427	-0.061	1510067076
-9.266	-2.668	-1.985	0.366	0.061	0.61	2.509	-8.74	0.696	1.282	-0.793	-1.404	3.628	10.141	1.92	-0.854	-0.427	0.854	-9.672	-0.858	-0.531	0.244	1.282	0.244	1.22	9.816	2.611	0	-0.732	0.916	0.413	9.879	0.102	-0.122	-0.61	-0.061	1510067076
-9.158	-2.454	-1.992	0.244	0.366	0.671	2.43	-8.204	0.679	1.282	-0.427	-1.038	3.592	9.781	2.03	-0.854	-0.427	1.038	-9.621	-0.745	-0.762	0.244	1.404	0.244	1.314	9.42	2.633	-0.183	-0.732	0.977	0.482	9.838	-0.002	-0.244	-0.305	-0.122	1510067076
-9.394	-2.421	-2.009	0.305	0.061	0.671	2.663	-7.997	0.718	1.099	-0.549	-0.671	3.493	9.616	2.06	-0.854	-0.305	1.099	-9.566	-0.659	-0.986	0.122	1.465	0.244	1.444	9.22	2.638	-0.305	-0.793	1.038	0.632	9.761	0.059	-0.244	-0.366	-0.183	1510067076
-9.449	-2.145	-1.912	0.244	0	0.671	2.663	-7.997	0.718	0.793	-0.671	-0.122	3.376	9.558	2.141	-0.854	-0.244	0.977	-9.672	-0.668	-1.3	0.122	1.465	0.244	1.677	9.19	2.606	-0.366	-0.916	0.977	1.18	9.778	0.27	-0.305	-0.732	-0.061	1510067076
-9.534	-1.91	-2.068	-0.061	0.183	0.61	2.751	-8.123	1.097	0.122	0.244	0.732	3.248	9.387	2.132	-0.854	-0.305	0.732	-9.652	-0.468	-1.629	0.061	1.404	0.183	1.942	9.113	2.597	-0.366	-0.977	0.916	1.103	9.839	0.217	-0.427	-0.427	0.122	1510067076
-9.6	-2.007	-2.156	-0.244	0.061	0.549	2.812	-8.25	1.254	0.122	0.244	0.732	3.248	9.232	2.164	-0.793	-0.427	0.427	-9.68	-0.431	-1.938	-0.061	1.465	0.183	2.243	9.055	2.632	-0.244	-0.977	0.793	0.829	9.878	0.092	-0.122	-0.183	0	1510067076
-9.5	-2.126	-2.065	-0.183	0	0.427	2.812	-8.25	1.254	-0.305	-0.427	0.977	3.352	9.161	2.219	-0.671	-0.61	0.183	-9.685	-0.476	-2.266	-0.122	1.282	0.122	2.495	9.049	2.572	-0.244	-1.099	0.671	0.516	9.952	0.217	-0.122	0	-0.183	1510067076
-9.374	-2.022	-2.056	-0.244	-0.061	0.366	3.518	-8.483	1.247	-0.305	-0.366	0.977	3.624	9.094	2.329	-0.549	-0.61	-0.061	-9.727	-0.557	-2.479	-0.122	1.16	0.122	2.792	9.009	2.506	-0.305	-1.221	0.549	0.621	9.939	0.325	-0.122	-0.061	-0.244	1510067076
-9.353	-1.95	-2.083	-0.122	-0.061	0.305	3.396	-8.486	1.635	0.061	0.183	0.977	3.854	8.945	2.401	-0.488	-0.427	-0.244	-9.746	-0.496	-2.65	-0.061	0.916	0.061	3.045	8.893	2.46	-0.366	-1.16	0.366	0.541	9.918	0.286	-0.183	-0.244	-0.183	1510067076
-9.444	-1.91	-2.077	-0.183	-0.061	0.244	3.256	-8.458	1.91	0.183	0	0.61	3.982	8.862	2.455	-0.427	-0.427	-0.488	-9.691	-0.438	-2.692	-0.061	0.916	0.061	3.198	8.836	2.44	-0.366	-1.038	0.244	0.812	9.826	0.297	-0.183	-0.183	-0.122	1510067076
-9.537	-1.927	-2.043	-0.244	-0.122	0.183	3.242	-8.454	2.113	0.183	-0.366	0.366	4.232	8.85	2.627	-0.305	-0.305	-0.732	-9.557	-0.474	-2.747	-0.244	0.732	0	3.263	8.796	2.422	-0.183	-0.793	0.122	0.782	9.833	0.313	-0.183	-0.122	-0.061	1510067076
-9.481	-1.881	-2.116	-0.244	0.061	0.183	3.236	-8.485	2.236	0.305	-0.61	0.305	4.5	8.969	2.81	-0.244	-0.061	-0.916	-9.603	-0.494	-2.903	-0.183	0.671	0	3.242	8.814	2.411	-0.061	-0.549	0.183	0.575	9.897	0.305	-0.122	0.122	-0.061	1510067076
-9.465	-1.93	-2.133	-0.244	0	0.122	3.201	-8.388	2.396	0.427	-0.488	0.366	4.699	9.132	2.96	-0.244	0.122	-0.854	-9.667	-0.45	-3.021	-0.183	0.671	0	3.263	8.915	2.4	0	-0.366	0.183	0.391	9.869	0.321	-0.061	0.183	-0.183	1510067076
-9.454	-1.958	-2.095	-0.244	0	0.061	3.34	-8.299	2.248	0.244	-0.916	0.366	4.694	9.193	3.003	-0.244	0.061	-0.671	-9.622	-0.502	-3.095	-0.305	0.366	-0.061	3.346	8.939	2.399	0.122	-0.305	0.122	0.376	9.908	0.379	-0.122	0	-0.183	1510067076
-9.439	-1.913	-2.083	-0.183	-0.061	0	3.34	-8.299	2.248	0.061	-0.793	0.244	4.711	9.14	2.998	-0.244	-0.122	-0.427	-9.604	-0.621	-3.091	-0.305	0.366	-0.061	3.338	8.902	2.399	0	-0.183	0.122	0.364	9.92	0.435	-0.122	0	-0.122	1510067076
-9.426	-1.963	-2.079	-0.122	0	0	3.551	-8.222	2.125	-0.061	-0.61	0.244	4.765	9.058	2.998	-0.305	-0.061	-0.122	-9.577	-0.577	-3.169	-0.183	0.244	-0.061	3.275	8.817	2.35	-0.061	0	0.122	0.439	9.908	0.384	-0.061	0.061	-0.122	1510067076
-9.637	-1.998	-2.162	-0.122	-0.061	-0.061	3.685	-8.283	1.939	-0.183	0	0.061	4.634	9.039	2.894	-0.305	0	0.122	-9.604	-0.543	-3.193	0	0.061	0	3.259	8.789	2.329	-0.061	0.122	0.122	0.429	9.845	0.474	-0.061	0.061	-0.122	1510067077
-9.501	-1.951	-2.147	-0.122	-0.061	-0.061	3.685	-8.283	1.939	-0.183	0	0.061	4.45	9.18	2.765	-0.244	-0.183	0.183	-9.679	-0.414	-3.246	0	0.061	0	3.266	8.963	2.33	0.061	0.122	0.122	0.293	9.953	0.494	0	0	-0.061	1510067077
-9.469	-1.946	-2.084	0	0	-0.122	3.631	-8.62	2.181	0	0.183	-0.061	4.395	9.238	2.68	-0.061	-0.244	0.244	-9.658	-0.392	-3.128	0.061	-0.244	0	3.441	9.109	2.367	0.122	0.183	-0.061	0.268	9.953	0.465	-0.061	-0.061	-0.061	1510067077
-9.488	-1.926	-2.052	0	-0.061	-0.183	3.518	-8.485	2.233	0	0.183	-0.244	4.393	9.155	2.61	0.122	0.122	0.305	-9.471	-0.392	-2.974	-0.061	-0.488	-0.061	3.432	9.069	2.47	0.183	0.427	-0.122	0.373	9.924	0.498	-0.122	0.122	-0.061	1510067077
-9.483	-1.852	-2.044	0.061	0	-0.122	3.458	-8.489	1.882	-0.366	0.305	-0.427	4.288	9.142	2.705	0.305	0.549	0.366	-9.527	-0.437	-2.809	-0.061	-0.488	-0.061	3.23	8.961	2.457	0.061	0.549	-0.122	0.327	9.86	0.407	-0.061	-0.061	-0.122	1510067077
-9.512	-1.867	-2.049	0	-0.061	-0.122	3.36	-8.611	1.542	-0.549	0.183	-0.671	4.076	9.199	2.814	0.427	0.793	0.305	-9.466	-0.481	-2.741	-0.061	-0.427	0	2.973	8.987	2.48	0	0.61	-0.122	0.418	9.878	0.487	-0.061	0.061	-0.061	1510067077
-9.525	-1.873	-2.053	0	-0.061	-0.061	3.084	-8.631	1.698	-0.122	0.732	-0.61	3.846	9.365	2.896	0.427	0.732	0.122	-9.475	-0.48	-2.671	0.061	-0.61	0	2.883	9.08	2.523	0.122	0.61	-0.061	0.571	9.854	0.516	0	-0.061	0	1510067077
-9.534	-1.853	-2.11	-0.061	-0.061	-0.061	2.796	-8.477	1.899	0.244	0.183	-0.427	3.888	9.574	2.896	0.244	0.854	-0.305	-9.378	-0.443	-2.541	0.061	-0.61	0	2.757	9.099	2.497	0.061	0.61	-0.122	0.391	9.903	0.519	0	0.122	0.061	1510067077
-9.53	-1.919	-2.126	0	-0.061	-0.061	2.796	-8.477	1.899	0.244	0.244	-0.549	3.332	9.536	2.317	-0.244	1.587	-0.183	-9.561	-0.433	-2.574	-0.061	-0.366	0	2.669	9.075	2.552	0	0.549	-0.183	0.214	9.89	0.44	0.061	-0.122	-0.061	1510067077
-9.496	-1.932	-2.128	0.061	0	0	2.787	-8.47	1.919	-0.183	0.061	-0.488	3.39	10.015	3.066	-2.563	2.625	0.916	-9.543	-0.519	-2.562	-0.061	-0.427	0	3.016	9.107	2.589	-0.061	0.793	-0.305	0.309	9.93	0.407	0.061	-0.122	-0.061	1510067077
-9.515	-1.83	-2.187	0	0	-0.061	2.844	-8.533	1.625	-0.488	0.305	-0.366	3.936	9.674	5.429	-1.282	0.366	0.793	-9.514	-0.674	-2.449	-0.061	-0.427	0	3.016	9.107	2.589	-0.061	0.793	-0.305	0.437	9.883	0.397	0.061	-0.183	-0.061	1510067077
-9.477	-1.954	-2.171	0.061	0	-0.122	2.962	-8.455	1.444	-0.488	0.244	-0.366	2.793	8.763	3.975	0.427	-5.31	-0.366	-9.54	-0.639	-2.419	0.183	-0.122	0	2.278	9.478	2.784	0.122	0.488	-0.549	0.237	9.966	0.429	0	-0.061	-0.061	1510067077
-9.44	-1.997	-2.198	0.122	0.061	0	2.811	-8.305	1.629	-0.183	0.305	-0.122	4.337	9.015	3.999	0.122	0.183	-0.244	-9.665	-0.468	-2.438	0.122	-0.366	0	3.168	8.971	2.692	-0.305	-0.122	0.366	0.339	9.899	0.325	0.061	-0.183	-0.061	1510067077
-9.497	-1.977	-2.187	0.183	0	0	2.811	-8.305	1.629	0	0.305	0.061	3.786	8.978	2.839	-0.122	1.099	-0.61	-9.579	-0.465	-2.371	0.122	-0.366	0	3.218	9.048	2.553	-0.122	0.244	0	0.368	9.93	0.347	0	-0.061	-0.061	1510067077
-9.475	-1.767	-2.146	0.122	0.061	0	2.858	-8.43	2.017	-0.061	0.061	0.244	3.552	9.045	2.596	0.122	-0.488	-0.671	-9.597	-0.523	-2.32	0	-0.366	0	3.218	9.048	2.553	-0.122	0.244	0	0.518	9.842	0.378	0.061	-0.183	0	1510067077
-9.568	-1.765	-2.205	-0.061	-0.061	-0.061	2.969	-8.494	1.832	-0.244	0.061	0.488	4.04	9.105	2.608	0	-0.183	-0.671	-9.574	-0.468	-2.278	0.061	-0.366	0	2.525	9.11	2.604	-0.244	0	-0.061	0.392	9.914	0.341	0	-0.122	0.061	1510067077
-9.528	-1.806	-2.18	-0.061	-0.061	-0.061	3.268	-8.528	1.485	-0.488	-0.244	0.366	3.939	9.048	2.51	0.122	-0.61	-0.61	-9.606	-0.514	-2.199	0.061	-0.305	0.061	2.493	9.01	2.627	-0.122	-0.061	-0.183	0.465	9.918	0.318	0	-0.183	-0.061	1510067077
-9.489	-1.89	-2.21	-0.061	0	0	3.268	-8.528	1.485	-0.244	0.183	0.427	3.986	9.022	2.389	0.427	-0.854	-0.793	-9.605	-0.482	-2.164	0.122	-0.305	0.061	2.516	9.055	2.665	-0.122	-0.122	-0.183	0.541	9.903	0.291	0	0	0	1510067077
-9.467	-1.939	-2.225	-0.061	0	0	3.118	-8.497	1.787	0.122	-0.122	0.427	4.065	9.126	2.377	0.549	-0.244	-0.977	-9.664	-0.406	-2.14	0.061	-0.366	0	2.817	9.087	2.664	-0.061	-0.061	-0.183	0.511	9.893	0.291	0	0.061	0	1510067077
-9.467	-1.961	-2.227	0	0	0	3.088	-8.53	1.977	0.122	-0.122	0.305	4.031	9.256	2.602	0.488	0.488	-0.977	-9.674	-0.406	-2.084	0.061	-0.366	0	2.985	9.159	2.725	-0.061	0.122	-0.244	0.301	9.889	0.256	0	0	0	1510067077
-9.513	-1.932	-2.211	0	-0.061	-0.122	3.088	-8.53	1.977	-0.122	-0.427	0.305	3.772	9.339	2.888	0.732	0.549	-0.854	-9.822	-0.479	-2.113	-0.061	-0.366	0	3.012	9.065	2.677	-0.061	0.305	-0.305	0.432	9.878	0.293	0.061	-0.061	0	1510067077
-9.477	-1.944	-2.236	-0.061	-0.061	-0.183	3.418	-8.563	1.867	-0.183	-0.366	0.122	3.582	9.412	2.906	0.671	0.488	-0.732	-9.707	-0.477	-2.034	0	-0.671	-0.061	2.848	9.032	2.714	-0.122	0.305	-0.305	0.378	9.975	0.293	-0.061	0.061	0.061	1510067077
-9.448	-1.95	-2.186	0	-0.122	-0.122	3.541	-8.543	1.693	-0.305	-0.305	-0.183	3.563	9.551	3.17	0.427	0.549	-0.61	-9.703	-0.476	-1.872	0	-0.671	-0.061	2.747	9.061	2.762	-0.061	0.366	-0.244	0.294	9.902	0.268	0	-0.122	0	1510067077
-9.43	-1.903	-2.169	0	-0.061	-0.183	3.364	-8.519	1.599	-0.244	-0.061	-0.305	3.378	9.564	3.307	0.183	0.305	-0.366	-9.677	-0.54	-1.817	-0.061	-0.488	0	2.495	8.958	2.726	0	0.427	-0.244	0.403	9.922	0.333	-0.061	-0.061	0	1510067077
-9.477	-1.928	-2.166	0	-0.122	-0.183	3.408	-8.375	1.781	0.122	0.183	-0.427	3.271	9.611	3.122	-0.122	-0.122	-0.122	-9.644	-0.483	-1.732	0	-0.427	-0.061	2.23	9.024	2.724	-0.122	0.183	-0.183	0.446	9.868	0.228	-0.061	-0.122	0	1510067077
-9.459	-1.896	-2.115	0.061	-0.061	-0.183	3.408	-8.375	1.781	0.366	0	-0.366	3.205	9.592	3.035	-0.366	-0.305	0	-9.625	-0.493	-1.698	0	-0.427	-0.061	2.318	9.065	2.82	-0.122	0.061	-0.122	0.532	9.891	0.246	0	-0.061	0	1510067078
-9.497	-1.916	-2.111	0.061	-0.122	-0.183	3.068	-8.36	1.865	0	0	-0.244	3.132	9.427	2.943	-0.427	-0.366	0	-9.573	-0.493	-1.589	0	-0.366	0	2.427	8.981	2.804	0	0.183	-0.122	0.461	9.923	0.239	0	-0.061	0	1510067078
-9.491	-1.931	-2.094	0.061	-0.122	-0.183	3.281	-8.379	1.428	-0.488	-0.366	-0.305	3.204	9.31	2.765	-0.305	-0.122	-0.061	-9.603	-0.487	-1.552	0	-0.122	-0.061	2.31	8.893	2.833	-0.061	0.183	-0.061	0.505	9.885	0.214	0	-0.183	-0.061	1510067078
-9.518	-1.927	-2.086	0.061	-0.061	-0.122	3.281	-8.379	1.428	-0.061	0.305	-0.183	3.193	9.404	2.638	-0.183	0	-0.122	-9.716	-0.487	-1.591	0	-0.122	-0.061	2.235	8.977	2.844	0.061	0.122	-0.061	0.609	9.9	0.228	0	-0.061	0	1510067078
-9.562	-1.958	-2.095	0	-0.061	-0.122	3.028	-8.579	1.54	0.305	-0.122	-0.183	3.062	9.496	2.531	-0.061	-0.061	-0.061	-9.654	-0.473	-1.538	0.061	-0.183	-0.061	2.273	9.167	2.885	0	0.061	-0.183	0.657	9.892	0.217	-0.061	0	0	1510067078
-9.528	-2.009	-2.092	0	-0.061	-0.122	2.949	-8.489	1.694	0.122	0	-0.061	3.091	9.548	2.579	0.061	-0.061	0	-9.636	-0.459	-1.506	0	0	-0.061	2.293	9.226	2.93	0.061	0.061	-0.183	0.453	9.91	0.256	-0.061	-0.061	0	1510067078
-9.484	-2.04	-2.05	0	-0.061	-0.061	2.891	-8.495	1.784	0.122	0	-0.061	3.086	9.503	2.742	0.183	-0.061	-0.061	-9.68	-0.455	-1.489	0	0	-0.061	2.18	9.16	2.906	0.061	-0.061	-0.183	0.48	9.911	0.236	0	-0.122	-0.061	1510067078
-9.472	-2.064	-2.019	0.061	-0.061	-0.061	2.891	-8.495	1.784	-0.244	-0.061	-0.122	3.018	9.549	2.812	0.183	-0.061	-0.061	-9.678	-0.471	-1.503	0	0	-0.061	2.205	9.176	2.89	0	-0.122	-0.183	0.597	9.895	0.252	0	-0.061	-0.061	1510067078
-9.482	-2.077	-2.041	0	0	-0.061	2.879	-8.547	1.68	-0.366	0.183	0	2.969	9.574	2.833	0.183	-0.061	-0.061	-9.662	-0.488	-1.509	0	0	-0.122	2.247	9.191	2.875	0	-0.122	-0.183	0.599	9.915	0.27	-0.122	0	0	1510067078
-9.513	-2.055	-2.083	0	-0.061	-0.061	2.9	-8.489	1.603	-0.244	0	0.183	3.033	9.583	2.913	0.183	-0.183	-0.061	-9.744	-0.502	-1.519	0	0.061	-0.122	2.213	9.179	2.853	0	-0.183	-0.183	0.549	9.877	0.281	0	-0.061	-0.061	1510067078
-9.49	-2.15	-2.022	0	-0.122	-0.061	2.9	-8.489	1.603	-0.183	-0.122	0.244	3.129	9.597	2.958	0.183	-0.122	-0.061	-9.698	-0.474	-1.487	0	0	-0.061	2.243	9.208	2.857	-0.061	-0.183	-0.183	0.56	9.911	0.28	0	0	-0.061	1510067078
-9.44	-2.127	-1.989	-0.061	-0.061	-0.122	3.043	-8.51	1.705	-0.122	0	0.244	3.118	9.611	2.934	0.183	-0.122	-0.061	-9.698	-0.474	-1.487	0	0.061	-0.061	2.263	9.219	2.812	-0.061	-0.183	-0.183	0.52	9.896	0.278	0	0	0	1510067078
-9.466	-2.181	-2.003	-0.122	-0.061	-0.061	3.206	-8.58	1.727	-0.122	-0.122	0.305	3.164	9.549	2.844	0.061	-0.305	-0.061	-9.732	-0.401	-1.523	0	0	-0.061	2.254	9.18	2.844	0	-0.122	-0.122	0.483	9.89	0.304	-0.061	0.061	-0.061	1510067078
-9.411	-2.211	-2.027	-0.122	0	-0.061	3.291	-8.484	1.741	-0.061	0	0.305	3.263	9.512	2.815	0.061	-0.244	-0.061	-9.746	-0.388	-1.52	-0.061	0	-0.061	2.29	9.15	2.87	0.061	-0.061	-0.122	0.404	9.892	0.327	0	0.122	-0.061	1510067078
-9.423	-2.274	-1.988	-0.122	0	-0.183	3.291	-8.484	1.741	-0.244	0	0.244	3.324	9.451	2.751	0.061	-0.244	-0.061	-9.746	-0.388	-1.52	-0.122	0.061	-0.061	2.336	9.113	2.85	0	0	-0.122	0.371	9.883	0.327	0	0.122	-0.061	1510067078
-9.47	-2.298	-2.07	-0.061	0	-0.122	2.985	-8.503	1.571	-0.244	0.305	0.122	3.33	9.472	2.814	0.183	-0.061	0.061	-9.714	-0.471	-1.528	-0.122	-0.122	-0.061	2.378	9.166	2.872	0	0.061	-0.122	0.244	9.915	0.31	0	0.061	-0.122	1510067078
-9.46	-2.236	-2.101	0	-0.061	-0.122	2.985	-8.503	1.571	-0.183	0.183	-0.061	3.346	9.457	2.999	0.488	0.244	-0.305	-9.768	-0.537	-1.528	-0.183	0	0	2.341	9.042	2.824	0.122	0.244	-0.122	0.26	9.932	0.309	0	-0.183	-0.183	1510067078
-9.471	-2.201	-2.092	0	0	-0.122	2.823	-8.542	1.622	-0.061	-0.671	-0.183	3.336	10.125	2.659	-1.16	1.404	-0.732	-9.811	-0.597	-1.619	-0.183	-0.061	-0.061	2.279	9.039	2.594	0.366	0.183	-0.183	0.368	9.906	0.258	0	-0.183	-0.122	1510067078
-9.441	-2.18	-2.068	0.061	0.061	-0.122	3.42	-8.662	1.836	0.488	-0.061	-0.244	2.37	9.697	3.583	-2.258	1.221	0.366	-9.733	-0.638	-1.561	-0.122	-0.122	-0.122	2.198	9.465	2.801	0.183	0.427	-0.305	0.477	9.91	0.26	0	-0.061	-0.061	1510067078
-9.452	-2.183	-2.097	0	0	-0.122	3.42	-8.662	1.836	0.305	0.122	-0.061	1.751	9.595	4.078	-1.099	-3.479	-0.366	-9.594	-0.595	-1.461	-0.061	-0.122	-0.061	1.535	9.276	2.558	0.488	0	-0.183	0.439	9.942	0.208	0	-0.061	-0.061	1510067078
-9.448	-2.17	-2.084	0.061	0	-0.122	2.516	-8.497	1.453	0.061	-0.732	-0.061	3.062	9.482	3.73	-0.732	-2.441	-0.732	-9.662	-0.562	-1.475	-0.061	0	-0.122	1.773	9.451	2.608	-0.122	-0.366	0.427	0.351	9.903	0.179	0	-0.122	-0.122	1510067078
-9.501	-2.19	-2.104	0	-0.061	-0.061	3.037	-8.222	1.699	0.671	-0.183	-0.061	3.378	9.483	3.24	-0.671	0.183	-0.61	-9.723	-0.547	-1.515	-0.122	0.061	-0.061	2.492	9.299	2.774	-0.061	-0.122	0.244	0.498	9.895	0.179	0	-0.061	-0.122	1510067078
-9.446	-2.165	-2.042	-0.061	-0.061	-0.061	3.037	-8.222	1.699	0.977	-0.183	0.122	3.283	9.446	2.756	-0.305	0.366	-0.732	-9.653	-0.597	-1.513	-0.122	0	-0.061	2.315	9.412	2.729	-0.244	0.183	0.183	0.586	9.898	0.217	0	0	-0.061	1510067078
-9.472	-2.192	-2.031	-0.122	0	-0.122	2.829	-8.345	2.25	0.61	-0.854	0.366	3.108	9.359	2.684	0.244	0.305	-0.549	-9.697	-0.587	-1.536	-0.122	0	-0.061	1.9	9.35	2.613	-0.244	0	0.305	0.53	9.887	0.22	0	-0.061	-0.061	1510067078
-9.479	-2.294	-2.048	-0.183	-0.061	-0.061	3.516	-8.556	2.031	0.61	-0.854	0.366	3.418	9.461	2.573	0.549	0.244	-0.183	-9.747	-0.55	-1.558	0	0.061	0	2.077	9.343	2.523	0	-0.122	0.305	0.462	9.903	0.214	0	0	-0.061	1510067078
-9.449	-2.353	-2.079	-0.183	-0.061	-0.061	3.516	-8.556	2.031	0.61	-0.854	0.366	3.884	9.348	2.365	0.61	0.366	0.244	-9.721	-0.494	-1.465	0.061	-0.061	0	2.486	9.319	2.699	0.122	0.122	0.061	0.481	9.893	0.225	0	0.122	-0.061	1510067079
-9.427	-2.286	-2.156	-0.183	-0.122	0	6.796	-8.354	2.078	-0.183	1.038	-1.526	3.988	9.375	2.219	0.732	0.366	0.549	-9.686	-0.276	-1.219	0.061	-0.122	-0.061	2.505	9.318	2.527	0.244	0.366	0.061	0.427	9.921	0.237	-0.061	0.122	0	1510067079
-9.461	-2.274	-2.175	-0.366	-0.122	0	8.77	-8.021	3.808	-0.183	4.028	-2.93	4.669	9.387	2.521	0.977	0.305	0.732	-9.593	-0.41	-1.074	-0.061	-0.183	-0.183	2.933	9.351	2.55	0.244	0.793	0.305	0.339	9.874	0.231	-0.061	0.061	0	1510067079
-9.422	-2.44	-2.178	-0.366	0	0.122	9.488	-8.276	3.744	-0.061	6.775	-4.028	5.654	9.497	3.072	1.221	1.465	1.526	-9.698	-0.508	-1.075	-0.366	-0.061	-0.061	2.779	9.196	2.667	0.305	1.526	0.427	0.358	9.908	0.179	-0.061	0.061	0.061	1510067079
-9.313	-2.534	-2.164	-0.305	-0.061	0.122	8.995	-8.467	3.974	0.977	8.301	-5.188	6.308	9.64	3.262	0.977	2.441	2.808	-9.698	-0.566	-1.081	-0.427	-0.244	-0.061	2.493	9.185	2.763	0.183	1.831	0.854	0.386	9.914	0.171	-0.061	0.244	0.061	1510067079
-9.247	-2.564	-2.109	-0.244	-0.061	0.061	8.497	-8.616	4.334	1.892	8.85	-6.104	6.458	9.762	3.275	0.61	2.686	3.54	-9.802	-0.69	-1.268	-0.488	0	-0.061	2.25	8.976	2.597	0.244	2.197	1.099	0.299	9.912	0.254	-0.122	0.244	0.122	1510067079
-9.36	-2.57	-2.135	-0.183	-0.122	0	7.349	-8.266	4.159	2.441	9.949	-6.714	6.167	9.761	3.34	0.122	2.747	4.028	-9.909	-0.755	-1.43	-0.305	0	-0.061	2.521	8.921	2.426	0.183	2.197	1.404	0.077	9.86	0.258	-0.122	0.061	0.122	1510067079
-9.438	-2.558	-2.163	-0.061	-0.122	-0.061	7.349	-8.266	4.159	2.808	10.681	-6.897	5.608	9.592	3.278	-0.122	2.747	4.272	-10.014	-0.835	-1.605	-0.183	-0.122	-0.061	3.043	8.82	2.561	0.427	2.563	1.587	0.061	9.905	0.321	-0.122	0	0.122	1510067079
-9.327	-2.452	-2.08	0.061	-0.061	-0.122	4.171	-6.921	3.982	2.869	9.399	-6.653	5.77	9.685	3.062	-0.427	2.747	4.456	-9.956	-0.869	-1.641	-0.061	-0.366	0	3.376	8.87	2.738	0.549	2.869	1.465	0.043	9.961	0.325	-0.061	0	0.122	1510067079
-9.39	-2.414	-2.11	0.183	0	-0.122	2.775	-6.233	4.216	2.686	9.033	-6.042	5.682	9.628	2.946	-0.488	3.052	4.272	-9.814	-0.796	-1.476	0.244	-0.671	-0.061	3.218	9.178	2.873	0.366	2.869	1.526	0.017	9.945	0.306	-0.122	-0.122	0.061	1510067079
-9.39	-2.306	-2.056	0.305	0	-0.122	2.775	-6.233	4.216	2.136	7.385	-5.188	5.583	9.536	3.061	-0.366	3.54	4.211	-9.753	-0.776	-1.325	0.366	-0.549	-0.061	2.993	9.13	3.053	0.305	2.869	1.587	0.139	9.916	0.257	0	-0.427	0	1510067079
-9.404	-2.249	-2.01	0.366	0.122	-0.061	0.879	-4.912	4.56	1.465	5.92	-4.517	5.249	9.307	3.106	-0.366	3.418	4.15	-9.649	-0.7	-1.162	0.488	-0.488	-0.183	2.51	9.088	3.127	-0.061	2.625	1.648	0.38	9.906	0.223	0	-0.244	0	1510067079
-9.491	-2.159	-2.032	0.366	0.061	-0.061	0.091	-4.398	5.078	0.977	4.578	-3.418	5.052	9.164	3.181	-0.549	3.357	3.906	-9.619	-0.652	-1.065	0.488	-0.366	-0.183	2.31	9.01	3.242	0.061	2.075	1.526	0.437	9.893	0.225	-0.061	-0.305	0	1510067079
-9.538	-2.09	-2.029	0.305	0.061	0	0.091	-4.398	5.078	0.183	3.052	-2.319	4.981	8.854	3.65	-0.549	2.563	3.357	-9.668	-0.696	-1.026	0.488	-0.305	-0.183	2.298	9.146	3.421	-0.061	1.343	1.343	0.568	9.861	0.243	-0.061	-0.366	0	1510067079
-9.51	-2.073	-1.997	0.244	0.061	0	-0.455	-4	5.568	-0.549	1.343	-1.526	5.361	8.787	4.072	-0.854	2.869	3.113	-9.647	-0.678	-0.975	0.488	-0.183	-0.183	2.384	8.862	3.563	-0.183	1.038	1.038	0.705	9.897	0.261	-0.061	-0.244	0	1510067079
-9.479	-2.088	-1.962	0.183	0	0	-0.346	-3.81	6.196	-1.282	0.244	-0.854	4.429	7.966	4.006	-1.221	2.502	4.272	-9.685	-0.636	-0.973	0.488	-0.061	-0.183	2.43	8.948	3.584	-0.427	0.244	0.61	0.737	9.879	0.324	-0.061	-0.183	0	1510067079
-9.516	-2.165	-1.979	0.122	0.061	0	0.044	-4.005	6.857	-1.77	0.305	-0.305	5.416	7.527	4.138	-1.038	-1.099	2.747	-9.734	-0.597	-0.952	0.366	0.061	-0.122	2.687	8.714	3.697	-0.488	-0.122	0.305	0.723	9.868	0.325	0	-0.244	-0.061	1510067079
-9.494	-2.255	-2	0	0	0	-0.047	-4.569	8.714	-0.977	-0.061	0.122	5.796	6.623	4.632	-0.854	0.671	1.892	-9.747	-0.561	-0.916	0.244	0	-0.061	2.93	8.48	3.724	-0.488	-0.366	-0.061	0.694	9.911	0.309	0	-0.061	0	1510067079
-9.455	-2.31	-1.999	0.061	-0.061	0	0.916	-4.493	10.329	-0.305	-0.61	0.183	5.526	6.416	4.163	-1.16	3.113	-0.671	-9.772	-0.561	-0.94	0.122	0.061	0	3.024	8.131	3.723	-0.244	-0.549	-0.427	0.61	9.898	0.312	0	-0.122	-0.061	1510067079
-9.482	-2.233	-2.083	-0.061	-0.122	0	0.916	-4.493	10.329	1.404	-1.526	0.244	5.271	5.349	4.87	-1.16	3.113	-0.671	-9.772	-0.561	-0.94	0	0	0.061	3.653	8.067	3.685	-0.244	-0.732	-0.427	0.555	9.893	0.329	-0.061	-0.061	-0.061	1510067079
-9.469	-2.237	-2.113	-0.183	-0.122	-0.061	1.878	-2.754	8.949	0.427	-0.671	0.549	7.578	5.368	5.893	-0.671	1.526	0	-9.898	-0.721	-1.047	-0.061	0.183	0.061	3.61	8.387	3.92	-0.427	-0.488	-0.488	0.526	9.891	0.34	0	-0.122	-0.061	1510067079
-9.366	-2.336	-2.03	-0.122	0	-0.061	1.291	-3.279	8.729	-0.549	-0.305	1.099	6.632	3.959	5.469	1.404	1.343	-0.122	-9.854	-0.611	-1.014	0	0	0.061	3.594	8.545	3.732	-0.366	-0.61	-0.427	0.528	9.918	0.245	0	0	0	1510067079
-9.377	-2.413	-2.083	-0.061	0	-0.061	1.291	-3.279	8.729	-0.244	0	0.366	7.204	4.993	5.892	1.404	1.343	-0.122	-9.854	-0.611	-1.014	-0.061	0	0	3.801	8.153	3.844	-0.122	-0.427	-0.305	0.49	9.912	0.218	-0.061	0.061	-0.061	1510067079
-9.363	-2.403	-2.082	-0.061	0	-0.061	1.327	-3.359	8.798	0.122	0	0.061	7.157	4.902	6.302	-0.549	0.122	0.305	-9.818	-0.659	-0.95	-0.183	-0.061	0	3.552	8.162	3.923	0	-0.122	-0.427	0.384	9.903	0.22	0	0	-0.061	1510067079
-9.444	-2.384	-2.137	-0.122	-0.061	-0.122	0.672	-3.279	8.742	0.366	0.488	0	6.916	4.931	6.429	-0.549	0.122	0.244	-9.818	-0.659	-0.95	-0.183	-0.061	-0.061	3.33	8.345	3.713	0.122	-0.244	-0.366	0.339	9.881	0.261	0	0	-0.061	1510067079
-9.404	-2.421	-2.129	-0.122	-0.122	-0.122	0.672	-3.279	8.742	0.244	0.549	0	7.037	4.856	6.533	-0.366	-0.244	0.305	-9.82	-0.711	-0.889	-0.122	-0.061	-0.122	3.314	8.427	3.694	0.122	-0.366	-0.244	0.334	9.922	0.285	-0.061	0	-0.061	1510067080
-9.388	-2.395	-2.105	-0.122	-0.061	-0.061	0.648	-3.235	9.076	0.061	0.366	0.061	7.191	4.932	6.535	-0.244	-0.488	0.244	-9.788	-0.718	-0.907	-0.122	-0.183	-0.122	3.558	8.545	3.814	0.061	-0.061	-0.183	0.386	9.911	0.243	0	0	-0.061	1510067080
-9.368	-2.388	-2.066	-0.122	-0.061	-0.122	0.49	-3.376	9.003	0	0.427	0	7.23	4.948	6.399	-0.305	-0.488	0.244	-9.788	-0.718	-0.907	-0.122	-0.183	-0.122	3.445	8.579	3.741	0.122	0.061	-0.183	0.4	9.911	0.249	-0.061	0	-0.061	1510067080
-9.4	-2.381	-2.06	-0.122	0	-0.122	0.49	-3.376	9.003	0.183	0.488	-0.183	7.246	4.975	6.41	-0.183	-0.183	0.244	-9.714	-0.764	-0.823	-0.122	-0.244	-0.122	3.255	8.672	3.681	0.061	-0.061	-0.122	0.36	9.899	0.269	-0.061	0.061	-0.061	1510067080
-9.423	-2.388	-2.067	-0.061	-0.061	-0.061	0.776	-3.161	8.686	0.122	-0.183	-0.305	7.189	4.917	6.324	-0.061	-0.183	0.305	-9.704	-0.781	-0.798	-0.122	-0.183	-0.061	3.146	8.635	3.668	0	-0.061	-0.122	0.386	9.867	0.22	0.061	-0.061	-0.061	1510067080
-9.406	-2.419	-2.015	-0.061	0	-0.061	0.776	-3.161	8.686	0.122	-0.488	-0.183	7.209	4.867	6.316	-0.122	-0.183	0.183	-9.704	-0.781	-0.798	-0.122	-0.122	-0.061	3.167	8.597	3.615	-0.061	-0.061	-0.122	0.494	9.898	0.236	-0.061	0.061	-0.061	1510067080
-9.451	-2.425	-2.052	-0.061	0	-0.061	1.305	-3.126	8.622	0.122	-0.244	-0.061	7.354	4.907	6.255	-0.122	-0.183	0.183	-9.737	-0.802	-0.834	-0.061	-0.122	-0.061	3.129	8.579	3.615	0.061	-0.061	-0.122	0.451	9.895	0.263	0	0	0	1510067080
-9.412	-2.427	-2.031	0	0	-0.061	1.215	-3.304	8.916	0.366	-0.244	-0.061	7.327	4.978	6.458	-0.183	-0.122	0.244	-9.735	-0.787	-0.785	0	-0.122	-0.061	3.118	8.696	3.603	0	-0.183	-0.122	0.432	9.94	0.28	0	-0.061	-0.061	1510067080
-9.445	-2.378	-2.023	0	0	0	1.135	-3.323	8.951	0.671	-0.732	0.244	7.665	5.056	6.891	-0.366	0.793	0.244	-9.735	-0.787	-0.785	-0.061	-0.122	-0.061	3.116	8.776	3.674	-0.061	-0.244	-0.122	0.438	9.895	0.26	0	-0.061	-0.061	1510067080
-9.421	-2.376	-2.034	0	0	0	1.135	-3.323	8.951	0.793	-0.793	0.305	7.447	4.869	6.611	-0.366	0.793	0.244	-9.758	-0.816	-0.73	-0.061	-0.122	-0.061	3.119	8.698	3.597	-0.122	-0.305	-0.061	0.514	9.911	0.248	0	0	0	1510067080
-9.409	-2.345	-2.072	-0.061	0	0	1.433	-2.622	9.171	1.16	-0.732	0.183	7.436	4.704	6.552	-0.366	0.366	0.427	-9.728	-0.758	-0.73	0	-0.122	0	3.265	8.756	3.602	-0.244	-0.305	-0.061	0.529	9.897	0.264	-0.061	-0.061	0	1510067080
-9.402	-2.361	-2.053	-0.061	0	0	1.608	-2.372	9.059	1.099	-0.61	0.244	7.147	4.473	6.393	-0.244	0.244	0.427	-9.728	-0.758	-0.73	-0.061	-0.061	0	3.262	8.677	3.607	-0.244	-0.183	-0.061	0.474	9.887	0.273	0	-0.061	0	1510067080
-9.432	-2.378	-2.09	-0.061	0	0	1.608	-2.372	9.059	1.038	-0.671	0.244	7.288	4.375	6.533	-0.244	0.244	0.427	-9.746	-0.791	-0.75	-0.061	-0.061	0	3.226	8.53	3.57	-0.183	-0.183	0	0.445	9.914	0.248	-0.061	0	0	1510067080
-9.415	-2.372	-2.101	-0.061	0	0	1.841	-1.934	8.99	0.854	-0.61	0.122	7.011	4.28	6.62	-0.122	0.793	0.183	-9.781	-0.769	-0.735	-0.061	-0.061	0	3.234	8.57	3.575	-0.122	-0.183	-0.061	0.476	9.906	0.223	0	0	0	1510067080
-9.404	-2.359	-2.071	0	0	0	1.841	-1.934	8.99	0.549	-0.427	0.183	6.799	4.176	6.447	0.061	0.854	0.061	-9.781	-0.769	-0.735	0	-0.061	0	3.261	8.532	3.608	-0.122	-0.183	0	0.443	9.912	0.255	0	0.061	0	1510067080
-9.424	-2.285	-2.113	-0.061	-0.122	-0.061	2.031	-1.733	8.805	0.244	-0.122	0.244	6.681	4.132	6.624	0.305	1.221	-0.244	-9.708	-0.776	-0.744	-0.061	-0.061	0	3.407	8.594	3.597	-0.183	-0.061	0.061	0.453	9.895	0.226	-0.061	-0.061	-0.061	1510067080
-9.408	-2.373	-2.048	0	-0.061	-0.061	1.51	-1.878	9.115	-0.122	0.244	0.061	6.606	4.328	6.742	0.488	1.404	-0.305	-9.789	-0.766	-0.727	-0.061	0	0	3.317	8.458	3.658	-0.122	0.122	0.061	0.513	9.885	0.251	0	0	-0.061	1510067080
-9.399	-2.384	-2.104	0	-0.061	-0.061	1.51	-1.878	9.115	-0.366	0.183	0.122	6.706	4.472	6.937	0.427	1.77	-0.366	-9.789	-0.766	-0.727	-0.061	-0.061	0	3.138	8.483	3.627	-0.183	0.061	0	0.551	9.92	0.2	-0.061	0	-0.061	1510067080
-9.387	-2.424	-2.09	-0.061	-0.061	-0.061	1.64	-2.076	8.77	-0.427	0.366	0.122	6.379	4.5	7.112	0.427	1.77	-0.366	-9.789	-0.766	-0.727	-0.061	-0.061	0	3.199	8.559	3.699	-0.183	0.061	0.061	0.489	9.911	0.196	-0.061	0	0	1510067080
-9.402	-2.452	-2.107	0	-0.122	-0.061	1.269	-2.322	9.451	-0.427	0.061	-0.122	6.481	4.616	7.174	0.366	1.16	-0.305	-9.762	-0.713	-0.685	-0.061	-0.061	0	3.125	8.466	3.729	-0.122	0.122	0.061	0.396	9.905	0.206	-0.061	0	0	1510067080
-9.363	-2.474	-2.04	0.061	-0.061	-0.061	1.269	-2.322	9.451	-0.427	-0.061	0.122	6.27	4.728	7.385	0.244	1.343	-0.305	-9.762	-0.713	-0.685	0	0.061	-0.061	3.057	8.504	3.706	-0.061	0.061	0	0.432	9.9	0.217	0	-0.061	-0.061	1510067080
-9.41	-2.44	-2.048	0	-0.061	-0.061	1.377	-2.389	9.477	-0.549	-0.427	0.427	5.844	4.758	7.506	0.183	1.038	-0.305	-9.812	-0.8	-0.712	0	0	-0.061	3.191	8.551	3.716	-0.061	-0.061	0	0.437	9.902	0.208	-0.061	-0.061	0	1510067080
-9.423	-2.411	-2.044	0	-0.061	-0.061	1.495	-2.394	9.351	-0.549	-0.244	0.244	5.79	4.847	7.578	0.366	1.099	-0.244	-9.714	-0.767	-0.654	0.061	0	-0.061	3.249	8.542	3.825	-0.061	0	0	0.426	9.896	0.244	-0.061	-0.061	0	1510067080
-9.404	-2.417	-2.067	-0.061	-0.061	-0.061	1.495	-2.394	9.351	-0.671	-0.488	0.183	5.757	4.912	7.577	0.366	1.038	-0.061	-9.714	-0.767	-0.654	0.061	0.061	-0.061	3.243	8.563	3.808	-0.183	0.061	0.061	0.402	9.904	0.248	0	-0.061	-0.061	1510067080
-9.394	-2.448	-1.995	0	-0.061	0	1.627	-2.518	9.204	-0.61	-0.183	0.183	5.562	5.008	7.769	0.305	1.221	-0.183	-9.756	-0.774	-0.693	0.061	0.061	-0.061	3.205	8.591	3.827	-0.183	0.061	0.061	0.482	9.88	0.225	-0.061	-0.061	0	1510067080
-9.409	-2.434	-2.009	0	0	0	1.718	-2.89	9.028	-0.61	-0.122	0.122	5.332	5.006	7.735	0.366	1.282	-0.183	-9.739	-0.793	-0.724	0.061	0.061	-0.061	3.21	8.599	3.804	-0.183	0	0.061	0.531	9.89	0.23	-0.061	0	0	1510067081
-9.441	-2.442	-2.06	0	0	0	1.718	-2.89	9.028	-0.549	-0.244	0.061	5.398	5.084	7.886	0.366	1.526	0	-9.739	-0.793	-0.724	0.061	0.061	-0.061	3.236	8.581	3.9	-0.183	0	0.122	0.427	9.902	0.224	0	-0.061	0	1510067081
-9.423	-2.456	-2.019	-0.061	-0.061	0	1.774	-2.919	8.854	-0.488	0.183	0	5.205	5.133	8.061	0.366	1.526	0	-9.743	-0.796	-0.731	0.061	0.122	-0.061	3.25	8.545	3.887	-0.305	0	0.122	0.453	9.914	0.236	-0.061	-0.061	0	1510067081
-9.39	-2.463	-1.982	0	0	0	1.61	-3.089	9.099	-0.366	0.305	-0.183	4.706	5.059	8.021	0.183	1.465	0	-9.776	-0.805	-0.784	0.061	0.122	-0.061	3.348	8.49	3.918	-0.305	0.061	0.183	0.473	9.897	0.263	-0.061	0	0	1510067081
