# Supplementary material for: A deep learning approach for lower back-pain risk prediction during manual lifting
Source: PLoS One. 2021 Feb 19;16(2):e0247162. doi: 10.1371/journal.pone.0247162 (PMC7894914; doi:10.1371/journal.pone.0247162)
Supplement: S1 Data — (ZIP) [file pone.0247162.s001.zip › source-used/Subject_01_P1_Zone07_T1.csv]

Side_A_x	Side_A_y	Side_A_z	Side_G_x	Side_G_y	Side_G_z	LtWt_A_x	LtWt_A_y	LtWt_A_z	LtWt_G_x	LtWt_G_y	LtWt_G_z	RtWt_A_x	RtWt_A_y	RtWt_A_z	RtWt_G_x	RtWt_G_y	RtWt_G_z	Back_A_x	Back_A_y	Back_A_z	Back_G_x	Back_G_y	Back_G_z	UArm_A_x	UArm_A_y	UArm_A_z	UArm_G_x	UArm_G_y	UArm_G_z	Thig_A_x	Thig_A_y	Thig_A_z	Thig_G_x	Thig_G_y	Thig_G_z	Time_stp
-10.678	-2.016	-2.311	-0.122	0.183	-0.061	2.107	-9.244	0.542	1.221	-1.587	-1.404	2.585	7.368	2.415	-0.305	-0.305	-1.038	-11.87	-0.349	-2.283	-0.061	-1.099	-0.183	1.538	9.048	3.231	0.061	-0.61	-0.122	0.821	10.611	1.237	0.061	-0.183	-0.061	1510067707
-9.575	-1.702	-1.835	-1.038	0.183	-0.061	2.107	-9.244	0.542	1.038	-3.357	-0.305	2.901	9.403	2.028	-0.244	-1.587	-1.404	-10.465	-0.093	-2.04	-0.305	-0.427	-0.122	2.946	12.106	3.523	1.709	-1.282	-0.916	-1.261	10.389	0.4	0.061	-1.038	-0.488	1510067707
-9.457	-2.321	-1.604	-0.427	0.122	-0.244	3.246	-11.039	0.792	0.977	-3.418	1.038	3.655	12.359	2.25	-0.183	-2.747	-1.77	-9.409	-0.422	-1.608	-0.244	0.122	-0.305	2.704	11.504	3.859	1.099	-0.854	-0.916	0.512	9.916	0.666	0.244	-0.427	-0.61	1510067707
-8.99	-2.596	-1.392	0.183	-0.244	-0.061	4.188	-9.112	2.038	0.977	-3.418	1.038	5.011	11.287	2.968	0.122	-1.404	-1.282	-9.388	-0.738	-1.119	-0.244	0.122	-0.305	1.653	8.94	3.141	-0.244	-0.793	-0.549	1.943	9.591	0.608	0.244	-0.427	-0.61	1510067707
-8.806	-2.298	-1.558	0.122	0	0.122	4.188	-9.112	2.038	-0.244	-0.977	1.221	4.469	7.947	3.354	1.038	0.793	-0.061	-9.17	-0.604	-0.821	0.183	0.305	-0.183	1.436	7.649	2.743	-0.854	-0.488	-0.183	1.353	9.458	0.818	-0.122	0.488	0.122	1510067707
-9.604	-2.403	-1.853	0.183	-0.061	0.061	3.597	-6.946	2.25	-1.465	3.174	-0.061	4.469	7.947	3.354	1.099	1.892	0.671	-9.597	-0.33	-1.183	0	0.305	-0.122	1.695	8.162	2.46	-0.916	0.244	0.244	0.467	9.723	0.638	-0.122	-0.366	0.183	1510067707
-9.956	-2.275	-1.931	0.183	0	0.122	2.413	-8.687	1.889	-0.793	2.075	0.244	3.385	8.623	3.226	0.549	1.16	0.366	-9.92	-0.482	-1.485	-0.183	0.183	-0.122	1.915	9.239	2.785	0.366	0.244	0.122	0.757	10.092	0.705	0	-0.244	0.122	1510067707
-9.751	-2.049	-1.799	-0.061	0.122	0.122	2.413	-8.687	1.889	-0.183	-0.244	0.916	3.657	10.251	3.24	-0.122	-0.183	-0.244	-10.005	-0.638	-1.659	-0.122	0	-0.122	1.769	9.845	2.95	1.038	0.061	0	0.67	10.11	0.627	-0.061	0.122	0	1510067707
-9.469	-1.974	-1.672	-0.183	0.122	0.061	3.613	-8.9	2.734	-0.183	-0.183	0.549	3.657	10.251	3.24	-0.488	-0.916	-0.122	-9.659	-0.702	-1.499	0.061	0.122	-0.122	1.741	9.896	2.943	0.549	-0.061	0.183	0.495	9.917	0.614	0	0.061	-0.122	1510067707
-9.465	-2.133	-1.73	-0.122	-0.061	0.122	3.594	-8.458	2.748	-0.244	0.427	0	4.161	10.139	3.195	-0.366	-0.732	0.427	-9.552	-0.574	-1.37	0.061	0.122	-0.122	1.81	9.605	2.847	0.122	0.061	0.366	1.002	9.788	0.605	0	0.061	-0.122	1510067707
-9.444	-2.119	-1.712	-0.061	-0.061	0.183	3.469	-8.234	2.674	-0.244	0.427	0	3.698	9.423	3.201	-0.244	0.305	0.854	-9.603	-0.525	-1.382	-0.061	0.244	0	1.893	9.205	2.707	-0.061	0.305	0.488	1.245	9.788	0.648	0.061	0.244	0.122	1510067707
-9.478	-2.015	-1.778	-0.122	-0.061	0.122	3.307	-8.293	2.433	0.366	0.122	-0.244	3.698	9.423	3.201	-0.366	0.549	0.854	-9.634	-0.481	-1.524	-0.122	0.305	0	1.931	9.087	2.558	0	0.427	0.488	0.793	9.81	0.516	0	0.122	0.122	1510067707
-9.611	-1.992	-1.826	-0.183	-0.061	0.122	3.326	-8.385	2.23	0.366	0.122	-0.244	3.236	9.25	2.998	-0.488	0.183	0.61	-9.75	-0.412	-1.682	-0.122	0.305	0	1.876	9.186	2.572	0.061	0.366	0.488	0.598	9.911	0.607	0	0.122	0.122	1510067708
-9.604	-1.983	-1.924	-0.244	-0.061	0.122	3.326	-8.385	2.23	0.427	-0.244	-0.366	3.199	9.323	2.773	-0.549	-0.122	0.427	-9.831	-0.504	-1.788	-0.366	0.122	0	1.98	9.446	2.78	0.183	0.244	0.366	0.778	9.934	0.49	0	-0.122	0	1510067708
-9.503	-1.956	-1.828	-0.244	-0.122	0.061	3.443	-8.649	2.038	0.305	-0.183	-0.549	3.333	9.493	2.634	-0.427	-0.122	0.305	-9.755	-0.618	-1.81	-0.305	0.061	-0.061	2.143	9.582	2.808	0.122	0.183	0.244	1.011	9.866	0.52	0	0.122	0.061	1510067708
-9.466	-1.924	-1.771	-0.305	-0.061	0	3.201	-8.379	1.91	0.183	0.244	-0.732	3.432	9.537	2.591	-0.183	0.061	0.244	-9.708	-0.605	-1.75	-0.244	0.122	-0.061	2.021	9.375	2.736	-0.122	0.244	0.183	0.688	9.9	0.516	-0.122	0.366	0.061	1510067708
-9.519	-2.113	-1.834	-0.244	-0.122	-0.061	2.966	-8.21	1.884	0.122	0.427	-0.793	3.279	9.058	2.662	-0.061	0.427	0.122	-9.689	-0.579	-1.754	-0.244	0.122	-0.061	1.902	9.055	2.668	-0.061	0.244	0.122	0.622	9.883	0.522	0	-0.061	-0.122	1510067708
-9.534	-2.109	-1.827	-0.183	-0.122	0	2.966	-8.21	1.884	0	0.427	-0.793	3.279	9.058	2.662	0.061	0.366	0	-9.721	-0.575	-1.766	-0.244	0.061	-0.061	1.888	9.11	2.72	-0.061	0.061	0.061	0.755	9.9	0.571	0	0.122	0	1510067708
-9.552	-2.054	-1.79	-0.183	-0.122	0	2.738	-8.199	1.933	-0.122	0.183	-0.244	3.28	9.183	2.643	0.061	0.061	-0.122	-9.747	-0.598	-1.799	-0.244	0.061	-0.061	1.977	9.216	2.747	0	0	-0.061	0.746	9.93	0.519	-0.061	0.061	-0.061	1510067708
-9.556	-2.11	-1.794	-0.122	-0.061	-0.061	2.806	-8.29	2.004	-0.244	0.122	0	3.534	9.398	2.743	0.122	0.061	-0.183	-9.765	-0.665	-1.842	-0.183	0	-0.061	2.017	9.342	2.761	0.061	0.061	-0.122	0.638	9.911	0.498	-0.061	0	-0.061	1510067708
-9.506	-2.155	-1.757	0	0	0	2.929	-8.388	2.085	-0.244	0.122	0	3.534	9.398	2.743	0.305	0	-0.305	-9.765	-0.679	-1.842	-0.061	0	-0.061	2.022	9.418	2.76	0	0	-0.122	0.629	9.92	0.534	0.061	0	-0.122	1510067708
-9.496	-2.183	-1.785	0	0	0	2.962	-8.369	2.198	-0.427	0.61	0.244	3.632	9.568	2.767	0.183	0.244	-0.183	-9.728	-0.67	-1.767	-0.061	0	-0.061	1.907	9.414	2.808	-0.061	-0.061	-0.183	0.569	9.918	0.648	0	-0.183	-0.122	1510067708
-9.507	-2.245	-1.773	0.122	0	0	2.907	-8.327	2.289	-0.427	0.61	0.244	3.53	9.47	3.32	0	0.244	-0.061	-9.728	-0.67	-1.767	0	-0.061	0	1.762	9.299	2.753	0	-0.183	-0.122	0.685	9.895	0.555	0	-0.122	-0.061	1510067708
-9.46	-2.164	-1.792	0.061	0	-0.061	2.907	-8.327	2.289	-0.427	0.488	0.427	3.53	9.47	3.32	0.061	-0.244	0	-9.755	-0.664	-1.709	0.061	0	0	1.791	9.263	2.711	-0.061	-0.244	0	0.48	9.92	0.598	0	0	-0.061	1510067708
-9.487	-2.22	-1.82	0.061	-0.061	-0.061	3.058	-8.361	2.395	-0.305	0.122	0.488	3.557	9.43	3.253	0.061	-0.549	-0.061	-9.726	-0.506	-1.634	0.122	-0.061	-0.061	2.062	9.223	2.792	-0.061	-0.122	-0.061	0.524	9.883	0.596	-0.061	-0.122	-0.061	1510067708
-9.531	-2.2	-1.802	0.122	-0.061	-0.061	3.23	-8.467	2.381	-0.122	-0.061	0.366	3.505	9.321	2.815	0.061	-0.427	-0.061	-9.726	-0.506	-1.634	0.061	-0.122	0	2.089	9.221	2.778	0	0.061	-0.122	0.665	9.895	0.621	0	-0.122	-0.061	1510067708
-9.524	-2.139	-1.76	0.061	0	-0.061	3.293	-8.601	2.287	-0.122	-0.061	0.366	3.505	9.321	2.815	0	-0.183	-0.122	-9.765	-0.526	-1.607	0.061	-0.122	0	1.883	9.289	2.749	-0.061	0	-0.061	0.568	9.923	0.557	-0.122	-0.061	0	1510067708
-9.526	-2.122	-1.756	0.061	0.061	-0.061	3.369	-8.631	2.21	0	0	0.061	3.481	9.373	2.682	0	-0.305	-0.122	-9.692	-0.544	-1.598	0.061	-0.183	-0.061	1.805	9.326	2.797	0	-0.061	-0.122	0.567	9.872	0.568	-0.122	-0.061	0	1510067708
-9.55	-2.171	-1.762	0.061	-0.122	-0.061	3.36	-8.477	2.127	0.061	0.061	-0.122	3.598	9.433	2.589	0.061	-0.305	-0.061	-9.715	-0.555	-1.528	0.061	-0.122	0	1.718	9.329	2.769	0	-0.061	-0.122	0.774	9.902	0.657	0	-0.122	-0.061	1510067708
-9.46	-2.146	-1.692	0.061	0	0	3.254	-8.362	2.001	0.061	0.061	-0.244	3.719	9.471	2.548	0	-0.244	0	-9.715	-0.555	-1.528	0.061	-0.061	-0.061	1.704	9.235	2.761	0	-0.061	-0.122	0.792	9.816	0.55	-0.061	-0.122	0	1510067708
-9.55	-2.137	-1.721	0.122	-0.061	-0.061	3.254	-8.362	2.001	0.061	0.061	-0.244	3.711	9.354	2.545	0	-0.061	0.061	-9.606	-0.561	-1.469	0.122	0.061	0	1.714	9.198	2.705	0.122	-0.061	-0.122	0.666	9.873	0.575	-0.061	-0.122	0	1510067708
-9.52	-2.212	-1.704	0.061	-0.061	0	3.185	-8.385	1.689	0	0.061	-0.244	3.79	9.415	2.699	0.061	-0.244	0.122	-9.606	-0.561	-1.469	0.122	0.061	0	1.712	9.26	2.692	0.122	0	-0.061	0.646	9.905	0.609	-0.061	-0.061	0	1510067708
-9.501	-2.286	-1.707	0.122	-0.122	0	3.918	-8.87	1.643	0.305	-1.465	-1.77	3.79	9.415	2.699	0	-0.183	0.061	-9.764	-0.58	-1.565	0.183	-0.122	0	1.884	9.635	2.635	0.305	0.061	0.122	0.713	9.871	0.653	-0.061	-0.122	0.061	1510067708
-9.508	-2.238	-1.656	0.183	0.061	0	3.918	-8.87	1.643	0.305	-1.465	-1.77	3.991	9.751	2.665	0	-0.61	0.183	-9.825	-0.598	-1.629	0.183	-0.122	0	2.17	9.912	2.842	0.061	0.366	0.122	0.65	9.909	0.607	-0.061	-0.183	0.061	1510067708
-9.654	-2.255	-1.802	0.183	0	-0.061	6.647	-8.143	2.791	0.854	-0.427	-2.93	5.674	9.735	3.213	0.122	-1.465	0.854	-9.804	-0.541	-1.505	0.244	-0.305	0	2.678	9.896	2.735	-0.244	0.916	0.366	0.449	9.975	0.626	0	-0.061	0	1510067708
-9.507	-2.285	-1.711	0.061	0.061	0	5.877	-7.254	2.755	0	1.038	-3.662	5.674	9.735	3.213	0.183	-2.38	1.282	-9.69	-0.352	-1.2	0.061	-0.122	0.061	2.384	9.14	2.878	-0.427	1.343	0.549	0.398	9.905	0.605	0	-0.244	-0.061	1510067708
-9.469	-2.242	-1.694	0.061	-0.061	0.061	5.835	-7.007	2.278	0	1.038	-3.662	6.851	8.987	3.284	0.244	-0.305	1.892	-9.545	-0.377	-1.144	0.061	0.061	0.061	2.035	8.482	2.611	-0.122	1.343	0.793	0.676	9.833	0.634	0.061	-0.183	0	1510067708
-9.478	-2.183	-1.568	0.183	0	0.061	5.664	-7.139	2.236	-0.122	0.732	-3.662	5.769	8.49	2.887	-0.122	1.648	2.075	-9.545	-0.377	-1.144	0.061	0.061	0.061	1.977	8.4	2.541	0.305	1.404	1.099	0.937	9.828	0.652	0.061	-0.122	0.061	1510067709
-9.546	-2.098	-1.652	0.122	0	0	4.797	-7.6	2.36	-0.183	0.732	-3.113	5.769	8.49	2.887	-0.305	1.587	1.892	-9.739	-0.493	-1.463	0.122	0.122	0.061	2.229	8.752	2.757	0.488	1.587	1.099	0.732	9.899	0.618	0.061	-0.122	0.061	1510067709
-9.6	-2.076	-1.72	0.061	-0.061	0	4.285	-7.758	2.247	-0.427	1.16	-2.625	5.079	8.825	2.681	-0.427	1.099	1.77	-9.805	-0.433	-1.577	0.183	0.122	0	2.265	9.259	3	0.488	1.77	0.916	0.687	9.927	0.621	0	-0.183	-0.061	1510067709
-9.588	-2.04	-1.714	0.061	-0.061	0	4.13	-7.943	1.587	-1.038	1.343	-1.892	4.069	9.561	2.511	-0.488	1.221	1.587	-9.759	-0.489	-1.633	0.122	0	0.061	2.05	9.572	3.03	0.244	1.526	0.793	0.793	9.898	0.58	-0.061	-0.244	-0.061	1510067709
-9.516	-1.96	-1.688	0	-0.061	-0.122	4.13	-7.943	1.587	-1.16	2.563	-1.16	4.069	9.561	2.511	-0.488	2.136	1.221	-9.786	-0.538	-1.694	0.183	-0.183	-0.061	1.878	9.78	2.962	0.183	1.038	0.671	0.847	9.856	0.505	0	0	-0.061	1510067709
-9.564	-2.017	-1.721	-0.183	-0.183	-0.244	4.735	-8.162	1.322	-1.16	2.563	-1.16	3.456	9.527	2.402	-0.366	2.319	0.671	-9.842	-0.537	-1.632	0.183	-0.183	-0.061	1.93	9.525	3.107	-0.183	0.549	0.366	0.87	9.835	0.519	0	0	-0.061	1510067709
-9.528	-2.19	-1.785	-0.061	-0.122	-0.122	8.905	-6.562	4.282	-1.465	7.751	-2.136	2.93	8.963	2.102	0	1.709	0.244	-9.932	-0.543	-1.501	0.244	-0.244	-0.061	2.384	9.678	2.944	-0.427	0.427	0.305	0.822	9.946	0.584	0.061	0.183	-0.061	1510067709
-9.47	-2.358	-1.729	0	0	0	9.872	-6.064	4.649	-1.465	7.751	-2.136	2.93	8.963	2.102	0.732	-2.319	0	-9.75	-0.523	-0.979	0	-0.549	0	3.11	9.325	3.47	-0.793	0.854	0.122	0.54	9.923	0.568	-0.061	-0.061	0.061	1510067709
-9.455	-2.406	-1.771	0.061	0.061	0.061	10.265	-6.119	5.958	-0.366	8.972	-3.723	6.519	8.805	3.332	1.16	-0.916	0.305	-9.477	-0.514	-0.823	0	-0.549	0	2.369	8.8	3.249	-0.793	1.465	0.244	0.457	9.938	0.376	-0.061	-0.061	0.061	1510067709
-9.392	-2.506	-1.653	0.183	0.061	0	8.306	-6.3	6.389	1.587	9.399	-6.348	7.411	8.288	3.712	0.244	4.272	1.16	-9.519	-0.682	-0.927	0	0.122	0	1.507	8.251	2.888	-0.061	0.854	0.549	0.599	9.886	0.597	-0.122	0	0	1510067709
-9.354	-2.456	-1.579	0.366	0	-0.061	7.321	-6.818	5.626	2.686	11.536	-6.226	7.411	8.288	3.712	-0.122	1.831	2.38	-9.953	-0.685	-1.262	0.366	0.061	-0.122	1.285	8.466	2.955	0	0.061	0.61	0.502	9.856	0.653	-0.061	-0.183	0.061	1510067709
-9.485	-2.399	-1.601	0.427	0.061	-0.061	4.325	-6.8	5.237	2.686	11.536	-6.226	7.348	8.563	3.72	-0.671	-2.808	3.967	-10.017	-0.636	-1.495	0.244	-0.183	-0.061	2.096	8.854	3.291	0.305	-0.061	0.366	0.524	9.923	0.683	-0.122	-0.488	0.061	1510067709
-9.607	-2.242	-1.625	0.427	0.061	-0.122	2.772	-6.01	5.399	3.052	9.521	-5.554	7.162	8.455	2.695	-0.793	-3.723	4.822	-10.028	-0.678	-1.583	0.366	-0.427	-0.122	2.945	8.897	3.694	0.488	0.122	0.061	0.599	9.904	0.581	-0.061	-0.427	0.061	1510067709
-9.569	-2.049	-1.635	0.366	0.061	-0.183	1.089	-5.145	5.087	2.38	7.568	-4.7	7.162	8.455	2.695	-0.732	-5.737	5.798	-9.776	-0.585	-1.414	0.366	-0.427	-0.122	2.801	9.118	3.634	0.244	0.244	-0.244	0.712	9.946	0.587	0	-0.244	-0.061	1510067709
-9.576	-2.108	-1.603	0.305	0	-0.183	-0.295	-4.104	5.734	1.648	5.188	-3.479	7.19	7.678	1.955	0.122	-7.385	5.493	-9.698	-0.586	-1.27	0.366	-0.366	-0.122	2.745	9.137	3.427	-0.183	-0.061	-0.061	0.788	9.855	0.532	0	-0.244	-0.061	1510067709
-9.592	-2.007	-1.592	0.366	0.061	-0.122	-1.135	-3.378	5.809	0.916	3.357	-2.38	7.949	6.641	1.005	0.977	-5.92	4.517	-9.673	-0.489	-1.098	0.366	-0.305	-0.122	2.651	8.905	3.583	-0.183	-0.122	0	1.052	9.898	0.556	-0.061	-0.305	-0.061	1510067709
-9.644	-2.003	-1.626	0.183	-0.061	-0.122	-1.333	-2.932	6.209	0.549	1.953	-1.282	7.949	6.641	1.005	1.465	-5.981	4.089	-9.601	-0.514	-0.956	0.366	-0.061	-0.183	1.966	8.751	3.521	-0.183	-0.244	-0.366	1.261	9.843	0.584	-0.061	-0.244	-0.061	1510067709
-9.537	-2.073	-1.544	0.183	0.061	-0.061	-1.171	-2.773	6.9	0.061	0.854	-0.488	8.02	6.099	0.08	1.526	-6.409	3.662	-9.63	-0.563	-0.982	0.244	-0.061	-0.183	1.952	9.115	3.214	-0.244	-0.732	-0.366	1.123	9.851	0.525	-0.061	-0.244	-0.061	1510067709
-9.549	-2.206	-1.547	0.122	0.061	-0.061	-0.438	-2.866	7.577	-0.244	-0.366	-0.305	8.455	5.447	-0.835	1.221	-5.554	2.625	-9.771	-0.572	-1.008	0.244	-0.122	-0.122	2.393	9.02	3.473	-0.183	-0.732	-0.366	0.92	9.881	0.614	-0.061	0	-0.061	1510067709
-9.576	-2.314	-1.597	0.122	0	-0.061	0.108	-2.926	8.475	0.366	-1.16	-0.244	8.796	5.224	-1.373	1.038	-4.639	3.174	-9.747	-0.506	-1.041	0.244	-0.122	-0.122	2.448	8.881	3.466	-0.122	-0.732	-0.488	0.788	9.896	0.616	-0.061	-0.122	-0.122	1510067709
-9.5	-2.355	-1.596	0.061	0	-0.122	0.17	-2.572	8.664	0.427	-1.587	-0.183	8.71	3.807	-2.338	0.916	-4.089	1.709	-9.818	-0.574	-1.042	0.122	-0.061	-0.122	2.479	8.839	3.396	-0.244	-0.732	-0.427	0.784	9.893	0.659	-0.061	-0.122	-0.122	1510067709
-9.501	-2.375	-1.615	0.122	0	-0.122	-0.1	-2.534	8.902	0.366	-1.465	0	9.686	3.313	-3.511	0.671	-2.869	0.854	-9.794	-0.598	-0.97	0.122	-0.061	-0.122	2.548	8.748	3.38	-0.061	-0.671	-0.549	0.773	9.889	0.651	-0.061	-0.061	-0.061	1510067709
-9.428	-2.412	-1.596	0.122	0.061	-0.122	-0.227	-2.83	9.415	0.977	-2.136	0.305	9.686	3.313	-3.511	0.671	-1.709	0.793	-9.752	-0.658	-0.916	0.122	-0.061	-0.122	2.315	9.055	3.297	-0.061	-0.916	-0.427	0.614	9.905	0.608	0	-0.122	-0.122	1510067709
-9.469	-2.541	-1.573	0.122	0.122	-0.122	0.446	-2.734	9.344	1.16	-2.075	0.793	9.531	2.859	-4.087	0.61	-0.916	0.122	-9.752	-0.658	-0.916	0.061	0	-0.061	2.712	9.247	3.344	-0.244	-0.671	-0.244	0.671	9.887	0.591	0	-0.122	-0.122	1510067709
-9.575	-2.455	-1.69	0.122	0.061	0	1.052	-2.089	9.428	1.16	-2.075	0.793	10.124	2.833	-4.42	0.916	0	-0.305	-9.752	-0.658	-0.916	0.061	0	-0.061	2.799	9.204	3.303	-0.244	-0.244	-0.244	0.666	9.921	0.662	0	-0.061	-0.122	1510067709
-9.551	-2.314	-1.743	-0.061	-0.061	0	1.346	-1.963	9.965	1.038	-2.075	0.916	10.148	2.79	-4.571	1.221	-0.061	0.183	-9.692	-0.603	-0.761	0.061	0	-0.061	2.505	9.125	3.295	-0.366	-0.366	-0.061	0.627	9.904	0.646	0	-0.244	-0.183	1510067710
-9.423	-2.268	-1.671	-0.122	0	-0.061	1.766	-1.397	9.884	1.953	-3.113	1.16	10.143	2.504	-4.505	1.099	-0.854	0	-9.685	-0.749	-0.806	-0.183	0.122	0.061	2.513	8.965	3.244	-0.122	-0.061	0.122	0.784	9.855	0.532	0	-0.244	-0.183	1510067710
-9.497	-2.351	-1.747	-0.183	-0.061	-0.122	2.077	-1.058	9.921	1.953	-3.113	1.16	10.643	2.759	-4.053	0.977	0.793	0.305	-9.762	-0.681	-0.822	-0.244	0.183	0.061	2.371	9.061	3.243	-0.183	-0.183	-0.061	0.764	9.893	0.571	0	0.183	-0.122	1510067710
-9.455	-2.389	-1.75	-0.305	-0.061	-0.061	2.635	-0.796	9.41	1.892	-2.38	1.465	10.436	2.775	-4.601	1.038	1.892	0.916	-9.752	-0.603	-0.84	-0.244	0.183	0.061	2.365	9.115	3.286	-0.244	-0.305	0.122	0.691	9.859	0.55	0.061	0.061	-0.122	1510067710
-9.514	-2.446	-1.761	-0.366	-0.122	0	3.229	-0.322	9.24	2.197	-2.747	1.099	9.812	2.263	-4.794	1.282	1.038	0.671	-9.784	-0.609	-0.91	-0.427	0.122	0.122	2.748	9.01	3.429	-0.366	-0.061	0.183	0.664	9.926	0.523	0.061	0.061	-0.122	1510067710
-9.525	-2.446	-1.762	-0.427	-0.122	0	3.121	0.012	8.832	2.258	-3.052	0.916	9.566	2.101	-4.565	1.465	1.587	0.366	-9.812	-0.634	-0.947	-0.427	0.122	0.122	2.793	8.936	3.49	-0.244	0.244	0.122	0.593	9.906	0.525	-0.122	0.183	-0.061	1510067710
-9.444	-2.415	-1.784	-0.488	-0.183	-0.061	3.151	0.536	8.467	1.221	-2.686	1.099	9.228	1.987	-4.18	1.465	1.282	0.427	-9.769	-0.627	-0.976	-0.488	0.061	0.122	2.479	8.906	3.302	-0.183	0.427	0.061	0.484	9.914	0.609	0.061	0.244	-0.061	1510067710
-9.403	-2.475	-1.785	-0.549	-0.244	-0.061	3.151	0.536	8.467	1.221	-2.686	1.099	9.124	1.899	-3.901	1.404	0.427	0.305	-9.769	-0.627	-0.976	-0.488	0	0.061	2.286	8.843	3.418	-0.122	0.244	0.061	0.484	9.914	0.609	0.061	0.244	-0.061	1510067710
-9.38	-2.506	-1.785	-0.488	-0.183	-0.122	4.71	0.292	8.674	0.732	-1.16	0.61	9.807	2.109	-3.573	1.099	0.916	0.244	-9.892	-0.706	-1.043	-0.488	-0.183	0.061	2.279	8.892	3.493	0	0.305	-0.061	0.585	9.939	0.495	-0.061	0.305	0	1510067710
-9.377	-2.562	-1.782	-0.488	-0.122	-0.183	5.132	0.652	8.425	0.549	-1.953	0.366	10.091	1.865	-3.414	0.854	1.587	0.183	-9.781	-0.63	-1.008	-0.488	-0.183	0.061	2.506	8.931	3.558	-0.061	0.366	0	0.318	9.902	0.456	-0.061	0.305	-0.061	1510067710
-9.435	-2.615	-1.798	-0.366	-0.122	-0.183	4.75	0.841	8.251	0.244	-3.113	0.427	9.775	1.676	-3.225	0.916	1.343	-0.061	-9.802	-0.536	-0.981	-0.488	-0.122	0.061	2.592	8.899	3.713	-0.122	0.488	0.061	0.244	9.934	0.477	-0.061	0.305	-0.061	1510067710
-9.392	-2.602	-1.799	-0.366	-0.061	-0.122	5.018	0.638	8.461	0.061	-2.808	0.671	9.861	1.775	-2.954	0.854	1.404	-0.122	-9.824	-0.561	-0.979	-0.488	-0.122	0.061	2.303	8.866	3.653	-0.061	0.549	0	0.355	9.893	0.458	0	0.061	-0.122	1510067710
-9.42	-2.553	-1.749	-0.305	-0.122	-0.122	5.719	0.439	8.001	0.305	-1.587	0.671	9.887	1.79	-2.851	0.732	0.244	-0.061	-9.749	-0.651	-0.912	-0.488	-0.183	0	2.04	8.971	3.626	-0.122	0.305	0	0.516	9.897	0.498	-0.061	0.122	-0.061	1510067710
-9.396	-2.542	-1.704	-0.244	0	-0.061	5.719	0.439	8.001	0.305	-1.587	0.671	10.269	1.775	-2.851	0.488	0.122	0	-9.749	-0.651	-0.912	-0.427	-0.183	0	2.054	8.975	3.651	-0.061	0.244	0.061	0.516	9.897	0.498	-0.061	0.122	-0.061	1510067710
-9.493	-2.559	-1.731	-0.183	-0.061	-0.061	6.118	0.629	7.144	0.122	-1.831	0.427	10.441	1.541	-3.268	0.427	0.488	-0.061	-9.728	-0.67	-0.851	-0.366	-0.122	0	2.156	8.94	3.693	-0.061	0.305	0.122	0.569	9.903	0.477	-0.061	0.122	0	1510067710
-9.501	-2.493	-1.788	-0.183	-0.061	0	6.674	0.418	7.395	0.061	-0.61	0.427	10.625	1.571	-3.247	0.549	0.916	-0.061	-9.759	-0.664	-0.86	-0.244	-0.061	-0.061	2.007	8.916	3.728	-0.122	0.305	0.061	0.518	9.923	0.538	-0.061	0.061	0	1510067710
-9.455	-2.509	-1.751	-0.183	-0.122	0	6.674	0.418	7.395	0.061	-0.61	0.427	10.363	1.745	-2.812	0.488	1.221	-0.061	-9.759	-0.664	-0.86	-0.183	-0.122	0	1.896	9.045	3.73	-0.122	0.122	0.122	0.518	9.923	0.538	-0.061	0.061	0	1510067710
-9.406	-2.547	-1.723	-0.061	-0.061	0	6.461	0.346	7.34	0.122	0.122	0.183	10.07	1.723	-2.724	0.305	0.854	-0.244	-9.743	-0.638	-0.866	-0.122	-0.061	0	2.018	8.967	3.754	-0.061	0.122	0.061	0.445	9.918	0.488	-0.061	0.061	0	1510067710
-9.39	-2.61	-1.694	0	0.061	0.061	6.029	0.24	7.16	0.244	-0.366	0.366	10.379	1.705	-2.662	0.244	0.793	-0.366	-9.74	-0.633	-0.839	-0.122	0	0	1.958	8.888	3.731	-0.122	0	0	0.511	9.874	0.532	-0.122	-0.061	0	1510067710
-9.465	-2.586	-1.698	0.122	0	0.061	5.93	0.249	7.147	0.244	-0.366	0.366	10.308	1.694	-2.347	0.183	0.488	-0.061	-9.771	-0.638	-0.839	0	0.061	0	1.995	8.909	3.724	-0.061	-0.122	0	0.488	9.893	0.585	-0.122	-0.061	0	1510067710
-9.445	-2.476	-1.727	0	0.061	0.061	6.176	0.299	7.01	0.244	-0.916	0.549	10.58	1.675	-2.065	0	0.122	0	-9.789	-0.59	-0.861	0	0.061	0	2.169	8.92	3.766	0	-0.183	0	0.413	9.91	0.613	-0.061	-0.122	0	1510067710
-9.496	-2.492	-1.729	0	-0.061	0.061	6.595	0.286	7.066	0	-0.061	0.427	10.887	1.775	-2.078	-0.244	0.916	-0.183	-9.811	-0.549	-0.908	0.122	0	0	2.235	8.988	3.841	-0.122	-0.244	0	0.541	9.898	0.581	-0.061	-0.061	0	1510067710
-9.426	-2.431	-1.671	0.122	0.061	0.061	6.587	0.319	7.094	0	-0.061	0.427	10.631	1.757	-2.027	-0.244	1.221	-0.305	-9.761	-0.512	-0.894	0.061	0	0.061	2.323	8.988	3.831	-0.244	-0.183	0	0.543	9.889	0.634	-0.061	-0.061	0	1510067710
-9.479	-2.391	-1.705	0.061	0	0	6.765	0.404	7.22	0	-0.305	0.183	10.213	1.772	-1.952	-0.122	0.244	-0.122	-9.752	-0.514	-0.906	0.061	0	0.061	2.205	8.856	3.787	-0.244	-0.244	-0.122	0.559	9.866	0.574	0	-0.122	0	1510067710
-9.482	-2.364	-1.706	0.061	-0.061	0	6.976	0.342	7.29	0	-0.305	0.183	10.606	1.761	-2.013	-0.122	-0.061	-0.061	-9.77	-0.48	-0.937	0.061	0	0.061	2.052	8.786	3.74	-0.183	-0.366	-0.122	0.608	9.916	0.56	-0.122	-0.061	0	1510067710
-9.452	-2.382	-1.648	0.122	-0.061	-0.061	6.977	0.459	7.189	-0.122	-0.244	-0.427	10.751	1.694	-1.865	-0.305	0.183	0.061	-9.757	-0.475	-0.951	0.122	0.061	0.061	2.187	8.776	3.701	-0.122	-0.427	-0.122	0.59	9.897	0.613	-0.122	-0.061	0	1510067711
-9.494	-2.407	-1.676	0.122	-0.122	0	7.028	0.335	7.038	-0.122	-0.244	-0.427	10.328	1.507	-1.895	-0.122	-0.183	0.061	-9.752	-0.415	-0.895	0.122	0.061	0.061	2.479	8.695	3.857	-0.122	-0.244	-0.183	0.639	9.86	0.589	-0.061	-0.122	0	1510067711
-9.512	-2.373	-1.7	0.061	-0.122	0.061	6.391	0.331	7.136	0	0.427	-0.366	10.531	1.601	-1.75	-0.183	0	0.122	-9.719	-0.414	-0.871	0.122	0	0.061	2.297	8.821	3.853	-0.122	-0.183	-0.244	0.712	9.903	0.573	-0.122	-0.122	0	1510067711
-9.51	-2.351	-1.676	0.061	-0.061	0.061	6.415	0.223	7.113	-0.122	0	-0.305	10.682	1.604	-1.787	-0.366	-0.061	0.122	-9.749	-0.418	-0.916	0.122	0.122	0	2.199	8.885	3.793	-0.122	-0.305	-0.061	0.634	9.926	0.611	-0.122	-0.122	0	1510067711
-9.454	-2.385	-1.629	0.122	0	0.061	6.586	0.011	7.179	-0.122	0	-0.305	10.819	1.489	-1.839	-0.244	-0.183	-0.061	-9.776	-0.378	-0.932	0.122	0.122	0	2.262	8.826	3.866	-0.122	-0.244	-0.061	0.578	9.912	0.568	0	-0.122	0	1510067711
-9.485	-2.431	-1.641	0.122	0	0.061	6.499	0.036	7.142	0.061	0.122	-0.366	10.819	1.599	-1.538	-0.244	0.305	0.122	-9.775	-0.361	-0.963	0.122	0.122	0	2.382	8.878	3.882	-0.122	-0.244	-0.061	0.645	9.895	0.602	-0.061	-0.122	0	1510067711
-9.475	-2.369	-1.674	0.122	-0.061	0.061	6.499	0.036	7.142	0	0.244	-0.244	10.641	1.593	-1.406	-0.305	0.183	0	-9.749	-0.366	-0.995	0.061	0.061	0	2.522	8.867	3.938	-0.183	-0.183	0	0.616	9.9	0.648	-0.061	-0.122	0	1510067711
-9.499	-2.348	-1.69	0.061	-0.061	0.061	6.34	0.004	7.393	0.244	0.122	-0.305	10.683	1.54	-1.31	0.061	-0.488	0.061	-9.757	-0.33	-1.044	0.061	0.122	0	2.497	8.714	3.967	-0.244	-0.183	0.061	0.602	9.896	0.593	-0.061	-0.183	0	1510067711
-9.488	-2.377	-1.631	0.061	0	0.061	6.669	0.252	7.446	0.244	0.122	-0.244	11.283	1.613	-1.774	0.122	0.366	0.305	-9.798	-0.244	-1.077	0.061	0.122	-0.061	2.464	8.814	3.949	-0.305	-0.183	0.061	0.651	9.867	0.595	0.061	-0.122	0	1510067711
-9.528	-2.287	-1.572	0.061	0	0.061	6.669	0.252	7.446	0.244	0.122	-0.244	10.708	1.182	-2.111	0.122	0.122	0.122	-9.836	-0.36	-1.061	-0.061	0.061	0	2.712	8.713	3.875	-0.183	0	0.061	0.683	9.902	0.682	0.061	-0.122	0	1510067711
-9.57	-2.208	-1.616	-0.061	-0.122	0	5.973	0.356	7.372	0.305	-0.061	-0.122	10.71	1.035	-2.144	0.061	0.122	0.122	-9.778	-0.389	-1.065	-0.061	0.061	0	2.451	8.543	3.832	0	0.061	0.061	0.736	9.905	0.671	-0.061	-0.122	0	1510067711
-9.51	-2.229	-1.619	-0.122	-0.122	0	5.973	0.356	7.372	0.305	-0.061	-0.122	10.745	1.116	-2.037	0.061	0.122	0.244	-9.792	-0.364	-1.109	-0.061	0.061	0	2.262	8.686	3.84	0.122	-0.061	0.061	0.824	9.884	0.639	-0.061	0.061	0	1510067711
-9.503	-2.297	-1.615	-0.122	-0.122	0	6.133	0.317	7.242	0.305	-0.122	-0.122	10.66	1.214	-1.816	0	0.305	0.183	-9.792	-0.364	-1.109	-0.061	0.061	0	2.445	8.752	3.929	0.061	0	0.061	0.824	9.884	0.639	-0.061	0.061	0	1510067711
-9.513	-2.284	-1.646	-0.122	-0.122	0	6.447	0.441	7.275	0.183	0.061	-0.122	10.535	1.41	-1.607	0	0.244	0.183	-9.759	-0.312	-1.102	-0.061	0	0	2.517	8.769	4.015	0.061	0	-0.061	0.638	9.899	0.615	0	0	0	1510067711
-9.509	-2.266	-1.653	-0.183	-0.122	0	6.467	0.547	7.252	0.183	0.061	-0.122	10.477	1.463	-1.439	0.061	0.183	0.122	-9.758	-0.38	-1.101	-0.122	0.061	0	2.427	8.744	3.972	0	0	0	0.684	9.917	0.592	-0.122	0	0	1510067711
-9.477	-2.335	-1.586	-0.183	-0.061	0	6.413	0.53	7.143	0.122	0	-0.122	10.569	1.379	-1.29	0	0.122	0.061	-9.764	-0.394	-1.108	-0.122	0.061	-0.061	2.361	8.735	3.898	0	-0.061	0	0.743	9.86	0.598	-0.122	0	0	1510067711
-9.508	-2.303	-1.592	-0.122	-0.061	0	6.222	0.657	7.119	0.061	-0.183	-0.061	10.633	1.251	-1.375	0	-0.061	0	-9.757	-0.433	-1.125	-0.122	0.061	-0.061	2.456	8.799	3.903	0	-0.061	0.061	0.689	9.899	0.603	-0.061	0.061	0	1510067711
-9.503	-2.34	-1.593	-0.122	-0.061	0	6.27	0.573	7.26	0	0	0.061	10.622	1.175	-1.504	0	0	-0.061	-9.747	-0.413	-1.142	-0.122	0.061	-0.061	2.467	8.69	3.921	0	0.061	0.061	0.668	9.874	0.607	-0.061	0	-0.061	1510067711
-9.509	-2.348	-1.587	-0.122	-0.061	0	6.27	0.573	7.26	0	0	0.061	10.664	1.267	-1.526	0.061	0	-0.061	-9.747	-0.413	-1.142	-0.122	0.122	-0.122	2.314	8.736	3.834	0.061	0	0	0.668	9.874	0.607	-0.061	0	-0.061	1510067711
-9.531	-2.383	-1.566	-0.061	-0.061	0	6.286	0.579	7.319	-0.183	-0.122	0.061	10.703	1.243	-1.471	0	0	0	-9.784	-0.486	-1.174	-0.061	0.122	-0.061	2.433	8.788	3.822	0.061	-0.061	0	0.603	9.914	0.689	0	-0.061	0	1510067711
-9.532	-2.357	-1.576	0	-0.061	0.061	6.258	0.666	7.279	-0.122	-0.061	0.061	10.628	1.217	-1.513	-0.061	0.061	-0.122	-9.775	-0.443	-1.184	0	0.061	-0.061	2.513	8.77	3.918	0.061	0.061	0	0.676	9.908	0.628	-0.061	-0.061	0	1510067711
-9.497	-2.241	-1.613	-0.061	0	0	6.258	0.666	7.279	-0.122	-0.061	0.061	10.712	1.337	-1.599	-0.061	0.061	-0.122	-9.751	-0.482	-1.193	0	0.122	-0.061	2.363	8.808	3.845	0	-0.061	-0.061	0.666	9.898	0.62	-0.061	-0.061	0	1510067711
-9.509	-2.344	-1.58	-0.061	0	0	6.51	0.569	7.248	-0.122	-0.061	0	10.797	1.305	-1.426	-0.122	0	-0.061	-9.807	-0.483	-1.241	0	0.122	-0.061	2.358	8.856	3.814	0	-0.122	0	0.684	9.889	0.634	0	0	-0.061	1510067711
-9.506	-2.317	-1.61	0	0	-0.061	6.425	0.529	7.334	-0.061	0.122	0	10.892	1.31	-1.442	-0.183	-0.122	0	-9.787	-0.486	-1.232	0	0.061	-0.061	2.47	8.854	3.872	0.061	-0.122	-0.061	0.632	9.917	0.64	0.061	-0.061	-0.061	1510067711
-9.473	-2.326	-1.617	0	0	0	6.393	0.505	7.214	-0.061	-0.244	-0.122	10.889	1.296	-1.497	-0.183	0	0.061	-9.714	-0.489	-1.189	0	0	-0.061	2.487	8.825	3.839	-0.061	-0.122	0	0.648	9.855	0.603	0.061	-0.061	-0.061	1510067711
-9.539	-2.315	-1.641	0.061	0	0	6.379	0.532	7.263	0	-0.122	-0.061	10.747	1.268	-1.367	-0.183	-0.061	0	-9.763	-0.467	-1.201	0.061	0.061	-0.061	2.431	8.817	3.808	0	-0.122	0	0.705	9.883	0.65	0	-0.061	0	1510067712
-9.513	-2.28	-1.608	0.061	0	0	6.507	0.468	7.281	-0.122	-0.244	0	10.787	1.297	-1.422	-0.244	-0.061	0	-9.751	-0.483	-1.235	0	0.061	-0.061	2.454	8.844	3.823	-0.061	-0.183	-0.061	0.683	9.899	0.652	-0.061	-0.122	-0.061	1510067712
-9.531	-2.293	-1.615	0.061	0	0	6.391	0.432	7.181	-0.183	-0.122	0	10.728	1.308	-1.451	-0.305	0.061	-0.061	-9.746	-0.507	-1.23	0.061	0.061	0	2.451	8.821	3.808	-0.061	-0.122	-0.061	0.73	9.895	0.632	-0.061	-0.122	-0.061	1510067712
-9.522	-2.286	-1.613	0.061	0	0	6.391	0.432	7.181	-0.122	-0.183	-0.061	10.602	1.178	-1.536	-0.244	-0.244	-0.061	-9.767	-0.514	-1.213	0.061	0.061	0	2.48	8.819	3.756	0	-0.122	0	0.671	9.921	0.599	0.061	-0.122	0	1510067712
-9.483	-2.306	-1.637	0.061	0	0	6.273	0.422	7.119	-0.122	-0.366	0	10.789	1.14	-1.525	-0.305	0.061	-0.061	-9.769	-0.484	-1.257	0.061	0.122	0	2.482	8.793	3.753	0	-0.122	0	0.61	9.893	0.626	-0.061	-0.061	-0.061	1510067712
-9.469	-2.314	-1.639	0.061	0.061	0	6.33	0.384	7.09	-0.122	-0.366	0.122	10.633	1.221	-1.493	-0.244	-0.183	-0.183	-9.769	-0.484	-1.257	0.061	0.061	0	2.547	8.842	3.765	0	-0.122	0	0.617	9.873	0.603	-0.061	-0.061	-0.061	1510067712
-9.557	-2.289	-1.678	0.122	0	0	6.533	0.319	6.97	-0.122	-0.366	0.061	10.627	1.202	-1.48	-0.305	-0.122	-0.244	-9.769	-0.484	-1.257	0.061	0.061	0	2.627	8.781	3.792	0	0	0	0.755	9.915	0.616	0	-0.183	0	1510067712
-9.508	-2.223	-1.677	0	-0.061	-0.061	6.397	0.376	6.893	-0.122	-0.183	0.122	10.713	1.23	-1.459	-0.305	0.183	-0.244	-9.765	-0.49	-1.312	0.061	0.061	0	2.537	8.757	3.732	-0.061	0	0	0.69	9.88	0.605	0	-0.061	0	1510067712
-9.531	-2.239	-1.669	0	-0.061	0	6.397	0.376	6.893	-0.244	-0.366	0.244	10.459	1.286	-1.367	-0.305	0.183	-0.366	-9.765	-0.49	-1.312	0.061	0	0	2.47	8.768	3.705	0	-0.061	0	0.69	9.88	0.605	0	-0.061	0	1510067712
-9.564	-2.315	-1.69	0	-0.061	0	4.73	0.313	6.434	-0.854	-1.099	1.282	9.904	1.36	-0.5	-0.427	0.061	-0.732	-9.727	-0.489	-1.241	0.061	0.061	0	2.448	8.803	3.558	0.305	0	0.122	0.706	9.916	0.556	0	-0.061	0	1510067712
-9.527	-2.31	-1.644	0	-0.061	0	3.188	0.63	5.743	-0.854	-1.099	1.282	8.753	1.525	0.983	-1.099	1.343	-1.526	-9.695	-0.413	-1.201	0	0.122	-0.061	2.603	8.659	3.583	0.427	0.305	0.305	0.632	9.917	0.607	0	0	-0.061	1510067712
-9.452	-2.253	-1.577	0	-0.061	0	3.188	0.63	5.743	-2.258	-1.648	2.686	8.246	1.985	1.099	-2.258	4.15	-3.174	-9.695	-0.413	-1.201	0.122	0.244	-0.061	2.775	8.43	3.606	0.488	0.366	0.427	0.632	9.917	0.607	0	0	-0.061	1510067712
-9.51	-2.163	-1.596	-0.061	-0.122	0	1.549	-1.875	3.784	-4.15	-1.343	6.592	6.493	2.753	0.583	-2.625	4.7	-5.737	-9.735	-0.391	-1.402	0	0.305	0	3.001	8.568	3.572	0.427	0.61	0.366	0.821	9.866	0.596	-0.061	-0.061	0	1510067712
-9.543	-2.146	-1.583	-0.122	-0.061	0	1.115	-4.445	2.915	-4.15	-1.343	6.592	5.553	4.224	0.507	-2.441	5.005	-8.484	-9.835	-0.334	-1.543	0	0.244	0	3.027	8.809	3.514	0.427	0.732	0.183	0.825	9.885	0.634	0	0.061	0	1510067712
-9.539	-2.174	-1.511	-0.122	0	-0.061	1.635	-8.275	1.957	-5.066	-3.479	8.667	4.49	6.562	0.517	-1.953	5.615	-11.169	-9.819	-0.349	-1.696	-0.122	0	0	2.934	8.677	3.608	0.732	0.549	0	0.75	9.886	0.565	0	0.061	0	1510067712
-9.518	-2.192	-1.509	-0.122	0	-0.122	2.872	-13.091	1.771	-3.967	-7.202	10.803	3.137	9.863	0.481	-0.732	2.93	-13.062	-9.922	-0.458	-1.887	-0.305	-0.122	0	2.87	8.422	3.604	1.282	0.549	-0.61	0.674	9.884	0.628	-0.061	0.061	0	1510067712
-9.528	-2.275	-1.506	0	-0.061	-0.183	6.452	-15.49	2.286	-3.967	-7.202	10.803	3.985	13.985	1.242	0.061	2.014	-13.306	-9.964	-0.56	-1.98	-0.305	-0.427	0.061	1.653	9.258	3.777	1.038	-0.305	-1.709	0.742	9.879	0.718	0	0	-0.061	1510067712
-9.537	-2.21	-1.568	0.061	0	-0.305	7.726	-14.177	1.893	-2.502	-5.554	10.681	5.999	16.675	2.206	0.427	2.747	-11.658	-9.964	-0.56	-1.98	-0.244	-0.61	0	-0.095	10.503	4.142	-0.61	-2.014	-3.235	0.595	9.917	0.63	0	0	-0.061	1510067712
-9.507	-2.308	-1.629	0.061	0.061	-0.305	6.755	-12.139	1.187	-0.854	-3.479	5.493	7.261	15.759	2.688	0.916	3.296	-8.118	-9.763	-0.691	-1.377	-0.061	-0.61	-0.061	-0.488	11.037	3.594	-1.404	-3.235	-3.906	0.592	9.91	0.528	0	-0.122	-0.122	1510067712
-9.485	-2.559	-1.596	0.122	0.122	-0.244	6.447	-10.413	0.772	0	-6.836	3.54	6.008	13.711	3.121	0.732	-1.038	-5.127	-9.613	-0.626	-0.876	0.122	-0.488	-0.061	0.833	10.229	2.967	-1.587	-3.784	-3.174	0.641	9.932	0.546	0.061	0	-0.183	1510067712
-9.451	-2.59	-1.61	0.183	0.122	-0.122	6.447	-10.413	0.772	0	-6.836	3.54	5.626	11.728	3.677	0.183	-5.92	-4.028	-9.613	-0.626	-0.876	0.305	-0.061	-0.061	1.663	8.943	2.701	-0.854	-3.296	-2.319	0.535	9.886	0.569	0.061	0	-0.183	1510067712
-9.44	-2.546	-1.664	0.183	0	-0.122	8.434	-8.019	0.642	-0.305	-3.662	2.38	7.101	10.14	3.452	-0.488	-5.615	-3.235	-9.487	-0.4	-0.756	0.305	0	-0.061	1.37	8.149	2.731	-0.305	-3.296	-1.404	0.516	9.843	0.615	0.061	-0.061	-0.122	1510067712
-9.452	-2.482	-1.619	0.122	-0.122	-0.061	8.388	-7.623	1.331	-0.305	-3.662	2.38	7.768	8.939	2.991	-0.671	-2.502	-1.831	-9.69	-0.244	-0.873	0.305	0.305	-0.122	1.626	8.251	3.055	0	-2.686	-0.671	0.703	9.845	0.607	-0.061	-0.183	-0.122	1510067712
-9.487	-2.422	-1.549	0.061	-0.061	0	8.388	-7.623	1.331	-1.282	-0.671	1.465	6.675	8.744	2.562	-0.183	-1.709	-0.427	-9.69	-0.244	-0.873	0.244	0.244	-0.061	1.985	9.153	3.126	-0.061	-1.648	-0.244	0.831	9.851	0.635	-0.061	-0.183	-0.122	1510067712
-9.563	-2.42	-1.503	0	0.061	0	5.68	-9.081	2.347	-1.16	1.16	-0.671	5.243	9.345	2.237	0.183	-2.197	0.61	-9.792	-0.342	-1.061	0.061	0.366	0	2.027	9.604	3.112	0.488	-0.671	-0.244	0.697	9.951	0.61	0.061	-0.122	0	1510067712
-9.591	-2.446	-1.56	-0.061	0.122	0	4.752	-9.332	2.759	-1.16	1.16	-0.671	4.795	9.853	2.272	0.427	-1.892	1.16	-9.756	-0.391	-1.121	-0.061	0.122	0.061	1.639	9.616	3.102	0.671	-0.122	0.061	0.599	9.953	0.633	-0.061	0	-0.061	1510067713
-9.549	-2.489	-1.671	-0.183	-0.061	0.061	4.097	-9.239	2.817	-0.732	1.038	-1.343	4.362	9.826	2.742	0.793	-0.61	1.404	-9.756	-0.391	-1.121	-0.061	0.061	0.061	1.622	9.301	2.906	0.61	0.366	0.244	0.642	9.906	0.697	-0.061	0	-0.061	1510067713
-9.423	-2.466	-1.658	-0.183	-0.183	0.061	3.755	-9.253	2.701	-0.305	0.732	-1.953	3.691	9.719	2.961	0.854	0.61	1.526	-9.702	-0.319	-1.175	-0.061	0.061	0	1.657	9.205	2.907	0.549	0.854	0.366	0.544	9.853	0.599	0	0.122	-0.061	1510067713
-9.378	-2.382	-1.632	-0.183	-0.061	0	3.176	-9.488	2.408	-0.061	0.854	-2.319	2.924	9.726	3.071	0.732	1.16	1.526	-9.756	-0.362	-1.285	-0.183	0	0.061	1.522	9.32	2.933	0.488	1.16	0.427	0.597	9.862	0.52	-0.061	-0.061	0	1510067713
-9.478	-2.366	-1.724	-0.183	-0.061	0	3.176	-9.488	2.408	0.61	1.282	-2.563	2.227	9.964	3.145	0.366	1.038	1.282	-9.756	-0.362	-1.285	-0.183	0	0	1.33	9.506	2.889	0.366	1.16	0.549	0.615	9.91	0.453	-0.061	-0.061	0	1510067713
-9.467	-2.361	-1.717	-0.183	0	0	2.537	-9.158	1.793	1.099	0.427	-2.441	1.726	10.188	3.141	0.122	0.732	0.854	-9.85	-0.414	-1.343	-0.244	-0.061	-0.061	1.158	9.668	2.919	0.244	1.099	0.549	0.551	9.922	0.476	-0.061	0.183	0	1510067713
-9.482	-2.37	-1.706	-0.244	-0.061	0	2.603	-8.958	1.464	1.404	0.305	-2.075	1.643	10.246	2.986	-0.061	0.977	0.61	-9.772	-0.452	-1.322	-0.244	-0.122	-0.061	0.889	9.659	2.944	-0.061	0.793	0.427	0.547	9.898	0.529	-0.061	0.061	-0.061	1510067713
-9.512	-2.361	-1.654	-0.183	-0.122	-0.061	2.53	-8.708	1.251	1.404	0.61	-1.709	1.434	10.171	2.755	-0.183	0.732	0.366	-9.772	-0.452	-1.322	-0.244	-0.183	-0.061	0.749	9.665	2.912	-0.183	0.366	0.366	0.602	9.889	0.501	-0.061	0.061	-0.061	1510067713
-9.452	-2.394	-1.573	-0.122	0	-0.061	2.53	-8.708	1.251	1.16	0.916	-1.526	1.413	10.128	2.482	-0.366	0.122	0.183	-9.755	-0.647	-1.306	-0.244	-0.061	-0.061	0.685	9.513	2.889	-0.183	0.122	0.183	0.678	9.906	0.568	-0.061	0	-0.061	1510067713
-9.483	-2.478	-1.59	0	0	-0.061	2.329	-8.513	1.079	1.16	0.916	-1.526	1.566	9.875	2.26	-0.366	-0.244	-0.061	-9.745	-0.591	-1.316	-0.122	-0.122	-0.061	0.825	9.388	2.878	-0.244	-0.061	0.061	0.61	9.909	0.587	-0.122	0.122	-0.061	1510067713
-9.502	-2.421	-1.652	0.061	-0.061	-0.061	2.329	-8.513	1.079	0.854	0.977	-1.221	1.876	9.725	2.156	-0.366	-0.305	-0.122	-9.745	-0.591	-1.316	0	-0.061	0	1.001	9.381	2.946	-0.183	-0.183	-0.061	0.61	9.909	0.587	-0.122	0.061	-0.061	1510067713
-9.448	-2.379	-1.598	0.061	-0.061	-0.061	2.267	-7.876	0.752	-0.061	0.183	0.366	2.067	9.664	1.927	-0.061	-0.549	-0.183	-9.74	-0.525	-1.333	0	-0.061	0	1.096	9.412	3.009	-0.244	-0.244	-0.122	0.572	9.89	0.58	-0.061	-0.122	0	1510067713
-9.469	-2.409	-1.579	0.122	-0.061	-0.122	2.414	-7.779	0.852	-0.061	0.183	0.366	2.608	9.594	1.96	0	-0.183	-0.366	-9.74	-0.525	-1.333	0.061	-0.061	0	1.096	9.266	2.974	-0.122	-0.366	-0.244	0.697	9.897	0.615	0	-0.061	-0.061	1510067713
-9.491	-2.438	-1.538	0.122	-0.061	-0.061	2.657	-7.88	0.915	-0.488	-0.122	0.793	2.714	9.524	1.97	0.061	0	-0.488	-9.751	-0.518	-1.231	0.183	-0.061	0	1.114	9.305	2.967	-0.183	-0.427	-0.244	0.654	9.891	0.59	0	-0.061	-0.061	1510067713
-9.537	-2.412	-1.579	0.122	-0.061	-0.061	2.657	-7.88	0.915	-0.854	-0.183	1.16	2.657	9.591	1.961	0.122	-0.183	-0.427	-9.777	-0.428	-1.195	0.183	0	0	1.084	9.392	2.996	0	-0.427	-0.305	0.557	9.922	0.633	-0.122	-0.061	-0.061	1510067713
-9.495	-2.474	-1.562	0.122	-0.061	-0.061	2.657	-7.88	0.915	-0.854	-0.183	1.16	2.797	9.688	2.072	0.183	-0.488	-0.305	-9.777	-0.428	-1.195	0.183	0	0.061	1.105	9.405	3.005	0	-0.427	-0.366	0.544	9.898	0.677	-0.061	-0.122	-0.061	1510067713
-9.434	-2.513	-1.523	0.122	-0.061	-0.061	2.912	-8.186	1.153	-0.854	-0.183	1.16	3	9.738	2.253	0.183	-0.366	-0.244	-9.789	-0.425	-1.189	0.244	0	0	1.205	9.373	3.004	0	-0.427	-0.305	0.544	9.898	0.677	-0.061	-0.122	-0.061	1510067713
-9.464	-2.475	-1.538	0.122	0	-0.061	3.376	-8.796	1.857	-1.099	0	1.587	2.99	9.703	2.511	0.244	-0.183	-0.122	-9.788	-0.323	-1.206	0.183	-0.061	0.061	1.404	9.38	3.051	0	-0.244	-0.244	0.566	9.881	0.662	-0.061	-0.122	-0.061	1510067713
-9.495	-2.466	-1.536	0.122	-0.061	-0.061	3.503	-8.906	2.058	-0.977	-0.061	1.282	2.915	9.729	2.631	0.244	-0.183	-0.122	-9.735	-0.299	-1.16	0.122	-0.061	0	1.39	9.382	3.045	-0.061	-0.122	-0.183	0.55	9.887	0.653	-0.061	-0.122	-0.061	1510067713
-9.472	-2.369	-1.511	0	0	-0.061	3.503	-8.906	2.058	-0.854	0	0.916	2.856	9.768	2.72	0.183	-0.061	-0.122	-9.798	-0.248	-1.162	0.061	-0.061	0	1.214	9.35	3.011	0	-0.122	-0.122	0.55	9.887	0.653	-0.061	-0.122	-0.061	1510067713
-9.317	-2.28	-1.47	-0.122	0.305	-0.061	3.53	-8.941	2.272	-0.488	0.061	0.61	2.812	9.789	2.699	0.122	0	-0.061	-9.79	-0.194	-1.17	0	0	0	1.244	9.433	3.024	-0.061	0	-0.061	0.499	9.868	0.671	-0.061	-0.061	-0.061	1510067713
-9.064	-2.133	-1.55	-0.305	0.671	-0.183	3.468	-8.85	2.335	-0.183	-0.061	0.305	2.815	9.859	2.619	-0.061	-0.122	0	-9.727	-0.181	-1.13	-0.122	0	0	1.37	9.5	2.962	0	0.122	0.061	0.325	9.726	0.67	-0.122	-0.122	-0.244	1510067713
-8.995	-1.663	-1.81	-0.488	0.916	-0.244	3.468	-8.85	2.335	-0.183	-0.061	0.305	2.944	9.893	2.606	-0.061	-0.061	-0.061	-9.595	-0.164	-1.188	-0.305	-0.122	-0.061	1.409	9.427	2.871	0	0.244	0.061	0.325	9.726	0.67	-0.122	-0.122	-0.244	1510067713
-9.607	-1.902	-2.327	-0.61	0.305	-0.366	3.274	-8.376	2.074	0.183	-0.061	-0.427	3.134	9.68	2.523	-0.061	0.244	-0.061	-9.598	-0.365	-1.32	-0.549	-0.122	-0.061	1.455	9.155	2.747	-0.122	0.183	0.122	0.941	9.893	0.12	-0.244	0	-0.366	1510067713
-9.857	-1.962	-2.772	-0.671	0.244	-0.305	3.088	-8.503	1.745	0.427	-0.122	-0.854	3.097	9.302	2.428	-0.061	0.366	0.061	-9.598	-0.365	-1.32	-0.916	0.305	0	1.558	9.034	2.497	-0.244	0.244	0.061	1.793	10.073	0.157	-0.305	0.549	-0.366	1510067713
-9.705	-2.019	-2.885	-1.16	-0.793	-0.488	3.088	-8.503	1.745	0.488	-0.183	-1.221	2.923	9.296	2.286	0.061	0.305	0	-10.032	-0.937	-1.677	-0.916	0	-0.061	1.742	9.551	2.194	-0.305	0.244	0	2.491	10.148	0.569	-0.305	0.549	-0.366	1510067714
-9.423	-2.145	-2.396	-1.587	-0.671	-0.488	2.497	-8.888	1.321	0.549	-0.61	-1.526	2.911	9.854	2.125	0	0.183	-0.305	-9.851	-1.166	-1.876	-0.793	-0.183	0	1.827	10.036	2.125	-0.427	0.244	-0.244	3.232	9.767	1.071	-0.793	0.793	0.183	1510067714
-9.073	-2.339	-1.851	-1.221	-1.465	-0.366	2.497	-8.888	1.321	0.427	-0.977	-1.587	3.018	10.099	1.969	-0.122	0.122	-0.549	-9.851	-1.166	-1.876	-0.549	-0.427	0.122	1.675	9.75	2.418	-0.244	0.427	-0.427	4.174	9.349	1.219	-0.793	0.366	2.075	1510067714
-8.991	-2.223	-1.292	-1.343	-1.709	-0.366	2.468	-8.278	1.526	0.061	-1.038	-1.404	3.127	9.707	1.945	0	0	-0.671	-9.415	-1.007	-1.683	-0.366	-0.732	0.183	1.382	9.153	2.577	-0.427	0.366	-0.427	4.174	9.349	1.219	-0.793	0.366	2.075	1510067714
-9.984	-2.895	-1.341	-0.977	-2.014	-0.366	2.501	-6.98	1.631	-0.305	-1.404	-1.16	3.09	9.152	2.114	0.122	0.183	-0.488	-10.006	-0.239	-1.672	-0.183	-0.427	0.183	1.117	8.589	3.017	-0.549	0.427	-0.427	2.604	10.791	1.196	-1.16	1.587	2.869	1510067714
-10.373	-3.035	-0.36	0.122	-1.465	-0.305	3.151	-7.65	1.18	-0.488	-2.075	-0.732	2.7	8.866	2.33	0.183	-0.061	-0.244	-10.006	-0.239	-1.672	-0.183	0	0.366	0.927	8.78	3.586	-0.244	0.305	-0.427	3.807	11.376	1.45	0.671	0.549	4.395	1510067714
-10.563	-2.054	0.096	0.854	-0.488	0.122	4.393	-8.545	0.871	-0.427	-2.991	0	2.364	9.612	2.609	0.183	-0.244	-0.244	-10.304	-0.135	-1.971	-0.061	-0.61	0.427	0.927	8.78	3.586	-0.244	0.305	-0.427	2.266	10.934	2.128	0.671	0.549	4.395	1510067714
-10.317	-2.339	-0.383	0.549	-0.427	-0.488	5.117	-8.624	0.823	-0.122	-2.38	0.732	2.085	10.637	2.943	0.183	-0.488	-0.366	-10.219	0.036	-2.195	0.122	-0.671	0.305	0.927	8.78	3.586	-0.244	0.305	-0.427	1.238	10.416	1.603	-0.061	0.549	3.784	1510067714
-9.414	-2.483	0.019	0.549	0.183	-0.488	5.117	-8.624	0.823	-0.122	-1.77	1.282	2.229	10.457	3.457	0.427	0	-0.488	-10.262	0.023	-2.302	0.305	-0.427	0.366	1.398	9.421	4.138	-0.305	-0.244	-0.549	0	8.789	0.679	-0.305	1.221	2.625	1510067714
-9.168	-1.908	0.251	0.854	-0.122	-0.122	5.352	-7.758	1.203	-0.549	-1.16	1.404	2.042	9.889	3.795	0.366	0.732	-0.427	-9.771	0.134	-2.143	0.854	-0.671	0.183	1.5	8.734	3.968	-0.366	-0.366	-0.61	2.33	8.33	0.187	0.61	-1.343	1.892	1510067714
-8.912	-1.235	0.379	1.343	-0.183	-0.061	5.313	-7.4	1.355	-0.977	-0.366	1.404	1.525	9.196	3.636	0.122	0.122	-0.61	-9.091	0.724	-1.737	0.854	-0.854	0.183	1.659	8.104	3.856	-0.183	-0.366	-0.732	3.28	7.703	0.2	0.854	-1.221	1.038	1510067714
-8.745	-0.919	0.122	0.793	-0.122	-0.305	5.313	-7.4	1.355	-1.099	0.549	1.465	1.56	8.52	3.38	-0.061	-0.793	-0.671	-9.091	0.724	-1.737	0.793	-0.916	0	1.522	7.582	3.744	-0.061	-0.427	-0.854	3.375	7.4	0.843	1.404	0.549	0.427	1510067714
-8.897	-1.046	0.317	0.366	-0.061	-0.366	5.166	-7.248	1.358	-1.038	0.916	1.526	1.951	8.047	3.1	0	-1.099	-0.671	-8.984	1.068	-1.631	0.854	-0.732	-0.122	1.591	7.61	3.883	0.183	-0.366	-0.854	3.375	7.4	0.843	1.404	0.549	0.427	1510067714
-9.51	-1.408	0.285	0.427	-0.183	-0.366	4.98	-7.757	1.412	-0.732	0.793	1.465	2.332	8.222	2.923	0.244	-0.977	-0.671	-9.29	1.402	-1.72	0.488	-0.61	-0.244	1.816	8.282	3.954	0.305	-0.366	-0.854	3.968	7.583	2.047	1.892	0.61	0.305	1510067714
-10.036	-1.333	0.681	0.244	-0.61	-0.366	5.081	-9.613	1.15	0.183	0.305	0.916	2.696	8.915	2.918	0.488	-0.671	-0.671	-9.609	1.285	-1.879	0.183	-0.488	-0.488	2.018	8.815	3.984	0.549	-0.488	-0.916	5.741	8.117	0.924	1.77	-2.93	-0.305	1510067714
-10.43	-1.084	0.934	-0.061	-0.244	-0.244	4.843	-9.696	1.139	0.183	0.305	0.916	3.024	9.233	3.036	0.671	-0.305	-0.61	-9.569	1.043	-1.8	0.061	-0.671	-0.732	2.062	8.775	3.912	0.671	-0.488	-0.916	8.509	8.623	0.836	1.77	-2.93	-0.305	1510067714
-10.679	-0.828	1.134	-0.183	0.122	-0.061	4.332	-9.226	1.156	0.549	0.366	0.183	3.247	9.076	3.24	0.916	0.061	-0.427	-9.518	0.991	-1.115	0.122	-0.549	-0.732	1.654	8.631	3.857	0.549	-0.244	-0.732	7.49	8.498	0.252	0.61	-1.831	-0.183	1510067714
-10.871	-1.647	1.085	0.183	0.122	0.305	4.332	-9.226	1.156	0.732	0.549	-0.488	3.348	9.071	3.342	0.916	0.183	-0.061	-9.518	0.991	-1.115	0.061	0	-0.977	1.113	9.079	3.919	0.366	-0.366	-0.366	3.819	8.387	-1.717	0.549	-1.099	-2.808	1510067714
-11.286	-3.664	-1.078	-0.793	1.831	-0.366	3.707	-10.311	0.744	0.671	0.488	-0.427	3.202	10.04	3.293	0.977	-0.061	0.427	-10.96	0.987	-1.09	-0.366	-0.854	-0.793	1.23	10.502	4.082	0.671	-0.61	-0.244	7.594	12.295	-0.584	0.549	-1.099	-2.808	1510067714
-10.862	-5.243	-0.147	0.244	0.122	-0.122	3.366	-11.445	0.217	0.916	0.366	0	3.047	11.545	3.109	0.977	-0.488	0.61	-11.928	0.573	-0.409	-1.221	0.916	-0.793	1.318	11.92	4.021	1.221	-0.427	-0.122	2.439	11.495	1.229	-1.221	4.028	-0.732	1510067714
-9.467	-4.474	-0.878	0.549	1.221	0.366	2.44	-11.133	-0.517	1.16	0.122	-0.122	3.375	12.909	3.015	0.854	-0.061	0.61	-11.943	-1.42	0.068	-0.854	-1.038	-0.916	0.261	12.409	2.915	0.793	0.549	0.305	-0.888	9.829	-1.156	-1.587	0	-0.854	1510067714
-8.94	-4.128	-2.016	0	2.747	0.305	2.032	-9.189	0.285	1.831	-1.221	-1.038	3.609	13.057	2.748	0.183	1.282	0.793	-10.072	-2.145	1.416	-0.427	0.61	-0.793	-0.941	11.655	2.175	0.305	1.221	0.916	1.067	10.212	-1.654	0.366	-2.563	-2.625	1510067714
-9.457	-3.304	-2.631	-0.671	1.343	0.549	2.032	-9.189	0.285	1.465	-1.526	-1.953	3.256	12.071	2.028	-0.488	1.77	1.099	-9.822	-1.857	0.93	-0.183	0.549	-0.305	-1.855	10.775	1.623	-0.061	1.465	1.465	1.13	10.247	-0.656	0.061	-0.183	-2.625	1510067714
-9.055	-2.853	-2.079	-0.793	1.16	0.732	1.68	-8.073	0.81	0.488	-0.916	-2.136	2.632	11.626	1.079	-1.099	1.099	1.404	-9.822	-1.857	0.93	-0.183	0.488	0.061	-1.653	10.919	1.8	0.305	0.671	1.404	0.051	9.603	-0.852	-0.244	0.977	-2.686	1510067714
-8.513	-2.56	-1.888	-0.122	1.831	0.732	1.5	-8.198	1.227	0	0.305	-1.343	2.198	11.594	0.415	-1.343	-0.671	1.648	-9.013	-1.285	0.377	-0.366	0.366	0.183	-0.616	10.56	1.897	0.244	-0.183	1.099	1.298	9.845	-0.317	0.122	-0.854	-3.113	1510067714
-8.406	-2.478	-2.032	-0.061	1.221	0.305	1.532	-6.862	1.488	0.122	0.854	-0.305	2.424	10.367	0.64	-1.221	-1.648	1.953	-8.532	-1.482	0.041	-0.671	0.854	0.305	0.139	9.065	1.64	-0.122	-0.061	0.977	1.659	9.476	-0.213	-0.366	-1.038	-2.808	1510067715
-8.077	-1.919	-2.446	-0.244	0.977	0.183	1.532	-6.862	1.488	0.061	1.16	0.305	2.964	8.746	0.97	-0.732	-1.038	1.953	-8.35	-1.733	-0.215	-0.61	0.671	0.305	0.565	8.116	1.432	-0.671	0.549	1.038	1.309	9.08	-0.597	-0.061	-0.061	-2.502	1510067715
-8.3	-1.883	-3.072	-0.549	0.183	-0.061	1.392	-6.534	1.288	0.122	0.732	0.244	3.273	8.155	1.08	-0.61	0.732	1.587	-8.399	-1.517	-0.562	-0.366	0.305	0.549	1.004	8.069	1.497	-0.854	0.793	0.916	1.309	9.08	-0.597	-0.061	-0.061	-2.502	1510067715
-8.458	-2.171	-2.69	-0.183	-0.854	-0.122	1.388	-6.675	1.273	0	0	0.183	3.053	8.065	1.013	-0.61	1.587	1.038	-8.366	-1.542	-0.842	-0.427	0.122	0.61	1.174	8.178	1.567	-0.671	0.61	0.671	0.993	8.949	-0.122	0.061	-0.061	-2.38	1510067715
-8.837	-1.954	-2.284	0.305	-0.671	0	1.95	-6.889	1.256	-0.305	-0.183	0.488	2.827	8.031	0.907	-0.549	1.343	0.488	-8.081	-1.891	-0.991	-0.183	-0.244	0.549	1.059	8.344	1.489	-0.671	0.61	0.671	1.577	9.216	0.189	0.061	-0.671	-2.075	1510067715
-8.585	-1.135	-2.091	0.671	-0.488	0.366	2.723	-7.175	1.577	-0.61	0.183	0.732	3.089	8.193	1.174	-0.366	1.16	-0.061	-9.034	-1.352	-1.354	0.061	0.732	0.61	0.644	8.629	1.509	-0.854	0.549	0.61	1.284	8.851	-0.097	-0.488	-0.427	-1.587	1510067715
-8.74	-0.368	-2.865	-0.549	0.244	0.122	2.723	-7.175	1.577	-0.977	0.488	0.854	3.384	8.732	1.392	-0.549	1.587	-0.427	-9.034	-1.352	-1.354	0.61	0.183	0.549	0.683	9.1	1.955	-0.61	0.061	0.244	1.284	8.851	-0.097	-0.427	-0.183	-1.465	1510067715
-9.904	-2.023	-3.784	-1.404	-0.61	0.061	2.79	-7.575	1.745	-1.099	0.122	0.977	3.058	9.289	1.256	-0.671	0.854	-0.671	-9.406	-0.519	-1.279	0.366	0.671	1.099	1.377	10.033	2.687	-0.488	-0.61	-0.061	2.122	10.366	-0.644	-0.916	-0.793	-1.587	1510067715
-11.031	-3.484	-3.189	-0.305	-0.244	0.549	3.137	-8.538	2.003	-1.221	-0.427	1.221	2.86	10.087	1.379	-0.244	-0.549	-0.916	-12.331	-0.529	-1.742	0.366	0.366	0.854	2.046	11.368	3.473	-0.793	-0.671	-0.305	2.122	10.366	-0.644	-1.038	-0.549	-0.916	1510067715
-10.83	-4.472	-2.67	0.183	-1.77	0.854	3.816	-10.956	1.648	-1.099	-0.732	1.404	3.237	11.573	1.785	0.244	-0.671	-1.343	-12.362	-0.024	-0.95	0.183	0.122	0.854	2.194	11.636	4.01	-0.305	-0.977	-0.671	5.313	10.838	1.174	-2.38	-0.732	1.648	1510067715
-10.689	-4.67	-1.759	0.61	-2.93	0.549	4.564	-12.273	1.59	-0.549	-0.244	1.099	3.542	11.726	2.253	0.244	0.183	-1.465	-12.201	-0.033	-0.083	0.244	-0.977	0.366	0.94	10.268	4.602	-0.305	0.427	-0.61	2.176	13.22	0.566	-2.563	-0.427	4.395	1510067715
-10.932	-2.895	-1.055	0.244	-0.488	0.305	4.564	-12.273	1.59	-0.244	0.671	-0.244	3.461	10.453	2.367	0.366	0.854	-0.977	-11.409	0.374	0.555	0.854	-0.854	0.061	-0.742	9.019	4.607	-0.549	0.916	-0.305	-1.568	13.828	-0.628	-0.61	-0.305	5.31	1510067715
-11.535	-3.277	-2.055	-0.183	-0.671	-0.122	3.669	-10.671	1.715	0.061	1.709	-1.465	2.737	10.192	2.187	0.122	0.671	-0.061	-10.536	1.485	0.773	0.427	-0.427	-0.183	-1.428	9.099	4.98	0.061	0.244	-0.305	-1.45	13.111	-0.596	-0.061	-1.282	4.944	1510067715
-9.344	-3.281	-0.955	0.183	-0.977	-0.427	3.078	-10.432	0.904	0.671	2.136	-1.831	1.61	10.414	2.015	-0.305	-0.916	0.671	-10.684	1.119	0.288	-0.061	-0.122	-0.427	-0.883	9.347	4.504	0.488	-0.916	-0.244	-0.382	10.994	0.392	0.366	-1.526	5.188	1510067715
-8.283	-2.529	-0.733	-0.366	-0.916	-0.244	3.078	-10.432	0.904	1.587	1.282	-1.587	1.266	10.351	2.122	-0.122	-2.38	0.671	-9.686	0.817	0.053	0.183	-0.305	-0.549	0.364	9.118	4.133	0.61	-0.793	-0.183	-0.382	10.994	0.392	1.343	-0.122	4.639	1510067715
-7.649	-2.251	-0.13	-0.061	-0.732	0	2.428	-9.41	0.5	2.319	-0.488	-1.587	1.876	9.406	2.456	0.122	-1.831	0.305	-8.857	0.681	-0.106	0.244	-0.366	-0.549	0.732	8.169	3.827	0.244	-0.305	-0.183	-0.169	9.427	1.174	1.465	2.502	3.54	1510067715
-6.909	-1.997	0.342	0.671	-0.061	0	2.414	-7.861	0.531	2.197	-1.343	-1.892	2.322	8.357	2.491	0.122	0.061	0.061	-8.196	0.469	-0.233	0.366	-0.183	-0.671	0.406	7.3	3.415	0.183	-0.366	-0.183	-3.049	6.625	-0.147	2.136	3.662	2.197	1510067715
-6.694	-1.333	0.709	0.671	0.854	0.183	2.73	-6.18	0.624	1.648	-0.916	-2.014	1.918	7.716	2.35	0.061	0.244	0	-7.951	0.672	-0.367	0.366	-0.061	-0.61	0.418	7.017	3.345	0.244	-0.427	-0.183	-3.397	6.191	0.458	2.075	0.732	1.404	1510067715
-7.739	-0.775	-0.175	0.183	2.319	0.671	2.73	-6.18	0.624	1.282	0.305	-1.587	1.707	7.528	2.084	0.122	-0.793	-0.061	-7.99	1.067	-0.484	0.183	-0.061	-0.488	0.822	7.221	3.516	0.488	-0.427	-0.244	-3.397	6.191	0.458	3.235	-3.235	-0.122	1510067715
-9.792	-1.442	-1.506	-0.427	1.465	0.671	2.35	-6.936	0.152	1.16	0.854	-0.671	2.229	7.74	1.985	0.427	-0.916	-0.183	-8.091	1.278	-0.671	-0.122	0.244	-0.549	1.158	7.876	3.736	0.549	-0.366	-0.183	8.884	9.304	0.572	2.686	-3.723	-1.953	1510067715
-11.439	-1.846	0.172	1.648	-1.282	0.977	2.491	-7.797	0.041	0.916	0.305	0.366	3.011	8.433	2.357	0.671	0	-0.244	-8.681	0.863	-0.611	-0.366	0.244	-0.549	1.09	8.117	3.658	0.732	-0.732	-0.061	11.847	10.603	-1.225	1.038	-0.732	-1.099	1510067715
-10.834	-1.45	-0.502	0.977	-0.488	1.099	2.491	-7.797	0.041	0.793	-0.061	0.854	3.576	8.614	2.704	0.732	1.099	-0.183	-8.829	-0.127	-0.709	-0.488	0.183	-0.977	0.735	8.129	3.502	0.793	-0.488	0.061	11.847	10.603	-1.225	-0.61	1.038	2.441	1510067715
-10.903	-2.7	-1.782	-0.977	1.953	0	2.835	-9.227	0.295	0.305	-0.183	0.916	3.517	8.892	2.771	0.549	1.16	0.122	-9.772	-0.175	-0.395	0	1.587	-1.221	0.388	9.162	3.262	0.427	-0.427	0.366	3.65	10.239	3.475	-2.136	-2.197	0.366	1510067715
-12.718	-5.265	-2.493	0.549	-2.441	-1.16	2.835	-9.227	0.295	-0.61	0.061	1.038	3.211	10.448	2.451	0.305	0.061	0.488	-12.486	-0.179	-0.781	-0.305	0.061	-1.099	0.805	11.23	3.018	0.732	-1.038	-0.061	5.876	13.431	1.465	-3.296	1.16	-4.089	1510067715
-9.202	-3.996	-1.889	-0.183	0.61	-0.732	2.645	-10.649	1.002	-0.977	0.183	1.16	2.806	12.161	1.909	-0.061	-1.892	0.671	-13.053	-1.555	-0.074	-0.732	-0.977	-0.793	1.763	12.556	2.573	1.16	-0.671	-0.671	-1.567	10.395	-0.793	-2.38	2.441	1.282	1510067715
-9.436	-3.728	-2.72	-0.671	0.488	-0.122	2.645	-10.649	1.002	-1.221	0.61	1.099	2.942	12.59	1.299	0	-3.174	0.244	-11.398	-2.467	0.696	-0.061	-1.282	-0.916	1.214	12.752	1.983	0.488	0.793	-0.549	-1.212	10.168	-1.788	-0.61	-0.488	-1.038	1510067716
-10.082	-2.926	-2.226	-0.549	0.793	0.061	2.266	-9.948	1.629	-1.526	0.977	0.793	4.052	12.415	1.139	0.183	-1.221	-0.305	-10.873	-2.399	0.915	-0.061	-0.549	-0.305	-0.462	11.95	1.607	-0.244	1.465	-0.122	1.824	10.164	-1.878	0.122	-1.953	-1.709	1510067716
-9.469	-2.131	-2.553	-0.671	0.854	-0.488	1.928	-9.507	2.87	-1.709	1.404	0.549	4.401	11.968	0.682	0	2.258	-0.305	-10.53	-1.851	0.543	-0.366	-0.732	-0.061	-1.138	11.477	1.839	-0.183	0.61	0.061	1.701	10.451	-0.779	0.061	0.793	-2.136	1510067716
-8.758	-2.682	-2.028	-0.427	1.221	-0.671	1.243	-8.937	2.556	-0.977	2.197	0.427	3.293	11.415	0.254	-0.061	2.075	-0.183	-9.694	-1.721	0.593	-0.732	-0.244	0	-0.39	10.733	1.944	-0.061	-0.244	-0.122	0.627	9.78	0.412	-0.061	2.075	-2.258	1510067716
-8.951	-2.613	-2.129	-0.244	0.183	-0.305	1.419	-7.935	2.604	-0.183	0.671	0.488	2.688	10.235	0.489	0.305	-0.183	-0.061	-8.967	-2.074	0.562	-0.61	-0.549	0	-0.109	9.54	1.56	-0.305	0	-0.183	1.601	9.546	-0.067	-0.61	-0.549	-2.014	1510067716
-8.717	-2.121	-2.391	-0.244	0	-0.427	1.419	-7.935	2.604	-0.305	-0.916	0.549	3.156	9.152	0.77	0.305	-0.488	0	-8.624	-2.021	0.674	-0.549	-0.122	0.122	-0.233	8.449	1.347	-0.549	0.488	-0.122	1.601	9.546	-0.067	-0.427	-1.221	-1.709	1510067716
-8.537	-1.999	-2.463	-0.549	-0.183	-0.61	2.094	-7.167	2.102	-0.488	-0.671	0.305	3.338	8.442	0.731	0	0.549	0	-8.483	-2.204	0.59	-0.366	-0.488	0.244	-0.319	8.248	1.378	-0.488	0.61	-0.122	2.442	8.892	-0.742	-0.183	-0.305	-1.587	1510067716
-8.613	-2.487	-2.127	-0.122	-0.61	-0.122	2.094	-7.167	2.102	-0.427	-0.061	0.122	2.93	8.445	0.56	-0.183	0.549	-0.244	-8.275	-2.5	0.511	-0.122	-0.427	0.244	-0.526	8.731	1.302	-0.244	0.427	0	2.442	8.892	-0.742	-0.183	0.793	-1.404	1510067716
-9.068	-2.316	-2.003	0.671	-0.427	0	2.016	-7.309	1.749	-0.427	-0.244	0.061	2.981	9.138	0.528	-0.183	0.061	-0.549	-8.034	-2.348	0.291	0	-0.061	0.366	-0.763	9.239	1.505	-0.305	0.183	0.061	1.712	9.55	0.63	0	0.916	-1.16	1510067716
-8.939	-2.144	-2.241	0.427	-0.671	-0.122	2.152	-7.383	1.711	-0.549	-0.305	0	3.277	9.51	0.553	-0.366	0.183	-0.427	-8.62	-2.213	0.175	0	0.305	0.488	-0.647	9.362	1.754	-0.549	-0.244	0	0.988	9.554	0.146	-0.793	0.244	-0.61	1510067716
-9.109	-2.286	-2.284	-0.244	-0.488	0	2.357	-8.228	1.488	-0.793	-0.061	-0.183	3.121	9.61	0.534	-0.305	-0.061	-0.122	-9.292	-2.098	0.023	0.305	0.305	0.732	-0.054	9.896	1.846	-0.671	-0.488	-0.122	0.659	9.56	-0.535	-0.671	-0.854	-0.793	1510067716
-9.092	-2.348	-2.462	-0.183	-0.061	0.183	2.489	-9.161	1.364	-0.854	-0.244	-0.244	2.897	10.196	0.677	-0.183	-0.61	-0.305	-10.585	-1.695	-0.294	0.549	0.366	0.854	0.727	10.794	2.15	-0.732	-0.122	-0.427	2.141	9.598	-0.486	-0.549	-0.671	-0.732	1510067716
-9.246	-3.186	-2.76	-0.183	-0.732	-0.244	2.489	-9.161	1.364	-0.977	-0.549	-0.244	2.926	10.965	0.745	-0.061	-0.488	-0.854	-10.368	-1.065	-0.148	0.183	0.061	0.977	1.11	10.849	2.68	-0.793	-0.549	-0.732	3.234	10.04	0.127	-0.427	-0.732	-0.427	1510067716
-9.836	-4.85	-2.547	0.061	-2.136	-0.244	2.732	-9.633	0.946	-0.854	-0.122	-0.244	2.943	10.448	0.955	0.061	-0.244	-0.977	-10.584	-1.111	0.212	0.244	-0.427	0.732	0.511	9.581	2.95	-0.793	-0.305	-0.793	5.675	11.255	1.598	-0.916	-0.183	0.549	1510067716
-10.346	-4.646	-0.874	1.282	-2.319	-0.061	2.336	-10.16	0.329	-0.916	0.427	-0.549	3.054	9.493	1.211	0.549	0.366	-0.977	-11.474	-1.322	0.501	0.793	-0.61	0.61	-0.117	9.099	2.954	-0.977	0.549	-0.854	4.468	13.633	3.303	-1.282	-1.16	2.38	1510067716
-10.08	-3.058	-0.219	0.793	-1.587	-0.732	2.336	-10.16	0.329	-0.854	-0.061	-0.732	2.506	10.038	1.127	0.122	0.549	-0.916	-10.855	-0.374	0.994	0.977	-1.526	0.427	-0.725	9.447	3.899	-0.244	0.977	-1.282	-0.872	12.562	0.837	-0.916	0.488	4.761	1510067716
-10.074	-3.399	-0.681	-0.366	-0.549	-1.343	2.54	-9.46	0.038	-0.854	-0.732	-0.549	1.678	10.457	0.796	-0.549	-0.732	-0.732	-10.158	0.737	1.357	0.732	-1.526	0.183	-1.474	9.149	4.368	0.183	0.671	-1.343	-2.559	10.77	-0.281	-1.587	-0.427	4.822	1510067716
-9.556	-4.453	0.095	0.061	-0.61	-1.16	2.364	-9.381	-0.656	-1.038	0.183	-0.183	1.316	9.877	0.703	-0.244	-1.77	-0.305	-10.281	1.19	1.615	0.183	-1.282	0.427	-1.158	9.068	4.465	0	0.366	-1.221	-0.401	9.622	0.148	0.549	-0.732	3.052	1510067716
-8.671	-4.109	0.457	0	-0.305	-1.16	2.364	-9.381	-0.656	-0.671	1.038	-0.061	1.449	10.06	1.219	0.488	-1.038	-0.244	-10.044	0.679	1.617	0.183	-1.648	0.305	-0.784	9.554	4.435	-0.122	0.732	-1.221	-0.429	8.455	0.58	0.366	0.183	1.77	1510067716
-8.482	-3.565	0.689	0.244	-0.488	-1.038	1.66	-9.11	-1.586	-0.122	-0.122	0	1.455	10.519	1.621	0.793	0.671	-0.61	-9.475	0.859	1.465	0.305	-1.526	0.244	-1.055	9.497	4.328	-0.305	0.916	-1.099	-0.818	8.094	-0.141	1.099	1.831	0.244	1510067716
-7.945	-2.473	0.63	0.61	-0.183	-0.61	1.846	-7.923	-1.375	0.183	-1.648	-0.061	1.186	10.105	1.607	0.977	1.465	-0.793	-9.009	0.98	1.731	0.183	-1.526	0.305	-1.467	8.369	4.126	-0.305	0.671	-0.977	-1.25	7.562	0.043	1.709	1.77	-0.61	1510067716
-7.157	-2.743	-0.153	-0.427	1.16	-0.488	1.846	-7.923	-1.375	-0.305	-2.014	-0.061	0.821	8.921	1.464	1.099	0.793	-0.732	-8.385	1.389	2.29	-0.122	-1.465	0.061	-1.637	7.392	3.961	-0.061	0.732	-0.977	-1.25	7.562	0.043	1.099	-2.197	-1.038	1510067716
-8.611	-3.735	-0.203	-0.732	1.282	-0.61	2.132	-7.547	-1.281	-0.671	-1.282	0.366	0.928	8.43	1.325	1.099	0.305	-0.671	-8.293	1.613	2.438	-0.366	-0.793	0	-2.178	7.488	4.06	0.061	1.038	-0.793	1.348	8.65	1.345	1.77	-2.136	-1.587	1510067716
-10.372	-4.384	0.061	-0.549	0.916	-0.549	2.324	-9.862	-1.578	-0.732	0.061	1.16	1.229	9.117	1.18	0.977	0.488	-0.61	-8.908	1.4	2.519	-0.488	-0.793	-0.183	-2.308	8.187	3.986	0.427	0.427	-0.61	6.076	10.639	0.215	1.038	0.732	-1.831	1510067716
-10.155	-5.138	-0.506	0.671	-0.671	-0.61	2.324	-9.862	-1.578	-0.305	0.061	1.526	1.31	9.644	0.971	0.793	0.061	-0.305	-9.499	0.69	2.854	-0.61	-0.61	-0.488	-2.182	8.624	4.085	0.732	0.61	-0.61	3.759	10.733	1.184	0.122	-1.831	-1.465	1510067716
-8.007	-4.357	0.002	0.671	2.197	-0.183	2.42	-10.503	-1.071	-0.427	-0.854	1.282	1.629	9.898	0.648	0.916	-0.122	-0.122	-9.848	-0.234	2.795	-0.244	-1.404	-0.916	-2.595	9.132	3.844	0.793	0.916	-0.305	3.143	9.96	1.348	-0.916	2.197	-0.854	1510067717
-8.568	-2.885	-0.762	-0.488	1.831	-0.427	2.598	-10.21	-0.115	-0.549	-0.854	0.977	2.19	10.536	0.53	0.854	0.366	0.061	-9.231	0.742	2.822	-0.183	-0.793	-0.977	-2.466	9.588	3.627	1.038	1.16	0.061	-1.573	9.338	-0.433	-1.465	0.488	-0.671	1510067717
-8.278	-3.277	-1.804	-1.282	1.282	-1.221	2.598	-10.21	-0.115	-0.366	1.221	0.732	2.413	10.609	0.423	0.671	0.793	0.427	-8.692	1.13	2.591	-1.099	-0.916	-0.793	-1.724	9.526	3.332	0.671	0.854	-0.122	-1.573	9.338	-0.433	-0.244	-1.16	-2.258	1510067717
-7.965	-4.728	-2.479	-0.916	0.793	-1.892	1.72	-7.253	1.053	0.977	3.174	0.305	2.418	9.704	0.366	0.916	0.366	0.916	-8.318	-0.358	2.58	-1.465	-1.099	-0.61	-1.174	8.605	2.054	0.305	0.549	-0.122	3.555	10.136	0.964	0.183	0.671	-1.831	1510067717
-9.494	-7.026	-1.948	0.183	-1.038	-0.854	0.971	-6.404	0.755	1.343	1.221	0.061	2.433	8.626	0.447	0.977	0.305	1.099	-9.142	-2.61	2.766	-1.16	-0.977	-0.488	-1.008	8.211	0.841	-0.183	1.709	-0.183	0.67	10	-0.079	-0.61	3.479	-0.244	1510067717
-9.183	-5.657	-2.552	0.732	-0.488	-0.793	0.971	-6.404	0.755	0.793	-2.502	-0.549	2.332	8.8	-0.012	0.671	0.183	0.549	-10.202	-3.783	2.56	0.061	-2.319	-0.488	-1.3	9.312	0.538	-0.061	2.991	-0.244	1.12	10.346	-0.23	0.061	-0.122	0.061	1510067717
-8.547	-5.084	-1.931	-0.366	-1.099	-1.648	2.396	-8.299	1.019	-0.122	-2.563	-0.183	2.729	10.098	-0.217	-0.122	0.61	-0.183	-9.668	-3.247	2.769	0.671	-2.319	-0.244	-1.674	10.349	0.981	0.916	2.991	-0.488	1.916	10.243	-0.098	0.183	-1.831	-0.061	1510067717
-7.738	-4.004	-1.581	-0.122	-1.221	-2.38	2.396	-8.299	1.019	-0.61	-0.122	0.671	3.164	10.604	-0.111	-0.977	0.549	-0.427	-9.331	-1.693	2.929	0.793	-3.357	-0.366	-2.472	9.581	1.358	0.916	2.136	-0.671	0.589	9.807	-0.329	0.305	1.526	0.305	1510067717
-7.539	-5.536	-1.757	-0.366	-0.549	-2.319	2.539	-7.626	1.01	-0.61	1.953	0.732	2.419	9.308	-0.892	-1.16	-2.014	0.427	-8.552	-0.774	3.529	0.244	-3.113	0	-2.761	8.064	1.717	0.793	1.709	-0.854	0.589	9.807	-0.329	0.488	2.686	-0.244	1510067717
-8.064	-6.428	-0.452	0.427	-0.793	-1.77	1.995	-7.107	0.27	0	1.404	0.244	2.442	8.333	-0.897	-0.549	-4.456	1.282	-7.978	-1.025	3.669	0.183	-3.784	-0.122	-2.144	8.025	1.851	0.427	2.258	-0.732	-0.112	9.697	-0.154	0.183	0.732	-0.366	1510067717
-7.626	-5.745	-0.488	0.977	-0.916	-2.319	1.067	-7.732	-0.599	0.366	-0.916	-0.122	2.549	8.527	-0.706	-0.427	-5.005	1.465	-7.496	-0.956	4.182	0.305	-3.662	-0.183	-2.009	8.301	1.354	0.305	2.38	-0.854	1.376	9.982	1.201	0.122	-0.854	0.183	1510067717
-7.909	-5.633	-0.642	0.549	-0.854	-2.625	1.067	-7.732	-0.599	0.183	-3.479	-0.549	2.556	8.49	-0.54	0.122	-4.456	0.916	-7.06	-0.786	5.124	0.427	-3.906	-0.244	-2.812	7.988	1.093	0.549	2.563	-0.732	1.376	9.982	1.201	-0.061	-0.61	0.122	1510067717
-7.75	-5.381	0.133	0.427	-0.183	-2.197	1.518	-7.894	-1.151	0.061	-4.333	-0.549	2.547	8.631	-0.614	0.427	-3.662	0.61	-6.851	-0.731	5.371	0.427	-3.845	-0.183	-3.717	8.719	1.208	0.977	2.625	-0.61	1.486	9.575	-0.025	0.061	-0.793	-0.061	1510067717
-7.839	-5.832	-0.614	0.061	-0.427	-2.258	1.291	-8.274	-1.267	-0.305	-3.906	-0.427	2.5	9.873	-0.997	0.305	-2.686	0.305	-6.4	-0.414	6.156	0.366	-3.906	-0.183	-4.516	9.178	0.886	0.854	1.892	-0.427	2.344	9.341	-0.498	0.427	-0.305	0	1510067717
-7.72	-6.922	-0.189	0.244	-0.183	-1.953	1.032	-9.049	-2.141	-0.305	-4.517	-0.61	2.01	10.426	-1.005	0.488	-3.113	0.427	-6.094	-0.408	7.045	0.244	-3.174	-0.183	-4.681	9.538	0.977	1.16	1.648	-0.732	2.845	9.54	0.077	0.061	0.183	-0.061	1510067717
-7.634	-6.556	0.191	0.061	-0.183	-1.709	1.087	-9.991	-1.899	-0.732	-4.15	-0.366	2.509	10.881	-1.202	0.793	-3.784	0.122	-6.101	-0.305	7.107	0.183	-3.113	-0.183	-4.588	10.027	0.61	0.977	1.221	-0.732	2.677	9.964	0.334	0	0	0.183	1510067717
-7.54	-6.699	-0.249	-0.122	-0.427	-1.526	0.763	-10.456	-1.944	-1.343	-3.967	-0.305	2.113	11.322	-0.993	1.038	-3.906	0.061	-5.436	-0.443	7.864	0.122	-2.869	-0.366	-4.983	9.714	0.245	0.793	1.099	-0.793	2.028	9.539	-0.068	0.366	-0.305	0.061	1510067717
-7.205	-7.573	0.001	0.122	0.183	-1.038	0.829	-10.507	-1.904	-0.916	-2.808	-0.061	2.03	11.055	-1.099	1.465	-3.357	0	-5.008	-0.566	8.618	0.122	-2.319	-0.305	-5.067	9.904	0.091	0.977	0.671	-0.977	2.089	9.399	-0.06	0.061	-0.244	-0.244	1510067717
-7.145	-7.45	-0.196	-0.244	-0.061	-0.793	0.621	-10.651	-1.574	-1.221	-2.075	-0.061	1.872	11.433	-1.56	1.587	-2.563	-0.183	-4.817	-0.415	8.581	-0.061	-2.014	-0.305	-4.847	10.238	0.047	0.671	0.793	-0.793	2.962	9.822	-0.464	0.305	-0.183	0	1510067717
-6.898	-7.199	-0.004	-0.061	-0.366	-0.793	2.031	-10.296	-1.763	-1.099	-2.747	-0.61	2.114	11.575	-1.564	1.77	-2.93	0.061	-4.505	-0.663	8.905	-0.061	-1.892	-0.366	-5.096	10.025	-0.11	0.488	0.854	-1.099	2.122	9.436	0.017	0	0.183	0.122	1510067717
-6.657	-7.568	0.167	0.122	0.122	-0.61	2.031	-10.296	-1.763	-0.488	-1.892	-0.854	2.966	11.252	-1.648	1.892	-4.028	0.671	-3.939	-0.928	9.113	0.061	-1.465	-0.305	-5.646	9.921	-0.762	0.427	0.183	-1.16	2.122	9.436	0.017	0	-0.122	-0.122	1510067717
-6.931	-7.795	-0.161	-0.122	-0.122	-0.305	2.743	-10.265	-1.464	0	-1.221	-0.671	3.754	11.422	-2.778	1.404	-2.686	1.465	-3.557	-0.721	9.518	0	-0.854	-0.122	-5.875	10.281	-0.702	0.244	-0.183	-0.732	2.372	9.672	-0.201	0.488	-0.549	0.122	1510067717
-6.888	-7.778	0.035	-0.122	-0.183	-0.122	1.745	-10.36	-0.912	-0.61	-0.366	-0.854	4.051	11.844	-2.871	0.793	-2.869	1.343	-3.698	-0.886	9.944	0	-0.366	-0.122	-5.875	10.281	-0.702	0.244	-0.183	-0.732	1.934	9.737	-0.364	-0.061	0.061	0.061	1510067717
-6.825	-7.842	0.178	0.061	0	0.183	2.571	-11.044	-1.315	0.793	0.305	-0.671	3.505	11.597	-1.556	0.671	-1.526	0.305	-3.519	-0.919	10.153	0.061	0.122	-0.061	-5.875	10.281	-0.702	0.244	-0.183	-0.732	1.934	9.737	-0.364	0.061	-0.122	-0.061	1510067717
-7.052	-7.855	0.205	0	-0.183	0.61	2.964	-11.263	-2.841	0	-0.854	0	4.145	11.539	-3.427	1.465	0.916	0.122	-3.265	-0.677	10.398	-0.061	0.793	0.061	-6.22	10.797	-0.646	-0.549	-0.61	-0.244	1.908	9.672	-0.146	0.305	-0.61	-0.122	1510067717
-7.273	-7.695	0.129	-0.061	-0.122	1.099	2.964	-11.263	-2.841	-0.122	-0.854	-0.122	4.072	12.152	-3.731	1.099	0.427	0.488	-3.314	-0.69	10.399	-0.061	1.465	0.122	-7.291	11.106	-0.658	-0.977	-1.648	-0.061	2.974	9.705	-0.396	0.122	-1.16	-0.061	1510067718
-7.212	-7.417	0.38	-0.183	-0.183	1.526	3.127	-11.681	-2.955	-0.183	-0.305	-0.854	4.197	12.304	-3.777	1.099	0.488	1.038	-3.405	-0.65	10.209	0	2.197	0.122	-7.623	10.916	-0.275	-0.916	-2.563	0.61	2.974	9.705	-0.396	0	-0.977	-0.061	1510067718
-7.192	-7.235	0.53	-0.061	0.183	2.136	2.933	-11.523	-2.455	-0.183	-0.305	-0.854	4.558	12.092	-3.803	1.16	0.549	1.221	-3.545	-0.408	9.837	0	2.869	0.244	-7.086	10.795	-0.03	-0.854	-3.479	0.916	2.907	9.538	-0.592	0.061	-0.916	-0.061	1510067718
-7.626	-7.145	0.568	-0.122	0.122	2.441	3.18	-11.197	-3.003	-0.61	-0.427	-1.648	4.668	11.495	-4.674	1.587	0.244	1.404	-3.862	-0.208	9.324	-0.122	3.479	0.366	-6.125	10.603	0.493	-1.282	-3.723	1.282	2.472	9.69	-0.092	-0.061	-0.732	-0.122	1510067718
-7.86	-6.849	0.63	-0.061	0	2.869	2.968	-10.14	-2.48	0.122	-0.488	-2.197	5.178	10.895	-5.402	1.892	0.977	1.709	-4.259	-0.001	8.671	-0.305	4.15	0.427	-5.178	10.408	0.986	-1.526	-3.54	1.77	2.472	9.69	-0.092	0	-0.183	-0.183	1510067718
-7.567	-6.048	0.676	-0.183	0.854	3.357	2.968	-10.14	-2.48	0.122	-0.488	-2.197	5.577	9.959	-5.149	2.014	0.916	2.014	-4.827	0.115	7.718	-0.427	4.639	0.549	-4.43	9.917	1.139	-1.709	-3.052	2.258	2.412	9.82	-0.147	-0.183	-0.122	-0.122	1510067718
-7.705	-5.351	0.297	-0.488	1.587	3.479	2.884	-9.683	-2.375	0.244	-0.366	-2.441	5.666	8.912	-4.807	1.892	1.709	2.014	-5.432	0.496	6.661	-0.732	5.066	0.793	-3.287	9.113	1.609	-1.709	-2.38	2.991	1.998	9.555	-0.086	-0.061	0.305	-0.183	1510067718
-7.858	-4.761	-0.372	-1.221	1.831	3.235	2.978	-9.294	-2.774	0.61	-1.465	-3.479	5.48	8.049	-5.173	1.77	2.197	1.77	-6.041	0.952	5.579	-1.343	5.31	0.977	-2.133	8.421	2.219	-1.77	-1.709	3.357	1.509	9.546	-0.196	-0.549	0.61	-0.61	1510067718
-7.762	-4.31	-1.554	-2.625	2.014	2.502	2.449	-8.398	-2.422	1.16	-1.099	-4.089	5.166	7.007	-4.283	2.319	2.502	1.892	-6.836	1.217	4.431	-2.075	5.371	1.038	-1.047	7.901	2.359	-1.831	-0.916	3.418	0.842	9.534	-0.087	0.061	1.404	-0.854	1510067718
-7.752	-3.803	-2.317	-3.967	2.869	1.587	2.449	-8.398	-2.422	1.831	-1.282	-4.944	5.335	6.363	-4.609	2.625	3.052	2.136	-7.935	1.342	3.232	-3.052	5.127	1.038	-0.23	7.486	2.226	-1.709	-0.061	3.357	0.225	9.822	-0.294	0.916	1.587	-1.282	1510067718
-8.241	-3.705	-3.407	-4.456	1.282	0.671	1.839	-7.666	-2.164	1.831	-1.282	-4.944	5.608	5.782	-4.784	2.502	3.967	2.258	-8.819	0.983	2.292	-3.967	4.15	1.099	0.546	7.513	2.283	-1.526	0.488	2.991	0.677	10.395	-0.879	-0.061	1.77	-1.343	1510067718
-8.302	-4.098	-3.917	-4.333	-0.061	0.244	2.272	-7.111	-2.139	2.014	-2.502	-5.005	4.898	4.809	-4.845	2.747	3.174	1.892	-8.984	0.096	1.887	-4.517	3.235	1.16	1.14	7.328	2.171	-0.854	1.16	2.625	1.363	9.884	-0.921	-0.183	2.747	-1.465	1510067718
-8.461	-4.113	-4.094	-4.211	-0.488	0	2.918	-6.883	-1.709	2.38	-2.93	-4.639	5.079	4.057	-4.882	2.93	3.662	1.16	-9.347	-0.88	1.616	-4.639	2.93	0.977	1.244	7.909	1.674	-0.793	2.197	2.747	1.049	9.552	-0.886	0.061	3.174	-1.221	1510067718
-8.525	-3.774	-4.279	-4.211	-1.221	-0.183	3.272	-6.423	-1.203	2.625	-3.052	-4.395	5.16	3.663	-5.426	3.113	3.296	0.671	-9.899	-1.186	1.298	-4.639	2.075	0.854	0.691	8.266	1.816	-0.793	2.93	2.869	0.665	9.896	-0.525	0.122	2.38	-0.854	1510067718
-8.534	-3.505	-4.274	-4.517	-1.221	-0.427	3.898	-6.364	-1.647	2.686	-3.784	-3.845	6.015	3.413	-5.773	3.052	3.113	0.183	-9.792	-1.439	0.951	-4.639	1.709	0.793	0.408	8.562	1.944	0.244	3.052	2.747	1.202	10.032	-0.666	0.061	1.831	-0.427	1510067718
-8.62	-3.174	-4.394	-4.456	-1.282	-0.61	4.747	-6.285	-1.967	2.93	-4.395	-3.296	6.41	3.519	-6.371	3.052	3.235	-0.183	-9.593	-1.559	0.679	-4.7	1.465	0.732	0.703	9.098	1.861	0.61	3.174	2.808	0.924	9.802	-1.059	-0.122	2.563	-0.122	1510067718
-8.424	-2.988	-4.711	-4.517	-1.099	-0.793	4.747	-6.285	-1.967	3.174	-4.15	-2.93	6.949	3.792	-6.654	3.235	2.563	-0.793	-9.619	-1.611	0.427	-4.944	1.343	0.732	0.941	9.475	1.865	0.793	3.54	2.625	0.924	9.802	-1.059	-0.183	3.113	-0.122	1510067718
-8.433	-3.144	-5.048	-4.333	-1.648	-0.854	4.846	-5.706	-3.08	3.357	-4.822	-2.991	7.356	3.847	-6.668	3.235	2.869	-1.038	-9.733	-1.662	0.219	-5.127	0.916	0.793	1.26	9.621	1.731	1.038	3.967	2.625	0.608	9.935	-0.973	-0.244	2.93	-0.122	1510067718
-8.421	-2.949	-5.362	-4.456	-2.014	-0.977	5.38	-5.462	-3.152	3.601	-4.578	-2.808	7.179	3.937	-6.877	3.662	2.808	-1.343	-9.685	-1.879	0.115	-5.188	0.793	0.793	1.443	9.982	1.469	0.793	4.395	2.747	0.315	9.729	-1.224	-0.427	3.052	0.122	1510067718
-8.238	-2.716	-5.447	-4.578	-2.319	-1.16	5.38	-5.462	-3.152	3.845	-3.906	-2.441	7.081	4.051	-6.965	3.906	3.174	-1.892	-9.796	-2.029	-0.096	-5.371	0.61	0.732	1.513	10.076	1.178	0.671	4.944	2.747	0.315	9.729	-1.224	-0.122	2.991	0.305	1510067718
-8.166	-2.775	-5.578	-5.005	-2.319	-1.465	5.527	-5.225	-3.484	3.906	-4.517	-2.502	6.781	4.17	-6.8	3.845	3.174	-2.502	-9.789	-1.995	-0.269	-5.432	0.366	0.732	1.409	10.07	0.853	0.549	5.371	2.747	0.188	10.046	-0.971	-0.366	3.113	0.305	1510067718
-7.977	-2.451	-5.605	-5.188	-2.075	-1.77	6.033	-5.285	-3.93	4.028	-4.395	-2.502	6.678	4.447	-6.814	3.784	2.686	-2.563	-9.771	-2.013	-0.474	-5.615	0.305	0.61	1.031	9.909	0.703	0.732	5.31	2.441	0.575	10.057	-1.419	-0.793	3.784	0.366	1510067718
-7.965	-2.84	-5.769	-5.737	-2.441	-1.831	6.455	-5.43	-3.966	3.967	-3.662	-2.625	6.927	4.536	-6.625	3.784	3.418	-2.319	-9.884	-1.855	-0.603	-5.92	0	0.61	0.859	9.707	0.476	0.854	5.127	2.136	0.575	10.057	-1.419	-1.038	4.517	0.488	1510067718
-8.207	-3.364	-5.389	-5.676	-3.418	-1.709	6.514	-5.533	-4.058	3.967	-3.662	-2.991	6.799	4.363	-6.443	3.845	2.869	-2.258	-9.917	-2.047	-0.823	-6.104	-0.183	0.61	1.096	9.506	0.489	0.977	5.31	2.014	0.133	10.026	-1.083	-1.038	5.31	0.61	1510067718
-8.583	-3.811	-4.471	-5.249	-3.296	-1.526	6.654	-5.038	-4.289	4.211	-3.479	-3.052	6.965	4.198	-6.327	3.906	2.93	-2.136	-9.53	-2.224	-0.963	-5.92	-0.305	0.671	1.371	9.805	0.489	0.977	5.615	1.892	0.955	10.093	-0.041	-1.099	4.456	0.549	1510067718
-8.77	-2.566	-4.136	-4.578	-2.686	-1.099	6.654	-5.038	-4.289	4.089	-3.479	-3.113	7.031	4.474	-6.399	3.662	2.991	-2.197	-10.384	-2.018	-1.209	-5.493	-0.61	0.488	1.358	10.105	0.847	0.916	5.859	1.77	0.955	10.093	-0.041	-1.282	4.395	0.671	1510067719
-9.174	-2.025	-4.045	-5.493	-2.563	-1.16	6.848	-4.753	-4.823	4.272	-3.296	-3.113	7.197	4.978	-6.231	3.601	2.197	-2.197	-9.93	-1.353	-1.199	-5.92	-0.793	0.61	1.29	10.283	1.798	1.526	5.554	1.282	2.529	10.052	-0.15	-0.916	4.944	1.099	1510067719
-10.117	-2.047	-3.585	-6.348	-2.991	-1.221	6.898	-4.729	-5.328	4.395	-2.991	-2.747	7.77	5.645	-5.652	3.723	2.93	-2.197	-10.105	-1.444	-0.947	-5.615	0	0.366	0.662	10.207	2.162	1.465	5.554	1.648	4.456	10.066	-0.618	-1.038	5.432	1.77	1510067719
-10.625	-2.26	-2.376	-7.08	-3.296	-1.465	6.95	-4.536	-5.839	4.211	-3.601	-2.625	8.232	6.271	-4.808	3.662	2.686	-2.014	-10.491	-0.64	-1.17	-5.127	-0.061	0.427	0.469	10.176	2.716	1.099	5.31	1.77	4.456	10.066	-0.618	-0.977	6.836	1.648	1510067719
-10.459	-2.553	-1.791	-6.836	-4.7	-1.587	7.261	-4.192	-6.621	3.906	-3.479	-2.441	8.309	6.712	-4.77	3.662	2.197	-1.648	-10.139	-0.285	-1.107	-5.249	-0.305	0.427	0.869	9.859	3.348	1.526	4.822	1.465	5.814	10.267	-1.093	-0.244	8.85	1.892	1510067719
-9.271	-2.676	-1.55	-5.676	-3.967	-1.038	7.516	-3.643	-6.881	3.723	-2.197	-2.625	8.698	6.889	-4.407	3.723	2.747	-1.404	-10.225	0.292	-1.026	-5.127	-0.061	0.488	0.997	9.813	3.482	0.916	4.883	1.404	5.69	9.387	-2.98	1.282	9.644	1.404	1510067719
-9.606	-2.619	-1.858	-5.432	-3.723	-0.488	7.129	-3.195	-6.392	3.784	-1.831	-2.747	8.48	6.692	-3.785	3.845	2.686	-1.465	-10.283	0.556	-1.066	-5.493	0	0.61	1.278	9.832	3.449	0.61	4.7	1.465	6.05	9.343	-4.246	2.502	12.451	1.221	1510067719
-9.014	-2.653	-1.8	-5.432	-2.38	-0.366	6.621	-3.124	-6.234	3.601	-2.563	-2.563	8.309	6.653	-3.736	3.54	2.38	-1.77	-10.41	0.361	-1.241	-5.371	-0.427	0.549	1.509	9.792	3.354	0.61	4.578	1.282	3.194	10.207	-4.523	2.197	14.526	2.808	1510067719
-8.853	-2.775	-1.688	-5.92	-2.563	-0.305	6.436	-3.395	-6.382	3.54	-2.38	-2.38	8.018	6.321	-3.681	3.296	2.563	-2.075	-9.936	0.483	-1.337	-5.31	-0.488	0.61	1.54	9.458	3.299	0.366	4.578	1.221	-2.948	10.459	-2.306	2.991	12.634	3.418	1510067719
-8.516	-3.271	-1.793	-5.737	-2.991	-0.549	6.436	-3.395	-6.382	3.601	-1.892	-2.136	7.918	5.981	-3.433	3.052	2.747	-2.258	-9.544	0.366	-1.389	-5.371	-0.488	0.61	1.33	8.885	2.979	0.305	4.456	1.16	-2.948	10.459	-2.306	4.211	8.118	3.601	1510067719
-8.094	-3.115	-1.275	-4.883	-2.197	-0.305	6.516	-3.194	-5.813	3.418	-2.197	-1.831	7.785	5.642	-3.155	2.991	2.38	-2.136	-9.192	0.049	-1.335	-5.127	-0.305	0.427	0.943	8.415	2.718	0.305	4.272	1.099	-2.68	10.044	-1.158	6.042	2.563	2.93	1510067719
-7.76	-2.553	-1.158	-4.028	-1.709	0	6.55	-3.005	-5.201	3.113	-2.38	-1.953	7.605	5.327	-3.151	2.869	2.441	-1.831	-9.075	-0.185	-1.358	-4.883	-0.366	0.427	0.725	8.122	2.76	0.366	3.967	1.099	0.158	9.74	-0.213	5.066	1.648	2.625	1510067719
-7.91	-2.306	-1.304	-4.089	-0.427	-0.366	6.55	-3.005	-5.201	3.052	-2.136	-2.014	7.443	5.109	-3.326	2.93	2.441	-1.709	-8.832	-0.434	-1.365	-4.639	-0.366	0.183	0.792	7.958	2.899	0.61	3.906	1.038	0.158	9.74	-0.213	4.578	4.7	1.282	1510067719
-8.771	-2.297	-0.477	-3.845	-1.221	-0.183	6.431	-2.725	-4.937	3.235	-2.075	-1.77	7.525	5.048	-3.284	2.93	2.197	-1.465	-8.555	-0.711	-1.421	-4.272	-0.183	0	0.609	7.878	2.901	0.732	3.601	1.038	0.639	9.283	0.98	3.54	7.446	-0.122	1510067719
-8.829	-1.763	-0.751	-2.991	-0.427	0.305	6.74	-2.548	-4.642	3.113	-2.38	-1.587	7.756	5.054	-3.17	2.808	1.953	-1.16	-8.559	-0.866	-1.236	-3.601	0	-0.244	0.463	7.701	2.984	0.916	3.052	1.099	0.705	8.594	-0.635	2.869	4.272	-0.61	1510067719
-9.828	-2.279	-0.947	-2.747	-0.61	0.183	7.406	-2.426	-4.805	3.113	-1.831	-1.648	8.12	5.016	-3.356	2.869	1.831	-0.732	-8.847	-0.767	-1.226	-3.235	0.183	-0.427	0.553	8	3.24	1.282	2.625	1.16	1.455	8.906	-0.678	2.869	3.235	-0.793	1510067719
-10.674	-2.675	-0.846	-2.869	-1.16	0.366	8.055	-2.377	-4.991	3.174	-0.977	-1.465	8.675	5.175	-3.717	2.869	2.014	-0.427	-8.976	-0.805	-1.205	-2.869	0.549	-0.732	0.89	8.613	3.387	1.587	2.197	1.404	6.871	9.767	0.895	0.305	3.052	0.366	1510067719
-10.574	-3.286	-1.105	-2.38	0.977	0.244	8.867	-3.06	-4.832	2.991	-0.977	-1.16	9.146	5.557	-3.88	2.808	1.648	-0.366	-10.935	-0.861	-1.083	-2.625	2.197	-0.854	1.543	9.921	3.565	1.648	2.38	1.526	1.554	10.02	-1.255	-1.892	-0.183	-0.549	1510067719
-12.319	-5.645	-1.994	-0.488	-1.282	-1.099	9.243	-4.243	-4.867	2.869	-0.916	-1.282	9.622	6.172	-4.154	2.93	0.977	-0.366	-12.307	-0.869	-1.068	-2.747	-0.366	-0.732	2.641	11.67	3.302	1.648	1.953	1.099	4.43	11.251	1.98	-2.808	6.226	-3.296	1510067719
-8.674	-4.339	-1.836	-2.502	2.197	-0.427	8.751	-4.955	-4.928	2.808	-0.061	-1.038	9.989	6.617	-4.953	2.991	1.404	-0.854	-12.118	-2.852	-0.069	-3.357	-0.977	-0.977	2.293	12.69	2.251	0.854	2.441	1.099	1.763	12.888	0.555	-3.845	2.686	-0.671	1510067719
-10.525	-4.192	-3.269	-2.686	0.549	0.427	7.886	-5.132	-4.752	3.052	-0.122	-0.671	10.076	6.849	-5.569	2.747	1.709	-1.404	-10.927	-3.383	0.75	-1.648	0.977	-0.366	1.197	12.979	1.554	-0.122	3.967	1.77	-2.621	10.109	-0.847	0.061	-2.014	-2.441	1510067719
-10.082	-3.321	-3.155	-2.563	1.343	0	7.788	-5.974	-4.457	2.747	-1.77	-0.793	10.054	7.009	-5.517	2.136	2.319	-1.526	-11.285	-2.223	-0.118	-1.953	0.061	0.183	0.678	12.585	1.715	-0.244	3.662	1.648	-1.165	11.23	-1.128	0	-1.709	-2.808	1510067719
-8.085	-2.242	-2.382	-2.197	1.038	-0.244	8.04	-6.191	-4.003	2.319	-1.282	-1.526	9.487	6.803	-5.167	1.892	1.709	-1.038	-10.666	-1.314	-0.592	-2.563	-0.427	0.183	0.861	11.294	2.062	0.549	2.075	0.916	0.5	11.021	-0.781	-0.549	1.648	-3.174	1510067719
-7.503	-1.838	-2.574	-2.808	1.892	-0.732	7.909	-5.521	-2.923	2.014	-0.916	-1.526	8.784	5.747	-4.803	2.075	1.038	-0.61	-8.917	-1.348	-0.342	-2.93	-0.305	0.488	1.455	9.467	1.637	0.916	1.343	0.305	-0.11	9.756	-1.424	0.183	0.122	-3.418	1510067719
-8.156	-2.223	-3.107	-2.625	0.427	-0.427	7.281	-4.386	-2.474	2.075	-1.16	-1.77	7.88	4.31	-4.193	2.258	1.099	-0.732	-7.77	-1.97	-0.171	-3.052	-0.183	0.61	1.395	7.854	1.278	0.061	2.197	0.793	1.881	9.402	-0.481	-0.061	1.099	-2.808	1510067719
-7.692	-2.187	-3.103	-2.075	-0.061	-0.488	6.615	-3.302	-2.291	2.014	-1.038	-2.197	7.522	3.466	-3.566	2.258	1.404	-0.671	-7.184	-2.473	-0.14	-2.502	0.183	0.671	1.059	6.875	1.035	-0.366	3.235	1.343	1.855	8.752	-0.038	0	2.197	-2.441	1510067720
-8.009	-2.308	-3.517	-1.77	0	-0.671	6.243	-2.729	-2.145	1.709	-1.282	-2.319	7.511	3.323	-3.316	2.136	1.343	-0.305	-7.534	-2.643	-0.532	-2.075	0.732	0.671	0.572	7.044	0.853	-0.305	3.235	1.465	-0.133	9.444	-0.189	0.122	1.404	-2.563	1510067720
-8.446	-2.15	-3.39	-0.916	-0.793	-0.549	6.417	-2.574	-2.027	1.465	-1.709	-2.258	7.516	3.569	-3.333	1.77	1.404	-0.061	-8.248	-2.711	-1.166	-1.709	0.427	0.61	0.39	8.276	0.983	-0.122	2.38	1.465	-0.133	9.444	-0.189	-0.122	0.793	-2.625	1510067720
-8.963	-1.629	-3.1	-0.916	-1.038	-0.244	7.112	-2.536	-2.78	1.587	-2.014	-2.197	7.522	4.174	-3.846	1.16	1.343	0	-8.445	-2.936	-1.381	-1.465	0.671	0.61	1.04	9.302	1.343	0.305	1.343	0.977	1.53	9.055	0.16	-0.427	0.793	-2.136	1510067720
-9.493	-0.584	-3.116	-0.916	-0.61	-0.183	9.054	-1.778	-2.948	1.465	-0.854	-1.953	8.014	4.851	-4.216	0.61	1.099	0.061	-9.1	-2.479	-1.62	-0.732	0.305	0.671	1.609	9.813	1.915	0.183	1.404	0.427	1.012	9.903	-0.3	-0.61	1.16	-1.77	1510067720
-9.527	-0.688	-4.195	-2.258	-0.366	-0.305	9.054	-1.778	-2.948	0.916	-0.366	-1.892	8.671	5.161	-3.578	0.122	1.282	0.122	-9.656	-1.744	-1.694	-0.671	0.977	1.099	1.791	10.417	2.511	-0.183	0.977	0.183	1.012	9.903	-0.3	-0.671	1.587	-1.77	1510067720
-10.843	-1.962	-4.935	-3.113	-1.16	-0.061	9.471	-1.444	-2.646	0.366	-1.282	-1.465	9.171	5.589	-3.299	-0.061	-0.244	-0.244	-11.6	-0.609	-2.18	-0.793	0.427	0.854	2.594	11.131	3.319	-0.488	-0.061	-0.061	2.027	10.274	-0.934	-0.732	2.563	-1.221	1510067720
-11.299	-3.275	-4.107	-2.136	-1.343	0.366	10.446	-3.595	-4.99	0.061	-0.305	-0.732	10.049	5.81	-3.706	-0.122	-0.671	-0.671	-12.876	0.414	-1.854	-1.831	0.977	0.732	3.255	11.472	4.061	-0.183	-0.916	-0.427	4.137	11.812	1.145	-1.526	2.319	0.244	1510067720
-10.67	-4.593	-3.552	-1.648	-2.38	0.549	10.446	-3.595	-4.99	0.122	0.244	0	10.701	5.851	-3.845	-0.183	-0.122	-0.977	-12.961	0.132	-1.2	-1.282	-0.122	0.244	3.028	10.752	4.326	-0.244	-0.366	-0.427	4.137	11.812	1.145	-1.77	0.427	2.441	1510067720
-9.951	-4.73	-2.278	-0.671	-2.991	0.061	10.734	-4.972	-5.591	0.244	0.183	0.427	10.529	5.812	-3.389	-0.183	0.305	-0.793	-11.431	0.08	-0.285	-0.671	-1.16	0.183	1.531	9.289	4.538	-0.183	0.366	-0.244	3.766	12.4	0.494	-2.014	1.892	4.822	1510067720
-10.859	-3.821	-1.489	-0.793	-1.831	0	8.961	-4.193	-4.321	0.122	0.671	0.122	9.927	5.758	-3.082	0	0.305	-0.061	-10.3	0.368	0.389	-0.366	-0.122	-0.61	0.062	7.963	4.607	0.061	1.221	0.061	-1.288	13.683	-0.457	-0.854	1.587	5.005	1510067720
-10.258	-3.948	-1.69	-0.488	-1.648	0.061	8.961	-4.193	-4.321	-0.061	1.282	-0.061	9.08	5.901	-3.185	0.183	0.305	0.61	-10.344	0.639	0.176	-0.732	0.183	-0.732	-0.477	8.477	4.73	0.488	0.549	0.244	-1.288	13.683	-0.457	0.183	1.282	4.761	1510067720
-8.104	-3.698	-1.091	-0.854	-0.793	-0.427	7.958	-3.791	-4.066	0	0.793	0	8.326	6.385	-3.1	0.244	0.061	0.488	-9.749	0.284	-0.394	-0.427	-0.427	-0.488	0.699	9.551	4.357	0.732	-0.183	0.061	-1.354	11.848	-0.134	0.732	0.427	5.066	1510067720
-7.734	-2.65	-0.584	-0.854	-1.465	-0.305	7.303	-3.295	-4.077	0.183	0.549	0.122	7.882	6.502	-3.102	0.244	-0.793	0.061	-8.915	0.396	-0.746	-0.366	-0.183	-0.305	1.465	9.033	4.247	0.549	0	-0.427	-1.248	10.715	0.72	1.221	1.465	4.883	1510067720
-7.342	-2.175	-0.207	-0.305	-0.916	-0.122	7.303	-3.295	-4.077	0.244	0.427	-0.305	7.897	5.687	-2.492	0.244	-0.244	0	-8.303	0.199	-0.829	-0.244	-0.366	-0.427	0.932	7.703	3.691	0.061	-0.244	-0.366	-1.102	9.142	1.078	2.136	2.319	4.333	1510067720
-7.001	-2.151	0.002	0.061	-0.122	0	6.509	-2.422	-3.508	0.244	0.427	-0.427	7.823	4.771	-1.73	0.305	-0.122	0.122	-7.899	0.242	-0.767	-0.061	-0.183	-0.427	0.981	6.807	3.333	0.183	-0.61	-0.305	-1.092	8.044	0.763	2.441	3.052	3.418	1510067720
-6.953	-1.877	0.337	0.366	0.732	0.366	6.074	-1.663	-3.089	0	-0.183	-0.366	7.738	4.101	-1.501	0.183	-0.549	0.183	-8.035	0.54	-0.855	0.061	0.122	-0.366	1.45	6.873	3.313	0.244	-0.488	-0.244	-3.385	6.882	-0.232	2.319	0.671	2.258	1510067720
-7.506	-0.941	0.234	0.427	2.258	0.671	6.351	-1.408	-3.321	0	-0.061	-0.366	8.076	3.88	-1.933	-0.061	-0.427	0.305	-8.252	0.788	-1.26	-0.122	-0.061	-0.244	2.042	7.564	3.448	0.488	-0.305	-0.305	-3.095	6.43	0.624	3.052	-1.953	0.549	1510067720
-9.819	-0.847	-0.693	-0.427	1.343	0.793	7.025	-1.549	-3.505	0.122	0.061	-0.305	8.672	3.978	-2.399	-0.244	-0.061	0.183	-7.99	0.792	-1.388	-0.183	0.366	-0.366	2.248	8.108	3.685	0.671	-0.61	-0.183	-0.861	7.197	1.114	2.38	-2.93	-1.648	1510067720
-11.044	-1.544	-0.49	0.549	0.793	0.671	8.855	-2.378	-3.218	0.488	0.183	-0.244	9.406	3.919	-2.769	0.122	-0.488	0.244	-8.506	0.651	-1.512	-0.244	0.793	-0.427	2.117	7.931	3.673	0.732	-0.916	0.183	5.483	8.337	0.266	2.319	-5.676	-1.709	1510067720
-13.084	-1.455	-0.055	0.977	-2.625	0.793	8.855	-2.378	-3.218	0.671	0.488	-0.305	10.094	3.726	-2.684	0.488	0	0.549	-8.851	-0.224	-1.668	-0.366	0.854	-0.793	1.981	7.838	3.409	0.732	-0.916	0.61	14.304	11.134	-1.139	1.282	1.648	1.648	1510067720
-9.884	-1.721	-0.254	0.793	0.977	0.793	9.282	-2.545	-3.016	0.793	0.183	-0.549	10.301	3.719	-2.873	0.732	0.244	0.793	-9.845	-0.787	-1.51	0.366	2.747	-0.916	2.198	8.736	3.053	0.61	-0.61	1.221	6.038	9.996	-1.811	-1.404	-0.244	0.854	1510067720
-11.523	-3.698	-2.01	-1.16	0.793	-0.549	9.597	-3.244	-3.201	0.671	0.122	-0.427	10.445	4.232	-3.405	0.732	0.427	0.488	-12.211	0.166	-2.094	0.549	0.366	-0.793	2.198	8.736	3.053	0.61	-0.61	1.221	2.442	10.012	1.584	-2.808	2.014	-3.296	1510067720
-10.149	-4.734	-1.632	1.404	-0.854	-0.549	9.597	-3.244	-3.201	0.488	0.061	0	10.674	5.219	-4.237	0.488	0.122	0.061	-13.055	0.343	-1.493	-1.465	1.038	-0.061	2.198	8.736	3.053	0.61	-0.61	1.221	2.801	13.681	2.815	-4.089	0.061	-0.061	1510067720
-9.654	-3.571	-3.167	-0.061	0.549	0.122	9.926	-4.039	-3.285	0.366	0.793	0.244	10.765	5.641	-4.833	0.366	0.244	-0.427	-12.074	-1.565	-0.804	-0.854	-2.869	-0.61	3.563	12.627	2.39	0.122	1.16	-0.061	-1.141	10.203	0.249	0.671	-0.122	-0.977	1510067720
-10.166	-2.926	-2.737	-1.038	1.282	0.244	9.16	-5.28	-2.868	0.854	0.854	-0.183	10.701	5.41	-4.936	0.305	0.854	-0.732	-11.154	-2.425	-0.313	-0.427	0.366	0.122	1.743	11.745	2.027	-0.305	2.197	0.61	-0.885	10.259	-1.927	-0.061	-2.014	-1.831	1510067721
-10.599	-2.334	-3.037	-0.732	0.427	0.061	9.16	-5.28	-2.868	0.793	-0.061	-0.671	10.489	5.28	-4.798	0.061	1.404	-0.854	-11.091	-1.471	-0.701	-0.427	0.244	0.183	0.732	11.31	2	-0.305	2.441	1.343	1.095	10.774	-1.22	-0.488	-0.061	-2.441	1510067721
-8.732	-1.9	-2.243	-0.854	1.587	-0.305	8.678	-5.066	-2.345	0.61	-0.244	-0.61	10.134	5.499	-4.633	-0.183	0.916	-0.488	-10.184	-0.968	-1.213	-0.854	0.061	0.305	1.334	10.818	2.205	0.305	0.977	0.732	0.077	10.707	-1.584	-0.183	0.61	-2.869	1510067721
-8.483	-1.991	-2.391	-0.916	1.343	-0.183	8.508	-3.445	-1.605	0.549	-0.305	-0.183	9.499	5.28	-4.724	0.122	0.488	-0.183	-9.28	-1.266	-1.16	-0.793	-0.183	0.244	1.973	9.339	2.21	0.549	0.427	0.183	0.438	10.095	-1.181	0.122	-0.244	-3.174	1510067721
-8.122	-1.706	-2.558	-0.488	0.427	-0.183	8.508	-3.445	-1.605	0.732	-0.061	-0.427	8.857	4.343	-3.787	0.488	1.587	-0.122	-8.451	-1.339	-0.983	-0.793	-0.244	0.244	1.712	7.806	1.847	-0.305	0.977	0.488	1.242	9.532	-0.54	0.122	0.671	-3.052	1510067721
-7.666	-1.409	-2.674	-0.366	0.488	-0.427	8.324	-2.367	-1.079	0.61	0.549	-0.854	8.216	3.542	-2.75	0.488	1.709	0.061	-7.581	-1.492	-0.874	-0.488	-0.244	0.244	1.538	6.785	1.601	-0.366	1.465	0.671	1.01	9.067	-0.565	0.549	0.793	-2.991	1510067721
-8.173	-1.949	-2.531	0.305	-0.916	-0.488	8.087	-1.601	-0.873	0.122	0.549	-0.977	7.91	3.249	-2.217	0.244	1.709	0.305	-6.949	-1.776	-0.751	-0.488	0	0.122	1.209	6.666	1.406	-0.366	1.282	0.793	0.999	8.984	-0.359	0.061	0.366	-2.747	1510067721
-8.454	-1.907	-1.968	0.732	-0.977	0	7.972	-1.322	-1.431	0.183	0.122	-1.16	8.131	3.348	-2.193	0.061	2.075	0.671	-7.319	-2.232	-0.888	0	0.549	0.183	0.876	7.226	1.369	-0.366	1.099	1.038	2.15	8.687	0.529	-0.305	0.061	-2.258	1510067721
-8.536	-0.897	-1.907	0.854	0.061	0.793	8.58	-1.099	-1.834	0.305	2.197	-1.16	8.921	4.029	-2.289	-0.61	3.052	0.854	-8.367	-2.122	-1.318	0.854	0.671	0.366	1.175	8.506	1.674	-0.427	0.977	1.038	2.633	8.53	0.629	-0.732	-0.488	-1.404	1510067721
-9.192	-0.973	-3.376	-0.732	-0.122	0.122	8.579	-0.982	-1.444	-0.183	1.892	-1.343	9.235	4.918	-2.024	-1.282	2.502	1.099	-9.483	-1.251	-1.546	1.099	1.16	0.854	2.029	10.015	2.574	0	0.244	0.427	2.156	8.729	-0.291	-0.854	-0.549	-0.732	1510067721
-10.507	-2.883	-3.716	-1.709	-0.732	0.488	8.969	-1.183	-1.677	-0.549	1.221	-1.038	9.928	5.74	-1.677	-1.404	0.916	0.732	-11.648	-0.341	-2.031	0.977	0.122	0.916	3.018	11.334	3.746	0.061	-0.183	-0.061	2.352	9.658	-0.616	-0.916	-1.099	-0.244	1510067721
-11.837	-4.92	-2.415	0.977	-2.441	1.282	10.028	-1.942	-2.363	-0.305	2.625	-0.671	10.652	5.972	-1.083	-1.526	1.77	0.122	-12.996	0.234	-1.547	0.549	-0.122	0.977	3.668	11.175	4.298	-0.122	-0.488	-0.183	5.376	10.593	1.53	-1.709	-1.221	2.075	1510067721
-10.258	-4.472	-1.479	2.441	-1.709	0.916	10.811	-2.857	-2.698	-0.183	3.601	-0.183	10.665	5.615	-0.24	-1.77	3.174	-0.427	-11.707	-0.071	-1.14	0.549	-0.122	0.977	2.957	10.245	4.695	-0.122	0.244	-0.183	5.454	13.375	2.407	-2.197	-0.488	4.639	1510067721
-10.38	-2.498	-1.419	0.427	-0.793	0.061	10.664	-3.185	-2.188	-0.244	4.211	0.183	10.25	5.175	1.043	-1.77	3.784	-0.671	-10.75	0.055	-0.19	1.648	-0.305	-0.183	1.647	8.898	4.249	-0.488	0.916	0.488	0.249	13.059	1.065	-1.892	-1.892	4.456	1510067721
-11.567	-2.896	-1.504	-0.061	-0.366	-0.244	10.001	-3.097	-1.113	-0.732	3.601	0.549	9.722	5.14	1.643	-2.014	3.845	-0.854	-10.977	1.258	-0.055	1.343	-0.183	-0.122	1.495	8.567	4.518	-0.244	1.16	0.854	-2.653	13.019	-0.214	-0.061	-2.075	4.333	1510067721
-10.081	-3.838	-0.507	0.916	-0.305	-0.366	9.917	-2.822	-0.48	-0.732	6.592	0.854	9.616	5.351	1.76	-2.258	5.249	-0.854	-10.95	1.247	-0.618	0.793	-1.038	-0.122	2.265	9.414	4.914	0.427	0.732	0.549	-1.604	11.911	-0.456	0.854	-3.174	4.089	1510067721
-8.674	-2.841	-0.554	1.038	-0.427	-0.427	8.776	-2.786	-0.364	-0.854	5.92	1.343	9.137	5.361	1.999	-1.953	6.042	-1.465	-10.354	1.239	-0.632	0.793	-0.854	-0.305	2.962	9.188	4.468	0.366	1.221	0.427	-0.741	10.725	0.669	0.916	-1.221	2.991	1510067721
-7.93	-2.139	-0.03	0.488	0.427	-0.61	8.702	-2.966	0.732	-0.549	7.874	1.709	8.138	4.886	2.369	-0.977	3.418	-2.014	-9.418	1.092	-0.469	0.671	-1.343	-0.427	2.821	8.148	4.254	0.305	1.587	0.61	-0.502	9.247	1.2	1.831	2.014	1.892	1510067721
-7.605	-1.814	0.34	1.587	0.549	-0.305	7.659	-2.987	1.766	-0.366	9.155	1.709	8.302	4.591	2.962	-0.793	5.676	-1.77	-8.738	1.113	-0.239	0.732	-1.221	-0.427	2.229	7.303	4.018	0.122	2.075	0.671	-2.263	8.003	0.341	2.441	2.441	1.221	1510067721
-6.938	-1.674	-0.322	0.793	1.709	-0.183	6.715	-3.177	2.698	-0.61	6.042	1.648	7.208	4.277	3.193	-0.61	6.287	-1.465	-8.174	1.576	0.079	0.366	-1.099	-0.366	1.96	6.761	3.841	0.61	2.014	0.671	-3.845	7.38	1.04	1.16	-1.709	-0.244	1510067721
-8.482	-1.875	-0.278	0.854	1.587	0.122	6.431	-3.249	3.437	-0.061	8.118	1.282	6.477	4.46	3.875	0.305	3.296	-1.526	-7.893	1.824	0.182	-0.061	-0.793	-0.305	1.644	6.608	3.939	0.61	2.014	0.671	1.012	7.628	3.036	1.465	-3.723	-1.343	1510067721
-9.065	-0.884	-0.87	0	1.099	0.366	4.783	-3.569	4.016	-0.122	4.7	1.465	6.261	4.624	4.32	0	3.784	-0.977	-8.198	1.853	0.159	-0.61	-0.793	-0.549	1.572	6.858	3.961	1.16	1.709	0.793	4.36	8.515	-0.317	1.77	-2.747	0.122	1510067721
-10.573	-2.793	-1.884	-1.282	1.16	-0.183	5.551	-4.49	5.022	-0.366	5.676	1.648	5.853	5.003	4.527	0.061	2.93	-1.038	-8.37	1.209	0.16	-1.16	-0.244	-0.671	1.803	7.254	3.802	1.831	2.075	0.793	3.778	8.226	-1.397	0.61	-2.808	-0.854	1510067721
-11.667	-5.024	-1.961	1.465	-0.549	-1.648	4.752	-4.871	5.347	-0.366	4.7	1.892	6.095	5.772	4.846	0.854	1.648	-0.854	-10.869	-0.67	0.781	-1.648	1.038	-0.732	1.747	8.418	3.188	1.831	2.075	0.793	3.311	10.722	0.232	0.427	-0.977	-3.357	1510067721
-8.478	-4.282	-2.757	-0.488	0.916	-1.831	3.431	-4.857	5.966	-0.854	3.601	2.014	6.09	6.693	5.371	0.549	2.38	-0.671	-12.094	-2.227	0.361	-0.366	-2.502	-0.977	2.719	10.136	2.407	1.831	1.77	0.061	6.516	13.073	1.796	-3.296	5.31	0.854	1510067721
-9.726	-4.947	-2.934	-0.244	-1.038	-0.854	3.606	-5.649	6.308	-1.526	2.625	1.953	6.515	8.114	5.728	0.854	1.038	-1.099	-11.437	-2.133	0.677	0.305	-2.014	-0.488	3.252	11.683	2.186	1.892	1.648	-0.671	-2.698	10.658	0.566	-0.488	-1.77	-0.977	1510067722
-9.654	-4.417	-2.657	1.648	1.038	-0.671	2.658	-6.155	7.003	-2.197	2.686	1.77	6.716	8.613	6.051	0.916	0.671	-0.977	-11.228	-1.997	1.06	0.183	-1.587	-0.244	2.164	11.304	2.137	1.343	1.343	-1.099	-1.278	10.442	-2.305	0.61	-4.028	-1.282	1510067722
-8.793	-3.323	-2.835	0.916	1.404	-1.221	1.95	-6.163	7.708	-2.075	2.319	1.404	6.678	7.966	6.141	1.221	0.854	-0.977	-10.672	-1.852	1.19	0.183	-2.502	-0.122	1.883	10.688	2.188	1.343	0.427	-0.977	2.2	10.844	-1.668	-0.183	0.671	-0.854	1510067722
-8.562	-3.085	-2.914	0.732	1.404	-1.343	1.901	-6.286	7.831	-1.831	0.366	1.282	6.337	7.674	6.2	1.404	0.793	-0.854	-9.537	-1.718	1.44	0.244	-2.197	-0.183	2.299	10.252	1.995	0.916	0.671	-0.977	0.355	10.134	-1.602	0.122	0	-1.343	1510067722
-8.832	-3.77	-2.812	0.916	0.366	-0.977	1.98	-6.296	7.564	-1.465	0.122	0.977	5.693	7.22	6.229	1.404	0	-0.61	-8.698	-1.623	1.875	0.305	-1.953	-0.122	1.889	9.265	1.753	0.916	0.671	-0.977	0.953	9.639	-1.145	0	-0.732	-1.221	1510067722
-8.775	-3.646	-2.661	1.038	0.366	-0.854	2.064	-5.813	7.336	-1.099	0.183	0.671	5.626	6.69	5.912	1.038	-0.366	-0.549	-8.3	-1.675	2.268	0.427	-1.77	-0.122	0.912	8.335	1.206	0.488	0.427	-0.854	1.57	9.35	-1.166	0	-0.732	-0.977	1510067722
-8.92	-3.888	-2.58	1.16	0.061	-0.977	1.796	-5.373	6.892	-0.671	0.366	0.366	5.222	6.497	5.76	0.488	0.244	-0.671	-8.453	-2.032	2.427	0.549	-1.648	-0.183	0.858	8.567	0.841	0.916	-0.061	-0.732	1.215	9.633	-0.683	-0.183	-1.16	-0.732	1510067722
-9.086	-3.889	-2.528	1.465	0	-0.854	1.909	-5.554	6.462	-0.916	0.61	0.061	4.963	7.154	5.405	0.488	0	-1.038	-8.48	-2.242	2.595	0.916	-1.587	-0.122	1.101	9.61	1.047	1.16	-0.122	-0.732	2.231	9.572	-0.918	-0.061	-1.465	-0.61	1510067722
-9.055	-3.628	-2.414	1.404	-0.549	-0.732	1.726	-5.98	6.302	-0.977	0.366	-0.122	4.943	7.939	5.203	0.549	0	-1.099	-8.795	-1.834	2.901	1.16	-1.465	-0.122	1.097	10.045	1.25	0.732	-0.244	-1.038	3.235	9.652	-0.974	-0.488	-0.61	-0.061	1510067722
-9.028	-3.252	-2.434	0.61	-0.488	-0.793	1.803	-6.22	6.386	-0.916	0.916	-0.305	4.807	8.189	5.107	0.488	0.427	-1.038	-9.339	-0.8	3.153	1.099	-1.648	0.122	0.919	10.018	1.442	0.488	-0.488	-1.282	2.428	9.786	-1.217	-0.61	0.061	0.366	1510067722
-9.094	-3.911	-2.19	0.427	-0.427	-0.916	1.664	-6.776	6.371	-0.977	0.61	-0.366	4.609	8.378	5.158	0.732	0.732	-0.977	-9.03	-0.401	3.33	0.488	-1.465	0.183	1.035	10.293	1.811	0.488	-0.183	-1.282	0.985	9.745	-0.998	-0.305	-0.61	0.061	1510067722
-8.742	-4.157	-1.851	0.366	0	-0.854	1.921	-7.654	6.763	-0.854	0.671	-0.305	4.521	8.394	5.532	0.732	0.61	-0.793	-8.906	-0.434	3.722	0.427	-1.16	0	0.717	10.009	1.653	0	-0.122	-1.282	1.421	9.872	-1.142	-0.122	-0.061	-0.183	1510067722
-8.819	-4.278	-1.629	0.061	-0.427	-0.793	1.968	-7.751	6.76	-0.793	0.122	-0.488	4.773	8.136	5.989	0.427	0.671	-0.732	-8.769	-0.404	3.913	0.305	-1.099	0	0.413	9.762	1.491	0.183	-0.427	-1.16	0.752	9.923	-0.484	-0.366	-0.061	-0.305	1510067722
-8.808	-4.386	-1.378	0.488	-0.244	-0.671	2.023	-7.575	6.382	-0.916	0.61	-0.671	4.693	8.004	6.119	0.427	0.732	-0.793	-8.571	-0.446	4.058	0.305	-0.671	-0.061	0.423	9.936	1.477	0.122	-0.427	-0.916	1.169	9.747	-0.451	-0.183	-0.61	-0.244	1510067722
-8.75	-4.433	-1.604	-0.061	-0.183	-0.549	1.756	-7.154	6.035	-1.038	-0.183	-0.61	4.516	8.463	5.974	0.244	1.648	-0.732	-8.466	-0.526	4.206	0.305	-0.549	-0.061	0.079	10.306	1.574	-0.305	-0.366	-0.793	1.767	9.765	-0.621	-0.244	-0.183	-0.183	1510067722
-8.683	-4.482	-1.442	-0.122	-0.366	-0.61	1.964	-7.269	6.434	-0.244	0	-0.793	4.4	8.498	6.846	-0.305	1.099	-0.427	-8.357	-0.678	4.301	0.366	-0.244	0.061	-0.208	10.415	1.426	-0.488	-0.671	-0.732	1.525	9.646	-0.418	-0.366	0	-0.244	1510067722
-8.368	-4.968	-1.241	0.244	0	-0.366	2.505	-7.046	6.893	0	0	-0.854	4.527	8.178	6.566	0.183	1.709	-0.671	-8.53	-0.609	4.321	0.366	-0.244	0.061	0.324	10.245	1.674	-0.305	-0.793	-0.366	1.388	9.701	-0.58	-0.244	0	-0.183	1510067722
-8.357	-5.018	-1.381	0.427	0.061	-0.122	2.141	-6.922	6.708	-0.549	0.427	-0.488	3.356	7.918	6.069	-0.122	3.479	-0.732	-8.464	-0.36	4.35	0.183	-0.244	0	0.646	10.026	1.824	-0.61	-0.183	-0.427	1.481	9.65	-0.36	-0.366	-0.122	-0.122	1510067722
-8.626	-4.888	-1.574	0.366	-0.061	0	1.849	-7.095	6.24	-0.488	-0.366	-0.549	3.007	7.768	5.892	0.061	3.235	-0.977	-8.435	-0.516	4.36	0.183	0	-0.061	0.114	9.878	1.884	-0.793	-0.305	-0.305	1.522	9.698	-0.184	-0.549	-0.366	0.061	1510067722
-8.746	-4.832	-1.505	0.305	-0.427	0.061	2.249	-6.905	6.248	-0.305	-0.549	-0.732	2.793	7.829	4.959	0.61	3.662	-0.977	-8.463	-0.48	4.298	0.061	0.122	-0.122	0.294	10.182	1.721	-0.549	-0.244	0.061	1.509	9.672	-0.462	-0.488	-0.244	0.183	1510067722
-8.573	-4.989	-1.433	0.366	-0.183	0.122	2.407	-6.783	6.258	-0.366	-0.305	-0.671	2.975	8.337	6.956	0.061	0.671	-0.732	-8.613	-0.845	4.186	0.244	0.183	-0.122	-0.11	10.139	1.861	-0.549	0.061	0	1.31	9.727	-0.465	-0.488	-0.122	0.122	1510067722
-8.591	-5.224	-1.318	0.61	-0.244	0.244	2.835	-6.6	6.385	-0.488	0.488	-0.61	2.289	8.177	6.553	0.183	-1.953	-0.977	-8.647	-1.111	4.197	0.61	0.244	-0.122	-0.668	9.875	1.512	-0.122	-0.549	0.244	1.19	9.819	-0.208	-0.549	-0.305	0.061	1510067722
-8.443	-5.327	-1.474	0.732	-0.183	0.366	2.09	-6.503	6.362	0.061	-0.549	-0.671	1.8	8.549	6.028	0.183	-0.732	-1.16	-8.681	-1.086	4.176	0.854	0.366	-0.183	-0.24	10.129	1.818	-0.427	-0.854	0.183	1.2	9.857	-0.245	-0.427	-0.549	0.183	1510067722
-8.637	-5.406	-1.416	0.671	-0.488	0.366	1.791	-6.919	6.283	0.061	-1.16	-0.427	1.291	9.398	6.03	-0.061	-1.465	-1.343	-8.751	-1.243	4.075	1.16	0.488	-0.183	-0.888	10.463	1.92	-0.793	-0.854	-0.122	1.235	9.85	-0.179	-0.244	-0.671	0.366	1510067722
-8.652	-5.518	-1.152	1.038	-0.305	0.427	2.29	-7.043	6.105	0.671	-2.197	-0.732	1.379	10.324	6.348	-1.526	-3.601	-0.549	-8.847	-1.465	3.864	1.77	0.977	-0.183	-2.115	10.552	1.956	-1.16	-2.502	-0.61	1.333	9.927	-0.12	0.244	-0.854	0.549	1510067722
-8.463	-5.343	-0.921	1.648	-0.061	0.427	4.48	-7.081	6.398	1.282	-0.732	-2.136	2.083	10.535	5.881	-1.77	-5.92	0.244	-9.04	-1.28	3.664	2.38	1.099	-0.183	-2.649	10.501	1.742	-1.526	-4.639	-0.854	1.147	10.107	-0.071	0.427	-0.916	0.732	1510067723
-8.381	-5.191	-0.763	2.014	0.366	0.488	5.304	-6.181	6.175	0.732	-1.099	-3.418	2.786	10.556	4.874	-1.709	-5.188	1.099	-9.065	-0.758	3.443	2.747	1.16	-0.244	-1.885	10.491	2.098	-1.526	-4.639	-0.854	0.896	10.036	0.089	0.122	-0.977	0.671	1510067723
-8.531	-5.219	-0.62	2.258	0.671	0.549	6.334	-5.461	5.268	-0.427	-0.671	-4.7	2.846	9.91	3.962	-1.404	-4.211	1.77	-9.076	-0.254	3.241	3.052	1.099	-0.305	-0.915	10.302	2.62	-2.502	-5.066	-1.465	0.958	9.91	0.072	-0.183	-1.587	0.61	1510067723
-8.716	-5.132	-0.598	2.808	0.916	0.549	6.843	-4.667	4.557	-1.77	0.671	-5.066	3.051	8.921	3.315	-0.549	-3.662	1.343	-9.296	0.063	3.188	3.296	1.282	-0.366	-0.45	10.04	2.667	-2.014	-5.066	-1.892	1.065	10.025	-0.001	-0.244	-1.709	0.671	1510067723
-8.617	-5.251	-0.683	2.991	1.343	0.305	7.044	-4.454	4.035	-3.174	1.282	-5.798	3.248	8.214	3.005	0.305	-3.845	0.61	-9.522	0.185	2.826	3.418	1.099	-0.427	-0.709	10.13	2.706	-1.404	-5.188	-2.075	0.812	10.422	0.349	-0.977	-2.441	0.854	1510067723
-8.47	-5.303	-0.538	3.54	1.221	0.488	7.24	-4.701	3.984	-4.333	2.625	-5.493	4.18	8.453	2.991	0.427	-3.723	-0.732	-9.268	-0.165	2.489	3.906	1.282	-0.549	-1.199	10.115	2.552	-0.61	-6.042	-2.319	-0.108	10.375	0.404	-1.648	-4.211	0.854	1510067723
-8.118	-5.294	-0.697	3.967	2.075	0.793	7.24	-4.701	3.984	-4.333	2.625	-5.493	4.261	8.239	3.382	0.61	-4.456	-1.343	-9.155	-0.135	2.077	4.578	1.587	-0.732	-1.457	9.761	2.109	-0.732	-6.897	-2.258	-0.431	9.927	0.551	-1.831	-5.31	0.366	1510067723
-8.046	-5.139	-0.939	4.456	2.319	0.793	6.779	-5.399	4.039	-4.944	1.648	-4.15	4.547	8.251	3.317	0.488	-4.7	-2.014	-9.167	-0.041	1.705	5.127	1.526	-0.854	-1.459	9.503	2.021	-1.16	-7.446	-2.075	-0.547	9.972	0.718	-2.625	-6.042	-0.244	1510067723
-8.029	-4.945	-1.256	4.944	2.625	0.732	6.797	-5.346	4.299	-4.883	2.686	-3.784	4.999	8.404	2.725	0.183	-4.883	-2.747	-9.271	-0.079	1.292	5.615	1.526	-1.038	-0.782	9.359	1.854	-1.526	-7.629	-1.953	-0.77	10.025	0.601	-3.052	-6.47	-0.671	1510067723
-7.957	-4.817	-1.285	5.249	3.113	0.793	6.373	-5.242	4.249	-4.944	3.418	-3.601	5.139	8.476	2.582	-0.366	-4.333	-3.418	-9.438	0.213	0.776	5.981	1.465	-1.221	-0.212	9.442	1.957	-1.709	-6.958	-2.075	-1.022	10.222	0.029	-3.174	-6.47	-0.854	1510067723
-8.19	-4.591	-1.437	5.554	3.601	1.038	6.115	-5.395	4.308	-5.127	3.662	-3.113	5.166	8.613	2.195	-1.038	-4.089	-3.967	-9.618	0.499	0.372	6.47	1.343	-1.221	-0.395	9.091	1.897	-1.465	-6.897	-2.38	-1.087	10.304	-0.217	-3.479	-6.836	-1.038	1510067723
-8.594	-4.552	-1.617	5.798	2.991	1.038	6.162	-5.576	4.481	-5.127	3.906	-2.563	5.083	8.789	1.603	-1.587	-6.042	-4.517	-9.832	0.664	-0.001	6.653	1.16	-1.404	-0.847	8.782	1.835	-1.16	-7.385	-2.625	-0.401	10.203	-0.239	-3.235	-7.446	-1.038	1510067723
-8.463	-4.198	-1.774	5.92	3.418	1.099	6.26	-5.59	4.552	-5.066	4.761	-2.136	5.27	9.042	0.94	-2.502	-7.507	-4.517	-9.981	0.89	-0.438	6.836	0.793	-1.587	-0.879	8.735	1.58	-0.793	-8.301	-2.808	0.157	10.161	-0.464	-2.441	-7.996	-0.793	1510067723
-8.704	-3.881	-1.902	5.737	2.93	1.038	6.381	-5.837	4.402	-4.761	4.7	-1.587	5.526	9.244	0.072	-3.479	-8.789	-4.517	-10.093	1.242	-0.707	6.958	0.61	-1.709	-0.203	8.879	1.558	-0.305	-8.728	-2.991	0.641	10.054	-0.898	-2.38	-8.362	-0.671	1510067723
-8.734	-3.738	-1.647	5.615	3.235	1.038	6.545	-5.8	4.387	-4.456	4.883	-1.221	5.632	9.182	-0.413	-4.089	-9.155	-4.211	-10.21	1.469	-0.851	6.775	0.305	-1.648	0.492	9.038	1.629	0	-8.606	-3.052	1.511	9.829	-0.663	-2.319	-8.484	-0.244	1510067723
-8.855	-3.474	-1.439	5.92	2.747	1.099	6.498	-5.511	4.203	-4.15	5.432	-0.732	5.483	9.064	-0.985	-3.784	-9.338	-4.272	-10.147	1.486	-0.88	6.714	0.061	-1.709	1.126	9.323	1.608	0.183	-8.423	-2.991	2.149	9.082	-0.676	-1.526	-7.751	-0.305	1510067723
-8.82	-3.144	-1.268	5.615	2.808	1.221	6.243	-5.307	3.986	-3.723	5.554	-0.244	5.619	9.207	-1.303	-3.113	-9.521	-4.211	-9.892	1.731	-0.857	6.409	0.061	-1.709	1.712	9.497	1.9	0	-7.812	-2.808	2.304	8.746	-1.042	-0.793	-6.409	-0.61	1510067723
-10.062	-2.869	-1.142	5.737	1.709	1.282	5.922	-5.204	3.665	-3.357	4.944	0.366	6.138	9.161	-0.91	-2.38	-7.446	-3.967	-9.845	1.804	-0.621	6.409	0.061	-1.709	2.012	9.491	2.29	-0.061	-7.08	-2.747	2.481	8.245	-0.959	0.305	-6.653	-1.099	1510067723
-9.896	-2.233	-1.019	5.371	1.587	0.671	6.078	-5.446	3.614	-2.93	4.578	0.977	6.062	9.121	-0.438	-1.404	-7.08	-3.784	-10.218	1.439	-0.676	5.249	-0.549	-1.526	1.976	9.653	2.387	-0.061	-7.08	-2.747	4.724	9.35	-0.178	0.122	-6.042	-1.465	1510067723
-9.709	-2.303	-1.576	4.089	2.808	0.427	6.02	-5.948	3.296	-2.38	4.883	1.465	6.291	9.452	-0.008	-0.732	-7.263	-3.601	-9.845	1.236	-0.476	4.944	0.122	-1.465	1.638	9.916	2.314	-0.183	-5.798	-2.502	4.218	9.694	1.229	0.244	-3.052	-1.038	1510067723
-10.445	-3.007	-1.366	4.089	1.221	0.488	5.424	-7.532	2.631	-1.77	2.808	1.892	6.888	9.7	0.406	-0.549	-5.737	-3.296	-10.665	0.735	-0.563	4.395	-0.427	-1.221	1.473	10.116	2.119	0.122	-5.493	-2.502	3.51	10.439	1.032	0.854	-5.371	-1.404	1510067723
-9.855	-3.035	-1.422	3.906	1.892	0.671	5.424	-7.532	2.631	-1.282	1.038	2.014	6.776	9.976	0.595	-0.305	-4.883	-2.869	-9.71	-0.292	-0.14	4.211	0.549	-1.099	1.299	10.495	1.731	0.061	-5.249	-2.258	4.213	9.647	0.841	1.038	-2.441	-0.366	1510067723
-8.817	-2.382	-1.431	3.967	2.319	0.916	5.444	-8.016	2.384	-0.916	1.038	1.526	6.501	10.037	0.727	-0.061	-4.761	-2.563	-9.495	-0.975	-0.166	4.211	0	-1.099	0.869	10.38	1.565	-0.061	-4.7	-1.953	2.626	9.489	-0.986	1.587	-4.089	-0.61	1510067723
-8.898	-2.342	-2.091	3.845	2.686	0.916	4.918	-8.002	2.114	-0.916	-0.427	0.366	6.155	9.905	0.884	-0.122	-4.7	-2.258	-9.132	-1.164	0	4.028	0.488	-0.854	0.482	10.115	1.329	-0.183	-4.517	-1.709	4.621	9.067	-0.238	1.221	-1.465	-0.854	1510067723
-8.856	-3.213	-3.098	2.93	2.808	0.671	4.606	-8.01	2.303	-1.038	-0.427	-1.038	6.084	9.765	0.945	-0.305	-4.578	-1.709	-9.347	-1.419	0.103	3.845	0.61	-0.671	0.117	9.866	1.231	-0.183	-4.517	-1.709	2.189	9.842	0.043	1.16	-0.183	-0.427	1510067723
-9.347	-4.077	-3.42	3.54	1.648	1.16	4.346	-8.082	2.309	-1.099	1.16	-1.892	6.002	9.927	1.036	-0.488	-4.028	-1.221	-9.924	-1.894	0.171	3.601	1.282	-0.427	0.171	10.281	0.92	-0.305	-4.395	-1.221	-0.135	10.134	0.904	0.488	-2.625	-0.732	1510067724
-8.8	-3.153	-3.357	4.028	2.197	1.526	3.759	-8.418	2.706	-1.709	1.953	-2.136	5.69	10.29	1.229	-0.61	-3.967	-1.099	-10.212	-2.174	0.005	3.723	0.488	-0.366	0.586	10.698	0.941	-0.183	-3.967	-1.099	0.262	10.051	-0.851	0.488	-3.967	-0.549	1510067724
-9.231	-2.48	-4.004	3.235	2.869	1.343	2.868	-8.882	2.689	-1.953	2.014	-2.441	5.469	10.267	1.152	-0.793	-3.967	-1.099	-9.935	-2.128	0.044	3.662	0.488	-0.305	0.658	10.557	1.279	-0.061	-3.54	-0.854	1.578	9.799	-1.899	0.671	-2.747	-0.61	1510067724
-9.619	-2.704	-3.89	3.174	1.77	1.526	2.267	-8.585	2.554	-2.075	1.404	-2.319	5.608	10.103	1.274	-0.916	-3.784	-0.793	-9.665	-2.013	-0.157	3.601	0.671	-0.183	0.315	10.276	1.419	0	-3.296	-0.549	0.871	10.171	-1.199	0.366	-1.892	-0.793	1510067724
-9.361	-2.923	-3.273	3.662	1.526	1.709	2.055	-8.477	2.846	-2.625	2.38	-1.77	5.563	10.001	1.626	-0.916	-3.601	-0.305	-9.654	-1.899	-0.412	3.601	0.793	-0.061	0.257	10.139	1.349	-0.061	-3.357	-0.244	0.367	10.182	-0.712	0.305	-2.808	-0.916	1510067724
-9.116	-2.657	-3.073	4.089	1.465	1.77	1.895	-8.612	3.03	-2.686	4.272	-1.16	5.429	9.912	1.915	-1.038	-3.723	0.183	-9.418	-1.855	-0.639	3.479	0.793	0.061	0.884	9.993	1.437	-0.061	-3.357	-0.244	0.518	10.011	-0.946	0.305	-3.845	-0.916	1510067724
-8.964	-1.684	-3.23	3.906	1.099	1.587	1.44	-8.461	2.751	-2.258	3.967	-0.732	5.377	9.512	2.128	-1.221	-3.54	0.549	-9.349	-1.806	-0.886	3.601	0.61	0.183	1.215	9.629	1.571	-0.061	-2.747	-0.061	1.433	9.778	-1.064	0.244	-3.418	-0.916	1510067724
-8.943	-1.536	-3.049	3.601	1.221	1.282	1.244	-7.838	2.611	-2.258	3.967	-0.732	5.284	9.083	2.338	-1.343	-3.174	0.732	-9.196	-1.445	-1.01	3.601	0.61	0.183	1.442	9.282	1.483	-0.183	-2.136	0.183	1.47	9.546	-0.94	0.305	-2.625	-0.793	1510067724
-9.077	-1.608	-3.07	3.601	0.671	1.099	1.458	-7.302	2.571	-1.953	1.831	-0.061	5.172	8.803	2.478	-1.465	-2.441	0.732	-9.168	-1.153	-1.182	3.418	0.549	0.488	1.681	9.091	1.623	-0.183	-2.136	0.183	1.002	9.721	-0.672	0	-3.052	-0.793	1510067724
-8.89	-1.147	-2.976	3.357	0.244	1.038	1.803	-7.095	2.568	-2.075	1.77	0.61	4.856	8.709	2.509	-1.465	-2.136	0.854	-8.921	-0.853	-1.284	3.174	0.671	0.549	1.853	9.032	1.689	-0.61	-1.77	0.122	1.26	9.509	-0.66	-0.061	-3.418	-0.671	1510067724
-9.323	-1.023	-2.515	2.93	-0.183	0.854	2.182	-7.111	2.512	-2.014	1.77	1.16	4.506	8.565	2.458	-1.404	-2.136	0.793	-9.032	-0.627	-1.322	2.869	0.366	0.671	2.072	9.034	1.705	-0.732	-1.77	0	1.214	9.227	-0.719	-0.366	-2.747	-0.61	1510067724
-9.115	-0.392	-2.365	2.808	0.244	0.854	2.638	-7.102	2.46	-1.831	1.526	1.343	4.325	8.567	2.472	-1.221	-1.709	0.427	-9.123	-0.479	-1.432	2.563	0.427	0.854	2.383	9.397	2.001	-0.732	-1.77	0	0.721	9.612	-0.395	-0.427	-2.93	-0.854	1510067724
-9.27	-0.479	-3.057	1.526	-0.061	0.61	3.031	-7.582	2.446	-1.709	1.221	1.221	4.236	9.033	2.628	-0.977	-1.038	-0.305	-9.631	-0.187	-1.455	2.136	1.343	1.099	2.444	9.945	2.187	-1.099	-1.465	-0.122	1.314	9.414	-0.59	-0.427	-2.136	-1.038	1510067724
-10.202	-1.485	-3.155	0.549	0	0.366	3.34	-8.303	2.506	-1.465	0.916	0.977	4.137	9.658	2.795	-0.793	-0.183	-1.038	-11.553	0.494	-1.626	1.709	0.427	1.038	2.816	10.503	2.822	-1.343	-1.465	-0.427	1.309	9.622	-0.874	-0.183	-1.587	-0.854	1510067724
-11.16	-2.883	-3.04	0.671	-0.244	0.244	3.627	-9.487	2.184	-1.221	0.061	0.488	3.72	10.141	2.719	-0.61	-0.244	-1.587	-12.129	1.099	-1.303	1.16	-0.061	1.282	3.06	10.825	3.756	-1.343	-1.465	-0.427	1.388	10.625	0.127	-0.549	-2.563	-0.122	1510067724
-11.023	-4.299	-3.129	1.282	-1.343	0.122	4.059	-11.185	1.736	-0.916	-0.977	-0.061	3.517	10.47	2.827	-0.183	-1.099	-2.136	-12.298	0.956	-0.349	1.038	-0.183	1.16	2.143	10.642	3.998	-1.16	-1.404	-1.038	2.728	11.706	1.233	-1.465	-2.502	1.038	1510067724
-10.101	-4.198	-2.202	1.343	-2.441	-0.122	4.471	-11.963	1.398	-0.427	-0.977	-0.916	3.706	10.567	3.003	-0.122	-0.793	-2.136	-11.252	0.603	0.488	1.221	-1.343	0.549	0.401	9.594	4.433	-0.854	-0.854	-0.977	4.157	12.409	2.559	-2.502	-1.892	3.357	1510067724
-9.921	-3.693	-1.336	1.038	-1.404	-0.122	4.381	-11.367	1.268	-0.244	0.122	-2.014	3.58	10.143	2.681	-0.671	-0.549	-1.465	-10.264	1.117	1.099	1.526	-1.221	0.122	-0.973	8.679	4.691	-0.854	-0.854	-0.977	1.355	12.295	2.814	-2.441	-3.235	4.822	1510067724
-9.792	-3.531	-1.342	1.099	-0.427	-0.244	4.102	-10.558	1.526	-0.366	1.77	-2.625	2.95	9.783	2.296	-1.099	-1.648	-0.488	-9.544	1.398	1.348	1.16	-0.549	0	-1.963	8.345	4.811	-0.366	-0.549	-0.916	-1.556	12.673	0.629	-1.099	-4.7	4.15	1510067724
-9.646	-3.731	-1.331	1.221	-1.282	-0.61	3.494	-10.093	1.331	-0.061	2.563	-2.441	2.4	9.713	2.109	-1.282	-2.747	0.122	-9.717	1.102	1.066	1.16	-0.549	0	-2.025	8.402	4.453	-0.122	-1.343	-0.61	-1.424	12.096	0.998	-0.366	-3.479	4.7	1510067724
-8.628	-3.418	-0.488	1.343	-0.793	-0.305	3.009	-9.734	0.748	0.427	2.197	-2.014	2.067	9.688	2.044	-1.282	-3.113	0.183	-9.489	0.897	0.729	1.526	-0.427	-0.427	-1.019	8.705	4.413	-0.122	-1.343	-0.61	0.8	11.008	1.132	-0.244	-1.221	4.456	1510067724
-8.472	-3.047	-0.202	1.526	-0.427	0	2.498	-9.228	0.27	0.793	1.221	-1.526	2.044	9.408	2.17	-1.16	-2.747	-0.061	-9.055	1.05	0.52	1.709	-0.183	-0.549	-0.224	8.667	4.466	0.488	-1.282	-0.549	0.512	9.844	1.409	-0.671	1.465	3.54	1510067724
-8.093	-3.116	-0.144	1.648	-0.916	-0.244	2.408	-8.534	0.279	0.732	0.671	-1.16	2.158	8.764	2.226	-0.793	-2.136	-0.244	-8.839	1.203	0.428	1.648	-0.183	-0.732	-0.147	8.116	4.199	0.305	-1.404	-0.366	-0.242	8.593	0.831	-0.061	1.831	2.502	1510067724
-7.709	-2.793	0.447	1.526	-0.122	-0.122	2.683	-7.689	0.428	0.244	1.038	-0.61	2.334	8.23	2.321	-0.244	-1.526	-0.305	-8.87	1.464	0.352	1.648	-0.305	-0.61	0.128	7.812	3.991	0.305	-1.404	-0.366	-1.231	7.745	0.164	0.549	0.427	1.77	1510067724
-7.409	-2.144	0.62	1.465	1.221	0.183	2.944	-7.12	0.412	0	2.014	-0.061	2.387	8.155	2.405	-0.061	-1.099	-0.427	-8.818	1.688	0.331	1.282	-0.488	-0.488	0.542	7.941	4.136	0.366	-1.038	-0.671	-1.832	6.882	0.652	1.831	-2.38	1.221	1510067724
-8.368	-1.532	0.384	0.977	1.892	0.488	2.78	-7.074	0.278	-0.061	2.258	0.122	2.421	8.208	2.328	0.122	-1.221	-0.61	-8.67	1.842	0.25	0.854	-0.244	-0.61	0.578	8.187	4.237	0.732	-0.793	-0.671	-0.532	7.101	0.665	1.404	-3.784	-0.427	1510067725
-9.503	-1.699	0.144	0.244	1.16	0.488	2.719	-7.803	0.29	-0.061	1.709	0.488	2.884	8.459	2.482	0.488	-1.099	-0.793	-8.853	1.945	0.122	0.488	0.244	-0.671	0.461	8.378	4.157	0.732	-0.793	-0.671	2.522	7.744	0.331	1.465	-3.784	-1.526	1510067725
-10.354	-1.969	0.019	0.061	0.366	0.549	2.751	-8.518	0.188	0.244	0.916	0.793	3.481	8.556	2.744	0.916	-0.427	-0.732	-9.093	1.818	-0.004	0.061	0.244	-0.793	0.688	8.453	4.206	0.793	-0.977	-0.427	5.956	8.601	-0.717	1.526	-2.319	-1.343	1510067725
-10.463	-2.554	0.159	0.061	0.488	0.488	3.027	-8.942	0.184	0.366	-0.183	0.488	3.979	8.586	3.045	1.221	0.061	-0.427	-9.503	1.14	-0.039	-0.183	0.671	-0.977	0.973	8.513	4.051	0.916	-0.977	-0.183	8.104	9.367	-0.183	0.916	1.404	-0.732	1510067725
-10.314	-2.535	0.354	1.282	-0.488	0.732	3.285	-8.881	0.391	0.183	-0.732	0.061	4.371	8.991	3.336	1.343	0.427	0.061	-10.316	0.63	-0.016	-0.183	0.671	-0.977	1.017	9.15	3.698	0.916	-0.977	-0.183	6.011	10.088	0.066	-1.221	1.16	-0.549	1510067725
-9.799	-3.388	-1.625	-0.671	1.953	-0.366	3.382	-8.744	0.706	-0.244	-0.549	0.061	4.435	9.878	3.425	1.221	0.61	0.366	-10.661	0.49	0.335	-0.122	0.427	-1.038	0.915	10.003	3.419	0.427	-0.427	-0.061	3.444	9.964	1.376	-1.892	0.488	-3.113	1510067725
-10.25	-4.899	-1.381	0.549	-1.404	-0.549	3.068	-8.756	1.079	-0.427	-0.366	0.305	4.238	10.541	3.241	1.038	0.427	0.549	-11.56	-0.218	0.741	-0.427	0.427	-1.038	1.048	10.578	3.022	0.427	-0.427	-0.061	4.794	12.416	1.676	-2.38	0.671	0.061	1510067725
-8.931	-3.906	-2.334	-0.854	1.648	-0.732	3.169	-8.684	1.41	-0.671	-0.244	0.793	3.929	10.878	2.765	0.793	-0.061	0.549	-10.712	-1.156	1.145	-0.916	-0.488	-1.038	0.944	11.087	2.201	0.427	-0.244	-0.122	0.234	10.27	0.718	0.183	1.709	-0.244	1510067725
-9.095	-4.743	-2.821	-0.305	0.305	-0.671	3.418	-9.043	2.385	-1.038	1.404	0.977	3.868	10.962	2.274	0.427	-0.366	0.183	-10.256	-2.45	1.491	-0.671	-1.404	-0.793	-0.024	10.962	1.587	0.183	1.16	-0.183	-1.145	10.072	-0.397	-0.305	-1.77	-1.709	1510067725
-9.129	-3.862	-2.663	-0.183	0.854	-0.122	3.275	-9.213	2.76	-0.732	2.808	0.244	4.13	10.915	1.717	-0.061	0.916	-0.183	-10.198	-3.009	1.422	-0.793	-0.549	-0.61	-1.188	10.874	1.148	0.183	1.16	-0.183	1.201	10.478	-1.083	-0.305	0.427	-1.099	1510067725
-9.325	-3.027	-2.656	-0.244	1.099	-0.305	2.578	-9.167	3.025	-0.793	1.77	-0.549	3.7	11.252	0.877	-0.488	0.61	-0.427	-9.967	-2.365	1.285	-0.244	-0.854	-0.305	-1.712	11.192	1.34	0	1.343	0.122	0.628	9.89	-1.4	0.061	0.244	-1.343	1510067725
-9.22	-3.213	-2.609	-0.061	1.16	-0.671	2.153	-9.356	3.226	-0.732	1.038	-0.916	3.484	11.086	0.354	-0.549	-1.038	-0.305	-9.449	-2.309	1.274	-0.244	-0.854	-0.305	-1.361	10.823	1.719	0.305	-0.488	-0.122	0.561	10.25	-0.799	0.061	-0.488	-1.709	1510067725
-8.979	-3.183	-2.603	-0.244	0.488	-0.671	2.012	-8.799	3.173	-0.488	1.465	-0.671	3.638	10.06	0.252	-0.305	-1.77	0.122	-8.982	-2.412	1.416	-0.366	-0.549	-0.122	-0.824	9.855	1.471	-0.122	-0.61	-0.244	1.471	9.995	-0.348	0	-0.183	-1.709	1510067725
-8.641	-3.078	-2.741	-0.305	0.122	-0.488	1.645	-7.951	2.868	-0.183	1.038	-0.549	3.914	9.26	0.444	-0.061	-0.916	0.244	-8.455	-2.518	1.455	-0.366	-0.549	-0.122	-0.452	9.257	1.364	-0.122	-0.61	-0.244	1.309	9.583	-0.388	-0.183	0.183	-1.465	1510067725
-8.607	-3.394	-2.834	0	-0.183	-0.427	1.328	-7.239	2.442	0	-0.244	-0.549	3.914	9.26	0.444	-0.061	-0.916	0.244	-8.313	-2.814	1.61	-0.244	-0.488	0.061	-0.617	8.893	1.22	-0.732	0.366	-0.244	1.659	9.359	-0.512	0.183	0.122	-1.404	1510067725
-8.845	-3.829	-2.48	0.427	-0.549	-0.305	1.492	-6.887	2.171	0	-0.61	-0.488	3.877	8.868	0.613	-0.122	0.671	0.061	-8.417	-3.035	1.541	0	-0.366	0.122	-1.073	9.115	0.932	-0.732	0.366	-0.244	1.919	9.594	0.053	-0.427	-0.122	-0.854	1510067725
-9.29	-3.435	-2.222	1.099	-0.793	0	1.714	-6.991	1.93	-0.244	-0.366	-0.244	3.254	9.532	0.648	-0.488	0	-0.671	-8.583	-2.866	1.536	0.488	0	0.488	-1.456	9.625	1.279	-0.671	0.305	-0.122	2.058	9.572	0.591	-0.671	-0.732	-0.244	1510067725
-8.987	-3.193	-2.482	0.793	-0.61	0.244	1.864	-7.342	1.671	-0.549	-0.183	0.122	3.381	10.164	0.72	-0.732	-0.488	-0.854	-8.866	-2.657	1.445	0.488	0	0.488	-1.345	10.277	1.662	-0.244	-0.244	0	1.421	9.599	-0.383	-0.854	-1.16	-0.122	1510067725
-8.537	-3.5	-2.491	0.61	-0.427	0.366	2.076	-7.65	1.68	-0.977	-0.183	0.427	3.637	10.653	0.959	-0.793	-0.671	-0.732	-9.607	-2.223	1.31	0.732	0	0.671	-0.926	10.669	1.963	-0.244	-0.244	0	2.011	9.378	-0.833	-0.549	-0.183	-0.061	1510067725
-9.25	-3.418	-2.434	0.305	-0.793	0	2.4	-8.117	1.705	-1.221	0.244	0.732	3.667	10.892	1.107	-0.732	-0.549	-0.61	-10.716	-0.812	1.249	0.793	-0.183	1.038	-0.391	10.834	2.643	-0.549	-0.427	-0.183	2.808	9.125	0.58	-0.122	-0.183	0.671	1510067725
-9.343	-4.268	-2.506	-0.244	-1.221	-0.488	2.561	-9.126	1.671	-1.282	0.427	0.916	3.321	10.491	1.129	-0.366	-0.732	-0.549	-10.47	-0.412	1.371	0.793	-0.183	1.038	0.243	10.465	3.28	-0.671	-0.916	-0.793	-0.179	10.779	0.371	-0.366	-0.671	0.671	1510067725
-9.227	-5.284	-1.843	0.732	-2.197	-0.244	2.751	-10.204	1.634	-0.977	0.244	0.916	3.298	10.018	1.56	0.061	-0.244	-0.671	-9.973	-0.775	1.543	0.549	-0.183	1.038	0.041	9.765	3.174	-0.671	-0.916	-0.793	0.329	10.834	0.427	-0.488	-1.709	0.488	1510067725
-8.291	-4.076	-0.943	0.854	-1.221	-0.122	2.836	-10.146	1.311	-0.488	-0.061	0.488	3.246	9.365	1.974	0.061	0.549	-0.61	-9.469	-0.618	1.753	1.16	-0.305	0.427	-0.86	8.539	3.14	-1.099	-0.549	-0.732	3.738	10.738	1.742	-0.793	-1.343	2.014	1510067725
-8.736	-3.592	-0.598	0	-0.793	-0.427	2.775	-9.02	1.062	-0.427	-0.427	-0.183	2.852	8.941	2.076	-0.366	0.549	-0.427	-9.727	0.608	1.791	1.16	-0.305	0.427	-1.145	8.061	3.671	-0.488	0.366	-0.61	3.088	11.459	2.23	-1.526	0.061	3.174	1510067725
-9.368	-4.253	-0.061	0.305	-0.305	-0.671	2.814	-8.702	1.144	-0.549	-0.305	-0.183	2.204	9.004	2.003	-0.549	-0.793	-0.183	-9.725	1.324	1.829	1.16	-0.61	0.488	-1.035	8.368	4.305	-0.488	0.366	-0.61	0.234	10.44	1.251	-0.916	-0.854	2.93	1510067725
-9.738	-4.193	-0.065	0.366	-1.282	-0.916	2.929	-9.118	0.809	-0.305	0.183	0.305	2.097	9.304	1.921	-0.244	-2.075	-0.061	-9.939	1.425	1.895	0.61	-0.671	0.488	-0.708	8.865	4.419	0.122	0.305	-0.793	-0.647	10.17	-0.095	-0.549	-0.366	2.075	1510067726
-8.782	-3.859	0.361	0.183	-0.427	-0.854	2.817	-9.399	0.291	0.122	-0.183	0.427	2.501	9.628	2.085	0.183	-1.16	-0.183	-9.816	1.169	1.906	0.183	-0.732	0.305	-0.482	9.277	4.433	0.122	0.305	-0.549	-0.183	9.384	0.087	0	0.427	0.916	1510067726
-8.652	-3.999	0.481	-0.061	-0.305	-0.61	2.815	-9.542	-0.187	0.183	-1.16	0.305	2.753	9.743	2.233	0.549	0.916	-0.366	-9.398	1.261	1.918	0.122	-0.977	0.122	-0.626	9.207	4.466	0.122	0.305	-0.549	0.331	8.589	0.255	0.549	1.282	-0.427	1510067726
-8.272	-3.814	0.575	-0.183	0	-0.488	2.991	-9.44	-0.197	0.122	-1.16	0	2.418	9.522	2.224	0.61	1.343	-0.244	-9.208	1.538	2.085	-0.183	-0.793	0	-1.117	8.707	4.283	-0.061	0.854	-0.488	0.251	8.612	0.427	0.793	1.587	-1.221	1510067726
-8.098	-3.504	0.518	-0.427	0.488	-0.427	3.037	-9.004	-0.087	0	-0.366	-0.305	2.052	9.119	2.233	0.732	0.671	-0.061	-8.808	1.693	2.354	-0.183	-0.793	0	-1.408	8.276	4.071	0.061	0.61	-0.366	0.055	8.599	0.268	0.977	-0.244	-1.648	1510067726
-7.608	-3.165	0.085	-0.549	1.77	-0.305	2.838	-8.711	-0.032	0.061	-0.061	-0.305	2.119	9.022	2.275	0.671	0.427	-0.061	-8.601	1.766	2.463	-0.488	-0.671	0	-1.428	8.233	4.115	0.061	0.61	-0.366	1.761	9.099	1.43	0.183	-0.427	-2.014	1510067726
-9.502	-4.301	-0.461	-1.465	0.732	-0.122	2.602	-8.71	-0.078	0.366	-0.427	-0.305	2.327	9.178	2.241	0.671	0.671	-0.061	-9.028	1.707	2.583	-1.221	0.244	-0.122	-1.424	8.52	4.103	0.244	0.793	-0.183	2.071	9.135	1.098	0.244	-0.977	-1.404	1510067726
-10.143	-5.371	-0.891	-0.427	-0.244	-0.183	2.545	-9.119	-0.035	0.488	-0.61	-0.305	2.512	9.686	2.156	0.732	1.099	0	-10.235	0.679	2.293	-1.221	0.244	-0.122	-1.322	9.193	3.932	0.244	0.977	0.122	3.655	10.527	-0.362	2.441	-2.197	-1.282	1510067726
-9.199	-4.843	-0.857	-0.061	0.244	-0.61	2.373	-9.707	-0.297	0.61	-1.16	-0.305	2.485	10.417	1.962	0.671	1.099	0.061	-9.817	-0.55	2.427	-1.526	-0.488	-0.305	-1.322	9.193	3.932	0.244	0.977	0.122	4.764	10.713	1.425	1.892	2.441	-0.977	1510067726
-8.265	-4.228	-0.958	-0.916	0.977	-0.427	2.321	-9.613	-0.355	0.366	-1.709	-0.244	2.483	10.664	1.769	0.488	0.793	0	-9.416	-0.725	2.536	-0.732	-0.366	-0.488	-2.006	9.88	3.106	0.244	0.793	0	2.333	10.463	1.518	-0.916	2.686	-0.244	1510067726
-9.185	-4.64	-1.223	-0.854	-0.061	-0.366	2.534	-8.933	0.243	-0.305	-0.854	0	2.545	10.259	1.421	0.244	0.61	0.183	-9.253	-0.566	2.644	-0.732	-0.366	-0.488	-2.298	9.356	2.865	0.061	0.671	0.122	-0.754	9.531	0.737	0.61	-0.305	-1.221	1510067726
-8.644	-5.029	-1.367	-0.244	-0.061	-0.244	2.586	-8.18	0.884	-0.854	0.488	0.488	2.442	9.921	0.976	0.183	0.061	0.305	-9.107	-0.805	2.751	-0.61	-0.61	-0.366	-2.114	9.343	2.731	0.061	0.671	0.122	1.116	10.039	0.565	0.488	-0.793	-0.793	1510067726
-8.495	-4.849	-1.305	-0.244	0.366	-0.244	2.723	-8.069	1.322	-0.854	0.488	0.488	2.487	9.967	0.72	0.305	-0.305	0.122	-9.093	-1.288	2.761	-0.732	-0.366	-0.305	-1.968	9.618	2.633	0.244	0.305	0	1.835	9.963	0.681	-0.183	0.244	-0.488	1510067726
-8.691	-4.542	-1.436	-0.122	0	-0.061	2.417	-8.463	1.336	-0.916	1.77	0.916	2.785	10.186	0.614	0.305	0.122	-0.061	-9.122	-1.299	2.878	-0.488	-0.305	-0.305	-1.906	9.767	2.57	0.183	0.488	0.061	1.778	9.727	0.562	0.244	0.122	-0.244	1510067726
-8.742	-4.66	-1.535	-0.122	0.305	-0.061	1.925	-8.729	1.214	-0.305	0.061	0.732	2.897	10.228	0.528	0.305	0.366	0.061	-9.193	-1.108	2.856	-0.244	-0.366	-0.244	-2.071	9.784	2.692	0.183	0.488	0.061	0.906	9.842	-0.037	0	-0.061	0	1510067726
-8.717	-4.685	-1.591	-0.061	0.122	-0.122	2.198	-8.86	1.365	-0.366	-0.977	0.549	2.81	10.246	0.549	0.366	0.183	0.183	-9.205	-1.08	2.829	-0.061	-0.305	-0.183	-2.223	9.698	2.658	0.183	0.427	-0.061	0.738	9.896	0.435	0.122	-0.244	-0.183	1510067726
-8.568	-4.578	-1.604	-0.061	0.122	-0.061	2.718	-8.995	1.462	-0.244	-0.122	0.488	2.731	10.068	0.636	0.427	0.061	0.244	-9.142	-1.012	2.856	-0.061	-0.305	-0.183	-1.946	9.51	2.583	0.122	0.122	-0.122	0.666	9.928	0.28	0.061	0	-0.122	1510067726
-8.702	-4.648	-1.577	0.061	0.122	-0.061	2.631	-8.985	1.309	0	0.427	0.244	2.706	9.91	0.786	0.427	0	0.183	-9.082	-1.055	2.89	0	-0.244	-0.183	-1.705	9.482	2.552	0.122	0	-0.183	0.412	9.833	0.203	-0.061	-0.183	-0.183	1510067726
-8.733	-4.713	-1.664	0.183	0.061	-0.061	2.426	-8.813	1.235	0	-0.061	0	2.69	9.914	0.909	0.305	-0.061	0	-9.208	-1.186	2.893	0.061	-0.122	-0.122	-1.692	9.568	2.541	0.122	0	-0.183	0.559	9.885	0.188	0.183	-0.549	-0.183	1510067726
-8.666	-4.648	-1.666	0.244	0.122	-0.061	2.461	-8.745	1.114	0.061	0.061	-0.122	2.839	10.125	1.04	0.244	-0.122	-0.183	-9.225	-1.25	2.929	0.061	-0.244	-0.183	-1.717	9.837	2.445	0.183	0.183	-0.183	0.772	9.985	0.099	-0.122	-0.122	-0.122	1510067726
-8.738	-4.558	-1.687	0.366	0.183	-0.061	2.357	-8.71	0.956	0.122	-0.061	-0.183	3.018	10.349	1.125	0.061	0	-0.244	-9.237	-1.218	2.954	0.183	-0.183	-0.061	-1.804	9.944	2.478	0.183	0.061	-0.122	0.634	9.951	0.292	0.061	-0.122	-0.122	1510067726
-8.842	-4.457	-1.572	0.366	0.061	-0.061	2.377	-8.649	0.937	0	0	-0.244	3.085	10.314	1.125	-0.061	-0.061	-0.122	-9.136	-1.077	3.013	0.244	-0.122	0	-1.964	9.826	2.568	0	0	-0.061	0.67	9.938	0.136	-0.183	-0.488	-0.122	1510067726
-8.905	-4.364	-1.511	0.427	0.183	0.061	2.478	-8.736	0.889	-0.061	0.244	-0.244	3.109	10.277	1.08	-0.122	-0.183	-0.061	-9.061	-0.997	3.019	0.366	-0.122	0	-1.96	9.81	2.597	-0.061	-0.061	-0.061	0.76	9.889	0.179	0.183	-0.671	-0.122	1510067726
-9.04	-4.236	-1.513	0.366	0.183	0.183	2.504	-8.951	0.866	-0.122	0.427	-0.366	3.157	10.286	1.038	-0.183	-0.122	-0.061	-9.064	-0.924	2.981	0.366	0.183	0.061	-1.96	9.81	2.597	-0.061	-0.183	0.061	0.968	9.896	-0.011	-0.183	-0.549	-0.183	1510067726
-9.018	-3.999	-1.418	0.305	0.244	0.244	2.454	-9.16	0.766	-0.122	0.366	-0.427	3.216	10.398	1.018	-0.183	-0.183	0.061	-9.056	-0.742	2.936	0.427	0.305	0.061	-1.882	10.005	2.689	-0.183	-0.305	0.183	1.302	9.88	-0.048	0.061	-0.366	-0.244	1510067726
-9.129	-3.909	-1.358	0.244	0.366	0.366	2.494	-9.374	0.788	-0.061	0.488	-0.488	3.374	10.501	1.103	-0.305	-0.183	0.122	-9.042	-0.585	2.951	0.427	0.671	0	-2.059	10.038	2.705	-0.183	-0.427	0.305	1.309	9.86	0.078	0.061	-0.122	-0.122	1510067727
-9.287	-3.982	-1.426	0.183	0.305	0.61	2.534	-9.527	0.863	-0.122	0.549	-0.366	3.558	10.514	1.16	-0.427	-0.061	0.183	-8.926	-0.542	2.925	0.427	0.977	0.061	-2.195	9.994	2.862	-0.183	-0.732	0.549	1.241	9.875	-0.036	-0.183	-0.366	-0.305	1510067727
-9.276	-3.935	-1.421	0.061	0.427	0.854	2.701	-9.589	0.983	0	0.732	-0.305	3.655	10.491	1.268	-0.488	-0.061	0.427	-9.037	-0.537	2.712	0.366	1.465	0	-2.195	9.994	2.862	0	-1.099	0.854	1.298	9.881	0.03	0.061	-0.122	-0.244	1510067727
-9.149	-3.854	-1.413	0	0.427	1.038	2.816	-9.606	1.186	0.061	0.916	-0.549	3.701	10.441	1.425	-0.61	0.061	0.732	-9.059	-0.541	2.388	0.366	1.77	-0.061	-1.971	9.924	2.939	0	-1.282	1.099	1.238	9.902	0.069	-0.183	0.122	-0.366	1510067727
-9.01	-3.784	-1.509	0	0.549	1.16	2.984	-9.552	1.287	0.122	1.16	-0.732	3.592	10.393	1.511	-0.732	0.183	0.977	-9.154	-0.484	1.979	0.305	2.075	0	-1.36	9.756	2.921	-0.061	-1.404	1.282	1.092	9.897	0.3	-0.244	0.122	-0.427	1510067727
-9.093	-3.716	-1.526	0	0.366	1.221	2.808	-9.489	1.254	0.305	1.404	-0.977	3.301	10.18	1.526	-0.854	0	1.099	-9.269	-0.429	1.504	0.305	2.319	-0.061	-1.043	9.513	2.909	-0.305	-1.526	1.404	0.903	9.871	0.227	-0.488	-0.061	-0.427	1510067727
-9.018	-3.504	-1.632	-0.122	0.488	1.221	2.535	-9.258	1.273	0.366	1.282	-1.16	3.077	9.835	1.603	-0.916	-0.183	1.16	-9.338	-0.391	1.031	0.244	2.563	-0.122	-0.668	9.213	2.865	-0.305	-1.709	1.465	0.724	9.879	0.349	-0.183	-0.061	-0.366	1510067727
-9.069	-3.443	-1.743	-0.183	0.366	1.099	2.277	-8.989	1.227	0.305	1.099	-1.343	2.93	9.576	1.659	-1.038	-0.427	1.038	-9.479	-0.443	0.514	0.183	2.686	-0.122	-0.295	8.994	2.829	-0.244	-1.831	1.404	0.581	9.813	0.438	-0.122	-0.061	-0.427	1510067727
-9.129	-3.368	-1.802	-0.305	0.244	0.977	2.03	-8.769	0.941	0.427	0.793	-1.343	2.833	9.415	1.741	-1.099	-0.61	0.793	-9.615	-0.416	0.008	0.122	2.808	-0.122	0.177	8.987	2.829	-0.244	-1.953	1.404	0.396	9.874	0.34	-0.122	0.244	-0.427	1510067727
-9.071	-3.358	-1.9	-0.305	0.305	0.916	1.985	-8.527	0.751	0.61	0.366	-0.977	2.769	9.36	1.75	-1.099	-0.61	0.793	-9.763	-0.379	-0.529	0.061	2.808	-0.122	0.738	9.061	2.866	-0.183	-2.014	1.282	0.181	9.874	0.528	-0.061	0.305	-0.488	1510067727
-9.063	-3.286	-1.894	-0.244	0.183	0.854	1.894	-8.374	0.618	1.038	-0.244	-0.427	2.888	9.229	1.824	-1.038	-1.221	0.244	-9.828	-0.352	-0.912	0.122	2.502	-0.061	0.738	9.061	2.866	-0.122	-2.197	1.099	-0.068	9.902	0.611	-0.122	0.061	-0.549	1510067727
-9.124	-3.141	-2.044	-0.305	0.122	0.732	1.946	-8.091	0.951	1.038	-0.732	-0.061	3.164	9.134	1.937	-0.916	-1.099	-0.061	-9.861	-0.455	-1.235	-0.061	2.319	-0.061	1.525	9.052	2.856	-0.122	-2.136	0.916	-0.045	9.887	0.505	0	-0.061	-0.488	1510067727
-9.165	-3.121	-2.021	-0.244	-0.061	0.61	2.157	-7.916	1.062	0.977	-0.793	0.244	3.419	9.093	2.025	-0.793	-0.916	-0.305	-10.054	-0.474	-1.633	-0.061	2.136	-0.061	1.769	9.091	2.796	-0.244	-2.014	0.793	0.251	9.867	0.627	0.061	0.061	-0.427	1510067727
-9.034	-2.914	-1.902	-0.305	0.061	0.427	2.409	-7.887	1.232	0.732	-1.038	0.61	3.639	9.131	2.133	-0.732	-0.732	-0.488	-10.078	-0.39	-1.922	-0.061	1.831	0	2.048	9.137	2.806	-0.305	-1.892	0.671	0.234	9.856	0.665	-0.122	0.305	-0.244	1510067727
-9.087	-2.921	-1.938	-0.244	0.061	0.366	2.608	-7.925	1.451	0.488	-0.977	0.916	3.777	9.14	2.139	-0.61	-0.732	-0.732	-10.002	-0.25	-2.111	-0.122	1.343	0	2.048	9.137	2.806	-0.305	-1.648	0.427	-0.31	9.855	0.579	-0.061	0.061	-0.183	1510067727
-9.222	-2.713	-2.067	-0.366	0.183	0.305	2.878	-7.961	1.55	0.244	-0.793	1.16	3.937	9.123	2.186	-0.488	-0.671	-0.854	-9.939	-0.346	-2.213	-0.122	0.977	0.061	2.452	9.17	2.856	-0.244	-1.343	0.244	-0.292	9.885	0.593	-0.122	-0.122	-0.183	1510067727
-9.336	-2.72	-2.114	-0.305	0	0.183	3.141	-8.068	1.507	0.122	-0.549	1.343	4.213	9.17	2.321	-0.366	-0.427	-0.916	-9.924	-0.469	-2.296	-0.244	0.854	0.122	2.314	9.158	2.845	-0.183	-0.916	0.122	-0.1	9.879	0.542	-0.061	-0.122	-0.183	1510067727
-9.264	-2.755	-1.968	-0.183	0.183	0.122	3.242	-8.386	1.544	0.061	-0.427	1.282	4.339	9.25	2.412	-0.244	-0.122	-0.854	-9.89	-0.395	-2.43	-0.183	0.61	0.061	2.194	9.182	2.852	-0.244	-0.61	0.061	0.031	9.928	0.51	-0.061	0.244	-0.061	1510067727
-9.351	-2.694	-2.125	-0.183	0.183	0.122	3.293	-8.686	1.629	0	-0.61	0.977	4.351	9.257	2.485	-0.183	-0.122	-0.671	-9.664	-0.361	-2.408	-0.244	0.427	0	2.149	9.098	2.842	-0.183	-0.549	0	-0.268	9.895	0.593	0	0.183	-0.061	1510067727
-9.445	-2.59	-2.263	-0.305	-0.122	0.061	3.474	-8.878	1.635	-0.061	-0.671	0.549	4.337	9.091	2.478	-0.183	-0.305	-0.488	-9.677	-0.358	-2.351	-0.244	0.366	-0.061	2.077	8.897	2.799	-0.122	-0.427	0	-0.44	9.921	0.579	-0.061	-0.122	-0.061	1510067727
-9.349	-2.661	-2.201	-0.244	-0.183	0.122	3.586	-8.811	1.617	-0.061	-0.549	0.122	4.388	8.957	2.47	-0.183	-0.183	-0.244	-9.7	-0.39	-2.389	-0.244	0.366	-0.061	2.055	8.809	2.793	-0.061	-0.305	-0.061	-0.231	9.94	0.517	0	-0.061	-0.061	1510067727
-9.265	-2.567	-2.164	-0.244	-0.061	0.183	3.488	-8.658	1.652	0.061	-0.427	-0.305	4.362	9.042	2.448	-0.122	-0.122	-0.061	-9.64	-0.309	-2.426	-0.244	0.305	-0.122	2.219	9	2.83	0.061	-0.183	0	-0.019	9.89	0.536	0.061	0.061	0.061	1510067727
-9.323	-2.394	-2.205	-0.183	0	0.122	3.296	-8.617	1.763	0.061	-0.366	-0.488	4.364	9.22	2.464	-0.061	0	0.061	-9.556	-0.327	-2.46	-0.244	0.183	-0.122	2.22	9.154	2.836	0.183	0.061	0	-0.152	9.915	0.476	-0.122	-0.061	0.061	1510067727
-9.311	-2.332	-2.193	-0.244	0	0.122	3.28	-8.61	1.889	-0.061	-0.122	-0.488	4.429	9.3	2.578	0.122	0.305	0.244	-9.64	-0.394	-2.506	-0.305	0.122	-0.183	2.119	9.17	2.834	0.366	0.244	0	-0.126	9.89	0.421	0.061	0	0.122	1510067727
-9.386	-2.333	-2.247	-0.305	0	0.061	3.161	-8.539	2.001	-0.122	0.183	-0.488	4.296	9.404	2.613	0.183	0.488	0.488	-9.568	-0.444	-2.516	-0.244	0	-0.122	2.068	9.287	2.792	0.366	0.427	0.122	-0.127	9.895	0.432	0	0.183	0.061	1510067727
-9.393	-2.391	-2.281	-0.366	-0.061	0	3.013	-8.611	2.111	-0.122	0.244	-0.488	4.13	9.57	2.65	0.183	0.488	0.488	-9.568	-0.444	-2.516	-0.244	-0.061	-0.183	2.068	9.287	2.792	0.244	0.488	0.122	-0.301	9.895	0.456	0	0.061	0	1510067727
-9.463	-2.433	-2.257	-0.244	-0.183	0	2.931	-8.708	2.135	-0.061	0.366	-0.549	3.864	9.594	2.676	0.061	0.549	0.61	-9.725	-0.595	-2.552	-0.244	-0.061	-0.183	1.92	9.375	2.65	0.183	0.549	0.122	-0.122	9.945	0.542	0.061	0.061	0	1510067728
-9.342	-2.372	-2.182	-0.244	0	0.061	2.889	-8.707	2.122	0	0.427	-0.549	3.62	9.557	2.628	0.061	0.305	0.549	-9.653	-0.61	-2.549	-0.244	-0.183	-0.183	2.006	9.432	2.657	0.305	0.488	0.122	-0.054	9.915	0.505	0	0.061	0.061	1510067728
-9.41	-2.311	-2.22	-0.183	-0.061	0	2.637	-8.685	2.152	-0.061	0.183	-0.549	3.565	9.555	2.609	0.061	0.305	0.427	-9.653	-0.61	-2.549	-0.183	-0.366	-0.183	1.987	9.42	2.67	0.244	0.549	0.122	-0.13	9.914	0.428	-0.061	0.061	0.061	1510067728
-9.415	-2.304	-2.254	-0.183	-0.061	0	2.633	-8.61	2.077	-0.122	-0.061	-0.488	3.615	9.572	2.661	0.061	0.488	0.305	-9.6	-0.685	-2.401	-0.183	-0.305	-0.122	1.817	9.405	2.631	0.183	0.549	0.122	-0.161	9.893	0.426	0.061	0	0.061	1510067728
-9.42	-2.304	-2.236	-0.061	-0.122	0	2.804	-8.509	1.735	-0.122	0.122	-0.183	3.505	9.558	2.65	0	0.488	0.183	-9.659	-0.733	-2.388	-0.183	-0.244	-0.122	1.717	9.398	2.606	0.061	0.488	0.183	-0.006	9.908	0.392	0.061	0	0.061	1510067728
-9.39	-2.255	-2.217	0	-0.061	0	2.772	-8.458	1.316	0.488	0.305	0.122	3.352	9.56	2.561	-0.183	0.183	0	-9.659	-0.733	-2.388	-0.122	-0.305	-0.122	1.696	9.41	2.619	0	0.427	0.122	-0.032	9.929	0.449	0	-0.061	0.061	1510067728
-9.417	-2.19	-2.231	0	0	0	2.543	-8.449	1.682	0.549	0	0.183	3.352	9.513	2.475	-0.183	-0.183	-0.122	-9.579	-0.763	-2.347	0	-0.427	-0.122	1.672	9.415	2.617	0.061	0.244	0.061	-0.007	9.898	0.353	0.061	-0.122	0.061	1510067728
-9.458	-2.186	-2.254	0	-0.061	0	2.548	-8.396	1.872	0.244	-0.122	0.244	3.496	9.567	2.407	-0.183	-0.244	-0.183	-9.67	-0.694	-2.245	0	-0.244	-0.061	1.713	9.469	2.64	0.061	0.122	0	0.03	9.897	0.38	0.061	-0.122	0.061	1510067728
-9.418	-2.183	-2.189	0.122	0	0.061	2.823	-8.443	1.936	0	0.183	0.427	3.613	9.51	2.414	-0.122	-0.061	-0.244	-9.67	-0.694	-2.245	0.061	-0.305	-0.061	1.832	9.439	2.644	-0.061	-0.061	0	0.178	9.918	0.385	0	-0.061	0.061	1510067728
-9.434	-2.11	-2.21	0	0	0	2.853	-8.483	1.875	-0.183	0.305	0.305	3.618	9.473	2.405	-0.061	-0.122	-0.305	-9.662	-0.745	-2.211	0	-0.183	-0.061	1.888	9.458	2.669	-0.122	-0.061	-0.122	0.059	9.94	0.342	-0.061	-0.122	0.122	1510067728
-9.482	-2.125	-2.229	0.061	-0.061	0.061	2.838	-8.439	1.818	-0.305	0.244	0.244	3.74	9.454	2.543	-0.061	0	-0.427	-9.583	-0.683	-2.061	0.122	-0.366	0	1.773	9.356	2.626	-0.183	-0.122	-0.122	0.136	9.879	0.348	0	-0.122	0.061	1510067728
-9.405	-2.122	-2.195	0	0	0.061	2.895	-8.433	1.823	-0.244	0.305	0.244	3.787	9.416	2.58	-0.061	0	-0.427	-9.583	-0.683	-2.061	0.122	-0.183	0	1.773	9.356	2.626	-0.183	-0.122	-0.122	0.142	9.914	0.31	0	-0.122	0.061	1510067728
-9.445	-2.146	-2.21	0.061	-0.061	0.061	2.931	-8.495	1.936	-0.122	0.183	0.244	3.822	9.398	2.615	-0.122	-0.244	-0.366	-9.63	-0.663	-2.036	0.061	-0.183	0	1.895	9.289	2.649	-0.122	-0.244	-0.122	0.199	9.865	0.306	0	-0.061	0.061	1510067728
-9.409	-2.137	-2.201	0.061	0	0	2.927	-8.52	1.987	0	0	0.122	3.949	9.341	2.675	-0.061	-0.183	-0.366	-9.639	-0.657	-1.998	0.061	-0.183	0	2.004	9.265	2.639	-0.122	-0.244	-0.122	0.166	9.914	0.395	0	0	0.061	1510067728
-9.43	-2.122	-2.208	0.061	-0.061	0	2.97	-8.557	2.007	-0.122	-0.122	-0.061	4.003	9.36	2.699	-0.061	-0.183	-0.366	-9.639	-0.657	-1.998	0.061	-0.183	0	2.016	9.318	2.606	-0.061	-0.122	-0.183	0.11	9.897	0.328	-0.061	-0.183	0.061	1510067728
-9.461	-2.07	-2.224	0.061	-0.061	0	3.068	-8.604	2.046	-0.122	0.244	-0.122	3.969	9.454	2.68	-0.122	-0.122	-0.305	-9.633	-0.654	-1.982	0.061	-0.183	0	1.954	9.39	2.604	-0.122	0	-0.122	0.213	9.89	0.346	0	-0.183	0.061	1510067728
-9.459	-2.03	-2.158	0	-0.122	0	2.926	-8.579	2.025	-0.183	0.244	-0.183	3.966	9.392	2.651	-0.122	-0.244	-0.244	-9.69	-0.706	-1.97	0	-0.244	0	1.904	9.295	2.639	-0.122	-0.122	-0.122	0.318	9.893	0.345	0	-0.061	0.122	1510067728
-9.479	-1.976	-2.196	0	-0.061	0	2.801	-8.508	1.995	-0.061	0.183	-0.244	3.945	9.345	2.58	-0.122	-0.244	-0.244	-9.69	-0.706	-1.97	0.061	-0.183	0	2.037	9.31	2.68	-0.061	-0.122	-0.122	0.295	9.938	0.346	-0.061	-0.122	0.122	1510067728
-9.501	-2.038	-2.199	0	-0.061	0	2.712	-8.539	1.995	-0.061	0.061	-0.305	3.89	9.43	2.609	0.061	-0.061	-0.122	-9.765	-0.608	-2.003	0.061	-0.305	0.061	2.135	9.409	2.658	-0.122	0	-0.122	0.343	9.908	0.307	0	-0.183	0.061	1510067728
-9.461	-1.95	-2.107	0	-0.061	0	2.705	-8.636	2.023	-0.122	0.183	-0.183	3.918	9.372	2.683	0.183	0.122	-0.183	-9.683	-0.63	-1.968	-0.061	-0.244	0	2.013	9.266	2.689	-0.061	0	-0.183	0.45	9.904	0.351	0	0	0.122	1510067728
-9.509	-1.95	-2.126	-0.061	-0.122	-0.061	2.615	-8.575	1.997	-0.122	0.122	-0.122	3.822	9.307	2.702	0.183	0.122	-0.183	-9.644	-0.664	-1.897	0	-0.366	0	1.885	9.191	2.699	-0.061	0.122	-0.183	0.402	9.898	0.317	-0.183	-0.061	0.061	1510067728
-9.534	-1.994	-2.128	-0.061	-0.061	-0.061	2.578	-8.506	1.958	-0.183	-0.061	-0.183	3.692	9.427	2.726	0.122	-0.061	-0.061	-9.671	-0.602	-1.838	0	-0.244	0.061	1.904	9.335	2.718	-0.122	0.122	-0.122	0.465	9.912	0.284	-0.061	-0.061	0.061	1510067728
-9.505	-2.015	-2.084	-0.061	0	-0.061	2.614	-8.662	1.948	-0.183	0.122	-0.061	3.697	9.485	2.775	0.122	-0.061	-0.122	-9.715	-0.63	-1.855	-0.061	-0.244	0	1.952	9.375	2.756	-0.061	0.061	-0.183	0.467	9.918	0.325	-0.061	0.061	0.061	1510067728
-9.461	-1.999	-2.085	-0.061	-0.061	-0.061	2.653	-8.674	1.896	-0.305	0	0	3.729	9.42	2.822	0.122	-0.061	-0.122	-9.715	-0.63	-1.855	-0.061	-0.366	0	1.952	9.375	2.756	0.061	0.061	-0.183	0.395	9.91	0.34	-0.061	0	0.061	1510067728
-9.417	-2.021	-2.041	0	-0.061	-0.122	2.668	-8.598	1.855	-0.305	0.122	0.061	3.646	9.329	2.821	0.122	0.122	-0.122	-9.678	-0.604	-1.778	0	-0.244	0	1.915	9.239	2.76	-0.061	0.122	-0.122	0.36	9.91	0.384	-0.061	-0.061	0	1510067728
-9.424	-1.966	-2.027	0	-0.061	-0.122	2.688	-8.46	1.818	-0.366	-0.122	0.122	3.518	9.252	2.823	0.061	-0.061	-0.061	-9.637	-0.556	-1.686	-0.061	-0.366	0	1.811	9.08	2.749	-0.061	0.122	-0.122	0.511	9.873	0.352	-0.122	-0.061	0	1510067729
-9.469	-1.966	-2.022	0	-0.061	-0.183	2.783	-8.476	1.754	0.061	0	0.305	3.473	9.293	2.706	0.061	-0.061	-0.061	-9.637	-0.556	-1.686	-0.061	-0.244	-0.061	1.811	9.08	2.749	0	0.183	-0.183	0.522	9.883	0.319	-0.061	-0.061	0	1510067729
-9.575	-2.046	-2.066	-0.061	-0.061	-0.122	2.655	-8.424	1.866	0.244	-0.366	0.305	3.475	9.435	2.634	0	-0.061	-0.122	-9.719	-0.556	-1.585	-0.061	-0.244	-0.061	1.791	9.167	2.722	-0.061	0.183	-0.122	0.551	9.926	0.362	-0.061	0	-0.061	1510067729
-9.563	-2.077	-2.022	-0.061	-0.061	-0.122	2.734	-8.534	1.855	0.122	-0.488	0.244	3.591	9.579	2.596	0.061	0.122	-0.244	-9.691	-0.553	-1.505	-0.061	-0.183	0	1.676	9.454	2.859	0.061	0.244	-0.122	0.541	9.923	0.396	-0.061	0.061	-0.061	1510067729
-9.488	-2.085	-2.001	-0.061	-0.061	-0.122	2.955	-8.713	1.815	0.061	-0.366	0.244	3.62	9.64	2.566	0.061	0.122	-0.244	-9.768	-0.559	-1.552	-0.061	-0.183	-0.061	1.676	9.454	2.859	0	0.244	-0.122	0.5	9.954	0.343	-0.061	0	-0.061	1510067729
-9.457	-2.177	-1.963	-0.061	-0.061	-0.122	2.976	-8.714	1.811	-0.061	-0.061	0.061	3.534	9.566	2.573	0.061	0	0	-9.696	-0.567	-1.528	-0.122	-0.122	-0.061	1.516	9.466	2.875	-0.061	0.122	-0.122	0.5	9.914	0.446	-0.061	0	-0.122	1510067729
-9.416	-2.22	-1.993	0	0	-0.122	2.918	-8.659	1.776	-0.183	-0.061	-0.183	3.464	9.452	2.57	0.061	0	0	-9.691	-0.58	-1.414	-0.122	-0.061	-0.061	1.495	9.33	2.852	0	0	-0.122	0.473	9.89	0.425	0	0	-0.061	1510067729
-9.472	-2.239	-2.024	-0.061	-0.061	-0.061	2.869	-8.622	1.675	-0.122	0.061	-0.183	3.425	9.449	2.547	0.061	0	0	-9.698	-0.563	-1.328	-0.061	-0.122	-0.061	1.554	9.268	2.815	-0.061	0.061	-0.122	0.401	9.885	0.443	-0.122	-0.061	-0.061	1510067729
-9.446	-2.214	-2.029	-0.061	-0.122	-0.122	2.753	-8.565	1.652	0	0.061	-0.122	3.43	9.485	2.506	0	0.061	-0.061	-9.634	-0.508	-1.253	-0.122	0	-0.061	1.541	9.27	2.85	0	0.122	-0.061	0.401	9.903	0.449	-0.061	0	-0.061	1510067729
-9.372	-2.299	-1.968	-0.122	-0.061	-0.122	2.698	-8.592	1.662	0	0	-0.122	3.417	9.598	2.497	0.061	0	0	-9.702	-0.525	-1.292	-0.122	-0.061	-0.061	1.541	9.27	2.85	0	0.122	-0.061	0.316	9.859	0.419	-0.061	0	-0.061	1510067729
-9.454	-2.379	-1.98	0	-0.061	-0.061	2.662	-8.684	1.671	0	-0.122	-0.122	3.389	9.623	2.504	0.061	0	0	-9.689	-0.522	-1.285	-0.122	0	-0.061	1.541	9.27	2.85	0	0.122	-0.061	0.415	9.893	0.438	0	0	-0.061	1510067729
-9.5	-2.323	-2.021	-0.061	-0.061	-0.061	2.689	-8.655	1.633	0	-0.244	-0.183	3.363	9.6	2.546	0.061	0	0.061	-9.78	-0.595	-1.306	-0.122	-0.061	-0.061	1.531	9.446	2.891	0	0.061	-0.061	0.385	9.928	0.457	-0.122	0.061	-0.061	1510067729
-9.417	-2.37	-2.009	-0.061	0	-0.061	2.729	-8.667	1.695	-0.061	-0.122	-0.122	3.301	9.601	2.53	0.061	0.061	-0.061	-9.757	-0.62	-1.315	-0.061	-0.061	-0.061	1.474	9.391	2.858	0	0.122	-0.061	0.237	9.89	0.406	-0.061	0	-0.061	1510067729
-9.397	-2.37	-1.952	-0.061	-0.061	-0.061	2.809	-8.62	1.717	-0.061	0	-0.061	3.397	9.558	2.574	0.061	0.061	-0.061	-9.705	-0.566	-1.3	-0.122	0	-0.061	1.434	9.4	2.841	0	0.122	0	0.246	9.886	0.505	0	0	-0.061	1510067729
-9.435	-2.329	-1.974	0	-0.061	-0.061	2.793	-8.557	1.787	-0.061	-0.061	-0.122	3.391	9.522	2.534	0	0	-0.061	-9.725	-0.59	-1.286	-0.061	0	-0.061	1.479	9.348	2.833	0	0.122	0	0.335	9.895	0.468	-0.061	-0.122	-0.061	1510067729
-9.429	-2.373	-1.976	-0.061	0	-0.061	2.838	-8.532	1.732	0	-0.244	-0.183	3.408	9.587	2.54	0	0	-0.061	-9.756	-0.596	-1.318	-0.061	0	-0.061	1.449	9.338	2.846	0	0.122	0	0.312	9.929	0.409	0	0	-0.061	1510067729
-9.435	-2.396	-1.977	0	0	-0.061	3.089	-8.618	1.772	0.305	0.366	-0.183	3.405	9.623	2.509	0	0	-0.061	-9.774	-0.608	-1.324	-0.061	0	0	1.439	9.411	2.845	0.061	0.122	0	0.295	9.897	0.446	0	0	-0.061	1510067729
-9.463	-2.376	-1.966	0	0	-0.122	2.723	-8.57	1.961	-0.122	-0.183	-0.305	3.334	9.61	2.433	0	0	-0.061	-9.792	-0.589	-1.33	-0.061	0	0	1.477	9.464	2.815	0	0.122	0	0.263	9.902	0.456	0	-0.061	-0.061	1510067729
-9.422	-2.332	-1.968	0	0	-0.122	2.893	-8.601	1.792	-0.366	-0.061	-0.366	3.314	9.577	2.436	0	0	-0.061	-9.769	-0.602	-1.361	-0.061	0	0	1.48	9.414	2.839	0	0.122	-0.061	0.227	9.932	0.433	0	-0.122	-0.122	1510067729
-9.446	-2.348	-1.967	0	-0.061	-0.061	2.857	-8.586	1.421	-0.244	0.305	-0.305	3.269	9.606	2.412	0.061	0	-0.122	-9.714	-0.602	-1.33	-0.061	0	0	1.403	9.381	2.82	0	0.122	-0.061	0.348	9.889	0.403	0	-0.061	-0.061	1510067729
-9.451	-2.342	-1.977	0	0	-0.061	2.706	-8.573	1.267	0.244	0.122	-0.122	3.242	9.656	2.401	0.061	-0.061	-0.122	-9.735	-0.623	-1.331	-0.061	0.061	0	1.361	9.459	2.853	-0.061	0.061	-0.061	0.384	9.915	0.408	0	-0.061	-0.061	1510067729
-9.477	-2.332	-2.005	0	-0.061	-0.061	2.415	-8.537	1.486	0.427	-0.366	-0.122	3.275	9.689	2.438	0.061	-0.061	-0.122	-9.749	-0.608	-1.337	0	-0.061	0.061	1.361	9.459	2.853	-0.061	0.061	-0.061	0.362	9.905	0.396	-0.061	-0.061	-0.061	1510067729
-9.464	-2.32	-2.017	0	0	0	2.529	-8.549	1.731	0.122	-0.427	0	3.317	9.652	2.498	0.061	0	-0.122	-9.673	-0.563	-1.292	-0.061	0.061	0	1.331	9.445	2.859	-0.061	0	-0.061	0.362	9.892	0.372	0.061	-0.122	-0.061	1510067729
-9.421	-2.352	-1.993	-0.061	0	0	2.793	-8.6	1.818	-0.244	-0.122	0.122	3.313	9.68	2.499	0	-0.183	-0.061	-9.703	-0.567	-1.296	0	0.122	0	1.308	9.414	2.887	-0.061	-0.061	0	0.362	9.921	0.351	0	0	-0.061	1510067729
-9.416	-2.387	-2.024	0	0	0	2.891	-8.65	1.733	-0.427	0.183	0.122	3.313	9.68	2.499	0	-0.183	-0.061	-9.727	-0.546	-1.345	0	0.122	0	1.308	9.414	2.887	-0.061	-0.122	0	0.343	9.886	0.372	0.061	0	-0.061	1510067729
-9.416	-2.403	-2.035	0	0	0	2.842	-8.686	1.681	-0.427	0	0	3.372	9.562	2.451	-0.061	-0.244	-0.061	-9.692	-0.542	-1.317	0	0.122	0	1.372	9.404	2.882	-0.061	-0.183	0	0.245	9.921	0.371	0	0	-0.061	1510067730
-9.396	-2.405	-2.066	0	0	0	2.907	-8.65	1.565	-0.244	0.061	0	3.356	9.581	2.393	-0.061	-0.122	-0.061	-9.749	-0.538	-1.375	0	0.122	0	1.396	9.357	2.83	-0.061	-0.122	0	0.238	9.892	0.373	0	-0.061	-0.061	1510067730
-9.397	-2.415	-2.046	0	0	0	2.85	-8.693	1.574	0.061	-0.183	-0.122	3.307	9.567	2.308	-0.061	-0.122	-0.061	-9.764	-0.505	-1.41	0	0.183	0	1.512	9.378	2.896	-0.061	-0.122	0	0.276	9.891	0.351	0	0	-0.061	1510067730
-9.394	-2.373	-2.055	-0.061	0	0	2.871	-8.668	1.66	0.244	-0.366	-0.122	3.356	9.509	2.271	-0.061	-0.244	-0.061	-9.788	-0.48	-1.434	-0.061	0.061	0	1.512	9.378	2.896	-0.061	-0.183	-0.061	0.221	9.902	0.356	0	0	0	1510067730
-9.41	-2.382	-2.054	-0.061	0	0	2.857	-8.625	1.708	0.122	-0.244	-0.122	3.329	9.519	2.274	0.061	0	-0.122	-9.723	-0.512	-1.43	-0.061	0.061	0	1.47	9.329	2.896	-0.061	-0.061	-0.061	0.203	9.883	0.374	0	-0.061	-0.061	1510067730
-9.41	-2.359	-2.078	-0.061	0	0	3.025	-8.565	1.617	0	0.061	-0.061	3.333	9.575	2.278	0.061	0	-0.122	-9.771	-0.529	-1.459	-0.122	0.061	0	1.416	9.359	2.86	-0.061	-0.061	-0.061	0.25	9.886	0.349	0	0	-0.061	1510067730
-9.42	-2.383	-2.104	-0.122	-0.061	-0.061	2.738	-8.636	1.686	-0.061	0.061	0.061	3.352	9.619	2.262	0.122	0	-0.122	-9.786	-0.52	-1.464	-0.061	-0.061	-0.061	1.416	9.359	2.86	-0.061	-0.061	-0.061	0.195	9.904	0.333	0.061	0	-0.061	1510067730
-9.357	-2.462	-2.036	-0.122	0	-0.061	2.835	-8.658	1.646	-0.244	-0.061	0.061	3.369	9.619	2.272	0.061	0	-0.122	-9.749	-0.517	-1.453	-0.061	-0.061	-0.061	1.449	9.405	2.862	0	-0.061	-0.122	0.176	9.904	0.34	-0.061	0	-0.061	1510067730
-9.417	-2.426	-2.084	0	0	0	2.931	-8.685	1.513	-0.244	0.061	0.061	3.438	9.54	2.33	0.061	0	-0.122	-9.744	-0.514	-1.439	-0.061	-0.061	-0.061	1.471	9.378	2.858	0	0	-0.122	0.212	9.927	0.31	0	-0.061	-0.061	1510067730
-9.405	-2.425	-2.109	-0.061	0	0	2.921	-8.655	1.383	-0.061	-0.061	0.122	3.449	9.548	2.335	0.122	0.061	-0.061	-9.752	-0.542	-1.442	-0.061	-0.061	-0.061	1.407	9.31	2.883	0.061	0	-0.122	0.179	9.9	0.307	0	-0.061	-0.061	1510067730
-9.365	-2.373	-2.07	0	0	-0.061	2.879	-8.668	1.558	0.183	-0.244	0.061	3.447	9.612	2.363	0.061	0	0	-9.71	-0.572	-1.44	-0.061	-0.061	-0.122	1.343	9.325	2.85	0.061	0	-0.061	0.231	9.892	0.304	0.061	-0.061	0	1510067730
-9.42	-2.35	-2.089	-0.061	0	-0.061	2.806	-8.55	1.658	0.122	-0.488	-0.061	3.447	9.612	2.363	0.061	-0.061	0	-9.763	-0.566	-1.464	-0.122	-0.061	-0.061	1.434	9.414	2.777	0.061	0	-0.061	0.211	9.905	0.311	0	0	-0.061	1510067730
-9.43	-2.348	-2.11	-0.061	0	-0.061	3.07	-8.52	1.592	0.061	-0.244	0	3.49	9.648	2.354	0.061	-0.061	0	-9.759	-0.597	-1.465	-0.061	-0.122	-0.061	1.511	9.451	2.799	0.061	0.122	-0.061	0.233	9.916	0.305	0	0	0	1510067730
-9.404	-2.367	-2.121	-0.122	-0.061	-0.061	3.051	-8.559	1.741	-0.061	-0.061	0	3.426	9.652	2.323	0.061	0.122	0	-9.802	-0.615	-1.442	-0.122	-0.122	-0.061	1.407	9.424	2.769	0.061	0.183	-0.061	0.268	9.923	0.261	-0.061	0	-0.061	1510067730
-9.38	-2.424	-2.108	-0.061	0	-0.122	3.024	-8.613	1.684	-0.122	-0.061	0	3.346	9.633	2.31	0.061	0.122	0	-9.792	-0.616	-1.433	-0.061	-0.183	-0.061	1.407	9.424	2.769	0	0.183	-0.061	0.202	9.91	0.309	0	0	-0.061	1510067730
-9.377	-2.409	-2.103	-0.061	0	-0.122	2.981	-8.583	1.682	0	-0.122	-0.122	3.321	9.621	2.254	0.061	0	0	-9.737	-0.538	-1.345	-0.061	-0.244	-0.061	1.343	9.408	2.814	0.061	0.183	-0.061	0.164	9.893	0.269	0	-0.061	-0.061	1510067730
-9.445	-2.379	-2.114	-0.061	0	-0.061	3.001	-8.581	1.678	0.061	-0.244	-0.183	3.384	9.617	2.217	0.061	0.122	0	-9.739	-0.543	-1.3	-0.122	-0.183	-0.061	1.305	9.414	2.814	0.061	0.183	-0.061	0.28	9.886	0.242	0	0	0	1510067730
-9.422	-2.409	-2.11	-0.061	0	-0.061	3.058	-8.674	1.689	0.122	-0.122	-0.244	3.365	9.659	2.229	0.061	0.122	0	-9.704	-0.61	-1.248	-0.122	-0.183	-0.061	1.305	9.414	2.814	0	0.244	-0.061	0.292	9.923	0.263	-0.061	0.061	0	1510067730
-9.371	-2.414	-2.104	-0.061	0	-0.061	3.031	-8.697	1.627	0.122	-0.183	-0.366	3.307	9.666	2.158	0	0.183	0	-9.705	-0.629	-1.237	-0.122	-0.122	-0.061	1.175	9.41	2.763	0.061	0.244	0	0.272	9.887	0.266	0	0.061	0	1510067730
-9.375	-2.418	-2.115	-0.061	-0.061	-0.061	2.974	-8.628	1.542	0.122	-0.183	-0.427	3.262	9.628	2.077	0	-0.061	0.122	-9.715	-0.616	-1.247	-0.122	-0.061	-0.061	1.141	9.397	2.773	0.061	0.183	0	0.248	9.879	0.257	0	-0.061	0	1510067730
-9.384	-2.415	-2.09	-0.061	-0.061	-0.061	2.984	-8.543	1.483	0.122	-0.061	-0.427	3.161	9.605	2.016	0	-0.061	0.122	-9.735	-0.603	-1.257	-0.061	-0.061	-0.061	1.141	9.397	2.773	0.061	0.061	-0.061	0.285	9.903	0.231	0	-0.061	0	1510067730
-9.396	-2.402	-2.091	-0.061	-0.061	-0.061	2.811	-8.478	1.41	0.061	0.122	-0.366	3.208	9.609	2.037	0.061	-0.122	0	-9.758	-0.627	-1.291	-0.122	-0.061	-0.061	1.297	9.448	2.766	0.061	0.061	-0.122	0.284	9.902	0.232	-0.061	0	0	1510067730
-9.415	-2.45	-2.095	-0.061	0	-0.122	2.71	-8.507	1.433	-0.122	0.061	-0.183	3.208	9.609	2.037	0.183	0	-0.061	-9.782	-0.636	-1.305	-0.061	-0.183	-0.061	1.308	9.451	2.778	0	0.122	-0.122	0.25	9.898	0.267	0	0	0	1510067730
-9.422	-2.486	-2.098	0	-0.061	-0.061	2.684	-8.516	1.392	-0.183	0.122	0	3.213	9.726	2.101	0.183	0.061	-0.122	-9.75	-0.648	-1.263	-0.061	-0.061	-0.061	1.212	9.505	2.754	-0.061	0.061	-0.183	0.293	9.921	0.257	0	0	0	1510067730
-9.369	-2.461	-2.068	0	0	-0.061	2.722	-8.538	1.41	-0.122	0.061	0.183	3.257	9.71	2.141	0.122	0.061	-0.183	-9.783	-0.653	-1.261	-0.061	-0.122	0	1.132	9.495	2.74	0	0	-0.183	0.203	9.911	0.231	-0.061	0	0	1510067730
-9.373	-2.511	-2.067	0	-0.061	-0.122	2.741	-8.552	1.48	-0.183	-0.061	0.183	3.432	9.711	2.218	0.122	-0.122	-0.183	-9.734	-0.632	-1.207	0	-0.122	-0.061	1.145	9.481	2.762	0	-0.061	-0.183	0.248	9.898	0.237	0	-0.061	0	1510067731
-9.409	-2.54	-2.059	0.061	-0.061	-0.061	2.862	-8.525	1.524	-0.183	0	0.305	3.414	9.701	2.207	0.122	0	-0.122	-9.753	-0.633	-1.174	0	-0.122	0	1.223	9.488	2.771	-0.061	0	-0.183	0.341	9.892	0.236	-0.061	0	0	1510067731
-9.369	-2.541	-2.074	0	0	-0.122	3.013	-8.516	1.635	-0.183	0.061	0.305	3.429	9.723	2.212	0.122	0.061	-0.122	-9.813	-0.603	-1.153	0	-0.183	0	1.244	9.472	2.751	-0.061	0.122	-0.122	0.196	9.916	0.281	0.061	0	0	1510067731
-9.357	-2.55	-2.06	0	-0.061	-0.122	3.043	-8.616	1.73	-0.122	0.183	0.244	3.429	9.723	2.212	0.061	0.061	-0.122	-9.793	-0.58	-1.132	0	-0.183	0	1.139	9.499	2.75	0	0.122	-0.122	0.156	9.896	0.23	0.061	-0.061	0	1510067731
-9.331	-2.584	-2.031	0	-0.061	-0.122	3.052	-8.597	1.699	-0.183	-0.061	0.183	3.359	9.7	2.09	0	0	-0.122	-9.81	-0.54	-1.108	0	-0.244	0	1.139	9.499	2.75	-0.061	0.122	-0.122	0.264	9.903	0.295	0	0	0	1510067731
-9.343	-2.588	-2.012	0.061	-0.061	-0.183	3.113	-8.628	1.724	-0.122	-0.061	0.061	3.327	9.613	2.042	0	-0.061	-0.061	-9.82	-0.553	-1.09	-0.061	-0.244	0	1.188	9.478	2.784	0	0.122	-0.122	0.25	9.892	0.269	0	0	0	1510067731
-9.373	-2.589	-2.023	0	-0.061	-0.122	3.177	-8.569	1.565	-0.183	-0.122	-0.061	3.327	9.613	2.042	0.061	0.122	-0.122	-9.784	-0.528	-1.036	0	-0.305	0	1.126	9.434	2.779	-0.061	0.244	-0.122	0.245	9.898	0.246	0	-0.122	0	1510067731
-9.377	-2.562	-2.067	-0.061	-0.061	-0.183	3.181	-8.587	1.366	-0.061	0.061	-0.061	3.238	9.691	1.92	0.122	0.122	-0.122	-9.822	-0.489	-0.977	-0.061	-0.305	0	1.126	9.434	2.779	-0.061	0.305	-0.183	0.311	9.912	0.232	0	-0.061	0	1510067731
-9.385	-2.594	-1.994	-0.061	-0.061	-0.183	3.039	-8.642	1.361	0.061	-0.122	-0.061	3.241	9.74	1.928	0.122	0.183	-0.122	-9.817	-0.513	-0.95	-0.061	-0.366	0	1.035	9.484	2.781	-0.061	0.305	-0.183	0.364	9.873	0.208	0.061	0	0	1510067731
-9.36	-2.6	-1.981	-0.122	-0.061	-0.183	3.084	-8.53	1.41	0.183	-0.122	-0.122	3.241	9.74	1.928	0.122	0.183	-0.122	-9.787	-0.5	-0.833	-0.061	-0.366	0.061	1.019	9.497	2.822	-0.061	0.366	-0.183	0.275	9.923	0.255	0	0	0	1510067731
-9.362	-2.675	-2.019	-0.122	-0.122	-0.183	2.926	-8.482	1.473	0	-0.183	-0.244	3.212	9.71	1.924	0.183	0.183	-0.122	-9.768	-0.475	-0.786	-0.061	-0.366	0.061	0.958	9.411	2.862	-0.061	0.427	-0.183	0.287	9.885	0.219	0	-0.061	0	1510067731
-9.368	-2.716	-1.997	-0.122	-0.122	-0.122	3.061	-8.583	1.413	-0.183	-0.122	-0.244	3.196	9.762	1.939	0.183	0.244	-0.122	-9.759	-0.437	-0.72	-0.122	-0.366	0.061	0.871	9.453	2.878	-0.061	0.427	-0.183	0.366	9.892	0.234	0.061	0	0	1510067731
-9.345	-2.711	-1.994	-0.122	-0.061	-0.122	3.017	-8.653	1.339	-0.183	0	-0.244	3.196	9.762	1.939	0.183	0.305	-0.122	-9.792	-0.45	-0.685	-0.122	-0.366	0.061	0.84	9.483	2.929	-0.061	0.427	-0.122	0.34	9.899	0.223	0.061	-0.061	0.061	1510067731
-9.296	-2.753	-1.991	-0.122	-0.061	-0.122	2.964	-8.661	1.348	-0.183	-0.122	-0.305	3.146	9.798	1.963	0.183	0.244	-0.061	-9.806	-0.412	-0.632	-0.122	-0.427	0.061	0.84	9.483	2.929	-0.061	0.427	-0.122	0.342	9.884	0.163	0.061	-0.122	0.061	1510067731
-9.325	-2.779	-1.939	-0.061	-0.061	-0.122	2.945	-8.716	1.347	-0.183	0	-0.305	3.088	9.794	1.974	0.183	0.305	-0.061	-9.8	-0.438	-0.591	-0.122	-0.427	0.061	0.825	9.505	2.937	-0.061	0.488	-0.122	0.36	9.881	0.215	0.061	0	0.061	1510067731
-9.369	-2.763	-1.954	-0.061	-0.122	-0.122	2.881	-8.747	1.402	-0.122	0.061	-0.305	3.088	9.794	1.974	0.183	0.366	-0.061	-9.778	-0.435	-0.502	-0.122	-0.427	0	0.839	9.502	2.948	-0.061	0.549	-0.122	0.321	9.898	0.196	0	-0.061	0.061	1510067731
-9.32	-2.769	-1.963	-0.122	-0.122	-0.183	2.823	-8.648	1.322	0.061	0.061	-0.305	2.961	9.811	1.957	0.122	0.366	-0.122	-9.805	-0.422	-0.447	-0.122	-0.427	0.061	0.634	9.455	2.968	-0.122	0.549	-0.122	0.28	9.906	0.197	0.061	-0.061	0.061	1510067731
-9.278	-2.786	-1.906	-0.061	-0.061	-0.122	2.866	-8.637	1.467	0.183	0.244	-0.183	2.95	9.857	1.916	0.122	0.305	-0.122	-9.83	-0.414	-0.406	-0.122	-0.427	0.061	0.634	9.455	2.968	-0.061	0.488	-0.122	0.397	9.842	0.199	0.061	-0.122	0.061	1510067731
-9.318	-2.755	-1.915	0	-0.061	-0.122	2.711	-8.527	1.615	-0.122	0.061	0	2.95	9.857	1.916	0.061	0.305	-0.122	-9.772	-0.334	-0.325	-0.183	-0.366	0.061	0.598	9.494	3.006	-0.122	0.427	-0.122	0.458	9.871	0.142	0.061	0	0.061	1510067731
-9.319	-2.759	-1.901	0	0	-0.122	2.828	-8.536	1.402	-0.244	-0.122	0.122	2.956	9.844	1.857	0	0.244	-0.122	-9.795	-0.39	-0.267	-0.183	-0.366	0.061	0.591	9.473	3.017	-0.061	0.488	-0.061	0.439	9.886	0.112	0.061	-0.061	0	1510067731
-9.332	-2.765	-1.933	-0.061	0	-0.183	2.854	-8.604	1.048	-0.061	0.061	0.244	2.907	9.873	1.774	0.061	0.305	-0.122	-9.832	-0.429	-0.22	-0.122	-0.366	0.061	0.538	9.493	3.004	-0.122	0.488	-0.061	0.418	9.905	0.11	0.061	0	0	1510067731
-9.317	-2.763	-1.962	0	0	-0.183	2.795	-8.65	1.041	0.244	-0.366	0.244	2.907	9.873	1.774	0	0.244	-0.122	-9.8	-0.397	-0.178	-0.122	-0.366	0.061	0.451	9.514	3.005	-0.122	0.427	-0.122	0.429	9.893	0.065	0.122	-0.061	0	1510067731
-9.331	-2.771	-1.997	-0.061	0	-0.183	2.869	-8.551	1.195	0.061	-0.366	0.183	2.828	9.795	1.66	0	0.122	-0.122	-9.787	-0.397	-0.126	-0.122	-0.366	0.061	0.395	9.484	3.009	-0.122	0.305	-0.122	0.456	9.892	0.045	0.061	-0.061	0	1510067731
-9.351	-2.789	-2.001	-0.061	-0.061	-0.122	3.035	-8.565	1.194	-0.183	-0.122	0.183	2.793	9.816	1.603	0.061	0.122	-0.122	-9.777	-0.388	-0.033	-0.122	-0.305	0.061	0.376	9.445	3.046	-0.122	0.244	-0.122	0.507	9.881	0.014	0.122	0	0	1510067731
-9.298	-2.792	-1.997	-0.061	0	-0.122	3.006	-8.632	1.096	-0.305	0	0.183	2.793	9.816	1.603	0.061	0.122	-0.183	-9.77	-0.354	0.013	-0.122	-0.305	0.061	0.355	9.469	3.037	-0.061	0.183	-0.183	0.528	9.89	0.028	0.122	0	0	1510067731
-9.292	-2.809	-1.969	-0.061	0	-0.122	2.993	-8.655	1.096	-0.366	-0.061	0.183	2.808	9.81	1.596	0.122	0.122	-0.183	-9.769	-0.352	0.032	-0.122	-0.305	0	0.321	9.467	3.061	-0.061	0.183	-0.183	0.471	9.865	-0.063	0	-0.061	-0.061	1510067732
-9.324	-2.823	-2.024	-0.061	0	-0.122	3.024	-8.714	1.18	-0.427	0.183	0.183	2.808	9.789	1.608	0.122	0.122	-0.183	-9.761	-0.315	0.083	-0.122	-0.244	0	0.31	9.454	3.051	-0.061	0.122	-0.183	0.568	9.874	-0.068	0.061	0	0	1510067732
-9.344	-2.841	-2.046	-0.122	0	-0.122	2.858	-8.719	1.199	-0.366	0.122	0.061	2.808	9.789	1.608	0.122	0.061	-0.183	-9.789	-0.378	0.12	-0.122	-0.244	0	0.214	9.438	3.079	-0.061	0.061	-0.244	0.541	9.865	-0.038	0.061	0.061	0	1510067732
-9.295	-2.836	-2.021	-0.122	-0.061	-0.122	2.826	-8.729	1.237	-0.305	0.122	0.061	2.823	9.837	1.637	0.122	0.061	-0.183	-9.708	-0.383	0.217	-0.122	-0.183	-0.061	0.214	9.438	3.079	0	0	-0.183	0.49	9.902	-0.078	0.061	0	0	1510067732
-9.259	-2.927	-1.986	-0.061	0	-0.122	2.71	-8.764	1.267	-0.244	-0.061	0.183	2.834	9.928	1.64	0.061	0	-0.122	-9.732	-0.366	0.212	-0.061	-0.061	-0.061	0.126	9.447	3.035	0	0	-0.183	0.471	9.881	-0.105	0	0	-0.061	1510067732
-9.296	-2.926	-2.046	-0.061	-0.061	-0.061	2.85	-8.821	1.312	-0.244	-0.122	0.244	2.834	9.928	1.64	0.061	-0.122	-0.122	-9.788	-0.364	0.196	-0.122	-0.122	-0.061	0.187	9.519	3.051	0	-0.061	-0.183	0.505	9.893	-0.08	0.061	0	-0.061	1510067732
-9.265	-2.944	-2.049	-0.061	-0.061	-0.061	2.974	-8.85	1.339	-0.183	0.061	0.122	2.852	9.93	1.629	0.061	-0.122	-0.122	-9.776	-0.4	0.248	-0.122	-0.122	-0.061	0.295	9.563	3.078	0	-0.061	-0.183	0.479	9.908	-0.103	-0.061	0	0	1510067732
-9.266	-2.964	-2.013	0	0	-0.061	2.918	-8.825	1.381	-0.061	0.061	0.061	2.929	9.916	1.707	0.122	0.061	-0.122	-9.743	-0.403	0.266	-0.122	-0.122	-0.061	0.298	9.558	3.06	0	0	-0.122	0.435	9.871	-0.106	0	0	0	1510067732
-9.254	-2.944	-2.027	-0.061	0	-0.061	2.925	-8.766	1.448	0	-0.061	0.061	2.929	9.916	1.707	0.061	0.061	-0.061	-9.728	-0.419	0.249	-0.061	-0.061	-0.061	0.164	9.496	3.016	-0.061	0	-0.061	0.441	9.885	-0.105	0	-0.061	-0.061	1510067732
-9.32	-3.019	-2.089	-0.122	-0.122	0	2.967	-8.733	1.409	0.183	0.122	-0.122	2.869	9.903	1.707	0	-0.122	0	-9.764	-0.452	0.34	-0.061	0	-0.061	0.157	9.482	2.972	0	0	-0.061	0.512	9.877	-0.097	0	0	-0.061	1510067732
-9.235	-3.059	-2.068	-0.061	-0.061	0	3.048	-8.616	1.43	0.122	0	-0.122	2.893	9.839	1.599	-0.061	-0.122	-0.061	-9.786	-0.455	0.394	-0.061	-0.061	-0.061	0.249	9.499	2.962	0	0.061	0	0.477	9.899	-0.167	-0.061	0.061	0	1510067732
-9.18	-3.152	-2.074	-0.061	-0.061	-0.061	3.005	-8.673	1.42	0.122	0.122	-0.244	2.893	9.839	1.599	-0.183	0	-0.061	-9.739	-0.47	0.416	-0.061	0	-0.061	0.118	9.451	2.987	0.061	0.183	0.061	0.366	9.877	-0.036	0	0.061	0	1510067732
-9.063	-3.213	-2.059	0	-0.061	-0.183	3.049	-8.661	1.219	0	0.061	-0.366	2.652	9.658	1.324	-0.183	-0.122	0	-9.899	-0.483	0.341	-0.061	-0.061	-0.061	0.072	9.391	2.964	0	0.183	0	0.301	9.883	-0.067	0	0.061	0	1510067732
-9.034	-3.253	-2.111	0.061	-0.122	-0.366	2.802	-8.599	0.877	0.366	-0.122	-0.427	2.652	9.658	1.324	-0.183	-0.366	0.122	-10.182	-0.429	0.176	-0.061	-0.427	-0.122	0.181	9.283	2.937	-0.061	0.183	-0.183	0.193	9.878	-0.029	0	0.122	0.061	1510067732
-8.931	-3.317	-2.079	0.061	-0.122	-0.549	2.591	-8.486	0.853	0.427	-0.549	-0.488	2.413	9.411	1.129	-0.061	-0.732	0.061	-10.231	-0.42	0.096	-0.061	-0.854	-0.122	0.567	9.172	2.952	0.061	0.244	-0.488	-0.025	9.911	0.063	0	0.061	0.061	1510067732
-8.958	-3.348	-2.084	-0.061	-0.183	-0.793	2.571	-8.345	0.932	0.061	-0.244	-0.366	2.378	9.235	1.071	0.244	-0.671	-0.183	-10.176	-0.392	0.1	-0.061	-1.099	-0.244	0.713	9.089	2.944	0.061	0.549	-0.732	-0.089	9.862	-0.001	0	-0.061	-0.061	1510067732
-8.937	-3.412	-2.03	0.061	-0.122	-0.916	2.521	-8.318	0.819	-0.366	-0.122	-0.061	2.461	9.26	0.953	0.427	-0.244	-0.427	-10.105	-0.339	0.29	-0.061	-1.404	-0.244	0.532	9.05	2.979	0.122	0.671	-0.916	0.1	9.842	-0.007	0.122	0.183	0	1510067732
-8.9	-3.478	-1.975	0.061	-0.183	-0.977	2.456	-8.379	0.732	-0.671	0.305	0.183	2.397	9.251	0.798	0.732	-0.244	-0.549	-9.944	-0.348	0.514	-0.122	-1.709	-0.305	0.298	9.009	3.033	0.244	0.732	-1.16	0.084	9.862	-0.105	0.061	0	-0.061	1510067732
-8.982	-3.527	-1.861	0.183	-0.183	-0.977	2.283	-8.355	0.705	-0.793	0.183	0.427	2.45	9.355	0.785	0.977	-0.183	-0.671	-9.613	-0.401	0.821	-0.061	-1.709	-0.366	0.005	9.061	2.975	0.366	0.732	-1.282	0.434	9.794	-0.138	0.183	0.061	-0.061	1510067732
-9.16	-3.548	-1.797	0.061	-0.244	-1.038	2.311	-8.417	0.654	-0.793	0.305	0.61	2.627	9.587	0.781	1.16	0.122	-0.793	-9.461	-0.467	1.184	-0.122	-1.526	-0.305	-0.474	9.207	2.89	0.366	0.793	-1.282	0.548	9.88	-0.092	0.061	0.061	0.061	1510067732
-9.196	-3.667	-1.7	0.183	-0.183	-0.916	2.305	-8.683	0.589	-0.793	0.244	0.732	2.724	10.067	0.877	1.16	0.427	-0.732	-9.428	-0.691	1.487	-0.061	-1.465	-0.305	-0.926	9.538	2.829	0.305	0.732	-1.16	0.677	9.88	-0.194	0.061	-0.061	0	1510067732
-9.227	-3.773	-1.609	0.183	-0.122	-0.793	2.3	-8.939	0.555	-0.854	0.183	0.793	2.662	10.477	0.938	1.038	0.244	-0.61	-9.357	-0.782	1.787	0	-1.404	-0.244	-1.355	9.841	2.838	0.366	0.549	-1.16	0.571	9.94	-0.17	0.122	0.122	0	1510067732
