# Supplementary material for: A deep learning approach for lower back-pain risk prediction during manual lifting
Source: PLoS One. 2021 Feb 19;16(2):e0247162. doi: 10.1371/journal.pone.0247162 (PMC7894914; doi:10.1371/journal.pone.0247162)
Supplement: S1 Data — (ZIP) [file pone.0247162.s001.zip › source-used/Subject_01_P1_Zone07_T2.csv]

Side_A_x	Side_A_y	Side_A_z	Side_G_x	Side_G_y	Side_G_z	LtWt_A_x	LtWt_A_y	LtWt_A_z	LtWt_G_x	LtWt_G_y	LtWt_G_z	RtWt_A_x	RtWt_A_y	RtWt_A_z	RtWt_G_x	RtWt_G_y	RtWt_G_z	Back_A_x	Back_A_y	Back_A_z	Back_G_x	Back_G_y	Back_G_z	UArm_A_x	UArm_A_y	UArm_A_z	UArm_G_x	UArm_G_y	UArm_G_z	Thig_A_x	Thig_A_y	Thig_A_z	Thig_G_x	Thig_G_y	Thig_G_z	Time_stp
-9.366	-2.464	-2.206	-0.061	-0.061	-0.061	8.954	1.134	3.6	-0.122	0.244	0.305	10.597	0.565	1.225	-0.244	-0.305	-0.305	-9.707	-0.467	-1.682	0	0	-0.061	2.821	8.931	3.424	0	-0.366	-0.183	1.386	9.78	-0.091	-0.061	-0.061	-0.061	1510068652
-9.359	-2.509	-2.183	-0.061	-0.061	-0.061	8.754	1.059	3.553	-0.061	-0.183	0.305	10.75	0.469	1.196	-0.244	-0.305	-0.305	-9.727	-0.477	-1.695	0	-0.061	-0.061	2.821	8.931	3.424	-0.061	-0.427	-0.183	1.383	9.801	-0.035	0	0	-0.061	1510068652
-9.339	-2.534	-2.181	-0.061	0	-0.061	8.792	1.04	3.524	0	-0.549	0.305	10.802	0.504	1.286	-0.244	-0.61	-0.366	-9.716	-0.511	-1.67	0	-0.061	-0.061	2.891	8.821	3.391	-0.061	-0.305	-0.183	1.395	9.806	-0.05	0	0	-0.061	1510068652
-9.338	-2.541	-2.187	-0.061	0	-0.061	8.819	1.019	3.498	0.122	-0.366	0.427	10.689	0.561	1.125	-0.305	-0.305	-0.366	-9.682	-0.517	-1.638	0	0	-0.061	2.748	8.758	3.326	0.061	-0.305	-0.244	1.353	9.806	-0.085	-0.061	0	-0.061	1510068652
-9.344	-2.542	-2.202	-0.061	-0.061	-0.061	8.935	0.997	3.421	0.244	-0.244	0.427	10.573	0.786	1.453	-0.305	-0.305	-0.366	-9.703	-0.483	-1.675	-0.061	0.061	-0.061	2.748	8.758	3.326	0.061	-0.427	-0.183	1.311	9.788	-0.068	-0.061	0	-0.061	1510068652
-9.331	-2.543	-2.222	0	0	-0.061	8.768	0.944	3.458	0.305	-0.305	0.549	9.662	0.926	1.627	-0.366	0.244	-0.61	-9.722	-0.517	-1.672	0	0.061	-0.061	2.742	8.775	3.326	0.061	-0.427	-0.244	1.308	9.812	-0.037	0	0	-0.061	1510068652
-9.319	-2.536	-2.212	-0.061	0	-0.061	8.192	0.86	3.334	0.305	-0.305	0.549	9.008	0.98	1.726	-1.038	-0.854	-1.77	-9.703	-0.526	-1.683	-0.061	0.061	-0.061	2.865	8.966	3.176	0.122	-0.427	-0.244	1.302	9.811	-0.072	-0.061	0	-0.061	1510068652
-9.36	-2.554	-2.206	-0.061	0	-0.061	7.643	0.791	3.262	0.671	-1.587	1.221	8.405	1.292	2.104	-1.038	-0.854	-1.77	-9.701	-0.573	-1.666	0	0.122	-0.061	2.865	8.966	3.176	0.122	-0.427	-0.122	1.322	9.793	-0.074	-0.061	-0.061	-0.061	1510068652
-9.355	-2.541	-2.255	-0.061	0	0	7.06	0.618	3.252	0.671	-1.526	2.136	7.398	2.055	1.87	-1.404	-0.061	-2.991	-9.69	-0.498	-1.629	0	0.183	-0.061	3.01	8.668	3.074	0.244	-0.061	0	1.339	9.817	-0.073	0	0.061	-0.061	1510068652
-9.335	-2.546	-2.235	-0.122	-0.122	0	6.276	0.346	3.041	0.671	-1.526	2.136	5.942	3.362	0.785	-1.953	1.526	-4.517	-9.739	-0.504	-1.707	0	0.244	0	3.103	8.748	3.006	0.305	0	0	1.33	9.814	-0.053	0	0	-0.061	1510068652
-9.353	-2.47	-2.213	-0.122	-0.061	-0.061	4.989	-0.662	2.39	0.366	-1.77	5.005	5.863	5.146	0.514	-2.197	-1.465	-6.104	-9.743	-0.523	-1.828	-0.061	0.122	0	3.103	8.748	3.006	0.244	0.061	-0.061	1.333	9.788	-0.059	0	0	-0.061	1510068652
-9.35	-2.418	-2.229	-0.183	-0.061	-0.061	4.944	-2.088	1.948	0.366	-1.77	5.005	7.58	6.913	0.951	-2.319	-5.493	-7.568	-9.725	-0.499	-1.89	-0.061	0	-0.061	3.015	8.882	3.051	0.488	0.244	-0.305	1.381	9.795	-0.061	-0.061	0	0	1510068652
-9.374	-2.468	-2.225	-0.183	-0.061	-0.061	4.73	-3.961	1.335	0.488	-2.869	8.789	8.147	8.836	1.02	-2.869	-1.221	-9.216	-9.695	-0.599	-1.934	0	0.061	0	2.818	8.647	2.759	0.488	0.427	-0.366	1.334	9.801	-0.077	0	0	-0.061	1510068652
-9.321	-2.536	-2.194	-0.061	-0.061	-0.061	5.017	-6.822	0.98	0.488	-2.869	8.789	7.923	10.994	0.831	-2.686	5.005	-10.986	-9.77	-0.522	-2.104	-0.122	-0.183	0	2.818	8.647	2.759	0.732	0.183	-0.427	1.372	9.816	-0.104	0	0	-0.061	1510068653
-9.317	-2.487	-2.225	-0.061	-0.061	-0.122	8.016	-9.243	0.933	1.282	1.648	11.475	8.165	12.927	1.773	-0.793	8.484	-12.329	-9.755	-0.589	-2.187	-0.122	-0.366	-0.061	2.718	8.908	2.962	0.916	0.061	-0.793	1.415	9.795	-0.089	-0.061	0.061	-0.061	1510068653
-9.359	-2.431	-2.237	-0.061	0	-0.244	7.108	-11.189	1.214	-0.305	2.075	12.024	6.537	13.717	2.147	1.587	9.644	-12.268	-9.844	-0.616	-2.225	-0.122	-0.427	-0.061	0.383	10.453	3.438	0.061	-0.671	-1.709	1.296	9.795	-0.066	0	0	0	1510068653
-9.331	-2.488	-2.254	0	-0.061	-0.366	7.405	-12.601	1.23	-1.16	3.113	11.23	4.439	13.168	2.235	2.197	5.371	-9.277	-9.832	-0.689	-2.18	-0.061	-0.488	-0.061	0.383	10.453	3.438	-0.793	-1.892	-2.747	1.22	9.835	-0.114	0	-0.061	-0.061	1510068653
-9.318	-2.629	-2.231	0	0.061	-0.366	7.118	-12.27	1.369	-1.16	3.113	11.23	3.878	12.263	2.455	1.892	-1.465	-5.859	-9.746	-0.764	-1.938	0.122	-0.427	-0.061	-0.169	10.84	2.894	-1.465	-3.601	-2.93	1.281	9.845	-0.106	0	-0.122	-0.122	1510068653
-9.307	-2.842	-2.257	0.061	0.061	-0.305	7.118	-12.27	1.369	-1.282	2.93	8.667	3.878	12.263	2.455	0.977	-5.31	-3.418	-9.633	-0.741	-1.549	0.244	-0.183	-0.061	0.589	10.33	2.658	-1.587	-4.395	-2.808	1.154	9.847	-0.17	0	-0.122	-0.183	1510068653
-9.274	-2.981	-2.259	0.183	0.061	-0.183	5.047	-10.165	1.044	-0.671	-3.784	2.991	5.743	10.161	2.342	0.122	-7.019	-2.258	-9.616	-0.59	-1.316	0.183	0	0	1.391	9.568	2.212	-1.282	-4.211	-2.502	1.062	9.874	-0.177	0.061	-0.122	-0.244	1510068653
-9.201	-2.996	-2.229	0.244	0	-0.122	5.52	-9.246	0.955	-0.305	-4.395	1.892	6.528	9.387	2.393	-0.61	-6.042	-1.953	-9.616	-0.59	-1.316	0.183	0	0	1.973	8.915	2.117	-0.61	-3.54	-1.892	1.144	9.841	-0.104	0.061	-0.061	-0.183	1510068653
-9.18	-3.005	-2.217	0.244	0	-0.061	6.013	-8.631	0.967	-0.305	-4.395	1.892	6.528	9.387	2.393	-0.854	-3.723	-1.892	-9.616	-0.59	-1.316	0.183	0	0	2.455	8.632	2.204	-0.122	-2.258	-1.221	1.189	9.792	-0.06	0.061	-0.122	-0.122	1510068653
-9.214	-2.988	-2.22	0.305	0	-0.061	6.442	-8.208	1.212	-0.549	-0.488	1.465	6.824	9.098	2.535	-0.61	-1.648	-1.587	-9.777	-0.502	-1.304	0.183	-0.305	0.061	2.58	8.708	2.378	0.122	-0.732	-0.549	1.159	9.799	-0.054	0.061	-0.244	-0.061	1510068653
-9.221	-2.905	-2.222	0.244	0	-0.061	6.243	-8.147	1.702	-1.038	1.282	0.671	6.321	9.371	2.464	-0.244	-0.183	-0.732	-9.692	-0.506	-1.309	0.183	-0.488	0	2.329	8.917	2.658	0.305	0.427	-0.244	1.171	9.825	-0.102	0	-0.244	0.061	1510068653
-9.276	-2.806	-2.237	0.183	0	-0.061	6.065	-8.506	2.271	-1.16	2.563	-0.549	6.321	9.371	2.464	0.122	0.549	0.61	-9.711	-0.463	-1.305	0.183	-0.488	0	1.712	9.379	2.816	0.305	0.854	0.061	1.159	9.816	-0.098	-0.122	-0.183	0.061	1510068653
-9.305	-2.795	-2.233	0.122	0	-0.061	6.065	-8.506	2.271	-1.16	2.563	-0.549	4.786	10.017	2.205	0.366	0.61	2.014	-9.739	-0.364	-1.257	0	-0.366	0.061	1.25	9.514	2.756	0.061	1.038	0.305	1.148	9.826	-0.118	0	-0.244	0.061	1510068653
-9.314	-2.725	-2.216	0	-0.061	-0.061	5.247	-8.942	2.468	-0.732	2.625	-1.77	4.083	10.201	2.137	0.427	0.549	2.93	-9.703	-0.45	-1.243	0	-0.305	0.061	1.144	9.465	2.835	0.305	1.221	0.427	1.197	9.835	-0.161	0	-0.183	0.061	1510068653
-9.288	-2.689	-2.18	0	0	-0.061	3.9	-9.689	2.158	0.244	1.526	-3.662	3.396	10.277	1.951	0.488	0.671	3.479	-9.688	-0.464	-1.245	0	-0.305	0.061	1.037	9.475	2.741	0.366	1.526	0.549	1.309	9.794	-0.169	0	-0.122	0.061	1510068653
-9.276	-2.729	-2.18	-0.061	0	-0.061	3.503	-9.936	1.854	0.549	1.831	-4.089	2.894	10.245	1.867	0.488	0.671	3.662	-9.714	-0.471	-1.294	0	-0.305	0.061	1.037	9.475	2.741	0.244	1.648	0.732	1.352	9.801	-0.193	-0.061	0	0.061	1510068653
-9.307	-2.725	-2.255	-0.061	-0.061	-0.122	2.876	-9.989	1.607	0.793	1.709	-4.211	2.604	10.131	1.845	0.549	0.732	3.479	-9.795	-0.506	-1.336	-0.061	-0.305	0.061	1.029	9.495	2.773	0.305	1.648	0.671	1.318	9.79	-0.213	0	0	0	1510068653
-9.292	-2.726	-2.242	0	-0.122	-0.122	2.427	-9.7	1.181	0.793	1.709	-4.211	2.489	10.076	1.853	0.671	1.038	2.991	-9.71	-0.498	-1.27	-0.061	-0.305	0	0.952	9.564	2.829	0.305	1.526	0.671	1.335	9.822	-0.212	0.061	-0.061	0	1510068653
-9.262	-2.716	-2.226	0	-0.061	-0.061	2.211	-9.232	1.005	0.916	1.038	-3.479	2.23	9.928	1.701	0.793	1.587	2.319	-9.711	-0.446	-1.266	-0.061	-0.183	-0.061	0.952	9.564	2.829	0.122	1.404	0.61	1.306	9.796	-0.246	0.061	-0.122	0	1510068653
-9.274	-2.69	-2.217	0	-0.061	-0.061	1.994	-8.792	0.843	0.793	0.977	-2.747	1.999	9.66	1.581	0.793	1.709	1.587	-9.726	-0.525	-1.202	-0.061	-0.244	-0.061	0.72	9.533	2.878	-0.061	1.099	0.549	1.392	9.78	-0.339	0.061	-0.183	0	1510068653
-9.274	-2.712	-2.223	-0.061	-0.061	0	1.866	-8.339	0.752	0.366	0.854	-1.892	2.034	9.481	1.536	0.732	1.404	0.854	-9.679	-0.553	-1.107	-0.061	-0.183	-0.061	0.676	9.382	2.865	0.061	0.793	0.305	1.519	9.775	-0.362	-0.122	0	0	1510068653
-9.263	-2.816	-2.199	0	-0.061	0	1.944	-7.949	0.615	-0.183	0.732	-0.916	2.353	9.555	1.479	0.732	1.099	0.122	-9.694	-0.58	-1.079	0	-0.122	-0.061	0.676	9.382	2.865	0.122	0.61	0.183	1.442	9.756	-0.299	0	0.061	0	1510068653
-9.253	-2.888	-2.219	0	-0.061	0	1.957	-7.85	0.441	-0.488	0.549	0	2.597	9.682	1.538	0.61	1.038	-0.61	-9.762	-0.587	-1.105	0.061	-0.061	-0.061	0.629	9.49	2.818	0	0.366	0	1.377	9.767	-0.301	-0.061	0	0	1510068653
-9.209	-2.927	-2.189	0	-0.061	-0.061	2.08	-7.838	0.439	-0.671	0.183	0.854	2.757	9.802	1.593	0.549	0.854	-1.099	-9.837	-0.577	-1.147	0.061	-0.122	-0.061	0.624	9.591	2.791	0	0	-0.244	1.243	9.832	-0.25	-0.061	0.061	0	1510068653
-9.211	-2.945	-2.204	0.061	-0.061	-0.122	2.285	-7.964	0.585	-0.854	-0.122	1.587	2.999	9.841	1.647	0.488	0.305	-1.465	-9.843	-0.562	-1.133	0.061	-0.183	-0.061	0.624	9.591	2.791	-0.061	-0.427	-0.488	1.115	9.811	-0.221	-0.061	-0.061	0	1510068653
-9.166	-3.005	-2.177	0.061	-0.061	-0.183	2.44	-8.118	0.622	-0.916	-0.427	2.197	3.34	9.886	1.802	0.427	-0.244	-1.709	-9.892	-0.572	-1.104	0.061	-0.183	0	0.823	9.609	2.795	-0.122	-0.61	-0.61	1.087	9.829	-0.202	0	-0.122	-0.061	1510068654
-9.164	-3.039	-2.139	0.122	0	-0.183	2.707	-8.351	0.821	-0.793	-0.488	2.563	3.34	9.886	1.802	0.366	-0.427	-1.831	-9.898	-0.551	-1.052	0.061	-0.305	-0.061	0.928	9.557	2.797	-0.183	-0.671	-0.671	1.101	9.831	-0.202	-0.061	-0.061	-0.061	1510068654
-9.185	-3.021	-2.147	0.122	0	-0.244	2.969	-8.631	1.261	-0.916	-0.671	2.808	3.783	9.969	1.829	0.244	-0.488	-1.892	-9.897	-0.498	-0.999	0.061	-0.366	-0.061	0.986	9.562	2.779	-0.244	-0.671	-0.732	1.159	9.814	-0.214	0	-0.122	-0.061	1510068654
-9.22	-3.012	-2.115	0.061	0	-0.244	3.334	-8.854	1.414	-0.977	-0.61	2.869	3.932	10.024	1.803	0.183	-0.61	-1.709	-9.877	-0.41	-0.918	0.061	-0.549	0	0.994	9.579	2.823	-0.244	-0.671	-0.732	1.158	9.828	-0.19	0	-0.183	-0.061	1510068654
-9.264	-2.994	-2.085	0.061	0	-0.305	3.549	-9.109	1.504	-0.916	-0.549	2.563	4.115	9.928	1.828	0.122	-0.793	-1.587	-9.816	-0.482	-0.8	0	-0.61	0	1.126	9.567	2.872	-0.244	-0.549	-0.671	1.19	9.806	-0.201	0	-0.244	-0.061	1510068654
-9.308	-3.043	-2.128	0	0	-0.305	3.639	-9.25	1.573	-0.793	-0.916	2.075	4.309	9.923	1.89	0.122	-0.732	-1.282	-9.768	-0.524	-0.653	0.061	-0.61	0.061	1.126	9.567	2.872	-0.183	-0.305	-0.61	1.139	9.843	-0.203	-0.061	-0.122	-0.061	1510068654
-9.252	-3.108	-2.155	-0.061	0	-0.183	3.92	-9.202	1.871	-0.732	-1.038	1.526	4.309	9.923	1.89	0.061	-0.366	-1.038	-9.727	-0.437	-0.518	0	-0.549	0	0.983	9.572	2.82	-0.244	0.061	-0.366	1.01	9.886	-0.189	0	-0.244	-0.183	1510068654
-9.269	-3.107	-2.155	0	-0.061	-0.122	4.143	-9.265	1.92	-0.366	-0.916	0.977	4.359	9.89	1.958	0	0	-0.854	-9.697	-0.403	-0.397	-0.122	-0.427	0	0.816	9.505	2.912	-0.061	0.427	-0.122	1.083	9.865	-0.273	0.061	-0.183	-0.244	1510068654
-9.213	-3.029	-2.127	-0.061	-0.061	0	4.292	-9.093	1.922	-0.061	-0.916	0.366	4.106	9.798	1.877	-0.061	0.366	-0.488	-9.749	-0.384	-0.316	-0.183	-0.427	0	0.816	9.505	2.912	-0.061	0.61	0.061	1.365	9.787	-0.275	0.122	-0.122	-0.183	1510068654
-9.148	-3.019	-2.109	-0.061	0	0	4.32	-8.976	1.83	0.427	-1.16	-0.427	4.106	9.798	1.877	-0.183	0.244	0	-9.624	-0.447	-0.239	-0.183	-0.244	0	0.653	9.311	2.839	0.122	0.732	0.305	1.443	9.771	-0.327	-0.061	0	-0.122	1510068654
-9.223	-3.001	-2.126	-0.061	-0.122	0	4.545	-8.781	1.79	0.671	-0.977	-1.038	3.616	9.727	1.694	-0.305	0.305	0.427	-9.673	-0.452	-0.324	-0.122	-0.183	0	0.358	9.193	2.818	0.244	1.038	0.488	1.498	9.723	-0.279	0.061	0	-0.061	1510068654
-9.176	-3.042	-2.132	-0.122	-0.122	-0.061	4.546	-8.794	1.757	0.61	-0.061	-1.587	3.097	9.723	1.361	-0.427	0.244	0.793	-9.78	-0.492	-0.409	-0.061	-0.122	0	0.358	9.193	2.818	0.183	1.038	0.549	1.578	9.716	-0.278	0	0.061	0.061	1510068654
-9.202	-3.11	-2.104	-0.061	-0.122	-0.061	4.095	-8.808	1.481	0.61	0.61	-1.953	3.097	9.723	1.361	-0.488	-0.183	1.099	-9.765	-0.415	-0.455	-0.122	-0.061	0	0.453	9.325	2.914	0.183	0.977	0.488	1.365	9.769	-0.258	0	0.061	0.061	1510068654
-9.228	-3.035	-2.117	-0.061	-0.061	-0.122	3.38	-8.818	1.212	0.671	0.732	-2.258	2.769	9.772	1.189	-0.366	-0.549	1.221	-9.857	-0.409	-0.516	-0.183	-0.122	0	0.572	9.467	2.906	0.244	0.916	0.366	1.116	9.833	-0.279	-0.122	-0.061	0	1510068654
-9.213	-3.084	-2.12	-0.122	-0.061	-0.122	2.924	-8.727	0.906	0.671	0.488	-2.136	2.665	9.859	1.093	-0.122	-0.427	1.099	-9.86	-0.474	-0.474	-0.183	-0.122	0	0.572	9.467	2.906	0.305	0.793	0.244	1.042	9.837	-0.255	0	0	0	1510068654
-9.166	-3.138	-2.05	0	0	-0.061	2.604	-8.843	0.653	0.671	0.488	-2.136	2.665	9.859	1.093	0.122	0.122	0.793	-9.811	-0.53	-0.488	-0.122	-0.122	-0.061	0.525	9.627	2.917	0.305	0.671	0.244	1.121	9.831	-0.307	0	0	-0.122	1510068654
-9.198	-3.091	-2.101	0.061	0	-0.061	2.219	-8.853	0.555	0.61	-0.122	-1.648	2.614	9.926	1.233	0.244	0.671	0.427	-9.822	-0.532	-0.444	-0.061	-0.122	-0.061	0.298	9.505	2.889	0.183	0.549	0.122	1.202	9.81	-0.351	-0.061	0	-0.061	1510068654
-9.173	-3.083	-2.09	0.061	-0.061	-0.122	2.344	-8.447	0.55	0.183	-0.244	-1.282	2.256	9.863	1.328	0.305	0.61	0.183	-9.763	-0.493	-0.431	0	-0.122	-0.061	0.298	9.505	2.889	0.061	0.366	-0.061	1.242	9.81	-0.288	-0.061	-0.061	-0.061	1510068654
-9.183	-3.112	-2.062	0.061	0	-0.122	2.4	-8.235	0.587	-0.061	0.305	-0.732	2.256	9.863	1.328	0.305	0.305	0.061	-9.776	-0.464	-0.409	0	-0.061	-0.061	0.169	9.484	2.835	0	0.061	-0.183	1.254	9.787	-0.231	0	-0.122	-0.061	1510068654
-9.228	-3.186	-2.092	0.122	-0.061	-0.061	2.269	-8.099	0.69	-0.305	0.427	-0.061	2.236	9.905	1.415	0.244	-0.122	-0.183	-9.822	-0.505	-0.364	0	-0.061	-0.061	0.273	9.581	2.803	0	-0.305	-0.305	1.193	9.808	-0.301	-0.061	-0.061	-0.061	1510068654
-9.171	-3.14	-2.048	0.122	-0.061	-0.061	2.4	-8.102	0.727	-0.488	0.488	0.61	2.616	9.997	1.529	0.183	-0.366	-0.366	-9.832	-0.488	-0.329	0	-0.122	-0.061	0.273	9.581	2.803	-0.061	-0.488	-0.366	1.263	9.83	-0.275	-0.061	-0.122	-0.061	1510068654
-9.182	-3.12	-2.055	0.061	0.061	-0.122	2.536	-8.288	0.827	-0.671	0.305	1.16	2.616	9.997	1.529	0.122	-0.305	-0.671	-9.756	-0.484	-0.286	0	-0.061	-0.061	0.435	9.65	2.815	-0.061	-0.549	-0.366	1.296	9.781	-0.248	-0.061	-0.061	0	1510068654
-9.217	-3.204	-2.082	0	0	-0.061	2.801	-8.43	0.892	-0.854	0.183	1.465	2.877	10.006	1.577	0.122	-0.183	-0.793	-9.807	-0.483	-0.287	0	0	-0.061	0.414	9.659	2.809	-0.122	-0.549	-0.366	1.095	9.799	-0.278	-0.061	-0.061	-0.061	1510068654
-9.172	-3.235	-2.089	0	0	-0.061	3.04	-8.558	1.014	-0.977	0.244	1.648	3.25	10.032	1.604	0.061	-0.244	-0.793	-9.825	-0.447	-0.258	0.061	-0.061	0	0.414	9.659	2.809	-0.244	-0.549	-0.366	1.168	9.823	-0.274	0	0	-0.122	1510068654
-9.128	-3.262	-2.06	0	0	-0.122	3.277	-8.715	1.036	-0.854	0.244	1.709	3.25	10.032	1.604	0	-0.305	-0.793	-9.813	-0.452	-0.218	0	-0.061	0	0.479	9.671	2.768	-0.183	-0.61	-0.305	1.151	9.823	-0.211	0	-0.061	-0.122	1510068654
-9.132	-3.247	-2.088	0	0	-0.122	3.452	-8.851	1.218	-0.854	0.244	1.709	3.382	9.917	1.611	-0.122	-0.305	-0.732	-9.774	-0.432	-0.203	0	-0.061	0	0.542	9.544	2.793	-0.183	-0.427	-0.305	1.111	9.819	-0.228	-0.061	0	-0.061	1510068655
-9.14	-3.267	-2.116	-0.061	0	-0.122	3.487	-8.875	1.437	-0.244	0.061	1.099	3.563	9.783	1.505	-0.122	-0.366	-0.549	-9.778	-0.374	-0.171	-0.061	0	0	0.495	9.447	2.779	-0.122	-0.366	-0.183	1.013	9.83	-0.236	0	-0.061	-0.061	1510068655
-9.144	-3.289	-2.092	-0.061	-0.061	-0.061	3.632	-8.869	1.613	-0.183	-0.244	0.61	3.563	9.783	1.505	-0.183	-0.305	-0.366	-9.793	-0.365	-0.15	-0.122	0	0	0.437	9.432	2.815	-0.061	-0.244	-0.122	1.079	9.819	-0.215	-0.122	-0.061	-0.122	1510068655
-9.15	-3.249	-2.103	-0.122	-0.061	-0.061	3.717	-8.91	1.59	-0.061	-0.122	0.122	3.559	9.804	1.407	-0.122	-0.183	-0.183	-9.749	-0.409	-0.129	-0.122	0	0	0.499	9.502	2.817	-0.061	-0.061	-0.061	1.162	9.799	-0.211	-0.061	0	-0.061	1510068655
-9.22	-3.201	-2.141	-0.183	-0.061	-0.061	3.619	-8.842	1.451	0.122	-0.244	-0.061	3.47	9.816	1.376	-0.061	-0.061	0	-9.77	-0.414	-0.144	-0.183	0	0	0.52	9.52	2.864	0	0.061	0	1.129	9.794	-0.242	0	-0.061	-0.061	1510068655
-9.154	-3.211	-2.189	-0.244	-0.061	-0.061	3.547	-8.746	1.33	0.183	-0.122	-0.305	3.47	9.816	1.376	0	0.183	0.122	-9.816	-0.439	-0.225	-0.183	0	0	0.441	9.514	2.823	0	0.244	0.061	1.147	9.843	-0.256	-0.061	0.061	-0.061	1510068655
-9.122	-3.257	-2.178	-0.244	-0.061	-0.061	3.439	-8.76	1.308	0.183	-0.122	-0.549	3.275	9.839	1.341	0	0.183	0.244	-9.832	-0.419	-0.245	-0.183	-0.061	0	0.36	9.51	2.803	0.061	0.244	0.061	1.122	9.829	-0.28	-0.061	0.122	-0.061	1510068655
-9.1	-3.286	-2.162	-0.183	-0.061	-0.061	3.444	-8.821	1.22	0.183	0	-0.61	3.088	9.892	1.414	0.061	0.122	0.305	-9.778	-0.427	-0.225	-0.244	-0.061	-0.061	0.406	9.549	2.851	0.122	0.305	0.122	1.085	9.816	-0.267	0	0.061	-0.061	1510068655
-9.112	-3.265	-2.16	-0.183	-0.061	-0.061	3.304	-8.796	1.207	0.183	0.183	-0.793	3.088	9.892	1.414	0.061	0.244	0.366	-9.8	-0.477	-0.246	-0.244	-0.061	-0.061	0.398	9.534	2.882	0.061	0.366	0.122	1.05	9.811	-0.303	0	0.122	-0.061	1510068655
-9.106	-3.292	-2.158	-0.183	-0.061	-0.061	3.151	-8.783	1.154	0.244	0.244	-0.854	2.969	9.904	1.428	0.061	0.427	0.366	-9.79	-0.512	-0.258	-0.183	-0.061	-0.061	0.304	9.528	2.835	0.061	0.366	0.183	1.032	9.795	-0.287	0	0.122	-0.061	1510068655
-9.129	-3.346	-2.145	-0.122	-0.061	-0.061	2.961	-8.757	1.105	0.305	0.183	-0.916	2.664	9.976	1.396	0	0.305	0.305	-9.796	-0.537	-0.276	-0.183	-0.061	-0.061	0.258	9.591	2.816	0	0.305	0.183	0.977	9.818	-0.257	-0.061	0.061	-0.061	1510068655
-9.141	-3.307	-2.129	-0.061	0	0	2.848	-8.722	1.067	0.305	0.122	-0.854	2.664	9.976	1.396	-0.061	0.061	0.244	-9.799	-0.585	-0.279	-0.122	-0.061	-0.061	0.234	9.591	2.787	0	0.183	0.122	1.008	9.83	-0.255	-0.061	0.061	-0.061	1510068655
-9.112	-3.274	-2.151	-0.061	-0.061	0	2.747	-8.65	1.089	0.244	0.061	-0.671	2.693	9.964	1.37	-0.061	0.061	0.183	-9.835	-0.587	-0.285	-0.061	-0.061	-0.061	0.212	9.593	2.789	0	0.122	0.122	1.025	9.838	-0.242	0	0	0	1510068655
-9.122	-3.281	-2.147	-0.061	-0.061	0	2.732	-8.557	1.12	0.122	0.061	-0.488	2.735	9.924	1.258	-0.061	0.061	0	-9.796	-0.589	-0.26	-0.061	-0.122	-0.061	0.249	9.603	2.784	0	0.122	0.061	1.064	9.819	-0.269	0	0	0	1510068655
-9.111	-3.286	-2.137	0	0	0	2.732	-8.557	1.12	0.122	0.061	-0.488	2.735	9.924	1.258	-0.061	0	-0.061	-9.796	-0.589	-0.26	-0.061	-0.122	-0.061	0.268	9.603	2.803	-0.061	0.061	0	1.052	9.813	-0.249	-0.061	0.061	0	1510068655
-9.113	-3.299	-2.151	0	0	0	2.71	-8.411	1.107	-0.061	0.183	0.061	2.774	9.887	1.25	-0.061	0	-0.061	-9.847	-0.559	-0.27	0	-0.061	-0.061	0.228	9.569	2.787	-0.061	-0.061	0	0.955	9.829	-0.26	-0.061	-0.061	0	1510068655
-9.125	-3.272	-2.145	0.061	0	0	2.797	-8.459	1.019	0	0.183	0.305	2.824	9.885	1.249	0	-0.061	-0.122	-9.835	-0.56	-0.269	0.061	-0.122	-0.061	0.303	9.582	2.796	-0.122	-0.122	-0.061	1.062	9.818	-0.234	0	-0.061	0	1510068655
-9.13	-3.262	-2.156	0.061	0	-0.061	2.824	-8.5	1.077	0.061	0	0.427	2.918	9.887	1.241	0	-0.183	-0.183	-9.811	-0.56	-0.234	0.061	-0.122	-0.061	0.347	9.588	2.801	-0.122	-0.183	-0.122	1.031	9.828	-0.24	0	0	0	1510068655
-9.152	-3.273	-2.17	0.061	0	-0.061	2.932	-8.492	1.147	-0.061	0	0.488	3.048	9.865	1.264	0.061	-0.122	-0.122	-9.814	-0.547	-0.208	0.061	-0.122	0	0.336	9.551	2.808	-0.122	-0.183	-0.122	0.994	9.817	-0.211	0	-0.122	0	1510068655
-9.138	-3.298	-2.164	0.061	0	0	3.059	-8.501	1.182	-0.183	0.122	0.488	3.187	9.885	1.318	0.061	-0.061	-0.122	-9.833	-0.525	-0.184	0.061	-0.122	0	0.352	9.567	2.799	-0.061	-0.183	-0.061	1.016	9.839	-0.262	-0.122	-0.061	0	1510068655
-9.116	-3.269	-2.159	0.061	0.061	-0.061	3.121	-8.573	1.192	-0.183	0.061	0.488	3.252	9.905	1.363	0	0	-0.122	-9.832	-0.5	-0.171	0.061	-0.122	0	0.429	9.588	2.781	-0.122	-0.122	-0.122	1.081	9.807	-0.255	0	-0.061	0	1510068655
-9.121	-3.268	-2.188	0.061	0	-0.061	3.23	-8.571	1.235	-0.183	0	0.427	3.295	9.817	1.388	0	-0.061	-0.061	-9.823	-0.483	-0.169	0.061	-0.183	0	0.456	9.522	2.799	-0.061	-0.122	-0.061	1.032	9.833	-0.244	0	-0.122	0	1510068655
-9.113	-3.256	-2.176	0.061	-0.061	-0.061	3.291	-8.57	1.309	-0.183	0.061	0.305	3.319	9.786	1.407	0	-0.061	0	-9.802	-0.471	-0.136	0.061	-0.183	0	0.444	9.477	2.811	-0.061	-0.061	-0.061	1.031	9.823	-0.266	0	-0.122	0	1510068655
-9.131	-3.283	-2.168	0.061	-0.061	-0.061	3.32	-8.6	1.306	-0.122	0.122	0.122	3.319	9.775	1.397	0	0	0.061	-9.799	-0.464	-0.071	0.061	-0.183	0	0.441	9.457	2.804	0	0	-0.061	1.103	9.818	-0.27	-0.061	-0.061	0	1510068655
-9.111	-3.295	-2.188	0.061	-0.061	-0.061	3.278	-8.624	1.284	-0.122	0.122	0.122	3.231	9.741	1.347	-0.061	-0.122	0.122	-9.828	-0.456	-0.054	0.061	-0.183	0	0.404	9.421	2.815	0	0.061	-0.061	1.101	9.814	-0.248	-0.061	-0.122	0	1510068655
-9.031	-3.348	-2.182	0.061	-0.061	-0.122	3.211	-8.624	1.294	-0.061	0.122	-0.244	3.176	9.69	1.263	-0.061	-0.244	0.183	-9.914	-0.451	-0.087	0	-0.183	-0.061	0.298	9.367	2.862	0.061	0.183	-0.061	1.09	9.819	-0.293	0	-0.061	0	1510068656
-9.001	-3.45	-2.121	0.061	-0.122	-0.244	3.199	-8.629	1.282	-0.061	0.122	-0.244	3.097	9.673	1.128	0	-0.305	0.244	-10.107	-0.444	-0.225	-0.061	-0.488	-0.061	0.422	9.375	2.797	0	0.244	-0.183	1.062	9.812	-0.278	-0.061	0.061	0	1510068656
-8.998	-3.497	-2.095	0.061	-0.183	-0.305	2.929	-8.519	1.175	0	0.244	-0.488	2.988	9.609	0.979	0.122	-0.305	0.183	-10.154	-0.445	-0.269	-0.061	-0.488	-0.061	0.726	9.446	2.851	-0.061	0.305	-0.366	1.042	9.781	-0.239	0	0.061	0.061	1510068656
-8.976	-3.54	-2.052	0.061	-0.122	-0.488	2.655	-8.357	0.964	0	-0.061	-0.549	2.833	9.537	0.827	0.366	-0.244	0	-10.075	-0.449	-0.279	-0.122	-1.038	0	0.883	9.448	2.745	-0.061	0.488	-0.61	0.979	9.824	-0.211	0	0.061	0.061	1510068656
-9.004	-3.571	-2.041	0.061	-0.122	-0.549	2.655	-8.357	0.964	0	-0.061	-0.549	2.824	9.509	0.852	0.61	-0.061	-0.366	-10.075	-0.449	-0.279	-0.122	-1.038	0	0.883	9.455	2.75	0	0.671	-0.793	0.901	9.855	-0.116	0.061	0.061	0.061	1510068656
-9.012	-3.663	-2.066	0.122	-0.244	-0.61	2.678	-8.169	0.939	-0.488	0	0.183	3.019	9.647	0.961	0.793	0.488	-0.732	-9.835	-0.475	0.2	-0.122	-1.038	0.061	0.586	9.508	2.778	0	0.854	-0.793	0.786	9.872	-0.124	0.061	-0.061	0	1510068656
-8.966	-3.553	-1.979	0.122	-0.061	-0.671	2.744	-8.332	0.944	-0.671	0.122	0.488	3.104	9.833	1.026	0.854	0.793	-0.854	-9.728	-0.412	0.432	-0.061	-1.16	0.061	0.084	9.477	2.774	0.061	0.916	-0.793	0.977	9.836	-0.194	0.183	-0.061	0	1510068656
-9	-3.584	-1.957	0.122	-0.061	-0.671	2.812	-8.573	0.979	-0.671	0	0.549	3.09	9.922	1.077	0.732	0.671	-0.732	-9.683	-0.385	0.657	-0.061	-1.16	0.061	-0.31	9.444	2.883	0.061	0.793	-0.793	0.938	9.849	-0.279	0.183	-0.061	-0.061	1510068656
-9.034	-3.633	-1.958	0.122	-0.061	-0.61	2.887	-8.783	0.975	-0.671	-0.122	0.427	3.018	10.028	1.069	0.671	0.183	-0.427	-9.622	-0.358	0.878	-0.061	-1.038	0	-0.596	9.484	2.903	0.061	0.671	-0.732	1.024	9.801	-0.374	0.122	-0.183	-0.061	1510068656
-9.068	-3.693	-1.946	0	-0.122	-0.549	2.894	-8.945	0.944	-0.549	-0.122	0.244	3.022	10.086	1.062	0.549	0.061	-0.244	-9.54	-0.359	1.074	-0.061	-0.916	0	-0.775	9.524	2.882	0.061	0.549	-0.671	1.255	9.775	-0.458	0.122	-0.061	-0.122	1510068656
-9.001	-3.81	-1.906	0	-0.122	-0.488	2.805	-8.985	0.873	-0.488	-0.244	0.061	2.899	10.11	1.007	0.427	0.061	-0.244	-9.532	-0.359	1.238	-0.061	-0.916	0	-0.809	9.564	2.832	0.061	0.488	-0.549	1.442	9.763	-0.489	0.061	-0.061	-0.061	1510068656
-8.985	-3.931	-1.822	0.061	-0.122	-0.366	2.732	-8.939	0.805	-0.427	-0.305	0.061	2.792	10.087	0.837	0.366	0	-0.244	-9.592	-0.367	1.365	-0.061	-0.793	0	-0.843	9.579	2.796	0	0.488	-0.488	1.467	9.719	-0.463	0.122	0	0	1510068656
-8.949	-3.899	-1.818	0.122	0	-0.366	2.651	-8.855	0.745	-0.427	-0.305	0.061	2.707	10.081	0.65	0.305	-0.061	-0.183	-9.563	-0.368	1.487	-0.061	-0.793	0	-0.94	9.597	2.822	0.061	0.488	-0.427	1.439	9.759	-0.469	0.122	0	0.061	1510068656
-8.908	-3.931	-1.914	0.061	-0.061	-0.366	2.704	-8.799	0.627	-0.305	-0.366	0.122	2.673	10.079	0.524	0.366	0	-0.183	-9.482	-0.365	1.56	-0.061	-0.793	0	-1.024	9.605	2.858	0.061	0.488	-0.427	1.359	9.782	-0.437	0	0.061	0.061	1510068656
-8.973	-4.021	-1.877	0	-0.122	-0.366	2.705	-8.908	0.578	-0.366	-0.122	0.122	2.678	10.162	0.462	0.366	0.244	-0.183	-9.51	-0.342	1.656	-0.061	-0.549	0	-1.172	9.664	2.826	-0.061	0.488	-0.366	1.348	9.78	-0.476	-0.061	-0.122	0.061	1510068656
-8.934	-4.004	-1.854	0	-0.061	-0.305	2.638	-8.965	0.529	-0.366	-0.122	0.122	2.582	10.145	0.389	0.305	0.305	-0.122	-9.481	-0.301	1.798	-0.061	-0.549	0	-1.309	9.612	2.783	-0.061	0.366	-0.305	1.385	9.778	-0.484	0	-0.061	0.061	1510068656
-8.937	-4.041	-1.852	-0.061	-0.061	-0.244	2.617	-8.955	0.493	-0.305	-0.183	0.244	2.443	10.056	0.33	0.244	0.061	-0.122	-9.414	-0.316	1.903	-0.061	-0.488	0	-1.361	9.515	2.768	0	0.244	-0.305	1.303	9.794	-0.493	0	0	0	1510068656
-8.953	-4.1	-1.903	-0.061	-0.061	-0.122	2.711	-9.008	0.451	-0.305	-0.061	0.183	2.486	10.076	0.319	0.244	0	-0.183	-9.369	-0.345	2.019	-0.061	-0.183	0	-1.438	9.552	2.768	0.061	0.244	-0.244	1.293	9.768	-0.536	-0.061	-0.061	-0.061	1510068656
-8.961	-4.112	-1.895	-0.122	-0.122	-0.061	2.744	-9.128	0.444	-0.305	-0.061	0.183	2.592	10.247	0.306	0.183	0.183	-0.183	-9.423	-0.36	2.056	-0.061	-0.183	0	-1.562	9.684	2.737	0.061	0.122	-0.122	1.436	9.771	-0.596	0	-0.061	-0.061	1510068656
-8.89	-4.096	-1.851	-0.122	-0.061	0	2.724	-9.209	0.465	-0.122	-0.061	0.122	2.608	10.33	0.272	0.122	0.183	-0.122	-9.377	-0.342	2.095	-0.061	0.061	-0.061	-1.653	9.739	2.769	0	0	-0.061	1.564	9.782	-0.542	0	0.061	0	1510068656
-8.905	-4.084	-1.867	-0.122	-0.061	0.061	2.745	-9.19	0.51	0	-0.061	0.061	2.597	10.316	0.256	0.061	0	0	-9.311	-0.395	2.064	-0.061	0.061	-0.061	-1.641	9.721	2.789	0	-0.122	0.061	1.475	9.769	-0.55	-0.061	0.061	0	1510068656
-8.961	-4.1	-1.894	-0.122	-0.061	0.183	2.754	-9.136	0.566	0.061	0.122	-0.061	2.669	10.256	0.287	-0.061	0.061	0.061	-9.348	-0.432	2.037	-0.061	0.244	-0.061	-1.643	9.683	2.737	-0.061	-0.122	0.183	1.381	9.746	-0.544	-0.122	0	0	1510068656
-8.969	-4.082	-1.882	-0.122	0	0.244	2.649	-9.077	0.548	0.122	0.122	-0.061	2.699	10.276	0.365	-0.183	0.122	0.122	-9.344	-0.427	1.975	-0.061	0.549	-0.061	-1.615	9.695	2.699	-0.061	-0.305	0.244	1.406	9.775	-0.489	-0.122	0	0	1510068656
-8.989	-4.075	-1.927	-0.122	0	0.366	2.626	-9.076	0.584	0.244	-0.061	-0.061	2.702	10.313	0.391	-0.244	0	0.183	-9.345	-0.507	1.901	-0.061	0.549	-0.061	-1.598	9.728	2.686	0	-0.427	0.427	1.398	9.753	-0.563	-0.122	0.061	-0.061	1510068656
-8.939	-4.033	-1.933	-0.122	0.061	0.488	2.692	-9.116	0.609	0.244	-0.061	-0.061	2.793	10.408	0.458	-0.427	-0.061	0.244	-9.338	-0.514	1.779	0	0.732	-0.061	-1.584	9.817	2.684	0	-0.488	0.61	1.464	9.764	-0.513	-0.122	0.061	0	1510068656
-8.981	-3.998	-1.961	-0.122	0.061	0.61	2.823	-9.167	0.633	0.366	-0.122	-0.061	2.924	10.447	0.554	-0.549	0	0.305	-9.39	-0.534	1.646	0.061	0.977	-0.061	-1.465	9.848	2.707	0	-0.61	0.732	1.402	9.743	-0.505	-0.122	0.061	-0.061	1510068657
-8.94	-3.982	-1.999	-0.122	0.122	0.671	2.899	-9.153	0.719	0.549	0	-0.305	2.93	10.383	0.613	-0.732	-0.122	0.488	-9.426	-0.546	1.437	0.122	1.282	-0.122	-1.388	9.775	2.716	-0.122	-0.732	0.854	1.308	9.804	-0.452	-0.244	0.122	-0.061	1510068657
-8.884	-3.931	-1.973	0	0.183	0.732	2.899	-9.058	0.806	0.61	0	-0.488	2.889	10.306	0.678	-0.916	-0.244	0.671	-9.497	-0.562	1.17	0.122	1.282	-0.122	-1.278	9.656	2.699	-0.122	-0.854	0.977	1.247	9.793	-0.426	-0.183	0.061	-0.122	1510068657
-8.898	-3.852	-2.009	0	0.122	0.671	2.827	-8.991	0.852	0.671	0.061	-0.671	2.829	10.173	0.724	-1.038	-0.427	0.732	-9.542	-0.532	0.903	0.183	1.404	-0.122	-1.011	9.563	2.675	-0.122	-0.977	1.038	1.15	9.798	-0.328	-0.122	0.122	-0.061	1510068657
-8.967	-3.822	-2.038	0.122	0.183	0.732	2.686	-8.83	0.845	0.732	-0.061	-0.671	2.791	10.067	0.748	-1.099	-0.549	0.732	-9.625	-0.581	0.639	0.183	1.526	-0.061	-0.696	9.496	2.693	-0.122	-1.038	1.038	0.98	9.8	-0.282	-0.183	-0.122	-0.122	1510068657
-9.02	-3.677	-2.065	0.183	0.122	0.732	2.686	-8.83	0.845	0.732	-0.061	-0.671	2.796	9.969	0.77	-1.099	-0.549	0.671	-9.764	-0.562	0.351	0.183	1.526	-0.061	-0.416	9.485	2.664	-0.122	-1.099	1.038	1.068	9.836	-0.273	-0.122	-0.122	-0.122	1510068657
-9.021	-3.475	-2.091	0.061	0.183	0.671	2.662	-8.545	0.873	0.732	-0.061	-0.61	2.857	9.878	0.803	-1.099	-0.549	0.61	-9.787	-0.506	0.093	0.244	1.465	-0.061	-0.109	9.463	2.689	-0.122	-1.099	1.038	1.168	9.832	-0.227	-0.244	-0.061	-0.061	1510068657
-9.051	-3.435	-2.132	0	0.122	0.61	2.767	-8.495	0.908	0.61	-0.061	-0.427	3.015	9.85	0.879	-0.977	-0.61	0.549	-9.782	-0.468	-0.15	0.244	1.404	-0.061	0.178	9.497	2.744	-0.122	-1.099	0.977	1.073	9.833	-0.201	-0.122	-0.183	-0.061	1510068657
-9.068	-3.408	-2.139	0	0.061	0.61	2.896	-8.47	0.995	0.61	-0.061	-0.427	3.273	9.78	0.995	-0.854	-0.549	0.549	-9.831	-0.463	-0.374	0.244	1.404	-0.061	0.391	9.489	2.741	-0.183	-1.099	0.916	1.036	9.825	-0.211	-0.183	-0.061	-0.122	1510068657
-9.054	-3.372	-2.125	0	0.061	0.549	3.042	-8.454	0.958	0.549	0	-0.305	3.534	9.658	1.105	-0.732	-0.488	0.61	-9.887	-0.465	-0.604	0.244	1.282	0	0.599	9.409	2.741	-0.183	-1.099	0.854	1.16	9.801	-0.141	-0.183	-0.122	-0.061	1510068657
-9.065	-3.299	-2.153	0	0.061	0.549	3.569	-8.576	1.178	0.427	-0.305	-0.488	3.89	9.54	1.281	-0.61	-0.366	0.732	-9.91	-0.446	-0.742	0.244	1.038	0	0.964	9.36	2.805	-0.305	-0.916	0.732	1.156	9.788	-0.109	-0.183	0	0	1510068657
-9.097	-3.151	-2.224	-0.061	0	0.488	4.317	-8.414	1.142	0.793	-2.197	-2.136	4.023	9.463	1.375	-0.61	0	0.732	-9.95	-0.327	-0.898	0.244	1.038	0	1.225	9.323	2.716	-0.305	-0.732	0.671	1.08	9.818	-0.086	-0.244	-0.061	0.061	1510068657
-9.135	-3.015	-2.23	-0.122	-0.061	0.427	4.736	-8.116	1.22	0.732	-1.038	-2.075	3.953	9.341	1.458	-0.549	0	0.549	-9.936	-0.249	-1.071	0.183	0.854	0	1.482	9.324	2.659	-0.122	-0.549	0.61	0.916	9.841	-0.044	-0.183	-0.122	0.122	1510068657
-9.154	-2.93	-2.218	-0.183	-0.061	0.244	4.561	-7.812	1.227	0.366	-0.061	-1.709	4.061	9.18	1.57	-0.427	0.122	0.305	-9.96	-0.306	-1.233	-0.061	0.549	0	1.725	9.249	2.732	0.061	-0.244	0.549	0.888	9.83	-0.031	-0.183	-0.122	0.122	1510068657
-9.125	-2.958	-2.188	-0.183	-0.061	0.183	4.314	-7.662	1.158	0.061	0.61	-1.282	4.353	9.217	1.723	-0.244	0.244	0.244	-10.034	-0.388	-1.451	-0.061	0.549	0	1.84	9.282	2.787	0.122	0.061	0.549	0.847	9.835	-0.08	-0.061	-0.122	0.061	1510068657
-9.179	-2.967	-2.223	-0.183	0	0	4.989	-8.205	0.896	0.061	2.136	-1.404	4.846	9.582	1.843	0	-0.183	0.488	-10.128	-0.423	-1.58	-0.061	0.244	0	2.067	9.576	2.816	0	0.305	0.488	0.963	9.819	-0.105	0.061	0.061	0	1510068657
-9.208	-3.001	-2.214	-0.061	-0.061	-0.061	5.879	-8.29	1.135	0.122	3.052	-1.892	5.449	9.644	1.814	0.122	-0.732	1.221	-10.069	-0.403	-1.485	0	0.061	0.061	1.954	9.749	3.019	-0.366	0.549	0.366	1.059	9.895	0.002	-0.061	0	0	1510068657
-9.257	-2.929	-2.285	-0.183	-0.061	0	7.053	-8.057	1.59	-0.305	3.967	-2.502	6.022	9.476	1.939	0.244	-0.549	1.709	-9.911	-0.177	-1.188	0.061	-0.244	-0.061	2.103	9.528	2.883	-0.488	0.671	0.488	1.025	9.909	0.014	-0.061	0	0.061	1510068657
-9.287	-2.901	-2.262	-0.183	-0.122	0.061	8.841	-7.873	1.997	-0.305	3.967	-2.502	6.476	8.929	1.998	0.244	0.183	2.075	-9.72	-0.197	-0.926	-0.122	-0.305	-0.122	2.067	9.063	2.884	-0.305	1.16	0.671	0.925	9.889	-0.033	-0.061	-0.061	0.061	1510068657
-9.234	-2.812	-2.219	-0.244	-0.061	0.122	8.841	-7.873	1.997	0.366	9.216	-3.174	6.842	8.69	1.796	0.122	1.221	2.38	-9.703	-0.261	-0.901	-0.427	-0.122	-0.061	1.983	8.787	2.771	0	1.587	0.916	1.128	9.832	-0.136	-0.061	-0.122	0.061	1510068657
-9.196	-2.783	-2.149	-0.244	-0.122	0.061	7.301	-7.154	3.913	1.038	11.047	-3.967	7.059	8.648	1.793	-0.122	2.441	2.625	-9.844	-0.504	-1.158	-0.427	-0.122	-0.061	1.924	8.888	2.808	0.244	2.014	1.221	1.269	9.805	-0.045	0	0.122	0.122	1510068657
-9.233	-2.801	-2.117	-0.183	-0.122	-0.061	5.863	-7.154	4.471	1.404	10.376	-4.028	6.678	8.812	1.867	-0.305	2.319	2.93	-9.97	-0.546	-1.305	-0.366	-0.061	-0.061	1.928	9.073	2.797	0.366	2.441	1.221	1.274	9.792	-0.026	-0.122	0.061	0.183	1510068657
-9.257	-2.838	-2.102	-0.122	-0.122	-0.122	5.215	-7.311	4.423	1.709	12.756	-3.784	6.345	8.967	1.643	-0.305	1.77	3.174	-10.002	-0.402	-1.467	-0.183	-0.488	-0.061	1.9	9.197	2.958	0.366	2.136	1.16	1.225	9.794	0	-0.061	0.061	0.244	1510068657
-9.326	-2.759	-2.117	-0.061	-0.122	-0.183	3.452	-7.191	4.156	1.892	12.39	-3.54	6.447	8.97	1.84	-0.366	2.38	3.235	-10.006	-0.428	-1.475	-0.183	-0.488	-0.061	2.091	9.414	3.204	0.305	2.075	1.038	1.125	9.829	0.056	-0.061	0	0.122	1510068657
-9.333	-2.696	-2.078	-0.061	-0.122	-0.305	1.762	-6.738	4.008	1.953	9.521	-3.174	6.081	8.764	2.058	-0.244	2.869	2.991	-9.936	-0.568	-1.406	-0.244	-0.549	0	2.23	9.372	3.275	0.061	2.075	0.793	1.054	9.874	0.008	0	-0.122	0.061	1510068657
-9.332	-2.649	-2.068	0	0	-0.305	-0.201	-5.953	4.722	1.343	4.944	-2.563	5.65	8.387	2.125	0.122	2.38	2.563	-9.749	-0.547	-1.194	-0.061	-0.61	0	2.037	9.311	3.246	-0.061	1.892	0.732	1.213	9.856	-0.035	0	-0.183	0	1510068658
-9.331	-2.665	-2.101	0.061	0	-0.183	-0.803	-5.44	4.601	0.732	1.526	-1.77	5.456	8.079	2.385	0.427	1.648	2.075	-9.749	-0.547	-1.194	-0.061	-0.61	0	2.037	9.311	3.246	-0.061	1.892	0.732	1.357	9.817	-0.098	0.122	-0.122	0	1510068658
-9.316	-2.689	-2.048	0.122	0.061	-0.183	-0.816	-5.251	5.003	0.244	0.427	-0.793	5.578	7.884	2.621	0.488	1.587	1.465	-9.66	-0.392	-0.938	0	-0.427	0	2.037	9.311	3.246	-0.061	1.892	0.732	1.467	9.78	-0.179	0.061	-0.122	-0.061	1510068658
-9.294	-2.687	-1.994	0.122	0.061	-0.183	-0.906	-5.188	5.548	-0.427	-0.977	0.183	5.449	7.75	2.796	0.488	1.77	0.854	-9.692	-0.37	-0.932	0	-0.366	0	1.419	9.055	3.296	0	0.977	0.427	1.553	9.74	-0.185	0.061	-0.122	-0.061	1510068658
-9.379	-2.658	-2.089	0.061	-0.061	-0.183	-0.456	-5.369	5.408	-0.427	-0.977	0.183	5.102	7.668	2.832	0.427	1.77	0.122	-9.692	-0.37	-0.932	-0.061	-0.305	0	1.481	8.87	3.447	0.122	0.61	0.122	1.567	9.747	-0.147	0.061	-0.183	-0.061	1510068658
-9.354	-2.616	-2.091	0	-0.122	-0.244	0.001	-5.411	5.615	-1.587	-2.808	0.916	4.599	7.607	2.772	0.427	1.587	-0.549	-9.796	-0.41	-0.907	0	-0.244	0	1.547	8.814	3.511	0.183	0.366	-0.183	1.584	9.771	-0.118	0.061	-0.305	-0.061	1510068658
-9.321	-2.676	-2.095	-0.061	-0.061	-0.244	0.136	-5.46	5.824	-2.625	-4.211	1.404	4.03	7.663	2.591	0.61	0.61	-1.404	-9.795	-0.406	-0.847	-0.061	-0.305	0	1.601	8.88	3.469	0.183	0.122	-0.488	1.59	9.77	-0.148	0	-0.122	-0.061	1510068658
-9.299	-2.736	-2.139	-0.122	-0.061	-0.305	0.654	-5.826	5.175	-3.601	-4.272	1.648	3.737	7.858	2.499	0.793	-0.427	-2.38	-9.83	-0.396	-0.782	-0.061	-0.305	0	1.593	8.961	3.461	0.183	-0.244	-0.732	1.529	9.755	-0.208	0.061	-0.061	-0.122	1510068658
-9.22	-2.808	-2.131	-0.122	0	-0.366	1.365	-6.324	4.716	-3.601	-4.272	1.648	3.847	8.156	2.596	0.916	-0.61	-3.296	-9.783	-0.397	-0.727	-0.061	-0.305	0	1.532	8.886	3.438	0.305	-0.488	-0.854	1.495	9.817	-0.227	0	0.122	-0.183	1510068658
-9.213	-2.927	-2.164	-0.061	0	-0.366	1.365	-6.324	4.716	-3.784	-5.188	2.136	3.845	8.687	2.543	0.977	-0.854	-4.028	-9.783	-0.397	-0.727	-0.061	-0.305	0	1.346	8.921	3.321	0.427	-0.793	-1.038	1.323	9.775	-0.25	0.061	0	-0.244	1510068658
-9.26	-3.071	-2.159	0.122	-0.061	-0.366	0.678	-7.013	4.043	-3.845	-9.155	2.625	3.981	9.444	2.476	1.16	-1.648	-4.578	-9.794	-0.471	-0.723	-0.061	-0.244	-0.061	1.221	9.171	3.204	0.366	-1.343	-1.343	1.28	9.783	-0.291	0.061	0	-0.244	1510068658
-9.283	-3.066	-2.134	0.122	-0.122	-0.305	1.648	-9.122	2.701	-2.258	-11.536	4.517	4.426	10.168	2.57	1.16	-1.709	-4.7	-9.796	-0.499	-0.608	0	-0.305	-0.061	1.03	9.4	3.273	0.061	-1.77	-1.648	1.371	9.81	-0.261	0.061	0	-0.244	1510068658
-9.271	-2.945	-2.078	0.061	-0.122	-0.244	2.22	-9.932	1.869	-2.258	-11.536	4.517	4.48	10.59	2.393	0.977	-1.648	-4.456	-9.734	-0.409	-0.51	0.061	-0.305	-0.122	0.577	9.611	3.198	-0.183	-2.441	-1.953	1.357	9.818	-0.246	-0.061	-0.122	-0.183	1510068658
-9.283	-2.94	-2.019	0	-0.061	-0.244	3.618	-10.558	1.331	-1.404	-12.939	5.005	4.155	10.865	2.076	0.671	-2.258	-3.967	-9.703	-0.426	-0.451	0.061	-0.122	-0.061	0.298	9.861	2.944	-0.366	-3.113	-2.014	1.473	9.771	-0.244	0	-0.122	-0.183	1510068658
-9.239	-3.052	-1.991	0	0.061	-0.183	3.618	-10.558	1.331	-0.244	-11.414	5.066	4.113	10.977	1.921	0.244	-2.93	-3.418	-9.703	-0.426	-0.451	0.061	-0.061	-0.061	0.452	10.099	2.894	-0.427	-3.479	-1.831	1.477	9.792	-0.307	-0.061	0.061	-0.183	1510068658
-9.215	-3.185	-2.044	0	0.061	-0.183	5.507	-10.689	0.901	0.61	-6.165	4.211	4.349	10.866	1.907	-0.183	-3.723	-2.93	-9.722	-0.446	-0.376	0.122	0.061	-0.061	0.818	10.037	2.827	-0.305	-3.357	-1.77	1.37	9.788	-0.288	0	0.061	-0.244	1510068658
-9.18	-3.292	-2.109	0	-0.061	-0.122	6.297	-10.109	0.818	0.488	-3.784	3.357	4.747	10.463	1.945	-0.366	-3.784	-2.38	-9.722	-0.446	-0.376	0.183	0.122	-0.061	1.06	9.783	2.804	-0.305	-3.052	-1.587	1.286	9.819	-0.26	-0.061	0.061	-0.244	1510068658
-9.087	-3.358	-2.055	0	0	-0.061	6.304	-9.294	0.674	0.488	-3.784	3.357	5.142	9.991	1.976	-0.366	-3.113	-1.892	-9.705	-0.38	-0.309	0.183	0.183	-0.122	1.156	9.485	2.729	-0.244	-2.625	-1.221	1.255	9.82	-0.25	-0.061	0.061	-0.183	1510068658
-9.061	-3.408	-2.073	0.061	0.061	-0.061	6.05	-8.513	0.724	0.244	-2.075	2.258	5.345	9.617	2.027	-0.305	-2.319	-1.404	-9.705	-0.38	-0.309	0.122	0.244	-0.061	1.325	9.29	2.7	-0.122	-2.075	-0.854	1.139	9.782	-0.244	-0.061	0	-0.122	1510068658
-9.04	-3.5	-2.044	0.122	0.061	-0.061	5.463	-8.268	0.898	-0.671	0.793	0.122	5.441	9.489	2.188	-0.183	-1.404	-0.977	-9.745	-0.457	-0.353	0	0.244	0	1.497	9.331	2.714	0	-1.282	-0.61	0.958	9.811	-0.219	0	0	-0.122	1510068658
-9.116	-3.521	-2.082	0.244	0.061	0	4.59	-8.545	1.117	-0.793	1.404	-0.427	5.321	9.567	2.3	-0.183	-0.671	-0.427	-9.832	-0.495	-0.553	0.122	0.305	0.061	1.43	9.445	2.722	-0.244	-0.488	-0.305	0.981	9.81	-0.212	-0.061	-0.122	-0.122	1510068658
-9.118	-3.443	-2.082	0.183	0.061	-0.061	3.768	-8.754	1.047	-0.854	0.61	-0.854	4.936	9.647	2.219	-0.183	-0.427	0.183	-9.837	-0.493	-0.65	0.122	0.122	0	1.114	9.409	2.835	0	-0.122	-0.061	0.958	9.859	-0.124	-0.061	-0.061	-0.061	1510068658
-9.14	-3.396	-2.096	0.183	0	-0.061	3.268	-8.978	0.962	-0.732	-0.244	-1.404	4.438	9.711	2.11	-0.061	-0.61	0.854	-9.837	-0.493	-0.65	0.122	0	0	0.829	9.496	2.859	-0.122	0	0.122	0.892	9.853	-0.134	-0.061	-0.244	-0.061	1510068658
-9.117	-3.334	-2.089	0.183	0.061	-0.061	3.062	-8.946	1.067	-0.549	-0.305	-1.831	3.942	9.69	1.982	0.061	-0.671	1.343	-9.828	-0.367	-0.664	0.183	0	0.061	0.901	9.374	2.914	0.122	0.305	0.183	0.93	9.879	-0.136	-0.122	-0.183	-0.122	1510068658
-9.162	-3.313	-2.125	0.183	0	-0.061	2.996	-8.781	1.125	-0.549	0.183	-1.831	3.408	9.812	1.878	0.061	-0.549	1.526	-9.878	-0.309	-0.646	0.122	0	0.061	0.878	9.451	2.826	0	0.549	0.183	1.02	9.831	-0.188	-0.061	-0.183	-0.061	1510068658
-9.16	-3.265	-2.08	0.061	-0.061	-0.061	2.906	-8.747	1.084	-0.427	0.977	-1.526	3.018	9.825	1.806	0.122	-0.244	1.465	-9.878	-0.309	-0.646	0.061	-0.122	0.061	0.768	9.418	2.895	0.305	0.61	0.244	1.113	9.826	-0.191	-0.122	-0.122	-0.061	1510068659
-9.083	-3.278	-2.077	-0.061	0	-0.061	2.59	-8.726	1.107	-0.244	1.221	-1.16	2.71	9.91	1.686	0.244	0.061	1.221	-9.795	-0.217	-0.573	0	-0.244	0.061	0.772	9.57	2.926	0.305	0.671	0.244	1.037	9.836	-0.153	-0.061	-0.122	0	1510068659
-9.144	-3.31	-2.121	-0.061	0	-0.061	2.312	-8.861	1.023	-0.244	1.221	-1.16	2.606	9.909	1.67	0.427	0.488	0.854	-9.795	-0.217	-0.573	-0.061	-0.305	0.061	0.852	9.655	3.036	0.183	0.793	0.244	0.961	9.833	-0.172	-0.061	-0.122	-0.061	1510068659
-9.142	-3.341	-2.123	-0.061	0	-0.061	2.22	-8.951	1.111	-0.061	0.977	-0.854	2.633	9.89	1.696	0.549	1.221	0.488	-9.762	-0.27	-0.554	-0.183	-0.122	0.061	0.595	9.586	2.956	0.061	0.916	0.305	1.048	9.83	-0.215	-0.061	-0.061	-0.061	1510068659
-9.093	-3.37	-2.113	-0.061	-0.061	-0.061	2.323	-9.076	1.062	-0.061	0.732	-0.732	2.473	9.944	1.672	0.488	1.587	0.183	-9.79	-0.374	-0.524	-0.122	-0.122	0.061	0.343	9.577	2.872	-0.122	0.854	0.305	1.062	9.832	-0.228	-0.061	0.061	-0.061	1510068659
-9	-3.378	-2.116	-0.122	-0.061	-0.122	2.153	-9.128	0.817	0.305	0.366	-0.61	2.268	9.944	1.629	0.366	1.038	0	-9.79	-0.374	-0.524	-0.061	-0.183	0	0.16	9.513	2.862	-0.061	0.549	0.122	0.965	9.865	-0.145	-0.061	0.061	-0.061	1510068659
-9.08	-3.431	-2.141	-0.061	-0.061	-0.122	2.062	-8.97	0.924	0.427	-0.366	-0.61	2.243	9.972	1.611	0.183	0.305	-0.122	-9.734	-0.37	-0.446	-0.061	-0.183	0.061	0.089	9.525	2.875	-0.061	0.244	0	0.813	9.798	-0.164	-0.061	0	-0.122	1510068659
-9.099	-3.458	-2.128	-0.061	-0.061	-0.061	2.042	-8.839	0.88	0.488	-0.854	-0.61	2.476	9.945	1.631	0.061	-0.061	-0.244	-9.802	-0.418	-0.435	-0.061	-0.122	0	0.128	9.505	2.836	-0.061	0	-0.061	0.901	9.82	-0.208	-0.061	-0.061	-0.122	1510068659
-9.124	-3.458	-2.145	-0.061	-0.122	-0.061	2.227	-8.748	0.804	0.549	-1.099	-0.305	2.802	9.918	1.645	0	-0.061	-0.305	-9.802	-0.418	-0.435	-0.061	-0.122	0	0.212	9.522	2.848	-0.122	-0.122	-0.061	0.883	9.865	-0.184	-0.061	-0.061	-0.061	1510068659
-9.057	-3.503	-2.092	0	-0.061	-0.061	2.417	-8.701	0.738	0.61	-0.916	-0.061	3.052	9.961	1.632	-0.061	0	-0.366	-9.838	-0.416	-0.459	-0.061	-0.061	0.061	0.419	9.607	2.885	-0.183	-0.183	-0.122	0.879	9.875	-0.161	-0.061	-0.061	-0.061	1510068659
-9.103	-3.499	-2.182	0.061	-0.061	0	2.583	-8.546	0.726	0.61	-0.916	-0.061	3.162	9.923	1.564	-0.122	-0.061	-0.427	-9.805	-0.453	-0.447	0	-0.122	0.061	0.505	9.629	2.925	-0.244	-0.122	-0.122	1.011	9.842	-0.194	-0.061	-0.122	-0.061	1510068659
-9.132	-3.509	-2.141	0.061	-0.061	0	2.759	-8.467	0.737	0.061	-0.122	0.488	3.243	9.895	1.536	-0.122	-0.122	-0.366	-9.869	-0.447	-0.459	0	-0.061	0.061	0.444	9.593	2.897	-0.244	-0.183	-0.122	1.007	9.86	-0.231	-0.183	0	0.061	1510068659
-9.049	-3.443	-2.105	0.061	-0.061	0	2.728	-8.582	0.659	-0.122	0.061	0.732	3.328	9.872	1.532	-0.061	-0.122	-0.366	-9.869	-0.447	-0.459	0.061	-0.122	0.061	0.412	9.576	2.877	-0.244	-0.244	-0.122	0.933	9.884	-0.158	-0.122	0.061	0.061	1510068659
-9.032	-3.412	-2.107	0	-0.061	0	2.811	-8.625	0.724	-0.244	-0.183	0.916	3.359	9.814	1.536	-0.122	-0.122	-0.366	-9.749	-0.213	-0.361	0.122	-0.122	0.122	0.513	9.522	2.957	-0.183	-0.183	-0.122	0.806	9.893	-0.102	-0.122	0	0	1510068659
-9.074	-3.457	-2.104	0	-0.122	-0.061	2.891	-8.716	0.888	-0.183	-0.488	0.854	3.369	9.733	1.543	-0.122	-0.122	-0.305	-9.749	-0.213	-0.361	0.122	-0.122	0.061	0.512	9.43	3.003	-0.122	-0.061	-0.122	0.79	9.835	-0.148	-0.122	-0.122	0	1510068659
-9.001	-3.39	-1.998	0	0	0	3.048	-8.762	0.93	0	-0.916	0.732	3.354	9.698	1.597	-0.061	-0.122	-0.244	-9.786	-0.157	-0.318	0	-0.061	0.061	0.493	9.371	3.009	-0.122	-0.061	-0.061	0.902	9.835	-0.128	-0.122	-0.061	-0.061	1510068659
-8.873	-3.238	-1.939	-0.244	0.366	-0.061	3.311	-8.856	0.931	0.122	-0.793	0.488	3.316	9.759	1.659	-0.061	0	-0.183	-9.719	0.048	-0.334	0	-0.183	0.061	0.617	9.418	3.035	-0.061	0.061	-0.061	0.976	9.811	-0.067	-0.183	0.122	0	1510068659
-8.861	-2.987	-2.11	-0.244	0.61	-0.122	3.564	-8.866	0.97	0.122	-0.793	0.488	3.315	9.732	1.715	0	0.122	-0.122	-9.719	0.048	-0.334	-0.122	-0.183	0	0.707	9.429	3.122	-0.061	0.183	0	0.732	9.8	-0.049	-0.183	-0.122	0	1510068659
-8.915	-2.676	-2.475	-0.549	0.671	-0.244	3.657	-8.829	1.075	0	0	-0.244	3.315	9.665	1.827	0	0.305	-0.061	-9.671	0.038	-0.354	-0.244	-0.122	-0.061	0.652	9.324	3.082	-0.061	0.244	0.061	0.702	9.826	0.018	-0.366	-0.366	-0.183	1510068659
-9.033	-2.767	-2.706	-0.977	0.183	-0.366	3.472	-8.784	1.081	0.061	0.183	-0.61	3.204	9.6	1.926	-0.061	0.366	-0.061	-9.452	0.016	-0.425	-0.549	-0.122	-0.122	0.602	9.252	2.877	-0.183	0.183	0.122	1.257	9.735	-0.171	-0.366	-0.244	-0.244	1510068659
-9.226	-2.762	-2.957	-1.038	0.061	-0.244	3.25	-8.618	1.136	0.061	0.183	-0.61	2.906	9.52	1.95	-0.244	-0.061	-0.061	-9.493	-0.264	-0.398	-0.671	0.305	-0.122	0.566	9.18	2.646	-0.366	0.061	0.061	1.674	9.617	-0.398	-0.427	0.366	-0.244	1510068659
-9.465	-3.047	-3.141	-1.282	-0.61	-0.244	3.053	-8.588	1.077	0.183	0	-1.099	2.76	9.778	1.855	-0.488	-0.732	-0.305	-9.865	-0.676	-0.806	-0.793	0.061	-0.122	0.627	9.439	2.518	-0.061	-0.183	-0.122	2.339	9.704	-0.481	-0.732	0.732	-0.061	1510068659
-9.555	-3.225	-2.763	-1.465	-1.526	-0.305	2.994	-8.771	1.067	0.061	0	-1.221	2.791	10.057	1.749	-0.671	-1.099	-0.549	-9.917	-0.969	-0.983	-0.793	0.183	-0.061	0.736	9.801	2.555	-0.061	-0.366	-0.183	3.168	9.726	0.066	-1.099	0.977	0.61	1510068659
-9.378	-3.541	-2.17	-1.282	-2.441	-0.183	3.01	-8.823	1.078	-0.183	0.366	-1.221	2.975	10.152	1.79	-0.61	-0.916	-0.793	-9.917	-0.969	-0.983	-0.61	-0.061	-0.061	0.81	9.961	2.606	-0.183	-0.427	-0.244	3.909	9.64	0.166	-0.854	1.038	1.16	1510068659
-8.702	-3.655	-1.515	-0.977	-2.319	0	2.832	-8.592	1.133	-0.305	0.305	-1.099	2.923	9.934	1.878	-0.671	-0.732	-0.793	-9.868	-0.733	-1.188	-0.244	-0.061	0.122	0.703	9.627	2.76	-0.366	-0.366	-0.305	3.876	9.436	0.128	-0.793	2.625	1.892	1510068659
-8.768	-3.297	-0.663	-0.122	-1.526	0.061	2.655	-7.884	1.255	-0.305	0.305	-1.099	2.61	9.606	1.883	-0.61	-0.854	-0.671	-9.868	-0.733	-1.188	0.122	-0.183	0.305	0.689	9.231	3.225	-0.549	-0.244	-0.488	3.966	9.598	0.278	-0.122	2.136	2.441	1510068660
-10.006	-3.073	-0.565	0.549	-0.977	-0.244	2.791	-7.137	1.353	-0.488	-1.404	-0.854	2.194	9.46	1.87	-0.366	-1.099	-0.671	-10.024	-0.036	-1.409	0.366	-0.488	0.549	1.182	9.185	3.883	-0.488	-0.183	-0.793	4.435	10.629	1.074	0.671	1.831	3.784	1510068660
-10.783	-3.082	-0.776	0.549	-0.732	-0.916	3.243	-6.953	1.052	-0.488	-1.404	-0.854	2.021	9.807	1.936	0.244	-0.977	-0.854	-10.61	0.504	-1.698	0.122	-0.61	0.671	1.58	9.586	4.236	-0.61	-0.183	-1.038	2.181	11.325	1.464	0.122	0.366	4.028	1510068660
-9.581	-3.089	-0.413	0.549	-0.061	-0.671	3.742	-7.75	0.579	-0.488	-2.014	-0.427	2.29	10.216	2.472	0.916	0.244	-1.343	-10.753	0.408	-1.838	0	-0.916	0.61	1.675	9.878	4.265	-0.549	-0.488	-1.16	1.559	11.072	0.575	0.183	0.61	3.296	1510068660
-9.122	-2.793	-0.231	0.671	-0.183	-0.183	4.499	-8.448	0.007	-0.061	-3.174	1.099	2.324	9.921	2.85	1.16	0.977	-1.648	-9.948	0.355	-1.741	0.366	-1.221	0.427	1.464	9.408	4.246	-0.549	-0.366	-1.099	1.638	9.621	0.01	0.427	-0.244	2.38	1510068660
-8.927	-1.858	-0.121	0.916	-0.061	0	5.426	-8.308	-0.073	-0.183	-2.502	1.526	2.273	9.173	2.972	1.038	0.793	-1.465	-9.427	0.579	-1.431	0.732	-0.977	0.305	0.802	8.387	4.119	-0.61	-0.366	-1.038	2.543	8.538	-0.185	0.916	0.366	1.465	1510068660
-8.626	-1.355	-0.227	0.549	0.305	-0.122	5.818	-7.827	0.392	-0.183	-2.502	1.526	2.031	8.559	2.918	0.671	-0.366	-0.977	-9.083	0.813	-1.129	0.854	-0.916	0.061	0.44	7.582	4.035	-0.305	-0.732	-1.099	3.12	7.77	-0.134	1.099	1.709	0.793	1510068660
-8.635	-1.586	-0.012	0.427	0.061	-0.122	5.69	-7.497	0.565	-0.977	1.16	1.16	2.073	8.314	2.81	0.488	-1.526	-0.671	-8.813	1.248	-0.991	0.732	-0.732	-0.122	0.553	7.386	4.14	0.061	-0.854	-1.099	2.899	7.208	0.282	1.099	0.61	0.732	1510068660
-9.031	-1.798	-0.301	0.549	-0.122	0	5.2	-7.752	0.718	-0.793	1.831	1.221	2.545	8.514	2.82	0.549	-1.587	-0.549	-9.238	1.53	-1.048	0.427	-0.366	-0.305	1.044	7.699	4.118	0.305	-0.916	-0.916	4.061	7.01	1.294	1.648	-1.282	0.793	1510068660
-9.843	-1.824	-0.301	0.061	-0.671	0	4.899	-8.43	0.618	-0.305	1.587	1.343	3.077	8.825	2.863	0.793	-0.793	-0.427	-9.238	1.53	-1.048	0.061	-0.305	-0.61	1.534	8.148	4.156	0.549	-0.793	-0.793	5.102	6.919	1.404	2.319	-1.099	0.916	1510068660
-10.066	-1.994	0.22	-0.305	-0.366	0.061	4.721	-9.287	0.64	-0.305	1.587	1.343	3.494	9.125	3.102	0.793	-0.122	-0.305	-9.199	1.194	-1.215	-0.061	-0.244	-0.916	1.461	8.443	4.048	0.732	-0.61	-0.61	6.166	7.163	0.651	2.197	-1.343	0.122	1510068660
-10.46	-2.013	0.958	-0.183	-0.305	0	4.492	-9.606	0.879	0.183	1.099	1.221	3.563	9.251	3.143	0.61	0.061	0.122	-9.182	0.852	-1.316	0.183	0.305	-0.977	0.915	8.513	3.846	0.793	-0.61	-0.366	7.995	7.97	-0.067	0.977	-0.793	-0.183	1510068660
-11.666	-2.992	1.06	0.305	-0.671	-0.122	4.039	-9.118	1.109	0.488	1.343	0.793	3.185	9.599	2.923	0.305	-1.16	0.732	-9.531	0.55	-1.358	0.305	0.183	-1.038	0.676	8.851	3.772	0.854	-0.916	-0.244	7.739	8.161	0.708	0.061	-0.183	-0.183	1510068660
-10.403	-2.951	0.267	1.648	1.343	0.549	3.518	-8.969	1.049	0.488	1.526	0.427	3.241	10.587	2.705	0.244	-2.319	1.221	-10.981	0.446	-1.103	0.244	0.854	-0.916	0.91	9.844	3.844	1.038	-0.854	-0.244	4.776	8.977	-0.732	-0.366	-3.662	-1.404	1510068660
-11.307	-4.92	-1.497	-0.122	0.061	-0.549	3.241	-9.617	0.847	0.183	1.038	0.793	3.499	12.195	2.371	0.427	-2.014	1.099	-12.801	-0.02	-0.425	-0.061	0.366	-0.732	1.339	11.61	4.199	1.465	-0.305	-0.244	7.809	9.701	-1.656	0.366	-1.587	-1.404	1510068660
-10.203	-5.213	-0.508	0.732	1.465	-0.122	2.614	-10.996	0.642	0.183	1.038	0.793	4.047	13.614	2.304	0.61	0	0.916	-12.801	-0.02	-0.425	-0.549	0.122	-0.793	1.083	13.12	3.926	1.16	-0.061	0.183	6.418	12.016	-0.414	-1.648	3.113	-1.16	1510068660
-8.849	-4.383	-1.686	0.61	1.77	0.122	1.952	-11.76	-0.141	1.099	-0.916	1.16	3.992	13.257	2.097	0.366	1.953	0.977	-11.8	-0.821	0.611	-0.305	-0.427	-0.793	0.15	12.729	3.023	0.61	0.671	0.671	0.413	10.726	-0.372	-1.648	-1.77	-1.587	1510068660
-8.421	-4.304	-2.55	-0.305	2.502	0.183	2.12	-10.451	-0.114	1.099	-0.916	1.16	3.375	11.689	1.633	-0.183	2.319	1.16	-10.226	-1.247	1.659	-0.549	-0.244	-0.61	-0.744	11.22	2.254	0	1.282	1.099	0.609	9.898	-1.993	-0.366	-2.869	-2.686	1510068660
-8.916	-3.644	-2.744	-0.854	1.526	0.549	2.507	-8.618	0.408	1.404	-2.258	0.977	2.899	10.844	0.958	-0.732	1.709	1.282	-9.459	-2.036	1.684	-0.305	0.488	-0.366	-1.934	10.019	1.567	-0.244	1.77	1.587	2.348	9.772	-1.698	-0.305	0.122	-2.502	1510068660
-8.806	-3.088	-2.608	-0.732	1.465	0.732	2.507	-8.618	0.408	0.671	-1.343	-0.122	2.649	10.972	0.263	-1.282	0.732	1.465	-9.088	-1.712	1.201	-0.305	0.793	0.061	-2.4	10.081	1.463	0	1.16	1.831	1.408	9.483	-1.696	-0.427	-0.061	-2.625	1510068660
-8.135	-2.858	-2.229	-0.549	1.404	0.427	1.12	-8.612	0.895	0.305	0.854	-1.404	2.632	10.39	0.006	-1.526	-0.793	1.831	-8.836	-1.316	0.516	-0.61	0.671	0.061	-1.558	9.914	1.641	0.244	-0.183	1.526	1.402	9.465	-1.674	-0.366	-1.16	-3.113	1510068660
-8.096	-2.597	-2.542	-1.099	1.526	0	0.351	-7.934	0.925	0.305	0.854	-1.404	2.963	9.112	0.109	-1.16	-1.221	2.136	-8.393	-1.566	0.145	-0.671	0.793	0.061	-0.396	8.949	1.599	0.122	-0.549	1.221	2.158	9.162	-1.098	-0.427	0.061	-2.747	1510068660
-8.282	-2.686	-2.912	-0.671	0.061	-0.061	0.611	-6.966	1	0.488	-0.427	-1.16	3.376	8.224	0.299	-0.854	-0.366	1.892	-8.375	-1.554	-0.071	-0.671	0.854	0.244	0.524	8.209	1.475	-0.305	0.122	1.099	2.123	9.262	-0.703	-0.122	0.61	-2.625	1510068660
-7.946	-2.681	-3.068	-0.671	0.244	-0.122	0.993	-6.633	1.129	0.427	-1.099	-0.732	3.457	8.106	0.382	-0.732	0.671	1.343	-8.555	-1.65	-0.836	-0.671	0.549	0.488	1.071	8.253	1.361	-0.61	0.61	1.038	1.473	9.179	-0.553	-0.244	0.549	-2.625	1510068660
-8.126	-2.444	-3.028	-0.244	-0.061	-0.183	1.054	-6.925	1.052	0	-0.244	-0.366	3.35	8.073	0.382	-0.549	1.16	0.549	-8.555	-1.65	-0.836	-0.61	0.366	0.488	1.284	8.51	1.388	-0.427	0.793	0.854	1.148	9.119	-0.891	-0.183	0.061	-2.441	1510068660
-8.675	-2.119	-2.956	-0.061	-0.854	-0.061	1.318	-7.255	0.877	0	-0.244	-0.366	3.427	8.169	0.501	-0.366	1.526	-0.183	-8.317	-1.852	-1.071	-0.549	0.061	0.427	1.08	8.699	1.306	-0.427	0.671	0.732	1.282	9.051	-0.757	-0.366	-0.366	-2.197	1510068661
-8.795	-1.717	-2.485	-0.122	-1.038	0.244	2.055	-7.309	1.125	-0.183	-0.854	-0.122	3.628	8.464	0.805	-0.427	1.648	-0.549	-8.137	-2.117	-1.081	-0.366	0.549	0.488	0.572	8.728	1.293	-0.671	0.305	0.671	1.782	9.007	-0.477	-0.488	-0.244	-1.953	1510068661
-8.727	-1.209	-2.554	-0.122	-0.061	0.305	2.521	-7.069	1.42	-0.793	0.061	-0.061	3.537	8.993	0.931	-0.61	1.16	-0.671	-8.597	-1.854	-1.284	0.183	0.61	0.61	0.31	9.028	1.568	-0.671	0.122	0.427	1.772	8.831	-0.362	-0.366	0.366	-1.709	1510068661
-9.563	-2.018	-3.823	-1.709	-0.183	0.122	2.521	-7.069	1.42	-0.793	0.061	-0.061	3.383	9.902	1.062	-0.61	0.183	-0.732	-9.311	-0.897	-1.481	0.183	1.282	1.038	0.615	10	2.094	-0.793	-0.488	0.061	1.637	9.484	-0.605	-0.793	0.427	-1.526	1510068661
-11.396	-3.681	-4.274	-1.648	0	0.61	2.824	-7.269	1.628	-1.038	0.183	0	3.237	11.496	1.077	-0.305	-0.732	-1.099	-11.878	-0.36	-2.099	-0.183	1.892	0.977	1.538	11.585	3.188	-0.671	-0.793	-0.488	2.243	10.221	-0.907	-1.038	0.366	-1.099	1510068661
-11.175	-5.35	-3.772	-0.671	-1.892	0.549	3.046	-8.579	1.577	-1.16	0.061	0.244	3.372	12.398	1.512	0.183	-1.221	-1.648	-13.124	0.469	-2.017	-0.305	0.244	0.854	2.547	12.639	3.857	-0.244	-1.648	-0.793	4.252	11.09	0.219	-1.648	-0.488	0.916	1510068661
-10.204	-6.048	-2.348	0.977	-3.296	0.671	3.748	-13.191	0.898	-0.061	-1.404	0.732	3.835	11.305	2.15	0.61	-0.305	-1.77	-12.828	-0.029	-1.134	-0.305	-0.61	0.488	2.448	11.257	4.504	-0.305	-0.122	-0.977	6.319	11.892	1.412	-2.075	-0.061	3.662	1510068661
-10.214	-3.973	-1.331	0.549	-1.282	0.61	4.25	-12.567	1.001	-0.061	-1.404	0.732	3.888	10.115	2.448	0.549	1.526	-1.282	-11.399	-0.134	0.001	0.427	-0.61	0.244	0.281	9.203	4.235	-0.916	1.099	-0.488	4.27	12.145	-0.165	-0.854	0.305	5.615	1510068661
-10.716	-3.79	-2.067	0.061	-0.793	0.244	4.248	-10.968	1.511	0.122	-0.854	-0.183	2.701	9.688	2.239	-0.061	1.099	-0.183	-10.544	0.926	0.353	0.549	-0.732	-0.183	-1.66	8.252	4.723	-0.488	0.793	-0.366	-0.096	13.84	-1.134	-0.305	-0.549	4.944	1510068661
-8.571	-3.783	-1.497	-0.183	-1.038	-0.366	4.248	-10.968	1.511	-0.122	1.343	-1.404	1.432	9.928	1.92	-0.488	-1.709	0.549	-10.125	0.963	0.213	-0.061	0.061	-0.244	-1.887	8.477	4.419	0.366	-0.732	-0.244	-1.214	13.62	-0.702	0.244	-0.549	5.554	1510068661
-7.527	-2.98	-1.096	-0.732	-0.977	-0.244	2.757	-9.947	0.677	0.305	2.93	-1.77	1.532	9.758	1.889	-0.61	-3.418	0.61	-9.339	0.585	-0.161	0.305	-0.427	-0.366	-0.585	8.831	3.984	0.61	-1.099	-0.244	-0.841	10.992	-0.254	1.16	-1.099	5.31	1510068661
-7.48	-2.796	-0.622	-0.366	-0.488	0.061	2.056	-8.771	0.34	1.831	-0.61	-1.465	2.316	8.728	1.894	-0.427	-2.075	0.488	-8.622	0.76	-0.325	0.427	-0.122	-0.366	0.495	8.281	3.97	0.488	-0.427	-0.244	-0.374	9.55	0.792	1.404	1.038	4.272	1510068661
-7.393	-2.931	-0.177	0.549	-0.305	0.183	2.231	-7.567	0.286	1.587	-2.014	-1.587	2.689	7.936	2.141	0.061	0.061	0.244	-8.396	0.683	-0.483	0.305	-0.061	-0.549	0.663	7.538	3.559	0.244	-0.366	0	-0.496	8.486	1.054	2.686	4.028	2.93	1510068661
-6.995	-2.184	0.121	0.671	0.671	0.244	2.755	-6.9	0.266	1.587	-2.014	-1.587	2.473	7.83	2.169	0.366	0.61	-0.061	-8.408	0.878	-0.684	0.244	-0.061	-0.61	0.946	7.455	3.377	0.183	-0.244	0	-2.119	7.587	-0.644	2.014	2.014	2.014	1510068661
-7.37	-1.561	-0.03	0.305	2.258	0.549	3.049	-6.842	0.018	1.099	-1.038	-1.16	2.401	8.04	1.983	0.427	0.122	-0.183	-8.555	1.151	-0.88	0	-0.366	-0.488	1.292	7.733	3.458	0.305	0	-0.183	-4.638	6.684	-0.419	2.014	-1.892	0.671	1510068661
-9.219	-1.596	-1.079	-0.244	1.77	0.427	3.152	-7.029	-0.267	1.099	-1.038	-1.16	2.884	8.347	2.121	0.732	0.244	-0.183	-8.253	1.178	-1.064	-0.244	-0.183	-0.488	1.213	8.018	3.655	0.61	0.183	-0.183	-1.239	7.455	1.14	1.953	-4.211	-1.587	1510068661
-10.666	-1.562	-0.792	0.793	0.122	0.61	3.188	-7.476	-0.376	1.16	-0.244	-0.854	3.536	8.534	2.376	0.854	0.977	0	-8.569	0.98	-1.029	-0.305	0.122	-0.488	0.944	8.105	3.582	0.549	-0.061	0.061	6.306	8.13	-1.233	2.014	-4.028	-1.221	1510068661
-11.292	-2.126	-1.389	0	-1.099	0.671	3.153	-7.891	-0.439	1.038	0	-0.488	3.682	8.458	2.408	0.793	1.221	0.427	-8.74	0.52	-0.939	-0.549	0.061	-0.793	0.755	7.91	3.571	0.671	-0.305	0.122	13.071	9.36	-0.816	0.122	0.977	0.61	1510068661
-11.146	-3.15	-1.044	-0.183	0.366	0.305	3.098	-8.149	-0.512	0.916	0.061	-0.305	3.634	9.174	2.304	0.61	0.549	0.732	-9.105	-0.063	-0.969	-0.488	1.282	-1.221	0.376	8.421	3.34	0.732	-0.183	0.427	6.868	9.398	-1.522	-1.282	0	0.977	1510068661
-11.73	-4.767	-2.308	0.244	-0.305	-0.427	3.165	-9.031	-0.412	-0.061	0.061	0.244	3.511	10.956	1.937	0.244	-0.549	0.854	-11.736	-0.647	-1.396	-0.183	0.366	-1.099	0.559	10.216	2.767	0.732	-0.366	0.366	1.684	9.922	-0.951	-2.136	-0.305	-2.197	1510068661
-9.744	-4.898	-1.727	0.916	-0.793	-0.549	3.082	-9.951	-0.14	-0.061	0.061	0.244	3.484	12.593	1.327	0	-1.648	0.61	-12.811	-1.102	-1.164	-0.305	0.183	-0.732	1.381	12.307	2.756	1.526	-0.244	-0.305	7.73	13.28	-0.024	-2.441	1.16	0.427	1510068661
-9.201	-3.841	-3.031	0.244	0.366	-0.793	3.159	-10.122	0.471	-0.61	0.305	0.793	3.834	12.712	0.884	0.122	-1.648	0.244	-12.591	-1.749	-0.567	-0.244	-1.648	-0.977	1.281	12.963	2.311	0.977	0.732	-0.427	1.701	11.397	0.199	-1.221	2.38	-0.427	1510068661
-8.57	-4.338	-3.292	-0.488	0.977	-0.549	3.165	-9.417	1.196	-0.977	1.404	1.282	4.262	11.843	0.764	0.488	0.305	0.244	-10.887	-1.895	0.505	-0.183	-1.038	-0.427	0.309	12.103	1.976	0.122	1.221	-0.244	-1.26	10.239	-1.609	-0.854	-1.465	-1.648	1510068661
-9.568	-3.863	-2.974	-0.122	0.549	0	2.887	-8.959	1.987	-1.282	2.563	1.526	3.863	11.165	0.261	0.488	2.014	0.305	-10.541	-2.333	0.61	-0.061	-0.977	-0.122	-0.666	11.041	1.595	-0.549	1.709	0	0.737	10.063	-1.861	-0.793	-1.526	-1.587	1510068661
-9.089	-2.985	-2.518	0	0.854	-0.671	2.462	-9.266	2.407	-1.343	2.93	0.916	2.915	10.806	-0.152	0.305	1.343	0.183	-10.07	-1.75	0.407	-0.305	-1.038	-0.122	-1.165	10.709	1.631	-0.488	1.099	0	1.871	10.042	-1.477	-0.61	-0.122	-1.709	1510068661
-8.612	-2.769	-2.51	0.061	1.465	-0.854	1.936	-9.679	2.327	-0.977	2.258	0.061	2.651	10.074	-0.209	0.305	0	0	-9.375	-2.092	0.403	-0.427	-0.549	-0.061	-1.184	10.135	1.481	0	0.122	-0.183	1.17	9.695	-1.915	-0.366	-0.183	-2.075	1510068662
-8.863	-2.912	-2.926	-0.122	0.366	-0.793	1.715	-8.989	2.21	-0.244	0.916	-0.549	2.905	9.396	-0.224	0.183	-0.488	-0.122	-9.173	-2.14	0.449	-0.305	-0.61	0	-0.93	9.403	1.275	-0.122	0	-0.305	2.506	9.482	-1.534	0.122	-0.427	-2.197	1510068662
-8.597	-2.899	-3.01	-0.488	-0.061	-0.732	1.968	-8.024	2.054	0.122	-0.61	-0.732	3.112	9.027	-0.233	0.122	-0.427	-0.183	-9.097	-2.091	0.423	-0.244	-0.916	0.122	-0.483	9.032	1.408	-0.244	0.183	-0.488	2.761	9.434	-0.748	-0.488	0.916	-1.648	1510068662
-8.464	-2.997	-2.67	-0.305	-0.183	-0.549	2.204	-7.437	2.022	-0.061	-0.916	-0.854	3.138	8.885	-0.274	0.183	-0.183	-0.427	-8.677	-2.129	0.412	-0.061	-0.793	0.183	-0.306	8.991	1.413	-0.244	0.305	-0.671	2.016	8.946	-1.068	-0.366	0.244	-1.77	1510068662
-8.757	-3.275	-2.779	0.122	-0.305	-0.61	2.265	-7.212	1.858	-0.366	-0.549	-0.732	3.17	8.963	-0.237	0.366	0	-0.732	-8.518	-2.068	0.446	0	-0.793	0.305	-0.412	9.077	1.297	-0.549	0.305	-0.671	2.077	8.92	-1.357	0	0.427	-1.526	1510068662
-8.873	-3.31	-2.625	0.61	-0.793	-0.427	2.188	-7.055	1.627	-0.305	-0.305	-0.244	3.374	9.427	0.004	0.366	0.305	-0.977	-8.549	-2.451	0.41	0	-0.549	0.488	-0.577	9.384	1.352	-0.61	0.061	-0.61	2.565	9.399	-0.367	-0.488	0.488	-1.343	1510068662
-8.8	-2.72	-2.249	0.549	-0.305	-0.183	2.254	-7.229	1.457	-0.305	-0.305	-0.244	3.545	10.034	0.312	0.061	0.61	-1.221	-8.758	-2.576	0.325	0.244	-0.427	0.427	-0.92	9.813	1.359	-0.671	-0.183	-0.488	2.962	9.275	-0.044	-0.732	0.549	-0.732	1510068662
-8.857	-2.859	-2.671	-0.061	-0.366	-0.244	2.51	-7.521	1.32	-0.488	-1.038	-0.183	3.417	10.148	0.374	-0.183	0.244	-1.16	-9.15	-1.995	0.41	0.427	-0.366	0.732	-0.835	9.944	1.675	-0.793	-0.366	-0.61	1.505	9.306	-0.865	-0.61	0.305	-0.61	1510068662
-8.965	-3.576	-3.061	0.122	-0.732	-0.061	3.017	-7.699	1.264	-0.793	-1.282	0.061	3.242	10.706	0.426	-0.244	-0.732	-1.038	-9.923	-1.651	0.406	0.549	0.183	1.038	-0.473	10.458	2.218	-0.854	-0.366	-0.793	1.492	9.537	-0.821	-0.61	-0.488	-0.854	1510068662
-8.27	-4.033	-2.753	-0.244	-1.831	-0.122	3.56	-8.577	1.224	-0.977	-0.122	0.427	3.394	11.068	0.725	-0.305	-0.732	-0.977	-9.957	-1.144	0.522	0.549	0	1.099	-0.525	10.775	2.535	-1.038	-0.916	-0.732	3.305	9.436	-0.211	-0.916	-0.549	-0.305	1510068662
-8.531	-5.35	-1.628	0.122	-2.319	0.183	3.56	-8.577	1.224	-0.977	-0.122	0.427	3.121	9.886	0.828	-0.488	-0.732	-0.732	-9.758	-1.035	0.694	0.854	-0.366	0.916	-0.863	9.478	2.792	-0.916	-1.038	-0.732	4.725	9.025	0.382	-1.038	-0.183	0.854	1510068662
-9.316	-5.509	-0.63	1.099	-1.831	0	3.59	-9.001	0.743	-0.732	0.183	0.61	2.622	9.051	0.811	-0.61	-1.099	-0.488	-10.335	-0.461	1.122	1.404	-0.122	0.854	-0.646	8.229	3.23	-0.916	-0.061	-0.793	5.045	10.716	1.335	-0.916	-1.099	2.991	1510068662
-9.323	-4.161	-0.7	0.732	-0.244	-0.793	3.482	-8.842	0.291	-0.549	-0.61	-0.366	2.036	9.745	0.56	-0.732	-1.648	-0.366	-11.037	0.724	1.2	1.16	-1.221	0.732	-0.351	8.758	4.456	-0.366	0.916	-1.221	2.507	12.427	1.75	-0.793	-0.854	4.272	1510068662
-9.966	-4.582	-1.097	0.305	0.061	-1.404	3.482	-8.842	0.291	-0.549	-0.61	-0.366	1.894	10.479	0.663	-0.366	-1.831	-0.305	-10.594	1.532	1.415	0.61	-1.587	0.549	-0.694	9.631	4.936	0.061	0.61	-1.282	-0.441	11.972	-0.243	-0.549	-0.549	3.662	1510068662
-9.519	-5.091	-0.544	0.061	-0.427	-1.282	3.669	-9.813	-0.842	-0.183	0.183	0.366	2.171	10.232	1.108	0.549	-0.305	-0.366	-10.761	1.615	1.453	0.244	-1.709	0.366	-1.037	9.418	4.819	-0.244	0.488	-1.099	-0.975	11.198	-0.471	-0.061	0.061	2.258	1510068662
-8.873	-4.654	-0.029	0	-0.427	-1.282	3.432	-9.662	-1.509	-0.122	0	0.427	1.89	10.052	1.278	0.854	0.977	-0.305	-10.178	1.339	1.507	0.305	-1.831	0.183	-0.904	9.098	4.649	-0.305	0.732	-1.099	0.123	9.861	-0.562	0.488	0.183	1.099	1510068662
-8.148	-4.258	0.431	0.549	-0.488	-1.099	3.183	-9.415	-1.639	-0.122	-0.61	0.244	1.735	9.351	1.121	0.977	0.793	-0.244	-9.333	1.279	1.615	0.366	-1.892	0.122	-1.221	8.439	4.413	-0.366	0.916	-1.038	0.462	8.998	0.145	1.465	2.136	-0.244	1510068662
-7.351	-3.575	0.341	0.549	-0.183	-0.854	3.137	-8.608	-1.392	-0.183	-0.488	-0.061	1.87	8.463	1.162	0.977	0.366	-0.122	-8.844	1.327	1.895	0.244	-1.892	-0.061	-1.552	7.474	4.041	-0.061	0.977	-0.977	-0.159	8.551	0.123	1.282	2.197	-0.732	1510068662
-7.05	-3.711	-0.176	-0.244	1.282	-0.977	3.089	-7.65	-1.183	-0.122	-0.061	-0.183	2.156	8.129	1.032	1.099	0.427	-0.122	-8.622	1.809	2.384	0	-2.197	-0.244	-1.386	7.132	3.786	0.366	1.404	-0.977	-0.895	7.912	-0.226	1.282	-1.953	-1.343	1510068662
-8.152	-4.6	-0.429	-0.732	0.854	-1.221	2.932	-7.544	-0.919	-0.183	0.244	0.122	2.165	8.719	0.693	0.916	0.305	0	-8.372	2.346	2.592	-0.549	-1.77	-0.183	-1.552	7.626	4.015	0.61	1.892	-0.916	2.265	8.941	0.836	0.732	-1.343	-1.221	1510068662
-10.064	-6.373	-0.943	0	-0.61	-1.221	2.873	-8.612	-0.855	-0.061	0.244	0.549	2.275	9.296	0.481	1.099	0.366	0.183	-8.598	1.915	3.022	-0.854	-1.465	-0.366	-2.329	8.075	4.022	0.732	1.831	-0.671	3.752	9.271	0.556	0.732	-1.282	-1.221	1510068662
-8.748	-5.862	0.023	0.427	0.427	-0.793	2.652	-9.677	-1.287	-0.061	0.244	0.549	2.383	10.13	0.254	1.221	0.793	0.305	-9.874	0.597	3.118	-0.854	-2.014	-0.671	-2.927	8.695	3.729	0.977	1.648	-0.427	4.791	11.058	0.567	-0.854	-1.709	-1.648	1510068662
-8.486	-4.252	0	0.122	0.671	-0.671	2.683	-10.186	-1.628	0.427	-1.221	0.549	2.422	10.645	0.016	1.038	0.916	0.366	-8.939	0.13	3.68	-0.366	-1.77	-0.916	-3.202	9.338	3.443	1.16	1.831	-0.122	6.438	10.183	0.706	-0.977	1.404	-0.916	1510068662
-7.846	-4.201	-0.794	-0.366	1.404	-0.61	2.683	-10.186	-1.628	0.427	-1.221	0.549	2.607	10.539	-0.3	0.916	0.427	0.671	-8.329	0.732	3.931	-0.488	-1.526	-0.916	-3.249	9.439	3.299	1.16	2.258	0	1.354	9.033	-1.079	0.305	0.122	-0.366	1510068662
-7.961	-5.255	-1.893	-1.038	0.061	-1.099	2.625	-8.605	-0.05	0	-0.244	0.671	2.571	10.263	-0.53	0.977	-1.465	1.282	-8.02	0.776	3.853	-1.099	-1.526	-0.61	-2.913	9.484	2.716	0.427	1.953	0.061	0.845	8.914	-0.548	0.61	-1.648	-1.77	1510068662
-7.701	-6.586	-1.212	0.549	-0.671	-0.732	2.129	-7.373	0.165	0.366	-0.122	0.671	3.175	8.888	-0.065	0.427	0.305	1.221	-8.397	-1.995	3.797	-0.732	-1.77	-0.427	-1.79	8.543	0.718	-0.366	2.686	0.061	3.421	9.469	0.095	-0.183	1.282	0.061	1510068663
-7.964	-6.185	-1.989	-0.122	-0.244	-1.282	1.805	-6.871	0.252	0.305	-2.014	0.183	2.762	8.698	-0.738	0.305	-1.77	0.732	-8.593	-2.366	3.918	-0.244	-2.014	-0.366	-1.779	8.702	0.529	-0.061	3.296	-0.122	1.671	9.564	-0.407	-0.305	-0.244	0.732	1510068663
-8.034	-6.087	-1.993	-0.122	-0.793	-1.892	2.217	-6.943	0.807	-0.183	-1.709	0.305	2.955	9.106	-1.349	0.183	-4.211	0.305	-9.006	-1.797	4.093	0	-2.258	-0.244	-2.652	9.234	0.939	0.366	2.93	0	0.567	9.965	-0.848	0.244	-0.671	0.183	1510068663
-7.73	-6.541	-1.652	-0.305	-0.61	-1.892	2.214	-7.563	0.912	-0.183	-1.709	0.305	3.503	9.301	-1.503	0.183	-4.15	0.183	-8.865	-1.573	4.636	-0.244	-3.296	0.061	-2.895	9.183	0.721	0.793	2.258	-0.122	1.504	10.67	-0.29	0.488	1.221	0	1510068663
-7.802	-6.473	-1.231	0.244	-0.366	-1.465	2.774	-8.166	0.731	-0.305	-1.709	0.305	3.598	9.466	-2.14	0.244	-3.235	0.061	-7.945	-1.82	4.957	-0.122	-3.296	0	-2.937	9.353	0.749	1.099	2.197	-0.244	0.969	10.011	-0.852	-0.244	0.427	-0.244	1510068663
-7.55	-6.095	-1.548	0.122	-0.305	-1.648	2.75	-8.914	0.248	-0.183	-1.404	0.61	3.036	9.563	-2.36	0.488	-3.174	0.122	-7.203	-1.522	5.419	0.061	-2.93	-0.061	-3.336	9.421	0.705	0.427	2.319	-0.122	1.936	9.421	-1.391	0.305	-0.427	-0.061	1510068663
-7.648	-6.459	-1.17	-0.305	-0.671	-1.953	2.115	-9.172	0.234	-0.061	-1.709	0.427	2.899	9.558	-2.469	0.732	-3.357	0.061	-6.959	-1.331	6.05	0.122	-2.808	-0.122	-3.764	9.068	0.55	0.305	2.319	-0.244	2.321	9.902	-0.773	0	0.854	-0.122	1510068663
-7.608	-6.669	-0.706	0.305	-0.793	-1.526	1.515	-9.02	-0.032	-0.427	-2.38	0.244	2.361	10.075	-2.467	0.427	-2.258	-0.305	-6.858	-0.951	6.397	0.183	-2.441	0	-4.207	9.404	0.084	0.793	1.77	-0.488	1.737	9.633	-0.556	0.061	0.183	-0.366	1510068663
-6.996	-6.69	-1.055	0.183	-0.061	-1.282	0.953	-9.449	-0.422	-0.427	-2.38	0.244	1.646	10.587	-2.635	0.488	-3.113	-0.488	-6.525	-0.778	6.892	0.061	-2.441	-0.122	-4.479	9.583	0.078	1.099	1.221	-0.366	2.498	9.452	-1.066	0.305	-0.305	-0.122	1510068663
-7.425	-6.648	-0.685	0	-0.488	-1.221	0.59	-9.866	-0.467	-0.549	-1.892	0.916	1.623	10.794	-2.655	1.16	-3.601	-0.732	-6.127	-0.756	7.261	0	-2.136	-0.183	-4.382	9.995	0.566	1.404	1.221	-0.549	3.119	9.481	-0.841	0.366	-0.061	0.122	1510068663
-7.395	-7.312	-0.663	0	-0.61	-0.854	0.59	-9.866	-0.467	-1.038	-1.77	1.16	2.104	11.072	-2.755	1.526	-2.625	-0.793	-5.83	-0.762	7.791	-0.061	-1.77	-0.183	-4.577	10.259	0.157	0.671	1.099	-0.488	2.926	9.308	-0.561	0.305	0.061	0.183	1510068663
-6.996	-7.215	-0.431	0.305	0.183	-0.488	0.59	-9.866	-0.467	-1.038	-1.77	1.16	2.546	11.279	-2.997	1.709	-1.77	-0.488	-5.551	-0.855	8.134	0.061	-1.221	-0.244	-4.931	10.281	-0.039	0.488	0.854	-0.488	2.617	9.497	-0.982	0.122	0.122	0.061	1510068663
-7.221	-7.416	-0.733	0.061	0.122	-0.305	0.548	-10.264	-1.053	-1.038	-1.77	1.16	2.53	11.726	-3.46	1.709	-1.953	-0.061	-5.459	-0.766	8.494	0	-0.732	-0.183	-5.254	10.789	-0.239	0.427	0.549	-0.549	2.202	9.522	-0.829	0.305	-0.427	0.061	1510068663
-7.436	-7.472	-0.41	0.122	0.061	0.061	0.895	-10.494	-1.683	-1.16	-1.77	0.671	2.15	12.266	-2.735	0.427	-1.526	0	-5.216	-0.877	8.821	0.061	-0.122	-0.183	-5.818	10.992	-0.435	0.122	-0.427	-0.305	2.412	9.625	-0.797	0.061	-0.793	0	1510068663
-7.178	-7.446	-0.429	0.061	0.244	0.244	0.997	-11.118	-1.398	0.061	-0.61	-0.305	2.58	12.266	-3.437	0.854	-1.038	0.793	-5.329	-0.951	8.998	0.122	0.427	-0.122	-5.765	11.015	-0.195	-0.061	-0.916	-0.183	2.495	9.555	-1.377	0.183	-0.61	-0.122	1510068663
-7.241	-7.533	-0.337	0.122	0.305	0.549	1.75	-11.72	-1.058	0.793	1.831	-0.427	2.924	12.493	-3.669	0.61	0.122	1.221	-5.371	-0.798	8.985	0.183	0.916	-0.122	-6.149	11.293	-0.093	-0.854	-1.77	-0.366	2.32	9.583	-1.028	0.122	-0.732	-0.305	1510068663
-7.382	-7.443	-0.29	0.122	0.305	0.977	1.951	-11.955	-1.568	-0.916	-0.427	-2.136	2.467	12.145	-3.168	0.366	-0.244	1.892	-5.334	-0.663	8.789	0.183	1.648	-0.122	-6.606	10.928	-0.09	-1.038	-2.563	-0.305	2.3	9.47	-0.999	0.183	-0.977	-0.366	1510068663
-7.273	-7.149	-0.275	0.061	0.366	1.282	3.24	-11.757	-1.757	-0.916	-0.427	-2.136	2.931	11.386	-3.228	1.038	-1.343	2.197	-5.6	-0.578	8.51	0.244	2.075	-0.122	-6.37	10.326	-0.044	-0.732	-3.662	0.122	2.79	9.647	-1.214	0	-0.854	-0.366	1510068663
-7.406	-6.834	-0.084	-0.122	0.244	1.587	2.65	-10.871	-1.585	-0.427	1.343	-2.136	3.842	10.664	-3.993	1.343	-0.427	2.38	-5.698	-0.359	7.97	0.122	2.563	-0.183	-5.788	10.229	0.19	-0.793	-4.7	0.427	2.608	9.485	-0.928	0.061	-0.244	-0.488	1510068663
-7.367	-6.692	0.002	0	0.366	1.831	3.046	-9.978	-2.249	-0.183	-0.488	-2.808	4.252	9.802	-5.142	1.465	-1.038	2.808	-5.847	-0.264	7.423	0.061	2.991	-0.122	-4.785	9.897	0.835	-0.916	-4.822	0.732	2.515	9.366	-0.635	0.061	-0.244	-0.61	1510068663
-7.439	-6.326	0.128	-0.061	0.427	2.136	3.046	-9.978	-2.249	-0.122	-1.953	-2.625	4.881	9.022	-4.644	1.343	-0.854	3.113	-6.186	-0.038	6.897	0	3.357	-0.061	-3.575	9.316	1.282	-0.793	-4.211	1.038	2.835	9.676	-0.249	0.061	0.061	-0.488	1510068663
-7.506	-5.704	0.26	-0.305	0.549	2.38	3.225	-9.101	-1.966	0.244	-1.526	-2.686	5.425	8.477	-4.033	1.282	0.488	3.052	-6.525	0.309	6.401	-0.305	3.479	0	-2.765	8.997	1.718	-0.732	-3.296	1.465	3.012	9.732	-0.279	-0.793	-0.305	-0.122	1510068663
-7.875	-5.133	-0.226	-0.916	0.854	2.441	3.102	-8.251	-1.39	0.244	-1.831	-2.441	5.566	8.014	-4.383	1.343	1.648	2.686	-6.638	0.642	5.765	-0.732	3.723	0.122	-2.206	8.776	2.243	-0.671	-2.625	1.953	2.233	9.054	-0.787	-0.366	-0.305	-0.183	1510068663
-8.052	-4.996	-0.669	-1.465	0.854	2.441	3.066	-8.262	-1.792	0.244	-1.831	-2.441	5.382	7.45	-4.966	1.343	1.648	2.686	-7.023	0.896	5.063	-1.343	4.028	0.305	-1.56	8.604	2.578	-0.793	-1.892	2.563	2.019	9.089	-0.776	-0.061	0.732	-0.61	1510068663
-7.936	-4.821	-1.046	-1.892	1.282	2.258	3.066	-8.262	-1.792	0.549	-1.648	-2.808	5.617	6.921	-4.648	2.014	2.747	2.197	-7.539	0.839	4.247	-1.953	4.15	0.305	-0.802	8.392	2.67	-0.854	-0.977	2.93	2.359	9.385	-0.66	0.122	2.014	-0.732	1510068664
-8.059	-4.523	-2.019	-2.747	1.343	1.526	3.505	-8.235	-2.297	1.282	-1.404	-2.93	5.497	6.404	-4.929	2.563	2.625	1.953	-8.299	0.779	3.248	-2.686	4.028	0.305	-0.133	8.323	2.704	-0.61	-0.122	3.052	1.315	9.543	-0.309	0.183	1.831	-0.916	1510068664
-7.998	-4.652	-3.045	-3.662	0.671	0.61	3.469	-8.064	-1.981	1.892	-1.587	-3.174	5.508	5.656	-5.681	2.563	2.625	1.953	-8.997	0.672	2.297	-3.357	3.601	0.366	0.56	8.303	2.414	-0.488	0.427	2.991	0.593	9.696	-0.544	0.671	1.648	-1.099	1510068664
-7.674	-4.779	-3.36	-4.089	1.16	0.122	3.421	-7.8	-1.735	2.441	-1.16	-2.93	5.368	4.945	-5.386	2.625	3.418	0.732	-9.268	0.114	1.422	-3.845	2.502	0.244	1.416	8.143	2.176	-0.305	0.916	2.869	0.532	10.147	-0.739	0.427	2.075	-1.221	1510068664
-7.961	-5.077	-3.762	-3.418	-0.793	-0.305	2.982	-7.206	-0.758	3.113	-0.549	-2.563	5.217	4.449	-5.333	2.625	3.235	0.183	-9.49	-0.825	0.938	-4.15	2.258	0.122	1.998	8.047	1.717	-0.305	2.075	2.563	0.368	9.898	-0.797	0.061	2.686	-1.343	1510068664
-8.154	-4.832	-3.78	-3.174	-0.854	-0.366	3.411	-6.727	-0.496	2.808	-2.869	-2.38	5.379	4.148	-5.69	2.563	3.052	-0.244	-10.07	-1.591	0.611	-4.089	1.221	0.061	1.724	8.431	1.318	-0.183	2.869	2.319	0.419	9.722	-0.876	0.183	2.441	-1.282	1510068664
-8.461	-4.728	-3.921	-3.174	-1.343	-0.122	4.143	-6.582	-0.311	2.808	-2.869	-2.38	5.773	4.207	-6.077	2.563	2.747	-0.793	-10.259	-2.202	0.615	-4.028	0.732	0.183	1.122	9.201	1.046	0.366	3.235	2.258	0.42	9.873	-0.926	0.305	1.404	-0.793	1510068664
-8.585	-4.051	-3.607	-2.991	-0.916	-0.183	4.767	-6.838	0.008	2.991	-2.625	-1.892	6.203	4.499	-6.344	2.686	2.502	-0.732	-10.196	-2.554	0.523	-3.784	0.427	0.183	0.864	9.952	1.038	0.916	3.723	2.197	1.355	9.926	-1.046	0.183	1.038	-0.366	1510068664
-8.445	-3.235	-3.789	-3.113	-0.61	-0.549	5.35	-7.003	0.156	3.174	-3.113	-1.282	6.838	4.979	-7.093	2.686	2.502	-0.732	-9.729	-2.595	0.457	-3.723	0.366	0.305	0.766	10.168	1.208	1.343	4.028	2.014	1.976	9.824	-1.223	0.061	1.77	-0.061	1510068664
-8.562	-3.097	-4.274	-3.357	-0.916	-0.793	5.802	-6.875	0.033	3.296	-3.296	-1.099	7.273	5.325	-6.816	2.869	2.625	-0.305	-9.316	-2.402	0.385	-3.784	0.488	0.427	0.648	10.143	1.361	1.465	4.15	2.014	1.803	9.682	-1.409	-0.122	2.197	-0.122	1510068664
-8.702	-3.464	-4.52	-3.418	-1.526	-0.793	6.05	-6.793	-0.062	3.418	-3.357	-1.587	7.555	5.444	-6.348	3.235	2.563	-0.366	-9.247	-2.255	0.218	-3.967	0.61	0.549	0.644	10.177	1.19	1.282	4.089	1.953	1.532	9.697	-1.48	-0.122	2.563	-0.061	1510068664
-8.607	-3.497	-4.661	-3.54	-1.77	-0.732	6.05	-6.793	-0.062	3.723	-3.235	-1.831	7.471	5.426	-6.605	3.296	2.625	-0.793	-9.398	-2.455	0.09	-4.15	0.549	0.61	0.919	10.197	0.968	0.854	3.723	2.014	1.436	9.79	-1.425	-0.244	2.625	0	1510068664
-8.454	-3.469	-4.715	-3.54	-1.953	-0.732	5.739	-6.48	-0.864	3.784	-3.113	-2.136	7.564	5.276	-6.345	3.052	3.113	-1.038	-9.453	-2.621	-0.036	-4.089	0.549	0.732	1.428	10.336	0.842	0.366	3.967	2.075	1.175	9.838	-1.45	-0.244	2.441	0.122	1510068664
-8.38	-3.381	-4.868	-3.723	-1.953	-0.854	5.901	-6.409	-1.278	3.235	-3.418	-1.953	7.69	5.114	-6.074	2.93	2.93	-1.282	-9.592	-2.669	-0.148	-4.15	0.427	0.732	1.613	10.336	0.66	0.244	4.211	1.953	1.245	9.831	-1.449	-0.366	2.625	0.244	1510068664
-8.025	-3.194	-5.085	-3.784	-1.831	-1.038	5.968	-6.21	-0.977	3.235	-3.418	-1.953	7.607	4.847	-5.961	2.808	2.991	-1.282	-9.692	-2.415	-0.275	-4.333	0.305	0.793	1.385	10.253	0.525	0.122	4.089	1.892	0.98	9.878	-1.555	-0.427	2.93	0.305	1510068664
-7.756	-3.028	-5.669	-4.517	-1.709	-1.526	6.048	-6.109	-0.825	2.93	-3.723	-2.014	7.511	4.558	-6.038	2.808	3.113	-1.465	-9.86	-2.171	-0.489	-4.639	0.366	0.793	1.506	10.086	0.553	0.122	3.906	1.831	0.713	9.824	-1.723	-0.488	3.357	0.244	1510068664
-7.644	-3.545	-5.684	-4.639	-2.625	-1.587	6.352	-6.172	-0.825	2.93	-4.333	-2.38	7.173	4.051	-6.271	2.808	2.808	-1.648	-10.081	-1.822	-0.742	-5.005	-0.244	0.732	1.993	9.833	0.561	0.122	3.967	1.587	0.471	9.885	-1.736	-0.61	3.906	0.244	1510068664
-7.683	-4.024	-5.353	-4.333	-2.563	-1.404	6.352	-6.172	-0.825	2.93	-4.333	-2.38	7.151	3.697	-6.253	2.869	2.869	-2.075	-9.72	-2.071	-0.916	-5.31	-0.366	0.671	2.353	9.495	0.373	0.305	4.333	1.343	-0.069	9.914	-1.36	-0.732	3.906	0.305	1510068664
-7.921	-3.911	-4.883	-3.784	-2.747	-1.099	7.007	-5.871	-1.203	3.235	-4.822	-2.136	7.309	3.504	-5.863	2.93	2.869	-2.075	-9.49	-2.585	-1.011	-5.31	-0.427	0.488	2.021	9.257	0.114	0.366	4.761	1.343	0.012	9.862	-1.154	-0.916	3.479	0.366	1510068664
-8.006	-3.419	-4.588	-4.15	-2.686	-1.099	7.395	-5.702	-1.275	3.174	-4.822	-2.136	7.462	3.688	-6.011	2.93	2.502	-2.014	-9.167	-2.86	-1.158	-5.005	-0.366	0.366	1.229	9	0.033	0.61	4.7	1.465	0.67	9.798	-0.642	-1.038	3.296	0.671	1510068664
-8.434	-2.806	-3.898	-4.517	-2.686	-1.038	7.526	-5.132	-1.811	3.174	-4.822	-2.136	7.8	4.199	-6.168	2.93	2.502	-2.014	-9.605	-2.712	-0.975	-4.333	-0.061	0.244	0.884	8.981	0.447	0.916	4.15	1.526	1.687	9.679	-0.426	-1.16	3.357	1.038	1510068664
-9.932	-2.954	-3.394	-4.883	-2.38	-1.16	7.988	-4.661	-2.405	3.357	-3.662	-1.892	7.923	4.81	-5.93	3.113	2.38	-1.343	-9.963	-1.489	-1.148	-4.028	-0.549	0.366	1.152	9.348	1.463	1.343	4.211	1.343	2.432	9.653	0.315	-0.916	4.211	1.465	1510068664
-10.728	-2.601	-2.957	-4.639	-3.662	-0.854	8.259	-4.407	-3.092	3.784	-2.93	-1.465	8.3	5.682	-5.326	2.869	2.747	-1.038	-10.208	-0.933	-1.208	-4.211	-0.183	0.122	1.483	9.726	2.283	1.953	4.028	0.977	4.566	10.023	-0.144	-0.793	3.723	1.221	1510068664
-10.31	-2.268	-2.105	-5.676	-3.113	-0.916	8.276	-4.346	-3.742	3.784	-2.93	-1.465	8.326	6.32	-4.255	2.869	2.747	-1.038	-10.335	-0.108	-1.026	-4.272	-0.183	-0.061	1.861	9.9	3.086	2.014	4.211	0.793	6.295	9.959	-0.877	-0.671	6.653	1.465	1510068664
-10.798	-2.996	-1.743	-6.042	-3.906	-0.916	8.463	-4.329	-4.683	3.845	-3.174	-1.465	8.699	6.992	-3.809	3.357	1.953	-1.099	-10.329	0.359	-1.103	-4.517	0.244	0.061	1.888	10.168	3.45	1.831	4.211	0.977	4.508	10.019	-1.493	0.305	7.751	1.099	1510068664
-9.798	-3.003	-2.028	-5.737	-4.395	-0.793	8.8	-4.341	-5.559	4.211	-1.77	-1.648	9.146	7.508	-3.292	3.479	2.014	-1.221	-10.422	0.481	-1.422	-4.517	0.244	0.183	2.055	10.495	3.609	1.16	4.089	1.099	3.586	9.275	-1.957	1.953	7.446	0.366	1510068665
-9.365	-3.377	-2.046	-5.31	-3.845	-0.671	8.223	-4.332	-5.612	4.211	-1.77	-1.648	9.18	7.33	-2.568	3.479	2.014	-1.221	-10.591	0.712	-1.646	-4.883	0	0.305	2.48	10.512	3.572	0.793	3.784	0.916	4.666	8.335	-1.614	2.38	8.911	-0.977	1510068665
-8.865	-3.868	-1.686	-4.883	-2.869	-0.549	7.729	-4.247	-5.613	3.967	-2.014	-1.953	9.003	6.55	-2.218	3.418	2.014	-1.465	-10.519	0.537	-1.645	-5.31	-0.244	0.244	2.478	9.996	3.1	0.549	3.601	0.854	6.503	9.276	-3.035	3.54	12.207	-0.183	1510068665
-8.771	-3.192	-1.008	-4.517	-2.197	0.366	7.236	-3.973	-5.526	3.601	-2.319	-2.197	8.876	5.882	-2.348	3.235	2.563	-1.526	-10.16	0.213	-1.532	-5.249	-0.61	0.305	2.326	9.386	2.761	0.122	3.723	0.916	3.851	9.784	-4.534	3.906	13	1.587	1510068665
-8.495	-2.464	-1.528	-5.737	-1.831	-0.305	6.818	-3.586	-5.213	3.357	-2.319	-2.197	8.522	5.381	-2.37	3.235	2.563	-1.526	-9.628	0.163	-1.531	-5.005	-0.366	0.488	1.992	8.945	2.606	0.061	4.15	0.916	0.775	10.386	-4.698	4.7	11.353	2.686	1510068665
-7.696	-2.747	-2.175	-5.676	-2.502	-0.977	6.663	-3.23	-4.753	3.296	-2.38	-2.136	8.376	5.212	-2.701	3.113	2.563	-1.099	-9.178	0.127	-1.67	-5.005	-0.183	0.366	1.586	8.687	2.456	0	4.272	0.916	-2.714	10.446	-3.204	4.761	6.836	2.625	1510068665
-7.537	-2.511	-1.648	-5.066	-1.648	-0.732	6.738	-3.021	-4.554	3.296	-2.563	-2.136	8.149	5.042	-2.934	3.113	2.563	-1.099	-9.116	0.157	-1.903	-4.822	0.061	0.366	1.346	8.306	2.457	0.061	3.845	0.793	-1.936	10.135	-1.116	4.944	2.869	2.319	1510068665
-8.07	-2.318	-1.853	-4.944	-0.549	-0.61	6.976	-2.775	-4.274	3.418	-2.747	-2.075	7.837	4.717	-3.121	3.174	2.563	-0.916	-9.027	0.276	-2.131	-4.822	-0.183	0.305	1.439	8.123	2.558	0.366	3.418	0.427	-0.187	9.615	-1.193	4.456	1.892	2.686	1510068665
-8.476	-2.775	-2.104	-4.944	-1.587	-0.916	7.171	-2.481	-4.255	3.357	-2.625	-1.953	7.661	4.372	-3.118	3.357	3.235	-0.854	-8.717	0.029	-2.274	-5.005	-0.61	0	1.826	7.942	2.589	0.549	3.296	0.244	1.34	9.562	-0.861	4.15	5.371	0.671	1510068665
-8.57	-3.051	-1.192	-4.761	-1.953	-0.61	7.171	-2.481	-4.255	3.296	-2.441	-1.77	8.071	3.961	-2.923	3.357	3.235	-0.854	-8.628	-0.702	-2.182	-4.761	-0.427	-0.244	1.792	7.523	2.291	0.366	3.296	0.183	1.651	9.054	-0.791	3.296	7.446	-0.244	1510068665
-9	-2.975	-0.999	-3.357	-1.099	0.183	7.923	-2.188	-3.953	3.113	-2.93	-1.465	8.032	3.601	-2.818	3.357	0.977	-0.549	-8.746	-0.833	-2.07	-3.967	-0.671	-0.305	1.487	7.547	2.378	0.549	3.296	0.244	0.572	8.085	-2.401	3.601	4.517	-0.427	1510068665
-9.749	-2.677	-1.16	-2.563	-0.854	0.061	8.149	-2.175	-3.797	3.235	-1.953	-1.526	9.04	3.484	-3.108	3.113	0.305	-0.488	-9.022	-0.849	-2.082	-3.784	-0.427	-0.549	1.317	7.897	2.742	1.16	2.991	0.549	2.686	9	-1.22	2.686	3.723	-0.671	1510068665
-9.954	-2.004	-1.087	-2.625	-0.305	0.366	8.149	-2.175	-3.797	2.991	-1.831	-1.526	9.946	3.752	-3.035	3.113	0.305	-0.488	-9.012	-1.08	-1.974	-3.296	-0.244	-0.977	1.549	8.33	2.83	1.709	2.808	0.854	5.953	9.354	0.062	1.099	2.563	0.183	1510068665
-10.875	-3.287	-2.006	-2.808	0.488	0.061	9.262	-2.559	-3.713	2.991	-1.587	-1.343	10.017	4.11	-3.167	2.93	0.61	-0.549	-9.982	-0.626	-1.751	-2.869	1.343	-1.221	1.987	9.135	3.04	2.014	2.93	1.099	1.164	9.025	-1.914	0.244	-0.793	-0.916	1510068665
-12.92	-5.941	-2.933	-2.441	-0.916	-1.343	9.421	-3.103	-3.585	3.296	-1.099	-0.977	10.795	4.925	-3.876	3.113	0.366	-0.793	-12.112	-0.339	-1.963	-2.93	-0.549	-1.16	2.808	10.774	2.891	2.136	3.174	1.16	3.59	10.708	-1.834	0.61	3.601	-4.028	1510068665
-8.771	-4.583	-1.108	-1.648	-0.549	-0.916	9.421	-3.103	-3.585	3.662	-1.16	-0.977	11.523	5.78	-4.457	3.113	0.366	-0.793	-12.37	-1.571	-1.214	-4.211	-1.038	-1.16	2.973	12.057	2.216	2.136	3.174	0.854	7.043	14.351	0.354	-4.456	4.639	-1.038	1510068665
-9.323	-4.374	-2.736	-2.563	-0.305	-0.122	8.981	-5.076	-4.839	3.784	-1.892	-0.916	11.397	6.023	-4.339	2.991	1.648	-0.977	-10.775	-2.993	0.252	-2.563	-1.282	-1.221	1.8	12.205	1.443	1.221	4.578	1.16	-0.658	9.47	-0.187	0.183	1.892	-1.953	1510068665
-9.38	-4.223	-2.964	-2.93	0.916	0.122	8.567	-5.203	-4.477	3.235	-0.549	-0.977	10.794	6.191	-4.448	2.808	1.709	-0.916	-10.465	-2.417	0.129	-2.319	0.183	-0.061	0.78	12.12	1.226	0.61	5.615	1.77	-0.304	9.99	-1.427	-0.122	0.244	-2.136	1510068665
-8.989	-3.454	-2.741	-2.563	0.183	0.427	8.567	-5.203	-4.477	3.235	-0.549	-0.977	10.09	6.38	-4.729	2.808	1.709	-0.916	-10.3	-1.321	-0.312	-2.93	-0.183	0.183	0.342	12.109	1.414	0.305	4.456	1.831	0.616	10.25	-1.23	-0.549	0.427	-2.808	1510068665
-7.51	-1.851	-2.432	-2.563	1.587	-0.61	8.125	-5.223	-3.839	2.441	-0.977	-1.282	9.375	5.69	-4.894	2.563	1.282	-0.732	-9.178	-1.221	-0.714	-3.418	-0.061	0.244	0.462	11.079	1.591	0.793	2.686	1.526	0.933	9.566	-1.932	0	1.221	-2.869	1510068665
-7.925	-2.305	-2.83	-2.686	1.831	-0.977	7.124	-4.378	-3.116	1.953	-0.366	-1.526	8.327	4.54	-4.159	2.869	1.221	-0.488	-8.711	-1.822	-0.867	-3.479	0.122	0.427	0.988	9.28	1.314	0.427	2.258	1.343	1.328	9.445	-1.471	-0.122	0.854	-3.113	1510068665
-8.502	-3.164	-3.437	-2.319	0.366	-0.549	7.124	-4.378	-3.116	1.953	0.671	-2.014	7.717	3.871	-3.409	2.869	1.221	-0.488	-8.637	-2.14	-0.95	-3.052	-0.061	0.61	1.297	8.124	1.061	0	2.93	1.465	1.779	9.372	-0.756	-0.244	1.587	-2.747	1510068665
-8.156	-2.887	-3.667	-1.831	-0.488	-0.488	7.297	-2.943	-2.428	2.319	2.258	-2.258	7.537	3.65	-3.125	2.441	0.244	-0.427	-8.485	-2.329	-0.941	-2.563	0.183	0.549	1.488	7.89	1.004	-0.061	3.418	1.282	1.296	9.197	-0.727	0.122	1.404	-2.625	1510068665
-7.991	-2.561	-3.43	-1.099	0.183	-0.549	7.34	-2.143	-1.958	2.869	4.272	-2.014	7.593	3.705	-3.338	2.197	0.916	-0.488	-8.643	-2.485	-1.284	-2.197	0	0.488	1.363	8.143	1.037	0	3.357	1.16	0.952	9.27	-0.946	0.061	0.793	-2.563	1510068665
-8.455	-2.109	-3.504	-0.977	-0.183	-0.549	8.106	-1.621	-1.536	2.502	3.784	-1.587	7.748	4.008	-3.67	2.197	0.916	-0.488	-8.393	-2.604	-1.491	-1.892	-0.244	0.366	1.144	8.622	1.146	0	2.686	0.977	1.069	9.344	-0.804	-0.183	0.61	-2.38	1510068665
-8.775	-2.018	-3.455	-0.854	-0.854	-0.427	8.335	-1.286	-0.571	2.625	3.906	-1.221	8.217	4.237	-3.679	1.587	0.977	-0.366	-8.32	-2.732	-1.512	-1.526	0.366	0.366	1.007	8.88	1.339	0	1.953	0.732	0.805	9.263	-0.659	-0.366	0.366	-2.258	1510068666
-8.997	-1.512	-3.275	-0.854	-0.549	-0.244	8.977	-0.811	0.496	2.686	2.991	-0.977	8.616	4.399	-3.492	1.221	0.793	-0.305	-8.697	-2.287	-1.587	-0.793	0.427	0.549	1.11	9.239	1.677	-0.061	1.648	0.549	1.299	9.438	-0.663	-0.732	0.549	-2.319	1510068666
-9.064	-1.559	-3.943	-1.282	-0.183	-0.366	8.977	-0.811	0.496	2.319	2.563	-1.038	9.254	4.666	-3.237	1.221	0.793	-0.305	-9.488	-1.628	-1.963	-0.732	0.549	0.916	1.668	9.752	2.253	-0.183	0.916	0.244	1.81	9.482	-0.645	-0.793	1.099	-1.953	1510068666
-10.337	-2.913	-4.876	-1.77	-0.61	-0.244	9.807	0.158	1.713	2.441	2.197	-1.526	9.917	5.054	-2.94	0.305	0.061	-0.732	-11.146	-1.249	-2.129	-0.916	1.343	0.732	2.492	10.757	2.924	-0.366	0.183	0	1.524	10.192	-1.212	-0.854	1.221	-1.404	1510068666
-11.523	-3.918	-4.767	-1.16	-1.404	0.366	10.591	-0.213	2.129	1.892	0.671	-1.343	10.761	5.557	-2.741	-0.305	-0.061	-1.038	-12.386	-0.682	-1.842	-0.854	1.343	0.671	3.078	11.514	3.515	-0.61	-0.549	-0.244	2.545	10.733	-0.479	-1.282	1.16	-0.549	1510068666
-10.505	-4.91	-3.798	-1.099	-1.587	0.427	10.591	-0.213	2.129	1.404	0.732	-0.977	11.285	6.129	-2.865	-0.305	-0.061	-1.038	-13.519	-0.17	-1.347	-0.122	-0.427	0.427	2.826	11.493	4.177	-0.488	-0.305	-0.61	4.125	11.817	0.561	-2.319	0.793	1.465	1510068666
-9.621	-5.465	-2.978	0.732	-3.601	0.244	12.294	-2.265	1.457	0.61	0.305	-0.244	10.996	6.326	-2.887	-0.671	0.244	-0.366	-11.392	-0.195	-0.376	-0.244	-0.977	0.366	1.282	10.342	4.509	-0.244	-0.671	-0.549	5.107	11.746	0.959	-2.197	0.916	4.028	1510068666
-9.796	-4.035	-1.698	0.244	-2.136	0.366	12.401	-3.062	1.355	-0.305	-1.16	0.427	10.155	6.16	-2.71	-0.549	0.549	0.549	-10.253	-0.432	0.356	0.488	-0.061	-0.244	-0.441	8.705	4.337	-0.427	-0.061	-0.122	2.311	11.448	-1.473	-0.366	1.221	4.883	1510068666
-10.323	-3.832	-1.975	0.427	-2.075	0.488	11.476	-3.015	1.44	-0.916	-0.916	0.183	9.136	6.05	-2.742	-0.549	0.549	0.549	-9.726	0.305	0.422	0.671	0.244	-0.488	-0.993	8.116	4.65	-0.061	-0.488	0.061	-0.022	12.45	-1.358	-0.183	0.183	4.333	1510068666
-8.146	-3.848	-1.189	0.061	-1.282	0	10.058	-2.692	0.989	-1.038	1.282	-0.549	8.296	6.096	-2.893	-0.427	0.122	1.099	-9.703	0.471	-0.267	0.305	0	-0.488	-0.242	8.722	4.167	0.427	-1.343	-0.122	-0.077	12.043	-0.95	0.671	0.732	4.822	1510068666
-7.486	-2.816	-1.101	-0.427	-0.916	-0.061	10.058	-2.692	0.989	-1.099	0.732	-0.671	7.899	5.551	-2.539	-0.549	-0.244	0.793	-8.936	0.646	-0.615	0.427	0.183	-0.488	1.001	8.866	3.907	0.549	-1.892	-0.488	-0.254	10.83	-0.427	1.404	0.793	5.005	1510068666
-7.538	-2.487	-0.781	-0.549	-0.916	-0.061	9.269	-2.45	0.396	-1.038	0.488	-0.488	7.878	4.655	-1.904	-0.549	-0.244	0.793	-8.522	0.575	-0.88	0.366	-0.122	-0.427	1.66	8.12	3.624	0.366	-1.77	-0.793	-0.607	9.82	0.422	1.892	1.648	4.517	1510068666
-7.168	-2.801	-0.185	-0.122	-0.244	0	7.934	-1.843	0.175	-0.793	0.732	-0.61	8.077	3.936	-1.268	-0.671	0.916	0.488	-8.271	0.39	-0.94	0.427	0.061	-0.488	1.729	7.358	3.183	0	-1.709	-0.793	-0.48	8.8	1.166	2.441	3.601	3.54	1510068666
-6.838	-2.166	0.303	0.488	0.488	0.305	7.234	-1.396	0.129	-0.488	0.183	-0.793	8.406	3.537	-0.934	-0.854	1.526	0.305	-8.269	0.62	-1.099	0.549	0.183	-0.305	1.91	7.293	3.102	-0.061	-1.587	-0.732	-2.257	7.703	-0.385	2.136	1.77	2.686	1510068666
-6.796	-1.182	0.124	0.427	2.014	0.366	7.234	-1.396	0.129	-0.427	-0.061	-0.732	8.848	3.292	-1.055	-0.854	1.526	0.305	-8.3	0.908	-1.518	0.305	0	-0.305	2.4	7.685	3.138	0.061	-1.526	-0.732	-4.27	6.76	-0.557	2.197	-1.77	1.16	1510068666
-8.574	-0.965	-0.949	-0.671	2.808	0.549	7.322	-1.17	0.257	-0.366	0.061	-0.427	9.769	2.932	-1.147	-0.793	1.77	0.061	-8.039	1.038	-1.695	-0.061	0	-0.427	2.901	7.928	3.252	0.183	-1.587	-0.671	-2.342	7.251	0.877	3.296	-4.089	-1.221	1510068666
-11.067	-2.166	-1.397	-0.183	0.549	0.671	7.844	-1.266	0.658	-0.244	0.366	-0.244	10.257	2.411	-0.86	-0.793	1.77	0.061	-8.142	0.97	-1.626	-0.244	0.549	-0.427	3.013	7.464	3.305	0.366	-1.343	-0.427	4.122	7.348	0.818	1.221	-5.554	-1.587	1510068666
-12.59	-1.839	-0.402	1.648	-1.77	1.16	8.705	-1.498	1.221	-0.061	0.244	-0.061	10.733	1.999	-0.345	-0.549	2.319	0.305	-8.719	0.132	-1.653	-0.671	0.732	-0.671	2.755	7.215	2.976	0.549	-1.038	0.183	14.41	9.484	-2.334	1.892	2.075	0.793	1510068666
-11.246	-2.113	-1.824	0.244	0.061	0.488	9.15	-1.635	1.631	0.305	0.427	-0.122	11.462	2.261	-0.223	-0.305	4.15	0.916	-9.587	-0.672	-1.768	-0.183	1.953	-1.221	2.564	7.978	2.761	0.793	-0.427	0.854	9.576	9.83	-3.037	-1.099	1.831	1.77	1510068666
-12.355	-5.084	-2.399	-0.427	-1.404	-0.671	9.15	-1.635	1.631	0.549	0	-0.061	11.462	2.261	-0.223	-0.305	4.15	0.916	-12.678	-0.354	-2.67	-0.427	0.854	-0.793	3.744	10.618	2.409	1.099	0.061	1.099	0.218	11.486	0.763	-1.099	1.831	1.77	1510068666
-10.003	-4.643	-1.499	0.549	-1.709	-0.122	9.817	-2.029	1.832	0.61	-0.122	0.366	12.928	4.57	-0.72	-0.061	3.357	0.366	-13.195	-0.865	-2.204	-0.61	-1.221	-0.671	4.892	12.924	2.145	1.282	0.732	0.244	6.229	14.041	1.422	-3.357	0.549	0.305	1510068666
-9.154	-3.902	-2.663	-0.671	1.465	-0.305	10.657	-2.784	2.273	0.61	0.122	1.099	12.779	4.856	-0.429	0.061	4.211	-0.122	-11.938	-1.42	-1.171	-0.732	-2.502	-0.793	4.108	12.909	2.157	0.732	2.075	-0.122	-1.156	10.232	-0.556	-3.357	0.549	0.305	1510068666
-9.314	-3.771	-3.347	-1.099	1.465	-0.244	10.86	-3.468	3.028	0.488	0.427	1.343	12.185	4.746	0.278	0.244	4.944	-0.244	-11.198	-1.927	-0.388	-1.221	-0.244	0.061	2.135	11.876	1.942	0.061	2.991	0.549	0.181	10.413	-2.518	-0.488	-1.404	-2.014	1510068666
-9.545	-3.083	-2.905	-1.343	0.671	0.183	10.86	-3.468	3.028	0.732	1.404	0.549	12.26	4.972	0.97	1.038	3.479	-0.366	-10.569	-1.775	-0.463	-1.038	-0.61	0.305	0.98	11.277	1.62	-0.122	3.052	1.221	0.855	10.586	-1.634	-1.099	0.061	-2.441	1510068666
-8.837	-2.451	-2.519	-0.732	1.526	-0.305	9.227	-3.821	3.11	1.099	0.977	0	11.257	4.893	1.241	0.488	4.7	0.427	-10.018	-1.471	-0.922	-0.916	-0.183	0.183	0.806	10.843	1.643	0.061	2.136	1.221	0.92	10.161	-2.007	-0.366	0.122	-2.991	1510068666
-8.264	-2.43	-2.594	-0.671	1.831	-0.427	9.227	-3.821	3.11	1.465	1.953	0.122	11.257	4.893	1.241	0.488	4.7	0.427	-9.289	-1.535	-1.107	-1.099	-0.183	0.244	1.212	9.622	1.779	0.427	1.465	0.793	1.52	9.88	-1.536	-0.366	0.122	-2.991	1510068667
-8.136	-2.339	-2.877	-0.549	0.61	-0.366	8.698	-3.663	2.981	1.465	1.953	0.122	8.769	3.694	2.096	0.427	3.357	0.732	-8.586	-1.643	-0.974	-0.916	-0.366	0.183	1.397	8.384	1.513	0.305	1.526	0.732	1.578	9.574	-0.949	-0.305	-0.122	-2.93	1510068667
-7.874	-1.958	-3.089	-0.488	0.61	-0.549	7.702	-1.832	3.201	2.197	1.404	0.122	7.868	3.295	2.668	0.549	2.258	0.549	-8.223	-1.603	-0.901	-0.793	-0.244	0.305	1.616	7.661	1.309	0	1.709	0.793	1.931	9.021	-0.817	-0.061	0.366	-2.625	1510068667
-8.26	-2.078	-3.179	-0.061	0.122	-0.61	7.281	-1.154	3.432	2.136	1.77	-0.122	7.453	3.204	3.204	0.549	2.258	0.549	-8.05	-1.763	-1.05	-0.854	-0.366	0.305	1.656	7.399	1.305	0	1.953	0.61	1.846	8.906	-0.878	0	0.549	-2.502	1510068667
-8.417	-2.083	-2.993	-0.061	-0.549	-0.488	7.281	-1.154	3.432	2.075	1.404	-0.122	7.325	3.332	3.449	0	2.686	0.427	-7.794	-2.205	-1.025	-0.549	-0.488	0.183	1.371	7.64	1.213	0.061	1.709	0.549	1.727	8.964	-0.741	-0.061	0.427	-2.197	1510068667
-9.012	-2.011	-2.724	0.183	-1.465	0	7.284	-0.793	3.679	1.831	2.136	-0.61	7.972	3.655	3.765	-0.183	1.648	0.244	-7.789	-2.489	-1.211	0.122	0.305	0.244	1.205	8.385	1.203	-0.122	1.404	0.671	2.323	8.741	-0.016	-0.061	0.427	-2.197	1510068667
-8.664	-1.425	-2.383	0.305	-0.366	0.366	7.754	-0.071	3.785	1.16	2.93	-0.671	8.055	4.138	4.467	-0.427	1.953	-0.122	-8.576	-1.967	-1.364	0.549	0.305	0.427	1.593	9.107	1.504	-0.366	1.099	0.61	2.501	8.85	-0.09	-0.793	0.061	-1.282	1510068667
-9.152	-1.329	-3.502	-0.977	-0.183	-0.183	7.754	-0.071	3.785	0.427	2.686	-0.732	8.357	4.538	5.093	-0.549	1.465	-0.549	-9.525	-1.148	-1.465	0.427	0.732	0.977	2.095	9.844	2.182	-0.305	0.488	0.122	2.361	8.898	-0.729	-0.854	0.244	-0.977	1510068667
-10.075	-2.969	-4.118	-1.526	-0.793	0.183	7.397	0.343	5.118	0.366	3.296	-0.916	8.753	4.785	5.417	-0.244	0.305	-1.404	-11.045	-0.652	-1.737	0.427	0.061	0.977	2.745	10.933	2.934	-0.305	-0.183	-0.122	2.409	9.97	-1.146	-1.16	0.305	-0.671	1510068667
-10.607	-4.672	-3.517	-0.671	-2.014	0.854	8.047	-0.239	5.402	0.183	2.991	-0.916	8.893	4.811	5.996	-0.244	0.305	-1.404	-12.529	-0.091	-1.705	0.061	-0.488	0.793	3.545	11.236	3.45	-0.427	-0.671	-0.122	4.672	9.959	0.218	-1.16	-0.061	0.732	1510068667
-10.416	-5.733	-2.299	1.343	-2.991	0.916	8.047	-0.239	5.402	-0.366	2.136	-0.244	8.733	4.768	6.333	0.061	-0.061	-1.77	-12.292	-0.035	-0.993	0.183	-1.648	0.488	3.455	10.179	3.979	-0.122	0.183	-0.488	6.217	11.176	1.09	-1.465	0.244	3.723	1510068667
-9.716	-4.043	-1.389	0.854	-1.587	0.244	8.821	-1.188	6.042	-1.099	2.197	0.366	8.393	4.883	6.359	-0.061	0.061	-1.709	-10.934	-0.164	-0.055	0.671	-0.61	0.122	1.968	9.068	3.913	0.122	1.038	-0.244	3.698	12.985	0.136	-1.465	0.244	3.723	1510068667
-10.942	-3.267	-1.522	-0.305	-0.061	-0.244	7.893	-2.662	6.389	-2.319	2.563	1.099	7.866	5.296	5.992	-0.305	0.793	-1.648	-10.896	0.851	0.195	0.977	-0.854	-0.122	1.183	8.703	3.949	0.061	1.648	0.183	-0.597	13.02	-1.081	-0.183	0	4.333	1510068667
-10.539	-4.344	-1.453	-0.183	-1.587	-0.977	7.465	-3.058	6.263	-2.747	2.319	0.916	7.09	5.467	5.442	-0.183	1.221	-1.526	-11.158	1.136	-0.045	0.122	-0.916	-0.183	1.357	9.21	4.27	0.366	1.343	0.183	-2.109	12.976	-1.029	0.977	-0.732	3.845	1510068667
-8.751	-3.814	-0.848	-0.427	-1.16	-1.099	7.465	-3.058	6.263	-2.319	2.136	0.183	6.444	5.351	5.387	0.122	0.916	-1.648	-10.361	0.988	-0.102	0.183	-1.221	-0.305	2.122	9.402	3.941	0.366	1.038	0.183	-0.542	11.228	-0.726	0.977	-0.732	3.845	1510068667
-7.964	-3.031	-0.598	-1.099	-0.854	-1.038	7.616	-3.284	6.353	-2.502	2.93	0.671	6.156	5.091	5.528	0.549	1.038	-1.709	-9.778	1.08	-0.062	0.183	-1.953	-0.244	2.528	8.593	3.816	0.305	1.709	0.061	-0.121	10.19	0.779	1.953	1.831	2.319	1510068667
-7.726	-3.327	0.001	-0.732	-0.61	-0.977	6.724	-3.268	6.449	-2.808	1.709	1.465	6.042	4.677	5.266	0.61	1.099	-1.648	-8.838	1.034	0.337	-0.061	-1.587	-0.366	2.009	7.791	3.661	0.244	2.075	0.061	-0.884	9.152	1.341	2.625	5.798	0.793	1510068667
-7.427	-2.704	0.482	-0.183	-0.488	-0.61	5.466	-3.406	5.725	-2.014	0.366	1.343	5.953	4.7	5.057	0.793	0.916	-1.465	-8.536	1.156	0.532	-0.122	-1.709	-0.366	1.536	7.175	3.281	0.488	2.319	0.183	-2.97	7.996	-0.573	2.625	5.798	0.793	1510068667
-7.535	-2.513	-0.343	-0.732	1.099	-0.854	4.939	-3.158	5.359	-1.282	1.282	1.099	5.499	4.736	4.816	0.793	1.648	-1.16	-8.434	1.668	0.731	-0.671	-1.404	-0.183	1.342	7.314	3.388	0.671	2.075	0.366	-0.685	7.866	1.304	2.319	0.427	-1.282	1510068667
-8.252	-2.603	-0.87	-1.099	0.244	-0.916	3.918	-3.409	4.932	-1.221	1.526	1.526	5.783	5.368	4.656	1.221	0.854	-1.038	-8.652	1.625	0.748	-1.221	-1.038	-0.366	1.566	7.64	3.7	1.465	2.38	0.366	3.267	9.058	2.078	1.343	1.526	-1.404	1510068667
-8.685	-3.752	-1.383	-1.709	1.526	-0.916	4.907	-4.6	4.961	-1.343	-0.366	1.77	6.161	6.24	4.608	1.587	-0.061	-1.099	-8.941	1.389	0.824	-1.404	-1.282	-0.549	1.689	8.181	3.68	1.587	2.625	0.488	3.686	8.771	-0.334	0.061	2.869	-1.648	1510068667
-11.007	-6.331	-0.976	-0.427	-0.244	-1.099	4.498	-5.65	5.224	-1.465	1.282	2.441	6.254	7.022	4.817	1.526	-0.061	-1.038	-10.33	0.51	0.736	-1.709	-1.343	-0.549	1.591	8.823	3.523	1.648	2.686	0.305	1.877	9.665	-0.111	-1.343	0.854	-1.953	1510068667
-9.168	-5.968	-1.013	1.404	0.916	-1.16	4.498	-5.65	5.224	-1.77	1.038	2.93	6.291	8.114	4.839	1.892	-0.244	-0.977	-10.854	-1.086	0.888	-1.343	-2.502	-0.549	1.491	9.811	2.924	1.77	2.502	0	0.035	10.824	0.644	-0.671	-3.54	-2.441	1510068667
-8.049	-4.43	-1.938	0.244	-0.061	-1.404	4.56	-6.784	5.546	-1.709	-1.16	2.808	6.291	8.114	4.839	2.136	0.427	-0.916	-10.021	-2.178	1.573	-0.671	-2.075	-0.793	1.014	10.402	2.134	1.221	1.953	-0.122	5.241	11.598	1.171	-0.854	0.427	-0.122	1510068667
-8.461	-4.146	-2.066	-0.122	1.16	-1.404	4.56	-6.784	5.546	-1.221	0.366	2.502	5.858	9.142	5.014	1.77	0.244	-0.793	-9.305	-2.096	2.159	0.122	-2.075	-0.732	0.353	10.378	1.359	1.099	2.197	-0.549	1.574	9.398	-0.633	-0.854	-0.366	-0.793	1510068667
-8.993	-4.817	-2.817	0.183	0	-1.343	3.358	-6.114	5.496	-1.404	0.366	2.319	6.22	9.128	4.482	1.221	0.427	-0.671	-9.164	-1.464	2.55	0	-1.77	-0.122	-0.348	10.194	1.361	1.099	1.038	-0.61	2.555	9.388	-1.422	0.305	-0.732	-0.916	1510068668
-8.452	-4.805	-2.437	-0.122	0.366	-1.16	2.924	-6.572	5.694	-1.526	1.587	2.075	6.22	9.128	4.482	1.282	0.61	-0.305	-9.249	-1.54	2.806	-0.061	-1.587	-0.183	-0.333	10.344	1.632	1.099	0.488	-0.793	2.676	9.721	-1.318	0.427	0.549	-0.549	1510068668
-8.654	-4.933	-2.378	-0.244	0.366	-1.038	2.655	-7.636	5.676	-1.465	1.282	1.892	5.685	8.96	4.201	1.465	1.404	-0.061	-9.19	-1.329	3.133	0	-1.77	-0.183	0.633	10.481	1.471	0.488	0.366	-0.977	1.638	9.692	-1.269	0.305	0.122	-0.61	1510068668
-8.776	-5.206	-2.411	-0.061	0	-0.793	2.584	-8.363	5.63	-0.977	0.183	1.77	5.213	8.67	4.454	1.587	1.587	0	-8.744	-1.348	3.431	-0.122	-1.282	-0.244	0.726	10.178	1.587	0.366	0.977	-1.038	1.469	9.623	-1.238	0.427	-0.305	-0.793	1510068668
-8.317	-4.555	-2.223	-0.061	0.427	-0.61	2.42	-8.241	5.619	-0.854	-0.061	1.526	5.213	8.67	4.454	1.221	1.587	0.183	-8.582	-1.501	3.653	0	-1.099	-0.244	-0.116	9.923	1.19	0.427	0.732	-0.916	1.955	9.737	-1.254	0.366	0.183	-0.671	1510068668
-8.486	-4.814	-2.271	-0.244	0.183	-0.671	2.367	-7.882	5.891	-0.793	0.549	1.282	5.532	8.65	4.941	0.732	1.526	0.183	-8.471	-1.367	3.682	0.061	-0.854	-0.244	-0.333	9.96	1.072	0.488	-0.122	-0.671	1.723	9.476	-0.999	0.488	0.122	-0.671	1510068668
-8.454	-5.046	-2.23	-0.122	-0.061	-0.549	2.55	-7.863	5.859	-0.854	0.244	0.61	5.242	8.5	4.656	0.732	1.282	0.061	-8.623	-1.278	3.736	0	-0.61	-0.183	-0.022	10.107	1.406	0.427	-0.244	-0.61	2.009	9.68	-1.037	0.183	0.122	-0.732	1510068668
-8.337	-5.027	-2.116	-0.244	0.061	-0.305	2.55	-7.863	5.859	-0.61	0.732	0.244	5.242	8.5	4.656	0.671	0.671	0.122	-8.681	-1.225	3.759	-0.122	-0.427	-0.122	0.412	10.082	1.506	0.122	0.061	-0.61	1.982	9.644	-0.842	0.183	0.122	-0.732	1510068668
-8.416	-5.066	-2.127	-0.305	-0.122	-0.305	2.229	-7.464	5.715	-0.305	0.427	0.244	5.676	8.619	5.117	0.305	0.793	0.244	-8.853	-1.171	3.719	-0.122	-0.427	-0.122	0.264	10.109	1.572	0.061	0	-0.61	1.8	9.55	-1.236	0.305	-0.244	-0.549	1510068668
-8.278	-5.121	-2.08	-0.366	-0.061	-0.366	1.962	-7.429	5.755	-0.427	0.244	0.305	5.631	8.542	5.081	0.183	0.549	0.427	-8.86	-1.182	3.704	-0.122	-0.366	-0.061	-0.151	10.131	1.524	0	-0.305	-0.61	1.901	9.634	-1.288	0.366	0.122	-0.549	1510068668
-8.192	-5.166	-2.015	-0.366	-0.061	-0.366	1.962	-7.429	5.755	-0.305	-0.061	0.305	5.631	8.542	5.081	0.122	1.038	0.305	-8.861	-1.095	3.701	-0.183	-0.305	0	-0.01	10.006	1.658	-0.183	-0.671	-0.549	1.658	9.743	-1.085	0.366	0.122	-0.549	1510068668
-8.193	-5.209	-1.938	-0.183	0	-0.183	2.415	-7.238	6.083	0	0	0.183	4.888	7.904	5.048	0.183	0.854	0.305	-8.83	-1.069	3.683	-0.244	-0.305	0.061	0.267	9.945	1.792	-0.244	-0.427	-0.488	1.547	9.695	-0.831	0	0	-0.488	1510068668
-8.216	-5.125	-2.034	-0.305	-0.122	-0.183	2.168	-7.133	5.676	0	0.549	0.122	4.888	7.904	5.048	0.183	-0.122	0.427	-8.71	-1.054	3.674	-0.305	-0.305	0.061	0.395	9.976	1.818	-0.366	-0.427	-0.244	1.784	9.609	-1.035	0.244	-0.061	-0.244	1510068668
-8.274	-5.16	-1.907	-0.305	-0.122	-0.122	2.188	-7.059	5.631	0	0.793	0.305	5.69	7.703	5.034	0.427	0.244	0.122	-8.638	-1.141	3.761	-0.305	-0.183	0.122	0.526	9.737	1.867	-0.122	0.061	-0.122	1.848	9.569	-1.025	0	0.122	-0.183	1510068668
-8.386	-5.137	-1.861	-0.122	-0.122	0	2.151	-7.149	5.853	-0.183	0.305	0.305	4.996	7.824	5.265	0.183	1.343	0.061	-8.67	-1.047	3.82	-0.244	-0.061	0.122	0.199	9.692	1.832	-0.183	0.366	-0.061	1.791	9.558	-1.037	0.183	0.183	-0.122	1510068668
-8.343	-4.84	-1.826	-0.122	0.061	0.122	2.151	-7.149	5.853	-0.061	0.488	0.244	5.082	7.925	5.12	0.183	0.793	0	-8.776	-0.882	3.816	-0.305	0	0.122	-0.191	9.865	1.812	-0.122	0.244	0	1.727	9.595	-1.165	0.061	0	0	1510068668
-8.465	-4.521	-2.019	-0.305	0.244	0.183	1.559	-7.404	6.139	0	-0.061	0.183	5.082	7.925	5.12	0.061	1.343	-0.183	-8.717	-0.729	3.834	-0.488	0.244	0.061	-0.028	9.987	1.882	0	0.061	0.183	1.73	9.49	-1.195	0.061	0	0	1510068668
-8.744	-4.429	-2.155	-0.61	0	0.122	1.281	-7.84	5.826	-0.183	0	0.122	4.52	8.135	5.198	0.183	0.549	-0.122	-8.717	-0.634	3.808	-0.732	0.488	0.061	0.182	9.966	2.079	0.061	0.305	0.305	1.863	9.548	-1.189	0.122	0.244	-0.122	1510068668
-8.416	-4.291	-2.213	-0.977	0.122	0.122	1.281	-7.84	5.826	-0.366	-0.244	0.488	4.376	8.486	5.641	0.183	-0.305	-0.122	-8.742	-0.578	3.663	-1.099	0.61	0.122	0.048	10.032	1.902	-0.061	0.183	0.305	1.938	9.603	-1.184	-0.305	0.305	-0.244	1510068668
-8.632	-4.358	-2.48	-1.343	-0.122	0.122	1.292	-8.18	5.721	-0.366	-1.343	0.549	4.376	8.486	5.641	0.061	-0.793	-0.366	-8.86	-0.461	3.374	-1.465	0.977	0.061	-0.242	9.997	1.832	-0.488	-0.488	0.122	1.786	9.489	-1.018	-0.305	0.305	-0.244	1510068668
-8.875	-4.383	-2.711	-1.709	-0.061	0.244	0.689	-10.277	5.035	0.427	-2.136	0.244	4.985	9.342	4.68	0.183	-1.831	0	-9.024	-0.38	3.216	-2.014	1.099	0	-0.618	9.745	1.873	-0.488	-1.526	-0.122	1.821	9.575	-1.28	-0.366	0.549	-0.244	1510068668
-8.906	-4.146	-2.914	-2.136	0	0.244	0.689	-10.277	5.035	2.38	-3.601	-0.793	5.541	9.249	4.347	-0.61	-0.488	0.549	-9.263	-0.61	2.931	-2.563	1.465	0.183	-0.656	10.027	1.983	-0.122	-2.441	-0.549	1.855	9.635	-1.53	-0.061	0.793	-0.366	1510068668
-9.015	-3.811	-3.12	-2.625	-0.183	0	0.796	-9.972	3.584	2.93	-4.028	-1.892	5.541	9.249	4.347	-0.793	-0.977	1.282	-9.641	-1.054	2.51	-2.869	1.404	0.183	-0.103	10.995	1.839	-0.122	-3.296	-0.61	1.938	9.79	-1.62	-0.183	1.16	-0.366	1510068668
-8.881	-3.732	-3.462	-3.296	-0.305	-0.244	0.675	-9.134	3.004	2.258	-3.967	-2.747	7.64	7.367	3.744	0.061	-0.732	2.197	-9.649	-1.108	2.162	-3.235	1.282	0.305	1.445	11.184	1.79	-0.977	-2.808	-0.488	1.619	9.927	-1.62	-0.122	1.587	-0.61	1510068668
-8.667	-3.699	-3.657	-3.601	-0.61	-0.305	0.675	-9.134	3.004	0.549	-3.235	-2.625	8.567	6.931	2.565	1.709	-0.488	3.479	-9.507	-1.041	1.854	-3.784	1.343	0.427	2.541	10.509	1.883	-1.038	-1.221	-0.549	1.635	9.843	-1.346	-0.061	2.197	-0.854	1510068668
-8.424	-3.603	-3.965	-4.089	-0.793	-0.549	0.889	-7.562	0.746	-0.854	-2.991	-1.404	8.567	6.931	2.565	2.686	0.977	3.357	-9.219	-0.918	1.53	-4.333	1.404	0.549	2.906	10.048	1.544	-1.221	0.244	-0.305	1.692	9.591	-1.25	0.122	2.686	-0.916	1510068669
-8.277	-3.607	-4.307	-4.395	-1.221	-0.732	1.389	-7.168	0.033	-1.587	-3.296	0.732	8.173	5.294	2.346	3.662	2.075	3.296	-9.225	-1.2	1.058	-4.822	1.282	0.671	2.698	9.6	1.392	-1.343	2.014	0.061	1.788	9.502	-1.217	0.061	3.052	-0.977	1510068669
-8.181	-3.764	-4.697	-4.7	-1.953	-0.854	1.389	-7.168	0.033	-1.587	-4.15	3.357	8.53	5.505	2.163	5.493	1.831	3.296	-9.487	-1.422	0.585	-5.249	0.977	0.732	2.144	9.292	0.924	-1.404	3.418	0.549	1.742	9.44	-1.247	0	3.54	-0.854	1510068669
-7.98	-3.981	-4.815	-4.883	-2.319	-1.038	1.799	-7.259	0.215	-1.404	-5.127	5.798	8.53	5.505	2.163	5.737	1.892	2.197	-9.661	-1.535	0.327	-5.676	0.671	0.977	1.854	9.276	0.538	-0.977	4.395	1.282	1.381	9.485	-1.097	0	3.54	-0.854	1510068669
-7.801	-4.034	-4.967	-4.761	-2.136	-1.16	2.314	-9.121	-0.039	-1.221	-6.042	7.202	8.162	5.629	2.787	5.554	3.601	1.953	-9.808	-1.882	-0.023	-5.981	0.427	1.16	1.354	9.528	0.444	-0.305	5.371	1.709	1.253	9.576	-1.287	0.122	3.662	-0.488	1510068669
-7.977	-4.11	-5.231	-4.517	-2.686	-1.221	2.314	-9.121	-0.039	-0.854	-8.789	7.935	8.801	6.642	1.997	5.737	4.211	1.648	-9.865	-2.104	-0.254	-6.104	0	1.282	0.739	9.8	0.34	-0.061	5.615	2.38	0.909	9.703	-1.317	-0.061	3.784	-0.183	1510068669
-7.921	-3.963	-5.38	-4.517	-2.502	-1.282	3.692	-10.629	-0.435	0	-10.376	8.362	8.801	6.642	1.997	5.554	4.089	0.732	-9.966	-2.4	-0.571	-6.165	-0.183	1.221	0.758	10.005	0.609	0.122	6.592	2.563	0.274	9.866	-1.486	0	3.54	-0.122	1510068669
-8.064	-3.681	-5.51	-4.456	-2.502	-1.404	4.528	-11.401	-1.486	0.366	-9.827	7.996	8.695	7.699	1.403	5.005	5.798	0.977	-10.033	-2.584	-0.717	-6.042	-0.549	1.099	0.03	10.312	0.41	-0.061	7.141	2.625	0.172	9.917	-1.622	-0.122	3.479	-0.183	1510068669
-8.088	-3.588	-5.49	-4.395	-2.747	-1.526	4.528	-11.401	-1.486	0.61	-11.78	6.653	8.695	7.699	1.403	4.456	6.653	1.282	-9.818	-2.777	-0.708	-5.92	-0.549	0.977	-0.786	10.317	0.266	-0.061	6.897	2.808	0.462	9.99	-1.643	-0.244	3.662	-0.183	1510068669
-8.169	-3.413	-5.234	-4.272	-2.747	-1.404	4.749	-10.814	-1.453	0.671	-11.902	5.066	7.848	7.842	0.584	3.54	5.859	0.305	-9.784	-2.906	-0.727	-5.615	-0.732	0.854	-1.074	10.326	0.351	-0.061	6.531	2.808	0.629	9.92	-1.696	-0.305	3.784	-0.122	1510068669
-8.13	-3.235	-5.195	-4.456	-2.563	-1.343	4.783	-9.987	-1.592	0.488	-9.705	3.418	7.545	7.885	0.362	2.869	6.104	0.244	-9.487	-2.783	-0.693	-5.432	-0.549	0.916	-1.287	10.241	0.563	0	6.104	2.563	0.623	9.911	-1.72	-0.488	3.723	-0.061	1510068669
-8.378	-3.061	-4.601	-4.333	-3.052	-1.16	4.947	-9.356	-1.78	0.061	-8.057	2.197	7.545	7.885	0.362	2.38	6.226	0.183	-9.793	-2.4	-0.54	-5.127	-0.122	0.793	-1.239	10.08	0.841	0	5.554	2.502	0.703	9.808	-1.644	-0.732	3.601	-0.122	1510068669
-7.995	-2.809	-4.493	-4.456	-2.075	-1.038	4.8	-8.739	-1.31	-0.488	-6.714	1.343	6.928	7.846	0.239	2.014	4.822	0.061	-9.568	-1.583	-0.626	-5.005	-0.61	0.977	-0.822	9.988	1.566	0.305	5.371	2.197	1.184	9.717	-0.973	-0.854	3.906	0.061	1510068669
-8.289	-2.976	-4.418	-4.761	-2.258	-0.977	4.484	-8.472	-0.745	-1.16	-5.737	0.732	6.316	7.759	0.723	1.892	4.211	-0.244	-9.387	-1.311	-0.593	-5.066	-0.122	0.732	-0.335	9.6	2.15	0.854	5.005	1.953	1.711	9.701	-1.023	-1.282	3.723	0.427	1510068669
-8.551	-2.862	-3.625	-5.554	-2.136	-0.916	4.182	-8.751	-0.346	-1.404	-5.371	0.244	6.316	7.759	0.723	1.892	4.456	-0.366	-9.432	-0.938	-0.452	-4.761	0.671	0.549	-0.203	9.154	2.217	0.732	4.883	2.075	2.742	9.392	-0.623	-1.282	3.906	0.793	1510068669
-9.573	-2.82	-2.461	-6.531	-2.319	-0.916	3.919	-9.302	0.512	-1.404	-5.127	-0.244	5.467	7.886	0.999	2.075	3.845	-0.61	-9.58	-0.033	-0.479	-4.333	0.183	0.488	-0.279	8.882	2.909	1.16	5.066	2.075	4.52	9.112	-0.371	-1.099	4.944	1.038	1510068669
-10.867	-3.667	-2.298	-6.226	-3.906	-1.282	3.853	-9.606	1.055	-1.282	-4.578	-0.671	4.372	9.033	1.491	2.258	2.747	-0.916	-9.884	0.971	-0.434	-4.517	0.854	0.61	0.187	8.934	3.656	1.831	5.127	1.831	4.175	9.869	-0.889	-0.61	7.141	1.465	1510068669
-10.281	-3.914	-2.158	-4.822	-4.211	-1.282	3.853	-9.606	1.055	-0.854	-3.784	-0.916	4.372	9.033	1.491	2.319	2.136	-1.16	-10.902	0.867	-0.89	-5.188	0.183	0.427	0.542	9.633	4.041	1.77	5.371	1.526	3.022	10.159	-2.604	0.854	5.371	0.61	1510068669
-9.138	-3.412	-2.442	-4.761	-3.296	-0.916	3.735	-9.625	1.517	-0.366	-2.991	-1.221	4.179	10.361	1.843	2.441	2.441	-1.282	-10.538	0.681	-0.921	-4.822	0.366	0.305	0.59	10.592	3.95	1.282	5.066	1.343	5.201	9.063	-2.783	0.854	5.371	0.61	1510068669
-8.857	-3.634	-2.399	-4.944	-2.747	-0.488	3.122	-10.338	1.103	0.305	-3.174	-1.282	4.035	11.478	2.702	2.747	3.357	-1.221	-10.538	0.681	-0.921	-4.822	0.366	0.305	0.269	10.541	4.055	0.549	4.883	1.099	4.99	9.391	-3.36	3.235	11.169	0.549	1510068669
-9.188	-3.455	-1.847	-4.395	-3.113	-0.061	3.122	-10.338	1.103	1.16	-4.333	-1.282	4.035	11.478	2.702	2.563	4.822	-0.671	-10.538	0.681	-0.921	-4.822	0.366	0.305	-0.154	9.836	3.795	-0.183	4.211	0.977	3.06	9.873	-3.211	3.113	12.817	1.221	1510068669
-8.93	-3.235	-1.804	-4.639	-3.113	-0.183	3.053	-9.203	0.858	1.587	-5.31	-1.404	3.272	10.758	2.531	1.953	5.371	-0.122	-9.664	0.358	-1.09	-4.333	0	0.183	-0.254	9.246	3.539	-0.305	3.723	1.099	1.414	10.351	-3.299	3.113	12.817	1.221	1510068669
-8.338	-3.187	-1.598	-4.272	-2.686	-0.183	3.08	-8.707	0.626	1.648	-5.432	-1.648	2.044	9.357	2.452	1.282	4.089	0.061	-9.543	0.394	-1.105	-4.211	-0.061	0.122	-0.136	8.842	3.382	-0.183	3.357	1.099	-0.372	10.361	-2.553	4.272	7.629	2.136	1510068669
-8.203	-2.938	-1.47	-3.845	-2.319	-0.122	3.08	-8.707	0.626	1.648	-5.188	-1.648	2.044	9.357	2.452	0.916	2.319	-0.122	-9.467	0.311	-1.174	-4.028	-0.061	0.061	0.134	8.411	3.262	0.061	3.052	0.916	-1.058	10.279	-1.998	4.883	5.493	2.38	1510068669
-8.02	-3.084	-1.455	-3.906	-1.343	-0.122	3.057	-8.276	0.62	1.587	-4.578	-1.465	2.403	8.917	2.149	0.671	1.648	-0.305	-9.327	0.358	-1.281	-3.845	-0.183	0	0.518	8.305	3.389	0.244	3.052	0.854	-0.874	10.29	-1.164	4.883	5.493	2.38	1510068669
-8.266	-3.426	-1.264	-3.784	-0.977	-0.366	2.907	-8.137	0.335	1.526	-4.089	-1.099	3.164	8.78	1.875	0.488	2.197	-0.549	-9.217	0.239	-1.351	-3.723	-0.122	-0.122	0.693	8.35	3.43	0.305	2.93	0.793	-0.096	9.9	0.059	3.235	3.784	1.648	1510068670
-8.52	-3.476	-0.843	-3.235	-0.671	-0.305	2.907	-8.137	0.335	1.404	-4.456	-0.732	3.164	8.78	1.875	0.488	2.93	-0.549	-9.199	-0.203	-1.398	-3.357	-0.122	-0.305	0.488	8.333	3.368	0.366	2.686	0.793	0.681	9.51	0.768	2.869	4.089	0.854	1510068670
-8.597	-3.012	0.089	-2.319	0	0.061	3.054	-8.196	0.4	1.221	-4.761	-0.488	3.089	8.772	1.848	0.61	2.808	-0.488	-9.17	-0.53	-1.452	-3.357	-0.122	-0.305	0.219	8.387	3.387	0.549	2.563	0.732	0.623	8.921	0.177	2.869	4.089	0.854	1510068670
-8.89	-2.421	-0.551	-1.465	0.244	0.244	3.694	-7.843	0.501	1.16	-4.15	-0.183	2.976	9.051	1.806	0.427	2.136	-0.305	-9.098	-0.474	-1.322	-2.197	0.061	-0.366	-0.083	8.501	3.652	0.854	2.136	0.61	0.519	8.283	-1.378	2.319	0.793	-0.244	1510068670
-9.129	-2.192	-0.721	-0.793	0.732	0.122	3.694	-7.843	0.501	1.038	-3.296	0.366	3.024	9.311	1.786	0.305	1.404	0.122	-9.052	-0.583	-1.308	-1.709	0.122	-0.61	-0.285	8.545	3.778	0.977	1.404	0.671	2.803	8.379	-0.835	1.526	0.061	-0.61	1510068670
-10.305	-2.035	-0.748	-0.916	-0.061	0.244	4.082	-7.547	0.829	0.793	-2.625	0.977	3.112	9.341	1.904	0.305	1.038	0.793	-8.784	-0.511	-1.29	-1.465	0.305	-0.916	-0.117	8.358	3.813	1.038	0.671	0.671	7.733	9.118	-0.024	0.061	0.427	0.366	1510068670
-10.786	-3.23	-1.032	-0.854	-0.488	0.183	4.082	-7.547	0.829	0.732	-1.709	1.709	3.183	9.149	2.043	0.366	0.793	1.343	-9.711	-0.797	-1.031	-1.282	1.038	-1.16	0.157	8.498	3.433	0.916	0.183	0.916	4.101	9.55	-0.732	-0.854	-0.916	0.061	1510068670
-10.691	-3.636	-1.095	-0.671	0.854	0.183	4.532	-7.909	1.105	0.61	-0.732	2.502	3.043	9.397	2.062	0.305	0.793	1.465	-11.209	-0.852	-1.23	-0.549	0.122	-1.221	1.226	9.436	3.116	1.16	0.549	0.916	2.321	9.514	-1.395	-2.258	-0.732	-1.831	1510068670
-10.424	-4.273	-1.814	-0.793	-0.305	-0.549	4.998	-8.813	1.352	0.305	0.305	2.869	2.993	10.252	1.902	0.366	0.427	0.916	-12.153	-0.627	-0.994	-0.549	0.122	-1.221	2.21	11.135	3.125	1.77	1.16	0.305	6.206	11.349	-0.755	-2.258	-0.732	-1.831	1510068670
-9.633	-4.236	-1.861	-0.366	-0.305	-0.671	5.284	-9.994	1.781	0.183	1.709	2.625	3.182	11.508	1.559	0.488	0.061	0.366	-11.152	-1.58	-0.022	-1.221	-1.099	-1.16	1.772	11.803	2.227	1.404	1.343	0.244	3.614	11.007	0.432	-1.221	1.953	-1.099	1510068670
-8.769	-4.127	-2.89	-1.282	1.038	-0.427	4.947	-10.721	2.105	0.305	1.953	1.587	3.805	11.575	1.48	0.671	0.793	0.122	-10.355	-1.964	0.931	-1.221	-0.488	-0.549	0.855	11.316	1.639	0.549	2.075	0.305	0.624	10.005	-1.052	-0.183	0.366	-1.282	1510068670
-9.595	-3.729	-2.921	-1.465	0.244	0.244	4.535	-10.079	2.275	0.61	1.221	0.061	4.183	11.177	1.3	0.671	2.197	0.183	-10.439	-2.291	0.51	-1.221	-0.488	-0.549	-0.023	11.227	1.452	0.061	2.991	0.549	0.792	9.958	-1.273	-0.183	0.366	-1.282	1510068670
-9.112	-2.9	-2.554	-1.648	0.61	0.061	2.909	-9.304	1.993	0.671	0.793	-1.953	3.875	11.553	0.906	0.305	2.686	0.183	-9.731	-1.809	0.373	-1.282	-0.061	-0.061	-0.793	11.513	1.353	0.061	2.258	0.61	1.507	9.9	-1.311	-0.549	-0.305	-1.648	1510068670
-8.885	-2.662	-2.621	-1.16	1.038	-0.427	2.909	-9.304	1.993	1.038	0.061	-3.479	3.558	11.493	0.709	-0.061	1.892	0.122	-9.546	-1.676	0.156	-1.526	-0.061	0.061	-0.756	10.797	1.503	0.183	1.099	0.488	1.747	9.374	-2.155	0.244	0.793	-2.075	1510068670
-8.675	-3.165	-2.854	-1.343	0.793	-0.61	1.609	-9.256	1.408	1.648	-0.854	-4.089	3.405	10.441	0.724	-0.061	0.549	0.427	-9.412	-2.038	-0.054	-1.526	-0.183	0.244	0.032	9.842	1.696	0	0.61	0.427	1.753	9.971	-1.132	0.244	0.793	-2.075	1510068670
-8.593	-3.096	-2.577	-0.977	-0.061	-0.183	1.068	-8.291	1.314	2.136	-1.526	-4.272	3.62	9.577	0.909	0.061	0.122	0.671	-8.975	-2.241	-0.095	-1.16	-0.183	0.183	0.628	9.318	1.511	-0.244	0.977	0.488	1.933	9.591	-0.376	-0.671	0.671	-1.892	1510068670
-8.36	-2.516	-2.688	-0.732	0.366	-0.122	1.068	-8.291	1.314	1.892	-1.709	-3.784	3.846	9.099	1.135	0	0.977	0.549	-8.686	-2.056	-0.148	-0.977	-0.183	0.305	0.725	8.881	1.383	-0.427	1.404	0.427	1.572	9.026	-1.157	-0.244	0.244	-1.587	1510068670
-8.556	-2.644	-2.933	-0.549	0	-0.366	0.912	-6.511	1.546	1.404	-1.648	-2.869	3.686	8.653	1.022	-0.122	1.526	0.366	-8.644	-2.259	-0.384	-0.854	-0.183	0.427	0.536	8.583	1.468	-0.366	1.343	0.366	2.032	9.018	-1.079	-0.244	0.244	-1.587	1510068670
-8.758	-2.738	-2.877	-0.305	-0.366	-0.488	1.107	-6.228	1.62	0.549	-1.038	-1.526	3.407	8.521	0.914	-0.122	1.221	0.183	-8.869	-2.485	-0.648	-0.61	-0.061	0.427	0.413	8.793	1.341	-0.305	1.099	0.366	2.164	9.082	-0.635	-0.244	1.16	-1.526	1510068670
-9.022	-2.657	-2.796	0.122	-0.671	-0.305	1.218	-6.508	1.558	-0.122	-0.244	-0.122	3.352	8.853	0.908	-0.122	0.793	-0.061	-9.087	-2.443	-0.854	-0.305	-0.366	0.549	0.574	9.153	1.437	-0.366	0.854	0.183	1.666	9.323	-0.292	-0.183	1.16	-1.16	1510068670
-8.933	-2.454	-2.862	0.854	-0.427	-0.061	1.218	-6.508	1.558	-0.427	0.183	0.854	3.435	9.122	0.928	-0.122	0.488	-0.244	-9.087	-2.443	-0.854	-0.305	-0.366	0.549	0.574	9.153	1.437	-0.366	0.854	0.183	1.666	9.323	-0.292	-0.183	1.16	-1.16	1510068670
-8.893	-2.147	-2.828	0.549	-0.671	-0.244	1.672	-7.031	1.738	-0.793	-0.305	1.526	3.627	9.284	1.134	0	0.488	-0.305	-9.059	-2.336	-1.029	0.183	0.061	0.549	0.822	9.52	1.735	-0.549	0.305	-0.061	1.505	9.485	-0.824	-0.854	-0.366	-1.038	1510068670
-8.876	-1.497	-2.535	0.61	-0.488	-0.305	1.672	-7.031	1.738	-1.221	-0.854	2.258	3.728	9.476	1.459	0	0.793	-0.427	-9.415	-1.83	-1.014	0.488	-0.183	0.671	0.876	9.634	1.622	-0.977	-0.183	-0.244	1.731	9.301	-0.474	-0.916	0	-0.793	1510068670
-8.953	-2.165	-2.687	-0.305	0.061	-0.366	2.686	-8.093	2.296	-1.648	-0.732	3.052	3.519	9.622	1.62	-0.122	0.488	-0.549	-9.762	-1.662	-0.748	0.549	1.16	1.099	1.123	9.895	1.962	-0.916	-0.488	-0.427	0.864	9.746	-0.29	-0.916	0	-0.793	1510068670
-9.655	-2.611	-3.007	-0.61	0	-0.305	2.686	-8.093	2.296	-1.831	-0.427	3.601	3.274	10.007	1.647	-0.122	-0.366	-0.916	-11.578	-0.567	-1.115	0.549	1.16	1.099	1.57	10.701	2.363	-0.854	-0.305	-0.671	0.561	9.958	-0.831	-1.038	-0.183	-1.099	1510068670
-10.342	-3.116	-3.656	-1.343	-0.122	-1.099	3.256	-8.961	2.754	-1.953	-0.244	3.601	3.369	10.802	1.751	0	-0.549	-1.404	-12.313	0.413	-0.714	-0.061	0	0.916	2.157	11.032	3.101	-0.732	-0.977	-1.038	0.087	10.69	-0.693	-0.977	-0.061	-1.038	1510068671
-11.179	-5.239	-3.372	-1.343	-0.732	-0.916	4.337	-12.097	2.633	-1.648	-0.061	3.113	3.405	11.012	1.715	0.366	-0.549	-1.648	-12.84	0.695	-0.386	-0.488	-1.16	0.854	2.652	11.248	3.974	-0.366	-0.549	-1.648	0.183	11.849	0.398	-0.977	-0.061	-1.038	1510068671
-10.45	-5.693	-2.393	0.122	-2.014	-0.732	4.337	-12.097	2.633	-1.282	-0.488	2.136	3.4	11.352	1.937	0.793	-0.61	-1.709	-11.269	0.029	0.591	-0.488	-1.16	0.854	1.491	10.648	4.033	-0.61	0.122	-1.526	1.165	11.947	0.993	-1.282	0.366	-1.282	1510068671
-9.385	-5.034	-1.43	0.366	-1.831	-0.488	4.09	-12.891	1.854	-0.366	-1.038	0.671	3.675	10.89	2.107	0.916	0.366	-1.465	-10.551	-0.273	1.223	0	-0.977	-0.061	-0.646	9.438	4.041	-0.732	1.099	-1.038	2.027	11.367	1.603	-1.526	0.916	0.305	1510068671
-8.531	-4.652	-0.891	0.183	-1.648	-0.427	3.475	-10.1	0.61	0.244	-1.831	-0.732	3.439	10.395	2.024	0.427	1.343	-0.793	-9.494	0.662	1.768	0.183	-1.343	0.122	-2.253	8.577	4.212	-0.549	1.038	-0.61	2.53	9.93	1.668	-1.526	0.916	0.305	1510068671
-8.229	-4.986	-0.413	0	-1.282	-0.671	3.475	-10.1	0.61	0.122	-1.709	-1.526	2.411	9.94	1.578	-0.244	0.183	0.183	-8.348	1.197	2.316	0.122	-0.916	0.183	-2.749	7.949	4.499	0.183	0.549	-0.549	2.083	9.576	1.3	-1.038	0.061	2.258	1510068671
-8.54	-4.978	-0.243	-0.061	-0.977	-0.61	3.23	-9.08	0.187	0.305	-0.916	-1.648	1.568	9.381	1.17	-0.732	-1.587	1.038	-8.692	1.236	2.347	0.061	-0.427	0.061	-2.629	7.679	4.523	0.183	0.427	-0.244	0.055	9.85	0.419	-0.305	-0.427	2.197	1510068671
-8.282	-4.794	-0.24	0.183	-0.793	-0.305	2.993	-8.061	-0.264	0.488	-0.061	-1.343	1.263	9.357	0.931	-0.732	-1.831	1.404	-9.093	1.166	2.127	0.183	-0.732	0.061	-2.098	8.347	4.535	0.366	0.549	-0.183	-0.311	9.801	0.671	-0.305	-0.427	2.197	1510068671
-8.075	-4.733	-0.228	0.183	-0.427	-0.061	2.336	-8.367	-1.683	0.549	-0.122	-0.977	0.974	10.009	0.878	-0.549	-0.916	1.343	-9	1.311	2.046	0.183	-0.427	0.183	-1.584	9.17	4.66	0.305	0.61	-0.183	0.416	9.525	1.266	1.282	-0.061	2.686	1510068671
-8.36	-4.875	-0.266	0.061	-0.427	0.061	2.336	-8.367	-1.683	0.671	-0.671	-0.793	0.73	10.281	1.036	-0.122	-0.122	0.977	-9.146	1.316	1.961	0.183	-0.427	0.183	-1.544	9.069	4.675	0	0.488	-0.061	0.019	9.697	1.037	1.831	0.916	2.747	1510068671
-8.588	-4.956	-0.099	0.305	-0.427	0.061	2.507	-8.818	-1.669	0.61	-0.916	-0.732	0.699	10.019	1.291	0.366	0.549	0.549	-9.354	1.335	1.809	0.122	-0.366	-0.061	-1.645	8.72	4.545	-0.183	0.366	0	-0.725	9.781	1.253	1.831	0.916	2.747	1510068671
-8.224	-4.607	-0.074	0.305	-0.061	-0.183	2.507	-8.818	-1.669	0.061	-0.366	-0.732	0.587	9.763	1.36	0.427	0.732	0.244	-9.424	1.395	1.787	0	-0.488	-0.122	-1.503	8.518	4.371	-0.061	0.244	-0.122	-1.169	9.801	1.404	2.319	0.061	1.709	1510068671
-8.077	-4.139	0.238	0.305	0	-0.122	2.53	-8.927	-1.519	-0.427	0.427	-0.793	0.622	9.604	1.325	0.427	0.305	-0.122	-9.266	1.474	1.804	0	-0.488	-0.122	-1.322	8.492	4.235	0.183	0.244	-0.305	-0.982	9.753	1.782	1.892	0	0.732	1510068671
-7.801	-3.852	-0.02	-0.183	0.671	-0.122	2.363	-8.973	-1.493	-0.61	0.671	-0.793	0.967	9.403	1.244	0.488	-0.183	-0.427	-9.266	1.474	1.804	-0.122	-0.61	-0.244	-1.322	8.492	4.235	0.183	0.244	-0.305	-0.982	9.753	1.782	1.892	0	0.732	1510068671
-7.659	-3.918	-0.178	-0.366	0.732	-0.061	2.198	-8.922	-1.248	-0.61	0.671	-0.732	1.604	9.195	1.279	0.793	0	-0.61	-8.786	2.01	1.986	-0.61	-0.305	-0.366	-1.141	8.297	4.164	0.305	0.427	-0.183	1.256	9.377	1.988	0.916	1.587	-0.732	1510068671
-7.916	-3.76	-0.305	-0.732	1.404	0.061	2.163	-8.927	-0.443	-0.61	0.793	-0.488	2.098	9.202	1.327	0.854	0.61	-0.61	-8.849	2.114	1.949	-0.61	-0.305	-0.366	-1.041	8.32	4.338	0.427	0.549	-0.061	0.414	9.071	1.27	0.122	-0.305	-0.671	1510068671
-9.159	-4.299	-0.908	-1.343	1.16	-0.122	2.163	-8.927	-0.443	-0.549	1.099	-0.122	2.363	9.246	1.328	0.977	0.977	-0.488	-9.156	1.759	1.882	-1.404	0.305	-0.732	-1.071	8.472	4.249	0.549	0.488	0.122	2.273	9.116	-0.195	0.122	-0.305	-0.671	1510068671
-10.39	-4.968	-1.099	-0.549	0.854	-0.061	1.877	-9.696	-0.34	-0.183	1.16	0.183	2.594	9.496	1.364	1.038	1.282	-0.305	-9.79	0.847	1.852	-1.343	0.549	-0.793	-1.201	8.945	4.023	0.732	0.549	0.305	1.11	9.961	-0.23	0.488	-0.366	-1.221	1510068671
-9.702	-4.977	-1.267	-0.183	0.854	-0.061	1.877	-9.696	-0.34	0.427	0.427	0.427	2.787	10.194	1.408	1.038	1.404	-0.183	-10.139	-0.49	1.674	-1.343	0.549	-0.793	-1.415	9.904	3.529	0.732	0.488	0.427	3.615	10.81	0.072	0.305	-0.122	-2.38	1510068671
-8.685	-4.018	-1.571	-0.977	1.038	-0.061	1.705	-9.936	-0.388	0.793	-0.977	0.61	2.778	11.192	1.303	0.671	1.16	0.061	-10.139	-0.49	1.674	-1.16	0	-0.916	-1.415	9.904	3.529	0.732	0.488	0.427	3.615	10.81	0.072	0.305	-0.122	-2.38	1510068671
-9.501	-3.996	-1.745	-0.854	0.305	0.366	1.919	-9.844	-0.199	0.732	-1.587	0.916	2.751	11.431	1.023	0.122	0.488	0.427	-9.192	-1.205	1.619	-0.671	0.305	-0.916	-2.146	10.273	2.735	0.488	0	0.61	1.622	9.562	0.212	-0.549	1.099	-0.854	1510068671
-9.039	-4.13	-2.024	-0.671	0.61	0.366	2.373	-9.241	0.272	0.244	-0.793	1.404	2.748	10.864	0.787	-0.305	-0.183	0.854	-9.264	-1.261	1.475	-0.366	0.732	-0.732	-2.043	9.794	2.546	0.488	0	0.61	2.006	9.778	-0.589	0.488	-1.038	-0.854	1510068671
-8.957	-4.052	-2.036	-0.549	0.305	0.427	2.736	-8.372	0.825	-0.305	0.61	1.77	2.665	10.41	0.58	-0.488	-0.854	1.099	-9.375	-1.414	1.123	-0.244	1.16	-0.427	-1.519	9.842	2.387	0.549	-0.793	0.793	2.438	9.722	-0.422	0.488	-1.038	-0.854	1510068671
-8.745	-3.924	-2.206	-0.427	0.61	0.488	2.901	-8.199	1.16	-0.549	1.648	1.953	2.738	10.424	0.479	-0.488	-0.977	0.977	-9.429	-1.377	0.872	-0.244	1.16	-0.427	-0.843	10.136	2.302	0.488	-0.854	0.854	1.793	9.749	-0.648	0.122	0.732	-0.854	1510068671
-8.848	-3.972	-2.412	-0.122	0.61	0.61	2.781	-8.516	1.213	-0.427	1.892	1.77	2.973	10.43	0.486	-0.488	-0.61	0.732	-9.47	-1.361	0.64	-0.122	1.221	-0.305	-0.412	10.197	2.338	0.305	-0.854	0.793	1.099	9.686	-0.859	0.183	-0.061	-0.732	1510068671
-8.875	-3.821	-2.631	0	0.549	0.61	2.486	-8.884	1.156	0	1.099	1.221	3.156	10.337	0.583	-0.366	-0.183	0.671	-9.641	-1.351	0.329	-0.061	1.526	-0.122	-0.325	10.137	2.302	-0.061	-0.916	0.854	1.219	9.818	-0.571	0.183	-0.061	-0.732	1510068672
-8.866	-3.49	-2.688	-0.122	0.488	0.549	2.354	-9.061	1.33	0.366	-0.244	0.366	3.194	10.286	0.791	-0.366	0.122	0.61	-9.658	-1.254	0.075	-0.122	1.526	-0.122	-0.258	9.971	2.204	-0.183	-1.038	0.793	1.266	9.761	-0.788	0	0.122	-0.549	1510068672
-8.964	-3.323	-2.799	-0.183	0.488	0.488	2.354	-9.061	1.33	0.793	-1.282	-0.427	3.103	10.133	0.924	-0.488	0	0.488	-9.658	-1.254	0.075	-0.122	1.526	-0.122	-0.258	9.971	2.204	-0.183	-1.038	0.793	1.266	9.761	-0.788	0	0.122	-0.549	1510068672
-9.044	-3.335	-2.79	-0.122	0.305	0.488	2.603	-8.991	1.282	1.038	-1.343	-0.916	3.035	9.883	0.965	-0.549	-0.366	0.366	-9.704	-1.232	-0.45	-0.061	1.221	0	0.244	9.612	2.238	-0.122	-1.282	0.732	1.175	9.772	-0.782	0.244	-0.061	-0.488	1510068672
-9.091	-3.212	-2.853	-0.183	0.061	0.488	2.6	-8.555	1.36	0.977	-1.099	-1.221	3.18	9.729	1.15	-0.61	-0.671	0.244	-9.713	-1.181	-0.599	-0.061	1.343	0	0.54	9.516	2.19	-0.122	-1.282	0.732	1.032	9.769	-0.62	0.061	0.061	-0.305	1510068672
-8.927	-3.118	-2.811	-0.244	0.061	0.427	2.6	-8.555	1.36	0.671	-0.549	-1.465	3.485	9.618	1.321	-0.671	-0.488	0	-9.729	-1.184	-0.869	-0.061	1.343	0	0.834	9.464	2.219	-0.061	-1.038	0.671	0.904	9.787	-0.724	-0.061	0	-0.244	1510068672
-9.105	-3.114	-2.921	-0.305	-0.061	0.488	2.481	-8.525	1.26	0.61	0.488	-1.465	3.676	9.642	1.467	-0.61	0.183	-0.244	-9.719	-1.049	-0.991	0	0.977	0.061	1.177	9.53	2.249	-0.122	-0.732	0.732	0.86	9.805	-0.724	-0.061	0	-0.244	1510068672
-9.019	-3.135	-2.827	-0.183	0	0.549	2.678	-8.445	1.848	0.977	0.854	-1.343	4.006	9.892	1.346	-0.854	1.099	-0.183	-9.688	-1.04	-1.213	-0.061	0.671	0.061	1.461	9.668	2.328	-0.244	-0.488	0.732	0.575	9.772	-0.75	-0.061	-0.061	-0.183	1510068672
-9.074	-2.89	-2.798	-0.122	-0.122	0.488	2.678	-8.445	1.848	0.977	0.977	-0.732	4.38	9.866	1.847	-1.77	2.502	0	-9.664	-1.102	-1.353	-0.122	0.854	0.061	1.302	9.527	2.338	-0.305	-0.366	0.671	0.613	9.807	-0.761	-0.122	-0.122	-0.183	1510068672
-9.062	-2.742	-2.853	-0.183	0.061	0.427	2.485	-8.492	1.906	0.671	0.061	-0.61	3.814	9.649	2.472	-1.831	0.732	0.427	-9.865	-1.14	-1.602	-0.122	0.854	0.061	0.876	9.449	2.33	-0.244	-0.61	0.793	0.77	9.854	-0.723	-0.122	-0.122	-0.183	1510068672
-9.146	-2.753	-2.885	-0.183	0.183	0.366	2.906	-8.664	1.684	1.099	0.244	-0.854	3.785	9.418	2.62	-0.977	-1.831	0.122	-9.832	-1.004	-1.832	0	0.793	0.122	1.235	9.446	2.315	-0.122	-0.916	0.916	0.903	9.751	-0.756	-0.183	-0.122	-0.122	1510068672
-9.228	-2.763	-2.905	-0.183	0	0.366	2.765	-8.818	2.021	1.16	0.305	-1.221	4.274	9.485	2.576	-0.732	-1.343	0.183	-9.832	-1.004	-1.832	0.061	0.732	0.183	1.235	9.446	2.315	-0.122	-0.916	0.916	0.903	9.751	-0.756	-0.061	-0.061	-0.122	1510068672
-9.158	-2.732	-2.802	-0.061	-0.061	0.366	2.516	-8.789	2.038	0.61	-0.488	-1.343	4.162	9.229	2.181	-0.366	-0.549	0.183	-9.838	-0.902	-1.988	0	0.671	0.122	1.96	9.377	2.383	0	-0.732	0.793	0.666	9.895	-0.7	-0.183	-0.183	-0.122	1510068672
-9.089	-2.555	-2.756	0	0	0.366	2.566	-8.624	1.809	0.427	-0.305	-1.099	4.041	9.004	1.888	0.061	-0.366	0	-9.893	-0.778	-2.19	0	0.244	0.061	2.431	9.173	2.322	-0.244	-0.061	0.549	0.94	9.778	-0.607	-0.183	-0.122	-0.061	1510068672
-9.237	-2.355	-2.756	0	-0.122	0.244	2.18	-8.232	1.78	0.549	-0.183	-0.854	3.991	9.081	1.729	-0.061	0.305	-0.183	-9.792	-0.715	-2.218	0	0.244	0.061	2.358	9.196	2.443	-0.244	-0.061	0.549	1.091	9.743	-0.538	-0.183	-0.122	-0.061	1510068672
-9.286	-2.318	-2.71	-0.122	-0.183	0.183	2.18	-8.232	1.78	0.61	-0.488	-0.549	3.689	9.15	1.778	-0.122	0.244	-0.244	-9.831	-0.663	-2.28	-0.061	0	0	2.169	9.17	2.469	0	0.061	0.122	0.915	9.837	-0.536	-0.122	-0.061	0.122	1510068672
-9.323	-2.31	-2.708	-0.183	-0.183	0.122	2.353	-8.299	1.876	0.183	-1.038	0	3.518	9.203	2.094	-0.122	-0.061	-0.305	-9.778	-0.585	-2.229	-0.122	0.122	0.061	2.248	9.122	2.499	0.061	0.122	0.061	0.902	9.789	-0.487	-0.183	0	0.122	1510068672
-9.282	-2.397	-2.643	-0.183	-0.244	0.122	2.353	-8.299	1.876	0	-0.916	0.366	3.444	9.249	2.378	-0.061	-0.122	-0.488	-9.784	-0.544	-2.278	-0.122	0.122	0.061	2.428	9.1	2.596	0.183	0.244	0	0.821	9.854	-0.423	-0.183	0.061	0.061	1510068672
-9.191	-2.249	-2.58	-0.244	-0.183	0.061	2.897	-8.425	1.82	0.244	-0.244	1.099	3.35	9.304	2.468	-0.183	0.122	-0.671	-9.784	-0.544	-2.278	-0.122	-0.122	0	2.428	9.1	2.596	0.183	0.244	0	0.821	9.854	-0.423	-0.183	0.061	0.061	1510068672
-9.228	-2.31	-2.541	-0.305	-0.183	-0.061	2.53	-8.417	1.799	0.427	-0.732	1.221	3.207	9.487	2.513	-0.305	0	-0.732	-9.868	-0.376	-2.268	-0.183	-0.122	0	2.412	9.377	2.741	0	0.244	-0.122	0.786	9.812	-0.438	-0.183	0.061	0.122	1510068672
-9.252	-2.277	-2.515	-0.305	-0.061	-0.122	3.223	-8.403	1.803	0.793	-0.793	1.709	3.12	9.574	2.434	-0.488	-0.122	-0.61	-9.903	-0.362	-2.181	-0.244	-0.366	0	2.336	9.353	2.74	-0.183	0.183	-0.183	0.999	9.802	-0.322	-0.122	0.305	0.061	1510068672
-9.323	-2.39	-2.492	-0.305	-0.122	-0.183	2.832	-8.403	2.358	0.977	-0.244	1.709	3.26	9.554	2.478	-1.099	0.183	-0.366	-9.86	-0.435	-2.094	-0.366	-0.488	0.061	2.247	9.276	2.777	-0.183	0.244	-0.305	0.781	9.863	-0.267	-0.122	0.305	0.061	1510068672
-9.294	-2.364	-2.461	-0.244	-0.061	-0.183	3.018	-8.461	2.534	0.488	-1.709	1.16	3.165	9.509	3.195	-1.099	0.366	-0.488	-9.662	-0.451	-1.873	-0.366	-0.61	0	1.993	9.088	2.76	0.061	0.366	-0.305	0.877	9.863	-0.26	-0.183	0.061	0	1510068672
-9.292	-2.393	-2.493	-0.305	-0.061	-0.122	3.32	-8.631	2.585	0.244	-1.282	0.916	3.24	9.313	3.351	-0.549	-0.061	-0.732	-9.664	-0.47	-1.751	-0.366	-0.549	-0.061	1.816	9.132	2.757	0	0.305	-0.122	0.854	9.842	-0.262	-0.061	0.061	-0.061	1510068672
-9.31	-2.426	-2.494	-0.244	-0.183	-0.122	3.334	-8.677	2.23	0.244	-1.404	0.366	3.439	9.286	3.297	-0.061	0.61	-0.916	-9.616	-0.477	-1.647	-0.366	-0.488	-0.061	1.922	9.103	2.797	0.122	0.427	-0.122	0.758	9.861	-0.232	-0.061	0.061	-0.061	1510068672
-9.201	-2.407	-2.452	-0.244	-0.061	-0.122	3.614	-8.265	2.816	0.793	-0.549	0.366	3.185	9.348	3.218	0.183	0.732	-0.977	-9.688	-0.475	-1.574	-0.305	-0.488	-0.122	1.842	9.182	2.83	0.122	0.427	-0.122	0.863	9.818	-0.234	-0.122	0.122	-0.061	1510068673
-9.293	-2.371	-2.506	-0.305	-0.061	-0.122	3.614	-8.265	2.816	-0.793	-1.587	-0.122	2.987	9.501	2.921	0	1.282	-0.671	-9.688	-0.475	-1.574	-0.305	-0.366	-0.122	1.842	9.182	2.83	0.122	0.488	-0.061	0.863	9.818	-0.234	-0.061	0.061	-0.122	1510068673
-9.284	-2.387	-2.501	-0.244	-0.061	-0.122	3.845	-8.11	2.003	-1.038	-0.854	-0.61	2.622	9.531	2.783	-0.122	0.793	-0.122	-9.731	-0.614	-1.498	-0.305	-0.427	-0.122	1.392	9.308	2.853	0	0.305	-0.122	1.056	9.822	-0.214	-0.122	0	-0.061	1510068673
-9.172	-2.352	-2.464	-0.244	-0.061	-0.122	2.942	-8.342	1.806	0.671	0.671	-0.732	2.777	9.576	2.868	-0.366	0.549	0.244	-9.615	-0.613	-1.476	-0.244	-0.366	-0.122	1.392	9.308	2.853	0	0.305	-0.122	0.961	9.806	-0.211	-0.061	0	0	1510068673
-9.184	-2.456	-2.418	-0.061	-0.061	-0.244	2.942	-8.342	1.806	1.709	0.244	-0.488	2.698	9.552	2.921	-0.732	0.244	0.427	-9.601	-0.589	-1.486	-0.183	-0.305	-0.122	1.369	9.165	2.744	0.061	0.122	-0.122	0.866	9.824	-0.233	-0.061	0.183	0	1510068673
-9.268	-2.591	-2.417	0.122	-0.122	-0.244	2.763	-7.875	2.53	0.122	-1.343	-0.366	2.539	9.33	3.168	-0.916	0.122	0.488	-9.601	-0.589	-1.486	-0.122	-0.183	-0.122	1.369	9.165	2.744	0.061	-0.061	-0.183	0.866	9.824	-0.233	0	0.122	-0.061	1510068673
-9.301	-2.59	-2.476	0.183	-0.122	-0.122	3.393	-7.919	2.402	-0.793	-0.854	-0.061	2.43	9.329	3.182	-0.854	0.122	0.427	-9.774	-0.788	-1.426	-0.122	-0.122	-0.061	1.676	9.125	2.678	0.122	0.122	-0.183	0.894	9.837	-0.144	-0.061	-0.061	-0.061	1510068673
-9.326	-2.511	-2.524	0.183	-0.183	-0.122	3.781	-8.366	1.698	-0.244	1.709	0.122	2.677	9.566	3.47	-1.282	0.793	0.366	-9.667	-0.629	-1.378	0	-0.122	-0.061	1.544	9.382	2.726	0	0.244	-0.183	0.829	9.847	-0.148	-0.061	-0.122	0	1510068673
-9.305	-2.457	-2.467	0.122	-0.122	-0.122	3.781	-8.366	1.698	-0.244	1.709	0.122	2.583	9.506	3.802	-1.343	0.427	0.305	-9.667	-0.629	-1.378	0	-0.061	-0.061	1.544	9.382	2.726	0.061	0.305	-0.305	0.829	9.847	-0.148	-0.061	-0.122	0	1510068673
-9.333	-2.42	-2.466	0.183	0.061	-0.061	1.475	-7.525	3.394	-1.038	-1.77	-0.916	2.583	9.506	3.802	-1.343	0.427	0.305	-9.69	-0.754	-1.437	-0.061	0.061	-0.061	1.182	9.649	2.701	0.122	0.061	-0.244	0.9	9.848	-0.252	-0.122	-0.366	-0.061	1510068673
-9.308	-2.4	-2.499	0.122	0.061	-0.061	3.072	-8.345	2.223	-0.549	-1.099	-0.854	2.583	9.506	3.802	-1.343	0.427	0.305	-9.727	-0.581	-1.416	0	0.061	0	1.745	9.581	2.753	0	-0.183	-0.122	1.11	9.844	-0.258	0	-0.122	-0.061	1510068673
-9.312	-2.401	-2.449	0.122	0	-0.061	2.664	-8.352	2.54	-0.122	0.793	-0.244	2.539	9.368	3.585	1.404	0.305	-0.61	-9.671	-0.585	-1.426	0	0	0	1.537	9.515	2.724	-0.061	-0.122	-0.183	1.159	9.786	-0.228	0	-0.122	-0.061	1510068673
-9.254	-2.39	-2.455	-0.061	0.061	-0.061	2.608	-8.094	2.26	-0.122	0.793	-0.244	2.437	9.491	3.231	1.16	0.366	-0.671	-9.677	-0.613	-1.459	-0.061	0	0	1.537	9.515	2.724	-0.122	-0.122	-0.183	1.065	9.835	-0.199	0	-0.122	0	1510068673
-9.296	-2.474	-2.521	-0.061	0.061	-0.061	2.92	-8.295	2.717	0.061	0.549	0.427	2.42	9.588	3.277	0.488	0.061	-0.427	-9.665	-0.569	-1.506	0	0.061	0.061	1.291	9.436	2.606	-0.122	-0.305	-0.305	0.962	9.793	-0.239	-0.061	-0.061	0	1510068673
-9.351	-2.5	-2.633	0	-0.122	-0.061	2.92	-8.295	2.717	0.061	0.244	0.305	2.475	9.604	3.433	0.122	-0.183	-0.305	-9.772	-0.629	-1.505	-0.122	0.122	0.061	1.418	9.469	2.604	-0.122	-0.366	-0.183	1.013	9.843	-0.225	-0.061	-0.061	0	1510068673
-9.266	-2.516	-2.564	0	0	0	3.07	-8.534	2.351	-0.122	-0.854	0.244	2.671	9.631	3.515	0.244	-0.427	-0.488	-9.69	-0.627	-1.511	-0.122	0.061	0.122	1.683	9.519	2.65	-0.122	-0.366	-0.183	0.957	9.85	-0.234	0	-0.061	0	1510068673
-9.308	-2.396	-2.653	-0.061	-0.061	0.061	3.484	-8.542	2.504	0.488	-0.061	0.183	2.767	9.592	3.582	0.366	-0.244	-0.549	-9.69	-0.627	-1.511	-0.122	0.061	0.061	1.683	9.519	2.65	-0.183	-0.244	-0.122	0.957	9.85	-0.234	-0.061	-0.122	0.061	1510068673
-9.316	-2.375	-2.669	-0.183	-0.122	0	3.127	-8.502	2.601	0.549	-0.183	0.183	2.719	9.51	3.281	0.122	-0.122	-0.671	-9.622	-0.656	-1.532	-0.183	0.183	0.061	1.41	9.379	2.506	-0.183	-0.183	0.183	1.031	9.83	-0.301	-0.061	-0.244	0.061	1510068673
-9.284	-2.415	-2.736	-0.122	-0.122	0	2.781	-8.411	2.805	0.916	0.061	-0.183	2.381	9.528	2.89	-0.366	-0.366	-0.244	-9.68	-0.621	-1.601	-0.183	0.244	0.061	1.376	9.391	2.572	-0.183	-0.183	0.183	1.028	9.849	-0.331	-0.061	-0.061	0.061	1510068673
-9.24	-2.574	-2.772	-0.061	-0.183	0.061	2.61	-8.096	3.04	0.122	-0.61	-0.244	2.913	9.637	3.1	-0.488	-0.244	0.122	-9.686	-0.796	-1.64	-0.244	0.244	0.122	1.297	9.465	2.516	0	-0.183	0.061	1.05	9.845	-0.331	-0.061	-0.122	0.061	1510068673
-9.268	-2.644	-2.779	0.061	-0.305	0.061	2.952	-8.012	3.061	-0.916	-0.61	0	2.759	9.664	2.998	-0.183	-0.183	-0.183	-9.722	-0.986	-1.704	-0.244	0.366	0.122	1.419	9.505	2.48	-0.061	-0.244	0.122	1.122	9.833	-0.325	-0.061	-0.122	0.061	1510068673
-9.223	-2.717	-2.78	0.122	-0.427	0.122	2.924	-8.191	2.413	-1.648	-0.549	0	2.711	9.619	2.81	0.061	-0.549	-0.183	-9.843	-0.979	-1.802	-0.061	0.366	0.122	1.468	9.481	2.486	-0.122	-0.244	0.183	1.263	9.833	-0.273	-0.122	-0.061	0.183	1510068673
-9.192	-2.823	-2.74	0.244	-0.427	0.122	2.754	-8.454	2.066	-0.366	1.831	-0.244	2.498	9.585	2.552	0.305	-0.427	-0.366	-9.836	-0.967	-1.835	0.061	0.183	0.122	1.403	9.554	2.4	-0.122	-0.183	0	1.133	9.82	-0.383	-0.061	0	0.427	1510068673
-9.149	-2.92	-2.663	0.244	-0.61	0.061	2.754	-8.454	2.066	-0.366	1.038	-0.427	2.328	9.781	2.436	0.305	-0.61	-0.305	-9.899	-1.008	-1.87	0.183	0.122	0.183	1.364	9.621	2.479	-0.183	-0.305	-0.122	1.092	9.817	-0.246	-0.061	0	0.427	1510068673
-9.193	-3.043	-2.516	0.671	-0.732	0.061	2.726	-8.358	2.304	-0.671	0.549	-0.488	1.968	9.787	2.332	0	-0.732	-0.244	-9.899	-1.008	-1.87	0.366	-0.061	0.183	1.364	9.621	2.479	-0.183	-0.305	-0.122	1.176	9.794	-0.111	-0.122	0	0.549	1510068673
-9.099	-3.11	-2.346	0.61	-0.61	-0.122	2.755	-8.15	2.517	-1.465	0.244	-0.244	1.698	9.726	2.456	-0.183	-1.16	-0.305	-9.811	-0.95	-1.765	0.549	-0.183	0.305	1.105	9.402	2.568	-0.061	-0.183	-0.305	1.099	9.963	-0.043	-0.427	-0.244	0.854	1510068674
-9.214	-3.353	-2.062	0.671	-1.038	-0.244	2.972	-8.044	2.218	-1.587	0.732	-0.061	1.704	9.799	2.632	-0.183	-1.343	-0.366	-9.899	-0.922	-1.744	0.671	-0.305	0.366	0.974	9.556	2.651	-0.244	-0.427	-0.427	1.116	9.777	0.031	-0.427	-0.244	0.854	1510068674
-9.009	-3.418	-1.881	1.16	-0.854	-0.305	3.109	-8.019	2.101	-1.465	1.221	0.061	1.735	9.887	2.619	-0.122	-1.099	-0.488	-9.911	-0.853	-1.73	0.916	-0.427	0.427	1.078	9.576	2.761	-0.244	-0.427	-0.427	1.559	9.838	0.25	-0.366	-0.366	0.977	1510068674
-8.949	-3.442	-1.565	1.343	-0.488	-0.366	3.211	-8.162	1.611	-1.648	0.793	0.061	1.593	9.837	2.468	-0.061	-0.854	-0.549	-9.816	-0.636	-1.641	1.221	-0.732	0.549	0.989	9.493	2.954	-0.549	-0.488	-0.732	1.731	10.054	0.501	-0.488	-0.305	1.465	1510068674
-9.089	-3.407	-1.335	1.77	-0.427	-0.305	3.211	-8.162	1.611	-1.404	0.732	0.305	1.494	9.733	2.396	0.122	-0.916	-0.61	-9.719	-0.329	-1.56	1.526	-0.916	0.671	0.846	9.36	3.128	-0.671	-0.61	-0.854	1.623	10.119	0.678	-0.488	-0.305	1.465	1510068674
-9.518	-3.231	-1.17	2.075	-0.366	-0.366	3.257	-8.053	1.482	-1.282	0.854	0.366	1.381	9.664	2.35	0.366	-1.038	-0.671	-9.679	0.053	-1.449	1.831	-1.099	0.671	0.804	9.336	3.347	-0.671	-0.61	-0.854	1.371	10.167	0.531	-0.549	-1.16	1.648	1510068674
-9.702	-3.082	-1.056	2.075	-0.122	-0.427	3.243	-8.162	1.25	-1.221	1.16	0.427	1.424	9.776	2.378	0.488	-0.916	-0.732	-9.679	0.053	-1.449	1.953	-0.916	0.732	0.804	9.336	3.347	-0.732	-0.732	-0.977	1.371	10.167	0.531	-0.61	-1.648	1.831	1510068674
-9.502	-3.054	-0.831	1.831	0.61	-0.427	3.366	-8.433	1.078	-1.099	1.404	0.61	1.298	10.038	2.487	0.61	-1.099	-0.793	-9.824	0.322	-1.421	1.953	-0.977	0.671	0.701	9.589	3.704	-0.549	-1.282	-1.16	0.782	9.835	0.108	-0.549	-2.258	1.526	1510068674
-9.392	-3.122	-0.867	1.892	0.793	-0.244	3.588	-8.827	0.92	-0.977	1.77	0.61	1.342	10.118	2.647	0.671	-1.343	-0.916	-9.691	0.581	-1.288	2.075	-0.854	0.671	0.701	9.589	3.704	-0.549	-1.282	-1.16	1.048	9.66	0.182	-0.244	-2.014	0.916	1510068674
-9.204	-3.114	-1	2.258	1.038	-0.061	3.735	-9.258	0.842	-0.916	1.953	0.549	1.426	9.988	2.852	0.61	-1.343	-0.916	-9.482	0.782	-0.931	2.136	-0.671	0.61	0.701	9.589	3.704	-0.549	-1.282	-1.16	1.65	9.648	0.196	-0.977	-2.747	0.061	1510068674
-8.798	-2.942	-1.276	2.319	1.831	0.122	3.735	-9.478	0.685	-0.732	1.892	0.183	1.437	9.825	3.042	0.366	-1.648	-0.671	-9.482	0.782	-0.931	2.258	-0.488	0.366	0.029	8.85	3.827	-0.427	-2.197	-0.793	1.966	9.655	0.196	-0.977	-2.747	0.061	1510068674
-8.906	-2.964	-1.452	2.319	2.014	0.366	3.822	-9.44	0.683	-0.671	1.892	-0.183	1.347	9.612	2.894	0.061	-2.319	-0.488	-9.308	0.821	-0.77	2.38	-0.183	0.122	-0.181	8.616	3.762	-0.427	-2.197	-0.793	2.034	10.054	0.65	-1.282	-2.502	-0.244	1510068674
-9.015	-3.147	-1.528	2.258	2.014	0.305	3.893	-9.343	0.593	-0.671	2.319	-0.549	1.433	9.497	2.602	-0.427	-2.808	-0.366	-9.444	0.857	-0.822	2.563	0.122	-0.061	-0.071	8.66	3.705	-0.244	-2.563	-0.61	1.943	10.034	1.148	-3.784	-2.991	-0.61	1510068674
-9.152	-3.468	-1.535	2.319	2.014	0.366	3.868	-9.275	0.441	-0.549	2.747	-0.549	1.507	9.555	2.432	-0.671	-3.296	-0.183	-9.444	0.857	-0.822	2.686	0.427	-0.244	0.184	8.93	3.588	0.061	-2.991	-0.427	1.141	9.978	1.512	-3.784	-2.991	-0.61	1510068674
-9.245	-3.683	-1.603	2.502	1.709	0.427	3.64	-9.25	0.407	-0.427	2.869	-0.549	1.605	9.738	2.222	-0.61	-3.601	-0.061	-9.86	0.825	-1.153	2.808	0.366	-0.366	0.574	9.213	3.514	0.061	-2.991	-0.427	0.829	9.972	1.116	-3.54	-3.723	-0.977	1510068674
-8.881	-3.819	-1.576	2.808	1.709	0.61	3.547	-9.284	0.496	-0.244	2.808	-0.549	1.678	9.741	2.012	-0.488	-3.601	-0.061	-9.954	0.773	-1.177	2.93	0.366	-0.366	0.89	9.216	3.473	0.122	-3.113	-0.427	0.567	9.784	0.458	-2.38	-6.714	-1.16	1510068674
-8.887	-3.783	-1.658	3.113	1.77	0.854	3.53	-9.162	0.511	-0.122	3.052	-0.549	1.8	9.601	1.946	-0.366	-3.174	-0.122	-9.954	0.773	-1.177	2.991	0.061	-0.366	0.845	9.142	3.427	0.122	-2.869	-0.61	1.157	9.435	-0.225	-2.38	-6.714	-1.16	1510068674
-8.975	-3.705	-1.589	3.235	1.404	0.977	3.362	-8.894	0.49	0	3.052	-0.549	1.686	9.545	1.958	-0.183	-2.991	-0.122	-9.847	0.744	-1.132	3.113	-0.061	-0.366	0.604	9.131	3.376	0.122	-2.869	-0.61	2.261	8.728	-0.537	-1.709	-7.141	-1.099	1510068674
-9.479	-3.579	-1.576	3.235	0.977	0.916	3.324	-8.703	0.386	0.061	3.174	-0.488	1.587	9.641	1.95	-0.122	-3.174	-0.183	-9.929	0.72	-1.134	3.235	-0.122	-0.366	0.502	9.262	3.341	0.122	-2.869	-0.732	3.736	8.409	-0.585	0.61	-5.493	-0.549	1510068674
-9.868	-3.214	-1.65	3.479	0.366	0.854	3.275	-8.574	0.245	0.122	3.296	-0.305	1.568	9.892	1.893	-0.061	-3.357	-0.183	-9.929	0.72	-1.134	3.296	-0.061	-0.244	0.627	9.643	3.32	0.122	-2.991	-0.793	5.23	9.18	-1.182	0.61	-5.493	-0.549	1510068674
-9.648	-2.883	-1.919	3.052	0.916	0.671	3.301	-8.547	0.097	0.122	3.296	-0.244	1.666	10.264	1.93	0.061	-3.296	-0.305	-9.936	0.596	-1.308	3.113	-0.305	-0.305	0.624	9.938	3.231	0.061	-3.052	-0.916	4.995	9.539	-0.886	0.488	-4.395	-0.366	1510068674
-9.411	-2.725	-2.189	2.502	1.587	0.427	3.316	-8.757	-0.104	0.122	3.052	-0.183	1.676	10.375	2.076	0.061	-3.296	-0.427	-9.884	0.506	-1.354	3.113	-0.183	-0.366	0.669	9.874	2.832	0	-3.296	-0.977	3.385	9.942	0.403	1.038	-0.183	-1.282	1510068674
-9.365	-3.128	-2.578	2.258	1.343	0.427	3.47	-8.926	-0.221	0.122	2.869	-0.183	1.772	10.186	2.189	0	-3.418	-0.671	-9.884	0.506	-1.354	2.991	-0.061	-0.366	0.953	9.682	2.443	-0.305	-3.723	-1.038	1.944	10.436	0.94	1.038	-0.183	-1.282	1510068674
-9.075	-3.638	-2.375	2.625	0.671	0.732	3.625	-8.832	-0.208	-0.061	2.93	-0.427	2.061	9.961	2.104	-0.244	-3.601	-1.038	-9.71	-0.379	-1.201	2.808	0	-0.366	1.025	9.506	2.041	-0.305	-3.723	-1.038	1.677	10.184	0.81	0.977	-1.038	-1.404	1510068674
-8.213	-3.168	-2.411	2.991	1.343	0.977	3.588	-8.659	-0.153	-0.244	2.93	-0.854	2.482	9.808	1.873	-0.549	-3.723	-1.16	-9.385	-0.769	-1.061	2.93	-0.122	-0.305	0.857	9.353	1.821	-0.366	-3.723	-1.099	2.095	9.423	0.038	0.977	-2.502	-0.244	1510068674
-8.35	-2.814	-2.932	2.869	2.136	0.732	3.443	-8.414	0.041	-0.61	2.991	-1.282	2.945	9.683	1.511	-0.732	-3.845	-1.16	-9.385	-0.769	-1.061	2.991	-0.183	-0.366	0.473	9.302	1.698	-0.305	-3.662	-1.038	2.095	9.423	0.038	0.977	-2.502	-0.244	1510068675
-8.942	-3.134	-3.518	2.869	1.587	0.549	3.173	-8.092	0.372	-0.916	2.991	-1.648	3.237	9.655	1.092	-0.916	-3.967	-1.038	-9.332	-1.613	-0.987	3.113	0.061	-0.427	0.081	9.398	1.403	-0.305	-3.54	-0.916	1.812	9.548	-0.674	0.977	-3.052	-0.244	1510068675
-8.819	-3.423	-3.665	2.991	1.343	0.671	3.006	-7.91	0.596	-1.16	3.174	-1.831	3.344	9.79	0.672	-0.977	-4.211	-0.854	-9.8	-2.186	-1.095	3.113	0	-0.305	-0.012	9.745	0.957	-0.305	-3.662	-0.732	1.989	9.682	-0.569	0.732	-0.793	-0.305	1510068675
-8.847	-3.639	-3.88	3.235	1.221	0.977	2.936	-8.033	0.897	-1.404	3.723	-1.831	3.326	10.223	0.157	-1.038	-4.578	-0.793	-9.8	-2.186	-1.095	3.418	0.244	-0.183	0.251	10.421	0.796	-0.305	-3.723	-0.793	0.724	9.9	-0.962	0.732	-0.793	-0.305	1510068675
-8.786	-3.539	-4.232	3.662	1.465	1.16	2.741	-8.422	1.134	-1.648	4.028	-1.709	3.511	10.722	-0.191	-0.977	-4.7	-0.854	-10.221	-2.166	-1.308	3.845	-0.061	-0.061	0.333	10.858	0.876	-0.305	-3.723	-0.793	0.379	10.057	-1.365	0.61	-1.404	-0.183	1510068675
-8.681	-3.091	-4.369	3.662	1.709	1.16	2.655	-8.995	1.469	-1.892	4.395	-1.465	3.679	10.802	-0.304	-0.732	-4.456	-0.854	-10.141	-1.957	-1.291	3.967	0.061	-0.061	0.318	10.864	0.894	-0.183	-3.662	-0.916	0.697	9.957	-1.745	0.122	-3.174	0.183	1510068675
-8.693	-2.705	-4.323	3.54	1.77	1.038	2.71	-9.326	1.918	-2.136	5.066	-1.282	3.72	10.531	-0.182	-0.427	-4.089	-0.793	-10.141	-1.957	-1.291	4.089	-0.122	-0.122	0.312	10.422	0.95	-0.366	-4.028	-0.977	0.813	9.769	-2.107	0.122	-3.174	0.183	1510068675
-8.803	-2.85	-4.234	3.54	1.648	0.916	2.637	-9.344	2.049	-2.014	5.859	-1.16	3.719	10.028	0.01	-0.122	-3.845	-0.671	-9.727	-1.859	-1.138	4.089	0	-0.122	0.312	10.422	0.95	-0.366	-4.028	-0.977	0.813	9.769	-2.107	0	-2.563	0.122	1510068675
-8.969	-3.121	-4.101	3.662	1.099	1.038	2.281	-9.062	1.974	-1.648	5.859	-1.038	3.603	9.79	0.251	-0.122	-3.784	-0.61	-9.598	-1.87	-1.205	4.089	0.183	-0.122	0.304	9.739	0.665	-0.549	-4.089	-0.977	0.648	9.757	-1.884	0.061	-2.258	-0.183	1510068675
-8.887	-3.186	-3.953	3.845	1.038	1.16	1.901	-8.696	1.876	-1.404	4.883	-0.854	3.523	9.735	0.378	-0.305	-4.028	-0.732	-9.598	-1.87	-1.205	4.15	0.183	-0.122	0.486	9.767	0.614	-0.427	-4.089	-1.16	0.61	9.743	-1.724	0.061	-2.258	-0.183	1510068675
-8.857	-2.991	-3.826	4.089	1.038	1.221	1.867	-8.557	1.778	-1.282	4.15	-0.671	3.474	9.848	0.366	-0.366	-4.333	-0.854	-9.743	-1.814	-1.349	4.272	0.183	-0.061	0.486	9.767	0.614	-0.427	-4.089	-1.16	0.61	9.743	-1.724	0.061	-2.808	-0.183	1510068675
-8.921	-2.541	-3.819	4.089	1.16	1.038	2.059	-8.522	1.591	-1.221	4.089	-0.366	3.651	9.973	0.461	-0.305	-4.395	-1.038	-9.782	-1.566	-1.542	4.333	0	-0.061	0.933	10.129	0.872	-0.366	-4.089	-1.282	1.268	9.639	-1.755	-0.244	-3.357	0.122	1510068675
-9.049	-2.231	-3.683	3.906	1.16	0.854	2.147	-8.439	1.416	-1.343	4.15	-0.122	3.892	10.106	0.639	-0.122	-3.906	-1.099	-9.782	-1.566	-1.542	4.272	-0.122	0	1.055	10.247	0.951	-0.671	-4.028	-1.282	1.209	9.671	-1.84	-0.244	-3.357	0.122	1510068675
-9.101	-2.311	-3.615	3.906	1.099	0.854	2.211	-8.331	1.3	-1.465	4.089	0.061	3.999	10.232	0.918	-0.061	-3.54	-1.099	-9.666	-1.392	-1.525	4.15	-0.061	0.061	1.055	10.247	0.951	-0.671	-4.028	-1.282	1.209	9.671	-1.84	-0.244	-3.235	0.122	1510068675
-9.182	-2.216	-3.497	3.845	0.916	0.732	2.291	-8.172	1.251	-1.526	4.028	0.244	3.991	10.192	1.221	-0.183	-3.357	-1.099	-9.567	-1.314	-1.47	4.028	-0.061	0.183	1.034	10.093	0.957	-0.793	-4.028	-1.282	1.298	9.636	-1.633	-0.305	-2.93	0	1510068675
-9.514	-2.242	-3.292	3.601	0.122	0.854	2.373	-8.076	1.266	-1.587	3.906	0.305	3.921	10.147	1.365	-0.366	-3.418	-1.16	-9.534	-1.279	-1.352	3.845	-0.061	0.244	1.114	10.08	0.955	-0.916	-4.028	-1.221	1.298	9.636	-1.633	-0.366	-2.625	0	1510068675
-9.549	-2.146	-2.905	3.418	-0.122	1.099	2.433	-8.065	1.238	-1.587	3.601	0.183	3.948	10.216	1.418	-0.549	-3.479	-1.221	-9.359	-1.299	-1.207	3.845	-0.122	0.427	0.918	10.057	1.091	-0.977	-3.906	-1.099	2.073	9.527	-1.296	-0.488	-3.113	0.061	1510068675
-8.892	-2.199	-2.768	3.662	0.427	1.16	2.534	-8.21	1.263	-1.587	3.357	0	4.093	10.239	1.495	-0.793	-3.113	-1.221	-9.027	-1.407	-0.941	3.845	0.244	0.61	0.415	10.049	1.205	-0.977	-3.723	-0.916	2.61	9.339	-1.2	-0.427	-2.869	0.366	1510068675
-9.112	-3.003	-3.128	2.93	0	0.793	2.687	-8.297	1.352	-1.526	3.296	-0.305	3.937	10.439	1.421	-1.038	-3.052	-0.977	-9.027	-1.407	-0.941	3.906	1.16	0.854	0.571	10.341	1.578	-1.221	-3.723	-0.61	2.61	9.339	-1.2	-0.671	-2.136	0.549	1510068675
-9.018	-3.519	-3.124	2.136	-0.061	0.427	2.799	-8.254	1.391	-1.526	3.296	-0.61	3.417	10.914	1.056	-1.099	-3.723	-0.793	-11.169	-0.324	-1.375	3.845	0.244	0.977	0.571	10.341	1.578	-1.465	-3.662	-0.488	2.68	9.411	-0.884	-0.732	-1.892	0.916	1510068675
-8.839	-4.445	-2.72	2.563	-0.366	0.366	2.789	-8.997	1.325	-1.465	3.113	-0.732	3.09	10.669	0.986	-0.916	-4.272	-0.793	-10.676	0.618	-0.908	3.296	0	1.282	1.91	10.097	2.946	-1.038	-3.784	-0.916	-0.151	10.258	0.452	-0.671	-2.38	1.282	1510068675
-8.472	-4.443	-2.062	3.113	0	0.488	2.823	-10.05	1.231	-1.038	2.686	-0.61	3.266	9.606	1.408	-0.549	-3.235	-0.793	-9.747	0.337	-0.321	2.991	0	1.099	0.315	8.643	3.102	-0.977	-2.319	-0.671	0.049	10.673	0.994	-1.282	-3.906	1.648	1510068675
-8.868	-3.624	-1.541	3.235	0.549	0.549	3.022	-9.872	1.092	-0.549	2.502	-0.854	3.006	9.01	1.76	-0.61	-1.648	-0.549	-9.391	0.036	-0.032	3.357	0.122	0.793	-0.617	8.13	3.332	-0.977	-2.319	-0.671	0.273	10.537	1.261	-1.892	-5.92	2.136	1510068675
-9.442	-3.451	-1.511	3.235	0.732	0.366	2.891	-9.216	0.669	-0.305	2.319	-1.526	1.798	9.226	1.55	-1.038	-2.258	-0.244	-9.515	0.207	-0.112	3.662	0.122	0.61	-0.602	8.597	3.781	-0.977	-2.38	-0.305	0.279	10.758	0.477	-2.014	-7.324	2.93	1510068675
-9.439	-3.407	-1.285	3.54	1.465	0.488	2.644	-9.104	0.33	-0.183	1.831	-1.831	0.931	9.951	1.377	-1.282	-4.15	-0.061	-9.696	0.766	-0.319	3.723	0.061	0.488	-0.51	9.247	4.011	0	-3.052	-0.61	0.672	10.661	-0.256	-1.709	-7.385	3.235	1510068675
-9.545	-2.979	-1.266	3.54	1.282	0.671	2.558	-9.41	0.039	-0.244	1.526	-1.343	1.035	10.24	1.641	-1.099	-4.456	-0.061	-9.896	1.08	-0.593	3.662	0.061	0.305	-0.51	9.247	4.011	0	-3.052	-0.61	0.672	10.661	-0.256	-1.953	-7.751	2.991	1510068676
-9.653	-2.915	-1.331	3.418	0.793	0.488	2.86	-9.418	-0.124	-0.366	1.892	-0.427	1.247	9.995	2.004	-0.793	-3.54	-0.122	-9.828	1.226	-0.791	3.723	0.122	0.122	0.244	9.098	3.901	-0.183	-3.479	-0.549	2.6	10.366	0.315	-2.197	-5.981	2.563	1510068676
-9.144	-3.007	-1.03	3.357	0.488	0.488	3.171	-9.227	-0.206	-0.671	2.441	0.183	1.069	9.572	2.095	-0.732	-2.93	-0.366	-9.703	1.349	-0.906	3.662	0.244	-0.061	0.471	8.708	3.582	-0.488	-3.601	-0.549	2.6	10.366	0.315	-2.502	-1.892	2.014	1510068676
-8.614	-3.098	-0.784	3.235	0.671	0.488	3.546	-9.205	-0.112	-0.793	3.174	0.366	0.858	9.184	2.073	-0.854	-3.357	-0.671	-9.524	1.5	-1.093	3.54	0.183	-0.244	0.86	8.381	3.399	-0.549	-3.845	-0.61	1.06	9.042	0.717	-2.38	0.244	1.221	1510068676
-8.599	-3.053	-0.672	3.052	0.854	0.427	3.738	-9.073	-0.044	-0.732	3.906	0.122	1.138	8.811	1.914	-0.793	-3.967	-1.038	-9.434	1.721	-1.157	3.418	0.183	-0.305	1.279	8.289	3.462	-0.305	-3.845	-0.793	0.476	8.775	0.872	-2.258	-0.305	0.671	1510068676
-8.559	-2.777	-0.372	2.991	1.526	0.488	3.57	-8.789	0.044	-0.61	3.662	-0.305	1.808	8.808	1.873	-0.488	-3.662	-1.282	-9.501	1.857	-1.209	3.174	0.122	-0.305	1.692	8.507	3.541	-0.183	-3.662	-0.977	0.476	8.775	0.872	-2.075	-2.014	0.244	1510068676
-8.692	-2.256	-0.252	2.747	2.014	0.549	3.322	-8.613	0.097	-0.366	3.113	-0.732	2.403	9.016	2.016	-0.122	-2.93	-1.343	-9.586	1.87	-1.255	2.869	0.061	-0.305	1.915	8.815	3.716	-0.183	-3.418	-1.16	1.755	8.239	0.336	-1.404	-4.211	-0.061	1510068676
-9.244	-2.159	-0.312	2.136	1.953	0.488	3.149	-8.497	0.028	-0.122	2.686	-0.854	2.848	9.35	2.265	0.122	-2.136	-1.404	-9.557	1.938	-1.378	2.563	0	-0.305	1.804	9.044	3.872	-0.122	-3.052	-1.221	2.224	7.466	-0.199	-0.916	-5.615	-0.427	1510068676
-10.013	-2.543	-0.663	1.709	0.671	0.305	3.048	-8.489	-0.017	-0.122	2.38	-0.732	3.065	9.552	2.635	0.366	-1.709	-1.221	-9.583	2.025	-1.497	2.258	0.122	-0.305	1.776	9.046	3.87	-0.061	-2.808	-1.099	3.552	7.453	-0.389	0.793	-5.981	-1.16	1510068676
-9.749	-2.804	-0.504	2.075	0.671	0.488	3.042	-8.568	-0.065	-0.183	2.136	-0.549	3.089	9.378	2.97	0.549	-1.831	-0.854	-9.524	1.867	-1.384	2.014	0.244	-0.305	1.849	8.776	3.777	0.061	-2.869	-1.038	7.26	9.781	0.494	2.991	-5.737	-1.526	1510068676
-10.92	-2.247	-0.134	1.953	-0.61	0.671	3.086	-8.597	-0.069	-0.183	2.136	-0.549	3.173	9.182	3.171	0.488	-2.014	-0.488	-9.458	1.483	-1.317	1.831	0.122	-0.427	1.621	8.631	3.72	0.061	-2.686	-0.916	9.471	10.025	-0.772	2.319	-3.54	-0.183	1510068676
-9.897	-1.936	-0.391	1.709	0	0.61	3.083	-8.57	-0.075	-0.244	1.831	-0.488	3.295	9.386	3.225	0.366	-1.892	-0.122	-9.482	1.25	-1.382	1.77	0.427	-0.549	1.424	8.961	3.542	0.244	-2.258	-0.488	4.973	8.911	-1.428	-0.427	-1.77	0.549	1510068676
-9.979	-2.833	-1.046	0.732	1.099	0.122	3.106	-8.606	0.033	-0.427	1.77	-0.427	3.269	9.85	3.229	0.183	-1.831	0.183	-9.582	1.109	-1.471	1.587	0.305	-0.488	1.412	9.38	3.381	0.244	-2.258	-0.488	5.073	9.488	1.699	0.366	-0.916	-0.244	1510068676
-11.239	-4.603	-0.821	2.38	-1.892	0.549	3.039	-8.923	0.714	-0.61	1.77	-0.366	3.139	10.167	3.12	0	-2.014	0.488	-9.835	0.768	-1.469	1.526	1.16	-0.488	1.614	9.889	3.076	0.427	-2.258	-0.244	5.166	10.674	0.755	-0.061	2.563	-0.671	1510068676
