# Supplementary material for: A deep learning approach for lower back-pain risk prediction during manual lifting
Source: PLoS One. 2021 Feb 19;16(2):e0247162. doi: 10.1371/journal.pone.0247162 (PMC7894914; doi:10.1371/journal.pone.0247162)
Supplement: S1 Data — (ZIP) [file pone.0247162.s001.zip › source-used/Subject_01_P1_Zone07_T3.csv]

Side_A_x	Side_A_y	Side_A_z	Side_G_x	Side_G_y	Side_G_z	LtWt_A_x	LtWt_A_y	LtWt_A_z	LtWt_G_x	LtWt_G_y	LtWt_G_z	RtWt_A_x	RtWt_A_y	RtWt_A_z	RtWt_G_x	RtWt_G_y	RtWt_G_z	Back_A_x	Back_A_y	Back_A_z	Back_G_x	Back_G_y	Back_G_z	UArm_A_x	UArm_A_y	UArm_A_z	UArm_G_x	UArm_G_y	UArm_G_z	Thig_A_x	Thig_A_y	Thig_A_z	Thig_G_x	Thig_G_y	Thig_G_z	Time_stp
-9.493	-2.15	-2.015	-0.061	0	0	8.551	2.689	4.608	0.122	0.305	-0.183	10.143	-0.646	3.621	-0.122	-0.061	-0.244	-9.716	-0.632	-1.682	-0.061	0	-0.061	3.419	8.569	3.493	-0.061	-0.061	-0.061	1.026	9.862	0.435	-0.061	0	0	1510068223
-9.459	-2.152	-1.999	0	0	0	8.655	2.786	4.492	0.122	0.305	-0.183	10.238	-0.796	3.7	-0.244	0.061	-0.427	-9.672	-0.678	-1.634	-0.061	-0.061	0	3.407	8.527	3.512	0	0	0.061	1.05	9.872	0.429	0	0	0	1510068223
-9.488	-2.132	-2.036	-0.061	0	0	8.574	2.814	4.744	-0.061	1.16	-0.122	9.741	-0.647	3.857	0	0.244	-0.793	-9.685	-0.65	-1.663	0	-0.061	-0.061	3.382	8.506	3.541	-0.061	0.061	0.061	1.06	9.878	0.416	-0.061	-0.061	0	1510068223
-9.47	-2.084	-2.031	0	-0.061	0	8.281	2.832	4.935	-0.244	1.038	-0.427	9.867	-0.319	3.759	0.061	0.854	-0.793	-9.707	-0.602	-1.689	-0.061	0	0	3.352	8.577	3.552	-0.061	0.061	0	1.059	9.848	0.437	0	-0.061	0	1510068223
-9.467	-2.048	-1.991	0	-0.061	-0.061	8.281	2.832	4.935	-0.244	1.038	-0.427	9.994	-0.193	3.458	0.183	0.183	-0.549	-9.702	-0.627	-1.741	-0.061	-0.061	0	3.212	8.591	3.57	-0.122	0	-0.061	1.078	9.862	0.412	-0.061	-0.061	0	1510068223
-9.485	-2.095	-1.998	0	-0.061	-0.122	7.867	2.674	5.14	-0.488	1.526	-0.244	10.594	-0.215	3.594	0.244	-0.61	-0.305	-9.746	-0.685	-1.709	-0.061	-0.061	-0.061	3.129	8.501	3.475	-0.061	-0.122	-0.061	1.075	9.849	0.412	-0.061	0	0	1510068223
-9.479	-2.152	-1.982	0	-0.061	-0.061	7.356	2.571	5.078	-0.732	0.977	-0.244	10.708	-0.262	3.692	0.122	0.122	-0.061	-9.746	-0.685	-1.709	0	0	0	3.302	8.489	3.557	0	-0.122	-0.061	1.092	9.874	0.418	-0.061	-0.061	-0.061	1510068223
-9.467	-2.14	-1.993	0	-0.061	-0.061	7.167	2.513	5.151	-0.61	0.549	-0.061	10.253	-0.156	3.78	0.122	-0.122	0.061	-9.673	-0.601	-1.615	0	0	-0.061	3.274	8.496	3.583	0	0	-0.122	1.136	9.854	0.421	-0.061	0	-0.061	1510068223
-9.469	-2.159	-1.986	0	-0.061	-0.061	7.252	2.372	5.715	-0.244	0.183	-0.061	10.031	0.084	4.03	-0.122	0	-0.061	-9.674	-0.628	-1.619	0	0	-0.061	3.116	8.603	3.563	0	0	-0.122	1.079	9.857	0.421	-0.061	-0.061	-0.061	1510068223
-9.507	-2.194	-1.975	0.061	-0.061	0	7.413	2.324	6.118	-0.244	0.183	-0.061	10.092	0.002	4.049	-0.122	0	-0.122	-9.708	-0.633	-1.637	0	0.061	-0.061	3.277	8.666	3.579	-0.061	-0.183	-0.122	1.049	9.851	0.444	-0.061	-0.061	-0.061	1510068223
-9.493	-2.17	-1.968	0.061	0	0	7.532	2.428	5.772	0	0	0	10.092	0.002	4.049	-0.122	0	-0.122	-9.708	-0.633	-1.637	0	0.061	0	3.388	8.646	3.615	-0.061	-0.061	-0.061	1.032	9.851	0.445	-0.061	-0.122	-0.061	1510068223
-9.494	-2.175	-1.985	0	0	-0.061	7.833	2.521	5.571	-0.183	0.061	-0.061	10.092	0.002	4.049	-0.122	0	-0.122	-9.728	-0.616	-1.674	0	0.061	0	3.289	8.57	3.564	-0.061	-0.122	-0.061	1.067	9.867	0.453	-0.061	-0.061	-0.061	1510068223
-9.479	-2.192	-2.015	0	-0.061	-0.061	7.764	2.539	5.736	-0.122	0.183	-0.183	10.092	0.002	4.049	-0.122	0	-0.122	-9.728	-0.616	-1.674	0.061	0	0	3.2	8.561	3.558	-0.061	-0.183	-0.122	1.074	9.865	0.487	0	-0.061	-0.061	1510068224
-9.44	-2.204	-2.005	0	-0.061	-0.061	7.574	2.57	5.849	-0.061	0.305	-0.244	10.092	0.002	4.049	-0.122	0	-0.122	-9.711	-0.557	-1.643	0	0.061	0	3.229	8.558	3.567	0	-0.183	-0.122	0.995	9.879	0.479	-0.061	0	-0.061	1510068224
-9.452	-2.178	-1.988	0	0	-0.061	7.36	2.507	5.774	0.183	-0.305	-0.183	10.092	0.002	4.049	-0.122	0	-0.122	-9.695	-0.591	-1.629	0	0.061	0	3.309	8.542	3.577	0	-0.183	-0.122	0.977	9.863	0.482	-0.061	-0.122	-0.061	1510068224
-9.46	-2.182	-1.986	0	0	-0.061	7.366	2.671	5.517	0.183	-0.732	-0.061	10.092	0.002	4.049	-0.122	0	-0.122	-9.695	-0.567	-1.635	0	0	0	3.277	8.516	3.577	0	0	-0.061	1.059	9.854	0.469	0	-0.122	-0.061	1510068224
-9.47	-2.214	-2.016	0	0	-0.061	7.58	2.57	5.508	0.244	-0.854	0.061	10.21	-0.171	3.882	-0.061	-0.305	-0.061	-9.701	-0.577	-1.671	0	0	-0.061	3.156	8.597	3.524	0.061	-0.122	0	1.054	9.88	0.418	-0.061	0	-0.061	1510068224
-9.47	-2.233	-1.979	-0.061	0	-0.061	7.616	2.489	5.451	0.244	-0.854	0.061	10.34	-0.294	3.691	-0.061	-0.305	-0.061	-9.695	-0.589	-1.674	0	0.061	-0.061	3.247	8.666	3.552	0	-0.183	0	0.987	9.865	0.439	0	0	-0.061	1510068224
-9.469	-2.22	-1.957	0	0	-0.061	7.663	2.461	5.35	0.183	-0.977	0.244	10.316	-0.395	3.664	-0.061	-0.305	-0.061	-9.695	-0.589	-1.674	-0.061	0.061	-0.061	3.286	8.607	3.531	0	-0.061	0	0.977	9.866	0.461	0	-0.122	-0.061	1510068224
-9.463	-2.208	-1.982	-0.061	0	-0.061	7.983	2.443	5.195	0.244	-0.488	0.183	10.037	-0.595	3.478	-0.366	-0.305	0.427	-9.684	-0.616	-1.658	0	0.061	0	3.348	8.637	3.492	-0.061	-0.061	0.061	1.06	9.851	0.465	-0.061	0	-0.061	1510068224
-9.469	-2.242	-1.969	-0.061	0	-0.061	7.971	2.662	5.002	0.244	-0.549	0.122	9.952	-0.735	3.286	-0.061	-0.244	0.061	-9.703	-0.567	-1.68	0	0.061	0	3.406	8.563	3.528	0	0.061	0	0.992	9.845	0.48	0	0	-0.061	1510068224
-9.442	-2.22	-2.003	-0.061	-0.061	0	8.141	2.777	4.919	0.061	-0.61	0.061	10.002	-0.618	3.37	0.122	-0.183	-0.122	-9.703	-0.567	-1.68	-0.061	0.061	0	3.235	8.546	3.499	0	0.061	-0.061	0.985	9.879	0.467	-0.061	0	-0.061	1510068224
-9.454	-2.225	-1.988	-0.122	-0.061	-0.061	8.169	2.7	5.078	-0.061	-0.122	0.061	10.05	-0.511	3.4	0.122	-0.183	-0.122	-9.705	-0.59	-1.704	-0.061	0	0	3.198	8.598	3.529	0	0	-0.061	1.007	9.856	0.471	0	-0.061	-0.061	1510068224
-9.485	-2.253	-2.001	-0.122	-0.061	-0.061	7.995	2.597	5.078	-0.061	-0.244	0.061	10.21	-0.458	3.558	0.061	-0.305	-0.122	-9.739	-0.585	-1.723	-0.122	0.061	0	3.187	8.646	3.543	0	0	-0.061	0.98	9.862	0.461	0	0	-0.061	1510068224
-9.455	-2.283	-2.013	-0.122	0	-0.061	7.897	2.522	5.078	-0.061	-0.427	0.122	10.296	-0.548	3.539	0.061	-0.122	-0.244	-9.739	-0.585	-1.723	-0.061	0.061	0	3.291	8.653	3.537	0	0	-0.061	0.988	9.869	0.456	0	0	-0.061	1510068224
-9.454	-2.39	-2.021	-0.061	-0.061	-0.122	8.058	2.524	4.966	-0.061	-0.305	0.244	10.296	-0.548	3.539	0.061	-0.122	-0.244	-9.735	-0.618	-1.731	-0.061	0	0	3.291	8.653	3.537	0	0	-0.061	0.915	9.889	0.462	0	0.061	-0.061	1510068224
-9.434	-2.462	-1.982	0	0	-0.122	7.954	2.427	4.954	-0.061	-0.61	0.244	10.372	-0.479	3.591	0.061	-0.244	-0.305	-9.716	-0.648	-1.7	0	0	0	3.217	8.702	3.488	0	0	0	0.845	9.909	0.425	0	0.061	-0.122	1510068224
-9.415	-2.485	-1.994	0	0	-0.122	7.988	2.422	4.912	0.061	-0.793	0.183	10.371	-0.441	3.409	0.122	0.061	-0.305	-9.732	-0.61	-1.672	-0.061	0	0	3.334	8.687	3.492	-0.061	0.061	0	0.78	9.891	0.471	0.061	0.122	-0.061	1510068224
-9.375	-2.537	-1.981	0.122	0	-0.122	8.472	2.468	4.777	0.122	-0.366	0.183	10.488	-0.323	3.236	0.122	0.061	-0.305	-9.885	-0.633	-1.771	-0.061	-0.061	0	3.248	8.625	3.518	-0.061	0.061	0	0.736	9.933	0.446	0.061	0.061	-0.122	1510068224
-9.374	-2.499	-1.997	0.122	0	-0.183	8.403	2.399	4.634	0.061	-0.427	-0.122	10.239	-0.195	3.336	0.122	0	-0.183	-9.885	-0.633	-1.771	0	-0.244	0.061	3.164	8.598	3.506	0	0	-0.244	0.711	9.909	0.492	0.061	0	-0.122	1510068224
-9.394	-2.512	-2.021	0.122	0	-0.244	8.213	2.33	4.588	0.061	-0.427	-0.122	10.061	-0.16	3.378	0.061	-0.061	-0.183	-9.85	-0.623	-1.733	0	-0.305	0.061	3.192	8.668	3.537	-0.061	0.061	-0.305	0.682	9.908	0.475	0.122	-0.122	-0.122	1510068224
-9.381	-2.553	-2.037	0.122	0	-0.244	8.175	2.414	4.378	-0.061	-0.61	-0.061	10.07	-0.193	3.33	0.061	-0.061	-0.183	-9.863	-0.604	-1.581	0.061	-0.366	0.061	3.157	8.684	3.503	-0.061	0.061	-0.305	0.652	9.906	0.441	0.061	-0.122	-0.122	1510068224
-9.325	-2.614	-2.016	0.183	0	-0.305	8.306	2.393	4.398	-0.122	-0.366	0	10.07	-0.193	3.33	0.061	-0.061	-0.305	-9.863	-0.604	-1.581	0.061	-0.427	0.061	3.157	8.684	3.503	-0.061	0.122	-0.366	0.708	9.885	0.398	0.122	-0.122	-0.122	1510068224
-9.233	-2.645	-2.047	0.122	0	-0.427	8.268	2.47	4.32	-0.061	-0.61	0	10.119	-0.194	3.519	-0.061	-0.366	-0.366	-9.934	-0.525	-1.603	0.061	-0.61	0.122	3.289	8.547	3.512	0	0.183	-0.671	0.749	9.89	0.372	0.061	-0.061	-0.122	1510068224
-9.247	-2.744	-2.049	0	-0.122	-0.549	8.317	2.631	4.43	-0.061	-0.61	0	10.119	-0.194	3.519	-0.061	-0.366	-0.366	-10.038	-0.45	-1.572	0	-0.916	0.122	3.289	8.547	3.512	0	0.183	-0.671	0.657	9.85	0.374	0.122	-0.061	-0.122	1510068224
-9.208	-2.963	-2.013	0	-0.183	-0.671	8.12	3.005	4.539	0.244	-0.732	0.122	9.829	-0.639	4.199	-0.244	-0.488	-0.366	-10.107	-0.482	-1.404	-0.061	-1.16	0.122	3.665	8.247	3.458	0.244	0.854	-0.671	0.584	9.849	0.345	0.183	-0.122	-0.122	1510068224
-9.063	-3.04	-2.029	0.061	-0.061	-0.854	8.196	3.155	4.492	0.488	-1.099	0.244	10.055	-0.689	3.857	-0.732	-1.526	-0.244	-10.204	-0.461	-1.288	0	-1.526	0.122	3.592	8.23	3.515	0.244	1.16	-0.793	0.621	9.86	0.359	0.122	0.061	-0.061	1510068224
-9.039	-3.173	-1.995	0.122	-0.183	-1.099	8.082	2.944	4.273	0.305	-1.099	0.183	9.9	-0.551	3.097	-0.732	-1.526	-0.244	-9.942	-0.24	-0.949	-0.061	-2.075	0.122	3.301	8.364	3.619	0.244	1.16	-0.793	0.54	9.873	0.386	0.244	0.183	-0.061	1510068225
-9.055	-3.204	-1.919	0.122	-0.183	-1.282	8.094	2.598	4.115	0.244	-1.465	0.183	9.81	-0.388	2.292	-0.793	-1.526	-0.183	-9.942	-0.24	-0.949	-0.183	-2.258	0.122	2.824	8.421	3.552	0.305	1.404	-0.916	0.252	9.881	0.384	0.244	0.122	0	1510068225
-9.038	-3.17	-1.833	0.122	-0.122	-1.282	8.171	2.263	3.689	0.183	-1.343	0.427	9.695	-0.158	1.9	-0.244	-1.343	-0.549	-9.813	-0.337	-0.609	-0.183	-2.319	0.122	2.224	8.363	3.461	0.244	1.526	-1.221	0.237	9.923	0.334	0.305	-0.122	-0.061	1510068225
-9.083	-3.22	-1.866	0.061	-0.183	-1.343	8.452	1.873	3.232	0.244	-1.16	0.549	9.772	0.043	1.574	-0.244	-1.343	-0.549	-9.449	-0.328	0.254	-0.244	-2.38	0.061	1.56	8.399	3.346	0.244	1.526	-1.221	0.53	9.869	0.294	0.305	-0.183	-0.122	1510068225
-9.182	-3.296	-1.769	0.122	-0.244	-1.282	8.486	1.694	2.832	0.183	-0.61	0.549	10.154	0.087	1.181	-0.244	-1.709	-0.488	-9.449	-0.328	0.254	-0.183	-2.197	0.061	1.103	8.58	3.405	0.427	1.465	-1.343	0.755	9.838	0.135	0.244	-0.183	-0.122	1510068225
-9.217	-3.357	-1.773	0.061	-0.244	-1.16	8.516	1.536	2.7	0.061	-0.732	0.732	10.336	0.379	1.011	-0.183	-1.587	-0.549	-9.38	-0.285	0.674	-0.183	-2.075	0.061	0.8	8.969	3.558	0.61	1.282	-1.404	0.989	9.78	0.08	0.244	-0.061	-0.122	1510068225
-9.282	-3.452	-1.765	0.122	-0.305	-1.038	8.803	1.52	2.656	0.122	-0.793	0.854	10.477	0.597	1.044	-0.061	-1.221	-0.61	-9.342	-0.311	1.5	-0.183	-1.892	0	0.579	9.356	3.64	0.61	1.099	-1.404	1.176	9.789	-0.024	0.305	-0.122	-0.061	1510068225
-9.176	-3.523	-1.792	-0.061	-0.122	-0.854	9.208	1.457	2.5	0.122	-0.793	0.854	10.932	0.748	1.083	0.061	-1.343	-0.732	-9.342	-0.311	1.5	-0.244	-1.709	-0.061	0.282	9.619	3.598	0.549	0.977	-1.404	1.363	9.849	-0.165	0.305	-0.061	0.061	1510068225
-9.239	-3.771	-1.689	-0.061	-0.244	-0.671	9.393	1.318	2.339	-0.183	-0.854	0.977	11.407	0.748	1.002	0.244	-0.977	-0.916	-9.225	-0.374	1.848	-0.183	-1.343	-0.122	0.023	9.843	3.499	0.244	0.61	-1.038	1.371	9.838	-0.386	0.122	-0.183	0.061	1510068225
-9.213	-3.926	-1.621	0	-0.122	-0.488	9.661	1.314	2.403	-0.244	-0.977	1.038	11.622	0.762	0.913	0.244	-0.977	-0.916	-9.174	-0.446	2.378	-0.122	-1.038	-0.122	-0.164	9.958	3.433	0.244	0.61	-1.038	1.59	9.771	-0.412	0.183	0.061	0	1510068225
-9.113	-4.055	-1.566	0	0	-0.244	10.091	1.363	2.664	-0.183	-0.854	0.977	11.828	0.75	0.852	0.305	-0.732	-0.916	-9.174	-0.446	2.378	-0.061	-0.793	-0.122	-0.263	10.017	3.378	0.183	0.244	-0.549	1.491	9.849	-0.422	0.122	0.305	0	1510068225
-9.165	-4.079	-1.595	0	0	-0.061	10.463	1.516	2.783	-0.122	-0.732	0.732	12.139	0.836	0.9	0.244	-0.549	-0.549	-9.172	-0.45	2.564	-0.061	-0.427	-0.061	-0.317	10.127	3.408	0.122	0	-0.305	1.25	9.844	-0.434	0.061	-0.122	0	1510068225
-9.104	-4.096	-1.585	0.061	0.061	0.122	10.721	1.536	2.762	-0.183	-0.671	0.488	12.327	0.933	1.03	0.244	-0.549	-0.549	-9.171	-0.498	2.646	0	-0.061	-0.061	-0.346	10.174	3.424	0.122	0	-0.305	1.264	9.825	-0.331	0.122	-0.366	-0.061	1510068225
-9.124	-4.029	-1.603	0.061	0.061	0.305	10.75	1.427	2.639	-0.244	-0.244	0.183	12.267	0.981	1.008	0.183	-0.244	-0.366	-9.171	-0.498	2.646	0.061	0.122	-0.061	-0.31	10.154	3.479	-0.244	-0.366	0.244	1.392	9.862	-0.47	-0.122	-0.183	0	1510068225
-9.075	-3.985	-1.653	0.061	0.183	0.427	10.539	1.425	2.528	-0.244	-0.305	0	12.092	1.097	1.048	0.183	0.061	-0.183	-9.136	-0.495	2.626	0.061	0.549	0	-0.373	10.093	3.462	-0.244	-0.366	0.244	1.378	9.853	-0.437	-0.122	-0.061	0	1510068225
-9.158	-3.987	-1.639	0	0.122	0.61	10.616	1.329	2.357	-0.366	0	-0.244	11.938	1.148	0.964	0.122	0.366	-0.061	-9.165	-0.481	2.427	0.061	0.793	0	-0.373	10.026	3.411	-0.366	-0.549	0.427	1.214	9.878	-0.433	-0.183	-0.183	0	1510068225
-9.154	-3.93	-1.621	0.061	0.061	0.793	10.451	1.089	2.247	-0.488	0.183	-0.427	11.877	1.071	0.745	0	0.549	0.061	-9.165	-0.481	2.427	0.122	1.038	0	-0.15	9.86	3.403	-0.427	-0.854	0.671	1.395	9.822	-0.348	-0.244	-0.305	0.061	1510068225
-9.048	-3.864	-1.646	0	0.183	0.977	10.085	0.974	2.327	-0.366	0.305	-0.488	11.611	1.081	0.742	0.122	0.61	0.122	-9.197	-0.531	2.22	0.183	1.282	0	0.054	9.593	3.417	-0.549	-0.977	0.854	1.573	9.832	-0.368	-0.305	-0.122	0.122	1510068225
-9.092	-3.78	-1.683	0.061	0.122	1.038	10.117	1.071	2.269	-0.366	0.305	-0.488	11.611	1.081	0.742	0.122	0.854	0.305	-9.244	-0.47	1.936	0.244	1.526	0	0.054	9.593	3.417	-0.61	-1.038	0.916	1.457	9.784	-0.239	-0.366	0	0.122	1510068225
-9.033	-3.64	-1.775	0	0.183	1.038	9.895	0.993	2.344	-0.305	0.61	-0.671	11.019	0.981	1.02	0.122	0.793	0.305	-9.344	-0.389	1.576	0.305	1.648	0	0.517	9.107	3.528	-0.61	-1.16	0.977	1.254	9.788	-0.163	-0.366	0	0.122	1510068225
-9.059	-3.508	-1.787	0.061	0.122	0.977	9.455	0.919	2.53	-0.244	0.671	-0.671	11.019	0.981	1.02	0.122	0.916	0.366	-9.44	-0.299	1.22	0.244	1.77	-0.061	0.803	9.057	3.547	-0.549	-1.221	0.916	1.047	9.814	-0.078	-0.427	0	0.122	1510068225
-9.027	-3.447	-1.745	0.061	0.244	0.854	9.254	1.156	2.586	-0.183	0.61	-0.549	10.475	0.647	1.262	0.122	1.221	0.427	-9.649	-0.317	0.541	0.244	1.77	-0.122	1.402	8.886	3.651	-0.488	-1.465	0.977	0.774	9.817	-0.032	-0.366	-0.061	0	1510068225
-9.158	-3.382	-1.815	0.061	0.183	0.854	9.233	1.293	2.637	-0.061	0.732	-0.488	10.6	0.572	1.64	0.183	0.732	0.305	-9.649	-0.317	0.541	0.183	1.831	-0.183	1.75	8.695	3.676	-0.488	-1.404	0.977	0.712	9.851	0.042	-0.305	-0.183	-0.122	1510068225
-9.174	-3.262	-1.942	-0.061	0.244	0.793	8.985	1.501	2.716	0.061	0.488	-0.488	10.407	0.549	1.971	0.244	0.793	0.305	-9.814	-0.237	0.267	0.122	1.709	-0.183	1.931	8.655	3.682	-0.366	-1.221	0.916	0.66	9.893	0.13	-0.305	-0.122	-0.183	1510068225
-9.162	-3.18	-1.901	-0.183	0.122	0.671	8.918	1.751	2.628	0.061	0.488	-0.488	10.407	0.549	1.971	0.183	0.916	0.366	-9.799	-0.218	0.025	0.061	1.648	-0.183	1.931	8.655	3.682	-0.366	-1.16	0.793	0.626	9.906	0.161	-0.183	-0.061	-0.244	1510068225
-9.132	-3.061	-1.908	-0.244	0	0.488	8.921	1.832	2.723	-0.244	0.549	-0.244	10.337	0.511	2.159	0.122	0.793	0.366	-9.868	-0.3	-0.246	0	1.587	-0.122	2.158	8.611	3.632	-0.305	-1.099	0.793	0.656	9.916	0.202	-0.183	0.061	-0.366	1510068226
-9.085	-3.01	-1.906	-0.183	0.061	0.366	8.86	1.936	2.934	-0.244	0.366	-0.366	10.252	0.342	2.281	0	0.793	0.305	-9.933	-0.342	-0.508	-0.061	1.404	-0.122	2.574	8.598	3.578	-0.244	-0.977	0.488	0.638	9.9	0.31	-0.122	0.183	-0.366	1510068226
-9.211	-2.974	-1.988	-0.305	-0.061	0.305	8.792	2.028	3.022	-0.244	0.366	-0.366	10.252	0.342	2.281	0	0.793	0.305	-10.012	-0.316	-0.699	-0.122	1.16	-0.122	2.574	8.598	3.578	-0.244	-0.977	0.488	0.663	9.877	0.37	-0.122	0	-0.366	1510068226
-9.256	-3.004	-2.007	-0.305	-0.061	0.244	8.588	2.094	3.236	-0.061	0.122	-0.366	10.064	0.047	2.312	-0.183	0.488	0.305	-10.005	-0.439	-0.853	-0.122	0.977	-0.061	2.868	8.647	3.631	-0.122	-0.732	0.427	0.73	9.833	0.354	-0.122	0.061	-0.244	1510068226
-9.232	-2.982	-1.951	-0.305	-0.061	0.183	8.552	2.016	3.345	0	-0.366	-0.305	10.251	-0.091	2.497	-0.122	0.122	0.183	-9.988	-0.471	-0.974	-0.122	0.732	-0.061	3.058	8.648	3.612	0	-0.427	0.366	0.846	9.837	0.328	-0.061	0.183	-0.244	1510068226
-9.235	-2.943	-2.001	-0.244	0	0.122	8.853	1.882	3.207	-0.061	0.061	-0.183	10.52	-0.096	2.669	-0.122	0.122	0.183	-9.958	-0.42	-1.053	-0.122	0.61	0	3.015	8.612	3.645	0	-0.427	0.366	0.583	9.859	0.37	-0.061	0.427	-0.122	1510068226
-9.254	-2.962	-2.065	-0.244	0	0.122	9.043	1.87	3.14	0	0.061	-0.244	10.581	-0.016	2.631	-0.122	0.244	0.183	-9.978	-0.422	-1.134	-0.122	0.549	-0.061	2.961	8.701	3.695	0	-0.244	0.366	0.391	9.927	0.371	-0.122	0.122	-0.183	1510068226
-9.263	-2.908	-2.078	-0.183	-0.061	0.122	9.264	1.83	3.176	0.061	0.244	-0.244	10.581	-0.016	2.631	-0.061	0	0.305	-9.95	-0.398	-1.18	-0.122	0.366	-0.061	2.961	8.701	3.695	0	-0.183	0.366	0.396	9.917	0.351	-0.061	0	-0.183	1510068226
-9.18	-2.798	-2.066	-0.122	0.061	0.061	9.068	1.773	3.167	0.061	0.244	-0.244	10.666	-0.033	2.561	-0.061	0.061	0.305	-9.916	-0.453	-1.184	-0.122	0.305	-0.122	2.926	8.613	3.652	0.061	-0.061	0.366	0.54	9.899	0.274	-0.061	0.122	-0.061	1510068226
-9.203	-2.845	-2.109	-0.183	0	0	8.896	1.839	3.139	0.183	0.061	-0.183	10.296	0.115	2.361	-0.061	0.305	0.305	-9.836	-0.432	-1.19	-0.061	0.183	-0.122	2.722	8.665	3.584	0.122	0	0.366	0.428	9.893	0.263	-0.061	0.244	-0.061	1510068226
-9.25	-2.865	-2.041	-0.122	0.061	0	8.969	1.853	3.098	0.305	0.183	-0.183	10.371	0.2	2.285	-0.061	0.183	0.305	-9.841	-0.463	-1.245	-0.122	0.122	-0.122	2.711	8.75	3.575	0.183	0	0.244	0.179	9.912	0.298	-0.122	0.061	-0.122	1510068226
-9.258	-2.779	-2.07	-0.061	0	0	8.814	1.921	2.984	0.305	0.183	-0.183	10.348	0.228	2.359	-0.061	0	0.244	-9.816	-0.562	-1.266	-0.122	0.122	-0.122	2.737	8.814	3.491	0.122	-0.061	0.122	0.257	9.849	0.325	-0.061	-0.061	-0.061	1510068226
-9.278	-2.754	-2.077	-0.061	0.061	-0.061	8.807	1.945	2.946	0.305	0.183	-0.183	10.348	0.228	2.359	-0.061	0	0.244	-9.793	-0.616	-1.281	-0.061	0.061	-0.122	2.737	8.814	3.491	0.061	-0.122	0.061	0.343	9.904	0.38	-0.122	0	-0.061	1510068226
-9.373	-2.749	-2.126	-0.061	0	-0.061	8.714	1.992	2.957	0.244	-0.244	-0.122	10.454	0.005	2.417	-0.122	-0.122	0.122	-9.807	-0.626	-1.303	0	0.061	-0.061	2.834	8.815	3.478	0.061	-0.061	0	0.34	9.848	0.311	-0.061	-0.061	-0.061	1510068226
-9.351	-2.777	-2.109	-0.061	-0.061	-0.122	8.653	2.028	2.921	0.122	-0.488	-0.061	10.454	0.005	2.417	-0.061	-0.122	0.061	-9.849	-0.595	-1.343	-0.061	0	-0.061	2.834	8.815	3.478	0	-0.061	-0.061	0.4	9.923	0.378	-0.061	-0.061	-0.061	1510068226
-9.298	-2.75	-2.114	-0.061	0	-0.122	8.789	2.019	2.993	0.122	-1.16	0	10.585	-0.171	2.53	-0.122	0	0.061	-9.849	-0.595	-1.343	-0.061	0	-0.061	2.987	8.787	3.472	0	-0.122	-0.122	0.348	9.915	0.325	0	0	-0.061	1510068226
-9.354	-2.766	-2.121	0	-0.061	-0.061	9.342	2.041	3.024	0.183	-0.671	0.061	10.574	-0.301	2.504	0	-0.244	0	-9.849	-0.595	-1.343	-0.061	0	-0.061	3.018	8.811	3.45	0	0	-0.061	0.358	9.93	0.362	0	-0.061	-0.122	1510068226
-9.333	-2.699	-2.099	0	-0.061	-0.061	9.549	2.227	2.841	0.061	0.183	0.061	10.616	-0.343	2.456	0	-0.244	0	-9.77	-0.553	-1.329	-0.061	-0.061	0	3.035	8.778	3.486	0	0	-0.061	0.42	9.91	0.339	-0.061	-0.061	-0.061	1510068226
-9.317	-2.659	-2.084	0	-0.061	-0.122	9.251	2.236	2.848	-0.122	-0.183	-0.061	10.576	-0.176	2.539	0.061	-0.061	-0.061	-9.767	-0.573	-1.304	-0.061	-0.122	0	2.823	8.784	3.454	0	0.122	-0.061	0.477	9.904	0.273	-0.061	0	-0.061	1510068226
-9.353	-2.681	-2.098	0	-0.122	-0.122	9.229	2.175	3.064	-0.061	0	-0.061	10.549	-0.084	2.606	0.061	-0.183	-0.061	-9.758	-0.567	-1.323	-0.061	-0.122	0	2.762	8.837	3.469	-0.061	0.061	-0.122	0.433	9.902	0.327	0	-0.061	-0.061	1510068226
-9.332	-2.702	-2.089	0	-0.061	-0.061	9.125	2.159	3.023	-0.061	0.122	-0.061	10.549	-0.084	2.606	0	-0.122	-0.122	-9.758	-0.562	-1.317	-0.061	-0.122	0	2.762	8.837	3.469	-0.061	0	-0.122	0.548	9.899	0.304	0	-0.061	-0.061	1510068226
-9.339	-2.718	-2.072	0	-0.061	-0.061	9.094	2.163	2.822	-0.122	0	-0.061	10.615	-0.129	2.401	-0.061	-0.122	-0.122	-9.762	-0.555	-1.29	0	-0.061	0	2.785	8.825	3.486	-0.061	0	-0.183	0.567	9.903	0.322	-0.061	0	0	1510068226
-9.319	-2.734	-2.054	0	0	-0.122	9.171	2.079	2.841	-0.122	-0.061	0	10.629	-0.133	2.462	-0.061	-0.122	-0.122	-9.775	-0.554	-1.279	0	-0.122	0	2.785	8.825	3.486	-0.061	0	-0.122	0.524	9.897	0.305	-0.061	0	0	1510068226
-9.312	-2.768	-2.074	0	0	-0.061	9.149	2.038	2.873	0	0.061	-0.061	10.753	-0.17	2.518	-0.061	-0.122	-0.122	-9.729	-0.55	-1.22	0.061	-0.122	0	2.785	8.825	3.486	-0.061	0	-0.122	0.429	9.91	0.3	-0.061	0	0	1510068226
-9.324	-2.732	-2.095	0	-0.061	0	9.085	2.053	2.786	0.061	-0.061	0	10.726	-0.141	2.521	-0.061	-0.061	-0.061	-9.696	-0.504	-1.146	0	-0.061	0	2.693	8.768	3.476	-0.061	0	-0.122	0.429	9.875	0.293	0	-0.122	-0.061	1510068226
-9.313	-2.711	-2.043	0	-0.061	0	9.213	2.146	2.834	0.122	-0.122	-0.183	10.659	-0.157	2.401	-0.061	0.061	-0.061	-9.719	-0.49	-1.133	0	-0.061	0	2.708	8.809	3.493	-0.061	-0.061	-0.061	0.547	9.884	0.323	-0.061	-0.061	0	1510068227
-9.33	-2.722	-2.041	0	-0.061	0	9.379	2.122	2.929	0.244	-0.061	-0.305	10.836	-0.189	2.285	-0.122	0	-0.061	-9.689	-0.502	-1.117	0	0	0	2.661	8.824	3.487	0	0	0	0.525	9.871	0.275	0	-0.061	0	1510068227
-9.333	-2.729	-2.047	0	0	0.061	9.262	2.139	2.83	0.305	-0.244	-0.244	10.703	-0.116	2.346	-0.061	0	0.061	-9.716	-0.504	-1.135	0	0.061	0	2.728	8.867	3.543	0	0	0	0.471	9.915	0.303	-0.122	-0.061	0	1510068227
-9.354	-2.699	-2.079	0	-0.061	0.061	9.357	2.211	2.687	0.122	0.122	-0.244	10.548	-0.073	2.573	-0.061	0.061	0.061	-9.728	-0.488	-1.178	0	0.061	0	2.738	8.819	3.522	0	-0.061	0	0.603	9.875	0.279	0	-0.061	0	1510068227
-9.29	-2.748	-2.054	-0.061	-0.061	0	9.354	2.21	2.893	0.122	0	-0.305	10.616	-0.078	2.476	-0.122	0	0.061	-9.759	-0.53	-1.181	0	0	0	2.784	8.815	3.522	-0.061	-0.061	0	0.529	9.895	0.342	0	0	0	1510068227
-9.308	-2.742	-2.053	-0.061	-0.061	0.061	9.132	2.321	2.851	0.122	0	-0.183	10.538	-0.167	2.449	-0.183	0	0.061	-9.772	-0.469	-1.212	0	0	0	2.875	8.723	3.5	-0.061	-0.061	0	0.455	9.906	0.33	-0.061	-0.061	0	1510068227
-9.333	-2.729	-2.061	-0.061	-0.061	0.061	9.054	2.357	2.7	-0.061	0.122	-0.122	10.466	-0.287	2.467	-0.183	0.122	0.061	-9.768	-0.438	-1.203	-0.061	0	0	2.786	8.717	3.484	0	0	-0.061	0.496	9.869	0.319	0	-0.061	0	1510068227
-9.326	-2.695	-2.038	-0.061	-0.061	0	9.012	2.279	2.701	-0.183	0	-0.061	10.567	-0.236	2.421	-0.061	-0.122	0	-9.753	-0.502	-1.215	0	0	0	2.74	8.787	3.516	0	0	0	0.534	9.887	0.329	-0.061	0.061	0.061	1510068227
-9.338	-2.681	-2.037	-0.061	-0.061	0	8.995	2.216	2.802	-0.061	0	0.061	10.538	-0.157	2.432	-0.061	0	0	-9.788	-0.479	-1.255	0	0	0	2.84	8.843	3.564	0	0	0	0.458	9.908	0.292	-0.061	-0.061	0.061	1510068227
-9.32	-2.692	-2.006	-0.061	0	0	9.19	2.122	2.86	0	0	0.183	10.542	-0.177	2.501	-0.061	-0.061	-0.061	-9.805	-0.452	-1.247	-0.061	-0.061	0	2.883	8.787	3.56	-0.061	0.061	-0.061	0.529	9.9	0.321	0	-0.061	0.061	1510068227
-9.329	-2.658	-2.011	-0.061	-0.061	0	9.077	2.114	2.899	0	0.183	0.244	10.585	-0.205	2.464	-0.061	-0.061	-0.122	-9.769	-0.486	-1.23	-0.061	-0.061	-0.061	2.84	8.776	3.533	-0.061	0.061	-0.061	0.581	9.902	0.336	-0.061	0	0.061	1510068227
-9.337	-2.601	-2.03	-0.061	-0.061	0	8.982	2.206	2.816	-0.061	-0.061	0.183	10.566	-0.276	2.394	0	0.061	-0.122	-9.778	-0.469	-1.236	-0.061	-0.122	-0.061	2.914	8.782	3.524	-0.122	0.061	0	0.585	9.872	0.324	-0.061	-0.061	0.061	1510068227
-9.368	-2.607	-2.031	-0.122	-0.061	-0.061	9.171	2.342	2.751	-0.244	0.122	0.183	10.557	-0.224	2.448	0.122	0	-0.183	-9.776	-0.476	-1.245	-0.122	-0.061	-0.061	2.834	8.762	3.546	-0.061	0.122	-0.061	0.535	9.878	0.351	-0.061	0	0.061	1510068227
-9.359	-2.634	-2.022	-0.122	-0.061	-0.061	9.225	2.389	2.824	-0.244	0.061	0.061	10.557	-0.224	2.448	0.122	-0.061	-0.183	-9.82	-0.489	-1.25	-0.122	-0.122	0	2.834	8.762	3.546	-0.061	0.122	-0.061	0.585	9.865	0.325	-0.061	-0.061	0	1510068227
-9.339	-2.659	-2.019	-0.122	-0.061	-0.061	9.156	2.272	2.915	-0.183	-0.061	0	10.689	-0.171	2.591	0.061	-0.122	-0.183	-9.807	-0.495	-1.225	-0.061	-0.122	0	2.809	8.766	3.547	-0.061	0	-0.122	0.608	9.915	0.298	-0.061	0	0	1510068227
-9.335	-2.673	-1.977	-0.061	-0.061	-0.061	9.055	2.153	2.987	-0.122	-0.061	-0.061	10.676	-0.189	2.481	-0.061	-0.061	-0.122	-9.763	-0.517	-1.197	-0.061	-0.183	0	2.844	8.774	3.583	-0.061	0	-0.061	0.609	9.874	0.346	-0.061	-0.061	0	1510068227
-9.368	-2.663	-1.98	-0.061	0	-0.061	9.162	2.108	3.073	-0.122	0	-0.061	10.676	-0.189	2.481	0	0	-0.122	-9.772	-0.499	-1.18	-0.061	-0.122	0	2.844	8.774	3.583	-0.061	0.061	-0.061	0.642	9.899	0.315	0	-0.061	0	1510068227
-9.394	-2.668	-2.004	0	-0.061	-0.061	9.205	2.024	3.025	-0.122	0.122	-0.061	10.605	-0.166	2.516	0.061	-0.183	-0.122	-9.792	-0.523	-1.178	-0.061	-0.183	0	2.823	8.817	3.577	-0.061	0.061	-0.061	0.642	9.906	0.305	-0.061	0	0	1510068227
-9.397	-2.592	-2.013	-0.061	-0.061	-0.061	9.062	2.12	2.865	-0.061	0	-0.061	10.663	-0.166	2.464	0	-0.061	-0.061	-9.739	-0.55	-1.114	0	-0.183	-0.061	2.792	8.835	3.566	-0.061	0.061	-0.061	0.687	9.91	0.324	-0.061	-0.061	0	1510068227
-9.39	-2.585	-2.011	-0.061	-0.061	-0.061	9.204	2.446	2.571	-0.061	-0.061	-0.061	10.688	-0.199	2.572	0	-0.061	-0.061	-9.731	-0.473	-1.073	0	-0.122	0	2.769	8.772	3.58	-0.061	0.061	-0.061	0.654	9.89	0.319	0	0	0	1510068227
-9.361	-2.607	-1.989	-0.061	-0.061	-0.061	9.471	2.628	2.615	-0.305	0.244	-0.122	10.688	-0.199	2.572	-0.122	-0.061	-0.061	-9.739	-0.523	-1.023	0	-0.122	0	2.769	8.772	3.58	-0.061	0.122	0	0.696	9.914	0.294	-0.061	-0.122	0	1510068227
-9.337	-2.615	-2.012	-0.061	-0.061	0	9.155	2.376	2.978	-0.427	-0.244	-0.183	10.746	-0.104	2.702	-0.244	-0.122	0.061	-9.739	-0.529	-1.014	0	-0.061	0	2.58	8.807	3.633	-0.061	0.061	0	0.751	9.889	0.324	-0.061	0	0	1510068227
-9.338	-2.655	-2.004	0	0	0	9.146	2.032	3.426	-0.427	-0.244	-0.183	10.783	0.077	2.749	-0.183	-0.122	0.061	-9.728	-0.493	-1.005	0	-0.061	0.061	2.499	8.888	3.638	-0.122	-0.122	0	0.803	9.866	0.311	0	0	0	1510068227
-9.371	-2.699	-1.994	0.061	-0.061	0	9.093	2.058	3.193	-0.061	0.183	-0.122	10.645	-0.051	2.449	-0.122	0.183	-0.061	-9.733	-0.512	-1.031	0	0	0	2.684	8.859	3.64	-0.122	-0.122	0.061	0.683	9.874	0.286	-0.061	0	0	1510068227
-9.361	-2.706	-1.973	0.061	-0.061	0	9.046	2.012	2.97	-0.183	0.183	-0.183	10.55	-0.114	2.402	-0.122	0.061	0	-9.787	-0.477	-1.04	0	0	0	2.585	8.68	3.557	-0.061	-0.122	0	0.666	9.878	0.317	0	-0.061	0	1510068227
-9.344	-2.662	-1.997	0.061	-0.122	0	8.995	2.073	2.923	-0.122	0.183	-0.122	10.55	-0.114	2.402	-0.122	0.061	0	-9.733	-0.486	-1.005	0.061	0	0	2.585	8.68	3.557	-0.061	-0.122	0	0.671	9.902	0.324	-0.061	-0.122	0	1510068228
-9.32	-2.622	-1.963	0.061	-0.061	0	9.007	2.115	2.942	-0.122	0.183	-0.122	10.499	-0.142	2.377	-0.122	0.061	-0.061	-9.723	-0.456	-0.987	0.061	0.061	0	2.608	8.659	3.614	-0.061	-0.061	-0.061	0.669	9.887	0.325	-0.061	-0.122	0	1510068228
-9.359	-2.635	-1.985	0.061	-0.061	0	8.926	2.11	3.009	0	0	-0.183	10.487	-0.098	2.479	-0.122	-0.061	-0.061	-9.752	-0.427	-0.991	0.061	0.061	0	2.623	8.781	3.651	0	-0.061	-0.061	0.718	9.866	0.301	-0.061	-0.122	0	1510068228
-9.347	-2.637	-1.964	0	0	0	8.87	2.169	3.013	0	-0.122	-0.061	10.502	-0.096	2.492	-0.122	0	-0.061	-9.783	-0.421	-1.028	0.061	0.061	0	2.787	8.819	3.723	0	-0.122	-0.061	0.746	9.873	0.307	-0.061	-0.061	0	1510068228
-9.366	-2.686	-1.983	0	-0.061	0	8.997	2.121	3.077	0	-0.122	0	10.55	-0.091	2.53	-0.122	-0.122	-0.183	-9.789	-0.414	-1.042	0	0.061	0	2.749	8.768	3.681	-0.061	-0.122	-0.122	0.67	9.88	0.313	-0.061	-0.061	0	1510068228
-9.363	-2.682	-1.964	0	-0.061	0	8.93	2.18	3.137	0	-0.061	0.061	10.365	-0.165	2.625	-0.061	-0.061	-0.183	-9.792	-0.41	-1.048	0	0.061	0	2.757	8.723	3.622	-0.122	-0.122	-0.122	0.699	9.88	0.303	0	-0.061	-0.061	1510068228
-9.36	-2.681	-1.955	0	-0.061	-0.061	8.659	2.199	3.195	0.061	-0.244	0.183	10.13	-0.208	2.693	0	-0.061	-0.305	-9.783	-0.431	-1.035	0	0.061	0	2.811	8.684	3.625	-0.061	-0.061	-0.061	0.695	9.89	0.365	-0.061	-0.061	-0.061	1510068228
-9.354	-2.707	-1.958	0	-0.061	-0.061	8.256	2.254	3.146	0.061	-0.366	0.488	9.467	-0.197	2.961	-0.122	-0.122	-0.488	-9.805	-0.396	-1.03	0	0.061	0	2.755	8.67	3.564	0.061	0.061	-0.122	0.666	9.887	0.328	0	-0.061	0	1510068228
-9.349	-2.705	-1.998	-0.061	-0.061	0	7.21	2.21	3.35	0.122	-0.366	1.099	8.289	-0.054	3.205	-0.244	-0.305	-0.977	-9.765	-0.394	-0.995	0	0.061	0	2.839	8.624	3.548	0.122	0.122	0	0.654	9.889	0.333	-0.061	-0.061	-0.061	1510068228
-9.349	-2.699	-1.976	-0.061	-0.061	0	5.942	1.86	3.466	0.244	0.916	2.563	7.232	0.575	3.545	-0.366	-0.305	-1.953	-9.756	-0.367	-0.977	-0.061	0.122	-0.061	2.842	8.54	3.51	0.244	0.244	0.122	0.65	9.902	0.347	-0.061	-0.061	-0.061	1510068228
-9.31	-2.687	-1.938	-0.061	-0.061	-0.061	4.863	1.127	3.222	0.183	2.625	4.822	6.117	1.562	3.464	-0.854	0.549	-3.54	-9.81	-0.368	-0.974	0	0.244	0	2.751	8.53	3.418	0.488	0.366	0.122	0.665	9.883	0.299	0	0	0	1510068228
-9.301	-2.657	-1.946	-0.061	0	-0.061	3.4	-0.049	3.248	-0.183	2.808	7.629	4.727	3.1	2.597	-1.282	1.404	-5.432	-9.802	-0.382	-1.089	0	0.244	0	2.921	8.692	3.301	0.671	0.366	0.061	0.675	9.887	0.315	0	0.061	0	1510068228
-9.379	-2.637	-1.975	-0.122	-0.122	-0.122	3.4	-0.049	3.248	-0.183	2.808	7.629	4.727	3.1	2.597	-1.038	0.061	-7.69	-9.801	-0.317	-1.201	-0.061	0.244	0	2.921	8.692	3.301	0.427	0.183	0.061	0.678	9.869	0.307	-0.061	0.061	0	1510068228
-9.354	-2.614	-1.847	-0.061	0	-0.122	1.846	-4.878	1.664	-2.258	-0.305	12.939	4.532	8.421	1.043	-0.916	-1.282	-9.949	-9.842	-0.336	-1.386	-0.183	-0.061	0	3.031	8.369	3.485	0.183	0.061	-0.122	0.65	9.881	0.322	0	0.061	-0.061	1510068228
-9.393	-2.637	-1.847	-0.061	0	-0.183	1.705	-9.975	0.64	-2.625	-3.052	13.977	4.716	11.588	0.401	-0.732	-2.014	-12.146	-9.819	-0.519	-1.54	-0.244	-0.244	0.061	2.689	8.063	3.567	0.916	0.183	-0.732	0.773	9.897	0.293	-0.061	0	-0.061	1510068228
-9.357	-2.834	-1.788	0.183	0	-0.244	3.761	-15.522	0.775	-2.625	-3.052	13.977	4.716	11.588	0.401	-0.183	-2.93	-13.855	-9.923	-0.813	-1.664	-0.122	-0.61	0.122	2.689	8.063	3.567	1.343	0.061	-1.526	0.767	9.862	0.364	-0.061	0	-0.061	1510068228
-9.294	-2.845	-1.869	0.366	0	-0.244	3.761	-15.522	0.775	-2.075	-8.362	14.893	6.172	14.739	0.295	-0.122	-0.977	-14.16	-10.081	-0.629	-1.803	0.183	-0.854	0.061	1.349	8.876	3.515	0.916	-0.793	-2.747	0.754	9.92	0.356	0	0	-0.061	1510068228
-9.438	-2.639	-2.061	0.305	-0.061	-0.366	10.399	-15.71	0.653	-0.549	4.517	9.216	8.193	15.903	1.263	0.183	2.869	-12.024	-9.975	-0.315	-1.683	0.183	-0.916	0	-0.659	11.391	3.637	-0.305	-2.38	-3.845	0.587	9.909	0.382	-0.061	-0.122	-0.122	1510068228
-9.489	-2.518	-2.175	0.061	-0.061	-0.366	7.569	-12.794	0.573	-1.831	0.366	3.723	6.118	13.926	1.745	0.977	6.104	-8.423	-9.734	-0.428	-1.133	0.183	-0.549	-0.183	-0.266	11.123	2.999	-1.404	-3.662	-4.15	0.427	9.91	0.282	0	-0.427	-0.122	1510068228
-9.287	-2.661	-2.05	-0.122	-0.061	-0.244	5.344	-10.923	0.467	-1.526	-6.348	1.465	5.222	12.744	2.646	1.709	1.038	-5.249	-9.552	-0.37	-0.496	0.061	0.061	-0.183	0.39	10.212	2.419	-1.892	-4.333	-3.845	0.44	9.978	0.126	0	-0.488	-0.305	1510068228
-9.088	-2.958	-1.808	0	0.122	-0.183	5.258	-9.378	0.005	-0.244	-7.141	1.526	6.206	11.355	3.048	1.16	-5.432	-3.357	-9.595	-0.325	-0.268	-0.061	0.244	-0.122	0.39	10.212	2.419	-1.587	-4.7	-2.991	0.732	9.9	0	0.061	-0.122	-0.366	1510068228
-9.082	-3.267	-1.739	0.183	0.122	-0.183	5.845	-8.086	-0.17	-0.244	-7.141	1.526	6.904	9.941	2.578	-0.122	-6.47	-2.625	-9.655	-0.354	-0.389	0	0.183	-0.122	1.506	8.753	2.233	-0.183	-4.15	-2.319	0.947	9.813	0.087	0.061	0.244	-0.244	1510068228
-9.256	-3.48	-1.815	0.244	0	-0.122	6.702	-7.854	0.345	0.183	-5.188	2.319	6.807	9.153	1.893	-1.099	-4.944	-2.197	-9.714	-0.429	-0.401	0.183	0.183	-0.061	1.967	8.787	2.621	-0.122	-3.052	-1.282	0.837	9.789	0.291	0	0.244	-0.122	1510068228
-9.321	-3.511	-1.822	0.244	0	0.061	7.281	-8.376	1.371	-0.61	-1.587	3.174	7.078	8.69	1.914	-1.404	-4.272	-1.526	-9.686	-0.554	-0.433	0.244	0.061	-0.122	1.967	8.787	2.621	-0.122	-1.709	-0.549	0.543	9.877	0.482	-0.061	0	0	1510068228
-9.293	-3.305	-1.823	0.244	-0.061	0.061	6.905	-8.876	1.904	-1.526	2.014	3.052	7.078	8.69	1.914	-0.671	-3.174	-0.427	-9.729	-0.456	-0.58	0.305	-0.061	0	2.048	8.835	3.192	0.671	-0.183	-0.427	0.285	9.923	0.531	-0.061	-0.183	0	1510068228
-9.235	-3.058	-1.82	0.183	0.061	0	6.905	-8.876	1.904	-1.709	3.601	1.282	6.964	8.975	1.747	0.244	-1.16	0.916	-9.774	-0.378	-0.622	0.244	-0.061	0	1.264	9.281	3.096	0.183	0.977	0.366	0.212	9.945	0.496	0	-0.244	0	1510068229
-9.271	-2.923	-1.885	0.061	0	0	4.387	-9.5	2.5	-0.427	0.671	-3.113	4.484	9.826	1.731	0.793	0.793	2.014	-9.761	-0.284	-0.669	0.183	0.061	0	0.803	9.325	3.179	0.488	1.343	0.549	0.272	9.92	0.406	0	-0.244	0	1510068229
-9.283	-2.871	-1.852	0	-0.061	0	3.631	-9.503	2.18	-0.427	0.671	-3.113	2.859	10.015	1.798	0.977	1.282	2.747	-9.722	-0.231	-0.648	0	0.061	0.061	0.569	9.29	2.94	0.671	1.709	0.61	0.528	9.861	0.312	0	-0.305	0	1510068229
-9.302	-2.873	-1.869	-0.061	0	0	2.811	-9.44	1.619	0.793	0.122	-4.028	2.311	10.177	1.863	0.916	0.427	2.869	-9.74	-0.295	-0.741	-0.122	0	0.061	0.47	9.489	2.993	0.916	1.892	0.732	0.743	9.877	0.25	-0.061	-0.061	0	1510068229
-9.355	-2.956	-1.919	-0.122	-0.061	0	2.147	-9.609	0.983	1.038	-0.061	-3.662	2.241	10.389	2.037	0.854	0.061	2.563	-9.787	-0.408	-0.858	-0.122	0	0.061	0.47	9.489	2.993	0.916	1.831	0.732	0.695	9.867	0.244	0	0.061	0	1510068229
-9.31	-2.98	-1.9	-0.122	-0.061	0	1.863	-9.579	0.679	1.16	0.244	-3.174	1.956	10.511	2.14	0.854	1.038	2.136	-9.816	-0.458	-0.921	-0.061	-0.061	0	0.281	9.835	2.784	0.61	1.953	0.793	0.59	9.899	0.276	0	0	0	1510068229
-9.302	-2.958	-1.912	-0.061	-0.061	0	1.651	-9.457	0.531	1.16	0.244	-3.174	1.956	10.511	2.14	0.671	2.197	1.587	-9.777	-0.5	-0.907	-0.061	0.061	0	0.281	9.835	2.784	0.366	1.892	0.671	0.56	9.918	0.272	0	0	0	1510068229
-9.268	-2.939	-1.909	-0.061	0	0	1.485	-9.217	0.336	0.793	0.61	-2.563	1.056	10.433	2.067	0.366	2.197	1.099	-9.787	-0.474	-0.949	-0.061	0.061	0	-0.014	9.794	2.772	0.244	1.465	0.61	0.543	9.896	0.219	-0.061	0	0	1510068229
-9.271	-2.906	-1.93	-0.061	-0.061	0	1.485	-9.217	0.336	0.793	0.61	-2.563	1.056	10.433	2.067	0.122	1.526	0.549	-9.789	-0.41	-0.922	-0.122	0.061	-0.061	-0.164	9.747	2.734	0.122	0.854	0.427	0.546	9.89	0.2	-0.061	0	0	1510068229
-9.262	-2.915	-1.893	-0.061	0	0	1.4	-8.569	0.17	-0.183	1.709	-0.488	1.359	10.261	1.723	-0.122	0.854	0.183	-9.798	-0.438	-0.943	-0.122	0.061	0	-0.002	9.792	2.73	0	0.305	0.244	0.607	9.874	0.215	0	-0.061	-0.061	1510068229
-9.275	-2.96	-1.885	-0.061	0	0	1.628	-8.571	0.329	-0.366	1.77	0.244	1.853	10.136	1.602	-0.244	0.305	-0.183	-9.801	-0.464	-0.968	-0.061	0	0	-0.002	9.792	2.73	-0.122	-0.122	0.061	0.658	9.883	0.2	-0.061	0	0	1510068229
-9.284	-3.036	-1.902	-0.061	0	0	1.998	-8.55	0.459	-0.427	1.77	0.793	1.853	10.136	1.602	-0.244	-0.061	-0.488	-9.799	-0.476	-0.952	-0.061	0	0	0.171	9.759	2.761	-0.244	-0.427	-0.061	0.602	9.887	0.228	-0.061	0.061	0	1510068229
-9.251	-3.057	-1.89	-0.061	0	0	2.162	-8.641	0.781	-0.488	1.099	1.038	2.725	9.885	1.512	-0.122	-0.183	-0.671	-9.822	-0.459	-0.943	0	-0.061	0	0.433	9.619	2.67	-0.366	-0.61	-0.183	0.451	9.898	0.298	-0.061	0	-0.061	1510068229
-9.245	-3.052	-1.879	0	0	-0.061	2.195	-8.685	0.944	-0.488	1.099	1.038	3.057	9.734	1.592	-0.061	-0.183	-0.854	-9.814	-0.461	-0.913	0	-0.122	0.061	0.433	9.619	2.67	-0.366	-0.671	-0.305	0.435	9.91	0.274	-0.061	-0.061	-0.061	1510068229
-9.257	-3.036	-1.903	0	-0.061	-0.061	2.388	-8.673	1.098	-0.366	0.061	1.099	3.057	9.734	1.592	-0.061	-0.122	-0.916	-9.787	-0.456	-0.858	0.061	-0.122	0.061	0.562	9.488	2.668	-0.305	-0.549	-0.366	0.464	9.902	0.288	-0.061	-0.061	-0.061	1510068229
-9.219	-2.976	-1.92	0	0	-0.061	2.742	-8.635	1.184	-0.061	-1.648	1.16	3.342	9.611	1.76	-0.122	0	-0.977	-9.798	-0.416	-0.815	0.061	-0.122	0.061	0.683	9.388	2.671	-0.183	-0.366	-0.366	0.488	9.899	0.299	-0.061	-0.061	-0.061	1510068229
-9.185	-2.911	-1.891	-0.061	0.183	-0.061	3.319	-8.603	1.37	-0.061	-1.221	1.221	3.632	9.755	1.836	-0.183	0.122	-0.977	-9.812	-0.317	-0.807	0	-0.122	0.061	0.703	9.483	2.738	-0.183	-0.183	-0.244	0.505	9.895	0.299	-0.061	-0.061	-0.061	1510068229
-9.046	-2.722	-1.926	-0.061	0.61	-0.122	3.711	-8.656	1.498	-0.244	-0.122	1.221	3.632	9.755	1.836	-0.122	0.122	-0.793	-9.796	-0.311	-0.83	-0.061	-0.183	0.061	0.705	9.597	2.801	-0.061	-0.183	-0.183	0.437	9.904	0.267	-0.122	-0.122	-0.061	1510068229
-8.922	-2.378	-2.028	-0.305	0.854	-0.244	3.76	-8.799	1.637	-0.305	0.488	1.038	3.755	9.847	1.916	0	0.122	-0.488	-9.678	-0.333	-0.837	-0.183	-0.122	0	0.717	9.659	2.799	-0.122	0	-0.122	0.336	9.89	0.284	-0.122	-0.122	-0.122	1510068229
-8.973	-1.986	-2.61	-0.61	1.099	-0.366	3.609	-8.87	1.584	-0.183	0.366	0.61	3.712	9.819	1.958	0.061	0.305	-0.183	-9.725	-0.238	-0.939	-0.366	-0.061	0	0.676	9.649	2.694	-0.305	0.122	0	0.225	9.825	0.225	-0.244	-0.244	-0.305	1510068229
-9.597	-2.509	-3.096	-0.732	0	-0.366	3.463	-8.721	1.512	0.061	-0.061	0	3.712	9.819	1.958	0	0.366	0.122	-9.682	-0.112	-0.963	-0.671	-0.244	0	1.189	9.392	2.393	-0.366	0.122	0.061	0.615	9.708	-0.077	-0.305	-0.122	-0.549	1510068229
-9.729	-2.714	-3.033	-0.61	-0.305	-0.183	3.317	-8.568	1.413	0.244	-0.366	-0.671	3.275	9.372	1.938	0	0.122	0.183	-9.729	-0.561	-1.026	-1.099	0.122	0	1.225	9.466	2.092	-0.305	0.061	-0.061	1.281	9.751	-0.233	-0.183	0.244	-0.366	1510068229
-9.591	-2.279	-3.096	-1.099	-0.916	-0.366	3.252	-8.586	1.219	0.183	-0.488	-1.038	3.377	9.746	1.962	0.061	0.122	0	-9.915	-1.053	-1.215	-0.916	-0.122	-0.061	1.225	9.466	2.092	-0.427	0.366	0.061	1.747	10.011	-0.053	-0.244	0.549	-0.183	1510068229
-9.372	-2.588	-2.787	-1.709	-1.892	-0.549	3.083	-8.869	1.107	0.061	-0.366	-1.282	3.377	9.746	1.962	0	0.488	-0.366	-9.826	-1.02	-1.254	-0.732	-0.244	0.061	1.062	9.788	2.038	-0.427	0.488	0	2.204	9.892	0.056	-0.427	0.854	0.183	1510068229
-8.539	-2.859	-1.675	-1.465	-2.136	-0.183	2.915	-8.757	1.215	-0.183	-0.244	-1.404	3.234	9.947	1.727	-0.183	0.427	-0.488	-9.483	-0.962	-1.225	-0.549	-0.427	0.244	0.784	9.737	2.296	-0.183	0.488	-0.183	3.188	9.581	0.636	-0.305	0.854	0.671	1510068229
-8.679	-2.588	-0.992	-1.587	-2.075	-0.061	2.781	-8.087	1.431	-0.427	-0.061	-1.343	3.096	9.213	1.694	-0.244	0	-0.427	-9.031	-0.657	-1.099	-0.183	-0.488	0.366	0.506	9.344	2.47	-0.366	0.488	-0.244	4.363	9.237	0.945	-0.671	1.404	1.77	1510068230
-9.826	-3	-1.099	-0.977	-1.587	-0.366	2.582	-7.361	1.543	-0.549	-0.488	-1.16	3.096	9.213	1.694	-0.183	-0.061	-0.122	-9.36	-0.09	-1.02	-0.061	0.366	0.427	0.309	8.734	3.064	-0.366	0.427	-0.244	3.583	9.549	0.468	-1.038	1.953	2.686	1510068230
-10.616	-3.252	-0.475	0.244	-0.366	-0.305	2.442	-7.32	1.44	-0.671	-2.563	-0.793	2.428	9.967	1.973	0.061	-0.061	0.061	-10.881	0.211	-1.513	-0.183	-0.427	0.549	1.219	10.161	4.297	-0.488	0.549	-0.183	1.84	10.905	-0.084	-0.61	1.465	2.502	1510068230
-10.709	-2.75	-0.666	0.366	-0.427	-0.183	3.45	-8.263	0.982	-0.244	-2.808	-0.122	2.192	11.036	2.431	0.427	0.122	0	-10.657	0.374	-1.654	-0.244	-0.488	0.488	1.219	10.161	4.297	0	0.366	-0.488	2.677	11.445	0.269	0.732	0.549	3.601	1510068230
-9.853	-3.053	-0.711	0.122	-0.854	-0.671	4.331	-9.071	0.426	0.427	-2.014	0.732	2.192	11.036	2.431	0.61	0.305	-0.305	-10.294	0.164	-1.66	-0.061	-0.427	0.366	0.439	9.482	4.073	-0.183	0.305	-0.488	2.689	11.236	1.788	-0.427	0.793	3.357	1510068230
-9.174	-2.912	-0.374	0.427	-0.244	-0.122	4.852	-8.89	0.242	0.305	-2.319	1.282	1.711	9.826	3.301	0.793	1.099	-0.427	-9.761	-0.079	-1.653	0.549	-0.61	0.244	0.178	8.485	3.892	-0.549	0	-0.366	2.133	10.637	1.203	-0.183	2.319	2.563	1510068230
-8.721	-2.43	-0.251	0.732	-0.549	0.122	5.133	-8.197	0.51	-0.122	-1.831	0.977	0.935	9	2.92	0.549	1.038	-0.244	-9.231	0.341	-1.4	0.854	-0.488	0.122	0.178	8.485	3.892	-0.549	-0.427	-0.427	0.566	9.153	0.764	0.427	0.122	1.953	1510068230
-8.577	-1.975	0.054	1.099	-0.244	0.122	5.19	-7.484	0.701	-0.61	-0.549	0.61	0.935	9	2.92	-0.061	-0.549	-0.244	-9.077	0.75	-1.232	0.854	-0.427	0.061	0.598	7.712	3.896	-0.244	-0.793	-0.61	1.863	8.616	0.706	0.549	0.061	1.526	1510068230
-8.687	-1.525	0.099	1.343	0.244	0.061	5.27	-7.143	0.705	-0.793	0.732	0.732	1.724	8.617	2.507	-0.366	-1.953	-0.488	-9.174	0.953	-1.248	0.854	-0.488	-0.061	1.026	8.159	4.052	0.061	-0.854	-0.732	2.363	8.014	0.432	0.488	-0.061	1.404	1510068230
-9.081	-1.595	-0.193	0.916	0	-0.061	5.081	-7.461	0.652	-0.671	1.343	1.038	1.724	8.617	2.507	-0.244	-1.831	-0.671	-9.231	1.181	-1.342	0.671	-0.366	-0.244	1.026	8.159	4.052	0.122	-0.732	-0.732	3.127	7.727	0.682	1.038	-0.122	1.099	1510068230
-9.473	-1.581	0.116	0.61	0.183	-0.061	5.081	-7.461	0.652	-0.671	1.343	1.038	2.451	9.028	2.521	0.122	-0.977	-0.854	-9.457	1.253	-1.542	0.488	-0.122	-0.549	1.212	8.654	4.216	0.183	-0.732	-0.61	3.754	7.632	1.793	1.587	0.122	0.854	1510068230
-9.83	-1.253	0.22	0.244	0	0	4.938	-9.046	0.549	-0.366	0.977	1.16	3.167	9.207	2.889	0.427	-0.122	-0.854	-9.434	1.16	-1.653	0.488	-0.122	-0.732	1.28	8.598	3.801	0.366	-0.977	-0.488	3.498	7.172	1.62	2.319	-1.099	0.244	1510068230
-10.263	-1.554	0.507	0.305	-0.122	0.122	4.991	-9.359	0.654	0.183	1.16	0.61	3.167	9.207	2.889	0.488	0.061	-0.732	-9.15	1.102	-1.611	0.488	0	-0.793	1.28	8.598	3.801	0.488	-1.099	-0.549	4.331	7.778	0.525	1.648	-3.418	-0.671	1510068230
-11.356	-2.017	0.329	-0.366	-0.549	-0.183	4.701	-9.105	0.922	0.305	1.77	0.122	3.141	8.917	2.827	0.366	-0.61	-0.427	-9.148	0.974	-1.444	0.366	0.061	-0.854	1.099	8.634	3.603	0.61	-1.099	-0.427	7.199	8.82	0.534	0.427	-2.319	-0.488	1510068230
-11.269	-2.963	1.16	1.16	-0.427	0.671	4.116	-8.702	1.114	0.366	1.892	-0.183	3.31	8.821	2.753	0.366	-1.343	0	-10.72	0.711	-1.262	0.122	1.221	-0.671	1.099	8.634	3.603	0.549	-1.099	-0.305	8.157	8.982	0.475	-0.732	-1.709	0.122	1510068230
-11.122	-3.831	-0.928	0.183	1.282	-0.122	3.56	-9.185	0.903	0.366	1.282	-0.183	3.645	9.707	2.664	0.427	-1.404	0.366	-11.399	0.585	-1.134	0.122	0.488	-0.549	1.201	10.111	3.732	0.671	-0.793	-0.244	4.408	8.918	-1.836	0.366	-2.258	-1.526	1510068230
-10.095	-4.57	-0.333	0.183	0.916	-0.305	3.206	-10.253	0.629	0.488	0.366	0.122	3.858	11.616	2.44	0.549	-1.16	0.488	-12.767	-0.185	-0.949	-0.305	0.061	-0.61	0.891	13.019	3.582	1.16	-0.488	-0.366	6.838	10.983	-0.941	0.977	2.075	-0.671	1510068230
-9.243	-3.961	-0.851	0.793	1.282	0.061	2.866	-11.249	0.421	0.854	-0.122	0.183	4.066	13.156	2.391	0.61	-0.427	0.61	-11.687	-0.877	-0.373	0.244	-1.038	-0.732	0.017	12.057	3.071	0.732	-0.122	-0.061	4.36	11.838	1.381	-2.625	0.488	-1.404	1510068230
-8.192	-3.606	-2.359	0.366	3.479	-0.122	2.535	-10.694	0.294	1.16	-1.038	0.122	4.066	13.156	2.391	0.61	0.61	0.916	-10.011	-0.799	0.745	-0.183	-0.488	-0.549	0.017	12.057	3.071	0.366	0.244	0.244	-1.465	9.873	-0.463	-0.427	-1.526	-2.197	1510068230
-8.963	-3.943	-2.879	0	1.099	0.061	2.577	-8.722	0.706	1.16	-1.038	0.122	3.476	11.484	1.932	0.244	0.916	1.404	-9.522	-1.541	1.225	-0.366	0.305	-0.366	-1.445	9.111	1.751	-0.244	0.488	0.732	0.903	9.749	-1.646	0.671	-1.16	-2.808	1510068230
-9.136	-3.354	-2.401	-0.366	1.099	0.732	2.518	-7.773	0.757	0.916	-1.099	-0.366	2.986	9.982	1.296	0	0.732	1.648	-9.243	-1.855	0.934	0.061	0.122	-0.122	-1.445	9.111	1.751	-0.305	0.977	1.099	2.144	10.103	-0.512	-0.671	0.671	-2.258	1510068230
-9.077	-2.665	-2.335	0.061	1.343	0.793	1.942	-8.569	0.537	0.366	0.305	-1.343	2.882	10.131	0.676	-0.549	0.671	1.526	-8.991	-1.308	0.425	-0.183	0.488	-0.061	-1.676	9.701	1.626	0.061	0.916	1.282	0.663	9.53	-0.627	-0.549	-1.221	-2.319	1510068230
-8.606	-2.336	-2.335	-0.366	1.343	0.122	1.194	-8.72	0.845	0.427	0.244	-1.282	2.774	10.521	0.325	-1.221	0	1.343	-8.851	-1.47	-0.008	-0.366	0.671	0	-1.068	9.783	1.688	0.427	0.061	1.038	1.03	9.652	-1.272	-0.061	-1.953	-2.441	1510068230
-8.235	-2.035	-2.297	-0.427	0.977	0	0.919	-7.861	1.084	0.183	-0.122	-0.977	2.912	9.655	0.206	-1.221	-0.854	1.343	-8.831	-1.558	-0.329	-0.305	0.427	0.061	-0.334	9.156	1.631	0.366	-0.305	0.854	1.887	9.619	-0.584	-0.244	-0.061	-2.502	1510068230
-8.386	-1.951	-2.761	-0.671	0.61	-0.122	1.074	-7.198	1.153	0	-0.183	-0.488	3.114	9.001	0.292	-0.854	-1.16	1.404	-8.793	-1.108	-0.613	-0.427	0.488	0.366	0.489	8.996	1.552	-0.122	0.061	0.854	1.475	9.264	-0.644	0.061	0.671	-2.625	1510068230
-8.491	-2.232	-3.086	-0.61	0.061	-0.366	1.242	-6.861	1.281	-0.122	0.122	-0.122	3.506	8.684	0.408	-0.549	-0.366	1.038	-8.798	-1.121	-0.939	-0.61	0.122	0.427	1.225	8.892	1.745	-0.244	0.305	0.488	1.032	9.307	-0.55	0	0.732	-2.625	1510068231
-8.768	-2.348	-2.81	-0.305	-0.671	-0.427	1.534	-6.928	1.229	-0.183	0.061	0.305	3.718	8.157	0.752	-0.183	0.61	0.61	-8.772	-1.398	-1.102	-0.732	-0.061	0.488	1.377	8.638	1.416	-0.427	0.549	0.305	0.938	9.368	-0.389	-0.122	0.366	-2.441	1510068231
-8.902	-2.078	-2.388	0.061	-1.221	-0.122	1.919	-7.191	1.114	-0.183	-0.183	0.61	3.718	8.157	0.752	0.122	1.526	0.122	-8.3	-1.768	-1.159	-0.549	-0.061	0.61	1.377	8.638	1.416	-0.671	0.61	0.244	0.965	9.348	-0.042	-0.183	-0.183	-2.136	1510068231
-8.485	-1.519	-2.363	-0.061	-0.732	0	2.332	-7.141	1.171	-0.366	-0.732	0.793	3.797	8.221	1.047	0.244	2.136	-0.488	-8.674	-1.964	-1.31	-0.183	0.305	0.488	1	8.681	1.331	-0.732	0.671	0.305	1.352	9.223	0.092	-0.366	-0.122	-1.892	1510068231
-8.234	-1.305	-2.525	-0.183	-0.122	-0.061	2.762	-6.967	1.31	-0.732	-0.916	0.732	3.618	9.174	1.302	0.122	2.441	-0.916	-9.081	-0.947	-1.436	0.183	0.244	0.854	0.748	9.613	2.144	-0.793	0.671	0.244	0.938	9.013	-0.079	-0.366	0.305	-1.709	1510068231
-9.548	-2.413	-3.423	-1.038	0.305	-0.061	3.17	-7.126	1.525	-1.038	-0.671	0.732	3.618	9.174	1.302	-0.183	1.648	-1.099	-10.085	-0.883	-1.178	-0.366	1.465	1.343	0.748	9.613	2.144	-0.61	0.061	-0.061	0.212	9.201	-0.288	-0.671	0.061	-1.648	1510068231
-11.585	-3.467	-3.959	-0.977	-0.122	0.305	3.543	-8.211	1.602	-1.221	-0.305	0.977	3.431	10.031	1.34	-0.183	0.305	-1.16	-12.502	-0.304	-1.598	0.427	-0.61	0.854	1.336	10.823	2.824	-0.854	0.122	-0.305	0.573	10.115	-0.894	-0.916	-0.732	-1.404	1510068231
-11.617	-5.015	-3.374	-0.61	-1.16	0.122	3.908	-11.118	1.31	-1.221	-0.305	0.977	3.698	12.74	1.871	0.061	-0.366	-1.404	-13.274	0.346	-1.054	-0.061	-0.122	0.793	1.634	12.151	4.741	-0.732	-0.61	-0.61	2.455	10.814	0.421	-1.526	-0.183	0	1510068231
-10.966	-5.9	-2.372	0.977	-3.113	0.122	4.56	-13.766	1.16	-0.549	-0.671	1.282	3.698	12.74	1.871	0.183	-0.305	-1.587	-12.597	0.166	-0.061	0.122	-0.977	0.549	1.634	12.151	4.741	-0.183	0.244	-0.977	4.302	12.323	1.842	-2.563	-0.916	2.014	1510068231
-10.42	-3.823	-1.225	0.977	-1.709	0.488	4.803	-13.284	1.324	-0.122	0.122	0.122	3.514	11.988	2.12	0.244	0	-1.16	-11.091	0.318	0.778	0.549	-1.343	0.061	-0.379	10.221	4.725	-0.61	0.854	-0.61	4.981	12.809	1.488	-1.953	0.305	4.639	1510068231
-10.214	-2.944	-1.348	-0.122	-1.099	0.244	4.35	-11.307	1.656	-0.061	1.465	-1.526	1.729	9.716	1.535	0	-0.061	-0.244	-9.587	1.157	1.267	0.488	-0.549	-0.305	-2.958	8.024	4.569	-0.244	1.038	-0.305	0.947	13.15	-0.371	-0.732	0.061	4.761	1510068231
-8.835	-3.517	-1.622	-0.427	-1.343	-0.244	3.996	-10.202	1.706	0.488	2.563	-2.136	1.729	9.716	1.535	-0.671	-0.793	0.61	-8.961	1.26	1.054	0.122	0.305	-0.366	-2.958	8.024	4.569	0.183	-0.183	-0.061	-2.119	12.611	-0.457	0.366	-1.099	4.456	1510068231
-7.815	-3.116	-0.681	-0.61	-1.099	0.061	3.243	-9.597	1.211	1.404	2.197	-1.953	0.737	9.666	1.316	-1.099	-2.38	0.916	-8.823	0.941	0.49	0.244	0.061	-0.427	-1.933	8.325	4.145	0.549	-1.038	0	-1.232	11.201	0.007	0.916	-1.404	4.944	1510068231
-7.571	-2.863	-0.163	-0.244	-0.488	0.61	2.311	-8.853	0.506	2.258	0.183	-1.709	0.723	9.398	1.335	-0.854	-3.296	0.732	-8.342	0.821	0.224	0.427	0.549	-0.427	-0.374	8.451	4.054	0.549	-1.038	0	0.654	9.936	0.481	1.282	0.305	4.7	1510068231
-7.854	-2.975	-0.152	0.366	-0.244	0.366	2.159	-7.951	0.175	2.38	-1.526	-1.77	1.669	8.851	1.554	-0.244	-2.075	0.244	-8.613	0.851	-0.136	0.366	0.488	-0.61	0.133	8.183	3.972	0.183	-0.61	0.061	-0.173	9.028	1.078	1.465	2.563	3.723	1510068231
-7.711	-2.698	-0.102	0.244	0.061	0	2.434	-7.389	0.039	2.38	-1.526	-1.77	2.352	8.547	1.839	0.122	0.427	-0.122	-8.961	0.822	-0.528	0.305	0.244	-0.61	0.134	7.861	3.786	0.122	-0.732	0.061	-0.599	8.142	1.133	2.808	4.15	2.747	1510068231
-7.357	-2.169	0.421	0.61	1.221	0.183	2.749	-7.122	-0.217	1.648	-1.099	-1.343	1.952	8.47	1.634	0.305	1.099	-0.305	-9.104	0.971	-0.812	0.244	0	-0.549	1.097	8.153	3.691	0.244	-0.732	-0.122	-2.239	8.034	-0.039	1.099	0.793	2.319	1510068231
-7.923	-1.312	-0.153	0.549	3.052	0.671	2.864	-7.086	-0.431	1.282	0.183	-0.549	1.952	8.47	1.634	0.488	0.061	-0.427	-8.679	1.044	-0.916	0.061	-0.183	-0.671	1.097	8.153	3.691	0.488	-0.549	-0.366	-3.842	7.031	-0.002	2.197	-3.113	0.854	1510068231
-9.856	-1.426	-0.968	-0.549	0.671	0.549	2.864	-7.086	-0.431	1.282	0.183	-0.549	2.493	8.399	1.816	0.732	-0.488	-0.488	-8.347	1.214	-0.934	0.061	0.183	-0.671	1.115	8.065	3.675	0.549	-0.488	-0.366	-0.845	7.896	1.226	1.831	-2.258	-1.404	1510068231
-10.092	-1.257	-0.487	0.549	0.671	0.793	2.864	-7.086	-0.431	1.282	0.183	-0.549	3.594	8.296	2.463	0.977	0.244	-0.427	-8.696	1.19	-0.735	-0.183	0.183	-0.61	1	7.723	3.563	0.366	-0.61	-0.305	3.516	8.091	0.696	1.038	-3.174	-2.258	1510068231
-11.728	-2.558	-1.499	-0.122	-0.61	0.488	2.864	-7.086	-0.431	1.282	0.183	-0.549	3.594	8.296	2.463	0.977	0.916	-0.183	-8.888	0.628	-0.647	-0.61	0.488	-1.038	1	7.723	3.563	0.793	-0.671	-0.183	11.006	10.311	-0.234	0.122	-0.183	0.427	1510068231
-11.263	-3.671	-1.477	-0.366	0.61	0	2.864	-7.086	-0.431	1.282	0.183	-0.549	3.627	8.471	2.455	0.977	0.854	0	-10.986	-0.075	-0.859	-0.977	1.953	-1.282	0.837	8.408	3.502	0.854	-0.244	0.122	8.125	10.593	-0.946	-1.465	-0.366	1.892	1510068231
-12.044	-5.639	-2.483	-0.366	-1.648	-0.732	2.864	-7.086	-0.431	1.282	0.183	-0.549	3.689	12.089	2.105	0.793	0.671	0.183	-12.407	-0.916	-0.518	-0.549	-0.122	-0.977	1.156	12.249	2.443	0.793	-0.183	0.244	0.523	10.543	0.348	-3.113	-2.38	-2.502	1510068231
-8.452	-4.389	-1.956	-0.366	1.282	-0.61	2.864	-7.086	-0.431	1.282	0.183	-0.549	3.689	12.089	2.105	0.122	-0.122	0.305	-13.195	-1.954	-0.214	-0.732	-1.16	-0.854	1.156	12.249	2.443	1.16	0.244	-0.305	6.395	13.632	0.683	-3.174	-1.099	0.916	1510068231
-9.576	-3.764	-3.241	-0.61	-0.244	-0.61	2.864	-7.086	-0.431	1.282	0.183	-0.549	3.508	12.947	1.163	-0.366	-1.221	0.183	-10.868	-2.149	0.561	-0.183	-1.404	-0.793	0.656	12.971	2.166	0.977	1.404	-0.427	0	10.653	0.629	-1.465	2.014	-0.488	1510068231
-8.898	-3.649	-2.775	-0.61	1.221	-0.305	2.737	-7.197	-0.507	0.732	0.549	0.244	3.997	11.629	0.284	-0.366	-1.16	0.244	-10.63	-2.21	0.902	-0.366	-0.916	-0.366	-1.672	11.001	1.65	0.305	1.648	-0.122	-1.68	10.238	-1.611	-0.244	-1.282	-1.648	1510068231
-9.192	-3.225	-2.714	-0.671	0.61	-0.305	2.857	-9.205	2.866	0.732	0.549	0.244	3.997	11.629	0.284	-0.305	0.366	0.732	-9.89	-1.859	0.857	-0.61	-0.854	-0.122	-1.672	11.001	1.65	-0.305	1.648	0.183	0.815	10.195	-1.75	-0.488	-0.427	-1.709	1510068232
-8.391	-2.754	-2.217	-0.427	1.282	-0.549	2.857	-9.205	2.866	-1.526	3.235	-0.244	3.301	10.92	-0.364	-0.122	1.099	1.099	-9.111	-1.995	0.847	-0.732	-0.488	-0.061	-1.847	10.423	1.471	-0.305	0.793	0.244	1.633	9.953	-1.075	-0.61	1.038	-1.709	1510068232
-8.803	-2.873	-2.741	-0.488	1.038	-0.793	1.766	-9.141	2.69	-0.671	3.052	-0.732	2.419	9.43	-0.641	-0.122	0.549	0.916	-8.965	-2.03	0.88	-0.732	-0.305	0.061	-1.119	9.246	1.36	-0.122	0.427	0.122	1.146	9.318	-1.402	0.061	0.366	-2.014	1510068232
-8.825	-3.085	-2.962	-0.488	0.183	-0.671	0.749	-8.093	1.926	0.305	-2.258	-0.61	2.419	9.43	-0.641	0.061	-0.183	0.61	-9.131	-2.204	0.748	-0.732	-0.488	0.122	-1.119	9.246	1.36	-0.061	0.61	0	2.023	9.77	-0.569	-0.183	0.732	-1.709	1510068232
-8.708	-3.021	-3.269	-0.854	-0.244	-0.671	1.506	-7.881	1.849	0.305	-2.258	-0.61	2.573	9.217	-0.677	0.244	-0.183	0.244	-8.922	-2.286	0.652	-0.427	-0.488	0.183	-1.002	9.253	1.32	-0.122	0.732	-0.122	1.501	9.567	-0.205	-0.366	0.977	-1.526	1510068232
-8.732	-3.315	-2.963	-0.793	-0.305	-0.488	2.077	-7.896	1.491	0	-2.014	-0.427	2.747	9.333	-0.494	0.305	0.488	-0.061	-9.034	-2.314	0.579	-0.366	-0.61	0.305	-0.857	9.399	1.409	-0.183	0.671	-0.366	0.817	9.332	-0.591	0.061	0.366	-1.587	1510068232
-8.984	-3.505	-2.486	0.305	-0.671	-0.244	2.019	-7.714	1.207	-0.427	0.305	0.183	2.747	9.333	-0.494	0.488	0.793	-0.427	-8.742	-2.572	0.624	-0.122	-0.549	0.427	-0.857	9.399	1.409	-0.366	0.61	-0.488	0.925	9.561	-0.203	-0.122	0.61	-1.404	1510068232
-8.571	-2.756	-2.411	0.854	-0.305	-0.183	1.843	-7.613	1.193	-0.793	0	0.305	2.75	9.466	-0.322	0.549	0.793	-0.671	-8.802	-2.704	0.469	0.122	-0.244	0.427	-1.171	9.526	1.505	-0.366	0.427	-0.488	1.597	9.633	-0.042	-0.183	0.549	-1.221	1510068232
-7.901	-1.963	-2.254	0.488	0.549	-0.122	1.999	-7.656	1.184	-0.916	-0.244	0.427	3.019	9.923	0.041	0.549	0.977	-0.854	-8.813	-2.378	0.184	0.488	-0.366	0.61	-1.357	9.906	1.708	-0.61	0.183	-0.366	1.148	9.518	-0.285	-0.305	0.305	-1.038	1510068232
-9.18	-2.04	-2.509	0.122	-0.549	-0.122	2.214	-7.545	1.232	-0.916	-0.244	0.427	3.134	10.225	0.403	0.244	1.099	-0.854	-8.494	-1.688	0.274	0.488	0.305	0.854	-1.357	9.906	1.708	-0.732	-0.488	-0.366	0.925	8.814	0.002	-0.427	-0.366	-1.099	1510068232
-9.759	-2.632	-3.012	0	-0.305	0.061	2.417	-7.375	1.409	-1.343	0.244	0.671	2.921	10.002	0.622	0.122	0.549	-0.793	-9.979	-1.068	0.03	0.183	0.732	0.977	-0.668	9.757	1.999	-0.916	-0.854	-0.366	1.711	9.293	-0.329	-0.61	-0.305	-0.977	1510068232
-8.679	-3.135	-3.062	-1.038	-0.793	-0.183	2.576	-8.179	1.269	-1.526	0.488	1.099	2.877	10.173	0.922	0.183	-0.183	-0.916	-10.957	-0.328	-0.165	0.122	-0.183	1.038	0.981	10.654	2.757	-1.099	-0.671	-0.427	2.571	9.979	-0.609	-0.488	0.366	-0.854	1510068232
-9.062	-4.193	-2.555	-1.709	-1.526	-0.488	2.579	-9.923	0.853	-1.16	-0.061	1.404	3.053	10.832	1.132	0.061	-0.183	-1.282	-10.34	0.173	0.496	-0.122	-0.427	0.854	0.981	10.654	2.757	-0.916	-0.671	-0.671	3.328	9.488	0.446	-1.038	0.793	-0.244	1510068232
-10.911	-5.794	-2.018	0.366	-2.93	-0.427	2.69	-10.281	0.438	-0.549	-1.038	0.977	3.135	10.17	1.209	0.061	-0.122	-1.404	-11.007	0.352	1.008	-0.244	-0.427	0.732	1.006	9.371	3.35	-0.854	-0.122	-0.977	1.962	9.762	0.882	-0.977	0.122	0.732	1510068232
-9.918	-5.028	-1.154	1.221	-1.282	-0.549	2.812	-10.225	-0.018	-0.488	-1.404	0	3.237	9.07	1.065	0.366	0.122	-1.282	-11.115	-0.311	1.255	-0.122	-1.343	0.427	-1.887	8.981	4.058	-1.038	1.221	-0.671	1.982	12.215	0.953	-0.427	-0.61	1.221	1510068232
-9.077	-4.081	-1.256	0	-1.526	-0.793	2.716	-10.696	-0.647	-0.305	-1.465	-0.671	3.175	9.709	0.86	0.244	0.854	-0.854	-10.238	-0.178	1.672	0.244	-1.282	0.061	-1.887	8.981	4.058	-0.427	1.465	-0.732	2.292	12.583	1.879	-0.61	0.305	2.869	1510068232
-9.262	-4.713	-0.613	-0.671	-0.488	-0.854	2.656	-10.463	-0.915	-0.305	-1.465	-0.671	2.284	10.695	0.481	-0.366	0.305	-0.305	-9.909	0.689	1.878	0.366	-1.343	0.244	-2.845	9.365	4.132	0.183	0.916	-0.732	0.018	11.641	2.156	-0.732	-0.061	3.296	1510068232
-9.201	-5.137	-0.573	0.183	-1.16	-0.977	2.734	-9.458	-0.677	-0.671	-0.061	-0.244	1.397	10.484	0.228	-0.488	-1.404	0.244	-9.743	0.92	2.025	0.183	-0.916	0.305	-2.572	9.087	4.357	0.305	0.793	-0.732	-1.287	10.57	0.426	-0.427	-0.183	2.808	1510068232
-8.112	-4.532	-0.29	0.366	-0.61	-0.854	2.695	-8.908	-0.723	-0.977	0.916	0.183	1.142	10.166	0.269	-0.244	-1.648	0.549	-9.344	0.674	2.098	0.183	-1.038	0.061	-2.156	9.003	4.424	0.183	0.671	-0.671	-1.515	9.787	0.679	0.61	0	1.526	1510068232
-7.718	-4.051	0.169	0.427	-0.122	-0.488	2.695	-8.908	-0.723	-0.977	0.916	0.183	1.062	10.078	0.502	0.061	-0.366	0.427	-8.911	0.798	2.171	0.305	-0.977	0.061	-2.16	8.92	4.192	0.061	0.549	-0.488	-0.72	9.444	0.188	0.916	0.671	0.488	1510068232
-7.903	-3.988	0.208	0.671	0.305	-0.366	2.249	-8.738	-1.113	-0.549	0.977	0.305	0.779	9.851	0.726	0.427	0.549	0.061	-8.731	1.014	2.304	0.366	-0.671	0.061	-2.34	8.623	4.17	0	0.61	-0.427	-0.633	8.459	0.623	0.916	1.526	0.061	1510068232
-8.02	-3.878	-0.404	0.427	0.488	-0.305	1.986	-8.306	-1.48	-0.183	-0.244	0.244	0.516	9.611	0.607	0.61	0.427	-0.122	-8.747	1.392	2.451	0.244	-0.671	-0.122	-2.579	8.198	4.222	0.061	0.549	-0.366	-0.831	8.283	0.231	1.16	-0.549	-0.427	1510068232
-7.852	-4.242	-0.651	0	1.465	-0.366	2.359	-8.435	-1.428	-0.366	-0.732	0.366	0.614	9.354	0.553	0.61	0.122	0	-9.028	1.621	2.402	-0.061	-0.61	-0.244	-2.64	7.982	4.337	0.305	0.305	-0.488	1.04	9.119	0.886	0.671	-0.427	-0.793	1510068232
-9.104	-4.6	-0.431	-0.122	0.793	-0.305	2.567	-9.092	-1.576	-0.366	-0.732	0.366	0.848	9.473	0.511	0.732	-0.061	0.122	-9.065	1.465	2.39	-0.183	-0.549	-0.488	-2.451	8.276	4.26	0.427	0.061	-0.427	1.351	9.483	0.857	0.916	-1.587	-0.305	1510068232
-9.615	-5.18	-0.943	0.305	0.305	-0.183	2.379	-9.664	-1.648	-0.183	0.061	0.488	1.203	9.579	0.532	0.916	0	0.061	-9.442	1.06	2.452	-0.305	-0.549	-0.732	-2.078	8.394	4.015	0.488	0	-0.366	3.217	9.422	1.602	-0.183	-1.648	-0.732	1510068232
-8.665	-4.943	-0.237	0.61	1.709	-0.122	2.244	-9.707	-1.434	0.061	-0.061	0.488	1.647	9.332	0.444	1.099	0.244	-0.061	-9.851	0.245	2.305	-0.122	-1.038	-0.977	-1.884	8.361	3.841	0.732	0.244	-0.305	1.293	10.837	0.251	-0.977	-0.793	-1.038	1510068233
-8.077	-3.586	-1.125	0.549	1.587	-0.366	2.201	-9.566	-1.148	0.122	-0.671	-0.061	2.082	9.574	0.252	1.221	0.549	-0.122	-9.5	0.517	2.064	-0.183	-1.282	-0.977	-1.903	8.824	3.497	0.916	0.671	-0.061	3.322	10.027	0.391	1.221	0.977	-1.587	1510068233
-7.61	-3.659	-2.609	-0.916	2.136	-1.587	2.376	-9.192	-0.379	0.427	0.366	-0.122	2.568	10.051	0.266	1.16	0.183	-0.061	-8.979	0.183	1.861	-0.732	-1.465	-0.854	-1.415	9.428	2.961	0.977	1.038	0	0.282	9.665	-0.366	0.977	1.038	-0.549	1510068233
-8.658	-6.197	-2.909	-0.122	-0.488	-1.648	2.641	-8.049	0.449	0.854	1.343	-0.061	3.118	9.532	0.303	0.916	-0.427	0.366	-9.149	-1.457	1.952	-0.488	-1.648	-0.793	-0.988	8.836	2.468	0.366	1.038	-0.671	0.927	9.628	0.419	0.916	-0.671	-1.77	1510068233
-8.452	-6.795	-2.052	0.916	-0.61	-1.099	2.304	-6.711	1.102	0.61	0.732	-0.122	3.295	8.606	0.036	0.732	-1.282	1.282	-10.017	-2.497	1.915	0.061	-2.686	-0.732	-1.004	8.033	1.25	0.061	1.648	-0.732	2.931	10.112	0.816	-0.549	1.404	-0.549	1510068233
-8.041	-5.607	-2.181	0.793	-0.366	-1.587	1.96	-6.607	1.223	0.488	0.183	-0.366	3.546	8.373	0.09	0.366	-1.77	1.221	-9.92	-2.438	2.059	0.671	-3.113	-0.671	-0.998	8.329	0.595	0.122	2.38	-0.549	1.111	10.354	-0.061	-0.122	0.122	0.366	1510068233
-7.915	-4.761	-1.87	0.793	-0.732	-2.441	2.204	-6.911	1.327	0.488	0.183	-0.366	3.708	8.717	-0.163	-0.305	-2.686	0.793	-9.229	-1.597	2.589	0.732	-4.15	-0.488	-0.566	9.043	0.752	0.793	2.808	-0.854	-0.238	10.1	-0.121	0.183	-1.648	0.122	1510068233
-7.508	-4.889	-2.021	0.244	-0.244	-2.991	2.277	-6.854	1.443	0.122	-0.854	0.244	3.667	8.666	-0.935	-0.671	-4.883	0.793	-8.259	-1.05	3.353	0.244	-4.211	-0.244	-1.005	9.027	1.061	1.099	2.686	-1.038	0.183	10.179	-0.301	0.61	-0.366	0	1510068233
-7.992	-5.684	-1.741	0.549	-0.854	-2.563	2.182	-6.639	0.75	0.488	-1.709	-0.183	4.179	8.528	-1.233	-0.793	-5.188	1.221	-7.515	-1.254	3.943	0	-4.333	-0.183	-2.23	8.435	1.279	1.221	2.991	-1.16	0.266	9.756	-0.531	0.488	0.305	-0.488	1510068233
-7.985	-5.929	-1.482	0.549	-0.916	-2.38	2.418	-6.946	0.221	0.977	-3.052	-0.427	3.877	8.628	-1.745	-0.61	-5.066	1.587	-6.82	-1.385	4.618	0.183	-3.845	-0.122	-3.351	8.43	0.702	1.16	2.869	-0.977	1.408	9.485	-0.897	0.488	-0.488	-0.244	1510068233
-7.887	-5.828	-1.156	0.183	-0.854	-2.502	2.01	-7.799	-0.415	0.916	-4.028	-0.488	3.533	9.185	-1.847	0	-5.92	1.465	-6.612	-1.523	5.546	0.366	-3.845	-0.244	-4.124	8.937	0.105	0.244	1.892	-0.427	2.422	9.72	-0.512	0.183	0	0.122	1510068233
-7.752	-6.358	-0.706	0.549	-0.732	-2.197	1.7	-8.752	-1.031	0.732	-3.967	-0.488	3.473	9.599	-1.833	0.244	-4.395	1.16	-6.382	-1.354	6.15	0.549	-3.784	-0.122	-4.43	8.887	0.394	0.671	1.709	-0.61	2.218	9.788	-0.039	0	0.427	0.366	1510068233
-7.623	-6.526	-0.909	0.366	-0.671	-1.953	1.05	-9.022	-1.153	0.732	-3.967	-0.488	2.796	10.135	-1.828	-0.244	-2.991	0.793	-6.218	-0.854	6.96	0.366	-3.54	-0.061	-4.168	9.522	0.529	1.099	1.282	-0.671	2.175	9.573	-0.768	0	0.061	0.183	1510068233
-7.491	-6.566	-0.623	0.061	-0.488	-1.77	1.3	-9.384	-1.409	-1.404	-3.174	0.305	2.09	10.508	-1.562	0.061	-3.052	0.244	-6.003	-0.711	7.356	0.305	-3.296	-0.122	-4.055	9.89	0.646	0.732	1.648	-0.854	2.615	9.709	-0.694	-0.061	0.183	0.305	1510068233
-7.303	-7.088	-0.496	-0.244	-0.549	-1.648	1.182	-10.145	-1.607	-1.343	-1.099	0.671	2.365	10.89	-1.693	0.671	-3.296	-0.305	-5.551	-0.456	7.705	0.061	-2.991	0	-4.366	10.244	0.59	0.488	1.648	-1.038	2.554	9.745	-0.474	0.427	0.366	0.671	1510068233
-7.144	-7.342	-0.221	0	-0.671	-1.343	1.008	-10.415	-1.258	-1.343	-1.099	0.671	2.632	11.2	-1.818	0.916	-1.953	-0.793	-5.112	-0.555	8.178	0.122	-2.502	0	-4.78	10.322	0.224	0.183	1.099	-0.977	2.292	9.795	-0.263	-0.061	0.549	0.61	1510068233
-6.746	-7.446	-0.146	-0.061	-0.244	-1.16	1.224	-10.454	-1.165	-1.709	-1.16	0.366	2.747	11.185	-2.059	1.709	-2.197	-0.671	-4.765	-0.584	8.561	0.122	-2.136	0.061	-5.369	9.676	0.193	0.183	1.099	-1.099	2.047	9.689	-0.398	0.122	0.244	0.427	1510068233
-6.607	-7.724	-0.091	0	-0.488	-0.977	1.342	-10.84	-1.248	-1.953	-2.808	-0.671	2.674	10.957	-2.747	2.258	-2.991	-0.366	-4.444	-0.407	8.809	0	-1.831	0.061	-5.676	9.525	0.047	0.488	0.549	-1.343	1.912	9.633	-0.53	0.305	0.366	0.305	1510068233
-6.599	-7.913	-0.196	-0.061	-0.427	-0.732	2.409	-11.197	-1.992	-1.404	-2.93	-1.526	3.001	11.111	-3.231	2.319	-2.93	0.122	-4.278	-0.37	9.171	-0.061	-1.587	-0.061	-5.648	9.714	-0.12	0.244	0.244	-1.343	2.378	9.677	-0.419	0.183	0.427	0.427	1510068233
-6.443	-7.989	-0.135	-0.061	0	-0.549	2.176	-11.169	-0.977	0.183	-2.625	-1.831	3.705	11.018	-3.07	2.258	-3.418	0.793	-3.96	-0.414	9.581	-0.061	-1.221	-0.061	-5.681	9.752	-0.273	0.488	0.427	-1.282	2.494	9.704	-0.463	0	0	0.366	1510068233
-6.417	-8.104	-0.069	-0.061	-0.183	-0.305	2.176	-11.169	-0.977	0.183	-2.625	-1.831	2.991	10.963	-2.06	0.122	-2.014	0.183	-3.521	-0.449	10.006	-0.061	-1.221	-0.061	-5.546	10.231	-0.386	0.488	0.244	-0.671	1.711	9.575	-0.688	0	0.488	0.061	1510068233
-6.714	-8.23	-0.063	0.061	-0.183	0.061	3.694	-9.763	-2.67	-1.465	0.549	0.122	3.847	11.271	-2.385	0.61	-0.366	-0.122	-3.437	-0.532	10.304	-0.122	0	0.061	-5.953	10.501	-0.157	0.122	0.305	-0.366	1.707	9.551	-0.388	0.183	-0.183	-0.183	1510068233
-6.716	-8.083	-0.05	-0.183	-0.366	0.427	3.371	-10.002	-2.786	-0.61	1.465	0.61	3.683	11.14	-3.966	1.404	-0.122	-0.854	-3.342	-0.548	10.574	-0.183	0.549	0.061	-6.492	10.762	-0.397	-0.244	0	-0.244	2.513	9.823	-0.524	0.305	-0.732	-0.061	1510068233
-6.678	-8.041	0.187	-0.305	-0.122	0.793	2.358	-10.408	-2.998	-0.427	0.854	0.427	3.387	11.751	-4.844	0.793	0.427	-0.488	-3.321	-0.526	10.597	-0.122	1.282	0.183	-7.019	10.909	-0.456	-0.427	-0.488	0.122	2.513	9.823	-0.524	0.305	-0.732	-0.061	1510068233
-6.606	-8.071	0.171	-0.366	0.061	1.16	2.405	-11.061	-3.693	-0.427	0.854	0.427	3.586	12.017	-5.237	0.549	0.671	-0.061	-3.447	-0.437	10.378	-0.061	2.014	0.305	-7.712	10.947	-0.585	-0.427	-1.221	0.244	2.513	9.823	-0.524	0.305	-0.732	-0.061	1510068233
-6.761	-8.096	0.189	-0.244	0.122	1.587	2.963	-11.274	-3.75	-0.549	-0.122	0.244	3.432	12.209	-5.37	0.61	0.488	0.488	-3.552	-0.266	9.909	-0.183	2.686	0.305	-7.768	10.898	-0.295	-0.854	-2.38	0.488	2.513	9.823	-0.524	0.305	-0.732	-0.061	1510068234
-6.795	-7.69	0.281	-0.183	0.122	2.075	2.963	-11.274	-3.75	-0.427	-0.305	-0.366	3.274	12.025	-5.365	0.916	0.549	0.732	-3.633	-0.23	9.44	-0.183	3.296	0.366	-7.301	10.832	0.19	-1.282	-3.174	0.732	2.513	9.823	-0.524	0.305	-0.732	-0.061	1510068234
-6.879	-7.235	0.303	-0.183	0.366	2.502	3.012	-10.59	-3.572	-0.427	-0.549	-1.587	3.522	11.481	-5.469	1.343	0.549	1.282	-3.936	-0.201	8.733	-0.122	3.967	0.488	-6.773	10.476	0.615	-1.648	-3.601	0.916	2.513	9.823	-0.524	0.305	-0.732	-0.061	1510068234
-7.013	-6.99	0.029	-0.122	0.671	2.808	2.821	-9.933	-3.295	-0.305	-0.671	-1.77	3.979	10.651	-5.507	1.892	0.916	1.587	-4.416	-0.022	7.941	-0.183	4.517	0.671	-6.229	9.781	0.807	-1.404	-3.845	1.099	2.513	9.823	-0.524	0.305	-0.732	-0.061	1510068234
-7.082	-6.739	-0.163	-0.183	0.732	2.991	2.857	-9.196	-3.085	-0.427	-0.732	-2.014	3.857	9.304	-5.418	1.587	1.343	1.465	-5	0.126	7.051	-0.244	4.822	0.671	-5.197	9.124	1.339	-1.404	-3.662	1.953	2.48	9.667	-0.977	0.305	-0.732	-0.061	1510068234
-7.072	-5.953	-0.267	-0.305	1.16	3.052	2.906	-8.6	-3.152	-0.427	-0.732	-2.014	3.674	8.117	-5.167	1.404	1.587	1.282	-5.717	0.406	6.057	-0.427	5.127	0.61	-3.955	8.36	1.815	-1.465	-2.93	2.625	2.48	9.667	-0.977	0.061	-0.671	-0.061	1510068234
-7.342	-5.473	-0.821	-0.61	1.404	2.93	2.835	-8.207	-3.157	0.122	-0.916	-2.747	3.731	7.433	-5.008	1.465	1.648	1.038	-6.522	0.873	5.149	-0.916	5.066	0.61	-2.772	8.094	2.109	-1.526	-2.136	3.052	1.347	9.64	-0.628	0.061	-0.671	-0.061	1510068234
-7.417	-4.983	-1.183	-0.916	1.892	2.563	2.543	-8.13	-3.278	0.488	-1.526	-2.991	4.046	7.095	-5.059	1.465	1.831	0.977	-7.267	0.969	4.308	-1.465	5.066	0.427	-2.181	7.832	2.421	-1.404	-1.282	3.174	0.523	9.475	-0.628	0.122	0.671	-0.61	1510068234
-8.044	-3.72	-2.261	-2.38	2.38	1.648	2.572	-7.909	-3.344	0.732	-1.587	-3.296	4.213	6.736	-4.99	1.343	2.136	0.977	-8.335	1.232	3.561	-2.319	4.517	0.305	-1.857	7.715	2.42	-1.221	-0.671	3.296	0.504	9.652	-0.627	-0.366	0.854	-0.916	1510068234
-8.063	-3.937	-3.48	-4.395	2.319	1.221	2.969	-7.758	-3.29	0.916	-1.77	-3.601	4.349	6.456	-4.468	1.526	2.258	0.793	-8.679	0.919	2.531	-2.991	4.028	0.366	-0.964	7.678	2.572	-1.16	-0.427	3.357	-0.081	9.861	-0.721	-0.366	1.282	-1.16	1510068234
-8.034	-4.577	-4.042	-4.456	0.977	0.916	3.443	-7.702	-3.161	1.16	-2.136	-3.967	4.646	6.3	-4.98	1.587	2.38	0.488	-8.838	0.287	1.81	-2.991	4.028	0.366	0.044	7.751	2.934	-1.038	0.122	3.235	0.304	9.653	-1.869	-0.488	1.282	-1.709	1510068234
-7.998	-4.907	-4.118	-3.906	-0.366	0.366	3.957	-7.159	-2.899	1.648	-1.709	-4.272	5.003	5.769	-5.373	2.014	2.319	0.488	-9.118	-0.23	1.317	-4.089	2.869	0.122	0.909	7.467	2.802	-0.854	0.427	2.808	2.736	9.536	-1.306	-0.183	3.235	-0.977	1510068234
-8.26	-4.545	-4.03	-3.784	-1.221	0.061	3.854	-6.139	-2.175	1.953	-1.831	-4.15	5.155	4.785	-5.306	2.319	2.441	0.488	-9.641	-1.035	1.089	-4.211	2.38	0	1.391	7.485	2.229	-0.427	1.16	2.502	2.115	9.795	-0.477	-0.61	3.784	-0.122	1510068234
-8.331	-4.392	-4.081	-4.028	-1.16	-0.061	4.042	-5.089	-1.653	2.258	-1.831	-3.418	4.995	3.773	-5.703	2.075	2.197	-0.061	-9.874	-1.506	0.802	-3.845	1.77	0.122	1.376	7.758	1.943	-0.122	1.831	2.93	-0.334	9.903	-0.89	-0.061	2.197	0	1510068234
-8.531	-4.253	-3.968	-3.845	-1.526	-0.366	4.307	-5.229	-1.336	2.747	-1.953	-2.502	5.128	3.545	-6.301	1.953	2.808	-0.488	-9.727	-1.751	0.496	-3.906	1.526	0.366	1.385	8.455	1.915	0.549	2.563	3.113	-0.754	9.917	-0.624	-0.183	1.16	-0.183	1510068234
-8.344	-3.735	-3.728	-3.357	-1.038	-0.61	4.73	-5.879	-1.544	3.174	-1.709	-1.953	5.094	3.943	-6.745	1.77	2.991	-0.977	-9.591	-2.168	0.214	-3.906	1.221	0.183	1.608	8.994	2.029	1.282	3.296	2.991	0.291	9.877	-0.37	-0.061	1.587	-0.244	1510068234
-8.352	-3.368	-4.131	-3.235	-0.732	-0.61	4.925	-6.4	-1.768	3.235	-1.892	-1.77	5.21	4.861	-7.027	1.77	2.991	-1.16	-9.595	-2.015	0.028	-3.784	0.977	0.244	1.477	9.325	2.016	1.282	3.906	2.808	0.976	9.895	-0.445	-0.366	2.319	-0.183	1510068234
-8.625	-3.333	-4.817	-3.418	-1.343	-0.671	4.902	-6.816	-1.809	3.113	-2.258	-1.892	5.332	5.758	-7.319	2.075	3.113	-1.099	-9.69	-1.81	-0.11	-3.967	0.977	0.549	0.916	9.67	2.164	1.099	3.845	2.563	0.807	9.8	-0.769	-0.183	2.441	-0.122	1510068234
-8.628	-3.185	-5.014	-3.418	-1.831	-0.793	4.863	-7.107	-2.152	3.052	-2.747	-2.014	5.28	6.204	-7.266	2.38	2.93	-1.282	-9.743	-2.107	-0.224	-4.15	0.854	0.488	0.9	10.182	2.135	1.099	3.479	2.502	0.647	9.951	-0.774	-0.122	2.319	0	1510068234
-8.397	-3.065	-5.118	-3.723	-2.014	-0.732	4.868	-6.968	-2.69	3.052	-2.808	-2.014	5.328	6.254	-7.026	2.441	2.869	-1.587	-9.804	-2.224	-0.258	-4.15	0.732	0.427	1.453	10.281	1.906	0.977	3.601	2.319	0.768	9.945	-0.853	-0.366	2.38	0.183	1510068234
-8.149	-3.176	-5.077	-3.784	-1.77	-0.916	4.835	-6.673	-3.024	3.052	-3.113	-1.892	5.405	5.922	-6.698	2.258	3.052	-1.892	-9.784	-2.016	-0.367	-4.272	0.549	0.488	1.755	10.237	1.524	0.854	3.967	2.319	0.525	9.854	-0.874	-0.244	2.502	0.244	1510068234
-7.99	-2.917	-5.386	-4.089	-1.892	-1.343	5.084	-6.404	-2.919	2.991	-3.296	-1.77	5.546	5.736	-6.584	2.136	2.991	-2.197	-9.879	-1.847	-0.566	-4.272	0.549	0.488	1.903	9.872	1.376	0.793	4.333	2.197	0.598	9.935	-0.933	-0.427	2.869	0.305	1510068234
-7.744	-3.094	-5.492	-4.517	-2.38	-1.465	5.465	-6.369	-2.998	3.052	-3.418	-1.831	5.798	5.59	-6.905	2.075	3.296	-2.319	-9.854	-1.687	-0.754	-4.822	-0.061	0.488	1.888	9.593	1.209	0.854	4.395	1.953	0.559	9.999	-1.012	-0.61	3.479	0.427	1510068234
-7.965	-3.58	-5.355	-4.517	-2.625	-1.526	5.636	-6.472	-2.725	3.235	-3.418	-1.953	5.925	5.423	-7.002	2.319	3.113	-2.258	-9.787	-1.93	-0.769	-5.127	0.122	0.488	1.909	9.513	0.992	0.916	4.333	1.77	0.126	9.911	-0.786	-0.671	4.028	0.549	1510068234
-8.069	-3.541	-4.846	-4.028	-3.113	-1.282	5.657	-6.485	-2.645	3.235	-3.418	-1.953	6.048	5.039	-7.155	2.441	3.54	-2.319	-9.648	-2.162	-0.918	-5.066	-0.549	0.427	2.155	9.44	0.757	0.854	4.822	1.831	-0.121	10.122	-0.752	-1.038	3.601	0.549	1510068234
-8.257	-3.219	-4.522	-3.967	-2.441	-1.099	5.657	-6.485	-2.645	3.357	-3.54	-2.075	5.885	4.972	-7.354	2.502	3.784	-2.441	-9.333	-2.351	-1.129	-5.066	-0.549	0.427	2.155	9.707	0.633	0.793	5.249	2.014	0.226	9.88	-0.49	-1.038	3.723	0.671	1510068235
-8.936	-2.834	-4.181	-4.089	-3.052	-0.732	5.98	-6.398	-2.754	3.723	-3.784	-2.136	5.897	5.212	-7.583	2.563	3.845	-2.441	-9.794	-2.178	-1.168	-4.944	0.366	0.244	1.743	9.733	0.703	0.977	5.31	2.014	0.674	9.908	-0.292	-1.221	3.479	0.854	1510068235
-9.26	-1.816	-3.848	-5.493	-2.014	-0.916	6.253	-6.266	-2.974	3.906	-4.028	-2.075	5.889	5.54	-7.422	2.686	3.662	-2.014	-10.269	-1.195	-1.299	-4.456	0.183	0.305	1.475	9.451	1.133	1.282	5.127	1.892	2.125	9.908	0.112	-1.282	4.333	1.16	1510068235
-9.94	-1.282	-3.691	-5.859	-3.54	-1.16	6.888	-6.297	-3.664	3.906	-4.028	-2.075	6.277	5.897	-7.039	2.991	3.479	-1.282	-10.586	0.074	-1.775	-4.883	-0.793	0.061	1.737	9.485	1.986	1.953	4.822	1.465	2.725	10.238	-0.236	-1.404	4.089	1.648	1510068235
-9.177	-1.906	-3.051	-6.836	-2.747	-1.16	7.227	-6.359	-4.443	4.517	-4.211	-2.197	6.33	6.258	-6.485	2.808	3.052	-0.916	-9.667	0.252	-1.64	-5.676	0.366	-0.061	2.317	9.704	2.695	2.197	4.761	1.221	4.441	10.063	-0.337	-0.916	5.31	1.526	1510068235
-11.072	-2.726	-1.768	-7.08	-3.967	-1.099	7.24	-6.07	-5.243	4.578	-4.15	-2.38	6.927	6.672	-5.267	3.296	2.869	-0.549	-9.78	0.423	-1.798	-5.554	0.183	-0.244	2.665	9.211	3.042	2.075	4.944	1.221	5.602	9.863	-0.498	-1.038	7.324	1.892	1510068235
-10.434	-2.239	-1.893	-6.653	-4.822	-1.221	7.24	-6.07	-5.243	4.578	-4.15	-2.38	7.495	6.796	-4.971	4.028	4.089	-1.221	-10.296	0.482	-2.238	-5.554	0.183	-0.244	2.162	9.154	2.988	1.648	4.883	1.587	5.595	10.067	-1.075	-0.183	8.423	2.197	1510068235
-9.818	-2.865	-1.879	-5.92	-4.456	-0.916	7.206	-5.15	-6.31	3.967	-2.869	-3.052	7.629	6.998	-4.826	3.906	4.944	-1.587	-10.436	0.446	-2.218	-6.042	0	-0.122	2.631	9.818	3.153	1.16	5.005	1.77	4.372	9.282	-3.244	1.892	7.935	1.526	1510068235
-9.465	-2.992	-1.863	-5.737	-3.052	-0.549	6.767	-4.667	-6.209	3.906	-2.563	-3.052	7.302	7.244	-4.625	3.967	3.906	-1.892	-10.712	0.474	-2.399	-6.165	-0.427	-0.061	2.964	10.198	3.033	1.282	5.005	1.465	4.669	8.742	-3.829	2.991	10.254	0.183	1510068235
-9.471	-2.918	-1.69	-5.737	-1.77	-0.061	6.296	-4.376	-6.068	4.211	-2.502	-2.686	7.506	7.111	-4.273	3.723	3.967	-2.319	-10.286	0.159	-2.413	-6.104	-0.61	0.122	2.573	10.076	2.83	1.282	5.127	1.343	4.104	10.474	-4.618	3.357	13.428	1.77	1510068235
-9.284	-2.784	-1.676	-5.981	-2.686	-0.122	5.765	-4.366	-5.812	4.028	-2.625	-2.197	7.709	6.843	-3.99	3.296	3.967	-2.502	-9.654	-0.187	-2.304	-5.798	-0.305	0.122	2.292	9.668	2.639	1.038	5.249	1.343	0.635	11.114	-3.993	2.686	13.733	2.747	1510068235
-8.508	-2.985	-1.753	-5.554	-2.747	-0.488	5.595	-4.358	-5.513	4.028	-2.625	-2.197	7.436	6.709	-3.67	3.174	3.357	-2.563	-9.351	-0.402	-2.275	-5.798	-0.305	0.122	1.629	9.193	2.399	0.916	4.944	1.404	-1.735	11.175	-2.668	3.54	10.925	3.296	1510068235
-7.667	-3.26	-1.766	-5.31	-2.502	-0.549	5.666	-4.002	-5.255	3.784	-2.991	-1.709	7.271	6.379	-3.487	3.235	3.296	-2.197	-9.185	-0.394	-2.222	-5.188	-0.427	0.061	1.395	8.641	2.291	0.854	4.517	1.282	-2.842	10.562	-0.738	5.127	6.836	2.808	1510068235
-7.434	-2.95	-1.299	-4.578	-1.526	-0.183	5.919	-3.588	-4.826	3.601	-3.052	-1.709	7.021	6.017	-3.452	3.113	3.235	-1.892	-9.061	-0.408	-2.134	-4.944	-0.427	0.183	1.459	8.352	2.229	0.916	4.456	1.038	-1.341	10.264	0.237	6.042	3.235	2.869	1510068235
-7.372	-2.714	-1.292	-4.395	-0.366	-0.366	6.173	-3.272	-4.526	3.54	-2.808	-1.587	6.544	5.752	-3.444	2.991	2.991	-1.892	-8.85	-0.589	-2.121	-4.761	-0.61	0.061	1.65	8.132	2.227	0.916	4.333	0.854	-1.022	9.975	-0.349	4.456	2.808	2.625	1510068235
-8.029	-2.339	-0.934	-4.15	-0.427	-0.671	6.356	-3.187	-4.544	3.479	-2.747	-1.526	6.492	5.715	-3.224	2.747	2.808	-1.892	-8.588	-0.835	-2.219	-4.272	-0.671	-0.061	1.565	8.004	2.421	0.977	4.333	0.61	-0.583	9.378	0.372	3.54	5.127	0.854	1510068235
-8.725	-1.993	-0.66	-3.845	-0.854	-0.427	6.745	-3.107	-4.514	3.479	-2.319	-1.404	6.651	5.667	-3.076	2.686	2.38	-1.709	-8.533	-1.002	-2.101	-3.601	-0.427	-0.183	1.177	7.852	2.476	0.977	3.906	0.61	0.217	8.722	0.48	2.563	4.761	0	1510068235
-9.064	-2.458	-1.219	-2.747	0.488	-0.305	7.251	-2.963	-4.061	3.235	-2.258	-1.099	6.992	5.722	-2.98	2.625	2.136	-1.587	-8.844	-0.757	-1.994	-3.113	-0.244	-0.366	1	7.796	2.638	1.099	3.54	0.61	0.423	7.818	-1.284	3.418	1.831	-0.488	1510068235
-10.959	-2.561	-0.395	-2.136	-1.709	-0.244	8.024	-2.89	-3.998	2.991	-1.709	-0.916	7.289	5.895	-3.036	2.563	1.831	-1.221	-9.219	-0.803	-1.995	-2.869	-0.488	-0.671	1.169	8.269	2.993	1.282	2.869	0.549	3.951	9.292	-0.148	1.648	4.272	-0.977	1510068235
-12.075	-3.447	-0.924	-2.502	-1.099	-0.183	8.954	-3.138	-4.04	2.991	-0.977	-0.732	7.803	6.153	-3.311	2.38	1.526	-1.221	-10.167	-1.269	-1.678	-2.563	0.549	-0.916	1.626	8.879	3.147	1.343	2.38	0.732	7.228	10.061	0.567	0.549	2.686	0.854	1510068235
-10.72	-3.474	-1.032	-1.709	0.916	-0.305	9.896	-4.071	-3.954	2.869	-1.709	-0.732	8.473	6.501	-3.262	2.075	0.793	-1.282	-12.074	-1.232	-1.786	-2.563	0.549	-0.916	1.843	9.884	3.228	1.282	2.686	0.916	1.731	10.294	-0.748	-0.183	-1.221	-0.488	1510068235
-10.834	-4.553	-1.297	-2.075	-1.526	-1.099	10.488	-4.829	-3.972	2.38	-2.014	-0.732	9.202	7.294	-3.845	1.709	0.305	-1.343	-11.775	-0.977	-1.047	-2.563	-0.732	-0.854	2.683	11.471	3.219	1.343	2.808	0.732	6.059	10.787	0.615	-0.549	5.615	-2.747	1510068235
-9.091	-4.053	-1.414	-1.709	0.793	-0.549	10.607	-5.398	-4.472	2.38	-2.014	-0.732	9.67	8.217	-4.837	1.77	0.671	-1.526	-10.801	-1.823	0.273	-2.686	-0.793	-1.099	2.547	12.444	2.711	0.916	2.441	0.732	2.528	12.264	1.136	-4.15	2.014	-1.038	1510068235
-9.253	-4.529	-2.949	-2.197	0.488	-0.183	9.554	-5.438	-3.714	1.77	1.526	-0.732	9.698	8.172	-4.868	1.709	0.977	-1.099	-10.628	-2.495	0.538	-2.258	0.122	0.061	1.646	11.824	1.821	0.061	2.686	0.977	-0.89	9.507	-0.888	1.648	0.305	-2.136	1510068235
-9.588	-3.74	-2.604	-2.747	0.916	0.244	7.839	-5.834	-3.037	1.526	-0.427	-1.465	9.278	7.561	-4.896	1.221	1.282	-0.793	-10.543	-2	0.081	-2.075	-0.183	0.427	0.935	11.362	1.377	0	3.296	1.221	-0.116	10.418	-0.947	-0.366	0.305	-2.136	1510068235
-8.781	-2.726	-2.388	-2.014	1.282	0.061	7.2	-6.526	-2.373	1.526	-0.427	-1.465	8.802	7.496	-5.219	0.854	1.465	-0.549	-10.011	-1.18	-0.535	-2.563	-0.366	0.366	1.141	11.507	1.901	0.366	3.052	1.099	0.203	10.29	-0.745	-0.244	0.732	-2.991	1510068236
-7.913	-2.152	-2.525	-2.197	1.892	-0.793	6.758	-6.419	-1.913	1.343	-1.404	-1.953	8.155	7.172	-5.599	1.099	1.77	-0.427	-9.001	-1.378	-0.659	-2.808	-0.122	0.488	1.548	10.734	2.143	0.61	1.709	0.671	-0.244	9.92	-1.5	0.183	0.671	-3.113	1510068236
-7.791	-2.379	-2.547	-2.319	1.282	-0.61	6.353	-5.557	-1.741	1.831	-1.343	-1.587	7.544	5.965	-5.234	1.831	1.892	-0.61	-8.289	-1.787	-0.567	-2.625	-0.305	0.61	1.805	9.095	1.776	-0.061	1.587	0.732	0.988	9.982	-0.22	-0.183	0.732	-3.235	1510068236
-7.811	-2.233	-3.06	-2.136	1.099	-0.61	6.019	-4.319	-1.291	1.831	-1.343	-1.587	7.131	4.798	-4.341	2.075	1.953	-0.671	-8.079	-1.735	-0.55	-2.197	0.183	0.732	1.942	7.62	1.334	-0.549	2.502	0.977	1.323	9.131	-0.098	-0.244	1.343	-2.869	1510068236
-8.251	-2.413	-3.71	-1.709	0.427	-0.854	6.131	-3.646	-1.176	1.587	-1.77	-1.77	6.626	4.148	-3.817	1.953	1.831	-0.61	-8.313	-1.895	-0.835	-2.136	0.061	0.671	1.631	7.156	1.26	-0.305	3.113	1.038	1.073	9.122	-0.654	-0.061	1.099	-2.808	1510068236
-8.478	-2.498	-3.965	-1.404	-0.427	-0.916	6.458	-3.266	-1.584	1.526	-1.953	-1.709	6.405	4.259	-3.889	1.648	1.77	-0.671	-8.313	-1.895	-0.835	-2.136	0.061	0.671	1.273	7.685	1.206	-0.061	2.747	1.038	1.002	9.398	-0.354	-0.061	1.099	-2.747	1510068236
-8.689	-2.269	-3.332	-1.16	-1.099	-0.366	7.171	-3.34	-2.213	1.526	-1.953	-1.709	6.44	4.791	-4.173	1.343	1.648	-0.61	-8.313	-1.895	-0.835	-2.136	0.061	0.671	1.401	8.428	1.324	0.183	2.136	0.732	1.193	9.384	0.004	-0.244	1.221	-2.502	1510068236
-8.707	-1.254	-3.029	-0.854	-0.244	0	8.018	-3.287	-2.438	1.77	-1.831	-1.526	6.776	5.352	-4.051	1.038	1.465	-0.549	-8.508	-2.501	-1.303	-2.136	0.061	0.671	1.376	8.884	1.599	0.366	1.587	0.488	0.213	9.336	-0.31	-0.305	0.61	-2.319	1510068236
-9.354	-0.275	-3.744	-0.916	-0.61	0.061	8.429	-2.729	-2.22	1.77	-1.221	-1.404	7.251	5.857	-3.72	0.671	1.221	-0.549	-8.904	-1.64	-1.47	-0.793	0.671	0.549	1.136	9.249	2.092	0.122	1.526	0.427	1.083	9.458	-0.599	-0.61	0.244	-2.441	1510068236
-9.823	-1.838	-5.089	-2.502	-0.427	-0.549	9.014	-2.194	-2.289	0.671	-1.038	-0.977	7.837	6.476	-3.558	0.427	0.793	-0.488	-10.867	-1.424	-1.525	-0.793	0.671	0.549	1.231	9.798	2.611	0	0.366	0.427	2.408	9.812	-0.068	-0.977	2.319	-1.892	1510068236
-11.46	-3.929	-5.327	-2.93	-1.465	0.122	9.692	-2.311	-2.565	0.427	-0.244	-0.61	8.397	7.178	-3.747	0.366	0	-0.488	-12.798	-0.367	-1.159	-0.61	2.563	0.427	1.72	10.628	3.246	-0.488	-0.305	0.244	2.059	10.684	-0.871	-0.977	2.93	-1.404	1510068236
-11.8	-5.887	-3.807	-1.343	-2.502	0.854	9.802	-3.352	-3.586	0.366	-0.549	0.183	8.878	8.003	-4.018	0.366	-0.488	-0.732	-14.558	0.356	-1.206	-0.427	-0.305	0.061	2.589	11.629	4.12	0.061	-1.404	-0.244	2.543	11.594	0.475	-1.648	2.075	0.183	1510068236
-9.843	-6.06	-2.675	0.061	-2.869	0.244	10.362	-4.923	-4.633	0.244	-0.183	1.221	8.923	8.406	-3.703	-0.183	0.061	-1.038	-11.588	-0.167	-0.059	-0.427	-0.305	0.061	3.057	11.95	4.833	0.427	-0.793	-0.732	3.674	12.281	1.744	-2.441	0.122	2.869	1510068236
-9.958	-4.888	-1.44	0.488	-2.625	0.244	10.378	-5.643	-5.188	0.244	-0.183	1.221	8.575	7.928	-3.268	-0.61	0.732	-1.16	-10.13	-0.519	0.84	0.244	-0.183	-0.488	1.645	10.179	4.662	0.488	0.488	-0.427	3.254	11.831	1.473	-1.77	-0.671	5.127	1510068236
-10.281	-4.021	-1.684	0.183	-1.404	0.732	9.503	-5.31	-4.545	-0.244	0.732	1.099	8.172	7.683	-2.841	-0.732	0.122	-0.732	-9.844	0.429	0.792	0.366	0.366	-0.671	-0.609	8.416	4.331	-0.061	1.587	0.427	-0.272	13.343	-1.028	-1.282	0.427	5.249	1510068236
-8.679	-4.298	-1.31	-0.122	-1.404	0.366	8.608	-4.581	-3.761	-0.427	0.854	0.427	7.965	7.991	-2.858	-0.671	0.183	0.244	-9.639	0.511	0.112	0.366	0.366	-0.671	-1.427	8.62	4.62	0.549	0.305	0.427	-1.034	13.141	0.06	0.427	0.732	4.7	1510068236
-7.571	-3.259	-1.066	-0.427	-1.221	0.061	8.608	-4.581	-3.761	-0.427	0.854	0.427	7.425	8.525	-3.016	-0.488	-0.183	0.916	-8.788	0.802	-0.233	0.122	0.183	-0.427	-0.368	9.244	4.13	0.732	-1.099	0.244	-1.181	11.451	0.356	0.793	0.366	5.31	1510068236
-7.074	-2.623	-0.674	-0.366	-0.916	0.122	7.963	-4.177	-3.947	0.183	1.343	-0.183	6.892	7.893	-2.789	-0.427	-0.061	1.16	-8.248	0.5	-0.499	0.061	0.183	-0.427	1.119	8.892	3.992	0.671	-1.343	0	-1.726	10.624	1.215	1.099	0.732	5.005	1510068236
-6.919	-2.717	0.033	0.366	-0.427	0.366	7.398	-3.608	-3.485	0.244	1.953	-0.732	7.151	6.606	-1.919	-0.488	0.854	1.587	-7.945	0.29	-0.638	0.061	0.183	-0.427	1.376	7.625	3.433	0.183	-1.099	0	-1.781	8.984	1.365	2.136	1.709	4.456	1510068236
-6.569	-2.11	0.212	0.854	0.671	0.732	6.942	-3.135	-3.051	0.244	2.625	-1.099	8.019	5.698	-1.29	-0.61	3.723	1.831	-7.86	0.624	-0.823	0.366	0.183	-0.549	1.232	6.816	3.153	0.183	-0.977	-0.061	-1.753	7.718	1.15	2.258	2.258	3.601	1510068236
-6.7	-1.389	0.331	0.366	1.709	0.671	6.767	-2.797	-2.725	0.244	2.625	-1.099	8.193	5.108	-0.73	-0.671	5.737	2.014	-8.089	0.857	-1.205	0.366	0.427	-0.366	1.483	6.875	3.097	0.244	-1.099	-0.061	-4.075	6.595	-0.061	2.136	-0.61	2.136	1510068236
-8.125	-0.821	0.049	0.305	2.014	0.916	7.25	-2.787	-2.113	0.427	4.089	-0.854	7.83	5.103	-0.662	-0.732	4.822	1.831	-7.915	1.025	-1.493	0.305	0.366	-0.305	2.321	7.361	3.189	0.305	-0.977	0.122	-3.876	6.246	0.223	3.723	-4.089	0.305	1510068236
-10.305	-1.203	-1.224	0	1.526	0.671	7.25	-2.787	-2.113	0.854	6.409	-0.977	8.246	4.943	-0.459	-1.404	4.7	1.099	-8.272	1.025	-1.513	0.244	0.366	-0.366	3.007	7.669	3.514	0.244	-0.793	0.183	0.418	6.477	0.788	2.991	-4.639	-1.831	1510068236
-12.402	-0.824	-0.057	1.16	-1.526	1.16	7.748	-3.061	-0.968	1.16	6.775	-0.732	8.414	4.277	0.543	-1.221	3.662	1.099	-8.685	0.128	-1.814	-0.793	0.977	-0.916	2.981	7.413	3.375	0.488	-0.793	0.427	11.469	9.308	0.883	1.526	-0.244	-0.122	1510068236
-12.695	-1.944	-0.829	-0.305	-1.404	0.916	7.762	-3.374	-0.087	1.16	4.578	-0.793	8.774	3.909	0.971	-0.916	1.465	1.16	-10.012	-0.465	-1.907	-0.793	0.977	-0.916	2.525	7.429	3.116	0.671	-0.305	0.916	12.737	10.598	-2.82	-1.16	2.441	3.418	1510068236
-12.534	-4.163	-1.479	-0.244	-0.366	-0.244	8.574	-4.171	0.995	1.16	4.578	-0.793	9.686	4.253	1.788	-0.488	1.16	0.854	-13.269	-0.365	-2.805	-0.061	3.235	-0.977	3.019	9.271	2.705	0.732	-0.366	1.282	0.092	8.983	-0.243	0.488	-0.793	-0.549	1510068237
-10.61	-4.609	-1.473	-0.549	-1.221	-0.427	8.332	-4.843	2.591	1.099	6.287	-0.183	10.514	5.558	1.548	-0.061	0.671	-0.183	-13.178	-0.968	-2.324	-0.122	-1.648	-0.732	4.972	11.716	2.694	1.099	-0.122	0.671	6.282	11.277	1.627	0.488	0.854	-2.014	1510068237
-9.585	-3.758	-1.711	-1.099	1.099	-0.61	8.453	-5.302	4.213	0.916	5.371	0.305	11.255	6.743	0.707	0.366	0.854	-0.977	-12.172	-1.349	-0.964	-0.122	-1.648	-0.732	5.632	13.078	2.56	0.854	0.61	0.183	2.227	12.761	2.147	-3.54	0.61	0.916	1510068237
-9.487	-4.606	-3.247	-0.671	1.526	-0.366	8.172	-5.082	6.074	0.244	2.38	1.099	11.542	6.938	0.864	0.244	1.404	-1.099	-11.685	-2.018	-0.091	-1.282	0	0.244	4.057	12.414	2.206	0	2.502	0.244	-1.669	10.17	-1.956	0.793	-1.526	-2.502	1510068237
-9.715	-3.719	-2.726	-1.221	0.977	0.183	8.138	-5.284	6.005	0.183	2.075	0.488	11.76	6.686	0.884	0.061	2.014	-0.732	-10.934	-2.17	-0.22	-0.671	-0.61	0.305	2.097	11.164	1.432	-0.061	3.54	0.671	0.038	11.239	-1.519	-0.488	0.122	-1.526	1510068237
-9.327	-3.018	-2.262	-0.122	1.282	0	7.86	-5.707	5.702	0.183	2.075	0.488	11.477	6.667	0.761	-0.488	2.747	-0.305	-10.146	-1.808	-0.711	-0.671	-0.61	0.305	1.505	11.198	1.166	0.122	2.93	1.16	-0.536	10.74	-1	-0.793	-0.122	-2.808	1510068237
-8.29	-2.323	-1.961	0.244	2.075	-0.244	7.504	-5.593	5.904	0.488	2.197	0.305	10.832	6.631	0.744	-0.549	2.441	-0.183	-9.262	-1.729	-0.897	-0.427	-0.366	0.061	1.833	10.563	1.713	0.61	2.197	1.038	0.613	10.477	-1.418	0.183	0	-3.113	1510068237
-8.236	-2.015	-2.409	0.183	1.221	-0.305	6.436	-4.419	5.973	1.282	1.221	0.793	9.783	6.032	1.183	-0.427	2.563	0.305	-8.399	-1.495	-0.63	-0.427	-0.427	0.122	1.882	9.188	1.836	0.305	1.953	0.854	0.994	9.676	-1.031	0.183	-0.305	-2.869	1510068237
-7.901	-1.57	-2.743	-0.061	0.854	-0.488	5.594	-2.981	5.979	1.343	1.953	0.488	8.597	5.127	2.168	-0.671	3.174	0.61	-7.805	-1.589	-0.471	-0.427	-0.427	0.122	1.918	7.852	1.565	-0.122	2.319	1.038	1.681	9.527	-0.252	0	-0.061	-2.869	1510068237
-8.397	-1.919	-2.857	0.122	0	-0.427	5.241	-2.265	5.851	1.221	1.892	0.61	7.64	4.439	2.385	-0.793	3.479	0.61	-7.788	-1.817	-0.668	-0.427	-0.244	0.305	2.149	7.082	1.464	-0.305	2.502	1.221	1.763	8.921	-0.26	0.061	0.488	-2.441	1510068237
-8.878	-2.223	-2.19	0.793	-0.916	-0.305	4.935	-2.195	5.814	1.221	1.892	0.61	7.466	4.261	2.742	-0.854	3.174	0.671	-7.793	-2.193	-0.785	0	-0.427	0.305	2.225	7.129	1.552	-0.305	2.38	1.404	2.19	8.841	-0.348	-0.061	0.183	-2.014	1510068237
-8.943	-1.672	-2.096	0.854	-0.671	0.061	5.151	-2.266	5.974	1.343	1.709	-0.183	7.539	4.266	3.139	-0.977	2.625	0.427	-7.843	-2.468	-1.029	0	-0.427	0.305	2.095	7.594	1.595	-0.305	2.38	1.404	2.251	8.935	0.672	-0.427	-0.366	-1.526	1510068237
-8.744	-1.098	-2.145	0.61	-0.671	0.488	4.928	-2.324	6.026	1.16	1.526	-0.366	7.608	4.66	3.795	-1.282	2.197	0.061	-8.677	-1.549	-1.183	0.671	0.244	0.244	2.472	8.289	1.576	-0.122	2.136	1.465	2.32	8.995	0.456	-0.977	-0.549	-1.282	1510068237
-8.567	-1.22	-2.738	-0.305	-0.061	0	4.928	-2.324	6.026	0.854	1.404	-0.427	7.779	5.146	4.399	-1.526	1.709	-0.122	-9.875	-0.694	-1.474	0.488	0.671	1.16	3.129	8.86	2.257	0.061	1.587	1.16	2.043	8.814	-0.286	-0.793	-0.122	-1.16	1510068237
-9.861	-2.387	-3.175	-0.671	-0.427	0.122	4.888	-2.338	6.411	0.61	1.343	-0.488	7.934	5.49	4.772	-1.465	1.648	-0.488	-11.332	-0.263	-1.426	0.488	0.671	1.16	3.864	9.566	3.298	0.122	1.526	0.61	1.219	9.375	-0.675	-0.916	-0.488	-0.977	1510068237
-10.592	-3.777	-3.389	-0.854	-0.977	0.305	4.815	-2.543	6.443	0.183	-0.977	-0.244	7.394	5.715	5.161	-0.854	1.831	-0.854	-13.075	0.078	-1.303	0.366	0	1.16	4.62	10.051	4.155	0	1.221	0.305	1.631	10.091	-0.248	-0.977	-0.977	-0.488	1510068237
-11.232	-5.417	-2.285	1.038	-2.136	0.366	5.931	-4.602	6.526	0.122	-0.244	-0.183	7.135	5.974	5.569	-0.671	2.136	-0.916	-12.3	0.206	-0.627	0.427	-0.916	0.977	4.698	10.221	4.597	-0.061	1.099	0.061	3.87	10.992	1.127	-1.648	-0.427	0.916	1510068237
-10.246	-5.076	-1.178	1.77	-2.319	-0.122	6.324	-5.554	6.342	-0.244	-0.366	0.183	7.059	6.015	5.974	-0.061	1.709	-1.831	-10.962	-0.591	0.353	0	-2.747	0.793	3.539	9.682	4.561	0.122	1.831	-0.183	4.749	12.305	1.93	-1.709	-0.671	3.54	1510068237
-10.009	-3.158	-0.748	0.366	-0.366	-0.488	6.324	-5.554	6.342	-0.61	0.488	0.305	6.629	6.242	5.961	-0.305	1.038	-1.892	-10.643	0.931	0.874	0.854	-1.465	0.061	1.347	8.862	3.573	0.305	1.77	-0.061	1.433	12.684	1.123	-1.77	-0.793	3.723	1510068237
-10.983	-4.14	-1.475	0	-1.038	-1.282	4.849	-4.725	5.449	-1.282	1.221	0.366	6.235	6.359	5.675	-0.183	1.648	-2.014	-10.879	1.509	0.841	1.221	-1.282	0	0.29	8.318	3.542	0.977	0.793	0	-1.922	12.126	0.048	-0.305	-1.465	3.235	1510068237
-9.171	-4.115	-0.474	0.244	-1.343	-1.404	4.301	-4.951	5.337	-1.77	1.648	1.404	5.876	6.79	5.035	0.549	1.526	-1.77	-10.213	1.251	0.87	0.061	-1.526	0.061	1.067	8.789	4.235	1.465	0.61	-0.427	-2.572	12.243	0.158	0.488	-1.038	2.93	1510068237
-7.83	-3.25	-0.179	-0.549	-0.61	-1.221	4.11	-5.773	5.394	-1.77	1.648	1.404	5.089	7.084	4.758	0.854	0.549	-1.465	-9.587	1.187	1.004	0.061	-2.014	0	2.181	9.215	4.209	1.16	0.854	-0.854	-1.111	10.469	0.688	1.343	-1.221	2.38	1510068237
-8.275	-3.547	-0.053	-0.854	-0.549	-1.526	3.896	-5.989	5.469	-1.77	1.099	1.77	4.844	6.764	5.045	1.099	0.61	-1.221	-8.667	1.163	1.331	0	-2.319	0.061	1.515	8.595	3.813	0.916	1.343	-1.16	-0.502	9.165	1.817	2.136	2.686	1.465	1510068237
-7.699	-3.48	0.499	-0.488	-0.549	-1.404	3.449	-5.807	5.424	-1.526	1.465	1.648	4.261	6.334	5.43	1.099	1.282	-0.977	-8.318	1.328	1.66	0.061	-2.075	-0.061	0.555	7.759	3.157	1.099	0.977	-1.16	-1.668	8.482	1.066	1.892	3.967	0.61	1510068237
-7.247	-3.298	0.24	-0.549	0.732	-1.221	3.564	-5.562	5.406	-1.343	1.526	1.587	4.003	6.164	5.301	1.16	1.343	-0.732	-8.321	1.727	1.993	-0.061	-2.075	0	0.39	7.52	3.029	1.282	0.549	-1.099	-2.851	7.843	-0.039	1.526	0.854	-0.488	1510068237
-8.417	-3.676	-0.079	-0.671	0.366	-1.709	3.583	-5.858	5.457	-1.465	1.404	1.587	3.831	6.339	5.132	1.526	1.038	-0.854	-8.577	1.702	2.198	-0.488	-1.892	0.061	0.835	8.055	3.278	1.526	0.732	-1.16	0.349	8.787	1.771	2.869	0.549	-1.831	1510068238
-8.191	-3.409	-0.34	-0.854	0.427	-1.221	3.443	-6.632	5.745	-1.343	1.648	1.404	3.97	6.984	5.011	1.831	1.526	-0.793	-8.642	1.631	2.515	-0.916	-1.77	-0.061	0.885	8.573	3.303	1.343	1.343	-1.221	2.921	9.485	2.33	1.526	2.441	-1.099	1510068238
-8.97	-4.122	-0.479	-1.404	1.709	-1.343	3.311	-7.193	5.747	-1.099	0.732	1.526	3.808	7.643	5.387	1.953	1.282	-0.793	-8.796	1.211	2.896	-1.221	-1.831	-0.244	0.415	9.009	2.896	1.282	1.465	-1.16	3.417	8.975	0.06	0.549	1.709	-1.282	1510068238
-9.64	-5.767	-1.001	-1.038	0.061	-1.16	3.067	-7.305	6.004	-1.282	0.305	1.526	3.858	8.124	5.815	2.136	2.014	-0.793	-8.796	1.211	2.896	-1.465	-1.526	-0.244	0.069	9.575	2.405	1.343	1.16	-0.916	0.697	9.524	-0.541	1.343	-0.061	-0.427	1510068238
-9.331	-5.593	-0.781	0.061	-0.366	-0.977	2.884	-7.136	6.392	-1.16	0.793	1.526	3.85	8.975	5.946	1.953	1.77	-0.427	-9.438	-0.647	3.54	-1.404	-1.404	-0.305	0.152	10.433	2.25	1.16	1.038	-0.916	0.397	10.776	2.737	-2.319	0.061	-2.808	1510068238
-8.203	-4.834	-1.099	-0.244	0.793	-0.793	2.766	-7.084	6.582	-0.916	0.916	1.465	4.148	9.56	6.084	1.831	2.747	-0.244	-9.438	-0.647	3.54	-1.038	-1.709	-0.366	0.212	10.984	1.652	0.793	0.977	-0.916	2.939	11.582	-0.096	-1.038	0.549	-0.854	1510068238
-8.518	-5.168	-1.459	-0.61	0.61	-0.61	2.68	-7.01	6.903	-0.916	0.916	1.465	3.817	9.494	5.935	1.77	2.38	-0.122	-8.997	-1.014	3.942	-0.671	-1.465	-0.366	0.096	10.94	1.538	0.427	0.732	-0.916	1.674	9.857	-0.492	-0.488	0.427	-0.854	1510068238
-8.777	-5.273	-1.753	-0.061	0.61	-0.488	2.535	-7.588	6.866	-0.305	1.282	0.671	3.615	9.539	5.619	1.648	1.465	0.122	-8.296	-0.958	4.03	-0.427	-0.916	-0.061	-0.525	10.689	1.633	0.183	0.793	-0.916	0.867	9.428	-0.406	0.488	-0.305	-0.977	1510068238
-8.424	-4.999	-1.797	-0.183	0.244	-0.549	2.277	-7.361	6.892	-0.061	0.916	0.244	3.482	9.435	5.62	1.526	0.671	0.122	-8.792	-0.886	3.959	-0.366	-0.366	-0.122	-0.851	10.27	1.468	-0.061	0	-0.732	1.702	9.879	-0.536	0.366	0.183	-1.038	1510068238
-8.282	-5.011	-1.804	-0.427	0.183	-0.427	1.494	-6.822	6.412	-0.061	0.916	0.244	4.017	9.239	6.632	0.244	1.709	0.61	-8.792	-0.886	3.959	-0.244	-0.366	-0.183	-0.401	10.026	1.369	0.183	-0.671	-0.61	1.56	9.82	-0.807	0.244	0.549	-0.732	1510068238
-8.435	-5.173	-1.771	-0.061	0.183	-0.244	0.664	-6.503	5.852	-0.366	1.282	0.366	4.722	8.357	6.958	0.244	1.282	0.793	-8.805	-0.9	3.905	-0.122	-0.488	-0.122	0.06	10.056	1.499	0.244	-0.916	-0.427	1.209	9.668	-0.441	0.366	0	-0.549	1510068238
-8.415	-4.965	-1.832	0.061	0.061	-0.244	0.508	-6.678	5.853	-0.854	0.366	1.282	4.546	8.205	5.985	0.305	2.869	0.916	-8.675	-0.758	3.966	-0.061	-0.183	-0.122	0.878	10.079	1.974	-0.305	-0.122	-0.122	1.553	9.753	-0.425	0.488	-0.183	-0.366	1510068238
-8.421	-4.967	-1.833	-0.244	0.061	-0.244	0.952	-6.895	5.582	-0.854	0.366	1.282	3.503	8.465	5.268	0.122	2.502	0.977	-8.675	-0.758	3.966	0	-0.244	-0.183	0.441	9.927	1.861	-0.427	0.427	-0.366	1.558	9.873	-0.959	0.122	0	-0.061	1510068238
-8.603	-5.064	-1.694	-0.122	0	-0.183	1.345	-7.602	7.025	-0.122	-0.305	0.061	2.938	8.6	5.292	0.122	1.221	0.732	-8.702	-0.376	4.051	-0.061	-0.244	-0.061	-0.264	9.829	1.672	-0.183	-0.061	-0.366	1.028	9.729	-0.688	0.366	0.244	-0.061	1510068238
-8.655	-5.009	-1.68	-0.122	0.061	0	0.512	-7.5	7.066	-0.122	0.122	0.183	3.374	8.375	5.774	0.122	0.366	0.488	-8.725	-0.474	4.198	-0.183	-0.183	-0.061	-0.062	9.801	1.736	0	-0.366	-0.122	0.831	9.794	-0.835	0.366	-0.061	-0.122	1510068238
-8.811	-4.539	-1.608	-0.122	0.061	0.183	0.737	-7.674	6.694	-0.122	0.122	0.183	3.369	8.275	5.777	0.122	0.061	0.244	-8.725	-0.474	4.198	-0.244	0.061	-0.122	0.498	9.95	1.876	0.122	0	0.244	0.964	9.904	-0.65	0.122	-0.305	-0.122	1510068238
-8.848	-4.157	-1.531	-0.305	0.244	0.366	0.676	-7.742	6.497	-0.305	0.916	0.305	2.83	8.283	5.948	0	0	0.061	-8.842	-0.525	4.264	-0.305	0	-0.061	0.127	10.018	1.834	0.183	0.305	0.244	1.373	9.825	-0.847	0.061	-0.244	0	1510068238
-9.01	-4.058	-1.536	-0.671	0.244	0.549	-0.269	-8.172	6.077	-0.122	-0.854	0.854	2.853	8.445	6.375	0.122	-0.916	0	-8.274	0.106	4.133	-0.488	0.366	0	-0.267	10.173	1.957	0.122	0.183	0.366	1.675	9.597	-0.981	-0.061	-0.061	-0.061	1510068238
-8.933	-3.866	-1.565	-1.099	0.305	0.61	-0.731	-9.55	5.492	-0.122	-0.854	0.854	3.213	8.881	5.804	0.61	-1.16	0.366	-8.274	0.106	4.133	-0.854	0.854	0.061	-0.202	10.346	1.897	-0.183	0.122	0.61	2.072	9.6	-1.001	-0.122	0.427	-0.122	1510068238
-9.012	-3.402	-1.954	-1.709	0.244	0.427	-0.676	-10.318	5.306	1.892	-4.639	-0.732	3.012	9.39	5.157	0.244	-4.211	0.732	-9.044	0.876	3.262	-1.282	1.221	-0.122	-0.426	9.623	2.336	-0.183	-0.61	0.305	2.049	9.61	-0.769	-0.061	1.099	-0.183	1510068238
-8.951	-3.102	-2.483	-2.686	0.122	0.122	-0.623	-10.164	4.798	2.075	-7.446	-1.343	3.726	9.717	4.963	-0.061	-6.409	1.648	-9.325	0.414	2.717	-2.136	1.465	0	-1.024	9.855	2.193	0.061	-2.075	-0.244	1.465	9.676	-0.473	-0.061	1.221	-0.305	1510068238
-9.019	-3.281	-3.01	-3.418	-0.183	-0.183	-0.356	-9.567	3.882	2.075	-7.446	-1.343	6.06	9.217	4.84	0.061	-3.235	3.418	-9.184	-0.185	2.367	-2.869	1.404	0.122	-0.193	10.398	2.3	-0.671	-3.601	-0.732	1.336	9.741	-0.797	-0.183	1.404	-0.671	1510068238
-8.926	-3.637	-3.286	-3.845	-0.549	-0.305	0.185	-8.683	2.998	0.977	-4.822	-1.465	7.208	8.13	4.145	2.136	-1.648	5.127	-9.397	-0.581	2.119	-3.418	1.465	0.183	1.438	10.482	2.21	-1.282	-3.479	-0.732	1.418	9.733	-0.957	-0.183	2.075	-0.732	1510068238
-8.937	-4.029	-3.399	-3.845	-0.671	-0.305	0.245	-7.643	2.486	0.122	-3.784	-0.61	8.022	7.374	3.143	3.174	0	4.761	-9.833	-0.956	1.879	-3.784	1.587	0.244	2.847	10.123	1.87	-1.709	-2.136	-0.183	1.096	9.851	-1.196	-0.122	2.258	-0.854	1510068238
-8.671	-3.706	-3.546	-3.967	-0.793	-0.366	0.362	-6.95	1.945	0.122	-3.784	-0.61	7.979	6.501	2.377	3.906	0.61	3.906	-9.912	-1.022	1.436	-4.15	1.526	0.427	3.425	9.7	1.603	-1.404	-0.122	-0.122	1.241	9.947	-0.945	0	2.502	-0.854	1510068238
-8.545	-3.279	-3.863	-4.456	-0.916	-0.732	0.656	-7.491	1.134	-1.038	-5.676	1.648	7.46	5.849	1.96	4.944	0.732	3.052	-9.677	-1.013	0.961	-4.395	1.16	0.61	3.417	9.842	1.524	-0.732	1.526	0.061	1.225	9.899	-0.854	-0.061	2.747	-0.732	1510068239
-8.58	-3.235	-4.276	-4.761	-1.221	-1.038	3.296	-7.939	0.921	-0.244	-3.174	4.333	8.128	6.075	1.005	5.066	1.404	1.526	-9.595	-1.091	0.573	-4.883	0.916	0.854	3.139	9.787	1.433	-0.366	2.563	0.122	1.253	9.751	-0.847	-0.122	2.747	-0.732	1510068239
-8.466	-3.315	-4.521	-4.883	-1.526	-1.221	3.332	-7.933	1.061	-0.244	-3.174	4.333	7.288	5.763	1.467	5.066	1.648	0.427	-9.595	-1.091	0.573	-5.493	0.793	0.977	2.856	9.612	1.221	-0.183	3.845	0.488	1.171	9.738	-0.959	-0.244	3.357	-0.732	1510068239
-8.411	-3.443	-4.737	-4.822	-2.075	-1.282	3.455	-8.357	1.225	-0.427	-6.47	7.263	7.409	5.894	1.812	5.615	3.052	-0.061	-10.051	-1.671	-0.223	-5.859	0.549	1.16	2.251	9.564	0.798	-0.61	5.066	0.793	0.858	9.719	-0.979	-0.305	3.601	-0.732	1510068239
-8.309	-3.372	-4.95	-4.883	-2.258	-1.587	3.936	-9.231	0.425	-0.305	-7.69	7.324	7.545	6.466	1.648	5.615	4.883	-0.793	-10.051	-1.671	-0.223	-5.92	0.122	1.404	2.251	9.564	0.798	-0.61	5.066	0.793	0.834	9.768	-0.873	-0.183	3.845	-0.549	1510068239
-8.246	-3.247	-5.152	-4.883	-2.502	-1.77	4.607	-9.941	-0.358	-0.305	-7.69	7.324	7.403	6.917	1.708	5.859	5.432	-1.038	-9.977	-2.107	-0.412	-6.042	-0.122	1.404	2.251	9.564	0.798	-0.61	5.066	0.793	0.654	9.816	-1	-0.183	3.662	-0.366	1510068239
-8.155	-3.305	-5.478	-5.005	-2.563	-1.953	4.875	-10.049	-0.433	0.427	-9.399	6.836	7.775	7.533	1.343	5.737	5.737	-1.526	-9.881	-2.306	-0.4	-6.104	-0.549	1.404	0.758	10.011	0.479	-0.366	6.47	1.648	0.453	9.895	-1.186	-0.122	3.906	-0.305	1510068239
-8.104	-3.385	-5.552	-4.822	-2.625	-2.014	5.278	-10.154	-0.94	1.465	-10.742	4.333	8.184	8.065	0.828	5.127	6.287	-1.892	-9.881	-2.306	-0.4	-5.981	-0.61	1.282	-0.117	10.05	0.374	-0.549	6.653	1.77	0.459	10.002	-1.308	-0.488	3.967	-0.305	1510068239
-8.053	-3.406	-5.698	-4.7	-2.808	-1.892	5.278	-10.154	-0.94	1.465	-10.742	4.333	7.815	8.321	0.613	4.456	6.042	-1.587	-9.851	-2.42	-0.182	-5.981	-0.671	1.221	-0.877	10.109	0.323	-0.61	6.226	1.953	0.541	9.947	-1.532	-0.61	4.517	-0.061	1510068239
-8.069	-3.522	-5.591	-4.822	-2.869	-1.831	5.894	-9.144	-0.508	1.221	-10.864	3.967	7.595	8.373	0.193	3.479	5.92	-1.526	-9.636	-2.517	-0.01	-5.798	-0.732	1.099	-1.358	9.991	0.492	-0.305	5.798	1.953	0.022	9.954	-1.678	-0.549	4.333	-0.061	1510068239
-8.119	-3.746	-5.246	-4.517	-2.808	-1.587	5.894	-9.144	-0.508	0.61	-9.033	3.174	7.168	8.355	-0.221	2.258	5.676	-1.526	-9.636	-2.517	-0.01	-5.676	-0.61	0.977	-1.541	9.911	0.656	0	5.432	2.014	-0.483	9.972	-1.546	-0.671	3.784	-0.061	1510068239
-8.295	-3.791	-4.59	-4.517	-2.747	-1.343	5.532	-8.672	0.678	-0.549	-5.432	1.038	6.991	8.516	-0.522	1.16	5.493	-1.587	-9.572	-2.639	0.031	-5.432	-0.305	0.916	-1.431	9.934	0.877	0.305	5.066	1.953	-0.059	10.073	-1.433	-1.099	3.235	-0.061	1510068239
-8.223	-3.153	-4.173	-4.517	-2.075	-1.099	4.764	-8.772	0.849	-0.549	-5.432	1.038	6.693	8.841	-0.568	0.549	4.761	-1.465	-9.743	-1.568	0.123	-5.127	0.061	0.793	-1.274	10.066	1.203	0.488	4.822	1.892	0.244	9.958	-1.005	-1.221	3.784	0.061	1510068239
-7.887	-3.236	-4.387	-4.639	-1.526	-0.977	4.612	-8.942	1.268	-0.549	-5.554	0.122	6.369	9.081	-0.522	0.427	4.517	-1.404	-9.743	-1.568	0.123	-4.761	-0.305	0.977	-0.78	10.153	1.943	0.854	4.822	1.892	0.075	9.881	-0.563	-1.221	3.479	-0.061	1510068239
-8.428	-3.602	-4.114	-4.822	-1.953	-0.854	4.612	-8.942	1.268	-0.366	-5.493	-0.244	6.059	9.205	-0.391	0.61	4.333	-1.282	-9.399	-1.08	0.041	-5.005	0	0.793	-0.406	9.783	2.332	0.977	4.7	1.831	0.242	9.696	-0.707	-1.221	3.54	-0.061	1510068239
-9.205	-3.95	-2.915	-4.7	-2.258	-0.671	4.066	-8.708	1.971	-0.244	-4.517	-0.366	5.673	9.049	-0.237	0.916	4.15	-0.671	-9.274	-1.263	0.5	-4.883	0.122	0.488	-0.616	9.239	2.31	0.549	4.333	1.953	1.414	9.536	-0.05	-1.221	4.395	0.183	1510068239
-9.72	-3.688	-2.193	-4.333	-2.686	-0.366	3.836	-8.551	2.005	0.488	-3.845	-0.61	5.333	9.265	0.072	1.099	4.578	-0.244	-9.274	-1.263	0.5	-4.456	0.793	0.427	-1.302	9.294	2.387	0.366	4.517	2.319	3.381	9.804	1.186	-1.343	5.127	0.488	1510068239
-9.963	-3.511	-1.87	-5.005	-3.601	-0.549	3.836	-8.551	2.005	0.488	-3.845	-0.61	4.984	10.281	0.508	0.793	5.127	-0.061	-9.558	-1.199	0.498	-3.662	0.549	0.427	-1.515	9.824	2.919	0.549	4.578	2.319	5.224	9.794	0.623	-1.831	5.92	1.282	1510068239
-10.267	-4.151	-2.03	-4.883	-5.188	-0.977	3.726	-8.455	2.044	0.61	-3.357	-0.305	4.036	10.829	0.303	0.061	3.906	0.366	-10.92	0.852	0.474	-3.54	1.099	0.488	-1.53	9.898	3.781	1.038	4.089	1.831	4.223	10.046	-0.628	-0.244	6.653	1.831	1510068239
-9.043	-4.091	-1.791	-3.845	-3.418	-0.732	3.726	-8.455	2.044	0.854	-2.93	-0.183	3.051	10.877	-0.054	-0.122	1.587	1.282	-10.92	0.852	0.474	-3.845	0.488	0.549	-0.928	9.936	4.231	1.038	3.479	1.465	3.67	9.508	-2.217	1.099	5.798	1.282	1510068239
-9.427	-3.671	-1.413	-3.601	-2.747	0.366	3.382	-9.186	0.711	1.282	-3.357	-0.061	2.862	11.127	0.386	0.183	0.977	2.014	-10.617	0.878	0.355	-4.028	0.061	0.61	0.089	10.294	4.351	0.671	3.479	1.099	5.406	9.61	-4.644	3.784	9.277	1.465	1510068239
-9.435	-2.894	-1.693	-3.784	-2.014	0.732	3.382	-9.186	0.711	1.709	-4.639	-0.122	3.079	10.884	0.953	0.793	2.869	1.953	-9.899	0.648	0.045	-4.089	0.122	0.549	0.294	10.106	4.078	0.061	3.845	1.221	1.817	11.325	-4.725	2.258	14.221	2.441	1510068239
-8.594	-3.303	-2.65	-4.7	-2.319	-0.061	3.682	-9.694	-0.208	2.136	-6.226	-0.366	3.079	10.884	0.953	0.793	2.869	1.953	-9.899	0.648	0.045	-4.15	0.183	0.366	0.096	9.549	3.731	-0.244	3.662	1.526	-1.244	11.636	-3.328	2.319	12.024	2.869	1510068239
-8.556	-3.613	-1.639	-4.211	-2.686	0	4.06	-9.491	-0.353	1.77	-5.981	-0.977	2.879	10.264	1.192	1.282	5.066	1.526	-9.601	0.446	-0.115	-3.967	0.427	0.244	-0.104	9.13	3.444	-0.244	3.418	1.587	-2.82	11.054	-1.331	3.662	6.958	2.869	1510068239
-8.216	-3.33	-1.453	-3.662	-1.648	0.305	3.948	-8.507	0.238	1.16	-4.028	-1.465	1.91	9.317	1.194	1.282	3.54	0.488	-9.373	0.097	-0.538	-3.845	0.427	0.122	-0.142	8.76	3.226	0	2.991	1.404	-2.51	10.83	0.044	4.761	3.174	2.93	1510068239
-8.277	-3.21	-1.347	-3.662	-1.343	0.244	3.847	-8.075	0.489	0.977	-2.441	-1.465	2.084	8.948	1.235	1.038	2.441	0	-9.373	0.097	-0.538	-3.784	0.305	0	0.041	8.491	3.061	0.305	2.686	1.16	-1.975	10.229	-0.116	3.052	2.258	2.93	1510068240
-8.146	-3.216	-1.127	-3.723	-1.16	0.061	3.336	-7.696	0.641	1.099	-1.465	-1.282	2.504	8.66	1.348	0.671	2.075	-0.305	-9.301	-0.232	-0.671	-3.601	0.305	-0.061	0.19	8.335	3.103	0.488	2.502	0.916	0.042	9.759	-0.056	2.014	3.601	1.465	1510068240
-8.21	-2.979	-0.583	-3.54	-0.793	0	3.362	-7.381	0.874	1.16	-2.258	-0.977	2.925	8.716	1.352	0.61	1.953	-0.488	-9.249	-0.457	-0.828	-3.113	0.305	-0.061	0.33	8.398	3.101	0.61	2.38	0.732	1.141	9.29	0.292	1.892	4.761	0.916	1510068240
-8.21	-2.572	-0.571	-2.869	0.183	-0.122	3.448	-7.2	1.049	1.099	-2.869	-0.732	3.196	8.965	1.36	0.61	2.014	-0.488	-9.272	-0.47	-1.11	-2.686	0.366	0	0.5	8.683	3.341	0.61	2.319	0.549	-0.157	8.485	-0.817	2.38	3.784	0.549	1510068240
-8.933	-2.74	-1.377	-2.625	0.244	-0.427	3.429	-7.131	1.308	1.099	-2.319	-0.305	3.37	9.215	1.401	0.854	2.014	-0.366	-9.272	-0.47	-1.11	-2.686	0.366	0	0.794	8.885	3.577	0.61	1.892	0.366	-0.313	8.542	-1.323	2.197	2.441	-0.671	1510068240
-9.808	-3.311	-0.773	-2.075	-0.244	-0.366	3.466	-7.308	1.604	0.854	-1.892	0.366	3.382	9.107	1.574	1.16	1.892	-0.122	-9.272	-0.47	-1.11	-2.686	0.366	0	1.066	8.781	3.548	0.549	1.404	0.183	2.166	9.306	0.359	1.282	2.075	-0.977	1510068240
-10.276	-3.179	-0.333	-1.587	-0.732	-0.061	3.553	-7.888	1.425	0.427	-1.282	1.099	3.53	8.916	1.873	1.465	1.953	0.122	-9.543	-0.5	-1.358	-2.319	-0.244	-0.488	1.056	8.546	3.299	0.366	1.221	0.122	5.028	9.965	0.388	-0.183	1.099	-0.305	1510068240
-10.038	-2.943	-0.541	-1.099	-0.244	-0.183	3.933	-8.429	1.084	0	-0.854	1.77	3.47	9.044	2.021	1.343	1.831	0.183	-10.685	-1.114	-1.483	-1.77	0.183	-0.671	0.794	8.671	3.179	0.427	1.221	0.122	2.932	9.622	-0.258	0.671	0.244	-0.122	1510068240
-10.481	-3.11	-0.841	-1.343	0.427	-0.366	4.148	-8.898	1.156	-0.305	-0.183	2.991	3.284	9.752	1.802	0.977	0.977	0.061	-11.053	-0.565	-1.102	-1.221	-0.366	-0.732	0.664	9.382	3.129	0.854	1.038	0.061	0.88	9.629	-0.815	0.427	-0.061	-1.953	1510068240
-10.019	-3.064	-0.959	-0.366	-0.244	-0.183	4.316	-9.441	1.315	-0.427	-0.122	3.052	3.243	10.496	1.427	0.671	0	-0.061	-11.053	-0.565	-1.102	-0.854	-0.305	-0.61	1.038	10.265	3.387	1.404	0.854	-0.244	4.889	10.576	-1.671	0.549	0.366	-0.732	1510068240
-8.899	-2.436	-1.281	-0.732	1.465	-0.305	4.575	-9.978	1.516	-0.427	-0.122	3.052	3.711	11.011	1.358	0.793	-0.305	-0.061	-11.079	-0.626	-0.792	-1.221	-1.221	-0.732	1.048	10.724	3.34	1.465	0.854	-0.366	5.169	10.341	-0.407	-1.343	2.686	-1.343	1510068240
-9.573	-3.14	-2.696	-1.709	0.671	-0.916	4.552	-9.988	1.943	0.244	0.732	2.075	4.335	10.965	1.663	1.038	0.854	0.244	-9.099	-0.884	1.199	-1.282	-1.221	-1.099	0.566	10.494	2.797	0.793	1.038	-0.061	1.349	9.685	0.325	-1.16	2.441	-1.16	1510068240
-10.081	-4.932	-3.054	-0.732	-0.793	-0.366	4.175	-9.092	2.177	0.671	-0.732	0.854	4.331	10.18	1.614	0.977	2.258	0.671	-9.099	-0.884	1.199	-1.892	-0.061	-0.854	-0.144	9.775	1.796	0	0.916	0.305	0.547	9.824	-0.386	-0.366	-0.916	-1.892	1510068240
-9.455	-4.096	-2.804	-1.526	-0.122	0.366	4.29	-8.799	2.158	0.671	-0.732	0.854	3.659	10.231	1.142	0.427	2.075	0.427	-10.356	-2.675	1.218	-1.526	0.366	-0.732	-0.591	10.141	1.01	-0.305	1.709	0.793	2.712	10.646	-0.745	-0.671	0.122	-1.038	1510068240
-9.197	-2.802	-2.756	-1.953	0.61	0.244	4.213	-9.877	2.068	1.16	-0.916	-1.648	3.232	11.519	0.568	-0.549	0.671	-0.488	-10.698	-2.479	0.646	-1.099	-0.549	-0.488	-0.223	11.603	1.275	0.732	1.892	0.427	0.974	10.045	-1.119	-0.854	1.038	-0.916	1510068240
-8.64	-2.601	-2.641	-2.136	0.549	-0.061	3.732	-9.824	2.144	1.16	-0.916	-1.648	3.585	11.563	0.065	-1.099	-0.366	-0.916	-10.139	-1.982	0.398	-1.465	-0.549	-0.366	-0.108	11.494	1.632	1.221	1.343	0	-0.028	9.696	-2.049	0.549	0.366	-2.075	1510068240
-8.592	-2.938	-2.419	-1.465	0.549	-0.427	3.732	-9.824	2.144	1.099	-0.61	-2.747	4.167	10.264	0.086	-0.671	-0.427	-0.305	-9.031	-2.083	0.169	-1.587	-0.427	-0.061	-0.358	10.24	1.574	0.366	0.671	0.244	1.621	9.304	-1.193	0.61	2.747	-2.075	1510068240
-8.604	-3.341	-2.125	-0.793	0.122	-0.427	2.344	-7.785	2.266	1.282	1.038	-3.479	4.396	9.195	0.44	0.061	0.793	0.488	-8.595	-2.366	0.293	-1.587	0.183	0.061	-0.224	9.277	1.51	-0.488	0.61	0.549	1.127	10.085	0.215	-0.183	2.563	-1.709	1510068240
-8.72	-2.768	-2.39	-0.549	0.061	0.061	1.164	-7.235	1.884	1.343	-0.183	-3.235	4.323	9.098	0.463	0.183	1.709	0.61	-8.607	-2.737	0	-1.221	0	0.061	0.024	9.135	1.388	-0.671	0.916	0.671	0.372	9.53	0.312	-0.244	-0.122	-1.709	1510068240
-8.952	-2.655	-2.841	-0.671	0	-0.305	0.49	-7.051	1.495	1.343	-0.183	-3.235	3.841	9.106	0.377	0	1.465	0.427	-8.795	-2.625	-0.169	-0.732	0	0.427	0.205	9.193	1.256	-0.488	1.16	0.488	1.413	9.264	-0.61	-0.061	-0.305	-1.404	1510068240
-9.16	-2.963	-2.513	-0.061	-0.366	-0.305	0.439	-6.647	1.348	1.221	-1.465	-2.563	3.529	9.134	0.331	-0.183	0.549	0.183	-9.115	-2.663	-0.418	-0.671	-0.122	0.488	0.307	9.316	1.325	-0.122	0.732	0.244	1.946	9.439	-0.048	-0.122	0.916	-1.099	1510068240
-9.073	-2.695	-2.139	0.854	0	0.061	1.104	-6.387	1.183	0.793	-2.319	-1.282	3.675	9.379	0.547	-0.122	0	0.061	-9.302	-2.834	-0.565	-0.244	-0.122	0.61	0.463	9.607	1.345	-0.183	0.488	0.244	1.18	9.826	0.223	-0.671	0	-0.671	1510068240
-8.988	-1.991	-2.781	0.549	0.183	0	1.937	-6.663	1.196	-0.366	-1.953	0	4.069	9.618	0.857	0	0.427	-0.061	-9.087	-2.759	-0.807	0.122	-0.183	0.732	0.693	9.806	1.567	-0.366	0.427	0.183	0.768	9.683	-0.067	-0.549	-1.343	-0.671	1510068240
-8.879	-2.157	-2.716	0.488	-0.854	-0.061	2.175	-6.812	1.41	-1.038	-0.488	1.16	4.124	9.664	1.026	0	0.916	0	-8.978	-2.402	-0.824	0.488	0	0.732	0.715	9.744	1.684	-0.793	0.305	0.061	0.739	9.362	-0.461	-0.488	-0.61	-0.854	1510068240
-8.636	-1.846	-2.107	0.854	0.061	0	2.418	-6.877	1.701	-1.465	0.122	1.892	3.863	9.467	1.225	0.061	0.793	0.061	-9.148	-1.872	-0.756	0.427	-0.061	1.038	0.907	9.537	1.829	-1.038	-0.122	-0.061	0.739	9.348	-0.422	-0.61	0	-0.977	1510068240
-8.579	-1.475	-2.468	0.732	0.854	0.244	2.784	-7.437	2.012	-1.709	0	2.258	3.676	9.406	1.546	0.122	0.427	-0.122	-9.142	-1.666	-0.78	0.427	-0.122	1.099	1.249	9.572	1.901	-1.16	-0.183	-0.122	0.282	9.438	-0.037	-0.732	-0.488	-1.099	1510068241
-9.793	-1.977	-3.743	-0.122	-0.427	0	3.237	-8.412	2.177	-1.77	-0.366	2.502	3.675	9.636	1.732	0.061	0.488	-0.61	-9.325	-1.333	-0.621	0.488	1.16	1.16	1.504	9.832	2.048	-1.404	-0.061	0	0.372	9.526	-0.9	-0.916	-1.221	-1.343	1510068241
-10.36	-2.967	-3.642	-1.526	-0.671	-0.793	3.833	-9.872	2.216	-1.465	-1.099	1.953	3.638	9.983	1.804	0	0.427	-1.16	-11.182	-0.361	-0.816	0.366	0.122	1.099	2.068	10.111	2.554	-1.16	-0.488	-0.244	1.33	10.002	-0.843	-0.854	0.183	-1.221	1510068241
-10.879	-4.614	-3.025	-1.404	-1.648	-0.916	3.833	-9.872	2.216	-1.465	-1.099	1.953	3.57	10.319	1.798	0	-0.061	-1.648	-12.411	0.161	-0.294	-0.122	0.183	1.099	2.473	10.426	3.133	-0.671	-0.061	-0.732	0.188	10.986	1.242	-1.16	0.427	-0.732	1510068241
-10.445	-5.375	-2.03	0.122	-2.38	-0.488	4.582	-12.336	1.364	-0.732	-1.221	0.305	3.708	10.804	1.61	-0.122	-0.366	-1.831	-12.447	0.404	0.177	-0.244	-1.221	0.916	1.617	10.384	3.811	-0.427	0.916	-1.099	0.27	11.86	1.958	-1.465	-0.122	-0.244	1510068241
-9.429	-5.164	-1.274	0.366	-1.404	-0.183	4.39	-11.499	0.897	-0.732	-1.221	0.305	3.823	10.543	1.29	-0.122	-0.061	-1.221	-10.753	0.004	1.287	-0.366	-1.221	0.732	-0.39	9.527	4.203	-0.305	1.099	-0.854	1.096	11.642	1.846	-1.709	-0.305	0.793	1510068241
-9.426	-4.697	-0.937	0.366	-1.587	-0.122	4.181	-9.979	0.483	-0.183	-1.343	-0.549	3.508	10.337	0.928	-0.122	0.488	-0.122	-10.271	0.118	1.918	0.122	-0.61	-0.061	-2.194	8.988	4.569	-0.549	1.404	-0.305	1.676	10.758	1.609	-1.587	-0.122	1.77	1510068241
-8.946	-4.792	-0.697	0.305	-1.16	-0.488	3.713	-9.509	-0.055	-0.061	-0.183	-1.465	2.615	10.679	0.567	-0.305	0.122	0.732	-9.997	1.187	2.265	0	-0.916	0.305	-2.334	9.204	4.972	0	0.793	-0.427	0.864	10.665	1.099	-0.793	-0.061	2.625	1510068241
-8.774	-4.366	-0.395	0.244	-0.732	-0.427	2.946	-9.193	-0.909	0.427	-0.916	-1.221	1.668	10.594	0.378	-0.427	-0.488	1.221	-9.31	1.178	2.314	-0.122	-0.854	0.305	-2.248	9.213	4.838	0.061	0.671	-0.366	-0.365	10.706	1.261	-0.305	-0.977	2.625	1510068241
-8.814	-4.162	-0.543	-0.061	-0.732	-0.305	2.722	-8.635	-1.674	0.427	-0.916	-1.221	1.226	10.086	0.599	-0.122	-0.305	1.343	-8.93	1.013	2.305	0	-0.305	0.122	-1.951	8.759	4.549	0.122	0.61	0	-1.099	10.334	1.206	0.427	-0.916	2.625	1510068241
-8.477	-4.326	-0.274	0	-0.488	-0.183	2.827	-8.343	-2.058	0.244	-1.709	-1.099	1.036	9.848	0.882	0.122	0.366	1.038	-9.016	0.916	2.059	0.122	-0.244	0.122	-1.645	8.628	4.327	-0.061	0.488	0.061	-0.507	9.761	1.637	0.916	-0.305	2.563	1510068241
-8.449	-4.42	-0.056	0.244	-0.488	0.122	2.923	-8.308	-1.969	0.244	-1.709	-1.099	0.678	9.801	0.907	0.183	0.366	0.488	-9.154	0.98	1.893	0.244	-0.305	0.122	-1.359	8.681	4.346	-0.061	0.305	-0.061	0.004	9.519	1.147	1.526	1.221	2.625	1510068241
-8.315	-4.061	-0.074	0.427	0.061	0.183	2.744	-8.32	-1.875	-0.488	0.366	-0.305	0.709	9.781	1.011	0.366	0.122	0.061	-9.176	1.18	1.709	0.183	-0.244	0.061	-1.181	8.721	4.425	0	0.244	-0.183	-0.518	9.452	1.418	1.77	1.16	2.136	1510068241
-8.099	-3.857	-0.292	0.244	0.061	-0.183	2.744	-8.32	-1.875	-0.488	0.366	-0.305	1.081	9.589	1.178	0.427	0.244	-0.305	-9.192	1.23	1.589	0.122	-0.244	-0.061	-1.187	8.536	4.339	-0.061	0.061	-0.183	-1.037	9.31	1.209	1.648	0.427	1.709	1510068241
-8.376	-3.723	0.134	0.122	0.305	-0.122	2.759	-8.457	-1.428	-0.732	0.732	0.244	1.419	9.422	1.251	0.427	0.305	-0.488	-9.154	1.218	1.446	0.122	-0.244	-0.183	-1.04	8.364	4.279	0	-0.061	-0.244	-1.428	8.935	1.221	1.709	-0.61	1.16	1510068241
-8.527	-3.413	-0.039	0.244	0.732	0.061	2.759	-8.457	-1.428	-0.671	1.099	0.488	1.607	9.226	1.218	0.427	-0.061	-0.61	-9.307	1.445	1.495	0	-0.366	-0.305	-0.733	8.271	4.305	0.244	-0.061	-0.366	-0.772	8.904	0.903	1.709	-1.099	0.427	1510068241
-8.686	-3.411	-0.444	-0.427	0.854	-0.183	2.658	-8.484	-1.211	-0.671	0.977	0.61	2.01	9.233	1.231	0.549	-0.305	-0.732	-9.193	1.776	1.611	-0.244	-0.305	-0.427	-0.591	8.416	4.349	0.366	0.122	-0.366	0.878	9.335	1.346	0.61	-1.038	-0.61	1510068241
-8.574	-3.271	-0.636	-0.366	1.099	0	2.939	-9.287	-0.555	-0.305	0.916	1.038	2.495	9.386	1.278	0.61	0	-0.732	-9.158	1.925	1.735	-0.61	-0.244	-0.549	-0.63	8.485	4.272	0.488	0.061	-0.244	2.225	9.573	1.391	0.916	0.305	-0.488	1510068241
-9.418	-3.688	-1.232	-1.587	1.526	-0.427	2.951	-9.573	-0.414	-0.305	0.916	1.038	2.883	9.414	1.288	0.732	0.488	-0.549	-9.098	1.651	1.744	-0.854	0.061	-0.732	-0.772	8.546	4.229	0.61	0.183	-0.061	3.109	9.648	-0.565	0.732	1.038	-0.793	1510068241
-9.935	-4.877	-1.012	-0.916	0.671	-0.305	2.689	-9.891	-0.435	0.305	1.038	0.977	3.035	9.917	1.256	0.732	0.732	-0.366	-9.616	1.233	1.647	-1.099	0.488	-0.916	-0.818	9.112	4.014	0.671	0.244	0.122	-0.86	10.444	0.915	0.183	1.343	-1.282	1510068241
-9.813	-4.299	-0.884	0.366	-0.061	0.122	2.592	-10.192	-0.456	0.977	-1.282	0.366	3.088	10.643	1.2	0.61	0.61	-0.183	-10.259	0.14	1.34	-1.038	-0.122	-0.854	-0.73	9.9	3.482	0.793	0	0.122	2.498	10.063	1.808	0.732	-0.732	-2.625	1510068241
-8.414	-3.424	-1.361	-0.671	1.892	0	2.714	-9.496	-0.29	0.977	-1.282	0.366	3.257	10.72	1.101	0.366	0.366	0.061	-9.583	-0.717	1.493	-0.793	0	-0.854	-0.723	10.127	3.169	0.854	0.183	0.183	1.408	10.349	-0.565	0.305	-0.977	-0.549	1510068241
-9.649	-3.633	-2.049	-0.732	0.244	0.122	2.909	-8.384	0.063	0.977	-1.343	0.183	3.545	10.489	0.968	0.122	0.427	0.366	-9.135	-1.144	1.581	-0.549	0.488	-0.854	-1.48	9.833	2.81	0.488	0.366	0.549	2.009	9.53	0.171	0.244	-0.244	-1.648	1510068241
-9.196	-3.676	-1.879	-0.488	0.488	0.122	2.931	-7.989	0.447	0.61	-0.488	0.427	3.514	10.503	0.764	-0.244	0.427	0.854	-9.196	-1.233	1.519	-0.305	0.671	-0.61	-1.781	9.808	2.504	0.427	-0.061	0.793	2.408	9.891	0.144	0.122	0.488	-1.221	1510068241
-8.99	-3.786	-1.983	-0.244	0.61	0.427	2.954	-8.165	0.657	0.427	0.244	0.793	3.21	10.606	0.554	-0.549	-0.366	1.099	-9.209	-1.388	1.296	-0.305	0.977	-0.427	-1.476	10.07	2.403	0.549	-0.488	0.854	1.613	9.839	-0.147	0.122	0.366	-1.038	1510068241
-9.137	-3.682	-2.278	0	0.427	0.549	2.795	-8.618	0.705	0.61	0.488	0.916	3.205	10.58	0.522	-0.671	-1.038	1.16	-9.335	-1.57	1.01	-0.122	1.16	-0.366	-0.968	10.208	2.294	0.488	-0.732	0.854	1.263	9.793	-0.166	0.061	-0.305	-0.977	1510068242
-9.064	-3.445	-2.469	0	0.427	0.61	2.795	-8.618	0.705	0.854	0.061	0.488	3.528	10.494	0.742	-0.671	-0.732	1.099	-9.42	-1.555	0.878	0	1.404	-0.244	-0.663	10.198	2.245	0.305	-0.793	0.977	1.55	9.863	-0.285	0	-0.427	-0.793	1510068242
-9.121	-3.454	-2.528	0.244	0.244	0.671	2.998	-8.758	1.182	1.221	0	-0.671	3.223	10.329	0.987	-1.099	-0.61	1.099	-9.582	-1.476	0.415	0.244	1.526	-0.061	-0.382	9.936	2.275	0.061	-1.16	1.038	1.258	9.828	-0.303	0.061	0.183	-0.183	1510068242
-9.04	-3.395	-2.598	0.183	0.183	0.671	2.517	-8.553	1.578	1.221	0	-0.671	3.139	10.172	0.995	-1.099	-1.038	0.977	-9.567	-1.34	0.179	0.244	1.709	-0.061	0.069	9.898	2.312	-0.061	-1.282	1.099	0.685	9.959	-0.309	-0.122	0.061	-0.244	1510068242
-9.094	-3.271	-2.54	0.122	0.061	0.549	2.859	-8.611	1.286	1.038	-0.061	-0.793	3.308	9.904	0.876	-1.038	-0.977	0.854	-9.749	-1.276	-0.173	0.305	1.709	0.061	0.379	9.752	2.236	-0.183	-1.404	1.038	0.121	9.942	-0.164	-0.366	-0.183	-0.183	1510068242
-9.085	-3.368	-2.419	0.244	0	0.488	3.065	-8.521	1.221	0.549	0	-0.671	3.522	9.763	0.965	-1.038	-0.549	0.549	-9.71	-1.261	-0.434	0.366	1.526	0.122	0.618	9.664	2.224	-0.183	-1.343	0.977	0.007	9.933	-0.172	-0.244	-0.244	-0.183	1510068242
-8.94	-3.182	-2.339	0.427	0.305	0.549	2.873	-8.496	1.229	0.488	0.671	-0.732	3.519	9.654	0.951	-1.038	-0.305	0.183	-9.745	-1.328	-0.664	0.549	1.587	0.183	0.654	9.604	2.186	-0.244	-1.282	0.916	0.234	9.859	-0.214	-0.244	-0.183	-0.305	1510068242
-8.927	-3.01	-2.354	0.244	0.244	0.549	2.641	-8.417	1.163	0.305	0.977	-0.854	3.523	9.508	0.977	-1.038	-0.61	0.061	-9.777	-1.064	-0.86	0.549	1.404	0.183	0.776	9.446	2.306	-0.122	-1.343	0.732	0.092	9.854	-0.023	-0.122	-0.061	-0.183	1510068242
-9.036	-2.958	-2.329	0.305	0.183	0.61	2.676	-8.347	0.979	0.183	0.732	-0.854	3.65	9.412	1.117	-0.977	-0.854	0.061	-9.627	-0.758	-0.989	0.549	1.282	0.244	1.072	9.382	2.419	-0.183	-1.526	0.549	-0.016	9.767	-0.084	-0.122	-0.427	-0.183	1510068242
-9.048	-2.712	-2.317	0.244	0.244	0.61	2.545	-8.339	0.906	0.305	0.671	-0.793	3.842	9.339	1.329	-0.854	-0.793	0.061	-9.585	-0.676	-1.217	0.488	1.343	0.305	1.316	9.298	2.448	-0.305	-1.587	0.488	0.291	9.758	-0.049	-0.183	-0.244	-0.183	1510068242
-9.344	-2.609	-2.401	0.061	-0.061	0.427	2.541	-8.363	1.019	0.61	0.305	-0.671	3.905	9.246	1.601	-0.793	-0.61	0	-9.551	-0.601	-1.442	0.427	1.343	0.244	1.525	9.198	2.403	-0.366	-1.526	0.427	0.41	9.733	0.072	-0.183	-0.061	-0.122	1510068242
-9.258	-2.659	-2.382	0.122	0.122	0.427	2.541	-8.363	1.019	0.916	0	-0.61	3.851	9.201	1.761	-0.671	-0.671	-0.122	-9.887	-0.398	-1.785	0.305	1.282	0.183	1.948	9.233	2.494	-0.366	-1.404	0.244	0.318	9.91	0.033	-0.061	-0.244	-0.122	1510068242
-9.329	-2.699	-2.46	0.061	0.061	0.488	2.751	-8.736	1.171	0.61	-0.122	-0.549	4.01	9.196	2.053	-0.488	-0.732	-0.305	-9.861	-0.23	-2.085	0.122	0.854	0.122	2.442	9.277	2.498	-0.244	-1.343	0.122	0.285	9.952	0.111	-0.183	-0.061	-0.061	1510068242
-9.399	-2.613	-2.457	0.183	-0.183	0.427	2.811	-8.802	1.287	0.244	0	-0.549	4.345	9.061	2.466	-0.305	-0.244	-0.61	-9.812	-0.33	-2.283	0.061	0.671	0.061	2.735	9.122	2.448	-0.244	-0.916	0.061	0.404	9.889	0.173	-0.244	-0.366	0.061	1510068242
-9.293	-2.517	-2.414	0	-0.183	0.366	2.669	-8.69	1.237	-0.244	0.183	-0.305	4.61	9.105	2.798	-0.061	0.427	-0.854	-9.806	-0.422	-2.402	0.061	0.366	-0.061	2.951	9.155	2.21	0	-0.366	0.366	0.346	9.966	0.164	-0.244	-0.122	0.183	1510068242
-9.319	-2.483	-2.4	0	-0.183	0.244	3.147	-8.672	0.945	-0.305	-0.061	-0.305	4.92	9.089	2.973	0	-0.122	-0.671	-9.829	-0.423	-2.522	0.061	-0.061	-0.122	3.586	9.185	2.327	0.122	0.61	0.305	0.242	9.854	0.173	-0.122	-0.244	0.122	1510068242
-9.35	-2.381	-2.355	-0.061	-0.061	0.183	5.442	-8.452	1.455	-0.183	-2.258	-0.549	6.306	9.134	2.834	-0.122	-0.427	-0.183	-9.985	-0.425	-2.527	0	-0.488	-0.061	3.12	9.207	2.491	-0.183	1.221	0.488	0.122	9.966	0.238	-0.244	-0.061	0.183	1510068242
-9.373	-2.202	-2.348	-0.183	-0.122	0.061	6.386	-7.818	1.895	0.549	-1.831	-1.221	6.833	9.032	2.616	-0.305	0.183	0.61	-9.853	-0.372	-2.321	0	-0.427	-0.061	2.379	9.147	2.495	-0.244	0.854	0.549	0.132	9.939	0.166	-0.183	-0.305	0.122	1510068242
-9.274	-2.079	-2.255	-0.366	-0.061	-0.061	6.386	-7.818	1.895	0.549	0.61	-1.343	6.17	8.881	2.102	-0.427	-0.183	1.099	-9.867	-0.319	-2.211	-0.183	-0.061	-0.122	1.983	8.873	2.391	-0.061	0.671	0.61	0.211	9.956	0.135	-0.122	-0.061	0.061	1510068242
-9.347	-2.157	-2.172	-0.366	-0.061	-0.122	5.392	-7.923	2.074	-0.488	1.16	-1.404	4.984	8.738	1.334	-0.366	-1.465	1.465	-9.747	-0.278	-2.17	-0.427	0.122	0	2.119	8.839	2.488	0.549	0.732	0.427	0.362	9.847	0.144	0	0.183	0	1510068242
-9.414	-2.211	-2.134	-0.366	-0.061	-0.122	5.392	-7.923	2.074	-0.549	2.014	-1.77	4.293	8.756	1.03	-0.122	-2.319	1.526	-9.636	-0.421	-2.283	-0.427	-0.183	0	2.464	8.971	2.668	0.732	0.854	0.183	0.402	9.86	0.256	-0.061	0.122	0	1510068242
-9.51	-2.132	-2.181	-0.305	-0.122	-0.061	4.199	-8.36	1.698	-0.061	1.831	-2.075	4.183	8.935	1.192	0.366	-1.404	1.221	-9.631	-0.506	-2.281	-0.366	0	-0.061	2.353	9.02	2.619	0.61	0.854	0.061	0.628	9.861	0.268	-0.061	0.122	0	1510068242
-9.491	-2.049	-2.267	-0.427	-0.061	0	2.549	-8.368	1.78	0.366	1.16	-1.953	4.115	9.301	1.633	0.671	0.916	0.61	-9.618	-0.517	-2.272	-0.305	-0.183	-0.061	2.134	9.296	2.626	0.427	0.732	-0.061	0.562	9.893	0.28	0	0.183	0.061	1510068242
-9.521	-2.016	-2.259	-0.427	-0.183	0	2.207	-8.089	1.62	0.488	0.916	-1.16	3.6	9.497	2.055	0.732	2.747	-0.061	-9.505	-0.548	-2.269	-0.305	-0.122	-0.122	2.14	9.392	2.676	0.244	0.61	-0.122	0.451	9.883	0.214	-0.061	0	-0.061	1510068242
-9.455	-1.995	-2.239	-0.427	-0.183	-0.061	2.176	-7.808	1.754	0.549	0.244	-0.122	3.101	9.603	2.504	0.732	3.418	-0.732	-9.463	-0.628	-2.21	-0.244	-0.183	-0.122	1.931	9.369	2.634	0.061	0.244	-0.122	0.563	9.859	0.173	0.061	0	0	1510068243
-9.41	-2.114	-2.194	-0.305	-0.061	0	2.214	-7.699	1.891	0.488	-0.183	0.732	2.589	9.629	2.908	0.793	2.563	-1.343	-9.644	-0.52	-2.275	-0.244	-0.061	-0.122	1.9	9.355	2.617	-0.122	-0.061	-0.244	0.688	9.917	0.161	0	0.061	-0.122	1510068243
-9.349	-2.122	-2.182	-0.244	0.061	0	2.214	-7.699	1.891	-0.122	0.061	1.465	2.358	10.005	2.625	0.183	1.282	-1.77	-9.72	-0.555	-2.34	-0.305	-0.244	-0.122	2.108	9.621	2.509	-0.122	-0.305	-0.488	0.711	9.887	0.144	0	0.244	-0.061	1510068243
-9.455	-2.095	-2.23	-0.183	-0.061	0	2.347	-8.254	1.706	-0.427	0	2.258	2.797	10.109	3.181	-0.549	0.854	-1.953	-9.64	-0.663	-2.291	-0.244	-0.366	-0.122	2.155	9.662	2.572	-0.244	-0.488	-0.732	0.633	9.839	0.26	0	0.061	0	1510068243
-9.482	-2.086	-2.251	-0.183	-0.061	0	2.524	-8.415	1.62	-0.427	-0.366	3.235	2.643	10.056	3.552	-0.305	-1.221	-2.075	-9.692	-0.709	-2.194	-0.183	-0.244	-0.122	1.694	9.5	2.427	-0.305	-0.793	-0.549	0.699	9.885	0.251	-0.061	0	0	1510068243
-9.488	-2.055	-2.279	-0.183	-0.061	0	2.994	-8.715	1.566	-0.305	-1.099	3.784	3.475	10.02	3.228	-0.305	-2.014	-2.075	-9.569	-0.776	-2.187	-0.122	-0.244	-0.122	1.808	9.477	2.442	-0.488	-0.977	-0.244	0.595	9.903	0.213	-0.061	-0.061	0	1510068243
-9.453	-2.046	-2.224	-0.061	-0.061	-0.061	3.695	-9.055	1.676	-0.061	-1.77	3.906	4.194	10.054	2.863	-0.732	-0.732	-1.77	-9.633	-0.778	-2.198	-0.061	-0.183	-0.061	2.241	9.512	2.46	-0.61	-0.977	-0.244	0.562	9.889	0.246	-0.061	0	0	1510068243
-9.46	-2.004	-2.251	-0.061	0.061	0	4.195	-9.079	1.957	0.183	-1.77	3.601	4.023	9.881	2.4	-0.793	-1.221	-1.648	-9.745	-0.726	-2.156	0	-0.122	0	2.397	9.525	2.466	-0.61	-0.61	-0.244	0.678	9.893	0.221	-0.061	-0.061	0	1510068243
-9.549	-1.98	-2.293	-0.061	0.061	0	4.423	-8.994	1.957	-0.061	-1.465	2.747	4.149	9.721	1.962	-0.671	-1.526	-1.465	-9.838	-0.622	-2.214	-0.061	-0.366	0	2.367	9.512	2.455	-0.549	-0.671	-0.244	0.605	9.902	0.221	-0.061	-0.122	0	1510068243
-9.54	-1.869	-2.275	-0.122	0	0	4.359	-8.941	1.909	-0.305	-0.977	1.648	4.363	9.485	1.757	-0.549	-0.854	-1.221	-9.695	-0.662	-2.076	-0.061	-0.305	-0.061	2.45	9.33	2.483	-0.427	-0.488	-0.244	0.687	9.912	0.195	-0.061	0	0	1510068243
-9.473	-1.875	-2.306	-0.183	0	0	4.13	-8.586	1.698	-0.305	-1.16	0.671	4.228	9.219	1.765	-0.244	-0.488	-0.977	-9.656	-0.59	-1.994	-0.122	-0.305	0	2.347	9.162	2.46	-0.305	-0.244	-0.183	0.689	9.909	0.234	0	0.061	0	1510068243
-9.495	-1.914	-2.333	-0.244	-0.061	0	4.119	-8.543	1.838	-0.061	-1.709	-0.061	4.107	9.238	1.809	0.122	-0.244	-0.671	-9.747	-0.574	-1.956	-0.122	-0.366	0	2.348	9.104	2.546	-0.183	-0.122	-0.244	0.64	9.879	0.194	0	0	-0.061	1510068243
-9.451	-1.909	-2.255	-0.183	-0.061	0	3.93	-8.49	1.834	-0.122	-1.221	-1.038	4.017	9.307	1.933	0.244	0.122	-0.366	-9.653	-0.546	-1.853	-0.183	-0.366	0.061	2.223	9.129	2.565	0.061	0.061	-0.244	0.831	9.847	0.226	0	-0.061	0	1510068243
-9.434	-1.87	-2.259	-0.183	0.061	0	3.93	-8.49	1.834	-0.122	-1.221	-1.038	3.798	9.29	2.201	0.427	0.183	-0.183	-9.682	-0.623	-1.839	-0.183	-0.366	0.061	2.15	9.01	2.603	0.183	0.366	-0.244	0.813	9.871	0.22	0	0.061	0.061	1510068243
-9.507	-1.92	-2.361	-0.183	0	0	3.353	-8.788	1.802	-0.366	-0.366	-1.16	3.547	9.42	2.372	0.427	0.366	0.061	-9.617	-0.648	-1.725	-0.061	-0.366	0.061	1.955	9.087	2.582	0.244	0.366	-0.122	0.735	9.88	0.175	0	0	0	1510068243
-9.452	-1.955	-2.32	-0.061	0	0	2.854	-8.713	1.815	-0.427	0.61	-1.16	3.242	9.561	2.564	0.244	0.305	0.244	-9.653	-0.59	-1.741	-0.122	-0.244	0.061	1.967	9.091	2.659	0.366	0.549	-0.122	0.711	9.906	0.15	-0.122	0	0	1510068243
-9.348	-1.897	-2.296	0	-0.122	-0.122	2.481	-8.666	1.768	-0.427	0.61	-1.16	3.007	9.6	2.699	0.122	0.244	0.366	-9.604	-0.584	-1.705	-0.061	-0.244	0	1.706	9.122	2.64	0.244	0.427	0	0.687	9.911	0.187	-0.061	0	-0.061	1510068243
-9.344	-1.94	-2.305	0.061	-0.061	-0.183	2.355	-8.531	1.76	-0.366	0.488	-0.977	2.67	9.548	2.653	0	0.244	0.549	-9.618	-0.5	-1.696	-0.122	-0.122	0.061	1.762	9.086	2.631	0.122	0.305	-0.061	0.609	9.914	0.123	0	-0.061	-0.061	1510068243
-9.403	-1.991	-2.283	0.122	-0.122	-0.183	2.248	-8.508	1.658	-0.244	0.488	-0.61	2.54	9.463	2.607	-0.183	0.061	0.671	-9.6	-0.571	-1.629	0	-0.122	0	1.769	9.031	2.686	0	0.244	0	0.7	9.873	0.126	0	-0.122	-0.122	1510068243
-9.44	-2.011	-2.317	0.122	-0.183	-0.183	2.294	-8.542	1.446	-0.244	0.488	-0.61	2.736	9.428	2.792	-0.183	0.427	0.732	-9.405	-0.541	-1.516	0	0	0	1.664	8.967	2.661	0	0.183	0	0.743	9.892	0.185	0	-0.061	-0.061	1510068243
-9.387	-2.024	-2.3	0.061	-0.183	-0.183	2.461	-8.418	1.549	-0.183	0.427	-0.488	2.802	9.412	2.818	-0.244	0.488	0.61	-9.481	-0.535	-1.489	0	0.183	0	1.601	8.916	2.591	0	0.244	0.122	0.852	9.847	0.191	0	-0.122	0	1510068243
-9.406	-1.999	-2.298	0.061	-0.061	-0.183	2.461	-8.418	1.549	-0.122	0.793	-0.305	3.029	9.503	2.751	-0.122	0.427	0.488	-9.317	-0.463	-1.333	-0.061	0.305	0.061	1.707	9.061	2.61	0.061	0.305	0.305	0.892	9.878	0.196	-0.122	-0.183	0	1510068243
-9.429	-2.018	-2.46	-0.244	-0.244	-0.122	2.657	-8.113	1.653	-0.366	1.099	-0.122	3.421	9.521	2.653	-0.061	0.793	0.427	-9.49	-0.536	-1.309	-0.244	1.099	0.183	1.731	9.225	2.625	0.061	0.427	0.305	0.648	9.916	0.209	-0.122	-0.183	0.122	1510068243
-9.393	-2.329	-2.458	-0.122	-0.305	-0.061	2.891	-7.874	1.73	-0.671	1.77	0.061	3.303	9.879	2.571	-0.061	1.099	0.488	-10.006	-0.629	-1.596	-0.122	0.427	0.122	1.711	9.618	2.473	0.061	0.427	0.305	0.775	9.817	0.063	-0.122	-0.183	0.122	1510068243
-9.484	-2.559	-2.509	0.244	-0.427	0.061	3.151	-8.873	1.469	-0.793	2.319	0.305	3.054	10.268	2.358	-0.183	0.549	0.549	-9.893	-0.926	-1.637	-0.183	0.366	0.061	1.683	9.984	2.347	-0.122	0.366	0.244	1.029	9.866	0.117	-0.061	0.183	0.305	1510068243
-9.467	-2.549	-2.58	0.305	-0.427	0.061	3.071	-9.359	1.233	-0.549	2.258	0.488	2.763	10.284	2.125	-0.366	-0.183	0.427	-9.843	-1.108	-1.842	0	0.305	0.122	1.392	10.013	2.292	-0.244	0.183	0.122	0.75	9.969	0.304	-0.305	0.122	0.366	1510068244
-9.469	-2.659	-2.592	0.366	-0.488	0	3.071	-9.359	1.233	-0.061	1.587	0.366	2.619	10.141	1.883	-0.427	-0.977	0.366	-9.979	-1.28	-2.049	0.305	0.183	0.183	1.183	9.89	2.311	-0.183	-0.122	0	0.316	10.044	0.276	-0.305	-0.366	0.366	1510068244
-9.237	-2.841	-2.494	0.366	-0.549	-0.122	2.829	-9.388	1.329	-0.061	1.587	0.366	2.43	9.946	1.718	-0.366	-1.709	0.244	-9.997	-1.11	-2.03	0.488	-0.061	0.244	1.476	9.828	2.35	-0.122	-0.488	-0.305	0.098	9.964	0.093	-0.122	-0.305	0.366	1510068244
-9.063	-2.917	-2.125	0.793	-0.549	-0.183	2.833	-8.53	1.469	0	-0.305	-1.099	2.616	9.741	1.802	-0.183	-1.587	-0.122	-9.951	-1.014	-1.93	0.549	-0.244	0.366	1.75	9.717	2.388	-0.183	-0.427	-0.488	0.487	9.735	0.194	0.183	0	0.488	1510068244
-9.167	-3.006	-2.055	0.916	-0.61	-0.305	2.833	-8.53	1.469	-0.366	-0.061	-1.282	2.868	9.648	1.943	-0.061	-0.732	-0.549	-9.865	-1.008	-1.772	0.732	-0.427	0.427	1.643	9.545	2.476	-0.366	-0.244	-0.61	0.517	9.942	0.214	-0.366	0.61	0.671	1510068244
-9.287	-3.208	-1.942	0.977	-0.671	-0.366	2.698	-7.846	1.181	-0.549	0.366	-1.099	2.714	9.769	1.931	0.061	-0.366	-0.793	-9.954	-0.925	-1.774	0.916	-0.671	0.549	1.406	9.619	2.628	-0.488	-0.244	-0.732	0.171	9.912	0.354	-0.305	-0.122	0.61	1510068244
-9.238	-3.372	-1.763	1.221	-0.732	-0.366	2.615	-7.886	1.134	-0.793	0.549	-0.732	2.384	9.939	1.998	0.061	-0.61	-0.916	-9.953	-0.93	-1.737	1.16	-0.977	0.61	1.267	9.683	2.72	-0.61	-0.366	-0.854	0.447	9.869	0.475	0.305	-0.488	0.671	1510068244
-9.055	-3.447	-1.408	1.648	-0.61	-0.427	2.565	-8.082	0.941	-1.099	0.793	-0.305	2.132	9.905	2.066	0	-1.16	-1.099	-9.884	-0.743	-1.693	1.526	-1.221	0.671	1.16	9.561	2.877	-0.671	-0.488	-1.099	1.064	9.915	0.675	0.427	-0.488	0.916	1510068244
-9.154	-3.295	-1.081	2.075	-0.305	-0.305	2.914	-8.104	0.782	-1.16	0.793	0	2.052	9.917	2.138	-0.061	-1.404	-1.343	-9.68	-0.48	-1.512	1.831	-1.404	0.793	1.038	9.451	3.048	-0.671	-0.61	-1.16	1.419	9.947	0.721	0.183	-0.671	1.221	1510068244
-9.625	-3.012	-1.037	2.319	-0.183	-0.366	2.841	-8.187	1.382	-1.038	0.977	0.305	2.147	9.817	2.28	0	-1.221	-1.526	-9.524	-0.104	-1.306	2.075	-1.343	0.854	0.95	9.277	3.374	-0.671	-0.732	-1.282	1.154	10.075	0.756	0	-1.343	1.587	1510068244
-9.883	-2.818	-0.823	2.319	0.183	-0.488	2.841	-8.187	1.382	-1.282	1.221	0.549	2.18	9.99	2.421	0.122	-0.977	-1.587	-9.709	0.331	-1.169	2.197	-1.099	0.854	0.873	9.339	3.687	-0.732	-0.854	-1.282	0.557	10.353	0.73	0	-1.343	1.587	1510068244
-9.841	-2.692	-0.774	2.075	0.427	-0.488	3.418	-8.982	0.764	-1.953	0.916	0.793	2.128	10.317	2.615	0.122	-0.916	-1.587	-9.793	0.781	-1.103	2.075	-1.16	0.732	0.786	9.562	3.852	-0.732	-1.16	-1.221	0.29	10.232	0.412	-0.305	-3.052	1.221	1510068244
-9.595	-2.662	-0.663	2.014	0.671	-0.366	3.71	-9.569	0.274	-1.77	1.282	1.221	1.991	10.252	2.823	0.061	-1.099	-1.587	-9.692	1.079	-0.904	2.075	-0.977	0.61	0.72	9.46	4.009	-0.732	-1.526	-1.16	0.818	10.045	0.279	-0.488	-3.235	0.854	1510068244
-9.418	-2.655	-0.586	2.197	0.793	-0.122	3.748	-9.716	0.488	-0.732	1.587	1.587	2.004	9.979	3.04	-0.061	-1.404	-1.526	-9.47	1.132	-0.697	2.014	-0.732	0.427	0.434	9.044	3.999	-0.671	-1.709	-0.977	1.385	9.799	0.329	-0.732	-3.296	0.488	1510068244
-9.048	-2.531	-0.729	2.197	1.038	-0.061	3.602	-9.524	0.792	0	1.221	1.221	1.988	9.708	3.06	-0.366	-1.831	-1.343	-9.301	1.12	-0.484	2.136	-0.427	0.244	0.065	8.679	3.878	-0.61	-1.953	-0.793	1.916	9.646	0.303	-0.977	-2.869	0.061	1510068244
-8.818	-2.705	-0.855	1.831	1.465	-0.061	3.602	-9.524	0.792	0.061	1.099	0.427	1.855	9.503	2.797	-0.61	-2.38	-1.16	-9.177	1.215	-0.362	2.136	-0.061	0.061	0.035	8.49	3.906	-0.366	-2.258	-0.549	1.695	9.692	0.726	-1.953	-2.136	-0.305	1510068244
-9.113	-3	-0.894	1.953	1.648	0.122	3.777	-9.35	0.955	-0.244	0.61	-0.366	1.739	9.432	2.256	-0.793	-2.38	-0.977	-9.294	1.364	-0.415	2.197	0.122	-0.061	0.507	8.508	3.936	-0.122	-2.197	-0.427	1.345	9.927	1.168	-3.235	-2.38	-0.61	1510068244
-9.365	-3.214	-0.967	2.136	1.526	0.244	3.944	-9.219	0.694	-0.244	0.61	-0.366	2.059	9.665	2.355	-1.648	-1.465	-0.488	-9.489	1.355	-0.516	2.136	0.305	-0.183	0.719	8.783	4.012	0.061	-2.075	-0.549	1.086	9.971	1.294	-3.296	-2.991	-0.732	1510068244
-9.314	-3.153	-0.995	2.319	1.648	0.366	4.093	-9.227	0.331	-0.488	1.709	-0.916	2.17	9.746	3.352	-1.77	-1.587	-0.366	-9.726	1.175	-0.608	2.136	0.305	-0.305	0.367	8.906	3.909	0.305	-2.319	-0.488	0.983	9.976	1.261	-3.113	-4.272	-0.793	1510068244
-9.349	-3.168	-0.992	2.319	1.526	0.488	3.791	-9.07	-0.112	-0.244	2.136	-0.916	1.511	9.471	3.329	-0.244	-4.395	-0.549	-9.67	1.054	-0.688	2.38	0.427	-0.427	0.396	9.172	3.927	0.122	-2.441	-0.061	0.902	9.915	0.855	-2.502	-4.944	-0.854	1510068244
-9.254	-3.126	-0.916	2.441	1.282	0.671	3.79	-8.855	-0.228	-0.061	2.014	-0.916	2.046	9.422	2.664	-0.122	-3.601	-0.305	-9.688	1.084	-0.754	2.502	0.366	-0.427	0.766	9.11	3.833	0.122	-2.441	-0.061	1.28	9.561	0.63	-1.953	-5.737	-0.916	1510068244
-9.113	-3.029	-0.907	2.258	1.221	0.732	3.637	-8.711	-0.09	0.183	2.38	-0.732	1.78	9.272	2.26	-0.122	-1.953	0	-9.672	1.178	-0.871	2.502	0.366	-0.427	0.876	8.973	3.817	0.122	-2.319	-0.183	1.96	9.173	0.441	-1.221	-5.859	-0.854	1510068244
-9.215	-3.182	-0.861	2.38	1.221	0.793	3.637	-8.711	-0.09	0.549	2.686	-0.671	1.359	9.259	2.256	0.244	-2.747	0.061	-9.659	1.211	-0.992	2.563	0.366	-0.366	0.733	8.979	3.704	0.061	-2.38	-0.244	2.32	8.769	0.304	-0.061	-5.005	-0.793	1510068244
-9.161	-3.132	-0.815	2.502	1.648	0.916	3.461	-8.435	0.377	0.732	2.625	-0.671	1.422	9.42	2.262	0.427	-2.93	0.244	-9.685	1.257	-1.102	2.563	0.488	-0.305	0.768	9.093	3.667	0.122	-2.686	-0.366	2.531	8.841	0.045	0.427	-4.028	-0.793	1510068244
-9.678	-2.852	-1.017	2.441	0.732	0.793	3.256	-8.441	0.378	0.549	2.563	-0.549	1.803	9.683	2.317	0.549	-2.747	0.122	-9.814	1.305	-1.158	2.441	0.488	-0.244	1.284	9.344	3.708	0.122	-2.686	-0.366	2.771	9.277	-0.22	-0.793	-4.089	-1.343	1510068244
-10.384	-2.952	-1.592	2.441	0.854	0.549	3.502	-8.451	-0.145	0.122	1.831	-0.671	2.385	9.806	2.521	0.61	-1.77	0.183	-9.793	1.12	-1.207	2.38	0.061	-0.244	1.316	9.396	3.671	-0.244	-2.625	-0.549	3.618	9.325	0.133	1.038	-2.686	-1.465	1510068245
-9.873	-2.541	-1.392	2.686	0.61	0.549	3.768	-8.442	-0.601	-0.122	1.587	-0.671	2.377	10.026	2.578	0.366	-1.221	0.366	-10.452	0.754	-1.415	1.953	0.305	-0.244	1.196	9.57	3.402	-0.366	-2.808	-0.61	6.168	10.312	1.626	1.038	-1.16	-0.854	1510068245
-9.382	-2.043	-1.706	1.587	0.671	0.488	3.736	-8.601	-0.591	0.122	1.404	-0.671	2.196	10.143	2.58	-0.122	-2.075	0.305	-9.551	0.319	-1.311	2.38	0.183	-0.366	1.083	9.533	2.897	-0.366	-2.991	-0.61	3.722	9.853	1.643	0.549	1.221	0.183	1510068245
-9.344	-2.573	-1.872	1.465	0.427	0.549	3.911	-8.302	-0.294	0.305	0.916	-0.854	2.704	9.816	2.407	-0.305	-2.808	0.366	-9.348	0.42	-1.386	2.441	0.305	-0.183	0.924	9.278	2.686	-0.366	-3.174	-0.671	-0.028	9.891	1.043	0.793	-3.235	-0.488	1510068245
-9.546	-2.93	-2.006	1.953	0.427	0.61	4.15	-7.954	0.305	-0.366	1.343	-0.916	3.28	9.619	2.067	-0.244	-2.869	0.61	-9.563	0.112	-1.542	2.258	0.671	-0.122	0.926	9.25	2.464	-0.366	-3.174	-0.671	1.455	9.763	0.998	0.854	-2.869	-0.488	1510068245
-8.854	-2.751	-2.037	2.136	0.977	0.671	4.108	-8.001	0.147	-1.221	2.625	-0.977	3.528	9.74	1.964	-0.305	-2.869	0.61	-9.715	-0.292	-1.628	2.197	0.488	-0.122	1.602	9.549	2.138	-0.671	-3.662	-0.732	2.5	9.595	0.426	0.916	-1.099	-0.61	1510068245
-8.799	-2.655	-2.466	1.953	1.404	0.549	4.771	-8.612	0.647	-1.831	2.502	-1.526	3.813	9.732	1.845	-0.366	-2.869	0.244	-9.753	-0.693	-1.652	2.258	0.427	-0.061	1.89	9.673	2.017	-0.549	-3.357	-0.793	1.663	9.692	0.366	1.038	0.183	-0.366	1510068245
-8.97	-3.07	-3.053	2.258	1.282	0.61	5.981	-8.502	0.908	-1.831	0.854	-2.38	4.165	9.66	1.68	-0.488	-3.113	0	-9.729	-0.975	-1.62	2.502	0	0.061	1.662	9.721	1.787	-0.427	-3.113	-0.671	-0.095	9.953	0.033	1.099	-0.977	-0.61	1510068245
-9.024	-3.165	-3.506	2.502	1.221	0.854	5.981	-8.502	0.908	-1.465	2.869	-3.54	4.482	9.572	1.62	-0.671	-3.296	-0.183	-9.812	-1.409	-1.498	2.502	0.366	0.061	1.316	9.636	1.59	-0.61	-2.808	-0.549	-0.11	9.973	-0.163	0.977	-2.014	-0.549	1510068245
-8.921	-3.181	-3.738	2.869	1.282	0.977	6.047	-8.083	1.336	-1.709	3.967	-3.601	4.553	9.769	1.345	-1.038	-3.174	-0.244	-9.991	-1.708	-1.52	2.747	0.488	0.183	0.988	9.826	1.335	-0.488	-2.747	-0.427	0.273	10.012	-0.577	0.793	-1.77	-0.488	1510068245
-8.875	-2.986	-3.838	3.235	1.465	0.977	5.188	-8.259	1.786	-2.258	4.028	-3.54	4.427	10.151	0.969	-1.526	-3.296	-0.427	-10.122	-1.944	-1.872	3.113	0	0.183	0.922	10.2	1.284	-0.305	-2.869	-0.549	0.196	10.001	-0.945	0.549	-1.831	-0.305	1510068245
-8.873	-2.791	-3.926	3.479	1.648	0.977	5.188	-8.259	1.786	-2.319	4.395	-3.235	4.161	10.172	0.613	-1.831	-3.967	-0.488	-10.109	-2.013	-2.078	3.479	-0.061	0.122	0.88	10.283	1.348	-0.244	-3.113	-0.671	-0.388	10.123	-1.25	0.427	-2.625	-0.305	1510068245
-8.891	-2.553	-4.042	3.479	1.587	0.977	4.137	-8.226	1.375	-2.136	4.333	-2.747	4.126	9.859	0.554	-1.709	-4.456	-0.366	-9.911	-1.808	-2.155	3.784	-0.244	0.061	1.078	10.038	1.322	-0.427	-3.357	-0.793	-0.067	9.941	-1.544	0.366	-2.869	-0.427	1510068245
-9.077	-2.584	-3.97	3.662	1.221	0.916	3.625	-7.679	1.409	-2.136	4.272	-2.136	4.175	9.338	0.706	-1.465	-4.211	-0.305	-9.77	-1.672	-2.09	3.967	-0.305	0.061	1.291	9.606	1.298	-0.61	-3.418	-0.916	0.484	9.818	-1.45	0.366	-2.441	-0.305	1510068245
-9.155	-2.597	-3.758	3.967	0.977	1.099	3.625	-7.679	1.409	-2.319	4.822	-1.465	4.103	9.198	0.67	-1.282	-3.906	-0.61	-9.648	-1.601	-2.126	4.089	-0.305	0.061	1.45	9.495	1.139	-0.732	-3.418	-1.038	0.378	9.879	-1.168	0.122	-2.502	-0.244	1510068245
-9.166	-2.274	-3.633	4.211	1.038	1.16	2.766	-6.894	0.94	-2.747	4.944	-0.61	4.071	9.294	0.652	-1.282	-3.723	-1.16	-9.628	-1.414	-2.2	4.211	-0.366	0.122	1.711	9.643	1.123	-0.732	-3.357	-1.099	0.274	9.838	-1.23	0.061	-3.052	-0.244	1510068245
-9.183	-1.763	-3.659	4.272	1.221	0.916	2.486	-6.94	0.77	-2.991	4.944	0.366	4.165	9.489	0.705	-1.221	-3.54	-1.648	-9.637	-1.339	-2.306	4.211	-0.305	0.183	1.744	9.847	1.296	-0.61	-3.357	-1.282	0.53	9.822	-1.278	0.122	-3.296	-0.244	1510068245
-9.396	-1.428	-3.602	4.15	1.038	0.793	2.328	-7.204	0.566	-3.052	4.883	1.465	4.234	9.828	0.748	-1.099	-3.601	-1.831	-9.716	-1.205	-2.46	4.211	-0.427	0.183	1.664	10.079	1.298	-0.671	-3.723	-1.404	0.878	9.861	-1.403	0	-3.052	-0.244	1510068245
-9.499	-1.347	-3.476	3.906	0.916	0.732	2.328	-7.671	0.725	-3.052	4.578	2.441	4.377	9.991	0.928	-0.916	-3.662	-1.892	-9.56	-1.038	-2.425	4.089	-0.427	0.305	1.736	10.195	1.366	-0.916	-4.089	-1.526	0.876	9.892	-1.315	0	-3.052	-0.244	1510068245
-9.729	-1.402	-3.31	3.54	0	0.671	2.424	-8.154	1.186	-3.052	4.15	3.113	4.523	10.068	1.159	-0.854	-3.601	-2.014	-9.292	-1.029	-2.235	3.967	-0.366	0.305	1.768	10.162	1.224	-1.282	-4.333	-1.465	1.151	9.836	-1.215	-0.061	-2.991	-0.305	1510068245
-9.765	-1.742	-2.881	3.601	-0.854	0.854	2.759	-8.549	1.531	-3.296	3.723	3.113	4.642	9.932	1.385	-0.977	-3.479	-2.136	-9.061	-1.071	-1.993	4.028	-0.244	0.549	1.709	9.942	1.158	-1.526	-4.456	-1.404	1.517	9.768	-0.958	-0.305	-2.502	-0.244	1510068245
-9.136	-1.695	-2.541	4.272	-0.183	1.099	3.045	-8.845	1.803	-3.418	3.723	2.808	4.686	9.933	1.548	-1.221	-3.418	-2.136	-8.587	-1.309	-1.903	4.15	0.122	0.793	1.357	9.763	1.047	-1.587	-4.456	-1.221	1.694	9.625	-0.67	-0.244	-2.258	-0.061	1510068245
-8.628	-1.78	-3.09	4.089	0.427	1.221	3.149	-8.715	2.119	-3.174	3.784	2.319	4.628	10.038	1.559	-1.526	-3.479	-2.075	-8.567	-1.482	-1.865	4.272	1.038	0.977	0.908	9.69	1.05	-1.77	-4.7	-0.916	2.099	9.427	-0.565	-0.427	-2.441	0.305	1510068245
-8.582	-2.899	-2.649	2.747	-0.793	1.465	3.149	-8.715	2.119	-2.686	3.54	1.465	4.31	10.411	1.365	-1.892	-3.967	-1.831	-9.911	-0.866	-1.706	4.456	1.587	1.221	1.046	10.009	1.181	-2.014	-5.127	-0.854	3.578	8.967	-0.386	-0.61	-2.93	1.16	1510068245
-9.094	-3.275	-2.222	2.014	-0.122	1.099	3.18	-9.357	2.31	-2.38	2.93	0.549	3.79	10.856	0.831	-2.014	-5.371	-1.709	-11.526	1.035	-2.156	5.066	-0.732	1.404	2.567	10.725	2.298	-1.648	-4.578	-1.526	3.308	8.818	1.206	-1.038	-2.563	2.808	1510068245
-9.327	-4.127	-2.132	3.479	-0.305	-0.366	3.18	-9.357	2.31	-2.014	2.563	0.244	3.761	10.188	0.549	-2.014	-5.371	-1.709	-10.619	2.194	-1.187	3.601	-0.244	1.709	3.559	10.238	4.095	-0.732	-3.845	-2.258	-0.033	11.708	3.431	-1.038	-2.563	2.808	1510068246
-10.074	-3.686	-2.011	3.174	0.916	-0.732	3.805	-10.243	1.638	-1.221	1.953	0.488	4.558	9.275	1.548	-0.122	-3.906	-1.343	-10.365	1.351	-0.77	2.808	-0.671	0.977	1.906	9.094	4.057	-1.709	-2.991	-1.465	-2.189	13.389	2.694	-2.686	-7.629	3.357	1510068246
-10.497	-2.979	-1.208	2.808	0.977	0.183	3.805	-10.243	1.638	-0.427	2.075	0.366	4.429	9.132	2.53	0.183	-0.61	-0.977	-10.172	0.992	-0.706	3.357	-0.366	0.549	0.487	8.108	3.993	-1.709	-2.441	-1.038	-3.479	12.196	0.818	-2.686	-7.629	3.357	1510068246
-10.284	-2.996	-1.047	3.235	0.854	0.427	3.823	-10.075	0.328	0.244	1.953	-0.122	2.814	9.587	2.285	-0.305	-0.305	-0.671	-9.843	1.365	-0.805	3.784	-0.61	0.671	0.388	8.528	4.532	-0.793	-2.38	-1.16	-1.744	10.346	0.018	-1.221	-10.193	2.686	1510068246
-9.408	-2.408	-0.883	3.845	0.122	0.427	3.65	-10.347	-0.809	0.671	1.404	-0.671	1.446	9.756	1.949	-0.671	-3.052	-0.732	-9.452	1.354	-0.849	3.662	-0.244	0.366	-0.078	8.723	4.518	-0.305	-2.747	-1.099	1.518	10.241	0.639	-2.136	-5.554	2.625	1510068246
-8.547	-2.223	-0.794	3.601	0.793	0.427	3.68	-10.085	-0.955	0.488	1.587	-1.038	1.516	9.426	2.334	-0.916	-4.761	-0.244	-9.128	1.432	-1.024	3.784	0.061	0	-0.529	8.293	4.28	-0.183	-3.601	-0.916	3.372	9.969	0.636	-2.136	-5.554	2.625	1510068246
-8.579	-2.742	-0.792	3.54	0.732	0.366	3.947	-9.168	-0.871	-0.244	2.686	-0.977	1.778	8.989	2.524	-0.916	-4.639	0.061	-8.898	1.884	-1.197	3.845	0.122	-0.122	0.285	8.041	4.175	-0.122	-4.028	-0.916	2.263	9.071	1.059	-3.052	1.709	1.038	1510068246
-8.49	-2.748	-0.536	3.601	0.916	0.244	3.905	-8.301	-0.999	-0.488	3.784	-0.549	1.804	8.693	2.596	-0.854	-3.967	-0.244	-9.144	2.105	-1.354	3.662	0.366	-0.122	1.37	8.016	4.021	-0.366	-3.845	-1.038	1.041	8.579	1.182	-1.831	0.977	0.488	1510068246
-8.677	-2.454	-0.512	3.479	1.587	0.427	3.905	-8.301	-0.999	-0.427	3.723	-0.488	1.804	8.674	2.678	-0.671	-3.418	-0.732	-9.556	2.083	-1.593	3.418	0	-0.305	1.916	8.173	4.043	-0.244	-3.54	-1.16	0.019	8.275	1.044	-0.977	-2.075	0.122	1510068246
-8.983	-2.454	-0.391	3.418	2.319	0.671	3.925	-8.223	-1.125	-0.305	3.113	-0.916	1.936	9.034	2.6	-0.427	-3.296	-1.282	-9.674	2.206	-1.683	3.174	-0.183	-0.244	2.08	8.525	4.087	-0.183	-3.235	-1.221	-0.423	8.452	0.392	-0.977	-5.432	-0.366	1510068246
-9.562	-2.007	-0.39	3.235	1.648	0.732	4.082	-8.437	-1.464	-0.183	2.808	-1.282	2.363	9.24	2.499	-0.122	-3.235	-1.526	-9.605	2.117	-1.701	2.93	-0.183	-0.305	1.876	8.696	4.311	-0.061	-3.174	-1.282	0.432	7.661	-0.036	0.427	-7.812	-1.404	1510068246
-9.81	-1.948	-0.604	2.747	0.793	0.61	4.146	-8.579	-1.518	-0.244	2.747	-1.343	2.872	9.356	2.707	0.061	-2.808	-1.343	-9.275	1.995	-1.725	2.808	-0.122	-0.427	1.518	8.672	4.284	0	-3.357	-1.16	3.015	7.824	0.281	0.427	-7.812	-1.404	1510068246
-10.231	-2.117	0.071	2.502	0.732	0.671	4.11	-8.547	-1.461	-0.427	2.808	-1.404	3.205	9.271	2.891	0.122	-2.502	-1.038	-9.134	1.875	-1.617	2.747	0.244	-0.488	1.402	8.567	4.177	0	-3.418	-1.038	6.578	9.774	0.072	1.526	-7.935	-0.244	1510068246
-10.856	-2.408	-0.366	3.113	-0.427	0.732	4.082	-8.488	-1.232	-0.549	2.991	-1.404	3.232	9.311	2.884	0	-2.808	-0.671	-9.475	1.473	-1.637	2.686	0.427	-0.488	1.406	8.628	4.005	0	-3.479	-0.977	8.701	9.705	-1.352	-0.488	-3.906	-0.061	1510068246
-10.678	-2.297	-0.081	3.113	-0.305	0.671	3.789	-8.449	-0.818	-0.671	3.052	-1.343	3.301	9.71	2.797	-0.061	-3.357	-0.366	-9.966	1.079	-1.926	2.686	-0.061	-0.549	1.547	9.089	3.801	0.183	-3.357	-0.977	6.277	9.336	-1.836	0.61	-1.404	-0.488	1510068246
-9.99	-2.189	-0.727	2.93	0.732	0.549	3.789	-8.449	-0.818	-0.793	2.93	-1.221	3.588	10.048	2.742	-0.183	-3.479	-0.122	-9.881	1.026	-1.712	2.563	0.244	-0.427	1.589	9.516	3.631	0.244	-3.235	-0.916	7.422	9.208	0.441	0.732	2.258	-0.366	1510068246
-9.656	-3.225	-1.13	2.38	0.366	0.183	3.691	-8.489	-0.505	-0.854	2.93	-0.916	3.817	10.134	2.62	-0.183	-3.052	0.122	-10.055	0.707	-1.443	2.319	0.61	-0.366	1.446	9.7	3.296	0.061	-3.235	-0.671	4.67	10.302	0.762	-1.099	1.831	0.366	1510068246
-9.898	-3.486	-0.934	2.319	0.305	0.488	3.68	-8.415	0.191	-1.099	3.174	-0.549	3.827	10.46	2.354	-0.122	-2.686	0.183	-10.816	0.194	-1.543	2.38	-0.183	-0.244	1.674	10.159	2.915	-0.061	-2.93	-0.549	0.626	9.847	1.395	-0.732	-3.662	-0.793	1510068246
-8.897	-3.027	-1.577	1.953	1.831	0.61	3.656	-9.038	0.461	-1.221	3.479	-0.305	3.988	10.85	2.115	-0.183	-2.258	0	-10.305	0.122	-1.046	2.258	0.122	0	1.91	10.714	2.762	0.061	-2.258	-0.549	0.941	9.964	0.477	0.061	-3.113	-0.488	1510068246
-8.652	-3.028	-2.278	2.075	2.197	0.305	3.656	-9.038	0.461	-1.038	3.845	-0.183	4.189	10.484	1.902	-0.305	-1.404	-0.061	-9.836	-0.293	-0.659	1.892	0	-0.061	1.176	10.316	2.517	-0.183	-1.892	-0.366	1.419	9.729	-0.275	0.061	-1.587	-0.977	1510068246
-8.904	-3.165	-3.022	2.075	1.77	0.366	3.2	-8.886	0.964	-0.671	4.089	-0.427	4.005	9.945	1.605	-0.427	-1.038	0.244	-9.554	-0.811	-0.334	1.77	0.366	0	0.276	9.646	2.204	-0.366	-1.831	0	1.29	9.58	-0.773	0.183	-1.038	-1.282	1510068246
-9.033	-3.155	-3.488	1.587	1.709	0.549	2.705	-8.808	0.895	-0.366	3.845	-1.099	3.668	9.885	1.233	-0.732	-1.526	0.488	-9.898	-1.27	-0.378	1.77	0.671	0	-0.121	9.476	1.921	-0.427	-1.77	0.244	0.944	9.74	-1.135	0.244	-0.671	-0.977	1510068246
-9.471	-3.107	-3.669	1.526	1.038	0.549	2.705	-8.808	0.895	-0.244	2.808	-1.892	3.303	10.329	0.674	-1.221	-2.563	0.427	-10.255	-1.353	-0.678	1.892	0.61	0	0.019	10.031	1.748	-0.183	-1.831	0.061	0.035	10.033	-1.162	0.305	-1.404	-1.099	1510068246
-9.085	-2.754	-3.451	1.404	1.343	0.549	2.364	-9.481	0.762	-0.183	1.953	-2.197	3.29	10.42	0.325	-1.404	-3.479	0.244	-10.288	-1.212	-1.152	1.892	0.244	-0.061	0.542	10.413	1.774	0.183	-2.075	-0.305	0.089	10.264	-1.093	0.305	-1.404	-1.099	1510068246
-8.863	-2.621	-3.321	1.465	1.099	0.427	2.292	-9.798	0.951	-0.183	1.648	-2.136	3.595	9.68	0.331	-1.099	-3.54	0.122	-9.952	-1.139	-1.287	1.77	0.061	-0.061	1.052	9.958	1.723	0.061	-2.319	-0.549	0.457	10.021	-1.168	0.061	-1.221	-1.465	1510068246
-8.709	-2.745	-3.124	1.526	0.916	0.244	2.292	-9.798	0.951	-0.366	1.831	-2.014	3.912	8.954	0.511	-0.488	-2.747	-0.061	-9.647	-1.199	-1.278	1.709	-0.061	-0.061	1.497	9.362	1.742	-0.244	-2.075	-0.549	0.709	9.798	-1.018	0.061	-1.16	-1.343	1510068247
-8.857	-2.617	-2.98	1.892	0.732	0.244	1.976	-8.14	1.388	-0.671	2.258	-2.075	4.134	8.79	0.656	-0.122	-1.404	-0.488	-9.539	-1.135	-1.321	1.709	-0.183	0.061	1.637	9.136	1.755	-0.427	-1.526	-0.549	0.816	9.71	-0.924	-0.061	-1.526	-1.221	1510068247
-9.001	-2.25	-3.14	1.953	0.732	0.061	1.597	-7.709	1.458	-0.793	2.625	-1.892	4	8.983	0.731	0	-0.732	-0.854	-9.488	-1.139	-1.462	1.587	-0.244	0.122	1.55	9.239	1.763	-0.366	-1.221	-0.732	0.918	9.677	-0.839	0.061	-1.709	-1.038	1510068247
-9.337	-2.027	-3.21	1.77	0.488	-0.122	1.597	-7.709	1.458	-0.854	2.319	-1.282	3.869	9.349	0.824	0.061	-0.916	-1.038	-9.585	-1.304	-1.646	1.587	-0.305	0.122	1.258	9.513	1.747	-0.305	-1.282	-0.854	1.061	9.737	-0.941	-0.061	-1.343	-0.977	1510068247
-9.531	-2.046	-2.972	1.709	0.122	0	1.348	-7.522	1.554	-1.16	0.977	-0.427	3.985	9.652	1.047	0.122	-1.343	-1.099	-9.512	-1.345	-1.707	1.648	-0.427	0.183	1.107	9.723	1.78	-0.305	-1.526	-0.916	1.03	9.783	-0.821	-0.061	-1.343	-0.977	1510068247
-9.414	-1.894	-2.826	1.77	0.122	0.183	2.4	-7.575	1.724	-1.282	-0.305	0.366	4.237	9.776	1.296	0.122	-1.343	-1.038	-9.252	-1.309	-1.497	1.77	-0.549	0.305	1.117	9.802	1.855	-0.427	-1.648	-0.916	1.02	9.85	-0.69	-0.122	-1.282	-0.732	1510068247
-9.619	-1.927	-2.899	1.77	-0.122	0.366	2.4	-7.575	1.724	-1.404	-0.244	0.977	4.486	9.939	1.628	0.061	-0.916	-0.977	-8.975	-1.305	-1.364	1.709	-0.122	0.366	0.986	9.874	1.866	-0.671	-1.709	-0.671	1.304	9.741	-0.953	-0.183	-1.16	-0.671	1510068247
-9.522	-2.068	-2.62	1.77	-0.488	0.61	2.981	-7.565	1.902	-1.526	0.61	1.404	4.577	10.18	2.009	-0.183	-0.549	-0.916	-8.873	-1.345	-1.248	1.709	0.244	0.549	0.69	9.971	1.767	-0.916	-1.892	-0.305	1.132	9.781	-0.845	-0.427	-1.038	-0.61	1510068247
-9.118	-1.877	-2.413	2.014	-0.183	0.916	3.707	-8.033	2.279	-1.709	0.916	1.587	4.431	10.305	2.278	-0.61	-0.671	-0.732	-8.75	-1.4	-1.321	1.77	0.793	0.732	0.536	9.953	1.826	-0.916	-2.075	-0.061	0.964	9.703	-0.623	-0.488	-1.465	-0.488	1510068247
-9.313	-2.177	-2.731	1.709	-0.183	1.038	3.707	-8.033	2.279	-1.587	0.244	1.404	4.139	10.505	2.271	-1.16	-1.526	-0.549	-9.507	-1.2	-1.536	1.831	2.136	0.916	0.63	10.064	1.908	-1.038	-2.136	0.244	1.205	9.522	-0.824	-0.488	-1.465	-0.488	1510068247
-9.069	-2.614	-3.039	1.099	0.244	0.854	4.871	-8.628	2.227	-1.343	0.122	0.977	3.893	10.637	2.134	-1.16	-1.526	-0.549	-10.172	-0.467	-1.694	1.953	1.038	1.038	1.427	10.338	2.153	-0.977	-2.563	0.061	1.467	9.507	-0.597	-0.671	-0.854	-0.061	1510068247
-9.247	-3.284	-2.59	1.221	-0.183	0.977	4.962	-8.941	1.907	-0.977	0.488	0.366	3.793	10.55	2.101	-1.648	-3.052	-0.244	-11.011	0.084	-1.881	1.77	0.244	0.977	2.338	10.413	2.771	-0.793	-2.136	-0.244	0.92	9.814	-0.031	-0.793	-0.916	0.549	1510068247
-9.839	-4.053	-2.567	2.136	-1.16	0.977	4.962	-8.941	1.907	-0.854	0	0	3.892	10.075	2.207	-1.465	-2.563	-0.305	-10.107	0.175	-1.382	1.648	0.427	1.282	2.078	9.722	3.191	-0.732	-1.526	-0.244	0.282	10.017	0.766	-0.793	-0.916	0.549	1510068247
