# Supplementary material for: A deep learning approach for lower back-pain risk prediction during manual lifting
Source: PLoS One. 2021 Feb 19;16(2):e0247162. doi: 10.1371/journal.pone.0247162 (PMC7894914; doi:10.1371/journal.pone.0247162)
Supplement: S1 Data — (ZIP) [file pone.0247162.s001.zip › source-used/Subject_01_P1_Zone08_T1.csv]

Side_A_x	Side_A_y	Side_A_z	Side_G_x	Side_G_y	Side_G_z	LtWt_A_x	LtWt_A_y	LtWt_A_z	LtWt_G_x	LtWt_G_y	LtWt_G_z	RtWt_A_x	RtWt_A_y	RtWt_A_z	RtWt_G_x	RtWt_G_y	RtWt_G_z	Back_A_x	Back_A_y	Back_A_z	Back_G_x	Back_G_y	Back_G_z	UArm_A_x	UArm_A_y	UArm_A_z	UArm_G_x	UArm_G_y	UArm_G_z	Thig_A_x	Thig_A_y	Thig_A_z	Thig_G_x	Thig_G_y	Thig_G_z	Time_stp
-9.616	-1.453	-1.869	0.061	-0.061	-0.061	3.139	-8.246	2.723	-0.122	-0.122	0	3.822	9.228	2.848	-0.122	-0.183	0.061	-9.579	-0.511	-2.491	0	0.061	0	2.439	9.095	2.753	0	-0.061	-0.061	0.484	9.874	0.324	0	-0.122	0	1510066673
-9.647	-1.406	-1.857	0.061	0	-0.061	3.1	-8.293	2.623	-0.061	-0.061	-0.061	3.799	9.292	2.799	-0.061	-0.183	0.061	-9.601	-0.498	-2.485	0	-0.061	0	2.552	9.172	2.749	0	-0.061	-0.061	0.535	9.906	0.306	0	-0.122	0	1510066673
-9.641	-1.377	-1.866	0.061	0	-0.061	3.019	-8.32	2.565	0	-0.061	-0.244	3.789	9.325	2.768	0	-0.061	-0.061	-9.585	-0.468	-2.473	0	-0.061	0	2.478	9.205	2.751	0	-0.061	-0.061	0.502	9.916	0.354	-0.061	-0.061	0	1510066673
-9.66	-1.376	-1.849	0	0	0	2.968	-8.313	2.537	-0.061	-0.061	-0.122	3.79	9.357	2.795	0.061	0	-0.061	-9.527	-0.489	-2.467	0	0	0	2.369	9.192	2.754	-0.061	-0.122	-0.061	0.592	9.911	0.298	0	-0.122	-0.061	1510066673
-9.629	-1.372	-1.842	0	0	0	2.942	-8.325	2.54	-0.122	-0.061	-0.183	3.756	9.381	2.857	0.061	-0.061	-0.061	-9.54	-0.483	-2.457	0	0.061	0	2.348	9.162	2.754	-0.061	-0.183	-0.122	0.659	9.886	0.316	-0.061	0	0	1510066673
-9.64	-1.371	-1.863	0.061	0	0	2.944	-8.352	2.579	-0.122	0	-0.183	3.762	9.367	2.896	0	-0.183	-0.061	-9.501	-0.471	-2.452	0	0.061	0	2.381	9.158	2.76	-0.061	-0.183	-0.122	0.613	9.889	0.306	-0.061	0	0	1510066673
-9.633	-1.355	-1.873	0	0	0	2.884	-8.356	2.594	-0.122	0.061	-0.122	3.779	9.368	2.96	0	-0.122	-0.061	-9.52	-0.446	-2.469	0	0.122	0	2.425	9.125	2.741	-0.061	-0.244	-0.061	0.639	9.899	0.287	-0.061	-0.061	0	1510066673
-9.66	-1.364	-1.872	0.061	-0.061	0	2.83	-8.354	2.591	-0.122	0.061	-0.122	3.768	9.327	2.958	-0.061	-0.183	-0.122	-9.524	-0.453	-2.503	0	0.061	0	2.486	9.119	2.749	-0.061	-0.244	-0.061	0.641	9.874	0.307	-0.061	-0.061	0	1510066673
-9.647	-1.337	-1.859	0	0	0	2.876	-8.366	2.594	-0.061	-0.061	0	3.82	9.314	2.952	-0.061	-0.183	-0.183	-9.497	-0.447	-2.512	0	0.122	0	2.469	9.097	2.731	-0.061	-0.183	0	0.615	9.904	0.329	-0.061	-0.061	0	1510066673
-9.66	-1.353	-1.863	0	0	0	2.967	-8.337	2.608	-0.061	-0.122	0	3.917	9.294	2.972	-0.122	-0.183	-0.183	-9.509	-0.446	-2.55	0	0.183	0	2.47	9.117	2.71	0	-0.244	0	0.595	9.904	0.339	-0.061	-0.061	0	1510066673
-9.659	-1.378	-1.885	0	-0.061	0.061	3.036	-8.336	2.594	-0.061	0	0.061	3.953	9.33	2.938	-0.122	-0.183	-0.122	-9.512	-0.435	-2.565	0	0.122	0	2.495	9.178	2.717	0	-0.244	0	0.641	9.895	0.315	-0.061	-0.061	0	1510066673
-9.63	-1.385	-1.877	0	-0.061	0.061	3.078	-8.333	2.632	-0.061	0	0.061	4.045	9.361	2.957	-0.122	-0.183	-0.122	-9.49	-0.458	-2.576	0	0.183	0	2.495	9.178	2.717	0	-0.183	0	0.641	9.895	0.315	0	-0.061	-0.061	1510066673
-9.624	-1.394	-1.86	0	-0.061	0.061	3.186	-8.363	2.662	0	0	0	4.072	9.35	2.96	-0.122	-0.122	0	-9.495	-0.459	-2.6	0	0.183	0	2.512	9.126	2.693	0	-0.183	0.061	0.641	9.895	0.315	0	-0.061	-0.061	1510066674
-9.652	-1.389	-1.891	-0.061	-0.061	0.061	3.201	-8.326	2.652	0	0	0	4.022	9.282	2.933	-0.122	-0.122	0.061	-9.501	-0.407	-2.598	0	0.183	0	2.566	9.107	2.704	0	-0.183	0.061	0.641	9.895	0.315	0	-0.061	-0.061	1510066674
-9.64	-1.443	-1.882	-0.061	-0.061	0.061	3.191	-8.302	2.629	0.122	-0.061	-0.183	4.008	9.274	2.923	-0.122	-0.122	0.061	-9.521	-0.413	-2.634	0	0.122	0	2.663	9.142	2.693	0	-0.061	0.061	0.641	9.895	0.315	0	-0.061	-0.061	1510066674
-9.642	-1.452	-1.867	-0.061	0	0.061	3.143	-8.293	2.56	0.122	-0.061	-0.183	3.979	9.3	2.903	-0.061	0	0.061	-9.591	-0.4	-2.694	0	0.061	0	2.699	9.17	2.71	0	0	0	0.641	9.895	0.315	0	-0.061	-0.061	1510066674
-9.635	-1.412	-1.902	-0.122	-0.061	0	3.143	-8.293	2.56	0.122	-0.061	-0.183	3.925	9.311	2.862	0	0.061	0.061	-9.585	-0.435	-2.749	0	-0.061	0	2.699	9.17	2.71	0	0	0	0.641	9.895	0.315	0	-0.061	-0.061	1510066674
-9.621	-1.43	-1.899	-0.122	0	-0.061	3.14	-8.263	2.54	0.122	0	-0.183	3.866	9.275	2.877	0	0.061	0.061	-9.556	-0.401	-2.761	0	-0.061	0	2.592	9.137	2.704	0	0.061	0	0.641	9.895	0.315	0	-0.061	-0.061	1510066674
-9.622	-1.449	-1.91	0	-0.061	-0.061	3.208	-8.339	2.607	-0.061	0.183	-0.244	3.838	9.304	2.888	0	0	0	-9.622	-0.391	-2.734	0	-0.122	0	2.631	9.162	2.72	-0.061	0.061	-0.061	0.665	9.902	0.343	-0.061	-0.061	0	1510066674
-9.593	-1.444	-1.887	0	-0.061	-0.061	3.167	-8.416	2.682	0	0.244	-0.305	3.841	9.324	2.896	0.061	0.061	0	-9.64	-0.445	-2.713	0	-0.244	-0.061	2.632	9.204	2.761	-0.061	0.061	-0.061	0.665	9.902	0.343	-0.061	-0.061	0	1510066674
-9.633	-1.414	-1.932	0	-0.061	-0.061	3.022	-8.318	2.699	0	0.122	-0.305	3.829	9.381	2.944	0.061	0.122	0	-9.568	-0.41	-2.634	0	-0.366	-0.061	2.524	9.155	2.743	-0.061	0.061	-0.122	0.443	9.874	0.353	0	-0.122	0	1510066674
-9.643	-1.448	-1.896	-0.061	-0.061	-0.061	2.927	-8.198	2.729	0	0.122	-0.183	3.786	9.332	2.988	0.061	0.183	-0.122	-9.557	-0.416	-2.535	-0.061	-0.305	-0.061	2.47	9.143	2.731	-0.061	0.183	-0.061	0.52	9.916	0.396	0	-0.122	0	1510066674
-9.619	-1.436	-1.888	0	0	-0.061	2.896	-8.204	2.722	-0.061	0.183	0	3.797	9.384	3.034	0	0.122	-0.183	-9.573	-0.477	-2.495	0	-0.366	-0.061	2.47	9.143	2.731	-0.061	0.183	-0.061	0.52	9.916	0.396	-0.061	-0.061	-0.061	1510066674
-9.625	-1.439	-1.895	-0.061	0.061	-0.061	2.895	-8.297	2.683	-0.061	0.122	0.122	3.834	9.4	3.013	-0.061	0	-0.183	-9.599	-0.481	-2.498	0	-0.366	-0.061	2.426	9.173	2.769	-0.061	0.122	-0.061	0.508	9.908	0.366	0	-0.061	0	1510066674
-9.624	-1.452	-1.897	0.061	0	-0.061	2.931	-8.315	2.649	-0.061	0.061	0.122	3.838	9.385	2.949	-0.122	-0.061	-0.122	-9.618	-0.462	-2.451	0.061	-0.427	-0.061	2.503	9.188	2.766	-0.061	0.122	-0.061	0.47	9.909	0.367	0	-0.061	0	1510066674
-9.633	-1.43	-1.907	0	0	-0.061	2.932	-8.275	2.626	-0.061	0.061	0.122	3.864	9.365	2.92	-0.122	-0.122	-0.122	-9.624	-0.456	-2.383	0	-0.488	-0.061	2.539	9.172	2.779	-0.061	0.122	-0.061	0.526	9.895	0.365	0	-0.061	0	1510066674
-9.677	-1.381	-1.913	0	0	-0.061	2.933	-8.253	2.594	-0.061	-0.122	0.244	3.911	9.299	2.885	-0.061	-0.061	-0.183	-9.631	-0.45	-2.277	0	-0.488	-0.061	2.464	9.121	2.769	0	0.244	-0.061	0.537	9.908	0.37	0	-0.061	0	1510066674
-9.628	-1.396	-1.904	0	0	-0.061	3.102	-8.256	2.606	-0.061	-0.122	0.244	3.956	9.283	2.889	-0.061	0.061	-0.122	-9.599	-0.451	-2.146	0	-0.488	-0.061	2.371	9.11	2.792	0	0.244	-0.061	0.512	9.912	0.377	0	-0.061	0	1510066674
-9.604	-1.416	-1.89	0.061	-0.061	-0.061	3.102	-8.256	2.606	-0.061	-0.183	0.244	4.027	9.293	2.949	-0.061	0.183	-0.122	-9.563	-0.484	-2.035	-0.061	-0.366	-0.061	2.371	9.11	2.792	0	0.244	0.061	0.512	9.912	0.377	0.061	-0.122	-0.061	1510066674
-9.587	-1.389	-1.891	0.061	-0.061	-0.122	3.334	-8.271	2.631	-0.061	0	0.183	3.979	9.293	2.932	-0.122	0.122	0.061	-9.629	-0.513	-2.067	-0.061	-0.244	-0.061	2.262	9.067	2.762	0	0.183	0	0.721	9.869	0.364	0	0	0	1510066674
-9.569	-1.406	-1.857	0.061	-0.122	-0.183	3.214	-8.21	2.552	0.061	-0.183	-0.244	3.819	9.243	2.852	-0.183	-0.122	0.183	-9.664	-0.484	-2.137	-0.061	-0.244	-0.061	2.399	9.001	2.742	0	0.122	-0.122	0.614	9.884	0.34	0	0	0	1510066674
-9.611	-1.354	-1.843	0	-0.122	-0.244	3.14	-8.088	2.48	0.061	-0.183	-0.244	3.694	9.106	2.724	-0.122	-0.366	0.183	-9.746	-0.443	-2.268	-0.061	-0.244	0	2.399	9.001	2.742	0	0.122	-0.122	0.614	9.884	0.34	0	-0.061	0	1510066674
-9.728	-1.327	-1.899	-0.061	0	-0.244	2.988	-8.045	2.309	0.061	-0.183	-0.305	3.682	9.075	2.617	0.061	-0.305	0.061	-9.71	-0.447	-2.204	-0.122	-0.488	0	2.701	9.201	2.816	0.122	0.244	-0.244	0.544	9.911	0.297	0	-0.122	-0.061	1510066674
-9.701	-1.355	-1.855	-0.061	0	-0.244	2.958	-8.222	2.341	-0.244	0	-0.061	3.846	9.263	2.699	0.244	0.183	-0.244	-9.594	-0.495	-2.032	-0.122	-0.305	-0.061	2.373	9.289	2.842	0.061	0.305	-0.183	0.551	9.952	0.273	0	-0.122	-0.061	1510066674
-9.633	-1.443	-1.839	-0.061	0	-0.183	2.957	-8.321	2.497	-0.244	0	-0.061	3.878	9.403	2.82	0.366	0.427	-0.244	-9.605	-0.524	-1.921	-0.061	-0.244	0	2.373	9.289	2.842	0.061	0.305	-0.183	0.551	9.952	0.273	0.061	-0.061	-0.122	1510066674
-9.627	-1.462	-1.865	0	-0.061	-0.122	2.897	-8.36	2.611	-0.427	0.183	0.122	3.832	9.526	2.902	0.244	0.305	-0.061	-9.509	-0.542	-1.76	0	-0.183	-0.061	1.759	9.244	2.845	0	0.244	-0.183	0.769	9.88	0.261	0.061	0	-0.183	1510066674
-9.597	-1.495	-1.816	0	0	-0.061	2.87	-8.441	2.765	-0.244	0	0.061	3.693	9.532	2.974	0.061	0.122	0.061	-9.49	-0.54	-1.72	-0.061	0.061	-0.061	1.749	9.227	2.797	-0.061	-0.244	-0.061	0.776	9.884	0.291	0.061	0.061	-0.183	1510066674
-9.625	-1.548	-1.824	0	-0.061	0	2.879	-8.437	2.854	-0.244	0	0.061	3.573	9.472	2.987	-0.122	-0.305	0.061	-9.538	-0.537	-1.755	-0.061	0.122	0	2.029	9.205	2.783	-0.061	-0.244	-0.061	0.819	9.849	0.294	0	0	-0.122	1510066675
-9.674	-1.591	-1.866	-0.061	0	0.061	2.934	-8.455	2.847	0.061	-0.305	0	3.673	9.416	2.963	-0.183	-0.366	0	-9.607	-0.49	-1.731	0	0.122	0	2.355	9.244	2.832	0	-0.244	0	0.621	9.871	0.262	-0.061	0	0	1510066675
-9.704	-1.536	-1.902	0	-0.061	0.122	3.06	-8.382	2.773	0.061	-0.183	-0.061	3.801	9.382	2.944	-0.122	-0.061	-0.122	-9.561	-0.474	-1.767	0	0.122	0	2.242	9.207	2.848	-0.061	0	0.122	0.607	9.909	0.31	-0.061	0	0	1510066675
-9.589	-1.528	-1.843	-0.061	-0.061	0.122	3.225	-8.319	2.748	0.061	0.183	0	3.846	9.418	2.963	-0.061	0.183	-0.122	-9.581	-0.49	-1.802	0	0.244	0	2.041	9.256	2.802	-0.061	0	0.122	0.617	9.942	0.282	0	-0.061	0	1510066675
-9.573	-1.562	-1.823	0	0	0.122	3.109	-8.347	2.701	0.061	0.183	0	3.761	9.513	2.966	-0.183	-0.122	-0.061	-9.607	-0.49	-1.872	0	0.305	0	2.035	9.272	2.827	-0.061	-0.122	0.122	0.623	9.851	0.269	-0.122	0	0	1510066675
-9.589	-1.574	-1.858	0	-0.061	0.122	3.162	-8.339	2.629	0.122	-0.244	-0.122	3.808	9.452	2.933	-0.305	-0.366	0	-9.655	-0.473	-1.922	0	0.305	0	2.174	9.178	2.841	-0.061	-0.305	0.122	0.554	9.9	0.315	-0.061	0.061	0	1510066675
-9.587	-1.562	-1.885	-0.061	-0.061	0.122	3.335	-8.289	2.535	0.122	-0.244	-0.122	3.863	9.338	2.868	-0.305	-0.244	0.061	-9.646	-0.467	-1.988	0	0.305	0	2.403	9.162	2.802	-0.061	-0.305	0.122	0.437	9.879	0.325	-0.122	0.122	0.061	1510066675
-9.624	-1.571	-1.897	-0.061	-0.061	0.061	3.265	-8.275	2.464	0.122	-0.061	-0.305	3.819	9.286	2.814	-0.183	-0.122	0	-9.666	-0.451	-2.056	0	0.244	0	2.491	9.159	2.799	-0.122	-0.244	0.122	0.437	9.895	0.343	-0.061	0	0	1510066675
-9.629	-1.547	-1.895	-0.061	-0.061	0.061	3.212	-8.204	2.382	0.183	-0.061	-0.366	3.791	9.252	2.809	-0.122	0	-0.061	-9.694	-0.427	-2.139	-0.061	0.244	0	2.463	9.123	2.814	-0.061	-0.122	0.061	0.425	9.899	0.335	-0.061	0	0	1510066675
-9.554	-1.499	-1.877	-0.122	0	0	3.134	-8.201	2.417	0.122	-0.183	-0.305	3.801	9.232	2.851	-0.122	-0.061	-0.122	-9.694	-0.431	-2.181	-0.061	0.183	0	2.397	9.087	2.812	-0.061	-0.122	0.061	0.39	9.92	0.351	-0.061	0	0	1510066675
-9.58	-1.532	-1.863	-0.061	0	0	3.1	-8.23	2.445	0.122	-0.122	-0.183	3.846	9.225	2.913	-0.122	-0.122	-0.061	-9.666	-0.426	-2.237	0	0.183	-0.061	2.381	9.068	2.82	0	-0.122	0.061	0.414	9.89	0.317	-0.061	-0.061	-0.061	1510066675
-9.597	-1.492	-1.873	0	0	0	3.015	-8.234	2.58	0.061	-0.061	-0.183	3.894	9.225	2.919	-0.061	-0.183	0	-9.661	-0.422	-2.233	-0.061	0.183	-0.061	2.454	9.11	2.803	0	-0.183	0	0.568	9.892	0.372	-0.061	-0.061	-0.061	1510066675
-9.655	-1.468	-1.858	0	0	0	2.979	-8.203	2.614	-0.061	0.061	-0.061	3.936	9.247	2.925	-0.061	-0.122	0	-9.652	-0.468	-2.283	-0.061	0.122	-0.061	2.507	9.156	2.784	0	-0.122	0	0.541	9.896	0.319	0	0	-0.061	1510066675
-9.643	-1.434	-1.876	-0.061	0	-0.061	2.852	-8.229	2.626	-0.061	-0.061	0.061	3.938	9.268	2.934	0	-0.061	0	-9.619	-0.512	-2.304	-0.061	0.122	-0.061	2.462	9.15	2.754	0	-0.122	0	0.589	9.909	0.337	0	-0.061	0	1510066675
-9.649	-1.436	-1.877	-0.061	-0.061	0	2.914	-8.242	2.644	-0.061	-0.061	0.061	3.906	9.274	2.925	0	-0.061	0	-9.631	-0.482	-2.345	0	0.122	0	2.488	9.16	2.755	0	-0.122	-0.061	0.589	9.896	0.384	0	-0.061	0	1510066675
-9.634	-1.41	-1.863	-0.061	0	-0.061	2.914	-8.242	2.644	-0.122	-0.122	0.122	3.851	9.274	2.926	0	-0.122	0	-9.603	-0.455	-2.361	-0.061	0.061	0	2.488	9.16	2.755	0	-0.122	-0.061	0.589	9.896	0.384	0	0	0	1510066675
-9.627	-1.403	-1.876	-0.061	0	-0.061	2.938	-8.28	2.643	-0.122	-0.122	0.183	3.881	9.292	2.94	0.061	-0.122	-0.061	-9.573	-0.487	-2.375	-0.061	0.061	-0.061	2.495	9.173	2.751	0	-0.122	-0.061	0.538	9.902	0.34	0	0	0	1510066675
-9.634	-1.416	-1.878	-0.061	0	0	3.004	-8.274	2.665	-0.122	-0.183	0.244	3.92	9.299	2.999	0.061	-0.061	-0.061	-9.55	-0.457	-2.383	-0.061	0.122	0	2.507	9.18	2.731	0	-0.061	-0.061	0.546	9.902	0.33	0	0	0	1510066675
-9.641	-1.418	-1.879	-0.061	0	0	3.09	-8.262	2.692	-0.122	-0.183	0.244	3.93	9.323	3.037	0	-0.061	-0.122	-9.58	-0.438	-2.377	-0.122	0.122	0	2.486	9.178	2.734	0	-0.061	-0.061	0.609	9.885	0.321	-0.061	0	-0.061	1510066675
-9.648	-1.389	-1.885	-0.061	-0.061	0	3.127	-8.278	2.69	-0.061	-0.305	0.183	4	9.292	3.046	0	-0.061	-0.061	-9.556	-0.461	-2.401	-0.183	0.122	-0.061	2.464	9.128	2.687	0	-0.061	-0.061	0.604	9.895	0.339	0	0	0	1510066675
-9.639	-1.412	-1.9	-0.061	-0.061	0	3.127	-8.278	2.69	-0.061	-0.305	0.183	4.024	9.292	3.041	0	0	-0.061	-9.557	-0.507	-2.434	-0.122	0.122	0	2.482	9.172	2.718	0	-0.061	0	0.65	9.921	0.329	0	0	0	1510066675
-9.635	-1.396	-1.891	-0.122	-0.061	0	3.249	-8.277	2.675	-0.061	-0.305	0.183	4.033	9.317	3.066	-0.061	0	-0.061	-9.525	-0.482	-2.422	-0.122	0.061	-0.061	2.482	9.172	2.718	0	-0.061	0	0.65	9.921	0.329	-0.061	0	0	1510066675
-9.659	-1.397	-1.91	-0.122	-0.061	0	3.296	-8.224	2.69	0	-0.244	0	4.029	9.283	3.033	-0.061	0	0	-9.556	-0.476	-2.449	-0.122	0.122	0	2.463	9.135	2.667	0	0	0.061	0.589	9.916	0.337	0	0	0	1510066675
-9.613	-1.406	-1.9	-0.122	-0.061	0	3.351	-8.238	2.68	0.061	-0.183	0	4.03	9.298	2.99	-0.122	-0.061	0	-9.557	-0.464	-2.491	-0.122	0.122	0	2.507	9.192	2.701	0.061	0	0.061	0.585	9.911	0.304	0	0	0	1510066675
-9.624	-1.406	-1.884	-0.061	0	0	3.427	-8.259	2.681	0	-0.244	-0.122	4.049	9.323	2.982	-0.122	0	0	-9.53	-0.475	-2.527	-0.122	0.122	0	2.48	9.176	2.702	0.061	0	0.061	0.635	9.896	0.322	-0.061	0.061	0	1510066675
-9.654	-1.408	-1.914	-0.122	-0.061	0	3.405	-8.234	2.683	0	-0.244	-0.122	4.051	9.316	2.954	-0.061	0.061	0.061	-9.52	-0.471	-2.549	-0.061	0.122	0	2.442	9.149	2.701	0	0.061	0.061	0.559	9.897	0.312	-0.061	0	0	1510066676
-9.643	-1.438	-1.895	-0.061	-0.061	0	3.323	-8.236	2.701	0.061	-0.061	-0.244	3.986	9.288	2.98	-0.061	0.061	0.122	-9.533	-0.467	-2.555	-0.061	0.122	0	2.491	9.124	2.707	0	0	0.061	0.538	9.903	0.321	-0.061	0.061	0	1510066676
-9.619	-1.451	-1.878	-0.061	-0.061	0	3.324	-8.244	2.731	0.061	-0.061	-0.244	3.913	9.26	2.967	-0.061	0	0.122	-9.56	-0.461	-2.583	-0.061	0.061	0	2.529	9.118	2.718	0	0	0.061	0.584	9.915	0.368	-0.061	0	0	1510066676
-9.629	-1.477	-1.858	0	-0.061	0	3.307	-8.252	2.757	0.061	0.122	-0.305	3.889	9.244	2.955	-0.061	0	0.061	-9.537	-0.467	-2.604	-0.061	0.061	0	2.531	9.115	2.707	0	0	0.061	0.529	9.899	0.351	0	0	0	1510066676
-9.619	-1.43	-1.882	0	0	0	3.23	-8.257	2.744	0.122	0.122	-0.305	3.87	9.249	2.948	-0.061	0	0	-9.542	-0.465	-2.625	-0.061	0.061	0	2.519	9.129	2.699	0	0	0.061	0.489	9.915	0.341	0	0	0	1510066676
-9.633	-1.425	-1.91	0	-0.061	0	3.175	-8.215	2.735	0.122	-0.061	-0.305	3.857	9.266	2.96	-0.061	0	0	-9.545	-0.462	-2.623	0	0.061	0	2.483	9.138	2.7	0	0	0.061	0.542	9.897	0.34	-0.061	0	0	1510066676
-9.618	-1.421	-1.866	0	-0.061	0	3.216	-8.167	2.664	0.122	0	-0.183	3.869	9.264	2.944	-0.061	-0.061	0	-9.539	-0.452	-2.604	0	0.061	0	2.507	9.126	2.707	0	-0.061	0	0.587	9.908	0.343	-0.061	-0.061	0	1510066676
-9.6	-1.444	-1.86	0	-0.061	0	3.175	-8.089	2.597	0.061	0	-0.122	3.857	9.243	2.9	-0.061	-0.122	0	-9.542	-0.439	-2.623	0	-0.061	0	2.558	9.147	2.722	0	-0.061	-0.061	0.584	9.9	0.36	-0.061	-0.061	0	1510066676
-9.647	-1.438	-1.854	0.061	-0.061	0.061	3.15	-8.076	2.558	-0.061	0.061	-0.061	3.869	9.258	2.909	0	-0.061	-0.061	-9.524	-0.432	-2.609	0.061	-0.061	0	2.556	9.167	2.684	0	-0.061	-0.061	0.61	9.88	0.371	-0.061	-0.061	0	1510066676
-9.671	-1.36	-1.859	0	0	0	3.163	-8.093	2.516	-0.061	0.061	-0.061	3.84	9.269	2.932	0.061	0	-0.122	-9.545	-0.441	-2.643	0.061	-0.061	0	2.556	9.167	2.684	-0.061	-0.061	-0.061	0.61	9.88	0.371	-0.061	-0.061	0.061	1510066676
-9.656	-1.369	-1.888	0	-0.061	0	3.218	-8.169	2.561	-0.122	0.122	0.061	3.851	9.316	2.943	0.061	-0.061	-0.183	-9.551	-0.397	-2.635	0.061	-0.061	0	2.503	9.202	2.743	-0.061	-0.122	-0.122	0.502	9.918	0.348	-0.061	-0.061	0.061	1510066676
-9.627	-1.408	-1.864	0.061	-0.061	0	3.351	-8.257	2.628	-0.244	0.061	0.061	3.932	9.363	3.025	0.061	-0.122	-0.122	-9.555	-0.397	-2.62	0.061	-0.061	0	2.503	9.202	2.743	-0.061	-0.122	-0.122	0.502	9.918	0.348	-0.061	-0.122	0	1510066676
-9.606	-1.394	-1.84	0.061	0	0	3.307	-8.312	2.761	-0.183	0.244	-0.061	3.99	9.382	3.097	0.061	-0.061	-0.122	-9.568	-0.41	-2.591	0.061	-0.122	-0.061	2.652	9.208	2.728	-0.122	-0.122	-0.122	0.646	9.883	0.371	0	-0.122	0	1510066676
-9.659	-1.355	-1.879	0	0	0	3.255	-8.252	2.864	-0.183	0.061	0	3.973	9.336	3.186	0	0.061	-0.122	-9.568	-0.382	-2.536	0.061	-0.244	-0.061	2.631	9.132	2.711	-0.122	0	-0.061	0.599	9.878	0.347	0	-0.061	0	1510066676
-9.68	-1.366	-1.855	0	0	0	3.242	-8.214	2.856	-0.183	0.061	0	3.959	9.282	3.22	-0.061	0.061	-0.183	-9.573	-0.398	-2.519	0	-0.244	0	2.631	9.132	2.711	-0.122	0	-0.061	0.599	9.878	0.347	-0.061	-0.122	0.061	1510066676
-9.671	-1.346	-1.867	0	-0.061	0	3.259	-8.217	2.856	-0.122	0.122	0	3.974	9.347	3.242	-0.122	0.061	-0.183	-9.554	-0.416	-2.47	0.061	-0.244	-0.061	2.543	9.15	2.734	-0.122	0	0	0.578	9.904	0.364	0	-0.061	0	1510066676
-9.647	-1.321	-1.841	-0.061	0	0	3.319	-8.271	2.827	-0.061	0.122	0	4.042	9.338	3.211	-0.183	0	-0.183	-9.581	-0.392	-2.448	0	-0.244	0	2.528	9.141	2.763	-0.122	0.061	0.061	0.62	9.916	0.372	0	-0.061	0	1510066676
-9.635	-1.33	-1.866	-0.061	0	0	3.347	-8.282	2.804	0.061	0.061	0	4.07	9.321	3.138	-0.244	0	-0.122	-9.582	-0.42	-2.427	0	-0.244	-0.061	2.545	9.147	2.754	-0.122	0.061	0.061	0.675	9.884	0.374	0	-0.061	0	1510066676
-9.637	-1.341	-1.865	0	0	0	3.317	-8.234	2.771	0.122	0.061	0	4.079	9.282	3.067	-0.244	-0.061	-0.061	-9.616	-0.368	-2.433	0	-0.244	-0.061	2.545	9.147	2.754	-0.061	0.061	0.122	0.675	9.884	0.374	0	-0.061	0	1510066676
-9.634	-1.337	-1.884	0	0	0	3.329	-8.173	2.728	0.183	-0.061	-0.061	4.1	9.168	3.001	-0.183	0.061	0	-9.599	-0.377	-2.424	-0.061	-0.244	-0.061	2.671	9.004	2.755	-0.061	0.183	0.061	0.599	9.895	0.351	0	0	0	1510066676
-9.639	-1.263	-1.895	0	-0.061	-0.061	3.424	-8.14	2.7	0.122	0	-0.122	4.053	9.1	2.96	-0.122	0.122	0	-9.637	-0.385	-2.44	-0.061	-0.244	-0.061	2.665	8.99	2.771	-0.061	0.183	0.061	0.63	9.879	0.361	-0.061	-0.061	0	1510066676
-9.646	-1.231	-1.876	-0.061	-0.122	-0.122	3.426	-8.142	2.699	0.061	0.061	-0.122	3.994	9.094	2.94	-0.061	0.061	0.061	-9.662	-0.397	-2.396	-0.122	-0.305	-0.061	2.665	8.99	2.771	0	0.183	0.061	0.654	9.892	0.342	0	-0.061	0	1510066676
-9.572	-1.235	-1.854	-0.061	-0.061	-0.122	3.344	-8.056	2.662	0.061	0.061	-0.122	3.996	9.05	2.921	0	0.061	0.061	-9.592	-0.425	-2.348	-0.122	-0.305	-0.061	2.565	8.914	2.763	0.061	0.305	0	0.684	9.897	0.323	0	-0.061	0	1510066676
-9.631	-1.249	-1.835	-0.061	-0.061	-0.122	3.269	-7.966	2.634	0.061	0.061	-0.183	3.965	9.044	2.891	0.061	0.122	0.122	-9.57	-0.443	-2.287	-0.061	-0.183	-0.061	2.537	8.984	2.78	0.061	0.305	0	0.742	9.851	0.304	0	0	-0.061	1510066676
-9.674	-1.263	-1.861	-0.061	-0.061	-0.122	3.283	-7.991	2.596	0	0	-0.122	3.924	9.128	2.864	0.061	0.061	0.122	-9.589	-0.438	-2.254	-0.122	-0.244	-0.061	2.497	9.087	2.781	0.122	0.305	-0.061	0.78	9.892	0.304	0.061	0	-0.061	1510066676
-9.68	-1.256	-1.851	-0.061	-0.061	-0.122	3.298	-8.119	2.61	-0.122	0.061	-0.122	3.889	9.222	2.893	0.122	0.061	0.122	-9.6	-0.505	-2.257	-0.061	-0.183	-0.061	2.461	9.153	2.804	0.122	0.183	-0.061	0.775	9.906	0.298	0	0	-0.061	1510066677
-9.694	-1.287	-1.878	-0.061	-0.061	-0.122	3.323	-8.22	2.726	-0.122	0.061	-0.183	3.862	9.277	2.942	0.183	0.061	0.122	-9.588	-0.508	-2.218	-0.061	-0.183	-0.061	2.39	9.16	2.817	0.122	0.183	-0.061	0.724	9.914	0.293	0	0	-0.061	1510066677
-9.664	-1.364	-1.842	-0.061	0	-0.122	3.353	-8.179	2.814	-0.122	0	-0.244	3.846	9.302	3.013	0.183	0.061	0.122	-9.573	-0.496	-2.135	-0.061	-0.122	-0.061	2.377	9.176	2.786	0.061	0.122	-0.122	0.755	9.897	0.298	0	0	-0.061	1510066677
-9.658	-1.385	-1.841	-0.061	-0.061	-0.061	3.322	-8.16	2.908	-0.061	0	-0.305	3.752	9.345	3.04	0.122	-0.061	0.122	-9.605	-0.534	-2.15	0	-0.122	-0.061	2.377	9.176	2.786	0	0	-0.122	0.755	9.897	0.298	0	0	-0.122	1510066677
-9.637	-1.373	-1.841	-0.061	-0.061	-0.061	3.255	-8.088	2.919	-0.061	0	-0.305	3.731	9.329	3.08	0.061	-0.061	0	-9.577	-0.536	-2.127	0	-0.061	-0.061	2.426	9.193	2.76	0	-0.061	-0.122	0.785	9.889	0.306	0	-0.061	-0.061	1510066677
-9.631	-1.439	-1.838	0	0	-0.061	3.219	-8.014	2.896	-0.061	0.061	-0.061	3.744	9.288	3.089	0.061	-0.061	-0.122	-9.606	-0.516	-2.107	0	0	-0.061	2.335	9.171	2.744	0	0	-0.122	0.632	9.891	0.294	-0.061	0.061	-0.061	1510066677
-9.631	-1.443	-1.828	0	0	-0.061	3.287	-8.033	2.906	-0.061	0.061	-0.061	3.749	9.372	3.055	0	-0.183	-0.122	-9.607	-0.56	-2.146	0	0	-0.061	2.409	9.269	2.757	0	-0.122	-0.122	0.676	9.886	0.311	-0.061	-0.061	-0.061	1510066677
-9.631	-1.479	-1.824	0	0.061	-0.061	3.15	-8.059	2.92	-0.122	-0.061	0	3.822	9.421	3.039	0	-0.183	-0.183	-9.623	-0.574	-2.125	0	-0.061	0	2.409	9.269	2.757	-0.061	-0.122	-0.122	0.676	9.886	0.311	0	0	-0.061	1510066677
-9.674	-1.486	-1.855	0.061	-0.061	-0.061	3.236	-8.098	2.804	-0.244	0	0.122	3.884	9.426	3.041	-0.061	-0.061	-0.244	-9.613	-0.593	-2.095	0.061	0	0	2.311	9.217	2.748	-0.061	-0.122	-0.122	0.662	9.914	0.306	0	-0.061	-0.061	1510066677
-9.677	-1.449	-1.852	0.061	-0.061	-0.061	3.207	-8.085	2.708	-0.244	0	0.183	3.852	9.341	3.01	-0.122	-0.183	-0.244	-9.634	-0.547	-2.105	0.061	0	0	2.259	9.113	2.759	-0.122	-0.183	-0.122	0.662	9.914	0.306	-0.061	-0.061	-0.061	1510066677
-9.593	-1.459	-1.848	0.061	0	-0.061	3.162	-8.063	2.548	-0.122	-0.183	0.183	3.853	9.265	2.933	-0.122	-0.305	-0.183	-9.621	-0.518	-2.08	0.061	0.061	0	2.291	9.135	2.736	-0.122	-0.183	-0.122	0.572	9.921	0.281	-0.061	-0.061	-0.061	1510066677
-9.615	-1.477	-1.852	0.061	0	0	3.231	-8.157	2.534	-0.061	-0.305	0.244	3.896	9.277	2.851	-0.122	-0.305	-0.244	-9.555	-0.528	-2.079	0.061	0.061	0	2.35	9.211	2.756	-0.061	-0.244	-0.122	0.672	9.862	0.258	0	-0.122	-0.061	1510066677
-9.668	-1.48	-1.885	0.122	0	0	3.354	-8.157	2.588	-0.122	-0.244	0.244	4.018	9.342	2.842	-0.061	-0.183	-0.244	-9.63	-0.524	-2.073	0.061	0.122	0	2.359	9.27	2.777	-0.122	-0.183	-0.061	0.658	9.92	0.275	0.061	-0.061	-0.061	1510066677
-9.589	-1.456	-1.882	0.061	0	0	3.491	-8.172	2.637	-0.122	-0.122	0.183	4.066	9.387	2.865	-0.061	-0.122	-0.183	-9.605	-0.512	-2.077	0.061	0.061	0	2.271	9.252	2.762	-0.122	-0.183	-0.061	0.575	9.9	0.258	-0.061	-0.061	-0.061	1510066677
-9.619	-1.461	-1.889	0	-0.061	0	3.511	-8.244	2.725	-0.122	-0.061	0.061	4.017	9.369	2.909	-0.061	-0.122	-0.061	-9.567	-0.525	-2.065	0.061	0.122	0	2.183	9.152	2.731	-0.122	-0.183	-0.061	0.572	9.875	0.282	-0.061	-0.122	-0.061	1510066677
-9.619	-1.473	-1.884	0.061	-0.061	0	3.498	-8.242	2.808	-0.122	-0.061	-0.061	3.961	9.286	2.945	-0.122	-0.244	0	-9.594	-0.502	-2.079	0.061	0.183	0	2.299	9.099	2.734	-0.122	-0.244	0	0.572	9.875	0.282	0	-0.061	-0.061	1510066677
-9.648	-1.487	-1.887	0	0	0	3.516	-8.234	2.871	-0.061	0	-0.244	3.963	9.237	2.919	-0.183	-0.244	0	-9.628	-0.459	-2.117	0.061	0.122	0	2.44	9.134	2.755	-0.061	-0.244	0	0.554	9.903	0.28	-0.061	-0.061	-0.061	1510066677
-9.637	-1.425	-1.89	0	-0.061	0	3.521	-8.289	2.881	0	-0.122	-0.366	3.976	9.244	2.897	-0.061	-0.122	-0.061	-9.615	-0.447	-2.192	0	0.122	0	2.522	9.168	2.757	0	-0.183	0	0.571	9.906	0.285	-0.061	0	0	1510066677
-9.627	-1.409	-1.878	-0.061	0	0	3.518	-8.269	2.859	0.122	-0.061	-0.427	4.004	9.245	2.917	0	0	-0.061	-9.619	-0.413	-2.229	-0.061	0.122	0	2.489	9.149	2.759	-0.061	-0.122	0	0.591	9.899	0.294	-0.061	-0.061	-0.061	1510066677
-9.639	-1.379	-1.888	-0.061	-0.061	0	3.518	-8.269	2.859	0.122	-0.061	-0.427	4.003	9.251	2.934	0	0	-0.061	-9.591	-0.439	-2.251	-0.061	0.122	0	2.371	9.124	2.737	0	-0.061	0	0.599	9.874	0.297	-0.061	0	0	1510066677
-9.631	-1.41	-1.854	-0.122	-0.061	0	3.309	-8.138	2.718	0.061	-0.061	-0.366	4.002	9.259	2.969	-0.061	-0.061	0	-9.61	-0.463	-2.275	-0.061	0.122	0	2.359	9.113	2.737	0	-0.061	0	0.662	9.92	0.316	0	0	-0.061	1510066677
-9.634	-1.422	-1.86	-0.061	-0.061	0	3.185	-8.094	2.59	0	0	-0.183	3.978	9.258	2.963	-0.061	-0.122	0.061	-9.57	-0.449	-2.322	-0.061	0.061	0	2.454	9.128	2.738	0	-0.122	0	0.7	9.88	0.243	-0.061	0.061	0	1510066677
-9.656	-1.451	-1.883	-0.061	-0.061	0	3.153	-8.135	2.55	-0.122	0.183	-0.061	4.011	9.262	2.951	-0.061	-0.061	0.061	-9.583	-0.469	-2.347	-0.061	0.122	0	2.5	9.152	2.744	0.061	-0.061	0	0.684	9.92	0.309	-0.061	0	0	1510066677
-9.658	-1.438	-1.879	-0.061	0	0	3.031	-8.185	2.503	-0.244	0.122	0.122	3.97	9.293	2.96	0	0	0.061	-9.597	-0.464	-2.421	-0.061	0.122	-0.061	2.481	9.171	2.735	0	-0.061	0.061	0.605	9.903	0.282	-0.061	0.061	0	1510066677
-9.628	-1.437	-1.857	-0.061	0	0	2.952	-8.219	2.437	-0.244	0	0.244	3.939	9.3	3.001	-0.061	-0.061	0.061	-9.597	-0.463	-2.442	0	0.122	-0.061	2.449	9.138	2.732	0.061	-0.061	0	0.554	9.932	0.304	-0.061	0	0	1510066677
-9.637	-1.437	-1.851	0	-0.061	0	2.926	-8.199	2.394	-0.183	-0.183	0.427	3.926	9.249	3.013	-0.061	-0.122	0.061	-9.588	-0.451	-2.455	0	0.061	-0.061	2.493	9.088	2.722	0	-0.122	0	0.644	9.895	0.334	-0.061	-0.061	-0.061	1510066678
-9.617	-1.403	-1.83	0	-0.061	0	3.009	-8.196	2.476	-0.183	-0.183	0.427	3.914	9.216	2.981	-0.061	-0.122	0.061	-9.579	-0.446	-2.424	0	0.061	-0.061	2.522	9.109	2.677	0.061	-0.122	0	0.665	9.89	0.327	0	-0.061	-0.061	1510066678
-9.683	-1.392	-1.822	0	-0.122	-0.061	3.057	-8.222	2.64	-0.122	-0.305	0.488	3.923	9.245	2.943	-0.061	-0.061	0	-9.585	-0.484	-2.445	-0.061	0.122	-0.061	2.539	9.148	2.644	0	-0.061	0	0.657	9.873	0.322	-0.061	-0.061	0	1510066678
-9.627	-1.416	-1.816	-0.061	-0.061	0	3.281	-8.256	2.62	-0.122	-0.305	0.488	3.902	9.281	2.919	0	-0.061	-0.061	-9.589	-0.47	-2.468	0	0	-0.061	2.539	9.148	2.644	0	-0.061	-0.061	0.657	9.873	0.322	-0.061	-0.061	0	1510066678
-9.68	-1.398	-1.826	-0.061	-0.061	0	3.321	-8.247	2.609	-0.122	-0.183	0.427	3.943	9.298	2.92	0	-0.122	-0.061	-9.552	-0.404	-2.469	-0.061	0	-0.061	2.512	9.197	2.658	0	-0.061	-0.061	0.574	9.886	0.337	-0.061	0	0	1510066678
-9.65	-1.416	-1.824	-0.061	-0.061	0	3.327	-8.287	2.661	-0.122	-0.244	0.305	4.005	9.292	2.948	0	0	-0.061	-9.575	-0.474	-2.452	-0.061	0.061	0	2.479	9.182	2.653	0	-0.061	-0.061	0.689	9.903	0.355	-0.061	-0.061	0	1510066678
-9.619	-1.468	-1.804	-0.061	-0.061	0	3.406	-8.311	2.645	-0.122	-0.183	0.244	4.014	9.298	2.961	0	-0.061	-0.061	-9.564	-0.461	-2.48	-0.061	0.061	0	2.492	9.182	2.675	0	-0.061	-0.061	0.645	9.897	0.342	0	0	0	1510066678
-9.624	-1.442	-1.827	-0.061	0	0	3.424	-8.319	2.611	0	-0.183	0.061	4.033	9.289	2.984	0	-0.061	-0.061	-9.546	-0.437	-2.46	-0.061	0	0	2.466	9.164	2.664	0	-0.061	-0.061	0.603	9.897	0.348	-0.061	0	0	1510066678
-9.634	-1.446	-1.811	-0.061	-0.061	0	3.424	-8.319	2.611	0	-0.183	0.061	4.083	9.28	3.009	0	0	-0.061	-9.537	-0.465	-2.46	-0.061	0.061	-0.061	2.466	9.164	2.664	0	-0.061	0	0.603	9.897	0.348	0	0	0	1510066678
-9.625	-1.473	-1.822	-0.122	-0.061	0	3.315	-8.271	2.601	0	-0.122	-0.061	4.098	9.28	2.998	0	0	-0.061	-9.566	-0.464	-2.449	-0.061	0	0	2.485	9.154	2.628	0	0	0	0.597	9.884	0.342	0	0	0	1510066678
-9.649	-1.462	-1.818	-0.061	-0.061	0	3.241	-8.258	2.553	0	-0.061	-0.122	4.075	9.287	3.004	0	0	0	-9.563	-0.479	-2.467	-0.061	-0.061	0	2.511	9.186	2.637	0	0.061	0	0.623	9.878	0.373	-0.061	0	0	1510066678
-9.656	-1.41	-1.83	-0.061	0	0	3.181	-8.274	2.545	0	0	-0.183	4.069	9.284	2.999	-0.061	0.061	0	-9.536	-0.507	-2.468	-0.061	-0.061	0	2.511	9.186	2.637	0	0.122	0	0.623	9.878	0.373	0	0	0	1510066678
-9.665	-1.396	-1.84	-0.061	-0.061	0	3.152	-8.287	2.582	0	0.061	-0.122	4.008	9.299	2.98	-0.061	0.061	0	-9.54	-0.469	-2.473	0	0	0	2.426	9.191	2.651	-0.061	0.061	0.061	0.635	9.902	0.366	0	0	0	1510066678
-9.629	-1.409	-1.814	-0.061	0	0.061	3.103	-8.314	2.578	0	0	-0.122	3.998	9.305	2.938	-0.061	-0.061	0	-9.566	-0.467	-2.478	0	-0.061	0	2.504	9.228	2.692	0	0	0.061	0.668	9.917	0.315	0	-0.061	0	1510066678
-9.613	-1.42	-1.814	0	0	0.061	3.112	-8.399	2.633	0	0.061	-0.183	4.055	9.33	2.976	0	0.061	0	-9.562	-0.468	-2.525	0	-0.122	0	2.504	9.228	2.692	0	0	0.061	0.599	9.883	0.327	-0.061	0	0	1510066678
-9.658	-1.372	-1.822	0.061	0	0	3.036	-8.39	2.659	0	0.061	-0.183	4.003	9.31	3.034	0	0.122	0	-9.582	-0.469	-2.505	0	-0.122	0	2.559	9.17	2.678	-0.061	0.061	0	0.664	9.886	0.352	-0.061	-0.122	0	1510066678
-9.658	-1.324	-1.841	-0.061	-0.061	0	2.982	-8.32	2.659	0.061	0.061	-0.122	3.911	9.26	3.084	-0.061	0.122	0	-9.574	-0.463	-2.464	0	-0.122	0	2.472	9.117	2.665	-0.122	0.061	0	0.633	9.908	0.379	-0.061	-0.061	0	1510066678
-9.641	-1.28	-1.815	-0.061	-0.061	0	2.961	-8.253	2.644	0.061	0.061	-0.061	3.869	9.271	3.085	-0.122	0	-0.061	-9.544	-0.473	-2.46	0	-0.122	0	2.472	9.117	2.665	-0.061	0.061	0.061	0.633	9.908	0.379	-0.061	-0.061	0	1510066678
-9.649	-1.269	-1.817	0	0	0	2.982	-8.234	2.589	0.061	0	0	3.908	9.292	3.057	-0.183	0	-0.122	-9.554	-0.488	-2.456	0	-0.122	0	2.493	9.16	2.705	-0.061	0	0.061	0.756	9.877	0.359	0	-0.122	0	1510066678
-9.709	-1.278	-1.851	0	0	0	3.101	-8.253	2.596	0	0.061	0	3.908	9.292	3.057	-0.183	0	-0.122	-9.569	-0.477	-2.449	0	-0.122	0	2.543	9.141	2.717	-0.061	0	0.061	0.794	9.887	0.319	-0.061	0	0	1510066678
-9.656	-1.263	-1.832	-0.061	0	0	3.185	-8.285	2.56	0	0.122	-0.061	3.936	9.269	2.998	-0.122	0	-0.122	-9.607	-0.469	-2.446	0	-0.122	0	2.543	9.141	2.717	-0.122	0	0	0.733	9.932	0.364	-0.061	-0.061	0	1510066678
-9.658	-1.303	-1.861	-0.061	-0.061	0	3.23	-8.275	2.555	0	0.122	-0.061	3.947	9.214	2.921	-0.061	0	-0.122	-9.625	-0.427	-2.473	0	-0.122	0	2.572	9.115	2.73	-0.122	0	0	0.76	9.885	0.352	-0.061	0	0	1510066678
-9.654	-1.3	-1.828	-0.061	-0.061	0	3.387	-8.326	2.67	0.061	-0.183	-0.305	3.982	9.199	2.927	0	0	-0.122	-9.611	-0.464	-2.44	0.061	-0.244	-0.061	2.556	9.099	2.773	-0.122	0	-0.061	0.767	9.91	0.345	-0.061	-0.061	0	1510066678
-9.656	-1.325	-1.849	0	-0.061	-0.061	3.531	-8.202	2.694	0.061	-0.244	-0.427	4.037	9.192	2.99	0	0.061	-0.122	-9.558	-0.392	-2.341	0	-0.061	-0.061	2.556	9.099	2.773	-0.122	-0.061	-0.061	0.662	9.92	0.333	-0.061	-0.061	0	1510066678
-9.613	-1.354	-1.842	-0.061	0	0	3.534	-8.13	2.757	0.061	-0.244	-0.427	4.018	9.203	3.021	0	0.061	-0.122	-9.575	-0.415	-2.324	-0.061	-0.061	-0.061	2.512	9.059	2.745	-0.061	0	0	0.662	9.92	0.333	0	0	0	1510066678
-9.624	-1.351	-1.823	0	-0.061	0	3.323	-8.107	2.638	0	0.122	-0.244	4.015	9.265	3.061	-0.061	-0.061	-0.061	-9.612	-0.468	-2.302	-0.061	-0.122	-0.061	2.497	9.118	2.751	-0.061	0	0	0.758	9.878	0.362	0	-0.061	-0.061	1510066679
-9.61	-1.322	-1.793	0	0	0	3.174	-8.108	2.631	-0.061	0	-0.183	4.04	9.251	3.067	-0.061	0	0	-9.582	-0.502	-2.28	0	-0.122	-0.061	2.497	9.118	2.751	0	0	0	0.752	9.878	0.355	0	-0.061	-0.061	1510066679
-9.655	-1.336	-1.836	0	0	0	3.174	-8.122	2.556	-0.061	0	-0.183	3.976	9.278	3.046	-0.061	-0.061	0.061	-9.556	-0.484	-2.291	0	-0.061	0	2.406	9.14	2.748	0	0	0	0.696	9.88	0.355	-0.061	0	0	1510066679
-9.672	-1.357	-1.826	0	0	0	2.962	-8.221	2.51	-0.183	0.305	-0.122	3.894	9.312	3.005	-0.122	-0.122	0.061	-9.618	-0.483	-2.296	0.061	-0.061	-0.061	2.482	9.162	2.769	0	-0.061	0	0.715	9.895	0.366	-0.061	-0.061	0	1510066679
-9.655	-1.309	-1.817	0	-0.061	0	2.866	-8.277	2.531	0.061	0	0.244	3.838	9.266	2.958	-0.061	-0.122	0	-9.605	-0.456	-2.316	0	-0.061	0	2.482	9.162	2.769	-0.061	-0.122	0	0.715	9.895	0.366	0	0	0	1510066679
-9.631	-1.237	-1.809	0.061	0	-0.061	2.791	-8.245	2.558	0.061	0	0.244	3.82	9.183	2.967	0	0	-0.061	-9.542	-0.462	-2.306	0	-0.061	0	2.558	9.116	2.772	-0.061	-0.061	-0.061	0.687	9.909	0.383	-0.061	-0.061	0	1510066679
-9.667	-1.209	-1.79	0.061	-0.061	-0.061	2.915	-8.171	2.497	0	-0.305	0.244	3.784	9.165	2.994	0	-0.061	-0.122	-9.532	-0.489	-2.315	0	0	0	2.486	9.043	2.71	-0.061	-0.061	-0.061	0.805	9.879	0.325	0	-0.061	0	1510066679
-9.708	-1.205	-1.821	0.061	-0.061	0	2.939	-8.171	2.436	-0.122	-0.122	0.366	3.807	9.215	3.003	-0.061	-0.183	-0.122	-9.616	-0.495	-2.336	0	0	0	2.486	9.043	2.71	-0.061	-0.122	-0.061	0.805	9.879	0.325	-0.061	-0.122	-0.061	1510066679
-9.678	-1.183	-1.826	-0.061	-0.061	-0.061	3.009	-8.219	2.42	-0.244	-0.183	0.366	3.888	9.274	2.991	0	-0.183	-0.183	-9.583	-0.488	-2.363	0	0	0	2.543	9.165	2.744	0	-0.122	-0.122	0.846	9.917	0.343	0	-0.061	0	1510066679
-9.649	-1.248	-1.809	-0.061	-0.061	-0.061	3.11	-8.266	2.468	-0.244	-0.183	0.366	3.957	9.258	3.016	0.061	-0.122	-0.183	-9.558	-0.435	-2.348	0	0.061	0	2.543	9.165	2.744	-0.061	-0.122	-0.122	0.706	9.897	0.366	-0.061	0	0	1510066679
-9.666	-1.281	-1.829	-0.061	-0.061	-0.061	3.157	-8.299	2.523	-0.305	-0.061	0.427	3.98	9.196	3.042	0.061	-0.122	-0.183	-9.57	-0.419	-2.36	-0.061	0.061	0	2.543	9.165	2.744	-0.061	-0.122	-0.122	0.706	9.897	0.366	-0.061	0	-0.061	1510066679
-9.673	-1.297	-1.797	-0.061	-0.061	-0.061	3.192	-8.339	2.576	-0.305	-0.122	0.305	4.023	9.185	3.103	0.061	-0.061	-0.183	-9.619	-0.457	-2.364	-0.061	0.061	0	2.574	9.064	2.755	-0.061	-0.122	-0.122	0.843	9.902	0.353	-0.061	0	-0.122	1510066679
-9.635	-1.304	-1.798	-0.061	0	-0.061	3.249	-8.386	2.625	-0.122	-0.183	0.061	4.051	9.235	3.127	0	-0.061	-0.183	-9.603	-0.428	-2.37	-0.061	0	0	2.568	9.112	2.775	-0.061	-0.061	-0.122	0.731	9.891	0.359	-0.061	-0.061	-0.061	1510066679
-9.713	-1.343	-1.854	-0.061	-0.061	-0.061	3.249	-8.376	2.665	-0.122	-0.122	0	4.1	9.281	3.122	0	-0.122	-0.122	-9.568	-0.397	-2.373	-0.061	0.061	0	2.568	9.112	2.775	0	-0.061	-0.061	0.731	9.891	0.359	0	0	-0.061	1510066679
-9.647	-1.328	-1.8	-0.061	-0.061	-0.061	3.228	-8.348	2.669	-0.061	-0.061	-0.061	4.124	9.316	3.11	0	-0.061	0	-9.599	-0.474	-2.37	-0.061	0.061	0	2.498	9.16	2.763	0	-0.061	-0.061	0.766	9.915	0.386	-0.061	-0.122	-0.061	1510066679
-9.617	-1.348	-1.776	-0.061	0	-0.061	3.15	-8.392	2.661	0	-0.122	-0.122	4.04	9.325	3.082	0	-0.061	0.061	-9.583	-0.464	-2.397	-0.061	0.061	-0.061	2.51	9.156	2.731	0	0	0	0.688	9.868	0.37	-0.061	0	-0.061	1510066679
-9.658	-1.381	-1.834	0	0	-0.061	3.118	-8.398	2.622	0	-0.122	-0.122	3.968	9.282	3.012	-0.061	-0.122	0.061	-9.595	-0.464	-2.388	-0.061	0	0	2.51	9.156	2.731	0	0	-0.061	0.688	9.868	0.37	0	0	-0.061	1510066679
-9.66	-1.376	-1.824	0	-0.061	-0.061	3.078	-8.314	2.579	0	0	-0.183	3.927	9.262	3.012	-0.061	-0.061	0	-9.557	-0.463	-2.382	0	0	0	2.486	9.089	2.737	0	0	0	0.67	9.897	0.38	0	0	-0.061	1510066679
-9.668	-1.345	-1.83	-0.061	0	-0.061	3.078	-8.314	2.579	0	0	-0.183	3.869	9.25	2.955	-0.061	0	0	-9.589	-0.446	-2.358	0	0	0	2.424	9.119	2.741	0	0.061	0	0.663	9.883	0.353	0	-0.061	-0.122	1510066679
-9.7	-1.398	-1.82	0	-0.122	-0.061	3.037	-8.311	2.512	0.061	0	-0.183	3.835	9.319	2.897	-0.061	-0.122	0	-9.593	-0.475	-2.376	0	0.061	0	2.424	9.119	2.741	0	0.061	0	0.663	9.883	0.353	0	-0.061	-0.061	1510066679
-9.589	-1.397	-1.787	0	0	0	3.071	-8.433	2.43	0.061	-0.122	-0.244	3.86	9.342	2.868	-0.061	-0.122	0	-9.586	-0.464	-2.393	0	0	0	2.4	9.199	2.796	0	-0.061	-0.061	0.674	9.927	0.36	0	0	-0.061	1510066679
-9.646	-1.437	-1.815	0	0	-0.061	3.247	-8.351	2.466	0.061	0.061	-0.305	3.854	9.326	2.857	0	-0.122	0	-9.56	-0.406	-2.373	0	0	0	2.422	9.171	2.768	0	-0.061	-0.061	0.627	9.871	0.359	-0.061	0	-0.061	1510066679
-9.635	-1.434	-1.821	0	-0.061	-0.061	3.147	-8.306	2.483	0.061	0.244	-0.305	3.825	9.288	2.903	0	-0.061	-0.061	-9.599	-0.422	-2.359	0	0.061	0	2.422	9.171	2.768	-0.061	-0.061	-0.061	0.627	9.871	0.359	-0.061	-0.061	-0.061	1510066679
-9.591	-1.458	-1.805	0	0	-0.061	3.036	-8.266	2.501	0.061	0.244	-0.305	3.814	9.288	2.923	0	-0.122	-0.061	-9.583	-0.42	-2.382	0	0	-0.061	2.432	9.136	2.755	0	-0.061	-0.061	0.644	9.912	0.367	-0.061	0	-0.061	1510066679
-9.627	-1.43	-1.803	0.061	0	-0.061	3.021	-8.244	2.47	0.061	0	-0.183	3.856	9.288	2.972	0	-0.061	-0.122	-9.563	-0.425	-2.366	0	0	0	2.419	9.135	2.762	0	-0.061	-0.061	0.568	9.879	0.397	-0.061	0	-0.061	1510066679
-9.658	-1.421	-1.804	0	0	-0.061	3.082	-8.245	2.492	0	-0.061	-0.122	3.906	9.327	3.003	0	-0.061	-0.122	-9.574	-0.463	-2.384	0	0	0	2.419	9.135	2.762	0	-0.061	-0.061	0.568	9.879	0.397	0	-0.061	-0.061	1510066679
-9.653	-1.457	-1.814	0	0	-0.061	3.025	-8.301	2.479	-0.061	0.122	-0.061	3.912	9.366	2.982	-0.061	-0.122	-0.061	-9.599	-0.447	-2.405	0	0	0	2.384	9.179	2.737	0	-0.122	-0.061	0.556	9.908	0.37	-0.061	-0.061	-0.061	1510066680
-9.644	-1.437	-1.823	0.061	0	-0.061	3.047	-8.323	2.485	-0.061	0.061	0	3.925	9.32	2.961	-0.061	-0.183	-0.061	-9.575	-0.427	-2.411	0	0	0	2.45	9.164	2.717	0	-0.122	-0.061	0.571	9.908	0.38	0	0	-0.061	1510066680
-9.589	-1.384	-1.784	0	0	-0.061	3.072	-8.302	2.495	-0.061	0	0	3.975	9.263	2.94	-0.061	-0.122	-0.061	-9.55	-0.445	-2.427	0	0	-0.061	2.45	9.164	2.717	0	-0.122	-0.061	0.571	9.908	0.38	-0.061	-0.061	-0.061	1510066680
-9.485	-1.292	-1.732	-0.122	0.183	-0.122	3.054	-8.256	2.524	-0.061	0	0	3.997	9.223	2.917	0	-0.122	-0.061	-9.501	-0.401	-2.452	0	0	0	2.591	9.123	2.669	0	-0.061	-0.061	0.488	9.862	0.359	-0.061	-0.061	-0.061	1510066680
-9.343	-1.056	-1.737	-0.366	0.488	-0.183	3.076	-8.216	2.525	-0.061	0	0	4.095	9.203	2.985	0	-0.061	-0.122	-9.41	-0.398	-2.542	-0.061	0	-0.061	2.69	9.1	2.611	0	-0.061	0	0.413	9.737	0.321	0	0	-0.061	1510066680
-9.299	-0.774	-2.127	-0.671	0.977	-0.244	3.07	-8.178	2.556	-0.061	0	0	4.204	9.137	3.03	0.061	0	-0.122	-9.439	-0.318	-2.653	-0.183	0.061	-0.061	2.69	9.1	2.611	-0.061	0	0	0.413	9.737	0.321	0	0	-0.244	1510066680
-9.666	-0.894	-2.574	-0.488	0.366	-0.305	2.985	-8.162	2.601	-0.061	0	0	4.323	9.059	3.088	0.183	0.122	-0.183	-9.563	-0.267	-2.862	-0.488	0.061	-0.061	2.964	9.068	2.537	-0.061	0.061	0	1.126	9.8	-0.142	-0.061	0.305	-0.427	1510066680
-9.658	-0.799	-2.68	-0.488	0.366	-0.305	2.889	-8.185	2.527	0	-0.183	-0.061	4.469	8.817	3.119	0.305	0.305	-0.244	-9.673	-0.553	-3.011	-0.671	-0.244	-0.183	3.519	8.857	2.229	-0.061	0.244	-0.061	1.176	9.957	0.019	-0.183	0.793	-0.549	1510066680
-9.622	-0.555	-2.745	-0.549	0.305	-0.427	2.856	-8.268	2.469	-0.061	-0.671	-0.183	4.594	8.705	3.158	0.305	0.61	-0.427	-9.646	-0.841	-3.106	-0.671	-0.427	-0.244	3.519	8.857	2.229	0	0.488	-0.122	1.176	9.957	0.019	-0.366	1.282	-0.488	1510066680
-9.816	-0.597	-2.81	-0.61	-0.366	-0.61	2.912	-8.303	2.548	-0.305	-0.61	-0.244	4.514	8.759	3.11	0.244	0.61	-0.61	-9.653	-1.007	-3.195	-0.61	-0.488	-0.244	3.38	8.836	1.912	0	0.671	-0.183	0.676	10.005	0.02	-0.366	0.793	-0.427	1510066680
-9.871	-0.786	-2.601	-0.854	-0.549	-0.671	2.815	-8.21	2.773	-0.366	-0.427	-0.366	4.425	8.946	3.011	0.122	0.183	-0.671	-9.603	-1.068	-3.222	-0.671	-0.671	-0.183	3.315	9.123	1.849	0.061	0.671	-0.305	1.377	9.983	0.425	-0.427	0.305	-0.366	1510066680
-9.536	-1.035	-2.473	-0.977	-1.038	-0.671	2.815	-8.21	2.773	-0.366	-0.427	-0.366	4.38	9.094	2.96	0.183	0	-0.732	-9.429	-1.035	-3.019	-0.671	-0.854	-0.061	3.315	9.123	1.849	0	0.671	-0.549	1.377	9.983	0.425	-0.427	0.549	-0.244	1510066680
-8.92	-1.424	-1.86	-0.977	-1.404	-0.488	2.574	-7.717	3.092	-0.427	-0.793	-0.122	4.377	9.287	3.091	0.122	0.427	-0.854	-9.429	-1.035	-3.019	-0.671	-0.854	-0.061	3.091	9.275	1.946	-0.122	0.793	-0.61	3.899	9.428	1.211	-0.732	0.671	0	1510066680
-9.172	-1.808	-0.872	-1.465	-2.258	-0.305	2.73	-7.411	3.151	-0.244	-1.221	0.061	4.055	9.317	3.149	0	0.916	-0.732	-9.429	-1.035	-3.019	-0.671	-0.854	-0.061	1.879	8.888	2.7	-0.366	0.916	-0.732	4.62	8.979	1.763	-0.916	0.061	0.854	1510066680
-10.034	-2.175	-0.608	-0.977	-2.075	-0.61	3.104	-7.014	3.083	-0.244	-1.221	0.061	3.399	9.136	3.076	-0.122	0.366	-0.244	-9.018	-0.15	-2.238	-0.061	0.244	0.671	1.879	8.888	2.7	-0.488	0.793	-0.732	4.62	8.979	1.763	-1.404	0.671	2.502	1510066680
-11.036	-1.81	-0.391	-0.061	-0.793	-0.549	3.698	-6.989	2.649	-0.122	-1.709	0.183	2.759	9.678	3.03	0.061	-0.488	0.183	-10.487	0.319	-2.744	-0.183	-1.16	0.732	1.464	8.799	3.77	-0.488	0.793	-0.732	2.438	11.019	1.174	-0.854	1.099	2.808	1510066680
-11.348	-1.939	-0.674	0.549	-1.465	-0.61	4.231	-7.881	2.024	0	-2.258	0.854	2.388	10.545	3.266	0.305	-0.671	0	-10.331	0.242	-2.781	-0.366	-0.671	0.61	2.509	10.198	4.321	-0.366	0.122	-0.854	1.883	11.61	1.906	0.671	0.916	3.845	1510066680
-9.976	-2.08	-0.245	0.244	-0.366	-0.671	5.111	-8.813	1.458	-0.305	-2.319	1.526	2.529	10.317	3.658	0.549	0.244	-0.488	-10.269	-0.057	-2.795	0.122	-1.038	0.366	2.509	10.198	4.321	-0.305	0.183	-0.793	1.883	11.61	1.906	0	0.793	3.723	1510066680
-9.952	-1.967	-0.104	0.854	-0.732	-0.122	5.889	-8.947	1.218	-0.732	-1.404	1.465	2.286	9.652	3.779	0.488	0.732	-0.61	-9.792	0.203	-2.676	0.916	-0.916	0.244	1.927	9.518	4.271	-0.488	0.122	-0.61	0.432	9.83	0.611	-0.244	1.709	2.686	1510066680
-9.082	-1.525	0.024	1.221	-1.099	-0.183	6.2	-8.533	1.515	-1.282	-0.061	0.916	1.808	8.866	3.664	0.244	-0.305	-0.488	-9.32	0.603	-2.21	1.038	-1.038	0.061	1.452	7.739	3.892	-0.366	-0.305	-0.61	1.93	9.176	1.014	0.61	0.122	1.892	1510066680
-8.408	-1.075	0.141	1.099	-0.977	-0.488	5.99	-7.812	1.771	-1.282	-0.061	0.916	1.756	8.082	3.42	0	-1.404	-0.549	-8.945	0.745	-1.869	0.977	-1.038	-0.122	1.452	7.739	3.892	-0.244	-0.61	-0.793	1.93	9.176	1.014	0.793	0.183	1.404	1510066680
-8.366	-0.654	0.669	0.854	-0.427	-0.366	5.186	-7.312	2.054	-1.343	1.587	0.488	2.149	7.903	3.126	0	-1.465	-0.671	-8.782	0.981	-1.747	1.038	-0.916	-0.183	1.446	7.239	3.77	0	-0.61	-0.854	2.379	7.788	1.278	0.61	0.305	1.343	1510066680
-8.713	-0.609	0.816	0.427	-0.366	-0.183	4.719	-7.477	2.192	-0.854	1.465	0	2.553	8.427	2.93	0.183	-1.343	-0.732	-8.833	1.409	-1.809	0.732	-0.671	-0.244	1.936	8.23	4.004	0.183	-0.488	-0.793	2.395	7.086	1.748	1.221	0.061	0.916	1510066680
-9.253	-0.725	0.75	-0.122	0	-0.183	4.566	-8.175	2.285	-0.305	1.282	0.061	2.976	8.836	2.877	0.488	-1.16	-0.732	-9.08	1.489	-1.994	0.366	-0.549	-0.427	1.936	8.23	4.004	0.305	-0.671	-0.793	2.395	7.086	1.748	2.014	0.549	0.244	1510066680
-9.859	-1.31	0.896	-0.183	0.671	-0.183	4.516	-8.79	2.263	-0.305	1.282	0.061	3.375	8.978	3.133	0.793	-0.671	-0.549	-9.062	1.365	-2.066	0.183	-0.244	-0.549	2.105	8.595	4.146	0.305	-0.916	-0.793	3.51	8.659	0.546	2.258	-0.916	-0.977	1510066680
-12.128	-2.171	1.256	0.732	-0.427	-0.183	4.298	-8.979	2.108	0.549	0.793	-0.427	3.509	8.949	3.454	1.038	-0.366	-0.366	-9.63	1.007	-1.821	0	0.183	-0.549	2.168	8.701	3.828	0.244	-1.038	-0.732	8.85	10.171	1.628	1.099	-3.235	-1.099	1510066681
-10.93	-1.749	1.638	1.953	-0.488	0.183	3.927	-8.936	1.859	0.793	0.488	-0.61	3.506	9.655	3.56	0.916	-0.427	-0.244	-11.318	0.231	-1.745	-0.061	-0.549	-0.671	2.168	8.701	3.828	0.183	-0.793	-0.732	8.85	10.171	1.628	-0.793	0.366	-0.488	1510066681
-10.866	-2.015	-0.019	-0.183	1.221	-0.366	3.588	-9.415	1.505	0.793	0.488	-0.61	3.653	11.329	3.448	0.793	-0.732	-0.244	-11.159	0.444	-1.438	0	-0.427	-0.793	2.096	9.856	3.98	0.549	-0.427	-0.671	5.867	10.283	-1.052	-0.488	-2.563	0.671	1510066681
-10.258	-2.94	-0.05	-0.305	1.709	-0.183	3.588	-9.415	1.505	0.671	0.183	-0.427	4.176	12.618	3.444	0.61	-0.305	-0.122	-11.682	-0.033	-0.988	-0.61	0.305	-0.854	1.641	11.585	4.058	0.671	-0.488	-0.244	5.245	9.911	0.018	0.061	0.122	-0.732	1510066681
-10.136	-2.942	-0.991	0.366	1.709	-0.061	3.351	-10.911	1.523	0.183	0.916	0.061	4.266	12.309	3.193	0.488	0.305	0.244	-10.946	-0.379	-0.607	-0.305	-0.854	-0.732	1.267	12.019	3.624	0.183	-0.549	0.061	3.299	10.639	1.166	-0.854	-0.427	-1.831	1510066681
-8.781	-2.756	-1.827	0.183	3.113	-0.122	2.616	-10.318	1.436	0.977	0.549	-0.244	4.075	11.038	2.885	0.122	0.61	0.366	-10.023	-1.09	0.215	-0.671	-0.549	-0.61	1.422	11.425	3.118	0.305	-0.305	0.183	-0.116	10.27	-0.141	0.244	-0.061	-1.648	1510066681
-9.294	-2.808	-2.565	-0.122	1.648	0.305	2.021	-8.989	1.512	1.16	-0.671	-0.732	3.847	9.832	2.326	-0.305	0.732	0.488	-9.415	-2.049	0.563	-0.427	-0.061	-0.671	-0.035	9.26	1.516	-0.061	0.305	0.549	2.149	10.036	-1.14	0.793	-1.831	-2.93	1510066681
-9.368	-2.116	-2.616	-0.549	1.343	0.488	1.861	-8.168	1.597	1.16	-0.671	-0.732	3.631	9.861	1.742	-0.977	0.671	0.305	-9.018	-2.121	0.239	-0.061	0.366	-0.305	-0.035	9.26	1.516	-0.183	0.793	0.977	2.149	10.036	-1.14	0.122	0.61	-2.38	1510066681
-9.362	-1.528	-2.427	-0.488	0.854	0.61	1.855	-8.013	1.971	1.038	-0.916	-0.916	3.317	10.143	1.16	-1.465	-0.488	0.366	-9.107	-1.731	-0.395	-0.183	0.366	-0.305	-0.25	9.595	1.56	0.366	0.793	1.099	1.194	9.543	-0.908	0.244	0.183	-2.502	1510066681
-8.47	-1.646	-1.774	-0.366	1.648	0.427	1.531	-7.745	2.265	0.488	0.427	-0.366	3.368	9.452	0.848	-1.343	-1.77	0.732	-8.568	-1.577	-0.64	-0.366	0.427	-0.122	1.086	9.036	1.621	0.61	-0.061	0.977	1.347	9.453	-0.366	0	-0.305	-2.502	1510066681
-8.896	-1.652	-2.101	0	1.038	-0.061	1.348	-6.992	2.273	0.427	0	0.061	3.829	8.539	1.022	-1.343	-1.77	0.732	-8.708	-1.792	-0.8	-0.488	0.427	0.061	1.086	9.036	1.621	0.366	-0.427	0.793	1.347	9.453	-0.366	-0.183	-0.61	-2.197	1510066681
-8.996	-1.397	-2.707	-0.122	1.099	0.061	1.348	-6.992	2.273	0.427	0	0.061	4.26	8.508	1.322	-0.488	0.183	0.793	-8.991	-1.79	-1.058	-0.427	0.244	0.305	1.885	8.616	1.602	-0.122	0.305	0.671	1.794	9.741	-0.109	-0.366	-0.732	-1.831	1510066681
-8.928	-1.309	-3.157	-0.488	0.427	-0.122	1.682	-6.537	2.077	0.122	-0.671	0.183	4.081	8.927	1.418	-0.366	1.465	0.244	-9.076	-1.806	-1.309	-0.366	0	0.488	2.304	9.342	1.457	-0.305	0.977	0.549	0.473	9.428	-0.615	-0.061	-0.183	-1.831	1510066681
-9.304	-1.318	-2.993	-0.366	-0.183	-0.244	1.865	-6.947	1.869	0.122	-0.671	0.183	3.747	9.068	1.511	-0.366	1.465	0.244	-9.016	-1.904	-1.515	-0.427	-0.122	0.549	2.304	9.342	1.457	-0.366	1.16	0.427	0.473	9.428	-0.615	0.244	-0.244	-1.709	1510066681
-9.295	-1.236	-2.704	-0.061	-0.732	-0.122	1.865	-6.947	1.869	-0.061	-1.282	0.549	3.628	8.916	1.756	-0.122	0.977	-0.244	-8.611	-2.078	-1.52	-0.305	-0.122	0.61	1.89	9.305	1.424	-0.427	0.793	0.305	0.477	9.612	-0.518	-0.061	-0.427	-1.709	1510066681
-8.787	-1.084	-2.46	0	-0.977	0	2.761	-7.023	2.052	-0.427	-1.648	0.671	3.759	8.898	2.083	-0.366	0.793	-0.244	-8.557	-2.078	-1.413	-0.122	0.244	0.671	1.245	8.891	1.554	-0.549	0.549	0.305	1.209	9.276	-0.096	-0.122	-0.732	-1.526	1510066681
-8.339	-0.239	-2.073	0.366	-0.366	0.244	2.933	-6.856	2.268	-0.977	-0.916	0.366	3.642	9.071	2.141	-0.366	0.793	-0.244	-8.762	-1.43	-1.378	0.122	0.305	0.854	1.245	8.891	1.554	-0.671	0.366	0.244	1.209	9.276	-0.096	-0.183	-0.366	-1.404	1510066681
-9.445	-0.276	-3.431	-1.038	0.671	-0.244	2.981	-6.971	2.552	-1.099	-1.038	0.305	3.54	9.314	2.266	-0.488	0	-0.427	-9.122	-1.232	-1.148	-0.305	1.526	1.343	1.495	9.089	1.894	-0.854	0	0.122	1.275	8.923	-0.41	-0.793	0	-1.16	1510066681
-11.732	-1.891	-4.477	-1.77	-1.526	-0.061	3.296	-7.935	2.73	-1.16	-1.038	0.488	3.54	10.605	2.399	-0.366	0	-0.732	-11.84	-0.703	-2.013	0.305	0.183	0.732	2.335	11.219	3.189	-0.916	-0.061	0.122	0.607	10.954	-0.592	-0.977	0.305	-0.916	1510066681
-12.112	-3.141	-3.18	-0.977	-1.709	0.244	3.785	-10.871	2.82	-0.916	-1.343	0.977	3.409	11.864	2.512	-0.244	-0.244	-1.099	-13.489	0.054	-1.653	-0.305	0.671	0.854	2.335	11.219	3.189	-0.671	-0.854	-0.122	0.607	10.954	-0.592	-1.465	0.183	-0.854	1510066681
-11.025	-4.387	-2.64	-0.549	-2.502	0.305	4.535	-13.257	2.708	-0.916	-1.343	0.977	3.38	11.803	2.707	-0.061	-0.305	-0.977	-12.108	0.083	-1.048	0	-1.404	0.732	3.265	11.886	4.154	0	-0.305	-0.732	2.434	11.633	1.406	-2.014	-0.488	0.793	1510066681
-10.111	-4.142	-1.17	1.343	-3.784	0.549	5.369	-12.639	2.795	-0.549	-2.136	1.099	3.443	10.392	2.949	0.061	0.366	-0.366	-11.057	-0.299	-0.203	0.427	-0.183	0.183	-0.386	8.953	4.357	-0.244	0.183	-0.793	2.933	12.164	0.993	-2.93	-0.549	2.93	1510066681
-9.96	-2.407	-0.532	0.183	-1.282	0.549	5.308	-10.386	2.968	-0.061	-1.221	0	2.787	9.767	2.851	-0.366	0.793	0.549	-10.174	0.818	0.281	0.854	-0.305	-0.183	-0.386	8.953	4.357	-0.671	0.854	-0.244	2.933	12.164	0.993	-2.625	-0.183	4.333	1510066681
-10.032	-2.917	-1.235	0	-1.099	0	4.356	-9.192	2.521	0.488	2.197	-1.282	1.585	9.954	2.515	-0.854	-0.793	1.221	-9.951	1.491	0.318	0.061	0.183	0	-1.2	8.504	4.908	-0.061	0.366	-0.061	0.593	12.03	0.059	-0.671	-0.183	4.089	1510066681
-8.402	-3.048	-0.84	-0.366	-1.038	-0.549	3.364	-8.863	1.903	1.099	1.709	-0.732	1.182	9.537	2.286	-0.732	-2.136	1.404	-9.574	0.994	-0.172	-0.061	-0.549	-0.183	0.642	8.464	4.207	0.122	-0.671	0	-0.842	10.67	-0.246	0.183	0.427	4.822	1510066681
-8.077	-2.535	-0.328	-0.122	-1.038	0.183	2.806	-8.594	0.964	1.709	-0.366	-0.488	1.623	8.534	2.383	-0.366	-1.526	1.038	-8.74	0.67	-0.268	0.305	-0.244	-0.244	0.642	8.464	4.207	0.183	-0.916	-0.122	-0.842	10.67	-0.246	1.465	-1.465	5.005	1510066682
-7.994	-2.358	0.103	0.61	-0.61	0.488	3.062	-7.982	0.419	1.709	-0.366	-0.488	1.997	7.911	2.464	0	-0.061	0.427	-8.601	0.543	-0.426	0.549	-0.305	-0.427	1.113	7.772	4.089	0.244	0	-0.122	0.209	10.043	1.133	1.099	1.16	4.7	1510066682
-7.671	-1.958	0.386	0.793	0	0.061	3.285	-7.503	0.269	1.343	-0.61	-1.038	1.973	7.954	2.44	0.183	0.183	0.122	-8.741	0.663	-0.725	0.549	-0.366	-0.671	0.779	7.58	3.712	0.244	0.183	0.061	-2.036	8.19	0.641	1.709	3.479	3.54	1510066682
-7.224	-1.221	0.353	0.793	0.977	0.183	3.247	-7.276	0.135	0.916	0.122	-0.793	1.904	8.129	2.323	0.183	0.183	0.122	-8.905	1.038	-0.945	0.488	-0.549	-0.549	0.779	7.58	3.712	0.488	-0.244	-0.061	-2.036	8.19	0.641	2.075	2.014	2.136	1510066682
-7.588	-0.623	0.171	0.183	2.747	0.488	3.042	-7.289	0.053	0.549	0.366	-0.366	2.268	8.179	2.413	0.549	-0.977	-0.183	-8.545	1.168	-1.145	0.183	-0.671	-0.671	1.434	7.995	3.854	0.61	-0.305	-0.305	-4.121	7.165	-0.133	2.441	-1.526	1.099	1510066682
-9.362	-1.159	-0.915	-0.122	2.075	0.549	2.999	-7.348	0.213	0.244	0.488	0	2.86	7.965	2.684	0.793	-0.427	-0.366	-8.381	1.253	-1.055	0.122	0.122	-0.732	1.745	7.742	3.588	0.732	-0.305	-0.366	0.666	7.759	0.732	3.479	-4.578	-1.16	1510066682
-11.16	-1.378	0.023	1.16	0.122	0.244	2.92	-7.412	0.528	0.122	0.366	0.244	3.188	7.888	2.924	0.793	-0.427	-0.366	-9.186	1.01	-0.778	-0.183	-0.427	-0.61	1.745	7.742	3.588	0.732	-0.366	-0.366	0.666	7.759	0.732	2.075	-1.465	-3.601	1510066682
-12.012	-1.15	-0.601	1.709	-1.892	0.61	2.754	-7.625	0.685	0.122	-0.244	0.244	3.429	8.271	2.974	1.16	-0.061	-0.427	-9.527	0.261	-0.671	-0.732	-0.427	-1.221	1.845	7.716	3.58	0.854	-0.305	-0.305	9.347	10.664	1.555	0.671	0.671	-1.404	1510066682
-9.444	-0.876	-0.861	-1.038	2.625	0.122	2.866	-8.373	0.804	-0.061	-0.427	0.61	3.832	9.946	3.019	1.099	-0.061	-0.427	-10.441	-0.273	-0.755	-0.671	-0.427	-1.465	1.341	10.237	2.917	0.916	0.122	-0.122	-1.044	8.597	-0.571	-0.916	0.061	3.113	1510066682
-13.123	-3.728	-2.088	-1.526	-1.526	-1.16	2.942	-9.859	1.2	-0.488	-0.366	1.16	4.06	11.389	2.864	1.099	-0.061	-0.427	-11.311	-0.23	-0.418	-0.427	-0.305	-0.977	1.341	10.237	2.917	0.671	-0.061	0.122	-1.044	8.597	-0.571	-0.549	-2.93	-0.671	1510066682
-10.624	-4.085	-1.638	0.671	-0.671	-1.16	3.175	-10.123	1.987	-0.732	0.061	1.282	4.014	11.5	2.352	0.549	-0.122	-0.244	-12.135	-1.554	0.243	-1.343	-1.038	-0.916	1.849	11.34	2.779	1.099	-0.061	-0.366	4.319	10.887	1.02	0.244	0.916	-1.892	1510066682
-9.205	-3.272	-2.737	-0.366	-0.549	-0.488	3.319	-9.487	2.377	-0.854	1.282	0.854	3.97	11.602	1.763	0.488	-0.305	-0.366	-11.2	-2.87	0.779	-0.488	-2.258	-1.099	1.654	11.434	1.945	0.793	0.488	-0.488	0.697	10.782	-0.181	-1.526	1.526	0	1510066682
-9.625	-2.873	-2.052	-0.916	0.793	-0.122	2.875	-9.449	2.711	-0.793	1.831	0.122	4.276	11.827	1.398	0.183	0.732	-0.427	-10.173	-2.948	1.117	-0.305	-0.793	-0.549	1.006	11.715	1.51	0.427	1.648	-0.427	0.697	10.782	-0.181	-1.038	1.465	-0.061	1510066682
-10.1	-2.094	-2.189	-0.183	0.793	-0.366	2.158	-9.363	2.909	-0.793	1.831	0.122	3.908	11.693	0.65	-0.183	1.221	-0.122	-10.191	-2.499	0.865	-0.366	-0.916	-0.244	-0.507	11.533	1.276	0.305	1.953	-0.183	-2.04	9.42	-1.948	0.183	-2.319	-1.404	1510066682
-9.088	-2.101	-2.088	-0.671	1.282	-0.916	1.832	-9.174	3.029	-0.305	0.549	-0.488	3.252	11.121	0.217	0	0	0.244	-9.563	-2.439	0.738	-0.549	-0.732	-0.122	-1.177	11.41	1.258	0	0.916	-0.061	1.859	10.349	-0.77	0.488	0	-1.831	1510066682
-9.399	-2.568	-1.845	-0.427	0.366	-0.793	1.611	-8.574	2.652	0.061	0	-0.244	3.259	10.201	0.409	0	0	0.244	-8.97	-2.534	0.806	-0.427	-0.549	0.061	-0.412	10.944	1.498	0	-0.244	-0.244	1.859	10.349	-0.77	0	2.686	-1.892	1510066682
-8.9	-1.973	-2.085	-0.061	0.427	-0.427	1.611	-8.574	2.652	0.061	0	-0.244	3.432	9.414	0.547	0.305	-0.488	0.427	-8.945	-2.383	0.723	-0.305	-0.549	0.366	-0.412	10.944	1.498	0	-0.244	-0.244	0.199	9.841	0	-0.183	0.427	-2.197	1510066682
-9.085	-1.749	-2.445	-0.671	0	-0.793	1.895	-6.787	2.101	-0.427	-0.366	-0.183	3.305	8.931	0.562	0.366	0.183	0.244	-8.69	-2.372	0.767	-0.244	-0.671	0.488	-0.412	10.944	1.498	0	-0.244	-0.244	2.614	9.305	-0.928	0.183	-0.732	-1.953	1510066682
-9.433	-2.407	-2.129	-0.427	-0.732	-0.916	2.08	-6.746	1.866	-0.61	0.427	0.061	2.99	9.05	0.73	0.305	0.916	0.061	-8.504	-2.86	0.684	0	-0.793	0.671	0.26	8.972	1.266	-0.366	0.732	-0.549	2.614	9.305	-0.928	0.244	1.038	-1.709	1510066682
-9.4	-2.393	-1.591	0.61	-1.099	-0.61	1.756	-6.953	1.453	-0.61	0.427	0.061	2.94	9.516	0.959	0.366	0.793	-0.244	-8.198	-3.092	0.599	0.366	-0.366	0.793	-0.211	9.233	1.116	-0.549	0.61	-0.427	2.165	9.353	-0.559	0.122	1.404	-1.404	1510066682
-9.122	-1.931	-1.567	0.488	-0.854	-0.305	1.968	-6.923	1.303	-1.038	-0.977	0.122	2.975	9.814	1.069	0.061	0.305	-0.549	-8.455	-2.755	0.579	0.732	-0.366	0.793	-0.651	9.463	1.126	-0.61	0.244	-0.366	1.715	9.302	0.355	-0.183	1.282	-0.854	1510066682
-8.866	-2.623	-1.717	0.549	-0.916	-0.244	2.268	-6.842	1.501	-1.587	-0.793	0.183	2.812	9.997	1.097	-0.366	0.061	-0.61	-8.863	-2.304	0.83	0.916	0.122	1.221	-0.615	9.686	1.364	-0.854	-0.244	-0.488	1.715	9.302	0.355	-0.549	-0.183	-0.61	1510066682
-8.384	-2.668	-1.964	1.038	-0.977	0.366	2.637	-7.405	1.645	-1.587	-0.793	0.183	2.773	10.597	1.172	-0.366	-0.488	-0.916	-9.872	-1.126	0.449	1.099	-0.427	1.221	-0.077	9.997	1.849	-1.038	-0.488	-0.549	1.439	9.393	0.019	-0.427	-0.366	-0.366	1510066682
-8.141	-2.732	-1.641	0.061	-0.854	0.305	2.798	-8.961	1.762	-1.77	0.305	0.977	2.812	10.1	1.288	-0.366	-0.488	-0.916	-9.147	-0.278	1.071	0.977	0.122	1.465	0.38	10.532	2.614	-1.221	-0.61	-0.793	3.254	8.628	1.397	-1.343	-1.343	-0.122	1510066682
-10.975	-4.695	-1.424	0.183	-2.075	-0.305	3.055	-9.3	1.704	-1.343	0.366	0.671	2.757	9.089	1.444	0.061	0.183	-0.732	-10.252	0.28	1.714	1.038	0.549	1.099	0.298	9.204	3.248	-1.16	-0.916	-0.793	3.254	8.628	1.397	-0.977	-1.282	1.343	1510066682
-11.212	-4.771	-0.502	1.648	-2.563	-0.61	3.314	-9.697	1.258	-1.343	0.366	0.671	2.498	9.952	1.672	-0.061	0.366	-0.732	-12.441	0.676	1.433	0.793	-2.441	0.977	-0.001	8.524	3.844	-1.038	0.244	-0.793	0.635	11.072	0.9	-1.282	-1.892	1.77	1510066683
-9.178	-3.671	-0.228	0.854	-0.427	-0.549	3.363	-11.338	0.359	-0.427	-0.549	0.122	2.308	10.997	1.924	-0.061	0.366	-0.732	-10.296	0.42	1.839	0.916	-0.916	0.549	-0.053	9.644	4.663	-0.244	0.732	-1.099	2.601	12.873	2.749	-1.038	-2.38	2.869	1510066683
-10.009	-3.266	0.355	-0.427	-0.244	-0.671	3.725	-11.291	-0.126	-0.366	-0.488	-0.122	2.265	10.367	2.16	-0.488	-0.122	-0.061	-10.058	1.473	2.064	1.16	-0.854	0.122	-1.017	9.926	4.744	0.244	0.854	-0.977	2.601	12.873	2.749	-1.709	-0.916	4.395	1510066683
-10.104	-3.947	0.433	-0.427	-0.916	-1.343	3.981	-10.149	0.004	-0.366	-0.488	-0.122	2.166	9.8	2.183	-0.488	-0.122	-0.061	-10.563	1.994	2.034	1.16	-0.854	0.122	-1.885	8.954	4.533	-0.183	0.61	-0.549	-0.477	10.99	0.559	-1.465	0.793	3.174	1510066683
-8.684	-3.887	0.636	0.061	-0.305	-1.221	3.575	-9.737	-0.071	-0.61	1.892	-0.671	2.111	9.746	1.924	-0.366	-0.427	0.61	-9.915	1.797	2.028	0.366	-1.221	0.122	-1.347	8.764	4.688	0.183	0.305	-0.61	-1.09	8.995	-0.475	-0.244	0.366	1.465	1510066683
-7.76	-3.464	1.026	0.061	0.183	-0.977	2.759	-9.333	-0.395	0.183	0.183	-0.671	2.323	9.343	1.838	0.122	-0.488	0.854	-9.138	1.944	2.218	0.122	-1.526	-0.122	-0.701	8.984	4.565	0.427	0.427	-0.488	-1.09	8.995	-0.475	0.671	-0.549	0.122	1510066683
-7.631	-3.08	0.922	0.122	0.061	-0.671	2.725	-8.604	-0.445	0.183	0.183	-0.671	2.542	8.276	1.857	0.488	-0.183	0.977	-8.489	2.03	2.536	-0.122	-1.587	-0.244	-0.459	8.518	4.253	0.244	0.854	-0.427	-0.47	8.388	-0.207	1.099	0.793	-0.977	1510066683
-7.564	-3.505	0.398	-0.427	0.916	-0.488	2.968	-7.916	-0.409	0.671	-1.282	-0.977	2.804	7.64	1.832	0.488	-0.183	0.977	-8.173	2.214	2.742	-0.488	-1.343	-0.244	-0.599	7.477	4.027	0.244	1.648	-0.305	-0.005	8.428	1.122	1.404	1.038	-1.648	1510066683
-8.531	-4.506	0.161	-0.61	0.854	-0.61	3.208	-7.991	-0.474	0.671	-0.366	-0.916	2.81	7.738	1.695	0.732	1.099	1.282	-8.605	2.248	2.786	-0.916	-1.099	-0.366	-0.952	6.869	3.851	0.61	2.197	0	-0.005	8.428	1.122	1.648	-0.916	-1.831	1510066683
-9.868	-4.835	0.269	-0.244	0.305	-1.16	3.158	-8.558	-0.535	0.671	-0.366	-0.916	2.645	8.333	1.367	0.793	0.61	1.343	-9.241	1.787	2.832	-1.221	-2.014	-0.61	-1.183	7.183	3.659	0.793	2.319	0.244	1.36	9.207	1.851	1.648	-0.427	-1.709	1510066683
-7.724	-4.325	-0.138	0.488	1.648	-0.61	2.931	-9.093	-0.787	0.793	0.244	-0.671	2.877	9.042	1.372	0.793	0.61	1.343	-9.588	0.92	2.759	-1.343	-2.808	-0.854	-0.903	8.118	3.366	1.16	2.441	0.366	1.525	10.524	1.27	0.427	-1.038	-1.282	1510066683
-7.545	-3.269	-0.666	-0.977	2.258	-0.854	3.183	-8.851	-0.634	0.793	-1.038	-0.671	3.036	9.469	1.249	0.671	-0.793	0.977	-8.768	0.871	2.865	-1.343	-2.136	-0.916	-0.819	8.994	3.072	1.343	2.747	0.183	1.525	10.524	1.27	-1.77	0	-1.526	1510066683
-9.507	-4.238	-1.665	-2.075	1.465	-1.831	3.499	-8.285	0.327	0.793	-1.038	-0.671	3.274	9.25	1.074	0.61	-1.16	0.977	-8.434	-0.047	3.074	-1.709	-2.747	-0.61	-1.197	9.32	2.426	1.099	3.052	0.122	2.888	10.125	2.104	-1.099	0.488	-0.61	1510066683
-9.422	-6.47	-2.208	0.427	-0.488	-1.831	3.078	-7.285	0.992	0.488	1.709	-0.488	3.514	8.721	1.221	0.61	-1.16	0.977	-8.775	-2.814	3.585	-1.282	-2.808	-0.549	-1.211	8.765	1.775	0.671	2.686	0.061	-0.804	9.51	-0.621	-0.305	-1.099	-1.404	1510066683
-8.745	-6.91	-1.748	1.038	-0.854	-0.732	2.596	-6.114	1.145	0.488	1.709	-0.488	3.469	8.995	1.366	-0.183	-2.014	0.732	-8.695	-4.176	3.372	-1.282	-2.808	-0.549	-1.373	8.48	0.702	0.61	2.38	0.061	3.425	10.484	-0.096	0.183	1.709	-0.427	1510066683
-7.937	-4.896	-0.764	1.587	-0.793	-0.854	2.596	-6.114	1.145	0.366	0.61	-0.488	3.799	9.518	1.276	-0.854	-3.235	-0.122	-7.773	-3.03	3.504	1.465	-3.357	-1.099	-1.956	9.61	-0.146	0.732	1.831	0.305	2.241	10.375	0.822	-0.305	1.648	0.244	1510066683
-8.622	-3.681	-1.461	0.61	-1.587	-2.502	2.344	-6.298	1.988	0.305	-0.61	-0.061	3.86	9.048	0.629	-0.854	-3.235	-0.122	-7.497	-1.437	4.311	1.465	-3.54	-0.916	-1.983	9.739	0.312	1.099	0.732	0.305	0.75	9.884	0.635	-0.549	-0.793	1.038	1510066683
-8.765	-4.704	-0.778	-0.122	-2.075	-3.235	2.5	-5.747	2.539	0.305	-0.732	0.305	4.079	8.719	0.096	-1.465	-6.287	0.732	-7.691	-0.507	5.07	0.793	-3.601	-0.183	-2.132	8.778	1.097	1.221	0.061	-0.244	0.75	9.884	0.635	-0.916	0.305	1.221	1510066683
-8.248	-5.942	-0.108	0.61	-0.793	-2.808	2.5	-5.747	2.539	0.305	-0.732	0.305	4.079	8.719	0.096	-1.465	-6.287	0.732	-7.691	-0.507	5.07	0.793	-3.601	-0.183	-1.879	8.741	1.487	1.709	0.244	-0.793	-0.091	10.051	0.214	0.061	0.244	-0.183	1510066683
-8.35	-5.863	0.334	0.916	-0.366	-2.136	2.643	-7.715	1.481	1.221	-3.967	1.099	4.072	9.979	0.086	-1.221	-5.127	0.61	-6.717	-0.604	6.325	0.732	-3.845	-0.549	-1.36	9.867	1.096	1.343	0.366	-1.038	1.89	9.946	-0.157	0.183	0.793	-0.061	1510066683
-8.335	-5.553	0.078	0.244	-0.122	-2.258	2.967	-9.461	0.932	1.221	-6.104	0.916	4.462	10.274	0.409	-0.305	-2.38	-0.366	-6.017	-0.328	7.028	0.61	-3.54	-0.305	-1.651	10.606	0.94	1.16	0.793	-0.854	1.89	9.946	-0.157	0.183	0.366	0.244	1510066683
-8.593	-6.141	0.373	-0.244	-0.61	-2.136	2.967	-9.461	0.932	1.221	-6.104	0.916	4.477	10.399	0.157	-0.183	-1.648	-0.122	-5.679	-0.281	7.955	0.427	-3.235	-0.305	-2.336	10.541	0.975	0.916	0.793	-0.916	1.493	9.558	-0.097	0.671	-0.732	0.122	1510066683
-7.827	-6.32	1.056	0.122	0.366	-1.465	4.207	-10.101	-0.049	1.16	-6.409	0.305	4.612	11.031	-0.157	-0.183	-1.648	-0.122	-5.169	-0.317	8.217	0.427	-2.808	-0.305	-3.378	10.411	0.45	1.038	0.549	-0.977	2.481	9.746	0.063	0.732	-0.122	-0.488	1510066683
-7.733	-6.432	0.352	0.061	0.183	-1.16	3.755	-10.014	-0.102	0.488	-3.479	0.122	4.528	10.91	-0.524	0.488	-2.502	-0.244	-4.802	-0.263	8.758	0.366	-2.441	-0.122	-3.316	10.836	0.005	1.038	0.244	-0.916	2.481	9.746	0.063	0.61	-0.183	-0.671	1510066683
-7.656	-6.723	0.415	-0.122	0.183	-1.16	3.755	-10.014	-0.102	-0.427	-2.136	-0.183	4.859	10.768	-0.537	0.488	-2.502	-0.244	-4.433	-0.263	8.835	0.183	-2.075	-0.122	-3.035	10.953	0.49	1.038	0.244	-0.916	2.567	9.384	-0.142	0.793	-0.244	-0.549	1510066683
-7.445	-6.623	0.476	-0.183	-0.061	-0.854	4.369	-9.691	-0.138	-0.977	-3.418	-0.549	5.203	10.67	-1.025	0.977	-2.014	0	-3.945	-0.388	8.866	0.183	-2.075	-0.122	-3.129	10.88	0.078	0.427	0.488	-0.793	2.245	9.762	0.409	0.427	-0.244	-0.671	1510066684
-7.055	-6.782	0.347	-0.366	0	-0.61	4.38	-9.509	-0.327	-0.61	-1.038	-0.916	5.45	10.341	-1.552	1.282	-2.441	0.366	-3.712	-0.33	8.991	0.183	-1.282	0	-3.643	10.413	-0.196	0.305	0.244	-0.732	2.391	9.818	-0.016	0.427	-0.305	-0.61	1510066684
-6.952	-7.228	0.484	-0.122	-0.061	-0.549	4.271	-9.229	-0.433	-0.61	-1.038	-0.916	4.925	10.174	-1.491	1.16	-1.831	0.671	-3.687	-0.104	9.13	0.183	-1.282	0	-3.535	10.152	-0.268	0.366	-0.122	-0.732	2.456	9.527	0.007	0.183	0.122	-0.549	1510066684
-6.989	-7.379	0.409	0.061	0	-0.366	4.407	-9.249	-0.315	-0.671	-1.282	-0.732	4.795	10.095	-1.729	1.16	-2.136	0.916	-3.766	-0.181	9.266	0	-0.854	0.061	-3.09	10.171	-0.225	0.244	0.244	-0.732	2.333	9.683	0.264	0.183	0.122	-0.305	1510066684
-6.971	-7.137	0.22	-0.122	0	-0.244	4.57	-9.216	-0.648	-0.671	-1.282	-0.732	5.144	10.14	-1.738	1.282	-2.502	0.671	-3.712	-0.345	9.269	0	-0.732	0	-3.224	10.286	-0.175	0.366	0.488	-0.61	1.975	9.895	0.273	0.183	-0.366	-0.122	1510066684
-6.854	-7.284	0.252	-0.122	0.061	-0.183	4.247	-9.326	-0.292	-0.244	0.366	-0.61	5.349	10.215	-1.57	0.793	-2.075	0.671	-3.454	-0.346	9.277	0	-0.732	0	-3.58	10.192	-0.38	0.305	0.427	-0.61	1.747	9.787	-0.262	0	-0.122	-0.061	1510066684
-6.964	-7.387	0.177	0	0	-0.061	4.247	-9.326	-0.292	0.061	1.16	-0.488	5.813	10	-1.882	0.366	-1.953	0.793	-3.435	-0.355	9.349	0.061	-0.122	0	-3.615	10.27	-0.419	0.488	0.305	-0.366	1.469	9.683	-0.26	0.183	-0.061	-0.183	1510066684
-7.01	-7.373	0.202	-0.061	0	0	4.109	-9.141	-0.359	-0.122	0.854	-0.305	6.147	9.896	-1.315	0.183	-1.343	0.61	-3.425	-0.358	9.406	0.061	0.122	0	-3.786	10.328	-0.325	0.122	-0.061	-0.183	1.589	9.859	-0.14	0.122	-0.244	-0.183	1510066684
-6.856	-7.269	0.31	-0.061	-0.061	0.122	4.462	-9.124	-0.224	0	1.099	-0.427	6.147	9.896	-1.315	0.061	-0.244	0.427	-3.403	-0.306	9.526	0.061	0.122	0	-3.667	10.502	-0.464	-0.122	0.122	-0.122	1.583	9.911	-0.172	0	-0.305	-0.122	1510066684
-6.869	-7.409	0.327	0.122	0.183	0.183	4.352	-9.155	0.097	-0.061	-0.061	-0.122	6.086	10.475	-1.857	0.061	0.183	0.366	-3.445	-0.122	9.659	0	0.671	0.061	-3.822	10.599	-0.341	-0.488	-0.183	0	1.52	9.843	-0.455	0.061	-0.366	-0.122	1510066684
-7.222	-7.425	0.494	0.122	0.122	0.488	4.963	-9.796	-0.489	-0.488	-0.427	-0.366	6.236	10.82	-2.384	0.244	0.183	0.366	-3.481	-0.09	9.721	0	1.038	0	-4.264	10.696	-0.325	-1.099	-0.732	0	1.288	9.733	-0.243	0.122	-0.549	-0.183	1510066684
-7.309	-7.192	0.372	0.061	0.061	0.671	4.875	-10.034	-0.693	-0.427	-0.488	-0.61	6.172	10.807	-2.53	0.427	0.183	0.671	-3.441	-0.144	9.822	0	1.038	0	-4.658	10.826	-0.132	-1.221	-1.038	0.122	1.359	9.775	-0.44	0	-0.977	-0.183	1510066684
-7.235	-7.072	0.707	0.183	0.183	1.099	4.875	-10.034	-0.693	-0.61	-0.671	-0.793	6.003	10.875	-2.914	0.549	0.427	0.793	-3.518	-0.099	9.744	0	1.526	0	-4.925	11.025	0.011	-1.038	-1.526	0.244	1.769	9.933	-0.327	0.122	-1.038	-0.183	1510066684
-7.494	-6.966	0.554	0.061	0.366	1.526	4.762	-10.031	-1.013	-0.549	-1.038	-0.916	6.126	10.756	-2.894	0.793	0.061	0.549	-3.578	0.138	9.572	0.061	2.075	0.061	-4.805	11.246	0.127	-1.038	-2.136	0.488	1.846	9.711	-0.287	0	-0.977	-0.244	1510066684
-7.629	-6.793	0.605	0.061	0.671	1.77	5.349	-9.601	-1.199	-0.549	-0.916	-0.732	6.186	10.438	-3.031	0.977	0.061	0.488	-3.914	0.13	9.256	0	2.625	0.122	-4.56	11.22	0.422	-0.977	-2.502	0.549	1.835	9.732	-0.644	0	-1.099	-0.061	1510066684
-7.696	-6.375	0.519	0.244	0.916	2.197	5.379	-9.33	-1.235	-0.427	-0.488	-0.671	6.407	10.008	-3.177	1.038	0.366	0.488	-4.395	0.133	8.653	-0.122	3.235	0.122	-4.453	11.044	0.733	-0.854	-2.686	0.793	1.723	9.659	-0.406	-0.061	-0.61	-0.305	1510066684
-7.675	-6.285	0.236	0.061	1.343	2.441	5.59	-9.027	-1.432	-0.366	-0.732	-0.549	6.465	9.49	-3.041	1.16	0.366	0.488	-4.777	0.324	8.074	-0.122	3.723	0.183	-4.142	10.805	0.991	-0.916	-2.93	1.221	1.444	9.672	-0.641	0.061	-0.244	-0.488	1510066684
-8.05	-5.865	0.112	-0.061	1.404	2.747	5.852	-8.628	-1.266	-0.366	-0.732	-0.549	6.465	9.49	-3.041	1.16	0.183	0.671	-5.225	0.445	7.251	-0.183	4.211	0.122	-3.472	10.342	1.229	-1.038	-2.991	1.465	1.273	9.854	-0.41	-0.061	-0.183	-0.549	1510066684
-8.059	-5.466	-0.135	-0.244	1.587	2.869	6.045	-8.293	-1.175	-0.244	-0.366	-0.916	6.605	8.058	-2.96	1.099	0.671	0.793	-5.742	0.242	6.342	-0.427	4.578	0.122	-2.891	9.789	1.495	-1.221	-2.686	1.892	1.201	9.872	-0.378	-0.122	-0.183	-0.671	1510066684
-8.132	-5.069	-0.42	-0.488	1.77	2.808	5.594	-7.909	-1.297	0.061	-0.366	-1.343	6.736	7.467	-2.718	1.282	0.854	0.732	-6.315	0.306	5.413	-0.549	4.944	0.183	-2.348	9.192	1.696	-1.526	-2.563	2.258	1.093	9.82	-0.554	-0.061	0	-0.61	1510066684
-8.185	-4.627	-0.833	-0.977	1.831	2.625	5.594	-7.909	-1.297	0.122	-0.488	-1.831	6.736	7.467	-2.718	1.526	0.793	0.977	-6.315	0.306	5.413	-0.671	5.188	0.122	-1.526	8.558	1.882	-1.404	-1.953	2.38	1.044	9.89	-0.419	-0.549	0.61	-0.732	1510066684
-8.419	-4.321	-1.263	-1.465	1.404	2.319	4.682	-6.966	-1.308	0.183	-0.732	-2.136	6.86	6.31	-2.586	1.587	1.587	1.343	-7.452	0.543	3.795	-1.465	4.883	0.122	-0.87	7.957	2.143	-1.343	-1.587	2.502	0.613	9.664	-0.367	-0.305	0.854	-0.732	1510066684
-8.513	-4.231	-1.715	-1.77	0.977	2.014	4.527	-6.777	-1.288	0.427	-1.099	-2.502	6.642	5.727	-2.635	1.587	2.625	1.587	-8.037	0.506	3.146	-1.465	4.883	0.122	-0.233	7.532	2.272	-1.221	-1.282	2.686	0.498	9.705	-0.272	-0.122	0.854	-0.732	1510066684
-8.43	-4.016	-1.851	-1.953	0.671	1.892	4.51	-6.617	-1.485	0.977	-1.587	-2.747	6.57	5.268	-3.187	1.77	3.296	1.648	-8.508	0.615	2.584	-1.892	4.639	0.061	0.36	7.202	2.363	-1.16	-0.732	2.747	0.608	9.824	0.053	-0.244	1.221	-0.549	1510066684
-8.274	-3.618	-2.219	-2.258	0.854	1.648	4.529	-6.374	-1.675	1.221	-1.831	-2.991	6.609	4.869	-3.545	1.892	3.296	1.709	-8.965	0.676	2.031	-2.747	3.662	-0.122	1.174	6.962	2.449	-0.854	-0.244	2.747	0.153	9.763	0.05	0	0.854	-0.122	1510066684
-8.289	-3.2	-2.777	-2.991	0.671	0.977	4.39	-6.35	-1.766	1.099	-1.709	-2.869	7.013	4.322	-3.586	2.197	2.258	1.77	-9.506	0.613	1.29	-2.747	3.662	-0.122	1.926	7.045	2.529	-0.427	0.61	2.563	-0.028	9.667	0.071	-0.244	0.793	-0.183	1510066685
-8.018	-2.888	-3.261	-3.784	0.977	0.061	4.724	-6.158	-1.67	1.343	-2.136	-3.052	6.855	3.979	-3.846	2.136	2.808	1.77	-9.86	0.313	0.67	-3.296	2.808	-0.183	2.475	7.142	2.522	0.183	1.343	2.136	-0.34	9.643	-0.251	0.183	1.16	0	1510066685
-8.671	-3.353	-3.859	-3.967	0.061	-0.61	4.936	-6.076	-1.586	2.014	-1.77	-2.93	7.517	3.985	-4.03	2.625	1.709	1.587	-10.219	-0.328	0.123	-4.272	1.465	0	3.066	7.511	2.163	0.732	1.892	1.831	-1.055	9.763	-0.205	0.427	1.282	-0.305	1510066685
-8.727	-3.144	-4.051	-3.906	0.183	-0.854	4.991	-5.828	-1.66	2.319	-2.197	-2.686	7.823	4.067	-4.029	2.808	1.953	1.099	-10.556	-1.102	-0.179	-4.272	1.465	0	3.475	8.329	1.977	1.038	2.441	1.526	-1.304	9.848	-0.499	0.244	1.038	-0.854	1510066685
-9.239	-2.915	-4.359	-4.15	-0.732	-1.16	4.991	-5.828	-1.66	2.747	-2.808	-2.563	8.131	4.181	-4.272	3.052	2.258	0.427	-10.657	-1.628	-0.274	-4.517	0.671	-0.061	3.584	9.025	1.633	1.099	2.869	1.221	-0.045	9.782	-0.766	0.427	2.625	-0.854	1510066685
-9.276	-2.818	-4.002	-4.15	-1.282	-1.038	6.082	-5.618	-1.159	3.418	-2.869	-1.709	8.485	4.234	-4.761	3.418	2.136	-0.122	-10.61	-1.833	-0.34	-4.578	-0.122	0.061	3.669	9.577	1.471	1.221	3.418	0.977	0.256	10.028	-0.713	0.366	3.174	-0.61	1510066685
-9.274	-2.287	-3.796	-3.784	-0.916	-0.977	6.607	-5.524	-1.786	3.418	-2.869	-1.709	8.908	4.439	-5.243	3.723	2.075	-0.793	-9.843	-1.873	-0.33	-4.578	-0.732	0.122	3.376	10.192	1.345	1.221	4.211	1.038	-0.194	10.275	-0.742	0.122	2.38	-0.427	1510066685
-8.955	-1.701	-4.022	-3.967	-0.671	-1.099	7.223	-5.368	-1.907	3.723	-3.357	-1.221	9.202	4.704	-5.052	4.028	2.136	-1.343	-9.235	-2.172	-0.148	-4.761	-0.427	0.427	2.851	10.399	1.182	1.099	4.761	1.343	0.586	10.02	-1.006	0	2.136	-0.305	1510066685
-9.055	-1.56	-4.264	-4.028	-0.916	-1.038	6.91	-5.087	-1.9	4.028	-2.686	-1.038	9.281	4.759	-4.764	4.395	2.38	-1.526	-9.042	-2.412	-0.071	-4.822	-0.061	0.61	2.11	10.082	0.998	0.854	4.883	1.709	1.53	9.916	-1.014	-0.427	2.991	-0.122	1510066685
-9.227	-1.647	-4.816	-4.333	-1.099	-1.16	6.708	-4.816	-2.332	4.333	-2.93	-1.404	9.281	4.759	-4.764	4.517	2.625	-1.404	-9.26	-2.284	-0.106	-4.822	-0.061	0.61	1.556	9.952	0.729	0.793	4.883	2.197	1.524	9.83	-1.15	-0.427	3.357	0.183	1510066685
-8.937	-1.681	-5.249	-4.456	-1.587	-1.099	6.915	-4.771	-2.768	4.333	-3.357	-1.648	9.095	4.972	-5.038	4.272	3.113	-1.343	-9.572	-2.216	-0.243	-4.944	0.305	0.732	1.686	10.13	0.685	0.793	4.944	2.563	1.09	9.887	-1.287	-0.61	3.296	0.305	1510066685
-8.759	-1.605	-5.381	-4.7	-1.892	-1.343	6.915	-4.771	-2.768	4.333	-3.052	-1.648	8.861	5.081	-5.082	4.15	3.113	-1.343	-9.808	-2.23	-0.495	-5.188	0.183	0.793	2.01	10.281	0.741	0.854	4.944	2.441	0.736	9.978	-1.488	-0.732	3.357	0.488	1510066685
-8.269	-1.335	-5.692	-5.127	-1.038	-1.587	7.052	-4.87	-3.095	4.333	-3.479	-1.648	8.861	5.081	-5.082	3.906	3.418	-1.16	-9.808	-2.23	-0.495	-5.188	0.183	0.793	2.054	10.263	0.682	0.916	4.883	2.319	0.374	9.979	-1.681	-0.732	3.723	0.427	1510066685
-8.29	-1.471	-6.013	-5.432	-2.136	-1.831	7.777	-4.991	-2.667	4.15	-3.601	-1.831	8.224	4.687	-4.951	3.845	3.235	-1.099	-9.752	-1.725	-0.855	-5.432	0.183	0.671	2.107	9.904	0.736	0.916	4.7	2.136	0.166	9.935	-1.79	-0.732	3.845	0.488	1510066685
-8.507	-2.412	-5.929	-5.859	-2.991	-1.831	7.777	-4.991	-2.667	4.028	-3.479	-2.014	8.051	4.248	-4.803	3.967	3.235	-1.16	-9.471	-1.95	-0.889	-5.859	0.305	0.488	2.329	9.429	0.726	0.854	4.456	1.953	0.365	9.892	-1.86	-0.854	4.944	0.427	1510066685
-9.122	-2.711	-4.827	-4.944	-4.028	-1.221	7.916	-5.004	-2.614	4.15	-3.174	-2.197	8.051	4.248	-4.803	4.089	3.113	-1.282	-9.471	-1.95	-0.889	-5.859	0.305	0.488	2.452	9.219	0.429	0.916	4.7	1.953	-0.245	9.899	-1.559	-0.977	4.822	0.549	1510066685
-8.588	-1.908	-4.593	-5.127	-1.831	-1.038	7.973	-5.124	-2.857	4.15	-3.296	-2.197	8.502	4.35	-5.132	3.906	2.869	-1.404	-9.692	-1.974	-1.678	-5.554	-0.427	0.427	2.628	9.604	0.551	1.16	5.066	1.831	0.165	10.105	-0.842	-1.16	4.761	0.366	1510066685
-8.559	-1.499	-4.34	-5.554	-1.953	-0.916	7.973	-5.124	-2.857	3.967	-3.235	-2.136	8.818	4.631	-5.004	3.662	2.808	-1.343	-9.574	-1.579	-1.613	-5.554	-0.671	0.183	2.592	9.716	1.232	1.831	4.761	1.465	-0.09	10.055	-0.772	-1.221	3.662	0.549	1510066685
-8.545	-1.638	-3.311	-6.287	-2.014	-1.343	7.991	-4.599	-3.135	4.211	-2.93	-2.197	8.818	4.631	-5.004	4.089	2.686	-1.099	-9.091	-1.176	-1.017	-5.554	-0.671	0.183	2.361	9.365	1.512	1.831	4.395	1.343	1.053	9.715	-0.733	-1.038	3.723	0.671	1510066685
-10.06	-1.377	-2.25	-7.019	-2.747	-1.465	7.991	-4.599	-3.135	4.639	-2.563	-2.136	8.887	4.957	-4.085	4.272	3.052	-0.854	-9.091	-1.176	-1.017	-5.432	0.122	0.183	2.06	8.775	1.771	1.343	4.517	1.465	3.822	9.528	-0.464	-1.404	5.31	1.343	1510066685
-10.972	-1.464	-2.09	-7.263	-3.296	-1.465	7.781	-3.686	-4.32	4.517	-2.319	-2.014	8.736	6.208	-3.409	4.211	3.113	-0.793	-10.208	0.087	-1.233	-5.371	0.732	0.244	1.168	8.801	2.693	1.77	5.127	2.136	5.316	9.908	-0.526	-1.77	7.141	1.953	1510066685
-10.463	-1.914	-2.254	-6.653	-3.601	-1.343	7.781	-3.686	-4.32	4.333	-2.502	-2.136	8.736	6.208	-3.409	4.333	2.319	-0.793	-10.208	0.087	-1.233	-5.371	0.732	0.244	2.029	9.478	3.415	2.075	4.639	1.953	4.369	9.958	-2.533	-0.305	7.263	1.831	1510066685
-9.984	-2.108	-2.615	-6.165	-3.845	-0.916	7.806	-3.705	-4.782	4.578	-2.502	-2.258	8.695	6.8	-2.946	4.395	1.648	-0.732	-10.816	0.596	-1.605	-5.798	0.244	0.122	2.856	10.005	3.557	1.892	4.7	1.587	4.693	9.816	-3.933	1.465	7.69	1.587	1510066685
-10.146	-2.122	-2.176	-5.737	-3.967	-0.244	7.806	-3.935	-5.507	4.883	-2.441	-2.197	8.341	6.318	-2.549	4.272	1.648	-0.916	-10.401	0.102	-1.702	-5.859	-0.366	0.122	3.057	9.726	3.268	1.892	4.7	1.404	4.985	9.745	-4.669	3.052	11.353	1.709	1510066685
-9.935	-1.982	-1.967	-5.676	-3.418	0.244	7.656	-3.756	-5.283	4.883	-2.441	-1.77	8.341	6.318	-2.549	4.15	1.892	-1.404	-9.965	-0.371	-1.793	-5.859	-0.366	0.122	2.652	9.421	2.905	1.77	5.066	1.526	2.466	11.061	-4.859	3.052	15.625	2.075	1510066685
-8.975	-2.25	-1.871	-5.371	-2.747	0.122	7.656	-3.756	-5.283	4.578	-2.563	-1.343	8.542	6.228	-2.897	3.967	1.892	-1.526	-9.496	-0.455	-1.895	-5.432	-0.183	0.061	2.269	9.252	2.667	1.465	5.005	1.526	-0.367	11.478	-4.085	3.113	13.611	2.563	1510066686
-7.983	-2.55	-2.044	-5.249	-2.136	-0.061	7.407	-3.469	-5.065	4.456	-2.319	-1.526	8.452	5.967	-2.725	3.784	2.014	-1.282	-9.399	-0.617	-1.943	-5.188	-0.305	0.061	1.95	9.099	2.492	1.465	4.517	1.343	-1.909	11.118	-2.462	3.906	10.01	2.747	1510066686
-8.039	-2.875	-1.522	-5.249	-1.709	-0.122	7.326	-2.802	-4.625	4.089	-2.625	-1.526	8.452	5.967	-2.725	3.601	2.136	-1.16	-9.26	-0.64	-1.914	-4.883	-0.366	0.061	1.926	8.741	2.328	1.343	4.15	1.16	-1.925	10.832	-1.613	4.333	7.08	2.441	1510066686
-7.869	-2.797	-0.697	-4.578	-0.488	-0.122	7.125	-2.474	-4.216	4.089	-2.625	-1.526	7.863	5.475	-2.366	3.357	1.892	-0.916	-9.168	-0.867	-1.872	-4.639	-0.305	0.183	2.048	8.38	2.317	1.221	3.967	0.854	-2.711	10.267	-0.713	3.479	5.554	2.625	1510066686
-8.117	-2.306	-0.677	-3.784	-0.305	-0.488	7.119	-2.239	-4.039	3.906	-2.441	-1.831	7.813	5.371	-2.328	3.052	1.953	-0.793	-9.147	-1.081	-1.962	-4.395	-0.366	0.244	1.968	8.358	2.428	1.16	3.784	0.671	-2.419	9.386	-0.096	2.93	4.15	1.343	1510066686
-8.817	-2.048	0.077	-3.418	0.061	-0.305	7.358	-2.072	-4.168	3.784	-2.686	-1.892	7.813	5.371	-2.328	2.93	1.77	-1.038	-9.099	-1.134	-1.985	-4.15	-0.305	0.122	1.952	8.503	2.576	1.099	3.357	0.488	-1.342	8.957	0.157	2.625	3.113	0.305	1510066686
-9.125	-1.339	-0.435	-2.258	0.549	0	7.358	-2.072	-4.168	3.601	-2.686	-1.77	8.402	5.594	-2.25	2.808	1.282	-1.099	-9.245	-0.751	-1.82	-3.418	-0.244	0.183	1.834	8.586	2.878	1.038	3.052	0.427	0.329	8.253	-0.843	2.93	2.625	-0.549	1510066686
-10.037	-0.834	-0.441	-1.465	-0.122	0.061	7.817	-1.994	-4.102	3.479	-2.136	-1.465	8.819	5.441	-2.123	2.625	1.648	-0.977	-8.966	-0.359	-1.531	-2.747	-0.488	0	1.87	8.302	3.395	1.16	2.625	0.244	3.116	8.841	-1.562	2.808	3.54	-0.549	1510066686
-10.661	-0.069	-0.866	-2.747	0.793	0.427	8.744	-1.72	-4.078	3.174	-1.343	-0.671	8.819	5.441	-2.123	2.686	1.404	-0.671	-8.732	-0.309	-1.315	-2.869	-0.488	-0.549	1.633	7.917	3.545	1.343	1.831	0.305	5.646	9.593	0.09	1.099	2.869	0.793	1510066686
-10.789	-1.595	-1.729	-3.418	1.404	0.122	9.672	-2.249	-4.087	3.174	-1.343	-0.671	9.15	5.225	-2.044	2.808	0.793	-0.305	-10.749	-0.175	-1.605	-2.625	0.305	-1.343	1.432	7.968	3.475	1.404	1.587	0.793	3.51	8.545	-0.525	-0.061	-0.244	0.305	1510066686
-12.451	-3.762	-2.399	-3.479	-0.305	-1.343	10.609	-3.444	-4.234	2.93	-0.549	-0.061	10.603	5.63	-2.891	2.563	0.549	-0.122	-11.657	-0.063	-1.213	-2.502	1.038	-1.282	2.468	9.378	3.198	1.587	1.221	0.977	0.882	9.314	-1.674	0.549	1.892	-3.235	1510066686
-10.093	-4.388	-1.22	-2.625	-0.61	-0.854	10.752	-4.548	-3.604	2.014	0	0	10.603	5.63	-2.891	2.563	0.549	-0.366	-11.402	-2.658	-0.998	-3.662	0.671	-1.343	4.02	10.785	2.5	1.77	0.732	0.427	4.686	12.652	-0.208	-0.977	5.615	-2.38	1510066686
-10.045	-3.713	-2.031	-2.136	0.244	0.122	10.048	-4.796	-3.15	2.014	0	0	10.942	5.885	-3.504	2.502	0.671	-0.366	-10.944	-3.412	-0.188	-3.174	-0.977	-1.526	3.586	11.775	1.262	0.977	1.77	0.244	2.08	11.877	1.974	-2.197	1.648	-0.916	1510066686
-9.897	-2.516	-2.908	-2.808	1.282	0	8.867	-4.767	-2.961	2.258	0.244	-0.671	10.881	5.635	-4.619	2.258	1.221	-0.549	-10.944	-3.412	-0.188	-2.197	-0.183	-0.671	2.3	11.999	1.129	0.61	2.808	0.61	-0.394	10.418	-0.636	-0.183	0.977	-1.709	1510066686
-9.069	-2.16	-2.698	-3.113	0.61	-0.244	8.867	-4.767	-2.961	2.258	-0.854	-1.221	10.881	5.635	-4.619	1.709	1.892	-0.671	-9.708	-1.826	-0.889	-2.197	-0.122	-0.122	1.753	11.935	1.459	0.854	2.686	0.977	-1.174	10.286	-1.195	0.244	0.366	-2.319	1510066686
-7.923	-1.754	-2.135	-2.808	2.014	-0.488	8.297	-4.759	-2.298	1.831	-0.671	-1.282	10.341	5.564	-4.295	1.648	1.343	-0.305	-9.708	-1.826	-0.889	-2.625	-0.183	0	2.223	10.868	1.566	0.977	1.709	0.671	-0.03	10.335	-0.646	-0.122	1.648	-2.991	1510066686
-8.644	-2.005	-2.609	-2.319	1.343	-0.427	7.839	-3.953	-1.605	1.831	-0.427	-1.099	9.586	4.627	-3.814	2.014	1.099	-0.183	-8.766	-1.775	-0.925	-2.502	-0.305	0.244	2.223	10.868	1.566	0.977	1.709	0.671	-0.395	9.585	-0.835	0.061	1.16	-2.747	1510066686
-8.589	-1.975	-2.87	-1.831	0.732	-0.366	7.387	-3.066	-1.364	1.953	-1.16	-1.465	8.915	3.695	-3.07	2.197	1.953	-0.305	-8.065	-2.556	-0.76	-2.563	-0.183	0.427	2.223	10.868	1.566	0.977	1.709	0.671	0.816	9.7	-0.065	-0.305	0.488	-2.747	1510066686
-8.625	-1.82	-3.181	-1.892	0.549	-0.61	7.236	-2.626	-1.201	1.831	-1.16	-2.014	8.449	3.308	-2.573	1.953	2.075	-0.244	-8.721	-2.607	-1.255	-2.197	0.122	0.549	1.799	7.802	0.748	0.061	2.93	1.343	1.3	9.281	-0.191	-0.061	1.16	-2.197	1510066686
-8.532	-1.517	-3.461	-1.526	0.671	-0.671	7.257	-2.519	-1.382	1.831	-0.305	-2.075	8.534	3.573	-2.643	1.465	2.258	-0.122	-8.721	-2.607	-1.255	-2.075	0.305	0.671	1.721	8.574	0.654	0.061	2.502	1.343	0.714	9.42	-0.455	0	0.854	-1.892	1510066686
-8.943	-1.18	-3.803	-1.221	0.122	-0.549	7.537	-2.53	-1.663	2.075	0.183	-1.831	8.803	3.948	-3.043	0.916	2.38	0	-8.903	-2.268	-1.861	-1.892	0.122	0.671	2.17	9.193	0.932	0.305	1.892	0.854	0.218	9.479	-0.27	-0.061	0.732	-2.014	1510066686
-9.131	-1.231	-3.663	-1.16	-0.427	-0.427	7.995	-2.421	-1.42	2.075	0	-1.526	8.811	4.155	-3.32	0.671	1.953	0	-8.705	-2.649	-1.751	-1.709	-0.244	0.671	2.629	9.199	1.269	0.244	1.709	0.366	0.049	9.503	-0.67	0.122	1.038	-2.014	1510066686
-9.044	-0.662	-2.94	-0.61	-1.099	-0.244	8.504	-1.946	-1.237	1.587	-0.549	-1.16	8.788	4.037	-2.893	0.793	1.221	0.061	-8.705	-2.649	-1.751	-1.587	0.061	0.549	2.21	8.975	1.213	-0.061	1.587	0.427	0.013	9.647	-0.58	-0.183	0.61	-2.014	1510066686
-8.873	0.232	-3.65	-1.038	0.305	-0.305	8.504	-1.946	-1.237	1.587	-0.427	-1.16	9.38	4.09	-2.261	0.61	1.892	-0.183	-9.271	-1.668	-1.579	-0.732	0	0.732	2.146	9.154	1.375	-0.427	1.404	0.549	0.79	9.503	-0.109	-0.488	0.854	-1.587	1510066686
-10.186	-0.438	-4.76	-2.014	-1.099	0	9.226	-1.507	-1.217	1.282	-0.732	-0.977	9.566	4.292	-2.017	0.366	1.465	-0.183	-10.938	-0.977	-2.003	-0.977	1.465	1.282	2.444	9.672	2.018	-0.427	0.793	0.549	1.507	9.691	-0.268	-0.916	0.793	-1.343	1510066686
-11.576	-2.015	-4.673	-2.563	-1.953	-0.061	10.073	-1.509	-1.192	0.854	-0.488	-1.038	10.13	4.82	-1.877	0.244	0.549	-0.305	-10.938	-0.977	-2.003	-0.549	-0.061	0.793	3.191	10.405	2.701	-0.732	0.061	0.305	2.442	10.197	-0.944	-1.221	2.319	-0.671	1510066687
-11.17	-3.555	-3.679	-2.625	-2.014	0.366	10.385	-1.876	-1.449	0.671	-0.244	-1.16	10.808	5.371	-1.579	0.122	0.549	-0.488	-13.29	0.364	-1.507	-0.854	1.587	0.793	3.619	10.71	3.591	-0.061	-0.122	-0.122	2.912	11.184	0.184	-2.014	2.625	0.793	1510066687
-10.909	-4.733	-2.987	-0.305	-3.479	0.183	11.051	-2.631	-2.284	0.977	0.244	-0.305	11.167	5.735	-1.452	-0.061	1.648	-0.732	-11.478	0.947	-0.407	-0.244	-0.183	0.122	3.523	10.732	4.469	0.305	0.305	-0.305	4.094	11.417	1.541	-2.747	0.671	2.686	1510066687
-10.654	-3.753	-1.888	-0.122	-2.625	-0.061	11.715	-4.351	-2.895	0.916	0.244	0.671	10.734	5.922	-1.458	0.244	1.099	-0.671	-11.478	0.947	-0.407	-0.793	-1.038	0.305	2.673	9.483	4.746	0.549	0.916	-0.427	3.737	12.94	0.75	-2.563	1.892	4.883	1510066687
-10.765	-2.858	-1.794	-0.549	-2.258	0.305	10.503	-3.919	-2.245	0.671	1.282	0.61	10.135	5.831	-0.768	0.61	-0.244	-0.061	-9.789	0.572	-0.129	-0.549	-0.244	-0.488	0.684	8.423	4.704	0.244	1.343	0.244	0.316	13.501	-1.442	-1.221	1.831	4.395	1510066687
-8.646	-2.682	-1.05	-1.282	-1.526	0.183	9.158	-3.506	-1.945	0.549	2.075	-0.061	9.782	5.892	-0.039	0.61	0.061	0.427	-8.872	0.455	-0.452	-0.61	0.122	-0.488	0.629	8.446	4.132	0.61	0.366	0.488	-1.971	13.164	-0.548	0.671	0.732	4.883	1510066687
-7.76	-2.32	-0.697	-1.343	-1.709	-0.061	8.503	-3.262	-2.065	0.488	1.587	-0.305	9.239	5.864	-0.102	0.183	0.427	0.488	-8.872	0.455	-0.452	-0.305	0.061	-0.366	1.561	8.624	3.811	0.671	0	0.366	-0.952	11.221	0.128	1.099	0.61	5.432	1510066687
-7.5	-2.22	-0.299	-1.221	-1.099	0.061	8.503	-3.262	-2.065	0.732	1.16	-0.549	8.64	5.228	-0.404	0.183	-0.122	0.427	-8.507	0.617	-0.864	-0.305	0.183	-0.366	2.216	8.059	3.658	0.549	0.244	0.244	-0.49	10.282	1.018	1.038	2.319	4.822	1510066687
-7.47	-2.174	0.187	-0.244	-0.427	0.305	7.779	-2.591	-2.426	0.854	0.366	-0.854	8.466	4.577	-0.205	0.366	-0.549	0.366	-8.423	0.671	-1.14	-0.305	0.122	-0.366	2.446	7.523	3.304	0.366	0.183	0.183	-1.196	9.071	1.266	1.648	3.54	3.723	1510066687
-7.22	-1.854	0.219	0.366	0.244	0.427	7.203	-1.566	-1.376	0.61	0.549	-0.793	8.48	4.146	0.158	0.305	0.183	0.366	-8.477	0.812	-1.376	-0.305	0	-0.305	2.688	7.349	3.189	0.305	0.122	0.061	-1.895	8.15	0.757	2.258	2.747	2.869	1510066687
-7.239	-1.08	0.504	-0.061	1.953	0.366	7.161	-1.337	-1.418	0.488	1.099	-0.854	8.654	3.935	0.272	0.183	0.61	0.244	-8.629	0.873	-1.879	-0.366	0.061	-0.122	3.062	7.521	3.186	0.305	0.183	0	-4.25	7.072	-0.368	1.953	-0.61	1.648	1510066687
-8.975	-0.464	0.133	0.305	1.892	0.671	7.952	-1.287	-1.52	0.366	-0.305	-0.61	8.758	3.835	0.038	0.305	-0.244	0.061	-8.629	0.873	-1.879	-0.305	-0.305	-0.183	3.38	7.697	3.406	0.366	0.122	-0.122	-3.195	6.771	0.561	3.601	-3.113	0	1510066687
-10.566	-0.38	-0.935	0.305	1.038	0.549	7.952	-1.287	-1.52	0.427	-0.061	-0.183	9.448	3.718	0.028	0.183	0	0	-8.466	0.976	-1.927	-0.366	-0.122	-0.305	3.151	7.559	3.493	0.427	0.061	0	0.634	7.611	1.25	2.869	-3.113	-2.075	1510066687
-11.361	-0.242	0.201	1.282	-1.099	0.671	8.947	-1.44	-0.871	0.61	0.122	-0.061	9.86	3.425	0.362	0.366	0.488	0.305	-8.855	0.167	-1.842	-0.549	0.122	-0.549	2.879	7.217	3.401	0.61	-0.305	0.244	5.838	8.959	-1.05	2.563	-2.991	-1.587	1510066687
-10.747	-0.474	-0.546	0.122	-0.488	0.854	9.332	-1.62	-0.944	0.671	0.061	0.061	9.979	3.402	0.297	0.366	0.427	0.549	-8.855	0.167	-1.842	-0.671	-0.061	-1.16	2.644	7.27	3.236	0.854	-0.244	0.488	12.592	11.092	-0.336	0.488	3.052	1.099	1510066687
-10.458	-1.535	-1.05	-1.709	2.38	0.061	9.969	-1.899	-0.773	0.671	0	0.183	10.286	3.749	0.156	0.244	0.427	0.793	-9.221	-0.044	-1.652	-0.305	1.831	-1.282	2.828	8.361	2.884	0.732	-0.183	0.793	4.53	9.849	-0.305	-1.221	-0.549	0.671	1510066687
-13.958	-4.579	-2.524	-0.366	-2.38	-0.854	9.969	-1.899	-0.773	0.427	0.549	0.366	10.624	4.52	-0.26	0.061	0.244	0.732	-11.474	0.33	-2.052	0	0.366	-1.099	4.145	10.203	2.878	0.916	-0.183	0.366	0.17	9.487	0.886	-2.808	-0.427	-3.357	1510066687
-9.037	-3.335	-1.132	0.183	1.465	-0.793	10.496	-2.737	-0.374	0.122	0.732	0.549	10.88	4.991	-0.651	0.122	-0.366	0.122	-12.815	-0.22	-1.237	-1.892	0.671	-0.549	4.853	11.567	2.253	0.854	-0.183	-0.122	5.084	13.568	1.93	-2.747	-1.221	-0.244	1510066687
-9.765	-2.552	-3.135	-1.099	1.221	-0.122	10.275	-3.315	-0.666	0.183	0.366	0.61	11.525	5.291	-1.052	0	0.122	-0.549	-12.312	-2.389	-0.957	-0.427	-2.93	-0.977	3.988	12.342	1.906	0.305	1.404	-0.122	1.681	11.401	0.317	-0.061	2.258	-0.427	1510066687
-10.701	-2.091	-2.745	-0.793	1.221	0.183	10.275	-3.315	-0.666	0.366	0.244	0.488	11.992	5.791	-1.694	-0.366	1.038	-0.916	-11.326	-2.564	-0.426	0.061	0.244	-0.061	2.669	12.354	1.96	0.244	2.136	0.305	-2.262	10.007	-1.846	-0.061	-1.099	-1.892	1510066687
-9.898	-1.645	-2.755	-0.61	0.977	0.122	9.649	-4.091	0.339	-0.122	-0.244	0.61	11.568	6.117	-1.418	-0.366	1.099	-1.038	-11.092	-1.577	-0.754	0	-0.61	0	2.127	11.886	2.071	0.061	1.465	0.427	-0.297	10.777	-1.816	-0.244	-1.282	-2.319	1510066687
-8.203	-1.519	-1.76	-0.061	2.441	-0.122	9.649	-4.091	0.339	-0.305	0.183	0.61	10.769	5.984	-1.237	-0.244	1.038	-0.793	-9.999	-0.988	-0.928	-0.305	-0.61	0.122	2.336	10.513	2.04	0	0	0.122	0.657	10.375	-1.962	0.183	0.732	-2.869	1510066687
-8.452	-1.424	-2.236	0.183	1.526	-0.122	8.723	-3.332	0.487	0.061	0.183	0.427	9.847	4.922	-0.918	0.366	0.671	-0.427	-8.138	-1.693	-0.628	-0.671	-0.122	0.244	2.121	8.771	1.852	-0.305	-0.122	0.061	0.679	9.845	-1.436	0.427	0.061	-2.686	1510066687
-8.178	-0.982	-2.629	0.061	0.732	-0.122	8.245	-2.745	0.693	0.244	-0.061	0.183	9.264	4.036	-0.37	0.488	0.854	-0.183	-8.138	-1.693	-0.628	-0.305	-0.183	0.183	1.73	7.47	1.701	-0.488	0.305	0.366	1.209	9.572	-0.309	0.061	-0.244	-2.625	1510066687
-8.381	-1.053	-2.841	0.183	0.061	-0.61	7.762	-2.119	0.867	0.305	0.122	-0.244	8.738	3.601	-0.165	0	1.099	0	-7.87	-1.654	-0.676	0.061	0.122	0.244	1.826	6.91	1.48	-0.305	0.671	0.427	1.503	8.843	-0.632	0.244	0	-2.319	1510066687
-9.16	-1.383	-2.601	0.671	-0.793	-0.793	7.762	-2.119	0.867	0.183	0.244	-0.61	8.342	3.569	-0.179	-0.244	0.61	0.244	-8.051	-1.643	-0.903	0.061	0.122	0.244	1.92	7.09	1.442	-0.366	0.671	0.305	1.384	9.043	-0.675	0.305	0.061	-2.014	1510066688
-9.142	-1.193	-2.389	1.038	-0.793	-0.305	7.669	-1.721	0.469	0.244	0.244	-0.61	8.442	3.749	-0.305	-0.671	0.305	0.183	-8.24	-1.895	-1.089	0.427	-0.122	0.244	2.26	7.778	1.376	-0.244	0.366	0.244	1.361	9.223	0.098	0	-0.366	-1.709	1510066688
-9.189	-0.548	-2.365	0.854	-0.122	0.183	8.339	-1.453	0.067	-0.122	-0.244	-0.549	8.868	4.088	-0.12	-0.916	-0.061	-0.183	-8.742	-1.997	-1.328	0.793	0.122	0.244	2.749	8.796	1.611	-0.244	0.488	0.122	1.568	9.33	0.379	-0.549	-0.793	-1.282	1510066688
-9.062	-0.541	-3.124	-0.122	0.305	-0.061	8.339	-1.453	0.067	-0.427	0.183	-0.427	9.238	4.652	0.123	-1.099	-0.366	-0.366	-10.172	-0.751	-1.407	0.977	-0.061	0.61	3.496	9.554	2.152	-0.244	0.305	-0.244	1.749	9.1	-0.556	-0.732	-0.61	-1.038	1510066688
-10.457	-1.857	-3.463	-0.122	-1.16	0.122	9.116	-1.767	0.129	-0.61	0.366	-0.183	9.836	5.138	0.398	-1.16	-0.183	-0.61	-10.172	-0.751	-1.407	0.305	0.977	1.038	3.741	10.082	2.695	-0.427	0	-0.427	1.343	9.428	-0.701	-1.282	-0.732	-0.549	1510066688
-10.453	-2.871	-2.719	0.366	-2.136	0.549	9.536	-2.267	-0.201	-0.793	0.61	0.061	10.178	5.344	0.756	-1.099	-0.061	-1.099	-10.597	-0.679	-1.114	0.488	0.244	0.916	3.503	10.14	2.912	-0.732	-0.671	-0.122	1.769	9.933	-0.422	-1.343	-1.038	0.061	1510066688
-10.838	-4.004	-1.725	1.282	-3.235	0.671	9.536	-2.267	-0.201	-0.916	0.305	0.366	10.392	5.487	1.141	-1.404	0.305	-1.16	-11.586	-0.065	-0.388	1.099	-0.61	0.671	3.347	9.674	3.263	-0.488	-0.122	-0.244	4.235	10.58	1.623	-2.319	-1.099	1.404	1510066688
-10.389	-3.527	-1.016	2.136	-2.808	0.366	10.061	-2.692	-0.571	-1.16	0.244	0.793	10.095	5.642	1.138	-1.77	0.671	-1.038	-11.586	-0.065	-0.388	1.465	-1.282	0.549	2.778	9.282	3.917	-0.061	0.366	-0.427	5.088	11.806	2.875	-2.38	-1.16	3.906	1510066688
-10.673	-2.273	-0.601	0.854	-0.427	0.061	10.07	-3.691	-0.548	-1.404	1.526	0.793	9.65	5.908	1.126	-1.709	0.183	-0.977	-10.546	0.379	0.208	1.587	-0.671	0.244	1.963	9.173	4.272	0.183	0.793	-0.183	1.616	13.467	1.635	-3.174	-0.732	4.211	1510066688
-10.947	-2.854	-1.016	0.793	-0.549	-0.305	10.07	-3.691	-0.548	-1.648	1.587	0.977	9.306	6.029	1.433	-1.709	0.488	-1.099	-10.925	1.299	-0.17	1.465	-0.366	0.183	1.932	9.165	4.765	0.183	1.343	0.244	-2.105	12.581	-0.067	-0.549	-2.075	4.211	1510066688
-9.301	-2.86	-0.449	0.732	-0.732	-0.854	9.634	-3.967	-0.239	-1.526	1.404	1.282	9.002	6.321	1.809	-1.221	0	-1.465	-10.925	1.299	-0.17	0.854	-0.854	0.061	2.653	9.404	4.492	-0.061	1.099	0.366	-2.121	12.214	0.187	-0.183	-1.831	4.395	1510066688
-8.093	-2.365	-0.1	0.427	-0.122	-0.671	8.642	-4.73	-0.5	-1.343	1.831	1.587	8.727	6.41	1.751	-0.732	-0.854	-1.709	-10.052	1.163	-0.146	0.977	-0.61	-0.122	3.076	9.086	4.244	-0.183	1.099	0.183	-0.504	10.366	0.617	0.732	-1.892	3.296	1510066688
-8.174	-2.348	0.624	1.099	0.244	-0.244	8.642	-4.73	-0.5	-1.221	1.221	1.526	8.506	5.867	1.727	-0.671	-0.183	-1.587	-8.814	1.205	0.098	1.038	-1.099	-0.183	2.296	8.25	4.072	-0.305	1.404	0.122	-0.524	9.097	1.069	0.854	0.671	1.77	1510066688
-7.667	-1.761	0.845	2.014	0.366	0	8.197	-4.654	-0.166	-1.038	0.366	1.221	8.096	5.387	1.739	-0.732	0.977	-1.587	-8.814	1.205	0.098	1.038	-0.854	-0.244	1.848	7.272	3.854	-0.366	1.465	0.427	-1.408	7.936	0.715	2.014	1.892	0.549	1510066688
-7.261	-1.398	-0.156	1.16	2.258	0.122	7.655	-4.2	-0.121	-0.732	0.427	1.099	7.753	5.284	1.769	-0.488	1.587	-1.404	-8.393	1.669	0.42	0.793	-0.793	-0.427	1.75	6.898	3.993	0.183	1.465	0.549	-3.183	7.546	-0.22	1.221	-1.526	-0.305	1510066688
-8.728	-1.242	-0.494	0.488	2.014	0.122	7.376	-3.822	0.059	-0.549	1.221	1.221	7.43	5.496	1.7	-0.244	1.099	-1.16	-8.329	1.843	0.413	0.183	-0.671	-0.305	1.595	6.947	4.273	0.671	1.465	0.427	-1.741	7.68	1.524	1.953	-5.127	-1.831	1510066688
-9.696	-1.759	-0.423	0.061	0.732	0.549	7.141	-4.896	0.111	-0.488	1.16	1.465	7.52	5.858	1.928	0	0.732	-1.038	-8.329	1.843	0.413	-0.244	-0.61	-0.427	1.553	7.422	4.13	0.854	1.343	0.427	4.23	8.475	1.509	1.709	-2.747	-1.099	1510066688
-11.605	-2.993	-0.702	0.793	0.854	0.183	7.398	-5.473	0.269	-0.061	1.099	1.465	7.586	6.225	1.976	0.244	0.427	-1.099	-8.99	1.214	0.431	-0.488	0.122	-0.549	1.808	7.872	3.969	1.16	1.038	0.488	5.417	9.073	-0.69	-0.854	-1.709	-0.427	1510066688
-10.93	-3.396	-1.452	1.465	0.366	-0.793	7.126	-5.717	0.672	0.183	1.343	1.648	7.765	7.007	1.654	0.549	0.244	-0.793	-11.621	-1.221	0.334	-0.732	-0.061	-0.61	2.031	8.681	3.803	1.099	1.038	0.427	1.955	10.183	0.166	-1.282	-1.343	-2.136	1510066688
-8.532	-2.729	-2.107	-1.221	1.526	-1.526	7.126	-5.717	0.672	0.122	0.549	1.831	8.098	7.971	1.828	0.549	0.977	-0.549	-11.621	-1.221	0.334	-0.366	-1.099	-0.977	2.336	10.087	3.084	0.916	1.038	-0.061	7.513	12.473	0.12	0.854	1.77	-0.183	1510066688
-10.462	-3.649	-2.388	0	-0.854	-0.793	7.484	-6.298	1.018	0.183	0.427	2.014	8.073	8.454	1.889	0.793	0.732	-0.793	-10.799	-1.002	0.712	0.427	-1.282	-0.671	2.939	10.819	2.638	0.854	0.977	-0.61	0.307	10.485	1.852	-0.244	2.441	-0.488	1510066688
-9.678	-3.552	-2.55	1.16	0.671	-0.671	7.484	-6.298	1.018	-0.244	2.563	2.38	7.899	8.264	1.779	0.916	0.061	-1.221	-10.229	-1.786	1.386	0.122	-1.221	-0.305	2.408	10.355	2.536	0.671	1.038	-0.549	-1.565	10.151	-0.439	0.61	-2.747	-1.465	1510066688
-9.015	-2.668	-2.424	0.488	0.671	-0.671	7.309	-6.428	1.888	-0.854	2.869	2.38	7.729	8.059	1.577	0.793	-0.305	-1.16	-10.229	-1.786	1.386	0	-1.221	-0.305	1.723	9.927	2.073	0.549	0.549	-0.549	2.062	10.563	-1.296	0	-0.61	-0.793	1510066688
-9.658	-2.46	-2.699	0.427	0.916	-0.793	6.787	-6.589	1.865	-0.916	2.319	1.953	7.927	8.247	1.543	0.671	0.793	-1.099	-10.121	-1.713	1.309	0.549	-1.221	-0.305	2.035	10.184	2.135	0.61	0.244	-0.732	1.383	10.003	-1.437	-0.244	0.122	-0.854	1510066688
-9.414	-2.994	-2.763	0.488	0.549	-0.977	6.632	-7.127	2.061	-0.793	2.441	1.587	7.863	8.458	1.376	0.732	1.038	-1.404	-9.833	-1.415	1.381	0.366	-1.16	-0.122	2.147	10.136	2.366	0.549	0.244	-0.916	0.421	9.845	-1.776	0.305	-1.038	-1.099	1510066688
-9.044	-2.923	-2.475	0.549	0.366	-0.732	6.345	-7.357	2.296	-0.366	3.967	1.282	7.41	8.205	1.048	0.671	0	-1.16	-9.491	-1.499	1.595	0.366	-1.16	-0.122	1.847	9.624	2.241	0.122	0.122	-0.916	1.123	10.127	-1.058	-0.061	0.122	-1.16	1510066689
-9.155	-2.723	-2.528	0.671	0.366	-0.61	5.29	-7.057	2.913	-0.549	2.808	0.916	7.58	7.997	1.471	0.244	0.671	-0.732	-9.249	-1.44	1.76	0.427	-1.099	-0.122	1.439	9.223	1.883	0	0	-0.977	0.754	9.808	-0.88	-0.183	-0.244	-1.038	1510066689
-9.22	-2.949	-2.617	0.488	0.061	-0.671	5.29	-7.057	2.913	-0.793	2.747	0.916	7.312	8.034	1.434	0.061	0.61	-0.732	-8.965	-1.566	2.022	0.427	-0.916	-0.122	1.129	9.363	1.773	0.305	-0.244	-0.916	1.127	9.631	-1.23	-0.183	-0.854	-0.916	1510066689
-9.433	-3.078	-2.515	0.854	-0.122	-0.488	4.526	-7.296	2.931	-0.793	3.235	0.671	7.194	8.375	1.213	0.122	0.427	-0.732	-8.762	-1.821	2.114	0.61	-0.671	-0.122	0.98	9.768	1.869	-0.061	-0.427	-0.854	1.776	9.67	-1.099	-0.305	-0.305	-0.61	1510066689
-9.378	-3.383	-2.344	0.977	-0.427	-0.183	4.563	-7.468	3.249	-0.854	3.357	0.366	7.34	8.61	1.577	-0.122	0.305	-0.244	-8.896	-1.876	2.257	0.793	-0.549	-0.061	0.78	10.057	1.814	-0.366	-0.732	-0.977	1.806	9.756	-0.825	-0.305	-0.122	-0.305	1510066689
-9.416	-3.235	-2.076	1.526	-0.244	0.061	4.563	-7.468	3.249	-0.732	2.93	0.122	7.167	8.725	1.515	-0.732	0.671	-0.732	-9.155	-1.818	2.304	1.099	-0.366	0	0.885	9.961	1.741	-0.183	-0.977	-0.977	1.524	9.731	-0.86	-0.549	-0.671	-0.183	1510066689
-9.391	-3.25	-2.232	0.671	-0.366	-0.244	4.375	-7.645	3.575	-0.916	1.953	-0.061	6.517	8.385	2.162	-0.793	1.648	-1.099	-9.355	-1.394	2.277	1.16	-0.244	0.061	1.141	10.092	2.157	0	-1.221	-0.854	1.757	9.714	-1.099	-0.244	-0.732	0.183	1510066689
-9.308	-3.21	-1.626	0.61	-0.549	-0.366	4.992	-7.992	3.945	-0.732	4.395	0.122	6.343	8.604	2.236	-0.366	-0.305	-0.732	-9.662	-0.858	2.309	1.099	0	0.061	1.031	10.05	2.566	-0.366	-1.404	-0.916	1.32	10.015	-0.745	-0.61	-0.122	0.244	1510066689
-8.805	-3.303	-1.66	0.427	-0.305	-0.366	4.992	-7.992	3.945	-0.61	4.578	0.244	6.699	8.241	2.503	-0.427	0.061	-0.549	-10.003	-0.002	2.338	0.977	-0.549	0.183	1.369	9.822	2.838	-0.366	-1.221	-1.038	0.452	10.246	-0.239	-0.488	0.244	0.061	1510066689
-8.788	-3.791	-1.442	0.61	-0.122	-0.244	3.246	-7.519	4.79	-0.916	2.563	-0.488	6.63	7.988	2.504	-0.305	-0.488	-0.732	-9.367	0.127	2.503	0.549	-0.488	0.122	1.419	9.298	3.024	0.061	-0.916	-0.854	0.083	10.015	-0.122	-0.488	-0.427	-0.061	1510066689
-9.059	-3.683	-1.22	0.671	-0.183	-0.061	2.851	-7.322	4.701	-0.671	2.869	-0.488	6.82	7.928	2.767	-0.61	0.916	-0.732	-8.876	-0.089	2.634	0.549	-0.244	-0.061	0.714	9.069	2.827	-0.366	-0.61	-0.61	0.52	9.67	-0.212	-0.61	-0.793	-0.122	1510066689
-9.083	-3.53	-1.279	0.488	-0.244	-0.305	2.851	-7.322	4.701	-0.244	2.258	-0.488	6.425	8.018	2.833	-0.305	0.061	-0.549	-9.077	-0.012	2.635	0.61	-0.061	-0.061	0.347	9.067	2.862	-0.366	-0.732	-0.488	0.922	9.756	-0.026	-0.732	-0.305	0	1510066689
-8.93	-3.716	-1.329	0.183	-0.366	-0.305	3.236	-7.415	4.759	-0.122	1.709	-0.488	6.04	8.352	2.975	-0.427	-0.122	-0.427	-9.36	-0.059	2.492	0.427	-0.244	-0.061	0.158	9.433	2.871	-0.183	-0.977	-0.488	0.624	9.799	0.189	-0.549	-0.61	-0.061	1510066689
-8.766	-4.194	-1.331	0.244	-0.244	-0.122	3.369	-7.337	5.015	-0.061	1.953	-0.427	5.916	8.433	3.382	-0.732	-0.305	-0.366	-9.271	-0.407	2.577	0.61	-0.366	-0.122	0.239	9.508	2.745	0	-1.099	-0.488	0.823	9.739	-0.083	-0.305	-0.61	-0.061	1510066689
-8.969	-4.438	-1.391	0.732	-0.366	-0.183	3.369	-7.337	5.015	0.305	1.526	-0.366	5.954	8.515	3.475	-1.038	-0.305	-0.122	-9.05	-0.611	2.716	0.854	-0.122	-0.183	-0.084	9.607	2.522	-0.122	-1.099	-0.488	1.245	9.627	-0.172	-0.244	-0.061	0.122	1510066689
-9.069	-4.626	-1.28	0.916	-0.427	-0.061	3.703	-6.838	5.039	0.61	2.197	-0.366	5.913	9.173	3.498	-1.16	-0.793	0.244	-9.082	-0.969	2.698	1.282	0.122	-0.244	-1.132	9.981	2.23	-0.732	-1.892	-0.732	1.262	9.83	0.105	0	-0.122	0.488	1510066689
-9.177	-4.705	-1.133	1.709	-0.427	0	5.249	-6.456	4.989	0.549	1.404	-0.977	5.643	10.283	3.003	-1.526	-1.892	1.16	-9.235	-1.517	2.524	2.014	0.366	-0.244	-2.303	10.204	2.394	-0.916	-3.357	-1.221	0.59	9.927	0.273	0	-0.427	0.732	1510066689
-9.205	-4.546	-1.068	2.197	-0.061	-0.061	5.249	-6.456	4.989	1.16	2.258	-2.502	5.329	10.864	2.308	-1.77	-2.014	1.953	-9.509	-1.534	2.297	2.747	0.183	-0.244	-2.522	10.442	2.554	-0.793	-5.127	-1.465	0.026	10.118	0.093	0.427	-1.038	0.732	1510066689
-9	-4.648	-0.659	2.625	0.061	0.122	6.38	-5.316	5.554	1.221	2.014	-3.906	4.935	10.633	1.721	-1.526	-2.075	1.953	-9.634	-1.084	2.227	3.296	0.183	-0.183	-1.468	10.798	2.644	-1.038	-5.92	-1.77	0.158	10.338	0.066	0.244	-1.343	0.671	1510066689
-8.745	-4.244	-0.398	3.418	0.671	0.244	6.515	-4.929	5.522	0.61	1.282	-4.944	4.686	9.944	1.538	-1.099	-2.563	1.221	-9.551	-0.653	2.067	3.784	0.366	-0.244	-0.438	10.868	2.67	-1.221	-5.615	-2.136	0.342	10.24	0.392	-0.122	-1.709	0.671	1510066689
-8.965	-4.39	-0.799	3.662	0.732	-0.122	6.515	-4.929	5.522	-0.427	1.343	-5.737	4.947	9.262	1.491	-0.977	-3.174	0.244	-9.422	-0.114	1.897	4.15	0.488	-0.427	-0.322	10.402	2.883	-1.343	-5.493	-2.38	0.598	9.896	0.15	-0.366	-2.808	0.671	1510066689
-8.967	-4.516	-0.623	4.272	0.977	-0.122	6.618	-4.882	4.542	-2.075	0.977	-6.042	5.006	8.605	1.11	-1.16	-3.54	-1.099	-9.804	0.373	1.604	4.211	0.427	-0.549	-0.724	10.044	2.696	-1.404	-6.348	-2.38	0.457	10.171	-0.002	-0.916	-3.479	0.854	1510066689
-8.22	-4.488	-0.782	4.7	1.953	0.122	6.618	-4.882	4.542	-3.174	1.465	-5.676	5.132	7.955	1.156	-1.099	-3.54	-2.197	-9.586	0.429	1.426	4.456	0.244	-0.732	-0.493	9.672	2.492	-1.221	-6.897	-2.441	-0.019	10.194	-0.159	-1.282	-4.639	0.916	1510066689
-8.312	-4.335	-1.066	5.066	2.197	0.244	6.505	-4.971	4.23	-3.784	1.038	-4.944	5.17	7.553	1.335	-1.16	-3.906	-3.113	-9.281	0.171	1.22	5.066	0.488	-0.977	-0.354	9.185	2.26	-1.038	-6.653	-2.441	-0.775	9.855	0.355	-1.831	-5.066	0.305	1510066689
-8.35	-4.053	-1.296	5.615	2.502	0.244	6.7	-4.813	3.869	-4.333	0.793	-4.395	5.314	7.716	0.371	-1.465	-4.7	-3.906	-9.174	0.202	0.98	5.676	0.793	-1.282	-0.585	8.876	2.155	-1.038	-6.531	-2.075	-1.171	9.745	0.543	-2.441	-6.775	-0.244	1510066689
-8.443	-3.835	-1.494	5.92	3.479	0.366	7.439	-4.685	3.322	-4.395	2.136	-3.723	5.904	8.095	-0.374	-1.892	-4.517	-4.395	-9.495	0.333	0.677	5.92	0.916	-1.404	-0.407	8.844	2.169	-0.854	-6.775	-1.953	-0.803	9.835	-0.211	-2.563	-8.057	-0.244	1510066690
-8.79	-3.517	-1.577	6.165	3.906	0.427	7.41	-4.512	3.189	-4.578	2.747	-3.296	6.199	8.721	-0.656	-2.319	-4.089	-4.333	-9.81	0.463	0.239	6.226	0.977	-1.526	-0.26	9.099	2.3	-0.61	-6.653	-2.136	-0.674	10.111	-0.723	-2.869	-8.301	-0.366	1510066690
-9.299	-3.421	-1.648	6.165	3.601	0.488	7.689	-4.429	3.631	-5.066	2.747	-2.869	6.036	9.165	-0.934	-2.686	-4.944	-4.089	-10.274	0.685	-0.11	6.409	0.305	-1.709	-0.228	9.294	2.285	-0.427	-7.08	-2.38	-0.495	10.355	-1.116	-3.052	-8.972	-0.488	1510066690
-9.599	-3.559	-1.56	6.165	2.991	0.549	7.689	-4.429	3.631	-5.554	3.54	-2.197	5.804	9.564	-1.113	-2.686	-6.531	-4.089	-10.275	0.809	-0.291	6.47	0.183	-1.831	-0.096	9.514	2.241	-0.305	-7.324	-2.563	0.406	10.483	-1.453	-3.174	-8.423	-0.366	1510066690
-9.563	-3.418	-1.218	6.409	2.441	0.732	7.509	-4.496	3.432	-5.676	3.357	-1.831	5.869	9.765	-1.254	-2.991	-6.653	-3.845	-10.1	0.865	-0.25	6.47	0.183	-1.831	0.006	9.58	2.058	-0.061	-7.568	-2.625	0.859	9.989	-1.595	-2.258	-8.789	-0.427	1510066690
-9.04	-2.86	-0.772	6.287	2.502	0.977	7.77	-4.648	3.517	-5.554	4.211	-1.526	5.518	9.83	-1.369	-3.052	-6.775	-3.601	-10.09	0.895	-0.238	6.531	0	-1.709	0.209	9.622	2.007	-0.183	-7.202	-2.625	1.95	9.386	-2.134	-1.16	-8.423	-0.366	1510066690
-8.884	-2.32	-0.445	5.859	2.319	0.977	7.77	-4.648	3.517	-5.371	5.005	-1.343	5.219	9.976	-1.577	-2.808	-7.324	-3.418	-9.782	1.169	-0.213	6.47	0.122	-1.587	0.636	9.86	2.162	-0.183	-7.08	-2.563	2.865	8.832	-2.072	-0.793	-7.69	-0.488	1510066690
-9.697	-2.084	-0.561	5.249	2.38	0.854	7.38	-4.691	3.426	-5.188	4.761	-0.916	5.46	9.922	-1.316	-2.319	-7.141	-3.113	-9.438	1.637	-0.044	6.165	0	-1.404	0.967	9.764	2.519	-0.183	-6.775	-2.441	3.252	8.259	-1.826	0.061	-7.141	-0.732	1510066690
-10.249	-2.613	-0.742	4.761	1.892	0.671	6.928	-4.77	2.997	-4.822	4.822	-0.488	5.693	9.605	-0.92	-1.648	-6.348	-2.686	-9.459	1.689	0.208	5.493	0.671	-1.221	0.874	9.5	2.637	-0.305	-6.287	-2.136	4.628	8.567	-1.392	0.793	-6.409	-1.282	1510066690
-10.354	-2.525	-0.273	5.188	1.343	1.16	6.063	-5.78	1.761	-4.15	4.822	0.244	5.682	9.695	-0.61	-1.099	-5.615	-2.319	-10.02	0.997	0.063	5.31	0.122	-1.099	0.738	9.67	2.366	-0.305	-5.92	-1.892	5.361	9.757	-0.068	0.854	-4.089	-1.221	1510066690
-9.491	-1.787	-0.676	5.005	1.709	1.526	6.063	-5.78	1.761	-3.723	3.906	1.404	5.591	9.833	-0.379	-0.977	-5.066	-1.953	-9.707	0.608	0.068	5.249	0.305	-1.221	0.648	9.881	2.388	-0.122	-5.676	-1.831	7.91	9.816	0.121	0.916	-1.404	0.366	1510066690
-9.691	-2.507	-0.959	3.845	1.77	1.099	4.963	-6.832	0.932	-3.174	1.16	1.831	5.371	9.772	-0.272	-0.732	-5.676	-1.587	-9.518	0.591	0.072	4.822	0.61	-1.282	0.463	9.85	2.259	-0.061	-5.615	-1.648	3.539	9.932	0.647	0.061	-3.113	0.549	1510066690
-9.382	-2.862	-1.193	4.272	2.441	1.282	5.017	-7.897	1.349	-2.747	0.366	2.075	5.495	9.721	0.011	-0.61	-5.554	-1.038	-9.733	0.129	0.208	4.517	1.343	-0.916	0.319	9.789	1.904	-0.122	-5.493	-1.404	1.665	9.469	0.848	0.732	-3.845	-0.305	1510066690
-8.518	-3.007	-1.919	3.723	2.991	1.16	5.167	-8.485	1.571	-2.808	2.258	2.563	5.441	9.884	0.208	-0.61	-4.761	-0.732	-9.646	-0.212	0.256	4.456	0.977	-0.854	0.469	10.082	1.726	0	-5.31	-1.282	2.548	9.778	0.01	1.16	-3.113	-0.183	1510066690
-8.588	-3.613	-2.684	4.333	2.991	1.038	4.448	-9.098	1.413	-3.052	2.869	2.747	5.206	9.856	0.209	-0.61	-4.7	-0.549	-9.394	-0.851	0.304	4.15	1.282	-0.732	0.352	10.055	1.431	-0.061	-5.127	-0.977	1.487	9.805	0.254	0.305	-1.343	-0.427	1510066690
-9.1	-3.223	-3.815	4.272	3.601	1.282	3.935	-9.53	1.464	-2.563	3.479	2.014	5.073	9.763	0.263	-0.793	-4.761	-0.305	-9.989	-1.605	0.227	4.089	1.587	-0.488	0.117	9.914	1.023	-0.366	-4.7	-0.793	0.004	9.66	-0.284	0.61	-2.869	-0.61	1510066690
-10.167	-2.765	-4.496	3.357	1.77	1.221	3.399	-9.426	1.253	-1.831	3.662	0.671	4.737	9.952	-0.035	-1.16	-4.761	-0.122	-10.818	-1.576	0.085	4.15	0.916	-0.427	0.464	10.201	0.991	-0.183	-4.7	-0.854	0.298	10.024	-1.647	0.793	-3.357	-0.366	1510066690
-9.843	-2.527	-3.918	2.869	1.16	1.099	2.909	-9.582	1.075	-1.343	3.235	-0.427	4.596	10.268	-0.31	-1.343	-5.127	-0.305	-10.779	-1.519	-0.099	4.211	-0.061	-0.427	1.079	10.702	1.262	0.061	-4.272	-0.977	0.358	10.523	-1.93	0.61	-2.258	-0.671	1510066690
-9.184	-2.375	-2.893	3.601	1.282	1.587	2.472	-9.887	1.136	-1.099	2.441	-1.038	4.907	10.355	-0.157	-1.16	-4.578	-0.427	-10.123	-1.532	-0.006	3.967	0.427	-0.366	0.889	10.646	1.342	-0.061	-3.54	-0.854	-0.17	10.371	-1.316	0.671	-1.953	-0.977	1510066690
-9.215	-1.822	-2.745	3.662	1.77	1.77	2.51	-9.686	1.477	-1.221	2.258	-1.221	5.039	9.875	0.127	-0.854	-3.54	-0.183	-9.463	-1.19	-0.123	3.845	0.427	-0.244	0.66	10.034	1.583	-0.244	-3.357	-0.61	-0.075	9.775	-1.646	0.732	-2.686	-1.221	1510066690
-8.825	-1.626	-2.876	3.662	1.404	1.282	2.626	-8.934	1.91	-1.343	3.174	-1.465	4.947	9.412	0.62	-0.549	-3.235	0.183	-9.266	-0.847	-0.28	3.357	0.793	-0.061	0.959	9.588	1.771	-0.427	-3.418	-0.427	0.906	9.689	-1.406	0.854	-2.93	-1.282	1510066690
-9.397	-1.254	-3.137	3.357	1.221	1.038	1.877	-8.263	1.585	-1.16	3.784	-1.77	4.997	9.39	1.187	-0.488	-3.296	0.244	-9.635	-0.715	-0.595	3.113	0.61	0.061	1.559	9.576	1.791	-0.427	-2.991	-0.244	1.709	9.885	-0.685	0.122	-2.991	-0.977	1510066690
-9.434	-0.784	-2.897	2.991	1.099	1.16	1.877	-8.263	1.585	-0.854	3.723	-1.526	5.266	9.331	1.518	-0.549	-2.747	0.183	-9.854	-0.52	-0.813	2.808	0.488	0.244	2.153	9.472	2.107	-0.244	-2.441	-0.305	1.442	10.015	-0.939	-0.122	-3.418	-0.366	1510066690
-9.128	-0.563	-2.97	2.319	0.854	0.671	1.402	-8.406	1.141	-0.488	2.625	-1.16	5.357	9.094	1.775	-0.671	-2.136	0.366	-9.39	-0.494	-0.999	2.747	0.183	0.122	2.092	9.132	2.066	-0.244	-2.075	-0.183	1.683	9.47	-1.548	0.061	-3.235	-0.427	1510066690
-9.016	-1.144	-2.932	2.441	0.61	0.244	1.199	-8.324	1.162	-0.549	1.16	-0.671	5.332	8.678	2.056	-0.732	-1.587	0.61	-9.167	-0.345	-1.128	2.319	0.427	0.122	2.192	8.672	1.97	-0.305	-1.892	-0.122	0.922	9.592	-1.243	-0.183	-2.014	-0.61	1510066690
-9.628	-1.369	-2.589	2.563	-0.305	0.366	1.532	-7.903	1.392	-0.977	0.793	-0.427	5.047	8.262	2.091	-0.793	-1.648	0.671	-9.233	-0.256	-1.04	2.014	0.122	0.061	2.548	8.355	1.926	-0.549	-1.587	-0.061	-0.042	9.538	-0.65	-0.061	-2.502	-0.671	1510066691
-9.838	-0.65	-2.164	2.136	-0.732	0.305	1.956	-7.537	1.444	-1.221	1.587	-0.183	4.955	8.21	2.05	-0.732	-1.465	0.427	-9.281	-0.118	-1.05	1.648	0	0.183	2.981	8.597	2.049	-0.427	-0.916	0	-0.445	9.617	-0.462	-0.244	-3.784	-0.61	1510066691
-9.5	-0.12	-1.796	1.709	-0.427	0.366	1.747	-7.886	1.515	-1.343	2.014	0	5.106	8.825	2.096	-0.732	-0.427	-0.061	-9.246	-0.234	-1.065	1.221	0	0.61	2.899	9.345	2.157	-0.427	-0.427	0.183	0.596	9.94	-0.252	-0.427	-3.296	-0.549	1510066691
-9.685	-0.25	-2.53	0.549	0.488	0.366	1.747	-7.886	1.515	-1.343	1.404	0.183	5.166	9.82	2.334	-0.793	0.488	-0.488	-9.203	-0.711	-1.056	1.099	1.099	0.916	2.298	10.099	2.384	-0.793	-0.122	0.244	1.078	9.574	-0.543	-0.366	-2.197	-0.732	1510066691
-11.655	-2.127	-2.89	0.366	-0.977	0.122	1.775	-8.049	1.632	-1.343	0.488	0.366	4.754	10.684	2.251	-0.916	0.793	-0.61	-10.451	-0.018	-1.302	0.916	0.732	0.916	1.999	10.688	3.031	-0.793	-0.488	0.183	1.135	9.594	-0.614	-0.244	-2.38	-0.61	1510066691
-11.248	-3.723	-2.641	0.305	-1.77	0.244	2.316	-9.577	1.36	-1.343	-0.122	0.61	4.163	11.282	2.242	-1.038	0.366	-0.671	-11.911	0.044	-0.958	0.61	0.549	1.221	2.193	11.131	3.45	-0.977	-0.916	-0.122	1.51	11.058	0.614	-0.854	-2.686	0.122	1510066691
-9.914	-4.508	-1.2	1.77	-2.808	0.671	2.316	-9.577	1.36	-1.404	-0.793	1.16	3.616	11.712	2.065	-1.16	-0.122	-0.854	-11.972	-0.042	-0.481	1.465	-0.916	1.526	1.707	11.307	3.993	-0.854	-0.549	-0.366	2.93	11.767	2.028	-2.38	-3.662	1.526	1510066691
-9.954	-3.277	-1.455	1.953	-1.343	0.671	2.887	-10.941	1.309	-1.282	-1.404	1.709	3.315	11.145	1.791	-1.404	-0.122	-0.793	-10.14	-0.122	0.707	1.465	-0.366	1.099	-0.208	10.124	4.459	-0.916	0.122	-0.183	3.559	11.513	3.14	-3.479	-3.357	4.089	1510066691
-10.265	-2.567	-1.928	0.916	-0.427	0.061	4.374	-9.965	1.585	-1.099	-0.916	1.587	2.868	10.56	1.595	-1.465	0	-0.061	-10.174	0.784	0.775	1.831	0.61	0.366	-2.058	9.075	4.904	-1.221	-0.061	0.305	0.339	13.013	1.148	-2.319	-3.418	3.784	1510066691
-10.085	-3.371	-1.842	1.038	-1.587	-0.305	4.374	-9.965	1.585	-1.221	1.099	0.793	2.083	10.731	1.513	-1.709	-0.61	0.793	-10.533	1.744	0.505	1.404	0	0.427	-1.529	9.11	4.773	-0.854	-2.075	-0.061	-2.037	12.331	0.484	-1.587	-4.578	3.967	1510066691
-8.71	-3.344	-0.589	1.77	-1.648	0.183	4.356	-10.789	1.268	-0.61	2.502	0.122	1.237	10.006	1.37	-1.831	-2.258	0.977	-9.755	1.453	0.221	1.404	0	0.366	0.151	8.772	4.395	-0.549	-2.38	-0.427	-1.16	11.609	0.555	-0.61	-3.357	4.395	1510066691
-8.222	-2.214	-0.179	1.953	-1.526	0.61	3.82	-10.727	0.778	0.366	1.587	-0.488	1.635	8.515	1.832	-1.587	-2.197	0.305	-8.961	0.926	0.187	1.648	0.061	-0.183	0.623	7.778	4.101	-0.427	-1.587	-0.305	1.241	10.335	0.971	-0.427	-0.732	4.395	1510066691
-7.592	-1.922	-0.516	1.16	-1.099	0.183	3.354	-9.42	0.58	0.671	0.061	-1.343	1.937	7.833	2.207	-1.526	-1.282	-0.549	-8.595	1.27	0.074	1.709	0.122	-0.488	0.329	7.169	3.942	-0.183	-1.526	-0.122	1.305	9.326	0.977	-0.549	1.831	3.662	1510066691
-7.587	-2.113	0.041	0.916	-0.732	0	3.259	-8.452	0.737	0.61	-0.061	-2.075	1.82	7.723	2.029	-1.465	-1.343	-0.916	-8.498	1.812	-0.047	1.465	0.366	-0.549	0.429	7.063	4.052	0.122	-1.648	-0.061	0.462	8.555	0.941	-0.305	2.686	2.747	1510066691
-7.825	-1.803	0.745	1.16	0.549	0.366	3.236	-8.044	0.354	0.671	1.16	-2.075	2.023	7.942	2.08	-1.404	-2.014	-0.977	-8.912	1.969	-0.379	1.16	0.183	-0.488	1.201	7.437	4.254	0.305	-1.526	-0.366	-0.935	7.985	0.805	-0.061	1.282	2.319	1510066691
-8.393	-1.255	0.77	1.16	1.16	0.732	3.236	-8.044	0.354	0.854	2.014	-1.587	2.357	8.204	2.467	-1.038	-2.197	-1.16	-9.02	1.887	-0.62	0.854	0	-0.671	1.587	7.825	4.435	0.305	-1.465	-0.61	-1.213	7.306	0.811	0.916	-1.892	2.075	1510066691
-9.07	-0.876	0.653	0.183	1.038	0.61	2.671	-8.352	-0.117	1.099	1.282	-1.16	2.83	8.196	2.912	-0.427	-1.526	-1.465	-9.008	1.815	-0.841	0.732	0.061	-0.916	1.64	7.879	4.359	0.549	-1.526	-0.488	0.246	7.197	0.555	0.854	-3.113	0.854	1510066691
-9.65	-0.672	0.865	-0.244	1.038	0.427	2.482	-8.471	-0.116	1.038	0	-1.099	3.144	8.076	3.305	0.244	-0.977	-1.587	-9.182	1.818	-1.099	0.488	0.244	-0.977	1.888	7.876	4.291	0.61	-1.465	-0.366	2.646	7.622	0.372	1.282	-2.808	0	1510066691
-9.875	-0.81	0.84	-0.122	0.61	0.488	2.677	-8.52	0.154	0.732	-0.549	-1.038	3.439	8.244	3.499	0.244	-0.793	-1.343	-9.235	1.608	-1.354	0.244	0.244	-1.099	2.15	7.967	4.085	0.793	-1.404	-0.488	5.005	8.037	0.714	1.038	-0.793	-0.732	1510066691
-10.557	-0.514	1.375	0.061	-0.427	0.488	3.06	-8.476	0.25	0.732	0.244	-0.732	3.615	8.305	3.555	0.244	-1.404	-1.038	-9.391	1.452	-1.538	0.122	0.183	-1.099	2.479	8.183	3.869	1.099	-1.404	-0.488	6.596	8.449	1.111	0.916	2.38	-0.305	1510066691
-9.414	-0.212	0.837	-1.16	0.671	0.488	2.769	-7.963	0.688	0.732	0.793	-0.305	4.152	8.23	3.852	0.488	-1.526	-0.977	-9.354	1.312	-1.547	-0.183	0.122	-1.16	2.968	8.299	3.836	1.221	-1.099	-0.427	8.381	9.499	2.705	-1.282	2.014	0.732	1510066691
-11.883	-3.514	-0.373	-1.099	0.061	-0.366	2.769	-7.963	0.688	0.488	0.732	0	4.761	8.437	4.143	0.916	-0.549	-0.793	-9.351	1.229	-1.469	-0.427	0.916	-1.404	3.051	8.697	3.682	0.916	-0.549	-0.244	4.815	7.845	2.297	-2.197	0.61	-0.916	1510066691
-12.767	-4.675	-0.123	2.441	-1.526	-0.549	2.801	-8.146	0.947	0.244	0.977	0.488	5.011	9.723	4.113	1.16	0.488	-0.488	-12.194	0.518	-1.755	-1.099	0.488	-0.549	3.125	10.03	3.028	0.244	-0.427	-0.183	-1.812	9.999	1.659	0.671	0.183	-3.479	1510066691
-9.269	-3.004	-1.544	0.549	0.793	-0.61	2.75	-8.829	1.036	0.061	1.221	0.977	4.577	11.652	3.571	1.221	0.427	-0.244	-12.707	-1.597	-1.364	-0.854	-1.343	-0.793	2.976	11.762	3.168	0.854	-0.366	-0.671	7.244	13.548	2.322	0.427	-1.892	0.671	1510066691
-10.415	-2.885	-1.706	-0.793	-0.061	-0.122	2.177	-9.727	0.556	0.061	-0.183	1.16	4.259	12.488	2.903	0.732	-0.061	0.061	-11.704	-2.723	-0.457	-0.244	-1.77	-1.953	1.166	12.26	2.408	0.671	1.038	-0.671	3.329	11.076	2.007	0.061	-0.61	0.244	1510066691
-9.782	-2.799	-2.285	0	1.465	-0.61	2.29	-9.927	0.983	-0.61	-1.526	1.343	4.103	12.022	1.944	0.183	0.122	0.61	-10.804	-2.15	0.556	0.061	-1.526	-0.793	-0.665	11.548	1.724	0.122	1.099	-0.305	1.906	10.295	0.154	0	-0.916	-0.488	1510066692
-9.568	-3.036	-2.743	-0.671	1.465	-0.305	2.876	-9.747	1.596	-1.16	-0.427	1.282	3.502	11.225	1.135	-0.244	0.366	1.099	-9.479	-2.848	1.17	-0.244	-0.977	-0.793	-1.383	10.743	1.327	0.183	0.427	-0.061	1.28	10.013	-1.043	0.977	-0.122	-1.221	1510066692
-9.168	-3.126	-2.7	-0.488	1.831	-0.183	3.364	-9.198	2.381	-1.526	1.953	1.038	2.889	10.554	0.456	-0.244	-0.183	0.916	-9.348	-3.324	1.318	-0.183	-0.305	-0.793	-0.946	10.475	0.642	0.061	-0.061	0.183	1.715	10.188	-0.54	0.488	1.221	-1.343	1510066692
-9.432	-3.086	-2.539	-0.183	1.038	0.061	2.934	-9.158	2.968	-1.099	4.211	0.183	2.797	10.479	-0.033	-0.122	-0.671	0.244	-9.72	-3.381	1.158	0.061	-0.183	-0.427	-0.379	10.567	0.632	0.305	0.305	0.183	0.851	10.535	-0.026	0.183	0.977	-1.16	1510066692
-8.884	-2.595	-2.445	0.549	1.343	0.061	0.725	-9.44	3.191	-0.183	3.54	-0.854	3.088	10.494	-0.24	0.183	-0.61	-0.244	-9.426	-2.805	0.752	0.183	-0.793	-0.183	0.171	10.7	1.074	0.549	0.488	-0.183	-0.471	9.67	-0.334	0.427	-0.916	-1.526	1510066692
-8.693	-2.292	-2.824	0.122	1.343	-0.366	0.725	-9.44	3.191	0.244	0.549	-1.404	3.408	9.794	-0.091	0.488	-0.122	-0.183	-8.885	-2.881	0.662	-0.061	-0.488	-0.183	0.147	10.054	1.176	0.244	0.183	-0.488	0.735	9.633	-0.593	0.916	-1.221	-1.953	1510066692
-8.794	-2.287	-2.828	0.305	0.916	-0.488	0.718	-8.531	3.179	0.366	-0.671	-1.587	3.473	9.321	0.209	0.793	0.488	-0.061	-8.825	-2.868	0.662	-0.061	-0.366	-0.061	-0.039	9.483	0.953	-0.305	0.061	-0.488	1.8	9.891	0.041	0.183	0.183	-1.587	1510066692
-8.924	-2.302	-2.952	0.366	0.427	-0.366	1.181	-7.599	2.688	0.183	-0.122	-1.282	3.328	9.314	0.505	0.854	0.732	-0.183	-8.847	-2.863	0.577	0.122	-0.61	0.122	0.102	9.368	1.087	-0.244	0.244	-0.549	1.166	9.601	0.087	0.183	-0.244	-1.404	1510066692
-9.092	-2.42	-2.929	0.366	0.427	-0.488	1.354	-7.392	2.223	0.122	0.732	-0.793	3.1	9.416	0.614	0.671	0.305	-0.366	-8.978	-3	0.585	0.305	-0.549	0.183	0.118	9.453	1.046	-0.183	0.366	-0.671	1.249	9.406	-0.412	0.366	-0.732	-1.221	1510066692
-9.512	-2.806	-3.217	0.732	-0.061	-0.549	1.05	-7.312	1.701	-0.061	0.427	-0.366	3.06	9.68	0.812	0.427	-0.183	-0.488	-9.073	-3.066	0.662	0.488	-0.916	0.244	-0.23	9.662	1.122	-0.305	0.122	-0.793	1.483	9.799	-0.26	0.305	-1.038	-0.854	1510066692
-9.508	-3	-2.829	1.282	-0.122	-0.244	1.233	-7.369	1.352	-0.488	0	-0.061	3.127	9.987	0.938	0.183	-0.549	-0.549	-9.074	-3.412	0.95	0.61	-0.671	0.305	-0.66	9.848	1.019	-0.183	-0.244	-0.671	1.756	10.038	0.033	0	-1.038	-0.793	1510066692
-9.601	-2.694	-2.777	1.587	-0.244	-0.244	1.432	-7.758	1.25	-0.854	0.061	0.183	3.252	10.399	0.991	-0.122	-0.488	-0.671	-9.107	-3.329	1.078	1.099	-0.793	0.305	-0.776	10.233	1.049	-0.488	-0.305	-0.488	1.791	9.725	-0.348	0	-0.366	-0.427	1510066692
-9.501	-3.04	-2.784	0.977	-0.977	-0.488	1.714	-8.186	1.285	-1.221	0.427	0.366	3.206	10.666	0.896	-0.305	-0.61	-0.671	-9.342	-2.954	1.187	1.221	-0.488	0.549	-0.614	10.554	1.414	-0.671	-0.366	-0.61	1.042	10.064	-0.214	-0.061	-0.366	-0.122	1510066692
-9.141	-2.879	-2.725	0.916	-0.549	-0.488	1.877	-8.801	1.556	-1.587	0.61	0.427	3.062	10.982	0.805	-0.305	-0.854	-0.671	-9.94	-2.332	1.197	1.282	-0.244	0.732	-0.207	10.879	1.684	-0.854	-0.366	-0.671	0.106	10.02	0.029	-0.122	-0.854	-0.488	1510066692
-8.703	-2.306	-2.473	0.671	-0.183	-0.488	1.877	-8.801	1.556	-1.648	0.671	0.305	3.034	10.7	0.894	-0.122	-0.793	-0.793	-9.819	-1.117	1.449	0.854	-0.977	0.854	0.324	10.609	2.184	-0.916	-0.671	-0.916	0.873	10.056	-0.489	0.183	-0.671	-0.366	1510066692
-9.455	-2.905	-2.461	-0.549	-1.404	-0.549	1.902	-9.411	1.607	-1.282	0.488	0.366	3.143	9.636	1.103	0.244	-0.122	-0.793	-8.979	-0.894	1.949	0.549	-0.854	0.793	0.2	9.546	2.408	-0.977	-0.488	-0.732	1.299	10.002	-0.408	-0.305	-0.244	0	1510066692
-9.568	-3.628	-1.781	0.183	-1.953	-0.122	2.032	-9.288	1.516	-0.793	0.305	0.244	3.369	9.33	1.556	0.244	1.099	-0.916	-8.604	-1.105	2.171	0.488	0	0.854	-0.645	8.936	2.348	-1.16	0.183	-0.244	1.329	9.581	-0.123	-0.183	-0.549	0	1510066692
-8.637	-3.155	-0.853	0.549	-1.648	0.183	2.21	-9.422	1.298	-0.427	0.183	-0.061	3.207	9.772	1.658	-0.183	1.282	-0.793	-9.024	-1.184	1.976	0.671	0.244	0.732	-1.247	9.044	2.47	-0.854	0.244	0.061	2.832	9.57	0.118	0.427	-0.427	0.488	1510066692
-8.36	-2.899	-0.585	0	-1.465	0.061	2.232	-9.636	1.086	-0.061	0	-0.427	2.705	9.658	1.291	-0.793	-0.244	-0.366	-8.953	-0.396	1.778	0.977	0.122	0.732	-1.16	8.99	3.156	-0.305	-0.183	0	3.822	9.573	0.682	-0.244	0.061	1.77	1510066692
-9.348	-2.92	0.098	0.122	0.488	0	2.119	-8.847	0.742	0.061	-0.244	-0.732	2.784	9.458	1.269	-0.61	-1.404	0.122	-9.461	0.622	1.552	0.671	0.793	0.793	-0.525	8.984	4.01	-0.061	-0.061	0.061	2.285	9.946	1.083	-0.305	-0.366	2.625	1510066692
-10.399	-2.34	-0.018	0.366	0	-0.122	2.119	-8.847	0.742	0	-0.427	-0.488	3.131	9.717	1.634	-0.061	-0.671	0.61	-10.062	1.195	1.3	0.305	0.366	0.549	0.118	9.239	4.368	-0.061	-0.122	0.122	0.577	10.222	0.723	-0.549	-0.916	2.197	1510066692
-9.526	-2.503	-0.063	0	-0.183	-0.244	2.249	-9.234	0.397	0.183	-0.549	0.183	3.167	9.946	2.003	0.488	0.854	0.854	-10.218	1.458	1.169	-0.183	0.488	0.427	0.611	9.469	4.666	0	0.183	0.122	0.27	10.234	-1.628	-1.221	1.831	1.099	1510066692
-8.655	-2.81	-0.225	-0.366	0.916	0.183	2.338	-9.679	-0.037	0.366	-0.854	0.793	2.852	9.902	2.442	0.732	1.831	0.916	-9.595	1.225	1.099	-0.305	0.183	0.061	0.571	9.288	4.215	-0.183	0.244	0.427	-1.656	9.597	-0.166	-0.122	0.61	-1.099	1510066692
-9.688	-3.432	-0.79	-0.244	1.221	0.305	2.548	-9.952	-0.227	0.427	-1.282	1.038	2.482	9.501	2.644	0.61	2.014	0.916	-9.21	1.377	1.333	-0.488	1.282	0.061	0.179	8.778	3.988	-0.122	0.488	0.732	-1.704	9.061	0.853	0.916	0.732	-2.258	1510066692
-10.09	-3.309	-0.279	0.549	-0.61	0.366	2.921	-9.567	0.161	0.305	-0.916	0.916	2.294	9.505	2.56	0.305	1.465	0.854	-9.903	0.781	1.177	-0.916	1.16	0.061	-0.291	8.709	3.781	0	0.549	1.038	1.195	10.234	1.614	0	-1.709	-2.197	1510066692
-9.111	-2.296	-0.639	0.488	1.221	0.671	3.092	-9.314	0.328	0.183	-0.244	0.488	2.341	10.221	2.425	-0.183	0.732	0.793	-9.684	-0.141	0.991	-0.549	0.427	-0.244	-0.475	9.399	3.583	0.366	0.122	1.099	1.632	10.18	0.719	-0.671	-3.235	-1.343	1510066693
-9.222	-1.863	-1.139	-0.671	1.16	0.732	2.82	-9.434	0.257	0.427	-0.549	0.122	2.583	10.53	2.236	-0.61	0.244	0.854	-9.185	-0.085	0.894	-0.488	1.404	-0.183	-0.475	9.399	3.583	0.366	0.122	1.099	4.175	9.869	0.023	-0.732	-0.793	-0.793	1510066693
-10.149	-2.403	-1.614	-0.854	0.549	0.488	2.653	-9.154	0.513	0.488	-1.221	-0.122	2.72	10.329	1.974	-0.793	0.061	1.099	-9.442	-0.063	0.583	-0.549	1.404	-0.244	-0.475	9.399	3.583	0.366	0.122	1.099	2.428	9.583	-0.285	-0.549	1.038	-0.793	1510066693
-9.728	-2.72	-1.663	-0.61	0.244	0.366	3.073	-8.48	1.286	0.305	-1.099	-0.122	2.663	10.055	1.838	-0.793	-0.061	1.16	-9.617	-0.233	0.267	-0.671	1.648	-0.183	0.075	9.414	3.125	0.366	0.122	1.099	1.208	9.701	-0.133	0.488	1.16	-1.038	1510066693
-9.257	-2.712	-1.599	-0.793	0.366	0.549	3.073	-8.48	1.286	0.122	-0.183	0	2.667	10.009	1.678	-0.793	-0.244	0.854	-9.756	-0.513	-0.166	-0.671	1.648	-0.244	0.681	9.607	2.866	-0.122	-0.793	1.282	0.743	10.298	0.687	0.305	0.793	-0.854	1510066693
-9.391	-2.589	-1.829	-0.671	0.305	0.549	3.029	-8.815	1.51	0.183	0.305	0.061	2.835	9.893	1.609	-0.793	-0.366	0.427	-9.598	-0.691	-0.495	-0.427	1.526	-0.244	1.105	9.634	2.747	-0.061	-0.854	1.16	0.386	9.977	0.607	0.366	-0.061	-0.916	1510066693
-9.411	-2.56	-1.842	-0.427	0.305	0.427	2.9	-8.972	1.712	0.366	0	-0.122	3.158	9.579	1.556	-0.732	-0.244	0.122	-9.674	-0.792	-0.688	-0.366	1.587	-0.122	1.22	9.387	2.798	0	-0.732	1.038	0.618	9.732	0.177	0.244	-0.183	-0.732	1510066693
-9.193	-2.29	-1.843	-0.244	0.366	0.549	2.781	-8.649	1.961	0.427	-0.549	-0.549	3.415	9.439	1.586	-0.61	-0.183	0.061	-9.678	-0.928	-0.898	-0.244	1.343	-0.122	1.134	9.232	2.713	-0.061	-0.793	0.977	1.016	9.843	0.171	0.183	0.366	-0.488	1510066693
-9.265	-2.153	-1.963	-0.488	0.244	0.488	2.785	-8.352	2.143	0.671	0.061	-0.854	3.75	9.574	1.81	-0.61	-0.183	0.122	-9.769	-0.607	-1.366	-0.122	1.465	-0.122	1.579	9.31	2.781	-0.061	-0.916	0.916	0.251	9.686	0.154	0.122	-0.549	-0.244	1510066693
-9.538	-2.153	-2.137	-0.305	0.305	0.488	2.785	-8.352	2.143	0.671	0.061	-0.854	3.75	9.574	1.81	-0.61	-0.244	0.183	-9.769	-0.607	-1.366	-0.122	1.404	0	1.579	9.31	2.781	-0.061	-1.038	0.793	0.251	9.686	0.154	0.122	-0.549	-0.244	1510066693
-9.51	-2.085	-2.183	-0.305	0.244	0.549	2.617	-8.382	2.122	0.732	-0.122	-0.61	3.809	9.482	1.997	-0.549	-0.305	0.244	-9.807	-0.602	-1.602	-0.183	1.16	0	1.977	9.274	2.765	-0.122	-1.099	0.61	0.42	9.905	-0.038	0	0	-0.122	1510066693
-9.415	-2.038	-2.187	-0.305	0.305	0.488	2.676	-8.498	2.07	0.793	-0.305	-0.488	3.935	9.344	2.273	-0.488	-0.244	0.183	-9.758	-0.743	-1.803	-0.183	1.099	-0.061	2.249	9.162	2.668	-0.122	-0.977	0.549	0.457	9.899	0.099	-0.244	0.244	-0.061	1510066693
-9.534	-2.046	-2.298	-0.183	0.122	0.488	2.802	-8.549	1.998	0.854	-0.244	-0.488	4.116	9.233	2.573	-0.488	0.061	0.061	-9.728	-0.752	-1.993	-0.061	1.038	-0.061	2.399	9.022	2.604	-0.061	-0.854	0.61	-0.049	9.889	0.059	-0.122	0.061	0	1510066693
-9.448	-1.951	-2.248	0	0	0.427	2.829	-8.579	1.924	0.793	-0.244	-0.61	4.176	9.146	2.756	-0.61	0.244	0	-9.753	-0.773	-2.18	0	0.793	-0.061	2.553	8.904	2.534	-0.061	-0.671	0.61	-0.077	9.909	0.038	0.061	-0.244	0	1510066693
-9.222	-1.706	-2.192	0	0.061	0.427	2.783	-8.484	1.928	0.671	-0.366	-0.671	4.066	9.008	2.762	-0.732	-0.061	-0.061	-9.677	-0.774	-2.317	0.122	0.549	-0.061	2.688	8.792	2.494	0	-0.549	0.549	0.089	9.917	0.075	-0.183	-0.061	0.061	1510066693
-9.5	-1.634	-2.284	0	-0.122	0.305	2.755	-8.238	1.797	0.549	-0.366	-0.732	4.058	8.978	2.757	-0.793	-0.427	-0.061	-9.705	-0.62	-2.444	0.122	0.488	0	2.82	8.777	2.463	0.061	-0.366	0.488	0.062	9.816	0.172	-0.183	-0.183	0.122	1510066693
-9.588	-1.477	-2.299	0.122	0.061	0.244	2.742	-8.043	1.753	0.427	-0.183	-0.732	4.142	9.014	2.749	-0.793	-0.549	-0.122	-9.745	-0.596	-2.613	0.061	0.366	0	2.98	8.905	2.494	0.244	-0.244	0.366	0.053	9.873	0.028	-0.122	-0.305	0.122	1510066693
-9.656	-1.284	-2.384	0	0.061	0.183	2.795	-8.093	1.818	0.061	0	-0.793	4.243	9.197	2.784	-0.61	-0.427	-0.183	-9.722	-0.639	-2.778	0.061	0.366	-0.061	3.043	9.138	2.44	0.305	-0.244	0.305	0.029	9.958	0.136	-0.061	-0.061	0.122	1510066693
-9.653	-1.32	-2.291	-0.061	0	0.061	3.061	-8.317	1.81	-0.244	0.061	-0.61	4.37	9.319	2.841	-0.488	-0.183	-0.244	-9.67	-0.647	-2.884	0.122	0.366	-0.061	3.119	9.241	2.426	0.244	-0.305	0.244	-0.106	9.988	0.069	-0.061	-0.244	-0.061	1510066693
-9.526	-1.203	-2.309	-0.061	0.061	0	3.328	-8.373	1.604	-0.183	-0.122	-0.061	4.252	9.289	2.787	-0.305	-0.183	-0.183	-9.783	-0.601	-2.949	0.122	0.183	-0.061	3.271	9.168	2.394	0.183	-0.244	0.061	0.123	10	0.079	0.061	-0.366	-0.122	1510066693
-9.434	-1.227	-2.32	-0.122	0	-0.061	3.375	-8.256	1.58	0.244	-0.122	0.305	4.151	9.025	2.598	-0.183	-0.366	-0.122	-9.637	-0.566	-2.912	0.061	0	-0.061	3.414	8.998	2.347	0.122	-0.122	-0.122	0.432	9.927	-0.004	0	-0.061	-0.183	1510066693
-9.58	-1.276	-2.245	0	-0.122	-0.061	3.133	-8.091	2.091	0.366	-0.488	0.366	4.314	8.917	2.939	-0.488	0.244	0.183	-9.543	-0.483	-2.86	-0.061	-0.061	-0.061	3.364	8.915	2.329	0.061	0	-0.183	0.412	9.88	0.126	0	0.061	-0.061	1510066693
-9.64	-1.128	-2.216	-0.061	-0.122	-0.183	2.927	-7.861	2.468	-0.061	-0.549	0.244	4.145	8.786	3.138	-0.183	-0.061	0	-9.574	-0.522	-2.83	-0.183	-0.061	-0.061	3.238	8.851	2.229	0.061	0.122	-0.183	0.583	9.856	0.159	-0.061	-0.122	0	1510066693
-9.628	-1.135	-2.218	-0.183	-0.061	-0.183	3.217	-7.971	2.414	-0.488	-0.244	0.366	4.267	8.908	3.22	0.122	-0.061	-0.244	-9.563	-0.565	-2.871	-0.122	-0.122	-0.061	3.204	9.021	2.332	0.061	0.183	-0.061	0.383	9.93	0.123	-0.061	0.122	0	1510066693
-9.658	-1.217	-2.212	-0.244	0	-0.183	3.277	-8.417	2.266	-0.488	0.183	0.549	4.303	9.009	3.193	0.366	-0.244	-0.244	-9.585	-0.522	-2.915	-0.061	-0.122	-0.061	3.129	9.085	2.37	0.183	0.183	-0.061	0.331	9.889	0.017	0	0.061	-0.122	1510066693
-9.563	-1.328	-2.12	-0.122	-0.061	-0.183	3.279	-8.626	2.28	-0.244	0.183	0.549	4.374	9.063	2.978	0.488	-0.244	-0.061	-9.548	-0.483	-2.857	-0.122	-0.244	-0.122	3.072	9.116	2.42	0.122	0.122	-0.122	0.385	9.99	0.214	0	0.305	-0.122	1510066694
-9.489	-1.297	-2.104	-0.183	-0.061	-0.183	3.149	-8.568	2.37	-0.183	-0.061	0.427	4.439	9.034	2.954	0.488	-0.061	0.061	-9.484	-0.481	-2.744	-0.183	-0.183	-0.122	3.047	9.003	2.411	0	0.122	-0.183	0.446	9.875	0.163	-0.061	0.061	-0.122	1510066694
-9.624	-1.391	-2.109	-0.183	-0.122	-0.183	3.155	-8.448	2.466	-0.061	-0.244	0.305	4.371	8.963	2.913	0.488	0.305	0	-9.461	-0.482	-2.704	-0.183	-0.244	-0.122	3.001	8.857	2.365	0.061	0.244	-0.244	0.309	9.866	0.197	-0.122	0.183	-0.122	1510066694
-9.604	-1.388	-2.073	-0.183	-0.061	-0.183	3.149	-8.262	2.381	-0.061	-0.244	0.305	4.07	9.05	2.842	0.488	0.305	0	-9.526	-0.537	-2.686	-0.244	-0.305	-0.061	3.048	8.982	2.347	0.122	0.305	-0.244	0.376	9.874	0.255	0	0.244	-0.061	1510066694
-9.656	-1.331	-2.097	-0.183	-0.122	-0.122	3.155	-8.296	2.232	0.061	-0.305	0.244	4.098	9.282	2.97	0.488	0.183	-0.061	-9.515	-0.554	-2.665	-0.183	-0.305	-0.061	3	9.177	2.391	0.183	0.366	-0.244	0.36	9.922	0.232	-0.122	0.061	-0.061	1510066694
-9.607	-1.335	-2.089	-0.183	0	-0.122	3.217	-8.443	2.199	0	-0.244	0.305	4.25	9.392	3.064	0.427	0.427	-0.061	-9.496	-0.596	-2.626	-0.183	-0.366	-0.122	2.801	9.191	2.458	0.183	0.366	-0.244	0.362	9.932	0.256	-0.061	0	-0.061	1510066694
-9.587	-1.376	-2.141	-0.122	0	-0.122	3.208	-8.478	2.066	0	-0.183	0.183	4.169	9.448	3.129	0.305	0.488	0.061	-9.471	-0.63	-2.545	-0.122	-0.244	-0.061	2.662	9.216	2.451	0.061	0.305	-0.122	0.361	9.908	0.141	0	0	-0.122	1510066694
-9.588	-1.425	-2.113	-0.061	-0.061	-0.061	3.345	-8.52	2.192	0.122	0.061	0	3.933	9.466	3.21	0.183	0.427	0.122	-9.537	-0.645	-2.473	-0.122	-0.305	-0.122	2.635	9.186	2.428	0	0.244	-0.122	0.415	9.912	0.187	-0.061	0.061	-0.122	1510066694
-9.557	-1.431	-2.11	-0.061	0	-0.061	3.213	-8.41	2.345	-0.061	-0.061	-0.061	3.831	9.439	3.158	0.061	0.061	0.122	-9.512	-0.609	-2.418	-0.122	-0.244	-0.122	2.622	9.183	2.425	0	0.183	-0.061	0.379	9.91	0.202	-0.122	0	-0.061	1510066694
-9.658	-1.442	-2.162	-0.061	0	-0.061	3.224	-8.32	2.232	-0.305	-0.305	-0.061	3.875	9.44	3.124	-0.061	0.122	0	-9.531	-0.634	-2.379	-0.122	-0.183	-0.061	2.633	9.202	2.419	-0.061	0.183	0	0.275	9.899	0.209	-0.061	0	0	1510066694
-9.609	-1.458	-2.149	-0.061	-0.061	-0.061	3.411	-8.335	1.92	-0.183	0.061	0.183	3.804	9.459	3.059	-0.122	0.183	-0.061	-9.56	-0.706	-2.381	-0.061	-0.183	-0.061	2.635	9.239	2.397	-0.061	0.183	0.061	0.301	9.905	0.2	0	0	-0.061	1510066694
-9.533	-1.482	-2.094	-0.061	0	-0.061	3.315	-8.455	1.939	0.183	0.061	0.244	3.793	9.448	2.967	-0.183	0	-0.061	-9.622	-0.672	-2.34	0	-0.244	-0.061	2.617	9.254	2.419	-0.061	0.183	0.061	0.29	9.957	0.264	-0.061	0.061	-0.061	1510066694
-9.551	-1.494	-2.137	0	-0.061	-0.061	3.037	-8.429	2.232	0.122	-0.122	0.061	3.877	9.387	2.862	-0.244	0	-0.122	-9.573	-0.633	-2.279	0	-0.244	-0.061	2.55	9.202	2.427	-0.061	0.061	0	0.225	9.895	0.263	-0.061	-0.061	-0.061	1510066694
-9.58	-1.529	-2.139	-0.061	-0.061	-0.061	3.158	-8.398	2.241	0	-0.061	0.061	3.86	9.305	2.76	-0.183	-0.061	-0.122	-9.627	-0.64	-2.254	-0.061	-0.244	0	2.603	9.176	2.434	-0.122	0.061	0	0.266	9.895	0.261	-0.061	0	-0.061	1510066694
-9.612	-1.556	-2.159	0.061	-0.061	-0.061	3.144	-8.387	2.156	-0.061	0.122	0.061	3.905	9.342	2.718	-0.183	0.061	-0.183	-9.624	-0.697	-2.2	0.061	-0.366	0	2.676	9.246	2.497	-0.183	0.061	0	0.34	9.883	0.301	0	0	0	1510066694
-9.554	-1.505	-2.143	0	-0.061	-0.061	3.019	-8.387	2.108	0	0.061	-0.061	3.907	9.335	2.745	-0.183	0.183	-0.244	-9.564	-0.634	-2.08	0	-0.244	0	2.559	9.182	2.483	-0.061	0.122	-0.061	0.306	9.923	0.268	-0.122	0	0	1510066694
-9.524	-1.554	-2.126	0	0	0	2.982	-8.422	2.073	-0.061	0.122	-0.122	3.854	9.259	2.741	-0.122	0.061	-0.183	-9.585	-0.63	-2.044	0	-0.183	0	2.424	9.101	2.515	-0.122	0.061	-0.061	0.164	9.912	0.219	-0.061	-0.061	0	1510066694
-9.576	-1.55	-2.168	0.061	-0.061	0	3.001	-8.449	2.05	0	0.122	-0.061	3.82	9.327	2.717	-0.061	-0.061	-0.183	-9.58	-0.622	-2.034	0.061	-0.183	0	2.446	9.16	2.535	-0.061	-0.061	-0.061	0.129	9.867	0.236	0.061	-0.183	0	1510066694
-9.576	-1.482	-2.132	0.061	-0.061	0	2.949	-8.501	2.013	0	0	-0.122	3.829	9.317	2.753	-0.061	0	-0.122	-9.591	-0.666	-2.01	0.061	-0.122	0	2.486	9.148	2.564	-0.122	-0.061	-0.061	0.333	9.899	0.258	-0.061	-0.122	0	1510066694
-9.533	-1.473	-2.126	0.061	0	0	2.954	-8.491	1.977	0	-0.061	-0.183	3.834	9.278	2.774	0	0	-0.061	-9.6	-0.652	-1.986	0.122	-0.122	0	2.455	9.129	2.547	-0.122	-0.122	-0.061	0.339	9.9	0.239	-0.061	-0.061	0	1510066694
-9.568	-1.529	-2.126	0.061	0	0	2.981	-8.44	1.946	-0.122	0.122	-0.122	3.798	9.357	2.833	0.061	-0.061	-0.122	-9.636	-0.622	-2.016	0.061	-0.061	0	2.515	9.164	2.571	-0.061	-0.122	-0.061	0.158	9.911	0.218	0	-0.122	0	1510066694
-9.579	-1.505	-2.138	0.061	-0.061	0	2.917	-8.464	1.981	-0.122	0.244	-0.122	3.762	9.321	2.835	0.061	-0.122	-0.061	-9.641	-0.616	-2.012	0.122	-0.061	0	2.565	9.159	2.571	-0.122	-0.183	-0.122	0.236	9.887	0.227	0	-0.122	0	1510066694
-9.544	-1.471	-2.102	0.061	0	-0.061	2.854	-8.5	2.059	-0.122	0.122	-0.061	3.742	9.257	2.9	0	-0.061	-0.122	-9.677	-0.621	-2.021	0.122	-0.122	0	2.594	9.08	2.539	-0.061	-0.183	-0.122	0.274	9.917	0.239	-0.061	-0.061	-0.061	1510066694
-9.564	-1.5	-2.123	0.061	-0.061	-0.061	2.834	-8.473	2.109	-0.061	0.061	-0.061	3.777	9.259	2.946	0	-0.183	-0.183	-9.653	-0.592	-2.015	0.061	-0.061	0	2.586	9.054	2.536	-0.061	-0.183	-0.122	0.212	9.903	0.255	0	-0.122	0	1510066694
-9.574	-1.488	-2.102	0.122	-0.122	-0.061	2.912	-8.469	2.144	-0.061	0.061	-0.061	3.813	9.249	2.95	0	-0.244	-0.183	-9.695	-0.599	-2.004	0.061	-0.061	0	2.619	9.061	2.545	-0.061	-0.183	-0.122	0.262	9.904	0.234	0	-0.122	-0.061	1510066694
-9.537	-1.485	-2.097	0	-0.061	-0.122	2.89	-8.447	2.131	0	0	-0.061	3.862	9.259	2.946	-0.061	-0.183	-0.183	-9.648	-0.593	-1.98	0.061	-0.061	-0.061	2.614	9.054	2.553	0	-0.122	-0.122	0.317	9.93	0.214	0	0	-0.061	1510066695
-9.581	-1.495	-2.088	0.061	-0.122	-0.061	2.894	-8.44	2.043	0	-0.122	-0.061	3.865	9.275	2.912	0	-0.183	-0.122	-9.613	-0.591	-1.986	0.061	-0.061	-0.061	2.574	9.083	2.552	0	-0.061	-0.122	0.269	9.895	0.217	0	-0.122	-0.061	1510066695
-9.592	-1.486	-2.076	0	0	-0.061	2.94	-8.447	2.017	0	-0.122	-0.061	3.86	9.293	2.858	0	-0.183	-0.122	-9.649	-0.596	-1.968	0	0	-0.061	2.578	9.129	2.562	0	-0.122	-0.122	0.315	9.906	0.227	-0.061	-0.061	0	1510066695
-9.617	-1.53	-2.076	0.061	-0.061	-0.061	2.958	-8.437	1.989	-0.061	-0.061	0	3.895	9.336	2.851	0	-0.122	-0.122	-9.648	-0.62	-1.994	0	0	-0.061	2.584	9.182	2.548	0	-0.061	-0.122	0.266	9.895	0.223	0	-0.122	-0.061	1510066695
-9.585	-1.48	-2.076	0	-0.061	-0.061	2.926	-8.452	2	-0.061	-0.122	-0.061	3.882	9.368	2.879	0	-0.122	-0.122	-9.674	-0.646	-2.001	0	0	0	2.54	9.178	2.529	0	-0.122	-0.122	0.349	9.902	0.197	-0.061	-0.061	-0.061	1510066695
-9.568	-1.509	-2.03	0	0	-0.061	2.927	-8.466	2.042	-0.122	-0.061	-0.061	3.841	9.372	2.888	0	-0.183	-0.061	-9.624	-0.618	-2.012	0.061	0.061	-0.061	2.499	9.192	2.549	0	-0.122	-0.122	0.267	9.92	0.248	0	0	-0.061	1510066695
-9.588	-1.53	-2.068	0	0	-0.061	2.923	-8.448	2.01	-0.122	0	-0.061	3.842	9.359	2.905	0	-0.183	-0.061	-9.659	-0.615	-2.029	0	0.061	0	2.546	9.179	2.483	0	-0.122	-0.122	0.237	9.893	0.214	0.061	-0.061	-0.061	1510066695
-9.587	-1.564	-2.046	0	-0.061	-0.061	3.054	-8.486	2.122	-0.061	0.061	-0.061	3.792	9.374	2.924	-0.061	-0.183	-0.061	-9.652	-0.607	-2.012	0	0	0	2.653	9.221	2.564	0	-0.122	-0.122	0.348	9.906	0.213	-0.061	-0.061	-0.061	1510066695
-9.607	-1.487	-2.018	0	-0.061	0	2.918	-8.436	2.249	-0.244	-0.061	-0.122	3.82	9.369	3.021	0	-0.122	-0.122	-9.636	-0.565	-1.986	-0.061	0	-0.061	2.652	9.184	2.529	0	-0.061	-0.122	0.324	9.895	0.22	-0.061	0	-0.061	1510066695
-9.616	-1.467	-2.071	-0.061	-0.061	-0.061	2.925	-8.454	2.204	-0.305	-0.183	-0.122	3.851	9.359	3.016	0.061	0	-0.122	-9.625	-0.589	-1.98	-0.061	0	0	2.546	9.149	2.522	-0.061	0	0	0.301	9.909	0.244	0	0	-0.061	1510066695
-9.57	-1.541	-2.046	-0.122	0	-0.061	3.109	-8.447	1.995	-0.183	-0.183	0	3.826	9.408	3.033	0	-0.061	-0.122	-9.609	-0.613	-2.007	-0.061	0.061	-0.061	2.531	9.189	2.509	0	0	0	0.281	9.938	0.189	-0.061	0	-0.061	1510066695
-9.598	-1.591	-2.038	-0.061	-0.061	-0.061	3.183	-8.49	1.845	0.305	-0.183	0.183	3.85	9.421	2.997	-0.061	-0.244	-0.122	-9.641	-0.598	-2.038	-0.061	0	-0.061	2.531	9.189	2.509	0	0	0	0.329	9.884	0.201	0	0	-0.061	1510066695
-9.563	-1.604	-2.044	-0.061	0	0	3.027	-8.525	2.082	0.549	-0.671	0.061	4.015	9.353	2.913	0	-0.122	-0.061	-9.623	-0.593	-2.013	-0.122	0	-0.061	2.653	9.183	2.499	0.061	0	0.061	0.34	9.902	0.234	0	0	-0.061	1510066695
-9.552	-1.567	-2.035	-0.061	0	-0.061	3.071	-8.436	2.272	0.244	-0.854	-0.061	4.18	9.369	2.859	0.061	0.061	0	-9.612	-0.592	-2.015	-0.061	-0.122	-0.061	2.803	9.203	2.44	0.122	0.244	0.183	0.24	9.905	0.195	0.061	0	0	1510066695
-9.625	-1.579	-2.059	-0.061	-0.061	-0.061	3.31	-8.501	2.096	0.122	-0.427	-0.122	4.347	9.282	2.952	0.061	0.427	0.122	-9.652	-0.602	-2.012	-0.061	-0.122	-0.061	2.754	9.106	2.531	0.122	0.244	0.183	0.205	9.902	0.179	-0.061	0	-0.061	1510066695
-9.566	-1.589	-2.058	-0.122	-0.061	0	3.76	-8.376	2.233	0.122	-0.244	-0.183	4.268	9.259	2.925	0.061	0.488	0.244	-9.671	-0.618	-1.967	-0.061	-0.061	-0.061	2.559	9.05	2.45	0.061	0.488	0.183	0.307	9.911	0.238	0	0	0	1510066695
-9.539	-1.589	-2.041	-0.061	-0.061	0	3.791	-8.282	2.32	0.061	0.366	-0.427	4.059	9.33	2.877	-0.061	0.305	0.366	-9.598	-0.624	-1.968	-0.122	0	-0.061	2.369	9.101	2.437	0.122	0.366	0.183	0.218	9.9	0.221	0	0	0	1510066695
-9.574	-1.58	-2.047	-0.061	0	0	3.504	-8.374	2.354	0.061	0.366	-0.549	3.914	9.382	2.773	-0.122	0.061	0.427	-9.643	-0.604	-1.973	-0.122	0.061	0	2.424	9.18	2.451	0.122	0.366	0.183	0.173	9.88	0.147	0	0	-0.061	1510066695
-9.605	-1.567	-2.072	-0.061	-0.061	0	3.116	-8.466	2.165	0.305	-0.305	-0.671	3.779	9.382	2.699	-0.122	0.122	0.427	-9.662	-0.653	-2.009	-0.122	0	-0.061	2.527	9.213	2.533	0.122	0.244	0.122	0.236	9.899	0.187	0	0	-0.061	1510066695
-9.544	-1.547	-2.025	-0.122	-0.061	0	3.286	-8.428	1.964	0.549	-0.549	-0.793	3.673	9.397	2.664	0	0.183	0.366	-9.623	-0.632	-2.029	-0.122	0.061	-0.061	2.53	9.208	2.513	0.122	0.183	0.122	0.263	9.911	0.214	0	0	0	1510066695
-9.54	-1.571	-2.041	-0.122	0	0	3.035	-8.409	2.216	0.427	-0.122	-0.671	3.505	9.363	2.64	0.061	0.122	0.305	-9.606	-0.614	-2.025	-0.122	0.061	-0.061	2.45	9.185	2.51	0	0.061	0.061	0.248	9.908	0.171	-0.061	0	-0.061	1510066695
-9.554	-1.562	-2.071	-0.061	-0.061	0	2.954	-8.224	2.184	-0.244	0	-0.427	3.406	9.336	2.64	0.122	-0.061	0.183	-9.606	-0.614	-2.025	-0.122	0.061	-0.061	2.451	9.174	2.491	0	0.061	0.061	0.23	9.872	0.159	0	0	-0.061	1510066695
-9.58	-1.566	-2.085	-0.061	-0.061	0	2.955	-8.167	1.979	-0.366	0.244	-0.122	3.409	9.359	2.643	0.122	-0.122	-0.061	-9.606	-0.614	-2.025	-0.122	0.061	-0.061	2.48	9.227	2.438	0	-0.122	-0.061	0.303	9.884	0.203	0.061	-0.061	0	1510066695
-9.57	-1.57	-2.074	-0.122	0	0	2.795	-8.215	1.762	0	0	0.244	3.516	9.351	2.656	0.122	-0.122	-0.061	-9.646	-0.712	-2.117	-0.061	0.061	-0.061	2.48	9.227	2.438	0	-0.122	-0.061	0.297	9.899	0.146	-0.061	0.061	0	1510066695
-9.561	-1.576	-2.094	-0.061	0	-0.061	2.792	-8.241	1.957	0.122	-0.183	0.427	3.58	9.353	2.684	0.061	-0.122	-0.366	-9.624	-0.669	-2.14	-0.122	0.122	-0.061	2.48	9.227	2.438	0	-0.122	-0.061	0.184	9.914	0.156	0	0.061	0	1510066695
-9.569	-1.611	-2.083	-0.061	-0.061	-0.061	2.86	-8.256	2.141	-0.183	-0.244	0.549	3.685	9.301	2.808	0	-0.183	-0.427	-9.647	-0.693	-2.174	-0.122	0.061	0	2.633	9.15	2.399	-0.122	-0.244	-0.183	0.181	9.889	0.156	0	0	-0.061	1510066696
-9.572	-1.587	-2.064	0	0	0	3.092	-8.308	2.174	-0.427	-0.061	0.671	3.777	9.323	2.847	0	-0.305	-0.488	-9.631	-0.708	-2.175	-0.061	0	-0.061	2.632	9.152	2.408	-0.122	-0.244	-0.183	0.246	9.905	0.156	-0.061	0	0	1510066696
-9.607	-1.561	-2.151	-0.061	-0.061	-0.061	3.134	-8.277	2.117	-0.427	0	0.671	4	9.387	2.862	0	-0.244	-0.549	-9.649	-0.699	-2.175	-0.061	0	-0.061	2.641	9.203	2.37	-0.061	-0.305	-0.183	0.213	9.911	0.133	0	0	0	1510066696
-9.536	-1.593	-2.099	0	0	-0.061	3.125	-8.391	2.146	-0.305	-0.061	0.61	4.138	9.412	2.826	-0.061	-0.122	-0.488	-9.613	-0.718	-2.193	-0.061	0	-0.061	2.6	9.243	2.346	-0.061	-0.244	-0.122	0.181	9.934	0.128	0	-0.061	-0.061	1510066696
-9.582	-1.571	-2.096	0	0	0	3.213	-8.485	2.232	-0.244	-0.244	0.61	4.15	9.379	2.847	-0.122	-0.183	-0.366	-9.634	-0.705	-2.207	-0.061	0	-0.061	2.625	9.196	2.351	-0.061	-0.244	-0.122	0.22	9.899	0.124	-0.061	0	-0.061	1510066696
-9.581	-1.542	-2.119	0	0	-0.061	3.333	-8.463	2.271	-0.183	-0.305	0.488	4.187	9.32	2.793	-0.061	-0.244	-0.244	-9.64	-0.694	-2.206	-0.061	-0.061	-0.061	2.669	9.159	2.347	-0.061	-0.244	-0.122	0.194	9.906	0.115	0	-0.061	0	1510066696
-9.582	-1.555	-2.105	0	-0.061	-0.061	3.43	-8.448	2.248	-0.122	-0.305	0.305	4.264	9.326	2.748	0	-0.061	-0.183	-9.615	-0.685	-2.18	-0.061	-0.061	-0.061	2.663	9.172	2.344	0	-0.061	-0.061	0.188	9.914	0.112	0	-0.122	0	1510066696
-9.555	-1.556	-2.091	-0.061	0	0	3.482	-8.459	2.286	-0.122	-0.305	0.305	4.209	9.304	2.713	0.061	0.061	-0.061	-9.644	-0.7	-2.18	-0.061	-0.122	0	2.674	9.17	2.361	-0.061	0.061	-0.122	0.299	9.908	0.134	0	0	0	1510066696
-9.598	-1.537	-2.098	-0.061	-0.061	0	3.441	-8.43	2.272	-0.122	-0.061	0.122	4.09	9.338	2.673	0.061	0.061	0	-9.591	-0.675	-2.168	-0.061	-0.122	0	2.67	9.19	2.308	0	0.122	-0.122	0.299	9.891	0.106	-0.061	-0.061	0	1510066696
-9.6	-1.47	-2.121	-0.061	-0.061	0	3.271	-8.373	2.249	-0.122	-0.061	-0.122	3.986	9.341	2.702	0.061	0.061	0	-9.586	-0.648	-2.164	-0.061	-0.183	-0.061	2.609	9.185	2.338	0.061	0.122	-0.061	0.294	9.903	0.121	-0.061	-0.061	0	1510066696
-9.593	-1.481	-2.088	-0.061	-0.061	0	3.326	-8.421	2.17	-0.183	0	-0.122	3.957	9.385	2.731	0.122	0.122	0	-9.597	-0.658	-2.138	-0.061	-0.183	0	2.558	9.183	2.383	0.061	0.183	-0.061	0.327	9.902	0.135	0	-0.061	0	1510066696
-9.563	-1.465	-2.064	-0.061	-0.061	0	3.37	-8.501	2.073	-0.122	0.183	-0.183	3.962	9.477	2.76	0.122	0.122	0.122	-9.603	-0.701	-2.144	-0.061	-0.183	0	2.54	9.277	2.396	0.061	0.183	-0.061	0.364	9.905	0.072	-0.061	-0.061	0	1510066696
-9.587	-1.453	-2.068	-0.061	-0.061	0	3.244	-8.586	1.991	0.061	0.122	-0.244	3.889	9.525	2.832	0.122	0.244	0.183	-9.6	-0.709	-2.121	-0.061	-0.183	-0.061	2.503	9.304	2.406	0.061	0.183	-0.061	0.389	9.906	0.106	-0.061	0.061	0.061	1510066696
-9.628	-1.465	-2.084	-0.061	-0.061	0	3.061	-8.595	2.06	0.244	0	-0.305	3.73	9.494	2.833	0.061	0.244	0.183	-9.631	-0.666	-2.086	-0.061	-0.183	-0.061	2.498	9.265	2.4	-0.061	0.122	0	0.368	9.903	0.097	-0.061	-0.061	0.061	1510066696
-9.61	-1.462	-2.06	-0.122	-0.061	0	2.973	-8.521	2.189	0.183	-0.061	-0.366	3.634	9.482	2.877	0	0.183	0.061	-9.622	-0.668	-2.058	-0.122	-0.122	-0.061	2.522	9.26	2.408	-0.061	0.122	0	0.364	9.921	0.085	-0.061	0	0.061	1510066696
-9.61	-1.501	-2.028	-0.061	-0.061	0	2.932	-8.441	2.206	0	0.244	-0.244	3.613	9.453	2.911	-0.122	0.122	-0.061	-9.613	-0.705	-2.049	-0.061	-0.183	-0.061	2.494	9.22	2.414	-0.061	0.122	0	0.331	9.905	0.14	-0.061	0	0	1510066696
-9.566	-1.504	-2.027	-0.061	0	0	2.792	-8.414	2.137	0	0.183	-0.122	3.631	9.445	2.871	-0.122	0.061	-0.061	-9.656	-0.701	-2.043	-0.061	-0.183	-0.061	2.487	9.22	2.432	-0.061	0.122	0.061	0.383	9.887	0.145	0	0.061	0.061	1510066696
-9.586	-1.541	-2.043	-0.061	-0.061	0	2.767	-8.423	2.078	0.061	-0.061	-0.061	3.618	9.471	2.801	-0.183	0.061	-0.122	-9.649	-0.666	-2.006	0	-0.122	-0.061	2.482	9.237	2.468	-0.061	0.122	0.061	0.323	9.91	0.158	-0.061	0	0.061	1510066696
-9.579	-1.519	-2.027	0	0	0	2.875	-8.436	2.055	0.061	0	0.061	3.633	9.435	2.751	-0.183	0.061	-0.122	-9.694	-0.644	-2.021	-0.061	-0.122	0	2.509	9.219	2.467	-0.061	0.122	0.061	0.303	9.903	0.171	-0.061	-0.061	0	1510066696
-9.612	-1.522	-2.042	0	0	-0.061	2.884	-8.463	2.059	0.061	0	0.061	3.662	9.4	2.718	-0.183	0	-0.122	-9.694	-0.684	-1.997	0	-0.244	0	2.565	9.208	2.503	-0.122	0.061	0	0.272	9.904	0.183	0	-0.061	0	1510066696
-9.607	-1.493	-2.055	0	-0.061	0	2.899	-8.418	2.004	0.061	-0.122	0.061	3.665	9.378	2.71	-0.122	0.122	-0.244	-9.634	-0.65	-1.891	-0.061	-0.122	-0.061	2.488	9.189	2.518	-0.122	0	0	0.322	9.91	0.183	0	-0.061	0	1510066696
-9.544	-1.482	-1.971	0	0	0	2.98	-8.339	1.971	0	0	0.122	3.645	9.414	2.696	-0.122	0.122	-0.244	-9.661	-0.633	-1.895	-0.061	-0.183	0	2.417	9.188	2.506	-0.061	0.061	0	0.364	9.9	0.201	0	-0.122	0	1510066696
-9.586	-1.505	-2.015	0	-0.061	-0.061	2.986	-8.374	2.012	0	0	0.183	3.658	9.436	2.69	-0.427	0	-0.244	-9.66	-0.666	-1.859	0	-0.122	0	2.394	9.193	2.537	-0.122	0.061	0	0.388	9.896	0.136	0	0	0	1510066696
-9.605	-1.512	-2.036	0	0	0	3.007	-8.403	2.06	-0.061	-0.183	0.122	3.692	9.372	2.753	-0.427	0.061	-0.183	-9.689	-0.635	-1.858	0	-0.183	0	2.473	9.185	2.534	-0.061	0	-0.061	0.342	9.898	0.183	-0.061	-0.061	0	1510066696
-9.594	-1.517	-2.038	-0.061	-0.061	0	3.073	-8.435	2.006	-0.061	-0.183	-0.061	3.705	9.331	2.967	-0.244	0.183	-0.122	-9.673	-0.633	-1.822	0	-0.183	0	2.505	9.153	2.558	-0.061	0.061	-0.061	0.365	9.91	0.187	0	-0.061	0	1510066696
-9.566	-1.497	-1.994	0	-0.061	-0.061	3.447	-8.486	2.131	0.061	0.366	-0.122	3.683	9.353	3.147	-0.244	0.183	-0.122	-9.695	-0.615	-1.81	0	-0.122	-0.061	2.505	9.153	2.558	-0.061	0.061	-0.061	0.385	9.908	0.161	-0.061	-0.061	0	1510066697
-9.598	-1.479	-2.006	-0.061	-0.061	-0.061	3.121	-8.385	2.345	-0.244	0.061	-0.122	3.631	9.448	2.653	-0.183	0.793	-0.244	-9.668	-0.585	-1.805	-0.061	-0.122	0	2.56	9.171	2.594	-0.061	0	-0.061	0.385	9.892	0.181	-0.061	-0.061	0	1510066697
-9.604	-1.445	-1.982	-0.061	-0.061	-0.061	3.206	-8.372	2.239	-0.427	0.061	-0.122	3.613	9.537	2.822	-1.343	1.099	0.488	-9.696	-0.623	-1.793	-0.061	-0.183	0	2.613	9.182	2.663	-0.122	0.244	-0.244	0.378	9.892	0.189	0	-0.061	0	1510066697
-9.598	-1.449	-2.012	-0.061	-0.061	-0.122	3.135	-8.442	2.015	-0.183	0.061	-0.061	3.411	9.656	3.798	-1.343	1.099	0.488	-9.672	-0.689	-1.737	0	-0.122	-0.061	2.613	9.182	2.663	-0.122	0.244	-0.244	0.453	9.923	0.147	-0.061	-0.061	0	1510066697
-9.554	-1.531	-2.007	-0.061	0	-0.061	3.036	-8.47	1.879	-0.183	0.061	-0.061	3.295	8.862	4.829	-0.671	-2.38	-0.061	-9.567	-0.707	-1.658	0	0.061	-0.061	1.683	9.195	2.622	0.061	-0.366	-0.061	0.433	9.918	0.169	-0.061	0	-0.061	1510066697
-9.582	-1.579	-2.001	0.061	-0.061	0	2.915	-8.384	2.104	0.366	-0.244	0	3.764	8.757	4.132	0.183	-2.075	-0.122	-9.588	-0.653	-1.668	0.061	0.183	0	2.547	9.048	2.44	-0.122	-0.305	0.427	0.352	9.886	0.178	0	-0.061	-0.061	1510066697
-9.598	-1.547	-1.999	0.061	-0.061	0	3.04	-8.319	2.17	0.366	-0.427	-0.122	4.011	8.914	3.542	-0.122	1.038	0.122	-9.711	-0.566	-1.738	0	0.061	0	3.127	9.109	2.724	-0.122	-0.305	0.427	0.447	9.902	0.159	-0.061	-0.061	-0.061	1510066697
-9.617	-1.453	-2.019	0	-0.061	0	3.059	-8.376	1.999	-0.183	0.122	0	3.604	9.059	3.064	0.183	0	-0.122	-9.662	-0.632	-1.792	-0.061	0	-0.061	2.504	9.271	2.621	0	0.366	0.061	0.403	9.906	0.154	-0.061	0	0	1510066697
-9.595	-1.42	-1.991	-0.061	-0.061	-0.061	2.96	-8.47	1.925	-0.122	0.061	0	3.661	9.173	3.07	0.183	0	-0.122	-9.637	-0.645	-1.778	0	0.183	-0.061	2.006	9.26	2.562	-0.183	0	0.122	0.373	9.896	0.173	-0.061	-0.122	-0.061	1510066697
-9.612	-1.467	-1.989	-0.061	0	-0.061	2.876	-8.472	1.95	-0.122	0.061	0	3.548	9.159	3.036	0.122	-0.671	-0.122	-9.686	-0.616	-1.822	-0.061	0.122	0	2.135	9.26	2.604	-0.183	0	0.122	0.427	9.914	0.164	-0.061	-0.061	-0.061	1510066697
-9.594	-1.512	-1.994	-0.061	0	0	2.876	-8.472	1.95	-0.061	-0.183	-0.122	3.614	9.045	2.893	0.061	-0.671	-0.061	-9.676	-0.626	-1.834	-0.061	0.122	0	2.412	9.229	2.589	0	-0.244	-0.061	0.487	9.918	0.173	-0.061	0	-0.061	1510066697
-9.531	-1.538	-1.995	-0.061	0	0	2.875	-8.436	2.006	-0.061	-0.183	-0.122	3.726	8.996	3.15	0.061	-0.671	-0.061	-9.666	-0.595	-1.858	-0.061	0.122	-0.061	2.553	9.123	2.629	0	-0.122	-0.183	0.414	9.9	0.17	0	0.061	-0.061	1510066697
-9.631	-1.562	-2.035	-0.061	-0.122	-0.061	2.909	-8.433	2.012	-0.061	-0.183	0	3.765	9.006	3.335	0.244	-0.061	-0.183	-9.702	-0.653	-1.897	-0.061	0.061	0	2.524	9.129	2.589	0	-0.122	-0.183	0.346	9.883	0.197	0	0	-0.061	1510066697
-9.597	-1.547	-2.025	-0.061	-0.061	-0.061	2.976	-8.47	2.184	-0.122	-0.122	0	3.787	9.083	3.546	0.366	-0.122	-0.244	-9.658	-0.684	-1.904	-0.061	0.061	-0.061	2.442	9.207	2.604	-0.061	-0.122	-0.183	0.384	9.909	0.189	-0.061	0	-0.061	1510066697
-9.599	-1.53	-2.052	-0.061	-0.061	-0.061	3.043	-8.437	2.066	-0.061	0	-0.061	3.735	9.125	3.464	0.366	-0.122	-0.244	-9.67	-0.62	-1.912	-0.061	0.122	0	2.403	9.205	2.55	0	-0.183	-0.061	0.324	9.912	0.164	0	0	-0.061	1510066697
-9.581	-1.56	-2.04	-0.061	0	-0.061	2.991	-8.437	2.196	-0.061	0	-0.061	3.668	9.168	3.451	0.183	-0.061	-0.488	-9.671	-0.651	-1.936	-0.122	0.122	0	2.403	9.205	2.55	0	-0.183	-0.061	0.307	9.916	0.135	-0.061	0	-0.061	1510066697
-9.582	-1.53	-2.038	-0.061	0	-0.061	2.991	-8.437	2.196	0.061	-0.061	0.122	3.47	9.226	3.62	-0.122	0.427	-0.61	-9.678	-0.623	-1.975	-0.122	0.061	0	2.525	9.17	2.568	0.061	-0.183	0	0.334	9.902	0.126	-0.061	0	-0.061	1510066697
-9.587	-1.524	-2.053	-0.061	-0.061	-0.061	3.043	-8.453	2.257	0.061	-0.061	0.122	3.822	9.36	3.677	-0.183	0.122	-0.366	-9.636	-0.656	-1.989	-0.122	0.061	-0.061	2.415	9.209	2.608	0	-0.183	-0.061	0.385	9.902	0.194	0.061	0	0	1510066697
-9.579	-1.515	-2.037	-0.061	-0.061	-0.061	3.043	-8.453	2.257	-0.122	-0.244	0.122	3.857	9.331	3.659	0.061	0.122	-0.122	-9.624	-0.694	-1.992	-0.061	0.061	-0.061	2.335	9.274	2.547	-0.122	-0.244	0	0.36	9.897	0.158	0	-0.061	-0.061	1510066697
