# Supplementary material for: A deep learning approach for lower back-pain risk prediction during manual lifting
Source: PLoS One. 2021 Feb 19;16(2):e0247162. doi: 10.1371/journal.pone.0247162 (PMC7894914; doi:10.1371/journal.pone.0247162)
Supplement: S1 Data — (ZIP) [file pone.0247162.s001.zip › source-used/Subject_01_P1_Zone08_T2.csv]

Side_A_x	Side_A_y	Side_A_z	Side_G_x	Side_G_y	Side_G_z	LtWt_A_x	LtWt_A_y	LtWt_A_z	LtWt_G_x	LtWt_G_y	LtWt_G_z	RtWt_A_x	RtWt_A_y	RtWt_A_z	RtWt_G_x	RtWt_G_y	RtWt_G_z	Back_A_x	Back_A_y	Back_A_z	Back_G_x	Back_G_y	Back_G_z	UArm_A_x	UArm_A_y	UArm_A_z	UArm_G_x	UArm_G_y	UArm_G_z	Thig_A_x	Thig_A_y	Thig_A_z	Thig_G_x	Thig_G_y	Thig_G_z	Time_stp
-9.338	-2.57	-1.997	0.183	-0.122	-0.732	8.119	2.384	3.694	0.061	-0.244	0.122	9.996	-0.181	1.796	-0.61	-0.732	-0.183	-10.235	-0.473	-2.183	-0.122	-1.465	0.122	3.775	8.369	3.56	0.122	0.793	-0.732	0.403	9.873	0.785	0.061	-0.122	0	1510068293
-9.293	-2.531	-1.982	0.183	-0.122	-0.916	7.946	2.208	3.57	0.061	-0.488	0.305	9.826	-0.237	1.811	-0.61	-1.099	-0.305	-10.196	-0.483	-2.061	-0.061	-1.77	0.122	3.546	8.236	3.5	0.305	0.732	-1.038	0.365	9.892	0.769	0.122	-0.183	0.061	1510068293
-9.312	-2.501	-1.952	0.244	-0.183	-1.038	7.747	2.097	3.563	0.061	-0.916	0.488	9.922	-0.252	1.644	-0.549	-1.038	-0.488	-9.898	-0.451	-1.709	-0.061	-1.953	0.122	3.375	8.258	3.576	0.305	0.732	-1.282	0.365	9.954	0.737	0.122	-0.244	-0.061	1510068293
-9.379	-2.487	-1.86	0.183	-0.122	-0.977	8.05	1.975	3.458	0.061	-1.038	0.793	9.831	-0.287	1.274	-0.366	-1.038	-0.671	-9.592	-0.445	-1.218	-0.061	-1.77	0.061	3.061	8.321	3.569	0.305	0.854	-1.282	0.518	9.893	0.694	0.244	-0.244	-0.061	1510068293
-9.495	-2.428	-1.827	0.244	-0.122	-0.854	8.354	1.876	3.345	-0.122	-1.221	0.854	9.884	-0.199	0.964	-0.183	-1.404	-0.854	-9.467	-0.41	-0.815	-0.061	-1.587	0.061	2.539	8.549	3.592	0.244	0.854	-1.221	0.629	9.886	0.514	0.244	-0.244	-0.061	1510068293
-9.51	-2.412	-1.791	0.183	0	-0.671	8.894	1.665	3.375	-0.122	-1.221	0.854	10.446	0.056	0.842	0.061	-1.465	-0.916	-9.378	-0.402	-0.458	0	-1.343	0.061	1.98	8.876	3.594	0.244	0.793	-1.099	0.947	9.857	0.453	0.244	-0.366	-0.122	1510068293
-9.603	-2.425	-1.763	0.122	0	-0.488	9.382	1.591	3.383	-0.183	-0.977	0.854	11.222	0.3	0.609	0.061	-1.099	-0.916	-9.324	-0.437	-0.157	0	-0.916	0	1.473	9.172	3.557	0.244	0.549	-0.916	1.207	9.83	0.251	0.305	-0.305	-0.122	1510068293
-9.594	-2.491	-1.773	0.061	0.061	-0.244	9.897	1.561	3.315	-0.122	-0.916	0.671	11.529	0.538	0.309	0.183	-1.099	-0.793	-9.295	-0.384	0.06	0.061	-0.549	0	1.202	9.36	3.636	0.183	0.183	-0.671	1.487	9.802	0.153	0.183	-0.183	-0.122	1510068293
-9.605	-2.537	-1.79	0	0	-0.061	10.249	1.675	3.168	-0.122	-0.549	0.427	11.852	0.834	0.47	0.244	-0.61	-0.549	-9.307	-0.343	0.206	0	-0.183	-0.061	1.125	9.521	3.662	0.061	-0.122	-0.488	1.513	9.841	0.126	0.061	-0.061	-0.122	1510068293
-9.537	-2.638	-1.774	-0.122	0	0.061	10.119	1.684	3.045	-0.305	-0.549	0.244	11.911	0.791	0.7	0.183	-0.366	-0.427	-9.391	-0.389	0.218	0	0.183	-0.061	1.182	9.472	3.608	0	-0.427	-0.244	1.56	9.86	0.099	0.061	-0.061	-0.061	1510068293
-9.444	-2.769	-1.766	-0.122	0	0.183	9.875	1.625	3.103	-0.244	-0.366	0.061	11.935	0.665	0.712	0.183	0	-0.244	-9.472	-0.378	0.156	0	0.366	-0.061	1.432	9.354	3.566	-0.122	-0.549	0	1.55	9.861	0.1	0	-0.061	-0.122	1510068293
-9.423	-2.901	-1.821	-0.122	0	0.244	9.727	1.614	3.124	-0.305	-0.244	-0.061	11.769	0.609	0.664	0.244	0.488	-0.122	-9.538	-0.389	0.086	0	0.549	-0.061	1.644	9.24	3.575	-0.183	-0.61	0.122	1.474	9.843	0.175	-0.061	0.122	-0.061	1510068293
-9.362	-2.912	-1.805	-0.061	0	0.366	9.755	1.471	3.247	-0.183	0.122	-0.244	11.372	0.706	0.657	0.366	0.549	0	-9.594	-0.421	-0.085	0	0.732	-0.061	1.699	9.177	3.584	-0.305	-0.671	0.183	1.474	9.843	0.175	-0.061	0.122	-0.061	1510068293
-9.341	-2.914	-1.851	-0.061	-0.061	0.366	9.519	1.586	3.092	-0.183	0.122	-0.244	11.22	0.774	0.945	0.305	0.854	0.061	-9.684	-0.457	-0.251	0	0.732	-0.061	1.662	9.247	3.451	-0.305	-0.793	0.244	1.474	9.843	0.175	-0.061	0.122	-0.061	1510068294
-9.343	-2.982	-1.822	-0.061	-0.061	0.366	9.519	1.586	3.092	-0.061	0.061	-0.366	11.091	0.443	0.951	0.061	0.61	0.122	-9.725	-0.415	-0.29	0	0.793	0	1.999	9.094	3.42	-0.122	-0.732	0.244	1.474	9.843	0.175	-0.061	0.122	-0.061	1510068294
-9.251	-2.958	-1.895	-0.061	0	0.366	9.423	1.916	2.954	0	-0.061	-0.366	10.897	0.293	1.022	0	0.122	0.183	-9.794	-0.461	-0.438	0	0.793	0	2.166	9.012	3.421	-0.122	-0.61	0.366	1.474	9.843	0.175	-0.061	0.122	-0.061	1510068294
-9.199	-3.028	-1.851	-0.061	0	0.305	9.159	2.084	2.984	0.122	0.244	-0.244	11.009	0.001	1.055	-0.183	0.305	0.183	-9.842	-0.439	-0.596	0	0.671	0	2.556	8.984	3.417	-0.061	-0.427	0.427	1.474	9.843	0.175	-0.061	0.122	-0.061	1510068294
-9.233	-3.004	-1.827	0	0.061	0.244	9.076	2.042	3.235	0.122	0.366	-0.305	10.993	-0.01	0.912	0	0.61	0.183	-9.867	-0.364	-0.701	0	0.671	0	2.791	8.898	3.576	0	-0.061	0.427	1.474	9.843	0.175	-0.061	0.122	-0.061	1510068294
-9.249	-2.868	-1.913	0	0.061	0.183	9.027	1.979	3.433	0.183	0.122	-0.366	10.8	0.233	1.102	0.061	0.305	0.183	-9.928	-0.322	-0.83	0	0.488	0	2.539	8.823	3.486	-0.061	0.061	0.427	1.26	9.879	0.24	-0.122	0.183	-0.061	1510068294
-9.298	-2.784	-1.937	-0.122	0	0.122	9.249	2.132	3.129	0.061	0.366	-0.244	10.768	0.476	1.328	0.061	0.305	0.183	-9.927	-0.34	-0.945	-0.061	0.366	0	2.403	8.873	3.482	-0.122	-0.122	0.366	0.499	9.877	0.498	-0.061	-0.061	-0.061	1510068294
-9.271	-2.754	-1.945	-0.122	0	0.061	9.159	1.998	2.932	0	0.366	-0.305	10.637	0.528	1.353	-0.061	0.122	0.122	-9.916	-0.353	-1.018	-0.061	0.183	0	2.498	8.902	3.554	-0.122	-0.061	0.244	0.683	9.891	0.534	-0.122	0	-0.061	1510068294
-9.284	-2.769	-1.939	-0.122	0	0	8.835	1.95	2.937	0.061	0.183	-0.305	10.74	0.456	1.218	-0.061	0.122	0.122	-9.877	-0.348	-1.012	-0.061	0.183	0	2.568	8.875	3.539	-0.122	0	0.122	0.696	9.866	0.494	-0.061	0	-0.061	1510068294
-9.292	-2.774	-1.96	-0.122	0	0	8.759	1.836	3.039	0.122	0.061	-0.122	10.639	0.138	1.329	-0.061	0.061	0.061	-9.886	-0.335	-1.036	-0.061	0.061	0	2.767	8.796	3.509	-0.061	0.122	0.183	0.725	9.873	0.504	-0.061	-0.061	-0.061	1510068294
-9.388	-2.774	-1.982	-0.061	0	0	8.759	1.836	3.039	0.122	0.061	-0.122	10.789	-0.048	1.28	0.061	0.122	0	-9.897	-0.31	-1.05	-0.061	0.061	0	2.972	8.812	3.576	-0.061	0.366	0.244	0.639	9.909	0.473	-0.061	-0.061	-0.061	1510068294
-9.393	-2.712	-1.979	-0.122	0	0	8.733	1.808	3.151	0.305	-0.122	-0.122	10.909	-0.033	1.275	0.183	0.244	0.061	-9.85	-0.317	-1.042	-0.122	-0.122	0	2.866	8.748	3.573	0	0.488	0.244	0.647	9.909	0.498	0.061	0.061	0	1510068294
-9.362	-2.608	-1.988	-0.122	0	0	9.365	1.975	3.296	0.366	0	-0.183	10.878	0.197	1.449	0.183	0.183	0.122	-9.822	-0.349	-1.01	-0.122	-0.061	0	2.541	8.728	3.555	0	0.366	0.244	0.622	9.917	0.47	-0.061	0	-0.061	1510068294
-9.35	-2.577	-1.981	-0.183	-0.061	-0.061	9.228	2.005	3.185	0.244	0.061	-0.183	10.844	0.34	1.449	0.183	0.244	0.183	-9.787	-0.347	-0.981	-0.122	-0.061	0	2.445	8.805	3.534	0	0.305	0.183	0.754	9.872	0.499	0	-0.061	-0.122	1510068294
-9.386	-2.57	-1.963	-0.122	-0.061	-0.061	9.082	2.108	3.127	0.183	0	-0.244	10.732	0.412	1.29	0.183	0.244	0.183	-9.787	-0.347	-0.981	-0.122	-0.061	0	2.425	8.855	3.578	0	0.244	0.122	0.864	9.877	0.452	0	0.061	-0.061	1510068294
-9.36	-2.565	-1.975	-0.183	-0.061	-0.061	8.909	2.156	2.949	0.122	0.061	-0.244	10.586	0.469	1.361	0.183	0.305	0.122	-9.798	-0.365	-0.935	-0.122	-0.122	-0.061	2.317	8.876	3.578	0	0.122	0.061	0.81	9.896	0.452	0	0.122	-0.061	1510068294
-9.369	-2.628	-1.976	-0.183	-0.061	-0.061	8.722	2.214	2.78	0	0	-0.122	10.587	0.383	1.483	0.061	0.183	0.061	-9.767	-0.353	-0.898	-0.122	-0.061	-0.061	2.377	8.85	3.591	0	0.122	0.061	0.723	9.878	0.47	-0.061	0.061	-0.061	1510068294
-9.365	-2.673	-1.979	-0.183	-0.061	-0.061	8.977	2.223	2.832	-0.061	-0.244	-0.061	10.511	0.408	1.47	0.061	0	-0.061	-9.788	-0.371	-0.907	-0.122	-0.061	-0.061	2.432	8.849	3.687	0	0	-0.061	0.739	9.904	0.468	-0.061	0.061	-0.061	1510068294
-9.314	-2.688	-1.926	-0.122	0	0	9.074	2.183	2.848	-0.122	-0.183	0.061	10.517	0.435	1.522	0.061	-0.061	-0.183	-9.774	-0.36	-0.906	-0.122	-0.061	-0.061	2.479	8.9	3.661	-0.061	0	-0.061	0.79	9.881	0.467	0	0.061	-0.061	1510068294
-9.348	-2.681	-1.971	-0.122	0	0	9.074	2.183	2.848	-0.122	-0.183	0.061	10.719	0.327	1.523	0.061	-0.122	-0.183	-9.774	-0.414	-0.885	-0.122	-0.061	-0.061	2.489	8.842	3.628	-0.061	0	-0.061	0.678	9.895	0.501	-0.061	0.122	0	1510068294
-9.379	-2.714	-1.98	-0.122	-0.061	-0.061	9.055	2.103	2.969	-0.061	0	0	10.887	0.24	1.437	0.061	-0.061	-0.122	-9.764	-0.389	-0.859	-0.061	-0.061	-0.061	2.457	8.839	3.596	-0.061	-0.061	-0.061	0.674	9.896	0.526	-0.061	0	0	1510068294
-9.349	-2.722	-1.954	-0.061	0	0	9.062	2.126	3.101	-0.061	-0.244	0.061	10.855	0.172	1.458	0.122	-0.122	-0.122	-9.794	-0.418	-0.882	-0.061	0	-0.061	2.539	8.848	3.596	-0.061	-0.061	-0.061	0.708	9.862	0.513	-0.061	0	0	1510068294
-9.356	-2.681	-1.961	-0.061	0	0	9.134	2.105	3.15	-0.061	-0.122	0.061	10.817	0.227	1.54	0.122	-0.122	-0.122	-9.794	-0.418	-0.882	-0.061	0	-0.061	2.558	8.824	3.615	-0.061	-0.061	-0.061	0.666	9.905	0.51	-0.061	0	0	1510068294
-9.394	-2.689	-1.994	-0.061	-0.061	0	9.29	2.183	2.943	-0.061	-0.122	0.061	10.85	0.327	1.529	0.122	-0.061	-0.122	-9.747	-0.361	-0.819	-0.061	0	-0.061	2.444	8.872	3.638	0	-0.122	-0.061	0.584	9.89	0.526	0	-0.122	-0.061	1510068294
-9.342	-2.652	-1.96	0	0	0	9.31	2.192	2.866	-0.061	0	0.061	10.86	0.362	1.523	0.122	-0.122	-0.122	-9.765	-0.392	-0.843	-0.061	0.061	-0.061	2.366	8.915	3.61	-0.061	-0.122	0	0.711	9.884	0.53	0	0	-0.061	1510068294
-9.33	-2.641	-1.983	0	0.061	0.061	9.302	2.084	2.844	-0.061	0.183	0.061	10.835	0.396	1.531	0.061	-0.122	-0.122	-9.755	-0.423	-0.841	0	0.061	-0.061	2.402	8.928	3.637	-0.061	-0.183	0	0.717	9.883	0.473	0	-0.061	-0.061	1510068295
-9.365	-2.649	-1.999	0.061	0	0.061	9.302	2.084	2.844	-0.061	0.183	0.061	10.941	0.4	1.425	0.061	0	-0.061	-9.74	-0.423	-0.849	0	0.122	-0.061	2.438	8.945	3.637	-0.122	-0.183	0	0.732	9.88	0.479	0	-0.061	-0.061	1510068295
-9.344	-2.619	-2.021	0	0.061	0.061	9.091	2.089	2.862	-0.061	0.061	0	10.885	0.374	1.438	0.061	-0.061	-0.122	-9.763	-0.419	-0.896	0	0.122	-0.061	2.45	8.884	3.59	-0.122	-0.244	0	0.719	9.897	0.526	-0.061	0	0	1510068295
-9.368	-2.614	-2.017	0	0.061	0	9.091	2.089	2.862	-0.061	0.061	0	10.806	0.392	1.544	0.061	0	-0.122	-9.777	-0.396	-0.953	-0.061	0.122	-0.061	2.509	8.825	3.591	-0.122	-0.244	0	0.69	9.885	0.508	-0.061	-0.122	-0.061	1510068295
-9.368	-2.601	-2.067	-0.061	0	0	8.958	2.04	3.058	-0.061	-0.122	0	10.731	0.347	1.604	0	-0.061	-0.122	-9.782	-0.413	-0.977	-0.061	0.122	-0.061	2.6	8.815	3.524	-0.061	-0.244	-0.061	0.703	9.887	0.522	-0.061	-0.061	-0.061	1510068295
-9.318	-2.617	-2.024	-0.061	-0.061	0	9.07	1.981	3.195	0.122	0.061	0	10.781	0.276	1.492	0	-0.061	-0.122	-9.802	-0.429	-0.989	-0.061	0.061	-0.061	2.719	8.747	3.545	-0.061	-0.183	-0.061	0.721	9.885	0.543	-0.061	0	-0.061	1510068295
-9.323	-2.576	-2.035	-0.122	0	-0.061	9.141	2.079	3.086	0.061	0.122	0	10.816	0.145	1.44	0	0	-0.061	-9.802	-0.359	-0.994	-0.061	0.061	-0.061	2.761	8.735	3.494	-0.061	-0.061	-0.061	0.677	9.883	0.518	-0.061	0	-0.061	1510068295
-9.275	-2.545	-2.094	-0.183	0.122	-0.122	9.044	2.041	3.083	0.061	0.122	-0.061	10.72	0.069	1.516	0	-0.122	-0.061	-9.807	-0.392	-1.011	-0.122	0.061	0	2.826	8.75	3.486	0	0.061	-0.061	0.664	9.896	0.504	-0.122	0	-0.061	1510068295
-9.184	-2.482	-2.232	-0.305	0.122	-0.183	8.964	1.931	3.25	0.122	0.061	0	10.727	0.115	1.56	0	-0.061	-0.061	-9.806	-0.419	-0.992	-0.183	0	0	2.808	8.762	3.448	0	0.122	-0.061	0.802	9.856	0.492	-0.061	0.122	-0.061	1510068295
-9.217	-2.524	-2.444	-0.427	0	-0.305	8.959	2.028	3.371	0.244	0	0	10.671	0.035	1.613	0	-0.183	-0.122	-9.793	-0.407	-0.904	-0.244	-0.061	0	2.841	8.83	3.376	0.061	0.244	-0.061	0.69	9.854	0.415	-0.183	0.366	-0.061	1510068295
-9.234	-2.706	-2.657	-0.427	-0.061	-0.244	8.959	2.028	3.371	0.244	0	0	10.865	-0.136	1.634	-0.122	-0.183	-0.061	-9.78	-0.546	-0.861	-0.366	-0.122	0	2.889	8.789	3.278	0.122	0.488	-0.061	0.58	9.889	0.297	-0.122	0.244	-0.061	1510068295
-9.124	-2.755	-2.701	-0.305	-0.244	-0.366	8.989	2.144	3.521	0.366	0	-0.061	11.117	-0.159	1.644	-0.183	0.061	0.061	-9.975	-0.849	-0.987	-0.549	-0.244	0	2.84	8.765	3.071	0.061	0.549	-0.061	0.599	9.941	0.341	-0.183	0.427	0	1510068295
-9.164	-2.698	-2.835	-0.366	-0.305	-0.488	9.014	1.843	3.491	0.366	0	-0.061	10.83	-0.115	1.562	-0.183	0.122	0.122	-10.24	-0.956	-1.125	-0.488	-0.732	0.061	2.98	8.894	3.078	0	0.61	-0.183	0.359	10.002	0.39	-0.305	0.305	0.061	1510068295
-9.188	-2.944	-2.83	-0.366	-0.427	-0.549	8.515	1.78	3.539	0.427	0.183	-0.305	10.442	-0.177	1.406	-0.244	-0.183	0	-10.24	-0.956	-1.125	-0.488	-0.732	0.061	3.055	9.122	2.999	0.061	0.732	-0.427	0.073	10.003	0.329	-0.366	0	0.122	1510068295
-9.188	-3.018	-2.647	-0.183	-0.366	-0.671	8.397	1.633	3.412	0.244	-0.244	0	10.311	-0.28	1.104	-0.244	-0.61	-0.183	-10.24	-0.956	-1.125	-0.488	-0.732	0.061	3.019	9.082	3.033	0.061	0.793	-0.671	0.158	10.019	0.373	-0.366	-0.061	0.061	1510068295
-9.198	-2.954	-2.543	-0.183	-0.488	-0.732	8.397	1.633	3.412	0.244	-0.244	0	10.32	-0.287	0.768	-0.183	-0.671	-0.366	-9.978	-1.157	-0.788	-0.488	-0.732	0.061	2.651	9.02	3.019	0.061	0.854	-0.854	0.304	9.979	0.386	-0.183	0.061	0.061	1510068295
-9.083	-3.176	-2.33	-0.061	-0.61	-0.671	8.409	1.507	3.402	0.244	-0.61	0.122	10.442	-0.243	0.61	-0.061	-0.427	-0.549	-9.795	-1.081	-0.495	-0.122	-1.282	0.244	2.184	9.063	3.024	0.061	0.793	-0.916	0.601	9.853	0.445	0.061	0.122	0.061	1510068295
-9.204	-3.152	-2.137	0.061	-0.488	-0.61	8.564	1.509	3.012	0.183	-0.732	0.549	10.336	0.02	0.489	0	-0.916	-0.732	-9.623	-0.934	-0.141	-0.061	-1.16	0.305	1.861	9.135	3.179	0	0.732	-0.916	0.896	9.917	0.615	0.305	0.122	0.183	1510068295
-9.262	-3.214	-1.901	-0.122	-0.427	-0.549	8.93	1.544	2.658	0.061	-0.671	0.488	10.684	0.437	0.285	0.122	-0.916	-0.793	-9.637	-0.745	0.03	0.122	-0.977	0.366	1.434	9.243	3.397	-0.061	0.671	-0.916	1.026	9.875	0.666	0	-0.061	0.305	1510068295
-9.367	-3.328	-1.615	-0.183	-0.427	-0.549	9.14	1.55	2.489	0.061	-0.793	0.366	10.939	1.004	0.401	0.122	-0.427	-0.916	-9.554	-0.525	0.163	0.183	-0.916	0.427	0.921	9.475	3.602	-0.183	0.366	-0.977	1.592	9.886	0.782	-0.244	0.183	0.427	1510068295
-9.424	-3.223	-1.279	0	-0.366	-0.488	9.204	1.701	2.225	0	-1.16	0.366	10.917	1.218	0.609	0.061	-0.732	-0.977	-9.408	-0.309	0.379	0.366	-0.732	0.488	0.776	9.519	3.734	-0.183	0	-0.916	2.151	10.305	0.854	-0.916	-0.061	0.671	1510068295
-9.54	-3.207	-1.079	0.183	-0.427	-0.244	9.201	2.034	1.887	-0.061	-1.526	0.244	11.123	1.349	0.725	0	-0.854	-0.977	-9.32	0.114	0.489	0.488	-0.427	0.488	0.886	9.27	4.075	-0.244	0.122	-0.793	2.552	10.268	0.995	-1.465	0.183	1.038	1510068295
-10.008	-3.328	-0.976	0.183	-0.977	-0.061	9.622	2.318	1.729	-0.244	-1.343	0.061	11.486	1.635	0.739	0	-0.244	-0.916	-9.53	0.512	0.559	0.61	0.122	0.61	0.7	9.246	4.386	-0.427	-0.183	-0.671	2.854	10.198	0.743	-1.77	0.366	1.282	1510068295
-10.054	-3.409	-0.597	0.793	-0.793	0.061	11.019	1.663	2.055	-0.854	-0.122	-0.549	11.807	2.176	1.107	0.427	0.61	-0.854	-10.229	0.69	0.315	0.732	0.061	0.732	0.52	9.472	4.754	-0.61	-0.61	-0.671	3.444	10.117	0.949	-1.099	1.282	1.709	1510068295
-10.011	-3.17	-0.435	0.732	-0.549	0	11.019	1.663	2.055	-0.854	-0.122	-0.549	11.675	2.713	1.061	0.549	1.892	-0.854	-10.229	0.69	0.315	0.732	0.061	0.732	0.489	9.685	5.079	-0.916	-1.282	-0.793	3.516	10.082	1.946	-0.183	2.38	2.319	1510068295
-9.633	-2.864	-0.362	0.671	-0.427	-0.061	10.567	1.239	1.559	-0.977	-0.793	-0.977	10.942	2.55	0.724	0.977	0.977	-1.16	-10.229	0.69	0.315	0.732	0.061	0.732	1.146	9.758	5.096	-1.282	-1.282	-0.732	2.351	9.79	2.146	-0.305	0.183	1.953	1510068296
-9.276	-2.753	-0.414	0.244	-0.488	0	10.567	1.239	1.559	-0.977	-0.793	-0.977	11.12	2.174	1.306	1.221	1.099	-1.465	-9.728	1.383	-0.044	0.427	-0.305	0.488	1.958	8.912	4.941	-1.16	-0.793	-1.221	1.402	9.329	1.806	0.244	-0.122	1.648	1510068296
-9.119	-2.688	-0.518	0.061	-0.671	0.061	8.748	3.164	1.751	-0.916	-1.282	0.671	10.566	1.555	2.256	1.16	1.648	-1.343	-9.475	1.707	0.098	0.427	-0.305	0.488	1.656	7.86	4.711	-0.977	-0.61	-1.099	1.475	8.945	1.413	0.916	-0.427	1.404	1510068296
-8.882	-2.546	-0.359	0	-0.549	0.122	9.798	3.735	1.719	0.122	-1.648	-0.122	10.525	1.288	3.517	0.488	1.282	-0.793	-9.292	1.804	0.234	0.244	-0.305	0.366	1.339	7.214	4.576	-0.366	-0.549	-0.732	2.43	8.946	0.888	0.732	0.122	1.099	1510068296
-8.71	-2.481	-0.324	-0.122	-0.366	0.061	9.713	3.494	1.765	0.122	-1.648	-0.122	10.849	1.37	4.026	-0.061	1.16	0	-9.281	1.869	0.243	0.122	-0.122	0.244	1.639	7.222	4.789	-0.061	-0.549	-0.366	3.073	8.823	1.071	0.793	1.16	0.977	1510068296
-8.934	-2.564	-0.291	-0.366	-0.183	0.061	9.713	3.494	1.765	0.122	-0.427	-0.427	10.512	1.413	3.332	0.061	1.099	0.305	-9.497	2.015	0.014	-0.183	0.061	0	1.882	7.789	5.154	0	-0.122	-0.061	3.313	8.768	1.348	0.916	1.099	0.916	1510068296
-9.188	-2.72	-0.303	-0.305	-0.061	0.244	10.154	2.571	1.469	0.366	-0.549	-0.549	10.472	1.285	2.767	0.488	1.831	0.366	-9.548	1.9	-0.146	-0.427	-0.244	-0.244	1.666	7.924	5.229	0.122	0.427	0.061	4.215	8.859	1.364	1.099	0.244	0.977	1510068296
-9.454	-2.732	-0.412	-0.244	0	0.366	10.154	2.571	1.469	0.366	0.244	-0.305	9.867	1.622	2.955	0.61	1.587	0.61	-9.512	1.631	-0.114	-0.427	-0.244	-0.244	1.666	7.924	5.229	0.366	0.793	0.122	4.215	8.859	1.364	0.61	-0.183	1.099	1510068296
-9.445	-2.637	-0.109	-0.244	-0.183	0.488	9.543	2.243	0.916	0.244	0.366	0.366	9.298	1.906	3.242	0.61	0.244	0.793	-9.452	1.293	-0.079	-0.549	-0.244	-0.427	0.981	7.857	4.956	0.488	0.488	0.305	4.831	8.807	1.324	0.61	-0.061	1.099	1510068296
-9.116	-2.089	-0.011	-0.305	0.122	0.488	9.207	2.602	0.621	0.305	0.488	0.671	9.461	2.011	3.496	0.427	0.183	0.732	-9.417	1.151	-0.128	-0.366	-0.122	-0.793	0.934	8.04	4.805	0.61	0.427	0.366	4.729	8.497	1.34	0.61	0.549	1.099	1510068296
-8.868	-1.647	-0.264	-0.61	0.488	0.305	8.952	2.838	0.787	0.244	0.305	0.793	9.601	2.113	3.509	0.244	-0.122	0.671	-9.409	1.217	-0.295	-0.366	-0.122	-0.793	1.036	8.323	4.867	0.793	0.427	0.305	4.27	8.229	1.115	0.305	0.244	0.793	1510068296
-9	-1.958	-0.367	-0.977	0.427	0.183	9.094	2.992	0.973	0.305	0.305	0.671	9.896	2.035	3.56	0.122	-0.244	0.671	-9.164	1.164	-0.268	-0.427	-0.122	-0.854	1.206	8.369	4.826	0.793	0.122	0.305	4.045	8.116	0.979	0.366	0.244	0.61	1510068296
-8.982	-2.135	-0.123	-0.793	0.61	0.183	9.223	3.064	1.202	0.305	0.305	0.671	10.133	1.882	3.796	0.122	0.183	0.732	-9.296	0.957	-0.293	-0.366	0.427	-0.854	1.286	8.096	4.652	0.732	0.122	0.488	4.12	8.118	1.056	0.244	0.366	0.244	1510068296
-8.984	-1.857	-0.085	-0.854	0.793	0	9.379	2.878	1.648	0.183	0.61	0.549	10.021	1.577	3.981	0	0.427	0.854	-9.527	0.817	-0.396	-0.366	0.427	-0.854	1.501	8.171	4.473	0.732	0.061	0.61	4.036	8.028	1.426	0.122	0.488	-0.183	1510068296
-10.045	-2.091	-0.706	-1.831	0.671	-0.488	9.51	2.585	2.031	0.305	0.61	0.488	9.787	1.467	3.756	-0.122	0.183	0.977	-9.68	0.907	-0.584	-0.549	0.549	-1.221	1.797	8.282	4.582	0.977	0.061	0.427	3.481	7.797	1.491	0.244	0.061	-1.099	1510068296
-11.726	-4.43	-0.963	-0.732	-1.099	-0.854	9.788	2.35	1.937	0.305	0.732	0.671	9.684	1.243	3.462	0.061	-0.427	0.977	-11.246	0.766	-0.761	-1.099	0.916	-0.854	2.086	8.567	4.642	1.099	0.122	0.305	1.897	9.854	0.737	1.404	-1.953	-2.258	1510068296
-11.555	-3.419	-0.401	0.488	-1.282	-0.244	9.588	1.896	1.626	0.183	0.488	0.916	9.996	1.206	3.604	0.183	-0.671	0.854	-11.074	-0.221	-0.461	-1.099	0.916	-0.854	2.322	9.349	4.423	1.16	0.061	-0.122	7.289	10.822	0.805	2.319	-1.221	-1.404	1510068296
-9.243	-2.504	-1.089	-0.366	0.549	-0.366	9.357	1.589	1.235	0.122	-0.305	1.221	10.664	1.244	3.384	0.183	-0.916	0.671	-10.793	-0.668	-0.185	-0.671	-0.793	-1.038	1.84	10.036	4.297	1.221	0.366	-0.427	6.45	10.762	0.548	0.244	0.916	-1.221	1510068296
-9.446	-3.216	-1.522	-1.77	0.793	-1.221	9.503	1.491	1.177	0	-0.854	1.404	11.215	1.529	2.939	0.366	-0.793	0.427	-10.898	-0.498	0.016	-0.549	-0.427	-1.404	1.085	10.451	3.901	0.61	0.244	-0.305	3.811	10.771	1.231	-1.038	3.357	-0.916	1510068296
-9.308	-4.04	-1.39	-0.793	0.244	-0.916	10.151	1.177	1.205	0	-0.854	1.404	10.983	1.509	2.745	0.305	-1.16	0.122	-10.485	-0.048	0.5	-0.549	-0.427	-1.404	1.16	10.371	3.643	0.732	-0.122	-0.671	1.364	9.543	-0.432	0.366	-0.305	-1.343	1510068296
-8.829	-4.855	-2.096	-0.61	0.122	-0.671	10.47	0.696	1.44	0.061	0.061	1.16	10.609	0.867	2.326	0.244	-1.77	0.122	-9.702	-0.951	1.12	-1.465	-0.977	-0.793	1.104	9.749	3.133	0.916	-0.061	-0.854	1.715	10.226	-0.042	0.061	-1.038	-1.526	1510068296
-8.453	-4.443	-2.662	-0.61	0.61	-0.916	9.853	0.221	1.536	0.427	0.122	0.916	10.642	0.3	2.156	0.183	-1.587	0.122	-8.961	-2.552	1.829	-1.099	-1.16	-1.038	0.526	9.439	2.172	0.671	0.366	-0.427	2.586	9.993	0.132	-0.061	0.61	-1.16	1510068296
-8.385	-4.374	-2.834	-0.793	0	-0.61	8.865	-0.078	1.308	0.488	-0.122	0.793	10.771	0.093	1.775	0	-1.282	0.061	-8.83	-3.149	2.216	-1.099	-1.16	-1.038	-0.129	9.605	1.386	0.366	0.793	0.122	2.074	9.447	-0.433	0.183	0.732	-0.977	1510068296
-8.691	-4.396	-2.753	-0.549	0.488	-0.122	8.372	-0.069	1.42	0.122	-0.793	0.854	11.295	0.266	1.243	-0.488	-0.854	0	-8.778	-3.06	2.284	-0.366	-0.854	-0.427	-0.733	10.165	1.189	0.305	1.099	0.244	1.427	9.17	-0.98	0.366	0.122	-0.732	1510068296
-9.104	-4.796	-3.077	-0.366	0.244	-0.244	9.66	-0.555	1.981	-0.366	-0.366	0.549	11.432	0.488	0.388	-0.916	-0.732	-0.122	-9.317	-3.177	2.223	-0.488	-0.549	-0.427	-1.03	10.679	1.488	0.488	0.854	0.366	1.278	10.184	-0.568	0.244	0.122	-0.854	1510068296
-8.477	-4.603	-2.737	-0.061	0.732	-0.244	10.432	-0.987	2.073	-0.305	0	0.122	11.712	0.757	-0.372	-0.977	-1.404	-0.122	-9.318	-3.218	2.232	-0.488	-0.549	-0.427	-0.737	11.134	1.699	0.244	0.61	0.305	0.672	10.239	-0.045	-0.122	0.488	-0.793	1510068297
-8.229	-4.352	-2.996	0	0.916	-0.366	10.679	-1.519	1.774	-0.244	0.244	-0.183	12.182	0.834	-0.645	-0.854	-1.099	-0.183	-9.209	-2.932	2.345	-0.366	-0.732	-0.244	-0.419	11.049	1.687	0.061	0.244	0.122	0.22	9.825	-0.542	0.61	-0.122	-1.038	1510068297
-8.479	-4.553	-3.259	0.061	0.977	-0.427	10.562	-1.973	1.409	-0.244	0.916	-0.61	11.612	0.674	-0.641	-0.793	-1.099	-0.122	-9.186	-2.878	2.287	-0.244	-0.488	0.183	-0.323	10.5	1.719	-0.122	0.305	0.122	0.572	10.136	-0.429	0.122	0.061	-1.099	1510068297
-8.427	-4.509	-3.292	0.061	0.732	-0.305	9.417	-1.836	1.159	-0.183	0.549	-0.549	10.932	0.573	-0.884	-0.61	-1.892	-0.122	-8.981	-2.85	2.3	-0.244	-0.488	0.183	-0.111	10.02	1.771	-0.244	0.366	0.183	0.566	9.952	-0.58	0.183	0	-1.038	1510068297
-8.355	-4.552	-3.305	0.183	0.244	-0.183	8.714	-1.747	0.88	-0.122	0.183	-0.305	10.535	0.518	-1.343	-0.244	-1.526	-0.427	-8.693	-2.92	2.336	-0.122	-0.488	0.244	-0.056	9.814	1.745	-0.427	0.305	0.183	0.762	9.739	-0.532	-0.061	-0.244	-1.038	1510068297
-8.608	-4.693	-3.14	0.549	-0.183	0	8.449	-1.662	0.785	-0.122	0.183	-0.305	10.535	0.635	-1.723	0.122	-0.793	-0.671	-8.361	-3.03	2.403	0.122	-0.549	0.305	-0.236	9.667	1.684	-0.732	0.427	0.183	1.587	9.782	-0.239	-0.183	-0.488	-0.671	1510068297
-8.964	-4.791	-2.75	0.854	-0.916	0.244	8.458	-1.446	0.892	-0.183	-0.488	-0.183	10.799	0.892	-1.631	0	-0.122	-0.671	-8.484	-3.265	2.405	0.305	-0.244	0.366	-0.831	9.525	1.56	-0.732	0.366	0.122	1.69	9.837	-0.033	-0.427	-0.916	-0.122	1510068297
-8.629	-4.59	-2.411	1.648	-0.549	0.427	8.806	-1.034	1.028	-0.244	-0.671	-0.366	10.824	1.188	-1.528	-0.244	0.183	-0.61	-8.512	-3.388	2.303	0.671	-0.122	0.427	-1.254	9.729	1.493	-0.732	0	0.122	1.248	9.628	0.02	-0.427	-1.16	-0.061	1510068297
-8.888	-4.766	-2.896	1.953	-0.488	0.244	9.082	-0.561	1.135	-0.427	-0.793	-0.61	10.884	1.616	-1.395	-0.61	0.244	-0.732	-9.313	-3.116	1.816	1.282	0.366	0.671	-1.047	10.403	1.884	-0.732	-0.427	-0.061	1.197	10.133	-0.242	-0.854	-1.343	-0.061	1510068297
-8.65	-4.228	-2.653	1.648	-0.366	0.427	9.421	-0.023	1.05	-0.61	-1.038	-0.732	11.029	2.027	-1.197	-0.977	0	-0.916	-9.568	-2.47	1.977	1.526	0.366	0.732	-0.537	10.782	2.479	-0.732	-1.038	-0.549	1.737	9.965	-0.267	-0.793	-1.099	0.305	1510068297
-8.675	-4.026	-1.61	1.16	-0.793	0.427	9.745	0.581	0.837	-0.916	-0.977	-0.793	11.148	2.082	-0.754	-1.16	-0.061	-1.16	-9.941	-1.048	1.951	1.831	0.671	0.854	0.188	10.423	2.86	-0.854	-1.465	-0.732	1.311	10.079	0.883	-1.038	-0.854	0.732	1510068297
-8.725	-3.655	-1.5	1.77	0.122	0.427	10.241	0.852	0.699	-1.16	-0.854	-0.732	11.25	1.884	-0.148	-1.221	-0.122	-1.282	-9.429	0.173	1.995	1.526	0.366	1.16	0.664	10.012	3.754	-0.916	-1.099	-0.854	0.531	9.848	0.964	-0.061	-1.953	0.366	1510068297
-9.006	-3.569	-1.584	1.282	0.122	0.549	11.124	0.608	0.59	-1.221	-0.183	-0.793	11.707	1.805	0.065	-0.977	0.122	-1.16	-9.036	0.468	2.067	1.526	0.366	1.16	0.559	9.394	4.216	-0.916	-0.977	-0.366	0.402	9.716	-0.236	-0.549	-2.136	0.061	1510068297
-9.18	-3.61	-1.397	0.427	0.061	0.549	11.499	0.171	0.555	-0.977	0.427	-1.038	11.903	1.732	0.511	-0.549	0.366	-0.793	-9.365	0.597	1.899	1.038	0.854	0.793	0.207	8.824	4.037	-1.282	-1.343	0.305	1.298	9.709	-0.036	-0.366	-1.282	-0.183	1510068297
-9.434	-3.823	-0.987	0.671	-0.061	0.671	11.021	0.167	0.502	-0.977	0.427	-1.038	11.745	1.657	0.717	-0.366	0.732	-0.305	-9.697	0.901	1.597	1.099	1.16	0.549	0.496	8.587	4.108	-1.038	-1.221	0.61	1.775	10.001	0.653	-0.61	-0.122	-0.122	1510068297
-9.103	-3.871	-0.752	0.854	0.366	0.732	10.503	0.329	0.372	-0.122	0.305	-1.099	11.41	1.747	0.481	-0.366	1.038	0.061	-9.734	0.825	1.346	0.854	1.221	0.549	0.84	8.634	4.436	-0.61	-0.732	0.61	1.32	9.932	0.725	-0.732	-0.427	-0.305	1510068297
-9.013	-3.431	-1.03	0.549	0.183	0.61	10.46	0.554	0.412	-0.122	0.305	-1.099	10.811	1.938	0.274	-0.244	0.854	0.244	-9.64	0.849	1.193	0.671	1.16	0.305	0.7	8.559	4.42	-0.488	-0.732	0.671	0.663	9.802	0.66	-0.244	-0.916	-0.427	1510068297
-9.016	-3.377	-0.983	0.061	0.244	0.427	10.005	0.764	0.592	0.122	0.916	-0.793	10.31	2.126	0.53	0	0.671	0.244	-9.64	0.849	1.193	0.549	1.221	0.122	0.633	8.441	4.441	-0.427	-0.916	0.732	0.828	9.717	0.89	-0.183	-0.671	-0.61	1510068297
-9.081	-3.518	-0.925	0.061	0.366	0.488	9.349	1.062	0.639	0	0.549	-0.549	10.191	2.259	0.882	0	0.61	0.244	-9.558	0.882	0.834	0.488	1.282	0.122	0.822	8.381	4.471	-0.244	-0.854	0.732	1.42	9.716	0.922	-0.122	-0.122	-0.732	1510068297
-9.007	-3.549	-0.934	-0.061	0.305	0.549	9.288	1.415	0.544	-0.061	0.549	-0.305	10.103	2.256	1.028	-0.061	0.366	0.183	-9.568	0.763	0.684	0.305	1.221	0	0.938	8.363	4.421	-0.061	-0.732	0.732	1.031	9.64	0.719	0	0.305	-0.732	1510068297
-9.113	-3.511	-1.116	-0.305	0.122	0.366	9.406	1.619	0.583	-0.061	0.61	-0.244	10.325	2.33	0.977	-0.061	0.427	0.244	-9.568	0.763	0.684	0.244	1.404	-0.061	0.994	8.471	4.436	-0.061	-0.854	0.732	0.939	9.767	0.884	0.122	0.183	-0.854	1510068297
-9.039	-3.278	-1.096	-0.122	0.183	0.427	9.488	1.707	0.803	0.061	0.427	-0.305	10.674	2.51	1.218	-0.183	0.549	0.305	-9.591	0.624	0.275	0.244	1.16	-0.183	1.062	8.525	4.442	0	-1.038	0.61	1.239	9.778	1.103	0.122	0	-0.793	1510068297
-9.104	-3.409	-1.25	-0.305	0	0.488	9.488	1.707	0.803	0.061	0.427	-0.305	10.546	2.406	1.351	-0.366	0.427	0.488	-9.642	0.507	0.11	0.183	1.099	-0.244	1.223	8.409	4.36	0.122	-1.038	0.61	0.874	9.77	1.127	-0.061	0.366	-0.671	1510068297
-9.132	-3.618	-1.186	-0.061	0	0.549	9.696	1.991	0.964	-0.061	0.793	-0.427	10.508	2.308	1.47	-0.427	0.549	0.549	-9.722	0.37	-0.063	0.122	1.343	-0.244	1.445	8.501	4.277	0.061	-1.099	0.671	0.807	9.751	1.011	-0.122	0.427	-0.549	1510068297
-9.098	-3.547	-1.217	0.183	0.122	0.549	9.51	1.985	1.245	-0.061	0.793	-0.427	10.518	2.168	1.453	-0.488	0.61	0.549	-9.781	0.252	-0.273	0.183	1.221	-0.305	1.713	8.637	4.201	0	-1.099	0.671	0.629	9.863	1.085	-0.183	0.183	-0.305	1510068297
-9.171	-3.485	-1.227	0.183	0.122	0.549	9.51	1.985	1.245	-0.122	0.854	-0.427	10.567	2.012	1.464	-0.549	0.488	0.549	-9.768	0.086	-0.529	0.183	1.16	-0.305	1.857	8.631	4.119	0.061	-0.977	0.549	0.224	9.849	1.334	-0.061	-0.366	-0.122	1510068298
-9.177	-3.51	-1.115	0.366	0.122	0.488	9.51	1.985	1.245	-0.122	0.854	-0.427	10.469	1.833	1.495	-0.732	0.305	0.61	-9.768	0.086	-0.529	0.244	1.099	-0.244	1.884	8.764	3.89	0.122	-1.099	0.549	0.141	9.804	1.207	-0.183	-0.549	-0.061	1510068298
-9.264	-3.449	-1.15	0.488	0.183	0.488	9.726	1.914	1.804	-0.427	1.343	-0.549	10.634	1.738	1.517	-0.793	0.183	0.61	-9.932	-0.178	-1.013	0.366	0.977	-0.244	2.155	8.703	3.835	0.061	-1.099	0.427	0.366	9.836	1.249	0.122	-0.427	-0.061	1510068298
-9.316	-3.31	-1.269	0.488	0.305	0.305	8.973	2.052	2.212	-0.549	1.343	-0.61	10.672	1.604	1.532	-0.854	0.183	0.61	-10.294	-0.03	-1.364	0.549	1.099	-0.122	2.511	8.977	3.814	0	-0.977	0.244	0.236	10.009	0.983	0	-0.305	-0.061	1510068298
-9.25	-3.095	-1.352	0.61	0.366	0.183	8.616	2.19	2.193	-0.61	0.732	-0.488	10.416	1.481	1.574	-0.854	0.122	0.366	-10.146	0.087	-1.465	0.61	0.671	-0.122	2.915	9.056	3.865	-0.061	-1.038	0	0.035	9.984	1.11	0.183	-0.427	-0.061	1510068298
-9.04	-2.902	-1.461	0.488	0.427	0.183	8.628	2.178	2.268	-0.671	0.61	-0.366	10.258	1.308	1.832	-0.793	-0.122	0.122	-9.887	0.075	-1.463	0.549	0.244	-0.061	3.14	8.933	3.86	-0.122	-0.916	-0.122	-0.096	9.906	1.072	-0.061	-0.977	-0.061	1510068298
-9.436	-2.866	-1.577	0.549	0.183	0.183	8.508	2.071	2.488	-0.671	0.244	-0.244	10.295	1.029	1.944	-0.732	-0.061	-0.061	-9.795	-0.011	-1.407	0.427	0.061	-0.061	3.115	8.527	3.708	-0.244	-0.671	-0.061	0.434	9.794	0.873	0.122	-0.977	0	1510068298
-9.386	-2.742	-1.627	0.671	0.366	0.183	8.741	1.926	2.623	-0.671	0.061	-0.183	10.445	0.878	1.895	-0.671	0.061	-0.122	-9.79	-0.016	-1.476	0.427	0.183	-0.061	2.949	8.473	3.591	-0.244	-0.61	-0.061	0.772	9.885	0.713	0.061	-0.61	0.061	1510068298
-9.428	-2.438	-1.665	0.549	0.366	0.122	9.416	1.681	2.769	-0.549	0.488	-0.183	10.531	0.66	1.632	-0.671	-0.305	-0.061	-9.829	0.142	-1.576	0.488	0.122	-0.122	2.955	8.731	3.594	-0.061	-0.671	-0.122	0.495	9.905	0.77	0.061	-0.61	0.122	1510068298
-9.563	-2.322	-1.707	0.366	0.366	0.183	9.629	1.542	3.024	-0.366	0.732	-0.183	10.923	0.629	1.486	-0.549	-0.366	-0.061	-9.759	0.001	-1.578	0.244	0.183	-0.183	3.116	8.872	3.601	0.061	-0.671	-0.183	0.575	9.904	0.561	0.061	-0.977	0	1510068298
-9.644	-2.231	-1.749	0.183	0.244	0.183	9.316	1.509	3.295	-0.122	0.488	-0.183	11.131	0.587	1.626	-0.427	-0.183	0.061	-9.759	0.001	-1.578	0	0.122	-0.244	3.151	8.835	3.42	0	-0.61	-0.122	0.964	9.875	0.592	0.122	-0.305	0	1510068298
-9.55	-2.183	-1.726	-0.061	0.122	0.122	8.979	1.584	3.328	-0.122	0.305	-0.183	11.011	0.31	1.682	-0.244	-0.061	0.061	-9.66	-0.463	-1.52	-0.122	0.244	-0.183	3.226	8.685	3.236	-0.122	-0.488	0.061	1.013	9.873	0.695	0.122	0.061	0	1510068298
-9.573	-2.306	-1.806	-0.305	-0.061	0.061	8.659	1.621	3.553	-0.122	0.427	-0.061	10.892	0.156	1.652	-0.183	0.122	0.122	-9.689	-0.469	-1.581	-0.061	0.305	-0.122	3.2	8.606	3.161	-0.061	-0.183	0.122	0.766	9.898	0.781	0.183	-0.122	0	1510068298
-9.509	-2.396	-1.882	-0.305	-0.122	0.061	8.433	1.637	3.85	-0.061	0.305	0.061	10.68	0.188	1.512	-0.061	0.122	0.122	-9.689	-0.469	-1.581	-0.061	0.305	-0.122	3.139	8.628	3.112	0	-0.122	0.183	0.719	9.903	0.693	0.061	0.061	0	1510068298
-9.405	-2.45	-1.893	-0.427	-0.183	0	8.52	1.657	3.777	-0.061	0.305	0.061	10.471	0.234	1.42	0	0.061	0.061	-9.743	-0.392	-1.75	-0.122	0.244	-0.061	3.164	8.616	3.159	0.122	-0.061	0.061	0.562	9.874	0.648	0.122	0.183	0	1510068298
-9.382	-2.472	-1.919	-0.305	-0.183	0	8.635	1.635	3.918	0.122	1.038	0.305	10.286	0.324	1.407	0.061	0	-0.061	-9.769	-0.402	-1.787	-0.183	0.122	-0.061	3.119	8.648	3.194	0.244	0.061	-0.061	0.495	9.874	0.504	0.061	0.122	0	1510068298
-9.347	-2.43	-1.997	-0.427	-0.122	-0.061	7.321	1.58	3.942	0.549	-1.282	0.427	10.046	0.44	1.592	0.122	-0.122	-0.305	-9.819	-0.432	-1.833	-0.305	0.122	-0.122	3.114	8.677	3.195	0.183	0.061	-0.122	0.431	9.903	0.425	0.061	0.183	-0.061	1510068298
-9.373	-2.548	-1.957	-0.427	-0.122	-0.061	6.733	1.657	3.689	0.549	-1.282	0.427	9.323	0.575	2.289	-0.183	-0.305	-0.732	-9.795	-0.51	-1.762	-0.366	0.122	-0.061	3.101	8.778	3.157	0.366	0.122	-0.183	0.489	9.879	0.388	0.061	0.244	-0.061	1510068298
-9.377	-2.574	-1.94	-0.366	-0.061	-0.122	6.535	0.958	3.805	0.854	-2.38	0.793	7.894	1.007	3.025	-0.793	-0.427	-1.953	-9.75	-0.568	-1.695	-0.366	0.061	-0.122	3.016	8.819	3.108	0.61	0.122	0	0.501	9.927	0.415	0.061	0.366	0	1510068298
-9.4	-2.653	-1.89	-0.305	-0.122	-0.061	4.833	0.467	4.21	1.953	1.465	5.005	6.367	1.635	3.48	-1.831	0.427	-3.906	-9.732	-0.607	-1.646	-0.366	0.122	-0.122	3.011	8.539	2.934	0.793	0.305	0	0.426	9.914	0.467	0.122	0.305	0	1510068298
-9.423	-2.568	-1.902	-0.366	-0.122	-0.061	3.07	-0.573	3.783	1.404	1.038	7.874	5.105	2.873	3.339	-2.747	0.305	-6.409	-9.729	-0.494	-1.714	-0.244	0.244	-0.061	2.945	8.555	2.775	0.732	0.305	-0.183	0.29	9.95	0.479	-0.061	0.183	0	1510068298
-9.454	-2.548	-1.83	-0.244	-0.122	-0.061	2.57	-2.248	3.188	0.244	0.488	10.864	4.221	4.804	2.217	-3.174	-0.793	-9.155	-9.655	-0.473	-1.932	-0.244	0.427	0	2.619	8.777	2.651	0.427	0	-0.244	0.435	9.891	0.532	0.061	-0.061	0	1510068298
-9.427	-2.379	-1.756	-0.244	-0.061	-0.061	1.971	-4.938	1.165	-1.648	-0.793	13.489	3.931	7.52	0.811	-3.052	-1.709	-11.78	-9.655	-0.473	-1.932	-0.427	0.061	-0.122	3.262	8.536	2.877	1.221	-0.061	-0.488	0.577	9.918	0.467	0	0.061	0.061	1510068298
-9.421	-2.407	-1.726	-0.244	0	-0.061	2.084	-10.365	-0.323	-2.136	-2.258	15.564	4.118	10.819	-0.105	-2.38	-1.831	-14.099	-9.71	-0.735	-2.227	-0.366	-0.305	-0.061	3.79	8.412	2.847	1.465	0.671	-1.038	0.766	9.883	0.441	0	0.183	0	1510068298
-9.354	-2.454	-1.723	-0.061	0	-0.061	4.496	-16.423	0.126	-1.099	-3.174	16.235	5.187	14.872	0.041	-1.587	0.183	-15.015	-9.891	-0.828	-2.4	-0.244	-0.549	0	3.074	9.177	2.877	0.671	0.854	-1.587	0.804	9.835	0.433	0.061	0.183	0.122	1510068298
-9.385	-2.555	-1.726	0.122	0	-0.244	8.031	-18.571	1.012	-0.671	-0.793	14.221	8.638	17.712	1.166	-0.244	6.042	-13.855	-9.891	-0.828	-2.4	0	-0.916	0	0.892	10.245	3.338	-0.244	-0.488	-2.991	0.574	9.865	0.534	-0.061	0.061	0.122	1510068299
-9.482	-2.486	-1.781	0.366	0.061	-0.366	10.757	-15.353	0.865	-1.221	4.15	8.545	9.355	16.567	0.985	1.221	10.01	-9.583	-9.871	-0.611	-2.28	0.244	-0.977	0.061	-1.598	11.754	3.555	-1.526	-3.174	-4.089	0.356	9.965	0.499	-0.061	-0.183	0	1510068299
-9.558	-2.43	-1.919	0.183	0.061	-0.366	6.672	-12.511	0.426	-2.075	2.625	3.113	5.136	14.267	1.165	2.197	1.648	-4.7	-9.871	-0.611	-2.28	0.366	-0.854	-0.122	-1.366	11.84	2.741	-2.747	-5.066	-3.967	0.175	9.993	0.428	0	-0.366	-0.183	1510068299
-9.543	-2.529	-1.884	0.061	0	-0.183	3.854	-10.816	0.825	-1.465	-5.859	1.221	3.754	13.111	2.235	1.343	-8.606	-2.197	-9.458	-0.453	-0.907	0.244	-0.244	-0.122	0.248	10.855	2.132	-2.563	-5.493	-3.357	0.493	9.939	0.389	0.061	-0.305	-0.244	1510068299
-9.386	-2.621	-1.767	0.061	0	-0.122	4.157	-9.524	0.191	-0.244	-8.911	1.404	5.651	11.581	2.523	-0.183	-10.376	-2.014	-9.527	-0.554	-0.848	0	0.244	-0.061	1.439	9.228	1.757	-0.916	-4.944	-2.869	0.821	9.906	0.395	0.061	-0.061	-0.244	1510068299
-9.234	-2.822	-1.64	0.183	0.122	-0.061	6.187	-8.25	-0.273	-0.244	-8.911	1.404	7.689	9.738	2.506	-1.343	-6.287	-2.258	-9.527	-0.554	-0.848	0.122	0.366	-0.061	2.07	8.209	1.966	0.183	-2.93	-1.648	0.855	9.869	0.449	-0.061	0.122	-0.122	1510068299
-9.208	-2.968	-1.708	0.183	0.183	0	7.915	-7.831	0.614	-0.427	-1.282	3.174	8.018	8.559	2.144	-1.465	-2.686	-2.197	-9.611	-0.51	-0.949	0.427	0.427	0	2.418	8.187	2.222	0	-1.404	-0.427	0.547	9.817	0.532	-0.061	0	0	1510068299
-9.377	-3.106	-1.824	0.183	0	0	8.564	-8.186	1.974	-1.709	3.54	2.258	8.094	8.44	2.189	-0.671	-0.61	-1.404	-9.747	-0.297	-1.262	0.244	0.366	0.061	2.503	8.916	2.657	-0.244	0.366	-0.061	0.323	9.903	0.615	0	-0.061	0	1510068299
-9.387	-2.994	-1.762	0.183	0	0	7.086	-9.068	1.927	-2.014	5.859	-0.366	7.662	8.836	2.061	0.244	0.671	0.488	-9.747	-0.297	-1.262	0.061	0.061	-0.122	1.836	9.276	3.137	0.366	0.854	-0.061	0.194	9.909	0.656	-0.061	-0.183	0	1510068299
-9.421	-2.763	-1.736	0.122	-0.061	-0.061	5.071	-9.879	2.114	-1.16	3.784	-3.113	6.473	9.502	1.83	0.916	1.038	2.258	-9.798	-0.4	-1.52	0.061	-0.183	0.061	1.026	9.631	3.059	-0.122	1.404	0.549	0.246	9.941	0.634	0	-0.244	0	1510068299
-9.403	-2.589	-1.759	0.061	0.061	-0.122	3.449	-9.975	2.054	-0.305	0.366	-4.883	4.669	10.073	1.672	1.099	0.427	3.296	-9.772	-0.403	-1.487	0.122	0.061	0.122	0.767	9.441	3.072	-0.122	1.404	0.549	0.437	9.941	0.542	0.061	-0.244	-0.061	1510068299
-9.367	-2.545	-1.804	-0.061	-0.061	-0.122	2.968	-9.885	1.686	0.305	-1.16	-5.554	3.159	10.162	1.912	0.916	-0.122	3.662	-9.772	-0.403	-1.487	0	-0.183	0.061	0.719	9.18	2.869	0.671	1.892	0.549	0.602	9.861	0.449	0.061	-0.061	-0.061	1510068299
-9.421	-2.511	-1.803	-0.122	-0.122	-0.122	2.457	-9.625	1.433	0.854	-1.16	-5.371	2.132	10.066	2.037	0.916	-0.366	3.357	-9.691	-0.217	-1.436	-0.061	-0.183	0.122	0.751	9.135	2.908	0.854	2.014	0.61	0.642	9.865	0.451	0.061	-0.061	-0.061	1510068299
-9.442	-2.536	-1.812	-0.183	-0.061	-0.061	2.017	-9.38	1.197	0.854	-0.366	-4.578	2.043	10.122	2.09	1.038	0.366	2.563	-9.697	-0.354	-1.53	-0.244	-0.122	0.122	0.815	9.387	3.051	0.732	2.014	0.61	0.766	9.897	0.354	-0.061	0.061	-0.061	1510068299
-9.428	-2.537	-1.803	-0.244	-0.122	-0.061	1.684	-9.396	0.915	0.854	-0.366	-4.578	2.175	10.49	2.15	1.099	1.831	1.77	-9.697	-0.354	-1.53	-0.244	-0.183	0.061	0.5	9.877	3.052	0.427	1.953	0.671	0.752	9.868	0.361	0	0.122	-0.061	1510068299
-9.445	-2.595	-1.793	-0.305	-0.183	-0.122	1.481	-9.295	0.665	0.366	0.732	-2.075	2.029	10.892	2.169	0.916	3.052	1.099	-9.761	-0.549	-1.583	-0.183	-0.122	0	0.065	10.074	2.923	0	1.526	0.61	0.671	9.909	0.402	0	0.061	-0.061	1510068299
-9.333	-2.736	-1.75	-0.183	0	-0.061	1.365	-9.062	0.484	0.244	1.099	-1.16	1.458	10.624	1.876	0.671	2.563	0.732	-9.713	-0.536	-1.504	-0.122	-0.305	0	-0.158	9.731	2.998	0	0.854	0.488	0.574	9.917	0.359	0	0.061	-0.061	1510068299
-9.298	-2.859	-1.781	-0.061	0	-0.061	1.448	-8.721	0.38	0	1.16	-0.366	1.214	10.129	1.544	0.488	0.916	0.488	-9.713	-0.536	-1.504	-0.061	-0.244	0	-0.056	9.484	2.929	-0.122	0.305	0.244	0.435	9.889	0.37	-0.061	0	-0.061	1510068299
-9.316	-2.927	-1.809	0.061	-0.061	-0.061	1.568	-8.551	0.234	0.061	0.854	0.305	1.629	9.863	1.45	0.305	0.061	0.183	-9.752	-0.44	-1.375	0	-0.183	0.061	0.128	9.404	2.911	-0.122	-0.061	0	0.418	9.891	0.364	0	-0.122	-0.122	1510068299
-9.317	-2.883	-1.835	0.183	0	-0.061	1.816	-8.39	0.243	0.061	0.854	0.305	2.175	9.793	1.465	0.183	0.122	-0.366	-9.752	-0.44	-1.329	0	-0.183	0	0.267	9.453	2.823	-0.183	-0.122	-0.122	0.412	9.9	0.394	-0.061	-0.122	-0.061	1510068299
-9.313	-2.796	-1.848	0.122	0.061	-0.061	2.165	-8.361	0.303	0	0.488	0.977	2.623	9.818	1.365	0.122	0.366	-0.916	-9.752	-0.44	-1.329	0	0	0	0.371	9.548	2.844	-0.061	-0.244	-0.183	0.349	9.915	0.349	-0.122	-0.244	-0.061	1510068299
-9.367	-2.778	-1.826	0.061	0	-0.061	2.449	-8.457	0.295	-0.122	-0.244	2.197	3.029	9.928	1.355	0.061	0.488	-1.099	-9.778	-0.418	-1.308	0.061	-0.061	0	0.383	9.665	2.901	-0.122	-0.427	-0.305	0.415	9.897	0.412	-0.061	-0.183	-0.061	1510068299
-9.381	-2.796	-1.798	0.061	-0.061	-0.122	2.859	-8.555	0.339	-0.305	-0.61	2.625	3.323	9.94	1.479	0.061	0.488	-1.038	-9.772	-0.413	-1.251	0.061	-0.061	0	0.431	9.588	2.907	-0.244	-0.427	-0.305	0.528	9.93	0.425	-0.122	-0.122	-0.061	1510068299
-9.373	-2.84	-1.778	0.061	-0.061	-0.122	3.438	-8.709	0.556	-0.427	-0.488	2.747	3.517	9.831	1.537	0.061	0.244	-0.854	-9.772	-0.413	-1.251	0.122	-0.122	0	0.464	9.473	2.943	-0.244	-0.427	-0.305	0.425	9.9	0.483	-0.061	-0.061	-0.061	1510068299
-9.301	-2.906	-1.761	0.061	-0.061	-0.122	3.978	-8.836	0.853	-0.427	-0.488	2.747	3.625	9.745	1.562	0	0.061	-0.671	-9.769	-0.285	-1.147	0.183	-0.061	0	0.458	9.409	2.926	-0.183	-0.366	-0.244	0.425	9.9	0.483	-0.061	-0.061	-0.061	1510068299
-9.292	-2.939	-1.757	0.061	-0.061	-0.122	4.225	-8.996	0.934	-0.549	0.122	2.441	3.768	9.692	1.571	-0.122	-0.244	-0.427	-9.771	-0.221	-1.13	0.122	-0.061	0	0.504	9.396	2.932	-0.061	-0.305	-0.183	0.425	9.9	0.483	-0.061	-0.061	-0.061	1510068300
-9.3	-2.931	-1.733	0.061	-0.061	-0.061	4.228	-9.016	0.992	-0.427	1.038	0.916	3.853	9.689	1.573	-0.122	-0.366	-0.244	-9.771	-0.221	-1.13	0.122	-0.061	0	0.639	9.41	2.984	0	-0.183	-0.183	0.333	9.91	0.464	-0.122	-0.122	-0.061	1510068300
-9.302	-2.859	-1.754	0	0.061	-0.122	3.974	-8.933	1.046	-0.305	0.793	0.061	3.936	9.676	1.579	-0.061	-0.244	-0.061	-9.781	-0.202	-1.15	0	-0.061	0	0.678	9.451	2.969	0	0.061	-0.061	0.343	9.893	0.48	-0.061	-0.061	-0.061	1510068300
-9.263	-2.814	-1.762	-0.122	0.122	-0.183	3.699	-8.91	1.067	-0.122	0.305	-0.61	3.896	9.713	1.574	0	0.061	0.122	-9.716	-0.221	-1.15	0	0	0	0.65	9.461	2.963	0.061	0.122	0	0.367	9.9	0.473	-0.061	-0.061	-0.122	1510068300
-9.239	-2.797	-1.773	-0.061	0.122	-0.122	3.457	-8.788	1.036	-0.061	0	-1.16	3.706	9.677	1.506	0	0.061	0.305	-9.716	-0.221	-1.15	-0.122	-0.061	0	0.61	9.42	2.873	0.061	0.183	0.061	0.453	9.877	0.482	-0.061	0	-0.122	1510068300
-9.008	-2.574	-1.809	-0.183	0.671	-0.122	3.31	-8.707	0.949	0	0.061	-1.465	3.598	9.694	1.489	0.061	0.061	0.366	-9.555	-0.359	-1.224	-0.122	-0.122	0	0.578	9.489	2.836	0.061	0.244	0.061	0.335	9.885	0.435	-0.183	-0.183	-0.122	1510068300
-9.095	-2.145	-2.23	-0.427	0.916	-0.244	3.097	-8.693	0.985	0	0.427	-1.587	3.543	9.833	1.549	0.061	0.244	0.305	-9.689	-0.286	-1.343	-0.244	-0.061	0	0.544	9.606	2.655	0	0.244	0.122	0.517	9.825	0.33	-0.366	-0.305	-0.366	1510068300
-9.404	-2.304	-2.734	-0.793	0.061	-0.366	2.779	-8.674	1.037	0	0.427	-1.587	3.329	9.806	1.538	-0.061	0.244	0.244	-9.689	-0.286	-1.343	-0.366	0.061	-0.122	0.764	9.601	2.418	-0.183	0.122	0.122	1.078	9.802	0.127	-0.488	0.366	-0.305	1510068300
-9.42	-2.472	-2.74	-0.671	0	-0.122	2.467	-8.556	0.888	-0.061	0.305	-1.587	3.102	9.593	1.524	-0.061	0.061	0	-9.717	-0.334	-1.345	-0.61	-0.061	0.122	1.169	9.595	2.413	-0.244	0.305	-0.061	1.229	9.956	0.084	-0.549	0.305	-0.122	1510068300
-9.677	-2.269	-2.9	-0.854	-0.793	-0.305	2.31	-8.757	0.782	-0.061	-0.122	-1.526	3.095	9.729	1.54	-0.061	0	-0.427	-9.859	-0.898	-1.654	-0.732	-0.183	0	1.107	9.729	2.232	-0.305	0.366	-0.183	2.673	9.966	0.434	-0.916	0.305	0.488	1510068300
-9.512	-2.455	-2.545	-1.526	-1.465	-0.549	2.272	-8.853	0.849	-0.183	-0.549	-1.343	3.223	9.862	1.578	-0.183	0.122	-0.793	-9.859	-0.898	-1.654	-0.732	-0.122	-0.061	0.774	9.763	2.223	-0.366	0.366	-0.305	3.185	9.672	0.577	-0.671	0.366	1.16	1510068300
-9.142	-2.942	-1.549	-1.16	-2.136	-0.366	2.4	-8.516	0.994	-0.366	-0.916	-1.099	3.241	9.844	1.578	-0.305	-0.061	-0.916	-9.744	-0.886	-1.732	-0.549	-0.549	0.122	0.732	9.612	2.361	-0.488	0.305	-0.427	3.302	9.382	0.702	-0.61	1.709	1.953	1510068300
-8.87	-3.015	-1.038	-0.977	-2.075	-0.183	2.525	-7.85	1.159	-0.488	-1.587	-0.854	3.213	9.499	1.602	-0.305	-0.427	-0.854	-9.36	-0.2	-1.512	-0.305	-0.671	0.244	0.709	9.188	2.852	-0.549	0.427	-0.549	2.834	9.786	0.874	-0.488	1.892	2.502	1510068300
-9.534	-3.011	-0.609	-0.488	-1.404	-0.122	2.891	-7.328	1.126	-0.427	-1.953	-0.488	3.181	9.249	1.62	-0.244	-0.549	-0.671	-9.36	-0.2	-1.512	-0.244	0	0.366	0.59	8.961	3.442	-0.549	0.427	-0.549	2.979	10.417	1.201	0.244	1.587	3.052	1510068300
-10.617	-2.84	-0.465	-0.061	-0.488	-0.244	3.32	-7.659	0.699	-0.122	-2.502	0.122	3.152	9.807	1.797	0.122	-0.244	-0.61	-10.228	0.218	-1.732	-0.183	-0.488	0.549	0.882	9.697	4.075	-0.488	0.549	-0.61	2.574	11.445	1.194	0.671	0.916	3.723	1510068300
-10.881	-2.865	-0.553	0.366	-0.488	-0.366	3.947	-8.422	0.139	0.183	-3.174	0.854	3.096	10.634	2.109	0.488	0.244	-0.732	-10.533	0.461	-1.937	-0.244	-0.549	0.549	1.054	10.294	4.424	-0.305	0.305	-0.671	1.79	11.27	1.611	0.122	-0.061	3.235	1510068300
-9.625	-2.773	-0.173	0.305	-0.122	-0.549	4.939	-8.8	-0.228	0.427	-2.747	1.526	3.06	10.655	2.68	0.732	0.977	-0.732	-10.33	0.389	-2.001	-0.183	-0.488	0.488	0.776	9.934	4.295	-0.61	0.061	-0.549	2.043	10.329	1.091	0.305	0.732	2.686	1510068300
-9.386	-2.348	-0.28	0.305	-0.427	-0.122	5.526	-8.49	-0.25	0.305	-1.648	1.709	2.572	9.993	2.956	0.61	1.099	-0.549	-9.865	0.209	-1.966	0.305	-0.854	0.366	0.445	8.949	4.04	-0.61	0.061	-0.549	1.425	9.025	0.465	0.488	0	2.014	1510068300
-8.9	-1.937	-0.041	0.61	-0.671	0	5.672	-7.827	0.092	-0.244	-0.549	1.465	1.95	9.129	2.83	0.122	0.122	-0.427	-9.211	0.505	-1.738	0.671	-0.488	0.305	0.356	8.058	3.844	-0.549	-0.366	-0.549	3.083	8.556	0.694	0.732	1.404	1.587	1510068300
-8.775	-1.609	-0.056	0.427	-0.427	-0.183	5.637	-7.299	0.284	-0.671	0.549	1.16	1.662	8.435	2.559	-0.183	-1.282	-0.427	-9.152	0.821	-1.55	0.61	-0.671	0.122	0.61	7.583	3.827	-0.122	-0.427	-0.732	2.489	7.93	0.752	0.671	1.282	1.282	1510068300
-8.771	-1.663	0.061	0.061	-0.305	-0.061	5.368	-7.472	0.333	-0.61	1.221	1.099	1.936	8.393	2.283	-0.183	-1.77	-0.61	-9.132	1.081	-1.526	0.549	-0.671	0.061	1.04	7.868	3.97	0.122	-0.244	-0.854	2.617	7.738	1.327	0.854	0.061	1.099	1510068300
-9.02	-1.675	-0.022	0	-0.244	0.061	5.075	-8.119	0.293	-0.61	1.221	1.099	2.6	8.833	2.176	0.122	-1.221	-0.854	-9.15	1.415	-1.617	0.427	-0.671	0	1.253	8.453	4.174	0.244	-0.122	-0.854	3.79	7.745	1.839	1.282	-0.977	0.916	1510068300
-9.25	-1.389	0.093	-0.061	0.183	-0.122	5.075	-8.119	0.293	-0.305	0.854	1.16	3.114	9.124	2.286	0.61	0	-0.977	-9.354	1.518	-1.755	0.183	-0.366	-0.183	1.245	8.705	4.271	0.305	-0.305	-0.732	4.577	7.776	1.098	0.61	-1.16	0.916	1510068300
-9.463	-1.133	0.569	-0.122	0.122	-0.244	5.057	-8.769	0.267	0.122	0.122	0.854	3.396	9.191	2.504	0.916	0.732	-0.854	-9.532	1.382	-1.815	-0.122	-0.366	-0.549	1.261	8.646	4.116	0.488	-0.366	-0.671	5.443	7.187	0.866	0.854	-0.183	0.122	1510068300
-9.935	-1.601	0.529	-0.488	0	-0.122	4.951	-9.396	0.236	0.549	0.305	-0.122	3.515	8.97	2.755	0.916	0.671	-0.61	-9.27	1.153	-1.83	-0.183	-0.427	-0.916	1.016	8.378	3.898	0.549	-0.366	-0.549	5.979	7.599	0.906	0.549	-0.488	-0.916	1510068300
-10.045	-1.859	1.04	-0.732	0.122	-0.305	4.685	-8.993	0.518	0.488	1.099	-0.427	3.531	8.923	2.839	0.732	0.305	-0.183	-8.96	1.102	-1.683	0	-0.061	-0.977	0.798	8.357	3.766	0.671	-0.366	-0.305	6.631	8.376	1.887	-0.061	-0.488	-0.916	1510068301
-12.562	-4.088	0.47	-0.427	-1.77	-0.305	4.163	-8.711	0.778	0.549	1.892	-0.366	3.452	9.373	2.76	0.549	-0.549	0.305	-9.221	0.975	-1.658	-0.122	-0.061	-1.038	0.841	9.037	3.697	0.732	-0.305	-0.183	3.345	9.859	0.798	0.183	-2.502	-2.38	1510068301
-11.261	-3.36	1.162	2.441	0.305	0.671	3.366	-9.085	0.433	0.671	1.343	0.122	3.49	10.759	2.495	0.366	-1.099	0.549	-11.554	0.446	-1.713	-0.305	0.427	-0.671	1.083	10.645	3.848	0.732	-0.305	-0.183	9.308	10.052	-1.079	2.38	-2.93	-1.465	1510068301
-10.454	-3.163	-0.944	0.671	0.793	-0.244	2.76	-9.804	-0.054	0.916	-0.549	0.732	3.703	12.507	2.111	0.488	-1.038	0.61	-11.738	-0.014	-1.097	-0.122	-0.061	-0.671	0.621	12.307	4.484	1.526	0.671	-0.305	7.397	11.231	-0.419	-0.488	2.625	-0.793	1510068301
-10.115	-4.052	-0.412	-0.061	1.221	-0.427	3.177	-10.502	-0.183	0.916	-0.549	0.732	4.119	13.634	2.018	0.427	0.366	0.916	-12.071	-0.634	-0.573	0	-0.732	-0.793	-1.235	12.812	3.872	0.549	0.549	0.427	2.092	10.885	0.859	-1.587	0.854	-1.282	1510068301
-8.751	-3.859	-1.418	1.038	2.014	0	3.737	-10.613	0.007	0.671	0	0.977	3.496	13.075	1.662	0.183	1.282	1.648	-11.465	-0.858	-0.031	0.183	-0.671	-0.916	-1.736	11.738	3.029	0.305	0.122	0.793	-0.768	9.67	-1.036	0.61	-1.77	-2.319	1510068301
-8.458	-4.393	-2.271	0.366	2.625	0.122	3.536	-9.293	0.56	0.305	1.526	-0.061	2.316	11.181	0.847	-0.244	0.183	2.075	-9.947	-0.866	1.273	-0.244	-0.183	-0.549	-1.474	10.135	2.147	-0.122	0.244	0.916	1.215	9.765	-1.39	0.183	-0.61	-2.563	1510068301
-9.081	-3.683	-2.527	-0.183	1.709	0.671	2.527	-8.697	0.516	0.305	1.526	-0.061	2.056	10.067	0.074	-0.427	-0.916	1.892	-9.501	-1.808	1.479	-0.061	0.183	-0.488	-1.975	9.435	1.65	0	0.793	1.099	1.647	9.665	-0.821	0.122	0.122	-2.319	1510068301
-9.465	-2.856	-2.561	-0.488	1.221	0.977	1.541	-9.021	0.743	0.244	0.366	-2.136	2.607	10.457	-0.386	-0.793	-0.488	1.404	-9.148	-1.544	1.164	-0.061	0.61	-0.244	-2.305	9.959	1.627	0.366	0.61	1.282	0.502	9.623	-0.482	-0.061	-1.16	-2.563	1510068301
-8.935	-2.417	-2.271	-0.366	1.16	0.793	0.853	-8.813	1.012	0.488	-0.061	-2.136	3.115	10.537	-0.223	-1.099	0.122	1.038	-8.884	-1.272	0.502	-0.427	0.793	-0.061	-1.5	10.048	1.565	0.488	-0.488	1.099	1.251	9.819	-0.525	-0.061	-1.221	-2.747	1510068301
-8.403	-2.488	-2.113	-0.671	1.099	0.122	0.524	-7.87	1.001	0.549	-0.183	-1.648	3.283	9.439	0.004	-0.793	0.122	1.099	-8.565	-1.529	0.074	-0.549	1.038	0.061	-0.475	9.174	1.596	0.488	-0.488	1.099	1.461	9.741	-0.303	-0.366	-0.61	-2.563	1510068301
-8.13	-2.622	-2.232	-0.061	0.854	0.244	0.402	-7.032	0.924	0.366	-0.488	-0.854	3.417	8.647	0.148	-0.305	0.122	1.16	-8.612	-1.681	-0.374	-0.549	1.038	0.122	0.33	8.774	1.615	-0.427	-0.183	0.977	1.493	9.4	-0.371	-0.305	-0.122	-2.502	1510068301
-7.967	-2.345	-2.609	0.244	0.793	0.488	0.453	-6.657	0.869	0	-0.549	-0.122	3.694	8.509	0.489	-0.244	0.732	0.854	-8.739	-1.572	-0.775	-0.427	0.671	0.366	0.931	8.719	1.695	-0.549	0.244	0.671	1.346	9.055	-0.709	-0.183	-0.366	-2.319	1510068301
-8.002	-2.083	-2.647	0.488	0.122	0.244	0.76	-6.508	0.724	0	-0.549	-0.122	3.764	8.247	0.718	-0.244	1.526	0.488	-8.594	-1.501	-1.01	-0.366	0.183	0.488	0.815	8.437	1.598	-0.488	0.366	0.549	1.219	8.853	-0.361	-0.366	-0.854	-1.953	1510068301
-8.28	-1.358	-2.497	0.549	0.305	-0.061	1.251	-6.501	0.605	-0.366	-0.244	0.549	3.724	7.978	0.946	-0.244	1.404	0.122	-8.156	-1.701	-1.235	-0.305	0.061	0.488	0.475	8.142	1.419	-0.61	0.244	0.732	1.355	8.77	-0.16	-0.488	-0.549	-1.648	1510068301
-8.662	-1.203	-2.87	0.549	-0.366	-0.061	1.251	-6.501	0.605	-0.854	0.122	1.282	3.825	7.918	1.209	-0.244	0.61	-0.061	-7.942	-1.812	-1.45	-0.122	0.305	0.427	0.59	8.153	1.406	-0.732	0.183	0.732	0.382	9.136	-0.116	-0.793	-0.549	-2.075	1510068301
-8.619	-1.312	-2.767	-0.305	-0.916	-0.244	2.48	-6.935	1.233	-1.282	0.732	2.197	4.132	8.161	1.371	-0.488	0.183	-0.244	-8.125	-1.753	-1.787	0	0.488	0.427	0.995	8.457	1.453	-0.854	0.122	0.671	0.006	8.879	-0.074	-0.732	-0.854	-2.075	1510068301
-9.105	-1.287	-1.829	0.488	-1.465	0.061	2.79	-7.327	1.511	-1.282	0.732	2.197	4.176	8.488	1.275	-0.732	0.061	-0.427	-8.777	-1.256	-1.899	0.305	0.549	0.549	1.598	8.96	1.513	-0.854	-0.244	0.305	0.205	9.46	0.44	-0.916	-0.732	-2.014	1510068301
-8.77	-1.16	-2.597	-0.61	1.038	0.122	3.391	-7.681	1.814	-1.282	-0.305	2.441	4.181	8.954	1.176	-0.732	-0.427	-0.793	-9.18	-0.908	-2.017	0.305	-0.183	1.038	2.121	9.761	2.217	-0.61	-0.183	0	0.991	10.006	0.054	-1.099	-0.977	-2.075	1510068301
-11.48	-2.663	-4.296	-2.197	0.305	0.671	4.411	-9.086	2.192	-1.709	-0.122	2.136	4.518	10.585	1.32	-0.427	-0.183	-1.526	-10.342	-1.413	-1.296	0.366	2.747	1.465	1.994	11.598	2.95	-0.854	0.488	0.183	2.763	10.694	-0.077	-1.587	-0.549	-0.732	1510068301
-13.267	-4.303	-4.126	-0.793	-1.526	0.244	4.855	-13.133	1.684	-1.099	-0.61	1.404	4.771	13.029	1.324	-0.366	0.61	-2.197	-14.937	0.941	-1.885	0.854	-0.305	1.038	2.212	13.297	4.381	0.061	0.427	-0.488	2.891	13.197	1.602	-2.136	0.244	1.343	1510068301
-11.476	-6.528	-3.482	-0.427	-1.404	-0.305	5.593	-16.255	0.696	0.61	-1.404	-0.122	4.688	13.676	1.251	0.122	1.16	-1.892	-14.818	1.432	-0.912	-1.038	-1.831	1.038	1.684	13.123	5.579	0.366	0.549	-1.099	2.726	13.82	1.247	-2.38	0.916	2.808	1510068301
-11.24	-5.562	-2.172	0.488	-3.54	0.305	5.022	-14.317	0.498	0.61	-1.404	-0.122	4.226	12.053	1.792	0.427	2.014	-0.427	-12.451	-0.284	0.568	-0.549	-0.61	0.427	-1.599	10.465	4.384	0.366	0.549	-1.099	0.883	12.333	0.152	-1.465	1.648	4.517	1510068301
-10.145	-3.935	-0.883	0.183	-0.61	0.549	3.693	-12.027	0.748	1.587	-0.854	-2.991	2.792	10.497	1.3	-0.488	2.197	0.977	-11.417	0.517	1.463	0.305	-0.977	-0.305	-3.786	8.238	4.38	-0.488	1.648	-0.244	-1.006	12.513	0.464	-0.244	-0.671	4.883	1510068301
-8.847	-3.795	-2.107	-0.427	-1.221	-0.549	2.911	-11.55	0.033	1.648	-0.366	-6.531	0.489	10.458	0.517	-1.587	-0.122	1.16	-9.848	1.129	1.712	-0.122	-0.671	-0.061	-3.657	8.851	4.157	0.671	0.061	-0.061	-1.738	12.419	1.377	-0.244	-1.038	4.517	1510068301
-7.85	-3.29	-1.419	-0.977	-1.038	-0.366	2.165	-10.459	-0.78	1.953	-0.305	-6.104	-0.016	10.258	0.541	-1.648	-3.357	0.854	-9.032	0.786	1.334	-0.244	0.122	-0.122	-2.116	9.018	4.046	0.854	-0.488	0.122	-1.062	10.643	1.18	0.977	0.427	5.005	1510068302
-8.065	-3.018	-0.892	-0.916	-0.671	0.305	1.548	-9.146	-1.235	1.77	-0.488	-5.31	1.032	9.397	1.148	-0.793	-3.113	0.549	-8.951	1.114	1.001	-0.244	0.061	-0.183	-0.578	8.593	4.237	0.366	-0.122	0	-1.637	10.039	1.467	0.916	0.916	5.005	1510068302
-8.186	-3.232	-0.873	-0.549	-0.549	0.305	1.322	-8.01	-1.205	1.282	-0.488	-4.395	2.034	8.696	1.572	0.122	0.244	0.244	-8.54	1.064	0.809	-0.305	0.244	-0.183	-0.328	8.043	4.063	-0.244	0.183	0.183	-1.433	9.069	1.138	1.465	0.793	4.15	1510068302
-7.776	-3.34	-0.523	-0.183	-0.793	0.305	1.421	-7.34	-1.041	0.671	0.122	-3.113	1.861	8.38	1.584	0.366	2.441	-0.061	-8.427	1.007	0.449	-0.427	0.061	-0.366	-0.616	7.714	3.685	-0.183	-0.061	0.183	-1.426	8.112	0.233	1.831	0.61	3.296	1510068302
-7.852	-3.015	-0.39	-0.061	-0.549	0.305	1.437	-6.989	-1.113	0.366	0.488	-1.648	1.336	8.256	1.416	0.549	1.404	-0.488	-8.555	0.889	0.17	-0.488	0.244	-0.366	-0.406	7.712	3.516	0.122	0.061	0.061	-0.993	7.996	0.52	2.563	0.854	2.197	1510068302
-7.778	-2.835	-0.412	-0.366	0.549	-0.061	1.403	-6.635	-1.069	0.061	0.183	-0.183	1.448	8.349	1.361	0.61	-0.244	-0.732	-8.824	0.755	-0.154	-0.427	0.061	-0.366	-0.037	7.943	3.631	0.366	0.183	-0.244	-0.766	8.153	1.414	2.563	0.916	1.221	1510068302
-8.479	-2.256	-0.404	-0.244	1.038	0.061	1.51	-6.639	-0.678	-0.305	-0.671	1.221	2.162	8.735	1.418	0.732	-0.671	-0.732	-9.19	0.746	-0.433	-0.366	-0.183	-0.488	0.059	8.392	3.767	0.488	0.122	-0.427	-0.133	8.429	1.613	1.282	0.427	-0.61	1510068302
-8.868	-1.877	-0.714	-0.244	0.793	0.244	2.061	-6.968	-0.202	-0.61	-1.221	2.625	2.838	9.03	1.753	0.977	0.061	-0.671	-9.045	0.963	-0.586	-0.549	-0.183	-0.488	0.121	8.545	3.767	0.549	-0.183	-0.427	1.358	8.317	0.873	1.526	-1.099	-1.038	1510068302
-9.406	-2.354	-1.081	-0.793	0.61	0.122	3.042	-7.48	0.043	-0.61	-1.221	2.625	3.104	8.958	2.12	1.099	0.671	-0.488	-9.019	0.869	-0.586	-0.488	0.244	-0.61	0.329	8.443	3.716	0.427	-0.061	-0.366	3.35	8.955	-0.026	1.648	-0.183	-0.977	1510068302
-9.585	-2.528	-0.525	0.061	1.038	0.061	3.737	-8.186	0	-0.549	-0.732	3.906	2.97	9.119	2.192	1.099	0.488	-0.244	-9.537	0.774	-0.864	-0.427	-0.061	-0.549	0.443	8.662	3.693	0.427	-0.061	-0.366	6.509	9.801	1.336	0.854	0.61	-0.427	1510068302
-10.731	-2.263	-0.624	-0.488	-0.244	-0.183	4.235	-9.043	0.121	-0.244	-0.732	4.639	3.086	9.569	2.281	0.977	0.183	-0.183	-9.513	0.368	-0.993	-0.366	0.061	-0.61	0.426	9.097	3.642	0.732	0	-0.305	5.707	9.788	0.946	-0.61	-0.977	0.488	1510068302
-11.25	-2.742	-0.669	0.305	-0.977	-0.366	4.786	-9.56	0.402	-0.244	-0.732	4.639	3.267	10.027	2.412	0.793	0.061	0	-10.034	0.215	-1.03	-0.427	0.488	-0.732	0.443	9.583	3.424	0.61	0	-0.366	3.011	9.505	-0.37	0.305	-3.052	-1.099	1510068302
-10.964	-3.102	-1.674	-0.366	0.244	-0.61	4.965	-9.917	0.366	0.061	0	3.723	3.162	10.61	2.155	0.671	-0.305	0.122	-11.06	-0.099	-1.194	-0.305	-0.732	-0.793	0.711	10.334	3.43	0.732	0.061	-0.549	5.568	10.515	0.106	1.282	2.136	-2.014	1510068302
-9.982	-3.586	-1.585	-0.244	-0.122	-0.854	5.096	-10.183	0.486	0.122	0.244	3.418	3.191	11.331	1.939	0.671	-0.366	0.061	-11.33	-0.157	-0.879	-0.305	-0.549	-0.61	0.593	11.096	3.284	0.61	0.183	-0.61	5.796	11.298	0.847	-1.587	2.991	-0.854	1510068302
-8.801	-3.217	-1.401	-0.793	0.427	-0.854	5.242	-9.973	0.976	0.122	0.244	3.418	3.263	11.426	1.532	0.549	0	0	-11.152	-0.78	-0.312	-0.549	-0.854	-0.854	-0.321	10.94	2.731	0.244	0.732	-0.488	1.625	10.03	0.578	-0.732	1.282	-0.854	1510068302
-8.709	-3.72	-2.214	-0.061	0	-0.732	4.808	-9.252	1.247	0.061	1.526	1.343	3.035	10.802	0.902	0.305	0.305	0.183	-10.166	-0.636	0.184	-0.427	-1.282	-0.793	-0.958	10.257	2.408	0.061	0.488	-0.427	0.056	9.223	-0.902	0.427	-1.831	-1.587	1510068302
-8.475	-3.999	-3.198	-0.366	1.16	-0.732	4.036	-8.458	1.421	0.061	1.526	1.343	2.713	9.921	0.304	0.305	0.061	0.366	-9.502	-1.084	0.876	-0.977	-0.793	-0.427	-1.461	9.42	1.887	-0.122	0.549	-0.305	1.803	9.755	-0.934	0.061	0.244	-1.099	1510068302
-8.851	-4.365	-3.415	-0.732	0.183	-0.793	3.195	-8.287	1.125	0.183	1.16	-0.366	2.622	9.798	-0.312	0.305	-0.305	0.244	-9.587	-2.113	1.273	-0.977	-0.977	-0.488	-1.769	9.534	1.446	-0.061	1.038	-0.061	1.873	10.109	-0.356	0.061	1.404	-0.854	1510068302
-8.933	-4.503	-2.734	-0.244	0.366	-0.488	2.656	-9.201	0.89	0.549	-0.671	-2.319	2.87	10.476	-0.809	0.183	-0.366	-0.122	-9.976	-2.705	1.18	-0.61	-0.977	-0.366	-1.966	10.284	1.264	0.061	1.404	0	-0.069	9.776	-0.79	0.244	0.061	-1.038	1510068302
-8.826	-4.139	-2.722	0.183	0.732	-0.549	2.32	-9.497	0.985	0.671	-0.183	-2.38	3.327	10.741	-1.06	-0.061	0.183	-0.366	-10.113	-2.347	1.091	-0.183	-1.282	-0.244	-1.773	10.586	1.544	0.244	1.282	-0.244	-0.161	10.244	-0.7	0.244	-1.465	-1.221	1510068302
-8.382	-3.938	-2.986	-0.061	0.732	-1.099	2.071	-8.656	1.37	0.122	0.61	-2.136	3.362	10.233	-1.304	0.122	0	-0.061	-9.743	-2.227	1.14	-0.183	-1.282	-0.061	-1.651	10.124	1.751	0.305	0.977	-0.488	0.891	10.147	-0.261	0.183	-0.305	-1.221	1510068302
-8.068	-4.014	-3.143	-0.244	0.854	-1.282	1.705	-7.885	1.407	-0.244	1.221	-1.892	3.375	9.678	-1.136	0.488	-0.427	0.488	-9.494	-2.208	1.305	-0.061	-1.343	0	-1.659	9.543	1.607	-0.122	1.282	-0.549	1.095	10.019	-0.685	-0.366	0.061	-1.099	1510068302
-8.086	-4.438	-3.279	0	0.793	-1.282	1.554	-7.555	1.315	-0.244	1.221	-1.892	3.698	9.299	-0.639	0.61	0.183	0.671	-9.445	-2.004	1.375	0.061	-1.77	0.244	-1.506	9.026	1.512	-0.061	1.526	-0.671	0.799	9.717	-1.041	-0.061	0.061	-0.854	1510068302
-8.352	-4.92	-3.569	0.061	0	-1.343	1.799	-7.577	1.559	-0.366	0.305	-1.343	3.644	8.908	-0.279	0.366	0.61	0.854	-9.204	-2.156	1.595	0.183	-2.197	0.244	-1.377	8.625	1.367	0	1.465	-0.793	0.766	9.904	-0.182	-0.305	-0.244	-0.549	1510068302
-8.29	-5.463	-3.094	0.427	-0.183	-1.099	2.223	-7.255	1.428	-0.305	0.671	-1.038	3.351	8.478	-0.159	0	-0.183	1.099	-8.707	-2.638	2.091	0.549	-2.625	0.183	-1.599	8.235	1.061	0	1.465	-0.793	1.183	9.56	0.172	-0.366	-0.793	-0.244	1510068302
-8.309	-5.346	-2.468	2.136	-0.61	-0.793	2.497	-6.871	1.336	-0.305	0.671	-1.038	3.461	8.498	0.145	-0.61	-0.916	1.221	-8.26	-2.99	2.247	1.221	-2.441	0.183	-2.122	8.063	0.781	0.061	2.563	-0.366	1.616	9.579	-0.138	-0.427	-0.488	0.366	1510068303
-7.806	-5.14	-3.192	2.136	-0.732	-1.465	2.698	-6.693	1.546	-0.183	0.671	-0.732	3.485	8.542	0.144	-1.221	-1.953	1.282	-8.125	-2.531	2.408	1.587	-2.563	0	-2.409	8.117	1.053	-0.122	2.625	0.061	0.983	9.591	-0.135	-0.244	-0.732	0.244	1510068303
-7.837	-5.812	-2.656	1.709	-1.587	-1.648	2.713	-6.79	1.226	-0.183	0.671	-0.732	3.421	8.808	-0.146	-1.77	-2.991	1.587	-8.592	-2.227	2.646	1.526	-2.319	0	-1.973	8.714	1.28	0.549	2.197	0.122	0.83	9.91	-0.157	0	-0.61	0.549	1510068303
-7.98	-5.194	-1.964	1.343	-1.404	-1.648	2.802	-7.269	1.016	-0.122	0.183	-0.732	3.858	9.112	0.121	-1.77	-2.991	1.587	-9.786	-1.113	2.701	2.075	-3.296	0.061	-1.175	9.365	1.591	0.549	2.197	0.122	-0.298	10.408	0.441	0	-0.61	0.549	1510068303
-7.977	-4.733	-1.782	1.221	-1.16	-2.502	3.018	-7.839	0.812	0.183	-0.916	-0.183	4.264	8.793	0.477	-1.831	-3.418	1.099	-9.574	0.571	3.103	1.465	-3.784	0.427	-0.848	9.205	2.403	0.793	1.953	-0.793	-0.581	10.478	0.11	-0.244	-0.366	0.122	1510068303
-7.695	-5.322	-1.396	0.732	-1.16	-2.808	3.338	-8.329	0.651	0.183	-0.916	-0.183	4.057	8.391	0.641	-1.038	-3.967	0.732	-8.704	0.912	3.63	0.61	-4.395	0.183	-1.448	8.685	2.67	1.038	2.441	-0.916	0.806	9.898	-0.597	-0.244	-0.793	-0.244	1510068303
-7.364	-5.457	-0.467	0.854	-0.366	-2.258	3.261	-8.297	0.25	0.549	-0.488	0.244	4.187	8.05	0.743	-0.305	-3.967	0.549	-7.617	0.675	4.395	0.366	-4.333	-0.183	-2.451	8.107	2.044	0.549	2.075	-0.427	2.628	9.551	-0.361	-0.061	-0.549	0.244	1510068303
-7.864	-5.402	-0.386	0.183	-0.366	-2.38	3.104	-8.315	0.03	0.793	-1.77	0.061	4.485	8.092	1.04	-0.244	-2.441	0.488	-7.088	0.8	4.95	0.427	-4.089	-0.183	-3.271	8.014	1.327	0.549	1.709	-0.366	2.101	9.502	0.348	-0.61	0.183	0.366	1510068303
-8.033	-6.042	0.148	0.427	-1.16	-2.38	3.028	-8.695	-0.275	0.366	-3.174	-0.122	4.207	8.765	0.769	-0.366	-2.625	0.427	-6.789	0.766	5.442	0.061	-4.15	-0.122	-3.334	8.335	1.121	0.549	1.709	-0.366	2.109	9.495	0.203	-0.061	-0.244	0.244	1510068303
-7.236	-6.964	0.191	0.427	-0.305	-2.197	3.194	-9.054	-0.542	-0.061	-3.235	-0.061	3.942	9.362	0.506	0	-3.296	0.061	-6.548	0.449	6.123	0.122	-3.967	-0.244	-3.094	9.197	1.321	1.282	0.977	-0.427	2.22	9.623	0.3	0.183	0.183	0.244	1510068303
-7.43	-6.569	0.465	0.122	0.061	-2.441	3.03	-9.116	-0.633	-0.061	-3.235	-0.061	4.083	9.811	0.02	0.122	-3.174	-0.305	-6.416	0.392	6.389	-0.183	-3.845	-0.305	-3.228	9.634	1.292	0.977	1.038	-0.671	1.928	9.825	0.254	0.183	0.244	0.061	1510068303
-7.465	-6.9	0.048	0	-0.732	-2.441	3.167	-9.018	-0.654	-0.732	-2.441	-0.427	3.74	10.079	0.013	0.427	-2.93	-0.549	-6.099	0.181	7.057	-0.183	-3.845	-0.183	-3.669	9.792	0.656	0.977	0.916	-0.916	1.861	9.698	0.51	0.488	0.122	-0.183	1510068303
-7.029	-7.474	0.258	-0.183	-0.183	-2.136	3.167	-9.018	-0.654	-0.732	-2.441	-0.427	3.957	10.874	-0.407	0.549	-2.319	-0.61	-5.475	0.169	7.722	-0.183	-3.662	-0.122	-4.101	10.123	0.372	1.038	0.549	-1.038	1.936	9.763	0.083	0.427	-0.244	-0.366	1510068303
-6.903	-7.477	0.52	0	-0.061	-1.831	3.667	-9.562	-0.345	-1.221	-2.197	-0.549	4.084	11.414	-0.669	1.099	-3.235	0.061	-4.771	-0.132	7.91	-0.122	-3.296	-0.061	-4.609	10.416	0.396	0.793	0.732	-1.221	2.73	9.655	0.097	0.488	0.244	-0.305	1510068303
-6.601	-7.645	0.007	-0.122	-0.427	-1.587	3.667	-9.562	-0.345	-1.709	-2.747	-0.977	4.423	11.41	-1.068	2.258	-4.272	0.854	-4.231	-0.266	8.534	0	-3.052	0.061	-4.868	10.235	0.188	0.549	0.427	-1.648	2.233	9.449	0.142	0.488	0.122	-0.488	1510068303
-6.223	-8.092	0.167	0	0.061	-1.16	4.167	-9.536	-0.535	-1.709	-2.747	-0.977	5.003	11.715	-2.141	3.052	-4.333	0.977	-3.578	-0.307	9.071	0.061	-2.563	0.122	-5.096	10.525	-0.045	0.183	-0.183	-1.831	2.415	9.479	-0.233	0.61	-0.061	-0.427	1510068303
-6.132	-8.129	-0.08	-0.061	0.122	-0.916	4.724	-9.793	-1.139	-1.709	-3.601	-1.953	4.881	11.472	-3.001	2.686	-3.601	0.977	-3.348	-0.311	9.319	0.122	-2.075	0.183	-4.772	10.688	-0.167	0.122	-0.061	-1.77	2.698	9.733	-0.261	0.427	0	-0.183	1510068303
-6.02	-8.024	-0.161	-0.244	-0.244	-0.793	5.321	-10.058	-1.415	-1.16	-1.587	-1.282	4.945	10.927	-1.963	1.953	-3.723	0.183	-3.112	-0.25	9.531	0.122	-1.77	0.122	-4.23	10.456	-0.059	0	0.488	-1.465	2.498	9.746	0.022	0.122	0.305	-0.183	1510068303
-5.754	-8.248	0.011	0	0.061	-0.488	4.667	-9	-0.806	-0.549	0.427	-1.587	5.256	9.674	-0.635	1.221	-1.038	-0.183	-2.65	-0.211	9.985	0.122	-1.343	0.061	-5.016	10.356	-0.42	-0.183	0.366	-1.16	1.951	9.484	-0.396	0.061	-0.061	-0.122	1510068303
-5.96	-8.528	-0.292	0.061	0.061	-0.183	6.362	-8.843	-2.165	0.061	-0.366	-0.427	5.846	10.015	-3.536	1.282	0.061	-0.427	-2.233	-0.079	10.46	0.122	-0.671	0.122	-5.6	10.619	-0.211	-0.366	-0.488	-0.61	1.785	9.577	-0.697	0.305	-0.488	-0.122	1510068303
-6.007	-8.583	-0.237	0	-0.122	0	5.26	-8.908	-1.458	0.061	-0.366	-0.427	5.862	10.605	-4	0.854	0.488	-0.183	-2.261	0.106	10.759	-0.122	-0.061	0	-5.721	11.342	0.123	-0.61	0.061	-0.366	1.785	9.577	-0.697	0.305	-0.488	-0.122	1510068303
-6.051	-8.587	-0.139	0.061	0.122	0.488	5.26	-8.908	-1.458	-0.427	-0.427	-0.061	5.698	11.073	-4.778	0.793	1.038	-0.183	-2.347	-0.185	11.175	-0.061	0.427	-0.061	-6.102	11.821	-0.418	-0.793	-0.427	0	1.785	9.577	-0.697	0.305	-0.488	-0.122	1510068303
-6.252	-8.604	-0.071	0	0.366	0.977	5.807	-10.526	-3.278	-0.732	-1.465	0.549	5.868	11.635	-5.772	0.488	1.282	-0.244	-2.015	-0.145	11.336	0	1.282	-0.061	-6.923	11.677	-0.313	-0.916	-1.099	0.427	1.865	9.566	-1.113	0.183	-1.343	-0.305	1510068303
-6.356	-8.348	-0.059	-0.061	0.366	1.465	6.225	-11.063	-2.996	0.061	-0.793	0	5.722	11.882	-5.45	0.671	0.916	0.305	-2	-0.157	11.19	0	2.136	-0.061	-7.212	11.598	0.023	-0.977	-1.892	0.854	2.076	9.555	-0.851	0.183	-1.221	-0.427	1510068303
-6.425	-8.306	0.117	0.061	0.732	2.014	6.225	-11.063	-2.996	0.061	-0.793	0	5.602	11.775	-5.273	0.793	0.916	0.488	-2.21	-0.212	10.854	0.061	3.052	-0.122	-7.106	11.407	0.365	-0.793	-2.869	1.038	1.829	9.593	-0.766	-0.244	-1.587	-0.61	1510068303
-6.558	-8.105	0.078	0.366	1.16	2.686	6.403	-10.465	-2.94	-0.061	-0.854	-0.366	5.553	11.471	-5.108	0.977	0.854	0.61	-2.529	-0.112	10.313	0.122	3.845	0	-6.604	11.216	0.641	-0.793	-2.869	1.038	2.242	9.731	-0.89	-0.122	-1.16	-0.366	1510068304
-7.013	-7.333	-0.077	0.244	1.038	3.052	6.618	-9.92	-3.071	-0.488	0.122	-1.038	5.463	10.779	-5.132	1.038	0.549	0.671	-3.088	0.019	9.435	0.122	4.7	0.061	-5.843	10.798	1.119	-0.854	-3.662	1.343	2.647	9.881	-0.851	-0.183	-0.427	-0.244	1510068304
-7.235	-6.6	-0.086	-0.061	0.732	3.296	6.618	-9.92	-3.071	-0.488	0.122	-1.038	5.56	9.867	-4.855	1.404	0.183	0.977	-3.71	0.117	8.301	0.122	5.188	0	-5.058	9.917	1.371	-1.099	-4.517	1.709	2.218	9.707	-0.284	-0.488	0.244	-0.305	1510068304
-7.373	-5.98	-0.039	-0.488	0.854	3.479	5.918	-8.49	-2.57	-0.305	0.366	-1.404	5.661	8.732	-4.484	1.648	-0.244	1.282	-4.408	0.422	7.051	0	5.737	0.061	-4.28	8.872	1.628	-1.099	-4.517	1.709	1.707	9.455	-0.389	-0.366	0.488	-0.427	1510068304
-7.515	-6.019	-0.126	-0.671	0.793	3.418	5.27	-7.752	-2.492	-0.183	0	-2.38	5.722	7.58	-4.437	1.831	0.244	1.587	-5.108	0.745	5.964	-0.244	5.859	0.122	-3.176	7.825	1.811	-1.343	-4.639	2.014	1.444	9.624	-0.03	-0.427	0.854	-0.671	1510068304
-7.374	-5.673	-0.267	-0.488	1.16	3.357	4.792	-7.045	-2.34	-0.183	0	-2.38	5.584	6.434	-4.228	2.258	0.549	2.075	-5.777	0.878	5.022	-0.549	5.859	0.122	-1.981	7.005	2.176	-1.343	-4.089	2.197	1.054	9.655	-0.038	-0.244	1.099	-0.671	1510068304
-7.502	-5.213	-0.95	-1.221	1.526	2.991	4.059	-6.709	-1.945	1.099	0.549	-3.113	5.735	5.376	-4.414	2.747	1.343	2.502	-6.576	0.947	4.156	-1.038	5.798	0	-0.858	6.706	2.375	-1.343	-4.089	2.197	0.116	9.581	0.056	-0.244	0.427	-0.854	1510068304
-7.934	-5.294	-1.305	-1.648	1.221	2.686	3.7	-6.589	-1.771	2.075	0.488	-3.479	5.972	4.448	-4.756	3.235	2.625	2.136	-7.407	1.095	3.419	-1.526	5.493	0	0.433	6.604	2.61	-1.16	-3.174	2.38	0.915	9.798	-0.23	0.122	0.732	-0.61	1510068304
-7.683	-4.575	-1.784	-2.075	1.526	2.136	3.7	-6.589	-1.771	2.075	0.488	-3.479	5.788	3.588	-4.151	3.235	2.625	2.136	-8.281	1.14	2.678	-2.075	4.944	0	1.431	6.659	2.718	-1.038	-2.014	2.747	0.674	9.78	-0.165	0.122	0.732	-0.61	1510068304
-7.8	-3.847	-2.582	-3.357	1.16	1.16	3.25	-5.776	-1.308	2.808	-1.282	-3.113	6.011	3.042	-3.743	3.296	2.747	1.221	-8.916	1.119	1.993	-2.686	4.272	-0.122	2.237	6.807	2.543	-0.61	-0.61	3.052	-0.274	9.672	-0.182	0.305	1.526	-0.732	1510068304
-7.846	-4.063	-3.311	-3.967	0.427	0.183	3.832	-5.448	-1.162	3.052	-1.709	-2.625	6.017	2.64	-3.986	3.235	2.747	0.549	-9.454	1.032	1.202	-3.296	3.418	0.122	2.949	7.029	2.372	-0.122	0.427	3.052	-0.429	9.875	-0.181	0.183	1.526	-0.793	1510068304
-8.028	-4.417	-3.748	-4.028	-0.366	-0.427	4.508	-5.042	-1.134	3.052	-1.709	-2.625	6.105	2.334	-4.322	3.235	2.747	0.549	-9.859	0.493	0.663	-3.906	2.563	0.122	3.31	7.352	2.043	0.305	1.343	2.747	-0.031	9.979	-0.507	0.183	1.526	-0.793	1510068304
-8.211	-4.182	-4.015	-4.028	-0.671	-0.854	5.167	-4.78	-1.147	3.235	-2.075	-2.319	6.342	2.239	-4.656	2.869	2.441	-0.854	-10.212	-0.124	0.266	-4.272	1.221	-0.061	3.186	7.69	1.622	0.549	2.563	2.441	0.165	9.786	-0.385	0.305	2.563	-0.61	1510068304
-8.85	-4.389	-4.315	-4.15	-1.831	-0.854	5.618	-4.553	-1.014	3.54	-2.014	-1.831	6.57	2.269	-5.166	2.747	2.869	-1.526	-10.237	-0.758	0.413	-4.578	1.038	-0.061	2.36	8.436	1.197	0.916	3.235	1.892	0.343	9.983	-0.56	0.183	2.686	-0.244	1510068304
-9.122	-4.325	-3.802	-3.723	-1.953	-0.244	6.099	-5.173	-0.829	3.845	-2.625	-0.671	6.779	2.716	-5.783	2.869	2.686	-1.831	-10.585	-1.534	0.233	-4.578	0.183	-0.061	1.799	9.75	1.3	1.648	4.211	2.014	0.333	10.036	-0.78	0.305	1.953	0	1510068304
-8.647	-3.488	-3.793	-3.235	-0.916	-0.366	6.51	-5.91	-1.231	4.028	-2.747	-0.244	7.746	3.887	-7.04	2.869	2.502	-2.136	-10.213	-1.989	0.099	-4.395	0.061	0.061	1.572	10.776	1.653	1.648	4.211	2.014	0.67	9.993	-1.3	-0.061	1.831	-0.061	1510068304
-8.305	-2.726	-4.048	-3.601	-0.793	-0.854	6.97	-6.187	-1.339	4.028	-2.747	-0.244	8.226	4.852	-7.296	3.235	2.808	-2.136	-9.685	-2.283	-0.12	-4.395	0.305	0	1.066	11.136	1.708	1.892	4.822	1.892	1.04	9.844	-1.364	-0.061	2.441	0.061	1510068304
-8.671	-2.961	-4.4	-3.784	-1.038	-0.977	7.075	-5.873	-1.676	3.967	-2.869	-0.427	8.165	5.209	-6.785	3.662	2.197	-2.014	-9.386	-2.286	-0.047	-4.333	0.427	0.183	0.729	10.753	1.474	1.282	4.456	2.014	0.852	9.835	-1.413	-0.244	2.93	0	1510068304
-8.662	-3.292	-4.722	-3.723	-1.343	-0.854	7.075	-5.873	-1.676	3.967	-2.991	-0.854	8.165	5.209	-6.785	3.662	2.197	-2.014	-9.367	-2.155	-0.018	-4.395	0.549	0.427	0.77	10.357	1.226	1.282	4.456	2.014	0.4	9.889	-1.44	-0.305	2.93	0	1510068304
-8.472	-3.346	-4.88	-3.662	-1.526	-0.916	6.492	-5.123	-2.547	3.723	-3.418	-1.038	8.271	5.224	-6.336	3.54	2.38	-2.075	-9.424	-2.363	-0.098	-4.578	0.61	0.488	0.963	10.137	0.919	1.16	4.089	1.953	0.287	9.912	-1.302	-0.488	2.747	0.061	1510068304
-8.271	-3.324	-4.91	-3.723	-1.709	-1.038	6.633	-4.877	-2.517	3.723	-3.418	-1.038	7.836	4.862	-5.748	3.296	2.502	-2.075	-9.585	-2.799	-0.209	-4.395	0.61	0.366	1.125	10.153	0.715	0.488	4.028	2.014	0.324	9.971	-1.043	-0.61	2.808	0.305	1510068304
-8.161	-3.38	-5.142	-3.906	-1.953	-1.16	6.868	-4.771	-2.25	3.601	-3.357	-0.977	7.992	4.834	-5.952	2.991	2.625	-2.075	-9.684	-2.665	-0.275	-4.333	0.305	0.427	1.32	10.182	0.711	0.488	4.028	2.014	0.001	9.909	-1.011	-0.671	2.747	0.427	1510068304
-7.946	-3.316	-5.15	-3.906	-2.014	-1.404	7.291	-4.816	-1.884	3.296	-3.418	-0.977	7.886	4.577	-6.093	3.052	2.441	-1.953	-9.751	-2.483	-0.378	-4.578	0.183	0.61	1.329	10.082	0.662	0.427	3.784	1.709	-0.097	9.921	-0.928	-0.854	3.235	0.549	1510068304
-7.701	-3.348	-5.438	-4.272	-2.014	-1.709	7.668	-5.054	-1.694	3.113	-3.235	-1.282	7.657	4.15	-6.248	2.991	2.258	-1.953	-9.878	-2.479	-0.584	-4.7	0	0.549	1.487	9.883	0.578	0.183	3.906	1.404	-0.23	10.003	-1.054	-0.977	3.357	0.61	1510068304
-7.679	-3.65	-5.32	-4.211	-2.441	-1.648	7.714	-5.335	-1.596	3.418	-2.93	-1.526	7.358	3.735	-6.153	3.052	2.136	-1.587	-9.843	-2.37	-0.659	-4.822	-0.549	0.549	1.902	9.585	0.475	0.183	3.906	1.404	-0.341	10.019	-0.708	-1.16	3.479	0.732	1510068304
-7.983	-3.888	-5.139	-3.967	-2.441	-1.526	7.574	-5.526	-1.281	3.418	-2.93	-1.526	7.222	3.316	-5.713	3.052	2.136	-1.587	-9.536	-2.566	-0.615	-5.005	-0.732	0.549	1.738	9.506	0.355	0.366	3.967	1.038	-0.191	10.072	-0.659	-1.465	3.357	0.854	1510068305
-8.116	-3.613	-4.542	-3.479	-2.686	-1.16	7.532	-5.676	-0.956	3.601	-2.502	-1.709	7.613	3.133	-5.648	3.235	1.404	-1.282	-9.269	-2.97	-0.685	-4.883	-0.549	0.488	1.077	9.349	0.29	0.488	4.517	1.221	0.124	9.853	-0.342	-1.465	3.479	0.916	1510068305
-8.216	-3.118	-4.271	-3.845	-2.686	-1.038	7.51	-5.387	-0.912	2.869	-2.441	-1.831	8.521	3.39	-6.319	3.235	2.136	-1.099	-9.128	-3.015	-0.766	-4.456	-0.671	0.488	0.712	9.21	0.512	0.488	4.517	1.221	1.598	9.716	0.078	-1.831	3.54	1.16	1510068305
-8.745	-1.96	-3.552	-4.395	-2.441	-0.732	8.173	-5.222	-1.776	2.991	-2.502	-1.831	8.21	3.735	-6.59	3.235	2.136	-1.099	-9.823	-2.483	-0.662	-3.723	-0.427	0.366	0.909	9.348	1.424	0.671	4.211	1.404	3.968	9.713	0.87	-1.892	4.7	1.77	1510068305
-9.908	-2.068	-3.035	-5.798	-2.991	-0.671	8.861	-5.027	-2.342	2.991	-2.502	-1.831	8.594	4.115	-6.251	3.418	1.892	-0.916	-9.49	-0.817	-0.714	-3.784	-0.61	0.488	1.511	9.471	2.693	0.977	3.845	1.404	4.335	10.009	0.065	-1.892	4.7	1.77	1510068305
-10.836	-2.352	-1.909	-5.554	-3.235	-0.549	8.861	-5.027	-2.342	3.601	-1.77	-1.892	8.972	4.695	-5.635	3.357	1.831	-1.16	-9.746	0.188	-0.599	-4.028	0.671	0.305	1.97	9.402	3.47	1.526	3.54	1.16	4.456	9.762	-1.056	-0.671	4.578	1.831	1510068305
-11.292	-2.707	-1.23	-6.165	-3.296	-1.038	9.113	-4.878	-4.033	3.662	-2.197	-2.136	9.276	5.145	-4.887	3.357	1.831	-1.16	-10.7	1.266	-1.041	-4.7	0.244	0.183	2.54	9.627	4.065	1.953	4.089	1.099	4.594	10.1	-1.255	0.427	7.202	1.221	1510068305
-11.069	-3.511	-1.453	-5.493	-4.517	-0.977	9.113	-4.878	-4.033	4.089	-2.502	-2.136	9.637	5.541	-4.411	3.601	1.587	-1.343	-10.878	0.837	-1.25	-5.188	0.671	0.122	3.299	10.271	3.787	2.197	4.089	1.099	4.051	9.231	-1.816	0.427	7.202	1.221	1510068305
-10.18	-3.56	-1.052	-4.883	-4.333	-0.488	8.096	-4.377	-5.18	4.578	-1.892	-1.831	9.889	5.889	-4.041	3.723	1.526	-2.014	-11.12	0.61	-1.227	-4.761	-0.061	0.366	3.381	10.664	3.579	1.953	4.456	1.16	5.437	8.594	-1.394	2.869	12.268	-1.343	1510068305
-9.44	-3.272	-1.645	-5.005	-2.686	-0.244	7.332	-3.796	-5.344	4.333	-2.502	-1.404	9.817	5.857	-3.748	3.723	1.526	-2.014	-10.841	0.931	-1.382	-5.005	0.061	0.305	3.381	10.664	3.579	1.221	5.066	1.404	4.829	10.903	-2.268	2.502	15.869	1.16	1510068305
-8.725	-3.476	-1.4	-4.944	-1.221	-0.366	7.328	-3.266	-5.515	4.333	-2.502	-1.404	9.305	5.758	-3.808	3.418	1.709	-2.319	-10.607	0.76	-1.424	-5.066	-0.061	0.305	3.381	10.664	3.579	1.221	5.066	1.404	0.952	11.134	-2.517	2.502	15.869	1.16	1510068305
-8.684	-3.06	-1.193	-5.493	-1.343	-0.061	7.403	-2.895	-5.333	3.845	-2.808	-1.343	8.471	5.54	-3.552	3.113	2.563	-2.075	-10.206	0.512	-1.403	-5.005	-0.488	0.366	1.863	9.046	2.814	1.221	5.066	1.404	-1.32	10.728	-2.92	3.723	6.958	4.15	1510068305
-8.079	-3.106	-1.927	-5.676	-2.197	-0.916	7.235	-2.417	-4.795	3.662	-3.052	-1.526	7.704	5.21	-3.534	3.113	2.563	-2.075	-9.6	0.347	-1.492	-4.944	-0.671	0.366	1.476	8.617	2.566	0.61	4.7	1.282	-3.869	10.293	-0.624	4.089	3.235	3.174	1510068305
-7.419	-2.451	-1.415	-4.7	-1.221	-0.732	7.235	-2.417	-4.795	3.662	-3.052	-1.526	7.461	4.924	-3.436	2.625	2.075	-2.197	-9.116	0.182	-1.53	-4.883	-0.61	0.305	1.512	8.112	2.457	0.549	4.456	1.099	-2.073	9.883	-0.462	4.089	3.235	3.174	1510068305
-7.769	-2.165	-1.597	-3.967	-1.343	-0.183	7.763	-2.315	-3.716	3.479	-2.136	-1.221	7.224	4.408	-3.22	2.747	1.831	-1.648	-8.85	0.188	-1.549	-4.639	-0.854	0.183	1.37	7.729	2.482	0.61	4.15	0.793	0.751	9.49	-0.153	4.761	2.38	2.014	1510068305
-7.966	-2.303	-2.066	-4.517	-1.709	-0.61	7.955	-2.281	-3.346	3.296	-2.014	-1.282	7.492	4.207	-3.479	2.747	1.831	-1.648	-8.374	-0.012	-1.581	-4.517	-0.732	0.122	1.135	7.447	2.402	0.671	3.784	0.549	1.79	9.317	0.057	4.089	6.592	0.793	1510068305
-8.47	-2.305	-1.218	-4.639	-2.136	-0.366	8.207	-2.153	-2.832	3.052	-1.404	-0.854	7.834	4.087	-3.377	2.869	1.648	-1.221	-7.958	-0.437	-1.375	-4.395	-0.488	-0.061	0.915	7.392	2.373	1.038	2.991	0.61	1.262	8.065	-0.068	2.808	6.836	-0.366	1510068305
-8.378	-2.314	-0.953	-3.662	-0.793	0.061	8.406	-1.848	-2.742	3.052	-1.404	-0.854	7.948	3.996	-3.534	3.113	1.16	-0.732	-7.915	-0.973	-1.353	-3.662	-0.061	-0.244	0.725	7.49	2.505	1.038	2.991	0.61	1.239	8.483	-0.23	0.732	5.554	-1.465	1510068305
-9.234	-2.93	-0.725	-2.747	-0.671	0.122	9.032	-1.709	-2.701	3.113	-0.427	-0.427	8.393	4.243	-3.78	3.113	1.16	-0.732	-8.394	-1.243	-1.443	-2.991	0.305	-0.427	1.075	8.004	2.749	1.099	2.686	0.854	5.496	9.353	0.878	0.977	5.798	0.122	1510068305
-11.456	-3.953	-0.991	-2.563	-1.77	0.061	9.404	-2.128	-2.873	3.113	-0.427	-0.427	8.765	4.528	-3.743	2.93	1.221	-0.61	-8.951	-1.028	-1.409	-2.625	0.793	-0.732	1.83	8.961	2.923	1.648	2.136	0.854	3.15	10.286	0.805	-0.854	-1.831	0.671	1510068305
-11.239	-4.392	-0.963	-0.732	-0.488	0.061	9.794	-3.199	-3.091	2.991	-0.61	-0.549	9.495	4.947	-4.006	2.441	0.61	-0.61	-11.509	-1.195	-1.436	-2.686	1.77	-0.793	1.83	8.961	2.923	1.648	2.136	0.854	0.3	11.437	-3.155	1.099	-0.366	-1.892	1510068305
-11.093	-4.651	-1.168	-0.488	-0.854	-0.977	9.867	-4.534	-3.448	2.563	-0.732	0.183	9.988	5.487	-4.509	2.441	0.61	-0.61	-13.008	-1.482	-1.566	-2.197	-1.099	-0.854	1.83	8.961	2.923	1.648	2.136	0.854	5.673	14.273	1.121	-4.272	2.93	-0.122	1510068305
-7.961	-2.382	-1.749	-2.747	2.869	-0.977	9.867	-4.534	-3.448	2.563	-0.732	0.183	10.753	6.004	-5.436	2.075	0.183	-1.526	-11.897	-1.873	-0.65	-2.686	-2.014	-1.221	2.901	12.748	2.214	1.648	2.136	0.854	-2.542	8.222	0.234	-4.272	2.93	-0.122	1510068305
-11.047	-4.535	-3.901	-1.831	-1.343	0	9.251	-5.4	-2.731	2.136	-0.488	-0.061	11.045	5.79	-5.862	2.014	1.282	-1.465	-10.082	-1.572	1.364	-2.197	-0.183	-0.549	1.077	11.892	1.556	0.732	2.747	0.366	0.214	10.456	-1.711	-0.671	-0.549	-2.075	1510068305
-10.087	-3.743	-3.253	-3.418	1.038	0.183	8.964	-5.953	-2.004	2.075	-1.099	-1.038	10.679	5.282	-6.444	2.014	1.282	-1.465	-10.777	-1.894	0.65	-2.625	0.61	0.244	0.556	11.629	1.42	0	3.235	1.038	1.278	10.808	-0.304	-0.427	1.953	-2.563	1510068305
-9.227	-2.823	-2.656	-3.235	0.549	0.244	8.601	-6.13	-1.525	2.258	-1.404	-1.282	10.097	4.899	-6.831	1.953	1.648	-1.221	-10.669	-1.555	-0.024	-2.93	0.061	0.305	1.907	12.023	1.34	0.61	1.953	1.221	-0.694	10.191	-1.171	0.244	0.977	-2.991	1510068306
-8.032	-2.34	-2.531	-2.991	1.587	-0.488	8.331	-5.227	-0.912	2.502	-1.221	-1.16	9.558	4.12	-6.309	2.502	1.831	-0.977	-9.496	-1.674	-0.412	-3.113	0.427	0.488	2.4	10.374	1.345	0.61	1.953	1.221	0.831	9.956	-0.523	0.305	1.282	-3.113	1510068306
-7.916	-2.556	-2.972	-3.113	1.099	-0.488	8.331	-5.227	-0.912	2.502	-1.221	-1.16	8.672	3.191	-5.198	2.502	1.831	-0.977	-8.738	-1.899	-0.534	-3.174	0.244	0.732	1.708	8.362	1.005	0.427	2.075	0.916	1.037	9.509	-0.142	0.061	1.831	-2.991	1510068306
-7.519	-2.755	-3.279	-2.502	0.366	-0.427	7.087	-2.841	-0.519	2.441	-1.282	-1.953	7.689	2.657	-4.25	2.869	2.014	-0.732	-8	-1.969	-0.55	-2.808	0.427	1.038	1.452	7.194	0.798	0.061	3.418	1.709	0.578	9.067	-0.226	0.305	2.258	-2.869	1510068306
-7.233	-2.678	-3.56	-1.892	-0.122	-0.61	6.625	-2.259	-0.889	2.502	-1.282	-1.953	6.988	2.578	-3.841	2.625	1.77	-0.427	-7.885	-2.143	-0.668	-2.502	0.305	0.977	1.386	6.955	0.799	0.061	3.418	1.709	0.128	9.126	-0.395	0.061	1.648	-2.869	1510068306
-7.862	-2.381	-3.802	-1.404	0.061	-0.854	6.528	-2.066	-1.157	2.502	-1.526	-1.892	6.846	3.037	-3.726	2.625	1.77	-0.427	-8.285	-2.421	-1.157	-2.502	0.366	0.732	1.317	7.589	0.717	0.183	3.54	1.648	0.34	9.27	-0.039	-0.244	1.221	-2.563	1510068306
-8.558	-2.176	-3.615	-1.038	-1.221	-0.793	7.008	-2.097	-1.543	2.38	-1.831	-1.648	7.022	3.644	-3.655	2.075	1.709	-0.427	-8.312	-2.713	-1.506	-2.075	-0.305	0.549	1.337	8.512	0.918	0.305	2.563	1.099	0.63	9.298	0.105	-0.549	0.732	-2.441	1510068306
-8.702	-1.518	-3.316	-0.61	-1.404	-0.549	7.874	-1.934	-1.851	2.075	-1.282	-1.099	7.644	4.195	-3.547	0.916	1.526	-0.549	-8.573	-2.948	-1.688	-1.465	0.366	0.427	1.428	8.97	1.325	0.305	2.563	1.099	1.32	9.301	0.001	-0.671	1.221	-2.319	1510068306
-8.873	-0.933	-3.634	-0.732	-0.061	-0.427	7.874	-1.934	-1.851	2.075	-1.282	-1.099	8.191	4.601	-3.179	0.916	1.526	-0.549	-9.107	-2.229	-1.835	-0.732	0.244	0.549	1.643	9.613	1.922	0.122	2.258	0.61	1.119	9.647	-0.252	-0.671	1.221	-2.319	1510068306
-9.775	-1.69	-4.912	-1.831	-0.61	-0.427	9.223	-1.151	-1.657	0.61	-1.038	-0.549	8.966	5.005	-3.347	0.427	1.282	-0.549	-10.344	-1.678	-1.695	-0.793	1.587	0.977	2.303	10.485	2.615	-0.244	0.549	-0.183	0.969	10.702	-0.878	-1.343	1.099	-1.282	1510068306
-11.472	-3.175	-4.951	-2.686	-0.977	-0.244	9.975	-1.686	-2.218	0.305	-0.793	0.427	10.018	5.41	-3.87	-0.122	-0.61	-1.221	-12.13	-0.688	-1.815	-0.488	0.183	0.61	3.39	11.659	3.358	-0.244	0.549	-0.183	1.915	11.271	0.025	-1.648	1.343	0	1510068306
-11.58	-4.662	-3.859	-1.709	-1.526	0.183	11.337	-3.441	-3.206	0.427	-0.61	1.221	10.975	5.918	-4.021	-0.122	-0.61	-1.221	-13.415	-0.246	-1.365	-0.671	0.427	0.549	3.524	11.981	4.081	-0.305	-0.793	-0.671	3.825	11.847	0.859	-1.648	1.343	0	1510068306
-10.491	-5.229	-3.147	-0.366	-2.686	0	12.236	-4.983	-3.854	0.488	0.061	1.282	11.178	6.155	-3.908	-0.366	-0.488	-1.587	-13.464	0.312	-0.913	-0.244	-1.587	0.244	2.438	10.904	4.661	-0.122	-0.366	-0.916	4.261	12.193	0.873	-1.831	1.831	4.333	1510068306
-9.709	-5.005	-2.172	0.061	-2.502	-0.183	11.529	-5.158	-3.758	0.305	1.16	0.977	10.518	6.023	-3.394	-0.427	-0.122	-1.343	-10.864	0.473	0.627	-0.732	-0.793	0.061	0.859	8.802	4.698	-0.122	-0.366	-0.916	1.412	12.242	-0.724	-0.671	2.563	4.761	1510068306
-10.288	-4.022	-1.309	-0.061	-2.197	0.305	10.238	-4.646	-3.134	-0.122	1.282	0.366	9.319	5.857	-2.894	-0.305	-0.061	-0.488	-9.575	0.461	1.01	-0.122	-0.427	-0.549	-0.583	7.813	4.66	0.183	0.427	-0.671	-1.9	12.488	-0.748	-0.671	2.563	4.761	1510068306
-9.182	-3.913	-1.172	-0.61	-1.648	0.244	9.123	-4.063	-2.789	-0.122	1.282	0.366	8.159	6.004	-2.821	-0.183	0.183	0.244	-9.161	0.56	0.799	-0.183	0.183	-0.732	-0.187	8.305	4.289	0.122	0.671	0.061	-1.755	11.201	0.036	-0.122	0.427	4.211	1510068306
-7.604	-3.674	-0.939	-0.61	-1.221	0	8.324	-3.694	-2.823	-0.305	1.343	0.122	7.863	5.99	-2.974	-0.183	-0.549	0.305	-8.972	0.684	0.287	-0.061	0.061	-0.549	1.174	8.865	3.997	0.61	-0.183	0.183	-0.512	10.459	0.69	1.77	0.122	4.883	1510068306
-7.295	-2.778	-0.548	-0.549	-1.099	0.183	7.869	-3.371	-2.784	-0.183	1.038	-0.061	8.104	5.516	-2.669	-0.244	-0.671	0.183	-8.704	0.876	-0.081	-0.183	0.061	-0.427	1.639	8.325	3.838	0.671	-0.61	-0.061	-0.325	9.705	1.215	1.77	0.122	4.883	1510068306
-7.567	-2.621	-0.336	-0.244	-0.366	0.244	7.141	-2.956	-2.512	0	1.038	-0.488	8.514	4.886	-2.144	-0.183	-0.671	0.183	-8.478	0.626	-0.367	-0.183	0	-0.488	1.428	7.544	3.533	0.427	-0.488	-0.244	-0.535	8.906	1.334	2.93	3.54	4.211	1510068306
-7.48	-2.631	-0.132	-0.061	-0.244	0.183	6.66	-2.614	-2.438	-0.122	0.488	-0.427	8.729	4.443	-1.908	-0.122	-0.671	0.366	-8.329	0.598	-0.575	-0.122	0.122	-0.61	1.714	7.299	3.257	0.427	-0.488	-0.244	-2.274	8.038	-0.014	1.831	1.953	3.235	1510068306
-7.025	-2.133	0.136	-0.061	0.549	0.244	6.705	-2.504	-2.323	-0.183	0.488	-0.122	8.693	4.162	-2.017	-0.122	-0.366	0.61	-8.436	0.767	-0.735	0	0.122	-0.488	2.289	7.532	3.176	0.366	-0.671	-0.122	-3.448	6.919	-0.084	1.831	1.953	3.235	1510068306
-7.226	-1.431	0.242	-0.244	2.258	0.427	7.13	-2.55	-2.018	-0.183	0.488	-0.122	8.766	3.955	-2.269	-0.122	-0.244	0.61	-8.484	0.802	-1.168	-0.061	0	-0.488	2.688	7.842	3.189	0.305	-0.671	-0.122	-1.875	6.903	0.803	2.441	-1.77	1.709	1510068306
-9.233	-0.999	-0.58	-0.305	2.014	0.916	7.666	-2.702	-1.753	-0.122	0.244	0	8.766	3.955	-2.269	-0.122	-0.183	0.488	-8.283	0.867	-1.275	-0.183	-0.061	-0.671	2.688	7.842	3.189	0.305	-0.549	-0.122	1.971	7.194	0.444	3.967	-2.502	-0.061	1510068306
-10.387	-0.922	-0.785	0.366	1.16	0.916	7.666	-2.702	-1.753	0.122	0.305	0.061	9.126	3.219	-2.659	0.061	-0.122	0.427	-8.363	1.004	-1.207	-0.366	0.122	-0.671	2.78	7.446	3.198	0.427	-0.732	-0.061	11.75	9.375	-0.592	1.221	-3.967	-1.953	1510068306
-12.45	-0.837	-1.119	0.305	-1.465	0.793	8.78	-3.277	-1.007	0.427	0.488	-0.122	9.404	3.04	-2.913	0.366	-0.061	0.488	-8.569	0.544	-1.128	-0.977	0.366	-1.099	2.51	7.477	3.071	0.671	-0.732	0.183	10.747	10.371	-1.942	-0.977	2.563	1.77	1510068306
-11.968	-3.011	-1.942	-1.648	0.244	0.183	9.357	-3.81	-0.855	0.61	0	0	9.794	3.572	-3.567	0.671	0	0.61	-9.916	-0.001	-1.046	-0.854	2.869	-1.465	2.956	9.263	2.678	0.854	-0.488	0.61	-0.281	10.698	-0.207	1.16	-1.282	-1.465	1510068307
-12.761	-6.301	-1.689	-0.61	-1.953	-0.427	10.226	-4.876	-1.095	0.671	0.061	0.366	10.354	4.762	-4.741	0.854	-0.244	0.305	-13.321	-0.453	-1.724	-0.916	0.366	-0.793	4.648	12.538	2.055	0.854	-0.122	1.221	8.106	13.48	0.784	1.16	-1.282	-1.465	1510068307
-9.33	-4.839	-1.262	0.671	-0.977	-0.061	10.618	-5.498	-1.34	0.671	0.061	0.366	11.036	5.486	-5.769	0.671	-0.793	-0.549	-13.503	-1.536	-0.933	-1.343	-1.221	-0.549	4.883	13.339	2.055	0.916	-0.183	0.61	0.111	11.767	0.221	2.136	2.502	0.549	1510068307
-9.298	-4.369	-2.766	-0.977	0.427	-0.244	9.868	-5.241	-0.748	0.977	0.916	0.244	11.185	5.301	-5.513	0.305	0.061	-0.977	-11.623	-2.37	0.147	-0.854	-2.38	-0.854	2.717	12.401	2.048	0.916	0.854	-0.427	-2.138	9.946	-1.395	-0.427	-1.343	-2.197	1510068307
-9.53	-4.065	-3.096	-0.793	0.977	0	9.076	-4.877	-0.087	0.732	0.366	-0.183	10.884	5.089	-5.078	0.183	0.977	-0.916	-10.807	-2.439	0.65	-0.916	-0.061	0.183	0.804	10.916	1.694	0.549	2.625	0	0.268	11.011	-1.034	-0.427	-1.343	-2.197	1510068307
-9.603	-3.752	-2.629	-0.61	0.305	0.244	8.83	-4.797	-0.353	0.732	0.366	-0.183	10.53	4.995	-5.017	0.244	1.099	-0.671	-10.186	-2.201	0.487	-0.854	0.122	0.305	0.611	10.458	1.572	0.366	3.479	1.282	0.232	10.465	-1.229	-0.854	-0.61	-1.953	1510068307
-8.317	-3.228	-2.015	0.244	1.587	0	8.983	-4.581	-0.415	1.221	0.305	-0.549	10	4.797	-4.609	0.122	1.526	-0.244	-9.6	-2.181	-0.037	-0.427	0	0.183	1.908	10.124	1.567	0.671	3.113	1.831	0.762	9.812	-1.302	0	-0.366	-2.563	1510068307
-8.271	-3.092	-2.415	0.366	1.282	0	8.934	-3.803	-0.245	1.221	0.305	-0.549	9.55	4.326	-3.845	0	1.465	0	-9.141	-2.166	-0.187	-0.183	0.061	0.183	2.361	8.947	1.537	0.854	2.686	1.526	1.44	9.621	-0.467	0	-0.366	-2.563	1510068307
-7.863	-2.81	-2.528	0.732	0.793	0.122	8.455	-2.518	0.445	1.404	0.732	-0.732	8.775	3.792	-3.036	0.122	1.892	0.305	-8.594	-1.957	-0.145	0	-0.183	0.183	2.162	8.089	1.364	0.549	3.174	1.526	1.756	8.989	-0.505	-0.244	-0.366	-1.831	1510068307
-8.173	-2.384	-2.996	0.732	0.427	-0.305	8.238	-1.826	0.401	1.526	2.38	-0.305	8.013	3.497	-2.802	0.061	2.075	0.427	-8.307	-1.717	-0.134	0.061	-0.061	0.427	2.251	7.624	1.218	-0.061	3.662	1.892	1.662	9.116	-0.354	-0.549	-0.793	-1.526	1510068307
-8.409	-2.708	-2.756	1.038	-0.061	-0.305	7.957	-1.803	0.805	1.587	4.456	-0.305	8.013	3.729	-2.105	-0.183	2.075	0.122	-8.441	-2.116	-0.396	0	0	0.488	2.403	7.669	1.227	-0.305	3.906	2.136	1.475	9.116	0.246	-0.549	-0.793	-1.526	1510068307
-8.805	-2.839	-2.134	1.587	-0.671	0	7.405	-2.074	1.897	1.587	4.456	-0.305	8.154	4.332	-0.708	-1.221	4.089	-0.122	-8.425	-2.355	-0.519	0.61	-0.549	0.305	2.577	8.195	1.357	-0.183	3.784	2.258	1.538	8.988	0.368	-0.732	-1.221	-0.854	1510068307
-9.176	-2.326	-2.436	2.014	-0.183	0.183	6.764	-2.751	1.707	0.977	6.226	-0.061	8.698	5.008	-0.427	-2.441	5.371	-0.549	-8.336	-2.377	-0.778	0.977	0.183	0.427	2.743	8.78	1.693	0.305	3.418	1.892	1.52	9.457	-0.182	-0.793	-1.038	-0.793	1510068307
-8.917	-1.986	-2.547	1.953	-0.549	0.427	7.106	-2.946	2.116	0.732	8.972	0.061	8.321	5.364	0.255	-3.235	9.521	-0.793	-9.27	-2.003	-0.949	1.282	-0.366	0.549	3.019	9.11	2.131	0.671	3.296	1.465	1.934	9.116	-0.297	-0.793	-1.038	-0.793	1510068307
-8.421	-2.298	-2.798	0.732	-0.977	0.305	7.106	-2.946	2.116	0.732	8.972	0.061	8.088	5.664	1.421	-3.357	10.01	-1.404	-9.643	-1.517	-0.857	1.404	0.244	0.854	3.573	9.124	2.585	0.488	2.38	1.282	1.439	9.001	-0.008	-1.16	-1.465	-0.305	1510068307
-9.211	-2.934	-2.61	0.427	-1.343	0.305	5.416	-3.793	4.144	0.61	9.705	0.122	7.57	5.887	2.293	-3.235	10.62	-2.136	-10.762	-0.23	-0.84	1.526	-0.61	1.038	3.804	8.979	3.572	0.305	1.892	0.671	1.724	9.72	0.474	-1.465	-2.075	0.366	1510068307
-10.47	-3.851	-1.836	0.305	-0.488	0	5.981	-4.474	4.727	-0.427	5.798	0.366	6.767	6.123	3.074	-2.563	9.338	-2.319	-12.478	0.757	-0.432	1.282	-0.916	1.099	3.736	8.799	4.499	0.61	1.465	0.061	0.578	11.411	0.726	-1.465	-2.075	0.366	1510068307
-11.008	-4.7	-1.525	1.16	-0.854	-0.977	4.784	-5.725	5.383	-1.16	6.042	0.732	7.29	6.566	3.972	-0.366	0.366	-3.113	-12.853	1.956	-0.161	-0.244	-2.808	0.61	3.33	9.125	5.03	1.038	1.221	-0.854	-0.843	12.727	1.15	-1.221	-1.16	0.61	1510068307
-9.91	-4.113	-1.386	0.488	0.183	-2.014	4.784	-5.725	5.383	-1.709	3.845	1.831	7.29	6.566	3.972	-0.183	2.747	-2.625	-11.647	0.772	0.389	-0.305	-2.869	0.183	3.33	9.125	5.03	1.099	1.892	-1.465	-1.414	11.774	1.464	-1.221	-1.16	0.61	1510068307
-9.836	-3.659	-0.866	0	0	-2.197	3.683	-6.625	5.658	-1.526	3.601	2.197	6.531	6.953	4.463	0.732	2.38	-2.869	-10.703	0.866	1.261	0	-2.93	-0.061	2.448	9.241	4.06	1.099	1.892	-1.587	-1.414	11.774	1.464	-1.038	-0.793	0.061	1510068307
-9.144	-4.398	-0.66	-0.183	-0.183	-2.258	2.96	-6.843	5.499	-2.014	3.54	2.197	5.681	6.932	5.1	0.916	2.319	-2.502	-9.824	0.843	1.786	0	-3.235	-0.122	0.106	8.111	2.771	1.343	1.282	-1.465	-1.114	9.982	1.421	-0.061	0.427	-0.793	1510068307
-8.332	-4.437	-0.675	0.305	-0.183	-2.075	2.913	-7.161	6.158	-2.38	2.808	2.197	5.333	7.159	5.363	0.549	2.38	-1.77	-8.911	0.841	2.251	-0.122	-2.991	-0.183	0.106	8.111	2.771	1.648	0.854	-1.587	-1.258	9.493	1.698	-0.061	0.427	-0.793	1510068307
-7.989	-4.241	-0.819	0.305	0.366	-1.953	2.705	-7.224	6.618	-1.831	1.099	1.282	4.894	7.614	5.518	0.854	1.709	-1.526	-8.37	0.577	2.76	-0.305	-2.808	-0.244	0.401	9.33	2.473	1.892	0.366	-1.526	-1.457	9.304	1.774	-0.366	0.427	-1.038	1510068307
-8.317	-4.679	-0.904	0.305	0.366	-1.77	3.007	-7.133	6.894	-1.587	0.854	1.038	4.894	7.614	5.518	1.343	2.38	-1.343	-7.986	0.493	3.371	-0.305	-2.258	-0.244	0.231	9.825	2.239	1.465	0.671	-1.404	-0.757	9.512	1.611	-0.427	-0.244	-1.587	1510068307
-8.394	-4.89	-1.011	0.183	0.61	-1.526	3.007	-7.133	6.894	-1.587	0.854	1.038	4.159	8.832	5.808	1.465	2.075	-1.282	-8.022	0.273	3.699	-0.366	-1.892	-0.122	-0.432	10.122	1.848	1.16	0.732	-1.282	-0.051	9.679	1.581	-0.305	0.183	-1.465	1510068307
-8.494	-5.237	-1.184	0.183	0.305	-1.343	2.326	-7.312	6.639	-1.282	0.793	0.671	3.993	8.949	5.623	1.343	1.465	-0.916	-8.277	-0.069	3.976	-0.183	-1.526	-0.122	-0.512	10.335	1.754	0.916	0.61	-1.343	-0.074	9.762	1.272	-0.305	0.183	-1.465	1510068308
-8.114	-5.431	-1.036	0.427	0.732	-1.099	2.249	-7.261	6.192	-1.038	1.038	0.488	3.993	8.949	5.623	1.343	1.099	-0.671	-8.41	-0.224	4.158	0.061	-1.465	-0.122	-0.211	10.268	1.638	0.854	0	-1.099	-0.233	9.68	1.382	0.061	0.244	-1.16	1510068308
-8.087	-5.315	-1.251	0.427	0.549	-0.854	2.074	-7.253	6.057	-1.038	1.038	0.488	3.88	8.876	5.559	1.221	0.977	-0.488	-8.216	-0.075	4.322	0.122	-1.16	-0.122	-0.322	10.179	1.644	0.732	0.061	-1.16	-0.272	9.591	1.227	0.122	-0.305	-0.916	1510068308
-8.001	-5.254	-1.565	0.183	0.488	-0.732	1.848	-7.473	5.778	-0.916	0.61	0.183	3.396	8.888	5.753	1.343	0.793	-0.61	-8.079	0.024	4.453	0.122	-0.854	-0.122	-0.567	9.976	1.592	0.549	0.061	-0.977	-0.193	9.595	1.317	0.122	-0.305	-0.916	1510068308
-8.079	-5.559	-1.467	0.183	0.183	-0.671	1.643	-7.496	5.588	-0.549	0.61	-0.061	3.396	8.888	5.753	0.977	1.892	-0.366	-8.26	-0.001	4.469	0.122	-0.854	-0.183	-0.431	9.874	1.653	0.366	-0.305	-0.854	-0.132	9.755	1.519	-0.061	-0.122	-0.61	1510068308
-7.936	-5.603	-1.386	0.305	0.122	-0.549	1.72	-8.055	6.184	-0.549	0.61	-0.061	3.216	8.652	5.621	0.793	2.563	-0.122	-8.162	-0.036	4.594	0	-0.732	-0.244	-0.431	9.874	1.653	0.183	-0.488	-0.916	-0.171	9.703	1.576	-0.061	-0.122	-0.61	1510068308
-8.178	-5.712	-1.415	0.244	-0.122	-0.366	2.153	-7.577	7.36	0.61	-1.16	-0.61	4.106	8.573	7.25	-0.122	2.441	0.183	-8.047	-0.167	4.752	0.122	-0.488	-0.244	-0.967	10.212	1.349	0.061	-0.305	-0.793	-0.457	9.719	1.548	0	0.183	-0.427	1510068308
-8.232	-5.808	-1.425	0.183	-0.183	-0.122	1.458	-7.007	6.913	0.61	-1.16	-0.61	4.106	8.573	7.25	-0.244	0.061	0.305	-8.074	-0.202	4.933	0.305	-0.183	-0.244	-0.196	10.371	1.36	-0.244	-0.61	-0.671	-0.678	9.838	1.587	-0.122	0	-0.244	1510068308
-8.08	-5.826	-1.315	0.122	-0.183	-0.061	1.875	-6.633	6.915	0.366	-0.244	-0.427	3.817	8.436	6.523	0.122	2.441	0.183	-8.22	-0.118	4.933	0.183	0.061	-0.183	-0.196	10.371	1.36	-0.183	-1.16	0	-0.847	9.795	1.424	-0.305	-0.366	-0.122	1510068308
-7.852	-5.759	-1.184	0.183	0.061	0	2.444	-6.56	6.913	0.244	0.366	-0.305	2.583	8.502	5.76	0.122	3.357	-0.122	-8.519	-0.172	4.743	0.122	0.061	-0.122	0.432	10.307	1.723	-0.305	-0.061	-0.183	-0.946	9.691	1.448	-0.061	-0.183	0	1510068308
-7.942	-5.867	-1.346	0.183	0.183	0.183	2.138	-6.49	6.543	-0.061	0.977	-0.122	2.583	8.502	5.76	0.122	3.113	0.061	-8.408	-0.182	4.688	0.122	0.061	-0.183	0.432	10.307	1.723	-0.549	0.061	0	-1.074	9.61	1.526	-0.122	0	0.061	1510068308
-8.056	-6.126	-1.285	0.183	-0.061	0.305	2.138	-6.49	6.543	-0.244	0.366	-0.244	2.667	8.311	5.971	0	1.465	0.061	-8.421	-0.355	4.686	0.305	0.122	-0.183	-0.511	10.088	1.711	-0.061	-0.305	-0.061	-1.373	9.768	1.438	-0.122	-0.366	0.061	1510068308
-7.812	-6.064	-1.254	0.488	0.183	0.305	1.492	-6.746	6.413	-0.122	-0.183	-0.244	2.468	8.386	6.41	-0.061	0.549	-0.061	-8.522	-0.333	4.687	0.366	0.183	-0.183	-0.391	10.11	1.64	0.183	-0.549	0.244	-1.689	9.832	1.499	-0.061	-0.549	0.183	1510068308
-7.764	-5.958	-1.357	0.488	0.61	0.427	1.747	-6.749	6.509	-0.122	-0.183	-0.244	2.468	8.386	6.41	0.122	-0.305	-0.244	-8.417	-0.463	4.581	0.549	0.244	-0.305	-0.87	10.468	1.695	0.183	-0.183	0.244	-1.92	9.656	1.44	-0.122	-0.793	0.122	1510068308
-7.788	-6.121	-1.45	0.61	0.916	0.671	1.56	-6.565	6.638	-0.244	-0.732	-0.122	2.116	8.869	6.856	0.183	-0.305	-0.732	-8.201	-0.56	4.565	1.099	0.366	-0.244	-0.87	10.468	1.695	-0.366	0	0.183	-2.753	9.729	1.292	-0.061	-1.282	0	1510068308
-7.788	-6.291	-1.491	1.16	1.221	0.793	1.425	-7.082	6.543	-0.244	-0.977	0	1.486	11.298	6.767	-0.549	-2.686	-0.183	-8.11	-0.663	4.594	1.465	1.16	-0.122	-3.169	10.739	1.556	-0.793	-0.366	0.244	-2.902	9.867	1.412	-0.122	-1.953	-0.183	1510068308
-7.892	-6.595	-1.686	1.587	1.526	0.793	1.927	-8.105	7.106	1.465	-4.883	-0.488	1.486	11.298	6.767	-2.136	-5.31	0.549	-8.544	-1.018	4.444	2.075	1.709	-0.122	-3.169	10.739	1.556	-0.977	-1.709	-0.183	-2.163	10.148	1.544	0	-3.113	-0.305	1510068308
-8.059	-6.705	-1.784	2.319	1.831	1.038	1.927	-8.105	7.106	1.465	-4.883	-0.488	2.529	12.257	5.707	-1.831	-7.446	2.441	-8.835	-1.398	4.073	2.991	1.892	-0.305	-4.161	11.37	1.517	-1.526	-5.127	-0.183	-1.717	10.337	1.622	-0.061	-4.089	-0.427	1510068308
-8.114	-6.838	-1.966	2.991	1.77	1.343	6.505	-8.479	6.947	2.502	-1.404	-6.042	3.778	12.191	3.133	-0.244	-7.263	5.249	-9.058	-1.325	3.714	3.784	1.953	-0.366	-2.527	11.447	1.195	-3.174	-6.958	-0.549	-1.437	10.245	1.818	-0.427	-4.395	-0.366	1510068308
-7.76	-6.621	-2.044	3.54	2.014	1.587	6.505	-8.479	6.947	2.502	-1.404	-6.042	3.778	12.191	3.133	-0.122	-4.761	5.493	-9.184	-0.885	3.302	4.456	1.953	-0.61	-2.527	11.447	1.195	-3.601	-7.751	-1.221	-1.607	10.034	1.79	-0.61	-4.272	-0.305	1510068308
-7.29	-6.143	-2.248	4.089	2.502	1.77	6.448	-6.735	4.872	0.488	-0.061	-6.287	3.32	10.35	2.196	-0.183	-4.456	4.089	-9.019	-0.352	2.942	5.066	1.953	-0.854	-1.572	10.109	0.7	-3.174	-8.057	-1.831	-2.019	9.841	2.254	-0.793	-4.761	-0.122	1510068308
-7.168	-5.606	-2.365	4.028	2.625	1.892	6.291	-2.823	2.419	-1.953	1.465	-5.92	2.883	7.266	0.653	-0.366	-5.859	1.648	-8.839	0.036	2.445	5.066	1.953	-0.854	-1.566	9.459	0.75	-2.686	-8.24	-2.258	-2.327	9.612	2.838	-0.793	-4.761	-0.122	1510068308
-7.192	-5.386	-2.212	4.456	2.625	2.075	6.734	-2.242	2.134	-6.531	3.418	-5.188	2.883	7.266	0.653	-1.038	-7.324	-0.61	-8.989	0.245	1.906	5.92	2.075	-1.221	-1.566	9.459	0.75	-2.258	-8.606	-2.258	-2.186	9.245	2.05	-1.282	-5.859	-0.122	1510068308
-7.45	-5.166	-2.028	5.005	2.625	2.258	6.962	-2.611	2.701	-6.531	3.418	-5.188	3.979	6.891	0.008	-2.747	-7.324	-3.235	-9.18	0.508	1.324	6.226	2.075	-1.282	-0.404	9.018	0.664	-2.075	-8.972	-2.441	-2.05	9.117	1.114	-0.732	-7.751	0.244	1510068308
-7.619	-4.945	-1.915	5.432	2.747	2.319	6.962	-2.611	2.701	-8.301	4.7	-5.493	5.26	7.607	-0.379	-3.845	-7.507	-4.517	-9.465	0.825	0.799	6.348	1.831	-1.221	-0.177	8.987	0.903	-1.953	-8.667	-2.625	-1.56	8.701	0.444	-0.732	-7.751	0.244	1510068308
-7.809	-4.741	-1.878	5.615	2.808	2.38	7.58	-3.537	2.704	-9.338	4.578	-5.188	5.26	7.607	-0.379	-4.578	-7.263	-5.31	-9.617	0.941	0.205	6.592	1.587	-1.282	-0.177	8.987	0.903	-1.526	-8.667	-2.869	-0.079	8.263	0.184	-0.122	-8.362	0.061	1510068309
-8.477	-4.587	-1.977	6.042	2.563	2.319	7.994	-4.74	2.948	-9.033	6.47	-5.31	6.203	8.65	-1.799	-5.432	-8.667	-5.31	-9.831	1.253	-0.029	6.47	1.526	-1.16	-0.039	9.057	1.06	-1.343	-8.911	-2.869	2.394	8.556	0.785	0.61	-8.301	0.122	1510068309
-9.174	-4.201	-2.187	6.287	2.136	2.075	7.562	-5.613	3.013	-8.423	7.812	-4.944	7.628	9.13	-2.838	-6.226	-6.897	-4.761	-10.128	1.046	-0.683	6.653	0.977	-1.038	0.802	9.53	1.224	-1.16	-8.911	-2.686	1.565	9.703	1.401	1.526	-7.935	0.305	1510068309
-9.587	-3.911	-2.367	6.104	1.587	1.526	7.562	-5.613	3.013	-8.423	7.812	-4.944	7.628	9.13	-2.838	-5.859	-7.141	-4.578	-10.343	0.735	-1.253	6.653	0.732	-1.221	0.802	9.53	1.224	-1.16	-8.667	-2.625	4.311	10.526	2.324	0.977	-6.165	0	1510068309
-9.666	-3.67	-2.123	6.287	0.854	1.221	5.882	-6.367	3.152	-7.385	6.775	-4.028	7.561	9.231	-3.254	-5.371	-8.118	-4.333	-10.243	0.484	-1.677	6.775	0.305	-1.343	1.286	9.771	1.066	-1.221	-8.667	-2.625	4.085	10.477	3.427	1.343	-5.981	0.244	1510068309
-9.428	-3.006	-1.599	5.92	1.282	0.671	5.18	-6.553	3.232	-6.348	6.287	-2.808	7.559	9.099	-3.345	-5.249	-7.446	-3.967	-10.111	0.346	-2.018	6.836	-0.061	-1.282	2.04	9.81	0.484	-1.282	-8.484	-2.747	1.371	10.095	2.418	-0.244	-3.174	0	1510068309
-8.715	-2.522	-1.622	5.92	2.014	0.549	5.18	-6.553	3.232	-6.042	5.066	-1.587	7.129	8.762	-3.359	-5.066	-6.531	-3.845	-9.81	0.331	-1.896	6.775	-0.183	-1.16	2.04	9.81	0.484	-1.404	-8.057	-2.625	-0.665	9.52	1.37	-0.305	-4.028	-0.061	1510068309
-8.854	-2.961	-2.428	4.883	3.174	0.793	6.352	-7.638	2.841	-5.005	5.005	0.061	7.404	8.698	-3.287	-4.578	-6.897	-4.211	-9.722	0.17	-1.648	6.531	0.244	-1.038	1.945	9.767	0.64	-1.404	-7.568	-2.869	0.486	9.508	0.146	0.732	-6.836	-0.671	1510068309
-9.106	-3.346	-2.789	4.761	2.869	0.732	5.212	-8.391	2.074	-4.7	6.226	0	7.662	8.618	-2.899	-3.723	-7.019	-3.784	-10.252	0.033	-1.419	6.226	0.305	-0.977	1.637	10.402	0.384	-1.038	-7.446	-3.052	3.071	9.522	-0.964	0.732	-6.836	-0.671	1510068309
-8.007	-2.97	-3.38	5.127	3.662	0.793	5.332	-8.775	1.966	-4.089	5.127	0.183	8.117	9.152	-2.724	-2.991	-7.08	-3.845	-10.052	-0.195	-1.103	5.859	-0.244	-0.854	1.637	10.402	0.384	-0.916	-7.324	-2.808	1.979	9.615	-1.348	1.465	-3.54	-0.427	1510068309
-8.573	-4.168	-4.316	4.272	3.601	1.099	4.608	-8.442	1.627	-3.052	5.554	0.366	8.423	9.277	-2.641	-2.38	-6.958	-3.418	-10.037	-0.957	-0.547	5.249	1.099	-0.793	1.237	10.356	0.223	-0.61	-7.141	-3.052	0.413	9.951	-1.664	1.16	-2.991	-0.488	1510068309
-9.244	-4.185	-4.756	5.005	2.747	1.404	3.9	-8.476	0.958	-1.221	1.465	-0.366	8.305	9.195	-2.611	-1.831	-6.897	-2.808	-10.665	-1.639	-0.488	5.371	0.183	-0.671	1.156	10.812	0.077	-0.671	-6.531	-2.991	0.433	10.658	-1.565	1.16	-2.991	-0.488	1510068309
-9.277	-3.444	-4.983	4.517	3.113	1.282	4.01	-8.942	0.589	-1.221	1.465	-0.366	8.074	9.466	-2.57	-1.343	-6.226	-2.747	-10.661	-2.137	-0.458	5.188	0.122	-0.61	1.156	10.812	0.077	-0.488	-6.042	-2.808	0.47	10.692	-1.364	1.282	-3.235	-0.488	1510068309
-9.25	-3.237	-4.786	4.211	2.502	1.282	4.236	-9.089	0.377	-1.343	1.282	-0.549	7.957	9.947	-2.251	-0.977	-5.432	-2.869	-10.456	-2.187	-0.537	5.249	0.366	-0.61	0.949	11.236	0.282	-0.183	-5.493	-2.686	0.213	10.588	-1.633	0.671	-2.808	-0.977	1510068309
-9.038	-2.974	-4.408	4.333	2.502	1.465	3.497	-8.869	0.261	-1.343	1.282	-0.549	7.807	10.274	-1.759	-0.61	-4.822	-2.625	-10.023	-1.871	-0.562	5.127	0.122	-0.366	0.211	10.95	0.744	-0.183	-5.005	-2.319	0.666	10.215	-1.683	0.671	-2.808	-0.977	1510068309
-8.793	-2.866	-4.083	4.333	1.953	1.77	3.5	-8.641	0.928	-2.014	1.404	-1.282	7.351	10.188	-1.285	-0.244	-4.944	-1.953	-9.424	-1.727	-0.516	4.944	0.183	-0.305	0.211	10.95	0.744	-0.244	-5.127	-2.197	1.104	9.711	-1.669	0.671	-3.052	-1.038	1510068309
-8.534	-2.773	-3.825	4.517	1.953	1.892	2.778	-8.211	1.054	-2.563	3.357	-1.282	7.118	9.816	-0.633	-0.122	-5.127	-1.16	-9.001	-1.418	-0.572	4.944	0.183	-0.305	0.275	10.466	1.025	-0.427	-5.005	-1.953	1.882	9.508	-1.207	0.549	-3.296	-1.038	1510068309
-8.628	-2.828	-3.616	4.639	1.709	1.831	1.737	-8.007	0.787	-2.747	4.333	-0.366	6.806	9.239	0.044	-0.122	-5.127	-0.549	-8.91	-1.424	-0.717	4.639	0.488	-0.061	0.44	9.288	0.989	-0.549	-4.517	-1.648	1.494	9.533	-0.787	0.488	-3.174	-0.732	1510068309
-8.679	-2.571	-3.5	5.005	1.587	1.77	1.737	-8.007	0.787	-2.747	4.333	-0.366	6.681	8.805	0.767	-0.305	-4.761	-0.183	-9.01	-1.373	-0.928	4.517	0.488	0	0.44	9.288	0.989	-0.549	-4.395	-1.221	1.95	9.461	-0.537	0.183	-4.15	-0.427	1510068309
-8.697	-1.741	-3.444	4.944	1.77	1.526	1.327	-7.793	0.313	-2.38	2.625	-0.061	6.514	8.583	1.147	-0.549	-4.639	0.183	-9.123	-0.945	-1.206	4.333	0.305	0.122	0.91	9.137	1.092	-0.427	-3.906	-1.038	1.262	9.471	-0.551	-0.305	-4.15	0.122	1510068309
-9.289	-1.471	-3.368	4.089	0.732	1.16	1.75	-7.782	0.391	-2.319	1.16	0.61	6.687	8.592	1.355	-1.038	-3.967	0.549	-9.104	-0.493	-1.205	3.906	0.366	0.183	1.754	9.039	1.348	-0.244	-3.54	-0.854	0.86	9.654	-0.374	-0.305	-4.15	0.122	1510068309
-9.561	-1.099	-3.174	3.052	-0.488	1.099	2.262	-7.979	0.316	-2.686	1.465	0.793	6.547	8.469	1.615	-1.221	-3.052	0.732	-9.252	-0.164	-1.218	3.662	0.061	0.427	1.754	9.039	1.348	-0.122	-3.052	-0.671	1.181	9.404	-0.493	-0.366	-4.395	-0.061	1510068309
-9.123	-0.785	-2.328	2.38	-1.16	1.343	3.146	-8.172	0.486	-2.38	2.869	0.671	6.246	8.561	1.833	-1.16	-2.441	0.61	-8.936	0.111	-1.19	3.174	-0.061	0.793	2.467	9.311	1.55	-0.244	-2.197	-0.427	1.632	8.768	-0.63	-0.061	-3.296	-0.244	1510068309
-8.382	-0.351	-1.471	2.136	0.183	1.282	3.118	-7.782	0.842	-2.197	2.808	0.305	6.058	8.933	2.035	-1.038	-1.526	0.244	-8.454	0.293	-1.165	2.502	0.549	1.099	2.324	9.941	2.171	-0.549	-1.465	-0.122	1.463	8.659	-0.787	-0.061	-3.296	-0.244	1510068309
-9.192	-0.352	-2.311	1.648	1.099	0.549	3.118	-7.782	0.842	-2.197	2.808	0.305	5.798	9.281	2.169	-1.038	-0.61	-0.061	-9.256	0.632	-1.278	1.77	1.343	1.404	2.324	9.941	2.171	-0.732	-1.221	0.122	1.509	9.594	-0.806	0	-2.93	-0.427	1510068309
-10.974	-1.771	-3.055	0.305	0.671	0.244	2.595	-8.641	0.453	-1.465	0.488	-0.183	5.502	9.823	2.445	-1.038	-0.183	-0.366	-11.573	1.488	-1.501	0.977	0.854	1.465	2.219	10.216	2.567	-1.038	-1.099	0.488	1.091	10.915	-0.057	0.122	-2.808	-0.488	1510068310
-11.896	-3.412	-4.01	-0.122	-0.366	0.061	2.984	-10.689	-0.114	-1.465	0.488	-0.183	5.134	10.503	2.464	-1.038	-0.122	-0.671	-12.629	1.651	-1.008	0.671	0.427	1.709	2.966	11.218	3.827	-1.282	-1.282	0.366	2.077	12.956	2.184	0.122	-2.808	-0.488	1510068310
-10.183	-4.875	-3.155	0.854	-2.319	0.183	3.84	-12.227	-0.604	-0.732	-1.526	0.061	4.639	10.962	2.128	-1.038	-0.488	-1.16	-11.927	0.492	-0.49	0.549	-1.526	1.404	2.966	11.218	3.827	-0.916	-0.977	-0.122	3.962	12.043	3.817	-1.77	-3.784	0.671	1510068310
-9.412	-4.664	-1.41	0.977	-2.686	0.427	4.949	-11.091	-0.316	-0.122	-2.93	0.061	4.295	10.68	1.725	-1.221	0.183	-1.282	-9.56	-0.303	0.947	0.549	-1.526	1.404	1.067	10.227	4.115	-0.732	-0.183	-0.122	2.09	11.459	1.887	-3.418	-5.249	3.052	1510068310
-9.654	-3.647	-1.126	1.404	-0.488	0.183	5.212	-9.755	0.182	-1.465	1.892	-2.014	3.78	9.647	1.194	-1.77	1.038	-0.488	-10.017	0.432	1.031	2.136	0.305	0.122	-3.223	7.738	5.012	-0.916	0.488	0.427	-0.437	12.695	1.771	-2.014	-5.432	4.7	1510068310
-10.056	-3.905	-1.735	1.77	0.061	-0.122	5.212	-9.755	0.182	-1.465	1.892	-2.014	2.633	9.81	0.828	-2.258	0.183	0.366	-10.404	1.194	0.642	1.892	0.183	0.183	-3.223	7.738	5.012	-0.183	-0.488	0.244	-0.489	12.4	0.318	-2.014	-5.249	3.784	1510068310
-9.109	-3.81	-1.665	2.075	-1.16	0.061	4.473	-10.112	0.098	-1.465	3.601	-1.404	1.363	10.969	0.835	-2.502	-2.075	0.61	-10.025	1.47	0.367	1.892	0.183	0.183	-1.948	9.318	4.886	0.488	-2.075	-0.244	1.205	11.44	0.943	-1.221	-4.333	4.456	1510068310
-8.699	-3.206	-1.016	1.831	-0.732	0.61	2.851	-9.113	-0.409	-0.366	2.319	0.244	1.215	10.715	1.274	-2.136	-3.113	0.183	-10.025	1.47	0.367	1.77	0.183	-0.122	0.08	8.722	4.486	0.183	-2.197	-0.305	0.918	10.012	1.25	-1.709	-1.16	4.578	1510068310
-8.439	-3.011	-0.703	1.953	-1.038	0.488	3.06	-8.422	-0.451	-0.366	2.319	0.244	1.757	9.52	1.981	-1.77	-1.465	-0.244	-10.025	1.47	0.367	1.77	0.183	-0.122	0.08	8.722	4.486	-0.122	-1.953	-0.122	0.457	8.824	1.396	-1.587	1.343	4.15	1510068310
-7.553	-2.75	-0.14	1.77	-0.671	0.244	3.289	-7.866	-0.429	0.183	1.526	0.183	1.579	8.532	2.194	-1.648	-0.977	-0.549	-8.768	1.659	-0.262	2.014	0.305	-0.793	-0.219	7.651	4.048	-0.244	-2.014	-0.122	-0.484	7.923	0.804	-0.61	0.977	2.441	1510068310
-7.404	-2.46	0.321	1.587	-0.183	0.122	3.133	-7.72	-0.605	0.366	1.587	0.061	1.314	8	1.968	-1.526	-2.38	-0.854	-8.841	1.84	-0.616	1.77	0.061	-0.671	0.776	7.43	3.725	-0.122	-2.319	-0.305	-1.188	6.91	0.813	-0.61	0.977	2.441	1510068310
-7.777	-2.18	0.702	1.343	0.732	-0.061	2.661	-7.687	-0.869	0.61	1.587	-0.122	1.599	7.854	1.742	-1.282	-3.296	-1.16	-9.061	1.852	-0.869	1.465	0.061	-0.793	0.776	7.43	3.725	0.122	-2.502	-0.671	-0.176	6.741	1.242	0.732	-1.587	1.892	1510068310
-8.484	-1.585	0.683	0.732	1.282	0.183	2.649	-7.764	-1.282	0.671	-0.366	0.061	2.144	7.812	1.648	-0.793	-3.113	-1.648	-9.205	2.073	-1.128	1.221	-0.366	-0.793	1.567	7.693	3.856	0.366	-2.258	-1.038	0.739	6.844	0.916	0.366	-1.648	-1.343	1510068310
-9.478	-1.495	0.402	0	0.793	0.427	2.649	-7.764	-1.282	0.671	-0.366	0.061	2.899	8.113	2.01	0.122	-2.319	-2.075	-9.132	2.253	-1.128	0.854	-0.183	-0.732	2.373	8.421	4.163	0.488	-1.892	-1.221	3.681	7.533	0.919	0.366	-1.648	-1.343	1510068310
-9.466	-2.103	0.194	0	1.282	0.244	3.569	-8.031	-1.09	0.671	-0.122	0.549	3.846	8.381	2.7	0.854	-0.61	-2.258	-9.171	2.133	-1.189	0.488	-0.183	-0.916	2.373	8.421	4.163	0.549	-1.648	-1.16	10.049	9.345	2.134	1.77	-0.977	-2.441	1510068310
-10.672	-1.317	1.247	1.221	-0.305	0.427	3.566	-8.275	-1.058	0.488	0.977	1.038	4.493	8.418	3.296	1.099	0.793	-1.831	-9.397	1.835	-1.115	0.183	-0.183	-0.977	2.16	8.278	4.095	0.61	-1.465	-1.099	9.552	9.501	1.998	-0.061	1.343	2.258	1510068310
-10.753	-1.884	-0.151	-0.549	-0.61	0.183	3.591	-8.625	-1.044	0.427	0.977	1.221	4.557	8.411	3.687	1.282	0.671	-1.221	-9.016	1.443	-1.123	0	0.122	-1.343	1.51	8.673	3.846	0.671	-1.16	-1.038	2.141	7.387	0.273	-0.061	1.343	2.258	1510068310
-11.175	-4.327	-0.699	0.427	0	-0.488	3.591	-8.625	-1.044	0.244	0.793	0.977	4.579	8.876	3.975	1.343	-0.488	-0.61	-11.078	0.688	-1.431	-0.427	-0.183	-1.038	1.51	8.673	3.846	0.61	-1.099	-0.671	3.61	10.964	4.584	1.404	-1.953	-1.343	1510068310
-11.623	-5.619	-0.77	2.136	-1.038	-0.916	3.418	-9.476	-0.848	0.061	0.549	0.793	4.643	9.82	3.947	1.282	-1.038	-0.183	-12.008	-0.53	-0.702	-0.549	-0.305	-0.916	1.398	9.561	3.162	0.549	-1.282	-0.366	6.929	13.654	3.071	-1.953	-0.427	-5.249	1510068310
-8.759	-4	-1.053	0.671	1.038	-0.427	3.285	-9.95	-0.604	-0.244	-0.122	0.61	4.488	11.023	3.277	1.038	-1.343	0	-12.246	-2.22	-0.31	0.122	-1.404	-1.465	0.779	12.203	2.346	1.099	-0.732	-0.732	0.833	9.776	1.34	-1.526	0.061	1.892	1510068310
-9.993	-3.427	-1.846	0.244	0.488	-0.427	3.285	-9.95	-0.604	-0.549	-0.549	0.366	4.445	12.526	2.231	0.549	-0.977	0	-11.398	-1.608	0.389	0.122	-1.404	-1.465	0.779	12.203	2.346	0.854	0.671	-0.488	-0.553	10.085	-0.451	0.305	0.549	-0.427	1510068310
-9.335	-3.486	-2.639	-0.183	1.282	-0.854	3.249	-10.39	0.215	-0.854	0	0.427	4.255	12.658	1.215	0.183	-0.122	0.427	-10.06	-1.674	1.036	0.549	-1.465	-1.16	-0.425	12.482	2.206	0.61	0.977	-0.549	1.617	10.164	-0.441	0.183	-2.991	-1.038	1510068310
-9.104	-3.687	-2.523	-0.488	1.099	-0.488	2.45	-9.442	2.467	-0.488	1.892	0.061	3.57	11.484	0.513	0.366	0	0.977	-9.249	-2.592	1.483	-0.366	-0.305	-0.793	-1.737	10.296	1.047	0.305	0.061	-0.244	2.791	9.853	-0.63	0.977	-1.099	-1.648	1510068310
-8.738	-3.585	-2.539	-0.61	1.282	-0.183	2.45	-9.442	2.467	0	2.869	-0.61	3.048	10.436	0.166	0.427	0	0.977	-9.007	-2.918	1.511	-0.366	-0.305	-0.793	-1.737	10.296	1.047	-0.183	-0.244	0.122	1.933	9.581	-0.457	0.366	1.648	-1.404	1510068310
-8.87	-3.668	-2.574	-0.488	1.099	0.061	0.089	-9.39	2.417	0.61	1.16	-1.526	2.668	10.143	-0.242	0.183	0.183	0.427	-9.238	-2.878	1.144	-0.183	-0.061	-0.305	-1.507	9.97	0.807	-0.122	0.122	0.122	0.774	9.487	-0.275	0.427	0.61	-1.404	1510068310
-8.754	-3.432	-2.658	-0.366	1.038	0.061	0.318	-9.253	2.05	0.854	-0.854	-1.953	2.505	10.08	-0.674	0	-0.305	-0.244	-8.993	-2.545	0.894	-0.305	-0.122	-0.183	-0.955	10.015	1.016	0.305	0.488	-0.061	1.446	9.604	-0.311	0.549	-0.793	-1.587	1510068311
-8.51	-3.347	-2.905	-0.366	1.282	-0.244	0.483	-8.618	1.571	0.854	-0.854	-1.526	2.946	9.833	-0.664	0.244	-0.793	-0.549	-8.921	-2.716	0.83	-0.305	-0.122	-0.183	-0.955	10.015	1.016	0.427	-0.122	-0.244	2.166	9.814	-0.24	0.61	-0.732	-1.709	1510068311
-8.717	-3.519	-3.206	-0.366	0.671	-0.488	0.226	-8.039	0.845	0.671	-0.427	-0.427	3.525	9.433	-0.346	0.549	0	-0.488	-9.245	-2.754	0.744	-0.366	-0.183	-0.061	-0.691	9.666	1.098	0.061	-0.183	-0.305	2	10.001	0.385	0.61	0.244	-1.465	1510068311
-8.629	-3.573	-2.903	-0.244	0.366	-0.244	0.432	-8.046	0.288	0.671	-0.427	-0.427	3.644	9.53	-0.167	0.671	0.854	-0.488	-9.188	-2.857	0.802	-0.244	-0.366	0	-0.679	9.713	1.079	-0.244	0.244	-0.244	1.534	9.503	-0.342	-0.183	0.183	-1.038	1510068311
-8.845	-3.567	-3.199	-0.305	0.61	-0.305	0.432	-8.046	0.288	0.183	-1.099	0	3.525	9.737	-0.084	0.61	0.854	-0.549	-9.239	-2.805	0.794	-0.244	-0.366	0	-0.679	9.713	1.079	-0.183	0.488	-0.305	1.085	9.999	-0.733	0.366	-0.244	-0.732	1510068311
-8.699	-3.778	-3.509	-0.183	0.244	-0.671	1.486	-8.329	0.156	-0.183	-0.61	0.549	3.439	9.782	-0.097	0.427	0.427	-0.427	-9.513	-2.792	0.755	-0.183	-0.305	0.061	-1.073	9.707	1.148	-0.244	0.427	-0.366	1.458	10.116	-0.248	0.671	-0.671	-0.854	1510068311
-8.466	-4.036	-3.54	-0.427	0	-0.732	1.592	-8.512	0.347	-0.793	0	0.916	3.274	9.848	-0.141	0.244	-0.244	-0.244	-9.506	-2.747	0.878	-0.061	-0.671	0.061	-0.835	9.866	1.146	-0.061	0.183	-0.366	0.866	9.861	-0.171	-0.244	0.305	-0.671	1510068311
-8.746	-4.32	-3.147	0.183	-0.366	-0.488	1.761	-8.623	0.605	-0.793	0	0.916	3.286	9.916	-0.109	0.122	-0.366	-0.244	-9.414	-2.723	0.971	-0.061	-0.671	0.061	-0.835	9.866	1.146	-0.183	0.183	-0.488	0.035	9.899	-0.397	0	0.732	-0.549	1510068311
-8.826	-4.439	-3.071	0.427	-0.671	-0.488	1.896	-8.613	0.853	-0.977	0.061	0.916	3.281	9.849	-0.144	0.122	-0.061	-0.305	-9.265	-2.973	1.06	-0.061	-0.854	0.183	-0.782	9.796	1.303	-0.183	0.488	-0.549	0.416	9.759	-0.455	-0.122	-0.244	-0.671	1510068311
-8.319	-4.259	-2.781	0.671	-0.366	-0.488	1.829	-8.5	0.958	-1.16	0.305	0.854	3.145	9.929	-0.212	0.122	0.122	-0.305	-9.238	-2.883	1.201	0.427	-0.793	0.366	-1.548	9.871	1.352	-0.366	0.61	-0.488	1.087	9.917	0.208	0.061	-0.549	-0.61	1510068311
-8.533	-4.033	-2.722	0.671	-0.488	-0.671	1.737	-8.364	1.016	-1.038	0.305	0.61	2.891	10.139	-0.3	0	-0.061	-0.305	-9.412	-2.436	1.269	0.427	-0.793	0.366	-1.548	9.871	1.352	-0.488	0.488	-0.488	0.999	9.99	-0.115	0	-0.183	-0.366	1510068311
-8.674	-3.651	-2.755	0.671	-0.122	-0.671	1.737	-8.364	1.016	-1.221	-0.244	0.427	2.658	10.296	-0.364	0.061	-0.549	-0.366	-9.635	-1.873	1.36	0.305	-1.16	0.61	-1.404	10.054	1.751	-0.366	0.427	-0.61	0.566	10.021	-0.364	-0.305	-0.122	-0.244	1510068311
-8.882	-4.079	-2.584	-0.122	-0.916	-0.732	2.046	-8.591	0.873	-1.16	0	0.488	2.68	10.292	-0.281	0.244	-0.488	-0.366	-9.54	-1.257	1.75	0.305	-1.16	0.61	-1.011	10.172	1.937	-0.427	0.427	-0.732	0.566	10.021	-0.364	-0.183	-0.732	-0.061	1510068311
-9.07	-4.229	-2.217	-0.122	-0.916	-0.549	2.473	-9.319	0.181	-0.977	-0.122	0.549	2.827	10.112	-0.016	0.549	0.366	-0.549	-9.079	-1.316	2.022	0.122	-1.221	0.732	-0.657	10.078	2.16	-0.671	0.488	-0.793	1.737	9.685	0.068	-0.366	-0.671	-0.305	1510068311
-8.613	-3.98	-1.933	0.244	-0.671	-0.244	2.694	-9.435	-0.054	-0.916	-0.122	0.366	2.899	10.085	0.362	0.671	1.526	-0.793	-8.861	-1.371	2.232	0	-0.854	0.793	-1.044	9.77	2.212	-0.854	0.916	-0.488	2.092	9.709	-0.22	0.061	0	0	1510068311
-8.811	-4.096	-2.038	-0.427	-0.916	-0.183	2.495	-9.296	-0.163	-0.671	0.244	-0.122	2.835	10.151	0.701	0.427	1.831	-0.854	-8.989	-1.162	2.323	-0.061	-0.366	0.671	-1.842	9.509	2.323	-0.793	0.977	-0.122	2.092	9.709	-0.22	0.183	0.244	0.183	1510068311
-8.813	-4.607	-1.847	-0.366	-1.404	-0.122	2.344	-9.29	-0.24	-0.549	0.183	-0.671	2.65	10.318	0.769	-0.061	1.038	-0.549	-9.123	-0.999	2.178	0	-0.061	0.732	-2.382	9.452	2.606	-0.488	0.549	0.122	2.346	9.679	0.084	-0.427	0.305	0.366	1510068311
-8.513	-4.752	-1.272	0.244	-1.282	0.244	2.344	-9.29	-0.24	-0.366	-0.183	-0.732	2.567	10.377	0.729	-0.488	-0.305	-0.061	-9.069	-0.861	2.105	0.122	0.183	0.793	-2.34	9.489	2.875	-0.244	0.244	0.244	2.719	9.77	0.538	0	0	0.732	1510068311
-8.236	-4.313	-0.839	0.427	-0.732	0.549	2.347	-9.172	-0.313	-0.244	-0.244	-0.549	2.706	10.061	0.745	-0.732	-0.61	0.488	-8.896	-0.465	2.043	0.305	0.244	0.671	-2.025	9.266	3.064	-0.122	0	0.366	2.719	9.77	0.538	0	0.366	1.465	1510068311
-8.768	-3.871	-0.019	0.488	0.61	0.732	2.763	-8.934	-0.373	-0.305	-0.061	-0.427	2.771	9.692	0.708	-0.61	-0.183	0.793	-9.446	0.284	1.696	0.549	0.671	0.549	-1.798	8.869	3.37	-0.122	0.183	0.61	-0.232	9.753	0.47	0.305	1.038	2.38	1510068311
-9.763	-3.083	-0.592	0.305	0.916	0.366	2.909	-9.483	-0.542	-0.427	0.488	-0.122	2.651	9.902	0.583	-0.305	0	1.099	-9.914	1.219	1.491	0	1.282	0.244	-1.315	9.075	3.822	0	0.366	0.732	-3.323	9.707	-0.791	-2.808	0	1.099	1510068311
-9.911	-4.065	-1.099	-0.549	0.244	0.122	2.909	-9.483	-0.542	-0.305	0.732	0.244	2.676	10.677	0.784	0.183	0.244	1.16	-10.407	1.042	1.024	0	1.282	0.244	-0.607	10.042	4.23	0.061	0.122	0.732	-3.323	9.707	-0.791	-1.343	-0.488	-1.221	1510068311
-9.673	-4.672	-0.831	0.427	0.122	0.366	2.996	-10.328	-0.663	-0.061	0.488	0.549	2.824	11.057	1.302	0.427	1.221	1.038	-10.028	0.335	1.085	-0.427	0.916	0.244	-0.2	10.511	3.887	0	-0.427	0.854	2.383	10.817	0.4	0.732	-1.892	-2.563	1510068311
-8.686	-4.01	-1.159	0.549	1.404	0.671	3.119	-9.361	-0.639	0.488	-0.488	-0.183	2.803	10.397	1.735	0.427	2.075	0.854	-9.56	-0.445	1.041	-0.183	1.16	-0.183	-0.248	9.875	3.499	-0.244	-0.244	1.099	2.55	10.739	1.414	0.732	-0.488	-1.709	1510068311
-8.758	-3.762	-1.321	0.183	0.549	0.671	3.119	-9.361	-0.639	0.488	-0.488	-0.183	2.486	10.009	1.639	-0.061	1.77	0.854	-9.466	-0.641	0.792	-0.183	1.16	-0.183	-0.993	9.11	3.242	-0.427	0.244	1.282	2.55	10.739	1.414	-0.427	0.549	-1.526	1510068311
-8.914	-3.254	-1.341	0.061	0.427	0.61	3.126	-8.653	-0.066	0.305	-0.427	-0.732	2.017	10.038	1.195	-0.854	0.244	1.038	-9.125	-0.325	0.678	0.183	1.099	-0.183	-1.676	8.94	2.934	-0.244	-0.305	1.282	1.581	9.387	0.415	-0.549	-1.343	-0.854	1510068312
-9.074	-3.216	-1.469	-0.061	0.427	0.61	3.128	-8.354	0.305	0.183	0	-0.732	1.891	9.895	0.854	-1.343	-1.404	1.099	-9.317	-0.176	0.372	0.122	1.648	-0.122	-1.524	8.989	2.848	0.183	-1.16	1.099	1.867	9.682	0.059	0.366	-1.343	-0.671	1510068312
-9.198	-3.432	-1.944	-0.305	0.366	0.549	3.08	-8.421	0.391	0.061	1.282	-0.427	2.686	9.707	0.659	-0.977	-1.648	0.427	-9.898	-0.257	-0.395	-0.061	1.526	-0.122	1.011	9.826	2.821	0.122	-1.404	0.916	1.097	9.884	0.48	0.122	0.244	-0.671	1510068312
-9.198	-3.415	-1.931	-0.427	0.061	0.61	2.663	-9.031	0.23	0.488	0.854	-0.427	3.235	9.91	0.831	-0.671	-0.183	-0.061	-9.981	-0.266	-0.61	-0.122	1.343	-0.061	1.011	9.826	2.821	0	-1.343	0.793	0.839	9.956	0.707	0.122	0.244	-0.671	1510068312
-9.136	-3.425	-1.931	-0.427	0.244	0.549	2.663	-9.031	0.23	0.854	0.366	-0.61	3.396	9.915	1.016	-0.488	0.488	-0.366	-10.001	-0.293	-0.799	-0.183	1.282	-0.061	1.202	9.91	2.745	-0.305	-1.16	0.732	0.703	9.917	0.329	-0.244	-0.122	-0.305	1510068312
-9.202	-3.46	-2.11	-0.305	0.305	0.488	2.834	-8.928	0.418	1.404	-0.366	-0.732	3.458	9.707	1.201	-0.427	0.549	-0.488	-10.044	-0.385	-0.925	-0.183	1.282	-0.061	1.074	9.619	2.751	-0.366	-1.038	0.61	0.58	10.048	0.309	0	-0.122	-0.244	1510068312
-9.266	-3.534	-2.272	-0.427	0.244	0.427	2.438	-8.726	0.519	1.587	-0.061	-0.793	3.474	9.631	1.357	-0.488	0	-0.549	-10.178	-0.423	-1.062	-0.244	1.221	-0.061	0.925	9.414	2.707	-0.305	-1.099	0.488	0.425	10.133	0.554	-0.244	0.183	-0.122	1510068312
-9.287	-3.522	-2.297	-0.244	0	0.366	2.412	-8.751	0.226	0.977	-0.427	-1.038	3.614	9.661	1.452	-0.61	-0.61	-0.488	-10.332	-0.608	-1.192	-0.305	1.038	0	1.041	9.408	2.675	-0.122	-1.099	0.366	0.391	10.233	0.622	-0.061	0	0.183	1510068312
-9.126	-3.269	-2.213	-0.122	0	0.305	2.412	-8.751	0.226	0.549	-0.916	-0.793	3.869	9.69	1.524	-0.671	-0.671	-0.488	-10.129	-0.615	-1.253	-0.305	0.671	-0.061	1.455	9.438	2.616	0	-0.916	0.305	0.136	9.969	0.55	-0.366	0	0.244	1510068312
-8.792	-2.986	-2.327	-0.366	0.122	0.366	2.699	-8.654	0.239	0.366	-0.244	-0.305	4.07	9.604	1.591	-0.732	-0.488	-0.427	-9.755	-0.528	-1.237	-0.122	0.183	0	1.455	9.438	2.616	0	-0.549	0.244	-0.237	9.673	0.39	-0.427	-0.061	0.244	1510068312
-8.556	-2.908	-2.231	-0.549	-0.122	0.305	2.492	-8.088	0.705	0.122	0.793	0.488	4.148	9.335	1.56	-0.61	-0.305	-0.183	-9.138	-0.425	-1.121	-0.122	0.183	0	1.457	9.209	2.589	0	-0.305	0.244	-0.294	9.252	0.377	-0.488	-0.122	0.183	1510068312
-8.459	-2.815	-2.048	-0.244	-0.183	0.366	2.717	-8.013	0.886	0.122	0.793	0.488	4.187	8.91	1.59	-0.488	0.061	0.061	-8.856	-0.427	-1.122	-0.244	0.122	-0.061	1.242	8.75	2.58	0	-0.183	0.366	0.004	9.125	0.148	-0.244	-0.305	0.122	1510068312
-8.314	-2.603	-2.101	-0.244	0.305	0.366	2.717	-8.013	0.886	0.549	1.038	0.671	4.07	8.653	1.571	-0.488	0.183	0.305	-9.026	-0.502	-1.341	-0.305	0.366	-0.061	1.113	8.437	2.498	-0.061	0	0.549	0.459	9.054	0.242	-0.122	-0.427	0	1510068312
-9.269	-2.879	-2.422	-0.183	-0.122	0.122	2.037	-8.314	1.127	0.916	0.916	0.488	3.875	8.75	1.553	-0.488	0	0.427	-9.472	-0.464	-1.424	-0.305	0.366	-0.061	1.34	8.519	2.436	0.061	0.061	0.549	0.395	9.923	0.394	0	0	0	1510068312
-9.983	-3.159	-2.476	-0.244	-0.183	0	2.304	-8.649	0.916	0.916	-0.427	0.122	3.841	9.054	1.494	-0.366	-0.122	0.366	-10.63	-0.591	-1.821	-0.366	0.488	-0.122	1.626	8.873	2.443	0.183	0.183	0.427	0.089	10.568	0.647	0.061	0.305	0.122	1510068312
-10.201	-3.039	-2.664	0	-0.061	0.244	2.931	-9.591	0.671	0.671	-1.526	0.122	3.951	9.945	1.509	-0.122	0	0.183	-10.793	-0.567	-2.113	-0.244	-0.366	0	1.988	9.792	2.578	0.305	0.488	0.366	0.29	10.793	0.733	0.122	0	0.061	1510068312
-9.494	-2.568	-2.474	-0.244	0	0.183	3.208	-9.763	0.84	0.732	-0.793	0.732	4.188	10.758	1.744	0.061	0.427	0.061	-10.075	-0.727	-1.869	-0.244	-0.366	0	2.381	10.751	2.712	0.549	0.671	0.061	0.238	10.19	0.571	-0.183	-0.305	0.122	1510068312
-8.868	-2.272	-2.049	-0.305	-0.183	0.061	3.208	-9.763	0.84	0.732	-0.793	0.732	4.411	10.17	2.155	0.244	1.282	0.244	-9.299	-0.691	-1.517	-0.366	-0.488	-0.183	1.858	10.208	2.704	0.244	0.488	0.122	0.352	9.546	0.167	-0.244	-0.122	0.061	1510068312
-8.731	-2.293	-2.108	-0.366	0	-0.061	2.876	-7.805	1.513	0.366	-0.61	0.366	3.973	9.196	2.198	0.183	1.221	0.671	-9.164	-0.496	-1.503	-0.183	0.305	-0.122	1.154	9.013	2.539	-0.183	0.427	0.366	0.438	9.5	0.284	0.061	0.122	-0.061	1510068312
-9.254	-2.537	-2.333	-0.305	-0.183	-0.183	2.869	-7.752	1.378	0	-0.427	-0.183	3.236	8.802	1.92	-0.122	0.122	0.854	-9.721	-0.408	-1.682	-0.183	0.305	-0.122	1.067	8.501	2.417	-0.305	0.183	0.366	0.696	9.863	0.518	0.183	0.305	-0.122	1510068312
-9.664	-2.6	-2.33	-0.244	-0.305	-0.061	2.682	-8.425	1.174	0	-0.305	-0.183	2.919	9.033	1.694	-0.244	-0.977	0.549	-10.296	-0.413	-2.035	-0.427	0.488	-0.122	1.651	8.853	2.306	0.122	0	0.122	0.83	10.085	0.567	0.061	0.305	-0.061	1510068312
-9.611	-2.385	-2.256	-0.244	-0.061	-0.061	2.712	-9.006	1.038	0.183	-0.549	0.061	3.311	9.631	1.643	-0.061	-0.977	-0.122	-9.932	-0.642	-2.037	-0.549	-0.427	-0.061	2.455	9.705	2.389	0.427	0.244	-0.244	0.59	10.088	0.48	-0.061	0.061	0.122	1510068312
-9.451	-2.12	-2.104	-0.244	-0.244	-0.061	2.712	-9.006	1.038	0.244	-1.221	0.366	4.11	9.826	1.981	0.366	0.427	-0.549	-9.502	-0.769	-1.782	-0.549	-0.427	-0.061	2.564	9.975	2.546	0.366	0.488	-0.305	0.706	9.896	0.486	-0.122	-0.122	0.183	1510068312
-9.455	-2.116	-2.139	-0.488	-0.061	0	3.378	-8.415	1.461	-0.061	-1.16	0.305	4.482	9.633	2.267	0.61	1.953	-0.488	-9.463	-0.593	-1.762	-0.427	-0.122	-0.122	1.814	9.555	2.574	-0.122	0.61	0	1.08	9.848	0.372	-0.183	0	0.061	1510068312
-9.644	-2.29	-2.198	-0.305	-0.244	0	3.253	-8.479	1.663	-0.366	-0.305	0.061	4.006	9.635	2.334	0.488	1.831	-0.183	-9.668	-0.581	-1.875	-0.427	0.305	-0.061	1.372	9.356	2.609	-0.305	0.366	0.122	1.221	9.946	0.429	0	-0.122	0.061	1510068313
-9.424	-2.277	-1.961	-0.305	-0.183	0	2.957	-8.674	1.689	-0.366	0.244	0.061	3.493	9.711	2.394	0.122	0.244	-0.061	-9.744	-0.597	-1.981	-0.427	0.305	-0.061	1.402	9.387	2.56	-0.061	0	0.061	0.991	9.881	0.562	-0.122	0.305	0.122	1510068313
-9.158	-2.115	-1.863	-0.366	0.061	-0.061	2.799	-8.63	1.72	-0.122	0	0.122	3.642	9.716	2.405	-0.183	-0.671	-0.061	-9.605	-0.389	-1.955	-0.366	0.183	-0.061	1.669	9.453	2.511	0.122	-0.183	0	0.69	9.843	0.609	-0.061	0.366	0.122	1510068313
-9.633	-2.354	-2.074	-0.427	-0.244	-0.061	3.134	-8.494	1.775	-0.061	-0.671	0.183	3.986	9.447	2.446	-0.244	-0.488	0	-9.72	-0.348	-1.938	-0.244	0.061	0	2.052	9.3	2.652	0.122	-0.061	-0.061	0.933	9.984	0.414	-0.244	0	0.061	1510068313
-9.588	-2.428	-2.04	-0.183	-0.183	0.061	3.134	-8.494	1.775	-0.061	-0.61	0.183	4.089	9.281	2.418	0	0.061	0.061	-9.654	-0.468	-1.922	-0.366	0.183	0	2.213	9.158	2.635	-0.061	0.122	0.061	1.044	9.906	0.459	-0.061	-0.183	0.061	1510068313
-9.357	-2.243	-1.998	-0.183	0	0.122	3.25	-8.764	1.653	0	-0.122	0.183	4.125	9.435	2.504	0.061	0.671	-0.061	-9.556	-0.488	-1.968	-0.366	0	-0.061	2.225	9.264	2.655	-0.061	0.305	0.122	0.802	9.863	0.607	0.061	0.305	0.122	1510068313
-9.472	-2.175	-2.016	-0.183	-0.061	0.061	3.24	-8.823	1.607	0.122	-0.122	0.122	3.979	9.566	2.469	-0.122	0.61	-0.061	-9.575	-0.526	-2.055	-0.305	0.183	-0.122	1.827	9.304	2.616	0	0.366	0.244	0.956	9.883	0.563	0	0.061	0.061	1510068313
-9.44	-2.206	-1.995	-0.183	0.061	0.061	3.244	-8.722	1.57	0.183	-0.244	0.061	3.828	9.6	2.387	-0.305	-0.061	0.122	-9.61	-0.567	-2.133	-0.244	0.305	-0.061	1.525	9.292	2.603	0.122	0.061	0.244	0.976	9.88	0.53	-0.061	-0.122	0	1510068313
-9.478	-2.271	-2.018	-0.183	-0.061	0.061	3.255	-8.555	1.524	0.244	-0.305	-0.061	3.84	9.512	2.242	-0.366	-0.488	0.305	-9.679	-0.525	-2.139	-0.122	0.305	-0.122	1.671	9.26	2.631	0.183	-0.122	0.183	0.889	9.88	0.536	-0.122	0.183	0	1510068313
-9.393	-2.274	-2.023	-0.122	0	0.061	3.242	-8.467	1.52	0.183	-0.244	-0.122	3.826	9.411	2.113	-0.305	-0.427	0.366	-9.623	-0.475	-2.168	-0.122	0.183	-0.061	1.933	9.271	2.586	0.122	-0.122	0.183	0.779	9.862	0.565	0	0.061	0	1510068313
-9.393	-2.269	-2.082	-0.061	0	0.061	3.234	-8.471	1.507	0.122	-0.061	-0.122	3.828	9.348	2.086	-0.122	-0.122	0.183	-9.623	-0.475	-2.168	-0.122	0.183	-0.061	2.114	9.296	2.548	0.122	-0.061	0.122	0.779	9.862	0.565	0	-0.061	0	1510068313
-9.448	-2.256	-2.06	0	0.061	0.061	3.162	-8.531	1.467	0.061	0.061	-0.122	3.786	9.387	2.066	0	0.122	0.061	-9.664	-0.575	-2.296	-0.122	0.244	-0.061	2.125	9.332	2.482	0.061	0	0.061	0.961	9.862	0.578	0	-0.183	0	1510068313
-9.527	-2.238	-2.07	0.061	0	0.061	3.162	-8.531	1.467	0.061	0.061	-0.244	3.749	9.452	2.119	0.061	0	0	-9.664	-0.575	-2.296	-0.061	0.183	-0.061	2.023	9.378	2.473	0.061	-0.061	0	0.961	9.862	0.578	0.061	-0.122	0	1510068313
-9.429	-2.195	-2.095	0	0.122	0	3.071	-8.516	1.426	0.061	-0.061	-0.305	3.783	9.524	2.183	0.061	-0.183	0	-9.685	-0.589	-2.324	-0.061	0.122	-0.061	1.979	9.416	2.451	0.061	-0.183	-0.061	0.837	9.953	0.574	0	-0.122	0	1510068313
-9.476	-2.236	-2.129	0.122	0.061	0	3.085	-8.519	1.414	0	0	-0.244	3.865	9.598	2.297	0.061	-0.122	-0.122	-9.677	-0.609	-2.371	0	0.061	0	2.036	9.491	2.46	0	-0.183	-0.061	0.901	9.906	0.553	0	-0.183	-0.122	1510068313
-9.422	-2.21	-2.129	0.061	0.183	-0.061	3.009	-8.542	1.52	-0.122	0.183	-0.183	3.89	9.583	2.376	0.061	-0.122	-0.122	-9.667	-0.607	-2.353	0.061	0.061	0	2.074	9.476	2.421	-0.061	-0.244	-0.122	0.72	9.938	0.49	0.061	-0.061	-0.061	1510068313
-9.473	-2.266	-2.202	0.122	0.122	-0.122	3.009	-8.542	1.52	-0.183	0.244	-0.183	3.844	9.487	2.405	0	-0.244	-0.183	-9.667	-0.607	-2.353	0.122	-0.061	0	2.072	9.399	2.399	-0.122	-0.244	-0.122	0.72	9.938	0.49	0	-0.183	-0.122	1510068313
-9.408	-2.281	-2.299	0.183	0.122	-0.061	2.944	-8.536	1.581	-0.183	0.244	-0.122	3.898	9.466	2.425	-0.061	-0.244	-0.244	-9.671	-0.629	-2.286	0.122	-0.061	0	2.034	9.337	2.355	-0.061	-0.244	-0.122	0.751	9.946	0.427	0.122	-0.183	-0.183	1510068313
-9.391	-2.294	-2.289	0.183	0	0	2.926	-8.686	1.615	-0.183	0.244	-0.061	3.949	9.488	2.4	-0.183	-0.244	-0.305	-9.671	-0.629	-2.286	0.122	-0.061	0	2.017	9.374	2.357	-0.061	-0.244	-0.122	0.751	9.946	0.427	0.122	-0.183	-0.183	1510068313
-9.357	-2.261	-2.222	0.244	0	0	2.914	-8.646	1.614	-0.183	0.244	-0.122	3.994	9.487	2.35	-0.244	-0.305	-0.366	-9.617	-0.647	-2.22	0.122	-0.122	0	1.98	9.363	2.35	-0.061	-0.244	-0.122	0.751	9.946	0.427	0.122	-0.183	-0.183	1510068313
-9.397	-2.199	-2.25	0.244	0	0	2.87	-8.594	1.602	-0.183	0.244	-0.122	4.015	9.445	2.292	-0.244	-0.305	-0.305	-9.567	-0.674	-2.096	0.183	-0.122	0	1.885	9.318	2.352	-0.061	-0.183	-0.122	0.998	9.869	0.364	0.061	-0.305	0	1510068313
-9.426	-2.145	-2.293	0.183	-0.061	0	2.824	-8.592	1.596	-0.122	0.366	-0.122	3.978	9.428	2.212	-0.244	-0.366	-0.305	-9.567	-0.674	-2.096	0.244	-0.061	0	1.814	9.293	2.358	-0.061	-0.183	-0.061	0.802	9.879	0.349	-0.061	-0.122	0.061	1510068313
-9.43	-2.219	-2.225	0.183	0	0	2.824	-8.693	1.587	-0.061	0.305	-0.122	4.021	9.482	2.058	-0.122	-0.366	-0.305	-9.569	-0.626	-2.071	0.183	0	0	1.769	9.351	2.361	0	-0.183	-0.061	0.802	9.879	0.349	-0.061	-0.183	0	1510068313
-9.421	-2.268	-2.242	0.122	-0.061	0	2.787	-8.681	1.535	-0.061	0.366	0	3.933	9.552	1.988	-0.061	-0.305	-0.305	-9.624	-0.614	-2.133	0.183	0.122	0	1.822	9.446	2.342	-0.061	-0.244	-0.061	0.713	9.9	0.397	0.061	-0.122	0	1510068313
-9.444	-2.29	-2.223	0.183	-0.061	0	2.818	-8.648	1.458	0	0.244	-0.061	4.006	9.568	2.133	0	-0.183	-0.305	-9.624	-0.614	-2.133	0.183	0	0	1.931	9.451	2.387	0	-0.244	-0.122	0.75	9.887	0.4	-0.061	-0.122	-0.061	1510068313
-9.406	-2.285	-2.198	0.122	-0.061	0	2.818	-8.653	1.412	0	0.122	-0.122	3.969	9.479	2.153	0	0	-0.244	-9.623	-0.602	-2.092	0.122	0	0	1.913	9.365	2.33	-0.061	-0.183	-0.061	0.75	9.887	0.4	0	-0.061	0	1510068314
-9.4	-2.311	-2.158	0.061	-0.061	0	2.94	-8.693	1.092	0.061	0.244	-0.122	3.982	9.506	2.212	-0.122	0.122	-0.244	-9.619	-0.607	-2.089	0.122	0.061	0	1.931	9.327	2.329	-0.061	-0.122	-0.061	0.847	9.849	0.461	0	-0.061	-0.061	1510068314
-9.351	-2.314	-2.102	0.061	-0.061	0	2.996	-8.527	1.499	0.366	0.427	-0.183	3.831	9.528	2.223	-0.366	0.183	-0.183	-9.619	-0.607	-2.089	0.122	0	0	1.902	9.375	2.342	0.061	-0.061	-0.122	0.818	9.842	0.367	-0.061	0	0	1510068314
-9.442	-2.317	-2.129	0	-0.061	-0.061	2.677	-8.586	1.674	0	0.061	-0.244	3.755	9.522	2.379	-0.61	0.061	-0.244	-9.646	-0.449	-2.088	0.122	0	0	1.931	9.367	2.378	0.061	-0.061	-0.122	0.818	9.842	0.367	0.061	0	0	1510068314
-9.361	-2.306	-2.072	0	-0.061	-0.061	3.149	-8.641	1.459	0	0.061	-0.244	3.511	9.482	2.606	-0.488	-0.244	-0.183	-9.665	-0.45	-2.116	0	0	0	1.96	9.338	2.377	0.183	0.061	-0.061	0.717	9.867	0.464	-0.061	0	0	1510068314
-9.365	-2.322	-2.071	-0.061	-0.122	0	2.701	-8.701	1.217	-0.061	0.183	-0.183	3.631	9.723	2.104	-0.854	-0.122	-0.488	-9.665	-0.45	-2.116	0.061	0	0	1.96	9.392	2.403	0.061	0.061	-0.061	0.818	9.842	0.402	0	-0.061	0	1510068314
-9.427	-2.29	-2.011	-0.061	-0.061	-0.061	2.893	-8.61	1.451	1.038	-0.427	-0.366	3.563	9.463	3.205	-0.977	0.61	-0.122	-9.637	-0.425	-2.125	-0.061	-0.122	-0.061	2.052	9.461	2.516	0	0.061	-0.122	0.818	9.842	0.402	0	-0.061	0	1510068314
-9.424	-2.292	-2.004	-0.122	-0.122	-0.061	3.193	-8.52	1.939	1.038	-0.427	-0.366	2.852	9.059	2.852	-0.061	-0.671	-0.549	-9.655	-0.336	-2.107	-0.061	-0.061	0	1.609	9.234	2.274	0.122	0	0	0.804	9.88	0.464	0	0	0	1510068314
-9.427	-2.266	-1.971	-0.183	0	-0.061	3.036	-8.531	1.983	0.916	-0.366	-0.122	3.364	9.454	2.74	-0.671	0.854	-0.793	-9.655	-0.336	-2.107	-0.061	-0.061	0	2.058	9.38	2.394	0	-0.122	0.183	0.863	9.855	0.395	0	-0.061	0	1510068314
-9.502	-2.242	-1.999	-0.244	-0.061	-0.061	3.108	-8.66	1.358	0.427	0	0.061	3.109	9.569	3.224	-0.732	1.892	-0.977	-9.672	-0.263	-2.131	-0.183	-0.061	-0.061	2.539	9.441	2.463	0.061	0.244	-0.122	0.863	9.855	0.395	0.061	-0.061	-0.061	1510068314
-9.415	-2.222	-1.943	-0.305	-0.061	-0.061	2.708	-8.666	2.015	0.732	0.061	0.183	2.428	9.51	3.491	-0.366	0.427	-1.038	-9.628	-0.343	-2.092	-0.244	-0.183	-0.061	1.957	9.393	2.424	0.244	0.488	0	1.004	9.802	0.453	0.122	0.183	-0.061	1510068314
-9.393	-2.265	-1.913	-0.427	-0.061	-0.122	2.708	-8.666	2.015	1.77	0.61	0.427	2.539	9.533	3.348	-0.183	-0.427	-0.854	-9.628	-0.343	-2.092	-0.244	-0.122	-0.122	1.701	9.434	2.426	-0.061	0.061	0.122	0.958	9.795	0.394	0.122	0.244	-0.061	1510068314
-9.415	-2.296	-1.927	-0.488	0.061	-0.122	2.879	-8.25	2.299	0.366	-1.16	0.061	2.723	9.491	3.291	-0.488	0.183	-0.671	-9.707	-0.16	-2.101	-0.366	-0.122	-0.061	2.038	9.362	2.456	-0.061	0.122	-0.122	0.958	9.795	0.394	0.183	0.244	-0.061	1510068314
-9.483	-2.361	-1.982	-0.61	0	-0.122	3.003	-8.402	2.236	0.366	-1.16	0.061	2.84	9.379	3.344	-0.366	0.366	-0.549	-9.689	-0.256	-2.062	-0.427	-0.305	-0.061	2.092	9.332	2.439	0	0.244	-0.183	0.721	9.899	0.501	0.183	0.427	-0.061	1510068314
-9.508	-2.353	-2.042	-0.671	-0.122	-0.183	3.003	-8.402	2.236	0.488	-0.916	0.122	3.054	9.405	3.316	0.061	0.122	-0.427	-9.689	-0.256	-2.062	-0.488	-0.244	-0.061	2.024	9.355	2.446	-0.061	0.305	-0.061	0.717	9.921	0.418	0.183	0.244	-0.122	1510068314
-9.38	-2.422	-2.001	-0.732	-0.061	-0.244	3.722	-8.543	2.023	0.366	-0.183	-0.488	3.378	9.394	2.854	0.122	0.366	0	-9.729	-0.323	-2.036	-0.427	-0.305	-0.122	2.011	9.318	2.481	-0.122	0.427	0	0.717	9.921	0.418	0.244	0.366	-0.183	1510068314
-9.363	-2.522	-2.036	-0.549	-0.061	-0.305	4.384	-8.436	2.309	0.366	-0.183	-0.488	3.37	9.422	2.728	-0.305	0.549	0.61	-9.787	-0.413	-1.933	-0.427	-0.427	-0.122	1.865	9.344	2.491	-0.122	0.488	-0.122	0.703	9.877	0.377	0.305	0.488	-0.244	1510068314
-9.308	-2.627	-2.082	-0.488	-0.061	-0.244	4.384	-8.436	2.309	1.038	0.061	-1.099	3.637	9.396	2.835	-0.61	0.549	1.099	-9.787	-0.413	-1.933	-0.427	-0.488	-0.122	1.743	9.313	2.413	-0.061	0.488	-0.244	0.685	9.845	0.38	0.305	0.427	-0.244	1510068314
-9.379	-2.62	-2.146	-0.488	-0.183	-0.244	4.844	-8.016	2.99	0.977	0.793	-1.282	3.533	9.272	3.438	-0.61	0.427	1.16	-9.719	-0.492	-1.67	-0.366	-0.488	-0.122	1.803	9.253	2.401	0.183	0.549	-0.244	0.685	9.845	0.38	0.305	0.305	-0.183	1510068314
-9.298	-2.523	-2.11	-0.488	0	-0.244	4.329	-7.501	2.951	-0.122	-0.244	-1.343	3.578	9.111	3.47	0	0.305	0.916	-9.74	-0.473	-1.637	-0.305	-0.427	-0.183	1.747	9.198	2.387	0.305	0.793	-0.061	0.356	9.904	0.06	0.305	0.305	-0.122	1510068314
-9.234	-2.519	-2.146	-0.488	0.183	-0.305	4.689	-7.504	3.098	-0.061	1.221	-1.465	3.451	9.178	3.467	0.305	0.305	0.854	-9.74	-0.473	-1.637	-0.366	-0.427	-0.122	1.736	9.298	2.503	0.305	0.916	0.061	0.475	9.875	0.008	0.305	0.305	-0.244	1510068314
-9.226	-2.486	-2.22	-0.427	0.244	-0.366	4.689	-7.504	3.098	-0.61	1.587	-1.282	3.213	9.44	3.211	0.366	0.488	0.977	-9.845	-0.464	-1.641	-0.305	-0.427	-0.183	1.666	9.463	2.46	0.305	0.977	0	0.475	9.875	0.008	0.427	0.366	-0.305	1510068314
-9.178	-2.445	-2.292	-0.549	0.366	-0.488	4.374	-7.756	2.662	-0.61	1.587	-1.282	2.943	9.478	3.29	0.244	0.61	1.038	-9.763	-0.554	-1.53	-0.366	-0.61	-0.244	1.561	9.507	2.462	0.305	0.854	-0.122	0.225	9.867	-0.127	0.366	0.488	-0.366	1510068314
-9.161	-2.474	-2.487	-0.549	0.305	-0.488	4.401	-7.856	2.779	-1.038	1.099	-1.282	2.869	9.435	3.25	0.183	0.244	1.099	-9.763	-0.554	-1.53	-0.305	-0.61	-0.305	1.428	9.417	2.414	0.305	0.793	-0.183	0.225	9.867	-0.127	0.427	0.427	-0.488	1510068314
-9.192	-2.628	-2.667	-0.488	0.122	-0.549	3.536	-7.868	2.864	-0.61	1.221	-0.854	2.799	9.229	3.394	0.305	0.122	0.977	-9.644	-0.803	-1.279	-0.366	-0.671	-0.366	1.302	9.368	2.311	0.122	0.61	-0.244	0.293	9.831	-0.25	0.305	0.488	-0.549	1510068314
-9.174	-2.726	-2.729	-0.427	0	-0.488	3.536	-7.868	2.864	-0.977	1.038	-0.549	2.626	9.104	3.216	0.732	-0.427	0.61	-9.624	-1.077	-1.162	-0.427	-0.671	-0.366	1.217	9.292	2.153	0.122	0.427	-0.305	0.708	9.768	-0.252	0.366	0.732	-0.488	1510068315
-9.168	-2.732	-2.681	-0.122	0	-0.366	3.409	-8.019	2.707	-0.854	1.221	-0.488	2.912	9.159	3.068	0.854	0	0.549	-9.624	-1.077	-1.162	-0.305	-0.732	-0.366	1.197	9.296	2.007	0.061	0.366	-0.305	0.708	9.768	-0.252	0.366	0.671	-0.305	1510068315
-9.225	-2.556	-2.815	-0.183	0.061	-0.244	3.042	-8.016	2.695	-0.732	0.854	-0.366	3.372	9.27	2.732	0.977	0.305	0.122	-9.7	-1.418	-0.977	-0.183	-0.671	-0.427	0.906	9.448	1.977	0.061	0.305	-0.488	0.691	9.799	-0.439	0.183	0.488	-0.061	1510068315
-9.262	-2.495	-2.976	-0.183	0.122	-0.244	2.89	-8.044	2.574	-0.854	0.671	-0.183	3.622	9.64	2.321	0.854	-0.305	-0.061	-9.7	-1.418	-0.977	0	-0.671	-0.366	0.591	9.804	1.906	0	0.061	-0.427	0.4	9.847	-0.645	0.244	0.183	-0.061	1510068315
-9.219	-2.517	-3.041	-0.122	0.244	-0.244	2.789	-8.144	2.58	-1.038	0.916	0.305	3.893	9.877	2.285	0.61	-0.305	-0.305	-9.728	-1.425	-0.939	0	-0.427	-0.305	0.721	10.122	1.913	0	-0.183	-0.488	0.524	9.886	-0.72	0.122	0.183	-0.061	1510068315
-9.196	-2.609	-3.122	0	0.183	-0.183	2.577	-8.262	2.407	-0.977	0.671	0.732	3.974	9.744	2.375	0.61	-0.305	-0.305	-9.738	-1.491	-0.88	0	-0.427	-0.305	0.842	10.119	1.833	0.061	-0.366	-0.549	0.49	9.897	-0.902	0.061	0.244	0	1510068315
-9.28	-2.783	-3.202	0.122	0.122	0	2.59	-8.239	2.576	-0.977	0.671	0.732	3.974	9.744	2.375	0.61	-0.488	-0.366	-9.647	-1.635	-0.8	0	-0.244	-0.244	0.836	10.006	1.735	0.061	-0.366	-0.549	0.303	9.889	-1.013	-0.061	0.122	0	1510068315
-9.254	-2.839	-3.249	0.305	0.122	0.122	2.568	-8.256	2.763	-0.732	0.366	0.977	4.267	9.758	2.647	0.61	-0.427	-0.488	-9.615	-1.809	-0.78	0.061	-0.122	-0.244	0.906	9.983	1.613	-0.061	-0.549	-0.305	0.371	9.918	-0.94	-0.061	-0.183	0	1510068315
-9.244	-2.796	-3.263	0.366	0	0.122	2.718	-8.423	2.889	-0.732	-0.244	1.282	4.413	9.855	2.585	0.366	-0.488	-0.549	-9.715	-2.073	-0.904	0.183	0.061	-0.183	0.781	10.075	1.558	-0.183	-0.549	-0.183	0.371	9.918	-0.94	-0.061	-0.183	0	1510068315
-9.165	-2.841	-3.079	0.549	-0.183	0.122	2.718	-8.423	2.889	-0.732	-0.549	1.221	4.343	9.79	2.373	0.183	-0.854	-0.549	-9.715	-2.073	-0.904	0.366	-0.061	-0.061	0.743	10.054	1.486	-0.183	-0.671	-0.122	0.294	9.915	-0.902	-0.122	-0.427	0.061	1510068315
-9.174	-2.847	-2.98	0.854	-0.183	0.122	2.893	-8.312	2.967	-0.732	-0.61	1.16	4.179	9.57	2.013	-0.061	-1.099	-0.366	-9.534	-2.225	-0.839	0.488	0.122	0.061	0.664	9.819	1.427	-0.244	-0.732	-0.122	0.285	9.9	-0.768	-0.244	-0.488	0.061	1510068315
-9.199	-2.884	-2.923	1.099	-0.122	0.244	3.088	-7.782	2.803	-0.793	-0.366	0.977	4.125	9.519	1.669	-0.427	-1.221	-0.366	-9.433	-2.133	-0.65	0.793	0.061	0.183	0.585	9.665	1.426	-0.305	-0.732	-0.061	0.251	9.896	-0.737	-0.244	-0.61	0.061	1510068315
-9.188	-2.759	-2.968	1.282	-0.183	0.305	3.061	-7.894	2.664	-0.793	0.061	0.854	4.035	9.696	1.519	-0.61	-1.343	-0.488	-9.433	-2.133	-0.65	0.916	0.122	0.244	0.532	9.8	1.517	-0.244	-0.671	-0.061	0.752	9.867	-0.694	-0.244	-0.671	0.122	1510068315
-9.075	-2.751	-3.033	1.16	-0.122	0.244	3.199	-8.13	2.561	-0.793	0.305	0.793	3.917	9.892	1.369	-0.427	-1.343	-0.549	-9.618	-1.949	-0.648	0.977	0.183	0.366	0.531	10.012	1.561	-0.366	-0.732	-0.061	0.697	9.851	-0.739	-0.183	-0.61	0.305	1510068315
-8.982	-3.005	-2.961	1.221	0	0.305	3.199	-8.13	2.561	-0.671	0.305	0.793	3.854	10.045	1.357	-0.366	-1.038	-0.427	-10.087	-1.349	-0.618	0.977	0.183	0.488	0.773	10.196	1.737	-0.427	-0.854	-0.122	0.697	9.851	-0.739	-0.488	-0.549	0.366	1510068315
-9.104	-2.962	-2.974	0.793	-0.061	0.122	3.5	-8.545	2.615	-0.549	0.366	0.305	3.829	10.087	1.565	-0.305	-0.427	-0.366	-10.087	-1.349	-0.618	0.977	0.244	0.549	1.004	10.2	1.931	-0.549	-0.671	-0.183	-0.103	9.987	-0.366	-0.305	-0.427	0.61	1510068315
-9.123	-3.101	-2.797	0.793	-0.427	0	3.762	-8.97	2.523	-0.366	0.549	-0.305	3.636	9.768	1.763	0	-0.427	-0.61	-10.062	-0.934	-0.551	0.793	-0.122	0.549	1.134	9.952	2.089	-0.549	-0.671	-0.305	-0.103	9.987	-0.366	-0.732	-0.793	0.549	1510068315
-9.128	-3.32	-2.509	0.916	-0.61	0.122	3.754	-9.076	2.256	0	0.427	-0.977	3.498	9.289	1.889	0.366	-0.427	-0.732	-9.737	-0.843	-0.459	0.732	-0.183	0.488	1.078	9.461	2.164	-0.61	-0.61	-0.305	-0.254	9.941	-0.246	-0.549	-0.916	0.427	1510068315
-9.086	-3.374	-2.238	1.282	-0.427	0.305	3.444	-8.72	1.573	0.366	0.427	-1.526	3.425	9.071	1.845	0.305	-0.122	-0.671	-9.506	-1	-0.391	0.732	0	0.488	0.731	9	2.222	-0.61	-0.549	-0.244	0.583	9.869	-0.331	-0.305	-1.16	0.305	1510068315
-9.118	-3.067	-2.244	1.16	-0.549	0.122	3.444	-8.72	1.573	0.366	0.427	-1.953	3.358	9.386	1.696	0	-0.366	-0.671	-9.67	-1.171	-0.459	0.977	0.061	0.305	0.372	9.03	2.291	-0.427	-0.488	-0.244	0.583	9.869	-0.331	-0.366	-0.793	0.427	1510068315
-9.075	-3.177	-2.004	0.916	-0.61	-0.061	3.242	-8.605	1.245	0.183	0.366	-2.014	3.033	9.867	1.422	-0.305	-1.099	-0.549	-9.889	-1.053	-0.59	1.16	0	0.366	0.2	9.446	2.467	-0.305	-0.671	-0.366	0.829	9.883	-0.073	-0.488	-0.732	0.488	1510068315
-9.088	-3.397	-1.736	1.221	-0.427	0	3.187	-8.398	1.079	-0.183	0.366	-1.709	2.913	10.024	1.396	-0.427	-1.709	-0.305	-9.947	-0.831	-0.615	1.343	-0.244	0.366	0.362	9.765	2.705	-0.183	-0.916	-0.549	1.005	9.883	-0.026	-0.671	-0.427	0.61	1510068315
-9.13	-3.557	-1.676	1.221	-0.61	0	3.339	-7.888	1.086	-0.61	0.854	-1.16	2.918	9.798	1.584	-0.305	-1.709	-0.183	-9.775	-0.65	-0.492	1.465	-0.244	0.305	0.467	9.609	2.815	-0.244	-1.099	-0.671	0.767	9.789	0.273	-0.549	-0.366	0.61	1510068315
-8.94	-3.603	-1.433	1.343	-0.671	-0.183	3.339	-7.888	1.086	-1.038	1.465	-0.671	2.792	9.667	1.792	-0.244	-1.343	-0.244	-9.796	-0.569	-0.451	1.648	-0.366	0.305	0.384	9.382	2.844	-0.427	-1.038	-0.61	0.767	9.789	0.273	-0.122	-0.549	0.671	1510068315
-8.855	-3.463	-1.221	1.526	-0.244	-0.244	3.277	-7.915	1.048	-1.221	1.709	-0.366	2.403	9.648	1.834	-0.305	-1.343	-0.366	-9.716	-0.487	-0.432	1.831	-0.427	0.366	0.29	9.28	2.884	-0.427	-1.099	-0.671	1.049	9.836	0.614	0	-0.854	0.854	1510068315
-9.106	-3.479	-1	1.831	-0.122	-0.122	3.468	-8.012	0.926	-1.282	1.343	-0.183	2.166	9.72	1.849	-0.366	-1.77	-0.549	-9.649	-0.311	-0.376	1.953	-0.488	0.305	0.197	9.283	3.004	-0.366	-1.221	-0.793	1.12	9.88	0.371	-0.244	-1.526	0.977	1510068315
-9.475	-3.621	-0.944	1.953	-0.244	-0.061	3.468	-8.012	0.926	-1.343	1.221	0	2.183	9.825	1.885	-0.305	-1.953	-0.61	-9.838	0.093	-0.451	2.075	-0.427	0.305	0.106	9.325	3.145	-0.305	-1.465	-0.854	1.12	9.88	0.371	-0.244	-1.892	1.099	1510068316
-9.454	-3.409	-0.847	2.258	0.183	-0.122	3.799	-8.417	0.794	-1.404	1.221	0.305	2.201	10.079	1.969	-0.244	-1.892	-0.732	-9.838	0.093	-0.451	2.197	-0.427	0.305	0.161	9.554	3.256	-0.488	-1.709	-0.916	1.232	10.14	0.39	-0.183	-2.014	1.099	1510068316
-9.627	-3.262	-0.653	2.258	0.183	-0.244	3.998	-8.559	0.773	-1.465	1.282	0.549	2.227	10.256	2.103	-0.244	-1.953	-0.916	-9.924	0.163	-0.513	2.258	-0.427	0.244	0.256	9.763	3.323	-0.488	-1.953	-0.977	1.388	10.075	0.551	-0.366	-1.77	1.16	1510068316
-9.377	-3.171	-0.401	2.197	0.427	-0.244	3.998	-8.559	0.773	-1.526	1.343	0.671	2.297	10.202	2.237	-0.305	-2.075	-1.099	-9.936	0.285	-0.489	2.258	-0.366	0.183	0.328	9.734	3.311	-0.549	-2.197	-0.977	1.388	10.075	0.551	-0.427	-2.563	1.038	1510068316
-9.326	-3.061	-0.315	2.197	0.427	-0.183	4.258	-8.546	0.889	-1.526	1.404	0.671	2.424	10.054	2.321	-0.366	-2.136	-1.16	-9.857	0.501	-0.474	2.38	-0.427	0.183	0.463	9.606	3.351	-0.61	-2.258	-0.977	1.92	9.549	0.195	-0.427	-2.747	1.099	1510068316
-9.299	-2.943	-0.386	2.075	0.671	-0.122	4.332	-8.585	0.976	-1.526	1.587	0.61	2.61	9.835	2.364	-0.427	-2.136	-1.282	-9.738	0.711	-0.343	2.258	-0.366	0.122	0.593	9.412	3.32	-0.671	-2.319	-0.977	2.226	9.593	0.53	-0.427	-2.502	0.977	1510068316
-9.417	-2.998	-0.361	2.014	0.488	-0.122	4.216	-8.702	0.904	-1.343	1.892	0.488	2.82	9.63	2.341	-0.488	-2.075	-1.282	-9.639	0.848	-0.182	2.014	0	0	0.517	9.153	3.348	-0.61	-2.258	-0.854	2.382	9.546	0.455	-0.732	-2.441	0.671	1510068316
-9.355	-3.097	-0.372	1.831	0.61	-0.061	4.136	-8.94	0.823	-1.099	1.892	0.305	2.969	9.672	2.271	-0.549	-2.136	-1.221	-9.639	0.848	-0.182	2.014	0	0	0.496	9.138	3.354	-0.488	-2.258	-0.732	2.382	9.546	0.455	-0.977	-2.197	0.366	1510068316
-9.229	-3.281	-0.353	1.709	0.61	0	4.157	-8.97	0.662	-0.793	1.648	0	3.112	9.66	2.157	-0.549	-2.258	-1.038	-9.727	0.848	-0.238	1.953	-0.061	-0.061	0.635	9.203	3.413	-0.305	-2.197	-0.732	1.975	9.497	0.422	-1.099	-1.77	-0.061	1510068316
-9.15	-3.362	-0.321	1.892	0.671	0	4.157	-8.97	0.662	-0.61	1.404	-0.305	3.273	9.537	2.145	-0.488	-2.136	-0.793	-9.739	0.841	-0.228	1.831	0	-0.122	0.751	9.186	3.427	-0.183	-2.075	-0.671	1.975	9.497	0.422	-1.16	-2.136	-0.305	1510068316
-9.088	-3.238	-0.432	1.831	0.793	0	4.103	-8.873	0.467	-0.488	1.587	-0.488	3.341	9.426	2.128	-0.305	-1.892	-0.61	-9.745	0.78	-0.205	1.831	0	-0.183	0.724	9.069	3.452	-0.122	-1.892	-0.61	2.281	9.532	0.418	-1.16	-2.136	-0.366	1510068316
-9.113	-3.283	-0.518	1.587	0.977	-0.061	3.711	-8.666	0.355	-0.366	1.709	-0.549	3.304	9.424	2.143	-0.183	-1.77	-0.305	-9.8	0.764	-0.179	1.77	-0.061	-0.244	0.677	9.044	3.512	0.061	-1.709	-0.549	2.361	9.555	0.547	-1.221	-2.136	-0.366	1510068316
-9.044	-3.333	-0.456	1.648	1.038	-0.061	3.711	-8.666	0.355	-0.244	1.587	-0.549	3.193	9.457	2.144	-0.183	-1.77	-0.061	-9.812	0.745	-0.177	1.709	-0.061	-0.366	0.566	9.067	3.485	0.183	-1.587	-0.488	2.361	9.555	0.547	-1.221	-2.441	-0.366	1510068316
-9.122	-3.316	-0.499	1.465	1.16	0	3.747	-8.646	0.297	-0.183	1.587	-0.427	3.024	9.418	2.143	-0.122	-1.831	0.183	-9.823	0.755	-0.161	1.709	-0.122	-0.427	0.53	9.038	3.497	0.305	-1.526	-0.427	2.444	9.49	0.471	-1.099	-2.747	-0.244	1510068316
-8.891	-3.414	-0.504	1.404	1.587	0.061	3.863	-8.65	0.352	-0.244	1.404	-0.427	2.895	9.4	2.17	-0.122	-1.831	0.183	-9.804	0.77	-0.142	1.648	-0.061	-0.488	0.573	9.034	3.482	0.427	-1.404	-0.427	2.187	9.534	0.498	-1.16	-2.747	0	1510068316
-9.165	-3.508	-0.522	1.526	1.465	0.122	4.017	-8.67	0.311	-0.244	1.648	-0.427	2.735	9.46	2.133	0	-1.709	0.305	-9.79	0.768	-0.161	1.587	-0.183	-0.549	0.584	9.045	3.464	0.488	-1.343	-0.427	2.092	9.418	0.353	-0.854	-2.93	0.244	1510068316
-9.097	-3.236	-0.47	1.526	1.709	0.183	3.951	-8.626	0.294	-0.183	1.892	-0.305	2.608	9.526	2.15	0.122	-1.587	0.366	-9.853	0.705	-0.115	1.526	-0.122	-0.61	0.488	9.112	3.475	0.549	-1.343	-0.427	2.114	9.225	0.23	-1.099	-3.601	-0.122	1510068316
-9.622	-3.33	-0.63	1.404	1.221	0.366	3.571	-8.415	0.31	-0.244	1.77	-0.305	2.517	9.6	2.147	0.305	-1.465	0.366	-9.8	0.65	-0.05	1.526	-0.183	-0.732	0.401	9.162	3.433	0.671	-1.282	-0.427	1.474	9.421	-0.626	-0.61	-3.235	-0.854	1510068316
-10.025	-3.481	-0.758	1.221	1.038	0.122	3.571	-8.415	0.31	-0.305	1.587	-0.061	2.518	9.731	2.125	0.366	-1.343	0.427	-9.727	0.676	0.122	1.465	0.061	-0.732	0.303	9.264	3.395	0.671	-1.282	-0.366	1.474	9.421	-0.626	-0.061	-3.113	-1.648	1510068316
-9.963	-3.955	-1.157	1.343	0.549	0.183	3.667	-8.514	0.307	-0.305	1.892	0.244	2.542	10.08	2.085	0.366	-1.221	0.366	-9.987	0.342	0.141	1.343	0	-0.793	0.14	9.528	3.223	0.61	-1.404	-0.366	2.613	10.74	0.81	0.61	-3.174	-2.014	1510068316
-9.319	-3.476	-0.896	1.404	0.793	0.488	3.541	-8.763	0.262	-0.305	1.831	0.427	2.519	10.499	2.066	0.366	-1.221	0.366	-10.216	-0.221	0.072	1.465	-0.366	-0.793	0.041	10.015	2.879	0.61	-1.587	-0.366	6.221	10.173	0.791	0.61	-2.014	-0.61	1510068316
-9.025	-3.06	-1.01	1.404	1.099	0.61	3.56	-8.817	0.307	-0.366	1.709	0.427	2.527	10.259	1.936	0	-1.709	0.183	-9.527	-0.538	0.255	1.709	0.183	-0.793	-0.197	10.025	2.632	0.488	-1.648	-0.427	2.996	9.405	-0.013	0.732	1.282	-0.244	1510068316
-9.186	-3.409	-1.68	1.343	1.221	0.61	3.676	-8.315	0.551	-0.61	2.136	0.244	2.573	10.018	1.736	-0.244	-2.014	0.183	-9.359	-0.536	0.3	1.831	0.366	-0.732	-0.56	9.628	2.495	0.366	-1.77	-0.305	0.792	9.574	-0.184	0.793	-2.197	-0.671	1510068316
-9.064	-3.804	-1.76	1.282	0.793	0.671	3.558	-8.033	0.824	-0.793	2.502	0.244	2.61	10.25	1.65	-0.427	-2.136	0.122	-9.612	-0.579	0.212	1.709	0.549	-0.549	-0.593	9.798	2.298	0.244	-2.258	-0.183	2.369	9.823	0.464	0.366	-2.075	-0.671	1510068316
-8.777	-3.545	-1.607	1.648	1.038	0.732	3.39	-8.373	0.98	-0.61	2.869	0.305	2.641	10.226	1.483	-0.488	-2.38	-0.061	-9.619	-0.763	0.169	1.709	0.366	-0.61	-0.183	10.062	2.044	0.183	-2.625	-0.183	2.369	9.823	0.464	0.244	-0.854	-0.244	1510068316
-8.449	-3.443	-2.015	1.831	1.587	0.488	3.175	-8.494	1.067	-0.427	2.563	0.122	2.884	9.814	1.324	-0.549	-2.38	-0.244	-9.333	-1.065	0.267	1.709	0.427	-0.549	0.041	9.825	1.951	0.061	-2.563	-0.244	1.172	9.649	-0.321	0.305	-1.099	-0.366	1510068317
-8.844	-3.998	-2.67	2.136	1.16	0.427	3.212	-7.869	1.187	-0.366	1.953	-0.305	3.06	9.647	1.132	-0.793	-2.136	-0.244	-9.115	-1.656	0.335	1.77	0.488	-0.488	-0.425	9.434	1.599	-0.244	-2.502	-0.122	0.867	9.879	-0.024	0.061	-1.16	-0.427	1510068317
-8.893	-4.228	-3.112	2.563	1.099	0.549	3.212	-7.869	1.187	-0.427	2.319	-0.671	2.948	9.982	0.696	-1.221	-2.502	-0.305	-9.439	-2.414	0.309	1.953	0.732	-0.427	-1.01	9.538	1.083	-0.488	-2.747	0.061	0.867	9.879	-0.024	0.122	-1.221	-0.183	1510068317
-8.972	-3.978	-3.627	2.625	1.221	0.793	3.07	-8.143	1.115	-0.732	2.625	-0.854	2.804	10.781	0.11	-1.648	-3.54	-0.61	-10.088	-2.783	0.085	2.441	0.61	-0.305	-1.029	10.287	0.733	-0.427	-2.991	-0.061	0.4	10.015	-0.47	0.183	-1.526	0.122	1510068317
-8.768	-3.498	-3.804	2.625	1.404	0.793	2.92	-8.829	1.087	-1.038	2.747	-0.916	2.86	11.145	-0.484	-1.831	-4.578	-0.854	-10.513	-2.751	-0.214	2.808	0.244	-0.183	-0.614	11.062	0.784	-0.244	-3.174	-0.427	0.178	10.166	-0.914	-0.122	-2.136	0.122	1510068317
-8.91	-3.272	-3.901	2.563	1.404	0.671	2.89	-9.209	1.235	-1.343	2.991	-0.916	3.185	10.709	-0.779	-1.526	-4.883	-0.977	-10.356	-2.482	-0.293	2.93	0.122	-0.305	-0.22	11.041	0.904	-0.305	-3.54	-0.732	-0.074	10.097	-1.415	0	-2.197	0.183	1510068317
-8.86	-3.351	-3.79	2.563	1.465	0.488	2.97	-9.177	1.54	-1.587	3.601	-0.793	3.596	10.032	-0.596	-0.977	-4.089	-1.099	-9.996	-2.205	-0.281	2.93	0	-0.305	-0.051	10.445	0.947	-0.549	-3.845	-0.732	-0.122	10.038	-1.585	-0.061	-2.197	-0.061	1510068317
-8.873	-3.64	-3.647	2.808	1.038	0.61	2.513	-8.802	1.614	-1.526	4.272	-0.732	3.778	9.623	-0.449	-0.732	-2.808	-1.282	-9.636	-2.262	-0.153	2.93	0.183	-0.305	0.047	9.885	0.827	-0.793	-3.845	-0.732	0.402	9.872	-0.973	0	-1.953	-0.183	1510068317
-8.977	-3.642	-3.426	3.113	0.793	0.671	2.513	-8.802	1.614	-1.282	4.272	-0.854	3.561	9.569	-0.457	-0.793	-2.625	-1.465	-9.555	-2.437	-0.158	3.052	0.183	-0.305	0.036	9.643	0.693	-0.854	-3.479	-0.854	0.402	9.872	-0.973	-0.122	-2.197	-0.122	1510068317
-9.02	-3.674	-3.101	3.357	0.61	0.732	2.127	-8.569	1.401	-1.099	3.418	-0.916	3.443	9.698	-0.5	-0.854	-3.479	-1.587	-9.551	-2.534	-0.177	3.357	-0.061	-0.183	-0.211	9.648	0.7	-0.732	-3.357	-1.038	0.412	9.832	-0.907	-0.061	-2.869	0.122	1510068317
-9.094	-3.43	-2.811	3.723	0.427	0.671	2.094	-8.202	1.231	-1.038	2.869	-0.854	3.572	9.953	-0.535	-0.916	-4.028	-1.526	-9.354	-2.629	-0.153	3.662	-0.061	-0.061	-0.502	9.776	0.798	-0.549	-3.418	-1.221	0.385	9.841	-0.723	-0.183	-3.174	0.244	1510068317
-9.179	-3.11	-2.968	3.845	0.427	0.427	2.155	-7.77	1.022	-1.282	2.747	-0.61	3.736	10.304	-0.495	-0.854	-4.15	-1.404	-9.283	-2.585	-0.128	3.906	0.061	0.061	-0.752	10.067	0.98	-0.488	-3.479	-1.221	1.048	9.829	-0.794	-0.122	-3.052	0.244	1510068317
