# Supplementary material for: A deep learning approach for lower back-pain risk prediction during manual lifting
Source: PLoS One. 2021 Feb 19;16(2):e0247162. doi: 10.1371/journal.pone.0247162 (PMC7894914; doi:10.1371/journal.pone.0247162)
Supplement: S1 Data — (ZIP) [file pone.0247162.s001.zip › source-used/Subject_01_P1_Zone08_T3.csv]

Side_A_x	Side_A_y	Side_A_z	Side_G_x	Side_G_y	Side_G_z	LtWt_A_x	LtWt_A_y	LtWt_A_z	LtWt_G_x	LtWt_G_y	LtWt_G_z	RtWt_A_x	RtWt_A_y	RtWt_A_z	RtWt_G_x	RtWt_G_y	RtWt_G_z	Back_A_x	Back_A_y	Back_A_z	Back_G_x	Back_G_y	Back_G_z	UArm_A_x	UArm_A_y	UArm_A_z	UArm_G_x	UArm_G_y	UArm_G_z	Thig_A_x	Thig_A_y	Thig_A_z	Thig_G_x	Thig_G_y	Thig_G_z	Time_stp
-9.397	-2.268	-2.358	-0.061	-0.061	0	8.769	2.223	4.42	0.366	0.183	-0.183	10.566	-1.025	1.883	-0.61	0.061	0.122	-9.558	-0.737	-1.907	0.061	-0.061	0	3.412	8.685	2.638	-0.061	-0.366	0	1.381	9.818	-0.114	-0.061	0	0	1510069586
-9.372	-2.243	-2.314	0	-0.061	0	8.58	2.395	4.101	0.244	0.061	-0.122	10.628	-1.267	1.538	-0.549	-0.122	0.122	-9.617	-0.713	-1.97	0.061	0.061	-0.061	3.789	8.647	2.674	0	-0.183	0	1.403	9.767	-0.098	-0.061	0	0	1510069586
-9.374	-2.236	-2.303	0	-0.061	0	8.68	2.556	3.799	-0.061	0.061	-0.122	10.58	-1.443	1.116	-0.183	0.183	0.061	-9.629	-0.837	-1.986	0	0	0	3.905	8.646	2.652	0	0.183	0.122	1.384	9.781	-0.083	0	-0.061	0	1510069586
-9.394	-2.265	-2.318	0.061	-0.061	0	8.681	2.735	3.444	-0.488	0.122	-0.183	10.47	-1.299	0.926	0.427	0.366	-0.061	-9.662	-0.804	-2.022	0.061	0	0	3.845	8.613	2.653	-0.061	0.366	0.244	1.34	9.828	-0.109	-0.061	-0.061	0	1510069586
-9.343	-2.25	-2.315	0.061	-0.061	-0.061	8.721	2.777	3.401	-1.038	0.183	-0.366	10.198	0.63	4.015	1.099	0.122	-0.122	-9.751	-0.784	-2.044	0.122	0.061	0	3.609	8.716	2.754	-0.122	0.427	0.183	1.358	9.802	-0.123	-0.061	-0.061	0	1510069586
-9.379	-2.286	-2.29	0.061	-0.061	-0.061	8.451	1.578	5.79	-1.282	0.183	-0.183	10.84	0.014	2.966	-0.427	-0.732	-0.122	-9.672	-0.825	-2.062	0.122	0	0	2.236	8.679	2.617	0.244	-0.305	-0.549	1.328	9.792	-0.089	-0.061	-0.061	0	1510069586
-9.384	-2.335	-2.268	0.122	-0.061	-0.061	8.451	1.578	5.79	0.732	0.488	-0.366	10.703	-0.346	2.036	-0.793	1.16	-0.061	-9.623	-0.748	-2.005	0.183	0	0	3.403	8.789	2.884	-0.366	-0.793	0.122	1.299	9.81	-0.096	-0.061	-0.061	0	1510069586
-9.392	-2.344	-2.255	0.183	0	-0.061	8.811	2.205	4.369	-0.061	0.977	-0.122	10.5	-0.677	2.239	-0.427	0.549	-0.061	-9.741	-0.78	-2.065	0.122	0.122	0	3.903	8.874	2.878	-0.244	-0.366	-0.366	1.315	9.792	-0.09	-0.061	-0.061	0	1510069586
-9.369	-2.355	-2.255	0.183	0	-0.061	8.597	2.431	4.552	-0.183	-0.305	-0.366	10.294	-0.888	2.293	-0.549	-0.183	0	-9.654	-0.815	-1.968	0.183	-0.183	0	3.429	8.637	2.665	-0.122	-0.305	-0.305	1.335	9.801	-0.072	-0.061	-0.122	0	1510069586
-9.349	-2.36	-2.26	0.244	-0.061	-0.061	8.597	2.431	4.552	-0.061	0.244	-0.427	10.438	-1.135	1.981	-0.61	-0.183	-0.061	-9.631	-0.731	-2.011	0.305	0	0	3.508	8.696	2.653	-0.122	-0.488	-0.183	1.33	9.805	-0.08	-0.061	-0.122	0	1510069586
-9.362	-2.367	-2.227	0.305	0	-0.061	8.252	2.47	4.524	0	-0.122	-0.305	10.536	-1.348	1.552	-0.427	-0.244	-0.183	-9.631	-0.731	-2.011	0.244	-0.061	0	3.931	8.589	2.761	-0.122	-0.061	-0.183	1.31	9.799	-0.078	-0.061	-0.122	0	1510069586
-9.393	-2.3	-2.236	0.305	0	-0.061	8.248	2.504	4.353	-0.244	-0.183	-0.183	10.446	-1.397	1.062	0	0	-0.183	-9.685	-0.671	-2.018	0.305	-0.061	0	3.856	8.6	2.741	-0.061	0.122	-0.061	1.371	9.793	-0.096	-0.061	-0.183	0	1510069586
-9.382	-2.309	-2.207	0.244	0	-0.061	8.361	2.607	3.986	-0.793	0.061	-0.061	10.446	-1.397	1.062	0.61	-0.183	-0.244	-9.74	-0.746	-2.073	0.244	-0.061	0	3.634	8.758	2.848	-0.122	0.122	-0.122	1.324	9.811	-0.103	-0.061	-0.122	0	1510069586
-9.399	-2.323	-2.248	0.305	0	-0.061	7.791	1.504	4.811	-0.61	-0.549	0.183	10.765	-0.476	2.421	-0.305	-1.526	-0.244	-9.74	-0.746	-2.073	0.244	-0.122	0	2.856	8.716	2.622	0.183	-0.305	-0.427	1.43	9.782	-0.086	-0.061	-0.122	0	1510069587
-9.391	-2.352	-2.226	0.244	0	-0.122	8.434	2.122	4.307	-0.122	0.305	0.183	10.672	-0.639	1.932	-0.305	0.427	-0.366	-9.676	-0.724	-1.987	0.244	-0.122	0	3.566	8.845	2.864	-0.244	-0.305	-0.183	1.406	9.804	-0.059	0	-0.183	0	1510069587
-9.406	-2.371	-2.222	0.183	0	-0.122	8.434	2.122	4.307	-0.244	0.061	0.122	10.672	-0.639	1.932	-0.122	-0.366	-0.366	-9.794	-0.666	-2.001	0.244	-0.122	0	3.619	8.813	2.7	-0.122	-0.122	-0.366	1.327	9.795	-0.068	0	-0.183	0	1510069587
-9.385	-2.408	-2.212	0.183	0	-0.183	8.492	2.284	4.436	-0.122	-0.366	0.061	10.958	-0.843	2.132	-0.244	-0.244	-0.244	-9.794	-0.666	-2.001	0.183	-0.305	0.061	3.476	8.731	2.638	0	-0.122	-0.366	1.342	9.826	-0.091	0	-0.183	0	1510069587
-9.367	-2.443	-2.213	0.183	0	-0.183	8.475	2.25	4.62	0	-0.427	-0.122	10.951	-0.8	2.183	-0.366	-0.183	-0.061	-9.694	-0.633	-1.84	0.244	-0.305	0.061	3.479	8.731	2.661	0	-0.122	-0.305	1.308	9.816	-0.081	0	-0.183	-0.061	1510069587
-9.387	-2.419	-2.222	0.061	0	-0.183	8.629	2.23	4.622	0.122	-0.366	-0.183	10.951	-0.8	2.183	-0.427	-0.061	0.061	-9.622	-0.635	-1.64	0.122	-0.305	0.061	3.479	8.853	2.778	0	-0.061	-0.305	1.331	9.805	-0.093	0	-0.183	-0.061	1510069587
-9.426	-2.619	-2.281	-0.061	-0.061	-0.122	8.629	2.23	4.622	0.122	-0.366	-0.183	10.903	-0.858	2.422	-0.488	-0.183	0.061	-9.622	-0.635	-1.64	0.122	-0.305	0.061	3.348	9.045	2.76	0	0	-0.183	1.432	9.772	-0.148	0	-0.183	-0.061	1510069587
-9.27	-2.773	-2.238	0.061	-0.122	-0.061	8.917	2.413	4.632	0.61	-0.366	-0.061	11.115	-1.001	2.248	-0.671	-0.061	-0.061	-9.906	-0.663	-1.645	0.061	-0.244	0.122	3.43	8.976	2.763	0.122	0.244	0	1.518	9.758	-0.13	0.061	0	-0.061	1510069587
-9.088	-2.876	-2.156	0	-0.183	-0.183	8.917	2.413	4.632	0.61	-0.183	0	10.948	-1.128	1.751	-0.671	0.061	0.122	-10.225	-0.61	-1.815	0	-0.366	0.061	3.712	8.731	2.68	0	0.549	0	1.276	9.763	-0.008	0.061	0.305	0.061	1510069587
-9.088	-2.943	-2.104	0.122	-0.244	-0.427	9.103	2.651	4.097	0.244	-0.183	-0.305	10.948	-1.128	1.751	-0.183	0.122	0.244	-10.225	-0.61	-1.815	0	-0.793	0.122	3.907	8.464	2.603	-0.183	0.854	-0.183	1.049	9.789	0.051	0.061	0.305	0.061	1510069587
-8.971	-3.071	-2.218	0.122	-0.244	-0.732	8.641	2.809	3.535	-0.427	0	-0.549	8.845	-0.608	1.648	0.366	0.671	0.122	-10.612	-0.501	-2.072	-0.061	-1.404	0.122	4.139	8.187	2.639	-0.183	1.16	-0.61	0.839	9.879	0.063	0	0	0.183	1510069587
-8.911	-3.126	-2.127	0.183	-0.244	-1.221	7.785	2.894	3.129	-0.427	0	-0.549	8.845	-0.608	1.648	0.305	0.122	-0.122	-10.612	-0.501	-2.072	-0.061	-2.319	0.061	3.649	8.251	2.841	0.061	1.404	-1.587	0.724	9.856	0.086	0	-0.244	0.183	1510069587
-8.965	-3.162	-2.059	0.305	-0.366	-1.526	6.304	1.631	4.767	-1.038	0.183	-0.366	8.931	-0.634	1.767	-0.671	-0.977	-0.427	-10.365	-0.412	-1.843	-0.061	-2.869	0.061	3.091	8.26	2.761	0.305	1.038	-1.892	0.703	9.889	0.056	0.061	-0.305	0.183	1510069587
-8.987	-3.212	-1.878	0.183	-0.366	-1.709	7.004	2.097	3.791	0	-0.427	0.916	9.487	-0.689	1.333	-0.366	-0.671	-1.099	-9.623	-0.404	-0.719	-0.183	-2.808	0	3.062	8.427	3.03	0.183	1.16	-1.831	0.987	9.848	0.043	0.061	-0.366	0.122	1510069587
-9.026	-3.167	-1.778	0.305	-0.427	-1.77	7.423	2.043	3.09	-0.305	-0.732	1.099	9.487	-0.689	1.333	-0.122	-1.282	-1.16	-9.423	-0.391	-0.146	-0.122	-2.686	0	2.531	8.416	2.955	0.183	1.282	-1.953	1.42	9.802	0.036	0.061	0	0.183	1510069587
-9.016	-3.309	-1.755	0.061	-0.488	-1.77	7.927	1.787	3.223	-0.366	-1.465	1.221	10.124	-0.529	1.19	-0.061	-1.465	-1.099	-9.423	-0.391	-0.146	-0.183	-2.869	0	1.793	8.453	2.933	0.244	1.221	-1.892	1.42	9.802	0.036	0.061	0	0.183	1510069587
-9.142	-3.543	-1.604	0.244	-0.244	-1.587	8.625	1.353	3.421	-0.183	-1.343	1.16	10.292	-0.27	1.073	0.061	-1.343	-1.038	-9.192	-0.492	1.041	-0.183	-2.625	0	1.282	8.647	2.984	0.244	1.099	-1.77	1.949	9.538	-0.412	0.061	-0.244	0.122	1510069587
-9.202	-3.671	-1.7	0.061	-0.183	-1.404	8.625	1.353	3.421	0	-1.221	1.16	10.472	0.013	0.974	0.122	-1.404	-1.038	-9.192	-0.492	1.041	-0.183	-2.441	0	0.944	9.012	3.067	0.244	1.099	-1.648	1.986	9.784	-0.276	0.122	0.183	0.122	1510069587
-9.271	-3.767	-1.634	0.061	-0.183	-1.16	8.875	1.258	3.149	-0.122	-1.282	1.282	11.234	0.464	0.532	0.183	-1.343	-1.099	-9.203	-0.492	1.486	-0.183	-2.197	-0.061	0.597	9.481	3.175	0.244	1.221	-1.526	2.105	9.627	-0.54	0.122	0.183	0.122	1510069587
-9.203	-3.912	-1.55	0	-0.122	-0.916	9.348	1.043	3.051	-0.183	-1.16	1.343	11.234	0.464	0.532	0.305	-1.282	-1.16	-9.038	-0.55	2.329	-0.183	-1.953	-0.061	0.115	9.874	3.171	0.244	0.977	-1.343	2.283	9.668	-0.616	0.244	-0.183	-0.061	1510069587
-9.265	-4.045	-1.541	-0.061	-0.061	-0.61	9.912	0.87	3.057	-0.244	-1.038	1.404	11.699	0.693	0.432	0.305	-1.099	-1.16	-9.038	-0.55	2.329	-0.183	-1.526	-0.061	-0.266	10.014	3.204	0.244	0.732	-1.099	2.427	9.604	-0.664	0.183	-0.061	-0.122	1510069587
-9.262	-4.124	-1.566	-0.122	-0.122	-0.366	10.407	0.843	2.985	-0.244	-1.038	1.404	12.345	0.959	0.39	0.305	-0.977	-0.977	-8.99	-0.656	2.707	-0.122	-1.038	-0.122	-0.562	10.091	3.147	0.183	0.549	-0.732	2.534	9.633	-0.744	0.183	-0.061	-0.122	1510069587
-9.126	-4.238	-1.501	-0.122	0	-0.061	10.702	0.846	2.893	-0.183	-0.732	0.977	12.345	0.959	0.39	0.122	-0.671	-0.732	-8.959	-0.679	2.946	-0.061	-0.61	-0.183	-0.796	10.215	3.118	0.183	0.244	-0.488	2.594	9.572	-0.758	0.061	0.061	-0.061	1510069587
-9.086	-4.435	-1.536	-0.183	-0.122	0.061	10.895	0.913	2.925	-0.244	-0.61	0.671	12.397	1.096	0.4	0	-0.366	-0.488	-8.996	-0.658	3.018	0	-0.244	-0.183	-0.764	10.265	3.098	0.122	-0.122	-0.183	2.402	9.636	-0.657	0.061	0	-0.061	1510069587
-8.897	-4.475	-1.465	-0.061	0.061	0.244	10.958	0.815	2.945	-0.244	-0.183	0.427	12.243	1.041	0.244	-0.061	-0.244	-0.244	-9.034	-0.72	3.011	0	0.122	-0.122	-0.525	10.159	3.11	0.061	-0.183	0.061	2.277	9.668	-0.579	0.061	0.122	-0.061	1510069587
-8.801	-4.441	-1.467	-0.061	0.061	0.427	10.735	0.743	2.896	-0.244	-0.061	0.122	12.243	1.041	0.244	0	-0.061	0	-9.124	-0.574	2.844	0.122	0.366	-0.122	-0.429	10.045	3.107	0	-0.366	0.244	2.129	9.701	-0.546	0.061	0	-0.061	1510069588
-8.747	-4.359	-1.495	-0.061	0.244	0.488	10.505	0.605	2.894	-0.244	0.122	-0.061	11.992	1.049	0.272	-0.122	0.122	0.122	-9.124	-0.574	2.844	0.122	0.61	-0.122	-0.339	9.865	3.084	0	-0.488	0.488	2.06	9.591	-0.501	-0.122	-0.061	0	1510069588
-8.741	-4.345	-1.487	-0.122	0.244	0.488	10.206	0.607	2.747	-0.183	0.427	-0.244	11.693	0.977	0.159	-0.061	0.183	0.305	-9.146	-0.486	2.689	0.122	0.793	-0.122	-0.078	9.628	3.115	0	-0.427	0.549	2.06	9.591	-0.501	-0.122	-0.061	0	1510069588
-8.813	-4.302	-1.574	-0.183	0.183	0.549	9.787	0.452	2.472	-0.122	0.488	-0.366	11.39	1.02	0.309	-0.061	0.305	0.427	-9.277	-0.443	2.304	0.061	0.916	-0.183	-0.032	9.472	3.092	0.061	-0.549	0.61	1.854	9.65	-0.388	-0.061	0	0	1510069588
-8.732	-4.237	-1.596	-0.183	0.183	0.61	9.481	0.494	2.382	-0.061	0.549	-0.427	11.098	0.979	0.327	-0.122	0.427	0.488	-9.277	-0.443	2.304	0	0.977	-0.183	0.13	9.414	3.029	0.061	-0.61	0.671	1.787	9.605	-0.386	0	0	-0.061	1510069588
-8.731	-4.191	-1.65	-0.183	0.183	0.549	9.481	0.494	2.382	-0.061	0.427	-0.427	10.741	0.775	0.299	-0.061	0.244	0.488	-9.327	-0.484	2.085	0	0.916	-0.244	0.445	9.316	3.053	0.061	-0.61	0.671	1.815	9.668	-0.34	0	0	-0.061	1510069588
-8.738	-4.144	-1.709	-0.244	0.366	0.549	9.252	0.337	2.518	-0.061	0.427	-0.366	10.741	0.775	0.299	0	0.244	0.549	-9.484	-0.598	1.788	-0.061	0.977	-0.305	0.542	9.26	2.972	0.122	-0.549	0.671	1.461	9.66	-0.246	-0.122	0.244	-0.061	1510069588
-8.821	-4.02	-1.893	-0.244	0.427	0.549	9.252	0.337	2.518	-0.061	0.366	-0.305	10.761	0.63	0.318	0	0.366	0.549	-9.484	-0.598	1.788	-0.122	1.038	-0.305	0.598	9.405	2.9	0.122	-0.549	0.732	1.308	9.784	-0.329	0.061	0.305	-0.061	1510069588
-8.878	-3.832	-2.083	-0.427	0.549	0.427	9.21	0.256	2.75	-0.122	0.488	-0.183	10.907	0.301	0.105	0.122	0.305	0.427	-9.568	-0.741	1.608	-0.183	0.977	-0.305	0.895	9.555	2.844	0.122	-0.549	0.732	1.328	9.795	-0.316	0	-0.122	-0.183	1510069588
-8.957	-3.866	-2.281	-0.244	0.305	0.549	9.344	0.122	3.051	0	0.488	-0.061	10.907	0.301	0.105	0.305	0.183	0.427	-9.129	-1.381	1.388	-0.305	0.916	-0.305	1.028	9.528	2.676	0.122	-0.488	0.732	1.541	9.691	-0.494	0.122	0.061	-0.244	1510069588
-8.92	-3.931	-2.433	-0.122	0.305	0.793	9.344	0.122	3.051	0.061	0.549	-0.061	11.075	0.208	0.221	0.427	0.427	0.488	-9.129	-1.381	1.388	-0.305	1.16	-0.305	0.894	9.457	2.36	-0.061	-0.549	0.916	1.799	9.677	-0.584	-0.183	0.305	-0.183	1510069588
-9.119	-3.755	-2.632	0.061	0.183	0.977	9.341	0.28	3.074	0.122	0.549	-0.305	11.2	-0.073	0.418	0.488	0.61	0.549	-9.386	-1.84	1.197	-0.061	1.526	-0.305	0.967	9.622	2.12	-0.183	-0.488	1.099	1.724	9.72	-0.678	-0.183	0.305	-0.183	1510069588
-9.085	-3.512	-2.737	-0.183	0.183	0.732	9.159	0.385	3.333	0.183	0.488	-0.427	11.2	-0.073	0.418	0.366	0.793	0.549	-9.848	-1.818	0.702	0.122	1.343	-0.183	1.28	9.886	2.094	-0.183	-0.61	0.977	1.724	9.72	-0.678	-0.122	-0.061	0	1510069588
-9.075	-3.484	-2.652	-0.061	0.122	0.427	8.879	0.404	3.781	0.183	0.549	-0.549	11.09	-0.117	0.084	0.305	0.916	0.488	-9.93	-1.701	0.172	0.122	1.038	-0.122	1.857	9.856	2.222	-0.183	-0.793	0.671	1.062	9.898	-0.645	-0.122	-0.305	-0.183	1510069588
-9.122	-3.643	-2.545	0.061	0.061	0.61	8.614	0.318	4.008	0.183	0.427	-0.671	10.338	-0.574	0.696	0.488	0.916	0.305	-9.826	-1.785	0.256	0.183	1.282	0	2.068	9.91	2.306	-0.244	-0.793	0.549	1.163	9.938	-0.656	-0.122	-0.305	-0.183	1510069588
-9.004	-3.524	-2.62	0.244	0.244	0.793	8.46	0.543	3.865	0.122	-0.122	-0.427	10.338	-0.574	0.696	0.732	0.183	-0.122	-9.711	-1.608	0.147	0.305	1.282	0.183	1.936	9.764	2.213	-0.366	-0.671	0.916	1.022	9.954	-0.511	0	0.305	-0.244	1510069588
-8.88	-3.347	-2.632	0.305	0.305	0.732	8.525	0.892	3.646	-0.122	-0.122	-0.061	10.841	-0.394	1.424	0.732	0.366	-0.427	-9.711	-1.608	0.147	0.244	1.221	0.122	1.912	9.471	2.274	-0.427	-0.549	0.916	0.916	9.874	-0.529	-0.122	-0.671	-0.244	1510069588
-8.963	-3.091	-2.621	0.366	0.183	0.732	8.867	1.012	3.711	-0.122	-0.122	0	11.514	0.305	1.474	0.244	0.366	-0.244	-9.714	-1.45	-0.039	0.244	1.221	0.122	1.821	9.333	2.377	-0.488	-0.671	0.793	1.475	9.769	-0.492	-0.122	-0.671	-0.244	1510069588
-8.991	-2.943	-2.646	0.183	0.122	0.61	9.705	1.096	3.57	-0.061	0.671	-0.244	11.514	0.305	1.474	-0.122	0.977	0	-9.646	-1.363	-0.248	0.244	1.16	0.183	1.845	9.238	2.396	-0.549	-0.977	0.732	1.475	9.769	-0.492	-0.244	-0.61	-0.122	1510069588
-9.146	-2.966	-2.681	0.122	-0.061	0.488	9.623	1.321	3.244	-0.061	0.671	-0.732	11.047	0.175	1.221	-0.366	1.099	0.183	-9.653	-1.304	-0.404	0.305	1.099	0.183	2.183	9.221	2.418	-0.549	-1.038	0.732	1.269	9.7	-0.44	-0.244	-0.122	0	1510069588
-9.104	-2.933	-2.576	0.183	0.122	0.488	9.119	1.507	3.25	0	0.488	-0.977	10.579	-0.343	1.176	-0.549	0.671	0.244	-9.729	-1.199	-0.571	0.305	1.099	0.244	2.756	9.052	2.53	-0.549	-0.671	0.732	0.969	9.841	-0.449	-0.244	-0.122	0	1510069588
-9.156	-2.951	-2.596	0.122	0	0.366	8.736	1.629	3.278	-0.122	0.122	-1.099	10.579	-0.343	1.176	-0.732	0.916	0.305	-9.961	-0.989	-1.062	0.244	1.038	0.244	2.929	8.957	2.545	-0.488	-0.427	0.61	1.074	9.879	-0.331	-0.183	-0.305	-0.061	1510069588
-9.259	-2.968	-2.602	0.061	-0.061	0.305	8.702	1.627	3.516	-0.305	-0.061	-1.038	10.391	-0.579	1.706	-0.244	0.244	0.183	-9.961	-0.989	-1.062	0.183	0.732	0.305	3.098	8.939	2.615	-0.366	-0.488	0.549	1.105	9.874	-0.26	-0.305	-0.244	-0.122	1510069588
-9.21	-2.85	-2.545	0.061	-0.122	0.305	8.872	1.568	3.73	-0.549	-0.183	-0.977	10.829	0.074	3.234	0.366	0.061	-0.061	-9.914	-0.979	-1.194	0.122	0.61	0.244	3.146	8.888	2.83	-0.366	-0.427	0.549	1.037	9.86	-0.293	-0.244	-0.061	-0.061	1510069588
-9.082	-2.736	-2.507	0.122	-0.183	0.305	8.777	0.72	4.352	-0.244	0.061	-0.61	10.829	0.074	3.234	-0.488	0.122	-0.061	-9.782	-0.864	-1.297	0.183	0.61	0.244	2.707	8.63	2.702	-0.244	-0.549	0.549	1.122	9.807	-0.183	-0.244	-0.122	-0.122	1510069588
-9.162	-2.71	-2.443	0.061	-0.122	0.244	8.85	0.825	4.503	-0.122	0.61	-0.488	11.008	-0.146	1.832	-0.488	1.404	0.061	-9.782	-0.864	-1.297	0.244	0.549	0.183	3.189	8.731	2.902	-0.61	-0.488	0.671	1.129	9.776	-0.173	-0.244	-0.183	-0.061	1510069589
-9.274	-2.641	-2.469	0	-0.122	0.183	9.302	1.165	4.089	0	1.099	-0.61	10.727	-0.404	1.754	-0.305	0.427	0.244	-9.786	-0.674	-1.329	0.122	0.61	0.183	3.202	8.607	2.839	-0.244	-0.305	0.305	1.176	9.802	-0.171	-0.244	-0.183	-0.061	1510069589
-9.269	-2.611	-2.442	0	-0.122	0.183	8.693	1.504	3.688	0.244	0.549	-0.671	10.727	-0.404	1.754	-0.549	0.732	0.427	-9.784	-0.691	-1.481	0	0.488	0.183	3.103	8.55	2.842	-0.061	-0.366	0.244	1.226	9.808	-0.159	-0.183	-0.183	-0.061	1510069589
-9.227	-2.558	-2.344	-0.122	-0.183	0.122	8.613	1.653	3.707	0.427	0	-0.671	10.22	-0.402	1.993	-0.488	0.122	0.427	-9.784	-0.691	-1.481	0	0.488	0.183	3.369	8.667	2.944	-0.061	-0.488	0.244	1.15	9.81	-0.055	-0.183	0.061	-0.061	1510069589
-9.193	-2.549	-2.279	-0.061	-0.122	0.122	8.605	1.876	3.57	0.427	0.061	-0.549	10.2	-0.656	1.693	-0.122	0.305	0.183	-9.725	-0.581	-1.586	0	0.427	0.122	3.784	8.658	3.076	-0.183	-0.122	0.366	1.203	9.764	-0.029	-0.183	0.061	-0.061	1510069589
-9.301	-2.548	-2.284	-0.061	-0.183	0.122	8.691	2.082	3.457	0	0	-0.427	10.2	-0.656	1.693	0.427	0.366	-0.061	-9.711	-0.514	-1.626	-0.061	0.427	0.122	3.772	8.526	3.052	-0.244	0.183	0.366	1.211	9.789	-0.012	-0.183	-0.061	0	1510069589
-9.326	-2.478	-2.268	-0.061	-0.183	0.061	8.747	2.176	3.238	-0.61	0.244	-0.366	10.025	-0.152	2.43	0.366	0	-0.244	-9.775	-0.514	-1.771	-0.122	0.183	0.061	3.185	8.479	3.035	-0.061	0.061	0.061	1.212	9.78	0.01	-0.183	0	0.061	1510069589
-9.27	-2.463	-2.232	-0.122	-0.183	0	8.076	1.377	4.376	0.061	-0.488	0	10.532	-0.301	2.207	-0.305	0.122	-0.122	-9.812	-0.601	-1.832	0	0.183	0.061	3.059	8.396	2.907	0.061	-0.427	0.183	1.159	9.835	0.111	-0.183	0	0.061	1510069589
-9.307	-2.492	-2.192	-0.122	-0.183	-0.061	8.681	1.772	4.156	0.183	0.427	0.061	10.532	-0.301	2.207	-0.122	0.549	-0.122	-9.734	-0.55	-1.893	0	0.122	0	3.793	8.526	3.103	-0.061	-0.061	0.061	1.162	9.792	0.091	-0.183	0	0	1510069589
-9.354	-2.482	-2.193	-0.061	-0.183	-0.061	8.821	2.12	3.802	0.183	0.061	-0.122	10.635	-0.423	2.143	-0.061	-0.122	0.122	-9.807	-0.453	-1.962	-0.061	0	0	3.676	8.518	3.012	0.122	0.061	-0.122	1.293	9.825	0.105	-0.122	0	0	1510069589
-9.339	-2.431	-2.107	-0.122	-0.122	-0.061	8.855	2.229	4.126	0.305	0.061	-0.183	10.637	-0.441	2.437	-0.183	-0.061	0.244	-9.818	-0.459	-1.955	-0.061	-0.061	0	3.515	8.586	2.988	0.183	-0.061	-0.061	1.288	9.828	0.083	-0.122	0	0	1510069589
-9.356	-2.383	-2.094	-0.122	-0.061	-0.061	8.603	2.284	4.308	0.549	-0.122	-0.183	10.391	-0.351	2.665	-0.305	-0.305	0.183	-9.672	-0.505	-1.919	-0.061	0	-0.061	3.673	8.66	3.036	0.122	-0.122	-0.061	1.288	9.828	0.083	-0.183	0.061	0.061	1510069589
-9.478	-2.426	-2.145	-0.183	-0.122	-0.122	8.753	2.359	4.322	0.671	-0.122	-0.122	10.506	-0.441	2.653	-0.122	-0.183	0.061	-9.664	-0.428	-1.955	-0.183	0.061	-0.061	3.852	8.668	3.045	0	0.061	0.061	1.195	9.85	0.124	-0.122	0	0.061	1510069589
-9.436	-2.452	-2.085	-0.122	-0.122	-0.061	8.885	2.533	3.969	0.244	0.122	-0.122	10.576	-0.672	2.407	0.366	0.061	-0.122	-9.664	-0.428	-1.955	-0.183	0.061	-0.061	3.943	8.653	3.027	-0.061	0.244	0.122	1.195	9.85	0.124	-0.061	-0.122	0	1510069589
-9.384	-2.358	-2.088	-0.183	-0.061	-0.061	8.851	2.756	3.464	-0.427	0.244	-0.183	10.501	-0.878	1.875	0.916	0	-0.244	-9.664	-0.428	-1.955	-0.183	0.061	-0.061	3.969	8.574	2.975	-0.122	0.427	0.183	1.345	9.867	0.158	-0.061	0.061	0	1510069589
-9.374	-2.324	-2.085	-0.183	-0.122	-0.122	8.638	2.735	3.131	-1.099	0.366	0	10.427	-0.071	3.051	0.305	-0.244	-0.244	-9.666	-0.537	-2.053	-0.183	-0.061	-0.061	2.999	8.563	2.903	0.183	0.183	-0.244	1.404	9.753	0.177	-0.061	-0.183	0	1510069589
-9.422	-2.446	-2.098	-0.122	-0.061	-0.122	8.085	1.675	4.874	0.122	-0.488	0.122	10.895	0.029	3.51	-0.61	0.305	0.061	-9.701	-0.668	-2.078	0	-0.061	0	3.015	8.483	2.832	0.183	-0.366	0.061	1.404	9.753	0.177	-0.061	-0.183	0	1510069589
-9.382	-2.408	-2.074	-0.061	-0.061	-0.061	8.692	1.952	4.739	0.793	0.61	-0.122	10.84	-0.159	2.696	-0.549	0.61	0.183	-9.664	-0.51	-2.085	-0.061	0.061	0	3.846	8.79	3.113	0	-0.183	-0.122	1.453	9.824	0.111	0	-0.061	0	1510069589
-9.379	-2.37	-2.046	-0.061	0	-0.122	8.465	2.157	4.335	1.038	-0.183	-0.183	10.509	-0.34	2.761	-0.671	-0.671	0.244	-9.72	-0.476	-2.12	-0.183	-0.122	0	3.869	8.806	2.981	0.061	-0.061	-0.183	1.359	9.786	0.189	-0.061	0.122	-0.061	1510069589
-9.473	-2.382	-2.058	0	-0.061	-0.061	8.725	2.444	4.12	0.977	-0.244	-0.122	10.584	-0.603	2.779	-0.61	-0.305	0.061	-9.661	-0.568	-2.056	-0.122	-0.122	0	3.858	8.667	2.963	-0.061	0	0	1.359	9.786	0.189	-0.061	-0.061	0	1510069589
-9.412	-2.372	-2.092	-0.061	-0.122	-0.061	8.637	2.812	3.74	0.488	0.061	-0.061	10.659	-0.907	2.351	-0.122	0.183	0	-9.617	-0.61	-1.971	-0.061	-0.122	0	3.893	8.52	2.929	-0.122	0.244	0.183	1.468	9.808	0.158	0	-0.122	-0.061	1510069589
-9.396	-2.355	-2.094	-0.061	-0.122	-0.061	8.71	3.098	3.266	-0.305	0	-0.061	10.648	-1.074	1.827	0.427	0.244	0	-9.575	-0.572	-1.976	-0.061	-0.061	0	3.771	8.534	2.86	-0.122	0.427	0.244	1.542	9.758	0.209	0	0	-0.061	1510069589
-9.394	-2.387	-2.072	-0.061	-0.061	0	8.728	3.232	2.765	-1.099	0.183	-0.122	10.44	-1.158	1.442	0.977	0.061	0	-9.617	-0.546	-1.985	0	-0.061	0	3.703	8.494	2.852	0	0.549	0.244	1.542	9.758	0.209	-0.061	-0.061	0	1510069589
-9.377	-2.372	-2.077	0	-0.061	0	8.775	3.182	2.597	-2.014	0.183	-0.183	10.066	-0.097	2.408	1.038	0.122	-0.305	-9.654	-0.548	-2.059	0	-0.122	0	2.972	8.721	3.07	0.122	0.305	-0.305	1.544	9.787	0.163	-0.122	0	0	1510069589
-9.365	-2.388	-2.052	0	-0.061	-0.061	7.562	1.174	5.631	-0.183	-1.343	0	10.485	0.743	4.21	-0.61	-0.549	-0.061	-9.644	-0.583	-1.963	0	0	0	2.408	8.6	2.905	0.183	-0.671	-0.183	1.437	9.775	0.106	0	-0.061	0	1510069589
-9.41	-2.407	-2.023	0	-0.061	0	8.556	1.631	5.832	0.916	0.549	0.183	10.897	0.092	2.632	-0.427	0.916	-0.061	-9.544	-0.518	-1.971	0	0.122	0	3.78	8.854	3.186	-0.305	-0.488	0.061	1.487	9.77	0.203	-0.061	0	0	1510069590
-9.471	-2.394	-2.005	0.061	0	0.061	8.817	2.19	4.243	0.488	0.366	0.061	10.666	-0.398	2.42	-0.427	-0.305	0.061	-9.641	-0.462	-1.97	-0.061	0.122	0	3.871	8.697	3.011	-0.061	-0.183	-0.183	1.487	9.77	0.203	-0.061	-0.061	0	1510069590
-9.455	-2.396	-2.058	0	-0.061	0	8.882	2.46	4.015	0.366	-0.183	-0.183	10.659	-0.709	2.695	-0.488	-0.244	0.122	-9.69	-0.537	-2.037	0	0	0	3.642	8.611	2.85	-0.061	-0.183	0	1.48	9.83	0.211	0	0	0	1510069590
-9.378	-2.42	-2.06	0	-0.122	0	8.853	2.749	3.986	0.244	0.305	-0.183	10.542	-0.931	2.568	-0.305	-0.061	0.061	-9.627	-0.603	-2.006	0.122	0.061	0	3.819	8.514	2.848	-0.061	-0.122	0.122	1.459	9.812	0.197	-0.061	0.061	0	1510069590
-9.368	-2.431	-1.993	0	-0.122	0	8.524	3.045	3.72	-0.061	-0.061	-0.183	10.548	-1.046	2.164	0.061	0.061	0.061	-9.647	-0.444	-2.048	0	0.061	0	3.996	8.52	2.873	-0.061	0.183	0.122	1.459	9.812	0.197	-0.061	0	0	1510069590
-9.39	-2.372	-1.997	0.061	-0.061	0	8.582	3.036	3.582	-0.549	0.183	-0.183	10.385	-1.14	1.805	0.61	0.061	0.061	-9.702	-0.49	-2.097	0.061	0	0.061	3.954	8.445	2.875	-0.061	0.366	0.122	1.529	9.782	0.15	-0.061	0	0.061	1510069590
-9.424	-2.378	-1.977	0.061	0	-0.061	8.576	3.005	3.247	-1.221	0.549	-0.122	10.166	-0.723	1.951	1.038	0.122	-0.122	-9.7	-0.419	-2.157	0	-0.122	0	3.583	8.647	3.035	0	0.366	-0.122	1.396	9.796	0.199	-0.061	0	0.061	1510069590
-9.441	-2.37	-2.031	0	-0.061	-0.122	7.857	1.81	4.849	-0.366	0.488	0.122	10.111	0.353	3.899	-0.122	-0.793	-0.122	-9.765	-0.486	-2.152	0	-0.122	0	2.728	8.583	2.934	0.183	-0.366	-0.305	1.396	9.796	0.199	0	-0.061	0.061	1510069590
-9.44	-2.395	-1.992	0	0	-0.122	8.311	1.615	5.704	0.671	0	0.183	10.779	0.099	3.182	-0.488	0.305	-0.061	-9.67	-0.437	-2.144	0.061	-0.061	0	3.604	8.796	3.135	-0.183	-0.549	-0.122	1.431	9.808	0.171	0	-0.122	0	1510069590
-9.481	-2.384	-2.013	0	-0.061	-0.061	8.851	2.139	4.553	0.427	0.122	0	10.688	-0.284	2.713	-0.427	-0.122	-0.061	-9.653	-0.403	-2.058	-0.061	0	0	3.896	8.711	3.071	-0.122	-0.244	-0.305	1.525	9.804	0.217	-0.061	-0.122	-0.061	1510069590
-9.402	-2.427	-1.987	-0.061	-0.061	0	8.738	2.393	4.288	0.427	-0.183	-0.122	10.543	-0.59	2.823	-0.549	-0.366	0	-9.67	-0.453	-2.027	0	-0.122	0	3.606	8.561	2.836	-0.061	-0.244	-0.183	1.64	9.761	0.136	0	-0.122	-0.061	1510069590
-9.379	-2.491	-1.973	0	-0.061	0	8.649	2.681	4.128	0.366	0	-0.061	10.457	-0.941	2.553	-0.427	-0.183	0	-9.588	-0.529	-1.962	0.122	-0.122	0	3.768	8.49	2.817	0	-0.122	-0.061	1.623	9.753	0.196	0	-0.061	0	1510069590
-9.385	-2.463	-1.994	0.061	0	0.061	8.574	2.98	3.785	0.061	0	-0.061	10.497	-1.139	2.164	-0.061	-0.122	-0.061	-9.616	-0.41	-1.975	0	-0.122	0	4.009	8.534	2.877	0	0.244	0	1.474	9.793	0.163	0	0	0.061	1510069590
-9.408	-2.424	-1.997	0	0	0	8.555	3.043	3.624	-0.427	-0.122	-0.122	10.523	-1.267	1.693	0.549	0	-0.061	-9.66	-0.419	-1.993	-0.061	-0.183	0	3.93	8.545	2.929	0	0.488	0.061	1.311	9.811	0.114	-0.061	0	0.061	1510069590
-9.402	-2.395	-2.028	0.061	0.061	0	8.647	3.073	3.436	-1.099	0.061	-0.122	10.465	-0.847	1.78	1.16	0.122	-0.183	-9.7	-0.496	-2.036	-0.061	-0.183	-0.061	3.452	8.734	3.035	0	0.488	-0.061	1.395	9.82	0.111	0	-0.183	0	1510069590
-9.38	-2.418	-2.085	0	0	-0.061	7.704	1.851	4.832	-0.427	0.305	0.244	10.027	0.37	4.132	-0.244	-1.099	-0.122	-9.758	-0.567	-1.987	0	-0.183	-0.061	2.57	8.704	2.883	0.244	-0.183	-0.244	1.47	9.81	0.126	0	-0.183	0	1510069590
-9.423	-2.448	-2.036	0.061	0	-0.061	8.125	1.562	5.734	0.671	0.183	0.366	10.137	-0.017	3.132	-0.549	0.427	-0.488	-9.658	-0.532	-1.949	0	-0.122	-0.061	3.56	8.845	3.058	-0.183	-0.244	0	1.47	9.81	0.126	0	-0.061	0	1510069590
-9.422	-2.483	-2.043	0	0	-0.061	8.043	2.092	4.599	0.305	0.183	0.488	9.288	-0.339	2.629	-0.488	-0.305	-1.099	-9.709	-0.516	-1.872	0	-0.122	-0.061	3.864	8.716	2.96	0	0.305	-0.183	1.4	9.817	0.127	0.061	-0.122	0	1510069590
-9.404	-2.426	-2.077	0	0	-0.061	7.282	2.266	4.392	0.427	-0.671	0.854	8.555	-0.127	2.85	-0.854	-1.099	-1.709	-9.771	-0.507	-1.873	-0.061	-0.244	0	3.411	8.588	2.829	0.183	0.305	-0.244	1.494	9.794	0.123	0	-0.122	-0.061	1510069590
-9.408	-2.401	-2.083	-0.061	-0.061	-0.122	6.272	2.155	4.356	0.427	-0.671	0.854	8.202	0.319	3.2	-1.343	-0.122	-2.747	-9.666	-0.571	-1.781	0	-0.122	-0.061	3.127	8.519	2.839	0.305	0.122	-0.244	1.494	9.794	0.123	0.061	-0.122	0	1510069590
-9.42	-2.411	-2.096	-0.061	-0.061	-0.122	5.534	1.662	4.098	0.671	-0.305	3.174	7.49	1.121	3.1	-1.465	-1.16	-3.906	-9.694	-0.518	-1.815	-0.061	-0.122	-0.061	3.212	8.652	2.808	0.427	-0.061	-0.244	1.486	9.79	0.033	0	-0.122	-0.061	1510069590
-9.354	-2.402	-2.09	-0.061	0	-0.061	4.739	0.805	3.748	0.427	-1.16	4.761	7.171	2.107	2.929	-1.77	-1.16	-5.31	-9.701	-0.529	-1.778	0	-0.061	0	3.168	8.763	2.769	0.366	-0.061	-0.366	1.565	9.78	0.007	0.061	-0.061	-0.061	1510069590
-9.355	-2.443	-2.046	0	-0.061	-0.061	4.121	-0.268	2.974	0.122	-1.099	6.592	6.417	3.43	0.627	-2.075	-4.211	-6.531	-9.723	-0.584	-1.884	0	-0.183	0	3.661	8.77	2.7	0.366	-0.183	-0.549	1.601	9.74	0.047	0.061	0	-0.061	1510069590
-9.339	-2.35	-2.007	0.061	0.061	-0.183	4.216	-2.308	1.32	-0.305	-4.7	7.69	9.075	5.373	-0.976	-1.526	-8.057	-6.714	-9.735	-0.658	-2.061	-0.061	-0.427	-0.061	3.26	9.451	3.135	-0.244	-0.366	-0.793	1.637	9.753	-0.007	0	-0.122	0	1510069590
-9.412	-2.426	-2.059	0.061	0.061	-0.244	7.503	-4.933	1.418	0.488	-3.357	8.362	12.989	6.111	-0.342	-1.709	2.38	-6.592	-9.71	-0.651	-1.991	-0.061	-0.488	-0.061	2.284	9.312	2.842	-0.61	-0.732	-1.099	1.469	9.788	-0.041	0	-0.122	0.061	1510069590
-9.444	-2.566	-2.091	0.122	0	-0.183	8.283	-6.118	1.172	-0.366	-1.465	9.033	10.691	6.023	-0.64	-0.854	3.54	-6.409	-9.66	-0.754	-1.797	0.122	-0.244	0	2.375	8.771	2.332	0.061	-1.099	-1.099	1.412	9.829	-0.005	0	-0.122	0	1510069591
-9.399	-2.574	-2.074	0.244	0.061	-0.122	7.702	-7.216	0.307	-1.404	-2.014	9.644	9.17	6.569	0.238	-0.549	1.343	-6.592	-9.664	-0.756	-1.687	0.244	-0.122	0	2.684	8.897	2.523	-0.061	-1.282	-1.221	1.524	9.796	-0.006	0	-0.122	-0.061	1510069591
-9.35	-2.559	-2.104	0.244	0.061	-0.122	7.697	-8.854	0.597	-1.587	-0.732	10.376	8.617	7.283	1.41	-0.671	1.77	-7.019	-9.75	-0.755	-1.686	0.366	-0.061	0.061	2.893	8.897	2.31	-0.244	-1.099	-1.099	1.467	9.805	-0.055	0	-0.122	-0.061	1510069591
-9.359	-2.522	-2.122	0.305	0	-0.122	7.577	-10.235	1.055	-1.709	1.404	10.803	7.654	8.593	1.755	-0.427	2.136	-7.568	-9.658	-0.675	-1.759	0.366	-0.305	0	3.057	9.271	2.487	-0.427	-1.16	-1.038	1.459	9.795	-0.013	0	-0.122	-0.061	1510069591
-9.335	-2.474	-2.114	0.305	0.122	-0.183	7.062	-11.621	1.166	-1.709	0.916	9.644	7.431	10.081	2.23	-0.061	2.319	-7.874	-9.78	-0.575	-1.792	0.305	-0.305	0	2.919	9.514	2.998	-0.305	-1.343	-1.526	1.535	9.782	-0.091	0	-0.244	-0.061	1510069591
-9.438	-2.384	-2.194	0.183	0	-0.183	7.834	-11.676	1.349	-1.16	1.221	7.08	7.122	11.169	2.224	0.122	0.122	-6.897	-9.804	-0.42	-1.81	0.122	-0.549	0	2.345	9.975	2.952	-1.038	-1.221	-1.831	1.637	9.752	-0.109	0	-0.305	-0.061	1510069591
-9.478	-2.33	-2.207	0	-0.061	-0.244	7.46	-11.041	1.346	-0.488	-1.831	3.174	8.245	11.248	2.535	-0.244	-2.686	-4.456	-9.69	-0.511	-1.525	0.061	-0.366	-0.061	1.282	9.792	3.102	-1.465	-2.258	-1.831	1.58	9.812	-0.105	-0.061	-0.244	-0.061	1510069591
-9.416	-2.43	-2.21	-0.183	-0.122	-0.183	7.387	-9.841	1.483	0.183	-5.92	-0.122	8.96	10.284	2.766	-0.671	-2.625	-2.197	-9.545	-0.502	-1.188	0.061	0	-0.122	1.08	9.167	2.499	-1.343	-2.686	-1.282	1.498	9.81	-0.147	0	-0.122	-0.061	1510069591
-9.289	-2.579	-2.07	-0.244	-0.122	-0.122	7.722	-8.577	1.404	0.305	-5.554	-1.465	8.574	9.131	2.736	-0.977	-2.197	-1.038	-9.555	-0.47	-1.083	0.061	0.366	-0.122	1.857	8.647	2.367	-0.671	-1.587	-0.854	1.599	9.758	-0.154	0	0	-0.183	1510069591
-9.286	-2.791	-2.015	-0.183	-0.061	-0.061	7.93	-7.583	1.248	0.244	-2.319	-1.526	7.951	8.099	2.421	-1.282	-2.014	-0.366	-9.63	-0.464	-1.136	0	0.366	-0.061	2.517	8.35	2.314	0.183	-1.343	-0.61	1.599	9.758	-0.154	0	0.122	-0.183	1510069591
-9.295	-2.895	-2.007	-0.183	-0.122	0	7.302	-6.937	1.292	0.061	-0.854	-1.465	7.637	7.718	2.101	-1.282	-2.014	0	-9.617	-0.505	-1.258	-0.122	0.183	-0.122	2.757	8.581	2.299	0.854	-0.305	-0.305	1.721	9.689	-0.086	0	0.305	-0.061	1510069591
-9.302	-2.918	-2.005	-0.183	-0.061	0.061	7.275	-6.966	1.116	0.061	-0.549	-1.77	7.892	7.825	1.933	-0.916	-1.526	0.305	-9.623	-0.598	-1.353	-0.061	0.122	-0.061	2.881	9.018	2.396	0.854	-0.305	-0.305	1.282	9.794	0.041	0	0.244	0	1510069591
-9.351	-2.939	-2.001	-0.061	-0.061	0.061	8.629	-7.649	0.764	-0.122	1.16	-2.991	8.156	8.202	1.809	-0.427	0.061	0.854	-9.701	-0.663	-1.488	-0.061	0	-0.061	2.736	9.465	2.426	1.038	1.648	0.671	1.261	9.85	0.091	-0.122	0.122	0	1510069591
-9.359	-2.848	-2.058	-0.061	-0.061	0.061	9.558	-8.608	0.772	-0.488	1.343	-5.249	8.039	8.714	1.693	0.305	0.549	1.526	-9.756	-0.609	-1.543	-0.122	-0.061	-0.061	2.576	9.733	2.462	0.732	2.136	0.793	1.261	9.871	0.078	-0.061	0	0	1510069591
-9.32	-2.674	-2.119	-0.122	0	0.061	9.85	-8.83	0.412	-1.099	1.648	-6.836	7.891	8.926	1.601	0.916	0.793	2.502	-9.751	-0.586	-1.573	-0.183	-0.122	-0.061	2.208	9.666	2.44	0.549	2.197	1.038	1.261	9.871	0.078	-0.061	0	0	1510069591
-9.311	-2.614	-2.086	-0.183	-0.122	0	9.66	-8.637	-0.042	-1.038	2.625	-7.507	7.523	9.098	1.425	1.343	0.366	3.357	-9.68	-0.572	-1.574	-0.305	-0.122	-0.061	2.073	9.568	2.369	0.366	2.197	1.16	1.236	9.853	-0.029	-0.061	-0.061	0	1510069591
-9.268	-2.631	-1.992	-0.061	0	0	9	-8.211	-0.273	-0.977	3.235	-7.874	7.5	9.055	1.334	1.587	-0.61	4.028	-9.719	-0.622	-1.553	-0.244	-0.122	-0.061	1.942	9.318	2.415	0.488	2.197	1.099	1.543	9.751	-0.036	-0.061	-0.061	0	1510069591
-9.324	-2.662	-2.011	-0.061	0.061	0	8.278	-7.598	-0.281	-0.977	3.479	-7.751	7.917	9.191	1.067	1.709	-2.075	5.005	-9.759	-0.723	-1.62	-0.183	-0.183	0	1.714	9.422	2.352	0.488	2.075	0.916	1.543	9.751	-0.036	0	0.061	0	1510069591
-9.361	-2.726	-2.022	0.061	0	0	7.794	-6.94	0.095	-1.221	3.906	-7.263	8.714	9.146	0.581	1.953	-3.479	5.981	-9.688	-0.827	-1.599	0	-0.061	0	1.542	9.31	2.527	0.61	1.648	0.793	1.457	9.755	-0.047	0	0.061	0.061	1510069591
-9.347	-2.774	-2.043	0.122	0	0	7.634	-6.629	0.245	-1.282	5.005	-6.653	10	9.262	0.359	2.38	-2.136	6.775	-9.772	-0.816	-1.715	0.183	-0.122	0	1.714	9.43	2.466	0.366	1.221	0.793	1.366	9.824	0.018	-0.061	0	0	1510069591
-9.341	-2.759	-2.009	0.244	0.061	0	7.388	-6.144	0.775	-1.16	4.333	-5.981	10.219	9.022	0.063	2.808	-0.793	7.263	-9.722	-0.81	-1.668	0.305	-0.061	-0.061	2.126	9.381	2.592	0.244	1.099	0.732	1.363	9.825	0.029	-0.061	-0.122	0	1510069591
-9.356	-2.653	-2.082	0.305	0.061	0.061	6.929	-5.389	1.581	-0.854	3.967	-5.371	10.161	8.421	-0.195	3.052	0.366	7.08	-9.762	-0.75	-1.648	0.305	-0.061	-0.061	2.537	9.32	2.602	-0.122	0.977	0.793	1.363	9.825	0.029	0	-0.183	0	1510069591
-9.355	-2.573	-2.04	0.305	0.061	0.061	6.397	-4.477	2.37	-0.61	2.93	-4.517	9.905	7.779	-0.27	3.052	1.404	6.836	-9.737	-0.641	-1.635	0.305	-0.122	-0.061	2.655	9.515	2.708	-0.671	0.732	1.099	1.452	9.777	-0.032	0	-0.244	0	1510069591
-9.374	-2.478	-2.047	0.183	0.061	0	6.225	-3.577	2.96	-0.183	2.258	-3.784	9.452	6.697	-0.34	3.052	1.831	6.165	-9.721	-0.579	-1.566	0.183	-0.122	0	2.805	9.253	2.751	-0.549	0.671	0.916	1.513	9.761	-0.031	-0.122	-0.305	0	1510069591
-9.382	-2.454	-2.038	0.183	0.061	0	5.956	-2.501	3.592	0	0.549	-3.052	9.037	5.441	0.09	2.869	2.197	5.249	-9.734	-0.58	-1.55	0.122	-0.061	0	2.574	9.19	2.759	-0.732	0.549	0.854	1.622	9.755	-0.03	-0.061	-0.244	-0.061	1510069591
-9.421	-2.454	-2.067	0.061	0	-0.061	6.34	-1.553	3.829	0.061	0.244	-2.258	8.631	4.173	0.337	2.319	2.869	4.211	-9.732	-0.578	-1.542	0.122	-0.061	0.061	2.663	9.081	2.826	-0.732	0.488	0.732	1.587	9.776	-0.004	0	-0.183	-0.061	1510069592
-9.404	-2.509	-2.062	0	-0.061	-0.061	6.83	-0.748	3.811	0.183	-0.061	-1.709	7.978	3.126	0.898	1.709	2.441	3.052	-9.745	-0.551	-1.52	0.061	-0.061	0.061	2.728	8.935	2.996	-0.549	0.366	0.549	1.525	9.798	-0.001	-0.061	-0.061	-0.061	1510069592
-9.399	-2.512	-2.108	-0.122	-0.061	-0.061	7.266	-0.17	4.279	0.671	0.061	-1.282	7.222	2.218	1.114	1.16	1.709	1.831	-9.768	-0.499	-1.525	-0.061	-0.061	0.061	2.866	8.799	3.058	-0.366	0.366	0.305	1.509	9.787	0.012	0	-0.061	-0.061	1510069592
-9.403	-2.523	-2.094	-0.244	-0.122	-0.122	7.334	0.507	4.433	0.366	-1.709	-1.038	6.912	1.91	1.622	0.977	0.916	0.305	-9.762	-0.464	-1.505	-0.183	-0.061	0.061	2.659	8.692	3.238	-0.244	0.305	0	1.506	9.789	-0.011	-0.061	0	-0.122	1510069592
-9.338	-2.559	-2.101	-0.244	-0.122	-0.122	7.716	0.77	4.904	0.854	-0.183	-0.488	7.815	1.574	2.448	0.488	2.625	-0.732	-9.741	-0.433	-1.428	-0.183	0.061	0.061	2.659	8.692	3.238	-0.244	0.305	0	1.506	9.789	-0.011	0	0.061	-0.122	1510069592
-9.366	-2.633	-2.089	-0.305	-0.122	-0.122	6.016	0.727	4.326	0.488	0	0.671	6.904	1.402	2.858	0.122	3.052	-2.197	-9.697	-0.489	-1.398	-0.244	0.244	0.061	2.659	8.692	3.238	-0.244	0.305	0	1.418	9.789	-0.05	0	0.183	-0.122	1510069592
-9.359	-2.675	-2.134	-0.305	-0.122	-0.122	3.956	0.618	3.634	-0.305	-0.061	2.808	4.887	1.943	3.088	-0.244	0.549	-4.456	-9.774	-0.535	-1.397	-0.183	0.488	0.061	2.841	8.754	3.161	0.488	-0.183	-0.122	1.403	9.824	-0.041	0.061	0.244	-0.122	1510069592
-9.298	-2.735	-2.109	-0.244	-0.122	-0.061	2.219	-0.127	3.38	-0.793	-0.061	5.798	3.874	3.246	2.933	-0.916	-0.732	-7.08	-9.793	-0.5	-1.581	-0.366	0.366	0	2.912	8.692	3.041	0.671	-0.244	-0.427	1.403	9.824	-0.041	0	0.244	-0.122	1510069592
-9.25	-2.67	-2.086	-0.183	-0.122	-0.061	1.674	-1.647	3.125	-1.099	0.366	9.094	3.132	5.3	1.823	-1.831	-2.563	-9.583	-9.682	-0.502	-1.706	-0.366	0.061	0	3.159	8.312	2.838	1.221	-0.061	-0.671	1.404	9.81	-0.038	0.061	0.122	-0.122	1510069592
-9.277	-2.653	-2.12	-0.183	-0.122	-0.122	1.145	-3.612	2.062	-1.709	-0.549	12.146	3.31	8.239	0.879	-2.502	-4.272	-11.963	-9.714	-0.524	-1.79	-0.366	-0.183	0	3.475	8.22	2.689	1.404	0.183	-0.793	1.381	9.753	-0.08	-0.061	0.122	-0.061	1510069592
-9.263	-2.718	-2.021	-0.061	-0.122	-0.122	0.651	-7.397	0.318	-2.747	-3.479	14.893	4.95	11.77	0.555	-2.869	-2.808	-13.855	-9.778	-0.616	-1.985	-0.366	-0.549	0.061	3.248	8.356	2.882	1.343	0	-1.404	1.381	9.753	-0.08	0	0	-0.061	1510069592
-9.268	-2.754	-1.94	0.061	0	-0.305	1.678	-14.382	-1.002	-1.648	-8.545	15.32	6.796	15.369	0.726	-2.197	0.61	-14.465	-9.982	-0.785	-2.18	-0.305	-0.977	0.122	2.279	9.652	3.055	0.977	-0.793	-2.686	1.355	9.795	0.012	-0.061	0.061	-0.061	1510069592
-9.4	-2.754	-2.048	0.183	0	-0.427	6.672	-18.08	0.27	0.427	-8.789	14.038	9.331	17.377	1.715	-0.854	7.08	-12.451	-10.117	-0.699	-2.187	-0.122	-1.16	0.061	0.092	11.414	3.591	-0.61	-2.808	-3.967	1.13	9.893	0.013	-0.061	0	0	1510069592
-9.412	-2.718	-2.184	0.122	0.061	-0.427	10.756	-17.746	0.13	1.465	-2.625	10.437	8.786	15.914	1.449	0.793	8.057	-8.545	-9.885	-0.867	-1.878	0.183	-0.671	0	-1.59	11.672	2.814	-0.61	-2.808	-3.967	1.13	9.893	0.013	-0.061	-0.122	-0.061	1510069592
-9.347	-2.785	-2.217	0.061	-0.061	-0.366	10.027	-13.632	0.047	-1.038	0.366	5.493	5.517	13.501	1.773	1.404	-0.732	-4.822	-9.629	-0.764	-1.231	0.366	-0.305	-0.122	-0.685	11.024	2.15	-3.54	-5.798	-2.625	1.11	9.868	-0.193	-0.061	-0.305	-0.183	1510069592
-9.198	-2.864	-2.06	0.061	0	-0.244	6.532	-11.265	-0.443	-1.038	-3.662	2.502	4.634	12.272	2.312	0.427	-7.996	-2.563	-9.555	-0.366	-0.752	0.183	0.183	-0.061	1.054	9.868	1.591	-2.38	-5.31	-2.38	1.254	9.807	-0.226	0.061	-0.244	-0.305	1510069592
-9.137	-3.019	-1.999	0.122	0.122	-0.183	5.4	-9.55	-0.842	-0.183	-6.653	2.075	5.932	11.026	2.372	-1.038	-9.216	-2.136	-9.623	-0.374	-0.761	0.122	0.183	0.061	1.914	8.861	1.635	-0.793	-3.54	-2.197	1.254	9.807	-0.226	0.061	-0.061	-0.305	1510069592
-9.129	-3.214	-1.985	0.122	0.061	-0.122	5.967	-8.229	-0.957	0.61	-5.554	2.38	6.892	9.525	1.731	-1.892	-6.531	-2.197	-9.639	-0.468	-0.8	0.122	0.122	0	2.271	8.598	1.822	-0.305	-2.808	-1.221	1.412	9.744	-0.185	0	0	-0.244	1510069592
-9.221	-3.394	-1.964	0.305	0	-0.061	7.072	-7.606	-0.646	0.244	-2.502	2.686	7.13	8.654	1.205	-1.709	-4.333	-2.014	-9.629	-0.611	-0.768	0.183	0	0	2.635	8.437	2.196	-0.122	-1.221	-0.427	1.341	9.772	0.086	-0.061	0.061	-0.122	1510069592
-9.233	-3.301	-2.027	0.244	0	0	7.949	-7.941	0.362	-0.793	0.488	2.075	7.54	8.295	1.397	-0.61	-2.197	-1.16	-9.728	-0.481	-0.901	0.122	-0.183	-0.061	2.4	9.071	2.998	0.366	0.244	-0.122	1.341	9.772	0.086	0	0.061	0	1510069592
-9.319	-3.15	-2.037	0.183	-0.061	-0.061	7.667	-8.705	1.091	-1.77	1.953	0.244	7.617	8.829	1.357	0.61	0.305	0.427	-9.744	-0.404	-1.056	0.183	-0.183	-0.061	1.553	9.661	3.095	0	1.038	0.244	0.866	9.89	0.085	-0.122	-0.061	0.061	1510069592
-9.333	-2.972	-2.059	0.122	0	0	6.235	-9.588	1.36	-2.075	1.16	-1.892	6.668	9.475	1.595	1.343	2.014	1.892	-9.849	-0.413	-1.107	0.183	-0.305	-0.061	1.062	9.57	3.107	0.061	1.221	0.244	1.056	9.923	0.005	0	-0.305	0	1510069592
-9.177	-2.815	-2.03	-0.061	0	0	4.776	-9.762	1.395	-1.343	0.427	-3.784	4.331	9.605	1.97	1.465	1.465	2.625	-9.696	-0.341	-0.963	0.061	-0.183	0	1.209	8.89	2.671	0.854	1.892	0.366	1.056	9.923	0.005	-0.061	-0.305	0	1510069592
-9.205	-2.899	-1.974	-0.061	-0.061	-0.061	3.975	-9.412	1.451	-0.793	0.854	-4.578	2.73	9.514	2.207	1.221	0	2.38	-9.621	-0.313	-0.903	-0.122	-0.122	0.122	1.113	8.776	2.609	1.404	2.441	0.366	1.455	9.707	-0.133	-0.061	-0.122	-0.061	1510069592
-9.272	-2.871	-2.017	-0.122	-0.061	0	2.982	-9.348	1.437	-0.366	1.648	-4.456	2.803	9.813	2.232	0.977	0.549	1.953	-9.668	-0.331	-1.034	-0.183	-0.305	0.183	0.697	9.356	2.779	1.221	2.136	0.366	1.513	9.758	-0.055	0	0	0	1510069592
-9.226	-2.821	-2.049	-0.305	0.183	-0.061	1.919	-9.342	0.945	0.183	1.465	-3.723	2.859	10.188	2.123	1.099	2.014	1.953	-9.829	-0.517	-1.165	-0.122	-0.366	0.122	0.688	9.829	2.818	0.732	2.014	0.427	1.513	9.758	-0.055	0	0.122	0.061	1510069593
-9.099	-2.737	-2.09	-0.244	0.488	-0.122	1.57	-9.595	0.712	0.549	1.038	-2.686	2.481	10.569	2.12	1.282	2.441	1.953	-9.793	-0.532	-1.177	-0.061	-0.305	0.061	0.697	9.991	2.786	0.305	2.075	0.488	1.014	9.839	-0.151	-0.061	0.061	0.061	1510069593
-8.943	-2.466	-2.229	-0.305	0.671	-0.183	1.498	-9.777	0.62	0.854	1.038	-2.075	2.273	10.611	2.031	1.221	2.625	1.77	-9.708	-0.455	-1.215	-0.122	-0.366	0	0.457	9.918	2.59	0.061	1.77	0.549	1.011	9.761	-0.221	-0.061	0	-0.061	1510069593
-8.994	-2.328	-2.567	-0.366	0.671	-0.305	1.498	-9.628	0.315	0.793	0.854	-1.648	2.229	10.469	2.015	1.099	2.686	1.526	-9.619	-0.39	-1.225	-0.305	-0.244	0	0.462	9.768	2.263	-0.244	1.16	0.549	1.011	9.761	-0.221	-0.061	0.061	-0.244	1510069593
-9.455	-2.436	-3.103	-0.366	0.427	-0.366	1.653	-9.147	0.108	0.732	1.038	-1.282	2.07	10.111	1.867	0.854	2.075	1.099	-9.635	-0.506	-1.281	-0.488	-0.122	0	0.611	9.653	2.083	-0.366	0.732	0.305	1.381	9.75	-0.586	-0.122	0.183	-0.366	1510069593
-9.707	-2.556	-3.293	-0.366	-0.427	-0.366	1.744	-8.623	0.263	0.549	1.099	-1.038	1.811	9.938	1.753	0.488	1.099	0.549	-9.867	-0.744	-1.382	-0.732	-0.183	-0.061	0.694	9.72	1.895	-0.366	0.305	0	1.76	9.934	-0.538	-0.244	0.305	-0.427	1510069593
-9.552	-2.365	-3.113	-0.61	-0.732	-0.305	1.61	-8.396	0.306	0.183	0.732	-0.793	1.763	9.924	1.646	0.122	0	-0.244	-10.02	-1.01	-1.542	-0.793	-0.183	0	0.816	9.902	1.804	-0.244	-0.061	-0.183	1.76	9.934	-0.538	-0.183	0.305	-0.366	1510069593
-9.367	-2.178	-2.897	-0.916	-1.038	-0.427	1.617	-8.381	-0.041	-0.366	-0.671	-0.183	2.385	10.073	1.62	-0.061	-0.183	-1.099	-9.875	-1.108	-1.528	-0.671	-0.305	0.061	1.053	10.099	1.785	-0.488	-0.244	-0.427	3.281	9.641	-0.212	-0.305	0.427	-0.183	1510069593
-8.934	-2.397	-2.684	-1.282	-1.648	-0.488	1.895	-8.326	-0.031	-0.854	-2.441	0.366	2.909	10.082	1.546	-0.183	-0.061	-1.587	-9.634	-1.061	-1.467	-0.61	-0.305	0.122	1.024	9.926	2.101	-0.61	-0.366	-0.61	4.471	9.228	0.176	-0.61	0.793	0.122	1510069593
-8.496	-2.348	-1.678	-1.465	-2.014	-0.122	2.987	-7.949	0.267	-1.16	-1.892	0.916	3.179	9.869	1.379	-0.183	-0.061	-1.77	-9.276	-0.944	-1.304	-0.305	-0.366	0.305	0.674	9.574	2.214	-0.793	-0.427	-0.549	4.471	9.228	0.176	-0.488	0.549	0.61	1510069593
-9.202	-2.513	-1.274	-2.075	-2.136	-0.183	3.842	-7.552	0.585	-1.465	0.244	1.526	3.415	9.719	1.524	-0.183	0.061	-1.77	-8.738	-0.452	-1.144	-0.061	-0.061	0.366	0.536	9.132	2.632	-0.854	-0.366	-0.488	5.92	8.793	0.373	-0.732	1.038	1.953	1510069593
-9.971	-3.046	-0.757	-0.549	-1.343	-0.244	3.874	-7.246	0.885	-1.526	0.488	2.014	3.192	9.24	1.579	-0.244	-0.244	-1.526	-9.899	0.219	-1.28	-0.122	0.732	0.61	0.681	8.733	3.413	-0.61	-0.305	-0.549	2.854	10.753	-0.636	-1.16	2.502	2.991	1510069593
-10.933	-2.838	-0.636	0.427	-0.244	-0.122	4.083	-7.173	1.036	-1.465	-0.427	2.075	3.049	9.446	1.622	0.061	-0.61	-1.221	-10.883	0.255	-1.81	-0.366	-0.732	0.61	1.464	9.625	3.784	-0.488	-0.427	-0.793	2.854	10.753	-0.636	-0.122	1.526	2.869	1510069593
-10.357	-2.568	-0.897	-0.122	-0.427	-0.488	4.438	-8.087	0.586	-0.732	-1.038	2.014	3.121	10.572	1.963	0.366	-0.488	-1.16	-10.537	0.345	-1.995	-0.305	-0.244	0.488	1.852	10.501	4.012	-0.427	-0.183	-0.793	3.03	10.95	0.804	0.732	1.221	4.089	1510069593
-9.525	-2.793	-0.475	-0.183	-0.366	-0.366	4.979	-9.442	0.01	0.244	-2.319	2.136	3.458	10.872	2.631	0.61	0.427	-1.221	-10.177	0.219	-2	-0.061	-0.671	0.366	1.274	9.845	3.909	-0.732	-0.244	-0.549	2.233	9.56	0.24	-0.061	1.648	3.235	1510069593
-9.044	-2.72	-0.487	0.122	-0.549	-0.061	5.944	-9.806	-0.205	0.793	-2.808	2.136	3.259	10.04	3.047	0.671	1.099	-0.977	-9.49	0.305	-1.864	0.427	-0.305	0.244	1.072	8.72	3.801	-0.732	-0.305	-0.427	2.233	9.56	0.24	0.305	0.977	2.502	1510069593
-8.652	-2.084	-0.378	0.183	-0.183	-0.122	6.383	-9.088	0.176	0.61	-1.648	1.404	2.418	9.018	2.797	0.427	0.122	-0.549	-9.277	0.816	-1.742	0.427	-0.488	0.122	1.225	7.885	3.578	-0.488	-0.427	-0.549	2.509	8.259	0.297	0.732	0.244	1.77	1510069593
-8.716	-1.601	-0.243	0.244	0.122	-0.183	6.074	-8.234	0.707	0	0	0.549	2.143	8.373	2.509	0.122	-1.038	-0.366	-9.223	1.066	-1.687	0.244	-0.793	0	1.549	7.551	3.527	-0.122	-0.427	-0.793	2.6	7.686	-0.044	0.916	0.916	1.282	1510069593
-8.849	-1.698	-0.336	0.244	0	0	5.733	-7.727	0.779	0	0	0.549	2.426	8.125	2.36	0.122	-1.404	-0.305	-9.059	1.193	-1.597	0.061	-0.916	-0.183	1.811	7.628	3.626	0.122	0	-0.793	2.6	7.686	-0.044	0.854	0.671	0.977	1510069593
-8.866	-2.074	-0.388	0.061	-0.061	0	5.127	-7.72	0.577	-0.122	1.587	0.122	3.028	8.269	2.35	0.366	-0.61	-0.366	-9.027	1.232	-1.629	-0.061	-0.61	-0.427	1.619	7.916	3.79	0.244	0.244	-0.671	4.733	7.46	2.126	1.16	0.488	0.793	1510069593
-9.478	-1.798	-0.151	0.183	-0.183	-0.122	4.681	-8.082	0.279	0.244	0.854	0	3.235	8.748	2.341	0.61	0.305	-0.305	-9.356	1.007	-1.791	-0.061	-0.488	-0.61	1.325	8.412	3.801	0.427	0.122	-0.61	4.74	7.309	1.11	1.648	0	0.793	1510069593
-9.982	-1.601	0.072	0	-0.244	-0.305	4.473	-8.731	0.191	0.61	0.183	-0.183	3.011	9.283	2.262	0.732	0.244	-0.061	-9.482	0.707	-1.884	0	-0.427	-0.854	1.158	8.771	3.736	0.671	-0.061	-0.61	4.74	7.309	1.11	1.648	-0.977	0.793	1510069593
-10.252	-1.894	0.434	-0.122	-0.305	-0.366	4.362	-9.247	0.074	0.916	0	-0.427	2.814	9.421	2.266	0.671	-0.488	0.183	-9.403	0.514	-1.843	0.183	-0.305	-0.977	0.969	8.741	3.636	0.793	-0.244	-0.61	6.322	7.265	0.792	1.343	-0.916	0.244	1510069593
-11.122	-2.631	0.697	-0.549	-0.305	-0.671	4.103	-9.208	0.141	0.916	0	-0.61	2.795	9.399	2.309	0.61	-0.916	0.488	-9.313	0.428	-1.738	0.427	-0.244	-0.854	0.962	8.853	3.604	0.854	-0.427	-0.549	6.486	7.998	1.068	0.244	-1.038	-0.61	1510069593
-12.365	-3.551	0.754	1.892	-1.404	0.305	3.729	-8.801	0.16	0.732	0.183	-0.732	2.821	9.677	2.341	0.61	-0.977	0.61	-10.92	0.203	-1.333	0.427	0.793	-0.671	0.861	9.58	3.624	0.793	-0.427	-0.488	6.486	7.998	1.068	0.732	-0.854	-1.282	1510069593
-11.243	-3.457	-0.773	1.648	0.854	-0.183	3.48	-8.668	0.199	0.305	0.549	-0.488	2.836	10.953	2.159	0.671	-0.916	0.61	-11.957	-0.106	-1.018	0.549	-0.793	-0.732	0.934	11.402	3.925	1.099	-0.244	-0.61	4.679	9.676	-1.004	0.671	-5.371	-2.319	1510069594
-9.713	-3.753	-0.76	-0.488	1.16	-0.366	3.073	-9.594	0.002	0.183	0.488	0.183	3.027	13.084	1.86	0.61	-0.732	0.427	-12.166	-0.425	-0.474	0.488	-0.488	-0.854	0.102	13.145	4.077	1.099	-0.061	-0.366	11.037	11.191	-2.762	1.099	0.427	-0.427	1510069594
-9.417	-4.148	-1.407	0.549	1.953	0.244	2.78	-10.944	-0.41	0.183	0.488	0.183	3.545	14.194	1.938	0.427	0.366	0.427	-11.118	-0.468	0.398	0.427	-0.122	-0.854	-1.209	12.857	3.481	0.61	-0.305	0.427	5.769	10.719	0.894	-2.075	3.113	-1.038	1510069594
-8.605	-4.639	-2.217	1.038	2.258	0.305	3.054	-11.599	-0.171	0.244	-0.061	1.038	3.151	12.879	1.815	-0.061	0.977	1.038	-9.897	-0.802	1.644	-0.122	0.671	-0.61	-1.336	10.792	2.693	0.305	-0.427	0.854	-0.538	9.138	-1.227	-0.854	-2.991	-2.258	1510069594
-8.552	-4.189	-2.503	-0.366	1.953	0.671	3.254	-10.115	0.322	0.61	0.732	0.61	2.509	10.514	0.963	-0.427	0.122	1.282	-9.506	-1.928	1.596	0.061	0.671	-0.61	-1.782	9.372	1.927	0.244	0.122	1.221	2.393	10.173	-2.283	-0.916	-1.465	-2.258	1510069594
-9.123	-3.706	-2.474	-0.305	1.404	1.038	2.982	-8.644	0.54	0	1.343	-0.793	2.682	10.24	0.286	-0.916	-0.305	1.16	-9.156	-1.715	1.151	0.244	1.221	-0.122	-2.116	9.829	1.72	0.61	0.305	1.465	2.077	9.591	-0.891	-0.427	0.488	-2.319	1510069594
-8.725	-3.159	-2.462	0	1.282	0.916	2.101	-9.039	0.666	0.061	1.221	-2.075	3.094	11.014	-0.295	-1.587	-0.061	1.221	-9.299	-1.329	0.305	-0.061	0.854	0	-1.525	10.39	1.589	0.793	-0.244	1.16	1.464	9.683	-1.23	-0.122	-1.221	-2.502	1510069594
-7.973	-2.937	-2.213	-0.183	1.465	0.366	1.175	-9.05	1.304	0.61	1.16	-2.319	3.192	10.399	-0.391	-1.526	-0.671	1.465	-8.733	-1.608	-0.019	-0.183	0.916	0.122	-0.4	9.599	1.51	0.427	-0.61	1.038	1.464	9.683	-1.23	-0.061	-0.977	-2.869	1510069594
-8.053	-2.937	-2.401	0.244	1.038	0.305	0.565	-7.874	1.455	0.671	0.427	-1.953	3.389	9.068	-0.006	-0.854	-0.977	1.831	-8.601	-1.727	-0.367	-0.122	0.671	0.305	0.292	8.803	1.476	-0.122	-0.122	1.099	1.889	9.58	-0.732	-0.244	-0.061	-2.563	1510069594
-8.157	-2.651	-2.811	0.427	0.549	0.549	0.452	-6.874	1.007	0.488	-0.549	-1.16	3.893	8.544	0.322	-0.366	-0.061	1.831	-8.569	-1.522	-0.65	-0.061	0.488	0.488	0.65	8.524	1.34	-0.488	0.305	1.099	1.553	9.353	-0.464	-0.305	-0.427	-2.502	1510069594
-8.178	-2.376	-2.818	0.549	0	0.305	0.644	-6.487	0.895	0.244	-0.549	-0.427	4.064	8.422	0.561	-0.366	1.343	1.526	-8.41	-1.593	-0.903	0	0	0.488	0.921	8.372	1.266	-0.488	0.61	0.916	1.733	9.086	-0.656	-0.244	-0.427	-2.197	1510069594
-8.33	-1.838	-2.507	0.854	-0.183	0.183	0.903	-6.624	0.791	0	-0.122	0.122	3.883	8.081	0.762	-0.488	2.197	1.16	-8.162	-1.814	-1.158	0.061	0	0.427	0.866	8.112	1.184	-0.427	0.793	0.916	1.665	8.903	-0.473	-0.488	-0.854	-1.892	1510069594
-8.46	-1.406	-2.7	0.732	-0.671	0.183	1.134	-6.709	0.38	-0.305	-0.122	0.671	3.668	7.846	0.983	-0.488	2.075	0.671	-7.811	-1.778	-1.522	0.244	0	0.488	0.849	8.129	1.074	-0.488	0.854	1.038	1.178	8.979	-0.518	-0.61	-1.16	-1.709	1510069594
-8.205	-1.481	-2.248	0.488	-1.16	-0.061	1.65	-6.781	0.275	-0.793	-0.122	1.038	3.669	7.963	1.278	-0.61	1.709	0.244	-7.979	-1.726	-1.648	0.244	0.916	0.549	0.945	8.324	1.068	-0.61	0.488	1.038	1.239	8.794	-0.429	-0.732	-0.793	-2.014	1510069594
-8.667	-0.796	-1.895	0.244	-0.305	-0.061	2.399	-6.806	0.729	-1.282	0.671	1.221	3.754	8.275	1.45	-0.732	1.404	-0.122	-9.01	-1.017	-2.029	0.671	0.671	0.916	1.231	8.841	1.146	-0.793	0.305	0.671	1.314	8.616	-0.303	-0.732	-0.488	-1.953	1510069594
-9.283	-0.902	-2.926	-0.122	-0.122	0.061	2.875	-6.903	1.073	-1.648	1.526	1.343	3.536	8.966	1.263	-0.977	0.549	-0.427	-9.192	-0.431	-2.44	0.305	0.549	1.465	1.823	9.948	1.678	-0.854	-0.305	0.183	0.608	9.043	0.178	-1.038	-1.038	-1.892	1510069594
-10.556	-2.296	-3.265	-1.16	-0.488	0.549	2.987	-7.447	1.17	-1.709	1.404	1.465	3.46	9.945	1.232	-0.732	-0.793	-0.854	-10.719	-1.151	-1.993	-0.366	3.296	1.465	2.401	11.179	2.257	-0.916	-1.038	0	0.781	10.034	-0.54	-1.099	-1.404	-2.136	1510069594
-12.712	-3.059	-3.576	-1.831	0.549	0.305	3.066	-8.453	1.253	-1.648	0	1.587	3.951	11.378	1.613	-0.305	-0.793	-1.526	-14.682	0.836	-2.854	1.038	-0.244	1.221	2.902	12.924	2.976	-1.343	-0.793	-0.427	2.753	10.207	-1.093	-0.977	-0.916	-1.587	1510069594
-12.317	-5.205	-3.689	-0.916	0	-0.183	3.677	-11.003	1.016	-1.709	-1.221	1.831	4.073	13.321	1.625	0.061	-0.549	-2.319	-14.507	1.84	-1.706	-0.549	-1.343	1.587	3.545	13.773	4.878	-0.244	-0.244	-1.404	3.628	13.985	1.343	-1.221	-0.61	0.122	1510069594
-10.895	-5.601	-3.132	0.305	-3.174	0	4.901	-14.659	0.691	-0.671	-1.465	1.77	4.293	13.485	1.774	0.671	0.305	-2.38	-11.799	0.091	-0.267	-0.488	0.366	0.854	0.876	11.827	4.967	-1.465	0.488	-0.671	3.628	13.985	1.343	-2.075	0.305	1.465	1510069594
-10.139	-4.618	-1.659	-0.061	-1.709	0.427	5.728	-14.639	0.641	0.427	-0.244	0.061	4.14	11.374	2.159	0.854	1.953	-1.16	-11.846	0.878	0.434	0.427	-1.16	-0.183	-1.989	8.641	4.722	-1.892	0.916	-0.122	2.969	12.303	-0.199	-1.526	1.221	3.174	1510069594
-10.264	-4.357	-1.547	-0.061	-0.366	0.061	4.314	-12.24	0.775	0.305	1.038	-2.563	2.462	9.948	1.634	0	1.77	0.244	-10.529	1.818	0.818	-0.305	-0.854	0.244	-1.829	8.069	4.888	-0.183	-0.122	-0.732	0.788	11.58	-0.76	-0.488	1.038	4.883	1510069594
-8.812	-4.095	-2.237	0.183	-2.258	-0.671	3.493	-11.658	0.474	0.854	1.099	-4.456	0.549	9.612	0.945	-0.732	-1.77	0.427	-9.185	1.383	0.792	-0.488	-0.366	-0.122	-1.162	8.354	4.529	0.305	-0.183	-0.61	-0.44	12.65	0.138	-0.061	-0.061	4.333	1510069594
-7.093	-2.851	-1.371	-1.221	-0.61	-0.244	2.748	-11.216	0.124	2.075	0.305	-4.7	1.11	9.253	1.336	-0.671	-3.54	0.122	-8.735	1.114	0.394	-0.244	-0.183	-0.488	-0.869	7.903	4.139	0.427	-0.305	-0.183	-0.784	12.097	0.858	0.366	-0.244	4.395	1510069594
-7.904	-3.162	-1.189	-1.16	-1.16	0	2.027	-9.732	-0.288	2.136	-0.549	-4.517	2.354	8.705	1.866	-0.366	-1.587	-0.061	-8.165	1.199	0.237	-0.061	0	-0.427	-0.102	7.521	4.127	0.305	0	-0.061	-1.22	9.783	1.601	0.854	1.404	4.883	1510069594
-7.555	-3.637	-0.633	-0.244	-0.793	0.183	1.656	-8.524	-0.626	1.831	-1.099	-4.089	2.438	8.189	1.609	-0.183	0.61	0	-8.24	1.211	-0.047	-0.122	0.061	-0.549	0.074	7.307	3.966	0.061	0.122	0.061	-1.22	9.783	1.601	0.977	1.221	4.578	1510069595
-7.501	-3.53	-0.115	0.488	-0.305	0.61	1.523	-7.677	-0.901	1.404	-1.16	-3.54	1.896	8.006	1.434	0	0.61	-0.061	-8.606	1.031	-0.33	-0.122	-0.122	-0.61	0.096	7.36	3.807	0.305	0.061	-0.061	-1.182	8.836	0.767	1.404	0.366	3.906	1510069595
-7.702	-2.702	-0.41	0.732	0.427	0.305	1.513	-7.083	-1.046	0.977	-0.732	-2.747	1.689	8.276	1.391	0.183	-0.366	-0.122	-8.83	0.945	-0.701	-0.061	-0.122	-0.61	0.257	7.946	3.829	0.549	0.244	-0.244	-1.116	8.015	-0.083	1.465	-0.122	3.174	1510069595
-8.269	-1.955	-0.836	0.061	0.916	-0.366	1.609	-6.871	-1.129	0.61	-0.61	-1.526	2.07	8.839	1.41	0.244	-0.671	-0.305	-9.173	0.869	-1.029	-0.122	-0.305	-0.732	0.353	8.368	3.884	0.671	0.061	-0.427	-0.367	7.881	0.083	2.38	-0.61	2.075	1510069595
-9.144	-1.93	-0.566	-0.488	1.343	0.061	1.8	-6.905	-1.235	0.305	-1.16	-0.183	2.452	9.019	1.536	0.488	-0.427	-0.183	-9.264	0.947	-1.103	-0.122	-0.427	-0.793	0.611	8.476	3.893	0.671	-0.244	-0.549	0.114	8.057	0.615	2.319	-0.366	0.977	1510069595
-9.738	-2.389	-0.319	0.122	0.854	0.671	2.287	-7.086	-1.206	0	-1.404	0.977	2.602	9.025	1.791	0.854	-0.122	-0.061	-9.154	1.001	-1.207	-0.061	-0.122	-0.732	0.822	8.672	3.754	0.549	-0.122	-0.549	0.663	8.338	0.721	0.427	-0.305	-1.038	1510069595
-9.6	-1.949	-0.926	0.061	0.916	-0.061	3.194	-7.471	-0.854	-0.305	-0.488	1.953	2.742	9.256	2.09	0.916	0.122	-0.183	-9.277	0.916	-1.148	-0.122	-0.183	-0.732	0.841	8.763	3.6	0.61	-0.183	-0.488	2.635	8.147	-0.465	1.282	-1.099	-1.526	1510069595
-9.922	-1.331	-0.696	-0.488	0.305	0.061	3.993	-7.838	-0.449	-0.549	0.671	2.808	2.92	9.251	2.263	0.977	0.244	-0.183	-9.193	0.756	-1.117	-0.305	-0.122	-0.916	0.878	8.721	3.56	0.732	-0.244	-0.427	6.473	8.983	-0.573	1.526	-0.732	-0.732	1510069595
-11.112	-2.761	-0.998	-0.488	-0.671	0.183	4.331	-8.006	-0.139	-0.732	0.916	3.052	3.147	9.292	2.391	0.977	0.183	-0.061	-9.455	0.721	-0.973	-0.488	1.099	-1.038	0.776	8.993	3.534	0.732	-0.122	-0.244	8.83	9.069	0.72	0	-0.183	0.427	1510069595
-10.35	-3.095	-1.797	-0.366	1.221	-0.183	4.479	-8.419	0.238	-0.671	0.488	2.808	3.425	10.024	2.474	0.916	0.305	0.122	-10.702	0.238	-1.413	-0.488	-0.305	-0.977	0.931	9.961	3.237	0.671	-0.244	-0.183	3.299	9.44	-0.754	-1.282	-2.625	-0.916	1510069595
-10.541	-4.353	-2.32	-0.427	-0.916	-1.16	4.502	-9.274	0.291	-0.305	0.122	2.441	3.503	10.966	2.305	0.671	0.183	0.183	-11.472	-0.062	-1.209	-0.916	-0.183	-0.793	1.43	10.934	3.054	0.793	0.122	-0.427	6.035	8.868	-0.044	-0.671	1.404	-3.113	1510069595
-9.577	-4.591	-2.281	-1.16	0.977	-1.343	4.549	-9.811	0.432	0.183	0.366	2.136	3.616	11.338	1.955	0.488	-0.061	0.061	-11.615	-1.157	-0.685	-1.038	-0.977	-1.038	0.898	11.076	2.492	0.488	0.671	-0.305	6.38	12.074	0.866	-1.648	1.77	-0.793	1510069595
-8.723	-4.162	-2.994	0	-0.244	-1.038	4.282	-9.921	0.69	0.488	0.61	1.77	3.707	11.22	1.373	0.305	0.061	0	-11.384	-1.556	-0.161	-0.854	-1.77	-0.732	0.084	10.99	2.119	0.427	1.526	-0.305	2.609	10.713	0.624	-0.793	2.502	-0.732	1510069595
-8.313	-4.277	-3.542	-1.16	0.732	-1.099	3.771	-9.617	0.828	0.427	0.366	1.282	3.668	11.086	0.517	0	0.488	0	-10.104	-2.168	0.632	-0.854	-1.221	-0.488	-0.823	10.61	1.775	0.183	1.892	-0.244	-0.006	10.206	-1.14	0	-1.709	-1.343	1510069595
-8.733	-4.346	-3.351	-1.038	0.305	-0.916	3.57	-9.103	1.067	0.427	0.366	1.282	3.468	10.592	-0.362	-0.122	0.916	0.183	-10.084	-2.37	0.744	-0.549	-1.526	-0.366	-1.591	10.183	1.525	0.061	2.258	-0.122	1.111	9.91	-1.172	-0.122	0	-1.465	1510069595
-8.445	-4.008	-3.133	-0.488	0.854	-1.099	3.47	-8.608	1.471	0	0.61	-0.061	3.249	10.418	-1.012	0.061	0.61	0.305	-9.92	-2.031	0.566	-0.671	-1.831	-0.183	-1.787	10.314	1.528	0.244	2.075	-0.122	1.927	9.741	-0.871	0.305	1.465	-1.282	1510069595
-8.216	-3.982	-3.005	-0.183	0.488	-1.221	3.104	-8.741	1.529	0.122	1.465	-0.671	3.313	10.357	-1.242	0.427	-0.549	0.549	-9.4	-2.213	0.659	-0.671	-1.587	-0.122	-1.475	10.123	1.528	0.244	1.465	-0.427	0.313	9.896	-1.06	-0.061	0.183	-1.404	1510069595
-7.98	-3.942	-3.322	-0.427	0.793	-1.465	2.566	-8.763	1.513	0.549	1.16	-0.977	3.734	9.572	-1.129	0.732	-0.732	0.977	-9.125	-2.302	0.858	-0.488	-1.587	-0.122	-1.355	9.192	1.367	0	1.526	-0.488	1.175	9.762	-0.855	0.366	-0.793	-1.526	1510069595
-8.245	-4.538	-3.603	-0.183	0.183	-1.465	2.046	-7.976	1.482	0.488	-0.122	-1.099	4.128	8.803	-0.813	0.916	0.549	1.282	-9.295	-2.35	0.938	-0.183	-1.953	0	-1.036	8.588	1.123	-0.122	2.075	-0.488	1.907	9.588	-0.866	0.183	0.122	-1.282	1510069595
-8.053	-5.044	-3.525	0.061	0.122	-1.343	2.111	-7.295	1.485	0.183	-0.488	-1.099	3.987	8.447	-0.547	0.732	1.465	1.099	-9.341	-2.572	1.102	0.183	-2.563	0.122	-0.611	8.495	1.031	0.061	2.625	-0.549	1.882	9.768	-0.991	-0.366	0.244	-0.977	1510069595
-7.949	-5.382	-3.186	1.16	-0.305	-1.038	2.469	-7.198	1.548	0.122	0	-0.916	3.711	8.433	-0.36	0.61	0.732	0.854	-9.113	-2.711	1.418	0.488	-2.93	0.122	-0.571	8.593	1.028	0.183	3.052	-0.61	1.189	9.728	-0.658	-0.183	0	-0.732	1510069595
-7.752	-5.047	-3.045	1.892	-0.061	-1.282	2.506	-6.998	1.742	0	-0.244	-0.732	3.68	8.387	-0.254	0.244	-0.366	1.038	-8.827	-2.667	1.451	0.732	-3.723	-0.183	-0.943	8.311	1.046	0.366	3.418	-0.671	1.586	9.685	-0.451	-0.427	-0.916	-0.488	1510069595
-7.622	-4.953	-3.175	1.892	0.061	-1.953	2.795	-6.682	1.67	-0.244	-0.061	-0.427	3.61	8.24	-0.252	0	-1.709	1.221	-8.399	-2.261	1.909	0.732	-3.601	-0.183	-1.355	8.168	0.977	0.549	3.479	-0.61	1.893	9.475	-0.695	-0.366	-0.793	0.061	1510069595
-8.092	-5.435	-3.157	1.709	-1.282	-2.075	3.271	-6.595	1.747	-0.061	1.221	-0.305	3.756	8.181	-0.298	-0.183	-2.747	1.404	-8.672	-2.572	2.281	1.038	-3.357	-0.061	-1.695	8.315	0.705	-0.122	3.479	-0.244	1.602	9.384	-0.833	-0.366	-1.038	0.061	1510069595
-8.124	-5.465	-2.34	1.282	-1.709	-2.014	3.045	-6.422	1.681	-0.122	1.221	-0.366	3.87	8.604	-0.202	-0.427	-3.296	1.282	-9.467	-1.443	2.598	1.709	-4.456	-0.122	-1.852	8.964	0.611	0.366	3.662	-0.183	1.842	9.709	-0.232	-0.122	-0.671	0.183	1510069595
-7.696	-5.145	-2.143	1.038	-1.099	-2.686	2.954	-6.706	1.442	-0.183	0.732	-0.366	3.768	8.965	-0.63	-0.61	-4.15	0.854	-8.897	-0.243	3.286	0.916	-4.395	0.305	-1.754	9.336	1.247	1.099	2.625	-0.671	1.281	10.113	-0.13	-0.366	-0.122	0.427	1510069596
-7.521	-5.635	-1.759	0.977	-1.099	-2.808	2.961	-7.466	1.308	0.122	0.488	-0.244	3.892	8.998	-0.64	-0.671	-4.089	0.549	-8.008	-0.285	4.006	0.366	-4.761	0.122	-1.674	9.295	1.812	1.343	2.136	-1.099	0.536	9.989	-0.462	0.244	-1.038	0	1510069596
-7.715	-5.887	-1.258	0.793	-0.916	-2.625	2.745	-8	1.055	0.183	-0.793	0.061	3.974	8.855	-0.757	-0.366	-3.723	0.366	-7.071	-0.365	4.864	0.488	-4.456	-0.122	-2.446	8.775	1.532	0.854	2.441	-1.038	1.643	9.771	-1.138	0.671	-0.427	0.122	1510069596
-7.685	-5.764	-0.812	0.305	-1.038	-2.625	2.822	-8.428	0.602	0.305	-1.648	0.122	3.982	8.83	-0.642	-0.183	-3.235	0.122	-6.581	-0.036	5.638	0.488	-4.211	-0.244	-3.468	8.49	0.906	0.488	2.136	-0.671	2.853	9.836	-1.018	0.183	0.61	0.366	1510069596
-7.199	-6.474	-0.676	0.122	-0.854	-2.563	2.607	-8.746	-0.15	0.305	-1.648	0.122	3.993	9.152	-0.66	-0.244	-2.014	-0.122	-6.429	0.114	6.254	0.244	-4.089	-0.122	-3.765	8.924	0.77	0.916	1.526	-0.671	2.364	9.485	-0.811	-0.183	0.366	0.244	1510069596
-6.821	-7.349	-0.535	0.244	-0.183	-2.319	2.245	-8.924	-0.714	-0.061	-3.601	0.061	3.798	9.841	-0.717	-0.305	-1.709	-0.305	-5.95	0.005	6.777	0.122	-3.784	-0.244	-3.519	9.537	0.723	0.977	1.343	-0.732	1.979	9.357	-0.47	0.366	0.549	0.061	1510069596
-6.932	-7.257	-0.098	0.427	-0.183	-2.075	2.395	-9.367	-0.645	-0.244	-2.686	0.305	3.586	10.306	-0.974	-0.122	-2.686	-0.427	-5.552	-0.278	7.354	-0.061	-3.418	-0.366	-3.575	9.783	0.712	0.793	1.282	-0.732	1.823	9.618	-0.342	0.183	0.183	-0.122	1510069596
-6.911	-7.468	-0.645	-0.061	-0.427	-1.892	2.16	-9.595	-0.676	-0.305	-2.075	0.61	3.947	10.324	-1.02	0.061	-2.197	-0.366	-5.251	-0.419	7.845	0.061	-3.296	-0.244	-4.26	9.896	0.406	0.732	0.916	-0.854	2.06	9.53	-0.286	0.244	-0.671	-0.122	1510069596
-6.527	-7.589	-0.209	-0.122	-0.061	-1.77	1.963	-9.7	-0.123	-0.61	-2.075	0.122	4.021	10.574	-0.935	0.305	-1.282	-0.244	-4.601	-0.447	8.201	0.061	-2.808	-0.305	-4.485	9.911	-0.069	0.916	0.61	-0.793	3.133	9.545	-0.62	0	-0.183	0.122	1510069596
-6.258	-7.911	-0.145	0	-0.122	-1.526	2.632	-9.783	0.109	-0.61	-2.075	0.122	3.665	11.116	-1.455	0.793	-2.93	0.427	-4.171	-0.575	8.528	0.183	-2.502	-0.183	-4.566	10.172	-0.067	0.916	0.671	-0.916	2.657	9.302	-0.841	0.366	0.549	-0.183	1510069596
-6.041	-8.288	-0.392	0.183	-0.061	-1.221	3.358	-9.961	0.333	-0.793	-2.747	-0.488	4.008	11.242	-1.578	1.221	-4.578	1.343	-3.886	-0.573	8.936	0.122	-2.136	-0.122	-4.803	10.317	-0.14	0.549	-0.061	-1.16	2.675	9.432	-0.315	0.244	0.305	-0.183	1510069596
-6.07	-8.235	-0.193	0.244	-0.061	-1.099	3.4	-9.948	-0.228	-1.526	-2.563	-1.526	4.292	10.944	-1.776	2.258	-4.395	1.038	-3.615	-0.662	9.201	0.183	-1.709	-0.061	-4.426	10.344	-0.351	0.61	0.183	-1.16	2.726	9.488	-0.565	0.183	-0.122	-0.061	1510069596
-5.997	-8.149	-0.473	0	-0.183	-0.854	4.124	-10.301	-1.105	-1.526	-2.563	-1.526	4.389	10.994	-2.736	2.197	-4.395	1.16	-3.573	-0.624	9.698	0.183	-1.343	-0.061	-4.431	10.55	-0.414	0.122	0.122	-1.099	2.795	9.506	-0.684	0.183	-0.061	0	1510069596
-6.015	-8.521	-0.413	0	0.061	-0.488	3.984	-10.561	-0.362	-1.709	-3.174	-1.526	4.658	11.486	-1.957	0.977	-3.967	0.427	-3.415	-0.522	10.121	0.061	-0.916	0	-4.67	11.018	-0.526	0.244	0.488	-0.977	2.65	9.505	-0.66	0.122	0.061	-0.061	1510069596
-5.993	-8.625	-0.36	0	-0.061	-0.122	3.522	-10.825	0.104	-0.854	-3.113	-1.343	4.944	10.865	-1.475	0.916	-2.136	-0.183	-3.094	-0.512	10.572	0.061	-0.427	0	-5.075	11.172	-0.583	0.183	-0.183	-0.488	2.604	9.475	-1.023	0.122	-0.183	-0.122	1510069596
-6.163	-8.699	-0.261	0.061	-0.061	0.244	4.892	-10.04	-2.376	-0.549	-0.183	-0.061	5.975	11.305	-4.856	1.648	-0.549	-0.549	-2.937	-0.49	10.764	0	0.244	0	-5.295	11.626	-0.542	-0.366	-0.61	-0.183	2.475	9.618	-0.924	0.122	-0.366	-0.122	1510069596
-6.166	-8.574	-0.254	-0.183	-0.061	0.671	4.199	-10.592	-2.585	-0.549	-0.183	-0.061	5.505	11.366	-4.456	0.854	-0.061	-0.305	-2.828	-0.624	10.848	0	1.038	0	-5.55	11.768	-0.72	-0.549	-0.305	0	2.45	9.623	-1.002	0.122	-0.732	-0.244	1510069596
-6.267	-8.41	-0.016	-0.183	0.061	1.038	3.972	-10.877	-2.187	-0.305	-1.16	0.122	5.426	11.822	-4.98	0.854	0.427	0	-2.786	-0.528	10.731	0	1.831	0.122	-6.422	11.715	-0.787	-0.549	-1.526	0.305	2.506	9.398	-1.264	0.183	-1.221	-0.244	1510069596
-6.266	-8.174	-0.011	-0.305	0.183	1.587	4.406	-11.28	-2.704	-0.427	-0.732	0.122	5.225	12.155	-5.822	1.099	0.427	0.549	-2.899	-0.52	10.334	0	2.625	0.183	-7.001	11.652	-0.3	-0.549	-3.113	0.549	2.354	9.274	-1.406	0.305	-1.465	-0.61	1510069596
-6.382	-8.33	0.054	-0.183	0.244	2.075	4.406	-11.28	-2.704	-0.427	-0.732	0.122	4.991	11.878	-5.436	1.221	0.427	0.61	-3.25	-0.362	9.715	0	3.357	0.366	-6.321	11.396	0.136	-0.61	-3.967	0.61	2.327	9.116	-1.285	0.122	-1.465	-0.916	1510069596
-6.473	-7.787	0.065	0.183	0.427	2.502	4.228	-11.087	-2.913	-0.366	-0.793	-0.427	4.596	11.086	-5.278	1.404	0.488	0.61	-3.659	-0.163	9.113	-0.061	3.906	0.427	-5.371	11.017	0.173	-1.099	-4.517	0.916	2.852	9.44	-1.18	0.305	-0.244	-0.854	1510069596
-6.519	-7.145	-0.177	-0.183	0.61	2.869	3.866	-10.505	-3.144	-1.16	-1.038	-1.099	4.442	10.204	-5.31	1.526	0.671	0.732	-4.083	0.09	8.293	-0.122	4.517	0.488	-4.855	10.288	0.644	-1.404	-4.272	1.099	3.162	9.774	-0.788	-0.122	0.488	-0.671	1510069596
-7.039	-6.753	-0.383	-0.305	0.488	3.235	3.591	-9.78	-3.253	-1.282	-1.038	-1.282	4.831	9.225	-5.018	1.709	0.549	0.977	-4.74	0.493	7.433	-0.305	4.822	0.61	-4.338	9.454	1.139	-1.282	-4.028	1.343	2.607	9.489	-0.958	-0.427	-0.122	-0.549	1510069596
-6.809	-6.237	-0.563	-0.488	0.732	3.54	3.472	-8.998	-3.181	-1.282	-1.16	-1.587	4.931	7.941	-5.089	1.648	0.854	0.793	-5.234	0.685	6.583	-0.61	5.066	0.549	-3.588	8.789	1.418	-1.465	-4.272	1.831	2.876	9.433	-1.09	-0.366	0.366	-0.244	1510069596
-7.107	-5.626	-0.871	-0.854	1.404	3.54	3.662	-8.537	-3.275	-0.977	-1.648	-2.075	5.277	6.962	-5.035	1.77	1.16	0.61	-5.712	0.951	5.685	-1.099	5.249	0.488	-2.309	8.15	1.829	-1.465	-3.54	2.441	2.312	9.281	-1.05	-0.244	0.977	-0.183	1510069596
-7.479	-5.255	-1.41	-1.648	1.465	3.235	4.035	-8.087	-3.391	-0.549	-1.465	-2.441	6.03	6.204	-4.899	1.831	1.892	0.61	-6.312	1.119	4.651	-1.709	5.432	0.366	-1.25	7.669	2.146	-1.343	-2.625	2.686	1.327	9.184	-0.991	-0.122	1.343	-0.305	1510069597
-8.021	-4.878	-1.997	-2.38	1.038	2.625	4.083	-7.773	-3.62	-0.244	-1.465	-3.052	6.806	5.763	-4.89	1.953	2.747	0.977	-7.244	1.128	3.63	-2.502	5.493	0.244	-0.372	7.324	2.365	-1.221	-1.404	2.991	0.212	9.568	-0.522	-0.61	0.61	-0.549	1510069597
-7.921	-4.38	-2.826	-3.784	0.793	1.831	4.039	-7.336	-3.602	0	-1.404	-3.601	6.784	5.28	-5.15	2.563	3.662	1.587	-8.181	0.709	2.426	-2.991	5.066	0.183	0.36	7.398	2.235	-1.282	-0.488	3.296	1.044	9.922	-0.292	-0.793	0.061	-0.671	1510069597
-7.888	-4.486	-3.634	-4.272	1.526	1.16	4.215	-6.936	-3.064	0.427	-1.343	-4.333	6.459	4.689	-5.856	3.113	3.967	1.526	-8.742	0.127	1.566	-3.54	4.272	0.366	1.098	7.631	1.998	-1.343	0.122	3.418	1.225	9.757	-1.17	-0.244	0.732	-0.549	1510069597
-7.931	-5.456	-3.905	-4.089	0.427	0.549	4.579	-6.294	-2.5	0.977	-1.038	-5.005	6.231	4.003	-6.112	3.357	3.845	1.343	-8.886	-0.97	1.209	-3.845	3.784	0.488	1.549	7.616	1.753	-1.343	0.122	3.418	1.212	9.947	-1.869	-0.061	2.136	-0.793	1510069597
-8.641	-5.763	-3.9	-3.174	-1.404	0.488	4.796	-5.725	-2.198	1.587	-0.671	-5.31	6.141	3.394	-6.106	3.54	3.784	1.404	-9.325	-1.939	0.953	-3.906	3.54	0.366	1.442	7.736	1.409	-0.183	1.282	3.174	1.205	9.603	-0.867	0.366	3.662	-1.038	1510069597
-8.118	-4.716	-3.828	-2.747	-1.221	0.61	4.707	-5.197	-2.117	2.319	-0.732	-5.249	6.251	3.028	-6.245	3.357	3.54	1.221	-9.956	-1.957	0.47	-3.662	3.113	0.488	1.442	7.736	1.409	-0.183	1.282	3.174	0.419	9.987	-0.627	0.244	3.113	-0.732	1510069597
-8.024	-4.004	-4.425	-3.174	-0.854	0.244	4.922	-5.095	-2.07	2.808	-1.221	-4.822	6.359	2.972	-6.56	3.174	3.479	0.916	-10.166	-1.834	-0.049	-3.418	2.441	0.366	1.442	7.736	1.409	-0.183	1.282	3.174	0.147	9.903	-0.714	0.549	1.404	-0.305	1510069597
-7.924	-3.401	-4.748	-3.418	-1.099	-0.244	5.712	-5.294	-2.151	3.418	-0.977	-4.272	6.72	3.32	-6.629	3.601	3.235	0.549	-10.185	-1.467	-0.25	-3.723	2.014	0.183	2.37	9.063	1.975	1.587	2.502	2.869	0.614	9.825	-1.19	0.427	1.404	-0.183	1510069597
-7.824	-3.464	-4.961	-3.784	-1.282	-0.549	6.058	-5.195	-1.899	3.784	-1.282	-3.845	6.814	3.413	-6.462	3.906	2.502	0.549	-10.225	-1.351	-0.508	-3.967	1.404	0.183	2.65	9.044	1.814	1.77	3.235	2.38	1.013	9.72	-1.489	0.366	2.563	-0.122	1510069597
-7.891	-3.68	-4.859	-3.662	-1.526	-0.732	6.221	-4.777	-2.043	3.784	-1.587	-3.479	6.568	3.408	-6.13	4.15	2.258	0.305	-10.233	-1.523	-0.805	-4.211	0.854	0.183	2.541	9.331	1.476	1.648	3.723	2.258	0.809	9.751	-1.792	0.183	2.869	-0.183	1510069597
-7.879	-3.421	-5.02	-3.906	-1.77	-1.099	6.202	-4.57	-2.425	3.906	-1.892	-3.235	6.576	3.468	-5.996	4.15	1.77	-0.061	-10.045	-1.638	-0.91	-4.395	0.244	0.061	2.579	9.727	1.266	1.282	3.845	1.953	0.458	9.806	-1.648	0.061	2.563	-0.061	1510069597
-7.836	-3.153	-5.022	-4.517	-2.014	-1.465	6.236	-4.412	-2.94	4.15	-1.587	-2.991	6.638	3.602	-6.1	3.967	0.977	-0.488	-9.839	-1.701	-0.963	-4.639	-0.061	0	2.338	9.727	1.085	0.977	3.845	1.587	0.3	9.878	-1.304	-0.305	2.319	0	1510069597
-8.04	-3.234	-5.176	-4.578	-2.441	-1.892	6.135	-4.438	-3.029	4.272	-1.831	-2.502	6.638	3.602	-6.1	3.967	0.977	-0.488	-9.798	-1.659	-1.052	-5.066	-0.061	0.061	1.999	9.537	0.865	0.854	3.967	1.404	1.182	9.593	-1.103	-0.305	2.625	0.305	1510069597
-7.781	-3.409	-5.539	-5.371	-2.319	-2.319	6.095	-4.401	-3.046	3.845	-2.563	-2.075	7.218	3.371	-6.16	3.784	1.648	-1.587	-10.235	-1.518	-1.22	-5.432	-0.366	0.061	1.866	9.532	0.786	0.854	4.089	1.099	1.079	9.816	-1.311	-0.488	3.357	0.488	1510069597
-7.478	-3.828	-5.672	-5.432	-2.991	-2.197	6.44	-4.59	-3.007	3.723	-2.441	-1.709	7.135	2.726	-6.082	3.357	1.282	-2.014	-10.407	-1.448	-1.462	-5.737	-1.343	0	2.182	9.744	0.52	1.038	4.211	0.549	0.548	10.042	-1.519	-0.488	3.784	0.427	1510069597
-7.532	-4.014	-5.314	-4.883	-2.808	-2.014	6.301	-5.004	-3.012	3.845	-3.357	-1.648	7.362	2.233	-6.545	3.296	1.587	-2.441	-9.612	-2.006	-1.305	-5.981	-1.343	-0.122	2.505	9.564	0.423	1.16	4.639	0.183	0.323	10.017	-1.318	-0.61	4.639	0.671	1510069597
-8.179	-3.539	-4.777	-4.395	-3.296	-1.648	6.547	-5.204	-3.646	4.395	-2.808	-1.526	7.641	1.894	-6.6	3.296	1.709	-2.869	-8.996	-2.482	-1.305	-5.798	-1.343	-0.244	1.753	9.179	0.293	1.282	5.249	0.427	0.126	9.969	-1.231	-0.854	4.272	0.793	1510069597
-8.547	-2.832	-4.212	-5.432	-2.991	-1.465	6.804	-5.168	-3.596	4.578	-2.747	-1.343	8.192	1.876	-6.83	3.906	2.38	-2.869	-9.037	-2.583	-1.263	-5.432	-0.366	-0.366	0.61	9.065	0.356	1.221	5.432	1.343	0.998	9.786	-1.019	-0.977	3.967	0.916	1510069597
-9.375	-2.37	-3.658	-6.47	-2.808	-1.526	7.388	-5.083	-3.563	4.639	-2.747	-1.526	8.641	2.296	-7.508	4.639	2.502	-2.38	-10.018	-1.146	-1.442	-4.822	-0.427	-0.305	0.937	9.271	1.002	1.77	5.371	1.587	2.177	9.639	-0.756	-1.099	4.578	1.221	1510069597
-9.958	-2.948	-3.877	-6.226	-2.136	-1.526	8.208	-4.728	-3.722	4.639	-2.747	-1.526	8.911	2.934	-7.689	5.066	2.197	-2.075	-10.701	0.115	-1.971	-5.615	-0.305	-0.183	2.262	10.119	1.903	2.563	5.371	1.038	2.815	9.764	-0.44	-1.099	5.127	1.038	1510069597
-9.782	-3.407	-3.918	-6.287	-2.747	-1.343	9.131	-4.408	-4.532	5.859	-2.014	-2.197	9.272	3.548	-7.224	5.493	1.648	-2.075	-10.264	0.184	-2.102	-6.409	-0.977	-0.549	3.36	10.643	2.17	2.93	5.493	0.671	4.433	10.04	-0.748	-0.854	5.676	0.61	1510069597
-10.456	-3.372	-1.987	-6.775	-3.54	-1.16	9.921	-4.399	-6.032	7.385	0.793	-2.136	9.995	4.207	-6.089	5.676	1.221	-2.136	-9.788	-0.309	-1.879	-6.409	-0.977	-0.549	3.286	9.977	1.987	2.502	5.798	0.793	6.321	10.017	-0.307	-0.793	8.606	0.916	1510069597
-10.794	-2.517	-1.637	-7.019	-4.639	-1.038	9.038	-4.384	-5.728	7.507	0.305	-2.075	10.628	4.416	-4.75	5.737	2.075	-1.709	-9.471	-0.884	-1.82	-5.92	0	-0.549	1.45	9.53	1.885	2.136	6.287	1.831	6.627	10.02	-0.768	-0.061	9.399	1.587	1510069597
-9.16	-3.152	-2.115	-6.714	-4.7	-0.916	9.038	-4.384	-5.728	7.507	0.305	-2.075	10.407	4.835	-4.585	5.493	2.38	-1.526	-10.256	-0.481	-1.981	-5.493	0.549	-0.305	0.964	9.938	2.131	1.953	6.165	2.625	5.065	9.292	-2.103	0.977	9.216	1.709	1510069597
-9.741	-4.277	-1.686	-5.371	-4.456	-0.916	8.224	-3.673	-5.774	5.676	-1.831	-2.258	9.652	5.373	-4.582	5.249	2.258	-1.404	-11.025	0.059	-2.25	-5.493	0.549	-0.305	2.271	10.72	2.424	1.892	5.493	1.892	3.104	8.089	-2.47	1.648	9.338	-0.549	1510069598
-8.809	-4.175	-1.589	-5.066	-1.587	-0.549	7.876	-3.131	-5.745	5.127	-2.136	-2.563	9.02	5.556	-4.547	4.822	2.319	-1.465	-10.775	-0.38	-2.346	-5.92	-0.977	0.122	2.879	11.042	2.366	1.526	5.615	1.038	5.472	8.228	-1.509	2.258	11.047	-0.977	1510069598
-8.869	-3.653	-1.355	-5.371	-0.916	-0.305	7.467	-2.76	-5.73	4.944	-1.892	-2.625	8.796	5.395	-4.021	4.333	2.197	-1.953	-10.49	-0.589	-2.223	-5.554	-0.977	0.427	2.071	10.763	2.297	0.916	5.676	0.977	4.918	11.276	-2.62	3.418	13.855	2.625	1510069598
-8.912	-3.001	-1.467	-5.554	-0.732	-0.916	7.014	-2.476	-5.431	4.7	-1.77	-2.136	8.623	5.087	-3.664	4.211	1.953	-2.258	-9.921	-0.557	-2.241	-5.554	-0.977	0.427	1.395	9.95	2.26	0.549	5.005	0.977	0.76	10.83	-3.974	3.662	11.047	4.211	1510069598
-8.343	-3.109	-2.518	-4.883	-2.869	-1.038	6.637	-2.071	-5.07	4.517	-1.038	-1.526	8.414	4.733	-3.339	4.028	2.014	-2.319	-9.386	-0.573	-2.162	-5.188	-0.977	0.427	1.385	9.158	2.189	0.366	4.456	0.793	-3.127	10.671	-1.558	4.089	7.812	4.272	1510069598
-7.99	-2.83	-1.881	-4.456	-2.136	-0.793	6.515	-1.879	-4.522	4.15	-1.77	-0.977	8.069	4.197	-3.017	3.723	1.709	-2.38	-8.787	-0.602	-2.074	-4.944	-0.977	0.427	1.511	8.381	2.062	0.244	4.028	0.488	-3.524	9.408	0.886	6.287	3.54	2.808	1510069598
-7.484	-2.238	-1.437	-3.601	-1.526	-0.061	6.903	-1.853	-4.177	4.15	-1.77	-0.977	7.712	3.643	-2.615	3.479	1.526	-2.441	-8.205	-0.738	-1.983	-4.944	-0.977	0.427	1.361	7.65	2.025	0.244	3.784	0.427	-1.083	9.895	-1.208	6.958	-1.282	2.136	1510069598
-7.357	-2.207	-1.626	-3.723	-0.916	-0.183	7.27	-1.65	-3.853	3.601	-2.319	-0.427	7.624	3.25	-2.354	3.296	1.282	-2.319	-7.76	-0.994	-1.834	-4.272	-0.671	0.061	1.078	6.905	2.062	0.366	3.54	0.488	1.724	9.551	-0.977	5.737	0.122	0.916	1510069598
-7.953	-2.061	-1.256	-3.54	-1.526	-0.366	7.601	-1.358	-3.51	3.418	-2.319	-0.366	7.843	3.103	-2.316	3.174	1.099	-2.014	-7.978	-1.097	-1.794	-3.54	-0.305	-0.122	0.908	6.626	2.192	0.488	3.296	0.488	3.101	8.893	0.62	4.089	6.714	-0.244	1510069598
-8.431	-1.891	-1.583	-3.235	-0.183	-0.427	7.897	-1.016	-3.353	3.418	-2.319	-0.366	8.293	3.078	-2.433	2.991	1.099	-1.526	-8.392	-0.867	-1.881	-3.54	-0.305	-0.122	1.126	7.058	2.543	0.977	2.808	0.366	3.11	8.412	-0.329	2.625	6.958	-1.099	1510069598
-10.629	-2.94	-1.08	-2.563	-1.343	-0.366	8.561	-0.754	-3.228	3.174	-1.465	-0.244	8.94	3.185	-2.689	2.869	0.793	-1.099	-8.796	-0.926	-1.809	-2.869	0	-0.61	1.591	7.874	2.911	1.404	2.319	0.244	2.789	8.247	-0.835	2.014	4.761	-0.244	1510069598
-12.739	-4.619	-2.145	-0.183	-2.625	-0.305	9.393	-0.693	-3.323	3.235	-0.916	-0.305	9.874	3.327	-2.773	2.747	0.61	-0.732	-10.944	-1.348	-1.456	-2.563	1.709	-0.854	1.994	8.798	3.065	1.587	2.075	0.427	4.188	9.249	-0.078	1.465	2.441	0.671	1510069598
-11.025	-5.124	-1.525	-1.282	0.305	-0.916	10.472	-1.184	-3.296	3.174	0	-0.122	10.89	3.569	-2.998	2.38	0.122	-0.793	-12.531	-2.083	-1.818	-2.197	-0.916	-1.16	2.535	10.964	2.931	1.77	2.258	0.61	3.884	11.616	-1.676	-1.16	-2.686	-0.427	1510069598
-8.946	-3.302	-0.821	-0.671	-0.061	-0.61	11.385	-2.571	-3.243	3.174	0	-0.122	11.97	4.445	-4.085	2.014	0.61	-1.343	-11.876	-2.524	-1.031	-1.709	-1.221	-1.404	2.832	13.128	2.545	1.404	2.319	0.488	6.972	11.386	1.603	-0.732	7.141	-1.831	1510069598
-9.463	-3.46	-2.769	-2.136	1.831	-0.61	11.221	-4.022	-2.716	2.258	0.305	0.916	12.279	4.917	-5.058	2.197	1.099	-1.343	-10.267	-1.985	0.494	-1.465	-0.732	-0.977	2.144	12.537	2.227	0.427	3.174	0.732	0.263	10.773	-1.241	-2.808	2.075	-0.793	1510069598
-9.801	-4.341	-3.503	-2.563	-0.061	-0.488	10.884	-4.445	-1.756	2.075	0.488	0.366	12.409	4.711	-5.13	2.441	0.977	-0.671	-10.478	-2.103	0.304	-1.465	-0.732	-0.977	0.806	11.596	1.711	0	3.479	1.16	-0.61	8.808	-1.838	2.502	-1.404	-2.502	1510069598
-9.43	-3.376	-2.912	-3.113	0.427	0.183	10.093	-4.833	-1.263	1.892	-0.488	-0.732	12.045	3.982	-5.2	2.258	1.343	-0.183	-10.756	-1.524	0.006	-2.563	0.061	0.427	0.802	11.749	1.495	0.671	2.808	1.282	1.768	10.846	-0.843	-0.427	1.282	-2.075	1510069598
-8.514	-2.863	-2.677	-2.502	1.404	-0.366	9.244	-5.349	-1.115	1.953	-0.488	-1.282	11.518	3.429	-5.635	2.197	1.587	-0.244	-10.002	-1.41	-0.648	-2.808	-0.305	0.488	2.262	11.438	1.497	0.854	2.136	0.793	0.486	9.965	-1.342	0	1.648	-3.174	1510069598
-8.256	-2.923	-2.756	-2.441	1.038	-0.732	8.607	-5.416	-0.733	1.953	-0.488	-1.282	10.689	2.762	-5.352	2.808	1.953	-0.122	-8.948	-1.955	-0.871	-2.808	-0.305	0.488	2.395	9.796	1.455	0.305	2.563	0.854	0.36	10.263	-1.485	0.549	0.427	-3.235	1510069598
-7.552	-2.707	-2.931	-2.502	0.366	-0.488	8.463	-4.75	-0.392	2.197	-1.221	-1.404	9.539	2.006	-4.419	3.357	2.197	-0.061	-8.033	-2.119	-0.677	-2.747	-0.061	0.793	1.785	8.294	0.92	-0.183	3.235	1.526	1.41	10.011	-0.051	-0.366	1.526	-3.296	1510069598
-7.41	-2.659	-3.265	-2.075	0.793	-0.793	7.776	-3.639	-0.12	2.747	-0.732	-1.648	8.492	1.579	-3.703	3.357	2.197	-0.122	-7.772	-2.225	-0.763	-2.441	0.122	0.977	1.501	7.391	0.764	-0.244	3.54	1.77	1.369	9.091	-0.695	0.488	1.465	-3.113	1510069598
-7.641	-2.771	-3.464	-1.038	0.061	-0.793	7.776	-3.639	-0.12	2.808	-0.366	-1.892	7.653	1.511	-3.238	3.113	2.258	-0.061	-8.142	-2.6	-1.146	-2.136	0	0.916	1.232	7.232	0.785	0.122	3.662	1.709	1.439	9.149	-0.386	0.061	1.648	-2.93	1510069598
-8.345	-2.364	-3.866	-1.099	-0.061	-0.671	6.849	-2.629	-0.13	2.686	-0.549	-1.831	7.258	1.754	-2.822	2.747	1.831	-0.305	-8.305	-2.601	-1.445	-1.709	-0.427	0.549	1.12	7.947	0.855	0.427	3.54	1.465	1.23	9.042	-0.581	-0.061	0.793	-2.747	1510069598
-8.82	-2.245	-3.618	-1.038	-1.648	-0.305	6.705	-1.754	-0.429	2.625	-1.343	-1.404	7.498	2.298	-2.638	2.014	1.465	-0.61	-8.239	-2.802	-1.432	-1.709	-0.427	0.549	1.169	8.664	1.15	0.549	2.93	0.977	1	9.225	-0.513	-0.061	0.549	-2.441	1510069598
-8.685	-1.303	-3	-0.916	-0.854	-0.061	7.446	-1.391	-0.688	2.441	-1.343	-0.977	8.239	3.013	-2.42	1.343	1.16	-0.793	-8.692	-2.315	-1.549	-1.465	0.061	0.671	1.168	9.294	1.617	0.427	2.686	0.61	0.86	9.234	-0.384	-0.488	-0.183	-2.502	1510069598
-9.064	-1.25	-3.811	-0.61	0.61	-0.305	8.226	-0.721	-0.825	1.953	-1.404	-0.671	9.252	3.695	-2.182	0.732	0.854	-0.793	-9.659	-1.537	-1.669	-0.488	0.488	1.282	1.36	10.081	2.284	0.427	2.686	0.61	2.059	9.046	-0.529	-0.549	0.977	-2.258	1510069599
-10.268	-2.466	-5.474	-1.892	-1.038	-0.122	9.146	-0.111	-0.976	1.526	-1.16	-0.61	10.274	4.175	-1.945	0.305	0	-0.977	-11.35	-0.805	-1.882	-0.732	0.122	0.854	2.103	10.986	3.074	0.122	0.244	-0.366	2.233	9.741	-0.577	-0.793	1.526	-1.892	1510069599
-11.937	-4.016	-5.221	-1.892	-1.526	0.366	9.983	0.061	-1.334	1.526	-1.16	-0.61	11.53	4.508	-1.558	-0.122	-0.122	-1.343	-13.444	-0.31	-1.461	-0.732	0.122	0.854	2.853	11.89	3.656	-0.122	-1.099	-0.366	1.491	11.002	-1.232	-1.221	1.648	-1.343	1510069599
-10.74	-4.802	-3.77	-1.099	-1.526	0.427	11.215	-0.548	-2.105	0.427	-1.404	0.427	12.595	4.868	-1.239	-0.732	0	-1.587	-13.142	-0.134	-0.635	-0.61	-0.427	0.549	2.975	11.962	3.918	-0.488	-1.526	-0.549	2.658	11.681	-0.067	-1.831	0.549	0.244	1510069599
-9.482	-5.344	-3.045	0	-3.174	0.244	13.363	-2.26	-3.079	-0.122	-0.916	0.854	12.599	5.451	-1.081	-1.282	0.122	-1.16	-10.95	-0.54	0.412	-0.183	-0.671	0.305	1.293	10.393	4.328	-0.549	-1.282	-0.427	4.816	11.777	1.416	-2.441	-0.244	2.686	1510069599
-9.848	-4.362	-1.723	0.122	-2.502	0.427	13.787	-3.414	-3.339	-1.038	-0.427	0.671	11.512	5.615	-1.206	-1.77	0.549	-0.244	-9.707	-0.233	1.032	0.793	0.549	-0.183	-0.629	8.454	4.475	-0.549	-0.122	0.305	3.992	11.481	0.176	-1.587	1.648	4.639	1510069599
-10.219	-3.991	-2.04	0.183	-1.892	0.61	12.627	-3.458	-3.077	-2.075	0.488	-0.122	9.924	5.711	-1.867	-1.892	0.061	0.61	-9.838	0.581	0.696	0.549	0.793	-0.488	-0.804	8.102	4.78	0	-0.61	0.305	0.79	12.122	-1.372	-0.61	1.282	4.7	1510069599
-8.381	-4.222	-1.792	-0.183	-1.16	0.122	10.886	-2.936	-2.681	-2.319	1.038	-0.61	9.067	5.926	-2.613	-1.77	-0.732	0.854	-9.825	0.677	-0.053	0.366	0.366	-0.427	0.206	9.16	4.246	0.305	-1.77	-0.122	-0.238	13.013	-0.737	0.183	0.671	4.272	1510069599
-7.642	-3.505	-1.186	-0.061	-1.038	0.244	9.623	-2.75	-2.708	-1.892	1.221	-0.732	8.966	5.711	-2.425	-1.709	-1.038	0.793	-9.064	0.684	-0.471	0.488	0.366	-0.305	1.522	9.122	4.012	0.244	-2.258	-0.732	-0.459	11.099	-0.66	0.854	-0.732	5.005	1510069599
-7.547	-2.779	-0.866	0.183	-0.671	0.305	8.721	-2.972	-2.932	-1.892	1.221	-0.732	8.928	4.695	-1.555	-1.587	-0.977	0.793	-8.594	0.351	-0.726	0.671	0.305	-0.549	1.665	7.994	3.624	-0.183	-2.197	-0.732	-0.342	10.869	0.078	1.16	0.427	5.249	1510069599
-7.267	-2.756	-0.624	0.488	-0.366	0.122	7.653	-2.802	-2.769	-1.526	1.16	-0.671	8.777	3.724	-1.01	-1.343	-0.916	0.671	-8.36	0.353	-0.904	0.671	0.305	-0.549	1.8	7.139	3.114	-0.427	-2.136	-0.366	-0.499	9.902	0.926	1.892	1.587	4.7	1510069599
-6.844	-2.35	-0.044	0.61	0.549	0.183	6.617	-2.294	-2.457	-1.526	1.16	-0.671	8.563	3.007	-0.882	-1.221	-0.61	0.549	-8.309	0.768	-1.17	0.916	0.244	-0.61	2.388	6.984	2.882	-0.366	-2.136	-0.366	-0.915	8.753	0.977	2.625	2.625	3.967	1510069599
-7.041	-1.658	0.013	0.61	1.282	0.305	6.089	-1.793	-2.095	-1.648	0.793	-0.305	8.241	2.426	-1.062	-1.099	-0.732	0.305	-8.382	1.144	-1.511	0.549	0	-0.549	3.108	7.185	2.768	-0.183	-1.77	-0.549	-2.841	7.564	-0.066	2.502	0.549	2.93	1510069599
-7.657	-0.793	-0.353	0.488	2.625	0.793	6.389	-1.647	-1.694	-1.404	0.61	0.427	8.35	2.031	-1.409	-0.854	-0.916	-0.061	-8.058	1.187	-1.791	0.549	0	-0.549	3.612	7.401	2.766	0	-1.404	-0.732	-4.031	6.65	-0.141	2.502	-3.357	1.343	1510069599
-9.915	-1.595	-1.73	-0.854	1.526	0.366	6.974	-1.743	-1.282	-0.854	0.549	0.61	8.927	1.718	-1.635	-0.488	-0.977	-0.183	-8.162	1.162	-1.718	0.061	0.244	-0.427	3.521	7.258	2.699	0.244	-1.16	-0.793	-1.209	6.685	0.742	2.441	-4.578	-1.343	1510069599
-11.567	-1.729	0.226	1.831	-0.549	0.732	7.745	-1.976	-1.089	-0.854	0.549	0.61	9.572	1.492	-1.587	-0.122	-0.732	-0.061	-8.734	0.294	-1.625	-0.305	0.549	-0.61	3.083	7.046	2.597	0.488	-1.038	-0.427	5.891	7.773	-0.066	1.404	-5.005	-1.648	1510069599
-12.965	-1.69	-1.251	1.099	-2.869	0.977	8.342	-2.201	-0.837	0.183	0.488	0.488	10.281	1.394	-1.663	0.183	-0.488	0.122	-9.232	-0.523	-1.771	-0.305	0.549	-0.61	2.931	7.752	2.804	1.038	-0.427	0.122	15.158	10.172	-2.56	2.197	2.869	2.38	1510069599
-12.182	-2.958	-2.206	-0.549	0.977	-0.061	8.929	-2.274	-0.904	0.61	0.427	0.488	11.177	1.913	-2.06	0.305	-0.549	-0.183	-12.392	-0.286	-2.606	0.122	1.892	-1.16	3.685	10.027	2.442	1.282	0	0.732	5.993	9.282	-2.515	-1.221	0.122	1.526	1510069599
-11.94	-5.466	-2.25	-0.732	-2.258	-0.61	9.514	-2.425	-0.809	0.732	0.183	1.038	12.473	3.146	-2.877	0.366	-0.183	-0.793	-13.654	-0.219	-2.474	-0.061	1.77	-0.793	5.24	12.758	2.127	1.16	0.488	0.183	1.864	11.768	2.677	-3.357	-1.953	-3.479	1510069599
-8.556	-4.365	-1.591	0.183	1.404	-0.549	10.731	-3.058	-0.872	0.854	-0.061	1.648	13.139	3.865	-3.5	0.244	0.183	-0.977	-13.099	-0.941	-1.193	-0.244	-0.977	-0.427	5.272	13.038	2.073	0.916	1.77	-0.671	8.966	14.131	-1.537	-4.15	3.113	0.244	1510069599
-9.392	-4.867	-3.86	-0.061	-0.61	-0.488	11.432	-3.553	-0.799	1.038	0.671	1.587	12.994	4.033	-3.694	0.244	0.366	-1.038	-11.204	-1.773	0.513	-1.16	-1.099	-0.183	3.208	12.007	1.992	0.61	3.235	-0.061	-0.328	10.718	-0.894	-2.747	2.075	-1.648	1510069599
-9.008	-4.469	-2.958	-1.221	0.854	0	11.239	-4.069	-0.506	0.977	0.549	0.854	12.841	4.122	-3.718	0.366	0.854	-0.488	-10.883	-2.323	0.153	-0.61	-1.099	0.305	1.136	11.007	1.645	0.305	4.395	1.221	-1.776	10.413	-1.967	-0.183	-2.014	-2.075	1510069599
-9.171	-3.722	-2.446	-0.427	1.038	0.122	10.774	-4.67	-0.429	1.221	1.221	-0.244	12.36	4.194	-3.894	-0.122	1.343	0.244	-10.191	-1.705	-0.165	-0.61	-1.099	0.305	0.672	10.834	1.445	0.366	4.578	1.892	0.45	10.829	-1.175	-0.977	-0.305	-2.136	1510069599
-8.366	-2.871	-2.253	0.488	1.587	-0.549	9.905	-4.821	-0.085	1.465	1.16	-1.099	11.307	4.283	-3.38	-0.61	2.014	0.61	-9.427	-1.725	-0.313	-0.549	-0.793	0.183	1.258	10.287	1.512	0.793	3.662	1.465	0.855	9.979	-1.895	-0.244	0	-2.747	1510069599
-7.998	-2.865	-2.425	0.061	1.648	-0.549	9.131	-4.213	0.439	1.465	0.854	-2.014	10.04	3.927	-2.676	-0.61	1.953	1.099	-8.794	-1.864	-0.157	-0.488	-1.099	0.061	1.571	9.003	1.518	0.916	3.357	1.16	1.567	9.914	-1.519	-0.305	-0.122	-2.625	1510069599
-8.161	-2.452	-2.847	0.183	0.427	-0.427	8.545	-3.344	0.642	1.465	0.122	-1.831	8.82	3.387	-1.955	-0.732	1.587	1.038	-8.32	-1.613	0.065	-0.488	-1.099	0.061	1.506	7.91	1.263	0.244	3.723	1.465	1.902	9.348	-0.872	-0.488	-0.854	-2.502	1510069600
-8.434	-2.318	-3.132	0.122	0	-0.549	8.174	-2.144	0.595	1.404	0.366	-2.075	8.233	3.009	-1.254	-0.488	1.343	0.61	-8.013	-1.674	0.111	-0.305	-0.732	0.366	1.52	7.48	1.188	0	4.028	1.709	2.884	8.844	-0.872	-0.366	0.122	-1.953	1510069600
-8.72	-2.682	-2.529	0.427	-0.671	-0.305	7.925	-1.424	0.544	1.16	0.122	-1.404	7.668	3.055	-1.127	-0.61	1.343	0.244	-7.977	-2.312	0.063	0.061	-0.671	0.244	1.398	7.823	1.192	0.244	3.723	1.709	2.747	8.768	-0.833	-0.488	-0.244	-1.648	1510069600
-9.061	-2.649	-2.405	0.793	-0.793	0.122	7.71	-1.206	0.449	1.221	0	-0.916	7.549	3.467	-1.134	-1.099	1.343	-0.427	-8.146	-2.425	-0.049	0.061	-0.671	0.244	1.453	8.711	1.287	0.305	3.662	1.709	2.89	8.793	-0.2	-0.61	-0.427	-1.16	1510069600
-8.904	-2.29	-2.254	0.671	-0.488	0.427	7.661	-1.224	0.261	0.854	0.671	-0.061	7.732	4.212	-0.767	-1.343	0.61	-1.648	-8.93	-2.024	-0.396	0.488	0	0.427	1.891	9.904	1.409	0.183	3.113	1.526	3.062	8.918	-0.181	-0.732	-0.061	-0.854	1510069600
-8.528	-2.633	-2.689	0.122	-0.671	-0.061	7.508	-1.614	0.329	0.427	-0.122	0.61	8.463	4.893	-0.445	-1.648	0.977	-2.502	-10.198	-1.254	-0.351	0.916	0.916	1.038	2.399	9.99	2.08	0.244	2.502	0.916	2.744	8.825	-0.544	-0.732	-0.122	-0.732	1510069600
-8.51	-3.697	-3.114	-0.977	-0.793	-0.366	7.645	-2.034	-0.008	-0.122	0.427	1.038	9.106	5.644	-0.401	-1.77	1.465	-2.563	-10.198	-1.254	-0.351	0.916	0.916	1.038	3.033	9.948	3.074	0.427	2.38	0.122	2.78	9.101	-0.526	-0.61	0.427	-0.366	1510069600
-10.444	-5.332	-2.791	0.671	-2.93	-0.244	7.587	-2.815	-0.279	-0.305	0.427	1.648	9.136	5.931	0.121	-1.526	1.953	-2.747	-11.671	-0.024	-0.345	0.854	-0.549	1.221	3.024	9.68	3.947	0.366	1.282	-0.671	2.65	9.337	-0.38	-0.793	-0.61	0.244	1510069600
-9.654	-5.454	-1.25	1.892	-1.648	-0.183	7.919	-4.088	-0.146	-0.488	0.122	2.136	8.58	5.893	0.29	-0.977	0.916	-3.418	-10.735	-0.451	0.952	0.305	-1.709	0.366	2.353	9.252	3.899	0.366	1.587	-0.671	4.282	11.451	1.022	-1.465	-1.221	2.014	1510069600
-9.42	-3.548	-1.181	0.671	-0.977	-0.671	8.35	-4.904	-0.541	-0.488	0.122	2.136	8.812	6.465	0.788	-0.671	1.77	-3.601	-10.29	0.284	1.483	0.305	-1.709	0.366	0.973	9.009	3.405	0.366	1.587	-0.671	3.878	12.849	1.704	-1.77	-0.61	3.113	1510069600
-10.377	-3.663	-1.232	-0.671	-1.038	-1.648	8.11	-5.235	-0.49	-0.427	0.61	2.563	8.47	7.043	1.842	-0.549	2.747	-3.54	-10.171	1.361	1.721	1.16	-1.465	0.061	0.22	8.805	3.436	0.366	1.709	-0.549	0.017	11.956	0.353	-1.099	-0.671	3.296	1510069600
-9.471	-4.922	-0.109	0.122	-0.793	-1.465	7.998	-5.631	-0.172	-0.61	-0.549	2.991	7.836	7.68	1.845	-0.244	2.441	-2.869	-10.222	1.218	1.724	0.061	-2.014	0.061	0.409	9	3.913	1.16	1.099	-0.793	-1.997	10.927	-0.666	0.427	-1.16	2.136	1510069600
-8.454	-4.382	-0.127	-0.122	-0.305	-1.221	8.092	-5.996	-0.325	-0.366	-0.305	2.869	8.02	8.205	1.919	-0.122	2.991	-2.686	-9.818	1.213	1.906	0.061	-2.014	0.061	0.577	9.66	3.81	0.732	0.671	-0.977	-0.907	10.061	-0.729	0.671	-0.793	1.282	1510069600
-8.421	-4.203	-0.329	-0.549	-0.061	-1.526	8.216	-6.383	-0.366	-0.122	0.793	2.625	7.616	8.191	2.309	0.122	3.479	-2.93	-9.339	1.065	2.159	0.061	-1.648	0.122	0.681	9.349	3.584	0.61	0.916	-1.099	0.335	9.417	-0.016	0.183	0.488	0.183	1510069600
-8.22	-4.656	0.059	-0.183	-0.366	-1.343	7.678	-6.48	0.014	0	0.549	2.747	6.976	7.935	2.476	0.183	2.441	-2.38	-8.768	1.128	2.448	-0.061	-1.831	0	0.223	8.686	3.45	0.854	0.793	-1.038	1.255	9.227	1.108	1.465	4.395	-0.793	1510069600
-7.716	-4.388	0.133	0.122	0.244	-0.916	7.297	-6.377	0.061	0.244	2.319	2.502	7.051	7.724	2.893	0.122	2.502	-1.953	-8.486	1.099	2.726	-0.061	-1.831	0	-0.295	8.52	3.228	0.732	0.671	-1.099	-0.462	8.976	-0.549	0.977	2.319	-0.916	1510069600
-8.015	-4.382	-0.319	-0.427	0.427	-1.038	6.96	-6.086	0.225	0.305	3.845	2.258	6.733	7.802	3.079	0.244	3.357	-1.343	-8.178	1.221	2.927	-0.122	-1.709	-0.061	-0.3	8.76	2.939	0.671	0.427	-0.916	-0.227	8.891	0.522	1.892	0.183	-1.221	1510069600
-8.156	-4.46	-0.275	-0.549	0.061	-1.038	6.801	-6.32	0.634	0.488	5.798	2.38	6.278	7.992	3.12	0.427	4.211	-1.282	-8.576	1.171	3.007	-0.305	-1.282	-0.122	0.128	8.987	3.073	0.854	0.549	-0.732	3.409	9.439	2.547	0.732	-0.427	-1.465	1510069600
-8.092	-4.439	-0.415	-0.427	0.732	-0.977	6.332	-6.86	1.669	0.732	5.859	2.136	5.718	8.131	3.681	0.244	4.578	-1.038	-8.662	1.215	3.224	-0.305	-1.282	-0.122	0.001	9.032	3.106	0.793	0.793	-0.854	3.791	9.178	0.309	0.916	1.648	-0.793	1510069600
-8.378	-4.9	-1.056	-0.854	0.916	-1.16	6.144	-7.296	2.662	0.732	5.859	2.136	5.532	8.293	3.697	0.427	5.554	-0.488	-8.833	1.052	3.333	-0.549	-1.16	-0.244	-0.4	9.311	2.975	0.793	0.61	-0.671	2.178	9.451	0.044	0.488	1.282	-0.977	1510069600
-8.879	-5.743	-0.819	-0.488	0.549	-1.099	5.989	-7.454	3.494	0.854	6.348	1.892	5.187	8.703	3.49	0.977	3.174	-0.061	-8.833	1.052	3.333	-0.793	-0.793	-0.427	-0.335	9.581	2.847	0.61	0.305	-0.732	0.25	9.598	0.291	0.305	0.244	-1.831	1510069600
-9.007	-5.513	-0.551	0.305	-0.244	-0.366	6.092	-7.583	3.772	0.427	5.676	1.526	5.118	8.862	3.712	0.732	1.099	0.427	-9.257	0.139	3.62	-0.793	-1.099	-0.488	-0.154	9.713	2.491	0.732	0.366	-0.977	1.3	10.17	1.727	-0.305	-0.61	-1.587	1510069600
-8.301	-5.259	-1.209	-0.061	0.549	-0.671	5.258	-7.245	3.77	0.061	4.456	1.526	5.633	9.25	4.709	-0.61	2.38	0.549	-8.837	-0.404	3.699	-0.732	-1.221	-0.488	-0.646	9.885	2.023	0.854	-0.244	-0.854	1.87	9.939	-2.233	0.977	-1.404	-0.305	1510069600
-8.473	-5.251	-1.284	-0.549	-0.427	-0.854	4.904	-6.953	4.747	0	4.578	1.404	5.801	9.051	5.651	-0.916	3.052	0.366	-8.62	-0.75	3.865	-0.61	-1.099	-0.549	-0.822	10.346	1.817	0.793	-0.427	-0.61	2.884	10.213	0.809	0.122	0.244	-1.099	1510069600
-8.128	-5.352	-1.081	-0.183	0.183	-0.488	3.973	-6.803	5.379	-0.183	4.822	1.282	5.541	8.659	5.584	-0.61	4.211	0.549	-8.491	-0.772	4.061	-0.305	-0.854	-0.427	-0.207	10.596	1.919	0.244	-0.61	-0.427	2.621	9.918	-0.002	-0.244	0.488	-0.427	1510069600
-8.101	-5.831	-1.286	-0.061	0.061	-0.366	3.396	-7.026	6.224	0.305	4.578	0.977	5.205	8.348	5.881	-0.061	5.066	0.793	-8.484	-0.665	4.091	-0.122	-0.732	-0.305	0.223	10.43	1.982	-0.061	0.061	-0.366	1.445	9.501	-1.078	0.305	-0.061	-0.488	1510069601
-8.112	-5.682	-1.404	-0.122	0	-0.427	2.714	-6.964	6.45	0.122	3.601	0.916	4.499	8.045	5.547	0.244	4.456	0.549	-8.606	-0.633	4.292	-0.122	-0.488	-0.244	0.276	10.112	1.842	0	0.305	-0.183	1.711	9.581	-0.26	0.122	0.183	-0.427	1510069601
-8.29	-5.658	-1.312	0	0.183	-0.244	2.568	-7.022	6.615	0.061	4.272	0.732	4.024	7.917	6.222	0.183	3.845	0.366	-8.678	-0.702	4.35	-0.122	-0.427	-0.244	-0.129	9.957	1.644	0	0.305	-0.183	1.585	9.816	-0.362	0.244	0.061	-0.183	1510069601
-8.419	-5.463	-1.357	0.122	0.122	-0.061	2.196	-7.02	6.411	-0.122	3.906	0.366	4.804	7.675	6.187	0.61	5.249	0.854	-8.628	-0.726	4.322	-0.061	-0.366	-0.244	-0.443	9.966	1.457	0.61	0.366	0.427	1.381	9.786	-0.65	0.305	-0.061	-0.122	1510069601
-8.272	-5.412	-1.56	-0.244	0.061	-0.061	2.351	-7.312	6.187	-0.488	3.723	0.305	2.283	8.178	6.364	0.183	2.38	0.122	-8.628	-0.726	4.322	0	-0.305	-0.305	0.202	10.395	1.876	0.61	0.366	0.427	1.382	9.787	-0.713	0.122	-0.244	-0.061	1510069601
-8.366	-5.42	-1.359	-0.183	0	0.122	1.847	-7.482	6.127	-0.61	3.662	0.671	2.523	7.888	6.02	0	1.099	0.183	-8.563	-0.775	4.423	0.061	-0.122	-0.305	0.03	10.255	1.82	0.061	0.427	0.61	1.404	9.781	-0.559	0.122	0.122	-0.183	1510069601
-8.339	-5.339	-1.09	0.061	0	0.427	1.065	-7.351	5.545	-0.671	3.662	0.549	3.224	8.086	5.84	0	0.122	0.366	-8.488	-0.708	4.4	0.061	-0.061	-0.244	0.175	10.042	1.709	0.061	0.427	0.488	1.693	9.692	-0.536	0.122	0.183	0	1510069601
-8.311	-5.03	-0.961	0.244	0.305	0.549	0.311	-7.52	5.386	-0.671	2.747	0.916	2.495	8.043	6.265	0	-0.61	0	-8.488	-0.708	4.4	0	0.122	-0.122	-0.189	10.223	1.465	0.061	0.427	0.488	1.864	9.654	-0.714	0.061	-0.122	0.183	1510069601
-8.666	-4.803	-1.103	0.061	0.305	0.549	0.272	-7.729	5.541	-0.488	1.77	0.916	2.387	8.362	6.824	0.122	-1.465	-0.183	-8.338	-0.205	4.248	0.061	0.366	-0.061	-0.084	10.374	1.757	0.305	0.488	0.671	2.242	9.482	-0.773	0.061	-0.122	0.305	1510069601
-8.892	-4.648	-1.138	-0.305	0.244	0.854	-0.536	-8.241	5.648	-0.305	0.366	1.343	2.12	8.87	6.431	0.061	-2.686	0.183	-8.394	0.122	4.224	-0.183	0.549	0	-0.244	10.159	2.055	-0.183	0.427	0.61	2.315	9.642	-0.684	0.061	0.183	0.366	1510069601
-9.076	-4.406	-1.073	-0.671	0.061	1.16	-1.787	-9.149	6.1	1.099	-3.845	0.671	2.267	9.209	6.834	-0.793	-3.906	0.61	-8.394	0.122	4.224	-0.549	1.099	0.061	-0.471	9.842	2.279	-0.183	0.427	0.61	2.072	9.592	-0.589	0	0.122	0.305	1510069601
-9.026	-3.906	-1.116	-1.16	0.183	1.16	-1.529	-9.662	5.869	1.831	-5.188	-0.427	3.607	9.067	7.003	-0.854	-3.418	1.709	-8.593	0.221	3.671	-1.099	1.404	0.061	-0.628	9.849	2.408	-0.549	-0.305	0.671	1.816	9.601	-0.769	-0.122	0.488	0.122	1510069601
-8.747	-3.4	-1.412	-1.648	0.793	1.099	-1.657	-10.149	4.742	2.319	-6.836	-1.77	3.988	8.527	6.252	-0.061	-2.197	4.028	-8.966	0.25	2.929	-1.404	1.892	0.061	-0.573	9.807	2.637	-1.648	-2.686	0.366	2.218	9.473	-0.663	0.183	1.16	-0.122	1510069601
-8.977	-3.03	-2.115	-2.502	0.671	0.732	-1.091	-10.488	3.124	2.319	-6.836	-1.77	5.038	8.845	4.581	0.122	-0.183	4.089	-8.966	0.25	2.929	-1.709	2.075	0	0.041	9.838	2.487	-1.648	-2.686	0.366	2.329	9.365	-0.554	0.305	1.587	-0.305	1510069601
-8.865	-2.792	-2.535	-3.479	0.183	0.305	-0.378	-9.516	2.031	1.221	-7.019	-2.319	4.546	7.916	3.655	1.587	-1.404	4.395	-9.665	0.797	1.687	-2.625	2.014	0	1.419	10.194	2.233	-1.892	-3.723	-0.183	2.241	9.5	-0.541	0	1.648	-0.427	1510069601
-8.924	-2.637	-3.323	-4.883	0.549	-0.488	0.327	-8.46	1.431	0.183	-5.676	-1.831	5.109	6.964	2.732	3.113	-1.404	3.54	-10.006	0.492	1.096	-3.601	1.831	0.244	2.948	10.286	2.034	-1.404	-4.028	-1.16	1.916	9.586	-0.837	0.122	1.648	-0.366	1510069601
-9.161	-3.425	-4.201	-5.31	-0.427	-1.038	0.327	-8.46	1.431	0.183	-5.676	-1.831	6.466	6.486	2.128	3.784	-0.854	2.747	-10.006	0.492	1.096	-4.578	1.465	0.488	4.183	9.942	1.836	-1.404	-4.028	-1.16	1.154	9.904	-1.075	0.366	2.136	-0.61	1510069601
-8.894	-3.978	-4.15	-4.883	-1.587	-1.038	1.048	-6.546	2.089	-0.671	-4.333	1.465	7.15	5.782	2.932	4.395	-0.305	1.953	-10.307	-1.201	0.275	-5.371	1.221	0.732	4.098	10.101	1.293	-1.221	-2.075	-1.953	1.755	10.007	-1.098	0.122	3.235	-1.282	1510069601
-8.642	-3.864	-4.077	-4.761	-1.587	-0.977	1.59	-6.527	2.104	-1.404	-4.517	3.235	8.024	5.233	3.851	4.822	0.793	1.221	-10.201	-1.731	0.08	-5.676	0.549	0.732	2.859	10.006	0.778	-0.793	0.061	-2.502	1.815	9.833	-0.989	0.549	3.967	-1.038	1510069601
-8.32	-3.505	-4.126	-4.7	-1.526	-1.038	2.049	-7.251	2.122	-1.282	-4.944	5.676	9.118	4.939	4.801	5.31	1.526	0.916	-10.201	-1.731	0.08	-5.676	0.488	0.916	1.961	9.417	0.87	-0.793	2.747	-0.977	1.036	9.868	-0.807	0.366	3.174	-1.16	1510069601
-8.152	-3.193	-4.456	-4.517	-1.404	-1.404	2.165	-8.118	2.354	-1.587	-7.019	7.019	9.929	5.065	5.213	5.554	3.296	1.038	-9.637	-2.044	-0.22	-5.615	0.183	1.099	1.855	9.217	1.398	-0.793	2.747	-0.977	1.389	9.623	-0.952	0.427	2.808	-0.977	1510069601
-8.233	-3.106	-4.894	-4.639	-1.526	-1.77	2.858	-9.369	1.891	-0.854	-8.24	7.446	9.501	5.23	5.626	5.249	5.493	1.16	-9.539	-2.036	-0.197	-5.615	0.183	1.221	1.736	9.166	1.196	-0.793	5.432	1.587	1.981	9.566	-1.169	0.183	3.113	-0.854	1510069601
-8.283	-3.412	-5.084	-4.7	-2.136	-1.892	4.12	-10.33	1.056	0.977	-9.216	7.385	8.492	5.815	5.625	5.188	6.409	0.977	-9.609	-1.865	-0.403	-5.432	0.305	1.282	0.825	9.666	0.763	-1.465	5.798	2.625	1.768	9.577	-1.341	0.183	3.662	-0.671	1510069601
-8.48	-3.504	-5.125	-4.578	-2.136	-1.831	5.423	-10.539	0.597	2.075	-9.399	6.653	7.261	6.515	4.559	4.639	5.432	0.488	-9.892	-1.969	-0.514	-5.615	0.061	1.16	0.402	9.849	0.979	-1.465	5.798	2.625	1.768	9.577	-1.341	0.183	3.662	-0.671	1510069601
-8.355	-3.104	-5.381	-4.517	-2.502	-1.831	6.068	-10.244	0.013	2.075	-9.399	6.653	7.019	7.07	3.47	3.601	5.188	-0.122	-10.208	-1.95	-0.662	-5.676	0.122	0.977	-0.25	9.996	0.752	-0.488	6.226	2.747	1.768	9.577	-1.341	0.183	3.662	-0.671	1510069601
-8.184	-2.919	-5.656	-4.761	-2.686	-2.014	6.931	-9.709	-0.275	1.587	-9.766	3.723	6.983	7.339	2.483	2.808	5.432	-1.038	-9.927	-2.103	-0.438	-5.737	-0.671	1.038	-0.931	9.953	0.863	-0.122	6.226	2.563	1.768	9.577	-1.341	0.183	3.662	-0.671	1510069602
-8.013	-3.052	-5.863	-5.005	-2.686	-2.075	6.778	-8.874	-0.488	0.61	-8.362	2.075	6.773	7.51	1.312	2.502	2.625	-1.465	-9.603	-2.176	-0.299	-5.798	-0.671	0.916	-1.462	9.813	0.897	-0.122	6.226	2.563	1.768	9.577	-1.341	0.183	3.662	-0.671	1510069602
-7.949	-3.426	-5.893	-4.944	-2.747	-2.014	6.174	-8.278	-0.423	0.61	-8.362	2.075	8.197	7.896	1.114	1.709	3.113	-1.343	-9.671	-2.347	-0.298	-5.981	-0.488	0.732	-1.681	9.816	0.971	0.183	5.615	2.502	1.768	9.577	-1.341	0.183	3.662	-0.671	1510069602
-7.796	-3.797	-5.764	-4.822	-2.625	-2.014	5.42	-8.065	0.042	-0.183	-7.08	0.793	8.364	7.882	0.956	1.77	4.333	-1.16	-9.671	-2.347	-0.298	-5.859	-0.427	0.671	-1.517	9.924	0.858	0.488	5.493	2.38	1.768	9.577	-1.341	0.183	3.662	-0.671	1510069602
-7.705	-4.289	-5.16	-4.517	-2.686	-1.709	4.564	-8.211	0.63	-0.732	-5.432	-0.793	7.593	8.069	0.377	2.136	3.235	-1.526	-9.479	-2.595	-0.368	-5.676	-0.366	0.61	-1.164	10.133	0.831	0.488	5.493	2.38	1.768	9.577	-1.341	0.183	3.662	-0.671	1510069602
-7.917	-4.358	-4.383	-3.845	-2.747	-1.099	4.091	-8.384	1.486	-0.427	-5.127	-0.916	7.452	8.557	0.043	1.831	4.211	-1.587	-9.488	-2.869	-0.343	-5.371	-0.061	0.61	-0.934	10.171	0.848	0.61	5.676	2.441	1.203	9.711	-1.437	0.183	3.906	-0.671	1510069602
-7.905	-3.455	-4.055	-3.357	-1.648	-0.732	3.597	-8.201	2.373	-0.244	-5.249	-0.61	7.039	9.128	-0.2	1.465	5.737	-1.648	-9.491	-2.164	-0.512	-4.883	0.305	0.732	-0.69	10.25	1.333	0.916	5.92	2.136	-0.087	9.874	-0.711	0.183	3.906	-0.671	1510069602
-8.375	-2.805	-4.346	-4.089	-2.136	-0.854	3.521	-8.289	3.024	-0.427	-4.456	-0.122	6.224	9.592	-0.049	1.587	4.639	-1.465	-10.003	-1.578	-0.468	-4.517	-0.244	0.854	-0.663	10.251	1.882	0.916	5.92	2.136	0.507	9.752	-0.646	-1.343	2.319	0.122	1510069602
-8.564	-2.817	-4.177	-5.127	-1.587	-1.099	3.584	-8.598	3.502	-0.427	-4.456	-0.122	5.306	9.892	0.116	1.77	2.502	-0.732	-10.003	-1.578	-0.468	-4.211	-0.061	0.61	-0.61	10.08	2.451	0.916	4.822	1.648	1.097	9.607	-0.646	-1.221	2.686	0.122	1510069602
-9.512	-3.933	-3.375	-4.639	-2.197	-0.854	3.248	-9.182	3.439	0.305	-2.625	0.305	5.463	10.223	0.703	1.587	3.296	0.183	-9.715	-0.879	-0.237	-4.211	-0.122	0.854	-0.496	9.911	2.943	0.732	4.333	1.343	2.172	9.82	0.091	-1.465	3.479	0.061	1510069602
-10.281	-3.693	-2.442	-4.7	-2.747	-0.549	3.097	-9.708	2.806	0.793	-3.479	0.671	4.85	10.231	0.924	1.221	4.7	1.099	-9.715	-0.879	-0.237	-4.089	0.183	0.488	-0.965	9.461	3.268	0.732	4.333	1.343	5.03	9.615	0.672	-1.038	5.188	0.488	1510069602
-10.825	-3.625	-1.78	-5.554	-4.211	-1.282	3.086	-9.678	2.007	1.404	-4.333	0.916	3.734	10.445	0.956	0.977	3.845	1.831	-9.715	-0.879	-0.237	-4.089	0.183	0.488	-0.892	9.495	3.923	0.854	4.272	1.526	6.504	9.914	0.432	-1.099	7.385	1.221	1510069602
-10.009	-4.333	-2.042	-4.333	-5.249	-1.404	3.189	-9.366	1.207	1.77	-5.615	1.16	2.92	10.757	1.023	0.793	2.014	2.38	-10.348	0.945	0.193	-4.089	0.183	0.488	-0.569	9.74	4.289	0.977	3.906	1.282	4.022	10.277	-1.451	0.977	6.775	1.526	1510069602
-8.953	-4.399	-1.704	-3.357	-3.784	-0.488	3.118	-8.94	0.154	1.77	-6.287	1.404	2.656	10.97	1.171	0.793	2.014	2.38	-10.189	1.109	0.226	-4.089	0.183	0.244	-0.213	9.805	4.179	0.977	3.906	1.282	3.344	9.6	-2.824	1.343	5.188	0.427	1510069602
-8.573	-3.871	-1.245	-3.418	-2.075	0.488	3.327	-9.18	-1.178	2.197	-5.798	1.404	2.53	10.895	1.433	0.977	3.052	2.441	-10.189	1.109	0.226	-3.967	0.305	0.305	-0.016	9.745	4.089	0.732	3.784	1.343	6.767	8.912	-3.747	3.296	9.827	0.549	1510069602
-9.003	-3.207	-1.558	-3.845	-2.38	0.732	3.667	-9.228	-2.004	2.197	-5.249	1.038	2.052	10.5	1.485	1.099	4.272	2.014	-10.019	0.853	0.06	-3.967	0.061	0.305	-0.142	9.355	3.909	0.183	3.845	1.465	2.744	10.434	-3.88	2.502	15.015	2.686	1510069602
-8.224	-3.647	-2.097	-4.211	-2.38	0	3.838	-9.006	-2.115	1.709	-4.517	0.427	1.504	9.989	1.516	1.16	4.089	1.404	-9.536	0.566	-0.061	-3.784	0.061	0.183	-0.467	8.949	3.718	0.183	3.845	1.465	-0.695	10.85	-3.01	3.662	11.597	3.479	1510069602
-8.152	-3.543	-1.518	-3.784	-2.563	-0.122	4.015	-8.419	-1.406	0.916	-3.967	0.305	1.129	9.598	1.573	0.977	2.563	0.916	-9.362	0.641	-0.262	-3.662	0.305	0.122	-0.622	8.588	3.463	0.305	2.808	1.099	-3.64	10.944	-1.095	3.784	4.883	3.052	1510069602
-7.673	-3.188	-1.342	-3.662	-1.282	0.366	3.603	-8.22	-0.752	-0.488	-4.639	-0.305	1.172	9.024	1.395	0.793	0.854	0.488	-9.339	0.514	-0.501	-3.601	0.244	0	-0.132	8.32	3.267	0.61	2.319	0.854	-2.01	10.513	0.312	5.371	0.305	3.174	1510069602
-8.235	-2.923	-1.281	-3.662	-0.61	0.366	4.368	-8.278	-1.237	-0.488	-2.38	-0.61	1.756	8.542	1.239	0.916	-0.427	-0.122	-9.343	0.26	-0.892	-3.357	0.061	-0.061	0.751	8.388	3.249	0.61	2.319	0.854	-1.128	9.969	-0.828	3.845	-0.244	3.296	1510069602
-8.404	-2.952	-1.207	-3.845	-0.549	-0.122	4.139	-8.275	-1.192	0.366	-2.075	-0.488	3.1	8.537	1.65	1.099	1.099	-0.732	-9.343	0.26	-0.892	-3.357	0	-0.366	1.032	8.473	3.08	0.61	2.258	0.61	0.754	9.603	-0.073	3.052	2.502	1.404	1510069602
-8.916	-2.665	-0.77	-3.601	-0.732	-0.305	3.656	-7.789	-0.895	0.305	-4.15	-0.854	3.693	8.632	1.608	1.099	3.052	-1.221	-9.544	0.16	-1.117	-3.296	-0.183	-0.488	0.958	8.662	2.879	0.854	2.38	0.305	2.408	9.374	0.044	2.441	5.31	0.427	1510069602
-8.789	-2.756	-0.944	-2.747	-0.488	-0.061	4.512	-7.9	0.157	-0.183	-3.174	-1.709	3.838	8.726	1.543	1.16	3.113	-1.282	-9.296	-0.19	-1.177	-3.235	-0.305	-0.488	1.006	8.677	2.826	0.854	2.38	0.305	1.099	8.715	-1.893	2.625	4.822	0.061	1510069602
-8.744	-2.926	-1.224	-3.113	0	-0.427	5.237	-8.163	0.798	0	-0.366	-1.404	4.039	8.717	1.664	1.221	2.686	-0.977	-9.296	-0.19	-1.177	-3.052	-0.183	-0.549	0.679	8.564	2.939	0.793	2.38	0.183	0.775	8.942	-1.425	2.869	3.845	-0.916	1510069602
-9.463	-2.86	-0.428	-1.709	-0.916	0.122	4.486	-8.132	1.422	0.183	1.587	-0.854	4.084	8.975	1.729	1.16	2.075	-0.427	-9.366	-0.327	-1.28	-2.808	-0.366	-0.671	0.464	8.764	2.805	0.977	1.892	0.122	4.487	9.271	0.621	1.526	3.845	-0.854	1510069602
-10.221	-2.408	-1.175	-2.258	0.061	0	3.125	-8.338	1.797	0.366	1.221	-0.305	4.268	9.21	1.841	1.16	1.465	0.122	-9.854	-0.368	-0.866	-2.502	-0.305	-0.793	0.559	8.988	2.926	0.977	1.892	0.122	4.954	9.473	1.01	0.244	0.244	0.427	1510069603
-9.655	-3.26	-1.516	-2.38	1.16	-0.427	2.294	-8.689	1.707	0.977	-0.732	0.671	4.436	9.684	1.751	1.099	1.465	0.427	-9.854	-0.368	-0.866	-2.563	0.488	-1.16	0.772	9.637	2.651	1.038	1.526	0.305	-0.609	9.487	-2.223	0.244	-1.221	-1.038	1510069603
-11.584	-5.182	-2.316	-2.136	-1.77	-1.099	2.421	-9.085	1.658	1.404	-2.136	1.465	4.366	10.454	1.543	1.16	1.343	0.61	-10.67	-0.419	-0.785	-2.502	-0.977	-1.038	1.035	10.514	2.3	1.038	1.526	0.305	3.226	9.402	-0.602	-0.488	1.038	-3.174	1510069603
-10.213	-5.199	-1.92	-1.099	-0.305	-0.916	3.114	-9.749	1.413	2.014	-2.38	2.075	4.447	11.228	1.189	0.977	1.587	0.549	-11.248	-3.291	0.551	-2.747	0.244	-0.854	0.243	11.251	1.584	1.282	1.648	0.122	7.266	11.792	0.035	-1.587	2.014	-1.221	1510069603
-8.811	-4.62	-2.639	-1.404	0.183	-0.366	3.462	-9.891	1.008	2.563	-3.052	1.892	4.438	12.069	0.504	0.61	2.136	0.427	-11.248	-3.291	0.551	-1.953	-1.16	-1.099	-0.782	11.984	1.007	0.61	3.418	0.549	4.347	11.243	0.496	-0.061	4.578	0	1510069603
-9.233	-4.302	-2.994	-1.892	0.183	0.122	4.093	-9.47	0.608	2.136	-3.357	0.916	4.142	12.477	-0.315	0.122	2.502	0.549	-10.679	-3.385	0.866	-1.343	-0.977	-0.488	-1.497	12.311	1.046	0.366	3.54	0.61	-1.047	9.825	-0.827	0.366	0.183	-0.916	1510069603
-8.995	-3.504	-2.723	-1.404	0.854	-0.122	4.704	-9.406	1.08	1.282	-1.16	-0.244	3.753	12.132	-0.663	0	2.075	0.793	-9.967	-2.389	0.565	-1.343	-0.366	-0.061	-1.747	11.879	1.243	0.366	3.54	0.61	-0.238	10.189	-1.371	0.183	-0.977	-1.465	1510069603
-8.558	-2.879	-2.702	-1.16	0.977	-0.427	3.756	-9.461	1.213	1.282	0	-1.038	3.449	11.038	-0.488	0.427	1.099	1.221	-9.967	-2.389	0.565	-1.526	-0.427	-0.061	-1.352	10.82	1.348	0.183	1.038	0.488	1.491	10.112	-1.391	0.061	1.038	-1.892	1510069603
-8.405	-3.068	-2.671	-1.038	1.282	-0.427	2.616	-8.856	0.967	0.977	-1.526	-1.587	3.588	9.804	-0.116	0.671	1.221	1.343	-9.235	-2.308	0.484	-1.587	-0.366	0	-0.73	9.634	1.274	0.183	1.038	0.488	1.011	9.686	-1.562	0.061	0.854	-1.892	1510069603
-8.753	-3.389	-2.79	-0.671	0.427	-0.183	2.387	-8.064	0.794	0.977	-1.526	-1.587	3.516	9.019	0.104	0.549	1.709	1.16	-8.612	-2.607	0.461	-1.404	0	0.061	-0.512	8.868	1.078	-0.183	0.671	0.488	1.471	9.521	-1.065	-0.061	-0.122	-1.831	1510069603
-8.623	-2.979	-2.936	-0.488	0.549	-0.122	2.391	-7.26	0.906	0.305	-1.831	-2.075	3.179	8.679	0.063	0.305	1.404	0.854	-8.625	-2.812	0.414	-1.038	0	0.061	-0.58	8.658	0.989	-0.427	1.038	0.549	2.248	9.348	-0.648	-0.366	0.244	-1.526	1510069603
-8.716	-3.114	-3.194	-0.427	-0.061	-0.244	2.492	-6.709	0.981	-0.366	-0.916	-1.282	2.972	8.815	-0.095	0.061	0.61	0.488	-8.741	-2.884	0.215	-0.732	0	0.122	-0.665	8.977	0.951	-0.244	1.16	0.488	1.994	9.314	-0.757	-0.183	-0.366	-1.282	1510069603
-8.715	-3.057	-3.126	-0.122	0.427	-0.244	2.534	-6.679	1.01	-0.732	0.61	-0.183	3.097	9.227	-0.209	-0.122	-0.122	0.122	-9.371	-3.065	-0.237	-0.427	0.061	0.183	-0.52	9.51	0.922	0	0.793	0.305	2.064	9.444	-0.697	-0.366	-0.305	-1.099	1510069603
-8.711	-2.975	-3.055	0.305	0	-0.122	2.22	-7.089	1.146	-0.854	1.221	0.549	3.426	9.53	-0.141	-0.061	-0.305	-0.244	-9.371	-3.065	-0.237	-0.122	-0.061	0.244	-0.083	9.92	1.144	0	0.061	-0.183	2.212	9.4	-0.616	-0.305	0.122	-0.854	1510069603
-8.955	-2.918	-3.419	0.244	0.793	-0.183	1.908	-7.472	1.485	-0.793	0.793	1.038	3.805	9.682	0.164	0.183	0.183	-0.549	-9.317	-2.876	-0.318	0.122	-0.305	0.366	0.178	10.034	1.32	-0.305	-0.061	-0.305	1.324	9.505	-0.994	-0.488	-0.183	-0.671	1510069603
-8.867	-2.927	-3.4	0.916	-0.732	-0.061	1.928	-7.624	1.72	-1.343	-0.244	1.221	4.11	9.678	0.551	0.366	0.916	-0.793	-9.317	-2.876	-0.318	0.122	-0.305	0.366	0.051	9.935	1.264	-0.305	-0.061	-0.305	1.974	9.611	-0.84	-0.488	-0.183	-0.61	1510069603
-8.689	-2.537	-2.962	0.427	-0.732	-0.061	2.644	-7.989	1.867	-1.282	0.366	1.587	4.134	9.623	0.969	0.183	1.221	-0.977	-9.317	-2.876	-0.318	0.122	-0.305	0.366	-0.036	9.673	1.038	-0.977	-0.732	-0.122	1.901	9.448	-0.553	-0.671	-0.122	-0.61	1510069603
-9.037	-2.326	-2.858	0.488	-0.244	-0.183	2.823	-8.163	2.125	-1.404	0.793	1.709	3.884	9.342	1.087	-0.244	0.488	-1.099	-8.875	-2.596	-0.217	0.732	0.122	0.427	0.188	9.39	1.136	-0.977	-0.793	-0.244	1.036	9.272	-0.72	-0.732	0	-0.488	1510069603
-8.681	-2.763	-2.919	0.427	-0.488	-0.061	2.846	-8.124	2.157	-1.282	0.671	1.465	3.697	9.381	1.005	-0.61	-0.916	-1.282	-9.143	-2.096	-0.179	0.549	0.183	0.671	0.409	9.636	1.241	-0.977	-0.793	-0.244	1.061	9.643	-0.48	-0.488	0.366	-0.732	1510069603
-9.065	-2.644	-3.247	-0.183	-0.061	-0.061	3.019	-8.124	2.332	-1.343	0.244	1.099	4.103	10.257	1.03	-0.793	-1.282	-1.648	-9.917	-2.109	-0.293	0.488	0.916	0.793	0.855	10.587	1.397	-0.732	-0.793	-0.305	1.145	9.719	-0.52	-0.916	0.427	-0.916	1510069603
-9.562	-2.696	-3.505	-0.61	-0.366	-0.549	3.417	-9.028	2.088	-1.404	0.427	0.916	4.484	10.737	1.048	-0.793	-1.282	-1.648	-10.749	-1.054	-0.426	0.427	0.061	0.854	1.738	10.917	2.032	-0.732	-0.793	-0.305	0.651	9.757	-0.837	-0.671	0	-0.671	1510069603
-9.978	-3.541	-3.436	-0.916	-0.854	-0.671	3.535	-10.069	1.635	-1.404	0.427	0.916	4.669	10.487	1	-0.244	-0.732	-1.892	-11.099	-0.773	-0.372	-0.305	0.122	0.732	2.116	10.757	2.492	-0.549	-0.916	-0.671	0.695	10.502	-0.299	-0.854	0.427	-0.916	1510069603
-9.832	-3.929	-2.798	-0.61	-1.465	-0.61	2.994	-10.621	1	-0.427	-0.427	-0.305	4.987	10.482	1.359	0.122	0.244	-1.709	-11.532	-0.784	-0.278	-0.244	-0.854	0.732	1.244	10.441	2.548	-0.732	-0.549	-0.854	0.725	10.913	-0.036	-0.916	0.977	-0.977	1510069603
-9.909	-4.692	-2.297	-0.732	-1.343	-0.183	2.85	-10.78	0.412	-0.183	-1.587	-0.854	4.916	10.378	1.592	0	0.977	-1.16	-10.385	-1.28	0.383	-0.244	-0.61	0.488	-0.427	9.829	2.992	-0.977	0.488	-0.488	0.071	10.834	0.453	-0.854	1.038	-0.732	1510069603
-9.043	-5.316	-1.658	0.305	-1.404	0.183	3.182	-10.253	0.138	-0.244	-1.465	-1.099	4.234	10.209	1.422	-0.488	0.244	-0.244	-10.093	-1.331	0.733	0.366	-0.244	0.305	-1.664	9.252	3.267	-0.977	0.488	-0.488	0.346	10.896	0.897	-0.854	0.305	-0.61	1510069603
-8.795	-5.406	-0.957	0.671	-1.404	-0.061	3.363	-9.589	0.211	-0.305	-0.122	-0.916	3.309	10.214	0.989	-1.038	-1.587	0.854	-10.173	-0.926	1.084	0.732	-0.366	0.488	-1.512	9.174	3.825	-0.61	0.305	-0.061	2.243	10.141	1.658	-1.038	0.366	0.305	1510069604
-8.492	-5.19	-0.601	0.977	-1.404	-0.366	3.049	-8.943	0.165	-0.488	0.488	-0.549	2.621	9.995	0.608	-1.099	-3.113	1.648	-9.866	-0.291	1.487	0.854	-0.61	0.488	-1.158	9.08	4.228	0.122	0.549	-0.244	2.486	9.8	1.963	-0.977	-0.183	1.465	1510069604
-8.605	-4.486	-0.609	0.61	-0.488	-0.671	2.614	-8.47	-0.272	-0.122	0.244	-0.244	2.522	9.703	0.683	-1.099	-3.113	1.648	-9.648	0.275	1.658	0.916	-0.61	0.488	-1.158	9.08	4.228	0.122	0.549	-0.244	1.241	10.221	1.468	-0.732	-1.16	2.014	1510069604
-8.811	-4.744	-0.849	0.549	-0.671	-0.854	2.598	-8.193	-0.803	0.061	-0.366	-0.061	2.223	9.696	1.05	0.244	0.122	1.831	-9.533	0.76	1.727	0.793	-0.61	0.488	-0.97	8.808	4.381	-0.183	0.916	-0.061	-0.267	10.203	1.834	-0.244	-1.526	2.197	1510069604
-8.563	-4.914	-0.349	0.61	-0.549	-0.61	2.816	-8.336	-1.546	0.061	-0.488	-0.061	1.376	9.987	1.151	0.244	0.122	1.831	-9.613	0.891	1.59	0.61	-0.732	0.427	-1.036	8.965	4.253	-0.183	0.916	-0.061	-0.697	10.326	1.65	0	-1.404	2.136	1510069604
-8.424	-4.715	-0.09	0.549	-0.671	-0.366	2.938	-8.727	-2.438	0.244	-0.366	-0.183	0.684	9.89	1.193	0.549	0.793	0.793	-9.442	0.951	1.488	0.671	-0.671	0.305	-0.987	8.851	4.23	-0.366	0.671	-0.122	-0.043	9.889	1.334	0.61	-0.671	1.709	1510069604
-8.262	-4.349	0.158	0.732	-0.488	-0.427	2.92	-8.844	-2.765	0.244	-0.366	-0.183	0.603	9.487	1.253	0.61	0.122	0.183	-9.409	1.066	1.451	0.61	-0.854	0.244	-0.962	8.537	4.198	-0.244	0.488	-0.366	-0.227	9.41	1.383	1.465	1.099	1.648	1510069604
-7.876	-3.728	0.075	0.671	0.183	-0.488	2.687	-8.484	-2.625	-0.366	-0.305	-0.916	1.127	9.229	1.431	0.61	0.122	0.183	-9.202	1.147	1.568	0.488	-0.977	0.183	-0.926	8.335	4.139	-0.183	0.488	-0.488	-0.775	9.318	1.156	1.587	0.732	1.343	1510069604
-7.917	-3.79	-0.042	-0.061	0.549	-0.488	2.621	-8.191	-2.455	-0.671	-0.183	-0.977	1.659	9.377	1.474	0.793	0.549	-0.916	-9.031	1.426	1.698	0.305	-0.793	0.122	-0.903	8.547	4.186	0	0.549	-0.488	-0.473	9.03	1.2	1.343	-0.793	0.793	1510069604
-8.467	-3.898	0.147	-0.122	0.549	-0.122	2.512	-8.144	-2.125	-0.732	0.122	-0.671	2.077	9.52	1.438	0.854	0.61	-1.16	-9.075	1.812	1.814	-0.061	-0.732	0.122	-0.88	8.668	4.358	-0.061	0.427	-0.61	1.022	9.012	1.628	1.221	0.183	0.244	1510069604
-8.577	-3.637	-0.351	-0.427	0.793	-0.122	2.323	-8.491	-1.988	-0.793	0	-0.244	2.668	9.671	1.633	0.916	0.916	-1.221	-9.057	1.951	1.86	-0.488	-0.549	0	-0.943	8.709	4.253	0	0.427	-0.366	1.256	8.914	0.659	1.343	-0.061	0.183	1510069604
-8.537	-3.81	-0.626	-1.16	1.16	-0.122	2.397	-9.159	-1.771	-0.488	-0.061	0.244	3.043	9.637	1.653	0.916	1.343	-1.099	-9.19	1.851	1.891	-0.732	-0.244	-0.244	-1.095	8.684	4.232	0	0.427	-0.366	1.522	9.281	0.223	1.16	-0.122	-0.549	1510069604
-9.463	-4.169	-0.616	-1.404	1.038	-0.244	2.649	-9.689	-1.424	-0.244	0.244	0.549	3.088	9.7	1.609	0.732	1.16	-0.793	-9.226	1.555	1.863	-0.916	-0.061	-0.427	-1.049	8.812	4.085	0.122	0.244	-0.244	3.191	9.29	1.14	0.671	0.183	-0.427	1510069604
-9.871	-5.118	-1.066	-1.099	0.854	-0.305	2.718	-9.908	-0.973	-0.061	0.61	0.61	3.048	10.042	1.419	0.549	0.427	-0.549	-9.561	1.229	1.809	-1.038	0.244	-0.549	-1.194	9.284	3.875	0.427	0.183	0	1.026	9.647	-1.145	0.977	1.648	-0.916	1510069604
-9.345	-4.649	-1.034	0.244	0.427	-0.183	2.604	-9.929	-0.589	0	0.488	0.732	3.115	10.375	1.218	0.244	-0.122	-0.244	-10.247	0.118	1.506	-0.977	-0.183	-0.671	-1.421	9.549	3.415	0.427	0.183	0	1.742	10.436	1.227	0.244	0.122	-2.808	1510069604
-8.047	-4.164	-1.59	-0.671	1.343	-0.305	2.37	-9.769	-0.449	0.244	-0.122	0.854	3.176	10.381	0.932	0	-0.549	0.061	-9.709	-0.59	1.573	-0.549	-0.122	-0.793	-1.549	9.597	3.292	0.671	0	0	4.063	10.762	-0.209	0.61	2.38	-0.671	1510069604
-9.118	-4.597	-1.824	-0.732	0.244	-0.183	2.43	-9.122	-0.267	0.061	-0.549	1.038	3.095	10.045	0.546	0	-0.549	0.061	-9.432	-0.689	1.535	-0.427	0.122	-0.854	-1.549	9.597	3.292	0.671	0.061	0	0.548	10.054	1.278	-0.244	1.343	-0.977	1510069604
-8.19	-4.255	-1.765	0.122	1.099	-0.061	2.949	-8.629	-0.024	0	0.305	1.526	2.887	9.688	0.187	-0.061	-1.16	0.671	-9.42	-0.675	1.523	-0.305	0.061	-0.793	-1.261	9.232	2.705	0.427	-0.305	0.061	0.837	9.761	-0.068	0.061	-1.282	-0.916	1510069604
-7.637	-3.421	-2.339	-0.793	2.319	-0.488	2.949	-8.629	-0.024	0	0.305	1.526	2.761	9.737	-0.156	0.061	-1.282	0.488	-9.491	-0.723	1.416	-0.305	0	-0.732	-0.821	9.592	2.546	0.549	-0.427	-0.061	1.432	9.731	-0.811	0.122	-0.854	-0.671	1510069604
-8.51	-3.998	-3.254	-1.038	1.16	-0.854	3.144	-8.396	0.291	0.183	1.404	1.526	2.901	9.81	-0.313	0.366	-0.854	0.061	-9.575	-0.758	1.304	-0.549	-0.122	-0.671	-0.646	9.813	2.182	0.488	-0.244	-0.183	1.719	9.648	-0.39	-0.183	0.244	-0.977	1510069604
-9.228	-5.059	-3.756	-0.183	0.488	-0.549	2.836	-8.557	0.236	0.366	0.549	0.977	3.21	9.726	-0.239	0.366	-0.854	0.061	-9.51	-1.237	1.353	-0.671	-0.427	-0.488	-0.646	9.813	2.182	0.427	-0.366	-0.366	1.86	9.544	-0.794	0	1.282	-0.916	1510069604
-9.701	-5.723	-3.722	0.122	-0.732	0.183	2.818	-8.545	-0.059	0.427	-0.488	0	3.37	10.061	-0.159	0.732	0.977	-0.793	-9.592	-2.592	1.605	-0.61	-0.183	-0.549	-1.358	10.094	1.452	0.122	-0.549	-0.427	1.297	9.929	-0.921	-0.183	0.977	-0.488	1510069604
-9.241	-4.951	-2.946	0.854	-0.732	0.305	3.036	-8.679	-0.292	0.061	-0.244	-0.732	3.403	11.062	-0.097	0.061	0.916	-1.099	-9.714	-3.649	1.383	0.183	-0.183	-0.61	-2.242	10.732	1.235	-0.061	-0.061	-0.183	1.214	10.19	-0.665	0.122	-0.427	-0.366	1510069604
-8.654	-4.288	-2.507	0.793	-1.038	0	2.988	-9.313	-0.22	-0.488	0.305	-1.038	3.139	11.019	-0.379	-0.671	-0.61	-0.854	-9.381	-3.457	1.389	0.854	-0.122	-0.488	-2.619	10.44	1.535	0	0	-0.061	2.005	10.182	-0.245	0.427	-0.61	0.427	1510069604
-8.599	-4.24	-1.987	0.488	-0.977	0.122	2.964	-8.91	0.288	-0.793	1.404	-1.16	3.147	10.395	-0.607	-0.793	-2.686	-0.244	-9.164	-2.662	1.681	1.099	0.061	-0.183	-2.12	10.034	1.939	0.366	-0.854	-0.305	1.84	9.989	0.214	0	-0.305	0.549	1510069604
-8.55	-4.253	-1.961	0.427	-0.183	0.305	2.74	-7.842	0.803	-1.099	2.38	-1.099	3.748	10.43	-0.346	-0.366	-2.625	0.061	-9.31	-1.605	1.883	1.099	0.061	0.183	-1.078	10.436	2.485	0.488	-1.16	-0.244	0.741	9.857	0.154	-0.122	-0.61	0.427	1510069605
-8.542	-4.425	-1.992	0.61	0	0.488	2.457	-7.867	0.999	-1.099	2.808	-0.549	4.453	10.781	0.221	0.061	-0.061	0	-9.402	-0.719	1.928	0.671	0.427	0.549	-0.542	10.806	2.859	0.183	-0.854	-0.183	0.504	9.892	-0.035	-0.122	-0.977	0.244	1510069605
-8.668	-4.322	-1.826	0.488	0.122	0.671	2.175	-9.125	0.62	-0.244	2.441	0	4.441	10.55	0.851	0.061	-0.061	0	-9.216	-0.511	1.909	0.366	0.671	0.549	-0.809	10.21	2.859	-0.122	-0.61	0	1.253	9.749	-0.451	-0.61	-1.282	0.244	1510069605
-8.896	-4.116	-1.992	0.244	0.122	0.732	1.919	-10.056	-0.053	0.916	0.916	-0.244	3.884	10.204	1.236	0.183	2.38	0.549	-9.128	-0.825	1.787	0.488	1.221	0.427	-1.325	9.499	2.919	-0.488	-0.549	0.488	1.452	9.588	-0.755	0	-0.488	0.366	1510069605
-8.9	-4.127	-1.939	0.305	0	0.793	1.956	-9.851	-0.715	1.282	-0.854	-1.099	2.923	10.128	1.254	-0.488	0.793	1.099	-9.36	-0.815	1.455	0.671	1.282	0.366	-1.684	9.124	2.812	-0.671	-0.366	0.854	1.617	9.631	-0.431	-0.122	-0.122	0.122	1510069605
-8.747	-4.195	-1.674	0.61	-0.183	0.916	2.14	-9.429	-0.982	1.099	-1.587	-1.77	2.304	9.936	1.099	-0.488	0.793	1.099	-9.461	-0.575	1.219	0.671	1.343	0.305	-1.398	9.003	2.747	-0.427	-0.61	0.916	1.964	9.788	-0.26	-0.671	0.183	0.183	1510069605
-8.526	-3.886	-1.471	0.549	0.244	0.977	2.428	-9.099	-1.038	0.793	-1.343	-1.587	2.415	9.689	1.08	-1.282	-2.319	1.221	-9.469	-0.301	0.963	0.61	1.465	0.244	-0.578	9.024	2.836	0.061	-1.221	0.854	1.324	9.816	0.127	-0.488	-0.061	0.366	1510069605
-8.942	-3.645	-1.628	0.366	0.122	0.854	2.726	-8.74	-0.913	0.549	-0.061	-0.916	2.957	9.567	1.084	-1.282	-2.319	1.221	-9.488	-0.012	0.738	0.488	1.465	0.183	-0.578	9.024	2.836	0.305	-1.16	0.916	0.407	9.65	0.352	-0.916	-0.793	0.244	1510069605
-9.186	-3.557	-1.701	0.244	0.366	0.793	2.651	-8.605	-0.812	0.549	-0.061	-0.916	3.217	9.726	1.093	-1.099	-1.343	0.916	-9.668	0.044	0.437	0.366	1.465	0.122	0.346	9.452	3.116	0.244	-0.793	0.916	0.644	9.727	0.248	-0.488	-1.282	-0.061	1510069605
-9.024	-3.4	-1.629	0.122	0.488	0.793	2.458	-8.769	-0.741	0.305	0.916	-0.244	3.071	9.959	1.144	-0.549	0.549	0.366	-9.904	0.062	0.078	0.183	1.465	0	0.328	9.639	3.153	-0.061	-0.671	1.038	0.882	9.971	0.068	-0.183	-0.427	-0.183	1510069605
-9.229	-3.362	-1.671	-0.061	0.366	0.61	2.472	-9.049	-0.608	0.244	0.549	0.122	2.903	9.903	1.175	-0.549	0.549	0.366	-9.841	0.097	-0.27	0.122	1.16	0	0.328	9.639	3.153	-0.122	-0.732	0.977	0.871	9.863	0.184	-0.183	-0.366	-0.305	1510069605
-9.215	-3.262	-1.745	-0.061	0.122	0.488	2.428	-9.048	-0.358	0.427	0.122	0.244	2.926	9.63	1.275	-0.61	0.183	0.305	-9.813	0.01	-0.468	-0.061	1.282	-0.061	0.347	9.278	2.899	-0.122	-0.916	0.793	1.158	9.984	0.362	-0.244	-0.671	-0.366	1510069605
-9.223	-3.164	-1.855	-0.183	0.244	0.488	2.44	-8.842	-0.124	0.549	-0.488	0.244	3.124	9.562	1.359	-0.671	-0.427	0.061	-9.813	-0.148	-0.632	-0.183	1.343	-0.122	0.526	9.292	2.748	-0.122	-1.099	0.732	1.647	9.863	0.205	0	-0.732	-0.366	1510069605
-9.306	-3.06	-1.97	-0.305	0.122	0.488	2.62	-8.678	0.089	0.671	-0.61	0.305	3.397	9.556	1.37	-0.671	-0.427	-0.122	-9.796	-0.232	-0.849	-0.183	1.282	-0.122	0.845	9.393	2.722	-0.061	-1.221	0.671	1.735	9.823	0.264	-0.183	0	-0.305	1510069605
-9.302	-3.066	-2.018	-0.427	0.244	0.488	2.724	-8.592	0.212	0.854	-0.549	0.427	3.79	9.671	1.402	-0.671	-0.427	-0.122	-9.794	-0.321	-0.977	-0.366	1.343	-0.061	1.086	9.589	2.592	0	-1.221	0.61	1.599	9.886	0.321	-0.183	-0.183	-0.305	1510069605
-9.296	-2.908	-2.213	-0.488	0.183	0.488	2.762	-8.583	0.55	0.671	-0.793	0.549	4.225	9.705	1.614	-0.61	-0.305	-0.183	-9.79	-0.444	-1.169	-0.366	1.16	-0.061	1.086	9.589	2.592	-0.061	-1.16	0.671	1.407	9.793	0.214	0	0.122	-0.244	1510069605
-9.205	-2.913	-2.406	-0.61	0.305	0.488	2.975	-8.654	0.696	0.671	-0.854	0.732	4.559	9.633	1.828	-0.549	0.488	-0.183	-9.674	-0.569	-1.377	-0.488	1.221	-0.061	1.3	9.503	2.433	-0.061	-0.977	0.732	0.951	9.918	0.059	0.122	-0.061	-0.366	1510069605
-9.155	-2.931	-2.483	-0.61	0.061	0.488	3.108	-8.702	0.86	0.732	-0.732	0.732	4.747	9.457	2.003	-0.549	0.488	-0.183	-9.616	-0.701	-1.583	-0.427	1.16	-0.061	1.489	9.308	2.292	-0.122	-0.854	0.854	1.078	9.794	0.023	0.183	0.305	-0.427	1510069605
-9.088	-2.984	-2.533	-0.671	-0.061	0.366	3.162	-8.592	1.044	0.793	-0.916	0.549	4.825	9.333	1.966	-0.488	0.732	-0.122	-9.672	-0.669	-1.773	-0.488	0.977	-0.061	1.907	9.258	2.235	0	-0.732	1.038	1.001	9.759	0.118	0.122	0.488	-0.427	1510069605
-9.073	-2.985	-2.476	-0.366	-0.061	0.366	3.365	-8.405	1.152	0.793	-1.099	0.244	4.85	9.158	1.839	-0.61	0.61	0.061	-9.757	-0.67	-1.966	-0.488	0.916	0	1.907	9.258	2.235	0	-0.366	1.038	0.931	9.771	0.097	0.183	0.183	-0.366	1510069605
-9.036	-2.734	-2.501	-0.366	0.061	0.305	3.642	-8.332	1.237	0.854	-0.854	0	4.968	9.164	1.824	-0.671	0.244	0.366	-9.873	-0.677	-2.16	-0.488	0.61	0.061	2.255	9.222	2.094	0.122	0	0.977	1.049	9.78	0.121	0.244	0.244	-0.122	1510069605
-9.142	-2.67	-2.561	-0.366	0	0.244	3.664	-8.39	1.389	0.488	-0.732	-0.305	4.948	9.158	1.762	-0.671	0.305	0.549	-9.808	-0.632	-2.285	-0.488	0.305	0.061	2.309	9.22	2.102	0.305	0.305	0.854	0.709	9.811	0.033	-0.122	0.183	-0.061	1510069605
-9.204	-2.579	-2.579	-0.305	-0.061	0.183	3.771	-8.522	1.274	0.427	-0.305	-0.488	4.841	9.123	1.542	-0.549	0.366	0.671	-9.751	-0.685	-2.339	-0.488	0.427	0.061	2.309	9.22	2.102	0.427	0.61	0.732	0.7	9.796	-0.019	0.061	0.061	0	1510069605
-9.369	-2.457	-2.668	-0.427	-0.061	0.183	3.771	-8.522	1.274	0.427	-0.305	-0.488	4.685	9.274	1.498	-0.366	0.488	0.854	-9.808	-0.684	-2.444	-0.427	0.366	0.061	2.192	9.386	2.216	0.366	0.61	0.793	0.743	9.879	-0.029	0	0.183	0	1510069605
-9.29	-2.371	-2.633	-0.366	0	0.122	3.397	-8.568	1.095	0.549	-0.244	-0.732	4.395	9.385	1.553	-0.183	0.732	0.977	-9.81	-0.593	-2.585	-0.427	0.244	0	2.214	9.444	2.218	0.366	0.61	0.61	0.687	9.932	-0.062	0.061	0.122	-0.061	1510069605
-9.208	-2.263	-2.553	-0.305	-0.122	0	3.261	-8.744	0.963	1.099	-0.305	-0.793	4.134	9.319	1.671	0.183	0.916	0.977	-9.576	-0.616	-2.637	-0.427	0.122	-0.061	2.098	9.325	2.202	0.305	0.549	0.488	0.614	9.912	-0.139	0.061	0	-0.061	1510069606
-9.274	-2.239	-2.617	-0.305	0	0	2.986	-8.705	1.053	1.709	-0.427	-0.977	3.823	9.27	1.748	0.183	0.916	0.977	-9.668	-0.685	-2.639	-0.366	0.366	-0.061	2.165	9.256	2.227	0.122	0.366	0.366	0.712	9.836	-0.12	0	0.061	-0.183	1510069606
-9.298	-2.324	-2.68	-0.244	0.061	0.061	2.942	-8.297	1.763	1.404	-0.793	-0.916	3.636	9.354	1.96	0.244	0.854	0.854	-9.715	-0.541	-2.737	-0.305	0.061	-0.061	2.425	9.362	2.213	0.061	0.244	0.244	0.971	9.891	-0.2	0.061	0.061	-0.122	1510069606
-9.32	-2.262	-2.607	-0.183	-0.122	0	2.972	-8.363	1.885	0.671	-0.61	-0.793	3.749	9.13	2.304	0.366	0.61	0.244	-9.609	-0.604	-2.753	-0.305	0	-0.061	2.336	9.164	2.166	0.122	0.183	0	1.018	9.836	-0.142	-0.061	0.061	-0.061	1510069606
-9.243	-2.196	-2.458	-0.122	-0.122	-0.122	3.269	-8.331	1.915	0.366	0.122	-0.305	3.787	9.034	2.637	0.366	0.61	0.244	-9.554	-0.67	-2.714	-0.244	0.122	-0.122	2.336	9.164	2.166	0	0.122	-0.061	1.073	9.824	-0.033	-0.061	0.244	0	1510069606
-9.324	-2.347	-2.497	-0.122	-0.061	-0.122	2.878	-8.095	2.131	0.366	0.122	-0.305	3.825	9.229	2.419	0.366	1.16	-0.122	-9.597	-0.59	-2.795	-0.061	-0.061	-0.061	2.552	9.246	2.164	0	0.183	-0.061	0.898	9.82	-0.055	0	0.183	0	1510069606
-9.411	-2.33	-2.497	0	-0.183	-0.122	3.192	-8.183	1.974	-0.183	0	0.244	3.707	9.444	2.888	-0.549	0.549	-0.061	-9.688	-0.511	-2.823	-0.122	-0.183	-0.061	2.455	9.348	2.261	-0.061	0.183	-0.244	0.84	9.875	0.026	-0.061	0	0	1510069606
-9.39	-2.332	-2.475	0.061	-0.122	-0.122	3.15	-8.27	1.957	0.061	0.427	0.366	4.24	9.454	3.202	-0.549	0.549	-0.061	-9.683	-0.522	-2.814	-0.122	-0.305	-0.061	2.192	9.451	2.259	0	0.061	-0.427	0.855	9.947	-0.036	-0.122	0.061	0.061	1510069606
-9.318	-2.251	-2.411	0.061	0	-0.122	3.125	-8.242	2.195	-0.122	-0.244	0.488	4.444	9.394	3.151	-0.549	-0.244	-0.366	-9.6	-0.53	-2.7	-0.122	-0.183	-0.061	2.333	9.405	2.262	-0.122	-0.122	-0.366	0.902	9.879	0.016	-0.122	-0.122	0	1510069606
-9.341	-2.271	-2.394	0.061	0.061	-0.122	3.324	-8.191	2.127	-0.854	-0.671	0.549	4.444	9.237	3.444	-0.61	-0.244	-0.488	-9.495	-0.548	-2.645	-0.061	-0.183	-0.061	2.22	9.327	2.303	-0.122	-0.061	-0.244	0.786	9.898	-0.001	-0.122	-0.061	0	1510069606
-9.391	-2.278	-2.394	0.061	-0.061	-0.122	3.51	-8.274	1.62	-0.916	-0.427	0.427	4.277	9.079	3.236	-0.61	-0.244	-0.488	-9.543	-0.52	-2.577	0	-0.122	0	1.98	9.284	2.291	-0.122	-0.061	-0.244	0.916	9.806	-0.02	-0.061	-0.061	-0.061	1510069606
-9.374	-2.244	-2.341	0	-0.061	-0.183	3.814	-8.324	1.444	-0.916	-0.427	0.427	4.62	9.107	2.626	0.183	-1.587	-0.488	-9.518	-0.512	-2.559	0.061	-0.122	0	2.244	9.257	2.308	-0.122	-0.244	-0.183	1.046	9.817	0.069	-0.061	0.061	-0.061	1510069606
-9.348	-2.312	-2.358	0	-0.061	-0.183	3.688	-8.265	1.312	-0.732	0.061	0.488	4.813	9.076	2.308	0.244	-1.038	-0.366	-9.573	-0.395	-2.523	0.061	-0.122	0	2.379	9.299	2.341	-0.183	-0.244	-0.122	0.988	9.861	0.097	-0.122	-0.061	-0.061	1510069606
-9.369	-2.35	-2.34	0	-0.061	-0.122	3.796	-8.35	1.278	-0.671	-0.183	0.305	4.739	9.049	2.212	0.244	-0.061	-0.244	-9.555	-0.346	-2.504	0	-0.122	0	2.269	9.307	2.302	-0.183	-0.061	-0.244	0.915	9.865	0.09	-0.061	-0.061	-0.061	1510069606
-9.398	-2.327	-2.367	0.061	-0.061	-0.122	3.789	-8.341	1.392	-0.061	-0.061	0.061	4.864	9.093	2.207	0.427	0.061	-0.427	-9.52	-0.337	-2.451	-0.061	-0.122	0	2.269	9.307	2.302	-0.183	0	-0.244	0.95	9.836	0.105	0	-0.061	-0.061	1510069606
-9.394	-2.364	-2.354	0	-0.061	-0.122	3.787	-8.398	1.498	-0.122	-0.427	-0.061	4.628	9.193	2.359	0.549	0.488	-0.488	-9.554	-0.358	-2.446	-0.122	-0.122	0	2.181	9.327	2.375	-0.061	0.061	-0.183	0.967	9.862	0.073	0	0	-0.061	1510069606
-9.371	-2.391	-2.388	0	-0.061	-0.061	3.874	-8.537	1.334	-0.061	0	0	4.376	9.271	2.454	0.549	0.671	-0.366	-9.598	-0.396	-2.449	-0.061	-0.122	0	2.078	9.343	2.364	0	0.183	-0.244	1.042	9.863	0.066	-0.061	-0.061	-0.061	1510069606
-9.324	-2.424	-2.305	0	-0.061	-0.061	3.536	-8.635	1.463	-0.061	-0.122	-0.305	4.419	9.411	2.662	0.488	0.366	-0.244	-9.568	-0.425	-2.406	0	-0.244	0	2.078	9.343	2.364	0	0.183	-0.183	1.032	9.861	0.078	-0.061	0.061	0	1510069606
-9.339	-2.417	-2.383	0	-0.061	-0.061	3.496	-8.533	1.495	-0.183	-0.305	-0.305	4.419	9.411	2.662	0.366	0.977	-0.305	-9.489	-0.389	-2.302	0	-0.183	0	2.244	9.353	2.388	0.061	0.366	-0.122	0.883	9.828	0.066	-0.061	-0.122	0	1510069606
-9.305	-2.454	-2.364	0	-0.061	0	3.534	-8.495	1.552	-0.244	0.061	-0.244	3.822	9.319	2.586	0.427	1.343	-0.549	-9.494	-0.423	-2.247	-0.061	-0.061	0	2.425	9.313	2.401	0.061	0.671	0.061	0.877	9.853	0.084	-0.061	0	-0.061	1510069606
-9.365	-2.432	-2.388	0	-0.122	0	3.499	-8.484	1.543	-0.244	0.183	-0.183	3.565	9.521	2.585	0.671	1.953	-0.854	-9.558	-0.374	-2.271	0	-0.061	0	2.425	9.313	2.401	-0.122	1.038	0.244	0.976	9.805	0.062	-0.061	0	-0.061	1510069606
-9.337	-2.378	-2.37	0	-0.061	0	3.295	-8.574	1.434	-0.183	0.183	-0.244	3.102	9.678	2.483	0.61	2.319	-1.099	-9.597	-0.336	-2.332	-0.122	-0.183	0	1.747	9.372	2.482	0	1.16	0.183	0.953	9.875	0.059	-0.061	0	0	1510069606
-9.316	-2.348	-2.379	-0.061	-0.061	0	3.388	-8.574	1.341	-0.061	0.061	-0.305	2.742	9.787	2.176	0.366	1.587	-1.282	-9.569	-0.359	-2.312	-0.122	-0.122	0	1.475	9.384	2.408	0.061	0.916	0.183	0.912	9.863	0.047	-0.061	-0.122	0	1510069606
-9.325	-2.391	-2.347	-0.061	-0.061	-0.061	3.342	-8.612	1.329	-0.061	0.061	-0.366	2.323	9.761	2.007	-0.183	1.221	-1.465	-9.616	-0.395	-2.332	-0.122	-0.061	0	1.475	9.384	2.408	0.061	0.488	0.244	0.91	9.847	0.066	-0.122	0.061	0	1510069606
-9.361	-2.439	-2.373	-0.061	-0.122	-0.061	3.219	-8.649	1.236	0.061	0.305	-0.244	2.323	9.765	2.396	-0.916	1.282	-1.16	-9.643	-0.407	-2.347	-0.122	-0.061	0	1.871	9.32	2.586	0.061	0.366	0.122	0.997	9.812	0.102	-0.061	0	0	1510069606
-9.324	-2.458	-2.373	-0.122	-0.122	-0.061	3.586	-8.598	1.163	0.305	0.854	0.244	2.784	10.062	3.036	-1.038	1.404	-0.61	-9.655	-0.44	-2.32	-0.122	-0.183	0	1.894	9.428	2.542	0.183	0.122	-0.061	0.933	9.873	0.105	-0.061	0.061	0	1510069607
-9.32	-2.505	-2.342	-0.061	-0.061	-0.061	4.601	-8.77	0.288	1.892	4.883	1.465	2.133	9.57	2.992	-1.099	2.014	-0.793	-9.604	-0.453	-2.305	0	-0.122	0	1.894	9.428	2.542	0.122	0.122	0	0.897	9.851	0.102	-0.061	0	0	1510069607
-9.355	-2.468	-2.376	-0.122	-0.061	0	3.125	-8.545	1.209	3.174	10.071	3.418	2.133	9.57	2.992	-0.122	1.587	-1.099	-9.577	-0.319	-2.199	-0.061	-0.122	-0.061	2.037	9.351	2.527	-0.061	0.183	0.122	0.857	9.847	0.095	-0.061	0	0	1510069607
-9.305	-2.527	-2.3	-0.061	-0.122	-0.061	-0.062	-7.409	2.347	-0.122	10.681	3.662	2.328	9.659	2.869	0.244	1.404	-0.793	-9.619	-0.318	-2.222	0	-0.183	-0.061	1.997	9.276	2.614	0.122	0.183	0	0.842	9.881	0.089	-0.061	0	0	1510069607
-9.197	-2.598	-2.222	0.061	0	-0.061	-0.402	-8.332	2.213	-1.404	8.789	3.052	2.032	9.761	3.259	0.061	2.014	-0.61	-9.72	-0.566	-2.283	0.061	-0.305	0	1.997	9.276	2.614	0.061	0.366	-0.061	0.946	9.844	0.127	-0.061	0.061	0	1510069607
-9.333	-2.663	-2.26	0.183	0	-0.061	-0.78	-9.186	2.562	-0.549	6.592	1.831	1.903	9.696	2.952	-0.183	1.282	-0.366	-9.611	-0.611	-2.28	0.366	-0.305	0	1.835	9.387	2.53	0	0.244	0	0.88	9.82	0.157	-0.061	0	0.061	1510069607
-9.471	-2.577	-2.424	0.183	-0.122	0	-0.595	-9.41	2.824	-0.549	6.592	1.831	2.017	9.531	2.986	0	0.732	-0.183	-9.641	-0.403	-2.178	0.244	-0.122	0	1.897	9.178	2.572	-0.183	0.061	0.122	0.776	9.865	0.191	-0.061	-0.122	0.061	1510069607
-9.354	-2.42	-2.328	0.122	-0.122	0	-0.595	-9.41	2.824	-0.122	4.333	0.854	2.017	9.531	2.986	-0.061	0.854	0.061	-9.695	-0.297	-2.111	0.061	-0.122	-0.061	1.897	9.178	2.572	-0.122	0.061	-0.061	0.784	9.947	0.191	-0.061	-0.244	0	1510069607
-9.26	-2.329	-2.214	0.061	-0.061	0	-0.386	-8.586	2.945	-0.244	1.709	0.122	1.944	9.502	2.647	0.244	0.305	0.244	-9.593	-0.34	-2.068	0	-0.061	-0.061	2.048	9.3	2.56	-0.183	0	0.061	0.872	9.85	0.127	-0.122	-0.183	0	1510069607
-9.323	-2.383	-2.207	0.061	0	-0.061	-0.428	-8.643	3.153	0.488	1.038	-0.305	1.932	9.647	2.89	0.122	0.244	0.366	-9.656	-0.366	-2.107	0	-0.122	0	1.838	9.274	2.503	0.061	0	-0.122	1.029	9.805	0.105	-0.061	-0.183	0	1510069607
-9.432	-2.431	-2.274	0	-0.061	-0.061	-0.031	-8.697	3.436	0.183	0.366	-0.488	2.072	9.609	2.993	0.122	-0.183	0.427	-9.653	-0.345	-2.119	0	-0.061	0	1.838	9.274	2.503	0.183	0	-0.122	1.159	9.804	0.115	-0.061	0	0	1510069607
-9.39	-2.5	-2.284	-0.061	-0.122	-0.061	-0.535	-8.598	3.298	0	-0.427	-0.427	1.924	9.665	2.937	0.122	-0.366	0.61	-9.667	-0.408	-2.078	0	-0.122	0	2.012	9.318	2.555	0.122	0	-0.122	1.047	9.863	0.14	-0.061	-0.061	0	1510069607
-9.306	-2.488	-2.21	-0.061	-0.061	-0.061	-0.596	-8.654	3.186	0	-0.427	-0.427	1.92	9.721	2.798	0.061	-0.366	0.793	-9.64	-0.345	-2.071	0	-0.122	0	2.012	9.296	2.543	0.061	-0.061	-0.122	0.934	9.868	0.185	-0.061	0	0	1510069607
-9.361	-2.457	-2.235	-0.061	-0.061	-0.061	-0.406	-8.679	3.01	0.183	-0.977	-0.793	2.028	9.765	3.157	-0.488	-0.305	1.038	-9.644	-0.316	-2.092	-0.122	-0.122	0	2.012	9.296	2.543	0.061	0	-0.244	0.916	9.843	0.15	-0.061	-0.061	0	1510069607
-9.355	-2.446	-2.254	-0.122	-0.122	-0.061	-0.541	-8.666	2.873	0.122	-1.282	-0.977	2.028	9.765	3.157	-1.221	-0.916	1.221	-9.637	-0.449	-2.064	-0.061	-0.122	0	1.64	9.29	2.488	0.061	-0.244	-0.305	0.986	9.853	0.142	-0.061	-0.061	0	1510069607
-9.336	-2.494	-2.241	-0.061	-0.122	0	-0.982	-8.809	2.824	0.122	-1.282	-0.977	2.315	9.593	3.435	-1.282	-1.648	1.404	-9.653	-0.505	-2.078	0.061	-0.061	0	2.009	9.404	2.426	0.061	-0.366	-0.183	1.102	9.841	0.147	-0.061	-0.061	0.061	1510069607
-9.318	-2.527	-2.257	0	0	0	-0.885	-8.826	2.846	0.305	-7.751	-1.709	2.906	9.685	3.724	-1.465	-2.197	1.282	-9.666	-0.408	-2.07	0.061	-0.122	0	2.009	9.404	2.426	-0.122	-0.122	-0.061	1.109	9.856	0.109	0	0	0.061	1510069607
-9.39	-2.479	-2.272	0.061	-0.061	0	-0.568	-9.02	2.954	0.183	-11.353	-2.38	3.396	9.539	4.037	-1.648	-1.831	1.465	-9.635	-0.368	-2.062	-0.061	-0.122	0	1.92	9.653	2.44	0	0	-0.183	0.965	9.854	0.12	-0.061	-0.061	0.061	1510069607
-9.368	-2.358	-2.257	0	-0.122	0	0.729	-8.831	2.664	0.183	-11.353	-2.38	2.862	8.933	4.18	-1.282	-1.038	0.916	-9.655	-0.409	-2.035	-0.061	-0.122	0	1.961	9.582	2.403	-0.122	-0.183	-0.183	1.019	9.848	0.134	-0.061	-0.122	0.061	1510069607
-9.381	-2.338	-2.238	-0.122	-0.061	0	0.729	-8.831	2.664	0.183	-12.634	-2.747	2.862	8.933	4.18	-0.244	-2.808	0.244	-9.667	-0.415	-2.025	-0.061	-0.183	0	1.961	9.582	2.403	-0.366	-0.183	0	1.047	9.877	0.154	-0.122	-0.061	0.061	1510069607
-9.402	-2.383	-2.261	-0.061	-0.122	0	1.995	-8.562	2.375	0.183	-12.634	-2.747	3.64	9.02	3.804	0.793	-2.991	-0.244	-9.655	-0.415	-2.006	-0.061	-0.122	0	2.013	9.318	2.377	-0.122	0	0.061	1.227	9.816	0.163	-0.061	-0.122	0.061	1510069607
-9.35	-2.434	-2.241	-0.061	-0.122	0	3.04	-8.437	2.293	0.244	-8.606	-1.953	3.211	9.141	2.968	1.038	-0.488	-0.305	-9.683	-0.414	-2.006	-0.061	-0.183	0.061	1.967	9.434	2.483	0	0.061	0.061	1.321	9.836	0.183	-0.061	0	0.122	1510069607
-9.33	-2.421	-2.218	-0.122	-0.122	-0.061	3.299	-8.326	1.534	-0.916	-8.972	-1.953	3.211	9.141	2.968	1.465	-2.197	-0.122	-9.672	-0.465	-2.011	-0.061	-0.244	0.061	1.967	9.434	2.483	-0.183	0.061	0.061	1.267	9.8	0.171	0	0	0.183	1510069607
-9.332	-2.45	-2.251	-0.061	-0.061	-0.061	4.619	-8.047	0.362	-1.16	-7.629	-1.892	4.157	9.361	2.361	1.648	-3.54	-0.122	-9.679	-0.475	-2	-0.061	-0.244	0.061	1.511	9.348	2.43	-0.244	-0.061	0	1.087	9.851	0.128	-0.122	-0.061	0.183	1510069607
-9.418	-2.503	-2.289	-0.061	-0.122	0	5.346	-7.842	-0.741	-1.587	-4.7	-1.892	4.691	9.392	1.629	1.77	-3.235	-0.244	-9.683	-0.47	-1.93	0	-0.183	0.061	1.836	9.347	2.456	-0.122	-0.305	0	1.072	9.849	0.141	-0.061	-0.244	0.183	1510069607
-9.379	-2.475	-2.284	0	-0.122	0	5.346	-7.842	-0.741	-1.587	-4.7	-1.892	4.691	9.392	1.629	1.099	-1.282	-0.305	-9.698	-0.5	-1.904	0.061	-0.244	0.061	1.836	9.347	2.456	-0.122	-0.366	0	1.172	9.855	0.138	-0.122	-0.061	0.183	1510069608
-9.298	-2.449	-2.238	0	-0.061	0	5.691	-7.626	-2.049	-1.648	-3.113	-2.075	4.441	9.411	1.328	0.366	0.61	-0.244	-9.711	-0.437	-1.866	0	-0.244	0	1.967	9.368	2.537	-0.244	0	-0.061	1.16	9.865	0.099	-0.122	-0.122	0.122	1510069608
-9.359	-2.452	-2.224	0.061	-0.122	0	5.605	-7.412	-2.367	-0.793	-1.221	-1.953	4.277	9.427	1.863	-0.244	1.648	0	-9.709	-0.44	-1.829	0	-0.244	0.061	1.69	9.268	2.498	-0.122	0.061	-0.183	1.133	9.798	0.115	0	-0.183	0.122	1510069608
-9.308	-2.431	-2.175	0.061	-0.122	-0.061	5.442	-7.441	-0.903	-0.061	1.038	-1.404	4.277	9.427	1.863	-0.366	1.465	-0.244	-9.685	-0.44	-1.755	0.061	-0.183	0.061	1.69	9.268	2.498	-0.122	0	-0.183	1.306	9.828	0.166	-0.183	-0.183	0.183	1510069608
-9.336	-2.523	-2.133	0.122	-0.122	-0.061	5.416	-7.307	-0.831	0.061	3.113	-0.061	4.039	9.563	2.395	-0.183	0.916	-0.305	-9.697	-0.486	-1.774	0.183	-0.305	0.061	1.89	9.432	2.598	-0.061	0.061	-0.122	1.383	9.794	0.141	-0.122	-0.305	0.183	1510069608
-9.355	-2.565	-2.127	0.244	-0.122	-0.061	6.175	-7.425	-1.846	-1.099	9.155	2.502	4.029	9.621	2.384	-0.122	0.549	-0.061	-9.804	-0.541	-1.816	0.244	-0.366	0.122	1.818	9.496	2.641	-0.061	0.122	-0.122	1.476	9.769	0.206	-0.122	-0.183	0.244	1510069608
-9.418	-2.53	-2.205	0.244	-0.061	-0.061	5.362	-7.946	-1.401	-1.099	9.155	2.502	4.029	9.621	2.384	0.122	0.122	0.061	-9.795	-0.543	-1.765	0.427	-0.488	0.122	1.818	9.496	2.641	-0.122	0.061	-0.122	1.459	9.855	0.195	-0.122	-0.366	0.305	1510069608
-9.421	-2.506	-2.196	0.183	-0.183	-0.061	5.082	-8.219	-0.591	-0.61	3.784	-0.549	4.23	9.64	2.555	0.061	0.183	0.183	-9.734	-0.4	-1.643	0.427	-0.427	0.061	1.766	9.452	2.643	-0.183	0	-0.061	1.373	9.842	0.237	-0.183	-0.366	0.305	1510069608
-9.381	-2.5	-2.158	0.183	-0.122	-0.061	5.914	-8.155	-0.234	-0.122	1.77	-1.892	4.057	9.466	2.442	-0.061	0.61	0.366	-9.71	-0.377	-1.525	0.366	-0.305	0.122	1.725	9.326	2.537	-0.122	0.061	0	1.262	9.875	0.154	-0.061	-0.488	0.305	1510069608
-9.426	-2.546	-2.067	0.122	-0.366	-0.061	6.476	-7.568	0.489	0.366	0.916	-2.502	4.057	9.466	2.442	-0.183	0	0.366	-9.729	-0.267	-1.459	0.305	-0.305	0.061	1.725	9.326	2.537	-0.244	0.122	0.061	1.419	9.812	0.16	0	-0.427	0.305	1510069608
-9.316	-2.643	-1.908	0.244	-0.244	-0.061	6.374	-7.07	1.066	-0.122	0.61	-2.808	4.174	9.646	2.195	-0.183	-1.282	0.61	-9.79	-0.263	-1.442	0.244	-0.366	0.122	1.828	9.516	2.731	0	0.061	0	1.632	9.768	0.121	-0.061	-0.122	0.244	1510069608
-9.403	-2.732	-1.975	0.305	-0.305	-0.183	6.978	-6.873	0.659	-0.122	0.61	-2.808	4.505	9.786	2.009	-0.183	-1.282	0.61	-9.89	-0.37	-1.422	0.244	-0.549	0.183	1.568	9.7	2.778	0	0.061	0	1.765	9.783	0.132	-0.061	0.061	0.305	1510069608
-9.433	-2.924	-1.918	0.122	-0.427	-0.305	6.978	-6.873	0.659	-0.671	0.916	-2.93	4.505	9.786	2.009	-0.244	-3.601	1.404	-9.918	-0.546	-1.336	0.427	-0.549	0.244	1.568	9.7	2.778	-0.244	-0.061	-0.305	1.488	9.89	0.161	-0.244	0.244	0.366	1510069608
-9.415	-3.155	-1.82	0.244	-0.488	-0.305	7.675	-7.248	0.51	-0.732	2.197	-4.15	5.763	9.942	1.999	-0.427	-4.578	2.502	-9.921	-0.548	-1.268	0.61	-0.671	0.305	1.006	9.478	2.724	-0.427	-0.427	-0.366	1.389	9.729	0.288	-0.061	0.244	0.244	1510069608
-9.266	-3.368	-1.641	0.61	-0.488	-0.305	8.229	-7.01	0.642	-0.793	1.526	-5.005	7.364	9.369	1.424	-0.549	-3.784	3.479	-9.856	-0.596	-1.119	0.793	-0.671	0.366	1.108	9.354	2.736	-0.488	-0.732	-0.488	1.51	9.865	0.453	0.244	0.854	0.305	1510069608
-9.154	-3.406	-1.487	0.916	-0.427	-0.183	8.603	-6.62	0.566	-0.793	1.526	-5.005	7.364	9.369	1.424	-0.488	-3.662	4.333	-9.872	-0.569	-1.055	1.099	-0.793	0.427	1.108	9.354	2.736	-0.61	-0.854	-0.549	1.556	9.892	0.677	0.061	0.671	0.305	1510069608
-9.249	-3.311	-1.433	1.282	-0.305	-0.244	8.613	-5.859	0.715	-1.038	1.465	-6.104	7.873	9.173	1.128	-0.183	-4.395	5.371	-9.85	-0.312	-0.977	1.282	-0.977	0.549	1.426	9.36	2.923	-0.671	-0.793	-0.671	1.592	9.82	0.595	0.122	-0.305	0.488	1510069608
-9.441	-3.153	-1.437	1.465	-0.122	-0.244	8.64	-4.949	0.677	-1.038	1.465	-6.104	9.094	8.253	0.584	0.183	-4.761	5.92	-9.838	-0.063	-0.773	1.404	-0.916	0.61	1.748	9.422	3.198	-0.732	-0.732	-0.61	1.695	9.847	0.414	0.061	-0.977	0.671	1510069608
-9.466	-3.103	-1.432	1.526	0.122	-0.244	8.825	-3.9	0.675	-1.343	2.441	-5.981	9.094	8.253	0.584	0.549	-3.662	5.981	-9.916	0.179	-0.652	1.404	-1.038	0.61	1.748	9.422	3.198	-0.793	-0.488	-0.366	1.605	10.015	0.305	0	-1.221	0.732	1510069608
-9.592	-3.176	-1.257	1.587	-0.061	-0.183	8.394	-3.034	1.251	-1.526	1.77	-5.737	9.287	7.623	0.193	0.793	-2.808	5.798	-9.719	0.252	-0.479	1.526	-1.099	0.549	1.829	9.351	3.466	-0.61	-0.244	-0.366	1.749	9.999	0.307	-0.122	-1.16	0.61	1510069608
-9.349	-2.958	-1.084	1.648	0.183	0	9.02	-2.09	1.292	-1.709	2.869	-5.127	9.618	6.053	0.033	1.709	-2.319	4.578	-9.545	0.416	-0.29	1.587	-0.793	0.549	1.613	9.132	3.512	-1.099	0.183	0.366	1.824	9.843	0.23	-0.183	-1.16	0.488	1510069608
-9.156	-2.688	-1.077	1.465	0.61	0.061	8.646	-1.543	1.989	-1.892	3.113	-4.639	9.618	6.053	0.033	1.709	-2.319	4.578	-9.522	0.595	-0.249	1.709	-0.732	0.549	1.613	9.132	3.512	-1.099	0.183	0.366	1.739	9.576	0.17	-0.183	-1.221	0.427	1510069608
-9.179	-2.629	-1.099	1.465	0.977	0.061	8.677	-1.146	1.986	-2.136	2.747	-4.395	9.228	5.477	-0.471	1.404	-0.671	3.906	-9.426	0.935	-0.161	1.709	-0.488	0.488	1.5	9.032	3.7	-1.038	0.122	0.61	1.799	9.435	0.144	-0.183	-1.526	0.305	1510069608
-9.512	-2.737	-1.226	1.404	0.977	0	8.68	-0.778	2.76	-2.136	2.747	-4.395	9.217	4.645	-1.014	1.404	-0.671	3.296	-9.582	1.223	-0.141	1.526	-0.366	0.427	1.566	8.752	4.337	-1.16	0.061	0.671	1.696	9.538	0.087	-0.366	-2.075	0.305	1510069608
-9.525	-2.844	-1.3	1.526	0.61	0.061	8.594	-0.439	3.034	-1.892	3.784	-3.601	9.217	4.645	-1.014	1.465	-0.366	2.93	-9.746	1.205	-0.176	1.343	-0.366	0.244	1.566	8.752	4.337	-1.16	0.122	0.427	1.875	9.789	0.307	-0.793	-2.38	0.183	1510069608
-9.335	-2.78	-1.254	1.526	0.916	0.183	7.876	-0.244	3.789	-1.648	3.052	-3.174	9.228	4.265	-1.138	1.099	0.305	2.625	-9.694	1.127	-0.146	1.343	-0.244	0.122	1.085	8.689	4.362	-1.099	-0.305	0.305	2.184	9.904	0.377	-1.038	-2.747	0	1510069609
-9.417	-2.79	-1.343	1.465	0.732	0.183	7.663	-0.179	4.2	-1.526	1.953	-2.502	8.728	3.906	-0.775	0.61	0.61	2.136	-9.528	1.108	-0.063	1.465	-0.122	0	0.746	8.515	4.46	-0.854	-0.732	0.183	2.555	9.804	0.743	-1.465	-2.625	-0.122	1510069609
-9.125	-2.893	-1.217	1.221	1.038	0.061	7.368	-0.132	4.612	-1.282	1.221	-1.831	8.728	3.906	-0.775	-0.305	0.244	1.526	-9.574	1.111	-0.093	1.526	0.061	-0.061	0.746	8.515	4.46	-0.671	-1.099	-0.122	2.387	9.854	0.635	-1.953	-2.258	-0.244	1510069609
-9.036	-2.993	-1.361	1.16	1.404	0.061	6.937	0.087	5.384	-0.488	-0.549	-1.465	8.695	3.898	-0.717	-1.099	-0.244	1.282	-9.648	1.303	-0.103	1.526	0.061	-0.061	0.951	8.652	4.646	-0.488	-1.526	-0.488	1.805	9.866	0.64	-2.014	-2.014	-0.427	1510069609
-9.054	-3.114	-1.585	1.099	1.648	0.183	7.582	0.727	5.201	-0.244	-0.244	-1.038	9.366	3.357	-1.367	-1.404	0.305	0.916	-9.701	1.333	-0.077	1.404	-0.061	-0.122	0.951	8.652	4.646	-0.366	-2.014	-0.732	1.714	9.88	0.504	-2.441	-2.563	-0.61	1510069609
-9.192	-3.242	-1.715	1.221	1.282	0.305	7.602	1.585	4.588	-0.549	-1.099	-0.854	9.8	2.659	-1.641	-1.404	0.366	0.549	-9.589	1.334	-0.072	1.404	0.122	-0.183	1.434	8.806	4.675	-0.488	-2.38	-0.793	1.735	9.896	0.658	-2.686	-3.113	-0.61	1510069609
-8.918	-3.297	-1.744	1.465	0.854	0.122	7.618	2.07	3.988	-0.732	-1.648	-0.61	10.189	2.157	-1.494	-1.221	0.366	0.549	-9.643	1.255	-0.206	1.465	0.061	-0.305	1.616	8.491	4.608	-0.427	-2.38	-0.732	1.829	9.756	0.755	-2.686	-3.235	-0.732	1510069609
-8.869	-3.491	-1.717	1.77	0.732	0.183	8.13	2.072	4.167	-0.732	-1.648	-0.61	10.497	1.955	-1.408	-1.038	0.977	0.61	-9.621	1.147	-0.124	1.587	0.305	-0.427	1.714	8.079	4.605	-0.366	-2.197	-0.671	1.938	9.688	1.258	-2.258	-3.357	-0.916	1510069609
-8.879	-3.578	-1.759	1.77	1.099	0.427	8.335	2.286	3.976	-0.977	-0.732	-0.549	10.485	1.938	-1.206	-1.038	0.854	0.732	-9.653	1.043	-0.079	1.648	0.122	-0.427	1.804	8.282	4.469	-0.427	-2.014	-0.732	1.991	9.282	1.278	-1.892	-3.784	-0.916	1510069609
-9.065	-3.534	-1.915	1.465	0.732	0.549	8.363	2.391	3.712	-1.343	-0.977	-0.366	10.312	1.942	-0.847	-1.282	0.671	0.732	-9.591	1.129	0.024	1.892	0.427	-0.488	1.69	8.494	4.301	-0.427	-2.075	-0.732	1.718	9.117	1.522	-1.343	-4.15	-0.732	1510069609
-9.16	-3.791	-1.769	1.77	0.671	0.549	8.589	2.193	3.663	-1.343	-1.221	-0.366	10.238	2.013	-0.653	-1.709	0.549	0.671	-9.868	1.024	-0.178	1.953	0.183	-0.427	1.323	8.425	4.443	-0.183	-2.014	-0.671	1.784	8.908	1.412	-0.549	-4.7	-0.549	1510069609
-9.226	-3.744	-1.718	2.319	0.549	0.61	8.984	2.365	3.618	-1.282	-0.122	-0.244	10.374	2.226	-1.01	-1.953	-0.061	0.793	-9.948	1.056	-0.179	2.014	0.122	-0.488	1.412	8.626	4.503	0.122	-2.319	-0.793	2.345	8.795	0.883	0.671	-3.967	-0.183	1510069609
-9.308	-3.415	-1.57	2.441	0.671	0.732	8.856	2.376	3.638	-1.404	-1.282	-0.427	10.535	2.336	-1.136	-2.075	-0.427	0.793	-9.883	0.877	-0.226	2.075	0.061	-0.488	1.503	8.922	4.596	0	-2.38	-1.038	2.79	9.1	0.392	1.648	-2.502	-0.183	1510069609
-9.496	-3.079	-1.745	2.319	0.183	0.732	9.382	2.501	3.357	-1.587	-1.465	-0.549	10.456	2.269	-1.134	-2.197	-0.671	0.671	-9.697	0.841	-0.16	2.258	0.122	-0.427	1.383	8.989	4.433	-0.122	-2.441	-0.977	2.658	9.488	0.304	1.099	-2.502	-0.305	1510069609
-9.587	-3.145	-1.887	1.953	0.305	0.488	9.733	2.525	3.259	-1.587	-1.465	-0.549	10.753	2.205	-1.105	-2.38	-0.244	0.549	-9.609	0.84	-0.269	2.258	0.244	-0.488	1.346	8.991	4.389	-0.183	-2.441	-0.916	3.313	9.767	0.894	1.16	-2.38	-0.305	1510069609
-9.039	-3.341	-1.991	1.831	0.854	0.549	9.365	2.567	3.268	-2.197	-0.671	-0.916	11.058	2.113	-1.049	-2.441	0.183	0.549	-9.707	0.717	-0.501	2.197	0.305	-0.488	1.281	9.022	4.175	-0.244	-2.747	-0.854	3.272	10.13	1.699	0.916	-0.854	-0.488	1510069609
-9.472	-3.348	-2.032	1.404	0.916	0.427	9.412	2.616	3.144	-2.563	-1.099	-0.916	11.188	1.945	-0.97	-2.625	0.549	0.61	-9.64	0.602	-0.511	2.38	0.61	-0.488	1.278	9.064	3.89	-0.366	-3.052	-0.793	2.061	9.927	2.275	0.549	-0.305	-0.61	1510069609
-9.418	-3.718	-1.86	2.258	0.488	0.854	9.761	2.409	3.078	-2.563	-1.099	-0.916	11.056	1.692	-0.951	-2.808	0.183	0.732	-9.898	0.291	-0.77	2.38	0.366	-0.366	1.567	9.042	3.719	-0.366	-3.235	-0.793	1.103	10.207	0.983	0.244	-3.052	-0.549	1510069609
-8.969	-3.364	-1.979	2.686	0.854	1.099	9.452	2.145	3.316	-2.93	0.305	-1.099	11.087	1.433	-0.88	-2.991	0.183	0.854	-9.777	-0.13	-0.9	2.563	0.488	-0.427	1.791	9.202	3.486	-0.366	-3.296	-0.854	2.2	9.753	0.556	0.793	-2.625	-0.244	1510069609
-8.763	-2.998	-2.286	2.686	1.526	0.977	9.15	1.942	3.353	-2.869	-0.183	-1.16	11.109	1.237	-0.897	-3.174	0.732	0.793	-9.839	-0.446	-1.12	2.869	0.488	-0.366	1.912	9.213	3.21	-0.549	-3.296	-0.793	1.529	9.885	-0.013	0.854	-1.587	-0.366	1510069609
-8.841	-2.938	-2.722	2.991	1.587	0.916	8.808	1.759	3.394	-2.991	-0.732	-1.221	11.137	1.062	-0.831	-3.418	0.977	0.793	-9.764	-0.589	-1.268	3.113	0.366	-0.366	1.852	9.318	3.043	-0.549	-3.357	-0.793	0.788	9.873	-0.408	0.977	-2.686	-0.488	1510069609
-8.68	-2.993	-3.174	3.113	1.587	0.977	8.665	1.765	3.302	-3.113	-0.916	-1.221	10.901	0.91	-0.935	-3.601	0.793	0.671	-9.666	-0.863	-1.349	3.235	0.427	-0.366	1.726	9.41	2.664	-0.61	-3.662	-0.671	1.823	9.672	-0.294	0.916	-1.892	-0.366	1510069609
-8.518	-3.118	-3.53	3.54	1.648	1.038	8.874	1.909	3.323	-3.113	-0.916	-1.221	10.582	0.815	-1.014	-3.784	0.488	0.671	-9.423	-1.377	-1.41	3.357	0.305	-0.305	1.754	9.257	2.329	-0.793	-3.784	-0.671	1.409	9.756	-0.248	0.793	-1.282	-0.366	1510069609
-8.826	-3.375	-3.882	3.906	1.465	1.282	9.008	1.733	3.559	-3.54	-0.427	-1.526	10.604	0.621	-1.134	-4.028	0.427	0.732	-9.672	-2.076	-1.44	3.723	0.916	-0.305	1.663	9.202	1.84	-0.916	-3.967	-0.732	0.859	9.65	-0.848	0.549	-2.075	-0.183	1510069609
-9.064	-2.993	-4.27	3.906	1.465	1.282	8.723	1.543	3.455	-3.54	-0.427	-1.526	10.445	0.347	-1.397	-4.333	0.427	0.671	-10.232	-2.084	-1.97	4.395	0.061	-0.244	1.68	9.484	1.529	-1.099	-3.784	-0.732	1.095	9.777	-1.238	0.488	-2.686	0.061	1510069609
-9.08	-2.871	-4.344	4.089	1.404	1.16	8.886	1.384	3.351	-3.784	-1.16	-1.77	10.466	0.123	-1.854	-4.639	0.122	0.427	-10.268	-2.031	-2.21	4.517	0.061	-0.183	1.95	10.243	1.354	-1.038	-3.967	-0.977	0.94	10.003	-1.136	0.305	-2.563	0.244	1510069610
-9.008	-2.725	-4.21	4.272	1.587	1.16	9.335	1.188	3.369	-4.7	-0.793	-1.404	10.817	-0.057	-2.061	-4.883	-0.366	0.427	-10.201	-1.944	-2.245	4.7	0.061	-0.244	2.186	10.323	1.323	-0.916	-4.395	-1.587	0.403	10.127	-1.576	0.183	-2.869	0.183	1510069610
