# Supplementary material for: A deep learning approach for lower back-pain risk prediction during manual lifting
Source: PLoS One. 2021 Feb 19;16(2):e0247162. doi: 10.1371/journal.pone.0247162 (PMC7894914; doi:10.1371/journal.pone.0247162)
Supplement: S1 Data — (ZIP) [file pone.0247162.s001.zip › source-used/Subject_01_P1_Zone09_T1.csv]

Side_A_x	Side_A_y	Side_A_z	Side_G_x	Side_G_y	Side_G_z	LtWt_A_x	LtWt_A_y	LtWt_A_z	LtWt_G_x	LtWt_G_y	LtWt_G_z	RtWt_A_x	RtWt_A_y	RtWt_A_z	RtWt_G_x	RtWt_G_y	RtWt_G_z	Back_A_x	Back_A_y	Back_A_z	Back_G_x	Back_G_y	Back_G_z	UArm_A_x	UArm_A_y	UArm_A_z	UArm_G_x	UArm_G_y	UArm_G_z	Thig_A_x	Thig_A_y	Thig_A_z	Thig_G_x	Thig_G_y	Thig_G_z	Time_stp
-10.213	-3.802	-3.067	-0.549	-0.732	-1.099	2.058	-8.421	1.23	0.122	-1.038	0.427	3.132	8.808	0.939	1.831	0.977	-2.136	-9.941	-1.193	0.993	-1.343	-1.526	-0.549	0.156	9.148	1.987	0.61	1.404	-1.587	1.069	9.121	0.157	0.61	0.305	-0.122	1510069060
-9.794	-3.297	-2.623	-1.038	0.122	-0.732	2.289	-9.702	0.702	-0.122	-0.916	0.793	3.87	10.627	1.096	1.831	1.587	-2.625	-10.197	-1.821	1.194	-0.977	-1.282	-0.549	-0.603	10.792	1.659	1.038	1.16	-1.099	2.115	10.44	-0.707	0.488	-0.061	0.061	1510069060
-9.836	-3.345	-2.806	-1.465	0	-0.732	2.456	-10.389	0.675	-0.366	-0.793	1.404	4.794	12.217	1.463	1.648	2.686	-2.625	-9.904	-1.568	1.534	-0.793	-0.793	-0.488	-1.432	11.737	1.992	1.099	0.977	-0.854	2.115	10.44	-0.707	0.366	0.427	0.183	1510069060
-8.717	-3.524	-2.741	-1.648	0.122	-0.671	2.693	-10.021	1.378	-0.977	0	1.892	4.875	12.42	1.598	1.343	2.808	-1.526	-9.36	-1.257	1.79	-1.038	-0.61	-0.366	-1.828	11.579	2.263	0.671	0.305	-0.671	0.802	10.415	-0.946	0.549	0.488	-0.305	1510069060
-7.946	-3.92	-2.862	-1.892	0.244	-0.671	2.999	-9.249	2.186	-0.977	0	1.892	4.094	11.334	1.806	1.16	1.343	0.122	-8.685	-1.163	1.84	-1.282	-0.366	-0.366	-1.42	10.539	1.992	0.244	-0.244	-0.488	0.943	9.609	-0.51	0.916	1.587	-0.854	1510069060
-8.043	-4.303	-2.972	-1.221	-0.122	-0.549	2.833	-8.67	2.527	-1.099	1.77	1.77	3.614	10.116	2.086	0.732	-0.183	1.221	-8.349	-1.421	1.861	-1.465	-0.061	-0.366	-0.915	9.282	1.601	-0.183	0	-0.183	0.943	9.609	-0.51	0.671	1.953	-0.977	1510069060
-8.201	-4.675	-3.187	-0.671	-0.61	-0.488	2.324	-7.997	2.141	-0.183	0.427	1.099	3.256	8.978	2.001	0.061	-0.916	1.404	-8.76	-2.137	1.769	-1.282	-0.122	-0.366	-0.529	8.186	1.136	-0.183	0.549	0.305	1.049	9.292	-0.365	0.305	1.343	-0.793	1510069060
-8.519	-4.698	-3.387	-0.244	-0.488	-0.244	2.082	-7.745	1.926	0.366	-1.404	0.244	3.116	8.742	1.518	-0.549	-0.916	1.099	-9.44	-2.806	1.471	-0.854	-0.122	-0.183	-0.616	8.497	0.75	0	1.343	0.488	0.825	9.646	-0.615	0.061	1.038	-0.305	1510069060
-8.868	-4.6	-3.685	-0.061	-0.305	-0.183	2.432	-8.223	1.86	0.427	-1.709	-0.305	2.875	9.816	0.598	-1.221	-1.038	0.61	-10.159	-3.206	1.126	-0.854	-0.122	-0.183	-1.184	9.82	0.729	0.549	1.465	0.427	0.825	9.646	-0.615	-0.183	0.427	0.061	1510069060
-8.696	-4.332	-3.435	0.122	0.122	-0.366	2.489	-8.603	1.687	0.244	-1.587	-0.244	2.734	11.038	-0.447	-1.404	-1.709	0.366	-10.421	-3.143	1.016	-0.183	-0.854	0	-1.311	11.152	1.056	0.732	0.977	0.122	0.274	9.934	-1.139	0.061	-0.244	0	1510069060
-8.497	-3.927	-3.344	0.305	0.488	-0.488	2.728	-8.61	1.952	-0.305	-0.732	0.305	2.78	11.298	-0.679	-0.854	-1.892	0.549	-9.689	-3.053	1.241	0.061	-0.793	0.061	-1.064	11.532	1.408	0.305	0.305	-0.366	0.407	10.257	-1.141	0.061	0.061	0.061	1510069060
-8.656	-4.02	-3.451	0.305	-0.244	-0.427	2.957	-8.137	2.236	-0.916	0.671	0.671	2.987	10.773	-0.22	0.244	-0.732	0.549	-8.899	-2.811	1.591	0.061	-0.793	0.061	-1.129	10.771	1.318	-0.427	0.183	-0.427	0.407	10.257	-1.141	-0.061	0.061	-0.122	1510069060
-8.849	-4.457	-3.226	0.488	-0.732	-0.244	2.753	-7.715	2.247	-0.916	1.221	0.61	2.774	10.06	0.185	0.671	0.732	0.305	-8.433	-2.956	1.991	0.427	-0.305	0.244	-1.613	9.778	0.894	-0.732	-0.061	-0.427	0.652	9.832	-1.101	-0.244	-0.244	-0.244	1510069061
-8.784	-4.691	-2.456	1.282	-1.099	0.366	2.478	-7.545	2.085	-0.793	0.793	0.122	2.238	9.631	0.299	0.366	0.916	-0.183	-8.699	-3.177	2.098	0.427	-0.305	0.244	-1.949	9.333	0.484	-0.671	-0.183	-0.305	1.666	9.532	-0.993	-0.244	-0.244	-0.061	1510069061
-8.795	-4.284	-2.877	1.282	-0.488	0.366	2.527	-8.095	1.826	-0.61	0.305	-0.488	1.921	10.231	0.233	-0.244	0.122	-0.854	-9.458	-2.489	2.044	0.916	0	0.488	-2.153	10.063	0.69	-0.549	-0.122	-0.305	1.821	9.601	-0.697	-0.488	-0.183	0.427	1510069061
-8.662	-4.387	-3.275	0.549	-0.671	-0.061	2.704	-9.088	1.69	-0.549	0.488	-0.793	1.942	11.349	0.048	-0.732	-0.732	-1.221	-9.762	-1.741	1.97	0.977	0.061	0.854	-2.043	11.209	1.538	-0.305	-0.671	-0.427	1.415	9.761	-0.468	-0.366	-0.854	0.671	1510069061
-8.155	-4.931	-2.757	0.61	-1.16	0.305	2.718	-9.92	1.7	-0.366	0.61	-0.916	2.371	11.508	0.441	-0.488	-1.099	-1.282	-9.245	-1.558	2.058	0.977	0	0.793	-1.536	11.066	2.029	-0.549	-1.648	-0.488	2	9.64	-0.73	-0.244	-1.282	0.549	1510069061
-7.827	-4.935	-1.845	1.465	-1.343	0.854	2.651	-9.449	1.485	-0.183	0.61	-1.221	2.796	10.459	1.219	-0.122	-0.427	-1.16	-8.614	-1.591	2.158	0.977	0	0.793	-1.207	9.787	2.049	-0.916	-1.648	-0.427	2	9.64	-0.73	0.122	-0.305	0.671	1510069061
-7.795	-4.1	-1.318	1.831	-0.854	0.916	2.543	-8.597	1.152	-0.183	0.488	-1.526	2.999	9.591	1.633	-0.305	0.305	-1.16	-8.827	-0.986	2.08	1.831	0.488	0.549	-1.566	8.729	2.005	-1.221	-0.916	-0.061	3.11	9.495	-0.152	-0.061	-0.061	1.526	1510069061
-8.677	-3.75	-1.311	0.671	-0.793	0.366	2.385	-8.295	1.032	-0.061	0.427	-1.465	2.629	9.33	1.468	-1.038	0.122	-0.916	-9.264	0.196	1.966	1.831	0.488	0.549	-1.948	8.357	2.491	-0.916	-0.793	0.122	3.202	9.569	0.656	-0.549	-0.549	2.502	1510069061
-9.926	-4.12	-0.484	0.732	-0.916	0.061	2.369	-8.729	0.89	0.122	0.305	-0.854	2.029	9.343	1.097	-1.404	-1.343	-0.427	-10.204	1.166	1.687	1.892	0.61	0.549	-1.549	8.653	3.274	-0.244	-1.099	0	3.054	10.244	1.023	-0.916	-1.648	3.418	1510069061
-9.923	-4.177	-0.252	0.427	0.305	-0.122	2.571	-9.653	0.508	0.305	0.244	-0.061	2.034	9.673	0.988	-1.099	-2.747	0	-10.732	1.607	1.498	0.916	0.122	0.244	-0.66	9.439	4.03	0.061	-1.099	-0.122	2.371	10.988	0.671	-1.343	-1.404	3.479	1510069061
-9.536	-4.334	-0.067	0.183	0.061	-0.366	2.929	-10.523	0.053	0.549	0.061	0.305	2.582	9.946	1.511	-0.244	-2.075	0.122	-10.737	1.601	1.414	0.488	-0.244	0	0.244	9.873	4.265	0.122	-0.793	-0.305	-0.458	9.799	-0.796	-0.488	-0.854	2.38	1510069061
-8.646	-4.101	0.001	0.061	0.366	-0.244	3.191	-10.683	-0.153	0.671	0.061	0.244	2.929	9.796	1.97	0.427	-0.061	-0.122	-9.942	1.511	1.427	0.488	-0.244	0	0.501	9.68	4.058	0.122	-0.366	-0.305	-0.458	9.799	-0.796	-0.122	-0.061	0.549	1510069061
-8.058	-3.838	-0.226	-0.122	0.61	-0.122	2.972	-9.927	-0.018	0.61	0.122	-0.366	2.765	9.469	2.257	0.732	1.343	-0.305	-9.116	1.53	1.657	0	-0.244	-0.183	0.087	9.046	3.805	0	0.122	-0.122	-0.097	9.099	-0.679	0.305	0.427	-0.854	1510069061
-8.104	-4.267	-0.651	-0.488	0.671	-0.366	2.866	-8.799	0.172	0.366	0	-0.732	2.428	8.915	2.364	0.61	1.526	-0.183	-9.012	1.47	1.858	-0.305	0	-0.244	-0.642	8.229	3.514	0.061	0.244	0	1.258	9.074	0.636	0.793	0.488	-1.77	1510069061
-8.229	-4.508	-0.414	-0.305	0.244	-0.305	2.673	-8.219	0.161	0.488	0.122	-0.793	2.076	8.709	2.151	0.427	0.854	0.122	-9.226	1.075	1.894	-0.305	0	-0.244	-1.147	8.085	3.352	0.183	0.488	0.122	1.258	9.074	0.636	0.183	0.488	-2.441	1510069061
-9.566	-5.4	-0.89	0.244	-0.061	-0.183	2.354	-8.264	-0.178	0.732	-0.366	-0.61	1.988	9.213	1.896	0.122	0.244	0.427	-9.68	0.662	2.095	-0.427	-0.183	-0.244	-1.237	8.678	3.365	0.366	0.549	0.183	1.605	9.586	0.596	0.061	-0.916	-2.014	1510069061
-8.904	-4.954	-0.556	1.16	0.183	0.305	2.144	-8.674	-0.395	0.732	-1.221	-0.305	1.991	9.897	1.585	0.122	-0.061	0.61	-9.811	0.01	2.097	-0.427	-0.732	-0.488	-1.233	9.451	3.33	0.488	0.671	0.122	6.272	10.231	-0.282	0.183	-1.892	-1.831	1510069061
-8.48	-3.68	-0.889	0.061	0.488	0.183	2.249	-8.775	-0.615	0.427	-1.77	0.122	2.086	10.41	1.403	0.244	0.183	0.671	-9.381	-0.037	2.096	-0.427	-0.732	-0.488	-1.474	9.91	3.185	0.427	0.793	0.244	6.272	10.231	-0.282	0.671	-1.526	-0.732	1510069061
-8.306	-3.524	-1.006	-0.732	1.587	-0.183	2.766	-8.747	-0.129	-0.244	-1.038	0.671	2.147	10.563	1.262	0.305	0.854	0.732	-9.225	0.514	2.035	-0.122	-0.244	-0.488	-1.823	9.811	3.137	0.183	0.793	0.305	5.534	10.015	-0.792	-0.122	3.174	0.671	1510069061
-9.171	-3.973	-1.541	-0.793	0.122	-0.366	3.028	-8.606	0.404	-0.671	0.549	1.16	1.712	10.109	1.065	0.366	0.732	0.916	-9.225	0.514	2.035	-0.244	0	-0.488	-1.718	9.269	3.028	0.183	0.244	0.183	0.982	9.398	1.385	-0.793	1.404	-0.427	1510069061
-8.257	-4.283	-1.83	-0.732	1.221	-0.366	3.124	-8.777	1.049	-0.793	1.526	1.526	1.254	9.616	0.943	0.488	0	0.854	-9.622	0.395	1.828	-0.732	0	-0.427	-0.89	9.152	2.809	0.305	-0.122	-0.061	0.036	9.597	0.19	0.061	-0.671	-0.977	1510069061
-8.166	-4.271	-2.382	-1.099	0.916	-0.61	2.635	-8.965	0.931	-0.305	1.038	1.16	1.282	9.567	0.906	0.671	-0.488	0.305	-9.153	-1.028	1.921	-1.282	-0.427	-0.427	-0.462	9.451	2.323	0.488	-0.061	-0.183	0.983	9.969	-0.498	0.854	-0.793	-0.977	1510069061
-9.054	-4.974	-2.994	-0.305	0	-0.305	2.208	-8.686	0.892	0	-0.916	0.366	1.981	9.767	1.141	0.732	0.183	-0.488	-9.153	-1.028	1.921	-1.343	-0.549	-0.488	-0.693	9.627	1.58	0.183	0.244	-0.061	1.812	9.757	0.004	0	0.549	-1.099	1510069061
-9.288	-5.035	-3.295	0.427	-0.122	0.305	2.523	-8.263	1.391	-0.305	-1.282	-0.244	2.565	10.202	0.957	0.366	1.221	-0.977	-9.837	-3.25	2.005	-0.854	-0.183	-0.488	-1.483	10.02	0.971	-0.305	0.671	0	2.67	9.503	-0.431	0.244	1.221	-0.671	1510069061
-9.21	-4.546	-3.196	0.305	0.122	0.488	2.736	-8.488	1.592	-0.793	-0.366	-0.122	2.515	11.282	0.426	-0.244	0.916	-1.099	-9.702	-3.381	1.853	0.244	0	-0.305	-2.489	11.075	0.939	-0.122	0.183	-0.061	2.018	9.897	-1.345	-0.244	-0.122	0	1510069061
-8.966	-4.048	-2.663	0.305	0	0.366	2.785	-9.166	2.208	-1.221	0.916	0.427	2.482	12.078	0.073	-0.793	-0.671	-0.977	-8.969	-3.019	2.01	0.244	0	-0.305	-2.76	11.443	0.981	0.122	-1.221	-0.122	2.476	9.847	-1.116	-0.244	-1.221	0.183	1510069062
-8.701	-4.155	-2.378	0.427	0.122	0.427	2.673	-8.823	2.944	-1.282	1.892	0.732	2.759	11.157	0.239	-0.793	-2.136	-0.549	-9.039	-2.428	2.152	0.732	0.305	-0.122	-2.231	10.591	1.136	-0.183	-2.014	-0.061	2.476	9.847	-1.116	-0.671	-0.427	0.244	1510069062
-8.978	-3.907	-2.531	0.183	0	0.366	2.51	-7.869	3.07	-1.221	1.709	0.671	3.196	10.305	0.347	-0.671	-2.136	-0.183	-9.507	-1.523	2.099	0.854	0.732	0.305	-1.351	10.018	1.428	-0.427	-1.465	0.061	2.011	9.665	-0.691	-0.244	0.61	0.244	1510069062
-8.909	-4.396	-2.525	0.061	-0.244	0.366	2.655	-8.488	3.066	-0.732	1.343	0.671	3.439	10.475	0.378	-0.671	-1.221	-0.244	-9.307	-1.12	2.036	0.854	0.732	0.305	-0.758	10.465	1.887	-0.427	-1.16	0.122	0.894	9.958	-0.467	0	0.183	0.122	1510069062
-8.943	-4.863	-2.111	0.549	-0.366	0.916	3.013	-9.807	2.378	0.366	1.099	0.488	3.426	10.484	0.705	-0.488	-0.366	-0.244	-9.286	-1.174	1.846	0.549	0.916	0.427	-0.86	10.287	2.146	-0.122	-1.343	0.244	0.894	9.958	-0.467	-0.183	-0.916	0.061	1510069062
-8.778	-4.047	-1.682	0.854	0	1.038	3.326	-10.197	1.83	1.099	0.977	-0.366	3.423	10.105	1.113	-0.305	-0.061	-0.061	-9.254	-1.011	1.799	0.61	1.16	0.366	-1.062	9.66	2.134	-0.366	-1.404	0.61	2.132	9.8	-0.434	-0.305	-0.732	0.122	1510069062
-8.952	-3.768	-1.838	0.366	0	1.038	2.842	-9.798	1.488	1.343	0.488	-1.648	3.326	9.744	1.389	-0.488	0.061	0.305	-9.454	-0.488	1.532	0.854	1.221	0.183	-0.981	9.252	2.44	-0.305	-0.977	0.732	1.323	9.838	-0.045	0.122	-0.366	0.549	1510069062
-8.967	-3.851	-1.712	0.427	-0.122	1.038	2.681	-9.347	1.128	1.282	-0.488	-2.136	3.005	9.902	1.467	-0.732	-0.305	0.671	-9.466	-0.063	1.27	0.916	1.526	0.244	-0.842	9.435	2.711	-0.122	-0.793	0.854	1.323	9.838	-0.045	-0.732	-0.549	0.488	1510069062
-8.821	-3.734	-1.62	0.427	0.122	1.038	2.907	-9.19	1.008	1.282	-0.305	-2.136	2.773	9.985	1.605	-0.854	-0.793	0.916	-9.471	0.025	0.964	0.671	1.526	0.305	-0.669	9.464	2.789	0	-1.16	0.916	1.025	9.702	-0.092	-0.488	-1.343	0.122	1510069062
-8.909	-3.596	-1.658	0.305	0.244	0.977	2.681	-9.065	0.62	1.587	0.122	-1.953	2.736	9.758	1.788	-0.671	-0.671	1.038	-9.661	0.105	0.674	0.427	1.648	0.183	-0.166	9.314	2.907	0	-1.099	1.099	1.503	9.713	0.013	-0.183	-0.732	0.061	1510069062
-9.059	-3.658	-1.704	0.305	0.244	0.854	2.361	-8.759	0.318	1.404	-0.671	-1.709	2.766	9.649	2.049	-0.549	0	0.916	-9.81	0.023	0.37	0.305	1.648	0.183	0.394	9.293	2.96	-0.122	-0.671	1.099	1.503	9.713	0.013	-0.305	-0.244	0	1510069062
-9.113	-3.563	-1.69	0.366	0.183	0.854	2.475	-8.658	0.301	1.038	-1.038	-1.526	2.684	9.761	2.196	-0.427	0.61	0.732	-9.838	-0.133	0.117	0.122	1.282	0	0.524	9.44	2.98	-0.244	-0.427	1.16	1.156	9.787	0.126	-0.305	-0.366	-0.183	1510069062
-9.036	-3.358	-1.753	0.183	0.244	0.793	2.796	-8.504	0.585	0.488	-0.122	-1.221	2.548	9.957	2.259	-0.427	0.854	0.549	-9.811	-0.202	-0.129	0.122	1.282	0	0.396	9.548	2.881	-0.366	-0.488	1.16	1.375	9.841	0.336	-0.061	-0.671	-0.183	1510069062
-9.014	-3.17	-1.699	0.183	0.244	0.671	2.658	-8.343	0.689	0.122	0.61	-0.977	2.339	10.039	2.164	-0.61	0.732	0.488	-9.798	-0.197	-0.331	0.183	1.221	0.061	0.268	9.475	2.846	-0.427	-0.671	1.099	1.375	9.841	0.336	-0.244	-0.549	-0.183	1510069062
-9.146	-2.97	-1.848	0.061	0.244	0.549	2.403	-8.181	0.805	-0.183	0.488	-0.61	2.17	9.959	1.761	-1.038	0.366	0.488	-9.82	-0.193	-0.553	0.122	1.099	0.061	0.352	9.382	2.845	-0.366	-0.793	0.916	1.475	9.689	0.28	-0.183	-0.671	-0.305	1510069062
-9.11	-2.929	-1.91	0.061	0.366	0.488	2.32	-8.143	0.925	-0.366	0.427	-0.305	2.08	9.81	1.873	-1.953	0.427	0.671	-9.763	-0.202	-0.752	0.122	1.099	0.061	0.621	9.245	2.833	-0.305	-0.916	0.671	1.455	9.696	-0.008	0.122	-0.427	-0.244	1510069062
-9.323	-2.811	-1.967	-0.061	0.122	0.427	2.268	-8.112	1.056	-0.549	0.305	0.122	2.214	9.729	2.403	-2.502	-0.427	0.916	-9.932	-0.205	-0.879	0.122	0.977	0.061	0.712	9.227	2.818	-0.183	-1.099	0.488	1.455	9.696	-0.008	-0.061	-0.427	-0.305	1510069062
-9.26	-2.638	-2.12	-0.061	0.305	0.427	2.342	-8.102	1.084	-0.732	-0.183	0.732	2.475	9.426	2.984	-1.953	-1.526	0.366	-9.928	-0.159	-1.12	-0.061	0.793	0	0.933	9.351	2.789	-0.244	-1.343	0.427	1.639	9.723	0.261	-0.061	-0.427	-0.244	1510069062
-9.382	-2.564	-2.303	-0.244	0.305	0.366	2.668	-8.214	1.187	-0.854	-0.061	1.282	2.651	9.228	2.948	-0.549	-2.075	-0.488	-9.829	-0.292	-1.285	-0.061	0.793	0	1.469	9.459	2.734	-0.244	-1.404	0.488	1.428	9.792	-0.059	-0.061	-0.244	-0.244	1510069062
-9.415	-2.529	-2.311	-0.305	0.122	0.305	3.017	-8.397	1.251	-0.854	0.183	1.831	3.079	9.176	2.864	0.244	-1.648	-0.916	-9.784	-0.377	-1.386	-0.122	0.732	-0.061	1.873	9.388	2.762	-0.305	-1.221	0.427	1.428	9.792	-0.059	0	-0.244	-0.305	1510069062
-9.38	-2.503	-2.332	-0.549	-0.061	0.244	3.297	-8.592	1.628	-0.732	0.61	2.075	3.447	9.147	2.37	0.549	-0.488	-0.916	-10.013	-0.389	-1.574	-0.122	0.549	-0.061	1.816	9.254	2.619	-0.427	-1.099	0.366	1.475	9.819	0.039	0.183	-0.244	-0.366	1510069062
-9.193	-2.545	-2.291	-0.488	0.061	0.244	3.491	-8.838	2.027	-0.61	0.793	1.77	3.701	9.217	2	0.244	0.122	-0.854	-9.875	-0.412	-1.614	-0.122	0.549	-0.061	1.922	9.232	2.637	-0.366	-0.916	0.183	1.641	9.795	0.006	0.122	0.244	-0.305	1510069062
-9.24	-2.629	-2.22	-0.427	-0.183	0.183	3.397	-8.898	2.31	-0.366	0.366	1.282	3.658	9.19	2.01	0.061	-0.244	-0.61	-9.836	-0.402	-1.608	-0.122	0.366	-0.061	1.835	9.176	2.596	-0.061	-0.793	-0.061	1.709	9.671	-0.043	0.061	0.122	-0.244	1510069062
-9.252	-2.522	-2.21	-0.366	-0.061	0.122	3.286	-8.772	2.439	-0.122	-0.671	0.61	3.827	9.025	2.053	0.061	-0.977	-0.366	-9.874	-0.412	-1.593	-0.183	0.244	-0.061	1.765	9.057	2.545	0	-0.793	-0.061	1.684	9.713	0.152	0	0.244	-0.061	1510069062
-9.283	-2.571	-2.316	-0.488	-0.061	0.061	3.596	-8.745	2.427	0.244	-0.732	0.122	4.116	9.004	2.196	0.244	-0.854	-0.244	-9.862	-0.403	-1.623	-0.244	0.244	-0.122	2.017	9.037	2.542	0.183	-0.488	-0.061	0.993	9.829	-0.084	-0.061	0.305	0	1510069062
-9.304	-2.668	-2.37	-0.427	-0.061	0.061	3.643	-8.707	2.385	0.244	-0.732	0.122	4.341	9.118	2.247	0.305	-0.183	-0.183	-9.873	-0.476	-1.665	-0.305	0.122	-0.061	2.279	9.178	2.611	0.244	0	0	0.993	9.829	-0.084	-0.061	0.183	-0.061	1510069063
-9.253	-2.71	-2.306	-0.305	-0.061	0.061	3.458	-8.683	2.257	0.61	-0.61	-0.305	4.386	9.269	2.355	0.305	0.488	0	-9.95	-0.5	-1.754	-0.305	0.061	-0.061	2.247	9.264	2.621	0.183	0.366	0	0.979	9.844	-0.02	0.061	0.122	-0.122	1510069063
-9.164	-2.552	-2.32	-0.244	0.122	0	3.496	-8.636	2.108	0.549	-0.549	-0.427	4.205	9.429	2.573	0.427	0.61	0.183	-9.936	-0.587	-1.763	-0.305	-0.183	-0.122	2.077	9.306	2.565	0.244	0.488	0	0.955	9.865	-0.035	0	0.305	-0.061	1510069063
-9.32	-2.556	-2.399	-0.183	0	-0.122	3.409	-8.616	1.93	0.549	-0.366	-0.61	3.959	9.528	2.689	0.427	0.549	0.305	-9.874	-0.611	-1.719	-0.244	-0.305	-0.061	1.936	9.343	2.56	0.244	0.671	0.061	0.955	9.865	-0.035	-0.061	0.122	0	1510069063
-9.32	-2.516	-2.376	-0.122	0	-0.061	3.275	-8.486	1.715	0.427	-0.366	-0.671	3.632	9.605	2.559	0.244	0.488	0.427	-9.932	-0.602	-1.717	-0.122	-0.488	-0.061	1.754	9.368	2.499	0.122	0.671	0.061	0.849	9.873	-0.01	-0.061	-0.183	-0.061	1510069063
-9.357	-2.51	-2.385	-0.061	0	-0.122	3.186	-8.418	1.55	0.427	-0.183	-0.732	3.327	9.609	2.489	0.122	0.244	0.549	-9.932	-0.602	-1.717	-0.122	-0.488	-0.061	1.754	9.368	2.499	0.122	0.671	0.061	1.066	9.862	0	0.061	-0.061	0	1510069063
-9.374	-2.452	-2.342	0.061	0.061	-0.061	3.057	-8.386	1.505	0.305	0	-0.732	3.103	9.623	2.455	0.183	0	0.427	-9.814	-0.657	-1.507	-0.061	-0.488	-0.061	1.754	9.368	2.499	0.122	0.671	0.061	1.151	9.865	-0.026	0	-0.183	0	1510069063
-9.332	-2.359	-2.37	0	0.061	-0.061	2.931	-8.471	1.566	0.183	0.061	-0.671	3.104	9.686	2.352	0.183	0.183	0.244	-9.814	-0.657	-1.507	0	-0.61	-0.061	1.555	9.499	2.515	0.122	0.61	0	1.151	9.832	-0.089	0	-0.061	0	1510069063
-9.402	-2.421	-2.371	0.061	0.183	0	2.816	-8.442	1.503	0.061	0	-0.61	3.029	9.818	2.249	-0.061	0.488	0.122	-9.696	-0.654	-1.312	0.061	-0.549	0	1.345	9.591	2.533	0.122	0.549	0	1.261	9.845	-0.026	-0.122	-0.061	0	1510069063
-9.335	-2.324	-2.389	0.061	0.244	0	2.847	-8.427	1.58	-0.122	0.244	-0.427	2.984	9.841	2.267	-0.244	0.305	0.061	-9.788	-0.578	-1.138	0.122	-0.488	0	1.103	9.549	2.534	0.122	0.305	-0.061	1.317	9.805	-0.055	-0.061	-0.122	0	1510069063
-9.239	-2.46	-2.373	0.122	0.183	0	2.806	-8.425	1.645	-0.244	0.488	-0.183	2.921	9.796	2.324	-0.244	-0.061	0	-9.788	-0.578	-1.138	0.122	-0.488	-0.061	1.103	9.508	2.588	0.061	0.183	-0.061	1.355	9.873	-0.05	-0.122	0.061	0	1510069063
-9.3	-2.393	-2.438	0.183	0.122	-0.061	2.72	-8.399	1.672	-0.244	0.366	-0.122	2.945	9.721	2.245	-0.183	-0.305	0	-9.631	-0.514	-1.052	0.122	-0.427	0	1.163	9.495	2.588	0	0.061	-0.122	1.165	9.78	-0.112	-0.061	-0.183	0	1510069063
-9.329	-2.422	-2.426	0.244	0	-0.122	2.684	-8.399	1.724	-0.244	0.183	-0.122	3.024	9.658	2.293	-0.061	-0.366	-0.061	-9.761	-0.56	-1.002	0.122	-0.244	-0.061	1.245	9.457	2.562	-0.061	-0.122	-0.183	1.223	9.813	0.004	-0.061	0	0	1510069063
-9.198	-2.361	-2.366	0.183	0.122	-0.122	2.81	-8.417	1.668	-0.244	0.183	-0.122	3.065	9.56	2.158	0	-0.244	-0.183	-9.761	-0.56	-1.002	0.183	-0.366	-0.061	1.281	9.405	2.522	-0.183	-0.122	-0.244	1.315	9.808	-0.022	-0.061	-0.122	0	1510069063
-9.36	-2.422	-2.48	0.183	0	-0.122	2.81	-8.417	1.668	-0.244	0.183	-0.122	3.059	9.489	2.059	0.061	-0.244	-0.244	-9.721	-0.449	-0.86	0.122	-0.366	0	1.33	9.379	2.552	-0.122	-0.244	-0.305	1.092	9.836	-0.007	-0.061	-0.122	0	1510069063
-9.323	-2.384	-2.482	0.122	0	-0.183	2.805	-8.431	1.725	-0.244	0.183	-0.122	3.147	9.506	2.053	0.122	-0.244	-0.366	-9.759	-0.428	-0.822	0.122	-0.183	0	1.329	9.408	2.576	-0.122	-0.244	-0.305	1.176	9.783	0.022	-0.122	-0.244	-0.061	1510069063
-9.306	-2.44	-2.452	0.122	-0.061	-0.122	2.857	-8.467	1.666	-0.366	0.183	-0.122	3.305	9.549	2.102	0.183	-0.122	-0.427	-9.759	-0.428	-0.822	0.122	-0.244	-0.061	1.325	9.404	2.603	-0.061	-0.183	-0.366	1.294	9.851	-0.02	0	-0.122	-0.061	1510069063
-9.263	-2.462	-2.512	0.122	-0.061	-0.183	2.94	-8.519	1.528	-0.61	0.183	0.061	3.467	9.575	2.166	0.183	0	-0.427	-9.745	-0.443	-0.794	0.061	-0.183	0	1.267	9.429	2.545	-0.061	-0.183	-0.366	1.287	9.811	0.024	0.061	-0.122	-0.061	1510069063
-9.266	-2.548	-2.478	0.061	0	-0.122	2.986	-8.6	1.389	-0.305	0.122	0.183	3.542	9.662	2.293	0.244	-0.061	-0.366	-9.855	-0.482	-0.785	0.061	-0.122	0	1.369	9.505	2.578	0	-0.183	-0.305	1.299	9.824	-0.028	-0.061	-0.061	-0.122	1510069063
-9.269	-2.511	-2.515	0.183	-0.183	-0.183	2.863	-8.683	1.643	0.244	-0.488	0.244	3.682	9.714	2.415	0.183	-0.061	-0.366	-9.855	-0.482	-0.785	0.061	-0.305	0	1.412	9.495	2.556	0	-0.061	-0.244	1.312	9.808	-0.038	0	-0.061	-0.061	1510069063
-9.179	-2.399	-2.352	0.122	-0.549	-0.488	2.99	-8.534	1.897	0.061	-0.488	0.122	3.736	9.455	2.46	0.122	0.061	-0.183	-9.673	-0.415	-0.784	0	-0.183	-0.061	1.224	9.188	2.675	-0.061	-0.061	-0.183	1.376	9.778	0.02	0.061	-0.061	0	1510069063
-9.176	-2.712	-2.287	0.244	-0.183	-0.366	3.152	-8.32	1.873	-0.244	-0.183	0	3.571	9.482	2.381	0.183	-0.061	0.061	-9.79	-0.447	-0.64	0	0.061	-0.061	1.458	9.404	2.61	-0.122	0.061	-0.122	1.081	9.875	-0.056	-0.122	-0.061	-0.122	1510069063
-9.518	-2.747	-2.51	0.122	-0.183	-0.122	3.193	-8.729	1.958	-0.183	0.061	-0.061	3.554	9.761	2.495	0.183	0.061	0	-9.79	-0.447	-0.64	-0.122	-0.305	-0.061	1.52	9.55	2.474	-0.122	0.305	-0.122	1.133	9.777	-0.139	0	-0.183	-0.183	1510069063
-9.373	-2.613	-2.396	-0.122	-0.244	-0.122	3.073	-8.623	1.864	0	0.061	-0.183	3.524	9.714	2.36	0	0.427	-0.122	-9.759	-0.522	-0.571	-0.122	0	-0.061	1.079	9.459	2.47	-0.122	0.366	0.061	1.4	9.795	0.03	0	0	-0.122	1510069063
-9.31	-2.638	-2.231	-0.061	-0.061	-0.122	2.902	-8.625	1.52	0.244	-0.549	-0.183	3.388	9.796	2.222	-0.122	0.183	-0.122	-9.661	-0.535	-0.601	-0.122	-0.061	0	0.898	9.526	2.528	0.122	0.244	0.122	1.336	9.764	0.041	0	-0.061	0	1510069063
-9.299	-2.699	-2.296	-0.183	-0.122	-0.061	3.061	-8.66	1.501	0.366	-0.732	-0.183	3.443	9.816	2.059	-0.122	-0.122	0.061	-9.661	-0.535	-0.601	-0.122	0.061	-0.061	0.88	9.581	2.62	0	0.183	0.122	1.183	9.868	-0.059	-0.061	0	-0.061	1510069064
-9.336	-2.774	-2.293	-0.122	-0.183	0	3.297	-8.655	1.525	0.244	-0.488	-0.244	3.493	9.782	1.991	-0.061	0	0.244	-9.739	-0.553	-0.623	-0.122	0.122	0	0.974	9.56	2.6	0	0.061	0.122	1.136	9.813	-0.128	0	-0.061	-0.122	1510069064
-9.253	-2.723	-2.222	-0.122	-0.061	0	3.278	-8.612	1.516	0.183	-0.122	-0.427	3.358	9.661	1.964	-0.061	0.122	0.244	-9.743	-0.475	-0.642	-0.122	0.122	0	1.064	9.471	2.588	0.061	0.183	0.122	1.305	9.789	-0.017	0	0.122	-0.061	1510069064
-9.289	-2.762	-2.299	-0.183	-0.061	0.061	3.073	-8.575	1.544	0.122	-0.183	-0.427	3.299	9.666	1.934	-0.061	0.183	0.183	-9.743	-0.475	-0.642	-0.183	0.183	0	1.107	9.495	2.578	0.061	0.183	0.183	1.249	9.839	-0.097	-0.122	0.061	-0.061	1510069064
-9.277	-2.816	-2.259	-0.183	-0.122	0.061	2.994	-8.601	1.542	0.122	-0.183	-0.427	3.262	9.759	2.011	-0.122	0.183	0.244	-9.95	-0.52	-0.855	-0.183	0.305	0	1.102	9.585	2.594	0.061	0.122	0.183	1.132	9.811	-0.059	0	0.061	-0.061	1510069064
-9.238	-2.858	-2.271	-0.122	-0.061	0	3.098	-8.611	1.5	0.183	-0.244	-0.366	3.249	9.729	2.091	-0.061	0.061	0.244	-9.839	-0.504	-0.835	-0.183	0.122	-0.061	1.262	9.534	2.631	0.061	0.061	0.122	1.059	9.845	-0.062	-0.061	0.122	-0.061	1510069064
-9.196	-2.818	-2.25	-0.122	-0.122	0	3.167	-8.37	1.513	-0.061	-0.305	-0.244	3.329	9.668	2.162	0.061	0.183	0.183	-9.839	-0.504	-0.835	-0.244	0.061	-0.061	1.305	9.506	2.59	-0.061	0.122	0.122	1.08	9.844	-0.045	0.061	0.061	-0.061	1510069064
-9.237	-2.818	-2.249	-0.122	-0.061	-0.061	2.98	-8.388	1.682	-0.122	-0.183	-0.122	3.283	9.61	2.178	0	0.244	0.122	-9.892	-0.534	-0.951	-0.183	0.122	-0.061	1.292	9.445	2.552	0	0.122	0.061	0.992	9.851	0.024	-0.122	0	-0.061	1510069064
-9.237	-2.816	-2.261	-0.061	-0.122	-0.122	3.076	-8.326	1.552	-0.305	-0.061	0	3.234	9.545	2.151	0	0.061	0.061	-9.917	-0.58	-0.946	-0.183	0	0	1.346	9.382	2.565	0	0.183	0	1.004	9.808	-0.049	0	0	-0.061	1510069064
-9.244	-2.897	-2.21	-0.122	-0.122	-0.122	3.155	-8.358	1.291	-0.305	-0.061	0	3.316	9.568	2.109	0	0.183	0	-9.917	-0.58	-0.946	-0.122	-0.061	0	1.315	9.428	2.555	0	0.244	0	1.044	9.843	0.019	-0.061	0.122	0	1510069064
-9.262	-2.785	-2.222	-0.061	-0.122	-0.122	3.223	-8.396	1.5	0.244	-0.305	0.183	3.265	9.58	2.073	0	0.061	-0.061	-9.811	-0.473	-0.892	-0.122	-0.122	-0.061	1.248	9.436	2.547	0	0.244	-0.122	0.914	9.866	0.014	-0.183	0	0	1510069064
-9.298	-2.769	-2.201	-0.122	-0.122	-0.122	3.236	-8.397	1.587	-0.061	-0.183	0.244	3.32	9.581	1.981	0.061	0	-0.122	-9.8	-0.562	-0.896	-0.183	-0.122	0	1.2	9.485	2.595	0	0.183	-0.122	0.957	9.828	-0.045	-0.061	-0.061	0	1510069064
-9.288	-2.803	-2.141	-0.061	-0.061	-0.061	3.352	-8.483	1.446	-0.183	0.061	0.366	3.413	9.676	1.988	0.122	0.122	-0.122	-9.8	-0.562	-0.896	-0.122	-0.122	0	1.16	9.55	2.57	0.061	0.183	-0.122	1.078	9.856	0.006	-0.061	0	-0.061	1510069064
-9.282	-2.757	-2.162	-0.122	-0.122	-0.061	3.211	-8.485	1.462	-0.244	-0.305	0.244	3.449	9.752	1.983	0.183	0.183	-0.122	-9.801	-0.507	-0.84	-0.061	-0.122	0	1.097	9.643	2.572	0	0.244	-0.122	1.148	9.833	-0.029	0	-0.061	-0.061	1510069064
-9.28	-2.786	-2.129	-0.122	-0.061	-0.061	3.494	-8.476	1.541	-0.305	-0.122	0.305	3.457	9.783	2.046	0.183	0.061	-0.061	-9.798	-0.512	-0.782	-0.061	-0.183	0	1.22	9.647	2.625	0	0.183	-0.122	1.188	9.854	0.036	-0.061	0.061	0	1510069064
-9.277	-2.812	-2.152	-0.122	-0.061	-0.061	3.572	-8.469	1.657	-0.305	0	0.366	3.534	9.719	2.19	0.183	0.244	-0.061	-9.798	-0.512	-0.782	-0.061	-0.244	0	1.159	9.52	2.59	-0.061	0.305	-0.061	1.072	9.81	-0.013	-0.061	-0.061	0	1510069064
-9.274	-2.842	-2.133	-0.061	-0.122	-0.061	3.565	-8.542	1.665	-0.305	0	0.366	3.474	9.667	2.236	0.061	0.305	0	-9.786	-0.526	-0.782	-0.061	-0.183	0	1.038	9.416	2.58	-0.061	0.305	-0.061	1.139	9.866	-0.005	-0.061	0.061	0	1510069064
-9.258	-2.818	-2.139	-0.122	-0.122	-0.061	3.685	-8.498	1.595	-0.061	-0.427	0	3.297	9.702	2.196	0	0	0.061	-9.789	-0.489	-0.772	0	-0.183	0	1.059	9.467	2.613	0	0.183	-0.061	1.148	9.853	0.023	-0.061	0.122	0	1510069064
-9.259	-2.881	-2.114	0	-0.122	-0.061	3.848	-8.448	1.645	-0.061	-0.183	-0.305	3.31	9.665	2.126	0	-0.061	0	-9.763	-0.431	-0.758	-0.061	-0.183	0	1.171	9.473	2.641	0	0.244	-0.061	1.035	9.838	0.042	0	0.061	0	1510069064
-9.253	-2.853	-2.116	0	0	-0.061	3.838	-8.476	1.562	0.061	-0.061	-0.61	3.34	9.641	2.062	0.061	0.244	-0.061	-9.835	-0.441	-0.799	-0.061	-0.244	0.061	1.196	9.485	2.673	-0.061	0.305	-0.061	1.044	9.848	0.024	-0.061	0	0	1510069064
-9.295	-2.81	-2.098	0	-0.061	-0.061	3.553	-8.576	1.559	0.061	0	-0.793	3.241	9.676	2.017	0.061	0.244	-0.061	-9.783	-0.452	-0.778	-0.061	-0.183	0.061	1.058	9.503	2.682	-0.061	0.244	-0.061	1.111	9.841	0.019	0	0	0	1510069064
-9.312	-2.806	-2.095	0	-0.061	-0.061	3.319	-8.649	1.628	-0.183	0.122	-0.793	3.168	9.743	2.044	0.061	0.061	-0.122	-9.739	-0.45	-0.706	-0.061	-0.122	0	0.846	9.509	2.631	-0.061	0.122	-0.061	1.06	9.835	0.005	-0.061	-0.061	0	1510069064
-9.318	-2.814	-2.091	0.061	-0.061	0	3.192	-8.555	1.268	-0.305	-0.183	-0.793	3.181	9.743	2.027	0	-0.061	-0.061	-9.783	-0.458	-0.693	-0.061	-0.122	0	0.81	9.482	2.7	0	0	-0.061	1.087	9.85	-0.014	0	-0.122	-0.061	1510069064
-9.301	-2.815	-2.078	0.061	0	0	3.168	-8.532	0.956	0	0.122	-0.488	3.193	9.751	2.003	-0.061	-0.122	-0.061	-9.777	-0.479	-0.687	0	-0.061	0	0.886	9.522	2.75	-0.061	0	-0.061	1.288	9.812	0.026	-0.061	-0.061	0	1510069064
-9.294	-2.799	-2.072	0.061	0	0	2.95	-8.449	1.03	0.305	-0.183	-0.122	3.164	9.719	2.021	0	-0.061	-0.061	-9.741	-0.475	-0.688	0.061	-0.061	0	0.882	9.478	2.702	-0.061	-0.061	-0.061	1.231	9.818	0.035	-0.061	0	0.061	1510069064
-9.264	-2.836	-2.078	0.061	0	0	2.95	-8.449	1.03	0.305	-0.183	-0.122	3.09	9.714	2.007	-0.061	-0.122	-0.122	-9.772	-0.416	-0.677	0.061	0	0	0.852	9.483	2.7	-0.061	-0.122	-0.061	1.153	9.832	0.005	-0.061	-0.061	0	1510069065
-9.262	-2.845	-2.032	0.122	0	0	2.999	-8.422	1.224	0.305	0.122	0.061	3.097	9.714	1.989	-0.061	-0.305	-0.183	-9.79	-0.385	-0.712	0.061	0	0	0.916	9.481	2.718	-0.061	-0.122	-0.061	1.125	9.828	0.043	-0.061	-0.061	0	1510069065
-9.288	-2.821	-2.073	0.122	0	0	3.08	-8.447	1.371	-0.183	0.061	0.305	3.235	9.678	2.011	0	-0.183	-0.122	-9.772	-0.403	-0.703	0.061	0	0	0.976	9.478	2.724	-0.061	-0.244	-0.061	1.125	9.806	0.03	-0.061	-0.122	0	1510069065
-9.306	-2.822	-2.078	0.122	0	0	3.168	-8.483	1.267	-0.183	-0.122	0.366	3.238	9.716	2.04	0	-0.061	-0.122	-9.783	-0.418	-0.696	0.122	0	-0.061	1.014	9.508	2.699	-0.061	-0.183	-0.122	1.123	9.842	0.028	0	-0.122	0	1510069065
-9.329	-2.786	-2.088	0.061	-0.061	0	3.254	-8.536	1.279	-0.061	-0.244	0.427	3.169	9.703	2.08	-0.061	-0.183	-0.183	-9.814	-0.409	-0.733	0.061	0	-0.061	0.988	9.479	2.622	-0.061	-0.183	-0.122	1.221	9.814	0.047	-0.061	-0.183	0	1510069065
-9.263	-2.798	-2.052	0.061	0	0	3.411	-8.457	1.378	-0.061	-0.183	0.427	3.281	9.7	2.11	-0.061	-0.244	-0.183	-9.863	-0.422	-0.737	0.061	-0.061	-0.061	1.062	9.496	2.676	-0.061	-0.183	-0.122	1.189	9.851	0.03	-0.061	-0.061	0	1510069065
-9.298	-2.769	-2.105	0.061	0	0	3.541	-8.52	1.348	-0.122	-0.122	0.366	3.374	9.682	2.079	-0.061	-0.183	-0.183	-9.772	-0.36	-0.72	0	0	-0.061	1.078	9.479	2.668	-0.061	-0.122	-0.061	1.196	9.818	0.042	0	-0.122	0	1510069065
-9.295	-2.785	-2.096	0	-0.061	-0.061	3.541	-8.52	1.348	-0.061	-0.061	0.244	3.393	9.627	2.061	-0.061	-0.061	-0.122	-9.772	-0.36	-0.72	0	0	-0.061	1.029	9.434	2.631	-0.061	-0.122	-0.061	1.196	9.818	0.042	0	-0.122	0	1510069065
-9.302	-2.769	-2.094	0	-0.061	0	3.6	-8.559	1.323	0	-0.061	0.122	3.375	9.716	2.032	-0.061	-0.183	-0.122	-9.807	-0.37	-0.733	0	0	-0.061	1.025	9.539	2.609	-0.061	-0.122	-0.061	1.219	9.833	-0.001	-0.183	0	-0.061	1510069065
-9.288	-2.781	-2.08	0	0	-0.061	3.458	-8.556	1.383	-0.061	-0.244	0	3.463	9.734	1.998	-0.061	-0.122	-0.122	-9.802	-0.389	-0.738	0	-0.061	-0.061	1.061	9.54	2.635	0	-0.061	-0.061	1.229	9.808	0.047	-0.061	0	-0.061	1510069065
-9.325	-2.801	-2.073	0	-0.061	0	3.53	-8.549	1.414	-0.183	0	0	3.482	9.688	1.981	0	0	-0.061	-9.79	-0.41	-0.724	-0.061	0	-0.061	1.01	9.51	2.647	0	0	-0.061	1.147	9.837	0.054	-0.061	-0.061	0	1510069065
-9.281	-2.777	-2.092	-0.061	-0.061	0	3.46	-8.544	1.297	-0.183	0	-0.061	3.365	9.708	2.007	0	0	0	-9.77	-0.44	-0.725	-0.061	0	-0.061	0.97	9.499	2.598	0	0	0	1.213	9.81	0.029	0	-0.061	-0.061	1510069065
-9.292	-2.832	-2.076	-0.061	-0.061	-0.061	3.406	-8.579	1.221	0.061	-0.122	0	3.286	9.722	2.041	-0.061	-0.061	0	-9.813	-0.42	-0.75	0	0	-0.061	0.98	9.51	2.603	0	0	-0.061	1.176	9.835	0.054	0	0.061	0	1510069065
-9.293	-2.864	-2.123	-0.061	-0.061	-0.061	3.368	-8.531	1.306	0.122	-0.061	0	3.248	9.709	1.994	0	-0.122	0	-9.813	-0.42	-0.75	-0.061	-0.061	0	1.011	9.528	2.637	0	0	-0.061	1.142	9.829	0.006	-0.122	-0.061	-0.061	1510069065
-9.274	-2.868	-2.055	0	0	-0.061	3.257	-8.563	1.425	0.122	0.061	-0.122	3.256	9.705	2.016	0	0.061	0	-9.814	-0.452	-0.751	-0.061	-0.061	0	0.994	9.512	2.61	0	0	0	1.14	9.844	0.067	0	-0.061	-0.061	1510069065
-9.246	-2.829	-2.095	-0.061	0	-0.061	3.185	-8.567	1.361	0	-0.183	-0.061	3.199	9.717	1.983	0	0	0	-9.805	-0.456	-0.735	-0.061	-0.061	-0.061	0.951	9.524	2.602	0	0	0	1.156	9.81	0.033	0	-0.061	-0.061	1510069065
-9.296	-2.895	-2.107	-0.061	-0.061	-0.061	3.281	-8.512	1.284	0	0.122	-0.061	3.207	9.714	1.949	0	-0.061	0	-9.793	-0.446	-0.727	-0.061	-0.061	0	0.897	9.538	2.607	0	0	-0.061	1.122	9.844	0.051	-0.061	0	0	1510069065
-9.249	-2.868	-2.102	0	0	-0.061	3.157	-8.565	1.248	0	0.122	-0.122	3.208	9.758	1.914	0	0	-0.061	-9.824	-0.471	-0.744	-0.061	-0.061	0	0.888	9.562	2.576	0	-0.061	-0.061	1.069	9.853	0.029	0	-0.061	-0.061	1510069065
-9.268	-2.893	-2.086	0	0	-0.061	3.033	-8.527	1.192	0	-0.244	-0.122	3.198	9.751	1.895	0	-0.061	-0.061	-9.804	-0.484	-0.738	-0.061	-0.061	0	0.908	9.57	2.615	-0.061	-0.061	-0.061	1.141	9.842	0.006	-0.061	0	-0.061	1510069065
-9.271	-2.876	-2.126	0	-0.061	-0.061	3.2	-8.488	1.227	0	-0.244	-0.122	3.238	9.734	1.889	0.061	0	-0.061	-9.784	-0.479	-0.725	-0.061	-0.061	0	0.897	9.533	2.573	-0.061	-0.061	-0.061	1.121	9.835	0.047	-0.061	0	0	1510069065
-9.271	-2.893	-2.085	0	0	-0.061	3.161	-8.495	1.177	-0.122	0.183	0	3.207	9.739	1.925	0.061	0	-0.122	-9.801	-0.488	-0.718	-0.061	-0.061	0	0.884	9.552	2.56	-0.061	0	-0.061	1.074	9.866	0.019	-0.122	-0.061	-0.061	1510069065
-9.257	-2.919	-2.128	0	-0.061	-0.061	3.161	-8.495	1.177	-0.122	0.183	0	3.226	9.735	1.948	0	-0.061	-0.122	-9.777	-0.499	-0.675	0	-0.122	0	0.872	9.53	2.574	0	-0.061	-0.061	1.119	9.814	0.061	-0.061	-0.061	-0.061	1510069065
-9.269	-2.929	-2.085	0	-0.061	-0.061	3.073	-8.537	1.164	-0.122	0	0	3.279	9.732	1.971	0	0	-0.061	-9.777	-0.499	-0.675	0	-0.061	0	0.851	9.522	2.582	0	-0.061	-0.061	1.099	9.865	0.057	-0.061	0	0	1510069065
-9.25	-2.895	-2.12	0	0	-0.061	3.157	-8.549	1.263	-0.183	0.061	0.061	3.236	9.772	1.928	0	-0.061	-0.061	-9.782	-0.464	-0.685	0	-0.061	0	0.859	9.56	2.611	-0.061	0	-0.061	1.121	9.82	0.044	-0.061	-0.061	0	1510069065
-9.268	-2.893	-2.107	0	-0.061	-0.061	3.237	-8.603	1.278	-0.122	0.061	0	3.216	9.755	1.92	0	-0.061	-0.061	-9.804	-0.429	-0.687	-0.061	-0.061	0	0.858	9.549	2.589	-0.061	-0.061	-0.061	1.064	9.857	0.069	0	-0.122	0	1510069065
-9.22	-2.909	-2.109	0	0	-0.061	3.214	-8.624	1.273	-0.122	0.061	-0.061	3.195	9.757	1.912	0	0	-0.122	-9.822	-0.44	-0.697	0	0	0	0.886	9.57	2.579	-0.061	-0.061	-0.061	1.053	9.862	0.026	-0.122	-0.061	-0.061	1510069066
-9.252	-2.911	-2.105	0	-0.061	-0.061	3.139	-8.58	1.327	-0.061	-0.061	0	3.187	9.757	1.897	0	-0.061	-0.122	-9.814	-0.412	-0.687	0	-0.122	0	0.94	9.576	2.631	-0.061	-0.061	-0.061	1.093	9.818	0.035	0	-0.061	-0.061	1510069066
-9.295	-2.878	-2.131	-0.061	-0.061	-0.061	3.218	-8.542	1.267	-0.061	-0.061	0	3.248	9.677	1.926	0	0.061	-0.122	-9.775	-0.395	-0.677	-0.061	-0.061	0	0.857	9.466	2.578	-0.122	0	-0.061	1.109	9.831	0.079	-0.061	0	-0.061	1510069066
-9.304	-2.919	-2.131	-0.061	-0.122	-0.061	3.218	-8.542	1.267	-0.061	-0.061	0	3.187	9.7	1.89	-0.061	0	-0.122	-9.78	-0.451	-0.677	-0.061	-0.061	0	0.782	9.477	2.553	0	0	-0.061	1.049	9.847	0.014	-0.061	0	-0.061	1510069066
-9.283	-2.934	-2.08	0	-0.122	-0.061	3.236	-8.579	1.217	-0.061	0	0	3.219	9.767	1.838	-0.061	-0.183	-0.122	-9.78	-0.451	-0.677	-0.061	-0.061	0	0.776	9.57	2.59	0	0	-0.061	1.107	9.839	0.069	0	0	-0.061	1510069066
-9.296	-2.905	-2.07	0	-0.061	-0.061	3.192	-8.614	1.211	-0.122	0	-0.061	3.289	9.772	1.776	0	-0.061	-0.061	-9.78	-0.451	-0.677	-0.061	-0.061	0	0.889	9.606	2.646	-0.061	-0.061	-0.061	1.208	9.825	0.074	-0.061	-0.061	-0.061	1510069066
-9.274	-2.932	-2.04	-0.061	-0.122	-0.061	3.132	-8.604	1.239	-0.122	0	-0.061	3.305	9.752	1.835	0.061	0.061	-0.061	-9.78	-0.451	-0.677	-0.061	-0.061	0	0.853	9.563	2.622	-0.061	0	-0.061	1.095	9.857	0.031	-0.122	0	-0.061	1510069066
-9.292	-2.98	-1.991	0.061	-0.122	0	3.098	-8.595	1.267	-0.061	0	0	3.213	9.756	1.9	0	0.061	-0.061	-9.78	-0.451	-0.677	-0.061	-0.061	0	0.732	9.508	2.602	0	-0.061	-0.061	1.041	9.855	0.079	-0.061	-0.061	-0.061	1510069066
-9.245	-2.924	-1.971	0	-0.061	0	3.18	-8.616	1.315	-0.061	0.061	0	3.175	9.796	1.915	0	-0.183	0	-9.774	-0.418	-0.668	0.061	-0.061	0	0.727	9.54	2.64	0	-0.061	-0.061	1.219	9.826	0.112	0	0	0	1510069066
-9.229	-2.901	-1.971	0	-0.061	-0.061	3.232	-8.637	1.256	0	-0.061	0	3.196	9.811	1.949	0	-0.061	0	-9.77	-0.351	-0.69	0.061	0	0	0.824	9.555	2.687	0	-0.061	-0.061	1.183	9.823	0.085	-0.061	0	0	1510069066
-9.231	-2.949	-2.022	0	-0.061	-0.061	3.289	-8.547	1.227	0.061	-0.061	-0.061	3.132	9.734	1.961	0	0	0	-9.772	-0.325	-0.682	0.061	0	0	0.901	9.505	2.695	-0.061	-0.061	0	1.061	9.819	0.078	-0.122	-0.061	-0.061	1510069066
-9.26	-2.967	-1.995	0	-0.061	-0.061	3.299	-8.537	1.181	0.061	-0.061	-0.122	3.082	9.733	1.991	0	-0.061	-0.061	-9.816	-0.267	-0.695	0	0	0	0.941	9.505	2.69	-0.061	0	-0.061	1.028	9.836	0.103	-0.061	-0.061	-0.061	1510069066
-9.268	-2.931	-1.981	0	0	-0.061	3.285	-8.556	1.091	0.061	-0.122	-0.122	3.128	9.722	1.987	0	-0.061	-0.061	-9.851	-0.286	-0.715	-0.061	-0.061	0	0.925	9.494	2.673	-0.061	0	-0.061	1.123	9.831	0.095	0	-0.061	-0.061	1510069066
-9.287	-2.942	-1.983	-0.061	-0.061	-0.122	3.267	-8.545	1.024	0	-0.122	-0.122	3.153	9.755	1.963	0	0	-0.122	-9.813	-0.327	-0.723	0	-0.122	0	0.921	9.527	2.662	-0.061	0	-0.061	1.111	9.842	0.118	0	0	0	1510069066
-9.271	-2.991	-1.98	0	-0.061	-0.061	3.28	-8.507	1.031	-0.061	0	-0.122	3.174	9.725	1.933	-0.061	0	-0.122	-9.806	-0.339	-0.748	0	-0.122	0	0.872	9.495	2.653	-0.061	0	-0.061	1.032	9.857	0.135	-0.061	0	-0.061	1510069066
-9.307	-2.968	-1.97	0	0	-0.061	3.179	-8.502	1.071	-0.122	0.122	-0.122	3.175	9.719	1.894	0	0	-0.122	-9.82	-0.334	-0.723	-0.061	-0.122	0	0.9	9.515	2.62	-0.061	0	-0.061	1.072	9.869	0.122	-0.122	-0.061	-0.061	1510069066
-9.302	-2.992	-2.013	0	-0.061	-0.061	3.039	-8.524	1.068	-0.122	-0.061	-0.061	3.229	9.777	1.841	0	0	-0.122	-9.851	-0.349	-0.689	0	-0.122	0	0.892	9.591	2.659	-0.061	0	-0.061	1.16	9.842	0.182	-0.061	-0.061	-0.061	1510069066
-9.222	-2.98	-1.922	-0.061	0	-0.061	3.09	-8.57	1.087	-0.122	-0.061	0	3.225	9.79	1.823	0.061	0.061	-0.122	-9.842	-0.347	-0.666	0	-0.183	0.061	0.83	9.599	2.674	-0.061	0.061	-0.122	1.145	9.869	0.087	0	-0.061	-0.061	1510069066
-9.231	-2.967	-1.98	-0.061	0	-0.061	3.09	-8.57	1.087	-0.122	-0.061	0	3.169	9.787	1.866	0.061	0.061	-0.061	-9.8	-0.331	-0.633	0	-0.122	0.061	0.76	9.54	2.658	-0.122	0.061	-0.061	1.055	9.875	0.124	-0.122	-0.061	-0.061	1510069066
-9.312	-3.007	-2.035	-0.061	-0.122	-0.061	3.106	-8.542	1.097	-0.183	0	0.061	3.147	9.778	1.881	0	0.061	-0.061	-9.746	-0.292	-0.618	0	-0.122	0.061	0.69	9.51	2.683	-0.061	0	-0.061	1.02	9.82	0.169	-0.061	-0.122	-0.061	1510069066
-9.195	-2.992	-1.92	0	-0.061	-0.061	3.218	-8.616	1.145	-0.183	0.061	0.061	3.1	9.734	1.877	0.061	0	0	-9.796	-0.272	-0.563	-0.061	-0.061	0	0.738	9.479	2.687	-0.122	0	-0.061	1.068	9.873	0.115	-0.061	-0.122	-0.061	1510069066
-9.046	-2.882	-1.931	-0.183	0.305	-0.122	3.219	-8.687	1.139	-0.122	0.061	-0.061	3.101	9.769	1.865	0.061	0.122	-0.061	-9.884	-0.272	-0.596	0	-0.183	0.061	0.809	9.546	2.75	-0.061	0.122	-0.122	1.158	9.836	0.103	0	0.061	-0.061	1510069066
-9.036	-2.823	-2.006	-0.183	0.427	-0.183	3.199	-8.648	1.229	-0.122	0	-0.061	3.094	9.848	1.879	0.061	0.183	-0.061	-9.696	-0.176	-0.562	-0.061	-0.122	0	0.78	9.598	2.735	-0.122	0.122	-0.061	1.028	9.825	0.158	-0.122	0.061	-0.061	1510069066
-9.063	-2.537	-2.233	-0.366	0.549	-0.244	3.191	-8.576	1.278	-0.061	0.183	-0.061	3.126	9.79	1.948	0.122	0.244	-0.122	-9.694	-0.098	-0.592	-0.183	0	0	0.794	9.53	2.72	-0.244	0.061	-0.061	0.827	9.772	0.114	-0.122	-0.244	-0.122	1510069066
-8.993	-2.572	-2.322	-0.488	0.488	-0.305	3.191	-8.576	1.278	-0.061	0.183	-0.061	3.03	9.635	2.013	0.061	0.244	-0.122	-9.741	-0.085	-0.66	-0.427	-0.183	0	0.995	9.404	2.597	-0.183	0	-0.122	0.921	9.783	0.029	-0.122	-0.122	-0.244	1510069066
-9.207	-2.427	-2.714	-0.488	0.549	-0.305	3.036	-8.581	1.253	0.122	-0.122	-0.122	3.082	9.621	2.11	0	0.366	-0.366	-9.501	-0.318	-0.668	-0.549	0.122	0	1.018	9.421	2.418	-0.366	0.183	-0.061	0.857	9.74	-0.061	-0.061	0.061	-0.305	1510069067
-9.415	-2.492	-3.11	-0.793	-0.305	-0.366	2.999	-8.463	1.096	0	-0.244	-0.305	3.037	9.782	2.092	-0.122	0.305	-0.488	-9.778	-0.535	-0.871	-0.549	0.061	-0.061	0.947	9.598	2.235	-0.427	-0.061	-0.122	1.27	9.67	-0.256	-0.061	-0.122	-0.427	1510069067
-9.587	-2.699	-2.822	-1.038	-0.671	-0.305	3.064	-8.489	1.071	0	-0.244	-0.305	3.004	9.841	1.961	-0.244	-0.061	-0.61	-9.812	-0.736	-0.952	-0.549	0	0	1.055	9.654	2.287	-0.427	-0.244	-0.244	2.548	9.672	-0.213	-0.366	0.305	-0.122	1510069067
-9.357	-2.805	-2.377	-1.16	-1.77	-0.244	2.952	-8.47	1.049	-0.488	-1.099	-0.61	2.991	9.741	1.859	-0.183	-0.244	-0.732	-9.863	-0.834	-1.068	-0.427	-0.305	0.061	1.146	9.628	2.384	-0.488	-0.183	-0.305	3.636	9.617	0.307	-0.854	0.61	0.61	1510069067
-8.817	-2.717	-1.913	-1.282	-2.136	-0.122	2.952	-8.47	1.049	-0.488	-1.099	-0.61	3.122	9.708	1.96	-0.183	0.122	-0.854	-9.483	-0.806	-1.056	-0.305	-0.244	0.183	1.08	9.497	2.411	-0.732	-0.122	-0.366	4.218	9.316	0.339	-0.366	0.244	1.16	1510069067
-9.123	-3.003	-1.309	-0.977	-1.77	0	3.308	-8.289	1.087	-0.549	-1.709	-0.793	2.805	9.362	1.991	-0.305	-0.183	-0.793	-9.278	-0.34	-1.024	0	-0.305	0.305	0.888	8.954	3.012	-0.732	-0.122	-0.366	4.28	9.176	-0.014	-0.671	1.526	1.953	1510069067
-9.979	-2.987	-0.907	0	-1.099	0.061	4.304	-7.297	1.102	-0.488	0.061	-0.61	2.647	9.329	2.067	-0.183	-0.732	-0.549	-9.828	0.126	-1.048	0	0.122	0.488	0.871	8.917	3.549	-0.366	-0.122	-0.61	3.863	9.786	0.14	-0.183	2.258	2.502	1510069067
-10.696	-2.673	-0.774	0.427	-0.793	-0.183	4.304	-7.297	1.102	-0.488	0.061	-0.61	2.582	10.046	2.229	0.061	-0.732	-0.549	-10.53	0.249	-1.39	-0.061	-0.244	0.427	1.16	9.715	4.09	-0.183	-0.244	-0.671	3.979	10.724	0.519	0.549	1.648	3.357	1510069067
-10.399	-2.6	-0.935	0.061	-0.366	-0.549	4.186	-7.635	0.662	-0.549	-1.343	-0.427	2.572	10.618	2.54	0.305	-0.305	-0.61	-10.53	0.205	-1.628	-0.061	-0.488	0.366	1.311	10.178	4.186	-0.244	-0.366	-0.61	3.311	11.539	0.848	0.427	1.282	4.028	1510069067
-9.479	-2.921	-0.511	0.244	-0.122	-0.427	5.905	-8.713	-0.032	-0.305	-0.916	0.305	2.422	10.212	2.917	0.427	0.183	-0.61	-10.262	0.181	-1.769	0.244	-0.305	0.244	1.091	9.581	4.084	-0.427	-0.549	-0.61	2.323	10.965	1.038	-0.061	0.61	3.418	1510069067
-9.155	-2.475	-0.359	0.732	-0.244	0.061	6.082	-8.083	0.214	-0.305	-0.916	0.305	2.025	9.439	3.078	0.305	-0.183	-0.488	-9.841	0.23	-1.785	0.671	-0.488	0.122	1.054	8.665	3.906	-0.366	-0.793	-0.61	2.098	9.806	0.339	0.305	0.366	2.563	1510069067
-8.815	-1.904	-0.293	0.854	-0.427	-0.061	5.889	-7.476	0.462	-1.282	0.977	0	1.791	8.732	3.043	0.122	-0.916	-0.488	-9.452	0.56	-1.625	0.854	-0.549	0.061	1.145	7.99	3.754	-0.183	-0.916	-0.732	1.741	8.57	-0.183	0.916	-0.427	1.953	1510069067
-8.591	-1.56	-0.053	0.916	-0.061	-0.244	5.715	-6.962	0.574	-1.16	1.282	0.061	1.903	8.258	2.848	0.061	-1.465	-0.549	-9.214	0.824	-1.455	0.854	-0.671	-0.122	1.36	7.635	3.683	0.061	-0.916	-0.793	2.757	8.129	-0.214	0.977	0.549	1.221	1510069067
-8.454	-1.437	-0.092	0.671	0.549	-0.244	5.715	-6.962	0.574	-1.16	1.282	0.061	2.308	8.241	2.631	0.244	-1.282	-0.61	-9.21	1.116	-1.397	0.732	-0.732	-0.183	1.66	7.817	3.876	0.244	-0.549	-0.854	2.783	7.563	-0.169	0.977	1.16	0.671	1510069067
-8.675	-1.607	-0.299	0.244	0.977	-0.305	5.302	-6.952	0.72	-0.793	1.221	0.183	2.755	8.63	2.592	0.549	-0.732	-0.61	-9.201	1.425	-1.424	0.488	-0.549	-0.366	1.609	8.205	4.023	0.244	-0.549	-0.854	3.17	7.419	0.351	1.404	0.488	0.427	1510069067
-10.16	-1.628	-0.106	0.305	-0.183	0	5.146	-8.452	0.702	0.183	0.854	0.61	3.086	9.003	2.798	0.732	-0.244	-0.427	-9.235	1.342	-1.518	0.244	-0.305	-0.671	1.418	8.492	3.892	0.671	-0.732	-0.732	3.423	7.504	1.701	1.648	-0.061	0.122	1510069067
-10.215	-1.585	-0.066	0.61	0.366	0.061	4.847	-9.124	0.768	0.488	0.854	0.488	3.173	9.162	3.009	0.671	-0.427	-0.122	-9.272	1.164	-1.571	0.244	-0.183	-0.854	1.287	8.583	3.766	0.671	-0.916	-0.61	3.423	6.525	1.255	2.441	-2.38	-1.099	1510069067
-12.377	-1.991	0.014	0.122	-1.465	0	4.454	-9.074	0.817	0.793	0.977	0.366	3.195	9.08	3.085	0.549	-1.038	0.305	-9.188	0.925	-1.354	0.244	-0.122	-1.099	1.147	8.512	3.74	0.793	-0.977	-0.488	8.093	8.526	0.88	1.099	-3.845	-0.916	1510069067
-10.458	-2.822	0.638	0.977	-0.427	0.671	4.088	-8.798	0.9	0.732	1.282	0.61	3.403	9.691	3.112	0.488	-1.16	0.61	-9.99	0.634	-0.971	-0.061	0.916	-1.16	1.02	9.217	3.456	0.793	-0.793	-0.183	10.287	9.052	-0.262	-0.366	-1.709	1.343	1510069067
-10.78	-3.859	-0.685	0.061	1.648	0.122	3.703	-9.362	0.628	0.793	1.526	1.16	3.518	11.201	2.929	0.305	-0.916	0.61	-10.741	0.279	-0.766	0.427	0	-0.977	1.183	10.91	3.591	1.16	-0.488	-0.183	3.667	8.771	-2.366	0.305	-2.869	-0.916	1510069067
-10.682	-4.865	-0.961	0.671	0.488	-0.122	3.429	-10.35	0.577	0.732	1.587	1.465	3.724	13.05	2.668	0.244	-0.671	0.61	-12.169	-0.08	-0.609	-0.305	0.671	-0.793	0.991	12.696	3.389	1.343	-0.305	0.061	7.035	9.249	-0.519	1.953	0.916	-1.099	1510069067
-9.61	-4.689	-1.45	0.916	0.977	-0.122	2.829	-11.22	-0.032	1.038	0.488	1.404	3.863	13.585	2.382	0.061	-0.122	0.732	-12.617	-0.953	-0.379	-0.122	-0.732	-0.977	0.489	13.132	2.872	0.916	0	0.244	5.6	12.144	0.407	-1.77	0.916	-1.465	1510069067
-8.13	-4.1	-2.421	0.122	2.747	-0.061	2.785	-10.452	-0.139	1.16	-1.16	1.099	3.753	12.226	1.991	-0.183	0.427	1.099	-10.892	-1.287	0.641	-0.244	-0.427	-0.732	-0.05	11.659	2.286	0.488	0.549	0.61	-0.136	10.971	-0.249	-0.732	-1.465	-1.221	1510069067
-8.806	-4.011	-2.915	-0.061	1.404	0.183	3.237	-8.597	0.648	0.671	-0.427	0.061	3.499	10.511	1.394	-0.427	0.977	1.343	-9.646	-1.889	1.28	-0.305	0.122	-0.61	-0.979	9.879	1.535	-0.244	1.221	1.099	0.607	10.012	-1.65	0.122	-2.441	-2.502	1510069067
-8.551	-3.188	-2.771	-0.427	1.465	0.366	3.158	-7.88	0.937	0.183	0.977	-0.732	3.006	10.101	0.584	-0.854	1.038	1.404	-9.284	-2.096	0.995	0	0.122	-0.305	-1.553	9.454	1.165	-0.244	1.16	1.343	2.334	9.808	-1.474	-0.366	0.122	-2.441	1510069067
-8.618	-2.811	-2.547	-0.183	1.038	0.488	2.417	-8.177	1.085	0.427	1.221	-1.099	2.464	10.168	0.071	-1.16	-0.244	1.343	-8.812	-1.771	0.555	-0.122	0.427	-0.122	-1.365	9.7	1.13	0.244	0.366	1.221	1.236	9.478	-1.436	-0.549	-0.244	-2.258	1510069068
-8.352	-2.574	-2.186	-0.122	1.282	0.244	1.517	-8.004	1.262	0.671	0.183	-1.16	2.606	9.368	-0.05	-1.038	-1.526	1.343	-8.521	-1.627	0.158	-0.366	0.366	-0.061	-0.447	9.19	1.237	0.549	-0.366	0.854	1.476	9.282	-1.396	-0.488	-1.892	-2.441	1510069068
-8.678	-2.229	-2.674	-0.366	0.793	-0.122	1.273	-7.147	1.425	0.488	-0.854	-0.916	3.124	8.528	-0.035	-0.61	-1.343	1.343	-8.5	-1.821	-0.057	-0.305	0.427	0	0.373	8.685	1.237	0.183	0	0.671	2.818	9.061	-1.098	-0.671	-0.732	-2.136	1510069068
-8.792	-2.324	-3.055	-0.427	-0.122	-0.183	1.537	-6.698	1.489	0.183	-0.549	-0.61	3.445	8.513	0.067	-0.183	-0.305	0.977	-8.882	-1.774	-0.321	-0.366	0.305	0.244	0.986	8.978	1.269	-0.244	0.549	0.427	3.048	9.024	-0.91	-0.305	0.427	-1.953	1510069068
-8.51	-2.279	-3.007	-0.793	0.061	-0.061	1.619	-7.127	1.367	0	-0.244	-0.183	3.616	8.806	0.282	0.122	1.038	0.366	-9.032	-1.82	-0.735	-0.305	-0.122	0.366	1.263	9.351	1.225	-0.244	0.732	0.183	2.035	9.371	-0.425	-0.488	0.61	-1.831	1510069068
-8.874	-2.137	-2.78	-0.549	-0.427	-0.122	1.686	-7.58	1.287	-0.244	-0.488	0.122	3.67	8.786	0.615	0.488	1.709	-0.183	-8.894	-1.873	-0.882	-0.366	0.061	0.427	1.215	9.302	1.093	-0.305	0.671	0.122	1.517	9.076	-0.995	-0.122	0	-1.892	1510069068
-8.854	-2.021	-2.732	0.122	-0.549	0	2.046	-7.482	1.392	-0.488	-0.427	0.244	3.821	8.784	1.141	0.488	2.136	-0.61	-8.555	-1.975	-1.001	-0.366	-0.061	0.488	0.958	9.144	1.153	-0.427	0.549	0.122	1.297	9.136	-1.102	-0.122	0.061	-1.77	1510069068
-8.525	-1.87	-2.65	-0.244	-0.732	0.061	2.317	-7.139	1.499	-0.671	-0.366	0.305	3.907	9.048	1.645	0.183	2.014	-0.732	-8.367	-2.096	-1.113	-0.244	0.366	0.61	0.654	9.16	1.101	-0.427	0.549	0.122	1.688	9.205	-0.362	-0.244	0.671	-1.77	1510069068
-8.646	-1.304	-2.479	-0.427	-0.549	0.122	2.377	-6.982	1.579	-0.854	-0.732	0.366	3.679	9.38	1.787	-0.122	1.099	-0.732	-9.054	-1.576	-1.206	-0.061	0.488	0.732	0.869	9.449	1.29	-0.793	-0.061	0.061	1.489	9.065	-0.373	-0.366	0.549	-1.709	1510069068
-8.491	-1.294	-3.039	-0.916	0.183	0	2.608	-7.36	1.702	-0.916	-1.221	0.61	3.545	9.684	1.952	-0.183	-0.183	-0.854	-9.359	-0.805	-1.462	-0.244	0.061	1.16	1.579	9.956	1.876	-0.732	-0.427	-0.183	1.498	9.051	-0.514	-0.732	0.244	-1.343	1510069068
-10.357	-2.814	-4.148	-1.099	-0.977	-0.122	3.086	-8.183	1.778	-0.977	-1.16	0.916	4.02	10.219	2.245	-0.061	0.183	-1.16	-9.722	-1.133	-1.206	-0.61	1.465	1.099	1.897	10.531	2.242	-1.099	-0.183	-0.122	1.159	9.079	-0.668	-1.038	0.244	-1.282	1510069068
-10.996	-3.775	-3.724	-1.404	-0.854	0.183	3.698	-10.123	1.464	-1.038	-0.977	1.099	4.108	11.27	2.402	-0.183	1.038	-1.343	-11.962	-0.658	-1.208	-0.061	0.977	1.038	1.497	11.125	2.657	-1.221	-0.488	-0.183	1.56	10.225	-0.885	-0.732	0.122	-0.854	1510069068
-10.71	-5.251	-2.924	-0.427	-1.831	0.427	4.094	-12.291	1.2	-0.732	-0.793	0.916	3.505	12.05	2.151	-0.427	0.427	-1.282	-13.418	-0.236	-1.2	0	-0.061	0.977	1.221	11.606	3.687	-1.221	-0.488	-0.183	3.903	10.694	0.502	-1.404	-0.061	0.427	1510069068
-10.335	-5.636	-2.054	1.038	-3.662	0.244	4.297	-12.761	1.097	-0.244	-0.427	0.305	2.924	11.312	1.809	-0.427	0.427	-1.282	-12.123	0.171	-0.132	-0.122	-1.221	0.732	0.324	10.576	4.331	-0.366	0.183	-0.671	5.694	11.733	2.054	-2.319	0.061	2.991	1510069068
-10.311	-3.59	-1.278	0.366	-1.343	0.549	4.331	-11.073	1.384	-0.122	0.854	-0.671	2.945	9.978	1.769	-0.488	-0.793	0.122	-10.479	0.111	0.863	0	-0.305	0.122	-1.576	8.746	4.175	-0.671	1.221	-0.061	4.667	12.807	1.187	-1.648	-0.061	4.7	1510069068
-10.46	-3.426	-1.442	-0.122	-0.854	0.244	3.791	-10.237	1.188	0.244	1.587	-1.282	2.371	9.837	1.584	-0.977	0.366	0.793	-10.201	1.01	0.91	0.183	-0.366	-0.061	-2.178	8.406	4.36	-0.122	0.427	0.061	1.026	13.073	-1.493	-0.549	0.122	4.15	1510069068
-8.557	-3.661	-1.329	-0.305	-0.671	-0.366	2.846	-10.173	0.438	1.038	0.427	-1.404	1.032	10.17	1.175	-1.16	-1.16	0.916	-10	0.962	0.535	-0.183	-0.061	-0.122	-1.363	9.156	4.041	0.427	-0.427	0	-0.901	12.652	-0.635	0.916	0.366	4.456	1510069068
-8.057	-3.155	-0.995	-0.916	-1.038	-0.183	2.335	-9.656	-0.071	1.77	-1.282	-1.526	1.046	9.421	1.236	-0.549	-2.136	0.793	-9.266	0.793	0.282	-0.061	-0.305	-0.366	-0.165	8.874	3.981	0.488	-0.366	-0.061	0.097	11.3	-0.986	0.977	-0.183	5.066	1510069068
-7.75	-3.091	-0.449	-0.427	-0.183	0.244	2.51	-8.475	-0.301	1.526	-1.77	-1.709	1.815	8.478	1.597	0.122	-0.732	0.427	-8.817	0.81	0.123	0.061	-0.244	-0.366	0.153	8.096	3.707	0.061	0	0	0.319	10.133	0.22	1.343	1.099	4.456	1510069068
-7.575	-3.198	-0.514	-0.061	-0.183	0	2.83	-7.636	-0.146	1.038	-0.671	-1.465	1.931	8.171	1.666	0.244	0.793	0.183	-8.591	0.699	-0.056	0.061	0	-0.488	-0.048	7.679	3.426	0.061	0	-0.061	-0.066	8.87	0.937	2.075	2.563	3.662	1510069068
-7.699	-2.652	-0.177	-0.061	0.122	-0.061	2.829	-7.288	-0.062	0.732	0.671	-0.916	1.617	8.191	1.549	0.366	0.305	-0.122	-8.798	0.761	-0.364	0	-0.122	-0.61	0.108	7.821	3.372	0.427	-0.183	-0.305	-0.383	8.289	0.925	1.892	3.296	2.441	1510069068
-8.034	-1.896	0.105	0.549	1.404	0.244	2.304	-7.313	-0.358	0.671	0.244	-0.305	1.79	8.376	1.595	0.61	-0.671	-0.366	-9.092	0.846	-0.586	-0.183	-0.427	-0.549	0.624	8.179	3.419	0.427	-0.183	-0.305	-2.628	7.796	-0.811	1.648	-0.488	1.587	1510069068
-8.973	-1.58	-0.873	-0.244	1.404	0.122	2.305	-7.452	-0.355	0.427	-0.61	0.183	2.482	8.478	1.827	0.977	-0.366	-0.549	-8.931	0.745	-0.614	-0.305	-0.427	-0.732	0.73	8.268	3.542	0.793	0.061	-0.549	-1.963	7.485	0.28	2.991	-3.235	0.183	1510069068
-9.454	-1.863	-1.005	-0.122	0.793	0.183	2.771	-7.905	-0.178	0.122	-0.305	0.671	3.097	8.713	2.089	1.16	0.671	-0.488	-8.957	0.87	-0.583	-0.305	-0.244	-0.854	0.575	8.347	3.537	0.793	0	-0.427	1.647	8.409	1.171	1.404	-2.502	-1.343	1510069068
-9.618	-1.67	-1.072	-0.427	0.61	0.305	3.231	-8.504	0.152	0.061	0.854	1.16	3.345	8.884	2.254	1.221	1.038	-0.183	-9.043	0.711	-0.611	-0.488	-0.244	-0.977	0.426	8.428	3.476	0.916	-0.183	-0.244	1.647	8.409	1.171	1.404	-2.502	-1.343	1510069068
-10.124	-3.482	-1.337	-0.488	-0.427	-0.122	3.153	-8.89	0.452	0.061	1.221	1.343	3.359	9.07	2.326	1.16	0.671	0.183	-8.882	0.494	-0.389	-0.61	0.488	-1.404	0.227	8.613	3.121	0.793	-0.305	-0.122	1.647	8.409	1.171	1.404	-2.502	-1.343	1510069069
-9.344	-3.369	-1.584	-0.488	2.38	-0.305	3.003	-9.233	0.663	0.061	1.16	1.282	3.304	9.586	2.216	0.916	-0.061	0.488	-10.231	-0.239	-0.766	-0.61	-0.549	-1.465	0.352	9.137	2.583	0.977	-0.305	-0.183	1.647	8.409	1.171	1.404	-2.502	-1.343	1510069069
-11.362	-6.217	-3.382	0	-2.197	-1.404	2.712	-9.135	0.92	0.122	0.732	1.038	3.309	10.22	1.838	0.671	-0.549	0.427	-10.774	-0.668	0.191	-0.977	0.488	-1.343	0.706	10.05	2.133	1.16	0.183	-0.427	1.647	8.409	1.171	1.404	-2.502	-1.343	1510069069
-9.237	-5.228	-2.351	0.183	-0.183	-1.221	2.646	-9.296	0.963	-0.183	0.305	0.977	3.356	11.411	1.041	0.427	-0.732	0.061	-12.763	-2.339	0.284	-0.977	-1.648	-1.465	0.4	11.378	1.299	0.793	1.282	-0.427	1.647	8.409	1.171	1.404	-2.502	-1.343	1510069069
-8.766	-4.679	-3.482	-0.671	0.305	-1.099	2.433	-10.168	1.008	-0.427	0.671	0.793	3.598	12.266	0.246	0.427	-0.732	0.061	-11.214	-2.766	0.713	-0.244	-2.319	-1.16	-0.276	12.191	1.245	0.793	1.282	-0.427	1.647	8.409	1.171	1.404	-2.502	-1.343	1510069069
-9.093	-4.852	-2.943	0	0.793	-0.854	2.144	-9.814	1.285	-0.732	1.038	0.488	3.722	11.671	-0.55	0.244	1.038	-0.122	-10.546	-3.037	1.136	-0.427	-1.587	-0.916	-1.453	11.517	1.188	0.488	2.38	-0.488	5.913	8.285	-1.242	2.136	-1.343	-1.16	1510069069
-8.763	-3.665	-3.076	-0.305	1.038	-0.977	1.821	-9.543	1.699	-0.916	2.014	0.183	3.369	10.996	-0.863	0.244	1.038	-0.122	-10.384	-2.936	1.03	-0.305	-2.136	-0.854	-2.082	10.818	0.784	0.488	2.38	-0.488	2.157	10.165	-1.56	-0.244	-0.122	-1.282	1510069069
-8.198	-3.925	-2.838	-0.488	1.465	-1.526	1.383	-9.317	1.689	-0.305	2.38	0	3.207	10.162	-0.721	0.854	0.61	0.305	-9.246	-2.761	1.244	-0.549	-1.831	-0.793	-1.647	10.027	0.809	0.549	1.038	-0.549	2.178	9.842	-1.213	-0.305	0.427	-1.404	1510069069
-8.056	-4.471	-2.785	0.061	0.671	-1.404	0.685	-8.409	1.574	-0.061	0.61	0.061	3.185	9.155	-0.443	0.793	0.183	0.488	-8.832	-2.919	1.316	-0.366	-1.953	-0.732	-1.078	9.075	0.674	0.549	1.038	-0.549	1.975	9.593	-0.931	-0.61	-0.488	-0.977	1510069069
-8.04	-4.719	-3.089	0.183	-0.183	-1.343	1.052	-7.265	1.733	-0.61	0.122	-0.061	3.342	8.403	-0.092	0.793	0.183	0.488	-8.571	-3.062	1.4	-0.183	-2.319	-0.549	-0.675	8.269	0.364	0.488	1.16	-0.61	2.37	9.225	-0.226	-0.549	-0.366	-0.793	1510069069
-7.957	-5.021	-2.9	0.366	-0.916	-1.282	1.688	-6.598	2.314	-0.977	1.343	-0.183	3.616	7.959	0.071	0.427	0	0.671	-8.364	-3.551	1.554	0.244	-2.747	-0.427	-0.683	7.875	0.183	0.122	2.38	-0.793	2.668	9.179	-0.356	-0.366	-0.488	-0.244	1510069069
-7.157	-5.797	-2.448	0.732	-0.977	-1.343	1.704	-5.849	2.57	-0.427	1.465	-0.305	4.01	8.034	0.761	0.183	0.366	0.671	-8.425	-3.694	1.809	0.793	-3.662	-0.366	-0.487	8.047	0.047	-0.305	2.93	-0.366	2.701	9.051	-0.41	-0.549	-0.366	0.061	1510069069
-7.557	-5.264	-2.005	2.197	-0.122	-1.587	1.882	-5.303	2.994	-0.61	-0.366	-0.366	4.321	8.278	1.357	-0.61	-1.282	1.282	-7.967	-3.651	1.839	1.282	-4.15	-0.122	-0.494	8.252	0.199	-0.366	3.296	-0.366	2.438	8.943	-0.14	0.61	-0.366	0.488	1510069069
-7.611	-6.129	-2.567	1.404	-1.648	-2.014	3.231	-5.003	4	-0.061	0.305	-1.099	5.111	8.088	2.015	-0.61	-1.282	1.282	-7.951	-3.533	2.488	1.465	-4.517	0.122	-0.453	8.386	0.151	-0.366	3.296	-0.366	2.218	10.093	0.884	-0.671	-0.427	0.488	1510069069
-7.645	-5.619	-1.501	1.648	-1.404	-2.686	4.02	-5.085	3.795	0.732	0.61	-1.282	6.562	8.045	2.418	-1.648	-3.601	2.625	-8.257	-3.192	2.846	1.831	-5.127	0.244	-0.723	8.491	0.383	-0.244	2.38	0.244	1.352	9.701	0.112	0.183	-0.549	0.732	1510069069
-8.111	-4.53	-1.951	0.916	-0.732	-3.845	4.151	-5.444	3.61	0.732	0.61	-1.282	6.739	8.098	2.216	-1.648	-3.601	2.625	-7.99	-1.579	3.334	1.77	-5.31	0.549	-0.794	8.65	0.633	-0.244	2.38	0.244	0.806	10.286	-0.776	0.671	-0.366	0.183	1510069069
-7.934	-5.869	-1.815	-0.061	-1.465	-3.723	4.433	-6.531	3.086	2.136	-1.099	-2.014	6.503	7.973	1.639	-2.441	-3.723	2.93	-7.623	-0.863	4.506	0.732	-6.287	0.549	-0.529	8.686	1.214	0.916	1.526	0.549	2.478	10.389	-0.638	-0.183	1.038	-0.244	1510069069
-7.837	-5.859	-0.488	0.183	-1.16	-3.357	4.469	-7.482	2.237	2.136	-1.099	-2.014	6.343	8.641	1.122	-2.502	-2.93	2.625	-6.547	-1.074	5.151	0.732	-6.226	0.488	-0.599	9.56	1.017	0.916	1.526	0.549	3.305	9.387	-0.867	0.183	1.221	0.183	1510069069
-8.079	-6.072	-0.793	-0.366	-1.099	-3.235	4.807	-8.654	2.061	2.563	-2.075	-1.892	5.974	9.038	0.512	-2.319	-2.38	2.258	-5.393	-0.689	6.319	0.488	-5.615	0.427	-1.242	9.806	0.428	0.427	2.197	0.61	3.187	9.027	-1.087	0.244	0.793	0	1510069069
-7.701	-7.189	-0.577	-0.366	-0.854	-2.808	4.496	-9.759	1.144	3.296	-3.296	-2.014	5.901	10.134	0.036	-1.953	-1.77	2.197	-4.857	-0.999	7.345	0.183	-5.249	0.488	-2.241	10.214	0.221	0.366	2.38	0.488	3.566	9.295	-0.554	0.549	1.16	-0.122	1510069069
-7.161	-7.254	-0.337	0	-0.61	-2.441	4.864	-10.834	1.403	3.052	-2.93	-2.136	5.249	11.033	-0.471	-1.953	-1.77	2.197	-4.069	-1.282	7.68	0.305	-4.7	0.488	-2.863	10.834	0.339	0	2.441	0.244	3.908	9.512	-0.225	0.671	0.793	0	1510069069
-6.921	-7.461	-0.294	-0.488	-0.549	-2.136	4.597	-10.929	1.098	3.052	-2.93	-2.136	4.876	10.939	-0.473	-0.671	-0.916	2.075	-3.408	-1.087	8.48	0.244	-4.15	0.427	-3.332	10.761	0.61	-0.427	1.892	0.183	3.951	9.271	-0.303	-0.183	1.16	0.061	1510069069
-6.679	-7.601	-0.121	-0.244	-0.366	-2.014	4.256	-10.428	1.597	0.793	-2.319	-2.441	4.453	10.777	0.164	-0.122	-0.183	1.526	-2.771	-0.91	9.183	0.244	-3.845	0.427	-3.292	10.849	0.31	-0.244	1.282	0.061	3.53	8.96	-0.507	0.427	0.854	-0.061	1510069069
-6.169	-8.141	-0.605	-0.061	-0.244	-1.465	3.313	-10.268	1.702	-0.183	-0.732	-1.831	4.572	10.586	0.56	-0.122	-0.183	1.526	-2.07	-0.909	9.691	0.305	-2.991	0.305	-2.957	11.014	0.402	-0.122	0.977	0	3.991	9.049	-0.58	0.671	0.183	0	1510069069
-5.864	-8.128	-0.171	-0.244	0.061	-1.221	3.039	-10.043	1.891	-0.366	-0.244	-0.916	5.088	10.344	0.804	0.244	-0.854	0.977	-1.72	-0.784	9.985	0.244	-2.563	0.305	-2.621	11.102	0.465	-0.122	0.977	0	3.779	9.239	-0.318	-0.183	0.793	0.061	1510069069
-6.08	-8.223	-0.644	-0.122	-0.366	-1.16	3.339	-9.784	1.735	-0.549	-1.831	-0.549	5.941	10.191	0.715	0.61	-1.892	0.427	-1.47	-0.646	10.253	0.305	-2.075	0.244	-2.909	11.232	0.445	0.061	0.916	-0.244	3.724	9.11	-0.463	0.244	0.183	0.122	1510069069
-5.499	-8.503	-0.548	-0.244	0	-0.854	4.098	-9.691	1.522	-0.61	-2.136	-0.549	6.763	9.769	0.331	0.61	-1.892	0.427	-1.298	-0.699	10.535	0.305	-1.465	0.061	-2.808	11.091	0.659	0.061	0.732	0.061	3.179	9.02	-0.792	0.244	0.305	-0.244	1510069070
-5.394	-8.717	-0.339	0.061	0.122	-0.671	5.304	-9.392	1.078	-0.488	-1.16	-1.099	7.757	9.323	-0.382	1.709	-2.686	0.854	-1.284	-0.473	10.578	0.244	-1.038	0.061	-1.877	11.33	0.703	0.244	0.305	-0.427	3.224	9.562	-0.595	-0.061	0.244	-0.244	1510069070
-5.309	-8.747	-0.593	0.061	0.305	-0.305	6.145	-8.876	1.178	-0.977	-0.916	-1.038	8.439	9.219	-0.927	1.404	-2.075	0.854	-1.165	-0.339	10.813	0.061	-0.793	0.061	-1.787	11.653	0.579	0.183	0.366	-0.244	2.913	9.382	-0.257	-0.183	-0.61	-0.305	1510069070
-5.607	-8.702	-0.47	0.183	-0.061	-0.061	6.289	-9.04	1.426	-1.038	-1.099	-0.671	8.623	9.595	-1.542	1.404	-2.075	0.854	-0.75	-0.45	10.832	0.061	-0.183	0	-2.074	11.854	0.507	0.183	0.366	-0.244	3.402	9.36	-0.719	-0.122	-0.488	-0.183	1510069070
-5.638	-8.68	-0.537	0.244	0.061	0.305	6.352	-9.278	1.162	-0.793	-1.709	-0.122	9.357	10.313	-1.303	1.831	-3.235	0.732	-0.694	-0.629	11.078	0.122	0.366	0	-2.576	12.013	0.359	0.305	-0.244	-0.183	3.254	9.154	-1.008	0.061	-0.916	-0.305	1510069070
-5.739	-8.752	-0.42	0.061	0	0.61	6.91	-9.667	0.79	-0.061	-2.258	-0.854	9.022	10.444	-1.068	1.099	-0.305	0.732	-0.763	-0.669	11.274	0.122	0.977	-0.061	-2.655	12.295	0.26	0.183	-0.854	-0.305	3.168	9.202	-0.896	-0.061	-1.282	-0.427	1510069070
-5.899	-8.614	-0.334	0.244	0.122	0.854	6.076	-10.045	2.025	0.732	-3.052	-0.549	8.427	11.179	-0.992	1.099	-0.305	0.732	-0.837	-0.717	11.13	0.183	1.709	-0.061	-2.775	12.569	0.264	0.183	-0.854	-0.305	3.119	9.254	-0.916	0.061	-1.831	-0.671	1510069070
-6.233	-8.491	-0.301	0.122	0.244	1.282	6.687	-10.301	0.511	-1.038	-1.404	-0.244	7.922	11.14	-2.254	0.732	0.061	1.099	-0.928	-0.672	10.909	0.122	2.502	-0.061	-3.87	12.151	0.092	-0.244	-0.916	-0.427	3.147	9.141	-1.085	-0.061	-2.136	-0.793	1510069070
-6.357	-8.223	-0.225	0.183	0.427	1.648	6.764	-10.484	-1.145	-0.732	0.305	-0.549	7.458	10.753	-3.449	1.709	-1.831	0.732	-1.251	-0.554	10.727	0.183	3.296	-0.061	-4.235	11.645	0.084	-0.854	-3.418	-0.732	3.352	9.184	-1.431	0.305	-2.319	-0.854	1510069070
-6.428	-7.915	-0.401	-0.061	0.793	2.014	5.837	-10.275	-1.426	-0.732	-2.808	-1.465	7.45	10.179	-3.292	1.709	-1.831	0.732	-1.915	-0.456	10.195	0.122	3.967	-0.061	-3.962	11.639	0.483	-0.854	-3.418	-0.732	3.352	9.184	-1.431	0.305	-2.319	-0.854	1510069070
-6.635	-7.819	-0.383	0.061	0.977	2.319	6.173	-9.445	-1.29	-0.732	-2.808	-1.465	7.184	9.412	-3.637	1.099	-1.892	-0.122	-2.645	-0.583	9.387	0.244	4.456	-0.061	-3.322	11.52	0.584	-0.916	-3.784	-0.977	3.352	9.184	-1.431	0.305	-2.319	-0.854	1510069070
-6.8	-7.504	-0.217	0.183	0.793	2.625	6.275	-8.812	-1.169	-1.038	-1.526	-0.183	7.531	8.126	-3.725	1.099	-1.282	-0.732	-3.35	-0.525	8.562	0.305	4.822	-0.183	-3.199	11.121	1.073	-0.244	-4.517	-1.16	3.228	9.784	-0.846	-0.549	-0.671	-0.854	1510069070
-6.916	-7.015	-0.231	0.183	0.977	2.991	6.647	-7.714	-1.526	-0.793	-2.563	0	8.039	6.968	-3.436	1.099	-1.282	-0.732	-3.898	-0.307	7.795	0.244	5.188	-0.183	-2.707	10.535	0.874	-0.244	-4.517	-1.16	2.986	9.286	-0.774	-0.244	-0.305	-0.793	1510069070
-7.055	-6.491	-0.268	0.122	0.916	3.174	7.443	-6.446	-1.302	-0.793	-2.563	0	8.496	5.853	-3.079	0.732	-0.977	-1.221	-4.488	-0.185	6.917	0.183	5.493	-0.244	-1.942	10.068	0.748	-0.122	-6.47	-0.61	3.418	9.375	-0.912	-0.61	0	-0.61	1510069070
-7.261	-6.111	-0.394	-0.427	0.61	3.052	7.632	-5.363	-0.738	-1.038	-0.61	0.244	9.115	4.951	-2.836	0.61	0.61	-1.099	-5.338	0.215	6.181	-0.122	5.493	-0.183	-0.91	9.282	0.51	-1.038	-6.348	-0.305	2.98	9.43	-0.368	-0.366	1.099	-0.549	1510069070
-7.254	-5.999	-0.549	-0.671	0.549	2.991	8.197	-5.136	0.036	-1.038	-0.61	0.244	8.964	3.994	-2.891	0.61	0.61	-1.099	-5.931	0.565	5.504	-0.671	5.432	-0.122	0.109	8.392	0.924	-1.038	-6.348	-0.305	1.82	9.39	-0.288	-0.488	1.099	-0.671	1510069070
-7.507	-5.867	-0.665	-0.977	0.61	2.93	8.053	-5.047	-0.012	-0.854	-0.122	-0.977	9.336	3.363	-2.946	1.221	0.61	-0.977	-6.461	0.615	4.808	-1.099	5.188	0.061	0.857	7.495	1.412	-1.709	-5.005	0.183	1.696	9.448	-0.205	-0.122	1.16	-0.671	1510069070
-7.364	-5.286	-1.038	-1.221	0.793	2.441	7.191	-4.535	-0.154	-0.366	0.305	-1.648	9.485	2.766	-2.719	1.709	1.831	0.244	-7.181	0.812	4.107	-1.77	5.005	0.244	1.069	6.828	1.546	-1.343	-1.465	1.099	1.488	9.745	-0.007	0	1.465	-0.549	1510069070
-7.141	-4.734	-1.866	-2.197	0.977	1.648	6.956	-4.517	-0.679	1.221	1.587	-2.136	9.031	2.235	-3.139	1.709	1.831	0.244	-7.942	0.725	3.321	-2.258	4.211	0.061	1.17	6.4	1.633	-1.343	-1.465	1.099	0.528	9.576	0.016	-0.244	1.16	-0.61	1510069070
-7.659	-4.739	-2.408	-3.235	-0.122	0.977	5.346	-3.999	-1.205	1.953	-0.977	-2.441	8.368	1.989	-3.537	2.808	1.648	0.549	-8.375	1.036	2.774	-3.052	3.845	0.122	1.884	6.726	1.535	-0.305	0.549	2.441	0.406	9.563	-0.095	0.061	0.854	-0.549	1510069070
-7.205	-4.948	-2.62	-3.235	-0.183	0.488	5.637	-4.234	-1.337	3.235	-2.319	-2.991	8.14	2.066	-4.185	3.723	2.014	0.244	-8.882	0.526	2.287	-3.601	3.357	0.366	2.786	7.056	1.494	-0.183	1.77	2.686	0.36	9.792	-0.597	0.305	0.977	-0.366	1510069070
-7.221	-4.337	-3.176	-3.906	2.319	-0.305	5.788	-4.323	-1.457	4.089	-1.709	-3.357	8.001	2.314	-4.56	3.723	2.014	0.244	-9.758	0.102	1.576	-4.089	2.502	0.183	3.096	7.817	1.279	-0.183	1.77	2.686	0.372	9.855	-0.805	0	1.404	-0.305	1510069070
-8.239	-4.081	-4.363	-4.761	0.183	-1.221	5.443	-4.658	-1.29	4.089	-3.906	-3.235	8.165	2.948	-4.609	3.723	2.747	-0.183	-10.087	-0.153	1.145	-4.761	1.221	0.366	2.72	9.009	0.854	0.671	3.845	2.197	0.7	10.052	-1.065	0.061	2.258	-0.793	1510069070
-8.851	-5.015	-4.761	-4.761	-0.977	-1.221	6.596	-5.156	-1.086	4.333	-2.869	-2.441	8.339	3.387	-5.334	3.784	2.991	-0.549	-10.064	-1.247	1.154	-5.188	0.793	0.488	1.431	10.025	0.776	1.16	4.395	2.197	1.237	10.177	-1.348	0.183	3.601	-0.732	1510069070
-8.969	-5.103	-4.185	-4.089	-1.404	-0.671	7.215	-5.419	-1.473	4.333	-2.258	-1.892	8.428	4.189	-6.662	3.784	2.991	-0.549	-10.287	-2.472	0.949	-5.066	0.61	0.427	0.322	10.532	0.768	1.16	4.395	2.197	1.893	10.13	-0.849	0.122	3.906	-0.244	1510069070
-8.494	-3.939	-4.077	-3.723	-1.343	-0.549	7.551	-5.553	-1.433	4.333	-3.296	-1.587	8.404	4.861	-7.143	4.028	2.869	-0.916	-10	-2.625	0.733	-4.761	0	0.366	0.329	10.999	0.983	1.038	4.578	2.747	1.243	9.893	-0.621	0	2.563	-0.061	1510069071
-8.307	-3.474	-4.784	-4.395	-1.343	-0.854	8.202	-5.242	-1.376	4.211	-3.235	-1.709	8.205	5.042	-7.15	4.517	2.747	-0.916	-9.189	-2.664	0.614	-4.7	0.305	0.549	0.141	10.853	1.011	1.16	4.761	2.319	1.134	9.734	-1.28	-0.183	1.892	-0.488	1510069071
-8.198	-3.698	-5.048	-3.967	-1.526	-0.793	8.562	-4.725	-1.403	4.211	-3.235	-1.709	7.821	4.746	-6.706	4.517	2.747	-0.916	-8.86	-2.858	0.477	-4.7	0.732	0.671	0.002	10.389	0.678	1.16	4.761	2.319	1.909	9.515	-1.11	0.244	3.479	-0.183	1510069071
-7.784	-3.665	-5.162	-4.028	-1.038	-0.977	7.667	-4.163	-1.723	4.578	-2.197	-2.38	7.992	4.436	-6.179	4.7	2.38	-1.099	-9.113	-2.949	0.304	-4.639	0.549	0.732	0.554	10.106	0.44	0.977	4.517	2.625	1.47	9.658	-1.186	-0.061	3.906	0	1510069071
-7.929	-3.688	-5.73	-4.028	-2.197	-1.16	6.87	-3.823	-2.184	4.517	-2.869	-2.441	8.203	4.248	-5.643	4.578	2.38	-1.16	-9.46	-2.968	0.102	-4.639	0.427	0.793	0.554	10.106	0.44	0.854	4.456	2.625	0.274	9.944	-1.223	0.122	2.991	0	1510069071
-7.905	-3.841	-5.685	-3.601	-2.258	-1.16	6.794	-3.479	-2.387	4.456	-2.258	-2.075	8.266	4.082	-5.544	4.15	2.502	-1.099	-9.525	-2.994	-0.117	-4.639	0.427	0.854	1.031	10.13	0.256	0.977	4.456	2.38	0.028	9.982	-1.113	-0.122	2.441	-0.183	1510069071
-7.712	-3.585	-5.902	-3.906	-2.319	-1.221	7.052	-3.31	-2.422	4.272	-2.686	-1.709	8.177	4.03	-5.69	3.845	2.502	-1.099	-9.89	-2.95	-0.223	-4.822	-0.061	0.793	1.311	10.21	0.106	1.038	4.517	2.136	0.894	10.076	-1.071	-0.183	3.052	-0.061	1510069071
-7.357	-3.164	-5.935	-4.028	-2.136	-1.526	7.977	-3.435	-2.062	3.967	-2.808	-1.709	8.177	4.03	-5.69	3.723	2.441	-1.282	-9.83	-2.951	-0.462	-4.822	-0.244	0.793	1.498	10.152	0.092	0.732	4.333	2.014	1.439	9.781	-1.202	-0.366	4.028	0.427	1510069071
-7.556	-3.223	-5.972	-4.333	-2.686	-1.709	7.977	-3.435	-2.062	3.967	-2.808	-1.709	7.996	3.75	-5.655	3.723	2.38	-1.526	-9.527	-2.936	-0.487	-4.944	-0.61	0.732	1.498	10.152	0.092	0.488	4.272	1.77	0.56	9.892	-1.079	-0.366	4.028	0.427	1510069071
-7.815	-3.698	-5.575	-3.662	-3.479	-1.526	8.641	-3.503	-1.684	3.906	-2.075	-1.77	7.936	2.865	-5.418	3.723	2.319	-1.648	-9.221	-3.102	-0.507	-4.944	-0.61	0.854	1.305	9.421	-0.187	0.366	4.211	1.587	0.165	9.776	-1.221	-0.61	3.235	0.427	1510069071
-8.392	-3.493	-5.102	-3.418	-3.662	-1.282	8.66	-3.43	-1.664	3.479	-2.136	-2.014	8.077	2.723	-5.491	3.601	2.319	-1.648	-9.385	-3.346	-0.626	-4.517	-0.488	0.793	1.014	9.344	-0.117	0.488	4.456	1.709	0.565	9.875	-0.97	-0.732	3.54	0.183	1510069071
-8.573	-2.741	-4.66	-4.089	-3.601	-0.854	8.696	-3.187	-1.894	3.601	-2.258	-1.77	8.245	3.067	-5.587	3.418	2.319	-1.648	-9.582	-3.182	-0.665	-4.15	-0.305	0.854	1.05	9.485	0.498	0.488	4.456	1.709	1.993	9.922	-0.47	-1.038	4.089	0.305	1510069071
-8.336	-2.289	-4.335	-5.066	-2.197	-0.61	9.094	-2.878	-2.117	3.906	-1.77	-1.77	8.675	3.722	-5.334	3.052	2.197	-1.465	-9.884	-2.122	-0.719	-3.662	-0.488	0.916	1.554	9.636	1.565	1.77	3.906	0.977	3.748	9.582	-0.239	-1.099	4.333	0.793	1510069071
-8.967	-2.328	-3.23	-6.042	-2.502	-0.793	9.378	-2.74	-2.582	4.089	-1.831	-1.831	9.292	4.331	-4.49	2.991	1.587	-1.221	-9.867	-0.65	-0.768	-4.15	0	0.732	2.135	9.557	2.318	1.953	3.601	0.488	5.468	9.426	-0.307	-1.343	5.127	1.587	1510069071
-10.265	-2.771	-1.998	-6.592	-3.54	-1.221	9.743	-2.695	-3.607	4.211	-1.038	-1.831	9.475	4.633	-3.703	3.113	1.77	-0.916	-9.701	0.444	-0.534	-4.456	0.122	0.671	2.671	8.88	2.921	1.953	3.601	0.488	5.55	9.733	-1.83	-0.244	6.47	2.38	1510069071
-11.267	-3.029	-1.938	-5.798	-4.761	-1.77	9.55	-2.735	-4.406	4.089	-0.671	-2.319	9.542	4.871	-2.9	3.296	2.258	-0.793	-10.284	0.731	-0.725	-5.127	0.671	0.488	2.725	9.195	3.287	1.953	3.662	0.488	3.753	9.731	-3.207	1.587	7.202	1.282	1510069071
-9.942	-2.909	-2.157	-5.31	-3.845	-1.282	8.934	-2.591	-4.969	4.089	-0.854	-2.258	9.542	4.871	-2.9	3.54	1.953	-0.916	-10.994	0.248	-1.062	-5.066	0.183	0.366	2.944	10.13	3.271	1.465	4.089	0.916	4.761	8.683	-3.63	2.869	7.446	-0.244	1510069071
-9.941	-3.019	-2.506	-5.493	-3.662	-0.854	8.934	-2.591	-4.969	4.089	-0.854	-2.258	10.234	5.757	-2.594	3.601	1.77	-1.343	-10.599	0.525	-1.182	-5.249	0.366	0.305	2.888	10.439	3.133	1.343	4.15	1.16	5.395	10.084	-3.801	3.357	13.245	0.183	1510069071
-9.438	-3.441	-2.388	-5.066	-3.357	-0.549	8.934	-2.591	-4.969	4.089	-0.854	-2.258	10.073	5.497	-2.506	3.418	2.014	-1.648	-10.743	0.435	-1.407	-5.31	0	0.122	2.474	9.771	2.81	0.793	3.967	1.221	2.841	10.171	-3.537	3.845	14.526	1.16	1510069071
-8.802	-2.996	-1.987	-5.31	-3.235	-0.305	8.934	-2.591	-4.969	4.089	-0.854	-2.258	9.424	5.005	-2.525	3.479	1.892	-1.465	-10.062	0.2	-1.476	-5.31	-0.244	0.244	2.326	9.233	2.492	0.793	3.967	0.854	0.919	10.306	-3.81	4.517	11.475	2.014	1510069071
-8.128	-2.808	-2.073	-5.554	-3.784	-0.427	8.934	-2.591	-4.969	4.089	-0.854	-2.258	8.914	4.585	-2.58	3.357	1.892	-1.221	-9.332	0.033	-1.449	-5.249	-0.122	0.305	2.115	8.786	2.213	0.793	3.967	0.854	-1.394	10.209	-2.753	5.249	8.484	2.075	1510069071
-7.319	-2.848	-2.113	-5.615	-2.625	-0.427	8.934	-2.591	-4.969	4.089	-0.854	-2.258	8.672	4.24	-2.487	3.235	2.075	-1.343	-9.025	-0.091	-1.434	-5.188	0.061	0.183	1.845	8.345	2.174	0.61	4.089	0.854	-1.266	9.939	-1.464	5.249	8.484	2.075	1510069071
-7.247	-3.165	-1.766	-5.432	-1.587	-0.122	8.934	-2.591	-4.969	4.089	-0.854	-2.258	8.672	4.24	-2.487	3.113	2.563	-1.221	-8.905	-0.083	-1.651	-4.944	0.122	0.366	1.824	8.056	2.353	0.549	4.089	0.916	-0.733	9.532	-1.503	4.028	4.395	2.136	1510069071
-7.389	-3.374	-1.705	-5.188	-0.488	-0.488	8.728	-2.253	-5.362	4.028	-0.916	-1.648	8.486	4.091	-2.609	3.113	2.136	-1.099	-8.896	-0.124	-1.854	-4.883	-0.183	0.366	2.048	8.091	2.488	0.732	3.967	0.793	-0.398	9.453	-0.944	3.845	5.066	1.099	1510069071
-8.506	-3.101	-1.421	-4.456	-1.16	-0.671	8.728	-2.253	-5.362	4.028	-0.916	-1.648	8.817	4.009	-2.533	3.235	1.587	-1.038	-8.771	-0.528	-2.031	-4.7	0.061	0.061	2.007	7.96	2.417	0.732	3.906	0.732	0.128	9.38	-0.468	3.296	4.7	0.488	1510069071
-9.099	-2.786	-0.766	-3.235	-1.099	0.122	7.823	-0.861	-2.826	4.028	-0.916	-1.648	9.007	3.754	-2.763	3.418	1.404	-0.854	-9.001	-0.926	-2.042	-4.028	0	-0.244	1.581	7.723	2.65	1.038	3.235	0.732	1.005	8.196	-0.755	2.625	3.479	-0.488	1510069072
-9.215	-2.141	-1.739	-2.747	0.732	0.366	8.636	-1.109	-2.726	4.089	-1.038	-0.488	9.223	3.665	-2.899	3.601	1.099	-0.61	-8.732	-0.791	-1.815	-3.418	0	-0.61	1.692	7.692	2.936	1.038	3.235	0.732	3.391	8.684	-2.001	2.014	1.892	-0.854	1510069072
-10.332	-2.371	-1.713	-2.319	-0.671	0.793	9.866	-1.293	-2.695	4.211	-0.549	-0.305	9.524	3.668	-3.015	3.601	0.854	-0.244	-8.815	-0.532	-1.842	-3.113	0.305	-1.16	1.92	7.782	3.001	2.197	2.319	1.038	6.671	9.411	-0.933	1.038	2.93	0.549	1510069072
-11.157	-3.329	-2.547	-2.625	0	0.183	10.86	-1.506	-2.742	4.089	-0.488	-0.244	9.9	3.686	-3.202	3.906	0.488	0	-9.463	-0.52	-1.824	-3.052	1.526	-1.648	2.409	8.551	2.713	2.563	2.136	1.282	0.969	10.271	-2.846	-1.831	1.465	-0.916	1510069072
-11.755	-5.583	-3.01	-3.601	0.061	-1.16	11.588	-2.018	-2.936	4.028	0	-0.122	10.435	4.09	-3.675	3.967	0.305	0	-11.836	-0.669	-2.595	-3.296	0.427	-1.953	3.653	10.581	1.812	2.563	2.136	1.282	4.277	11.029	3.858	-0.916	4.395	-3.723	1510069072
-9.594	-5.3	-1.52	-0.854	-2.625	-0.488	11.536	-2.706	-3.027	3.601	0.122	0.122	11.216	4.59	-4.389	3.906	-0.305	-0.305	-12.061	-2.036	-1.589	-3.845	-0.427	-1.526	3.754	12.054	0.787	2.319	2.869	0.427	2.487	11.827	-0.505	-1.343	2.563	-0.671	1510069072
-8.765	-4.162	-2.425	-2.563	1.77	0.183	10.558	-2.725	-2.521	3.235	0.061	-0.244	11.38	5.03	-5.151	3.418	0.732	-0.793	-11.161	-3.725	-0.7	-2.197	-0.977	-1.099	2.548	12.544	0.89	1.465	4.578	0.977	-0.288	9.915	-1.556	0.183	-0.244	-2.075	1510069072
-9.434	-3.531	-3.895	-2.93	1.221	-0.122	9.476	-2.633	-1.787	3.235	0.061	-0.244	11.227	5.515	-5.005	3.235	1.648	-1.16	-10.372	-3.103	-1.05	-1.892	0.244	-0.366	1.599	12.473	1.175	1.465	4.578	0.977	-0.749	10.596	-1.103	-0.122	-0.61	-2.563	1510069072
-8.872	-3.346	-3.164	-2.808	0.061	-0.061	8.921	-2.76	-1.602	2.808	-0.488	-0.732	10.469	5.416	-4.363	3.113	1.892	-1.221	-10.113	-1.832	-1.304	-2.686	0.366	-0.061	1.473	11.867	0.902	1.099	4.944	1.587	0.583	10.251	-0.927	-0.427	0.854	-2.808	1510069072
-7.619	-2.783	-2.507	-2.136	1.526	-0.671	8.575	-2.686	-1.95	2.747	-0.427	-0.977	9.598	4.554	-3.844	2.747	1.221	-0.854	-9.347	-1.729	-1.61	-2.991	0.061	0.183	1.82	10.342	0.531	0.916	2.014	0.793	0.453	9.761	-1.159	0.061	0.488	-3.052	1510069072
-7.738	-2.682	-3.106	-1.953	1.282	-0.854	7.904	-2.408	-2.061	2.747	-1.221	-1.526	8.784	3.589	-2.858	2.441	1.099	-0.793	-8.732	-2.481	-1.522	-2.808	-0.122	0.366	1.859	8.732	0.616	0.916	2.014	0.793	0.892	9.54	-0.603	-0.183	0.671	-2.991	1510069072
-8.096	-2.759	-3.539	-1.587	0.061	-0.671	7.129	-1.743	-1.676	2.563	-1.404	-1.648	8.4	3.218	-2.351	2.319	1.526	-0.854	-8.15	-2.772	-1.371	-2.38	-0.244	0.488	1.754	7.919	0.516	0.366	2.38	0.854	1.14	9.126	-0.423	-0.122	0.549	-2.808	1510069072
-7.93	-2.568	-3.707	-1.099	0.122	-0.732	6.86	-1.136	-1.268	2.197	-1.404	-1.526	8.386	3.061	-2.545	2.136	1.221	-0.671	-8.308	-2.802	-1.628	-1.892	-0.061	0.549	1.408	7.904	0.516	-0.244	2.93	0.977	1.616	9.059	-0.611	-0.122	0.793	-2.563	1510069072
-8.264	-2.382	-3.789	-0.61	0.366	-0.793	7.058	-0.815	-1.262	2.075	-1.587	-1.16	8.43	3.165	-2.915	1.892	1.404	-0.549	-8.577	-2.857	-1.888	-1.648	-0.183	0.549	1.337	8.521	0.439	-0.244	2.93	0.977	1.565	9.308	-0.616	-0.427	0.854	-2.136	1510069072
-8.832	-2.128	-3.706	-0.183	-0.671	-0.549	8.195	-0.799	-1.403	1.831	-1.831	-0.732	8.43	3.165	-2.915	1.343	1.77	-0.488	-8.677	-3.023	-2.255	-1.099	-0.793	0.61	1.904	9.25	0.531	-0.183	2.136	0.793	1.292	9.436	-0.232	-0.671	0.671	-1.892	1510069072
-8.982	-1.719	-3.509	-0.732	-0.671	-0.305	9.068	-0.26	-1.497	1.831	-1.831	-0.732	8.453	3.405	-3.321	0.854	1.099	-0.61	-8.257	-3.212	-1.979	-0.793	-0.122	0.732	1.938	9.374	0.877	-0.122	1.526	0.366	1.053	9.416	-0.492	-0.793	0.122	-1.77	1510069072
-9.195	-0.821	-3.484	-0.305	-0.977	-0.122	9.908	0.217	-1.34	0.793	-0.977	-0.732	9.752	3.814	-2.467	0.244	1.404	-0.61	-8.703	-2.407	-2.078	-0.061	0.244	0.916	1.845	9.472	1.304	-0.549	1.221	0.122	2.027	9.369	-0.202	-0.671	1.221	-1.465	1510069072
-9.17	-1.005	-4.481	-1.465	-0.427	-0.305	10.263	0.371	-1.242	0.366	-0.549	-1.038	9.752	3.814	-2.467	-0.244	1.404	-0.427	-9.666	-1.347	-2.066	-0.549	1.282	1.404	2.708	10.119	1.853	-0.61	0.916	0.061	2.035	10.16	-1.194	-1.099	1.343	-1.221	1510069072
-10.537	-2.409	-5.407	-2.625	-1.099	-0.122	10.88	0.157	-1.803	0.122	0.183	-0.854	10.105	4.069	-2.704	-0.427	0.732	-0.549	-11.312	-0.516	-2.805	-0.549	-0.061	1.099	2.708	10.119	1.853	-0.793	-0.061	0.061	2.753	10.427	-1.035	-1.221	2.93	-0.61	1510069072
-11.153	-3.752	-4.517	-1.648	-2.136	0.183	11.63	-0.994	-2.58	0.122	0.183	-0.854	11.441	4.478	-1.94	-0.549	0.61	-0.916	-13.001	-0.084	-2.478	-1.16	1.221	0.916	4.672	10.989	3.046	-0.793	-1.038	-0.366	4.27	11.148	-0.473	-1.343	2.625	1.038	1510069072
-10.302	-4.566	-3.614	-1.465	-1.16	0.305	11.748	-2.2	-3.071	0.122	0.732	0.488	11.441	4.478	-1.94	-0.549	0.122	-1.221	-12.668	0.295	-1.835	-0.61	-1.16	0.488	3.626	10.024	3.985	-0.854	-1.038	-0.793	4.803	11.805	1.103	-1.831	1.282	3.601	1510069072
-9.903	-4.995	-2.771	-0.061	-3.723	0.122	12.03	-2.836	-3.169	-0.061	1.038	0.488	11.14	4.654	-1.351	-0.854	1.831	-1.16	-10.385	0.408	-0.392	-0.61	-0.61	0.305	2.012	8.233	4.303	-0.061	0.488	-0.061	2.708	11.726	-1.068	-0.854	2.441	4.517	1510069072
-9.551	-3.943	-1.779	-0.793	-2.319	0.305	11.112	-2.637	-2.702	-0.061	2.38	0.183	10.537	4.948	-1.139	-0.732	2.075	-0.671	-9.606	0.645	-0.023	-0.122	0.122	-0.427	1.108	7.441	4.582	-0.061	0.488	-0.061	-0.453	11.945	-0.915	-0.488	0.977	4.272	1510069072
-9.479	-3.917	-1.512	-0.183	-1.831	0.488	9.591	-2.275	-1.768	-0.183	1.892	0.061	10.537	4.948	-1.139	-0.305	0.854	0.183	-9.756	1.048	-0.378	-0.427	0.305	-0.549	1.284	7.96	4.341	0.122	1.099	0.549	-0.627	11.874	-1.26	0.671	0.427	4.333	1510069072
-8.214	-3.461	-1.148	-0.61	-0.793	0.122	9.148	-2.202	-1.888	0.732	2.441	-0.061	9.796	5.076	-0.595	-0.183	1.221	0.671	-9.432	0.883	-0.749	-0.366	-0.183	-0.488	2.062	8.544	3.986	0.671	0.427	0.366	0.164	10.852	-0.45	1.648	0.183	4.883	1510069072
-7.683	-2.751	-1.182	-0.977	-0.732	-0.122	8.565	-1.909	-1.674	0.732	2.441	-0.061	9.148	4.719	-0.161	-0.427	2.625	0.427	-8.813	0.937	-0.983	-0.427	-0.122	-0.488	2.529	8.221	3.729	1.038	0.244	0.305	-0.118	10.152	0.086	1.953	1.404	4.456	1510069073
-7.934	-2.466	-0.803	-0.854	-1.282	0.122	8.665	-1.489	-1.053	1.221	1.221	-0.183	9.148	4.719	-0.161	-0.305	2.38	0.366	-8.613	0.703	-1.165	-0.427	0.061	-0.61	2.35	7.419	3.234	0.977	0.366	0.305	-0.134	9.088	0.487	3.174	2.93	3.967	1510069073
-7.508	-2.438	-0.164	-0.183	-0.61	0.366	8.495	-1.101	-0.738	1.221	1.587	-0.305	8.888	3.924	1.078	0	2.136	0.549	-8.37	0.663	-1.291	-0.305	-0.183	-0.61	2.655	7.147	2.884	0.732	0.427	0.549	-1.008	8.358	0.161	2.686	2.991	3.418	1510069073
-7.086	-2.083	-0.185	-0.61	0.671	0.183	8.435	-0.916	-0.653	1.099	1.709	-0.305	8.643	3.621	1.34	0	3.174	0.549	-8.492	0.867	-1.706	-0.366	0	-0.427	3.092	7.421	2.871	0.61	0.549	0.427	-3.183	7.419	-0.299	2.502	-0.305	1.587	1510069073
-7.608	-1.409	-0.15	-0.61	1.831	0.183	8.418	-0.703	-0.31	0.793	2.197	-0.305	8.643	3.621	1.34	0	2.991	0.732	-8.579	0.946	-2.062	-0.488	-0.122	-0.427	3.665	7.842	2.975	0.549	0.793	0.183	-1.665	7.665	0.744	3.418	-2.625	-0.122	1510069073
-9.339	-1.104	-1.01	-0.854	1.648	0.732	8.72	-0.767	0.165	0.977	1.892	-0.122	9.18	3.334	1.677	0.183	2.441	0.427	-8.271	1.077	-2.04	-0.732	-0.122	-0.549	3.665	7.842	2.975	0.671	0.671	0.122	1.058	7.367	0.396	2.197	-3.845	-1.221	1510069073
-10.215	-1.644	-1.552	-0.427	1.221	0.549	9.286	-0.817	0.675	1.343	2.014	0.061	9.528	2.339	2.774	0.671	2.319	0.244	-8.532	0.892	-1.948	-0.916	0.183	-0.671	3.668	7.203	2.908	0.732	0.488	0.305	10.268	8.606	-0.488	0.427	-0.854	-0.61	1510069073
-11.675	-1.381	-0.523	0.732	-1.709	0.977	9.609	-0.89	1.053	1.709	2.502	0.061	9.528	2.339	2.774	0.854	0.671	0.549	-8.668	-0.05	-1.852	-1.16	0.305	-1.16	3.284	7.11	2.774	0.854	0.427	0.854	12.946	9.795	-2.869	-0.732	2.686	2.869	1510069073
-11.438	-2.327	-1.272	-1.16	-1.77	0.793	9.579	-1.085	1.243	1.831	2.869	0.244	10.777	3.127	2.462	0.671	1.16	1.038	-8.679	-0.876	-1.704	-0.244	2.502	-1.465	3.369	7.897	2.485	1.16	0.977	1.465	0.305	8.794	-0.693	-0.854	-0.793	-0.854	1510069073
-11.622	-4.619	-1.787	-2.014	-0.122	-0.061	9.622	-1.465	2.017	1.587	2.869	0.61	10.457	3.774	2.071	0.366	2.136	1.16	-11.689	-0.427	-2.494	0.183	0.671	-1.038	4.73	9.969	2.125	1.343	1.648	1.953	4.346	10.226	2.501	-2.869	-0.916	-4.15	1510069073
-11.09	-6.099	-1.633	1.77	-3.357	0.122	9.707	-1.718	2.878	1.526	2.747	0.916	10.457	3.774	2.071	0.488	0.793	1.038	-13.008	-0.723	-2.284	-1.038	-0.061	-0.366	5.264	11.632	2.128	1.404	1.526	1.465	8.964	13.725	1.107	-4.456	1.953	0.977	1510069073
-8.15	-3.815	-1.473	0.427	2.258	-0.366	9.465	-2.029	2.963	1.343	2.441	0.977	11.487	4.773	1.946	0.549	0.183	0.488	-11.932	-2.4	-1.219	-0.549	-2.197	-0.916	4.221	12.147	1.866	1.709	1.526	0.488	-0.763	9.867	-1.244	0.122	0.732	-0.61	1510069073
-9.72	-4.148	-3.533	-0.366	0.977	0.061	9.235	-2.31	3.191	0.732	2.625	0.916	11.232	5.077	2.183	0.61	0.488	-0.122	-10.763	-2.975	-0.309	0	-0.305	-0.122	3.509	11.872	1.695	1.282	2.625	0.549	-1.653	10.173	-2.324	0	-3.052	-1.404	1510069073
-9.928	-3.86	-3.085	-0.183	-0.061	0.183	8.53	-2.61	3.963	0.61	3.052	0.977	11.232	5.077	2.183	0.488	1.038	-0.793	-11.313	-2.227	-0.642	0.366	-0.671	0.305	3.329	11.415	1.627	0.549	4.089	1.221	1.14	10.733	-1.03	-0.61	-0.366	-1.526	1510069073
-9.31	-3.608	-2.272	0.366	0.549	-0.061	7.933	-3.065	4.085	0.122	0.732	1.16	10.521	5.395	2.418	0.488	0.305	-1.16	-10.891	-1.474	-1.133	0.183	-0.854	0.244	3.173	10.978	1.866	-0.061	4.333	1.282	0.861	10.514	-1.47	-0.732	0.244	-2.136	1510069073
-8.832	-3.342	-2.085	1.526	1.099	-0.305	8.117	-3.021	4.302	-0.488	2.441	1.038	9.391	4.815	2.05	0.488	-0.488	-1.587	-10.178	-1.676	-0.931	-0.305	-0.61	0.61	3.052	9.701	2.016	0.183	2.93	0.916	1.042	10.19	-1.449	-0.671	-0.427	-2.258	1510069073
-8.269	-2.823	-2.456	1.709	1.404	-0.122	7.511	-2.448	4.005	-0.793	2.625	1.099	9.391	4.815	2.05	0.244	0.61	-1.77	-9.442	-2.068	-0.787	0.366	-1.221	0.549	3.205	8.827	1.788	0.366	2.014	0.671	1.885	9.493	-1.13	-0.549	-1.648	-1.953	1510069073
-8.136	-2.444	-2.773	1.77	0.427	-0.244	6.855	-2.016	4.048	-1.404	-0.061	1.282	8.522	4.436	1.912	0.061	0.366	-1.892	-8.748	-2.044	-0.614	0.732	-0.854	0.549	3.278	8.057	1.87	0	2.502	0.854	2.763	9.034	-0.536	-0.793	-1.16	-1.465	1510069073
-8.567	-2.607	-2.59	1.465	0.366	-0.305	6.687	-1.782	3.592	-1.16	1.16	1.221	7.845	4.532	1.98	-0.122	-0.122	-2.075	-8.43	-1.91	-0.44	0.977	-0.854	0.488	2.996	7.543	1.909	-0.488	2.869	0.916	2.418	8.792	-0.672	-0.854	-1.343	-1.099	1510069073
-8.701	-3.135	-2.358	2.808	-0.122	0.122	6.491	-1.987	3.844	-0.854	1.709	0.732	7.845	4.532	1.98	-0.305	0	-1.892	-8.421	-2.025	-0.516	1.343	-0.977	0.427	2.528	7.395	1.962	-0.732	3.052	0.732	2.751	8.912	-0.578	-0.793	-1.648	-0.793	1510069073
-9.037	-2.531	-2.543	3.479	0.366	0.061	6.113	-2.225	4.194	-0.977	1.16	0.732	8.404	5.162	2.048	-0.793	0.305	-1.892	-8.69	-2.196	-0.888	1.587	-0.366	0.488	2.54	8.088	1.92	-0.244	2.747	0.732	2.857	9.146	-0.58	-1.16	-1.709	-0.305	1510069073
-9.32	-1.796	-2.838	2.93	-0.244	-0.305	6.296	-2.955	4.356	-1.404	-0.977	0.793	8.404	5.162	2.048	-1.099	1.282	-2.258	-9.6	-1.954	-1.071	1.892	-0.977	0.244	2.779	8.065	2.304	0.244	2.38	0.549	2.105	9.628	-0.721	-1.221	-1.404	-0.488	1510069073
-9.247	-2.527	-2.9	1.343	-0.854	-0.549	6.936	-3.36	4.547	-1.16	0.916	0.732	8.434	5.954	2.458	-0.916	0.854	-2.197	-10.277	-1.613	-0.914	2.136	-1.282	0.61	3.353	8.526	2.792	0.488	0.977	0.183	2.099	9.52	-0.531	-1.282	-1.953	-0.183	1510069073
-9.516	-2.906	-1.834	1.099	-1.221	-0.305	6.834	-3.781	4.762	-1.282	-0.977	0.488	7.834	6.49	2.996	-1.404	0.916	-1.892	-10.649	-0.352	-0.892	2.38	-2.075	0.854	3.97	8.638	3.758	0.427	0.305	-0.549	1.577	9.546	0.132	-0.977	-1.587	0.122	1510069073
-9.814	-3.333	-1.402	0.793	-0.854	-0.854	7.632	-4.295	4.681	-1.465	0.366	0.366	7.834	6.49	2.996	-1.465	0.061	-1.831	-10.919	0.9	0.056	1.648	-1.648	0.916	3.686	8.217	4.243	0.854	0.427	-1.343	0.611	10.844	-0.105	-1.221	-2.075	-0.671	1510069073
-10.039	-4.096	-0.778	1.099	-0.61	-1.465	7.086	-5.07	4.431	-1.038	1.16	0.488	7.846	6.215	3.196	-0.854	-0.488	-1.953	-11.457	1.853	0.476	0.732	-2.808	0.732	3.547	8.369	4.644	0.61	0.122	-1.465	1.305	11.111	0.574	-0.977	-0.244	-0.488	1510069074
-9.74	-4.065	-0.391	0.977	-0.122	-1.709	6.483	-5.715	4.349	-1.099	0.427	1.038	7.561	6.187	3.746	-0.549	0.732	-2.38	-10.446	1.485	1.2	0.183	-2.808	0.549	3.547	8.369	4.644	0.549	0.61	-1.465	-0.425	11.165	1.016	-0.793	-0.854	-0.61	1510069074
-9.399	-3.511	-0.17	0.61	0.305	-1.953	6.852	-6.102	4.224	-1.038	0	1.221	7.418	6.995	3.767	-0.122	0.977	-2.808	-9.758	1.547	1.797	0.427	-2.319	0.305	1.572	8.941	4.03	0.793	1.587	-1.343	-0.077	10.753	1.165	-0.977	-1.587	-1.16	1510069074
-9.119	-4.048	-0.284	0.183	0.122	-2.075	6.8	-6.144	3.872	-0.977	0.61	1.404	6.905	7.592	3.6	0.488	0.671	-2.258	-9.496	1.798	2.243	-0.061	-2.625	0.305	0.45	8.557	3.773	0.916	1.587	-1.282	1.06	10.151	1.225	-0.61	-0.916	-1.099	1510069074
-8.5	-4.564	0.083	0.305	0.244	-1.953	6.33	-6.251	3.753	-0.916	0.732	1.404	7.014	7.818	3.762	0.732	0.366	-1.709	-8.672	1.591	2.638	-0.183	-2.258	0.244	0.404	8.62	3.382	0.854	0.854	-1.099	1.05	9.759	1.122	-0.366	-0.671	-0.854	1510069074
-8.268	-4.316	-0.069	0.305	0.427	-1.709	6.404	-6.297	3.771	-0.916	0.916	1.404	6.643	8.01	3.497	0.305	0.916	-1.526	-8.313	1.383	2.988	-0.183	-2.258	0.244	0.324	8.789	3.145	0.671	0.732	-1.038	0.9	9.321	0.895	-0.183	-0.793	-0.916	1510069074
-8.613	-4.657	-0.233	0.305	0.061	-1.404	6.265	-6.294	3.876	-0.854	1.465	1.343	6.095	7.942	3.432	0.122	0.61	-1.099	-8.364	1.302	3.211	-0.183	-1.709	0.061	0.103	9.05	3.118	0.977	0.732	-0.916	1.188	9.42	0.908	-0.183	-0.549	-0.916	1510069074
-8.416	-4.801	-0.389	0.122	0.122	-1.282	5.974	-6.63	4.024	-0.671	1.038	1.16	5.623	8.239	3.621	0.488	0.854	-0.916	-8.375	1.145	3.461	-0.244	-1.526	0.061	-0.154	9.442	3.062	0.977	0.671	-0.793	1.518	9.561	1.308	-0.244	0.183	-0.977	1510069074
-8.447	-5.056	-0.446	-0.061	-0.061	-1.282	6.015	-6.998	4.093	-0.671	0.61	1.038	5.684	8.758	3.484	0.671	0.549	-0.793	-8.443	0.883	3.615	-0.244	-1.526	0.061	-0.154	9.442	3.062	0.793	0.244	-0.854	1.364	9.652	1.158	-0.244	0.183	-0.977	1510069074
-8.309	-5.237	-0.379	0.061	0	-1.099	6.003	-7.247	4.394	-0.732	0.977	0.732	5.258	9.05	3.644	0.854	-0.061	-0.732	-8.613	0.848	3.78	0	-1.282	0.061	0.085	9.948	2.89	0.549	0.305	-0.916	0.857	9.637	0.997	-0.305	0.244	-0.854	1510069074
-8.19	-5.527	-0.444	0.183	0.244	-0.854	5.736	-7.259	4.633	-0.732	1.221	0.488	5.246	8.983	3.966	0.671	0	-0.732	-8.454	0.837	3.95	0	-0.916	0	0.019	9.856	2.726	0.244	0.183	-0.977	0.635	9.722	1.279	-0.061	0.122	-0.732	1510069074
-8.117	-5.617	-0.598	0.305	0.244	-0.671	6.43	-7.221	4.595	-0.488	2.075	-0.183	5.363	8.994	3.931	0.488	-0.183	-0.732	-8.48	0.768	4.053	0.061	-0.793	-0.061	-0.062	9.879	2.695	0.366	0	-0.854	0.682	9.734	1.175	-0.305	-0.244	-0.61	1510069074
-8.184	-5.699	-0.714	0.244	0.061	-0.61	7.891	-7.236	5.524	-0.488	2.075	-0.183	5.764	8.887	3.661	0.61	-0.061	-0.61	-8.543	0.687	4.12	0.061	-0.61	-0.061	-0.001	9.916	2.842	0.244	-0.305	-0.793	0.575	9.78	1.086	0.061	-0.244	-0.366	1510069074
-8.038	-5.833	-0.8	0.305	0.244	-0.427	5.576	-6.766	5.057	-0.122	2.93	-0.305	5.893	9.036	3.473	0.549	-0.671	-0.183	-8.464	0.659	4.297	0.061	-0.61	-0.061	-0.001	9.916	2.842	0.183	-0.305	-0.732	0.258	9.865	1.157	-0.183	-0.183	-0.366	1510069074
-7.923	-5.967	-0.798	0.244	0.366	-0.183	4.499	-6.295	4.728	-0.732	1.404	0.061	6.004	8.849	4.106	0.488	-1.099	-0.061	-8.515	0.573	4.288	0.427	-0.305	-0.244	-0.27	9.914	2.62	-0.244	-0.549	-0.732	-0.244	9.729	1.081	-0.122	-0.427	-0.305	1510069074
-7.802	-5.986	-0.819	0.61	0.61	-0.122	3.854	-6.139	4.649	-0.671	1.465	0.061	5.952	9.173	3.464	-0.061	0	-0.244	-8.564	0.575	4.253	0.61	-0.183	-0.366	-0.258	10.152	2.712	-0.061	-0.793	-0.488	-0.714	9.94	0.928	-0.244	-0.916	-0.366	1510069074
-7.434	-6.062	-0.835	0.61	0.977	-0.061	3.962	-6.212	4.721	-0.854	1.221	0.061	5.571	8.951	3.679	0.061	1.465	-0.244	-8.555	0.546	4.326	0.61	-0.183	-0.366	-0.258	10.152	2.712	-0.122	-1.038	-0.427	-1.614	9.705	0.693	-0.244	-1.77	-0.488	1510069074
-7.576	-6.281	-0.851	0.793	0.977	0.122	5.137	-6.286	5.412	-0.549	1.282	-0.305	5.304	8.805	3.925	0	0.671	-0.061	-8.519	0.663	4.42	0.854	-0.244	-0.488	-0.179	9.996	2.844	-0.122	-0.977	-0.488	-1.083	9.479	0.91	0.061	-2.258	-0.427	1510069074
-7.721	-6.32	-0.952	1.221	1.038	0.427	5.069	-6.33	5.424	0.305	0.061	-0.427	5.344	8.969	4.316	0.427	-1.099	0	-8.172	0.544	4.765	1.038	0.061	-0.549	-1.44	10.474	2.413	-0.305	-1.038	-0.305	-0.578	9.753	0.403	-0.183	-3.601	-0.122	1510069074
-7.873	-6.404	-1.263	1.404	1.343	0.671	6.334	-6.883	6.397	1.465	0.916	-0.977	5.997	10.505	4.179	-0.488	-1.282	0.671	-8.082	-0.365	4.701	1.831	0.916	-0.549	-3.438	10.775	2.074	-0.977	-1.038	-0.244	-0.641	9.95	0.666	-0.61	-3.54	-0.122	1510069074
-7.765	-6.474	-1.464	1.648	1.343	0.61	7.118	-6.68	6.613	1.465	0.916	-0.977	6.08	11.788	3.375	-1.831	0.122	1.648	-8.673	-0.426	4.059	2.441	1.221	-0.61	-3.187	10.605	2.304	-1.099	-3.052	-0.427	-0.116	9.952	1.107	-0.732	-3.052	-0.305	1510069074
-7.673	-6.437	-1.378	2.197	1.587	0.671	6.895	-5.676	5.8	1.526	-0.61	-1.831	4.923	11.336	2.623	-1.404	0.122	2.808	-8.946	-0.153	3.694	2.441	1.221	-0.61	-2.583	10.514	2.547	-1.282	-5.188	-0.977	-0.256	9.988	1.56	-1.099	-3.235	-0.366	1510069074
-7.509	-6.57	-1.426	2.38	2.136	0.977	6.895	-5.676	5.8	0.916	-1.099	-3.296	4.39	11.079	2.199	-0.549	-1.16	3.113	-8.463	-0.08	3.866	3.479	1.404	-0.916	-2.187	11.304	1.91	-1.709	-6.897	-1.404	-1.068	9.823	1.804	-0.977	-3.052	-0.549	1510069074
-7.783	-6.481	-1.676	2.686	2.136	1.343	7.564	-4.754	4.928	0.916	-1.099	-3.296	4.028	10.43	2.232	-0.61	-1.099	2.258	-8.715	-0.276	3.809	3.479	1.404	-0.916	-1.457	11.469	1.166	-2.014	-7.874	-1.465	-1.648	10.074	1.518	-0.793	-3.235	-0.61	1510069074
-7.942	-6.647	-1.724	3.113	2.258	1.526	8.022	-2.931	3.552	-2.319	0.549	-4.333	3.845	9.615	1.815	-0.183	-3.601	0.671	-9.201	-0.23	3.354	4.15	2.075	-1.038	-1.117	10.96	1.235	-1.953	-8.24	-1.587	-1.866	10.172	1.401	-0.793	-4.089	-0.488	1510069074
-7.314	-5.839	-1.919	4.211	2.625	1.831	8.053	-2.942	3.391	-4.517	2.197	-4.456	5.027	8.436	-1.049	-0.916	-6.348	-1.892	-9.134	0.126	2.031	5.371	1.77	-1.038	-0.507	9.788	0.723	-2.686	-8.118	-2.502	-1.049	9.725	1.793	-0.732	-4.578	-0.366	1510069075
-7.194	-5.617	-2.092	4.272	2.563	1.709	8.061	-3.159	2.81	-4.639	2.563	-3.967	5.027	8.436	-1.049	-2.38	-5.554	-2.747	-9.226	0.294	1.432	5.737	1.587	-1.099	-0.099	9.345	0.872	-2.686	-8.118	-2.502	-1.169	9.366	1.709	-0.61	-5.493	-0.061	1510069075
-7.381	-5.493	-2.01	4.7	2.747	1.709	8.027	-3.644	2.835	-5.31	3.174	-3.54	5.241	8.143	-1.479	-3.784	-5.371	-3.601	-9.666	0.44	0.624	5.737	1.587	-1.099	-0.099	9.345	0.872	-2.563	-8.179	-2.93	-1.253	9.496	1.51	-0.793	-6.531	0	1510069075
-7.606	-5.26	-2.096	5.066	2.93	1.587	8.075	-4.478	2.671	-5.31	3.174	-3.54	5.338	8.059	-1.749	-4.7	-6.531	-4.211	-9.948	0.748	0.024	6.592	0.793	-1.221	0.165	8.813	0.987	-2.319	-8.118	-3.235	-1.064	9.271	1.34	-0.427	-7.446	0.061	1510069075
-8.047	-5.113	-2.181	5.371	2.808	1.648	7.815	-5.034	2.25	-5.066	3.906	-3.052	5.964	8.33	-2.344	-5.432	-7.385	-4.333	-10.104	1.297	-0.146	6.592	0.793	-1.221	0.592	8.951	1.256	-2.014	-8.362	-3.357	-0.565	9.288	0.94	-0.122	-7.263	0.305	1510069075
-8.202	-4.802	-2.058	5.371	2.93	1.77	7.812	-5.102	2.255	-5.066	3.906	-3.052	6.541	8.637	-2.881	-5.798	-7.69	-4.211	-9.909	1.751	-0.065	6.653	0.244	-1.343	0.592	8.951	1.256	-1.282	-8.85	-3.479	0.073	9.116	0.671	0.427	-7.507	0.366	1510069075
-8.483	-4.43	-1.967	5.432	2.747	1.831	7.644	-5.204	2.272	-4.944	3.723	-2.319	7.058	8.988	-3.33	-5.615	-7.874	-4.15	-9.694	1.787	0.025	6.47	0.305	-1.343	1.128	9.577	1.835	-0.793	-8.728	-3.235	0.732	9.075	1.06	0.488	-7.996	0.305	1510069075
-8.44	-4.238	-1.971	5.432	2.747	1.831	7.538	-5.453	2.192	-4.395	5.005	-1.953	7.086	9.099	-3.321	-4.883	-8.057	-3.967	-9.745	1.693	-0.306	6.287	0.488	-1.282	1.268	9.417	1.997	-0.854	-7.935	-2.808	0.855	9.32	0.154	0.793	-7.507	0.122	1510069075
-9.058	-4.082	-1.842	5.798	2.258	1.648	7.084	-5.669	2.054	-4.028	4.517	-1.465	7.144	9.174	-3.158	-4.089	-7.507	-3.54	-9.838	1.699	-0.587	6.165	0.305	-1.099	1.268	9.417	1.997	-0.854	-7.446	-2.502	1.979	9.788	0.318	0.916	-7.996	-0.183	1510069075
-9.183	-3.484	-1.901	5.798	2.625	1.038	6.901	-6.058	1.729	-3.418	3.357	-1.16	6.991	9.013	-2.747	-3.296	-6.409	-3.052	-9.984	1.392	-0.904	5.92	-0.122	-1.221	1.651	9.377	1.913	-0.854	-7.263	-2.563	3.755	10.598	1.446	0.427	-5.066	-0.427	1510069075
-9.832	-4.116	-2.719	4.395	3.54	0.183	7.001	-6.143	1.767	-3.052	2.747	-0.977	6.759	8.946	-2.281	-2.625	-6.409	-2.625	-10.05	1.069	-1.052	5.615	-0.061	-1.221	1.848	9.676	1.713	-0.854	-7.019	-2.563	3.086	11.056	3.269	0.427	-5.066	-0.427	1510069075
-10.329	-4.067	-1.997	5.676	0.916	1.221	6.403	-6.01	1.688	-3.052	2.747	-0.977	6.857	9.098	-1.838	-1.953	-7.08	-2.319	-10.838	0.391	-1.388	5.493	-0.488	-0.793	1.848	9.676	1.713	-0.916	-6.897	-2.686	2.677	10.135	-0.115	1.099	-5.737	0.061	1510069075
-8.868	-2.896	-2.571	5.676	3.052	1.282	5.755	-6.054	1.391	-3.113	1.221	-0.366	7.022	9.444	-1.402	-1.709	-6.714	-2.197	-9.68	-0.039	-0.947	5.432	-0.488	-0.61	2	10.545	1.163	-0.854	-6.409	-2.686	2.286	9.398	-1.202	1.526	-3.723	-0.061	1510069075
-8.172	-2.299	-3.486	5.493	3.723	1.16	5.334	-6.051	1.431	-3.479	-0.183	-0.122	7.187	9.423	-1.18	-1.709	-5.859	-2.319	-9.461	-1.119	-0.888	5.127	0.061	-0.793	1.19	10.372	0.79	-0.732	-5.981	-2.625	1.546	9.623	-1.829	1.404	-3.723	-0.427	1510069075
-9.293	-2.944	-4.563	4.395	2.991	1.526	5.614	-6.428	1.87	-4.089	1.099	0.061	7.011	9.534	-1.077	-1.77	-5.981	-2.258	-9.769	-1.495	-1.317	5.432	0.427	-0.549	1.19	10.372	0.79	-1.099	-5.432	-1.953	3.804	9.35	-1.309	0.977	-2.686	0	1510069075
-9.329	-2.497	-4.711	4.639	2.014	1.587	5.406	-7.456	2.475	-4.822	3.235	0.122	6.953	9.969	-0.924	-2.014	-5.798	-2.014	-10.308	-1.379	-1.523	5.249	0.61	-0.427	1.159	10.89	0.321	-1.16	-5.798	-1.587	1.895	10.166	-1.26	0.732	-1.953	-0.061	1510069075
-8.775	-2.122	-4.198	4.517	2.625	1.465	5.072	-8.716	3.144	-5.554	3.235	0.366	6.753	10.281	-1.068	-2.502	-6.104	-1.709	-10.469	-1.043	-1.598	5.188	0.244	-0.549	1.694	10.678	0.377	-0.793	-6.042	-1.77	0.406	9.993	-2.303	0.183	-4.028	-0.488	1510069075
-8.75	-2.044	-4.114	4.211	3.235	1.77	4.724	-9.121	3.96	-6.226	2.808	0.427	6.528	9.914	-1.337	-2.747	-7.08	-1.343	-10.078	-0.724	-1.464	5.127	-0.244	-0.549	1.694	10.678	0.377	-0.793	-6.042	-1.953	1.989	9.378	-2.952	0.793	-2.869	-0.732	1510069075
-9.477	-1.794	-4.789	3.54	2.93	1.343	4.715	-9.183	4.226	-5.554	4.578	-0.244	6.618	9.165	-1.321	-2.563	-7.202	-0.977	-9.967	-0.597	-1.218	4.395	-0.122	-0.732	2.29	9.5	0.633	-0.671	-5.859	-1.953	2.192	10.031	-1.744	0.549	-1.648	-0.916	1510069075
-9.367	-2.372	-4.259	3.601	0.671	1.221	4.606	-9.256	4.648	-5.554	4.578	-0.244	6.812	8.559	-1.16	-2.136	-6.409	-0.977	-9.991	-0.828	-1.152	4.395	-0.122	-0.732	2.57	9.442	0.589	-0.61	-5.371	-1.709	1.689	10.067	-0.913	0	-2.441	-0.793	1510069075
-8.905	-2.364	-3.607	3.54	2.014	1.221	3.254	-9.222	3.914	-3.906	6.287	-0.977	7.033	8.4	-0.944	-1.77	-5.432	-1.099	-9.778	-0.863	-1.084	3.906	-0.183	-0.488	2.57	9.442	0.589	-0.488	-4.578	-1.404	1.41	9.902	-1.132	-0.122	-3.845	-0.549	1510069075
-9.611	-2.363	-3.505	3.601	0.244	1.221	2.36	-9.008	3.256	-3.906	6.287	-0.977	7.275	8.303	-0.805	-1.465	-4.517	-1.099	-9.507	-0.944	-1.135	3.601	-0.183	-0.488	2.588	9.17	0.969	-0.183	-3.479	-1.343	1.727	9.902	-0.749	-0.61	-3.967	-0.488	1510069075
-8.608	-1.607	-2.847	3.296	1.16	1.221	1.759	-7.844	3.06	-1.648	3.113	-0.854	7.279	8.178	-0.685	-1.099	-3.845	-0.854	-9.095	-1.001	-1.138	3.479	-0.183	-0.183	2.274	9.238	1.102	0	-2.686	-1.282	2.019	8.993	-1.476	0.061	-3.052	-0.61	1510069075
-8.727	-1.331	-2.89	3.357	0.793	0.916	1.704	-6.879	3.028	-1.587	2.441	-0.305	7.198	8.357	-0.392	-0.671	-3.113	-0.488	-8.752	-0.857	-1.119	3.296	0	0	2.274	9.238	1.102	-0.183	-2.075	-0.977	1.95	9.077	-1.109	-0.305	-2.441	-0.793	1510069075
-8.885	-1.531	-2.878	3.174	0.732	0.549	1.739	-6.235	2.617	-1.343	2.136	0.488	7.008	8.521	0.115	-0.244	-2.136	-0.244	-8.898	-0.752	-1.175	2.93	-0.122	0.183	2.294	9.354	1.409	-0.122	-1.953	-0.854	1.562	9.361	-0.438	-0.305	-2.625	-0.61	1510069076
-9.536	-1.503	-2.673	2.747	0	0.427	1.733	-5.972	2.096	-1.221	0.977	1.282	6.759	8.624	0.768	0.061	-0.854	-0.122	-9.048	-0.663	-1.183	2.93	-0.122	0.183	2.483	9.639	1.437	-0.122	-1.709	-0.793	0.63	9.601	-0.392	-0.305	-3.174	-0.732	1510069076
-9.806	-1.351	-2.463	2.258	-0.671	0.366	2.116	-6.612	1.793	-1.099	-0.61	1.892	6.578	9.032	1.552	0.122	0.549	-0.244	-9.228	-0.446	-1.215	2.38	0.061	0.854	2.483	9.639	1.437	-0.366	-1.282	-0.549	0.736	9.917	-0.236	-0.488	-2.686	-1.16	1510069076
-9.522	-1.489	-2.826	1.404	0.305	0.183	2.73	-7.446	1.486	-1.099	-2.258	2.197	6.008	9.726	1.858	0	1.465	-0.488	-9.841	-0.791	-0.969	1.892	1.221	1.282	2.373	10.804	1.836	-0.977	-1.038	-0.366	2.176	9.893	-0.839	-0.305	-2.014	-1.343	1510069076
-10.716	-2.985	-3.284	0.732	-0.488	0.427	3.755	-8.488	1.337	-1.526	-2.502	2.014	5.422	10.474	2.048	-0.244	1.892	-0.977	-11.89	0.078	-1.196	2.258	-0.244	1.343	2.669	11.722	2.578	-1.343	-0.977	-0.122	3.017	10.226	-0.014	-0.488	-1.831	-0.183	1510069076
-10.275	-4.253	-2.973	0.854	0	0.61	4.66	-10.357	1.053	-1.526	-2.502	2.014	4.636	11.529	2.036	-0.488	1.465	-1.404	-12.572	1.244	-0.484	1.465	0	1.77	2.669	11.722	2.578	-1.587	-1.221	-0.366	3.539	11.055	1.127	-1.465	-3.235	1.343	1510069076
-10.673	-5.499	-2.527	1.587	-1.953	0.427	5.029	-11.661	0.841	-1.343	0.61	0.61	3.713	11.856	1.845	-0.61	0.122	-1.587	-12.091	1.377	0.598	1.221	-1.343	1.587	1.03	10.462	4.429	-1.038	-1.282	-0.977	3.59	12.222	2.426	-2.258	-3.418	3.967	1510069076
-10.109	-4.566	-1.824	1.77	-1.526	0	4.75	-11.576	0.516	-1.099	1.16	-0.488	3.191	11.094	1.652	-0.549	-0.732	-1.221	-12.091	1.377	0.598	1.221	-1.343	1.587	-0.741	8.933	4.98	-1.404	-0.732	-0.916	1.177	13.037	1.397	-1.526	-3.845	3.967	1510069076
-10.024	-3.508	-1.639	0.854	-0.793	-0.122	4.479	-10.956	0.793	-1.16	1.587	-1.465	2.79	10.36	1.479	-0.61	-0.488	-0.61	-9.634	1.481	1.709	1.221	-0.488	0.427	-0.741	8.933	4.98	-1.343	0.244	-0.671	-1.111	12.05	0.764	-0.916	-4.944	3.845	1510069076
-9.406	-3.981	-1.347	0.244	-0.305	-0.244	3.906	-10.603	0.761	-0.854	2.014	-2.075	1.894	10.085	1.256	-1.038	-0.488	-0.122	-9.153	1.669	1.639	1.221	-0.488	0.427	-1.91	8.282	4.822	-1.038	-0.61	-0.549	-0.662	11.855	1.245	-1.038	-3.418	4.333	1510069076
-8.614	-4.132	-0.91	0.732	-1.404	-0.122	3.376	-10.178	0.592	-0.854	2.014	-2.075	1.133	9.904	1.336	-1.282	-1.282	-0.061	-9.006	1.608	1.293	1.221	-0.183	0.183	-0.839	8.308	4.686	-0.366	-1.404	-0.366	1.592	10.568	1.034	-0.488	-1.16	4.089	1510069076
-7.934	-3.457	-0.374	0.854	-0.671	0.305	2.946	-9.25	0.67	-0.183	1.282	-1.892	1.208	9.552	1.645	-1.343	-1.831	-0.488	-8.853	1.81	1.053	1.343	0.061	0	-0.839	8.308	4.686	-0.122	-1.526	-0.305	1.097	9.55	1.352	-0.305	1.221	3.601	1510069076
-7.635	-3.176	-0.365	0.916	-0.366	0.305	2.784	-8.417	0.781	0	1.282	-1.526	1.757	9.241	2.043	-1.404	-1.038	-0.671	-8.643	2.091	0.9	1.404	-0.061	-0.061	0.2	7.809	4.652	-0.061	-1.221	-0.244	0.531	8.51	1.138	0.183	1.831	2.869	1510069076
-7.852	-3.455	-0.276	0.732	-0.244	0.244	2.817	-8.051	0.769	0.244	1.404	-1.038	1.924	8.87	2.372	-1.343	-0.244	-0.671	-8.626	2.373	0.685	1.16	-0.061	-0.244	0.406	7.683	4.589	-0.305	-1.099	0	-0.102	8.293	0.292	-0.488	0.305	2.319	1510069076
-7.923	-3.255	-0.01	0.854	0	0.427	2.809	-8.137	0.518	0.549	1.16	-0.732	1.809	8.626	2.48	-1.099	-0.549	-0.671	-8.9	2.466	0.395	0.549	0	-0.366	0.406	7.683	4.589	-0.305	-1.16	0.061	-0.158	7.823	0.423	0.671	-1.343	1.892	1510069076
-8.114	-2.95	0.148	0.671	0.549	0.427	2.723	-8.336	0.175	0.854	0.427	-0.732	1.875	8.393	2.388	-0.793	-1.099	-0.793	-9.006	2.335	0.307	0.549	0	-0.366	0.946	7.523	4.553	-0.061	-1.099	-0.061	1.329	7.819	0.757	1.343	-1.77	1.282	1510069076
-8.367	-2.72	0	0.183	1.343	0.305	2.765	-8.416	-0.045	0.916	-0.488	-0.732	2.091	8.233	2.145	-0.549	-1.282	-0.732	-9.311	2.358	-0.002	0.305	0.244	-0.549	1.065	7.757	4.733	0.061	-0.854	-0.183	2.366	8.025	0.925	0.732	-1.099	0.183	1510069076
-9.144	-2.723	0.134	-0.122	0.977	0.366	2.853	-8.476	-0.202	0.793	-1.16	-0.61	2.415	8.461	2.091	-0.122	-0.916	-0.671	-9.27	2.292	-0.147	0.122	0.061	-0.671	1.065	7.757	4.733	0.427	-0.671	-0.244	3.001	7.947	0.355	0.549	-1.221	-0.488	1510069076
-9.38	-2.561	-0.008	-0.366	0.61	0.305	3.013	-8.319	-0.342	0.671	-1.526	-0.305	2.711	8.827	2.29	0.305	-0.366	-0.549	-9.41	2.196	-0.295	-0.061	0.244	-0.671	1.634	8.329	4.736	0.488	-0.671	-0.305	4.681	8.108	-0.61	2.136	-1.404	-0.488	1510069076
-9.569	-2.467	-0.321	-0.488	0.183	0.122	3.266	-8.077	-0.227	0.61	-1.038	0.122	2.982	8.833	2.637	0.732	0.244	-0.366	-9.451	2.06	-0.359	-0.183	0	-0.732	1.785	8.185	4.596	0.549	-0.549	-0.366	6.437	8.658	0.305	1.648	1.404	-0.488	1510069076
-9.53	-2.391	-0.401	-0.427	0.061	0.183	3.389	-7.899	-0.17	0.549	-0.488	0.793	3.079	8.717	3.023	0.977	0.732	-0.061	-9.325	1.92	-0.304	-0.61	-0.122	-1.038	1.785	8.185	4.596	0.61	-0.305	-0.305	7.745	9.083	1.394	0.854	2.136	0.366	1510069076
-9.313	-1.759	0.045	-0.977	0.183	0.427	3.531	-7.979	-0.004	0.305	0	1.465	3.091	8.478	3.308	0.977	0.793	0.183	-9.158	1.766	-0.434	-0.61	-0.122	-1.038	1.645	7.945	4.301	0.732	-0.183	-0.244	5.914	8.453	1.763	-0.305	1.77	0.61	1510069076
-10.651	-2.656	-0.581	-1.404	0	0.305	3.726	-8.46	0.418	0.122	0.305	1.892	3.162	8.728	3.547	0.854	0.671	0.427	-9.155	1.751	-0.445	-0.793	0.122	-1.221	1.645	7.945	4.301	1.038	0.305	-0.061	2.207	8.424	0.278	0.793	-0.488	-1.404	1510069076
-11.061	-3.89	-0.739	-0.244	-0.183	-0.183	3.863	-8.704	0.715	0.244	0.305	2.014	3.218	9.173	3.63	0.671	0.366	0.671	-10.902	0.987	-0.803	-1.282	0.183	-1.282	1.471	8.349	4.094	1.221	0.122	0.061	1.619	9.877	-0.225	0.427	-2.625	-2.625	1510069076
-10.574	-4.605	-1.415	0.854	-0.061	-0.549	3.863	-8.921	0.951	0.305	0.122	1.953	3.157	9.863	3.387	0.549	-0.183	0.854	-11.265	-0.256	-0.349	-1.282	0.183	-1.282	1.706	10.311	3.53	1.343	0.061	0.061	9.045	12.321	1.097	-0.427	0.427	0.122	1510069076
-9.106	-4.649	-1.568	-0.305	0.488	-0.305	3.668	-9.335	1.004	0.244	-0.366	1.892	3.303	10.93	2.923	0.488	-0.305	0.793	-11.691	-1.882	-0.128	-1.282	-0.183	-1.038	0.384	11.262	2.948	1.465	0.488	-0.122	5.57	10.617	1.348	-0.732	2.014	0.061	1510069077
-10.101	-3.828	-1.909	-0.244	0	-0.427	3.984	-9.861	1.707	-0.305	0.122	2.197	3.37	11.978	2.132	0.244	0	0.793	-10.735	-1.498	0.506	-0.122	-0.793	-1.16	0.384	11.262	2.948	1.099	1.099	0.305	-0.233	9.859	-0.791	0.061	-1.099	-0.732	1510069077
-8.356	-3.621	-2.958	-0.244	1.709	-1.038	4.108	-9.445	2.523	-0.366	1.77	2.014	3.089	11.937	1.233	-0.061	-0.061	0.977	-10.296	-1.715	0.877	-0.122	-0.793	-1.16	-0.508	10.984	1.956	0.977	1.038	0.061	1.007	9.884	-1.032	0.977	-0.977	-1.404	1510069077
-8.518	-4.215	-3.677	-1.16	0.549	-0.977	4.002	-8.242	3.041	-0.366	2.502	1.221	2.773	11.003	0.553	0.061	-0.488	1.038	-9.503	-2.411	1.431	-0.671	-1.282	-0.916	-0.959	10.325	1.157	0.671	0.732	-0.061	2.718	9.868	-0.33	-0.122	2.258	-1.404	1510069077
-8.336	-4.295	-3.478	-1.221	0.732	-0.61	3.452	-8.015	3.321	-0.244	1.892	0.061	2.694	10.334	0.219	0.183	-0.366	0.854	-9.391	-2.694	1.445	-0.61	-0.61	-0.61	-0.959	10.325	1.157	0.122	0.488	0.061	0.912	9.745	-0.724	-0.061	1.404	-0.977	1510069077
-8.76	-4.459	-3.439	-0.549	0.366	-0.366	2.853	-8.654	3.269	0	1.099	-1.16	2.664	10.2	-0.201	0.183	-0.061	0.366	-9.711	-2.58	1.116	-0.61	-0.61	-0.61	-1.012	10.08	1.083	0.122	0.732	0.061	0.154	9.711	-0.863	-0.061	1.404	-0.977	1510069077
-8.489	-4.302	-3.113	-0.183	0.549	-0.488	2.338	-9.189	3.045	0.366	0.488	-1.892	2.655	10.261	-0.544	0.061	-0.122	-0.122	-9.31	-2.952	1.128	-0.61	-0.854	-0.427	-0.781	10.284	1.087	0.305	0.854	-0.183	1.062	10.015	-0.791	0.183	-1.282	-1.16	1510069077
-8.41	-4.09	-3.35	-0.305	1.038	-0.732	1.932	-8.772	2.869	0.549	0.549	-2.075	2.844	9.99	-0.546	0.305	-0.244	-0.488	-9.251	-3.098	1.238	-0.549	-0.61	-0.427	-0.653	10.276	0.97	0.366	0.305	-0.488	2.031	9.928	-0.666	0	-0.549	-1.16	1510069077
-8.153	-4.126	-3.449	-0.061	0.549	-0.732	1.373	-7.869	2.389	0.549	0.549	-2.075	3.182	9.843	-0.392	0.488	0.183	-0.732	-9.123	-3.098	1.316	-0.305	-0.793	-0.366	-0.897	9.868	1.268	0	0.488	-0.61	1.723	9.605	-0.769	0.122	0.427	-0.977	1510069077
-8.094	-4.344	-3.701	0	0.488	-0.671	1.174	-7.271	2.125	0.488	0.305	-2.014	3.213	9.933	-0.429	0.488	0.488	-0.732	-9.069	-3.012	1.449	-0.122	-1.038	-0.122	-0.897	9.868	1.268	-0.061	0.61	-0.671	1.245	9.659	-0.824	0.122	0.427	-0.977	1510069077
-8.375	-4.622	-3.542	0.488	0.305	-0.488	1.212	-7.267	2.159	-0.244	0.366	-0.793	3.007	9.91	-0.441	0.488	0.244	-0.549	-9.073	-3.206	1.56	0.244	-1.16	0.061	-1.221	9.8	1.342	-0.244	0.549	-0.793	1.119	9.964	-0.827	-0.183	-1.16	-0.671	1510069077
-8.254	-4.796	-3.541	1.099	0.244	-0.427	1.165	-7.437	1.845	-0.549	0.549	-0.122	2.932	9.933	-0.288	0.549	-0.122	-0.488	-8.717	-3.668	1.833	0.244	-1.16	0.061	-1.897	9.795	1.34	-0.244	0.061	-0.854	1.647	9.702	-0.645	-0.366	-0.732	-0.427	1510069077
-8.326	-4.768	-3.506	1.404	0.305	-0.244	1.302	-7.64	1.714	-0.977	0.549	0.366	2.934	10.22	-0.126	0.427	-0.183	-0.549	-8.445	-3.747	1.977	0.732	-1.038	0.122	-1.897	9.795	1.34	-0.366	0	-0.732	1.68	9.49	-0.69	-0.183	-0.427	-0.244	1510069077
-8.392	-4.719	-3.194	1.953	-0.122	-0.122	1.602	-7.727	1.865	-1.404	0.977	0.671	2.868	10.454	-0.016	0	-0.427	-0.427	-8.583	-3.525	1.939	1.77	-0.549	0.305	-2.333	9.904	1.37	-0.427	-0.061	-0.549	1.286	9.637	-0.569	-0.305	-0.793	-0.122	1510069077
-8.725	-4.933	-3.323	1.953	-0.671	-0.183	1.822	-7.613	1.848	-1.709	1.343	0.854	2.633	10.496	-0.039	-0.305	-1.038	-0.244	-9.031	-3.216	1.945	1.77	-0.549	0.305	-2.14	10.185	1.481	-0.366	-0.671	-0.549	1.482	9.786	0.177	-0.61	-0.793	-0.183	1510069077
-8.832	-4.88	-2.714	2.075	-1.16	-0.122	1.849	-7.773	1.677	-1.892	1.16	0.854	2.358	10.655	-0.026	-0.488	-1.953	-0.183	-9.95	-2.213	1.952	2.136	-0.427	0.427	-2.14	10.185	1.481	-0.671	-1.038	-0.61	1.327	10.058	-0.416	-0.732	-1.526	0.061	1510069077
-8.612	-4.314	-2.578	1.404	-0.61	-0.366	1.939	-8.923	1.516	-1.77	0.854	1.038	2.379	10.836	0.072	-0.427	-2.136	-0.488	-9.855	-0.843	2.279	2.197	-0.732	0.671	-1.068	10.599	1.822	-0.61	-1.099	-0.854	1.457	10.16	-0.575	-0.366	-1.221	0.244	1510069077
-8.39	-4.374	-2.122	0.732	-0.916	-0.305	2.202	-9.619	1.53	-1.465	0.793	1.099	2.692	10.58	0.465	-0.122	-1.221	-0.977	-9.222	-0.272	2.665	1.648	-0.793	0.916	-0.376	10.051	2.812	-0.488	-0.916	-1.099	1.867	9.758	0.213	-0.366	-0.366	0.122	1510069077
-8.446	-4.341	-1.513	1.282	0.122	0.183	2.431	-9.871	1.324	-1.038	0.61	0.793	3.137	10.197	0.992	0.183	0.366	-1.343	-8.612	0.212	2.907	1.343	0.061	0.793	-0.376	10.051	2.812	-0.671	-0.488	-0.793	1.704	9.639	0.346	-0.366	-0.366	0.122	1510069077
-8.777	-4.207	-1.187	1.038	0.122	0.549	2.625	-10.195	1.053	-1.038	0.61	0.793	3.299	10.085	1.414	0.244	1.648	-1.16	-8.845	0.624	2.82	1.343	0.061	0.793	-1.001	9.453	3.278	-0.916	-0.183	-0.305	1.605	9.506	-0.086	-0.305	-1.77	0.061	1510069077
-9.168	-3.858	-1.175	0.61	-0.305	0.427	2.621	-10.574	0.816	0.061	0.122	-0.549	3.042	10.295	1.632	0.061	1.648	-0.732	-9.306	0.852	2.656	1.038	0.488	0.61	-1.579	9.36	3.671	-0.732	-0.549	0.061	2.414	9.702	0.057	-0.366	-1.465	0.061	1510069077
-8.931	-3.645	-0.854	0.244	0	0.488	2.506	-10.671	0.584	0.427	-0.305	-1.099	2.492	10.329	1.638	-0.244	0.122	-0.122	-9.179	1.074	2.522	0.854	0.793	0.488	-1.628	9.319	3.783	-0.427	-0.977	0.244	2.759	9.463	0.261	-0.366	-0.366	0	1510069077
-8.922	-3.711	-0.785	-0.122	0.488	0.793	2.529	-10.34	0.55	0.488	-0.488	-1.221	2.497	10.233	1.838	-0.549	-1.038	0.305	-8.826	1.086	2.402	0.61	0.977	0.366	-1.366	9.311	4.03	-0.122	-1.099	0.427	2.445	9.266	0.203	-0.366	0.244	-0.244	1510069077
-9.174	-4.06	-0.858	0	0.122	1.038	2.645	-9.805	0.737	0.488	-0.488	-1.221	2.761	9.877	2.003	-0.732	-0.854	0.732	-8.826	1.086	2.402	0.488	1.465	0.122	-1.215	8.909	3.996	0	-1.099	0.793	1.992	9.585	0.159	-0.366	0.244	-0.244	1510069077
-8.929	-3.973	-0.926	0.183	0.427	1.038	2.625	-9.567	0.816	0.671	0.488	-0.854	2.665	9.72	2.048	-0.854	-0.549	1.038	-9.382	0.944	1.657	0.244	1.77	-0.061	-0.949	8.708	3.941	0.122	-1.282	1.099	1.921	9.732	0.495	-0.305	0.366	-0.305	1510069077
-8.734	-3.832	-1.084	-0.183	0.488	1.038	2.427	-9.447	0.733	0.916	0	-0.732	2.665	9.72	2.048	-0.854	-0.549	1.038	-9.382	0.944	1.657	0.061	1.77	-0.183	-0.455	8.787	3.868	0.244	-1.099	1.282	1.422	9.634	0.843	-0.183	-0.183	-0.427	1510069078
-9.057	-3.834	-1.135	-0.366	0.427	0.916	2.489	-9.259	0.73	1.038	-0.305	-0.732	2.485	9.787	2.113	-0.916	-0.488	1.16	-9.557	0.618	0.812	0	2.014	-0.366	-0.115	8.909	3.752	0.366	-1.038	1.343	1.536	9.806	0.665	-0.244	-0.427	-0.488	1510069078
-9.188	-3.942	-1.202	-0.061	0.244	0.977	2.6	-8.87	0.762	0.854	-0.122	-0.671	2.489	9.654	2.144	-0.977	-0.366	1.221	-9.648	0.351	0.401	0	2.014	-0.427	0.128	8.885	3.601	0.366	-1.099	1.404	1.803	9.813	0.45	0	0.061	-0.427	1510069078
-8.921	-3.626	-1.28	0	0.488	0.977	2.682	-8.503	0.812	0.732	0.244	-0.488	2.556	9.603	2.107	-1.038	-0.366	1.16	-9.599	0.03	-0.057	-0.122	1.892	-0.427	0.452	8.908	3.384	0.427	-1.038	1.465	1.457	9.771	0.585	0.061	0.366	-0.427	1510069078
-9.082	-3.493	-1.505	-0.366	0.61	0.793	2.634	-8.129	0.831	0.671	0.366	-0.305	2.627	9.53	1.981	-1.038	-0.488	1.099	-9.77	-0.15	-0.376	-0.122	1.709	-0.488	0.793	9.002	3.183	0.366	-1.099	1.343	1.044	9.89	0.621	0.122	0.061	-0.549	1510069078
-9.432	-3.427	-1.767	-0.122	0.305	0.549	2.663	-8.08	0.938	0.366	0.244	0	2.802	9.544	1.876	-0.854	-0.488	0.977	-10.184	-0.245	-0.924	-0.122	2.136	-0.427	0.986	9.125	2.964	0.305	-1.099	1.282	1.217	10.055	0.444	0.305	-0.244	-0.61	1510069078
-9.177	-3.253	-1.887	-0.244	0.549	0.427	2.827	-8.306	1.125	0.183	0.366	0.244	3.04	9.875	1.884	-0.793	-0.366	0.732	-9.966	-0.388	-1.188	-0.061	1.587	-0.366	1.254	9.5	2.798	0.244	-1.221	1.099	0.891	9.983	0.445	0.305	0.061	-0.671	1510069078
-9.117	-3.164	-1.903	-0.305	0.366	0.427	2.779	-8.295	1.215	0.183	0.122	0.244	3.135	9.781	1.877	-0.732	-0.549	0.549	-9.966	-0.388	-1.188	-0.122	1.526	-0.305	1.541	9.728	2.637	0.244	-1.587	0.793	1.158	9.845	0.462	0.305	0.061	-0.671	1510069078
-9.091	-3.128	-2.038	-0.061	0.305	0.427	2.919	-8.04	1.487	0.183	0.122	0.244	3.345	9.372	2.05	-0.61	-0.61	0.427	-9.867	-0.767	-1.519	-0.061	1.343	-0.305	1.682	9.434	2.5	0.122	-1.587	0.61	1.511	9.772	0.291	0.244	0.305	-0.61	1510069078
-9.071	-3.023	-2.213	0.061	0.366	0.366	3.053	-8.006	1.769	-0.061	0.061	0.244	3.558	9.237	2.239	-0.61	-0.427	0.183	-9.867	-0.767	-1.519	0.061	1.282	-0.244	1.855	9.209	2.308	-0.061	-1.343	0.61	1.415	9.738	0.238	0.183	0	-0.366	1510069078
-9.143	-2.925	-2.29	0	0.183	0.366	3.019	-8.02	1.915	-0.366	0.61	0.488	3.633	9.254	2.28	-0.61	-0.427	-0.061	-9.811	-0.725	-1.812	0.122	0.977	-0.183	2.086	9.277	2.196	-0.061	-1.404	0.488	1.287	9.769	0.242	0.061	-0.488	-0.183	1510069078
-9.234	-2.827	-2.287	0.244	0.183	0.488	3.082	-8.068	2.071	-0.427	0.671	0.61	3.87	9.266	2.407	-0.549	-0.549	-0.244	-9.775	-0.81	-1.869	0.061	0.793	-0.244	2.239	9.345	2.133	0.061	-1.404	0.366	1.585	9.761	0.077	-0.183	-0.244	-0.061	1510069078
-9.208	-2.513	-2.333	-0.061	0.305	0.366	3.082	-8.068	2.071	-0.427	0.671	0.61	4.175	9.172	2.472	-0.366	-0.305	-0.366	-9.727	-0.803	-1.989	0.122	0.793	-0.183	2.327	9.239	2.096	-0.061	-1.221	0.366	1.156	9.75	-0.1	-0.061	-0.061	0	1510069078
-9.374	-2.631	-2.427	0	0.122	0.305	3.362	-8.454	2.671	-0.549	0.977	0.732	4.321	9.284	2.373	-0.366	-0.122	-0.427	-9.727	-0.803	-1.989	0.183	0.61	-0.122	2.444	9.325	2.04	-0.122	-0.977	0.366	0.958	9.896	0.163	-0.061	-0.061	0	1510069078
-9.301	-2.589	-2.422	-0.122	0.122	0.305	3.255	-8.668	2.682	-0.61	1.099	0.61	4.343	9.233	2.306	-0.366	-0.183	-0.427	-9.654	-0.802	-2.2	0.122	0.61	-0.183	2.463	9.32	2.038	-0.061	-0.793	0.244	0.652	9.899	-0.004	-0.061	-0.183	-0.061	1510069078
-9.351	-2.589	-2.444	-0.061	0.061	0.305	3.271	-8.841	2.649	-0.427	0.732	0.183	4.387	9.166	2.29	-0.305	-0.366	-0.305	-9.711	-0.794	-2.306	0.061	0.61	-0.122	2.396	9.182	1.998	0.122	-0.732	0.183	0.817	9.83	0.02	0.061	0	-0.061	1510069078
-9.282	-2.498	-2.46	-0.183	0.122	0.244	3.146	-8.916	2.596	0.122	0	-0.916	4.457	9.148	2.33	-0.244	-0.488	-0.183	-9.654	-0.863	-2.409	0	0.671	-0.122	2.436	9.208	1.912	0.122	-0.732	0.122	0.909	9.878	0.104	0	0.061	-0.122	1510069078
-9.281	-2.517	-2.457	-0.122	-0.061	0.122	3.146	-8.916	2.596	0.122	0	-0.916	4.487	9.118	2.372	-0.183	-0.427	-0.122	-9.672	-0.834	-2.561	0	0.549	-0.122	2.69	9.216	1.904	0.061	-0.671	0	0.818	9.904	0.018	0	0.061	-0.122	1510069078
-9.202	-2.511	-2.503	-0.183	0.061	0.122	3.027	-8.825	2.491	0.366	0.061	-1.282	4.487	9.118	2.372	-0.183	-0.427	-0.122	-9.639	-0.797	-2.562	0	0.488	-0.122	2.811	9.148	1.867	0.122	-0.549	0	0.791	9.82	-0.014	0.061	-0.061	-0.122	1510069078
-9.21	-2.46	-2.556	-0.122	0	0.061	2.875	-8.48	2.182	0.549	-0.122	-1.099	4.487	9.118	2.372	-0.183	-0.427	-0.122	-9.665	-0.851	-2.628	-0.061	0.427	-0.122	2.885	9.182	1.786	0.122	-0.305	0	0.724	9.885	0.063	-0.061	0.122	-0.061	1510069078
-9.332	-2.511	-2.545	-0.122	0	0	2.754	-8.38	1.817	0.671	-0.305	-0.732	4.585	9.203	2.668	0	0.122	-0.061	-9.618	-0.885	-2.717	-0.183	0.183	-0.183	2.924	9.287	1.791	0.061	-0.183	0.061	0.849	9.857	-0.024	0.061	-0.061	-0.061	1510069078
-9.253	-2.426	-2.548	-0.183	0	0	2.589	-8.324	1.925	0.671	-0.305	-0.732	4.551	9.185	2.734	0	0.183	0.061	-9.637	-0.915	-2.751	-0.183	0.244	-0.122	2.79	9.222	1.821	0.122	0	0.061	0.854	9.881	0.012	0.061	-0.061	-0.061	1510069078
-9.293	-2.479	-2.582	-0.183	-0.061	-0.061	2.617	-8.306	1.725	0.244	-0.366	-0.549	4.429	9.259	2.809	-0.061	0.122	0.183	-9.618	-0.961	-2.75	-0.183	0.061	-0.061	2.73	9.235	1.797	0.122	0	0.061	0.872	9.866	-0.023	0	0.061	-0.061	1510069078
-9.27	-2.434	-2.531	-0.122	0	-0.061	2.669	-8.338	1.632	0.122	-0.183	-0.122	4.282	9.298	2.732	-0.122	-0.061	0.183	-9.639	-0.951	-2.777	-0.122	0	-0.122	2.759	9.268	1.763	0.122	0.122	0.061	0.872	9.866	-0.023	0	0.122	-0.061	1510069078
-9.272	-2.437	-2.491	-0.122	0	-0.122	2.524	-8.246	1.659	0.122	-0.183	-0.122	4.222	9.265	2.641	-0.122	-0.061	0.183	-9.519	-0.952	-2.696	-0.122	-0.183	-0.122	2.778	9.321	1.757	0.122	0.183	-0.061	0.872	9.866	-0.023	0	0.122	-0.061	1510069078
-9.312	-2.414	-2.574	-0.122	0	-0.122	2.639	-8.172	1.853	0.244	-0.427	0.061	4.221	9.258	2.657	0	0.183	0.122	-9.519	-0.952	-2.696	-0.122	-0.122	-0.122	2.598	9.263	1.774	0.183	0.305	0	0.675	9.895	0.018	0	0.122	-0.061	1510069079
-9.278	-2.493	-2.529	-0.061	-0.122	-0.183	2.822	-8.236	1.902	-0.183	-0.122	0.488	4.083	9.205	2.568	0	0.183	0.122	-9.533	-0.991	-2.667	-0.122	-0.122	-0.061	2.516	9.226	1.791	0.122	0.244	0	0.871	9.848	0.012	0.061	0.061	-0.061	1510069079
-9.243	-2.414	-2.492	0	0	-0.183	2.783	-8.262	1.9	-0.183	-0.122	0.488	3.979	9.166	2.523	0	0.061	0.061	-9.533	-0.991	-2.667	-0.122	-0.122	-0.122	2.524	9.193	1.8	0.122	0.244	-0.061	0.871	9.848	0.012	0.061	0.061	-0.061	1510069079
-9.372	-2.493	-2.545	-0.122	-0.122	-0.122	3.06	-8.387	1.958	-0.183	-0.366	0.61	3.955	9.216	2.535	0.061	0.061	0	-9.542	-0.924	-2.677	-0.061	-0.305	0	2.619	9.241	1.747	0.183	0.305	-0.122	0.8	9.871	0.029	-0.061	0.061	0	1510069079
-9.286	-2.44	-2.46	-0.061	-0.061	-0.122	3.067	-8.51	2.196	-0.366	-0.183	0.732	3.955	9.216	2.535	0.061	0.061	0	-9.429	-0.89	-2.445	-0.061	-0.366	-0.122	2.704	9.379	1.742	0.183	0.366	-0.183	0.852	9.869	-0.025	-0.061	-0.061	-0.061	1510069079
-9.278	-2.382	-2.522	-0.183	0	-0.122	3.339	-8.51	2.292	-0.366	0.305	0.732	3.955	9.216	2.535	0.061	0.061	0	-9.429	-0.89	-2.445	-0.122	-0.305	-0.122	2.468	9.406	1.843	0.061	0.488	-0.122	0.879	9.819	-0.012	0	0	-0.061	1510069079
-9.339	-2.482	-2.505	-0.122	-0.183	-0.183	3.287	-8.538	2.277	-0.366	0.305	0.732	4.022	9.333	2.597	0.061	0.305	-0.061	-9.507	-0.958	-2.462	-0.122	-0.244	-0.061	2.229	9.312	1.851	0	0.305	-0.122	0.928	9.89	-0.002	0.061	0.122	-0.061	1510069079
-9.234	-2.507	-2.434	-0.122	0	-0.183	3.119	-8.573	2.162	-0.183	0.244	0.488	3.88	9.354	2.567	0.061	-0.061	0	-9.507	-0.958	-2.462	-0.122	-0.122	-0.061	2.186	9.305	1.811	0	0.122	-0.122	0.845	9.826	0.005	0.061	0.122	-0.061	1510069079
-9.307	-2.507	-2.485	-0.122	-0.061	-0.122	3.185	-8.555	2.079	0.061	-0.488	0	3.863	9.392	2.528	0.061	-0.122	-0.122	-9.519	-0.982	-2.507	-0.122	-0.183	-0.061	2.369	9.428	1.765	0	0.122	-0.183	0.845	9.868	0.074	0.061	0.122	-0.061	1510069079
-9.342	-2.54	-2.475	-0.122	-0.061	-0.122	3.263	-8.472	2.166	0.061	-0.305	0	3.981	9.367	2.573	0.183	0.122	-0.244	-9.564	-0.983	-2.438	-0.122	-0.183	-0.061	2.473	9.423	1.802	0.061	0.122	-0.183	0.933	9.86	-0.031	0	0	-0.061	1510069079
-9.27	-2.552	-2.45	0	-0.061	-0.122	3.246	-8.379	2.125	0	-0.244	-0.122	4.03	9.387	2.676	0.183	0.244	-0.244	-9.564	-0.983	-2.438	-0.122	-0.244	-0.061	2.421	9.396	1.803	0	0.183	-0.183	0.867	9.874	0.013	0.061	0.183	0	1510069079
-9.226	-2.545	-2.448	-0.061	0	-0.122	3.378	-8.355	2.076	0	-0.244	-0.122	3.978	9.361	2.705	0.122	0.061	-0.183	-9.55	-1.018	-2.456	-0.061	-0.305	-0.061	2.317	9.368	1.828	-0.061	0.122	-0.183	0.708	9.861	-0.008	0.061	0.183	0	1510069079
-9.313	-2.583	-2.474	0.061	-0.122	-0.122	3.269	-8.454	2.266	-0.061	0.427	-0.244	4.009	9.416	2.714	0.061	0	-0.183	-9.637	-0.975	-2.431	-0.061	-0.183	0	2.255	9.343	1.804	-0.061	0.061	-0.183	0.802	9.91	0.013	0	-0.061	-0.061	1510069079
-9.282	-2.616	-2.427	0	-0.061	-0.122	3.269	-8.454	2.266	-0.061	0.427	-0.244	3.942	9.435	2.686	0	0	-0.244	-9.637	-0.975	-2.431	-0.061	-0.305	0	2.312	9.396	1.824	-0.061	0.061	-0.183	0.797	9.844	-0.007	0	-0.061	-0.061	1510069079
-9.293	-2.573	-2.44	0.061	0	-0.122	3.113	-8.518	1.773	-0.427	-0.244	-0.366	3.913	9.438	2.67	0	-0.122	-0.244	-9.621	-1.006	-2.42	0.061	-0.366	0	2.375	9.42	1.828	0	0.061	-0.244	0.798	9.868	0.079	0	-0.061	-0.061	1510069079
-9.277	-2.614	-2.46	0.061	-0.061	-0.122	3.224	-8.458	1.7	0.244	-0.183	-0.061	3.938	9.436	2.631	0.061	0	-0.305	-9.594	-1.016	-2.294	0.061	-0.366	0	2.355	9.432	1.811	-0.122	0.122	-0.244	0.804	9.859	-0.061	0.061	-0.061	-0.061	1510069079
-9.284	-2.613	-2.421	0.122	-0.061	-0.122	3.088	-8.451	2.091	0.305	0	-0.122	3.883	9.396	2.586	0.061	0	-0.244	-9.594	-1.016	-2.294	0.122	-0.427	0	2.254	9.371	1.883	-0.122	0.122	-0.183	0.959	9.856	-0.072	-0.061	-0.061	-0.061	1510069079
-9.247	-2.641	-2.425	0.122	-0.061	-0.122	2.828	-8.451	2.248	0.305	0	-0.122	3.845	9.409	2.576	0	-0.122	-0.244	-9.583	-0.969	-2.194	0.061	-0.305	0	2.107	9.349	1.891	-0.122	0.061	-0.183	0.959	9.856	-0.072	-0.061	-0.061	-0.061	1510069079
-9.269	-2.65	-2.354	0.183	-0.061	-0.122	2.957	-8.527	2.114	0	-0.183	-0.244	3.792	9.411	2.521	0	-0.183	-0.244	-9.606	-0.951	-2.119	0.122	-0.305	0	2.114	9.353	1.899	-0.061	0.061	-0.244	0.84	9.855	-0.022	0	-0.122	0	1510069079
-9.288	-2.658	-2.425	0.122	-0.061	-0.122	3.043	-8.494	1.968	-0.244	0.244	-0.061	3.747	9.399	2.451	0	-0.183	-0.244	-9.606	-0.951	-2.119	0.183	-0.427	0	2.159	9.367	1.921	-0.061	0.061	-0.244	0.769	9.88	-0.03	0.061	-0.061	0	1510069079
-9.281	-2.744	-2.389	0.122	-0.122	-0.122	2.975	-8.473	1.916	-0.244	0.244	-0.061	3.732	9.39	2.462	0.061	-0.122	-0.305	-9.634	-0.941	-2.056	0.183	-0.366	0	2.126	9.36	1.962	-0.061	0.061	-0.305	0.874	9.845	-0.031	-0.122	-0.183	-0.061	1510069079
-9.235	-2.774	-2.336	0.183	-0.122	-0.183	2.84	-8.524	1.845	-0.183	0.061	0	3.659	9.424	2.445	0.061	-0.122	-0.305	-9.763	-0.952	-1.993	0.183	-0.366	0	2.094	9.408	1.928	-0.122	0.061	-0.305	0.933	9.837	-0.012	0	-0.061	0	1510069079
-9.24	-2.872	-2.302	0.244	-0.122	-0.244	2.83	-8.542	1.652	-0.061	-0.122	-0.061	3.607	9.427	2.391	0.061	-0.183	-0.366	-9.763	-0.952	-1.993	0.183	-0.427	0	2.085	9.412	1.942	-0.122	0.122	-0.366	0.811	9.841	0.007	0	0	0	1510069079
-9.213	-2.9	-2.28	0.183	-0.122	-0.305	3.23	-8.448	1.849	-0.061	-0.122	-0.061	3.594	9.427	2.413	0.122	-0.183	-0.366	-9.761	-0.949	-1.964	0.305	-0.61	0	2.038	9.4	2.006	-0.061	0.061	-0.427	0.72	9.887	0.02	0	0	0	1510069079
-9.349	-3.013	-2.109	0.183	-0.366	-0.366	2.894	-8.294	1.986	0.061	0.366	-0.061	3.542	9.412	2.384	0.183	-0.122	-0.427	-9.722	-0.87	-1.791	0.244	-0.61	0	2.038	9.361	2.009	-0.122	0.183	-0.427	0.909	9.804	0.071	0	-0.061	0	1510069079
-9.126	-2.994	-2.031	0.244	-0.122	-0.244	3.042	-8.336	1.76	-0.732	0.122	0.244	3.522	9.434	2.338	0.183	-0.122	-0.488	-9.804	-0.884	-1.72	0.244	-0.671	0	1.999	9.372	2.031	-0.122	0.305	-0.488	0.782	9.9	0.075	0.061	0	0	1510069080
-9.156	-3.053	-2.048	0.183	-0.061	-0.305	3.042	-8.336	1.76	-0.732	0.122	0.244	3.523	9.52	2.347	0.305	0	-0.488	-9.8	-0.8	-1.623	0.305	-0.793	0	1.915	9.426	2.153	-0.061	0.366	-0.549	0.782	9.9	0.075	0.061	0	0	1510069080
-9.247	-3.129	-2.065	0.305	-0.183	-0.305	3.149	-8.52	1.335	0.061	-0.122	0.305	3.487	9.562	2.373	0.366	0	-0.427	-9.816	-0.675	-1.278	0.244	-0.916	0.061	1.872	9.477	2.255	-0.061	0.427	-0.549	0.785	9.889	0.007	0.061	-0.122	0.061	1510069080
-9.059	-3.102	-1.955	0.122	0	-0.305	3.133	-8.626	1.675	0.061	-0.061	0.183	3.473	9.544	2.426	0.427	0.122	-0.366	-9.816	-0.675	-1.278	0.183	-0.916	0	1.794	9.44	2.304	-0.061	0.488	-0.549	0.88	9.816	0.02	0.061	-0.122	0.061	1510069080
-9.195	-3.149	-1.92	0.183	-0.061	-0.366	3.083	-8.607	1.778	-0.183	-0.427	0	3.383	9.558	2.395	0.366	0.183	-0.305	-9.844	-0.568	-1.128	0.183	-0.977	-0.061	1.625	9.378	2.308	-0.122	0.549	-0.549	0.906	9.824	-0.072	0.061	-0.122	0.061	1510069080
-9.188	-3.171	-1.907	0.061	-0.061	-0.366	3.083	-8.607	1.778	-0.183	-0.427	0	3.29	9.518	2.341	0.427	0.183	-0.244	-9.79	-0.516	-0.933	0.061	-1.038	0	1.544	9.354	2.39	-0.061	0.61	-0.549	0.888	9.835	-0.035	0.183	-0.122	0.061	1510069080
-9.205	-3.256	-1.853	0	-0.122	-0.366	3.263	-8.622	1.486	-0.122	0.244	-0.244	3.254	9.562	2.269	0.427	0.244	-0.244	-9.758	-0.587	-0.762	0.061	-1.038	-0.061	1.439	9.337	2.403	0	0.671	-0.488	0.944	9.828	-0.024	0.244	0.122	0.061	1510069080
-9.061	-3.289	-1.816	-0.122	-0.183	-0.427	2.981	-8.576	1.456	-0.122	0.244	-0.244	3.274	9.526	2.261	0.427	0.488	-0.305	-9.828	-0.495	-0.579	-0.061	-1.038	-0.061	1.506	9.363	2.361	0	0.916	-0.488	1.023	9.714	-0.056	0.244	0.122	0.061	1510069080
-8.947	-3.415	-1.686	0	-0.183	-0.488	2.879	-8.617	1.343	0	0.061	-0.366	3.133	9.323	2.098	0.488	0.488	-0.244	-10.094	-0.523	-0.577	-0.061	-1.221	-0.122	1.491	9.223	2.394	-0.061	1.16	-0.61	1.054	9.74	0.048	0.183	0.122	0.061	1510069080
-9.003	-3.32	-1.75	-0.183	0	-0.61	2.705	-8.576	1.386	0	0	-0.549	2.985	9.219	1.855	0.61	0.549	-0.244	-9.947	-0.377	-0.438	-0.183	-1.77	-0.183	1.437	9.075	2.405	0	1.404	-0.732	0.865	9.825	0.11	0.244	-0.061	0.122	1510069080
-8.937	-3.177	-1.827	-0.427	-0.122	-0.793	2.542	-8.486	1.366	0	0	-0.549	2.909	9.289	1.755	0.793	0.854	-0.244	-9.733	-0.324	-0.236	-0.366	-1.465	-0.122	1.327	9.154	2.424	-0.061	1.465	-0.793	0.865	9.825	0.11	0.244	-0.061	0.122	1510069080
-8.97	-3.041	-1.816	-0.61	-0.061	-0.977	2.32	-8.446	1.305	-0.183	-0.366	-0.549	2.79	9.351	1.576	0.977	0.977	-0.366	-9.93	-0.297	-0.19	-0.549	-1.77	-0.122	1.203	9.168	2.415	-0.061	1.587	-0.916	0.999	9.753	-0.212	0.244	-0.061	0.061	1510069080
-9.113	-3.279	-1.956	-1.038	-0.183	-1.038	2.204	-8.736	1.227	-0.122	-0.427	-0.183	2.749	9.592	1.52	1.16	1.16	-0.549	-9.601	-0.203	0.195	-0.916	-1.831	-0.061	1.02	9.369	2.394	0	1.526	-0.977	1.019	9.702	-0.462	0.427	0.427	-0.305	1510069080
-9.094	-3.511	-1.971	-1.099	-0.122	-0.916	2.259	-8.783	0.792	0.183	-0.732	0.305	2.864	9.746	1.535	1.221	1.404	-0.61	-9.459	-0.423	0.648	-1.099	-1.465	-0.061	0.572	9.427	2.339	0.122	1.587	-0.916	1.23	9.738	-0.449	0.427	0.427	-0.305	1510069080
-8.964	-3.576	-2.159	-1.221	-0.061	-0.916	2.37	-8.924	0.874	0.488	-0.732	0.61	2.897	9.9	1.428	1.16	1.465	-0.488	-9.592	-0.846	1.016	-1.221	-1.282	-0.122	0.135	9.459	2.298	0.122	1.709	-0.854	1.089	9.781	-0.473	0.61	0.916	-0.366	1510069080
-8.949	-3.845	-2.263	-1.282	-0.549	-0.916	2.202	-8.819	1.273	0.305	-0.61	0.488	2.751	9.947	1.248	1.038	1.16	-0.305	-9.592	-0.846	1.016	-1.221	-1.648	-0.122	-0.123	9.534	2.279	0.061	1.831	-0.916	1.272	9.676	-0.634	0.488	0.61	-0.244	1510069080
-8.911	-4.028	-2.394	-1.16	-0.366	-0.61	2.134	-8.586	1.262	-0.183	-0.732	0.427	2.726	9.964	1.141	0.977	1.038	-0.244	-9.268	-1.156	1.346	-1.282	-1.221	-0.061	-0.368	9.544	2.083	0.061	1.648	-0.854	1.217	9.713	-0.833	0.488	0.61	-0.244	1510069080
-8.825	-4.045	-2.576	-1.038	-0.244	-0.488	2.225	-8.654	1.248	-0.427	-0.427	0.732	2.778	10.323	1.044	0.854	1.343	-0.366	-9.429	-1.526	1.457	-1.038	-1.16	0	-0.644	9.755	2	0	1.709	-0.61	0.928	9.717	-1.115	0.549	0.977	-0.305	1510069080
-8.845	-4.058	-2.591	-0.793	-0.183	-0.549	2.281	-8.855	1.266	-0.427	-0.305	1.221	2.702	10.591	0.916	0.732	1.221	-0.305	-9.396	-1.666	1.532	-1.038	-1.038	0	-0.895	10.037	2.076	0.183	1.709	-0.488	0.949	9.896	-1.242	0.488	0.854	-0.305	1510069080
-8.926	-4.303	-2.536	-0.488	-0.183	-0.488	2.332	-8.939	1.437	-0.488	-0.427	1.526	2.725	10.746	0.884	0.549	0.854	-0.122	-9.369	-1.9	1.684	-0.916	-0.793	-0.061	-1.194	10.27	2.024	0.122	1.221	-0.366	0.957	9.83	-1.255	0.244	0.427	-0.183	1510069080
-8.826	-4.169	-2.61	-0.366	0	-0.183	2.619	-8.896	1.709	-0.61	-0.366	1.587	2.713	10.7	0.851	0.366	0.732	0	-9.441	-2.048	1.806	-0.732	-0.671	-0.061	-1.436	10.221	1.916	0.061	0.854	-0.244	0.892	9.763	-1.434	0.244	0.183	-0.183	1510069080
-8.704	-4.226	-2.699	-0.305	0	-0.183	2.803	-8.916	1.951	-0.671	-0.061	1.404	2.625	10.617	0.791	0.122	0.427	0.122	-9.356	-2.119	1.981	-0.427	-0.549	0	-1.377	10.153	1.963	0.061	0.793	-0.061	0.847	9.713	-1.398	0.244	0.305	-0.183	1510069080
-8.727	-4.295	-2.62	0	0	-0.183	2.871	-8.903	2.03	-0.549	-0.061	1.099	2.571	10.526	0.695	-0.061	0.244	0.244	-9.252	-2.037	1.999	-0.244	-0.427	0.061	-1.448	10.075	2.041	0.061	0.793	0	0.8	9.816	-1.208	0.244	0.305	-0.183	1510069080
-8.689	-4.328	-2.505	0.244	0.183	0.061	3.041	-8.814	2.119	-0.427	0.061	0.916	2.417	10.373	0.546	-0.122	-0.061	0.366	-9.213	-1.944	2.052	-0.183	-0.244	0	-1.519	9.954	1.992	-0.061	0.366	0.122	1.111	9.634	-1.322	0	0	-0.061	1510069080
-8.831	-4.186	-2.595	0.244	0.061	0.183	3.137	-8.912	2.143	-0.427	0.061	0.916	2.262	10.35	0.433	-0.244	-0.305	0.305	-9.312	-1.916	2.09	0	-0.183	0	-1.36	9.948	1.888	-0.122	0.061	0.183	1.077	9.662	-1.431	0.122	-0.366	0.061	1510069080
-8.79	-4.095	-2.647	0.122	0	0.061	3.253	-8.975	1.894	-0.488	0.122	0.549	2.32	10.277	0.391	-0.244	-0.305	0.183	-9.324	-1.806	2.116	0.122	-0.061	0.061	-1.217	9.941	1.993	-0.061	0.061	0.122	0.825	9.768	-1.286	0.061	-0.122	0.122	1510069081
-8.637	-4.161	-2.506	0.183	0.122	0.061	3.244	-8.954	1.585	-0.305	0.183	0.061	2.359	10.273	0.361	-0.244	-0.183	0.122	-9.348	-1.744	2.114	0.305	-0.061	0.061	-1.189	9.952	2.092	-0.061	0.061	0.122	0.729	9.74	-1.208	0.061	0.061	0	1510069081
-8.705	-4.155	-2.507	0.366	0.122	0.122	3.041	-9.074	1.663	0.122	0.122	-0.183	2.334	10.207	0.372	-0.183	-0.244	0.061	-9.391	-1.537	2.088	0.366	0.061	0.061	-1.164	9.921	2.084	-0.183	-0.183	0.122	0.943	9.722	-1.34	-0.122	-0.427	0.061	1510069081
-8.687	-4.065	-2.56	0.305	0.244	0.183	2.93	-9.063	1.589	0.427	0.061	-0.549	2.417	10.093	0.514	-0.061	-0.244	0	-9.436	-1.328	2.086	0.244	0	0.061	-0.932	9.833	2.194	-0.122	-0.366	0.061	1.084	9.648	-1.272	-0.122	-0.427	0.061	1510069081
-8.772	-4.079	-2.59	0.305	0.244	0.183	2.865	-9.19	1.401	0.244	0.183	-0.977	2.554	10.048	0.699	-0.122	-0.061	-0.122	-9.338	-1.284	2.105	0.244	0.061	0.061	-0.8	9.757	2.244	-0.122	-0.366	0.122	0.92	9.737	-1.268	0.122	-0.183	0.122	1510069081
-8.814	-4.084	-2.592	0.305	0.061	0.183	2.566	-9.132	1.189	0.366	0.732	-1.282	2.647	10.028	0.775	-0.244	-0.122	-0.061	-9.351	-1.325	2.091	0.305	0.244	-0.061	-0.944	9.627	2.243	-0.122	-0.366	0.183	0.883	9.752	-1.26	-0.122	-0.305	0.061	1510069081
-8.692	-4.065	-2.463	0.366	0.183	0.244	2.316	-8.987	1.132	0.366	0.732	-1.282	2.62	10.001	0.706	-0.366	-0.61	0.061	-9.512	-1.276	2.001	0.366	0.244	-0.122	-1.016	9.568	2.219	-0.122	-0.549	0.183	0.968	9.72	-1.237	-0.122	-0.305	0.061	1510069081
-8.77	-3.965	-2.498	0.427	0.183	0.183	2.316	-8.981	1.168	0.122	0.61	-1.343	2.723	9.889	0.653	-0.366	-0.854	0.122	-9.557	-1.14	1.936	0.366	0.122	-0.122	-0.755	9.607	2.223	0	-0.61	0.122	1.01	9.741	-1.17	-0.061	-0.305	0.122	1510069081
-8.769	-3.9	-2.482	0.244	0.244	0.183	2.079	-8.915	1.073	0.061	0.488	-1.221	2.911	9.755	0.629	-0.183	-0.549	0.122	-9.479	-1.041	1.995	0.305	0.183	-0.183	-0.462	9.552	2.323	0	-0.488	0.061	1.212	9.674	-1.166	-0.183	-0.244	0.183	1510069081
-8.835	-3.973	-2.444	0.122	0	0.244	1.964	-9.003	1.016	0.061	0.488	-1.221	3.024	9.759	0.648	-0.061	-0.122	0.061	-9.442	-0.956	2.047	0.183	0.183	-0.183	-0.342	9.57	2.255	0	-0.305	0.122	1.424	9.61	-1.074	-0.183	-0.244	0.183	1510069081
-8.775	-3.802	-2.401	0	0.061	0.244	1.994	-9.056	1.018	0.183	0.366	-1.099	3.092	9.873	0.738	-0.061	0.122	0.122	-9.479	-1.044	2.036	0.122	0.122	-0.183	-0.415	9.598	2.247	0	-0.183	0.122	1.2	9.65	-1.091	-0.183	-0.122	0.244	1510069081
-8.865	-3.84	-2.43	-0.183	-0.061	0.183	1.899	-8.903	1.178	0.244	0.305	-0.671	3.104	10.018	0.845	-0.122	0.122	0.183	-9.293	-0.999	2.078	0.061	0.305	-0.183	-0.535	9.716	2.206	0.061	-0.183	0.183	0.918	9.676	-1.031	-0.183	-0.061	0.061	1510069081
-8.881	-3.896	-2.345	-0.183	0	0.305	1.7	-8.948	1.406	0	0.061	-0.427	3.143	9.966	0.93	-0.122	0	0.244	-9.277	-0.951	2.062	-0.061	0.488	-0.122	-0.605	9.695	2.245	0.122	-0.183	0.305	1.053	9.682	-1.102	-0.183	-0.061	0.061	1510069081
-8.805	-3.72	-2.363	-0.366	0.122	0.244	1.881	-9.015	1.406	-0.183	-0.122	-0.122	3.176	10.063	1.012	-0.183	-0.061	0.366	-9.483	-0.945	1.926	-0.183	0.488	-0.122	-0.422	9.731	2.222	0.183	-0.183	0.366	0.879	9.746	-0.914	-0.061	0.061	0	1510069081
-8.857	-3.689	-2.396	-0.61	0	0.183	1.866	-9.002	1.103	0.366	-0.732	0.122	3.295	10.033	1.11	-0.183	0.122	0.366	-9.506	-0.919	1.83	-0.366	0.488	-0.122	-0.105	9.854	2.244	0.183	0	0.427	0.994	9.666	-0.919	-0.061	0.183	-0.061	1510069081
-8.862	-3.652	-2.348	-0.671	-0.183	0.244	2.171	-8.837	1.294	0.854	-0.793	0.488	3.381	9.886	1.209	-0.122	0.488	0.366	-9.46	-0.878	1.743	-0.549	0.488	-0.061	0.06	9.768	2.224	0.122	0.183	0.488	1.422	9.587	-1.043	-0.061	0	-0.183	1510069081
-8.77	-3.401	-2.44	-1.099	0.122	0.061	2.141	-8.726	1.537	0.977	-0.61	0.427	3.354	9.69	1.297	-0.122	0.671	0.366	-9.509	-0.77	1.637	-0.732	0.427	0	0.217	9.593	2.156	0	0.366	0.488	1.532	9.613	-0.895	0.061	0.549	-0.122	1510069081
-8.978	-3.576	-2.667	-1.404	-0.488	-0.183	2.036	-8.717	1.561	0.732	-1.16	0.305	3.339	9.641	1.315	-0.122	0.854	0.305	-9.52	-0.689	1.544	-1.038	0.305	0.061	0.465	9.521	2.145	0.061	0.671	0.488	1.072	9.81	-0.702	0.061	1.16	-0.183	1510069081
-8.798	-3.756	-2.639	-1.526	-0.427	-0.183	2.174	-8.869	1.227	0.854	-1.526	0.305	3.435	9.689	1.3	-0.061	1.16	0.122	-9.641	-0.774	1.398	-1.343	0.244	0.061	0.58	9.598	2.055	0.061	0.977	0.549	0.62	9.769	-0.741	0.061	1.16	-0.183	1510069081
-8.789	-3.692	-2.705	-1.526	-0.488	-0.183	2.381	-8.815	1.18	0.793	-1.587	0.183	3.529	9.716	1.263	0	1.343	0.061	-9.723	-0.891	1.218	-1.526	0.061	0.122	0.653	9.677	1.992	0.061	1.16	0.549	0.84	9.709	-0.946	0.122	0.916	-0.244	1510069081
-8.729	-3.497	-2.842	-1.465	-0.305	-0.305	2.884	-8.748	0.913	0.671	-1.465	-0.244	3.673	9.695	1.253	0	1.587	0.061	-9.678	-1.049	1.192	-1.709	0.061	0.183	0.658	9.697	1.945	0.061	1.404	0.549	0.976	9.735	-1.05	0.122	0.854	-0.305	1510069081
-8.594	-3.319	-2.908	-1.648	0.122	-0.427	4.626	-9.357	1.053	1.282	-2.197	-2.258	3.842	9.799	1.201	0.061	1.709	0.183	-9.74	-1.206	1.046	-1.77	-0.061	0.183	0.486	9.695	1.952	0.061	1.648	0.61	0.836	9.722	-1.05	0.122	1.099	-0.244	1510069081
-8.723	-3.1	-3.049	-1.709	-0.122	-0.488	6.102	-9.004	1.826	1.343	-2.686	-3.845	3.845	9.909	1.068	0.061	1.526	0.427	-9.817	-1.28	0.958	-1.77	-0.061	0.183	0.388	9.814	1.927	0	1.648	0.61	1.002	9.572	-1.424	0	0.671	-0.244	1510069081
-9.02	-2.846	-3.551	-2.319	-0.061	-0.61	6.526	-8.08	2.292	1.343	-2.686	-3.845	3.781	9.716	0.946	0.122	1.404	0.549	-9.776	-0.898	0.949	-2.136	-0.305	0.122	0.504	9.818	1.838	0	1.526	0.549	1.372	9.644	-1.576	0	0.732	-0.305	1510069081
-9.095	-3.217	-3.713	-2.502	-0.732	-0.732	5.548	-7.297	2.211	0.183	0.122	-2.93	3.847	9.4	0.982	0.305	1.648	0.366	-9.44	-0.973	1.083	-2.625	-0.183	0.122	0.694	9.599	1.67	0.122	1.465	0.549	1.166	9.805	-1.342	0.122	1.404	-0.366	1510069081
-9.014	-3.522	-3.485	-2.502	-0.977	-0.488	4.765	-7.135	2.105	0.122	0.305	-2.319	4.101	9.572	1.056	0.244	2.38	0.122	-9.509	-1.725	0.949	-2.625	0.061	0.061	0.647	9.516	1.428	0.183	1.831	0.793	0.927	9.775	-1.244	0	1.953	-0.488	1510069082
-8.754	-3.426	-3.192	-2.136	-0.671	-0.427	4.229	-7.417	1.666	0.488	0.549	-1.77	4.126	10.034	1.002	0	2.625	0.061	-9.667	-2.132	0.848	-2.38	-0.061	0.122	0.408	9.847	1.318	0.305	2.319	0.854	1.174	9.722	-1.282	0.061	1.587	-0.427	1510069082
-8.794	-3.304	-3.384	-2.075	-0.61	-0.549	4.229	-7.417	1.666	0.488	0.549	-1.77	4.006	10.289	0.83	-0.183	2.197	0.305	-9.555	-2.169	0.766	-2.258	0.061	0.244	0.159	10.196	1.439	0.427	2.319	0.793	1.174	9.722	-1.282	0.122	1.282	-0.366	1510069082
-8.674	-3.25	-3.534	-2.136	-0.549	-0.671	5.254	-7.454	2.682	0.183	1.587	-1.77	3.929	10.111	0.718	0	1.587	0.732	-9.555	-2.115	0.666	-2.197	0.061	0.305	0.026	10.161	1.54	0.244	2.075	0.793	0.87	9.7	-1.384	0	1.892	-0.244	1510069082
-8.823	-3.451	-3.749	-2.014	-0.732	-0.61	5.021	-7.156	2.617	0.061	2.014	-1.709	3.992	10.038	0.751	0.244	1.831	0.977	-9.55	-1.928	0.65	-2.197	0	0.427	0.353	10.135	1.615	0	1.892	0.732	0.467	9.813	-1.172	0	1.831	-0.244	1510069082
-8.705	-3.58	-3.689	-1.831	-0.61	-0.488	4.419	-6.635	2.428	0.061	2.014	-1.709	3.974	9.892	0.909	0.366	2.441	0.854	-9.503	-1.999	0.563	-2.258	0.183	0.488	0.665	10.031	1.536	-0.122	1.953	0.793	0.489	9.851	-1.282	0	1.831	-0.366	1510069082
-8.608	-3.48	-3.748	-1.587	-0.671	-0.549	4.339	-6.26	2.492	0.427	-0.732	-1.038	3.805	9.862	1.032	0.305	2.563	0.61	-9.716	-2.105	0.447	-2.197	0.305	0.488	0.665	9.899	1.373	-0.183	2.075	0.854	0.781	9.79	-1.281	-0.122	1.221	-0.366	1510069082
-8.564	-3.334	-3.832	-1.526	-0.793	-0.61	4.126	-6.192	2.433	0.366	-0.793	-0.244	3.673	9.895	1.113	0.183	2.075	0.427	-9.895	-2.103	0.37	-2.075	0	0.488	0.693	9.961	1.312	0	2.075	0.793	0.725	9.772	-1.207	-0.183	1.404	-0.244	1510069082
-8.65	-3.36	-3.875	-1.526	-0.793	-0.671	4.13	-6.277	2.433	0.366	-0.793	-0.244	3.907	9.772	1.208	0.183	1.831	0.366	-9.745	-2.099	0.402	-2.075	-0.122	0.61	0.898	9.921	1.424	0.061	2.197	0.732	0.725	9.772	-1.207	-0.244	1.404	-0.122	1510069082
-8.74	-3.415	-3.968	-1.343	-0.793	-0.61	4.685	-6.586	2.863	0.061	-2.014	0.305	4.143	9.752	1.266	0.061	2.136	0.488	-9.566	-2.122	0.45	-2.014	-0.122	0.61	0.796	9.826	1.467	-0.122	2.319	0.793	0.935	9.786	-1.287	-0.305	1.099	-0.183	1510069082
-8.86	-3.552	-3.976	-1.343	-1.282	-0.488	4.802	-6.879	2.976	0.061	-1.038	0.916	4.096	9.697	1.245	-0.061	2.136	0.488	-9.61	-2.091	0.453	-1.892	-0.183	0.61	0.634	9.71	1.383	-0.183	2.319	0.793	1.119	9.853	-1.148	-0.366	1.343	-0.061	1510069082
-8.85	-3.531	-3.81	-1.404	-1.526	-0.488	4.802	-6.879	2.976	0.061	-1.038	0.916	4.003	9.666	1.175	-0.122	1.77	0.427	-9.769	-2.005	0.505	-1.892	-0.061	0.549	0.748	9.716	1.439	-0.122	2.319	0.793	1.119	9.853	-1.148	-0.488	1.343	0.122	1510069082
-8.881	-3.456	-3.508	-1.526	-1.77	-0.488	4.985	-7.541	2.515	0.61	-3.235	1.343	4.061	9.618	1.04	-0.122	1.465	0.366	-9.823	-1.876	0.459	-1.77	-0.244	0.549	0.88	9.744	1.468	-0.061	2.38	0.732	0.952	9.88	-0.825	-0.61	1.221	0.183	1510069082
-8.58	-3.243	-3.25	-1.648	-1.16	-0.427	5.326	-7.683	2.556	1.16	-2.319	1.587	4.177	9.572	0.892	0	1.77	0.366	-10.07	-1.558	0.439	-1.709	-0.244	0.549	0.915	9.732	1.653	0.061	2.441	0.61	0.554	9.816	-0.846	-0.549	1.404	0.183	1510069082
-8.689	-3.412	-3.247	-1.404	-0.916	-0.305	4.971	-7.943	2.357	1.221	-3.052	1.831	4.302	9.636	0.928	0.305	2.197	0.366	-9.763	-1.104	0.468	-1.831	-0.366	0.732	1.126	9.871	2.009	0.244	2.441	0.488	0.554	9.816	-0.846	-0.61	0.977	0.122	1510069082
-8.972	-3.175	-3.161	-1.648	-1.099	-0.366	4.971	-7.943	2.357	1.221	-3.052	1.831	4.474	9.593	1.163	0.61	2.686	0.488	-9.581	-1.02	0.53	-2.014	0	0.488	1.078	9.798	2.206	0.183	2.38	0.671	1.32	9.763	-0.725	-0.61	0.793	0.061	1510069082
-8.894	-2.826	-2.914	-1.831	-0.916	-0.427	4.839	-8.254	1.525	1.526	-3.418	2.197	4.544	9.576	1.471	0.61	3.174	0.793	-9.619	-0.977	0.585	-2.014	0.122	0.366	0.693	9.497	2.275	0.122	2.319	0.854	1.491	9.824	-0.315	-0.671	1.099	0.061	1510069082
-8.911	-2.844	-2.822	-2.136	-1.099	-0.427	4.682	-8.425	1.148	2.197	-4.517	2.38	4.266	9.557	1.62	0.61	3.174	0.793	-9.561	-0.859	0.592	-1.953	0.061	0.305	0.492	9.314	2.345	0.244	2.258	0.916	1.629	9.576	-0.245	-0.732	1.465	0.061	1510069082
-8.678	-2.972	-2.631	-2.319	-1.099	-0.305	4.937	-8.502	0.95	2.197	-4.517	2.38	3.931	9.325	1.632	0.244	2.258	1.465	-9.226	-0.634	0.529	-2.014	0.244	0.183	0.586	9.131	2.403	0.366	2.136	0.977	2.284	9.378	-0.01	-0.671	1.404	0.061	1510069082
-8.93	-3.145	-2.588	-2.502	-1.282	-0.366	5.184	-8.502	0.65	2.38	-3.54	1.953	3.82	9.11	1.584	0.244	2.258	1.465	-9.344	-0.49	0.414	-2.136	0.549	0.061	0.851	8.884	2.342	0.427	2.075	0.977	2.744	9.465	0.215	-0.427	1.587	0.366	1510069082
-8.78	-3.013	-2.355	-2.563	-1.221	-0.183	5.206	-8.757	0.351	2.441	-3.601	1.526	3.813	9.205	1.596	0.427	2.197	1.282	-9.643	-0.427	0.273	-2.258	0.305	0	1.211	9.034	2.384	0.549	2.136	0.977	2.603	9.717	0.709	-0.916	2.197	0.549	1510069082
-8.607	-2.607	-2.205	-3.052	-0.854	-0.183	5.178	-8.561	0.167	2.625	-3.418	0.916	3.851	9.341	1.669	0.61	2.625	1.038	-9.576	-0.195	0.122	-2.319	0.366	0.061	1.619	9.361	2.5	0.854	2.38	0.916	2.339	9.594	1.062	-0.977	2.625	0.854	1510069082
-9.333	-2.655	-2.364	-3.479	-0.977	-0.61	5.077	-8.197	0.031	2.625	-3.784	0.488	3.912	9.177	1.778	0.793	3.052	0.977	-9.548	0.16	-0.067	-2.502	0.366	0.061	1.847	9.314	2.639	0.793	2.441	0.854	2.16	10.087	0.65	-1.16	2.686	1.221	1510069082
-9.824	-3.192	-2.494	-3.662	-1.221	-0.854	5.027	-8.039	-0.11	2.625	-3.784	0.488	3.931	9.196	1.979	1.038	3.418	0.977	-9.899	0.415	-0.111	-2.991	0.488	0	1.888	9.117	2.814	0.671	2.625	0.854	2.823	10.279	0.301	-0.732	2.808	1.343	1510069082
-9.833	-3.37	-2.287	-3.418	-2.075	-0.732	4.899	-8.361	-0.432	2.563	-3.906	0.244	3.863	9.597	2.257	1.038	3.723	0.793	-10.154	0.202	-0.319	-3.296	0.183	-0.061	1.919	9.385	2.653	0.671	2.747	0.854	3.447	9.997	-0.054	-0.732	3.174	1.221	1510069082
-9.513	-3.183	-2.098	-3.662	-2.258	-0.671	4.831	-8.392	-0.639	2.502	-4.089	0	3.868	9.806	2.479	0.916	3.784	0.549	-10.063	-0.104	-0.4	-3.296	0.183	-0.061	1.855	9.685	2.547	0.793	2.808	0.854	3.338	9.531	-0.038	-0.793	3.723	0.793	1510069083
-9.223	-3.243	-2.09	-3.723	-2.197	-0.732	4.929	-7.997	-0.483	2.197	-4.395	-0.244	3.827	9.741	2.534	0.732	3.479	0.61	-9.945	-0.132	-0.407	-3.357	0.122	-0.061	1.648	9.618	2.519	0.793	2.93	0.916	3.338	9.531	-0.038	-0.427	4.944	0.549	1510069083
-9.191	-3.535	-2.006	-3.662	-2.075	-0.549	4.892	-7.672	-0.327	1.648	-3.784	-0.244	3.853	9.71	2.523	0.671	2.747	0.793	-9.86	-0.109	-0.452	-3.357	0.122	-0.061	1.59	9.514	2.578	0.793	3.052	0.977	2.75	9.275	0.096	0.122	5.798	0.366	1510069083
-9.088	-3.728	-1.857	-3.479	-1.831	-0.366	4.607	-7.559	-0.432	1.099	-2.563	-0.244	4.179	9.93	2.597	0.549	2.808	0.977	-9.977	-0.123	-0.52	-3.479	0.244	0	1.542	9.622	2.604	0.671	3.113	1.038	2.003	9.092	-0.652	0.793	6.042	0.366	1510069083
-9.08	-3.755	-1.706	-3.296	-1.526	-0.305	4.718	-7.428	-0.757	1.709	-3.296	-0.061	4.198	10.013	2.598	0.366	3.052	1.16	-10.043	-0.371	-0.711	-3.479	0	0	1.555	9.813	2.497	0.61	3.052	1.099	1.269	9.572	-0.154	1.953	6.042	0.488	1510069083
