# Supplementary material for: A deep learning approach for lower back-pain risk prediction during manual lifting
Source: PLoS One. 2021 Feb 19;16(2):e0247162. doi: 10.1371/journal.pone.0247162 (PMC7894914; doi:10.1371/journal.pone.0247162)
Supplement: S1 Data — (ZIP) [file pone.0247162.s001.zip › source-used/Subject_01_P1_Zone09_T2.csv]

Side_A_x	Side_A_y	Side_A_z	Side_G_x	Side_G_y	Side_G_z	LtWt_A_x	LtWt_A_y	LtWt_A_z	LtWt_G_x	LtWt_G_y	LtWt_G_z	RtWt_A_x	RtWt_A_y	RtWt_A_z	RtWt_G_x	RtWt_G_y	RtWt_G_z	Back_A_x	Back_A_y	Back_A_z	Back_G_x	Back_G_y	Back_G_z	UArm_A_x	UArm_A_y	UArm_A_z	UArm_G_x	UArm_G_y	UArm_G_z	Thig_A_x	Thig_A_y	Thig_A_z	Thig_G_x	Thig_G_y	Thig_G_z	Time_stp
-9.385	-2.534	-2.153	0.061	-0.122	-0.305	3.389	-8.58	2.005	-0.61	-0.488	1.526	4.115	9.558	2.199	0.305	0.122	-0.488	-9.771	-0.571	-1.262	0	-0.61	0.122	0.853	9.382	2.639	-0.366	0.61	-0.488	1.335	9.838	-0.008	0.061	-0.183	-0.122	1510069423
-9.355	-2.591	-2.2	0	-0.122	-0.244	3.657	-8.719	1.888	-0.488	-0.488	0.977	3.876	9.591	2.346	0.244	-0.732	-0.366	-9.68	-0.468	-0.885	0	-0.549	0.122	1.115	9.377	2.64	0.122	0.427	-0.549	1.377	9.786	-0.057	0.061	-0.244	-0.122	1510069423
-9.35	-2.779	-2.186	-0.061	-0.122	-0.183	3.673	-8.744	1.872	-0.427	-0.732	0.488	3.938	9.493	2.287	0.183	-0.854	-0.244	-9.68	-0.468	-0.885	0	-0.366	0.122	1.323	9.35	2.69	0.122	0.549	-0.366	1.398	9.81	-0.124	0	-0.061	-0.122	1510069423
-9.254	-2.835	-2.22	-0.122	-0.244	-0.122	3.76	-8.701	1.751	-0.244	-1.16	0.183	3.987	9.471	2.407	0.183	-0.427	-0.305	-9.82	-0.432	-0.767	-0.061	-0.427	0.122	1.583	9.417	2.772	0.183	0.732	-0.366	1.406	9.781	-0.134	0.061	0.122	-0.122	1510069423
-9.075	-2.907	-2.207	-0.122	-0.305	-0.183	4.073	-8.693	1.66	-0.244	-1.16	0.183	4.064	9.521	2.607	0.244	0	-0.488	-10.206	-0.474	-0.901	-0.122	-0.549	0.061	1.663	9.457	2.684	0.244	1.16	-0.244	1.345	9.783	-0.153	0	0.244	-0.061	1510069423
-9.028	-3.039	-2.195	0	-0.366	-0.366	4.138	-8.624	1.865	-0.427	-0.488	-0.061	3.987	9.306	2.486	0.061	0.671	-0.427	-10.206	-0.474	-0.901	0	-0.916	-0.061	1.351	9.199	2.673	-0.183	1.465	-0.244	1.263	9.755	-0.095	0	0.122	0.061	1510069423
-8.908	-3.144	-2.097	0.061	-0.305	-0.671	3.949	-8.345	1.476	-0.671	-0.793	-0.488	3.272	9.134	2.037	0	0.061	-0.061	-10.357	-0.352	-0.962	0.122	-1.404	-0.244	0.961	8.947	2.687	-0.366	1.16	-0.427	1.181	9.793	-0.065	-0.061	0.061	0.183	1510069423
-8.88	-3.219	-2.058	0.122	-0.244	-0.977	3.814	-8.343	1.081	-0.061	0.244	-0.488	2.72	9.033	1.505	0	-1.282	-0.061	-10.233	-0.353	-0.97	0.061	-1.709	-0.366	0.915	8.888	2.772	0	0.916	-0.671	0.976	9.799	-0.026	0	0.122	0.244	1510069423
-9.034	-3.383	-1.997	0.122	-0.488	-1.221	3.426	-8.434	1.314	0.244	0.427	-0.427	2.842	8.959	1.239	0.244	-1.465	-0.244	-10.044	-0.234	-0.745	0.061	-1.892	-0.427	1.018	8.929	2.968	0.305	0.916	-0.977	0.668	9.86	0.018	-0.122	-0.061	0.244	1510069423
-8.898	-3.391	-1.757	0.183	-0.305	-1.343	2.999	-8.464	1.757	0.122	0.549	-0.244	2.987	8.918	0.989	0.61	-0.793	-0.488	-9.893	-0.199	-0.408	0	-2.075	-0.427	0.762	8.903	2.923	0.305	0.793	-1.16	0.701	9.932	0.138	-0.183	0.061	0.122	1510069423
-9.094	-3.441	-1.69	0.122	-0.366	-1.282	2.934	-8.341	1.778	-0.122	0.366	-0.061	2.964	9.184	0.83	0.977	-0.061	-0.793	-9.7	-0.379	0.022	-0.061	-2.014	-0.366	0.498	9.057	2.811	0.427	0.732	-1.343	0.823	9.856	0.016	-0.122	-0.244	0.183	1510069423
-9.174	-3.43	-1.578	0.244	-0.183	-1.221	2.811	-8.299	1.626	-0.122	0.61	0	2.891	9.478	0.958	1.282	0.427	-0.977	-9.489	-0.587	0.461	-0.061	-1.953	-0.366	0.257	9.293	2.87	0.427	0.793	-1.526	0.823	9.856	0.016	-0.122	-0.244	0.183	1510069423
-9.113	-3.561	-1.596	0.183	0	-1.221	2.603	-8.309	1.333	-0.061	0.488	0.061	2.808	9.819	1.064	1.526	0.488	-1.038	-9.464	-0.746	0.834	0	-1.892	-0.305	-0.333	9.408	2.676	0.427	0.793	-1.587	0.823	9.856	0.016	-0.122	-0.244	0.183	1510069423
-9.192	-3.685	-1.647	0.183	-0.244	-1.16	2.432	-8.39	1.06	0.061	0	0.061	2.644	10.279	0.995	1.526	0.244	-1.038	-9.347	-0.733	1.503	0.061	-1.831	-0.244	-0.791	9.698	2.596	0.427	0.549	-1.587	0.823	9.856	0.016	-0.122	-0.244	0.183	1510069424
-9.048	-3.866	-1.611	0.183	0	-0.977	2.489	-8.536	0.822	0.122	0	0.244	2.688	10.526	1.126	1.526	0.122	-1.038	-9.347	-0.733	1.503	-0.061	-1.709	-0.244	-0.896	9.954	2.631	0.366	0.305	-1.587	0.823	9.856	0.016	-0.122	-0.244	0.183	1510069424
-9.132	-3.955	-1.619	0.183	0	-0.732	2.572	-8.632	0.817	0	0.244	0.427	2.81	10.591	1.255	1.404	0.183	-1.038	-9.281	-0.855	1.842	0	-1.465	-0.183	-1.101	9.95	2.528	0.305	0.305	-1.465	0.823	9.856	0.016	-0.122	-0.244	0.183	1510069424
-9.182	-4.11	-1.623	0.122	-0.061	-0.549	2.45	-8.713	0.788	-0.305	0.244	0.671	2.94	10.709	1.323	1.16	0.305	-0.977	-9.092	-1.058	2.466	0.122	-0.916	-0.122	-1.629	10.084	2.377	0.183	0.122	-1.221	0.823	9.856	0.016	-0.122	-0.244	0.183	1510069424
-9.152	-4.121	-1.562	0.122	0.061	-0.427	2.506	-8.849	0.743	-0.488	0.183	0.732	3.01	10.813	1.379	0.854	0.366	-0.854	-9.092	-1.058	2.466	0.122	-0.916	-0.122	-1.629	10.084	2.377	0.122	0.122	-0.977	1.444	9.726	0.065	-0.122	-0.244	0.183	1510069424
-9.092	-4.261	-1.595	0.061	-0.061	-0.244	2.669	-9.077	0.813	-0.732	0.244	0.671	2.931	10.908	1.31	0.488	0.061	-0.61	-9.13	-1.048	2.627	0.122	-0.671	-0.122	-1.881	10.148	2.351	0.061	0.061	-0.671	1.444	9.726	0.065	-0.183	-0.549	0.183	1510069424
-8.99	-4.371	-1.574	0.061	0.061	-0.061	2.655	-9.345	0.89	-0.793	0.244	0.61	2.848	10.889	1.181	0.122	-0.244	-0.305	-9.126	-1.022	2.747	0.183	-0.366	-0.061	-2.04	10.155	2.275	-0.061	-0.183	-0.427	1.833	9.759	-0.38	-0.183	-0.549	0.183	1510069424
-8.866	-4.358	-1.538	0.061	0	0.061	2.664	-9.448	0.913	-0.61	0.183	0.427	2.774	10.697	0.976	-0.122	-0.61	-0.061	-9.171	-0.922	2.774	0.122	-0.183	-0.061	-1.881	10.082	2.354	-0.122	-0.305	-0.183	1.829	9.765	-0.27	0	-0.183	-0.061	1510069424
-8.798	-4.295	-1.566	0.061	0	0.122	2.708	-9.275	1.102	-0.549	0.244	0.305	2.828	10.408	0.829	-0.305	-0.61	0.061	-9.132	-0.864	2.811	0.122	0	0	-1.645	9.878	2.403	-0.122	-0.244	0	1.992	9.739	-0.127	0	-0.183	-0.061	1510069424
-8.784	-4.335	-1.567	0	-0.061	0.183	2.681	-9.147	1.303	-0.488	0.488	0.183	2.827	10.188	0.675	-0.427	-0.183	0.122	-9.095	-0.764	2.815	0.061	0.122	0	-1.621	9.672	2.36	-0.122	-0.122	0.183	2.072	9.704	-0.194	-0.183	-0.183	0	1510069424
-8.847	-4.339	-1.517	0	-0.061	0.244	2.647	-9.056	1.309	-0.305	0.61	0.122	2.723	10.123	0.56	-0.427	-0.061	0.183	-9.061	-0.809	2.737	0	0.305	0	-1.627	9.61	2.391	-0.122	-0.061	0.305	1.95	9.689	-0.17	-0.244	-0.305	0.061	1510069424
-8.874	-4.297	-1.584	-0.061	-0.061	0.305	2.561	-9.067	1.238	-0.061	0.305	0	2.635	10.116	0.419	-0.366	-0.122	0.244	-9.149	-0.804	2.632	0	0.366	0	-1.568	9.639	2.405	-0.122	-0.061	0.427	1.96	9.691	-0.103	-0.183	-0.183	0.061	1510069424
-8.912	-4.262	-1.565	-0.122	0	0.366	2.591	-9.091	1.214	0.122	0.122	-0.244	2.673	10.247	0.385	-0.366	0.122	0.305	-9.229	-0.787	2.601	-0.061	0.488	0.061	-1.561	9.761	2.433	-0.122	0	0.488	1.806	9.728	0.018	-0.061	-0.183	0.122	1510069424
-8.963	-4.238	-1.548	-0.183	0.061	0.427	2.674	-9.197	1.227	0.183	0.305	-0.305	2.663	10.353	0.428	-0.366	0.244	0.366	-9.276	-0.792	2.547	-0.061	0.671	0.061	-1.651	9.854	2.445	-0.122	-0.061	0.61	1.653	9.726	-0.114	0.244	-0.061	0.061	1510069424
-8.971	-4.209	-1.583	-0.244	0.122	0.488	2.567	-9.252	1.199	0.244	0.427	-0.427	2.65	10.346	0.507	-0.366	0.244	0.488	-9.272	-0.775	2.431	-0.122	0.854	0.122	-1.666	9.822	2.509	-0.061	-0.122	0.671	1.558	9.818	-0.299	-0.244	0.061	0	1510069424
-9.013	-4.185	-1.723	-0.305	0	0.549	2.46	-9.226	1.157	0.305	0.305	-0.61	2.584	10.391	0.62	-0.427	0.244	0.549	-9.422	-0.778	2.119	-0.122	0.977	0.122	-1.524	9.857	2.486	-0.244	-0.244	0.732	1.59	9.756	-0.115	-0.183	0.183	-0.183	1510069424
-8.879	-4.122	-1.743	-0.305	0.061	0.549	2.244	-9.197	1.032	0.549	0	-0.61	2.474	10.264	0.75	-0.488	0.183	0.549	-9.422	-0.778	2.119	-0.122	1.038	0.122	-1.348	9.751	2.516	-0.183	-0.366	0.732	1.547	9.836	-0.144	-0.122	0.183	-0.183	1510069424
-8.794	-4.065	-1.744	-0.305	0.122	0.549	2.204	-8.998	1.062	0.732	-0.549	-0.61	2.401	10.099	0.824	-0.549	0.122	0.488	-9.472	-0.761	1.901	-0.183	1.099	0.122	-1.14	9.617	2.549	-0.122	-0.427	0.732	1.42	9.851	-0.151	-0.122	0.122	-0.183	1510069424
-8.794	-4.064	-1.798	-0.244	0.183	0.549	2.34	-8.799	1.066	0.732	-0.549	-0.61	2.384	10.085	0.852	-0.61	0	0.427	-9.581	-0.806	1.495	-0.244	1.038	0.061	-0.961	9.607	2.589	-0.183	-0.427	0.732	1.335	9.782	-0.093	-0.122	0.061	-0.244	1510069424
-8.87	-4.02	-1.864	-0.183	0.122	0.488	2.506	-8.77	1.119	0.427	-0.366	-0.61	2.462	10.017	0.945	-0.61	0.061	0.366	-9.581	-0.806	1.495	-0.183	0.977	0.061	-0.782	9.605	2.637	-0.244	-0.488	0.732	1.439	9.767	-0.075	0	0.122	-0.183	1510069424
-8.851	-4.021	-1.895	-0.244	0.122	0.488	2.537	-8.76	1.095	0.305	0.183	-0.61	2.519	9.936	0.987	-0.61	0.122	0.244	-9.637	-0.793	1.33	-0.183	0.916	0.061	-0.669	9.531	2.638	-0.305	-0.427	0.671	1.308	9.836	-0.028	-0.122	0.183	-0.183	1510069424
-8.989	-3.996	-1.937	-0.244	0.061	0.488	2.4	-8.591	1.025	0.305	0.183	-0.61	2.511	10.008	1.001	-0.61	0.061	0.122	-9.672	-0.799	1.187	-0.183	0.916	0.061	-0.555	9.599	2.608	-0.305	-0.488	0.671	1.178	9.801	0.03	-0.122	0.122	-0.183	1510069424
-8.979	-3.954	-1.883	-0.061	0	0.488	2.336	-8.696	1.031	0.061	0	-0.183	2.675	10.009	1.044	-0.549	0.061	0	-9.71	-0.884	1.042	-0.122	0.854	0.061	-0.456	9.643	2.669	-0.305	-0.549	0.671	1.221	9.841	0.037	-0.122	0.061	-0.183	1510069424
-8.918	-3.792	-1.89	-0.061	0.122	0.488	2.455	-8.673	0.987	0.244	-0.183	0.061	2.891	10.002	1.097	-0.549	0.061	0	-9.716	-0.88	0.901	-0.061	0.732	0.061	-0.337	9.666	2.67	-0.305	-0.488	0.671	1.323	9.843	0.051	-0.061	0.122	-0.183	1510069424
-8.982	-3.688	-1.936	0	0.122	0.427	2.436	-8.54	1.037	0.244	-0.183	0.061	3.121	9.972	1.17	-0.488	0.183	0.061	-9.695	-0.864	0.78	0	0.793	0.061	-0.252	9.624	2.722	-0.305	-0.488	0.671	1.127	9.816	0.144	-0.061	0.183	-0.122	1510069424
-9	-3.645	-1.943	0	0.122	0.427	2.68	-8.362	1.236	0.488	-0.732	0.427	3.297	9.954	1.251	-0.488	0.244	0.183	-9.716	-0.797	0.628	0.061	0.793	0.061	-0.151	9.604	2.791	-0.305	-0.488	0.732	0.991	9.814	0.122	0.061	-0.061	-0.183	1510069425
-9.014	-3.561	-1.921	0.061	0.244	0.366	2.967	-8.418	1.499	0.366	0.183	0.488	3.384	9.875	1.314	-0.488	0.183	0.366	-9.871	-0.778	0.47	0.061	0.671	0.122	0.061	9.58	2.836	-0.305	-0.488	0.671	1.101	9.847	0.109	0	-0.061	-0.183	1510069425
-9.03	-3.426	-1.992	0	0.183	0.305	3.065	-8.402	1.651	-0.183	0.122	0.488	3.366	9.751	1.42	-0.488	0.122	0.488	-9.793	-0.72	0.391	0.122	0.61	0.122	0.27	9.482	2.919	-0.305	-0.488	0.61	1.311	9.816	0.136	0.061	0	-0.122	1510069425
-9.121	-3.354	-2.144	0	0.183	0.244	3.509	-8.522	1.467	-0.305	0.305	0.305	3.491	9.576	1.511	-0.427	0.366	0.732	-9.795	-0.581	0.223	0.122	0.549	0.122	0.459	9.28	2.944	-0.244	-0.366	0.61	1.113	9.771	0.105	0.061	-0.183	-0.122	1510069425
-9.171	-3.335	-2.139	0.061	0	0.305	3.563	-8.605	1.519	-0.183	0.549	0.183	3.352	9.566	1.485	-0.366	0.183	0.793	-9.833	-0.568	0.135	0.061	0.427	0.122	0.595	9.298	2.975	-0.183	-0.305	0.488	1.231	9.831	0.028	-0.122	-0.061	-0.122	1510069425
-9.109	-3.151	-2.116	0.061	0.122	0.305	3.473	-8.698	1.579	0	0.61	-0.122	3.307	9.554	1.536	-0.305	0.122	0.671	-9.813	-0.607	0.035	0.122	0.427	0.061	0.672	9.33	2.917	-0.122	-0.305	0.488	1.39	9.763	0.08	0	0	-0.061	1510069425
-9.134	-3.101	-2.113	0	0.122	0.244	3.473	-8.698	1.579	0	0.549	-0.549	3.301	9.518	1.635	-0.305	0.183	0.488	-9.776	-0.587	-0.057	0.122	0.427	0.061	0.796	9.326	2.917	-0.061	-0.244	0.488	1.182	9.824	0.115	-0.061	0.061	0	1510069425
-9.201	-3.027	-2.195	0	0.122	0.244	3.156	-8.768	1.559	-0.061	0.366	-1.16	3.287	9.528	1.652	-0.305	0	0.427	-9.854	-0.53	-0.17	0.122	0.427	0	0.88	9.339	2.999	-0.061	-0.183	0.366	1.095	9.811	0.028	0	-0.244	-0.061	1510069425
-9.269	-3.009	-2.23	-0.122	0	0.244	3.001	-8.753	1.555	0	0.427	-1.099	3.297	9.577	1.742	-0.244	0	0.366	-9.837	-0.484	-0.25	0.061	0.366	0	0.9	9.368	3.029	-0.061	-0.366	0.305	1.215	9.837	0.033	-0.061	-0.122	-0.061	1510069425
-9.207	-2.942	-2.128	-0.061	0.061	0.183	2.747	-8.68	1.614	-0.061	0.427	-1.038	3.247	9.633	1.835	-0.183	-0.122	0.122	-9.903	-0.543	-0.353	0.061	0.305	0	1.007	9.457	3.018	-0.061	-0.427	0.244	1.371	9.805	0.037	0	0	0	1510069425
-9.208	-2.913	-2.18	-0.061	0.122	0.183	2.574	-8.684	1.489	0.061	0.244	-0.977	3.299	9.542	1.899	-0.183	-0.061	0	-9.828	-0.534	-0.395	0	0.244	0	1.164	9.409	3.025	0	-0.366	0.183	1.239	9.847	0.028	0	0.122	0	1510069425
-9.311	-2.946	-2.342	-0.183	0.061	0.183	2.455	-8.54	1.536	0	0.061	-0.732	3.397	9.597	1.951	-0.244	0.427	-0.061	-9.856	-0.592	-0.44	0.061	0.244	0	1.236	9.43	3.012	-0.122	-0.366	0.061	1.127	9.832	0.032	-0.061	-0.061	-0.061	1510069425
-9.302	-2.963	-2.285	-0.122	-0.061	0.244	2.291	-8.54	1.412	0.122	-0.488	-0.488	3.388	9.588	2.132	-0.183	-0.305	-0.061	-9.887	-0.585	-0.51	0	0.122	0.061	1.243	9.463	3.019	-0.183	-0.427	0	1.242	9.838	0.002	0	-0.122	-0.061	1510069425
-9.234	-2.894	-2.253	-0.122	0.061	0.244	2.455	-8.501	1.352	0.305	-0.671	-0.183	3.5	9.569	2.332	-0.305	-0.977	-0.061	-9.908	-0.609	-0.568	0	0.061	0	1.296	9.393	2.931	-0.061	-0.305	0	1.379	9.831	0.023	0	0.122	-0.061	1510069425
-9.216	-2.862	-2.329	-0.122	0.061	0.183	2.65	-8.532	1.578	0.549	-0.366	0.122	4.003	9.362	2.406	-0.488	-0.366	-0.305	-9.917	-0.632	-0.577	0.061	0.061	0	1.218	9.247	2.913	0.061	-0.366	-0.061	1.141	9.859	0.036	-0.061	0.122	-0.061	1510069425
-9.159	-2.858	-2.323	-0.122	0.061	0.183	2.619	-8.368	1.615	0	-0.549	0.366	4.11	9.337	2.382	-0.427	-0.366	-0.427	-9.859	-0.555	-0.555	0.122	0	0	1.266	9.21	2.894	0	-0.366	0	1.036	9.839	-0.026	0	-0.122	-0.061	1510069425
-9.199	-2.802	-2.359	-0.122	0.122	0.183	2.81	-8.406	1.651	-0.549	-0.732	0.427	4.049	9.408	2.262	-0.427	-0.61	-0.366	-9.909	-0.498	-0.577	0.061	-0.061	0	1.414	9.311	2.899	0	-0.366	-0.061	1.17	9.805	-0.011	0	0	-0.061	1510069425
-9.144	-2.722	-2.284	0.061	0.183	0.061	2.992	-8.349	1.288	-0.549	-0.732	0.427	4.045	9.294	2.226	-0.244	-0.488	-0.366	-9.904	-0.514	-0.583	0	-0.183	0	1.432	9.275	2.926	0.122	-0.244	-0.061	1.223	9.813	0.006	-0.061	0	0	1510069425
-9.207	-2.637	-2.406	-0.061	0.183	-0.061	3.157	-8.331	1.181	-0.427	-0.488	0.793	4.082	9.237	2.03	-0.061	-0.366	-0.305	-9.889	-0.49	-0.587	0.061	-0.183	-0.061	1.511	9.229	2.896	0.061	-0.122	-0.061	1.125	9.829	-0.018	0	-0.061	0.061	1510069425
-9.231	-2.613	-2.397	0	0.122	-0.122	3.157	-8.331	1.181	-0.183	-0.793	0.916	4.097	9.287	1.91	0	-0.061	-0.244	-9.916	-0.489	-0.58	0	-0.305	-0.061	1.452	9.292	2.884	0	0	-0.122	1.168	9.836	-0.032	-0.061	-0.061	0	1510069425
-9.254	-2.622	-2.418	-0.061	0	-0.122	3.418	-8.349	1.215	-0.183	-0.793	0.916	3.815	9.325	1.899	0.183	0	-0.183	-9.933	-0.483	-0.542	-0.061	-0.427	-0.061	1.407	9.307	2.887	0.061	0.061	-0.244	1.284	9.82	-0.014	-0.061	0	0	1510069425
-9.305	-2.58	-2.438	-0.061	-0.061	-0.183	3.498	-8.452	1.317	-0.061	-0.488	0.854	3.743	9.345	1.901	0.305	-0.122	-0.122	-9.81	-0.499	-0.451	-0.061	-0.366	-0.061	1.281	9.313	2.836	0.061	0.061	-0.305	1.245	9.818	-0.008	0	-0.061	0	1510069425
-9.296	-2.597	-2.42	-0.122	-0.061	-0.183	3.555	-8.594	1.398	-0.122	-0.244	0.122	3.7	9.446	1.968	0.366	0.122	-0.183	-9.78	-0.477	-0.398	-0.061	-0.305	-0.061	1.157	9.317	2.814	0.061	0.061	-0.305	1.3	9.845	-0.042	-0.061	0	0	1510069425
-9.26	-2.632	-2.431	-0.122	-0.061	-0.183	3.333	-8.667	1.396	-0.122	-0.549	-0.061	3.604	9.621	2.072	0.427	0.061	-0.244	-9.81	-0.452	-0.307	-0.122	-0.305	-0.061	1.163	9.477	2.841	0.122	0.061	-0.305	1.296	9.83	-0.069	0	0	-0.061	1510069425
-9.274	-2.653	-2.413	-0.122	-0.061	-0.122	3.338	-8.693	1.443	-0.122	-0.61	-0.244	3.71	9.7	2.218	0.488	0.061	-0.244	-9.763	-0.492	-0.236	-0.183	-0.305	-0.061	1.129	9.53	2.906	0.183	0.122	-0.305	1.298	9.805	-0.08	0	0.061	-0.061	1510069426
-9.203	-2.667	-2.366	-0.122	-0.061	-0.122	3.473	-8.704	1.449	-0.122	-0.61	-0.244	3.726	9.696	2.311	0.427	0.305	-0.183	-9.621	-0.51	-0.156	-0.183	-0.183	-0.061	0.986	9.466	2.845	0.061	0.122	-0.183	1.314	9.824	-0.105	0	0.061	-0.061	1510069426
-9.245	-2.7	-2.439	-0.183	-0.061	-0.122	3.205	-8.71	1.524	-0.061	-0.061	-0.305	3.585	9.759	2.277	0.305	0.183	-0.061	-9.711	-0.542	-0.126	-0.122	-0.122	-0.061	0.854	9.458	2.775	0	0.122	-0.122	1.414	9.796	-0.019	-0.061	0.122	-0.061	1510069426
-9.24	-2.774	-2.381	-0.122	0	-0.061	3.205	-8.71	1.524	-0.061	-0.061	-0.305	3.545	9.811	2.216	0.122	-0.061	0	-9.734	-0.553	-0.104	-0.122	-0.122	-0.061	0.865	9.508	2.801	0.061	0.061	-0.061	1.358	9.793	-0.044	-0.061	0.122	-0.061	1510069426
-9.243	-2.669	-2.393	-0.061	-0.488	-0.244	3.07	-8.668	1.42	0	-0.366	-0.366	3.649	9.733	2.133	-0.061	-0.122	0.061	-9.741	-0.567	-0.17	-0.122	-0.122	-0.061	0.855	9.509	2.811	0.061	0	-0.061	1.303	9.823	-0.01	-0.061	0.122	0	1510069426
-9.113	-2.708	-2.217	0.061	-0.427	-0.366	3.095	-8.551	1.314	0.183	-0.305	-0.305	3.591	9.489	2.027	0	-0.061	0.244	-9.539	-0.523	-0.264	-0.061	0	0	0.764	9.259	2.887	0	-0.061	0	1.206	9.837	-0.006	-0.061	0	-0.061	1510069426
-9.18	-2.923	-2.199	0.183	-0.061	-0.183	3.167	-8.296	1.261	0.183	0.122	-0.427	3.464	9.655	1.915	0.061	-0.061	0.305	-9.719	-0.525	-0.189	-0.122	0.122	0	0.912	9.373	2.906	-0.122	0.061	-0.061	1.282	9.839	-0.099	0	0	-0.122	1510069426
-9.481	-2.791	-2.511	0.061	-0.244	-0.122	3.167	-8.296	1.261	0.183	0.122	-0.427	3.425	9.629	1.916	0	0.122	0.183	-9.589	-0.607	-0.118	-0.122	0.061	0	0.976	9.475	2.766	-0.244	0	-0.061	1.316	9.746	-0.044	-0.061	0	-0.061	1510069426
-9.286	-2.779	-2.338	-0.122	-0.122	-0.122	3.2	-8.402	1.425	0	0.244	-0.305	3.334	9.423	1.763	-0.061	0.183	0.061	-9.351	-0.532	-0.018	-0.122	0.671	0.061	0.53	9.189	2.772	-0.122	0	0	1.268	9.855	0.057	-0.122	-0.061	-0.122	1510069426
-9.19	-2.842	-2.116	0	0.061	0	2.814	-8.437	1.407	0.061	0.488	-0.305	3.432	9.598	1.881	0	0.183	-0.061	-9.717	-0.471	-0.244	-0.244	0.549	0.122	0.508	9.251	2.889	0.061	-0.244	0.183	1.195	9.863	-0.085	-0.061	-0.061	-0.122	1510069426
-9.308	-2.902	-2.201	-0.061	0	0.061	3.211	-8.341	0.833	-0.183	0	-0.488	3.679	10.046	2.049	-0.061	0.488	-0.183	-9.906	-0.488	-0.263	-0.122	0.549	0	0.969	9.714	2.815	0.061	-0.122	0.244	1.205	9.758	-0.127	0	-0.061	-0.183	1510069426
-9.426	-2.952	-2.242	-0.061	-0.122	0.122	3.108	-9.093	0.912	0.244	0.183	0.061	3.68	10.14	2.084	-0.305	0.244	-0.183	-9.905	-0.66	-0.389	0	0.427	-0.122	0.988	9.941	2.835	-0.122	-0.122	0.244	1.416	9.776	0.032	-0.061	0.122	-0.122	1510069426
-9.219	-2.93	-2.261	-0.122	-0.061	0.183	3.412	-9.144	1.164	0.305	-0.488	0.427	3.658	9.817	2.015	-0.427	-0.366	0.061	-9.833	-0.525	-0.464	0	0.549	-0.061	0.677	9.577	2.853	0.122	-0.366	0.244	1.282	9.912	0.139	-0.061	0.183	-0.122	1510069426
-9.099	-2.894	-2.211	-0.061	-0.061	0.122	34.354	26.169	-24.995	0.061	-0.183	-0.305	3.726	9.682	1.992	-0.488	-0.488	0.244	-9.772	-0.487	-0.571	0.061	0.549	-0.061	0.857	9.447	2.75	-0.061	-0.427	0.305	1.01	9.861	0.074	-0.122	-0.061	-0.122	1510069426
-9.191	-2.932	-2.217	0	0	0.061	34.354	26.169	-24.995	0.061	-0.183	-0.305	3.754	9.491	1.852	-0.366	-0.549	0.366	-9.758	-0.505	-0.693	-0.061	0.61	-0.061	1.214	9.378	2.785	0.061	-0.427	0.244	1.042	9.771	0.033	-0.061	-0.122	-0.122	1510069426
-9.253	-2.911	-2.274	0.061	0	0.122	3.408	-8.349	1.217	0.061	-0.366	-0.61	3.899	9.404	1.822	-0.183	-0.305	0.305	-9.83	-0.538	-0.841	0.061	0.549	0	1.365	9.368	2.795	0	-0.305	0.244	1.218	9.775	-0.017	0	0.122	-0.122	1510069426
-9.225	-2.85	-2.293	0	0	0.061	3.271	-8.272	1.13	0.122	-0.305	-0.671	3.919	9.41	1.845	-0.061	0.122	0.183	-9.817	-0.543	-0.971	0	0.549	0	1.396	9.32	2.851	-0.061	-0.122	0.183	1.05	9.843	0.091	-0.061	0.122	-0.061	1510069426
-9.269	-2.872	-2.284	0	-0.061	0.061	3.448	-8.331	0.977	-0.183	-0.183	-0.427	3.723	9.47	1.871	0.061	0.183	0.244	-9.836	-0.427	-1.04	-0.061	0.488	0	1.365	9.348	2.822	0	-0.122	0.183	0.811	9.892	0.116	0	-0.183	-0.122	1510069426
-9.241	-2.803	-2.233	0	0.061	0.061	3.431	-8.337	1.064	-0.183	0.061	-0.122	3.72	9.647	1.986	0.122	0.061	0.244	-9.915	-0.452	-1.186	-0.061	0.366	0	1.353	9.489	2.786	0	-0.244	0.122	0.953	9.854	-0.022	-0.061	-0.122	-0.122	1510069426
-9.259	-2.751	-2.253	-0.061	0.061	0.061	3.497	-8.417	1.144	-0.122	0.244	0.061	3.736	9.798	2.031	0.061	-0.183	0.122	-9.833	-0.547	-1.214	0	0.366	-0.061	1.409	9.679	2.719	0	-0.366	0.122	1.109	9.831	0.028	0	0.061	-0.122	1510069426
-9.28	-2.72	-2.271	-0.061	0.061	0.061	3.445	-8.387	1.518	-0.061	0.366	0.122	3.943	9.735	2.21	0	-0.061	0.122	-9.823	-0.561	-1.288	0	0.183	0	1.528	9.667	2.741	0	-0.366	0.061	1.075	9.832	0.06	0	0	-0.122	1510069426
-9.284	-2.722	-2.283	-0.122	0	0	3.441	-8.372	1.794	-0.061	0.366	0.122	4.033	9.61	2.271	0	0.061	0.244	-9.796	-0.532	-1.303	-0.061	0.244	0.061	1.565	9.536	2.673	-0.122	-0.305	0.061	1.079	9.869	0.069	0	0	-0.061	1510069426
-9.281	-2.757	-2.308	-0.122	-0.061	0.061	3.541	-8.544	1.889	-0.122	0.244	0.122	4.122	9.545	2.287	0	-0.122	0.305	-9.703	-0.505	-1.239	0	0.244	0.122	1.54	9.448	2.694	-0.183	-0.366	0.122	1.018	9.824	0.073	0	0	-0.061	1510069426
-9.233	-2.73	-2.289	-0.122	0	0.061	3.895	-8.741	1.561	-0.061	0.122	0.061	4.352	9.528	2.247	-0.061	-0.061	0.427	-9.719	-0.483	-1.26	0	0.305	0.061	1.397	9.335	2.754	-0.061	-0.366	0.183	1.061	9.828	0.039	0	0.061	-0.061	1510069426
-9.289	-2.713	-2.316	-0.061	-0.061	0.061	4.602	-8.998	1.53	0.427	-1.404	-2.014	4.631	9.616	2.071	0	-1.038	0.916	-9.749	-0.498	-1.376	0.061	0.305	0.061	1.202	9.423	2.804	-0.183	-0.427	0.305	1.016	9.811	0.029	0	0.061	-0.061	1510069426
-9.222	-2.68	-2.318	-0.061	0.061	0.061	6.438	-8.818	1.227	1.038	-1.343	-3.052	5.148	9.627	1.98	0	-1.709	1.465	-9.753	-0.516	-1.418	0.183	0.244	0	1.375	9.566	2.839	-0.305	-0.427	0.366	1.008	9.867	0.01	-0.061	0.061	-0.061	1510069427
-9.301	-2.692	-2.417	-0.122	0	0.122	7.379	-8.13	1.621	1.587	0.977	-3.418	5.597	9.263	2.016	0	-1.16	1.648	-9.749	-0.383	-1.388	0.183	0.244	0	1.731	9.342	2.833	-0.244	-0.366	0.366	0.951	9.839	-0.019	0	0	-0.061	1510069427
-9.243	-2.71	-2.415	-0.122	0	0.183	6.556	-7.238	2.119	0.854	0.732	-3.479	5.637	8.793	2.095	-0.122	0	1.404	-9.713	-0.288	-1.303	0	0.305	0	2.04	8.955	2.659	0	0.061	0.427	0.933	9.859	-0.056	0	0	-0.061	1510069427
-9.25	-2.686	-2.396	-0.183	-0.122	0.122	6.208	-6.849	1.781	0.244	0.61	-3.235	5.438	8.61	2.091	-0.183	0.671	0.916	-9.655	-0.331	-1.329	-0.122	0.366	0	2.371	8.914	2.527	0.305	0.61	0.671	0.916	9.854	-0.016	-0.061	0	-0.061	1510069427
-9.249	-2.699	-2.344	-0.122	-0.061	0.122	6.208	-7.005	1.504	0	2.319	-2.869	5.466	8.722	2.127	-0.183	1.343	0.427	-9.715	-0.475	-1.483	-0.061	0.244	0	2.598	9.007	2.653	0.427	1.16	0.854	0.909	9.841	0.01	0	0	0	1510069427
-9.191	-2.716	-2.308	-0.061	0	0.183	6.787	-6.95	0.726	0.122	4.7	-2.014	5.638	9.171	2.248	-0.244	2.014	-0.183	-9.77	-0.463	-1.617	0	-0.061	0	2.961	9.711	2.286	0.366	1.953	1.099	0.962	9.86	0.029	-0.061	0.122	0	1510069427
-9.332	-2.74	-2.309	0	0	0.122	7.106	-6.688	1.519	-0.183	8.057	-1.221	6.382	9.153	2.711	-0.244	3.174	-0.183	-9.826	-0.473	-1.658	-0.061	-0.244	0	3.432	9.588	2.966	0.366	2.563	1.16	0.961	9.823	0.087	-0.061	0.061	0.061	1510069427
-9.361	-2.57	-2.464	-0.061	-0.061	0.183	7.077	-6.691	2.253	-0.183	8.057	-1.221	6.237	9.091	2.552	-0.427	3.479	0.61	-9.866	-0.398	-1.543	0	-0.305	-0.061	2.531	9.333	2.801	0.183	3.113	1.16	0.897	9.926	0.061	-0.061	-0.061	0.061	1510069427
-9.241	-2.558	-2.391	-0.183	-0.122	0.122	6.133	-7.013	3.71	-0.61	10.254	-1.465	5.923	9.203	2.735	-0.549	1.892	1.343	-9.739	-0.346	-1.461	-0.122	-0.122	-0.061	1.958	9.289	2.549	0	2.625	1.404	0.792	9.9	0.049	-0.061	-0.122	0.061	1510069427
-9.244	-2.608	-2.357	-0.061	0	0.061	5.652	-7.126	4.858	-0.122	9.644	-3.174	6.357	9.197	2.805	-0.977	1.465	2.014	-9.732	-0.593	-1.481	-0.061	0	-0.061	1.857	9.135	2.787	0.183	2.625	1.404	0.884	9.857	0.023	0	-0.061	0.061	1510069427
-9.192	-2.716	-2.34	0.061	-0.061	0.061	4.838	-7.232	5.984	1.282	9.644	-3.418	6.332	8.985	2.847	-1.221	2.136	2.563	-9.833	-0.567	-1.58	0.183	0	-0.061	1.848	9.068	2.936	0.244	2.38	1.16	0.969	9.851	-0.004	0	0	0.061	1510069427
-9.184	-2.698	-2.314	0.244	0.061	0	3.295	-7.255	5.508	1.648	6.531	-3.723	5.486	8.849	2.833	-0.916	2.075	2.686	-9.923	-0.476	-1.756	0.061	-0.122	0	2.011	8.876	3.033	0.183	2.075	0.977	0.889	9.848	0.006	0	-0.061	0.122	1510069427
-9.361	-2.622	-2.375	0.244	-0.061	-0.061	1.907	-6.592	4.329	1.648	5.066	-2.686	4.839	8.559	2.493	-0.366	1.221	2.502	-9.859	-0.559	-1.811	0.061	-0.183	0	2.524	9.229	3.041	0.061	1.892	0.977	0.786	9.816	0.028	0	-0.183	0.122	1510069427
-9.391	-2.554	-2.318	0.366	0	-0.061	0.894	-5.935	3.984	0.732	3.479	-1.831	4.874	8.197	2.773	0	1.892	1.892	-9.966	-0.554	-1.8	0.183	-0.305	-0.061	2.801	9.067	3.472	-0.122	1.648	0.977	0.825	9.861	0.071	0	-0.244	0.122	1510069427
-9.295	-2.403	-2.305	0.305	0.061	-0.122	0.679	-5.703	4.216	-0.366	2.869	-1.099	4.691	8.018	3.003	0.549	2.38	1.16	-10.052	-0.526	-1.829	0.183	-0.549	0	2.762	9.024	3.436	-0.061	1.77	0.793	0.963	9.944	0.078	-0.061	-0.366	0.061	1510069427
-9.272	-2.335	-2.268	0.366	0.122	-0.183	0.397	-5.515	4.755	-0.366	2.869	-1.099	4.661	7.964	3.219	0.793	2.93	0.549	-9.868	-0.479	-1.684	0.122	-0.671	0	2.804	8.943	3.497	-0.061	1.648	0.61	1.072	9.838	0.002	0	-0.366	0.122	1510069427
-9.391	-2.296	-2.369	0.244	0.061	-0.183	0.209	-5.412	5.273	-1.709	1.892	0.244	4.526	7.878	3.485	0.854	2.93	0.183	-9.787	-0.378	-1.54	0.122	-0.61	0.061	2.713	8.759	3.616	0	1.709	0.366	1.136	9.795	-0.031	0	-0.305	0.061	1510069427
-9.424	-2.309	-2.384	0.122	-0.061	-0.244	0.266	-5.587	5.73	-1.77	1.038	0.732	4.443	7.901	3.827	0.854	1.77	0	-9.784	-0.413	-1.439	0.122	-0.671	0.061	2.315	8.536	3.67	0	1.465	0.183	1.224	9.799	-0.069	0	-0.244	0.061	1510069427
-9.308	-2.332	-2.297	0.122	-0.061	-0.244	0.266	-5.587	5.73	-1.77	1.038	0.732	4.41	8.108	4.156	0.549	1.099	-0.183	-9.721	-0.372	-1.323	0.122	-0.61	0.061	1.908	8.441	3.591	0.061	1.099	-0.061	1.311	9.83	-0.073	0.061	-0.183	0	1510069427
-9.385	-2.354	-2.305	0.061	-0.061	-0.305	0.173	-6.266	6.331	-1.953	-0.61	1.953	4.134	8.238	4.193	0.305	0.488	-0.427	-9.647	-0.335	-1.218	0	-0.488	0	1.942	8.619	3.588	0.122	0.549	-0.305	1.316	9.783	-0.098	0.061	-0.122	0	1510069427
-9.442	-2.376	-2.352	0	-0.122	-0.244	0.016	-6.574	5.911	-2.136	-2.075	2.075	3.661	8.258	3.955	0.183	-0.122	-0.732	-9.755	-0.329	-1.156	-0.061	-0.427	0	1.671	8.451	3.838	0.183	0.122	-0.488	1.299	9.816	-0.13	0.061	-0.061	0	1510069427
-9.369	-2.353	-2.306	-0.061	-0.183	-0.244	0.114	-7.063	5.723	-2.197	-3.357	2.136	3.119	8.227	3.347	0.183	-0.671	-0.916	-9.727	-0.328	-1.073	-0.061	-0.366	-0.061	1.467	8.337	3.847	0.061	-0.427	-0.793	1.337	9.836	-0.161	0.061	-0.122	-0.061	1510069427
-9.313	-2.378	-2.244	-0.122	-0.122	-0.305	-0.463	-7.305	4.195	-2.441	-5.92	1.892	2.592	8.425	2.996	-0.061	-1.526	-1.282	-9.668	-0.388	-1.043	-0.183	-0.244	-0.122	1.279	8.283	3.857	0.061	-0.916	-1.099	1.297	9.819	-0.19	0.061	0	-0.122	1510069427
-9.301	-2.51	-2.238	0	-0.061	-0.366	-1.084	-7.949	1.857	-2.441	-5.92	1.892	1.939	8.771	2.443	-0.061	-2.38	-1.831	-9.713	-0.628	-1.129	-0.061	-0.122	-0.122	0.871	8.38	3.551	0	-1.526	-1.526	1.292	9.763	-0.227	0.122	0	-0.183	1510069427
-9.342	-2.55	-2.263	0	-0.122	-0.305	-1.084	-7.949	1.857	-2.441	-9.888	1.953	1.577	9.39	2.189	0	-3.845	-2.869	-9.783	-0.629	-1.188	0	-0.183	-0.122	0.914	9.097	3.112	0.244	-2.686	-2.075	1.337	9.79	-0.201	0.061	0.122	-0.183	1510069427
-9.438	-2.445	-2.285	-0.061	-0.122	-0.305	0.882	-9.579	0.791	-1.953	-12.756	3.967	2.175	10.465	2.074	0.244	-4.15	-3.357	-9.829	-0.529	-1.16	0	-0.122	-0.122	0.859	9.619	3.071	0.305	-3.723	-2.563	1.381	9.776	-0.15	-0.061	0	-0.183	1510069428
-9.414	-2.451	-2.299	-0.244	-0.122	-0.305	2.553	-10.302	0.212	-1.526	-12.634	4.822	2.578	10.722	1.814	0.916	-5.066	-4.333	-9.734	-0.423	-0.961	-0.061	-0.183	-0.122	0.775	10.452	2.917	0.122	-4.822	-2.869	1.372	9.813	-0.19	0	0	-0.122	1510069428
-9.28	-2.577	-2.217	-0.366	-0.061	-0.244	3.888	-10.715	0.184	-1.526	-12.634	4.822	4.226	11.152	1.87	0.488	-4.7	-4.883	-9.599	-0.455	-0.837	-0.122	-0.061	-0.122	1.361	10.584	2.798	0.061	-5.066	-2.686	1.328	9.841	-0.293	0	0.061	-0.183	1510069428
-9.226	-2.818	-2.176	-0.244	0	-0.183	5.754	-10.873	0.38	-0.916	-11.963	5.31	5.294	11.044	2.198	0.244	-3.479	-4.639	-9.585	-0.579	-0.713	-0.122	0.122	-0.122	1.893	10.306	2.942	-0.366	-4.456	-2.686	1.341	9.752	-0.29	0	0.305	-0.244	1510069428
-9.257	-3.021	-2.194	-0.183	-0.061	-0.122	7.409	-10.466	0.645	0	-4.7	4.883	5.737	10.858	2.353	0.122	-3.418	-4.211	-9.636	-0.608	-0.646	-0.061	0.366	-0.122	1.248	10.048	2.695	-0.427	-3.845	-2.563	1.324	9.764	-0.23	0	0.366	-0.183	1510069428
-9.219	-3.109	-2.217	-0.244	-0.122	-0.122	7.263	-9.911	0.853	-0.244	-1.526	3.235	5.961	10.566	2.495	0.061	-3.479	-3.662	-9.682	-0.654	-0.727	0	0.427	-0.061	0.829	9.851	2.391	-0.549	-4.089	-1.892	1.232	9.799	-0.098	-0.061	0.183	-0.122	1510069428
-9.198	-3.238	-2.212	-0.122	-0.061	0	6.327	-9.526	1.108	-0.244	-1.526	3.235	6.039	10.189	2.353	-0.183	-3.174	-2.747	-9.679	-0.656	-0.711	0.061	0.488	-0.061	1.044	9.648	2.291	-0.366	-3.845	-1.404	0.913	9.85	-0.072	-0.061	0.183	-0.122	1510069428
-9.172	-3.255	-2.257	-0.061	0	0.061	5.943	-8.703	1.364	-0.488	-1.648	0.916	6.155	9.713	2.353	-0.427	-2.747	-1.77	-9.747	-0.568	-0.764	0.061	0.427	0	1.662	9.505	2.401	-0.244	-3.052	-1.099	0.806	9.875	-0.057	-0.061	0.061	-0.122	1510069428
-9.117	-3.211	-2.218	0	-0.061	0.122	5.984	-8.201	1.781	-0.793	-0.305	0	6.252	9.302	2.44	-0.366	-2.197	-0.977	-9.751	-0.498	-0.812	0	0.427	0	1.779	9.336	2.567	-0.061	-1.953	-0.854	0.819	9.879	-0.039	-0.122	0	-0.061	1510069428
-9.089	-3.164	-2.145	0.061	0	0.061	5.402	-8.421	2.011	-0.916	1.587	-0.671	6.273	9.135	2.644	-0.061	-1.465	-0.183	-9.81	-0.575	-0.981	-0.061	0.244	0.061	1.677	9.128	2.556	0	-1.16	-0.488	0.927	9.836	-0.038	-0.122	-0.061	0	1510069428
-9.146	-3.195	-2.17	0.122	0.061	0.061	4.54	-8.771	2.117	-0.671	1.465	-0.977	6.197	9.299	2.72	0.122	-0.305	0.549	-9.781	-0.605	-1.054	0.061	0.244	0	1.498	9.31	2.601	0.122	-0.122	0.061	0.884	9.839	-0.053	-0.061	0.122	0.061	1510069428
-9.244	-3.168	-2.242	0.122	0	0.061	4.136	-8.979	2.065	-0.488	0.977	-1.526	5.46	9.444	2.504	0	0.549	1.282	-9.875	-0.484	-1.208	0.061	0.122	0.061	1.432	9.338	2.644	0.183	0.366	0.244	0.699	9.872	-0.02	0	-0.061	0	1510069428
-9.22	-3.053	-2.204	0.122	0	0.061	3.799	-9.332	1.834	-0.122	1.221	-2.441	4.39	9.684	2.367	-0.122	0.488	1.831	-9.819	-0.452	-1.256	0	-0.061	0.061	1.361	9.415	2.707	0.122	0.977	0.61	0.719	9.896	0.022	-0.122	-0.122	0.061	1510069428
-9.204	-2.913	-2.172	0.183	0	0	3.336	-9.497	1.644	0.183	1.404	-3.174	3.694	9.685	2.389	-0.122	0.366	2.075	-9.77	-0.535	-1.292	0.061	-0.061	0	1.32	9.357	2.747	0.366	1.404	0.671	0.852	9.867	0.016	-0.061	-0.244	0.061	1510069428
-9.24	-2.871	-2.195	0.183	0.061	0	2.785	-9.569	1.455	0.427	1.404	-3.418	3.223	9.751	2.34	-0.061	0.366	2.075	-9.774	-0.477	-1.348	0.061	-0.122	0.061	1.043	9.348	2.658	0.549	1.587	0.671	0.889	9.853	-0.037	-0.061	-0.122	0.061	1510069428
-9.307	-2.808	-2.25	0.183	-0.061	0.061	2.212	-9.499	1.168	0.793	0.977	-3.235	3.074	9.885	2.305	0	1.038	1.892	-9.796	-0.443	-1.323	0	-0.122	0.061	0.874	9.503	2.651	0.427	1.648	0.793	0.961	9.833	-0.072	0	-0.244	0	1510069428
-9.281	-2.683	-2.23	0.061	-0.061	0	1.832	-9.148	0.974	0.916	0.122	-2.808	2.891	9.928	2.297	0.244	1.526	1.587	-9.743	-0.427	-1.335	0	-0.122	0	0.809	9.635	2.686	0.488	1.587	0.793	1.074	9.843	-0.072	0	-0.183	0.061	1510069428
-9.308	-2.655	-2.219	0	-0.061	0	1.826	-8.726	0.768	0.854	0.061	-2.075	2.586	9.89	2.248	0.427	1.526	1.282	-9.704	-0.407	-1.291	0	-0.061	0	0.746	9.682	2.671	0.305	1.404	0.61	1.182	9.796	-0.135	0	-0.183	0.061	1510069428
-9.287	-2.664	-2.22	-0.061	0	0	2.021	-8.55	0.92	0.488	0.427	-1.343	2.308	9.982	2.122	0.488	1.16	0.916	-9.752	-0.382	-1.33	-0.061	-0.122	0	0.632	9.756	2.632	0.061	1.16	0.549	1.168	9.818	-0.126	-0.061	-0.061	0	1510069428
-9.296	-2.667	-2.202	-0.061	0	0	2.178	-8.422	0.853	0.061	0.793	-0.427	2.16	9.953	2.058	0.427	0.854	0.61	-9.751	-0.378	-1.34	-0.061	-0.122	-0.061	0.51	9.783	2.602	-0.061	0.732	0.366	1.168	9.8	-0.195	-0.061	-0.061	0	1510069428
-9.321	-2.674	-2.224	-0.122	-0.061	-0.061	2.217	-8.4	0.706	0	0.793	0.305	2.059	9.818	2.131	0.366	0.366	0.183	-9.717	-0.429	-1.322	-0.061	-0.122	0	0.413	9.671	2.616	0	0.183	0.122	1.239	9.806	-0.109	0	0	0	1510069428
-9.258	-2.738	-2.201	-0.122	-0.061	-0.061	2.238	-8.357	0.778	-0.061	0.427	0.793	2.194	9.688	2.265	0.366	0	-0.244	-9.732	-0.493	-1.29	-0.061	-0.061	0	0.489	9.537	2.571	0	-0.061	-0.061	1.206	9.829	-0.124	-0.061	0.061	-0.061	1510069428
-9.288	-2.81	-2.22	-0.122	-0.061	0	2.19	-8.375	0.84	-0.061	0.427	0.793	2.347	9.777	1.971	0.305	0.244	-0.671	-9.74	-0.492	-1.281	0	-0.061	0	0.635	9.542	2.565	-0.122	-0.305	-0.183	1.092	9.813	-0.123	0	0.061	-0.061	1510069428
-9.29	-2.815	-2.204	-0.122	-0.122	0	2.433	-8.394	0.849	-0.122	-0.854	1.465	2.707	9.832	1.944	0.061	0.244	-0.854	-9.768	-0.487	-1.263	0	-0.061	-0.061	0.829	9.714	2.65	-0.305	-0.488	-0.244	1.162	9.819	-0.074	-0.061	0	-0.061	1510069428
-9.256	-2.798	-2.193	-0.122	-0.061	-0.061	3.011	-8.433	1.08	-0.183	-0.854	1.587	3.122	9.865	2.33	-0.244	0.244	-0.854	-9.786	-0.475	-1.251	-0.061	-0.061	0	0.873	9.598	2.736	-0.244	-0.549	-0.488	1.152	9.836	-0.095	-0.061	0.061	0	1510069428
-9.257	-2.906	-2.134	-0.122	-0.122	-0.061	3.346	-8.565	1.261	-0.183	-0.854	1.587	3.316	9.77	2.468	-0.305	-0.122	-0.916	-9.769	-0.538	-1.202	0	-0.061	0	0.556	9.573	2.58	-0.244	-0.732	-0.488	1.018	9.838	-0.123	-0.061	0.061	-0.061	1510069429
-9.222	-2.938	-2.127	0	0	0	3.412	-8.653	1.485	-0.61	0	1.038	3.537	9.74	2.594	-0.305	-0.671	-0.793	-9.761	-0.541	-1.193	0	-0.061	0	0.651	9.597	2.608	-0.427	-0.916	-0.366	1.054	9.838	-0.057	-0.061	0.061	-0.061	1510069429
-9.268	-2.92	-2.162	0	-0.061	0	3.467	-8.707	1.53	-0.671	0.122	0.854	3.836	9.661	2.528	-0.305	-0.793	-0.671	-9.747	-0.459	-1.159	0	0	0	0.87	9.539	2.676	-0.305	-0.916	-0.366	1.056	9.819	-0.042	-0.061	0	0	1510069429
-9.244	-2.87	-2.165	0	0	0	3.39	-8.76	1.468	-0.427	0	0.671	3.961	9.552	2.338	-0.305	-0.854	-0.61	-9.75	-0.443	-1.169	0	0	0	1.017	9.512	2.69	-0.305	-0.671	-0.305	1.06	9.831	-0.044	-0.061	-0.061	0	1510069429
-9.229	-2.842	-2.174	0.061	0	0	3.292	-8.72	1.421	-0.061	-0.366	0.427	4.128	9.421	2.243	-0.366	-0.488	-0.488	-9.756	-0.429	-1.174	0	0.061	0	1.054	9.42	2.731	-0.244	-0.488	-0.183	1.049	9.82	-0.05	-0.061	-0.061	0	1510069429
-9.254	-2.806	-2.201	0.061	0	0.061	3.389	-8.713	1.538	-0.061	-0.366	0.427	4.071	9.361	2.432	-0.244	-0.244	-0.244	-9.758	-0.406	-1.197	0	0	0	1.044	9.342	2.742	-0.122	-0.305	-0.122	1.122	9.817	-0.067	-0.061	-0.122	0	1510069429
-9.264	-2.756	-2.183	0	-0.061	0	3.793	-8.681	1.625	0.244	-0.916	0.061	4.132	9.391	2.361	0	-0.183	-0.122	-9.739	-0.431	-1.194	0	0	0	1.035	9.378	2.688	-0.061	-0.122	0	1.209	9.8	-0.073	-0.061	-0.061	0.061	1510069429
-9.282	-2.732	-2.172	-0.061	-0.061	0	4.06	-8.701	1.828	0	-0.244	-0.244	4.083	9.397	2.364	0	0.122	0.122	-9.794	-0.38	-1.219	0	-0.061	0	1.081	9.4	2.73	-0.061	0.061	0.061	1.17	9.81	-0.057	-0.122	-0.061	0.061	1510069429
-9.301	-2.766	-2.212	-0.061	-0.061	0	3.828	-8.75	1.782	-0.122	-0.061	-0.732	3.895	9.404	2.346	0	0.122	0.244	-9.764	-0.395	-1.229	0	-0.061	0	1.034	9.335	2.779	0.061	0.244	0.061	1.083	9.825	-0.067	-0.061	-0.061	0.061	1510069429
-9.3	-2.779	-2.21	-0.061	-0.061	0	3.774	-8.823	1.596	0.244	0	-1.038	3.748	9.484	2.364	0.061	0.183	0.366	-9.758	-0.471	-1.238	0	0	-0.061	0.897	9.365	2.724	0.122	0.305	0.122	1.109	9.833	-0.055	-0.122	-0.061	0.061	1510069429
-9.281	-2.784	-2.152	0	-0.061	0	3.423	-8.844	1.589	0.427	0.244	-1.221	3.622	9.589	2.37	0	0.061	0.427	-9.789	-0.452	-1.274	0	0	-0.061	0.84	9.428	2.735	0.183	0.244	0.183	1.153	9.848	-0.055	-0.122	0	0.061	1510069429
-9.283	-2.79	-2.17	0	0	0	3.045	-8.801	1.566	0.366	0.122	-1.343	3.447	9.619	2.348	0.061	0	0.427	-9.781	-0.413	-1.284	-0.061	0	-0.061	0.918	9.512	2.755	0.244	0.305	0.183	1.096	9.833	-0.038	-0.061	0.061	0.061	1510069429
-9.286	-2.786	-2.162	0	-0.061	0	2.92	-8.637	1.351	0.305	0.122	-1.099	3.385	9.629	2.293	0.122	0.122	0.427	-9.771	-0.429	-1.279	-0.061	-0.061	-0.061	0.957	9.546	2.747	0.183	0.305	0.183	1.042	9.853	-0.018	0	-0.061	0	1510069429
-9.274	-2.745	-2.14	0	-0.061	0	2.809	-8.54	1.258	0.305	0.488	-0.916	3.265	9.603	2.364	0.061	0.244	0.366	-9.751	-0.486	-1.276	-0.061	-0.061	-0.061	0.9	9.497	2.744	0.122	0.244	0.122	1.121	9.839	-0.038	-0.061	-0.061	0	1510069429
-9.284	-2.74	-2.135	0	0	0	2.492	-8.419	1.184	0.122	0.122	-0.671	3.15	9.695	2.4	0.061	0.183	0.183	-9.753	-0.486	-1.27	0	-0.061	-0.061	0.825	9.51	2.694	0.122	0.244	0.183	1.194	9.813	-0.01	-0.061	-0.061	0	1510069429
-9.274	-2.732	-2.144	0	0	0	2.682	-8.373	1.038	0.122	0.183	-0.183	3.165	9.719	2.354	0	0	0.122	-9.765	-0.493	-1.287	0	-0.061	-0.061	0.839	9.586	2.674	0.061	0.183	0.122	1.224	9.795	-0.019	-0.061	-0.061	0	1510069429
-9.29	-2.717	-2.143	0.061	0	0	2.713	-8.325	0.982	0.122	0.183	-0.183	3.225	9.665	2.297	0	0	0.122	-9.765	-0.489	-1.294	0.061	-0.061	-0.061	0.772	9.544	2.705	0	0.061	0.061	1.225	9.818	-0.036	-0.061	0	0	1510069429
-9.306	-2.665	-2.132	0	-0.061	0	2.78	-8.321	1.139	0.183	-0.122	0.366	3.177	9.597	2.302	-0.061	-0.061	0	-9.737	-0.493	-1.273	0.061	-0.061	-0.061	0.785	9.512	2.651	-0.061	-0.061	0	1.255	9.823	-0.006	-0.061	-0.061	0	1510069429
-9.327	-2.662	-2.134	0	-0.061	0	2.958	-8.302	1.29	0	-0.122	0.488	3.22	9.575	2.255	-0.061	-0.122	-0.122	-9.749	-0.488	-1.296	0.061	0	-0.061	0.89	9.481	2.629	-0.061	-0.122	0	1.262	9.788	0.001	-0.061	-0.122	0	1510069429
-9.336	-2.656	-2.156	-0.061	0	-0.061	3.104	-8.4	1.383	-0.183	0	0.549	3.332	9.6	2.213	0.061	-0.122	-0.183	-9.757	-0.481	-1.303	0	0	-0.061	0.93	9.522	2.652	0	-0.122	-0.061	1.288	9.813	-0.026	-0.061	-0.061	0	1510069429
-9.365	-2.688	-2.176	0	0	-0.061	3.118	-8.509	1.4	-0.244	-0.122	0.61	3.435	9.66	2.237	0.122	-0.122	-0.244	-9.792	-0.523	-1.341	0	0	0	0.946	9.615	2.629	-0.061	-0.183	-0.061	1.225	9.826	-0.042	0	-0.061	-0.061	1510069429
-9.321	-2.68	-2.159	0	0	-0.061	3.297	-8.452	1.44	-0.183	-0.061	0.549	3.531	9.636	2.262	0.122	-0.061	-0.244	-9.749	-0.536	-1.325	0	0	-0.061	1.04	9.615	2.639	-0.122	-0.244	-0.122	1.25	9.843	-0.002	0	-0.061	-0.061	1510069429
-9.348	-2.686	-2.22	0	-0.061	0	3.309	-8.48	1.488	-0.183	-0.183	0.427	3.62	9.569	2.293	0.061	-0.061	-0.183	-9.762	-0.541	-1.299	0	0	0	1	9.533	2.594	-0.122	-0.183	-0.122	1.248	9.831	-0.026	-0.061	-0.061	-0.061	1510069429
-9.314	-2.716	-2.188	-0.061	-0.061	-0.061	3.468	-8.546	1.59	-0.183	-0.366	0.366	3.736	9.568	2.316	0	-0.122	-0.183	-9.738	-0.566	-1.287	0	0	0	0.921	9.49	2.543	-0.122	-0.244	-0.061	1.293	9.828	-0.006	0	-0.061	-0.061	1510069429
-9.258	-2.705	-2.168	0	-0.061	-0.061	3.644	-8.53	1.637	-0.183	-0.366	0.366	3.791	9.55	2.278	0	-0.122	-0.183	-9.763	-0.554	-1.309	0	0	0	0.986	9.503	2.552	-0.061	-0.244	-0.061	1.243	9.831	-0.031	-0.061	0	-0.061	1510069429
-9.302	-2.731	-2.184	0	-0.061	-0.061	3.642	-8.524	1.69	-0.183	0	0	3.828	9.528	2.222	0	-0.122	-0.122	-9.735	-0.493	-1.325	0	-0.061	0	1.099	9.519	2.592	-0.061	-0.122	-0.061	1.214	9.811	0	-0.061	0.061	-0.061	1510069430
-9.339	-2.717	-2.194	0.061	-0.061	-0.061	3.585	-8.549	1.714	-0.122	0.122	-0.122	3.811	9.526	2.244	0	0.061	-0.061	-9.744	-0.562	-1.328	-0.061	0	0	1.122	9.52	2.585	-0.061	-0.061	-0.061	1.208	9.804	-0.048	-0.061	-0.122	-0.061	1510069430
-9.294	-2.696	-2.19	0	0	-0.061	3.418	-8.542	1.643	-0.061	0.122	-0.183	3.758	9.577	2.249	0	0	-0.061	-9.793	-0.575	-1.329	0	-0.061	0	1.055	9.497	2.55	-0.061	0	-0.061	1.274	9.836	-0.03	-0.061	0	0	1510069430
-9.325	-2.701	-2.18	0	0	-0.061	3.354	-8.581	1.593	-0.061	0.244	-0.305	3.688	9.643	2.211	0	-0.122	0	-9.774	-0.538	-1.351	0	-0.061	0.061	0.968	9.554	2.59	0	0.061	-0.061	1.224	9.825	-0.032	-0.122	0	-0.061	1510069430
-9.293	-2.714	-2.195	-0.061	0	-0.061	3.156	-8.608	1.556	0	0.122	-0.305	3.667	9.647	2.183	0	-0.061	0.061	-9.778	-0.517	-1.354	0	-0.061	0.061	0.973	9.587	2.602	0	0.061	0	1.178	9.832	-0.037	-0.061	-0.061	-0.061	1510069430
-9.289	-2.791	-2.201	0	-0.061	-0.061	3.082	-8.514	1.473	0	-0.061	-0.244	3.62	9.593	2.186	0	0	0.061	-9.769	-0.492	-1.334	0	-0.061	0.061	1.064	9.567	2.615	-0.061	0	-0.061	1.146	9.842	-0.025	-0.061	0	-0.061	1510069430
-9.282	-2.765	-2.19	0	-0.061	-0.061	3.131	-8.44	1.397	-0.061	0.061	-0.244	3.555	9.516	2.193	0.061	0.183	0	-9.788	-0.484	-1.316	-0.061	-0.122	0.061	1.113	9.493	2.626	-0.122	0.061	-0.061	1.202	9.831	-0.011	-0.061	0	-0.061	1510069430
-9.313	-2.737	-2.198	0	-0.061	-0.061	3.119	-8.496	1.353	-0.122	0.244	-0.183	3.51	9.566	2.218	0.061	0.183	-0.061	-9.743	-0.501	-1.331	-0.061	-0.122	0.061	1.024	9.489	2.627	-0.061	0.183	-0.061	1.214	9.816	-0.005	-0.122	-0.061	-0.061	1510069430
-9.32	-2.771	-2.162	0.061	-0.122	-0.122	3.031	-8.603	1.333	-0.183	0.305	-0.122	3.464	9.595	2.208	0.061	0.183	-0.061	-9.756	-0.534	-1.33	0	-0.122	0.061	0.891	9.502	2.615	-0.061	0.061	-0.061	1.147	9.844	-0.018	-0.122	-0.122	-0.061	1510069430
-9.18	-2.725	-2.12	-0.061	0.061	-0.122	2.914	-8.612	1.342	-0.183	0.305	-0.122	3.491	9.658	2.178	0	-0.122	-0.061	-9.835	-0.495	-1.337	0.061	-0.183	0.061	0.869	9.527	2.631	-0.061	0.061	-0.061	1.169	9.868	-0.013	-0.061	0.061	-0.122	1510069430
-9.118	-2.639	-2.129	-0.061	0.366	-0.122	2.996	-8.583	1.392	-0.122	0	0	3.592	9.676	2.2	0.061	0.122	-0.183	-9.759	-0.427	-1.306	0	-0.244	0.061	1.067	9.634	2.683	-0.061	0.122	-0.061	1.036	9.828	0.008	-0.122	-0.061	-0.122	1510069430
-9.046	-2.383	-2.126	-0.061	0.549	-0.183	3.009	-8.47	1.465	-0.122	0.183	0.061	3.652	9.594	2.292	0.122	0.427	-0.183	-9.664	-0.408	-1.273	-0.122	-0.183	0	1.134	9.582	2.707	-0.183	0.244	-0.061	0.933	9.811	0.01	-0.122	-0.244	-0.122	1510069430
-8.981	-1.997	-2.489	-0.305	0.854	-0.305	2.954	-8.452	1.515	-0.122	0.061	0.061	3.58	9.636	2.373	0.061	0.427	-0.183	-9.66	-0.345	-1.369	-0.244	-0.122	0	1.014	9.534	2.577	-0.244	0.244	-0.061	0.931	9.778	-0.062	-0.183	-0.366	-0.244	1510069430
-9.369	-2.251	-2.974	-0.427	0.061	-0.366	2.903	-8.319	1.499	0	-0.244	-0.061	3.427	9.387	2.31	0	0.122	-0.244	-9.508	-0.352	-1.389	-0.427	-0.244	0	1.11	9.471	2.427	-0.366	0	-0.122	1.331	9.609	-0.329	-0.183	-0.122	-0.427	1510069430
-9.707	-2.378	-2.826	-0.183	-0.427	-0.244	2.903	-8.319	1.499	0	-0.244	-0.061	3.488	9.179	2.312	0	0.244	-0.488	-9.653	-0.665	-1.433	-0.671	0	0.061	1.392	9.257	2.306	-0.366	0.061	-0.183	1.957	9.631	-0.258	-0.244	0.305	-0.244	1510069430
-9.721	-1.957	-3.077	-0.671	-0.549	-0.183	2.93	-8.543	1.377	-0.183	-0.488	-0.366	3.649	9.591	2.277	0	0.549	-0.916	-9.932	-0.991	-1.609	-0.549	-0.366	0.122	1.572	9.479	2.065	-0.427	0.305	-0.183	2.539	9.82	-0.043	-0.427	0.671	-0.061	1510069430
-9.519	-1.915	-2.996	-1.343	-1.038	-0.427	2.911	-8.823	1.501	-0.305	-0.61	-0.366	3.798	10.028	2.265	-0.061	0.488	-1.16	-9.77	-0.909	-1.615	-0.549	-0.427	0.183	1.458	10.034	2.121	-0.488	0.305	-0.305	2.332	9.808	-0.17	-0.549	0.732	0.122	1510069430
-9.496	-2.584	-2.521	-1.526	-2.075	-0.427	2.911	-8.823	1.501	-0.305	-0.61	-0.366	3.9	9.929	2.33	-0.061	0.488	-1.16	-9.67	-0.731	-1.613	-0.61	-0.305	0.244	1.128	10.04	2.293	-0.549	0.183	-0.305	2.823	9.622	0.232	-0.122	0.671	0.244	1510069430
-8.741	-2.728	-1.922	-1.404	-2.075	-0.305	2.911	-8.823	1.501	-0.305	-0.61	-0.366	3.731	9.513	2.431	-0.122	0.305	-1.038	-9.521	-0.624	-1.51	-0.549	-0.244	0.305	0.965	9.551	2.462	-0.549	0	-0.305	3.704	9.362	0.141	-0.366	1.038	0.732	1510069430
-8.679	-2.592	-1.477	-1.465	-1.404	-0.122	2.911	-8.823	1.501	-0.305	-0.61	-0.366	3.567	9.311	2.549	-0.366	-0.122	-0.549	-9.521	-0.269	-1.372	-0.366	-0.305	0.427	1.066	9.179	2.783	-0.488	0.183	-0.305	3.985	9.165	-0.207	-0.488	1.343	1.343	1510069430
-9.758	-3.041	-1.209	-0.732	-1.526	-0.244	2.911	-8.823	1.501	-0.305	-0.61	-0.366	3.268	9.29	2.591	-0.366	-0.488	-0.305	-9.81	0.213	-1.43	-0.366	-0.061	0.488	1.016	8.966	3.305	-0.427	0.305	-0.366	3.681	9.702	0.025	-0.366	1.953	2.075	1510069430
-10.341	-2.847	-0.629	0.244	-0.916	-0.244	2.911	-8.823	1.501	-0.305	-0.61	-0.366	2.992	9.643	2.641	-0.122	-0.427	-0.122	-10.331	0.364	-1.665	-0.488	-0.549	0.488	1.018	9.18	3.834	-0.244	0.366	-0.366	3.878	10.916	0.256	-0.427	1.465	2.808	1510069430
-10.567	-2.462	-0.674	-0.122	-0.671	-0.488	2.911	-8.823	1.501	-0.305	-0.61	-0.366	2.82	9.936	2.806	0.183	0.061	-0.183	-10.503	0.34	-1.897	-0.427	-0.61	0.427	1.449	9.605	4.146	-0.183	0.427	-0.427	3.755	11.416	0.498	-0.305	2.441	3.54	1510069430
-10.421	-2.78	-0.623	-0.061	-1.038	-0.61	3	-8.747	1.827	-0.305	-0.61	-0.366	2.497	9.746	2.956	0.427	0.732	-0.244	-10.268	0.251	-1.901	-0.122	-0.549	0.244	1.358	9.566	4.177	-0.366	0.549	-0.427	2.358	10.854	1.453	0.122	0.916	3.296	1510069430
-9.378	-2.759	-0.401	-0.061	-0.671	-0.61	3	-8.747	1.827	-0.427	-0.916	-0.427	1.993	9.308	2.985	0.427	0.427	-0.244	-9.996	0.352	-1.873	0.122	-0.732	0.122	0.925	9.001	4.006	-0.305	0.244	-0.488	2.475	10.277	0.639	0.122	1.526	2.869	1510069430
-8.394	-2.187	-0.048	0.427	-0.122	-0.366	5.516	-7.863	0.328	-0.732	-0.061	0.671	1.915	8.788	2.832	0.305	-0.671	-0.366	-9.247	0.827	-1.525	0.427	-0.793	0	0.925	9.001	4.006	-0.305	0.244	-0.488	1.815	8.411	0.231	0.671	-0.305	1.343	1510069431
-8.416	-1.84	0.022	0.549	0.305	-0.305	4.692	-7.157	0.711	-0.732	0.549	0.61	2.098	8.445	2.787	0.488	-0.549	-0.427	-9	0.976	-1.383	0.366	-0.793	-0.061	0.904	8.065	3.882	0.122	-0.122	-0.793	2.789	7.834	0.178	0.977	0.854	0.793	1510069431
-8.576	-1.76	0.106	0.427	0.61	-0.183	4.554	-7.278	0.721	-0.488	0	0.549	2.223	8.475	2.802	0.488	-0.549	-0.427	-9.08	1.172	-1.34	0.305	-0.793	-0.122	1.113	7.982	3.993	0.122	0	-0.854	2.929	7.411	-0.022	0.854	0.549	0.671	1510069431
-8.729	-1.772	-0.075	0.427	0.793	-0.244	4.648	-7.855	0.67	-0.366	-0.244	0.488	2.381	8.807	2.878	0.916	-0.061	-0.549	-9.099	1.298	-1.398	0.183	-0.671	-0.244	1.055	8.233	4.079	0.244	0.061	-0.854	3.324	7.423	0.633	1.587	-0.244	0.549	1510069431
-9.716	-1.927	-0.114	0.122	-0.061	-0.244	4.901	-8.577	0.577	-0.244	-0.061	0.549	2.597	9.13	3.096	1.038	0.061	-0.549	-9.202	1.187	-1.504	0.061	-0.488	-0.488	0.913	8.533	4.061	0.366	-0.244	-0.793	3.787	7.441	1.434	1.587	-1.221	0.122	1510069431
-10.056	-1.888	0.184	0.061	0.122	-0.122	4.942	-8.91	0.609	-0.122	0.427	0.488	2.75	9.198	3.217	1.038	0.061	-0.549	-9.282	0.851	-1.532	0.122	-0.244	-0.671	0.736	8.617	3.89	0.427	-0.549	-0.671	4.733	6.716	0.837	2.808	-1.648	-0.244	1510069431
-10.454	-1.559	0.462	0.244	-0.061	0.061	4.672	-8.738	0.791	-0.122	0.427	0.488	2.932	9.202	3.186	0.671	-0.732	-0.061	-9.229	0.718	-1.44	0.366	-0.122	-0.793	0.674	8.582	3.808	0.61	-0.671	-0.549	7.712	8.154	0.242	1.77	-2.563	0	1510069431
-11.892	-2.72	0.256	-0.244	-0.305	-0.183	4.398	-8.53	1.096	-0.183	0.916	0.61	3.237	9.515	3.076	0.549	-0.977	0.183	-9.458	0.715	-1.321	0.366	0.122	-0.854	0.648	8.766	3.784	0.732	-0.732	-0.427	8.58	8.317	0.328	-0.549	-1.343	-0.305	1510069431
-11.166	-2.765	0.035	1.221	1.404	0.549	4.155	-9.057	1.046	-0.061	1.16	1.099	3.403	10.862	2.94	0.549	-0.977	0.183	-11.311	0.404	-1.408	0.305	-0.061	-0.671	0.683	9.796	3.691	0.732	-0.793	-0.244	4.841	9.099	-0.909	0.305	-2.747	-1.892	1510069431
-11.416	-4.347	-1.565	0.549	-0.061	-0.244	3.966	-10.289	0.676	-0.061	1.16	1.099	3.523	12.456	2.698	0.549	-0.916	0.366	-12.165	0.636	-0.962	-0.244	0.244	-0.671	0.988	11.462	3.969	0.977	-0.671	-0.366	8.723	9.673	-0.869	0.977	-0.305	-1.892	1510069431
-9.671	-4.384	-0.37	0.488	1.16	0.061	3.883	-11.326	0.642	0.122	0.977	1.16	3.835	13.176	2.692	0.549	-0.183	0.488	-11.986	-0.456	-0.505	-0.183	0.061	-0.732	0.723	12.713	4.004	1.16	-0.732	-0.244	6.595	11.749	-0.568	-1.343	2.625	-0.854	1510069431
-8.739	-3.717	-1.832	0.61	1.709	0.061	3.561	-10.907	0.628	0.122	0.977	1.16	3.693	12.11	2.457	0.549	-0.183	0.488	-10.521	-0.847	0.231	0.366	-1.038	-0.854	-0.341	12.183	3.043	0.427	-0.122	0.244	1.43	10.316	-0.44	-1.282	-1.343	-1.404	1510069431
-8.418	-4.346	-2.45	0.366	2.441	0.122	3.226	-8.727	0.858	0.671	0.916	0.549	2.979	10.28	1.749	0.122	0.732	0.854	-9.55	-1.119	1.303	-0.244	0.671	-0.61	-1.085	10.295	2.375	-0.061	-0.061	0.671	0.897	9.757	-2.113	-0.244	-1.892	-2.319	1510069431
-9.038	-3.528	-2.736	-0.427	0.977	0.488	2.708	-8.033	0.878	0.488	0.732	-1.343	2.646	9.896	1.134	-0.732	-0.244	1.16	-9.558	-1.689	1.123	0.122	0.366	-0.488	-1.634	9.052	1.645	-0.122	0.366	1.099	2.566	9.569	-1.875	-0.427	0.488	-2.197	1510069431
-9.269	-3.037	-2.55	-0.549	0.854	0.61	2.126	-8.756	0.898	0.793	0.427	-1.648	2.773	10.798	0.681	-0.732	-0.244	1.16	-9.231	-1.206	0.782	-0.122	0.61	-0.183	-1.602	9.79	1.425	0.427	0.305	1.282	1.359	9.318	-1.139	-0.305	0.305	-2.319	1510069431
-8.885	-2.926	-2.65	-0.488	1.038	0.183	1.632	-8.887	1.023	1.099	0.061	-1.587	2.951	10.36	0.285	-1.221	-1.465	0.793	-9.414	-1.048	0.128	-0.488	0.427	-0.061	-0.724	10.483	1.632	0.549	0.061	0.916	0.802	9.606	-1.534	0.183	-0.854	-2.625	1510069431
-8.361	-3.053	-2.39	-0.732	0.305	-0.122	1.382	-8.208	0.892	1.038	-0.427	-1.404	3.449	9.41	0.273	-0.671	-1.282	0.977	-9.209	-1.482	-0.205	-0.488	0.366	0.061	0.071	9.909	1.736	0.305	-0.305	0.732	1.835	10.034	-0.572	-0.244	0.305	-2.686	1510069431
-8.028	-2.888	-2.259	-0.244	0.854	0.183	1.269	-7.513	0.827	0.977	-0.427	-1.343	3.87	8.915	0.591	-0.671	-1.282	0.977	-8.89	-1.415	-0.406	-0.366	0.305	0.244	0.563	9.341	1.622	-0.122	0.183	0.671	1.122	9.567	-0.571	-0.305	0.244	-2.502	1510069431
-8.101	-2.562	-2.716	0.061	0.549	0.183	1.125	-6.879	0.793	0.61	-0.305	-1.038	3.871	8.497	0.749	-0.061	1.404	0.488	-8.684	-1.316	-0.593	-0.427	0	0.427	0.811	8.951	1.641	-0.549	0.732	0.549	1.334	9.189	-0.969	-0.183	0.122	-2.441	1510069431
-8.161	-2.455	-2.725	0.427	0.183	-0.183	1.159	-6.545	0.741	0.61	-0.305	-1.038	3.653	8.234	0.883	-0.061	1.892	0.366	-8.409	-1.604	-0.729	-0.366	0.061	0.488	0.646	8.514	1.578	-0.61	0.793	0.488	1.784	8.954	-0.981	-0.366	-0.122	-2.197	1510069431
-8.894	-2.127	-2.712	0.732	-0.366	-0.061	1.239	-6.448	0.504	-0.183	-0.61	0.183	3.342	8.207	0.961	-0.061	1.892	0.366	-8.406	-1.816	-0.94	-0.122	-0.122	0.488	0.305	8.283	1.354	-0.61	0.61	0.427	1.98	8.875	-0.532	-0.244	-0.427	-1.648	1510069431
-8.829	-2.251	-2.434	0.61	-0.977	0.244	1.714	-6.601	0.585	-0.671	-0.916	0.61	3.253	8.611	1.103	-0.244	0.671	-0.061	-8.193	-1.89	-0.998	0.061	0.244	0.61	0.128	8.514	1.337	-0.61	0.305	0.366	1.041	9.286	-0.29	-0.671	-1.099	-1.465	1510069431
-8.526	-1.715	-2.007	0.549	-0.916	0.427	2.316	-6.876	0.84	-1.16	-0.732	0.977	3.335	9.229	1.292	-0.427	0.305	-0.305	-8.625	-1.564	-1.299	0.488	0.244	0.671	0.158	9.092	1.428	-0.671	0.061	0.305	1.058	9.039	-0.389	-0.854	-1.526	-1.526	1510069431
-7.98	-1.231	-2.257	0.244	0.305	0.427	2.842	-7.149	1.231	-1.16	-0.732	0.977	3.31	9.775	1.468	-0.427	0.305	-0.305	-8.751	-0.98	-1.463	0.488	0.366	1.282	0.445	9.732	1.787	-0.916	-0.305	0.061	1.608	8.729	-0.494	-1.038	-0.916	-1.404	1510069431
-9.728	-2.381	-3.25	-0.366	0.488	0.366	3.177	-7.602	1.281	-1.587	-0.854	1.526	3.229	10.429	1.548	-0.488	0.061	-0.488	-10.597	-1.053	-0.823	0.549	3.235	1.526	0.761	10.151	2.535	-1.038	-0.793	-0.122	1.334	8.855	-0.886	-0.793	-0.854	-1.343	1510069432
-12.311	-3.11	-4.301	-1.221	0.671	0.244	3.177	-7.602	1.281	-1.587	-0.854	1.526	3.004	12.551	1.686	0	0.061	-1.404	-13.75	0.945	-1.462	0.854	-0.122	1.221	1.166	11.628	3.464	-1.16	-0.488	-0.244	2.594	10.134	-0.546	-1.099	-0.732	-0.793	1510069432
-12.039	-6.009	-4.093	-0.366	-1.343	0	5.075	-14.541	0.463	-0.732	-1.038	2.502	2.768	13.281	1.883	0	0.061	-1.404	-13.597	1.134	-0.994	-0.305	-0.854	1.16	1.969	13.148	4.539	-0.305	-0.61	-0.916	3.188	12.447	0.51	-1.831	-0.793	0.793	1510069432
-10.597	-6.148	-2.45	1.709	-4.211	0.549	5.906	-13.796	0.444	-0.122	0.854	0.916	2.888	11.317	2.306	0	0	-1.465	-11.827	-0.221	0.063	0.305	-0.305	0.488	0.696	11.638	4.625	-0.732	-0.305	-0.854	5.314	13.121	1.675	-2.441	-0.549	2.808	1510069432
-9.787	-3.826	-1.004	0.854	-1.831	0.916	4.735	-11.086	0.811	-0.122	0.854	0.916	2.352	9.52	2.086	-0.61	0.366	-0.549	-10.703	0.636	0.873	1.221	-0.977	0.122	-1.607	8.599	4.081	-1.221	0.488	-0.366	3.914	12.327	0.458	-1.465	0.61	4.761	1510069432
-10.006	-3.206	-1.392	0.122	-0.671	0.305	3.978	-10.228	0.991	-0.244	2.686	-2.686	1.237	9.397	1.431	-0.61	0.366	-0.549	-9.359	1.566	1.186	0.61	-0.305	-0.061	-2.689	7.544	4.529	-0.305	0.183	-0.305	0.049	12.66	-0.112	-0.732	-0.305	4.456	1510069432
-8.461	-3.77	-1.952	-0.549	-1.526	-0.61	2.95	-9.744	0.519	-0.244	2.686	-2.686	0.891	9.868	1.174	-1.465	-3.357	0.244	-9.317	1.394	0.855	0.305	0.305	-0.244	-2.639	8.21	4.383	0.366	-0.977	-0.183	-1.689	12.662	0.203	-0.183	-0.977	4.578	1510069432
-7.844	-3.56	-0.638	-0.671	-1.038	-0.183	2.047	-8.993	-0.139	1.648	0.366	-1.953	1.522	9.509	1.375	-0.916	-3.113	0.305	-9.343	1.456	0.482	0.366	-0.183	-0.305	-1.182	8.748	4.264	0.488	-1.343	-0.183	-0.616	10.89	-0.081	0.732	-1.648	5.005	1510069432
-7.976	-3.491	-0.47	-0.305	-0.061	0.183	1.882	-8.4	-0.706	1.648	-1.465	-1.831	2.283	8.838	1.715	-0.916	-3.113	0.305	-8.981	1.364	0.269	0.366	-0.183	-0.366	0.294	8.662	4.377	0.244	-0.488	-0.244	0.459	10.168	1.144	0.854	1.038	4.761	1510069432
-7.809	-3.716	-0.429	-0.122	-0.122	-0.183	2.308	-7.992	-0.863	1.648	-1.465	-1.831	2.268	8.436	1.871	0.305	1.16	-0.244	-8.998	1.278	0.066	0.183	-0.122	-0.549	0.313	8.163	4.1	-0.122	-0.122	-0.061	-0.069	9.325	1.516	1.587	3.418	3.54	1510069432
-7.616	-3.25	0.074	0.244	0.061	-0.244	2.646	-7.826	-0.947	0.732	0	-1.404	1.872	8.376	1.802	0.305	1.16	-0.244	-9.197	1.321	-0.169	0.122	-0.427	-0.549	0.081	7.867	3.848	0.061	-0.061	-0.122	-1.912	8.482	-0.104	0.793	1.587	2.502	1510069432
-7.604	-2.473	0.287	0.61	0.916	-0.122	2.402	-7.734	-1.085	0.732	0	-1.404	1.888	8.451	1.682	0.427	0.732	-0.244	-9.15	1.48	-0.243	-0.061	-0.793	-0.488	0.25	7.958	3.826	0.366	0.183	-0.427	-2.994	7.746	-0.212	1.831	-1.099	1.404	1510069432
-8.332	-1.719	-0.325	0.122	1.77	0.061	2.086	-7.576	-0.853	0.305	0.305	-0.366	2.562	8.433	1.901	0.854	-0.183	-0.183	-8.771	1.51	-0.221	-0.305	-0.732	-0.61	0.334	8.057	3.991	0.671	0.305	-0.549	-1.236	7.59	0.884	3.052	-2.686	0	1510069432
-9.442	-2.158	-1.013	-0.793	0.977	0.122	2.296	-7.765	-0.52	0.061	-0.061	0.305	2.973	8.543	2.141	0.854	-0.183	-0.183	-8.76	1.65	-0.086	-0.549	-0.183	-0.671	0.228	8.009	3.997	0.671	0.549	-0.366	1.125	8.155	1.017	0.427	-2.625	-1.831	1510069432
-9.555	-2.694	-0.683	-0.305	0.854	0.122	2.641	-8.314	-0.42	0.305	-0.183	0.916	3.031	8.825	2.316	1.16	0.854	0	-9.112	1.414	-0.185	-0.793	-0.427	-0.732	0.191	8.124	3.95	0.732	0.488	-0.183	5.148	8.722	-0.653	1.831	-1.16	-1.404	1510069432
-10.812	-3.097	-1.305	-0.732	0.061	0	2.927	-8.936	-0.305	0.488	-0.549	1.16	3.101	9.274	2.469	1.221	1.221	0.488	-9.217	1.042	-0.096	-0.916	0.183	-1.099	0.19	8.429	3.914	0.977	0.549	-0.061	8.443	9.083	-0.024	0.427	0.671	-0.122	1510069432
-9.965	-2.804	-0.53	-0.183	0.305	0.366	2.927	-8.936	-0.305	0.488	-0.549	1.16	3.101	9.274	2.469	1.221	1.221	0.488	-10.428	0.415	-0.528	-0.916	0.183	-1.099	-0.02	9.048	3.681	0.977	0.671	0.122	5.774	9.887	-0.488	-1.282	-0.427	-0.488	1510069432
-10.151	-3.502	-2.091	-1.221	1.343	-0.61	3.354	-9.697	0.203	0.427	-0.732	1.221	3.206	10.732	2.2	1.099	1.038	0.732	-10.475	0.339	-0.295	-0.977	0.122	-1.16	0.16	9.867	3.377	1.282	0.671	0.183	3.125	9.263	0.049	-0.305	-1.038	-2.441	1510069432
-9.634	-4.828	-2.383	-0.671	-0.061	-1.465	3.354	-9.697	0.203	0.427	-0.732	1.221	3.217	10.713	1.889	0.854	0.671	0.916	-10.966	-0.54	0.057	-1.343	-0.671	-1.16	0.493	10.469	3.015	1.099	0.854	0.061	5.936	11.768	0.25	-0.916	1.831	-0.854	1510069432
-9.266	-4.478	-2.687	-0.183	-0.488	-1.526	3.281	-8.513	0.748	0.366	-0.366	1.221	3.059	10.624	1.308	0.671	0.671	0.977	-11.123	-1.93	0.504	-1.221	-1.465	-1.16	0.167	10.336	1.971	0.671	1.16	0	4.242	11.175	0.668	-0.488	2.991	-0.671	1510069432
-8.55	-5.014	-3.376	-0.977	0	-1.16	3.09	-8.394	0.833	-0.183	0.183	0.916	3.077	10.911	0.569	0.549	0.427	0.793	-10.389	-2.665	0.993	-0.916	-1.16	-0.793	-0.304	10.596	1.229	0.427	2.014	0	0.656	10.252	-0.388	-0.183	0.61	-0.61	1510069432
-9.189	-4.782	-3.062	-0.549	0.122	-0.671	3.115	-8.818	1.253	-0.183	0.183	0.916	3.237	11.183	-0.1	0.305	0.427	0.427	-10.613	-2.956	0.876	-0.549	-1.465	-0.61	-1.129	10.952	0.95	0.183	2.625	0	-0.023	10.007	-1.464	-0.122	-1.648	-1.221	1510069432
-8.581	-3.748	-2.923	-0.549	0.61	-1.099	3.076	-8.954	1.495	-0.793	1.099	0.122	3.284	11.045	-0.563	0.061	0.549	0.183	-10.257	-2.574	0.792	-0.366	-1.953	-0.427	-1.784	11.033	0.857	0.305	2.319	0	1.536	10.173	-1.316	0.061	-0.061	-1.16	1510069432
-8.125	-3.941	-2.826	-0.427	0.977	-1.587	2.784	-8.513	1.601	-0.549	1.099	-0.305	3.524	10.32	-0.537	0.061	0.061	0.061	-9.587	-2.524	0.97	-0.427	-1.831	-0.244	-1.625	10.744	1.036	0.488	1.465	-0.244	1.343	10.056	-1.168	0.122	1.16	-1.404	1510069432
-8.082	-4.301	-2.952	-0.122	0.732	-1.343	2.424	-7.64	1.814	-0.61	0.305	-0.549	3.863	9.363	-0.24	0.305	-0.549	0.244	-9.174	-2.483	1.146	-0.366	-1.953	-0.061	-1	9.939	1.18	0.305	1.343	-0.488	1.158	9.68	-1.101	0.122	0.183	-1.587	1510069432
-7.934	-4.362	-3.299	0.061	0.793	-1.16	2.578	-6.961	1.916	-0.488	0.244	-0.793	3.925	8.622	0.108	0.427	-0.244	0.549	-8.873	-2.473	1.402	-0.305	-2.258	0	-0.601	9.07	1.054	-0.061	1.77	-0.671	2.119	9.464	-0.926	0.061	0.244	-1.221	1510069433
-8.252	-5.008	-3.36	0.122	-0.366	-1.038	2.668	-6.649	1.932	-0.488	0	-0.854	3.973	8.276	0.56	0.366	0.366	0.549	-8.831	-2.796	1.712	0.061	-2.625	0.122	-0.427	8.475	0.827	-0.183	2.319	-0.671	2.096	9.499	-0.782	-0.488	0.122	-0.671	1510069433
-8.289	-5.424	-2.724	0.732	-0.61	-1.038	3.181	-6.647	2.361	-0.732	0.305	-0.671	3.933	8.367	1.073	0.183	1.038	0.427	-8.571	-3.104	1.79	0.488	-3.235	0	-0.563	8.339	0.702	-0.061	2.869	-0.427	2.262	9.347	-0.464	-0.366	-0.549	-0.366	1510069433
-7.927	-5.513	-2.454	2.38	-0.671	-1.282	3.688	-6.575	2.332	-0.366	1.404	-0.793	4.052	8.427	1.537	-0.122	0.671	0.305	-8.086	-3.275	1.926	0.977	-3.357	-0.122	-0.971	8.387	0.696	0.122	3.113	-0.183	2.745	9.39	-0.319	-0.366	-0.61	0.427	1510069433
-7.421	-5.687	-2.663	1.953	-0.671	-1.953	3.688	-6.575	2.332	-0.366	1.404	-0.793	4.052	8.427	1.537	-0.732	-0.305	0.427	-8.489	-3.147	2.377	1.587	-3.479	-0.244	-1.363	8.21	0.743	-0.183	2.258	0.061	2.016	9.588	-0.202	0.061	-0.061	0.488	1510069433
-7.628	-5.396	-2.309	1.465	-0.732	-2.258	3.72	-6.042	2.79	-0.183	1.282	-1.16	4.29	8.46	2.06	-1.404	-1.16	0.916	-9.599	-1.717	2.493	2.258	-4.395	0.061	-1.221	8.349	0.794	-0.183	1.526	0.366	1.251	9.784	-0.242	-0.305	-0.061	0.122	1510069433
-7.988	-4.913	-1.857	1.404	-1.038	-2.747	4.413	-6.875	2.804	0.305	0.305	-1.709	4.575	8.537	1.995	-1.831	-2.38	0.977	-9.126	-0.002	3.206	1.343	-5.249	0.427	-0.468	8.904	1.388	0.366	1.099	0.061	0.641	10.208	0.026	0.183	-0.549	0.244	1510069433
-8.108	-5.41	-1.402	1.221	-0.916	-3.113	4.413	-6.875	2.804	1.099	-0.305	-1.465	4.932	8.146	1.866	-2.136	-3.357	1.099	-7.951	0.238	4.035	0.732	-5.432	0.183	-0.115	8.893	2.407	1.038	1.282	-0.366	-0.121	10.368	-0.494	-0.244	-0.793	0.305	1510069433
-7.957	-5.246	-1.218	0.671	-0.427	-3.357	4.698	-7.516	2.522	1.099	-0.305	-1.465	5.295	8.136	1.945	-1.953	-3.906	1.282	-6.996	0.086	4.835	0.549	-5.188	0	-0.933	8.702	2.395	0.916	2.014	-0.061	1.613	9.83	-1.066	0.732	-0.366	-0.305	1510069433
-7.721	-5.43	-0.638	0.122	-0.854	-2.93	4.779	-7.803	1.753	2.441	-0.854	-1.465	5.295	8.136	1.945	-1.77	-3.479	1.587	-6.362	0.043	5.369	0.366	-5.066	-0.122	-1.932	8.61	1.511	0.366	1.587	0.305	2.268	9.524	-1.281	0.366	-0.366	-0.427	1510069433
-7.6	-6.684	-0.869	-0.244	-1.465	-2.93	4.558	-8.177	1.107	2.625	-2.38	-1.587	5.228	8.723	1.135	-1.587	-2.991	1.892	-5.856	0.148	6.291	0.061	-5.005	-0.061	-2.078	8.735	1.183	0.793	0.671	0.427	3.165	9.24	-0.456	0.427	-0.061	-0.122	1510069433
-7.057	-7.168	-0.008	0.183	-0.427	-2.563	4.721	-8.607	0.602	2.441	-2.991	-1.587	5.325	9.299	0.933	-1.465	-2.991	2.258	-5.09	-0.16	6.787	-0.122	-4.578	-0.122	-1.848	9.162	1.152	1.038	0.732	0.305	2.71	9.455	-0.035	0	0.244	-0.488	1510069433
-7.159	-7.234	-0.29	0	-1.16	-2.38	4.522	-8.514	0.693	1.77	-3.174	-1.343	4.893	9.601	0.428	-1.221	-2.197	2.075	-4.778	-0.596	7.468	-0.122	-4.456	-0.061	-1.916	9.808	0.874	0.671	1.221	0.244	3.079	9.323	-1.025	0.732	0.061	-0.061	1510069433
-6.87	-7.752	-0.319	-0.122	-0.916	-2.258	4.648	-8.62	0.622	1.16	-2.319	-1.16	4.914	10.165	0.333	-1.038	-2.38	1.953	-4.376	-0.773	8.419	0.061	-4.456	-0.122	-2.354	10.107	0.782	0.671	1.282	0	3.951	9.593	-0.328	0.061	0.366	0	1510069433
-6.486	-8.146	0.176	0.244	-0.183	-1.892	4.648	-8.62	0.622	1.16	-2.319	-1.16	4.807	10.856	0.327	-0.854	-1.892	1.587	-3.175	-0.958	8.902	0.244	-3.662	-0.061	-2.877	10.999	0.453	0.793	1.465	-0.183	2.982	9.689	-0.414	-0.183	1.16	-0.122	1510069433
-6.178	-7.976	-0.245	0	-0.427	-1.587	4.249	-9.441	0.481	0.549	-1.221	-1.099	4.93	10.722	0.544	-0.549	-1.526	1.099	-2.658	-0.682	9.455	0.305	-3.113	0.061	-3.085	11.214	0.444	0.793	1.282	-0.305	2.645	9.411	-1.028	0.427	0.366	-0.122	1510069433
-5.853	-7.957	-0.231	-0.122	-0.366	-1.587	4.249	-9.441	0.481	0.549	-1.221	-1.099	5.443	10.61	1.305	0.122	-1.953	0.916	-2.265	-0.412	9.752	0.305	-2.747	0.183	-3.011	11.123	0.398	0.61	0.854	-0.61	3.132	9.507	-0.672	0.244	0.732	-0.122	1510069433
-5.631	-8.522	-0.25	0	-0.183	-1.16	4.175	-9.382	0.739	0.244	-1.282	-0.732	5.443	10.61	1.305	0.61	-1.526	0.732	-1.652	-0.346	10.045	0.183	-2.197	0.183	-2.956	11.112	0.156	0.305	0.854	-0.61	2.474	9.426	-0.659	0.183	0.732	-0.122	1510069433
-5.428	-8.618	-0.255	0	0	-0.854	4.704	-9.39	0.366	-1.038	-0.793	-0.427	6.046	10.398	1.461	0.427	-1.77	0.977	-1.378	-0.388	10.317	0.183	-1.77	0.122	-3.176	10.902	0.127	0.488	0.122	-0.427	2.263	9.432	-0.859	0.122	0.061	-0.061	1510069433
-5.167	-8.509	-0.26	-0.061	0.183	-0.793	5.727	-9.141	0.985	-0.61	0	-0.671	7.191	9.823	0.983	0.366	-1.709	0.916	-1.264	-0.42	10.493	0.183	-1.221	0.122	-2.76	11.368	0.099	0.305	-0.122	-0.427	2.265	9.458	-0.843	0.244	0.244	-0.244	1510069433
-5.182	-8.544	-0.484	-0.061	-0.061	-0.488	5.727	-9.141	0.985	-0.61	0	-0.671	7.191	9.823	0.983	0.671	-2.197	0.732	-0.991	-0.334	10.524	0.183	-1.221	0.122	-2.432	11.701	0.36	0.122	0.244	-0.427	1.895	9.473	-0.749	0.122	-0.244	-0.366	1510069433
-5.012	-8.843	-0.197	0.061	0.061	-0.183	5.635	-8.983	1.237	-0.793	-1.343	-0.916	8.245	9.331	0.346	0.732	-0.61	0.427	-0.674	-0.312	10.636	0.122	-0.183	0.122	-2.442	11.665	0.187	-0.122	0.366	-0.366	2.334	9.343	-0.729	0.305	-0.366	-0.305	1510069433
-5.094	-8.829	-0.256	0	0	0.122	7.918	-8.799	0.585	-0.793	-1.343	-0.916	8.283	9.722	0.049	0.671	0.061	0.122	-0.762	-0.197	10.783	0.122	0.244	0.122	-2.438	11.632	-0.004	-0.183	0.244	-0.061	2.345	9.424	-1.043	0.122	-0.305	-0.183	1510069433
-5.321	-8.926	-0.334	0.061	0.122	0.305	7.171	-9.299	0.505	-0.061	-1.16	-0.793	8.283	9.722	0.049	0.183	0.122	0.183	-0.89	-0.24	10.95	0.122	0.732	0.122	-2.759	11.681	-0.079	-0.183	0.122	0.061	2.214	9.494	-0.938	0	-0.671	0	1510069433
-5.649	-9.033	-0.353	0.061	0.183	0.549	7.55	-9.831	-0.318	-0.061	-1.16	-0.793	8.032	10.913	-0.964	-0.061	-0.061	0.488	-1.036	-0.291	11.073	0.061	1.221	0	-3.285	11.761	-0.127	-0.183	-0.122	0	2.155	9.739	-1.25	-0.122	-0.671	-0.061	1510069433
-5.618	-8.854	-0.245	0.122	0.488	1.038	7.55	-9.831	-0.318	-0.488	-1.892	-0.854	8.741	11.543	-0.536	0.671	-2.808	0.916	-1.059	-0.312	10.96	0.122	2.014	-0.122	-4.021	11.811	-0.254	-0.366	-0.427	-0.244	1.663	9.729	-1.312	0	-1.282	-0.305	1510069434
-6.022	-8.44	-0.295	0.061	0.427	1.343	7.277	-10.703	-0.421	0	-1.526	-1.526	8.741	11.543	-0.536	0.427	-1.221	1.343	-1.272	-0.201	10.823	0.122	2.747	-0.122	-4.66	11.715	-0.279	-0.61	-1.709	-0.488	1.835	9.449	-1.635	-0.244	-1.404	-0.488	1510069434
-6.111	-8.236	-0.236	-0.122	0.305	1.77	6.743	-10.554	-0.577	0	-1.526	-1.526	7.858	10.807	-1.322	1.038	-1.587	1.526	-1.595	-0.059	10.452	0	3.357	-0.061	-4.786	11.537	0.104	-0.732	-2.93	-0.427	2.633	9.727	-1.133	-0.305	-1.526	-0.549	1510069434
-6.198	-7.958	-0.097	0	0.488	2.319	6.479	-9.592	-1.952	-1.16	-1.77	-1.16	7.917	10.208	-2.015	1.465	-1.16	0.977	-1.833	-0.173	9.95	-0.061	3.967	0	-4.438	11.785	0.455	-1.404	-3.418	-0.244	2.792	9.337	-1.08	-0.244	-1.587	-0.61	1510069434
-6.552	-7.346	-0.096	-0.244	0.488	2.686	6.288	-8.909	-2.419	-0.671	-1.77	-0.488	7.917	10.208	-2.015	1.77	-0.916	0.549	-2.177	-0.124	9.289	-0.061	4.822	0.061	-3.322	11.533	0.908	-1.892	-3.54	-0.183	3.368	9.214	-1.314	-0.122	-1.343	-0.366	1510069434
-7.208	-7.267	-0.139	-0.549	0.061	2.93	6.362	-7.939	-2.073	-0.366	-2.075	-0.122	7.904	8.348	-2.545	1.831	-0.977	0.183	-3.182	0.127	8.521	-0.305	5.493	0.244	-2.909	11.448	1.206	-0.977	-3.967	-0.305	3.146	9.393	-1.071	-0.61	-0.305	-0.244	1510069434
-7.753	-7.437	-0.163	-0.671	-0.244	3.296	6.985	-7.004	-1.926	-0.366	-2.075	-0.122	8.368	7.383	-2.463	1.709	-0.305	-0.305	-4.221	0.075	7.623	-0.427	5.737	0.366	-3.043	10.933	0.95	-0.671	-4.822	-0.122	2.824	9.56	-0.725	-0.549	0.366	-0.183	1510069434
-8.057	-7.484	-0.254	-0.793	-0.488	3.296	7.521	-5.979	-1.727	-0.122	-1.953	0	8.368	7.383	-2.463	1.526	-0.305	-0.427	-5.167	-0.049	6.842	-0.427	6.042	0.305	-2.728	10.093	1.023	-0.183	-5.493	0.122	2.753	9.934	-0.583	-0.488	0.244	-0.122	1510069434
-8.227	-7.086	-0.287	-0.916	-1.221	3.113	7.521	-5.979	-1.727	0.061	-1.526	0.061	8.756	5.291	-2.125	1.526	-0.549	-0.427	-5.877	0.224	5.838	-0.671	5.92	0.366	-1.778	9.466	1.194	-0.244	-5.432	0.549	2.919	10.395	-0.63	-0.488	0.977	-0.061	1510069434
-8.056	-6.436	-0.263	-1.465	-1.831	2.991	7.521	-5.979	-1.727	0.061	-1.526	0.061	8.727	4.402	-2.137	1.587	-0.244	-0.244	-6.349	0.493	4.843	-1.038	5.737	0.305	-0.597	8.606	1.475	-0.732	-4.944	1.16	3.083	10.322	-0.006	-0.427	2.136	-0.122	1510069434
-7.136	-5.188	0.199	-1.587	-1.953	3.296	7.168	-4.29	-0.985	-0.061	-1.526	-0.366	8.727	4.402	-2.137	2.075	0.671	-0.244	-6.609	0.751	3.9	-1.221	5.615	0.427	0.286	7.429	1.883	-0.916	-3.357	1.953	3.487	9.994	-0.142	-0.305	3.418	-0.122	1510069434
-5.905	-3.726	-0.373	-2.502	-0.366	3.052	7.168	-4.29	-0.985	0.61	-0.61	-0.977	8.015	3.31	-1.84	2.625	1.221	-0.122	-6.87	1.261	2.865	-1.648	5.31	0.366	1.111	6.254	2.308	-1.099	-1.465	2.563	2.6	8.771	-0.927	0.183	4.944	-0.366	1510069434
-5.401	-3.426	-1.072	-4.089	0	1.953	6.746	-4.323	-1.101	1.221	-0.916	-1.709	7.703	2.973	-1.826	3.052	1.648	0.366	-7.159	1.991	2.188	-2.38	5.066	0.183	1.532	5.466	2.283	-0.732	0.183	2.686	0.243	8.067	-0.682	0.366	8.667	-1.709	1510069434
-6.52	-6.194	-2.137	-4.578	0.122	0.61	6.746	-4.323	-1.101	1.221	-0.916	-1.709	7.703	2.973	-1.826	3.174	2.38	0.977	-8.691	2.545	1.989	-3.296	5.127	0.305	2.015	5.151	1.993	-0.183	1.038	2.869	-2.159	8.104	0.053	-0.732	7.935	-2.563	1510069434
-6.137	-5.156	0.39	-1.16	2.625	2.258	3.851	-4.614	-2.67	2.869	-0.732	-3.418	7.83	3.304	-2.537	3.357	2.136	1.282	-11.027	1.732	0.267	-4.211	2.625	0.61	3.004	5.971	1.749	0.305	2.258	2.686	-2.486	9.972	-0.607	-1.16	3.845	-0.854	1510069434
-8.766	-3.281	-4.709	-5.615	6.531	-0.305	3.825	-5.197	-2.795	3.418	-1.404	-3.479	8.245	3.624	-3.241	3.357	2.014	1.16	-10.031	1.396	0.697	-5.249	2.136	0.549	4.14	8.029	1.865	0.793	2.991	2.197	-4.242	7.878	-4.011	2.014	-3.174	0.916	1510069434
-10.563	-5.179	-5.667	-2.625	-6.836	-1.526	3.825	-5.197	-2.795	3.967	-2.38	-3.052	8.245	3.624	-3.241	3.845	1.892	0.488	-10.948	-0.741	-0.52	-5.249	2.136	0.549	4.308	9.447	1.464	0.793	3.235	1.831	3.738	12.138	1.922	-0.854	1.587	-2.014	1510069434
-8.094	-3.194	-3.981	-6.409	1.648	-1.587	5.026	-5.965	-2.903	4.7	-3.113	-2.808	9.032	4.152	-4.272	4.639	2.319	-0.61	-10.837	-1.331	-0.154	-5.432	-0.366	0	3.714	9.926	0.781	0.244	5.31	2.441	2.614	10.703	0.051	-0.427	7.446	-0.122	1510069434
-9.987	-4.597	-4.454	-5.188	-3.174	-0.671	7.29	-5.253	-2.696	4.7	-3.113	-2.808	8.949	3.846	-5.152	5.005	3.174	-1.282	-10.377	-1.513	-0.423	-5.737	0.549	0.366	2.984	10.29	0.24	-0.549	5.737	2.38	-0.652	10.477	-2.007	0.061	1.709	-0.732	1510069434
-9.219	-3.37	-4.021	-4.944	-1.221	-0.732	8.473	-4.882	-2.888	4.272	-3.723	-2.075	8.949	3.846	-5.152	4.883	3.113	-1.465	-10.747	-1.791	-0.955	-5.737	0.549	0.366	1.854	10.212	0.106	0	5.676	2.319	0.9	10.64	-0.701	0.122	2.319	-0.671	1510069434
-8.623	-2.302	-4.32	-5.432	-2.136	-1.038	8.881	-4.578	-2.864	4.395	-3.052	-2.319	8.769	3.6	-6.361	4.578	3.357	-1.282	-9.825	-1.787	-0.895	-5.859	0.061	0.488	1.213	10.399	0.555	1.099	5.188	2.258	2.143	9.969	-0.949	0.061	3.662	-0.732	1510069434
-8.204	-2.216	-4.206	-5.615	-0.61	-1.465	8.313	-4.002	-2.706	4.761	-2.808	-2.808	8.802	3.847	-6.24	4.517	3.174	-1.16	-9.034	-2.053	-0.908	-6.042	0.427	0.427	1.541	10.424	0.652	1.892	4.456	1.953	1.814	9.572	-1.453	0.061	3.601	-0.793	1510069434
-9.098	-2.641	-4.794	-5.066	-1.831	-1.465	8.313	-4.002	-2.706	4.761	-2.808	-2.808	8.802	3.847	-6.24	4.578	2.93	-1.343	-8.857	-2.126	-1.046	-6.165	0.977	0.671	1.461	9.863	0.829	1.831	4.944	2.38	2.603	9.591	-1.28	-0.244	4.028	-0.61	1510069434
-8.876	-2.684	-5.106	-5.371	-2.258	-1.282	7.468	-3.61	-2.65	4.761	-2.808	-2.808	9.077	4.321	-5.412	4.883	3.113	-1.038	-9.318	-2.255	-1.382	-6.165	0.916	0.854	1.493	9.708	0.652	1.709	5.127	2.686	2.748	9.642	-1.343	-0.549	4.395	-0.366	1510069434
-8.625	-2.658	-5.395	-5.493	-2.319	-1.587	6.318	-3.124	-3.272	5.127	-2.502	-3.235	8.997	4.328	-5.338	5.005	3.052	-0.793	-9.421	-2.457	-1.682	-6.165	0.977	0.916	1.885	10.123	0.423	1.587	5.249	2.625	1.967	9.78	-1.231	-0.427	4.517	-0.122	1510069434
-8.471	-2.577	-5.664	-5.249	-2.869	-1.709	6.318	-3.124	-3.272	5.493	-2.441	-3.235	8.997	4.328	-5.338	5.066	2.869	-0.916	-9.692	-2.525	-2.066	-6.104	0.61	0.977	2.226	10.519	0.169	1.343	5.188	2.563	1.36	9.979	-1.169	-0.732	4.333	-0.244	1510069435
-7.823	-2.5	-5.881	-5.249	-2.014	-1.587	6.605	-2.877	-3.163	5.31	-2.747	-2.686	8.6	3.832	-5.492	4.822	2.991	-1.282	-9.958	-2.231	-2.393	-6.226	0.488	0.977	2.565	10.476	0.025	1.038	5.249	2.502	1.007	9.923	-1.455	-0.793	4.578	-0.305	1510069435
-7.575	-2.223	-6.416	-5.249	-2.075	-1.77	7.945	-2.755	-3.175	5.31	-2.747	-2.686	8.6	3.832	-5.492	4.822	2.808	-1.709	-10.07	-1.9	-2.772	-6.287	-0.183	0.916	3.001	10.095	-0.093	0.854	5.371	2.197	0.666	9.819	-1.824	-0.916	4.883	-0.305	1510069435
-7.215	-1.939	-6.901	-6.042	-1.16	-1.648	8.477	-2.693	-3.2	5.31	-2.625	-2.563	8.264	3.425	-5.541	4.883	2.502	-1.831	-9.889	-1.767	-2.901	-6.409	-0.305	0.671	3.077	9.482	-0.24	0.854	5.676	1.953	0.004	9.738	-1.994	-0.977	4.7	-0.366	1510069435
-7.3	-2.511	-6.766	-5.981	-3.235	-2.075	8.477	-2.693	-3.2	5.31	-2.625	-2.563	7.601	2.614	-5.158	4.883	3.052	-2.075	-9.367	-1.799	-2.844	-6.531	-0.366	0.366	2.857	8.945	-0.324	0.854	5.798	1.77	-0.409	9.744	-1.805	-1.526	4.7	-0.549	1510069435
-7.473	-3.441	-5.221	-6.226	-3.906	-1.77	9.033	-2.385	-3.503	5.92	-2.014	-2.563	7.601	2.614	-5.158	5.005	2.93	-2.258	-9.77	-1.988	-2.716	-6.531	-0.366	0.366	2.559	8.44	-0.374	1.038	5.859	1.831	0.211	9.57	-1.237	-1.587	4.822	-0.366	1510069435
-8.472	-2.834	-4.417	-5.859	-2.441	-1.77	9.033	-2.385	-3.503	5.92	-2.014	-2.563	7.552	2.531	-4.81	4.944	3.357	-2.441	-10.794	-1.126	-2.406	-4.944	-1.465	0	2.333	8.431	0.06	1.282	6.042	2.136	0.946	9.512	-0.284	-1.526	4.761	-0.061	1510069435
-9.115	-3.626	-3.61	-6.531	-2.93	-1.465	9.135	-2.411	-4.138	5.92	-2.014	-2.563	7.66	3.023	-4.609	4.7	3.418	-2.502	-9.671	-0.518	-1.782	-4.944	-1.465	0	2.933	9.113	1.153	1.587	6.165	1.709	3.391	9.639	0.647	-1.526	5.188	0.305	1510069435
-11.602	-5.247	-2.287	-5.188	-4.578	-1.404	9.106	-2.396	-4.512	5.798	-1.282	-1.038	8.465	4.538	-4.301	4.517	2.686	-2.502	-9.976	-0.4	-0.349	-4.883	0.122	0	2.017	9.295	2.627	2.441	6.714	1.77	5.134	9.525	0	-1.343	5.798	1.465	1510069435
-10.245	-3.754	-2.413	-4.15	-5.005	-1.404	9.106	-2.396	-4.512	5.798	-1.282	-1.038	9.324	6.076	-3.661	4.395	2.625	-1.892	-10.895	0.299	-0.519	-4.7	-0.244	-0.305	0.059	9.485	3.736	2.625	7.08	2.502	4.899	10.95	-1.352	0	6.775	1.465	1510069435
-9.845	-3.442	-2.509	-4.7	-2.319	-1.038	8.985	-2.436	-4.767	5.31	-1.221	-1.221	9.639	7.699	-3.567	4.089	3.052	-1.099	-10.947	0.974	-0.452	-4.7	-0.244	-0.305	0.072	10.361	4.843	2.991	7.08	2.38	6.867	9.464	-4.238	2.625	7.446	1.526	1510069435
-9.433	-3.675	-2.759	-4.944	-2.258	-0.671	9.085	-3.049	-6.272	5.31	-1.221	-1.221	9.548	9.505	-3.996	3.784	2.136	-0.488	-11.015	1.306	-0.691	-4.761	0.183	-0.122	0.787	11.249	5.142	2.869	6.042	1.465	2.828	11.049	-5.192	2.197	12.756	2.38	1510069435
-9.786	-3.826	-2.695	-4.944	-2.502	-0.061	9.085	-3.049	-6.272	5.066	-1.404	-1.16	9.007	10.023	-3.283	3.662	1.465	-0.061	-10.256	0.926	-0.813	-5.127	-0.366	-0.183	0.642	10.69	4.657	2.197	3.906	0.854	-0.251	11.671	-3.322	2.747	10.925	3.54	1510069435
-9.143	-4.131	-2.509	-4.211	-3.845	-0.183	9.161	-3.35	-6.075	4.822	-1.282	-1.221	8.332	8.948	-1.983	3.662	1.343	-0.244	-9.446	0.044	-0.776	-5.127	-0.366	-0.183	0.613	9.562	4.096	1.831	2.747	0.793	-0.267	11.834	-2.546	3.174	7.507	3.723	1510069435
-7.673	-3.369	-2.036	-4.211	-2.319	-0.244	9.004	-3.194	-5.422	4.822	-1.282	-1.221	7.84	7.43	-1.383	3.357	1.343	-0.488	-8.835	-0.347	-0.736	-4.883	-0.183	-0.366	0.961	8.818	3.357	1.343	2.502	0.854	-1.329	11.816	-2.338	4.517	6.042	3.723	1510069435
-7.16	-2.982	-2.022	-4.456	-1.892	-0.244	9.004	-3.194	-5.422	4.028	-1.282	-1.587	7.826	6.419	-1.544	3.052	1.221	-0.61	-8.556	-0.364	-0.88	-4.089	0.061	-0.488	1.2	8.301	2.938	0.916	2.38	0.671	-2.353	10.831	-1.298	4.272	4.395	3.479	1510069435
-7.338	-3.333	-1.757	-4.578	-2.075	-0.427	7.826	-2.073	-4.286	2.93	-0.549	-1.343	7.635	5.602	-2.076	2.747	1.038	-0.488	-8.414	-0.368	-1.136	-4.089	0.061	-0.488	1.142	7.936	2.802	0.977	2.075	0.549	-1.298	10.233	0.019	3.235	5.737	2.625	1510069435
-7.295	-3.417	-1.001	-3.845	-1.16	-0.366	7.514	-1.335	-3.103	2.991	0.366	-1.038	7.696	4.993	-2.072	2.319	0.854	-0.488	-8.388	-0.555	-1.391	-3.845	0.122	-0.427	1.5	7.858	2.589	1.038	1.831	0.427	-1.23	9.165	0.651	2.625	5.371	2.014	1510069435
-8.15	-3.059	-0.368	-2.93	-0.854	0.061	7.514	-1.335	-3.103	2.991	0.366	-1.038	8.14	4.636	-1.872	2.441	0.427	-0.366	-8.5	-0.854	-1.446	-3.601	0.122	-0.366	1.726	7.885	2.564	1.099	1.587	0.183	-1.638	8.434	0.749	1.892	3.662	0.671	1510069435
-8.467	-2.651	-1.31	-2.136	0	0.061	7.503	-1.129	-2.57	2.93	-0.183	-0.854	8.551	4.46	-1.999	2.197	0.488	-0.244	-8.768	-0.967	-1.543	-3.174	0.244	-0.305	1.946	8.123	2.787	1.282	1.465	0.244	0.279	7.964	-0.22	1.77	0.916	-0.366	1510069435
-9.796	-2.637	-0.348	-1.343	-0.732	0.183	8.409	-1.083	-2.256	2.93	-0.183	-0.854	8.997	4.347	-2.076	2.197	0.488	-0.183	-9.019	-1.193	-1.537	-2.808	0.244	-0.305	2.193	8.476	2.899	1.282	1.404	0.427	4.048	8.821	-0.109	0.366	3.479	-0.305	1510069435
-10.878	-2.562	-0.603	-2.075	-0.61	0.244	8.409	-1.083	-2.256	2.747	-0.427	-0.61	9.635	4.405	-2.425	2.197	0.61	-0.244	-8.777	-1.363	-1.744	-2.441	0.366	-0.427	2.274	8.759	2.975	1.343	1.343	0.793	8.079	9.246	-0.846	0.427	1.16	1.648	1510069435
-11.85	-4.351	-0.364	-0.549	-1.404	0.732	10.045	-1.86	-2.348	2.686	-0.671	-0.488	10.209	4.469	-2.653	2.319	0.732	-0.244	-11.246	-1.797	-2.233	-1.892	0.61	-0.732	2.413	9.294	2.893	1.221	1.465	1.221	1.932	8.778	-0.662	0.183	-1.404	0.488	1510069435
-10.922	-4.09	-1.219	0.061	1.038	0	10.264	-2.351	-2.126	1.648	-0.671	0.122	10.651	4.88	-2.658	2.258	0.732	-0.244	-12.197	-1.455	-1.86	-1.77	2.014	-0.488	3.255	10.861	2.396	1.16	1.465	1.099	2.329	10.03	-0.218	-0.854	-0.305	-3.418	1510069435
-8.588	-3.034	-1.403	-0.305	0.854	-0.549	10.264	-2.351	-2.126	1.648	-0.671	0.122	10.773	5.386	-3.376	2.075	0.61	-0.671	-11.554	-1.833	-1.735	-1.221	0.488	-0.427	4.064	12.164	2.326	1.038	1.465	0.549	7.86	13.377	-0.674	-1.709	3.601	-0.244	1510069435
-9.338	-3.143	-2.72	-1.099	1.709	-0.732	10.076	-2.539	-1.745	1.587	0.305	0.732	10.844	5.599	-4.23	2.197	0.854	-1.221	-10.502	-2.006	-0.1	-1.343	-1.526	-0.793	3.4	11.547	1.76	-0.122	2.197	0.732	0.06	10.066	0.553	-1.77	2.502	-1.526	1510069436
-9.758	-3.81	-4.113	-1.953	0.793	-0.183	9.56	-3.135	-1.564	2.136	-0.488	-0.122	10.807	5.233	-4.321	2.38	1.526	-1.099	-10.797	-2.003	-0.287	-1.404	-0.244	-0.549	2.402	10.756	1.102	-0.488	3.174	1.282	-0.11	9.767	-2.04	-0.122	-1.221	-2.502	1510069436
-9.983	-3.394	-3.766	-2.869	0.183	0.061	9.305	-3.962	-1.471	2.136	-0.488	-0.122	10.328	4.587	-4.094	2.014	1.77	-1.038	-10.789	-1.617	-0.679	-1.343	0.122	0.183	2.067	10.749	1.08	-0.244	2.93	1.343	0.947	10.453	-1.092	-0.427	0.549	-1.953	1510069436
-9.317	-2.693	-2.824	-2.136	-0.183	-0.366	9.305	-3.962	-1.471	2.014	-1.038	-0.671	10.329	4.454	-3.888	1.343	1.648	-0.854	-10.302	-1.392	-1.381	-1.831	0	0.244	2.446	10.947	1.177	0.549	1.831	0.61	0.608	10.651	-0.76	-0.061	1.16	-2.93	1510069436
-8.079	-1.955	-2.384	-2.075	1.77	-0.732	8.955	-4.444	-1.016	1.892	-1.648	-0.671	10.408	4.322	-4.152	1.221	1.404	-0.549	-9.367	-1.713	-1.572	-2.197	-0.366	0.305	2.623	9.975	1.382	0.793	1.16	0	0.196	10.363	-1.133	0.122	0.916	-3.174	1510069436
-7.805	-2.16	-2.665	-1.953	0.977	-0.732	8.248	-3.384	0.068	2.075	-1.343	-0.732	10.369	3.802	-3.82	1.77	3.54	-0.061	-8.309	-1.826	-1.384	-2.502	-0.305	0.488	2.424	8.629	1.276	0.305	1.343	0.122	1.217	9.95	-0.767	0.122	0.549	-3.357	1510069436
-7.52	-1.998	-2.945	-1.77	0.183	-0.793	7.643	-2.433	0.209	2.136	-1.16	-1.038	9.325	3.067	-2.968	2.136	2.747	0.061	-8.309	-1.826	-1.384	-2.38	-0.488	0.488	2.285	7.496	1.153	0.061	1.953	0.488	2.027	9.021	-0.196	-0.061	1.709	-3.418	1510069436
-7.638	-2.114	-3.334	-1.16	0.427	-0.916	7.643	-2.433	0.209	2.136	-1.526	-1.343	8.703	2.485	-2.39	2.319	3.113	0.122	-7.769	-2.14	-1.269	-2.014	-0.183	0.732	2.218	6.821	1.049	-0.183	2.502	0.977	1.654	8.763	-0.55	0.366	1.343	-2.991	1510069436
-8.442	-1.921	-3.567	-0.427	-0.183	-0.916	7.471	-1.812	-0.284	2.258	-1.221	-1.526	8.184	2.283	-2.391	2.319	3.723	0.183	-8.118	-2.361	-1.632	-1.709	-0.183	0.427	2.083	7.129	0.967	-0.244	2.686	1.221	1.589	9.057	-0.659	-0.244	0.977	-2.686	1510069436
-8.661	-1.436	-3.217	-0.488	-1.038	-0.488	8.05	-1.297	-1.81	2.319	-1.282	-1.587	8.1	2.613	-2.388	2.014	3.784	0	-8.052	-2.527	-1.634	-1.709	-0.183	0.427	1.925	7.976	0.854	-0.183	2.136	1.099	1.723	9.074	-0.336	-0.366	0.732	-2.441	1510069436
-8.716	-0.41	-3.425	-1.221	-0.183	-0.366	8.711	-0.926	-2.15	2.319	-1.526	-1.343	8.786	3.685	-1.294	1.526	2.808	-0.061	-8.665	-1.92	-1.997	-0.427	0.244	0.427	1.766	8.69	1.189	0.122	1.709	0.671	1.644	9.042	-0.346	-0.305	0.61	-2.319	1510069436
-9.241	-0.965	-4.066	-2.441	-0.488	-0.549	9.284	-0.473	-2.015	2.136	-1.831	-1.16	9.15	4.278	-1.139	0.854	1.404	-0.122	-10.474	-0.986	-1.768	-0.732	2.014	0.854	1.993	9.241	1.81	0.488	0.977	0.061	2.395	9.057	-0.587	-0.366	1.587	-2.014	1510069436
-10.414	-2.394	-5.268	-3.357	-0.488	-0.732	9.798	-0.452	-2.321	1.526	-1.465	-1.038	9.15	4.278	-1.139	0.244	0.061	-0.183	-10.474	-0.986	-1.768	-0.732	2.014	0.854	3.122	10.312	2.673	0.549	0.183	-0.488	2.053	10.079	-0.764	-0.366	1.587	-2.014	1510069436
-12.368	-4.827	-5.203	-2.197	-2.075	0.244	11.049	-1.546	-3.199	1.16	-0.549	-0.671	9.835	4.981	-0.947	0	-0.244	-0.977	-13.205	0.005	-1.609	-0.916	-0.122	0.488	4.351	11.643	3.515	0.427	-0.61	-1.038	2.401	11.349	-0.336	-1.282	1.221	-0.488	1510069436
-11.068	-6.294	-3.447	-0.305	-2.686	0.671	12.385	-3.456	-3.814	1.16	-0.549	0.488	10.807	5.76	-0.599	0.061	-0.244	-2.014	-12.278	-0.952	-0.977	-1.648	0.061	0.305	3.908	11.922	3.96	0.244	-0.305	-0.854	4.389	11.945	0.219	-1.953	0.793	1.221	1510069436
-9.263	-5.056	-1.974	0.366	-2.747	0.427	12.385	-3.931	-3.779	0.793	-1.282	1.038	11.813	6.467	-0.014	-0.183	0.549	-2.319	-12.278	-0.952	-0.977	-1.16	-0.61	0.061	1.656	10.622	4.231	-0.122	0.427	-0.244	5.569	11.87	0.894	-1.953	0.793	1.221	1510069436
-10.214	-4.037	-1.237	-0.549	-1.709	0.366	11.044	-3.191	-3.354	-0.671	1.465	0.305	11.885	6.733	0.183	-0.305	1.648	-1.282	-10.2	0.293	0.468	0.183	-0.488	-0.305	-0.002	8.845	4.742	0.061	1.221	0.305	2.594	11.529	-0.467	-0.305	2.38	5.554	1510069436
-10.161	-4.474	-1.896	-0.305	-1.038	0	9.819	-2.379	-3.025	-0.854	2.014	0.305	10.944	6.937	0.122	-0.793	1.831	0.061	-10.318	0.769	0.123	-0.183	0.122	-0.488	-0.191	8.678	4.814	0.549	0.549	0.122	-1.296	13.44	-0.758	-0.244	0.183	4.395	1510069436
-8.253	-4.316	-1.516	-0.366	-0.854	-0.244	9.819	-2.379	-3.025	-0.854	2.014	0.305	9.719	7.204	0.242	-1.038	0.793	0.61	-10.318	0.769	0.123	-0.183	0.122	-0.488	0.555	9.381	4.303	0.854	-0.488	-0.061	-1.337	12.279	-0.806	-0.244	0.183	4.395	1510069436
-7.538	-3.384	-1.032	-0.366	-0.916	0.061	9.477	-2.431	-2.979	-0.732	1.953	0.366	8.948	6.885	0.341	-0.854	-0.61	0.427	-8.83	0.51	-0.541	-0.122	-0.061	-0.427	1.761	9.245	3.872	0.793	-1.038	-0.244	-0.233	11.093	0.377	1.404	-0.366	5.066	1510069436
-7.437	-3.179	-0.689	-0.061	-0.305	0.122	8.826	-2.164	-2.766	-0.488	2.258	-0.183	8.853	5.843	0.304	-0.793	-0.793	0.488	-8.299	0.189	-0.583	0	-0.427	-0.305	2.115	8.19	3.506	0.305	-0.61	0	-0.439	10.03	1.439	1.709	2.014	4.639	1510069436
-7.065	-3.013	-0.249	0.793	-0.183	0.366	8.12	-1.742	-1.962	-0.427	2.625	-0.61	8.997	4.788	0.924	-0.916	0.61	0.671	-8.299	0.189	-0.583	0.122	-0.244	-0.488	1.797	7.11	3	0.183	-0.305	0.183	-0.897	8.794	0.979	1.709	2.014	4.639	1510069436
-6.775	-2.28	-0.129	1.16	0.854	0.61	7.878	-1.493	-1.476	-0.122	4.456	-1.221	8.57	4.12	1.595	-1.221	0.916	0.977	-8.022	0.506	-0.724	0.488	-0.122	-0.549	1.802	6.827	2.824	0.427	0	0.366	-2.541	7.598	-0.049	2.319	1.465	2.93	1510069436
-6.727	-1.686	-0.127	0.793	2.075	0.671	7.998	-1.186	-1.322	0.183	5.859	-1.343	8.433	3.77	1.635	-1.526	0.854	1.099	-7.953	0.751	-1.083	0.549	0.122	-0.366	2.421	7.102	2.827	0.61	0.183	0.427	-4.677	6.871	0.197	2.014	-1.77	1.221	1510069436
-8.874	-1.334	-0.622	0.366	2.258	0.977	8.105	-1.254	-0.694	0	5.188	-1.038	8.641	3.62	1.517	-1.465	0.549	0.977	-7.951	0.967	-1.243	0.427	-0.122	-0.427	3.116	7.602	2.899	0.61	0.305	0.488	-1.67	6.686	1.273	2.808	-5.615	-0.549	1510069436
-10.57	-1.486	-1.178	0.732	0.549	1.16	8.313	-1.517	0.133	0.122	4.578	-0.916	9.016	3.442	1.395	-1.343	0.183	0.854	-8.275	0.549	-1.419	0.244	0.488	-0.305	3.175	7.678	3.057	0.671	0.244	0.793	4.326	7.318	-0.317	1.953	-6.897	-0.916	1510069437
-11.36	-2.163	-1.242	0.793	0	1.16	8.677	-1.847	1.241	0.122	4.578	-0.916	9.539	3.156	1.598	-0.977	0.244	0.916	-8.955	-0.228	-1.48	-0.061	0.61	-0.549	2.828	7.592	2.985	0.854	0.061	1.221	10.448	8.808	-1.816	0.305	-0.671	-0.427	1510069437
-12.714	-3.57	-1.645	1.099	-1.465	0.671	8.064	-2.114	2.355	0.61	3.845	-0.183	9.964	2.988	1.577	-0.671	0.732	0.916	-11.426	-0.873	-1.736	-0.061	1.648	-0.854	3.207	8.245	2.693	0.854	0.732	1.831	10.054	10.093	-2.103	-1.038	1.831	0.61	1510069437
-11.549	-5.158	-1.901	1.038	-0.305	-0.305	8.368	-2.379	3.359	0.488	4.761	0.671	10.168	3.342	1.351	-0.549	0.732	0.427	-13.424	-1.26	-2.236	0.244	2.441	-0.854	4.614	10.067	2.351	0.793	1.587	1.587	4.534	11.716	-0.077	-3.845	1.038	-1.953	1510069437
-8.817	-4.17	-2.117	1.221	-0.549	-0.244	8.368	-2.379	3.359	0.488	4.761	0.671	10.512	4.408	1.208	-0.366	0.488	-0.549	-13.424	-1.26	-2.236	0.366	-0.244	-0.488	5.607	11.786	1.989	1.099	1.892	0.61	6.947	13.54	0.681	-3.906	1.16	1.77	1510069437
-9.221	-4.569	-3.402	0.122	0.427	-0.244	8.143	-2.729	4.944	-0.244	3.479	1.465	10.829	5.355	0.92	-0.305	0.488	-1.099	-11.47	-1.333	-0.237	0.793	-2.686	-0.61	4.758	11.992	1.926	0.916	2.563	-0.061	-2.857	10.131	-0.274	-0.122	-1.16	-0.916	1510069437
-9.479	-4.492	-3.23	0.549	1.038	0	7.521	-3.405	5.619	-0.854	4.333	1.282	11.103	5.505	0.836	-0.427	1.038	-1.343	-11.47	-1.333	-0.237	-0.305	-0.671	0.061	3.2	11.336	1.668	0.488	3.113	0.061	0.243	10.869	-1.866	-1.953	-2.319	-1.221	1510069437
-9.55	-3.884	-3.021	0.671	0.854	-0.061	7.521	-3.405	5.619	-0.854	4.333	1.282	10.952	5.588	0.877	-0.366	1.038	-1.709	-11.47	-1.333	-0.237	-0.305	-0.671	0.061	2.364	11.018	1.306	0.183	3.113	0.671	0.613	10.459	-1.712	-0.977	-0.732	-1.343	1510069437
-8.726	-3.517	-2.688	1.587	1.526	-0.488	6.864	-4.107	5.843	-0.793	3.418	1.282	10.763	5.63	1.154	-0.305	1.282	-1.892	-10.263	-1.866	-0.3	-0.305	-0.671	0.061	2.26	10.686	1.497	0.366	2.258	0.671	0.495	10.605	-1.944	-0.61	-1.221	-2.014	1510069437
-8.333	-3.447	-3.088	1.343	1.465	-0.488	5.548	-3.859	5.904	-0.977	2.808	1.465	10.185	5.535	1.425	-0.305	1.709	-1.77	-9.569	-1.653	0.051	0.427	-1.038	-0.061	2.644	9.583	1.664	0.427	2.075	0.366	1.365	10.118	-1.507	-0.61	-1.526	-1.709	1510069437
-7.97	-3.249	-2.952	1.709	0.977	-0.305	5.548	-3.859	5.904	-1.221	2.014	1.465	9.125	5.243	1.494	-0.244	0.916	-1.526	-8.989	-1.755	0.219	0.549	-1.282	0.061	2.577	8.662	1.677	0.183	2.319	0.366	1.808	9.588	-1.158	-0.671	-1.892	-1.648	1510069437
-8.368	-2.973	-3.095	1.648	0.61	-0.61	4.555	-3.336	5.7	-1.221	0.977	1.038	8.491	4.828	1.654	-0.366	1.221	-1.526	-8.533	-1.805	0.281	0.793	-1.404	0.061	2.365	7.988	1.571	0.122	2.686	0.366	2.067	9.046	-1.329	-0.732	-1.709	-1.099	1510069437
-8.404	-3.231	-2.952	1.77	0.366	-0.61	4.417	-3.59	5.479	-1.343	-0.366	1.038	7.753	4.739	1.76	-0.366	1.221	-1.648	-8.679	-2.121	0.373	0.671	-1.221	0	2.122	7.675	1.337	0	2.808	0.427	2.4	8.955	-1.311	-0.671	-1.587	-0.916	1510069437
-8.692	-3.621	-2.966	2.197	0	-0.427	4.417	-3.59	5.479	-1.343	-0.366	1.038	7.834	5.149	1.653	-0.366	1.404	-1.709	-8.769	-2.166	0.354	1.038	-1.282	0	1.919	8.033	1.324	0.366	2.258	0.366	2.594	9.014	-0.671	-0.671	-1.16	-0.671	1510069437
-9.14	-3.487	-3.016	2.502	-0.183	-0.244	4.76	-3.838	5.571	-1.343	-0.366	1.038	7.909	5.597	2.126	-0.366	3.235	-1.892	-8.769	-2.166	0.354	1.221	-1.343	0.061	2.083	8.731	1.365	0.916	1.892	-0.061	2.584	9.374	-0.556	-0.671	-1.16	-0.671	1510069437
-9.646	-3.124	-2.823	2.075	-0.732	-0.183	4.867	-4.535	5.832	-1.648	0.061	0.977	7.143	6.194	2.431	-0.427	2.38	-2.258	-9.929	-1.885	0.602	1.282	-1.526	-0.061	2.321	9.135	1.388	0.977	1.221	-0.366	1.525	9.585	-0.931	-1.099	-1.404	-0.244	1510069437
-9.493	-2.993	-2.956	1.221	-0.244	-0.732	4.939	-5.182	5.916	-1.587	0.977	0.793	7.092	6.879	2.772	-0.549	0.793	-2.258	-10.704	-1.126	0.708	1.709	-1.648	0.305	2.286	9.445	1.989	1.099	0.488	-0.854	1.767	9.741	-1.038	-0.793	-1.831	-0.366	1510069437
-9.384	-2.946	-2.82	0.305	-0.854	-1.465	4.939	-5.182	5.916	-1.831	0.427	0.671	6.977	7.352	3.013	-0.366	0.916	-2.319	-10.817	0.334	1.197	1.953	-1.648	0.488	2.499	9.593	2.741	1.099	0.122	-1.465	2.586	10.176	-0.943	-0.854	-0.732	-0.244	1510069437
-8.921	-4.047	-2.029	0.122	-0.793	-1.648	4.893	-6.732	5.87	-2.014	0.549	1.038	6.383	7.467	3.009	0.366	0.244	-2.625	-9.95	0.586	1.86	1.16	-2.258	0.488	2.909	9.444	3.262	0.916	0.244	-1.404	1.971	10.475	-0.336	-0.916	0.305	-0.244	1510069437
-8.985	-4.597	-1.444	0	-1.038	-1.343	4.499	-6.898	5.803	-2.014	0.549	1.038	6.635	7.401	3.575	1.038	0.549	-2.747	-9.95	0.586	1.86	0.488	-2.441	0.183	2.031	9.229	3.011	0.427	0.916	-1.465	0.729	10.389	0.287	-0.916	0.488	-0.305	1510069437
-8.848	-4.512	-0.714	0.793	-0.732	-1.221	4.456	-7.076	5.285	-1.465	0.061	1.282	6.91	7.747	3.846	0.977	0.854	-2.197	-8.725	-0.17	2.827	0.122	-2.014	0.061	0.729	8.978	2.296	0.305	0.916	-1.343	0.353	10.051	0.176	-0.916	0.488	-0.305	1510069437
-8.497	-4.272	-0.737	0.61	-0.244	-1.282	4.532	-7.137	4.667	-1.648	0	0.916	6.864	8.315	4.109	0.671	1.892	-1.526	-8.616	-0.115	3.098	0.366	-1.648	-0.061	-0.213	9.232	1.814	0.549	0	-1.221	1.814	9.741	0.197	-0.305	-0.549	-0.488	1510069437
-8.424	-4.421	-0.837	0.183	-0.488	-1.221	4.516	-7.159	4.631	-1.648	0	0.916	5.855	8.751	4.253	0.366	1.465	-1.221	-8.616	-0.115	3.098	0.61	-1.465	0	-0.079	9.822	2.094	0.732	-0.427	-1.16	2.035	9.625	0.614	-0.183	0.122	-0.305	1510069437
-8.495	-4.807	-0.598	0.122	-0.305	-1.16	4.588	-7.222	4.869	-1.648	0.549	0.488	5.021	9.142	4.338	0.244	0.366	-1.099	-8.647	0.106	3.332	0.549	-1.221	0.061	0.255	10.357	2.415	0.305	-0.122	-1.221	1.361	9.564	0.895	-0.183	0.122	-0.305	1510069437
-8.412	-5.008	-0.498	0.305	-0.183	-0.916	4.925	-7.381	5.182	-1.404	0.854	0.061	5.258	9.325	4.595	0.366	0.183	-0.854	-8.764	0.257	3.608	0.488	-1.038	0.183	-0.011	10.28	2.472	-0.183	-0.244	-1.404	1.213	9.563	0.809	-0.244	-0.366	-0.427	1510069437
-8.342	-5.184	-0.514	0.366	0	-0.854	5.128	-7.712	5.115	-1.221	0.427	-0.244	5.216	9.283	4.569	0.122	0.366	-0.427	-8.764	0.257	3.608	0.488	-0.916	0.244	-0.079	10.184	2.267	-0.366	-0.61	-1.404	1.365	9.644	0.355	-0.305	-0.671	-0.427	1510069438
-8.27	-5.309	-0.575	0.244	0.183	-0.671	5.542	-7.583	5.309	-0.793	-0.061	-0.61	4.943	8.815	4.636	0.183	-0.122	-0.793	-8.75	0.321	3.741	0.427	-0.732	0.244	0.171	10.076	2.344	-0.366	-0.671	-1.16	1.449	9.676	0.4	-0.305	-0.671	-0.427	1510069438
-8.219	-5.266	-0.621	0.305	0.183	-0.427	5.375	-7.038	5.174	-0.427	0.366	-0.977	5.223	8.563	4.544	0.061	0.061	-0.854	-8.641	0.609	3.887	0.427	-0.549	0.244	0.063	9.75	2.458	-0.366	-0.671	-0.977	1.296	9.625	0.604	-0.244	0.061	-0.488	1510069438
-8.168	-5.21	-0.782	0.244	0.183	-0.366	4.765	-6.348	4.606	-0.366	0.366	-0.793	5.262	8.457	4.424	-0.183	0.671	-0.671	-8.641	0.609	3.887	0.305	-0.488	0.183	-0.03	9.656	2.33	-0.366	-0.61	-0.854	1.157	9.542	0.642	-0.122	-0.061	-0.427	1510069438
-8.131	-5.327	-0.928	0.122	0.061	-0.366	4.006	-6.673	4.376	-0.977	1.709	-0.244	5.881	8.51	4.526	-0.488	0.427	-0.366	-8.623	0.659	3.889	0.244	-0.305	0.122	-0.089	9.716	2.431	-0.305	-0.793	-0.671	1.054	9.6	0.438	-0.122	-0.061	-0.427	1510069438
-7.972	-5.511	-0.94	0.183	0.244	-0.305	4.577	-6.741	5.658	-0.244	0.671	-0.366	5.962	8.306	4.352	-0.427	0.305	-0.122	-8.754	0.44	3.892	0.183	-0.305	0.061	-0.165	9.522	2.495	-0.183	-0.732	-0.549	1.25	9.678	0.493	-0.122	-0.183	-0.305	1510069438
-8.086	-5.54	-1.189	0.244	0.122	-0.244	4.59	-6.682	5.48	-0.244	0.671	-0.366	5.873	8.179	4.74	-0.732	2.991	-0.061	-8.787	0.268	3.887	0.244	-0.244	-0.061	-0.09	9.534	2.385	-0.183	-0.61	-0.427	1.227	9.711	0.492	-0.183	0	-0.244	1510069438
-8.111	-5.82	-1.389	0.244	0	-0.183	4.194	-6.541	5.248	-0.488	1.343	-0.244	4.494	7.951	5.06	-0.488	3.052	-0.488	-8.692	0.096	3.874	0.366	-0.183	-0.183	-0.146	9.582	2.256	-0.122	-0.61	-0.183	0.962	9.82	0.467	-0.183	0	-0.244	1510069438
-8.082	-6.094	-1.242	0.366	0.061	0	4.109	-6.699	5.18	-0.244	1.099	-0.366	4.209	8.268	5.083	-0.549	1.404	-0.488	-8.732	-0.17	3.808	0.549	-0.061	-0.366	-0.402	9.796	2.176	-0.183	-0.671	0	0.711	9.85	0.312	-0.183	-0.244	-0.122	1510069438
-8.252	-6.263	-1.101	0.732	0	0.183	4.652	-6.796	5.636	-0.244	1.099	-0.366	4.571	8.573	5.314	-0.916	0.916	-0.122	-8.833	-0.477	3.761	0.793	-0.183	-0.488	-0.925	10.117	2.027	-0.183	-0.916	-0.122	0.415	9.857	0.221	-0.061	-0.366	-0.061	1510069438
-8.234	-6.37	-1.058	1.282	0	0.244	4.926	-7.133	5.118	-0.366	0.549	-0.305	3.84	9	5.522	-1.099	-0.916	-0.183	-8.843	-0.894	3.761	1.404	0.122	-0.488	-1.601	10.447	1.644	-0.488	-1.709	-0.305	0.213	10.066	0.28	-0.061	-0.366	-0.061	1510069438
-7.809	-6.062	-0.988	1.831	0.61	0.427	6.575	-7.334	5.887	-0.061	-0.488	-1.221	3.756	10.477	5.35	-1.953	-3.235	0.427	-9.08	-1.182	3.642	2.197	0.488	-0.488	-2.812	10.849	1.94	-0.549	-3.906	-0.916	0.236	10.21	0.555	0.061	-0.427	-0.122	1510069438
-7.569	-5.626	-0.866	2.075	1.404	0.549	6.363	-6.343	5.98	0.732	2.075	-2.808	3.816	11.044	4.601	-1.648	-4.639	1.343	-8.923	-1.061	3.497	2.808	0.488	-0.488	-3.726	10.816	2.029	-0.854	-5.798	-1.343	0.19	9.93	0.474	-0.183	-1.099	0.061	1510069438
-7.946	-5.532	-0.617	2.625	1.709	0.61	6.501	-5.262	5.703	0.122	0.854	-3.967	3.845	10.935	3.844	-0.366	-5.188	2.441	-8.69	-0.441	3.542	3.357	1.038	-0.488	-3.297	10.816	1.937	-1.709	-7.446	-1.404	0.156	9.655	0.209	-0.183	-1.099	0.061	1510069438
-7.797	-5.698	-1.288	2.991	2.258	0.793	6.998	-4.685	5.103	-0.916	1.16	-5.249	4.228	10.893	3.091	0.061	-3.601	2.441	-8.69	-0.441	3.542	3.357	1.038	-0.488	-2.196	10.95	1.799	-1.892	-8.118	-1.831	-0.531	9.916	-0.714	-0.732	-6.042	0.916	1510069438
-8.108	-6.003	-1.554	2.625	2.563	0.977	7.255	-4.429	4.271	-2.258	2.197	-5.554	3.722	10.238	2.461	0.061	-3.113	1.465	-8.69	-0.441	3.542	3.357	1.038	-0.488	-1.341	11.13	1.558	-2.136	-8.362	-2.197	-0.52	9.967	0.2	-0.427	-5.127	0.366	1510069438
-8.526	-6.336	-1.286	3.174	2.258	1.343	7.63	-4.17	3.718	-3.479	1.465	-5.371	3.511	9.385	1.785	-0.183	-3.54	-0.488	-8.69	-0.441	3.542	3.357	1.038	-0.488	-1.239	10.768	1.322	-1.953	-8.789	-2.563	0.529	10.2	1.26	-0.427	-5.127	0.366	1510069438
-7.991	-6.294	-1.373	3.418	2.747	1.343	7.779	-3.84	3.575	-4.211	0.916	-4.822	3.674	8.642	1.236	-1.404	-3.784	-3.296	-9.304	-0.481	1.942	3.357	1.038	-0.488	-1.296	10.013	0.924	-1.892	-8.606	-2.625	0.102	10.445	1.609	-2.502	-4.822	-0.488	1510069438
-7.695	-5.897	-1.524	4.15	2.93	1.404	7.489	-3.732	3.08	-4.822	2.075	-4.639	3.658	8.055	1.221	-2.075	-5.249	-4.822	-9.304	-0.481	1.942	5.005	1.77	-1.16	-1.197	9.391	0.92	-1.648	-8.301	-2.93	-0.647	10.677	1.286	-2.502	-4.578	-0.732	1510069438
-7.449	-5.547	-1.684	4.639	2.93	1.343	7.489	-3.732	3.08	-5.066	2.625	-4.211	4.352	8.459	0.928	-2.93	-5.92	-6.348	-9.639	0.243	0.916	5.554	1.465	-1.221	-1.064	9.225	0.834	-1.282	-8.484	-2.869	-0.823	10.44	1.016	-2.502	-4.578	-0.732	1510069438
-7.471	-5.364	-1.907	4.761	3.296	1.282	7.053	-3.807	2.744	-5.249	2.136	-3.601	5.123	9.165	0.409	-3.601	-6.714	-7.202	-9.639	0.243	0.916	5.859	1.282	-1.221	-0.678	9.217	1.078	-0.916	-8.667	-2.808	-1.089	10.27	1.147	-2.747	-5.127	-0.793	1510069438
-7.635	-5.212	-2.076	5.249	3.54	1.465	7.056	-3.961	2.9	-5.493	3.052	-2.93	5.855	9.757	-0.044	-3.906	-7.202	-7.507	-9.743	0.604	0.522	6.104	1.038	-1.282	-0.297	9.097	1.315	-0.671	-8.606	-2.563	-1.238	9.997	1.098	-2.625	-7.507	-0.977	1510069438
-7.958	-5.024	-2.168	5.31	2.991	1.709	7.429	-4.753	3.021	-5.554	3.662	-2.258	6.224	10.194	-0.609	-3.845	-6.409	-7.385	-10.001	1.237	0.007	6.226	0.916	-1.343	0.132	8.946	1.554	-0.488	-8.301	-2.441	-0.67	9.566	0.544	-2.625	-7.507	-0.977	1510069438
-8.27	-4.65	-1.949	5.554	2.991	1.648	7.211	-5.247	2.918	-5.371	3.906	-1.343	5.706	10.379	-1.47	-3.54	-7.996	-6.714	-10.001	1.237	0.007	6.287	0.671	-1.282	0.464	9.083	1.815	-0.427	-7.874	-2.319	0.671	9.219	0.036	-1.77	-9.216	-0.549	1510069438
-8.363	-3.935	-1.762	5.371	2.93	1.526	7.211	-5.247	2.918	-5.005	4.333	-1.221	5.627	10.542	-1.8	-2.869	-9.705	-6.226	-9.88	1.293	-0.087	6.287	0.488	-1.343	0.37	9.287	2.127	-0.549	-7.385	-2.319	1.668	9.006	0.49	-0.977	-7.874	-0.305	1510069438
-8.705	-3.784	-1.637	5.005	2.869	1.282	7.872	-5.755	2.759	-4.272	4.7	-1.038	5.734	10.471	-1.731	-2.136	-8.606	-5.493	-9.847	1.278	-0.312	6.287	0.366	-1.343	0.255	9.198	2.219	-0.366	-7.141	-2.319	2.125	8.689	0.685	-0.977	-7.874	-0.305	1510069439
-9.121	-4.241	-1.445	5.005	2.441	1.282	8.069	-5.67	2.521	-3.113	3.784	-1.038	5.511	10.178	-1.578	-1.587	-6.958	-4.517	-9.847	1.579	-0.359	6.104	0.366	-1.343	0.55	9.209	2.401	-0.305	-7.019	-2.502	2.468	8.49	0.493	0.488	-5.493	-0.488	1510069439
-10.607	-4.094	-1.278	5.615	1.282	1.465	8.101	-5.453	2.363	-3.113	3.784	-1.038	5.115	9.82	-1.152	-0.793	-6.775	-3.723	-9.979	1.756	-0.425	5.859	-0.061	-1.221	0.869	9.343	2.566	-0.244	-6.592	-2.563	2.656	8.295	0.426	1.709	-5.249	-0.488	1510069439
-9.795	-3.194	-1.682	5.615	2.014	0.549	7.699	-5.277	2.06	-2.625	4.211	-0.977	5.109	9.637	-0.494	0.061	-6.653	-3.296	-10.16	1.156	-0.589	5.249	0.366	-1.221	1.071	9.647	2.436	-0.122	-6.226	-2.563	5.082	10.561	0.926	1.709	-5.249	-0.488	1510069439
-9.538	-3.059	-2.005	3.662	2.014	0.122	7.699	-5.277	2.06	-2.441	3.296	-0.854	5.242	10.002	0.095	0.732	-6.287	-3.052	-10.16	1.156	-0.589	4.883	-0.366	-1.404	1.03	10.139	2.089	-0.122	-5.859	-2.502	3.704	11.392	3.143	0.488	-2.686	-0.122	1510069439
-8.744	-3.381	-1.822	3.845	1.587	0.305	6.693	-5.167	1.391	-2.197	2.136	-0.488	5.322	10.357	0.467	0.977	-5.737	-2.808	-9.97	0.482	-0.726	4.761	-0.183	-1.038	0.932	10.436	1.497	-0.244	-5.615	-2.502	1.516	10.072	1.7	0.488	-2.686	-0.122	1510069439
-7.754	-3.425	-2.659	5.31	3.479	0.854	6.693	-5.167	1.391	-1.892	2.319	-0.305	5.367	10.314	0.69	0.916	-5.005	-2.38	-9.234	-0.433	-0.286	4.456	0.549	-0.61	0.383	10.113	1.138	-0.549	-5.066	-2.441	3.238	8.884	-1.891	0.732	-4.883	-1.099	1510069439
-8.643	-2.891	-3.933	3.54	3.723	1.038	4.737	-5.448	1.042	-1.892	1.465	-0.366	5.069	10.214	0.355	0.732	-4.883	-1.953	-9.554	-2.086	-0.291	4.211	0.244	-0.732	-0.725	10.103	0.773	-0.732	-4.761	-2.014	5.262	8.692	-2.622	1.648	-0.671	0	1510069439
-9.689	-2.763	-4.467	2.502	2.258	0.977	4.138	-6.986	1.16	-2.441	0.122	0	4.814	10.822	-0.112	0.305	-5.127	-1.892	-9.88	-2.391	-0.548	4.7	0.427	-1.038	-1.052	10.858	0.589	-0.183	-5.249	-1.77	3.219	9.746	-0.885	1.099	-0.488	-0.122	1510069439
-9.518	-3.918	-4.011	2.808	1.892	0.977	4.292	-9.231	1.838	-3.296	-0.549	1.038	4.843	11.227	-0.31	0	-5.676	-1.953	-10.346	-1.579	-0.36	4.395	0.671	-0.732	-0.205	11.191	0.581	-0.183	-5.249	-1.77	0.475	10.552	-0.3	1.099	-0.488	-0.122	1510069439
-8.709	-3.809	-3.74	3.052	2.991	1.282	4.892	-10.477	2.907	-4.639	2.502	2.075	5.156	11.041	-0.517	-0.183	-5.92	-1.77	-10.519	-1.585	-0.415	4.028	0.61	-0.488	0.445	11.003	0.719	0.305	-4.761	-1.831	0.134	10.724	-0.863	0.793	-2.441	-0.732	1510069439
-8.641	-3.253	-4.194	2.808	2.502	1.343	4.962	-10.725	3.421	-4.639	2.502	2.075	5.657	10.479	-0.366	-0.061	-5.005	-1.282	-10.24	-1.743	-0.355	3.784	0.488	-0.549	0.58	10.458	1.067	0.183	-4.089	-1.587	0.592	10.194	-1.794	0.61	-2.136	-0.977	1510069439
-8.557	-3.308	-4.142	2.747	2.075	1.343	4.005	-10.463	2.946	-4.944	5.676	0.671	5.928	9.969	0.118	0.427	-3.54	-0.854	-9.378	-1.768	-0.291	3.723	0.305	-0.488	0.33	9.927	1.346	0.183	-3.54	-1.16	1.13	9.868	-1.568	0.61	-2.136	-0.977	1510069439
-8.488	-3.313	-3.732	3.174	1.953	1.526	2.376	-9.708	2.634	-3.54	7.69	-1.221	5.851	9.54	0.602	0.732	-2.686	-0.244	-9.378	-1.768	-0.291	3.479	0.549	-0.305	0.02	9.438	1.26	0.122	-3.052	-0.793	0.827	9.74	-1.448	0.732	-1.77	-0.916	1510069439
-8.996	-3.2	-3.784	3.235	1.709	1.77	0.652	-8.403	2.427	-1.892	6.653	-1.831	5.681	9.239	1.002	0.671	-2.136	0.549	-9.171	-1.786	-0.373	3.357	0.61	-0.244	-0.004	9.095	1.159	0.244	-2.869	-0.549	1.592	9.501	-1.414	0.305	-2.747	-0.854	1510069439
-8.926	-3.052	-3.371	3.54	0.793	1.892	0.487	-7.478	2.426	-1.404	3.113	-1.648	5.361	9.13	1.287	0.427	-2.014	1.099	-9.295	-1.737	-0.752	3.235	0.61	-0.183	0.284	9.124	1.181	0.427	-2.38	-0.366	2.04	9.611	-1.054	0.305	-2.747	-0.854	1510069439
-8.851	-2.428	-3.162	3.418	1.16	1.587	1.052	-7.052	2.353	-1.526	0.549	-0.854	5.126	9.384	1.412	0	-2.075	1.282	-9.295	-1.737	-0.752	3.235	0.427	0	0.646	9.501	1.3	0.549	-1.709	-0.122	1.839	9.597	-0.579	0.183	-2.991	-0.61	1510069439
-8.867	-1.87	-3.271	3.174	1.404	1.221	1.762	-7.118	2.299	-1.831	0.061	0.244	4.989	9.808	1.707	-0.244	-1.892	1.404	-9.359	-1.584	-1.046	3.235	0.549	0.244	0.81	9.951	1.468	0.61	-1.282	0	1.497	9.617	-0.971	-0.061	-3.113	-0.427	1510069439
-9.116	-2.053	-3.467	2.625	0.305	0.916	2.411	-7.43	2.338	-2.197	0.671	1.282	4.823	10.134	1.937	-0.305	-1.404	1.587	-9.489	-1.296	-1.343	3.052	0.427	0.366	0.971	10.165	1.577	0.488	-1.282	0.061	1.227	9.65	-1.005	-0.061	-3.113	-0.427	1510069439
-9.149	-2.202	-3.034	2.502	-0.244	0.854	2.61	-7.722	2.28	-2.38	2.075	2.136	4.561	10.216	2.164	-0.305	-0.916	1.77	-9.488	-0.93	-1.469	2.686	0.366	0.488	1.297	10.197	1.578	-0.122	-1.465	0.061	0.934	9.601	-0.712	0	-2.625	-0.488	1510069439
-9.343	-2.017	-2.621	2.258	-0.488	0.854	2.643	-8	2.216	-2.319	2.747	2.625	4.077	10.105	2.286	-0.366	-0.671	1.77	-9.392	-0.729	-1.364	2.319	0.305	0.61	1.455	10.084	1.651	-0.671	-1.404	0.061	1.107	9.501	-0.699	-0.122	-2.625	-0.488	1510069439
-9.021	-1.638	-2.382	2.808	0.061	0.732	2.643	-8	2.216	-2.136	2.075	2.625	3.59	9.869	2.365	-0.488	-0.61	1.282	-9.219	-0.764	-1.223	2.136	0.244	0.916	1.205	10.051	1.751	-0.916	-1.343	0.183	0.849	9.633	-0.831	-0.122	-2.625	-0.488	1510069439
-9.275	-1.863	-3.468	1.099	1.099	0.366	3.016	-8.601	1.809	-1.77	1.16	2.136	3.242	10.145	2.501	-0.732	-0.488	0.488	-9.442	-1.162	-1.251	1.831	1.221	1.282	0.659	10.44	1.899	-1.16	-0.977	0.427	1.816	9.591	-0.64	-0.244	-2.075	-0.732	1510069439
-10.192	-3.553	-2.975	0.977	-0.427	0.671	3.016	-8.601	1.809	-1.465	0.305	1.526	2.817	10.864	2.312	-1.343	-0.977	-0.244	-10.635	-0.481	-1.705	2.075	0.244	0.854	0.695	10.802	2.442	-0.854	-1.892	0.122	2.256	9.633	-0.666	-0.732	-2.441	0	1510069439
-10.268	-4.835	-3.028	1.77	-1.038	0.793	3.211	-9.739	1.493	-1.465	0.305	1.526	2.426	10.875	1.739	-1.77	-2.258	-0.732	-11.581	0.495	-0.982	2.014	0.732	1.465	1.249	10.706	3.418	-0.671	-1.587	-0.549	3.025	10.933	0.849	-0.732	-2.441	0	1510069439
-9.335	-4.528	-2.583	2.319	-1.038	0.61	3.81	-10.77	1.446	-0.793	-1.221	0.916	2.285	10.983	1.264	-1.587	-3.357	-1.038	-11.867	0.689	-0.635	2.075	-1.038	1.526	0.487	10.293	3.982	-0.854	-1.282	-0.671	4.851	11.655	2.586	-0.977	-3.967	1.465	1510069440
-9.527	-3.871	-2.055	1.221	-1.282	0.244	5.021	-10.264	1.218	-0.244	-0.549	0.549	2.665	10.299	1.267	-1.526	-2.686	-0.916	-9.906	0.403	0.439	1.77	-0.61	0.671	-1.286	8.558	4.346	-0.977	-1.099	-0.366	2.589	12.179	2.748	-2.319	-4.883	5.249	1510069440
-9.89	-3.553	-1.693	0.854	-0.122	0.183	4.6	-10.201	0.993	-0.305	1.343	-0.366	2.653	9.381	1.134	-1.587	-1.343	-0.427	-9.792	0.971	0.793	2.319	0.183	0.061	-1.9	7.927	4.588	-0.671	-1.404	-0.305	-1.89	12.801	0.239	-2.319	-4.883	5.249	1510069440
-10.012	-4.462	-1.914	1.587	-0.549	0.122	3.953	-10.696	0.585	-0.244	3.113	-1.465	1.822	9.88	1.052	-1.831	-1.587	-0.122	-10.106	1.494	0.422	1.953	-0.183	0.183	-1.086	8.916	4.43	0	-2.258	-0.732	-1.235	11.66	0.141	-1.526	-5.92	4.456	1510069440
-8.65	-3.98	-1.081	2.014	-0.732	0.122	3.146	-10.398	0.146	0.122	3.296	-1.892	1.591	10.085	1.186	-1.77	-2.93	-0.488	-10.127	1.221	0.084	1.831	0.122	-0.183	-0.353	9.244	4.191	0.122	-2.502	-0.671	2.456	11.353	0.293	-0.854	-1.709	4.578	1510069440
-8.409	-3.206	-0.719	1.953	-0.427	0.244	2.809	-9.318	0.055	0.732	2.258	-2.136	2.116	9.481	1.726	-1.282	-2.93	-0.916	-9.702	1.011	-0.176	2.075	-0.305	-0.427	0.193	8.754	4.07	0.122	-2.258	-0.671	2.348	10.502	0.925	-0.854	-1.709	4.578	1510069440
-8.207	-3.336	-0.514	2.136	-0.732	0.183	2.83	-8.391	0.202	0.854	1.221	-2.258	2.556	8.817	2.055	-0.916	-2.197	-1.038	-9.192	0.897	-0.301	2.258	-0.244	-0.61	0.038	8.119	3.841	-0.122	-2.075	-0.549	0.568	8.945	0.689	-1.221	1.831	3.723	1510069440
-7.732	-3.171	-0.081	2.197	-0.549	0.061	2.937	-7.775	0.276	0.671	1.099	-2.136	2.628	8.453	2	-0.793	-2.014	-0.977	-8.94	1.163	-0.425	2.258	-0.244	-0.671	0.158	7.83	3.665	-0.061	-2.197	-0.671	0.434	8.189	0.451	0.122	2.441	1.953	1510069440
-7.318	-2.638	0.451	1.953	0.916	-0.122	2.744	-7.543	0.133	0.427	2.014	-1.709	2.549	8.262	1.851	-0.671	-2.441	-0.854	-9.123	1.481	-0.51	2.014	-0.366	-0.61	0.763	7.998	3.682	0.183	-2.075	-0.977	-1.826	7.459	0.339	0.122	2.441	1.953	1510069440
-7.87	-1.745	0.653	1.892	2.197	0.244	2.479	-7.82	-0.02	0.427	2.625	-1.16	2.803	8.313	1.812	-0.305	-2.625	-1.038	-9.259	1.669	-0.616	1.709	-0.427	-0.61	1.29	8.39	3.781	0.305	-1.77	-1.038	-1.753	7.13	0.529	0.549	-0.854	1.526	1510069440
-9.296	-1.627	-0.047	0.671	1.77	0.427	2.458	-8.36	-0.09	0.427	2.136	-0.549	3.357	8.57	2.059	0.366	-1.77	-1.282	-9.106	1.887	-0.858	1.343	-0.488	-0.61	1.578	8.727	3.918	0.427	-1.526	-0.977	0.095	7.096	0.123	0.549	-5.676	-1.587	1510069440
-9.833	-2.241	-0.446	0.305	1.404	0	2.611	-8.553	-0.071	0.549	1.465	-0.183	4.031	8.612	2.534	0.916	-0.183	-1.221	-8.961	2.09	-0.711	0.977	-0.122	-0.61	1.635	8.491	3.935	0.366	-1.648	-0.854	5.736	8.174	-0.067	0.549	-5.676	-1.587	1510069440
-10.73	-2.448	0.056	0.366	0.244	0.244	2.588	-8.666	-0.085	0.671	0.549	-0.244	4.35	8.436	3.037	1.221	0.977	-0.916	-9.137	1.849	-0.595	0.488	-0.061	-0.732	1.458	8.287	3.822	0.366	-1.282	-0.61	9.768	8.763	-0.902	1.648	-4.028	-2.319	1510069440
-10.963	-3.22	-0.062	1.404	-0.488	0.793	2.455	-8.898	-0.24	0.671	0.549	-0.244	4.241	8.8	3.336	1.221	0.854	-0.488	-9.44	1.269	-0.513	0.305	0.366	-0.854	1.115	8.827	3.596	0.427	-0.732	-0.366	8.861	9.475	-1.329	-0.122	0.854	0.244	1510069440
-10.027	-3.088	-1.382	0.61	1.465	0.366	2.455	-8.898	-0.24	0.427	-0.488	-0.244	4.028	9.78	3.34	0.854	-0.244	-0.183	-10.549	0.429	-0.785	0.061	-0.427	-1.038	0.823	9.694	3.315	0.793	-0.732	-0.427	4.472	9.629	0.701	-0.122	0.854	0.244	1510069440
-10.74	-4.96	-1.847	0	-1.892	-0.427	2.589	-9.354	0.352	0.061	-0.916	0	4.063	10.543	3.083	0.488	-1.343	0.122	-10.866	0.153	-0.272	-0.061	0.244	-1.038	0.742	10.526	3.114	1.099	-0.488	-0.427	7.362	11.323	0.116	-0.122	-1.709	-1.953	1510069440
-8.82	-3.969	-1.254	0.671	1.648	-0.183	2.798	-9.196	1.06	-0.549	-0.793	0.366	4.193	11.012	2.6	0.244	-1.587	0.305	-11.463	-0.629	0.104	-0.061	-0.732	-0.916	0.484	10.91	2.48	0.793	0.305	-0.244	2.127	10.414	1.052	-1.099	-1.77	0.305	1510069440
-8.915	-3.603	-2.944	0.183	0.061	-0.244	3.033	-9.052	1.882	-1.038	0.183	0.793	4.255	11.09	1.878	0.183	-0.916	0.366	-11.055	-1.2	0.495	-0.061	-1.587	-0.854	0.1	11.006	2.317	0.732	1.099	-0.183	0.934	9.57	-0.892	-1.099	-1.77	0.305	1510069440
-8.679	-3.858	-3.187	-0.549	1.343	-0.305	3.033	-9.052	1.882	-1.343	1.709	0.854	4.175	10.969	1.192	0.122	0.366	0.488	-9.613	-1.741	1.223	-0.488	-0.549	-0.732	-1.122	10.627	1.754	0.183	1.282	0.305	2.004	9.421	-1.061	1.099	-0.793	-0.549	1510069440
-9.306	-4.061	-3.207	-0.488	0.305	-0.183	2.275	-9.02	2.909	-1.587	3.113	0.488	3.871	10.671	0.54	0	1.16	0.732	-9.406	-2.346	1.412	-0.427	-0.305	-0.61	-2.079	10.3	1.327	-0.061	0.977	0.732	1.979	9.795	-1.256	0	0.671	-1.16	1510069440
-9.148	-3.869	-2.802	-0.366	0.61	0.061	1.465	-9.613	2.704	-1.465	3.418	-0.244	3.328	10.777	0.012	-0.244	0.732	0.732	-9.698	-2.633	1.241	-0.366	0.061	-0.427	-2.058	10.53	1.2	0.305	0.671	0.61	1.389	9.94	-1.18	0	0.671	-1.16	1510069440
-8.99	-3.529	-2.785	-0.427	0.793	-0.183	0.752	-9.521	2.515	-0.244	0.854	-0.732	2.946	10.869	-0.383	-0.427	-0.61	0.61	-10.078	-2.34	0.823	-0.305	-0.305	-0.244	-1.34	10.734	1.245	0.549	0.366	0.122	0.787	9.896	-1.17	-0.244	0.122	-1.16	1510069440
-8.539	-3.561	-2.92	-0.549	0.671	-0.549	0.679	-8.519	2.555	-0.244	0.854	-0.732	3.058	10.249	-0.471	-0.183	-1.282	0.549	-9.6	-2.212	0.787	-0.549	-0.183	-0.122	-0.685	10.213	1.373	0.366	0.061	-0.183	1.595	9.972	-0.828	0.244	0.183	-1.77	1510069440
-8.345	-3.628	-3.091	-0.488	0.427	-0.61	0.8	-7.72	2.351	0.061	-0.183	-0.671	3.387	9.573	-0.291	0.305	-0.671	0.488	-9.289	-2.355	0.807	-0.549	-0.366	0.061	-0.376	9.765	1.233	-0.244	0.488	-0.183	1.687	9.774	-0.488	0.244	0.183	-1.77	1510069440
-8.513	-3.819	-3.193	-0.366	-0.061	-0.61	0.89	-7.506	1.835	0.122	-0.549	-0.488	3.584	9.388	-0.047	0.61	0.916	0.183	-9.237	-2.352	0.787	-0.549	-0.61	0.244	-0.347	9.617	1.203	-0.61	0.916	-0.244	1.17	9.66	-0.626	0.061	0.977	-1.648	1510069440
-8.831	-3.991	-2.875	0	-0.488	-0.366	1.15	-7.661	1.457	0.244	-0.854	-0.183	3.284	9.453	0.053	0.549	1.648	-0.122	-9.165	-2.548	0.781	-0.427	-0.549	0.366	-0.797	9.575	1.177	-0.549	0.977	-0.366	1.153	9.701	-0.632	-0.244	-0.732	-1.221	1510069441
-8.473	-3.573	-2.734	0.549	-0.061	-0.244	1.15	-7.661	1.457	0.122	-1.221	0.183	3.016	9.591	0.224	0.427	1.16	-0.488	-8.89	-2.735	0.901	-0.183	-0.732	0.488	-1.558	9.572	1.176	-0.427	0.793	-0.244	2.001	9.557	-0.479	-0.244	-0.732	-1.221	1510069441
-8.649	-3.357	-2.815	0.549	0.061	-0.061	1.84	-7.635	1.041	-0.061	-1.404	0.427	3.161	9.898	0.525	0.122	0.61	-0.671	-8.611	-2.967	1.011	0.061	-0.305	0.61	-2.023	9.694	1.273	-0.488	0.549	-0.061	2.626	9.25	-0.614	-0.244	-0.61	-0.916	1510069441
-9.036	-3.32	-3.001	0.61	-0.244	0.061	2.285	-7.787	1.377	-0.488	-1.221	0.549	3.247	10.249	0.647	-0.305	0.244	-0.488	-8.814	-2.656	0.983	0.427	-0.122	0.671	-1.948	9.957	1.597	-0.549	0	-0.122	2	9.287	-1.002	-0.305	-0.061	-0.671	1510069441
-9.013	-3.637	-3.492	0.305	-0.366	-0.122	2.433	-8.162	1.347	-0.916	-0.549	0.732	3.189	10.466	0.768	-0.549	-0.366	-0.366	-9.159	-2.217	0.921	0.366	0	0.916	-1.439	10.34	1.799	-0.793	-0.549	-0.122	1.811	9.612	-0.991	-0.427	0.183	-0.488	1510069441
-8.699	-4.5	-3.027	0.061	-1.648	0.183	2.456	-9.065	1.193	-1.343	-0.305	0.793	3.163	10.741	0.974	-0.671	-0.488	-0.488	-9.878	-2.095	0.843	0.366	0.305	0.977	-0.835	10.67	1.936	-1.099	-0.671	-0.122	2.134	9.893	-0.418	-0.305	0.122	-0.427	1510069441
-8.232	-4.273	-1.943	0.061	-1.221	0.122	2.623	-9.774	1.249	-1.343	-0.305	0.793	3.016	10.722	1.038	-0.732	-0.366	-0.793	-10.484	-1.3	0.695	0.793	-0.549	0.977	-0.23	10.363	2.382	-0.977	-0.488	-0.427	2.737	9.27	0.54	-0.488	-0.122	0.61	1510069441
-9.089	-4.73	-2.339	0.977	-2.441	-0.427	2.948	-9.558	1.343	-1.16	-0.549	0.671	2.893	9.841	1.05	-0.732	-0.488	-0.854	-9.757	-0.467	1.297	0.671	-0.244	1.16	-0.514	9.266	3.061	-0.916	-0.122	-0.61	2.695	10.02	0.709	-0.488	-0.122	0.61	1510069441
-8.821	-4.631	-1.53	0.916	-1.282	-0.183	2.933	-9.366	0.928	-0.977	-0.122	0.366	2.9	9.341	1.159	-0.671	-0.244	-0.671	-9.789	-0.531	1.475	0.671	-0.366	0.854	-1.701	8.465	3.391	-1.099	0.183	-0.183	4.11	11.043	0.799	-0.366	-1.587	1.526	1510069441
-9.056	-4.061	-0.952	0.427	-1.16	0	2.662	-9.537	0.506	-0.671	0.305	0	2.57	9.598	1.233	-0.854	-0.244	-0.305	-9.715	-0.288	1.643	0.977	-0.244	0.488	-1.913	8.618	3.93	-0.549	0	-0.366	3.369	11.628	1.517	-0.977	0.244	3.784	1510069441
-9.326	-4.118	-0.406	0.244	-0.854	-0.244	2.755	-9.842	0.486	-0.366	-0.183	-0.183	1.961	9.989	1.156	-1.038	-1.038	0	-9.868	0.681	1.622	0.977	-0.427	0.488	-1.529	9.065	4.368	-0.183	-0.244	-0.549	0.818	11.194	0.894	-0.977	0.244	3.784	1510069441
-9.573	-4.734	-0.59	0.183	-0.732	-0.61	3.082	-9.911	0.278	-0.244	0.305	0.305	1.726	9.887	1.264	-0.61	-1.526	0	-9.838	1.284	1.604	0.61	-0.305	0.366	-1.007	9.165	4.479	-0.183	-0.366	-0.488	-0.632	10.235	-0.538	-1.099	0	3.601	1510069441
-8.793	-4.497	-0.146	0.122	-0.305	-0.61	3.041	-9.837	-0.188	-0.244	0.305	0.305	1.976	9.737	1.712	0	-0.488	-0.305	-10.267	1.255	1.45	0.427	-0.427	0.183	-0.535	9.24	4.427	-0.244	-0.305	-0.427	-0.578	9.525	-0.938	-0.366	-0.183	2.441	1510069441
-8.297	-4.136	0.189	0.183	-0.122	-0.549	2.732	-9.546	-0.419	0.122	0.549	0.183	1.982	9.727	1.939	0.549	0.488	-0.61	-9.999	1.117	1.386	0.305	-0.671	0	-0.406	9.168	4.374	-0.183	0.061	-0.488	-0.112	8.868	-0.565	0	0.183	0.854	1510069441
-7.701	-3.425	0.189	0.305	0.671	-0.244	2.657	-8.964	-0.321	0.244	-0.488	-0.427	2.003	9.341	2.088	0.61	0.732	-0.732	-9.4	1.193	1.402	0.244	-0.671	-0.122	-0.785	8.458	4.203	-0.122	0.244	-0.427	0.548	8.496	0.092	0.732	0.183	-0.122	1510069441
-7.604	-3.14	-0.243	-0.427	1.099	-0.305	2.707	-8.544	-0.185	0.244	-0.488	-0.427	2.059	8.75	2.077	0.549	0.488	-0.549	-8.979	1.53	1.576	0	-0.549	-0.244	-1.032	7.762	4.14	0.122	0.183	-0.366	0.231	8.534	0.279	0.61	1.282	-1.953	1510069441
-8.012	-3.85	-1.022	-1.16	2.014	-0.366	2.519	-8.72	-0.16	0.305	-0.122	-0.427	2.182	8.497	1.986	0.488	0.061	-0.366	-8.717	1.907	1.698	-0.305	-0.366	-0.366	-1.006	7.71	4.244	0.427	0.366	-0.244	0.455	8.653	0.785	0.61	1.282	-1.953	1510069441
-10.786	-5.332	-0.891	-0.305	0.793	-0.549	2.245	-9.415	-0.531	0.671	-0.244	-0.427	2.39	8.892	1.882	0.61	0	-0.244	-9.202	1.934	1.743	-0.732	0.183	-0.549	-0.817	8.373	3.997	0.488	0.366	-0.244	2.061	9.776	1.328	0.671	-0.61	-2.258	1510069441
-9.306	-5.206	-1.145	0.732	0.183	-0.244	2.225	-9.784	-0.925	1.099	-1.221	-0.427	2.542	9.581	1.665	0.732	0	-0.183	-10.426	0.97	1.692	-1.099	-0.61	-0.61	-0.825	9.335	3.716	0.793	0.305	-0.366	4.115	11.785	-1.598	1.77	-1.953	-1.282	1510069441
-8.589	-4.171	-0.983	-0.305	0.732	-0.061	2.225	-9.784	-0.925	1.099	-2.197	-0.61	2.735	10.586	1.55	0.793	0.305	-0.244	-9.884	-0.746	1.733	-0.732	-0.854	-0.854	-1.634	10.107	3.293	0.793	0.305	-0.366	6.038	10.71	1.89	1.77	-1.953	-1.282	1510069441
-9.052	-3.369	-1.221	-0.366	0.916	0	2.87	-8.738	0.403	0.549	-1.953	-0.549	2.887	10.872	1.357	0.488	0.732	0	-9.071	-0.959	2.003	-0.122	-0.244	-0.854	-2.586	9.826	3.102	0.366	0.793	0.122	2.42	9.059	0.213	-0.671	1.16	-1.038	1510069441
-9.454	-4.127	-1.927	-0.366	0.366	-0.061	2.944	-8.063	1.122	-0.305	0.122	-0.244	2.64	10.459	0.974	0.183	0.305	0.61	-8.954	-0.793	2.113	-0.122	0.183	-0.671	-2.912	9.451	2.934	0.366	0.793	0.122	0.873	9.256	-0.947	0.854	-2.563	-1.099	1510069441
-8.971	-4.576	-1.653	-0.061	0.305	0.366	2.724	-8.419	1.318	-0.854	2.319	0.183	2.478	10.513	0.859	0.122	-0.366	0.732	-9.19	-1.083	1.975	-0.244	0.671	-0.488	-2.448	9.967	2.623	0.671	-0.671	0.488	3.809	10.057	0.496	0.854	-2.563	-1.099	1510069441
-8.868	-4.075	-1.784	0.122	0.549	0.671	1.934	-9.043	1.069	-0.854	3.418	0.61	2.637	10.983	0.974	0.183	-0.427	0.488	-9.32	-1.453	1.753	-0.061	0.671	-0.366	-1.75	10.591	2.324	0.671	-0.671	0.488	2.944	9.685	-0.093	0.122	0.488	-1.038	1510069441
-9.089	-3.982	-2.108	0.305	0.488	0.732	1.934	-9.043	1.069	-0.122	2.197	0.61	2.974	10.828	1.03	0.122	-0.122	0.427	-9.121	-1.65	1.65	0.122	1.099	-0.305	-1.595	10.329	2.359	0.488	-0.671	0.549	1.711	9.593	-0.544	-0.061	0.793	-0.427	1510069441
-9.136	-3.835	-2.165	0.366	0.427	0.977	2.289	-8.784	1.628	-0.061	-0.183	0.183	3.287	10.502	1.127	0.061	0.244	0.61	-9.292	-1.698	1.403	0.244	1.343	-0.183	-1.776	9.971	2.353	0.061	-0.977	1.038	2.287	9.688	-0.317	-0.122	-0.854	-0.366	1510069442
-9.141	-3.595	-2.163	0.183	0.427	0.977	2.755	-8.887	1.64	-0.183	-0.427	-0.183	3.359	10.495	1.147	-0.061	0.183	0.854	-9.223	-1.615	1.154	0.366	1.587	-0.122	-1.602	9.96	2.262	0.061	-1.282	1.16	2.189	9.769	-0.183	-0.244	-0.916	-0.122	1510069442
-9.073	-3.523	-2.193	0.244	0.427	0.916	2.467	-8.875	1.585	0	1.099	-0.183	3.358	10.422	1.09	-0.366	-0.061	0.916	-9.361	-1.453	0.853	0.427	1.831	-0.061	-1.123	9.918	2.132	0.061	-1.282	1.16	1.552	9.707	-0.462	-0.122	-0.122	-0.122	1510069442
-9.122	-3.456	-2.34	0.122	0.366	0.916	2.255	-8.832	1.605	0.183	1.343	-0.244	3.304	10.142	1.031	-0.61	-0.427	0.916	-9.485	-1.305	0.494	0.366	1.953	0	-0.654	9.792	2.097	0.183	-1.526	1.221	1.232	9.92	-0.348	-0.122	-0.122	-0.122	1510069442
-9.082	-3.455	-2.39	0	0.366	0.916	2.361	-8.903	1.547	0.244	0.671	-0.366	3.381	9.924	1.109	-0.732	-0.671	0.854	-9.605	-1.182	0.169	0.244	2.014	0.061	-0.157	9.709	2.044	0.183	-1.526	1.221	1.14	9.904	-0.05	-0.183	-0.061	-0.244	1510069442
-9.056	-3.317	-2.455	-0.061	0.305	0.854	2.414	-8.824	1.505	0.549	0.305	-0.488	3.579	9.714	1.186	-0.732	-0.61	0.732	-9.723	-1.095	-0.232	0.305	1.953	0.061	0.382	9.63	2.099	0.183	-1.526	1.221	1.087	9.866	-0.201	0	-0.061	-0.366	1510069442
-9.026	-3.169	-2.511	-0.122	0.305	0.732	2.419	-8.802	1.467	0.671	0	-0.61	3.747	9.647	1.186	-0.671	-0.305	0.549	-9.802	-0.922	-0.54	0.061	1.953	0.061	0.769	9.656	2.061	0.061	-1.16	1.099	1.087	9.874	-0.243	0	-0.061	-0.366	1510069442
-9.093	-3.058	-2.559	-0.244	0.183	0.671	2.457	-8.731	1.458	0.732	-0.305	-0.732	3.847	9.543	1.231	-0.61	0	0.488	-9.77	-0.91	-0.813	0	1.831	0.122	0.882	9.577	2.114	0	-1.038	1.099	1.078	9.863	-0.092	0.061	-0.122	-0.366	1510069442
-9.068	-2.899	-2.535	-0.305	0.122	0.671	2.498	-8.723	1.561	0.793	-0.366	-0.793	3.962	9.524	1.401	-0.549	0.183	0.366	-9.713	-0.821	-1.055	-0.061	1.709	0.122	0.9	9.509	2.143	0	-1.038	1.099	1.107	9.793	-0.205	-0.122	-0.183	-0.366	1510069442
-9.092	-2.832	-2.554	-0.427	0.061	0.549	2.431	-8.671	1.639	0.854	-0.305	-0.732	4.061	9.479	1.522	-0.549	0.183	0.366	-9.69	-0.782	-1.272	-0.183	1.709	0.122	0.985	9.384	2.149	0.061	-0.854	1.038	1.168	9.743	-0.272	-0.122	-0.183	-0.366	1510069442
-9.051	-2.803	-2.497	-0.488	0	0.488	2.322	-8.521	1.653	0.916	-0.305	-0.671	4.127	9.369	1.587	-0.61	0.183	0.427	-9.662	-0.733	-1.491	-0.366	1.587	0.061	1.192	9.293	2.158	0.061	-0.732	1.038	1.172	9.746	-0.087	0.122	0.061	-0.305	1510069442
-8.959	-2.701	-2.495	-0.61	0.061	0.427	2.412	-8.459	1.617	0.854	-0.61	-0.671	4.164	9.373	1.684	-0.61	0.061	0.488	-9.692	-0.736	-1.823	-0.366	1.404	0.061	1.462	9.355	2.122	0.061	-0.732	1.038	0.644	9.755	-0.036	0.061	0.366	-0.305	1510069442
-9.191	-2.773	-2.574	-0.61	-0.061	0.305	2.413	-8.492	1.487	0.671	-0.732	-0.61	4.164	9.399	1.731	-0.61	0	0.488	-9.747	-0.674	-2.06	-0.427	1.282	0.061	1.733	9.412	2.121	0.061	-0.488	0.916	0.682	9.717	0.026	0.061	0.366	-0.305	1510069442
-9.281	-2.835	-2.566	-0.488	-0.061	0.305	2.498	-8.536	1.491	0.671	-0.61	-0.61	4.194	9.397	1.812	-0.549	0.061	0.427	-9.885	-0.656	-2.352	-0.488	1.038	0.061	2.015	9.488	2.104	0.061	-0.366	0.793	1.159	9.927	-0.065	0.061	0.183	-0.305	1510069442
-9.271	-2.671	-2.562	-0.488	0.061	0.305	2.562	-8.403	1.461	0.549	-0.244	-0.549	4.304	9.441	1.97	-0.488	0.305	0.305	-9.917	-0.776	-2.652	-0.427	0.671	0	2.204	9.509	2.076	0.061	-0.366	0.793	0.931	9.851	0.026	0.122	0.427	-0.061	1510069442
-9.112	-2.475	-2.54	-0.61	0.061	0.244	2.712	-8.363	1.554	0.244	-0.61	-0.183	4.311	9.347	2.07	-0.366	0.549	0.183	-9.72	-0.701	-2.743	-0.427	0.488	-0.061	2.298	9.386	2.115	-0.061	-0.061	0.671	0.494	9.934	0.017	0.122	0.427	-0.061	1510069442
-9.349	-2.451	-2.625	-0.488	-0.244	0.061	2.897	-8.177	1.591	0.122	-0.61	0.122	4.242	9.191	2.105	-0.305	0.61	0.122	-9.676	-0.537	-2.786	-0.427	0.366	0	2.279	9.215	2.123	-0.061	0.061	0.61	0.707	9.801	0.033	-0.183	0.183	-0.122	1510069442
-9.257	-2.359	-2.548	-0.488	-0.061	0.061	2.945	-8.207	1.306	-0.061	-0.366	0.427	4.195	9.077	2.064	-0.244	0.488	0.061	-9.752	-0.535	-2.839	-0.549	0.305	-0.061	2.353	9.155	2.103	-0.061	0.061	0.61	1.014	9.898	-0.063	-0.061	0.244	0	1510069442
-9.281	-2.341	-2.554	-0.488	-0.061	0.122	2.975	-8.385	1.546	0.305	-0.305	0.854	4.234	9.092	2.059	-0.183	0.488	0	-9.639	-0.618	-2.875	-0.549	0.122	-0.061	2.376	9.171	2.121	0.061	0.305	0.427	0.986	9.826	0.036	-0.061	0.244	0	1510069442
-9.372	-2.33	-2.598	-0.427	-0.061	0.061	2.975	-8.385	1.546	0.732	-0.488	1.099	4.298	9.141	2.085	-0.061	0.61	-0.061	-9.607	-0.602	-2.888	-0.488	0.061	-0.061	2.326	9.228	2.143	0.122	0.366	0.366	0.779	9.878	-0.006	-0.061	0.366	0	1510069442
-9.384	-2.293	-2.634	-0.488	-0.122	0.061	3.007	-8.411	1.865	0.549	-0.854	1.099	4.299	9.281	2.062	0.122	0.671	-0.122	-9.598	-0.611	-2.924	-0.488	0	-0.061	2.308	9.33	2.137	0.122	0.366	0.366	0.764	9.921	0.017	-0.122	0.244	0	1510069442
-9.277	-2.339	-2.51	-0.366	-0.183	0.061	3.12	-8.537	2.186	0.122	-0.793	0.916	4.272	9.349	2.054	0.122	0.732	-0.061	-9.661	-0.66	-2.942	-0.427	-0.122	-0.122	2.304	9.319	2.182	0.122	0.366	0.122	0.941	9.865	-0.013	-0.061	0.122	0	1510069442
-9.254	-2.211	-2.503	-0.305	-0.061	0	3.467	-8.634	2.19	-0.183	-0.549	0.732	4.21	9.311	2.003	0.122	0.732	0	-9.542	-0.682	-2.894	-0.366	-0.183	-0.122	2.259	9.235	2.19	0.061	0.427	0.061	0.878	9.872	0.085	-0.061	0.244	0.061	1510069442
-9.304	-2.233	-2.564	-0.305	-0.122	-0.061	3.408	-8.518	1.936	-0.366	0	0.488	4.081	9.217	2.127	0.061	0.732	0.122	-9.505	-0.714	-2.9	-0.305	-0.244	-0.122	2.217	9.171	2.17	0.061	0.427	0.061	0.589	9.856	0.068	-0.122	-0.061	0	1510069442
-9.289	-2.194	-2.55	-0.183	-0.122	-0.061	3.408	-8.518	1.936	-0.366	0.122	0.244	3.955	9.26	2.315	0.061	0.488	0	-9.505	-0.681	-2.841	-0.244	-0.122	-0.122	2.244	9.202	2.14	0.061	0.366	0	0.823	9.844	0.023	-0.122	-0.061	0	1510069442
-9.228	-2.123	-2.476	-0.122	-0.122	-0.183	3.248	-8.433	1.932	-0.305	-0.061	0	3.886	9.307	2.4	0	0.366	-0.061	-9.519	-0.669	-2.924	-0.305	-0.244	-0.122	2.28	9.235	2.109	0	0.305	-0.122	0.993	9.801	0.018	-0.061	0	0	1510069443
-9.332	-2.115	-2.463	-0.122	-0.061	-0.183	3.238	-8.295	1.931	0	-0.427	-0.061	3.706	9.269	2.439	0.244	0.061	-0.061	-9.528	-0.73	-2.888	-0.244	-0.183	-0.122	2.294	9.263	2.144	0	0.305	-0.122	0.89	9.828	0.089	-0.061	0.122	0	1510069443
-9.507	-2.132	-2.567	-0.061	-0.122	-0.122	3.216	-8.363	2.052	0.122	-0.061	-0.183	3.705	9.299	2.34	0.427	-0.183	-0.122	-9.561	-0.616	-2.864	-0.183	-0.305	-0.122	2.312	9.33	2.21	0.061	0.305	-0.244	0.898	9.838	0.047	-0.061	0.061	0	1510069443
-9.464	-2.08	-2.469	-0.061	-0.061	-0.122	3.216	-8.363	2.052	-0.244	-0.122	-0.183	3.876	9.439	2.436	0.549	0	-0.305	-9.509	-0.628	-2.814	-0.244	-0.183	-0.061	2.303	9.388	2.199	0	0.305	-0.244	1.064	9.916	0.051	-0.061	-0.183	0	1510069443
-9.372	-2.036	-2.422	-0.061	-0.061	-0.183	3.211	-8.557	1.504	-0.488	-0.366	-0.183	3.815	9.441	2.254	0.61	0.122	-0.427	-9.423	-0.758	-2.802	-0.183	-0.244	-0.122	2.214	9.337	2.168	0	0.305	-0.244	1.016	9.872	0.128	0	0.061	-0.061	1510069443
-9.409	-2.119	-2.474	-0.061	-0.122	-0.183	3.232	-8.506	1.589	-0.183	0.122	-0.244	3.766	9.47	2.139	0.366	0.183	-0.427	-9.6	-0.727	-2.84	-0.061	-0.183	-0.061	2.098	9.368	2.216	-0.061	0.183	-0.244	0.977	9.9	0.1	0	0.061	-0.061	1510069443
-9.417	-2.178	-2.452	-0.061	-0.061	-0.122	3.232	-8.506	1.589	0.305	0.061	-0.183	3.754	9.579	2.186	0.427	-0.305	-0.427	-9.497	-0.653	-2.808	-0.061	-0.183	0	2.048	9.409	2.177	0	0.061	-0.305	1.09	9.829	0.103	0	-0.061	-0.061	1510069443
-9.402	-2.103	-2.417	0.061	-0.122	-0.122	2.614	-8.416	2.245	0.427	0.122	-0.305	3.872	9.574	2.03	0.366	-0.183	-0.427	-9.477	-0.709	-2.747	-0.061	-0.183	0	2.109	9.439	2.181	0	0.061	-0.305	1.178	9.85	0.095	-0.122	-0.183	-0.061	1510069443
-9.355	-2.113	-2.4	0.061	-0.061	-0.183	2.869	-8.317	2.168	0.061	-0.366	-0.305	3.856	9.564	1.95	0.183	-0.244	-0.488	-9.467	-0.721	-2.681	-0.061	-0.122	0.061	2.143	9.386	2.2	-0.122	0.061	-0.244	1.041	9.862	0.097	-0.061	-0.061	-0.061	1510069443
-9.454	-2.256	-2.487	0.122	-0.061	-0.122	2.929	-8.378	1.966	-0.366	0	-0.183	3.752	9.525	1.738	-0.122	-0.061	-0.366	-9.56	-0.714	-2.702	0	-0.244	0.061	2.049	9.398	2.182	-0.122	0.061	-0.244	0.974	9.863	0.081	-0.061	0.061	-0.061	1510069443
-9.46	-2.342	-2.472	0.183	-0.061	-0.122	2.932	-8.424	1.797	-0.61	0.366	-0.183	3.779	9.538	1.656	-0.916	0.061	-0.122	-9.476	-0.766	-2.651	0.061	-0.244	0.122	1.992	9.386	2.195	-0.122	0.061	-0.244	1.046	9.869	0.106	-0.061	-0.183	-0.061	1510069443
-9.414	-2.432	-2.454	0.244	-0.122	-0.183	2.932	-8.424	1.797	-0.61	0.427	-0.061	4.101	9.489	2.365	-1.221	0.305	0.061	-9.545	-0.774	-2.59	0.061	-0.183	0.122	2	9.167	2.22	-0.061	-0.061	-0.183	1.046	9.869	0.106	0	-0.122	-0.061	1510069443
-9.294	-2.604	-2.495	0.244	-0.183	-0.244	2.906	-8.488	1.528	-0.305	0.488	-0.061	4.138	9.243	3.183	-0.671	0	0.122	-9.615	-0.791	-2.55	0.122	-0.305	0.183	2.088	8.963	2.227	0.244	0.427	-0.122	0.766	9.912	0.109	-0.061	0	-0.122	1510069443
-9.123	-2.802	-2.417	0.366	-0.244	-0.305	3.004	-8.436	1.571	0.122	0.549	-0.122	4.301	9.258	3.266	-0.366	0	-0.061	-9.726	-0.738	-2.539	0.305	-0.305	0.183	2.193	9.132	2.15	0.244	0.427	-0.122	0.616	9.875	0.152	0.061	-0.061	-0.122	1510069443
-9.076	-2.809	-2.359	0.488	-0.061	-0.488	2.859	-8.594	2.326	0.122	0.671	-0.122	4.225	9.469	3.013	-0.366	0.305	-0.305	-9.964	-0.642	-2.577	0.366	-0.427	0.244	2.381	9.416	2.082	0.122	0.854	-0.122	0.59	9.872	0.201	0.061	-0.061	-0.122	1510069443
-9.065	-2.793	-2.405	0.549	-0.061	-0.61	2.859	-8.594	2.326	-0.61	-0.366	-0.244	3.801	9.514	2.698	-0.488	0.183	-0.305	-10.093	-0.563	-2.714	0.427	-1.099	0.183	2.499	9.536	2.189	0.183	1.099	-0.427	0.356	9.911	0.11	0	-0.122	-0.061	1510069443
-9.081	-2.785	-2.43	0.61	-0.061	-0.61	3.376	-8.449	1.315	-1.038	0.061	-0.183	3.51	9.379	2.555	-0.488	-0.244	-0.305	-9.878	-0.489	-2.463	0.488	-1.282	0.122	2.171	9.397	2.098	0.183	1.099	-0.427	0.389	9.843	0.014	-0.122	-0.61	-0.061	1510069443
-9.058	-2.729	-2.495	0.793	0.122	-0.61	3.181	-8.264	1.276	-0.732	0.977	0	3.451	9.125	2.515	-0.305	-0.366	-0.488	-9.887	-0.679	-2.285	0.488	-1.648	0.122	1.675	9.107	2.092	0	1.099	-0.61	0.687	9.807	-0.045	-0.061	-0.854	0	1510069443
-9.116	-2.669	-2.57	0.977	0.061	-0.549	3.181	-8.264	1.276	-0.427	0.854	0.244	3.268	9.286	2.011	-0.305	-0.061	-0.793	-9.716	-0.799	-1.993	0.732	-1.77	0	1.412	9.161	2.153	-0.061	1.038	-0.61	1.087	9.752	-0.148	0.061	-0.793	0	1510069443
-9.196	-2.634	-2.5	1.038	0.122	-0.488	3.024	-8.457	1.436	-0.732	0.793	0.305	3.225	9.592	1.211	-1.16	0.244	-0.122	-9.623	-0.694	-1.811	0.793	-1.831	-0.183	1.305	9.476	2.3	-0.061	1.038	-0.61	1.142	9.761	-0.29	-0.061	-0.854	0.122	1510069443
-9.326	-2.541	-2.487	0.977	0.122	-0.488	3.409	-8.936	1.509	-1.221	0.61	0.488	3.997	9.704	2.803	-2.136	1.16	0.61	-9.522	-0.769	-1.488	0.916	-1.648	-0.305	0.79	9.39	2.635	0.305	0.61	-1.221	1.194	9.781	-0.328	-0.122	-0.977	0.183	1510069443
-9.349	-2.519	-2.478	0.854	0	-0.427	3.409	-8.936	1.509	-1.343	1.282	0.305	2.65	8.62	2.308	0.916	-3.723	0	-9.427	-0.763	-1.017	1.038	-1.404	-0.488	-0.538	9.214	2.268	0.488	-0.366	-0.793	1.25	9.83	-0.342	-0.061	-0.854	0.183	1510069443
-9.338	-2.745	-2.347	0.732	0.061	-0.244	4.237	-9.009	2.105	-1.099	2.319	0	4.216	9.088	2.311	1.038	-1.709	0.122	-9.214	-0.871	-0.644	1.16	-0.916	-0.488	0.26	9.312	1.969	0.488	-0.366	-0.793	1.402	9.744	-0.406	-0.183	-0.671	0.122	1510069443
-9.374	-2.975	-2.158	0.916	0.122	-0.122	4.663	-8.936	2.158	-0.671	2.991	-0.793	4.139	9.438	2.255	1.099	0.305	0.122	-9.362	-0.98	-0.444	1.221	-0.488	-0.427	0.733	9.751	2.122	0.549	-0.366	-0.366	1.686	9.781	-0.307	-0.061	-0.671	0.122	1510069443
-9.326	-3.047	-2.189	0.793	0	0	4.663	-8.936	2.158	-0.366	3.418	-1.282	3.826	9.89	1.579	1.099	-0.549	0	-9.471	-1.004	-0.38	1.099	-0.427	-0.305	0.915	10.354	1.893	0.366	-0.244	-0.305	1.601	9.831	-0.118	-0.183	-0.427	0.061	1510069443
-9.293	-3.181	-2.128	0.61	-0.061	0.061	5.39	-8.946	2.615	0.183	4.761	-1.953	4.195	10.112	1.574	0.916	-0.916	0.244	-9.525	-1.144	-0.365	1.099	-0.427	-0.244	0.83	10.411	1.979	0.366	-0.244	-0.305	1.467	9.783	-0.025	-0.183	-0.427	0.183	1510069444
-9.198	-3.435	-2.029	0.671	0.061	0.061	5.453	-8.659	2.211	0.427	5.188	-2.991	4.628	9.985	1.912	0.916	-0.916	0.244	-9.597	-1.225	-0.284	0.977	-0.244	-0.122	0.66	10.167	1.818	-0.122	-0.488	-0.244	1.591	9.733	-0.007	-0.061	-0.793	0.244	1510069444
-9.113	-3.592	-2.07	0.732	-0.183	0.061	5.453	-8.659	2.211	0.488	5.005	-3.845	4.698	9.843	2.013	0.732	-0.732	1.038	-9.606	-1.37	-0.227	1.038	-0.183	0.061	0.701	9.971	1.76	-0.305	-0.427	-0.122	1.748	9.738	-0.013	0.244	-0.671	0.305	1510069444
-8.994	-3.805	-1.916	0.977	-0.305	0.061	5.12	-8.283	1.938	0.854	3.845	-4.578	4.95	9.886	2.174	0.427	-1.16	1.465	-9.668	-1.428	-0.195	1.16	-0.122	0.183	0.671	9.984	1.828	-0.305	-0.427	-0.122	1.523	9.737	0.086	0.427	-0.244	0.427	1510069444
-8.973	-3.959	-1.87	1.16	-0.366	0	5.12	-8.283	1.938	0.916	2.258	-5.066	5.12	10.037	2.21	-0.122	-2.38	1.831	-9.804	-1.376	-0.175	1.465	-0.183	0.305	0.498	10.074	1.832	-0.488	-0.366	-0.061	1.203	9.844	0.096	0.183	-0.061	0.549	1510069444
-8.929	-4.031	-1.695	1.526	-0.244	0	5.774	-7.99	1.505	1.099	1.953	-5.31	5.597	10.043	2.233	-0.244	-3.845	2.441	-9.836	-1.351	-0.226	1.587	-0.305	0.488	0.385	10.017	2.074	-0.61	-0.61	-0.183	1.203	9.844	0.096	0	-0.305	0.793	1510069444
-8.894	-3.924	-1.57	1.709	0.122	0	6.164	-7.647	1.453	1.343	1.953	-5.615	6.496	9.921	2.092	-0.061	-4.517	3.357	-9.781	-1.244	-0.188	1.892	-0.366	0.549	0.398	9.985	2.23	-0.488	-0.916	-0.244	1.151	9.904	0.153	-0.305	-0.61	0.977	1510069444
-9.095	-3.833	-1.452	1.892	0.183	0	7.319	-7.01	1.272	1.16	2.93	-6.104	7.035	9.772	1.465	0.122	-5.615	4.761	-9.71	-0.939	-0.133	2.136	-0.427	0.671	0.635	9.93	2.479	-1.099	-0.977	-0.244	1.122	9.95	0.173	-0.427	-0.854	0.977	1510069444
-9.577	-3.889	-1.391	2.075	0.061	0	7.319	-7.01	1.272	1.343	3.845	-6.653	7.904	9.478	0.66	0.61	-8.362	5.798	-9.808	-0.561	-0.097	2.197	-0.366	0.732	0.811	9.945	2.765	-1.099	-0.977	-0.244	1.122	9.95	0.173	-0.427	-0.977	1.038	1510069444
-9.647	-3.761	-1.382	2.625	-0.061	0.183	7.405	-6.096	2.133	0.977	3.235	-7.08	9.301	8.975	0.097	1.038	-7.507	6.104	-9.923	-0.304	-0.018	2.197	-0.305	0.671	0.89	9.91	2.859	-1.282	-1.038	-0.244	1.416	10.16	-0.124	-0.366	-1.465	0.977	1510069444
-9.377	-3.456	-1.288	2.441	0.244	0.305	7.6	-5.267	3.135	0.061	3.357	-6.836	9.725	8.283	-0.703	1.221	-5.188	5.798	-9.908	-0.128	-0.022	2.197	-0.305	0.61	1.195	9.745	2.921	-1.709	-1.038	0.488	1.971	10.066	-0.029	-0.305	-2.014	0.916	1510069444
-9.272	-3.149	-0.916	2.197	0.366	0.366	7.915	-4.5	3.549	0.061	3.357	-6.836	9.569	7.382	-1.329	1.648	-4.761	5.371	-9.648	0.09	0.031	2.319	-0.122	0.61	1.537	9.31	3.243	-1.587	-0.671	0.671	2.207	9.695	0.065	-0.244	-1.953	0.977	1510069444
-9.288	-2.974	-0.784	2.197	0.549	0.488	7.411	-3.808	4.445	-0.549	3.845	-6.287	9.21	6.546	-1.751	2.075	-4.211	4.944	-9.438	0.48	0.056	2.38	0.061	0.549	1.413	9.05	3.551	-1.587	-0.671	0.671	2.25	9.469	-0.138	-0.122	-1.77	1.038	1510069444
-9.256	-2.902	-0.939	2.075	0.732	0.366	6.051	-2.954	5.526	-0.793	4.395	-5.554	8.926	5.932	-2.348	2.197	-3.54	4.578	-9.494	0.866	-0.048	2.075	0.305	0.427	1.302	8.782	3.865	-1.465	-0.366	0.732	2.536	9.522	0.195	-0.244	-2.686	1.038	1510069444
-9.336	-2.942	-1.029	1.77	0.793	0.366	6.051	-2.954	5.526	-0.793	5.432	-4.7	7.894	5.691	-2.736	1.953	-4.944	4.456	-9.668	0.991	-0.197	1.831	0.427	0.305	1.323	8.674	4.095	-1.282	-0.793	0.854	2.208	9.701	0.305	-0.488	-3.174	1.16	1510069444
-9.265	-3.101	-0.977	1.587	0.916	0.305	4.536	-2.852	6.118	-0.427	5.188	-3.174	8.495	5.338	-3.09	1.526	-4.089	3.906	-9.767	0.998	-0.313	1.77	0.427	0.122	1.166	8.641	4.258	-1.282	-0.793	0.854	1.896	9.814	0.741	-0.977	-2.93	0.732	1510069444
-9.144	-3.102	-0.816	1.526	0.916	0.366	3.595	-2.668	6.999	0.061	3.479	-1.343	8.433	4.779	-3.602	1.465	-1.404	3.235	-9.756	0.959	-0.354	1.648	0.366	0.061	1.166	8.641	4.258	-0.977	-1.038	0.488	1.881	9.738	0.58	-1.709	-2.502	0.061	1510069444
-8.936	-3.15	-0.993	1.282	1.282	0.305	4.221	-2.747	8.514	0.977	3.845	-0.366	8.116	3.966	-3.703	0.671	3.54	1.953	-9.661	0.964	-0.376	1.648	0.488	-0.061	1.586	8.28	4.383	-1.038	-1.648	0.244	1.881	9.738	0.58	-2.136	-3.113	-0.244	1510069444
-8.934	-3.128	-1.064	1.221	1.526	0.305	4.625	-2.09	8.726	0.793	1.16	-0.977	6.755	3.533	-3.656	0.61	0.183	1.404	-9.74	0.995	-0.456	1.526	0.488	-0.122	1.867	8.1	4.549	-1.16	-1.587	0.061	1.552	9.795	0.263	-2.319	-2.869	-0.427	1510069444
-9.112	-3.046	-1.125	1.099	1.16	0.244	5.018	-0.508	7.874	0.977	1.404	-0.977	7.897	3.003	-3.887	0.061	-0.183	1.526	-9.784	1.107	-0.486	1.404	0.488	-0.183	1.529	8.126	4.552	-1.16	-1.648	0.061	1.82	9.622	0.568	-2.441	-2.991	-0.732	1510069444
-9.234	-3.055	-1.253	0.854	1.099	0.183	5.018	-0.508	7.874	0.977	1.404	-0.61	8.824	2.414	-4.573	-0.061	0.488	1.709	-9.848	1.072	-0.542	1.282	0.366	-0.305	1.386	8.07	4.459	-0.366	-2.136	-0.488	2.084	9.646	0.574	-2.197	-3.357	-0.732	1510069444
-9.098	-3.22	-1.325	0.793	1.221	0.183	4.712	-0.12	7.775	0.977	0.732	-0.305	8.982	2.079	-4.896	0.061	0.671	1.648	-9.838	0.932	-0.534	1.221	0.427	-0.366	1.692	8.282	4.545	-0.366	-2.136	-0.488	1.989	9.705	0.388	-2.197	-3.967	-0.793	1510069444
-9.081	-3.425	-1.392	0.916	1.16	0.244	4.459	0.244	7.949	0.977	-0.549	-0.244	9.069	1.906	-4.637	0.061	0.427	1.465	-9.896	0.867	-0.592	1.16	0.244	-0.427	2.163	8.448	4.547	-0.183	-2.197	-0.488	1.989	9.705	0.388	-1.831	-4.211	-0.793	1510069444
-8.987	-3.523	-1.415	0.854	1.343	0.244	4.741	0.496	7.961	0.793	-1.038	-0.427	9.172	1.622	-4.453	0.061	0.427	1.465	-9.917	0.767	-0.609	1.099	0.183	-0.427	2.491	8.494	4.477	-0.183	-2.197	-0.549	2.576	9.56	0.52	-1.831	-3.54	-0.854	1510069444
-9.188	-3.638	-1.432	0.916	0.977	0.366	5.331	0.968	7.449	0.488	-1.038	-0.732	9.229	1.34	-4.457	-0.183	0.854	1.099	-9.917	0.679	-0.63	1.16	0.061	-0.427	2.536	8.486	4.511	-0.122	-1.953	-0.61	2.695	8.875	0.531	-1.465	-2.869	-0.671	1510069444
-9.371	-3.553	-1.567	1.282	0.488	0.427	5.887	1.217	7.312	0.183	-1.343	-0.977	9.621	1.354	-4.271	-0.122	1.587	0.977	-9.973	0.702	-0.58	1.099	-0.061	-0.427	2.382	8.44	4.514	-0.122	-1.709	-0.549	2.695	8.875	0.531	-0.793	-2.625	-0.732	1510069445
-9.265	-3.259	-1.633	1.282	0.671	0.427	5.599	1.401	7.348	-0.061	-1.831	-1.16	9.563	1.491	-4.122	-0.366	1.465	0.916	-9.985	0.567	-0.529	1.099	-0.183	-0.427	2.032	8.592	4.493	-0.061	-1.526	-0.61	2.277	9.16	-0.164	0.305	-2.014	-0.671	1510069445
-9.307	-3.165	-1.83	1.099	0.916	0.305	5.339	1.426	7.667	-0.061	-1.831	-1.16	9.436	1.424	-4.024	-0.61	0.488	0.732	-9.905	0.423	-0.514	1.038	-0.244	-0.427	1.887	9.006	4.377	0	-1.587	-0.732	2.277	9.16	-0.164	0.916	-1.648	-0.793	1510069445
-9.439	-3.216	-2.371	0.977	1.038	0.183	5.526	1.449	7.653	-0.305	-1.099	-0.793	9.804	1.291	-4.002	-0.793	0.61	0.549	-9.832	0.219	-0.51	0.977	0.061	-0.488	1.991	9.009	4.252	-0.061	-1.648	-0.61	3.156	10.281	1.316	1.038	-1.465	-0.854	1510069445
-9.5	-3.462	-2.412	0.671	0.916	0.122	5.888	1.434	7.47	-0.305	-1.099	-0.793	10.086	1.244	-3.719	-0.977	0.916	0.61	-9.835	-0.06	-0.602	1.038	-0.122	-0.549	1.888	8.978	3.986	-0.122	-1.587	-0.61	2.578	10.359	2.335	1.038	-0.122	-1.038	1510069445
-9.621	-3.801	-2.188	1.038	-0.122	0.305	6.036	1.285	7.549	-0.671	-1.16	-0.732	10.167	1.111	-3.633	-1.221	0.793	0.61	-10.019	-0.364	-0.616	1.221	0	-0.488	1.846	8.899	3.699	-0.183	-1.831	-0.61	1.056	10.324	1.341	0.732	0.61	-0.916	1510069445
-9.155	-3.625	-2.071	1.648	0	0.671	6.229	1.244	7.436	-1.038	-1.77	-0.793	10.259	0.991	-3.535	-1.465	1.16	0.732	-9.868	-0.676	-0.633	1.404	-0.122	-0.488	1.89	9.02	3.458	-0.122	-1.953	-0.671	1.056	10.324	1.341	0.183	-1.404	-0.854	1510069445
-8.571	-3.031	-2.242	1.77	0.671	0.61	6.486	1.169	7.235	-1.282	-1.099	-0.854	9.735	0.847	-3.613	-1.465	1.16	0.732	-9.701	-0.991	-0.654	1.709	-0.244	-0.488	1.89	9.02	3.458	-0.183	-2.197	-0.793	1.547	9.78	0.347	0.916	-2.258	-0.549	1510069445
-8.582	-2.951	-2.473	1.892	1.221	0.488	6.319	1.34	7.265	-1.465	-0.671	-1.16	9.482	0.749	-3.791	-1.953	-0.488	0.732	-9.605	-1.019	-0.711	1.892	-0.122	-0.427	2.047	9.134	3.308	-0.244	-2.014	-0.854	1.364	9.725	0.348	0.793	-0.977	-0.427	1510069445
-8.981	-3.083	-2.743	2.014	0.61	0.427	6.173	1.748	6.733	-1.709	-0.732	-1.282	9.979	0.756	-3.725	-2.075	-0.122	0.549	-9.604	-0.998	-0.685	1.953	-0.122	-0.366	1.926	9.154	3.193	-0.366	-2.075	-0.916	1.413	9.709	0.352	0.793	-0.977	-0.305	1510069445
-8.851	-2.966	-2.791	2.197	1.099	0.549	6.173	1.748	6.733	-2.075	-0.183	-1.404	9.985	0.732	-3.732	-2.075	0.305	0.549	-9.746	-1.08	-0.724	2.075	-0.061	-0.366	1.944	9.159	3.021	-0.305	-2.319	-1.038	1.114	9.839	-0.102	0.61	-1.282	-0.061	1510069445
-8.916	-2.848	-2.838	2.319	1.038	0.549	6.047	1.509	6.895	-2.38	-0.61	-1.465	9.928	0.708	-3.487	-2.38	-0.244	0.793	-9.652	-1.267	-0.749	2.136	-0.122	-0.427	1.939	9.095	2.865	-0.427	-2.502	-0.977	0.912	9.772	-0.297	0.61	-1.343	0.061	1510069445
-9.055	-2.919	-3.083	2.38	1.038	0.488	6.743	0.8	7.372	-2.441	-0.61	-1.648	10.143	0.705	-3.332	-2.747	-0.305	1.038	-9.545	-1.543	-0.72	2.319	0.061	-0.427	1.692	9.101	2.517	-0.488	-2.502	-1.099	1.177	9.72	-0.602	0.366	-1.709	0.061	1510069445
-8.939	-2.858	-3.269	2.258	1.16	0.488	6.743	0.8	7.372	-2.441	-0.549	-1.831	10.201	0.561	-3.663	-2.93	-0.427	1.282	-9.604	-1.709	-0.657	2.563	-0.061	-0.488	1.586	9.227	2.32	-0.427	-2.747	-1.16	1.219	9.756	-0.666	0.488	-1.648	0.061	1510069445
-8.764	-2.866	-3.376	2.258	1.099	0.488	6.714	0.566	7.344	-2.441	-0.366	-1.953	10.487	0.5	-3.914	-3.174	-0.122	1.526	-9.528	-1.76	-0.577	2.563	0	-0.488	1.651	9.339	2.14	-0.427	-2.991	-1.099	1.219	9.756	-0.666	0.488	-1.221	0	1510069445
-8.848	-3.046	-3.762	2.441	1.221	0.549	6.572	0.335	7.427	-2.686	-0.549	-2.136	10.454	0.458	-3.956	-3.418	0	1.709	-9.564	-1.982	-0.516	2.686	0.183	-0.488	1.733	9.539	1.932	-0.427	-3.174	-1.099	1	9.665	-1.037	0.366	-1.282	-0.061	1510069445
-8.977	-3.275	-4.003	2.563	0.854	0.671	6.74	0.089	7.442	-2.808	-0.122	-2.319	10.418	0.391	-4.121	-3.418	0	1.709	-9.959	-2.119	-0.611	2.808	0.305	-0.427	1.915	9.88	1.808	-0.488	-3.296	-1.099	0.93	9.825	-1.049	0.366	-1.282	0	1510069445
-8.823	-3.068	-4.097	2.625	0.977	0.61	6.98	-0.122	7.321	-2.747	-0.061	-2.441	10.446	0.165	-4.542	-3.845	0.122	2.014	-10.177	-2.204	-0.735	2.93	0	-0.488	2.202	9.993	1.754	-0.488	-3.418	-1.099	0.602	9.977	-1.282	0.183	-1.404	0.122	1510069445
-8.821	-2.97	-4.059	2.686	1.16	0.427	7.179	-0.343	7.486	-2.808	-0.061	-2.502	10.286	-0.099	-4.535	-3.906	0.244	2.075	-10.239	-2.266	-0.772	3.052	-0.122	-0.549	2.405	9.905	1.657	-0.549	-3.54	-1.221	0.536	9.999	-1.506	0.061	-1.831	0.183	1510069445
-8.963	-2.975	-4.087	2.563	1.16	0.366	7.102	-0.469	7.297	-2.747	-0.488	-2.563	9.853	-0.479	-4.66	-3.906	0.244	2.075	-10.008	-2.238	-0.678	3.052	-0.244	-0.549	2.525	9.844	1.579	-0.549	-3.479	-1.282	0.506	9.945	-1.656	-0.061	-1.953	0.183	1510069445
-8.977	-3.124	-3.951	2.625	0.916	0.427	6.929	-0.506	6.868	-2.625	-0.061	-2.625	9.588	-0.791	-4.833	-3.723	-0.061	1.831	-9.842	-2.267	-0.581	3.052	-0.183	-0.488	2.54	9.728	1.51	-0.61	-3.296	-1.221	0.506	9.945	-1.656	-0.122	-1.831	0.061	1510069445
-8.949	-3.198	-3.701	2.747	0.916	0.488	6.72	-0.538	6.666	-2.625	0.244	-2.563	9.496	-0.928	-4.96	-3.54	0.061	1.587	-9.649	-2.302	-0.492	3.113	-0.122	-0.366	2.424	9.721	1.5	-0.549	-3.052	-1.221	0.504	9.92	-1.572	-0.183	-1.77	-0.061	1510069445
-8.915	-3.189	-3.543	3.052	0.732	0.549	6.363	-0.616	6.489	-2.563	0.122	-2.502	9.39	-0.883	-4.918	-3.54	0.061	1.587	-9.592	-2.414	-0.505	3.174	-0.183	-0.244	2.256	9.735	1.57	-0.61	-2.808	-1.16	0.554	9.859	-1.267	-0.366	-2.014	-0.122	1510069445
-8.942	-3.167	-3.443	3.174	0.732	0.61	6.229	-0.807	6.283	-2.38	-0.305	-2.441	9.237	-0.744	-4.966	-3.174	-0.183	1.038	-9.477	-2.505	-0.555	3.296	-0.122	-0.122	2.208	9.905	1.671	-0.671	-2.625	-1.16	0.67	9.705	-1.211	-0.305	-2.38	-0.183	1510069445
-9.11	-3.015	-3.231	3.601	0.793	0.671	6.343	-0.946	6.151	-2.197	0	-2.319	9.459	-0.502	-4.622	-3.235	-0.183	0.732	-9.402	-2.412	-0.507	3.418	-0.122	0.122	1.995	9.961	1.767	-0.793	-2.502	-1.221	0.67	9.705	-1.211	-0.183	-2.563	-0.183	1510069445
-9.375	-2.96	-3.252	3.662	0.183	0.671	5.937	-0.848	5.983	-2.197	0	-2.319	9.69	-0.252	-4.444	-3.357	0.122	0.427	-9.171	-2.475	-0.383	3.418	-0.122	0.244	1.669	9.947	1.732	-0.977	-2.502	-1.343	1.861	9.642	-1.255	-0.244	-2.686	-0.061	1510069446
-9.301	-2.763	-2.841	3.906	0.488	0.732	5.905	-0.526	5.789	-2.136	-0.183	-2.197	9.886	-0.084	-4.624	-3.418	0.183	0.122	-8.961	-2.555	-0.179	3.723	0	0.427	1.476	10.093	1.748	-1.099	-2.625	-1.282	2.018	9.661	-0.956	-0.366	-2.686	0	1510069446
-9.289	-3.092	-3.112	3.479	0.061	0.732	7.222	-0.154	5.979	-2.319	-1.221	-2.136	10.058	0.134	-4.687	-3.479	0.366	-0.183	-9.118	-2.505	-0.298	3.845	0.366	0.732	1.51	10.512	1.884	-1.465	-2.747	-1.099	2.018	9.661	-0.956	-0.244	-1.892	0.366	1510069446
-9.106	-3.802	-2.781	3.113	-0.671	0.732	7.222	-0.154	5.979	-2.38	-0.916	-2.38	10.058	0.134	-4.687	-3.479	0.366	-0.183	-10.497	-1.925	-0.471	4.028	0.854	0.977	1.51	10.512	1.884	-1.831	-2.686	-1.038	2.667	9.514	-0.969	-0.61	-2.563	0.366	1510069446
-8.559	-3.441	-2.498	2.991	-0.122	0.183	7.888	-0.122	6.358	-2.502	-0.916	-2.502	10.058	0.134	-4.687	-3.479	0.366	-0.183	-10.81	-0.132	-0.346	3.906	-0.732	1.343	1.51	10.512	1.884	-1.831	-2.686	-1.038	2.92	9.759	0.019	-0.427	-2.319	0.732	1510069446
-8.274	-3.893	-2.388	2.747	0	-0.122	8.701	-0.191	6.313	-2.502	1.038	-2.38	9.859	0.242	-4.752	-3.479	0.366	-0.183	-9.811	0.455	0.147	3.235	-0.916	1.099	2.129	8.807	3.576	-1.831	-2.686	-1.038	2.92	9.759	0.019	0.061	-1.526	1.465	1510069446
-9.007	-4.564	-1.91	3.052	-0.671	0.305	8.862	0.054	6.362	-2.38	3.357	-2.38	10.06	0.361	-4.29	-3.357	-0.549	-0.549	-8.896	0.569	0.992	3.113	0.122	0.793	1.406	7.901	3.559	-0.916	-2.991	-2.014	-0.804	10.087	-0.08	-0.549	-2.197	1.648	1510069446
-9.068	-4.046	-1.579	3.235	0.305	0.366	8.291	0.274	6.574	-2.258	4.211	-2.625	10.107	1.047	-3.793	-2.441	1.221	-0.549	-9.758	0.579	0.93	3.174	0.061	0.61	0.796	8.284	3.754	-1.282	-2.319	-1.221	0.502	10.341	0.163	-0.671	-3.479	1.77	1510069446
-8.76	-3.68	-1.331	2.991	0.366	-0.122	7.787	0.435	6.686	-2.197	4.089	-2.808	10.508	2.266	-3.571	-2.441	1.221	-0.549	-9.733	0.717	0.787	3.052	-0.366	0.549	0.474	8.93	4.183	-1.099	-1.648	-0.916	0.502	10.341	0.163	-0.854	-4.7	1.831	1510069446
-8.677	-3.493	-0.767	2.502	0.916	-0.183	7.409	0.072	7.002	-1.892	2.808	-2.869	10.404	2.944	-3.452	-2.625	0.854	-0.183	-9.366	0.791	0.714	3.113	-0.183	0.305	0.085	8.888	4.505	-0.61	-2.014	-1.221	2.175	10.508	0.907	-0.916	-4.822	2.563	1510069446
-9.265	-3.263	-0.512	2.502	1.282	0.244	7.443	-0.002	7.466	-1.465	2.319	-2.991	10.401	3.286	-2.917	-2.625	-0.977	0.427	-9.314	1.119	0.69	3.113	0.183	0.183	0.049	8.784	4.583	-0.549	-2.38	-1.282	1.864	10.33	1.184	-1.587	-4.7	3.174	1510069446
-9.552	-3.188	-0.604	2.38	1.282	0.305	6.837	0.608	7.724	-1.282	1.648	-3.296	10.543	3.531	-2.72	-2.625	-0.977	0.427	-9.558	1.562	0.566	2.991	0.244	0.122	0.331	8.896	4.872	-0.854	-2.686	-1.099	1.864	10.33	1.184	-2.258	-4.761	3.052	1510069446
-9.275	-3.391	-0.446	2.319	1.404	0.183	6.941	0.608	7.971	-1.404	1.038	-3.357	10.579	3.28	-2.847	-2.625	-1.038	0.488	-9.695	1.86	0.31	2.686	0.305	-0.122	0.331	8.896	4.872	-0.916	-3.052	-1.038	1.239	9.912	0.548	-2.563	-4.578	2.258	1510069446
-9.26	-3.63	-0.488	2.625	1.343	0.305	6.941	0.608	7.971	-1.465	1.526	-3.296	10.488	2.924	-2.796	-2.441	-0.793	0.671	-9.784	1.904	0.158	2.502	0.366	-0.305	1.005	8.501	4.876	-0.793	-3.357	-0.977	1.688	9.915	-0.029	-3.113	-4.089	1.404	1510069446
