# Supplementary material for: A deep learning approach for lower back-pain risk prediction during manual lifting
Source: PLoS One. 2021 Feb 19;16(2):e0247162. doi: 10.1371/journal.pone.0247162 (PMC7894914; doi:10.1371/journal.pone.0247162)
Supplement: S1 Data — (ZIP) [file pone.0247162.s001.zip › source-used/Subject_01_P1_Zone09_T3.csv]

Side_A_x	Side_A_y	Side_A_z	Side_G_x	Side_G_y	Side_G_z	LtWt_A_x	LtWt_A_y	LtWt_A_z	LtWt_G_x	LtWt_G_y	LtWt_G_z	RtWt_A_x	RtWt_A_y	RtWt_A_z	RtWt_G_x	RtWt_G_y	RtWt_G_z	Back_A_x	Back_A_y	Back_A_z	Back_G_x	Back_G_y	Back_G_z	UArm_A_x	UArm_A_y	UArm_A_z	UArm_G_x	UArm_G_y	UArm_G_z	Thig_A_x	Thig_A_y	Thig_A_z	Thig_G_x	Thig_G_y	Thig_G_z	Time_stp
-9.398	-2.399	-1.976	0.061	-0.061	0.061	8.514	0.889	4.154	0.061	0	-0.183	10.609	0.408	2.035	-0.122	0	0	-9.727	-0.841	-1.208	0.061	0.061	0	3.462	8.725	2.915	0	0	0.122	0.592	9.92	0.507	-0.061	-0.122	0	1510066998
-9.434	-2.375	-1.932	0.061	-0.061	0.061	8.567	1.01	4.198	0.061	-0.122	-0.183	10.606	0.423	2.107	-0.122	0	0	-9.704	-0.842	-1.226	0.061	0.061	0	3.493	8.713	2.936	0	0	0.061	0.624	9.902	0.479	-0.061	-0.122	0	1510066998
-9.426	-2.323	-1.91	0	-0.061	0.061	8.742	1.014	4.2	0.061	-0.122	-0.122	10.643	0.427	2.129	-0.122	0	0	-9.715	-0.809	-1.245	0.061	0.061	0	3.423	8.681	2.919	-0.061	-0.061	0.061	0.723	9.885	0.528	-0.061	-0.061	0.061	1510066998
-9.463	-2.35	-1.903	0	-0.061	0.061	8.812	0.969	4.176	0.061	-0.122	-0.122	10.716	0.384	2.134	-0.183	0	0	-9.727	-0.763	-1.273	0	0.061	0.061	3.478	8.67	2.972	-0.061	-0.061	0.061	0.756	9.904	0.511	-0.122	-0.061	0.061	1510066998
-9.444	-2.336	-1.888	0	-0.061	0.122	8.702	0.963	4.15	0	-0.122	-0.183	10.654	0.354	2.176	-0.122	0.061	0	-9.717	-0.731	-1.284	0	0.061	0.061	3.577	8.719	3	-0.061	-0.061	0.061	0.816	9.897	0.546	-0.061	-0.061	0.061	1510066998
-9.499	-2.329	-1.869	0	-0.122	0.122	8.693	0.985	4.163	0	0	-0.183	10.666	0.313	2.222	-0.061	0	-0.061	-9.701	-0.72	-1.298	0	0.122	0	3.601	8.674	3.001	-0.122	-0.061	0.061	0.781	9.881	0.541	-0.183	-0.061	0.061	1510066998
-9.467	-2.315	-1.872	-0.061	-0.061	0.122	8.75	0.97	4.223	0	0	-0.122	10.697	0.288	2.189	-0.061	0.061	-0.061	-9.715	-0.713	-1.306	0	0.122	0	3.565	8.605	3.011	-0.122	-0.061	0.061	0.828	9.878	0.61	-0.061	-0.061	0.122	1510066998
-9.461	-2.35	-1.834	-0.061	-0.122	0.122	8.742	0.998	4.188	0	0	-0.122	10.669	0.291	2.193	0	0.122	-0.061	-9.749	-0.665	-1.328	-0.061	0.122	0.061	3.621	8.625	3.011	-0.122	0	0.122	0.797	9.904	0.538	-0.122	-0.061	0.061	1510066998
-9.46	-2.32	-1.828	-0.122	-0.122	0.061	8.734	1.096	4.159	0.061	-0.061	-0.122	10.683	0.297	2.271	0	0.061	-0.061	-9.734	-0.651	-1.379	-0.061	0.061	0.061	3.699	8.593	3.049	-0.061	0	0.061	0.791	9.884	0.595	-0.122	0.061	0.061	1510066998
-9.491	-2.327	-1.827	-0.122	-0.122	0.061	8.693	1.127	4.181	0.061	-0.061	-0.122	10.661	0.303	2.299	0	0.061	0	-9.747	-0.647	-1.395	-0.061	0.061	0.061	3.649	8.546	3.042	-0.061	0.061	0.122	0.707	9.889	0.648	-0.122	0	0.061	1510066998
-9.446	-2.286	-1.785	-0.122	-0.122	0.122	8.693	1.127	4.181	0.061	-0.061	-0.122	10.676	0.333	2.321	0	0.061	0	-9.763	-0.61	-1.424	-0.061	0	0	3.64	8.568	3.065	-0.061	0.061	0.122	0.778	9.868	0.677	0	-0.122	0.061	1510066998
-9.454	-2.33	-1.769	-0.122	-0.122	0.061	8.741	1.199	4.226	0.061	-0.061	-0.122	10.695	0.365	2.336	0	0.061	0	-9.777	-0.602	-1.458	-0.061	0	0	3.692	8.544	3.12	-0.061	0.122	0.061	0.854	9.891	0.646	-0.183	0.061	0.061	1510066998
-9.496	-2.299	-1.76	-0.061	-0.061	0.061	12.517	-31.91	-11.405	0.061	-0.061	-0.122	10.664	0.382	2.342	0	0.061	0	-9.794	-0.599	-1.464	-0.061	-0.061	0	3.741	8.552	3.159	-0.061	0.122	0.061	0.813	9.845	0.665	-0.061	-0.061	0.061	1510066999
-9.508	-2.263	-1.784	-0.122	-0.122	0	8.727	1.208	4.242	0	0.122	-0.061	10.664	0.382	2.342	0.061	0.061	0	-9.804	-0.581	-1.479	-0.061	-0.061	0	3.73	8.563	3.173	-0.061	0.122	0.061	0.813	9.899	0.669	-0.122	0.061	0.122	1510066999
-9.484	-2.286	-1.735	-0.061	-0.061	0	8.683	1.302	4.121	0	0.061	-0.061	10.648	0.306	2.415	0.061	0.061	0	-9.768	-0.601	-1.462	-0.061	-0.122	0	3.724	8.543	3.163	-0.061	0.122	0.061	0.695	9.898	0.745	-0.122	-0.061	0.061	1510066999
-9.489	-2.213	-1.749	-0.061	0	0	8.681	1.317	4.14	0.061	-0.061	-0.061	10.651	0.33	2.422	0.061	0.061	0	-9.757	-0.598	-1.43	-0.061	-0.122	0	3.676	8.509	3.151	-0.061	0.122	0.061	0.827	9.865	0.691	0	-0.122	0.061	1510066999
-9.526	-2.207	-1.731	-0.061	-0.061	0	8.754	1.316	4.254	0.061	-0.061	-0.061	10.639	0.364	2.402	0	0.061	0	-9.729	-0.598	-1.42	-0.061	-0.122	0	3.655	8.512	3.164	-0.061	0.183	0.061	0.884	9.887	0.666	-0.061	-0.061	0.061	1510066999
-9.488	-2.188	-1.73	-0.061	-0.061	0	8.754	1.316	4.254	0.122	-0.061	-0.122	10.659	0.368	2.44	0	0.061	0	-9.727	-0.609	-1.415	-0.061	-0.122	0	3.659	8.549	3.182	-0.061	0.122	0.061	0.909	9.845	0.689	-0.061	-0.122	0.061	1510066999
-9.536	-2.183	-1.709	0	-0.061	0	8.666	1.311	4.144	0.061	0	-0.122	10.602	0.379	2.486	0	0.061	0	-9.705	-0.646	-1.372	0	-0.183	0	3.673	8.491	3.2	-0.061	0.122	0.061	0.938	9.891	0.729	-0.061	-0.061	0.061	1510066999
-9.569	-2.143	-1.747	-0.061	-0.061	0.061	8.666	1.311	4.144	0	0	-0.122	10.666	0.406	2.443	0	0.061	0	-9.649	-0.605	-1.311	-0.061	-0.061	0	3.607	8.542	3.222	-0.061	0.122	0.122	1.017	9.855	0.737	-0.061	-0.061	0.061	1510066999
-9.558	-2.137	-1.714	-0.061	0	0.061	8.762	1.375	4.179	0	-0.061	-0.061	10.618	0.462	2.412	0	0.122	0	-9.705	-0.622	-1.358	0	0	0	3.534	8.515	3.208	-0.061	0.061	0.122	0.995	9.874	0.724	-0.061	-0.183	0.061	1510066999
-9.527	-2.102	-1.699	-0.061	0	0.061	8.807	1.308	4.157	0	0	-0.122	10.596	0.468	2.413	0	0.122	0	-9.71	-0.599	-1.41	0	0	0	3.547	8.561	3.225	-0.122	0	0.122	1.018	9.88	0.65	-0.061	-0.061	0.061	1510066999
-9.528	-2.103	-1.701	0	-0.061	0.061	8.643	1.342	4.177	-0.061	0.061	-0.122	10.554	0.406	2.474	-0.061	0.061	0	-9.696	-0.613	-1.418	0	0	0	3.597	8.539	3.253	-0.122	-0.122	0.061	1.024	9.867	0.709	0	0	0	1510066999
-9.516	-2.119	-1.719	0	0	0.061	8.643	1.342	4.177	-0.061	0.061	-0.122	10.515	0.351	2.504	-0.061	0.061	-0.061	-9.69	-0.596	-1.41	0	0	0	3.63	8.472	3.208	-0.122	-0.122	0.061	1.016	9.861	0.741	-0.061	-0.061	0	1510066999
-9.563	-2.116	-1.709	0	-0.061	0.061	8.63	1.377	4.195	-0.061	0.061	-0.122	10.526	0.29	2.501	-0.061	0.061	-0.061	-9.705	-0.584	-1.416	0	0.061	0	3.701	8.423	3.222	-0.122	-0.183	0.061	1.04	9.862	0.669	0	-0.061	0	1510066999
-9.544	-2.078	-1.72	-0.061	-0.061	0.061	8.61	1.358	4.13	-0.061	0	-0.122	10.481	0.261	2.511	-0.061	0.061	-0.061	-9.7	-0.587	-1.44	0	0.061	0	3.779	8.399	3.23	-0.122	-0.061	0	1.111	9.861	0.712	-0.061	-0.061	0	1510066999
-9.531	-2.071	-1.763	-0.061	-0.061	0.061	8.66	1.412	4.146	-0.061	0	-0.122	10.537	0.303	2.564	-0.061	0	-0.061	-9.711	-0.551	-1.483	0	0.122	0	3.746	8.388	3.229	-0.122	-0.061	0.061	1.062	9.866	0.685	0	-0.061	0	1510066999
-9.516	-2.059	-1.738	-0.061	0	0.061	8.677	1.384	4.243	-0.061	-0.061	-0.122	10.566	0.294	2.561	-0.061	0	-0.061	-9.729	-0.513	-1.509	-0.061	0.122	0	3.754	8.394	3.243	-0.061	-0.122	0	1.041	9.868	0.694	0	-0.122	0	1510066999
-9.542	-2.049	-1.75	-0.061	0	0	8.675	1.403	4.292	0	0	-0.061	10.575	0.201	2.573	-0.061	0	0	-9.734	-0.547	-1.529	-0.061	0.061	-0.061	3.851	8.403	3.255	-0.061	-0.122	0	1.12	9.867	0.664	-0.061	-0.061	0	1510066999
-9.542	-2.107	-1.766	-0.061	0	0	8.698	1.459	4.289	0	-0.061	-0.122	10.636	0.179	2.639	-0.061	-0.061	0	-9.757	-0.573	-1.56	-0.061	0.122	-0.061	3.901	8.403	3.259	-0.061	-0.061	0	1.04	9.86	0.651	0	0	0	1510066999
-9.551	-2.128	-1.771	-0.061	0	0	8.746	1.439	4.331	0	-0.061	-0.061	10.651	0.177	2.667	-0.061	-0.061	0	-9.771	-0.557	-1.572	-0.061	0.061	-0.061	3.895	8.436	3.21	-0.061	-0.061	0	0.993	9.891	0.623	0	0	-0.061	1510066999
-9.518	-2.105	-1.785	-0.061	0	0	8.746	1.439	4.331	0.061	-0.061	-0.061	10.672	0.158	2.577	-0.061	-0.061	0	-9.734	-0.573	-1.57	-0.061	0.061	-0.061	3.917	8.404	3.201	0	-0.061	0.061	1.023	9.854	0.695	-0.061	0	0	1510066999
-9.551	-2.109	-1.784	-0.122	-0.061	0	8.678	1.446	4.34	0.061	-0.122	-0.122	10.628	0.139	2.549	-0.061	0	0.061	-9.738	-0.591	-1.595	-0.061	0.061	-0.061	3.902	8.38	3.195	0	0	0.061	0.925	9.884	0.682	0	0	-0.061	1510066999
-9.506	-2.078	-1.791	-0.122	0	0	8.71	1.497	4.309	0.122	-0.061	-0.122	10.598	0.144	2.545	0	-0.061	0.122	-9.744	-0.599	-1.601	-0.061	0	-0.061	3.908	8.386	3.196	0	0	0.061	0.959	9.867	0.695	0	0	-0.061	1510066999
-9.521	-2.076	-1.818	-0.122	0	-0.061	8.661	1.511	4.323	0.061	-0.061	-0.122	10.598	0.144	2.545	0	-0.061	0.122	-9.722	-0.613	-1.614	-0.061	0	-0.061	3.912	8.408	3.198	0.061	0.061	0.061	1.072	9.861	0.677	0	0.061	0	1510066999
-9.532	-2.098	-1.824	-0.122	-0.061	-0.061	8.634	1.455	4.271	0.122	-0.061	-0.061	10.551	0.179	2.539	0	-0.061	0.061	-9.72	-0.638	-1.621	-0.061	0	-0.122	3.878	8.39	3.192	0.061	0.061	0.061	0.95	9.861	0.607	0	0.061	-0.061	1510066999
-9.509	-2.084	-1.808	-0.122	0	-0.061	8.683	1.444	4.113	0.122	-0.061	-0.061	10.551	0.179	2.539	0	-0.122	0.061	-9.708	-0.603	-1.62	-0.061	-0.061	-0.122	3.799	8.39	3.196	0.061	0	0.061	0.964	9.884	0.658	0	0.061	-0.061	1510066999
-9.534	-2.099	-1.812	-0.122	-0.061	-0.061	8.854	1.42	4.23	0.122	-0.061	-0.061	10.468	0.164	2.446	0	0.122	0.122	-9.707	-0.7	-1.614	-0.061	0	-0.061	3.807	8.403	3.147	0.061	0	0	0.938	9.881	0.657	0	0.061	-0.061	1510067000
-9.527	-2.101	-1.778	-0.061	0	0	8.854	1.42	4.23	0.122	0	-0.061	10.572	0.161	2.57	0.122	-0.183	0.061	-9.708	-0.665	-1.611	-0.061	-0.061	-0.122	3.875	8.455	3.17	0.061	0.061	0	1.005	9.875	0.645	-0.061	-0.061	-0.061	1510067000
-9.55	-2.098	-1.816	-0.061	0	0	8.576	1.53	4.083	0.061	-0.061	0.061	10.572	0.161	2.57	0	-0.122	0.061	-9.674	-0.66	-1.571	-0.061	-0.061	-0.061	3.827	8.491	3.122	0.122	0	0	1.047	9.869	0.624	0	0.061	-0.061	1510067000
-9.527	-2.123	-1.809	-0.061	0	0	8.783	1.525	4.148	0	-0.122	0.061	10.549	0.226	2.552	0	-0.061	0	-9.673	-0.699	-1.602	-0.061	0.061	-0.061	3.772	8.461	3.116	0.061	0	0	0.968	9.872	0.65	0	0	-0.061	1510067000
-9.526	-2.134	-1.84	-0.061	0	0	8.747	1.517	4.195	0	-0.061	0.061	10.616	0.219	2.545	0	-0.061	0	-9.723	-0.705	-1.66	-0.061	0	-0.061	3.771	8.513	3.124	0	-0.061	0	0.977	9.881	0.651	0	0	-0.061	1510067000
-9.509	-2.165	-1.822	-0.061	0	0	8.671	1.488	4.209	0	0	0	10.616	0.219	2.545	-0.061	-0.061	0	-9.719	-0.685	-1.644	-0.061	0	-0.061	3.864	8.527	3.137	0.061	-0.122	-0.061	0.973	9.859	0.607	0	0	-0.061	1510067000
-9.499	-2.169	-1.851	-0.061	0	-0.061	8.671	1.488	4.209	0	0	-0.061	10.581	0.183	2.635	-0.061	-0.061	0	-9.715	-0.723	-1.651	-0.061	0	-0.061	3.832	8.502	3.14	0	-0.122	-0.061	0.903	9.873	0.636	0	0	-0.061	1510067000
-9.496	-2.186	-1.857	0	0	-0.061	8.494	1.416	4.351	0	0	-0.061	10.624	0.167	2.594	-0.061	0.061	0	-9.717	-0.76	-1.656	0	-0.061	-0.061	3.781	8.463	3.074	0	-0.183	-0.061	0.898	9.868	0.613	0	-0.061	-0.061	1510067000
-9.497	-2.225	-1.873	0	0	-0.061	8.494	1.416	4.351	0.122	0.122	-0.122	10.624	0.167	2.594	-0.122	0.183	0	-9.725	-0.791	-1.668	0	-0.061	-0.061	3.758	8.431	3.055	0.061	-0.183	-0.061	0.86	9.889	0.647	0.061	0	-0.061	1510067000
-9.473	-2.205	-1.879	0.061	0	-0.061	8.558	1.312	4.416	0.244	-0.061	-0.244	10.523	0.233	2.53	-0.305	0.244	0.061	-9.698	-0.781	-1.652	0.061	-0.061	-0.061	3.661	8.473	3.015	0.061	-0.244	-0.122	0.831	9.895	0.621	0	0	-0.122	1510067000
-9.483	-2.195	-1.857	0.122	0	-0.061	8.673	1.386	3.985	0.366	0	-0.183	10.536	0.23	2.445	-0.366	0.122	0.061	-9.71	-0.772	-1.652	0.061	0	0	3.646	8.556	2.967	0.061	-0.366	-0.122	0.816	9.884	0.623	0	-0.061	-0.061	1510067000
-9.493	-2.152	-1.883	0.122	0.061	-0.061	8.77	1.659	3.784	0.122	-0.061	0	10.536	0.23	2.445	-0.366	0.244	0	-9.684	-0.751	-1.648	0.061	-0.061	-0.061	3.859	8.617	3.023	-0.061	-0.366	-0.183	0.846	9.871	0.591	0.061	-0.122	-0.061	1510067000
-9.533	-2.107	-1.889	0.061	0	-0.061	8.733	1.802	3.783	0.122	-0.061	0	10.348	-0.041	2.53	-0.183	0.244	-0.061	-9.72	-0.685	-1.632	0.061	-0.061	-0.061	3.917	8.587	2.99	-0.122	-0.366	-0.244	0.865	9.871	0.547	-0.061	-0.061	-0.061	1510067000
-9.507	-2.11	-1.887	0.061	0	-0.061	8.733	1.802	3.783	-0.122	-0.183	0	10.367	-0.014	2.74	-0.122	-0.183	-0.122	-9.68	-0.751	-1.604	0.061	-0.061	-0.061	3.859	8.478	2.94	-0.061	-0.244	-0.244	0.907	9.88	0.607	0	-0.122	-0.061	1510067000
-9.499	-2.094	-1.87	0	0	0	8.5	1.822	3.984	-0.122	-0.366	0.061	10.367	-0.014	2.74	-0.183	-0.305	-0.183	-9.67	-0.693	-1.605	0.061	-0.061	-0.061	3.765	8.49	2.888	-0.061	-0.305	-0.244	0.955	9.878	0.573	0	-0.122	-0.061	1510067000
-9.512	-2.113	-1.852	0	0	-0.061	8.703	1.853	4.125	-0.122	-0.366	0.061	10.45	-0.004	2.744	-0.305	-0.183	-0.183	-9.68	-0.688	-1.613	0.061	-0.061	-0.061	3.781	8.521	2.897	-0.061	-0.305	-0.244	0.979	9.862	0.557	0	-0.122	-0.061	1510067000
-9.519	-2.145	-1.865	-0.061	0	-0.061	8.703	1.853	4.125	-0.122	-0.366	0.061	10.636	-0.061	2.591	-0.305	-0.305	-0.122	-9.692	-0.711	-1.605	0	0	-0.061	3.801	8.528	2.901	0	-0.244	-0.183	0.982	9.893	0.583	-0.061	0	0	1510067000
-9.544	-2.187	-1.888	-0.061	0	-0.061	8.839	1.799	4.076	-0.122	-0.061	0.061	10.636	-0.061	2.591	-0.305	-0.61	-0.122	-9.708	-0.693	-1.628	0	-0.061	0	3.847	8.677	2.872	-0.061	-0.244	-0.183	0.864	9.879	0.55	-0.061	0	-0.061	1510067000
-9.513	-2.242	-1.875	-0.061	0	-0.061	8.862	1.749	4.093	-0.183	0	0.061	10.925	-0.092	2.531	-0.244	-0.488	-0.183	-9.749	-0.72	-1.62	0	0	-0.061	3.944	8.636	2.914	-0.061	-0.122	-0.122	0.824	9.909	0.56	0	-0.061	-0.061	1510067000
-9.481	-2.245	-1.872	-0.061	-0.061	-0.061	8.914	1.595	4.207	-0.122	0	0.061	10.8	-0.053	2.583	-0.183	-0.061	-0.122	-9.728	-0.725	-1.603	-0.061	-0.061	0	3.827	8.575	2.877	-0.061	-0.122	-0.122	0.852	9.912	0.584	0	0	-0.061	1510067000
-9.446	-2.271	-1.876	-0.061	-0.061	-0.061	8.807	1.515	4.351	-0.061	0.061	0.061	10.8	-0.053	2.583	-0.122	0.061	-0.061	-9.682	-0.749	-1.544	-0.061	-0.061	0	3.716	8.538	2.822	-0.061	-0.122	-0.061	0.824	9.903	0.574	0	0.061	-0.061	1510067000
-9.461	-2.285	-1.885	-0.061	-0.061	0	8.64	1.364	4.298	0.122	-0.061	0	10.593	-0.037	2.548	-0.244	-0.122	-0.061	-9.68	-0.706	-1.526	-0.061	-0.061	0	3.697	8.569	2.847	0	-0.061	-0.061	0.774	9.886	0.617	0	0	-0.061	1510067000
-9.477	-2.241	-1.895	-0.061	-0.061	0	8.695	1.392	4.071	0.122	0	0.061	10.633	0.036	2.137	-0.244	-0.122	0	-9.685	-0.726	-1.522	-0.061	-0.061	0	3.691	8.589	2.882	-0.061	0	-0.061	0.816	9.863	0.561	0	-0.061	-0.061	1510067000
-9.484	-2.216	-1.891	-0.122	-0.061	0	8.829	1.553	3.819	0.122	0	0.061	10.633	0.036	2.137	-0.183	0	0	-9.65	-0.735	-1.538	-0.061	-0.061	0	3.643	8.723	2.85	-0.061	0	-0.061	0.817	9.877	0.562	-0.061	0	0	1510067000
-9.494	-2.222	-1.891	-0.122	0	0	9.008	1.593	3.819	-0.244	0.122	0	10.789	-0.012	2.079	-0.061	-0.122	-0.061	-9.688	-0.723	-1.559	-0.061	-0.061	0	3.674	8.665	2.862	0	0.061	0	0.804	9.879	0.58	-0.061	-0.061	0	1510067000
-9.479	-2.248	-1.918	-0.122	-0.061	0	8.719	1.351	4.185	-0.244	0.122	0	10.591	0.165	2.476	0.122	0	-0.122	-9.703	-0.706	-1.567	-0.061	-0.061	0	3.632	8.648	2.917	-0.061	0.061	0	0.786	9.908	0.557	-0.061	0.061	0	1510067001
-9.439	-2.268	-1.891	-0.061	-0.061	0	8.744	1.275	4.292	-0.183	-0.305	-0.061	10.591	0.165	2.476	0.061	-0.244	-0.122	-9.708	-0.766	-1.566	-0.061	-0.061	-0.061	3.502	8.681	2.89	-0.061	0	-0.061	0.767	9.89	0.562	0	0	0	1510067001
-9.47	-2.274	-1.873	-0.061	-0.061	0	8.825	1.386	4.093	0.061	0.244	-0.061	10.698	0.1	2.338	-0.061	0	-0.122	-9.713	-0.742	-1.543	-0.061	-0.061	-0.061	3.564	8.622	2.903	-0.061	-0.061	0	0.815	9.875	0.569	0	0	0	1510067001
-9.49	-2.238	-1.89	-0.061	-0.061	0	8.866	1.558	4.151	0.122	-0.061	-0.122	10.649	0.054	2.33	0	0.244	-0.122	-9.707	-0.751	-1.555	-0.061	-0.061	-0.061	3.662	8.656	2.881	-0.122	0	-0.061	0.796	9.885	0.562	-0.061	0	0	1510067001
-9.487	-2.239	-1.878	-0.061	-0.061	0	8.866	1.558	4.151	0.061	-0.122	-0.122	10.649	0.054	2.33	-0.061	0.061	-0.061	-9.722	-0.727	-1.552	-0.061	-0.061	-0.061	3.613	8.653	2.873	-0.061	-0.061	0	0.748	9.89	0.568	0	-0.061	0	1510067001
-9.501	-2.22	-1.881	-0.061	-0.061	0	8.703	1.657	3.981	-0.061	0.122	-0.122	10.739	0.004	2.233	-0.061	-0.061	0	-9.702	-0.746	-1.532	-0.061	-0.061	0	3.675	8.686	2.893	-0.061	-0.061	0	0.781	9.905	0.579	-0.061	-0.061	0	1510067001
-9.479	-2.21	-1.857	-0.061	-0.061	0	8.608	1.614	4.048	-0.061	0.061	-0.122	10.728	0.036	2.273	0.061	0.061	0	-9.695	-0.745	-1.558	0	-0.122	-0.061	3.687	8.656	2.918	-0.122	0	0	0.848	9.886	0.519	0	0	0	1510067001
-9.482	-2.217	-1.855	-0.061	0	0	8.591	1.504	4.144	-0.122	-0.061	-0.122	10.728	0.036	2.273	0.061	0.244	-0.061	-9.68	-0.769	-1.564	0	-0.122	-0.061	3.643	8.672	2.919	-0.122	0	0	0.798	9.893	0.554	0	-0.061	0	1510067001
-9.522	-2.219	-1.864	-0.061	-0.061	0	8.591	1.504	4.144	0	-0.122	-0.061	10.637	0.141	2.59	0	0.122	-0.061	-9.716	-0.768	-1.566	0	-0.061	0	3.554	8.628	2.873	-0.122	0	0	0.804	9.879	0.547	0	-0.061	0	1510067001
-9.513	-2.19	-1.858	-0.061	-0.061	0	8.906	1.619	3.969	0.061	0.061	-0.061	10.637	0.141	2.59	-0.122	0.061	0	-9.711	-0.75	-1.552	0	-0.061	0	3.564	8.658	2.907	-0.061	-0.122	0	0.924	9.893	0.573	-0.061	0	0	1510067001
-9.513	-2.194	-1.867	-0.061	-0.061	0	8.735	1.603	4.006	-0.122	-0.061	-0.183	10.654	0.098	2.577	-0.183	0	-0.061	-9.705	-0.733	-1.562	0	-0.061	0	3.699	8.668	2.958	-0.122	-0.122	0	0.848	9.873	0.586	0	0	0.061	1510067001
-9.478	-2.171	-1.875	0	0	0	8.735	1.603	4.006	-0.122	-0.061	-0.183	10.665	0.075	2.653	-0.183	0.061	0	-9.689	-0.732	-1.536	0	-0.061	0	3.683	8.624	2.962	-0.122	-0.061	0	0.768	9.91	0.566	-0.061	-0.061	0	1510067001
-9.491	-2.138	-1.873	0	0	0.061	8.723	1.652	3.988	-0.183	0	-0.183	10.578	0.008	2.637	-0.122	0	-0.061	-9.691	-0.735	-1.537	0	-0.061	0	3.681	8.626	2.936	-0.122	-0.122	0	0.866	9.867	0.555	0	-0.122	0	1510067001
-9.495	-2.134	-1.878	-0.061	0	0	8.723	1.652	3.988	-0.183	0.122	-0.061	10.568	-0.048	2.48	-0.061	0.061	-0.122	-9.714	-0.718	-1.568	0	-0.061	0	3.791	8.581	3.004	-0.183	0	0.061	0.914	9.875	0.569	0	0	0.061	1510067001
-9.525	-2.125	-1.891	0	-0.061	0	8.702	1.598	4.199	-0.122	0.061	-0.122	10.541	0.017	2.622	0	0.061	-0.122	-9.75	-0.712	-1.578	0	-0.122	0	3.723	8.52	2.968	-0.183	0	0.061	0.851	9.874	0.526	-0.061	-0.061	0	1510067001
-9.525	-2.099	-1.87	-0.061	-0.061	0	8.702	1.598	4.199	-0.122	0	-0.122	10.541	0.017	2.622	-0.061	0	-0.061	-9.75	-0.712	-1.578	0	-0.122	0	3.652	8.507	2.96	-0.122	-0.061	0	0.896	9.891	0.534	0	0	0	1510067001
-9.506	-2.061	-1.843	-0.061	0	0	8.769	1.755	4.211	-0.061	0	-0.183	10.639	0.02	2.568	-0.183	0.122	0	-9.673	-0.682	-1.543	0	-0.061	0	3.671	8.5	2.998	-0.061	-0.061	0	0.9	9.881	0.586	-0.061	-0.061	0	1510067001
-9.514	-2.016	-1.86	-0.061	-0.061	0	8.862	1.8	4.186	-0.061	0	-0.183	10.489	-0.018	2.546	-0.183	-0.061	0.122	-9.686	-0.702	-1.562	0	0	0	3.682	8.492	2.999	-0.061	-0.061	0	0.953	9.842	0.511	0	-0.061	0	1510067001
-9.536	-2.022	-1.864	-0.061	-0.061	-0.061	8.862	1.8	4.186	-0.061	0	-0.183	10.523	0.032	2.693	-0.183	-0.122	0.061	-9.688	-0.66	-1.568	0	0	0	3.634	8.503	2.95	0	-0.061	0	1.024	9.88	0.511	-0.061	0	0	1510067001
-9.524	-2.053	-1.846	-0.122	-0.122	0	8.862	1.8	4.186	-0.061	0.061	-0.244	10.47	0.071	2.656	-0.427	-0.244	0.122	-9.7	-0.67	-1.56	-0.061	-0.061	0	3.662	8.501	3.009	0	-0.183	-0.061	1.022	9.874	0.52	0	0	0	1510067001
-9.514	-2.053	-1.878	-0.122	-0.122	0	9.021	2.066	4.182	-0.183	0.366	-0.305	10.401	0.065	2.723	-0.61	-0.793	0.183	-9.688	-0.665	-1.58	-0.061	0	-0.061	3.674	8.489	2.98	0	-0.183	-0.122	0.971	9.889	0.522	-0.061	0	0	1510067001
-9.519	-2.101	-1.842	-0.122	-0.122	0	8.793	2.032	4.364	-0.427	0.427	-0.549	10.701	0.056	2.675	-0.61	-0.061	0.122	-9.692	-0.694	-1.586	-0.061	0	-0.061	3.621	8.563	3.017	-0.061	-0.244	-0.122	1.007	9.875	0.492	-0.061	0	0	1510067001
-9.507	-2.16	-1.815	-0.061	-0.061	0	8.857	1.925	4.424	-0.366	0.61	-0.488	10.365	-0.029	2.314	-0.61	-0.122	0.122	-9.708	-0.758	-1.599	0	0.061	-0.061	3.679	8.573	2.98	-0.122	-0.305	-0.122	0.977	9.88	0.526	-0.061	0	-0.061	1510067001
-9.482	-2.208	-1.826	0	0	0	9.107	2.379	4.852	-0.427	1.16	-0.61	10.127	-0.171	2.098	-0.854	-1.16	0	-9.726	-0.709	-1.597	0	0.061	-0.061	3.755	8.595	2.966	-0.122	-0.122	-0.122	0.937	9.869	0.573	-0.061	0	0	1510067001
-9.551	-2.186	-1.828	0	-0.061	0	9.107	2.379	4.852	-0.793	2.991	-0.549	10.135	-0.345	1.98	-0.793	-1.892	-0.305	-9.726	-0.709	-1.597	0	0.122	-0.061	3.775	8.629	2.893	-0.061	-0.183	-0.122	0.866	9.869	0.544	-0.061	0	0	1510067001
-9.552	-2.141	-1.8	-0.061	-0.061	0	8.594	2.762	6.16	-0.977	5.188	-0.671	10.232	-0.406	1.927	-0.732	-2.319	-0.61	-9.655	-0.563	-1.455	-0.305	0.122	-0.061	3.845	8.542	2.966	0	0	-0.122	0.866	9.88	0.596	-0.061	-0.061	0	1510067002
-9.551	-2.082	-1.817	-0.122	-0.061	0.061	8.594	2.762	6.16	-1.343	6.287	-1.099	10.977	-0.284	1.805	-0.793	-1.648	-0.732	-9.655	-0.563	-1.455	-0.305	0.122	-0.061	3.651	8.532	2.98	0.122	0	-0.061	0.921	9.899	0.638	-0.061	0	0	1510067002
-9.531	-2.109	-1.803	-0.183	-0.061	0.061	5.904	2.023	7.139	-1.587	8.728	-1.404	11.03	-0.12	1.449	-0.488	-1.038	-0.488	-9.612	-0.746	-1.567	-0.366	0.244	0	3.518	8.643	2.968	0.061	0	0.061	0.933	9.869	0.604	-0.061	-0.061	0	1510067002
-9.499	-2.178	-1.797	-0.122	-0.061	0.061	5.217	1.601	7.433	-1.465	8.606	-1.343	11.873	-0.005	1.132	-0.122	-0.549	0	-9.732	-0.762	-1.79	-0.305	0.305	-0.061	3.39	8.693	3.003	0	-0.061	0.122	1.017	9.867	0.624	-0.061	0.061	0	1510067002
-9.496	-2.227	-1.797	-0.061	0	0	5.217	1.601	7.433	-1.404	4.822	-1.709	11.504	-0.028	0.813	0.122	0.488	0.183	-9.749	-0.834	-1.878	-0.183	0.244	-0.061	3.717	8.716	2.923	-0.122	-0.122	0.122	1.006	9.861	0.587	-0.061	0.061	0	1510067002
-9.506	-2.312	-1.822	0.061	0	0	4.437	1.566	7.844	-0.977	5.066	-1.404	10.802	-0.232	0.918	0.305	0	0.122	-9.799	-0.729	-1.962	-0.061	0.122	-0.061	3.959	8.642	2.936	-0.061	0	0.061	0.84	9.896	0.629	-0.061	0.061	0.061	1510067002
-9.453	-2.22	-1.798	0.061	0	0	2.417	1.171	8.202	-0.854	4.639	-1.465	10.691	-0.276	1.138	0.183	-0.061	-0.183	-9.769	-0.713	-1.962	0	0.061	-0.061	3.976	8.412	2.868	0.061	0.122	0	0.697	9.915	0.623	-0.061	-0.061	0	1510067002
-9.478	-2.156	-1.756	0.122	-0.061	-0.061	1.68	0.94	7.973	-0.916	3.113	-1.282	10.75	-0.102	1.17	0.122	0.549	-0.183	-9.717	-0.776	-1.951	-0.061	-0.061	0	3.893	8.465	2.912	0	0.061	-0.122	0.757	9.891	0.626	0	-0.061	0	1510067002
-9.52	-2.077	-1.765	0.122	0	-0.122	1.68	0.94	7.973	-0.916	2.136	-0.61	10.731	0.06	1.107	0.183	0.854	0	-9.772	-0.797	-1.97	0.061	-0.183	0	3.797	8.556	2.974	-0.061	0.061	-0.122	0.833	9.86	0.645	0	-0.122	0	1510067002
-9.566	-2.08	-1.779	0.061	0	-0.122	0.979	0.598	8.394	-0.916	2.136	-0.61	10.404	0.145	1.341	0.183	-0.671	-0.122	-9.756	-0.764	-1.902	0.183	-0.305	0	3.651	8.643	2.954	-0.122	0.061	-0.244	0.967	9.862	0.624	0	-0.122	0	1510067002
-9.552	-2.097	-1.771	0.061	0	-0.122	1.09	0.519	9.043	-0.244	0.916	0.061	10.734	0.12	1.503	0.061	-0.244	-0.244	-9.71	-0.63	-1.826	0.183	-0.305	0	3.633	8.717	2.973	-0.061	-0.122	-0.305	0.925	9.899	0.62	0	-0.122	0	1510067002
-9.533	-2.103	-1.761	0.061	0	-0.122	1.09	0.519	9.043	-0.244	0.916	0.061	10.917	-0.012	1.36	0.122	-0.061	-0.183	-9.698	-0.669	-1.812	0.122	-0.305	0.061	3.783	8.576	2.964	-0.122	-0.061	-0.244	0.867	9.895	0.595	-0.061	-0.183	-0.061	1510067002
-9.522	-2.115	-1.754	0.061	0.061	-0.122	1.485	0.919	8.927	0.366	-0.061	0.305	10.832	-0.109	1.317	0.183	-0.488	-0.183	-9.672	-0.67	-1.765	0.122	-0.244	0.061	3.755	8.532	2.963	-0.122	0	-0.244	0.975	9.873	0.575	0.061	-0.183	-0.061	1510067002
-9.579	-2.121	-1.806	0.061	0	-0.122	1.543	1.129	8.978	0	-0.732	0.183	11.078	-0.227	1.359	0.061	0.061	-0.061	-9.672	-0.67	-1.765	0.122	-0.244	0.061	3.703	8.561	2.93	-0.061	0	-0.183	0.991	9.879	0.609	0	-0.061	-0.061	1510067002
-9.527	-2.115	-1.8	0.061	0	-0.061	2.067	1.446	8.934	-0.061	-0.732	0.305	11.009	-0.233	1.31	0.122	0.122	0	-9.612	-0.644	-1.542	0.122	-0.244	0	3.681	8.64	2.988	0	0.122	-0.061	0.943	9.91	0.586	0.061	-0.183	-0.122	1510067002
-9.494	-2.117	-1.797	0	0	0	1.985	1.453	9.392	-0.183	-0.61	0.183	10.901	-0.112	1.212	0.244	0	-0.061	-9.603	-0.66	-1.499	0.122	-0.183	0	3.527	8.653	2.988	0	0.122	0	0.999	9.878	0.516	0.061	-0.122	-0.122	1510067002
-9.49	-2.126	-1.762	0.061	0	0	2.155	1.42	9.747	0	-0.977	0.183	10.992	0.077	1.251	0.366	0.183	0.061	-9.593	-0.618	-1.474	0.061	-0.122	0	3.374	8.635	3.016	-0.061	0.122	0	1.08	9.856	0.512	0	-0.061	-0.122	1510067002
-9.499	-2.121	-1.806	-0.061	0	0	2.353	1.379	9.825	-0.061	-0.61	0.122	11.055	0.141	1.233	0.305	0.671	0.061	-9.603	-0.584	-1.457	0.061	-0.061	0	3.273	8.652	2.975	-0.061	0	0.061	1.078	9.835	0.526	-0.061	-0.061	-0.061	1510067002
-9.558	-2.178	-1.799	-0.061	-0.061	0	2.549	1.437	9.795	-0.061	-0.61	0.122	10.557	0.175	1.299	0.122	-0.122	-0.061	-9.668	-0.572	-1.488	0	0	0	3.368	8.658	3.047	-0.061	0	0	0.962	9.844	0.532	-0.061	-0.061	-0.061	1510067002
-9.506	-2.184	-1.798	-0.122	-0.061	0	2.549	1.437	9.795	0	-0.671	0.061	10.749	0.156	1.395	-0.061	0.061	-0.061	-9.668	-0.572	-1.488	-0.061	0.061	0	3.389	8.63	3.015	0	-0.061	0	0.916	9.875	0.522	-0.061	0	-0.061	1510067002
-9.483	-2.235	-1.787	-0.122	-0.061	0	2.734	1.503	9.349	0.061	-0.671	0.061	10.865	0.031	1.379	0	0.305	-0.061	-9.705	-0.622	-1.542	-0.061	0.061	-0.061	3.494	8.649	3.025	0	-0.061	0.061	0.903	9.896	0.535	0	0.061	-0.061	1510067002
-9.478	-2.297	-1.81	-0.122	-0.061	0	2.749	1.474	9.142	-0.244	-0.549	0	10.737	0.073	1.422	0.061	0.122	-0.061	-9.741	-0.646	-1.602	-0.061	0	-0.061	3.564	8.652	2.99	0	-0.061	0	0.891	9.88	0.562	0	0	-0.061	1510067002
-9.482	-2.296	-1.809	-0.061	-0.061	0	2.676	1.375	9.287	-0.122	-0.61	0.061	10.685	0.102	1.493	0.061	-0.061	-0.122	-9.739	-0.641	-1.59	-0.061	0	-0.061	3.585	8.644	2.991	0	-0.061	0	0.857	9.886	0.53	-0.061	0.061	-0.061	1510067002
-9.475	-2.294	-1.799	-0.061	-0.061	0	2.868	1.396	9.074	-0.122	-0.61	0.061	10.84	0.023	1.439	0.061	0.061	-0.122	-9.734	-0.681	-1.576	-0.122	-0.061	-0.061	3.577	8.625	2.963	0	0	0	0.825	9.89	0.573	0	0	-0.061	1510067002
-9.482	-2.312	-1.792	-0.061	-0.061	0	2.868	1.396	9.074	-0.122	-0.427	0.122	10.774	0.004	1.354	0.061	0.122	-0.122	-9.72	-0.678	-1.578	-0.061	-0.061	-0.061	3.557	8.647	2.961	0	0	0	0.799	9.886	0.58	-0.061	0	-0.061	1510067002
-9.478	-2.298	-1.784	-0.061	0	0	3.022	1.376	9.205	-0.122	-0.427	0.122	10.785	0.031	1.416	0.122	-0.244	-0.122	-9.727	-0.687	-1.576	-0.061	-0.061	-0.061	3.552	8.646	2.961	0	0.061	0	0.813	9.885	0.556	-0.061	-0.061	0	1510067003
-9.495	-2.305	-1.817	-0.122	-0.061	0	3.137	1.321	9.183	-0.061	-0.793	0	10.907	0.084	1.469	0.122	-0.183	-0.061	-9.689	-0.671	-1.564	-0.061	-0.061	-0.061	3.463	8.687	2.962	0.061	0	0	0.806	9.892	0.617	0	0.061	0	1510067003
-9.466	-2.312	-1.781	-0.061	0	0	3.342	1.269	9.132	-0.122	-0.732	0.061	10.829	0.127	1.369	0.061	-0.183	0	-9.705	-0.702	-1.555	-0.061	-0.061	-0.061	3.469	8.684	2.978	0	0	0	0.738	9.892	0.58	0	0	-0.061	1510067003
-9.514	-2.292	-1.818	0	-0.061	0	3.37	1.29	9.012	0	-0.244	0.061	10.855	0.167	1.442	0.061	-0.183	-0.061	-9.709	-0.723	-1.56	-0.061	0	-0.061	3.486	8.685	2.976	0	0	0	0.803	9.887	0.589	-0.061	-0.061	0	1510067003
-9.491	-2.328	-1.784	-0.061	-0.061	0	3.322	1.276	8.842	0	-0.366	0.061	10.933	0.148	1.464	0.061	0	0	-9.702	-0.687	-1.526	-0.061	0	-0.061	3.486	8.687	2.955	0	0	0	0.8	9.908	0.581	0	-0.061	0	1510067003
-9.47	-2.29	-1.79	-0.061	0	0.061	3.468	1.361	8.915	0	-0.61	0	10.838	0.15	1.392	0.122	-0.061	-0.061	-9.672	-0.664	-1.511	-0.061	-0.061	0	3.514	8.721	2.98	-0.061	0	0	0.829	9.897	0.578	0	-0.061	0	1510067003
-9.505	-2.274	-1.788	-0.061	-0.061	0.061	3.468	1.361	8.915	0	-0.366	0.061	10.818	0.146	1.337	0.183	0.061	-0.061	-9.672	-0.664	-1.511	-0.061	-0.061	0	3.511	8.687	2.969	-0.061	0.061	0	0.813	9.868	0.593	-0.061	-0.061	0	1510067003
-9.507	-2.269	-1.78	-0.061	-0.061	0.061	3.474	1.352	8.963	-0.061	-0.488	0.061	10.957	0.087	1.349	0.244	0.305	-0.061	-9.691	-0.708	-1.559	-0.061	0	0	3.425	8.672	2.954	-0.061	0.061	0.061	0.798	9.884	0.574	-0.061	-0.061	0	1510067003
-9.493	-2.256	-1.794	-0.061	0	0.061	3.656	1.184	8.972	-0.061	-0.732	0.122	10.97	0.141	1.379	0.183	0.366	0	-9.691	-0.653	-1.593	0	0	0	3.427	8.697	2.987	-0.061	0	0.061	0.851	9.898	0.596	-0.061	-0.061	0	1510067003
-9.467	-2.265	-1.811	-0.061	0	0.061	3.656	1.184	8.972	-0.061	-0.549	0.122	10.787	0.206	1.488	0.183	0.061	0	-9.7	-0.663	-1.581	0	0	0	3.523	8.713	3.01	0	0	0	0.791	9.885	0.567	-0.061	0	0	1510067003
-9.469	-2.243	-1.82	0	0	0.061	3.803	1.242	8.923	-0.061	-0.61	0.061	10.797	0.163	1.54	0.183	0.122	-0.061	-9.694	-0.681	-1.602	0	0	0	3.595	8.714	3.019	-0.122	0.061	0.061	0.763	9.877	0.578	0	-0.061	0	1510067003
-9.508	-2.158	-1.843	-0.061	0	0.061	3.948	1.241	8.795	-0.061	-0.671	0.122	10.806	0.158	1.635	0.244	0.549	-0.122	-9.713	-0.668	-1.615	-0.061	0	0	3.606	8.649	2.985	-0.122	0.061	0.061	0.8	9.865	0.584	-0.061	-0.061	0	1510067003
-9.537	-2.151	-1.817	-0.061	-0.061	0	3.948	1.241	8.795	0	-0.366	0.122	10.67	0.092	1.699	0.183	0.305	-0.061	-9.717	-0.652	-1.646	-0.061	0	0	3.555	8.628	2.984	-0.122	0.061	0.061	0.873	9.879	0.586	0	-0.061	0	1510067003
-9.499	-2.138	-1.82	-0.122	0	0	3.948	1.355	8.746	-0.061	-0.427	0.183	10.752	0.071	1.621	0.122	0.122	-0.122	-9.727	-0.642	-1.683	-0.061	-0.061	0	3.62	8.64	2.97	-0.061	0	0.061	0.889	9.893	0.586	-0.061	0	0	1510067003
-9.512	-2.131	-1.821	-0.122	-0.061	0	4.218	1.32	8.833	0	-0.732	0.183	10.679	0.091	1.654	0.183	0	-0.061	-9.72	-0.644	-1.659	-0.061	-0.061	-0.061	3.685	8.599	3.019	-0.061	0.061	0	0.863	9.897	0.546	0	0.061	0	1510067003
-9.531	-2.116	-1.833	-0.122	-0.061	0	4.218	1.32	8.833	0	-0.488	0.122	10.682	0.057	1.712	0.183	-0.122	0	-9.703	-0.688	-1.657	-0.061	-0.061	0	3.649	8.571	2.99	-0.061	0.122	0.061	0.895	9.867	0.586	0.061	0	0	1510067003
-9.545	-2.115	-1.845	-0.122	-0.061	0	4.207	1.348	8.758	0	-0.305	0.061	10.884	0.11	1.738	0.061	0.061	0	-9.716	-0.668	-1.663	-0.061	-0.061	0	3.634	8.588	3.037	0	0.122	0.061	0.963	9.909	0.557	-0.061	0	0	1510067003
-9.52	-2.144	-1.806	-0.183	-0.061	0	4.073	1.333	8.748	0	-0.427	0.061	10.788	0.115	1.833	0.122	-0.122	0	-9.729	-0.668	-1.68	-0.061	-0.061	-0.061	3.59	8.625	3.007	-0.061	0.061	0.061	0.94	9.89	0.566	-0.061	0	0	1510067003
-9.515	-2.174	-1.827	-0.122	0	0	4.377	1.269	8.66	-0.061	-0.732	0.122	10.842	0.115	1.812	0.061	0	0	-9.722	-0.666	-1.674	-0.061	-0.122	0	3.683	8.648	3.041	-0.061	0.061	0.061	0.843	9.9	0.567	0	0.061	0	1510067003
-9.506	-2.165	-1.81	-0.122	0	0	4.377	1.269	8.66	-0.061	-0.366	0.061	10.777	0.109	1.786	0.122	0.061	-0.061	-9.725	-0.691	-1.623	-0.122	-0.122	0	3.691	8.588	3.054	-0.061	0.122	0.061	0.897	9.89	0.553	0	0	0	1510067003
-9.518	-2.158	-1.822	-0.061	-0.061	-0.061	4.264	1.299	8.571	0	-0.122	0.061	10.77	0.124	1.782	0.122	0.061	-0.061	-9.696	-0.703	-1.626	-0.061	-0.122	0	3.62	8.564	3.036	-0.061	0.122	0.061	0.915	9.9	0.542	-0.061	0	0	1510067003
-9.502	-2.169	-1.838	-0.061	0	-0.061	4.461	1.311	8.49	0	-0.427	0.061	10.726	0.15	1.757	0.183	-0.061	-0.061	-9.704	-0.681	-1.596	-0.061	-0.122	-0.061	3.567	8.564	3.034	-0.061	0.061	0.061	0.84	9.879	0.575	0	0.061	0	1510067003
-9.514	-2.162	-1.815	-0.061	-0.061	0	4.461	1.311	8.49	-0.061	-0.427	0.061	10.724	0.171	1.681	0.061	-0.061	-0.061	-9.735	-0.696	-1.591	-0.061	-0.122	-0.061	3.56	8.567	3.054	0	0.061	0	0.835	9.891	0.531	0	-0.061	-0.061	1510067003
-9.502	-2.132	-1.798	-0.061	0	-0.061	4.388	1.206	8.332	0	-0.183	0	10.633	0.263	1.709	0	0	-0.061	-9.717	-0.727	-1.583	0	-0.183	0	3.552	8.555	3.073	-0.061	0.061	0	0.935	9.86	0.572	-0.061	0	0	1510067003
-9.533	-2.138	-1.842	-0.061	0	-0.061	4.395	1.272	8.288	0	-0.183	0	10.633	0.263	1.709	0	0	-0.061	-9.688	-0.638	-1.559	0	-0.183	0	3.535	8.608	3.097	0	0	-0.061	0.935	9.86	0.572	-0.061	0	0	1510067003
-9.509	-2.171	-1.8	0	0	-0.061	4.551	1.229	8.272	0	-0.366	0.061	10.659	0.252	1.714	0.061	-0.122	-0.122	-9.702	-0.683	-1.546	0	-0.122	0	3.561	8.634	3.109	-0.061	0	-0.061	0.764	9.896	0.571	0	-0.122	-0.061	1510067004
-9.481	-2.172	-1.809	0	0	-0.061	4.551	1.229	8.272	-0.061	-0.732	0	10.895	0.242	1.797	0	0.061	-0.122	-9.682	-0.726	-1.578	-0.061	-0.122	0	3.522	8.588	3.101	-0.061	0	-0.061	0.913	9.893	0.548	0	0	-0.061	1510067004
-9.561	-2.211	-1.816	0.061	0	-0.061	4.564	1.047	8.299	0.122	-1.648	-0.061	10.953	0.17	1.78	0.122	-0.061	0	-9.682	-0.726	-1.578	0.061	-0.061	0	3.508	8.625	3.115	-0.061	-0.061	0	0.891	9.871	0.548	0	0	-0.061	1510067004
-9.513	-2.251	-1.826	0.122	0	-0.061	4.411	0.857	8.01	0.366	-2.38	0	11.184	0.166	1.806	0.122	0.244	0.122	-9.716	-0.744	-1.574	0.122	-0.061	0	3.528	8.608	3.085	-0.061	-0.061	0.061	0.869	9.909	0.574	-0.061	-0.061	-0.061	1510067004
-9.453	-2.243	-1.809	0.183	0.061	-0.061	5.038	0.939	7.794	0.427	-2.93	0.305	11.082	0.139	1.836	0.122	0.732	0.244	-9.716	-0.744	-1.574	0.122	0	0	3.578	8.589	3.08	-0.061	-0.061	0.061	0.822	9.9	0.546	0	-0.061	-0.122	1510067004
-9.508	-2.214	-1.822	0.244	0	0	5.038	0.939	7.794	0.427	-1.892	0.671	10.746	0.103	1.919	0.122	0.916	0.122	-9.688	-0.69	-1.555	0.183	-0.061	0	3.693	8.568	3.131	-0.061	0	0.061	0.81	9.88	0.603	0	-0.061	-0.122	1510067004
-9.505	-2.184	-1.802	0.183	0	-0.061	6.015	1.297	7.221	0.122	-1.831	0.671	10.313	0.036	1.939	0.305	0.61	-0.183	-9.716	-0.691	-1.58	0.183	0	0	3.777	8.54	3.131	-0.122	0.061	0.183	0.869	9.875	0.586	0	-0.183	-0.061	1510067004
-9.549	-2.172	-1.811	0.183	0	-0.061	6.015	1.297	7.221	0.183	-2.563	0.427	10.293	0.124	2.029	0.732	0.427	-0.549	-9.716	-0.691	-1.58	0.183	-0.061	0	3.859	8.608	3.101	-0.183	0.183	0.122	0.9	9.886	0.585	0	-0.244	-0.122	1510067004
-9.527	-2.163	-1.824	0.061	-0.061	-0.061	6.784	1.578	7.232	0.122	-2.563	0.427	10.441	0.327	2.038	0.671	0.366	-0.488	-9.756	-0.517	-1.507	0.122	-0.061	0.061	3.767	8.608	3.126	-0.183	0.183	0	0.951	9.891	0.572	-0.061	-0.122	-0.122	1510067004
-9.479	-2.183	-1.84	0	0	-0.061	6.992	1.284	7.066	0.061	-2.014	0.122	10.462	0.414	2.223	0.488	0.061	-0.488	-9.678	-0.546	-1.459	0.061	-0.122	0.122	3.551	8.604	3.155	-0.122	0.122	-0.061	0.851	9.918	0.543	-0.061	-0.122	-0.122	1510067004
-9.487	-2.216	-1.851	0	-0.061	-0.061	6.995	1.139	6.892	0	-1.831	0.122	10.617	0.524	2.332	0.427	-0.122	-0.427	-9.678	-0.546	-1.459	0	-0.061	0.122	3.492	8.557	3.153	-0.122	0	-0.061	0.791	9.853	0.597	0.061	-0.183	-0.122	1510067004
-9.47	-2.265	-1.811	0	-0.061	-0.061	7.232	1.207	6.468	0.122	-2.075	0.122	10.923	0.553	2.402	0.427	0.183	-0.244	-9.728	-0.543	-1.471	0	0	0.122	3.592	8.477	3.176	-0.122	0	-0.061	0.89	9.891	0.544	0	-0.122	-0.122	1510067004
-9.476	-2.291	-1.867	0	-0.061	-0.061	7.465	1.241	6.102	0.244	-2.258	0.183	10.786	0.542	2.431	0.305	0.305	-0.122	-9.769	-0.487	-1.436	0.061	-0.061	0.061	3.68	8.446	3.217	-0.122	0	-0.122	0.956	9.86	0.514	-0.061	0	-0.061	1510067004
-9.482	-2.304	-1.879	0	-0.122	-0.061	7.465	1.241	6.102	0.244	-2.319	0.183	10.603	0.479	2.468	0.122	0.183	-0.061	-9.769	-0.487	-1.436	0	-0.061	0.061	3.651	8.469	3.252	-0.061	0.061	-0.122	0.733	9.908	0.553	-0.061	-0.061	-0.061	1510067004
-9.451	-2.268	-1.881	-0.061	-0.061	-0.061	7.876	1.33	5.728	0.244	-2.319	0.183	10.585	0.562	2.589	0.061	-0.061	-0.061	-9.744	-0.498	-1.458	-0.061	-0.122	0.061	3.595	8.485	3.277	0	0.061	-0.061	0.709	9.886	0.537	0	-0.122	-0.061	1510067004
-9.447	-2.261	-1.808	-0.061	-0.061	-0.122	8.124	1.299	5.584	0.244	-1.404	0.305	10.564	0.668	2.585	0.061	0	-0.122	-9.743	-0.476	-1.473	-0.061	-0.061	0	3.516	8.507	3.274	-0.061	0	-0.061	0.81	9.879	0.513	-0.061	-0.061	-0.061	1510067004
-9.44	-2.294	-1.814	-0.061	0	-0.122	8.129	1.211	5.188	0.305	-1.587	0.183	10.554	0.668	2.473	0.061	-0.061	-0.122	-9.743	-0.476	-1.473	-0.061	-0.122	0	3.573	8.51	3.316	-0.061	0	-0.122	0.764	9.862	0.54	0	0.061	-0.061	1510067004
-9.481	-2.314	-1.846	-0.061	-0.061	-0.122	8.425	1.29	5.067	0.305	-1.404	0.244	10.435	0.69	2.405	0.061	-0.122	-0.183	-9.765	-0.495	-1.431	-0.122	-0.061	0	3.505	8.515	3.263	0	0.061	-0.122	0.705	9.898	0.496	-0.061	0	-0.061	1510067004
-9.5	-2.354	-1.826	-0.122	-0.061	-0.122	8.565	1.3	4.914	0.244	-0.793	0.366	10.377	0.668	2.419	0	-0.122	-0.244	-9.765	-0.495	-1.431	-0.122	-0.122	0	3.543	8.562	3.275	-0.061	0	-0.122	0.727	9.871	0.571	0	0.061	-0.061	1510067004
-9.483	-2.376	-1.809	-0.122	-0.061	-0.122	8.36	1.337	4.882	0.061	-0.183	0.427	10.344	0.639	2.472	0.061	-0.061	-0.427	-9.732	-0.488	-1.37	-0.122	-0.122	-0.061	3.528	8.53	3.274	0	0.122	-0.122	0.685	9.905	0.553	0	0	-0.122	1510067004
-9.482	-2.344	-1.834	-0.122	-0.061	-0.122	8.36	1.337	4.882	0	-0.183	0.366	10.477	0.76	2.328	0.061	-0.183	-0.427	-9.731	-0.486	-1.346	-0.122	-0.061	-0.061	3.374	8.491	3.228	0.061	0.061	-0.061	0.685	9.904	0.551	-0.061	-0.061	-0.122	1510067004
-9.457	-2.391	-1.811	-0.122	-0.122	-0.122	8.506	1.31	4.832	0	-0.183	0.366	10.653	0.834	2.201	0.061	-0.305	-0.366	-9.727	-0.495	-1.363	-0.122	-0.122	-0.061	3.382	8.598	3.28	0.061	0	-0.122	0.694	9.906	0.585	-0.061	0	-0.122	1510067004
-9.426	-2.422	-1.787	-0.061	-0.061	-0.061	8.654	0.991	4.845	-0.122	-0.183	0.244	10.799	0.968	2.242	0.061	-0.305	-0.244	-9.751	-0.519	-1.392	-0.122	-0.122	-0.061	3.352	8.65	3.28	0.061	0	-0.183	0.731	9.895	0.538	-0.061	0.061	-0.122	1510067004
-9.442	-2.417	-1.805	-0.061	-0.061	-0.061	8.654	0.991	4.845	-0.122	-0.122	0.122	10.855	0.983	2.286	0	-0.244	-0.183	-9.697	-0.553	-1.306	-0.061	-0.122	-0.061	3.326	8.699	3.278	0	-0.061	-0.122	0.77	9.887	0.541	0	0.061	-0.061	1510067004
-9.438	-2.43	-1.781	-0.061	-0.061	-0.061	8.507	0.934	4.907	-0.122	-0.122	0.122	10.969	1.001	2.287	0	-0.122	-0.122	-9.697	-0.553	-1.306	-0.061	-0.122	-0.061	3.366	8.629	3.29	0	-0.061	-0.122	0.634	9.889	0.546	-0.061	0	-0.061	1510067004
-9.415	-2.446	-1.781	-0.061	0	-0.061	8.625	0.93	4.794	-0.122	-0.061	0.061	10.795	0.969	2.35	-0.061	-0.122	-0.061	-9.705	-0.526	-1.304	-0.061	-0.061	-0.061	3.313	8.672	3.212	0	-0.061	-0.061	0.632	9.889	0.531	-0.122	0	-0.061	1510067005
-9.441	-2.418	-1.765	-0.061	0	-0.061	8.497	0.94	4.808	-0.061	0	0	10.776	0.874	2.253	-0.061	-0.061	0	-9.696	-0.559	-1.317	-0.061	-0.061	-0.061	3.409	8.674	3.229	0	-0.061	-0.061	0.597	9.863	0.55	-0.061	-0.061	-0.061	1510067005
-9.281	-2.272	-1.763	-0.244	0.427	-0.122	8.321	0.831	4.88	0	-0.122	-0.122	10.761	0.877	2.243	-0.061	-0.061	0	-9.696	-0.559	-1.317	-0.061	-0.061	-0.061	3.358	8.666	3.182	0	0	-0.061	0.575	9.889	0.616	-0.061	0	-0.061	1510067005
-9.176	-2.032	-1.696	-0.366	0.732	-0.183	8.321	0.831	4.88	0	0	-0.122	10.58	0.884	2.273	-0.061	-0.061	-0.061	-9.631	-0.551	-1.394	0	0	0	3.329	8.698	3.122	0	-0.061	0	0.48	9.877	0.604	0	0	-0.122	1510067005
-9.076	-1.64	-2.189	-0.61	1.099	-0.305	8	0.547	4.803	0	-0.061	0	10.474	0.827	2.303	-0.061	-0.061	-0.183	-9.647	-0.423	-1.671	-0.122	0.061	0	3.567	8.654	3.018	-0.122	-0.122	0	0.377	9.841	0.464	-0.122	-0.061	-0.427	1510067005
-9.481	-1.931	-2.759	-0.549	0.671	-0.427	8	0.547	4.803	0	0.122	0.122	10.11	0.646	2.314	-0.061	-0.061	-0.305	-9.647	-0.423	-1.671	-0.305	0	0	3.882	8.442	2.882	-0.183	-0.122	-0.122	0.757	9.784	0.304	-0.183	0.488	-0.61	1510067005
-9.731	-1.93	-3.074	-0.427	0.305	-0.366	7.082	-0.118	4.84	0.122	-0.427	0.244	9.889	0.333	2.262	0.061	-0.183	-0.549	-9.804	-0.668	-1.897	-0.671	0.244	0.122	4.176	8.439	2.698	-0.183	0	-0.244	0.902	9.873	0.089	-0.244	0.854	-0.61	1510067005
-9.561	-1.68	-3.128	-0.671	-0.122	-0.488	6.85	-0.718	5.046	0.305	-0.732	0.549	9.783	0.151	2.28	0.061	-0.427	-0.916	-9.958	-1.068	-2.277	-0.732	-0.061	0	4.412	8.665	2.522	-0.183	0	-0.427	0.872	10.036	0.138	-0.305	0.793	-0.549	1510067005
-9.455	-1.798	-3.021	-0.671	-0.244	-0.549	6.85	-0.718	5.046	0.61	-1.038	0.977	9.691	0.242	2.45	-0.122	-0.793	-1.221	-9.958	-1.068	-2.277	-0.732	-0.244	0.122	4.334	8.64	2.373	-0.122	0	-0.61	0.744	10.084	0.309	-0.488	0.427	-0.366	1510067005
-9.514	-1.815	-2.956	-0.732	-0.61	-0.549	6.69	-0.849	5.364	0.916	-1.648	1.526	9.265	0.621	2.531	-0.305	-0.854	-1.709	-9.81	-1.071	-2.249	-0.732	-0.488	0.183	4.115	8.599	2.344	-0.183	0	-0.854	1.165	9.969	0.333	-0.549	0.366	-0.305	1510067005
-9.4	-1.833	-2.958	-1.221	-1.16	-0.61	7.111	-0.721	5.087	1.282	-1.587	2.014	9.054	1.389	2.46	-0.61	-0.366	-2.502	-9.595	-0.909	-1.91	-0.732	-0.427	0.122	3.887	8.681	2.373	-0.488	-0.122	-1.038	1.523	9.916	0.468	-0.671	0.549	-0.061	1510067005
-8.976	-2.217	-2.3	-1.526	-1.77	-0.61	7.111	-0.721	5.087	1.526	-1.282	2.38	8.494	2.044	2.753	-0.854	0.427	-3.479	-9.595	-0.909	-1.91	-0.671	-0.244	0.244	3.509	8.915	2.609	-0.671	-0.305	-1.221	2.383	9.733	0.736	-0.732	0.305	0.244	1510067005
-9.002	-2.347	-1.207	-1.709	-2.075	-0.427	8.105	-0.245	3.669	1.587	-1.587	2.93	8.202	2.998	2.901	-1.038	1.831	-4.761	-9.355	-0.793	-1.858	-0.427	-0.244	0.427	3.076	8.589	2.858	-0.793	-0.488	-1.16	4.124	9.321	1.255	-0.977	0.671	1.343	1510067005
-9.862	-2.9	-1.085	-1.404	-1.953	-0.671	8.48	0.33	2.932	1.648	-1.587	3.113	8.402	4.291	2.755	-0.977	2.808	-5.676	-9.967	0.12	-1.774	-0.122	-0.244	0.305	2.839	8.099	3.531	-0.916	-0.244	-1.221	4.339	9.363	1.201	-1.404	1.831	2.563	1510067005
-10.536	-2.978	-0.519	0.061	-1.282	-0.854	8.982	0.788	2.385	1.587	-1.343	2.93	7.649	5.26	2.829	-0.549	2.136	-6.226	-9.967	0.12	-1.774	-0.244	0.854	0.549	2.622	8.504	4.488	-0.854	-0.122	-1.282	2.504	10.598	0.358	-0.732	2.014	2.625	1510067005
-10.891	-2.696	-0.441	0.244	-1.099	-0.427	9.81	0.857	1.812	1.282	-1.953	3.235	6.455	6.49	2.708	-0.305	0.427	-7.324	-10.658	0.403	-2.36	-0.366	-0.854	0.427	3.298	9.214	4.701	-0.427	-0.488	-1.465	3.466	11.624	1.154	0.793	1.221	3.845	1510067005
-9.924	-2.963	-0.438	0.305	-1.16	-0.549	9.81	0.857	1.812	0.793	-1.343	3.784	6.948	8.107	2.801	0	-0.916	-8.545	-10.171	0.422	-2.212	-0.122	-0.854	0.427	3.405	8.993	4.788	-0.122	0	-1.526	2.363	11.236	2.437	-0.122	1.465	3.967	1510067005
-9.278	-2.717	-0.287	0.61	-0.732	-0.061	10.377	-0.261	1.97	0.061	-1.953	3.845	7.392	9.061	3.289	0.549	-1.099	-8.789	-9.782	0.219	-2.149	0.183	-0.732	0.305	2.231	8.512	4.698	-0.427	-0.244	-1.16	1.394	10.505	1.639	-0.061	1.038	2.991	1510067005
-8.687	-2.35	-0.016	0.671	-0.61	0.122	9.722	-0.702	1.957	-0.549	-1.526	3.723	7.428	9.703	3.474	0.671	-0.427	-8.179	-9.162	0.196	-2.047	0.793	-0.549	0.122	1.964	7.716	4.467	-0.244	-0.549	-1.16	0.489	9.258	0.88	0.488	-0.61	2.319	1510067005
-8.534	-2.03	0.28	0.854	-0.366	0	9.722	-0.702	1.957	-1.343	-1.587	3.54	7.533	9.977	3.65	0.549	-0.122	-7.202	-9.027	0.95	-1.851	1.038	-0.671	0.061	1.993	7.538	4.472	-0.183	-0.793	-1.648	1.995	8.637	0.991	0.671	-0.305	1.648	1510067005
-8.587	-1.586	0.413	0.854	-0.122	0.061	9.39	-1.41	2.243	-1.343	-1.587	3.54	7.023	9.721	3.469	0.244	-0.977	-5.859	-9.027	0.95	-1.851	1.099	-0.671	0	1.564	7.622	4.602	-0.122	-1.099	-1.892	2.503	8.11	0.98	0.916	0.488	1.221	1510067005
-8.756	-1.577	0.51	0.427	-0.122	0	9.287	-2.079	2.745	-1.709	-1.16	3.54	6.131	9.349	3.141	0.061	-2.747	-4.456	-8.965	1.141	-1.815	1.099	-0.671	-0.244	1.696	7.852	4.419	0.122	-1.587	-1.709	2.702	7.69	1.144	1.282	0.488	0.977	1510067005
-9.36	-1.748	0.712	0.61	0.122	0.122	8.092	-2.864	2.847	-1.892	1.282	3.784	6.148	9.091	3.143	-0.122	-3.845	-3.418	-9.113	1.371	-1.888	0.916	-0.305	-0.427	2.357	8.162	4.271	0.366	-1.709	-1.587	2.956	7.479	1.888	2.258	0.305	0.671	1510067005
-10.036	-1.516	0.75	0.427	-0.61	0.122	7.862	-5.582	2.875	-1.648	-0.488	4.7	6.404	8.78	3.277	0	-3.479	-2.686	-9.339	1.343	-2.083	0.61	-0.305	-0.61	2.899	8.272	3.996	0.549	-1.526	-1.526	2.662	7.075	1.671	3.784	-0.977	0.122	1510067005
-9.881	-1.599	0.933	0.61	0.427	0.305	7.324	-6.587	2.793	-0.977	0.671	5.31	6.617	8.418	3.399	0.244	-2.319	-2.014	-9.252	1.201	-2.102	0.549	-0.305	-0.793	3.18	8.201	3.779	0.61	-1.343	-1.404	3.865	8.015	1.062	2.258	-3.54	-1.282	1510067005
-11.617	-1.812	0.901	0.183	-0.366	0.244	6.409	-7.706	2.745	-0.732	1.404	5.676	6.718	8.153	3.58	0.732	-1.221	-1.221	-10.145	0.925	-1.654	0.427	-0.366	-0.793	3.047	8.183	3.817	0.488	-0.854	-1.038	7.673	9.479	0.886	1.343	-3.235	0	1510067006
-10.977	-2.443	0.724	1.343	0.61	0.732	6.409	-7.706	2.745	-0.854	0.671	5.92	6.827	8.781	3.919	1.038	-0.244	-0.427	-10.145	0.925	-1.654	0.061	0.916	-0.793	2.632	8.902	3.865	0.549	-0.366	-0.427	7.858	9.597	0.359	-0.854	-1.282	0.427	1510067006
-11.761	-4.459	-0.683	-0.061	0.671	-0.305	6.057	-9.68	2.748	-0.977	0.549	6.165	6.819	10.439	4.186	1.038	0.366	0	-11.341	0.431	-1.681	0.183	-0.427	-0.793	2.604	10.652	3.941	1.038	-0.427	-0.122	4.288	9.554	-1.504	-0.488	-1.892	-1.587	1510067006
-9.613	-4.462	0.005	0.793	1.77	0.122	5.733	-11.611	2.372	-0.549	0.488	6.104	6.441	12.139	3.931	0.671	0.183	0.488	-12.193	-0.292	-1.311	-0.366	0.244	-0.732	2.396	11.965	3.549	1.16	0.061	0.183	6.057	12.018	0.55	-2.197	2.319	-0.977	1510067006
-9.027	-4.064	-1.731	1.099	1.587	-0.122	5.393	-10.332	1.909	0.122	-0.244	5.249	6.035	11.999	3.152	0.305	-0.061	1.343	-11.492	-1.099	-0.598	0.244	-1.77	-1.099	1.671	11.664	3.082	0.977	0.916	0.366	1.504	10.867	0.384	-0.916	-0.427	-1.038	1510067006
-8.958	-4.256	-2.439	0.305	2.563	-0.061	5.033	-8.778	1.766	0.366	-0.488	3.479	5.552	11.098	2.238	0.183	0	2.197	-10.465	-1.448	0.889	-0.244	-0.244	-0.549	0.483	10.676	2.521	0.427	1.648	0.916	-0.385	10.04	-1.524	0.61	-2.625	-2.319	1510067006
-9.46	-3.437	-2.482	0.061	1.099	0.427	5.033	-8.778	1.766	0.061	0.122	1.282	5.207	10.843	1.489	0.061	1.16	2.563	-10.328	-2.174	0.831	0.183	-0.244	-0.305	-0.38	10.435	2.145	-0.122	2.258	1.587	1.066	10.403	-1.503	-0.061	-0.244	-2.136	1510067006
-9.247	-2.216	-2.135	0	1.587	0.549	3.417	-8.905	1.287	0.122	0.244	-0.61	4.701	11.453	0.944	-0.488	1.953	2.441	-9.755	-1.584	0.535	0.061	0.122	0	-0.294	10.904	1.751	0.488	1.892	1.404	0.629	10.08	-1.064	-0.244	-0.183	-2.563	1510067006
-8.616	-1.632	-2.003	-0.244	1.709	0.244	3.023	-7.974	1.396	0.549	-0.366	-1.77	4.027	10.649	0.647	-0.793	0.916	2.258	-9.051	-1.164	0.098	-0.183	-0.122	-0.061	0.164	10.371	1.888	0.671	0.732	1.038	0.554	9.69	-1.376	-0.061	-1.282	-2.991	1510067006
-8.418	-1.826	-1.842	-0.244	1.099	-0.122	3.023	-7.974	1.396	0.793	-0.916	-2.441	3.771	9.031	0.601	-0.671	-0.61	2.625	-8.415	-1.299	-0.12	-0.427	0.366	0.122	0.433	8.819	1.822	0.488	0.305	0.854	1.993	9.464	-0.953	0.122	-0.549	-2.808	1510067006
-8.665	-1.748	-2.267	-0.183	0.977	0.061	2.853	-6.889	1.518	0.61	-0.854	-2.747	4.042	8.217	0.883	-0.366	-0.793	2.686	-8.381	-1.346	-0.446	-0.488	0.366	0.183	0.932	8.208	1.631	0	0.549	0.854	2.656	9.391	-0.318	-0.61	0.244	-2.502	1510067006
-8.771	-1.761	-2.842	-0.244	-0.122	-0.061	2.578	-6.491	1.459	0.427	-0.61	-2.747	4.401	7.943	1.231	-0.061	0.183	2.136	-8.506	-1.287	-0.724	-0.549	0.183	0.305	1.927	8.324	1.709	-0.244	0.916	0.549	2.147	9.18	-0.336	-0.366	0.61	-2.197	1510067006
-8.984	-1.768	-2.803	-0.366	-0.549	-0.244	2.244	-6.577	1.375	0.244	-0.549	-2.563	4.547	7.818	1.424	0.122	1.16	1.465	-8.506	-1.287	-0.724	-0.549	0.183	0.305	2.328	8.508	1.719	-0.427	1.16	0.488	1.623	9.131	-0.586	-0.183	-0.244	-2.014	1510067006
-9.027	-1.793	-2.391	0	-1.099	-0.061	2.151	-6.58	1.668	0.061	-0.732	-2.197	4.547	7.739	1.619	0.183	1.465	0.732	-8.506	-1.287	-0.724	-0.549	0.183	0.305	2.146	8.67	1.53	-0.61	0.977	0.427	1.646	9.234	-0.301	0	-0.305	-1.648	1510067006
-8.431	-1.463	-1.806	-0.061	-0.61	0.183	2.151	-6.58	1.668	-0.244	-1.282	-1.648	4.74	7.704	1.934	0.061	1.343	0.122	-8.506	-1.287	-0.724	-0.549	0.183	0.305	1.82	8.687	1.548	-0.732	0.61	0.305	1.282	9.302	-0.152	-0.427	-0.549	-1.587	1510067006
-8.604	-0.825	-2.013	-0.305	-0.244	0.183	2.451	-6.34	1.916	-0.671	-2.075	-1.16	4.686	7.876	1.952	-0.366	0.427	-0.427	-8.506	-1.287	-0.724	-0.549	0.183	0.305	1.749	8.853	1.654	-0.732	0.488	0.122	1.19	8.866	-0.209	-0.488	0.061	-1.343	1510067006
-8.102	-1.457	-2.689	-0.549	0.549	0.061	3.984	-6.898	2.675	-0.977	-2.258	-0.549	4.895	8.357	1.864	-0.549	-0.549	-0.854	-9.077	-0.79	-1.542	-0.061	-0.061	1.038	1.98	9.451	2.204	-0.916	0.061	0	1.095	8.859	-0.268	-0.732	-0.061	-1.221	1510067006
-10.855	-2.682	-3.612	-0.793	-0.854	0.244	3.984	-6.898	2.675	-0.916	-1.16	0.183	5.335	8.991	2.061	-0.366	-0.549	-1.343	-9.494	-1.242	-0.995	-0.427	1.892	1.343	2.071	9.928	2.857	-0.854	-0.366	0.061	0.912	8.953	-0.487	-1.221	-0.488	-1.16	1510067006
-11.908	-3.722	-3.541	-1.465	-1.831	0.305	4.314	-8.165	2.224	-0.61	-1.343	0.977	5.614	10.007	2.094	-0.305	-0.061	-1.831	-12.193	-0.479	-1.078	0.244	0.244	0.793	2.074	10.682	3.297	-0.732	-0.61	-0.183	2.236	10.649	-0.352	-1.587	-0.671	-0.183	1510067006
-10.802	-5.368	-2.346	-0.305	-2.686	0.244	6.516	-12.561	1.322	-0.305	-2.625	1.953	5.469	11.032	1.944	-0.488	0.183	-2.075	-13.522	0.348	-0.626	0.061	-0.122	0.671	2.306	11.137	4.486	0.061	-0.061	-0.732	4.079	11.713	1.855	-2.441	-0.549	1.709	1510067006
-10.485	-5.057	-1.06	1.099	-3.052	0.366	6.516	-12.561	1.322	0.244	-1.404	2.441	5.178	10.874	1.913	-0.305	-0.061	-1.831	-11.828	0.258	0.419	-0.061	-1.465	0.732	1.107	10.472	4.813	0.244	0.366	-0.854	5.461	12.721	2.316	-2.808	0.305	4.395	1510067006
-10.817	-3.156	-0.851	0	-0.793	0.61	6.953	-11.563	1.341	0.061	1.343	1.404	5.112	10.154	2.079	-0.244	0.488	-0.916	-10.555	0.157	0.982	0.427	-0.305	-0.244	-1.217	9.089	4.688	-0.366	0.977	-0.305	2.028	13.391	0.108	-1.465	0.549	4.578	1510067006
-9.946	-3.72	-1.394	-0.061	-0.854	0.061	6.004	-10.124	1.453	-0.488	2.93	-0.427	4.466	10.143	2.004	-0.61	0.488	0.183	-10.245	1.25	1.159	0.366	-0.305	-0.366	-1.9	8.982	4.893	0	-0.122	-0.244	-1.509	13.017	-0.346	0.122	0	4.517	1510067006
-8.672	-3.707	-0.961	-0.793	-0.732	-0.488	3.872	-9.398	-0.167	-0.183	2.197	-1.038	3.389	10.488	1.942	-0.854	-1.16	0.61	-10.312	0.991	0.675	0	-0.244	-0.183	-0.715	9.628	4.357	0.244	-1.221	-0.366	-1.872	12.089	-0.104	0.549	-0.854	5.188	1510067006
-8.312	-3.216	-0.474	-0.671	-0.793	-0.122	3.872	-9.398	-0.167	0.854	0.061	-0.916	3.098	9.679	1.985	-0.732	-2.258	0.427	-9.677	0.946	0.433	0.122	0	-0.366	0.813	9.308	4.278	0.305	-0.977	-0.488	-0.595	10.781	0.721	0.854	-0.488	4.456	1510067006
-8.056	-3.366	-0.243	-0.183	-0.305	-0.183	3.712	-7.285	-0.292	1.282	-1.465	-1.038	3.49	8.485	2.254	-0.366	-1.404	0.183	-9.325	0.895	0.175	0.122	-0.427	-0.488	1.221	8.272	3.899	0.183	-0.488	-0.488	-0.361	9.78	1.498	1.221	1.343	3.54	1510067007
-7.568	-2.936	0.353	0.549	-0.183	-0.366	3.864	-6.767	-0.291	1.038	-1.648	-1.099	3.609	7.723	2.315	0	-0.488	-0.061	-9.07	0.7	0.055	0.061	-0.427	-0.488	0.957	7.601	3.539	0.061	-0.366	-0.427	-0.451	8.772	1.853	1.587	3.662	2.441	1510067007
-7.238	-2.127	0.231	0.366	0.854	-0.183	3.864	-6.767	-0.291	0.549	-0.916	-1.038	3.535	7.557	2.171	0.244	-0.305	-0.305	-8.876	0.768	0.013	0.061	-0.488	-0.61	1.103	7.511	3.499	0.244	-0.122	-0.549	-2.741	7.843	-0.008	1.77	0.427	1.526	1510067007
-8.138	-1.822	0.132	-0.427	1.648	0.061	3.802	-6.633	-0.273	0.244	0.061	-0.793	3.554	7.59	1.93	0.427	-0.488	-0.549	-8.873	1.054	-0.126	-0.183	-0.916	-0.671	1.294	7.681	3.659	0.488	0.183	-0.671	-2.848	7.356	0.786	2.258	-1.77	0.122	1510067007
-9.03	-1.726	-0.325	-0.061	1.038	0.183	3.978	-7.37	-0.001	0.183	-0.122	-0.305	3.854	7.736	1.938	0.732	-0.427	-0.671	-8.449	1.247	-0.048	-0.305	-0.488	-0.671	1.194	7.9	3.732	0.671	0.305	-0.61	-0.024	7.733	1.138	1.892	-3.296	-1.404	1510067007
-9.912	-1.808	-0.611	0	0.244	0.427	3.978	-7.37	-0.001	0.244	0	0.122	4.37	7.811	2.239	1.038	0.183	-0.671	-8.546	1.213	0.072	-0.671	-0.549	-0.732	0.908	7.819	3.706	0.793	0.122	-0.427	3.957	8.246	-0.361	1.953	-1.221	-1.343	1510067007
-11.335	-3.402	-0.822	-0.977	0.549	0	4.036	-8.451	0.226	0.305	0.305	0.244	4.666	8.153	2.428	1.16	0.793	-0.488	-8.954	0.877	0.185	-0.916	0	-0.977	0.786	8.187	3.688	0.977	0.244	-0.183	7.331	9.453	1.287	0.488	1.709	-0.916	1510067007
-10.385	-2.85	-0.658	-0.122	1.038	-0.061	4.036	-8.451	0.226	0.366	-0.122	0.366	4.874	9.436	2.586	1.16	0.793	-0.549	-10.646	0.221	0.007	-1.16	0.488	-0.916	1.071	9.644	3.397	1.038	0.488	0.061	6.357	11.027	-0.214	-2.441	-0.366	-0.061	1510067007
-10.643	-4.045	-1.701	-1.221	-0.305	-0.854	4.109	-9.432	0.392	0.305	-0.427	0.732	5.056	10.797	2.521	0.977	0.366	-0.671	-10.782	-0.749	0.095	-0.793	-0.61	-1.099	1.371	10.972	3.029	1.16	0.549	-0.183	2.845	9.271	1.278	-1.953	0.244	-3.54	1510067007
-9.412	-3.981	-1.763	-0.977	0.916	-1.099	4.322	-8.746	1.3	0.061	-0.122	1.099	5.182	11.12	2.169	0.793	-0.122	-0.366	-11.203	-1.093	0.303	-0.793	-0.916	-1.16	0.903	11.245	2.527	0.854	0.732	-0.366	5.346	11.805	1.908	-1.953	0.549	0.122	1510067007
-9.092	-4.145	-3.311	-0.977	-0.488	-1.404	4.183	-8.24	1.637	-0.183	0.916	1.282	5.191	10.897	1.669	0.732	-0.244	-0.122	-11.262	-1.384	0.757	-1.038	-1.831	-0.854	0.731	11.112	1.838	0.366	1.099	-0.427	1.877	10.727	-0.325	0.488	1.709	-0.977	1510067007
-8.512	-4.731	-2.914	-1.709	0.122	-1.099	4.183	-8.24	1.637	-0.244	1.404	0.977	5.254	10.365	1.122	0.732	0.427	-0.061	-10.049	-2.199	1.524	-1.343	-1.404	-0.488	0.394	10.688	1.458	0.183	1.648	-0.427	0.006	10.28	-0.12	-0.366	0.793	-1.221	1510067007
-8.832	-4.706	-2.814	-0.732	0.488	-0.793	3.525	-8.159	1.859	-0.244	0.671	0.427	5.242	10.014	0.553	0.671	1.221	0	-9.673	-2.957	1.846	-1.038	-1.404	-0.366	-0.519	10.313	0.975	-0.183	2.38	-0.122	0.408	9.965	-0.504	0	1.099	-1.16	1510067007
-8.355	-4.716	-2.93	-0.793	1.16	-1.282	3.773	-8.3	2.088	-0.061	-0.427	-0.244	5.274	9.987	0.127	0.549	1.526	-0.061	-9.886	-2.866	1.682	-0.793	-1.831	-0.183	-0.823	10.336	0.873	0	2.502	0.183	0.126	10.294	-0.645	0.427	0.854	-1.221	1510067007
-8.172	-4.807	-3.004	-0.488	0.977	-1.404	3.773	-8.3	2.088	0.061	-0.427	-0.366	5.469	9.716	0.154	0.488	1.282	0.183	-9.555	-3	1.613	-0.671	-1.526	0	-0.602	10.146	1.077	0.244	2.075	-0.061	-0.473	10.353	-0.273	0	-0.244	-1.221	1510067007
-7.82	-4.694	-3.149	0.244	0.854	-1.465	3.768	-7.868	2.231	0.183	-0.061	-0.61	5.21	9.085	0.057	0	0.305	0.977	-9.284	-3.013	1.558	-0.244	-2.014	0.061	-0.69	9.307	1.041	0.244	1.892	-0.427	0.26	10.36	-0.536	0	-0.793	-1.221	1510067007
-7.933	-5.158	-3.324	0.427	0.305	-1.526	3.651	-6.747	2.283	0.122	-0.427	-0.916	4.829	8.172	0.099	-0.305	-0.854	1.465	-8.891	-3.016	1.828	0.122	-2.441	0.183	-0.933	8.271	0.989	0.244	1.77	-0.61	0.925	9.972	-0.318	-0.366	0.244	-0.854	1510067007
-7.894	-5.502	-3.064	1.221	-0.244	-1.404	3.723	-5.867	2.5	-0.244	-0.671	-1.099	4.557	7.647	0.452	-0.305	-1.77	1.648	-8.229	-3.226	2.068	0.549	-3.296	0.061	-0.773	7.695	0.934	0.427	2.075	-0.305	1.026	9.554	-0.313	-0.183	0	-0.61	1510067007
-7.693	-5.887	-2.693	1.77	-0.793	-1.465	4.087	-5.24	2.582	0.183	-0.305	-1.404	4.477	7.261	0.64	-0.732	-2.686	1.892	-7.794	-3.543	2.352	1.16	-3.296	-0.122	-0.597	7.464	0.648	0.305	2.808	-0.122	1.325	9.601	0.218	-0.244	-0.549	0	1510067007
-7.448	-5.932	-2.498	2.014	-1.038	-1.709	4.284	-4.45	3.01	-0.122	-1.465	-1.526	4.41	7.306	0.867	-1.526	-6.104	2.136	-7.874	-3.23	2.415	1.709	-3.418	-0.061	-0.513	7.57	0.499	0.122	3.113	0	0.861	9.368	0.401	-0.244	-0.671	0.183	1510067007
-7.747	-5.089	-2.123	2.258	-0.366	-2.686	4.284	-4.45	3.01	0.183	-3.052	-1.892	4.819	6.984	1.893	-1.343	-8.606	1.709	-8.742	-2.405	2.793	2.197	-4.211	0	-0.086	7.721	0.903	0.793	2.563	-0.244	0.416	9.505	-0.042	-0.183	-0.61	0.244	1510067007
-8.209	-4.618	-2.279	1.343	-1.892	-3.296	5.652	-5.749	2.317	0.244	-6.836	-1.953	5.841	7.044	1.842	-0.732	-8.85	0.977	-9.033	-0.81	2.931	2.136	-5.371	0.305	0.408	8.465	1.183	1.77	2.197	-0.549	-0.266	10.081	-0.053	0.183	-0.427	0	1510067007
-7.465	-4.98	-1.638	0	-1.831	-3.418	6.413	-6.495	0.687	0.427	-9.155	-1.77	6.572	7.716	1.323	-0.977	-7.324	0.977	-8.089	-0.169	3.711	0.977	-6.653	0.366	0.374	9.287	1.956	1.831	1.343	-0.122	0.368	10.152	-0.158	0.793	-0.671	-0.427	1510067007
-8.038	-5.606	-0.711	0.61	-1.892	-2.747	6.413	-6.495	0.687	1.221	-5.92	-1.587	7.019	8.152	-0.281	-1.831	-4.089	1.099	-6.029	-0.232	4.869	0.916	-6.104	0.122	-0.79	9.566	1.645	0.488	1.526	0.488	1.701	9.873	-0.262	0.122	0.549	-0.183	1510067007
-7.624	-6.216	-0.426	0.671	-1.282	-2.502	5.913	-8.228	-1.607	1.831	-2.747	-0.977	6.587	8.27	-1.117	-1.587	-2.808	1.282	-5.149	-0.139	6.109	0.793	-4.883	0.244	-1.711	9.337	1.171	0.366	0.671	0.549	3.033	9.179	-0.328	0.488	-0.854	0.122	1510067007
-7.794	-6.331	-0.2	-0.244	-0.977	-2.563	5.803	-9.278	-1.96	1.77	-1.099	-0.793	6.242	9.237	-1.169	-1.343	-1.404	1.16	-5.542	0.166	6.722	0.549	-4.639	0.122	-2.07	9.678	0.961	0.854	0.671	0.305	4.006	9.92	-0.234	0.671	0.977	1.282	1510067008
-7.701	-6.502	0.524	-0.061	-1.282	-2.502	5.803	-9.278	-1.96	1.587	1.343	-0.671	5.593	9.859	-1.613	-0.916	-0.854	1.343	-5.166	0.122	7.303	0.427	-4.517	0.122	-1.751	10.524	1.286	0.793	1.038	0.305	2.121	9.902	0.269	-0.305	1.526	0.671	1510067008
-7.235	-7.441	0.078	-0.061	-0.244	-1.953	4.477	-9.506	-1.845	1.221	1.465	-0.671	5.114	10.064	-1.738	-0.549	-0.427	1.404	-4.29	0.315	8.496	0.244	-4.089	0.061	-1.87	10.759	1.195	0.122	1.709	-0.061	1.456	9.562	-0.081	0.244	0.549	0.122	1510067008
-7.27	-7.392	0.464	-0.122	0	-1.526	4.341	-9.735	-1.901	0.183	1.892	-0.061	4.969	10.502	-1.607	-0.244	0.183	0.671	-3.549	0.378	8.963	0.122	-3.54	0.061	-2.273	11.178	0.822	0.305	0.916	0.061	2.305	9.528	-0.446	0.305	0	-0.061	1510067008
-6.676	-7.332	0.053	-0.366	-0.549	-1.526	4.027	-9.67	-1.049	-0.305	2.38	0.244	5.164	9.953	-1.365	0	0.732	0.305	-3.374	0.2	9.333	0.061	-3.052	0.061	-1.956	10.893	0.896	0.366	0.671	-0.061	3.112	9.78	-0.39	0.427	0.488	0.061	1510067008
-6.308	-7.669	0.194	0.061	0.366	-1.099	3.887	-9.298	-0.291	-0.305	0.977	0.122	5.597	10.164	-0.83	-0.122	1.221	-0.061	-2.832	0.218	9.672	-0.061	-2.869	-0.061	-1.698	11.315	0.617	0.305	1.343	-0.061	2.864	9.722	-0.016	-0.061	0.671	0.061	1510067008
-6.436	-8.014	0.293	-0.122	0.183	-0.977	5.148	-8.713	-0.096	-0.122	0.244	0.244	6.217	9.952	-0.919	0	0.488	0.305	-2.114	-0.048	9.723	0.061	-1.892	0	-2.269	10.838	0.516	0.244	0.732	-0.122	2.257	9.153	-0.317	0	0.122	0.122	1510067008
-6.224	-7.812	0.092	-0.305	-0.244	-1.099	5.148	-8.713	-0.096	-0.244	0.122	0.061	6.794	9.283	-0.561	0.305	-0.061	0.427	-2.583	0.047	9.642	0.061	-1.892	0	-1.528	10.475	0.72	0.366	0.366	-0.183	2.894	9.68	-0.386	0.122	0.061	0.122	1510067008
-6.139	-8.095	0.083	-0.183	-0.244	-0.671	5.631	-8.431	0.636	-0.61	-0.366	-0.061	7.08	9.455	-0.234	0.427	-0.977	0.366	-2.262	0.185	9.849	-0.061	-1.709	0	-1.285	10.942	0.651	0.244	0.854	-0.183	2.693	9.8	0.035	-0.366	0.732	0.061	1510067008
-6.014	-8.469	0	-0.122	0.061	-0.488	6.954	-8.179	-0.87	-1.038	-1.953	-0.488	7.34	9.217	-0.642	0.916	-1.526	0.427	-1.94	-0.069	10.074	0	-1.282	0	-1.744	10.726	0.474	0.427	-0.061	0	2.164	9.338	-0.38	0.061	0.244	-0.122	1510067008
-5.877	-8.241	-0.049	-0.061	-0.122	-0.549	6.954	-8.179	-0.87	-1.587	-1.526	-0.549	7.454	9.36	-0.819	1.221	-1.953	0.427	-1.952	-0.175	10.104	0	-1.038	0	-1.037	11.181	0.669	0.427	0.244	-0.183	2.578	9.629	-0.385	0.244	0.061	-0.122	1510067008
-5.76	-8.244	-0.011	-0.061	0.061	-0.305	6.812	-8.189	-0.211	-1.221	-0.671	-0.305	7.41	9.223	-1.645	1.16	-1.892	0.183	-1.744	-0.105	10.374	0.061	-0.793	0	-1.278	11.256	0.328	0.427	0.244	-0.061	2.577	9.915	-0.116	0	0.244	-0.061	1510067008
-5.845	-8.393	-0.029	0.061	0.061	0	6.367	-8.531	-0.793	-1.404	-1.709	-0.122	7.252	9.444	-1.793	0.732	-1.404	0.244	-1.446	-0.029	10.487	0.061	-0.427	-0.061	-1.168	11.258	0.217	0.488	0.061	-0.061	2.171	9.558	-0.315	0	-0.061	-0.183	1510067008
-5.905	-8.301	0.055	0.244	0.061	0.122	5.68	-8.863	-0.16	0	0.732	0.488	7.004	9.743	0.071	-0.061	-2.014	-0.183	-1.245	0.037	10.642	-0.061	0.061	-0.061	-1.25	11.444	0.288	0.427	-0.122	0.061	2.427	9.487	-0.546	0.244	-0.366	-0.122	1510067008
-6.118	-8.491	0.023	0.244	0	0.427	5.796	-9.338	0.097	0.366	-0.61	0.854	7.193	10.542	-1.125	0.488	-1.465	-1.16	-1.27	-0.047	10.899	-0.061	0.427	-0.061	-1.707	12.404	0.465	0.122	-0.61	0.183	2.366	9.756	-0.176	0.122	-0.671	-0.122	1510067008
-6.513	-8.442	0.194	0.366	0.183	0.793	6.367	-9.936	-0.4	-0.305	0.549	0.366	7.412	10.838	-2.541	0.854	-1.16	-0.854	-1.105	-0.095	11.273	-0.061	1.099	-0.061	-1.956	12.577	0.352	-0.366	-0.793	-0.305	1.903	9.603	-0.313	0.122	-1.343	-0.183	1510067008
-6.443	-8.13	-0.014	0.061	0.366	1.16	5.741	-10.715	-0.609	-0.671	-0.549	0.061	6.992	11.493	-2.865	1.526	-1.953	-0.244	-1.238	-0.183	11.349	-0.061	1.709	-0.061	-2.189	12.534	-0.004	-0.671	-0.977	-0.549	2.517	9.509	-1.103	0.427	-1.831	-0.305	1510067008
-6.928	-7.982	0.2	0.122	0.488	1.709	5.388	-11.464	-1.122	-0.732	-1.404	-0.366	7.535	11.968	-4.143	1.404	-0.732	-0.183	-1.321	-0.164	11.092	-0.061	2.563	-0.122	-3.22	12.7	-0.27	-0.61	-1.892	-0.366	2.622	9.484	-1.006	0.061	-1.709	-0.549	1510067008
-7.019	-7.605	0.112	-0.061	0.488	2.075	5.277	-11.233	-1.823	-1.16	-1.831	-0.671	6.827	11.5	-4.083	1.465	-0.61	0.244	-1.534	-0.164	10.66	-0.122	3.479	-0.122	-3.071	12.291	-0.459	-1.099	-2.686	-0.366	2.737	9.434	-1.026	0.061	-1.892	-0.793	1510067008
-6.961	-7.461	0.111	-0.183	0.61	2.38	5.353	-10.237	-1.756	-1.16	-1.404	-0.549	5.834	10.607	-4.438	1.892	-1.343	0.061	-1.899	-0.093	10.113	-0.183	4.15	0	-2.316	11.933	0.428	-1.587	-2.869	-0.549	3.025	9.691	-1.041	-0.305	-1.465	-0.793	1510067008
-6.961	-7.084	0.028	0.061	0.977	2.747	5.502	-9.889	-1.951	-1.221	-2.38	-0.732	6.086	9.92	-4.657	1.648	-0.122	-0.671	-2.464	-0.004	9.156	-0.305	4.822	0.122	-2.266	11.855	0.909	-1.831	-2.502	-0.61	2.619	9.747	-0.908	-0.366	-0.732	-0.854	1510067008
-7.222	-6.903	-0.337	-0.183	0.916	2.991	6.272	-7.977	-2.506	-1.16	-2.258	-0.61	6.111	9.069	-4.628	1.648	-0.61	-0.61	-2.464	-0.004	9.156	-0.305	4.822	0.122	-1.755	11.103	0.866	-2.075	-2.625	-0.732	2.259	9.692	-0.842	-0.244	-0.366	-0.916	1510067008
-7.373	-6.525	-0.427	-0.183	1.16	2.869	6.272	-7.977	-2.506	-0.854	-1.587	-0.183	6.423	8.113	-4.432	1.587	-0.854	-0.732	-2.464	-0.004	9.156	-0.305	4.822	0.122	-1.745	10.389	1.312	-1.16	-3.296	-0.793	1.771	9.744	-0.708	-0.488	0.061	-1.038	1510067008
-7.435	-6.182	-0.639	-0.549	0.916	2.808	6.728	-6.929	-2.503	-0.671	-1.587	-0.488	7.147	7.342	-4.333	1.587	-0.549	-0.366	-2.464	-0.004	9.156	-0.305	4.822	0.122	-2.058	9.831	1.022	-0.916	-4.272	-0.732	1.328	9.93	-0.529	-0.427	0.366	-1.038	1510067008
-7.165	-5.882	-0.782	-0.854	1.587	2.686	7.038	-5.87	-2.713	-0.916	-1.526	-0.732	7.41	6.509	-3.906	1.465	-0.366	-0.122	-2.464	-0.004	9.156	-0.305	4.822	0.122	-1.773	8.931	1.255	-1.16	-4.944	-0.244	0.913	9.678	-0.473	-0.488	0.549	-1.16	1510067008
-7.662	-6.034	-1.01	-1.038	0.854	2.502	7.055	-5.006	-2.726	-1.099	-1.587	-0.916	7.257	5.627	-3.725	1.404	-0.122	0	-6.131	-0.34	4.828	-0.549	5.737	0.061	-1.035	8.205	1.345	-1.526	-5.249	0.366	0.577	9.528	-0.305	-0.305	1.038	-1.343	1510067009
-7.378	-5.745	-0.768	-0.671	1.038	2.502	6.767	-4.27	-2.82	-1.221	-1.16	-1.221	6.9	5.008	-3.539	1.343	0.183	0.183	-6.672	-0.342	4.315	-0.549	5.432	-0.061	0.019	7.551	1.477	-1.77	-4.211	0.916	0.965	9.819	0.014	-0.305	0.977	-1.099	1510067009
-7.951	-5.314	-1.534	-1.282	0.854	2.258	5.779	-3.169	-2.604	-1.099	-0.793	-1.526	6.668	4.303	-3.524	1.221	0.427	0.488	-7.199	-0.286	3.826	-0.732	5.31	-0.061	0.4	7.027	1.833	-1.77	-2.625	1.282	0.825	9.61	-0.053	-0.549	0.854	-0.61	1510067009
-8.192	-5.696	-1.68	-1.099	0.122	2.075	5.779	-3.169	-2.604	-0.793	-0.61	-1.709	6.444	3.61	-3.591	1.16	0.549	0.61	-7.94	-0.29	3.191	-0.732	4.944	-0.061	0.713	6.572	2.143	-0.977	-1.648	1.526	-0.073	9.746	0.188	-0.183	0.305	-0.671	1510067009
-7.814	-5.328	-1.659	-0.977	-0.305	2.014	5.39	-3.073	-2.202	-0.122	-0.122	-1.831	6.484	3.286	-3.875	1.221	0.732	0.61	-8.988	-0.01	2.604	-0.916	4.028	0	1.242	6.516	2.249	-0.427	-1.16	1.953	0.878	10.038	0.066	-0.122	0.671	-0.183	1510067009
-7.704	-4.691	-1.467	-1.16	0.122	1.709	4.919	-3.722	-2.309	0.549	-0.549	-1.77	7.039	3.244	-4.278	1.282	1.038	0.732	-9.263	0.312	2.144	-1.099	2.93	-0.122	2.097	6.691	2.36	0.183	-0.427	1.953	0.613	9.723	0.17	-0.671	0.854	0.427	1510067009
-8.157	-4.785	-1.648	-1.282	-0.305	1.526	4.919	-3.722	-2.309	1.16	-0.549	-1.526	7.151	3.139	-4.67	1.343	1.526	0.671	-9.106	0.627	1.787	-1.465	2.502	-0.122	2.681	6.881	2.677	0.916	0.488	2.014	0.19	9.426	0.402	-0.183	0.671	0.732	1510067009
-8.242	-4.471	-1.763	-1.099	-0.549	1.16	5.584	-4.862	-2.686	1.709	-0.305	-1.587	7.242	3.344	-4.918	1.892	1.587	0.183	-9.658	0.879	1.267	-1.953	2.38	-0.122	3.478	7.033	2.914	1.099	1.831	2.258	0.077	9.723	0.333	-0.366	0.183	0.793	1510067009
-7.437	-2.939	-1.955	-2.197	0.671	0.183	6.108	-6.154	-2.609	2.197	-0.732	-2.075	7.387	3.612	-5.231	2.38	2.075	-0.305	-10.567	1.345	0.403	-2.563	0.793	-0.244	4.314	7.723	2.723	0.916	3.113	2.075	-0.301	9.807	0.713	-0.366	1.282	1.099	1510067009
-8.07	-2.657	-2.895	-3.784	0.427	-1.099	5.91	-6.758	-3.033	2.441	-1.16	-2.258	7.181	3.759	-5.636	2.747	2.502	-0.977	-10.66	1.688	0.086	-3.418	0.061	-0.122	4.997	8.33	2.498	1.038	4.089	1.648	-2.071	9.497	0.713	0.305	0.183	0.732	1510067009
-9.148	-3.062	-3.461	-4.211	0.366	-1.648	5.503	-6.892	-3.133	2.991	-1.465	-2.197	6.996	3.842	-5.851	3.174	2.319	-1.526	-11.231	1.299	-0.322	-4.395	-0.793	0	4.802	8.788	1.927	0.977	5.005	1.282	-2.183	10.075	-0.343	0.854	-0.549	-0.366	1510067009
-9.141	-3.122	-3.689	-4.7	-0.122	-1.77	5.174	-6.734	-3.188	3.296	-2.319	-2.014	6.803	3.87	-6.166	3.296	2.014	-2.197	-10.852	0.118	-0.395	-5.005	-1.648	0.122	3.779	9.39	1.113	1.038	5.188	1.099	-0.138	10.381	-0.565	0.671	1.587	-0.916	1510067009
-9.117	-3.451	-3.311	-4.517	-0.854	-1.648	5.253	-6.363	-3.342	3.54	-2.93	-1.648	6.624	4.144	-6.894	3.113	2.38	-2.441	-9.942	-1.397	0.164	-5.127	-1.77	0.305	2.534	9.933	0.354	0.916	5.127	1.282	1.526	10.216	-0.636	0.244	3.418	-0.977	1510067009
-9.826	-3.463	-3.232	-4.15	-1.343	-1.221	5.587	-5.804	-3.435	3.479	-3.479	-1.709	6.626	4.528	-7.339	3.113	2.38	-1.953	-9.564	-2.517	0.672	-4.883	-1.221	0.244	1.357	10.122	0.132	0.854	5.127	1.404	1.422	9.878	-0.488	0.244	3.54	-0.61	1510067009
-9.341	-2.438	-3.345	-3.845	-1.16	-1.221	6.149	-5.792	-3.667	3.601	-3.723	-1.953	6.651	4.967	-7.672	3.113	2.38	-1.953	-9.403	-2.464	0.738	-4.578	-1.16	0.427	0.148	10.43	0.678	1.587	5.493	1.648	1.434	9.97	-0.211	0.122	2.747	-0.305	1510067009
-9.091	-2.156	-3.986	-4.211	-0.916	-1.404	6.27	-5.987	-3.725	3.906	-3.784	-1.953	7.009	5.638	-8.447	3.357	1.709	-0.671	-8.808	-2.428	0.736	-4.7	-0.366	0.732	-0.033	10.752	1.119	2.014	4.7	1.587	1.877	9.909	-0.61	-0.061	2.258	-0.305	1510067009
-9.479	-2.535	-4.669	-4.15	-1.343	-1.16	6.175	-5.678	-3.866	3.601	-3.784	-2.686	6.953	5.745	-8.617	3.357	3.357	-1.16	-8.707	-2.577	0.709	-4.761	0.427	0.793	0.327	11.024	1.306	1.648	3.906	1.892	2.354	9.784	-0.92	-0.183	3.174	-0.244	1510067009
-9.076	-2.93	-4.699	-4.028	-1.831	-1.038	6.667	-5.459	-4.461	3.418	-3.845	-2.747	6.485	5.504	-8.12	3.479	3.479	-2.075	-9.227	-2.76	0.593	-4.822	0.488	0.977	1.403	10.957	1.205	1.16	3.967	2.014	2.51	10.033	-1.343	-0.488	3.967	0	1510067009
-8.61	-3.004	-4.931	-4.15	-2.014	-0.977	6.455	-5.188	-4.496	3.479	-3.54	-2.502	6.525	5.253	-7.581	3.296	3.418	-2.625	-9.469	-2.884	0.537	-4.761	0.549	0.977	2.236	10.93	0.707	0.854	4.211	1.892	1.629	10.142	-1.111	-0.732	4.15	0.305	1510067009
-8.19	-3.058	-5.085	-4.272	-2.075	-1.099	6.455	-5.188	-4.496	3.479	-3.54	-2.502	6.721	4.851	-7.086	2.93	3.418	-2.991	-9.567	-2.617	0.391	-4.822	0.366	1.038	2.36	10.474	0.408	0.671	4.517	1.77	0.569	9.997	-1.042	-0.549	3.54	0.427	1510067009
-7.901	-3.025	-5.374	-4.272	-1.953	-1.587	6.257	-5.039	-4.564	3.174	-3.601	-2.563	6.84	4.426	-6.624	2.93	3.418	-2.991	-9.618	-2.44	0.207	-5.005	0.427	1.099	2.025	9.813	0.176	0.61	4.639	1.709	0.244	9.86	-0.9	-0.61	3.052	0.488	1510067009
-7.622	-2.907	-5.71	-5.066	-2.014	-1.953	6.051	-4.936	-4.461	2.808	-3.54	-3.113	7.007	4.223	-6.564	2.991	3.479	-2.869	-9.824	-2.224	0.031	-5.249	-0.061	1.038	2.097	9.372	-0.018	0.549	4.578	1.648	0.407	10.04	-0.849	-0.488	4.028	0.732	1510067009
-7.5	-3.338	-5.722	-5.005	-2.441	-2.014	6.051	-4.936	-4.461	2.869	-4.028	-3.357	6.995	3.826	-6.995	3.174	3.174	-2.502	-9.79	-2.111	-0.15	-5.554	-0.427	1.038	2.298	9.211	-0.145	0.793	4.639	1.282	0.077	10.081	-1.064	-1.038	4.578	0.549	1510067009
-8.026	-4.045	-5.204	-4.578	-3.174	-1.709	6.03	-4.847	-4.682	3.113	-3.235	-3.296	7.062	3.687	-7.216	3.174	3.174	-2.502	-9.384	-2.534	-0.067	-5.615	-0.671	1.16	2.241	9.138	-0.449	0.977	5.066	1.282	-0.299	9.887	-0.898	-1.099	4.761	0.61	1510067009
-8.63	-3.911	-4.255	-4.333	-3.418	-1.221	5.907	-4.953	-4.557	3.052	-3.845	-3.235	6.966	3.957	-7.044	3.296	3.784	-2.38	-9.466	-3.011	-0.115	-5.249	-0.671	1.16	1.682	9.432	-0.433	0.732	5.371	1.648	-0.116	9.958	-0.401	-1.282	4.211	0.793	1510067009
-9.025	-2.718	-3.744	-3.906	-3.235	-0.61	5.907	-4.953	-4.557	3.052	-3.845	-3.235	6.861	4.656	-7.375	3.662	3.235	-2.258	-9.945	-2.784	-0.109	-4.639	-0.366	1.038	1.403	9.746	0.286	0.854	5.31	1.648	0.616	10.037	0.165	-1.587	3.174	0.977	1510067010
-9.637	-2.144	-3.823	-4.456	-2.502	-0.854	6.438	-5.012	-4.883	3.235	-3.784	-3.235	6.919	5.461	-7.113	3.845	3.174	-2.075	-9.891	-1.389	-0.26	-4.7	-0.916	1.16	1.732	10.226	1.487	1.221	4.883	1.404	1.989	9.891	0.243	-1.343	3.967	1.282	1510067010
-10.454	-2.275	-3.498	-5.432	-3.235	-1.038	7.043	-4.646	-6.479	3.967	-2.197	-2.991	7.29	6.237	-5.709	3.906	3.54	-2.075	-10.02	-0.965	-0.084	-5.249	0.061	0.671	1.574	9.975	2.271	1.404	4.761	1.404	3.698	10.143	-0.462	-1.221	4.578	1.099	1510067010
-10.789	-2.504	-2.003	-6.409	-3.113	-1.099	6.703	-4.226	-7.192	3.967	-2.075	-2.686	7.47	6.917	-4.8	3.906	2.686	-1.953	-10.319	-0.37	0.039	-4.639	0.427	0.488	1.095	9.805	3.143	1.465	4.639	1.587	4.212	10.684	-0.697	-1.282	6.592	1.343	1510067010
-10.654	-2.748	-1.666	-6.653	-4.272	-1.16	6.732	-3.834	-7.745	3.967	-2.075	-2.686	7.855	7.516	-4.396	3.845	2.563	-1.77	-10.987	0.607	-0.202	-4.7	0.366	0.549	1.448	10.039	3.927	2.014	4.272	1.343	4.378	10.253	-0.431	-0.671	7.141	0.793	1510067010
-9.615	-3.853	-1.653	-5.737	-4.517	-0.916	6.732	-3.834	-7.745	3.967	-2.197	-2.747	8.034	7.852	-3.71	3.784	2.441	-1.709	-10.593	0.927	-0.234	-5.066	0.366	0.427	2.139	10.003	4.075	1.77	4.211	1.16	5.822	9.729	-1.061	1.038	8.972	1.099	1510067010
-9.143	-3.353	-1.419	-4.639	-4.15	-0.183	6.394	-3.236	-8.396	3.906	-1.892	-2.869	8.247	7.65	-2.943	3.662	2.319	-1.648	-10.643	0.732	-0.25	-4.883	0.122	0.427	2.213	9.734	3.921	1.404	4.15	1.038	6.546	8.325	-2.162	2.747	10.925	0.488	1510067010
-8.323	-2.702	-1.336	-5.249	-1.892	0.061	5.782	-2.81	-7.683	3.601	-1.831	-2.869	8.195	7.142	-2.779	3.418	2.258	-1.953	-10.488	0.786	-0.438	-4.944	-0.427	0.427	2.216	9.397	3.634	1.221	4.15	1.038	5.935	10.023	-3.271	3.296	14.526	1.892	1510067010
-8.157	-2.519	-1.581	-6.104	-1.404	-0.061	5.782	-2.81	-7.683	3.479	-1.77	-2.869	8.101	6.495	-2.881	3.235	2.38	-1.892	-9.767	0.831	-0.293	-4.944	-0.61	0.427	2.328	8.927	3.36	1.038	4.456	1.038	1.316	10.878	-5.38	3.357	12.451	4.089	1510067010
-7.912	-3.144	-2.524	-6.348	-0.549	-0.488	5.673	-2.708	-7.43	3.418	-1.343	-2.747	8.046	5.962	-3.034	3.052	2.502	-1.526	-9.007	0.797	-0.474	-5.127	-0.305	0.427	1.816	8.427	2.957	0.977	4.395	1.099	-3.336	11.069	-4.456	3.235	7.202	4.089	1510067010
-8.635	-3.32	-1.708	-5.432	-2.808	-0.244	5.981	-2.576	-6.595	3.662	-0.61	-2.747	8.029	5.605	-3.202	3.052	2.502	-1.526	-8.72	0.421	-0.75	-5.188	0.122	0.305	1.388	7.978	2.57	0.977	4.395	1.099	-4.545	9.977	-1.064	5.127	2.625	3.662	1510067010
-8.111	-2.646	-1.518	-4.517	-2.441	0.122	6.053	-2.777	-5.731	3.113	-1.099	-2.502	7.824	5.219	-3.226	3.052	2.258	-1.16	-8.756	0.123	-0.969	-5.005	0.122	0.183	1.583	7.846	2.431	1.16	3.54	1.282	-1.071	9.923	-1.121	6.348	1.343	2.502	1510067010
-7.75	-2.486	-1.808	-4.639	-1.404	0.061	6.318	-2.732	-5.481	3.235	-1.038	-2.441	7.717	4.924	-3.485	3.052	2.136	-0.977	-8.53	-0.121	-1.164	-4.944	-0.061	0.061	1.977	7.862	2.36	1.282	3.357	1.099	0.853	9.99	-0.763	5.432	5.432	1.343	1510067010
-8.361	-2.528	-1.186	-4.822	-1.709	0.183	6.68	-2.377	-4.674	3.357	-0.488	-2.258	7.805	4.805	-3.475	3.052	2.014	-0.671	-8.586	-0.555	-1.261	-4.456	0.122	-0.061	1.985	7.812	2.361	1.282	3.479	1.038	0.086	9.539	0.004	3.723	8.972	0.122	1510067010
-8.796	-2.475	-1.428	-3.052	0	0.671	6.68	-2.377	-4.674	3.174	-1.16	-2.075	7.862	4.729	-3.402	2.991	1.587	-0.549	-8.766	-0.682	-1.299	-3.967	0	-0.061	1.882	8.015	2.55	1.465	3.357	1.099	0.055	8.796	-0.4	3.235	5.493	-0.671	1510067010
-10.243	-2.434	-1.214	-2.991	-1.953	0.549	7.422	-2.342	-4.703	3.052	-1.099	-1.77	8.148	4.843	-3.741	2.869	1.16	-0.61	-8.94	-0.834	-1.37	-3.906	0.488	-0.427	1.907	8.396	2.858	1.77	2.808	1.282	1.611	9.265	-0.621	2.747	4.822	-0.732	1510067010
-10.203	-2.783	-1.043	-2.869	-0.427	0.366	8.8	-3.102	-4.756	3.052	-0.671	-1.587	8.662	4.977	-3.979	2.93	1.221	-0.671	-9.179	-1.066	-1.489	-3.54	0.793	-0.854	2.211	8.794	2.78	1.953	2.258	1.587	5.235	10.112	0.906	0	3.418	0.366	1510067010
-10.366	-3.253	-1.035	-2.808	0.916	0.305	8.8	-3.102	-4.756	3.174	-0.671	-1.465	9.18	5.367	-4.15	2.991	1.099	-0.671	-10.763	-1.231	-1.644	-2.991	1.77	-0.977	3.109	9.463	2.759	1.892	2.563	1.526	1.254	10.292	-0.641	-1.892	1.038	-0.732	1510067010
-11.502	-4.857	-2.543	-2.991	0.122	-1.404	8.8	-3.102	-4.756	3.174	-0.671	-1.465	9.18	5.367	-4.15	2.991	1.099	-0.671	-11.677	-0.671	-1.482	-2.869	-0.732	-0.916	4.258	10.792	2.347	1.953	2.075	0.854	-1.212	10.155	-0.605	-1.038	2.625	-3.479	1510067010
-9.397	-4.929	-1.753	-1.648	-0.671	-0.977	9.213	-3.45	-4.694	3.052	-0.671	-1.404	9.18	5.367	-4.15	2.991	1.099	-0.671	-12.177	-2.217	-0.376	-4.456	-0.305	-0.732	3.697	11.222	1.223	1.343	2.808	0.732	4.527	13.459	1.475	-1.831	1.587	-0.671	1510067010
-9.934	-3.851	-3.139	-2.869	0.549	0.122	8.394	-4.127	-4.876	2.441	-0.366	-1.282	10.075	6.16	-5.272	1.953	1.709	-1.099	-11.348	-3.982	0.114	-1.892	-1.099	-0.305	2.433	11.915	1.046	1.099	4.333	1.099	0.81	11.039	0.409	-0.427	3.357	-0.977	1510067010
-10.099	-3.191	-3.311	-2.991	1.038	-0.061	8.016	-4.85	-4.576	2.258	-0.854	-1.221	9.661	6.629	-5.938	1.587	1.77	-1.343	-10.952	-2.69	-0.264	-1.831	-0.183	0.244	2.329	12.531	1.159	1.16	4.089	1.038	-2.452	10.06	-1.745	0.427	-0.793	-2.136	1510067010
-8.979	-2.966	-2.573	-2.136	0.488	-0.305	8.016	-4.85	-4.576	2.258	-0.854	-1.221	9.165	6.571	-5.802	1.831	1.099	-1.099	-10.582	-1.717	-0.73	-2.441	-0.671	0.183	2.366	11.743	1.432	0.732	2.869	0.732	0.115	10.925	-1.163	-0.061	0.183	-2.808	1510067010
-7.395	-2.061	-2.145	-2.136	2.258	-0.671	7.979	-5.265	-3.832	2.136	-0.916	-1.16	8.571	5.384	-4.917	2.136	1.343	-0.916	-9.262	-1.598	-0.596	-2.625	-0.488	0.366	2.153	9.771	1.287	0.61	1.709	0.366	0.583	10.31	-0.811	-0.122	2.38	-2.93	1510067010
-7.947	-2.236	-2.866	-1.831	1.465	-0.488	7.204	-3.903	-2.835	2.502	-0.793	-1.465	8.571	5.384	-4.917	2.136	1.343	-0.916	-8.382	-1.97	-0.453	-2.625	-0.244	0.549	1.977	8.16	1.13	0.366	2.014	0.671	-0.262	9.514	-0.969	0.061	0.305	-2.93	1510067010
-8.33	-2.475	-3.353	-1.343	0.854	-0.305	6.696	-3.042	-2.615	1.77	-1.709	-1.587	8.571	5.384	-4.917	2.136	1.343	-0.916	-7.955	-2.357	-0.492	-2.197	0.183	0.549	1.989	7.331	0.992	0.183	2.869	0.977	1.046	9.351	-0.525	-0.122	0.122	-2.869	1510067011
-8.47	-2.33	-3.552	-0.916	-0.183	-0.61	6.706	-2.298	-2.589	1.648	-1.465	-1.709	8.571	5.384	-4.917	2.136	1.343	-0.916	-8.303	-2.493	-0.737	-1.831	0.122	0.488	1.86	7.345	0.898	0.122	2.869	0.916	1.652	9.1	-0.531	0.061	0.977	-2.441	1510067011
-8.39	-1.948	-3.094	-0.671	-0.183	-0.61	6.994	-2.004	-3.001	1.831	-1.221	-1.648	8.571	5.384	-4.917	2.136	1.343	-0.916	-8.746	-2.628	-1.171	-1.587	-0.061	0.427	1.966	8.091	0.822	0.244	2.319	0.793	1.336	9.347	-0.364	-0.122	0.671	-2.014	1510067011
-9.006	-1.286	-2.991	-0.549	-0.366	-0.488	7.48	-1.823	-3.208	1.831	-0.732	-1.282	8.571	5.384	-4.917	2.136	1.343	-0.916	-8.601	-2.549	-1.367	-0.977	-0.549	0.427	2.547	8.644	1.068	0.305	1.892	0.305	1.262	9.077	-0.172	0	0.305	-1.709	1510067011
-9.372	-1.257	-3.134	-0.732	-0.549	-0.427	8.052	-1.534	-3.095	1.404	-0.366	-0.854	8.571	5.384	-4.917	2.136	1.343	-0.916	-8.613	-2.412	-1.354	-0.854	-0.061	0.549	2.718	8.91	1.48	0.183	1.77	-0.061	0.938	9.447	-0.422	-0.061	0.427	-1.648	1510067011
-8.902	-1.014	-3.089	-0.854	-0.305	-0.061	8.625	-1.176	-2.681	0.854	-0.427	-0.671	7.939	4.213	-4.034	2.136	1.343	-0.916	-8.928	-2.083	-1.453	-0.427	0.183	0.732	2.58	9.505	1.561	-0.366	1.404	0.061	0.571	9.685	-0.258	-0.427	0.427	-1.953	1510067011
-8.62	-0.852	-3.577	-0.732	0.305	-0.061	9.208	-0.945	-2.686	0.427	-0.366	-0.488	7.939	4.213	-4.034	2.197	1.343	-1.038	-9.329	-1.182	-1.616	-0.488	0.305	1.221	3.345	9.895	2.115	-0.61	0.427	0	1.372	9.222	-0.658	-0.427	1.099	-1.709	1510067011
-10.3	-1.633	-4.759	-1.465	-0.61	-0.183	9.582	-1.317	-3.174	0.244	-0.061	-0.427	9.628	5.057	-3.188	2.197	1.343	-1.038	-10.737	-0.843	-1.626	-1.038	0.305	0.854	3.872	9.833	2.698	-0.916	-0.061	-0.061	1.725	9.382	-1.041	-0.793	1.282	-1.221	1510067011
-11.519	-2.742	-4.971	-2.075	-1.953	-0.183	9.656	-2.09	-3.799	-0.061	-0.427	-0.488	10.392	4.924	-3.07	-0.061	0.549	-0.793	-12.013	-0.61	-1.066	-0.916	1.709	0.793	3.503	9.915	2.979	-0.916	-0.305	0.061	2.205	11.008	-0.563	-1.709	2.197	-0.366	1510067011
-11	-4.042	-3.598	-1.404	-2.869	0.244	10.024	-2.937	-4.521	-0.061	-0.244	0.122	10.88	5.011	-2.933	-0.305	0.244	-0.793	-13.069	-0.281	-0.628	-0.244	-0.427	0.244	3.289	10.251	3.646	-0.244	-0.244	0	4.022	11.39	0.666	-2.319	1.953	1.465	1510067011
-10.188	-4.85	-2.375	0.122	-3.662	0.366	10.889	-4.52	-5.325	0.183	-0.305	0.671	11.035	5.78	-3.244	-0.488	0.427	-0.61	-11.264	0.225	0.116	-0.244	-1.038	0.244	2.84	9.729	4.157	0.427	-0.305	-0.366	5.661	12.219	2.579	-2.808	0.916	4.272	1510067011
-10.457	-3.219	-1.577	-0.366	-2.686	0.366	11.03	-4.968	-5.14	0.061	0.793	0.488	10.491	6.162	-3.26	-0.488	0.488	-0.122	-10.306	0.209	0.688	-0.122	-0.122	-0.488	1.108	8.524	4.278	0.427	0.671	0.061	3.688	13.057	-0.84	-1.709	2.258	5.066	1510067011
-10.828	-3.167	-1.73	-0.977	-1.77	0.366	10.244	-4.36	-4.194	-0.122	1.587	0.061	9.573	6.087	-2.985	-0.244	0.61	0.488	-9.93	0.825	0.701	-0.061	0.183	-0.671	0.84	8.605	4.441	0.671	0.366	0.488	-1.177	12.994	-1.391	-0.854	0.793	4.272	1510067011
-8.702	-3.736	-0.959	-1.038	-1.221	0.061	9.176	-3.792	-3.619	-0.122	1.465	-0.122	8.664	6.105	-2.719	0.122	-0.122	0.671	-10.131	0.609	0.142	-0.671	0.061	-0.549	1.806	9.429	3.937	0.671	0.366	0.488	-1.84	12.806	-0.585	0.488	1.465	4.944	1510067011
-7.692	-3.053	-0.775	-1.404	-1.038	-0.061	8.53	-3.529	-3.802	0.183	1.16	-0.122	8.452	5.966	-2.801	0.061	-0.61	0.427	-9.308	0.52	-0.233	-0.488	0.122	-0.488	2.833	9.31	3.634	0.854	-0.122	0.061	-0.926	10.806	0.211	0.977	0.61	4.944	1510067011
-7.573	-2.693	-0.419	-0.854	-0.793	0.061	7.928	-3.313	-3.823	0.427	1.038	-0.366	8.452	5.966	-2.801	0.061	-0.427	0.183	-8.91	0.4	-0.56	-0.549	-0.122	-0.366	2.719	8.24	3.32	0.61	0	-0.122	-1.322	9.63	0.879	1.16	0.854	4.089	1510067011
-7.317	-2.896	-0.075	-0.061	-0.732	0	7.251	-2.766	-3.328	0.427	1.221	-0.671	8.644	5.174	-2.149	0.061	0	0.366	-8.559	0.065	-0.543	-0.427	-0.183	-0.488	2.247	7.145	2.946	0.488	0.061	0	-0.654	8.681	1.317	1.953	2.38	3.052	1510067011
-7.05	-2.351	0.152	0.122	0.305	0.183	6.495	-2.043	-2.94	0.366	0.793	-0.671	8.538	4.405	-1.597	0.122	0.122	0.61	-8.223	0.221	-0.529	-0.122	0	-0.427	2.291	6.882	2.811	0.488	0.183	0.122	-0.956	7.94	0.611	2.625	2.502	2.441	1510067011
-6.651	-1.665	0.427	0.122	2.197	0.244	6.459	-1.809	-2.827	0.244	0.671	-0.427	8.427	4.054	-1.497	0.061	0.061	0.732	-8.354	0.479	-0.843	-0.122	0.183	-0.183	2.73	7.424	2.945	0.488	0.183	0.122	-3.595	7.014	-0.062	2.075	-0.183	1.343	1510067011
-8.636	-0.748	0.196	-0.122	2.136	0.549	6.785	-1.771	-2.78	0.488	1.038	-0.427	8.424	4.071	-1.708	-0.061	0.244	0.61	-8.399	0.583	-1.25	-0.183	-0.183	-0.183	3.254	7.887	3.165	0.427	0.366	0.061	-2.485	6.795	0.715	3.845	-3.357	-0.488	1510067011
-10.453	-1.036	-1.245	0.244	1.038	0.671	7.265	-1.939	-2.607	0.488	0.732	-0.244	9.03	4.142	-1.726	-0.122	0.732	0.61	-8.364	0.836	-1.157	-0.305	0.122	-0.122	3.156	7.844	3.36	0.366	0	0.061	1.067	7.06	0.156	2.808	-3.967	-1.892	1510067011
-11.306	-0.473	-0.011	1.221	-0.793	0.977	7.915	-2.293	-2.427	0.793	0.61	-0.305	9.03	4.142	-1.726	0	0.793	0.549	-8.664	0.425	-0.947	-0.732	0.183	-0.366	2.701	7.392	3.335	0.366	0	0.061	9.726	9.615	0.115	1.648	-1.404	-0.671	1510067011
-11.521	-1.552	-1.064	-0.793	-1.282	0.916	8.288	-2.504	-2.564	1.038	0.61	-0.305	9.473	3.746	-1.643	0.305	0.916	0.549	-8.471	-0.365	-1.12	-0.488	1.282	-1.16	2.468	7.896	3.118	0.427	-0.122	1.099	13.205	10.573	-1.808	-0.732	2.686	2.991	1510067011
-11.724	-3.439	-1.601	-1.526	1.099	0.061	8.924	-2.967	-2.523	1.099	0.793	0	10.401	4.399	-1.933	0.427	1.343	0.61	-11.361	-0.12	-1.617	0.061	1.526	-0.793	3.651	9.432	2.724	0.427	-0.183	1.221	0.809	8.728	-0.373	0	-1.648	-0.793	1510067011
-12.05	-6.218	-2.397	0.793	-2.869	-0.427	9.752	-3.405	-1.846	1.038	1.831	0.488	10.401	4.399	-1.933	0.488	0.854	0.366	-13.068	-0.15	-1.176	-0.671	0.61	-0.244	5.416	11.127	2.564	0.427	-0.183	1.221	4.785	10.311	0.939	1.038	3.418	-2.441	1510067011
-8.799	-4.649	-1.735	0.061	1.892	-0.244	9.67	-3.688	-1.455	0.793	1.526	0.732	10.663	5.027	-2.533	0.366	0.305	-0.183	-13.004	-1.96	-0.28	-1.099	-1.831	-0.671	5.103	12.049	1.934	0.732	0.793	-0.183	5.072	13.415	2.206	-2.319	-0.122	1.465	1510067012
-9.393	-4.14	-3.351	-0.427	0.854	0	9.44	-4.174	-1.188	0.488	0.916	0.793	11.145	5.91	-3.194	-0.122	0.549	-0.61	-11.405	-2.706	0.651	0.183	-0.732	-0.305	3.452	12.055	1.714	0.305	2.258	0.183	-1.89	10.513	-0.598	-0.488	-1.16	-0.671	1510067012
-9.889	-3.723	-2.933	-0.244	1.038	-0.244	9.384	-4.758	-0.781	0.427	1.16	0.549	11.145	5.91	-3.194	-0.244	0.916	-0.854	-11.25	-2.263	0.281	0.305	-0.732	0.183	1.928	11.204	1.678	0.305	2.258	0.183	-1.975	10.59	-1.915	-0.061	-3.052	-1.526	1510067012
-9.481	-3.309	-2.432	0.549	0.732	-0.549	9.405	-5.114	-0.284	0.183	0.366	0.366	10.927	6.103	-3.03	-0.366	1.892	-0.549	-10.756	-1.692	0.044	0.122	-0.549	0	1.735	10.619	1.782	0.061	1.831	0.671	0.412	11.008	-1.101	-0.854	-0.549	-1.831	1510067012
-8.388	-3.031	-2.222	0.793	1.953	-0.549	9.391	-4.997	-0.469	0.244	0.854	0.488	9.227	5.556	-2.341	-0.488	1.648	-0.549	-9.999	-1.814	0	0.122	-0.61	0	2.518	9.783	1.756	0.366	1.038	0.244	0.037	10.598	-1.73	-0.366	0.122	-2.563	1510067012
-8.519	-2.724	-2.568	0.854	1.404	-0.244	8.617	-4.438	-0.535	0.244	0.061	0.427	9.227	5.556	-2.341	-0.427	1.038	-0.732	-9.284	-1.776	0.03	0.549	-1.099	0	2.584	8.884	1.718	0.122	1.526	0.122	0.371	9.83	-1.371	-0.061	-1.038	-2.441	1510067012
-8.18	-2.08	-2.651	0.854	1.038	-0.305	8.352	-3.543	-0.621	0.122	0.732	0.305	8.63	4.888	-1.43	-0.61	1.343	-0.732	-8.582	-1.421	0.164	0.488	-0.793	0.061	2.379	7.917	1.651	-0.122	1.892	0.244	1.365	9.483	-0.711	-0.427	-1.404	-2.136	1510067012
-8.634	-2.079	-2.929	0.488	0.244	-0.549	7.77	-2.881	-0.348	0	1.526	0.183	7.796	4.254	-0.457	-0.916	1.77	-0.793	-8.339	-1.432	0.25	0.488	-0.732	0.122	2.155	7.344	1.56	0.061	1.953	0.427	2.267	8.947	-1.16	-0.305	-1.038	-1.831	1510067012
-9.304	-2.62	-2.448	0.854	-0.793	-0.61	7.29	-2.75	0.024	0.122	2.441	0.244	7.796	4.254	-0.457	-1.221	2.502	-0.916	-8.527	-1.848	0.19	0.488	-0.793	0.122	2.131	7.48	1.549	0.061	1.465	0.488	2.872	9.115	-0.897	-0.061	-0.244	-1.343	1510067012
-9.118	-2.887	-2.226	1.099	-1.099	-0.244	6.676	-2.857	0.445	0.061	2.197	0.549	7.959	4.597	-0.214	-1.343	4.028	-1.099	-8.361	-2.445	0.182	0.854	-0.427	0.183	2.35	8.412	1.488	0.122	1.587	0.549	2.951	9.317	0.615	-0.793	-0.305	-0.854	1510067012
-9.232	-3.147	-2.115	1.953	-0.916	0.183	6.858	-3.235	0.429	-0.061	2.686	0.916	8.342	5.156	0.409	-2.075	6.836	-1.587	-8.776	-2.22	0.194	1.465	-0.366	0.305	2.937	9.033	1.567	0.061	1.709	0.305	2.976	9.065	-0.071	-0.916	0	-0.244	1510067012
-7.778	-3.255	-2.299	1.16	-0.488	0.122	7.295	-3.637	0.78	-0.122	4.883	1.221	8.301	5.749	0.792	-1.587	6.897	-2.38	-9.388	-1.916	0.243	1.526	-0.366	0.549	2.984	9.239	1.999	0	1.343	0.183	2.046	9.387	0.022	-0.916	0.183	0.061	1510067012
-8.981	-3.121	-1.684	0.366	-0.549	0.061	6.838	-4.112	0.989	-0.488	5.371	1.343	8.075	6.509	1.53	-1.587	5.859	-2.869	-11.343	-0.351	-0.077	2.38	-1.16	0.732	3.252	9.889	2.914	0.427	1.587	-0.427	0.529	9.093	0.304	-1.038	-1.953	0.305	1510067012
-10.627	-3.862	-2.338	1.892	-0.183	-1.038	7.129	-5.627	1.401	-0.854	3.54	1.953	8.034	7.246	2.681	-1.526	5.859	-2.869	-11.487	1.311	0.484	1.099	-1.404	1.16	3.608	9.848	4.282	0.977	0.732	-1.16	-0.352	10.133	-0.008	-1.099	-2.075	0.854	1510067012
-9.939	-4.502	-1.998	1.343	0.061	-1.404	7.614	-6.505	2.189	-0.244	5.798	2.014	7.233	7.509	3.185	-0.366	4.822	-2.991	-11.287	0.684	0.864	0.061	-2.075	0.488	2.938	9.665	4.435	0.366	1.465	-1.282	-0.36	12.243	-0.118	-1.16	-2.38	-0.183	1510067012
-9.616	-3.677	-1.073	0.793	-0.427	-1.16	6.607	-6.924	2.322	-0.488	4.089	2.197	6.557	7.691	3.927	0.977	4.395	-2.686	-10.574	0.255	1.415	0.549	-2.014	0.122	1.922	9.245	3.319	-0.549	1.465	-1.282	0.185	11.565	0.896	-1.465	-0.061	-0.244	1510067012
-9.281	-3.846	-0.937	0.488	-0.122	-1.404	7.352	-7.527	2.524	-1.038	3.967	2.258	6.44	8.031	4.51	1.221	4.15	-2.197	-9.679	0.544	1.927	0.854	-2.014	0.061	0.799	8.729	2.968	0.183	1.282	-1.465	-0.815	10.649	1.193	-1.404	-0.427	-0.427	1510067012
-8.75	-4.288	-0.741	0.793	-0.366	-1.343	6.671	-7.254	3.255	-0.732	5.615	1.221	5.142	7.701	5.01	0.977	2.625	-2.136	-8.997	0.52	2.335	0.61	-1.892	-0.061	0.116	8.429	2.775	1.038	0.732	-1.221	-0.63	9.934	0.871	-0.366	-1.343	-0.732	1510067012
-8.555	-3.913	-0.702	0.488	0.244	-1.221	5.901	-6.81	3.543	-1.343	4.089	0.916	4.587	7.787	4.977	0.793	1.587	-2.014	-8.716	0.794	2.657	0.488	-1.526	0	0.218	8.837	2.852	0.916	0.244	-0.916	-0.215	9.628	0.836	-0.061	-1.221	-0.793	1510067012
-8.707	-4.046	-0.816	0.488	0.183	-1.343	5.553	-6.714	3.795	-0.977	5.798	0.488	4.365	8.366	5.127	0.122	1.892	-1.465	-8.87	0.754	2.827	0.305	-1.465	0	0.378	9.404	3.045	0.793	0.671	-1.16	0.224	9.624	1.041	-0.244	-0.549	-0.916	1510067012
-8.3	-4.321	-0.87	0.305	0.122	-1.099	4.504	-6.534	4.114	-0.732	5.493	0.366	4.047	8.567	5.344	0.244	1.343	-1.221	-8.742	0.586	2.948	0.183	-1.465	-0.061	0.614	9.703	2.869	0.61	0.427	-1.099	0.739	9.654	0.815	-0.549	-0.305	-0.977	1510067012
-8.39	-4.649	-0.732	0.244	0.122	-0.916	4.504	-6.534	4.114	-0.732	5.493	0.366	3.982	8.703	5.085	0.427	1.221	-0.916	-8.623	0.517	3.147	0.183	-1.343	-0.061	0.372	9.521	2.839	0.183	0.549	-1.038	0.63	9.367	0.886	-0.244	0.183	-0.854	1510067012
-8.437	-4.613	-0.763	0.244	0.061	-0.916	4.563	-6.619	4.752	-1.526	2.93	0.671	3.347	8.415	5.242	0.427	0.732	-0.977	-8.562	0.481	3.309	0.183	-1.221	0	-0.121	9.211	2.469	0.427	0.366	-0.977	0.395	9.429	1.074	0	0.122	-0.732	1510067012
-8.344	-4.689	-0.787	0.305	0.183	-0.854	3.503	-6.673	5.235	-0.61	2.93	0.244	3.467	8.363	5.243	0.305	0.549	-0.977	-8.729	0.482	3.441	0.122	-1.099	0	-0.318	9.348	2.518	0.61	0.061	-0.916	0.333	9.566	1.244	-0.244	-0.61	-0.671	1510067012
-8.57	-4.807	-0.988	0.122	0.244	-0.732	3.139	-6.8	5.329	-0.854	2.625	0.366	3.618	8.544	5.377	0.183	0.549	-0.732	-8.72	0.49	3.498	0.061	-0.977	-0.061	-0.313	9.708	2.493	0.549	-0.061	-0.916	0.498	9.612	1.098	-0.061	-0.305	-0.549	1510067012
-8.752	-5.163	-0.985	0.122	0.122	-0.732	2.906	-7.18	5.398	-1.16	2.136	0.488	3.674	8.752	5.326	0.122	0.122	-0.488	-8.943	0.346	3.554	0.122	-0.793	-0.061	0.068	9.948	2.594	0.427	-0.183	-0.793	0.267	9.784	0.916	-0.061	-0.061	-0.488	1510067013
-8.466	-5.204	-0.907	0.305	0.061	-0.671	2.542	-7.46	5.41	-1.16	1.587	0.61	3.659	8.647	5.272	0.549	-0.061	-0.366	-9.174	0.287	3.632	0.061	-1.038	-0.183	0.124	9.761	2.59	0.305	-0.061	-0.854	0.15	9.999	1.048	-0.122	0.061	-0.488	1510067013
-8.384	-5.059	-1.04	0.061	0.122	-0.671	3.376	-8.192	7.905	0.366	1.099	-0.427	3.323	8.564	5.526	0.366	0.732	-0.183	-8.827	0.385	3.771	0	-0.916	-0.244	-0.134	9.532	2.315	0.427	-0.183	-0.854	-0.063	9.932	1.15	0	0.183	-0.427	1510067013
-8.35	-5.106	-1.157	0	0.244	-0.549	3.169	-7.374	6.965	0.305	-0.061	-0.793	2.766	8.643	6.053	0	0	-0.305	-8.597	0.437	3.986	-0.183	-0.732	-0.366	-0.547	9.808	2.265	0.366	-0.549	-0.671	-0.315	9.787	1.17	0.122	-0.061	-0.427	1510067013
-8.369	-5.326	-1.205	-0.061	0	-0.427	2.442	-6.754	6.039	0.122	0.305	-0.305	4.267	8.635	6.861	-0.427	-0.366	0.305	-8.4	-0.071	4.183	0	-0.61	-0.305	-0.584	10.396	2.086	0.366	-0.549	-0.671	-0.347	9.801	1.176	-0.061	-0.244	-0.488	1510067013
-8.173	-5.399	-1.02	0.122	0.183	-0.366	2.972	-6.448	6.204	0.183	0.183	0	3.767	8.545	6.478	0.061	0.793	0.122	-8.448	-0.282	4.27	0.244	-0.305	-0.244	-0.19	10.074	1.946	-0.122	-0.671	-0.183	-0.242	9.823	0.839	0.061	-0.244	-0.427	1510067013
-8.274	-5.619	-1.139	0.366	0.244	-0.244	3.135	-6.633	6.322	0.122	-0.122	0	2.253	8.57	5.794	-0.122	4.028	-0.305	-8.738	-0.187	4.244	0.244	-0.305	-0.366	-0.062	10.145	2.097	-0.061	-0.427	-0.122	-0.097	9.804	0.778	0.061	-0.122	-0.366	1510067013
-8.314	-5.707	-1.286	0.366	0.366	0	3.135	-6.633	6.322	0.122	-0.122	0	3.439	8.8	5.266	0.183	1.77	-0.122	-8.655	-0.434	4.258	0.305	-0.305	-0.366	-0.444	10.209	2.299	-0.061	-0.427	-0.122	-0.231	9.891	0.849	0.183	-0.061	-0.244	1510067013
-8.246	-5.704	-1.3	0.488	0.305	0.061	2.927	-6.642	5.733	-0.244	0	-0.122	3.758	8.473	5.654	-0.122	-0.244	0.122	-8.591	-0.4	4.34	0.549	0	-0.427	-0.516	9.753	1.83	0.305	-0.61	0.183	-0.391	9.92	0.821	0.061	-0.244	-0.183	1510067013
-8.21	-5.766	-1.452	0.61	0.244	0.061	2.693	-6.639	6.228	-0.305	-0.122	0	3.155	8.327	5.65	-0.183	0.061	0	-8.734	-0.297	4.26	0.61	-0.061	-0.549	-0.5	9.672	1.992	0.61	-0.671	0.366	-0.455	9.961	0.781	0.122	-0.488	-0.061	1510067013
-8.312	-6.103	-1.406	0.793	0.122	0.244	2.755	-6.68	6.15	-0.366	0.183	0	2.548	8.325	5.808	-0.305	-0.122	-0.122	-8.697	-0.621	4.201	0.732	0.061	-0.671	-0.305	10.009	2.062	0.305	-0.793	0.427	-0.672	9.977	0.791	0.122	-0.427	-0.061	1510067013
-8.244	-6.126	-1.253	1.221	0.122	0.366	2.854	-6.755	6.411	-0.366	-0.671	-0.061	2.79	8.516	6.059	-0.061	0.977	-0.427	-8.721	-0.909	4.13	1.221	0.061	-0.732	-0.627	10.261	1.879	-0.183	-0.549	0.488	-1.15	10.024	0.699	0.122	-0.549	-0.122	1510067013
-7.961	-5.912	-1.212	1.648	0.427	0.366	2.321	-6.869	6.011	-0.366	-0.671	-0.061	2.559	8.827	6.529	-0.122	0.793	-0.549	-8.595	-1.227	4.014	1.77	0.183	-0.732	-1.568	10.639	1.421	-0.549	-1.221	0.549	-1.461	10.072	0.708	0.122	-0.793	-0.183	1510067013
-7.537	-5.877	-1.202	2.014	1.221	0.488	2.643	-7.088	6.233	-0.305	-1.16	-0.549	1.554	9.867	5.876	-0.916	-2.747	-0.061	-8.4	-1.461	3.833	2.563	0.671	-0.732	-2.518	10.921	1.463	-0.977	-2.563	0.061	-1.775	9.999	0.769	0.061	-1.587	-0.305	1510067013
-7.854	-6.155	-1.158	2.686	1.709	0.671	3.979	-7.279	6.184	0.244	0.366	-1.404	1.314	11.064	5.424	-2.075	-7.385	-0.183	-8.583	-1.245	3.695	3.235	1.099	-0.671	-3.25	11.023	1.47	-1.465	-4.822	-0.488	-1.76	9.587	0.434	-0.061	-2.869	-0.244	1510067013
-8.235	-6.326	-1.587	3.418	1.648	0.671	5.163	-7.148	6.581	0.549	0.488	-3.113	2.391	11.444	4.99	-2.014	-5.554	1.038	-8.96	-0.895	3.645	3.662	1.404	-0.732	-3.201	10.686	1.384	-2.014	-6.836	-0.854	-1.647	9.683	-0.105	0.244	-4.15	0.305	1510067013
-7.814	-6.275	-1.658	3.601	1.587	0.61	5.617	-6.338	6.257	0.427	1.282	-4.333	1.908	11.075	3.638	-1.16	-5.371	2.136	-9.353	-0.634	3.378	4.089	1.282	-1.038	-1.871	10.684	1.273	-2.136	-7.263	-1.404	-1.549	10.42	0.468	-0.244	-4.395	0.61	1510067013
-7.538	-5.713	-1.504	4.089	2.075	0.916	6.186	-5.417	5.497	-0.488	0.916	-4.272	1.519	10.544	2.81	-0.61	-5.615	2.014	-9.219	-0.243	3.196	4.517	0.977	-1.282	-0.767	10.646	0.855	-2.014	-7.751	-1.953	-1.47	10.282	1.079	-1.038	-5.493	0.61	1510067013
-7.489	-5.347	-1.647	4.211	2.808	1.099	6.545	-4.371	5.064	-1.892	1.465	-5.371	2.041	9.883	1.951	-1.038	-4.578	0.061	-8.838	-0.061	3.064	4.822	1.16	-1.465	-0.481	10.049	0.906	-1.831	-7.446	-2.258	-1.036	9.783	1.367	-1.404	-6.775	0.549	1510067013
-7.681	-5.16	-1.721	4.15	3.296	1.038	7.556	-4.109	4.198	-3.418	3.784	-6.104	2.14	8.463	2.037	-0.732	-5.432	-1.709	-8.841	-0.067	2.688	5.127	1.526	-1.709	-0.957	9.605	0.927	-1.465	-7.507	-2.441	-1.371	9.755	1.201	-1.709	-6.592	0.366	1510067013
-8.04	-5.054	-1.695	4.333	3.357	1.038	7.239	-4.134	3.463	-4.639	3.54	-6.042	3.095	8.272	1.93	-0.488	-5.92	-2.625	-9.281	0.39	2.269	5.31	1.465	-1.831	-1.158	9.429	0.745	-1.526	-8.423	-2.258	-1.491	9.965	1.09	-1.892	-7.019	0	1510067013
-8.216	-5.042	-1.663	4.456	3.418	1.221	7.206	-4.333	2.974	-4.639	3.54	-6.042	4.621	8.818	1.354	-1.526	-4.883	-3.906	-9.698	0.591	1.897	5.432	1.221	-1.831	-0.336	9.591	0.851	-1.343	-8.667	-2.319	-1.237	10.026	0.707	-1.892	-7.08	0.061	1510067013
-8.291	-4.928	-1.684	4.7	3.235	1.465	6.985	-4.631	2.476	-6.592	4.211	-5.005	5.002	8.817	1.214	-1.831	-5.432	-4.578	-9.771	0.622	1.712	5.432	1.221	-1.831	0.325	9.646	1.083	-1.038	-8.301	-2.38	-0.992	9.661	0.88	-1.404	-7.019	0.061	1510067013
-8.293	-4.853	-1.578	4.822	2.93	1.648	6.41	-5.079	2.265	-6.897	4.883	-3.723	6.649	9.276	0.457	-1.709	-6.348	-4.761	-9.502	0.639	1.596	5.554	1.038	-1.953	0.19	9.499	1.278	-0.977	-7.935	-2.197	-0.51	9.451	0.524	-1.038	-7.568	-0.061	1510067013
-8.354	-4.569	-1.242	4.822	2.625	1.77	6.069	-5.645	2.359	-6.653	6.714	-3.052	7.026	9.239	0.072	-2.197	-5.249	-4.639	-9.436	0.45	1.354	5.798	1.099	-1.953	-0.122	9.283	1.358	-0.916	-7.507	-1.953	0.635	8.983	0.02	-0.488	-7.812	-0.061	1510067013
-8.803	-4.344	-1.079	5.188	2.258	1.77	5.619	-6.337	2.271	-6.104	3.906	-1.953	7.026	9.239	0.072	-2.197	-5.188	-4.272	-9.545	0.561	1.087	5.92	1.221	-1.831	-0.156	9.384	1.536	-0.854	-7.446	-1.831	2.146	8.479	-0.048	0.854	-7.019	0.122	1510067014
-9.158	-4.071	-1.096	5.188	2.258	1.526	6.356	-7.029	3.103	-5.127	5.554	-1.038	6.877	9.229	-0.342	-1.892	-6.836	-3.845	-9.885	0.69	0.725	5.859	0.916	-1.77	0.164	9.526	1.769	-0.732	-7.385	-1.831	2.462	9.02	-0.122	1.343	-5.188	-0.244	1510067014
-9.883	-4.522	-1.522	5.005	1.282	1.099	6.014	-7.308	3.322	-4.333	6.348	-0.793	7.069	9.262	-0.479	-1.77	-7.08	-3.235	-10.206	0.538	0.531	5.615	1.16	-1.648	0.559	9.85	1.65	-0.61	-7.202	-1.892	2.653	9.823	1.02	1.099	-4.883	-0.488	1510067014
-8.887	-4.488	-1.45	5.249	2.258	1.221	5.207	-7.473	3.118	-4.272	3.601	0.122	6.994	9.259	-0.274	-1.648	-6.348	-2.686	-10.032	0.047	0.208	5.798	0.488	-1.587	0.878	10.101	1.314	-0.671	-7.08	-1.892	4.176	10.688	2.577	0.793	-3.357	-0.366	1510067014
-8.924	-3.77	-1.231	4.944	2.869	1.526	5.119	-7.898	2.577	-3.601	1.648	0.549	6.73	9.244	0.011	-1.465	-6.714	-2.441	-9.768	0.049	0.134	5.737	0.793	-1.343	1.085	10.165	1.279	-0.61	-6.775	-1.892	1.205	10.241	2.695	0.793	-2.869	-0.366	1510067014
-9.05	-4.242	-2.128	5.554	3.052	1.648	5.664	-8.05	2.745	-2.319	4.089	0.305	6.867	9.171	0.193	-1.404	-6.47	-2.319	-9.55	-0.36	0.079	5.493	0.916	-1.038	1.043	10.18	1.052	-0.671	-6.653	-1.709	-0.7	9.993	0.546	1.465	-7.08	-0.549	1510067014
-8.181	-3.554	-2.702	5.92	4.211	1.709	4.993	-7.706	2.717	-2.197	3.235	0.183	6.91	9.128	0.36	-1.404	-5.981	-2.075	-9.373	-1.519	-0.032	5.493	0.61	-0.916	0.975	10.167	0.433	-0.977	-6.409	-1.77	1.53	9.822	-0.548	1.282	-5.859	-0.732	1510067014
-8.605	-3.621	-4.076	5.798	3.174	1.953	4.484	-7.406	2.463	-1.77	1.953	-0.244	6.665	9.061	0.293	-1.465	-6.592	-1.77	-9.394	-2.45	-0.103	5.554	1.709	-0.671	0.44	10.209	-0.004	-0.854	-6.165	-1.404	2.914	9.377	-0.666	1.038	-3.784	-0.305	1510067014
-8.77	-2.838	-4.703	5.676	3.174	1.892	4.341	-7.418	2.126	-1.221	2.136	-0.183	7.099	9.122	0.444	-1.831	-5.859	-1.831	-10.468	-2.499	-0.749	5.92	1.282	-0.732	0.223	10.572	-0.451	-1.099	-5.981	-0.977	2.233	9.784	-1.366	0.61	-3.174	-0.061	1510067014
-8.906	-1.619	-4.717	4.395	3.235	1.831	4	-8.088	1.597	-1.221	0.732	-0.183	7.166	9.557	0.306	-2.258	-5.615	-1.953	-10.539	-1.647	-0.825	5.92	0.549	-0.732	1.025	10.791	-0.269	-0.793	-6.531	-1.282	2.14	9.649	-2.749	0.793	-3.906	0.122	1510067014
-10.136	-2.714	-4.997	3.845	1.831	1.343	4.524	-8.509	1.859	-1.709	1.77	-0.244	6.948	9.666	-0.203	-2.686	-6.836	-1.587	-10.249	-1.42	-0.444	5.371	1.099	-0.549	1.43	10.417	0.141	-0.61	-6.348	-1.465	1.663	9.813	-2.383	1.526	-1.648	-0.122	1510067014
-9.483	-3.368	-4.003	4.395	1.587	1.587	4.802	-8.595	2.402	-2.441	4.7	-0.488	7.033	9.123	-0.427	-2.686	-7.507	-1.16	-10.128	-1.987	-0.534	5.432	0.732	-0.61	1.28	10.209	-0.177	-0.854	-5.798	-1.099	-0.077	10.954	-0.697	0.427	-1.892	-0.549	1510067014
-8.869	-3.269	-3.78	4.822	1.77	1.953	4.597	-9.009	2.523	-3.052	5.615	-0.793	7.362	8.984	-0.13	-2.258	-6.165	-1.16	-9.982	-1.804	-0.796	5.432	0.977	-0.366	1.751	10.366	-0.039	-0.793	-5.31	-1.038	-0.861	10.417	-0.935	0.488	-3.906	-0.732	1510067014
-8.82	-2.888	-3.517	5.371	1.282	2.014	3.886	-9.27	2.265	-2.808	5.371	-1.526	7.209	8.97	0.068	-2.075	-4.883	-1.343	-9.554	-1.605	-1.064	5.31	0.793	-0.183	2.143	10.048	0.473	-0.61	-5.127	-1.038	0.146	10.178	-1.107	0.183	-4.517	-0.854	1510067014
-8.347	-1.639	-3.067	5.615	1.892	2.197	3.035	-8.62	1.782	-1.892	4.272	-2.197	6.912	8.725	0.312	-1.831	-5.249	-1.16	-9.211	-1.408	-1.121	5.188	0.854	0	1.988	9.633	0.804	-0.916	-4.761	-0.854	1.603	9.457	-1.54	0.122	-5.188	-0.549	1510067014
-9.007	-0.601	-3.339	4.822	2.563	1.831	2.379	-7.616	1.347	-1.587	2.747	-2.197	6.797	8.519	0.647	-1.526	-5.554	-0.732	-9.167	-0.843	-1.267	4.822	0.916	0.122	1.847	9.375	1.005	-0.977	-4.578	-0.732	2.951	8.898	-2.39	0.549	-4.089	-0.305	1510067014
-9.459	-0.819	-3.541	4.089	1.648	1.16	2.047	-7.127	0.877	-1.709	1.892	-1.648	6.746	8.477	1.215	-1.343	-4.761	-0.366	-9.611	-0.364	-1.477	4.395	1.038	0.305	2.438	9.269	1.209	-0.977	-4.333	-0.732	2.32	9.543	-1.402	0.305	-2.93	-0.366	1510067014
-9.394	-1.038	-3.492	3.052	0.732	0.916	2.178	-7.344	0.549	-1.77	1.77	-0.671	6.397	8.443	1.731	-1.221	-3.906	-0.244	-10.021	0.112	-1.735	3.906	0.427	0.244	3.564	9.326	1.182	-0.977	-4.333	-0.732	1.462	9.868	-0.867	0.061	-3.052	-0.488	1510067014
-9.089	-1.372	-2.902	2.747	0.488	0.732	2.495	-8.147	0.557	-1.831	1.892	0.244	6.072	8.35	2.082	-1.404	-3.662	-0.305	-9.845	0.391	-1.768	3.418	-0.061	0.305	4.456	9.087	1.394	-0.732	-3.052	-1.099	1.219	9.728	-0.729	0	-2.991	-0.244	1510067014
-9.178	-0.865	-2.768	2.502	0.793	0.305	2.584	-8.527	0.328	-1.648	1.099	0.244	6.215	7.949	2.501	-1.526	-3.357	-0.854	-9.392	0.529	-1.605	2.686	-0.183	0.244	4.459	8.552	1.678	-0.549	-2.197	-1.038	0.359	9.388	-0.699	0.183	-3.174	-0.244	1510067014
-9.671	-0.973	-2.718	1.953	-0.366	0	3.1	-8.397	0.668	-1.587	1.16	-0.427	6.419	7.378	2.749	-1.282	-2.808	-1.16	-9.382	0.778	-1.341	1.709	-0.244	0.305	4.093	8.282	1.848	-0.549	-2.197	-1.038	-0.067	9.717	-0.701	0	-3.235	-0.732	1510067014
-9.4	-0.761	-2.144	1.648	-0.366	0.183	2.918	-8.26	1.005	-1.526	1.709	-1.282	6.708	7.266	2.915	-0.854	-2.136	-1.404	-9.213	0.502	-1.248	1.16	-0.366	0.549	3.926	8.539	2.011	-0.793	-0.854	-0.244	0.932	10.006	-0.122	-0.488	-2.319	-0.977	1510067014
-9.587	-0.787	-2.756	0.427	-0.305	0.122	2.367	-8.348	0.933	-1.404	1.465	-1.587	7.039	7.706	3.11	-0.427	-0.854	-1.404	-9.132	0.173	-0.89	0.732	0.854	0.732	3.391	9.287	2.113	-1.16	-0.244	-0.061	1.31	9.507	-0.402	-0.549	-2.563	-0.793	1510067014
-10.407	-2.889	-2.523	-0.061	-1.282	0.122	2.009	-8.354	1.014	-1.282	0.854	-1.221	6.932	8.672	3.2	-0.488	0.488	-1.404	-10.409	-0.065	-0.794	0.732	0.183	1.038	2.589	9.948	2.577	-1.16	-0.244	-0.061	1.414	9.686	-0.642	-0.366	-2.136	-0.549	1510067014
-10.807	-3.704	-1.954	0.488	0	0.244	1.993	-8.678	1	-1.404	-0.244	-0.366	6.112	9.659	2.818	-0.61	0.549	-1.282	-11.422	-0.443	-0.29	1.099	0.305	1.282	1.726	10.604	3.018	-0.732	-0.427	0	1.069	10.257	0.757	-0.916	-2.869	0.122	1510067014
-10.332	-4.298	-2.543	0.671	-1.831	0.305	2.388	-9.317	1.195	-1.465	-0.732	0.732	5.321	10.75	2.5	-0.977	-0.122	-1.099	-11.87	0.274	0.173	1.282	-1.16	1.343	1.311	11.104	4.223	-0.122	0.183	-0.244	1.62	11.952	1.683	-2.014	-4.883	1.343	1510067015
-9.729	-4.526	-1.798	1.099	-1.831	0.244	3.052	-10.058	1.103	-1.526	-0.671	1.953	4.68	11.483	2.07	-1.587	-0.793	-0.793	-10.643	0.347	1.062	1.282	-1.16	1.343	0.19	10.581	4.622	-0.122	0.183	-0.244	2.909	11.672	2.305	-3.174	-3.54	2.93	1510067015
-9.808	-4.137	-1.622	1.465	-0.793	0.122	3.947	-10.434	1.163	-1.343	0.305	2.502	4.204	11.136	1.897	-1.648	-1.099	-0.122	-10.293	0.989	1.385	1.526	-0.366	0.61	-1.159	9.616	4.864	-0.122	0.549	-0.366	1.189	11.819	1.48	-2.014	-3.662	3.906	1510067015
-9.757	-3.737	-1.593	0.916	-0.305	-0.183	4.697	-10.645	1.273	-1.343	0.305	2.502	3.621	10.637	2.182	-1.16	0.122	0.671	-10.186	1.214	1.11	1.282	-0.183	0.305	-1.341	9.373	4.712	-0.732	-0.488	0.122	-1.302	12.349	1.543	-1.587	-4.639	3.601	1510067015
-9.368	-3.725	-1.605	1.16	-0.977	-0.183	4.692	-10.966	0.971	-0.671	1.953	0.854	2.377	10.761	2.18	-1.221	0.977	0.977	-9.764	1.528	0.918	1.282	0	0.061	-0.618	9.071	4.382	-0.732	-0.488	0.122	-1.268	11.261	0.827	-0.366	-4.944	3.601	1510067015
-8.827	-3.284	-1.019	1.221	-0.977	0.183	4.061	-10.273	0.385	0	1.221	-0.366	1.025	9.988	1.986	-1.343	-0.793	0.549	-9.347	1.357	0.737	1.343	-0.244	-0.183	-0.13	8.258	4.207	-0.305	-1.465	-0.183	1.116	11.03	1.067	-0.427	-2.136	3.906	1510067015
-8.734	-2.939	-0.516	1.465	-1.526	0.549	3.681	-9.246	0.116	0.366	0.427	-1.343	0.852	8.9	2.138	-1.282	-1.953	-0.122	-8.699	1.14	0.645	1.465	-0.061	-0.488	-0.079	7.612	3.932	-0.122	-1.465	-0.183	2.753	10.27	0.689	-0.977	1.587	4.15	1510067015
-7.96	-2.824	-0.139	1.526	-1.282	0.61	3.363	-8.406	0.087	0.549	0.122	-1.465	1.292	8.435	2.397	-1.404	-1.282	-0.671	-8.425	1.237	0.376	1.465	-0.061	-0.488	0.075	7.552	3.784	-0.122	-1.465	-0.183	1.459	9.213	1.086	-1.038	3.052	3.723	1510067015
-7.897	-2.494	0.093	1.465	-1.038	0.488	3.348	-7.768	0.158	0.488	0.732	-1.038	1.558	8.323	2.531	-1.648	-1.16	-1.221	-8.827	1.427	-0.028	1.343	0.305	-0.793	0.555	7.72	3.79	0.061	-1.953	-0.305	0.559	8.414	1.208	-0.427	2.197	3.052	1510067015
-7.912	-2.095	0.475	1.221	0.061	0.244	3.278	-7.494	0.215	0.305	1.526	-0.488	1.656	8.318	2.552	-1.587	-2.258	-1.526	-9.147	1.499	-0.438	1.16	0.122	-0.732	1.366	8.068	3.938	0.061	-1.953	-0.305	-0.228	7.879	1.133	0.427	0.122	2.258	1510067015
-8.161	-1.669	0.8	1.221	1.038	0.427	3.113	-7.632	-0.001	0.244	1.526	-0.061	2.22	8.372	2.69	-1.282	-2.808	-1.953	-9.247	1.253	-0.782	1.16	0.122	-0.732	1.907	8.317	3.905	0.183	-2.075	-0.549	-0.246	7.433	0.952	0.916	-2.441	1.709	1510067015
-8.624	-1.187	0.751	0.793	1.282	0.427	3.104	-7.911	-0.025	0.183	0.793	0.122	2.845	8.386	3.022	-0.549	-2.441	-2.136	-9.122	1.341	-0.95	0.977	0.305	-0.916	2.113	8.372	3.816	0.183	-2.014	-0.671	1.032	7.285	1.044	0.549	-3.174	0.671	1510067015
-9.404	-1.086	0.639	0.183	1.16	0.305	3.433	-7.989	0.228	0	0.732	0.183	3.406	8.333	3.339	0.061	-1.526	-2.136	-9.42	1.526	-1.17	0.732	0.061	-0.916	2.399	8.269	3.791	0.305	-2.014	-0.793	2.424	7.272	1.213	1.404	-2.258	-0.549	1510067015
-9.762	-1.413	0.464	0.549	0.916	0.427	3.7	-8.114	0.476	0.061	1.465	0.366	3.747	8.246	3.559	0.305	-1.282	-1.892	-9.499	1.442	-1.238	0.549	0.244	-0.916	2.603	8.271	3.657	0.305	-2.014	-0.793	4.672	7.569	1.146	1.221	0.427	-1.343	1510067015
-10.444	-0.919	1.358	0.732	0.732	0.305	3.636	-8.245	0.666	0.122	1.404	0.427	4.159	8.198	3.868	0.427	-1.526	-1.587	-9.618	1.372	-1.134	0.305	-0.122	-0.916	2.934	8.392	3.61	0.671	-1.709	-0.854	6.393	8.708	0.861	1.831	0.549	-0.305	1510067015
-10.338	-1.085	0.525	-1.099	0.732	0.488	3.464	-8.363	0.811	0.244	0.977	0.366	4.62	8.132	4.145	0.671	-1.282	-1.282	-9.422	1.334	-1.248	-0.244	0	-1.16	3.152	8.507	3.669	0.916	-1.099	-0.671	8.563	9.555	1.834	-1.038	-0.183	0.916	1510067015
-11.921	-3.502	-0.524	-0.427	-0.732	-0.122	3.535	-8.727	1.085	0.183	0.854	0.427	5.187	8.321	4.461	0.854	-0.671	-0.732	-10.907	1.224	-0.907	-0.854	2.197	-0.854	2.998	9.254	3.191	0.916	-1.099	-0.671	4.767	7.166	0.563	-1.648	-2.808	-0.977	1510067015
-11.297	-4.541	-0.45	0.427	0.122	-1.099	3.504	-9.461	1.128	0.244	1.16	0.549	5.454	9.235	4.693	0.916	0.122	-0.244	-12.305	-0.361	-0.908	-0.793	-0.732	-0.977	2.751	10.558	2.701	0.122	-0.183	-0.244	0.044	10.318	2.577	0.732	-1.221	-5.371	1510067015
-8.671	-3.695	-0.965	-0.488	0.488	-0.732	2.997	-9.817	0.67	0.427	0	0.305	5.28	10.497	4.364	0.671	0.183	0.183	-12.014	-1.526	-0.389	-0.427	-1.038	-0.916	2.469	11.76	2.586	0.793	0.061	-0.61	8.006	13.742	2.822	-2.319	1.343	1.465	1510067015
-10.703	-3.828	-2.022	-0.183	-0.549	-0.671	2.948	-9.842	0.597	0.061	-1.587	0.061	4.816	11.751	3.567	0.427	-0.488	0.427	-11.693	-1.309	0.453	-0.427	-1.343	-0.916	1.381	11.842	2.371	0.793	0.061	-0.61	0.697	9.332	0.17	0.244	1.77	-1.221	1510067015
-9.384	-4.164	-3.052	-0.488	2.014	-1.221	3.305	-9.555	1.174	-0.671	0.061	-0.366	4.527	11.573	2.577	0.366	-0.366	0.732	-10.414	-2.141	1.034	-0.671	-1.831	-0.671	0.033	11.019	1.793	0.427	1.282	-0.549	0.462	10.462	-1.019	1.465	-2.93	-1.831	1510067015
-8.681	-3.907	-2.539	-0.671	1.282	-0.671	2.897	-9.117	1.095	-0.61	1.831	-0.854	4.181	10.959	1.811	0.427	1.16	1.16	-9.302	-3.135	1.495	-0.488	-1.16	-0.671	-1.006	10.439	1.071	-0.183	0.916	0	2.795	11.116	0.053	0.244	1.77	-1.099	1510067015
-8.48	-3.828	-2.724	-0.183	0.977	-0.427	1.757	-8.909	1.176	-0.488	1.587	-1.221	3.358	10.541	0.951	0.427	1.587	1.099	-8.6	-3.272	1.803	-0.488	-1.16	-0.671	-1.34	10.19	0.638	-0.183	0.916	0	0.742	9.649	-0.041	0.366	2.258	-1.526	1510067015
-8.837	-3.886	-2.744	0.244	1.343	-0.061	0.752	-8.575	1.457	-0.61	0.671	-1.404	2.671	10.277	0.2	0.244	0.793	0.732	-8.894	-3.036	1.654	0	-0.488	-0.183	-1.45	9.872	0.891	0.183	0.732	-0.122	-0.108	9.43	-0.295	0.488	-0.549	-1.404	1510067015
-9.018	-3.566	-3.062	0.305	1.221	-0.183	0.36	-8.317	1.784	-0.793	0.061	-1.038	2.474	10.02	-0.28	0.122	-0.244	0.244	-9.152	-2.723	1.605	-0.183	-0.488	0	-1.037	10.153	1.077	0.366	0.122	-0.305	0.732	9.666	-0.361	0.854	-1.648	-1.831	1510067015
-8.52	-3.468	-3.082	-0.244	1.221	-0.732	0.398	-8.471	1.763	-0.671	0.488	-0.427	2.676	10.046	-0.268	0.427	-0.61	-0.183	-9.117	-2.958	1.592	-0.061	-0.549	0.061	-0.438	10.337	1.079	0.366	0.122	-0.305	1.81	10.349	0.055	0.122	-0.427	-1.16	1510067015
-8.619	-3.614	-3.199	-0.183	1.038	-0.671	0.361	-8.64	1.55	-0.488	0.183	0.244	3.066	10.162	0.066	0.916	-0.244	-0.549	-9.28	-2.723	1.53	0.061	-0.793	0.305	-0.264	10.265	1.197	0.244	-0.061	-0.488	1.328	9.933	0.022	-0.122	0.244	-1.099	1510067016
-8.684	-4.046	-3.517	-0.061	0.366	-0.61	0.59	-8.595	1.404	-0.671	-0.366	0.61	3.201	10.127	0.364	1.038	0.549	-0.549	-9.124	-2.665	1.686	0.061	-0.732	0.366	-0.512	9.911	1.26	-0.427	0.305	-0.854	0.683	10	-0.353	-0.122	-0.366	-1.099	1510067016
-8.734	-3.993	-3.451	0.244	-0.122	-0.549	1.078	-8.448	1.285	-0.916	-0.183	0.793	3.035	9.895	0.51	0.916	0.732	-0.549	-8.893	-2.762	1.904	0.244	-1.038	0.305	-1.052	9.548	1.206	-0.427	0.305	-0.854	0.895	9.959	-0.2	-0.183	-0.549	-0.732	1510067016
-8.923	-4.107	-3.114	0.244	-0.427	-0.366	1.239	-8.473	1.011	-0.671	0.122	0.854	2.761	9.667	0.695	0.793	0.244	-0.61	-8.348	-2.958	2.341	0.366	-0.916	0.244	-1.608	9.412	1.144	-0.549	0.122	-0.854	1.243	9.71	-0.106	-0.427	-0.488	-0.549	1510067016
-9.134	-4.575	-2.688	0.732	-1.221	-0.183	1.32	-8.187	0.781	-0.732	-0.549	0.854	2.78	9.726	0.9	0.427	-0.122	-0.854	-8.012	-3.303	2.467	0.854	-0.183	0.427	-2.251	9.586	1.135	-0.61	-0.061	-0.305	1.129	9.39	0.172	-0.122	-0.427	-0.488	1510067016
-8.985	-4.991	-2.852	1.526	-2.014	0.061	1.708	-8.196	0.847	-0.916	-0.366	0.732	2.982	10.178	0.933	-0.122	-0.122	-0.916	-8.608	-3.072	2.259	1.16	0.366	0.732	-2.369	10.183	1.385	-0.61	-0.061	-0.305	1.091	9.327	0.394	-0.122	-0.305	-0.549	1510067016
-7.63	-4.697	-2.458	1.221	-2.197	0.061	2.094	-8.313	0.791	-1.099	0.244	0.61	2.818	10.878	0.705	-0.793	-0.977	-0.793	-9.854	-1.952	1.891	1.404	-0.305	0.793	-1.331	10.533	2.013	-0.732	-0.427	-0.122	1.72	9.603	0.327	0.732	-0.244	-0.122	1510067016
-7.513	-3.714	-1.239	0.977	-1.587	0.122	2.05	-8.678	0.415	-0.916	0	0.488	2.615	10.836	0.494	-0.916	-2.136	-0.549	-9.441	-0.39	2.095	1.648	-0.488	1.038	0.147	10.234	2.868	-0.549	-0.732	-0.671	2.914	9.826	1.075	0.061	0	1.16	1510067016
-8.634	-3.768	-1.457	0.61	-0.61	-0.244	2.409	-8.894	0.415	-0.854	-0.244	0.671	2.84	10.097	0.746	-0.305	-1.892	-0.549	-9.121	0.635	2.495	1.648	-0.488	1.038	0.301	9.29	3.781	-0.549	-0.732	-0.671	1.694	10.218	1.519	-0.671	-1.221	2.319	1510067016
-9.654	-4.15	-0.633	0.671	-0.122	0.061	2.986	-9.13	0.151	-0.549	0.488	0.854	3.314	9.294	1.402	0.488	0	-0.427	-9.668	0.993	2.333	0.916	0.122	1.038	-0.629	8.839	3.87	-0.61	0.244	-0.549	0.342	10.728	0.379	-0.061	-3.174	2.136	1510067016
-9.698	-3.518	-0.246	0.122	0.122	-0.122	3.134	-10.011	-0.676	-0.061	0.366	0.61	3.237	9.548	2.064	0.732	1.648	-0.061	-10.194	1.34	2.089	0.305	0.061	0.488	-0.668	9.323	4.134	-0.305	0.061	0.061	0.969	10.416	-0.392	-0.854	-0.61	1.953	1510067016
-9.566	-3.64	-0.388	-0.244	-0.427	-0.305	3.118	-11.123	-1.285	0.427	-0.793	0.061	2.619	10.183	2.354	0.549	1.038	0.244	-9.892	1.207	1.909	0.305	0.061	0.488	-0.301	9.489	4.144	-0.305	0.061	0.061	0.364	9.807	-0.796	-0.061	1.16	0.427	1510067016
-8.906	-4.084	-0.342	-0.488	-0.671	0	3.089	-10.908	-1.117	0.366	-1.221	-0.793	2.308	10.116	2.378	0.183	-0.366	0.366	-9.496	1.176	1.878	0	0.061	0.183	-0.455	8.783	4.018	-0.061	-0.061	0.061	-0.959	9.332	-0.352	0.61	0.977	-1.16	1510067016
-8.272	-4.703	-0.018	-0.061	-0.061	0.244	3.295	-9.866	-0.671	-0.122	-0.183	-1.526	2.504	9.365	2.455	0	-0.366	0.61	-9.223	1.274	1.981	-0.061	0.183	-0.122	-0.379	8.144	3.831	0.122	0.122	0.427	-0.401	9.229	0.281	1.221	0.61	-2.075	1510067016
-8.192	-3.695	0.083	0.427	0.793	0	2.945	-9.085	-0.403	0.061	0.854	-1.77	2.583	8.853	2.227	-0.122	0.244	0.793	-9.231	1.439	1.991	-0.183	0.305	-0.183	-0.031	8.102	3.895	0.122	0.122	0.427	2.576	9.784	1.163	0.366	0.793	-1.831	1510067016
-7.669	-3.332	-0.674	-0.549	1.221	0.061	2.316	-8.731	-0.342	0.427	0.366	-1.709	2.391	8.787	1.66	0	0	0.977	-9.415	1.578	1.907	-1.099	-0.061	-0.427	0.223	8.44	3.941	0.305	0.671	0.488	2.254	9.501	0.768	-1.038	-0.549	-0.488	1510067016
-8.975	-3.663	-0.658	-1.526	0.488	-0.183	1.883	-8.752	-0.566	0.977	-0.916	-1.404	2.615	9.098	1.482	0.244	0.061	0.977	-9.371	1.401	1.578	-1.099	-0.061	-0.427	0.226	8.78	3.786	0.549	1.16	0.427	0.396	9.481	0.536	-0.305	-2.014	-0.244	1510067016
-8.853	-3.692	-1.364	-1.404	1.526	-0.183	1.804	-9.221	-0.894	1.465	-1.77	-1.099	2.84	9.306	1.402	0.61	1.099	0.916	-9.363	0.897	1.39	-1.465	-0.061	-0.488	0.226	8.78	3.786	0.549	1.16	0.427	-0.579	9.148	1.241	0.977	-1.648	-0.916	1510067016
-9.505	-4.305	-1.134	-1.77	0.916	-0.427	1.877	-9.229	-0.818	1.465	-2.075	-0.732	2.708	9.311	1.26	0.671	1.526	0.793	-10.223	0.059	1.186	-1.77	0.366	-0.61	-0.017	9.052	3.061	0.488	1.099	0.427	2.841	10.249	1.114	0.183	0.427	-1.648	1510067016
-8.598	-3.082	-1.81	-1.16	2.075	-0.732	2.073	-8.839	-0.47	0.732	-1.587	-0.122	2.534	9.538	1.079	0.732	0.916	0.61	-10.223	0.059	1.186	-1.77	0.366	-0.61	-0.017	9.052	3.061	0.61	1.16	0.366	2.841	10.249	1.114	0.183	0.427	-1.648	1510067016
-8.867	-3.85	-3.316	-1.831	0.732	-1.038	2.308	-8.672	0.004	0.183	-0.732	0.854	2.656	10.359	0.961	0.732	0.488	0.122	-9.469	-1.25	1.107	-1.526	-1.221	-0.61	0.412	10.264	2.367	0.732	1.221	0.061	-0.172	9.88	-0.829	0.732	0.061	-1.465	1510067016
-9.6	-4.828	-3.104	-1.221	0.122	-0.305	2.67	-8.031	0.748	-0.244	0.61	1.587	3.025	10.109	0.958	0.916	0.61	-0.183	-9.71	-2.897	1.177	-1.343	-0.366	-0.488	-0.65	9.893	1.459	0.671	0.854	-0.244	1.358	10.127	0.248	0.061	1.16	-1.404	1510067016
-9.487	-4.164	-2.893	0.122	0.305	0.183	2.741	-7.922	1.213	-0.488	1.709	1.892	3.362	10.066	0.981	0.793	1.16	-0.305	-9.71	-2.897	1.177	-1.343	-0.366	-0.488	-0.65	9.893	1.459	0.122	0.854	0	1.358	10.127	0.248	0.061	1.16	-1.404	1510067016
-9.075	-3.896	-2.918	0.122	0.427	0	2.487	-8.411	1.577	-0.732	1.099	1.953	3.291	10.8	0.849	0.183	0.916	-0.671	-9.304	-3.39	1.061	-0.305	-0.549	-0.427	-1.136	11.103	1.468	0.122	0.732	0.061	0.413	10.05	-0.831	0.366	-0.427	-0.61	1510067016
-9.368	-3.79	-2.682	0.427	-0.122	-0.122	2.572	-8.805	2.245	-1.038	0.305	2.014	3.216	11.17	0.677	-0.305	-0.488	-0.916	-8.966	-3.034	1.091	0.549	0.122	-0.244	-1.208	10.704	1.482	0.488	0	-0.061	1.436	9.987	-0.328	0.305	-0.427	-0.305	1510067016
-9.024	-3.451	-2.56	0.732	-0.427	-0.061	3.037	-8.452	2.482	-0.916	0.793	1.892	3.659	10.618	0.822	-0.366	-1.465	-0.671	-8.966	-3.034	1.091	0.549	0.122	-0.244	-1.208	10.704	1.482	0.305	-0.916	0	1.436	9.987	-0.328	0.305	-0.427	-0.305	1510067017
-8.859	-3.503	-2.608	0	-0.305	0	3.175	-7.833	2.523	-0.671	1.343	1.343	3.894	9.792	0.865	-0.427	-1.404	-0.122	-9.44	-1.742	1.64	0.61	0.488	-0.061	-0.133	9.627	1.605	-0.183	-1.282	0	1.59	9.885	-0.207	-0.305	0.732	0.061	1510067017
-9.178	-4.149	-2.344	-0.366	-0.977	0.122	3.051	-8.363	2.249	-0.427	0.977	0.793	3.799	9.673	0.737	-0.488	-0.793	0	-9.629	-0.998	1.701	0.61	0.488	-0.061	0.709	10.141	1.896	-0.488	-0.793	0	0.501	9.873	-0.226	0	0.549	0.305	1510067017
-8.942	-4.102	-2.401	0.061	-0.244	0.366	3.162	-9.464	1.914	0.122	0.549	0.183	3.688	10.081	0.674	-0.305	-0.366	-0.366	-9.558	-0.974	1.646	0.366	0.122	0.366	0.782	10.474	2.166	-0.244	-0.061	-0.183	-0.261	9.926	0.084	-0.061	-0.61	0.122	1510067017
-9.065	-4.094	-2.433	0.244	-0.305	0.427	3.011	-9.93	1.154	0.793	0.183	-0.916	3.817	10.249	0.766	0.061	0.061	-0.671	-9.359	-1.342	1.587	0	0.427	0.427	0.013	10.136	2.321	-0.244	-0.061	-0.183	-0.056	9.899	-0.462	-0.061	-0.61	0	1510067017
-9.329	-4.081	-2.573	0.244	-0.61	0.305	2.635	-9.764	0.41	1.282	-0.977	-1.953	4.128	10.078	1.084	0.305	0.854	-0.549	-9.525	-1.665	1.525	0.122	1.038	0.427	-0.866	9.933	2.297	-0.244	-0.183	0.061	0.243	10.085	-0.595	0	-0.671	0	1510067017
-9.387	-3.969	-2.332	0.366	-0.671	0.366	2.379	-9.412	0.126	1.099	-2.014	-2.502	4.118	10.344	1.395	0.183	1.099	-0.244	-9.525	-1.665	1.525	0.122	1.038	0.427	-0.866	9.933	2.297	-0.427	-0.305	0.549	0.243	10.085	-0.595	0	-0.671	0	1510067017
-9.008	-3.945	-2.291	0.549	-0.671	0.366	2.501	-9.208	0.044	0.671	-1.77	-2.441	3.665	10.575	1.34	-0.305	0.244	0.305	-9.777	-1.436	1.226	0.549	0.854	0.305	-0.702	10.013	2.523	-0.305	-0.549	0.671	1.188	10.387	-0.391	-0.671	0.366	0.305	1510067017
-8.409	-3.844	-1.977	0.549	-0.549	0.549	2.71	-8.768	0.14	0.122	-0.366	-1.892	3.319	10.395	1.158	-0.671	-0.854	0.793	-9.433	-1.15	1.085	0.793	0.916	0.061	-0.37	9.677	2.457	-0.183	-0.916	0.61	0.188	10.161	0.028	-0.854	0.244	0.305	1510067017
-8.007	-3.252	-1.762	0.671	0	0.732	2.771	-8.485	0.536	-0.305	1.343	-1.221	3.297	10.008	1.213	-0.793	-1.038	1.099	-8.995	-0.824	1.049	0.793	0.916	0.061	-0.062	9.235	2.495	-0.305	-1.038	0.854	-0.035	9.605	0.005	-0.549	-0.305	0.183	1510067017
-8.252	-3.1	-1.784	0.488	0.122	0.793	2.511	-8.278	0.79	-0.427	2.075	-0.854	3.33	9.537	1.355	-0.732	-0.366	1.099	-8.9	-0.575	0.858	0.793	1.038	0.122	0.233	8.88	2.537	-0.305	-1.038	0.854	-0.249	9.235	-0.13	-0.916	-0.366	0.183	1510067017
-8.056	-2.979	-1.625	0.732	0.854	1.038	2.314	-8.23	1.086	-0.244	1.892	-0.671	3.212	9.217	1.406	-0.732	0.061	0.977	-9.117	-0.255	0.55	0.61	1.404	0.061	0.641	8.855	2.564	-0.366	-0.854	1.099	-0.239	8.975	-0.453	-0.488	-0.671	-0.061	1510067017
-8.51	-2.693	-1.738	0.061	1.587	1.221	2.205	-8.409	1.233	0.061	1.282	-0.61	3.141	9.202	1.497	-0.671	0.061	0.854	-9.117	-0.255	0.55	0.488	1.343	0.122	0.641	8.855	2.564	-0.366	-0.793	1.099	-0.239	8.975	-0.453	-0.488	-0.671	-0.061	1510067017
-11.048	-3.777	-2.501	0.366	0	0.977	2.152	-8.928	1.089	0.488	0.427	-0.427	3.175	9.38	1.595	-0.671	0	0.61	-10.391	-0.2	-0.055	0.244	1.465	0.183	1.458	9.386	2.87	-0.305	-0.793	1.099	-1.04	9.536	-0.209	0.061	-2.38	-0.244	1510067017
-10.136	-3.552	-2.088	0.854	0.244	0.916	2.299	-9.503	0.953	0.732	-0.366	-0.183	3.402	9.735	1.786	-0.488	0.122	0.366	-10.895	-1.01	-0.827	-0.183	2.38	0.183	1.73	10.072	2.732	-0.305	-0.671	1.16	1.82	11.383	0.427	0.061	-1.587	-0.183	1510067017
-9.104	-2.595	-1.808	-0.183	0.427	1.099	2.431	-9.865	0.782	0.793	-0.854	0.122	3.717	10.447	2.082	-0.488	0.305	0.061	-10.093	-0.871	-0.743	0.122	0.305	-0.061	1.895	10.154	2.725	-0.183	-0.732	0.793	2.663	10.511	1.19	-0.916	0.793	0.427	1510067017
-9.211	-2.487	-1.907	-0.366	0.183	0.793	2.773	-9.192	1.145	0.488	-0.549	0.244	3.854	10.239	2.127	-0.671	0.122	-0.061	-9.662	-0.352	-0.766	0.366	0.977	-0.122	1.686	9.301	2.781	-0.183	-0.732	0.793	-0.407	9.954	0.281	-0.427	-0.732	0.183	1510067017
-9.234	-2.81	-2.049	-0.061	-0.061	0.61	3.214	-8.18	1.748	0.061	0.916	0.366	3.838	9.375	2.025	-0.732	-0.122	0.183	-9.489	-0.391	-0.737	0.061	0.916	0.061	1.604	8.536	2.659	-0.366	-0.671	0.793	-0.176	9.79	0.172	0	-1.282	-0.244	1510067017
-8.741	-2.44	-1.836	0.061	-0.061	0.671	3.144	-7.751	2.145	0.122	1.953	0.549	3.857	8.771	2.119	-0.793	-0.061	0.488	-9.519	-0.496	-0.805	0.061	0.916	0.061	1.913	8.272	2.533	-0.305	-0.671	0.793	1.688	9.606	0.511	-0.061	0.183	0.061	1510067017
-9.118	-2.238	-1.863	-0.183	0	0.488	2.719	-7.726	2.066	0.427	1.587	0.732	3.795	8.543	2.15	-0.916	-0.122	0.305	-9.662	-0.483	-1.001	-0.061	0.732	0	2.371	8.597	2.582	-0.305	-0.671	0.793	1.396	9.58	0.729	-0.549	0.427	0.427	1510067017
-10.002	-2.51	-2.248	-0.305	-0.122	0.366	2.366	-8.168	1.769	0.793	-0.488	0.916	3.778	8.853	2.082	-0.916	-0.305	-0.061	-10.273	-0.376	-1.33	-0.183	0.793	0	2.72	9.438	2.631	-0.122	-0.244	0.732	0.52	9.796	0.634	-0.305	-0.305	0.427	1510067017
-9.938	-2.383	-2.385	-0.61	0.061	0.366	2.661	-9.277	1.543	1.038	-2.136	1.038	3.923	9.623	1.971	-0.793	-0.427	-0.488	-10.496	-0.425	-1.637	-0.183	0.793	0	3.025	9.969	2.9	0.366	-0.122	0.488	0.269	10.222	0.479	-0.122	-0.244	0.244	1510067017
-9.637	-2.259	-2.315	-0.916	0.183	0.305	3.335	-9.792	1.442	1.099	-2.197	0.793	4.343	10.052	2.101	-0.427	-0.122	-0.61	-10.174	-0.477	-1.648	-0.305	0.305	-0.061	2.95	9.786	2.948	0.366	-0.122	0.488	-0.031	10.317	0.506	0	0.244	0.061	1510067017
-9.188	-2.284	-2.18	-0.61	0.061	0.244	3.735	-9.384	1.543	0.916	-1.16	0.122	4.656	9.79	2.363	-0.061	0.427	-0.366	-9.603	-0.571	-1.421	-0.366	0.122	-0.122	2.507	9.068	2.795	0.183	-0.061	0.427	-0.116	10.078	0.4	0.122	-0.061	-0.183	1510067017
-8.854	-2.181	-2.067	-0.366	0	0.122	3.536	-8.477	1.68	0.61	-0.244	-0.671	4.67	9.123	2.615	0.122	1.038	0.122	-9.603	-0.571	-1.421	-0.549	0.183	-0.183	2.507	9.068	2.795	-0.122	-0.061	0.427	-0.116	10.078	0.4	0.122	-0.061	-0.183	1510067017
-9.178	-2.088	-2.21	-0.488	-0.183	0.061	3.107	-7.855	1.715	0.488	-0.305	-1.038	4.289	8.654	2.606	-0.061	0.916	0.488	-9.7	-0.758	-1.402	-0.488	0.305	-0.244	2.294	8.379	2.438	-0.305	0.122	0.427	1.074	9.577	0.395	0.122	0.366	-0.061	1510067018
-9.61	-2.166	-2.322	-0.549	-0.122	0.061	2.7	-7.733	1.607	0.366	-0.854	-0.977	3.767	8.667	2.277	-0.305	0.183	0.427	-9.964	-0.748	-1.689	-0.366	0.366	-0.183	2.741	8.839	2.446	-0.305	0.183	0.427	0.904	9.703	0.525	-0.061	0.488	0.122	1510067018
-9.671	-2.165	-2.305	-0.366	-0.122	0.122	2.756	-8.02	1.559	0.244	-1.099	-0.488	3.771	9.049	2.232	-0.427	-0.488	0.122	-9.911	-0.934	-1.717	-0.427	0.061	-0.122	3.066	9.278	2.479	0.305	0.122	0.305	0.551	9.958	0.528	-0.061	0.488	0.122	1510067018
-9.548	-1.887	-2.285	-0.549	-0.061	0.122	2.967	-8.254	1.706	0	-0.61	-0.061	4.183	9.351	2.296	-0.183	-0.366	-0.122	-10.06	-0.89	-1.829	-0.427	-0.061	-0.122	3.089	9.418	2.609	0.488	0.183	0.122	0.474	10.033	0.477	0.061	0.183	0.122	1510067018
-9.471	-1.992	-2.334	-0.549	0.183	0.061	3.133	-8.247	1.842	-0.671	-0.183	0.122	4.551	9.501	2.342	0.183	0.488	-0.122	-9.892	-0.779	-1.873	-0.305	-0.061	-0.061	3.119	9.465	2.698	0.305	0.427	0.183	0.609	9.989	0.331	0.061	0.244	0.061	1510067018
-9.442	-1.975	-2.263	-0.427	0	0.061	3.046	-8.338	1.997	-1.282	0.122	0.061	4.51	9.601	2.53	0.427	0.977	0.122	-9.609	-0.892	-1.743	-0.427	-0.366	0	2.833	9.208	2.625	0.122	0.488	0.061	0.678	9.883	0.382	0.122	0.366	0	1510067018
-9.215	-1.835	-2.141	-0.427	-0.061	0.061	3.297	-8.327	1.814	-1.282	0.366	0.122	4.343	9.329	2.769	0.427	1.099	0.305	-9.494	-0.961	-1.57	-0.427	-0.183	-0.061	2.552	8.746	2.463	-0.061	0.366	0.061	0.693	9.843	0.49	0.061	0.244	0	1510067018
-9.426	-1.791	-2.204	-0.305	-0.061	0.061	3.189	-8.144	1.735	-0.916	0.671	0.183	4.073	8.979	2.899	0.244	0.854	0.366	-9.746	-0.742	-1.627	-0.244	-0.122	0	2.651	8.677	2.533	-0.122	0.305	0.122	1.042	9.704	0.572	-0.122	0.061	0.061	1510067018
-9.592	-1.742	-2.266	-0.183	0	0.122	2.719	-8.052	1.638	-0.671	-0.122	0.244	3.77	9.004	2.736	0.061	0.183	0.305	-9.752	-0.711	-1.718	-0.122	-0.244	0	2.919	8.957	2.6	0.183	0.366	0	1.23	9.89	0.438	-0.061	-0.061	0.244	1510067018
-9.691	-1.597	-2.267	-0.183	-0.061	0.061	2.963	-8.425	1.601	-0.427	-0.305	0.549	3.81	9.247	2.673	0	-0.122	0.122	-9.676	-0.894	-1.731	-0.305	-0.366	0.061	2.812	9.138	2.635	0.183	0.366	0	0.924	9.934	0.275	-0.122	0	0.244	1510067018
-9.619	-1.486	-2.285	-0.244	0	0.061	3.253	-8.652	1.503	-0.427	-0.305	0.549	4.118	9.404	2.793	0.122	0.244	0	-9.715	-0.813	-1.738	-0.183	-0.183	-0.061	2.761	9.179	2.681	0.244	0.244	0.061	0.825	9.976	0.377	0	0.122	0.122	1510067018
-9.519	-1.616	-2.187	-0.183	0	0	3.346	-8.741	1.66	0.427	0.122	0.977	4.115	9.487	2.836	0.122	0.488	0.061	-9.661	-0.73	-1.7	-0.122	-0.061	0	2.714	9.155	2.694	-0.061	0.061	0.061	1.001	9.914	0.507	-0.061	0.061	0	1510067018
-9.496	-1.616	-2.164	-0.061	-0.061	-0.061	3.013	-8.544	2.305	0.427	-0.305	0.427	3.911	9.426	2.815	0.061	0.244	0.122	-9.54	-0.701	-1.622	-0.122	-0.122	0.061	2.663	8.994	2.717	-0.061	0.061	0.061	0.975	9.964	0.5	-0.061	-0.183	0.061	1510067018
-9.473	-1.611	-2.175	-0.061	-0.061	0	3.01	-8.422	2.439	0	-0.183	0.183	3.786	9.251	2.833	0	-0.122	0.122	-9.624	-0.668	-1.579	-0.122	0	0.061	2.766	8.898	2.678	-0.122	-0.061	0	1.13	9.891	0.349	-0.061	0	0	1510067018
-9.493	-1.707	-2.242	0	0	0.061	3.284	-8.436	2.274	-0.122	-0.305	0.122	3.902	9.179	2.879	0	-0.061	0	-9.661	-0.697	-1.59	-0.122	0.061	0.122	2.87	8.893	2.683	-0.061	0.061	0	1.122	9.825	0.415	-0.061	0	0	1510067018
-9.509	-1.708	-2.239	0.061	-0.122	0	3.321	-8.562	2.102	-0.061	0.122	0.061	3.998	9.162	2.921	-0.061	0.244	-0.122	-9.705	-0.675	-1.692	-0.061	0	0	2.771	8.865	2.692	-0.061	0.061	0	1.084	9.874	0.502	-0.061	-0.122	0	1510067018
-9.441	-1.665	-2.201	0.183	-0.244	-0.183	3.341	-8.524	1.89	-0.061	0.122	0.061	3.862	9.149	2.829	-0.122	0	-0.183	-9.683	-0.695	-1.864	0	0.061	0	2.701	8.857	2.777	-0.061	0.061	0	0.888	9.903	0.432	0	-0.183	0	1510067018
-9.373	-1.692	-2.159	0.183	-0.366	-0.305	3.225	-8.415	1.847	0.244	0	-0.183	3.862	9.149	2.829	-0.122	0	-0.183	-9.782	-0.579	-1.7	0	0	0	2.756	8.945	2.735	-0.183	-0.244	-0.061	0.891	9.94	0.432	-0.061	-0.183	-0.061	1510067018
-9.537	-1.904	-2.121	0.305	-0.061	-0.122	3.118	-8.526	1.92	0.244	-0.122	-0.244	3.899	9.132	2.801	-0.122	-0.305	-0.061	-9.656	-0.689	-1.578	-0.061	0.183	0	2.956	9.173	2.669	-0.183	-0.244	-0.061	0.931	9.806	0.396	-0.061	-0.244	-0.122	1510067018
-9.692	-1.793	-2.217	0.244	-0.122	-0.061	3.001	-8.62	1.891	0.122	-0.244	-0.366	3.943	9.388	2.772	-0.061	-0.183	-0.244	-9.755	-0.682	-1.592	0	0.061	0	2.695	9.068	2.711	-0.183	-0.183	-0.122	1.125	9.863	0.502	-0.061	-0.122	-0.061	1510067018
-9.57	-1.785	-2.122	0.061	-0.061	-0.061	3.073	-8.575	1.564	0	-0.061	-0.305	3.927	9.317	2.695	-0.122	-0.061	-0.366	-9.711	-0.602	-1.669	0.061	0.183	-0.061	2.576	9.05	2.742	-0.183	-0.122	-0.061	0.892	9.892	0.486	-0.061	-0.061	-0.061	1510067018
-9.549	-1.879	-2.139	0.183	-0.061	-0.061	3.115	-8.64	1.522	0.122	0	-0.244	3.869	9.349	2.595	-0.183	-0.488	-0.305	-9.653	-0.613	-1.66	0.122	0.061	0	2.621	9.083	2.795	-0.061	-0.244	-0.122	0.763	9.922	0.445	0	-0.244	-0.122	1510067018
-9.428	-1.936	-2.074	0.244	0	0	3.042	-8.616	1.583	0.061	0.061	-0.305	4.079	9.368	2.608	-0.122	-0.549	-0.244	-9.674	-0.701	-1.715	0.122	0.183	-0.061	2.655	9.026	2.748	-0.061	-0.366	-0.183	0.901	9.872	0.446	0.061	-0.183	-0.183	1510067018
-9.502	-1.841	-2.101	0.244	-0.122	0	2.933	-8.569	1.688	0.061	-0.122	-0.366	4.194	9.284	2.613	-0.061	-0.366	-0.183	-9.641	-0.629	-1.615	0.183	0.122	-0.122	2.67	8.971	2.726	-0.122	-0.427	-0.122	1.136	9.822	0.514	0	-0.183	-0.061	1510067018
-9.476	-1.805	-2.084	0.122	0	0	3.052	-8.441	1.822	-0.122	0.061	-0.488	4.131	9.231	2.607	-0.061	-0.305	-0.122	-9.631	-0.618	-1.688	0.183	0.183	-0.061	2.653	9.019	2.694	-0.122	-0.366	-0.122	0.975	9.85	0.426	-0.122	-0.244	0	1510067018
-9.522	-1.906	-2.071	0.244	-0.061	0	3.045	-8.507	1.782	-0.244	0.305	-0.366	4.112	9.284	2.608	-0.122	-0.427	-0.122	-9.628	-0.63	-1.706	0.183	0.122	-0.061	2.608	9.054	2.652	0	-0.305	-0.122	0.865	9.806	0.379	0.061	-0.244	-0.061	1510067019
-9.485	-1.877	-2.074	0.183	0	0	2.95	-8.473	1.767	-0.244	0.305	-0.244	4.128	9.317	2.601	-0.122	-0.427	-0.061	-9.682	-0.607	-1.771	0.183	0.244	-0.061	2.608	9.054	2.652	-0.061	-0.427	-0.122	1.03	9.9	0.514	-0.061	0	0	1510067019
-9.561	-1.919	-2.074	0.122	0.061	0	2.957	-8.525	1.736	-0.183	0.122	-0.305	4.121	9.317	2.601	0	-0.427	-0.061	-9.719	-0.69	-1.872	0.122	0.122	-0.061	2.902	9.171	2.646	-0.061	-0.427	-0.122	0.843	9.818	0.468	-0.122	-0.183	0	1510067019
-9.615	-1.887	-2.157	0.122	-0.061	0	3.232	-8.603	1.8	-0.061	0.549	-0.305	4.165	9.421	2.696	0.061	-0.244	-0.122	-9.695	-0.627	-1.826	0.122	0.244	0	2.885	9.22	2.662	-0.122	-0.305	-0.122	0.886	9.921	0.429	0	-0.183	-0.061	1510067019
-9.532	-1.877	-2.08	0.061	-0.061	0.061	2.803	-8.457	1.863	-0.488	0.366	-0.305	4.136	9.417	2.796	0	-0.122	-0.122	-9.665	-0.602	-1.842	0.122	0.061	-0.061	2.885	9.22	2.662	-0.122	-0.305	-0.122	0.849	9.896	0.452	-0.061	-0.061	-0.061	1510067019
-9.487	-1.826	-2.068	0.061	0.061	0	2.772	-8.557	1.617	-0.488	0	-0.305	4.104	9.325	2.888	-0.061	-0.122	-0.122	-9.659	-0.67	-1.877	0.061	0.122	0	2.814	9.086	2.645	-0.061	-0.244	-0.122	0.924	9.86	0.455	0	-0.122	-0.061	1510067019
-9.548	-1.888	-2.105	-0.061	0	0	3.108	-8.604	1.34	0.122	-0.122	-0.122	4.107	9.359	2.93	-0.122	-0.183	-0.183	-9.664	-0.638	-1.944	0.061	0.183	-0.061	2.768	9.048	2.613	-0.061	-0.183	-0.061	0.848	9.897	0.414	0	-0.183	-0.061	1510067019
-9.53	-1.873	-2.126	0	-0.061	0	3.033	-8.667	1.705	0.671	-0.122	0.061	4.071	9.373	2.994	0	-0.244	-0.366	-9.673	-0.614	-1.943	0.061	0.122	-0.061	2.768	9.048	2.613	-0.061	-0.183	0	0.902	9.878	0.4	-0.061	0	-0.061	1510067019
-9.472	-1.878	-2.132	-0.122	0	0	2.854	-8.5	1.952	0.671	-0.122	0.061	4.181	9.495	2.745	0	0.183	-0.488	-9.673	-0.614	-1.943	0	0.122	-0.061	2.859	9.048	2.606	0	-0.183	0	0.902	9.878	0.4	-0.061	0	-0.061	1510067019
-9.499	-1.848	-2.076	-0.061	-0.061	0	3.019	-8.546	1.849	0.061	-0.244	-0.122	4.244	9.497	2.555	-0.671	1.099	-0.122	-9.716	-0.678	-2.062	-0.061	0.122	-0.061	2.832	9.04	2.61	0	0.061	-0.061	0.898	9.861	0.368	0	-0.061	-0.061	1510067019
-9.449	-1.832	-2.078	-0.183	-0.061	-0.061	3.37	-8.734	1.829	0.305	-0.549	-0.671	3.832	9.487	3.119	-1.282	0.427	0.488	-9.622	-0.729	-2.034	-0.061	-0.061	0	2.832	9.04	2.61	0.061	0.122	-0.183	0.989	9.857	0.457	-0.061	0.183	0	1510067019
-9.513	-1.826	-2.125	-0.183	-0.122	-0.122	4.588	-8.819	2.266	0.671	-0.61	-1.709	4.139	9.348	3.74	-0.916	-0.793	0.61	-9.622	-0.729	-2.034	0.061	-0.122	-0.061	2.58	9.073	2.608	0.061	0.061	-0.122	0.834	9.842	0.396	0	0.061	-0.061	1510067019
-9.53	-1.784	-2.135	-0.305	-0.183	-0.061	6.907	-8.263	3.007	0.854	1.343	-2.38	4.295	8.878	3.529	0.061	-1.465	0.244	-9.587	-0.696	-1.969	0.122	0	-0.061	2.58	9.073	2.608	0	-0.183	0.061	0.903	9.856	0.434	0	0.061	-0.061	1510067019
-9.592	-1.778	-2.11	-0.366	-0.122	0.061	8.355	-7.856	3.383	0.732	2.869	-3.052	4.65	8.881	3.096	0.183	-0.244	0.122	-9.65	-0.48	-1.818	0.061	-0.183	-0.122	3.151	8.985	2.427	0.122	0.183	0.427	0.903	9.856	0.434	0.061	0.122	0	1510067019
-9.621	-1.765	-2.143	-0.488	-0.183	0.061	9.32	-7.452	4.066	0.671	5.859	-3.662	4.925	8.778	2.895	0.183	0.671	0	-9.483	-0.358	-1.622	-0.305	-0.061	-0.061	3.097	8.943	2.487	0.366	0.854	0.366	0.995	9.893	0.356	0	0.183	0.061	1510067019
-9.488	-1.878	-2.155	-0.549	-0.183	0.122	9.341	-7.517	3.89	0.732	7.019	-4.272	5.181	8.965	2.853	0.122	0.732	0.061	-9.579	-0.523	-1.647	-0.488	-0.122	-0.061	3.125	9.214	2.434	0.488	1.404	0.61	0.927	9.939	0.342	0	0.183	0.061	1510067019
-9.435	-1.955	-2.128	-0.549	-0.183	0	9.312	-7.933	3.703	1.465	8.911	-4.7	5.55	9.21	2.931	0.183	0.488	0.549	-9.818	-0.81	-2.059	-0.61	-0.061	0	3.125	9.214	2.434	0.488	1.709	0.916	0.959	9.859	0.385	-0.061	0.305	0.061	1510067019
-9.467	-2.163	-2.05	-0.305	-0.122	-0.061	8.045	-8.219	3.835	2.197	9.888	-5.554	6.476	9.226	2.973	-0.183	0.488	1.953	-9.818	-0.81	-2.059	-0.549	-0.183	-0.061	2.693	9.062	2.487	0.427	1.892	0.793	0.743	9.905	0.445	-0.122	0.244	0.122	1510067019
-9.409	-2.218	-2.061	-0.183	-0.061	-0.122	6.38	-7.821	3.511	2.197	8.667	-5.554	6.464	9.088	2.86	-0.427	-0.488	2.991	-9.935	-0.859	-2.172	-0.488	-0.244	0	2.693	9.062	2.487	0.183	1.587	0.732	0.743	9.905	0.445	-0.122	0.244	0.122	1510067019
-9.427	-2.286	-1.989	0.122	0	-0.183	5.455	-7.422	3.175	2.197	8.667	-5.554	6.822	8.79	2.966	0	-1.221	3.113	-9.906	-1.037	-2.205	-0.183	-0.305	-0.061	2.987	8.948	2.397	0.244	1.465	0.977	0.599	9.91	0.414	-0.061	0.183	0.122	1510067019
-9.47	-2.271	-1.993	0.244	0	-0.183	3.61	-6.907	3.169	2.197	7.812	-5.249	7.879	8.562	2.822	0.183	0.854	3.357	-9.956	-1.069	-2.274	0.061	-0.671	-0.061	3.793	8.693	2.744	0.427	1.892	0.916	0.54	9.924	0.566	-0.061	-0.061	0.061	1510067019
-9.5	-2.227	-1.951	0.488	0	-0.183	2.346	-6.209	3.75	2.197	5.737	-5.005	7.523	8.48	2.39	0.427	1.526	4.15	-9.908	-1.116	-2.137	0.305	-0.793	0	3.793	8.693	2.744	0.427	2.319	0.793	0.534	9.952	0.507	-0.061	-0.061	0.061	1510067019
-9.526	-2.097	-1.977	0.61	0.122	-0.244	2.056	-5.369	4.473	1.892	5.188	-4.578	7.278	8.288	2.201	1.16	0.183	4.272	-9.737	-0.833	-1.803	0.549	-0.732	-0.061	3.598	8.855	2.588	0.122	2.686	1.038	0.55	9.946	0.483	-0.061	-0.305	0	1510067019
-9.525	-2.009	-1.938	0.732	0.122	-0.183	1.554	-4.948	5.405	1.221	3.906	-4.333	8.315	8.386	2.366	1.099	3.54	3.906	-9.737	-0.833	-1.803	0.61	-0.732	0	3.628	8.94	2.829	0.183	2.808	1.221	0.699	9.93	0.392	0	-0.427	0	1510067019
-9.562	-1.806	-1.928	0.671	0.183	-0.122	1.309	-4.235	6.081	0.549	2.869	-3.906	7.751	8.314	2.462	1.038	5.859	3.662	-9.676	-0.792	-1.607	0.61	-0.732	0	3.546	8.903	3.005	0.427	2.93	1.282	0.699	9.93	0.392	0	-0.549	-0.061	1510067019
-9.618	-1.662	-1.974	0.488	0.061	-0.122	0.919	-3.744	6.765	0.061	2.502	-3.296	6.907	8.39	2.755	0.916	5.92	3.845	-9.518	-0.634	-1.258	0.61	-0.671	0	3.352	8.814	3.007	0.305	2.747	1.343	1.151	9.824	0.383	0	-0.427	-0.061	1510067020
-9.631	-1.663	-1.997	0.427	0	-0.122	0.388	-3.631	7.16	-0.671	1.709	-2.625	6.23	8.439	3.155	0.61	5.066	3.906	-9.518	-0.634	-1.258	0.549	-0.427	0	2.554	8.86	3.551	0	2.441	1.282	1.287	9.839	0.309	0.061	-0.488	-0.061	1510067020
-9.542	-1.678	-1.924	0.305	0	-0.061	-0.048	-3.766	7.266	-1.404	0.916	-1.648	5.646	8.278	3.468	0.305	4.272	3.601	-9.575	-0.581	-1.251	0.549	-0.366	0	2.554	8.86	3.551	-0.122	2.014	1.099	1.287	9.839	0.309	0.061	-0.488	-0.061	1510067020
-9.561	-1.694	-1.92	0.244	0.122	-0.061	-0.284	-4.028	6.76	-2.197	0.549	-0.549	4.803	7.876	3.673	0.488	1.282	2.93	-9.589	-0.514	-1.217	0.366	-0.305	0	2.489	8.77	3.548	-0.244	1.099	0.732	1.333	9.772	0.311	0.061	-0.366	-0.061	1510067020
-9.672	-1.741	-1.962	0.122	0	-0.061	-2.101	-5.333	7.116	-1.587	-3.052	-0.122	4.724	7.901	3.865	-1.282	6.653	0.854	-9.589	-0.514	-1.217	0.305	-0.183	0	2.432	8.502	3.871	-0.183	0.488	0.427	1.305	9.808	0.317	0	-0.305	-0.061	1510067020
-9.635	-1.751	-1.985	0	0	0	0.711	-5.776	8.501	-0.916	-3.174	0.916	2.525	6.002	4.063	0.61	0.366	-1.038	-9.653	-0.518	-1.17	0.122	-0.122	0	2.432	8.502	3.871	-0.305	0	-0.061	1.305	9.808	0.317	0	-0.305	-0.061	1510067020
-9.556	-1.776	-2.054	-0.183	-0.061	0	2.677	-4.521	8.453	-0.916	-1.953	1.038	4.175	7.462	4.901	-0.305	-0.977	0.183	-9.607	-0.571	-1.071	0.122	0.061	-0.061	2.539	8.235	3.638	-0.305	-0.366	-0.488	1.287	9.891	0.239	-0.061	-0.061	-0.122	1510067020
-9.532	-1.775	-2.015	-0.305	-0.122	0	3.603	-3.707	7.565	-0.488	-0.183	0.427	7.348	6.115	5.603	0.61	-0.793	0.427	-9.593	-0.517	-1.035	-0.061	0.183	-0.061	3.162	8.675	3.682	-0.305	-1.038	-0.427	1.229	9.807	0.31	0	0	-0.122	1510067020
-9.485	-1.95	-1.975	-0.366	-0.061	0	4.358	-3.525	8.969	-0.61	-1.16	-0.244	7.995	5.565	5.908	0.427	0.977	-0.305	-9.566	-0.616	-0.949	-0.061	0.427	-0.122	3.858	8.313	3.881	-0.427	-1.038	-0.305	1.195	9.829	0.275	0	0	-0.122	1510067020
-9.435	-2.202	-1.973	-0.244	0.061	0.061	4.323	-4.102	9.837	0	0	-0.244	7.715	5.837	6.269	0.183	-0.122	0.061	-9.624	-0.819	-1.011	0	0.427	-0.122	3.858	8.313	3.881	-0.427	-0.916	0.061	1.095	9.833	0.244	0	0.122	-0.061	1510067020
-9.454	-2.286	-2.056	-0.183	0	0.122	2.355	-4.626	9.141	0.427	0.427	-0.183	7.594	6.15	6.576	-0.488	0.183	0.427	-9.637	-0.719	-1.046	0.061	0.549	-0.122	3.138	8.498	3.658	-0.488	-0.671	0.061	0.937	9.879	0.303	-0.061	0.366	-0.061	1510067020
-9.483	-2.257	-2.062	-0.183	0	0.122	0.944	-4.358	8.598	0.549	-0.977	-0.366	7.558	5.914	6.609	-0.732	0.305	0.427	-9.715	-0.666	-1.235	0	0.61	-0.122	3.664	8.405	3.683	-0.61	-1.099	-0.061	0.687	9.863	0.345	-0.061	0.366	-0.061	1510067020
-9.499	-2.245	-2.017	-0.183	0	0.122	1.578	-4.224	8.341	0.732	-0.488	0	7.324	5.608	6.237	-0.671	0.366	0.305	-9.744	-0.885	-1.453	-0.061	0.61	-0.122	3.664	8.405	3.683	-0.427	-1.343	0.122	0.656	9.936	0.37	0	0.061	-0.061	1510067020
-9.453	-2.189	-2.007	-0.061	0.061	0.122	2.53	-3.826	7.872	0.488	-0.122	0.732	6.93	5.401	5.912	-0.732	-0.305	0.122	-9.744	-0.885	-1.453	0	0.549	-0.122	4.026	8.297	3.872	-0.427	-0.916	0.183	0.691	9.902	0.362	-0.061	0.122	-0.061	1510067020
-9.418	-2.122	-2.032	-0.122	0.061	0.061	2.622	-3.616	7.747	0.244	-0.916	0.366	7.016	5.225	5.56	-0.671	0	0.183	-9.744	-0.836	-1.591	0	0.427	-0.061	3.957	8.061	3.689	-0.305	-0.671	0.061	0.687	9.904	0.389	0	0	-0.122	1510067020
-9.491	-2.133	-2.07	-0.061	0	0.061	3.299	-3.567	7.746	0.183	-0.977	0.244	7.104	5.099	5.527	-0.488	0.122	0.061	-9.838	-0.83	-1.8	0	0.366	-0.061	3.957	8.061	3.689	-0.183	-0.732	0.061	0.732	9.88	0.372	-0.061	0.122	-0.061	1510067020
-9.457	-2.141	-2.119	-0.061	0.061	0.061	3.73	-3.497	7.784	0.183	-0.427	0.244	7.185	4.98	5.624	-0.366	0	0.061	-9.838	-0.83	-1.8	0	0.244	-0.061	4.142	8.247	3.67	-0.183	-0.549	0	0.713	9.911	0.374	0	-0.061	-0.122	1510067020
-9.458	-2.149	-2.117	0	0	0	3.577	-3.57	8.112	0.244	-0.671	-0.183	7.43	4.968	5.764	-0.183	0.122	0.061	-9.805	-0.873	-1.867	-0.061	0.061	0	4.351	8.138	3.708	-0.122	-0.427	-0.061	0.713	9.911	0.374	0	0	-0.061	1510067020
-9.458	-2.088	-2.133	0.061	0.061	0	2.881	-3.663	8.217	0.244	-0.854	-0.061	7.224	5.039	5.962	-0.183	-0.244	0.183	-9.72	-0.813	-1.771	0	0	-0.061	4.236	8.154	3.759	-0.061	-0.183	-0.061	0.676	9.91	0.316	-0.061	-0.122	-0.061	1510067020
-9.49	-2.052	-2.176	0	0	0	2.684	-3.694	7.823	0.244	-1.221	-0.183	7.302	5.097	6.263	-0.183	-0.122	0.122	-9.72	-0.813	-1.771	0	0	0	3.887	8.137	3.591	0	-0.183	-0.061	0.662	9.908	0.312	0	-0.122	-0.061	1510067020
-9.483	-1.999	-2.132	0	0	0	3.297	-3.826	8.107	0.244	-0.671	0.061	7.275	5.15	6.081	-0.305	0.122	0.122	-9.67	-0.845	-1.782	0	-0.061	0	3.972	8.209	3.638	0.061	-0.305	-0.061	0.717	9.873	0.339	0	-0.122	-0.061	1510067020
-9.467	-1.985	-2.143	0	0	0	3.328	-3.785	8.262	0.427	-0.977	-0.122	7.355	5.155	6.126	-0.305	-0.427	0.305	-9.666	-0.852	-1.798	0	0	-0.061	3.972	8.209	3.638	0.061	-0.305	-0.061	0.805	9.915	0.273	0	-0.122	-0.061	1510067020
-9.483	-1.956	-2.153	-0.061	0	0	3.53	-3.692	8.026	0.366	-1.404	0	7.495	5.126	6.278	-0.305	-0.488	0.305	-9.666	-0.852	-1.798	0	-0.061	-0.061	4.029	8.325	3.604	0	-0.183	-0.061	0.825	9.862	0.297	-0.061	-0.061	-0.061	1510067020
-9.479	-1.96	-2.186	-0.061	0	0	3.949	-3.573	7.99	0.549	-1.16	-0.122	7.495	5.046	6.039	-0.305	-0.427	0.305	-9.666	-0.852	-1.798	0	-0.061	-0.061	3.97	8.233	3.543	0	-0.183	-0.061	0.736	9.871	0.264	0	-0.122	0	1510067020
-9.473	-1.987	-2.176	-0.061	-0.061	0	4.034	-3.583	8.156	0.549	-0.488	-0.061	7.574	4.957	6.072	-0.244	0	0.366	-9.666	-0.852	-1.798	0	-0.061	-0.061	3.97	8.233	3.543	-0.061	-0.244	0	0.803	9.9	0.262	0	-0.061	0	1510067020
-9.491	-1.954	-2.172	-0.122	0	0	3.86	-3.363	7.861	0.488	-0.488	0	7.59	4.93	6.138	-0.244	0.061	0.427	-9.688	-0.822	-1.805	-0.122	0	-0.061	4.075	8.253	3.519	-0.061	-0.183	0	0.754	9.879	0.284	0.061	0	-0.061	1510067021
-9.531	-1.956	-2.194	-0.122	-0.061	0	3.889	-3.228	7.909	0.488	-0.488	0	7.529	4.789	6.179	-0.244	-0.061	0.427	-9.634	-0.848	-1.78	-0.122	0	-0.061	3.992	8.19	3.484	-0.122	-0.122	0	0.75	9.897	0.25	-0.061	0	0	1510067021
-9.465	-1.952	-2.181	-0.183	0	0	4.136	-3.068	7.959	0.549	-0.427	0.305	7.552	4.577	6.279	-0.427	0.122	0.427	-9.641	-0.883	-1.799	-0.122	0	-0.061	3.95	8.184	3.425	0.061	-0.183	0.061	0.745	9.884	0.276	0	0	0	1510067021
-9.476	-1.986	-2.18	-0.183	-0.061	0	4.063	-3.12	7.963	0.549	-0.427	0.305	7.684	4.553	6.026	-0.427	0.183	0.488	-9.641	-0.883	-1.799	-0.122	0.061	0	4.048	8.27	3.519	0.061	-0.183	0.061	0.797	9.896	0.292	0	0	0	1510067021
-9.448	-1.997	-2.156	-0.122	0	0.061	3.609	-3.071	7.947	0.61	-0.061	0.244	7.797	4.526	6.147	-0.427	-0.122	0.549	-9.65	-0.852	-1.83	-0.122	0	0	4.048	8.27	3.519	0	-0.122	0.061	0.797	9.896	0.292	-0.061	0.061	0	1510067021
-9.471	-2.005	-2.181	-0.061	-0.061	0.061	3.802	-3.204	7.866	0.549	-0.732	0.305	7.71	4.333	6.243	-0.366	-0.122	0.549	-9.649	-0.86	-1.845	-0.183	0	0	4.042	8.294	3.499	0.061	-0.061	0.061	0.713	9.899	0.257	-0.061	0	0	1510067021
-9.495	-1.993	-2.163	-0.061	-0.061	0.061	4.307	-3.065	7.781	0.488	-0.61	0.183	7.787	4.173	5.907	-0.244	-0.244	0.793	-9.635	-0.916	-1.861	-0.122	0.061	-0.061	4.02	8.18	3.393	0	-0.122	0.061	0.713	9.899	0.257	-0.061	0	0	1510067021
-9.473	-1.94	-2.155	-0.061	0	0.061	4.307	-3.065	7.781	0.488	-0.61	0.183	7.901	4.069	5.916	-0.183	-0.549	0.793	-9.646	-0.853	-1.885	-0.061	0	-0.061	4.136	8.183	3.469	-0.061	-0.061	0.122	0.732	9.886	0.34	-0.061	0	0	1510067021
-9.449	-1.912	-2.164	-0.122	-0.061	0	4.756	-2.784	7.904	0.732	0.061	0.122	7.821	4.085	6.059	-0.244	-0.854	0.732	-9.672	-0.848	-1.908	-0.122	0	-0.061	4.145	8.192	3.447	0	0.061	0	0.699	9.904	0.246	-0.061	-0.061	0	1510067021
-9.429	-1.91	-2.128	-0.122	-0.061	0	4.682	-2.646	7.928	0.732	0	0.061	7.912	4.11	6.21	-0.305	-0.366	0.427	-9.629	-0.816	-1.879	-0.122	0	0	3.99	8.19	3.391	0.061	-0.061	-0.061	0.699	9.904	0.246	-0.061	-0.061	0	1510067021
-9.499	-1.93	-2.174	-0.122	-0.061	0	4.368	-2.51	7.863	0.793	0.061	0.122	7.917	4.061	6.225	-0.305	0	0.366	-9.635	-0.81	-1.89	-0.122	0	0	4.009	8.191	3.425	0	-0.183	-0.061	0.806	9.853	0.281	-0.061	0	0	1510067021
-9.57	-1.921	-2.165	-0.122	-0.061	0.061	4.217	-2.401	7.946	0.916	0.366	0.305	7.863	3.926	6.188	-0.427	-0.366	0.427	-9.684	-0.909	-1.939	-0.061	0	0	4.154	8.236	3.454	-0.122	-0.122	0	0.892	9.897	0.319	-0.122	0	0.061	1510067021
-9.552	-1.877	-2.159	-0.122	-0.061	0.061	3.979	-2.366	8.126	0.916	0.244	0.183	8.148	3.669	6.279	-0.488	-0.183	0.244	-9.695	-0.767	-1.977	-0.122	0	-0.061	4.213	8.259	3.48	-0.122	-0.061	-0.061	0.892	9.897	0.319	-0.122	0	0.061	1510067021
-9.516	-1.857	-2.144	-0.183	-0.122	0	4.109	-2.255	8.539	0.61	0.122	0.122	8.217	3.371	6.108	-0.305	0.061	0.305	-9.658	-0.779	-1.987	-0.183	0	0	4.152	8.196	3.418	-0.061	-0.061	0	0.778	9.918	0.301	-0.061	0	0.061	1510067021
-9.479	-1.884	-2.111	-0.122	-0.122	0	4.264	-2.096	8.827	0.244	0.183	0.183	8.181	3.333	5.788	-0.122	-0.061	0.305	-9.644	-0.853	-1.983	-0.122	0	0	4.223	8.095	3.42	0	0.061	0	0.866	9.89	0.294	-0.061	0.061	0	1510067021
-9.465	-1.845	-2.073	-0.122	-0.061	0	4.041	-2.131	8.687	0.061	0	0.183	7.997	3.548	5.891	-0.122	-0.122	0.122	-9.66	-0.792	-2.028	-0.183	-0.122	-0.061	4.293	8.228	3.47	-0.061	0.122	0	0.866	9.89	0.294	-0.061	0.061	0	1510067021
-9.543	-1.816	-2.104	-0.122	-0.061	0	3.799	-2.135	8.382	-0.183	0.122	0.366	7.939	3.633	6.021	-0.122	0	-0.061	-9.647	-0.796	-2.015	-0.183	-0.183	0	4.14	8.239	3.49	0	0.122	-0.122	0.853	9.863	0.337	-0.061	0	0.061	1510067021
-9.55	-1.826	-2.126	-0.122	-0.061	0	3.836	-2.266	8.116	-0.366	0.061	0.305	7.968	3.65	6.265	-0.061	0.671	-0.244	-9.668	-0.823	-2	-0.183	-0.061	0	3.96	8.22	3.481	-0.061	-0.061	-0.061	0.914	9.893	0.276	-0.061	-0.061	0.061	1510067021
-9.56	-1.8	-2.135	-0.122	-0.061	0	3.737	-2.352	7.922	-0.366	0.061	0.305	7.968	3.59	6.26	-0.061	0.366	-0.244	-9.677	-0.805	-2.028	-0.122	-0.122	0	4.057	8.291	3.51	-0.122	-0.061	-0.122	0.914	9.893	0.276	-0.061	0	0.061	1510067021
-9.538	-1.823	-2.105	-0.122	-0.061	0	3.737	-2.352	7.922	-0.305	0.122	0.122	8.192	3.536	6.331	-0.061	0.916	-0.183	-9.685	-0.818	-2.019	-0.122	-0.122	0	4.095	8.241	3.557	-0.122	-0.061	-0.122	0.907	9.897	0.319	0	0.061	0.061	1510067021
-9.497	-1.842	-2.085	-0.061	-0.061	0	4.071	-2.361	8.199	-0.244	-0.122	0	8.075	3.397	6.373	0.061	1.099	-0.183	-9.646	-0.829	-1.967	-0.061	-0.122	-0.061	3.99	8.198	3.443	-0.122	-0.122	-0.122	0.912	9.891	0.31	-0.122	-0.061	0	1510067021
-9.549	-1.875	-2.092	0	0	0	4.003	-2.366	8.378	-0.122	-0.183	-0.488	7.808	3.51	6.436	0.061	0.732	0	-9.656	-0.78	-1.946	-0.061	-0.122	-0.061	4.045	8.244	3.508	-0.061	-0.122	-0.122	0.863	9.891	0.315	-0.122	-0.061	0	1510067021
-9.532	-1.832	-2.082	0	0	0	3.67	-2.464	8.504	-0.061	-0.061	-0.305	7.521	3.602	6.514	0.061	-0.122	0.122	-9.673	-0.802	-1.942	-0.061	-0.183	0	4.045	8.244	3.508	-0.061	-0.061	-0.183	0.92	9.883	0.356	-0.061	-0.061	0	1510067021
-9.543	-1.82	-2.064	0	-0.061	0	3.32	-2.687	8.515	-0.061	-0.061	-0.305	7.911	3.682	6.846	-0.061	0	0.061	-9.659	-0.833	-1.932	0	-0.122	0	3.982	8.341	3.481	-0.061	-0.183	-0.183	0.918	9.877	0.37	-0.061	-0.061	0	1510067021
-9.551	-1.818	-2.095	0	-0.061	0	3.775	-2.299	8.142	-0.061	-0.366	-0.305	8.021	3.657	7.045	-0.183	0.488	0.061	-9.65	-0.824	-1.887	0	-0.122	0	3.956	8.354	3.478	-0.122	-0.183	-0.122	0.918	9.877	0.37	0	-0.061	0	1510067022
-9.548	-1.812	-2.097	-0.061	-0.061	0.061	3.775	-2.299	8.142	-0.244	-0.366	0.061	7.6	3.413	6.84	-0.122	0.122	0	-9.668	-0.756	-1.846	0	-0.122	0	4.037	8.329	3.474	-0.122	-0.183	-0.122	0.947	9.879	0.339	-0.061	-0.122	0	1510067022
-9.526	-1.774	-2.08	0	0	0.061	4.784	-1.955	8.319	-0.244	-0.549	0.244	7.881	3.229	6.559	0.122	0	0	-9.65	-0.729	-1.808	0	-0.183	0	4.181	8.234	3.488	-0.183	-0.061	0	1.065	9.863	0.361	0	-0.122	0	1510067022
-9.554	-1.707	-2.116	-0.061	0	0	5.136	-2.061	8.502	-0.061	0.122	-0.183	7.372	3.481	6.563	0.061	-0.122	-0.061	-9.654	-0.756	-1.828	0	-0.183	0	4.173	8.173	3.486	-0.183	0.061	0	1.065	9.863	0.361	0	-0.061	0.061	1510067022
-9.516	-1.707	-2.133	-0.122	0	0	4.45	-2.068	8.349	-0.061	-0.183	-0.061	7.411	3.633	6.808	-0.183	-0.427	-0.183	-9.677	-0.718	-1.816	0	-0.122	0.061	3.9	8.285	3.472	-0.122	0	-0.061	0.912	9.859	0.317	-0.061	0	0	1510067022
-9.525	-1.788	-2.088	-0.061	-0.061	-0.061	4.332	-2.233	8.126	-0.183	-0.427	0.061	7.625	3.606	6.763	-0.122	-0.549	-0.183	-9.639	-0.724	-1.841	-0.061	-0.122	0	3.805	8.311	3.498	-0.061	-0.244	-0.061	0.916	9.88	0.318	0	-0.061	0	1510067022
-9.482	-1.817	-2.038	0.061	0	-0.061	4.303	-2.373	7.982	-0.244	-0.427	0	7.823	3.503	6.611	-0.061	-0.427	-0.244	-9.678	-0.779	-1.857	-0.061	-0.122	0	3.979	8.197	3.541	-0.183	-0.183	-0.061	0.916	9.88	0.318	0	-0.061	0	1510067022
-9.551	-1.794	-2.146	0.061	-0.122	-0.061	4.314	-2.519	8.014	-0.244	-0.427	0	7.746	3.395	6.407	0	0	-0.244	-9.648	-0.815	-1.828	0.061	-0.183	0	4.037	8.126	3.505	-0.183	-0.122	-0.061	0.935	9.875	0.315	0	0	0	1510067022
-9.506	-1.816	-2.129	0	-0.122	0	4.314	-2.519	8.014	-0.122	0.183	0	7.75	3.396	6.361	-0.122	-0.305	-0.183	-9.583	-0.707	-1.698	0.061	-0.061	0	3.842	8.016	3.435	-0.061	0	-0.061	0.88	9.88	0.309	-0.061	-0.183	-0.061	1510067022
-9.476	-1.78	-2.042	0.061	-0.061	0	4.199	-2.504	7.903	-0.183	-0.427	0.061	7.796	3.455	6.229	-0.183	-0.61	-0.122	-9.582	-0.725	-1.677	0.061	0	-0.061	3.814	8.215	3.472	0.061	-0.122	-0.061	1.086	9.843	0.284	-0.061	-0.183	-0.061	1510067022
-9.545	-1.726	-2.073	0.061	0	0	4.467	-2.659	7.966	-0.122	-0.122	0.061	7.998	3.586	6.212	-0.122	-0.366	-0.122	-9.619	-0.749	-1.718	0.061	0	-0.061	3.814	8.215	3.472	0.061	-0.183	-0.122	1.128	9.819	0.328	0	-0.122	0	1510067022
