# Supplementary material for: A deep learning approach for lower back-pain risk prediction during manual lifting
Source: PLoS One. 2021 Feb 19;16(2):e0247162. doi: 10.1371/journal.pone.0247162 (PMC7894914; doi:10.1371/journal.pone.0247162)
Supplement: S1 Data — (ZIP) [file pone.0247162.s001.zip › source-used/Subject_01_P1_Zone10_T1.csv]

Side_A_x	Side_A_y	Side_A_z	Side_G_x	Side_G_y	Side_G_z	LtWt_A_x	LtWt_A_y	LtWt_A_z	LtWt_G_x	LtWt_G_y	LtWt_G_z	RtWt_A_x	RtWt_A_y	RtWt_A_z	RtWt_G_x	RtWt_G_y	RtWt_G_z	Back_A_x	Back_A_y	Back_A_z	Back_G_x	Back_G_y	Back_G_z	UArm_A_x	UArm_A_y	UArm_A_z	UArm_G_x	UArm_G_y	UArm_G_z	Thig_A_x	Thig_A_y	Thig_A_z	Thig_G_x	Thig_G_y	Thig_G_z	Time_stp
-9.371	-2.53	-2.273	-0.305	-0.061	0.061	3.031	-8.513	1.805	0.305	0.061	0.061	3.67	9.501	2.54	-0.305	0	-0.244	-9.696	-0.638	-1.857	-0.122	0.061	-0.061	2.492	9.205	2.134	0	-0.122	0.061	1.158	9.836	0.08	-0.061	0.061	0.061	1510068893
-9.357	-2.561	-2.254	-0.244	-0.061	0.061	3.059	-8.477	1.779	0.244	-0.183	-0.122	3.859	9.549	2.503	-0.549	0.183	-0.061	-9.751	-0.603	-1.875	-0.122	0.061	-0.061	2.44	9.257	2.134	-0.061	-0.122	0.122	1.091	9.861	0.172	-0.122	0.183	0	1510068893
-9.305	-2.535	-2.247	-0.244	0	0.061	3.079	-8.46	1.824	0.122	0	-0.244	3.889	9.482	2.846	-0.732	0.305	0.183	-9.777	-0.634	-1.921	-0.122	-0.061	-0.061	2.617	9.237	2.128	0	0	0.122	1.103	9.856	0.132	0	0.061	0	1510068893
-9.31	-2.518	-2.214	-0.183	0	0	3.011	-8.469	1.842	0	0.122	-0.305	3.749	9.457	3.01	-0.366	-0.61	0.366	-9.728	-0.636	-1.903	-0.122	-0.122	-0.061	2.585	9.263	2.14	0.061	0.183	0.061	1.029	9.873	0.179	-0.061	0.122	0	1510068893
-9.327	-2.482	-2.263	-0.122	0	0	2.899	-8.447	1.901	0	0.122	-0.305	3.84	9.318	2.86	0	-0.854	0.305	-9.728	-0.636	-1.903	-0.122	-0.122	-0.061	2.468	9.266	2.163	0.061	0.061	0.183	1.036	9.839	0.176	0	0	0	1510068893
-9.335	-2.472	-2.242	-0.122	0	0	2.769	-8.421	1.956	0	0.122	-0.305	4.006	9.372	2.683	0.122	0.122	0.305	-9.728	-0.636	-1.903	-0.122	-0.122	-0.061	2.603	9.214	2.196	0	0.122	0.244	1.036	9.857	0.144	-0.061	0	0	1510068893
-9.371	-2.394	-2.247	-0.061	0.061	0.061	2.769	-8.421	1.956	-0.122	0.122	-0.366	3.712	9.387	2.487	0.061	0.244	0.244	-9.728	-0.636	-1.903	-0.122	-0.122	-0.061	2.596	9.259	2.16	0	0.244	0.183	1.182	9.828	0.163	0	0	0	1510068893
-9.385	-2.263	-2.257	-0.061	-0.061	-0.061	2.688	-8.478	1.995	-0.122	0.122	-0.366	3.502	9.359	2.35	0.122	-0.183	0.183	-9.728	-0.636	-1.903	-0.122	-0.122	-0.061	2.433	9.222	2.188	0.061	0.244	0.122	1.203	9.833	0.16	0	0	0.061	1510068893
-9.359	-2.371	-2.217	0	-0.122	-0.122	2.7	-8.586	1.954	-0.244	0.305	-0.244	3.482	9.307	2.281	0.122	-0.122	0.183	-9.672	-0.635	-1.918	0	0.061	0	2.299	9.137	2.194	0.061	0.061	0.122	1.077	9.854	0.145	0	-0.061	0	1510068893
-9.377	-2.413	-2.231	0.061	-0.122	-0.061	2.769	-8.427	1.704	-0.122	0.061	-0.305	3.357	9.335	2.273	0.122	-0.122	0.122	-9.674	-0.62	-1.867	0	-0.061	0	2.427	9.172	2.201	-0.061	0	0	1.182	9.869	0.144	-0.061	-0.061	-0.061	1510068893
-9.368	-2.332	-2.243	0.061	-0.122	0	2.47	-8.518	2.083	0.305	0.183	-0.366	3.329	9.363	2.376	0.122	-0.061	-0.061	-9.533	-0.583	-1.779	0	0.061	0	2.515	9.21	2.241	0	0	-0.061	1.256	9.823	0.158	-0.061	-0.061	-0.061	1510068893
-9.399	-2.311	-2.266	0	-0.061	-0.061	2.547	-8.458	2.433	0.183	-0.549	-0.305	3.341	9.415	2.519	0.122	-0.061	-0.244	-9.589	-0.584	-1.826	0	0.183	0	2.328	9.203	2.224	-0.061	-0.061	0	1.256	9.796	0.14	0	-0.122	0	1510068893
-9.423	-2.376	-2.243	0	-0.061	0	2.961	-8.425	2.206	-0.122	-0.061	0.061	3.316	9.534	2.617	0.244	-0.427	-0.427	-9.629	-0.547	-1.884	-0.061	0.244	0	2.294	9.244	2.257	-0.061	-0.244	0	1.25	9.836	0.152	0	-0.061	0	1510068894
-9.351	-2.372	-2.231	0	0.061	0.061	2.789	-8.538	2.03	-0.122	-0.061	0.061	3.541	9.624	2.594	0.244	-0.366	-0.427	-9.646	-0.592	-1.93	0	0.183	0	2.511	9.331	2.251	-0.061	-0.305	0	1.237	9.839	0.105	-0.061	-0.061	-0.061	1510068894
-9.392	-2.348	-2.247	0.061	0	0	2.789	-8.538	2.03	-0.061	-0.122	0.122	3.631	9.641	2.57	0.122	-0.061	-0.427	-9.65	-0.557	-1.971	0	0.183	0	2.565	9.348	2.256	-0.183	-0.366	0	1.201	9.824	0.15	0	-0.061	-0.061	1510068894
-9.338	-2.371	-2.251	0	0	0	2.942	-8.492	2.095	-0.061	-0.183	0.183	3.614	9.557	2.543	0	-0.122	-0.305	-9.64	-0.591	-1.987	0	0.244	0	2.501	9.247	2.216	-0.183	-0.427	0	1.14	9.85	0.118	-0.061	-0.122	-0.061	1510068894
-9.385	-2.454	-2.25	0	0	0.061	2.857	-8.461	2.204	-0.183	-0.427	0.061	3.668	9.551	2.486	-0.244	-0.122	-0.183	-9.625	-0.55	-2.019	0	0.244	0	2.535	9.211	2.198	-0.183	-0.427	0.061	1.188	9.839	0.138	0	-0.061	-0.061	1510068894
-9.368	-2.361	-2.271	0	0	0.061	2.999	-8.5	2.073	-0.244	-0.366	0.122	3.76	9.512	2.522	-0.427	-0.122	-0.122	-9.685	-0.529	-2.086	0	0.244	0	2.638	9.182	2.169	-0.122	-0.427	0	1.183	9.818	0.139	0	-0.061	-0.061	1510068894
-9.369	-2.369	-2.278	0	0	0	3.018	-8.526	1.946	-0.244	-0.366	0.122	3.813	9.433	2.572	-0.488	-0.183	-0.061	-9.637	-0.562	-2.111	0	0.244	0	2.683	9.132	2.168	-0.061	-0.366	0	1.15	9.86	0.146	0	-0.061	-0.061	1510068894
-9.351	-2.329	-2.28	0	0	0.061	3.018	-8.504	2	-0.122	-0.183	0.122	3.963	9.479	2.678	-0.366	-0.122	0	-9.605	-0.55	-2.131	0	0.305	0	2.701	9.122	2.153	-0.061	-0.244	0.061	1.123	9.835	0.11	0	-0.122	-0.061	1510068894
-9.388	-2.322	-2.323	-0.061	0	0	3.07	-8.525	2.074	-0.122	-0.183	0.122	3.943	9.458	2.665	-0.244	-0.122	0.122	-9.617	-0.543	-2.216	0	0.244	0	2.671	9.14	2.163	0	-0.244	0.061	1.146	9.83	0.127	0	-0.061	-0.061	1510068894
-9.367	-2.322	-2.273	0	0	0.061	3.077	-8.557	2.111	-0.061	-0.183	0.061	3.9	9.429	2.576	-0.183	-0.122	0.122	-9.661	-0.511	-2.269	0	0.244	0	2.761	9.182	2.137	0	-0.244	0.122	1.141	9.844	0.083	0	-0.061	-0.061	1510068894
-9.368	-2.265	-2.291	-0.061	0.061	0	3.037	-8.594	2.083	-0.061	-0.183	-0.122	3.817	9.369	2.583	-0.183	-0.122	0.122	-9.628	-0.502	-2.342	-0.061	0.183	0	2.858	9.17	2.114	0	-0.183	0.061	1.156	9.848	0.111	0	0	-0.061	1510068894
-9.39	-2.302	-2.323	-0.061	-0.061	0	3.055	-8.623	2.054	0.061	-0.122	-0.305	3.787	9.372	2.632	-0.061	0	0.122	-9.628	-0.54	-2.391	0	0.122	-0.061	2.852	9.14	2.09	0.061	-0.122	0.061	1.113	9.853	0.092	0	0	-0.061	1510068894
-9.362	-2.3	-2.294	-0.061	0	0	3.138	-8.53	1.964	0.122	0	-0.244	3.728	9.369	2.661	-0.061	-0.061	0.122	-9.603	-0.526	-2.4	-0.061	0.183	-0.061	2.774	9.137	2.086	0	-0.061	0.061	1.152	9.844	0.121	0	-0.061	-0.061	1510068894
-9.417	-2.3	-2.332	-0.061	0	-0.061	2.829	-8.547	2.275	0.183	-0.122	-0.244	3.668	9.408	2.713	-0.061	-0.122	0.061	-9.61	-0.551	-2.401	-0.122	0.122	-0.061	2.795	9.132	2.064	0	-0.122	0	1.166	9.829	0.139	0	0.061	-0.061	1510068894
-9.382	-2.273	-2.327	-0.061	0	0	2.96	-8.501	2.158	-0.183	-0.549	-0.305	3.731	9.485	2.741	-0.061	0	0	-9.615	-0.522	-2.419	-0.061	0.061	-0.061	2.842	9.216	2.062	0	-0.122	0	1.102	9.832	0.078	0	-0.061	-0.061	1510068894
-9.374	-2.287	-2.377	-0.122	0	-0.061	3.156	-8.57	1.925	-0.305	0	-0.183	3.681	9.409	2.728	-0.061	0	0	-9.639	-0.587	-2.442	-0.122	0.061	-0.061	2.82	9.205	2.082	0	-0.061	0	1.125	9.857	0.072	0	0	-0.061	1510068894
-9.326	-2.355	-2.34	-0.061	0	-0.061	2.997	-8.539	1.583	-0.305	0	-0.183	3.673	9.365	2.694	-0.061	-0.061	0	-9.609	-0.611	-2.415	0	-0.122	-0.061	2.777	9.146	2.052	0	-0.122	0	1.132	9.861	0.104	0	0	-0.061	1510068894
-9.325	-2.305	-2.339	-0.061	0	0	2.914	-8.453	1.683	0.366	-0.183	0	3.703	9.288	2.665	-0.061	-0.061	-0.061	-9.533	-0.551	-2.358	-0.061	0	-0.122	2.781	9.075	2.071	0	-0.061	-0.061	1.132	9.83	0.11	0	0	-0.061	1510068894
-9.385	-2.297	-2.341	-0.122	-0.122	-0.061	2.796	-8.373	1.881	0.244	-0.183	0	3.693	9.241	2.503	0	-0.061	-0.061	-9.533	-0.553	-2.36	-0.061	0.061	-0.061	2.692	9.02	2.035	0	0	-0.061	1.034	9.843	0.077	-0.061	0	0	1510068894
-9.353	-2.353	-2.297	-0.061	0	0	2.883	-8.461	1.884	0.061	-0.122	0	3.773	9.353	2.449	0.061	-0.061	-0.061	-9.6	-0.599	-2.451	-0.061	-0.061	-0.061	2.738	9.113	2.044	0.061	-0.061	-0.061	1.105	9.81	0.109	0	0	0	1510068894
-9.408	-2.315	-2.315	-0.061	-0.061	0	2.968	-8.557	1.849	-0.061	0.122	0	3.878	9.469	2.501	0.183	0.061	-0.061	-9.587	-0.621	-2.501	0	-0.061	-0.061	2.808	9.274	2.068	0.061	0	-0.122	1.154	9.829	0.114	0	0	0	1510068894
-9.399	-2.336	-2.348	-0.122	-0.061	-0.061	2.969	-8.588	1.913	-0.061	0.122	0	3.905	9.568	2.613	0.244	0.061	0	-9.655	-0.579	-2.479	0	-0.244	-0.061	2.801	9.355	2.055	0	-0.061	-0.122	1.098	9.86	0.128	-0.061	0	0	1510068894
-9.381	-2.367	-2.365	-0.061	-0.061	-0.061	2.961	-8.614	2.038	-0.244	0.183	0	3.948	9.574	2.806	0.183	0.183	0	-9.623	-0.592	-2.427	-0.061	-0.244	0	2.832	9.379	2.028	-0.061	-0.061	-0.122	1.041	9.859	0.124	-0.061	0	0	1510068894
-9.35	-2.359	-2.334	-0.061	-0.122	-0.061	2.961	-8.614	2.038	-0.183	0.427	0.061	3.857	9.465	2.915	0.122	0.244	0	-9.586	-0.642	-2.395	-0.061	-0.244	0	2.83	9.243	2.019	-0.061	0.061	-0.122	1.011	9.874	0.123	0	0	0	1510068894
-9.375	-2.309	-2.33	-0.061	-0.122	-0.061	2.864	-8.526	2.169	-0.122	0.305	0.122	3.75	9.478	2.961	0	0.122	-0.061	-9.604	-0.635	-2.375	0	-0.244	0	2.735	9.176	1.96	-0.061	0.061	0	1.046	9.832	0.134	-0.061	0	0	1510068894
-9.365	-2.305	-2.341	-0.061	-0.061	-0.061	2.918	-8.53	2.078	0.061	-0.061	0.061	3.747	9.518	2.907	-0.122	0.061	-0.061	-9.667	-0.603	-2.364	-0.061	-0.305	0	2.742	9.207	2.018	0	0.061	0	1.09	9.853	0.103	0	0	0	1510068895
-9.363	-2.32	-2.311	-0.061	0	-0.061	2.997	-8.567	2.041	0.061	0	0.061	3.766	9.524	2.793	-0.122	0.061	-0.061	-9.621	-0.597	-2.321	-0.061	-0.305	0	2.829	9.258	2.052	0	0.122	0	1.097	9.861	0.091	-0.061	-0.061	0	1510068895
-9.398	-2.314	-2.312	-0.061	0	-0.061	3.033	-8.557	2.003	0.061	0	0.061	3.747	9.464	2.723	-0.122	0.122	-0.061	-9.611	-0.599	-2.299	-0.061	-0.305	0	2.765	9.246	2.07	-0.061	0.183	0.061	1.123	9.837	0.071	0	0	0	1510068895
-9.382	-2.365	-2.309	-0.061	0	-0.061	3.174	-8.455	2.007	0	0.305	-0.061	3.67	9.427	2.607	-0.122	0.061	-0.122	-9.624	-0.597	-2.241	-0.061	-0.244	0	2.699	9.201	2.065	-0.061	0.122	0.061	1.078	9.859	0.089	-0.061	0.061	0	1510068895
-9.403	-2.364	-2.283	0	0	0	2.919	-8.525	2.098	-0.061	0.122	-0.122	3.716	9.398	2.537	-0.122	0.061	-0.122	-9.641	-0.596	-2.2	-0.061	-0.305	0	2.717	9.209	2.037	-0.061	0.122	0	1.127	9.822	0.127	0	-0.061	0	1510068895
-9.435	-2.277	-2.317	0	-0.061	0	3.007	-8.458	1.946	-0.244	-0.122	-0.183	3.76	9.347	2.523	0.061	0.122	-0.183	-9.63	-0.613	-2.152	-0.061	-0.305	0	2.785	9.176	2.055	-0.061	0.183	-0.061	1.128	9.829	0.136	0	0	0	1510068895
-9.399	-2.229	-2.304	-0.061	-0.122	-0.061	3.051	-8.415	1.692	-0.122	0.061	-0.122	3.82	9.465	2.556	0.061	0.183	-0.122	-9.643	-0.652	-2.125	0	-0.305	0.061	2.73	9.184	2.076	-0.061	0.244	-0.061	1.073	9.873	0.118	0	-0.122	0	1510068895
-9.366	-2.265	-2.254	0	-0.122	-0.061	2.897	-8.428	1.647	0.183	0	0	3.869	9.569	2.607	0.061	0.183	-0.122	-9.597	-0.687	-2.036	0	-0.305	0.061	2.625	9.289	2.068	0	0.244	-0.061	1.129	9.845	0.126	0	-0.061	0	1510068895
-9.342	-2.376	-2.202	0.122	-0.061	-0.061	2.828	-8.394	1.864	0.183	-0.305	0	3.826	9.536	2.643	-0.061	0	0	-9.603	-0.654	-1.958	0.061	-0.244	0.061	2.625	9.289	2.068	0	0.244	-0.061	1.249	9.841	0.087	0	0	-0.061	1510068895
-9.28	-2.47	-2.253	0.183	-0.061	-0.061	2.993	-8.246	1.926	0.061	-0.305	0	3.852	9.332	2.643	-0.061	-0.122	0.061	-9.68	-0.621	-1.916	0.061	-0.244	0.122	2.625	9.289	2.068	0	0.244	-0.061	1.274	9.816	0.055	0	0.061	0	1510068895
-9.341	-2.507	-2.271	0.244	-0.122	-0.122	3.141	-8.252	1.889	-0.122	-0.244	-0.122	3.784	9.244	2.578	-0.061	-0.122	0.061	-9.68	-0.56	-1.964	0.122	-0.244	0.061	2.659	9.039	2.19	-0.061	0.549	0	1.205	9.826	0.067	0	0.061	0	1510068895
-9.325	-2.431	-2.285	0.183	-0.183	-0.183	3.2	-8.272	1.755	-0.183	-0.183	-0.183	3.458	9.238	2.518	0.122	0	0.122	-9.795	-0.523	-1.964	0.061	-0.427	0.061	2.731	9.004	2.176	-0.061	0.549	-0.061	1.018	9.833	0.118	0	-0.061	0.061	1510068895
-9.31	-2.425	-2.19	0.244	-0.061	-0.244	3.186	-8.406	1.709	-0.183	-0.183	-0.183	3.484	9.275	2.5	0.183	0.122	-0.122	-9.868	-0.409	-2.077	0.061	-0.488	0.061	3.059	9.129	2.23	0	0.61	-0.183	0.92	9.887	0.099	-0.061	-0.244	0	1510068895
-9.396	-2.289	-2.25	0.183	0	-0.305	3.157	-8.48	1.694	-0.244	-0.122	-0.305	3.508	9.396	2.47	0.183	0.122	-0.122	-9.828	-0.437	-1.985	0	-0.61	0.061	2.749	9.15	2.135	-0.122	0.671	-0.183	0.943	9.85	0.036	0.061	-0.305	0	1510068895
-9.42	-2.335	-2.235	0.122	-0.122	-0.305	3.051	-8.522	1.671	-0.244	-0.122	-0.366	3.309	9.502	2.355	0.305	0.061	-0.183	-9.755	-0.451	-1.826	0.061	-0.549	0.061	2.55	9.234	2.281	-0.061	0.427	-0.305	1.069	9.877	0.035	0	-0.244	-0.061	1510068895
-9.323	-2.306	-2.15	0.122	0	-0.305	3.043	-8.544	1.774	-0.305	-0.122	-0.305	3.319	9.527	2.344	0.366	-0.183	-0.305	-9.765	-0.437	-1.754	0	-0.732	0.061	2.473	9.317	2.296	-0.122	0.427	-0.366	1.146	9.862	0.01	0	-0.305	-0.122	1510068895
-9.408	-2.351	-2.2	0.061	0	-0.305	3.022	-8.509	1.988	-0.488	0.061	-0.244	3.47	9.461	2.352	0.366	-0.183	-0.305	-9.647	-0.445	-1.565	0	-0.549	0.061	2.499	9.222	2.361	0	0.305	-0.488	1.238	9.819	0.011	0	-0.244	-0.061	1510068895
-9.392	-2.373	-2.171	0	-0.061	-0.244	2.997	-8.561	1.948	-0.793	0.061	-0.183	3.469	9.534	2.366	0.488	0.305	-0.427	-9.707	-0.42	-1.486	0.061	-0.671	0	2.357	9.213	2.348	-0.122	0.366	-0.366	1.385	9.777	-0.033	0	-0.244	-0.061	1510068895
-9.405	-2.4	-2.171	0	-0.061	-0.244	2.952	-8.728	1.694	-0.732	-0.305	-0.122	3.514	9.56	2.449	0.488	0.244	-0.366	-9.689	-0.528	-1.403	0.122	-0.671	0	2.372	9.262	2.393	-0.122	0.305	-0.366	1.392	9.78	-0.024	0.061	-0.122	-0.061	1510068895
-9.39	-2.473	-2.165	-0.061	-0.122	-0.244	2.925	-8.735	1.653	-0.427	-0.916	0.122	3.534	9.566	2.493	0.488	0.244	-0.366	-9.69	-0.524	-1.306	0.183	-0.488	-0.122	2.243	9.22	2.387	-0.122	0.366	-0.366	1.383	9.783	-0.026	0.061	-0.061	-0.061	1510068895
-9.386	-2.525	-2.175	-0.061	-0.122	-0.183	3.159	-8.678	1.584	0.061	-1.343	0.366	3.457	9.583	2.463	0.305	0.183	-0.305	-9.653	-0.415	-1.189	0.122	-0.488	-0.122	2.113	9.153	2.418	-0.122	0.244	-0.305	1.37	9.832	-0.029	0	-0.122	-0.061	1510068895
-9.367	-2.545	-2.141	-0.061	-0.061	-0.122	3.591	-8.679	1.737	0.122	-0.916	0.183	3.447	9.658	2.395	0.183	0	-0.244	-9.575	-0.419	-1.08	0.061	-0.305	-0.061	2.054	9.209	2.463	0	0.183	-0.244	1.336	9.826	-0.072	-0.061	-0.061	-0.061	1510068895
-9.355	-2.578	-2.088	-0.061	0	-0.122	3.676	-8.733	1.896	0.061	0.061	-0.305	3.529	9.741	2.43	0.122	0.061	-0.183	-9.612	-0.416	-1.053	0.061	-0.305	-0.061	2	9.293	2.511	0.061	0.183	-0.183	1.306	9.817	-0.104	0	0	-0.061	1510068895
-9.368	-2.626	-2.109	-0.061	0	-0.122	3.47	-8.686	1.702	0.061	0.244	-0.61	3.467	9.727	2.377	0.061	0	-0.061	-9.646	-0.41	-1.013	-0.061	-0.061	-0.061	1.896	9.301	2.547	0.061	0.061	-0.122	1.261	9.817	-0.067	-0.061	0.122	-0.061	1510068895
-9.327	-2.664	-2.158	-0.061	-0.061	-0.061	3.109	-8.686	1.48	0.244	0.122	-0.671	3.322	9.727	2.315	0	-0.183	0.061	-9.694	-0.446	-1.005	-0.061	-0.061	-0.122	1.901	9.31	2.541	0.061	0	-0.061	1.221	9.83	-0.05	-0.122	0.061	-0.122	1510068895
-9.331	-2.714	-2.114	-0.061	-0.061	-0.061	2.918	-8.528	1.373	0.366	-0.183	-0.488	3.333	9.678	2.299	0	-0.061	0	-9.71	-0.462	-0.991	-0.061	-0.061	-0.122	2.016	9.327	2.48	0	0	0	1.217	9.799	0.032	0.061	0.061	-0.061	1510068896
-9.31	-2.712	-2.099	0	-0.061	-0.061	3.037	-8.342	1.421	0.244	0.061	-0.305	3.277	9.601	2.202	0	0.061	0	-9.741	-0.523	-1.014	-0.122	0	-0.061	2.017	9.257	2.486	0.061	0.061	0	1.223	9.818	0.017	-0.061	-0.061	-0.061	1510068896
-9.286	-2.734	-2.074	0	0	-0.061	2.949	-8.378	1.415	0.183	0.305	-0.122	3.204	9.694	2.092	-0.061	-0.061	0	-9.71	-0.526	-1.037	-0.061	0.061	-0.061	1.899	9.269	2.493	0.061	0	0	1.28	9.811	0.014	0	0	-0.061	1510068896
-9.339	-2.765	-2.111	0	0	-0.061	2.913	-8.52	1.388	0.122	0.244	0.122	3.128	9.801	2.015	-0.061	-0.305	0	-9.762	-0.507	-1.05	-0.061	0.061	-0.061	1.889	9.424	2.469	0.061	-0.061	0	1.188	9.81	0.025	0	0.061	0	1510068896
-9.347	-2.774	-2.067	0	0	-0.061	2.934	-8.57	1.285	0.122	0.183	0.183	3.171	9.743	1.967	0	-0.244	0	-9.819	-0.573	-1.125	-0.061	0.061	-0.061	1.937	9.445	2.475	0	-0.122	-0.061	1.152	9.83	-0.008	-0.122	0.061	-0.061	1510068896
-9.308	-2.756	-2.06	0	-0.061	-0.061	2.942	-8.484	1.225	0	0.183	0.122	3.183	9.722	2.001	0.061	-0.061	0	-9.732	-0.581	-1.068	0	0.061	-0.061	1.912	9.39	2.523	0	-0.183	-0.061	1.132	9.851	0.048	-0.061	0	-0.061	1510068896
-9.307	-2.742	-2.072	0.061	0	0	2.827	-8.472	1.189	0	0.061	0.244	3.134	9.644	2.037	0.061	0	0	-9.679	-0.537	-1.065	0	0.061	-0.061	1.843	9.338	2.456	-0.061	-0.183	-0.061	1.095	9.848	0.065	-0.061	-0.061	-0.061	1510068896
-9.338	-2.738	-2.131	0	-0.061	0	2.924	-8.375	1.207	-0.061	-0.122	0.488	3.021	9.639	2.068	0.061	0	0	-9.721	-0.486	-1.107	0	0.244	-0.061	1.754	9.238	2.448	-0.061	-0.305	-0.061	1.089	9.835	0.043	-0.061	0	-0.061	1510068896
-9.293	-2.689	-2.12	0	-0.061	0	3.114	-8.378	1.215	-0.183	-0.122	0.488	3.028	9.726	2.102	0	-0.122	0	-9.75	-0.502	-1.184	0	0.305	-0.061	1.765	9.288	2.463	0	-0.427	-0.122	1.134	9.835	0.023	0	-0.061	-0.061	1510068896
-9.278	-2.695	-2.115	0	0	0	3.223	-8.521	1.288	-0.183	-0.122	0.488	3.078	9.814	2.158	0	-0.305	-0.061	-9.746	-0.506	-1.231	0	0.305	-0.061	1.86	9.387	2.457	0	-0.488	-0.122	1.162	9.837	0.01	-0.061	0	-0.061	1510068896
-9.298	-2.771	-2.133	0	0	0	3.362	-8.593	1.451	-0.244	-0.183	0.488	3.263	9.788	2.254	-0.061	-0.427	-0.122	-9.759	-0.495	-1.26	0	0.244	-0.061	2.164	9.478	2.448	0	-0.488	-0.122	1.128	9.816	-0.007	-0.061	0	-0.061	1510068896
-9.284	-2.76	-2.144	0	0	0	3.566	-8.581	1.628	-0.305	0.122	0.366	3.426	9.745	2.336	-0.061	-0.305	-0.183	-9.777	-0.47	-1.324	-0.061	0.122	-0.061	2.256	9.432	2.408	-0.122	-0.366	-0.061	1.121	9.829	0.016	-0.061	0	-0.061	1510068896
-9.295	-2.768	-2.117	0	0	0	3.577	-8.613	1.75	-0.244	0.305	0.183	3.415	9.738	2.35	-0.061	0	-0.244	-9.745	-0.482	-1.33	-0.061	0.122	-0.061	2.193	9.384	2.37	-0.183	-0.244	0	1.101	9.83	0.019	-0.061	0.061	-0.061	1510068896
-9.306	-2.747	-2.098	0	0	0	3.493	-8.635	1.849	-0.122	0.244	-0.061	3.478	9.705	2.271	-0.244	-0.305	-0.183	-9.761	-0.532	-1.359	-0.122	0.183	0	2.071	9.351	2.333	-0.061	-0.244	0	1.054	9.826	0.03	-0.061	-0.061	-0.061	1510068896
-9.307	-2.728	-2.114	0	0.061	0	3.39	-8.617	1.849	0	0.244	-0.244	3.58	9.704	2.149	-0.244	-0.305	-0.183	-9.78	-0.555	-1.421	-0.061	0.122	0	1.949	9.318	2.336	-0.061	-0.244	0.061	1.01	9.859	0.063	0	-0.061	-0.061	1510068896
-9.298	-2.747	-2.14	-0.061	0	0	3.25	-8.659	1.763	0.061	0.244	-0.366	3.58	9.68	1.995	-0.244	-0.305	0.061	-9.804	-0.556	-1.464	-0.061	0.122	0	2.029	9.36	2.322	0	-0.244	0.061	1.066	9.843	0.032	0	-0.061	-0.061	1510068896
-9.312	-2.783	-2.127	0	0	-0.061	3.037	-8.695	1.648	0.122	0	-0.305	3.56	9.603	1.944	-0.122	-0.183	0.061	-9.78	-0.538	-1.489	-0.061	0.122	0	2.207	9.404	2.336	0	-0.122	0	1.09	9.85	0.073	-0.061	0	-0.061	1510068896
-9.314	-2.738	-2.17	-0.061	0	-0.061	3.034	-8.556	1.585	0.122	-0.122	-0.183	3.517	9.518	1.933	-0.122	-0.183	0.061	-9.778	-0.511	-1.492	-0.061	-0.061	0	2.303	9.324	2.296	0	0	0	1.078	9.839	0.035	0	0	-0.061	1510068896
-9.282	-2.729	-2.174	0	0	-0.061	3.092	-8.49	1.525	0.061	0.061	-0.183	3.486	9.539	1.973	0.061	0.061	0	-9.789	-0.482	-1.529	-0.061	-0.061	0	2.259	9.293	2.303	0	0.122	0	0.979	9.893	0.069	-0.061	-0.061	-0.061	1510068896
-9.289	-2.686	-2.175	0	0	-0.061	3.051	-8.542	1.475	0.061	0.122	-0.183	3.442	9.619	2.031	0.122	0.122	0.061	-9.757	-0.507	-1.513	-0.122	-0.122	0	2.172	9.316	2.317	0	0.122	-0.061	0.975	9.847	-0.012	0	-0.122	-0.061	1510068896
-9.306	-2.641	-2.182	0	0	-0.061	2.984	-8.573	1.421	0.061	0	-0.244	3.419	9.649	2.149	0.122	0.122	0.061	-9.716	-0.577	-1.487	-0.061	-0.122	-0.061	2.05	9.321	2.335	0.061	0.061	-0.061	1.081	9.841	-0.012	0	-0.061	-0.061	1510068896
-9.321	-2.623	-2.212	-0.061	0	-0.061	2.924	-8.545	1.364	0.061	-0.122	-0.244	3.381	9.662	2.171	0.061	0	0.122	-9.713	-0.563	-1.456	-0.061	-0.122	-0.061	1.987	9.318	2.306	0.061	0.061	-0.061	1.123	9.824	-0.004	0	-0.061	-0.061	1510068896
-9.331	-2.673	-2.224	-0.061	0	-0.061	2.954	-8.482	1.348	0	0	-0.122	3.346	9.665	2.149	0	0	0.122	-9.714	-0.547	-1.42	-0.061	-0.061	-0.061	1.987	9.325	2.318	0	0.061	-0.061	1.135	9.826	-0.044	0	0	-0.061	1510068896
-9.307	-2.702	-2.218	-0.061	-0.061	0	2.93	-8.502	1.355	-0.122	0.122	-0.061	3.275	9.656	2.088	0	0	0.122	-9.735	-0.538	-1.428	-0.061	0	0	2.01	9.333	2.322	0	0.061	-0.061	1.117	9.836	-0.05	0	0	-0.061	1510068896
-9.329	-2.722	-2.214	-0.122	-0.061	0	2.853	-8.526	1.416	-0.122	0.122	0.061	3.274	9.696	2.065	0.061	0.061	0	-9.749	-0.516	-1.431	-0.061	0	0	2.049	9.378	2.321	0	0	-0.061	1.134	9.822	-0.017	0	0	-0.061	1510068896
-9.318	-2.687	-2.239	-0.122	0	-0.061	2.86	-8.538	1.491	-0.183	0	0.061	3.293	9.683	2.102	0.061	0.122	-0.061	-9.741	-0.518	-1.422	-0.061	-0.061	-0.061	2.12	9.4	2.317	-0.061	0	-0.061	1.067	9.842	-0.032	0	0	-0.061	1510068897
-9.294	-2.704	-2.227	-0.122	0	0	2.988	-8.635	1.584	-0.183	0.183	0.122	3.346	9.683	2.094	0.061	0.122	-0.061	-9.739	-0.546	-1.406	-0.061	-0.061	-0.061	2.068	9.363	2.315	-0.061	0	-0.061	1.055	9.855	-0.072	0	0	-0.061	1510068897
-9.235	-2.742	-2.235	-0.122	0	-0.061	2.967	-8.74	1.659	-0.183	0.305	0.122	3.423	9.749	2.126	0	0.061	-0.061	-9.741	-0.544	-1.408	-0.061	-0.061	-0.061	1.992	9.391	2.342	0	0.061	0	1.122	9.829	-0.059	-0.061	0.061	-0.061	1510068897
-9.268	-2.759	-2.251	-0.122	-0.061	-0.061	3.068	-8.69	1.753	-0.244	0.183	0.122	3.496	9.749	2.171	0	0.061	-0.061	-9.739	-0.577	-1.373	-0.061	-0.122	-0.061	2.013	9.428	2.365	-0.061	0	0	0.95	9.838	-0.085	-0.061	0.061	-0.061	1510068897
-9.272	-2.771	-2.25	-0.122	-0.061	-0.061	2.938	-8.659	1.811	-0.183	0.183	0.061	3.473	9.744	2.212	0	0.122	0	-9.776	-0.569	-1.352	-0.122	-0.122	-0.061	2.011	9.399	2.329	-0.122	0	0	0.977	9.838	-0.007	0	0	-0.061	1510068897
-9.272	-2.766	-2.212	-0.122	-0.061	-0.061	2.966	-8.643	1.721	-0.244	0.061	0.183	3.427	9.708	2.155	-0.122	0.061	-0.061	-9.79	-0.577	-1.371	-0.122	-0.122	-0.061	2.015	9.381	2.305	-0.061	0.061	0.061	0.985	9.86	-0.016	0	0	-0.061	1510068897
-9.276	-2.765	-2.225	-0.122	0	-0.061	3.046	-8.668	1.516	0.122	0.061	0.305	3.474	9.642	2.06	-0.122	0.061	-0.061	-9.771	-0.587	-1.346	-0.061	-0.183	-0.061	2.083	9.361	2.298	0	0.061	0	0.987	9.845	-0.044	-0.061	0.061	-0.061	1510068897
-9.295	-2.766	-2.249	-0.122	-0.061	-0.061	3.035	-8.658	1.585	0.305	-0.122	0.244	3.505	9.634	1.993	-0.122	0.061	-0.061	-9.784	-0.589	-1.324	-0.061	-0.183	-0.061	2.066	9.345	2.317	-0.061	0.122	0.061	0.955	9.844	0.01	0	0.061	-0.061	1510068897
-9.26	-2.762	-2.211	-0.122	0	-0.061	2.981	-8.643	1.802	0.244	-0.122	0.061	3.478	9.654	1.955	-0.061	0.122	0	-9.759	-0.58	-1.299	-0.122	-0.183	-0.061	2.006	9.365	2.326	0	0.122	0	0.974	9.856	-0.006	0	0	-0.061	1510068897
-9.282	-2.718	-2.237	-0.122	0	-0.061	3.046	-8.592	1.686	0.122	0.061	0.061	3.475	9.648	1.932	0	0.122	0	-9.739	-0.605	-1.276	-0.122	-0.183	0	1.986	9.372	2.338	0	0.122	0	0.977	9.841	-0.036	0	0	0	1510068897
-9.281	-2.713	-2.253	-0.061	0	-0.061	3.003	-8.558	1.507	0.122	0	-0.061	3.457	9.665	1.938	0	0.122	0	-9.744	-0.641	-1.273	-0.122	-0.183	0	1.927	9.363	2.363	0	0.122	0	1.001	9.841	-0.042	0	0.061	-0.061	1510068897
-9.284	-2.732	-2.248	-0.061	-0.061	-0.061	2.961	-8.562	1.463	0.061	0.061	-0.061	3.397	9.705	1.987	0	0.061	0.061	-9.744	-0.602	-1.242	-0.061	-0.183	-0.061	1.896	9.387	2.354	0	0.061	0	1.049	9.839	-0.039	-0.061	0	-0.061	1510068897
-9.293	-2.73	-2.231	-0.061	0	-0.061	2.956	-8.551	1.456	0.061	0.122	-0.061	3.377	9.695	1.976	0	0	0.061	-9.738	-0.605	-1.239	-0.061	-0.122	-0.061	1.948	9.408	2.367	0	0.061	0	1.069	9.826	-0.072	0	0	0	1510068897
-9.289	-2.716	-2.251	-0.061	0	-0.061	2.894	-8.586	1.452	0.061	0.183	-0.061	3.377	9.695	1.976	0	0	0.061	-9.738	-0.605	-1.239	-0.061	-0.122	-0.061	1.968	9.397	2.372	-0.061	0	0	1.043	9.842	-0.083	-0.061	0	0	1510068897
-9.293	-2.732	-2.255	-0.061	0	0	2.786	-8.553	1.554	0.061	0	-0.122	3.333	9.727	2.09	0.061	0.122	0.061	-9.725	-0.613	-1.22	-0.061	-0.122	0	1.942	9.391	2.372	-0.061	0	0	1.053	9.836	-0.104	0	0	0	1510068897
-9.298	-2.719	-2.235	-0.061	0	0	2.829	-8.552	1.584	-0.122	0	-0.122	3.298	9.709	2.115	0	0.061	0.061	-9.756	-0.598	-1.242	0	-0.122	0	1.895	9.4	2.371	-0.061	-0.061	0	1.091	9.839	-0.037	-0.061	0.061	0	1510068897
-9.29	-2.716	-2.247	0	0	0	2.879	-8.593	1.58	-0.122	0.122	0	3.333	9.667	2.135	-0.061	-0.061	0.061	-9.741	-0.589	-1.244	-0.061	-0.061	0	1.96	9.375	2.367	-0.061	-0.122	0	1.018	9.853	-0.063	-0.061	0	0	1510068897
-9.265	-2.693	-2.225	0	0	-0.061	2.811	-8.571	1.629	-0.122	0.122	0	3.384	9.616	2.134	-0.061	-0.061	-0.061	-9.744	-0.602	-1.272	-0.061	-0.061	0	2.073	9.351	2.361	-0.061	-0.061	0	1.042	9.849	-0.037	0	-0.061	0	1510068897
-9.298	-2.693	-2.222	0	-0.061	-0.061	2.811	-8.571	1.629	-0.061	0.061	0	3.414	9.606	2.092	-0.061	-0.061	-0.061	-9.717	-0.609	-1.251	0	-0.061	0	2.053	9.304	2.346	-0.122	-0.061	0	1.069	9.824	-0.077	-0.061	0	-0.061	1510068897
-9.321	-2.711	-2.219	0	-0.061	-0.061	2.815	-8.558	1.651	0.061	0	-0.122	3.447	9.621	2.066	-0.061	-0.061	-0.061	-9.727	-0.573	-1.183	0	-0.061	0	1.971	9.304	2.339	-0.122	-0.122	0	1.055	9.836	-0.069	0	0	-0.061	1510068897
-9.275	-2.706	-2.196	0	-0.061	0	2.673	-8.457	1.747	-0.122	-0.244	-0.061	3.518	9.594	2.005	-0.122	-0.122	-0.122	-9.697	-0.585	-1.176	0	0	0	1.975	9.281	2.361	-0.061	-0.061	0	1.087	9.844	-0.05	0	-0.122	-0.061	1510068897
-9.324	-2.706	-2.223	0	-0.061	-0.061	2.936	-8.637	1.611	-0.061	0.061	0	3.518	9.594	2.005	-0.122	-0.122	-0.061	-9.711	-0.553	-1.196	0	0.061	0	1.903	9.283	2.385	-0.061	-0.061	0	1.14	9.839	-0.089	-0.061	0	-0.061	1510068897
-9.304	-2.71	-2.224	-0.061	-0.122	-0.061	2.949	-8.604	1.401	0	0	-0.061	3.482	9.6	1.924	-0.061	-0.122	-0.061	-9.757	-0.538	-1.258	0	0.061	0	1.951	9.3	2.401	-0.061	-0.122	0	1.13	9.826	-0.05	-0.061	0	0	1510068897
-9.277	-2.745	-2.194	0	-0.061	0	2.968	-8.603	1.421	0.183	-0.183	0	3.518	9.644	1.936	-0.061	-0.183	0	-9.782	-0.523	-1.3	0	0.122	0	2.042	9.351	2.413	0	-0.122	-0.061	1.04	9.865	-0.037	-0.061	-0.061	-0.061	1510068897
-9.276	-2.724	-2.212	0	-0.061	-0.061	2.83	-8.591	1.696	0.244	-0.244	-0.061	3.555	9.633	2.001	0	-0.122	-0.061	-9.777	-0.52	-1.311	0	0.061	0	2.114	9.39	2.411	-0.061	-0.122	-0.061	1.049	9.835	-0.074	-0.061	-0.061	-0.061	1510068897
-9.271	-2.748	-2.175	0	0	-0.061	2.891	-8.557	1.855	0.244	-0.244	-0.061	3.517	9.625	2.12	0.061	-0.061	-0.061	-9.744	-0.514	-1.296	0	0.061	0	2.108	9.349	2.418	-0.061	-0.122	-0.061	1.043	9.851	-0.055	-0.061	0	-0.061	1510068898
-9.292	-2.735	-2.21	-0.061	-0.061	-0.061	2.936	-8.546	1.802	-0.061	-0.122	-0.061	3.519	9.615	2.17	0.061	-0.061	0	-9.734	-0.517	-1.306	0	0.061	0	2.05	9.304	2.406	-0.061	-0.122	-0.061	1.038	9.842	-0.037	-0.061	-0.061	-0.061	1510068898
-9.305	-2.785	-2.162	0	-0.061	0	2.925	-8.582	1.668	-0.244	0	0	3.519	9.667	2.217	0	-0.061	0	-9.733	-0.541	-1.345	0	0.122	0	2.024	9.304	2.407	0	-0.122	0	1.053	9.836	-0.007	-0.061	-0.061	-0.061	1510068898
-9.298	-2.772	-2.174	0	-0.061	0	2.905	-8.601	1.621	-0.183	-0.061	-0.061	3.539	9.74	2.165	-0.061	-0.122	-0.061	-9.735	-0.52	-1.337	0	0.122	0	2.042	9.356	2.409	0	-0.061	0	1.05	9.833	-0.008	-0.061	0	-0.061	1510068898
-9.317	-2.783	-2.157	0	-0.061	0	2.988	-8.635	1.714	-0.244	-0.061	-0.122	3.528	9.741	2.143	-0.122	-0.183	-0.061	-9.752	-0.531	-1.352	0	0.122	0	2.041	9.422	2.413	-0.061	-0.122	0	0.993	9.859	-0.008	-0.061	0	-0.061	1510068898
-9.302	-2.801	-2.14	0	-0.061	0	2.994	-8.637	1.651	-0.183	0	-0.122	3.566	9.701	2.131	-0.122	-0.183	-0.061	-9.765	-0.528	-1.353	0	0.122	0	2.086	9.418	2.393	0	-0.122	0	1.006	9.857	0.016	-0.061	-0.061	-0.061	1510068898
-9.275	-2.821	-2.156	0	-0.061	0	2.973	-8.619	1.547	0	0	-0.122	3.566	9.701	2.131	-0.122	-0.122	-0.061	-9.765	-0.528	-1.353	0	0	0	2.135	9.362	2.414	-0.061	0	0.061	1.107	9.85	-0.002	-0.061	0	-0.061	1510068898
-9.244	-2.838	-2.177	0	-0.061	0	3.022	-8.581	1.592	0	0	-0.122	3.539	9.605	2.119	-0.183	-0.122	-0.061	-9.769	-0.518	-1.376	0.061	0.061	0.061	2.019	9.284	2.378	0	0.061	0.061	1.042	9.83	0.026	0	0.061	0	1510068898
-9.232	-2.891	-2.2	0.061	-0.061	0	2.975	-8.519	1.668	0.122	-0.061	-0.122	3.53	9.648	2.085	-0.183	-0.122	0	-9.768	-0.475	-1.378	0.061	0.061	0.061	1.986	9.302	2.391	0	0	0.061	0.932	9.848	0.033	-0.061	0	0	1510068898
-9.237	-2.901	-2.17	0.122	0	0	3.004	-8.555	1.543	-0.183	-0.122	-0.122	3.53	9.648	2.085	-0.183	-0.305	0.061	-9.768	-0.475	-1.378	0.061	0	0.061	2.073	9.357	2.433	0	0	0.061	0.888	9.851	0.005	-0.061	-0.183	0	1510068898
-9.243	-2.804	-2.174	0.122	0	-0.061	3.134	-8.533	1.263	-0.122	0	-0.122	3.827	9.552	2.032	-0.122	-0.427	0.122	-9.822	-0.47	-1.432	0.061	-0.061	0.061	2.195	9.338	2.426	0	0.061	0	0.988	9.819	0.006	0	-0.122	0	1510068898
-9.247	-2.823	-2.168	0.183	0	-0.061	3.098	-8.516	1.269	-0.122	0	-0.122	3.73	9.44	2.022	-0.061	-0.122	0.183	-9.781	-0.458	-1.443	0.122	-0.122	0	2.176	9.256	2.451	-0.061	0.122	0	0.91	9.871	0.039	0	-0.122	0.061	1510068898
-9.288	-2.809	-2.175	0.183	0	-0.061	3.083	-8.533	1.445	0	-0.061	-0.122	3.558	9.44	1.966	-0.061	-0.061	0.244	-9.798	-0.469	-1.402	0.122	-0.122	0	2.101	9.191	2.366	0	0.183	0	0.876	9.844	-0.007	0	-0.244	0	1510068898
-9.274	-2.804	-2.127	0.183	0	-0.061	3.112	-8.522	1.54	-0.244	0	-0.122	3.637	9.487	1.979	-0.061	-0.244	0.183	-9.733	-0.422	-1.339	0.122	-0.183	0	2.104	9.233	2.405	0.061	0.122	-0.061	0.979	9.88	0	-0.061	-0.183	0	1510068898
-9.312	-2.783	-2.137	0.183	0	0	3.112	-8.522	1.54	-0.244	0	-0.122	3.637	9.487	1.979	0	-0.183	0.122	-9.733	-0.422	-1.339	0.122	-0.183	0	2.115	9.29	2.412	0.061	0.183	-0.061	1.036	9.836	-0.001	-0.061	-0.183	0	1510068898
-9.321	-2.765	-2.14	0.122	0	0	3.129	-8.721	1.438	-0.305	0.244	-0.122	3.524	9.6	1.944	0	0	0.061	-9.769	-0.439	-1.333	0.122	-0.122	0	1.938	9.342	2.396	0	0.122	-0.061	1.075	9.848	-0.017	-0.061	-0.183	0.061	1510068898
-9.292	-2.741	-2.115	0.122	-0.061	-0.061	2.939	-8.703	1.477	-0.244	0.427	-0.183	3.524	9.6	1.944	0.061	-0.122	0.122	-9.769	-0.439	-1.333	0.122	-0.122	0	1.873	9.353	2.432	0.061	-0.061	-0.122	1.125	9.838	-0.008	0	-0.122	0.061	1510068898
-9.251	-2.722	-2.109	0.122	0	-0.061	2.777	-8.67	1.471	-0.122	0.122	-0.244	3.378	9.563	1.973	0.061	-0.244	0.061	-9.733	-0.408	-1.357	0.122	-0.122	0	1.943	9.331	2.424	0	-0.061	-0.183	1.081	9.859	0.001	-0.061	-0.122	0.061	1510068898
-9.324	-2.725	-2.126	0.061	-0.061	-0.061	2.668	-8.629	1.482	-0.122	-0.122	-0.122	3.378	9.563	1.973	0.061	-0.244	0	-9.733	-0.408	-1.357	0.122	-0.183	-0.061	2.029	9.32	2.425	0	-0.183	-0.244	1.081	9.82	-0.018	-0.061	-0.183	0.061	1510068898
-9.318	-2.767	-2.102	0.061	-0.061	-0.061	2.784	-8.636	1.41	-0.122	0	0	3.609	9.654	2.141	0.122	-0.183	-0.122	-9.72	-0.434	-1.255	0.122	-0.183	-0.061	2.044	9.348	2.414	-0.061	-0.122	-0.183	1.128	9.833	-0.017	-0.061	-0.122	0.061	1510068898
-9.348	-2.787	-2.134	0	-0.122	0	3.094	-8.679	1.329	-0.122	0.305	0.244	3.789	9.81	2.204	0.122	-0.122	-0.305	-9.72	-0.434	-1.255	0.122	-0.183	-0.061	2.013	9.458	2.36	0	-0.122	-0.122	1.218	9.81	-0.002	-0.061	-0.061	0.061	1510068898
-9.361	-2.913	-2.076	-0.061	-0.183	0.122	3.784	-9.21	1.25	0.244	2.014	0.671	4.134	9.789	2.366	0.122	-0.061	-0.366	-9.811	-0.406	-1.046	0.244	-0.305	-0.061	2.138	9.538	2.452	0.061	-0.061	0	1.242	9.781	-0.012	-0.061	0.061	0.122	1510068898
-9.178	-3.028	-2.015	0	0	0.061	5.157	-8.486	2.462	-0.061	4.15	0.427	4.205	9.526	2.259	0	0.183	-0.366	-10.128	-0.451	-1.157	0.305	-0.122	-0.122	2.089	9.359	2.464	0	0.366	0.061	1.287	9.832	-0.057	0.061	0.305	0.122	1510068898
-9.016	-3.031	-2.153	-0.061	-0.244	-0.122	5.593	-8.257	2.735	0.366	5.798	-0.244	4.205	9.526	2.259	-0.122	0.427	-0.061	-10.128	-0.451	-1.157	0.183	-0.122	-0.122	1.937	9.025	2.372	-0.183	0.366	-0.061	1.054	9.921	0.103	0	0.305	0.122	1510068898
-8.874	-3.096	-2.044	0.061	-0.183	-0.366	4.722	-7.947	3.031	0.732	5.676	-1.343	3.336	8.849	1.43	-0.183	-0.183	0.305	-10.212	-0.215	-1.481	0.061	-0.854	-0.122	2.314	8.837	2.346	-0.183	0.305	-0.366	0.723	9.853	0.104	0	-0.061	0.122	1510068898
-8.959	-3.052	-1.949	0.183	0	-0.671	3.578	-7.873	2.835	0.977	3.54	-2.075	3.384	8.975	1.164	0.061	-0.793	0.305	-10.275	-0.317	-1.476	-0.244	-1.221	0	2.815	8.978	2.281	-0.122	0.549	-0.732	0.738	9.795	0.075	-0.061	-0.183	0.183	1510068899
-9.238	-3.011	-1.992	0.122	-0.061	-0.854	3.686	-8.198	2.413	1.404	4.15	-2.075	3.384	8.975	1.164	0.549	-0.61	-0.061	-10.275	-0.317	-1.476	-0.488	-1.465	0.122	2.962	9.347	2.114	-0.183	0.793	-0.977	0.925	9.763	0.12	0.061	-0.366	0.183	1510068899
-9.38	-3.005	-1.904	0	0	-0.916	3.151	-8.257	2.297	1.221	4.822	-1.709	3.722	9.451	1.487	0.977	0.427	-0.732	-9.811	-0.559	-0.865	-0.488	-1.709	0.122	2.719	9.499	2.196	-0.061	1.16	-1.221	0.941	9.905	0.103	0	-0.366	0.183	1510068899
-9.405	-2.973	-1.933	-0.061	-0.061	-0.854	2.72	-8.28	1.983	0.854	5.615	-1.465	3.722	9.451	1.487	1.282	1.343	-1.282	-9.689	-0.549	-0.418	-0.427	-1.709	0.122	2.038	9.397	2.332	-0.122	1.465	-1.16	1	9.902	0.002	0	-0.305	0.061	1510068899
-9.32	-3.163	-2.031	-0.061	-0.183	-0.854	1.83	-8.12	2.097	0.183	4.211	-1.343	3.559	9.794	1.709	1.343	1.709	-1.343	-9.689	-0.549	-0.418	-0.244	-1.526	0.183	1.371	9.316	2.485	-0.122	1.526	-1.038	1.287	9.83	-0.075	0.183	0	-0.061	1510068899
-9.135	-3.291	-1.938	0.183	-0.122	-0.793	1.481	-7.98	2.195	-0.366	3.418	-1.16	3.365	9.904	1.665	1.221	1.465	-1.16	-9.621	-0.554	0.1	-0.183	-1.526	0.122	0.89	9.286	2.674	0	1.465	-1.038	1.509	9.799	-0.121	0.305	0.427	-0.183	1510068899
-9.045	-3.335	-1.944	0.122	0	-0.854	1.275	-7.88	2.155	-0.61	3.174	-0.732	3.365	9.904	1.665	0.977	0.854	-0.732	-9.611	-0.465	0.284	-0.122	-1.465	0.061	0.434	9.289	2.726	-0.122	1.221	-0.977	1.206	9.807	-0.173	0.366	0.305	-0.244	1510068899
-9.091	-3.394	-1.921	0.244	-0.122	-0.854	0.894	-7.827	2.198	-0.854	2.136	-0.427	3.193	9.896	1.61	0.793	0.183	-0.305	-9.611	-0.465	0.284	-0.061	-1.343	0	0.233	9.252	2.76	-0.122	0.916	-0.977	1.119	9.805	-0.217	0.122	-0.183	-0.244	1510068899
-9.075	-3.449	-1.914	0.183	0.061	-0.793	0.695	-7.921	2.6	-1.343	0.793	-0.122	2.967	9.884	1.248	0.61	-0.122	-0.122	-9.454	-0.349	0.864	0.061	-1.343	0	0.266	9.293	2.799	0.061	0.732	-0.854	1.416	9.774	-0.22	0.183	-0.244	-0.244	1510068899
-9.176	-3.554	-1.93	0.122	-0.122	-0.61	0.736	-8.063	2.957	-1.831	0.061	0.122	2.967	9.884	1.248	0.549	-0.183	-0.122	-9.454	-0.349	0.864	0.061	-1.16	-0.061	0.16	9.418	2.848	0.183	0.793	-0.732	1.628	9.751	-0.284	0.122	-0.061	-0.244	1510068899
-9.087	-3.705	-1.812	0.183	0	-0.549	0.786	-8.423	3.09	-2.075	-0.427	0.488	2.912	10.255	1.023	0.488	0.122	-0.183	-9.484	-0.346	1.105	0.061	-1.038	-0.061	-0.075	9.594	2.838	0.183	0.732	-0.61	1.593	9.731	-0.395	0.061	0.061	-0.244	1510068899
-9.044	-3.857	-1.8	0.183	0.061	-0.427	0.632	-8.842	3.139	-2.136	-1.831	0.671	2.912	10.255	1.023	0.488	0.305	-0.122	-9.502	-0.374	1.299	0.061	-0.854	-0.061	-0.238	9.85	2.814	0.183	0.671	-0.488	1.578	9.764	-0.377	0.061	0.061	-0.183	1510068899
-9.098	-3.894	-1.861	0.183	-0.061	-0.305	0.597	-9.138	2.992	-2.136	-3.784	0.916	2.834	10.434	0.939	0.366	0.122	-0.061	-9.475	-0.37	1.455	0.122	-0.732	-0.061	-0.434	9.934	2.828	0.061	0.488	-0.366	1.565	9.795	-0.29	0.061	-0.061	-0.183	1510068899
-9.028	-3.937	-1.787	0.122	-0.061	-0.244	1.174	-9.365	2.833	-1.77	-4.211	1.16	2.81	10.424	0.889	0.244	0.122	0	-9.476	-0.334	1.654	0.122	-0.61	-0.061	-0.58	9.843	2.779	0.061	0.305	-0.305	1.554	9.794	-0.322	0	-0.061	-0.122	1510068899
-9.039	-3.993	-1.836	0.061	-0.061	-0.122	1.504	-9.31	2.588	-1.343	-4.883	1.221	2.686	10.284	0.802	0.122	-0.061	0.061	-9.516	-0.316	1.794	0.122	-0.488	-0.061	-0.573	9.707	2.79	0.061	0.183	-0.244	1.501	9.812	-0.339	0.061	0	-0.061	1510068899
-8.967	-3.994	-1.786	0	-0.122	-0.061	1.555	-9.403	2.348	-0.916	-6.287	1.221	2.651	10.17	0.712	0.061	-0.244	0.122	-9.613	-0.286	1.89	0.122	-0.488	-0.061	-0.489	9.708	2.771	0.061	0.244	-0.183	1.396	9.814	-0.263	0	0	-0.061	1510068899
-8.824	-4.041	-1.749	0.061	-0.061	-0.122	2.169	-9.417	1.986	-0.427	-6.409	1.221	2.688	10.14	0.622	0.061	-0.183	0.122	-9.613	-0.286	1.89	-0.122	-0.61	-0.122	-0.279	9.682	2.767	-0.061	0.305	-0.244	1.42	9.798	-0.278	0.061	-0.183	-0.061	1510068899
-8.781	-4.089	-1.817	-0.061	0.061	-0.183	2.994	-9.382	1.674	-0.061	-5.615	1.221	2.738	9.958	0.586	0.061	-0.122	0.122	-9.335	-0.163	1.854	-0.061	-0.366	-0.122	-0.37	9.554	2.738	-0.122	0.366	-0.244	1.407	9.787	-0.336	0	-0.061	0	1510068899
-8.916	-4.12	-1.925	-0.244	-0.183	-0.244	3.521	-9.3	1.438	-0.061	-5.615	1.221	2.738	9.958	0.586	0.122	0.061	-0.061	-9.335	-0.163	1.854	-0.122	-0.244	-0.061	-0.51	9.554	2.594	-0.061	0.183	-0.122	1.178	9.772	-0.24	-0.061	0.183	0	1510068899
-8.85	-4.211	-1.843	-0.183	-0.122	-0.183	3.846	-9.199	1.3	0.183	-2.197	0.671	2.875	9.953	0.571	0.061	0.061	-0.244	-9.457	-0.236	1.884	-0.183	-0.183	-0.061	-0.422	9.591	2.622	0.183	0	-0.061	0.849	9.838	-0.214	0	0	-0.122	1510068899
-8.878	-4.226	-1.809	-0.183	-0.122	-0.061	3.665	-9.058	1.058	0.122	-1.221	0.183	3.094	10.017	0.583	0.061	-0.061	-0.305	-9.537	-0.421	1.993	-0.244	-0.122	-0.061	-0.362	9.631	2.634	0.183	0.061	0	1.052	9.798	-0.323	0.061	0	-0.183	1510068899
-8.826	-4.209	-1.861	-0.183	-0.061	-0.061	3.348	-8.896	0.797	0	-1.099	-0.244	3.094	10.017	0.583	0	0	-0.244	-9.481	-0.473	2.061	-0.183	-0.183	-0.061	-0.396	9.665	2.65	0.122	0.183	-0.061	1.266	9.812	-0.347	0	0.183	-0.122	1510068899
-8.805	-4.271	-1.86	-0.244	-0.122	0	3.25	-8.831	0.69	-0.061	-0.732	-0.61	3.073	10.174	0.512	0	0.244	-0.122	-9.481	-0.473	2.061	-0.183	-0.122	-0.122	-0.555	9.707	2.653	0.122	0.244	0	1.157	9.817	-0.322	0	0.183	-0.122	1510068899
-8.76	-4.302	-1.834	-0.183	0	0	2.976	-8.759	0.701	-0.061	-0.427	-0.732	2.973	10.178	0.514	0	0.122	0.061	-9.534	-0.602	2.03	-0.183	-0.122	-0.061	-0.571	9.83	2.596	0	0.183	0	1.096	9.813	-0.313	-0.061	0	-0.122	1510068899
-8.739	-4.308	-1.828	-0.061	0	-0.061	2.816	-8.562	0.715	-0.183	-0.244	-0.732	2.973	10.178	0.514	0	0.061	0.122	-9.459	-0.601	1.962	-0.183	-0.122	-0.061	-0.542	9.77	2.545	-0.061	0.122	0	1.136	9.811	-0.313	-0.061	0.122	-0.061	1510068899
-8.725	-4.212	-1.91	-0.122	-0.061	-0.122	2.755	-8.629	0.768	-0.183	0.183	-0.793	2.757	9.984	0.406	-0.061	0.061	0.183	-9.459	-0.601	1.962	-0.122	-0.122	0	-0.531	9.695	2.491	-0.061	0.122	0	1.069	9.853	-0.291	-0.061	0.183	-0.061	1510068900
-8.67	-4.243	-1.808	0	0	-0.183	2.545	-8.778	0.772	-0.061	0.366	-0.916	2.65	9.89	0.167	-0.061	0.061	0.061	-9.583	-0.572	1.614	-0.061	0.061	0.061	-0.544	9.599	2.456	-0.061	0.122	0	0.821	9.839	-0.219	-0.122	-0.061	-0.061	1510068900
-8.843	-4.114	-1.882	0.061	0.061	-0.366	2.231	-8.698	0.656	0	-0.061	-1.038	2.65	9.89	0.167	0	-0.122	0.061	-9.583	-0.572	1.614	0	-0.061	0.061	-0.467	9.639	2.517	-0.061	-0.122	-0.122	0.762	9.79	-0.284	-0.061	-0.122	-0.122	1510068900
-8.995	-4.216	-1.954	-0.061	0.061	-0.183	2.131	-8.957	0.678	0	-0.061	-1.038	3.052	10.228	0.327	0.183	-0.305	0	-9.408	-0.615	1.861	0.061	0.183	0.122	-0.547	9.769	2.619	0.061	-0.366	-0.061	0.79	9.891	-0.293	-0.061	-0.061	-0.183	1510068900
-8.997	-4.273	-1.931	0.061	0.061	0.183	2.174	-9.152	0.941	-0.122	0.061	-0.305	3.052	10.228	0.327	0.366	0.061	-0.183	-9.264	-0.616	2.15	0.183	0.427	0	-0.933	10.011	2.492	0	-0.427	0.244	0.999	9.831	-0.327	-0.061	-0.122	-0.305	1510068900
-8.867	-4.193	-1.848	0.122	0.244	0.427	2.379	-9.324	1.109	-0.244	0.488	0.244	3.371	10.625	0.604	0.122	0.732	-0.183	-9.262	-0.583	2.381	0.183	0.671	0	-1.182	10.139	2.628	0.061	-0.488	0.549	1.372	9.807	-0.514	-0.061	-0.061	-0.244	1510068900
-8.562	-4.024	-1.899	0.122	0.732	0.549	2.522	-9.403	1.346	-0.183	0.671	0.244	3.204	10.712	1.004	-0.305	0.671	0.122	-9.26	-0.548	2.341	0.244	0.916	-0.061	-1.264	10.11	2.629	0	-0.549	0.732	1.522	9.835	-0.438	-0.183	0.061	-0.122	1510068900
-8.364	-3.737	-2.159	0	1.038	0.549	2.602	-9.365	1.321	0.183	0.793	-0.122	3.253	10.432	1.166	-0.671	-0.305	0.671	-9.377	-0.352	1.572	0.244	1.099	0	-0.931	9.956	2.611	-0.122	-0.732	0.793	1.03	9.804	-0.336	-0.366	-0.122	-0.061	1510068900
-8.539	-3.259	-2.431	-0.122	1.282	0.488	2.405	-9.158	1.257	0.549	0.732	-0.549	3.253	10.432	1.166	-0.916	-0.854	1.038	-9.377	-0.352	1.572	0.122	1.099	0	-0.287	9.696	2.512	-0.366	-0.916	0.793	0.595	9.74	-0.328	-0.427	-0.366	-0.183	1510068900
-9.057	-3.066	-3.047	-0.427	0.732	0.427	2.208	-8.85	1.22	0.793	0.244	-0.793	3.174	9.961	1.213	-1.038	-0.732	1.099	-9.408	-0.234	1.135	-0.183	1.282	-0.061	0.451	9.421	2.289	-0.488	-0.977	0.793	1.032	9.581	-0.36	-0.549	-0.366	-0.244	1510068900
-9.479	-3.191	-3.475	-0.61	0.305	0.366	2.068	-8.702	1.029	0.793	-0.244	-0.916	3.018	9.227	1.186	-1.038	-0.61	0.671	-9.709	-0.916	0.286	-0.488	1.099	0	1.116	9.237	2.082	-0.427	-0.916	0.732	1.469	9.671	-0.787	-0.549	-0.305	-0.244	1510068900
-9.528	-2.978	-3.485	-0.854	-0.244	0.305	2.038	-8.891	0.813	0.732	-0.732	-0.854	3.018	9.227	1.186	-0.977	-0.427	0	-9.709	-0.916	0.286	-0.671	1.343	-0.061	1.392	9.365	1.742	-0.366	-0.793	0.732	1.567	9.835	-0.77	-0.488	0.061	-0.244	1510068900
-9.311	-2.908	-3.313	-1.404	-0.977	0.122	2.745	-9.068	0.985	0.61	0.977	-0.61	3.254	9.533	1.166	-1.038	-0.061	-0.793	-9.903	-1.285	-0.151	-0.61	1.221	-0.183	1.421	9.537	1.552	-0.305	-0.793	0.61	1.815	9.993	-0.445	-0.549	0.366	-0.305	1510068900
-8.937	-3.322	-3.086	-1.526	-1.526	-0.061	2.365	-8.604	1.297	0.122	1.831	-0.671	3.254	9.533	1.166	-1.16	-0.183	-1.221	-9.823	-1.146	-0.531	-0.488	0.977	0	1.492	9.573	1.646	-0.244	-0.854	0.305	2.212	9.831	-0.201	-0.732	0.793	-0.183	1510068900
-8.14	-3.448	-2.333	-1.038	-2.258	0.244	1.786	-7.979	1.602	0.122	1.831	-0.671	3.323	9.487	1.176	-1.343	-0.977	-1.343	-9.823	-1.146	-0.531	-0.549	0.671	0.122	1.464	9.39	1.883	-0.122	-0.854	-0.061	3.462	9.597	0.151	-0.61	0.671	0.305	1510068900
-7.665	-3.017	-1.038	-1.953	-1.953	0.488	1.809	-7.412	1.767	-0.366	0.061	-0.732	3.563	9.259	1.244	-1.343	-1.282	-1.282	-9.544	-1.113	-0.577	-0.244	0.305	0.183	1.255	8.978	2.202	-0.305	-0.793	-0.183	5.227	8.836	0.744	-0.977	0.916	1.709	1510068900
-9.66	-3.484	-1.153	-1.099	-1.892	0	2.503	-6.881	2.166	0.305	-1.099	-0.305	3.687	8.876	1.302	-0.977	-1.038	-0.916	-8.959	-0.547	-0.694	0.244	0.244	0.244	1.28	8.526	2.879	-0.305	-0.793	-0.183	5.191	8.47	0.455	-1.099	1.892	3.296	1510068900
-10.902	-3.877	-0.547	0.671	-0.183	-0.488	2.742	-6.516	1.894	0.122	-2.197	0.122	3.456	8.614	1.53	-0.488	-0.366	-0.488	-10.776	0.365	-1.026	0.061	1.282	0.549	1.958	8.787	3.633	-0.854	-0.427	-0.61	2.385	10.95	-0.75	-0.244	1.709	3.296	1510068900
-10.929	-3.365	-0.941	0.732	-0.488	-0.183	3.749	-7.915	1.357	-0.061	-3.662	0.977	2.279	11.16	2.269	0.061	-0.366	-0.488	-11.391	0.408	-1.765	-0.427	-0.732	0.732	2.888	10.538	3.936	-0.427	-0.61	-1.099	3.042	12.175	0.217	1.038	0.671	4.028	1510068900
-9.745	-3.072	-0.927	-0.183	-1.038	-0.732	5.648	-8.947	1.019	0.122	-2.319	1.892	2.279	11.16	2.269	0.671	-0.427	-1.099	-10.689	0.171	-1.741	0.122	-0.488	0.61	2.696	10.801	3.948	-0.305	-0.366	-1.038	3.551	11.353	1.767	0.305	1.282	3.845	1510068900
-9.196	-2.907	-0.544	0.183	-0.427	-0.366	6.412	-8.427	1.249	-0.671	-1.038	1.831	2.804	10.423	3.084	1.038	0.916	-1.404	-10.276	0.087	-1.732	0.427	-0.793	0.427	1.597	9.326	3.81	-0.793	-0.366	-0.854	2.214	10.603	1.341	0.122	1.648	2.93	1510068900
-8.552	-2.397	-0.318	0.488	-0.732	-0.244	6.224	-7.616	1.632	-1.587	0.427	0.854	1.674	8.3	2.97	0.793	1.099	-0.916	-9.451	0.156	-1.525	1.16	-0.732	0.305	1.12	8.015	3.665	-0.732	-0.732	-0.916	0.571	8.985	0.499	0.793	-0.244	2.075	1510068900
-8.16	-1.701	0.126	0.793	-0.305	-0.122	5.76	-7.039	1.836	-1.709	1.892	0.366	1.674	8.3	2.97	0.366	-0.671	-0.549	-8.965	0.809	-1.12	1.099	-0.793	0.183	1.181	7.288	3.575	-0.549	-1.099	-1.038	2.568	8.179	0.323	1.038	0.671	1.404	1510068900
-8.403	-1.028	0.084	0.793	0.366	0	4.753	-6.882	1.966	-1.587	1.831	0.366	1.693	7.897	2.918	0.244	-1.892	-0.61	-8.886	1.17	-0.971	0.916	-0.793	0.061	1.542	7.229	3.569	-0.122	-0.977	-1.099	3.135	7.124	-0.256	0.854	0.61	1.404	1510068900
-8.601	-1.617	-0.333	0.366	0.305	-0.183	4.753	-6.882	1.966	-1.587	1.831	0.366	2.338	8.284	2.786	0.427	-1.648	-0.854	-8.937	1.534	-1.04	0.671	-0.671	-0.183	1.915	7.931	3.939	0.183	-0.732	-0.977	3.907	6.943	0.62	1.343	0.549	1.282	1510068900
-9.881	-1.729	0.123	-0.061	-0.366	-0.305	4.433	-9.231	2.225	-0.671	1.16	1.16	3.037	9.071	2.805	0.732	-0.61	-0.854	-9.178	1.652	-1.203	0.183	-0.244	-0.488	2.012	8.623	3.939	0.305	-0.977	-0.671	3.866	6.751	2.207	2.258	0.122	0.854	1510068901
-10.533	-2.028	0.449	0.305	-0.854	0.244	4.558	-10.271	2.251	0	1.526	0.854	3.496	9.417	3.116	0.916	0.244	-0.549	-9.275	1.55	-1.376	0	-0.061	-0.793	2.104	8.726	3.85	0.427	-1.221	-0.549	3.734	6.193	1.663	2.869	-2.502	-0.305	1510068901
-11.361	-1.43	1.53	0.671	-0.854	0.732	4.052	-10.246	2.174	0	1.526	0.854	3.624	9.204	3.341	0.854	0.244	-0.122	-9.182	1.242	-1.269	0.122	0	-0.916	1.95	8.455	3.692	0.488	-1.099	-0.488	6.973	8.012	0.511	1.526	-4.395	-0.549	1510068901
-11.669	-3.237	-0.166	0.366	-0.366	0.671	3.73	-10.094	1.81	0.488	0.549	-0.671	3.502	9.074	3.369	0.671	-0.488	0.305	-9.39	1.119	-0.979	0	0	-1.221	1.743	8.603	3.796	0.793	-0.854	-0.122	10.972	8.384	-0.189	-0.305	-2.014	0.793	1510068901
-11.414	-5.473	-0.842	0	1.953	-0.244	3.711	-10.591	1.288	0.61	0.977	-0.549	3.707	10.378	3.375	0.427	-0.977	0.671	-11.757	0.904	-0.828	-0.305	0.671	-1.038	1.674	10.531	3.472	0.793	-0.793	0.122	4.547	9.085	-2.294	-1.526	-2.258	-1.587	1510068901
-10.987	-6.336	-1.145	0.977	-0.854	-0.061	2.925	-11.676	0.703	1.038	0.366	-0.244	3.789	12.968	2.994	0.122	-1.099	0.732	-13.124	0.06	-0.156	-0.854	0.671	-0.732	1.983	13.083	3.407	1.587	-0.427	-0.061	8.098	10.513	0.026	0.916	0.793	-2.014	1510068901
-8.87	-5.12	-1.183	0.793	1.709	0	1.968	-11.262	-0.251	1.038	0.366	-0.244	3.968	14.482	2.504	-0.305	-1.038	0.732	-12.968	-1.61	0.463	-0.244	-1.648	-1.038	0.86	13.701	2.846	1.038	0.671	0.244	5.886	12.982	1.048	-2.197	1.221	-0.549	1510068901
-8.068	-4.683	-2.236	0.732	2.441	0.305	2.131	-9.231	-0.075	1.953	-1.953	0.183	4.181	13.5	1.976	-0.61	0.183	1.221	-10.798	-2.012	2.027	-0.183	-0.061	-0.854	-0.919	12.221	2.438	0.305	1.282	1.038	-1.748	10.28	-1.31	-0.916	-2.563	-2.258	1510068901
-8.845	-3.974	-2.871	-0.122	2.136	0.671	2.2	-8.008	0.397	0.977	-0.916	-0.305	3.627	12.035	1.108	-1.038	0.977	1.953	-9.813	-2.096	2.117	0.122	0.061	-0.244	-1.794	10.695	2.181	-0.366	1.77	1.77	0.882	9.997	-2.577	0.305	-1.77	-2.563	1510068901
-8.567	-3.055	-2.482	-0.244	1.587	0.671	1.699	-8.264	0.707	0.549	0.488	-0.61	2.694	11.342	0.256	-1.465	0.671	2.197	-9.08	-1.739	1.537	0.122	0.366	0.061	-1.66	10.298	2.004	0	0.977	1.77	2.077	9.813	-1.358	-0.549	-0.122	-2.625	1510068901
-7.948	-2.507	-2.007	0.122	1.953	0.488	0.837	-8.347	0.636	0.671	0.183	-0.61	2.271	10.616	0.054	-1.587	-0.427	2.197	-8.486	-1.303	0.97	-0.183	0.671	0.122	-1.049	9.643	1.614	0.366	-0.183	1.526	1.11	9.321	-1.538	-0.61	-1.038	-2.93	1510068901
-8.271	-2.687	-2.397	-0.122	1.831	0.244	0.589	-7.52	0.684	0.671	0.183	-0.61	2.483	9.209	0.185	-1.282	-1.16	2.075	-8.134	-1.386	0.547	-0.244	0.793	0.122	-0.232	8.392	1.379	0.122	-0.549	1.465	1.94	8.97	-1.66	-0.366	-1.587	-2.869	1510068901
-8.297	-2.497	-2.926	0	0.732	0.183	0.973	-6.821	0.851	0.549	-0.977	-0.427	2.828	8.088	0.161	-1.038	-0.732	2.014	-8.388	-1.526	0.209	-0.183	0.916	0.183	0.613	7.762	1.371	-0.244	-0.061	1.343	3.155	9.08	-0.958	-0.427	0	-2.441	1510068901
-8.229	-2.451	-3.399	-0.61	0.366	-0.122	1.223	-6.812	0.9	0.549	-0.977	-0.427	2.866	7.817	0.115	-0.916	-0.122	1.648	-8.842	-1.43	-0.275	-0.122	0.488	0.305	1.53	8.102	1.386	-0.427	0.549	0.854	2.06	9.043	-0.743	-0.305	0.427	-2.563	1510068901
-8.512	-2.736	-3.073	-0.122	-0.61	-0.305	1.394	-7.102	0.883	-0.183	-0.305	0.061	2.738	7.967	0.081	-0.61	0.122	0.854	-8.915	-1.453	-0.636	-0.183	0.122	0.427	1.945	8.601	1.209	-0.305	0.366	0.305	1.361	9.217	-0.925	-0.244	0.305	-2.441	1510068901
-8.21	-2.379	-2.327	0.244	-0.916	0.061	1.603	-7.193	1.028	-0.488	-0.488	0.305	2.875	7.984	0.3	-0.122	0.366	-0.122	-8.544	-1.835	-0.802	-0.244	-0.244	0.427	1.724	8.715	1.093	-0.305	0.183	0.122	1.006	9.392	-0.42	-0.366	-0.61	-2.258	1510068901
-8.569	-1.842	-2.306	0.183	-0.305	0.366	1.913	-6.814	1.323	-0.916	-0.732	0.244	3.347	8.143	0.7	0.183	1.343	-0.977	-7.924	-2.064	-0.676	0.183	0.305	0.488	1.109	8.796	1.069	-0.793	0.122	0.244	1.865	8.668	-0.287	-0.366	-0.854	-2.136	1510068901
-8.442	-1.244	-2.239	0.732	-0.854	0.671	2.274	-6.601	1.67	-1.221	-0.61	0.122	3.661	8.634	1.066	0.183	2.197	-1.465	-8.289	-1.76	-0.662	0.427	0.732	0.671	0.706	8.873	1.576	-0.854	-0.122	0.122	2.863	8.591	-0.499	-0.366	0.244	-1.587	1510068901
-8.966	-1.678	-3.21	-1.343	0.793	0.061	2.528	-7.046	1.804	-1.16	-0.122	0.244	3.387	9.254	1.174	0.122	1.77	-1.465	-8.747	-1.123	-0.751	0.488	0.916	1.099	0.707	9.574	2.038	-0.854	-0.916	-0.061	2.559	8.613	-0.218	-0.732	0.305	-1.16	1510068901
-11.072	-3.774	-4.203	-1.587	-0.916	0.793	2.801	-9.15	1.628	-1.282	-0.793	0.854	3.064	10.561	1.349	0.183	0.366	-1.526	-11.354	-0.648	-1.218	0.183	2.563	1.16	1.464	11.184	2.845	-1.038	-1.221	-0.305	2.372	9.811	-0.975	-1.282	-0.916	-0.671	1510068901
-10.822	-5.184	-3.224	-0.244	-2.38	0.854	3.344	-12.438	1.147	-0.549	-1.831	1.465	3.094	12.639	1.854	0.244	-0.793	-1.77	-13.019	0.621	-1.162	0.122	0.854	1.099	2.716	12.536	3.464	-0.549	-2.075	-0.916	5.028	10.361	0.323	-1.77	-0.671	0.671	1510068901
-10.844	-5.595	-1.778	1.404	-2.747	0.916	4.222	-13.359	0.857	0	-1.709	1.038	3.344	12.44	2.341	0.244	-1.16	-1.953	-13.006	0.78	-0.504	0	-0.427	0.671	2.914	11.322	4.332	-0.366	-0.793	-1.282	7.468	11.492	2.073	-2.136	-0.305	4.028	1510068901
-10.89	-3.381	-1.81	0.244	-0.854	0.305	4.576	-12.3	0.988	0	-1.709	1.038	3.708	10.75	2.607	0.427	-0.305	-1.587	-11.512	0.39	0.255	0.427	-0.671	0.366	1.19	9.253	4.425	-1.038	0.366	-0.549	4.424	14.058	-0.792	-1.587	0.793	5.432	1510068901
-10.862	-3.46	-2.096	-0.61	-0.366	-0.183	4.389	-11.056	1.348	0.061	-0.366	-0.305	3.366	9.787	2.556	0.122	0.61	-0.671	-10.537	0.977	0.482	0.488	-0.244	-0.244	-0.499	8.306	4.688	-0.732	0.122	-0.244	-0.962	13.93	-1.643	0.061	-0.671	4.578	1510068901
-8.88	-3.71	-1.115	-0.366	-1.099	-0.61	3.58	-10.43	1.165	0.305	2.747	-1.587	2.178	9.792	2.186	-0.488	-0.732	0.183	-10.129	1.14	0.237	0	0.183	-0.366	-0.798	8.564	4.132	0.061	-1.16	-0.244	-1.392	13.197	-0.553	0.671	0	5.005	1510068901
-7.704	-3.064	-0.739	-0.366	-0.671	-0.244	2.458	-9.556	0.834	1.221	1.587	-1.343	1.583	9.89	1.838	-0.793	-3.113	0.366	-9.624	0.664	-0.231	0.244	-0.061	-0.366	0.517	8.912	3.802	0.61	-1.282	-0.427	0.105	10.978	0.028	0.977	-0.427	4.7	1510068901
-7.643	-3.023	-0.339	0.183	-0.671	0.061	1.867	-8.149	0.712	1.221	1.587	-1.343	2.192	9.172	1.659	-0.549	-3.357	0.305	-8.929	0.743	-0.408	0.366	-0.122	-0.366	1.455	8.385	3.65	0.427	-0.732	-0.366	0.095	9.647	1.081	1.282	1.831	3.601	1510068902
-7.155	-2.585	-0.091	0.793	0	0	2.117	-7.116	0.701	1.465	-1.099	-1.038	3.034	8.305	1.891	-0.122	-1.038	0.244	-8.503	0.584	-0.484	0.427	-0.061	-0.549	1.334	7.582	3.326	0.061	-0.427	-0.183	-0.511	8.077	0.885	2.747	3.357	2.319	1510068902
-6.778	-1.739	0.037	0.427	1.099	-0.061	2.535	-6.638	0.464	1.282	-0.305	-0.732	2.76	7.703	1.873	0.305	0.549	0.244	-8.417	0.827	-0.653	0.305	-0.183	-0.549	1.489	7.205	3.266	0.122	-0.366	-0.244	-1.518	7.49	-0.331	1.831	1.892	1.648	1510068902
-7.72	-1.382	-0.434	0.061	2.38	0.244	2.696	-6.68	0.212	1.282	-0.305	-0.732	2.26	7.577	1.698	0.488	0.122	0.122	-8.349	1.169	-0.756	0.061	-0.305	-0.549	1.756	7.263	3.255	0.305	-0.183	-0.366	-4.262	6.411	-0.416	1.831	-2.441	0.305	1510068902
-9.665	-2.04	-1.386	-0.61	1.343	0.305	2.428	-7.511	-0.049	0.793	0.61	0.366	2.498	7.849	1.771	0.916	-0.305	0	-8.275	1.324	-1.092	-0.183	-0.183	-0.61	1.721	7.729	3.319	0.488	-0.061	-0.366	-0.534	7.553	1.174	1.831	-3.357	-2.258	1510068902
-10.716	-2.451	-0.451	0.732	-0.305	0.366	2.426	-8.262	-0.237	0.854	-0.122	0.61	3.106	8.452	2.103	0.977	0.366	0	-8.594	1.105	-1.005	-0.244	-0.061	-0.549	1.711	7.983	3.263	0.671	-0.427	-0.366	6.129	8.459	0.099	1.404	-2.686	-2.075	1510068902
-11.612	-2.445	-0.739	0.977	-1.038	0.671	2.445	-8.295	-0.444	0.854	-0.122	0.61	3.413	8.453	2.262	1.038	0.854	0.183	-9.049	0.366	-0.882	-0.427	0	-0.793	1.52	7.897	3.323	0.793	-0.122	-0.305	12.199	9.566	-1.398	0.916	0.549	0.916	1510068902
-10.822	-3.652	-2.303	-0.427	1.221	-0.488	2.574	-8.728	-0.557	0.183	-0.916	0.366	3.423	8.951	2.254	0.916	0.61	0.488	-10.084	-0.151	-0.629	-0.244	0.671	-1.282	1.028	8.825	3.202	0.854	0	0	7.02	9.674	-1.613	-0.977	-1.526	1.587	1510068902
-11.728	-5.965	-2.178	0.305	-2.197	-1.221	2.592	-9.915	-0.482	-0.488	-0.732	0.793	3.302	10.883	2.105	0.61	-0.183	0.549	-11.817	-0.557	-0.63	-0.305	-0.488	-1.099	1.16	10.992	2.516	1.038	-0.305	-0.244	3.357	11.082	2.055	-5.554	0.427	-3.296	1510068902
-7.72	-4.142	-2.012	0.183	1.77	-0.854	2.497	-10.07	-0.163	-0.977	-0.244	0.977	3.176	12.474	1.48	0.122	-1.282	0.305	-12.677	-1.602	-0.078	-0.427	-0.977	-0.732	1.439	12.489	2.089	1.099	0.427	-0.671	7.563	13.682	-0.217	-5.615	1.77	1.16	1510068902
-9.534	-4.581	-3.334	-0.244	-0.854	-0.305	2.451	-9.387	0.492	-1.77	0.549	0.916	3.417	12.709	0.601	0	-1.526	0	-11.131	-2.044	0.737	-0.061	-1.831	-0.732	0.732	12.609	1.906	0.549	1.465	-0.488	-1.285	9.526	0.075	0.366	1.587	-0.366	1510068902
-9.597	-3.902	-2.798	-0.549	0.916	-0.305	2.239	-9.562	1.287	-1.77	1.77	0.549	4	12.275	0.322	0.122	0.549	-0.061	-10.66	-2.114	1.217	-0.244	-1.16	-0.305	-0.641	11.86	1.731	-0.244	1.77	0.061	-0.615	10.111	-1.887	-0.61	-2.991	-1.343	1510068902
-9.447	-3.429	-2.506	-0.305	0.793	-0.427	1.553	-10.098	1.798	-1.221	2.136	0.061	3.638	11.676	-0.157	0.244	2.197	0.122	-10.441	-1.861	1.15	-0.61	-0.549	0	-1.293	11.346	1.688	-0.305	1.16	0.122	1.666	10.237	-1.896	-1.16	-0.366	-1.587	1510068902
-8.909	-3.484	-2.688	-0.549	1.038	-0.916	0.585	-10.271	1.778	-0.305	0.427	-0.305	2.778	11.271	-0.483	0.244	1.221	0.061	-10.017	-1.855	1.036	-0.61	-0.61	0.061	-0.843	11.061	1.595	0	0.366	-0.183	1.83	9.971	-2.172	-0.244	0.854	-1.953	1510068902
-8.641	-3.682	-2.641	-0.671	0.61	-0.671	0.226	-9.53	2.031	0.488	-2.686	-0.61	2.633	10.488	-0.432	0.305	-0.244	-0.061	-9.613	-2.107	0.922	-0.549	-0.671	0.061	-0.505	10.25	1.462	-0.183	0.305	-0.305	1.602	10.196	-0.944	-0.549	0	-2.075	1510068902
-8.197	-3.342	-2.546	-0.305	0.183	-0.427	1.312	-8.221	2.044	0.488	-2.686	-0.61	2.938	9.634	-0.33	0.244	-0.122	-0.061	-9.095	-1.871	0.973	-0.488	-0.671	0.244	-0.346	9.336	1.318	-0.427	0.549	-0.427	1.509	9.647	-0.678	-0.427	0	-2.075	1510068902
-8.044	-2.972	-2.74	-0.366	0.488	-0.549	1.76	-7.496	1.632	-0.427	0.366	-0.183	2.955	8.844	-0.281	0.244	0.427	-0.183	-8.472	-1.863	0.906	-0.488	-0.793	0.366	-0.268	8.648	1.383	-0.549	0.61	-0.488	1.818	9.079	-1.065	-0.122	0.061	-2.014	1510068902
-8.539	-3.131	-2.84	-0.122	-0.122	-0.61	1.474	-7.162	1.255	-0.488	0.671	0	2.781	8.392	-0.301	0.366	0.488	-0.366	-8.198	-2.171	0.947	-0.488	-0.732	0.305	-0.523	8.381	1.292	-0.61	0.671	-0.427	2.468	8.865	-1.232	-0.244	0.183	-1.709	1510068902
-8.698	-3.266	-2.559	0.244	-0.854	-0.366	1.42	-7.247	1.032	-0.732	-0.183	0.122	2.769	8.656	-0.2	0.305	0.488	-0.671	-8.11	-2.491	1.024	-0.244	-0.488	0.305	-0.943	8.727	1.166	-0.671	0.488	-0.305	3.109	9.037	-0.434	-0.366	0.366	-1.282	1510068902
-8.839	-3.144	-2.528	0.244	-0.977	-0.122	1.869	-7.667	0.909	-0.854	-0.061	0.244	2.78	9.433	-0.128	0	0.366	-0.854	-8.414	-2.56	0.914	0.244	-0.427	0.366	-1.403	9.282	1.389	-0.671	0.366	-0.244	3.186	9.039	0.169	-0.732	0.732	-0.793	1510068902
-8.544	-3.254	-2.823	-0.061	-0.916	-0.061	2.182	-7.968	1.028	-1.099	0.305	0.366	2.694	10.019	-0.15	-0.366	-0.366	-0.793	-8.707	-2.18	0.867	0.488	0	0.671	-1.376	9.777	1.824	-0.488	-0.305	-0.427	2.06	9.082	-0.449	-0.916	-0.244	-0.61	1510068902
-8.368	-3.902	-3.208	-0.305	-1.648	0	2.315	-8.393	1.068	-1.343	0.671	0.366	2.68	10.551	-0.024	-0.549	-1.16	-0.671	-9.677	-2.005	0.847	0.793	0.549	0.793	-1.008	10.359	2.121	-0.732	-0.793	-0.488	2.925	9.004	-0.828	-0.549	-0.061	-0.488	1510068902
-8.516	-5.291	-2.576	-0.793	-1.526	-0.305	2.28	-9.214	0.802	-1.099	0.549	0.366	2.755	10.963	0.234	-0.549	-1.465	-0.671	-10.539	-1.054	0.935	1.038	-0.183	1.038	-0.093	10.631	2.675	-0.732	-1.038	-0.793	3.625	9.262	-0.5	-0.305	0.183	0.122	1510068902
-9.167	-5.901	-1.699	0.732	-1.465	-0.488	2.339	-9.989	0.238	-1.099	0.549	0.366	2.611	10.756	0.335	-0.488	-1.221	-0.671	-11.512	-0.226	0.9	1.038	-1.404	0.854	0.727	10.188	3.389	-0.732	-0.244	-1.16	3.998	10.422	0.49	-0.305	-0.244	1.77	1510068902
-8.811	-5.327	-0.581	1.343	-1.16	-0.854	2.555	-10.095	-0.536	-0.854	0.122	0.488	2.378	10.112	0.555	-0.366	-0.61	-0.732	-10.491	0.051	1.37	0.732	-1.282	0.732	0.483	9.281	3.815	-0.854	0.366	-1.343	4.955	13.047	2.655	-1.404	-0.244	4.15	1510068902
-9.47	-4.194	-0.604	0	-0.977	-1.221	2.628	-9.623	-1.154	-0.61	0	0	2.143	9.542	0.962	-0.183	0.244	-0.671	-10.247	0.546	1.645	0.916	-1.648	0.061	-0.56	8.398	4.101	-0.916	0.916	-1.221	2.521	13.114	1.913	-1.831	1.221	5.432	1510068903
-10.025	-5.337	-0.821	-0.244	-0.916	-1.831	2.628	-9.623	-1.154	-0.61	0	0	1.33	9.299	1.11	-0.305	0.183	-0.366	-10.331	1.726	1.792	0.671	-2.014	0.183	-0.762	8.112	4.521	-0.366	0.61	-1.648	-1.219	11.146	0.339	-0.732	-0.549	3.906	1510068903
-8.412	-5.557	0.068	-0.061	-0.671	-2.014	2.26	-9.505	-1.885	-0.854	0.549	-0.183	0.869	9.369	1.142	-0.305	-0.916	-0.305	-10.362	1.306	1.797	0.305	-2.808	0.183	-0.572	8.447	4.425	-0.061	0.549	-1.77	-0.951	10.34	-0.379	0	1.16	1.953	1510068903
-7.693	-4.601	0.585	-0.122	-0.916	-1.648	1.982	-9.055	-2.16	-0.916	0.305	0.061	0.992	9.581	1.215	0.122	-1.526	-0.671	-9.672	1.157	2.004	0.366	-2.869	-0.183	-0.5	8.647	4.337	-0.061	1.099	-1.77	-0.577	8.787	-0.38	0.549	-0.549	0.488	1510068903
-7.099	-4.177	0.811	0.427	-0.671	-1.221	1.792	-8.232	-1.968	-0.977	-0.183	0	1.669	9.052	1.2	0.977	-0.854	-0.916	-8.88	1.596	2.236	0.122	-3.174	-0.183	-0.471	7.968	4.255	-0.183	1.465	-1.709	0.702	7.729	0.24	1.77	1.831	-0.854	1510068903
-5.318	-3.557	0.791	0.122	0.854	-1.221	1.822	-7.293	-1.534	-1.038	-0.061	0.061	2.127	7.924	1.146	1.587	0.366	-0.793	-8.137	2.005	2.348	-0.366	-3.601	-0.183	-0.506	6.834	3.985	-0.183	1.831	-1.77	-0.19	7.834	-0.34	0.549	1.465	-1.709	1510068903
-6.473	-3.854	-0.578	-1.282	2.075	-2.258	1.796	-6.529	-0.986	-0.916	0.671	0.366	2.178	7.057	0.998	1.831	1.526	-0.61	-7.209	2.269	2.59	-0.916	-3.54	-0.183	-0.559	5.998	3.642	-0.183	2.625	-1.77	-0.449	7.474	0.56	1.343	-2.197	-1.892	1510068903
-9.93	-8.229	-1.847	-0.61	-2.258	-3.113	1.519	-6.52	-0.953	-0.916	0.671	0.366	1.921	6.62	0.763	1.953	1.831	-0.488	-7.383	2.171	3.114	-1.343	-3.296	0	-0.644	5.797	3.112	-0.122	3.296	-1.648	3.62	8.23	1.76	1.343	-1.709	-2.258	1510068903
-7.394	-7.305	-0.2	0.183	-1.953	-3.357	1.154	-7.157	-1.251	-0.061	-0.488	1.038	1.809	7.185	0.244	2.014	1.892	-0.61	-9.056	-0.176	2.933	-1.77	-4.883	0.183	-0.644	5.797	3.112	-0.122	3.296	-1.648	6.087	11.614	-0.506	0.061	-1.526	-2.319	1510068903
-6.112	-6.594	-1.42	-1.282	0.916	-3.723	1.04	-7.041	-1.525	0.305	-1.892	0.916	1.854	8.135	-0.159	2.014	1.16	-0.732	-7.728	-1.812	3.768	-1.16	-5.737	-0.61	-0.644	5.797	3.112	-0.122	3.296	-1.648	8.882	12.717	2.379	-1.221	5.676	0.61	1510068903
-8.141	-8.024	-0.147	0.305	-1.77	-3.296	1.328	-6.761	-1.077	0.122	-2.197	0.854	2.224	8.472	-0.462	1.831	0.61	-0.793	-7.07	-1.739	4.663	-0.427	-5.92	-0.488	-3.181	7.546	1.114	0.244	5.371	-1.526	-0.591	9.367	0.895	0.122	3.357	-0.183	1510068903
-7.171	-7.906	-0.918	0.671	-0.183	-3.113	1.245	-6.788	-0.65	-0.427	-1.648	0.854	2.633	8.612	-0.654	1.282	1.343	-0.366	-6.44	-1.578	5.303	-0.183	-6.348	-0.183	-4.484	7.281	0.757	0.061	5.554	-1.221	0.129	9.975	-0.002	0.854	-2.075	0.061	1510068903
-6.676	-7.111	-0.926	0.061	-0.061	-3.052	1.251	-6.974	-0.531	-0.793	-1.648	0.977	2.107	8.867	-1.378	0.427	0.61	0.183	-5.343	-1.62	6.246	0	-6.287	-0.366	-5.813	7.587	0.786	0.549	4.822	-0.671	3.665	10.198	0.361	0.427	0.854	-0.244	1510068903
-6.868	-7.123	-0.512	0.427	0.793	-2.93	1.312	-7.709	-0.146	-0.854	-0.793	1.099	1.459	9.449	-1.549	0.671	-1.831	0.244	-4.717	-1.284	6.925	0.427	-5.92	-0.244	-6.379	8.257	0.386	1.038	2.93	-0.305	3.277	9.423	-0.591	0	1.038	-0.122	1510068903
-6.721	-7.367	-0.873	0.061	0.183	-2.869	0.894	-8.509	-0.404	-0.122	-1.282	0.977	1.625	10.005	-1.534	0.732	-2.991	0.244	-3.771	-0.937	7.267	0.366	-5.615	-0.183	-5.66	8.626	0.473	1.709	2.686	-0.427	2.944	9.113	-0.968	0.427	-0.732	-0.183	1510068903
-6.363	-7.685	-0.806	-0.427	0.183	-2.93	0.61	-8.802	-1.096	0.366	-3.052	0.977	1.413	10.033	-2.144	0.671	-4.395	0.488	-2.771	-0.685	7.96	0.305	-5.371	-0.305	-5.402	8.808	0.329	1.221	2.808	-0.61	4.171	9.301	-0.646	0.366	0.671	-0.061	1510068903
-5.849	-8.112	-0.666	-0.305	0.366	-2.563	1.218	-9.317	-0.804	0.366	-3.052	0.977	1.36	10.127	-1.939	0.61	-4.456	0.793	-1.715	-0.431	8.66	0.244	-4.883	-0.305	-5.907	8.498	-0.429	0.916	2.258	-0.732	4.07	9.295	-0.322	0.427	1.099	-0.061	1510068903
-5.414	-8.504	-0.511	-0.488	0.366	-2.625	0.47	-9.881	-1.759	0.671	-2.869	0.488	1.255	10.241	-2.052	0.427	-4.15	0.793	-1.318	-0.321	8.941	0.061	-4.517	-0.366	-6.22	8.54	-0.406	1.343	2.258	-0.793	3.796	9.117	-0.618	0.671	0.549	0	1510068903
-5.081	-8.569	-0.823	-0.427	0.427	-2.441	0.505	-9.964	-1.723	0.305	-2.93	0.366	0.895	10.716	-2.371	-0.122	-4.517	0.671	-0.604	-0.406	9.278	0	-4.272	-0.427	-6.582	8.854	-0.877	1.404	1.648	-0.549	3.802	9.381	-0.209	0.549	0.427	0	1510068903
-4.829	-8.813	-0.775	-0.183	0	-2.075	-0.414	-10.318	-1.498	0.305	-2.93	0.366	0.702	11.055	-2.336	-0.061	-4.15	0.61	0.206	-0.501	9.738	0	-3.845	-0.427	-7.029	8.926	-1.175	1.709	0.549	-0.488	3.713	9.397	0.038	0.488	0.549	-0.122	1510068903
-4.532	-8.915	-1.017	-0.244	0.183	-1.648	-1.162	-10.773	-2.164	0.366	-2.38	0.549	0.293	11.368	-2.558	-0.061	-3.357	0.122	0.989	-0.634	10.153	0.122	-3.296	-0.488	-6.624	9.69	-1.081	2.136	0.488	-0.488	4.07	9.304	-0.026	0.305	0.427	0.122	1510068903
-4.051	-9.423	-0.945	-0.366	0.244	-1.587	-1.595	-11.374	-2.704	0	-2.808	0.671	0.672	12.222	-2.822	0.061	-1.831	-0.671	1.418	-0.569	10.647	0.183	-2.686	-0.427	-6.781	10.171	-1.69	2.563	0.793	-0.183	3.894	9.069	-0.415	-0.305	0.793	0.305	1510068903
-4.229	-9.769	-0.901	-0.183	0.061	-1.221	-1.564	-11.989	-2.968	0	-2.808	0.671	0.991	12.673	-3.006	0.366	-1.526	-0.732	1.634	-0.396	11.102	0.122	-2.258	-0.488	-6.946	10.219	-2.103	1.77	0.732	-0.305	3.394	9.207	-0.467	-0.183	0.549	0.061	1510068903
-3.914	-9.558	-0.896	-0.305	0.122	-0.793	-1.218	-12.232	-2.518	-0.793	-2.136	0.122	1.007	12.621	-3.272	0.732	-1.953	-0.427	2.001	-0.303	11.425	-0.061	-1.892	-0.488	-7.666	9.897	-2.488	1.709	0.427	0	3.279	9.433	-0.255	-0.305	0.305	-0.122	1510068903
-3.616	-9.52	-1.046	-0.61	0.061	-0.427	-0.697	-12.621	-2.049	-0.732	-1.892	-0.061	0.745	12.725	-3.195	0.916	-3.052	-0.122	2.395	-0.153	11.622	-0.244	-1.404	-0.549	-7.247	9.954	-2.942	1.953	-0.183	0.366	3.814	9.189	-0.597	-0.244	0.122	-0.244	1510068903
-3.357	-9.756	-0.953	-0.305	0	-0.122	0.08	-12.737	-1.981	-0.732	-1.892	-0.061	1.043	12.519	-3.096	1.16	-3.479	0.244	2.719	-0.086	11.515	-0.549	-0.854	-0.488	-6.782	10.008	-3.272	1.709	0	0.488	3.899	9.065	-0.453	0	0.183	-0.183	1510068904
-3.175	-9.722	-0.927	0.061	-0.305	0.183	0.08	-12.737	-1.981	-1.038	-1.16	-0.122	1.226	12.721	-1.954	0.732	-2.625	0.244	2.985	-0.389	11.349	-0.671	-0.305	-0.366	-6.461	10.216	-3.37	1.099	0.244	0.488	3.381	9.211	-0.367	-0.061	0.305	-0.122	1510068904
-3.354	-10.012	-0.825	0.549	-0.671	0.427	-0.593	-12.374	-2.214	-0.61	-0.977	-0.061	0.401	13.016	-0.69	0.183	-2.014	0.549	3.189	-0.666	11.221	-0.793	0.183	-0.305	-6.813	10.552	-3.262	0.549	0.366	0.427	3.124	9.099	-0.602	0.122	-0.061	-0.183	1510068904
-3.705	-10.121	-0.872	0.854	-0.916	0.671	-1.704	-12.263	-0.678	0.671	0.854	0.122	1.336	13.708	-1.312	0.916	0	0.854	3.213	-1.159	11.323	-0.61	0.854	-0.244	-8.01	11.148	-3.218	-0.916	-0.061	0	2.674	9.26	-0.382	0.366	-0.61	-0.061	1510068904
-3.888	-9.765	-0.95	0.671	-0.305	1.282	-2.417	-12.032	-1.681	-0.183	1.77	-0.183	0.335	14.067	-1.169	0.916	0.61	0.854	3.113	-1.381	11.549	-0.305	1.404	-0.244	-7.977	10.895	-3.388	-1.648	-0.427	-0.427	2.863	9.355	-0.317	0.671	-1.404	-0.183	1510068904
-4.016	-9.505	-0.812	0.549	-0.427	1.77	-2.417	-12.032	-1.681	-1.038	2.014	-0.244	-0.199	14.053	-2.443	1.16	-0.244	1.282	3.094	-1.123	11.468	-0.122	2.136	-0.305	-8.281	10.663	-3.119	-2.014	-1.282	-0.366	3.994	9.487	-0.452	0.366	-1.892	0	1510068904
-3.744	-9.639	-0.628	0.488	-0.061	2.014	-1.629	-12.434	-3.676	-1.526	3.174	-0.244	0.445	13.022	-3.908	0.122	-0.061	1.709	2.163	-0.695	10.915	-0.244	3.418	-0.305	-8.586	9.686	-2.397	-2.747	-2.808	-0.244	2.078	9.179	-0.872	0.183	-1.77	-0.244	1510068904
-4.351	-9.642	-0.641	0.488	0.122	2.319	-1.629	-12.434	-3.676	-1.526	3.174	-0.244	0.445	13.022	-3.908	0.122	-0.061	1.709	2.163	-0.695	10.915	-0.244	3.418	-0.305	-8.586	9.686	-2.397	-1.282	-3.967	-0.061	2.078	9.179	-0.872	0.305	-2.563	-0.671	1510068904
-4.412	-9.288	-0.347	0.305	0.244	2.563	-0.429	-11.653	-3.273	-1.465	0.183	-1.343	1.092	12.133	-3.816	0.427	-1.587	1.587	1.706	-0.546	10.478	-0.244	4.028	-0.427	-8.242	9.399	-2.33	-0.549	-5.371	0.244	2.187	9.442	-1.105	0.061	-2.869	-0.977	1510068904
-4.868	-9.229	-0.323	0.305	0.732	2.869	-0.429	-11.653	-3.273	-1.465	0.183	-1.343	1.871	11.297	-3.775	0.183	0.122	1.587	0.919	-0.429	9.989	-0.366	4.517	-0.549	-7.739	8.957	-1.403	-0.61	-6.104	0.305	2.019	9.477	-1.02	-0.244	-2.563	-1.404	1510068904
-5.046	-8.471	-0.19	0.488	1.099	3.113	2.016	-10.283	-2.278	-0.793	1.404	-1.343	1.73	10.218	-3.75	0.671	-1.892	2.441	0.257	-0.439	9.391	-0.244	4.822	-0.732	-6.907	8.539	-0.846	-0.549	-6.531	0.488	2.646	9.819	-1.055	-0.183	-2.38	-1.404	1510068904
-5.016	-7.503	-0.447	0.244	0.916	3.174	2.175	-9.628	-2.393	-0.549	3.479	-1.526	2.594	9.55	-3.937	1.526	-3.845	2.502	-0.49	-0.467	8.753	-0.305	5.249	-0.916	-6.015	7.952	-0.494	-0.732	-5.859	0.732	2.991	9.848	-1.044	0	-1.77	-0.977	1510068904
-5.19	-7.342	-0.504	0.122	1.099	3.418	2.175	-9.628	-2.393	-0.244	2.93	-1.892	3.504	8.594	-3.342	1.099	-0.305	2.563	-1.235	-0.356	8.147	-0.427	5.554	-0.854	-5.472	7.601	0.397	-0.488	-5.676	1.282	3.062	9.573	-0.823	-0.977	-0.732	-0.854	1510068904
-5.633	-7.319	-0.124	0.549	1.282	3.418	2.272	-7.984	-1.308	1.587	2.502	-3.113	3.47	8.088	-3.77	1.587	-2.441	3.113	-1.774	-0.628	7.568	-0.366	5.92	-0.916	-4.859	7.116	0.865	-0.305	-5.127	1.404	3.135	9.406	-0.83	-0.732	-0.305	-0.305	1510068904
-5.894	-7.107	-0.342	0.977	2.136	3.296	2.333	-7.137	-1.438	2.808	0.793	-3.784	4.054	7.624	-3.374	1.404	-2.136	3.113	-2.302	-1.248	6.965	-0.244	6.409	-0.977	-4.765	6.79	1.142	-0.488	-3.906	1.892	2.621	9.385	-0.927	-1.099	-0.549	0.122	1510068904
-6.921	-7.1	-0.941	0.61	1.709	3.235	3.667	-6.476	-1.648	2.808	0.793	-3.784	4.026	7.297	-3.522	1.282	-1.77	3.54	-3.265	-1.93	6.184	0	6.836	-0.854	-4.832	6.576	1.445	-0.183	-4.15	2.319	1.744	9.301	-0.471	-1.038	-0.854	0	1510068904
-6.783	-6.674	-1.266	1.038	1.831	2.808	2.94	-6.083	-1.925	2.869	2.502	-4.028	3.826	7.294	-3.522	0.793	-0.916	3.784	-4.528	-2.738	5.303	0.488	6.897	-0.61	-4.494	6.858	1.165	0	-4.7	2.747	1.668	9.849	-0.41	-1.16	-0.793	-0.061	1510068904
-6.59	-6.34	-1.924	1.038	1.282	2.502	3.601	-5.416	-1.416	2.808	1.404	-5.859	3.521	7.349	-3.686	0.244	-1.404	4.089	-5.318	-3.191	4.639	0.732	6.348	-0.427	-4.022	7.032	1.016	0.244	-4.456	2.625	2.238	9.936	-0.409	-1.16	0.732	0.244	1510068904
-6.757	-7.567	-2.623	1.587	1.892	2.563	3.954	-4.589	-1.103	2.808	1.404	-5.859	3.268	7.428	-3.747	-0.244	-1.16	4.456	-5.815	-3.63	4.048	1.343	6.47	-0.244	-3.899	6.898	0.951	0.183	-4.456	2.441	0.952	9.33	-0.664	-0.732	0.549	0.366	1510068904
-7.376	-8.122	-2.847	2.808	1.282	2.441	4.366	-4.229	-0.924	0.549	0.977	-5.371	2.889	7.318	-3.777	-0.916	-0.854	4.7	-6.784	-4.492	3.462	1.953	6.348	-0.183	-3.957	6.793	0.822	0.183	-4.639	2.441	0.486	10.012	-0.828	-0.854	-0.305	0.488	1510068904
-6.686	-7.69	-2.408	3.235	1.709	2.808	4.962	-4.406	-0.884	-0.488	1.648	-4.883	2.363	7.525	-3.911	-1.648	-0.916	4.7	-8.385	-4.686	2.522	2.686	5.249	-0.061	-3.48	7.687	0.419	0.061	-5.31	2.136	-0.051	10.421	-0.871	-1.16	-1.16	0.732	1510068904
-6.769	-7.484	-2.339	3.906	1.709	2.441	5.15	-4.686	-1.153	-0.488	1.648	-4.883	1.925	7.746	-4.167	-2.197	-1.282	4.517	-8.851	-4.34	1.919	3.906	3.845	0.061	-2.719	8.553	0.455	0.061	-5.371	1.404	0.005	9.826	-0.762	-0.977	-1.709	0.916	1510068904
-6.699	-6.977	-2.092	4.761	0.61	1.587	5.754	-4.545	-0.836	-2.747	1.526	-3.723	2.174	7.531	-4.461	-2.563	-2.075	4.211	-8.618	-4.051	1.602	4.822	3.113	-0.061	-2.129	8.503	0.781	-0.366	-4.944	1.099	0.132	9.814	0.012	-0.977	-2.014	1.16	1510068904
-6.497	-6.054	-1.809	4.944	2.014	0.671	6.204	-4.149	-0.388	-2.747	1.526	-3.723	3.267	7.175	-4.366	-2.93	-2.014	3.662	-9.49	-3.713	1.059	5.737	2.93	0.183	-1.317	8.154	1.166	-0.977	-4.15	0.732	0.419	10.043	0.176	-0.549	-2.747	1.892	1510068904
-8.259	-5.916	-1.305	4.517	1.709	0.061	6.204	-4.149	-0.388	-3.662	2.197	-3.601	4.163	7.083	-4.083	-3.052	-2.258	3.296	-10.838	-1.785	0.145	6.653	1.709	0.61	0.27	8.903	1.901	-1.16	-3.601	-0.183	-0.056	10.505	0.474	0.122	-4.089	2.625	1510068904
-9.476	-5.06	-1.058	5.615	2.38	0.183	7.209	-3.872	-1.86	-4.15	1.648	-3.235	5.008	7.254	-4.65	-3.174	-2.686	3.052	-11.849	1.089	-0.382	6.348	0.427	0.61	1.797	9.873	3.267	-0.793	-2.869	-1.282	-0.418	11.198	0.902	0.244	-5.249	2.686	1510068905
-9.945	-4.388	-1.672	4.944	2.93	-0.244	8.805	-4.387	-3.134	-3.967	1.587	-1.404	5.792	7.306	-5.349	-3.052	-2.991	2.197	-11.147	2.643	-0.135	5.066	0.122	0.732	2.289	10.639	4.022	-0.366	-4.028	-1.77	0.062	10.787	0.763	0.183	-5.432	2.625	1510068905
-10.326	-4.091	-1.355	4.578	2.441	-0.061	9.759	-4.768	-3.657	-3.967	1.587	-1.404	6.503	6.757	-5.589	-2.625	-3.845	1.465	-10.93	1.957	0.178	4.211	0.122	-0.122	1.379	9.508	3.889	-0.732	-4.822	-1.282	1.189	10.256	-1.967	-0.732	-9.949	2.625	1510068905
-10.446	-3.07	-1.27	4.639	2.808	0.671	10.263	-5.108	-3.164	-3.174	-0.122	-0.854	7.9	6.257	-4.729	-2.625	-3.174	1.648	-10.575	1.304	0.29	4.639	0.122	-0.488	0.272	8.68	3.979	-0.732	-4.7	-1.038	4.104	9.859	-2.428	-2.258	-9.399	1.831	1510068905
-9.13	-2.777	-1.209	4.15	2.441	0.671	10.379	-4.857	-2.678	-3.662	1.404	-0.549	8.617	6.565	-3.277	-3.357	-2.38	2.625	-9.516	0.991	0.147	4.883	0.549	-0.977	-0.471	8.592	3.847	0.061	-5.005	-1.038	5.892	9.624	-0.626	-4.028	-4.578	0.549	1510068905
-7.541	-3.304	-0.707	4.028	1.77	0.488	9.848	-4.221	-3.011	-4.333	0.671	-0.122	7.936	6.772	-3.56	-3.174	-3.479	3.54	-8.533	0.971	-0.028	5.249	1.038	-1.648	-1.046	7.943	3.01	0.244	-6.042	-0.549	4.345	9.482	0.19	-5.92	-3.296	-0.061	1510068905
-6.99	-3.223	-0.331	4.211	3.113	0.732	9.588	-3.275	-2.586	-4.883	1.587	-0.183	7.222	6.363	-3.779	-3.113	-2.991	4.211	-8.301	1.166	-0.227	5.371	1.526	-1.77	-0.379	7.395	2.634	0.183	-6.775	-0.427	2.885	9.129	0.647	-5.615	-2.869	-0.488	1510068905
-7.829	-3.301	-0.603	4.089	2.869	0.977	9.199	-2.781	-2.205	-4.822	2.38	-0.427	6.56	6.011	-3.6	-2.747	-2.808	4.333	-8.672	1.055	-0.569	5.615	1.587	-1.77	0.677	7.665	2.315	-0.061	-6.409	-0.488	1.684	9.193	2.171	-6.47	-4.333	-0.488	1510068905
-8.307	-4.142	-0.413	4.395	2.686	0.916	8.739	-2.431	-2.533	-4.7	2.319	-0.488	6.082	5.845	-3.852	-2.502	-2.93	4.333	-8.97	1.127	-0.83	5.615	1.77	-1.526	1.386	8.148	2.432	-0.061	-6.165	-0.732	-0.195	9.458	1.381	-6.531	-7.935	-0.854	1510068905
-8.201	-4.546	-0.089	5.249	3.601	1.221	8.739	-2.431	-2.533	-4.7	2.319	-0.488	6.382	5.849	-4.223	-2.808	-2.686	4.089	-9.956	1.105	-1.407	5.554	1.465	-1.221	1.741	8.753	2.493	0	-6.104	-0.977	-0.851	9.911	-1.317	-5.005	-8.545	-0.916	1510068905
-8.537	-4.308	-0.349	5.554	4.7	1.465	8.181	-1.781	-3.639	-4.578	2.38	-0.549	6.934	5.944	-4.016	-2.991	-2.625	3.784	-10.156	1.086	-1.872	5.676	0.671	-1.16	2.296	9.3	2.625	0.061	-6.165	-1.282	-0.876	9.534	-2.832	-4.333	-11.78	-1.221	1510068905
-9.385	-3.708	-0.28	6.104	4.517	1.77	8.1	-1.678	-4.331	-4.578	2.075	-0.305	7.608	5.926	-3.899	-3.113	-3.174	3.54	-9.921	0.938	-1.873	5.554	0.549	-1.099	2.425	9.384	2.655	-0.183	-6.042	-1.221	2.452	7.945	-4.258	-3.235	-13.184	-1.343	1510068905
-11.091	-2.395	-0.102	4.639	2.197	1.16	8.096	-1.623	-4.405	-4.7	2.441	-0.244	8.436	5.705	-3.767	-3.418	-2.686	3.479	-9.673	0.969	-1.8	5.615	-0.122	-1.221	2.257	9.121	2.637	-0.427	-5.859	-0.916	6.86	6.397	-2.824	-0.488	-10.01	-1.587	1510068905
-10.171	-3.155	-0.504	5.554	1.16	1.587	7.936	-1.849	-4.224	-4.822	2.258	-0.122	8.814	5.527	-3.859	-3.662	-2.014	3.54	-9.622	0.755	-1.617	5.371	1.709	-0.793	2.012	9.083	2.424	-0.793	-5.554	-0.549	9.499	6.771	-0.676	1.953	-3.662	-1.404	1510068905
-10.499	-3.724	-0.331	6.165	0.61	1.892	7.736	-2.315	-3.845	-4.883	1.526	-0.122	8.485	5.676	-4.46	-3.784	-2.197	3.662	-9.812	0.437	-1.457	5.737	0.671	-0.488	1.971	10.033	1.826	-1.038	-5.615	-0.305	6.315	9.845	-3.191	-0.793	-6.47	-0.366	1510068905
-9.738	-3.881	-1.381	6.042	2.136	1.038	7.711	-2.655	-3.273	-4.883	0.854	-0.183	8.415	5.748	-5.291	-4.15	-1.526	3.113	-10.73	-0.479	-1.64	4.883	0.977	-0.122	2.547	11.026	1.373	-1.221	-5.432	-0.427	9.685	8.399	-3.262	3.113	-3.479	-1.404	1510068905
-8.656	-4.533	-2.722	4.272	4.089	0.793	7.927	-3.263	-2.832	-4.456	0.488	0.122	8.233	5.862	-5.776	-4.578	-1.099	2.319	-10.83	-1.04	-1.579	5.005	0.671	-0.061	2.699	12.013	0.721	-2.014	-5.005	-0.122	6.009	11.151	1.373	-0.305	-0.305	0.366	1510068905
-8.161	-5.216	-3.565	4.944	2.136	1.77	8.169	-3.992	-2.468	-4.456	0.488	0.122	8.585	5.626	-6.197	-4.822	-1.038	1.953	-10.221	-1.286	-0.909	4.822	0.488	0.366	2.606	11.713	0.206	-2.197	-5.188	-0.549	0.079	10.234	1.804	-0.183	-3.662	-0.671	1510068905
-7.861	-4.742	-4.203	4.944	5.127	1.709	9.207	-4.871	-1.992	-4.578	-0.61	0.488	9.02	4.962	-6.697	-5.066	0	2.197	-10.582	-1.882	-0.715	4.578	0.916	0.732	1.829	10.471	0.407	-1.892	-4.517	-0.671	-0.726	10.257	-1.486	0.061	-6.042	-0.732	1510068905
-8.722	-3.414	-5.053	4.578	4.272	1.709	9.264	-5.544	-1.448	-4.578	0.916	-0.061	8.774	4.676	-6.935	-5.127	0.183	2.38	-10.941	-1.781	-0.891	4.7	0.61	0.671	1.299	10.178	0.603	-1.587	-3.845	-0.427	0.368	10.402	-2.537	-0.061	-4.395	-1.038	1510068905
-8.3	-2.452	-4.693	3.784	3.723	1.953	9.106	-5.827	-1.16	-4.211	0.366	0.244	8.665	4.867	-6.934	-4.639	-0.061	2.319	-9.862	-1.434	-0.901	4.639	0.427	0.366	1.652	10.256	0.754	-1.099	-4.456	-0.549	0.427	10.301	-3.177	-0.122	-4.395	-1.587	1510068905
-8.705	-2.223	-4.651	3.174	4.272	1.953	9.045	-5.355	-0.943	-3.967	0.183	0.366	8.575	4.636	-6.211	-4.089	0.366	2.075	-9.152	-1.114	-1.031	4.578	0.671	0.366	2.132	9.304	0.871	-1.221	-4.333	-0.549	1.457	9.254	-3.445	0.305	-3.296	-1.831	1510068905
-9.336	-2.718	-4.575	3.784	0.854	1.831	8.759	-4.618	-0.798	-3.906	1.099	0.122	8.14	3.81	-5.015	-3.54	0.61	1.77	-9.333	-0.851	-1.327	4.15	0.793	0.366	2.433	8.51	0.88	-1.404	-3.54	-0.305	2.464	9.794	-2.274	0.305	-2.014	-1.892	1510068905
-8.46	-2.43	-3.973	3.845	0.732	1.709	7.998	-4.021	-0.891	-3.906	1.099	0.122	8.276	3.39	-4.479	-3.418	1.343	1.282	-9.29	-0.767	-1.519	3.967	0.671	0.366	2.9	8.319	0.796	-1.343	-3.174	-0.305	1.847	9.836	-1.369	0.061	-3.235	-1.831	1510068905
-8.327	-1.549	-3.828	3.54	1.77	1.282	7.846	-3.737	-1.334	-3.784	0.671	0.244	8.272	3.028	-4.058	-3.174	0.854	0.916	-9.445	-0.49	-1.92	3.662	0.549	0.488	3.469	8.494	0.953	-1.099	-3.052	-0.61	2.088	9.619	-1.33	0	-3.479	-1.465	1510068905
-8.859	-0.785	-3.803	3.174	1.465	1.038	7.833	-3.301	-1.534	-2.747	0.732	0.488	8.504	2.811	-3.699	-2.93	-0.671	0.671	-9.372	-0.231	-2.208	3.418	-0.061	0.366	3.829	8.343	1.249	-0.854	-2.625	-0.977	2.176	9.384	-1.432	-0.244	-3.296	-1.282	1510068906
-8.82	-0.487	-3.705	2.686	0.549	0.488	7.799	-2.859	-1.584	-2.686	0	0.488	9.009	2.748	-2.778	-2.563	-1.343	0.61	-9.052	0.037	-2.262	2.93	-0.122	0.305	3.869	8.177	1.482	-0.671	-2.38	-1.221	2.631	9.161	-1.647	-0.183	-2.136	-1.282	1510068906
-8.641	-0.681	-3.685	2.014	0.488	0.244	8.253	-2.489	-1.489	-2.38	0.122	0.366	9.758	2.859	-1.751	-2.563	-0.793	0.549	-8.723	0.153	-2.095	2.441	-0.183	0.366	3.652	8.038	1.507	-0.732	-2.441	-1.16	2.222	9.319	-1.325	-0.183	-1.343	-1.282	1510068906
-9.205	-1.389	-3.647	1.221	-0.977	0.061	8.679	-2.123	-1.724	-2.38	0.122	0.366	9.93	2.699	-1.287	-2.258	-0.244	0.488	-8.607	0.072	-2.084	1.953	0.305	0.305	3.713	8.12	1.4	-0.977	-2.38	-0.854	1.626	9.183	-0.983	-0.427	-1.404	-1.404	1510068906
-9.391	-1.101	-2.657	1.343	-1.038	0.366	8.87	-1.69	-1.699	-2.014	0.366	0	10.093	2.655	-1.223	-2.014	-0.61	0.305	-9.137	-0.017	-2	1.709	0.305	0.366	4.235	8.556	1.413	-1.343	-2.075	-0.549	0.837	9.22	-0.788	-0.366	-1.77	-1.221	1510068906
-9.696	-0.459	-2.762	1.343	0.732	0.244	8.87	-1.69	-1.699	-1.953	0.061	-0.244	10.758	2.789	-1.396	-1.953	-0.305	0.183	-9.412	0.059	-2.328	1.465	0	0.793	4.418	9.332	1.718	-1.221	-1.709	-0.671	0.919	9.506	-0.843	-0.488	-1.953	-1.221	1510068906
-10.703	-1.345	-4.552	-0.549	0.427	-0.244	9.747	-1.592	-1.987	-1.587	0	-0.549	11.459	3.328	-1.431	-2.075	0.183	0	-9.585	-0.39	-2.107	0.793	1.709	0.977	3.792	10.054	2.012	-1.099	-2.075	-0.366	1.681	10.343	-0.367	-0.916	-1.282	-1.404	1510068906
-11.468	-3.642	-3.98	-0.244	-1.953	0.427	10.186	-1.479	-2.323	-1.587	0	-0.549	11.897	4.029	-1.544	-1.953	-0.549	-0.061	-11.608	-0.248	-2.602	1.404	0	0.854	3.693	10.686	2.299	-1.221	-2.869	-0.122	2.537	10.75	-0.938	-0.793	-1.038	-0.916	1510068906
-10.379	-4.883	-2.712	-0.244	-1.709	1.038	10.64	-1.817	-2.991	-1.587	-0.366	0.366	12.11	4.773	-1.455	-2.075	-0.366	-0.061	-13.3	0.441	-1.934	1.465	0.977	1.221	3.985	11.232	3.1	-1.038	-2.563	-0.488	4.087	11.161	1.249	-2.014	-3.113	1.16	1510068906
-9.853	-5.7	-1.766	2.258	-2.686	1.282	11.396	-2.499	-3.444	-1.648	0.732	0.854	11.422	5.478	-1.257	-2.563	0.549	-0.244	-12.188	1.262	-1.212	1.709	-2.747	1.282	3.912	10.708	4.438	-0.305	-1.587	-0.977	6.121	11.281	3.509	-3.113	-3.479	4.089	1510068906
-10.033	-3.482	-1.943	2.319	-2.258	0.122	11.474	-2.845	-3.423	-1.892	1.343	0.366	10.372	5.85	-1.375	-2.075	-0.427	0.061	-10.02	0.729	0.342	1.038	-0.244	0.366	1.633	8.733	5.024	-0.488	0.183	-0.549	3.181	12.603	-0.345	-1.16	-1.953	6.165	1510068906
-10.411	-2.719	-2.353	0	0.732	0.122	10.762	-3.021	-3.03	-1.892	1.343	0.366	10.008	6.352	-0.809	-1.587	-0.671	0.671	-10.009	0.924	0.045	1.709	0.061	-0.244	-0.249	8.305	4.914	-0.61	-0.427	0.305	-0.618	13.583	-1.352	-0.793	-3.235	3.967	1510068906
-9.711	-3.863	-1.653	1.038	-1.953	0.122	9.866	-3.031	-3.22	-1.831	1.587	0	9.341	6.671	-0.519	-1.465	-0.366	0.854	-9.97	1.237	-0.554	1.404	0	-0.183	0.708	9.025	4.095	-0.122	-2.319	-0.061	-0.025	12.414	0.268	0.122	-0.916	5.554	1510068906
-7.668	-2.98	-0.779	0.793	-1.038	0	8.955	-2.678	-3.498	-1.77	1.77	0.061	8.531	6.005	-0.907	-1.526	-0.977	0.793	-9.155	1.148	-0.913	1.404	-0.061	-0.366	2.058	8.778	3.803	-0.183	-2.502	-0.549	0.669	11.288	0.012	0.732	-0.671	5.188	1510068906
-7.507	-2.09	-0.671	0.61	-1.038	0.122	8.189	-2.076	-3.112	-2.014	1.221	0.305	8.077	4.712	-0.824	-1.465	-1.465	0.61	-8.484	1.078	-1.069	1.465	-0.244	-0.549	2.194	7.672	3.447	-0.244	-2.197	-0.732	0.26	9.813	0.772	1.038	1.404	4.456	1510068906
-6.9	-2.377	-0.223	0.793	-0.366	-0.061	7.647	-1.518	-2.244	-2.258	1.831	-0.122	8.006	3.888	-0.3	-1.404	-1.465	0.549	-8.183	1.012	-0.999	1.465	-0.122	-0.488	1.938	6.887	2.881	-0.366	-2.258	-0.549	-0.146	8.33	1.385	1.587	2.747	3.296	1510068906
-6.88	-2.286	0.294	1.038	0.549	-0.061	7.178	-1.077	-1.664	-2.258	1.831	-0.122	8.146	3.418	-0.225	-1.343	-1.221	0.61	-8.009	1.151	-1.205	1.343	0.061	-0.549	2.247	6.738	2.712	-0.305	-2.258	-0.671	-0.593	7.679	0.467	1.221	1.77	2.563	1510068906
-7.039	-1.686	0.547	1.282	1.587	0.244	7.127	-0.91	-1.463	-1.648	2.258	-0.244	8.325	3.074	-0.494	-1.282	-1.038	0.671	-8.373	1.36	-1.586	1.038	0	-0.427	3.023	7.142	2.678	-0.183	-2.197	-0.854	-2.51	6.697	-0.364	1.587	-0.916	1.77	1510068906
-8.129	-0.935	0.022	1.16	2.747	0.793	7.334	-0.968	-1.376	-1.221	1.526	-0.122	8.612	2.816	-0.785	-1.099	-1.77	0.305	-8.457	1.433	-1.97	0.671	0	-0.427	3.76	7.751	2.749	-0.061	-1.892	-0.977	-2.198	6.259	-0.246	2.747	-4.517	0.183	1510068906
-10.133	-1.605	-1.601	0	1.099	0.488	8.027	-1.29	-1.668	-0.671	0.427	0.122	9.246	2.555	-0.918	-0.61	-2.441	0	-8.411	1.498	-2.101	0.549	0.183	-0.427	3.999	7.936	2.838	0	-1.648	-0.854	0.571	7.136	0.106	1.343	-3.418	-1.892	1510068906
-11.827	-1.276	0.205	2.197	0.488	0.427	8.866	-1.501	-1.481	-0.671	0.427	0.122	10.216	2.425	-0.953	-0.244	-1.77	-0.122	-8.991	1.02	-1.885	0.183	0.061	-0.488	3.652	7.608	2.662	0.122	-1.648	-0.549	8.705	8.973	-0.754	0.305	-4.944	-1.587	1510068906
-12.718	-1.342	-1.17	0.916	-3.174	0.671	8.878	-1.481	-0.965	0.061	0.854	0.183	10.826	2.283	-0.953	0.061	-0.732	0.305	-8.801	-0.099	-2.141	-0.122	0.244	-1.343	2.945	7.57	2.744	0.366	-1.282	-0.122	15.274	10.514	-2.716	-1.038	2.014	3.174	1510068906
-11.041	-2.754	-1.069	-0.793	2.38	0.122	9.444	-1.601	-0.729	0.488	-0.732	0.549	11.21	2.652	-1.225	0.122	0.427	0.488	-10.485	-0.019	-2.056	0.549	3.052	-0.977	3.115	9.094	2.256	0.549	-0.977	0.549	3.339	8.38	-2.104	-2.014	-1.465	0.061	1510068906
-13.146	-6.924	-2.283	0.549	-2.258	-0.549	10.331	-1.888	-0.568	0.488	-1.038	1.282	11.502	3.423	-1.877	0.122	0.061	-0.061	-13.016	0.236	-2.302	0.122	0.183	-0.427	4.87	11.629	1.982	0.671	-0.61	0.122	2.328	10.835	4.096	-6.653	0.549	-5.066	1510068906
-8.245	-4.661	-0.947	1.587	0.671	-0.305	10.611	-2.445	-0.636	0.488	-1.038	1.282	12.092	4.242	-2.773	0.122	-0.122	-1.038	-13.579	-1.188	-1.552	-0.854	-1.099	-0.427	5.093	13.142	1.823	0.61	0.488	-0.366	6.522	13.447	0.819	-8.179	-0.488	-0.122	1510068906
-8.857	-3.57	-3.165	0	1.343	0.061	10.611	-2.445	-0.636	0.549	-1.404	1.526	12.714	4.888	-3.492	0	1.648	-1.465	-11.259	-1.888	-0.151	0.427	-1.953	-0.427	3.383	12.73	2.17	0.244	2.075	0.244	-1.17	8.951	-0.516	0.122	-0.61	-1.282	1510068907
-9.615	-3.406	-3.023	-0.427	1.77	0.183	10.499	-3.862	-0.712	0.61	-1.16	1.038	12.861	5.398	-3.631	0.488	3.54	-1.465	-10.859	-2.168	-0.17	0.122	0.427	0.488	1.515	11.5	2.184	-0.244	3.235	1.221	-0.286	9.735	-2.985	-0.244	-2.441	-2.136	1510068907
-9.572	-2.882	-3.085	-0.366	0.977	0.305	10.295	-4.377	-0.713	0.61	0	0.244	12.055	5.941	-2.781	0.854	2.563	-1.099	-10.228	-1.182	-0.463	-0.183	0.122	0.488	0.622	11.176	1.985	-0.244	2.319	1.404	1.25	10.152	-1.834	-0.793	0.183	-2.625	1510068907
-8.213	-2.217	-2.414	-0.183	1.221	-0.122	9.857	-4.469	-0.877	0.61	0	0.244	10.428	5.636	-2.389	0.366	1.892	-0.427	-9.461	-0.745	-0.941	-0.488	0.061	0.366	1.044	10.287	1.688	0.305	0.549	0.916	1.142	9.994	-2.248	-0.183	0.183	-3.235	1510068907
-7.795	-2.422	-2.198	-0.183	1.892	-0.061	9.857	-4.469	-0.877	0.671	-0.732	-0.366	9.382	4.704	-1.951	0.244	2.136	-0.061	-8.776	-0.91	-1.087	-0.793	0.183	0.427	2.103	8.589	1.56	0.061	0.183	0.549	1.177	9.63	-1.347	-0.244	0.183	-3.296	1510068907
-8.096	-1.994	-2.708	0.122	0.427	-0.061	8.189	-2.876	-0.968	0.732	0.427	-1.282	8.563	3.58	-1.044	0.366	2.197	0	-8.308	-1.093	-1.077	-0.671	-0.122	0.366	2.377	7.473	1.413	-0.183	0.977	0.549	1.804	9.219	-0.833	-0.305	-0.488	-2.991	1510068907
-7.986	-1.398	-2.877	0	0.305	-0.366	7.479	-1.966	-0.781	0.732	0.427	-1.282	8.168	3.14	-0.689	0.366	1.587	-0.122	-8.122	-1.093	-1.151	-0.671	-0.061	0.366	2.497	6.832	1.342	-0.122	1.709	0.488	2.583	8.817	-0.724	-0.122	0.427	-2.747	1510068907
-8.506	-1.579	-3.042	0	0.244	-0.61	7.356	-1.318	-0.769	0.61	0.488	-1.038	8.256	3.053	-0.462	0.122	1.953	0	-7.971	-1.352	-1.364	-0.549	-0.305	0.305	2.261	6.997	1.241	-0.122	1.892	0.488	2.158	8.825	-0.782	-0.122	0.244	-2.563	1510068907
-8.94	-1.9	-2.78	0.183	-1.404	-0.427	7.704	-0.894	-0.933	0.732	0.122	-0.732	8.751	3.299	-0.081	-0.122	2.808	0.061	-7.701	-1.701	-1.331	-0.427	-0.183	0.183	1.945	7.594	1.129	0.061	1.404	0.61	2.446	8.987	-0.482	-0.366	0.244	-2.197	1510068907
-8.744	-1.677	-2.383	-0.122	-1.587	0.366	8.422	-0.324	-1.17	0.732	0.122	-0.732	9.094	3.742	0.391	-0.427	2.625	-0.061	-8.061	-1.836	-1.57	0.122	0.183	0.244	1.974	8.349	1.115	0.061	1.16	0.732	2.379	8.789	0.067	-0.549	0.122	-2.014	1510068907
-8.217	-1.142	-1.976	0.122	0.366	0.61	9.305	0.109	-0.854	0.488	-0.183	-0.427	9.613	4.453	0.687	-0.977	1.953	0.122	-8.971	-0.977	-1.72	0.488	0.366	0.671	2.512	9.122	1.56	0.061	1.038	0.488	2.335	8.542	0.06	-0.61	0.244	-1.465	1510068907
-9.305	-1.461	-3.438	-1.648	0.977	0.122	9.576	0.325	-0.569	-0.366	0.244	-0.854	10.219	5.469	2.393	-1.343	2.869	-0.671	-11.8	0.346	-1.715	0.061	1.282	1.221	3.883	11.032	3.004	-0.061	0.671	0.244	2.128	10.072	-0.988	-0.732	-0.366	-0.977	1510068907
-11.462	-3.287	-4.622	-1.831	-0.793	0.488	10.6	-0.172	-0.93	-0.244	0.916	-0.671	10.219	5.469	2.393	-1.343	2.869	-0.671	-11.8	0.346	-1.715	-0.122	1.343	1.038	3.883	11.032	3.004	-0.061	-0.061	0.122	2.128	10.072	-0.988	-1.099	-0.854	-0.61	1510068907
-11.207	-5.431	-3.277	-0.732	-2.136	0.549	10.6	-0.172	-0.93	-0.244	0.916	-0.671	10.341	5.877	2.954	-0.977	2.869	-1.465	-13.443	0.668	-1.552	-0.549	-0.122	0.793	4.383	11.224	3.491	-0.122	-0.122	-0.183	4.92	10.996	0.761	-1.526	-0.793	0.916	1510068907
-10.844	-5.874	-1.635	1.953	-3.174	0.977	12.102	-2.797	-1.651	-0.305	0.671	-0.061	10.429	5.93	3.781	-1.221	4.456	-1.831	-12.273	0.33	-0.946	-0.305	-2.136	0.61	3.708	10.527	3.972	0.061	0.549	-0.305	6.22	12.105	1.619	-2.197	-0.427	4.089	1510068907
-10.314	-3.449	-1.505	0.916	-1.526	0.427	11.32	-3.618	-1.33	-0.732	2.625	0.916	9.799	5.995	4.505	-1.343	5.798	-1.587	-10.69	0.136	0.012	0.732	-1.099	-0.122	1.742	8.843	4.157	0.366	1.648	0.122	3.892	13.187	0.419	-1.526	0.427	5.371	1510068907
-10.646	-2.856	-1.808	-0.427	-0.305	-0.366	10.724	-3.473	-0.884	-0.977	4.15	0.671	8.282	6.147	4.442	-1.282	3.906	-0.977	-10.264	0.938	0.133	0.793	-0.305	-0.305	0.555	8.236	4.274	0.488	2.075	0.671	-0.949	13.812	-0.715	-0.977	-0.61	4.395	1510068907
-9.714	-4.026	-1.457	-0.244	-1.282	-0.732	9.453	-2.937	-0.566	-1.282	3.845	0.61	7.819	6.432	4.779	-1.343	3.845	-0.977	-10.511	1.068	-0.301	0.427	-0.305	-0.244	1.314	9.254	4.039	0.61	1.465	0.916	-1.419	13.066	-0.067	0.122	-0.366	4.395	1510068907
-8.222	-3.485	-0.457	0.061	-0.854	-0.549	9.153	-2.838	-0.303	-1.282	3.845	0.61	7.107	6.431	5.332	-0.977	3.296	-1.343	-9.912	1.235	-0.482	0.427	-0.671	-0.305	2.94	9.621	3.753	0.488	1.16	0.488	-0.352	10.984	0.273	0.549	-1.404	4.15	1510068907
-7.555	-2.741	-0.435	0.183	-0.244	-0.549	8.668	-2.868	0.223	-1.465	3.845	1.221	6.077	5.544	5.218	-0.244	0.61	-1.221	-9.305	1.263	-0.575	0.305	-1.099	-0.366	3.149	8.809	3.724	0.244	1.282	0.244	-0.09	9.866	1.279	0.671	0.854	3.418	1510068907
-7.416	-2.815	-0.194	0.549	0.183	-0.549	7.812	-2.65	0.464	-0.854	3.418	0.732	6.404	4.691	5.347	-0.305	2.258	-0.854	-8.618	1.044	-0.318	0.244	-0.916	-0.366	2.328	7.295	3.431	-0.183	1.465	0.61	-0.525	8.484	1.23	2.38	2.258	2.38	1510068907
-7.179	-2.272	0.203	0.61	0.916	-0.122	7.456	-2.594	0.792	-0.854	3.418	0.732	5.968	4.267	5.658	-0.305	2.686	-0.671	-8.187	1.018	-0.243	0.366	-0.671	-0.366	1.968	6.444	3.15	0	1.648	0.854	-1.585	7.478	0.012	2.258	1.526	1.526	1510068907
-7.578	-1.732	0.136	0.549	1.892	0.427	7.189	-2.445	1.392	-0.488	2.747	0.549	5.217	4.107	5.6	-0.122	1.709	-0.61	-8.215	1.553	-0.251	0.244	-0.366	-0.366	2.214	6.755	3.394	0.549	1.892	0.854	-4.189	6.936	0.042	1.282	-0.732	0.122	1510068907
-8.679	-1.731	-0.536	-0.061	2.38	0.244	7.266	-2.647	1.854	-0.488	2.747	0.549	5.121	4.399	5.629	0.061	1.038	-0.488	-8.116	1.9	-0.414	-0.244	-0.244	-0.366	2.89	7.424	3.914	0.977	1.831	0.854	-1.209	7.496	1.787	1.953	-3.906	-2.014	1510068907
-10.162	-1.474	-0.846	0.305	0.366	0.549	7.37	-3.321	2.208	-0.671	2.014	1.526	5.492	4.856	5.95	0.244	0.854	-0.305	-8.479	1.745	-0.446	-0.671	-0.244	-0.488	3.171	7.75	4.128	1.038	1.892	0.977	5.303	8.132	0.705	0.671	-5.676	-1.343	1510068907
-11.441	-2.602	-1.011	-1.038	0.671	0.549	7.383	-3.796	2.469	-0.427	2.136	1.648	5.707	5.015	6.336	0.549	0.793	-0.061	-8.655	1.041	-0.504	-0.977	0.183	-0.793	2.738	7.948	3.894	0.854	1.77	1.343	9.075	8.774	-2.419	0.305	-1.77	-0.549	1510068908
-12.248	-4.888	-2.499	0.366	0.671	-0.793	7.178	-4.242	2.946	-0.305	2.075	1.831	5.897	5.485	6.371	0.854	1.038	0.061	-10.903	0.032	-0.668	-1.404	0.793	-0.916	2.804	8.392	3.579	0.854	1.953	1.526	6.629	10.44	-2.072	-1.282	1.282	-0.427	1510068908
-9.69	-4.219	-1.566	1.282	-0.732	-1.099	7.094	-4.761	3.384	-0.305	2.075	1.831	5.919	6.619	6.05	1.16	0.61	0.122	-12.927	-1.225	-0.776	-1.16	-1.282	-1.099	3.647	9.739	2.924	0.916	1.77	1.038	9.233	12.039	3.656	-4.028	2.38	-2.808	1510068908
-8.038	-3.706	-2.738	-1.709	0	-1.16	6.982	-5.28	3.54	-0.916	1.404	2.38	5.977	7.459	5.833	1.343	0.671	-0.244	-11.312	-1.217	0.242	-0.061	-1.038	-0.549	4.716	11.122	2.227	0.977	2.136	0	3.016	11.032	1.757	-2.197	4.822	1.404	1510068908
-9.509	-5.273	-3.352	0	-0.061	-0.671	7.127	-5.576	4.455	-1.587	2.808	2.136	5.773	7.599	5.477	1.587	-0.183	-0.488	-10.814	-1.389	0.651	-0.61	-1.343	-0.061	4.043	10.844	2.071	0.854	2.93	-0.427	-3.516	9.118	-0.823	0.977	-4.15	-2.014	1510068908
-9.189	-4.408	-3.38	0.366	0.305	-0.549	6.267	-5.926	4.705	-1.587	2.808	2.136	5.601	7.543	5.162	1.892	-1.709	-0.854	-10.816	-2.007	0.861	-0.671	-1.648	0.061	2.466	10.398	1.562	0.916	2.38	-0.366	1.72	10.396	-1.448	0.061	-0.977	-1.038	1510068908
-8.39	-3.382	-2.954	-0.549	1.221	-0.854	5.515	-6.257	4.569	-1.587	3.418	1.892	6.353	8.162	5.32	2.136	-1.587	-1.343	-10.487	-2.048	0.921	-0.183	-1.465	-0.061	2.169	10.253	1.458	1.038	1.648	-0.427	1.97	10.1	-1.657	0.122	1.465	-0.854	1510068908
-8.896	-3.754	-3.121	0.305	1.038	-1.038	5.361	-6.733	5.182	-1.16	1.709	1.648	6.155	8.545	4.876	1.709	-0.732	-1.038	-10.019	-1.675	0.93	-0.183	-1.404	0.061	2.488	10.237	1.991	0.977	1.221	-0.732	-0.282	9.991	-1.977	0.183	-0.854	-1.709	1510068908
-8.394	-4.127	-3.113	0.549	1.099	-0.977	4.963	-6.675	5.223	-1.16	1.709	1.648	6.027	8.18	4.768	1.221	-1.587	-0.977	-9.392	-1.773	1.122	-0.366	-1.587	0.061	2.275	9.548	2.157	0.61	1.465	-1.038	1.304	10.084	-1.358	0.122	-0.549	-1.709	1510068908
-8.074	-3.705	-3.246	0.488	0.732	-0.916	4.277	-6.29	5.167	-0.854	1.343	1.526	6.351	7.61	4.715	1.282	-0.977	-0.977	-8.971	-1.809	1.404	-0.122	-1.343	0.122	1.791	8.801	1.626	0.244	1.282	-0.977	1.693	9.737	-1.041	-0.122	0.183	-1.404	1510068908
-8.6	-3.895	-3.253	0.671	0.549	-0.854	4.113	-6.217	4.996	-0.732	-0.61	0.732	6.349	7.296	4.296	1.099	1.343	-0.916	-8.849	-1.893	1.615	0.061	-1.404	0.061	1.531	8.422	1.449	0.305	0.793	-0.854	1.263	9.378	-1.285	0	-0.61	-1.282	1510068908
-8.704	-4.266	-3.222	1.099	0.244	-0.793	4.457	-6.522	4.468	-0.793	0.427	0.427	5.782	7.612	4.139	0.916	0.549	-0.916	-8.699	-2.239	1.748	0.366	-1.343	0.061	1.202	8.809	1.568	0.549	0.732	-0.916	1.765	9.501	-1.193	-0.122	-0.977	-0.916	1510068908
-8.866	-4.262	-3.219	1.404	-0.061	-0.549	3.956	-6.706	4.246	-0.61	0.244	0.244	5.249	8.285	4.139	0.916	0.305	-0.916	-8.945	-2.225	1.933	0.854	-1.038	0.061	0.879	9.54	1.459	0.366	0.549	-1.038	2.634	9.671	-0.725	-0.366	-0.488	-0.732	1510068908
-8.831	-4.158	-3.073	1.343	0.061	-0.305	3.738	-7.075	4.163	-0.427	0.061	0.305	4.999	8.751	3.968	0.916	0.488	-0.854	-9.686	-1.597	2.084	1.099	-1.099	0.122	0.971	9.94	1.662	0.427	-0.366	-1.099	2.242	9.656	-1.255	-0.549	-0.61	-0.366	1510068908
-8.626	-4.02	-3.267	1.16	0.183	-0.793	4.437	-7.653	4.278	-0.61	0.793	0.366	4.864	9.091	4.045	0.793	0.854	-0.793	-9.96	-0.914	2.164	0.793	-1.404	0.244	1.421	10.237	2.334	0.488	-0.244	-1.465	1.781	9.705	-1.674	-0.244	-1.16	-0.122	1510068908
-8.995	-4.022	-2.857	0.305	-0.671	-1.038	4.972	-7.925	4.259	-0.854	1.282	0.183	4.868	9.156	4.343	0.854	0.671	-0.732	-9.61	-0.565	2.506	0.61	-1.465	0.061	1.26	10.09	2.57	0.122	-0.244	-1.465	2.202	10.027	-1.286	-0.244	-0.122	0	1510068908
-8.677	-4.425	-2.384	0.122	-0.671	-0.671	4.933	-7.748	4.005	-0.854	1.282	0.183	5	8.991	4.645	0.671	0.366	-0.671	-9.051	-0.291	2.865	0.61	-1.282	0.122	0.506	9.759	2.302	-0.305	-0.427	-1.343	1.029	9.978	-0.402	-0.366	0.122	-0.183	1510068908
-8.459	-4.801	-2.065	0.366	-0.793	-0.427	4.664	-7.617	4.292	-0.793	1.953	-0.366	4.62	8.699	4.887	0.427	0.366	-0.671	-8.613	-0.275	3.071	0.488	-0.854	0.122	0.299	9.617	2.037	-0.183	-0.488	-1.221	0.585	9.697	-0.64	-0.366	-0.732	-0.427	1510068908
-8.197	-4.89	-1.672	0.549	-0.366	-0.488	4.856	-7.187	4.804	-0.671	1.282	-0.916	4.487	8.741	4.84	0	0.549	-0.916	-8.661	-0.461	3.2	0.549	-0.732	0.061	0.354	9.585	2.141	-0.061	-0.854	-0.977	1.503	9.603	-0.54	-0.305	-0.61	-0.305	1510068908
-8.46	-4.737	-1.7	0.366	-0.366	-0.488	5.125	-6.929	4.978	-0.671	1.282	-0.916	4.691	9.021	4.788	-0.366	0.854	-0.732	-8.9	-0.191	3.274	0.61	-0.549	0.183	0.195	9.647	2.448	-0.244	-0.854	-1.038	1.843	9.717	-0.2	-0.366	0	-0.122	1510068908
-8.431	-4.889	-1.654	0.366	-0.366	-0.549	4.861	-6.77	4.914	-0.305	1.892	-0.916	4.515	9.219	4.67	-0.488	1.648	-0.793	-9.091	-0.061	3.254	0.488	-0.61	0.244	-0.006	10.039	2.668	-0.549	-0.854	-1.221	1.242	9.794	-0.188	-0.427	-0.61	-0.122	1510068908
-8.351	-5.085	-1.604	0.183	-0.488	-0.488	4.27	-6.498	5.035	-0.488	1.221	-0.732	4.114	8.851	5.029	-0.122	2.258	-1.16	-8.97	-0.065	3.274	0.488	-0.61	0.305	0.412	10.259	2.594	-0.549	-0.732	-0.916	1.568	9.639	-0.388	-0.122	-0.61	-0.061	1510068908
-8.347	-5.313	-1.428	0.427	-0.549	-0.488	4.703	-6.521	5.344	-0.488	1.221	-0.732	3.961	8.331	5.084	-0.061	2.197	-0.916	-8.936	-0.063	3.486	0.61	-0.61	0.244	0.524	9.589	2.547	-0.366	-0.427	-0.732	1.873	9.672	-0.395	0	0	0.061	1510068908
-8.049	-5.422	-1.314	0.671	-0.305	-0.305	4.386	-6.358	5.392	-0.183	0.854	-0.854	3.511	8.105	5.219	-0.122	0.793	-0.916	-8.793	0.044	3.522	0.732	-0.549	0.183	-0.122	9.186	2.588	-0.183	-0.183	-0.671	1.341	9.765	-0.31	0.122	0.549	0.183	1510068908
-7.942	-5.523	-1.365	0.732	-0.244	-0.183	4.333	-6.446	5.138	-0.183	0.854	-0.854	3.81	8.441	5.65	-0.122	2.502	-0.916	-8.667	0.177	3.48	0.793	-0.366	0.183	-0.383	9.301	2.675	-0.122	-0.183	-0.549	0.736	9.597	-0.104	0	-0.366	0.122	1510068908
-8.174	-5.733	-1.467	0.977	-0.427	-0.244	4.398	-6.608	5.215	-0.122	1.099	-0.671	2.786	8.417	5.641	-0.244	2.197	-0.854	-8.845	0.294	3.547	0.854	-0.366	0.061	-0.499	9.435	2.779	0	-0.366	-0.305	0.634	9.606	-0.237	0.183	-0.854	0.122	1510068909
-8.282	-6.057	-1.304	1.221	-0.061	-0.183	4.585	-6.509	5.097	-0.244	-0.244	-0.61	2.272	8.589	5.879	-0.61	2.197	-0.854	-8.982	0.08	3.627	1.038	-0.366	-0.122	-0.624	9.695	2.903	0	-0.488	-0.122	0.834	9.922	-0.166	-0.122	-1.038	0.244	1510068909
-8.446	-6.015	-1.028	1.831	-0.122	0.183	4.219	-6.242	5.394	-0.244	-0.244	-0.61	1.377	8.859	5.612	-0.427	-0.061	-0.977	-8.988	0.007	3.628	1.465	-0.366	-0.244	-0.73	9.942	3.027	0.061	-0.305	0.061	0.677	9.959	-0.551	0.061	-1.282	0.305	1510068909
-7.896	-5.457	-0.755	2.014	0.549	0.366	4.219	-6.242	5.394	-0.122	-0.183	-0.488	1.469	9.539	5.579	-0.366	-1.038	-0.427	-8.917	0.188	3.677	1.709	-0.305	-0.366	-1.233	10.277	3.101	-0.183	-0.916	0.183	0.365	10.086	-0.67	-0.305	-1.526	0.122	1510068909
-7.852	-5.221	-0.946	2.136	1.648	0.305	5.303	-6.467	5.461	-0.488	0.061	-0.977	1.505	10.789	5.413	-1.038	-2.075	-0.183	-8.571	0.226	3.772	2.319	0.427	-0.488	-2.306	10.624	2.966	-0.916	-1.465	-0.061	0.975	9.572	-0.511	-0.61	-2.197	0.183	1510068909
-8.551	-5.431	-1.01	2.38	1.343	0.183	6.449	-6.898	6.133	0.061	1.831	-1.587	1.33	11.882	5.241	-2.319	-3.662	0.732	-8.571	0.226	3.772	2.319	0.427	-0.488	-3.677	10.727	2.803	-0.977	-3.113	-0.732	0.904	9.966	-0.349	-0.977	-2.747	0.488	1510068909
-8.057	-5.504	-1.113	2.441	2.197	0.427	6.998	-6.726	6.598	0.061	1.831	-1.587	1.543	11.945	4.256	-2.258	-4.944	1.953	-8.571	0.226	3.772	2.319	0.427	-0.488	-4.173	10.586	2.699	-0.977	-3.113	-0.732	-0.641	10.356	-0.366	-0.977	-2.747	0.488	1510068909
-8.163	-5.524	-1.144	2.563	2.197	0.732	6.694	-5.838	6.364	0.122	0.671	-4.272	1.556	11.203	3.15	-1.221	-5.981	3.174	-8.921	0.377	2.95	3.723	1.465	-0.793	-3.407	10.427	2.451	-1.709	-7.751	-1.038	-0.426	10.282	0.859	-2.014	-4.395	-0.427	1510068909
-7.867	-5.572	-1.239	2.991	2.625	1.038	7.285	-4.954	5.601	-0.549	1.77	-4.578	2.267	10.458	2.567	-1.038	-4.822	2.441	-8.768	0.443	2.619	4.089	1.831	-1.038	-2.214	10.007	2.12	-2.075	-8.362	-1.282	-0.23	10.357	1.062	-3.113	-5.31	-0.671	1510068909
-7.751	-5.46	-1.333	3.296	3.113	1.221	7.285	-4.954	5.601	-0.549	1.77	-4.578	1.932	9.018	2.205	-0.61	-5.005	1.099	-8.982	0.355	2.212	4.639	2.014	-1.221	-1.465	9.784	1.592	-1.831	-8.606	-1.892	-0.297	10.392	0.339	-3.174	-4.944	-0.793	1510068909
-7.809	-5.449	-1.537	3.479	3.479	1.16	6.72	-2.806	4.723	-3.113	1.465	-4.822	1.485	8.259	2.413	-0.366	-5.92	-0.732	-9.301	0.517	1.681	5.005	1.831	-1.282	-1.134	9.6	1.3	-2.197	-8.606	-2.441	-0.11	10.505	0.145	-3.235	-4.395	-0.671	1510068909
-8.077	-5.636	-1.76	4.089	2.808	1.282	6.72	-2.806	4.723	-3.113	1.465	-4.822	2.049	8.324	2.016	-1.526	-6.775	-3.296	-9.595	0.616	1.17	5.371	1.77	-1.343	-0.819	9.282	1.614	-1.282	-8.85	-2.869	0.065	10.357	0.669	-3.357	-4.883	-0.549	1510068909
-7.875	-5.615	-1.787	4.7	2.808	1.465	8.577	-2.868	2.583	-3.723	2.136	-5.066	1.364	8.36	1.401	-2.93	-8.789	-5.371	-9.856	0.719	0.646	5.676	1.343	-1.404	-0.633	9.398	1.23	-1.099	-9.155	-2.686	0.049	10.088	0.615	-3.174	-6.836	-0.244	1510068909
-7.843	-5.3	-1.766	5.005	2.869	1.648	8.577	-2.868	2.583	-4.456	3.418	-4.028	2.21	9.263	0.602	-3.967	-10.132	-6.653	-9.961	0.782	0.269	5.981	0.916	-1.404	-0.12	9.026	1.006	-0.671	-9.521	-2.625	0.144	9.52	0.115	-2.502	-8.362	0.183	1510068909
-7.978	-4.995	-1.687	5.127	2.686	1.831	8.617	-3.204	2.293	-4.822	2.93	-3.296	4.314	10.362	-0.339	-4.944	-8.179	-7.629	-9.831	0.87	-0.047	6.287	0.732	-1.343	0.514	9.015	1.019	-0.488	-9.155	-2.38	0.526	8.79	-0.443	-1.587	-8.667	0.366	1510068909
-8.049	-4.535	-1.451	5.31	2.747	1.953	8.429	-3.247	3.104	-4.822	2.93	-3.296	4.724	10.947	-1.119	-4.639	-8.301	-8.057	-9.758	1.176	-0.321	6.409	0.732	-1.343	1.316	9.353	1.459	-0.916	-8.484	-2.014	1.605	7.997	-0.748	-0.244	-8.789	0.671	1510068909
-8.655	-4.145	-1.465	5.432	2.808	1.892	7.174	-3.603	2.872	-5.31	4.761	-2.747	5.134	11.335	-1.8	-3.845	-8.728	-7.874	-9.842	1.542	-0.598	6.348	0.671	-1.16	1.7	9.505	1.787	-1.038	-7.874	-1.892	2.775	7.888	-0.724	0.916	-7.324	0.549	1510068909
-9.501	-3.954	-1.633	5.798	2.197	1.648	6.637	-3.899	3.095	-5.798	4.517	-1.709	5.407	11.593	-2.188	-2.808	-8.423	-7.446	-10.107	1.556	-0.889	6.042	0.366	-1.038	1.81	9.8	2.029	-1.221	-7.324	-1.892	3.561	8.677	-0.421	1.282	-5.859	0	1510068909
-9.733	-3.76	-1.833	5.249	1.892	1.282	6.387	-4.331	2.865	-6.653	3.54	0.183	5.475	11.749	-2.107	-1.587	-8.972	-7.019	-10.221	1.312	-1.16	5.798	0.305	-1.16	1.653	9.921	2.016	-1.343	-7.202	-2.075	4.646	9.698	0.711	0.732	-4.15	-0.732	1510068909
-9.932	-3.297	-1.42	4.7	1.526	0.916	5.79	-5.19	1.446	-6.653	3.54	0.183	5.844	11.623	-1.925	-1.038	-6.836	-6.104	-10.219	1.087	-1.221	5.798	-0.061	-1.16	1.276	9.911	1.743	-1.465	-7.324	-2.441	5.641	10.273	1.982	0.244	-2.563	-0.854	1510068909
-9.054	-3.298	-1.583	4.7	2.075	1.099	4.969	-6.245	1.306	-5.615	2.991	2.686	5.318	11.127	-1.968	-0.549	-6.47	-5.005	-9.904	0.854	-1.02	5.615	-0.305	-1.16	1.169	9.781	1.51	-1.465	-7.507	-2.747	2.836	10.219	1.925	-0.244	-2.563	-0.427	1510068909
-9.125	-3.89	-1.707	5.005	1.831	1.526	4.725	-7.445	1.438	-5.615	2.991	2.686	5.093	10.832	-1.767	-0.122	-7.507	-4.517	-9.705	0.427	-0.758	5.371	0.183	-0.977	1.227	9.787	1.298	-1.221	-7.446	-2.869	1.229	9.733	0.949	0.61	-5.737	-0.183	1510068909
-8.402	-3.645	-2.077	4.517	3.479	1.16	4.868	-8.874	1.717	-5.554	3.296	3.418	5.596	10.908	-1.238	0	-6.714	-4.089	-9.595	-0.036	-0.609	5.066	0.183	-0.916	1.098	10.009	0.922	-1.221	-7.446	-2.869	2.509	9.503	-0.223	0.549	-6.531	-0.427	1510068909
-8.184	-3.586	-3.095	4.089	3.113	0.793	4.717	-9.543	2.836	-4.089	3.479	3.601	5.722	10.889	-1.044	0.061	-5.798	-3.906	-9.177	-0.493	-0.457	5.066	0.366	-0.671	1.119	10.128	0.672	-0.916	-6.531	-2.625	3.007	9.341	-0.356	1.343	-2.808	-0.549	1510068909
-7.607	-4.551	-3.523	4.7	3.479	1.16	4.826	-9.319	2.596	-3.113	2.808	1.648	5.688	10.735	-0.854	0.183	-5.493	-3.357	-9.31	-1.623	-0.197	4.944	1.099	-0.305	0.659	10.109	0.553	-1.16	-6.042	-2.38	2.481	9.409	-0.252	0.854	-1.099	-0.793	1510068909
-8.376	-4.213	-4.78	5.066	3.54	1.709	4.298	-9.079	1.54	-3.113	2.808	1.648	5.462	10.933	-0.825	0.366	-5.798	-2.808	-10.454	-2.054	-0.365	5.005	0.854	-0.305	-0.022	10.308	0.413	-1.038	-5.554	-2.014	1.428	9.516	-1.427	0.977	-2.258	-0.244	1510068910
-9.22	-3.484	-5.313	4.272	2.808	1.465	3.661	-10.168	1.113	-1.465	1.709	-1.648	5.437	11.39	-0.752	0.305	-6.165	-2.258	-10.78	-1.811	-0.428	5.005	0.427	-0.366	-0.072	10.932	0.579	-0.549	-5.737	-1.831	0.926	10.014	-1.836	0.549	-3.418	-0.244	1510068910
-9.321	-3.244	-5.063	3.54	2.441	1.282	3.488	-10.672	1.023	-1.343	1.892	-1.77	5.623	11.275	-0.397	0.427	-5.981	-1.648	-10.402	-1.681	-0.469	5.005	0.427	-0.366	0.452	11.026	0.703	-0.549	-5.737	-1.831	0.967	10.493	-1.857	0.488	-3.052	-0.305	1510068910
-8.982	-3.405	-4.481	3.662	1.709	1.526	3.506	-9.973	1.291	-1.343	1.892	-1.77	5.649	10.515	0.185	0.671	-5.432	-0.977	-9.983	-1.515	-0.352	4.944	0.305	-0.305	0.605	10.371	0.782	-0.244	-5.005	-1.648	0.748	10.325	-1.969	0.427	-2.38	-0.793	1510068910
-8.796	-3.546	-4.143	3.784	1.709	1.709	3.378	-9.209	1.515	-1.648	3.357	-1.77	5.601	9.845	0.675	0.916	-4.517	-0.366	-9.738	-1.37	-0.435	4.7	0.366	-0.244	0.665	9.771	0.924	-0.183	-4.395	-1.282	0.69	10.087	-1.779	0.427	-2.625	-0.916	1510068910
-8.606	-3.374	-3.881	4.211	1.282	2.014	3.378	-9.209	1.515	-1.892	5.371	-1.953	5.395	9.729	1.17	0.977	-3.784	0.183	-9.465	-1.231	-0.599	4.456	0.549	-0.122	0.822	9.656	1.114	0.061	-3.845	-1.16	0.949	9.953	-1.481	0.061	-3.601	-0.732	1510068910
-8.614	-2.83	-3.759	4.333	1.709	2.014	2.254	-8.764	0.095	-1.648	8.423	-1.709	5.223	9.755	1.597	0.916	-3.357	0.61	-9.477	-1.17	-0.877	4.333	0.549	0.061	1.029	9.666	1.268	0.305	-3.357	-0.977	1.809	9.51	-1.766	0.061	-3.967	-0.488	1510068910
-8.826	-2.31	-3.675	4.211	2.014	1.709	0.72	-8.266	-0.409	-0.366	5.554	-1.343	5.217	9.738	2.132	0.793	-2.686	1.038	-9.501	-1.166	-1.145	4.211	0.427	0.061	1.029	9.666	1.268	0.305	-3.357	-0.977	2.027	9.495	-1.657	0	-3.357	-0.244	1510068910
-9.052	-2.385	-3.609	4.272	1.404	1.465	0.331	-7.789	-0.334	-0.732	2.441	-1.099	5.005	9.814	2.683	0.549	-1.892	1.404	-9.598	-0.951	-1.45	4.15	0.305	0.061	1.029	9.666	1.268	0.305	-3.357	-0.977	1.506	9.698	-1.491	-0.183	-3.357	-0.244	1510068910
-8.985	-1.843	-3.474	4.15	1.526	1.038	0.946	-7.595	0.108	-0.732	2.441	-1.099	4.713	9.786	2.973	0.305	-1.404	1.465	-9.618	-0.615	-1.651	3.906	0.122	0.122	2.182	9.642	1.33	0.061	-1.892	-0.366	1.184	9.702	-1.227	-0.183	-3.54	-0.122	1510068910
-9.211	-1.585	-3.49	3.662	-0.244	0.671	1.583	-7.504	0.538	-2.136	1.892	-0.061	4.36	9.666	3.134	0	-1.16	1.343	-9.342	-0.365	-1.698	3.479	-0.061	0.305	2.533	9.615	1.336	0.061	-1.892	-0.366	1.349	9.933	-0.522	-0.732	-3.662	-0.305	1510068910
-9.31	-1.561	-2.997	2.686	-0.305	0.61	1.924	-7.494	0.8	-2.502	2.563	0.244	3.974	9.467	3.287	-0.305	-1.038	1.16	-9.027	-0.281	-1.654	3.113	-0.183	0.427	2.488	9.51	1.355	-0.549	-1.343	-0.244	1.014	9.478	-0.8	-0.549	-3.662	-0.305	1510068910
-9.354	-1.402	-2.137	2.808	-1.282	0.916	2.26	-7.645	1.159	-2.502	2.563	0.244	3.731	9.404	3.405	-0.488	-0.977	0.671	-8.908	-0.215	-1.455	2.686	0	0.793	2.364	9.537	1.323	-0.732	-1.221	0	1.236	9.276	-0.712	-0.488	-3.723	-0.427	1510068910
-8.265	-0.697	-1.67	2.747	1.221	0.732	2.31	-7.73	1.47	-2.38	3.296	0.488	3.71	9.711	3.496	-0.793	-0.61	0.061	-8.753	-0.231	-1.27	2.686	0.366	1.221	2.364	9.537	1.323	-0.732	-1.221	0	1.835	9.033	-0.502	-0.549	-2.502	-0.549	1510068910
-9.795	-1.199	-3.397	0.854	1.648	0.061	2.213	-7.939	1.576	-2.258	2.38	0.427	3.472	10.43	3.169	-1.038	-0.366	-0.549	-10.29	0.61	-1.483	2.014	1.038	1.282	2.174	10.444	2.244	-0.732	-1.221	0	1.678	9.056	-0.821	-0.244	-2.38	-0.854	1510068910
-11.172	-3.304	-3.979	0.061	-0.244	0.183	2.237	-9.567	1.359	-2.258	2.38	0.427	3.089	10.904	2.911	-1.221	-0.854	-0.854	-11.722	1.291	-1.221	1.648	0.61	1.526	2.57	10.794	2.834	-1.282	-2.075	0.122	1.552	10.192	-0.784	-0.549	-2.747	-0.61	1510068910
-10.195	-5.044	-3.102	1.282	-2.136	0.366	2.237	-9.567	1.359	-1.77	0.977	0.549	2.756	10.963	2.372	-1.16	-1.892	-1.099	-12.659	1.3	-0.864	1.343	-1.221	1.648	2.674	10.814	3.613	-1.282	-2.075	0.122	2.3	11.573	1.146	-1.404	-4.089	0.671	1510068910
-9.251	-5.273	-1.919	1.709	-2.014	0.488	3.519	-12.303	0.894	-0.305	-2.197	-0.061	2.882	10.517	1.858	-1.16	-2.197	-1.099	-10.996	0.931	0.376	1.221	-1.343	1.16	1.448	9.813	4.211	-0.977	-0.427	-0.549	3.894	11.47	2.623	-2.869	-4.639	2.563	1510068910
-9.642	-4.301	-1.735	1.77	-0.793	0.061	3.461	-11.124	1.262	-0.305	-2.197	-0.061	3.057	9.516	1.51	-1.099	-1.282	-0.488	-10.139	1.312	1.226	1.526	-0.671	0.305	-0.595	8.327	4.675	-0.793	0.305	-0.305	2.169	11.203	1.134	-2.136	-4.456	4.456	1510068910
-9.735	-3.686	-1.543	1.526	0.122	-0.244	3.447	-10.665	1.08	-0.061	-0.183	-2.441	2.596	9.621	1.187	-0.977	-0.61	0.183	-10.037	1.599	1.114	1.465	-0.732	0.183	-1.713	8.229	4.783	-0.793	0.305	-0.305	-0.023	12.766	0.464	-2.136	-4.944	3.662	1510068910
-9.225	-3.953	-1.659	1.343	-0.61	-0.305	3.406	-10.689	0.384	-0.061	-0.183	-2.441	1.72	10.377	1.054	-1.099	-1.465	0.61	-9.546	1.681	0.999	1.404	-0.61	-0.061	-1.29	9.087	4.547	0	-1.16	-0.305	-0.157	11.271	0.317	-0.61	-5.615	3.906	1510068910
-8.599	-3.804	-0.965	1.282	-0.793	-0.122	3.406	-10.689	0.384	0.61	0.793	-2.197	1.474	9.771	1.279	-0.916	-2.258	0.549	-9.31	1.571	0.75	1.465	-0.366	-0.305	-0.486	8.853	4.505	0.061	-1.343	-0.427	0.84	10.958	0.874	-0.671	-2.869	3.906	1510068910
-8.58	-3.334	-0.571	1.587	-0.366	0.183	2.952	-9.765	0.041	1.16	0.793	-1.648	1.732	8.966	1.773	-0.549	-1.709	0.427	-9.125	1.469	0.604	1.587	-0.61	-0.488	0.077	8.222	4.261	0.061	-1.343	-0.427	2.412	10.156	0.621	-0.122	0.61	3.662	1510068910
-8.22	-3.36	-0.54	1.465	-0.671	0.122	2.518	-8.015	-0.03	1.099	-0.183	-1.404	1.694	8.542	2.119	-0.427	-1.282	0.122	-8.841	1.754	0.556	1.465	-0.183	-0.61	0.132	7.86	4.075	0.183	-1.038	-0.427	1.64	9.263	0.829	-0.183	2.991	3.052	1510068910
-7.913	-3.45	-0.191	1.221	-0.183	-0.122	2.518	-8.015	-0.03	0.793	-0.671	-0.977	1.607	8.427	2.071	-0.305	-1.404	-0.183	-8.939	1.914	0.394	1.282	-0.305	-0.671	0.349	7.808	3.969	0.305	-1.16	-0.366	0.559	8.687	0.553	0.671	2.075	2.38	1510068910
-7.94	-3.328	0.165	1.16	0.183	-0.122	2.996	-7.836	-0.513	0.61	0	-0.488	1.771	8.399	2.046	-0.061	-1.526	-0.427	-9.039	1.891	0.226	1.16	-0.366	-0.671	0.825	7.978	3.975	0.305	-1.16	-0.366	-0.342	8.277	0.349	0.549	0.366	1.953	1510068911
-7.826	-2.647	0.5	1.282	1.221	0.122	2.731	-7.875	-0.725	0.549	1.16	0	2.144	8.525	2.065	0.305	-1.404	-0.671	-9.3	1.952	0.025	0.916	-0.427	-0.671	1.162	8.24	4.055	0.427	-0.793	-0.732	-1.047	7.549	0.343	1.343	-2.441	1.282	1510068911
-8.361	-1.827	0.141	0.732	2.197	0.244	2.625	-8.12	-0.763	0.549	1.16	0	2.615	8.806	2.156	0.732	-0.793	-0.977	-9.172	2.153	-0.079	0.916	-0.427	-0.671	1.341	8.557	4.1	0.488	-0.732	-0.732	0.078	7.561	0.397	1.77	-3.723	-0.183	1510068911
-9.612	-2.244	-0.181	-0.305	1.221	0.122	2.762	-8.418	-0.605	0.061	0.488	0.61	3.095	8.949	2.48	0.977	0.122	-1.038	-8.983	2.296	-0.007	0.183	-0.183	-0.793	1.341	8.595	4.149	0.488	-0.732	-0.732	1.257	7.906	0.889	0.977	-1.953	-1.648	1510068911
-10.046	-2.211	-0.268	0.183	1.038	0.244	2.981	-8.673	-0.329	0.061	0.488	0.61	3.378	8.882	2.869	0.977	0.122	-1.038	-9.074	2.108	0.12	-0.244	-0.061	-0.977	1.202	8.39	4.049	0.854	-1.038	-0.549	5.249	8.709	0.501	1.038	-2.258	-2.075	1510068911
-10.677	-2.048	-0.528	-0.549	0.305	0.488	3.089	-8.782	0.008	-0.061	0.61	0.977	3.524	8.96	3.06	1.16	0.366	-0.61	-8.935	1.602	0.189	-0.549	0.305	-1.221	1.036	8.381	3.807	0.854	-0.854	-0.305	8.983	8.909	-0.592	0.854	-0.549	-0.671	1510068911
-10.273	-3.639	-0.841	-0.427	-0.183	0.305	3.048	-9.019	0.37	-0.122	0.854	0.977	3.561	9.627	2.767	0.916	-0.183	-0.183	-9.799	0.897	0.118	-0.916	0.61	-1.343	0.727	9.064	3.359	0.854	-0.854	-0.305	7.5	9.512	-1.571	-0.366	1.587	-0.183	1510068911
-10.341	-5.376	-1.468	-0.183	0.183	-0.122	2.81	-9.109	0.672	-0.122	0.366	0.854	3.517	10.325	2.412	0.916	-0.183	-0.183	-10.701	-0.144	0.487	-0.732	0.854	-1.16	0.959	9.915	2.994	0.488	-1.038	0	4.187	10.271	2.277	-3.235	1.343	-3.052	1510068911
-10.401	-6.16	-1.263	1.404	-1.587	0.061	2.645	-9.231	0.885	-0.122	0.366	0.854	3.564	11.226	1.852	0.549	-1.831	0.305	-12.556	-1.361	0.246	-0.732	0.854	-1.16	1.119	11.1	2.675	0.977	-0.305	-0.366	5.996	12.249	0.231	-1.648	0.732	0.366	1510068911
-8.485	-3.38	-1.881	0.61	1.953	-0.366	2.766	-9.781	1.238	-0.732	-0.061	0.793	3.994	12.298	1.363	0.244	-1.343	-0.061	-11.166	-1.975	0.493	0.122	-1.465	-0.977	0.713	12.103	1.949	0.977	-0.305	-0.366	1.701	10.944	-0.073	0.061	-1.465	0.061	1510068911
-8.341	-3.735	-3.138	-0.732	1.221	-1.038	2.751	-9.339	1.809	-0.854	0.732	0.854	4.247	11.6	0.931	0.244	-1.343	-0.061	-9.774	-1.797	1.144	-0.183	-0.732	-0.671	0.006	11.488	1.927	0.305	0.305	-0.427	-0.542	10.049	-0.56	0.061	-1.465	-1.099	1510068911
-8.993	-4.27	-3.106	-0.183	0.427	-0.488	2.934	-8.165	2.443	-0.854	0.732	0.854	3.737	10.296	0.638	0.244	0.61	0.549	-9.333	-2.145	1.427	-0.183	-0.732	-0.671	-0.842	10.085	1.371	-0.427	0.061	-0.122	1.87	9.875	-0.608	0.122	1.038	-1.831	1510068911
-8.754	-3.895	-2.998	-0.305	0.366	-0.183	2.701	-8.051	2.567	-0.61	2.38	-0.122	2.961	9.912	0.108	0.244	0.61	0.549	-9.316	-2.12	1.481	-0.244	-0.305	-0.305	-1.024	9.763	0.932	-0.427	0.061	-0.122	1.571	9.548	-1.383	-0.061	0.916	-1.099	1510068911
-8.781	-3.71	-2.992	-0.366	0.671	-0.183	2.145	-8.993	2.408	0	1.587	-0.732	2.832	10.244	-0.249	0.061	-0.305	0.549	-9.811	-2.107	1.151	-0.366	-0.366	-0.122	-0.599	10.331	0.975	0.061	0.122	-0.244	1.024	9.662	-1.282	0.122	-0.488	-1.465	1510068911
-8.781	-3.773	-3.059	-0.549	0.732	-0.305	1.614	-9.628	2.238	0	1.587	-0.732	3.208	10.329	-0.267	-0.427	-0.854	-0.793	-9.599	-2.027	1.129	-0.366	-0.366	-0.122	0.03	10.599	1.05	0.366	-0.122	-0.427	1.407	9.801	-1.079	0.183	-0.366	-1.404	1510068911
-8.501	-3.838	-2.968	-0.427	0.549	-0.427	1.7	-9.097	1.976	0.549	-1.099	-1.587	3.754	9.807	0.012	-0.427	-0.854	-0.793	-9.184	-2.229	1.151	-0.488	-0.366	0.061	0.236	10.08	1.328	0.366	-0.122	-0.427	1.968	9.857	-0.596	0	-0.122	-1.465	1510068911
-8.504	-3.468	-3.041	-0.183	0.305	-0.427	1.779	-8.274	1.723	0.366	-0.671	-1.831	4.112	9.51	0.248	0.061	-0.061	-1.038	-9.231	-2.156	1.109	-0.427	-0.366	0.244	-0.031	9.589	1.354	-0.488	0.671	-0.244	1.681	9.725	-0.738	-0.366	0.427	-1.16	1510068911
-8.616	-3.545	-3.413	-0.488	0.244	-0.549	1.617	-7.913	1.421	0.366	-0.671	-1.831	3.827	9.624	0.172	0.366	1.587	-0.61	-9.185	-2.224	1.012	-0.427	-0.366	0.244	-0.325	9.6	1.371	-0.549	0.671	-0.244	0.98	9.599	-1.04	-0.122	-0.427	-1.16	1510068911
-8.658	-3.84	-3.336	-0.305	-0.183	-0.549	1.382	-7.837	1.116	0.244	-0.061	-1.526	3.442	9.81	0.251	0.366	1.587	-0.61	-9.122	-2.552	1.004	-0.488	-0.427	0.366	-0.626	9.703	1.258	-0.549	0.671	-0.244	1.412	9.659	-0.871	0.061	0.122	-1.221	1510068911
-8.701	-3.937	-3.053	0	-0.427	-0.366	1.361	-7.716	0.964	-0.427	-0.305	-0.427	3.382	9.85	0.44	0.122	0.793	-0.549	-8.83	-2.747	1.151	-0.305	-0.549	0.366	-0.988	9.652	1.206	-0.366	0.244	-0.244	1.437	9.665	-0.61	-0.061	0.244	-0.977	1510068911
-9.03	-4.067	-2.82	0.61	-0.793	0	1.361	-7.716	0.964	-0.427	-0.305	-0.427	3.523	9.932	0.489	-0.549	-0.183	-0.305	-8.74	-2.838	1.186	0	-0.366	0.427	-1.281	9.609	1.267	-0.488	0.122	-0.061	1.896	9.546	-0.66	-0.366	0	-0.732	1510068911
-8.68	-4.31	-3.018	0.549	-1.038	0.183	1.854	-7.439	1.287	-1.404	0.427	0.305	3.368	10.159	0.486	-0.549	-0.183	-0.305	-8.914	-2.781	1.292	0.854	0	0.793	-1.293	9.908	1.421	-0.488	0.122	-0.061	2.159	9.438	-0.819	-0.427	0.366	-0.366	1510068911
-8.004	-4.931	-2.79	0.61	-1.831	0.183	1.909	-7.844	1.224	-1.709	0.427	0.61	2.915	10.759	0.403	-0.793	-0.244	-0.122	-10.499	-1.86	1.09	0.854	0	0.793	-1.042	10.407	1.867	-0.732	-0.061	-0.183	3.066	9.318	-0.335	-0.366	0.366	0.061	1510068911
-8.081	-4.338	-2.028	0.61	-1.343	-0.122	1.901	-9.306	1.068	-1.709	0.427	0.61	2.632	10.923	0.388	-0.916	-1.404	0	-10.124	-0.328	1.392	1.282	0.061	1.038	-0.371	10.605	2.737	-0.244	-0.488	-0.549	4.121	9.211	1.023	-0.244	-0.183	1.343	1510068911
-8.972	-5.017	-2.17	0.916	-1.953	-0.488	2.232	-9.713	1.065	-1.465	0	1.16	2.701	9.883	0.679	-0.916	-1.404	0	-9.751	0.13	1.934	1.16	-0.671	1.16	-0.043	9.601	3.554	-0.244	-0.488	-0.549	2.987	10.672	1	-0.183	-1.465	2.747	1510068911
-9.286	-3.817	-0.572	0.488	-0.427	-0.183	2.777	-10.174	0.03	-0.305	-0.305	1.282	2.016	9.914	1.212	-0.244	0.732	0.427	-9.777	1.01	2.114	0.732	-0.366	0.427	-1.272	8.982	3.972	-0.549	0.732	-0.122	1.858	11.827	1.031	-1.343	0	4.028	1510068912
-9.572	-4.102	-0.563	0.061	-0.427	-0.549	3.01	-10.72	-0.215	0	-0.427	0.854	1.327	10.296	1.229	-0.244	0.732	0.427	-9.842	1.308	1.998	0.427	-0.122	0.244	-1.458	9.379	4.091	-0.549	0.732	-0.122	-0.083	10.594	-0.132	-1.038	0	3.113	1510068912
-9.149	-4.661	-0.367	-0.061	-0.854	-0.488	3.119	-10.507	-0.41	0.122	-0.122	0.366	1.17	10.084	1.425	-0.305	0.061	0.427	-9.914	1.365	1.877	0.427	-0.122	0.244	-1.018	9.325	4.112	0.061	-0.366	-0.244	0.031	9.798	-0.664	-0.732	1.221	1.404	1510068912
-8.409	-4.407	0.047	0	-0.549	-0.244	3.119	-10.507	-0.41	0.122	-0.122	0.366	1.449	9.789	1.628	0.183	-0.244	-0.183	-9.548	1.296	1.865	0.244	-0.244	0.061	-0.47	9.179	4.009	-0.061	-0.183	-0.244	0.112	9.001	-0.599	0.061	1.099	0.122	1510068912
-7.909	-3.868	0.15	0	-0.183	-0.122	2.871	-8.989	-0.528	0.244	-0.244	-0.366	1.717	9.254	1.601	0.183	-0.244	-0.183	-8.982	1.433	1.938	-0.061	-0.122	-0.122	-0.435	8.673	3.903	-0.061	-0.183	-0.244	-0.28	8.295	-0.051	0.977	1.038	-0.732	1510068912
-7.525	-3.317	0.084	-0.427	0.305	0.122	2.81	-8.363	-0.432	0.244	0	-0.488	1.946	8.835	1.591	0.366	0.427	-0.366	-8.711	1.613	1.989	-0.061	-0.122	-0.122	-0.575	8.189	3.822	-0.061	0.244	-0.061	-0.129	8.134	-0.051	0.854	0.488	-1.77	1510068912
-7.489	-3.478	-0.522	-1.099	1.587	0	2.622	-8.384	-0.523	0.244	0	-0.488	2.107	8.93	1.526	0.671	0.732	-0.488	-8.766	1.952	1.97	-0.366	-0.122	-0.244	-0.652	8.24	3.896	0.183	0.488	0	0.909	8.448	0.016	1.221	-0.183	-2.258	1510068912
-8.762	-4.673	-0.852	-1.526	1.648	-0.244	2.492	-8.991	-0.645	0.427	0	-0.488	2.334	9.363	1.42	0.671	0.732	-0.488	-9.384	1.853	1.834	-1.038	0.427	-0.244	-0.69	8.618	3.994	0.183	0.488	0	2.592	9.119	1.555	0	0.977	-2.319	1510068912
-10.832	-5.769	-1.098	-0.305	0.061	-0.183	2.249	-9.792	-0.999	0.854	-1.038	-0.61	2.629	9.836	1.437	0.732	0.61	-0.366	-9.946	0.961	1.877	-1.038	0.427	-0.244	-0.603	9.109	3.825	0.488	0.427	0.061	3.07	9.99	0.855	0.854	0.366	-1.709	1510068912
-9.361	-5.416	-0.931	0	0.061	0.122	2.153	-9.988	-1.186	0.854	-1.038	-0.61	2.891	10.468	1.495	0.793	0.916	0.061	-10.107	-0.351	1.714	-1.16	0.244	-0.488	-0.895	9.738	3.559	0.671	0.488	0.183	2.716	11.496	-0.53	0.183	-2.93	-1.465	1510068912
-8.863	-4.416	-0.918	-0.427	0.244	0.183	2.345	-9.569	-0.76	0.244	-1.465	-0.61	2.984	10.907	1.365	0.793	0.916	0.061	-9.502	-0.51	1.877	-0.244	0.183	-0.732	-1.449	10.011	3.158	0.671	0.488	0.183	5.636	10.661	2.04	-1.16	0.488	-1.343	1510068912
-8.445	-3.724	-0.78	-0.549	0.366	0.366	2.726	-8.752	0.252	-0.488	0.305	0	2.774	10.53	0.999	0.366	0.977	0.427	-9.097	-0.036	1.878	-0.244	0.183	-0.732	-1.748	9.667	3.25	0.488	0.671	0.427	3.79	9.848	0.214	-0.122	2.136	0.366	1510068912
-8.795	-4.121	-1.264	-0.916	0.916	0.122	2.68	-8.453	1.109	-0.488	0.305	0	2.61	10.17	0.8	0	-0.183	1.465	-9.239	0.231	1.648	-0.244	0.488	-0.671	-1.467	9.403	3.183	0.671	-0.061	0.549	0.364	9.22	0.718	-0.61	-0.671	-0.916	1510068912
-8.824	-4.15	-1.192	-0.488	0.122	0.183	2.372	-8.646	1.175	-0.122	2.38	0.732	2.71	10.208	0.88	0	-0.183	1.465	-9.554	0.261	1.334	-0.916	0.671	-0.488	-1.467	9.403	3.183	0.671	-0.061	0.549	1.769	9.64	0.352	0.61	0.061	-1.099	1510068912
-8.113	-3.413	-1.565	-0.977	1.587	-0.061	1.731	-8.975	0.804	0.793	0.549	0.671	2.948	10.061	0.92	0.305	-0.183	1.465	-9.098	-0.167	1.028	-0.916	0.671	-0.488	0.272	9.904	2.633	0.61	-0.305	0.671	1.737	9.694	-0.33	0.488	0.854	-0.671	1510068912
-8.484	-3.499	-2.622	-1.282	1.526	-0.488	1.522	-8.537	0.749	0.793	0.549	0.671	3.2	9.564	1.007	0.671	1.16	0.977	-8.949	-1.095	1.006	-1.221	0.366	-0.488	0.306	9.502	2.013	-0.122	0.061	0.732	1.365	9.415	0.282	0.854	1.16	-1.16	1510068912
-9.361	-4.215	-3.691	-0.916	0	-0.427	1.899	-8.117	0.731	1.404	-1.77	0.061	3.165	9.582	0.968	0.671	1.16	0.977	-10.098	-2.094	0.614	-1.221	0.977	-0.244	-0.114	9.481	1.292	-0.122	0.061	0.732	1.481	9.741	0.19	0.366	1.648	-1.099	1510068912
-9.333	-4.632	-3.896	-0.732	-0.244	0.122	2.306	-8.719	0.737	0.488	-1.587	-0.549	2.869	10.43	0.729	0.427	1.587	0.549	-10.631	-2.65	0.197	-1.221	0.977	-0.244	-0.042	10.533	1.043	-0.61	0.305	0.793	1.316	10.141	-0.658	0.366	1.404	-0.61	1510068912
-9	-4.154	-3.608	-0.671	0.183	0.61	2.394	-9.361	1.058	0.488	-1.587	-0.549	2.97	11.152	0.538	-0.671	-0.305	-1.282	-10.484	-2.716	-0.102	-0.916	0.549	-0.122	0.154	11.466	1.071	0.366	-0.122	0.183	0.623	10.238	-1.119	0.305	-0.061	-0.366	1510068912
-8.977	-3.12	-3.281	-0.183	0.244	0.488	2.394	-9.361	1.058	-0.122	-0.427	-0.122	3.746	10.68	0.565	-0.671	-0.305	-1.282	-9.47	-2.446	-0.001	-0.549	0.183	-0.122	0.098	10.872	1.382	0.366	-0.122	0.183	1.163	10.025	-1.439	0.122	-0.61	-0.305	1510068912
-8.893	-3.073	-3.447	-0.244	0.122	0.061	2.47	-8.185	2.204	-0.916	1.526	0.305	4.461	9.789	0.793	-0.732	-0.793	-1.526	-8.671	-2.781	0.471	-0.427	0.122	0	-0.386	9.691	1.549	0.366	-0.671	0.122	2.029	9.735	-1.166	0	-0.061	-0.122	1510068912
-9.062	-3.766	-2.949	-0.122	-0.854	0.427	2.225	-7.629	2.403	-0.916	1.526	0.305	4.406	9.49	0.713	-0.61	-0.061	-0.977	-9.483	-2.634	0.42	-0.244	0.854	0	-0.817	9.141	1.5	-0.854	-0.732	0.916	2.289	9.761	-1.001	-0.061	0.732	-0.061	1510068912
-9.153	-3.619	-2.784	-0.061	-0.183	0.793	1.899	-8.445	2.244	-0.916	1.953	0.122	4.017	10.188	0.607	-0.671	0.366	-0.244	-10.174	-1.189	0.061	0.488	0.305	0.305	0.001	9.958	1.857	-0.854	-0.732	0.916	1.299	9.811	-0.616	0.061	0.61	0.183	1510068912
-8.611	-3.515	-2.913	-0.305	0.061	0.488	2.028	-9.805	2.458	0	0.488	0.671	4.12	10.612	0.819	-0.916	-0.488	0	-9.567	-0.855	0.022	0.488	0.305	0.305	0.97	10.621	2.176	-0.305	-0.61	0.671	0.674	9.994	-0.288	-0.305	-0.549	0.183	1510068912
-8.727	-3.656	-2.667	0	-0.061	0.732	2.428	-9.647	2.601	0	0.488	0.671	4.608	9.738	1.111	-0.977	-1.221	0	-9.299	-1.09	0.06	-0.183	0.732	0.305	0.961	9.784	2.213	0.427	-0.916	0.305	0.851	9.735	-0.49	-0.305	-0.61	0	1510068913
-9.185	-3.447	-2.535	0.183	-0.061	0.977	2.271	-8.995	2.109	0.549	0.671	0.61	4.865	9.227	1.504	-0.61	-0.549	0.305	-9.319	-1.221	-0.08	-0.061	1.343	0.244	0.658	9.006	2.299	0.061	-0.916	0.671	0.763	9.685	-0.635	-0.183	0.183	0	1510068913
-9.034	-3.212	-2.634	0.122	0.061	0.916	1.987	-9.144	1.711	1.587	-1.099	-0.854	4.307	9.895	1.855	-0.305	0.916	0.793	-9.647	-1.285	-0.522	-0.061	1.343	0.244	0.476	9.464	2.323	-0.366	-0.366	1.16	0.842	9.837	-0.459	-0.061	-0.427	-0.122	1510068913
-8.832	-3.06	-2.489	0.061	-0.061	0.732	1.943	-9.534	1.37	1.587	-1.099	-0.854	3.2	10.5	1.973	-0.671	1.404	0.977	-9.764	-0.991	-0.931	0.305	1.526	0.183	0.217	9.964	2.314	-0.244	-0.793	0.793	1.206	9.845	-0.102	-0.366	-0.488	-0.061	1510068913
-9.013	-2.798	-2.493	0.122	0.244	0.671	1.961	-9.107	0.882	1.953	-2.38	-1.099	2.012	10.155	1.68	-1.221	-0.183	0.977	-9.703	-0.784	-1.132	0.183	1.343	0.183	0.548	9.592	2.42	-0.244	-0.793	0.793	1.451	9.721	-0.232	-0.366	-0.427	0.061	1510068913
-9.162	-2.796	-2.622	-0.061	0.061	0.61	1.87	-8.295	0.772	2.014	-3.418	-1.221	1.796	9.385	1.763	-1.587	-2.686	0.916	-9.6	-0.823	-1.294	0.183	1.343	0.183	1.436	8.981	2.488	0.366	-1.465	0.488	1.01	9.808	-0.299	-0.305	-0.366	0.061	1510068913
-9.22	-2.863	-2.706	-0.061	0	0.671	1.836	-7.91	0.817	1.831	-3.845	-1.282	2.189	9.305	2.248	-1.648	-3.235	0.732	-9.646	-0.62	-1.459	0.244	1.404	0.244	1.86	8.952	2.379	-0.183	-1.099	0.732	0.796	9.837	-0.206	-0.244	-0.183	-0.122	1510068913
-9.147	-2.73	-2.528	-0.061	-0.061	0.671	2.199	-7.949	0.755	1.099	-3.052	-0.793	2.306	9.424	2.973	-1.953	-1.221	0.305	-9.72	-0.459	-1.768	0.244	1.526	0.183	1.946	9.134	2.455	-0.183	-1.099	0.732	0.955	9.819	-0.013	-0.244	-0.122	-0.122	1510068913
-9.147	-2.564	-2.426	0	0.061	0.549	2.199	-7.949	0.755	0.549	-1.404	0.183	2.439	9.558	3.061	-1.831	0.305	-0.671	-9.656	-0.542	-1.948	0.061	1.16	0.244	1.976	9.317	2.494	-0.122	-1.343	0.671	0.903	9.855	-0.102	-0.244	-0.122	-0.122	1510068913
-9.228	-2.497	-2.567	-0.122	0.183	0.427	2.987	-8.47	1.287	-0.183	2.014	1.343	3.298	9.616	2.924	-1.038	-0.427	-1.221	-9.665	-0.572	-2.231	0	1.221	0.183	2.065	9.369	2.497	-0.549	-1.648	0.854	0.938	9.841	-0.065	-0.183	-0.244	-0.183	1510068913
-9.262	-2.543	-2.603	-0.183	-0.061	0.366	3.143	-8.634	1.474	-0.183	2.014	1.343	3.865	9.465	2.632	-0.732	-0.854	-1.221	-9.684	-0.506	-2.34	0.122	0.977	0.183	2.159	9.172	2.35	-0.549	-1.648	0.854	0.901	9.828	0	-0.122	-0.061	-0.244	1510068913
-9.22	-2.671	-2.54	-0.061	0	0.305	3.201	-8.856	1.416	-0.061	1.831	0.916	4.204	9.217	2.355	-0.61	-0.671	-0.916	-9.704	-0.599	-2.56	0	1.038	0.183	2.454	9.021	2.189	-0.61	-1.709	0.854	0.53	9.891	-0.002	-0.061	-0.183	-0.366	1510068913
-9.263	-2.799	-2.576	0.183	0.061	0.305	3.805	-9.027	1.617	0.244	0.549	0.305	4.646	8.989	2.347	-0.671	-0.61	-0.549	-9.63	-0.644	-2.682	0	1.038	0.244	2.676	8.838	2.046	-0.183	-1.404	0.732	0.567	9.927	0.066	0	-0.244	-0.366	1510068913
-9.198	-2.689	-2.687	0.305	-0.061	0.305	2.952	-8.625	1.956	0.549	0.732	-0.305	4.887	8.812	2.316	-0.793	-0.549	-0.305	-9.692	-0.506	-2.891	0	1.16	0.244	2.942	8.705	1.939	-0.183	-1.404	0.732	0.628	9.917	0.151	-0.061	-0.244	-0.305	1510068913
-9.146	-2.515	-2.559	0.366	-0.122	0.244	3.225	-8.49	1.93	-0.183	-1.282	-1.099	4.956	8.776	2.34	-0.916	-0.549	-0.122	-9.744	-0.297	-3.013	0.061	1.16	0.183	3.242	8.817	1.909	0.183	-0.977	0.549	0.688	9.801	0.178	-0.122	-0.549	-0.183	1510068913
-9.283	-2.29	-2.561	0.366	-0.061	0.183	3.225	-8.49	1.93	-0.183	-1.282	-1.099	4.956	8.776	2.34	-0.916	-0.793	0.183	-9.744	-0.297	-3.013	0.122	0.916	0.122	3.242	8.817	1.909	0.427	-0.793	0.366	0.688	9.801	0.178	-0.122	-0.549	-0.183	1510068913
-9.258	-2.175	-2.497	0.305	0.061	0.244	3.665	-8.077	2.059	-0.427	-0.61	-0.732	5.222	8.847	2.47	-0.61	-0.977	0.427	-9.494	-0.29	-3.149	0.183	0.61	0.122	3.332	8.998	2.04	0.549	-0.366	0.305	0.937	9.875	0.022	-0.183	-0.183	0	1510068913
-9.31	-2.113	-2.547	0.183	0.122	0.183	3.554	-8.184	2.379	-0.549	0.854	-0.305	5.105	8.979	2.633	-0.183	-0.366	0.854	-9.493	-0.199	-3.191	0.366	0.244	0	3.238	9.043	1.999	0.61	-0.122	0.244	0.818	9.826	-0.016	-0.183	-0.183	0	1510068913
-9.296	-2.098	-2.566	0.061	0.061	0.122	3.58	-8.562	2.554	-0.732	1.221	0	5.105	8.979	2.633	0.244	0.244	1.221	-9.356	-0.245	-3.223	0.183	0.488	0	3.144	9.107	1.904	0.305	0.061	0.305	0.687	9.839	-0.028	-0.122	-0.244	-0.061	1510068913
-9.36	-2.153	-2.565	0.122	0	0.122	3.412	-8.841	2.379	-0.61	1.465	0	4.238	9.196	2.949	0.488	0.671	1.465	-9.397	-0.275	-3.4	0.183	0.427	0	3.144	9.107	1.904	0.305	0.061	0.305	0.691	9.836	0.067	0	-0.183	-0.061	1510068913
-9.351	-2.082	-2.603	0.061	0	0.061	3.11	-8.969	2.077	0.366	0.427	-0.732	3.834	9.162	3.045	0.549	0.732	1.526	-9.357	-0.318	-3.447	0.122	0.427	-0.061	3.144	9.107	1.904	0.305	0.061	0.305	0.837	9.855	0.087	-0.061	-0.244	-0.061	1510068913
-9.337	-2.046	-2.578	0	-0.061	0.122	2.835	-8.838	2.107	0.366	0.427	-0.732	3.834	9.162	3.045	0.488	0.366	1.404	-9.357	-0.309	-3.571	0.122	0.366	-0.061	3.28	9.051	1.672	0.183	0	0.061	0.768	9.868	0.086	0	-0.183	0	1510068913
-9.333	-2.03	-2.61	-0.061	0	0	2.801	-8.605	2.089	0.732	0	-1.099	3.578	9.112	3.324	0.427	0.305	1.16	-9.357	-0.309	-3.571	0.122	0.183	-0.061	3.333	9.087	1.619	0.183	0	0.061	0.796	9.867	0.051	-0.061	-0.122	-0.061	1510068913
-9.325	-2.021	-2.639	-0.122	-0.122	0	2.801	-8.605	2.089	0.671	-0.061	-1.099	3.578	9.112	3.324	0.427	0.244	0.732	-9.353	-0.293	-3.591	0.061	0.183	-0.061	3.333	9.087	1.619	0.122	-0.061	0	0.796	9.867	0.051	-0.061	-0.122	-0.061	1510068913
-9.35	-2.011	-2.632	-0.122	-0.061	0	2.641	-8.303	1.859	0.488	0.061	-0.916	3.636	9.159	3.474	0.427	0.183	0.305	-9.337	-0.365	-3.674	-0.061	0.061	-0.061	3.364	9.188	1.587	-0.122	-0.061	-0.061	0.762	9.819	0.026	0	-0.122	-0.061	1510068913
-9.335	-1.995	-2.645	-0.183	-0.061	-0.061	2.641	-8.303	1.859	0.244	0.183	-0.671	3.592	9.287	3.516	0.305	0.244	-0.183	-9.337	-0.365	-3.674	-0.122	0.122	-0.061	3.186	9.265	1.589	-0.122	-0.061	-0.061	0.799	9.893	0.047	-0.061	0.061	0	1510068914
-9.366	-1.981	-2.667	-0.183	0	-0.122	2.531	-8.326	1.625	0.122	0.061	-0.488	3.384	9.473	3.298	0	-0.061	-0.61	-9.304	-0.398	-3.795	-0.122	-0.061	-0.122	2.996	9.327	1.631	-0.366	-0.183	-0.122	0.748	9.838	-0.008	0	0	-0.061	1510068914
-9.351	-2.04	-2.667	-0.183	-0.061	-0.122	2.582	-8.356	1.644	0	-0.061	-0.183	3.384	9.473	3.298	-0.305	-0.793	-0.916	-9.25	-0.495	-3.74	-0.183	-0.122	-0.122	3.052	9.221	1.69	-0.427	-0.854	-0.366	0.652	9.915	-0.007	0	0	-0.122	1510068914
-9.333	-2.042	-2.621	-0.122	-0.061	-0.122	2.582	-8.356	1.644	-0.061	-0.061	-0.061	3.724	9.304	3.068	-0.488	-1.282	-1.038	-9.25	-0.495	-3.74	-0.183	-0.061	-0.122	3.091	9.192	1.623	-0.427	-0.854	-0.366	0.701	9.866	-0.019	0	0	-0.122	1510068914
-9.339	-2.034	-2.625	-0.122	0	-0.122	2.673	-8.26	1.72	-0.183	-0.366	0.244	4.04	9.189	2.948	-0.61	-1.526	-1.16	-9.253	-0.601	-3.712	-0.244	0	-0.122	3.079	9.104	1.701	-0.549	-0.916	-0.427	0.769	9.855	-0.029	0	0	-0.122	1510068914
-9.398	-2.066	-2.655	-0.061	-0.061	-0.122	2.778	-8.222	1.955	-0.183	-0.366	0.244	4.04	9.189	2.948	-0.488	-1.587	-1.343	-9.219	-0.608	-3.682	-0.122	-0.183	-0.122	3.275	8.989	1.671	-0.366	-0.793	-0.366	0.835	9.86	0	0	0	-0.061	1510068914
-9.347	-2.119	-2.65	-0.122	-0.061	-0.122	2.809	-8.169	2.126	-0.244	-0.427	0.549	4.727	8.939	2.548	-0.366	-1.099	-1.465	-9.219	-0.608	-3.682	-0.122	-0.061	-0.061	3.256	8.96	1.688	-0.366	-0.793	-0.366	0.767	9.874	-0.022	0	0.061	-0.061	1510068914
-9.283	-2.22	-2.625	-0.061	-0.122	-0.122	3.04	-8.204	2.143	-0.488	-0.427	0.793	4.727	8.939	2.548	-0.366	-0.427	-1.343	-9.284	-0.608	-3.642	-0.061	-0.122	0	3.14	8.882	1.628	-0.427	-0.366	-0.427	0.756	9.853	0.051	0	0.061	-0.061	1510068914
-9.337	-2.355	-2.57	0	-0.061	-0.244	3.376	-8.368	1.995	-0.488	-0.244	1.282	4.902	8.91	2.485	-0.305	-0.061	-1.099	-9.347	-0.585	-3.731	0	-0.061	0	3.153	8.898	1.613	-0.122	-0.305	-0.427	0.817	9.849	0.03	0	0.183	0	1510068914
-9.326	-2.37	-2.461	0.183	-0.061	-0.244	3.436	-8.614	2.062	-0.488	-0.244	1.282	5.289	8.973	2.784	-0.122	0.061	-0.854	-9.347	-0.585	-3.731	0.061	-0.183	0.061	3.296	8.987	1.601	-0.122	-0.305	-0.427	0.938	9.738	0.081	0.122	0.366	0.122	1510068914
-9.476	-2.376	-2.403	0.061	-0.183	-0.366	3.391	-8.664	2.261	-0.183	-0.183	1.221	5.289	8.973	2.784	0	0.122	-0.61	-9.574	-0.34	-3.726	0.244	-0.427	0	3.395	9.04	1.657	0.122	0.061	-0.488	0.816	9.893	0.135	0.122	0.366	0.122	1510068914
-9.293	-2.51	-2.375	0	-0.305	-0.366	3.567	-8.705	2.19	-0.183	-0.183	0.854	5.323	8.978	2.829	0.244	0.122	-0.366	-9.502	-0.178	-3.559	0.244	-0.61	0	3.397	9.079	1.73	0.305	0.732	-0.61	0.425	10.001	0.25	-0.061	0.122	0.122	1510068914
-9.308	-2.628	-2.261	-0.244	-0.488	-0.427	3.681	-8.652	1.949	-0.366	-0.183	0.671	5.066	8.997	2.751	0.488	0.244	0.122	-9.502	-0.178	-3.559	0.183	-0.916	0.061	3.397	9.079	1.73	0.305	0.732	-0.61	0.488	9.844	0.256	0	-0.183	0.122	1510068914
-9.43	-2.792	-2.108	0.122	-0.61	-0.427	3.547	-8.514	1.628	-0.305	0.183	0.305	5.066	8.997	2.751	0.732	0.549	0.427	-9.506	-0.15	-3.39	0.122	-1.038	0.122	3.064	9.126	1.95	0.244	1.099	-0.671	0.986	9.763	0.146	0	-0.183	0.122	1510068914
-9.171	-2.53	-2.088	-0.183	-0.366	-0.549	3.328	-8.512	1.593	-0.244	0.122	-0.061	4.846	9.135	2.744	0.854	1.099	0.671	-9.527	-0.068	-3.04	0.244	-1.221	0.122	2.582	9.164	2.129	0.061	1.648	-0.488	0.925	9.861	0.251	0.183	0.427	0.244	1510068914
-9.258	-2.742	-2.027	-0.061	-0.488	-0.488	3.304	-8.55	1.268	-0.183	-0.183	-0.427	3.705	9.499	2.494	0.916	1.221	0.916	-9.527	-0.068	-3.04	0.183	-1.282	0.122	2.377	9.28	2.274	0.061	1.648	-0.488	0.374	9.922	0.214	0.183	-0.183	0.122	1510068914
-9.243	-2.793	-1.896	0	-0.305	-0.427	3.478	-8.506	1.012	-0.061	0.427	-0.427	3.705	9.499	2.494	0.977	0.854	1.099	-9.386	-0.153	-2.492	0.122	-1.404	0.061	2.233	9.269	2.323	0.244	1.526	-0.549	0.641	9.826	0.033	0.183	-0.183	0.122	1510068914
-9.272	-2.69	-1.938	0.122	-0.183	-0.305	3.389	-8.486	1.248	-0.061	0.427	-0.427	3.475	9.472	2.595	1.282	0.671	1.038	-9.386	-0.153	-2.492	0.061	-1.343	0.061	2.027	9.067	2.378	0.122	1.526	-0.488	1.04	9.798	0.001	0.366	-0.061	0	1510068914
-9.148	-2.467	-2.042	0.305	0	-0.305	3.389	-8.486	1.248	0.244	1.221	-0.305	3.305	9.5	2.765	1.648	0.916	0.671	-9.347	-0.307	-2.293	0.183	-1.343	0	2.027	9.067	2.378	0.122	1.526	-0.488	1.171	9.731	-0.142	0.366	-0.061	0	1510068914
-9.138	-2.326	-2.281	0.183	0.061	-0.488	2.926	-8.352	1.428	-0.793	0.488	-0.244	3.045	9.674	2.33	1.648	1.221	0.549	-9.304	-0.385	-1.955	0.183	-1.16	-0.061	1.494	9.264	2.29	-0.183	1.465	-0.305	0.957	9.767	-0.29	0.366	0.305	-0.122	1510068914
-9.18	-2.381	-2.455	0.366	-0.122	-0.549	2.926	-8.352	1.428	-0.793	0.488	-0.244	2.839	9.625	2.11	1.526	1.282	0.488	-9.304	-0.385	-1.955	0.122	-1.465	-0.122	1.202	9.162	2.046	-0.305	0.916	-0.305	0.93	9.733	-0.311	0.366	0.366	-0.122	1510068914
-9.371	-2.595	-2.747	0.305	0	-0.366	2.976	-8.339	1.328	-0.854	0.854	-0.183	2.488	9.536	2.015	1.221	0.61	0.244	-9.197	-0.869	-1.657	0.061	-1.16	-0.122	1.202	9.162	2.046	-0.366	0.366	-0.427	1.159	9.758	-0.337	0.366	0.427	-0.122	1510068914
-9.592	-2.677	-2.986	0.427	-0.244	-0.061	2.814	-8.829	1.62	-0.61	0.854	-0.122	2.456	9.665	1.818	0.732	-0.305	-0.244	-9.489	-1.321	-1.602	0.305	-0.977	-0.183	0.787	10.091	1.498	-0.366	0.122	-0.427	1.218	9.837	-0.652	0.122	0.488	-0.183	1510068914
-9.371	-2.379	-3.176	0.305	0.244	0.061	2.814	-8.829	1.62	-0.61	1.038	-0.183	2.787	10.305	1.664	0.122	-0.854	-0.977	-9.781	-1.542	-1.595	0.427	-0.671	-0.122	1.34	10.587	1.4	-0.122	-0.244	-0.244	1.15	9.917	-1.064	0.122	0.305	0	1510068914
-9.287	-2.366	-3.339	0.244	0.122	0	2.694	-9.374	2.188	-0.916	1.465	-0.427	4.015	10.558	1.437	-0.366	-0.916	-1.709	-10.037	-1.639	-1.666	0.549	-0.61	-0.061	1.373	10.403	1.617	-0.183	-0.366	-0.244	1.148	9.929	-1.453	-0.244	-0.427	0.183	1510068914
-9.252	-2.722	-3.238	0.427	0.183	-0.061	2.657	-9.433	2.37	-0.793	2.136	-0.732	4.015	10.558	1.437	-0.61	-0.793	-1.831	-9.787	-1.662	-1.541	0.671	-0.549	-0.183	1.255	10.081	1.507	-0.244	-0.549	-0.366	0.937	9.871	-1.619	-0.244	-0.427	0.183	1510068915
-9.13	-3.018	-3.165	0.732	0.305	0.061	2.657	-9.433	2.37	-0.793	2.136	-0.732	4.055	10.249	1.212	-0.671	-1.16	-1.587	-9.787	-1.662	-1.541	0.671	-0.183	-0.183	1.247	9.783	1.422	-0.671	-1.587	-0.305	0.628	9.924	-1.452	-0.244	-0.366	-0.061	1510068915
-9.131	-3.256	-3.084	1.099	-0.061	0.122	2.089	-8.863	2.835	-0.61	2.258	-0.793	4.256	9.701	1.13	-0.854	-1.526	-1.282	-9.738	-1.822	-1.515	0.732	-0.183	-0.183	1.327	9.502	1.209	-0.671	-1.587	-0.305	0.663	9.845	-1.125	-0.366	-0.671	0	1510068915
-8.971	-3.191	-2.913	1.526	0	0.122	1.903	-8.315	2.589	-0.61	1.404	-0.916	4.256	9.701	1.13	-0.916	-2.075	-1.099	-9.552	-2.292	-1.358	0.977	-0.183	-0.122	1.297	9.406	1.135	-0.671	-1.709	-0.427	0.955	9.81	-0.932	-0.366	-0.671	0	1510068915
-9.045	-2.878	-2.749	1.953	0.122	0.061	2.105	-7.752	2.5	-0.61	1.404	-0.916	4.226	9.454	0.735	-0.977	-2.441	-0.916	-9.552	-2.292	-1.358	1.282	-0.366	0	1.178	9.447	1.241	-0.61	-1.77	-0.488	0.926	9.79	-0.758	-0.427	-1.099	0.305	1510068915
-9.121	-2.902	-2.862	1.953	0.183	0	2.043	-7.506	2.47	-0.671	1.465	-0.488	4.314	9.774	0.243	-1.099	-2.38	-0.793	-9.502	-2.315	-1.172	1.648	-0.427	0.061	1	9.796	1.331	-0.488	-1.526	-0.549	0.752	9.866	-0.907	-0.671	-1.465	0.305	1510068915
-9.252	-3.295	-3.049	1.831	-0.122	0.061	2.332	-7.831	2.227	-0.977	1.587	0.122	4.314	9.774	0.243	-1.099	-2.136	-0.671	-10.177	-1.772	-1.08	1.892	-0.244	0.183	1	9.796	1.331	-0.549	-1.465	-0.61	1.424	9.768	-0.94	-0.671	-1.465	0.305	1510068915
-8.965	-3.545	-2.757	1.709	0.183	0.061	2.332	-7.831	2.227	-1.404	1.831	0.732	4.12	10.24	0.15	-0.854	-2.197	-0.549	-10.177	-1.772	-1.08	2.014	-0.305	0.366	1.001	10.31	1.511	-0.61	-1.465	-0.732	1.991	9.782	-0.778	-0.549	-1.221	0.427	1510068915
-8.929	-3.662	-2.29	1.343	-0.305	-0.122	2.528	-9.265	1.657	-1.038	2.197	1.282	3.82	10.112	0.761	-0.488	-2.319	-0.427	-10.558	-1.175	-1.02	1.953	-0.977	0.488	1.971	10.361	2.205	-0.61	-1.526	-1.038	1.041	9.887	-0.335	-0.244	-0.671	1.038	1510068915
-8.906	-3.688	-2.111	1.343	-0.366	-0.305	2.388	-9.284	1.504	-0.488	1.953	1.221	3.82	10.112	0.761	0.061	-1.892	-0.427	-10.28	-0.749	-0.694	1.953	-1.221	0.549	1.763	9.761	2.469	-0.61	-1.282	-1.282	0.056	10.017	0.033	-0.244	-0.671	1.038	1510068915
-8.918	-3.98	-1.781	1.404	-0.244	-0.183	2.487	-9.018	1.184	-0.122	1.404	0.488	3.81	9.672	1.268	0.549	-0.854	-0.671	-9.757	-0.428	-0.352	1.77	-1.221	0.61	1.763	9.761	2.469	-0.916	-0.793	-1.221	0.674	9.86	0.264	-0.305	-1.282	0.793	1510068915
-9.115	-4.058	-1.298	1.587	-0.183	0	2.572	-8.672	0.657	0.183	0.671	-0.122	2.763	9.326	1.888	0.61	0.122	-0.732	-9.289	-0.398	0.024	1.709	-0.732	0.549	0.5	8.723	2.866	-0.977	-0.61	-0.977	1.298	9.698	0.133	0.061	-1.526	1.038	1510068915
-9.397	-3.789	-1.03	2.075	0.122	0.061	2.426	-8.5	0.147	0.488	0.244	-0.549	2.763	9.326	1.888	0.366	-0.122	-0.671	-9.733	-0.078	-0.03	2.014	-0.793	0.549	0.351	9.062	3.248	-0.793	-0.488	-0.854	1.035	10.001	0.167	0.061	-1.526	1.038	1510068915
-9.446	-3.365	-1.044	2.197	0.61	-0.122	2.481	-8.573	-0.184	0.488	-0.427	-0.732	2.274	9.871	1.994	0.122	-1.099	-0.61	-9.733	-0.078	-0.03	2.197	-0.61	0.61	0.351	9.062	3.248	-0.427	-0.488	-0.854	0.652	10.198	0.205	-0.488	-2.991	1.099	1510068915
-9.353	-3.092	-0.898	1.953	0.977	-0.122	2.92	-8.589	-0.272	0.305	-1.221	-0.549	2.223	10.53	2.099	-0.061	-1.77	-0.488	-9.733	-0.078	-0.03	2.197	-0.61	0.61	0.431	9.853	3.798	-0.305	-0.916	-0.916	0.913	9.86	0.126	-0.427	-3.662	0.977	1510068915
-9.758	-3.309	-0.906	1.953	0.916	0.061	2.92	-8.589	-0.272	-0.122	-1.038	0	2.383	10.628	2.336	-0.122	-1.465	-0.427	-9.733	-0.078	-0.03	2.197	-0.61	0.61	0.431	9.853	3.798	-0.366	-1.221	-0.793	0.913	9.86	0.126	-0.427	-3.662	0.977	1510068915
-9.793	-3.475	-0.889	2.258	0.549	0.122	3.475	-8.538	-0.221	-0.793	0.305	0.61	2.297	10.344	2.446	-0.061	-0.977	-0.366	-9.69	0.852	0.106	2.014	-0.366	0.488	0.555	9.609	3.875	-0.671	-1.343	-0.549	2.81	9.991	-0.494	-0.183	-3.906	0.854	1510068915
-9.196	-3.255	-0.895	2.319	0.732	0.244	3.872	-8.679	-0.213	-1.282	1.892	0.793	2.074	10.174	2.488	-0.183	-0.854	-0.366	-9.786	0.687	0.091	2.075	-0.488	0.305	0.268	9.109	3.569	-0.793	-1.465	-0.427	3.229	9.795	-0.319	-0.61	-2.258	0.549	1510068915
-8.765	-3.048	-0.974	2.075	0.793	0.183	3.93	-8.908	-0.191	-1.465	2.625	0.61	1.798	9.988	2.397	-0.488	-1.282	-0.427	-9.271	0.839	0.148	2.136	-0.305	0.183	0.106	8.842	3.531	-0.854	-1.709	-0.366	2.522	9.589	0.616	-0.61	-2.258	0.549	1510068915
-8.775	-3.359	-1.123	1.77	0.854	0.183	3.726	-8.896	0.394	-1.526	2.93	0.122	1.738	9.758	2.166	-0.854	-1.892	-0.549	-9.271	0.839	0.148	2.258	-0.122	0.122	0.106	8.842	3.531	-0.671	-1.831	-0.366	1.89	9.404	0.976	-1.526	-2.014	-0.061	1510068915
-8.79	-3.567	-1.114	2.075	0.732	0.244	3.726	-8.896	0.394	-1.465	2.808	-0.427	1.78	9.588	1.823	-1.038	-2.563	-0.488	-9.314	1.047	0.099	2.197	0	0.061	0.646	8.687	3.563	-0.549	-2.197	-0.427	1.651	9.43	0.428	-1.648	-2.869	-0.244	1510068915
-8.873	-3.559	-1.209	2.197	1.038	0.183	3.516	-8.866	0.707	-1.282	2.686	-0.916	1.944	9.344	1.553	-0.977	-2.869	-0.488	-9.588	0.903	0.134	2.136	0.061	0	0.947	8.708	3.634	-0.488	-2.38	-0.488	1.418	9.601	0.043	-1.648	-2.869	-0.244	1510068915
-8.75	-3.624	-1.139	2.197	1.526	0.183	3.147	-9	0.672	-0.977	2.441	-1.099	2.327	9.276	1.473	-0.732	-2.563	-0.61	-9.588	0.903	0.134	2.075	-0.061	-0.122	0.947	8.708	3.634	-0.366	-2.258	-0.549	1.242	9.847	0.238	-1.892	-2.563	-0.427	1510068915
-8.859	-3.682	-1.32	2.319	1.77	0.305	3.147	-9	0.672	-0.793	2.197	-1.221	2.561	9.399	1.457	-0.61	-1.892	-0.732	-9.631	0.741	0.083	2.197	0	-0.183	0.79	8.801	3.621	-0.366	-2.014	-0.549	1.242	9.847	0.238	-1.892	-2.563	-0.427	1510068915
-8.826	-3.612	-1.511	2.319	1.953	0.366	3.048	-9.006	0.581	-0.854	2.319	-1.038	2.428	9.605	1.347	-0.488	-2.014	-0.671	-9.804	0.719	0.001	2.38	0.061	-0.244	0.305	9.105	3.704	-0.305	-2.136	-0.549	1.231	9.969	0.669	-2.808	-2.808	-0.61	1510068915
-9.11	-3.697	-1.712	2.563	1.953	0.488	3.048	-9.006	0.581	-0.854	2.747	-0.793	2.353	9.784	1.299	-0.488	-2.563	-0.427	-9.804	0.719	0.001	2.563	0	-0.305	0.305	9.105	3.704	-0.183	-2.319	-0.671	1.398	9.881	0.532	-3.052	-4.15	-0.793	1510068916
-9.16	-3.732	-1.828	2.808	1.465	0.488	2.943	-9.065	0.423	-0.732	2.869	-0.366	2.437	9.942	1.396	-0.427	-2.747	-0.183	-9.801	0.653	-0.111	2.686	0.122	-0.366	0.22	9.22	3.651	-0.061	-2.686	-0.671	1.432	9.873	0.72	-2.38	-4.517	-0.854	1510068916
-8.943	-3.777	-1.735	3.113	1.038	0.366	2.945	-8.963	0.173	-0.305	2.808	0.183	2.351	9.841	1.543	-0.366	-2.991	0	-9.738	0.58	-0.299	2.869	0.183	-0.427	0.449	9.204	3.592	-0.122	-2.991	-0.732	1.574	9.856	0.774	-2.38	-4.517	-0.854	1510068916
-8.734	-3.908	-1.645	3.357	1.831	0.671	2.884	-8.564	0.353	0	2.502	0.183	2.195	9.813	1.58	-0.305	-3.113	0.061	-9.909	0.62	-0.195	2.93	0.366	-0.366	0.449	9.204	3.592	-0.183	-3.113	-0.854	1.574	9.856	0.774	-2.075	-5.249	-0.732	1510068916
-8.914	-3.572	-2.074	3.235	1.587	1.038	2.956	-8.717	0.328	-0.122	2.563	0.122	2.015	9.944	1.718	-0.427	-3.113	-0.183	-9.839	0.566	-0.147	3.113	0	-0.488	0.749	9.371	3.269	-0.305	-3.174	-0.916	1.89	9.833	0.439	-2.441	-5.92	-0.793	1510068916
-8.879	-3.427	-2.04	2.808	1.648	0.977	3.291	-8.613	0.093	-0.122	2.625	0.244	2.062	9.755	1.634	-0.549	-2.93	-0.488	-9.617	0.741	-0.117	3.235	0.427	-0.488	0.05	9.022	3.307	-0.244	-3.052	-0.916	2.388	8.894	0.81	-1.709	-5.798	-0.732	1510068916
-8.991	-3.628	-1.824	3.113	1.587	0.977	3.412	-8.644	0.035	-0.305	2.869	0.366	1.992	9.767	1.436	-0.671	-3.296	-0.549	-9.676	0.724	-0.257	3.296	0.366	-0.488	0.05	9.022	3.307	-0.061	-3.418	-0.854	2.529	8.789	1.261	-0.732	-6.165	-0.549	1510068916
-9.288	-3.494	-1.737	3.296	0.916	0.916	3.548	-8.775	-0.138	-0.488	3.174	0.427	2.103	9.795	1.245	-0.671	-4.028	-0.427	-9.818	0.725	-0.372	3.296	0.427	-0.549	0.59	9.252	3.268	-0.061	-3.784	-0.977	3.015	8.565	1.055	0.671	-4.944	-0.183	1510068916
-9.275	-3.289	-1.59	3.235	0.854	0.977	3.548	-8.775	-0.138	-0.488	3.113	0.366	2.376	9.778	1.17	-0.61	-3.967	-0.488	-9.932	0.72	-0.443	3.357	0.366	-0.61	0.781	9.385	3.173	-0.061	-3.723	-1.038	3.259	8.845	0.571	0.671	-4.944	-0.183	1510068916
-9.674	-3.133	-1.549	3.113	0.793	0.854	3.931	-8.972	-0.005	-0.549	3.174	0.183	2.537	9.837	1.184	-0.549	-3.784	-0.61	-9.952	0.767	-0.56	3.418	0.061	-0.61	0.781	9.385	3.173	-0.061	-3.723	-1.099	2.498	9.256	-0.607	1.526	-3.906	-0.671	1510068916
-8.951	-2.853	-1.838	2.869	1.343	0.732	3.931	-8.972	-0.005	-0.61	3.662	-0.061	2.772	9.878	1.218	-0.427	-3.601	-0.732	-9.776	0.921	-0.457	3.296	0.488	-0.61	0.681	9.597	3.062	0	-3.662	-1.038	2.568	10.604	0.093	0.916	-3.54	-0.977	1510068916
-9.204	-3.218	-2.16	1.953	1.892	0.671	3.888	-9.006	0.065	-0.671	3.906	-0.305	3.027	10.095	1.366	-0.366	-3.418	-0.61	-9.623	0.708	-0.837	3.113	0.122	-0.793	0.779	9.6	2.756	-0.061	-3.845	-0.977	4.851	10.092	2.763	0.916	-3.54	-0.977	1510068916
-10.349	-3.965	-1.785	2.136	0.244	0.488	3.431	-9.021	0.178	-0.427	3.662	-0.671	3.124	10.001	1.577	-0.427	-3.54	-0.488	-9.56	0.683	-0.717	3.113	0.916	-0.61	0.779	9.6	2.756	-0.122	-4.211	-0.854	2.155	10.326	2.184	-0.488	-0.549	-0.916	1510068916
-9.493	-4.139	-1.463	3.235	0.427	0.854	3.242	-8.894	0.109	-0.305	3.235	-1.16	3.248	9.848	1.571	-0.488	-3.845	-0.427	-10.514	0.17	-1.083	2.869	0.671	-0.427	1.377	9.745	2.357	-0.183	-4.15	-0.854	1.449	10.025	-0.366	0.977	-4.395	-0.977	1510068916
-8.47	-3.259	-1.857	3.357	1.16	1.16	3.242	-8.894	0.109	-0.305	3.052	-1.404	3.479	10.014	1.428	-0.61	-4.028	-0.488	-10.03	-0.309	-1.036	3.113	0.183	-0.366	1.361	9.868	2.3	-0.122	-3.906	-0.977	3.267	9.655	0.25	0.977	-4.395	-0.977	1510068916
-8.075	-2.952	-2.311	2.93	2.014	0.977	3.018	-7.988	0.374	-0.488	3.174	-1.465	3.756	9.983	1.274	-0.61	-3.784	-0.488	-9.714	-0.367	-1.046	3.235	-0.183	-0.366	1.361	9.868	2.3	-0.183	-3.723	-0.977	1.448	9.841	0.245	0.977	-2.441	-0.549	1510068916
-9.189	-3.33	-2.741	3.052	1.343	0.671	2.888	-7.807	0.542	-0.854	3.662	-1.404	3.874	9.679	1.215	-0.549	-3.296	-0.366	-9.317	-0.498	-0.851	3.296	0.183	-0.305	0.586	9.316	1.956	-0.366	-3.54	-0.854	2.469	9.098	0.351	0.549	-2.441	-0.244	1510068916
-8.781	-3.438	-2.852	3.357	1.099	0.732	2.888	-7.807	0.542	-1.099	4.456	-1.16	3.698	9.601	1.109	-0.671	-3.235	-0.244	-9.363	-0.784	-0.788	3.174	0.305	-0.183	0.285	9.483	1.51	-0.488	-3.479	-0.671	1.699	9.92	0.004	0.549	-2.441	-0.244	1510068916
-8.719	-3.429	-3.007	3.357	2.136	1.038	2.743	-7.906	0.425	-1.16	4.395	-0.793	3.38	9.769	0.827	-0.977	-3.845	-0.183	-9.603	-1.44	-0.841	3.296	0.427	-0.122	0.285	9.483	1.51	-0.488	-3.662	-0.61	0.953	9.588	-0.269	0.61	-1.77	-0.244	1510068916
-8.863	-3.494	-3.615	3.845	1.526	1.16	2.736	-8.827	0.451	-1.16	4.028	-0.671	3.34	10.118	0.418	-1.221	-4.395	-0.366	-9.641	-1.707	-0.857	3.662	0.366	0	0.188	10.481	1.148	-0.305	-3.662	-0.671	0.931	9.912	-0.611	0.488	-2.258	-0.122	1510068916
-8.533	-3.127	-4.085	3.784	2.136	1.282	2.736	-8.827	0.451	-1.404	3.662	-0.916	3.54	10.579	0.077	-1.343	-4.395	-0.61	-9.81	-1.914	-1.042	3.723	0.549	0.061	0.151	10.752	0.983	-0.366	-3.723	-0.61	1.097	9.793	-1.278	0.488	-2.258	-0.122	1510068916
-8.559	-2.638	-4.341	3.662	2.319	1.099	2.64	-9.477	0.871	-1.343	4.211	-1.099	3.691	10.756	-0.13	-1.343	-4.15	-0.671	-10.11	-1.845	-1.262	3.906	0.488	0.061	0.151	10.752	0.983	-0.61	-4.089	-0.61	1.36	9.619	-1.7	0.488	-2.563	0	1510068916
-9.166	-2.571	-4.649	3.113	2.136	0.732	2.225	-9.457	1.095	-1.099	4.395	-1.404	3.547	10.42	-0.233	-1.221	-4.395	-0.732	-10.176	-1.523	-1.257	3.784	0.366	-0.061	0.927	10.253	0.87	-0.793	-4.456	-0.732	0.595	10.048	-1.882	0.183	-2.136	0	1510068916
-9.13	-2.826	-4.439	2.686	1.343	0.793	2.225	-9.457	1.095	-1.221	3.784	-1.587	3.509	10.044	-0.258	-1.16	-4.761	-0.916	-10.286	-1.315	-1.349	3.662	0.061	-0.061	1.278	9.951	0.75	-0.916	-4.517	-0.854	0.291	10.145	-1.628	0.183	-2.136	0	1510068916
-9.051	-2.973	-4.008	2.747	0.732	0.977	2.279	-9.502	1.175	-1.282	3.723	-1.404	3.758	9.744	-0.177	-1.099	-4.7	-1.282	-9.956	-1.258	-1.16	3.479	0.244	-0.061	1.278	9.951	0.75	-0.854	-4.456	-1.038	0.611	9.911	-1.528	0.122	-2.258	-0.305	1510068916
-8.979	-2.82	-3.718	2.808	0.977	0.916	2.028	-8.948	1.223	-1.16	4.272	-1.282	4.084	9.463	-0.106	-1.099	-4.15	-1.587	-9.746	-1.26	-1.142	3.357	-0.122	-0.061	1.576	9.472	0.988	-0.732	-4.028	-1.16	0.871	9.778	-1.33	0.061	-2.197	-0.305	1510068917
-9.038	-2.748	-3.584	3.052	0.61	0.916	2.028	-8.948	1.223	-1.038	4.456	-1.343	4.293	9.355	-0.037	-0.916	-3.845	-1.831	-9.642	-1.244	-1.178	3.174	0	-0.061	1.578	9.586	1.156	-0.671	-3.54	-1.16	1.014	9.795	-1.28	0.061	-2.197	-0.305	1510068917
-8.954	-2.352	-3.451	2.991	0.916	0.854	1.708	-8.623	1.09	-1.038	4.456	-1.343	4.628	9.573	0.128	-0.671	-3.418	-1.892	-9.609	-1.218	-1.233	3.052	0	0.122	1.578	9.586	1.156	-0.549	-3.174	-1.099	1.221	9.768	-1.229	0	-2.502	-0.305	1510068917
-9.24	-2.065	-3.443	2.686	0.916	0.732	1.708	-8.623	1.09	-0.977	3.784	-1.282	4.986	9.917	0.427	-0.488	-2.869	-1.709	-9.622	-1.223	-1.345	2.991	0	0.183	1.428	10.038	1.464	-0.488	-2.93	-1.038	1.266	9.708	-1.376	-0.183	-2.502	-0.244	1510068917
-9.341	-2.165	-3.218	2.625	0.61	0.732	1.547	-8.419	0.925	-0.916	3.174	-0.977	5.265	10.1	0.817	-0.366	-2.319	-1.282	-9.607	-1.109	-1.419	2.808	0.061	0.244	1.412	9.989	1.512	-0.488	-2.808	-0.916	1.391	9.761	-1.286	-0.183	-2.502	-0.244	1510068917
-9.281	-2.072	-3.158	2.441	0.488	0.671	1.964	-7.919	0.947	-1.16	2.136	0.061	5.248	9.976	1.215	-0.122	-2.014	-0.732	-9.487	-1.071	-1.475	2.747	0.183	0.366	1.412	9.989	1.512	-0.549	-2.808	-0.793	1.164	9.738	-1.23	-0.244	-2.258	-0.183	1510068917
-9.144	-2.036	-2.999	2.319	-0.122	0.61	2.222	-7.949	1.049	-1.465	2.014	0.488	5.143	9.789	1.584	-0.061	-1.892	-0.183	-9.368	-0.971	-1.517	2.625	0.122	0.488	1.765	9.534	1.424	-0.671	-2.625	-0.61	1.059	9.698	-1.107	-0.244	-2.014	-0.427	1510068917
-9.27	-2.079	-2.765	2.319	0.061	0.671	2.222	-7.949	1.049	-1.648	2.014	0.671	4.993	9.577	1.921	-0.183	-1.648	0.061	-9.101	-0.98	-1.424	2.502	0.305	0.61	1.842	9.319	1.483	-0.732	-2.441	-0.488	1.174	9.461	-0.974	-0.244	-2.014	-0.427	1510068917
-9.132	-1.832	-2.634	2.441	0.061	0.793	2.461	-8.16	1.391	-1.709	2.075	0.671	4.839	9.434	2.198	-0.366	-1.343	0.183	-9.104	-0.877	-1.459	2.38	0.549	0.732	1.842	9.319	1.483	-0.671	-2.014	-0.244	1.128	9.689	-0.828	-0.122	-1.648	-0.488	1510068917
-8.902	-1.546	-2.716	2.258	0.488	0.793	2.522	-8.497	1.596	-1.709	1.953	0.549	4.692	9.692	2.335	-0.488	-1.16	0.244	-9.258	-0.592	-1.663	2.258	0.549	0.854	2.128	9.794	1.775	-0.61	-1.709	0	1.561	9.386	-0.999	-0.244	-1.709	-0.427	1510068917
-9.286	-1.671	-3.474	1.221	0.732	0.366	2.522	-8.497	1.596	-1.404	1.526	0.366	4.582	9.938	2.47	-0.549	-0.854	0.366	-9.36	-0.291	-1.747	1.831	1.282	0.977	2.128	9.794	1.775	-0.671	-1.709	0.183	1.561	9.386	-0.999	-0.244	-1.709	-0.427	1510068917
