# Supplementary material for: A deep learning approach for lower back-pain risk prediction during manual lifting
Source: PLoS One. 2021 Feb 19;16(2):e0247162. doi: 10.1371/journal.pone.0247162 (PMC7894914; doi:10.1371/journal.pone.0247162)
Supplement: S1 Data — (ZIP) [file pone.0247162.s001.zip › source-used/Subject_01_P1_Zone10_T2.csv]

Side_A_x	Side_A_y	Side_A_z	Side_G_x	Side_G_y	Side_G_z	LtWt_A_x	LtWt_A_y	LtWt_A_z	LtWt_G_x	LtWt_G_y	LtWt_G_z	RtWt_A_x	RtWt_A_y	RtWt_A_z	RtWt_G_x	RtWt_G_y	RtWt_G_z	Back_A_x	Back_A_y	Back_A_z	Back_G_x	Back_G_y	Back_G_z	UArm_A_x	UArm_A_y	UArm_A_z	UArm_G_x	UArm_G_y	UArm_G_z	Thig_A_x	Thig_A_y	Thig_A_z	Thig_G_x	Thig_G_y	Thig_G_z	Time_stp
-9.57	-1.796	-1.877	0.061	0	-0.061	7.381	1.186	5.53	-0.732	0.244	0.183	9.725	0.885	4.143	0.061	-2.014	0	-9.709	-0.581	-2.364	0.061	-0.061	-0.061	2.675	8.607	3.311	0.122	0.305	-0.305	0.874	9.841	0.684	-0.061	-0.061	0	1510067374
-9.577	-1.794	-1.912	0	0	-0.061	8.429	1.123	6.444	1.282	0.793	0.061	10.745	0.212	1.956	-0.732	1.465	-0.122	-9.595	-0.555	-2.354	0	0.061	0	2.895	8.354	3.263	0	-0.916	0.183	0.806	9.89	0.714	-0.061	-0.061	0	1510067374
-9.611	-1.729	-1.909	0	-0.061	-0.061	8.452	1.79	4.827	0.549	-0.366	0.122	10.745	0.212	1.956	-0.427	-0.061	0.061	-9.592	-0.549	-2.336	-0.061	0.122	0	3.82	8.72	3.67	-0.244	-0.366	-0.183	0.806	9.89	0.714	0	-0.061	-0.061	1510067374
-9.574	-1.741	-1.893	-0.061	0	-0.061	8.751	1.933	4.651	0.793	-0.977	-0.183	10.694	-0.019	2.169	-0.732	-0.244	0.122	-9.649	-0.553	-2.393	-0.061	0	0	3.634	8.564	3.303	0	-0.305	-0.305	0.892	9.867	0.693	0	-0.061	-0.061	1510067374
-9.564	-1.808	-1.928	-0.061	0	-0.061	8.832	2.275	4.433	0.732	0.305	-0.122	10.398	-0.479	1.909	-0.732	-0.183	0	-9.593	-0.622	-2.318	0.061	-0.061	0	3.597	8.508	3.248	-0.122	-0.427	-0.122	0.943	9.879	0.702	0	0	-0.061	1510067374
-9.542	-1.87	-1.938	0	0	-0.061	8.465	2.781	3.637	0.244	-0.244	-0.061	10.514	-1.031	1.359	-0.305	-0.549	-0.061	-9.581	-0.538	-2.311	0	-0.061	0	4.219	8.392	3.296	0	-0.061	-0.061	0.919	9.88	0.64	0	0	-0.061	1510067374
-9.552	-1.839	-1.939	0	0	0	8.556	2.964	3.108	-0.61	0	-0.122	10.874	-1.555	0.725	0.549	-0.122	-0.061	-9.536	-0.547	-2.3	0	-0.061	0	4.315	8.318	3.323	0	0.549	0.183	0.9	9.873	0.683	0	0	-0.061	1510067374
-9.58	-1.827	-1.93	0	-0.061	-0.061	8.731	3.11	2.718	-1.77	0.427	-0.183	10.692	-1.532	0.255	1.648	-0.061	-0.122	-9.588	-0.605	-2.358	0.061	-0.061	-0.061	4.021	8.241	3.333	0	0.671	0.366	0.843	9.905	0.621	0	0	-0.061	1510067374
-9.52	-1.81	-1.893	0.061	0	-0.061	7.431	1.193	5.393	-1.709	0.549	0.488	9.497	1.188	4.788	-0.122	-2.808	-0.122	-9.69	-0.587	-2.357	0	0	-0.061	2.425	8.717	3.25	0.122	0.427	-0.488	0.843	9.905	0.621	-0.061	-0.061	-0.061	1510067374
-9.572	-1.781	-1.914	0	0	-0.061	8.726	1.02	6.76	1.404	1.343	-0.061	11.127	0.328	2.862	-0.671	1.038	-0.244	-9.554	-0.603	-2.382	0	0	-0.061	2.78	8.402	3.133	0.061	-1.221	0.244	0.866	9.891	0.627	-0.061	-0.061	-0.061	1510067374
-9.63	-1.8	-1.916	0	-0.061	-0.061	8.501	1.522	4.874	0.549	-0.244	0.122	10.825	0.264	1.621	-0.366	-0.793	-0.061	-9.572	-0.61	-2.315	-0.061	0.122	0	3.986	8.918	3.742	-0.305	-0.244	-0.244	0.925	9.873	0.668	0	0	-0.061	1510067374
-9.57	-1.8	-1.918	-0.061	0	-0.061	9.128	1.876	4.839	0.732	-0.122	-0.244	10.843	0.057	1.858	-0.671	-0.916	0.061	-9.656	-0.567	-2.391	-0.061	-0.122	0	3.724	8.622	3.308	-0.061	-0.305	-0.366	0.902	9.867	0.662	-0.061	-0.061	-0.061	1510067374
-9.548	-1.873	-1.882	-0.061	-0.061	0	8.582	2.217	4.5	0.671	0.183	-0.183	10.624	-0.456	1.681	-0.732	-0.427	-0.183	-9.555	-0.665	-2.286	0	-0.061	0	3.542	8.518	3.226	-0.122	-0.427	-0.183	0.885	9.899	0.638	0	0	0	1510067375
-9.554	-1.858	-1.939	-0.061	-0.061	0	8.23	2.669	4.037	0.305	-0.183	-0.061	10.874	-0.898	1.042	-0.305	-0.122	-0.183	-9.536	-0.568	-2.26	0	-0.061	0	4.03	8.392	3.224	-0.061	-0.183	-0.061	0.908	9.868	0.683	-0.061	-0.061	0	1510067375
-9.533	-1.881	-1.907	-0.061	0	0	8.428	2.952	3.466	-0.427	0.305	-0.061	10.926	-1.465	0.255	0.427	-0.061	-0.122	-9.581	-0.548	-2.287	0	-0.122	0	4.248	8.356	3.32	-0.061	0.488	0.122	0.922	9.877	0.702	-0.061	0	0	1510067375
-9.543	-1.882	-1.9	0	0	0	8.436	3.124	2.846	-1.404	0.366	-0.061	10.848	-1.513	-0.182	1.526	-0.244	-0.061	-9.587	-0.581	-2.323	0	-0.061	0	4.124	8.333	3.305	0.061	0.732	0.244	0.837	9.866	0.634	-0.061	0.061	0	1510067375
-9.534	-1.81	-1.914	0	0	0	8.709	2.791	2.778	-2.625	0.549	-0.122	9.552	1.274	2.615	0.916	-0.671	-1.099	-9.665	-0.601	-2.388	0.061	-0.122	-0.061	3.125	8.86	3.584	-0.122	0.671	-0.061	0.883	9.883	0.662	0	-0.061	0	1510067375
-9.574	-1.791	-1.901	0	-0.061	-0.061	7.028	-0.324	8.447	1.465	-1.953	0.549	11.263	0.811	3.588	-0.732	0.916	-0.305	-9.636	-0.628	-2.297	-0.061	-0.183	-0.061	2.083	8.221	2.97	0.366	-0.671	-0.366	0.883	9.883	0.662	0	-0.061	0	1510067375
-9.603	-1.786	-1.916	-0.061	-0.061	-0.061	8.272	1.611	5.18	0.122	-0.305	0.305	11.088	0.311	1.392	-0.183	0.244	-0.244	-9.53	-0.481	-2.227	-0.122	0.061	0	3.793	8.814	3.612	-0.427	-0.61	0	0.897	9.875	0.683	-0.061	-0.061	0	1510067375
-9.647	-1.744	-1.921	-0.122	-0.061	-0.061	8.924	1.818	4.669	0.366	-0.305	-0.061	11.135	0.133	1.678	-0.549	-0.427	0.122	-9.642	-0.623	-2.269	-0.122	-0.061	0	3.7	8.574	3.54	-0.122	0	-0.427	0.846	9.875	0.682	-0.061	-0.061	0	1510067375
-9.548	-1.765	-1.896	-0.122	-0.061	0	8.667	2.104	4.667	0.549	-0.122	-0.183	10.849	0.05	1.918	-0.854	-0.244	0.061	-9.603	-0.626	-2.268	0	-0.122	0	3.153	8.652	3.232	-0.061	-0.549	-0.244	0.904	9.893	0.702	0	-0.061	0	1510067375
-9.53	-1.853	-1.901	-0.061	-0.061	0	8.284	2.364	4.371	0.427	-0.122	0	10.823	-0.431	1.345	-0.793	-0.427	-0.061	-9.514	-0.584	-2.169	0	0	-0.061	3.735	8.683	3.366	-0.183	-0.488	0	0.987	9.891	0.67	0	0	0	1510067375
-9.527	-1.893	-1.901	-0.061	0	0	8.265	2.614	3.92	0	0	0.122	11.251	-0.951	0.59	-0.183	0.305	-0.061	-9.593	-0.541	-2.187	0	-0.122	0	4.215	8.461	3.406	-0.122	0.244	0.061	0.922	9.873	0.646	-0.061	0	0	1510067375
-9.557	-1.909	-1.879	0	0	0	8.39	2.828	3.424	-0.671	0.061	0.061	11.103	-1.492	-0.233	0.916	0.183	0	-9.624	-0.579	-2.229	0	-0.122	0	4.192	8.393	3.323	-0.183	0.61	0.305	0.89	9.861	0.609	0	0.061	0	1510067375
-9.6	-1.853	-1.895	0.061	0	0	8.726	2.865	3.21	-1.77	0.122	-0.061	10.896	-1.436	-0.647	2.258	0.488	-0.122	-9.606	-0.674	-2.235	0.122	-0.122	-0.061	4.034	8.343	3.43	-0.122	0.854	0.488	0.886	9.868	0.647	0	-0.061	0	1510067375
-9.58	-1.776	-1.887	0	-0.061	0	8.263	1.008	5.106	-2.014	0.977	0.488	8.756	1.448	4.468	0.244	-2.197	-0.366	-9.672	-0.532	-2.296	-0.122	-0.061	0	2.524	8.792	3.54	-0.122	0.854	-0.366	0.846	9.899	0.676	-0.061	-0.061	0	1510067375
-9.568	-1.767	-1.865	-0.061	-0.061	0	8.372	0.342	7.177	1.221	0.183	-0.061	10.92	0.626	2.516	-0.366	1.343	-0.549	-9.598	-0.571	-2.233	0	-0.122	0	2.387	8.193	3.004	0.183	-1.038	0.244	0.846	9.899	0.676	0	-0.061	0	1510067375
-9.589	-1.731	-1.903	-0.061	-0.061	-0.061	9.299	1.871	4.199	1.221	0.183	-0.061	10.922	0.095	0.755	0.244	-0.061	-0.244	-9.558	-0.566	-2.175	-0.061	0.061	0	4.156	8.819	3.953	-0.366	-0.061	-0.061	0.922	9.868	0.707	0	-0.061	0	1510067375
-9.569	-1.715	-1.915	-0.122	-0.061	-0.061	8.869	2.066	4.496	-0.366	-0.183	-0.122	11.005	0.085	1.402	-0.061	-0.122	0	-9.703	-0.514	-2.265	-0.061	-0.183	-0.061	3.706	8.459	3.5	0	0.305	-0.244	0.977	9.887	0.682	0	0	0	1510067375
-9.536	-1.829	-1.879	-0.061	0	-0.061	8.195	2.121	4.969	0	-0.061	-0.122	10.695	-0.073	1.753	-0.122	-0.183	0	-9.589	-0.559	-2.17	0	-0.122	-0.061	2.996	8.326	3.364	0	-0.305	0	0.977	9.887	0.682	0	0	0	1510067375
-9.582	-1.812	-1.9	-0.061	0	-0.061	8.101	2.073	4.872	-0.122	-0.244	-0.061	10.836	0.092	2.006	-0.244	-0.183	0	-9.587	-0.502	-2.178	-0.122	0	-0.061	3.533	8.373	3.497	0.061	-0.366	-0.122	0.925	9.861	0.627	-0.061	0	0	1510067375
-9.586	-1.802	-1.92	-0.061	-0.061	-0.061	8.366	1.755	4.98	-0.061	-0.427	-0.061	10.768	0.099	1.944	-0.488	0	0.122	-9.643	-0.54	-2.223	-0.122	-0.061	-0.061	3.569	8.368	3.521	0.061	-0.244	-0.183	0.866	9.89	0.682	0	0.061	-0.061	1510067375
-9.566	-1.799	-1.869	0	-0.061	-0.061	8.563	1.516	5.094	-0.061	-0.427	-0.061	10.539	0.244	2.009	-0.732	-0.244	0.122	-9.618	-0.602	-2.199	-0.061	0	-0.061	3.323	8.482	3.496	0.061	-0.366	-0.183	0.866	9.89	0.682	-0.061	0.061	-0.061	1510067375
-9.55	-1.743	-1.84	0	-0.061	-0.061	8.311	1.318	5.339	0.244	-0.061	-0.183	10.692	0.355	2.134	-1.038	-0.305	0	-9.607	-0.566	-2.247	-0.061	-0.061	-0.061	3.291	8.759	3.387	0	-0.732	-0.244	0.866	9.891	0.674	0	-0.061	-0.061	1510067375
-9.583	-1.751	-1.809	0	0	-0.122	8.331	1.465	5.185	1.099	-0.061	0.061	10.885	0.072	1.706	-1.038	-0.183	-0.061	-9.592	-0.622	-2.214	-0.061	0	-0.061	3.708	8.575	3.472	-0.061	-0.488	-0.183	0.969	9.883	0.675	-0.061	-0.061	-0.061	1510067375
-9.597	-1.797	-1.852	0	-0.061	-0.061	8.222	1.836	4.742	0.916	0	0.122	10.85	-0.385	1.071	-0.732	-0.305	0	-9.577	-0.566	-2.16	0	0	-0.061	3.858	8.514	3.342	-0.183	-0.244	-0.122	1.014	9.841	0.663	0	0	-0.061	1510067375
-9.558	-1.859	-1.83	0	-0.061	-0.061	8.391	2.436	4.002	0.916	0	0.122	10.82	-0.995	0.449	-0.183	-0.244	-0.061	-9.58	-0.578	-2.129	-0.061	0	-0.061	4.017	8.349	3.279	-0.061	0.122	0.061	0.971	9.886	0.634	-0.061	0	-0.061	1510067375
-9.556	-1.869	-1.834	0	0	-0.061	8.555	2.879	3.399	-0.122	0.061	0.061	10.77	-1.345	-0.08	0.671	-0.183	-0.061	-9.61	-0.569	-2.163	0	-0.061	0	4.179	8.319	3.255	0	0.61	0.183	0.997	9.869	0.724	-0.061	0.061	-0.061	1510067376
-9.603	-1.865	-1.87	0	-0.061	-0.061	8.77	3.029	2.973	-0.854	0.122	-0.183	10.878	-1.386	-0.215	1.526	0.244	-0.061	-9.611	-0.609	-2.176	-0.061	0	0	4.107	8.285	3.308	0.061	1.038	0.366	0.997	9.869	0.724	0	0	0	1510067376
-9.57	-1.876	-1.897	0	-0.061	-0.061	8.806	2.812	3.152	-1.709	0.244	-0.427	10.799	-0.939	0.169	2.197	0.427	-0.122	-9.624	-0.575	-2.218	-0.061	-0.061	-0.061	3.92	8.391	3.412	0.061	1.282	0.427	0.876	9.879	0.693	-0.061	-0.061	-0.061	1510067376
-9.572	-1.832	-1.857	0.061	-0.061	-0.122	7.007	1.455	4.572	-2.136	-1.404	-1.16	10.63	2.537	5.02	-0.427	-3.174	0.061	-9.775	-0.601	-2.26	-0.061	-0.061	0.061	2.067	9.008	3.63	0.183	0.61	-0.61	0.882	9.874	0.684	0	-0.061	-0.061	1510067376
-9.574	-1.822	-1.863	0.061	0	-0.183	8.689	0.511	7.556	1.16	1.709	-0.244	11.671	1.145	2.643	-0.549	2.869	-0.366	-9.649	-0.632	-2.275	0	-0.061	0	2.373	8.437	3.226	-0.061	-1.282	0.183	0.882	9.874	0.684	0	0	-0.061	1510067376
-9.594	-1.869	-1.894	0	-0.061	-0.122	8.731	1.544	4.354	-0.061	1.038	0.122	10.806	0.623	1.293	-0.122	0.427	-0.183	-9.665	-0.574	-2.206	-0.061	0.061	0	3.95	8.879	3.9	-0.427	-0.183	-0.305	0.821	9.915	0.674	0	-0.061	-0.122	1510067376
-9.532	-1.937	-1.882	0	-0.061	-0.183	8.727	2.004	4.344	0	-0.305	-0.061	10.917	0.288	1.79	-0.793	-0.244	0.122	-9.743	-0.574	-2.195	0	-0.183	0	3.504	8.439	3.429	0.061	-0.122	-0.549	0.779	9.893	0.628	0	-0.122	-0.183	1510067376
-9.487	-2.046	-1.857	0.061	0	-0.122	8.339	2.052	4.67	0.366	-0.122	-0.122	10.535	-0.023	2.034	-1.16	-0.427	0.061	-9.615	-0.656	-2.068	0.122	-0.244	0	2.931	8.477	3.249	0.061	-0.732	-0.305	0.943	9.906	0.633	0.061	0	-0.122	1510067376
-9.485	-2.031	-1.889	0.122	-0.061	-0.122	8.037	2.223	4.765	0.427	-0.366	0.061	10.691	-0.215	1.603	-1.038	-0.793	0	-9.569	-0.56	-2.024	0.122	0	0	3.679	8.513	3.444	0	-0.549	-0.183	0.858	9.884	0.656	0	-0.061	-0.122	1510067376
-9.488	-2.044	-1.859	0.122	0	-0.122	8.303	2.284	4.567	0.244	-0.183	0.122	10.945	-0.499	0.78	-0.549	-0.427	0	-9.623	-0.528	-2.09	0.061	-0.183	0	4.016	8.64	3.528	-0.183	0.061	-0.122	0.8	9.851	0.618	-0.061	-0.061	-0.061	1510067376
-9.549	-2.101	-1.798	0.244	0.061	-0.061	8.504	2.406	4.079	-0.122	-0.122	0.061	11.009	-0.987	0.061	0.244	0.061	-0.122	-9.637	-0.578	-2.08	0.122	-0.244	0	3.988	8.589	3.457	-0.122	0.305	0	0.8	9.851	0.618	-0.061	-0.183	-0.061	1510067376
-9.586	-1.995	-1.821	0.244	0.061	-0.061	8.849	2.59	3.63	-0.732	0	-0.122	10.832	-1.169	-0.44	1.343	0.122	-0.244	-9.605	-0.595	-2.009	0.183	-0.183	0	3.853	8.466	3.408	-0.122	0.61	0.183	0.873	9.868	0.654	0	-0.183	-0.061	1510067376
-9.607	-1.907	-1.865	0.122	0	-0.061	8.945	2.681	3.238	-1.587	0	-0.305	10.042	-0.121	0.201	2.136	-0.061	-0.427	-9.601	-0.563	-2.065	0.122	-0.183	0	3.423	8.595	3.679	-0.183	0.793	0.183	0.815	9.893	0.656	-0.061	-0.183	0	1510067376
-9.555	-1.908	-1.83	0.122	-0.061	-0.122	6.781	-0.506	6.935	0.793	-2.563	0.488	11.584	1.321	4.098	-0.793	0.305	0.122	-9.698	-0.607	-2.028	0.244	-0.244	0	1.608	8.408	3.114	0.488	-0.122	-0.732	0.815	9.893	0.656	0	-0.244	0	1510067376
-9.536	-1.991	-1.834	0.122	-0.061	-0.061	8.494	1.948	4.667	-0.244	0.854	0.366	10.776	0.356	1.114	-0.244	0.671	-0.305	-9.54	-0.426	-1.93	0.183	0	0	3.237	8.644	3.546	-0.305	-0.977	0.305	0.87	9.9	0.644	0	-0.122	-0.061	1510067376
-9.548	-1.968	-1.846	0.061	0	-0.061	8.662	1.94	3.976	-0.427	-0.488	-0.061	11.009	0.276	0.963	-0.122	-0.549	-0.122	-9.689	-0.445	-1.926	0.061	-0.122	-0.061	3.896	8.802	3.932	-0.122	0.244	-0.427	0.889	9.885	0.634	0	-0.122	-0.061	1510067376
-9.516	-2.013	-1.82	0	0	-0.061	8.738	1.878	4.814	-0.061	-0.061	-0.183	11.131	0.124	1.371	-0.366	0	0	-9.707	-0.449	-1.95	0.061	-0.244	0	3.106	8.533	3.307	0.061	-0.183	-0.305	0.834	9.881	0.633	-0.061	-0.122	-0.061	1510067376
-9.508	-2.092	-1.821	0.061	0	-0.061	8.503	1.934	4.661	-0.183	-0.061	-0.183	11.056	-0.159	1.233	-0.305	-0.183	0.061	-9.586	-0.536	-1.836	0.122	0	-0.061	2.94	8.567	3.408	0	-0.427	-0.061	0.857	9.891	0.595	0	-0.122	-0.061	1510067376
-9.568	-2.097	-1.87	0	-0.061	-0.061	8.613	1.786	4.832	0	-0.183	-0.244	11.256	0.013	1.389	-0.366	0.183	0.183	-9.665	-0.483	-1.899	0.061	-0.061	-0.061	3.433	8.562	3.498	0.061	-0.244	-0.122	0.872	9.887	0.618	0	0	-0.061	1510067376
-9.537	-2.11	-1.82	0	-0.061	-0.061	8.722	1.638	4.907	0.244	0.061	-0.305	11.164	0	1.299	-0.427	0.305	0.366	-9.665	-0.483	-1.899	0.061	-0.061	-0.061	3.164	8.591	3.458	0.122	-0.244	-0.183	0.866	9.875	0.622	0	-0.061	-0.061	1510067376
-9.482	-2.054	-1.796	0	0	-0.061	8.641	1.713	4.682	0.366	-0.305	-0.366	10.909	0.151	1.361	-0.427	0.427	0.366	-9.665	-0.483	-1.899	0.061	-0.061	-0.061	3.064	8.674	3.451	0	-0.427	-0.122	0.786	9.887	0.679	0	-0.061	-0.061	1510067376
-9.509	-2.038	-1.833	-0.061	0	-0.061	8.731	1.688	4.674	0.488	0.122	-0.366	10.491	0.196	1.559	-0.671	-0.183	0.305	-9.665	-0.483	-1.899	0.061	-0.061	-0.061	3.177	8.798	3.46	-0.061	-0.427	-0.122	0.731	9.871	0.628	0	-0.061	-0.061	1510067376
-9.548	-2.084	-1.848	0	0	0	8.459	1.742	4.541	0.488	0.122	-0.244	10.515	-0.01	1.467	-0.793	-0.427	0.122	-9.665	-0.483	-1.899	0.061	-0.061	-0.061	3.321	8.71	3.426	-0.061	-0.305	-0.122	0.79	9.861	0.628	-0.061	-0.122	-0.061	1510067376
-9.506	-2.095	-1.849	-0.061	0	0	8.379	2.074	4.188	0.305	0.183	-0.122	10.691	-0.444	0.871	-0.549	0	-0.061	-9.641	-0.476	-1.834	0	0	0	3.457	8.681	3.387	-0.122	-0.183	0	0.919	9.868	0.585	0	0.061	0	1510067376
-9.538	-2.116	-1.84	-0.061	0	0	8.357	2.422	3.676	-0.122	0.244	-0.061	10.767	-1.03	0.189	0.183	0.061	-0.122	-9.627	-0.525	-1.859	0	0	-0.061	3.761	8.543	3.372	-0.122	0.244	0.122	0.804	9.885	0.602	0	0.061	-0.061	1510067376
-9.555	-2.108	-1.839	0	0	0	8.47	2.677	3.372	-0.854	0.366	-0.061	10.83	-1.281	-0.322	1.16	0.122	-0.183	-9.683	-0.531	-1.904	0	0	0	3.79	8.463	3.332	-0.061	0.549	0.244	0.717	9.881	0.605	-0.061	-0.061	-0.061	1510067377
-9.528	-2.076	-1.836	0	0	0	8.673	2.718	3.112	-1.953	0.549	-0.122	9.813	0.785	1.841	0.793	-0.061	-0.916	-9.716	-0.495	-1.968	0	0	-0.061	3.162	8.768	3.594	-0.061	0.61	0.061	0.821	9.889	0.592	-0.061	0	-0.061	1510067377
-9.525	-2.041	-1.83	0	0	-0.061	6.629	0.043	7.222	0.916	-2.502	0.61	11.258	0.598	2.86	-0.61	1.099	-0.305	-9.701	-0.535	-1.946	0	0	-0.061	2.016	8.393	3.054	0.366	-0.427	-0.305	0.752	9.905	0.645	0	0	-0.061	1510067377
-9.512	-2.022	-1.852	-0.061	-0.061	0	8.323	2.012	4.597	-0.183	0.427	0.366	10.856	0.067	0.878	0.122	-0.061	-0.183	-9.592	-0.444	-1.912	-0.061	0.122	-0.061	3.516	8.769	3.577	-0.244	-0.488	0.122	0.744	9.895	0.572	0	-0.061	-0.061	1510067377
-9.573	-2.003	-1.851	-0.122	-0.061	-0.061	8.825	1.968	4.365	-0.244	-0.305	-0.122	11.298	0.09	1.348	-0.244	0.122	0.122	-9.721	-0.529	-1.962	-0.122	-0.061	-0.061	3.382	8.693	3.473	0.061	0.061	-0.366	0.816	9.879	0.62	-0.061	0	-0.061	1510067377
-9.513	-2.101	-1.841	-0.122	0	-0.061	8.691	1.931	5.187	0.366	0.183	-0.244	11.161	-0.06	1.53	-0.427	0.427	0.305	-9.689	-0.553	-1.912	-0.061	0	-0.061	2.834	8.594	3.247	0.122	-0.488	-0.122	0.867	9.868	0.573	0	0	-0.061	1510067377
-9.481	-2.145	-1.845	-0.061	-0.061	0	8.312	1.91	5.089	0.549	-0.183	-0.305	10.657	-0.059	1.665	-0.61	-0.427	0.244	-9.595	-0.555	-1.864	-0.061	0.122	0	3.232	8.824	3.38	0	-0.488	-0.061	0.787	9.908	0.567	-0.061	0.122	-0.061	1510067377
-9.522	-2.189	-1.843	-0.122	-0.061	0	8.186	1.89	5.152	0.671	-0.305	-0.122	10.744	-0.133	1.532	-0.61	-0.244	0.122	-9.677	-0.5	-1.933	-0.061	0	0	3.732	8.745	3.49	-0.061	-0.183	-0.122	0.768	9.873	0.607	0	0	-0.061	1510067377
-9.548	-2.193	-1.829	0	-0.061	0	8.272	1.985	4.683	0.549	0.122	0.061	10.739	-0.598	0.993	-0.244	0.061	-0.122	-9.671	-0.568	-1.916	-0.061	0	0	3.732	8.747	3.376	-0.244	0.122	0.061	0.751	9.88	0.641	-0.061	0.061	0	1510067377
-9.516	-2.152	-1.836	0	0	0.061	8.29	2.414	4.084	0.061	-0.122	0.061	10.773	-1.129	0.345	0.488	0.061	-0.305	-9.66	-0.544	-1.901	0	-0.061	0	3.777	8.569	3.326	-0.183	0.427	0.244	0.727	9.902	0.62	0	0	0	1510067377
-9.53	-2.088	-1.853	-0.061	0	0	8.606	2.787	3.418	-0.732	0.183	0.061	10.86	-1.255	-0.305	1.465	0.122	-0.244	-9.652	-0.474	-1.939	0	0	0	3.707	8.433	3.328	-0.122	0.732	0.366	0.636	9.92	0.651	-0.061	-0.061	0	1510067377
-9.494	-2.067	-1.857	0	-0.061	0	8.772	2.872	2.829	-1.831	0.244	-0.122	9.692	1.255	2.381	0.793	-2.014	-0.61	-9.749	-0.489	-1.998	0	0	0	2.899	8.768	3.592	-0.061	0.793	0	0.665	9.899	0.623	0	-0.061	0	1510067377
-9.505	-2.056	-1.852	0	-0.061	-0.061	7.759	0.323	7.104	1.099	-1.099	0.427	11.337	0.819	2.64	-0.488	1.465	-0.244	-9.684	-0.534	-1.944	0	-0.122	-0.061	1.849	8.398	3.12	0.366	-0.549	-0.244	0.721	9.906	0.584	0	-0.061	0	1510067377
-9.489	-2.054	-1.851	-0.061	-0.061	0	8.404	1.974	4.533	-0.244	0.61	0.305	10.704	0.153	0.892	0.183	-0.183	-0.244	-9.577	-0.441	-1.889	-0.061	0	-0.061	3.652	8.835	3.687	-0.305	-0.305	0.122	0.754	9.879	0.614	0	0	0	1510067377
-9.561	-2.013	-1.849	-0.122	-0.061	-0.061	8.579	2.032	4.164	-0.305	-0.305	0	11.298	0.095	1.457	-0.122	0.122	-0.061	-9.733	-0.516	-1.958	-0.122	-0.122	-0.122	3.551	8.64	3.567	0	0.366	-0.305	0.741	9.854	0.646	-0.061	-0.061	0	1510067377
-9.539	-2.048	-1.854	-0.122	0	-0.061	8.569	2.066	4.905	0.122	0.061	-0.183	11.176	-0.123	1.601	-0.244	0.427	0.183	-9.708	-0.54	-1.903	-0.122	-0.122	-0.122	2.783	8.585	3.25	0	0.366	-0.305	0.829	9.869	0.556	-0.061	0	0	1510067377
-9.526	-2.077	-1.864	-0.061	0	-0.061	8.443	2.144	4.869	0.122	-0.122	-0.183	11.044	-0.17	1.489	-0.183	-0.061	0.244	-9.633	-0.535	-1.901	0	0	-0.061	3.286	8.698	3.474	0	-0.366	0.061	0.797	9.902	0.589	0	0	0	1510067377
-9.537	-2.078	-1.833	-0.061	0	-0.061	8.707	2.095	4.823	0.122	-0.061	-0.244	11.067	-0.075	1.566	-0.366	0	0.366	-9.716	-0.476	-1.914	-0.061	-0.061	0	3.492	8.67	3.551	0	0	-0.061	0.714	9.912	0.573	-0.061	0.061	0	1510067377
-9.521	-2.085	-1.817	-0.061	0	0	8.455	1.904	4.734	0.122	0	-0.305	10.872	-0.086	1.622	-0.488	-0.122	0.366	-9.677	-0.55	-1.907	0	-0.122	-0.061	3.191	8.649	3.448	-0.061	-0.183	0	0.745	9.893	0.591	0	0	-0.061	1510067377
-9.525	-2.064	-1.815	0	0	0	8.305	1.873	4.728	0.122	-0.061	-0.183	10.658	-0.286	1.427	-0.427	0	0.244	-9.654	-0.585	-1.883	0	-0.061	0	3.378	8.703	3.448	-0.122	-0.183	0.061	0.788	9.906	0.613	0	0	0	1510067377
-9.536	-2.028	-1.826	0	0	0	8.108	1.98	4.523	0	0	-0.061	10.518	-0.585	0.967	0.061	0.122	-0.061	-9.633	-0.528	-1.859	0	-0.061	0	3.655	8.698	3.493	-0.183	0.183	0.122	0.779	9.879	0.62	0	0	0	1510067377
-9.544	-2.021	-1.829	0	0	0	8.264	2.371	4.01	-0.488	-0.061	0	10.512	-0.983	0.316	0.793	0.427	-0.366	-9.634	-0.507	-1.853	0	-0.061	0	3.646	8.559	3.47	-0.183	0.488	0.244	0.842	9.869	0.614	0	-0.061	0	1510067377
-9.531	-2.005	-1.847	0	0.061	0	8.513	2.571	3.456	-1.282	0.183	-0.061	9.812	0.218	1.536	0.488	-0.183	-0.732	-9.678	-0.517	-1.944	0	-0.061	-0.061	3.232	8.576	3.625	-0.183	0.61	0.122	0.822	9.885	0.613	-0.061	0	0	1510067377
-9.519	-1.986	-1.861	-0.061	0	-0.061	7.317	0.951	6.09	0.183	-1.343	0.305	11.1	0.359	2.373	-0.305	0.549	-0.427	-9.721	-0.514	-1.931	0	-0.122	-0.061	2.32	8.321	3.232	0.183	-0.244	-0.183	0.79	9.909	0.589	0	0	-0.061	1510067377
-9.525	-1.973	-1.86	-0.061	0	-0.061	8.275	1.816	4.839	-0.061	0.244	0.305	10.983	0.104	1.364	0	0.183	-0.244	-9.625	-0.49	-1.909	-0.061	0	-0.061	3.229	8.628	3.619	-0.122	-0.427	0	0.818	9.868	0.601	0	-0.061	-0.061	1510067377
-9.567	-1.966	-1.87	-0.061	0	-0.061	8.769	1.904	4.602	0	-0.122	0	11.094	0.019	1.568	-0.244	0	0.061	-9.722	-0.517	-1.937	-0.061	-0.122	-0.061	3.415	8.592	3.57	0.061	-0.061	-0.305	0.882	9.869	0.569	0	0	0	1510067378
-9.558	-1.971	-1.884	-0.061	0	-0.061	8.598	1.963	4.84	0.305	-0.122	-0.183	10.838	-0.014	1.643	-0.305	0.244	0.061	-9.696	-0.522	-1.902	0	-0.122	-0.061	3.047	8.53	3.503	0.061	-0.366	-0.183	0.821	9.906	0.586	0	0	-0.061	1510067378
-9.51	-1.989	-1.866	-0.061	-0.061	-0.122	8.287	1.864	4.965	0.427	-0.183	-0.183	10.506	0.014	1.748	-0.427	-0.549	0	-9.618	-0.511	-1.901	0	-0.122	-0.061	3.335	8.713	3.509	-0.061	-0.427	-0.122	0.823	9.903	0.557	0	-0.061	-0.061	1510067378
-9.519	-2.044	-1.839	-0.061	0	-0.122	8.288	1.925	4.937	0.427	-0.122	0.061	10.706	-0.199	1.534	-0.427	-0.671	-0.061	-9.689	-0.512	-1.899	-0.061	-0.061	0	3.607	8.664	3.537	-0.061	-0.183	-0.183	0.815	9.895	0.525	0	0	-0.061	1510067378
-9.539	-2.085	-1.858	0	0	-0.061	8.402	2.013	4.563	0.183	-0.061	0.061	11.015	-0.669	1.024	-0.061	0	-0.122	-9.653	-0.549	-1.855	0	-0.061	-0.061	3.699	8.539	3.45	-0.183	0.122	0	0.86	9.88	0.568	0	0	-0.061	1510067378
-9.522	-2.079	-1.881	0	-0.061	-0.061	8.574	2.431	4.01	-0.366	0	0	10.847	-1.01	0.408	0.671	0	-0.183	-9.639	-0.52	-1.798	0	-0.061	-0.061	3.708	8.437	3.452	-0.061	0.366	0.183	0.839	9.889	0.572	0	0	-0.061	1510067378
-9.536	-2.11	-1.888	0	-0.061	-0.061	8.739	2.619	3.549	-1.16	0.061	-0.122	10.554	-0.499	0.254	1.343	-0.122	-0.183	-9.688	-0.541	-1.818	0	0	-0.061	3.481	8.464	3.586	-0.061	0.61	0.183	0.737	9.886	0.563	0	-0.061	-0.061	1510067378
-9.485	-2.095	-1.916	0	-0.061	-0.061	7.205	0.79	5.602	0	-0.671	0.305	10.932	0.754	2.957	-0.305	-0.793	0.061	-9.757	-0.603	-1.847	0	0	-0.061	2.189	8.48	3.347	0.244	0.122	-0.427	0.744	9.899	0.557	0	-0.061	-0.061	1510067378
-9.483	-2.086	-1.894	0	-0.061	-0.061	8.36	1.552	5.363	0.427	1.038	0.305	11.128	0.311	1.339	-0.183	0.366	-0.061	-9.633	-0.465	-1.809	0	-0.122	-0.061	2.809	8.605	3.421	0	-0.732	0.061	0.797	9.896	0.547	-0.061	0	-0.061	1510067378
-9.546	-2.05	-1.889	0	0	-0.061	8.638	1.751	4.454	0.183	0.305	0.122	11.091	0.118	1.081	-0.244	-0.305	0.183	-9.692	-0.519	-1.774	-0.061	0	-0.061	3.419	8.808	3.645	0.122	-0.122	-0.366	0.773	9.857	0.571	-0.061	-0.061	-0.061	1510067378
-9.546	-2.072	-1.909	-0.061	0	-0.061	8.792	1.901	4.633	0.244	-0.244	-0.183	10.935	0.042	1.41	-0.488	-0.061	0.244	-9.711	-0.573	-1.781	-0.122	0	-0.061	3.113	8.698	3.418	0.122	-0.122	-0.366	0.757	9.866	0.575	0	-0.061	-0.061	1510067378
-9.515	-2.138	-1.893	-0.061	-0.061	-0.061	8.494	1.909	4.706	0.244	-0.183	-0.244	10.791	-0.033	1.543	-0.488	-0.244	0.061	-9.619	-0.593	-1.713	-0.061	-0.061	0	3.106	8.778	3.474	-0.061	-0.366	-0.061	0.751	9.928	0.548	-0.061	0.061	-0.061	1510067378
-9.477	-2.165	-1.873	-0.061	0	-0.061	8.321	1.989	4.761	0.183	-0.244	-0.061	10.892	-0.242	1.171	-0.305	-0.061	-0.061	-9.659	-0.499	-1.776	-0.061	0.061	0	3.523	8.796	3.522	-0.122	-0.183	0	0.754	9.893	0.553	-0.061	0	-0.061	1510067378
-9.501	-2.206	-1.87	0	0	-0.061	8.475	2.032	4.538	-0.061	-0.061	0	10.884	-0.613	0.611	0.183	0	-0.122	-9.679	-0.59	-1.772	0	0	0	3.583	8.616	3.448	-0.183	0.183	0.061	0.689	9.885	0.557	0	0	-0.061	1510067378
-9.499	-2.219	-1.873	0	-0.061	-0.061	8.543	2.226	4.125	-0.427	0.122	-0.061	10.77	-0.867	0.089	0.793	0.122	-0.183	-9.639	-0.566	-1.762	0	0	0	3.444	8.568	3.381	-0.122	0.305	0.183	0.663	9.878	0.573	0	0.061	-0.061	1510067378
-9.5	-2.137	-1.878	0.061	0	0	8.589	2.177	3.815	-0.916	0	-0.183	10.085	0.287	1.956	0.183	-1.038	-0.305	-9.672	-0.589	-1.818	0	0	0	3.023	8.614	3.46	-0.061	0.488	0	0.64	9.91	0.566	0	-0.061	-0.122	1510067378
-9.514	-2.107	-1.904	0	-0.061	-0.061	7.901	1.115	5.791	0.488	-0.732	0.183	11.194	0.227	2.05	-0.427	0.854	-0.122	-9.668	-0.559	-1.812	0.061	0	0	2.334	8.398	3.112	0.366	-0.366	-0.061	0.719	9.89	0.571	0	0	-0.061	1510067378
-9.508	-2.082	-1.891	0	-0.061	0	8.507	1.851	4.569	0.061	0.061	0.061	10.842	0.024	0.8	0	-0.061	-0.061	-9.621	-0.498	-1.83	-0.061	0.122	0	3.38	8.855	3.655	0.366	-0.366	-0.061	0.748	9.889	0.536	-0.061	0	-0.061	1510067378
-9.532	-2.06	-1.87	-0.061	-0.061	0	8.756	1.955	4.398	0	-0.305	-0.122	11.055	0.129	1.169	-0.061	-0.122	0	-9.737	-0.525	-1.921	-0.061	0.122	0	3.43	8.775	3.585	0	0.122	-0.183	0.775	9.885	0.577	0	0	-0.061	1510067378
-9.505	-2.108	-1.87	-0.061	0	-0.061	8.445	1.893	4.704	0.061	0	-0.122	10.843	0.033	1.407	-0.061	0.122	0	-9.685	-0.593	-1.883	0	0	-0.061	2.912	8.664	3.397	0	0.122	-0.183	0.781	9.91	0.528	-0.061	0	-0.061	1510067378
-9.507	-2.168	-1.875	-0.061	-0.061	-0.061	8.213	1.924	4.712	-0.061	0	-0.061	10.719	-0.018	1.314	-0.061	0	-0.122	-9.676	-0.525	-1.903	0	0.061	-0.061	3.207	8.662	3.427	-0.061	-0.305	-0.061	0.754	9.906	0.504	-0.061	0.061	-0.061	1510067378
-9.49	-2.198	-1.864	-0.061	-0.061	-0.061	8.36	1.961	4.697	-0.122	0	0.061	10.659	0.033	1.495	-0.244	0.183	-0.122	-9.709	-0.512	-1.918	0	0.061	-0.061	3.24	8.559	3.417	0.061	-0.122	-0.244	0.703	9.9	0.578	-0.061	0.061	-0.061	1510067378
-9.497	-2.182	-1.872	-0.061	-0.061	-0.061	8.124	1.858	4.748	0	0	0.061	10.536	0.063	1.396	-0.366	0.244	-0.183	-9.688	-0.546	-1.867	0	0	-0.061	2.975	8.525	3.345	0.061	-0.366	-0.244	0.66	9.89	0.555	-0.061	0	-0.061	1510067378
-9.505	-2.166	-1.87	0	-0.061	-0.061	7.739	1.863	4.748	0.183	0.122	0.305	10.115	0.294	1.412	-0.488	1.221	-0.61	-9.659	-0.519	-1.83	0	0.122	0	2.966	8.618	3.415	0.061	-0.488	-0.305	0.638	9.904	0.596	-0.061	0	-0.061	1510067378
-9.536	-2.133	-1.875	-0.061	-0.061	0	6.815	1.75	4.794	0.366	0.732	0.977	9.026	0.705	2.455	-0.854	3.052	-1.709	-9.685	-0.499	-1.818	0	0.122	0	2.79	8.754	3.403	0.061	-0.549	-0.427	0.622	9.892	0.577	-0.061	-0.061	-0.061	1510067378
-9.489	-2.162	-1.878	-0.061	-0.061	0	5.435	1.389	5.17	0.366	0.732	0.977	6.921	1.041	3.234	-1.16	3.052	-3.235	-9.639	-0.5	-1.833	-0.061	0.244	0	2.71	8.824	3.29	0.183	-0.793	-0.305	0.708	9.909	0.532	-0.061	-0.061	-0.061	1510067379
-9.438	-2.193	-1.834	-0.061	0	0	3.603	0.879	4.691	-0.244	2.38	4.578	5.786	1.603	3.053	-1.16	2.136	-5.31	-9.582	-0.553	-1.873	0	0.244	0	3.188	8.789	3.22	0.183	-0.671	-0.244	0.724	9.897	0.551	-0.061	0	-0.061	1510067379
-9.473	-2.237	-1.823	0	0	0	2.401	-0.133	3.607	-1.221	2.319	6.958	4.795	2.747	2.43	-1.099	0.549	-7.507	-9.622	-0.586	-1.944	0	0.244	0	3.54	8.644	3.052	0.244	-0.244	-0.183	0.688	9.869	0.559	-0.061	0.061	-0.061	1510067379
-9.47	-2.25	-1.843	0	0	0	1.506	-2.071	2.71	-2.502	1.038	9.277	5.117	4.535	2.117	-0.916	-0.61	-9.644	-9.69	-0.557	-2.043	0.183	0.122	0.061	3.686	8.46	2.956	0.427	0.183	-0.122	0.683	9.868	0.563	-0.061	0.061	0	1510067379
-9.473	-2.261	-1.816	0.061	0	0	1.184	-5.004	2.469	-3.723	-4.944	11.475	5.522	6.691	2.025	-0.366	-0.061	-11.597	-9.667	-0.584	-2.204	0.183	0.122	0.061	3.784	8.508	2.868	0.366	0.671	-0.061	0.639	9.886	0.614	-0.061	0	0	1510067379
-9.439	-2.199	-1.785	0.183	0	-0.061	4.138	-8.963	2.144	-4.028	-4.7	12.817	6.105	9.994	1.842	0.366	0.61	-13.306	-9.731	-0.578	-2.432	0.122	0	0.061	4.07	8.43	2.864	0.488	1.16	-0.244	0.571	9.887	0.581	-0.061	-0.061	0	1510067379
-9.507	-2.12	-1.796	0.305	-0.061	-0.122	5.886	-12.863	1.275	-3.845	-4.272	13.184	7.367	13.603	2.414	1.465	2.197	-14.099	-9.817	-0.615	-2.607	0.122	-0.549	0	3.292	8.867	3.437	0.488	0.854	-0.916	0.591	9.883	0.629	-0.061	-0.061	0	1510067379
-9.618	-1.915	-1.912	0.244	0	-0.244	7.905	-15.287	1.859	-3.052	-4.333	11.902	8.969	15.976	2.936	1.709	5.981	-12.024	-9.938	-0.488	-2.658	0.061	-0.732	0	1.152	9.922	3.657	0.061	-0.854	-2.38	0.632	9.89	0.62	-0.061	-0.183	0	1510067379
-9.588	-1.804	-1.951	0.061	-0.061	-0.366	9.682	-14.335	1.358	-1.77	0.061	8.362	7.776	14.913	2.865	1.404	3.784	-7.629	-9.798	-0.49	-2.375	0.061	-0.732	0	-0.36	10.835	3.595	-0.732	-2.808	-3.418	0.662	9.934	0.561	-0.061	-0.244	-0.061	1510067379
-9.494	-1.916	-1.933	-0.061	0	-0.305	8.54	-11.894	1.061	-1.77	0.061	8.362	5.152	13.31	2.884	1.16	-4.761	-3.967	-9.475	-0.507	-1.772	0.122	-0.671	-0.061	0.873	11.015	2.558	-1.526	-3.967	-2.93	0.651	9.941	0.542	0	-0.305	-0.122	1510067379
-9.488	-2.255	-1.852	-0.122	0	-0.244	7.29	-10.252	0.811	-0.916	-5.92	1.77	6.175	11.676	3.472	0.122	-8.362	-2.869	-9.552	-0.435	-1.287	0.061	-0.061	-0.183	2.809	9.737	2.621	-1.404	-2.869	-2.258	0.803	9.904	0.444	-0.061	-0.244	-0.183	1510067379
-9.403	-2.556	-1.747	0	0.061	-0.122	7.706	-8.47	0.835	-0.61	-5.31	1.404	8.165	9.67	3.705	-0.793	-4.822	-2.808	-9.67	-0.45	-1.241	0.061	-0.061	-0.183	3.005	8.073	2.375	-0.061	-1.648	-1.648	0.997	9.847	0.394	0	0.061	-0.183	1510067379
-9.361	-2.749	-1.751	0.122	0	-0.061	8.219	-7.137	0.991	-0.977	-2.625	1.526	8.62	8.181	3.487	-0.854	-1.038	-2.197	-9.546	-0.549	-1.306	0	0	0.061	2.708	7.47	2.369	0.488	-0.732	-0.549	0.858	9.89	0.494	0	0.305	-0.061	1510067379
-9.417	-2.806	-1.743	0.183	-0.122	-0.061	8.427	-6.937	1.515	-1.648	0.366	1.099	8.527	7.878	3.488	-0.305	-0.061	-0.793	-9.583	-0.522	-1.314	0.061	0.122	0.061	2.688	8.108	2.762	0.244	0.305	0.183	0.471	9.866	0.618	-0.061	0.244	-0.061	1510067379
-9.513	-2.644	-1.748	0.183	-0.122	0	8.077	-7.763	2.205	-1.77	2.075	0.122	8.264	8.662	3.37	0	0.305	1.282	-9.726	-0.441	-1.486	0.061	0.122	0.061	2.079	9.155	3.019	-0.122	0.61	0.366	0.328	9.874	0.757	-0.061	0	0	1510067379
-9.53	-2.371	-1.708	0.122	0	0	7.391	-8.728	2.694	-1.282	2.747	-1.099	7.324	9.601	3.072	0.122	0.61	3.052	-9.771	-0.407	-1.57	0	0	0	1.7	9.484	2.958	-0.122	0.366	0.732	0.397	9.906	0.8	0	-0.122	0	1510067379
-9.524	-2.175	-1.714	0.061	0.061	0	6.4	-9.36	2.877	-0.671	2.563	-2.38	5.635	10.269	2.584	0.305	0.061	4.272	-9.743	-0.377	-1.669	-0.061	0	0	1.857	9.526	3.131	-0.122	0.366	0.732	0.434	9.945	0.724	0	-0.244	0.061	1510067379
-9.471	-2.15	-1.72	-0.122	0	-0.061	5.328	-9.606	2.814	0	2.136	-3.357	4.071	10.46	2.206	0.427	-0.793	4.7	-9.68	-0.322	-1.7	-0.061	0	0	2.01	9.501	2.845	0.488	1.221	0.61	0.628	9.935	0.626	0	-0.244	0	1510067379
-9.479	-2.263	-1.742	-0.122	-0.061	-0.061	4.326	-9.621	2.379	0	2.136	-3.357	3.021	10.293	2.181	0.427	-0.732	4.272	-9.7	-0.384	-1.743	-0.122	0.061	0.061	1.919	9.29	2.816	0.427	1.404	0.549	0.78	9.892	0.535	0	0	-0.061	1510067379
-9.518	-2.298	-1.785	-0.122	-0.122	-0.061	3.518	-9.444	1.729	0.549	1.587	-3.784	2.384	9.985	2.07	0.732	0	3.357	-9.68	-0.376	-1.785	-0.244	-0.122	0	1.79	9.32	2.888	0.549	1.221	0.488	0.831	9.845	0.581	0.061	0.122	0	1510067379
-9.534	-2.247	-1.797	-0.122	-0.061	-0.061	3.033	-9.148	1.251	1.282	0.61	-3.235	2.097	9.848	1.979	1.099	0.916	2.258	-9.732	-0.444	-1.834	-0.244	-0.122	0	1.854	9.491	3.034	0.366	1.038	0.427	0.737	9.869	0.617	0.061	0.061	0	1510067379
-9.491	-2.223	-1.804	-0.183	0	-0.061	2.774	-8.859	0.758	1.282	0.61	-3.235	2.163	9.751	1.956	1.526	1.953	1.099	-9.707	-0.548	-1.852	-0.244	-0.244	0	1.778	9.591	3.028	0.061	1.038	0.305	0.636	9.917	0.538	-0.061	-0.061	0	1510067379
-9.459	-2.314	-1.806	-0.122	0	-0.122	2.629	-8.508	0.456	1.099	0.244	-1.831	2.421	9.668	2.132	1.77	2.93	0.122	-9.719	-0.567	-1.809	-0.061	-0.244	0	1.494	9.46	2.964	-0.122	0.854	0.061	0.596	9.916	0.463	0	-0.061	-0.061	1510067379
-9.393	-2.37	-1.839	-0.061	0	-0.122	2.577	-8.077	0.334	0.61	0.244	-1.038	2.355	9.716	2.132	1.526	3.113	-0.61	-9.702	-0.534	-1.741	-0.061	-0.244	0	1.232	9.497	2.87	-0.305	0.366	-0.122	0.652	9.896	0.444	0	0	-0.122	1510067379
-9.43	-2.413	-1.855	0	0	-0.122	2.592	-7.74	0.191	0.183	0.305	-0.183	2.297	9.722	2.293	1.16	1.953	-1.221	-9.743	-0.572	-1.694	-0.061	-0.244	-0.061	1.18	9.42	2.939	-0.244	-0.122	-0.427	0.626	9.912	0.427	0	0.061	-0.122	1510067379
-9.457	-2.426	-1.843	0.061	0	-0.122	2.653	-7.517	0.139	-0.305	0.366	0.793	2.419	9.695	2.539	0.793	0.427	-1.709	-9.743	-0.572	-1.694	-0.061	-0.305	-0.061	1.194	9.327	2.894	-0.244	-0.122	-0.427	0.534	9.88	0.458	0	-0.061	-0.122	1510067380
-9.42	-2.426	-1.818	0.061	0	-0.122	2.669	-7.51	0.152	-0.61	0.183	1.587	2.812	9.808	2.694	0.366	-0.427	-2.014	-9.721	-0.581	-1.54	0.061	-0.366	-0.061	1.262	9.35	2.905	-0.183	-0.61	-0.61	0.648	9.916	0.477	0	-0.183	-0.061	1510067380
-9.451	-2.418	-1.81	0.061	0	-0.183	2.868	-7.655	0.403	-1.099	-0.305	2.441	3.326	9.878	2.808	0.061	-0.793	-2.258	-9.757	-0.676	-1.497	0.061	-0.366	0	1.531	9.282	2.99	-0.183	-0.61	-0.671	0.684	9.903	0.486	0	-0.122	-0.061	1510067380
-9.475	-2.553	-1.832	0.122	0	-0.183	3.224	-7.782	0.409	-1.709	-0.488	3.174	3.737	9.872	2.601	-0.244	-0.916	-2.197	-9.717	-0.59	-1.36	0.244	-0.488	0.061	1.626	9.333	3.018	-0.305	-0.549	-0.61	0.599	9.905	0.484	0	-0.183	-0.061	1510067380
-9.404	-2.539	-1.812	0.122	0	-0.122	3.907	-8.136	0.62	-1.831	0.549	3.479	4.091	10.009	2.483	-0.427	-0.854	-1.953	-9.757	-0.418	-1.245	0.305	-0.427	0	1.489	9.46	3.035	-0.366	-0.549	-0.427	0.555	9.92	0.525	-0.061	-0.183	-0.061	1510067380
-9.365	-2.536	-1.755	0.183	0.122	-0.122	4.523	-8.671	1.087	-1.831	1.709	3.357	4.286	10.078	2.417	-0.549	-0.793	-1.648	-9.767	-0.389	-1.201	0.305	-0.305	0	1.224	9.536	3.009	-0.366	-0.61	-0.366	0.523	9.926	0.445	-0.061	-0.122	-0.061	1510067380
-9.446	-2.51	-1.748	0.244	0.122	-0.122	4.622	-9.233	1.398	-1.526	2.686	2.625	4.297	9.989	2.133	-0.549	-1.099	-1.221	-9.744	-0.389	-1.132	0.244	-0.244	0.061	1.208	9.482	3.045	-0.305	-0.732	-0.305	0.487	9.874	0.473	-0.061	-0.183	-0.122	1510067380
-9.478	-2.42	-1.827	0.122	0.183	-0.122	4.18	-9.378	1.75	-1.099	1.404	1.465	4.266	9.684	1.876	-0.549	-1.343	-0.671	-9.666	-0.34	-1.018	0.183	-0.244	0	1.331	9.294	3.09	-0.244	-0.61	-0.244	0.535	9.908	0.48	0	-0.183	-0.061	1510067380
-9.485	-2.366	-1.897	0	0	-0.061	3.892	-9.186	1.9	-0.61	-0.671	0.244	4.303	9.428	1.694	-0.366	-1.221	-0.183	-9.678	-0.281	-0.985	0.122	-0.122	0	1.406	9.178	3.015	-0.244	-0.61	-0.244	0.583	9.921	0.526	-0.061	-0.183	-0.122	1510067380
-9.463	-2.371	-1.897	-0.122	-0.061	0	4.11	-8.978	1.895	0	-0.977	-0.427	4.345	9.314	1.646	-0.122	-0.61	0	-9.691	-0.246	-0.999	0.061	-0.061	0	1.511	9.121	3.024	0	-0.122	-0.061	0.726	9.875	0.493	-0.061	-0.061	-0.122	1510067380
-9.46	-2.407	-1.887	-0.183	-0.122	-0.061	4.154	-8.776	1.916	0.244	-0.732	-0.671	4.286	9.294	1.593	0.122	0.061	0.183	-9.684	-0.28	-1.008	-0.061	-0.061	0	1.64	9.168	3.033	0.122	0.122	0	0.84	9.856	0.465	-0.061	0.061	-0.061	1510067380
-9.43	-2.501	-1.873	-0.244	-0.122	-0.061	4.237	-8.714	1.904	0.305	-0.061	-0.793	4.109	9.404	1.704	0.305	0.427	0.366	-9.756	-0.336	-1.037	-0.183	0	-0.061	1.631	9.235	3.06	0.183	0.366	0.061	0.714	9.874	0.488	-0.061	0.122	0	1510067380
-9.429	-2.591	-1.883	-0.183	-0.122	0	4.04	-8.79	1.702	0.305	0.61	-0.916	3.953	9.591	1.857	0.427	0.61	0.549	-9.782	-0.425	-1.104	-0.183	0	-0.061	1.485	9.348	3.048	0.244	0.427	0.122	0.616	9.887	0.477	0	0.122	-0.061	1510067380
-9.397	-2.616	-1.854	-0.183	-0.061	0	3.671	-8.955	1.475	0.549	0.61	-1.221	3.81	9.775	1.998	0.427	0.732	0.793	-9.798	-0.471	-1.141	-0.183	0	-0.061	1.321	9.403	3.046	0.183	0.427	0.183	0.585	9.904	0.476	0	0.183	-0.061	1510067380
-9.361	-2.626	-1.836	-0.122	-0.122	-0.061	3.413	-8.937	1.294	0.732	0.305	-1.404	3.529	9.854	2.077	0.366	0.671	0.916	-9.767	-0.518	-1.145	-0.183	-0.061	-0.061	1.239	9.397	3.015	0.183	0.366	0.183	0.498	9.914	0.479	0	0.183	-0.061	1510067380
-9.381	-2.657	-1.822	-0.061	-0.122	-0.061	3.224	-8.781	1.102	0.854	0.061	-1.526	3.194	9.847	2.055	0.244	0.366	0.977	-9.793	-0.531	-1.158	-0.183	0	-0.061	1.19	9.35	2.988	0.122	0.305	0.183	0.342	9.926	0.531	-0.061	0.061	-0.061	1510067380
-9.406	-2.61	-1.814	0.061	-0.061	0	3.043	-8.545	0.842	0.854	0.061	-1.526	2.988	9.794	2.03	0.183	0.122	0.916	-9.793	-0.531	-1.158	-0.122	0	-0.061	1.19	9.302	2.982	0.122	0.244	0.122	0.426	9.899	0.506	-0.061	-0.061	-0.061	1510067380
-9.393	-2.566	-1.82	0	-0.061	-0.061	2.917	-8.307	0.69	0.732	-0.305	-1.221	2.894	9.767	1.927	0.122	0.061	0.732	-9.752	-0.506	-1.151	-0.061	0	-0.061	1.196	9.342	3.01	0.061	0.183	0.122	0.571	9.917	0.504	-0.061	-0.061	-0.061	1510067380
-9.409	-2.59	-1.804	0	-0.061	-0.061	2.853	-8.149	0.589	0.427	-0.366	-0.854	2.83	9.817	1.767	0.122	0	0.488	-9.752	-0.506	-1.151	-0.061	0	0	1.181	9.459	3.022	0	0.061	0.061	0.47	9.895	0.493	0	-0.061	-0.061	1510067380
-9.426	-2.574	-1.776	0.061	-0.061	0	2.932	-8.071	0.489	0.122	-0.183	-0.366	2.885	9.867	1.717	0.122	0	0.244	-9.781	-0.471	-1.156	0	0	0	1.197	9.508	3.043	-0.061	-0.061	-0.061	0.499	9.916	0.481	-0.061	-0.061	-0.061	1510067380
-9.402	-2.554	-1.767	0.061	0	-0.061	3.036	-8.092	0.524	-0.122	0.122	0.122	2.924	9.814	1.678	0.122	-0.061	0.061	-9.738	-0.471	-1.153	0	0	0	1.153	9.469	3.035	-0.122	-0.122	-0.122	0.542	9.927	0.496	-0.061	-0.061	0	1510067380
-9.371	-2.564	-1.773	0.061	0	-0.061	3.025	-8.163	0.56	-0.366	0.061	0.427	2.997	9.759	1.692	0.122	-0.122	-0.183	-9.743	-0.439	-1.144	0.061	0	0	1.126	9.392	2.993	-0.183	-0.244	-0.183	0.493	9.895	0.512	-0.061	-0.122	-0.061	1510067380
-9.43	-2.6	-1.784	0.061	-0.061	-0.061	3.107	-8.253	0.703	-0.488	0	0.61	3.138	9.708	1.708	0.061	-0.183	-0.366	-9.761	-0.426	-1.135	0.061	0.061	0	1.209	9.398	2.99	-0.183	-0.305	-0.183	0.471	9.892	0.512	-0.061	-0.122	-0.061	1510067380
-9.452	-2.592	-1.797	0.061	-0.061	0	3.214	-8.307	0.816	-0.549	-0.061	0.732	3.389	9.726	1.751	0.061	-0.183	-0.549	-9.722	-0.38	-1.09	0.061	0	0	1.377	9.404	3.066	-0.122	-0.305	-0.183	0.517	9.889	0.55	-0.061	-0.061	-0.061	1510067380
-9.46	-2.568	-1.78	0	0	0	3.307	-8.372	0.986	-0.549	-0.061	0.732	3.646	9.709	1.78	0.061	0	-0.549	-9.772	-0.378	-1.122	0.061	0.061	0	1.32	9.374	3.046	-0.183	-0.305	-0.183	0.53	9.896	0.53	-0.061	-0.122	-0.061	1510067380
-9.394	-2.489	-1.781	0	0.061	0	3.396	-8.478	1.13	-0.549	-0.183	0.977	3.816	9.731	1.836	0.061	0.061	-0.488	-9.777	-0.329	-1.174	0.061	0.061	0	1.341	9.4	3.021	-0.183	-0.305	-0.122	0.538	9.905	0.544	-0.122	-0.122	-0.061	1510067381
-9.445	-2.541	-1.797	0	-0.061	-0.061	3.545	-8.606	1.235	-0.488	-0.244	0.977	3.9	9.762	1.889	0	-0.061	-0.488	-9.739	-0.347	-1.181	0	0	0.061	1.477	9.428	3.092	-0.183	-0.305	-0.122	0.528	9.905	0.536	0	0	-0.061	1510067381
-9.418	-2.574	-1.791	0	0	-0.061	3.703	-8.674	1.375	-0.427	-0.305	0.793	4.012	9.654	1.924	-0.061	-0.061	-0.305	-9.807	-0.385	-1.181	-0.061	0.061	0	1.415	9.296	3.019	-0.122	-0.183	-0.061	0.444	9.933	0.496	-0.061	0	-0.061	1510067381
-9.299	-2.48	-1.782	-0.183	0.183	-0.061	3.81	-8.665	1.437	-0.305	-0.305	0.549	4.033	9.607	1.943	-0.122	-0.061	-0.183	-9.752	-0.353	-1.225	0	0.061	0	1.513	9.282	2.981	-0.061	-0.061	0.061	0.554	9.905	0.505	-0.061	0	-0.122	1510067381
-9.209	-2.339	-1.79	-0.305	0.427	-0.183	3.882	-8.672	1.432	-0.305	-0.305	0.549	4.106	9.588	1.973	-0.183	-0.061	-0.122	-9.668	-0.3	-1.315	0	0	0.061	1.625	9.284	3.019	0.061	0.122	0.061	0.514	9.885	0.603	0	0.061	0	1510067381
-8.917	-1.928	-1.814	-0.366	0.793	-0.427	3.924	-8.654	1.451	-0.183	-0.305	0.305	4.175	9.524	1.968	-0.183	0.061	0	-9.668	-0.3	-1.315	-0.122	0	0	1.593	9.197	2.848	0.061	0.122	0.122	0.294	9.853	0.553	-0.061	0.122	-0.122	1510067381
-9.074	-1.811	-2.379	-0.427	0.671	-0.61	3.859	-8.5	1.51	0.061	-0.122	-0.244	4.064	9.327	1.938	-0.122	0.061	0.122	-9.629	-0.27	-1.589	-0.305	0.061	0	1.939	9.1	2.674	-0.061	0.122	0.122	0.121	9.793	0.39	-0.122	0.183	-0.427	1510067381
-9.619	-2.041	-3.043	-0.427	0.244	-0.61	3.661	-8.211	1.45	0.244	-0.183	-0.549	3.96	9.121	1.882	-0.061	0.061	0.061	-9.855	-0.602	-1.735	-0.61	0.061	0	2.29	9.04	2.528	-0.183	0.366	0	0.517	9.683	0.309	-0.244	0.732	-0.61	1510067381
-9.961	-2.245	-3.186	-0.549	-0.61	-0.427	3.407	-8.126	1.247	0.305	-0.427	-0.977	3.859	9.136	1.776	0.061	0.183	-0.244	-9.855	-0.602	-1.735	-0.916	-0.061	-0.061	2.472	9.286	2.244	-0.183	0.366	0	0.921	9.832	-0.045	-0.244	1.038	-0.61	1510067381
-9.697	-1.967	-2.675	-0.671	-0.793	-0.366	3.212	-8.506	0.955	0.244	-0.61	-1.282	3.896	9.588	1.779	0.122	0.366	-0.732	-10.033	-1.159	-2.042	-0.916	-0.244	-0.061	2.458	9.869	2.109	-0.366	0.61	-0.305	0.993	10.012	0.035	-0.244	1.038	-0.366	1510067381
-9.394	-1.699	-2.608	-1.16	-1.16	-0.427	3.156	-8.9	0.885	0.244	-0.61	-1.282	3.872	9.97	1.799	0	0.366	-1.038	-9.624	-0.961	-1.919	-0.61	-0.488	0	2.066	9.854	2.432	-0.183	0.549	-0.549	1.479	10.103	0.425	-0.488	0.366	0	1510067381
-8.821	-2.15	-1.865	-1.526	-1.343	-0.305	3.057	-8.753	1.182	0.122	-0.916	-1.221	3.836	9.691	1.89	-0.061	0.061	-0.916	-9.116	-0.748	-1.617	-0.488	-0.61	0.122	1.428	9.4	2.667	-0.244	0.427	-0.549	2.579	9.891	0.546	-0.916	0.244	0.305	1510067381
-9.202	-2.425	-1.12	-1.77	-1.892	-0.244	3.333	-8.118	1.534	-0.732	-1.404	-1.221	3.673	9.381	2.092	-0.122	-0.061	-0.549	-8.923	-0.321	-1.413	-0.427	-0.488	0.183	0.989	8.829	2.963	-0.244	0.427	-0.549	4.223	9.338	0.952	-0.671	0.183	1.16	1510067381
-10.066	-3.016	-1.072	-1.221	-1.953	-0.427	3.549	-7.448	1.506	-0.61	-0.793	-0.793	3.152	9.111	2.158	-0.244	-0.61	-0.183	-8.923	-0.321	-1.413	-0.183	0	0.244	0.77	8.486	3.638	-0.549	0.122	-0.549	4.354	9.377	0.926	-0.854	1.038	2.38	1510067381
-10.306	-2.978	-0.142	0.366	-0.61	-0.244	3.423	-7.217	1.274	-0.244	-1.343	-0.427	2.625	9.767	2.153	-0.244	-1.16	-0.122	-10.573	0.033	-2.086	-0.427	0.671	0.488	1.343	9.378	4.13	-0.183	-0.122	-0.671	2.596	10.503	0.083	-0.793	2.38	2.625	1510067381
-10.733	-2.487	-0.359	0.671	-0.549	0	3.746	-7.795	0.674	0.244	-3.479	-0.244	2.382	10.917	2.31	-0.122	-1.343	-0.366	-10.573	0.033	-2.086	-0.244	-0.61	0.488	1.902	10.447	4.631	0.061	-0.244	-0.854	2.915	11.07	0.435	0.427	1.221	3.235	1510067381
-10.196	-2.634	-0.514	0.244	-0.916	-0.61	5.028	-8.502	0.062	0.244	-3.479	-0.244	2.712	10.852	2.881	0.183	-0.305	-0.671	-10.305	0.116	-2.283	0.061	-0.366	0.366	1.568	9.995	4.473	0.061	-0.244	-0.854	2.684	11.434	2.531	0.061	1.282	4.15	1510067381
-9.652	-2.531	-0.391	0.305	-0.488	-0.244	6.483	-8.138	-0.185	0.488	-2.38	1.16	2.534	10.007	3.15	0.366	0.61	-0.671	-9.527	0.307	-2.15	0.366	-0.61	0.366	1.349	8.966	4.211	-0.732	-0.671	-0.671	1.993	11.015	1.833	-0.244	1.709	3.235	1510067381
-8.866	-2.098	0.014	0.732	-0.671	-0.061	6.755	-7.439	-0.024	-0.244	-0.488	1.221	1.881	9.039	3.007	0.122	-0.122	-0.61	-9.527	0.307	-2.15	0.793	-0.549	0.244	1.404	8.05	3.984	-0.732	-0.793	-0.793	0.829	9.577	0.974	0.488	-0.671	2.502	1510067381
-8.409	-1.481	0.133	0.671	-0.427	-0.183	6.678	-6.875	0.343	-1.099	0.671	1.038	1.705	8.308	2.821	-0.122	-1.282	-0.793	-9.134	0.652	-1.857	0.732	-0.671	0.183	1.333	7.415	3.771	-0.427	-0.854	-0.977	2.212	8.788	0.748	0.793	-0.427	1.953	1510067381
-8.361	-1.212	0.246	0.732	0.183	0	6.33	-6.583	0.447	-1.282	1.526	0.854	2.11	8.088	2.547	-0.061	-1.77	-1.099	-8.875	1.134	-1.712	0.793	-0.854	0.061	1.505	7.441	3.931	-0.061	-0.732	-0.916	2.907	8.169	0.733	0.854	0.916	1.709	1510067381
-8.977	-1.281	-0.024	0.305	0	0.122	5.76	-6.866	0.554	-1.038	1.465	0.671	2.744	8.454	2.34	0.183	-1.465	-1.282	-8.875	1.134	-1.712	0.732	-0.671	0	1.785	7.935	4.235	0.183	-0.671	-0.916	2.451	7.48	0.782	1.099	0.977	1.16	1510067381
-9.363	-1.394	0.165	0	-0.061	0	5.76	-6.866	0.554	-1.038	1.465	0.671	3.393	8.857	2.475	0.549	-0.61	-1.16	-8.903	1.364	-1.865	0.488	-0.488	-0.183	1.828	8.274	4.246	0.183	-0.671	-0.916	2.579	7.308	1.153	1.343	0.244	0.793	1510067381
-10.033	-1.455	0.406	0	-0.854	-0.061	5.635	-8.275	0.535	0	0.488	0.305	3.78	9.024	2.787	0.732	0.122	-0.854	-9.372	1.005	-2.212	0.305	-0.061	-0.427	1.881	8.399	4.127	0.427	-0.916	-0.793	3.238	7.372	1.861	2.136	-1.038	0.549	1510067381
-10.121	-1.573	0.89	0.061	-0.793	-0.122	5.596	-8.717	0.348	0.366	0.183	0	3.755	9.126	3.051	0.732	0	-0.549	-9.289	0.706	-2.181	0.244	-0.061	-0.549	1.993	8.516	3.925	0.549	-0.977	-0.732	4.09	7.174	1.42	2.808	-1.465	-0.183	1510067381
-9.946	-1.397	1.281	0.061	0.183	0.061	5.195	-8.697	0.3	0.366	0.183	0	3.683	9.083	3.175	0.61	-0.793	-0.183	-9.289	0.706	-2.181	0.366	-0.183	-0.732	1.899	8.519	3.833	0.61	-0.854	-0.549	6.55	8.381	0.749	2.075	-1.587	-0.427	1510067382
-12.144	-2.609	1.083	0.671	-0.977	0.122	4.843	-8.29	0.496	0.244	0.488	-0.366	3.908	9.49	3.237	0.427	-1.038	0.183	-9.422	0.623	-2.114	0.366	-0.244	-0.854	1.718	9.07	3.841	0.61	-0.854	-0.549	8.594	9.071	1.483	-0.122	-0.305	0.061	1510067382
-10.999	-2.08	0.238	1.526	1.465	0.366	4.443	-8.357	0.589	0.061	1.038	0.122	3.968	10.869	3.11	0.305	-1.038	0.427	-11.81	0.532	-1.555	0.183	0.671	-0.488	1.932	10.593	4.035	0.793	-0.549	-0.366	6.017	9.174	0.154	-1.465	-2.502	-0.732	1510067382
-11.131	-4.193	-0.852	-0.427	-0.122	-0.732	3.996	-9.247	0.334	0.244	0.916	1.038	3.993	12.598	2.802	0.244	-0.977	0.488	-11.81	0.532	-1.555	0	-0.183	-0.671	1.826	12.328	4.345	0.793	-0.549	-0.366	5.908	9.399	-1.995	0.244	-2.38	-1.648	1510067382
-9.983	-4.576	-0.364	0.427	2.014	-0.183	3.809	-10.438	-0.091	0.366	0.305	1.709	4.193	13.444	2.623	0.122	-0.183	0.61	-12.587	-0.035	-0.991	-0.61	-0.122	-0.61	0.757	12.725	3.462	1.282	-0.244	-0.183	6.604	12.053	-0.173	-1.343	3.906	-0.61	1510067382
-8.963	-4.337	-1.915	1.221	1.831	0	3.841	-11.037	-0.351	0.854	-0.122	1.526	3.924	12.293	2.105	-0.122	0.671	1.099	-10.45	-1.446	1.098	0	-1.16	-0.854	-0.078	11.389	2.804	0.244	0.671	0.671	0.195	10.506	0.812	-0.732	-0.366	-1.648	1510067382
-8.954	-4.131	-2.216	0.061	2.197	0.305	3.96	-9.823	-0.249	0.793	0.122	0.488	3.45	10.969	1.248	-0.427	0.916	1.282	-10.45	-1.446	1.098	-0.427	-0.244	-0.427	-0.967	10.304	2.137	0.244	0.671	0.671	-0.154	10.477	-1.628	0.244	-3.052	-2.686	1510067382
-9.372	-2.988	-2.139	-0.183	1.526	0.671	3.567	-8.903	0.001	0.305	0.732	-0.854	3.173	11.042	0.452	-0.793	0.977	1.282	-9.941	-1.897	0.977	0.122	0.183	-0.244	-1.579	10.447	2.046	0.061	1.526	1.343	1.424	10.221	-1.422	-0.305	-0.244	-2.441	1510067382
-9.056	-1.881	-2.059	-0.244	1.709	0.732	2.606	-9.287	0.303	0.366	1.16	-1.526	2.95	10.953	0.09	-1.099	0.244	1.404	-8.691	-0.904	0.128	-0.122	0.427	0.061	-1.23	10.281	2.048	0.427	0.183	1.099	1.078	9.824	-1.052	-0.183	-0.244	-2.808	1510067382
-8.362	-1.95	-1.731	-0.549	1.221	0.122	1.455	-8.702	0.671	0.732	0.549	-1.526	2.939	9.491	0.078	-0.793	-0.854	1.892	-8.691	-0.904	0.128	-0.427	0.427	0.183	-0.313	8.96	2.027	0.427	0.183	1.099	1.02	9.397	-1.412	0.183	-1.099	-3.113	1510067382
-8.079	-1.909	-1.726	-0.244	1.343	-0.061	0.987	-7.193	0.796	0.61	-0.549	-1.038	3.15	8.398	0.242	-0.366	-0.793	2.014	-8.406	-1.151	-0.24	-0.549	0.549	0.183	0.627	8.219	1.864	0.183	-0.427	0.854	2.251	9.538	-0.572	-0.244	0.183	-2.869	1510067382
-8.323	-1.76	-2.6	-0.488	1.099	-0.122	1.156	-6.51	0.73	0.549	-0.854	-0.488	3.323	8.029	0.467	0	0.305	1.587	-8.357	-1.066	-0.595	-0.549	0.427	0.305	1.364	8.08	1.855	-0.61	0.488	0.549	1.971	9.28	-0.195	-0.122	0.977	-2.686	1510067382
-8.715	-2.15	-2.998	-0.61	-0.183	-0.244	1.371	-6.545	0.455	0.366	-0.793	-0.183	3.204	7.931	0.482	0.183	1.221	0.916	-8.469	-1.101	-0.906	-0.488	0.305	0.488	1.52	8.287	1.889	-0.488	0.549	0.427	1.176	9.113	-0.248	0	0.549	-2.563	1510067382
-8.855	-2.001	-2.524	0.061	-0.671	-0.244	1.773	-6.791	0.4	-0.061	-0.671	0.305	3.265	7.99	0.757	0.427	1.709	0.122	-8.461	-1.251	-1.144	-0.427	-0.122	0.427	1.202	8.356	1.749	-0.488	0.549	0.427	0.763	9.179	-0.505	0.122	-0.122	-2.441	1510067382
-8.884	-1.702	-2.421	-0.122	-0.732	-0.061	2.089	-7.062	0.438	-0.305	-0.549	0.793	3.528	8.189	1.164	0.366	2.136	-0.549	-8.662	-1.723	-1.339	-0.366	0.244	0.427	0.786	8.41	1.553	-0.61	0.305	0.488	1.092	9.263	0.074	-0.183	-0.793	-2.075	1510067382
-8.544	-1.463	-1.781	0.122	-0.732	0.366	2.74	-6.961	0.721	-0.793	-0.183	1.282	3.462	8.817	1.343	-0.061	1.831	-0.854	-8.662	-1.723	-1.339	-0.122	0.305	0.244	0.681	8.914	1.782	-0.671	0	0.244	1.012	9.386	0.144	-0.488	-1.038	-1.953	1510067382
-8.813	-1.608	-2.523	-0.732	0.61	-0.061	3.176	-7.171	1.066	-0.977	0.427	1.587	3.089	9.497	1.208	-0.366	0.427	-1.099	-8.937	-1.047	-1.486	0.305	0.183	0.732	1.095	9.707	2.552	-0.671	0	0.244	1.564	8.886	-0.105	-0.549	-0.61	-1.648	1510067382
-11.165	-3.113	-3.687	-0.977	0	0.61	3.353	-7.632	1.364	-1.16	0.122	1.648	3.267	11.109	1.353	-0.305	-0.671	-1.404	-10.52	-0.819	-1.156	0	2.747	1.221	1.584	11.378	3.603	-0.61	-0.305	-0.244	0.974	9.148	-0.654	-0.61	-1.099	-1.343	1510067382
-11.419	-4.38	-3.662	-0.305	-1.587	0.488	3.842	-9.713	1.181	-1.16	0.122	1.648	3.575	12.823	1.695	-0.244	-0.671	-1.648	-12.773	0.304	-1.515	0.305	-0.122	0.977	2.082	12.292	4.323	-0.244	-0.793	-0.671	2.387	10.768	-0.307	-1.404	-0.61	-0.732	1510067382
-11.009	-6.011	-2.19	0.671	-3.296	0.183	4.868	-12.541	0.767	-0.427	-1.221	1.648	3.781	12.36	2.006	-0.122	0.061	-1.587	-12.996	0.298	-0.931	0	-0.732	0.671	1.258	11.267	4.791	-0.61	0.122	-0.671	4.39	11.748	1.632	-2.563	-1.343	1.526	1510067382
-10.966	-3.79	-0.982	1.404	-1.892	0.244	5.368	-13.274	0.493	0.488	-0.671	0.61	3.26	10.802	1.896	-0.488	0.305	-0.732	-11.041	0.774	0.473	0.671	-0.916	0.366	-0.666	9.317	4.766	-0.732	0.793	-0.549	5.114	12.745	2.09	-2.38	-1.16	4.578	1510067382
-11.139	-2.925	-1.317	0.244	-0.549	0.122	4.706	-11.611	0.982	0.427	-0.061	-1.221	2.257	10.171	1.559	-0.916	-0.916	0.183	-11.041	0.774	0.473	0.916	-0.793	-0.183	-1.963	8.707	4.907	-0.061	0.061	-0.488	1.776	13.4	-0.139	-1.282	-0.549	5.066	1510067382
-9.202	-3.68	-1.555	0.061	-0.854	-0.61	4.472	-10.598	1.066	0.183	1.404	-2.075	1.427	10.372	1.174	-1.221	-2.747	0.488	-10.256	1.341	0.547	0.305	-0.366	-0.244	-1.644	9.07	4.365	0.305	-1.282	-0.366	-1.129	13.656	-0.34	0.427	-0.854	4.333	1510067382
-7.674	-3.058	-0.65	-0.427	-1.099	-0.366	3.853	-10.079	0.522	0.793	2.319	-1.831	1.515	9.737	1.202	-0.977	-3.296	0.427	-8.514	0.854	0.019	0.305	-0.427	-0.366	-0.002	8.827	4.143	0.305	-1.282	-0.366	-1.42	12.362	0.103	0.183	-0.366	5.188	1510067382
-7.381	-2.651	-0.057	-0.061	-0.671	0.244	2.725	-8.847	0.053	1.282	1.221	-1.709	2.171	8.544	1.412	-0.366	-1.831	0.183	-8.514	0.854	0.019	0.549	-0.122	-0.305	0.664	7.935	4.002	0	-0.549	-0.305	-0.635	10.085	0.396	0.916	0.122	4.517	1510067382
-7.107	-2.633	0.069	0.549	-0.122	0.061	2.437	-7.515	-0.102	1.16	0.061	-1.831	2.446	7.751	1.619	0.183	0.183	-0.122	-8.264	0.848	-0.124	0.549	0.122	-0.427	0.444	7.148	3.646	-0.183	-0.488	-0.244	-0.858	8.502	1.237	1.282	1.953	3.357	1510067383
-6.828	-2.144	0.42	0.549	0.61	-0.183	2.48	-6.766	-0.29	0.916	0	-1.709	2.066	7.511	1.451	0.549	0.488	-0.305	-8.325	1.028	-0.445	0.366	-0.183	-0.549	0.758	7.09	3.607	-0.183	-0.488	-0.244	-1.327	7.405	0.906	2.563	2.991	2.136	1510067383
-7.083	-1.341	0.373	0.488	2.075	0.122	2.427	-6.648	-0.532	0.793	0.305	-1.282	2.05	7.717	1.442	0.793	-0.366	-0.549	-8.354	1.494	-0.739	0.244	-0.305	-0.366	1.404	7.464	3.835	0.366	-0.183	-0.61	-4.087	6.405	0.141	1.892	0	1.282	1510067383
-8.854	-1.519	-0.743	-0.427	2.747	0.427	2.245	-6.846	-0.797	0.732	0.305	-0.61	2.719	8.123	1.739	1.221	-0.122	-0.732	-8.573	1.469	-0.867	-0.061	-0.488	-0.427	1.282	7.712	4.024	0.549	0	-0.549	-4.087	6.405	0.141	3.113	-3.784	-0.366	1510067383
-10.8	-1.798	-0.69	0.549	0.671	0.61	2.251	-7.336	-0.788	0.488	0	0.244	3.424	8.507	2.18	1.343	0.854	-0.549	-8.573	1.469	-0.867	-0.183	-0.183	-0.671	0.964	7.85	3.921	0.549	0	-0.549	0.301	7.429	1.043	2.136	-2.869	-2.319	1510067383
-11.657	-1.318	-0.428	1.221	-1.221	0.977	2.45	-8.037	-0.578	0.488	0	0.244	3.618	8.63	2.461	1.343	1.16	-0.244	-8.958	1.136	-0.644	-0.427	-0.183	-0.671	0.877	7.951	4.051	0.671	-0.366	-0.427	9.038	9.554	-0.549	1.831	-0.671	-1.038	1510067383
-11.129	-2.377	-1.48	-0.427	0.854	-0.061	2.657	-8.57	-0.584	0.122	-0.244	1.221	3.706	9.554	2.586	1.099	0.916	0.061	-9.21	0.391	-0.624	-0.61	0.183	-1.343	0.383	9.006	3.59	0.916	-0.244	-0.305	11.401	10.739	-1.378	-0.366	0	2.197	1510067383
-11.581	-4.735	-2.048	-1.221	-0.488	-1.099	2.956	-9.792	-0.339	-0.305	-0.061	1.587	3.701	11.225	2.542	0.488	0.122	0.183	-11.331	-0.004	-0.816	-0.793	0.488	-1.404	0.861	10.716	2.845	0.977	-0.183	0.183	2.645	9.533	-0.598	0.366	-3.052	0.488	1510067383
-9.639	-5.538	-0.913	0.854	-1.526	-0.61	3.15	-10.769	0.177	-0.549	0.488	1.892	3.438	11.943	1.719	-0.061	-1.404	0.244	-11.905	-0.663	-0.269	-0.488	-0.488	-0.916	1.485	11.764	2.56	1.221	-0.244	0	5.745	10.407	2.875	-0.61	3.174	-2.563	1510067383
-9.588	-4.493	-2.686	0.366	-0.671	-0.244	3.144	-9.891	0.851	-0.793	0.916	1.465	3.713	12.12	0.76	-0.061	-1.648	0.244	-12.117	-1.739	0.463	-0.671	-1.465	-0.854	0.615	12.116	2.091	1.282	0.366	-0.488	3.466	12.433	0.834	-2.075	0.977	0.977	1510067383
-8.655	-4.203	-2.757	-0.61	1.16	-0.244	2.854	-9.043	1.206	-1.038	1.099	0.671	4.277	12.177	0.389	-0.061	-1.648	0.244	-10.648	-2.297	1.275	-0.549	-1.343	-0.671	0.615	12.116	2.091	0.671	1.587	-0.366	-1.951	9.928	-0.675	0.549	-2.075	-0.977	1510067383
-9.997	-3.45	-2.152	-0.122	0.305	-0.183	2.504	-9.159	1.506	-0.793	1.16	-0.061	3.765	11.937	-0.246	-0.122	2.502	0.427	-10.535	-2.395	1.275	-0.305	-0.977	-0.183	-2.03	11.572	1.683	0.061	2.136	0.061	-0.403	10.095	-1.601	-0.671	-2.502	-1.404	1510067383
-9.207	-2.931	-2.12	0.061	1.404	-0.671	1.817	-9.658	1.458	-0.488	0.427	-0.427	2.64	11.454	-0.799	-0.122	2.502	0.427	-10.2	-1.93	1.144	-0.427	-0.916	0.061	-1.809	11.139	1.83	-0.366	1.709	0.244	1.396	10.246	-1.42	-0.671	0.732	-1.404	1510067383
-9.093	-3.12	-2.352	-0.366	0.916	-0.671	1.317	-9.531	1.151	0	-0.793	-0.488	2.308	10.574	-0.896	0.122	-0.671	0.671	-9.714	-2.153	1.111	-0.427	-0.366	0.061	-1.286	10.365	1.792	-0.061	0.549	0.061	0.565	9.971	-2.16	0.122	0.732	-2.075	1510067383
-8.696	-2.662	-2.408	-0.732	0.488	-0.488	1.253	-8.71	0.876	-0.183	-1.77	-0.366	2.572	9.782	-0.721	0.244	-0.549	0.549	-9.472	-1.883	1.097	-0.305	-0.854	0.183	-0.791	9.641	1.657	-0.183	0.305	-0.183	1.445	10.265	-0.752	-0.061	0.854	-2.075	1510067383
-8.741	-2.85	-2.627	-0.671	0.183	-0.732	1.639	-7.99	0.802	-0.549	-1.343	-0.122	2.74	9.021	-0.524	0.244	-0.549	0.549	-8.8	-1.639	1.105	-0.305	-0.793	0.366	-0.511	8.943	1.694	-0.427	0.366	-0.427	1.276	9.497	-0.701	0.244	0.671	-2.197	1510067383
-8.664	-3.299	-2.153	-0.122	-0.427	-0.549	2.028	-7.528	0.769	-0.732	0.244	0.183	2.582	8.58	-0.347	0.61	1.16	-0.305	-8.348	-1.981	1.211	-0.366	-0.488	0.427	-0.794	8.547	1.481	-0.488	0.488	-0.488	1.236	9.424	-0.353	0.183	0.793	-1.953	1510067383
-8.675	-3.118	-1.942	0.244	-0.61	-0.244	1.676	-7.324	0.53	-0.793	0.305	0.183	2.436	8.94	-0.114	0.549	1.038	-0.793	-8.134	-2.403	1.133	0	-0.671	0.427	-1.354	8.879	1.379	-0.732	0.61	-0.366	1.597	9.473	0.126	-0.244	0.244	-1.709	1510067383
-8.902	-2.641	-1.96	0.61	-0.183	-0.061	1.632	-7.29	0.488	-0.793	0.305	0.183	2.525	9.613	0.023	0.122	0.61	-1.099	-8.192	-2.318	0.958	0.244	-0.122	0.61	-1.562	9.316	1.632	-0.549	0	-0.305	1.939	9.233	0.274	-0.427	-0.244	-1.16	1510067383
-8.48	-2.689	-2.22	0.671	-0.488	0.183	2.043	-7.291	0.61	-1.221	-0.305	0.183	2.539	9.908	0.097	-0.183	-0.183	-1.038	-8.533	-1.814	1.153	0.366	-0.244	0.793	-1.281	9.658	2.108	-0.549	0	-0.305	1.912	9.256	0.203	-0.427	-0.366	-0.732	1510067383
-8.325	-2.87	-2.478	0.183	-0.183	0.427	2.367	-7.545	0.645	-1.404	0.244	0.366	2.798	10.597	0.453	-0.305	-0.549	-1.038	-8.812	-1.879	0.92	0.488	0.244	0.916	-1.084	10.218	2.384	-0.61	-0.61	-0.427	1.276	9.451	-0.112	-0.916	0	-0.793	1510067383
-9.165	-3.746	-2.387	-1.038	-0.977	-0.244	2.567	-8.486	0.536	-1.404	0.305	0.549	2.848	10.746	0.575	-0.366	-0.305	-1.038	-9.761	-0.741	0.745	0.549	0.732	0.854	-0.187	10.194	2.909	-1.16	-0.854	-0.549	2.256	8.807	-0.4	-0.977	-0.732	-0.549	1510067383
-11.204	-5.1	-2.519	-0.244	-1.953	-0.854	2.673	-9.649	0.211	-1.099	0	0.488	2.534	10.592	0.322	-0.183	-0.61	-1.16	-11.953	0.493	1.041	0.305	0.61	1.038	1.207	10.337	3.949	-1.16	-0.854	-0.549	3.076	9.424	-0.188	-1.099	-0.488	0.488	1510067383
-10.051	-5.256	-1.952	0.671	-1.953	-1.038	2.704	-11.116	-0.609	-0.793	-0.916	0.244	2.629	10.77	0.421	0.427	-0.427	-1.648	-12.328	0.974	1.022	-0.183	-2.136	1.16	0.869	10.331	4.316	-0.732	0	-1.16	2.012	11.538	0.415	0.061	0	1.221	1510067383
-9.062	-4.321	-0.682	0.122	-2.197	-0.61	2.878	-11.828	-1.386	-0.122	-1.404	-0.061	2.962	10.046	0.737	0.427	-0.427	-1.648	-10.237	-0.245	1.64	-0.244	-1.404	0.427	-1.721	8.874	3.761	-0.366	0.488	-1.465	1.859	12.929	1.373	-0.732	-0.732	1.892	1510067383
-9.216	-3.279	-0.159	-0.732	-1.77	-0.366	2.903	-10.208	-1.465	-0.427	-0.488	-0.793	2.283	9.371	0.719	0	1.77	-0.732	-9.55	0.139	2.189	0.366	-1.099	-0.061	-3.118	7.631	3.973	-0.854	1.16	-0.977	2.227	11.962	2.237	-0.916	-0.549	3.052	1510067384
-8.833	-4.304	-0.451	-0.854	-0.183	-0.916	2.903	-10.208	-1.465	-0.427	-0.488	-0.793	0.567	9.719	0.26	-0.549	-0.61	0	-9.318	1.27	2.442	0.427	-1.16	0.427	-2.992	8.274	4.768	-0.549	1.221	-0.732	0.89	11.035	1.208	-0.549	0.793	3.723	1510067384
-8.606	-4.676	0.097	-0.427	-0.793	-1.038	2.159	-8.859	-1.248	-1.099	1.16	-0.305	0.325	10.25	0.367	-0.671	-3.54	0.305	-9.257	1.314	2.439	-0.061	-0.61	0.305	-2.606	8.94	4.535	0.305	-0.244	-0.671	-1.427	9.526	0.266	-0.183	0.244	2.441	1510067384
-8.128	-4.24	0.355	-0.122	-0.488	-0.61	1.897	-9.009	-1.559	-0.549	0.793	0.61	1.453	10.05	1.056	0.061	-1.343	0.061	-9.338	1.162	2.376	-0.122	-0.916	0	-1.603	8.928	4.573	0.305	-0.244	-0.671	-0.362	9.592	-0.163	-0.061	0.732	1.404	1510067384
-7.976	-4.326	0.374	-0.244	0	-0.488	1.737	-8.991	-2.047	0	-0.732	0.793	1.674	9.416	0.735	0.061	-1.343	0.061	-8.963	1.122	2.42	0	-0.854	0	-1.449	8.442	4.488	0.244	0.122	-0.549	-0.189	8.74	-0.041	0.305	1.221	0.366	1510067384
-7.842	-4.25	0.504	-0.122	0.061	-0.244	2.042	-8.671	-1.988	0	-1.282	0.488	1.244	9.186	0.474	0.671	1.526	-0.305	-8.86	1.212	2.443	0	-0.671	-0.061	-1.952	8.003	4.365	-0.061	0.854	-0.366	-0.823	8.186	0.081	0.732	1.099	-0.488	1510067384
-7.986	-3.933	0.28	-0.061	0.732	-0.305	2.354	-8.506	-1.944	-0.305	-0.732	0.427	0.793	9.152	0.329	0.793	1.831	-0.183	-8.807	1.48	2.492	-0.061	-0.793	-0.244	-2.443	7.882	4.258	-0.061	0.854	-0.366	-0.293	8.338	0.12	1.404	-0.183	-1.038	1510067384
-8.026	-4.108	0.066	0.061	1.404	-0.183	2.434	-8.552	-2.086	-0.305	0.183	0.671	0.896	9.165	0.325	0.854	-0.427	0.244	-8.867	1.572	2.662	-0.366	-0.854	-0.305	-2.439	7.923	4.288	0.305	0.549	-0.427	1.151	9.203	1.184	1.16	-0.183	-1.221	1510067384
-9.241	-4.638	-0.39	0	0.61	-0.061	2.091	-8.778	-2.2	-0.183	0.183	0.793	1.416	9.444	0.39	0.977	-0.122	0.366	-8.796	1.437	2.785	-0.488	-0.671	-0.549	-2.244	8.229	4.304	0.671	0.854	-0.244	2.101	9.458	1.906	0.793	-1.038	-0.854	1510067384
-9.726	-5.285	-0.473	0.244	0.427	-0.122	1.986	-9.282	-2.238	-0.061	-0.305	0.793	1.733	9.865	0.36	0.977	0.61	0.427	-9.475	1.309	2.789	-0.671	-0.549	-0.671	-2.003	8.734	4.075	0.671	0.854	-0.244	4.393	9.705	0.956	-0.916	-1.16	-0.549	1510067384
-8.853	-4.588	-0.427	0.061	1.099	-0.366	1.958	-9.851	-2.213	-0.061	-0.305	0.793	1.694	10.08	0.166	1.038	0.488	0.488	-9.823	0.84	2.64	-0.732	-0.977	-0.916	-1.869	9.013	3.724	0.732	0.854	-0.183	1.966	10.707	0.955	-1.343	-1.587	-0.916	1510067384
-7.815	-3.793	-1.315	-0.488	1.099	-1.16	1.958	-9.851	-2.213	0.183	-0.793	0.732	1.694	10.08	0.166	1.038	0.488	0.488	-9.144	0.567	2.401	-0.916	-1.526	-0.977	-1.869	9.013	3.724	0.916	0.916	-0.244	2.257	10.214	0.345	1.77	0.671	-1.221	1510067384
-7.697	-4.522	-2.257	-0.793	0.366	-1.892	2.162	-8.764	-1.104	0.793	-0.916	0.183	2.07	8.537	0.032	0.916	0.122	0.732	-8.008	-0.157	2.359	-1.16	-1.526	-0.916	-1.727	7.783	1.945	0.671	0.854	-0.427	0.883	10.046	0.586	0.122	1.221	-0.977	1510067384
-8.079	-6.604	-2.815	-0.061	-0.488	-1.709	2.411	-7.244	0.09	0.854	0.854	-0.122	1.951	8.163	-0.464	0.61	-0.305	0.61	-8.857	-1.934	2.354	-0.916	-1.648	-0.854	-1.491	7.532	1.032	0.244	0.854	-0.427	1.84	9.417	0.563	0.671	1.465	-1.587	1510067384
-8.333	-6.954	-2.524	0.244	-1.282	-1.221	2.041	-6.333	0.601	0.793	1.099	-0.122	1.877	8.414	-1.065	0.61	-0.305	0.61	-10.213	-2.905	2.255	-0.122	-2.869	-0.793	-1.138	8.248	1.071	0	1.648	-0.671	2.751	10.256	0.305	-0.366	2.563	0.122	1510067384
-7.406	-5.835	-2.238	0.549	-0.244	-2.014	1.318	-6.738	0.542	0.061	-0.488	0.549	2.333	9.087	-1.141	0.488	-1.16	0.122	-10.076	-2.915	1.958	0.671	-4.578	-0.854	-1.138	8.248	1.071	0.671	2.319	-1.343	0.199	10.401	-0.188	-0.305	0.305	0.671	1510067384
-8.198	-5.853	-1.2	0.305	-1.526	-3.113	1.823	-7.636	0.616	0.061	-0.488	0.549	2.543	8.618	-1.201	0.061	-1.099	-0.916	-8.031	-2.841	2.949	1.221	-3.906	-1.038	-2.168	8.112	0.803	1.221	2.136	-1.831	0.331	9.909	-0.356	0.366	-0.061	0.793	1510067384
-7.806	-5.353	-0.969	0.671	-0.732	-3.296	1.987	-6.322	0.812	-1.953	1.343	1.953	2.45	7.811	-1.577	0.061	-2.014	-0.61	-8.784	-1.378	3.621	1.465	-5.31	-1.282	-3.155	6.928	1.255	1.16	2.625	-2.136	0.593	10.695	-0.306	0.244	1.709	0.61	1510067384
-7.552	-6.845	-0.697	0.732	-0.122	-2.93	1.745	-5.743	0.184	-2.258	2.808	1.404	2.434	8.376	-1.434	0.366	-2.38	-0.427	-8.031	-0.514	4.041	0.732	-5.859	-0.488	-3.625	7.808	1.446	1.16	2.625	-2.136	-0.927	10.659	0.859	0.061	0.854	0.122	1510067384
-7.573	-6.231	0.054	1.099	-0.488	-2.38	1.4	-6.507	-0.726	-1.709	3.296	1.526	2.542	8.957	-0.812	0.61	-1.831	-0.488	-6.094	-1.059	4.45	0.793	-6.226	-0.854	-4.026	8.123	1.133	1.465	1.892	-1.892	0.022	9.935	-0.13	0.305	-1.343	0	1510067384
-7.442	-5.62	-0.239	0.854	0.488	-3.052	1.029	-6.879	-1.522	-1.221	2.38	1.404	2.412	8.888	-0.787	0.732	-1.404	-0.366	-5.117	-0.752	5.886	1.16	-5.493	-0.732	-4.316	7.826	0.958	0.916	2.258	-1.16	2.595	9.332	-0.566	0.488	-1.282	0.305	1510067384
-7.727	-6.184	-0.018	0.549	-0.366	-3.052	0.822	-6.986	-1.792	-0.854	1.526	0.854	2.45	9.257	-0.461	0.61	-1.038	-0.305	-4.599	-0.459	6.437	0.732	-5.005	-0.305	-4.423	8.455	0.904	0.916	2.258	-1.16	2.606	9.719	0.641	0	0.305	0.305	1510067384
-7.157	-7.014	-0.438	0.183	-0.244	-2.258	0.931	-7.657	-2.299	-0.732	1.16	0.61	1.91	9.817	-0.634	0.61	-1.038	-0.305	-4.392	-0.463	6.986	0.793	-5.188	-0.427	-5.128	8.546	0.329	0.854	2.319	-0.854	2.437	9.56	0.395	0.122	-0.977	0.183	1510067384
-7.108	-7.394	0.34	0.427	0.61	-1.953	0.885	-8.096	-2.166	-0.488	1.16	0.793	1.957	10.204	-1.031	0.244	-1.77	-0.183	-3.461	-0.254	8.092	0.61	-4.7	-0.366	-5.094	9.283	-0.047	0.488	2.258	-0.671	4.058	9.396	0.228	-0.122	-0.671	0.549	1510067384
-6.809	-7.322	0.15	0.244	0.793	-2.38	0.618	-8.514	-2.172	-0.488	0.793	0.61	2.444	10.903	-0.906	0.183	-2.686	-0.244	-3.088	-0.337	8.331	0.61	-4.15	-0.244	-5.094	9.283	-0.047	0.61	1.221	-0.549	3.674	9.293	-0.307	-0.244	0.183	0.854	1510067384
-6.638	-7.546	0.077	-0.122	-0.122	-2.38	0.418	-9.579	-2.23	-0.183	-0.977	0.732	1.622	10.86	-1.632	0.061	-2.014	-0.244	-2.676	-0.376	8.576	0.549	-4.028	-0.305	-5.508	8.923	-0.224	0.366	1.221	-0.488	2.768	9.81	0.384	-0.183	-0.244	0.732	1510067385
-6.525	-7.726	0.457	-0.061	0.061	-2.38	-0.188	-9.95	-2.693	-0.183	-0.977	0.732	1.372	10.092	-1.796	-0.122	-3.174	0.366	-2.201	-0.563	8.929	0.61	-4.028	-0.183	-4.931	9.006	-0.305	0.671	0.671	-0.488	2.363	9.737	0.42	-0.244	-0.183	0.305	1510067385
-6.365	-8.157	-0.244	-0.427	-0.183	-1.953	-0.652	-9.214	-2.625	0.305	-4.333	0.183	1.601	10.18	-1.83	0.427	-2.808	0.305	-1.214	-0.421	9.343	0.427	-3.906	-0.244	-5.898	8.865	-1.032	0.732	0.488	-0.61	3.448	9.381	0.026	0.122	0.366	0.305	1510067385
-5.533	-8.441	-0.017	-0.122	-0.427	-1.831	-0.434	-9.609	-1.739	0.061	-2.319	0.305	1.031	10.747	-2.359	0.427	-2.808	0.305	-0.316	-0.385	10.027	0.366	-3.296	-0.122	-6.147	9.327	-1.214	0.488	1.099	-0.244	3.791	9.165	-0.305	0.305	0.427	0.183	1510067385
-5.546	-8.664	-0.353	-0.061	-0.549	-1.648	-1.675	-10.535	-2.377	0.732	-4.639	0.549	0.589	11.876	-2.619	0.061	-2.686	0.061	0.06	-0.5	10.286	0.488	-3.174	0.061	-6.156	10.043	-1.609	1.587	0.488	-0.427	3.614	9.482	0.156	0	0.793	0.061	1510067385
-4.981	-8.659	-0.55	-0.244	-0.183	-1.282	-1.258	-11.626	-1.999	0.61	-5.249	0.305	0.877	12.45	-2.816	-0.183	-3.174	-0.305	0.676	-0.006	10.616	0.366	-2.502	-0.122	-6.156	10.043	-1.609	1.587	0.488	-0.427	3.441	9.53	0.306	-0.122	0.427	0.244	1510067385
-5.014	-8.801	-0.421	-0.244	-0.366	-0.916	-2.327	-11.913	-2.494	0.488	-5.615	-0.427	0.718	12.627	-2.274	-0.366	-1.77	-0.854	1.166	-0.148	10.651	0.366	-1.953	-0.122	-6.998	10.13	-1.809	2.197	0.671	-0.061	3.285	9.589	0.089	-0.061	0.488	0.122	1510067385
-4.881	-9.428	-0.412	-0.122	-0.427	-0.793	-1.532	-11.244	-2.332	0.488	-5.615	-0.427	0.945	12.179	-1.584	0.244	-2.38	-0.671	1.608	-0.163	10.929	0.366	-1.282	0	-6.553	9.739	-2.255	2.136	0.305	0.061	3.066	9.365	0.093	-0.427	0.732	0.244	1510067385
-4.32	-9.097	-0.233	-0.183	-0.244	-0.549	-1.532	-11.244	-2.332	-0.488	-3.723	0.183	0.884	11.572	-1.592	0.183	-1.282	-0.732	1.343	0.306	11.115	0.122	-1.099	-0.183	-5.87	9.548	-2.214	1.282	-0.061	0.061	2.992	9.544	0.16	-0.732	0.427	0.305	1510067385
-4.171	-8.867	-0.307	-0.244	-0.427	-0.122	-0.648	-11.693	-2.305	-0.244	-2.991	0.244	0.791	11.318	-2.19	0.183	-1.282	-0.732	1.433	0.607	11.091	-0.244	-0.916	-0.244	-6.308	8.969	-2.714	0.977	0.549	0.061	3.054	9.723	0.044	-0.671	0.427	0.061	1510067385
-3.944	-8.918	-0.496	-0.244	-0.549	0.061	-0.256	-11.512	-2.261	-0.793	-1.953	0	0.772	10.989	-1.986	0.305	-1.587	-0.244	1.863	0.605	10.703	-0.549	-0.549	-0.183	-5.986	8.795	-2.585	0.977	0.061	0.427	2.786	9.288	0.056	-0.488	-0.122	0.061	1510067385
-3.894	-9.115	-0.578	-0.122	-0.305	0.122	-0.2	-10.864	-1.994	-0.671	0.061	0.244	0.976	10.673	-1.902	0.305	-1.587	0	1.987	0.228	10.084	-0.793	-0.122	-0.305	-5.532	8.825	-2.627	0.977	0.061	0.427	3.225	9.204	0.452	-0.732	0.244	0.305	1510067385
-3.931	-9.148	-0.534	-0.183	-0.305	0	-1.598	-10.366	-1.418	-0.061	-0.549	0.549	1.085	10.107	-2.199	0.305	-1.587	0	1.791	-0.254	9.64	-0.732	0.183	-0.427	-5.447	8.327	-2.722	0.854	0.061	0.61	2.615	9.263	0.578	-0.793	0.183	0.488	1510067385
-3.924	-9.497	-0.408	-0.244	-0.244	-0.061	-1.275	-9.233	-1.205	0.427	0.305	0.61	0.736	10.11	-0.933	0.671	-2.319	0.366	1.269	-0.529	9.457	-0.61	0	-0.366	-4.68	8.327	-2.576	0.671	-0.244	0.671	2.737	9.55	0.691	-0.977	0	0.427	1510067385
-3.973	-9.313	-0.361	-0.305	0.061	-0.122	-1.516	-8.459	-1.081	-0.122	1.16	0.61	0.555	9.989	-1.079	-0.427	-0.366	0.305	1.034	-0.479	9.29	-0.488	-0.061	-0.366	-4.902	8.333	-2.432	0.549	-0.122	0.488	2.718	9.554	0.746	-0.61	-0.061	0.366	1510067385
-3.991	-9.467	-0.163	-0.183	-0.122	-0.305	-1.505	-8.507	-1.092	-0.122	1.16	0.61	0.504	10.019	-1.814	-0.427	-0.366	0.305	1.08	-0.66	9.332	-0.366	-0.305	-0.305	-4.808	8.643	-2.591	0.366	-0.061	0.366	3.042	9.475	0.218	-0.366	0.183	0.183	1510067385
-3.853	-9.344	-0.065	-0.122	0.061	-0.305	-1.593	-8.372	-1.555	0.183	0.854	0.427	0.714	10.701	-1.444	0.305	0.305	0.183	0.873	-0.848	9.758	-0.122	-0.488	-0.244	-4.941	8.53	-3.274	0.366	0.244	-0.122	2.859	9.499	0.587	0.122	0.244	0.061	1510067385
-4.467	-9.103	-0.022	0.305	-0.305	-0.244	-0.87	-8.398	-2.653	0.366	0.549	-0.671	0.166	10.93	-2.673	0.183	-1.16	0.916	1.474	-0.743	9.818	-0.122	-0.427	-0.183	-5.882	9.228	-2.987	0.366	0.244	-0.122	3.09	9.883	1.396	-0.183	0.244	-0.183	1510067385
-4.441	-9.487	0.225	0.366	-0.793	-0.122	-1.227	-9.892	-1.68	0.977	-1.16	-1.343	-0.196	11.632	-2.384	0.183	-1.16	0.916	1.535	-1.013	10.393	0.122	-0.183	-0.061	-5.638	9.704	-3.086	0.122	0.305	-0.427	2.707	9.35	1.291	-0.183	-0.122	-0.183	1510067385
-4.466	-9.189	0.264	0.183	-0.916	0.122	-0.926	-10.023	-1.609	0.671	1.099	-1.404	1.513	12.846	-0.295	-0.305	-1.892	2.136	1.791	-0.506	11.014	0.183	0.061	-0.061	-6.301	10.298	-3.959	-0.122	0.305	-0.549	3.147	9.33	1.08	0.122	-0.244	-0.427	1510067385
-4.651	-9.58	0.214	0.488	-0.977	0.488	-0.926	-10.023	-1.609	0.671	1.099	-1.404	1.513	12.846	-0.295	-0.427	-0.977	1.16	2.383	-0.555	11.471	0.061	0.61	0.122	-6.301	10.298	-3.959	-0.122	0.305	-0.549	3.485	9.148	0.947	0.61	-0.183	-0.366	1510067385
-4.411	-9.698	0.189	0.732	-0.671	1.038	-1.885	-12.723	0.525	0.977	-0.122	-1.953	0.918	13.842	-1.309	1.099	-0.183	0.977	2.829	-0.278	11.854	0.061	1.404	0.122	-7.19	11.285	-2.945	-1.343	-0.61	-0.61	3.359	8.984	0.819	1.038	-0.488	-0.244	1510067385
-4.706	-9.36	0.177	0.61	-0.427	1.648	-1.945	-13.27	-0.013	-0.183	-4.15	-2.869	1.426	13.792	-2.997	2.686	-2.014	0.183	2.579	0.038	11.923	-0.122	2.197	0.122	-7.394	10.997	-3.182	-2.563	-1.343	-0.122	3.127	9.373	0.961	0.793	-1.282	-0.366	1510067385
-5.087	-9.424	0.321	0.488	-0.427	1.953	-0.202	-12.88	-1.745	-0.183	-4.15	-2.869	2.434	13.431	-3.443	1.465	-0.916	1.099	2.249	-0.057	11.633	-0.244	2.808	0.244	-7.668	10.824	-2.463	-2.563	-1.343	-0.122	3.182	9.447	0.383	0.854	-1.892	-0.427	1510067385
-5.283	-9.202	0.475	0.366	-0.061	2.319	0.288	-12.677	-1.37	-2.197	-5.676	-2.502	2.72	12.494	-3.456	1.465	-0.916	1.099	1.925	-0.246	11.213	-0.183	3.479	0.244	-7.666	10.686	-1.503	-2.319	-2.38	0.244	2.723	9.449	0.047	0.916	-2.319	-0.732	1510067385
-5.291	-8.731	0.669	0.183	0.549	2.563	-0.044	-11.849	-2.028	-3.662	-1.587	-0.549	3.131	11.56	-4.609	1.404	-0.122	0.916	1.253	-0.19	10.75	-0.305	4.089	0.183	-7.169	10.328	-1.274	-1.831	-3.845	0.61	2.528	9.639	-0.049	0.793	-2.563	-1.16	1510067386
-5.545	-8.58	0.711	0.366	1.343	2.808	0.575	-11.115	-3.49	-2.625	-0.854	-1.587	3.164	11.182	-4.327	2.014	0.183	1.404	0.474	-0.343	10.154	-0.366	4.517	0.183	-6.272	10.063	-0.98	-1.77	-4.639	0.793	2.316	9.717	-0.342	0.671	-2.686	-1.404	1510067386
-5.715	-8.094	0.684	0.305	1.465	3.113	0.462	-10.616	-3.159	-2.686	-1.221	-1.77	3.01	10.445	-5.017	2.014	0.183	1.404	-0.126	-0.446	9.44	-0.305	4.944	0.183	-5.552	9.688	-0.653	-1.831	-4.517	0.977	2.367	9.759	-0.489	0.183	-2.563	-1.587	1510067386
-6.125	-7.397	0.668	0.244	1.709	3.235	1.303	-9.856	-4.298	-2.686	-1.221	-1.77	2.5	9.592	-5.022	1.892	0.61	1.648	-0.769	-0.523	8.722	-0.183	5.493	0.122	-5.398	8.941	0.181	-2.075	-3.906	1.221	2.437	9.74	-0.646	0.183	-1.892	-1.343	1510067386
-6.284	-6.845	0.535	0.183	1.648	3.235	1.657	-9.246	-3.675	-2.319	-0.854	-2.014	2.5	9.592	-5.022	1.953	0.916	1.953	-1.701	-0.464	7.884	-0.061	5.92	0.244	-5.398	8.941	0.181	-2.258	-3.662	1.465	2.588	9.745	-1.032	0.793	-1.282	-1.221	1510067386
-6.539	-6.471	0.335	0.183	1.709	3.357	2.022	-8.285	-3.774	-1.648	-0.732	-3.113	2.894	7.958	-4.755	2.014	0.549	2.075	-2.698	-0.252	7.037	-0.061	6.104	0.305	-4.746	7.257	1.261	-2.075	-3.296	1.77	2.585	9.918	-0.304	0.488	0	-1.282	1510067386
-7.039	-5.932	0.529	0.122	1.465	3.296	2.068	-7.8	-3.931	-1.648	-0.732	-3.113	2.894	7.958	-4.755	1.892	0.977	2.686	-3.421	0.011	6.27	-0.122	6.287	0.305	-4.746	7.257	1.261	-1.709	-3.357	2.136	2.79	9.83	0.048	0.061	0.854	-1.16	1510067386
-7.427	-5.45	0.079	-0.427	1.404	3.235	2.223	-7.289	-4.197	-1.282	-0.122	-4.272	2.943	6.726	-4.303	1.892	0.916	2.747	-3.949	0.412	5.607	-0.427	6.47	0.427	-3.133	6.269	1.946	-1.526	-3.479	2.563	2.372	9.688	-0.152	-0.366	0.793	-0.61	1510067386
-7.63	-5.615	-0.026	-0.671	1.587	2.991	1.851	-6.854	-3.85	-1.282	-0.122	-4.272	3.46	5.845	-4.198	2.075	0.977	2.747	-4.87	0.431	4.8	-0.793	6.714	0.549	-2.082	5.96	2.4	-1.526	-2.991	3.052	1.352	9.308	0.1	-0.305	0.488	-0.854	1510067386
-7.618	-5.358	-0.443	-1.038	2.319	2.686	1.292	-6.352	-3.627	-0.183	0	-5.432	4.174	5.316	-4.522	2.319	1.221	2.991	-6.353	0.435	4.041	-1.099	6.653	0.488	-0.787	5.893	2.494	-1.282	-2.625	3.174	1.388	9.497	-0.118	0.061	0.854	-0.916	1510067386
-7.558	-4.92	-1.01	-1.831	2.136	2.075	1.054	-6.034	-3.858	0.305	-0.488	-5.737	4.174	5.316	-4.522	2.502	1.77	2.869	-7.703	0.845	3.389	-1.953	5.554	0.61	-0.787	5.893	2.494	-0.916	-2.258	3.357	1.27	9.902	-0.126	-0.366	1.709	-0.488	1510067386
-8.016	-4.93	-1.779	-2.441	1.282	1.709	1.214	-5.844	-3.923	0.854	-0.61	-5.798	4.479	4.311	-5.285	2.686	2.502	2.563	-8.27	0.989	2.854	-2.808	5.005	0.671	1.308	6.813	2.92	-0.671	-1.282	3.418	0.193	9.705	0.362	-0.183	1.16	-0.488	1510067386
-7.909	-4.439	-2.414	-2.93	0.793	1.038	1.549	-5.711	-3.449	1.587	-0.671	-5.432	4.115	3.628	-5.291	2.93	3.052	1.892	-9.08	0.676	2.292	-3.296	4.089	0.732	2.328	7.004	2.668	-0.549	-0.427	3.418	0.03	9.772	-0.301	0.061	0.61	-0.732	1510067386
-7.593	-3.868	-3.159	-4.089	0.488	0.061	1.958	-5.262	-3.158	2.197	-1.343	-4.639	4.115	3.628	-5.291	2.991	2.93	0.61	-9.692	0.626	1.803	-3.723	2.686	0.854	2.328	7.004	2.668	-0.427	0.793	3.357	0.432	9.777	-0.323	0.122	1.648	-0.61	1510067386
-7.527	-3.786	-3.613	-4.028	0.061	-0.61	2.393	-4.996	-2.841	3.113	-1.77	-3.845	4.145	2.951	-5.967	3.113	2.502	-0.549	-9.885	0.384	1.342	-4.272	1.709	0.854	2.931	7.803	2.37	-0.427	2.319	3.113	-0.164	9.819	-0.188	0.061	2.075	-0.793	1510067386
-8.274	-3.9	-4.71	-4.578	-1.099	-1.16	2.945	-4.893	-2.602	3.296	-2.441	-3.052	4.429	2.908	-6.269	3.052	2.502	-1.343	-10.064	-0.047	1.175	-4.7	0.732	0.793	2.195	7.946	2.094	-0.122	3.235	2.441	-0.065	9.831	-0.432	-0.061	1.892	-0.977	1510067386
-8.625	-4.395	-4.482	-4.578	-2.441	-1.16	3.853	-5.224	-3.094	3.723	-2.38	-2.563	4.846	3.192	-6.991	3.235	2.441	-1.648	-10.019	-0.756	1.178	-5.005	0.183	0.854	1.065	8.772	1.925	0.427	4.028	1.953	0.665	9.944	-0.752	-0.488	2.441	-0.671	1510067386
-8.942	-4.737	-3.771	-3.967	-1.404	-0.61	4.774	-5.862	-3.502	4.028	-2.563	-2.441	5.479	3.755	-7.484	2.991	2.502	-2.136	-10.139	-1.836	1.013	-4.761	0.061	0.732	0.237	9.807	1.976	0.61	4.517	2.197	0.802	9.91	-0.913	-0.427	3.174	-0.061	1510067386
-8.586	-3.679	-3.877	-3.601	-0.854	-0.793	5.423	-6.441	-4.143	4.15	-3.052	-2.197	5.952	4.438	-8.091	2.563	2.93	-2.258	-10.185	-2.204	0.982	-4.517	0	0.671	0.352	10.483	2.322	0.916	4.822	2.563	0.546	9.972	-0.926	-0.366	2.869	0.061	1510067386
-8.603	-3.071	-4.253	-3.845	-1.221	-1.038	5.965	-6.582	-4.493	4.028	-3.113	-2.075	6.059	5.059	-8.709	2.502	2.991	-1.77	-9.796	-2.164	0.916	-4.395	0	0.671	0.451	10.75	2.457	1.77	4.822	2.319	0.391	10.118	-1.133	-0.427	2.563	0.061	1510067386
-8.776	-3.225	-4.523	-3.845	-1.343	-0.793	6.38	-6.135	-4.334	3.845	-3.235	-2.197	6.203	5.249	-8.105	2.563	2.991	-1.587	-9.156	-2.024	0.993	-4.578	0.366	0.793	0.228	10.428	2.306	1.892	4.456	2.075	0.499	9.752	-0.871	-0.061	2.686	0.122	1510067386
-8.99	-3.237	-4.712	-3.662	-2.014	-0.732	6.521	-5.727	-4.139	3.784	-2.808	-2.625	6.376	5.03	-7.651	3.296	2.502	-1.648	-8.947	-2.183	1.005	-4.761	0.671	0.854	0.083	10.136	1.786	1.526	4.578	2.258	1.121	9.971	-1.102	-0.305	2.319	0.183	1510067386
-8.674	-3.372	-4.801	-3.723	-2.075	-0.732	5.788	-5.327	-4.345	3.723	-2.869	-2.93	6.376	5.03	-7.651	3.296	2.747	-1.831	-8.933	-2.644	0.837	-4.7	0.977	0.977	0.083	10.136	1.786	1.282	4.333	2.625	1.355	9.839	-0.959	-0.366	2.93	0.488	1510067386
-8.183	-3.283	-4.963	-3.601	-1.953	-0.916	5.442	-5.175	-4.613	3.418	-3.113	-2.808	6.741	4.945	-7.455	3.113	3.418	-2.075	-9.277	-2.918	0.585	-4.456	1.038	0.854	0.733	10.396	1.197	1.16	4.517	2.93	0.601	9.928	-0.969	-0.488	2.808	0.305	1510067386
-7.995	-3.07	-5.325	-3.906	-2.014	-1.16	5.511	-5.072	-4.432	3.418	-3.113	-2.808	6.739	4.771	-7.613	2.991	2.93	-2.075	-9.636	-2.554	0.409	-4.517	0.854	0.854	1.207	10.222	1.04	0.916	4.395	2.686	0.61	10.152	-0.792	-0.916	2.869	0.366	1510067386
-7.498	-2.798	-5.639	-4.456	-1.831	-1.587	5.923	-5.026	-4.088	3.174	-2.991	-2.625	6.479	4.193	-7.724	3.113	2.93	-2.197	-9.795	-2.251	0.077	-4.822	0.427	0.916	1.538	10.143	0.845	0.671	4.333	2.38	0.586	10.032	-0.855	-0.977	3.418	0.549	1510067387
-7.568	-3.236	-5.954	-4.944	-2.869	-1.77	6.054	-5.112	-3.693	3.174	-2.991	-2.625	6.242	3.388	-7.45	3.174	2.808	-2.319	-9.772	-1.928	-0.067	-5.188	-0.122	0.793	2.003	9.524	0.601	0.366	4.211	2.136	0.27	9.868	-0.983	-0.854	4.028	0.793	1510067387
-7.608	-3.736	-5.259	-4.7	-3.235	-1.709	6.013	-5.235	-3.664	3.174	-3.174	-2.625	6.255	2.765	-6.84	3.052	2.502	-2.625	-9.589	-2.256	-0.197	-5.371	-0.427	0.854	2.003	9.524	0.601	0.305	4.456	1.892	-0.23	9.982	-0.818	-1.16	4.15	0.671	1510067387
-8.227	-3.819	-4.573	-4.089	-3.479	-1.404	6.179	-5.513	-3.833	3.174	-3.174	-2.625	6.278	2.676	-7.069	2.93	3.174	-2.686	-9.36	-2.491	-0.306	-5.249	-0.61	0.916	2.003	9.524	0.601	0.305	4.456	1.892	-0.056	9.947	-0.391	-1.404	4.333	0.854	1510067387
-8.924	-2.584	-3.985	-4.089	-3.601	-0.977	6.37	-5.485	-3.913	3.235	-3.296	-2.808	6.447	3.327	-7.567	2.93	3.357	-2.747	-9.496	-2.784	-0.057	-4.883	-0.244	0.793	0.962	9.392	0.787	0.305	4.456	1.892	0.788	9.873	0.057	-1.648	4.028	1.099	1510067387
-9.865	-1.937	-4.118	-6.165	-3.601	-0.671	6.943	-5.276	-4.305	3.479	-3.174	-2.808	7.04	4.406	-7.578	2.869	2.869	-2.563	-9.892	-1.564	-0.007	-4.456	-0.122	0.671	0.962	9.392	0.787	0.671	4.944	2.136	2.903	9.855	0.292	-1.404	4.333	1.526	1510067387
-10.657	-2.662	-2.334	-7.141	-4.578	-0.854	7.177	-5.274	-5.002	3.906	-2.808	-2.747	7.643	5.556	-7.157	3.052	2.625	-2.197	-10.495	0.002	-0.299	-4.883	-0.061	0.366	1.022	9.9	3.547	1.465	5.066	1.953	5.62	10.276	-0.228	-2.014	5.737	2.197	1510067387
-11.239	-3.188	-0.794	-6.653	-4.456	-0.916	7.307	-5.321	-6.162	4.15	-2.686	-2.625	7.73	6.565	-6.014	3.235	3.418	-1.892	-10.206	0.618	-0.409	-5.127	0.671	0.427	1.799	9.923	4.185	2.319	4.761	1.77	7.101	10.476	-0.278	-1.77	7.507	3.357	1510067387
-10.767	-3.046	-1.203	-6.042	-4.211	-0.793	7.492	-5.221	-6.96	4.089	-2.197	-2.808	8.222	7.214	-5.419	3.601	2.319	-1.77	-11.068	0.708	-0.809	-5.676	0.793	0.549	1.799	9.923	4.185	2.136	4.822	1.648	3.886	10.606	-1.934	-0.122	7.507	3.235	1510067387
-10.546	-3.228	-1.89	-5.676	-4.944	-0.366	7.065	-4.896	-7.382	3.967	-2.075	-2.991	8.496	7.366	-5.182	3.906	2.075	-2.014	-11.383	0.685	-0.882	-5.737	0.122	0.488	2.692	11.068	4.349	1.77	4.761	1.526	2.619	8.936	-3.003	1.892	5.981	0.732	1510067387
-9.399	-3.649	-1.815	-5.798	-2.808	-0.122	6.265	-4.472	-7.583	4.028	-2.014	-2.808	8.713	6.867	-4.587	3.845	2.258	-2.441	-11.21	0.651	-1.086	-5.981	-0.122	0.549	2.422	10.521	3.828	1.099	4.578	1.526	5.46	9.305	-3.364	3.235	10.254	-0.916	1510067387
-9.014	-2.826	-1.744	-5.432	-2.075	0.244	5.55	-4.065	-7.48	4.028	-2.014	-2.808	8.418	6.149	-4.176	3.662	2.563	-2.747	-10.696	0.31	-1.242	-5.92	-0.427	0.488	2.422	10.521	3.828	0.793	4.7	1.587	4.615	10.672	-3.752	3.296	17.09	1.77	1510067387
-8.4	-2.716	-2.253	-6.592	-1.892	-0.122	5.337	-3.644	-7.023	3.601	-2.747	-2.258	8.418	6.149	-4.176	3.418	2.625	-2.563	-9.771	0.179	-1.285	-5.859	-0.549	0.427	1.515	8.747	2.655	0.671	4.578	1.587	1.364	11.616	-4.1	3.723	14.954	3.357	1510067387
-7.9	-3.382	-2.444	-6.531	-3.54	-0.732	5.563	-3.274	-6.361	3.601	-2.747	-2.258	6.732	4.804	-4.181	3.235	2.747	-2.441	-8.987	0.069	-1.194	-5.798	-0.305	0.488	1.215	8.068	2.33	0.549	4.272	1.465	-2.201	11.509	-3.091	4.211	10.864	3.662	1510067387
-7.325	-2.987	-1.294	-5.676	-2.93	-0.244	5.987	-2.934	-5.483	3.357	-2.441	-2.136	6.732	4.804	-4.181	3.113	2.625	-2.502	-8.747	-0.297	-1.325	-5.676	-0.244	0.549	1.215	8.068	2.33	0.488	4.089	1.465	-3.729	10.311	-1.241	5.493	4.456	3.296	1510067387
-6.928	-2.241	-1.449	-4.822	-0.793	0.305	6.295	-2.793	-4.817	3.479	-2.197	-2.258	6.32	4.366	-4.15	3.052	2.441	-2.441	-8.478	-0.473	-1.434	-5.371	-0.122	0.549	1.288	7.656	2.332	0.549	4.333	1.343	-1.15	9.782	-1.181	5.92	1.465	3.662	1510067387
-7.607	-2.338	-2.038	-5.31	-0.916	-0.732	6.153	-2.674	-4.533	3.54	-2.136	-2.258	6.855	4.441	-4.387	2.991	2.014	-2.136	-8.568	-0.493	-1.73	-5.249	-0.061	0.488	1.16	7.764	2.542	0.732	4.578	1.099	-0.097	9.549	-1.026	4.7	4.517	2.441	1510067387
-9.034	-2.422	-1.013	-4.944	-2.502	-0.366	6.206	-2.853	-4.572	3.54	-2.136	-2.258	6.855	4.441	-4.387	2.808	2.014	-2.014	-8.513	-0.822	-1.689	-5.005	-0.061	0.244	1.16	7.764	2.542	0.977	4.272	0.977	0.779	9.361	-0.089	3.052	7.935	0.854	1510067387
-8.844	-2.245	-1.209	-3.235	0.427	0.61	6.477	-2.976	-4.761	3.479	-2.014	-1.77	7.3	4.511	-4.291	2.869	1.831	-1.77	-8.656	-0.914	-1.676	-4.272	-0.183	0.183	1.465	7.833	3.019	1.282	3.601	0.977	0.14	7.958	-1.424	3.479	5.981	0.427	1510067387
-9.814	-1.895	-1.861	-3.601	-1.465	0.549	7.021	-3.125	-4.744	3.357	-2.136	-1.526	8.167	4.426	-4.569	2.93	1.892	-1.587	-8.648	-0.882	-1.626	-4.028	0	-0.366	1.426	7.989	3.205	1.343	3.418	1.038	0.514	8.287	-2.068	3.479	3.296	-0.671	1510067387
-11.069	-3.317	-1.58	-4.944	-0.732	0.305	8.015	-3.528	-4.742	3.235	-2.014	-1.404	8.167	4.426	-4.569	3.052	1.648	-1.587	-8.525	-1.02	-1.796	-3.601	0.549	-0.916	1.426	7.989	3.205	1.648	2.808	1.465	5.764	9.208	0.316	1.465	3.845	0.183	1510067387
-11.812	-4.876	-1.654	-2.808	-0.061	-0.305	8.872	-4.002	-4.874	3.235	-1.831	-1.282	8.625	4.524	-4.841	3.296	1.465	-1.343	-11.118	-1.247	-1.796	-3.479	3.052	-0.793	2.821	10.07	2.792	1.831	2.625	1.831	1.771	9.079	-1.29	-0.183	1.16	-0.732	1510067387
-11.343	-5.881	-1.632	-1.526	-2.441	-1.099	9.311	-4.666	-5.018	3.174	-1.587	-1.343	9.32	6.027	-6.687	3.296	0.916	-1.343	-13.419	-1.451	-2.159	-2.991	-0.732	-0.916	4.031	12.678	2.51	1.953	2.747	1.587	3.625	11.927	-0.251	-0.366	4.517	-4.272	1510067387
-8.04	-3.571	-1.193	-2.686	1.221	-0.427	8.993	-5.341	-5.26	3.174	-1.465	-1.099	9.32	6.027	-6.687	2.808	0.854	-1.648	-12.518	-2.413	-0.918	-3.54	-1.648	-1.282	4.031	12.678	2.51	2.197	2.747	0.549	4.274	14.724	1.188	-5.981	4.639	-0.488	1510067387
-9.745	-4.1	-3.198	-3.296	0.671	-0.305	8.433	-5.631	-4.936	2.93	-1.099	-0.854	9.646	6.569	-7.086	2.441	1.465	-2.014	-10.824	-2.344	0.548	-2.441	-1.221	-0.549	3.094	13.133	1.92	1.526	3.723	0.366	-2.889	9.353	-0.165	-0.122	0.305	-2.197	1510067387
-10.148	-3.921	-3.201	-3.235	0.549	-0.427	7.781	-5.847	-4.083	2.808	-1.038	-1.404	8.722	6.333	-7.242	2.686	1.648	-1.892	-10.78	-1.914	0.127	-3.113	-0.366	0.427	0.64	11.614	1.962	0.732	5.066	0.977	-0.983	9.824	-1.651	0.671	0.366	-2.686	1510067388
-8.168	-3.119	-2.211	-2.441	0.916	-0.183	7.039	-6.211	-3.793	2.747	-1.404	-1.709	8.722	6.333	-7.242	2.808	1.831	-1.831	-10.374	-1.66	-0.217	-3.357	-0.488	0.305	0.64	11.614	1.962	0.427	4.639	1.526	0.362	11.122	-0.645	-0.122	2.075	-2.93	1510067388
-7.594	-2.105	-2.639	-3.113	2.869	-0.793	6.358	-6.283	-3.948	2.93	-1.282	-1.587	8.278	6.038	-6.916	2.869	1.709	-1.77	-8.943	-1.657	-0.264	-3.357	-0.366	0.427	1.352	9.569	1.418	0.671	2.93	1.343	-0.382	9.957	-1.306	0.549	1.587	-3.418	1510067388
-8.172	-2.744	-3.011	-2.38	0.916	-0.488	5.803	-5.501	-3.575	2.93	-1.465	-1.77	7.16	4.125	-5.05	2.991	2.014	-1.465	-8.284	-1.979	-0.334	-3.418	-0.183	0.549	0.852	7.957	1.17	0.671	2.625	0.977	0.642	9.904	-0.567	0.366	1.16	-3.357	1510067388
-8.008	-2.65	-3.336	-2.563	0.305	-0.488	5.627	-4.398	-3.141	2.93	-1.465	-1.77	7.16	4.125	-5.05	2.991	2.075	-1.282	-7.732	-2.341	-0.297	-2.93	0.061	0.671	0.852	7.957	1.17	0.305	3.296	1.343	1.475	9.457	0.266	-0.244	1.526	-2.93	1510067388
-8.045	-2.704	-3.705	-1.77	-0.305	-0.61	5.822	-3.56	-2.961	2.197	-2.075	-2.075	6.681	3.793	-4.546	2.808	2.197	-1.16	-7.689	-2.475	-0.358	-2.563	0.427	0.671	0.696	7.373	0.977	0	3.723	1.709	1.001	9.026	-0.499	0	1.404	-2.502	1510067388
-8.143	-2.603	-3.458	-1.221	-0.427	-0.305	6.26	-3.019	-3.045	2.197	-2.075	-2.075	6.415	3.831	-4.478	2.441	2.136	-0.977	-8.178	-2.671	-0.825	-2.319	0.061	0.488	0.626	7.764	1.09	0.122	3.357	1.709	0.502	9.423	-0.188	-0.244	0.732	-2.625	1510067388
-9.021	-2.226	-3.028	-0.671	-1.465	0.244	7.04	-2.737	-3.274	2.014	-1.77	-2.014	6.582	4.144	-4.631	1.892	1.892	-0.793	-7.986	-2.822	-0.903	-1.892	0.61	0.488	0.768	8.384	1.201	0.488	2.747	1.465	0.412	9.095	-0.16	-0.061	0.488	-2.502	1510067388
-9.113	-0.872	-3.005	-0.549	-0.488	0.366	7.968	-2.272	-3.278	1.709	-1.404	-1.709	7.157	4.558	-4.411	1.282	1.831	-0.427	-8.454	-2.726	-1.224	-0.916	0.488	0.427	0.84	9.356	2.004	0.549	2.319	1.221	0.286	9.438	-0.117	-0.183	0	-2.319	1510067388
-8.536	-0.604	-3.699	-0.854	-0.061	0.061	8.878	-1.672	-3.364	1.099	-0.916	-1.587	8.396	5.757	-4.18	0.732	1.282	-0.183	-8.942	-2.017	-1.656	-0.61	1.038	0.671	1.479	10.178	2.464	0.427	1.892	0.977	1.432	9.659	0.108	-0.793	0.427	-2.197	1510067388
-9.929	-2.26	-5.193	-2.38	-1.343	0.183	9.465	-1.296	-3.444	0.549	-0.244	-1.16	8.396	5.757	-4.18	0.366	0.854	-0.183	-10.475	-1.639	-1.529	-0.549	3.601	1.038	1.479	10.178	2.464	0.122	0.732	0.793	1.57	9.677	-0.214	-0.977	1.77	-1.831	1510067388
-11.069	-3.871	-4.463	-2.136	-1.221	0.61	9.642	-1.731	-4.063	0.122	-0.183	-0.671	9.112	6.231	-4.164	0.061	0.061	-0.305	-13.128	-0.182	-2.031	-0.366	1.16	0.916	3.807	11.483	3.935	-0.427	0.061	0.366	1.707	10.551	-1.01	-1.099	1.77	-1.221	1510067388
-10.721	-4.884	-3.295	-1.404	-1.831	0.488	9.826	-2.988	-5.29	0.122	-0.183	-0.671	9.782	6.363	-3.942	-0.305	-0.183	-0.488	-13.575	0.299	-1.359	-0.244	-1.221	0.671	3.807	11.483	3.935	-0.244	-1.099	-0.366	3.359	10.911	1.203	-2.136	0.549	0.977	1510067388
-9.759	-5.393	-2.523	0.183	-2.686	0.122	10.073	-4.867	-6.282	-0.183	0.305	0.488	10.227	6.285	-3.836	-0.732	0	-0.549	-11.702	0.023	-0.153	-0.488	-0.793	0.244	3.522	10.769	4.626	0.122	-0.61	-0.793	3.426	11.841	2.432	-2.93	0.244	3.845	1510067388
-10.744	-4.12	-2.131	-0.244	-2.38	-0.122	9.71	-5.813	-6.224	-0.183	0.305	0.488	10.063	6.313	-3.811	-0.854	0.488	-0.183	-10.599	0.069	0.591	0.183	-0.061	-0.427	1.105	9.304	4.67	-0.366	0.366	-0.061	1.577	12.305	-0.498	-1.709	0.427	4.456	1510067388
-10.925	-4.012	-2.046	-0.061	-1.343	0.366	8.815	-5.742	-5.276	-0.793	1.038	0.183	10.063	6.313	-3.811	-0.854	0.488	-0.183	-10.759	0.83	0.339	0.183	-0.061	-0.549	0.386	9.226	4.85	-0.244	0.671	0.366	0.11	12.72	-0.821	-0.305	0.488	4.333	1510067388
-9.19	-3.905	-1.296	0	-1.282	0	8.022	-5.256	-4.756	-0.61	0.916	0.061	10.063	6.313	-3.811	-0.854	0.488	-0.183	-10.31	0.589	-0.227	0	-0.488	-0.488	0.386	9.226	4.85	0.427	-0.427	-0.122	-0.821	13.477	0.096	0.305	1.77	4.883	1510067388
-8.119	-2.833	-0.88	-0.122	-1.221	-0.183	7.532	-4.701	-4.612	-0.305	1.221	0.122	7.562	6.7	-4.168	-0.427	-0.916	0.427	-9.295	0.345	-0.439	0.183	-0.305	-0.549	1.117	9.652	4.357	0.427	-1.099	-0.366	-1.41	12.195	0.506	0.793	0.61	5.127	1510067388
-7.661	-2.427	-0.546	-0.183	-0.854	-0.122	6.959	-3.933	-4.308	-0.305	1.221	0.122	7.777	5.755	-3.519	-0.305	-0.671	0.488	-8.569	0.128	-0.615	0.366	-0.183	-0.61	1.47	8.539	3.956	0.366	-1.16	-0.671	-1.628	10.637	1.421	1.16	0.977	4.822	1510067388
-7.004	-2.5	-0.072	0.61	-0.305	0.061	6.261	-3.053	-3.795	-0.244	1.16	-0.061	7.922	4.727	-2.712	-0.366	-0.61	0.61	-8.049	0.03	-0.735	0.671	-0.122	-0.61	1.269	7.456	3.366	0.183	-1.221	-0.427	-0.822	9.222	2.186	1.77	1.77	3.967	1510067388
-6.788	-2.018	0.3	0.916	0.366	0.366	5.912	-2.388	-3.586	-0.427	0.916	-0.122	7.985	4.024	-2.399	-0.549	-0.366	0.793	-7.946	0.468	-0.762	0.793	0.122	-0.488	1.761	6.919	3.012	0.244	-1.221	-0.427	-1.156	8.168	1.47	1.953	1.77	3.418	1510067388
-6.959	-1.325	0.236	1.16	1.831	0.488	5.912	-2.388	-3.586	-0.427	0.916	-0.122	7.921	3.646	-2.564	-0.549	-0.61	0.793	-8.35	0.785	-1.132	0.549	0.061	-0.366	2.487	6.936	3.078	0.305	-0.916	-0.488	-3.157	6.753	0.402	1.831	-0.549	2.319	1510067388
-8.528	-0.575	0.001	0.366	2.38	0.549	6.544	-2.159	-2.963	-0.366	1.282	-0.183	8.32	3.62	-2.701	-0.61	-0.427	0.61	-8.357	0.865	-1.546	0.366	-0.061	-0.427	2.956	7.436	3.196	0.305	-0.61	-0.549	-2.445	6.423	0.273	2.686	-3.601	0.671	1510067388
-10.318	-1.17	-1.317	0	0.793	0.366	7.076	-2.407	-2.651	0.244	0.854	-0.488	8.911	3.63	-2.796	-0.488	-0.122	0.61	-8.35	1.062	-1.515	0.183	0.305	-0.244	3.004	7.86	3.326	0.305	-0.732	-0.427	-0.715	6.627	0.439	2.441	-3.845	-1.282	1510067388
-11.764	-0.561	0.656	1.892	-0.488	0.61	7.71	-2.929	-2.607	0	0.122	-0.671	9.518	3.554	-2.811	-0.366	-0.183	0.61	-8.903	0.5	-1.413	-0.122	0.183	-0.427	2.789	7.617	3.25	0.366	-1.099	-0.244	5.723	8.281	-0.246	2.747	-4.456	-1.587	1510067388
-11.621	-0.816	-0.975	-0.305	-2.014	0.61	8.497	-3.242	-2.876	0.061	0.854	-0.549	9.833	3.207	-3.003	-0.061	0	0.793	-8.471	-0.228	-1.732	-0.061	0.183	-1.16	2.789	7.617	3.25	0.427	-1.099	0.122	14.994	11.227	-1.274	0.854	2.441	2.319	1510067389
-11.366	-2.816	-1.152	-1.221	1.282	0.305	8.766	-3.429	-2.684	0	1.099	-0.305	9.891	3.257	-3.308	0.122	0.488	0.732	-10.282	-0.008	-1.428	0	3.723	-0.732	2.589	8.041	3.054	0.427	-0.854	0.793	6.151	8.673	-1.016	-1.953	-0.122	1.526	1510067389
-12.962	-5.583	-1.954	1.038	-2.502	-0.488	9.246	-3.913	-2.243	0	1.099	-0.305	9.99	3.859	-3.852	0.183	0.122	0.427	-13.053	0.172	-1.779	-0.122	0	-0.427	3.56	9.57	2.671	0.305	-0.549	0.977	-1.329	9.65	1.483	-1.587	-1.587	-4.211	1510067389
-8.082	-4.131	-1.412	-0.183	1.282	-0.61	9.67	-4.583	-2.582	0.061	-0.122	-0.183	10.155	4.553	-4.905	-0.061	-0.427	-0.061	-12.79	-1.163	-1.087	-1.221	-1.404	-0.488	4.945	11.905	2.682	0.854	-0.366	0	9.056	14.37	-0.559	-2.441	2.808	0.732	1510067389
-9.6	-3.941	-2.748	0.183	0.61	0.183	9.758	-5.236	-2.766	0.427	0.183	-0.061	10.331	5.157	-5.959	-0.244	-0.061	-0.732	-11.373	-1.963	0.122	-0.305	-0.549	-0.366	4.34	12.591	2.36	0.61	0.671	-0.305	-0.214	10.573	1.278	-3.113	2.197	-0.549	1510067389
-10.311	-3.305	-3.101	-0.305	1.465	0.061	9.384	-5.627	-1.939	0.427	0.183	-0.061	10.57	5.497	-6.096	-0.061	0.916	-0.916	-11.597	-1.968	-0.144	-0.305	-0.183	0.366	2.462	12.173	2.303	0.061	1.953	0.183	-2.23	9.769	-2.42	0.183	-2.319	-2.014	1510067389
-10.048	-2.943	-2.661	-0.427	0.793	0	8.75	-5.609	-1.876	0.488	-0.549	-0.549	10.299	5.814	-5.958	0	1.038	-0.732	-10.902	-1.712	-0.374	-0.366	0.244	0.244	1.075	11.62	2.104	-0.061	2.136	0.671	0.672	11.094	-1.389	-0.488	-0.671	-2.136	1510067389
-8.732	-2.375	-2.231	-0.183	2.014	-0.305	8.476	-5.377	-2.078	0.549	-0.61	-0.244	9.896	5.913	-5.674	-0.122	1.587	-0.488	-10.101	-1.329	-0.807	-0.305	-0.061	0.122	1.103	11.342	2.016	0.183	0.916	0.671	0.59	10.853	-1.57	-0.427	0.427	-2.869	1510067389
-8.321	-2.402	-2.196	0.061	1.587	-0.122	8.604	-4.777	-2.044	0.549	-0.61	-0.244	9.091	5.134	-4.821	-0.061	1.831	-0.427	-9.349	-1.418	-0.813	-0.305	-0.366	0.183	1.981	10.215	1.957	0.305	0.061	0.366	0.447	10.243	-1.347	0.061	0.244	-2.991	1510067389
-8.01	-1.968	-2.482	0.122	0.732	-0.122	8.442	-3.47	-1.592	0.61	0	-0.427	8.358	4.096	-3.59	0.183	1.831	-0.488	-8.36	-1.499	-0.676	-0.183	-0.244	0.122	2.222	8.327	1.938	0.061	0.732	0.244	0.938	9.653	-0.909	-0.244	-0.793	-2.808	1510067389
-7.988	-1.695	-2.757	0.061	0.732	-0.488	7.905	-2.202	-1.079	0.488	-0.183	-0.61	7.83	3.503	-2.741	0.122	1.343	-0.305	-7.96	-1.383	-0.547	-0.122	-0.366	0.122	2.049	7.116	1.62	-0.305	1.404	0.366	1.904	9.19	-0.361	-0.183	0.122	-2.686	1510067389
-8.649	-2.169	-2.688	0.549	-0.854	-0.671	7.838	-1.427	-1.351	0.488	-0.183	-0.61	7.659	3.193	-2.649	-0.244	1.526	-0.122	-7.813	-1.637	-0.569	-0.183	-0.305	0.183	1.814	6.769	1.449	-0.244	1.526	0.488	1.881	8.862	-0.555	0	0.244	-2.258	1510067389
-8.69	-2.22	-2.186	0.916	-0.61	-0.183	7.708	-1.176	-1.372	0.732	0.854	-0.793	7.868	3.234	-2.289	-0.916	2.93	0.061	-7.739	-2.226	-0.707	0.305	-0.366	0.122	1.633	7.089	1.327	-0.061	1.404	0.671	1.665	9.116	0.02	-0.244	-0.061	-1.892	1510067389
-8.83	-1.695	-2.031	1.099	-0.854	0.427	7.746	-1.293	-1.229	0.732	0.854	-0.793	8.667	3.913	-1.749	-1.465	3.479	-0.122	-8.201	-2.248	-0.894	0.916	0.183	0.122	1.816	7.967	1.272	0.122	1.648	0.854	2.415	8.68	0.573	-0.427	-0.854	-1.526	1510067389
-8.556	-1.364	-2.387	0.732	-0.305	0.244	8.386	-1.578	-1.633	0.427	-0.061	-0.549	9.459	4.634	-1.25	-2.258	5.127	-0.061	-8.784	-1.376	-1.086	1.099	-0.183	0.488	2.114	8.847	1.54	0.183	1.648	0.732	2.272	8.939	0.211	-0.854	-0.366	-0.916	1510067389
-9.3	-2.341	-2.856	-0.305	-0.61	0.183	8.926	-1.721	-1.875	-0.183	1.282	-0.671	9.637	5.093	-0.5	-2.747	6.409	-0.244	-10.128	-1.334	-1.056	0.671	1.648	0.977	2.114	8.847	1.54	0.183	1.648	0.732	1.335	9.141	0.166	-1.465	-0.671	-0.732	1510067389
-10.968	-3.828	-2.853	0.183	-1.587	0.488	8.769	-2.33	-1.75	0.122	1.038	-0.488	9.704	5.85	0.72	-2.197	4.578	-1.221	-11.515	-0.465	-0.943	0.793	1.038	1.16	2.114	8.847	1.54	0.183	1.648	0.732	1.287	9.464	0.11	-1.099	-2.136	-0.305	1510067389
-10.719	-4.888	-2.121	0.977	-2.014	0.61	8.742	-3.021	-1.677	0.122	1.282	0.366	10.324	6.251	1.729	-2.502	8.423	-1.77	-12.855	0.068	-0.75	0.977	-0.732	0.916	3.918	10.619	4.14	-0.427	0.549	0.305	3.903	10.767	1.146	-1.587	-1.404	1.038	1510067389
-10.552	-5.091	-1.305	1.77	-2.808	0.305	8.953	-4.031	-2.388	-0.427	1.77	1.221	9.293	6.241	2.007	-1.709	7.324	-2.258	-11.803	0.261	-0.164	0.916	-2.014	0.854	3.918	10.619	4.14	-0.183	1.038	0	5.254	12.281	2.294	-2.319	-0.671	3.113	1510067389
-10.63	-3.553	-0.538	0.549	-0.488	-0.305	8.748	-4.907	-2.476	-0.366	2.502	1.892	8.748	6.285	3.161	-0.793	6.653	-2.686	-11.09	0.59	0.598	1.404	-1.099	0.244	3.019	9.849	4.299	-0.061	1.648	0.244	2.266	13.232	1.688	-2.441	-0.427	4.15	1510067389
-11.38	-3.814	-0.878	0.671	-0.977	-0.916	8.623	-5.405	-2.095	-0.305	2.197	1.953	8.748	6.285	3.161	-0.793	6.653	-2.686	-11.244	1.401	0.697	0.854	-0.977	0.183	1.681	9.02	4.124	-0.366	2.808	0.549	-2.344	12.776	-0.203	-0.549	-1.282	3.479	1510067389
-9.146	-3.828	-0.426	0.488	-1.038	-1.404	8.713	-5.538	-1.785	0.122	4.211	2.258	8.748	6.285	3.161	-0.793	6.653	-2.686	-10.738	1.241	0.48	0.549	-1.953	0.122	1.493	8.888	4.267	0.305	2.441	0.61	-2.832	12.311	-0.117	0.427	-1.343	3.174	1510067389
-8.004	-3.118	-0.33	-0.732	-0.793	-1.343	7.931	-5.771	-1.12	0.427	5.066	2.197	6.247	7.52	4.975	0.488	4.395	-2.014	-9.904	1.55	0.648	0.427	-1.953	0.061	1.841	9.555	4.317	0.549	1.526	0.183	-1.274	10.514	0.601	1.099	-1.282	2.258	1510067389
-7.964	-3.493	0.343	-0.549	-0.488	-1.343	7.094	-5.751	-0.251	0.244	4.761	2.319	5.404	7.149	5.131	0.488	3.479	-1.648	-9.038	1.431	0.952	0.183	-1.77	0	1.052	7.557	3.821	0.061	1.892	-0.305	-0.447	9.101	1.736	1.404	1.77	1.282	1510067389
-7.391	-3.22	0.841	0.122	0.183	-1.099	7.052	-5.741	0.084	0.549	6.348	2.319	4.924	6.416	4.943	0.549	3.906	-1.221	-8.588	1.483	1.171	0.061	-1.892	-0.061	1.052	7.557	3.821	0.488	1.77	-0.305	-1.408	8.504	1.19	1.831	3.845	0.488	1510067389
-7.062	-2.881	0.207	-0.366	1.16	-1.099	6.722	-5.491	0.919	0.366	7.141	2.136	4.064	5.966	4.523	1.038	2.747	-1.099	-8.483	1.942	1.509	-0.366	-1.77	0	0.836	6.995	3.512	0.977	1.465	-0.244	-2.975	7.806	0.538	0.916	0.916	-0.671	1510067390
-8.369	-3.192	-0.455	-0.793	0.366	-1.282	5.902	-5.515	1.855	0.366	7.141	2.136	3.681	6.316	4.631	1.16	2.991	-1.099	-8.457	2.284	1.724	-0.916	-1.77	-0.061	1.022	7.674	3.754	1.343	1.465	-0.305	-0.189	7.998	1.354	2.563	-1.404	-1.892	1510067390
-8.429	-3.668	-0.621	-1.282	1.648	-1.038	4.975	-6.221	2.833	0.488	8.667	2.319	3.32	6.832	4.905	1.099	2.441	-1.038	-8.702	1.903	1.979	-1.404	-1.526	-0.122	1.022	7.674	3.754	1.465	2.075	-0.366	2.47	9.199	2.556	1.648	2.563	-1.404	1510067390
-10.569	-5.145	-0.616	-0.305	-0.244	-1.099	5.539	-7.244	4.096	-0.122	7.08	2.136	3.503	7.699	5.224	1.16	1.099	-0.732	-9.552	0.941	2.048	-1.526	-1.465	-0.244	0.604	8.303	3.511	1.709	2.136	-0.488	2.346	9.294	-0.118	0.427	0.488	-1.587	1510067390
-9.124	-5.572	-1.133	-0.183	1.038	-1.648	4.606	-7.73	4.957	-0.122	7.08	2.136	3.559	8.522	5.875	1.404	0.549	-0.122	-10.05	-0.179	2.127	-1.404	-2.075	-0.488	0.191	9.244	3.131	1.77	1.526	-0.61	-0.156	10.602	-0.322	0.977	0.366	-1.404	1510067390
-8.781	-4.475	-0.766	-0.061	-0.244	-1.038	3.839	-7.391	5.636	-0.488	3.296	1.404	3.169	9.142	6.313	1.404	0.183	0.183	-9.482	-0.995	2.745	-0.732	-1.831	-0.549	0.348	10.282	2.792	1.282	0.793	-0.793	3.905	10.71	2.565	1.587	0.244	-1.465	1510067390
-8.876	-4.354	-1.47	-0.61	0.977	-1.038	3.259	-6.815	6.099	-0.366	3.113	0.916	3.137	9.268	6.312	0.916	0.732	0.366	-8.887	-0.941	3.127	-0.427	-1.587	-0.427	0.394	10.545	2.225	0.732	0.854	-0.916	1.775	10.282	0.199	-0.122	-0.427	-0.732	1510067390
-8.935	-4.92	-1.708	-0.488	-0.061	-1.038	3.317	-6.442	6.113	-0.366	3.113	0.916	3.49	9.144	5.932	0.671	1.16	0.366	-8.835	-0.752	3.375	-0.488	-1.16	-0.244	-0.008	10.25	1.995	0.671	0.366	-0.916	0.659	9.649	-0.093	0.977	0.488	-1.343	1510067390
-8.519	-4.871	-1.351	-0.183	0.488	-0.671	2.615	-6.511	5.995	-0.488	2.869	0.61	3.54	9.036	5.479	0.732	0.671	0.488	-8.867	-0.928	3.488	-0.366	-1.16	-0.183	-0.008	10.25	1.995	0.671	0	-0.916	2.097	10.088	-0.183	0.244	0	-0.977	1510067390
-8.478	-4.785	-1.598	0.122	0.549	-0.549	2.413	-6.907	6.103	-0.549	2.38	0.488	3.455	8.886	5.475	0.671	0.916	0.366	-8.581	-1.047	3.606	-0.183	-0.854	-0.305	0.258	10.319	1.839	0.488	0	-0.977	1.672	9.866	-0.219	-0.061	0.549	-0.732	1510067390
-8.67	-4.724	-1.895	-0.122	0.244	-0.549	2.225	-6.996	6.118	-0.793	2.38	0.244	3.42	8.658	5.515	0.61	0.549	0.183	-8.656	-0.896	3.737	-0.122	-0.671	-0.305	-0.146	9.938	1.733	0.366	0.061	-0.977	0.994	9.503	-0.484	0.61	-0.244	-0.61	1510067390
-8.692	-4.776	-1.943	-0.183	0.305	-0.427	1.835	-7.08	6.243	-0.793	2.38	0.244	3.535	8.585	5.652	0.488	-0.305	0.183	-8.728	-0.884	3.722	-0.061	-0.488	-0.305	-0.146	9.938	1.733	0.305	-0.244	-0.854	1.117	9.751	-0.59	0.366	-0.061	-0.61	1510067390
-8.582	-5.05	-1.877	-0.183	0.061	-0.366	1.792	-6.924	6.446	-0.732	1.221	0.122	4.195	8.6	5.723	0.244	0.244	0.427	-8.869	-0.823	3.742	-0.061	-0.488	-0.305	-0.117	9.902	1.797	0.305	-0.671	-0.854	1.404	9.789	-0.562	0.366	0.305	-0.488	1510067390
-8.501	-5.065	-1.778	-0.122	-0.061	-0.305	1.653	-6.743	6.386	-0.732	1.221	0.122	4.553	8.192	5.901	0.366	-0.061	0.61	-8.899	-0.955	3.797	0	-0.427	-0.305	0.158	10.003	1.835	0.427	-0.732	-0.854	0.982	9.941	-0.554	0.305	0.305	-0.366	1510067390
-8.392	-4.985	-1.726	-0.183	-0.061	-0.305	1.382	-6.672	6.283	-0.793	0.122	0.305	4.171	8.259	6.19	0.305	-0.427	0.366	-8.787	-0.94	3.838	0.061	-0.366	-0.305	0.568	10.058	1.782	0.366	-0.488	-0.61	0.779	9.89	-0.406	0.183	-0.183	-0.244	1510067390
-8.435	-5.152	-1.684	-0.122	-0.061	-0.305	1.357	-6.751	6.614	-0.732	-0.366	0.488	3.856	8.265	6.863	-0.061	0.183	0.549	-8.768	-0.968	3.877	0.122	-0.366	-0.183	0.348	10.204	1.851	0.244	-0.549	-0.61	0.69	9.792	-0.554	0.366	-0.061	-0.061	1510067390
-8.295	-5.229	-1.544	0	-0.061	-0.244	1.797	-6.879	6.74	-0.732	-0.366	0.488	3.704	8.062	6.211	0	0.671	0.366	-8.757	-0.794	3.924	0.061	-0.305	-0.183	0.007	10.107	1.866	0	-0.61	-0.488	0.621	9.932	-0.438	0.183	0.244	-0.122	1510067390
-8.423	-5.204	-1.573	-0.122	-0.183	-0.244	2.097	-7.181	6.487	-0.427	-0.244	0.183	3.84	8.252	5.743	0.061	0.916	0.366	-8.781	-0.696	3.953	0.061	-0.366	-0.061	0.3	10.02	1.904	-0.183	-0.366	-0.305	0.443	9.792	-0.428	0.122	-0.183	-0.122	1510067390
-8.338	-5.148	-1.463	0	-0.122	-0.122	1.787	-7.114	6.294	-0.122	0.244	-0.122	3.744	7.991	5.846	-0.061	0.793	0.183	-8.613	-0.654	4.058	0.061	-0.244	-0.061	0.14	9.935	1.857	-0.183	-0.122	-0.427	0.633	9.806	-0.481	0.244	-0.061	-0.061	1510067390
-8.409	-5.054	-1.357	-0.061	-0.183	-0.061	1.42	-7.005	6.301	0	0.244	-0.183	4.008	7.909	6.234	-0.061	0.854	-0.061	-8.561	-0.551	4.211	0	-0.122	-0.061	-0.188	9.7	1.809	0.122	-0.061	-0.183	0.896	9.772	-0.615	0.122	0	0.061	1510067390
-8.533	-5.058	-1.241	0	-0.305	0.061	1.34	-7.205	6.215	0.122	0.122	0.061	3.372	7.831	5.955	-0.061	0.61	-0.061	-8.503	-0.495	4.268	-0.061	0	0	-0.295	9.842	1.835	0	-0.061	0.061	0.806	9.747	-0.325	0.122	0	0.122	1510067390
-8.597	-4.736	-1.121	0.061	-0.061	0.244	1.285	-7.265	6.182	-0.122	-0.427	0.244	3.064	7.973	5.798	-0.122	0.549	0.061	-8.568	-0.3	4.35	-0.122	0.122	0	-0.016	9.93	1.988	0	0.183	0.305	1.117	9.719	-0.494	0.305	-0.122	0.244	1510067390
-8.77	-4.627	-1.121	-0.122	0	0.488	1.386	-7.251	6.291	-0.122	-0.427	0.244	3.297	8.022	6.176	-0.061	0.61	0	-8.506	-0.169	4.424	-0.366	0.305	0.061	0.154	10.452	2.214	0	0.488	0.427	1.302	9.806	-0.64	0.183	0.122	0.427	1510067390
-8.85	-4.406	-1.035	-0.305	0.122	0.793	1.294	-7.643	6.442	-0.427	-1.16	0.977	3.173	8.162	6.393	0.244	-0.183	-0.183	-8.396	-0.018	4.426	-0.549	0.671	0.122	0.154	10.452	2.214	0.061	0.916	0.854	1.32	9.79	-0.547	-0.122	-0.061	0.366	1510067390
-8.881	-4.204	-0.945	-0.427	0.305	0.977	0.969	-8.715	6.038	0.122	-2.502	1.282	3.097	8.431	6.465	0.488	-0.183	-0.183	-8.507	0.319	4.218	-0.916	0.977	0.122	-0.081	10.464	2.162	-0.183	0.977	1.099	1.503	9.721	-0.511	-0.244	0.244	0.366	1510067390
-8.894	-3.852	-1.107	-0.854	0.488	0.977	0.982	-9.924	6.044	0.122	-2.502	1.282	2.759	8.538	6.007	0.61	-0.183	-0.244	-8.677	0.613	3.801	-1.526	1.465	0	0.03	9.772	2.495	-0.244	0.671	1.099	1.525	9.682	-0.469	-0.183	0.427	0.366	1510067391
-8.983	-3.376	-1.601	-1.648	0.488	0.793	1.087	-10.24	5.707	2.197	-4.15	-0.305	2.712	9.277	6.301	-0.244	-0.854	-0.122	-8.959	0.894	3.255	-2.319	1.892	0.122	0.03	9.772	2.495	-0.305	0.427	1.099	1.196	9.689	-0.179	-0.61	0.366	0	1510067391
-8.929	-2.957	-2.245	-2.808	0.549	0.244	0.666	-9.954	4.666	2.014	-4.639	-1.526	3.703	9.3	6.546	-0.671	-2.502	0.854	-9.502	0.718	2.548	-2.991	1.648	0.183	-0.49	9.818	2.68	-0.305	-0.854	0.366	1.104	9.676	-0.242	-0.305	0.793	-0.244	1510067391
-9.007	-2.839	-2.883	-3.784	0.854	-0.305	0.823	-9.481	3.375	1.16	-3.662	-2.563	4.626	8.6	6.02	0.244	-2.686	2.441	-9.68	0.416	1.914	-3.784	1.465	0.244	2.001	10.043	2.616	-0.671	-2.38	0	0.995	9.818	-0.498	-0.061	1.16	-0.427	1510067391
-8.868	-3.376	-3.616	-4.333	-0.122	-0.488	1.062	-8.603	2.286	0	-2.319	-2.319	6.058	8.129	4.92	0.793	0.488	3.845	-9.469	-0.068	1.619	-4.456	1.099	0.366	2.001	10.043	2.616	-1.343	-2.563	-0.061	0.987	9.985	-0.701	-0.061	1.465	-0.549	1510067391
-9.013	-3.857	-3.863	-4.333	-0.854	-0.488	1.038	-7.616	1.531	-0.732	-2.197	-1.038	6.442	7.553	4.278	1.343	2.075	4.15	-9.654	-0.762	1.491	-4.883	1.282	0.488	3.234	9.575	2.149	-1.343	-1.221	-0.366	1.314	9.829	-0.995	-0.122	2.075	-0.916	1510067391
-9.059	-3.59	-3.913	-4.272	-1.404	-0.549	0.985	-6.818	0.995	-1.099	-3.052	1.099	6.141	6.529	3.953	2.991	1.709	4.517	-9.879	-1.523	1.249	-5.005	1.038	0.61	2.409	9.839	1.221	-1.282	0.244	-0.366	1.931	9.896	-0.976	0	3.113	-0.732	1510067391
-8.613	-3.049	-4.088	-4.578	-0.916	-0.732	1.203	-6.743	0.736	-1.221	-4.578	3.723	7.098	6.397	3.222	3.967	2.502	4.211	-9.914	-1.736	0.746	-5.066	0.671	0.61	2.409	9.839	1.221	-1.282	1.343	-0.122	1.392	9.97	-0.743	-0.061	3.418	-0.549	1510067391
-8.43	-3.141	-4.561	-4.883	-1.404	-1.16	1.398	-7.483	0.735	-1.221	-6.775	6.226	7.943	6.37	2.834	4.211	3.052	3.296	-9.679	-1.581	0.475	-5.371	0.671	0.916	2.157	10.066	1.136	-1.038	1.709	0.244	0.854	9.793	-0.858	0	2.93	-0.671	1510067391
-8.325	-3.328	-4.785	-4.883	-1.526	-1.404	1.748	-8.473	0.687	-1.221	-6.775	6.226	7.471	5.942	3.279	5.127	1.892	3.113	-9.622	-1.714	0.189	-5.798	0.549	1.099	2.698	9.722	1.29	-0.61	3.296	0.427	1.115	9.926	-0.853	-0.183	3.296	-0.671	1510067391
-8.245	-3.462	-4.998	-4.822	-1.77	-1.404	2.777	-9.506	0.633	-0.366	-8.972	8.606	7.906	6.009	3.248	5.859	1.77	2.808	-9.691	-1.968	-0.091	-5.92	0.183	1.099	2.312	9.432	1.218	-0.305	4.883	0.488	1.022	9.732	-0.998	-0.183	3.967	-0.488	1510067391
-8.329	-3.432	-5.235	-4.761	-2.197	-1.526	2.994	-10.836	-0.358	-0.366	-8.972	8.606	8.062	6.303	2.522	5.676	3.113	1.892	-9.801	-2.187	-0.29	-6.042	0.061	1.16	1.604	9.305	0.712	-0.061	5.005	1.099	0.605	9.745	-0.969	-0.061	3.845	-0.305	1510067391
-8.257	-3.253	-5.473	-4.822	-2.625	-1.709	2.994	-10.836	-0.358	0.183	-11.963	8.606	7.443	6.577	2.645	5.737	3.845	1.343	-9.826	-2.445	-0.386	-5.981	-0.183	1.16	1.3	9.466	0.54	0.122	5.554	1.709	0.334	9.979	-0.945	-0.427	3.662	-0.244	1510067391
-8.064	-3.182	-5.588	-4.944	-2.625	-1.831	5.76	-11.629	-1.644	1.404	-12.756	7.69	7.772	7.16	2.582	5.31	5.432	1.038	-9.79	-2.604	-0.404	-5.859	-0.366	1.038	0.828	9.666	0.5	0.366	6.226	2.075	0.073	10.032	-0.812	-0.488	3.418	-0.122	1510067391
-7.99	-2.94	-5.826	-4.944	-2.747	-1.953	5.76	-11.629	-1.644	1.892	-10.62	6.287	7.735	7.643	1.876	4.517	5.737	0.671	-9.763	-2.555	-0.4	-5.798	-0.549	0.916	0.256	9.769	0.366	0.488	6.653	2.197	0.243	9.886	-1.056	-0.488	3.418	0	1510067391
-7.857	-2.934	-6.045	-5.188	-2.808	-2.075	5.393	-9.442	-1.409	0.061	-8.789	2.808	7.424	7.866	1.504	3.723	5.005	0.549	-9.659	-2.546	-0.392	-5.859	-0.61	0.732	-0.136	9.952	0.242	0.366	6.653	2.319	0.324	9.972	-1.415	-0.488	4.333	0.122	1510067391
-7.856	-3.329	-5.853	-5.371	-3.052	-2.014	5.237	-8.906	-1.193	-0.488	-5.737	1.526	7.551	7.945	1.339	3.052	4.883	0.366	-9.664	-2.622	-0.421	-5.92	-0.488	0.61	-0.559	10.001	0.261	0.366	6.287	2.319	0.197	10.024	-1.494	-0.793	4.761	0.183	1510067391
-8.087	-3.713	-5.24	-5.432	-3.418	-1.648	4.591	-8.734	-0.827	-0.488	-5.737	1.526	7.562	7.951	0.973	2.258	4.578	0.244	-9.78	-2.604	-0.553	-5.737	-0.793	0.549	-0.741	10.073	0.164	0.488	5.92	2.197	-0.339	10.037	-1.443	-0.977	4.822	0.122	1510067391
-8.191	-3.438	-4.222	-5.371	-2.991	-1.282	4.591	-8.734	-0.827	-0.854	-4.456	0.793	7.358	7.905	0.535	1.77	3.479	0	-9.743	-2.492	-0.398	-5.432	-0.366	0.61	-0.663	10.158	0.37	0.732	5.615	2.075	-0.583	9.947	-0.912	-1.221	4.395	0	1510067391
-8.532	-3.003	-3.933	-4.883	-2.441	-1.16	3.868	-8.581	-0.397	-0.854	-4.456	0.793	7.295	7.947	0.201	1.465	2.686	-0.122	-9.288	-1.779	-0.226	-5.249	-0.549	0.671	-0.482	10.103	0.785	0.977	5.493	1.953	0.354	9.877	-0.187	-1.404	3.906	0.122	1510067391
-8.916	-3.522	-3.615	-5.127	-2.258	-0.916	3.868	-8.581	-0.397	-0.977	-4.883	0.244	7.51	8.257	0.348	1.282	3.906	-0.122	-9.215	-1.615	-0.093	-5.188	0.183	0.549	-0.455	9.961	1.523	1.221	5.371	1.953	2.011	10.038	-0.014	-1.831	3.967	0.488	1510067391
-9.576	-3.455	-2.247	-5.92	-2.319	-0.427	3.868	-8.581	-0.397	-0.977	-4.883	0.244	6.72	8.763	0.44	1.221	4.395	0.183	-9.744	-1.348	0.024	-5.188	0.183	0.549	-0.909	9.688	2.06	1.282	5.249	2.258	3.463	9.867	0.023	-1.831	4.944	0.916	1510067391
-11.192	-3.399	-1.219	-5.981	-3.54	-0.854	3.868	-8.581	-0.397	-0.977	-4.883	0.244	5.629	9.639	0.642	1.16	3.479	0.244	-10.393	0.219	-0.138	-3.967	0.488	0.488	-1.049	9.847	2.702	1.343	5.005	2.441	5.266	9.741	0.639	-1.953	6.897	1.892	1510067391
-11.096	-3.706	-1.534	-5.127	-5.737	-1.465	3.868	-8.581	-0.397	-0.977	-4.883	0.244	4.91	10.613	0.963	1.221	2.686	0.366	-10.725	0.751	-0.346	-4.7	0.366	0.61	-0.096	10.29	4.124	1.892	5.249	1.77	4.607	10.7	0.352	-0.977	7.996	2.197	1510067391
-9.354	-3.915	-1.782	-4.456	-4.272	-1.038	3.868	-8.581	-0.397	-0.977	-4.883	0.244	4.511	11.306	1.209	1.404	3.174	0.854	-10.864	0.446	-0.351	-4.7	0.366	0.61	0.274	10.667	4.346	1.587	4.761	1.282	2.795	10.196	-1.999	1.16	5.737	1.221	1510067391
-8.788	-4.026	-1.769	-4.7	-2.38	-0.305	3.868	-8.581	-0.397	-0.977	-4.883	0.244	4.142	11.255	1.823	2.075	4.211	1.282	-10.611	0.659	-0.461	-4.578	-0.244	0.488	0.413	10.634	3.926	0.549	4.272	1.16	4.381	8.68	-2.506	3.54	8.484	0.305	1510067392
-8.954	-3.997	-1.215	-4.028	-2.136	0.305	3.543	-8.691	0.299	-1.038	-5.371	-0.122	3.362	10.667	2.132	2.441	5.249	1.343	-9.886	0.406	-0.384	-4.578	-0.549	0.549	0.651	10.271	3.835	-0.122	4.395	0.977	4.119	10.128	-3.24	2.686	13.123	1.648	1510067392
-8.524	-3.207	-0.898	-4.211	-2.197	0.427	3.543	-8.691	0.299	-1.038	-5.371	-0.122	2.562	9.764	2.08	2.441	4.822	0.793	-9.333	0.011	-0.378	-4.333	-0.061	0.427	0.346	9.499	3.341	-0.366	4.272	1.038	1.621	10.582	-3.552	2.563	13.062	3.052	1510067392
-7.848	-3.315	-1.707	-4.395	-2.319	-0.244	3.524	-8.177	-0.306	2.014	-6.653	-1.099	2.233	9.107	2.157	2.197	3.662	0.122	-9.264	0.091	-0.404	-4.15	-0.122	0.366	-0.311	8.814	3.001	-0.366	3.967	1.099	-1.067	10.977	-2.982	3.662	10.193	3.418	1510067392
-8.027	-3.226	-1.408	-4.028	-2.441	-0.305	3.597	-7.747	-0.22	1.587	-5.859	-1.404	2.344	8.75	2.117	1.648	2.869	-0.305	-9.299	0.075	-0.529	-4.028	-0.061	0.183	-0.443	8.362	3.004	0.061	3.418	1.038	-3.647	10.678	-1.048	4.089	5.127	3.052	1510067392
-7.781	-3.21	-0.898	-3.296	-0.366	0.427	3.425	-7.729	-0.159	1.282	-4.395	-1.221	2.664	8.665	1.914	1.221	2.197	-0.671	-9.258	0.054	-0.701	-3.845	-0.122	0.244	-0.109	8.269	3.102	0.366	3.174	0.854	-2.445	10.357	0.209	4.883	1.709	3.479	1510067392
-8.473	-3.295	-1.485	-3.113	-0.427	0.183	3.372	-7.868	-0.033	1.038	-3.418	-0.427	3.116	8.731	1.879	1.16	2.197	-0.916	-9.188	-0.207	-0.796	-3.723	0	0	0.317	8.482	3.326	0.549	2.93	0.61	-2.334	9.735	-0.445	3.723	1.343	2.441	1510067392
-8.835	-2.949	-0.596	-2.869	-0.732	0	3.493	-8.118	0.233	0.671	-3.113	-0.061	3.523	8.857	1.945	1.404	2.502	-1.038	-9.081	-0.735	-0.915	-3.174	0	-0.305	0.239	8.553	3.319	0.549	2.625	0.671	0.316	9.714	0.323	2.686	3.357	0.671	1510067392
-8.869	-2.164	-0.401	-2.136	0.061	0.488	3.656	-8.235	0.557	0.488	-2.747	0.244	3.659	8.887	1.954	1.404	2.625	-0.671	-9.126	-0.589	-0.845	-2.563	0	-0.488	0.124	8.418	3.274	0.488	2.197	0.671	1.695	9.227	-0.08	2.563	4.028	0.488	1510067392
-8.921	-1.942	-1.182	-2.136	0.671	0.427	3.962	-8.052	0.982	0.183	-2.075	0.549	3.729	8.8	1.993	1.099	2.319	-0.244	-8.984	-0.506	-0.874	-2.625	0	-0.854	0.231	8.319	3.517	0.61	1.953	0.488	0.685	8.738	-1.481	2.319	2.197	0	1510067392
-9.374	-2.15	-1.358	-2.747	-0.244	0.183	4.252	-8.142	1.662	-0.122	-0.732	0.854	3.738	8.803	2.172	0.977	1.526	0.061	-8.781	-0.639	-0.988	-2.258	0.366	-1.038	0.079	8.29	3.425	0.854	1.465	0.549	2.917	8.766	-0.853	1.526	2.686	-1.099	1510067392
-10.721	-3.911	-0.818	-2.686	-0.549	0.122	4.303	-8.577	2.308	-0.122	-0.732	0.854	3.831	8.748	2.242	0.793	1.099	0.427	-9.686	-0.767	-1.108	-2.258	0.366	-1.038	0.154	8.303	3.121	1.038	0.854	0.732	4.752	9.402	1.314	-0.305	2.319	-0.549	1510067392
-9.906	-3.755	-0.556	-0.366	1.099	0.427	4.04	-8.784	2.503	0.183	0.854	1.038	3.896	9.038	2.117	0.671	0.61	0.61	-11.166	-1.152	-1.366	-1.648	-0.183	-0.977	0.835	8.691	2.944	1.16	0.61	0.671	1.61	10.001	-0.419	-0.732	0.549	-0.793	1510067392
-10.375	-3.948	-1.83	-1.221	0.183	-0.671	3.569	-9.452	2.58	0.488	-0.061	0.916	3.982	10.037	1.993	0.671	0	0.366	-11.276	-1.263	-0.806	-1.892	-0.671	-1.099	2.024	9.956	2.933	1.587	0.916	0.366	1.745	10.085	-1.834	0.549	-0.244	-1.709	1510067392
-10.178	-4.055	-2.086	-1.648	-0.305	-1.038	3.198	-9.747	2.461	0.977	-1.16	0.793	4.468	11.044	1.971	0.854	0.427	-0.183	-10.932	-2.266	0.17	-2.075	-0.854	-1.282	2.332	11.072	2.537	2.014	1.343	0.061	4.186	12.213	1.312	-2.991	-0.122	-0.916	1510067392
-9.478	-4.246	-2.67	-2.014	-0.427	-0.427	3.492	-9.26	2.137	1.16	-1.221	0.61	4.972	11.251	1.767	0.793	2.197	-0.061	-10.899	-2.945	0.758	-1.465	-0.854	-0.488	1.195	11.342	1.425	0.977	2.38	0.244	2.003	10.783	0.166	-0.305	2.441	-0.793	1510067392
-9.783	-3.848	-2.455	-1.953	0.549	0	3.384	-9.146	1.883	0.916	-1.099	-0.305	4.782	11.86	1.186	0.427	2.991	0.122	-10.688	-2.86	0.402	-1.221	-0.916	-0.122	0.147	11.746	1.11	0.366	2.991	0.427	-0.853	10.264	-0.674	-0.61	-0.183	-0.977	1510067392
-9.336	-3.319	-2.439	-1.709	0.61	-0.244	3.071	-10.056	1.705	0.977	-1.099	-1.343	4.352	12.379	0.853	0.061	2.38	-0.061	-10.265	-2.48	0.331	-1.526	-0.366	-0.122	-0.52	12.337	1.282	0.427	2.93	0.488	0.133	10.381	-1.059	-0.061	-0.977	-1.77	1510067392
-8.491	-2.829	-2.204	-1.526	1.404	-0.488	2.655	-9.911	1.626	0.977	-1.099	-1.343	3.919	11.584	0.496	-0.061	0.916	0.366	-9.595	-2.296	0.207	-1.526	-0.366	-0.122	-0.702	11.803	1.364	0.305	1.648	0.427	1.024	10.355	-1.443	-0.183	1.221	-2.014	1510067392
-8.402	-2.979	-2.572	-1.282	1.099	-0.427	2.139	-8.726	1.494	1.16	-1.099	-2.014	3.982	10.204	0.609	0.061	0	0.977	-8.873	-2.263	0.365	-1.526	-0.427	0.244	-0.083	10.538	1.494	0.183	0.916	0.244	0.421	9.661	-1.439	0.366	1.099	-2.319	1510067392
-8.492	-3.208	-2.705	-0.793	0.977	-0.366	1.633	-7.348	1.677	1.343	-0.916	-2.258	4.101	9.109	0.829	0.183	0.854	1.099	-8.626	-2.439	0.301	-1.526	-0.427	0.244	0.305	9.344	1.383	-0.305	1.16	0.244	1.357	9.74	-0.414	-0.061	1.038	-2.014	1510067392
-8.717	-3.305	-2.915	-0.305	-0.183	-0.366	1.322	-6.54	1.724	0.793	-1.038	-1.343	3.771	8.478	0.798	0.244	1.77	0.916	-8.677	-2.69	0.315	-1.16	-0.427	0.366	0.372	8.699	1.203	-0.427	1.526	0.427	1.264	9.505	-0.074	-0.183	0.488	-1.709	1510067392
-8.323	-3.016	-2.865	-0.122	0.671	-0.305	1.225	-6.42	1.493	0.427	-1.282	-0.488	3.522	8.439	0.7	0.183	1.343	0.488	-8.698	-3.116	0.194	-0.732	-0.488	0.366	0.309	8.611	1.077	-0.244	1.648	0.427	1.459	9.615	-0.156	-0.671	-0.61	-1.221	1510067392
-8.921	-2.566	-3.182	-0.122	0.183	-0.427	1.225	-6.42	1.493	0.427	-1.282	-0.488	3.438	8.855	0.499	-0.122	0.977	0	-8.955	-3.003	0.122	-0.732	-0.488	0.366	-0.048	8.969	0.938	-0.244	1.465	0.366	1.835	9.266	0.084	-0.671	-0.366	-0.793	1510067392
-9.04	-2.591	-3.464	-0.244	-0.183	-0.549	1.909	-7.235	1.628	-0.793	-0.732	0.977	3.445	9.16	0.368	-0.183	0.427	-0.244	-9.026	-2.759	0.116	-0.183	-0.549	0.427	-0.159	9.304	1.11	-0.061	1.099	0.183	1.306	9.421	-0.418	-0.732	-0.061	-0.549	1510067392
-9.122	-3.158	-3.457	0.244	-0.793	-0.366	2.382	-7.784	1.915	-1.343	0.488	1.404	3.708	9.515	0.475	-0.061	0	-0.244	-9.185	-2.833	0.075	0	-0.305	0.366	0.022	9.679	1.392	-0.061	0.732	0	0.903	9.667	-0.412	-0.549	0.244	-0.671	1510067392
-8.775	-2.802	-3.062	0.427	-0.793	-0.305	2.567	-8.35	2.176	-1.343	0.488	1.404	4.012	9.667	0.724	-0.061	0.366	-0.183	-9.274	-2.566	0.128	0.183	-0.427	0.244	0.074	9.816	1.471	-0.366	0.366	-0.122	0.943	9.68	-0.091	-0.732	0.366	-0.427	1510067393
-8.955	-2.493	-2.946	0.488	-0.732	-0.427	2.342	-8.488	2.32	-1.343	1.099	1.526	3.913	9.502	0.916	0.061	0.61	-0.244	-9.252	-2.348	0.227	0.305	-0.305	0.366	0.286	9.69	1.495	-0.549	-0.061	-0.244	0.09	9.66	-0.429	-0.671	-0.305	-0.488	1510067393
-8.655	-2.497	-3.134	0.488	-0.244	-0.366	2.224	-8.48	2.487	-1.343	-0.061	1.282	3.711	9.391	1.075	0.061	0.183	-0.427	-9.351	-2.317	0.105	0.427	-0.183	0.427	0.566	9.605	1.644	-0.61	-0.122	-0.366	-0.195	9.88	-0.269	-0.61	-0.244	-0.732	1510067393
-9.03	-2.681	-3.354	0.244	-0.671	-0.305	2.69	-8.637	2.646	-1.343	-0.061	1.282	3.662	9.649	1.166	0.061	-0.244	-0.732	-10.533	-1.932	-0.28	0.427	-0.183	0.427	0.583	9.805	1.607	-0.671	-0.305	-0.427	0.23	9.838	-0.464	-0.854	0.061	-1.038	1510067393
-9.366	-2.74	-3.053	-0.122	-0.305	-0.549	2.846	-9.329	2.528	-1.221	0.427	0.977	3.722	9.945	1.159	0.061	-0.427	-1.16	-10.274	-1.629	0.12	0.122	-0.305	0.305	0.939	10.182	1.81	-0.61	-0.732	-0.732	0.327	9.99	-0.535	-0.977	0	-1.038	1510067393
-10.316	-3.438	-2.835	-0.183	-0.977	-0.488	2.694	-9.689	2.19	-0.977	-0.244	0.732	3.728	9.808	1.153	0.305	-0.732	-1.282	-10.995	-1.317	0.464	0.122	-0.305	0.305	1.386	10.06	2.277	-0.488	-0.977	-0.977	0.378	10.298	0.078	-1.038	-0.366	-0.854	1510067393
-9.822	-3.737	-2.718	-0.793	-1.465	-0.549	2.881	-10.109	1.936	-0.916	-0.549	0.427	3.993	10.247	1.409	0.488	-0.305	-1.404	-10.746	-1.151	0.79	0.061	-0.793	0.305	1.264	10.252	2.527	-0.671	-0.488	-1.16	0.05	11.079	0.347	-1.343	0	-0.977	1510067393
-9.898	-4.656	-1.695	-0.61	-2.014	-0.122	3.034	-10.602	1.578	-0.549	-0.427	0.244	3.919	10.781	1.503	0.427	0.061	-1.465	-10.775	-1.263	1.13	0.488	-0.916	0.122	0.541	10.45	2.844	-0.366	-0.427	-1.221	0.804	10.663	0.799	-1.404	0.916	-0.854	1510067393
-9.666	-5.126	-1.151	0.549	-1.709	0	2.946	-10.313	1.184	-0.244	-0.305	-0.122	3.7	10.814	1.517	0.244	-0.427	-1.221	-10.115	-0.88	1.839	0.488	-0.916	0.122	-0.324	10.43	3.205	-0.244	-0.305	-1.099	1.893	10.11	1.465	-0.916	1.038	0.122	1510067393
-9.125	-5.125	-0.829	0.854	-1.831	-0.061	2.749	-9.503	0.807	-0.244	-0.305	-0.122	3.571	10.651	1.553	0.061	-0.854	-0.488	-9.86	-0.77	2.114	0.793	-0.671	0.122	-1.114	9.941	3.738	-0.122	-0.183	-0.977	2.011	10.752	1.955	-0.61	1.099	1.16	1510067393
-8.3	-4.797	-0.085	0.244	-1.099	-0.183	2.706	-8.987	0.37	0.061	-0.61	-0.244	3.257	10.58	1.548	-0.305	-0.854	0.305	-9.404	-0.023	2.449	0.854	-0.732	0.305	-1.733	9.612	3.848	-0.122	-0.122	-0.671	1.372	10.56	1.676	-0.916	0.305	1.953	1510067393
-8.52	-4.761	0.193	-0.244	-0.549	-0.244	2.772	-8.508	-0.141	0.061	-0.61	-0.244	2.625	10.203	1.394	-0.488	-1.038	0.916	-8.778	0.529	2.577	0.854	-0.732	0.305	-1.621	9.251	4.071	-0.122	-0.061	-0.549	0.511	9.95	1.546	-0.122	-0.183	2.625	1510067393
-8.885	-4.993	-0.045	0.366	-0.854	-0.366	2.895	-8.325	-0.584	0.305	-0.061	-0.183	2.125	9.768	1.316	-0.366	-0.671	1.221	-9.343	0.761	2.455	0.488	-0.061	0.366	-1.562	8.859	4.261	-0.183	0.183	-0.305	-1.016	9.677	1.727	0.732	-1.038	2.686	1510067393
-8.3	-4.835	0.051	0.549	-0.427	-0.366	2.873	-8.568	-1.177	0.427	0.122	-0.366	1.731	9.873	1.392	-0.061	-0.122	1.099	-9.556	0.569	2.207	0.427	-0.488	0.305	-1.33	8.853	4.179	-0.244	0.061	-0.183	-1.208	10.203	1.634	1.282	-0.854	2.319	1510067393
-8.282	-4.593	0.176	0.305	0	-0.183	2.643	-8.969	-1.762	0.427	0.122	-0.366	1.321	9.96	1.369	0.061	-0.122	0.732	-9.371	0.799	2.119	0.427	-0.488	0.305	-0.938	9.077	4.122	-0.061	0.061	-0.244	-0.313	9.884	1.647	2.014	0.305	2.197	1510067393
-8.4	-4.399	0.374	0.183	-0.122	-0.305	2.517	-8.965	-1.75	0.244	-0.854	-0.916	1.425	9.575	1.378	0.244	-0.122	0.305	-9.275	0.894	2.049	0.183	-0.488	0.183	-0.729	8.957	4.195	-0.061	0.366	-0.244	-0.903	9.612	1.9	2.136	1.648	1.953	1510067393
-7.934	-3.799	0.654	0.305	0.305	-0.305	2.517	-8.715	-1.607	0.244	-0.854	-0.916	1.73	9.177	1.355	0.549	0.244	-0.061	-9.153	1.101	2.05	0.061	-0.61	0.061	-0.725	8.519	4.078	-0.122	0.61	-0.183	-1.89	9.426	1.357	1.953	0.671	1.343	1510067393
-7.696	-3.163	0.245	-0.244	0.916	-0.305	2.572	-8.635	-1.436	-0.183	-0.793	-1.099	1.945	8.982	1.214	0.61	0.488	-0.183	-8.874	1.574	2.183	0.061	-0.61	0.061	-0.735	8.278	3.972	-0.061	0.671	-0.244	-2.084	8.709	1.059	2.258	-1.16	0.61	1510067393
-7.062	-2.682	-0.185	-0.61	2.014	-0.183	2.387	-8.781	-1.078	-0.488	-0.244	-1.038	2.178	8.802	1.13	0.854	0.549	-0.366	-8.671	2.007	2.229	-0.854	-0.488	-0.122	-0.724	8.174	3.994	0.244	0.793	-0.244	-0.02	8.882	1.616	1.648	0.122	-1.099	1510067393
-8.027	-3.015	-1.008	-1.77	2.441	-0.305	2.32	-9.075	-0.72	-0.244	0.366	-0.61	2.541	8.831	1.141	1.16	0.916	-0.366	-8.604	2.299	2.431	-1.587	-0.183	-0.305	-0.664	8.135	4.043	0.427	0.977	-0.122	0.836	8.603	1.159	1.099	1.465	-1.343	1510067393
-11.075	-5.149	-1.944	-1.587	0.488	-0.427	2.32	-9.075	-0.72	-0.244	0.366	-0.61	2.954	8.874	1.208	1.282	1.465	-0.305	-9.591	1.424	2.443	-1.587	-0.183	-0.305	-0.756	8.165	4.03	0.488	0.916	0.122	2.396	9.336	0.916	0.305	2.258	-1.465	1510067393
-10.517	-5.796	-1.296	-0.916	0.427	-0.427	2.071	-10.47	-0.407	0.061	0.549	-0.305	3.151	9.674	1.226	1.343	2.075	-0.244	-10.301	-1.202	2.096	-2.197	0.488	-0.549	-1.012	8.815	3.64	0.61	0.916	0.305	-1.531	11.545	0.464	-0.183	-1.465	-1.526	1510067393
-8.571	-4.149	-1.282	-0.793	0.671	0.061	1.75	-10.926	-0.438	0.793	-1.16	-0.061	3.146	11.09	1.186	0.916	1.892	-0.549	-9.576	-2.196	2.297	-0.916	-0.061	-0.916	-1.377	10.241	2.668	0.793	0.854	0.427	4.828	11.506	0.761	1.587	1.038	-0.549	1510067393
-9.418	-4.23	-2.044	-1.282	0.671	0.183	1.918	-9.787	0.373	0.793	-1.16	-0.061	3.133	11.469	0.744	0.122	0.732	-0.488	-9.158	-1.952	2.359	-0.916	-0.061	-0.916	-1.992	10.887	2.202	0.61	1.099	0.366	4.828	11.506	0.761	1.587	1.038	-0.549	1510067393
-9.136	-4.509	-2.298	-0.732	0.244	0.061	2.3	-8.309	1.47	0.122	-1.099	0.122	3.158	11.122	0.215	-0.366	-0.366	0	-8.908	-2.168	2.328	-0.732	0.549	-0.488	-2.814	10.497	2.286	0.549	0.366	0.488	4.828	11.506	0.761	1.587	1.038	-0.549	1510067393
-8.771	-4.13	-1.995	-0.427	0.244	0.427	2.342	-7.836	1.782	-0.732	0.916	0.732	3.202	10.791	0.054	-0.427	-0.793	0.549	-8.664	-2.382	2.174	-0.549	1.038	-0.366	-2.588	10.299	2.035	0.488	-0.61	0.732	4.828	11.506	0.761	1.587	1.038	-0.549	1510067394
-8.671	-3.979	-2.178	-0.366	0.671	0.61	1.974	-8.165	1.36	-0.793	2.441	1.404	3.421	10.6	0.075	-0.427	-0.488	0.61	-8.825	-2.359	1.954	-0.549	1.038	-0.366	-1.742	10.336	1.845	0.183	-0.732	0.854	4.828	11.506	0.761	1.587	1.038	-0.549	1510067394
-9.081	-4.073	-2.67	-0.244	0.244	0.549	1.564	-8.332	1.159	0.427	-0.549	1.526	3.466	10.387	0.037	-0.549	0.244	0.488	-9.47	-2.061	1.554	-0.244	1.343	0	-1.055	10.25	1.829	0	-0.366	0.854	4.828	11.506	0.761	1.587	1.038	-0.549	1510067394
-8.83	-3.986	-2.637	-0.366	0.183	0.549	1.957	-8.75	1.203	0.427	-0.549	1.526	3.299	10.349	0.019	-0.366	0	0.366	-9.551	-1.839	1.239	-0.244	1.343	0	-0.744	10.277	1.928	0	-0.549	0.854	4.828	11.506	0.761	1.587	1.038	-0.549	1510067394
-8.825	-3.882	-2.505	-0.122	0.183	0.671	2.726	-9.109	1.059	0.488	-1.953	0.916	3.444	10.219	0.212	-0.244	-0.122	0.366	-9.276	-1.883	1.109	-0.183	1.099	0.122	-0.42	10.24	1.945	0	-0.793	0.732	4.828	11.506	0.761	1.587	1.038	-0.549	1510067394
-8.876	-3.651	-2.611	0.061	0.183	0.671	3.181	-8.97	0.941	0.61	-0.183	0.305	3.645	9.874	0.506	-0.244	0.305	0.305	-9.493	-1.861	0.816	-0.061	1.465	0.183	-0.215	9.873	1.878	-0.244	-0.732	0.793	1.383	10.239	-0.601	-1.404	1.343	-1.038	1510067394
-9.004	-3.478	-2.744	-0.061	-0.061	0.549	2.908	-8.665	0.857	0.488	0.244	-0.305	3.592	9.673	0.669	-0.305	0.671	0.244	-9.595	-1.729	0.609	-0.122	1.465	0.244	-0.209	9.545	1.949	-0.305	-0.488	0.854	0.525	9.841	-0.269	-1.404	1.343	-1.038	1510067394
-8.918	-3.394	-2.669	-0.122	0	0.549	2.722	-8.625	0.88	0.488	0.244	-0.305	3.425	9.793	0.782	-0.427	0.183	0.183	-9.57	-1.599	0.333	-0.122	1.465	0.244	-0.069	9.629	1.968	-0.183	-0.61	0.854	0.488	9.892	-0.294	-0.061	0.061	-0.122	1510067394
-8.917	-3.39	-2.577	-0.061	0	0.549	2.686	-8.625	0.987	0.305	-0.183	-0.732	3.582	9.896	0.927	-0.549	-0.305	0.122	-9.611	-1.455	0.139	0	1.221	0.244	0.154	9.765	2.055	-0.122	-0.732	0.793	0.097	9.837	-0.237	-0.122	0.183	-0.183	1510067394
-9.038	-3.272	-2.62	0.061	-0.061	0.488	2.495	-8.516	1.133	0.366	0.122	-0.916	3.708	9.855	1.026	-0.671	-0.244	0.183	-9.723	-1.404	-0.182	-0.122	1.587	0.305	0.34	9.685	2.114	-0.183	-0.732	0.793	-0.079	9.848	-0.251	-0.122	-0.061	-0.244	1510067394
-8.927	-3.121	-2.519	0	-0.061	0.427	2.474	-8.536	1.244	0.366	0	-0.854	3.768	9.841	1.123	-0.732	-0.244	0.305	-9.667	-1.359	-0.418	-0.122	1.343	0.305	0.609	9.678	2.174	-0.244	-0.732	0.793	0.033	9.91	-0.257	0	0	-0.244	1510067394
-9.093	-3.019	-2.432	0	0.061	0.427	2.512	-8.622	1.274	0.366	-0.122	-0.854	3.755	9.783	1.206	-0.732	-0.305	0.305	-9.69	-1.162	-0.657	0	1.282	0.366	0.817	9.66	2.225	-0.305	-0.732	0.793	0.182	9.778	-0.128	-0.122	0.122	-0.244	1510067394
-9.296	-3.036	-2.476	0.061	-0.061	0.427	2.478	-8.665	1.256	0.366	0	-0.854	3.723	9.689	1.197	-0.732	-0.488	0.305	-9.938	-0.974	-0.895	0	1.282	0.366	0.992	9.569	2.339	-0.366	-0.732	0.793	0.28	9.85	-0.108	0	-0.122	-0.244	1510067394
-9.186	-2.872	-2.446	0	0	0.427	2.417	-8.893	1.136	0.366	-0.061	-0.916	3.748	9.66	1.294	-0.671	-0.61	0.244	-9.759	-0.921	-1.19	-0.183	1.343	0.427	1.157	9.525	2.397	-0.305	-0.732	0.732	0.335	10.001	-0.176	-0.244	-0.061	-0.122	1510067394
-9.171	-2.778	-2.274	0	0	0.427	2.274	-9.013	0.879	0.366	-0.244	-0.916	3.834	9.595	1.37	-0.61	-0.488	0.244	-9.652	-0.797	-1.352	-0.122	1.16	0.366	1.376	9.487	2.44	-0.244	-0.793	0.671	0.173	9.874	-0.02	-0.244	-0.061	-0.061	1510067394
-9.357	-2.704	-2.324	0	0	0.427	2.254	-8.772	0.766	0.427	-0.793	-0.916	3.877	9.342	1.42	-0.488	-0.366	0.244	-9.769	-0.659	-1.589	-0.122	1.282	0.366	1.504	9.259	2.511	-0.305	-0.732	0.61	0.286	9.843	-0.093	-0.244	-0.061	-0.061	1510067394
-9.306	-2.676	-2.381	-0.122	-0.061	0.427	2.254	-8.772	0.766	0.366	-1.282	-0.977	3.884	9.316	1.536	-0.427	-0.183	0.244	-9.845	-0.498	-1.832	-0.122	1.099	0.366	1.648	9.135	2.589	-0.305	-0.671	0.549	0.159	9.993	-0.019	-0.244	0	-0.122	1510067394
-9.173	-2.58	-2.261	-0.183	0	0.427	2.51	-8.504	1.022	0.122	-1.099	-0.793	3.851	9.375	1.672	-0.366	-0.305	0.183	-9.758	-0.367	-1.961	-0.244	0.916	0.244	1.985	9.245	2.586	-0.244	-0.671	0.427	0.135	9.866	0.029	-0.183	-0.061	-0.122	1510067394
-9.246	-2.494	-2.233	-0.183	-0.122	0.305	2.488	-8.38	1.308	0	-0.488	-0.427	3.948	9.25	1.823	-0.183	-0.122	0.122	-9.74	-0.382	-2.017	-0.305	0.793	0.244	2.285	9.17	2.665	-0.183	-0.488	0.305	0.266	9.85	0.146	-0.244	0	-0.061	1510067394
-9.359	-2.445	-2.3	-0.366	-0.244	0.244	2.634	-8.332	1.615	-0.061	-0.305	0.122	4.065	9.095	1.992	-0.122	0.305	0	-9.855	-0.395	-2.181	-0.366	0.732	0.122	2.292	8.929	2.626	-0.244	-0.183	0.366	0.336	9.868	0.183	-0.244	-0.122	0	1510067394
-9.356	-2.393	-2.279	-0.366	-0.183	0.244	2.797	-8.565	1.876	-0.061	-0.122	0.549	4.029	9.143	2.145	-0.122	0.549	-0.122	-9.764	-0.39	-2.242	-0.183	0.366	0.061	2.216	8.909	2.646	-0.183	0	0.366	0.458	9.854	0.14	-0.183	0.061	0.061	1510067394
-9.355	-2.46	-2.285	-0.488	-0.244	0.183	2.882	-8.963	2.096	0.061	-0.122	1.282	3.981	9.396	2.263	-0.244	0.305	-0.244	-9.786	-0.304	-2.346	-0.183	0.366	0.061	2.232	9.113	2.695	-0.061	0.122	0.305	0.211	9.938	0.238	-0.244	0.183	0.122	1510067394
-9.348	-2.493	-2.267	-0.305	-0.183	0.122	2.997	-9.209	1.913	0.061	-0.122	1.282	4.075	9.692	2.394	-0.488	0.122	-0.244	-9.82	-0.294	-2.421	-0.122	0.122	0	2.213	9.349	2.771	-0.061	0.122	0.305	0.05	9.862	0.231	-0.183	0	0.061	1510067394
-9.284	-2.384	-2.216	-0.366	-0.122	0.061	3.275	-9.405	1.779	0.122	-0.61	1.16	4.002	9.672	2.402	-0.793	0.061	-0.244	-9.701	-0.41	-2.424	-0.183	-0.061	-0.061	2.117	9.343	2.799	-0.061	0	0.061	0.011	9.972	0.218	-0.244	0.183	0.061	1510067394
-9.233	-2.364	-2.134	-0.305	-0.061	0	3.363	-9.036	1.995	0.916	-0.854	0.732	3.772	9.658	2.492	-1.16	-0.122	-0.305	-9.701	-0.41	-2.424	-0.183	-0.061	-0.061	2.032	9.231	2.784	0	-0.061	0	-0.011	9.878	0.256	-0.122	0.061	0	1510067394
-9.38	-2.352	-2.227	-0.244	-0.183	-0.061	2.978	-8.652	1.694	0.61	-0.916	0.061	3.402	9.466	2.244	-1.16	-0.122	-0.671	-9.734	-0.444	-2.33	-0.122	-0.122	-0.122	2.065	9.013	2.706	0.183	-0.061	0	0.049	9.847	0.244	-0.183	0.061	0	1510067395
-9.411	-2.361	-2.177	-0.183	-0.122	-0.061	2.978	-8.652	1.694	-0.061	-1.831	-0.244	3.278	9.679	2.714	-2.93	1.282	0	-9.78	-0.51	-2.44	-0.183	-0.305	-0.122	2.469	9.132	2.655	0.061	0.305	0.061	0.232	9.92	0.321	-0.122	0	0	1510067395
-9.393	-2.287	-2.186	-0.122	0	-0.061	3.414	-8.321	0.251	0.854	-1.038	0.122	3.33	9.519	4.028	-2.197	0.549	0	-9.624	-0.561	-2.321	-0.183	-0.305	-0.122	2.21	9.274	2.791	0.305	0.305	-0.183	0.226	9.916	0.39	-0.122	0.061	0	1510067395
-9.44	-2.278	-2.166	-0.122	-0.061	-0.061	3.308	-8.126	0.342	0.854	-1.038	0.122	2.81	8.993	3.188	0	-2.808	-1.16	-9.624	-0.574	-2.248	-0.122	-0.183	-0.122	1.558	9.506	2.638	-0.183	-0.305	0.244	0.151	9.932	0.31	-0.244	0	0	1510067395
-9.448	-2.281	-2.083	-0.061	-0.061	-0.061	3.308	-8.126	0.342	1.16	-0.793	0.427	3.914	9.245	3.163	0.244	-0.122	-0.793	-9.707	-0.428	-2.269	-0.061	-0.244	-0.122	2.614	9.319	2.747	-0.427	-0.061	0.366	0.264	9.93	0.429	-0.183	-0.061	0	1510067395
-9.465	-2.184	-2.041	-0.061	0	0	3.045	-8.102	0.967	0.854	-0.732	0.549	3.697	9.301	2.409	0.61	0.732	-0.793	-9.69	-0.44	-2.208	-0.122	-0.305	-0.061	2.422	9.343	2.653	-0.244	0.122	0.122	0.467	9.881	0.429	-0.061	-0.061	0	1510067395
-9.516	-2.175	-2.046	-0.122	-0.061	-0.061	3.048	-8.142	1.318	0.854	-0.732	0.549	3.656	9.225	2.095	0.61	0.061	-0.488	-9.619	-0.51	-2.116	-0.183	-0.427	-0.061	2.152	9.327	2.707	-0.305	0.122	0.183	0.392	9.92	0.401	-0.061	0.061	0.061	1510067395
-9.402	-2.227	-2.012	-0.122	0	-0.061	3.323	-8.317	1.45	0.183	-0.488	0.488	3.901	9.274	2.066	0.488	-0.305	-0.305	-9.63	-0.488	-2.078	-0.122	-0.305	0.061	2.061	9.205	2.773	-0.183	0.061	0	0.334	9.926	0.504	-0.061	0	0	1510067395
-9.449	-2.241	-2.059	-0.122	-0.061	-0.061	3.525	-8.412	1.463	-0.427	0.305	0.366	4.107	9.268	2.098	0.488	-0.183	-0.244	-9.63	-0.488	-2.078	-0.061	-0.305	0.061	2.015	9.166	2.74	-0.061	0.061	-0.061	0.447	9.847	0.514	-0.061	0	0	1510067395
-9.465	-2.309	-2.125	-0.061	-0.122	-0.061	3.433	-8.641	1.76	-0.427	0.854	0.183	4.102	9.219	2.237	0.61	0.305	0	-9.67	-0.404	-1.967	0	-0.305	0.061	2.158	9.034	2.81	0	0.061	-0.061	0.364	9.895	0.506	-0.122	0.061	0	1510067395
-9.374	-2.302	-2.09	-0.061	-0.061	0	3.36	-8.728	1.696	-0.488	0.671	0	4.108	9.361	2.281	0.61	0.793	0.488	-9.691	-0.373	-1.967	0	-0.244	0.061	2.355	9.067	2.858	0.061	0.244	-0.061	0.294	9.917	0.469	0	0.061	0	1510067395
-9.44	-2.297	-2.117	0	-0.061	0	3.411	-8.89	1.693	-0.183	-0.061	-0.854	4.026	9.495	2.511	0.61	0.793	0.732	-9.67	-0.433	-1.897	0	-0.427	0	2.205	9.207	2.908	0	0.244	-0.122	0.262	9.886	0.492	-0.061	-0.122	0	1510067395
-9.427	-2.239	-2.11	0	-0.061	0	3.608	-8.831	1.833	-0.183	-0.061	-0.854	3.913	9.551	2.747	0.549	0.916	0.854	-9.686	-0.413	-1.793	0	-0.427	0	2.205	9.207	2.908	-0.061	0.305	0	0.402	9.909	0.449	0	-0.122	0	1510067395
-9.397	-2.229	-2.096	0	0	0	3.706	-8.841	1.775	0	-0.427	-1.404	3.718	9.576	2.902	0.488	0.732	0.854	-9.652	-0.462	-1.762	0.061	-0.244	0	2.111	9.134	2.856	0.061	0.366	0.061	0.41	9.902	0.397	0	-0.122	0	1510067395
-9.428	-2.205	-2.104	0.061	-0.061	0	3.62	-8.6	1.775	0.183	0.061	-1.587	3.603	9.599	2.869	0.305	0.427	0.793	-9.652	-0.462	-1.762	0.061	-0.305	0	2.022	9.131	2.828	0.061	0.305	0.061	0.347	9.881	0.425	0	-0.122	0	1510067395
-9.436	-2.182	-2.122	0.061	-0.061	0	3.274	-8.36	1.535	0.305	0.671	-1.404	3.452	9.613	2.651	0.122	0.122	0.854	-9.689	-0.477	-1.688	0.061	-0.183	0	1.993	9.172	2.859	0.061	0.244	0.122	0.428	9.883	0.48	0	-0.183	0	1510067395
-9.465	-2.206	-2.119	0.061	0	0.061	3.366	-8.35	1.69	0.305	0.61	-1.343	3.435	9.728	2.573	0.183	-0.244	0.854	-9.744	-0.457	-1.652	0.061	-0.244	-0.061	2.001	9.295	2.885	0	0.061	0.183	0.435	9.92	0.419	-0.061	-0.122	0.061	1510067395
-9.494	-2.204	-2.113	0.061	0	0.061	3.447	-8.408	1.738	-0.122	0.244	-1.099	3.536	9.715	2.561	0.122	-0.244	0.671	-9.757	-0.465	-1.64	0.122	-0.244	0	2.12	9.369	2.857	-0.061	0.061	0.061	0.467	9.891	0.443	0	-0.122	0.061	1510067395
-9.464	-2.15	-2.121	0.061	0	0.061	3.523	-8.375	1.581	-0.122	0.244	-1.099	3.557	9.562	2.373	0.122	0	0.427	-9.672	-0.488	-1.597	0.122	-0.305	0	2.099	9.331	2.863	0	0	0	0.488	9.928	0.457	-0.061	-0.061	0.061	1510067395
-9.412	-2.162	-2.101	0.061	0.061	0.061	3.523	-8.375	1.581	-0.366	0.854	-0.854	3.594	9.438	2.333	0.122	-0.061	0.244	-9.656	-0.486	-1.579	0.122	-0.244	0	2.018	9.204	2.863	-0.061	-0.061	0.061	0.395	9.9	0.428	-0.061	-0.183	0.061	1510067395
-9.439	-2.16	-2.137	0.061	0	0.061	3.594	-8.435	1.199	0.061	0.854	-0.671	3.703	9.422	2.332	0.122	0	0.122	-9.713	-0.449	-1.553	0.244	-0.183	0	2.038	9.14	2.869	-0.122	-0.122	0.061	0.49	9.866	0.427	0	-0.122	0.061	1510067395
-9.433	-2.147	-2.108	0.122	0	0.061	3.594	-8.435	1.199	0.061	0.854	-0.671	3.726	9.436	2.285	0	-0.061	0	-9.759	-0.392	-1.537	0.244	-0.183	0	2.147	9.205	2.826	-0.183	-0.183	0	0.537	9.883	0.465	-0.061	-0.122	0.061	1510067395
-9.454	-2.092	-2.133	0.061	0.061	0.061	4.498	-8.238	1.479	0.183	0.427	-1.099	3.819	9.377	2.291	0	-0.244	-0.183	-9.714	-0.372	-1.469	0.183	-0.244	0	2.244	9.192	2.87	-0.122	-0.183	-0.122	0.52	9.889	0.437	0	-0.122	0.122	1510067395
-9.499	-2.022	-2.2	-0.061	0	0.061	4.955	-8.068	1.639	-0.061	0.244	-1.282	3.992	9.343	2.35	0	-0.183	-0.305	-9.768	-0.39	-1.404	0.122	-0.183	0	2.242	9.152	2.835	-0.061	-0.183	-0.122	0.488	9.902	0.431	-0.061	-0.183	0.061	1510067395
-9.466	-2.072	-2.156	-0.061	0	0.061	5.623	-8.089	2.005	0	1.038	-1.404	4.229	9.466	2.379	0.061	-0.488	-0.305	-9.799	-0.385	-1.327	0.183	-0.183	-0.061	2.279	9.207	2.835	0	-0.122	-0.061	0.523	9.886	0.398	-0.061	-0.061	0.061	1510067395
-9.412	-2.104	-2.137	-0.122	0.061	0.061	6.72	-8.008	2.549	0.305	1.892	-1.831	4.731	9.746	2.281	0.244	-1.77	0.122	-9.81	-0.401	-1.268	0.122	-0.244	-0.061	2.35	9.399	2.882	0.061	0	-0.061	0.603	9.874	0.431	0.061	0	0.061	1510067396
-9.405	-2.117	-2.127	-0.122	0.061	0.061	8.161	-8.069	3.33	0.854	4.395	-3.479	6.654	9.828	2.472	-0.061	-0.061	1.16	-9.705	-0.212	-1.146	0.061	-0.305	-0.122	2.638	9.576	3.034	-0.122	0.366	0.122	0.622	9.902	0.471	-0.061	-0.061	0.061	1510067396
-9.392	-2.105	-2.137	-0.183	0.061	0.061	8.161	-8.069	3.33	0.854	4.395	-3.479	7.089	9.308	2.622	-0.549	1.282	2.014	-9.594	-0.205	-1.05	-0.122	-0.305	-0.061	2.352	9.198	3.006	-0.244	0.549	0.183	0.565	9.884	0.425	-0.061	0.061	0.122	1510067396
-9.418	-2.152	-2.202	-0.183	0	0	8.5	-7.138	4.765	1.221	7.08	-4.211	7.106	8.617	3.128	-0.488	0.427	2.502	-9.686	-0.368	-1.111	-0.305	-0.122	0	2.576	8.776	2.745	-0.061	0.854	0.549	0.546	9.898	0.433	0	0.061	0.122	1510067396
-9.449	-2.143	-2.265	-0.244	0	-0.061	7.594	-6.252	5.072	2.014	9.094	-4.7	7.773	8.332	3.177	-0.549	1.038	3.235	-9.842	-0.484	-1.189	-0.305	-0.122	0	2.723	8.3	2.773	0.244	1.282	0.671	0.495	9.887	0.5	0	0.061	0.122	1510067396
-9.429	-2.163	-2.223	-0.244	-0.183	-0.122	7.594	-6.252	5.072	2.014	9.094	-4.7	7.744	8.235	2.878	-0.854	1.892	3.662	-9.801	-0.498	-1.351	-0.183	-0.183	-0.061	2.868	8.446	2.634	0.61	1.526	0.977	0.463	9.927	0.542	-0.061	0	0.122	1510067396
-9.351	-2.052	-2.151	-0.061	0	-0.183	5.386	-5.578	5.295	2.319	9.399	-4.7	7.472	8.296	2.872	-0.732	1.404	3.967	-9.801	-0.498	-1.351	-0.183	-0.183	0	3.262	8.629	2.645	0.732	2.136	1.16	0.526	9.903	0.512	0	-0.061	0.122	1510067396
-9.402	-2.048	-2.211	0	0	-0.305	4.331	-5.469	5.441	2.319	7.874	-4.7	7.116	8.373	2.588	-0.427	-0.122	4.333	-10.064	-0.59	-1.572	-0.122	-0.366	0	3.38	8.868	2.759	0.671	2.441	1.038	0.513	9.914	0.389	0	-0.122	0.122	1510067396
-9.47	-2.034	-2.189	0.122	0	-0.305	3.522	-5.387	5.383	2.38	6.47	-4.333	7.139	8.452	2.242	-0.061	-1.465	4.578	-9.866	-0.536	-1.487	0	-0.61	-0.061	3.07	9.136	2.873	0.549	2.38	0.977	0.555	9.921	0.389	0	-0.122	0.061	1510067396
-9.473	-1.872	-2.169	0.122	0.061	-0.244	2.473	-5.325	5.59	2.441	4.883	-4.028	7.178	8.522	1.962	0.305	-2.075	5.127	-9.866	-0.536	-1.487	0	-0.61	-0.122	2.61	9.262	2.909	0.427	1.953	0.854	0.645	9.904	0.294	0.061	-0.183	0.061	1510067396
-9.56	-1.859	-2.175	0.183	0.061	-0.244	2.473	-5.325	5.59	2.38	3.296	-3.601	7.313	8.259	1.543	0.793	-4.089	5.737	-9.694	-0.624	-1.218	0	-0.61	-0.122	2.121	9.247	3.042	0.366	1.465	0.61	0.678	9.904	0.297	0	-0.305	-0.061	1510067396
-9.526	-1.774	-2.164	0.183	0	-0.244	2.074	-4.936	5.944	2.014	1.831	-3.113	7.601	7.894	0.959	1.465	-6.042	5.981	-9.635	-0.561	-1.13	0.122	-0.488	-0.122	1.833	9.146	3.132	0.183	0.977	0.305	0.985	9.896	0.273	0.061	-0.305	-0.061	1510067396
-9.472	-1.816	-2.117	0.122	-0.122	-0.305	1.165	-3.785	6.342	1.892	0.916	-2.502	7.57	7.051	0.404	1.831	-7.446	5.493	-9.635	-0.561	-1.13	0.122	-0.427	-0.183	1.776	9.189	3.061	0.061	0.305	0	1.139	9.884	0.256	0.061	-0.061	-0.061	1510067396
-9.436	-1.811	-2.035	0.244	-0.305	-0.427	1.219	-3.333	6.269	0.732	-1.343	-1.038	8.205	6.162	-0.261	2.075	-8.362	4.272	-9.603	-0.61	-1.107	0.122	-0.305	-0.122	2.17	9.281	3.06	-0.122	0	-0.305	1.12	9.842	0.274	0	-0.061	-0.122	1510067396
-9.42	-2.015	-2.04	0.183	-0.122	-0.488	1.219	-3.333	6.269	0.732	-1.343	-1.038	8.872	5.188	-0.809	2.197	-6.653	3.174	-9.572	-0.49	-0.775	0	-0.244	-0.122	2.527	9.065	3.397	-0.427	0.061	-0.427	1.028	9.895	0.254	0.061	-0.183	-0.183	1510067396
-9.552	-2.401	-2.052	0.244	-0.061	-0.244	2.226	-2.504	7.263	0.244	-0.732	-0.732	9.115	4.521	-1.217	1.77	-4.822	1.221	-9.572	-0.49	-0.775	0	0	-0.061	2.548	9.254	3.195	-0.61	0.122	-0.427	1.002	9.829	0.234	0.061	-0.183	-0.244	1510067396
-9.721	-2.265	-2.213	0.122	-0.122	-0.122	2.6	-2.224	8.87	0	-0.977	-0.671	9.211	3.844	-1.848	1.099	-2.747	-0.183	-9.682	-0.592	-0.61	0	-0.244	0	2.707	9.281	3.112	-0.671	-0.366	-0.305	1.078	9.869	0.249	0.122	0.061	-0.183	1510067396
-9.466	-2.277	-2.091	-0.061	-0.122	-0.122	2.6	-2.224	8.87	0.305	-0.793	0.183	9.573	3.278	-2.521	0.854	-0.549	-0.061	-9.52	-0.525	-0.536	0	-0.122	0	2.31	8.948	3.323	-0.549	-0.244	-0.305	0.733	9.941	0.398	-0.061	-0.061	-0.122	1510067396
-9.397	-2.348	-1.994	0.061	0	-0.061	3.004	-1.95	8.937	0.305	-0.793	0.183	10.007	2.968	-3.299	0.916	-0.61	0.305	-9.52	-0.525	-0.536	0	0.244	0	1.932	8.809	3.237	-0.427	-0.366	-0.122	0.628	9.871	0.303	0.061	-0.244	-0.183	1510067396
-9.475	-2.342	-2.111	0	-0.122	0	3.579	-1.643	8.831	0.854	0.061	0.061	9.935	2.802	-3.72	0.854	-1.038	0.488	-9.656	-0.506	-0.633	0	0.305	0	2.076	8.921	3.162	-0.244	-0.732	-0.061	0.886	9.859	0.225	0	-0.061	-0.183	1510067396
-9.416	-2.292	-2.046	0	0	0.122	3.613	-1.529	9.277	0.854	0.061	0.061	10.336	2.781	-3.92	0.732	-0.244	0.793	-9.732	-0.562	-0.748	0	0.427	0	2.361	8.979	3.378	-0.183	-0.671	0.061	0.891	9.826	0.294	0	0	-0.122	1510067396
-9.411	-2.242	-2.14	-0.183	0	0.061	3.791	-1.239	8.801	0.549	-0.61	0.427	9.935	2.634	-3.938	0.61	0.366	0.61	-9.732	-0.562	-0.748	0	0.427	-0.061	2.705	9.094	3.425	-0.244	-0.549	0.122	0.793	9.895	0.231	-0.061	-0.122	-0.122	1510067396
-9.44	-2.328	-2.165	-0.244	0	0.061	4.28	-0.47	9.481	0.671	-0.488	0.305	9.508	2.427	-3.884	0.488	-1.221	0.732	-9.722	-0.468	-0.884	-0.122	0.488	0	2.847	8.984	3.45	-0.305	-0.427	0.244	0.683	9.859	0.2	-0.061	0.061	-0.122	1510067396
-9.365	-2.397	-2.137	-0.305	-0.061	0.061	4.28	-0.47	9.481	0.305	0	-0.061	9.784	2.3	-3.99	0.366	-0.793	0.732	-9.782	-0.523	-1.041	-0.305	0.61	0	2.726	8.764	3.42	-0.244	-0.305	0.305	0.638	9.902	0.227	0	0.244	-0.183	1510067396
-9.402	-2.425	-2.111	-0.183	0	0.061	3.456	-0.54	9.549	0.427	0.732	-0.427	9.546	2.265	-4.4	0.244	-0.122	0.427	-9.782	-0.523	-1.041	-0.244	0.549	0	2.673	8.796	3.438	-0.244	-0.488	0.305	0.548	9.86	0.267	-0.061	0.183	-0.122	1510067396
-9.38	-2.393	-2.102	-0.183	0	0.061	3.687	-0.877	9.274	0.488	0.305	0.061	9.696	2.04	-4.205	-0.061	-0.916	0.977	-9.805	-0.572	-1.275	-0.244	0.488	-0.061	2.823	8.853	3.374	-0.244	-0.366	0.305	0.573	9.923	0.301	-0.061	0.061	-0.122	1510067397
-9.373	-2.372	-2.139	-0.305	0.061	0.061	3.687	-0.877	9.274	0.244	0.793	0.122	9.426	1.937	-4.412	0	-1.038	0.671	-9.805	-0.547	-1.391	-0.244	0.549	0	2.757	8.735	3.368	0	-0.366	0.122	0.425	9.917	0.274	-0.061	0.183	-0.122	1510067397
-9.406	-2.425	-2.195	-0.244	0	0.061	3.835	-0.809	8.769	0.122	-0.244	-0.122	9.271	1.887	-4.833	0.183	-0.061	0.244	-9.805	-0.547	-1.391	-0.244	0.549	0	2.822	8.768	3.363	0	-0.61	0.183	0.373	9.908	0.255	0	0.122	-0.122	1510067397
-9.341	-2.413	-2.168	-0.305	0.061	0	3.667	-0.848	8.564	0.183	0.122	0	9.004	1.759	-4.968	0.183	0.244	0.183	-9.806	-0.583	-1.499	-0.305	0.427	0	3.143	8.836	3.472	-0.122	-0.366	0.122	0.36	9.926	0.319	-0.061	0.061	-0.183	1510067397
-9.366	-2.421	-2.244	-0.244	0.061	0	3.576	-0.854	8.641	0.427	0.061	0.183	9.178	1.742	-4.881	0.061	-0.122	0.183	-9.868	-0.616	-1.629	-0.305	0.488	0	3.168	8.814	3.385	-0.183	-0.183	0.061	0.425	9.897	0.292	-0.061	0	-0.122	1510067397
-9.384	-2.43	-2.358	-0.244	0.061	-0.061	3.469	-0.867	8.537	0.549	0.061	0.244	9.3	1.659	-4.711	0.061	-0.244	0	-9.868	-0.616	-1.629	-0.244	0.244	0.061	3.015	8.88	3.273	-0.061	-0.183	0	0.55	9.934	0.299	-0.122	0.122	0	1510067397
-9.414	-2.47	-2.43	-0.244	-0.122	-0.061	3.441	-0.811	8.436	0.488	-0.244	0.244	9.371	1.692	-4.845	0	0.061	-0.061	-9.751	-0.791	-1.586	-0.305	0.244	0.061	2.979	8.825	3.257	-0.183	-0.244	0	0.407	9.951	0.311	-0.122	0.061	0	1510067397
-9.337	-2.625	-2.535	-0.122	-0.305	-0.061	3.389	-0.707	8.315	0.366	-0.366	0.244	9.357	1.706	-4.913	-0.122	0.061	-0.061	-9.848	-0.915	-1.599	-0.244	0.183	0.122	3.025	8.863	3.24	-0.183	-0.183	-0.061	0.339	9.971	0.263	-0.183	0.061	0	1510067397
-9.367	-2.745	-2.608	0.061	-0.366	0	3.455	-0.598	8.446	0.305	-0.549	0.244	9.232	1.687	-4.9	-0.244	-0.122	-0.183	-9.848	-0.915	-1.599	-0.183	0.122	0.122	2.907	8.981	3.157	-0.244	-0.061	-0.122	0.335	9.928	0.228	-0.122	0	0.061	1510067397
-9.387	-2.884	-2.601	0.305	-0.427	0	3.85	-0.396	8.545	0.183	-1.099	0.183	9.176	1.747	-5.19	-0.366	-0.122	-0.244	-9.79	-1.294	-1.591	-0.061	0.061	0.183	2.766	9.073	3.054	-0.244	-0.061	-0.183	0.345	9.963	0.238	-0.122	0	0.183	1510067397
-9.3	-2.944	-2.463	0.366	-0.671	-0.061	4.131	-0.29	8.658	0	-0.671	0.183	9.196	1.871	-5.295	-0.488	-0.061	-0.244	-9.902	-1.398	-1.601	0.122	-0.122	0.183	2.545	9.076	3.013	-0.305	-0.183	-0.244	0.161	9.965	0.407	-0.183	0.061	0.305	1510067397
-9.202	-3.104	-2.353	0.427	-0.793	-0.183	4.236	-0.161	8.672	-0.122	-0.793	-0.183	9.08	2.102	-5.154	-0.61	-0.305	0	-9.902	-1.398	-1.601	0.427	-0.061	0.305	2.279	9.137	2.943	-0.366	-0.183	-0.427	0.056	9.904	0.254	-0.122	-0.061	0.366	1510067397
-9.17	-3.478	-2.211	0.732	-0.916	-0.305	4.231	-0.037	8.719	-0.061	-1.343	-0.61	9.067	2.44	-4.906	-1.038	-0.244	0.122	-9.995	-1.363	-1.635	0.732	-0.305	0.488	2.213	9.241	2.97	-0.305	-0.366	-0.671	0.209	9.883	0.293	-0.183	0.244	0.488	1510067397
-9.115	-3.732	-1.982	1.343	-0.977	-0.366	4.253	0.05	8.449	-0.183	-1.038	-0.793	8.881	2.756	-4.687	-1.465	-0.244	0.183	-10.037	-1.357	-1.647	1.038	-0.61	0.61	2.193	9.292	3.102	-0.427	-0.549	-0.977	0.218	9.922	0.489	-0.244	0.427	0.671	1510067397
-8.928	-3.772	-1.743	1.831	-0.854	-0.305	4.253	0.05	8.449	-0.244	-0.793	-0.977	8.884	2.979	-4.92	-1.709	-0.732	0.183	-10.037	-1.357	-1.647	1.465	-0.977	0.793	2.224	9.296	3.272	-0.671	-0.732	-1.221	0.139	9.959	0.719	0.061	-0.183	0.854	1510067397
-8.979	-3.789	-1.468	2.258	-0.793	-0.305	4.384	0.189	7.924	-0.366	-0.671	-1.16	9.152	3.159	-4.76	-1.953	-0.732	0.244	-9.655	-0.7	-1.491	1.953	-1.221	0.854	2.073	9.249	3.524	-0.916	-0.854	-1.526	0.205	9.977	0.821	0.183	-1.16	1.038	1510067397
-9.337	-3.603	-1.096	2.808	-0.732	-0.305	4.764	0.343	7.565	-0.732	-0.61	-1.465	9.231	3.415	-4.613	-2.258	-0.488	0.366	-9.655	-0.7	-1.491	2.502	-1.526	0.854	1.753	8.967	3.792	-0.977	-1.038	-1.77	0.477	9.942	0.807	0.061	-1.892	1.404	1510067397
-9.683	-2.978	-0.974	3.113	-0.305	-0.427	5.326	0.563	7.338	-1.16	-0.549	-1.77	9.188	3.665	-4.439	-2.502	-0.427	0.671	-9.661	-0.089	-1.32	2.808	-1.404	0.854	1.465	8.647	4.155	-0.916	-1.343	-2.014	0.708	10.22	0.749	0.061	-2.38	1.709	1510067397
-9.788	-2.627	-0.798	2.686	0.305	-0.61	5.326	0.563	7.338	-1.526	-1.038	-2.136	9.042	3.781	-4.526	-2.747	-1.099	0.671	-9.758	1.035	-1.02	2.808	-1.404	0.732	1.299	8.899	4.474	-0.854	-1.831	-2.136	0.425	10.549	0.672	-0.183	-2.319	1.587	1510067397
-9.75	-2.64	-0.461	2.563	0.427	-0.61	6.047	0.717	8.266	-1.953	-0.793	-2.075	9.485	3.656	-4.728	-3.052	-1.221	0.427	-9.758	1.035	-1.02	2.686	-1.16	0.671	1.391	9.299	4.694	-0.854	-2.197	-1.953	-0.065	10.49	0.785	-0.671	-2.441	1.16	1510067397
-9.268	-2.499	-0.422	2.747	0.977	-0.488	6.047	0.717	8.266	-1.953	-0.793	-2.075	9.939	3.391	-4.956	-2.991	-0.854	0.427	-9.631	1.163	-0.813	2.502	-0.854	0.549	1.604	9.228	4.625	-0.977	-2.441	-1.648	-0.288	10.08	0.678	-0.671	-2.441	1.16	1510067397
-8.894	-2.619	-0.427	2.625	1.221	-0.305	6.974	-0.072	8.66	-1.953	-0.427	-2.136	10.046	3.102	-5.097	-2.991	-0.854	0.427	-9.35	1.147	-0.618	2.563	-0.671	0.305	1.486	8.741	4.494	-1.038	-2.502	-1.343	0.221	9.829	0.445	-1.038	-3.845	0	1510067397
-8.728	-2.911	-0.48	2.441	1.526	-0.183	6.668	-0.507	8.46	-1.831	-0.305	-2.319	10.046	3.102	-5.097	-2.686	-0.61	0.793	-9.164	1.299	-0.48	2.686	-0.305	0.183	1.233	8.18	4.388	-0.916	-2.502	-1.099	0.859	9.617	0.845	-1.709	-3.418	-0.366	1510067397
-8.953	-3.088	-0.641	2.319	1.831	-0.061	6.167	-0.516	8.539	-1.465	-0.305	-2.563	10.046	3.102	-5.097	-2.686	-0.61	0.793	-9.254	1.487	-0.382	2.747	-0.122	0	1.135	7.948	4.387	-0.549	-2.441	-0.916	0.993	9.55	0.733	-2.014	-3.662	-0.61	1510067397
-9.077	-3.217	-0.819	2.502	2.014	0	5.964	-0.394	8.26	-1.343	-0.244	-2.502	9.046	3.01	-4.839	-1.953	-0.427	1.831	-9.487	1.625	-0.419	2.686	0	-0.122	1.309	8.075	4.529	-0.183	-2.441	-0.854	0.863	9.828	0.389	-2.136	-4.578	-0.671	1510067397
-8.911	-3.311	-0.904	2.563	2.441	0.122	5.964	-0.394	8.26	-1.343	0.183	-2.197	8.798	3.252	-4.78	-1.831	-0.732	1.831	-9.778	1.628	-0.512	2.625	-0.183	-0.305	1.546	8.288	4.681	-0.061	-2.441	-0.854	0.968	9.923	0.479	-2.136	-4.7	-0.549	1510067398
-9.085	-3.427	-0.999	2.625	2.319	0.305	6.33	-0.139	7.466	-1.404	0.61	-2.075	8.935	3.36	-4.567	-1.709	-0.854	1.831	-9.799	1.595	-0.54	2.625	-0.244	-0.488	1.482	8.425	4.717	0	-2.38	-0.916	1.256	9.839	0.307	-2.136	-5.188	-0.366	1510067398
-9.215	-3.284	-0.865	2.686	1.77	0.427	6.33	-0.139	7.466	-1.526	0.427	-1.953	9.002	3.455	-4.376	-1.709	-0.793	1.831	-9.768	1.531	-0.496	2.625	-0.244	-0.61	1.32	8.394	4.649	0.061	-2.38	-0.854	1.567	9.617	-0.028	-2.014	-6.287	-0.183	1510067398
-9.154	-3.107	-0.794	2.747	1.404	0.61	6.418	0.166	6.942	-1.709	0.671	-1.892	9.021	3.503	-4.344	-1.831	-0.793	1.831	-9.71	1.415	-0.371	2.686	-0.305	-0.732	1.184	8.439	4.522	0.061	-2.502	-0.854	2.168	9.153	-0.457	-1.587	-6.958	-0.183	1510067398
-9.227	-2.894	-0.677	2.502	1.343	0.671	6.418	0.166	6.942	-1.831	0.671	-1.892	8.971	3.479	-4.511	-1.892	-0.854	1.892	-9.554	1.343	-0.319	2.747	-0.244	-0.854	1.022	8.591	4.425	0.122	-2.563	-0.793	2.817	8.568	-0.595	-0.244	-5.371	-0.488	1510067398
-9.521	-2.949	-0.828	2.38	1.526	0.671	6.418	0.214	7.193	-1.892	0.549	-1.892	9.138	3.51	-4.633	-1.953	-0.793	1.953	-9.528	1.343	-0.285	2.747	-0.122	-0.854	0.97	8.71	4.43	0.122	-2.625	-0.793	2.946	8.629	-0.779	0	-4.395	-0.671	1510067398
-9.934	-2.899	-1.103	1.892	1.587	0.732	6.476	0.147	7.367	-1.953	0.732	-1.831	9.209	3.413	-4.853	-2.014	-0.977	1.953	-9.589	1.345	-0.327	2.747	0.122	-0.916	0.957	9.043	4.371	0.183	-2.808	-0.671	3.241	9.241	-0.252	0.183	-3.479	-1.221	1510067398
-10.919	-3.569	-1.396	2.502	-0.061	0.549	6.588	-0.018	7.696	-1.892	0.854	-1.831	9.551	3.277	-4.882	-1.953	-0.854	1.892	-9.733	1.226	-0.337	2.563	0.366	-0.916	1.335	9.158	4.268	0.061	-3.052	-0.549	3.409	9.854	0.469	0.977	-1.221	-1.587	1510067398
-9.4	-3.177	-1.184	2.93	0.61	1.038	6.598	-0.299	7.973	-1.953	0.916	-1.831	9.636	3.127	-4.87	-2.014	-0.671	2.014	-10.314	0.468	-0.581	2.441	-0.366	-0.977	1.503	9.379	3.817	-0.061	-3.113	-0.61	6.379	10.585	1.114	0.732	0.122	-0.549	1510067398
-8.987	-3.183	-1.556	2.197	1.404	0.916	6.598	-0.299	7.973	-1.953	0.916	-1.953	9.283	2.899	-5.302	-2.136	-0.732	2.136	-9.487	-0.165	-0.409	2.808	0.366	-1.038	1.18	9.373	3.25	-0.244	-3.296	-0.549	1.34	9.978	1.115	0.977	-0.61	-0.244	1510067398
-9.4	-3.662	-2.031	2.747	1.282	0.793	5.914	-0.562	8.003	-1.953	1.038	-2.197	8.885	2.639	-5.601	-2.136	-0.732	2.136	-9.391	-0.449	-0.493	2.869	0.793	-0.916	1.06	9.472	2.767	-0.488	-3.54	-0.427	-0.419	10.186	0.627	0.793	-4.333	-1.16	1510067398
-8.891	-3.732	-2.082	3.113	1.221	0.793	5.914	-0.562	8.003	-1.953	1.038	-2.197	8.649	2.233	-5.717	-2.502	-0.671	2.319	-9.759	-0.976	-0.705	2.869	0.488	-0.671	1.335	9.618	2.238	-0.549	-3.845	-0.549	1.76	9.991	0.598	0.671	-2.747	-0.977	1510067398
-8.581	-3.724	-2.379	3.54	1.526	0.916	4.987	-0.718	7.423	-2.014	1.465	-2.808	8.64	1.901	-5.742	-2.869	-0.549	2.38	-9.78	-1.676	-0.65	3.174	0.488	-0.488	1.684	9.696	1.847	-0.61	-3.723	-0.854	2.29	9.806	0.675	0.549	-0.793	-0.549	1510067398
-8.366	-3.231	-3.165	3.845	2.136	1.099	4.987	-0.718	7.423	-1.953	1.221	-2.991	8.681	1.802	-6.093	-2.869	-0.549	2.38	-9.794	-2.119	-0.803	3.723	0.244	-0.366	1.706	10.078	1.62	-0.671	-3.418	-0.916	0.316	9.838	0.025	0.549	-0.793	-0.549	1510067398
-8.582	-2.895	-3.889	3.906	1.709	1.038	4.901	-1.231	7.223	-2.014	0.854	-3.174	8.611	1.849	-6.511	-3.418	-0.488	2.258	-9.847	-2.085	-0.858	3.906	0.183	-0.244	1.635	10.221	1.524	-0.854	-3.662	-0.916	0.109	9.715	-0.756	0.61	-2.93	-0.244	1510067398
-8.885	-2.677	-4.152	3.784	2.136	0.854	4.965	-1.607	7.504	-2.197	0.854	-3.418	8.581	1.773	-6.6	-3.54	-0.549	2.258	-9.885	-2.022	-0.944	3.967	0.183	-0.244	1.689	10.143	1.415	-1.038	-4.028	-1.038	1.055	9.665	-1.093	0.549	-2.441	0.061	1510067398
-9.357	-2.803	-4.368	3.601	1.648	0.916	5.364	-2.109	7.86	-2.38	0.671	-3.54	8.518	1.513	-6.626	-3.54	-0.549	2.258	-10.05	-2.035	-1.018	4.028	0.183	-0.305	1.82	10.005	1.3	-1.099	-4.15	-1.099	0.38	10.033	-1.218	0.305	-1.831	0.122	1510067398
-9.178	-2.754	-4.089	3.418	1.282	0.977	5.462	-2.578	8.043	-2.38	0.732	-3.601	8.423	1.165	-6.934	-3.601	-0.793	2.38	-10.19	-2.098	-1.022	4.089	0.244	-0.366	1.986	9.953	1.069	-1.099	-4.272	-1.221	-0.303	10.179	-1.427	0.244	-2.747	-0.061	1510067398
-9.074	-2.723	-3.787	3.601	1.282	0.916	5.156	-2.83	8.027	-2.319	0.793	-3.662	8.305	0.75	-7.16	-3.54	-0.793	2.441	-9.932	-2.005	-1.013	4.211	0.122	-0.366	2.062	9.866	0.977	-0.977	-4.333	-1.282	-0.079	10.063	-1.328	0.122	-2.869	-0.122	1510067398
-8.955	-2.689	-3.662	3.662	1.343	0.793	4.668	-2.912	8	-2.441	0.732	-3.601	8.301	0.584	-6.997	-3.54	-0.793	2.441	-9.721	-1.973	-0.965	4.272	0.183	-0.366	2.17	9.522	0.985	-0.854	-4.211	-1.282	0.323	9.905	-1.285	0.122	-2.441	-0.244	1510067398
-9.065	-2.754	-3.718	3.723	1.038	0.732	4.224	-2.682	7.808	-2.38	0.854	-3.54	8.221	0.572	-6.667	-3.235	-0.732	2.38	-9.672	-1.769	-0.962	4.15	0.183	-0.244	2.357	9.42	1.055	-0.732	-3.906	-1.343	-0.007	9.848	-1.294	0.122	-2.686	-0.366	1510067398
-9.172	-2.699	-3.533	3.906	0.977	0.793	4.224	-2.682	7.808	-2.197	0.793	-3.479	8.303	0.602	-6.436	-3.296	-0.793	2.136	-9.764	-1.742	-0.993	3.967	0.183	-0.122	2.601	9.63	1.194	-0.732	-3.784	-1.404	0.214	9.922	-1.065	0.061	-3.052	-0.366	1510067398
-9.356	-2.297	-3.298	3.906	0.916	0.793	4.644	-2.135	7.391	-2.136	0.61	-3.235	8.582	0.729	-6.333	-3.296	-0.793	2.136	-9.845	-1.818	-1.127	4.028	0	0	2.833	9.843	1.355	-0.793	-3.54	-1.404	0.517	9.934	-1.041	0.061	-3.418	-0.183	1510067398
-9.422	-1.909	-3.189	3.723	0.732	0.671	4.913	-2.047	7.302	-2.075	0.305	-3.113	9.013	0.974	-6.231	-3.357	-0.671	1.709	-9.588	-1.781	-1.11	4.028	0	0.061	2.701	9.941	1.491	-0.977	-3.357	-1.343	0.813	9.891	-1.162	-0.122	-3.418	-0.061	1510067398
-9.516	-1.885	-3.191	3.418	0.305	0.549	4.905	-2.013	7.495	-2.014	0.122	-3.174	9.339	1.141	-6.112	-3.357	-0.244	1.587	-9.361	-1.646	-1.093	3.906	0	0.183	2.476	9.929	1.523	-1.221	-3.357	-1.221	1.203	9.783	-1.05	-0.122	-2.808	-0.183	1510067398
-9.784	-2.315	-2.866	3.601	-0.061	0.671	4.905	-2.013	7.495	-1.953	-0.122	-3.235	9.325	1.121	-6.157	-3.357	-0.244	1.587	-9.25	-1.52	-1.005	3.723	0.122	0.427	2.415	9.867	1.515	-1.526	-3.418	-1.038	1.223	9.751	-1.219	-0.122	-2.808	-0.183	1510067399
-9.636	-2.527	-2.474	3.845	-0.366	0.977	4.926	-1.83	7.982	-1.77	-0.061	-3.357	9.362	1.048	-6.203	-3.357	0.183	1.343	-9.154	-1.611	-0.925	3.662	0.366	0.61	2.448	9.897	1.543	-1.709	-3.296	-0.916	0.709	10.014	-0.665	-0.305	-2.563	-0.122	1510067399
-9.027	-2.79	-2.763	3.906	-0.061	1.16	5.089	-1.814	8.099	-1.587	0	-3.357	9.522	1.152	-6.353	-3.418	0.488	1.282	-8.921	-1.827	-0.864	3.723	0.793	0.977	2.335	10.005	1.47	-1.892	-3.174	-0.671	1.558	9.848	-0.482	-0.488	-3.113	0.305	1510067399
-8.197	-3.375	-2.523	3.235	-0.366	1.099	5.207	-1.713	8.128	-1.343	0	-3.418	9.423	1.549	-6.471	-3.418	0.488	1.282	-9.767	-1.829	-0.9	4.028	1.038	1.404	2.464	10.094	1.702	-2.014	-3.174	-0.732	3.451	9.477	-0.579	-0.488	-2.686	0.977	1510067399
-8.495	-2.894	-2.206	2.869	-0.549	0.671	5.207	-1.713	8.128	-1.099	-0.427	-3.54	9.015	1.796	-6.385	-3.601	0.244	1.343	-11.191	-0.022	-1.446	4.761	-1.465	1.282	2.986	10.094	2.736	-1.648	-3.235	-1.343	4.109	8.973	0.563	-0.488	-2.686	0.977	1510067399
-9.213	-3.612	-2.413	2.747	-1.038	-0.366	5.609	-1.479	8.032	-1.099	-0.732	-3.418	8.843	1.803	-5.564	-2.93	-0.061	1.282	-9.63	1.426	-0.378	3.601	-0.305	1.404	2.606	8.583	3.846	-1.16	-3.113	-1.587	1.159	10.761	2.371	-1.526	-3.113	3.967	1510067399
-9.978	-3.475	-1.459	2.625	-0.183	-0.244	6.84	-1.213	7.527	-1.16	-0.122	-3.296	8.917	2.354	-4.565	-2.93	-0.061	1.282	-9.957	1.365	0.061	2.625	0.122	0.793	1.91	7.592	4.131	-1.16	-2.197	-0.916	-1.641	12.629	2.432	-2.625	-5.859	3.052	1510067399
-10.562	-2.9	-0.632	2.014	0.427	-0.061	6.84	-1.213	7.527	-1.16	0.183	-3.174	9.13	3.046	-4.297	-2.502	0.061	1.038	-10.287	1.181	-0.09	2.869	0.122	0.488	1.726	8.276	4.171	-1.282	-1.892	-0.732	-1.827	11.475	1.243	-2.625	-5.859	3.052	1510067399
-9.879	-2.687	-0.206	2.197	1.038	-0.061	7.139	-1.202	7.239	-1.221	0.488	-2.625	9.262	3.326	-5.374	-2.625	-0.671	1.038	-10.296	1.264	-0.4	2.869	-0.427	0.427	1.43	9.412	4.575	-0.671	-2.014	-1.099	-1.199	10.909	0.342	-1.587	-7.751	2.747	1510067399
-9.259	-2.493	-0.331	2.747	0.732	0.122	7.317	-1.078	6.679	-1.221	-0.061	-2.136	9.611	3.23	-5.637	-2.625	-0.671	1.038	-9.735	1.257	-0.404	2.808	-0.183	0.183	1.053	9.071	4.561	-0.793	-2.502	-0.854	0.464	10.009	0.215	-1.77	-5.676	1.648	1510067399
-8.71	-2.603	-0.256	2.502	0.61	0.183	7.317	-1.078	6.679	-1.282	-0.854	-2.075	9.55	3.285	-4.406	-1.831	0.549	1.221	-9.28	1.325	-0.321	2.869	0	-0.061	0.895	8.283	4.502	-0.916	-2.625	-0.671	2.237	9.459	-0.213	-2.625	-2.075	0.793	1510067399
-8.378	-3.003	-0.183	2.319	0.671	0.183	6.821	-0.682	6.854	-1.282	-1.16	-2.197	8.847	3.171	-3.665	-2.014	0.183	1.282	-9.156	1.663	-0.294	2.747	0.183	-0.122	1.171	7.911	4.364	-0.854	-2.686	-0.671	2.667	8.969	0.15	-2.747	1.465	0.427	1510067399
-8.506	-3.224	-0.257	2.38	0.977	0.183	6.824	0.463	7.139	-1.526	-0.671	-2.136	8.445	2.85	-3.809	-2.014	0.183	1.282	-9.24	1.931	-0.383	2.502	0.122	-0.122	1.581	7.886	4.439	-0.671	-2.625	-0.732	1.109	8.492	0.701	-1.77	1.343	0	1510067399
-8.799	-3.1	-0.269	2.502	1.404	0.366	6.824	0.463	7.139	-1.77	0.366	-2.075	8.886	2.65	-3.927	-1.953	-0.671	1.221	-9.516	1.933	-0.447	2.258	0.122	-0.183	1.937	7.928	4.548	-0.488	-2.441	-0.793	0.057	8.65	1.187	-1.099	-0.916	-0.366	1510067399
