# Supplementary material for: A deep learning approach for lower back-pain risk prediction during manual lifting
Source: PLoS One. 2021 Feb 19;16(2):e0247162. doi: 10.1371/journal.pone.0247162 (PMC7894914; doi:10.1371/journal.pone.0247162)
Supplement: S1 Data — (ZIP) [file pone.0247162.s001.zip › source-used/Subject_01_P1_Zone10_T3.csv]

Side_A_x	Side_A_y	Side_A_z	Side_G_x	Side_G_y	Side_G_z	LtWt_A_x	LtWt_A_y	LtWt_A_z	LtWt_G_x	LtWt_G_y	LtWt_G_z	RtWt_A_x	RtWt_A_y	RtWt_A_z	RtWt_G_x	RtWt_G_y	RtWt_G_z	Back_A_x	Back_A_y	Back_A_z	Back_G_x	Back_G_y	Back_G_z	UArm_A_x	UArm_A_y	UArm_A_z	UArm_G_x	UArm_G_y	UArm_G_z	Thig_A_x	Thig_A_y	Thig_A_z	Thig_G_x	Thig_G_y	Thig_G_z	Time_stp
-8.531	-4.386	-1.525	-0.549	0.061	-0.427	9.068	-0.06	4.217	-0.122	1.709	-0.244	10.164	0.187	0.842	-0.305	-0.488	0.549	-9.009	-0.486	3.024	-0.244	-0.671	-0.122	1.111	9.408	2.99	-0.122	0.122	0.488	0.792	9.719	-0.383	0.305	0.061	-0.122	1510067126
-8.683	-4.46	-1.47	-0.549	-0.244	-0.366	8.088	-0.444	4.234	0	0.977	-0.183	10.162	0.157	0.762	-0.305	-0.488	0.549	-9.009	-0.486	3.024	-0.549	-0.549	-0.061	1.181	9.117	2.912	-0.061	0.488	0.427	0.883	9.701	-0.218	0.427	0.549	-0.305	1510067126
-8.731	-4.414	-1.544	-0.732	-0.183	-0.427	8.001	-0.646	4.521	0.183	0.183	-0.061	10.609	0.175	0.52	-0.244	-0.366	0.488	-8.965	-0.653	3.147	-0.61	-0.549	-0.122	0.778	9.275	2.708	-0.122	0.488	0.488	0.828	9.771	-0.267	0.427	0.549	-0.305	1510067126
-8.994	-4.283	-1.608	-0.671	-0.305	-0.183	7.913	-0.676	4.279	0.488	-1.16	0.122	11.139	0.349	-0.159	-0.244	0	0.61	-8.775	-1.176	3.309	-0.61	-0.427	0	0.778	9.275	2.708	0.122	0.427	0.427	0.749	9.741	-0.377	0.244	0.366	-0.183	1510067126
-9.402	-4.094	-1.664	-0.671	-0.549	0	9.091	-0.763	3.523	0.549	-0.427	0.122	10.875	1.245	-1.272	-0.244	0	0.61	-8.775	-1.176	3.309	-0.366	0.183	0	0.34	10.042	2.683	0	0.366	0.244	1.738	9.716	-0.719	0.122	0.671	-0.305	1510067126
-9.226	-3.96	-1.554	-0.488	-0.061	0.244	9.239	-0.975	2.107	-0.244	0.122	-0.061	10.007	2.027	-1.861	0.732	-0.122	-0.61	-9.049	-1.553	3.242	-0.305	0.732	-0.061	-0.688	10.557	3.541	-0.183	-0.977	-0.183	2.121	9.989	-0.861	0.122	0.671	-0.305	1510067126
-8.826	-4.181	-1.625	-0.305	0.671	0.427	8.448	-1.555	1.619	-1.526	-0.305	0.122	9.221	2.357	-1.229	1.465	0.488	-1.953	-9.362	-1.302	2.622	-0.122	0.854	-0.122	-0.688	10.557	3.541	-0.305	-1.221	-0.427	1.098	9.866	-0.922	-0.244	0.916	0	1510067126
-9.042	-4.419	-1.797	-0.061	0.793	0.488	7.385	-1.78	2.031	-1.953	-0.183	0.854	8.488	2.272	-0.084	1.465	0.488	-1.953	-9.362	-1.302	2.622	-0.244	0.854	-0.183	0.111	10.55	3.395	-0.61	-1.831	-1.038	0.701	9.783	-0.985	0.061	-0.183	-0.183	1510067126
-8.709	-4.64	-2.184	0.061	0.366	0.305	6.826	-0.644	2.576	-2.441	-1.526	1.892	8.849	1.652	0.465	1.221	-2.991	-3.479	-9.516	-1.055	2.481	-0.244	0.793	-0.305	1.647	9.824	2.847	-0.671	-1.953	-1.709	0.595	10.036	-1.108	0.061	-0.183	-0.183	1510067126
-8.374	-4.578	-2.169	-0.366	0.122	0.061	8.089	-0.518	3.777	-2.502	-1.343	2.136	10.712	1.227	0.295	1.099	-3.845	-3.479	-9.359	-1.351	2.347	-0.305	0.549	-0.183	1.647	9.824	2.847	-0.671	-1.831	-2.136	0.089	10.123	-0.428	0.183	-0.183	-0.061	1510067126
-8.003	-4.267	-1.925	-0.366	0.122	0.061	8.117	-0.895	4.925	-1.953	-1.343	1.892	12.519	0.932	0.11	1.099	-3.845	-3.479	-9.359	-1.351	2.347	-0.183	0.183	-0.122	1.41	9.276	2.677	-0.366	-1.526	-2.136	-0.122	9.702	-0.428	-0.122	-0.061	-0.183	1510067126
-8.466	-4.242	-1.883	-0.122	-0.061	0	7.959	-0.705	5.27	-1.404	-2.319	1.892	12.671	0.218	-0.152	0.793	-2.075	-1.953	-8.716	-1.162	2.454	-0.305	-0.061	-0.122	0.919	8.364	2.499	-0.183	-1.465	-1.77	1.059	9.29	-0.608	-0.061	0.122	-0.549	1510067126
-9.262	-4.082	-1.591	0	-0.549	0.305	9.484	-1.12	5.556	-1.038	-1.587	1.526	13.248	0.17	0.56	0.671	-1.587	-0.671	-8.363	-1.428	2.862	-0.488	0.549	-0.122	0.919	8.364	2.499	0	-0.732	-1.221	2.308	9.662	-0.085	0.061	0.244	-0.427	1510067127
-9.628	-3.718	-2.041	-0.671	0.061	0.488	9.854	-1.168	5.786	-0.549	-2.319	0.732	13.645	0.382	0.924	0.671	-1.587	-0.671	-9.03	-1.876	2.728	0	0.671	-0.244	0.044	8.113	2.336	0.061	0.122	0	0.715	9.874	-0.407	-0.366	0.183	0.244	1510067127
-9.186	-3.597	-2.279	-0.671	0.061	0.427	10.569	-1.218	6.141	-0.549	-2.319	0.732	13.562	0.88	0.456	-0.183	-0.244	0.916	-9.319	-1.199	2.4	0.244	0.854	-0.183	1.139	10.145	2.832	0.61	0.366	1.099	0.218	10.025	-0.461	-0.366	0.183	0.244	1510067127
-8.94	-3.353	-2.257	-0.366	-0.122	0.732	11.614	-1.823	5.883	0.793	-0.854	0.061	13.572	1.298	0.208	-0.366	0.122	1.587	-9.168	-1.213	2.035	-0.427	1.221	-0.061	1.139	10.145	2.832	0.916	0.183	1.404	1.16	9.841	-0.805	0	0.183	-0.488	1510067127
-9.103	-2.877	-2.475	-0.427	1.099	1.099	11.544	-1.927	5.231	1.282	0.488	-0.732	13.031	1.125	-0.03	-0.366	0.122	1.587	-9.448	-1.585	1.628	-0.305	0.916	-0.122	1.785	10.1	2.651	0.549	0.671	1.587	1.053	9.668	-1.224	-0.061	1.282	-0.549	1510067127
-9.551	-2.976	-2.68	-0.427	0.488	1.221	10.283	-1.721	4.503	1.587	-0.061	-1.343	12.136	1.024	-0.24	-0.061	1.404	1.709	-9.583	-1.687	1.156	-0.549	1.465	0.061	1.846	10.038	2.322	0.305	0.793	1.953	1.284	9.851	-1.202	-0.122	0.61	-0.366	1510067127
-9.125	-2.838	-2.546	-0.427	0.732	0.916	9.961	-1.677	3.844	1.77	0.671	-1.465	11.477	1.122	-0.397	-0.061	1.404	1.648	-9.654	-2.032	0.573	-0.488	1.465	0	1.846	10.038	2.322	-0.061	0.732	2.319	1.36	9.816	-0.846	-0.366	-0.122	-0.244	1510067127
-9.001	-2.736	-2.711	-0.244	0.305	0.427	9.14	-1.639	3.273	1.709	1.465	-1.526	10.56	0.959	-0.502	-0.061	1.404	1.648	-9.824	-1.997	0.079	-0.305	1.404	0.061	2.222	9.758	2.2	-0.305	0.61	2.136	0.36	9.967	-0.596	-0.488	0.122	-0.427	1510067127
-8.996	-2.914	-2.798	-0.305	0.366	0.183	8.071	-1.452	2.943	1.404	0.366	-1.526	9.487	0.656	-0.641	-0.061	1.038	1.282	-9.895	-1.915	-0.272	-0.366	0.916	0.183	2.613	8.726	1.96	-0.244	0.366	1.648	0.018	9.855	-0.541	-0.488	0.122	-0.427	1510067127
-8.958	-3.042	-2.795	0.061	-0.366	0.122	7.462	-1.077	2.944	1.099	0.427	-1.404	8.918	0.368	-0.641	0.061	0.854	0.793	-9.761	-2.089	-0.334	-0.305	0.732	0.244	2.613	8.726	1.96	-0.244	0.183	1.16	0.674	9.878	-0.348	-0.427	-0.305	-0.671	1510067127
-9.106	-2.931	-2.799	0.244	-0.549	0.061	6.666	-0.725	3.046	0.793	0.366	-1.099	8.789	0.274	-0.467	0.061	0.854	0.793	-9.639	-2.303	-0.323	-0.244	0.244	0.305	2.753	8.557	1.891	-0.244	0.305	0.671	0.907	9.691	-0.081	-0.366	-0.122	-0.549	1510067127
-9.095	-2.779	-2.71	0.732	-0.427	0.122	6.343	-0.453	3.153	0.488	-0.427	-0.793	9.217	0.233	-0.272	0	0.671	0.305	-9.557	-2.35	-0.239	0	0	0.427	2.469	9.135	2.035	-0.244	0.549	0.244	0.364	9.805	-0.066	-0.671	0.061	-0.488	1510067127
-9.177	-2.485	-2.816	0.671	-0.732	0	6.95	-0.386	3.445	0.305	-0.366	-0.488	9.861	0.365	-0.085	-0.122	0.122	-0.488	-9.32	-2.506	-0.328	0.061	0.183	0.427	2.469	9.135	2.035	-0.244	0.61	0	0.705	9.857	0.136	-0.61	-0.732	-0.305	1510067127
-9.1	-2.424	-2.734	0.488	-0.732	-0.061	7.36	-0.184	3.583	0.122	-0.427	-0.244	10.479	0.437	0.142	-0.122	0.122	-0.488	-9.478	-2.505	-0.3	0.427	-0.061	0.488	2.289	9.429	2.042	-0.427	0.244	-0.183	1.026	9.703	-0.278	-1.038	-0.671	-0.305	1510067127
-9.205	-2.61	-2.903	0.427	-0.549	0.183	8.106	-0.005	3.73	-0.183	-0.854	-0.305	10.479	0.437	0.142	-0.122	0.244	-0.732	-9.924	-2.2	-0.093	0.671	0.183	0.732	2.737	9.951	2.668	-0.671	-0.183	-0.305	0.383	9.721	-0.269	-1.038	-0.671	-0.305	1510067127
-9.19	-3.08	-3.092	0.183	-0.549	0	8.821	0.255	3.945	-0.305	-0.793	-0.427	11.274	0.566	0.555	-0.244	0.427	-0.977	-10.078	-1.389	-0.004	0.732	-0.366	0.854	2.737	9.951	2.668	-0.732	-0.122	-0.549	0.383	9.721	-0.269	-0.488	-0.183	-0.244	1510067127
-9.777	-4.01	-2.564	0.61	-1.648	-0.061	9.603	0.355	4.02	-0.488	-0.305	-0.366	11.788	0.715	0.848	-0.305	-0.061	-1.038	-10.212	-1.245	0.366	0.305	-0.122	0.732	2.517	9.799	3.045	-0.732	-0.488	-0.549	1.169	10.081	-0.446	-0.61	-0.732	-0.488	1510067127
-10.003	-4.654	-1.817	0.549	-2.197	0.183	10.107	0.169	3.738	-0.488	-0.366	-0.488	11.788	0.715	0.848	-0.366	0.183	-0.854	-10.823	-1.504	0.834	0.671	0.244	0.671	1.455	9.475	3.285	-0.854	-0.549	-0.305	2.377	10.397	0.988	-0.916	-0.122	-0.122	1510067127
-9.281	-4.724	-1.085	1.038	-1.892	0.305	10.344	-0.061	3.268	-0.549	-0.793	-0.549	11.549	2.044	0.374	-0.671	0.549	-0.549	-10.728	-1.043	1.048	1.587	-0.427	0.61	1.455	9.475	3.285	-0.549	-0.427	-0.305	1.543	11.048	2.555	-1.16	0.549	0.854	1510067127
-9.075	-4.529	-0.86	1.221	-2.136	-0.122	10.368	-0.053	2.741	-0.732	-0.488	-0.488	10.843	2.623	0.153	-0.854	0.305	-0.305	-10.21	0.097	1.335	1.343	-0.549	0.488	1.327	9.619	4.089	-0.244	-0.305	-0.671	1.114	11.105	2.219	-1.526	-0.549	1.526	1510067127
-8.977	-4.444	-0.153	0.854	-1.221	-0.244	10.209	0.049	2.359	-0.916	0.061	-0.427	10.174	2.789	0.498	-0.732	0	-0.244	-9.847	0.938	1.817	0.916	-0.549	0.366	0.79	9.061	4.455	-0.244	-0.488	-0.793	1.114	11.105	2.219	-1.831	-1.77	2.38	1510067127
-9.26	-4.252	0.148	0.671	-0.061	-0.122	9.799	0.111	1.931	-0.793	0.305	-0.427	10.174	2.789	0.498	-0.549	0.183	-0.427	-9.568	1.207	1.977	0.732	-0.61	0.427	0.382	8.8	4.605	-0.244	-0.183	-0.549	0.513	10.975	1.208	-0.793	-2.075	2.747	1510067127
-9.129	-4.206	0.128	0.732	-0.671	-0.488	9.46	0.151	1.27	-0.61	-0.122	-0.366	10.889	3.147	0.663	-0.366	-0.183	-0.671	-9.599	1.16	2.028	0.61	-0.244	0.427	0.63	9.022	4.727	-0.427	0.244	-0.427	-0.526	10.178	0.955	0.366	-1.892	2.93	1510067127
-8.561	-3.874	0.175	0.427	-0.122	-0.61	9.505	0.037	0.786	-0.488	-0.061	-0.183	10.78	3.303	0.824	-0.244	-0.061	-0.671	-9.86	0.947	1.735	0.488	-0.61	0.183	0.123	9.126	4.534	-0.427	0.305	-0.488	0.08	9.792	0.678	0.366	-0.427	2.197	1510067127
-8.445	-3.973	0.287	0.366	0.061	-0.366	9.467	0.057	0.431	-0.305	-0.732	-0.122	10.319	3.122	1.054	-0.305	0	-0.671	-9.528	1.141	1.756	0.61	-0.549	0.122	0.123	9.126	4.534	-0.427	-0.61	-0.61	-0.679	9.366	1.276	1.221	0.305	1.587	1510067127
-8.223	-3.765	0.563	0.61	0.183	-0.244	9.56	0.087	0.512	-0.427	-1.221	-0.122	10.002	2.811	0.97	-0.427	-0.244	-0.549	-9.268	1.269	1.792	0.488	-0.488	0.061	0.169	8.52	4.45	-0.366	-0.671	-0.61	-0.679	9.366	1.276	1.404	1.343	0.854	1510067128
-8.241	-3.393	0.286	0.488	0.427	-0.122	9.509	0.136	0.912	-0.61	-0.793	0	9.796	2.403	0.581	-0.61	-0.244	-0.427	-8.979	1.292	1.902	0.427	-0.549	-0.061	0.413	8.135	4.322	-0.244	-0.549	-0.61	-0.565	8.67	1.407	1.16	0.488	0.488	1510067128
-8.104	-3.537	0.301	-0.122	0.671	-0.122	9.36	-0.038	1.53	-0.732	-0.427	0.122	9.796	2.403	0.581	-0.488	-0.366	-0.366	-8.826	1.62	2.149	0.244	-0.305	-0.122	0.463	8.108	4.378	-0.061	-0.366	-0.488	-0.565	8.67	1.407	1.587	-0.977	-0.244	1510067128
-8.787	-3.656	0.055	-0.366	0.793	0	9.463	-0.299	2.066	-0.549	-0.366	0.305	10.533	2.189	0.145	-0.183	-0.427	-0.305	-8.995	1.781	2.064	-0.122	-0.183	-0.183	0.518	8.275	4.551	0.122	-0.061	-0.305	1.371	9.287	1.9	0.427	-0.427	-0.427	1510067128
-9.049	-3.693	0.005	-0.366	0.977	0	9.956	-0.689	2.293	-0.183	0.244	0.488	10.753	2.095	0.227	0.183	-0.488	-0.183	-9.148	1.641	1.921	-0.427	0	-0.366	0.744	8.498	4.527	0.366	-0.122	-0.183	2.393	9.217	0.377	0.61	-1.831	0	1510067128
-9.399	-4.426	-0.299	-0.427	1.16	0	10.118	-0.805	2.034	0.305	0.183	0.549	10.988	1.994	0.543	0.488	-0.488	0.061	-9.264	1.28	1.924	-0.61	0.183	-0.549	0.744	8.498	4.527	0.427	-0.183	0	0.784	9.726	1.08	0.916	0	-0.427	1510067128
-10.33	-4.832	-0.494	-0.061	0.061	-0.061	10.156	-0.51	1.681	0.427	-0.183	0.549	11.294	2.139	0.775	0.732	-0.427	0.244	-9.691	0.797	1.877	-0.61	0.305	-0.671	0.869	8.709	4.319	0.549	0.122	0.244	0.784	9.726	1.08	-0.244	0.488	-1.526	1510067128
-9.177	-4.207	-0.287	0.671	0.183	0.366	10.104	-0.288	1.623	0.427	0	0.671	11.559	2.489	0.67	0.671	-0.366	0.427	-10.279	0.191	1.776	-0.732	0	-0.61	0.735	9.714	3.892	0.732	0.183	0.366	3.962	10.83	1.026	0.793	0	-1.953	1510067128
-8.593	-3.082	-0.621	-0.244	0.977	0.244	9.961	-0.276	1.684	0.366	-0.122	0.671	11.547	2.651	0.429	0.549	-0.244	0.488	-9.463	-0.335	1.827	-0.244	0.061	-0.854	0.735	9.714	3.892	0.671	0.061	0.366	3.031	10.312	0.342	0.61	-0.244	-0.854	1510067128
-9.314	-3.659	-0.729	-0.916	0.61	0.244	9.777	-0.36	1.847	0.183	-0.061	0.549	11.06	2.573	0.335	0.488	-0.061	0.61	-9.018	-0.03	1.829	-0.183	0.427	-0.732	0.447	9.52	3.778	0.488	0.061	0.488	3.031	10.312	0.342	-1.465	0.854	-0.183	1510067128
-9.292	-3.708	-0.743	-0.183	0.671	0.305	9.639	-0.371	2.134	0.122	0.366	0.366	10.574	2.204	0.28	0.488	0.183	0.732	-9.219	0.123	1.762	-0.366	0.671	-0.549	0.281	9.286	3.548	0.305	-0.061	0.732	0.29	9.473	1.049	-0.488	-0.854	-0.854	1510067128
-8.586	-3.436	-1.343	-0.549	1.221	0.061	9.656	-0.205	2.36	0.244	0.549	0.305	10.574	2.204	0.28	0.427	0.061	0.549	-9.329	-0.177	1.571	-0.732	0.549	-0.488	0.941	9.341	3.342	0.305	-0.305	0.671	1.02	9.662	-0.191	0.61	-0.671	-0.916	1510067128
-8.452	-3.295	-2.115	-0.671	1.404	-0.183	9.507	-0.269	2.309	0.488	0.427	0.122	10.531	1.839	0.323	0.305	0.061	0.488	-9.074	-0.861	1.298	-0.854	0.61	-0.427	1.385	9.296	2.927	0.305	-0.122	0.549	1.726	9.973	0.049	0.244	0.977	-1.038	1510067128
-9.46	-3.908	-3.124	-0.427	0.244	-0.244	9.142	-0.346	2.08	0.61	0.061	-0.305	10.654	1.402	0.266	0.183	0.183	0.488	-9.624	-1.782	1.071	-0.671	0.793	-0.366	1.504	9.135	2.304	0	0.061	0.549	0.56	9.799	0.169	0.183	1.404	-1.16	1510067128
-9.461	-4.1	-3.2	-0.122	0.122	0	8.591	-0.321	2.248	0.488	-0.061	-0.488	10.546	0.894	-0.203	0	0.305	0.366	-10.49	-2.227	0.584	-0.427	0.244	-0.122	1.875	9.628	2.084	-0.183	0.244	0.366	0.103	10.252	-0.475	0.122	1.16	-0.793	1510067128
-9.155	-3.774	-2.817	0.061	0.122	0	8.251	-0.458	2.731	0.122	-0.549	-0.244	10.746	0.706	-0.663	-0.244	-0.061	-0.061	-10.585	-2.53	0.22	-0.183	-0.183	-0.061	2.339	10.463	2.038	-0.061	-0.061	-0.122	0.103	10.252	-0.475	0	-0.122	-0.549	1510067128
-9.154	-3.242	-2.537	0.366	-0.061	-0.305	8.701	-0.908	3.196	-0.366	-0.488	0.183	10.746	0.706	-0.663	-0.366	-0.732	-0.427	-9.872	-2.723	0.206	0.122	-0.305	-0.122	2.439	10.518	2.102	0	-0.488	-0.549	0.382	10.311	-0.577	-0.244	-0.671	-0.427	1510067128
-9.131	-3.314	-2.367	0.427	-0.244	-0.305	8.904	-1.148	3.624	-0.732	-0.305	0.183	11.215	0.616	-0.403	-0.122	-0.671	-0.549	-9.506	-2.588	0.677	0.427	-0.244	0.061	1.98	9.853	2.006	-0.244	-0.427	-0.549	1.62	9.863	-0.418	-0.366	-0.244	-0.305	1510067128
-9.572	-3.625	-2.361	-0.366	-1.465	-0.305	8.806	-0.945	3.852	-0.793	-0.305	-0.061	10.925	0.994	-0.306	-0.061	0.183	-0.549	-9.751	-1.995	1.225	0.427	0	0.366	1.416	9.423	2.004	-0.427	-0.244	-0.244	1.62	9.863	-0.418	-0.183	0	-0.061	1510067128
-8.991	-3.626	-1.838	-0.305	-0.977	-0.061	9.126	-0.739	3.683	-0.549	0.366	-0.061	11.062	1.432	-0.627	-0.183	-0.061	-0.488	-9.933	-0.918	1.31	0.549	-0.61	0.549	1.526	9.725	2.528	-0.366	-0.061	-0.305	1.41	9.823	0.473	-0.427	0.061	0.305	1510067128
-9.074	-4.048	-1.709	-0.061	-0.854	0.183	9.768	-0.878	2.931	-0.427	0.488	-0.061	11.062	1.432	-0.627	-0.244	-0.427	-0.549	-9.121	-0.642	1.475	-0.061	0	0.671	1.529	10.046	3.113	-0.061	-0.244	-0.549	1.41	9.823	0.473	-0.122	0	0.732	1510067128
-9.257	-4.288	-1.158	0.916	-0.793	0.732	10.485	-1.29	2.117	-0.244	0.61	-0.488	11.421	1.459	-0.75	0.183	-0.305	-0.488	-8.862	-1.123	1.538	0.061	0.549	0.488	0.986	9.588	3.247	-0.305	-0.122	-0.061	0.818	9.795	0.574	-0.305	0	0.854	1510067128
-8.736	-3.382	-1.163	0.549	-0.244	0.549	9.716	-1.189	1.765	0.061	0.122	-0.793	11.544	1.932	0.185	0.549	0.671	-0.305	-9.356	-1.019	1.453	0.549	0.61	0.366	0.516	9.171	3.144	-0.732	-0.061	0.549	0.208	10.271	0.099	0.244	-0.488	0.427	1510067128
-8.762	-3.406	-0.965	0.244	0.244	0.305	9.229	-0.56	1.657	0.488	-0.061	-0.732	11.197	2.268	0.147	0.366	0.916	-0.061	-9.549	-0.236	1.236	0.671	0.671	0.488	0.736	9.457	3.567	-0.488	-0.061	0.549	-0.621	9.833	0.997	-0.671	0.732	0.427	1510067128
-9.539	-3.547	-0.919	0.305	-0.122	0.366	9.239	0.05	1.61	0.366	-0.427	-0.671	10.746	2.541	0.331	0.305	0.732	-0.061	-9.499	0.295	1.091	0.427	0.854	0.488	1.172	9.543	4.034	-0.305	-0.244	0.549	-0.621	9.833	0.997	-0.793	-0.977	0	1510067128
-9.439	-3.662	-0.926	0.366	0.244	0.488	9.991	0.221	1.918	0.183	0.183	-0.671	10.746	2.541	0.331	0.549	0.671	-0.183	-9.782	0.336	0.932	0.244	0.916	0.366	1.3	9.214	4.221	-0.549	-0.305	0.671	1.187	10.042	-0.02	-0.427	-1.648	-0.122	1510067129
-9.039	-3.547	-0.928	0.122	0.488	0.427	9.991	0.234	2.213	0.122	0.305	-0.732	10.701	2.602	0.945	0.549	0.793	-0.305	-9.835	0.274	0.715	0.366	0.793	0.366	1.305	8.983	4.118	-0.671	-0.305	0.671	1.284	9.981	0.695	-0.244	-0.671	-0.122	1510067129
-9.155	-3.68	-0.779	0.244	0.183	0.366	9.79	0.154	2.302	0.183	0.366	-0.732	10.596	2.632	1.383	0.244	0.916	-0.366	-9.735	0.285	0.487	0.427	0.854	0.305	1.433	8.854	4.094	-0.671	-0.305	0.671	1.284	9.981	0.695	-0.305	0.732	-0.122	1510067129
-9.138	-3.664	-0.848	0.549	0.122	0.427	9.611	0.38	2.287	0.061	0.305	-0.61	10.596	2.632	1.383	0.061	0.183	0	-9.726	0.432	0.34	0.488	0.793	0.183	1.474	8.661	4.094	-0.549	-0.366	0.488	0.542	9.833	1.11	-0.244	0.366	-0.305	1510067129
-9.178	-3.351	-0.898	0.61	0.183	0.366	9.414	0.556	2.36	-0.122	0.183	-0.671	10.341	2.45	1.247	-0.183	0.427	0.122	-9.745	0.585	0.224	0.427	0.61	0.183	1.481	8.428	4.127	-0.366	-0.671	0.427	0.89	9.861	0.977	-0.122	-0.793	-0.305	1510067129
-9.165	-3.202	-0.914	0.305	0.366	0.366	9.447	0.769	2.42	-0.122	0.183	-0.671	10.329	2.327	1.18	-0.244	0.366	0.183	-9.707	0.598	0.161	0.305	0.732	0.122	1.762	8.38	4.155	-0.366	-0.61	0.427	0.89	9.861	0.977	-0.061	-0.854	-0.122	1510067129
-9.271	-3.027	-1.053	0.488	0.488	0.427	9.447	0.769	2.42	-0.183	0.732	-0.671	10.329	2.327	1.18	-0.305	0.366	0.183	-9.823	0.577	-0.011	0.366	0.549	0.061	1.976	8.527	4.23	-0.244	-0.488	0.366	0.785	9.755	0.598	-0.183	-0.671	-0.122	1510067129
-9.405	-2.98	-1.282	0.244	0.305	0.488	9.202	0.766	2.536	-0.183	0.671	-0.671	10.737	2.152	1.213	-0.244	0.427	0	-9.708	0.611	-0.072	0.183	0.61	0	2.159	8.666	4.247	-0.305	-0.488	0.366	0.684	9.837	0.73	-0.061	-0.549	-0.305	1510067129
-9.398	-2.954	-1.165	0.427	0.122	0.61	9.149	0.811	2.399	0.061	0.122	-0.61	10.86	1.985	1.247	-0.183	0.427	0.122	-9.624	0.461	-0.132	0.183	0.671	-0.061	2.182	8.63	4.221	-0.244	-0.488	0.427	0.684	9.837	0.73	0.183	-0.732	-0.183	1510067129
-9.382	-2.588	-1.263	0.244	0.305	0.549	9.368	0.827	2.212	0.061	0.122	-0.61	10.86	1.985	1.247	-0.183	0.244	0.183	-9.588	0.237	-0.293	0.244	0.793	-0.183	2.241	8.594	4.037	-0.305	-0.549	0.61	1.646	9.816	0.773	0.122	-0.793	-0.183	1510067129
-9.508	-2.61	-1.358	0	0.305	0.488	9.652	0.915	2.286	-0.183	0.488	-0.488	10.72	1.762	1.398	-0.305	0.427	0.305	-9.808	0.276	-0.549	0.305	0.977	-0.244	2.255	8.47	3.985	-0.244	-0.488	0.61	1.248	9.862	0.712	-0.061	-0.122	-0.061	1510067129
-9.487	-2.481	-1.445	0	0.183	0.427	9.397	0.776	3.193	0	0.366	-0.488	10.724	1.469	1.378	-0.366	0.366	0.427	-9.854	0.451	-0.805	0.122	0.793	-0.183	2.586	8.524	3.927	-0.122	-0.732	0.549	1.248	9.862	0.712	-0.122	0.061	0	1510067129
-9.384	-2.433	-1.566	-0.305	0.305	0.305	9.472	0.94	3.286	0	0.732	-0.427	10.724	1.469	1.378	-0.305	0.183	0.549	-9.829	0.373	-0.943	0	0.793	-0.244	3.076	8.399	3.961	0	-0.732	0.427	0.508	9.928	0.602	-0.061	-0.061	-0.061	1510067129
-9.515	-2.468	-1.659	-0.244	0.061	0.305	9.284	0.979	3.414	-0.122	0.549	-0.427	10.667	1.029	1.73	-0.305	0.244	0.671	-9.893	0.318	-1.072	-0.061	0.793	-0.305	3.217	8.226	3.899	0.122	-0.549	0.427	0.786	9.884	0.557	0	-0.366	-0.183	1510067129
-9.479	-2.451	-1.632	-0.183	0.122	0.305	9.25	0.962	3.475	0	0.732	-0.427	10.667	1.029	1.73	-0.183	0.244	0.671	-9.78	0.153	-1.166	-0.183	0.793	-0.305	3.283	8.311	3.799	0.183	-0.488	0.549	0.786	9.884	0.557	0.244	-0.061	-0.183	1510067129
-9.392	-2.164	-1.603	-0.366	0.122	0.305	9.094	0.927	3.553	0.061	0.671	-0.305	10.804	0.934	1.883	-0.183	0.488	0.732	-9.684	-0.044	-1.223	-0.183	0.732	-0.366	3.328	8.343	3.64	0.244	-0.427	0.61	0.772	9.933	0.634	0.061	0.183	-0.122	1510067129
-9.436	-2.163	-1.743	-0.427	0.122	0.366	8.918	0.985	3.606	0.122	0.549	-0.244	10.764	0.888	1.802	-0.122	0.427	0.671	-9.646	-0.144	-1.302	-0.244	0.854	-0.305	3.368	8.368	3.555	0.244	-0.366	0.671	0.772	9.933	0.634	0.061	0.183	-0.122	1510067129
-9.586	-2.222	-1.901	-0.305	0.122	0.366	8.811	1.043	3.527	0.183	0.671	-0.305	10.807	0.782	1.689	0	0.61	0.671	-9.679	-0.218	-1.5	-0.305	0.793	-0.305	3.539	8.449	3.476	0.244	-0.244	0.732	0.641	9.825	0.505	0.183	-0.183	-0.122	1510067129
-9.641	-2.139	-1.9	-0.305	0.061	0.366	8.726	1.067	3.647	0.244	0.488	-0.244	10.786	0.833	1.666	0.061	0.488	0.61	-9.674	-0.433	-1.706	-0.366	0.916	-0.305	3.572	8.57	3.46	0.244	-0.244	0.671	1.262	9.867	0.41	0.122	0	-0.061	1510067129
-9.512	-2.019	-1.863	-0.366	0.061	0.244	8.844	1.052	3.807	0.305	0.488	-0.183	10.533	0.738	1.944	0.061	0.427	0.549	-9.758	-0.603	-1.968	-0.244	0.854	-0.305	3.519	8.592	3.324	0.122	-0.366	0.61	0.731	9.97	0.415	0.122	0.305	0	1510067129
-9.406	-2.119	-1.94	-0.427	0.183	0.183	8.696	1.148	3.84	0.305	0.427	-0.183	10.413	0.592	1.82	-0.061	0.488	0.488	-9.805	-0.547	-2.166	-0.122	0.671	-0.244	3.748	8.536	3.26	0.122	-0.427	0.549	0.731	9.97	0.415	0.061	0.427	0	1510067129
-9.552	-2.314	-1.937	-0.122	-0.061	0.183	8.503	1.324	3.875	0.244	0.183	-0.183	10.413	0.592	1.82	0	0.183	0.366	-9.829	-0.536	-2.291	-0.183	0.61	-0.183	4.121	8.423	3.223	0.122	-0.366	0.366	0.65	9.91	0.374	0.061	0.061	-0.122	1510067129
-9.41	-2.144	-1.928	-0.122	0	0.122	8.399	1.522	3.965	0.122	0.244	-0.122	10.337	0.421	2.407	0.061	0.244	0.305	-9.802	-0.688	-2.339	-0.122	0.366	-0.183	4.225	8.38	3.194	0	-0.305	0.183	0.679	9.922	0.445	0.122	0.061	-0.122	1510067129
-9.416	-2.071	-1.976	-0.122	0.122	0.061	8.271	1.525	4.024	0	0.183	-0.122	10.499	0.458	2.522	0	0.122	0.122	-9.79	-0.65	-2.379	-0.061	0.244	-0.122	4.182	8.358	3.119	0	-0.244	0.122	0.679	9.922	0.445	0.061	0.183	-0.061	1510067129
-9.539	-2.061	-2.027	-0.061	0.061	0	8.129	1.458	4.104	0.061	-0.061	0	10.499	0.458	2.522	-0.122	0.122	-0.061	-9.8	-0.62	-2.433	-0.061	0.183	-0.061	4.149	8.361	3.122	-0.061	-0.244	0.122	0.666	9.92	0.318	0	-0.122	-0.061	1510067129
-9.455	-2.084	-2.01	-0.061	0.122	-0.061	8.309	1.361	4.189	0.183	-0.183	0.122	10.434	0.507	2.473	-0.244	-0.061	-0.061	-9.77	-0.609	-2.464	0	0.061	-0.061	4.098	8.458	3.118	-0.061	-0.366	0	0.666	9.92	0.318	0.061	0	0	1510067130
-9.522	-2.036	-2.004	0.061	0.122	-0.061	8.677	1.384	4.169	0.183	0	0.122	10.75	0.145	1.869	-0.183	-0.244	-0.122	-9.74	-0.591	-2.45	-0.061	-0.061	-0.061	4.328	8.454	3.153	-0.122	-0.244	-0.061	0.501	9.94	0.31	-0.061	0	-0.061	1510067130
-9.573	-2.04	-2.055	0	0	-0.061	8.832	1.566	3.719	0	-0.122	0.061	10.75	0.145	1.869	-0.061	0	-0.183	-9.654	-0.593	-2.36	-0.061	-0.122	-0.061	4.329	8.325	3.129	-0.122	-0.061	-0.122	0.543	9.928	0.333	0	-0.061	-0.061	1510067130
-9.549	-2.065	-2.001	0.122	0	-0.061	8.803	1.568	3.682	-0.183	-0.122	0	10.715	0.275	2.027	0	-0.122	-0.061	-9.7	-0.604	-2.281	0	-0.122	0	4.066	8.216	3.045	0	0	-0.061	0.711	9.911	0.268	0	-0.183	-0.061	1510067130
-9.464	-2.027	-1.993	0.122	0	-0.061	8.781	1.461	3.939	-0.061	-0.183	-0.061	10.722	0.48	2.07	-0.061	-0.061	0	-9.617	-0.65	-2.206	0.061	-0.183	-0.061	3.944	8.335	3.06	0.061	0	-0.061	0.711	9.911	0.268	0.061	0	-0.061	1510067130
-9.499	-2.01	-2.001	0.122	0	-0.122	8.798	1.273	4.09	0.061	-0.122	-0.061	10.722	0.48	2.07	-0.122	-0.061	0	-9.576	-0.598	-2.181	0.061	-0.122	0	3.856	8.367	3.145	0.061	0	-0.122	0.62	9.89	0.366	-0.061	0	0	1510067130
-9.527	-2.049	-2.006	0.122	-0.061	-0.122	8.704	1.215	3.951	0.122	-0.183	-0.061	10.46	0.764	2.17	-0.183	-0.061	0	-9.6	-0.569	-2.163	0.061	-0.061	0	3.677	8.429	3.161	0	-0.122	-0.122	0.687	9.89	0.307	0	-0.183	0	1510067130
-9.501	-2.046	-1.945	0.122	-0.061	-0.061	8.604	1.156	3.908	0.183	-0.183	0.061	10.341	0.823	2.194	-0.427	-0.061	-0.061	-9.643	-0.538	-2.15	0.122	-0.061	0	3.7	8.471	3.168	-0.061	-0.244	-0.183	0.687	9.89	0.307	0	-0.122	-0.061	1510067130
-9.5	-2.07	-1.963	0.122	0	-0.061	8.62	1.097	3.919	0.366	-0.366	0.244	10.341	0.823	2.194	-0.671	-0.061	-0.244	-9.619	-0.49	-2.151	0.061	-0.122	0	3.764	8.458	3.223	-0.061	-0.305	-0.305	0.751	9.908	0.346	0	0	0	1510067130
-9.514	-2.083	-1.986	0.122	0	-0.061	8.653	1.129	3.807	0.305	-0.122	0.427	10.33	0.883	2.182	-0.916	-0.122	-0.488	-9.611	-0.468	-2.128	0.122	-0.061	0	3.71	8.469	3.224	-0.122	-0.366	-0.305	0.715	9.904	0.33	-0.061	-0.061	0	1510067130
-9.506	-2.098	-1.926	0.122	-0.122	-0.061	8.704	1.199	3.742	0.244	-0.183	0.549	10.284	0.786	2.25	-0.916	-0.305	-0.671	-9.604	-0.464	-2.103	0.122	-0.061	0	3.724	8.599	3.175	-0.122	-0.488	-0.305	0.715	9.904	0.33	0	-0.122	0	1510067130
-9.479	-2.067	-1.895	0.122	0.061	-0.061	8.763	1.172	3.72	0.061	-0.366	0.488	10.542	0.535	2.213	-0.732	-0.427	-0.793	-9.599	-0.471	-2.079	0.122	-0.122	-0.061	3.875	8.492	3.161	-0.122	-0.305	-0.244	0.646	9.889	0.299	0	-0.183	0	1510067130
-9.558	-2.095	-1.937	0.122	-0.061	-0.061	8.978	1.396	3.484	-0.122	-0.244	0.427	10.823	0.467	1.875	-0.366	-0.122	-0.61	-9.588	-0.44	-2.037	0.122	-0.061	-0.061	3.876	8.358	3.103	-0.122	-0.244	-0.244	0.646	9.889	0.299	-0.122	-0.061	0	1510067130
-9.531	-2.018	-1.871	0.061	-0.061	0	9.403	1.677	3.156	-0.305	-0.122	0.427	11.128	0.525	1.415	0	-0.183	-0.366	-9.647	-0.37	-2.052	0.061	-0.061	-0.061	3.912	8.472	3.15	-0.122	-0.244	-0.183	0.641	9.903	0.351	-0.061	-0.183	0	1510067130
-9.526	-1.962	-1.854	-0.061	-0.061	-0.061	9.709	1.726	3.193	-0.366	0.244	-0.061	11.423	0.562	1.414	0.061	0.061	0.061	-9.639	-0.366	-2.031	0.061	-0.122	-0.061	3.864	8.478	3.116	-0.122	-0.122	-0.183	0.846	9.883	0.416	0	-0.061	0	1510067130
-9.536	-2.046	-1.86	-0.122	-0.061	-0.061	9.85	1.828	3.695	-0.549	0.305	-0.549	11.08	0.662	1.879	-0.183	-0.061	0.366	-9.64	-0.386	-2.035	0.061	-0.122	-0.061	3.707	8.47	3.083	0	-0.122	-0.244	0.766	9.871	0.352	-0.061	0	0.061	1510067130
-9.534	-2.097	-1.865	-0.183	-0.061	-0.061	10.341	2.107	4.128	-0.427	2.197	-0.854	10.226	0.7	2.23	-0.244	-2.014	0.366	-9.654	-0.374	-2.004	0	0	-0.061	3.656	8.428	3.047	0.061	-0.244	-0.244	0.766	9.871	0.352	0	0	0	1510067130
-9.526	-2.07	-1.858	-0.183	-0.122	-0.061	9.805	2.001	5.061	-0.183	2.808	-1.038	10.246	0.851	1.73	-0.305	-1.221	0.183	-9.684	-0.255	-2.015	-0.183	-0.061	0	3.896	8.54	3.176	0	-0.305	-0.244	0.782	9.903	0.378	-0.061	0.122	0	1510067130
-9.494	-2.113	-1.842	-0.305	-0.122	-0.122	9.128	1.799	5.071	-0.183	2.441	-1.343	10.692	0.804	1.705	-0.427	-1.16	-0.183	-9.631	-0.335	-2.031	-0.183	-0.122	0.061	3.973	8.714	3.222	-0.122	-0.061	-0.305	0.772	9.89	0.394	0	0.061	0	1510067130
-9.494	-2.266	-1.811	-0.183	-0.061	-0.061	8.367	1.504	4.841	-0.488	2.136	-1.343	11.103	0.603	1.645	-0.122	-1.343	-0.305	-9.655	-0.463	-2.035	-0.183	-0.061	0	3.661	8.553	3.179	-0.122	0	-0.244	0.647	9.884	0.371	0	0	0	1510067130
-9.478	-2.352	-1.842	-0.061	0	0	7.814	1.109	4.661	-0.732	1.831	-0.977	11.466	0.457	1.328	0.061	0.244	-0.305	-9.668	-0.55	-2.078	0	-0.061	0	3.511	8.457	3.1	-0.122	-0.122	-0.122	0.743	9.896	0.359	0	0.061	-0.061	1510067130
-9.488	-2.379	-1.815	0.061	0	0	6.827	0.805	4.532	-0.793	0.671	-0.549	11.158	0.471	1.091	0.366	1.038	-0.244	-9.695	-0.504	-2.117	0	-0.122	-0.061	3.655	8.429	3.132	0	-0.122	-0.183	0.654	9.909	0.41	0	0.122	0	1510067130
-9.463	-2.32	-1.818	0.183	0	-0.061	6.197	0.388	4.607	-0.671	-0.305	0.305	10.507	0.604	0.925	0.549	1.16	-0.366	-9.752	-0.525	-2.131	0.061	-0.122	-0.061	3.656	8.496	3.201	-0.061	0.061	-0.244	0.519	9.926	0.386	0	-0.122	0	1510067130
-9.452	-2.23	-1.82	0.244	0	-0.061	5.457	0.303	4.962	-0.549	-1.16	1.221	9.446	0.861	1.605	0.366	-0.061	-0.916	-9.726	-0.492	-2.073	0.122	-0.183	-0.122	3.585	8.563	3.096	0.061	0.122	-0.366	0.562	9.91	0.374	0	-0.122	0	1510067130
-9.579	-2.071	-1.889	0.183	-0.061	-0.061	4.352	0.321	4.735	-0.366	-2.319	2.38	8.957	1.419	2.74	-0.061	0.366	-1.892	-9.728	-0.383	-1.962	0.061	-0.122	-0.061	3.307	8.699	3.076	-0.061	-0.122	-0.61	0.584	9.9	0.453	-0.061	-0.244	-0.061	1510067130
-9.557	-1.974	-1.867	0.061	-0.061	-0.122	3.832	-0.215	4.292	0	-1.77	3.845	7.705	1.797	3.484	-0.549	2.075	-3.479	-9.642	-0.435	-1.877	0	0	0	3.096	8.571	3.11	0.366	-0.427	-0.366	0.749	9.856	0.4	0.061	-0.305	0	1510067131
-9.532	-2.009	-1.843	0	0	-0.061	3.358	-0.805	3.726	0	-0.977	6.226	6.208	2.524	3.052	-1.099	2.625	-5.31	-9.595	-0.439	-1.81	0.122	0.244	0.061	3.339	8.543	2.996	0.305	-0.488	-0.122	0.774	9.946	0.368	-0.122	-0.244	-0.061	1510067131
-9.53	-1.977	-1.811	-0.061	-0.061	-0.061	2.635	-1.967	3.534	-0.427	-0.916	8.728	4.902	3.988	2.388	-1.709	1.16	-7.446	-9.662	-0.262	-1.958	-0.061	0.183	-0.061	3.48	8.798	2.781	-0.244	-0.427	-0.122	0.913	9.862	0.366	0	-0.122	-0.061	1510067131
-9.525	-1.981	-1.772	-0.122	-0.061	-0.061	1.849	-4.467	2.271	-0.977	-7.507	10.376	4.023	5.919	1.34	-2.014	-1.16	-9.155	-9.679	-0.367	-2.15	-0.061	-0.183	-0.061	3.799	8.509	2.94	0.244	-0.366	-0.305	0.913	9.862	0.366	0	0	-0.061	1510067131
-9.519	-2.054	-1.775	-0.183	-0.061	-0.122	5.834	-8.221	2.346	-0.977	-7.507	10.376	5.303	8.479	1.183	-2.014	-2.991	-10.742	-9.6	-0.437	-2.089	-0.122	-0.122	0	4.2	8.466	2.962	0.488	0.427	-0.549	1.001	9.838	0.39	0	0	-0.061	1510067131
-9.545	-2.151	-1.798	-0.122	-0.061	-0.122	7.928	-10.43	1.599	-0.183	1.099	13.733	6.409	10.854	1.483	-1.16	-2.258	-12.512	-9.677	-0.428	-2.217	-0.122	-0.366	0.061	3.73	8.558	2.921	0.366	0.549	-0.732	0.861	9.867	0.392	-0.061	0.061	0	1510067131
-9.477	-2.217	-1.821	-0.061	-0.061	-0.183	6.819	-13.115	1.2	-1.953	-0.977	13.306	7.766	13.473	1.549	-0.244	1.709	-13.184	-9.755	-0.511	-2.284	-0.061	-0.488	0.122	3.316	8.546	2.958	0.549	0.244	-1.343	0.861	9.867	0.392	0.061	0	-0.061	1510067131
-9.469	-2.176	-1.884	0	-0.061	-0.244	8.375	-14.83	1.562	-1.221	-0.854	11.108	9.53	15.021	2.267	0.549	6.592	-11.414	-9.9	-0.467	-2.373	0	-0.732	0.061	2.336	9.716	3.412	-0.244	-0.427	-2.319	0.785	9.903	0.374	-0.061	0.061	-0.061	1510067131
-9.497	-2.144	-1.991	0	-0.061	-0.366	9.142	-13.176	1.333	-1.221	-0.854	11.108	8.185	14.06	2.25	1.282	5.432	-7.751	-9.811	-0.415	-2.171	0.061	-0.549	-0.061	0.913	10.561	3.585	-1.099	-1.648	-3.052	0.63	9.896	0.391	0	0	-0.061	1510067131
-9.469	-2.207	-1.969	-0.061	0	-0.366	7.477	-11.07	1.024	-0.671	-2.625	2.93	5.657	12.525	2.353	1.404	-1.221	-4.15	-9.582	-0.45	-1.715	0	-0.122	-0.183	0.613	10.552	3.201	-1.953	-2.747	-2.808	0.51	9.928	0.299	0.061	-0.183	-0.183	1510067131
-9.44	-2.33	-1.95	-0.122	0	-0.244	6.436	-9.519	0.776	-0.244	-4.883	0.977	5.276	11.372	2.6	0.61	-5.188	-2.014	-9.606	-0.444	-1.386	-0.122	0.061	-0.122	1.432	9.575	2.744	-1.709	-2.93	-2.502	0.566	9.957	0.219	0.061	-0.183	-0.244	1510067131
-9.332	-2.516	-1.828	-0.122	0	-0.183	6.036	-8.323	0.535	0.305	-4.456	0.793	5.856	10.184	2.589	-0.305	-5.554	-1.343	-9.533	-0.388	-1.225	-0.122	0.122	-0.183	2.119	8.934	2.589	-0.977	-2.197	-2.136	0.634	9.877	0.209	0.061	0	-0.244	1510067131
-9.31	-2.676	-1.767	0.122	0.122	-0.122	6.198	-7.564	1.05	-0.305	-2.258	1.221	6.248	9.197	2.214	-0.854	-4.15	-1.343	-9.689	-0.392	-1.318	-0.122	0.244	-0.122	2.094	8.582	2.448	-0.671	-1.709	-1.221	0.634	9.877	0.209	0	0.122	-0.183	1510067131
-9.408	-2.808	-1.791	0.183	0.061	-0.061	6.144	-7.667	1.317	-0.854	0.183	1.343	6.462	8.687	2.168	-0.671	-2.625	-1.16	-9.655	-0.595	-1.395	0	0.122	-0.122	2.457	8.537	2.583	-0.488	-0.916	-0.793	0.709	9.836	0.287	0.061	0.061	-0.183	1510067131
-9.531	-2.751	-1.888	0.183	-0.122	0	6.196	-8.075	1.76	-1.16	0.854	0.793	6.442	8.768	2.353	-0.122	-1.465	-0.488	-9.66	-0.604	-1.452	0.061	0	-0.183	2.229	8.661	3.049	0.305	0	-0.549	0.423	9.92	0.455	0	0.061	-0.061	1510067131
-9.479	-2.588	-1.899	0.122	-0.122	0	6.011	-8.571	2.187	-0.854	1.404	-0.61	6.185	9.16	2.296	0.366	-0.183	0.549	-9.641	-0.522	-1.555	0.061	-0.061	-0.061	1.843	8.996	3.204	0.366	0.427	-0.244	0.423	9.92	0.455	-0.061	-0.061	0	1510067131
-9.399	-2.432	-1.834	0.122	-0.061	0	5.247	-8.71	2.381	-0.732	0.549	-1.953	5.382	9.647	2.383	0.671	0.671	1.648	-9.698	-0.463	-1.609	0	0	0	1.632	9.283	3.336	0.305	0.732	0.061	0.317	9.963	0.443	-0.122	-0.244	-0.061	1510067131
-9.396	-2.351	-1.83	0.061	-0.061	-0.061	4.734	-8.935	2.273	-0.366	0.732	-2.93	4.205	9.923	2.444	0.671	0.488	2.38	-9.634	-0.483	-1.611	-0.061	0.061	0	1.375	9.265	3.266	0.427	0.854	0.244	0.657	9.891	0.288	0	-0.244	0	1510067131
-9.433	-2.357	-1.851	0	0	-0.061	4.109	-9.069	1.949	-0.366	0.732	-2.93	3.332	9.987	2.424	0.61	0.183	2.502	-9.662	-0.44	-1.64	-0.061	-0.061	0	1.381	9.201	3.182	0.488	1.038	0.427	0.657	9.891	0.288	0	-0.183	-0.061	1510067131
-9.519	-2.436	-1.897	-0.061	-0.061	-0.061	3.659	-9.015	1.67	0.183	0.916	-3.418	2.87	10.023	2.358	0.549	0.366	2.319	-9.725	-0.451	-1.7	-0.122	-0.061	0.061	1.471	9.294	3.124	0.549	1.16	0.488	0.684	9.88	0.281	0	0.061	0	1510067131
-9.465	-2.455	-1.9	-0.061	0	0	3.659	-9.015	1.67	0.183	0.916	-3.418	2.717	10.018	2.188	0.549	0.916	1.892	-9.701	-0.463	-1.721	-0.122	-0.061	0	1.525	9.402	3.043	0.549	1.282	0.61	0.55	9.936	0.315	0	0	0	1510067131
-9.467	-2.415	-1.918	-0.122	-0.122	-0.061	3.122	-8.686	1.079	0.061	1.587	-2.502	2.468	10.067	2.102	0.549	1.221	1.465	-9.738	-0.441	-1.748	-0.183	-0.122	0	1.398	9.526	3.031	0.305	1.221	0.488	0.55	9.936	0.315	0	0	-0.061	1510067131
-9.381	-2.439	-1.845	-0.061	-0.061	-0.061	3.1	-8.631	1.126	-0.061	1.892	-1.831	2.3	9.889	1.96	0.549	1.221	0.977	-9.684	-0.599	-1.763	-0.122	-0.183	0	1.214	9.449	2.985	0.366	1.099	0.488	0.523	9.918	0.276	0	-0.061	-0.061	1510067131
-9.373	-2.443	-1.876	0	-0.061	-0.061	2.822	-8.608	0.974	0	1.709	-1.343	2.37	9.917	1.93	0.488	1.343	0.549	-9.69	-0.589	-1.753	0	-0.122	0	1.111	9.505	2.944	-0.061	0.977	0.366	0.669	9.841	0.246	-0.061	0	-0.061	1510067131
-9.415	-2.466	-1.875	0.061	0	-0.061	2.545	-8.527	0.806	0.061	0.854	-1.16	2.438	9.909	1.884	0.366	1.16	0.244	-9.702	-0.536	-1.751	0	-0.244	0	0.969	9.463	3.021	0.122	0.671	0.183	0.669	9.841	0.246	0	-0.061	-0.061	1510067131
-9.42	-2.485	-1.869	0.061	0	-0.061	2.586	-8.546	0.903	0	0.305	-0.916	2.539	9.885	1.834	0.305	0.854	0	-9.685	-0.541	-1.721	0	-0.122	0	0.964	9.484	3.022	0.061	0.366	0.183	0.641	9.869	0.249	0	0	0	1510067132
-9.448	-2.458	-1.861	0.122	0	-0.061	2.582	-8.485	0.863	0	0.122	-0.427	2.771	9.874	1.812	0.244	0.671	-0.183	-9.694	-0.52	-1.708	0.061	-0.122	0	1.035	9.501	2.97	-0.061	0.183	0.122	0.561	9.885	0.262	-0.061	0	-0.061	1510067132
-9.489	-2.437	-1.843	0.122	-0.061	-0.061	2.518	-8.26	0.804	-0.061	-0.427	0.122	2.996	9.823	1.828	0.122	0.488	-0.366	-9.676	-0.511	-1.694	0.061	-0.061	0	1.09	9.457	2.973	-0.061	-0.061	-0.061	0.561	9.885	0.262	-0.061	-0.061	-0.061	1510067132
-9.495	-2.448	-1.817	0.061	-0.061	-0.061	2.993	-7.881	0.968	-0.671	-0.183	1.282	3.248	9.685	1.81	0	-0.183	-0.488	-9.72	-0.501	-1.69	0.122	-0.061	0.061	1.225	9.382	2.937	-0.122	-0.366	-0.183	0.696	9.905	0.297	-0.061	-0.122	-0.061	1510067132
-9.447	-2.475	-1.757	0.061	-0.061	-0.061	3.143	-8.002	1.06	-0.793	-0.061	1.892	3.527	9.756	1.838	0	-0.244	-0.549	-9.7	-0.479	-1.639	0.122	-0.061	0.061	1.367	9.493	2.972	-0.183	-0.366	-0.183	0.696	9.905	0.297	-0.061	-0.061	-0.061	1510067132
-9.457	-2.506	-1.787	0.061	0	-0.061	3.332	-8.208	1.219	-0.916	-0.061	2.258	3.737	9.729	1.901	0	-0.061	-0.549	-9.721	-0.39	-1.626	0.122	0	0.061	1.421	9.436	2.978	-0.183	-0.305	-0.183	0.591	9.924	0.337	-0.061	-0.061	-0.061	1510067132
-9.445	-2.536	-1.775	0.061	-0.061	-0.061	3.665	-8.472	1.377	-0.916	0	2.441	3.845	9.655	1.921	0	0	-0.488	-9.732	-0.36	-1.586	0.061	0	0.122	1.408	9.371	2.992	-0.122	-0.244	-0.122	0.566	9.906	0.336	-0.061	-0.122	-0.061	1510067132
-9.408	-2.5	-1.741	0	-0.061	-0.061	4.028	-8.726	1.479	-0.793	0.061	2.258	3.911	9.682	1.921	0	0	-0.366	-9.707	-0.342	-1.572	0.061	-0.061	0.061	1.416	9.384	3.029	-0.122	-0.183	-0.061	0.566	9.906	0.336	-0.061	-0.061	-0.061	1510067132
-9.388	-2.479	-1.778	0	-0.061	-0.061	4.26	-8.91	1.53	-0.549	0	1.648	3.962	9.666	1.948	0	0	-0.183	-9.694	-0.272	-1.57	0.061	0	0.061	1.406	9.337	3.043	-0.122	-0.122	-0.061	0.572	9.895	0.352	-0.122	-0.061	-0.061	1510067132
-9.422	-2.482	-1.804	-0.061	-0.061	-0.122	4.401	-8.838	1.605	-0.366	-0.305	0.854	3.948	9.613	1.919	-0.061	-0.061	0	-9.743	-0.231	-1.556	-0.061	0	0.061	1.376	9.269	3.022	-0.061	-0.061	0	0.575	9.879	0.321	-0.061	0	-0.061	1510067132
-9.433	-2.499	-1.798	-0.122	-0.122	-0.122	4.468	-8.733	1.568	-0.183	-0.305	0.183	3.907	9.542	1.897	0	-0.061	0.122	-9.731	-0.225	-1.561	-0.122	0	0	1.485	9.231	3.012	0	0.061	0	0.575	9.879	0.321	0	0	-0.061	1510067132
-9.476	-2.498	-1.818	-0.183	-0.122	-0.061	4.311	-8.626	1.526	0.061	-0.366	-0.244	3.869	9.546	1.852	0.061	0.122	0.183	-9.723	-0.221	-1.571	-0.183	0	0	1.555	9.277	3.009	0	0.183	0.061	0.598	9.902	0.334	-0.122	0.061	-0.061	1510067132
-9.478	-2.537	-1.794	-0.183	-0.122	-0.122	4.237	-8.502	1.467	0.122	-0.427	-0.61	3.81	9.588	1.814	0.122	0.244	0.244	-9.733	-0.242	-1.617	-0.244	-0.061	0	1.494	9.321	3	0.061	0.305	0.061	0.599	9.909	0.33	-0.061	0	-0.061	1510067132
-9.377	-2.562	-1.701	-0.183	-0.061	-0.122	4.169	-8.528	1.353	0.122	-0.122	-0.793	3.738	9.67	1.804	0.122	0.305	0.244	-9.745	-0.294	-1.632	-0.244	-0.061	0	1.403	9.385	3.03	0.061	0.305	0.122	0.599	9.909	0.33	-0.061	0.061	-0.061	1510067132
-9.371	-2.619	-1.712	-0.122	-0.061	-0.122	3.98	-8.588	1.262	0.122	0.183	-1.038	3.67	9.701	1.785	0.122	0.305	0.305	-9.697	-0.311	-1.632	-0.183	-0.061	0	1.352	9.375	3.024	0.122	0.305	0.061	0.516	9.94	0.378	-0.122	0.061	-0.122	1510067132
-9.409	-2.619	-1.744	-0.122	-0.061	-0.122	3.712	-8.591	1.182	0.183	0.061	-1.16	3.592	9.679	1.774	0.122	0.305	0.366	-9.701	-0.342	-1.644	-0.122	-0.061	0	1.299	9.344	3.033	0.061	0.305	0.122	0.507	9.867	0.396	-0.122	0.061	-0.122	1510067132
-9.458	-2.677	-1.751	-0.061	-0.122	-0.122	3.576	-8.534	1.114	0.183	0.122	-1.221	3.521	9.702	1.779	0.122	0.305	0.366	-9.721	-0.356	-1.626	-0.122	-0.061	0	1.3	9.366	3.009	0	0.305	0.061	0.507	9.867	0.396	-0.061	0.061	-0.122	1510067132
-9.428	-2.705	-1.684	-0.061	-0.061	-0.122	3.4	-8.486	1.022	0.122	0.183	-1.16	3.427	9.732	1.73	0.122	0.244	0.305	-9.796	-0.38	-1.646	-0.122	-0.061	0	1.263	9.408	2.999	0	0.244	0.061	0.477	9.921	0.4	-0.061	0	-0.122	1510067132
-9.409	-2.728	-1.706	0	-0.061	-0.122	3.224	-8.47	0.92	0.061	0.122	-0.977	3.366	9.762	1.687	0.122	0.122	0.183	-9.796	-0.38	-1.646	-0.122	-0.061	0	1.267	9.467	2.999	0	0.183	0	0.408	9.939	0.383	-0.122	0	-0.122	1510067132
-9.396	-2.774	-1.643	-0.061	0	-0.122	3.141	-8.41	0.873	0	0.122	-0.671	3.345	9.756	1.657	0.122	0.061	0.122	-9.796	-0.38	-1.646	-0.122	-0.061	0	1.248	9.448	3.079	0	0.122	-0.061	0.458	9.912	0.463	-0.061	0	-0.061	1510067132
-9.317	-2.729	-1.701	0	0	-0.183	3.088	-8.348	0.872	0	0.122	-0.671	3.364	9.763	1.66	0.122	0.061	0	-9.765	-0.219	-1.535	0.061	-0.244	0.061	1.212	9.434	3.09	-0.061	0.183	-0.061	0.394	9.946	0.473	-0.061	-0.061	-0.122	1510067132
-9.264	-2.732	-1.565	-0.061	0.061	-0.244	3.14	-8.325	0.889	-0.122	0.061	-0.305	3.347	9.75	1.674	0.122	0.122	-0.061	-9.682	-0.17	-1.48	0.061	-0.244	0.061	1.194	9.399	3.138	-0.061	0.061	-0.122	0.142	9.892	0.526	-0.061	0.061	-0.122	1510067132
-9.158	-2.506	-1.589	-0.061	0.305	-0.244	3.211	-8.259	0.895	-0.183	0.061	0.061	3.336	9.654	1.675	0.122	0.061	-0.122	-9.587	-0.176	-1.413	0.061	-0.244	0.061	1.125	9.341	3.086	-0.061	0	0	0.142	9.892	0.526	-0.061	-0.061	-0.183	1510067132
-8.88	-2.134	-1.558	-0.244	0.916	-0.244	3.32	-8.226	0.915	-0.122	-0.122	0.366	3.595	9.603	1.854	0.183	0.244	-0.305	-9.483	-0.193	-1.446	0	-0.183	0.061	1.464	9.296	3.039	-0.122	0.183	0	0.181	9.817	0.49	-0.061	0	-0.244	1510067132
-9.26	-1.894	-2.399	-0.61	0.793	-0.366	3.457	-8.14	0.922	-0.122	-0.122	0.366	3.674	9.654	1.883	0.122	0.549	-0.305	-9.705	-0.057	-1.669	-0.122	0	0	1.445	9.31	2.889	-0.305	0.366	0	-0.043	9.775	0.471	-0.122	-0.183	-0.366	1510067133
-9.814	-2.506	-2.902	-0.549	0.122	-0.366	3.432	-8.154	0.916	-0.122	-0.244	0.244	3.423	9.538	1.8	0.061	0.122	-0.366	-9.932	0.062	-1.858	-0.61	-0.244	0.122	1.772	9.337	2.774	-0.366	0.061	-0.244	0.416	9.588	0.057	-0.061	0.122	-0.671	1510067133
-9.752	-2.476	-2.665	-0.488	-0.366	-0.305	3.429	-8.302	0.812	-0.122	-0.732	0.122	3.347	9.538	1.78	0.122	-0.244	-0.732	-10.061	-0.423	-2.049	-0.793	-0.427	0	2.233	9.509	2.724	-0.366	0.061	-0.488	1.058	9.95	0.138	-0.122	0.549	-0.488	1510067133
-9.171	-1.873	-2.385	-1.16	-0.549	-0.549	3.523	-8.579	0.746	-0.122	-0.732	0.122	3.62	9.715	2.007	0.122	-0.122	-1.16	-9.847	-0.681	-2.046	-0.671	-0.732	-0.122	2.273	9.621	2.403	-0.61	0.244	-0.61	1.726	10.067	0.318	-0.305	0.366	-0.183	1510067133
-9.068	-2.212	-2.07	-1.343	-1.648	-0.549	3.674	-8.443	0.796	-0.427	-1.77	-0.427	3.671	9.509	2.139	-0.122	0	-1.404	-9.348	-0.601	-1.786	-0.488	-0.916	0.061	1.859	9.202	2.546	-0.427	0.305	-0.793	2.42	9.924	0.496	-0.61	0.244	0.366	1510067133
-9.077	-2.503	-1.335	-1.465	-2.258	-0.305	3.799	-7.946	1.017	-0.427	-1.77	-0.427	3.547	9.195	2.109	-0.305	-0.366	-1.343	-8.961	-0.541	-1.558	-0.244	-0.671	0.244	1.146	8.733	2.677	-0.488	0.366	-0.732	4.106	9.495	0.735	-0.549	-0.122	1.16	1510067133
-9.806	-2.881	-1.178	-1.038	-2.319	-0.305	3.821	-7.412	1.247	-0.671	-1.587	-0.427	3.437	9.055	2.064	-0.549	-0.671	-1.038	-9.129	-0.275	-1.401	-0.061	-0.061	0.244	0.708	8.427	3.089	-0.549	0.366	-0.671	4.56	9.243	0.529	-1.282	1.892	2.441	1510067133
-10.546	-2.877	-0.488	-0.122	-1.16	-0.305	4.1	-7.264	1.28	-0.61	-1.587	-0.183	3.242	9.353	1.94	-0.488	-0.916	-0.793	-10.488	0.049	-1.816	-0.061	-0.549	0.366	0.81	8.784	3.804	-0.305	0.366	-0.61	3.072	10.24	0.41	-1.099	2.258	2.93	1510067133
-10.904	-2.499	-0.483	0.244	-0.854	-0.305	4.717	-8.062	0.885	-0.244	-1.038	0.305	3.027	10.483	1.932	-0.244	-1.099	-0.793	-10.462	0.263	-2.098	-0.061	-0.732	0.366	1.535	10.056	4.375	0	0.183	-0.732	3.261	11.279	1.072	0.427	0.916	3.967	1510067133
-10.186	-2.641	-0.243	0.549	-0.671	-0.488	4.979	-8.839	0.531	-0.061	-1.526	0.916	3.247	10.891	2.283	0.183	-0.488	-0.916	-10.362	0.041	-2.171	0.061	-0.488	0.305	1.584	10.39	4.472	-0.122	0	-0.671	2.208	11.749	1.901	-0.244	-0.366	4.395	1510067133
-9.445	-2.468	-0.074	0.793	-0.671	-0.183	5.675	-8.658	0.313	-0.244	-1.526	1.221	3.305	10.368	2.732	0.427	0.793	-0.671	-9.788	-0.146	-2.207	0.671	-0.671	0.061	1.116	9.604	4.236	-0.549	-0.305	-0.549	2.134	11.368	0.98	-0.305	1.099	3.662	1510067133
-8.842	-1.812	0.068	0.793	-0.732	0	6.112	-8.019	0.426	-0.61	-0.427	1.16	2.506	9.532	2.806	0.122	0.305	-0.305	-9.258	0.245	-1.964	1.099	-0.671	0.061	0.902	8.629	3.996	-0.427	-0.549	-0.61	1.426	9.6	0.457	0.244	0.366	2.808	1510067133
-8.461	-1.196	0.367	0.854	-0.549	-0.183	6.09	-7.288	0.65	-0.916	0.671	1.038	1.913	8.608	2.628	-0.183	-1.282	-0.244	-8.99	0.668	-1.69	1.038	-0.671	0	0.946	7.82	3.781	-0.183	-0.732	-0.793	1.871	8.575	0.263	0.732	-0.183	1.892	1510067133
-8.477	-0.743	0.476	0.61	-0.305	-0.183	5.709	-6.788	0.821	-0.977	1.343	0.977	1.975	8.141	2.413	-0.122	-2.136	-0.366	-8.875	1.019	-1.66	0.854	-0.732	-0.183	1.28	7.532	3.791	0	-0.671	-0.854	2.833	7.817	0.319	0.916	1.282	1.282	1510067133
-8.824	-0.968	0.383	0.183	-0.244	-0.122	5.443	-7.063	1.011	-0.671	1.526	1.038	2.515	8.351	2.285	0.183	-1.648	-0.61	-8.967	1.425	-1.706	0.488	-0.366	-0.305	1.28	7.532	3.791	0	-0.671	-0.854	2.589	7.035	0.574	1.221	0.549	0.977	1510067133
-9.69	-1.284	0.275	0.122	-0.305	-0.061	5.44	-8.007	1.05	-0.183	1.465	1.038	3.141	8.774	2.56	0.671	-0.366	-0.854	-9.284	1.365	-1.902	0.061	-0.244	-0.549	1.28	7.532	3.791	0	-0.671	-0.854	3.058	6.96	1.674	1.831	-0.061	0.61	1510067133
-9.953	-1.754	0.69	-0.549	-0.244	-0.183	5.467	-8.946	0.87	0.366	1.282	0.61	3.559	9.086	2.896	0.854	0.61	-0.916	-9.325	1.098	-2.111	-0.061	-0.244	-0.793	2.074	8.589	4.028	0.427	-0.671	-0.671	3.579	6.824	1.52	2.686	-0.427	-0.122	1510067133
-10.61	-2.034	1.573	-0.122	-0.671	-0.061	5.162	-9.409	0.696	0.366	1.282	0.61	3.601	9.126	3.066	0.732	0.488	-0.671	-9.388	0.78	-2.101	0.061	0	-0.793	1.883	8.583	3.789	0.488	-0.671	-0.61	4.752	7.882	0.627	2.319	-2.197	-0.488	1510067133
-11.161	-1.802	1.835	-0.366	-0.61	-0.183	4.705	-9.054	0.653	0.793	0.183	-0.793	3.585	9.095	3.113	0.61	-0.427	-0.244	-9.485	0.471	-1.877	0.122	-0.244	-0.854	1.748	8.582	3.687	0.427	-0.671	-0.549	8.259	9.08	0.993	0.488	-0.916	-0.244	1510067133
-10.971	-2.298	1.876	1.221	-0.122	0.61	4.295	-8.459	0.67	0.732	0.305	-0.854	3.785	9.713	3.133	0.549	-0.916	0.183	-11.381	0.426	-1.762	-0.122	1.465	-0.549	1.434	9.223	3.927	0.488	-0.366	-0.366	8.698	8.981	1.505	-0.61	-0.427	0.305	1510067133
-11.273	-3.088	-0.597	0.061	1.648	-0.305	3.829	-9.098	0.395	0.732	0.305	-0.854	3.869	11.646	2.931	0.366	-0.854	0.366	-11.499	0.727	-1.217	-0.305	0.366	-0.732	1.475	11.123	4.247	0.671	-0.427	-0.305	3.54	9.058	-1.266	-0.549	-2.563	-1.648	1510067133
-10.275	-5.095	-0.282	-0.244	1.282	-0.61	3.582	-10.119	0.061	0.671	0.061	0.488	3.869	13.115	2.698	0.488	-0.793	0.488	-13.127	-0.061	-0.767	-0.916	-0.732	-0.732	1.629	12.585	4.542	1.099	-0.305	-0.183	8.336	9.884	-1.663	2.197	0.183	-1.526	1510067133
-9.837	-4.979	-0.877	1.465	0.977	0.183	3.268	-11.11	-0.607	1.038	-0.977	0.488	4.084	13.117	2.652	0.427	0.244	0.732	-10.992	-1.418	0.331	-0.244	-0.916	-0.977	0.508	12.404	3.631	0.366	0.244	0.366	5.304	12.724	1.559	-3.052	2.319	-1.465	1510067133
-8.251	-4.353	-1.95	0.61	3.601	0.305	3.249	-10.514	-0.65	1.221	-1.831	0.061	3.9	11.801	2.021	-0.122	1.587	1.099	-10.233	-1.887	1.476	-0.366	-0.122	-0.671	-0.835	10.903	2.754	0.061	0.916	0.916	-0.97	10.567	0.354	-1.038	-1.526	-1.587	1510067133
-9.661	-3.914	-2.443	0.183	1.709	0.61	3.271	-8.959	0.012	1.221	-1.831	0.061	3.04	10.841	0.861	-0.916	1.526	1.282	-9.692	-2.214	1.329	-0.061	0.61	-0.305	-1.772	9.954	2.132	-0.183	1.587	1.404	-0.106	10.209	-1.53	-0.244	-2.38	-2.258	1510067133
-9.171	-2.89	-2.196	-0.244	1.587	0.61	2.787	-8.636	0.585	0.061	0.183	-1.343	2.46	10.969	-0.239	-1.343	0.122	1.343	-9.141	-1.744	0.799	-0.122	0.488	-0.122	-2.245	10.173	2.17	0.427	1.038	1.465	1.428	10.288	-0.672	-0.488	-0.671	-2.686	1510067134
-8.442	-2.238	-1.848	-0.305	1.709	0.488	1.982	-8.738	1.074	0.183	1.099	-1.282	2.542	10.789	-0.618	-1.465	-1.16	1.465	-8.569	-1.499	0.403	-0.366	0.793	0	-1.726	10.233	1.921	0.916	-0.122	1.282	0.713	9.945	-0.833	-0.793	-1.099	-2.563	1510067134
-7.806	-2.005	-1.779	-0.671	1.77	0.244	1.187	-7.79	1.334	0.488	0.427	-0.793	2.89	9.509	-0.435	-0.977	-1.526	1.892	-8.245	-1.596	-0.018	-0.427	0.793	0.122	-0.63	9.219	1.785	0.427	-0.671	1.038	1.284	9.485	-1.33	-0.244	-1.648	-2.93	1510067134
-8.329	-1.998	-2.399	-0.671	1.404	0.061	1.136	-6.691	1.384	0.488	0.427	-0.793	3.072	8.506	-0.249	-0.366	-0.916	2.075	-8.242	-1.146	-0.358	-0.549	0.793	0.305	0.401	8.427	1.75	-0.183	-0.061	0.793	2.23	9.024	-0.992	0.122	0.183	-2.747	1510067134
-8.872	-2.456	-3.177	-0.793	-0.183	-0.305	1.136	-6.691	1.384	0.488	0.427	-0.793	3.114	8.096	-0.104	0.183	0.244	1.709	-8.772	-1.111	-0.763	-0.977	0.61	0.61	1.224	8.284	1.891	-0.488	0.305	0.549	2.318	8.763	-0.7	0.061	1.099	-2.686	1510067134
-8.653	-2.619	-2.952	-0.916	-0.977	-0.366	1.739	-6.637	0.983	0.244	-0.488	0.061	3.211	8.184	0.275	0.61	1.404	0.916	-8.855	-1.683	-1.108	-0.793	0	0.488	1.517	8.563	1.627	-0.488	0.488	0.366	1.12	9.55	-0.042	-0.183	1.16	-2.258	1510067134
-8.784	-2.393	-2.184	-0.427	-1.221	-0.061	2.088	-7.327	0.696	0.183	-0.916	0.427	3.304	8.397	0.776	0.671	2.319	-0.122	-8.347	-1.863	-1.208	-0.427	-0.488	0.61	1.491	8.865	1.408	-0.549	0.671	0.305	0.255	9.53	0.096	0	-0.122	-2.319	1510067134
-8.23	-1.78	-1.65	0.549	-0.549	0.427	2.088	-7.327	0.696	0.183	-0.916	0.427	3.529	8.47	1.186	0.427	2.869	-0.916	-7.966	-2.189	-1.064	-0.183	0.427	0.61	0.874	8.721	1.443	-0.61	0.671	0.305	0.394	9.229	0.142	0.061	-0.549	-1.953	1510067134
-8.25	-0.779	-1.964	0.488	0.427	0.488	3.108	-6.505	0.913	-0.549	-1.038	0.549	3.403	8.638	1.309	0	2.258	-1.099	-8.419	-1.444	-1.286	0.244	0.366	0.61	0.019	8.533	1.793	-0.671	0.549	0.427	1.516	8.931	-0.093	-0.183	0	-1.892	1510067134
-9.086	-1.028	-3.609	-1.587	0.488	0	3.608	-6.46	1.251	-0.549	-1.038	0.549	3.224	9.359	1.379	-0.366	0.854	-0.977	-9.418	-0.63	-1.381	-0.061	1.892	1.038	0.012	9.118	2.34	-0.61	-0.122	0.427	1.264	9.015	-0.243	-0.61	0.122	-1.892	1510067134
-11.392	-2.958	-4.066	-1.831	-0.427	0.183	3.937	-7.807	1.371	-0.977	0	0.977	3.163	10.762	1.585	-0.488	-0.61	-0.916	-12.536	-0.087	-2.131	-0.122	0.488	0.793	1.361	10.63	3.094	-0.61	-0.61	0.122	1.014	9.165	-0.656	-0.854	-0.244	-1.648	1510067134
-11.646	-4.597	-3.485	-0.854	-1.709	0.488	4.213	-10.819	0.981	-0.671	-0.732	1.465	3.305	12.416	1.841	-0.427	-1.343	-1.343	-13.175	0.254	-1.84	-0.183	0	0.61	2.917	12.249	3.737	-0.61	-0.916	-0.61	1.94	10.568	-0.336	-1.16	-0.061	-0.732	1510067134
-10.716	-5.96	-2.181	0.366	-2.808	0.671	5.042	-13.31	0.563	-0.183	-1.77	1.404	3.631	12.221	2.007	-0.122	-1.038	-1.648	-12.852	-0.095	-1.091	0.244	-1.16	0.488	2.747	11.818	4.658	-0.183	0.305	-0.793	3.372	12.029	1.257	-1.953	-1.16	0.977	1510067134
-10.304	-4.356	-1.004	1.16	-2.197	0.488	6.143	-12.775	0.947	-0.244	-0.183	0.183	3.919	11.039	2.207	-0.183	0.366	-1.221	-11.171	-0.153	0.151	0.61	-1.038	0	0.366	9.896	4.461	-0.549	0.977	-0.488	4.91	12.341	2.131	-2.747	-0.732	3.662	1510067134
-10.804	-3.072	-1.087	0.183	-0.549	0.183	5.907	-10.645	1.363	-0.244	-0.183	0.183	3.194	9.881	1.756	-0.61	0.671	-0.183	-10.414	0.749	0.535	0.549	-0.61	-0.427	-1.785	8.436	4.747	-0.244	1.038	-0.244	3.065	12.647	0.321	-1.77	-0.122	5.188	1510067134
-9.862	-3.45	-1.458	0.183	-1.221	-0.488	4.801	-9.831	1.342	-0.183	3.601	-1.709	1.919	10.13	1.17	-1.16	-1.221	0.793	-10.164	0.959	0.267	0.061	-0.183	-0.305	-2.277	8.652	4.718	0.244	-0.183	-0.183	-0.422	13.318	-0.109	-0.061	-0.977	4.456	1510067134
-8.146	-2.925	-0.813	-0.305	-1.16	-0.427	3.12	-9.777	0.658	0.793	2.502	-1.526	1.229	10.296	0.785	-1.099	-3.601	1.221	-9.173	0.589	-0.051	0.305	-0.488	-0.366	-0.963	9.312	4.28	0.671	-1.099	-0.305	-2.113	12.831	0.311	0.366	-0.793	5.249	1510067134
-8.062	-2.761	-0.073	-0.183	-0.916	0.183	2.355	-8.865	0.051	0.793	2.502	-1.526	1.882	9.25	1.16	-0.366	-3.235	1.038	-8.617	0.49	-0.226	0.488	-0.061	-0.427	0.426	8.753	4.088	0.366	-0.671	-0.305	-0.279	10.716	0.36	1.282	-1.099	4.883	1510067134
-7.465	-2.651	0.092	0.549	-0.305	0.183	2.606	-7.623	-0.227	1.343	-0.366	-1.404	2.692	8.239	1.738	0.183	-0.366	0.488	-8.431	0.557	-0.453	0.488	-0.061	-0.488	0.51	7.875	3.808	0.122	-0.183	-0.122	-0.492	9.365	1.401	1.221	1.404	3.906	1510067134
-6.954	-2.244	0.208	0.488	0.122	-0.244	3.013	-6.931	-0.181	0.916	-0.488	-1.282	2.37	7.974	1.765	0.427	1.343	0	-8.604	0.75	-0.677	0.366	-0.061	-0.427	0.522	7.531	3.469	0.183	-0.305	-0.061	-0.772	8.192	1.605	1.953	3.357	2.319	1510067134
-6.961	-1.657	0.669	0.549	1.831	-0.061	3.104	-6.556	-0.163	0.671	0.916	-0.793	1.78	7.98	1.585	0.488	0.366	-0.244	-8.598	0.999	-0.873	0.183	-0.305	-0.366	0.916	7.65	3.46	0.366	-0.122	-0.366	-2.308	7.452	-0.199	1.465	1.343	1.282	1510067134
-8.408	-1.312	-0.403	0.061	2.625	0.366	2.608	-6.613	-0.441	0.671	0.916	-0.793	1.961	8.077	1.559	0.854	-0.854	-0.366	-8.339	1.097	-1.031	-0.122	-0.427	-0.427	1.298	7.842	3.748	0.549	-0.122	-0.549	-3.943	6.476	-0.228	2.625	-1.953	0.305	1510067134
-10.226	-1.72	-1.163	0	1.282	0.183	2.397	-7.139	-0.586	0.427	0	0.244	3.034	8.29	2.053	1.343	-0.061	-0.549	-8.616	1.091	-0.879	-0.122	-0.061	-0.488	1.142	7.906	3.783	0.488	-0.122	-0.366	-1.193	7.401	1.077	2.563	-3.052	-1.892	1510067134
-11.561	-2.054	-0.123	1.648	-1.404	0.488	2.71	-7.683	-0.587	0.427	0	0.244	3.701	8.491	2.504	1.282	1.526	-0.488	-9.18	0.562	-0.756	-0.427	-0.061	-0.671	0.974	7.913	3.662	0.427	-0.366	-0.366	4.508	8.558	-0.379	2.258	-2.197	-2.319	1510067134
-11.032	-2.641	-0.769	0.793	-0.671	0.183	3.051	-8.26	-0.568	0.183	-0.366	1.099	3.525	8.9	2.486	0.977	1.587	-0.244	-9.824	-0.315	-0.682	-0.366	0.427	-1.282	0.513	8.224	3.591	0.732	-0.244	-0.244	11.468	10.782	0.179	0.671	0.671	0.549	1510067134
-10.502	-3.831	-1.629	-0.488	0.671	-0.61	3.18	-9.076	-0.548	-0.244	-0.244	1.282	3.113	10.27	2.125	0.549	-0.244	0	-11.28	-0.353	-0.705	-0.183	-0.793	-1.16	0.065	9.692	3.17	0.671	-0.244	0	7.039	10.816	-0.268	-1.404	-1.404	1.648	1510067135
-10.063	-5.144	-1.643	1.038	-2.441	-0.916	3.359	-10.042	0.059	-0.61	0.061	1.465	3.175	11.672	1.602	0.183	-2.136	0.122	-11.781	-0.986	0.394	-0.732	-0.122	-0.549	0.855	11.298	2.647	0.977	-0.427	-0.427	1.871	10.305	0.811	-5.005	0.122	-2.869	1510067135
-9.752	-4.471	-2.606	-0.732	-0.427	-0.61	3.348	-9.524	0.681	-0.61	0.061	1.465	3.756	11.756	0.952	0.183	-1.892	0	-11.271	-2.318	0.894	-0.366	-2.686	-0.793	0.829	11.725	2.192	0.488	0.732	-0.61	5.467	12.712	1.538	-3.113	-0.122	0.977	1510067135
-9.394	-4.52	-2.304	-0.671	0.671	-0.244	2.913	-9.033	0.999	-0.732	0.061	0.732	4.177	11.94	0.307	0.061	0.305	-0.305	-10.895	-2.445	1.346	-0.427	-0.732	-0.244	-0.318	11.799	1.993	-0.122	1.892	-0.244	-0.52	10.189	1.028	-0.732	2.136	-0.183	1510067135
-9.956	-3.494	-2.188	-0.488	0.671	-0.366	2.708	-9.847	1.493	-0.732	0	0.122	3.919	11.955	-0.364	-0.061	2.014	-0.366	-10.864	-2.162	1.165	-0.549	-1.038	-0.122	-1.715	11.608	1.937	-0.183	1.953	0.061	-1.869	10.241	-1.614	-0.732	-2.136	-1.038	1510067135
-9.059	-3.084	-1.921	-0.427	1.465	-0.793	2.522	-10.439	1.634	-0.732	0	0.122	3.055	11.783	-1.005	0.061	1.221	-0.122	-10.178	-2.025	1.043	-0.427	-1.099	-0.183	-1.977	11.598	1.894	0.061	0.916	-0.061	0.353	10.616	-2.138	-0.549	-1.038	-1.648	1510067135
-9.019	-3.272	-1.945	-0.244	1.038	-0.793	2.166	-10.192	1.543	-0.671	0.244	-0.183	2.821	10.948	-1.001	0.366	-0.183	0.061	-9.491	-2.004	1.041	-0.549	-0.793	0	-1.306	10.96	1.971	0.122	0.244	-0.366	1.434	10.318	-0.524	0.183	1.099	-2.197	1510067135
-8.661	-2.852	-2.111	-0.122	0.732	-0.305	1.904	-9.037	1.547	-0.488	0.305	-0.061	3.213	9.92	-0.632	0.671	0.122	0.122	-8.647	-2.018	1.125	-0.488	-0.488	0.061	-1.004	9.89	1.832	-0.244	0.366	-0.366	1.293	9.519	-0.3	-0.183	0.61	-2.136	1510067135
-8.418	-2.418	-2.535	-0.427	0.61	-0.427	1.733	-7.986	1.474	-0.488	0.183	-0.061	3.285	9.116	-0.316	0.61	1.221	0.122	-8.326	-2	1.083	-0.366	-0.488	0.244	-1.022	8.935	1.613	-0.427	0.488	-0.305	1.293	9.519	-0.3	-0.366	-0.183	-2.075	1510067135
-8.923	-3.023	-2.576	-0.549	-0.244	-0.61	1.523	-7.279	1.346	-0.427	-0.183	0	2.835	8.649	-0.214	0.488	0.977	0.061	-8.301	-2.318	1.036	-0.427	-0.427	0.244	-1.105	8.461	1.516	-0.488	0.427	-0.305	1.944	9.018	-1.159	0.061	0	-1.892	1510067135
-8.979	-3.48	-2.042	0.061	-0.793	-0.305	1.641	-7.102	1.089	-0.427	-0.183	0	2.598	8.801	-0.111	0.305	0.183	-0.122	-8.361	-2.826	0.841	0.061	-0.183	0.305	-1.15	8.647	1.378	-0.366	0.305	-0.244	2.42	9.277	-0.537	-0.061	0.61	-1.526	1510067135
-8.726	-2.797	-1.861	0.488	-0.366	-0.183	1.931	-7.32	0.909	-0.549	-0.793	0.183	2.736	9.597	-0.041	-0.061	-0.061	-0.488	-8.653	-2.59	0.671	0.366	-0.244	0.427	-1.397	9.299	1.312	-0.366	0.366	-0.183	2.317	9.501	0.97	-0.488	0.671	-1.038	1510067135
-8.684	-2.454	-2.275	0.244	-0.427	-0.244	2.579	-7.511	0.976	-0.916	-0.305	0.305	2.676	10.02	-0.201	-0.366	-0.488	-0.61	-9.164	-2.107	0.657	0.366	-0.305	0.61	-1.162	9.78	1.668	-0.427	-0.122	-0.427	1.398	9.394	0.339	-0.854	-0.488	-0.671	1510067135
-7.941	-2.335	-2.009	0.122	-0.122	0.244	2.845	-7.657	1.108	-1.282	0.732	0.488	2.731	10.194	-0.135	-0.183	-0.732	-0.732	-8.953	-1.835	0.646	0.488	-0.671	0.916	-0.554	10.202	1.983	-0.61	-0.366	-0.61	1.095	9.422	-0.56	-0.732	-0.671	-0.854	1510067135
-9.17	-2.673	-2.195	-0.793	-0.549	0.244	2.724	-7.915	1.071	-1.16	0.549	0.366	3.141	10.322	0.295	0.061	0.244	-1.038	-8.636	-1.26	0.922	0.427	0.671	0.854	-0.389	10.128	2.198	-1.221	-0.427	-0.427	2.176	8.916	-0.622	-0.854	0.488	-0.793	1510067135
-9.46	-3.918	-2.071	-1.343	-1.282	-0.244	2.852	-8.264	0.916	-0.916	0	0.061	3.1	10.115	0.636	0.061	0.977	-1.099	-10.85	-0.401	1.219	0.122	0.793	1.099	-0.505	9.744	2.714	-1.404	-0.244	-0.427	2.359	8.35	-0.616	-0.854	-0.183	-0.305	1510067135
-10.599	-5.451	-2.326	-1.099	-2.136	-0.732	2.878	-9.032	0.217	-0.916	0	0.061	2.547	10.543	0.543	-0.061	0.305	-1.221	-13.035	0.871	0.803	-0.061	-2.136	1.16	0.304	10.054	3.286	-1.16	0.305	-0.916	3.311	9.741	-0.657	-0.549	0.732	0.122	1510067135
-9.679	-6.076	-1.062	0.122	-1.343	-1.038	2.639	-10.91	-0.878	-0.244	-1.953	-0.488	2.226	11.371	0.476	-0.122	-0.61	-1.587	-10.856	-0.022	1.511	-0.61	-1.343	1.282	0.787	10.872	4.459	-0.244	0.732	-1.587	2.145	11.574	0.794	-0.61	1.221	1.16	1510067135
-10.139	-4.791	-0.348	0.305	-2.625	-0.854	3.103	-11.353	-1.596	0	-2.319	-0.427	2.801	10.817	0.991	-0.122	0.977	-1.709	-10.141	-0.258	2.091	0	-1.343	0.183	-1.311	9.615	4.347	-0.854	1.465	-0.916	2.249	13.108	3.724	-0.977	0	2.258	1510067135
-9.176	-4.164	-0.471	-0.977	-0.854	-1.282	3.409	-9.916	-1.816	-0.488	-0.488	-0.793	2.022	9.8	1.151	-0.549	2.258	-0.854	-10.05	0.894	2.255	0.305	-1.77	0.549	-2.948	8.028	4.351	-0.793	1.404	-0.671	0.555	12.732	3.59	-1.282	-0.366	3.296	1510067135
-8.788	-5.373	-0.145	-0.427	-0.671	-1.587	2.833	-8.997	-1.671	-1.099	0.61	-0.732	0.25	9.574	0.455	-0.854	-0.244	-0.061	-9.747	0.866	2.312	0.061	-1.526	0.671	-2.688	7.995	4.701	-0.183	0.977	-1.099	-0.817	11.123	1.197	-0.671	-0.305	3.052	1510067135
-8.241	-4.864	0.654	0.366	-0.61	-1.221	2.183	-8.872	-1.794	-1.221	0.732	0.061	-0.068	9.916	-0.037	-0.427	-2.502	0	-9.24	0.846	2.467	0.122	-1.526	0.305	-2.446	8.69	4.822	-0.061	0.732	-1.099	-1.014	10.524	0.818	-0.61	0.366	2.258	1510067135
-8.263	-4.159	0.623	0.305	-1.282	-0.793	1.926	-8.659	-1.895	-1.221	0.732	0.061	0.719	9.867	0.486	0.366	-0.793	-0.305	-8.776	1.146	2.673	0.366	-1.77	0.183	-2.58	8.581	4.712	-0.183	0.732	-0.916	0.097	9.448	0.532	-0.122	0.916	0.977	1510067135
-7.715	-4.046	1.121	0.427	-0.732	-0.61	2.156	-8.364	-1.865	-0.854	-0.549	1.099	0.907	9.204	0.392	0.854	0.977	-0.366	-8.345	1.455	2.986	0.244	-1.404	0.061	-2.695	7.826	4.721	-0.122	0.793	-0.854	0.103	8.264	0.153	0.671	1.648	-0.061	1510067135
-7.522	-3.848	0.199	0.183	0.305	-0.183	2.543	-8.166	-1.936	-0.916	-0.183	1.343	0.687	8.931	0.25	1.221	0.671	-0.122	-8.037	1.942	3.369	0.122	-1.099	-0.122	-2.696	7.429	4.791	-0.061	0.793	-0.671	-0.014	8.022	0.254	0.977	0.488	-0.488	1510067135
-7.726	-4.407	0.254	-0.427	1.221	-0.305	2.543	-8.166	-1.936	-0.916	-0.183	1.343	0.879	9.14	0.39	1.404	0.244	0.183	-8.348	2.133	3.296	-0.305	-0.732	-0.183	-3.059	7.577	4.742	0.061	0.671	-0.61	0.663	8.557	0.664	-0.122	-1.465	-1.038	1510067136
-8.275	-4.532	0.457	-0.244	0.732	0	2.732	-9.275	-2.229	-0.793	0.488	1.404	1.157	9.567	0.634	1.343	0.488	0.244	-8.492	2.05	3.327	-0.305	-0.732	-0.183	-2.902	7.988	4.643	0.366	0.427	-0.427	2.324	8.757	1.811	0.977	-0.671	-0.366	1510067136
-9.447	-5.577	-0.075	-0.61	1.16	0	2.71	-9.871	-2.382	-0.488	0.305	1.282	1.218	9.301	0.819	1.221	0.549	0.244	-8.988	1.793	3.529	-0.671	-0.488	-0.732	-2.503	7.842	4.616	0.671	0.61	-0.305	2.287	8.786	1.244	0.549	-1.404	-0.61	1510067136
-9.304	-6.023	0.154	0.916	0.671	-0.305	2.521	-9.951	-2.35	0.244	-0.916	0.366	1.376	9.234	0.664	1.16	0.244	0.305	-9.877	0.714	3.342	-0.854	-1.465	-0.977	-2.67	7.751	4.435	1.038	0.916	-0.183	1.713	9.237	1.03	0.366	-0.061	-1.953	1510067136
-7.598	-4.04	-0.498	0.427	0.916	-0.366	2.33	-9.836	-1.921	0.244	-0.916	0.366	1.627	9.621	0.252	1.038	0	0.488	-8.25	0.228	3.218	-0.854	-1.465	-0.977	-2.858	8.191	3.896	1.16	0.854	0.122	3.657	11.515	1.156	1.099	0.061	-1.587	1510067136
-6.907	-3.807	-2.091	-0.916	1.892	-1.099	2.391	-9.1	-1.286	1.099	-1.343	-0.122	1.912	9.396	0.092	0.671	-0.122	0.793	-7.401	-0.264	2.939	-0.732	-1.404	-1.282	-2.756	8.216	3.052	0.854	0.916	0.122	4.002	10.36	1.324	-0.916	0.061	-0.427	1510067136
-7.887	-6.627	-2.974	-0.122	-0.366	-1.526	2.671	-7.465	-0.205	1.343	-1.221	-0.305	1.967	8.498	-0.488	0.671	-1.038	1.038	-8.658	-1.885	2.936	-0.427	-1.526	-0.916	-2.4	7.712	1.852	0.183	1.038	0.061	0.328	8.94	0.749	0.549	1.709	-0.854	1510067136
-7.671	-6.998	-2.214	0.793	-1.038	-1.343	3.155	-6.2	1.012	1.099	-0.061	-0.305	2.119	8.102	-0.956	0.488	-1.404	1.282	-9.801	-3.283	2.844	0.427	-2.991	-0.916	-1.895	7.43	1.31	0.122	1.099	-0.488	1.968	9.989	0.712	0.061	0.061	-0.244	1510067136
-7.484	-6.52	-1.503	0.183	-0.549	-1.709	2.743	-5.82	1.345	1.099	-0.061	-0.305	2.399	8.269	-1.041	0.183	-0.671	0.61	-8.857	-2.984	2.827	1.221	-3.418	-1.343	-1.299	8.079	1.014	0.854	1.953	-0.854	1.574	10.551	1.337	-0.854	1.587	1.343	1510067136
-8.069	-5.259	-1.132	0.732	-0.305	-2.93	2.37	-6.243	1.331	0.305	0.549	0.244	2.454	8.234	-1.241	-0.122	-0.549	-0.305	-9.234	-1.218	3.088	1.465	-5.371	-1.587	-1.132	8.577	0.69	0.793	1.831	-1.16	-0.9	9.461	-0.587	-0.61	-1.648	0.854	1510067136
-7.806	-5.552	-1.694	0	-1.343	-3.906	2.338	-5.758	1.037	-0.61	0.977	1.282	2.115	7.76	-1.689	-0.305	-1.77	-0.244	-7.959	-0.958	3.982	1.465	-5.371	-1.587	-1.906	7.575	0.926	1.038	2.502	-1.77	0.416	10.316	-0.641	0.671	0.61	0.732	1510067136
-7.846	-7.047	-0.093	-0.122	-1.16	-3.54	1.723	-5.296	0.225	-1.282	3.113	1.404	1.876	7.3	-2.048	-0.183	-2.93	0.183	-6.723	-0.945	4.317	0.916	-6.653	-0.916	-2.777	6.748	1.529	1.953	2.625	-2.136	1.19	11.38	1.567	-0.427	3.174	0.427	1510067136
-7.77	-6.686	0.737	0.732	-0.488	-2.93	1.2	-5.646	-0.671	-1.282	3.113	1.404	2.04	8.344	-2.034	-0.061	-4.395	0.244	-5.355	-0.408	5.529	0.732	-5.92	-0.61	-3.525	7.409	0.934	1.709	2.197	-1.709	0.029	10.691	1.494	-1.038	1.16	0.427	1510067136
-7.317	-6.504	0.153	0.793	0.122	-3.235	0.833	-6.099	-1.403	-0.854	2.686	0.977	2.436	8.764	-1.455	0.244	-3.723	-0.244	-4.649	-0.818	6.383	0.732	-5.798	-0.305	-4.225	7.808	0.629	1.16	2.319	-1.465	0.877	8.969	-0.33	0.793	-1.526	-0.061	1510067136
-7.628	-6.77	0.043	0.183	-0.061	-3.052	0.587	-7.001	-2.222	-0.061	0.305	0.549	2.541	9.316	-0.817	0.61	-2.136	-0.427	-4.264	-0.666	7.142	0.671	-5.737	-0.244	-4.479	8.647	0.857	1.77	2.502	-1.221	2.806	9.536	0.732	0.61	-0.061	-0.061	1510067136
-6.915	-6.569	0.359	0	0.427	-2.502	0.164	-8.142	-2.315	0	-1.526	0.366	2.621	10.652	-0.787	0.305	-2.38	-0.793	-3.006	-0.409	7.796	0.671	-5.31	-0.305	-5.157	9.5	0.202	1.343	2.319	-0.916	2.834	9.85	1.282	0.488	0.061	0.122	1510067136
-6.684	-7.155	0.41	-0.366	0.366	-2.441	0.657	-8.699	-2.348	0	-1.526	0.366	2.513	11.08	-0.992	-0.183	-2.869	-0.427	-2.059	-0.429	8.568	0.671	-5.31	-0.305	-5.591	9.458	0.249	0.916	2.441	-0.732	3.966	9.56	0.672	0.122	-0.427	0.183	1510067136
-6.883	-8.185	0.453	-0.244	0.244	-2.441	0.389	-9.892	-3.065	0.061	-1.709	0.366	2.443	10.842	-1.069	0.122	-4.333	-0.122	-1.894	-0.531	9.057	0.671	-4.211	0.122	-5.517	9.838	-0.02	0.366	1.709	-0.854	3.966	8.94	0.334	-0.122	0.671	0.488	1510067136
-6.566	-8.519	0.479	-0.122	0.305	-2.319	0.567	-10.062	-2.525	0	-1.587	0.427	2.996	11.106	-0.627	0.183	-2.502	-0.183	-1.559	-0.461	9.475	0.732	-4.028	-0.122	-6.394	9.387	-0.979	0.061	1.16	-0.427	3.267	9.409	0.798	0.488	0.122	0.366	1510067136
-5.899	-7.936	0.212	-0.549	0.244	-1.953	0.274	-10.371	-2.256	0	-1.587	0.427	1.884	11.161	-1.531	0.122	-3.052	0.183	-0.642	-0.081	9.805	0.732	-4.028	-0.122	-6.582	9.104	-0.888	1.221	0.183	-0.488	3.001	9.938	1.146	0.244	0.305	0.061	1510067136
-5.682	-7.982	-0.002	-0.671	-0.183	-1.831	-0.52	-10.951	-2.2	-0.427	-1.648	0.732	1.097	11.027	-1.869	0.427	-2.93	0.061	0.005	0.294	10.036	0.549	-3.113	0.061	-6.094	9.594	-0.465	0.916	0.244	-0.488	3.412	9.631	0.793	0.427	0.183	-0.183	1510067136
-5.323	-8.135	-0.12	-0.61	-0.183	-1.709	-0.523	-11.053	-1.879	-0.366	-1.465	0.61	1.069	11.096	-2.119	0.366	-2.502	-0.305	0.446	0.59	10.28	0.366	-2.625	0.061	-5.991	9.327	-0.851	0.61	0.183	-0.305	3.965	9.183	0.592	0.244	0.61	0.122	1510067136
-4.675	-8.038	-0.464	-0.793	-0.427	-1.404	-1.006	-11.326	-1.292	-0.366	-2.136	0.793	0.538	11.114	-2.473	0.183	-2.38	-0.61	0.975	0.755	10.332	0.366	-2.625	0.061	-5.875	9.316	-1.2	1.16	1.099	-0.549	3.639	9.371	1.158	0	0.732	0.366	1510067136
-4.472	-8.469	-0.575	-0.793	-0.061	-1.038	-1.188	-11.562	-1.755	0.183	-3.113	0.61	0.723	11.568	-2.619	0.183	-0.549	-1.038	1.619	0.24	10.454	0	-1.648	-0.061	-6.637	9.426	-1.542	1.099	1.038	-0.183	3.588	9.402	1.157	-0.854	0.61	0.366	1510067136
-4.433	-9.582	-0.668	-0.61	-0.061	-1.038	-0.786	-11.666	-1.367	0.183	-3.113	0.61	-0.139	11.655	-2.523	0.305	-0.61	-1.343	1.552	0.329	10.673	0	-1.648	-0.061	-6.855	9.189	-2.019	1.282	0.427	-0.122	3.498	9.161	0.885	-1.282	0.977	0.854	1510067136
-4.014	-9.799	-0.531	-0.366	-0.122	-0.977	-1.168	-11.617	-1.325	-0.061	-5.371	0.977	-0.425	11.216	-2.798	0.305	-1.709	-1.282	1.263	0.595	10.84	-0.427	-1.221	-0.305	-6.426	8.786	-1.792	2.014	0.305	0.122	2.559	9.204	0.671	-1.282	0.366	0.977	1510067137
-3.97	-9.454	-0.651	-0.244	0	-0.732	-0.358	-11.341	-1.991	-0.061	-5.371	0.977	0.731	11.188	-2.687	0.366	-1.343	-1.038	1.391	0.297	10.964	-0.549	-1.221	-0.244	-6.365	8.851	-2.607	2.014	0.305	0.305	2.574	9.873	0.516	-0.916	0.366	0.366	1510067137
-4.075	-9.484	-0.802	-0.244	-0.122	-0.305	0.048	-11.012	-1.701	-0.366	-3.845	0.671	1.186	11.299	-2.81	0.671	-1.282	-0.427	1.875	0.118	10.795	-0.549	-1.221	-0.244	-6.198	9.266	-2.687	1.709	0.244	0.061	2.065	9.775	0.664	-0.427	0	0	1510067137
-3.743	-9.435	-0.786	-0.305	0.061	-0.061	0.048	-11.012	-1.701	-0.183	-2.014	0.061	1.427	11.276	-2.681	0.916	-1.343	-0.244	2.23	-0.299	10.342	-0.671	-0.61	-0.366	-5.973	9.448	-2.817	1.404	0.305	0.244	3.146	9.506	0.774	-0.488	0	-0.061	1510067137
-3.79	-9.44	-0.89	-0.244	0.122	-0.061	-0.116	-10.844	-1.129	-0.427	-1.587	0.183	1.328	11.265	-2.567	0.854	-1.526	0.183	2.189	-0.567	10.111	-0.488	-0.366	-0.305	-5.911	9.349	-3.033	1.038	0.183	0.366	3.505	9.319	0.86	-0.244	0	-0.061	1510067137
-3.732	-9.676	-0.778	0.061	-0.183	-0.061	-0.788	-10.408	-0.882	0.366	-2.38	0.183	1.164	11.417	-1.52	0.061	-1.831	0.427	2.104	-0.662	10.086	-0.488	-0.366	-0.305	-5.365	9.371	-3.238	0.854	0.366	0.549	2.996	9.295	1.157	-0.061	0.061	0	1510067137
-3.703	-9.556	-0.738	0.122	-0.305	-0.061	-0.581	-9.839	-0.827	0.244	0	0.671	1.306	11.246	-2.239	0.366	-0.61	0.732	1.97	-1.012	10.093	-0.183	0	-0.183	-5.623	9.527	-2.969	0.366	-0.122	0.427	3.095	9.469	1.098	-0.244	0.122	-0.122	1510067137
-4.058	-9.623	-0.461	0.671	-0.488	-0.061	-0.938	-9.305	-0.573	-0.183	0.061	-0.122	1.054	11.995	-0.806	-0.061	2.136	0.366	2.012	-0.909	10.843	0	0.122	-0.061	-5.437	9.96	-3.36	-0.366	0.549	0.122	2.982	9.644	1.187	0.061	-0.122	-0.244	1510067137
-4.258	-9.903	-0.396	0.732	-0.671	0.183	-0.091	-10.237	-1.425	0.122	2.747	-0.305	-0.211	12.422	-1.388	0.366	0.366	0.61	2.364	-0.691	11.044	0	0.122	-0.061	-6.265	9.988	-3.413	-0.549	0.488	-0.244	2.705	9.549	1.3	0	-0.061	-0.366	1510067137
-4.058	-9.436	-0.301	0.854	-0.61	0.488	-1.239	-11.616	-1.832	0.061	1.16	-1.16	-0.19	12.931	-2.991	0.183	0.427	1.343	2.858	-0.53	11.696	0.061	1.038	0	-7.078	10.472	-3.432	-1.343	0.183	-0.488	2.884	9.552	1.229	0.427	-0.549	-0.488	1510067137
-3.876	-9.874	-0.093	0.977	-0.183	0.916	-1.73	-12.823	-1.682	-0.061	0.122	-1.831	0.465	13.525	-2.604	-0.061	-0.305	1.709	2.827	-0.297	11.859	-0.061	1.709	0	-7.108	10.537	-3.974	-1.587	-0.061	-0.427	3.252	9.277	0.822	1.038	-0.61	-0.549	1510067137
-4.746	-9.661	-0.141	0.977	-0.427	1.465	-0.816	-13.096	-1.463	-0.061	0.122	-1.831	0.651	13.59	-2.907	0.244	-0.854	1.343	2.869	-0.153	11.797	-0.061	1.709	0	-7.218	10.97	-3.699	-1.953	-0.488	-0.061	2.444	9.182	0.895	1.038	-1.404	-0.61	1510067137
-4.911	-9.579	0.043	0.671	-0.488	1.953	-0.499	-12.74	-2.012	-0.244	-0.671	-2.258	1.298	13.108	-2.944	1.16	-1.282	1.099	2.504	-0.244	11.417	-0.122	3.174	-0.061	-7.523	10.868	-2.846	-2.197	-1.16	0.427	2.905	9.595	0.744	1.038	-2.014	-0.671	1510067137
-4.911	-9.209	0.346	0.488	0.183	2.319	-0.499	-12.74	-2.012	-1.16	-1.526	-2.075	1.999	12.463	-3.137	0.854	0.122	1.221	1.89	-0.159	10.828	-0.122	3.174	-0.061	-7.61	10.488	-2.204	-2.38	-2.319	0.61	2.87	9.628	0.401	0.854	-2.014	-0.854	1510067137
-4.978	-8.859	0.354	0.183	0.793	2.563	0.512	-11.959	-1.993	-0.122	-0.427	-1.587	2.469	11.801	-3.191	0.732	-0.732	2.075	0.995	0.239	10.323	-0.122	3.784	-0.061	-7.126	9.778	-2.088	-1.648	-3.052	1.038	2.027	9.545	0.097	1.099	-2.38	-1.404	1510067137
-5.261	-8.419	0.425	0.244	0.793	2.808	0.671	-11.253	-1.791	-1.587	0.916	-1.526	2.728	11.018	-2.627	0.977	-0.61	2.014	0.312	0.361	9.696	-0.183	4.272	-0.061	-6.832	9.149	-1.736	-1.038	-3.784	1.282	1.963	9.598	-0.056	0.977	-2.93	-1.709	1510067137
-4.968	-7.799	0.195	0	2.075	3.357	1.209	-10.899	-2.147	-1.221	0.916	-1.953	2.876	10.622	-3.858	1.587	-0.305	1.892	-0.176	0.225	8.966	-0.488	5.127	-0.244	-6.577	9.058	-1.085	-0.977	-4.7	1.526	2.085	9.897	-0.266	0.854	-2.686	-1.77	1510067137
-5.663	-7.586	0.138	0.061	2.258	3.601	1.416	-9.793	-2.718	-1.221	0.916	-1.953	2.796	9.885	-4	1.892	-0.244	2.38	-1.122	0.159	8.483	-0.488	5.127	-0.244	-5.609	8.821	-0.049	-1.221	-5.249	1.526	1.95	9.874	-0.159	0.61	-2.014	-1.526	1510067137
-6.181	-7.167	0.035	0.305	1.526	3.601	1.635	-8.896	-1.802	-0.244	0.122	-2.563	2.97	9.477	-3.548	2.014	-0.183	2.319	-1.791	0.041	7.823	-0.549	5.493	-0.244	-4.448	8.879	-0.542	-1.526	-4.578	1.587	2.25	9.927	-0.447	0.061	-0.977	-1.526	1510067137
-6.581	-6.477	-0.132	0.061	1.526	3.54	2.004	-8.405	-1.884	-0.244	0.122	-2.563	3.564	8.973	-4.054	1.77	-0.122	2.502	-2.244	-0.384	6.918	-0.671	6.287	-0.244	-3.97	8.175	0.106	-1.709	-3.357	1.892	2.342	9.996	-0.458	-0.244	-0.671	-1.343	1510067137
-6.961	-6.332	0.109	0.427	1.404	3.296	2.387	-7.864	-2.555	-0.183	0.183	-2.747	3.583	8.058	-3.838	1.587	0.183	2.869	-3.161	-0.944	6.015	-0.671	6.287	-0.244	-4.56	7.558	1.213	-1.221	-3.113	2.197	2.381	9.819	-0.047	-0.427	0.061	-0.916	1510067137
-7.351	-6.141	-0.306	0.366	2.136	3.235	2.562	-7.172	-2.132	0.061	0.488	-2.93	3.73	7.701	-3.604	1.404	0.671	3.052	-4.303	-1.376	5.004	-0.244	7.019	-0.305	-4.352	7.267	1.008	-1.038	-3.784	2.869	1.894	9.762	0.024	-0.793	0	-0.732	1510067137
-7.592	-6.017	-0.703	0	2.075	2.991	2.571	-6.779	-2.146	0.244	0.305	-3.357	4.307	7.312	-3.567	1.465	0.732	3.174	-5.229	-1.463	4.304	-0.244	7.019	-0.305	-3.259	6.954	1.052	-1.099	-3.906	3.235	1.668	9.6	-0.245	-0.61	0.549	-0.732	1510067137
-7.862	-5.857	-0.645	-0.061	1.709	2.625	2.626	-6.461	-2.232	0.366	0.427	-3.723	4.335	6.759	-3.537	1.221	1.099	3.479	-6.497	-1.182	3.732	-0.061	7.141	-0.244	-2.184	6.723	1.352	-0.916	-3.479	3.235	1.291	9.694	-0.004	-0.366	1.526	-0.793	1510067137
-7.852	-5.845	-0.825	-0.122	1.648	2.502	2.586	-6.099	-1.952	0.366	0.427	-3.723	4.201	6.399	-3.697	0.854	1.343	3.296	-7.489	-1.041	2.986	-0.122	7.08	-0.061	-1.41	6.826	1.623	-0.732	-2.991	3.479	0.743	10.044	0.701	-0.61	1.038	-0.549	1510067137
-8.339	-5.522	-0.963	-0.183	1.465	2.563	3.045	-6.218	-1.998	0.183	-0.366	-3.906	4.49	6.086	-3.876	0.793	1.16	2.747	-8.424	-0.846	2.55	-0.549	6.104	0	-0.607	6.931	1.805	-0.61	-2.747	3.54	-0.252	9.912	0.624	-0.122	-0.305	-0.671	1510067138
-8.203	-4.207	-1.665	-1.526	0.671	2.075	3.673	-6.672	-1.966	0.488	-0.732	-3.54	5.084	5.505	-4.045	0.916	0.854	2.258	-9.495	0.243	1.426	-1.282	4.15	0.183	1.641	7.394	2.512	0	-1.587	2.808	1.653	10.123	0.579	-0.366	0.549	0.244	1510067138
-8.096	-3.966	-1.603	-1.709	0.183	1.77	3.939	-6.69	-1.798	0.732	-0.977	-3.235	5.451	5.237	-4.571	1.221	0.671	1.526	-9.518	0.474	0.863	-1.282	4.15	0.183	2.277	7.488	2.702	0.061	-0.854	2.502	0.157	9.662	0.517	-0.061	0.671	0.183	1510067138
-8.288	-3.966	-1.956	-2.136	0.366	1.221	3.7	-6.551	-1.692	0.732	-0.977	-3.235	5.794	4.718	-4.729	1.831	1.587	1.282	-9.861	0.613	0.526	-1.648	3.235	0.122	2.912	7.562	2.714	0.122	-0.122	2.197	-0.157	9.543	0.528	-0.061	0.244	0.061	1510067138
-8.373	-3.846	-2.396	-2.258	0.244	0.793	4.075	-6.373	-1.714	1.587	-1.038	-2.991	5.983	4.308	-4.798	2.258	1.282	0.793	-10.566	0.694	-0.279	-2.258	3.113	0.183	3.368	7.391	2.7	0.183	0.977	1.892	-0.084	9.577	0.589	0.122	0.61	0.244	1510067138
-8.002	-3.324	-2.997	-3.052	0.427	-0.122	4.122	-6.578	-1.53	2.136	-1.709	-2.869	6.318	3.941	-4.869	2.625	1.099	0.366	-10.72	0.598	-0.888	-2.747	1.892	0.183	3.847	7.626	2.409	0.549	1.892	1.343	-0.459	9.665	0.297	0.488	1.221	0.244	1510067138
-7.93	-3.388	-3.57	-3.601	-0.427	-1.16	4.256	-6.478	-1.792	2.502	-2.38	-2.563	6.371	3.565	-5.182	2.93	1.221	-0.183	-10.715	0.175	-0.963	-3.418	0.488	0	4.285	7.879	2.018	0.793	2.38	0.61	-1.146	9.68	0.195	0.671	0.977	-0.122	1510067138
-8.307	-3.217	-3.634	-3.601	-0.366	-1.526	4.804	-6.486	-2.105	3.052	-2.014	-2.502	6.44	3.387	-5.233	3.113	1.526	-0.916	-10.682	-0.682	-0.989	-4.028	-0.427	-0.122	4.378	8.22	1.583	0.61	3.479	0.366	-0.828	9.895	0.38	0.366	1.465	-0.183	1510067138
-9.002	-3.157	-4.199	-3.723	-0.793	-1.648	4.82	-6.264	-2.107	3.357	-2.502	-2.136	6.633	3.451	-5.607	3.113	1.526	-1.587	-10.373	-1.361	-0.682	-4.395	-1.831	-0.122	3.56	8.868	1.052	0.366	4.333	0.366	-0.447	9.755	-0.032	0.366	1.526	-0.183	1510067138
-9.409	-3.718	-4.115	-3.54	-1.526	-1.221	5.201	-6.215	-2.19	3.357	-2.502	-2.136	6.96	3.695	-6.297	3.052	1.404	-2.136	-10.189	-2.208	-0.248	-4.395	-1.831	-0.122	2.363	9.618	0.854	0.549	4.395	0.488	-0.041	9.915	-0.609	0.549	1.709	-0.183	1510067138
-9.351	-3.223	-3.572	-3.113	-0.854	-0.854	6.001	-6.352	-2.542	3.357	-3.357	-1.099	7.282	3.972	-7.105	2.991	1.587	-2.502	-9.854	-2.609	-0.081	-4.517	-1.282	0	1.254	10.5	1.018	0.854	4.639	0.916	0.409	10.068	-0.885	0.427	2.38	-0.122	1510067138
-9.027	-2.371	-3.547	-3.052	-0.61	-1.038	6.539	-6.361	-2.745	3.54	-3.662	-0.793	7.411	4.49	-8.02	2.93	2.014	-2.686	-9.032	-2.59	0.16	-4.272	-0.793	0.061	0.755	10.913	1.225	1.221	4.639	1.343	0.827	10.208	-0.931	0.427	2.197	0	1510067138
-8.874	-2.132	-3.9	-3.601	-0.732	-1.16	7.017	-6.007	-2.804	3.723	-3.479	-0.61	7.332	4.977	-8.29	3.418	2.197	-2.502	-8.643	-2.546	0.433	-4.272	-0.793	0.061	0.572	10.554	1.343	1.16	4.456	1.587	1.025	10.066	-1.168	0.183	1.953	0.122	1510067138
-9.15	-2.509	-4.394	-3.723	-1.16	-1.099	7.273	-5.375	-2.621	4.028	-2.869	-1.038	7.131	5.136	-7.819	3.723	2.502	-2.197	-8.842	-2.527	0.423	-4.211	-0.061	0.183	0.282	10.288	1.321	1.038	4.395	1.831	1.11	9.807	-1.153	0.122	2.136	-0.061	1510067138
-8.983	-2.765	-4.549	-3.662	-1.587	-1.099	6.971	-5.02	-2.775	4.028	-3.235	-1.404	6.758	5.063	-7.282	3.479	2.563	-2.258	-9.166	-2.712	0.238	-4.456	0.488	0.549	0.316	10.179	1.114	1.099	4.333	2.136	1.635	9.824	-1.111	-0.122	2.686	-0.122	1510067138
-8.659	-2.846	-4.636	-3.845	-1.587	-1.16	6.785	-4.941	-3.332	3.845	-3.479	-1.648	6.651	5.008	-6.857	3.113	2.502	-2.319	-9.494	-2.718	0.059	-4.456	0.488	0.549	1.001	10.405	0.999	1.099	4.211	2.136	1.432	9.95	-1.153	-0.244	3.235	0.183	1510067138
-8.368	-2.97	-4.92	-4.089	-1.892	-1.282	6.875	-4.975	-3.573	3.601	-3.113	-1.587	6.776	5.012	-6.734	2.869	2.563	-2.441	-9.78	-2.412	-0.12	-4.395	0.366	0.549	1.702	10.41	0.821	0.854	4.272	1.77	0.727	10.009	-1.077	-0.488	3.113	0.183	1510067138
-7.943	-3.034	-5.276	-4.272	-1.526	-1.587	6.923	-5.13	-3.29	3.357	-3.174	-1.648	6.899	4.819	-6.804	2.625	2.747	-2.625	-9.861	-2.213	-0.246	-4.883	0.183	0.732	1.854	10.284	0.807	0.549	4.395	1.648	0.419	9.97	-1.086	-0.427	3.235	0.183	1510067138
-7.537	-2.823	-5.69	-4.639	-1.77	-2.075	7.014	-5.411	-3.003	3.174	-3.296	-1.709	6.899	4.442	-6.862	2.625	2.625	-2.747	-10.172	-2.007	-0.469	-4.883	0.183	0.732	1.866	10.086	0.697	0.366	4.517	1.587	0.231	9.89	-1.208	-0.61	3.418	0.244	1510067138
-7.319	-3.399	-5.856	-5.066	-2.014	-2.136	7.044	-5.819	-2.781	3.174	-3.296	-1.709	6.915	4.041	-6.916	2.808	2.625	-2.563	-9.838	-1.971	-0.493	-5.188	-0.61	0.549	2.068	9.662	0.47	0.488	4.578	1.282	0.197	9.953	-1.218	-0.671	4.15	0.488	1510067138
-7.669	-3.918	-5.463	-4.517	-2.38	-1.892	6.686	-6.172	-2.705	3.479	-3.235	-2.014	6.678	3.606	-7.062	2.93	2.747	-2.563	-9.208	-2.643	-0.431	-5.432	-0.977	0.61	1.883	9.283	0.29	0.793	4.7	1.038	-0.651	10.036	-1.138	-1.099	3.906	0.61	1510067138
-8.201	-3.947	-4.864	-3.845	-2.991	-1.526	6.684	-6.283	-2.737	3.601	-3.296	-2.075	6.617	3.439	-7.035	3.113	2.991	-2.625	-8.662	-3.344	-0.276	-5.432	-1.282	0.488	1.186	9.124	-0.006	0.61	4.883	1.404	-0.313	9.88	-0.773	-1.16	3.906	0.793	1510067138
-8.482	-3.494	-4.231	-3.845	-3.052	-1.16	6.747	-6.01	-2.543	3.662	-3.174	-2.014	6.647	3.608	-7.223	3.235	2.991	-2.502	-8.807	-3.407	-0.17	-5.188	-0.793	0.305	0.428	9.233	-0.033	0.488	4.883	1.892	0.333	9.902	-0.449	-1.343	3.601	1.099	1510067138
-9.656	-3.165	-3.366	-3.906	-3.906	-0.854	6.849	-5.574	-2.637	3.479	-3.54	-2.014	6.657	4.089	-7.511	3.174	2.991	-2.258	-10.011	-2.729	-0.232	-4.761	-0.305	0.366	0.127	9.585	0.445	0.793	4.822	2.258	1.098	9.831	-0.069	-1.526	3.357	1.465	1510067138
-10.113	-2.432	-3.254	-4.15	-2.075	-0.732	7.375	-5.289	-3.132	3.662	-3.357	-2.197	6.882	5.01	-7.608	2.991	2.686	-2.014	-10.302	-1.249	-0.409	-4.15	-0.122	0.488	0.892	10.471	1.34	1.038	5.005	2.075	1.818	9.958	0.185	-1.465	3.601	1.465	1510067139
-10.886	-2.498	-3.415	-5.066	-2.502	-0.549	7.763	-5.185	-3.908	3.967	-2.869	-2.014	7.446	5.977	-7.094	2.869	2.869	-1.892	-10.58	-1	-0.742	-4.395	0	0.916	1.75	10.925	3.173	2.319	4.7	1.221	2.352	10.074	0.092	-1.16	4.333	1.038	1510067139
-10.898	-2.695	-2.076	-5.676	-3.357	-0.549	7.929	-5.26	-4.667	4.15	-2.441	-1.831	7.881	6.641	-6.153	2.991	2.197	-2.075	-10.597	-0.255	-0.632	-4.578	0	0.61	1.951	10.935	3.461	2.197	4.395	1.282	3.39	10.57	-0.078	-1.038	4.639	0.549	1510067139
-10.602	-1.924	-1.337	-6.287	-3.235	-0.854	8.034	-5.341	-5.34	4.15	-2.441	-1.831	8.58	7.037	-5.435	3.357	2.197	-2.197	-10.706	0.855	-1.079	-4.578	0.61	0.488	2.505	10.223	3.96	1.953	4.456	1.343	5.255	10.886	0.486	-1.221	6.042	1.099	1510067139
-9.769	-2.761	-1.72	-6.409	-3.723	-1.038	7.872	-5.077	-5.815	4.15	-2.014	-2.014	8.742	7.023	-4.628	3.784	2.563	-2.136	-10.474	1.083	-1.165	-4.822	0	0.488	2.783	9.874	4.029	1.404	4.517	1.465	6.17	10.055	0.172	-0.366	7.507	1.587	1510067139
-10.062	-3.809	-1.633	-5.554	-4.639	-0.916	7.394	-4.595	-6.148	4.089	-2.502	-2.197	8.513	6.757	-3.935	3.784	2.747	-2.258	-10.981	0.849	-1.144	-5.249	0.61	0.61	2.951	9.512	3.71	0.854	4.7	1.648	4.503	9.219	-1.211	1.648	8.85	0.671	1510067139
-8.715	-3.548	-1.677	-4.883	-3.174	-0.305	7.026	-4.192	-6.218	3.845	-2.686	-2.319	8.256	6.478	-3.735	3.479	2.869	-2.502	-10.549	0.621	-1.169	-5.31	0.122	0.549	2.862	9.588	3.238	0.732	4.639	1.587	5.571	8.741	-0.944	0.916	11.658	-0.732	1510067139
-8.666	-3.169	-1.108	-5.127	-1.526	0.183	6.703	-3.781	-6.29	3.662	-2.808	-2.197	7.989	6.214	-3.795	3.113	2.991	-2.441	-9.85	0.574	-1.16	-5.188	-0.671	0.549	2.528	9.398	3.169	0.732	5.127	1.404	5.722	9.985	-3.195	4.7	13.123	2.319	1510067139
-8.585	-2.489	-1.035	-5.005	-2.563	0.061	6.636	-3.472	-6.095	3.479	-2.563	-1.953	7.677	6.12	-3.743	2.869	3.174	-2.258	-9.378	0.346	-1.293	-5.188	-0.427	0.61	1.635	8.945	2.903	0.549	5.188	1.465	1.704	10.679	-4.85	2.747	12.512	3.967	1510067139
-7.558	-2.022	-2.375	-5.798	-1.648	-0.977	6.691	-3.335	-5.267	3.296	-2.502	-1.892	7.246	5.966	-3.662	2.808	2.808	-1.953	-8.972	0.312	-1.372	-5.127	-0.366	0.61	1.11	8.477	2.844	0.488	4.578	1.465	-2.233	10.533	-3.046	4.211	9.46	4.15	1510067139
-7.896	-2.268	-2.263	-5.981	-2.319	-0.854	6.769	-3.228	-4.739	3.174	-2.625	-2.075	6.858	5.544	-3.82	2.747	2.441	-1.892	-8.857	0.481	-1.542	-5.066	-0.061	0.427	1.298	8.029	2.791	0.61	4.028	1.221	-3.424	10.34	-1.104	4.822	4.395	3.174	1510067139
-7.885	-2.729	-1.869	-5.371	-1.404	-0.183	6.765	-2.985	-4.654	3.174	-2.319	-2.014	6.749	5.126	-3.703	2.686	2.625	-1.709	-8.601	0.207	-1.692	-5.188	-0.366	0.366	1.677	7.647	2.629	0.488	3.784	0.977	-1.821	10.131	-0.811	5.737	0.732	3.052	1510067139
-8.061	-2.854	-1.604	-4.7	-1.892	-0.061	6.742	-2.842	-4.192	3.235	-1.831	-1.77	6.669	4.75	-3.468	2.808	2.197	-1.465	-8.122	-0.428	-1.748	-5.249	-0.427	0.305	1.554	7.319	2.609	0.671	3.784	0.671	0.199	9.623	-0.969	5.188	3.418	2.075	1510067139
-7.898	-2.536	-1.209	-4.639	-2.014	-0.244	6.703	-2.777	-3.759	3.235	-2.014	-1.587	6.968	4.622	-3.476	2.869	1.892	-1.282	-8.235	-1.06	-1.799	-4.944	-0.244	0.061	1.034	7.183	2.543	0.61	3.479	0.793	0.964	9.219	-0.732	4.028	7.202	0.488	1510067139
-8.257	-2.522	-0.737	-3.845	-0.793	-0.183	7.07	-2.663	-3.735	3.113	-1.709	-1.404	7.476	4.682	-3.615	2.747	1.709	-0.916	-8.765	-1.165	-1.866	-4.211	0.183	-0.122	0.807	7.397	2.787	0.793	3.052	0.916	0.518	8.708	-0.73	3.052	8.057	-0.244	1510067139
-9.799	-3.432	-0.855	-2.319	-0.671	-0.122	7.606	-2.461	-3.621	2.93	-1.343	-1.099	7.844	4.844	-4.034	2.686	1.343	-0.61	-9.458	-1.037	-2.032	-3.418	0.305	-0.305	1.365	7.921	3.298	1.343	2.502	0.671	0.196	8.39	-0.869	2.869	4.395	-0.61	1510067139
-10.615	-2.405	-0.059	-1.892	-2.075	0.305	8.289	-2.399	-3.542	3.113	-1.038	-0.854	8.385	4.92	-4.293	2.625	1.221	-0.366	-9.759	-0.693	-1.885	-3.052	-0.061	-0.549	2.166	8.495	3.48	1.587	2.014	0.366	3.146	9.784	0.214	1.526	4.028	-0.427	1510067139
-10.53	-1.995	-0.498	-2.197	1.526	0.61	9.142	-2.541	-3.639	3.235	-0.61	-0.549	8.894	4.874	-4.325	2.686	1.465	-0.549	-11.037	-0.611	-1.763	-2.686	-0.244	-0.854	2.523	8.926	3.905	1.892	2.014	0.488	5.199	9.898	0.355	0.122	-0.732	1.587	1510067139
-11.239	-3.273	-2.51	-3.052	2.869	-0.977	9.897	-3.511	-3.921	3.357	-0.732	-0.549	9.673	5.352	-4.304	2.686	0.977	-1.038	-11.451	0.117	-0.859	-2.625	0.488	-1.16	2.925	10.27	3.878	2.014	2.197	0.854	0.126	9.034	-3.519	-0.671	0.183	-2.197	1510067139
-11.248	-6.041	-2.184	-1.099	-2.686	-1.404	10.267	-4.761	-3.869	3.296	0	-0.366	10.418	5.926	-5.047	2.686	0.977	-1.038	-12.19	-2.042	-0.12	-3.113	0.427	-1.526	3.189	11.32	2.966	2.075	1.282	0.61	5.806	10.862	-0.693	0.427	6.836	-3.174	1510067139
-10.074	-4.631	-2.111	-1.77	-0.366	0.488	9.519	-5.614	-3.868	3.113	0.61	-0.732	10.722	6.108	-6.052	2.502	2.075	-0.916	-11.35	-3.51	0.366	-3.967	-0.427	-1.282	1.939	11.904	1.68	1.221	2.563	1.099	3.022	13.852	3.106	-4.028	2.136	-0.427	1510067139
-9.652	-3.777	-3.299	-3.357	1.648	0.244	8.751	-6.442	-3.784	3.113	0.61	-0.732	10.442	6.424	-6.643	1.587	3.357	-0.977	-11.026	-1.982	-0.146	-1.526	-0.427	-0.916	1.65	12.898	1.961	0.977	4.028	1.465	-0.778	10.24	-0.551	0.488	-0.305	-1.526	1510067139
-9.444	-3.469	-2.823	-2.319	0.732	-0.061	8.843	-6.449	-2.781	2.258	-1.16	-1.038	9.806	6.674	-6.026	1.709	2.197	-0.671	-10.332	-1.446	-0.656	-2.319	0.305	-0.061	1.769	12.79	2.067	1.038	3.357	1.038	-1.357	10.375	-1.924	-0.061	-0.916	-2.502	1510067139
-7.327	-2.311	-1.94	-2.38	1.831	-0.61	8.329	-5.605	-1.617	2.197	-0.305	-1.221	9.317	5.572	-5.16	1.709	2.197	-0.671	-10.332	-1.446	-0.656	-2.808	-0.732	0	1.727	10.983	1.506	0.793	1.77	0.732	0.852	10.879	-0.847	-0.366	2.014	-3.357	1510067139
-7.368	-1.809	-2.256	-2.563	2.319	-0.366	7.692	-4.283	-1.018	2.197	-0.305	-1.221	8.544	4.229	-4.215	2.075	3.296	-0.854	-7.729	-2.025	-0.385	-2.869	-0.427	0.244	1.488	8.89	1.223	0.488	1.953	0.916	-0.627	9.818	-0.908	-0.244	0.916	-3.113	1510067139
-8.528	-2.2	-3.382	-2.441	0.732	-0.488	7.366	-3.085	-1.209	2.014	-1.465	-1.77	7.825	3.505	-3.31	2.075	3.296	-0.854	-7.507	-2.098	-0.388	-2.563	-0.427	0.549	1.483	7.362	1.156	0.061	3.052	1.282	1.141	8.879	-0.945	0	0.488	-3.357	1510067140
-8.187	-2.68	-3.563	-2.136	-0.366	-0.854	6.91	-2.474	-1.243	2.075	-0.305	-2.197	7.638	3.514	-2.73	2.38	2.991	-0.366	-7.507	-2.098	-0.388	-2.441	0.488	0.793	1.034	7.051	0.921	-0.061	3.357	1.465	2.055	9.166	-0.339	0.183	2.014	-2.808	1510067140
-8.221	-2.541	-3.563	-1.465	-0.671	-0.793	6.818	-2.268	-1.183	2.258	0.427	-2.441	7.628	3.673	-2.859	1.404	2.747	0	-8.934	-2.594	-1.385	-2.197	0.366	0.671	0.803	7.91	0.785	-0.061	2.808	1.526	1.22	9.128	0.285	0.305	2.319	-2.625	1510067140
-8.452	-2.223	-3.253	-1.038	-0.488	-0.488	6.977	-2.3	-1.743	2.258	0.427	-2.441	7.924	4.103	-3.352	0.977	1.953	-0.183	-8.642	-2.542	-1.51	-1.831	0.244	0.549	1.767	9.037	1.059	0.305	1.953	0.916	-0.097	9.444	-0.212	-0.061	1.099	-2.625	1510067140
-8.637	-1.797	-2.883	-0.427	-0.61	0	6.977	-2.3	-1.743	1.892	-0.122	-1.831	8.464	4.387	-2.799	0.549	2.197	-0.244	-8.796	-2.696	-1.677	-1.709	-0.122	0.671	2.05	9.422	1.473	0.244	1.709	0.366	0.093	9.454	-0.121	0	0.488	-2.563	1510067140
-9.191	-0.44	-3.531	-0.549	0.305	-0.244	8.3	-1.808	-1.272	1.953	0.793	-1.221	8.733	4.719	-2.129	0.305	1.587	-0.244	-9.106	-1.625	-1.611	-0.854	0	0.61	1.748	9.403	1.865	-0.122	1.77	0.305	1.017	9.287	-0.297	-0.366	0.61	-2.319	1510067140
-9.241	-0.888	-4.717	-1.465	-0.061	-0.549	8.527	-1.367	-0.443	1.953	0.793	-1.221	9.282	5.071	-1.838	0.427	0.427	-0.427	-9.106	-1.625	-1.611	-0.793	0.671	0.793	1.95	9.714	2.348	-0.366	0.488	0.244	1.31	9.455	-0.659	-0.427	1.038	-2.014	1510067140
-11.012	-3.004	-5.429	-2.686	-1.831	-0.305	9.611	-1.627	-0.508	0.549	-0.488	-0.61	9.975	5.265	-1.674	0.183	0.366	-0.732	-12.159	-1.145	-1.555	-1.282	2.258	0.977	2.462	10.436	2.725	-1.16	-0.183	0.366	1.448	10.183	-0.579	-1.16	1.465	-1.77	1510067140
-12.032	-4.267	-4.024	-1.343	-2.686	0.366	10.581	-2.635	-1.365	0.183	0.183	0.061	10.527	5.754	-1.808	0.061	-0.549	-1.099	-13.888	-0.562	-1.665	-0.244	1.16	0.671	3.396	11.027	3.454	-0.916	-0.793	-0.122	1.713	11.07	-0.458	-1.526	1.953	-0.793	1510067140
-10.184	-4.905	-3.06	-0.793	-1.831	0.61	11.393	-3.869	-2.586	0.183	0.183	0.061	10.964	6.357	-2.182	-0.549	0.061	-1.282	-13.888	-0.562	-1.665	-0.183	0.183	0.366	3.388	11.512	4.551	0.061	0.061	-0.671	3.122	11.859	1.034	-2.38	0.427	1.282	1510067140
-9.924	-5.125	-2.183	0.732	-3.479	0.366	12.305	-4.584	-2.86	-0.427	-0.122	1.282	10.688	6.676	-2.01	-0.732	0.732	-0.671	-10.342	-0.122	0.525	0.183	-1.221	0.427	1.556	10.023	4.761	0	0.244	-0.488	4.594	11.754	2.555	-2.625	-0.671	3.906	1510067140
-10.738	-3.596	-1.592	0.488	-1.892	0.671	11.355	-4.346	-2.021	-0.488	0.671	0.488	10.134	6.759	-1.318	-0.366	0.427	0.305	-9.878	0.534	0.526	0	0.183	-0.244	-0.416	8.317	5.01	0.061	0.488	0.244	2.968	12.15	-0.713	-1.404	0.793	5.249	1510067140
-9.869	-3.811	-1.577	0.061	-1.709	0.549	9.884	-3.791	-1.725	-0.305	0.916	0	9.289	6.806	-1.004	-0.183	-0.427	0.793	-9.878	0.534	0.526	0.244	0.549	-0.427	-0.287	8.436	4.963	0.488	-0.549	0.366	-0.752	13.13	-0.764	-0.916	0.549	4.456	1510067140
-7.872	-3.39	-1.002	-0.122	-1.099	0.183	9.057	-3.618	-2.256	-0.366	0.732	-0.061	8.748	6.612	-1.17	-0.488	-0.671	0.61	-9.106	0.562	-0.708	0.061	0.488	-0.488	1.163	9.121	4.241	0.549	-1.16	0.183	-1.23	12.345	-0.102	0.488	0.488	5.188	1510067140
-7.339	-2.623	-0.813	-0.61	-1.099	0.061	8.714	-3.545	-2.853	-0.366	0.488	-0.244	8.332	5.597	-1.019	-0.427	-0.488	0.549	-8.624	0.526	-1.001	0.183	0.427	-0.427	2.21	8.488	3.903	0.427	-1.099	-0.183	-1.125	11.112	0.428	1.282	-0.061	5.127	1510067140
-7.447	-2.714	-0.368	-0.183	-0.916	0.061	8.148	-2.942	-2.504	-0.305	0.916	-0.671	8.283	4.67	-0.28	-0.549	0.183	0.549	-8.624	0.526	-1.001	0.183	-0.061	-0.427	2.176	7.297	3.346	0.122	-0.916	-0.244	-1.284	9.823	1.182	1.343	0.793	4.578	1510067140
-6.935	-2.509	0.1	0.427	-0.244	0.122	7.186	-2.227	-1.581	-0.305	0.977	-0.671	8.221	4.006	0.007	-0.61	0.488	0.671	-8.083	0.546	-1.168	0.305	-0.183	-0.549	2.189	6.666	3.045	0	-0.793	-0.305	-0.865	8.821	1.743	2.136	2.747	3.845	1510067140
-6.729	-1.771	0.36	0.427	0.671	0	6.864	-1.909	-1.396	-0.366	0.916	-0.366	8.265	3.707	-0.158	-0.671	0.671	0.61	-8.236	0.694	-1.495	0.488	-0.122	-0.427	2.364	6.85	3.025	0.122	-0.732	-0.305	-1.916	7.973	0.593	2.075	2.38	3.052	1510067140
-7.111	-0.778	0.583	0.427	2.197	0.122	7.016	-1.865	-1.296	-0.305	1.343	-0.183	8.687	3.734	-0.575	-0.61	0.549	0.549	-8.236	0.694	-1.495	0.305	0	-0.305	2.864	7.34	3.116	0.244	-0.61	-0.305	-4.156	6.726	-0.047	2.38	-0.793	1.648	1510067140
-9.367	-0.614	-0.565	-0.549	2.136	0.61	7.306	-1.997	-1.318	-0.244	0.916	0	9.081	3.551	-0.605	-0.427	0.427	0.427	-8.27	0.813	-1.81	0.244	-0.366	-0.427	3.307	7.672	3.356	0.366	-0.61	-0.427	-2.964	6.553	1.09	4.089	-3.479	-0.366	1510067140
-11.003	-1.164	-0.586	0.732	0.793	0.61	8.063	-2.284	-1.321	0.061	0.793	0.183	9.503	3.139	-0.462	-0.061	0.061	0.305	-8.672	0.675	-1.482	0.061	0	-0.366	3.329	7.442	3.317	0.671	-0.854	-0.183	0.963	6.745	1.035	2.136	-3.784	-2.197	1510067140
-13.485	-1.095	-0.647	0.427	-3.113	0.793	8.063	-2.284	-1.321	0.061	0.793	0.183	10.036	2.799	-0.321	-0.061	0.061	0.305	-8.672	0.675	-1.482	-0.549	0.305	-0.549	3.061	7.177	3.222	0.671	-0.549	0.244	11.279	9.741	0.217	1.282	0.305	-0.793	1510067140
-11.582	-2.621	-0.957	-0.61	0.916	0.183	8.72	-2.627	-0.921	0.488	1.038	-0.122	10.661	3.297	-0.25	0.244	0.793	0.427	-12.104	-0.378	-2.238	-0.671	1.587	-1.221	3.019	8.408	2.933	0.793	-0.122	1.038	12.289	10.727	-2.17	-0.916	1.709	3.113	1510067140
-11.925	-5.156	-1.501	-0.61	-1.587	-0.732	9.74	-3.783	-0.443	0.732	0.549	-0.183	11.496	4.504	-0.546	0.122	-0.061	-0.366	-13.073	-0.604	-2.068	-0.488	1.465	-0.793	4.766	11.251	2.397	1.038	0.183	0.61	0.624	9.923	0.361	1.343	-1.404	-0.549	1510067140
-9.438	-4.512	-1.253	-0.061	0.061	-0.305	10.44	-4.345	-0.153	0.671	0.061	0.366	12.159	5.357	-1.709	0.122	-0.061	-0.366	-13.073	-0.604	-2.068	-0.732	-0.671	-0.549	5.32	12.888	2.332	1.282	0.61	-0.366	6.692	12.388	2.186	0.427	1.648	-0.61	1510067140
-9.473	-4.292	-2.949	-0.183	0.854	-0.244	10.182	-4.27	0.139	0.61	2.014	1.099	12.484	5.574	-2.159	0.061	1.343	-0.977	-12.567	-1.553	-0.907	-0.916	-2.136	-0.854	3.741	12.559	2.315	0.732	2.197	0.061	0.516	11.85	0.548	-2.075	1.282	-0.305	1510067141
-9.856	-4.115	-3.106	-0.916	0.916	-0.122	9.823	-4.468	0.725	0.61	1.709	0.732	12.145	5.84	-1.918	0.244	2.441	-0.916	-11.033	-2.701	0.036	-0.977	-0.854	0	1.93	11.612	1.943	0.305	3.174	1.038	-0.94	10.612	-1.823	0	-0.488	-2.014	1510067141
-9.717	-4.059	-2.54	-0.061	0.916	0.183	9.823	-4.468	0.725	0.61	1.709	0.732	11.402	5.931	-1.555	0.244	2.441	-0.916	-11.033	-2.701	0.036	-0.366	-0.793	0.366	1.147	11.421	1.726	0.366	3.174	1.709	-0.55	11.051	-1.069	-0.549	-0.366	-2.258	1510067141
-8.553	-3.249	-2.272	0.488	2.197	-0.061	9.171	-5.087	1.671	0.854	1.831	0.488	10.485	5.888	-1.422	-0.183	2.38	-0.732	-10.517	-2.178	-0.324	-0.183	-0.244	0.244	1.718	10.884	1.596	0.244	2.563	1.465	-0.425	11.05	-0.892	-0.549	0	-2.686	1510067141
-7.982	-2.976	-2.353	0.854	1.77	-0.061	8.747	-4.51	1.625	0.854	2.625	0.549	9.759	5.188	-1.079	-0.183	2.38	-0.305	-8.849	-1.921	-0.195	-0.244	-0.427	0.122	2.086	9.454	1.732	0.549	2.319	0.977	-0.011	10.302	-1.425	-0.305	-1.099	-2.686	1510067141
-7.913	-2.59	-2.673	1.038	0.977	-0.122	8.747	-4.51	1.625	0.854	2.625	0.549	8.953	4.328	-0.118	-0.183	2.38	-0.305	-8.849	-1.921	-0.195	0.061	-0.916	0.061	1.821	7.964	1.554	0.183	2.686	1.099	1.625	9.83	-0.709	-0.549	-1.099	-2.502	1510067141
-7.867	-2.353	-2.939	1.221	0.427	-0.305	8.191	-3.401	2.064	1.038	3.967	0.183	8.015	3.887	0.791	-0.305	3.235	-0.122	-8.002	-1.815	0.063	0.122	-0.549	0.366	1.841	7.124	1.293	-0.305	3.357	1.526	1.645	9.226	-0.202	-0.61	-0.977	-1.953	1510067141
-8.053	-2.662	-2.591	1.465	-0.122	-0.122	6.764	-2.567	3.334	1.404	3.113	-0.183	7.662	4.069	0.674	-0.366	4.517	-0.244	-7.811	-2.384	-0.19	0.366	-0.427	0.427	2.101	7.137	1.311	-0.305	3.418	1.831	1.465	8.78	-0.367	-0.61	-0.916	-1.709	1510067141
-9.059	-2.969	-2.09	2.38	-0.732	0.061	7.104	-2.42	3.084	1.16	5.249	-0.427	8.685	4.407	1.389	-0.183	2.747	-0.427	-7.811	-2.384	-0.19	0.854	-0.488	0.366	2.278	7.588	1.483	-0.183	3.052	1.77	1.439	8.567	-0.166	-0.488	-1.221	-1.282	1510067141
-9.245	-2.013	-2.399	2.869	-0.061	0.305	6.359	-2.627	3.218	1.16	5.249	-0.427	8.259	4.93	2.001	-1.587	6.897	-0.427	-7.959	-2.499	-0.5	0.977	0.061	0.488	2.37	8.587	1.534	-0.122	2.991	1.587	1.312	9.052	0.441	-0.854	-1.648	-0.977	1510067141
-8.856	-0.918	-2.795	1.709	-0.244	0.427	6.449	-2.653	3.869	0.977	2.686	-0.305	7.995	5.435	2.9	-1.587	6.897	-0.427	-9.44	-1.409	-0.79	1.526	0.122	0.427	2.775	9.006	1.756	0.427	2.319	1.404	1.32	9.567	0.061	-1.038	-1.465	-1.282	1510067141
-8.897	-1.838	-2.824	0.061	-0.549	0.183	6.449	-2.653	3.869	0.854	4.578	-0.305	8.082	6.044	3.492	-1.343	6.287	-1.099	-9.44	-1.409	-0.79	1.77	-0.122	0.854	3.48	9.469	2.628	0.366	1.16	0.916	1.674	9.152	-0.666	-0.793	-0.61	-1.221	1510067141
-10.56	-3.473	-2.785	0.427	-1.892	0.244	6.568	-3.557	4.709	0.244	2.441	0	6.72	6.29	4.439	-0.671	6.958	-1.953	-10.629	-0.542	-1.142	1.892	0	1.221	4.134	9.703	3.826	0.305	1.16	0.183	1.733	9.19	-0.176	-1.282	-0.977	-0.916	1510067141
-10.994	-4.719	-1.794	0.549	-2.075	-0.061	6.856	-4.469	5.046	-0.488	2.747	0.305	5.693	6.211	5.102	-1.038	6.714	-2.075	-13.038	1.391	-0.044	1.343	-0.488	1.16	4.472	9.119	4.553	0.366	1.16	-0.366	2.773	10.43	0.91	-1.648	-1.77	-0.122	1510067141
-10.935	-4.996	-0.78	1.282	-2.441	-0.488	6.739	-5.333	4.896	-1.16	1.953	0.854	5.21	6.736	5.313	0	4.639	-2.258	-13.038	1.391	-0.044	0.977	-1.77	0.854	3.85	9.392	4.896	0.854	1.465	-0.793	4.079	11.48	1.942	-1.526	-0.916	1.77	1510067141
-9.756	-3.632	-0.199	0.671	-0.427	-1.099	6.553	-5.961	4.966	-1.648	3.54	1.343	4.652	7.622	5.795	1.404	2.869	-2.441	-11.764	1.684	0.806	0.244	-2.38	0.427	2.631	9.38	4.721	0.977	2.197	-0.977	1.786	13.012	1.781	-1.77	-0.854	2.808	1510067141
-9.562	-3.491	-0.495	-0.061	0.183	-1.648	5.895	-6.176	5.252	-2.014	2.869	1.587	4.144	7.852	5.967	1.404	2.869	-2.441	-10.141	1.754	1.8	0.122	-2.075	0.122	1.099	8.812	4.07	0.916	2.258	-0.916	-1.251	12.203	1.457	-0.488	-1.648	2.258	1510067141
-9.245	-4.395	-0.331	-0.488	-0.488	-1.892	5.496	-6.543	5.262	-2.014	2.869	1.587	3.734	7.954	6.005	1.587	1.953	-1.953	-10.141	1.754	1.8	-0.122	-1.77	0.061	-0.017	8.449	3.65	1.099	1.282	-0.854	-2.573	11.07	0.925	0.427	-1.77	1.892	1510067141
-8.604	-4.625	-0.057	-0.244	-0.61	-1.648	5.123	-6.728	5.259	-1.831	2.38	1.526	3.571	8.01	6.056	1.709	0.305	-1.526	-9.717	1.537	1.909	-0.244	-2.075	0	0.356	8.654	3.474	1.404	0.427	-0.916	-1.142	9.954	1.264	1.16	-0.732	1.343	1510067141
-7.875	-4.404	0.26	0.244	0.244	-1.526	4.527	-6.52	5.472	-1.648	2.075	1.221	3.278	7.958	5.724	1.648	0.366	-1.282	-9.24	1.3	2.168	-0.366	-2.319	-0.183	0.725	8.711	3.247	1.404	0.671	-0.977	-0.414	9.735	1.278	1.16	1.038	0.671	1510067141
-7.793	-3.998	0.248	0.732	0.183	-1.343	4.216	-6.367	5.545	-1.587	2.075	1.221	3.518	7.965	5.545	1.343	0.122	-1.282	-8.654	1.032	2.545	-0.305	-2.136	-0.244	0.589	8.814	2.984	1.221	0.916	-0.854	-1.166	9.27	1.578	1.099	2.319	0.122	1510067141
-7.6	-4.093	-0.161	0	0.549	-1.221	4.022	-6.353	5.518	-1.343	1.526	0.977	3.505	8.299	5.593	1.16	0.183	-0.61	-8.191	0.989	2.938	-0.366	-2.075	-0.244	0.057	8.885	2.609	1.038	0.793	-0.793	-1.772	8.635	1.738	0.977	0.671	-0.549	1510067141
-8.44	-4.539	-0.166	-0.122	0.305	-1.099	3.467	-6.428	5.772	-1.343	1.526	0.977	3.255	8.766	5.424	1.16	0.183	-0.61	-7.905	1.084	3.291	-0.366	-1.648	-0.183	-0.224	9.28	2.486	0.916	0.549	-0.793	-0.178	9.075	1.882	0.671	-0.916	-0.977	1510067141
-8.978	-4.76	-0.342	-0.305	0.122	-1.16	2.968	-6.826	5.734	-1.404	0.732	1.099	3.151	8.884	5.261	0.854	0.305	-0.183	-8.111	1.081	3.48	-0.549	-1.16	0	0.183	9.741	2.572	0.793	0.427	-0.732	1.438	9.256	2.104	0.549	-0.732	-0.61	1510067141
-8.631	-4.996	-0.388	-0.61	-0.122	-1.16	3.163	-7.303	5.769	-1.404	0.732	1.099	3.344	9.152	5.015	1.038	0.671	0.061	-8.839	0.683	3.609	-0.732	-1.099	-0.061	0.477	10.057	2.47	0.61	0.549	-0.671	2.166	9.587	0.589	0.427	-1.038	-0.854	1510067141
-8.366	-5.513	-0.632	-0.366	1.038	-1.099	3.391	-7.485	5.808	-1.099	0.061	0.732	3.097	9.196	5.21	1.038	0.671	0.061	-8.912	0.223	3.598	-0.61	-1.099	-0.061	0.511	10.314	2.277	0.549	0.427	-0.793	-0.398	9.832	0.822	0.916	0.61	-1.221	1510067141
-8.469	-5.535	-0.475	0.122	0.488	-0.671	3.248	-7.255	5.819	-1.099	0.061	0.732	3.165	9.104	5.347	1.099	0.183	-0.122	-8.844	-0.025	3.749	-0.488	-0.977	0	0.383	10.198	2.107	0.488	0.427	-0.732	0.669	9.97	2.718	-1.099	0.61	-2.136	1510067142
-8.282	-5.256	-1.138	0.366	0.793	-0.488	2.967	-7.063	5.841	-0.916	0.061	0.427	3.334	9.193	5.326	0.916	0.488	0	-8.685	-0.161	3.869	-0.305	-0.793	0	0.206	10.098	2.065	0.366	0.061	-0.671	0.665	10.008	-0.045	0.366	-0.366	-1.282	1510067142
-8.388	-5.271	-1.464	-0.061	0.305	-0.671	2.818	-6.888	6.001	-0.488	0.305	0.244	3.427	9.152	5.312	0.916	0.488	0	-8.689	-0.244	3.909	-0.244	-0.671	0	0.205	10.207	2.111	0	-0.061	-0.732	1.075	9.914	0.19	0.183	-1.282	-1.221	1510067142
-8.244	-5.407	-1.18	0.183	0.366	-0.427	2.818	-6.888	6.001	-0.366	0.244	0.244	3.421	8.746	5.26	0.793	0.854	0.244	-8.579	-0.28	3.984	-0.122	-0.549	0	0.477	10.112	1.997	-0.122	0	-0.549	1.786	9.926	0.861	0.427	0	-0.793	1510067142
-8.203	-5.331	-1.183	0.366	0.427	-0.305	2.805	-6.712	5.654	-0.488	-0.427	0.305	3.254	8.771	5.627	0.793	1.038	0.122	-8.547	-0.364	3.99	0	-0.488	-0.061	0.418	9.7	1.884	-0.122	0.061	-0.488	1.619	9.965	0.422	-0.122	0.305	-0.427	1510067142
-8.336	-5.365	-1.422	0.183	-0.061	-0.305	3.295	-6.641	6.632	-0.366	-0.488	0.244	3.175	8.61	5.753	0.122	0.366	0.305	-8.565	-0.293	4.016	0.122	-0.366	-0.061	0.081	9.666	1.863	0	-0.244	-0.427	0.689	9.727	0.372	-0.305	0.061	-0.305	1510067142
-8.342	-5.468	-1.463	0.122	-0.061	-0.305	3.174	-6.697	6.515	0.122	-0.122	-0.183	3.661	8.766	5.467	0.183	-0.305	0	-8.65	-0.225	4.023	0.183	-0.244	-0.061	0.339	9.767	2.029	-0.061	-0.488	-0.305	0.358	9.784	0.581	0.122	-0.549	-0.122	1510067142
-8.297	-5.371	-1.392	0.122	0	-0.244	2.743	-6.647	6.025	-0.122	0.183	0	3.448	8.555	5.356	0.061	1.465	-0.061	-8.79	-0.246	4.004	0.244	-0.244	-0.122	0.677	9.839	2.109	-0.244	-0.244	-0.366	0.238	9.972	0.414	-0.122	-0.366	-0.061	1510067142
-8.259	-5.419	-1.346	0.122	-0.122	-0.183	2.743	-6.647	6.025	-0.122	0.183	0	3.189	8.398	5.517	0.061	1.465	-0.061	-8.798	-0.184	4.012	0.244	-0.244	-0.122	0.707	9.734	2.134	-0.305	0	-0.305	0.069	9.963	0.432	-0.183	-0.122	-0.183	1510067142
-8.21	-5.42	-1.37	0.183	-0.122	-0.183	3.198	-6.672	6.151	-0.122	-0.366	-0.122	2.996	8.428	5.508	-0.122	0.977	-0.183	-8.762	-0.14	4.064	0.183	-0.244	-0.183	0.394	9.611	1.985	-0.122	-0.183	-0.183	0.213	9.899	0.26	-0.183	-0.183	-0.122	1510067142
-8.159	-5.518	-1.444	0.061	-0.122	-0.122	2.467	-6.568	5.889	0	0	-0.366	2.785	8.461	5.333	-0.305	0.488	-0.366	-8.666	-0.239	4.082	0.183	-0.122	-0.244	0.348	9.725	1.983	-0.061	-0.305	-0.122	0.304	9.915	0.306	-0.183	-0.305	-0.061	1510067142
-8.241	-5.636	-1.324	0.122	-0.183	0	2.786	-6.608	5.996	-0.061	-0.793	-0.183	2.732	8.369	5.466	-0.305	0.488	-0.366	-8.741	-0.339	4.114	0.244	-0.122	-0.244	0.422	9.78	2.107	0.244	-0.427	0	0.212	9.872	0.337	-0.183	-0.183	0	1510067142
-8.22	-5.911	-1.379	0.244	-0.366	0.122	3.309	-6.58	6.276	0.122	0	-0.183	2.467	8.783	5.491	-0.244	0.244	-0.61	-8.765	-0.396	4.136	0.305	-0.122	-0.305	0.293	9.93	1.999	0.122	-0.427	0.122	0.108	9.793	0.25	-0.061	-0.122	0	1510067142
-8.119	-6.182	-1.199	0.61	-0.427	0.183	3.047	-6.668	6.179	0.183	-0.671	-0.122	1.946	9.179	5.605	-0.305	-2.258	-0.549	-8.677	-0.627	4.079	0.488	-0.061	-0.305	-0.402	10.284	1.994	-0.183	-0.549	0.122	0.084	9.9	0.132	0.183	-0.122	0.061	1510067142
-7.818	-5.975	-0.872	1.099	-0.061	0.366	2.522	-6.767	6.126	0.183	-0.671	-0.122	1.989	9.777	5.134	-0.305	-2.258	-0.549	-8.618	-0.941	3.975	1.16	-0.122	-0.305	-0.791	10.264	1.753	-0.183	-0.549	0.122	-0.207	9.932	0.251	0.122	0.122	0.061	1510067142
-7.782	-5.748	-0.903	1.343	0.488	0.366	3.736	-6.955	6.108	0.61	-1.465	-0.183	2.478	10.764	5.064	-0.732	-2.93	-0.488	-8.366	-0.793	4.045	1.648	0.183	-0.427	-1.855	10.296	1.91	-0.671	-1.953	-0.244	-0.632	9.867	0.495	0	-0.244	0	1510067142
-8.363	-5.916	-1.01	1.587	0.671	0.427	5.429	-6.824	6.48	0.549	-2.136	-0.732	2.478	10.764	5.064	-1.77	-2.38	0.061	-8.553	-0.484	4.193	2.136	0.61	-0.427	-2.853	10.591	1.925	-1.16	-3.479	-0.732	-0.489	9.853	0.892	-0.122	-1.221	0.122	1510067142
-8.433	-6.166	-0.823	2.197	0.916	0.61	5.66	-6.22	6.259	1.038	0.61	-2.075	2.498	11.309	3.813	-2.014	-4.639	0.854	-8.781	-0.376	4.21	2.441	1.16	-0.61	-3.1	10.975	2.059	-1.953	-5.432	-0.854	-0.245	10.044	0.463	-0.427	-2.808	0.427	1510067142
-7.922	-6.014	-0.938	2.625	1.709	0.916	5.66	-6.22	6.259	0.549	0.061	-3.723	2.55	10.989	3.305	-1.465	-5.554	1.831	-9.03	-0.367	3.975	2.869	1.282	-0.793	-2.314	11.338	1.882	-2.197	-6.653	-1.099	-0.542	10.323	-0.007	-0.549	-3.54	0.732	1510067142
-7.587	-5.73	-1.165	2.808	2.502	0.916	6.712	-5.869	5.65	-0.549	1.709	-4.883	2.55	10.989	3.305	-0.61	-5.127	2.441	-9.003	-0.391	3.618	3.296	1.526	-0.916	-1.53	11.228	1.695	-2.075	-7.507	-1.587	-1.105	10.116	0.501	-0.977	-2.93	0.061	1510067142
-7.625	-5.875	-1.323	3.174	2.563	1.038	6.584	-4.792	4.419	-3.845	3.235	-5.798	3.502	9.597	1.873	-0.183	-4.7	1.831	-8.862	-0.396	3.249	3.906	1.831	-1.099	-1.105	10.545	1.44	-2.014	-8.057	-1.892	-1.818	10.04	1.183	-1.648	-3.479	-0.61	1510067142
-7.734	-6.025	-1.242	3.601	2.808	1.16	6.584	-4.792	4.419	-3.845	3.235	-5.798	3.097	8.446	1.946	-0.732	-4.639	0.183	-8.85	-0.267	2.86	4.333	1.953	-1.282	-0.932	10.031	1.162	-2.075	-8.118	-2.075	-2.166	10.058	1.439	-2.075	-4.517	-0.977	1510067142
-7.765	-5.94	-1.654	3.967	3.174	1.282	6.369	-4.329	3.895	-3.845	3.235	-5.798	3.65	8.037	1.561	-0.732	-6.287	-0.977	-9.095	-0.251	2.382	4.883	1.953	-1.526	-0.935	9.566	0.874	-1.953	-8.057	-2.441	-1.835	10.166	1.147	-1.953	-5.31	-1.038	1510067142
-7.881	-5.819	-1.869	4.333	3.357	1.343	6.157	-4.345	3.585	-6.531	4.456	-5.005	4.297	8.187	0.757	-1.038	-6.775	-2.319	-9.359	-0.339	1.904	5.371	1.953	-1.587	-0.8	9.435	0.624	-1.831	-8.484	-2.502	-1.687	10.27	0.98	-1.892	-5.615	-1.16	1510067142
-7.892	-5.632	-1.901	4.7	3.235	1.221	6.059	-4.76	3.627	-7.019	4.578	-4.333	4.297	8.187	0.757	-1.77	-7.324	-3.662	-9.67	-0.224	1.341	5.981	1.526	-1.648	-0.236	9.477	0.751	-1.831	-8.484	-2.502	-1.157	10.427	0.963	-1.953	-5.676	-1.038	1510067142
-7.922	-5.44	-2.061	5.066	3.052	1.343	6.319	-5.28	4.295	-7.08	4.944	-2.93	5.656	8.978	-1.097	-2.747	-7.69	-4.578	-9.768	0.087	0.951	6.348	1.404	-1.709	-0.236	9.477	0.751	-1.709	-8.362	-2.441	-0.762	10.423	1.346	-2.502	-5.615	-0.977	1510067143
-7.924	-5.362	-2.01	5.554	2.869	1.526	5.855	-5.59	4.066	-7.08	4.944	-2.93	5.559	9.235	-1.676	-3.54	-7.812	-5.127	-9.905	0.519	0.628	6.47	1.099	-1.709	-0.236	9.477	0.751	-1.709	-8.362	-2.441	-1.077	10.092	1.814	-2.563	-6.836	-1.16	1510067143
-8.13	-5.071	-1.889	5.859	2.686	1.648	6.235	-5.971	4.101	-6.836	4.517	-2.38	5.143	9.405	-1.956	-3.845	-9.155	-5.371	-9.95	0.786	0.396	6.531	0.916	-1.526	0.382	9.228	1.242	-1.038	-7.935	-2.625	-0.833	9.363	1.561	-1.831	-7.751	-0.854	1510067143
-8.05	-4.557	-1.518	5.92	2.747	1.709	6.235	-5.971	4.101	-5.981	5.92	-1.892	4.621	9.857	-2.254	-4.028	-9.583	-5.432	-9.856	0.88	0.208	6.653	0.793	-1.465	0.685	9.325	1.389	-0.854	-7.751	-2.441	-0.348	9.033	1.335	-1.221	-8.24	-0.549	1510067143
-8.215	-3.923	-1.16	5.798	2.808	1.709	6.057	-6.303	3.845	-5.066	6.47	-1.709	5.156	10.721	-2.673	-3.967	-10.437	-5.737	-9.741	1.133	0.111	6.592	0.549	-1.282	0.943	9.339	1.791	-0.427	-7.446	-2.258	0.451	8.536	1.133	-0.488	-8.179	-0.366	1510067143
-8.996	-3.708	-1.172	5.737	2.38	1.648	5.873	-6.462	3.676	-4.272	6.042	-1.221	6.072	11.075	-2.637	-3.967	-10.132	-6.042	-9.561	1.41	0.056	6.47	0.549	-1.16	0.975	9.505	2.182	-0.549	-7.202	-2.136	1.768	7.994	0.757	0.488	-7.629	-0.122	1510067143
-9.703	-3.425	-1.235	5.859	1.648	1.465	5.826	-6.773	2.927	-2.502	6.104	0.183	5.922	10.805	-2.109	-3.784	-7.263	-5.371	-9.713	1.412	-0.173	6.165	0.366	-1.038	0.951	9.646	2.332	-0.977	-7.202	-2.014	2.787	7.963	1.206	1.526	-5.737	0	1510067143
-10.216	-3.47	-1.763	4.944	1.587	0.549	5.253	-6.915	2.573	-2.502	6.104	0.183	6.026	10.824	-1.586	-2.625	-6.531	-4.272	-9.924	1.276	-0.292	5.676	0.732	-1.16	1.333	10	2.156	-1.282	-6.836	-1.953	2.696	8.946	1.747	2.869	-5.371	-0.671	1510067143
-9.68	-3.588	-2.004	4.944	2.625	0.549	4.692	-7.532	2.32	-1.77	4.15	1.221	5.863	10.707	-1.438	-1.587	-6.042	-3.479	-10.518	0.66	-0.713	5.432	0	-1.038	1.414	10.421	1.62	-1.282	-6.836	-2.136	3.813	11.043	2.052	2.136	-6.165	-0.916	1510067143
-9.497	-4.04	-1.737	4.822	2.197	0.977	4.494	-8.062	1.559	-1.16	0.244	3.052	5.602	10.444	-1.546	-1.16	-5.554	-2.93	-10.226	-0.181	-0.629	5.493	0.305	-0.977	1.383	10.433	1.11	-1.038	-6.531	-2.197	2.808	10.869	2.436	0.854	-3.357	-0.61	1510067143
-8.484	-3.746	-2.378	5.676	3.235	1.526	4.339	-8.453	0.934	-1.16	0.244	3.052	5.751	10.318	-1.567	-1.099	-6.104	-2.502	-10.113	-0.86	-0.536	5.371	0.61	-0.854	1.201	10.397	0.629	-0.916	-6.287	-2.136	1.725	10.372	1.085	1.404	-5.249	-0.671	1510067143
-8.138	-3.502	-3.74	5.188	4.272	1.587	4.558	-8.64	0.754	-0.854	-2.136	2.808	6.014	10.184	-1.37	-1.099	-6.714	-2.319	-9.836	-1.22	-0.362	5.432	0.305	-0.671	1.083	10.378	0.384	-0.854	-6.165	-2.014	1.231	9.672	-0.839	1.709	-4.822	-0.732	1510067143
-8.671	-3.766	-4.406	5.127	3.113	1.709	5.026	-8.655	0.73	-1.221	-3.174	2.014	6.014	10.184	-1.37	-1.038	-6.592	-2.014	-9.617	-1.724	-0.379	5.371	0.61	-0.488	0.784	10.316	0.352	-0.61	-5.981	-1.77	1.711	9.624	-1.276	1.648	-4.456	-0.671	1510067143
-8.882	-3.112	-4.82	5.249	3.54	1.831	4.735	-9.215	0.524	-1.831	-0.366	0.427	6.173	10.305	-0.959	-0.854	-6.042	-1.709	-10.14	-2.196	-0.557	5.493	1.038	-0.488	0.658	10.477	0.177	-0.793	-5.615	-1.465	1.444	10.098	-0.925	0.916	-2.808	-0.488	1510067143
-8.87	-2.828	-4.959	5.127	3.784	1.831	4.374	-9.849	0.5	-2.441	5.31	-2.625	5.969	10.139	-0.758	-0.732	-5.615	-1.343	-10.244	-2.013	-0.608	5.493	0.977	-0.305	0.851	10.513	0.22	-0.671	-5.737	-1.465	0.282	10.176	-1.933	1.099	-4.272	-0.61	1510067143
-9.015	-2.802	-5.099	4.822	2.991	1.953	3.612	-9.909	0.626	-2.441	5.31	-2.625	5.969	10.139	-0.758	-0.671	-5.798	-0.916	-10.262	-2.021	-0.797	5.554	0.61	-0.61	1.174	10.286	0.178	-0.427	-5.493	-1.465	0.731	10.546	-1.731	0.671	-3.845	-0.61	1510067143
-9.07	-2.584	-4.618	4.7	2.319	2.136	3.612	-9.909	0.626	-2.563	5.981	-3.113	5.937	9.363	-0.136	-0.61	-5.981	-0.61	-10.152	-1.488	-0.836	5.371	0.427	-0.671	1.713	9.95	0.372	-0.366	-5.188	-1.404	0.379	10.372	-1.985	0.244	-4.7	-0.916	1510067143
-9.033	-2.094	-4.1	4.7	2.136	2.197	2.314	-9.506	1.223	-2.869	5.92	-3.052	5.922	8.939	0.185	-0.549	-5.493	-0.427	-9.629	-1.188	-0.839	4.944	0.549	-0.549	1.901	9.484	0.685	-0.244	-4.517	-1.343	1.025	9.88	-2.231	0.549	-4.456	-0.793	1510067143
-8.772	-1.674	-3.979	4.333	1.953	1.892	1.766	-9.031	1.053	-2.563	5.92	-3.052	5.922	8.939	0.185	-0.366	-4.578	-0.305	-9.421	-1.103	-0.908	4.639	0.671	-0.427	1.976	9.289	0.907	-0.183	-3.967	-1.099	1.678	9.658	-2.035	0.793	-3.723	-0.916	1510067143
-8.787	-1.784	-3.579	3.845	1.038	1.526	1.032	-8.689	0.827	-2.075	5.493	-2.93	5.706	8.97	1.491	-0.122	-3.784	-0.183	-9.405	-1.044	-1.14	4.333	0.427	-0.366	2.128	9.305	1.012	-0.122	-3.662	-0.977	2.278	9.542	-1.523	0.549	-3.113	-0.854	1510067143
-9.265	-1.933	-3.447	4.211	1.038	1.221	0.58	-8.46	0.674	-1.587	4.517	-2.686	5.566	8.914	1.812	-0.061	-3.052	-0.122	-9.329	-0.764	-1.109	4.15	0.427	-0.183	2.37	9.19	1.309	0	-3.113	-0.916	1.5	9.374	-1.019	0.549	-3.174	-0.427	1510067143
-8.796	-1.568	-3.152	4.15	0.61	1.099	0.548	-8.093	0.573	-1.404	2.502	-1.404	5.566	8.914	1.812	-0.061	-2.441	-0.061	-9.227	-0.697	-1.375	3.784	-0.061	0	2.476	9.193	1.394	-0.122	-2.747	-0.793	1.306	10.008	-0.255	0.305	-3.662	-0.61	1510067143
-8.768	-0.823	-2.694	3.296	0.122	0.854	0.733	-7.638	0.356	-1.404	2.502	-1.404	5.069	8.982	2.35	-0.122	-1.648	0	-8.794	-0.761	-1.223	3.54	0.244	0	2.424	9.113	1.329	-0.488	-2.258	-0.61	1.127	9.57	0.073	-0.549	-2.93	-0.427	1510067143
-9.598	-0.465	-2.377	2.625	-0.732	0.732	1.104	-7.228	0.479	-1.526	2.014	-0.732	5.069	8.982	2.35	-0.366	-1.16	0.122	-8.948	-0.353	-1.162	3.357	0.061	0.305	2.506	9.227	1.605	-0.732	-2.014	-0.488	0.484	9.201	-0.451	-0.305	-4.028	-0.305	1510067143
-8.851	-0.007	-1.767	2.502	0.732	1.099	1.546	-7.137	0.599	-1.831	1.953	-0.183	4.658	9.124	2.412	-0.488	-1.038	-0.061	-8.692	-0.237	-1.223	2.869	0.122	0.793	2.695	9.812	1.791	-0.977	-1.831	-0.244	1.023	9.493	-0.257	-0.366	-3.723	-0.671	1510067143
-9.709	-0.086	-3.322	1.282	0.793	0.549	1.96	-7.26	0.891	-2.136	2.38	0.305	4.411	10.5	3.012	-0.549	-0.793	-0.427	-8.455	-0.203	-1.169	2.441	1.282	1.099	2.639	10.385	1.997	-1.526	-1.709	0.061	2.009	8.959	-0.449	-0.366	-2.747	-0.854	1510067144
-11.647	-2.344	-3.639	0	-1.404	0.122	2.205	-7.971	0.846	-2.319	2.563	0.916	4.411	10.5	3.012	-0.61	-0.183	-0.793	-10.793	0.565	-1.337	1.526	1.648	1.16	2.821	10.64	2.511	-1.892	-2.319	0.061	2.421	9.539	-0.657	-0.305	-2.38	-0.793	1510067144
-11.338	-4.332	-3.236	0.366	-2.319	0.427	2.333	-9.895	0.421	-2.441	2.136	1.343	3.921	10.848	2.926	-0.671	-0.305	-0.977	-12.74	0.792	-1.111	1.343	0.916	1.404	3.304	11.131	3.219	-1.709	-2.136	-0.427	2.139	11.173	1.268	-1.099	-2.686	0.244	1510067144
-9.609	-5.002	-1.72	1.038	-2.625	0.61	2.333	-9.895	0.421	-2.319	0.671	1.77	3.319	11.198	1.999	-0.854	-1.587	-1.282	-12.177	0.651	-0.395	1.404	-1.099	1.404	2.346	10.818	3.962	-0.916	-1.404	-0.793	2.729	12.562	2.79	-2.808	-3.601	1.526	1510067144
-10.118	-4.228	-1.583	1.343	-1.038	0.366	4.1	-12.15	0.913	-1.099	0.061	1.709	3.319	11.198	1.999	-1.16	-2.014	-1.404	-10.483	0.312	0.914	1.404	-0.122	0.916	-0.584	9.269	4.573	-0.977	0.305	-0.183	2.549	11.623	1.794	-2.991	-3.296	3.723	1510067144
-10.186	-3.724	-1.633	1.16	0.183	0.122	4.04	-10.892	1.004	-1.465	1.831	0.061	3.73	10.456	1.754	-1.404	-0.061	-0.854	-10.775	0.601	1.048	1.709	0.244	0.366	-2.016	8.972	4.813	-0.793	-0.793	0.122	0.207	12.74	0.894	-1.953	-3.723	3.784	1510067144
-9.531	-4.065	-1.715	1.282	-1.282	-0.244	3.482	-11.233	0.73	-1.465	1.831	0.061	0.891	10.828	1.298	-1.953	0.427	0.183	-10.552	1.239	0.869	1.404	0.061	0.244	-0.744	9.667	4.613	-0.305	-1.953	-0.183	-1.364	12.157	1.348	-1.282	-4.395	3.662	1510067144
-8.557	-3.505	-1.224	1.16	-0.916	-0.061	3.133	-10.889	0.5	-0.854	2.686	-1.099	0.891	10.828	1.298	-2.38	-2.197	0.671	-10.166	1.43	0.651	1.343	-0.061	0.061	0.416	8.884	4.473	-0.366	-1.648	-0.244	-0.955	11.715	1.189	-0.549	-3.662	3.845	1510067144
-8.78	-3.249	-0.797	0.977	-1.221	0.122	2.838	-9.537	0.337	0.183	2.014	-1.16	1.052	9.276	1.475	-1.77	-3.052	0.549	-9.597	1.244	0.596	1.404	-0.366	-0.305	0.605	7.735	4.183	-0.122	-1.221	-0.183	0.794	10.599	1.107	-0.122	-1.282	3.967	1510067144
-7.988	-2.961	-0.268	1.221	-0.977	0.122	2.799	-8.496	0.391	0.61	0.61	-0.977	1.616	7.904	1.732	-1.221	-1.587	0.061	-8.955	1.401	0.51	1.343	-0.244	-0.549	0.451	7.276	3.954	-0.183	-0.916	-0.122	1.036	9.707	1.065	-0.305	1.282	3.601	1510067144
-7.497	-2.676	0.033	1.038	-0.854	-0.061	2.848	-8.177	0.159	0.793	0.854	-1.16	1.616	7.904	1.732	-0.854	-0.793	-0.366	-8.709	1.583	0.221	1.099	-0.122	-0.61	0.615	7.306	3.945	0.122	-1.038	-0.305	0.507	8.833	0.778	0.244	2.258	2.808	1510067144
-7.492	-2.611	0.234	0.549	-0.244	-0.366	2.722	-7.995	-0.295	0.793	0.854	-1.16	1.451	7.839	1.427	-0.488	-1.16	-0.549	-8.619	1.587	0	0.916	-0.244	-0.61	1.084	7.376	3.996	0.488	-0.977	-0.549	-0.65	7.916	0.732	0.488	1.831	2.319	1510067144
-7.65	-2.377	0.578	0.427	1.282	-0.122	2.389	-7.762	-0.434	0.977	1.099	-1.038	2.216	7.949	2.015	0	-1.648	-0.671	-8.831	1.537	-0.115	0.732	-0.366	-0.671	1.409	7.573	4.028	0.488	-0.61	-0.671	-1.104	7.443	1.041	1.526	0.427	1.343	1510067144
-9.234	-2.103	0.668	0	1.099	0.427	2.159	-7.715	-0.512	1.038	0.854	-1.038	2.216	7.949	2.015	0.61	-1.465	-0.916	-9.022	1.571	-0.321	0.488	-0.183	-0.732	1.659	8.181	4.165	0.732	-0.366	-0.671	-0.744	7.484	1.528	1.221	-0.488	0	1510067144
-9.574	-2.341	0.118	0.122	0.488	0.366	2.303	-8.083	-0.501	0.732	-0.122	-0.122	2.731	8.644	2.378	1.038	-0.61	-1.038	-9.299	1.873	-0.487	0.122	-0.244	-0.671	1.873	8.659	4.273	0.854	-0.427	-0.671	-0.252	7.599	1.211	0.488	-1.587	-1.831	1510067144
-9.546	-2.06	0.456	0.854	0.366	0.122	2.475	-8.343	-0.371	0.732	-0.122	-0.122	3.319	8.866	3.427	1.343	0.183	-0.977	-9.116	1.465	-0.523	-0.244	-0.122	-0.732	1.558	8.398	4.108	0.793	-0.549	-0.61	4.142	8.575	0.791	2.075	-2.075	-1.831	1510067144
-9.843	-1.145	0.701	-0.061	0.244	0.427	2.577	-8.203	-0.325	0.366	0	0.732	3.319	8.866	3.427	1.404	0.488	-0.549	-9.13	1	-0.476	-0.183	-0.061	-0.977	1.225	8.227	4.027	0.61	-0.427	-0.366	8.612	9.627	1.064	1.099	0	0.305	1510067144
-11.167	-2.974	-0.343	-0.366	0.854	0.366	2.718	-8.335	-0.067	0.366	0	0.732	3.249	8.937	3.503	1.282	0.061	0	-9.287	0.914	-0.418	-0.244	1.038	-1.16	1.136	8.927	3.883	0.549	-0.427	0	7.059	8.687	0.738	-0.305	0.244	1.221	1510067144
-11.05	-4.423	-0.989	0.061	0.122	-0.61	2.912	-9.233	0.347	-0.061	0.183	1.038	3.159	10.716	3.322	1.16	-0.061	0.366	-10.669	0.261	-0.781	-0.366	-0.488	-1.16	1.395	9.965	3.223	0.671	-1.099	-0.122	0.768	8.869	0.603	0.732	-1.038	-2.258	1510067144
-9.497	-4.748	-0.75	1.16	-1.16	-0.488	2.903	-9.485	0.663	-0.427	0.671	1.465	3.159	10.716	3.322	0.732	-0.427	0.488	-11.166	-0.755	-0.255	-0.488	0.305	-0.916	1.662	10.491	2.74	0.854	-0.671	-0.305	6.016	11.714	2.15	0.61	1.465	-0.977	1510067144
-9.426	-3.514	-1.31	-0.061	1.038	-0.061	2.74	-9.149	0.873	-0.549	0.732	1.77	3.04	10.941	2.704	0.366	-1.038	0.305	-12.03	-1.912	0.144	-0.183	-1.099	-1.16	1.206	11.111	2.305	0.671	0.61	-0.305	5.002	11.496	2.403	-1.709	0.366	0.488	1510067144
-9.451	-3.569	-2.486	-0.061	1.343	-0.488	2.908	-9.734	1.507	-0.854	0.061	1.526	3.387	12.03	1.049	0.061	-0.854	0	-10.867	-1.402	0.744	0.061	-1.038	-0.916	0.456	11.809	2.248	0.671	0.793	-0.366	0.998	9.886	0.403	0.183	0	-0.061	1510067144
-9.146	-3.632	-2.882	-0.427	1.404	-0.671	2.908	-9.734	1.507	-1.221	-0.061	1.099	3.387	12.03	1.049	-0.183	-0.122	0	-9.981	-1.804	1.181	-0.549	-1.16	-0.793	-0.551	11.198	1.689	0.122	0.061	-0.061	0.016	10.149	-0.84	0.732	-1.77	-0.854	1510067144
-8.904	-3.75	-2.719	-0.793	0.977	-0.366	2.785	-9.406	2.178	-0.977	0.854	0.61	3.224	11.044	0.654	0	0.183	0.244	-9.345	-2.596	1.531	-0.671	-0.183	-0.61	-0.889	10.414	1.049	-0.366	-0.183	0.122	1.233	10.125	-0.42	0.61	0.427	-1.282	1510067144
-9.165	-3.504	-2.616	-0.488	1.282	0.122	2.785	-9.406	2.178	-0.549	2.014	-0.366	2.845	10.453	-0.232	0.061	0.122	0.244	-9.39	-2.944	1.446	-0.305	-0.122	-0.427	-0.66	10.316	1.046	-0.244	0.305	0.122	1.153	10.061	-0.51	0.061	1.038	-1.221	1510067144
-9.039	-3.181	-2.998	-0.488	1.282	-0.061	1.029	-9.543	1.926	0.244	1.587	-1.404	2.845	10.453	-0.232	-0.244	0.061	-0.183	-9.679	-2.384	1.17	-0.366	-0.366	-0.244	-0.197	10.325	1.37	0.305	0.305	-0.183	0.727	9.429	-0.935	0.549	-0.122	-1.404	1510067145
-8.985	-3.345	-3.101	-0.916	0.854	-0.549	0.757	-9.228	2.022	0.671	-0.244	-1.953	2.865	10.149	-0.511	-0.183	-0.549	-0.549	-9.321	-2.434	1.072	-0.61	-0.183	-0.244	-0.042	10.009	1.333	0.427	-0.183	-0.244	1.276	10.131	-0.739	0.671	-0.671	-1.404	1510067145
-8.722	-3.458	-3.11	-0.793	0.61	-0.61	0.983	-8.626	1.792	0.61	-0.977	-2.014	3.81	9.493	-0.078	0.305	-0.732	-0.549	-9.201	-2.539	1.122	-0.61	-0.244	-0.183	0.062	9.691	1.172	-0.061	0.122	-0.244	1.702	10.134	0.043	0	0.366	-1.282	1510067145
-8.527	-3.844	-3.24	-0.732	0.427	-0.427	1.071	-8.272	1.449	0.427	-0.305	-1.526	3.81	9.493	-0.078	0.61	0.305	-0.427	-9.269	-2.505	1.147	-0.549	-0.427	0	0.173	9.483	1.364	-0.122	0.61	-0.305	0.866	9.873	-0.284	0.305	0.488	-1.404	1510067145
-8.94	-3.932	-3.071	-0.183	0	-0.305	0.633	-8.177	1.3	0.244	0.61	-0.793	3.785	9.503	-0.056	0.61	1.16	-0.305	-9.132	-2.844	1.092	-0.366	-0.488	0	-0.358	9.551	1.347	0	0.732	-0.366	0.663	9.877	-0.501	0.244	0.244	-1.099	1510067145
-8.607	-3.775	-3.289	0.061	0	-0.427	0.694	-8.174	1.056	0.183	0.427	-0.366	3.33	9.71	0.219	0.488	0.793	-0.122	-8.878	-3.036	1.303	-0.183	-0.549	-0.122	-1.129	9.435	1.345	0.122	0.488	-0.244	1.055	9.869	-0.474	0.427	-0.244	-1.038	1510067145
-8.736	-4.276	-2.96	0.488	-0.366	-0.122	1.187	-8.068	1.012	0.122	-0.427	0.061	3.33	9.71	0.219	0.244	-0.061	0.183	-8.713	-3.193	1.434	0.122	-0.305	-0.061	-1.519	9.5	1.255	0.183	0.122	0	1.142	9.881	-0.079	-0.061	0	-0.732	1510067145
-8.886	-4.005	-2.555	1.16	-0.671	0.244	1.187	-8.068	1.012	-0.183	-0.305	0.366	3.314	9.964	0.218	-0.061	-0.427	0.488	-8.869	-3.206	1.438	0.549	0.061	0.183	-1.363	9.936	1.394	0.183	0.122	0	1.231	9.525	-0.195	0.122	-0.122	-0.549	1510067145
-8.745	-3.772	-2.984	1.16	-0.366	0	1.656	-8.329	1.154	-0.549	0.488	0.488	3.108	10.432	0.11	-0.305	-0.793	0.671	-9.037	-2.92	1.323	0.793	0.183	0.366	-0.922	10.488	1.759	0.183	-0.183	0.061	0.745	9.801	-0.123	-0.061	-0.305	-0.122	1510067145
-8.593	-3.681	-2.858	0.549	0.061	-0.122	1.762	-8.525	1.215	-0.732	0.61	0.61	3.023	10.783	0.231	-0.244	-1.038	0.732	-9.363	-2.516	1.311	0.793	0.366	0.427	-0.483	10.648	1.794	-0.061	-0.366	0.122	0.501	9.979	-0.285	-0.061	-0.793	-0.244	1510067145
-8.936	-3.549	-2.468	0.61	0	-0.061	2.059	-8.751	1.31	-0.793	0.305	0.793	3.119	10.768	0.516	-0.061	-0.732	0.732	-9.825	-1.744	1.292	0.854	0.061	0.61	0.23	10.52	2.029	-0.366	-0.305	0.122	0.456	9.916	-0.456	-0.061	-0.366	-0.183	1510067145
-9.165	-3.553	-2.582	0.732	-0.183	0.183	2.384	-9.198	1.343	-0.793	0.305	0.916	3.146	10.531	0.784	0	0	0.61	-9.44	-1.238	1.341	0.61	0.183	0.671	0.345	10.137	2.354	-0.427	-0.122	0.122	0.324	9.983	-0.16	-0.061	-0.427	-0.244	1510067145
-8.954	-3.543	-2.231	0.793	0.061	0.488	2.604	-9.466	1.331	-0.732	0.488	1.038	3.072	10.13	1.101	0	0.488	0.549	-9.093	-1.255	1.401	0.366	0.61	0.549	-0.408	9.54	2.195	-0.671	-0.244	0.549	0.486	9.841	-0.51	-0.244	-0.977	-0.244	1510067145
-9.213	-3.249	-2.166	0.488	-0.244	0.488	2.604	-9.466	1.331	-0.427	0.61	0.854	3.053	9.819	1.371	-0.061	0.671	0.427	-9.272	-1.29	1.225	0.488	0.916	0.427	-0.658	9.403	2.251	-0.671	-0.244	0.549	1.433	9.733	-0.534	-0.122	-0.732	-0.183	1510067145
-9.113	-3.168	-1.976	0.427	-0.061	0.488	2.634	-9.579	1.041	-0.122	0.549	0.305	2.937	10.008	1.408	-0.488	0.366	0.366	-9.514	-1.059	0.951	0.549	1.099	0.427	-0.207	9.744	2.533	-0.244	-0.732	0.732	1.523	9.825	0.045	-0.305	0.061	0.061	1510067145
-9.022	-3.088	-1.919	0.366	0.244	0.549	2.645	-9.607	1.146	0.061	0.427	-0.366	2.828	10.238	1.196	-0.916	-0.61	0.366	-9.551	-0.701	0.663	0.427	1.16	0.366	0.273	9.735	2.633	-0.244	-0.977	0.732	0.989	9.814	-0.073	-0.305	-0.427	0.061	1510067145
-9.132	-3.07	-2.025	0	0.122	0.488	2.718	-9.321	1.188	0.244	0.305	-0.671	3.141	9.954	1.249	-0.916	-1.099	0.427	-9.499	-0.48	0.484	0.244	1.343	0.244	0.609	9.349	2.723	-0.305	-1.099	0.793	0.876	9.774	-0.096	-0.305	-0.488	-0.061	1510067145
-9.118	-3.004	-1.95	-0.122	0.061	0.488	2.628	-9.013	1.218	0.305	0.488	-0.732	3.506	9.51	1.42	-0.671	-0.488	0.427	-9.64	-0.36	0.269	0.122	1.404	0.183	1.018	9.193	2.718	-0.305	-1.099	0.793	0.86	9.89	0.16	-0.366	0	-0.122	1510067145
-9.165	-3.025	-1.954	-0.244	0.244	0.488	2.517	-9.075	1.253	0.427	0.732	-0.732	3.627	9.44	1.491	-0.549	0.183	0.305	-9.613	-0.312	-0.007	-0.061	1.465	0.183	1.342	9.276	2.688	-0.305	-0.671	0.916	0.599	9.843	0.22	-0.366	-0.122	-0.244	1510067145
-9.369	-3.114	-2.017	-0.183	0.061	0.549	2.446	-9.165	1.244	0.488	0.549	-0.732	3.615	9.494	1.547	-0.61	0.244	0.122	-9.739	-0.42	-0.319	-0.122	1.465	0.061	1.328	9.268	2.639	-0.244	-0.732	0.854	0.522	9.851	0.138	-0.305	-0.427	-0.305	1510067145
-9.269	-2.991	-2.146	-0.244	0.183	0.549	2.384	-9.027	1.186	0.732	0.244	-0.793	3.625	9.473	1.58	-0.61	0.061	0.122	-9.855	-0.549	-0.586	-0.183	1.282	0.061	1.382	9.238	2.611	-0.122	-0.793	0.854	0.559	9.976	0.08	-0.061	-0.183	-0.305	1510067145
-9.24	-2.927	-2.182	-0.244	0	0.61	2.412	-8.873	1.215	0.854	-0.183	-0.916	3.768	9.495	1.704	-0.549	-0.122	0.122	-9.713	-0.67	-0.779	-0.183	1.282	0	1.507	9.228	2.504	-0.122	-0.793	0.854	0.678	9.915	0.227	0	-0.183	-0.305	1510067145
-9.129	-2.872	-2.114	-0.244	0.061	0.61	2.412	-8.873	1.215	0.793	-0.305	-1.038	3.912	9.438	1.761	-0.61	-0.061	0.183	-9.585	-0.786	-0.969	-0.122	1.404	-0.061	1.507	9.228	2.504	-0.122	-0.793	0.793	0.657	9.891	0.126	-0.061	-0.122	-0.305	1510067145
-9.199	-2.755	-2.163	-0.244	0.122	0.549	2.341	-8.423	1.375	0.732	-0.183	-0.916	3.882	9.307	1.707	-0.671	-0.183	0.244	-9.667	-0.78	-1.269	-0.183	1.404	0	1.771	9.117	2.39	0	-0.793	0.671	0.691	9.788	0.208	-0.122	0.061	-0.305	1510067145
-9.305	-2.702	-2.322	-0.244	0	0.488	2.275	-8.308	1.439	0.549	-0.061	-0.732	3.914	9.308	1.714	-0.671	-0.366	0.244	-9.731	-0.718	-1.553	-0.183	1.343	-0.061	2.14	9.299	2.379	0	-0.793	0.671	0.434	9.825	0.273	0.061	-0.061	-0.305	1510067145
-9.292	-2.643	-2.308	-0.244	-0.061	0.427	2.211	-8.465	1.623	0.427	-0.122	-0.488	4.051	9.445	1.802	-0.549	-0.427	0.183	-9.813	-0.763	-1.894	-0.244	1.099	-0.061	2.395	9.378	2.3	0.061	-0.854	0.61	0.219	9.963	0.185	0	-0.061	-0.305	1510067146
-9.155	-2.414	-2.223	-0.122	0.061	0.366	2.224	-8.606	1.828	0.366	-0.366	-0.122	4.26	9.459	1.949	-0.427	-0.122	0.122	-9.749	-0.72	-2.086	-0.061	1.16	-0.244	2.513	9.331	2.226	-0.061	-0.671	0.366	0.304	9.895	0.199	-0.061	0.061	-0.305	1510067146
-9.438	-2.212	-2.372	-0.244	-0.061	0.366	2.513	-8.282	1.936	0.549	-0.977	0.366	4.218	9.359	2.019	-0.305	-0.122	0.183	-9.761	-0.554	-2.269	-0.305	0.916	-0.122	2.743	9.313	2.294	-0.061	-0.671	0.366	0.194	9.844	0.196	-0.122	-0.061	-0.305	1510067146
-9.572	-2.168	-2.361	-0.366	-0.122	0.244	2.795	-8.08	2.102	0.671	-1.465	0.61	4.304	9.397	2.192	-0.244	-0.061	0.122	-9.631	-0.865	-2.364	-0.488	0.916	0	2.791	9.412	2.151	0.122	-0.427	0.305	0.416	9.844	0.205	-0.122	-0.305	-0.244	1510067146
-9.365	-2.103	-2.199	-0.366	-0.061	0.305	2.993	-8.161	2.245	0.61	-1.587	0.366	4.445	9.51	2.445	-0.183	0.366	0	-9.633	-1.136	-2.601	-0.427	0.793	0	2.777	9.471	2.06	-0.244	-0.122	0.488	0.797	9.887	0.032	0	-0.122	-0.183	1510067146
-9.369	-2.094	-2.194	-0.427	0.061	0.183	3.147	-8.283	2.241	0.427	-1.465	0.183	4.408	9.556	2.577	-0.244	0.549	-0.061	-9.667	-0.995	-2.85	-0.305	0.61	0.122	2.875	9.311	2.163	-0.244	-0.122	0.366	0.841	9.833	0.206	-0.061	0.549	-0.122	1510067146
-9.58	-2.195	-2.291	-0.427	-0.183	0.061	3.147	-8.283	2.241	0.305	-1.16	0.122	4.23	9.402	2.541	-0.305	0.244	0	-9.622	-0.831	-2.948	-0.305	0.549	0.183	2.946	9.149	2.248	-0.244	-0.122	0.366	0.532	9.85	0.388	-0.122	0.061	-0.061	1510067146
-9.458	-2.17	-2.321	-0.427	0	0.122	3.247	-8.361	2.372	0.061	-0.793	0.122	4.216	9.286	2.601	-0.305	0.183	0	-9.662	-0.794	-3.046	-0.244	0.366	0.122	2.991	9.103	2.202	-0.305	-0.061	0.305	0.279	9.987	0.208	-0.061	0	-0.061	1510067146
-9.307	-2.21	-2.328	-0.366	-0.061	0.122	3.222	-8.354	2.266	-0.122	-0.366	0.122	4.159	9.234	2.62	-0.366	0.183	-0.061	-9.633	-0.687	-3.054	-0.366	0.183	0.122	3.051	8.978	2.286	-0.183	0.061	0.183	0.214	9.944	0.257	0.061	0.305	-0.061	1510067146
-9.385	-2.225	-2.254	-0.122	-0.061	0.061	3.177	-8.285	2.097	-0.183	-0.122	0.122	4.12	9.125	2.637	-0.366	0.122	-0.183	-9.557	-0.697	-3.08	-0.244	0.122	0.122	2.986	8.947	2.299	-0.183	0.061	0.183	0.073	9.906	0.279	-0.122	0	-0.122	1510067146
-9.387	-2.037	-2.255	0	0	0.061	3.177	-8.285	2.097	-0.183	-0.183	0	4.073	9.124	2.716	-0.366	0	-0.244	-9.567	-0.72	-3.126	-0.305	-0.061	0.061	2.877	8.991	2.358	-0.244	0	0	0.212	9.933	0.225	-0.122	-0.244	0	1510067146
-9.399	-1.925	-2.262	0	0	0.061	3.118	-8.497	1.808	-0.183	-0.488	0.061	3.941	9.287	2.979	-0.549	-0.427	-0.305	-9.561	-0.712	-3.147	-0.122	-0.183	0.061	2.688	8.947	2.387	-0.061	-0.183	-0.183	0.365	9.881	0.169	-0.061	-0.061	0	1510067146
-9.49	-1.855	-2.321	0	0	-0.061	3.189	-8.495	1.609	-0.122	-0.793	0.244	3.693	9.232	2.968	-0.671	-0.977	-0.549	-9.514	-0.648	-3.077	0	-0.244	0.061	2.773	8.844	2.375	-0.061	-0.183	-0.183	0.361	9.868	0.226	-0.061	-0.061	0	1510067146
-9.572	-1.891	-2.33	0	-0.061	-0.061	3.189	-8.495	1.609	0.244	-0.793	0.549	3.737	9.257	2.75	-0.732	-0.854	-0.977	-9.597	-0.641	-3.085	0.061	-0.427	0	2.773	8.844	2.375	0.061	-0.183	-0.183	0.378	9.963	0.297	-0.122	-0.183	0	1510067146
-9.475	-1.908	-2.329	0	-0.061	0	3.086	-8.414	1.884	0.488	-0.977	0.549	3.059	9.513	2.743	-1.404	-0.61	-0.671	-9.434	-0.488	-2.932	0	-0.427	-0.061	3.196	9.027	2.44	0.122	0.244	-0.427	0.329	9.975	0.237	-0.122	-0.122	0	1510067146
-9.477	-1.891	-2.279	0.061	-0.061	0	3.286	-8.527	2.277	0.305	-0.916	0.549	3.724	9.539	3.892	-2.441	0.854	-0.122	-9.569	-0.463	-2.836	0	-0.427	0	2.506	9.137	2.537	0.122	0.244	-0.427	0.496	9.916	0.29	-0.061	-0.122	0	1510067146
-9.439	-1.796	-2.236	0	0	0	3.286	-8.527	2.277	0.061	-0.549	0.732	2.85	9.025	4.229	-0.549	-3.235	-1.221	-9.394	-0.623	-2.641	0.061	-0.305	-0.061	2.566	9.106	2.382	-0.183	-0.305	0.427	0.532	9.897	0.291	-0.183	-0.061	0	1510067146
-9.382	-1.793	-2.202	-0.061	0	0	3.482	-8.478	2.23	-0.183	-0.122	0.793	4.193	9.091	3.716	0.061	-2.747	-0.854	-9.359	-0.66	-2.604	0.183	-0.366	-0.122	3.013	9.115	2.57	-0.366	0	0.244	0.39	9.93	0.303	-0.061	-0.061	0	1510067146
-9.434	-1.859	-2.267	-0.061	0	0	3.512	-8.477	2.04	-0.305	0.183	0.549	4.74	9.274	2.936	-0.122	0.732	-0.732	-9.536	-0.426	-2.585	0.122	-0.244	0	2.784	9.232	2.452	-0.366	0	0.244	0.389	9.819	0.291	0	-0.183	-0.061	1510067146
-9.472	-1.889	-2.248	-0.061	0	0	3.375	-8.485	2.018	-0.122	0.183	0.366	4.035	9.086	2.341	-0.366	0.244	-0.854	-9.573	-0.498	-2.562	0.061	-0.488	-0.061	2.749	9.099	2.438	-0.305	0.061	0.183	0.392	9.851	0.273	-0.061	0	0	1510067146
-9.533	-1.896	-2.286	-0.061	-0.061	0.061	3.202	-8.477	2.022	0.183	0.061	0.122	3.848	9.076	2.361	-0.122	-0.549	-0.793	-9.531	-0.516	-2.455	0	-0.183	-0.061	2.812	9.016	2.47	-0.122	0	0.061	0.4	9.865	0.373	-0.061	-0.122	0	1510067146
-9.521	-1.838	-2.248	-0.061	0.061	0.061	3.346	-8.513	1.932	0.244	-0.427	-0.183	4.102	8.976	2.283	0.122	-0.61	-0.549	-9.579	-0.522	-2.464	-0.061	-0.366	0	2.812	9.048	2.527	-0.122	0	0.061	0.47	9.911	0.36	-0.061	-0.122	0	1510067146
-9.55	-1.835	-2.312	-0.183	0	0.122	3.346	-8.513	1.932	0.244	-0.427	-0.366	4.32	8.982	2.108	0.183	0.061	-0.549	-9.588	-0.613	-2.379	0	-0.183	0	2.812	9.048	2.527	-0.061	0.061	0	0.537	9.885	0.388	-0.061	-0.061	0	1510067146
-9.461	-1.873	-2.251	0	0	0.122	3.311	-8.536	1.958	0.061	-0.122	-0.549	4.293	9.21	2.417	0.122	0.793	-0.427	-9.616	-0.583	-2.4	0	-0.488	0	2.847	9.019	2.562	-0.183	0.183	-0.061	0.464	9.923	0.397	-0.061	0	0	1510067146
-9.446	-1.782	-2.293	-0.122	0.061	0.122	3.152	-8.539	1.914	0.061	-0.122	-0.549	3.909	9.216	2.786	0.488	1.038	-0.122	-9.551	-0.563	-2.31	0	-0.244	0	2.847	9.019	2.562	0.122	0.244	-0.183	0.526	9.877	0.368	0	-0.122	0.061	1510067146
-9.494	-1.775	-2.378	-0.183	0	0.061	3.09	-8.434	1.933	-0.122	0.061	-0.671	3.682	9.244	2.913	0.427	0.732	0.122	-9.616	-0.561	-2.285	0	-0.366	0	2.82	9.092	2.585	0.061	0.244	-0.122	0.374	9.88	0.385	-0.122	0	0.061	1510067147
-9.481	-1.811	-2.323	-0.061	0.061	0.061	3.09	-8.434	1.933	-0.366	0.488	-0.61	3.693	9.458	3.2	0.244	0.916	0.244	-9.691	-0.567	-2.238	0.061	-0.366	0.061	2.818	9.032	2.576	0.122	0.244	-0.061	0.431	9.869	0.329	0	-0.061	0	1510067147
-9.378	-1.733	-2.31	-0.061	0.122	0.061	2.89	-8.494	1.773	-0.427	0.305	-0.549	3.427	9.428	3.508	0.244	0.854	0.122	-9.636	-0.553	-2.213	0.061	-0.366	0	2.818	9.032	2.576	0.122	0.244	-0.061	0.458	9.916	0.379	0	0	0.061	1510067147
-9.444	-1.713	-2.353	-0.061	0.061	0	2.851	-8.43	1.711	-0.183	0.427	-0.244	3.165	9.409	3.552	0.183	0.61	0.183	-9.634	-0.535	-2.168	0.061	-0.305	0	2.72	9.03	2.542	-0.061	0.183	0	0.471	9.874	0.389	0	-0.183	0.061	1510067147
-9.494	-1.651	-2.399	-0.061	0.061	-0.061	2.851	-8.43	1.711	0.183	0.427	0.061	2.961	9.445	3.438	0.122	0.122	0.244	-9.65	-0.487	-2.162	0	-0.366	0	2.762	9.129	2.506	-0.061	0.183	0	0.464	9.904	0.335	-0.061	-0.061	0.061	1510067147
-9.595	-1.635	-2.44	-0.061	0.061	-0.061	2.558	-8.382	2	0.122	0.061	-0.061	2.915	9.485	3.334	0.061	-0.122	0.183	-9.755	-0.536	-2.168	0	-0.305	0	2.762	9.129	2.506	-0.122	0.061	-0.061	0.487	9.904	0.337	0	-0.122	0	1510067147
-9.5	-1.619	-2.436	-0.061	0.061	-0.061	2.644	-8.458	1.992	-0.061	-0.122	0.061	3.074	9.518	3.278	0.122	0.061	0	-9.684	-0.601	-2.113	0.061	-0.427	0	2.875	9.161	2.58	-0.061	0	-0.122	0.48	9.947	0.367	0	-0.122	0	1510067147
-9.392	-1.634	-2.387	0	0	-0.122	2.821	-8.5	2.01	-0.244	0.061	0.183	3.124	9.436	3.207	0.122	0.122	-0.061	-9.611	-0.554	-2.025	0	-0.244	0	2.604	9.003	2.561	-0.183	-0.061	-0.122	0.578	9.956	0.385	0	-0.122	-0.061	1510067147
-9.399	-1.65	-2.439	0	-0.061	-0.122	2.821	-8.5	2.01	-0.305	0.183	0.183	3.155	9.304	3.067	0.122	0	-0.061	-9.58	-0.541	-1.903	0.061	-0.244	0	2.597	8.92	2.579	-0.183	-0.061	-0.122	0.598	9.902	0.346	0	-0.061	-0.061	1510067147
-9.455	-1.688	-2.448	0.061	-0.061	-0.061	2.785	-8.39	1.942	-0.244	0.061	0.183	3.159	9.213	2.956	0.061	-0.122	-0.122	-9.548	-0.513	-1.841	0	-0.183	0	2.597	8.92	2.579	-0.183	-0.061	-0.183	0.611	9.908	0.316	0	-0.061	-0.061	1510067147
-9.489	-1.657	-2.443	0.122	-0.061	-0.061	2.842	-8.449	1.956	-0.122	-0.061	0.244	3.323	9.295	2.888	0.122	-0.122	-0.183	-9.622	-0.56	-1.826	0	-0.061	-0.061	2.536	9.036	2.603	-0.061	-0.061	-0.183	0.669	9.844	0.323	0	-0.122	-0.061	1510067147
-9.399	-1.627	-2.475	0	0	-0.122	2.842	-8.449	1.956	-0.122	-0.061	0.244	3.454	9.368	2.871	0.122	-0.061	-0.183	-9.592	-0.547	-1.815	0	-0.061	-0.061	2.472	9.089	2.614	-0.061	-0.061	-0.183	0.645	9.944	0.268	-0.061	-0.061	0	1510067147
-9.362	-1.717	-2.352	0.183	-0.244	-0.244	2.962	-8.501	1.938	-0.183	0	0.244	3.481	9.408	2.828	0.183	-0.122	-0.061	-9.561	-0.565	-1.897	0	-0.061	-0.061	2.408	9.012	2.651	-0.061	-0.122	-0.183	0.469	9.885	0.293	0	-0.061	-0.061	1510067147
-9.336	-1.699	-2.365	0.122	-0.366	-0.366	2.962	-8.501	1.938	-0.183	0.061	0.183	3.497	9.265	2.796	0.183	-0.183	0.122	-9.459	-0.519	-1.823	-0.061	0.183	0	2.51	8.973	2.651	-0.183	-0.305	-0.183	0.5	9.896	0.317	-0.061	-0.061	-0.061	1510067147
-9.39	-1.899	-2.275	0.183	-0.122	-0.244	2.923	-8.399	2.007	-0.061	0	0	3.445	9.293	2.802	0.305	-0.183	0.183	-9.66	-0.543	-1.797	-0.061	0	0	2.766	9.081	2.498	-0.183	-0.305	-0.183	0.498	9.906	0.264	-0.061	-0.122	-0.122	1510067147
-9.648	-1.846	-2.492	0.122	-0.183	-0.122	2.885	-8.414	1.993	-0.061	-0.061	-0.061	3.457	9.398	2.921	0.305	0.061	0.061	-9.583	-0.602	-1.733	-0.061	0.305	0	2.521	9.063	2.549	-0.183	-0.183	-0.244	0.549	9.826	0.304	0.061	-0.122	-0.122	1510067147
-9.6	-1.859	-2.437	-0.061	-0.183	-0.122	2.823	-8.53	1.87	0	-0.061	0	3.413	9.475	2.824	0.183	0.244	-0.122	-9.684	-0.53	-1.852	-0.061	0.061	0	2.457	9.196	2.625	0.061	-0.061	-0.122	0.536	9.891	0.374	0	-0.122	-0.061	1510067147
-9.495	-1.864	-2.3	0	-0.122	-0.122	2.823	-8.53	1.87	0	0	0.061	3.342	9.617	2.829	0.122	-0.122	-0.122	-9.69	-0.597	-1.954	-0.122	0.305	-0.061	2.457	9.196	2.625	0.061	-0.061	-0.122	0.518	9.904	0.284	0	-0.061	-0.061	1510067147
-9.423	-1.932	-2.322	0	-0.122	-0.122	2.797	-8.686	1.791	-0.061	-0.122	0.122	3.516	9.646	2.853	0.122	-0.244	-0.061	-9.71	-0.589	-2.003	-0.061	0.061	-0.061	2.505	9.207	2.628	0	-0.183	-0.122	0.501	9.97	0.284	0	-0.061	-0.122	1510067147
-9.381	-2	-2.229	0.061	-0.061	-0.122	3.071	-8.518	1.855	-0.122	-0.183	0.122	3.555	9.497	2.844	0.061	0	0	-9.546	-0.572	-1.971	-0.061	0.244	-0.061	2.481	9.027	2.573	0	-0.122	-0.061	0.461	9.89	0.3	-0.061	0.061	-0.122	1510067147
-9.46	-1.937	-2.296	0	-0.061	-0.122	3.071	-8.518	1.855	-0.183	0.061	0	3.497	9.313	2.826	0.061	0	0	-9.534	-0.571	-1.945	0	0.305	-0.061	2.481	9.027	2.573	0	-0.122	-0.061	0.484	9.867	0.275	0	0	-0.061	1510067147
-9.484	-2.04	-2.273	0.061	-0.122	-0.183	3.007	-8.348	1.878	-0.183	0.183	-0.122	3.633	9.219	2.783	0.122	0.061	0.061	-9.444	-0.617	-1.994	-0.061	0.122	-0.061	2.565	8.823	2.674	0.061	-0.061	0	0.396	9.903	0.328	-0.061	-0.061	-0.061	1510067147
-9.373	-2.027	-2.222	0.122	-0.122	-0.183	3.015	-8.247	1.925	-0.244	0.305	-0.122	3.919	9.134	2.868	0.183	0.427	0.244	-9.392	-0.586	-2.013	-0.122	0.671	0.061	2.559	8.684	2.652	0.061	0.244	0.244	0.391	9.934	0.321	0	-0.061	-0.061	1510067147
-9.384	-2.028	-2.211	0.122	-0.244	-0.183	3.015	-8.247	1.925	-0.244	0.488	-0.122	4.133	9.07	2.812	0.305	0.854	0.549	-9.747	-0.581	-2.229	-0.061	0.549	0.122	2.559	8.684	2.652	0.061	0.244	0.244	0.376	9.85	0.305	0	-0.061	-0.061	1510067147
-9.512	-2.073	-2.076	0.122	-0.183	-0.061	3.113	-8.263	1.987	-0.305	0.916	-0.183	4.149	9.38	2.83	0.244	1.038	0.732	-9.561	-0.392	-2.177	-0.061	0.366	0	2.805	9.311	2.525	0	0.366	0.305	0.391	9.832	0.293	-0.122	-0.122	-0.061	1510067147
-9.725	-2.042	-2.163	0.061	0	0.061	3.151	-8.476	1.981	-0.366	1.282	-0.183	4.077	9.793	2.881	0.122	0.916	0.61	-9.775	-0.511	-2.361	-0.061	0.305	-0.061	2.741	9.652	2.45	0.305	0.427	0.244	0.551	9.875	0.315	0	-0.061	-0.061	1510067148
-9.644	-2.041	-2.2	-0.061	0	0.061	3.062	-9.056	1.934	-0.366	1.465	-0.183	4.09	10.068	2.95	-0.122	0.671	0.427	-9.726	-0.579	-2.476	0.061	0.183	-0.061	2.529	9.721	2.412	0.488	0.61	0.244	0.626	9.973	0.316	-0.061	-0.061	0	1510067148
-9.506	-2.083	-2.201	-0.061	-0.061	0.061	2.597	-9.155	2.024	-0.244	0.977	-0.122	4.01	9.963	2.914	-0.305	0.427	0.61	-9.66	-0.581	-2.513	0.183	0.244	-0.061	2.367	9.405	2.507	0.427	0.488	0.244	0.495	9.99	0.341	-0.061	0	-0.061	1510067148
-9.307	-2.151	-2.152	-0.061	-0.061	0.061	2.597	-9.155	2.024	0.061	-0.122	-0.305	3.811	9.642	2.789	-0.305	0	0.916	-9.579	-0.428	-2.524	0.183	0.061	-0.061	2.588	9.259	2.486	0.366	0.183	0.244	0.335	9.958	0.334	-0.061	0.061	-0.061	1510067148
-9.36	-2.077	-2.163	0	-0.061	0	2.846	-8.775	1.945	0.183	-0.977	-0.732	3.765	9.537	2.717	-0.183	-0.488	1.221	-9.613	-0.412	-2.552	0.183	-0.122	0	2.865	9.4	2.419	0.183	0	0.305	0.251	9.835	0.341	-0.061	-0.061	-0.061	1510067148
-9.455	-2.011	-2.158	-0.061	0	0	4.167	-9.15	2.34	0.61	-1.587	-2.319	3.976	9.679	2.664	0.122	-1.465	1.343	-9.69	-0.486	-2.503	0.122	-0.305	-0.061	3.237	9.513	2.403	0.061	-0.122	0.244	0.5	9.857	0.336	-0.061	-0.061	0	1510067148
-9.567	-1.982	-2.225	-0.183	-0.061	0	6.18	-9.214	2.524	1.831	-0.61	-3.906	4.782	9.445	2.753	0.244	-1.16	1.404	-9.676	-0.382	-2.35	-0.061	-0.305	-0.122	3.149	9.19	2.347	-0.244	0.61	0.305	0.595	9.878	0.316	-0.122	0.061	0.061	1510067148
-9.484	-1.998	-2.265	-0.305	-0.061	0	8.752	-7.887	3.085	1.465	-1.099	-4.517	5.204	9.121	2.543	0.305	-0.549	1.343	-9.616	-0.315	-2.231	-0.244	-0.366	-0.122	3.235	9.126	2.287	-0.244	0.61	0.305	0.384	9.969	0.327	-0.122	0.061	0.061	1510067148
-9.434	-2.007	-2.192	-0.366	-0.122	-0.061	8.752	-7.887	3.085	1.404	0.732	-5.676	5.779	9.17	2.632	0.732	-1.16	1.709	-9.532	-0.406	-2.16	-0.488	-0.305	-0.122	3.036	9.048	2.536	-0.061	0.854	0.488	0.223	9.908	0.341	-0.061	0	0	1510067148
-9.439	-2.078	-2.149	-0.366	-0.122	-0.061	9.471	-6.921	2.421	0.916	2.563	-6.226	6.877	9.103	2.245	0.977	-2.686	3.235	-9.612	-0.535	-2.114	-0.427	-0.305	-0.061	2.556	9.046	2.554	-0.183	0.854	0.549	0.317	9.905	0.351	-0.061	0.183	0	1510067148
-9.499	-2.17	-2.147	-0.366	-0.061	0	9.471	-6.921	2.421	0.488	3.784	-6.653	8.33	9.03	1.787	0.977	-2.991	4.578	-9.582	-0.604	-1.979	-0.366	-0.366	-0.122	2.583	9.048	2.493	-0.183	0.854	0.549	0.386	9.903	0.396	-0.061	0.183	0	1510067148
-9.539	-2.303	-2.205	-0.305	0	0.122	10.263	-6.82	2.25	0.61	7.324	-7.324	9.117	8.491	1.683	0.854	-1.282	4.578	-9.42	-0.64	-1.66	-0.305	0	-0.122	3.064	8.789	2.46	0.061	0.854	0.854	0.394	9.924	0.414	-0.061	0.122	0.061	1510067148
-9.402	-2.373	-2.175	-0.183	0	0.244	9.841	-6.26	3.764	0	8.911	-7.507	9.239	7.791	1.475	0.488	1.587	3.784	-9.414	-0.663	-1.694	-0.244	0.122	-0.122	3.559	8.329	2.566	0.854	2.38	1.77	0.339	9.965	0.415	-0.122	0.122	0.061	1510067148
-9.351	-2.357	-2.177	0	-0.061	0.244	9.841	-6.26	3.764	-0.305	11.475	-7.751	8.355	7.476	1.337	0.549	3.235	3.235	-9.597	-0.749	-1.967	-0.183	0.305	0	3.973	8.476	2.488	0.854	2.38	1.77	0.285	9.887	0.425	-0.061	0.061	0.061	1510067148
-9.344	-2.188	-2.219	0.061	-0.122	0.122	7.812	-6.015	3.804	-0.122	11.169	-7.629	7.915	7.764	1.186	0.61	4.089	3.174	-9.75	-0.755	-2.308	0	-0.061	-0.061	4.195	8.957	2.705	0.671	3.174	2.014	0.178	9.91	0.493	-0.122	0	0.122	1510067148
-9.405	-2.117	-2.208	0.122	-0.122	0	5.886	-5.633	3.827	0.305	10.925	-6.836	7.472	8.015	1.238	0.793	3.479	2.991	-9.859	-0.785	-2.516	0.122	-0.244	-0.061	3.894	9.317	2.963	0.183	3.418	1.953	0.184	9.857	0.56	-0.061	-0.244	0.183	1510067148
-9.44	-1.975	-2.2	0.183	0.061	-0.122	3.701	-4.917	3.819	0.488	10.315	-6.042	7.27	7.815	1.495	1.038	2.808	2.808	-10.031	-0.702	-2.735	0.305	-0.61	-0.061	3.637	8.757	3.146	0	3.357	1.831	0.215	9.926	0.447	-0.061	-0.244	0.122	1510067148
-9.476	-2.001	-2.169	0.305	0.061	-0.244	1.774	-4.354	4.332	0.244	8.545	-5.127	7.378	7.665	1.793	0.916	3.174	2.869	-9.971	-0.745	-2.58	0.305	-0.732	-0.061	3.173	8.476	3.371	-0.061	2.93	1.404	0.184	9.958	0.395	-0.061	-0.183	0.061	1510067148
-9.466	-1.958	-2.151	0.305	-0.061	-0.244	0.193	-3.832	4.581	0	6.409	-3.845	7.577	7.785	2.047	0.732	3.418	3.052	-9.776	-0.616	-2.312	0.366	-0.61	-0.122	2.592	8.26	3.651	0	1.16	0.61	0.194	9.96	0.4	0	-0.244	0	1510067148
-9.475	-1.888	-2.11	0.305	-0.061	-0.244	-1.934	-3.256	5.729	-0.183	4.395	-2.563	6.88	7.427	2.31	0.671	1.404	3.601	-9.691	-0.58	-2.169	0.366	-0.61	-0.183	2.493	8.258	3.612	0	1.16	0.61	0.348	9.932	0.45	0	-0.305	-0.061	1510067148
-9.522	-1.845	-2.035	0.305	0	-0.244	-1.934	-3.256	5.729	-0.916	2.136	-1.038	6.374	7.027	2.595	0.61	-2.38	3.845	-9.666	-0.546	-2.018	0.305	-0.488	-0.122	2.823	8.339	3.724	-0.122	0.366	0.122	0.574	9.878	0.4	0	-0.305	-0.061	1510067148
-9.568	-1.845	-2.011	0.305	0.061	-0.244	-1.848	-3.345	6.437	-1.343	0.488	0.183	6.728	6.453	2.468	0.61	-5.249	3.845	-9.606	-0.529	-1.875	0.244	-0.488	-0.122	3.143	8.489	3.822	-0.122	-0.488	-0.732	0.676	9.889	0.439	0	-0.305	-0.061	1510067148
-9.649	-1.829	-2.042	0.183	0	-0.183	-0.591	-3.638	7.479	-1.465	0.061	0.793	8.623	6.291	1.635	1.16	-7.69	2.991	-9.57	-0.561	-1.713	0.122	-0.366	-0.061	3.143	8.489	3.822	-0.122	-0.488	-0.732	0.83	9.867	0.419	0	-0.305	-0.061	1510067148
-9.576	-1.864	-2.04	0.061	-0.061	-0.183	0.883	-3.463	10.104	-0.244	-0.977	0.366	9.617	5.542	1.558	0.61	-5.249	2.014	-9.549	-0.646	-1.648	0.061	-0.183	0	3.281	8.716	3.567	-0.305	-0.793	-0.854	0.865	9.9	0.407	0	-0.244	-0.061	1510067148
-9.555	-1.969	-2.059	0	-0.061	-0.061	0.883	-3.463	10.104	1.16	-0.916	0.122	9.54	5.273	0.8	-0.427	-2.991	2.747	-9.476	-0.641	-1.488	0	0	0	3.673	8.591	3.604	-0.549	-1.16	-0.549	0.776	9.891	0.415	0.061	0	-0.061	1510067148
-9.536	-2.038	-2.099	-0.061	-0.061	0	1.491	-2.223	10.482	1.404	0.244	0.122	9.655	3.352	-0.136	1.099	-4.211	1.465	-9.483	-0.514	-1.386	-0.061	0.183	0	3.417	8.4	3.804	-0.549	-1.16	-0.549	0.644	9.873	0.423	0.061	-0.122	-0.061	1510067149
-9.409	-2.027	-2.049	0	0	0.061	0.254	-1.72	9.759	1.16	-0.305	0.244	9.936	3.272	-1.02	0.366	-4.395	1.343	-9.545	-0.474	-1.455	-0.183	0.305	0	3.162	8.798	3.472	-0.549	-1.038	-0.549	0.59	9.904	0.391	0	-0.061	-0.061	1510067149
-9.43	-2.023	-2.037	-0.061	0.061	0	0.254	-1.72	9.759	1.526	-0.183	0.366	10.46	2.98	-1.592	0.183	-4.944	1.282	-9.538	-0.67	-1.511	-0.122	0.305	0	3.368	8.484	3.566	-0.549	-1.221	-0.366	0.761	9.835	0.342	0	0	-0.061	1510067149
-9.509	-2.153	-2.096	-0.122	0.061	0.061	-0.077	-1.4	9.68	1.282	-0.488	0.793	10.818	2.714	-2.339	0.305	-4.028	1.404	-9.597	-0.651	-1.532	-0.061	0.488	0	3.339	8.239	3.553	-0.549	-1.221	-0.366	0.666	9.847	0.349	-0.061	0.061	0	1510067149
-9.452	-2.156	-2.192	-0.183	-0.061	0.122	0.341	-1.208	9.89	1.16	-0.977	0.854	10.515	2.553	-2.734	0.183	-3.784	1.465	-9.641	-0.599	-1.67	0	0.488	-0.061	3.464	8.557	3.482	-0.305	-1.16	-0.366	0.573	9.905	0.383	0.061	0	-0.061	1510067149
-9.434	-2.131	-2.123	-0.183	0	0.122	0.786	-0.773	9.52	1.16	-0.732	0.671	10.311	2.156	-3.43	0.122	-2.625	1.16	-9.652	-0.528	-1.784	-0.122	0.427	-0.061	3.909	8.373	3.567	-0.366	-1.221	-0.244	0.541	9.896	0.407	0	0.122	0	1510067149
-9.495	-2.162	-2.141	-0.122	0	0.061	1.107	-0.483	9.859	0.854	-0.427	0.488	9.772	2.034	-3.957	0.427	-3.113	1.16	-9.74	-0.658	-1.927	-0.122	0.427	-0.061	3.877	8.477	3.56	-0.305	-1.099	-0.122	0.505	9.886	0.398	0	0.061	0	1510067149
-9.385	-2.122	-2.158	-0.122	0	0.061	1.043	-0.337	9.409	0.854	-0.305	0.366	9.745	1.87	-4.424	0.427	-3.235	1.282	-9.695	-0.635	-2.036	-0.183	0.305	-0.061	3.831	8.622	3.447	-0.305	-0.793	-0.183	0.498	9.942	0.351	0.061	0	0	1510067149
-9.417	-2.144	-2.116	-0.122	0.061	0.061	0.779	-0.185	9.726	0.793	0	0.122	10.319	1.512	-4.82	0.427	-2.502	1.404	-9.684	-0.639	-2.047	-0.183	0.244	0	3.807	8.256	3.438	-0.122	-0.61	-0.122	0.39	9.895	0.358	0	0.061	0	1510067149
-9.508	-2.137	-2.177	-0.061	-0.061	0.061	0.779	-0.185	9.726	0.488	-0.488	-0.122	9.361	1.201	-5.44	0.671	-1.038	0.854	-9.616	-0.72	-2.023	-0.061	0.244	-0.061	3.941	8.376	3.401	-0.122	-0.61	-0.122	0.414	9.867	0.371	0	-0.122	-0.061	1510067149
-9.458	-2.082	-2.174	-0.061	0	0.061	0.89	0.08	10.092	0.732	0.427	0	8.537	1.189	-5.158	0.61	-2.258	0.61	-9.644	-0.632	-2.091	-0.122	0.183	-0.061	4.028	8.335	3.529	-0.244	-0.61	0.183	0.514	9.93	0.371	0	0	0	1510067149
-9.451	-2.066	-2.132	0	0	0.061	0.354	-0.096	9.627	0.671	0.122	0.061	9.239	1.156	-5.249	0.244	-1.648	0.793	-9.639	-0.718	-2.178	-0.061	0.244	0	3.555	8.306	3.335	-0.061	-0.183	-0.061	0.452	9.891	0.365	0	0	0	1510067149
-9.477	-1.995	-2.151	0	0	0.061	0.354	-0.096	9.627	0.122	-0.183	-0.122	8.803	0.979	-5.684	0.305	-1.038	0.671	-9.617	-0.671	-2.232	-0.061	0.183	-0.061	3.667	8.281	3.407	-0.061	-0.183	-0.061	0.531	9.887	0.356	0	-0.061	0	1510067149
-9.543	-1.946	-2.181	0	-0.061	0.061	0.849	-0.16	9.004	-0.244	0.732	-0.061	8.723	1.11	-5.809	0.366	-1.099	0.671	-9.604	-0.647	-2.255	-0.061	0.183	0	3.7	8.415	3.499	-0.061	-0.366	0.061	0.557	9.902	0.39	0	-0.061	0.061	1510067149
-9.478	-1.906	-2.181	-0.061	-0.061	0.061	0.849	-0.16	9.004	0.427	-0.183	-0.305	9.257	1.025	-5.984	0.305	0.183	0.793	-9.618	-0.693	-2.317	-0.061	0.183	0	3.547	8.497	3.387	-0.061	-0.244	-0.122	0.559	9.922	0.325	0	-0.122	0.061	1510067149
-9.433	-1.915	-2.153	-0.061	0	0.061	0.986	-0.086	9.203	0.488	-0.183	-0.305	9.472	0.737	-6.216	0.549	0.732	0.732	-9.579	-0.671	-2.317	-0.061	0.183	0	3.603	8.489	3.377	0	-0.427	-0.183	0.577	9.903	0.328	0	0	0	1510067149
-9.455	-1.955	-2.174	0	0	0.061	0.685	-0.083	9.331	0.183	-0.671	0.061	8.659	0.743	-5.77	0.305	-0.366	0.61	-9.543	-0.689	-2.308	0	0.244	0	3.92	8.507	3.449	-0.122	-0.549	-0.061	0.592	9.89	0.336	0	0	0.061	1510067149
-9.447	-1.937	-2.181	0	0	0.122	0.685	-0.083	9.331	1.038	-1.099	-0.244	8.604	0.599	-5.789	0.122	0	0.183	-9.562	-0.607	-2.377	-0.061	0.183	0	3.976	8.412	3.387	-0.183	-0.488	0	0.555	9.867	0.293	0	-0.122	0	1510067149
-9.478	-1.93	-2.194	0	0	0.061	0.303	0.095	9.751	1.221	-2.686	0.122	8.693	0.181	-6.342	0.244	1.404	-0.061	-9.549	-0.676	-2.403	-0.061	0.122	0	4.012	8.264	3.329	-0.244	-0.366	0	0.587	9.874	0.346	0	0	0.061	1510067149
-9.494	-1.866	-2.198	0.061	0	0.122	0.87	0.317	9.921	1.465	-3.662	0.366	9.111	-0.134	-6.142	0.427	1.587	-0.061	-9.507	-0.709	-2.458	0	0.122	0	3.77	8.196	3.229	-0.244	-0.122	0.061	0.635	9.869	0.339	-0.061	-0.122	0.061	1510067149
-9.524	-1.83	-2.198	0.061	-0.061	0.122	1.731	0.629	9.654	1.282	-3.662	0.671	9.534	-0.268	-5.893	0.488	2.625	-0.061	-9.491	-0.718	-2.493	0.061	0.244	0	3.777	8.202	3.165	-0.061	-0.061	0.061	0.69	9.887	0.385	-0.122	-0.183	0.122	1510067149
-9.549	-1.749	-2.199	0.061	-0.061	0.183	2.789	0.834	8.984	0.671	-1.099	0.671	8.411	0.057	-4.951	0.183	0.793	-0.244	-9.467	-0.678	-2.523	0.061	0.244	-0.061	4.127	8.345	3.368	0.183	-0.122	0.244	0.772	9.874	0.322	-0.183	-0.244	0.122	1510067149
-9.525	-1.707	-2.19	0.061	-0.061	0.183	2.823	0.865	8.844	0.061	0.305	0.244	9.258	0.553	-4.864	0	0.183	-0.061	-9.524	-0.614	-2.617	-0.061	0.183	0.061	3.95	8.419	3.411	0.061	0	0.244	0.779	9.923	0.333	-0.183	-0.244	0.122	1510067149
-9.539	-1.662	-2.184	0.061	-0.061	0.183	2.283	1.047	9.444	0.244	-0.366	0.305	9.751	0.496	-5.551	0.244	1.587	0	-9.513	-0.693	-2.659	-0.061	0.183	0	3.76	8.547	3.326	-0.183	-0.183	0.122	0.787	9.893	0.342	-0.244	-0.244	0.122	1510067149
-9.542	-1.683	-2.186	0	-0.061	0.183	2.283	1.047	9.444	0.366	-0.732	0.183	10.91	0.2	-5.411	0.427	3.601	-0.122	-9.485	-0.748	-2.645	0.061	0.305	0	3.829	8.4	3.28	-0.183	-0.183	0.122	0.859	9.884	0.383	-0.183	-0.244	0.183	1510067149
-9.499	-1.736	-2.156	0.061	0	0.183	2.306	1.241	9.411	0.244	-2.197	0.488	10.213	0.148	-4.602	0.244	2.869	-0.305	-9.479	-0.659	-2.682	0.061	0.244	0	4.077	8.275	3.34	-0.183	-0.244	0.244	0.883	9.872	0.386	-0.183	-0.122	0.122	1510067150
-9.479	-1.725	-2.141	0.061	0	0.183	3.196	1.04	9.198	0.183	-0.427	-0.061	10.408	0.291	-3.906	0.061	1.831	-0.183	-9.525	-0.618	-2.742	0.061	0.244	0	4.04	8.306	3.295	-0.122	-0.183	0.244	0.77	9.862	0.415	-0.122	-0.122	0.122	1510067150
-9.623	-1.696	-2.177	0.061	-0.122	0.183	2.836	0.928	9.256	-0.854	0.549	0.488	10.721	0.556	-3.278	-0.305	3.418	-0.427	-9.472	-0.602	-2.754	0	0.244	0	4.131	8.312	3.33	-0.061	-0.244	0.183	0.785	9.848	0.482	-0.122	-0.244	0.122	1510067150
-9.527	-1.61	-2.11	0	-0.061	0.122	2.836	0.928	9.256	-1.16	0.183	0.366	9.53	0.479	-3.369	-0.122	3.113	-0.549	-9.497	-0.634	-2.814	0	0.244	0	4.326	8.187	3.409	-0.183	-0.305	0.305	0.849	9.91	0.499	-0.183	-0.183	0.183	1510067150
-9.505	-1.581	-2.105	0	-0.061	0.122	2.969	0.628	9.05	-0.183	0.305	0.061	10.478	0.276	-3.461	-0.122	2.258	-0.549	-9.47	-0.55	-2.836	0	0.183	0	4.133	8.128	3.279	-0.427	-0.122	0.305	0.782	9.873	0.462	-0.122	-0.183	0.122	1510067150
-9.55	-1.66	-2.133	0	-0.122	0.122	2.969	0.628	9.05	-0.244	-0.671	-0.183	10.629	0.28	-2.734	-0.061	4.272	-0.427	-9.52	-0.613	-2.869	0	0.183	0	4.192	8.131	3.277	-0.122	0	0.183	0.858	9.885	0.467	-0.061	-0.122	0.061	1510067150
-9.575	-1.629	-2.099	0	-0.061	0.061	2.919	0.641	9.113	-0.183	-1.099	-0.244	9.837	0.349	-2.199	0.183	2.625	-0.183	-9.514	-0.526	-2.907	0	0.061	0	4.494	8.065	3.455	-0.122	-0.122	0.244	1.017	9.854	0.572	-0.122	-0.061	0.122	1510067150
-9.576	-1.576	-2.083	-0.122	-0.122	0.061	3.642	0.659	9.216	0.305	-0.244	-0.305	10.489	0.383	-1.559	0	1.404	-0.122	-9.482	-0.498	-2.895	0	0	0	4.315	7.968	3.358	-0.122	0.122	0.061	0.86	9.891	0.553	-0.122	-0.122	0.122	1510067150
-9.625	-1.574	-2.073	-0.061	-0.061	0.122	3.207	1.016	8.865	0.305	-1.343	-0.488	10.692	0.403	-1.064	0	2.197	-0.183	-9.469	-0.536	-2.889	0	0	0	4.298	8.068	3.409	0	0.183	0.061	0.804	9.883	0.518	-0.061	-0.122	0.061	1510067150
-9.619	-1.579	-2.074	-0.061	-0.061	0.122	3.207	1.016	8.865	0	-2.319	-0.061	10.444	0.627	-0.674	0.061	1.648	0	-9.53	-0.496	-2.936	0	0.061	0	4.319	8.099	3.517	0.061	0.122	0.183	1.04	9.903	0.567	-0.122	-0.061	0.061	1510067150
-9.568	-1.537	-2.054	-0.061	0	0.061	3.966	0.803	8.934	0.183	-1.16	0	10.807	0.76	-0.531	0.061	0.916	0.061	-9.539	-0.473	-2.968	-0.061	-0.061	0	4.319	8.099	3.517	0.061	0.183	0.061	1.025	9.91	0.559	-0.122	0	0.122	1510067150
-9.611	-1.542	-2.066	-0.061	-0.061	0	4.438	0.758	8.879	0.244	0.366	0	11.416	0.888	-0.207	-0.122	1.77	0	-9.56	-0.48	-2.945	-0.122	-0.061	0	4.187	8.284	3.504	0.061	0.122	0	0.84	9.885	0.535	-0.061	0	0.061	1510067150
-9.588	-1.55	-2.062	-0.061	0	0	3.819	0.702	8.671	0	-0.61	0	10.86	0.766	0.097	-0.061	1.404	-0.183	-9.546	-0.544	-2.948	-0.122	-0.122	-0.061	4.396	8.208	3.527	0	-0.061	0	0.901	9.92	0.609	-0.061	-0.061	0	1510067150
-9.609	-1.525	-2.082	-0.061	-0.061	0	4.157	0.871	8.673	-0.061	-0.854	-0.244	10.704	0.712	0.245	0	1.526	-0.244	-9.538	-0.537	-2.914	-0.061	-0.183	-0.061	4.396	8.208	3.527	-0.122	-0.061	0.061	0.993	9.896	0.62	-0.061	-0.061	0	1510067150
-9.592	-1.552	-2.06	-0.061	-0.061	-0.061	4.157	0.871	8.673	-0.122	-1.099	-0.122	10.843	0.611	0.431	-0.061	1.77	-0.244	-9.531	-0.488	-2.871	-0.122	-0.183	-0.061	4.302	8.094	3.476	-0.183	0.122	0	0.957	9.89	0.626	0	0	0	1510067150
-9.586	-1.517	-2.038	-0.061	-0.061	-0.061	4.2	0.993	8.528	-0.061	-0.793	-0.061	10.733	0.519	0.613	0	1.465	-0.244	-9.53	-0.492	-2.827	-0.122	-0.183	0	4.266	8.027	3.444	-0.061	0.122	0	0.944	9.89	0.603	0	0	0	1510067150
-9.581	-1.532	-2.058	-0.061	-0.061	-0.061	4.563	1.016	8.536	-0.061	-0.793	0.061	10.831	0.651	0.9	0	1.587	-0.183	-9.531	-0.544	-2.803	-0.122	-0.244	0	4.266	8.027	3.444	-0.061	0.122	0.061	0.992	9.893	0.592	0	-0.061	-0.061	1510067150
-9.599	-1.518	-2.048	-0.061	-0.061	-0.061	4.563	1.016	8.536	0	-1.099	0.061	10.884	0.845	1.281	-0.122	1.77	-0.183	-9.518	-0.557	-2.768	-0.122	-0.244	0	4.173	8.056	3.486	0	0.183	0	1.073	9.867	0.609	0	-0.061	-0.061	1510067150
-9.6	-1.509	-2.104	-0.122	-0.061	-0.061	4.813	0.913	8.573	0	-0.366	0.061	10.883	0.874	1.513	-0.183	2.014	-0.122	-9.524	-0.526	-2.734	-0.061	-0.244	0	4.171	8.142	3.533	0	0.122	-0.061	1.069	9.855	0.604	0	0	-0.061	1510067150
-9.562	-1.547	-2.084	-0.122	-0.061	-0.061	4.591	0.946	8.47	0.061	-0.549	0	10.753	0.864	1.779	-0.122	1.343	-0.061	-9.502	-0.499	-2.67	-0.122	-0.244	0	4.171	8.142	3.533	0	0.061	-0.061	0.955	9.9	0.603	0	-0.061	-0.061	1510067150
-9.552	-1.548	-2.055	-0.061	0	0	5.027	0.827	8.436	-0.061	-0.488	0	10.819	0.882	2.096	-0.183	2.014	-0.183	-9.493	-0.553	-2.651	-0.061	-0.183	0	4.118	8.085	3.529	0	0.061	-0.061	0.937	9.868	0.599	0	0	-0.061	1510067150
-9.538	-1.494	-2.101	-0.061	0	-0.061	5.027	0.827	8.436	0	0.122	-0.061	10.552	0.873	2.4	-0.244	1.953	-0.061	-9.505	-0.58	-2.595	-0.061	-0.183	0	4.07	8.128	3.493	0	0.061	0	1.102	9.845	0.541	0	-0.122	-0.061	1510067150
-9.597	-1.509	-2.145	-0.122	0	-0.061	4.861	0.886	8.366	0	0.549	0	10.411	0.805	2.535	-0.183	1.587	-0.122	-9.503	-0.55	-2.611	-0.061	-0.183	0	4.07	8.128	3.493	0	0	0	1.071	9.855	0.52	0	0.061	-0.061	1510067150
-9.562	-1.53	-2.111	0	-0.061	-0.061	4.7	0.994	8.253	0	0.305	0.122	10.347	0.853	2.743	-0.122	1.282	-0.122	-9.501	-0.53	-2.572	-0.061	-0.122	-0.061	4.122	8.113	3.508	0	-0.061	-0.061	0.949	9.883	0.563	0	-0.061	-0.061	1510067150
-9.499	-1.476	-2.064	0	0	-0.061	4.759	0.943	8.342	0	-0.183	0.122	10.196	0.822	2.981	-0.061	0.854	0	-9.491	-0.615	-2.588	-0.061	-0.122	-0.061	4.109	8.131	3.447	0	0	-0.061	1.042	9.872	0.61	0	-0.122	-0.061	1510067150
