# Supplementary material for: A deep learning approach for lower back-pain risk prediction during manual lifting
Source: PLoS One. 2021 Feb 19;16(2):e0247162. doi: 10.1371/journal.pone.0247162 (PMC7894914; doi:10.1371/journal.pone.0247162)
Supplement: S1 Data — (ZIP) [file pone.0247162.s001.zip › source-used/Subject_01_P1_Zone11_T1.csv]

Side_A_x	Side_A_y	Side_A_z	Side_G_x	Side_G_y	Side_G_z	LtWt_A_x	LtWt_A_y	LtWt_A_z	LtWt_G_x	LtWt_G_y	LtWt_G_z	RtWt_A_x	RtWt_A_y	RtWt_A_z	RtWt_G_x	RtWt_G_y	RtWt_G_z	Back_A_x	Back_A_y	Back_A_z	Back_G_x	Back_G_y	Back_G_z	UArm_A_x	UArm_A_y	UArm_A_z	UArm_G_x	UArm_G_y	UArm_G_z	Thig_A_x	Thig_A_y	Thig_A_z	Thig_G_x	Thig_G_y	Thig_G_z	Time_stp
-9.195	-3.122	-2.006	0	0.061	-0.061	9.506	2.454	1.611	-0.061	-0.061	0.122	10.885	-0.744	0.274	-0.427	-0.244	0	-9.782	-0.56	-0.476	0	0.122	0	2.72	8.985	3.399	-0.244	-0.549	0.061	1.251	9.839	0.098	-0.122	0.061	-0.061	1510068828
-9.271	-3.09	-2.074	-0.061	0	-0.061	9.592	2.606	1.657	-0.061	0.183	0.061	10.978	-0.632	0.067	0.183	-0.061	-0.122	-9.75	-0.59	-0.474	0	0.122	-0.061	2.856	8.912	3.517	-0.244	-0.122	0	1.227	9.798	0.214	0	-0.061	-0.122	1510068828
-9.247	-3.082	-2.009	-0.061	0	0	9.68	2.55	1.739	-0.061	0.183	0.061	10.978	-0.632	0.067	0.183	0.183	-0.061	-9.796	-0.536	-0.538	-0.061	0.122	-0.061	2.302	8.86	3.391	0	-0.061	-0.183	1.312	9.854	0.13	0	-0.061	-0.122	1510068828
-9.215	-3.041	-2.01	-0.122	0	0	9.68	2.55	1.739	-0.061	0.244	0	10.779	-0.26	0.457	0.122	-0.061	0	-9.778	-0.584	-0.571	-0.061	0.122	0	1.971	8.948	3.401	-0.122	-0.488	-0.183	1.409	9.831	0.124	0.061	0.122	-0.061	1510068828
-9.268	-3.039	-2.024	-0.122	-0.061	-0.061	9.507	2.117	2.144	-0.061	0.366	-0.061	10.853	0.432	0.853	0	-0.122	0	-9.753	-0.566	-0.584	-0.061	0.244	0	1.987	9.049	3.546	-0.244	-0.793	-0.366	1.244	9.851	0.158	0	0	-0.061	1510068828
-9.234	-3.004	-2.059	-0.122	-0.061	0	9.24	1.883	2.218	0.061	0.244	0	10.853	0.432	0.853	-0.305	-0.183	0.061	-9.771	-0.593	-0.642	-0.061	0.305	0	1.864	9.093	3.527	-0.244	-1.038	-0.488	1.309	9.8	0.115	0.061	0	-0.122	1510068828
-9.179	-3.089	-2.038	-0.183	-0.061	0	9.08	1.599	2.303	0.366	0.122	0.122	10.619	0.342	1.135	-0.793	-0.122	-0.183	-9.732	-0.613	-0.677	-0.061	0.305	0	2.007	9.094	3.442	-0.244	-1.16	-0.549	1.406	9.828	0.166	0	0.122	-0.061	1510068828
-9.197	-3.151	-2.054	-0.122	-0.061	0.061	8.94	1.598	2.294	0.549	0.061	0.305	10.284	0.285	1.044	-1.038	-0.488	-0.427	-9.731	-0.69	-0.719	0	0.366	0.061	2.223	9.074	3.469	-0.366	-1.221	-0.671	1.37	9.795	0.075	-0.061	0.061	-0.061	1510068828
-9.208	-3.193	-2.083	-0.122	0	0.061	8.842	1.7	2.085	0.854	0.183	0.61	10.383	0.294	0.663	-1.099	-0.671	-0.671	-9.783	-0.615	-0.772	0.061	0.427	0.061	2.231	9.091	3.485	-0.427	-1.404	-0.793	1.237	9.828	0.049	-0.122	0.122	-0.061	1510068828
-9.223	-3.153	-2.079	-0.122	-0.061	0.061	8.72	1.81	1.913	0.854	0.183	0.61	10.628	0.239	0.316	-1.099	-0.061	-1.038	-9.802	-0.531	-0.922	0	0.305	0.061	2.22	9.111	3.43	-0.427	-1.587	-0.916	1.103	9.844	0.153	0	0	-0.061	1510068828
-9.18	-3.098	-2.038	-0.061	-0.061	0.061	8.72	1.81	1.913	1.038	-0.183	0.732	10.472	0.083	0.085	-1.099	-0.488	-1.221	-9.814	-0.543	-0.985	-0.061	0.305	0.061	2.28	9.082	3.323	-0.427	-1.465	-0.916	1.126	9.845	0.112	0	-0.061	-0.061	1510068828
-9.203	-3.147	-2.04	-0.061	0	0	8.752	1.779	1.979	1.038	-0.305	1.038	10.745	0.062	0.123	-1.038	-0.916	-1.282	-9.823	-0.628	-1.019	0	0.244	0	2.254	9.032	3.314	-0.244	-1.343	-0.916	1.126	9.845	0.112	0	-0.061	-0.061	1510068828
-9.166	-3.162	-2.062	0	0	0	9.391	1.778	2.151	0.916	-0.122	1.038	10.712	0.129	0.517	-1.16	0	-1.404	-9.853	-0.603	-1.03	0.061	0.305	0.061	2.194	9.022	3.191	-0.244	-1.282	-0.732	1.126	9.845	0.112	0	-0.061	-0.061	1510068828
-9.199	-3.2	-2.095	0	0	0	8.418	1.662	1.832	0.61	0.977	1.709	9.682	0.272	1.207	-1.404	1.465	-2.441	-9.857	-0.613	-1.061	0.183	0.244	0.061	2.412	9.013	3.191	-0.122	-1.282	-0.488	1.126	9.845	0.112	0	-0.061	-0.061	1510068829
-9.172	-3.186	-2.071	0.061	0	0	6.932	1.403	1.918	1.099	-2.258	2.197	7.563	0.508	1.578	-1.709	1.099	-3.662	-9.853	-0.554	-1.107	0.183	0.122	0.061	2.735	8.868	3.09	0.183	-0.793	-0.183	1.126	9.845	0.112	0	-0.061	-0.061	1510068829
-9.111	-3.094	-2.083	0	0	-0.061	8.153	1.087	2.214	1.648	-2.502	2.808	7.051	1.525	1.379	-2.075	-1.282	-4.944	-9.883	-0.464	-1.209	0.122	-0.061	0.061	3.179	8.768	3.113	0.305	0.061	-0.244	1.126	9.845	0.112	0	-0.061	-0.061	1510068829
-9.143	-3.059	-2.046	0.061	-0.061	-0.122	10.416	0.664	1.852	1.404	1.282	2.747	8.935	2.894	0.668	-2.441	-0.732	-5.493	-9.849	-0.406	-1.287	0	-0.305	0.061	2.793	8.869	3.252	0.244	0.305	-0.488	1.126	9.845	0.112	0	-0.061	-0.061	1510068829
-9.241	-2.906	-2.047	0.061	-0.061	-0.122	11.553	0.342	0.943	1.038	-1.648	1.343	10.625	4.303	-0.045	-2.319	0.793	-5.676	-9.867	-0.382	-1.354	0	-0.488	0.061	1.895	9.394	3.24	0	-0.122	-0.488	1.101	9.874	0.114	0	-0.061	-0.061	1510068829
-9.374	-2.821	-2.111	-0.061	-0.061	-0.122	13.58	0.534	0.706	0.854	-1.465	-0.061	9.799	4.606	0.31	-1.343	0.793	-5.981	-9.814	-0.392	-1.142	-0.183	-0.305	0.061	1.92	9.229	2.974	0	-0.061	-0.183	1.101	9.874	0.114	-0.061	0	-0.061	1510068829
-9.387	-2.797	-2.15	-0.244	-0.122	-0.061	12.456	1.102	0.715	0.366	0.854	-0.854	8.067	5.088	0.501	-0.916	0.793	-7.141	-9.735	-0.327	-0.933	-0.061	-0.244	0.061	2.565	8.808	2.923	0.427	0.61	0	1.331	9.855	0.037	-0.061	0	-0.061	1510068829
-9.281	-2.814	-2.037	-0.305	-0.061	0.061	11.24	1.584	0.693	0.183	0.427	-1.221	7.317	6.164	0.67	-0.916	1.77	-8.362	-9.605	-0.122	-0.768	-0.183	-0.183	0	2.835	8.58	2.945	0.427	0.61	0	1.293	9.851	-0.048	0.061	-0.122	0	1510068829
-9.271	-2.83	-2.023	-0.305	-0.122	0.122	11.548	2.135	0.921	-0.366	2.38	-1.282	6.816	7.863	1.239	-0.488	2.014	-9.949	-9.617	-0.023	-0.736	-0.488	-0.122	-0.122	2.568	8.653	2.816	0.916	2.441	0.244	1.464	9.761	-0.127	0	0.122	0	1510068829
-9.222	-2.717	-2.127	-0.488	-0.183	0.061	13.609	3.072	1.494	-1.587	9.705	-1.587	7.003	10.414	1.54	0.244	3.174	-11.047	-9.702	0.173	-0.83	-0.916	-0.122	-0.244	2.114	9.018	3.007	1.343	2.319	-0.122	1.634	9.726	-0.035	0.061	0.305	0.061	1510068829
-9.197	-2.534	-2.071	-0.793	-0.244	-0.183	11.464	3.175	2.158	-2.991	10.071	-2.808	8.388	12.932	2.131	0.671	6.104	-10.132	-10.03	0.164	-1.168	-1.526	-0.244	-0.244	0.895	10.081	3.499	0.549	1.038	-1.038	1.513	9.764	0.033	-0.122	0.305	0.061	1510068829
-9.342	-2.594	-2.117	-1.038	-0.427	-0.549	12.359	2.625	3.968	-3.662	16.357	-3.418	8.331	13.177	2.617	0.916	6.531	-6.897	-10.045	-0.29	-1.365	-1.709	-0.488	-0.122	-0.36	10.67	3.47	-0.61	-1.099	-1.587	1.352	9.714	0.124	0	0.244	0.122	1510068829
-9.287	-3.003	-2.025	-0.977	-0.305	-0.61	7.685	1.543	4.626	-3.479	13.367	-4.761	5.788	11.919	2.487	1.221	0.916	-3.113	-9.944	-1.02	-1.341	-1.343	-0.305	-0.061	0.041	10.503	3.022	-1.648	-1.77	-1.221	1.4	9.854	0.15	0	0.366	0	1510068829
-9.244	-3.486	-2.103	-0.793	-0.244	-0.488	5.026	0.869	5.818	-3.479	13.367	-4.761	5.133	11.085	2.84	0.854	-3.235	-0.977	-9.768	-1.263	-1.035	-0.671	-0.488	0.061	1.116	9.828	2.919	-1.282	-1.404	-1.099	1.331	9.903	0.038	0.061	0.671	-0.122	1510068829
-9.069	-3.752	-2.019	-0.366	-0.122	-0.244	3.057	0.337	6.673	-2.563	8.423	-4.211	5.694	10.188	2.919	0.061	-2.991	-0.305	-9.746	-1.085	-0.756	-0.305	-0.488	0.061	1.469	8.981	2.728	-0.488	-0.549	-0.793	1.062	9.934	0.047	0.122	0.671	-0.122	1510068829
-8.991	-3.865	-2.012	0.061	0.061	-0.061	1.875	-0.012	7.386	-2.319	7.324	-3.357	6.097	9.081	2.913	-0.427	-0.916	-0.183	-9.579	-1.041	-0.519	0.061	-0.305	0.122	1.248	8.311	2.814	0.183	0.366	0	0.824	9.884	-0.038	0.061	0.366	-0.183	1510068829
-9.009	-3.756	-2.05	0.488	0.061	0.122	0.677	-0.581	8.068	-1.77	5.92	-3.113	6.017	8.623	2.946	-0.549	0.366	0	-9.566	-0.937	-0.428	0.305	-0.061	0.061	1.188	8.285	2.978	0.183	0.366	0	0.791	9.874	-0.028	0	0.122	-0.122	1510068829
-9	-3.494	-2.054	0.732	0.061	0.183	0.402	-0.748	8.553	-1.526	4.15	-2.563	5.77	8.835	2.683	-0.61	0.549	0.854	-9.549	-0.823	-0.53	0.61	0.122	0	0.961	8.735	3.189	0.854	1.465	0.732	0.962	9.805	0.043	0.061	-0.305	0	1510068829
-9.143	-3.222	-2.091	0.793	0.183	0.244	-0.249	-0.803	8.629	-0.854	3.113	-1.709	5.437	9.388	2.311	-0.671	0.183	1.953	-9.71	-0.644	-0.65	0.732	0.122	-0.061	0.867	9.25	3.235	0.61	1.221	0.854	1.141	9.794	0.036	0	-0.549	0.122	1510068829
-9.27	-2.939	-2.132	0.732	0.183	0.183	-0.935	-0.755	8.729	-0.854	3.113	-1.709	5.046	9.887	2.12	-0.549	-0.061	2.869	-9.756	-0.453	-0.767	0.732	0.061	-0.061	0.888	9.599	3.29	0.549	1.038	0.854	1.199	9.799	-0.051	-0.122	-0.732	0.183	1510068829
-9.32	-2.826	-2.08	0.61	0.183	0.183	-1.052	-0.512	8.949	0	0.977	-0.977	4.649	10.313	2.208	-0.488	-0.061	3.479	-9.782	-0.419	-0.804	0.732	0.061	-0.122	0.908	9.598	3.176	0.549	0.732	0.732	1.336	9.82	-0.085	-0.061	-0.671	0.122	1510068829
-9.256	-2.751	-2.022	0.488	0.244	0.122	-1.19	-0.494	8.918	0.305	0.305	-0.488	4.048	10.19	2.038	-0.366	-0.122	3.601	-9.796	-0.422	-0.854	0.732	0.122	-0.122	0.946	9.56	2.969	0.427	0.549	0.793	1.517	9.816	-0.138	-0.061	-0.427	0.061	1510068829
-9.298	-2.839	-2.077	0.427	0.183	0.061	-1.13	-0.479	8.867	0.549	-0.427	-0.122	3.667	9.946	2.023	-0.183	0	3.357	-9.795	-0.44	-0.896	0.671	0.244	-0.061	1.197	9.512	2.9	0.244	0.427	0.61	1.45	9.794	-0.115	0	-0.244	0.061	1510068829
-9.329	-2.884	-2.047	0.366	0	0.122	-1.156	-0.47	8.902	0.61	-0.61	0.122	3.354	9.8	2.102	-0.061	0.366	2.747	-9.761	-0.284	-0.895	0.549	0.244	-0.122	1.424	9.526	2.931	0.183	0.183	0.366	1.449	9.769	-0.071	0	-0.366	0	1510068829
-9.3	-2.809	-2.013	0.244	0.061	0.061	-1.105	-0.437	8.929	0.61	-1.038	0.366	2.863	9.453	2.067	-0.061	0.366	1.892	-9.799	-0.323	-0.952	0.366	0.183	-0.122	1.391	9.378	2.834	0.122	-0.122	0.122	1.586	9.783	-0.039	-0.061	-0.244	0	1510068829
-9.333	-2.777	-2.047	0.183	0	0	-1.068	-0.471	9.048	0.61	-1.038	0.366	2.565	9.089	2.071	0.122	-0.061	0.977	-9.824	-0.419	-1.022	0.366	0.183	-0.122	1.397	9.371	2.778	0	-0.305	0	1.535	9.775	-0.037	0	-0.183	0	1510068830
-9.301	-2.795	-2.031	0.061	0	-0.061	-0.903	-0.499	9.173	0.549	-2.319	1.099	2.586	8.965	2.088	0.244	-0.244	0	-9.808	-0.425	-1.09	0.305	0.183	-0.122	1.414	9.4	2.829	0	-0.671	-0.183	1.425	9.805	-0.004	-0.061	-0.244	-0.061	1510068830
-9.313	-2.771	-2.052	0	0	-0.061	-1.18	-0.849	8.659	1.099	-5.249	1.404	2.798	8.983	2.11	0.305	-0.366	-0.977	-9.833	-0.479	-1.169	0.244	0.183	-0.061	1.397	9.521	2.732	-0.183	-0.854	-0.366	1.492	9.79	-0.054	-0.061	-0.183	-0.061	1510068830
-9.277	-2.929	-2.011	0	0.061	-0.122	0.128	-1.359	8.149	1.526	-5.249	2.136	3.062	9.233	2.114	0.305	-0.427	-1.953	-9.814	-0.638	-1.211	0.244	0.183	0	1.249	9.759	2.695	-0.366	-1.221	-0.488	1.596	9.775	-0.073	0	-0.061	-0.061	1510068830
-9.282	-3.107	-2.04	0.122	0	-0.061	0.112	-1.41	7.679	1.709	-6.226	3.235	3.364	9.656	2.165	0.244	-0.427	-2.625	-9.711	-0.702	-1.129	0.305	0.305	0	1.03	9.639	2.835	-0.305	-1.587	-0.549	1.442	9.807	-0.103	-0.061	0.122	-0.122	1510068830
-9.172	-3.155	-1.973	0.183	0.122	0.061	0.471	-1.443	7.127	1.953	-10.437	3.967	3.717	9.817	2.248	0.183	-0.671	-2.93	-9.763	-0.61	-1.11	0.244	0.305	0	0.993	9.558	2.808	-0.305	-1.892	-0.732	1.346	9.819	-0.085	0	0	-0.183	1510068830
-9.209	-3.168	-2.001	0.305	0.061	0.061	3.472	-1.346	7.204	2.502	-10.62	4.395	3.945	10.019	2.233	0	-1.221	-2.869	-9.752	-0.599	-1.139	0.244	0.244	0.061	0.993	9.558	2.808	-0.305	-1.892	-0.732	1.347	9.788	-0.055	0	-0.061	-0.122	1510068830
-9.213	-3.103	-2.03	0.244	0	0.061	6.362	-0.931	7.325	3.235	-8.057	4.761	4.131	10.162	2.115	-0.244	-1.587	-2.747	-9.696	-0.584	-1.078	0.183	0.244	0.061	1.248	9.682	2.65	-0.61	-2.38	-0.793	1.437	9.792	0.02	0	-0.183	-0.061	1510068830
-9.258	-3.005	-2.058	0.122	0	0.122	7.54	-0.048	6.553	3.357	-9.094	4.395	4.317	10.033	2.163	-0.366	-1.831	-2.38	-9.746	-0.452	-1.068	0.122	0.305	0.061	1.553	9.538	2.631	-0.427	-2.258	-0.793	1.383	9.782	-0.005	0	-0.183	0	1510068830
-9.274	-2.979	-2.068	0	0	0.061	9.759	0.78	5.807	3.174	-7.385	3.723	4.65	9.865	2.267	-0.488	-1.953	-2.136	-9.761	-0.372	-1.078	0	0.366	0.122	1.553	9.538	2.631	-0.427	-2.258	-0.793	1.318	9.811	0.007	-0.122	-0.122	0	1510068830
-9.271	-3.005	-2.114	-0.122	-0.061	0.061	10.977	1.938	5.387	2.197	-2.808	3.174	5.06	9.717	2.357	-0.549	-1.587	-1.892	-9.756	-0.414	-1.121	-0.061	0.305	0.061	1.797	9.341	2.588	-0.488	-1.77	-0.61	1.291	9.83	0.014	-0.061	-0.061	0	1510068830
-9.196	-3.054	-2.104	-0.244	0	0	10.17	2.555	4.567	1.221	-3.906	2.319	5.327	9.581	2.444	-0.549	-0.977	-1.526	-9.778	-0.331	-1.166	-0.183	0.305	0.061	1.839	9.228	2.61	-0.183	-0.854	-0.122	1.232	9.849	-0.018	-0.061	0.122	-0.061	1510068830
-9.196	-3.124	-2.123	-0.244	-0.122	0	11.053	2.652	4.317	0.671	-3.052	1.465	5.399	9.397	2.415	-0.488	-0.671	-0.977	-9.805	-0.348	-1.262	-0.183	0.183	0.061	1.95	9.173	2.639	0	-0.366	0.061	1.225	9.825	0.016	0	0.122	-0.061	1510068830
-9.174	-3.116	-2.135	-0.244	-0.122	0	11.402	2.731	4.255	0.671	-3.052	1.465	5.48	9.284	2.364	-0.366	-0.305	-0.305	-9.788	-0.38	-1.28	-0.244	0.122	0	1.95	9.173	2.639	0	-0.366	0.061	1.241	9.798	0.005	0.061	0.122	-0.061	1510068830
-9.171	-3.094	-2.139	-0.244	-0.122	0	10.27	2.518	4.06	-0.061	0.244	0	5.496	9.222	2.341	-0.244	0.305	0.305	-9.781	-0.407	-1.32	-0.305	0.061	0	1.845	9.094	2.638	0.244	0.732	0.366	1.153	9.837	-0.013	0	0.183	0	1510068830
-9.153	-3.072	-2.134	-0.244	-0.122	0	9.96	2.114	4.005	0	-0.061	-0.61	5.256	9.27	2.3	-0.122	0.671	0.916	-9.783	-0.418	-1.371	-0.244	0	0	1.732	9.16	2.626	0.366	1.038	0.549	1.12	9.814	-0.022	0	0.061	0	1510068830
-9.195	-3.101	-2.107	-0.183	-0.061	0	9.952	1.542	4.037	0.061	0.061	-1.221	4.974	9.414	2.193	-0.061	0.793	1.404	-9.735	-0.465	-1.42	-0.244	-0.061	0	1.627	9.284	2.638	0.366	1.038	0.549	1.133	9.822	-0.057	-0.061	0.122	0	1510068830
-9.208	-3.064	-2.072	-0.122	-0.061	0	9.739	1.078	3.975	0	0.244	-1.404	4.719	9.605	2.099	0	0.916	1.77	-9.751	-0.508	-1.489	-0.183	-0.061	0	1.599	9.396	2.653	0.488	1.221	0.671	1.213	9.794	-0.036	0.061	0.061	0	1510068830
-9.213	-3.011	-2.061	-0.061	0	0.061	9.398	0.663	3.899	-0.061	0.244	-1.465	4.425	9.686	2.007	0.122	1.16	2.075	-9.737	-0.516	-1.515	-0.122	-0.061	-0.061	1.579	9.4	2.665	0.427	1.404	0.671	1.192	9.854	-0.072	-0.122	0.061	0	1510068830
-9.271	-2.93	-2.101	-0.061	-0.061	0.061	8.865	0.331	3.915	-0.183	-0.122	-1.404	4.1	9.71	1.934	0.183	1.221	2.258	-9.727	-0.495	-1.53	-0.061	0	0	1.522	9.403	2.669	0.366	1.343	0.61	1.215	9.811	-0.044	-0.061	-0.061	0	1510068830
-9.302	-2.877	-2.079	-0.061	-0.061	0.061	8.705	0.12	4.081	-0.305	0.183	-1.16	3.796	9.698	1.924	0.305	1.282	2.258	-9.731	-0.512	-1.552	0.061	-0.061	-0.061	1.505	9.435	2.677	0.305	1.282	0.549	1.293	9.828	0.012	-0.061	-0.061	0.061	1510068830
-9.262	-2.818	-2.031	-0.061	-0.061	0.061	8.22	0.067	4.031	-0.305	-0.183	-0.916	3.497	9.716	1.956	0.305	1.221	2.075	-9.69	-0.468	-1.558	0	0	-0.061	1.475	9.436	2.675	0.305	1.038	0.427	1.371	9.794	-0.01	-0.061	-0.122	0.061	1510068830
-9.305	-2.756	-2.066	-0.122	-0.061	0.061	8.102	0.178	3.947	-0.183	-0.671	-0.61	3.224	9.644	1.97	0.366	0.977	1.77	-9.694	-0.427	-1.564	0	0	-0.061	1.396	9.446	2.657	0.183	0.793	0.305	1.402	9.784	-0.062	-0.061	0.061	0.061	1510068830
-9.356	-2.755	-2.05	-0.122	-0.061	0.061	8.287	0.371	3.96	-0.122	-0.488	-0.305	3	9.546	1.975	0.366	0.671	1.343	-9.723	-0.401	-1.595	0	0	-0.061	1.375	9.427	2.634	0.183	0.366	0.122	1.389	9.765	-0.028	0	0	0	1510068830
-9.336	-2.731	-2.064	-0.183	-0.061	0	8.299	0.501	3.905	-0.122	-0.488	-0.305	2.884	9.435	2.037	0.366	0.366	0.793	-9.781	-0.378	-1.615	-0.061	0	-0.061	1.494	9.501	2.652	0.122	0.122	-0.061	1.494	9.816	-0.001	-0.061	-0.061	0.061	1510068830
-9.326	-2.777	-2.038	-0.244	-0.061	0	8.412	0.724	4.034	0.183	-0.732	0.183	2.911	9.399	2.076	0.427	0.122	0.183	-9.757	-0.414	-1.617	-0.122	-0.061	-0.122	1.494	9.501	2.652	0.122	0.122	-0.061	1.432	9.824	-0.055	0	0.061	0	1510068831
-9.289	-2.771	-2.029	-0.244	-0.061	-0.061	8.738	0.886	4.021	0.366	-0.549	0.244	3.121	9.412	2.166	0.488	0.183	-0.488	-9.811	-0.431	-1.637	-0.183	-0.122	-0.061	1.494	9.501	2.652	0.122	0.122	-0.061	1.407	9.81	-0.036	0	0.061	0	1510068831
-9.299	-2.809	-2.046	-0.244	-0.122	-0.061	9.008	1.086	3.921	0.305	-0.244	0.183	3.341	9.405	2.257	0.488	0.305	-1.038	-9.805	-0.468	-1.652	-0.183	-0.183	-0.061	1.798	9.536	2.623	0.122	0.122	-0.061	1.381	9.837	0.026	0	0.122	-0.061	1510068831
-9.305	-2.851	-2.067	-0.244	-0.122	-0.122	8.984	1.249	3.718	0.244	-0.488	0.183	3.569	9.447	2.389	0.488	0.305	-1.465	-9.784	-0.489	-1.615	-0.244	-0.183	-0.061	1.73	9.457	2.601	-0.244	-0.244	-0.305	1.385	9.808	0.011	-0.061	0.122	-0.061	1510068831
-9.275	-2.875	-2.038	-0.244	-0.122	-0.122	9.002	1.455	3.523	0	-0.488	0.122	3.803	9.524	2.525	0.305	0.244	-1.709	-9.796	-0.501	-1.559	-0.244	-0.305	-0.061	1.617	9.375	2.595	-0.305	-0.305	-0.366	1.385	9.816	0.029	0	0.061	-0.061	1510068831
-9.25	-2.908	-2.013	-0.183	-0.122	-0.122	8.922	1.486	3.486	-0.061	0.305	0.305	3.999	9.577	2.61	0.122	0.061	-1.831	-9.776	-0.51	-1.492	-0.122	-0.305	-0.061	1.538	9.353	2.633	-0.305	-0.366	-0.366	1.39	9.811	0.051	0	0.122	-0.061	1510068831
-9.277	-2.974	-2.018	-0.122	-0.061	-0.122	8.288	1.455	3.332	-0.061	-0.244	0.427	4.142	9.658	2.637	-0.122	-0.305	-1.77	-9.763	-0.537	-1.434	-0.122	-0.366	-0.061	1.469	9.348	2.665	-0.244	-0.427	-0.427	1.324	9.805	0.036	-0.122	0.061	-0.061	1510068831
-9.283	-2.986	-1.995	0	-0.061	-0.061	7.846	1.459	3.165	-0.061	-1.404	0.671	4.299	9.709	2.585	-0.366	-0.671	-1.526	-9.725	-0.567	-1.365	-0.061	-0.305	-0.061	1.457	9.406	2.696	-0.122	-0.488	-0.244	1.317	9.816	0.018	0	-0.061	-0.061	1510068831
-9.265	-2.991	-1.998	0.061	0	-0.061	8.21	1.242	3.066	-0.244	-1.465	1.16	4.54	9.759	2.541	-0.488	-0.793	-1.16	-9.765	-0.601	-1.351	0.061	-0.305	-0.061	1.451	9.476	2.719	-0.122	-0.366	-0.122	1.303	9.822	0.038	0	0.061	-0.061	1510068831
-9.232	-3.003	-1.957	0.183	0.061	-0.061	9.769	0.662	2.988	-0.366	-0.366	0.916	4.722	9.784	2.512	-0.549	-0.61	-0.732	-9.749	-0.739	-1.323	0.122	-0.305	0	1.467	9.508	2.734	-0.122	-0.244	0	1.309	9.831	0.05	0	-0.122	-0.061	1510068831
-9.256	-2.974	-1.946	0.305	0.122	0	10.141	0.598	2.864	-0.549	-1.099	0.427	4.73	9.704	2.371	-0.549	-0.549	-0.244	-9.72	-0.694	-1.237	0.244	-0.305	0	1.474	9.433	2.735	-0.122	-0.244	0	1.394	9.799	0.047	-0.061	-0.183	0	1510068831
-9.31	-2.902	-2.009	0.305	0.061	0.061	10.174	0.572	2.826	-0.427	-0.305	0.305	4.606	9.519	2.21	-0.488	-0.488	0.183	-9.703	-0.501	-1.163	0.305	-0.244	0	1.517	9.283	2.75	-0.122	-0.183	0.122	1.401	9.798	0.05	0	-0.183	0.061	1510068831
-9.357	-2.803	-2.058	0.244	0.061	0.061	9.421	0.605	2.915	-0.61	0.183	0.488	4.467	9.354	2.09	-0.366	-0.366	0.488	-9.696	-0.428	-1.104	0.244	-0.122	0	1.572	9.258	2.722	0	0	0.122	1.351	9.789	0.016	-0.061	-0.366	0	1510068831
-9.318	-2.747	-2.013	0.183	0.061	0.061	8.522	0.56	3.223	-0.61	0	0.793	4.319	9.339	2.031	-0.244	-0.244	0.671	-9.735	-0.391	-1.101	0.183	-0.122	0	1.621	9.323	2.712	0	0	0.122	1.436	9.794	-0.047	-0.061	-0.305	0	1510068831
-9.307	-2.699	-2	0.183	0.061	0.061	7.607	0.396	3.334	-0.732	1.343	1.953	4.12	9.347	2.042	-0.183	-0.122	0.732	-9.788	-0.342	-1.133	0.122	-0.061	0	1.62	9.378	2.732	-0.061	0.061	-0.061	1.56	9.792	0.026	-0.122	-0.183	0	1510068831
-9.354	-2.657	-2.086	0.061	0	0	6.078	0.109	3.247	-1.038	3.479	3.845	3.842	9.354	2.076	-0.122	-0.183	0.671	-9.764	-0.323	-1.129	0.061	-0.122	-0.061	1.602	9.326	2.755	-0.061	0.061	-0.061	1.554	9.755	-0.002	0.061	-0.183	0.061	1510068831
-9.337	-2.634	-2.042	0	0	0	3.956	-0.602	2.865	-1.038	3.479	3.845	3.482	9.339	2.025	0	-0.427	0.488	-9.735	-0.33	-1.113	-0.061	-0.122	-0.122	1.5	9.287	2.719	0.061	0	-0.061	1.499	9.782	-0.018	0	-0.244	0	1510068831
-9.284	-2.676	-1.97	0	0	-0.061	3.956	-0.602	2.865	-1.77	4.028	5.798	3.254	9.301	2.127	0.122	-0.549	0.305	-9.744	-0.418	-1.147	0	-0.122	-0.122	1.544	9.298	2.717	0	-0.061	-0.061	1.602	9.776	-0.054	0	-0.061	-0.061	1510068831
-9.296	-2.811	-1.976	0.061	0	-0.061	3.956	-0.602	2.865	-1.77	4.028	5.798	3.067	9.393	2.128	0.183	-0.549	-0.061	-9.765	-0.54	-1.205	0	-0.061	-0.061	1.567	9.369	2.729	0	-0.061	-0.061	1.59	9.755	-0.042	0	0	0	1510068831
-9.258	-2.899	-1.992	0.122	0	-0.122	3.956	-0.602	2.865	-1.77	4.028	5.798	2.915	9.516	2.131	0.244	-0.427	-0.427	-9.807	-0.703	-1.233	0.061	-0.183	-0.061	1.51	9.475	2.729	0	-0.061	-0.183	1.544	9.777	-0.044	-0.061	0	-0.061	1510068831
-9.253	-3.011	-1.976	0.244	0.061	-0.122	3.956	-0.602	2.865	-1.77	4.028	5.798	2.869	9.721	2.126	0.244	-0.488	-0.671	-9.847	-0.823	-1.316	0.244	-0.244	0.061	1.34	9.579	2.741	-0.122	-0.366	-0.427	1.445	9.788	0.054	0	0	-0.061	1510068831
-9.302	-3.037	-2.005	0.427	0.061	-0.183	3.956	-0.602	2.865	-1.77	4.028	5.798	3.019	9.86	2.207	0.244	-0.366	-0.854	-9.878	-0.7	-1.318	0.366	-0.183	0.061	1.22	9.537	2.822	-0.366	-0.61	-0.549	1.369	9.813	0.081	0.061	-0.122	-0.061	1510068831
-9.331	-2.901	-2.119	0.366	0	-0.122	3.956	-0.602	2.865	-1.77	4.028	5.798	3.06	9.806	2.097	0.244	-0.61	-0.793	-9.838	-0.413	-1.239	0.305	-0.183	0.061	1.336	9.448	2.798	-0.366	-0.61	-0.549	1.266	9.857	-0.006	0	-0.183	-0.061	1510068831
-9.368	-2.635	-2.214	0.183	-0.122	-0.122	3.956	-0.602	2.865	-1.77	4.028	5.798	3.139	9.664	2.028	0.244	-0.854	-0.854	-9.799	-0.304	-1.064	0.122	-0.122	0	1.571	9.41	2.689	-0.427	-0.916	-0.671	1.29	9.83	-0.03	0	-0.366	-0.122	1510068831
-9.333	-2.558	-2.129	-0.122	-0.122	-0.183	2.223	-2.025	2.084	-2.625	1.709	7.446	3.413	9.592	2.004	0.244	-0.854	-1.099	-9.796	-0.217	-0.892	-0.122	-0.122	0	1.708	9.393	2.682	-0.366	-0.977	-0.732	1.47	9.787	-0.108	0.061	-0.305	-0.122	1510068831
-9.296	-2.55	-2.086	-0.305	-0.122	-0.244	2.223	-2.025	2.084	-2.625	1.709	7.446	3.852	9.544	2.09	0.244	-0.427	-1.343	-9.795	-0.147	-0.852	-0.366	-0.183	0	1.708	9.393	2.682	-0.305	-0.793	-0.671	1.579	9.755	-0.209	0.122	-0.061	-0.122	1510068832
-9.256	-2.689	-2.108	-0.549	-0.183	-0.305	2.223	-2.025	2.084	-2.625	1.709	7.446	4.206	9.552	2.149	0.244	0	-1.343	-9.777	-0.189	-0.796	-0.488	-0.244	-0.061	1.647	9.338	2.706	-0.183	-0.427	-0.61	1.614	9.75	-0.173	0.122	0.183	-0.122	1510068832
-9.257	-2.924	-2.056	-0.61	-0.183	-0.305	4.661	-9.019	0.973	0.122	-4.7	1.831	4.503	9.643	2.235	0.244	0.244	-1.099	-9.781	-0.312	-0.776	-0.61	-0.244	-0.061	1.427	9.349	2.749	-0.061	0.183	-0.244	1.578	9.752	-0.188	0.061	0.366	-0.183	1510068832
-9.226	-3.127	-1.993	-0.61	-0.122	-0.305	6.401	-8.376	1.754	-0.732	0.732	0.366	4.651	9.688	2.222	0.183	0.427	-0.671	-9.772	-0.433	-0.717	-0.61	-0.244	-0.061	1.267	9.384	2.761	-0.061	0.183	-0.244	1.476	9.764	-0.146	0.061	0.488	-0.183	1510068832
-9.266	-3.262	-2.007	-0.488	-0.183	-0.244	5.937	-8.758	1.918	-1.099	2.563	-0.671	4.624	9.701	2.153	0.122	0.488	-0.183	-9.705	-0.536	-0.688	-0.61	-0.244	-0.061	1.108	9.367	2.773	-0.061	0.427	-0.122	1.302	9.806	-0.041	0.061	0.427	-0.122	1510068832
-9.168	-3.303	-2.025	-0.427	-0.183	-0.183	4.798	-9.021	1.643	-0.732	2.38	-1.709	4.529	9.733	2.07	0	0.549	0.366	-9.701	-0.602	-0.671	-0.488	-0.183	0	0.959	9.397	2.761	0.183	0.793	0.183	1.209	9.854	-0.066	0	0.366	-0.183	1510068832
-9.22	-3.388	-2.03	-0.366	-0.183	-0.061	3.716	-9.318	1.59	-0.183	0.916	-2.563	4.31	9.795	1.928	-0.061	0.549	0.732	-9.637	-0.677	-0.555	-0.305	-0.183	0	0.864	9.465	2.802	0.183	0.793	0.183	1.128	9.817	-0.096	0.061	0.305	-0.122	1510068832
-9.211	-3.466	-2.022	-0.183	-0.122	0.061	2.839	-9.545	1.255	0.549	-0.916	-3.174	4.127	9.959	1.855	-0.122	0.549	0.977	-9.634	-0.662	-0.356	-0.366	0	0	0.835	9.588	2.866	0.488	1.16	0.671	1.174	9.812	-0.062	0.122	0.183	-0.122	1510068832
-9.056	-3.435	-2.044	-0.061	0	0.061	2.792	-9.254	1.026	0.977	-1.648	-3.113	3.997	9.981	1.86	-0.244	0.61	1.16	-9.859	-0.705	-0.604	-0.244	-0.122	0	0.835	9.588	2.866	0.488	1.16	0.671	1.223	9.902	-0.159	0	0.244	-0.061	1510068832
-8.957	-3.411	-2.07	-0.061	-0.122	0	2.792	-9.254	1.026	0.977	-1.648	-3.113	3.71	9.672	1.749	-0.244	0.61	1.526	-10.019	-0.573	-0.73	-0.122	-0.122	0.061	0.869	9.123	2.796	0.305	1.282	0.488	1.09	9.823	-0.072	0.061	0.244	0	1510068832
-8.923	-3.45	-2.015	-0.061	-0.183	-0.244	3.11	-8.375	1.391	1.221	-0.977	-2.747	3.162	9.506	1.425	-0.122	0.305	1.831	-10.336	-0.5	-0.97	-0.122	-0.549	0.061	1.215	9.193	2.682	0.305	1.282	0.488	0.915	9.808	-0.081	-0.122	0.122	0	1510068832
-8.941	-3.512	-2.007	0.061	-0.183	-0.427	2.889	-7.995	1.357	0.977	0	-2.38	2.657	9.464	1.203	0	-0.183	1.709	-10.458	-0.55	-1.03	-0.061	-1.099	0	1.62	9.342	2.728	-0.061	1.221	-0.305	0.913	9.8	0.024	0	0	0.061	1510068832
-8.927	-3.522	-1.958	0.183	-0.061	-0.671	2.388	-8.035	0.898	0.061	0.671	-1.343	2.327	9.359	1.066	0.244	-0.427	1.16	-10.468	-0.565	-1.098	-0.061	-1.831	0	1.68	9.449	2.73	-0.061	1.221	-0.305	0.908	9.851	0.075	0	0	0.122	1510068832
-9.018	-3.461	-2.003	0.183	-0.122	-0.916	2.168	-7.87	0.672	0.061	0.671	-1.343	2.42	9.298	1.037	0.671	-0.183	0.366	-10.143	-0.495	-0.839	0	-2.014	-0.061	1.386	9.494	2.756	0	1.343	-0.977	0.776	9.91	0.044	0.122	-0.122	0.122	1510068832
-9.016	-3.479	-2.007	0.183	-0.244	-1.038	2.119	-7.872	0.473	-0.305	0.366	-0.427	2.638	9.408	1.171	1.038	0.366	-0.366	-9.915	-0.4	-0.47	-0.061	-2.075	-0.061	0.83	9.371	2.797	0	1.343	-0.977	0.647	9.915	-0.008	0.122	-0.244	0	1510068832
-8.99	-3.516	-1.878	0.183	-0.244	-1.099	2.34	-7.894	0.461	-0.61	0.244	0.366	2.742	9.436	1.068	1.221	0.549	-0.793	-9.66	-0.379	-0.02	-0.061	-1.953	0	0.331	9.28	2.833	-0.061	1.16	-1.16	0.822	9.848	-0.117	0.183	-0.366	-0.061	1510068832
-9.046	-3.518	-1.747	0.244	-0.183	-1.099	2.657	-7.991	0.315	-1.221	-0.122	1.16	2.914	9.604	1.089	1.282	0.305	-1.038	-9.51	-0.476	0.4	0	-1.892	0	0.041	9.299	2.926	-0.122	0.732	-1.343	1.214	9.798	-0.176	0.122	-0.183	0	1510068832
-9.08	-3.59	-1.648	0.244	-0.122	-0.977	3.697	-8.403	0.51	-1.099	-1.221	0.671	3.21	9.743	1.187	1.282	-0.122	-1.099	-9.444	-0.452	0.827	0.061	-1.709	0	-0.337	9.331	2.975	-0.122	0.549	-1.404	1.512	9.744	-0.264	0.244	-0.305	0	1510068832
-9.132	-3.675	-1.72	0.183	-0.183	-0.854	4.935	-8.376	0.662	-1.038	-0.671	0.305	3.486	9.893	1.22	1.099	-0.122	-1.038	-9.382	-0.371	1.219	0.061	-1.587	0	-0.597	9.404	2.915	-0.122	0.549	-1.404	1.711	9.703	-0.367	0.244	-0.183	0.061	1510068832
-9.063	-3.784	-1.723	0.061	-0.183	-0.793	5.254	-8.271	0.792	-0.916	0.732	0.427	3.602	9.961	1.231	0.854	-0.122	-1.099	-9.372	-0.284	1.544	0	-1.465	-0.061	-0.668	9.457	3.011	-0.122	0.427	-1.343	1.738	9.697	-0.464	0.183	-0.122	0.061	1510068832
-9.045	-3.951	-1.643	0.122	-0.122	-0.671	4.581	-8.26	0.541	-0.916	0.122	0.549	3.57	10.018	1.209	0.671	-0.183	-1.038	-9.313	-0.341	1.82	-0.061	-1.221	-0.061	-0.757	9.527	3.022	0	0.305	-1.221	1.656	9.727	-0.467	0.183	-0.122	0	1510068832
-9.008	-4.017	-1.609	0.061	-0.061	-0.549	4.522	-8.368	0.537	-0.793	0.061	0.488	3.531	10.112	1.176	0.488	-0.427	-1.038	-9.286	-0.391	2.011	0	-1.038	-0.122	-1.049	9.563	3.03	0.122	0.244	-1.038	1.692	9.757	-0.505	0.061	-0.183	0	1510068832
-8.969	-4.09	-1.647	0.061	0	-0.488	4.496	-8.552	0.744	-0.793	1.282	0.61	3.675	10.214	1.181	0.305	-0.305	-0.916	-9.283	-0.394	2.201	0.061	-0.854	-0.122	-1.193	9.662	2.973	0.122	0.244	-0.61	1.744	9.721	-0.53	0.061	-0.244	0	1510068832
-8.916	-4.258	-1.625	0	0	-0.366	4.29	-8.725	0.694	-0.793	2.502	0.916	3.724	10.299	1.061	0.183	-0.061	-0.61	-9.214	-0.335	2.396	0	-0.732	-0.122	-1.178	9.775	3.066	0.061	0.183	-0.427	1.858	9.721	-0.55	0	-0.122	0	1510068832
-8.964	-4.354	-1.615	0.061	-0.061	-0.122	5.24	-9.191	0.672	-0.549	5.859	1.038	3.701	10.325	0.993	0.183	-0.061	-0.305	-9.211	-0.415	2.504	0.061	-0.488	-0.183	-1.254	9.77	3.073	0.061	0.183	-0.427	1.778	9.701	-0.534	-0.061	-0.061	0	1510068832
-8.953	-4.343	-1.656	0.061	0	0	4.886	-9.003	1.125	-0.305	6.531	0.305	3.792	10.29	0.946	0.061	-0.061	0	-9.269	-0.4	2.6	-0.061	-0.305	-0.183	-1.378	9.758	2.906	-0.061	0.183	-0.183	1.775	9.674	-0.609	0.061	-0.183	0.061	1510068833
-8.867	-4.321	-1.687	0	0	0.061	5.256	-9.04	1.47	-0.427	6.653	-0.488	3.834	10.245	0.9	-0.122	0	0.244	-9.225	-0.449	2.65	-0.061	-0.122	-0.183	-1.337	9.692	2.853	-0.061	0.244	0.183	1.82	9.741	-0.629	0	-0.122	0.061	1510068833
-8.818	-4.339	-1.656	-0.061	0	0.061	4.956	-8.683	1.745	-0.061	7.263	-0.732	3.755	10.128	0.802	-0.244	0	0.427	-9.233	-0.546	2.631	-0.122	0	-0.122	-1.337	9.692	2.853	-0.061	0.244	0.183	1.631	9.733	-0.617	-0.061	-0.061	0.061	1510068833
-8.786	-4.363	-1.66	-0.122	0	0.061	4.809	-8.635	1.806	-0.061	7.263	-0.732	3.658	10.056	0.761	-0.427	0.061	0.488	-9.304	-0.596	2.546	-0.122	0.061	-0.122	-1.136	9.655	2.695	0.122	0.244	0.427	1.598	9.717	-0.592	-0.061	-0.122	0	1510068833
-8.714	-4.481	-1.613	-0.061	0.061	0.061	3.652	-8.516	1.799	0.366	8.362	-1.16	3.511	9.988	0.713	-0.488	0.122	0.427	-9.416	-0.72	2.452	-0.122	0.122	0	-0.995	9.667	2.655	0.122	0.488	0.488	1.561	9.751	-0.547	0	0	0.061	1510068833
-8.741	-4.541	-1.69	0	0.061	0.061	2.409	-8.53	2.171	0.488	7.263	-1.648	3.399	10.025	0.652	-0.488	0.183	0.427	-9.423	-0.78	2.395	0	0	0	-0.659	9.763	2.728	0.122	0.488	0.488	1.477	9.767	-0.523	-0.122	0.061	0	1510068833
-8.723	-4.545	-1.748	-0.061	0	0.061	2.053	-8.321	2.077	0.793	4.211	-0.977	3.494	9.952	0.699	-0.305	0.427	0.427	-9.379	-0.63	2.445	-0.061	0.122	0	-0.551	9.695	2.827	-0.122	0.732	0.61	1.247	9.808	-0.446	-0.061	0	-0.061	1510068833
-8.659	-4.441	-1.706	0	0.061	0.061	1.662	-8.134	2.141	0.732	2.625	-0.732	3.549	9.868	0.659	-0.244	0.793	0.488	-9.374	-0.65	2.35	0	0.061	0	-0.822	9.583	2.745	-0.122	0.732	0.61	1.207	9.816	-0.462	-0.061	-0.061	-0.061	1510068833
-8.679	-4.383	-1.73	0	0.061	0	1.704	-8.214	2.45	0.488	1.648	-0.671	3.5	9.861	0.627	-0.183	1.038	0.427	-9.331	-0.644	2.305	0	0.122	0.061	-1.002	9.546	2.676	-0.244	0.732	0.61	1.365	9.758	-0.5	0	-0.061	-0.061	1510068833
-8.813	-4.337	-1.755	0	0	0.061	1.497	-8.18	2.65	0.061	0.61	-0.305	3.278	9.856	0.577	-0.244	0.854	0.488	-9.345	-0.581	2.311	0.061	0.183	0.061	-1	9.495	2.734	-0.061	0.427	0.488	1.47	9.707	-0.467	0	-0.122	-0.061	1510068833
-8.835	-4.26	-1.784	0	0.061	0.061	1.459	-8.138	2.688	-0.244	-0.732	-0.061	3.072	9.802	0.481	-0.244	0.305	0.427	-9.421	-0.628	2.247	0	0.244	0.061	-1.048	9.527	2.75	-0.061	0.427	0.488	1.535	9.751	-0.55	-0.061	-0.122	0	1510068833
-8.892	-4.205	-1.822	-0.061	0	0.122	1.426	-8.253	2.519	-0.549	-1.648	0.183	3.097	9.886	0.459	-0.244	0.061	0.366	-9.371	-0.593	2.266	0.122	0.366	0	-1.163	9.725	2.79	0.061	0.305	0.366	1.511	9.762	-0.559	-0.061	-0.061	-0.061	1510068833
-8.933	-4.198	-1.768	-0.061	0	0.183	1.395	-8.417	2.287	-0.854	-2.502	0.61	3.088	10.155	0.374	-0.183	0.061	0.183	-9.343	-0.615	2.271	0.122	0.488	0	-1.293	9.923	2.832	0.122	-0.366	0.305	1.541	9.738	-0.604	-0.122	-0.183	-0.061	1510068833
-8.966	-4.14	-1.781	0	0.122	0.305	1.385	-8.707	2.064	-0.854	-2.502	0.61	3.055	10.258	0.367	-0.061	0.061	0.122	-9.33	-0.586	2.257	0.122	0.671	0	-1.285	9.977	2.9	0	-0.732	0.244	1.676	9.714	-0.701	-0.061	-0.061	-0.061	1510068833
-8.982	-4.082	-1.792	0	0.122	0.427	1.394	-8.943	1.718	-1.038	-4.211	1.526	3.064	10.264	0.514	0.061	0.122	0.122	-9.31	-0.621	2.182	0.122	0.916	0	-1.23	9.916	2.887	0	-0.732	0.244	1.704	9.745	-0.658	-0.122	-0.061	-0.061	1510068833
-8.976	-4.033	-1.82	0	0.183	0.549	1.561	-9.253	1.498	-0.671	-5.066	1.77	3.054	10.268	0.681	0.061	0.244	0.061	-9.294	-0.664	2.032	0.244	1.16	-0.061	-1.153	9.836	2.804	-0.244	-1.343	0.305	1.714	9.702	-0.651	-0.122	-0.061	-0.122	1510068833
-9	-3.986	-1.863	0	0.122	0.671	1.823	-9.44	1.505	-0.671	-5.066	1.77	2.958	10.244	0.855	0	0	0	-9.345	-0.56	1.842	0.244	1.282	-0.061	-0.976	9.795	2.762	-0.244	-1.648	0.305	1.669	9.709	-0.64	-0.183	0	-0.061	1510068833
-9.019	-3.889	-1.909	-0.061	0.183	0.732	2.199	-9.459	1.381	-0.061	-5.493	1.892	2.993	10.18	1.046	-0.122	-0.305	-0.061	-9.386	-0.537	1.632	0.183	1.465	-0.061	-0.706	9.755	2.742	-0.244	-1.648	0.305	1.616	9.719	-0.54	-0.183	0	-0.122	1510068833
-8.971	-3.768	-1.93	-0.061	0.183	0.732	2.673	-9.377	1.242	0.183	-5.249	1.709	3.133	10.191	1.395	-0.366	-0.61	-0.061	-9.469	-0.535	1.336	0.122	1.587	-0.061	-0.567	9.68	2.751	-0.305	-2.197	0.305	1.573	9.762	-0.511	-0.183	0	-0.061	1510068833
-8.987	-3.775	-1.98	-0.122	0.122	0.793	3.102	-9.321	1.189	0.366	-3.967	1.16	3.183	10.167	1.613	-0.793	-1.16	-0.122	-9.539	-0.498	1.008	0.122	1.587	0	-0.361	9.66	2.635	-0.305	-2.197	0.305	1.406	9.75	-0.507	-0.183	0	-0.122	1510068833
-8.939	-3.797	-1.964	0.061	0.183	0.793	3.151	-9.397	1.233	0.61	-2.136	0.793	3.335	10.057	1.713	-1.16	-1.709	-0.244	-9.579	-0.613	0.744	0.122	1.709	-0.061	0.191	9.661	2.491	-0.061	-2.502	0.305	1.457	9.731	-0.47	-0.122	0.183	-0.244	1510068833
-9.052	-3.559	-2.105	0.122	0.244	0.854	3.006	-9.238	1.279	0.793	-1.343	0.977	3.618	9.899	1.739	-1.343	-1.709	-0.305	-9.701	-0.599	0.489	0.183	1.587	-0.122	0.805	9.532	2.641	-0.305	-2.563	0.549	1.457	9.743	-0.447	-0.122	0.427	-0.122	1510068833
-9.051	-3.345	-2.141	-0.122	0.244	0.793	2.792	-8.713	1.359	0.61	-1.831	1.038	3.945	9.607	1.747	-1.282	-1.282	-0.427	-9.729	-0.571	0.141	0.122	1.648	-0.061	1.089	9.378	2.645	-0.366	-1.831	0.732	1.127	9.874	-0.31	-0.305	0.061	-0.122	1510068833
-9.171	-3.204	-2.143	-0.183	0	0.732	2.963	-8.427	1.451	0.61	-1.831	1.038	4.177	9.502	1.7	-1.282	-0.732	-0.488	-9.69	-0.512	-0.153	0.122	1.526	-0.061	1.159	9.256	2.568	-0.366	-1.831	0.732	1.043	9.786	-0.226	-0.305	-0.305	-0.122	1510068833
-9.124	-3.159	-2.031	-0.244	0.061	0.61	2.963	-8.427	1.451	0.549	-2.197	0.793	4.231	9.32	1.645	-1.221	-0.488	-0.488	-9.823	-0.541	-0.459	0	1.587	-0.061	1.312	9.125	2.59	-0.427	-1.648	0.854	1.385	9.763	-0.225	-0.244	-0.122	-0.061	1510068833
-9.164	-3.177	-2.11	-0.183	0	0.549	3.619	-8.343	1.682	0.61	-1.16	0.305	4.284	9.199	1.604	-1.16	-0.549	-0.366	-9.906	-0.397	-0.736	0	1.343	0	1.555	9.117	2.586	-0.122	-1.282	0.732	1.379	9.77	-0.206	-0.122	0.244	-0.183	1510068834
-9.149	-3.174	-2.129	-0.244	-0.061	0.488	3.645	-8.398	1.785	0.488	-0.671	-0.183	4.394	9.204	1.639	-1.038	-0.549	-0.244	-9.9	-0.426	-0.97	-0.122	1.282	0	1.794	9.154	2.598	-0.122	-1.282	0.732	1.227	9.822	-0.126	-0.122	0.366	-0.183	1510068834
-9.159	-3.085	-2.06	-0.244	-0.183	0.488	3.564	-8.531	1.836	0.488	-0.427	-0.671	4.453	9.147	1.656	-0.854	-0.427	-0.061	-9.898	-0.483	-1.153	-0.122	0.977	0	1.949	9.154	2.651	-0.122	-1.038	0.732	1.192	9.816	-0.03	-0.244	-0.061	-0.122	1510068834
-9.183	-2.963	-2.024	-0.183	0	0.488	3.564	-8.531	1.836	0.488	-0.427	-0.671	4.569	9.153	1.757	-0.61	-0.305	0.122	-9.874	-0.476	-1.285	-0.122	0.977	0.061	2.009	9.136	2.673	0.061	-0.854	0.671	1.227	9.782	-0.039	-0.183	0.061	-0.061	1510068834
-9.19	-2.901	-2.116	-0.305	0	0.366	3.377	-8.576	1.894	0.549	-0.366	-1.038	4.704	9.16	1.933	-0.427	0.061	0.366	-9.83	-0.461	-1.363	-0.061	0.854	0.061	2.011	9.137	2.706	0.061	-0.549	0.671	1.122	9.813	0	-0.122	0.122	-0.061	1510068834
-9.27	-2.868	-2.103	-0.183	-0.183	0.366	3.229	-8.543	1.914	0.61	-0.305	-1.282	4.613	9.234	2.06	-0.305	0.305	0.61	-9.818	-0.462	-1.512	-0.061	0.793	0.061	2.013	9.135	2.692	0.122	-0.244	0.671	1.049	9.801	-0.01	-0.122	0.061	-0.061	1510068834
-9.223	-2.833	-2.043	-0.183	0	0.305	3.085	-8.526	1.949	0.61	-0.305	-1.282	4.407	9.284	2.15	-0.183	0.305	0.793	-9.862	-0.396	-1.665	-0.122	0.671	0	2.113	9.235	2.757	0.183	-0.122	0.61	1.158	9.856	-0.016	-0.183	0	-0.061	1510068834
-9.277	-2.723	-2.14	-0.183	0.061	0.244	2.785	-8.66	1.848	0.488	0	-1.465	4.264	9.397	2.315	-0.122	0.244	0.977	-9.82	-0.419	-1.834	-0.061	0.549	0	2.265	9.179	2.657	0.183	-0.122	0.61	1.047	9.828	-0.022	-0.061	0.061	-0.061	1510068834
-9.282	-2.65	-2.177	-0.183	0	0.183	2.643	-8.74	1.891	0.366	0.183	-1.16	4.144	9.246	2.434	-0.122	0.305	1.038	-9.88	-0.432	-1.944	0	0.366	0	2.312	9.001	2.661	0.244	-0.061	0.549	1.025	9.826	0.049	-0.122	0.061	-0.061	1510068834
-9.318	-2.601	-2.152	-0.122	-0.122	0.183	2.54	-8.533	1.916	0.366	0.183	-1.16	3.948	9.109	2.381	-0.061	0.183	1.038	-9.713	-0.4	-1.995	0	0.366	-0.061	2.314	8.963	2.617	0.244	0	0.427	1.093	9.872	0.05	-0.244	-0.183	-0.061	1510068834
-9.296	-2.449	-2.082	-0.061	-0.061	0.183	2.535	-8.35	1.963	0.305	0.122	-0.916	3.847	9.098	2.315	0	0	0.916	-9.787	-0.343	-2.071	0	0.183	-0.061	2.401	9.043	2.59	0.183	0	0.427	1.215	9.83	0.036	-0.122	-0.183	0	1510068834
-9.276	-2.391	-2.133	-0.122	-0.061	0.061	2.559	-8.356	2.044	0.183	0.244	-0.671	3.868	9.1	2.271	0.061	-0.061	0.732	-9.808	-0.278	-2.155	0	0.061	0	2.545	9.123	2.576	0.244	0	0.305	1.245	9.81	-0.012	-0.061	0	0	1510068834
-9.361	-2.46	-2.12	-0.061	-0.122	0.061	2.614	-8.251	2.123	0.122	0.366	-0.305	3.901	9.118	2.21	0.183	0	0.549	-9.804	-0.327	-2.134	-0.061	-0.061	-0.061	2.54	9.214	2.503	0.305	0.061	0.122	1.261	9.802	0.051	-0.122	0.061	0	1510068834
-9.318	-2.396	-2.076	-0.061	-0.061	-0.061	2.723	-8.144	2.238	0	0.427	0	4.005	9.214	2.299	0.305	0.244	0.305	-9.793	-0.434	-2.166	-0.061	0	-0.122	2.519	9.313	2.461	0.183	0	0	1.29	9.798	0.041	-0.122	0	0	1510068834
-9.393	-2.433	-2.104	-0.061	-0.061	-0.061	2.628	-8.374	2.168	0.122	0.244	0.244	4.071	9.32	2.417	0.366	0.549	0.061	-9.774	-0.372	-2.158	-0.122	-0.061	-0.061	2.473	9.372	2.455	0.061	0.061	0	1.159	9.817	0.069	-0.061	0.061	0	1510068834
-9.433	-2.475	-2.096	-0.061	-0.061	-0.061	2.638	-8.466	2.086	0.183	-0.366	0.305	4.029	9.345	2.485	0.305	0.427	-0.183	-9.805	-0.397	-2.134	-0.122	-0.061	-0.061	2.401	9.345	2.458	0	0.061	-0.122	1.172	9.845	0.139	-0.061	0	-0.061	1510068834
-9.408	-2.422	-2.097	-0.061	-0.061	-0.122	2.827	-8.429	2.01	0.183	-0.61	0.244	4.021	9.32	2.549	0.244	0.061	-0.305	-9.75	-0.419	-2.101	-0.122	-0.183	-0.061	2.361	9.29	2.466	0	0	-0.183	1.152	9.862	0.128	-0.061	0	-0.061	1510068834
-9.332	-2.389	-2.061	-0.122	-0.061	-0.122	3.006	-8.35	1.957	0.061	-0.488	0.305	4.175	9.333	2.621	0.183	-0.061	-0.366	-9.747	-0.398	-2.07	-0.122	-0.183	-0.061	2.336	9.277	2.442	-0.061	-0.061	-0.183	1.211	9.863	0.159	-0.061	0	-0.061	1510068834
-9.398	-2.458	-2.097	-0.061	-0.061	-0.122	3.108	-8.263	1.949	0.061	-0.488	0.305	4.262	9.344	2.628	0.061	-0.061	-0.488	-9.695	-0.45	-2.013	-0.122	-0.183	-0.061	2.336	9.277	2.442	-0.122	-0.061	-0.244	1.202	9.799	0.139	0	0	-0.061	1510068834
-9.365	-2.461	-2.061	-0.061	0	-0.122	3.074	-8.244	1.962	-0.061	-0.244	0.366	4.326	9.333	2.61	0	-0.183	-0.549	-9.697	-0.439	-1.982	-0.122	-0.244	-0.061	2.309	9.272	2.455	-0.061	-0.061	-0.244	1.316	9.804	0.138	0	0	-0.061	1510068834
-9.416	-2.432	-2.115	-0.061	-0.061	-0.122	3.103	-8.268	2.021	-0.244	-0.244	0.427	4.41	9.312	2.556	-0.061	-0.183	-0.549	-9.647	-0.404	-1.902	-0.122	-0.183	-0.061	2.247	9.229	2.445	-0.061	0	-0.183	1.214	9.796	0.117	-0.061	0	-0.061	1510068834
-9.38	-2.518	-2.066	-0.122	-0.061	-0.122	3.198	-8.339	2.09	-0.244	-0.244	0.427	4.454	9.317	2.497	-0.122	-0.122	-0.488	-9.666	-0.44	-1.87	-0.122	-0.122	-0.061	2.192	9.244	2.481	-0.061	0.061	-0.183	1.221	9.828	0.135	0	-0.061	-0.061	1510068834
-9.344	-2.534	-2.038	0	0.061	-0.122	3.292	-8.451	2.187	-0.244	-0.244	0.427	4.477	9.385	2.439	-0.122	-0.183	-0.427	-9.688	-0.444	-1.914	-0.122	-0.183	0	2.236	9.335	2.444	0	0.061	-0.122	1.318	9.801	0.11	0	0.122	-0.061	1510068834
-9.418	-2.487	-2.178	-0.061	-0.122	-0.183	3.317	-8.519	2.241	-0.244	-0.183	0.305	4.51	9.39	2.366	-0.122	-0.244	-0.366	-9.677	-0.421	-1.901	-0.122	-0.183	0	2.199	9.284	2.472	0	0.183	-0.122	1.205	9.811	0.183	0.061	0.061	0	1510068834
-9.371	-2.516	-2.08	-0.061	-0.061	-0.122	3.275	-8.524	2.277	-0.183	-0.122	-0.061	4.52	9.32	2.274	-0.122	-0.122	-0.244	-9.762	-0.441	-1.904	-0.122	-0.244	0	2.212	9.274	2.397	0	0.122	-0.122	1.146	9.861	0.132	0	-0.122	-0.061	1510068834
-9.356	-2.458	-2.122	-0.122	0	-0.183	3.275	-8.524	2.277	-0.183	-0.122	-0.061	4.465	9.287	2.211	0	-0.122	-0.183	-9.744	-0.441	-1.904	-0.061	-0.305	0	2.251	9.298	2.462	0	0.183	-0.122	1.276	9.836	0.108	-0.061	0	-0.061	1510068835
-9.368	-2.512	-2.089	-0.061	0	-0.183	3.119	-8.47	2.273	-0.122	-0.061	-0.122	4.471	9.282	2.141	0.061	-0.061	-0.061	-9.703	-0.465	-1.873	-0.122	-0.305	0	2.127	9.266	2.412	0	0.244	-0.183	1.187	9.845	0.11	0	0	-0.061	1510068835
-9.337	-2.506	-2.141	-0.061	-0.061	-0.183	3.082	-8.443	2.247	-0.122	0	-0.122	4.38	9.213	2.058	0.122	0.061	0	-9.684	-0.473	-1.784	-0.061	-0.244	0	2.006	9.18	2.469	0	0.244	-0.183	1.146	9.816	0.074	0	-0.061	-0.122	1510068835
-9.374	-2.554	-2.102	0	-0.061	-0.183	3.013	-8.393	2.103	-0.061	-0.061	-0.122	4.253	9.22	2.019	0.183	0	0.061	-9.661	-0.459	-1.736	-0.061	-0.244	0	1.949	9.24	2.486	0	0.244	-0.183	1.285	9.816	0.043	0	0	-0.122	1510068835
-9.294	-2.522	-2.105	0	0	-0.183	2.988	-8.489	2.011	-0.122	-0.061	-0.122	4.23	9.325	2.053	0.244	0	0.061	-9.689	-0.488	-1.727	-0.061	-0.244	-0.061	1.915	9.348	2.506	0.061	0.244	-0.183	1.29	9.816	0.068	0	0.061	-0.061	1510068835
-9.372	-2.6	-2.159	0	0	-0.183	3.005	-8.542	1.966	-0.122	-0.061	-0.122	4.225	9.466	2.076	0.305	0.061	0.122	-9.702	-0.469	-1.705	-0.061	-0.183	0	1.931	9.436	2.499	0.061	0.244	-0.183	1.196	9.799	0.028	0	0	-0.061	1510068835
-9.421	-2.658	-2.184	0.122	-0.061	-0.183	2.966	-8.504	1.964	-0.122	0	-0.122	4.185	9.506	2.104	0.366	0.061	0.183	-9.728	-0.565	-1.713	-0.061	-0.244	0	1.884	9.432	2.468	-0.061	0.183	-0.244	1.188	9.826	0.002	0.061	-0.122	-0.122	1510068835
-9.379	-2.614	-2.172	0	-0.183	-0.183	2.844	-8.46	1.92	-0.183	0.122	-0.183	4.107	9.49	2.131	0.366	0.122	0.122	-9.774	-0.557	-1.652	0	-0.244	0	1.827	9.378	2.425	-0.122	0.061	-0.244	1.323	9.849	0.005	0	0	-0.061	1510068835
-9.263	-2.669	-2.047	0	-0.061	-0.122	2.742	-8.473	1.863	-0.183	0.061	-0.244	3.965	9.444	2.133	0.244	0.061	0	-9.715	-0.514	-1.614	0.061	-0.305	0	1.851	9.384	2.438	-0.122	0.061	-0.244	1.253	9.872	0.065	-0.122	0.061	-0.061	1510068835
-9.301	-2.676	-2.091	0.122	0	-0.122	2.708	-8.471	1.821	-0.183	0	-0.183	3.954	9.455	2.145	0.183	-0.122	-0.183	-9.635	-0.47	-1.518	0.061	-0.244	0	1.838	9.4	2.48	0	0.061	-0.305	1.15	9.778	0.089	0	-0.122	0	1510068835
-9.36	-2.671	-2.155	0.061	0	-0.122	2.853	-8.448	1.889	-0.305	0.061	0.122	4.113	9.495	2.175	0.183	0.061	-0.305	-9.684	-0.501	-1.492	0	-0.183	0	1.724	9.417	2.512	0	0.122	-0.244	1.156	9.807	-0.001	-0.061	-0.244	-0.061	1510068835
-9.33	-2.673	-2.155	0.061	0	-0.122	2.882	-8.498	1.912	-0.305	0.061	0.122	4.143	9.606	2.177	0.122	0.061	-0.305	-9.739	-0.477	-1.505	0	-0.183	0	1.724	9.417	2.512	-0.061	0.122	-0.183	1.273	9.825	-0.028	-0.061	-0.061	-0.061	1510068835
-9.327	-2.692	-2.152	0	-0.061	-0.183	2.882	-8.498	1.912	-0.305	0.244	0.122	4.112	9.629	2.135	0	-0.061	-0.244	-9.727	-0.462	-1.477	0	-0.122	0	1.632	9.472	2.531	-0.122	0	-0.183	1.175	9.845	-0.007	-0.061	0	-0.061	1510068835
-9.298	-2.745	-2.127	0.061	-0.061	-0.183	2.824	-8.67	1.816	-0.183	-0.244	0.061	4.149	9.564	2.084	-0.061	-0.122	-0.244	-9.729	-0.48	-1.469	0.061	-0.183	0	1.666	9.421	2.536	-0.122	0	-0.122	1.038	9.867	0.001	-0.061	-0.061	-0.122	1510068835
-9.299	-2.793	-2.115	0.061	-0.061	-0.122	2.981	-8.632	1.769	-0.183	-0.244	0.061	4.193	9.464	2.029	-0.061	-0.122	-0.244	-9.697	-0.415	-1.389	0.061	-0.183	0	1.666	9.421	2.536	-0.122	0	-0.122	1.097	9.825	0.025	0	-0.183	-0.122	1510068835
-9.331	-2.76	-2.092	0.061	-0.122	-0.061	2.981	-8.632	1.769	-0.183	-0.122	0.061	4.249	9.343	1.989	0	0	-0.305	-9.69	-0.408	-1.302	0.061	-0.183	0	1.732	9.254	2.547	-0.061	0.061	-0.122	1.245	9.812	0.037	-0.061	-0.061	-0.061	1510068835
-9.26	-2.705	-2.089	0	0.061	-0.061	3.027	-8.549	1.808	-0.305	0.244	0.122	4.327	9.367	1.932	0	0.183	-0.244	-9.698	-0.395	-1.327	0.061	-0.122	0	1.601	9.336	2.56	-0.061	0.183	-0.061	1.242	9.835	-0.013	-0.061	-0.061	-0.061	1510068835
-9.272	-2.687	-2.127	-0.061	0.122	-0.061	3.004	-8.67	1.848	-0.305	0.244	0.122	4.297	9.583	1.903	0	0.122	-0.183	-9.692	-0.374	-1.341	0	-0.061	0	1.584	9.55	2.57	0	0.244	0	1.136	9.806	-0.041	-0.122	-0.122	-0.061	1510068835
-9.14	-2.643	-2.06	-0.122	0.305	-0.122	3.049	-8.757	1.915	-0.122	-0.061	-0.122	4.402	9.665	1.986	0	-0.061	-0.122	-9.711	-0.4	-1.391	-0.061	-0.061	0	1.741	9.53	2.594	0.061	0.183	0.061	1.145	9.841	-0.048	-0.122	-0.061	-0.061	1510068835
-8.93	-2.4	-2.117	-0.366	0.732	-0.244	3.025	-8.668	1.879	-0.122	-0.061	-0.122	4.541	9.53	2.012	0.061	0.122	0.122	-9.656	-0.39	-1.463	-0.183	0.061	0	1.766	9.408	2.454	0.061	0.244	0.061	1.042	9.805	-0.004	-0.122	-0.061	-0.122	1510068835
-8.9	-2.104	-2.625	-0.61	0.977	-0.366	2.911	-8.482	1.78	0.061	-0.061	-0.427	4.445	9.397	2.066	0.061	0.305	0.183	-9.704	-0.323	-1.544	-0.366	-0.061	0	1.945	9.317	2.256	-0.122	0.244	0.122	0.976	9.756	-0.102	-0.244	-0.183	-0.244	1510068835
-9.301	-2.297	-3.126	-0.671	0.366	-0.488	2.743	-8.33	1.705	0.061	-0.061	-0.427	4.185	9.209	2.042	0	0.244	0.061	-9.705	-0.28	-1.591	-0.671	-0.061	0.061	2.186	9.209	2.04	-0.183	0.244	0.061	1.042	9.704	-0.237	-0.244	0	-0.427	1510068835
-9.572	-2.554	-3.314	-0.488	-0.183	-0.427	2.695	-8.263	1.64	0.061	-0.244	-0.488	3.962	8.985	1.949	0	0.061	-0.305	-9.794	-0.676	-1.702	-0.671	-0.061	0.061	2.186	9.209	2.04	-0.183	0.244	-0.061	1.168	9.756	-0.356	-0.244	0.366	-0.366	1510068835
-9.472	-2.364	-3.283	-0.488	-0.671	-0.427	2.588	-8.382	1.505	0	-0.244	-0.61	3.959	9.109	1.96	0	0.183	-0.732	-9.942	-1.06	-1.889	-0.916	-0.366	-0.061	2.32	9.477	1.731	-0.061	0.427	-0.183	1.494	9.936	-0.307	-0.244	0.427	-0.244	1510068835
-9.362	-2.219	-3.091	-0.793	-0.793	-0.549	2.448	-8.764	1.443	-0.183	-0.793	-0.916	3.963	9.43	1.948	-0.061	0.244	-1.099	-9.857	-1.107	-1.967	-0.854	-0.549	0	2.042	9.649	1.766	-0.183	0.549	-0.305	1.974	9.866	-0.257	-0.305	0.61	0	1510068835
-9.333	-2.369	-2.877	-1.16	-1.16	-0.61	2.442	-8.845	1.534	-0.366	-1.16	-1.038	3.986	9.627	1.939	-0.122	0.061	-1.282	-9.848	-1.085	-1.967	-0.732	-0.61	0.122	1.817	9.771	1.924	-0.183	0.427	-0.488	2.348	9.747	0.004	-0.549	0.854	0.183	1510068836
-9.129	-2.583	-2.352	-1.282	-1.892	-0.549	2.476	-8.467	1.712	-0.366	-1.16	-1.038	4.1	9.789	2.094	-0.061	0.122	-1.282	-9.582	-1.004	-1.769	-0.61	-0.671	0.244	1.817	9.771	1.924	-0.427	0.366	-0.549	3.339	9.546	0.293	-0.427	0.671	0.488	1510068836
-8.74	-2.588	-1.689	-1.648	-1.831	-0.427	2.432	-8.132	1.977	-0.488	-1.282	-0.916	4.156	9.984	2.559	-0.183	0.305	-1.099	-9.205	-0.763	-1.434	-0.61	-0.671	0.244	1.384	9.477	2.584	-0.61	0.305	-0.488	4.418	9.326	0.451	-0.671	1.16	1.343	1510068836
-9.444	-3.155	-1.317	-1.526	-1.587	-0.183	2.845	-7.854	2.05	-0.61	-2.502	-0.244	3.98	9.6	2.851	-0.427	0.366	-0.793	-9.298	-0.276	-1.264	-0.061	-0.122	0.366	1.04	8.849	3.369	-1.038	0.366	-0.366	3.969	9.403	-0.279	-1.038	0.977	2.136	1510068836
-10.331	-3.427	-0.891	0.305	-1.221	0.061	3.753	-7.581	1.982	-0.305	-1.709	0.244	3.667	9.563	3.052	-0.549	0.183	-0.427	-10.294	0.048	-1.522	-0.122	-0.183	0.488	1.439	9.099	3.923	-0.793	0.366	-0.061	3.665	10.131	-0.376	-0.244	1.404	2.625	1510068836
-10.592	-2.997	-0.846	0.671	-0.977	0	4.104	-7.862	1.626	-0.305	-1.709	0.244	3.101	10.264	2.991	-0.732	-0.671	-0.122	-10.369	0.294	-1.767	-0.122	-0.183	0.488	1.596	9.823	4.339	-0.61	0.366	-0.122	4.784	11.37	0.444	0.488	1.648	3.662	1510068836
-10.338	-2.96	-0.589	-0.244	-0.671	-0.183	4.575	-8.589	1.145	0.061	-2.38	1.099	2.817	10.49	2.882	-0.671	-1.465	0.122	-10.027	0.352	-1.899	0.183	-0.305	0.427	1.596	9.823	4.339	-0.366	-0.122	-0.366	3.528	11.36	1.969	-0.122	1.465	3.967	1510068836
-9.385	-3.216	-0.49	0.427	-0.671	-0.122	5.52	-8.808	0.807	0.305	-1.77	1.526	2.769	9.696	2.864	-0.366	-1.221	0.183	-9.832	0.13	-2.01	0.61	-0.305	0.366	1.556	9.639	4.248	-0.366	-0.427	-0.427	1.879	10.469	0.746	-0.061	1.526	3.357	1510068836
-8.916	-2.611	-0.364	0.488	-0.366	0.061	5.871	-8.342	0.672	0.122	-1.099	1.343	2.549	8.983	2.796	-0.244	-0.732	0.122	-9.396	0.378	-1.928	0.61	-0.305	0.366	1.753	8.299	3.84	-0.61	-0.61	-0.366	1.267	9.192	0.445	0.61	-0.671	2.808	1510068836
-8.558	-2.055	-0.146	0.61	-0.366	-0.061	5.792	-7.805	0.75	-0.244	-0.671	0.671	2.169	8.385	2.741	-0.183	-0.732	-0.244	-9.296	0.755	-1.829	0.916	-0.427	0.244	1.904	7.888	3.755	-0.549	-0.732	-0.549	2.078	8.536	0.488	0.854	-0.427	1.953	1510068836
-8.607	-1.69	-0.025	0.793	0.183	-0.122	5.782	-7.446	0.774	-0.244	-0.671	0.671	2.141	8.153	2.658	0	-0.977	-0.732	-9.339	0.892	-1.847	0.854	-0.61	0.122	1.904	7.888	3.755	-0.244	-0.61	-0.732	2.945	8.12	0.319	0.977	0.549	1.282	1510068836
-8.703	-1.517	-0.084	0.549	0.427	-0.061	5.533	-7.379	0.694	-0.549	0.61	0.244	2.426	8.269	2.625	0.305	-0.977	-1.038	-9.21	1.233	-1.887	0.854	-0.61	0.122	2.248	8.098	3.949	-0.061	-0.549	-0.793	2.737	7.59	-0.085	0.854	0.854	0.61	1510068836
-8.976	-1.509	-0.068	0.366	0.061	-0.061	5.304	-7.631	0.644	-0.427	0.549	0.122	2.976	8.527	2.742	0.61	-0.61	-1.16	-9.069	1.541	-1.873	0.488	-0.61	-0.183	2.261	8.25	4.027	0.122	-0.488	-0.916	2.811	7.281	0.232	1.343	0.183	0.427	1510068836
-9.271	-1.506	-0.14	0.488	0.122	-0.122	5.31	-8.104	0.654	-0.244	0.61	-0.061	3.518	8.646	3.036	0.916	0.183	-1.16	-9.213	1.33	-1.949	0.122	-0.305	-0.427	2.261	8.25	4.027	0.122	-0.61	-0.916	3.49	7.306	1.058	2.197	-0.916	0.366	1510068836
-9.838	-1.602	0.002	0.122	-0.061	-0.183	5.231	-8.588	0.648	-0.244	0.61	-0.061	3.724	8.747	3.32	1.038	0.549	-1.038	-9.307	0.932	-2.012	0.122	-0.305	-0.427	2.168	8.319	3.712	0.122	-0.671	-0.793	4.576	7.094	1.128	3.235	-2.258	-0.244	1510068836
-10.109	-1.535	0.219	0.427	0.244	0.122	4.858	-8.83	0.632	0	0.793	-0.671	3.767	8.839	3.499	0.916	0.122	-0.732	-9.217	0.837	-1.931	0.244	-0.305	-0.793	2.099	8.347	3.555	0.366	-0.732	-0.732	7.062	7.791	-0.02	1.892	-2.441	-0.366	1510068836
-10.293	-1.36	0.455	-0.549	0.061	-0.061	4.858	-8.83	0.632	0	0.793	-0.671	3.944	8.926	3.614	0.671	-0.488	-0.366	-9.191	0.829	-1.889	0.183	0	-0.854	2.099	8.347	3.555	0.549	-0.671	-0.671	9.414	8.467	0.443	0.366	-0.122	-0.305	1510068836
-11.752	-2.846	0.126	-0.183	-0.793	-0.244	4.164	-8.614	1.036	0.061	0.671	-0.793	4.107	9.471	3.597	0.488	-0.916	0.122	-10.538	0.584	-1.894	0.183	0	-0.854	1.69	9.405	3.415	0.732	-0.793	-0.549	7.251	7.878	-0.335	-0.793	-1.648	-0.488	1510068836
-10.877	-2.545	-0.099	1.038	1.221	0.61	3.872	-8.647	1.268	0.061	1.465	0	4.042	10.679	3.29	0.305	-1.343	0.427	-10.89	0.445	-1.632	0.366	-0.122	-0.732	2.355	10.755	3.77	0.549	-0.916	-0.305	3.113	8.579	-1.926	0.61	-3.235	-1.892	1510068836
-11.145	-3.787	-1.293	0.122	-0.366	-0.488	3.376	-9.263	1.042	0.061	1.465	0	4.11	11.71	2.908	0.488	-1.587	0.549	-12.221	0.166	-1.207	-0.183	-0.61	-0.61	2.355	10.755	3.77	0.854	-0.977	-0.427	9.705	9.816	-2.275	2.014	-0.305	-0.671	1510068836
-9.873	-4.358	-0.595	0.061	1.709	-0.366	3.176	-9.895	0.817	0.305	0.183	1.221	4.595	12.416	2.866	0.732	-0.427	0.61	-11.69	-0.829	-0.596	-0.183	-0.61	-0.61	1.213	11.94	3.381	1.038	-0.549	-0.366	6.629	11.323	-0.33	-1.099	3.479	-1.526	1510068836
-9.171	-4.282	-1.741	0.671	1.038	0.061	3.176	-9.895	0.817	0.305	0.183	1.221	4.64	12.184	2.479	0.427	1.282	0.916	-10.435	-0.842	0.662	-0.061	-0.732	-0.916	0.196	11.158	2.787	0.61	0.183	0.122	0.798	10.411	-0.376	-1.587	-0.244	-1.16	1510068836
-8.547	-4.374	-2.552	0.183	2.319	0	3.619	-10.238	0.788	0.549	1.404	1.099	3.809	11.03	1.72	-0.061	1.282	1.282	-9.856	-1.61	1.056	-0.244	0	-0.549	0.196	11.158	2.787	0.366	0.488	0.549	0.335	9.82	-2.049	-0.183	-2.319	-2.258	1510068836
-9.128	-3.911	-2.927	-0.366	1.038	0.305	3.237	-9.062	0.845	0.61	2.014	0	3.158	10.423	1.011	-0.366	0.305	1.465	-9.682	-1.754	0.806	-0.244	0	-0.549	-0.981	9.928	1.955	-0.061	0.854	0.916	2.265	9.781	-1.499	-0.244	0.305	-2.258	1510068836
-9.213	-3.115	-2.649	-0.427	0.977	0.488	2.418	-8.842	0.821	0.61	2.014	0	3.212	10.719	0.616	-0.793	-0.061	1.221	-9.384	-1.306	0.301	-0.244	0.366	-0.061	-0.641	10.289	1.826	0.244	1.038	1.099	1.224	9.853	-1.17	-0.305	0.244	-2.319	1510068836
-8.672	-2.659	-2.286	-0.244	1.221	0.305	1.695	-9.021	0.83	0.977	-0.549	-1.648	3.381	10.29	0.587	-0.916	-0.305	1.16	-8.941	-1.291	-0.105	-0.427	0.488	0.061	-0.641	10.289	1.826	0.61	0.671	1.038	0.482	9.66	-1.5	-0.244	-1.587	-2.563	1510068837
-8.259	-2.736	-2.163	-0.061	1.221	0.061	1.538	-8.355	0.988	1.16	-0.732	-1.587	3.535	9.172	0.683	-0.671	-0.366	1.282	-8.879	-1.542	-0.431	-0.427	0.488	0.061	0.799	8.91	1.719	0.549	-0.122	0.854	1.944	9.581	-1.373	-0.427	-0.916	-2.747	1510068837
-8.1	-2.399	-2.534	0.061	1.16	0.061	1.546	-7.242	1.136	0.854	-0.549	-1.16	3.694	8.528	0.779	-0.427	0.061	1.16	-8.757	-1.322	-0.654	-0.305	0.122	0.183	1.318	8.603	1.662	0.122	0.183	0.732	2.082	9.36	-1.069	-0.305	-0.244	-2.563	1510068837
-8.525	-2.357	-2.986	0	-0.183	-0.427	1.523	-6.284	1.262	0.488	-0.488	-0.732	3.558	8.149	0.988	-0.122	1.038	0.427	-8.726	-1.554	-1.105	-0.366	-0.061	0.366	1.456	8.551	1.359	-0.549	0.732	0.366	1.666	9.171	-1.026	-0.244	-0.122	-2.197	1510068837
-8.893	-2.262	-2.701	0.305	-0.488	-0.305	1.645	-6.504	1.224	0.122	-0.183	-0.183	3.447	8.229	1.101	-0.061	0.854	-0.183	-8.428	-1.75	-1.267	-0.244	-0.366	0.427	1.3	8.697	1.318	-0.549	0.732	0.366	1.786	9.155	-0.669	-0.183	-0.793	-1.892	1510068837
-8.958	-2.061	-2.547	0.061	-0.854	0	1.926	-6.891	1.186	-0.549	-1.038	0.977	3.619	8.476	1.226	-0.183	0.854	-0.732	-8.524	-1.995	-1.195	-0.122	0.488	0.427	1.3	8.697	1.318	-0.488	0.488	0.305	1.82	9.209	-0.373	-0.488	-0.732	-1.709	1510068837
-8.717	-1.531	-2.255	0.122	-0.916	0.366	2.434	-7.033	1.328	-0.977	-1.221	1.099	3.682	9.012	1.268	-0.366	0.671	-0.977	-9.162	-1.23	-1.32	-0.122	0.488	0.427	1.078	9.44	1.654	-0.61	0.427	0.183	2.21	8.869	-0.688	-0.488	0	-1.526	1510068837
-8.349	-1.652	-2.875	-0.732	0.977	0.061	3.012	-7.314	1.54	-0.977	-1.221	1.099	3.712	9.63	1.335	-0.244	0	-1.221	-9.525	-0.764	-1.235	0	0.977	1.343	1.718	10.223	2.485	-0.671	0.122	0	1.597	8.971	-0.574	-0.732	-0.183	-1.221	1510068837
-10.659	-2.931	-3.956	-0.427	-0.671	0.244	3.012	-7.314	1.54	-1.343	-0.732	1.221	4.057	10.716	1.633	0.061	0.061	-1.404	-11.551	-0.388	-1.509	0.183	-0.122	1.038	1.718	10.223	2.485	-0.488	-0.305	-0.244	1.229	9.398	-1.482	-0.793	-0.427	-1.099	1510068837
-11.291	-3.778	-4.247	-0.793	-1.465	0.305	3.937	-9.537	1.671	-1.465	-0.305	1.038	4.209	11.641	2.105	0.244	0.305	-1.526	-12.776	0.006	-1.15	0.183	-0.122	1.038	2.027	11.532	3.636	-0.854	-0.793	-0.244	3.241	10.575	-0.065	-1.648	-0.488	-0.061	1510068837
-10.438	-5.402	-2.847	-0.122	-2.441	0.427	4.286	-11.788	1.336	-0.854	-0.732	0.793	3.948	11.852	2.421	0.122	0.183	-1.404	-12.534	0.039	-0.535	0.183	-1.038	0.671	2.027	11.532	3.636	-0.549	-0.977	-0.793	5.518	11.477	0.61	-2.136	-1.038	1.77	1510068837
-9.798	-5.076	-1.278	1.587	-3.418	0.549	4.612	-12.947	1.087	-0.122	-1.221	0.183	3.358	10.646	2.33	-0.305	-0.488	-0.854	-10.525	0.106	0.501	0.488	-0.732	0.305	1.458	10.886	3.93	-0.854	-0.061	-0.854	7.236	12.135	2.262	-2.014	-0.427	5.31	1510068837
-10.267	-2.962	-1.229	0.061	-0.305	0.305	4.789	-11.475	1.286	-0.122	-1.221	0.183	2.823	9.519	2.135	-0.61	-1.221	0	-9.97	1.116	0.677	0.488	-0.732	0.305	-1.193	8.039	4.643	-0.366	0.488	-0.854	3.039	13.766	-0.531	-0.916	0.61	5.554	1510068837
-10.294	-3.791	-2.147	-0.244	-0.732	-0.305	4.782	-9.958	1.573	0.061	1.343	-1.404	2.408	9.617	2.029	-0.793	-1.648	0.671	-10.032	1.363	0.567	0.122	-0.061	-0.305	-1.055	8.574	4.512	-0.305	0.549	-0.244	-1.948	13.066	-1.32	0.854	-1.526	5.249	1510068837
-8.459	-3.753	-0.904	0	-0.854	-0.427	4.107	-9.763	1.199	0.61	2.563	-1.282	1.997	10.185	1.836	-0.793	-2.075	0.732	-9.794	0.922	-0.042	0.122	-0.061	-0.305	-1.055	8.574	4.512	0.244	-0.61	-0.122	-0.854	11.933	-1.328	0.732	-1.282	5.493	1510068837
-7.66	-2.822	-0.592	-0.244	-0.549	0	2.981	-9.836	0.635	1.465	1.648	-1.038	2.119	9.655	1.778	-0.488	-1.953	0.427	-8.951	0.947	-0.228	0.183	-0.366	-0.366	1.166	8.897	4.131	0.427	-0.732	-0.183	-0.331	10.162	-0.188	1.16	-0.916	4.517	1510068837
-7.722	-2.777	-0.329	0.244	-0.183	0.061	2.363	-8.892	0.315	1.77	-0.427	-1.16	2.627	8.465	1.839	0.061	-0.488	0.183	-8.522	0.738	-0.36	0.305	-0.183	-0.305	0.666	7.704	3.691	0.305	-0.305	-0.244	-0.325	8.696	0.368	1.648	1.404	3.113	1510068837
-7.135	-2.661	0.072	0.549	0.244	0	2.59	-7.77	0.299	1.77	-0.427	-1.16	2.619	7.723	1.715	0.427	0.427	0.122	-8.451	0.877	-0.459	0.305	-0.122	-0.549	0.666	7.704	3.691	0.061	-0.244	0	-0.634	7.599	0.541	2.808	4.211	1.099	1510068837
-7.05	-1.762	0.367	0.488	1.282	0.305	2.791	-7.046	0.209	1.587	-1.038	-1.404	2.37	7.556	1.548	0.427	-0.122	0.122	-8.355	1.31	-0.531	0.305	-0.061	-0.549	0.974	7.218	3.543	0.122	-0.427	-0.061	-3.35	6.873	-1.232	2.014	0.244	0.488	1510068837
-7.997	-1.855	-0.821	0.061	2.502	0.488	2.668	-6.788	0.08	1.343	-0.244	-1.404	2.598	7.686	1.495	0.732	-0.549	0	-8.305	1.336	-0.644	-0.122	0.061	-0.549	1.309	7.635	3.639	0.427	-0.244	-0.366	-3.101	7.379	0.126	2.686	-3.601	-1.587	1510068837
-10.074	-2.103	-1.327	0.183	1.648	0.244	2.326	-7.083	-0.12	1.16	0.366	-0.244	3.36	8.168	1.817	1.099	0.183	-0.061	-8.601	1.01	-0.592	-0.122	0.061	-0.549	1.309	7.635	3.639	0.793	-0.122	-0.427	3.039	7.899	0.646	3.052	-3.784	-2.014	1510068837
-11.287	-2.418	-1.314	0.793	-1.282	0.916	2.377	-7.773	-0.228	1.16	0.366	-0.244	3.99	8.518	2.138	1.343	1.038	0.122	-9.112	0.362	-0.518	-0.366	-0.061	-0.732	0.853	8.171	3.475	0.854	-0.427	-0.122	11.081	9.205	-0.685	1.526	-0.305	0.061	1510068837
-11.093	-3.269	-1.324	0.549	-0.366	0.305	2.474	-8.345	-0.273	0.671	-0.366	0.854	4.103	9.277	2.147	1.16	1.221	0.366	-10.533	-0.444	-0.657	-0.549	0.427	-1.099	0.519	9.207	3.132	0.916	-0.488	0.061	9.138	9.802	-1.479	-1.343	-1.16	0.61	1510068837
-11.395	-4.633	-1.957	0.183	-0.061	-0.671	2.702	-9.107	-0.26	0.122	-0.366	1.16	3.831	10.834	1.897	0.732	0.305	0.488	-12.317	-1.147	-0.755	-0.427	1.16	-1.343	0.519	9.207	3.132	0.977	-0.366	0.244	2.091	10.651	-0.993	0	-0.244	-1.831	1510068837
-9.225	-4.021	-1.287	0.427	-0.793	-0.61	2.795	-9.867	0.205	0.122	-0.366	1.16	3.655	12.321	1.422	0.305	-1.038	0.305	-12.2	-1.406	-0.422	-0.061	0.122	-1.099	1.448	12.604	2.165	1.099	-0.183	-0.061	8.003	13.057	0.179	-2.563	3.174	0.549	1510068838
-9.496	-3.746	-2.668	-0.488	-0.305	-0.61	2.828	-10.051	0.809	-1.465	0.671	1.465	3.919	12.362	1.014	0.244	-1.343	0.061	-10.426	-0.995	0.571	0.122	-1.648	-0.977	1.102	12.268	2.019	1.282	0.122	-0.671	0.339	10.416	0.402	-2.014	2.93	-0.793	1510068838
-8.774	-4.191	-2.82	-0.366	0.916	-0.549	3.021	-9.323	1.867	-1.892	2.014	1.526	4.382	11.299	0.946	0.61	0.122	0.122	-10.308	-1.896	0.744	-0.183	-1.282	-0.549	1.102	12.268	2.019	0.61	0.671	-0.732	-0.537	9.813	-1.168	-0.61	-2.075	-1.77	1510068838
-9.44	-3.506	-2.795	-0.671	0.183	-0.122	2.822	-8.715	2.3	-1.282	3.357	0.854	4.101	10.801	0.535	0.61	1.465	0.061	-10.192	-1.949	0.681	-0.671	-0.854	-0.244	-0.627	10.753	1.321	-0.427	0.916	-0.244	1.866	9.849	-1.8	0.122	-0.427	-1.16	1510068838
-9.196	-3.149	-2.568	-0.732	0.732	-0.732	1.988	-8.984	2.204	-1.282	3.357	0.854	3.464	10.921	0.264	0.183	1.16	-0.427	-10.094	-1.871	0.512	-0.671	-0.488	-0.183	-0.484	10.928	1.404	-0.671	1.221	0.061	2.165	9.867	-1.537	-0.305	1.16	-1.526	1510068838
-8.882	-3.592	-2.584	-0.549	0.854	-0.916	1.097	-9.795	2.187	0.244	-1.221	-0.671	3.241	10.537	0.067	-0.061	0.061	-0.732	-9.856	-2.198	0.37	-0.732	-0.61	0.061	-0.484	10.928	1.404	-0.183	0.793	-0.183	0.633	10.026	-1.482	-0.305	-0.366	-1.831	1510068838
-8.491	-3.388	-2.661	-0.488	0.488	-0.732	1.408	-9.225	2.149	0.244	-2.869	-0.793	3.467	9.789	-0.095	-0.061	-0.488	-0.671	-9.478	-1.999	0.445	-0.61	-0.732	0.183	-0.193	9.601	1.389	0	0.427	-0.427	1.541	9.948	-0.932	-0.305	-0.305	-2.075	1510068838
-8.402	-3.007	-2.954	-0.427	0.549	-0.977	1.408	-9.225	2.149	0.244	-2.869	-0.793	3.58	9.086	-0.17	0.122	-0.244	-0.488	-8.955	-1.986	0.531	-0.488	-0.854	0.305	-0.038	9.042	1.501	-0.366	0.549	-0.549	1.804	9.505	-1.085	-0.244	0.61	-1.831	1510068838
-8.597	-3.212	-2.875	-0.122	-0.244	-0.916	2.495	-7.288	1.946	-0.61	0.244	-0.305	3.571	8.74	-0.098	0.244	0.366	-0.61	-8.36	-2.42	0.745	-0.427	-0.977	0.366	-0.038	9.042	1.501	-0.61	0.732	-0.671	1.745	9.439	-0.953	-0.427	0.244	-1.648	1510068838
-8.492	-3.397	-2.706	0	-0.244	-0.732	2.171	-7.032	1.632	-0.732	0.977	0	3.415	8.829	-0.041	0.122	0.732	-0.732	-8.093	-2.676	0.834	-0.366	-1.099	0.305	-1.305	8.768	1.109	-0.732	0.671	-0.61	2.217	9.197	-0.884	-0.671	-0.427	-1.343	1510068838
-8.896	-3.353	-2.385	0.427	-1.16	-0.549	1.848	-7.106	1.358	-0.977	0.366	0.244	3.082	9.295	-0.11	-0.305	0.305	-0.732	-8.524	-2.583	0.807	0.061	-0.488	0.244	-1.971	9.043	1.343	-0.977	0.61	-0.427	3.419	8.914	-0.372	-0.732	0.183	-0.793	1510068838
-8.854	-3.45	-2.628	0.244	-1.16	-0.488	2.096	-7.531	1.366	-0.977	0.366	0.244	2.712	9.788	-0.278	-0.671	-0.916	-0.671	-9.137	-2.285	0.882	0.488	-0.549	0.427	-1.971	9.043	1.343	-0.854	0.366	-0.366	2.583	8.94	-0.568	-0.732	0.427	-0.427	1510068838
-8.562	-3.848	-2.917	-0.244	-1.343	-0.366	2.302	-7.746	1.396	-1.465	0.671	0.183	2.674	10.411	-0.408	-0.671	-0.916	-0.671	-10.009	-1.593	0.571	0.732	-0.305	0.732	-0.891	10.46	2.312	-0.427	-0.488	-0.671	2.346	9.188	-0.828	-0.671	0.793	-0.549	1510068838
-8.29	-4.832	-2.35	-0.305	-1.648	-0.427	2.359	-8.414	1.231	-1.465	0.671	0.183	3.01	10.788	-0.203	-0.366	-1.526	-0.977	-10.146	-1.056	1.127	0.854	-0.916	0.916	-0.891	10.46	2.312	-0.366	-0.366	-0.916	3.147	9.091	0.095	0.183	0.244	0.122	1510068838
-8.86	-5.826	-1.719	0.549	-1.831	-0.244	2.291	-9.062	0.961	-1.343	0.732	0.305	3.06	10.574	0.075	0.061	-0.488	-0.854	-10.989	-0.315	1.133	0.793	-0.244	1.099	-0.286	10.625	2.713	-0.671	-0.61	-1.038	2.571	9.911	-0.464	-0.122	0.244	0.793	1510068838
-8.403	-5.328	-1.053	1.221	-0.732	-0.549	2.247	-9.51	0.496	-1.16	0.122	0.305	2.899	10.269	0.687	0.061	-0.488	-0.854	-10.048	0.389	1.626	1.099	-1.526	0.977	-0.373	9.25	4.088	-0.977	0.122	-1.282	3.615	11.376	0.947	-0.366	-0.549	2.319	1510068838
-8.598	-4.522	-0.785	0.61	-0.488	-0.977	2.345	-9.883	-0.007	-1.16	0.122	0.305	2.613	9.654	1.491	0.061	1.465	-0.549	-9.745	0.877	1.882	0.916	-1.343	0.977	-0.373	9.25	4.088	-0.732	0.427	-1.404	2.799	12.153	2.344	-0.977	-1.099	4.028	1510068838
-9.53	-5.298	-0.792	-0.061	-0.366	-1.343	2.564	-9.567	-0.48	-0.854	-0.488	0.366	1.872	9.199	1.784	-0.244	0.916	-0.244	-9.964	1.609	2.041	0.916	-1.526	0.427	-1.127	8.326	4.204	-0.793	0.916	-1.099	0.561	11.404	0.628	-0.977	-0.244	3.784	1510068838
-9.044	-6.035	-0.34	0.122	-0.488	-1.77	2.562	-9.222	-0.937	-0.671	0	0.122	1.404	9.318	1.511	-0.244	0.916	-0.244	-10.407	1.458	1.842	0.732	-1.648	0.366	-0.794	8.417	4.457	-0.366	0.793	-1.099	-0.66	11.024	-0.195	-0.61	0.488	2.502	1510068838
-8.324	-5.285	-0.074	0.427	-0.366	-1.831	2.385	-9.326	-1.376	-0.671	0.122	0.305	1.706	9.386	1.206	0.061	-1.709	0	-9.881	1.509	1.988	0.488	-2.563	0.305	-0.474	8.608	4.384	-0.061	0.977	-1.343	-0.358	9.94	-0.329	0.244	0.305	1.404	1510068838
-7.519	-4.886	0.244	0.183	-0.671	-2.014	2.262	-9.123	-1.566	-0.61	-0.122	0.671	2.491	8.652	1.347	0.732	-0.854	-0.183	-8.885	1.731	2.213	0.366	-3.113	0.061	-0.474	8.608	4.384	0.122	1.221	-1.404	0.033	9.205	-0.128	0.732	1.099	0	1510068838
-6.661	-4.31	0.708	0.427	-0.854	-1.587	2.371	-8.199	-1.285	-0.61	-0.122	0.671	2.926	7.431	1.29	0.732	-0.854	-0.183	-7.961	1.87	2.497	0.122	-3.479	-0.122	-0.453	6.497	3.606	0	1.892	-1.343	-0.395	8.421	-0.098	1.099	1.404	-0.916	1510068838
-5.489	-4.234	-0.026	-0.244	0.488	-1.587	2.489	-7.196	-0.892	-0.793	-0.061	0.732	2.628	6.425	1.037	1.282	0.854	-0.122	-7.248	2.151	2.858	-0.244	-3.967	-0.122	-0.453	6.497	3.606	-0.122	2.502	-1.282	-0.233	7.427	-0.123	0.916	-1.282	-1.526	1510068838
-6.857	-5.646	-0.151	-1.465	0.916	-2.38	2.397	-6.47	-0.566	-0.916	0.732	0.549	2.315	6.193	0.821	1.343	1.404	0.305	-7.279	2.038	3.025	-0.732	-4.089	-0.061	-0.709	5.596	3.061	0.061	3.418	-1.404	1.888	8.254	1.23	0.61	-0.916	-1.343	1510068838
-8.491	-7.873	-0.916	0.793	-1.77	-3.296	2.309	-6.449	-0.301	-0.61	2.136	0.61	1.955	6.486	0.55	1.343	1.404	0.305	-8.54	0.743	3.628	-1.099	-3.967	0	-1.885	5.644	2.346	0.183	4.333	-1.465	4.838	9.043	0.03	1.892	-0.793	-0.427	1510068838
-7.083	-7.331	-0.467	-0.183	-0.854	-3.479	1.985	-6.83	-0.402	-0.122	2.014	0.671	1.894	7.078	0.301	0.977	-0.122	0.366	-8.54	0.743	3.628	-1.465	-5.188	0	-1.885	5.644	2.346	0.61	4.333	-1.404	5	10.426	1.375	1.038	1.099	-0.732	1510068839
-6.587	-6.832	-0.104	-0.732	0.061	-3.479	1.985	-6.83	-0.402	-0.122	2.014	0.671	2.371	8.123	0.464	0.671	-0.427	-0.061	-6.441	-0.529	4.575	-1.221	-6.592	-0.488	-2.385	6.523	1.861	1.282	4.883	-1.221	5.097	11.582	1.796	-0.244	4.7	0.366	1510068839
-7.273	-7.282	0.224	0.488	-0.977	-3.235	1.414	-7.104	-0.92	-0.122	2.014	0.671	2.57	8.982	0.427	0.671	-0.427	-0.061	-5.151	-0.672	5.912	-0.916	-6.714	-0.488	-3.425	7.87	0.897	0.916	5.127	-0.793	-0.748	9.115	0.47	0.61	-0.122	0.183	1510068839
-6.843	-7.784	-0.782	0.366	-0.671	-2.991	1.729	-7.504	-0.778	0.244	-1.16	0.427	2.533	8.981	0.116	-0.244	-1.892	0.122	-5.151	-0.672	5.912	-0.793	-6.287	-0.488	-4.63	7.787	0.37	0.183	4.456	-0.305	2.817	9.738	0.602	-0.061	-1.099	0.244	1510068839
-6.976	-7.181	0.111	0	0	-2.808	1.696	-7.448	-0.563	0.366	-0.916	0.122	2.773	9.707	0.297	-0.549	-2.686	0.244	-3.915	-0.769	7.436	-0.427	-5.737	-0.549	-5.69	7.784	0.374	0.732	3.601	-0.061	5.117	9.996	0.566	-0.793	1.16	0.61	1510068839
-6.49	-7.273	-0.477	-0.305	-0.488	-2.502	1.489	-7.748	-0.248	0.305	-0.732	-0.061	2.767	10.836	-0.05	-0.549	-2.686	0.244	-2.883	-0.586	8.083	-0.305	-5.432	-0.427	-6.259	8.646	0.139	1.526	2.502	0.122	3.785	8.705	-0.811	0	0.488	0.793	1510068839
-5.938	-8.058	-0.595	-0.916	0	-2.808	1.218	-8.853	-0.429	0.549	-1.648	-0.061	2.75	11.792	-0.674	-0.977	-3.906	0.732	-2.883	-0.586	8.083	-0.366	-5.188	-0.488	-6.342	9.422	-0.176	1.526	1.526	0.244	4.028	8.769	-0.676	0.122	1.099	0.488	1510068839
-5.814	-9.043	-0.304	-0.793	-0.122	-2.502	1.218	-8.853	-0.429	0.549	-1.648	-0.061	2.488	11.658	-1.004	-0.793	-4.761	0.793	-1.82	-0.915	9.174	-0.122	-4.456	-0.366	-5.461	10.137	-0.051	1.465	0.61	0.183	4.098	9.28	-0.071	-0.122	1.404	0.549	1510068839
-5.12	-9.154	-0.264	-0.61	0.244	-2.319	1.477	-9.499	-0.475	1.099	-3.54	-0.244	2.984	11.273	-0.639	-0.793	-4.761	0.793	-1.18	-1.134	9.558	-0.122	-4.333	-0.305	-4.867	10.375	-0.139	0.854	0.977	0.183	3.327	9.467	-0.249	0.427	1.465	0.366	1510068839
-5.115	-9.137	-0.516	-0.427	0.122	-2.197	1.359	-9.457	-0.272	1.038	-4.333	-0.366	2.369	11.52	-0.861	-0.305	-2.014	0.61	-1.18	-1.134	9.558	-0.183	-4.272	-0.305	-5.453	9.997	-0.628	0.854	1.038	0.122	2.823	9.793	0.462	0.183	0.61	-0.061	1510068839
-4.878	-8.711	-0.614	-0.122	0.244	-1.831	1.359	-9.457	-0.272	0.854	-3.662	-0.488	1.921	11.891	-0.962	-0.305	-2.075	0.183	0.528	-0.945	10.158	0.244	-3.723	-0.183	-5.873	9.975	-0.8	1.038	0.427	0	3.576	9.415	0.263	0.244	0.427	-0.183	1510068839
-4.646	-8.823	-0.878	-0.61	0.183	-1.77	1.633	-9.837	-0.203	0.488	-2.747	0	2.083	12.411	-1.254	-0.305	-2.075	0.183	0.751	-0.816	10.581	0.305	-3.174	-0.183	-5.394	10.495	-0.815	1.221	0.793	-0.122	3.972	8.792	-0.106	0.427	0.366	-0.244	1510068839
-4.389	-9.166	-0.657	-0.427	0.244	-1.465	0.963	-10.85	-0.45	0.793	-3.113	-0.061	2.204	12.632	-1.263	0.122	-1.343	-0.427	0.751	-0.816	10.581	0.244	-2.686	-0.122	-5.767	10.805	-1.059	1.221	1.038	-0.183	4.399	9.058	0.013	0.549	0.427	-0.244	1510068839
-4.046	-9.707	-0.864	-0.122	0.488	-0.977	1.005	-11.097	-0.484	0.61	-3.54	-0.244	1.942	12.536	-1.215	0.61	-1.282	-0.61	1.674	-0.502	11.025	0.549	-2.258	-0.061	-6.198	10.762	-1.449	1.038	0.244	-0.183	3.965	9.246	0.457	-0.183	0.61	-0.244	1510068839
-3.927	-9.343	-0.941	-0.122	0.183	-0.671	0.834	-11.489	-0.803	0.427	-2.93	0	2.699	12.059	-1.311	0.61	-1.282	-0.61	1.897	-0.269	11.096	0.366	-1.831	-0.122	-5.643	10.628	-1.651	1.099	0.488	-0.183	3.675	9.36	0.318	-0.122	-0.244	-0.244	1510068839
-3.686	-9.599	-0.811	-0.244	0.305	-0.488	0.69	-12.224	-1.098	0.427	-2.93	0	3.35	11.873	-1.335	0.793	-1.892	-0.183	1.897	-0.269	11.096	0.183	-1.16	-0.244	-5.932	10.106	-1.971	1.099	0.244	0	3.615	9.026	-0.017	-0.061	-0.244	-0.244	1510068839
-3.561	-9.323	-1.199	-0.427	0.244	-0.183	1.404	-11.855	-0.87	0.305	-2.747	0.305	3.78	11.639	-1.457	1.038	-2.625	0.305	1.98	-0.022	10.899	0	-1.038	-0.244	-5.388	10.206	-2.099	1.282	0.061	0.183	3.731	9.215	-0.096	0.183	-0.122	-0.305	1510068839
-3.127	-9.404	-1.048	-0.183	0.305	0.061	2.116	-11.638	-0.479	-0.488	-1.099	0.244	4.411	11.08	-1.245	1.038	-2.625	0.305	2.149	-0.22	10.257	-0.244	-0.671	-0.244	-4.809	10.347	-1.931	1.16	0.061	0.366	3.903	9.16	-0.28	0.366	-0.122	-0.305	1510068839
-3.169	-9.491	-1.071	0	0.244	0.061	1.637	-10.997	-0.279	-0.427	-1.892	-0.305	4.301	10.683	-0.504	1.038	-1.77	0.671	2.149	-0.22	10.257	-0.488	-0.244	-0.305	-4.443	10.036	-1.954	0.977	0.305	0.671	3.455	9.237	0.212	0	-0.122	-0.122	1510068839
-3.254	-9.277	-1.174	-0.061	0.061	0.122	1.637	-10.997	-0.279	-0.427	-1.892	-0.305	4.067	10.585	-0.982	0.793	-2.38	0.854	1.665	-0.562	9.839	-0.549	0.061	-0.305	-4.304	9.426	-2.139	0.671	0	0.916	3.231	9.247	0.127	-0.061	-0.366	-0.122	1510068839
-3.32	-9.223	-1.117	-0.305	-0.183	0.061	1.626	-9.759	0.037	-0.122	-0.671	-0.061	3.182	10.909	-0.341	0.793	-2.38	0.854	1.541	-0.977	9.824	-0.61	0.183	-0.366	-3.943	9.649	-2.139	0.61	0.122	1.099	3.671	9.373	0.148	-0.122	0	0	1510068839
-3.834	-9.702	-0.976	0.305	-0.61	0.122	0.943	-9.611	0.507	-0.183	0.671	0.549	2.865	11.19	-1.256	0.488	-0.671	0.854	1.541	-0.977	9.824	-0.488	0.305	-0.183	-4.12	9.743	-2.226	0.427	0.183	0.793	3.694	9.137	0.044	-0.427	0.244	0.122	1510068839
-3.82	-10.017	-0.962	0.549	-0.488	0.366	0.647	-10.446	-0.523	0.732	0.427	0.671	2.53	12.604	-1.854	1.343	1.343	0.793	1.848	-1.27	11.009	-0.305	0.244	-0.183	-4.12	9.743	-2.226	0.427	0.183	0.793	3.001	9.362	0.004	-0.122	-0.183	0	1510068839
-3.913	-10.06	-0.693	0.916	-0.916	0.549	0.207	-11.035	-1.66	0.122	0.366	-0.427	1.154	13.032	-1.925	1.343	1.343	0.793	2.293	-1.251	11.666	-0.183	0.793	-0.183	-4.12	9.743	-2.226	0.427	0.183	0.793	3.292	9.598	-0.221	0.488	-0.977	-0.183	1510068839
-3.947	-9.633	-0.848	0.916	-0.305	1.16	0.3	-13.078	-1.403	-0.61	-0.732	-1.709	1.523	13.648	-2.312	0.916	-0.732	0.488	2.293	-1.251	11.666	-0.061	1.221	-0.183	-5.691	11.035	-2.809	-0.977	0.061	-0.854	3.676	9.387	-0.079	0.671	-1.465	0.061	1510068839
-4.309	-9.179	-0.647	0.488	-0.305	1.648	0.982	-13.592	-1.715	-0.977	-0.427	-1.343	2.067	14.454	-2.652	0.916	-0.732	0.488	2.235	-0.805	11.316	0.061	1.953	-0.305	-6.391	11.23	-3.269	-1.099	-1.282	-0.793	3.488	9.036	-0.418	0.366	-2.136	-0.244	1510068840
-4.439	-9.533	-0.499	0.488	-0.183	2.014	0.982	-13.592	-1.715	-0.854	2.38	-0.183	3.56	13.59	-3.132	-0.244	-0.366	1.099	2.235	-0.805	11.316	-0.122	2.686	-0.183	-7.011	11.354	-2.772	-1.892	-2.075	-0.427	3.778	8.993	-0.671	0.488	-2.014	-0.305	1510068840
-4.89	-9.794	-0.158	0.549	0	2.258	1.129	-12.828	-2.578	-1.709	2.502	-0.549	3.79	12.9	-2.5	-0.671	1.709	1.038	1.623	-1.135	10.988	-0.061	3.296	-0.183	-6.972	10.996	-2.147	-1.282	-3.357	-0.549	2.998	9.209	-0.419	0.305	-2.502	-0.732	1510068840
-4.962	-9.093	0.224	0.427	0.366	2.38	1.473	-11.738	-1.811	-1.709	2.136	-1.282	3.565	11.788	-2.104	-0.183	2.869	0.305	0.407	-0.831	10.064	0.061	3.845	-0.183	-6.813	10.97	-1.534	-0.793	-4.456	-0.61	2.657	9.635	-0.743	0.366	-3.174	-1.099	1510068840
-4.942	-8.703	-0.233	-0.061	0.916	2.441	1.473	-11.738	-1.811	-1.343	2.747	-0.793	5.101	11.563	-2.096	0.061	0.671	0.977	-0.359	-0.406	9.557	0.061	4.272	-0.122	-6.292	10.611	-0.904	-0.671	-5.188	-0.793	2.964	9.66	-1.388	-0.244	-2.747	-1.343	1510068840
-5.101	-8.661	0.067	0	1.343	2.686	2.768	-9.446	-1.749	-1.099	2.686	-0.488	5.16	9.856	-1.43	0.977	-2.38	1.465	-0.359	-0.406	9.557	-0.061	4.517	-0.061	-5.794	10.373	-0.871	-0.671	-5.676	-0.732	2.394	9.552	-1.214	0.122	-1.282	-1.526	1510068840
-5.501	-7.963	-0.104	0.183	1.16	2.991	2.768	-9.446	-1.749	-1.709	0.244	-1.282	5.669	8.757	-2.324	0.977	-2.38	1.465	-0.957	-0.483	8.859	-0.183	4.944	-0.061	-5.332	9.625	-0.766	-0.916	-5.859	-0.366	1.932	9.538	-0.833	0.549	-1.404	-1.892	1510068840
-5.368	-7.234	-0.178	0	1.221	3.052	3.545	-7.901	0.291	0.244	1.221	-0.977	6.802	7.741	-3.29	1.404	-3.357	1.831	-2.446	-0.258	7.592	-0.061	5.31	-0.122	-4.622	8.854	-0.3	-0.977	-6.042	0.305	2.65	9.867	-0.863	0.427	-0.61	-1.526	1510068840
-5.826	-6.927	-0.151	0.061	0.977	3.052	5.028	-7.325	-0.645	0.427	1.404	-1.709	5.95	6.977	-3.534	1.648	-1.099	1.404	-2.446	-0.258	7.592	-0.122	5.554	0	-4.211	8.189	0.422	-1.221	-5.737	0.671	3.09	9.616	-0.194	0	0.061	-1.343	1510068840
-6.42	-6.851	0.095	0.061	0.732	3.174	5.23	-7.281	0.118	0.488	2.38	-3.113	5.709	6.08	-2.835	1.648	-1.099	1.404	-3.028	-0.274	6.889	-0.183	5.615	0	-3.468	7.354	1.018	-1.282	-4.272	1.343	3.423	9.524	-0.615	-0.488	0.183	-0.732	1510068840
-6.838	-6.138	0.03	0.183	1.16	3.296	3.932	-6.499	0.797	1.77	0.427	-2.625	5.678	5.325	-3.267	1.77	-1.404	1.587	-3.527	-0.246	6.459	-0.122	5.981	0	-2.964	6.607	1.626	-1.16	-2.686	1.953	3.101	9.144	-0.651	-0.488	0.244	-0.366	1510068840
-7.38	-5.779	-0.272	-0.488	1.282	2.869	4.194	-6.109	0.297	1.648	-1.587	-3.601	5.662	4.923	-3.458	1.77	-1.221	1.953	-4.6	0.078	5.743	-0.305	6.226	0.183	-2.673	6.221	1.921	-0.61	-2.625	2.563	2.491	9.399	-0.605	-0.488	1.099	-0.183	1510068840
-7.746	-5.785	-0.827	-0.732	0.793	2.747	3.877	-6.492	-0.352	1.831	-1.221	-3.784	5.668	5.185	-4.081	2.075	-0.549	1.953	-5.916	0.206	4.991	-0.671	6.042	0.183	-2.213	6.436	2.177	-0.244	-2.258	3.296	1	9.564	-0.256	-0.732	0.61	-0.671	1510068840
-8.111	-5.674	-1.132	-1.038	0.427	2.502	3.877	-6.492	-0.352	2.319	-2.38	-3.662	6.393	5.648	-4.093	2.075	-0.916	2.014	-6.772	0.206	4.264	-0.977	6.042	0.122	-1.194	6.97	2.223	0.061	-1.77	3.662	0.914	9.819	-0.252	0.122	0.61	-0.61	1510068840
-8.117	-5.405	-1.598	-1.526	0.977	2.38	3.693	-6.426	-0.36	2.075	-3.174	-3.357	6.337	5.651	-4.515	1.526	0.427	2.502	-7.839	0.063	3.475	-1.587	5.615	0.305	-0.34	7.703	2.422	0.61	-1.282	3.296	1.199	9.915	-0.541	0.244	1.16	-0.61	1510068840
-8.489	-5.112	-1.83	-1.77	1.282	2.197	4.119	-6.901	-0.412	2.258	-2.319	-3.235	6.394	5.731	-4.82	1.648	1.404	2.38	-8.234	-0.386	2.775	-1.831	4.883	0.305	-0.011	7.99	2.432	0.854	-0.732	3.174	0.656	9.873	-0.624	-0.122	0.671	-0.854	1510068840
-8.483	-4.828	-2.155	-1.77	0.916	2.014	5.382	-6.231	-0.207	1.77	-2.991	-3.357	6.501	5.629	-4.937	1.953	1.038	2.014	-8.556	-0.723	2.155	-1.953	4.822	0.366	0.401	8.199	2.298	0.671	-0.305	3.418	1.329	9.99	-0.73	-0.183	0.854	-0.854	1510068840
-8.35	-4.356	-2.596	-2.258	0.977	1.77	5.82	-5.792	-0.037	1.77	-2.991	-3.357	6.569	5.392	-5.463	2.136	1.282	1.77	-8.976	-0.93	1.615	-1.953	4.211	0.305	0.807	8.463	2.279	0.488	0.244	3.479	1.747	9.713	-0.986	0	1.16	-0.671	1510068840
-8.312	-4.51	-2.808	-2.38	0.061	1.648	6.332	-5.528	-0.443	1.77	-2.747	-3.479	6.569	5.392	-5.463	2.441	1.343	1.343	-9.174	-0.841	1.115	-2.258	3.601	0.244	1.311	8.598	2.127	0.427	0.671	3.418	1.398	9.605	-1.023	0.122	1.343	-0.427	1510068840
-8.186	-4.266	-2.692	-2.258	0.488	1.404	6.723	-5.424	-0.733	2.38	-2.014	-3.723	6.876	4.606	-5.49	2.625	1.892	1.038	-9.666	-0.78	0.522	-2.441	3.296	0.183	1.816	8.64	1.982	0.427	1.099	3.296	1.692	9.479	-0.858	0.427	1.587	0	1510068840
-7.934	-3.634	-3.085	-2.563	0.732	0.61	6.277	-5.331	-0.992	2.38	-2.014	-3.723	6.962	4.039	-5.496	2.686	1.892	0.854	-10.312	-0.475	-0.01	-2.686	2.38	0.183	2.495	8.406	1.852	0.427	1.648	2.991	0.914	9.682	-0.782	0.183	1.343	0.244	1510068840
-7.539	-3.348	-3.96	-3.601	0.427	-0.549	6.277	-5.331	-0.992	2.502	-2.625	-3.906	6.775	3.458	-5.704	2.686	2.014	0.732	-10.695	-0.011	-0.519	-3.052	1.404	0.183	3.204	8.305	1.749	0.671	2.258	2.441	-0.482	9.704	-0.909	0.366	1.404	0	1510068840
-7.613	-3.771	-4.408	-4.028	0	-1.526	5.9	-5.251	-1.489	2.991	-2.38	-3.174	6.732	3.153	-5.9	2.991	1.709	0.305	-10.889	0.341	-0.874	-3.845	0.671	0.183	3.944	8.363	1.564	0.732	2.991	1.953	-1.39	9.885	-0.697	0.427	1.526	-0.549	1510068840
-7.772	-3.693	-4.487	-3.784	-0.549	-2.075	5.913	-5.374	-1.499	2.991	-2.38	-3.174	6.43	2.934	-6.148	3.296	2.136	-0.305	-10.982	0.037	-1.293	-4.517	-0.427	-0.061	4.181	8.583	1.215	0.732	3.601	1.404	-0.194	9.82	-0.507	0	1.404	-0.488	1510068840
-8.153	-3.831	-4.656	-4.028	-1.343	-2.075	6.136	-5.527	-1.692	3.174	-2.258	-2.441	6.205	2.719	-6.233	3.54	2.075	-0.977	-10.42	-0.902	-1.01	-4.761	-1.526	-0.244	3.628	8.586	0.721	0.549	4.15	0.916	1.068	9.874	-0.761	-0.122	2.136	-0.183	1510068840
-8.782	-4.057	-4.261	-3.662	-1.526	-1.648	6.509	-5.282	-1.824	3.418	-2.869	-1.831	6.072	2.785	-7.039	3.54	2.014	-1.465	-10.051	-1.989	-0.547	-4.639	-1.587	-0.061	2.5	8.911	0.365	0.488	4.639	0.793	1.495	9.885	-0.986	-0.122	2.686	0.305	1510068841
-9.046	-3.523	-4.314	-3.052	-1.221	-1.404	6.971	-4.9	-1.762	3.54	-2.38	-0.854	6.048	3.15	-8.019	3.54	1.953	-2.014	-9.859	-2.684	-0.185	-4.272	-1.526	-0.061	1.096	9.495	0.483	0.793	4.883	1.038	1.17	9.964	-1.42	-0.061	2.38	0.732	1510068841
-8.49	-3.194	-4.717	-3.296	-1.221	-1.404	7.687	-4.668	-1.768	3.54	-2.38	-0.854	6.31	3.808	-8.349	3.357	2.197	-2.38	-9.388	-2.924	0.106	-4.211	-1.282	0.061	0.443	10.342	0.938	1.282	5.005	1.282	0.93	10.033	-1.314	-0.122	2.136	0.549	1510068841
-8.504	-3.334	-4.78	-3.174	-0.977	-1.16	7.687	-4.668	-1.768	3.845	-3.113	-0.549	7.11	4.472	-7.827	3.357	1.77	-2.686	-8.848	-3.057	0.343	-4.089	-0.427	0.183	0.384	10.623	1.207	1.648	4.7	1.404	0.511	9.79	-1.532	0.061	2.014	0.305	1510068841
-8.424	-3.163	-5.012	-2.747	-1.099	-1.038	8.687	-4.339	-1.897	4.211	-2.869	-0.793	7.645	4.767	-7.547	3.418	2.136	-2.502	-8.952	-3.017	0.352	-3.967	0.122	0.244	0.288	10.454	1.275	1.648	4.578	1.465	1.123	9.764	-1.671	0	2.258	0.183	1510068841
-8.113	-3.193	-5.529	-3.296	-1.099	-1.16	8.563	-3.831	-2.022	4.395	-1.892	-1.099	7.836	4.829	-7.311	3.54	2.38	-2.197	-9.067	-2.958	0.275	-3.845	0.061	0.305	0.593	10.533	1.239	1.526	4.333	1.648	0.802	9.757	-1.81	0	2.563	0	1510068841
-8.179	-3.371	-5.595	-3.113	-1.77	-1.16	7.998	-3.5	-2.382	4.333	-1.526	-1.404	7.972	4.683	-6.706	3.479	1.709	-2.197	-9.167	-3.131	0.212	-3.906	0.305	0.366	1.136	10.649	0.994	1.16	4.15	1.709	0.502	9.872	-1.578	-0.061	2.197	-0.244	1510068841
-7.825	-3.169	-5.651	-3.174	-1.831	-1.221	8.038	-3.409	-2.454	4.089	-2.38	-1.221	7.909	4.161	-6.481	3.235	1.77	-2.136	-9.41	-3.152	0.211	-3.906	0.183	0.427	1.398	10.586	0.671	0.732	3.784	1.648	1.196	9.859	-1.15	-0.122	2.686	0.061	1510068841
-7.507	-2.82	-5.581	-3.601	-1.648	-1.404	8.088	-3.454	-2.378	3.723	-2.502	-1.16	7.909	4.161	-6.481	3.113	1.77	-2.075	-9.332	-3.027	0.165	-3.906	-0.183	0.427	1.436	10.09	0.559	0.61	3.662	1.648	1.123	9.74	-1.175	-0.61	2.808	0.244	1510068841
-7.72	-2.944	-6.13	-4.089	-2.197	-1.648	8.185	-3.457	-2.32	3.54	-2.136	-1.282	7.619	3.402	-6.493	2.991	2.075	-2.014	-8.961	-2.761	0.129	-4.028	0	0.427	1.253	9.566	0.534	0.488	3.784	1.77	1.14	9.639	-1.377	-0.61	3.113	0.427	1510068841
-7.616	-3.396	-5.885	-3.479	-2.991	-1.343	8.512	-3.685	-2.05	2.991	-2.319	-1.831	7.619	3.402	-6.493	2.869	2.258	-1.648	-9.113	-2.535	-0.018	-4.333	0.183	0.366	1.218	9.216	0.479	0.61	3.418	1.709	1.59	9.806	-1.165	-0.793	3.845	0.671	1510068841
-8.201	-3.219	-5.428	-3.54	-3.052	-1.099	8.507	-3.856	-1.987	2.991	-2.319	-1.831	7.196	2.669	-6.681	2.808	2.258	-1.343	-9.254	-2.778	-0.311	-4.395	-0.183	0.305	1.421	9.247	0.368	0.916	3.052	1.587	1.422	9.883	-1.102	-1.099	4.15	0.977	1510068841
-8.363	-2.643	-4.74	-4.333	-3.723	-0.793	8.435	-3.969	-2.189	3.052	-1.77	-2.014	7.352	2.811	-6.894	2.625	1.953	-1.343	-9.319	-2.848	-0.622	-4.272	0.061	0.183	1.757	9.381	0.513	1.282	3.174	1.404	1.461	9.892	-1.119	-1.282	3.784	1.099	1510068841
-8.776	-1.815	-4.134	-6.104	-2.258	-1.038	8.435	-3.969	-2.189	2.93	-2.441	-1.953	7.352	2.811	-6.894	2.502	2.258	-1.404	-9.515	-2.365	-0.725	-3.967	0.61	0.183	2.144	9.331	0.941	1.709	3.479	1.221	2.373	9.604	-0.717	-1.343	4.395	1.221	1510068841
-9.601	-1.796	-4.52	-6.409	-3.54	-1.343	8.908	-3.665	-2.444	2.93	-2.441	-1.953	7.552	3.212	-6.462	2.686	1.282	-1.404	-11.027	-0.392	-1.334	-3.601	0.61	0.183	3.006	9.271	1.756	2.197	3.662	0.732	3.29	9.808	-0.248	-1.343	4.395	1.221	1510068841
-9.215	-3.139	-3.302	-6.897	-3.479	-1.038	9.184	-3.344	-2.415	3.601	-1.099	-1.77	9.183	3.852	-5.157	3.174	0.549	-1.526	-10.18	0.648	-1.87	-5.432	-0.977	0.305	4.075	9.595	2.287	2.686	3.235	0	5.971	9.49	-0.274	-0.61	5.92	1.343	1510068841
-11.405	-3.697	-1.561	-6.836	-4.333	-0.977	9.07	-3.366	-3.096	4.15	-1.77	-1.892	9.183	3.852	-5.157	3.479	0.854	-1.953	-9.653	-0.243	-1.491	-5.432	0.488	-0.183	3.651	9.186	2.233	2.014	3.662	0.488	6.887	9.859	-0.922	-0.305	8.606	2.197	1510068841
-10.994	-2.664	-1.701	-5.554	-4.944	-1.16	9.037	-3.443	-5.017	4.578	-0.793	-2.136	10.141	4.642	-4.933	3.662	2.136	-2.014	-10.607	-0.115	-1.788	-5.188	0.854	-0.305	3.138	9.247	2.489	1.526	4.456	1.465	4.691	9.841	-2.028	1.526	8.24	2.014	1510068841
-10.284	-2.716	-1.455	-4.456	-5.066	-0.488	8.358	-2.731	-5.412	4.15	-1.221	-2.563	9.938	5.37	-5.296	3.784	2.747	-2.075	-11.015	-0.278	-2.342	-5.188	-0.122	-0.122	3.572	10.166	2.688	1.709	4.578	1.465	4.332	8.588	-2.744	2.747	7.812	0.366	1510068841
-9.168	-3.115	-2.078	-5.859	-2.991	-0.488	8.358	-2.731	-5.412	4.15	-1.587	-2.38	9.938	5.37	-5.296	3.723	1.953	-2.136	-10.904	0.115	-2.254	-5.371	0.122	-0.122	3.819	10.804	2.714	1.465	4.578	1.343	5.808	8.305	-3.567	5.615	12.024	-0.977	1510068841
-9.105	-2.759	-1.843	-6.165	-0.977	-0.427	8.091	-1.791	-5.484	4.333	-1.099	-2.197	9.4	5.014	-4.224	3.601	2.197	-2.075	-10.983	0.415	-2.626	-5.676	-0.488	0	3.61	10.579	2.466	1.16	4.517	1.221	3.706	10.663	-3.815	4.211	14.038	1.831	1510068841
-8.882	-2.079	-1.842	-6.042	-1.892	-0.427	8.085	-1.797	-5.273	4.272	-1.587	-2.075	8.744	4.502	-3.998	3.601	2.38	-2.197	-10.372	0.251	-2.683	-5.859	-0.732	0.366	3.77	9.82	2.152	0.854	4.517	0.977	1.437	11.002	-4.813	4.456	12.878	2.869	1510068841
-7.836	-2.171	-2.591	-6.714	-2.563	-1.404	7.784	-1.7	-4.967	4.333	-1.526	-2.075	8.744	4.502	-3.998	3.479	2.563	-2.319	-9.436	0.111	-2.645	-6.042	-0.732	0.244	3.311	8.969	1.859	0.549	4.944	0.854	-1.517	11.122	-3.773	5.371	8.606	3.113	1510068841
-7.447	-2.017	-2.08	-5.981	-2.808	-1.038	7.784	-1.7	-4.967	4.211	-1.404	-2.136	7.593	3.505	-3.767	3.54	2.625	-2.319	-8.843	0.028	-2.568	-6.042	-0.671	0.183	2.573	8.098	1.534	0.305	4.944	0.916	-2.899	10.183	-2.047	6.226	4.15	2.808	1510068841
-7.133	-1.806	-2.184	-5.92	-1.099	-0.549	7.09	-1.205	-3.821	4.028	-1.404	-2.014	7.263	3.072	-3.884	3.601	2.38	-2.197	-8.323	-0.059	-2.519	-5.981	-0.61	0.244	2.245	7.445	1.464	0.305	4.822	0.732	-0.986	9.646	-1.002	5.676	2.319	2.686	1510068841
-7.501	-2.436	-2.734	-6.47	-0.671	-1.038	7.168	-1.081	-3.664	4.028	-1.526	-1.953	7.263	3.072	-3.884	3.662	2.38	-1.953	-8.056	-0.153	-2.634	-5.859	-0.427	0.122	2.042	7.082	1.621	0.549	4.822	0.671	1.044	9.109	0.195	5.249	5.31	1.16	1510068842
-9.183	-2.944	-1.595	-5.371	-2.014	-0.549	7.168	-1.081	-3.664	4.211	-1.343	-1.892	7.467	3.043	-3.986	3.601	2.258	-1.892	-8.18	-0.591	-2.766	-5.554	0.122	-0.122	1.741	7.055	1.823	0.549	4.7	0.854	2.012	8.573	-1.11	3.601	7.69	-0.183	1510068842
-9.543	-2.683	-1.37	-3.174	-0.793	0.244	7.374	-0.904	-3.423	4.333	-0.854	-1.648	8.055	3.192	-4.274	3.723	1.526	-1.648	-8.522	-0.932	-2.877	-4.944	-0.244	-0.305	1.838	7.296	2.193	1.221	4.028	0.732	1.207	8.463	-2.859	4.028	4.211	0.305	1510068842
-9.47	-2.358	-1.635	-2.991	-1.221	0.122	8.678	-0.959	-3.335	4.761	-0.977	-0.977	8.055	3.192	-4.274	3.845	0.977	-1.465	-8.409	-1.424	-2.722	-4.639	0.305	-0.793	1.707	7.708	2.597	1.77	3.54	0.793	3.143	8.859	-1.845	3.418	2.93	0.305	1510068842
-9.936	-2.172	-1.31	-3.296	-0.244	0.122	9.701	-0.72	-3.429	4.761	-0.977	-0.977	9.49	4.066	-4.378	3.845	0.916	-1.221	-8.408	-2.227	-2.99	-3.54	0.427	-1.404	1.3	7.953	2.711	2.197	3.174	1.282	5.571	8.97	0.418	0.61	1.404	-0.244	1510068842
-11.638	-3.292	-1.733	-2.869	-1.282	-0.183	10.661	-0.468	-3.266	4.7	-0.61	-0.427	9.67	4.32	-4.407	3.784	0.793	-0.793	-8.446	-2.035	-2.539	-2.502	1.282	-1.587	1.628	8.223	2.56	2.38	2.38	1.343	1.83	8.967	-1.625	-0.671	0.977	-1.404	1510068842
-12.492	-5.728	-2.906	-2.502	-0.366	-1.465	10.661	-0.468	-3.266	4.211	-0.732	-0.244	9.67	4.32	-4.407	3.601	0.549	-0.183	-12.299	-1.625	-2.943	-2.258	2.014	-1.526	2.598	9.524	2.688	2.625	2.319	0.977	1.83	8.967	-1.625	-0.671	0.977	-1.404	1510068842
-9.02	-4.686	-1.14	-2.197	-1.038	-0.916	10.73	-1.537	-3.253	3.845	0.122	-0.549	10.207	5.581	-6.075	3.174	-0.427	-0.854	-13.785	-1.065	-3.143	-2.686	-1.16	-1.099	4.62	12.414	2.43	2.93	2.625	-0.122	7.941	14.82	0.062	-4.761	6.104	-0.549	1510068842
-8.9	-4.565	-1.943	-2.441	0.732	-0.305	10.73	-1.537	-3.253	3.601	0.122	-0.183	10.811	5.649	-6.003	2.502	-0.366	-2.197	-11.216	-2.028	-1.449	-2.502	-2.869	-1.526	4.124	13.199	2.089	1.892	3.174	-0.183	-3.151	9.532	-0.379	0.122	0.244	-2.319	1510068842
-9.853	-4.749	-2.865	-1.77	0.916	0.061	10.182	-3.772	-3.397	3.54	-0.122	0.427	10.811	5.649	-6.003	2.563	0.977	-2.38	-10.109	-2.329	-0.039	-2.808	0.549	-0.549	1.936	12.055	1.872	0.854	4.272	0.793	0.341	10.641	-1.348	-0.244	-0.122	-2.319	1510068842
-9.147	-3.494	-2.875	-2.38	0.854	0.061	10.182	-3.772	-3.397	3.54	0.183	-0.122	10.221	5.783	-5.685	2.625	1.892	-2.075	-11.012	-2.248	-0.981	-2.38	-0.793	0	0.955	11.64	1.949	0.488	4.333	1.587	0.962	10.651	-0.876	-0.366	0.488	-2.686	1510068842
-8.099	-2.689	-2.609	-2.075	1.892	-0.549	8.219	-3.933	-2.754	3.174	-0.122	-1.282	9.438	5.161	-5.408	2.502	1.648	-1.892	-9.922	-1.792	-1.016	-2.869	0.427	0.244	1.425	11.866	1.739	0.732	2.991	1.404	-0.06	10.371	-1.79	-0.061	0.183	-3.235	1510068842
-7.911	-3.072	-2.747	-1.831	2.014	-0.61	7.878	-3.554	-2.719	2.686	-1.404	-1.404	9.438	5.161	-5.408	2.441	1.587	-1.648	-9.164	-1.82	-1.258	-3.052	0	0.366	1.763	10.727	1.605	0.488	2.197	1.221	0.72	9.99	-1.431	-0.061	0.183	-3.235	1510068842
-7.769	-3.074	-3.03	-1.465	1.16	-0.183	7.685	-2.695	-2.527	2.808	-1.16	-1.221	8.107	3.608	-3.963	2.38	1.648	-1.465	-8.701	-2.217	-1.294	-2.625	-0.183	0.488	1.674	8.748	1.351	0.244	2.625	1.221	2.138	9.365	-0.908	-0.244	0.793	-2.991	1510068842
-7.934	-2.669	-3.592	-1.282	0.549	-0.549	7.685	-2.695	-2.527	2.808	-1.77	-1.465	7.577	3.408	-3.555	2.197	1.953	-1.343	-8.05	-2.255	-1.014	-2.075	-0.183	0.488	1.503	7.561	1.209	-0.122	3.174	1.343	1.66	8.942	-1.032	0.122	0.732	-2.747	1510068842
-8.11	-2.689	-3.492	-0.61	0.305	-0.549	7.584	-0.925	-1.909	2.441	-1.526	-1.404	7.577	3.408	-3.555	2.014	1.953	-0.977	-8.202	-2.434	-1.194	-1.77	-0.183	0.427	1.262	7.242	1.177	-0.183	3.113	1.343	1.36	9.243	-0.824	-0.061	0.305	-2.38	1510068842
-8.793	-2.402	-3.529	-0.122	-0.61	-0.427	7.584	-0.925	-1.909	2.136	-1.16	-1.221	7.425	3.783	-3.796	1.587	1.465	-0.61	-8.327	-2.6	-1.492	-1.221	-0.366	0.305	1.042	7.672	1.154	0	2.747	1.099	1.743	9.269	-0.52	-0.366	-0.122	-2.075	1510068842
-8.653	-1.977	-3.224	-0.488	-0.916	-0.244	7.829	-0.567	-1.942	2.136	-1.16	-1.221	8.069	4.235	-3.619	0.977	1.038	-0.366	-8.099	-2.598	-1.603	-0.977	-0.244	0.244	0.886	8.294	1.407	0.305	2.075	0.732	1.632	9.168	-0.38	-0.305	0.061	-1.892	1510068842
-9.192	-1.73	-2.753	-0.488	-1.16	0.122	8.524	-0.406	-2.073	1.526	-0.977	-0.732	8.069	4.235	-3.619	0.366	0.977	-0.061	-8.142	-2.82	-1.59	-0.244	0.488	0.488	0.874	8.801	1.647	0.427	1.465	0.549	1.616	9.198	-0.512	-0.732	0.183	-1.77	1510068842
-8.973	-1.504	-3.196	-0.244	0	0.305	9.646	0.116	-1.851	0.977	-0.671	-0.793	9.371	5.497	-3.748	-0.183	0.488	0.122	-8.719	-1.859	-1.852	0.366	0.671	0.793	1.293	9.631	2.177	0.244	0.977	0.427	1.517	9.239	-0.392	-0.671	0.488	-1.587	1510068842
-9.714	-2.277	-4.339	-0.916	-0.122	0.366	9.891	0.196	-2.04	0.183	-0.61	-0.977	9.371	5.497	-3.748	-0.488	-0.061	0.061	-9.957	-1.077	-2.111	-0.305	2.319	1.465	2.454	10.843	2.888	-0.183	-0.122	0.122	2.232	9.823	-1.291	-0.977	1.099	-1.343	1510068842
-11.171	-3.199	-4.618	-0.977	-0.366	0.671	9.984	-0.334	-2.668	-0.427	0.122	-0.916	10.21	5.867	-3.566	-0.732	-0.061	-0.366	-11.541	-0.429	-2.742	-0.183	0.427	0.977	3.646	11.702	3.308	-0.793	-1.343	-0.061	2.777	10.318	-1.03	-1.099	1.648	-0.61	1510068842
-10.398	-4.268	-3.954	-0.916	-1.465	0.854	9.984	-0.334	-2.668	-0.427	0.122	-0.916	10.983	5.408	-2.854	-0.916	-0.061	-0.916	-12.053	-0.342	-2.522	-0.366	0.671	1.038	4.125	11.142	3.675	-1.282	-1.831	-0.244	3.432	11.486	0.428	-1.77	0.793	0.916	1510068842
-9.85	-5.047	-3.057	0.366	-3.357	0.977	11.238	-1.994	-4.759	-0.671	-0.732	-0.244	10.983	5.408	-2.854	-1.16	0.732	-0.977	-12.139	-0.635	-1.767	0.61	0.305	0.671	3.073	9.844	3.844	-1.282	-1.221	0.122	4.945	11.102	1.202	-2.075	0.061	3.113	1510068842
-9.667	-4.209	-1.833	0.732	-2.38	0.549	11.238	-1.994	-4.759	-0.793	-0.122	0.183	10.513	5.395	-2.811	-1.587	1.343	-0.427	-10.917	0.323	-1.09	0.61	0.305	0.671	2.279	8.716	4.326	-1.038	-0.671	0.122	4.945	11.102	1.202	-2.075	0.061	3.113	1510068842
-9.148	-3.449	-1.668	0	-1.526	-0.244	9.656	-2.265	-3.48	-1.587	1.343	0.305	8.448	5.507	-2.705	-1.16	-0.427	0.732	-10.201	1.208	-1.299	0.244	0.183	-0.061	2.2	8.317	4.297	-0.061	-0.977	-0.427	-0.773	12.962	-0.585	0.122	-0.793	4.456	1510068843
-8.197	-3.028	-0.896	-0.244	-1.221	-0.366	9.012	-2.394	-2.972	-1.099	1.16	0.183	8.448	5.507	-2.705	-0.916	-0.61	0.549	-9.544	0.705	-1.668	0.488	-0.305	-0.305	2.2	8.317	4.297	-0.061	-1.343	-0.488	-0.111	10.691	-0.589	1.221	-1.282	4.456	1510068843
-7.764	-2.187	-0.624	-0.244	-1.099	-0.305	8.327	-2.116	-2.888	-1.099	1.16	0.183	8.345	4.432	-2.34	-0.671	-0.671	0.305	-8.898	0.89	-1.775	0.671	-0.244	-0.244	2.82	7.951	4.037	-0.061	-1.343	-0.671	0.494	9.806	0.37	1.831	0.732	4.15	1510068843
-7.796	-2.131	-0.313	0.305	-0.549	-0.183	8.327	-2.116	-2.888	-0.854	0.61	0.183	8.345	4.432	-2.34	-0.488	-0.244	0.244	-8.671	0.961	-1.834	0.61	-0.244	-0.305	2.814	7.247	3.659	-0.244	-1.16	-0.671	0.386	9.065	1.025	2.808	3.479	3.723	1510068843
-7.479	-2.281	-0.025	0.244	0.488	-0.244	7.941	-1.706	-2.778	-0.793	0.793	0.122	8.33	3.852	-1.804	-0.488	0.061	0.305	-8.653	0.974	-1.956	0.549	-0.305	-0.366	2.917	6.84	3.309	-0.122	-1.038	-0.793	-0.97	8.455	-0.495	2.808	3.479	3.723	1510068843
-7.538	-2.012	0.103	0.183	1.221	-0.183	7.416	-1.163	-2.592	-0.549	0.977	0.061	8.282	3.563	-1.848	-0.488	-0.549	0.244	-8.692	1.279	-2.131	0.305	-0.366	-0.122	3.455	7.277	3.225	0.061	-0.854	-0.977	-3.589	7.255	-0.555	2.136	-0.366	1.282	1510068843
-8.824	-1.224	-0.281	0	2.197	-0.122	7.736	-1.148	-2.615	-0.549	0.122	0.122	8.777	3.476	-2.099	-0.61	-0.549	0	-8.814	1.325	-2.431	0.061	-0.671	-0.305	3.895	7.787	3.328	0.244	-0.732	-1.099	-1.396	7.641	1.186	3.601	-3.052	-0.854	1510068843
-9.929	-1.016	-0.992	-0.244	1.038	0	7.736	-1.148	-2.615	-0.366	0.549	0.244	9.387	3.32	-2.339	-0.427	-0.244	-0.305	-8.492	1.302	-2.31	-0.305	-0.366	-0.488	3.943	7.632	3.458	0.366	-0.671	-0.977	-1.396	7.641	1.186	3.601	-3.052	-0.854	1510068843
-10.174	-1.305	-0.927	-0.122	0.793	0.244	8.792	-1.664	-2.194	-0.061	0.183	0.427	9.879	3.112	-2.144	0	-0.244	-0.305	-8.581	1.04	-2.138	-0.366	-0.244	-0.732	3.47	7.407	3.454	0.427	-0.549	-0.427	7.415	8.251	-2.504	1.831	-2.747	-1.16	1510068843
-11.256	-1.918	-1.172	-0.671	-0.671	0.732	9.341	-1.776	-1.888	0.366	0.305	0.366	10.384	2.938	-2.107	0.427	0.122	-0.061	-8.264	0.579	-1.995	-0.488	-0.061	-1.099	3.106	7.154	3.214	0.732	-0.549	0.122	10.629	8.379	-2.049	0.183	2.319	-0.244	1510068843
-10.3	-2.21	-0.827	-0.427	0.671	0.61	9.589	-1.933	-1.733	0.916	0.122	0.183	10.39	2.931	-2.432	0.793	0.732	0.366	-8.756	0.167	-1.901	-0.305	2.075	-1.343	2.969	7.302	3.025	1.099	-0.122	0.549	4.478	9.142	-1.546	0.183	2.319	-0.244	1510068843
-12.218	-4.359	-2.516	-0.61	-0.061	-0.732	10.109	-2.195	-1.635	0.916	0.122	0.183	10.094	3.357	-3.009	1.038	0.549	0.427	-11.031	0.209	-2.351	-0.122	1.038	-1.282	3.591	8.568	2.848	1.404	0.488	0.61	5.429	9.609	0.514	-0.061	2.441	-2.38	1510068843
-9.631	-4.23	-1.688	0	-1.16	-0.671	10.252	-2.632	-1.55	1.038	0.488	0.183	10.086	4.179	-3.697	1.282	-0.183	0	-12.334	-0.029	-2.729	-1.16	-0.183	-1.099	4.538	10.808	2.661	1.77	0.61	0.061	5.21	12.965	1.237	-3.662	-0.549	-0.061	1510068843
-8.976	-3.636	-2.7	-0.977	0.61	-0.244	10.252	-2.632	-1.55	1.343	0.61	0.427	10.787	5.136	-4.097	1.221	-0.122	-0.488	-11.389	-0.963	-1.681	-0.854	-1.831	-1.16	4.17	11.854	2.222	1.282	1.404	-0.244	5.21	12.965	1.237	-3.662	-0.549	-0.061	1510068843
-9.512	-4.082	-3.222	-0.977	1.038	-0.061	9.984	-3.173	-1.432	1.526	0.916	0.732	11.239	5.351	-4.167	1.16	0.916	-0.488	-10.243	-1.84	-0.633	-1.343	0.122	-0.488	2.718	11.397	2.125	0.854	2.075	0.183	0.278	9.933	-2.019	-0.427	-0.671	-1.404	1510068843
-9.875	-3.576	-3.293	-0.854	0.183	0.244	9.654	-3.303	-1.026	1.465	1.16	0.488	10.941	5.528	-4.093	1.099	1.648	-0.427	-10.945	-2.546	-1.203	-0.305	-0.427	-0.366	1.558	11.066	1.937	0.549	2.869	1.099	1.629	10.353	-1.303	-0.793	0.244	-1.709	1510068843
-8.894	-2.903	-2.747	-0.854	1.099	-0.183	9.207	-3.448	-0.892	1.465	0.244	-0.061	10.436	5.869	-3.875	0.977	1.465	-0.549	-10.511	-1.648	-1.617	-0.793	0.061	-0.183	1.946	11.622	1.81	0.427	2.014	1.038	0.333	10.462	-1.519	-0.793	0.244	-1.709	1510068843
-8.604	-2.907	-2.579	-0.366	1.465	-0.305	9.32	-3.28	-0.937	1.465	0.244	-0.061	9.915	5.716	-3.674	0.671	1.221	-0.488	-9.832	-1.683	-1.809	-1.16	-0.183	0.061	2.344	10.978	1.721	0.549	0.916	0.366	0.234	10.121	-1.543	-0.061	-0.61	-2.502	1510068843
-8.364	-2.647	-2.734	-0.183	0.732	-0.427	8.909	-2.579	-0.916	1.465	0.427	0.061	9.366	4.889	-3.285	0.549	1.587	-0.549	-9.119	-2.102	-1.662	-0.854	-0.366	0.183	2.079	9.372	1.544	0.244	0.977	0.366	1.543	9.787	-0.981	-0.183	-0.305	-2.441	1510068843
-8.077	-2.116	-3.003	0	0.305	-0.61	8.909	-2.579	-0.916	1.038	0.061	-0.305	9.076	4.366	-2.422	0.427	1.709	-0.366	-8.582	-2.037	-1.453	-0.671	-0.488	0.244	2.007	8.321	1.381	-0.183	1.282	0.488	1.543	9.787	-0.981	-0.183	-0.305	-2.441	1510068843
-8.278	-2.309	-3.157	0.122	0	-0.61	8.25	-1.364	0.032	0.977	0.427	-0.305	8.672	4.053	-1.854	0.244	1.587	0	-8.419	-2.159	-1.463	-0.366	-0.671	0.244	1.991	7.832	1.345	-0.366	1.526	0.244	1.963	9.122	-0.815	-0.244	0.122	-2.136	1510068843
-9.131	-2.434	-2.676	0.671	-0.854	-0.183	8.25	-1.364	0.032	0.916	1.038	-0.305	8.411	3.948	-1.803	0	1.709	-0.061	-8.13	-2.333	-1.308	-0.061	-0.916	0.305	1.619	7.927	1.233	-0.549	1.282	0.366	2.582	8.788	-0.618	-0.122	0.305	-1.648	1510068843
-9.122	-1.993	-2.756	0.61	-0.977	0.427	7.952	-0.787	-0.163	0.427	0.854	-0.244	8.35	4.107	-1.936	-0.61	1.831	-0.305	-7.817	-2.619	-1.02	0.305	-0.122	0.61	1.306	8.544	1.247	-0.488	1.038	0.61	3.597	8.947	0.288	-0.122	0.305	-1.648	1510068843
-8.702	-2.401	-2.862	-0.061	-0.977	1.038	7.952	-0.787	-0.163	0.427	0.854	-0.244	8.903	4.762	-1.87	-1.16	1.526	-0.488	-8.396	-2.308	-1.069	0.854	0.61	0.793	1.388	9.391	1.692	-0.366	0.977	0.793	3.374	8.798	-0.782	-0.793	-0.122	-0.427	1510068843
-8.777	-3.085	-3.149	-0.793	-0.854	0.793	9.531	-1.093	0.219	-0.122	0.793	-0.061	9.304	5.487	-1.532	-1.648	1.465	-0.549	-10.901	-0.915	-1.891	1.221	1.404	1.221	2.116	10.158	2.352	-0.183	0.854	0.366	4.534	8.502	-0.672	-0.671	0.61	0.671	1510068844
-10.129	-4.532	-2.845	0.732	-2.625	0.61	9.531	-1.093	0.219	-0.488	1.038	-0.061	9.636	6.014	-1.062	-1.831	1.099	-0.793	-11.529	0.803	-1.804	0.061	0.366	1.282	3.613	10.642	3.327	0.122	-0.183	-0.488	4.534	8.502	-0.672	-0.671	0.61	0.671	1510068844
-9.756	-4.539	-1.404	1.953	-1.77	0.427	10.121	-1.903	0.036	-0.488	1.831	-0.061	9.847	5.765	-0.608	-1.343	0.916	-0.977	-11.221	0.329	-1.696	-0.122	-1.465	0.916	4.156	9.58	3.825	-0.183	-0.183	-0.793	4.667	12.39	2.237	-0.732	-0.427	2.502	1510068844
-9.944	-2.608	-1.032	0.549	-0.183	-0.244	10.38	-2.561	-0.098	-0.366	2.869	0.183	9.738	5.158	0.159	-1.16	1.709	-1.099	-10.74	0.059	-1.189	0.61	-1.16	0.305	3.225	8.527	4.009	-0.732	0.916	-0.366	1.513	13.187	0.877	-1.404	-1.709	4.395	1510068844
-11.273	-3.006	-1.583	-0.061	-0.488	-0.854	9.56	-3.004	0.306	-0.488	2.197	0.366	9.459	5.168	0.932	-0.916	1.465	-1.16	-10.317	0.871	-0.828	0.793	-0.61	0.305	2.564	8.297	4.225	-0.427	1.465	-0.122	-1.792	11.989	-0.678	-1.404	-1.709	4.395	1510068844
-9.86	-3.785	-0.407	0.488	0.305	-0.793	9.32	-3.139	0.578	-0.671	2.319	0.671	9.229	5.649	1.069	-0.977	1.038	-1.038	-10.8	0.896	-1.192	0.427	-0.671	0.122	2.052	8.671	4.411	0.122	1.343	-0.122	-0.764	10.879	-0.523	0.549	-1.465	2.869	1510068844
-8.867	-3.23	-0.239	0.916	-0.183	-0.366	9.32	-3.139	0.578	-0.793	2.136	1.099	9.07	5.983	1.041	-0.977	0.793	-0.977	-10.168	0.69	-1.169	0.732	-0.854	0	2.232	8.941	4.337	0.427	0.854	-0.183	0.34	9.525	-0.481	0.549	-1.343	1.709	1510068844
-8.326	-2.622	-0.134	1.16	0.488	-0.061	8.947	-3.158	0.642	-1.16	1.709	1.343	8.893	6.078	1.048	-0.671	0.427	-1.221	-9.447	0.9	-1.059	0.916	-1.587	-0.061	2.726	8.733	4.303	0.549	0.977	-0.305	0.34	9.525	-0.481	0.549	-1.343	1.709	1510068844
-7.684	-2.341	-0.115	1.709	0.244	0	8.52	-3.15	1.219	-1.099	2.319	1.526	8.698	5.727	1.261	-0.183	0	-1.282	-8.727	1.083	-0.506	0.854	-0.977	0	2.34	8.198	4.072	0.061	1.16	-0.061	0.267	7.979	0.032	1.892	2.258	-0.427	1510068844
-6.785	-1.817	-0.537	1.465	2.38	0.366	8.191	-3.039	1.396	-0.977	1.16	1.404	8.536	5.332	1.337	-0.061	0.61	-1.099	-8.245	1.288	-0.055	0.793	-1.16	-0.183	1.859	7.328	3.834	-0.061	1.221	0.244	-1.519	8.142	-0.01	0.427	-2.38	-0.977	1510068844
-8.448	-2.114	-1.247	0.61	3.113	0.671	8.16	-3.114	1.62	-0.61	0.427	0.977	8.297	5.099	1.485	0	1.343	-0.793	-7.775	1.8	0.13	0.427	-0.305	-0.305	1.556	6.874	3.993	0.244	1.465	0.488	2.704	8.013	1.274	0.427	-2.38	-0.977	1510068844
-10.935	-2.775	-2	-0.061	0.427	0.793	7.453	-3.589	1.822	-0.244	1.648	0.854	8.281	5.29	1.67	0.122	1.465	-0.732	-8.277	1.853	0.083	-0.122	0.61	-0.732	1.467	7.053	4.136	0.732	1.282	0.916	5.871	8.098	-1.312	-0.061	-4.15	-0.061	1510068844
-11.687	-4.834	-2.561	1.221	-1.099	-0.671	7.351	-4.808	1.961	0.122	1.038	1.16	8.368	5.719	1.573	0.183	1.648	-0.61	-9.509	0.913	-0.213	-0.61	0.916	-1.038	1.561	7.823	3.783	0.793	1.099	1.282	1.245	10.483	-0.782	-0.061	-3.357	-1.77	1510068844
-8.27	-3.816	-0.946	1.953	1.282	-0.549	7.351	-4.808	1.961	0.549	-0.916	1.709	8.592	6.141	1.245	0.366	1.343	-0.427	-11.678	-1.27	-0.557	-0.61	-0.366	-0.977	2.342	8.612	3.048	0.671	0.916	1.099	1.245	10.483	-0.782	-0.061	-3.357	-1.77	1510068844
-9.199	-3.831	-3.171	-0.305	0.61	-1.099	7.88	-5.058	2.009	0.854	0.793	1.77	8.74	6.796	1.195	0.122	1.404	-0.488	-11.044	-1.628	-0.276	1.282	-1.526	-1.16	3.28	9.802	2.483	0.854	1.648	0.549	-0.232	10.322	0.047	-0.61	2.502	-0.977	1510068844
-10.284	-4.837	-3.685	0.854	-0.305	-0.61	7.88	-5.058	2.009	0.305	0.183	1.648	8.585	7.35	1.322	-0.244	1.343	-0.793	-11.291	-1.05	-0.169	0.61	-1.343	-0.366	3.549	11.044	2.629	1.221	2.319	-0.183	-1.171	10.818	-0.578	-0.671	-3.296	-1.343	1510068844
-9.018	-3.956	-2.957	1.282	1.038	-0.122	7.584	-4.698	2.689	-0.183	1.16	1.892	8.768	7.936	1.476	-0.122	1.465	-1.343	-11.36	-1.552	-0.074	0.366	-1.282	-0.244	2.909	11.289	2.456	1.343	1.953	-0.183	-1.171	10.818	-0.578	-0.671	-3.296	-1.343	1510068844
-8.725	-2.891	-3.022	1.099	1.465	-0.427	7.544	-5.347	3.716	-0.61	1.953	1.953	8.856	8.052	1.742	-0.122	2.319	-1.526	-10.628	-1.449	-0.037	0.427	-1.526	-0.122	2.574	11.17	2.321	0.732	0.916	-0.244	1.194	10.191	-2.103	-0.488	-0.549	-1.16	1510068844
-8.496	-2.908	-3.255	1.099	1.221	-0.916	7.544	-5.347	3.716	-0.61	1.709	1.831	8.642	7.876	2.068	0.244	1.16	-1.526	-9.88	-1.462	0.115	0.366	-1.465	-0.122	2.506	10.363	2.59	0.61	0.793	-0.427	1.066	9.727	-1.952	-0.305	-1.282	-1.343	1510068844
-8.628	-3.213	-3.149	1.16	0.366	-0.793	7.51	-5.698	3.847	-0.427	2.136	1.587	8.471	7.369	2.528	0.244	1.099	-1.282	-8.997	-1.756	0.495	0.305	-1.282	0	2.132	9.414	2.279	-0.122	0.854	-0.488	1.066	9.727	-1.952	-0.305	-1.282	-1.343	1510068844
-8.911	-3.833	-3.074	1.465	-0.183	-0.366	6.44	-5.158	3.775	-0.488	1.221	1.282	7.946	6.578	2.722	-0.122	2.563	-1.038	-8.54	-2.06	0.975	0.793	-1.099	0	1.627	8.427	1.695	-0.427	0.671	-0.305	2.431	9.264	-0.994	-0.671	-0.427	-0.671	1510068844
-9.025	-4.448	-2.74	2.197	-0.427	-0.061	5.803	-4.942	3.643	-0.671	1.953	0.793	7.26	6.225	2.795	-0.244	2.38	-1.16	-8.616	-2.515	1.069	1.038	-0.916	0	1.586	8.026	1.373	0	0.244	-0.061	2.462	9.366	-0.841	-0.732	-1.343	-0.244	1510068844
-9.095	-3.75	-2.631	2.014	-0.427	-0.061	5.635	-5.335	3.632	-0.732	2.258	0.366	6.999	6.716	2.961	-0.305	1.526	-1.404	-9.057	-2.754	1.142	1.77	-0.854	0.061	1.555	8.774	1.434	0.244	0.183	-0.061	2.814	9.625	-0.574	-0.732	-1.343	-0.244	1510068844
-9.003	-3.494	-2.702	1.343	-0.916	-0.427	5.603	-5.776	3.689	-0.732	2.502	0.244	6.858	7.662	2.981	-0.916	1.587	-1.343	-9.978	-1.595	1.187	2.197	-0.916	0.305	1.938	9.723	1.634	0.488	-0.183	-0.549	2.522	9.607	-0.709	-0.977	-1.099	0.549	1510068844
-8.979	-3.26	-2.589	0.183	-0.793	-1.099	5.603	-5.776	3.689	-1.16	1.465	0.061	6.642	8.152	3.118	-1.038	1.343	-1.404	-10.578	0.25	1.254	1.526	-1.77	0.549	2.486	9.991	2.665	0.854	-0.488	-1.038	1.681	10.14	-0.529	-0.671	-0.977	0.61	1510068844
-8.99	-4.04	-1.638	0.122	-0.488	-0.854	6.009	-6.22	3.746	-1.526	1.953	0.122	6.215	7.955	3.092	-0.366	1.099	-1.648	-10	0.873	1.799	0.427	-1.648	0.549	2.65	9.801	3.329	0.549	0.122	-1.16	1.681	10.14	-0.529	-0.671	-0.977	0.61	1510068845
-8.998	-4.103	-1.08	0.61	-0.488	-0.488	5.913	-7.095	3.839	-1.16	2.014	0.061	5.983	7.813	3.424	0.122	1.343	-1.831	-9.254	0.484	2.12	-0.061	-1.404	0.427	2.332	9.404	3.263	-0.183	1.038	-0.916	0.849	9.744	-0.236	-0.366	-1.587	-0.183	1510068845
-8.833	-3.717	-1.035	0.061	-0.793	-0.671	5.913	-7.095	3.839	-0.977	1.77	-0.122	5.897	8.068	4.144	0.305	1.343	-1.709	-8.848	0.08	2.415	0.061	-1.038	0.244	1.158	9.182	2.799	-0.366	1.099	-0.793	1.852	9.475	-0.427	0.244	-0.732	0.061	1510068845
-8.664	-3.975	-1.008	-0.305	-0.427	-0.793	5.34	-6.953	3.951	-0.793	1.831	-0.061	5.853	8.526	4.494	0.061	1.404	-1.282	-8.922	0.15	2.571	0.366	-0.671	0.366	-0.065	9.204	2.442	-0.244	0.305	-0.793	2.461	9.399	-0.173	0.244	-0.732	0.061	1510068845
-8.817	-4.791	-0.787	-0.122	-0.488	-0.61	5.34	-6.953	3.951	-0.427	2.563	-0.183	5.341	8.756	4.491	-0.183	1.343	-1.099	-9.149	0.391	2.617	0.244	-0.793	0.427	-0.019	9.509	2.767	0.122	-0.305	-0.854	2.712	9.422	0.005	0	0.183	-0.061	1510068845
-8.631	-4.928	-0.678	0.122	-0.549	-0.549	5.034	-6.893	3.979	-0.793	2.136	-0.122	4.825	8.564	4.417	-0.122	1.16	-1.038	-9.148	0.502	2.726	0.305	-0.61	0.366	0.623	9.568	3.188	0	-0.122	-0.793	2.059	9.672	0.066	-0.122	0.488	-0.122	1510068845
-8.632	-5.112	-0.876	0.122	-0.244	-0.671	4.795	-6.501	3.831	-1.221	3.418	0.061	4.436	8.412	4.388	-0.061	2.136	-0.977	-9.424	0.587	2.767	0.244	-0.671	0.305	0.634	9.467	3.198	-0.183	0.305	-0.732	1.364	9.899	0.146	-0.122	0.488	-0.122	1510068845
-8.509	-5.273	-0.719	0.305	-0.305	-0.671	4.832	-6.825	4.002	-1.526	1.953	0.183	3.992	8.387	4.497	0.244	2.014	-1.343	-9.404	0.569	2.841	0.244	-0.854	0.244	0.548	9.473	3.236	0	0.244	-0.671	1.324	10.042	0.511	-0.183	0.427	-0.183	1510068845
-8.436	-5.19	-0.567	0.488	-0.122	-0.549	4.832	-6.825	4.002	-1.282	1.77	0	3.821	8.508	4.773	0.366	0.732	-1.221	-9.186	0.659	2.967	0.244	-0.916	0.183	0.276	9.428	3.267	-0.061	0.122	-0.61	1.432	9.892	0.327	-0.244	-0.061	-0.061	1510068845
-8.387	-5.308	-0.47	0.732	-0.183	-0.427	5.079	-7.026	4.299	-1.282	1.77	0.183	3.791	8.552	4.991	0.183	-0.183	-0.977	-9.062	0.685	3.109	0.366	-0.793	0.061	-0.212	9.243	3.169	-0.061	0.183	-0.61	1.081	9.824	0.199	-0.244	-0.061	-0.061	1510068845
-8.02	-5.131	-0.51	0.977	0.427	-0.122	4.966	-7.364	4.93	-1.282	0.61	-0.183	3.979	8.881	4.887	-0.122	0.183	-0.61	-8.848	0.786	3.272	0.366	-0.732	-0.061	-0.412	9.327	3.084	0.244	-0.183	-0.427	0.886	9.688	0.36	-0.305	-0.793	-0.183	1510068845
-8.114	-5.044	-0.793	0.916	1.221	-0.061	4.966	-7.364	4.93	-0.427	-0.427	-0.61	3.572	9.058	5.434	-0.671	0.427	-0.366	-8.64	0.953	3.484	0.488	-0.305	-0.122	-0.635	9.61	3.179	0.061	-0.366	-0.305	0.968	9.42	0.238	-0.366	-1.77	-0.122	1510068845
-8.747	-5.319	-0.774	1.038	0.732	0	5.849	-7.177	5.711	0	0	-0.732	3.244	9.38	5.262	-0.488	-0.854	-0.183	-8.917	0.792	3.464	0.549	-0.061	-0.244	-0.873	9.966	3.302	-0.061	-0.61	-0.061	1.182	9.893	0.237	-0.366	-1.77	-0.122	1510068845
-8.539	-5.402	-0.791	1.16	0.977	0.244	5.139	-7.04	5.328	-0.061	0.427	-0.244	3.662	9.928	5.279	-0.61	-0.671	0.427	-8.908	0.429	3.481	0.854	0.122	-0.427	-1.285	10.307	3.305	-0.427	-0.854	0	0.672	9.96	0.175	-0.732	-1.831	0.061	1510068845
-8.437	-5.425	-0.806	1.465	1.099	0.427	4.503	-7.09	4.583	0	1.343	0.183	3.656	10.312	4.791	-0.427	-1.099	0.977	-8.86	0.104	3.421	1.465	0.488	-0.488	-1.804	10.527	3.036	-0.854	-1.465	-0.122	1.016	9.879	0.494	-0.916	-3.052	-0.244	1510068845
-8.085	-5.542	-0.934	1.77	1.465	0.549	5.489	-7.303	4.8	0.122	0.183	0.061	3.254	10.356	4.488	-0.305	-1.709	1.648	-8.854	-0.051	3.236	2.075	0.854	-0.61	-2.166	10.395	2.924	-1.221	-2.502	-0.305	0.898	10.052	0.742	-0.916	-3.052	-0.244	1510068845
-7.93	-5.492	-1.022	2.136	1.77	0.671	5.489	-7.303	4.8	-0.122	-0.061	-0.427	3.462	10.636	3.729	-0.305	-1.892	1.892	-8.927	0.018	3.013	2.563	1.221	-0.671	-2.352	10.228	2.789	-1.526	-3.54	-0.61	0.374	10.006	0.535	-1.526	-2.808	-0.61	1510068845
-8.128	-5.413	-1.333	2.319	2.136	0.854	6.901	-6.81	5.608	0.549	1.099	-1.831	3.324	10.808	3.449	-0.671	-2.625	2.136	-9.03	0.028	2.811	3.052	1.465	-0.732	-2.553	10.171	2.592	-1.526	-5.249	-1.221	0.245	9.985	0.565	-1.892	-2.075	-0.977	1510068845
-8.091	-5.345	-1.648	2.319	2.38	0.854	6.901	-6.81	5.608	0.732	2.563	-2.197	3.242	10.653	2.873	-0.854	-4.15	2.319	-9.251	0.066	2.534	3.54	1.404	-0.854	-2.757	10.021	2.376	-1.526	-6.897	-1.587	-0.167	10.098	0.909	-1.892	-2.075	-0.977	1510068845
-8.037	-5.437	-1.861	2.441	2.686	0.916	6.553	-5.941	5.55	0.549	1.221	-2.136	3.229	10.043	2.29	-0.549	-5.432	1.953	-9.252	0.126	2.304	3.784	1.709	-0.916	-2.312	10.001	1.95	-1.16	-8.24	-1.831	-0.255	10.446	1.201	-1.648	-2.686	-1.099	1510068845
-8.11	-5.418	-1.914	3.052	2.808	1.282	6.678	-4.047	5.069	0.061	1.16	-2.686	3.31	9.39	1.651	-0.366	-5.92	0.977	-9.321	0.077	1.927	4.211	1.709	-0.977	-1.279	10.182	1.689	-1.587	-9.033	-1.892	0.352	10.635	0.793	-2.991	-4.517	-0.732	1510068845
-8.074	-5.408	-2.007	3.662	2.38	1.404	6.678	-4.047	5.069	-0.916	0.977	-4.089	3.311	8.623	1.146	-0.671	-6.409	-0.305	-9.466	-0.105	1.47	4.639	1.648	-1.038	-0.307	10.214	1.547	-1.587	-8.728	-2.441	-0.026	10.117	1.477	-2.991	-4.517	-0.732	1510068845
-7.727	-5.507	-2.141	4.211	2.441	1.465	7.807	-3.846	4.204	-2.258	2.136	-4.944	3.822	8.046	0.719	-1.587	-6.531	-1.709	-9.598	-0.212	0.981	5.127	1.282	-1.099	0.031	9.862	1.282	-1.77	-8.24	-2.808	-0.325	9.433	1.909	-2.991	-4.639	-0.854	1510068845
-7.653	-5.574	-2.254	4.883	2.38	1.648	8.081	-3.743	3.335	-3.052	2.747	-4.883	4.325	7.69	0.043	-2.747	-6.836	-2.93	-9.813	-0.248	0.501	5.798	1.282	-1.282	-0.132	9.142	1.064	-1.526	-7.996	-3.174	-0.5	9.148	1.099	-1.587	-7.385	-0.366	1510068845
-7.667	-5.237	-2.412	5.676	2.747	1.892	8.033	-3.969	2.494	-4.15	2.808	-4.578	4.831	7.663	-0.694	-3.845	-7.812	-3.784	-10.346	-0.144	-0.114	6.287	0.671	-1.526	-0.317	8.849	0.931	-1.282	-8.24	-3.235	-0.179	8.952	0.112	-1.587	-7.385	-0.366	1510068845
-7.961	-4.677	-2.457	6.042	2.747	1.77	7.479	-4.419	2.22	-4.761	4.456	-4.272	5.752	8.057	-1.425	-4.761	-7.996	-4.211	-10.427	0.044	-0.575	6.836	0.305	-1.648	-0.045	8.921	1.04	-0.793	-8.606	-3.418	0.991	8.437	-0.315	-0.732	-8.606	0.061	1510068846
-8.585	-4.005	-2.589	6.287	2.93	1.587	7.265	-4.821	1.82	-5.188	4.333	-3.723	6.368	8.598	-2.096	-5.188	-8.911	-4.211	-10.328	0.421	-0.81	7.08	0.061	-1.953	0.173	9.19	1.189	-0.427	-8.789	-3.479	2.079	8.469	-0.51	1.77	-7.019	0.61	1510068846
-9.028	-3.892	-2.678	5.92	2.502	1.282	7.467	-5.112	2.211	-5.371	3.723	-2.869	6.612	9.039	-2.696	-5.127	-9.705	-4.089	-10.402	0.945	-0.998	6.958	-0.244	-2.075	0.471	9.67	1.304	-0.244	-8.728	-3.357	2.687	9.491	-0.464	1.77	-7.019	0.61	1510068846
-9.583	-3.708	-2.426	5.249	2.014	0.977	7.467	-5.112	2.211	-5.432	5.31	-2.258	6.586	9.429	-3.07	-4.761	-9.338	-3.967	-10.072	1.339	-0.873	6.653	-0.305	-2.014	1.056	10.121	1.196	-0.122	-8.728	-3.174	2.518	10.209	0.246	1.77	-6.47	0.183	1510068846
-9.327	-4.155	-2.072	5.188	2.197	0.854	7.062	-5.747	2.371	-5.554	4.456	-1.831	6.742	9.575	-3.163	-4.211	-8.423	-3.967	-10.034	1.048	-0.551	6.287	0.244	-1.709	1.463	10.288	1.233	-0.061	-8.24	-2.991	3.863	10.669	1.424	0.427	-5.371	-0.916	1510068846
-9.524	-4.119	-2.078	5.432	2.197	0.854	7.386	-6.109	2.623	-5.249	4.15	-1.221	6.641	9.623	-3.005	-3.479	-7.69	-4.089	-9.784	0.303	-0.426	6.165	0.061	-1.648	1.231	10.168	1.04	-0.305	-7.568	-2.869	3.304	10.479	2.468	0.427	-5.371	-0.916	1510068846
-9.205	-3.807	-1.32	6.165	2.136	1.404	6.423	-6.223	2.397	-4.517	6.409	-1.099	6.426	9.729	-2.774	-2.991	-6.958	-4.089	-10.086	-0.109	-0.406	6.104	-0.244	-1.282	0.991	10.27	0.956	-0.244	-7.019	-2.747	2.166	9.759	0.201	-0.122	-2.441	-1.038	1510068846
-8.216	-2.897	-2.149	6.104	3.052	1.282	6.423	-6.223	2.397	-3.723	5.127	-1.282	6.413	10.11	-2.625	-2.502	-6.897	-4.15	-9.266	-0.157	-0.017	5.737	0.183	-1.099	0.829	10.446	0.994	-0.061	-6.836	-2.502	3.039	9.41	-1.515	1.038	-6.042	0.366	1510068846
-8.92	-2.791	-2.646	4.639	2.93	0.916	5.563	-6.187	1.893	-3.662	3.052	-0.854	6.783	10.307	-2.199	-2.014	-6.165	-3.845	-8.921	-0.816	0.071	5.432	0.427	-1.099	0.258	10.34	1.069	-0.305	-6.47	-2.075	3.039	9.41	-1.515	1.038	-6.042	0.366	1510068846
-8.514	-3.131	-2.872	4.272	3.296	1.099	4.546	-6.69	1.486	-3.418	4.028	-0.427	6.409	10.296	-1.802	-1.526	-5.615	-3.113	-9.237	-0.83	0.185	5.432	0.61	-0.671	-0.075	10.311	0.664	-0.793	-6.348	-1.709	4.181	9.241	-0.315	0.793	-3.967	-0.305	1510068846
-8.281	-3.689	-3.821	4.639	3.662	1.465	3.718	-7.299	1.231	-3.174	4.15	-0.061	5.978	10.324	-1.657	-1.343	-5.92	-2.502	-9.233	-1.058	0.317	5.005	0.916	-0.488	0.124	10.377	0.641	-0.61	-6.042	-1.709	2.22	9.381	-0.65	0.549	-2.075	0.061	1510068846
-8.729	-3.789	-4.73	4.272	3.723	1.648	3.718	-7.299	1.231	-3.418	1.77	0.488	5.802	10.344	-1.732	-1.343	-6.348	-2.136	-9.903	-1.718	0.354	4.578	0.977	-0.671	0.078	10.479	0.416	-0.61	-5.92	-1.465	1.194	9.643	-1.515	0.549	-2.075	0.061	1510068846
-9.418	-3.506	-5.337	3.296	3.052	1.404	3.584	-8.385	1.192	-3.418	0.732	0.854	5.916	10.408	-1.554	-1.404	-6.531	-1.831	-10.82	-1.794	0.307	4.395	0.793	-0.793	0.047	10.508	0.37	-0.427	-5.554	-1.221	1.194	9.643	-1.515	0.488	-3.235	-0.183	1510068846
-9.312	-3.391	-4.99	2.93	2.014	1.343	4.002	-10.671	1.863	-3.357	1.709	1.099	5.923	10.427	-1.459	-1.465	-6.042	-1.465	-10.896	-1.511	0.217	4.211	0.366	-0.732	0.535	10.637	0.634	0	-5.127	-1.221	0.799	10.611	-2.176	0.305	-2.258	-0.549	1510068846
-8.8	-3.591	-4.261	2.869	1.77	1.465	4.002	-10.671	1.863	-4.15	1.892	0.977	5.894	10.249	-1.308	-1.343	-5.31	-1.282	-10.28	-1.792	0.223	4.028	0.488	-0.732	0.882	10.561	0.776	0.305	-4.456	-1.16	0.205	10.424	-1.988	0.305	-2.258	-0.549	1510068846
-8.55	-3.452	-3.835	3.235	1.77	1.648	3.881	-11.154	2.793	-3.967	3.479	-0.183	5.882	9.768	-0.975	-0.977	-4.517	-0.977	-9.737	-1.793	0.182	3.906	0.366	-0.732	0.752	10.09	0.892	0.244	-3.723	-0.916	0.528	9.976	-1.628	0.305	-2.136	-0.977	1510068846
-8.629	-3.298	-3.705	3.357	1.282	1.709	3.053	-9.915	2.785	-3.235	6.226	-1.526	5.846	9.308	-0.443	-0.488	-3.235	-0.427	-9.399	-1.546	0.128	3.662	0.366	-0.549	0.641	9.579	1.047	0.122	-3.235	-0.732	1.164	9.703	-1.39	0.122	-2.869	-0.916	1510068846
-8.282	-2.875	-3.439	3.845	1.221	1.587	3.053	-9.915	2.785	-2.38	6.775	-2.625	5.666	8.996	0.13	0	-2.258	0.061	-9.208	-1.587	-0.018	3.54	0.427	-0.305	0.693	9.257	1.235	0.122	-2.808	-0.549	1.164	9.703	-1.39	0.122	-2.869	-0.916	1510068846
-8.642	-2.35	-3.482	3.479	1.587	1.221	0.674	-7.897	1.983	-1.587	5.859	-2.686	5.373	9.089	0.53	0.244	-1.77	0.488	-9.147	-1.532	-0.212	3.357	0.305	-0.244	0.878	9.33	1.303	0.122	-2.258	-0.366	1.97	9.35	-1.077	-0.061	-3.174	-0.732	1510068846
-8.922	-2.216	-3.185	3.662	0.732	1.038	0.395	-7.309	1.294	-1.038	3.235	-2.258	5.276	9.262	0.939	0.366	-1.221	0.793	-9.129	-1.573	-0.476	3.296	0.366	-0.061	1.144	9.464	1.396	0.122	-2.075	-0.366	1.254	9.594	-0.776	-0.549	-2.747	-0.427	1510068846
-9.077	-1.763	-3.329	3.235	0.977	0.549	0.395	-7.309	1.294	-0.793	0.793	-1.343	5.251	9.399	1.396	0.305	-0.488	0.977	-9.161	-1.529	-0.743	3.235	0.366	0	1.257	9.532	1.398	0	-1.709	-0.305	1.254	9.594	-0.776	-0.549	-2.747	-0.427	1510068846
-9.143	-1.853	-3.096	2.808	-0.244	0.427	1.443	-6.743	1.176	-0.854	-0.183	-0.427	4.91	9.588	1.767	0.122	0.061	1.099	-9.183	-1.237	-0.816	3.052	0.305	0.305	1.488	9.752	1.369	-0.305	-1.587	-0.305	0.735	9.837	-0.549	-0.122	-2.625	-0.549	1510068846
-9.734	-1.973	-2.566	2.441	-0.793	0.854	1.842	-6.563	1.121	-1.282	0.183	0.549	4.394	9.918	1.921	-0.061	-0.061	0.916	-9.144	-1.152	-0.752	2.869	0.244	0.549	1.623	10.146	1.366	-0.671	-1.648	-0.122	1.026	9.415	-0.628	-0.549	-3.357	-0.793	1510068846
-9.19	-0.937	-1.989	2.747	-0.183	0.977	1.842	-6.563	1.121	-2.014	0.793	1.343	4.039	10.128	2.21	-0.244	-0.366	0.549	-9.284	-0.565	-0.733	2.441	0.366	0.916	1.73	10.395	1.597	-1.16	-1.648	-0.061	2.082	9.544	-0.553	-0.549	-3.357	-0.793	1510068846
-9.36	-1.232	-3.169	1.282	1.343	0.427	2.339	-6.899	1.108	-2.502	1.587	2.075	3.79	10.306	2.437	-0.366	-0.488	0.061	-9.259	-0.604	-0.742	2.014	1.16	1.404	1.787	10.581	1.908	-1.343	-1.892	0	2.262	9.38	-0.898	-0.61	-2.869	-0.671	1510068846
-10.221	-2.99	-3.488	0.366	-0.122	0.366	2.546	-7.567	1.217	-2.502	1.709	2.563	3.743	10.813	2.659	-0.549	-0.366	-0.488	-10.971	-0.037	-1.06	1.709	1.038	1.404	1.811	10.848	2.292	-1.648	-1.892	0.305	1.075	10.27	-0.941	-0.427	-1.648	-0.977	1510068847
-11.186	-4.656	-3.352	0.549	-0.732	0.366	2.768	-8.516	0.932	-2.197	1.099	2.563	3.528	11.07	2.597	-0.793	-0.427	-1.038	-12.493	0.758	-0.416	1.709	1.038	1.404	2.194	10.997	2.763	-1.77	-2.502	0.061	1.075	10.27	-0.941	-0.549	-2.136	-0.977	1510068847
-10.213	-5.29	-2.663	1.526	-2.075	0.305	3.145	-10.249	0.657	-1.587	-0.427	2.136	2.991	11.255	1.997	-1.221	-1.587	-1.404	-12.75	0.889	0.039	1.282	-0.854	1.648	2.369	10.801	3.746	-1.282	-1.526	-0.549	3.474	12.309	1.841	-0.977	-3.357	0.244	1510068847
-9.442	-4.88	-1.437	1.831	-2.014	0.366	3.722	-11.885	0.551	-1.282	-1.343	1.404	2.857	10.762	1.386	-1.404	-2.625	-1.404	-10.582	0.541	1.194	1.282	-0.793	1.099	0.802	9.807	4.405	-0.916	-0.732	-0.732	3.564	11.332	1.505	-2.197	-3.601	1.648	1510068847
-9.533	-3.829	-1.476	1.343	-0.793	0.366	4.577	-12.295	0.609	-1.099	-0.61	0.366	3.112	9.944	1.104	-1.465	-2.014	-0.732	-9.682	1.074	1.718	1.648	-0.061	0.488	-1.33	8.448	4.676	-1.038	-0.061	-0.305	0.993	12.031	0.254	-2.197	-3.235	3.723	1510068847
-9.123	-3.976	-1.745	0.732	0.122	-0.122	4.839	-10.996	0.914	-1.221	1.892	-0.977	2.833	9.813	0.935	-1.587	-0.793	0.122	-9.442	1.704	1.468	1.404	0	0.244	-2.16	8.05	4.987	-0.732	-0.916	-0.122	-0.432	11.165	0.665	-1.038	-2.991	4.028	1510068847
-8.545	-4.165	-1.4	1.099	-1.465	-0.244	4.365	-10.572	1.111	-1.038	3.662	-1.831	1.834	9.841	0.836	-1.709	-1.282	0.488	-9.31	1.668	1.142	1.16	0.183	-0.061	-1.336	8.344	4.644	-0.244	-1.892	-0.305	-0.111	11.372	1.095	-0.793	-2.808	4.395	1510068847
-7.913	-3.652	-0.559	0.977	-0.427	0.366	3.322	-10.413	0.597	-0.183	3.052	-2.075	1.248	9.107	0.938	-1.526	-2.502	0.427	-9.15	1.376	0.9	1.343	0.122	-0.244	-0.242	8.137	4.461	-0.122	-1.831	-0.305	-0.111	11.372	1.095	-0.793	-2.808	4.395	1510068847
-8.28	-3.255	-0.456	1.16	-0.305	0.61	2.473	-9.961	0.163	0.732	0.977	-2.136	1.707	8.506	1.309	-1.16	-2.197	0	-8.917	1.505	0.615	1.465	0.183	-0.427	0.305	7.73	4.388	0.061	-1.16	-0.305	1.145	9.533	1.024	0.061	-1.038	4.333	1510068847
-7.782	-3.374	-0.468	0.916	-0.305	0.122	2.607	-8.625	-0.059	0.732	0.244	-2.014	2.043	8.297	1.754	-0.854	-1.099	-0.305	-8.818	1.843	0.462	1.221	0.061	-0.671	0.281	7.549	4.384	0.183	-1.16	-0.183	0.986	8.723	0.912	0.366	2.136	3.113	1510068847
-8.019	-3.232	-0.099	0.854	-0.244	0.122	2.607	-8.625	-0.059	0.732	0.244	-2.014	2.036	8.278	1.906	-0.488	-0.977	-0.488	-9.063	2.001	0.2	1.038	0.122	-0.793	0.556	7.569	4.273	0.305	-1.343	-0.244	-0.354	8.326	-0.256	0.366	2.136	3.113	1510068847
-8.166	-2.853	0.056	0.732	0.671	0.305	2.868	-8.394	-0.148	0.671	1.404	-1.404	2.105	8.274	1.957	-0.122	-1.282	-0.61	-9.272	2.011	-0.033	0.732	-0.122	-0.793	1.237	7.811	4.395	0.488	-1.038	-0.427	-0.477	7.736	0.01	0.366	0	2.625	1510068847
-8.128	-2.323	0.275	0.427	1.587	0.244	2.196	-8.302	-0.572	0.793	1.953	-0.732	2.522	8.315	2.046	0.244	-1.038	-0.732	-9.301	1.887	-0.239	0.427	-0.305	-0.977	1.494	7.897	4.267	0.61	-0.671	-0.488	0.648	7.746	0.255	2.197	-1.831	0.732	1510068847
-8.844	-1.894	0.099	-0.427	1.343	0.366	2.196	-8.302	-0.572	0.732	1.16	-0.427	3.031	8.311	2.296	0.671	-0.305	-0.793	-9.006	1.94	-0.279	0.183	-0.122	-1.099	1.471	7.941	4.128	0.793	-0.549	-0.427	0.648	7.746	0.255	2.197	-1.831	0.732	1510068847
-9.477	-1.881	-0.481	-0.244	0.793	0.549	2.284	-8.348	-0.524	0.671	0.671	-0.122	3.51	8.378	2.576	1.038	0.366	-0.732	-8.879	2.162	-0.311	-0.183	-0.061	-1.099	1.669	7.983	4.082	0.916	-0.488	-0.427	2.596	8.085	0.95	1.038	-0.488	-1.038	1510068847
-9.701	-1.615	-0.456	-0.488	1.343	0.549	2.662	-8.525	-0.033	0.549	0.61	0.244	3.854	8.476	2.772	1.221	0.977	-0.427	-8.865	1.786	-0.251	-0.732	0.122	-1.282	1.672	8.01	4.016	1.099	-0.488	-0.305	7.779	8.647	0.167	1.465	-1.282	-0.977	1510068847
-11.645	-3.59	-1.169	-1.038	-1.099	0.366	2.662	-8.525	-0.033	0.549	0.854	0.671	4.087	8.705	2.982	1.221	1.099	0.122	-9.061	1.255	-0.15	-1.038	0.916	-1.587	1.278	8.181	3.821	1.221	-0.366	0	9.149	9.422	-1.055	1.465	-1.282	-0.977	1510068847
-10.499	-4.393	-1.128	-0.305	1.038	0.122	2.616	-8.726	0.2	0.671	0.977	0.977	4.097	9.591	2.985	1.038	0.61	0.61	-10.728	0.065	-0.438	-1.282	0.854	-1.465	0.935	9.028	3.29	1.099	-0.488	0.305	2.645	9.776	-0.602	-0.122	2.38	0.61	1510068847
-11.495	-5.856	-1.574	0.305	-1.77	-0.305	2.457	-9.117	0.269	0.732	0.427	1.16	3.963	10.97	2.635	0.61	-0.427	0.854	-11.98	-1.394	-0.249	-1.038	0.916	-1.221	1.069	10.578	2.859	1.465	-0.244	0.183	6.76	11.563	1.299	-0.549	-1.282	-2.136	1510068847
-8.921	-4.045	-1.458	0.244	0.977	-0.305	2.157	-9.543	0.165	0.549	-0.977	1.221	4.018	12.467	2.061	0.122	-1.221	0.732	-12.528	-2.309	-0.324	-0.305	-0.977	-1.282	1.077	12.199	2.326	1.831	0.244	-0.183	6.76	11.563	1.299	2.93	2.258	0.305	1510068847
-8.608	-3.529	-2.988	-0.732	0.977	-0.671	2.469	-9.972	0.479	-0.061	-1.343	1.404	4	12.861	1.18	-0.122	-1.465	0.732	-10.609	-2.083	0.444	0	-1.404	-1.038	0.636	12.752	1.872	1.282	0.916	-0.305	-0.173	10.04	-0.548	0.244	-0.061	0.305	1510068847
-8.252	-3.984	-3.189	-0.854	0.916	-0.427	3.083	-8.672	2.224	-0.61	-0.549	1.77	3.967	11.52	0.723	0.122	-0.732	1.16	-9.385	-2.248	1.038	-0.61	-0.671	-0.61	-0.15	11.48	1.682	0.488	0.61	-0.122	1.133	9.618	-0.871	-0.122	-0.061	-1.953	1510068847
-8.588	-3.84	-3.238	-0.732	0.488	0	3.083	-8.672	2.224	-0.977	0.977	1.709	3.627	10.202	0.366	0.305	0.244	1.526	-8.855	-2.494	1.284	-0.671	-0.366	-0.488	-0.992	9.981	1.014	-0.427	0.549	0.305	2.298	9.11	-0.961	-0.122	-0.061	-1.953	1510068847
-8.951	-3.98	-3.346	-0.549	0.427	-0.244	3.057	-7.617	2.773	-0.916	2.319	1.221	2.958	9.677	-0.085	0.183	0.366	1.221	-9.203	-2.717	1.104	-0.854	0.183	-0.305	-1.257	9.531	0.851	-0.427	0.549	0.427	1.445	9.695	-1.28	0.061	0.793	-1.16	1510068847
-8.735	-4.171	-3.31	-0.427	0.671	-0.427	2.548	-7.781	2.945	-0.427	2.319	0.183	2.511	10.05	-0.483	-0.244	-0.183	0.366	-9.879	-2.973	0.621	-0.61	-0.305	-0.244	-0.946	10.134	0.76	0.183	0.488	0.244	0.744	9.985	-0.849	0	-0.244	-0.854	1510068847
-8.378	-4.262	-3.279	-0.366	0.854	-0.61	1.676	-8.857	2.476	0.244	0.244	-0.732	2.61	10.247	-0.635	-0.305	-1.038	-0.549	-9.758	-3.164	0.546	-0.488	-0.488	-0.122	-0.312	10.59	0.639	0.488	0.122	-0.244	0.744	9.985	-0.849	0.183	-0.671	-1.16	1510068848
-8.349	-4.057	-3.376	0.122	0.671	-0.671	1.543	-9.555	2.188	0.61	-1.526	-1.221	3.165	9.912	-0.54	-0.122	-0.977	-0.916	-9.589	-3.211	0.573	-0.183	-0.916	-0.061	0.039	10.232	0.935	0.244	0.305	-0.549	0.995	10.033	-0.623	0	-0.427	-1.404	1510068848
-8.154	-3.808	-3.508	0.244	0.305	-0.671	1.811	-7.921	2.241	0.427	-1.099	-1.465	3.602	9.531	-0.526	0.183	0.061	-0.916	-9.203	-2.993	0.697	-0.061	-1.099	0.061	-0.187	9.78	1.022	-0.305	0.549	-0.61	0.656	9.885	-0.717	-0.244	-0.183	-1.16	1510068848
-8.268	-3.749	-3.321	0.244	0.061	-0.671	1.811	-7.921	2.241	0	0.244	-1.343	3.62	9.429	-0.396	0.366	1.038	-0.916	-8.677	-3.132	0.901	0.122	-0.977	0.122	-0.592	9.542	1.072	-0.671	0.488	-0.671	0.882	9.39	-1.135	-0.244	-0.183	-1.16	1510068848
-8.703	-3.906	-3.244	0.732	-0.305	-0.61	1.517	-7.352	1.971	-0.305	0.793	-0.916	3.304	9.482	-0.303	0.305	0.793	-0.854	-8.356	-3.168	1.127	0.305	-0.977	0.244	-1.16	9.402	1.031	-0.854	0.244	-0.671	1.59	9.382	-0.892	-0.061	-0.671	-1.099	1510068848
-9.003	-4.168	-2.99	1.221	-0.61	-0.183	1.232	-7.279	1.463	-0.366	0.549	-0.61	3.162	9.671	-0.108	0.061	0.061	-0.916	-8.333	-3.675	1.333	0.671	-0.488	0.305	-1.776	9.461	0.991	-0.732	-0.122	-0.549	2.578	9.592	-0.255	-0.488	-0.122	-0.549	1510068848
-9.079	-3.943	-2.82	1.648	-0.549	0.427	1.232	-7.279	1.463	-0.61	0.366	-0.366	3.243	10.362	0.066	-0.427	-0.549	-0.916	-8.673	-3.63	1.328	1.221	-0.305	0.549	-2.127	10.02	0.919	-0.732	-0.488	-0.366	2.578	9.592	-0.255	-0.488	-0.122	-0.549	1510068848
-9.058	-4.029	-3.145	0.854	-0.854	0.305	1.486	-7.495	1.398	-1.038	0.61	-0.061	3.311	11.063	0.178	-0.916	-1.099	-0.854	-9.03	-3.078	1.57	1.404	0.549	0.854	-1.973	10.682	1.431	-0.61	-0.793	-0.305	2.21	9.719	-0.932	-0.793	-0.305	0	1510068848
-8.557	-4.059	-2.877	0.732	-1.16	0.122	1.877	-8.538	1.412	-1.465	0.732	0.122	3.246	11.614	0.263	-1.099	-1.77	-0.671	-10.325	-1.899	1.268	1.709	-0.305	1.16	-1.294	11.364	1.89	-0.671	-1.099	-0.366	2.755	9.758	-0.513	-0.732	-0.488	0.366	1510068848
-8.781	-4.829	-2.518	0.793	-1.465	0.122	1.877	-8.538	1.412	-1.709	0.854	0.427	3.298	11.405	0.595	-0.977	-1.892	-0.488	-9.711	-1.196	1.505	1.404	0.305	1.282	-0.556	11.114	2.546	-0.671	-1.77	-0.488	3.384	9.665	0.518	-0.732	-0.488	0.366	1510068848
-8.549	-5.058	-1.799	1.465	-1.709	0.427	2.073	-9.747	1.442	-1.465	0.977	0.793	3.467	10.162	1.058	-0.671	-0.793	-0.366	-9.354	-1.064	1.639	1.526	0.488	0.977	-0.392	9.804	2.956	-0.854	-1.343	-0.244	4.093	10.716	0.696	-0.488	-0.427	1.099	1510068848
-8.436	-3.907	-0.858	1.404	0	0.671	2.411	-9.606	0.989	-0.854	0.793	0.732	3.155	9.368	1.351	-0.671	0.122	-0.122	-9.353	-0.581	1.499	1.953	0.732	0.732	-0.696	8.745	3.096	-1.282	-0.732	0.122	4.394	11.5	1.778	-0.488	-0.427	4.089	1510068848
-9.329	-3.108	-0.372	0.916	-0.488	0.549	2.411	-9.606	0.989	-0.549	0.61	0.305	2.474	9.418	1.306	-0.854	-0.122	0.061	-9.475	0.743	1.292	1.892	0.671	0.61	-0.802	8.598	3.772	-0.793	-0.549	0.122	4.394	11.5	1.778	-0.488	-0.427	4.089	1510068848
-10.279	-3.535	-0.483	0.549	-0.366	0.122	2.531	-9.698	0.714	-0.366	0.488	-0.061	2.083	9.743	1.413	-0.793	-1.221	0.244	-10.052	1.721	1.103	1.16	0.916	0.488	-0.5	9.009	4.247	-0.183	-1.16	0	-0.861	9.826	-1.19	-1.404	-0.183	4.211	1510068848
-9.424	-3.651	-0.09	0.305	-0.366	-0.061	2.726	-9.978	0.597	-0.244	0.61	0.122	2.414	9.954	1.897	-0.244	-1.526	0.122	-10.377	1.617	0.749	0.61	0.671	0.305	0.227	9.447	4.31	0	-1.526	0.183	-1.531	9.256	-0.971	-0.305	-0.244	2.319	1510068848
-8.326	-3.033	0.19	0.122	0.244	0.305	2.939	-10.308	0.299	0.122	0.916	0.427	3.064	9.885	2.458	0.183	-0.061	-0.061	-9.726	1.386	0.592	0.366	0.488	0.122	1.053	9.485	4.191	0	-1.16	0.305	-0.519	8.527	-0.56	-0.122	-0.305	0.305	1510068848
-7.718	-2.559	0.054	-0.366	1.099	0.61	2.934	-10.326	-0.153	0.61	0.366	0.244	3.283	9.281	2.707	0.244	1.343	-0.061	-8.855	1.609	0.705	0.122	0.916	-0.061	1.166	8.826	4.018	-0.244	-0.488	0.549	0.968	8.35	0.042	0.366	-0.977	-1.343	1510068848
-7.705	-2.793	-0.526	-1.099	2.197	0.427	2.956	-9.801	-0.164	0.793	-0.244	-0.427	3.072	8.652	2.678	0.122	1.587	0.183	-8.626	2.073	0.684	-0.244	1.221	-0.122	0.707	7.998	3.89	-0.366	-0.244	0.793	1.409	8.422	0.784	-0.061	1.526	-2.563	1510068848
-10.283	-3.979	-1.232	-1.221	1.16	-0.122	3.001	-8.97	0.238	0.732	-0.122	-1.099	2.805	8.629	2.451	0	0.732	0.427	-9.636	2.202	0.565	-0.977	2.014	-0.061	0.479	7.909	4.004	-0.122	-0.244	1.038	1.409	8.422	0.784	0.916	2.869	-2.808	1510068848
-10.325	-5.14	-1.738	0.671	0.427	0.122	2.942	-8.681	0.432	0.977	0.305	-1.343	2.905	9.489	2.277	-0.122	0.122	0.549	-10.914	0.672	-0.173	-1.648	1.343	-0.122	0.634	8.777	3.918	0.366	-0.427	0.916	1.519	12.023	-0.572	-0.305	-0.549	-2.686	1510068848
-9.217	-3.756	-1.492	0.366	0.549	0.61	1.934	-9.892	-0.636	1.404	-0.122	-1.404	3.137	10.501	2.09	-0.244	-0.183	0.61	-9.981	-0.953	-0.362	-0.854	0.427	-0.488	0.761	9.885	3.353	0.671	-0.61	0.793	7.588	11.429	1.668	1.282	-3.967	-1.831	1510068848
-8.725	-2.723	-1.481	-0.854	0.977	0.671	1.934	-9.892	-0.636	1.831	-2.014	-1.587	3.485	10.359	1.896	-0.488	0	0.671	-9.366	-1.129	-0.25	-0.183	1.16	-0.61	0.301	9.804	3.028	0.427	-0.183	0.916	3.649	9.284	0.928	-0.122	-0.916	-0.977	1510068848
-9.697	-3.058	-2.303	-0.61	0.305	0.244	1.958	-9.41	-0.744	1.587	-3.357	-1.77	3.424	9.684	1.531	-0.671	0.183	0.977	-9.682	-0.676	-0.52	0	1.038	-0.366	-0.029	9.137	2.887	0.183	-0.122	1.038	0.134	9.415	-0.821	0.183	2.136	0.122	1510068848
-9.325	-3.628	-2.509	-0.244	0.061	0.122	3.129	-7.381	1.654	0.427	-2.869	-1.526	2.996	9.68	1.304	-0.671	-0.549	1.099	-9.862	-0.714	-0.852	-0.183	0.916	-0.305	0.371	9.287	2.668	0.366	-0.854	0.854	1.882	10.203	0.054	0.183	-0.977	-1.221	1510068848
-8.701	-3.265	-2.279	-0.366	0.427	0.427	3.129	-7.381	1.654	-1.038	0.305	-0.61	2.968	9.879	1.294	-0.549	-1.221	0.732	-9.832	-0.818	-1.037	-0.366	0.977	-0.305	1.116	9.772	2.332	0.427	-1.16	0.671	1.962	9.857	0.383	0.305	-0.427	-1.099	1510068848
-8.951	-3.163	-2.552	-0.122	0.427	0.488	3.204	-7.666	1.904	-1.221	2.625	0.549	3.389	9.802	1.414	-0.366	-0.671	0.305	-9.7	-0.945	-1.151	-0.244	0.732	-0.244	1.725	9.842	2.254	0.244	-0.916	0.549	1.53	9.563	-0.343	0.305	0.916	-0.977	1510068849
-9.156	-3.124	-2.719	0.122	0.122	0.488	2.571	-8.252	1.937	-0.916	2.502	1.221	3.718	9.58	1.556	-0.305	0.366	0	-9.728	-1.186	-1.273	-0.122	0.793	-0.122	1.67	9.607	2.278	0.061	-0.488	0.549	1.39	9.655	-0.557	0.305	0.061	-0.671	1510068849
-9.167	-2.906	-2.749	0	0.061	0.488	1.939	-8.364	1.822	-0.549	0.61	1.16	3.606	9.587	1.644	-0.244	0.427	0	-9.812	-1.273	-1.436	-0.061	0.549	-0.183	1.322	9.507	2.15	-0.244	-0.61	0.549	2.013	9.755	0.019	0.061	-0.366	-0.366	1510068849
-9.17	-2.699	-2.677	0	0.061	0.488	2.487	-8.562	2.003	0	0	1.099	3.571	9.611	1.724	-0.366	-0.183	-0.061	-9.701	-1.129	-1.442	0	0.854	-0.122	1.291	9.484	2.193	-0.061	-0.916	0.427	1.561	9.708	-0.3	-0.244	0	-0.061	1510068849
-9.098	-2.501	-2.647	-0.183	0.244	0.427	2.567	-8.995	2.694	0.244	0.854	0.916	3.711	9.615	1.784	-0.61	-0.488	-0.183	-9.782	-0.907	-1.646	0.061	0.549	-0.061	1.384	9.471	2.174	-0.061	-0.854	0.366	0.985	9.842	-0.498	-0.061	-0.061	0.061	1510068849
-9.209	-2.522	-2.687	-0.244	0.183	0.305	2.567	-8.995	2.694	0.122	0.977	0.732	3.811	9.459	1.754	-0.671	-0.732	-0.183	-9.583	-0.78	-1.729	-0.061	0.732	-0.061	1.704	9.371	2.217	0.122	-0.916	0.244	0.985	9.842	-0.498	-0.244	0	0.061	1510068849
-9.282	-2.586	-2.737	-0.305	-0.061	0.244	2.39	-8.915	2.528	0.244	-0.061	0.549	3.953	9.284	1.778	-0.549	-0.793	-0.122	-9.622	-0.755	-1.828	-0.183	0.732	-0.122	1.938	9.244	2.165	0.061	-0.977	0.183	0.86	9.92	-0.312	-0.061	-0.061	0.061	1510068849
-9.216	-2.539	-2.634	-0.427	-0.122	0.183	2.798	-8.576	2.263	0.549	-0.549	0.488	4.192	9.179	1.822	-0.366	-0.488	-0.183	-9.673	-0.774	-1.916	-0.244	0.732	-0.122	2.149	9.174	2.131	0	-0.793	0.244	0.949	9.802	-0.254	-0.183	0.122	-0.122	1510068849
-9.183	-2.541	-2.598	-0.427	-0.061	0.183	2.798	-8.576	2.263	0.854	-0.671	0.183	4.369	9.149	1.932	-0.244	-0.061	-0.183	-9.599	-0.76	-2.017	-0.305	0.732	-0.061	2.326	9.141	2.127	0.061	-0.488	0.244	1.032	9.817	-0.184	0.061	0.244	-0.061	1510068849
-9.251	-2.601	-2.615	-0.366	-0.122	0.122	2.921	-8.601	1.973	0.977	-0.793	-0.061	4.5	9.199	2.098	-0.122	0.305	-0.183	-9.643	-0.798	-2.22	-0.305	0.671	-0.122	2.372	9.193	2.07	0.122	-0.305	0.244	0.86	9.822	-0.105	-0.122	0.305	-0.122	1510068849
-9.235	-2.545	-2.632	-0.427	-0.061	0.122	3.053	-8.575	1.628	0.854	-0.793	-0.305	4.56	9.231	2.196	-0.061	0.366	-0.122	-9.658	-0.787	-2.335	-0.305	0.671	-0.122	2.373	9.189	2.09	0.244	-0.183	0.244	0.869	9.893	-0.171	-0.061	0.244	-0.061	1510068849
-9.243	-2.528	-2.625	-0.427	-0.061	0.122	3.053	-8.575	1.628	0.732	-0.671	-0.549	4.565	9.367	2.254	-0.061	0.244	0	-9.707	-0.805	-2.499	-0.305	0.549	-0.122	2.377	9.305	2.07	0.244	-0.183	0.305	0.841	9.829	-0.096	-0.061	0.244	-0.061	1510068849
-9.229	-2.493	-2.554	-0.244	-0.122	0.061	2.94	-8.536	1.487	0.549	-0.488	-0.732	4.6	9.394	2.338	-0.122	0.183	0.244	-9.612	-0.812	-2.601	-0.244	0.488	-0.122	2.426	9.307	2.071	0.305	-0.122	0.244	0.931	9.833	-0.038	-0.061	0.122	-0.061	1510068849
-9.197	-2.412	-2.466	-0.244	-0.061	0.061	2.895	-8.514	1.506	0.488	-0.244	-0.732	4.496	9.324	2.32	-0.122	0.061	0.427	-9.57	-0.782	-2.634	-0.244	0.549	-0.122	2.384	9.226	2.05	0.244	0	0.244	0.891	9.871	-0.073	-0.061	0.183	0	1510068849
-9.22	-2.393	-2.492	-0.244	0.061	0	2.846	-8.265	1.748	0.244	-0.061	-0.61	4.386	9.325	2.304	-0.061	-0.061	0.61	-9.561	-0.775	-2.841	-0.183	0.305	-0.122	2.504	9.24	2.03	0.305	0.061	0.244	0.739	9.818	-0.018	-0.122	0.122	0	1510068849
-9.377	-2.393	-2.47	-0.183	-0.122	0	2.71	-8.247	1.849	-0.183	-0.122	-0.488	4.292	9.375	2.354	0	0.061	0.61	-9.564	-0.769	-2.894	-0.183	0.305	-0.183	2.646	9.327	1.976	0.244	0.061	0.183	1.007	9.804	0.004	-0.122	0.122	-0.061	1510068849
-9.402	-2.341	-2.439	-0.183	-0.122	0	2.633	-8.348	1.707	-0.305	-0.061	-0.366	4.145	9.349	2.298	0.122	0.183	0.549	-9.741	-0.762	-3.077	-0.061	-0.061	-0.183	2.729	9.336	1.962	0.183	0.183	0.183	1.066	9.899	0.084	-0.122	0	0	1510068849
-9.374	-2.291	-2.419	-0.122	0.061	-0.061	2.633	-8.348	1.707	-0.305	-0.244	-0.122	4.035	9.463	2.302	0.183	0.244	0.427	-9.609	-0.77	-3.096	-0.061	-0.061	-0.183	2.729	9.336	1.962	0.183	0.183	0.183	1.066	9.899	0.084	0	0.122	0.061	1510068849
-9.411	-2.2	-2.469	-0.183	0.061	-0.122	2.62	-8.571	1.784	0.061	-0.305	0.183	4.015	9.503	2.433	0.305	0.305	0.244	-9.422	-0.773	-3.057	-0.122	0	-0.122	2.729	9.336	1.962	0.183	0.183	0.183	0.852	9.871	0.06	-0.122	0	0	1510068849
-9.368	-2.224	-2.411	-0.122	-0.183	-0.183	2.53	-8.549	2.149	0	-0.427	0.305	3.982	9.382	2.609	0.244	0.427	0.122	-9.43	-0.809	-2.996	-0.183	0.061	-0.122	2.552	9.311	1.908	0	0.061	0	1.207	9.877	0.092	-0.061	-0.183	-0.061	1510068849
-9.31	-2.199	-2.428	-0.122	-0.061	-0.122	2.696	-8.364	2.354	-0.244	-0.244	0.366	3.791	9.234	2.574	0.122	0.122	0.061	-9.577	-0.768	-3.052	-0.122	-0.061	0	2.57	9.154	1.89	-0.122	0.061	0	1.3	9.801	0.066	-0.061	-0.061	-0.122	1510068849
-9.426	-2.211	-2.452	-0.061	-0.122	0	2.754	-8.272	2.226	-0.366	-0.183	0.427	3.857	9.265	2.639	0.061	-0.061	-0.122	-9.326	-0.67	-2.95	-0.183	-0.244	0	2.774	9.208	1.956	0.061	0	-0.122	1.327	9.786	0.09	0	0.061	-0.061	1510068849
-9.446	-2.077	-2.415	-0.061	-0.122	0	2.768	-8.347	2.164	-0.244	-0.183	0.488	4.094	9.36	2.76	0	0.183	-0.305	-9.327	-0.763	-2.919	-0.183	0	-0.061	2.607	9.234	1.945	-0.061	0.122	0	1.28	9.847	0.037	-0.122	-0.061	0.061	1510068849
-9.406	-2.068	-2.354	-0.122	-0.061	-0.061	2.865	-8.51	2.157	-0.183	-0.183	0.61	4.187	9.378	2.745	-0.061	0.305	-0.427	-9.414	-0.776	-2.974	-0.183	0	-0.061	2.432	9.196	2.016	0	0	0	1.28	9.847	0.037	-0.183	-0.122	0.061	1510068849
-9.414	-2.208	-2.395	-0.061	-0.061	0	2.982	-8.664	2.181	-0.122	-0.122	0.732	4.142	9.408	2.609	-0.122	0.061	-0.427	-9.421	-0.731	-3.019	-0.061	0.061	-0.061	2.464	9.227	2.021	0	0	0.061	1.175	9.868	0.022	-0.061	0.061	0	1510068849
-9.338	-2.248	-2.376	-0.061	-0.061	0	3.04	-8.673	2.127	-0.061	-0.244	0.549	4.195	9.424	2.437	-0.183	-0.244	-0.305	-9.402	-0.732	-3.035	-0.122	0.061	-0.061	2.585	9.3	2.019	0	-0.122	0	1.23	9.825	0.109	-0.061	0.061	-0.061	1510068850
-9.329	-2.2	-2.359	-0.061	-0.061	-0.061	3.2	-8.598	2.027	0	-0.305	0.305	4.334	9.357	2.332	-0.183	-0.183	-0.244	-9.416	-0.725	-3.036	-0.122	0.061	-0.061	2.606	9.231	1.977	0	-0.122	-0.061	1.175	9.807	0.129	-0.061	0	0	1510068850
-9.353	-2.217	-2.364	0	-0.061	-0.061	3.341	-8.513	2.035	0	0	0.061	4.313	9.298	2.251	-0.366	0.427	-0.122	-9.439	-0.732	-3.059	-0.122	0	0	2.689	9.15	1.962	-0.061	0	-0.061	1.11	9.822	0.126	-0.061	0	0	1510068850
-9.369	-2.237	-2.381	0	0	-0.061	3.18	-8.47	2.028	-0.122	0	-0.061	4.362	9.329	2.495	-0.854	0.793	0.122	-9.459	-0.725	-3.078	-0.122	0	-0.061	2.693	9.223	1.946	0	0.122	-0.183	1.048	9.844	0.098	-0.061	0	0	1510068850
-9.417	-2.262	-2.412	0	-0.061	-0.122	3.177	-8.491	1.931	-0.244	-0.061	-0.122	4.104	9.281	2.879	-0.549	-0.244	0.244	-9.44	-0.782	-3.113	-0.061	-0.061	-0.061	2.547	9.254	1.936	0.061	0	-0.183	1.092	9.862	0.1	-0.061	-0.122	-0.061	1510068850
-9.336	-2.257	-2.371	0	-0.061	-0.122	3.189	-8.555	1.772	-0.122	0	-0.122	4.291	9.165	2.914	-0.122	-0.916	0.122	-9.426	-0.819	-3.096	0	0	-0.061	2.527	9.282	1.91	0	-0.122	-0.061	1.197	9.832	0.095	-0.061	-0.122	-0.061	1510068850
-9.344	-2.274	-2.353	0.061	-0.061	-0.122	3.104	-8.562	1.761	0.122	-0.061	-0.183	4.383	9.124	2.659	-0.061	-0.305	0.122	-9.473	-0.781	-3.144	0.061	-0.122	0	2.751	9.26	1.887	0	0.061	-0.061	1.126	9.845	0.115	-0.061	0	-0.061	1510068850
-9.341	-2.296	-2.401	0.061	0	-0.183	2.875	-8.524	1.934	0.061	-0.244	-0.366	4.259	9.087	2.627	0.183	-0.061	0	-9.47	-0.788	-3.165	0.061	-0.122	0	2.735	9.251	1.893	0.061	0.122	-0.122	1.126	9.845	0.115	-0.061	-0.061	-0.061	1510068850
-9.423	-2.375	-2.364	0.122	-0.122	-0.183	2.991	-8.522	1.938	-0.183	-0.061	-0.366	4.157	9.07	2.567	0.488	-0.183	-0.122	-9.513	-0.796	-3.157	0.122	-0.244	0	2.661	9.205	1.869	0.061	0.183	-0.183	1.22	9.818	0.117	0.061	-0.122	-0.061	1510068850
-9.31	-2.369	-2.29	0.061	-0.061	-0.305	3.03	-8.502	1.849	-0.305	0.183	-0.244	4.253	9.161	2.335	0.427	0.122	-0.183	-9.574	-0.752	-3.151	0.183	-0.427	0	2.754	9.244	1.89	0.061	0.244	-0.244	1.098	9.893	0.179	0.061	0	0	1510068850
-9.331	-2.463	-2.302	0.061	-0.122	-0.366	2.934	-8.504	1.848	-0.305	0.244	-0.244	4.148	9.234	2.298	0.366	0.061	-0.244	-9.678	-0.672	-3.128	0.183	-0.427	0	2.85	9.355	1.881	0	0.366	-0.366	1.098	9.893	0.179	-0.061	0	-0.061	1510068850
-9.347	-2.492	-2.292	0.122	-0.061	-0.427	2.9	-8.538	1.829	-0.244	-0.183	-0.244	4.118	9.19	2.34	0.549	-0.061	-0.244	-9.683	-0.648	-3.024	0.122	-0.854	0	2.726	9.292	1.909	0.061	0.488	-0.549	0.88	9.915	0.142	0.122	-0.122	-0.061	1510068850
-9.254	-2.525	-2.312	0.061	0	-0.549	3.157	-8.606	1.754	0	0.061	-0.244	4.229	9.287	2.365	0.61	0.183	-0.305	-9.637	-0.628	-2.899	0.122	-0.916	0	2.586	9.336	1.926	0	0.549	-0.488	0.859	9.884	0.074	0	-0.122	-0.122	1510068850
-9.264	-2.613	-2.304	0.061	0	-0.61	3.363	-8.531	1.877	0.122	0.427	-0.427	4.204	9.448	2.359	0.61	0.183	-0.305	-9.68	-0.688	-2.751	0	-0.916	0	2.48	9.44	1.933	0	0.671	-0.61	0.89	9.848	0.03	0.061	-0.183	-0.183	1510068850
-9.225	-2.765	-2.285	0.061	0.061	-0.671	3.24	-8.553	2.107	0.183	0.671	-0.366	4.158	9.451	2.332	0.488	0.183	-0.244	-9.684	-0.696	-2.584	0.061	-1.099	0.061	2.385	9.44	1.952	0	0.671	-0.61	0.852	9.868	0.053	0.183	-0.122	-0.244	1510068850
-9.18	-2.951	-2.318	0.061	-0.061	-0.732	2.839	-8.512	2.28	-0.244	-0.061	-0.549	4.146	9.321	2.35	0.305	0.244	-0.244	-9.674	-0.685	-2.302	0	-1.282	0.061	2.358	9.317	1.992	0	0.793	-0.61	0.809	9.836	0.055	0.122	0	-0.305	1510068850
-9.13	-3.15	-2.383	-0.122	-0.305	-0.854	3.031	-8.324	1.916	-0.366	0.122	-0.488	4.008	9.055	2.332	0.061	0.427	-0.183	-9.685	-0.721	-2.027	0	-1.404	0.061	2.259	9.063	1.983	-0.061	1.038	-0.671	0.851	9.837	0.123	0.244	0	-0.305	1510068850
-9.112	-3.516	-2.242	-0.061	-0.793	-0.854	2.933	-8.217	1.727	-0.305	0.305	-0.366	3.98	9.129	2.449	-0.244	0.61	-0.122	-9.817	-0.809	-1.86	0.122	-1.526	0.183	1.979	9.054	1.939	-0.122	1.282	-0.61	1.017	9.725	0.043	0.183	0.061	-0.305	1510068850
-8.887	-3.716	-2.067	0.61	-0.244	-0.732	2.893	-8.157	1.516	-0.427	0.305	-0.244	3.752	9.155	2.449	-0.183	0.122	-0.183	-9.854	-0.977	-1.732	0.305	-1.953	0.122	1.635	9.025	2.05	-0.061	1.343	-0.671	1.298	9.71	0.038	0.183	0.244	-0.244	1510068850
-8.998	-3.514	-2.076	0.488	-0.244	-0.854	2.894	-8.156	1.245	-0.427	0.366	-0.061	3.752	9.155	2.449	-0.183	0.122	-0.183	-9.857	-0.915	-1.504	0.427	-2.258	0.122	1.549	8.97	2.287	0.061	1.404	-0.854	0.565	9.996	0.105	0.305	0.549	0	1510068850
-9.147	-3.575	-2.027	0.732	-0.61	-0.793	2.716	-8.119	1.109	-0.305	0.061	-0.061	3.752	9.155	2.449	-0.183	0.122	-0.183	-9.933	-0.836	-1.272	0.732	-2.258	0	1.424	9.03	2.395	0	1.343	-0.916	0.565	9.996	0.105	0.244	-0.122	0.305	1510068850
-8.984	-3.348	-1.648	0.793	-0.122	-0.854	2.708	-8.079	1.115	-0.61	0.061	0	3.329	9.144	1.736	0.732	0.122	-0.366	-9.936	-0.691	-1.091	0.916	-2.686	-0.183	1.014	9.042	2.387	-0.122	1.343	-1.099	1.434	9.783	-0.287	0.183	-1.099	0.305	1510068850
-8.963	-3.189	-1.598	0.488	0	-0.854	2.951	-8.312	1.151	-1.282	0.549	0.427	2.848	9.101	1.288	0.916	-0.244	-0.366	-9.746	-0.221	-0.63	0.916	-2.686	-0.183	0.737	8.914	2.704	0.122	1.099	-1.404	1.434	9.783	-0.287	0.305	-0.366	0.427	1510068850
-9.136	-3.302	-1.623	0.488	-0.122	-0.793	2.967	-8.594	0.955	-1.709	1.404	0.854	2.622	9.015	0.945	1.038	-0.854	-0.244	-9.304	0.108	-0.004	0.977	-2.136	-0.61	0.353	8.745	2.966	0.488	0.854	-1.526	0.694	9.7	-0.394	0.122	0.061	0.305	1510068850
-9.106	-3.447	-1.468	0.549	0.061	-0.61	3.112	-8.875	1.036	-1.831	1.953	1.221	2.777	9.299	0.89	1.282	-0.916	-0.305	-9.219	0.112	0.574	0.732	-1.709	-0.732	-0.187	8.898	2.888	0.671	0.488	-1.526	1.302	9.714	-0.416	0.183	-0.488	0	1510068850
-9.037	-3.493	-1.414	0.549	0.244	-0.366	3.146	-9.15	1.285	-1.709	2.686	1.404	3.036	9.936	1.053	1.526	-0.427	-0.427	-9.121	-0.106	0.952	0.549	-1.282	-0.793	-0.559	9.465	2.785	0.854	0.183	-1.343	1.302	9.714	-0.416	0.305	-0.366	0	1510068851
-9.296	-3.6	-1.562	0.549	-0.061	-0.244	3.313	-9.327	1.371	-1.221	3.357	1.465	3.144	10.459	1.233	1.587	-0.122	-0.488	-8.942	-0.56	1.336	0.366	-1.038	-0.793	-0.723	10.014	2.604	0.732	-0.183	-1.16	2.162	9.555	-0.469	0.244	-0.305	-0.061	1510068851
-9.275	-4.003	-1.529	0.732	-0.122	-0.122	3.266	-9.418	1.631	-0.671	3.601	1.099	3.187	10.567	1.489	1.526	0.061	-0.366	-8.692	-1.418	1.681	0.366	-1.038	-0.793	-1.007	10.125	2.281	0.488	-0.61	-0.977	1.767	9.683	-0.181	0.183	0.061	0.061	1510068851
-9.141	-4.168	-1.705	1.16	0.183	0.244	2.517	-9.251	1.773	-0.183	2.563	0.366	3.186	10.957	1.646	1.099	0.122	-0.305	-8.97	-2.168	1.748	0.854	0.244	-0.61	-1.462	10.387	1.792	0.488	-0.61	-0.977	1.767	9.683	-0.181	0.122	-0.061	0.183	1510068851
-8.896	-3.796	-2.297	0.977	0.549	0.305	2.272	-8.995	1.464	-0.061	0.366	-0.366	2.908	11.464	1.455	0.305	-0.427	-0.305	-9.68	-2.153	1.593	1.16	0.061	-0.549	-1.8	10.761	1.456	-0.305	-1.038	-0.305	1.897	9.768	-0.963	0.061	-0.671	0.122	1510068851
-8.771	-3.874	-2.614	0.671	0.61	0.122	2.627	-8.984	1.121	0.183	0.549	-0.671	2.547	11.536	1.093	-0.549	-1.892	-0.366	-9.794	-2.037	1.525	1.16	0.061	-0.549	-1.658	11.038	1.396	-0.122	-1.831	-0.427	1.296	9.793	-1.129	0	-0.244	0.305	1510068851
-8.809	-4.18	-2.655	0.916	0.793	0.244	2.7	-9.069	0.959	0.549	1.038	-0.61	2.682	11.322	0.977	-1.099	-3.113	-0.61	-9.634	-2.214	1.474	1.099	0.183	-0.366	-1.152	11.053	1.194	-0.122	-2.502	-0.366	1.296	9.793	-1.129	-0.122	-0.183	0.244	1510068851
-8.738	-4.071	-2.796	1.221	0.977	0.366	2.482	-9.182	1.379	0.427	1.465	-0.732	3.147	10.782	0.872	-1.343	-3.235	-0.793	-9.515	-2.439	1.43	1.038	0.366	-0.366	-0.775	10.629	0.987	-0.427	-2.747	-0.183	0.86	9.829	-1.442	-0.122	-0.366	0.183	1510068851
-8.862	-3.974	-3.047	1.16	0.732	0.305	2.367	-9.132	1.791	-0.244	1.648	-1.038	3.42	10.294	0.536	-1.526	-2.808	-0.977	-9.403	-2.638	1.416	1.038	0.366	-0.366	-0.54	10.143	0.874	-0.671	-2.625	0	1.306	9.796	-1.459	-0.305	-0.854	0.122	1510068851
-8.946	-4.11	-2.999	1.221	0.549	0.366	2.431	-9.077	1.522	-0.305	2.258	-1.282	3.585	10.133	0.206	-1.526	-2.808	-0.977	-9.377	-2.83	1.315	1.221	0.366	-0.305	-0.498	9.941	0.819	-0.732	-2.441	0.122	1.306	9.796	-1.459	-0.366	-0.671	0.244	1510068851
-8.763	-4.218	-2.96	1.221	0.488	0.427	2.177	-9.082	1.359	-0.122	2.38	-1.648	3.613	10.136	-0.166	-1.892	-2.38	-1.282	-9.525	-2.741	1.183	1.526	0.366	-0.244	-0.621	9.923	0.775	-0.61	-2.136	0.122	0.786	9.828	-1.233	-0.427	-0.793	0.305	1510068851
-8.707	-4.332	-2.805	1.526	0.122	0.427	1.735	-9.164	1.54	-0.183	2.075	-2.136	3.551	10.074	-0.538	-1.953	-2.747	-1.221	-9.335	-2.741	1.171	1.526	0.366	-0.244	-0.599	9.973	0.793	-0.549	-2.319	0	0.97	9.777	-1.084	-0.488	-1.038	0.183	1510068851
-8.719	-4.321	-2.5	2.014	0.244	0.549	1.75	-8.931	1.553	-0.427	1.831	-2.014	3.645	9.889	-0.792	-1.709	-3.174	-1.038	-9.222	-2.866	1.226	1.77	0.488	0	-0.555	9.891	0.916	-0.427	-2.38	-0.122	0.97	9.777	-1.084	-0.366	-1.038	0.305	1510068851
-8.831	-4.181	-2.458	2.319	0.305	0.61	1.83	-8.434	1.473	-0.427	2.136	-1.709	3.89	9.866	-0.807	-1.343	-3.052	-0.854	-9.237	-2.828	1.224	2.014	0.427	0.183	-0.64	9.868	1.037	-0.488	-2.014	-0.122	1.032	9.701	-1.023	-0.549	-1.099	0.488	1510068851
-8.686	-4.052	-2.439	2.441	0.366	0.549	1.65	-7.882	1.4	-0.427	2.197	-1.404	4.076	10.104	-0.712	-0.977	-2.319	-0.549	-9.594	-2.525	1.172	2.014	0.427	0.183	-0.684	10.171	1.22	-0.549	-1.831	-0.183	1.576	9.726	-1.008	-0.549	-1.587	0.671	1510068851
-8.545	-3.913	-2.461	1.587	0.244	0.122	1.324	-7.742	1.364	-0.61	1.587	-1.038	3.78	10.282	-0.601	-0.61	-1.831	-0.244	-10.151	-1.76	1.011	2.319	0.122	0.488	-0.508	10.384	1.53	-0.671	-1.831	-0.427	1.576	9.726	-1.008	-0.488	-1.77	0.732	1510068851
-8.443	-4.375	-1.991	1.099	-0.183	-0.122	1.605	-7.953	0.939	-0.671	1.465	-0.183	3.323	9.958	-0.272	-0.122	-2.014	-0.061	-10.302	-1.025	1.008	2.197	0.122	0.671	-0.029	10.179	1.936	-0.549	-1.831	-0.732	1.12	9.727	-0.421	-0.671	-1.099	0.854	1510068851
-8.364	-3.957	-1.331	1.099	-0.061	0	1.863	-8.4	1.002	-0.61	1.282	0.427	2.964	9.682	0.195	0.305	-1.831	-0.183	-10.191	-0.164	0.945	2.197	0.122	0.671	0.592	9.856	2.304	-0.488	-1.526	-0.977	0.709	9.839	-0.17	-0.122	-1.221	0.854	1510068851
-8.771	-3.912	-1.261	1.648	0.671	0.122	1.976	-8.774	1.195	-0.671	1.465	0.793	2.779	9.216	0.781	0.305	-1.831	-0.183	-9.055	0.011	1.324	2.014	-0.671	0.671	0.749	9.33	2.918	-0.183	-1.221	-1.221	0.709	9.839	-0.17	-0.122	-1.16	1.038	1510068851
-8.996	-4.234	-1.207	1.77	0.61	0.305	2.141	-9.031	1.054	-0.549	1.221	0.977	2.903	9.016	1.579	1.221	0.244	-0.61	-8.774	-0.651	1.334	1.709	0.549	0.244	-0.08	8.703	3.066	-0.244	-1.038	-0.854	0.712	9.617	-0.028	-0.671	-1.343	0.916	1510068851
-9.423	-4.014	-1.147	1.892	0.549	0.488	2.238	-8.949	0.833	-0.244	0.732	0.732	2.547	9.617	2.168	0.916	1.099	-0.427	-9.587	-0.622	0.967	1.709	0.549	0.244	-1.218	8.626	2.917	-0.671	-1.038	-0.305	2.619	9.591	-0.299	-0.427	-2.197	0.61	1510068851
-9.467	-4.181	-1.04	2.563	0.793	0.366	2.408	-8.824	0.462	-0.122	0.122	0.488	1.614	10.35	2.174	0.183	-0.122	-0.122	-9.862	-0.409	0.794	2.319	0.366	0.244	-1.121	9.28	3.299	-0.122	-1.709	-0.61	2.619	9.591	-0.299	-0.793	-1.831	0.854	1510068851
-9.594	-4.268	-1.089	2.563	0.732	0	2.407	-8.959	-0.061	-0.122	-0.977	0.305	0.951	10.753	2.115	-0.366	-2.686	-0.122	-10.233	-0.386	0.547	2.441	0.427	-0.122	-0.957	9.839	3.419	-0.122	-2.258	-0.61	2.151	10.491	0.898	-0.732	-2.075	1.343	1510068851
-9.612	-4.221	-0.955	2.625	0.977	-0.061	2.611	-9.106	-0.033	-0.427	-1.892	0.427	1.382	10.872	2.278	-0.61	-3.418	-0.183	-10.448	-0.104	0.394	2.441	0.427	-0.122	-0.81	10.011	3.381	-0.122	-2.808	-0.488	1.458	10.765	0.743	-0.549	-3.479	1.465	1510068851
-9.49	-4.267	-0.908	2.93	1.77	0	3.277	-9.17	0.181	-1.16	-1.343	0.977	1.818	10.872	2.315	-0.793	-2.93	-0.366	-10.151	0.014	0.378	2.747	0.305	-0.183	-0.223	10.177	3.327	-0.244	-2.991	-0.488	1.458	10.765	0.743	-1.16	-4.883	1.221	1510068851
-9.379	-4.021	-0.685	3.235	1.221	0.244	4.133	-9.321	0.513	-1.77	1.16	1.587	1.887	10.505	2.08	-0.977	-2.686	-0.61	-9.806	-0.172	0.273	2.747	0.305	-0.183	-0.217	9.889	3.175	-0.366	-3.113	-0.427	2	10.046	-0.38	-1.648	-5.676	0.977	1510068852
-8.899	-3.789	-0.797	3.113	1.465	0.305	4.479	-9.271	0.925	-2.197	3.723	1.77	1.855	10.007	1.782	-1.16	-3.113	-0.61	-9.473	-0.154	0.28	2.93	0.244	-0.305	-0.409	9.369	3.001	-0.488	-3.235	-0.366	3.042	9.496	-0.48	-2.197	-5.554	0.732	1510068852
-8.734	-3.789	-0.949	3.357	1.16	0.366	4.161	-8.967	1.109	-2.38	4.7	1.465	1.977	9.668	1.443	-1.343	-3.54	-0.549	-9.369	0.006	0.281	3.357	0.244	-0.244	-0.438	9.056	2.934	-0.488	-3.357	-0.427	3.042	9.496	-0.48	-2.075	-4.944	0.427	1510068852
-8.403	-3.722	-0.993	3.235	1.221	0.305	3.783	-8.586	1.208	-2.136	4.211	0.854	2.133	9.49	1.145	-1.404	-3.662	-0.549	-9.287	0.213	0.234	3.357	0.244	-0.244	-0.345	8.898	2.811	-0.366	-3.296	-0.427	2.899	9.28	0.524	-2.808	-3.052	0.366	1510068852
-8.368	-3.744	-0.971	3.113	1.465	0.244	3.673	-8.501	1.346	-1.404	3.418	0.427	2.211	9.515	0.964	-1.282	-3.662	-0.61	-9.507	0.461	0.115	3.418	0.366	-0.244	-0.065	9.074	2.852	-0.366	-3.418	-0.488	2.355	9.073	0.671	-2.991	-1.953	0	1510068852
-8.635	-3.833	-1.169	3.113	1.892	0.305	3.858	-8.628	1.541	-0.549	3.479	0.244	2.312	9.631	0.842	-1.038	-3.601	-0.732	-9.792	0.644	0.002	3.296	0.427	-0.183	0.249	9.3	3.004	-0.305	-3.418	-0.61	2.355	9.073	0.671	-2.93	-2.197	-0.183	1510068852
-8.772	-3.917	-1.247	3.052	2.136	0.244	3.647	-9.015	1.8	-0.122	3.296	-0.122	2.527	9.647	0.975	-0.61	-3.296	-0.793	-9.966	0.713	-0.066	3.296	0.427	-0.183	0.517	9.399	3.173	-0.244	-3.418	-0.732	1.723	9.502	0.997	-3.174	-3.296	-0.122	1510068852
-8.884	-4.066	-1.279	2.991	2.136	0.244	3.636	-9.424	1.511	0.305	2.869	-0.488	2.657	9.55	1.256	-0.305	-2.808	-0.793	-9.926	0.577	-0.108	3.174	0.244	-0.244	0.531	9.274	3.182	-0.244	-3.418	-0.793	1.263	9.61	1.461	-3.296	-3.967	-0.305	1510068852
-8.729	-4.084	-1.231	3.235	2.136	0.366	3.698	-9.704	1.02	0.732	2.625	-0.793	2.588	9.514	1.394	-0.305	-2.869	-0.732	-9.926	0.577	-0.108	3.235	0.183	-0.366	0.372	9.118	3.152	-0.244	-3.296	-0.854	1.263	9.61	1.461	-3.357	-5.92	-0.793	1510068852
-8.662	-3.85	-1.272	3.296	2.319	0.671	3.595	-9.668	0.561	1.038	2.686	-1.16	2.452	9.447	1.426	-0.366	-3.357	-0.549	-9.926	0.577	-0.108	3.235	0.183	-0.366	0.194	8.981	3.146	-0.122	-3.418	-0.977	1.128	9.507	0.835	-2.441	-6.653	-0.977	1510068852
-8.648	-3.591	-1.175	3.235	2.319	0.854	3.381	-9.373	0.209	1.099	2.502	-1.404	2.548	9.416	1.493	-0.366	-3.662	-0.427	-9.67	0.718	-0.022	3.235	0.183	-0.366	0.103	8.916	3.291	0.122	-3.418	-0.977	1.854	8.524	-0.481	-1.831	-6.47	-1.099	1510068852
-8.939	-3.493	-1.195	3.052	2.014	0.854	3.341	-9.002	-0.03	0.977	2.625	-1.465	2.548	9.416	1.493	-0.366	-3.662	-0.427	-9.635	0.81	0.011	3.418	0.122	-0.549	0.139	9.079	3.299	0.183	-3.418	-0.916	1.854	8.524	-0.481	-0.427	-6.897	-1.343	1510068852
-9.516	-3.594	-1.413	3.174	1.77	0.854	3.313	-8.86	-0.248	0.793	2.991	-1.221	2.657	9.735	1.68	-0.183	-3.357	-0.244	-9.811	0.949	-0.017	3.479	0.183	-0.61	0.246	9.263	3.358	0.183	-3.479	-0.854	4.27	9.142	-1.638	1.343	-6.165	-1.221	1510068852
-9.3	-3.374	-1.48	2.93	2.136	0.916	3.285	-8.835	-0.54	0.732	3.357	-0.916	2.676	9.921	1.843	-0.122	-3.235	-0.183	-9.818	0.632	-0.201	3.296	0.366	-0.61	0.315	9.46	3.319	0.244	-3.601	-0.793	4.754	9.828	-1.431	0.916	-6.287	-1.343	1510068852
-9.893	-3.622	-1.635	2.38	1.16	0.977	3.211	-8.949	-0.804	0.61	3.357	-0.732	2.747	9.977	1.999	-0.122	-3.052	-0.244	-9.781	0.567	-0.161	3.235	0.671	-0.732	0.347	9.533	3.1	0.183	-3.662	-0.671	4.754	9.828	-1.431	-0.366	-5.249	-1.587	1510068852
-10.036	-3.441	-1.183	3.052	0.427	1.099	3.228	-9.019	-1	0.427	2.808	-0.732	2.736	9.854	2.021	-0.305	-3.113	-0.183	-9.873	0.372	-0.177	3.235	0.671	-0.732	0.45	9.467	2.908	0.183	-3.662	-0.671	6.746	9.079	-0.496	-0.183	-1.709	-1.404	1510068852
-9.628	-3.301	-1.732	3.174	0.793	0.916	3.371	-8.87	-0.993	0.061	2.686	-0.977	2.781	9.775	1.926	-0.427	-3.296	-0.183	-9.842	0.059	-0.243	3.174	0.366	-0.732	0.457	9.385	2.787	0.183	-3.54	-0.61	5.195	10.044	0.297	0.854	-2.014	-0.61	1510068852
-8.845	-3.323	-1.613	2.502	1.16	0.977	3.365	-8.522	-0.841	-0.427	2.93	-1.282	2.92	10.04	1.818	-0.549	-3.418	-0.183	-9.818	-0.083	-0.447	3.052	0.427	-0.732	0.322	9.641	2.47	0.061	-3.723	-0.488	5.195	10.044	0.297	0.916	1.892	-0.427	1510068852
-9.281	-3.427	-1.775	2.319	0.671	1.038	3.255	-8.446	-0.683	-0.854	3.235	-1.343	3.019	10.079	1.646	-0.732	-3.54	-0.183	-9.521	-0.065	-0.304	3.052	0.427	-0.732	0.483	9.831	2.285	0.061	-3.906	-0.488	2.662	9.591	0.812	-0.244	-3.357	0.122	1510068852
-9.192	-3.527	-1.541	2.808	0.793	0.916	3.015	-8.55	-0.439	-1.221	3.296	-1.343	3.15	9.759	1.452	-0.793	-3.54	-0.183	-9.691	-0.476	-0.295	2.991	0.671	-0.61	0.705	9.617	2.119	-0.061	-3.845	-0.488	3.549	9.494	0.127	0.244	-3.723	-0.122	1510068852
-8.643	-3.353	-1.9	2.563	1.953	0.793	2.896	-8.524	0.092	-1.526	3.296	-1.465	3.296	9.66	1.197	-0.793	-3.418	-0.244	-9.847	-0.73	-0.279	2.808	0.549	-0.488	0.636	9.479	1.918	-0.183	-3.601	-0.427	3.549	9.494	0.127	-0.061	-1.892	0.366	1510068852
-8.982	-3.643	-2.33	2.014	1.648	0.916	2.866	-8.387	0.531	-1.709	3.601	-1.526	3.408	10.072	0.956	-0.793	-3.296	-0.305	-9.783	-0.724	-0.14	2.808	0.549	-0.488	0.648	9.914	1.833	-0.122	-3.418	-0.366	1.4	9.661	-0.158	0.183	-1.343	0	1510068852
-8.884	-3.713	-2.717	2.197	1.282	0.732	2.689	-8.64	0.95	-1.709	3.906	-1.709	3.628	10.335	0.805	-0.793	-3.052	-0.427	-9.635	-1.102	-0.105	2.686	0.671	-0.305	0.559	10.298	1.687	-0.183	-3.418	-0.366	1.071	9.941	-0.095	0.244	-1.099	-0.305	1510068852
-8.419	-3.663	-2.984	2.319	1.953	0.854	2.418	-9.014	1.196	-1.526	3.784	-1.648	3.779	10.18	0.742	-0.793	-2.686	-0.366	-9.473	-1.665	0.011	2.502	0.732	-0.122	0.251	10.155	1.482	-0.305	-3.357	-0.244	1.071	9.941	-0.095	0.488	-1.831	-0.427	1510068852
-8.399	-3.676	-3.504	2.441	1.709	1.099	2.315	-9.148	1.608	-1.343	3.784	-1.648	3.717	10.001	0.624	-0.977	-2.686	-0.305	-9.625	-1.968	0.043	2.502	0.732	-0.122	-0.071	9.884	1.221	-0.305	-3.357	-0.244	1.379	9.539	-0.93	0.244	-1.648	-0.427	1510068852
-8.557	-3.6	-4.017	2.319	1.709	1.099	2.216	-9.038	1.933	-1.221	4.15	-1.77	3.638	10.122	0.465	-1.282	-2.93	-0.305	-9.928	-1.96	-0.112	2.625	0.854	-0.061	-0.167	9.944	1.145	-0.488	-2.991	-0.061	0.983	9.702	-1.284	0.427	-1.221	-0.244	1510068853
-8.874	-3.509	-4.225	2.136	1.587	1.038	1.847	-8.989	1.869	-1.038	3.723	-1.892	3.552	10.301	0.154	-1.404	-3.418	-0.366	-10.153	-1.867	-0.345	2.625	0.732	-0.122	-0.017	10.19	1.109	-0.305	-3.052	-0.122	0.983	9.702	-1.284	0.305	-1.648	-0.122	1510068853
-9	-3.254	-4.067	2.075	1.16	0.977	1.645	-9.448	2.03	-0.916	3.052	-1.709	3.598	10.121	-0.071	-1.282	-3.723	-0.305	-10.045	-1.811	-0.48	2.625	0.732	-0.122	0.33	10.209	1.084	-0.244	-3.235	-0.244	0.419	10.103	-1.482	0.061	-2.014	-0.061	1510068853
-8.988	-3.212	-3.925	1.953	1.099	0.916	1.599	-9.677	2.046	-0.671	2.747	-1.343	3.807	9.74	-0.055	-1.038	-3.418	-0.366	-9.866	-1.876	-0.659	2.686	0.549	-0.061	0.604	9.945	1.168	-0.244	-3.174	-0.366	0.374	10.017	-1.48	0	-2.014	-0.122	1510068853
-8.775	-3.262	-3.768	2.014	0.793	0.854	1.587	-9.349	2.013	-0.549	2.563	-0.916	3.98	9.574	0.062	-0.732	-2.686	-0.488	-9.92	-1.742	-0.86	2.686	0.488	-0.061	0.745	9.793	1.165	-0.366	-2.869	-0.366	0.374	10.017	-1.48	0.183	-1.77	-0.427	1510068853
-8.677	-3.202	-3.563	2.258	0.732	0.854	1.665	-8.905	2.029	-0.671	2.563	-0.549	4	9.605	0.27	-0.488	-2.258	-0.61	-9.83	-1.68	-0.98	2.686	0.488	-0.061	0.998	9.822	1.19	-0.427	-2.747	-0.427	0.603	9.799	-1.306	0.122	-1.465	-0.549	1510068853
-8.844	-2.992	-3.649	2.441	0.854	0.732	1.72	-8.614	1.938	-0.793	2.686	-0.183	4.022	9.714	0.498	-0.366	-2.197	-0.61	-9.816	-1.724	-1.119	2.686	0.305	0.061	1.121	9.912	1.284	-0.427	-2.625	-0.549	0.678	9.787	-1.345	0.061	-1.953	-0.488	1510068853
-8.954	-2.845	-3.543	2.563	0.732	0.732	1.709	-8.226	1.798	-0.854	2.686	0.183	4.152	9.822	0.834	-0.244	-2.136	-0.549	-9.762	-1.693	-1.235	2.686	0.061	0.183	1.061	9.956	1.375	-0.488	-2.625	-0.61	0.678	9.787	-1.345	0	-2.197	-0.427	1510068853
-8.96	-2.616	-3.345	2.625	0.977	0.732	1.743	-7.957	1.668	-1.099	2.441	0.549	4.292	9.935	1.208	-0.244	-1.953	-0.488	-9.568	-1.653	-1.279	2.686	0.061	0.183	1.049	9.988	1.363	-0.61	-2.686	-0.549	1.214	9.705	-1.395	-0.061	-2.197	-0.305	1510068853
-9.105	-2.409	-3.399	2.625	0.916	0.732	1.799	-7.934	1.562	-1.282	2.075	0.977	4.247	9.861	1.415	-0.305	-1.831	-0.366	-9.439	-1.515	-1.325	2.747	0.061	0.183	1.107	9.892	1.404	-0.732	-2.686	-0.549	0.932	9.72	-1.347	-0.183	-2.014	-0.244	1510068853
-9.199	-2.341	-3.478	2.747	0.488	0.732	1.967	-7.961	1.558	-1.526	1.77	1.282	4.116	9.741	1.609	-0.427	-1.953	-0.305	-9.365	-1.43	-1.275	2.625	0.183	0.366	1.233	9.775	1.37	-0.793	-2.808	-0.488	0.932	9.72	-1.347	-0.244	-2.258	-0.244	1510068853
