# Supplementary material for: A deep learning approach for lower back-pain risk prediction during manual lifting
Source: PLoS One. 2021 Feb 19;16(2):e0247162. doi: 10.1371/journal.pone.0247162 (PMC7894914; doi:10.1371/journal.pone.0247162)
Supplement: S1 Data — (ZIP) [file pone.0247162.s001.zip › source-used/Subject_01_P1_Zone11_T2.csv]

Side_A_x	Side_A_y	Side_A_z	Side_G_x	Side_G_y	Side_G_z	LtWt_A_x	LtWt_A_y	LtWt_A_z	LtWt_G_x	LtWt_G_y	LtWt_G_z	RtWt_A_x	RtWt_A_y	RtWt_A_z	RtWt_G_x	RtWt_G_y	RtWt_G_z	Back_A_x	Back_A_y	Back_A_z	Back_G_x	Back_G_y	Back_G_z	UArm_A_x	UArm_A_y	UArm_A_z	UArm_G_x	UArm_G_y	UArm_G_z	Thig_A_x	Thig_A_y	Thig_A_z	Thig_G_x	Thig_G_y	Thig_G_z	Time_stp
-9.388	-2.621	-1.852	0	0	0.061	9.28	0.827	3.502	0.061	0.122	-0.061	10.917	0.853	0.93	-0.183	-0.061	0.061	-9.711	-0.541	-0.749	0	0.122	0	2.058	9.051	3.606	-0.183	-0.183	0	0.609	9.886	0.379	-0.061	0	0	1510067809
-9.424	-2.622	-1.828	0	0	0	9.214	1.026	3.346	0	-0.122	-0.183	10.829	0.857	1.054	-0.366	-0.061	0.122	-9.812	-0.538	-0.775	0	0.061	0	1.971	9.022	3.503	-0.061	-0.183	-0.061	0.622	9.855	0.361	-0.061	-0.061	0	1510067809
-9.41	-2.608	-1.855	-0.061	-0.061	0	8.917	1.011	3.461	0.061	0	-0.122	10.737	0.874	1.214	-0.366	-0.061	0.061	-9.833	-0.522	-0.773	0	0.061	0	1.971	9.022	3.503	-0.061	-0.244	-0.061	0.689	9.89	0.371	-0.061	0	0	1510067809
-9.361	-2.625	-1.818	-0.061	-0.061	0	9.065	0.974	3.491	0.061	-0.061	-0.061	10.798	0.837	1.091	-0.244	-0.183	-0.061	-9.806	-0.499	-0.805	-0.061	0	0	2.062	9.082	3.554	-0.061	-0.305	-0.061	0.614	9.915	0.433	-0.061	0	0	1510067809
-9.354	-2.623	-1.806	-0.061	0	0	9.164	1.081	3.403	0.244	-0.183	-0.061	10.896	0.681	0.834	-0.122	0.061	-0.122	-9.793	-0.518	-0.778	-0.061	0	0	2.285	8.953	3.564	-0.122	-0.183	0	0.557	9.892	0.409	-0.061	-0.061	0	1510067809
-9.402	-2.665	-1.833	-0.061	-0.061	0	9.204	1.166	3.382	-0.122	0.061	0.061	10.835	0.707	1.006	-0.061	0.122	-0.061	-9.802	-0.482	-0.776	-0.061	-0.061	-0.061	2.285	8.953	3.564	-0.183	0.061	0.061	0.616	9.886	0.388	-0.061	0	0	1510067809
-9.4	-2.621	-1.858	-0.061	-0.061	0	9.099	1.077	3.411	0	0.061	0	10.829	0.767	1.267	-0.183	-0.183	0.061	-9.804	-0.489	-0.741	-0.061	-0.061	0	2.024	8.882	3.499	0	0.061	-0.061	0.616	9.875	0.421	0	0	0	1510067809
-9.38	-2.594	-1.83	-0.061	-0.061	0	9.146	1.087	3.234	0	0.061	0	11.058	0.764	0.958	-0.244	0.244	0.122	-9.772	-0.542	-0.749	-0.061	-0.061	-0.061	2.062	9.016	3.552	0.061	-0.122	0	0.598	9.912	0.392	-0.061	0	0	1510067809
-9.392	-2.592	-1.817	-0.061	0	0	8.96	1.059	3.139	0.122	0.061	0.061	10.885	0.81	0.973	-0.244	-0.122	0.244	-9.784	-0.514	-0.775	-0.061	0	-0.061	2.062	9.016	3.552	0	-0.061	0.061	0.607	9.871	0.414	0	0	0	1510067809
-9.408	-2.594	-1.838	-0.061	-0.061	-0.061	9.17	1.02	3.212	-0.061	-0.183	-0.061	10.935	0.764	1.176	-0.122	-0.366	0.244	-9.817	-0.513	-0.779	-0.061	-0.061	-0.061	2.03	9.074	3.533	0.061	0	-0.061	0.656	9.889	0.392	0	0	0	1510067809
-9.398	-2.597	-1.802	-0.061	0	-0.061	9.13	1.104	3.021	-0.061	-0.183	-0.061	10.919	0.572	0.921	0.061	0.122	0.061	-9.749	-0.551	-0.758	-0.061	-0.061	-0.061	2.354	9.007	3.573	0	-0.122	0.061	0.653	9.898	0.385	-0.061	0	0	1510067809
-9.42	-2.619	-1.841	0	-0.061	0	9.173	1.166	3.162	-0.183	-0.061	-0.061	10.597	0.627	0.965	0.244	0.061	-0.061	-9.756	-0.553	-0.733	-0.061	0	-0.061	2.354	9.007	3.573	-0.122	0.122	0.183	0.648	9.898	0.403	0	0	0	1510067809
-9.391	-2.607	-1.823	0	-0.122	0	8.909	0.851	3.752	-0.061	-0.305	-0.122	10.77	0.865	1.343	0.061	-0.061	0	-9.784	-0.513	-0.736	-0.061	0	-0.061	2.102	8.915	3.534	-0.061	0.305	0.061	0.653	9.89	0.406	0	0	0	1510067810
-9.39	-2.535	-1.806	-0.061	-0.061	-0.061	9.015	0.803	3.871	-0.061	-0.305	-0.122	10.992	0.89	1.073	-0.122	0.183	0.183	-9.75	-0.54	-0.754	-0.061	0.061	-0.061	1.681	8.853	3.397	0.061	0	0.061	0.702	9.865	0.398	0	0	0	1510067810
-9.441	-2.588	-1.796	-0.061	-0.061	-0.061	9.075	0.813	3.642	0.305	0.366	-0.061	10.7	0.886	0.94	-0.366	-0.061	0.183	-9.744	-0.573	-0.746	0	0.061	-0.061	1.763	8.97	3.492	0.061	-0.183	-0.061	0.642	9.886	0.426	0	0	0	1510067810
-9.452	-2.572	-1.843	-0.061	-0.061	0	9.278	0.951	3.492	0.671	-0.122	-0.244	10.557	0.855	1.018	-0.366	-0.244	0	-9.792	-0.54	-0.755	-0.061	0.122	-0.061	1.95	9.136	3.553	0.061	-0.183	-0.122	0.683	9.887	0.41	0	-0.061	-0.061	1510067810
-9.423	-2.565	-1.824	-0.122	-0.061	0	9.164	1.195	3.253	0.488	-0.061	-0.183	10.783	0.668	0.784	0	-0.122	-0.183	-9.792	-0.557	-0.774	-0.061	0.061	-0.061	2.131	9.167	3.578	-0.061	-0.183	-0.122	0.706	9.903	0.377	0	0	0	1510067810
-9.396	-2.573	-1.812	-0.122	-0.061	0	9.195	1.483	2.914	0.488	-0.061	-0.183	10.915	0.331	0.567	0.305	0.061	-0.244	-9.749	-0.577	-0.786	-0.061	0.061	-0.061	2.287	9.165	3.584	-0.122	-0.061	0	0.73	9.904	0.386	-0.061	0.061	0	1510067810
-9.403	-2.626	-1.861	-0.061	-0.061	0	9.18	1.57	2.756	-0.427	0.305	-0.061	11.018	0.184	0.689	0.61	0.061	-0.183	-9.768	-0.584	-0.791	-0.061	0.122	0	2.346	8.989	3.49	-0.122	0.183	0.061	0.69	9.881	0.404	0	0.061	0	1510067810
-9.398	-2.647	-1.86	0	-0.061	0	9.197	1.519	2.896	-0.977	0.366	-0.061	10.917	0.537	1.031	0.61	0.366	-0.183	-9.793	-0.586	-0.836	0	0.122	-0.061	1.866	9.018	3.528	0	0.244	0.183	0.624	9.885	0.394	0	0	0	1510067810
-9.354	-2.606	-1.854	0	-0.061	0	8.336	0.368	4.392	-0.977	0.366	-0.061	10.852	1.126	2.306	-0.183	-0.549	0.122	-9.828	-0.615	-0.907	0	0.061	-0.061	1.866	9.018	3.528	0	0.183	0	0.648	9.9	0.397	0	-0.061	0	1510067810
-9.397	-2.59	-1.853	0	0	-0.061	9.215	0.968	3.801	0.488	0.305	-0.122	11.088	1.074	1.471	-0.427	0.183	0.122	-9.799	-0.583	-0.909	0	0.122	-0.061	1.581	8.865	3.372	0.244	-0.366	-0.061	0.614	9.892	0.347	0	-0.061	0	1510067810
-9.444	-2.564	-1.889	0	-0.061	0	9.106	0.965	3.42	0.61	-0.183	-0.183	10.974	0.886	1.394	-0.671	-0.122	0.122	-9.796	-0.604	-0.91	0	0.122	-0.061	2.317	9.208	3.549	-0.122	-0.427	-0.061	0.614	9.887	0.365	0	-0.061	0	1510067810
-9.424	-2.545	-1.811	0	0	0	9.201	1.267	3.316	0.61	-0.183	-0.183	10.822	0.61	1.202	-0.61	-0.183	0	-9.835	-0.584	-0.97	-0.061	0	0	2.317	9.208	3.549	-0.061	-0.244	-0.061	0.651	9.922	0.377	0	-0.061	0	1510067810
-9.406	-2.542	-1.818	0	0	-0.061	9.201	1.267	3.316	0.427	0	-0.183	10.921	0.3	0.746	-0.244	0.061	-0.061	-9.784	-0.62	-0.924	0	0	-0.061	2.389	9.064	3.515	-0.122	-0.183	0	0.712	9.9	0.382	0	0	0	1510067810
-9.416	-2.57	-1.853	0	-0.061	-0.061	9.095	1.688	2.888	-0.427	0.122	0	10.862	0.086	0.386	0.183	0.061	0	-9.763	-0.569	-0.93	0	0	-0.061	2.421	8.941	3.454	-0.183	0.061	0.061	0.694	9.9	0.373	0	0	0	1510067810
-9.396	-2.562	-1.821	0	-0.061	0	9.196	1.7	2.718	-0.916	0.183	-0.061	10.852	0.011	0.255	0.671	0.061	0	-9.767	-0.604	-0.939	0	0	0	2.407	8.908	3.402	-0.061	0.183	0.122	0.683	9.877	0.36	0	-0.061	-0.061	1510067810
-9.433	-2.555	-1.824	0.061	0	0	9.196	1.7	2.718	-0.916	0.183	-0.061	10.451	1.02	1.591	0.305	-0.305	-0.183	-9.769	-0.627	-0.945	0	0	-0.061	2.339	8.847	3.402	0.061	0.366	0.122	0.689	9.884	0.371	0	-0.061	0	1510067810
-9.405	-2.543	-1.839	0.061	0	0	8.358	0.159	5.077	0.671	-0.488	0	11.05	1.186	2.171	-0.61	0.061	0.122	-9.817	-0.595	-0.934	0	0	0	1.566	8.954	3.372	0.183	0.244	-0.305	0.718	9.89	0.354	0	-0.061	0	1510067810
-9.394	-2.516	-1.845	0	0	0	9.247	0.924	3.9	0.366	0.488	0	11.16	0.982	1.211	-0.366	0.122	0.122	-9.739	-0.584	-0.947	0	0.061	-0.061	1.566	8.954	3.372	0.183	-0.671	0	0.679	9.908	0.331	-0.061	-0.061	0	1510067810
-9.449	-2.515	-1.852	0	-0.061	0	9.155	1.055	3.448	0.366	0.488	0	10.987	0.732	1.116	-0.427	-0.183	0.122	-9.759	-0.613	-0.904	0	0.122	-0.061	2.293	9.268	3.697	-0.061	-0.366	-0.122	0.691	9.861	0.342	-0.061	-0.122	-0.061	1510067810
-9.414	-2.555	-1.843	0	0	0	9.135	1.221	3.377	0.305	-0.244	-0.122	10.7	0.486	1.019	-0.366	-0.122	0	-9.82	-0.615	-0.956	0	0	0	2.211	9.044	3.435	-0.061	-0.183	-0.122	0.745	9.887	0.333	0	-0.061	-0.061	1510067810
-9.393	-2.582	-1.858	0	0	-0.061	8.878	1.497	3.249	-0.061	0	0	10.759	0.24	0.719	-0.061	-0.244	-0.122	-9.774	-0.602	-0.956	0.061	0	-0.061	2.211	9.044	3.435	-0.122	-0.183	-0.061	0.731	9.903	0.341	-0.061	0	-0.061	1510067810
-9.392	-2.609	-1.842	0	-0.061	-0.061	9.103	1.62	3.144	-0.061	0	0	10.782	0.048	0.374	0.305	0.122	-0.122	-9.789	-0.577	-0.983	0	0	-0.061	2.42	8.96	3.376	-0.061	-0.061	0	0.657	9.889	0.362	0	-0.061	-0.061	1510067810
-9.398	-2.641	-1.811	0	-0.061	-0.061	9.189	1.564	3.039	-0.366	0	0.061	10.607	0.005	0.035	0.977	-0.061	-0.244	-9.787	-0.592	-0.938	0	0	-0.061	2.469	8.928	3.409	-0.061	0.183	0	0.644	9.895	0.349	-0.061	0	-0.061	1510067810
-9.441	-2.585	-1.818	0	0	-0.061	8.918	0.835	3.537	-0.732	0.366	0.305	10.11	0.979	1.946	0.122	-1.221	-0.305	-9.801	-0.573	-0.947	0	0	0	2.327	8.998	3.48	-0.061	0.305	0	0.626	9.893	0.378	0	-0.061	-0.061	1510067810
-9.422	-2.577	-1.849	-0.061	0	-0.061	8.75	0.496	4.144	0.305	-0.366	0.061	11.269	0.965	1.663	-0.244	0.427	-0.244	-9.799	-0.604	-0.999	0	-0.061	-0.061	1.534	8.969	3.385	0.183	0.061	-0.305	0.585	9.911	0.348	0	0	-0.061	1510067810
-9.411	-2.622	-1.849	-0.061	-0.061	-0.061	9.012	0.937	3.152	0.305	-0.366	0.061	10.984	0.772	0.976	0	0.061	-0.183	-9.774	-0.589	-0.959	0	0.061	-0.061	1.945	9.123	3.444	-0.061	-0.549	0	0.561	9.906	0.352	0	-0.061	-0.122	1510067811
-9.404	-2.653	-1.849	0	0	-0.061	9.012	0.937	3.152	-0.244	-0.183	0.183	10.862	0.681	1.004	0	-0.122	-0.305	-9.844	-0.597	-0.987	0	-0.061	-0.061	2.395	9.201	3.613	-0.122	0	-0.122	0.622	9.903	0.341	0	0.061	-0.122	1510067811
-9.342	-2.665	-1.84	-0.061	0	-0.061	8.527	1.236	3.596	-0.061	-0.183	0.183	10.543	0.544	1.25	-0.122	0.183	-0.488	-9.822	-0.559	-0.947	-0.061	-0.122	-0.061	2.241	9.07	3.407	-0.061	0	-0.183	0.597	9.927	0.313	0	0.061	-0.122	1510067811
-9.384	-2.692	-1.821	-0.061	0	-0.122	7.343	1.261	3.699	0.061	-0.244	0.244	9.385	0.487	1.732	-0.366	0.549	-1.16	-9.747	-0.553	-0.843	-0.061	0	-0.061	1.952	8.971	3.313	0	0	-0.183	0.591	9.877	0.36	0	0	-0.122	1510067811
-9.394	-2.705	-1.846	-0.061	-0.061	-0.061	7.343	1.261	3.699	0.122	-0.61	0.793	7.884	0.632	2.157	-0.549	1.221	-2.441	-9.729	-0.547	-0.785	-0.061	0.061	0	2.324	8.844	3.263	0.305	0.061	0.183	0.624	9.874	0.358	0.061	0.061	-0.122	1510067811
-9.363	-2.702	-1.832	-0.122	-0.061	-0.061	5.947	1.154	3.692	0.122	-0.061	2.136	6.661	1.487	2.393	-0.793	2.197	-4.272	-9.74	-0.54	-0.798	-0.061	0.122	0	2.419	8.898	3.35	0.305	0.732	0.305	0.56	9.909	0.345	0	0.061	-0.061	1510067811
-9.29	-2.661	-1.768	-0.061	-0.061	-0.061	3.47	-0.494	3.059	-0.427	1.831	6.409	5.835	2.987	1.66	-1.099	0.793	-5.92	-9.763	-0.537	-0.894	0	0.061	0	2.273	8.954	3.249	0.366	0.916	0.244	0.591	9.872	0.361	0	0.061	-0.061	1510067811
-9.41	-2.588	-1.798	0	-0.122	-0.061	1.737	-3.113	1.967	-0.793	-7.874	7.324	6.035	5.52	0.901	-1.099	-4.272	-7.08	-9.774	-0.59	-1.097	-0.061	-0.122	0	2.19	8.89	3.321	0.183	0.61	-0.061	0.682	9.83	0.389	0	0	-0.061	1510067811
-9.434	-2.537	-1.811	-0.061	0	-0.061	8.428	-6.371	2.584	-0.793	-7.874	7.324	7.77	7.143	1.195	-1.648	-2.625	-8.179	-9.774	-0.59	-1.097	-0.061	-0.122	0	1.705	9.403	3.577	0.366	0.122	-0.244	0.736	9.856	0.355	0	0	0	1510067811
-9.412	-2.614	-1.802	-0.061	-0.061	-0.061	8.062	-6.941	1.643	-0.488	4.089	10.01	8.264	8.457	0.774	-2.136	1.526	-8.789	-9.774	-0.59	-1.097	-0.061	-0.122	0	1.409	9.211	3.352	0.244	0.244	-0.549	0.598	9.909	0.273	0	-0.061	-0.061	1510067811
-9.421	-2.64	-1.804	0	-0.061	-0.122	5.262	-9.287	0.961	-1.526	-4.944	9.46	8.227	10.305	0.297	-1.099	-0.671	-9.094	-9.798	-0.628	-1.176	0	0	0	1.681	8.811	3.229	0.366	-0.488	-0.793	0.634	9.895	0.291	-0.061	0	-0.061	1510067811
-9.404	-2.571	-1.83	0	-0.061	-0.122	7.058	-10.911	1.211	-1.526	-4.944	9.46	9.106	10.969	0.87	-0.427	0.427	-8.606	-9.808	-0.581	-1.16	0	0.061	0.061	1.121	9.666	3.555	-0.366	-1.099	-1.343	0.624	9.91	0.351	0	0.061	-0.061	1510067811
-9.378	-2.592	-1.869	-0.061	-0.061	-0.122	7.896	-11.198	1.14	-0.793	-5.31	9.399	8.686	11.177	1.256	0.183	2.625	-8.362	-9.801	-0.608	-1.169	0.061	-0.122	0.061	0.896	9.817	3.529	-1.16	-1.465	-1.77	0.581	9.9	0.294	0	-0.122	-0.061	1510067811
-9.38	-2.688	-1.791	0	0	-0.122	6.955	-11.014	0.699	-0.366	0.122	8.484	7.429	11.194	1.188	0.305	3.113	-7.751	-9.77	-0.547	-1.055	0	-0.061	0.061	1.004	9.46	3.302	-0.488	-1.953	-2.136	0.572	9.895	0.249	-0.061	-0.122	-0.122	1510067811
-9.367	-2.743	-1.836	0	0	-0.122	6.474	-10.795	0.61	-0.366	0.122	8.484	6.498	11.092	1.348	0	1.77	-6.775	-9.765	-0.486	-1.001	-0.061	-0.061	0.061	0.928	9.372	3.341	-0.305	-2.197	-2.38	0.64	9.884	0.26	0	0	-0.122	1510067811
-9.377	-2.816	-1.878	0	-0.061	-0.183	6.551	-10.279	0.633	-0.793	-0.793	4.639	5.747	11.031	1.609	-0.183	-0.732	-5.615	-9.788	-0.484	-0.941	-0.061	0	0	0.824	9.461	3.304	-0.122	-2.38	-2.258	0.484	9.896	0.256	0	0	-0.122	1510067811
-9.362	-2.875	-1.901	0	-0.061	-0.122	6.412	-9.903	0.585	-0.732	-1.282	2.686	5.617	10.819	1.888	-0.305	-2.808	-4.211	-9.765	-0.522	-0.879	0	-0.122	-0.061	0.682	9.558	3.101	-0.183	-2.563	-2.075	0.438	9.905	0.282	0	0	-0.122	1510067811
-9.337	-2.856	-1.919	-0.061	-0.061	-0.122	5.977	-9.197	0.732	-0.366	-1.709	1.587	6.053	10.346	2.223	-0.305	-3.235	-2.869	-9.77	-0.41	-0.713	0	-0.061	-0.122	1.03	9.557	3.113	-0.122	-2.502	-1.831	0.44	9.902	0.328	0	0	-0.122	1510067811
-9.286	-2.857	-1.916	-0.122	-0.061	-0.061	5.977	-9.197	0.732	-0.366	-1.709	1.587	6.431	9.844	2.385	-0.183	-2.014	-1.892	-9.758	-0.434	-0.645	-0.122	-0.061	-0.122	1.323	9.414	3.067	-0.122	-1.77	-1.404	0.414	9.915	0.29	0	-0.061	-0.122	1510067811
-9.19	-2.932	-1.867	-0.183	0	-0.122	5.977	-9.197	0.732	-0.366	-1.709	1.587	6.455	9.423	2.444	0	-0.427	-0.977	-9.808	-0.455	-0.645	-0.122	-0.122	-0.122	1.382	9.252	3.062	-0.305	-0.916	-0.732	0.444	9.9	0.214	-0.061	0.061	-0.061	1510067811
-9.189	-3.086	-1.808	-0.122	0	-0.122	5.977	-9.197	0.732	-0.366	-1.709	1.587	6.088	9.26	2.406	0.122	0.366	0	-9.817	-0.467	-0.664	-0.183	-0.305	-0.122	1.345	9.08	3.016	-0.183	-0.122	-0.244	0.431	9.862	0.282	0	0.183	-0.061	1510067811
-9.241	-3.129	-1.774	0	0	-0.122	5.977	-9.197	0.732	-0.366	-1.709	1.587	5.596	9.289	2.332	0.183	0.488	0.977	-9.813	-0.52	-0.624	-0.183	-0.305	-0.061	1.156	9.027	3.039	0.122	0.61	0.061	0.348	9.869	0.331	0	0.061	-0.061	1510067811
-9.301	-3.076	-1.791	-0.061	0	-0.122	5.977	-9.197	0.732	-0.366	-1.709	1.587	5.087	9.599	2.236	0.122	0.61	1.709	-9.836	-0.577	-0.675	-0.122	-0.305	-0.061	0.855	9.088	3.034	0.305	1.221	0.366	0.22	9.915	0.384	-0.061	0.061	0	1510067811
-9.394	-3.001	-1.799	0	-0.122	-0.122	5.977	-9.197	0.732	-0.366	-1.709	1.587	4.273	9.941	1.956	0.122	0.366	2.38	-9.816	-0.58	-0.656	-0.061	-0.305	0	0.553	9.296	3.028	0.427	1.526	0.549	0.242	9.9	0.42	0	-0.122	0	1510067811
-9.345	-2.907	-1.754	-0.061	-0.061	-0.122	5.977	-9.197	0.732	-0.366	-1.709	1.587	3.456	10.164	1.665	0.122	-0.061	2.686	-9.838	-0.553	-0.66	-0.061	-0.244	0.061	0.459	9.446	3.072	0.671	1.648	0.671	0.349	9.945	0.419	0.061	-0.122	0	1510067811
-9.333	-2.82	-1.772	0.061	0	-0.061	5.613	-8.475	1.012	-0.122	-2.136	0.977	2.896	10.286	1.519	0.183	-0.183	2.808	-9.781	-0.58	-0.653	-0.061	-0.366	0.061	0.362	9.589	3.076	0.61	1.77	0.671	0.407	9.917	0.365	0.122	-0.122	0.061	1510067811
-9.359	-2.801	-1.853	0	0	-0.061	5.613	-8.475	1.012	-0.122	-2.136	0.977	2.412	10.362	1.438	0.244	0.122	2.625	-9.759	-0.517	-0.596	-0.061	-0.244	0	0.212	9.683	3.042	0.488	1.709	0.61	0.449	9.906	0.227	0.061	-0.061	0	1510067812
-9.396	-2.836	-1.895	-0.122	0	-0.061	2.15	-9.268	1.054	-0.122	-2.136	0.977	2.169	10.271	1.518	0.488	0.732	2.075	-9.755	-0.459	-0.473	-0.122	-0.244	0.061	0.073	9.701	3.071	0.305	1.404	0.61	0.531	9.861	0.165	0.061	-0.061	-0.061	1510067812
-9.375	-2.962	-1.933	-0.183	-0.061	0	1.944	-8.687	0.931	1.221	-0.061	-2.502	2.061	10.264	1.626	0.671	1.526	1.282	-9.734	-0.498	-0.266	-0.122	-0.183	0.061	0.1	9.765	3.059	0.305	1.221	0.61	0.542	9.884	0.15	0.061	0.061	-0.061	1510067812
-9.215	-3.048	-1.878	-0.183	-0.122	-0.061	1.832	-8.172	0.761	1.16	-0.916	-1.038	1.939	10.068	1.64	0.61	2.014	0.488	-9.994	-0.53	-0.39	-0.061	-0.244	0	0.184	9.79	2.958	0.061	1.221	0.61	0.573	9.899	0.122	0	0.183	-0.061	1510067812
-9.022	-3.171	-1.83	-0.183	-0.183	-0.244	2.199	-7.607	0.522	0.916	-1.526	0.305	1.763	9.765	1.491	0.427	1.77	-0.061	-10.424	-0.407	-0.591	-0.244	-0.732	0	0.321	9.601	2.893	-0.183	1.282	0.366	0.445	9.908	0.217	0.061	0.366	0	1510067812
-8.859	-3.242	-1.873	-0.061	-0.183	-0.61	3.006	-7.177	0.608	0.244	-0.854	0.732	1.396	9.28	1.157	0.366	0.488	-0.366	-10.511	-0.58	-0.903	-0.244	-1.77	0	0.583	9.238	2.87	-0.305	1.099	-0.427	0.3	9.886	0.272	0.061	0.305	0.061	1510067812
-8.832	-3.292	-1.833	0	-0.183	-1.038	3.169	-7.23	0.751	0.244	-0.854	0.732	1.459	8.991	0.896	0.549	-0.793	-0.854	-10.289	-0.551	-0.86	-0.244	-1.892	0.061	0.648	8.892	2.907	-0.244	0.916	-1.099	0.15	9.866	0.431	0	0.183	0.122	1510067812
-9.065	-3.417	-1.887	0	-0.183	-1.282	2.812	-7.47	0.452	-0.854	0.61	0.061	1.865	9.264	0.679	0.854	-0.916	-1.587	-10.106	-0.483	-0.554	-0.305	-2.136	0.122	0.587	8.996	2.919	-0.122	0.854	-1.587	-0.156	9.851	0.455	0.122	0	0.061	1510067812
-9.184	-3.469	-1.916	0	-0.244	-1.282	2.436	-7.939	0.36	-1.221	0.122	0.549	2.518	9.599	0.696	1.221	-0.366	-2.258	-9.762	-0.47	-0.016	-0.305	-2.014	0.122	0.459	9.304	2.889	-0.122	0.671	-1.77	-0.345	9.914	0.281	0.305	-0.183	-0.061	1510067812
-9.221	-3.492	-1.834	0.061	-0.183	-1.16	2.22	-8.289	0.165	-1.343	-0.427	1.343	3.176	9.89	0.807	1.526	0.671	-2.625	-9.581	-0.426	0.593	-0.305	-1.953	0.061	0.075	9.381	3.004	0	0.732	-1.831	-0.197	9.958	0.099	0.305	-0.183	-0.183	1510067812
-9.062	-3.492	-1.671	0.183	0	-0.977	2.414	-8.409	0.152	-1.404	-0.671	2.136	3.738	10.16	1.084	1.526	1.648	-2.563	-9.314	-0.5	1.125	-0.244	-1.709	0	-0.589	9.362	3.055	0.061	0.793	-1.709	0.184	9.898	-0.067	0.366	-0.061	-0.305	1510067812
-9.132	-3.558	-1.634	0.183	-0.061	-0.854	2.735	-8.686	0.303	-1.526	-0.488	2.747	3.628	10.34	1.134	1.221	1.709	-2.014	-9.144	-0.526	1.549	-0.183	-1.404	-0.061	-1.48	9.338	3.043	0.061	0.671	-1.587	0.654	9.786	-0.213	0.427	0.122	-0.305	1510067812
-9.196	-3.705	-1.597	0.305	-0.061	-0.671	3.053	-8.984	0.518	-1.709	-0.061	3.235	3.135	10.401	0.986	0.916	0.305	-1.343	-9.182	-0.607	1.864	-0.061	-1.16	-0.061	-2.184	9.332	2.936	0.183	0.244	-1.343	0.973	9.819	-0.242	0.183	0.061	-0.183	1510067812
-9.172	-3.736	-1.625	0.183	-0.061	-0.549	3.332	-9.451	0.781	-1.77	0.366	3.357	3.072	10.551	0.969	0.549	-0.977	-0.488	-9.167	-0.593	2.09	0.061	-0.977	-0.061	-2.281	9.534	2.976	0.183	0.061	-1.099	1.205	9.844	-0.159	0.183	-0.061	-0.061	1510067812
-9.231	-3.811	-1.578	0.183	-0.061	-0.305	3.505	-9.711	0.958	-1.77	0.366	3.357	3.179	10.546	0.97	0.305	-1.221	0	-9.171	-0.505	2.297	0.122	-0.732	-0.061	-2.174	9.691	3.054	0.122	0	-0.916	1.145	9.899	-0.244	0.122	0	0.122	1510067812
-9.263	-3.909	-1.567	0.122	-0.061	-0.122	3.779	-9.885	1.153	-1.648	0.61	3.052	3.157	10.507	0.985	0.244	-0.732	0.244	-9.099	-0.456	2.448	0.122	-0.305	-0.061	-2.116	9.744	3.006	0.061	-0.061	-0.549	0.846	9.905	-0.252	-0.061	-0.061	0.061	1510067812
-9.257	-3.828	-1.564	0.122	0	0.061	3.882	-9.914	1.287	-1.099	0.916	1.831	2.99	10.575	0.955	0.061	-0.122	0.366	-9.149	-0.451	2.497	0.122	0	-0.061	-2.099	9.78	2.984	0.061	0.061	-0.183	0.778	9.85	-0.288	0	-0.183	0	1510067812
-9.191	-3.756	-1.501	0.061	0.061	0.244	3.695	-9.973	1.244	-0.61	0.61	0.916	2.69	10.599	0.845	-0.183	-0.061	0.366	-9.171	-0.422	2.461	0.122	0.305	-0.061	-2.143	9.831	2.926	0.122	0	0.122	0.981	9.938	-0.345	-0.183	-0.183	0	1510067812
-9.234	-3.7	-1.461	0.122	0.061	0.366	3.657	-9.829	1.011	-0.61	0.61	0.916	2.548	10.546	0.763	-0.366	-0.244	0.488	-9.147	-0.416	2.377	0.122	0.671	-0.061	-2.249	9.75	2.973	0.183	-0.122	0.427	1.053	9.881	-0.286	-0.183	-0.122	0.061	1510067812
-9.207	-3.662	-1.528	0.061	0.183	0.488	3.315	-9.721	0.786	0	0.366	-0.916	2.493	10.645	0.675	-0.549	-0.366	0.671	-9.183	-0.528	2.201	0.183	1.038	-0.061	-2.389	9.789	2.967	0.183	-0.305	0.671	0.965	9.884	-0.319	-0.183	-0.122	0	1510067812
-9.277	-3.682	-1.646	0	0.122	0.61	2.787	-9.581	0.586	0.488	-0.061	-1.282	2.37	10.648	0.615	-0.671	-0.61	0.916	-9.258	-0.483	2.05	0.183	1.282	-0.061	-2.379	9.828	2.933	0.061	-0.61	0.793	0.943	9.875	-0.287	-0.183	-0.061	-0.061	1510067812
-9.214	-3.693	-1.687	-0.061	0.061	0.732	2.571	-9.081	0.531	0.488	-0.061	-1.282	2.358	10.501	0.679	-0.671	-0.549	0.916	-9.308	-0.452	1.843	0.122	1.526	-0.061	-2.152	9.775	2.901	0.061	-0.916	0.916	0.912	9.89	-0.22	-0.122	0	-0.122	1510067812
-9.111	-3.612	-1.681	-0.122	0.061	0.793	2.658	-8.753	0.635	0.61	-0.671	-1.343	2.46	10.384	0.9	-0.732	-0.183	0.793	-9.421	-0.458	1.593	0	1.648	-0.122	-1.733	9.733	2.854	-0.061	-0.977	1.038	0.901	9.91	-0.256	-0.244	0	-0.061	1510067812
-9.045	-3.606	-1.686	-0.122	0.122	0.793	2.818	-8.677	0.609	0.732	0.244	-0.732	2.503	10.229	1.075	-0.854	0.244	0.549	-9.466	-0.479	1.317	0	1.709	-0.122	-1.278	9.647	2.841	-0.122	-0.977	1.16	0.79	9.86	-0.154	-0.244	0.061	-0.061	1510067812
-9.074	-3.625	-1.762	-0.122	0	0.793	2.74	-8.721	0.638	0.793	0.244	-0.61	2.545	10.069	1.17	-0.977	0.183	0.427	-9.573	-0.536	0.989	0	1.648	-0.122	-0.983	9.516	2.829	-0.183	-0.854	1.221	0.63	9.871	-0.085	-0.366	0.122	-0.061	1510067812
-8.985	-3.609	-1.778	-0.122	0	0.671	2.834	-8.802	0.663	0.854	0	-0.732	2.606	9.965	1.084	-1.038	-0.122	0.549	-9.684	-0.593	0.591	0.061	1.404	-0.122	-0.743	9.412	2.801	-0.244	-0.854	1.221	0.565	9.856	0.043	-0.305	0.122	0	1510067813
-9.022	-3.64	-1.707	-0.122	-0.122	0.61	3.042	-9.019	0.406	0.854	0	-0.732	3.157	9.976	1.081	-1.038	-1.465	1.221	-9.776	-0.602	0.258	0.183	1.221	-0.122	-0.452	9.478	2.747	-0.183	-0.916	1.282	0.458	9.855	0.178	-0.305	0.183	0.061	1510067813
-9.119	-3.515	-1.725	-0.061	0	0.549	3.042	-9.019	0.406	0.854	-1.526	-1.587	4.216	9.756	1.272	-0.977	-2.258	1.77	-9.978	-0.464	0.089	0.244	1.038	-0.061	-0.111	9.458	3.035	-0.427	-0.854	1.038	0.373	9.831	0.232	-0.366	0	0.122	1510067813
-9.099	-3.451	-1.82	-0.183	0.061	0.427	5.544	-9.093	0.773	0.854	-1.526	-2.93	4.992	9.516	1.424	-0.854	-1.465	1.892	-9.914	-0.433	0.043	0.244	0.916	-0.061	0.163	9.281	2.907	-0.305	-0.61	1.038	0.063	9.898	0.248	-0.305	0.061	0.122	1510067813
-9.172	-3.444	-1.814	-0.122	0	0.427	8.196	-8.675	0.536	0.427	2.38	-5.31	5.463	9.249	1.262	-0.549	-0.977	2.136	-9.872	-0.304	0.085	0.122	0.854	-0.122	0.697	9.192	2.93	0	-0.305	1.221	-0.173	9.906	0.288	-0.122	-0.122	-0.061	1510067813
-9.095	-3.299	-1.904	-0.183	0	0.427	9.684	-8.199	0.589	0.427	2.38	-5.31	5.899	8.975	0.995	-0.244	-1.282	2.869	-9.977	-0.257	-0.06	-0.122	0.732	-0.122	1.052	9.107	3.018	0	0.244	1.221	-0.033	9.961	0.256	-0.122	-0.061	-0.122	1510067813
-9.081	-3.168	-1.878	-0.244	-0.122	0.244	9.969	-7.813	0.488	-0.061	9.46	-6.287	6.115	9.003	0.798	-0.244	-1.282	2.869	-10.119	-0.298	-0.337	-0.305	0.549	-0.061	1.107	9.079	3.096	-0.061	0.854	1.221	0.193	9.922	0.255	-0.122	-0.061	-0.122	1510067813
-9.065	-3.182	-1.767	-0.244	-0.122	0.061	9.552	-8.105	0.671	0.488	13.245	-6.653	6.357	9.067	0.477	0.305	-1.648	3.906	-10.106	-0.437	-0.523	-0.427	0.244	-0.061	1.212	9.244	2.884	0.122	1.16	1.16	0.325	9.879	0.323	-0.183	0	0	1510067813
-9.082	-3.147	-1.645	-0.122	-0.122	-0.061	7.584	-8.25	1.366	0.549	11.536	-6.653	6.881	9.064	0.043	0.671	-2.075	4.639	-10.233	-0.609	-0.841	-0.305	-0.061	0	1.122	9.313	2.963	0.305	0.977	0.916	0.404	9.835	0.388	-0.183	0.061	0.122	1510067813
-9.281	-3.14	-1.709	-0.122	-0.061	-0.244	6.605	-7.998	1.268	1.221	13.306	-5.859	7.366	8.941	-0.023	1.099	-1.709	4.761	-10.106	-0.687	-0.866	-0.122	-0.305	0.061	1.128	9.457	2.934	0.183	0.916	0.549	0.237	9.837	0.434	-0.183	0.122	0.122	1510067813
-9.359	-3.236	-1.741	-0.061	-0.122	-0.244	4.106	-7.645	1.482	1.648	11.597	-5.127	7.574	8.809	-0.16	1.465	-1.099	4.761	-10.027	-0.706	-0.799	0	-0.427	0.122	1.261	9.528	3.042	0.061	0.916	0.366	0.091	9.947	0.486	-0.183	-0.122	0.061	1510067813
-9.31	-3.177	-1.671	0.122	0	-0.244	2.317	-6.826	2.594	1.221	9.277	-4.272	7.598	8.417	-0.323	1.831	-0.854	4.456	-9.927	-0.754	-0.607	0.244	-0.488	0.061	1.296	9.55	3.043	0.061	0.977	0.305	0.062	9.971	0.471	0	0	-0.061	1510067813
-9.256	-3.101	-1.641	0.305	0.122	-0.122	1.102	-6.264	3.185	1.221	9.277	-4.272	7.826	8.002	-0.089	1.892	0.244	3.967	-9.828	-0.518	-0.372	0.244	-0.488	0	0.987	9.509	3.169	-0.061	0.916	0.366	0.127	9.982	0.372	0	-0.244	-0.122	1510067813
-9.234	-3	-1.715	0.305	0.183	-0.061	0.275	-5.43	4.015	0.916	4.517	-2.136	7.453	7.586	0.007	1.892	0.732	3.418	-9.701	-0.423	-0.178	0.305	-0.305	-0.061	0.833	9.298	3.169	-0.061	0.854	0.427	0.365	9.921	0.279	0.061	-0.305	-0.122	1510067813
-9.278	-2.9	-1.75	0.244	0.122	-0.061	0.353	-4.839	5.066	0.549	3.296	-1.16	7.36	7.33	-0.012	1.709	0.488	2.93	-9.667	-0.3	-0.109	0.244	-0.305	-0.061	0.802	9.201	3.236	-0.183	0.793	0.488	0.555	9.855	0.202	0	-0.305	-0.122	1510067813
-9.367	-2.858	-1.771	0.183	0.061	-0.061	0.089	-4.372	5.867	0.549	3.296	-1.16	6.942	7.058	0.212	1.282	0.244	1.953	-9.72	-0.274	-0.083	0.061	-0.244	-0.061	0.749	9.384	3.322	-0.183	0.549	0.366	0.684	9.807	0.262	0	-0.305	-0.061	1510067813
-9.398	-2.836	-1.772	0.061	0	-0.061	0.202	-4.393	6.757	0	-0.916	0.122	6.621	6.641	0.409	0.732	-0.549	1.099	-9.738	-0.356	-0.05	0.061	-0.183	-0.122	0.825	9.377	3.345	-0.244	0.488	0.183	0.737	9.932	0.273	-0.122	-0.244	-0.061	1510067813
-9.379	-2.881	-1.779	-0.061	0	-0.061	1.084	-4.478	7.303	0	-0.916	0.122	6.979	6.306	-0.007	0.549	-1.465	0.366	-9.836	-0.359	-0.042	0	-0.183	-0.122	0.846	9.305	3.287	-0.244	0.366	0.061	0.756	9.874	0.262	-0.061	-0.183	-0.061	1510067813
-9.283	-2.934	-1.726	-0.183	0	-0.122	2.155	-3.959	8.104	0.183	-1.587	0.671	8.538	5.803	-0.626	0.427	-0.305	0	-9.81	-0.412	-0.053	-0.061	-0.183	-0.122	0.779	9.39	3.298	-0.305	0.061	-0.122	0.708	9.908	0.279	0	0	0	1510067813
-9.269	-2.963	-1.767	-0.183	-0.061	-0.183	2.257	-3.466	7.89	-0.244	-3.296	0.488	8.665	5.377	-1.208	0.305	0.305	-0.366	-9.794	-0.364	0.005	-0.061	-0.183	-0.122	0.806	9.311	3.253	-0.244	0.061	-0.305	0.581	9.877	0.307	0	0.122	-0.061	1510067813
-9.254	-3.083	-1.75	-0.244	-0.061	-0.183	3.073	-3.546	7.851	-0.244	-3.54	0.305	8.807	5.137	-1.377	0.671	-1.282	-0.305	-9.75	-0.438	0.055	-0.122	-0.183	-0.061	0.87	9.196	3.229	-0.061	-0.183	-0.366	0.45	9.885	0.371	-0.061	0.061	-0.122	1510067813
-9.244	-3.118	-1.729	-0.183	0	-0.183	3.466	-3.708	7.951	0	-2.075	0.366	9.763	5.087	-1.397	0.732	-0.366	-0.427	-9.72	-0.58	0.13	-0.122	-0.122	-0.061	0.866	9.308	3.218	0.061	-0.183	-0.305	0.453	9.862	0.307	0.061	0	-0.122	1510067813
-9.286	-3.257	-1.765	-0.122	0	-0.122	3.151	-3.661	7.88	0	-2.075	0.366	10.015	5.111	-1.267	0.671	0.977	-0.366	-9.775	-0.531	0.181	-0.122	-0.061	-0.061	1.03	9.378	3.24	0.061	-0.061	-0.183	0.476	9.881	0.282	0	0.183	-0.122	1510067813
-9.287	-3.267	-1.784	-0.061	0	-0.061	3.698	-4.006	7.791	0	-3.54	0.488	9.849	5.255	-1.119	0.732	0.732	-0.427	-9.732	-0.611	0.254	-0.061	-0.061	-0.061	1.066	9.442	3.314	0.061	0.122	-0.061	0.476	9.881	0.282	0	0.183	-0.122	1510067813
-9.239	-3.212	-1.822	-0.061	-0.061	-0.061	4.096	-4.165	7.613	0.305	-3.906	0.549	9.66	5.428	-0.853	0.732	0.732	-0.427	-9.655	-0.675	0.276	-0.061	0.061	0	0.956	9.539	3.29	0.061	0.183	0.183	0.476	9.881	0.282	0	0.183	-0.122	1510067813
-9.213	-3.204	-1.798	0	0.061	0	3.601	-4.014	7.063	0.61	-5.737	1.404	9.044	5.672	-0.353	0.366	2.625	-1.16	-9.631	-0.67	0.242	0.061	0.244	0	0.852	9.453	3.222	-0.061	0.305	0.305	0.476	9.881	0.282	0	0.183	-0.122	1510067814
-9.26	-3.158	-1.863	0	0	0.061	3.602	-3.936	6.223	0.61	-5.737	1.404	7.98	5.886	0.06	-0.061	5.188	-2.258	-9.703	-0.544	0.221	0.061	0.366	0	0.816	9.275	3.218	0	0.244	0.366	0.476	9.881	0.282	0	0.183	-0.122	1510067814
-9.238	-3.083	-1.861	-0.061	0.061	0.061	4.36	-4.049	5.591	0.122	-6.958	3.174	5.796	6.339	0.024	-0.061	5.188	-2.258	-9.753	-0.559	0.072	0	0.366	0	0.8	9.423	3.199	-0.183	0.244	0.427	0.476	9.881	0.282	0	0.183	-0.122	1510067814
-9.299	-3.018	-1.896	-0.122	-0.061	0.061	4.548	-3.975	4.755	-0.488	-2.38	4.395	4.661	7.118	0.104	-0.061	0.488	-4.822	-9.789	-0.458	-0.011	-0.183	0.305	0	0.885	9.521	3.107	-0.183	-0.244	0.305	0.476	9.881	0.282	0	0.183	-0.122	1510067814
-9.245	-2.987	-1.86	-0.244	0	0.061	3.161	-4.45	3.397	-1.465	-3.723	5.493	5.133	8.063	0.644	-0.671	1.099	-5.737	-9.867	-0.423	-0.077	-0.305	0.244	0.061	0.916	9.308	3.309	0.061	-0.122	0.061	0.476	9.881	0.282	0	0.183	-0.122	1510067814
-9.237	-3.041	-1.891	-0.305	-0.122	0	2.856	-6.13	3.012	-1.831	-7.629	6.409	5.523	9.075	1.007	-1.038	3.54	-7.019	-9.867	-0.423	-0.077	-0.305	0.244	0.061	0.764	9.129	3.237	0.305	-0.061	-0.244	0.432	9.923	0.292	0	0.122	-0.122	1510067814
-9.179	-3.151	-1.878	-0.305	-0.122	-0.061	5.325	-7.801	3.636	-2.136	-2.136	8.24	4.989	10.215	1.018	-0.671	3.357	-7.812	-9.867	-0.423	-0.077	-0.305	0.244	0.061	0.529	9.093	3.057	0.61	-0.549	-0.549	0.361	9.878	0.237	0	0.122	-0.061	1510067814
-9.202	-3.259	-1.937	-0.244	-0.122	-0.122	4.004	-9.367	2.924	-2.991	-2.258	8.606	4.636	11.438	1.355	-0.366	0.977	-7.446	-9.908	-0.675	-0.305	-0.122	0.061	0	0.457	9.368	3.131	0.488	-1.099	-0.916	0.354	9.88	0.248	0	0.244	-0.061	1510067814
-9.185	-3.327	-1.96	-0.122	-0.122	-0.122	4.003	-11.146	2.7	-2.319	-5.798	7.629	4.731	12.225	1.762	-0.366	0.977	-7.446	-9.964	-0.689	-0.383	-0.061	-0.122	0.061	0.438	9.866	3.388	-0.061	-1.404	-1.282	0.147	9.923	0.252	-0.061	0.244	-0.061	1510067814
-9.126	-3.346	-1.928	-0.061	-0.061	-0.122	5.948	-11.669	2.574	-0.61	-3.479	6.592	5.493	11.995	2.004	-0.916	-2.747	-4.395	-9.88	-0.718	-0.304	0	-0.183	0	0.299	10.182	3.399	-0.549	-1.892	-1.526	0.008	9.939	0.226	0	0.061	-0.061	1510067814
-9.105	-3.341	-1.875	0.183	0.061	-0.122	5.615	-10.776	1.86	0.122	-3.113	4.883	5.777	11.136	2.024	-1.465	-1.892	-3.174	-9.789	-0.685	-0.172	0.122	-0.122	0	0.154	9.916	3.149	-0.732	-2.258	-1.587	-0.024	9.932	0.22	0	0	-0.122	1510067814
-9.184	-3.327	-1.967	0.183	0.061	-0.061	5.063	-9.818	1.305	0.488	-5.31	2.991	5.386	10.294	1.916	-1.77	-2.319	-2.502	-9.732	-0.563	-0.035	0.122	0	-0.061	0.262	9.527	2.797	-0.732	-2.441	-1.16	0.019	9.885	0.16	0.061	-0.061	-0.122	1510067814
-9.229	-3.274	-1.982	0.183	-0.061	-0.061	5.248	-8.884	0.683	0.671	-6.348	1.404	5.174	9.516	1.732	-1.709	-3.296	-1.953	-9.723	-0.536	0.083	0.122	0.122	-0.061	0.719	9.131	2.768	-0.488	-2.319	-0.732	-0.012	9.905	0.112	-0.061	-0.183	-0.122	1510067814
-9.16	-3.182	-1.904	0.183	0	0	6.027	-8.185	0.309	0.488	-4.456	0.488	5.387	9.209	1.354	-1.709	-3.296	-1.953	-9.734	-0.511	0.05	0.122	0.183	0	0.719	9.131	2.768	-0.488	-2.319	-0.732	0.224	9.922	0.158	0	-0.122	-0.122	1510067814
-9.226	-3.151	-1.867	0.183	0	0	6.251	-7.782	0.438	0.488	-4.456	0.488	5.66	9.18	1.072	-0.916	-1.831	-0.427	-9.692	-0.516	0.02	0.061	0.244	0	0.719	9.131	2.768	-0.488	-2.319	-0.732	0.309	9.879	0.2	0	-0.122	-0.061	1510067814
-9.247	-3.194	-1.841	0.122	0	0.061	6.251	-7.782	0.438	-0.183	-0.977	0	5.524	9.365	1.074	-0.244	-0.244	0.366	-9.774	-0.526	-0.078	0.061	0.305	0	1.044	9.354	3.149	0.061	-0.366	-0.061	0.327	9.881	0.195	-0.061	-0.122	0	1510067814
-9.314	-3.187	-1.866	0.061	-0.061	0	5.655	-7.997	0.834	-0.183	-0.977	0	4.967	9.493	1.157	-0.244	-0.244	0.366	-9.8	-0.473	-0.166	0.061	0.183	0	0.878	9.615	3.155	-0.061	-0.061	-0.122	0.313	9.886	0.242	-0.061	-0.061	0	1510067814
-9.256	-3.206	-1.875	0.061	0	0.061	3.711	-9.04	1.29	-1.404	2.625	-1.404	4.321	9.463	1.215	0.793	0.977	1.465	-9.789	-0.455	-0.197	0.061	0.183	0	0.755	9.52	3.131	0.061	0.183	-0.122	0.208	9.929	0.31	0	-0.061	0	1510067814
-9.234	-3.159	-1.851	0	-0.061	0.061	3.033	-9.111	1.465	-1.404	2.625	-1.404	3.899	9.444	1.461	1.099	1.221	1.709	-9.72	-0.388	-0.201	0.061	0.183	0	0.736	9.305	3.152	0.305	0.366	0	0.181	9.91	0.232	-0.061	-0.122	0	1510067814
-9.202	-3.107	-1.845	0	-0.061	0.061	2.866	-9.144	1.565	-0.732	0.977	-2.258	3.496	9.697	1.818	1.099	1.221	1.709	-9.715	-0.325	-0.223	0	0.183	0	0.684	9.233	3.005	0.366	0.732	0.061	0.208	9.898	0.227	-0.061	-0.122	0	1510067814
-9.226	-3.07	-1.858	0	-0.061	0.061	2.884	-9.177	1.67	-0.427	1.526	-2.136	3.078	9.923	1.951	1.16	1.404	1.77	-9.771	-0.38	-0.322	0	0.183	0	0.64	9.332	3.017	0.427	0.732	0.183	0.294	9.861	0.199	0	0	0	1510067814
-9.275	-3.061	-1.908	-0.061	-0.061	0.061	2.592	-9.19	1.701	-0.305	1.831	-1.831	2.783	10.145	2.171	1.038	1.16	1.587	-9.818	-0.435	-0.394	-0.061	0.122	-0.061	0.538	9.546	3.057	0.488	0.793	0.244	0.269	9.904	0.188	-0.061	0	0	1510067814
-9.259	-3.048	-1.899	-0.061	-0.061	0.061	2.592	-9.19	1.701	-0.305	1.831	-1.831	2.604	10.251	2.329	1.038	1.16	1.587	-9.839	-0.492	-0.462	-0.061	0.122	-0.061	0.505	9.674	3.058	0.366	0.732	0.305	0.276	9.918	0.182	0	-0.061	0	1510067814
-9.239	-3.048	-1.878	-0.122	-0.061	0	2.113	-9.075	1.567	-0.183	1.587	-1.587	2.407	10.208	2.277	0.671	1.099	1.038	-9.814	-0.563	-0.479	-0.061	0.122	-0.061	0.386	9.683	2.993	0.122	0.549	0.305	0.236	9.947	0.166	-0.061	-0.061	0	1510067814
-9.247	-3.052	-1.884	-0.061	-0.061	0	1.957	-8.861	1.552	0.122	1.038	-1.038	2.278	10	2.024	0.122	0.183	0.366	-9.828	-0.549	-0.535	-0.061	0.061	0	0.239	9.586	2.923	-0.183	0.061	0.122	0.251	9.895	0.167	-0.061	0	0	1510067815
-9.299	-3.086	-1.86	-0.061	-0.122	-0.061	1.897	-8.547	1.3	0.183	0.488	-0.671	2.48	9.91	1.843	0.122	0.183	0.366	-9.802	-0.605	-0.536	-0.061	0.061	0	0.237	9.593	2.882	-0.122	-0.244	0.061	0.223	9.909	0.223	-0.061	0	0	1510067815
-9.29	-3.116	-1.83	0	-0.061	-0.061	1.961	-8.452	1.126	0.305	-0.244	0.183	2.804	9.783	1.745	-0.183	-0.549	-0.488	-9.816	-0.629	-0.528	-0.061	0.061	0	0.354	9.587	2.856	-0.183	-0.427	-0.061	0.27	9.924	0.215	-0.122	0	-0.061	1510067815
-9.347	-3.135	-1.851	0.061	-0.122	0	2.088	-8.396	1.04	0.183	-0.61	0.549	3.116	9.739	1.595	-0.183	-0.549	-0.488	-9.835	-0.627	-0.54	0	0.061	0.061	0.489	9.563	2.876	-0.183	-0.427	-0.122	0.319	9.92	0.231	-0.061	0	0	1510067815
-9.286	-3.12	-1.787	0	-0.122	0	2.292	-8.414	0.916	0.183	-0.61	0.549	3.395	9.751	1.55	-0.305	-0.427	-0.977	-9.805	-0.59	-0.534	0	0.061	0.061	0.549	9.575	2.921	-0.183	-0.427	-0.122	0.263	9.94	0.255	-0.061	0	0	1510067815
-9.192	-3.077	-1.727	0.061	-0.061	0	2.552	-8.484	0.952	0.061	-0.916	0.916	3.613	9.723	1.537	-0.244	-0.305	-1.038	-9.795	-0.465	-0.531	0.061	0	0.061	0.555	9.54	2.982	-0.183	-0.427	-0.183	0.221	9.917	0.312	-0.122	-0.061	0	1510067815
-9.203	-3.061	-1.757	0.061	0	-0.061	2.852	-8.489	0.994	-0.061	-0.977	1.221	3.791	9.7	1.57	-0.244	-0.305	-1.038	-9.755	-0.368	-0.542	0.061	0	0.122	0.578	9.478	3.012	-0.183	-0.427	-0.183	0.261	9.887	0.292	-0.122	-0.061	0	1510067815
-9.259	-3.118	-1.775	0.061	-0.061	-0.061	3.094	-8.585	1.043	-0.244	-0.549	1.404	3.894	9.683	1.632	-0.244	-0.244	-0.977	-9.776	-0.391	-0.53	0.061	0	0.122	0.632	9.459	3.086	-0.183	-0.427	-0.183	0.261	9.845	0.285	-0.061	-0.122	0	1510067815
-9.301	-3.124	-1.792	0.061	-0.061	0	3.253	-8.711	1.105	-0.244	-0.549	1.404	3.98	9.676	1.694	-0.122	-0.183	-0.549	-9.822	-0.379	-0.544	0	0	0.061	0.659	9.438	3.062	-0.183	-0.366	-0.122	0.248	9.891	0.273	-0.122	-0.061	-0.061	1510067815
-9.28	-3.112	-1.774	0	-0.061	-0.061	3.353	-8.807	1.096	-0.122	-0.61	0.977	3.988	9.656	1.692	-0.122	-0.183	-0.549	-9.843	-0.343	-0.542	0	0	0.061	0.682	9.409	3.027	-0.183	-0.305	-0.122	0.29	9.921	0.319	-0.122	0	0	1510067815
-9.289	-3.102	-1.738	0	-0.122	-0.061	3.517	-8.815	1.144	-0.122	-0.671	0.61	3.979	9.607	1.704	-0.122	-0.183	-0.366	-9.861	-0.354	-0.547	0	0	0.061	0.709	9.406	3.058	-0.122	-0.244	-0.122	0.223	9.918	0.376	-0.061	-0.122	0	1510067815
-9.274	-3.065	-1.729	-0.061	-0.122	-0.061	3.598	-8.835	1.215	-0.122	-0.61	0.183	3.941	9.575	1.637	-0.061	-0.183	0	-9.823	-0.24	-0.511	0	-0.061	0.061	0.742	9.362	3.046	-0.061	-0.122	-0.061	0.358	9.9	0.37	-0.061	-0.061	-0.061	1510067815
-9.272	-3.077	-1.69	-0.122	-0.122	-0.122	3.625	-8.696	1.263	-0.122	-0.61	0.183	3.941	9.575	1.637	-0.061	-0.183	0	-9.757	-0.209	-0.482	-0.061	-0.061	0	0.813	9.375	3.138	0	0	-0.061	0.268	9.92	0.362	-0.122	0	0	1510067815
-9.235	-3.096	-1.677	-0.122	-0.122	-0.061	3.59	-8.629	1.341	-0.122	0	-0.305	3.941	9.575	1.637	-0.061	-0.183	0	-9.798	-0.22	-0.471	-0.061	-0.061	0	0.804	9.341	3.104	0	0.183	0	0.237	9.889	0.362	-0.061	0	-0.061	1510067815
-9.28	-3.106	-1.698	-0.122	-0.122	-0.061	3.402	-8.672	1.337	-0.122	0	-0.305	3.698	9.676	1.696	0.122	0.366	0.366	-9.81	-0.194	-0.514	-0.183	-0.061	0	0.702	9.353	3.079	0.061	0.305	0.061	0.371	9.89	0.364	-0.061	0.061	-0.061	1510067815
-9.288	-3.156	-1.683	-0.122	-0.061	-0.122	3.23	-8.787	1.347	0	0.122	-0.427	3.541	9.783	1.698	0.122	0.366	0.366	-9.819	-0.256	-0.514	-0.183	-0.061	0	0.66	9.469	3.149	0.061	0.305	0.061	0.349	9.887	0.377	-0.122	0.122	-0.061	1510067815
-9.295	-3.217	-1.656	-0.122	-0.183	-0.061	3.126	-8.869	1.293	0	0.061	-0.61	3.454	9.769	1.688	0.183	0.244	0.488	-9.859	-0.304	-0.496	-0.183	-0.061	0	0.568	9.473	3.151	0.061	0.305	0.061	0.193	9.926	0.385	-0.061	0.061	-0.061	1510067815
-9.251	-3.223	-1.663	-0.122	-0.122	-0.061	3.027	-8.857	1.238	0.122	0	-0.793	3.389	9.829	1.684	0.122	0.366	0.427	-9.82	-0.278	-0.477	-0.122	-0.061	0	0.488	9.469	3.085	0.061	0.305	0.061	0.266	9.947	0.449	-0.122	0.061	-0.061	1510067815
-9.258	-3.222	-1.625	-0.122	-0.122	-0.061	3.027	-8.857	1.238	0.122	0.122	-0.854	3.193	9.784	1.598	0.122	0.366	0.427	-9.782	-0.285	-0.427	-0.061	-0.061	0	0.465	9.483	3.145	0	0.244	0.061	0.276	9.917	0.465	-0.122	0.061	-0.061	1510067815
-9.244	-3.236	-1.595	-0.061	-0.122	-0.061	2.842	-8.838	1.224	0.122	0.122	-0.854	3.193	9.784	1.598	0.061	0.244	0.427	-9.782	-0.285	-0.427	-0.061	-0.061	0	0.376	9.417	3.134	0.061	0.183	0.061	0.152	9.928	0.446	-0.061	0	-0.061	1510067815
-9.217	-3.243	-1.566	0	-0.061	0	2.601	-8.63	1.136	0.122	0.244	-0.549	3.102	9.771	1.549	0.061	0.061	0.305	-9.789	-0.201	-0.402	0	-0.061	0	0.336	9.417	3.137	0	0.122	0	0.244	9.908	0.479	-0.061	0	-0.061	1510067815
-9.13	-3.201	-1.571	-0.061	0	0	2.534	-8.589	1.068	0.122	0.122	-0.305	3.128	9.78	1.555	0.061	0.061	0.244	-9.733	-0.178	-0.402	0	-0.061	0	0.376	9.471	3.159	0.061	0.122	0	0.28	9.905	0.463	-0.061	0	0	1510067815
-9.152	-3.235	-1.583	-0.061	0.122	0	2.598	-8.543	1.017	0.122	0.061	-0.061	3.287	9.733	1.657	0.061	0	0.061	-9.728	-0.179	-0.388	0	-0.061	0	0.525	9.479	3.182	0	0.183	0.061	0.135	9.83	0.473	-0.122	0	-0.061	1510067815
-9.121	-3.053	-1.585	-0.061	0.305	0	2.687	-8.463	0.959	0.122	0.061	-0.061	3.305	9.7	1.662	0.061	0.122	-0.061	-9.67	-0.197	-0.451	-0.061	-0.122	0	0.51	9.417	3.147	-0.122	0.183	0	0.075	9.857	0.507	-0.061	-0.122	-0.061	1510067815
-8.865	-2.591	-1.578	0	0.732	0.061	2.748	-8.477	0.918	0	0.061	0.061	3.32	9.68	1.745	0.061	0.183	-0.122	-9.453	-0.27	-0.492	-0.183	0.061	0	0.468	9.416	3.019	-0.122	0	-0.061	0.145	9.869	0.536	-0.122	-0.305	-0.122	1510067815
-9.019	-2.224	-2.152	-0.366	0.793	-0.061	2.748	-8.477	0.918	0	0	0.183	3.32	9.68	1.745	0	0.061	-0.183	-9.453	-0.27	-0.492	-0.183	0.061	0	0.536	9.415	2.871	-0.244	0	0	0.206	9.711	0.441	-0.183	-0.244	-0.183	1510067816
-9.763	-2.547	-2.632	-0.427	0.061	-0.183	2.856	-8.307	1.056	-0.122	-0.122	0	3.409	9.58	1.745	-0.122	-0.122	-0.366	-9.824	-0.391	-0.784	-0.61	0.183	0.061	0.825	9.465	2.748	-0.366	-0.122	-0.122	0.731	9.633	0.077	-0.244	-0.122	-0.305	1510067816
-9.746	-2.681	-2.656	-0.488	-0.244	-0.183	2.756	-8.392	1.064	-0.183	-0.427	-0.244	3.457	9.656	1.751	-0.122	-0.183	-0.549	-10.082	-0.831	-1	-0.61	0.183	0.061	1.203	9.574	2.634	-0.366	-0.244	-0.305	1.329	9.948	0.039	-0.183	0.305	-0.061	1510067816
-9.556	-2.534	-2.779	-1.221	-0.671	-0.427	2.824	-8.672	1.031	-0.366	-1.099	-0.427	3.564	10.064	1.89	-0.122	0.183	-1.465	-10.098	-0.992	-1.163	-0.671	0	0.061	1.476	9.964	2.448	-0.549	-0.061	-0.305	1.404	10.103	0.116	-0.366	0.61	0.122	1510067816
-9.272	-2.899	-2.499	-1.404	-1.404	-0.488	2.824	-8.672	1.031	-0.366	-1.099	-0.427	3.564	10.064	1.89	-0.122	0.183	-1.465	-10.098	-0.992	-1.163	-0.427	-0.122	0.122	1.348	10.136	2.53	-0.61	-0.061	-0.488	1.766	10.091	0.306	-0.488	0.244	0.244	1510067816
-8.902	-3.125	-1.445	-1.16	-1.892	-0.244	3.224	-8.638	1.325	-0.549	-2.991	-1.099	3.466	9.636	2.064	-0.366	0	-1.709	-9.411	-0.695	-1.115	-0.305	-0.488	0.305	0.976	9.756	2.681	-0.488	-0.183	-0.732	3.103	9.658	0.648	-0.854	0.793	1.099	1510067816
-9.189	-3.188	-0.896	-0.977	-2.136	-0.183	3.706	-7.834	1.455	-0.488	-1.892	-0.977	3.268	9.176	2.111	-0.488	-0.427	-1.526	-9.235	-0.312	-0.835	-0.122	-0.61	0.427	0.786	8.946	2.984	-0.61	-0.366	-0.854	4.06	9.406	0.965	-1.221	1.587	2.319	1510067816
-10.054	-3.097	-0.39	0.122	-1.77	-0.305	3.825	-7.131	1.409	-0.488	-1.892	-0.977	2.979	9.354	2.092	-0.488	-0.916	-1.221	-10.511	0.084	-1.095	0.244	-0.427	0.61	0.524	8.557	3.506	-0.916	-0.183	-0.854	2.932	10.318	0.572	-0.671	1.831	2.869	1510067816
-10.802	-2.774	-0.133	0.916	-0.549	-0.183	4.511	-7.272	1.121	-0.427	-1.709	-0.305	2.671	10.482	2.089	-0.488	-1.343	-0.916	-10.587	0.343	-1.291	0.244	-0.427	0.61	0.318	9.061	4.225	-0.488	-0.122	-0.854	3.116	11.109	0.669	0.366	0.488	3.357	1510067816
-10.52	-2.749	-0.295	0.61	-0.732	-0.427	4.948	-8.099	0.685	-0.183	-1.648	0.305	2.582	10.841	2.296	-0.183	-1.282	-0.977	-10.239	0.355	-1.299	0.183	-0.671	0.61	0.809	10.222	4.717	-0.061	-0.366	-0.977	2.762	11.561	1.922	0.061	0.793	4.15	1510067816
-9.325	-2.64	-0.097	0.61	-0.305	-0.366	5.649	-8.496	0.378	-0.183	-1.648	0.305	2.681	10.073	2.707	-0.183	-1.282	-0.977	-9.728	0.262	-1.373	0.732	-0.61	0.366	0.693	9.954	4.706	-0.427	-0.488	-0.793	2.516	11.194	1.665	-0.244	1.953	3.479	1510067816
-8.845	-2.174	-0.078	0.854	-0.366	0.061	5.649	-8.496	0.378	0.061	-1.709	1.038	2.238	9.125	2.844	0.244	-0.244	-0.793	-9.115	0.623	-1.184	0.732	-0.61	0.366	0.415	8.839	4.399	-0.671	-0.732	-0.671	0.707	9.505	0.83	0.427	-0.061	2.686	1510067816
-8.463	-1.787	0.252	0.793	-0.183	0.183	6.063	-7.734	0.785	-0.549	0.183	0.549	1.704	8.315	2.659	0.183	0.183	-0.549	-9	1.129	-1.056	1.099	-0.305	0.183	0.422	7.851	4.246	-0.549	-0.916	-0.61	1.333	8.418	0.401	0.488	-0.61	1.77	1510067816
-8.619	-1.282	0.486	0.793	0.183	0.244	5.838	-7.428	0.958	-0.549	0.183	0.549	1.784	8.108	2.54	0.061	-0.671	-0.549	-8.978	1.431	-1.03	0.916	-0.244	-0.061	0.593	7.397	4.164	-0.183	-1.038	-0.732	2.283	7.681	0.233	0.61	0.122	1.282	1510067816
-8.972	-1.019	0.287	0.61	0.244	0.183	5.392	-7.545	0.927	-0.488	1.648	0.427	2.376	8.372	2.464	0.061	-1.648	-0.61	-9.112	1.68	-1.153	0.916	-0.244	-0.061	0.847	7.515	4.302	0.244	-0.977	-0.732	2.729	7.173	-0.024	1.099	-0.366	1.099	1510067816
-9.237	-1.363	0.257	0.305	0.061	0.122	5.146	-8.214	0.741	0	0.854	0.488	3.019	8.768	2.706	0.305	-1.648	-0.671	-9.363	1.643	-1.384	0.549	-0.122	-0.305	1.195	7.978	4.459	0.488	-0.977	-0.61	4.03	7.442	1.022	1.709	0	0.977	1510067816
-9.868	-1.597	0.64	0.183	-0.427	0.183	5.146	-8.214	0.741	0	0.854	0.488	3.328	8.965	3.011	0.61	-0.793	-0.61	-9.324	1.383	-1.555	0.061	0.061	-0.854	1.452	8.318	4.41	0.61	-0.977	-0.61	4.346	7.472	1.881	1.465	-0.793	0.793	1510067816
-10.084	-1.226	0.663	0.061	-0.61	0.244	5.064	-9.337	0.529	0.732	0.244	-0.244	3.424	8.867	3.216	0.732	-0.122	-0.427	-9.073	1.132	-1.566	0.061	0.061	-0.854	1.482	8.387	4.131	0.854	-0.977	-0.549	5.334	6.989	1.258	2.319	-1.587	0.244	1510067816
-10.164	-1.187	1.025	-0.488	-0.427	0.244	4.742	-9.117	0.729	0.732	0.732	-0.549	3.585	8.967	3.468	0.671	-0.122	-0.183	-9.333	0.973	-1.626	0.122	0.305	-1.099	1.278	8.219	4.006	1.038	-0.977	-0.366	7.479	8.175	1.109	1.282	-1.038	-0.183	1510067816
-11.537	-2.377	1.004	-0.854	0	-0.183	4.228	-8.656	0.964	0.732	0.732	-0.549	3.412	9.607	3.387	0.549	-0.427	0.183	-9.967	0.811	-1.535	0	1.038	-1.16	1.116	8.571	3.847	0.732	-0.977	-0.183	7.6	8.428	0.94	-0.244	-0.549	-0.427	1510067816
-11.966	-3.701	1.166	1.648	-0.244	0.61	3.642	-8.612	0.89	0.916	1.465	0.122	3.35	11.147	3.183	0.366	-1.221	0.671	-12	-0.017	-1.968	0	1.038	-1.16	1.251	9.695	3.853	0.854	-1.16	-0.122	4.073	9.16	0.213	-0.671	-1.77	-1.526	1510067816
-11.618	-4.157	-0.513	0.916	-0.061	-0.122	3	-9.313	0.285	1.038	0.488	0.916	3.61	12.757	2.939	0.305	-1.648	0.488	-12.662	-0.511	-1.142	0.122	-0.305	-0.793	1.823	11.472	4.047	1.221	-0.916	-0.244	6.192	10.262	-0.87	0.366	-2.563	-2.563	1510067816
-9.042	-4.113	0.196	0.244	1.953	0.061	2.778	-10.156	0.136	1.038	0.488	0.916	4.161	13.574	2.829	0.305	-1.648	0.488	-11.806	-1.231	-0.483	0.183	-0.854	-1.099	1.357	12.865	3.986	1.343	-0.183	-0.061	7.881	12.618	-0.676	-1.831	4.089	-0.183	1510067816
-9.58	-4.272	-1.225	1.16	1.099	0.183	2.856	-10.371	0.138	0.793	-0.671	1.526	3.954	12.404	2.254	0.122	-0.183	0.488	-9.951	-1.299	1.208	0.183	-0.854	-1.099	-0.264	12.615	3.206	0.549	0.366	0.488	0.202	10.287	1.008	-1.587	-0.793	-1.404	1510067816
-8.734	-4.142	-1.986	0.549	3.113	0.244	3.542	-8.951	0.505	0.244	0.244	1.587	3.096	10.91	1.341	-0.671	1.099	1.587	-10.017	-2.195	1.211	0.061	0.244	-0.61	-1.132	10.927	2.454	-0.122	0.488	0.977	-0.051	9.835	-2.12	0.549	-3.296	-2.686	1510067816
-9.371	-3.426	-2.328	-0.488	1.16	0.549	3.854	-7.878	0.554	0.244	0.244	1.587	2.622	10.936	0.501	-0.671	1.099	1.587	-9.767	-1.823	0.886	0.244	0.366	0.122	-1.581	10.03	1.739	-0.488	0.977	1.343	1.964	10.195	-1.292	-0.244	0.305	-2.136	1510067817
-9.282	-2.745	-2.006	-0.305	1.282	0.793	2.883	-8.664	0.336	-0.488	2.38	-0.793	2.784	11.34	0.286	-0.916	0.183	1.465	-9.168	-1.225	0.341	0.244	0.366	0.122	-1.543	10.679	1.811	0.122	0.793	1.343	0.739	9.914	-0.554	-0.305	0.366	-2.625	1510067817
-8.756	-2.227	-1.784	-0.122	1.526	0.488	1.822	-9.073	0.676	-0.122	0.854	-1.404	3.057	10.058	0.26	-1.16	-0.977	1.221	-8.772	-1.325	-0.117	-0.244	0.549	0.244	-0.93	10.655	1.842	0.305	-0.122	1.16	0.066	9.694	-0.977	0	-1.404	-2.93	1510067817
-8.372	-1.845	-1.748	-0.427	1.099	0.305	1.341	-7.834	0.943	-0.122	0.854	-1.404	3.441	8.625	0.407	-1.16	-0.977	1.221	-8.461	-1.282	-0.383	-0.427	0.549	0.427	-0.006	9.342	1.814	-0.061	-0.427	0.977	1.561	9.786	-0.608	-0.305	-0.61	-3.052	1510067817
-8.184	-1.646	-2.204	-0.427	0.977	0.183	1.229	-6.842	0.796	-0.183	-1.038	-1.343	3.785	8.055	0.76	-0.549	-0.549	1.404	-8.222	-1.097	-0.699	-0.427	0.549	0.427	0.66	8.428	1.814	-0.549	0.061	0.977	2.04	9.31	-0.281	-0.366	0.61	-2.808	1510067817
-8.23	-1.754	-2.601	-0.427	0.122	-0.061	1.023	-6.459	0.691	-0.122	-1.282	-1.038	3.785	8.055	0.76	-0.183	0.61	1.221	-8.264	-1.152	-0.994	-0.61	0.61	0.61	1.27	8.141	1.808	-0.732	0.549	0.854	1.863	9.032	-0.282	-0.122	0.732	-2.625	1510067817
-8.244	-1.805	-2.23	-0.244	-0.427	-0.122	1.023	-6.459	0.691	-0.122	-1.282	-1.038	3.85	7.478	1.379	-0.061	1.77	0.854	-8.167	-1.413	-1.276	-0.61	0.183	0.671	1.485	7.887	1.656	-0.732	0.854	0.732	1.622	8.985	-0.087	-0.305	-0.122	-2.136	1510067817
-8.629	-1.392	-1.998	0.305	-0.488	0.061	1.609	-6.825	0.638	-0.244	-0.671	0.244	3.915	7.471	1.584	0	1.953	0.427	-7.832	-1.507	-1.448	-0.61	0.183	0.671	1.409	7.76	1.562	-0.732	0.977	0.671	1.199	8.753	0.23	-0.488	-0.793	-1.709	1510067817
-8.713	-1.197	-2.451	0.122	-0.671	0.061	1.609	-6.825	0.638	-0.244	-0.671	0.244	3.915	7.471	1.584	0	1.404	0.061	-7.832	-1.507	-1.448	-0.427	0.061	0.671	1.219	7.852	1.675	-0.61	0.916	0.732	0.548	8.929	-0.089	-0.671	-0.488	-1.892	1510067817
-8.403	-0.902	-2.341	-0.183	-0.61	0.061	1.944	-6.888	1.01	-0.671	-0.305	0.549	4.243	7.764	1.72	-0.244	1.221	-0.061	-8.924	-0.89	-2.101	-0.488	0.916	0.488	1.059	8.179	1.787	-0.549	0.732	0.793	0.622	9.024	-0.341	-0.549	0	-2.197	1510067817
-8.354	-0.712	-2.059	-0.122	-0.366	0.244	2.664	-7.525	1.523	-1.038	0.427	1.221	4.331	8.94	1.866	-0.488	0.977	-0.122	-8.865	-0.592	-2.145	-0.183	0.671	0.671	1.56	8.837	1.966	-0.488	0.305	0.61	0.246	9.001	0.077	-0.854	-0.366	-1.892	1510067817
-9.989	-1.62	-3.246	-2.136	0.427	0.183	2.828	-7.925	1.841	-0.977	-0.122	1.587	4.331	8.94	1.866	-0.549	0.427	-0.244	-11.889	-0.469	-1.957	-0.183	0.183	1.16	2.219	9.577	2.505	-0.671	0.061	0.305	-0.622	9.356	-0.05	-0.793	-1.221	-2.075	1510067817
-12.845	-2.681	-3.976	-2.319	0.061	-0.122	2.828	-7.925	1.841	-0.977	-0.122	1.587	4.329	9.661	1.936	-0.305	0.244	-0.671	-11.889	-0.469	-1.957	-0.122	3.54	0.793	2.787	10.983	3.596	-0.793	0.854	0.061	0.76	10.753	-0.871	-0.854	-0.671	-1.953	1510067817
-13.628	-5.528	-3.425	-1.282	-0.854	-0.366	4.194	-13.727	1.336	-1.221	-1.099	1.77	3.724	13.595	1.772	0.122	0.427	-1.343	-14.444	0.646	-1.371	-0.488	-1.038	0.916	3.152	13.025	4.569	-0.122	-0.061	-0.732	2.474	11.96	0.421	-1.099	0.183	-0.183	1510067817
-11.807	-6.046	-2.848	0	-2.319	0.183	5.392	-16.115	0.571	0.671	-1.77	1.343	3.724	13.595	1.772	0.244	0.244	-1.587	-13.199	-0.402	-0.1	-1.526	-1.526	0.732	1.467	13.132	5.675	0.366	1.221	-1.038	2.585	14.176	1.888	-1.892	0.549	1.587	1510067817
-10.829	-4.887	-1.189	-0.061	-2.136	0.305	4.596	-14.221	0.382	0.671	-1.77	1.343	2.696	11.751	2.04	0.366	1.16	-1.038	-13.199	-0.402	-0.1	0	-0.854	0	-1.755	10.915	4.707	-1.16	1.77	-0.488	2.619	12.87	1.469	-2.075	0.977	4.089	1510067817
-10.271	-4.114	-0.752	0.549	-1.099	-0.061	3.944	-11.571	0.821	1.343	0.488	-3.113	0.396	10.536	1.345	-0.732	2.258	0.122	-9.44	1.232	1.453	0.427	-1.831	-0.183	-3.083	9.046	5.137	0.183	1.038	-0.61	0.105	12.313	1.169	-1.099	0.061	5.554	1510067817
-8.22	-3.681	-1.631	-0.183	-1.465	-0.549	3.35	-9.784	0.658	1.343	0.488	-3.113	0.396	10.536	1.345	-1.587	0.366	0.671	-8.515	0.805	1.04	-0.122	-0.793	-0.122	-3.058	8.607	4.748	0.305	0.061	-0.366	-1.933	13.382	1.438	-0.488	-1.77	4.395	1510067817
-7.387	-2.987	-0.901	-0.793	-0.793	-0.183	2.202	-8.742	-0.173	1.648	1.404	-3.174	0.632	9.287	1.878	-1.16	-2.563	0.488	-8.515	0.805	1.04	-0.122	-0.122	-0.305	-2.195	8.379	4.316	0.244	-0.732	0	-1.424	10.878	1.452	0.122	-2.502	4.395	1510067817
-7.697	-3.104	-0.462	-0.549	-0.671	0.183	1.48	-7.776	-0.773	2.197	-0.549	-2.563	1.444	8.655	2	-0.732	-2.014	0.183	-8.306	1.205	0.492	0.122	0.061	-0.122	-0.779	8.081	4.299	0.183	-0.488	0	-0.407	9.63	2.119	0.671	0.854	4.761	1510067817
-7.858	-3.397	-0.361	0.244	-0.427	0.366	1.33	-7.046	-1.072	1.77	-2.075	-2.319	1.444	8.655	2	-0.488	0.244	-0.183	-8.562	1.226	0.219	0.061	0.061	-0.183	-0.201	7.769	4.288	-0.183	-0.122	-0.061	-0.961	9.518	1.621	0.793	1.77	4.456	1510067817
-7.674	-3.353	0.049	0.488	-0.427	0.305	1.701	-6.934	-1.292	1.77	-2.075	-2.319	1.308	8.163	2.195	0	0.977	-0.549	-8.562	1.226	0.219	0	-0.183	-0.305	-0.213	7.583	4.07	-0.183	-0.244	-0.122	-1.579	8.666	0.961	0.977	1.648	3.723	1510067817
-7.836	-2.518	0.195	0.793	0.183	0.244	2.226	-6.923	-1.463	0.793	-1.648	-0.793	1.537	8.312	2.166	0.244	0.244	-0.732	-9.002	1.244	-0.33	0.061	-0.061	-0.244	-0.208	7.604	3.968	0.122	-0.244	-0.244	-2.31	7.76	0.349	1.831	0.183	2.93	1510067817
-8.112	-1.854	-0.304	0	0.916	0	2.545	-6.982	-1.407	0.366	-0.732	0.061	1.537	8.312	2.166	0.183	-0.61	-0.916	-8.93	1.323	-0.333	0.061	-0.366	-0.366	0.106	7.744	4.179	0.427	-0.122	-0.427	-0.968	7.771	1.081	2.747	-0.854	2.014	1510067817
-8.915	-1.974	-0.072	-0.427	0.854	0.122	2.661	-7.345	-1.244	0.366	-0.732	0.061	2.406	8.521	2.351	0.305	-0.916	-0.732	-8.93	1.323	-0.333	-0.122	-0.366	-0.427	0.288	7.922	4.201	0.549	-0.244	-0.549	0.473	8.032	1.881	1.648	-0.61	0.366	1510067817
-9.665	-2.293	0.061	0.061	0.122	0.488	2.84	-7.917	-0.833	-0.122	0.183	0.793	2.798	8.705	2.6	0.793	-0.732	-0.61	-8.953	1.382	-0.569	-0.061	-0.427	-0.549	0.412	8.156	4.286	0.488	-0.122	-0.488	1.952	7.978	1.085	0.854	-1.038	-0.61	1510067818
-9.481	-2.274	-0.08	0.488	0.244	0.305	3.283	-8.192	-0.307	-0.671	0.427	1.526	2.798	8.705	2.6	0.916	-0.122	-0.488	-9.207	1.104	-0.677	-0.061	-0.122	-0.488	0.575	8.119	4.252	0.61	-0.122	-0.549	3.607	8.396	-0.209	2.319	0	-0.488	1510067818
-9.417	-0.931	0.41	0.427	0.366	0.305	3.38	-8.36	-0.135	-0.916	0.977	1.953	2.948	8.798	2.999	1.038	0.122	-0.183	-9.207	1.104	-0.677	-0.061	-0.366	-0.671	0.58	8.095	4.212	0.732	0	-0.488	6.404	9.323	1.476	0.916	0.732	-0.061	1510067818
-10.36	-2.326	-1.243	-1.526	0.671	-0.061	3.38	-8.36	-0.135	-0.977	1.404	1.953	3.027	9.182	3.096	1.038	0.183	0.061	-10.003	1.334	-0.569	-0.183	-0.305	-0.916	0.473	8.343	4.114	0.854	0	-0.305	6.632	9.269	2.089	-0.366	-0.244	0.61	1510067818
-11.163	-3.598	-0.041	0.427	-0.122	0	3.354	-8.72	0.254	-0.793	1.526	1.892	3.027	9.182	3.096	1.099	0.061	0.305	-10.003	1.334	-0.569	-0.549	1.343	-1.038	0.736	9.138	3.923	0.854	0.122	-0.183	0.968	9.384	-0.123	-1.648	-3.174	-1.038	1510067818
-10.992	-4.005	-1.683	0.854	0.122	-0.732	3.252	-9.268	0.597	-0.671	1.343	1.892	3.073	10.145	2.949	0.977	-0.122	0.427	-11.102	0.772	-0.587	-0.61	-0.916	-0.854	1.331	10.176	3.679	0.916	0.244	-0.427	5.199	9.449	-0.214	1.038	-2.075	-2.625	1510067818
-8.547	-4.15	-2.03	-0.732	2.136	-1.831	2.882	-10.165	1.09	-0.061	0	1.404	3.339	11.171	2.103	1.038	-0.122	0.244	-11.478	-1.498	0.461	-1.099	-0.61	-0.977	1.097	10.805	3.333	0.854	0.916	-0.61	7.526	12.787	1.693	-0.854	2.197	-0.122	1510067818
-9.892	-4.207	-3.084	0.61	-1.648	-1.648	2.475	-9.879	0.876	-0.061	0	1.404	3.339	11.171	2.103	0.916	0.549	0.183	-11.064	-2.293	1.141	-0.916	-1.831	-1.221	-0.269	10.861	2.132	0.244	1.343	-0.488	1.705	11.554	1.162	-1.892	3.662	0.244	1510067818
-8.854	-5.059	-3.348	-0.732	0.916	-1.343	2.475	-9.879	0.876	0.244	-1.221	0.854	3.1	11.293	1.133	0.549	0.793	0.183	-11.064	-2.293	1.141	-0.549	-2.075	-0.732	-1.251	10.885	1.413	0.183	1.77	-0.427	-0.969	9.856	-0.932	0.732	-1.587	-1.038	1510067818
-9.472	-4.463	-2.832	-0.549	0.366	-1.221	2.595	-9.262	1.599	0.366	-1.343	0.305	2.744	11.289	-1.012	0.183	-0.061	0.061	-11.064	-2.293	1.141	-0.549	-2.075	-0.732	-1.693	10.969	1.243	0.122	2.38	-0.549	0.487	10.785	-0.492	-0.427	-0.061	-0.916	1510067818
-8.701	-3.518	-2.639	-0.305	1.099	-1.77	2.468	-9.564	1.951	0.122	-0.427	-0.122	2.744	11.289	-1.012	0.061	-0.427	-0.122	-9.411	-2.225	1.843	-0.549	-2.075	-0.732	-2.04	10.988	1.416	0.427	1.953	-0.854	0.531	10.44	-0.422	-0.061	0.305	-1.465	1510067818
-8.13	-3.789	-2.89	-0.427	1.282	-2.014	1.92	-9.1	1.913	-0.122	0.732	-0.305	2.851	10.613	-1.409	0.366	-0.122	-0.061	-9.411	-2.225	1.843	-0.488	-2.258	-0.427	-2.202	10.118	1.363	0.488	1.282	-1.16	1.042	10.147	-1.165	0.305	-0.122	-1.404	1510067818
-8.183	-4.246	-3.151	-0.305	0.549	-1.77	1.352	-8.081	1.555	-0.244	1.282	-0.488	2.76	9.605	-1.504	0.977	0.061	0.061	-8.393	-2.548	2.263	-0.488	-2.319	-0.305	-2.287	9.077	1.125	0.244	1.038	-1.282	1.956	9.878	-0.712	0.061	0.122	-1.282	1510067818
-8.124	-4.89	-3.376	-0.366	-0.183	-1.587	1.15	-7.2	1.212	-0.366	0.916	-0.793	2.627	8.891	-1.53	1.587	0	0.122	-8.272	-2.723	2.487	-0.244	-2.502	-0.305	-2.265	8.333	0.957	0.061	1.282	-1.404	2.088	9.53	-0.349	-0.244	0.61	-1.16	1510067818
-7.439	-5.769	-2.966	0.244	-0.488	-1.465	1.141	-6.693	0.831	-0.61	0.793	-0.793	2.775	8.43	-0.947	1.831	0.122	0.183	-8.272	-2.723	2.487	0.061	-2.869	-0.183	-2.046	7.97	0.926	0.305	1.526	-1.587	1.668	9.269	-0.498	0.061	0.305	-0.793	1510067818
-7.526	-5.383	-2.444	1.526	-0.488	-1.77	1.267	-6.34	0.55	-1.038	1.282	-0.427	2.775	8.43	-0.947	1.465	0.305	0	-7.381	-3.255	2.603	0.549	-3.235	-0.244	-2.076	7.937	0.736	0.305	1.77	-1.587	2.105	9.387	0.246	-0.122	0.183	-0.244	1510067818
-7.52	-5.825	-2.582	1.831	-1.221	-2.258	1.181	-5.923	0.629	-1.343	2.014	0	2.673	8.08	-0.678	1.282	0.122	-0.061	-7.434	-2.987	2.89	1.099	-3.357	-0.488	-2.363	7.375	0.697	0.244	1.831	-1.648	1.619	9.539	0.648	-0.61	-0.366	0.061	1510067818
-7.228	-5.788	-1.809	2.502	-0.549	-2.075	0.922	-5.626	0.297	-1.77	2.38	0.244	2.664	8.016	-0.121	1.099	-0.244	0.061	-7.434	-2.987	2.89	1.526	-3.906	-0.488	-2.42	7.26	0.72	0.427	1.77	-1.648	1.663	9.575	0.243	-0.366	-0.244	0.183	1510067818
-7.949	-5.609	-1.816	1.526	-1.465	-2.625	1.197	-5.736	0.453	-1.892	2.014	0.183	2.664	8.016	-0.121	0.916	-0.671	-0.061	-8.088	-1.148	3.724	2.075	-4.333	-0.305	-2.156	7.668	0.975	0.732	1.526	-1.526	1.785	9.42	0.084	0.061	-0.61	0.366	1510067818
-8.211	-4.826	-1.197	0.366	-1.892	-3.418	1.278	-6.442	0.653	-1.892	1.892	0.305	2.826	8.363	0.135	0.671	-1.282	-0.305	-7.87	-0.069	4.162	1.953	-4.7	-0.122	-2.119	8.263	1.412	0.854	1.709	-1.404	1.858	9.991	-0.13	0.61	0.488	0.549	1510067818
-7.738	-6.051	-0.67	0	-1.343	-3.601	1.278	-6.442	0.653	-1.892	1.892	0.61	3.134	8.595	0.347	0.305	-1.343	-0.366	-7.87	-0.069	4.162	1.526	-5.859	0	-2.378	8.325	1.707	1.16	2.014	-1.587	0.773	10.493	0.012	-0.427	0.671	0.366	1510067818
-7.411	-6.808	-0.188	0.305	-0.61	-3.235	1.303	-7.226	0.276	-1.526	1.526	1.038	3.092	8.726	0.483	0.061	-1.465	-0.244	-5.662	0.231	5.806	0.916	-6.287	0.244	-2.579	8.152	1.596	1.221	2.38	-1.77	1.497	9.963	0.081	0.366	0.366	0	1510067818
-7.431	-6.49	0.477	0.366	-0.366	-2.686	1.58	-7.896	-0.006	-0.977	1.038	1.343	2.9	8.616	0.431	0	-2.136	0	-5.662	0.231	5.806	0.549	-6.165	-0.122	-3.272	7.881	1.321	0.977	2.258	-1.526	2.841	9.577	0.325	0.244	0.488	0	1510067818
-7.494	-6.526	0.358	0.305	-0.549	-2.747	1.763	-8.63	-0.426	-0.305	0.244	1.099	3.084	8.89	0.486	-0.244	-2.075	0.183	-4.347	0.304	6.806	0.549	-5.554	-0.122	-4.327	7.813	0.786	0.61	2.136	-1.099	3.208	9.463	0.69	0.366	-0.183	0.366	1510067818
-7.215	-7.032	0.469	-0.122	-0.183	-2.502	1.763	-8.63	-0.426	0.427	-0.732	0.61	3.084	8.89	0.486	-0.366	-1.404	0	-3.384	0.341	8.061	0.366	-5.188	0.061	-4.953	8.431	0.201	0.732	1.648	-0.732	3.594	9.293	0.738	-0.244	0.122	0.244	1510067818
-6.782	-7.247	0.384	-0.671	-0.427	-2.441	1.706	-9.471	-0.548	0.854	-1.709	0.244	3.295	9.965	0.458	-0.671	-0.61	-0.122	-3.384	0.341	8.061	0.183	-4.7	-0.061	-5.089	8.965	0.234	0.977	1.404	-0.427	3.669	9.275	0.292	0.122	0.549	0.122	1510067819
-6.428	-7.672	0.261	-0.61	-0.305	-2.319	1.481	-10.318	-0.991	1.282	-2.502	-0.061	2.431	10.708	-0.685	-1.099	-1.648	0.244	-3.027	0.221	8.565	0	-4.578	-0.061	-5.117	9.21	0.196	0.916	1.16	-0.427	3.848	9.341	0.38	0.305	0.854	0.061	1510067819
-5.943	-8.07	0.366	-0.61	-0.183	-2.075	1.264	-10.176	-0.831	1.404	-3.54	-0.427	2.431	10.708	-0.685	-0.977	-3.601	0.732	-1.292	0.096	9.325	-0.305	-4.395	0	-5.376	9.418	-0.226	0.549	0.732	-0.244	3.509	9.44	0.891	-0.183	1.038	0.061	1510067819
-5.777	-8.303	-0.128	-0.916	-0.305	-1.892	1.103	-10.061	-0.675	1.343	-3.662	-0.671	2.834	10.724	-0.717	-0.977	-2.808	0.671	-1.292	0.096	9.325	-0.305	-3.967	0.061	-5.724	9.203	-0.397	0.61	0.671	0.122	3.73	9.501	0.664	-0.061	0.305	0.366	1510067819
-5.435	-8.537	-0.037	-0.61	-0.305	-1.953	1.096	-10.105	-0.553	1.221	-3.54	-0.488	2.706	10.896	-0.986	-0.732	-2.502	0.671	-0.745	-0.42	9.643	-0.305	-3.662	0	-5.807	9.488	-0.836	0.671	0.61	-0.061	3.28	9.257	0.335	0.122	0.793	0.183	1510067819
-4.928	-8.68	-0.696	-0.793	-0.183	-2.014	1.096	-10.105	-0.553	0.732	-3.723	-0.427	2.478	11.505	-1.199	-0.61	-2.258	0.671	0.331	-0.487	10.101	-0.122	-3.357	0.061	-5.551	9.823	-0.993	0.732	0.793	-0.061	2.92	9.493	0.324	0.366	0.916	-0.183	1510067819
-4.79	-8.556	-0.484	-0.671	-0.061	-1.648	0.952	-10.155	-0.305	0.366	-3.296	-0.305	2.098	11.749	-1.314	-0.183	-2.502	0.122	0.331	-0.487	10.101	-0.122	-2.991	0	-5.469	10.453	-0.945	0.793	1.16	0.061	3.162	9.585	0.498	0.305	1.099	-0.244	1510067819
-4.624	-9.379	-0.646	-0.366	-0.122	-1.404	1.041	-10.476	-0.541	0.366	-3.296	-0.305	2.285	11.94	-1.28	0.122	-3.296	-0.244	1.121	-0.755	10.45	0.122	-2.502	0	-6.113	10.201	-1.523	1.16	0.854	0.366	3.237	9.382	0.517	-0.183	0.854	0	1510067819
-4.5	-9.409	-0.798	-0.061	0.122	-1.038	0.729	-11.108	-1.049	-0.366	-1.77	0.244	2.285	11.94	-1.28	0.244	-3.174	-0.244	1.571	-0.452	10.913	0.183	-2.014	0	-6.15	9.96	-1.845	1.038	0.061	0.366	2.692	9.555	0.541	-0.427	0.366	-0.061	1510067819
-4.185	-9.155	-0.886	-0.244	0.183	-0.732	1.465	-11.131	-0.854	0	-2.686	0.183	2.579	12.16	-1.189	0.183	-2.625	-0.122	1.571	-0.452	10.913	0.183	-1.709	-0.183	-5.918	10.316	-1.878	1.038	0.061	0.366	3.039	9.575	0.148	-0.305	0	-0.183	1510067819
-3.999	-9.067	-0.974	-0.061	0.061	-0.427	2.568	-11.173	-1.243	-0.183	-3.174	0.061	3.298	11.836	-0.758	0.427	-2.563	0.183	2.083	-0.49	10.95	0.122	-1.343	-0.244	-5.857	10.356	-2.109	0.854	0.122	0.305	3.297	9.465	0.391	-0.305	0.122	-0.061	1510067819
-3.729	-9.305	-1.065	-0.061	0.183	-0.244	3.278	-10.904	-0.688	-0.427	-1.709	-0.061	3.298	11.836	-0.758	0.61	-2.441	0.305	2.303	-0.348	10.25	0.061	-0.732	-0.244	-5.246	10.286	-2.143	0.854	-0.061	0.427	3.009	9.134	0.208	-0.366	-0.061	0.061	1510067819
-3.655	-9.323	-1.014	-0.061	0.183	-0.183	3.278	-10.904	-0.688	-0.427	-0.244	-0.061	3.45	11.224	-1.213	0.671	-1.709	0.183	2.303	-0.348	10.25	-0.061	-0.366	-0.366	-4.646	9.961	-2.036	0.854	-0.061	0.427	2.921	9.564	0.512	-0.671	-0.061	0.122	1510067819
-3.633	-9.374	-0.98	-0.122	0.244	-0.061	2.109	-10.288	-0.421	-0.549	-0.427	-0.122	3.582	10.391	-1.736	0.671	-1.404	0.488	1.855	-0.377	10.155	-0.122	-0.305	-0.366	-4.514	9.459	-2.247	0.61	0.061	0.61	2.631	9.531	0.383	-0.549	0.061	0.122	1510067819
-3.351	-9.134	-1.203	-0.183	0.427	0	1.451	-10.147	0	-0.549	-1.77	-0.122	3.582	10.391	-1.736	0.671	-0.977	0.488	1.944	-0.278	9.719	-0.183	-0.183	-0.366	-4.193	9.232	-2.239	0.549	0.183	0.671	2.804	9.5	0.22	-0.366	-0.122	-0.061	1510067819
-3.643	-9.552	-1.09	-0.122	0.183	-0.122	1.591	-9.786	-0.863	0.549	-0.671	0.244	3.046	10.075	-1.949	0.977	-2.014	0.732	1.944	-0.278	9.719	-0.305	0.122	-0.366	-4.325	8.796	-2.367	0.549	0.183	0.671	2.586	9.394	0.514	-0.549	0	0.122	1510067819
-3.86	-9.572	-0.713	0.305	-0.244	-0.305	0.754	-9.653	-0.585	0.061	1.099	0.488	3.127	10.517	-1.737	0.427	-1.099	0.671	1.707	-0.372	9.702	-0.488	0.061	-0.488	-4.158	8.928	-2.704	0.732	0.061	0.549	2.793	9.659	0.295	-0.244	-0.122	0.061	1510067819
-3.994	-9.382	-0.707	0.61	-0.305	-0.183	0.486	-9.616	-0.627	0.183	1.526	0.854	3.127	10.517	-1.737	0.732	-2.197	1.343	1.658	-1.036	10.008	-0.244	-0.122	-0.366	-4.158	8.928	-2.704	0.732	0.061	0.549	2.339	9.58	0.823	0	-0.061	-0.305	1510067819
-4.504	-9.44	-0.694	0.427	-0.671	0.305	0.486	-9.616	-0.627	-0.183	0.122	0.183	3.6	11.915	-1.074	0.671	1.465	1.099	2.001	-0.58	10.923	-0.244	0.061	-0.366	-4.158	8.928	-2.704	0.732	0.061	0.549	2.966	9.579	1.236	-0.183	-0.366	-0.183	1510067819
-4.23	-9.461	-0.316	0.671	-0.549	0.793	1.531	-12.616	-1.208	-0.305	-1.099	-1.343	2.4	12.842	-1.199	0.122	1.099	0.793	2.579	-0.603	11.427	-0.366	0.61	-0.305	-4.158	8.928	-2.704	0.732	0.061	0.549	3.878	9.256	0.579	0.305	-0.732	0.305	1510067819
-4.48	-9.849	-0.217	1.282	-0.549	1.221	2.369	-13.514	-1.595	-0.732	2.258	-1.404	2.891	13.591	-1.049	0.061	-0.488	1.099	3.094	-0.928	11.721	-0.366	1.343	-0.122	-4.158	8.928	-2.704	0.732	0.061	0.549	3.397	9.282	0.58	0.366	-0.732	0.183	1510067819
-4.773	-9.589	-0.463	0.916	-0.488	1.831	2.369	-13.514	-1.595	-0.977	8.484	0.244	3.322	14.918	-1.944	-0.549	0.366	1.465	3.078	-0.922	11.958	-0.244	2.197	-0.122	-6.641	11.781	-3.49	-2.136	-1.282	-0.916	2.436	9.33	0.774	0.61	-2.197	-0.244	1510067819
-4.729	-9.394	-0.122	0.793	-0.183	2.258	0.404	-12.962	-0.154	0.183	4.944	-0.916	4.085	14.11	-3.029	-0.977	0.061	1.404	2.586	-0.965	11.848	-0.183	3.052	-0.183	-6.857	11.742	-2.751	-1.648	-2.441	-0.366	3.484	9.497	0.303	0.427	-2.258	-0.427	1510067819
-5.221	-9.256	0.019	0.61	0.061	2.502	3.155	-12.231	-0.913	-0.122	-2.991	-2.197	5.014	13.211	-4.321	-0.366	1.038	1.221	2.239	-1.126	11.392	0	3.784	0	-6.703	11.866	-1.982	-1.648	-3.174	-0.366	2.796	9.286	-0.146	0.305	-2.563	-0.793	1510067819
-5.55	-8.911	0.146	0.488	0.427	2.808	3.155	-12.231	-0.913	-0.61	-1.648	-2.38	5.144	12.581	-2.256	1.526	-0.183	0.793	1.609	-1.019	10.774	0.122	4.578	0.061	-6.736	11.408	-1.538	-1.77	-3.54	-0.183	2.457	9.465	-0.334	0.549	-2.93	-1.221	1510067819
-5.669	-8.259	0.316	0.427	1.038	2.869	2.133	-10.459	0.05	-0.305	-0.183	-2.625	4.826	11.764	-3.462	2.625	-4.15	1.709	0.671	-0.702	10.07	0.122	5.127	0.061	-6.739	10.368	-1.04	-0.732	-4.089	-0.183	2.631	9.701	-0.219	0.122	-2.502	-1.526	1510067820
-6.211	-7.663	0.078	0.366	1.099	3.296	3.974	-9.447	-1.437	0.549	-6.531	-2.991	6.452	10.612	-2.558	2.136	-1.404	1.099	-0.281	-0.449	9.344	0	5.554	-0.061	-6.879	9.922	-0.909	-0.122	-5.737	0.183	2.731	9.756	-0.465	-0.122	-2.319	-1.404	1510067820
-6.303	-7.136	0.106	-0.305	0.854	3.479	6.13	-9.004	-0.103	-2.075	-9.155	-3.723	5.522	9.538	-1.233	2.014	-4.456	1.526	-1.054	-0.324	8.497	0	5.92	-0.122	-5.898	9.289	-0.504	-0.122	-7.019	0.793	2.57	9.717	-0.498	-0.366	-1.709	-1.404	1510067820
-6.416	-6.916	0.407	-0.305	1.343	3.601	4.352	-7.454	-0.201	0.061	-3.54	-0.549	6.272	8.768	-2.176	1.16	-2.686	1.892	-1.824	-0.077	7.553	-0.122	6.348	-0.244	-4.688	8.341	-0.025	-0.244	-7.385	1.282	2.545	9.709	-0.414	0.244	-0.549	-1.343	1510067820
-6.88	-6.767	0.373	0.122	1.404	3.479	4.439	-7.267	-3.433	-4.578	-3.967	-0.854	5.539	7.596	-2.929	1.648	-1.831	1.831	-2.747	-0.036	6.641	-0.122	6.653	-0.244	-3.238	7.881	0.565	-1.404	-6.348	1.648	2.664	9.733	0.145	0.549	0.122	-1.282	1510067820
-7.273	-6.434	0.384	0.366	1.404	3.296	4.439	-7.267	-3.433	-3.235	-2.075	-1.709	5.094	6.913	-4.433	2.136	-2.075	1.709	-3.603	-0.477	5.724	0	7.019	-0.305	-2.262	7.327	1.381	-2.075	-4.456	1.892	2.918	9.947	0.627	-0.183	0.793	-1.038	1510067820
-7.27	-5.907	0.42	0.427	1.221	3.052	4.235	-6.691	-3.037	-2.747	-0.732	-1.77	4.998	5.845	-3.875	1.892	-1.16	1.831	-4.646	-0.8	5.012	0.244	7.141	-0.427	-2.29	6.648	1.637	-2.197	-3.296	1.77	2.122	9.838	0.356	-0.671	0.732	-0.732	1510067820
-7.565	-5.657	0.129	0.122	1.831	2.991	2.869	-4.925	-3.877	-2.869	-1.648	-2.808	4.788	4.969	-3.985	1.831	-0.916	2.197	-5.841	-0.371	4.277	0.061	7.08	-0.244	-2.275	6.046	1.8	-1.16	-3.174	2.258	1.28	9.642	0.532	-0.061	0.183	-0.854	1510067820
-7.759	-5.565	-0.209	-0.183	1.77	2.747	2.487	-4.416	-3.486	-2.075	-1.587	-3.113	5.206	4.687	-4.106	1.587	-0.183	2.197	-6.869	-0.102	3.554	-0.244	6.653	-0.061	-1.75	6.053	2.032	-0.916	-3.418	2.747	1.412	9.684	0.269	0	0.916	-0.977	1510067820
-8.015	-5.424	-0.566	-0.732	1.587	2.625	2.487	-4.416	-3.486	-1.648	-1.465	-3.723	5.937	4.228	-4.055	1.77	0.61	2.563	-7.447	0.201	3.024	-0.671	5.798	-0.183	-0.367	6.036	2.26	-0.488	-3.479	2.869	1.351	9.916	0.714	-0.427	1.404	-0.793	1510067820
-7.809	-5.03	-0.705	-1.343	1.099	2.38	2.894	-4.089	-4.216	-0.854	-1.221	-3.967	6.346	3.655	-4.091	1.709	1.526	2.441	-8.4	0.7	2.576	-1.221	5.31	0	1.396	6.355	2.417	0.061	-2.319	2.93	1.079	9.818	0.727	-0.122	0.916	-0.488	1510067820
-7.817	-4.493	-1.193	-1.709	0.671	2.014	2.894	-4.089	-4.216	-0.366	-0.671	-4.028	6.324	2.832	-3.99	1.465	2.38	1.77	-9.155	0.945	1.979	-1.77	4.211	0.244	2.64	6.759	2.494	0.305	-0.488	3.113	0.733	9.737	0.635	-0.122	0.61	-0.122	1510067820
-7.831	-3.768	-1.948	-2.563	0.61	1.099	3.2	-3.936	-4.104	0.305	-0.061	-3.784	6.108	2.269	-4.016	1.587	3.235	0.854	-9.543	0.968	1.529	-2.38	3.174	0.244	3.551	6.971	2.53	0.61	1.282	3.174	0.52	9.508	0.477	0.122	0.916	-0.061	1510067820
-7.839	-3.755	-2.513	-3.174	0	0.305	3.262	-4.622	-3.567	1.16	0.183	-3.601	5.926	2.333	-4.313	1.77	3.235	-0.122	-9.713	1.095	1.183	-3.113	2.197	0.366	3.766	7.325	2.278	0.671	2.808	3.113	0.11	9.591	0.322	0	1.465	0.061	1510067820
-7.58	-3.238	-2.986	-3.845	0.488	-0.427	3.613	-5.12	-3.732	1.953	-0.488	-3.357	6.267	2.735	-4.96	2.014	3.113	-0.854	-10.137	1.145	0.496	-3.906	1.221	0.488	3.553	7.899	2.077	0.732	3.845	2.563	-0.752	9.563	0.159	0.427	1.343	-0.061	1510067820
-8.53	-2.871	-4.011	-4.944	0.122	-1.648	4.008	-5.968	-3.957	2.258	-0.793	-3.052	6.345	3.414	-5.922	2.563	2.747	-1.282	-10.495	0.67	-0.054	-4.7	0.366	0.549	2.993	8.936	1.743	0.732	4.395	2.075	-0.755	9.662	-0.124	0.061	1.343	-0.61	1510067820
-8.949	-3.636	-4.28	-4.7	-1.282	-1.77	4.609	-6.511	-4.188	2.991	-1.221	-2.991	6.606	3.846	-6.641	2.991	2.991	-1.77	-10.518	-0.55	-0.236	-5.066	-0.488	0.732	2.367	9.606	1.369	0.61	4.395	1.709	0.152	10.013	-0.325	0	2.441	-0.793	1510067820
-9.447	-4.271	-4.029	-4.211	-1.831	-1.099	5.12	-6.343	-4.405	3.601	-1.709	-2.869	6.619	4.142	-7.009	3.357	2.441	-2.075	-10.445	-1.689	0.086	-5.066	-0.854	0.549	1.464	9.997	1.041	0.549	5.127	1.648	0.781	9.948	-0.573	0.122	3.296	-0.488	1510067820
-9.271	-3.474	-3.67	-3.845	-1.526	-0.671	5.948	-6.169	-4.666	3.723	-2.319	-2.625	6.831	4.39	-7.332	3.296	2.625	-2.319	-10.432	-2.011	0.358	-5.005	-0.732	0.671	0.737	10.452	1.157	0.916	5.371	1.587	0.851	10.1	-0.61	0.244	3.113	-0.122	1510067820
-9.073	-2.806	-3.694	-3.784	-1.221	-0.793	5.948	-6.169	-4.666	3.906	-2.563	-2.319	6.747	4.694	-7.619	3.296	2.441	-2.563	-9.726	-2.235	0.495	-4.822	-0.61	0.793	0.061	10.728	1.385	1.282	5.371	1.77	1.154	10.045	-0.701	0	2.014	0	1510067820
-9.063	-2.2	-4.048	-3.845	-1.16	-1.038	6.711	-5.918	-4.284	4.15	-2.502	-2.319	7.124	5.228	-7.937	3.601	2.563	-2.563	-9.154	-2.336	0.492	-4.7	-0.122	0.793	-0.102	10.579	1.617	1.221	5.31	2.075	2.076	9.973	-0.959	0.061	2.197	0.183	1510067820
-9.148	-2.463	-4.619	-4.333	-1.587	-1.038	6.392	-5.395	-4.486	4.211	-2.686	-2.625	7.495	5.692	-7.849	3.906	2.991	-2.075	-8.829	-2.102	0.561	-4.822	0.427	0.916	-0.118	10.507	1.56	1.099	5.005	2.319	2.017	9.914	-1.27	-0.183	2.991	0.244	1510067820
-9.03	-3.051	-4.804	-4.333	-2.136	-1.038	6.015	-4.968	-4.966	4.15	-2.686	-3.113	7.538	5.716	-7.345	3.906	3.357	-1.892	-9.092	-2.128	0.505	-4.883	0.793	1.221	0.199	10.447	1.302	0.977	4.822	2.563	1.479	9.905	-1.218	-0.122	3.845	0.183	1510067820
-8.559	-3.149	-4.839	-4.272	-2.197	-0.854	5.841	-4.783	-5.266	3.967	-2.625	-3.296	7.538	5.716	-7.345	3.906	3.357	-1.892	-9.636	-2.028	0.337	-4.944	0.793	1.221	0.949	10.518	1.075	0.793	4.944	2.502	1.008	10.023	-1.018	-0.305	3.845	0.244	1510067820
-7.963	-2.871	-5.139	-4.395	-1.953	-1.16	5.841	-4.783	-5.266	3.906	-2.808	-3.418	7.538	5.716	-7.345	3.906	3.357	-1.892	-9.892	-1.89	0.105	-5.127	0.488	1.16	1.3	10.415	0.933	0.61	4.944	2.258	0.554	10.027	-1.096	-0.549	3.54	0.366	1510067820
-7.8	-2.673	-5.73	-4.639	-1.892	-1.465	6.063	-4.719	-5.2	3.662	-2.991	-3.357	7.538	5.716	-7.345	3.906	3.357	-1.892	-9.877	-1.72	0.004	-5.249	0.366	1.16	1.226	10.14	0.803	0.366	5.005	2.319	0.217	9.912	-1.298	-0.61	3.418	0.427	1510067821
-7.736	-2.768	-6.148	-5.432	-2.197	-1.77	6.063	-4.719	-5.2	3.479	-2.93	-3.296	7.538	5.716	-7.345	3.906	3.357	-1.892	-10.027	-1.52	-0.139	-5.615	0.061	0.977	1.334	9.844	0.757	0.244	5.005	2.319	0.305	9.967	-1.519	-0.732	4.089	0.549	1510067821
-7.837	-3.579	-5.67	-5.249	-3.174	-1.648	6.292	-4.804	-4.922	3.357	-2.93	-3.235	7.538	5.716	-7.345	3.906	3.357	-1.892	-9.871	-1.542	-0.339	-5.92	-0.366	0.793	1.29	9.543	0.622	0.427	4.883	1.892	0.054	10.046	-1.293	-1.099	4.456	0.732	1510067821
-8.333	-3.908	-4.728	-4.822	-3.418	-1.343	6.657	-5.231	-4.339	3.418	-2.869	-3.235	7.538	5.716	-7.345	3.906	3.357	-1.892	-9.502	-2.121	-0.353	-5.798	-0.244	0.793	0.793	9.398	0.276	0.427	5.005	1.953	-0.218	9.898	-0.768	-1.16	4.395	0.916	1510067821
-8.908	-3.553	-3.822	-4.639	-3.54	-0.854	6.657	-5.231	-4.339	3.54	-2.747	-3.174	7.48	5.612	-6.709	3.845	3.418	-1.892	-9.301	-2.369	-0.324	-5.31	-0.305	0.793	0.39	9.272	0.49	0.793	5.188	2.014	0.346	9.887	-0.173	-1.282	3.784	0.977	1510067821
-9.442	-2.285	-3.499	-5.066	-2.441	-0.732	6.833	-5.003	-4.299	3.662	-2.502	-3.113	7.48	5.612	-6.709	3.845	3.418	-1.892	-10.167	-1.937	-0.513	-4.761	-0.183	0.61	0.602	9.384	1.26	1.404	5.31	1.892	2.007	9.881	0.329	-1.099	4.578	1.282	1510067821
-10.426	-2.243	-3.129	-5.737	-3.54	-0.916	7.309	-4.833	-4.315	3.845	-2.563	-3.174	6.776	4.176	-6.819	3.845	3.418	-1.892	-10.246	-0.757	-0.479	-5.066	-0.061	0.61	1.334	9.989	2.324	2.014	5.127	1.404	4.065	10.262	-0.207	-1.343	4.761	1.282	1510067821
-10.284	-2.35	-1.945	-6.592	-2.93	-0.854	7.666	-4.725	-5.053	4.333	-2.136	-3.235	8.166	5.7	-6.194	3.723	2.38	-1.465	-10.442	0.019	-0.598	-5.127	0.183	0.488	1.857	10.006	3.106	2.502	5.493	1.16	5.21	10.374	-0.563	-1.221	7.385	1.77	1510067821
-10.928	-2.268	-1.657	-7.324	-3.113	-1.16	7.604	-4.508	-6.276	4.7	-1.77	-3.113	8.83	6.319	-5.278	3.784	2.502	-1.526	-10.68	1.089	-0.794	-5.127	0.366	0.61	2.078	10.128	3.67	2.38	5.798	1.343	3.374	10.227	-1.089	0.061	8.057	1.587	1510067821
-10.062	-3.086	-2.321	-6.897	-4.089	-1.404	7.088	-4.061	-7.422	4.7	-1.953	-3.052	8.945	6.827	-4.621	4.15	2.38	-1.648	-10.682	1.258	-1.024	-5.615	0.183	0.488	2.333	10.265	3.789	1.709	5.493	1.587	3.019	10.235	-1.292	0.854	6.836	0.61	1510067821
-9.94	-4.186	-1.756	-5.432	-5.249	-1.038	7.088	-4.061	-7.422	4.639	-1.77	-2.991	8.762	7.088	-4.197	4.333	2.563	-1.831	-10.623	1.104	-0.898	-5.737	0.244	0.366	1.992	10.017	3.499	1.16	5.066	1.77	5.173	8.629	-1.422	1.77	9.155	-0.366	1510067821
-8.832	-3.943	-1.012	-4.395	-3.174	0.305	6.076	-3.198	-7.622	4.517	-2.014	-2.991	8.379	6.85	-3.636	4.15	2.808	-1.892	-10.468	0.487	-0.624	-5.615	-0.122	0.366	1.268	9.465	3.146	1.099	5.127	1.77	8.62	10.192	-3.181	3.235	14.832	0.793	1510067821
-8.652	-2.475	-0.738	-4.395	-1.404	1.099	5.686	-2.678	-7.357	4.211	-2.075	-2.93	7.935	6.738	-3.589	3.662	2.747	-1.648	-9.867	0.205	-0.565	-5.005	-0.122	0.183	0.604	9.422	3.198	1.038	5.432	1.831	3.645	10.814	-5.81	2.869	15.991	3.967	1510067821
-8.043	-2.31	-1.977	-5.249	-1.099	-0.061	5.686	-2.678	-7.357	3.967	-2.319	-2.747	7.352	6.82	-3.804	3.235	2.747	-1.648	-9.447	0.429	-0.671	-5.005	0.061	0.244	0.499	9.301	3.213	1.16	4.761	1.648	-2.076	10.956	-4.358	2.625	12.146	4.578	1510067821
-7.661	-2.779	-1.93	-5.554	-2.136	-0.854	6.179	-2.361	-6.065	3.723	-2.441	-2.441	6.927	6.639	-3.582	3.296	2.441	-1.587	-9.104	0.443	-0.91	-5.005	0.183	0.122	0.751	8.861	3.067	0.977	3.845	1.465	-5.46	10.513	-0.839	3.113	4.517	3.296	1510067821
-8.037	-2.905	-1.544	-4.639	-1.465	0.122	6.179	-2.361	-6.065	3.784	-2.075	-2.319	6.906	5.935	-3.423	3.418	2.258	-1.343	-8.991	0.51	-1.127	-4.944	0.122	0.122	1.321	8.318	2.765	0.916	3.418	1.16	-3.051	9.251	-0.187	7.324	-1.221	3.357	1510067821
-8.252	-2.931	-1.347	-4.15	-0.854	0.183	6.47	-2.39	-5.757	3.784	-1.404	-2.319	7.264	5.292	-3.217	3.235	2.625	-1.099	-9.034	0.307	-1.37	-5.066	0.122	0.183	1.823	7.939	2.393	0.793	3.418	0.793	-0.589	9.842	-1.291	5.249	0.549	2.93	1510067821
-8.291	-2.946	-1.294	-4.089	-1.648	-0.549	6.717	-2.308	-5.212	3.601	-1.526	-2.197	7.328	4.729	-3.26	3.052	2.38	-1.099	-9.14	-0.373	-1.586	-4.944	0.061	0	1.851	7.862	2.181	0.854	3.296	0.488	1.708	9.806	-0.109	4.211	5.859	1.038	1510067821
-8.425	-2.353	-0.297	-4.028	-0.854	-0.61	6.888	-2.326	-4.871	3.418	-1.526	-2.136	7.54	4.514	-3.135	2.869	1.77	-1.099	-9.237	-1.04	-1.702	-4.333	-0.061	-0.061	1.614	8.099	2.153	0.916	3.113	0.366	0.889	9.545	0.176	3.296	7.751	-0.061	1510067821
-9.209	-1.992	-1.357	-2.747	0.793	-0.122	6.888	-2.326	-4.871	3.54	-1.16	-1.831	8.112	4.437	-3.131	2.625	1.404	-1.038	-9.424	-0.873	-1.735	-3.418	-0.427	-0.122	1.745	8.442	2.458	1.282	3.235	0.122	-0.816	8.143	-1.675	3.723	3.784	-0.427	1510067821
-10.292	-2.667	-1.581	-2.869	-1.221	-0.732	7.648	-1.91	-4.697	3.479	-1.404	-1.465	8.708	4.608	-3.49	2.563	2.014	-1.16	-9.455	-0.639	-1.7	-3.54	-0.671	-0.305	1.921	8.6	2.73	1.465	2.93	-0.061	2.79	9.341	-0.536	3.357	3.418	-0.732	1510067821
-9.755	-1.803	-0.474	-2.991	-0.671	-0.122	8.189	-2.091	-4.254	3.54	-0.427	-0.793	9.134	4.768	-3.368	2.747	2.136	-0.854	-9.214	-0.949	-1.426	-3.296	-0.732	-0.671	1.625	8.607	2.634	1.343	2.319	0.122	6.12	10.279	0.892	0.793	2.563	0.549	1510067821
-10.316	-2.391	-1.077	-2.747	0.183	0	8.189	-2.091	-4.254	3.357	-0.488	-0.488	9.451	4.619	-3.045	2.869	1.587	-0.732	-8.996	-0.974	-0.897	-2.686	-0.061	-0.977	1.409	8.67	2.699	1.343	2.319	0.488	1.123	8.415	-1.034	0.488	-0.183	-0.549	1510067821
-11.859	-4.393	-3.006	-3.54	1.221	-1.77	9.55	-3.512	-4.832	2.991	-0.671	-0.549	10.045	4.835	-3.155	2.747	0.732	-0.671	-11.158	-0.755	-1.107	-2.38	0.061	-1.099	1.889	10.092	2.713	1.282	2.625	0.916	2.095	9.788	-0.924	-0.061	2.991	-4.456	1510067821
-10.072	-5.16	-1.611	-2.136	-2.197	-1.221	9.158	-4.523	-4.872	2.808	-0.549	-0.244	10.301	5.566	-3.924	2.625	0.061	-0.916	-12.36	-0.425	-0.426	-3.906	0.122	-0.854	2.797	12.117	2.187	1.465	1.709	0.244	5.493	14.391	-0.315	-2.93	5.493	-1.038	1510067821
-9.944	-4.436	-1.943	-2.563	-0.732	0.061	9.158	-4.523	-4.872	2.563	-0.671	-0.183	10.658	5.924	-4.861	2.502	0.549	-1.16	-11.111	-2.862	0.544	-3.235	-1.465	-1.221	1.918	12.61	1.207	0.916	2.441	0.244	1.075	10.685	0.401	-1.77	1.343	-1.587	1510067822
-9.42	-3.62	-2.425	-2.869	1.404	0	8.296	-5.513	-4.295	2.625	-0.427	-0.61	10.813	5.861	-5.547	2.197	1.648	-1.221	-10.347	-3.194	1.139	-2.38	-0.061	-0.183	0.441	12.318	1.062	0.122	3.784	1.038	-0.378	10.413	-0.751	-1.16	0.61	-2.075	1510067822
-9.17	-2.944	-2.684	-2.625	0.183	-0.183	8.296	-5.513	-4.295	2.563	-0.671	-1.16	10.637	6.082	-5.712	1.892	2.686	-1.038	-10.265	-2.417	0.586	-2.563	0.061	0.427	-0.214	12.187	1.499	0.183	3.967	1.648	-0.09	10.234	-0.628	0.061	0.549	-2.808	1510067822
-7.711	-2.565	-2.565	-2.808	2.258	-0.671	7.763	-5.53	-3.225	2.075	-1.465	-1.77	9.945	5.969	-5.59	2.075	1.404	-0.671	-9.629	-1.731	0.075	-2.869	0	0.549	0.807	11.593	1.422	0.61	1.892	1.038	0.057	10.219	-0.974	-0.427	1.892	-2.808	1510067822
-8.466	-3.021	-2.973	-2.563	0.977	-0.427	7.724	-5.362	-2.533	2.075	-1.892	-1.77	9.222	4.856	-5.216	2.625	1.404	-0.732	-9.075	-1.816	-0.097	-3.052	0.061	0.793	1.627	9.695	1.294	0.366	1.892	0.732	0.138	9.843	-0.518	0.122	0.61	-2.991	1510067822
-8.197	-2.955	-3.102	-2.075	0.305	-0.183	7.357	-3.514	-2.47	2.563	-1.77	-1.953	8.492	3.693	-4.177	2.747	2.136	-0.61	-8.457	-2.251	-0.14	-2.808	-0.061	0.854	1.436	8.13	0.992	-0.183	3.174	1.282	1.053	9.495	-0.17	-0.366	0.854	-2.625	1510067822
-7.411	-2.373	-3.094	-2.014	0.61	-0.366	7.357	-3.514	-2.47	2.441	-1.709	-2.258	7.976	3.17	-3.414	2.625	1.709	-0.549	-7.947	-2.489	-0.201	-2.441	0.061	0.793	1.053	7.506	0.712	-0.183	3.54	1.587	1.132	9.109	-0.61	-0.122	0.916	-2.319	1510067822
-8.019	-2.36	-3.652	-1.465	0.305	-0.671	6.912	-2.518	-2.566	2.136	-1.465	-2.197	8.029	3.17	-3.37	2.319	1.709	-0.244	-8.02	-2.512	-0.498	-2.136	0.488	0.793	0.731	7.753	0.645	0	3.174	1.648	1.055	8.926	-0.689	-0.122	1.221	-2.502	1510067822
-8.58	-2.149	-3.848	-1.099	-0.488	-0.671	6.912	-2.518	-2.566	1.892	-1.343	-2.197	7.942	3.402	-3.585	1.892	1.892	-0.061	-8.611	-2.525	-0.963	-1.892	0.061	0.732	0.981	8.311	0.839	0.183	2.686	1.404	0.37	9.35	-0.012	-0.366	1.282	-2.258	1510067822
-8.861	-2.025	-3.268	-1.038	-1.038	0	7.753	-2.188	-2.756	1.831	-1.404	-2.136	7.863	3.799	-3.53	1.526	1.465	-0.061	-8.391	-2.606	-0.965	-1.648	0	0.671	1.315	8.884	1.044	0.305	2.136	0.977	0.083	9.354	-0.257	-0.244	0.61	-2.258	1510067822
-9.097	-0.995	-2.844	-0.488	-0.366	0.244	7.753	-2.188	-2.756	1.77	-0.793	-1.831	8.175	4.222	-3.34	0.916	1.465	-0.061	-8.604	-2.723	-1.095	-0.977	0.305	0.61	1.215	9.277	1.342	0.183	1.953	0.732	0.537	9.335	-0.392	-0.366	0.427	-2.197	1510067822
-9.021	-0.266	-4.035	-1.343	0	-0.305	8.205	-1.754	-2.688	1.465	-1.099	-1.587	8.519	4.605	-3.067	0.488	1.221	-0.244	-8.91	-1.828	-1.302	-0.61	0.732	0.854	1.148	9.916	1.876	-0.061	1.343	0.671	1.552	9.737	-0.078	-0.793	1.16	-1.953	1510067822
-10.466	-1.674	-5.255	-2.991	-0.854	-0.122	8.931	-1.389	-2.713	0.977	-0.977	-1.404	9.059	5.052	-2.963	0.305	0.488	-0.366	-10.713	-1.229	-1.333	-0.732	2.197	0.793	1.748	10.395	2.578	-0.122	0.122	0.427	2.114	10.066	-0.837	-1.038	2.136	-1.587	1510067822
-12.291	-4.095	-4.996	-2.747	-2.319	0	9.694	-1.39	-2.845	0.61	-0.061	-1.221	9.745	5.341	-3.005	0.183	-0.427	-0.61	-12.659	0	-1.335	-0.916	1.709	0.671	3.034	11.225	3.236	0	-0.916	-0.244	1.871	11.191	-0.26	-1.343	2.686	-0.549	1510067822
-10.972	-5.332	-3.514	-0.854	-2.075	0.549	10.914	-3.485	-5.063	0.854	-0.244	-0.488	10.405	5.505	-2.956	0	-0.732	-1.16	-13.877	-0.03	-1.17	-0.916	-0.427	0.427	3.862	11.689	3.591	0.366	-0.977	-0.916	3.004	12.28	0.806	-1.892	1.404	1.282	1510067822
-9.479	-5.187	-2.466	-0.183	-2.93	0.61	10.914	-3.485	-5.063	0.732	-0.061	0.793	11.053	5.716	-2.579	-0.427	0.122	-1.343	-11.815	-0.736	-0.201	-0.671	-0.366	0.244	2.227	10.672	3.927	0.183	-0.061	-0.732	4.363	12.158	2.056	-2.319	0.732	3.967	1510067822
-10.143	-3.886	-1.566	-0.488	-2.563	0.427	10.468	-4.447	-4.695	0.183	1.526	1.099	10.927	5.937	-2.443	-0.427	0.549	-0.671	-10.527	-0.536	0.526	0.366	-0.183	-0.366	0.06	8.854	4.148	-0.061	1.16	0.366	1.608	11.453	-0.195	-0.977	1.648	5.432	1510067822
-10.165	-3.907	-1.989	-0.61	-1.465	0.122	10.468	-4.447	-4.695	-0.488	1.526	0.549	10.095	6.113	-2.433	-0.061	0.244	0.244	-10.021	0.645	0.807	0.244	0.366	-0.488	0.014	8.603	4.319	0.366	0.61	0.305	-1.273	12.979	-0.159	-0.671	0.061	4.517	1510067822
-8.213	-4.018	-1.23	-0.488	-1.099	-0.244	9.471	-3.687	-3.732	-0.61	1.648	-0.122	9.143	6.302	-2.543	0	-0.122	0.427	-10.173	0.622	0.071	-0.244	-0.305	-0.366	0.89	9.478	3.842	0.427	0	0.183	-1.875	11.993	-0.264	0.732	-0.977	4.944	1510067822
-7.667	-2.875	-0.666	-0.61	-1.343	-0.122	8.019	-3.072	-4.048	-0.305	1.404	-0.183	8.927	6.172	-2.305	-0.427	0.488	0.244	-9.099	0.609	-0.136	-0.305	-0.244	-0.305	1.87	9.324	3.545	0.366	-0.305	-0.305	-0.951	10.984	0.416	1.465	-0.366	5.005	1510067822
-7.44	-2.36	-0.499	-0.61	-0.732	0	8.019	-3.072	-4.048	-0.244	1.587	-0.122	8.793	5.198	-1.51	-0.671	1.526	0.305	-8.428	0.438	-0.322	-0.244	-0.366	-0.305	1.43	8.095	3.283	0.122	-0.183	-0.122	-0.846	9.673	1.207	1.709	1.648	4.639	1510067822
-7.075	-2.283	-0.115	-0.122	-0.244	0.122	7.421	-2.975	-3.486	0.061	1.587	-0.61	8.74	4.419	-0.731	-0.61	2.136	0.488	-8.027	0.248	-0.415	0	-0.122	-0.305	1.269	7.175	2.924	0.122	-0.183	0.122	-0.849	8.445	1.436	2.625	3.784	3.784	1510067822
-6.967	-1.969	0.09	0.305	0.488	0.305	6.449	-2.004	-2.458	0.366	1.587	-0.671	9.714	4.18	-0.484	-1.221	5.798	0.732	-7.855	0.538	-0.618	0.183	0	-0.244	1.709	7.186	2.96	0.244	-0.244	0.244	-2.218	7.545	0.324	2.014	2.747	2.686	1510067822
-7.056	-1.493	0.351	0.122	1.831	0.244	6.449	-2.004	-2.458	0.244	1.343	-0.488	8.959	3.756	-0.482	-1.465	7.507	0.793	-8.211	0.834	-0.916	-0.061	0.305	-0.183	2.407	7.441	2.996	0.183	0	0.305	-4.042	6.563	-0.008	2.38	-0.366	1.221	1510067822
-8.911	-0.903	-0.092	0.671	2.136	0.793	7.245	-1.675	-2.603	0.061	2.258	-0.549	8.696	3.572	0.142	-1.099	7.69	0.61	-8.285	0.807	-1.16	-0.122	0.061	-0.183	2.902	7.68	3.1	0.305	0.122	0.183	-2.821	7.027	0.699	3.662	-3.723	-0.732	1510067822
-10.672	-0.908	-1.188	0.488	0.977	0.732	8.305	-1.793	-1.782	0.427	3.174	-0.793	9.081	3.36	1.132	-1.282	7.935	1.038	-8.317	0.937	-1.288	-0.366	0.244	-0.244	2.901	7.721	3.179	0.427	0	0.427	2.101	7.631	0.523	2.258	-6.165	-1.648	1510067823
-12.758	-1.776	-0.78	0.488	-2.197	0.977	9.126	-2.159	-1.583	0.366	1.648	-1.038	9.701	3.368	2.573	-2.014	11.047	1.404	-8.551	0.519	-1.059	-0.732	0.549	-0.427	2.601	7.4	3.129	0.488	-0.244	0.732	13.127	10.263	-0.328	1.465	0.366	0.671	1510067823
-12.083	-3.308	-1.699	0.305	-1.038	0.366	9.126	-2.159	-1.583	0.671	0.549	-1.221	8.157	2.81	4.234	-1.038	2.747	1.221	-9.739	-0.439	-0.991	-0.366	2.258	-1.038	2.158	8.207	2.906	0.793	0.305	1.099	9.972	10.922	-1.55	-1.282	1.038	1.343	1510067823
-11.66	-4.905	-1.583	0.244	-1.038	-0.366	9.837	-2.686	-0.593	1.099	2.136	-1.465	9.542	3.553	4.773	-0.427	-1.038	0.366	-13.038	-0.73	-1.683	0	-0.122	-0.854	3.675	11.219	2.494	0.916	0.366	1.099	1.698	12.227	1.715	-4.456	2.441	-2.991	1510067823
-8.687	-3.938	-1.511	0.916	0.061	-0.061	10.398	-2.932	0.139	0.854	1.282	-0.61	10.801	4.515	5.095	0	0.671	-0.366	-12.813	-1.296	-0.739	0.061	-1.282	-0.427	4.624	12.852	2.251	0.916	0.854	0.183	4.363	13.909	1.974	-6.958	1.099	0.854	1510067823
-10.153	-4.185	-3.723	-0.061	1.038	0.061	10.398	-2.932	0.139	0.854	3.479	0.671	10.91	4.829	4.79	0.305	0.183	-0.977	-11.655	-1.681	0.212	0	-1.465	-0.427	3.168	12.508	2.09	0.427	2.563	0.305	-2.957	8.734	-0.897	0.854	-0.732	-1.831	1510067823
-10.159	-3.831	-3.248	-0.488	1.038	0.061	9.653	-3.535	1.849	0.793	5.188	0.916	11.248	5.094	4.565	0.244	1.099	-1.099	-11.639	-2.17	0.356	-0.122	0.305	0.183	1.865	11.972	1.646	-0.122	3.357	1.16	-0.773	11.048	-1.909	-0.671	-1.404	-1.587	1510067823
-9.813	-3.267	-2.818	-0.061	0.61	0.244	9.404	-4.343	2.725	0.61	4.761	1.221	10.891	5.511	4.645	0.061	1.282	-1.221	-11.249	-1.821	-0.047	0	0.061	0.305	1.853	11.844	1.541	-0.061	2.808	1.343	0.147	10.922	-1.238	-0.732	0.305	-2.38	1510067823
-8.392	-2.835	-1.966	0.732	1.953	-0.244	9.404	-4.343	2.725	0.854	5.859	0.854	10.2	5.216	4.426	0.122	0.671	-1.282	-10.262	-1.513	-0.438	0	-0.122	0.244	2.243	10.82	1.866	0.183	1.709	0.916	-0.383	10.73	-1.419	-0.305	0.244	-2.808	1510067823
-8.052	-2.499	-2.227	1.099	1.831	-0.183	8.563	-4.482	2.795	1.038	4.944	0.793	9.201	4.563	4.589	-0.122	1.648	-1.038	-9.478	-1.43	-0.502	0	-0.549	0.305	2.43	8.879	1.842	-0.061	1.77	0.854	0.267	10.049	-0.961	-0.305	-1.282	-2.808	1510067823
-8.142	-1.76	-2.921	0.61	0.793	-0.244	8.006	-3.832	3.728	0.977	4.822	0.793	7.764	3.588	4.508	-0.366	2.136	-0.793	-8.512	-1.436	-0.208	0.183	-0.488	0.244	2.291	7.403	1.66	-0.488	2.38	1.099	1.428	9.451	-0.372	-0.305	-0.488	-2.502	1510067823
-8.186	-1.578	-2.964	0.671	-0.183	-0.549	7.161	-2.781	4.127	0.977	4.944	0.366	6.91	3.334	4.596	-0.366	2.808	-0.854	-7.83	-1.365	-0.06	0.183	-0.488	0.305	2.184	6.684	1.581	-0.549	2.808	1.343	1.904	9.064	-0.482	-0.122	-0.183	-2.319	1510067823
-8.577	-2.116	-2.369	1.099	-0.977	-0.305	5.774	-1.696	4.254	0.732	4.272	0.427	6.358	3.462	4.307	-0.549	1.77	-1.099	-7.538	-1.981	-0.065	0.305	-0.305	0.183	1.854	6.962	1.424	-0.61	2.563	1.404	2.011	8.845	-0.115	-0.305	-0.244	-2.014	1510067823
-8.859	-1.742	-2.157	1.709	-0.61	0.488	5.879	-1.918	4.102	0.061	3.723	0.305	6.359	4.273	4.408	-0.793	1.587	-1.221	-7.661	-2.432	-0.255	1.16	0.244	0.244	1.755	7.522	1.432	-0.366	2.563	1.404	3.582	8.678	0.377	-0.488	-0.732	-1.282	1510067823
-8.971	-1.269	-2.906	0.793	-0.854	0.549	5.879	-1.918	4.102	-0.549	1.587	-0.061	6.387	5.2	4.71	-1.16	2.014	-1.526	-8.358	-1.739	-0.524	1.404	0.183	0.305	1.708	8.701	1.897	0.061	1.282	1.038	3.265	8.659	-0.039	-1.038	-0.244	-0.549	1510067823
-8.012	-2.609	-2.888	-0.732	-1.648	0.061	5.734	-2.564	5.362	-0.366	2.38	-0.244	6.316	5.491	5.399	-0.244	1.526	-2.441	-9.725	-1.116	-0.479	1.282	0.854	0.671	2.67	9.159	2.706	0.366	0.488	0.366	2.232	9.122	0.327	-1.099	-0.488	-0.244	1510067823
-10.286	-4.033	-2.175	-0.488	-1.526	0.305	5.913	-3.418	5.496	-0.916	1.16	0.122	5.39	6.15	5.206	0.488	-0.366	-2.625	-11.319	0.187	-0.512	1.526	-0.427	1.038	3.886	9.666	4.03	0.366	0.305	-0.183	2.929	8.728	0.928	-1.77	-1.77	0.671	1510067823
-11.509	-5.406	-1.565	1.831	-2.258	0.122	5.913	-3.418	5.496	-1.465	0.61	0.488	5.947	6.635	5.675	0.305	0.366	-2.319	-13.218	1.633	-0.644	0.732	-2.563	0.671	4.095	9.717	5.078	0.488	0.793	-1.038	2.875	11.968	1.227	-1.648	-2.075	2.625	1510067823
-9.989	-4.96	-0.836	1.465	-1.099	-0.671	6.588	-5.751	5.438	-1.648	0.061	1.038	5.853	6.675	5.955	1.16	-0.061	-2.625	-11.713	0.642	0.329	-0.244	-1.465	0.366	3.121	9.664	4.925	0.61	1.465	-0.977	1.544	13.402	2.074	-1.953	-1.343	2.808	1510067823
-10.197	-2.816	-0.249	0.122	-0.183	-1.221	6.498	-6.283	4.923	-2.258	-0.122	1.77	5.393	7.155	6.476	1.465	-0.061	-2.625	-11.068	0.794	1.004	0.732	-1.831	-0.061	1.646	9.174	4.069	0.366	1.709	-0.854	-0.365	12.193	0.816	-0.549	-1.648	2.808	1510067823
-10.423	-3.656	-0.604	-0.671	-0.793	-2.014	6.498	-6.283	4.923	-2.625	0.854	1.892	5.278	7.557	6.613	1.099	0.61	-1.953	-10.659	1.312	1.339	0.671	-2.014	-0.122	0.489	8.748	4.136	0.916	0.854	-0.854	-1.83	11.572	0.535	0.427	-0.732	2.38	1510067823
-9.012	-4.418	0.039	-0.061	-0.305	-1.831	5.568	-6.306	4.753	-2.625	0.244	1.892	5.231	7.916	6.105	1.221	0.427	-1.648	-10.247	1.379	1.394	0.122	-2.197	-0.122	0.447	9.16	4.095	1.099	0.549	-1.099	-1.267	10.408	0.914	0.916	-0.305	1.465	1510067823
-8.167	-4.139	0.144	-0.061	-0.366	-1.404	5.874	-6.824	4.274	-2.625	0.183	2.014	4.7	7.782	5.513	1.526	0.244	-1.77	-9.634	1.33	1.708	0.061	-2.197	-0.061	1.231	9.241	3.878	0.793	0.183	-1.038	-0.249	9.68	0.836	1.404	0.854	0.549	1510067823
-8.416	-4.144	0.389	0.061	-0.305	-1.465	5.874	-6.824	4.274	-2.991	1.16	1.892	4.323	7.453	5.516	1.465	-0.122	-1.526	-8.917	1.26	2.012	0.122	-2.197	-0.122	1.133	8.496	3.695	0.732	1.038	-0.977	0.023	8.955	1.432	1.892	3.723	0.183	1510067823
-8.008	-3.631	0.598	0.61	-0.122	-1.16	5.437	-7.029	4.042	-2.808	0.732	1.709	4.228	7.189	5.444	1.16	0.488	-1.16	-8.349	1.308	2.437	-0.122	-2.075	-0.183	0.225	8.053	3.269	0.793	0.977	-0.977	-1.101	8.599	0.614	1.953	1.221	0	1510067823
-7.973	-3.429	0.339	-0.244	0.427	-1.16	5.065	-7.082	3.638	-1.526	0.061	1.16	4.031	7.397	5.23	1.282	0.488	-1.221	-8.111	1.382	2.74	-0.244	-1.892	-0.183	-0.352	8.299	3.094	1.038	0.488	-0.854	0.554	8.894	1.342	2.136	0.61	-0.916	1510067824
-8.162	-2.967	0.032	-0.732	0.244	-1.221	4.877	-6.923	3.634	-0.854	1.038	1.099	3.482	8.025	4.767	1.465	0	-0.732	-8.062	1.581	3.021	-0.427	-1.404	-0.183	-0.196	8.836	3.158	1.099	0.427	-0.671	2.75	9.403	2.291	0.854	1.16	-0.854	1510067824
-8.052	-3.504	-0.437	-1.465	1.16	-0.793	4.185	-7.227	3.72	-0.366	1.282	0.977	3.741	8.752	4.674	1.282	0.549	-0.183	-8.274	1.76	3.195	-0.854	-1.16	-0.244	-0.01	9.426	3.206	0.732	0.61	-0.793	1.729	8.71	1.121	0.488	1.465	-1.16	1510067824
-9.642	-4.975	-0.595	-0.793	0.854	-0.916	4.027	-7.874	3.815	-0.183	1.465	1.16	3.998	8.948	4.656	1.16	0.671	0	-8.524	1.314	3.292	-1.221	-0.671	-0.183	0.044	9.728	3.019	0.671	0.793	-0.732	1.792	9.094	0.395	0.305	1.16	-1.526	1510067824
-8.927	-6.242	-0.669	-0.427	0.793	-0.854	4.176	-8.276	4.54	-0.244	0.671	1.282	4.338	9.13	4.753	1.343	0.366	0.244	-9.491	0.218	3.413	-1.343	-0.61	-0.305	0.165	10.1	2.769	0.61	0.427	-0.549	-2.056	10.567	0.841	-0.305	0.549	-2.563	1510067824
-9.288	-5.767	-1.148	0.366	-0.244	-0.488	3.988	-8.449	4.892	0.305	0.244	0.977	4.528	9.61	5.148	1.282	0	0.427	-9.738	-0.731	3.504	-0.977	-1.038	-0.305	0.25	10.519	2.316	0.488	0.183	-0.854	2.022	10.695	-0.039	2.93	-1.221	-0.793	1510067824
-8.166	-4.955	-1.315	-0.244	0.732	-0.488	3.675	-7.052	5.31	0.671	-0.549	0.916	4.363	9.491	5.026	1.099	0.427	0.427	-9.105	-1.168	3.717	-0.61	-1.038	-0.366	0.028	10.61	1.93	0.366	0	-0.732	3.155	10.871	0.431	0.061	-0.061	-0.854	1510067824
-8.32	-4.395	-1.465	-0.244	0.671	-0.427	3.675	-7.052	5.31	0.122	-0.244	1.038	4.433	9.25	4.971	0.854	0	0.305	-8.305	-1.247	3.791	-0.122	-0.671	-0.305	-0.172	10.172	1.804	0.305	0.122	-0.549	1.863	9.636	-0.066	-0.793	0.549	-0.671	1510067824
-8.397	-4.893	-1.68	-0.244	0.244	-0.427	3.339	-6.746	5.054	0.244	0.854	0.854	4.705	9.086	5.091	0.244	0.549	0.549	-8.201	-0.879	3.866	-0.122	-0.244	-0.244	-0.459	9.778	1.761	0.305	-0.183	-0.549	1.323	9.369	-0.855	0.427	0.061	-0.549	1510067824
-8.447	-5.295	-1.742	-0.122	0.427	-0.305	3.469	-6.84	5.68	0.854	0.793	0.488	4.558	8.492	5.024	0.305	0.366	0.488	-8.629	-0.638	3.796	-0.122	-0.305	-0.244	0.032	9.667	1.855	0.366	-0.61	-0.366	1.242	9.692	-0.371	0.244	0.366	-0.488	1510067824
-8.701	-5.267	-1.73	0.183	-0.061	-0.061	3.693	-6.997	5.553	0.549	0.732	0.671	5.161	8.457	5.406	0	2.869	0.427	-8.819	-0.892	3.825	-0.183	-0.305	-0.305	0.806	9.835	2.006	0.244	-0.305	-0.183	0.745	9.908	0.123	0.183	0.183	-0.305	1510067824
-8.49	-4.821	-1.797	0.122	0.305	-0.122	3.74	-7.401	5.601	0.916	1.099	0.732	4.728	8.295	5.291	-0.183	2.197	0.244	-8.771	-1.122	3.814	0	-0.122	-0.427	0.813	9.972	1.817	0.061	0.244	0	0.769	9.868	-0.553	0.549	-0.488	-0.183	1510067824
-8.707	-4.843	-1.785	-0.183	0	-0.244	2.728	-6.875	5.34	0.916	1.099	0.732	4.845	8.202	5.322	-0.183	2.014	-0.061	-8.937	-1.029	3.713	0.061	-0.183	-0.366	0.423	9.879	1.806	0.122	0.061	0.061	0.903	9.966	-0.504	0.122	-0.122	-0.183	1510067824
-8.617	-5.107	-1.498	0	-0.183	-0.122	2.728	-6.875	5.34	0.366	0.183	1.282	4.429	8.299	4.826	0	1.038	0.183	-8.963	-0.949	3.649	0.061	-0.244	-0.305	0.566	9.892	1.878	0.366	0	0.122	0.865	9.951	-0.4	0.305	0.183	-0.183	1510067824
-8.742	-5.088	-1.276	0.183	-0.366	0.061	3.25	-6.751	6.241	-0.122	0.122	0.366	4.183	8.321	5.146	-0.183	1.282	0.122	-8.801	-0.959	3.714	0.061	-0.183	-0.244	0.793	9.92	1.957	0.183	0.305	0.122	0.834	9.812	-0.36	0.122	-0.122	0	1510067824
-8.731	-4.643	-1.091	0.244	-0.244	0.183	2.954	-6.642	6.29	-0.122	0.122	0.366	4.242	8.307	5.411	-0.244	1.831	0.061	-8.783	-0.933	3.793	0.183	-0.122	-0.183	0.477	9.866	1.804	0.183	0.366	0.122	1.469	9.836	-0.305	0.427	-0.366	0.244	1510067824
-8.848	-4.39	-0.878	0.122	-0.366	0.305	2.954	-6.642	6.29	-0.305	-0.061	0.183	3.86	8.406	5.457	-0.305	1.16	0	-8.811	-0.644	3.883	0.183	-0.061	-0.061	0.383	10.042	1.946	0.366	0.183	0.305	1.966	9.857	-0.127	0.122	-0.366	0.488	1510067824
-8.982	-3.942	-0.665	0	-0.061	0.61	2.64	-7.2	5.631	0	0.488	0.305	3.057	8.435	5.449	-0.183	-0.122	-0.061	-8.659	-0.228	3.951	0	0.183	-0.061	0.394	10.147	2.181	0.427	0.427	0.305	1.963	9.775	-0.273	-0.244	-0.244	0.671	1510067824
-9.125	-3.699	-0.663	-0.488	-0.061	0.732	2.006	-7.424	5.563	0	-0.305	0.427	3.115	8.783	5.133	-0.061	-0.793	0.305	-8.52	0.14	4.002	-0.366	0.488	0.122	0.396	10.178	2.345	0.061	0.305	0.366	1.805	9.683	-0.431	0	0.122	0.671	1510067824
-9.124	-3.452	-0.674	-0.732	0.427	0.732	2.024	-9.071	5.712	0.183	-0.916	0.549	3.161	9.615	5.236	-0.366	-2.258	0.854	-8.684	0.327	3.828	-0.793	0.916	0.244	0.008	10.314	2.64	-0.61	0.122	0.244	1.991	9.521	-0.307	-0.061	0.671	0.488	1510067824
-9.377	-3.5	-0.891	-1.404	0.244	0.61	2.024	-9.071	5.712	0.977	-0.854	0.183	4.445	9.726	5.804	-0.549	-2.38	1.953	-8.99	0.548	3.464	-1.282	1.16	0.122	-0.473	10.133	2.688	-1.038	-0.793	-0.061	1.614	9.701	-0.273	-0.122	1.038	0.183	1510067824
-8.866	-3.106	-1.285	-2.258	0.793	0.305	1.329	-9.844	5.286	1.648	-2.075	-0.732	5.404	8.738	5.45	0.488	-2.502	3.357	-9.098	0.89	3.082	-2.014	1.526	0.305	-0.066	10.137	2.521	-0.977	-2.258	-0.183	1.249	9.808	0.08	0.061	0.854	-0.244	1510067824
-8.715	-2.777	-1.979	-3.357	0.854	-0.305	1.329	-9.844	5.286	1.892	-2.38	-2.686	6.858	8.065	4.259	2.075	-1.038	4.7	-9.593	0.86	2.539	-2.808	1.343	0.427	1.461	9.68	2.699	-1.099	-2.441	-0.671	0.723	9.792	0.072	0.366	1.404	-0.61	1510067824
-9.012	-2.966	-2.846	-4.028	0.061	-0.732	1.555	-9.432	4.198	1.404	-2.014	-2.686	7.052	7.427	3.149	2.747	0.122	4.944	-9.777	0.767	2.066	-3.662	0.732	0.488	2.623	9.319	2.498	-1.038	-1.77	-0.854	1.073	9.807	-0.199	0.061	1.77	-0.977	1510067824
-8.859	-3.357	-3.488	-4.272	0	-0.671	1.629	-7.779	2.33	0.671	-3.479	-2.441	6.694	6.42	2.822	4.211	0.061	4.639	-9.654	0.157	1.846	-4.456	0.854	0.61	3.28	9.478	1.968	-0.977	-0.488	-1.038	1.682	9.812	-1.054	0.183	1.831	-1.099	1510067824
-9.264	-3.588	-3.815	-4.395	-1.221	-0.671	1.629	-7.779	2.33	0.244	-3.662	-1.343	7.247	5.972	2.071	5.188	-0.061	3.357	-9.887	-0.668	1.723	-4.822	0.427	0.671	3.452	9.435	1.58	-0.366	0.977	-1.038	1.995	9.746	-1.157	0.183	2.991	-0.854	1510067825
-9.11	-3.074	-3.836	-4.639	-0.732	-0.732	2.072	-7.259	1.699	0.122	-3.418	0.183	7.508	5.733	2.157	5.432	1.099	2.197	-9.805	-1.237	1.412	-5.127	0.488	0.732	2.933	9.922	1.217	0	2.38	-0.549	1.798	9.945	-1.029	0.305	2.563	-0.732	1510067825
-8.909	-2.688	-4.014	-4.944	-1.099	-1.038	2.4	-7.066	1.538	-0.122	-3.601	2.441	7.82	5.766	2.485	6.165	0.732	1.16	-9.74	-1.318	1.109	-5.31	0.366	0.977	2.231	10.162	1.012	0	3.113	-0.122	1.805	9.851	-1.025	0.061	3.174	-0.671	1510067825
-8.711	-2.645	-4.505	-5.493	-1.16	-1.404	2.4	-7.066	1.538	-1.16	-4.822	4.761	8.597	6.296	2.273	6.47	1.709	0.183	-9.536	-1.267	0.827	-5.737	0.305	1.16	1.671	10.153	0.9	-0.305	3.418	0.549	1.816	9.715	-1.022	0.061	3.54	-0.61	1510067825
-8.728	-2.966	-4.98	-5.554	-1.953	-1.465	2.577	-7.556	1.692	-1.709	-5.31	6.042	8.699	6.503	2.043	6.47	1.709	0.183	-9.544	-1.425	0.536	-6.042	0.549	1.282	1.799	9.765	1.002	0.244	4.211	1.038	1.753	9.798	-1.197	-0.122	4.028	-0.61	1510067825
-8.492	-3.28	-5.168	-5.615	-2.319	-1.587	3.502	-8.402	1.986	-1.282	-4.456	6.958	8.501	6.745	1.895	6.104	3.54	-0.61	-9.688	-1.681	0.199	-6.287	0.244	1.343	1.784	9.764	0.526	-0.061	5.798	1.526	1.189	9.727	-1.203	0.061	4.272	-0.549	1510067825
-8.183	-3.448	-5.19	-5.371	-2.502	-1.77	3.596	-9.109	1.986	-1.404	-5.92	7.874	8.75	7.208	1.75	5.554	6.042	-1.282	-9.916	-2.047	-0.043	-6.348	0.183	1.404	1.229	10.02	0.202	-0.488	6.47	2.014	0.575	9.872	-1.145	-0.122	4.211	-0.488	1510067825
-8.114	-3.277	-5.436	-5.249	-2.441	-1.892	3.481	-10.299	0.623	-0.488	-8.423	7.507	7.948	7.435	1.232	5.188	6.226	-1.465	-9.861	-2.266	-0.152	-6.348	-0.305	1.404	0.609	10.149	-0.062	-0.305	6.531	2.014	0.598	9.954	-1.212	-0.183	4.028	-0.488	1510067825
-8.024	-3.188	-5.802	-5.432	-2.319	-2.075	4.225	-10.312	-1.168	1.038	-8.667	6.47	7.772	7.818	0.639	4.333	5.859	-1.465	-9.909	-2.363	-0.136	-6.348	-0.305	1.343	-0.123	10.16	-0.177	-0.427	6.531	2.136	0.714	9.963	-1.354	-0.366	4.333	-0.305	1510067825
-7.83	-3.122	-5.973	-5.371	-2.686	-2.197	4.657	-10.117	-1.916	1.709	-8.667	3.601	7.979	7.928	0.313	3.052	6.165	-1.404	-9.75	-2.595	-0.127	-6.47	-0.61	1.221	-1.205	9.94	-0.016	-0.366	6.287	1.892	0.691	9.961	-1.623	-0.488	4.883	-0.122	1510067825
-7.787	-3.444	-6.174	-5.676	-2.686	-2.319	4.657	-10.117	-1.916	1.709	-8.667	3.601	7.655	7.777	-0.087	2.258	4.883	-1.343	-9.75	-2.595	-0.127	-6.409	-0.549	1.099	-1.205	9.94	-0.016	-0.061	5.798	1.77	0.231	9.973	-1.645	-0.732	5.066	0	1510067825
-7.776	-3.906	-5.873	-5.31	-3.235	-2.136	4.463	-9.16	-0.879	1.526	-5.127	2.258	7.823	7.736	-0.674	1.465	4.944	-1.221	-9.723	-2.768	-0.147	-6.348	-0.793	0.916	-1.073	9.941	0.001	0	5.432	1.831	-0.34	10.046	-1.491	-0.854	4.944	0.061	1510067825
-7.823	-4.151	-5.423	-5.005	-3.479	-1.77	4.463	-9.16	-0.879	0.122	-4.944	1.465	7.764	7.679	-0.973	1.038	4.883	-0.916	-9.661	-3.013	-0.038	-6.042	-0.671	0.793	-0.622	9.938	0.147	0.183	5.432	1.648	-0.487	10.133	-1.129	-1.16	4.333	0.061	1510067825
-7.851	-3.965	-4.522	-4.944	-3.113	-1.526	3.821	-8.838	-0.25	-0.61	-5.554	1.099	7.925	7.679	-0.932	1.16	4.456	-0.793	-9.396	-3.057	0.106	-5.737	-0.793	0.793	-0.833	10.005	0.315	0.305	5.493	1.648	-0.038	9.92	-0.745	-1.282	3.967	0.366	1510067825
-8.287	-3.173	-3.859	-4.7	-2.563	-1.282	3.293	-8.307	0.885	-0.916	-6.348	1.038	7.977	8.035	-0.968	1.099	5.798	-0.793	-9.635	-2.729	0.258	-5.127	-0.671	0.854	-1.245	10.101	0.566	0.488	5.554	1.953	0.282	9.844	-0.398	-1.465	3.601	0.549	1510067825
-8.471	-3.4	-3.693	-4.15	-2.319	-0.854	3.293	-8.307	0.885	-0.977	-6.47	0.916	7.321	8.581	-1.044	1.099	6.042	-0.488	-9.027	-2.101	0.565	-5.127	-0.549	1.16	-1.197	10.218	1.406	0.732	5.371	1.953	1.26	9.862	0.324	-1.465	3.479	0.671	1510067825
-9.357	-3.965	-3.164	-4.578	-2.136	-0.427	3.342	-8.679	1.552	-0.916	-5.981	1.16	6.674	9.234	-0.815	1.16	4.7	-0.122	-8.875	-2.242	0.749	-4.7	0.732	0.854	-1.859	9.895	1.963	1.038	5.249	2.075	2.702	9.79	-0.258	-1.892	4.089	1.099	1510067825
-10.415	-2.884	-2.552	-4.944	-2.319	-0.854	3.671	-9.515	1.832	-0.793	-5.676	1.465	6.117	9.984	-0.438	0.977	3.967	0.61	-10.174	-1.184	0.746	-3.906	0.305	0.549	-2.286	9.861	2.69	0.793	4.395	2.075	2.394	9.826	-0.561	-1.038	4.883	1.099	1510067825
-10.415	-3.519	-2.241	-5.493	-3.052	-0.977	3.671	-9.515	1.832	-0.793	-5.676	1.465	5.279	10.651	-0.031	0.854	3.052	1.099	-10.188	-0.573	0.727	-4.15	0.488	0.854	-1.217	10.485	3.59	1.526	3.845	1.526	3.517	10.342	0.613	-0.671	6.348	0.244	1510067825
-10.273	-4.242	-1.992	-5.249	-4.211	-0.732	3.75	-10.02	1.665	-0.671	-5.615	1.404	4.548	11.081	0.404	1.221	2.319	1.221	-10.001	-0.516	0.784	-3.845	0.671	0.793	-0.659	10.721	3.771	1.038	4.028	1.465	4.918	10.405	0.382	-0.366	7.751	0.61	1510067825
-9.288	-3.944	-1.769	-4.272	-4.028	-0.427	3.957	-9.863	1.605	0.488	-4.578	0.488	4.149	11.042	1.049	1.587	2.869	1.404	-10.606	0.324	0.811	-3.784	0.793	0.732	-0.419	10.393	3.951	0.549	3.784	1.526	4.739	10.101	-0.742	0.427	7.751	1.038	1510067825
-9.203	-3.71	-1.652	-3.54	-3.601	-0.122	3.901	-9.393	1.452	0.488	-4.578	0.488	3.773	10.86	1.555	1.77	4.211	1.465	-10.354	0.644	0.596	-3.967	0.305	0.793	0.129	10.109	3.973	0.305	3.784	1.343	5.662	9.213	-2.367	2.686	8.057	1.526	1510067825
-8.46	-3.591	-1.323	-4.089	-2.197	0.183	3.7	-9.258	1.116	0.854	-4.578	-0.122	3.017	10.404	1.761	1.77	4.578	1.221	-10	0.62	0.447	-4.028	0.305	0.671	0.118	9.668	3.752	-0.244	3.906	1.343	4.052	10.535	-3.582	2.319	13	2.991	1510067825
-8.448	-2.51	-1.128	-4.761	-1.343	0.427	3.485	-9.254	0.525	1.16	-4.639	-0.549	2.437	9.769	1.72	1.709	4.211	0.793	-9.601	0.647	0.121	-4.028	0.427	0.61	0	9.154	3.452	-0.305	3.723	1.343	-0.261	10.602	-2.779	2.136	12.573	3.906	1510067825
-8.608	-3.098	-2.32	-4.883	-2.991	-0.183	3.324	-9.063	0.135	1.709	-5.554	-1.465	2.151	9.159	1.664	1.587	3.235	0.244	-9.397	0.757	-0.112	-4.028	0.244	0.549	0.14	8.681	3.374	-0.183	3.296	1.343	-2.536	10.41	-0.994	2.625	8.179	3.662	1510067825
-8.599	-3.584	-1.567	-4.15	-2.808	0	3.29	-8.707	0.233	1.709	-5.493	-2.014	2.458	8.703	1.684	1.587	2.38	-0.244	-9.41	0.715	-0.37	-4.211	0.366	0.427	0.409	8.436	3.322	-0.122	3.052	1.221	-2.432	9.952	-0.744	4.944	3.967	3.174	1510067826
-8.421	-3.585	-0.987	-3.235	-1.648	0.854	3.308	-8.415	0.398	1.587	-4.456	-2.258	3.091	8.507	1.745	1.404	2.869	-0.61	-9.451	0.476	-0.587	-4.15	0.305	0.305	0.693	8.349	3.218	0.122	2.991	1.038	-1.913	10.342	-1.302	5.249	0.183	3.296	1510067826
-8.354	-2.999	-0.999	-3.296	-0.61	0.549	2.72	-8.592	0.354	1.648	-3.54	-2.136	3.575	8.585	1.838	1.282	3.418	-0.977	-9.423	0.016	-0.847	-3.967	0.244	0.183	0.79	8.568	3.183	0.305	3.113	1.038	-0.592	10.319	-0.319	4.028	2.38	2.258	1510067826
-8.214	-2.656	-1.279	-3.784	-0.549	-0.427	2.72	-8.592	0.354	1.526	-3.662	-1.709	3.888	8.775	2.035	1.221	3.601	-1.282	-9.35	-0.368	-0.915	-3.601	0.305	-0.122	0.684	8.617	3.24	0.549	2.991	1.038	1.34	10.399	1.232	3.052	5.493	0.977	1510067826
-8.576	-2.445	-0.639	-3.174	0.122	0.244	2.83	-7.984	0.869	1.343	-3.784	-1.221	4.112	8.885	2.166	0.977	3.235	-1.038	-9.246	-0.354	-1.007	-3.113	0.183	-0.183	0.416	8.451	3.297	0.732	2.686	0.977	0.685	9.367	0.914	2.136	4.456	0.732	1510067826
-9.298	-2.934	-0.827	-2.441	-0.061	0.61	2.83	-7.984	0.869	0.916	-3.357	-0.671	4.228	8.92	2.201	0.671	2.441	-0.427	-9.107	-0.392	-1.164	-2.869	0.305	-0.366	0.262	8.341	3.381	0.854	2.258	0.854	-0.311	8.381	-1.128	2.686	2.197	0.244	1510067826
-8.833	-3.073	-1.006	-2.136	-0.244	0	2.993	-7.666	1.172	0.61	-2.808	0.122	4.242	8.97	2.187	0.671	2.441	-0.427	-9.243	-0.688	-1.31	-2.441	0.549	-0.488	0.335	8.415	3.243	0.854	1.587	0.793	1.288	9.059	-0.931	2.686	2.197	0.244	1510067826
-9.271	-2.865	-0.201	-0.977	-0.488	0.061	3.397	-7.483	1.501	0.305	-2.258	0.977	4.051	9.062	2.119	0.244	0.916	0.793	-9.448	-1.138	-1.526	-1.953	0.366	-0.427	0.645	8.65	3.108	0.977	0.977	0.671	4.124	9.811	1.437	0.732	2.869	-0.671	1510067826
-10.323	-2.403	-0.243	-1.404	-0.244	-0.061	3.682	-7.519	1.689	0.244	-1.709	1.465	3.992	8.965	2.084	0.183	0.366	1.038	-9.052	-1.231	-1.485	-1.221	0.183	-0.732	1.085	8.592	3.11	1.099	0.977	0.549	3.909	9.592	1.042	-0.427	0.671	0.305	1510067826
-10.203	-2.946	-0.557	-0.244	0.122	0.244	3.758	-7.447	1.763	0.366	-1.648	1.77	4.002	9	1.952	0.244	0.427	1.221	-10.607	-0.949	-1.54	-0.977	0.366	-0.549	1.328	8.927	3.141	0.977	0.916	0.549	0.849	9.441	-1.561	-0.122	-3.235	-1.221	1510067826
-11.003	-2.979	-1.491	-0.61	0.427	-0.427	3.88	-7.411	1.834	0.244	-1.953	2.197	3.755	10.002	1.721	0.488	0	1.099	-11.176	-0.634	-1.197	-0.732	-0.061	-0.549	1.901	10.152	3.14	1.221	0.793	0.244	5.914	9.818	-0.879	-0.671	1.221	-1.831	1510067826
-9.951	-3.364	-1.43	-1.465	0.549	-0.793	4.377	-8.4	1.94	0.122	-1.587	2.808	3.872	10.974	1.566	0.793	-0.305	0.732	-11.389	-0.774	-1.007	-0.977	-1.77	-0.732	2.169	11.149	3.129	1.404	0.854	-0.183	6.527	11.805	-0.821	-2.075	4.456	-0.671	1510067826
-9.365	-3.408	-1.735	-0.732	0.305	-0.549	4.935	-9.946	1.946	0.244	-0.549	3.174	4.328	11.115	1.577	1.038	0.549	0.549	-10.655	-1.492	0.091	-1.282	-0.854	-0.793	1.312	11.204	2.121	0.488	1.282	-0.061	1.029	10.151	0.299	-0.183	3.113	-1.099	1510067826
-9.694	-4.514	-2.81	-1.282	0.305	-0.488	5.184	-9.695	2.401	0.183	0.854	2.686	4.382	10.738	1.436	0.916	1.587	0.305	-10.084	-1.812	1.229	-1.099	-0.488	-0.427	0.562	10.892	1.293	-0.061	1.526	0.122	-0.908	9.727	-0.583	0.549	-0.916	-1.404	1510067826
-9.976	-4.078	-2.396	-1.16	0.244	0.122	5.184	-9.695	2.401	0.305	2.075	0.977	4.231	10.764	1.117	0.61	1.709	-0.305	-10.64	-2.482	0.93	-0.916	-0.549	-0.183	0.029	11.163	1.336	-0.183	2.136	0.366	0.817	10.628	0.26	-0.732	-0.793	-1.16	1510067826
-9.509	-3.098	-2.489	-0.732	0.977	0.061	3.827	-9.263	2.222	0.366	1.465	-1.404	4.276	11.544	0.943	0.61	1.709	-0.305	-10.544	-1.924	0.779	-1.16	-0.122	0.061	-0.151	11.842	1.457	0.366	1.831	0.244	0.412	10.426	-1.04	-0.183	0.061	-1.465	1510067826
-8.946	-2.878	-2.594	-0.793	1.587	-0.427	2.231	-10.518	1.184	0.793	-0.61	-3.052	4.37	11.338	0.804	-0.183	0.732	-0.916	-10.131	-1.787	0.541	-1.343	-0.366	0.183	0.037	11.331	1.788	0.427	0.793	0.061	0.254	10.401	-1.584	0.366	-0.61	-2.197	1510067826
-8.727	-2.895	-2.498	-0.977	0.61	-0.427	2.231	-10.518	1.184	1.709	-2.075	-3.784	4.466	10.056	0.932	-0.061	0.122	-0.244	-9.362	-2.128	0.52	-1.099	-0.366	0.122	0.142	9.985	1.891	0	0.61	0	1.153	10.244	-0.416	-0.305	0.549	-1.953	1510067826
-8.575	-2.525	-2.661	-0.854	0.549	-0.244	1.833	-9.24	1.028	1.953	-2.319	-3.906	4.65	9.045	1.114	-0.061	0.549	0.366	-8.678	-2.03	0.604	-0.793	-0.305	0.183	0.061	8.935	1.654	-0.732	0.854	0.183	1.04	9.585	-0.688	-0.183	-0.122	-1.953	1510067826
-8.083	-2.656	-2.817	-0.732	0.549	-0.366	1.841	-7.681	1.44	1.221	-1.648	-3.418	4.277	8.347	1.029	-0.183	1.099	0.549	-8.201	-2.099	0.593	-0.671	-0.122	0.244	-0.148	8.283	1.479	-0.793	0.732	0.244	1.311	9.257	-0.822	0	-0.305	-1.831	1510067826
-8.702	-3.011	-2.975	-0.122	0.061	-0.427	1.753	-6.69	1.706	0.305	-0.061	-2.502	3.738	8.152	0.865	-0.366	0.61	0.305	-8.403	-2.334	0.461	-0.488	0.122	0.305	-0.245	8.266	1.188	-0.549	0.488	0.366	2.335	9.204	-0.589	-0.244	0.244	-1.587	1510067826
-9.156	-3.049	-2.766	0.427	-0.61	-0.183	1.404	-6.509	1.616	-0.244	1.038	-1.526	3.554	8.557	0.614	-0.671	-0.183	-0.122	-8.882	-2.645	0.197	-0.183	-0.122	0.305	-0.047	8.833	1.214	-0.183	0.122	0.244	2.004	9.445	0.257	-0.671	0.122	-0.732	1510067826
-8.967	-2.625	-2.7	0.61	-0.244	0.122	1.056	-6.984	1.446	-0.305	1.282	-0.549	3.686	9.049	0.523	-0.793	-0.732	-0.427	-8.803	-2.706	0.092	0.244	0	0.366	0.156	9.399	1.476	0.122	-0.061	0.061	1.18	9.543	-0.238	-0.732	-0.854	-0.549	1510067826
-9.015	-2.279	-2.68	0.366	-0.671	0.122	0.83	-7.331	1.316	-0.488	0.305	0.244	4.028	9.503	0.538	-0.61	-0.61	-0.488	-9.025	-2.225	-0.002	0.427	0.183	0.366	0.307	9.798	1.706	-0.244	-0.061	0	0.676	9.47	-0.677	-0.488	-0.488	-0.671	1510067826
-8.819	-2.188	-2.82	0.549	-0.122	0.122	1.16	-7.413	1.645	-1.099	-0.61	1.038	4.212	9.819	0.677	-0.61	-0.61	-0.488	-9.286	-1.754	-0.129	0.488	0.488	0.671	0.729	10.161	1.926	-0.671	-0.488	-0.122	0.807	9.343	-0.398	-0.488	-0.488	-0.671	1510067826
-8.77	-2.359	-2.934	0.305	0.183	0.244	1.985	-7.689	2.064	-1.648	0	1.831	4.185	10.017	0.979	0.183	0.427	-0.549	-9.999	-1.59	-0.29	0.183	1.282	0.671	1.358	10.441	2.068	-1.038	-0.61	-0.305	0.614	9.759	-0.555	-0.732	0	-1.038	1510067827
-9.514	-2.144	-3.285	-0.244	-0.122	-0.061	2.474	-8.223	2.278	-1.831	0.793	2.38	4.1	10.07	1.361	0.488	0.793	-0.977	-10.377	-0.827	-0.434	0.305	-0.183	0.732	2.103	10.471	2.255	-0.977	-0.793	-0.488	0.341	9.723	-0.706	-0.854	-0.488	-0.732	1510067827
-10.107	-2.988	-3.169	-0.793	-0.549	-0.61	2.534	-9.263	2.055	-1.526	0.488	2.502	4.126	9.745	1.802	0.671	0.977	-1.404	-10.986	-0.768	-0.275	-0.061	0.305	0.671	2.354	10.086	2.591	-0.977	-0.427	-0.793	0.348	10.474	-0.062	-1.038	-0.244	-0.854	1510067827
-10.171	-3.878	-2.954	-1.038	-1.404	-0.732	2.523	-9.945	1.847	-0.977	-0.549	2.197	4.069	9.963	2.031	0.732	0.61	-1.648	-11.678	-0.401	-0.185	-0.061	-0.488	0.61	1.849	9.988	2.829	-0.854	0	-0.854	0.245	10.98	0.352	-1.099	0.854	-0.854	1510067827
-9.8	-4.26	-2.205	-0.854	-1.709	-0.671	2.845	-10.476	1.542	-0.793	-1.465	1.77	4.02	10.402	2.098	0.427	0.244	-1.587	-10.987	-0.479	0.396	-0.061	-0.549	0.61	0.985	9.927	3.145	-0.488	0.061	-1.099	0.452	10.798	1.153	-1.038	0.916	-0.427	1510067827
-9.704	-4.65	-1.499	0.244	-2.197	-0.244	3.196	-10.987	1.224	-0.366	-1.77	1.343	3.801	10.08	1.829	0.427	0.244	-1.587	-10.317	-0.313	0.91	0.122	-1.16	0.366	-0.183	9.329	3.619	-0.488	0.061	-1.099	1.513	10.629	1.96	-1.038	0.916	-0.427	1510067827
-9.103	-4.632	-1.01	0.549	-1.831	0.061	3.461	-10.216	1.095	-0.183	-1.343	0.793	3.698	9.847	1.741	-0.061	-0.793	-0.305	-9.761	-0.173	1.397	0.244	-0.732	0.244	-0.985	8.941	3.899	-0.244	0.488	-0.671	1.958	10.635	2.438	-1.526	-0.732	1.526	1510067827
-8.757	-4.366	-0.54	0.305	-1.77	-0.244	3.433	-9.272	0.907	-0.366	-0.671	0.366	3.438	10.039	1.601	-0.305	-0.61	0.427	-9.438	0.29	1.794	0.488	-0.671	0.305	-1.378	8.94	4.244	-0.122	0.488	-0.366	1.658	10.392	1.924	-1.16	-0.549	2.502	1510067827
-8.689	-3.985	-0.017	-0.183	-0.61	-0.488	3.397	-8.902	0.639	-0.122	-0.122	0.305	3.438	10.039	1.601	-0.305	-0.61	0.427	-9.337	0.864	1.849	0.427	-0.61	0.366	-1.378	8.94	4.244	-0.122	0.488	-0.366	0.389	10.282	1.446	-1.16	-0.549	2.502	1510067827
-9.519	-4.354	-0.459	-0.183	-1.038	-0.732	3.271	-8.703	0.275	0.183	-0.061	0.366	2.509	10.133	1.314	-0.183	-0.427	1.282	-9.463	1.315	1.915	0.183	-0.366	0.366	-0.83	9.081	4.7	0	0.549	-0.122	-1.105	10.319	0.922	0.305	-0.916	2.625	1510067827
-8.738	-4.628	0.043	0.183	-0.732	-0.61	3.238	-8.707	-0.135	0.427	-0.427	0.244	2.206	10.072	1.348	0.183	0.061	1.343	-9.816	1.099	1.724	0.061	-0.671	0.244	-0.641	9.086	4.514	-0.183	0.549	-0.061	-0.981	10.235	1.291	0.488	-0.244	2.197	1510067827
-8.561	-4.387	0.066	0.122	-0.488	-0.305	3.381	-8.959	-0.634	0.61	-0.671	-0.183	1.916	9.805	1.316	0.427	0.549	1.099	-9.528	1.048	1.714	0.122	-0.671	0.305	-0.462	8.904	4.432	-0.061	0.732	-0.061	-0.493	9.599	1.115	1.282	0.732	1.892	1510067827
-8.513	-4.266	0.183	0.122	-0.427	-0.305	3.346	-9.172	-1.14	0.732	-0.916	-0.732	1.847	9.544	1.273	0.671	0.793	0.732	-9.228	1.236	1.729	0.122	-0.549	0.122	-0.58	8.668	4.307	-0.122	0.977	0.061	-0.791	9.362	1.725	1.526	2.197	1.16	1510067827
-7.976	-3.819	0.54	0.244	0	-0.427	3.131	-9.092	-1.047	0.549	-0.977	-1.343	1.949	9.259	1.37	0.61	0.793	0.427	-9.278	1.461	1.723	-0.061	-0.61	0	-0.779	8.321	4.211	0	0.916	0	-1.559	9.121	1.334	1.343	1.587	0.61	1510067827
-7.724	-3.243	0.34	0.305	0.916	-0.366	3.028	-8.866	-0.662	0.183	-0.427	-1.77	1.988	9.024	1.303	0.61	0.793	0.427	-8.981	1.714	1.866	-0.305	-0.671	0	-0.645	8.185	4.219	0	0.916	0	-1.721	8.823	1.218	1.343	1.587	0.61	1510067827
-7.462	-3.022	-0.091	-0.732	1.343	-0.305	2.884	-8.594	-0.566	0	0.244	-1.77	2.058	9.091	1.178	0.671	0.427	0.061	-8.653	2.065	1.915	-0.671	-0.427	-0.122	-0.569	8.291	4.364	0.366	1.038	-0.061	-0.195	8.835	2.361	1.709	0.549	-0.732	1510067827
-8.617	-3.602	-0.512	-1.465	0.916	0.061	2.566	-8.819	-0.677	0.061	0.366	-1.587	2.509	9.077	1.264	0.977	0.793	-0.061	-8.634	2.26	2.095	-1.038	0	-0.183	-0.742	8.253	4.363	0.488	0.977	0.183	0.033	8.68	1.59	0.427	-0.549	-1.221	1510067827
-10.872	-4.607	-0.861	-0.427	1.221	0.183	2.345	-9.141	-0.504	0.244	0.244	-1.221	2.912	9.335	1.341	1.099	1.709	-0.122	-9.361	1.656	1.983	-1.221	0.305	-0.488	-0.755	8.48	4.302	0.488	0.977	0.366	3.15	8.949	-0.109	0.977	-0.61	-1.465	1510067827
-9.545	-4.622	-1.233	-0.366	0.916	-0.488	2.206	-9.684	-0.48	0.427	0.183	-0.977	2.83	10.104	1.2	1.038	1.77	-0.183	-10.791	0.334	1.48	-1.526	-0.244	-0.854	-0.852	9.424	4.046	0.549	0.977	0.305	0.781	12.108	0.525	-0.916	1.038	-1.709	1510067827
-9.368	-3.693	-1.11	-0.793	0.305	-0.366	1.961	-9.996	-0.779	0.61	-0.427	-0.793	2.559	10.98	1.014	0.61	0.671	-0.244	-9.914	-0.565	1.54	-0.732	-0.427	-0.916	-1.117	10.206	3.261	0.549	0.977	0.305	4.194	10.718	1.799	-0.305	1.77	-1.038	1510067827
-8.841	-3.645	-1.189	-0.916	1.038	-0.183	1.792	-10.056	-0.872	0.488	-1.282	-0.549	2.762	10.475	0.842	0.61	0.671	-0.244	-9.162	-0.723	1.759	-0.549	0	-0.793	-1.559	9.753	3.042	0.61	0.122	-0.122	-0.079	9.975	0.142	0.549	0.671	-1.099	1510067827
-9.3	-4.199	-2.04	-0.183	0.488	0	2.037	-8.931	-0.124	-0.183	-0.671	0	2.942	9.979	0.665	0	-0.488	-0.061	-9.211	-1.154	1.68	-0.366	0.305	-0.793	-1.889	9.298	2.674	0.488	-0.305	0.122	0.211	9.808	-0.475	0.854	-1.526	-1.282	1510067827
-8.958	-3.917	-2.009	-0.244	0.366	-0.061	2.417	-7.583	0.76	-1.343	1.16	0.916	2.955	10.153	0.501	-0.183	-0.793	-0.183	-9.382	-1.293	1.62	-0.244	0.427	-0.671	-1.331	9.843	2.318	0.549	-0.916	0.061	2.394	10.136	0.51	0.122	0.122	-0.977	1510067827
-8.97	-3.675	-1.848	0.122	0.732	0.366	2.661	-7.645	1.377	-1.953	3.052	1.953	3.059	10.463	0.396	-0.244	-1.16	-0.61	-9.371	-1.471	1.465	-0.122	0.488	-0.61	-0.572	10.452	2.269	0.61	-1.038	-0.061	1.875	9.836	0.114	-0.122	0.549	-0.488	1510067827
-9.086	-3.415	-2.132	0	0.977	0.427	2.546	-8.382	1.48	-1.77	3.662	2.563	3.508	10.442	0.451	-0.183	-0.916	-0.977	-9.323	-1.44	1.386	0	0.732	-0.488	-0.318	10.438	2.294	0.427	-0.793	0.061	0.901	9.747	-0.547	-0.366	-0.549	-0.244	1510067827
-9.463	-3.403	-2.646	-0.244	0.488	0.183	2.072	-9.039	1.409	-1.221	2.319	2.502	3.96	10.456	0.646	-0.061	-0.183	-0.977	-9.5	-1.456	1.199	-0.122	0.977	-0.366	-0.433	10.353	2.257	0.122	-0.916	0.244	1.014	9.914	-0.284	0.122	-0.671	-0.488	1510067828
-9.137	-3.344	-2.466	-0.305	0.488	0.305	1.943	-9.339	1.718	-0.916	0.488	1.77	4.018	10.524	0.792	-0.061	-0.183	-0.977	-9.5	-1.499	0.986	-0.061	0.916	-0.305	-0.359	10.325	2.08	-0.122	-1.282	0.305	1.14	10.091	0.073	-0.366	0.366	-0.427	1510067828
-9.459	-3.47	-2.592	-0.244	-0.183	0.427	2.316	-9.631	1.926	-0.244	0.122	0.977	3.862	10.239	0.78	-0.244	-0.366	-0.366	-9.463	-1.426	0.962	-0.122	1.221	-0.183	-0.122	10.112	2.003	-0.305	-1.465	0.244	0.761	9.847	-0.368	0	0.061	-0.427	1510067828
-9.453	-3.558	-2.55	-0.122	-0.366	0.549	2.478	-9.496	1.72	0.427	-0.061	0.366	3.975	9.96	0.878	-0.427	-0.732	-0.183	-9.451	-1.688	0.824	-0.061	1.099	-0.122	-0.08	9.833	1.954	-0.244	-1.343	0.366	0.724	9.964	-0.29	-0.061	0	-0.305	1510067828
-9.13	-3.403	-2.394	-0.183	-0.366	0.732	2.332	-9.146	1.659	0.732	-0.732	-0.244	4.217	9.884	1.066	-0.427	-0.732	-0.183	-9.458	-1.698	0.694	0	1.343	-0.061	-0.092	9.689	1.95	-0.122	-1.16	0.61	0.971	9.94	0.03	0.122	0.366	-0.122	1510067828
-8.929	-3.228	-2.274	-0.183	-0.122	0.671	2.355	-8.955	1.585	0.854	-1.343	-0.671	4.282	9.903	1.102	-0.854	-0.549	-0.061	-9.572	-1.314	0.519	0	1.526	0.061	0.134	9.701	2.176	0.183	-0.977	0.732	0.536	9.886	0.017	-0.061	0.305	-0.122	1510067828
-9.021	-3.284	-2.208	-0.061	0.061	0.671	2.542	-8.69	1.413	0.977	-1.16	-0.854	4.34	9.9	1.12	-0.854	-0.793	0.244	-9.689	-1.072	0.176	0	1.404	0.122	0.477	9.676	2.401	0.305	-0.854	0.854	0.132	9.898	-0.067	-0.061	0	-0.122	1510067828
-9.039	-3.359	-2.195	0	0	0.671	2.61	-8.655	1.236	0.977	-0.732	-0.916	4.514	9.902	1.242	-0.854	-0.793	0.244	-9.639	-1.017	-0.108	-0.061	1.404	0.183	0.762	9.659	2.51	0.183	-0.732	0.977	-0.068	9.92	-0.025	-0.122	-0.183	-0.183	1510067828
-9.02	-3.24	-2.156	0.122	0.061	0.61	2.647	-8.796	1.206	0.916	-0.244	-0.916	4.488	9.865	1.383	-0.61	-0.061	1.16	-9.636	-1.014	-0.353	0	1.465	0.122	0.935	9.552	2.497	0	-0.61	1.099	-0.074	9.825	0.057	-0.061	0	-0.244	1510067828
-9.012	-3.082	-2.186	0.183	0.183	0.549	2.576	-8.815	1.095	0.916	0	-0.916	4.238	9.752	1.489	-0.549	0.183	1.465	-9.806	-1.044	-0.63	0.061	1.404	0.183	1.031	9.391	2.475	-0.061	-0.427	1.16	0.081	9.917	0.145	-0.122	-0.122	-0.244	1510067828
-9.04	-2.889	-2.233	0.183	0.305	0.549	2.424	-8.643	0.937	0.916	-0.183	-0.977	3.92	9.761	1.573	-0.549	0.183	1.465	-9.777	-0.874	-0.817	-0.061	1.343	0.122	1.172	9.423	2.394	-0.061	-0.427	1.16	0.12	9.82	0.115	-0.122	-0.122	-0.244	1510067828
-9.323	-2.844	-2.296	0.183	0.061	0.488	2.405	-8.559	0.829	0.793	-0.366	-1.099	3.675	9.68	1.544	-0.732	-0.122	1.404	-9.737	-0.793	-1.083	-0.122	1.16	0.183	1.359	9.391	2.371	0.061	-0.488	1.099	0.1	9.8	0.051	-0.122	-0.427	-0.122	1510067828
-9.357	-2.639	-2.247	0.183	0.061	0.427	2.443	-8.579	0.811	0.671	-0.305	-1.038	3.677	9.485	1.581	-0.671	-0.183	1.343	-9.792	-0.853	-1.287	-0.122	1.16	0.183	1.564	9.274	2.369	0	-0.427	1.038	0.242	9.898	0.151	-0.061	0	-0.122	1510067828
-9.281	-2.452	-2.285	0	0	0.366	2.401	-8.476	0.873	0.549	-0.244	-0.916	3.771	9.422	1.708	-0.671	-0.183	1.343	-9.787	-0.816	-1.524	0	0.916	0.183	1.806	9.287	2.346	0	-0.366	0.977	0.077	9.965	0.165	-0.183	-0.183	-0.183	1510067828
-9.391	-2.413	-2.202	-0.061	-0.061	0.366	2.375	-8.384	1.101	0.305	-0.427	-0.61	3.772	9.429	1.791	-0.61	0.366	0.793	-9.811	-0.645	-1.665	0	0.793	0.122	2.017	9.347	2.333	-0.061	-0.244	0.854	0.303	9.847	0.25	-0.244	-0.244	-0.061	1510067828
-9.445	-2.339	-2.196	-0.122	-0.061	0.305	2.561	-8.416	1.542	0.122	-0.183	-0.305	3.675	9.312	1.802	-0.61	0.244	0.427	-9.83	-0.56	-1.833	-0.061	0.732	0.122	2.144	9.3	2.413	0	-0.305	0.732	0.613	9.909	0.236	-0.183	-0.122	0	1510067828
-9.323	-2.275	-2.186	-0.305	0.061	0.244	2.701	-8.537	1.887	0	0.244	0.061	3.742	9.227	1.896	-0.61	0.244	0.427	-9.795	-0.494	-1.962	-0.061	0.671	0.122	2.268	9.258	2.375	0	-0.305	0.549	0.336	9.889	0.211	-0.183	0.183	-0.061	1510067828
-9.359	-2.384	-2.216	-0.366	-0.061	0.183	2.797	-8.653	2.214	0	0.488	0.244	3.975	9.207	2.058	-0.366	0.183	-0.122	-9.814	-0.416	-2.084	-0.122	0.61	0.122	2.451	9.219	2.425	0	-0.305	0.427	0.03	9.883	0.276	-0.122	0	-0.122	1510067828
-9.397	-2.516	-2.183	-0.244	-0.183	0.122	2.731	-8.825	2.239	0.244	0.671	0.122	4.083	9.193	2.151	-0.305	0.305	-0.305	-9.855	-0.422	-2.174	-0.183	0.549	0.122	2.578	9.198	2.407	-0.122	-0.244	0.366	0.249	9.896	0.294	-0.122	0.061	-0.061	1510067828
-9.259	-2.419	-2.135	-0.183	-0.061	0.122	2.702	-8.824	1.991	0.61	-0.122	-0.244	4.102	9.118	2.284	-0.305	0.305	-0.305	-9.806	-0.432	-2.218	-0.244	0.305	0	2.689	9.087	2.428	-0.061	-0.183	0.183	0.274	9.92	0.33	-0.122	0.305	0	1510067828
-9.321	-2.384	-2.162	-0.183	-0.061	0.061	2.857	-8.762	2.135	0.977	-1.099	-0.305	3.968	9.162	2.403	0	0.427	-0.366	-9.727	-0.4	-2.25	-0.305	0.244	0	2.726	9.027	2.432	0	-0.061	0.122	-0.122	9.891	0.329	-0.122	-0.061	-0.061	1510067828
-9.373	-2.293	-2.194	-0.122	0	0.061	2.793	-8.637	2.028	0.977	-1.587	-0.305	4.654	9.335	2.57	-0.61	1.221	-0.244	-9.671	-0.449	-2.296	-0.305	0.244	-0.061	2.684	9.068	2.425	-0.061	0.061	0.122	-0.063	9.875	0.328	-0.122	-0.122	-0.061	1510067828
-9.426	-2.267	-2.186	-0.183	-0.061	-0.061	3.029	-8.472	1.492	1.099	-1.648	0.061	4.463	9.296	3.085	-0.61	1.221	-0.244	-9.711	-0.542	-2.411	-0.305	0.122	-0.061	2.495	9.008	2.414	0.061	0.122	0	0.161	9.912	0.346	-0.061	0.061	-0.061	1510067828
-9.311	-2.315	-2.122	-0.183	-0.122	-0.061	3.126	-8.422	1.284	1.465	-1.404	0.427	4.408	9.21	3.1	-0.427	-1.648	0.427	-9.654	-0.659	-2.408	-0.061	0	-0.061	2.402	9.22	2.372	0.122	-0.183	0.122	0.14	9.916	0.321	-0.122	0	-0.061	1510067828
-9.372	-2.326	-2.165	-0.122	0	-0.061	2.707	-8.309	1.464	1.465	-2.563	-0.183	5.308	8.976	3.007	0.061	-3.174	0.977	-9.758	-0.585	-2.456	0.122	-0.122	0	2.79	9.144	2.417	-0.244	-0.061	0.244	0.071	9.875	0.41	0	-0.061	-0.061	1510067828
-9.496	-2.336	-2.238	-0.061	0	-0.061	4.195	-8.311	1.619	1.465	-3.357	-1.343	6.383	8.801	2.774	0.061	-3.174	0.977	-9.787	-0.488	-2.425	0.122	-0.244	0	3.029	9.057	2.33	-0.122	0.122	0.244	0.16	9.959	0.346	-0.122	-0.122	-0.061	1510067829
-9.491	-2.192	-2.286	-0.061	-0.122	-0.061	6.011	-8.039	1.861	0.977	-2.686	-1.892	6.222	8.431	2.293	0.305	0	1.16	-9.723	-0.487	-2.303	0	-0.183	-0.061	3.236	8.865	2.257	0.122	0.549	0.305	0.231	9.95	0.384	0	-0.061	0	1510067829
-9.344	-2.147	-2.164	-0.122	-0.122	-0.122	6.694	-7.534	1.881	0.488	-1.16	-2.014	6.188	8.277	1.985	0.183	-0.122	1.099	-9.652	-0.451	-2.211	-0.061	-0.183	-0.061	3.183	8.8	2.308	0.244	1.038	0.488	0.081	9.96	0.396	-0.122	0	-0.061	1510067829
-9.382	-2.205	-2.187	-0.061	-0.061	-0.122	6.694	-7.534	1.881	0.488	-1.16	-2.014	6.334	8.38	1.791	0.183	-0.122	1.099	-9.624	-0.431	-2.204	-0.061	-0.366	-0.061	3	8.875	2.28	0.244	1.038	0.488	0.199	9.857	0.374	0	-0.183	-0.061	1510067829
-9.476	-2.239	-2.126	0	-0.061	-0.061	7.034	-6.968	1.861	-0.244	-0.305	-2.441	6.629	8.58	1.681	0.244	-0.183	1.526	-9.665	-0.502	-2.172	-0.122	-0.366	-0.061	2.812	9.046	2.335	0.488	1.282	0.366	0.36	9.884	0.398	-0.061	-0.061	0	1510067829
-9.458	-2.199	-2.113	0	0.061	-0.061	7.058	-6.815	1.771	-0.732	0.916	-2.625	6.417	8.754	1.657	0.427	0.549	1.587	-9.711	-0.616	-2.204	0	-0.488	-0.061	2.821	9.308	2.328	0.427	1.282	0.427	0.45	9.906	0.432	-0.061	0.061	0.061	1510067829
-9.477	-2.223	-2.134	0.061	0	-0.061	6.344	-7.273	1.579	-1.16	2.197	-2.747	6.147	8.899	1.577	0.427	0.549	1.587	-9.625	-0.584	-2.132	0.061	-0.488	-0.061	2.95	9.399	2.393	0.427	1.282	0.427	0.264	9.873	0.394	-0.061	-0.122	0.061	1510067829
-9.446	-2.222	-2.135	0	0	-0.061	6.51	-7.547	1.955	-1.16	2.502	-2.808	5.937	8.945	1.605	0.854	0.427	1.77	-9.643	-0.522	-2.046	0.061	-0.488	0	2.836	9.493	2.476	0.244	1.404	0.427	0.085	9.942	0.441	-0.061	0	0	1510067829
-9.445	-2.245	-2.099	0.061	-0.061	-0.061	6.554	-7.606	2.329	-1.526	2.319	-3.235	6.294	8.921	1.816	0.854	0.488	1.892	-9.697	-0.575	-1.948	0.061	-0.549	0	2.745	9.337	2.602	0	1.343	0.366	0.225	9.89	0.384	0	-0.183	0	1510067829
-9.326	-2.193	-2.065	0.061	0.061	0	6.916	-7.594	2.186	-1.343	2.625	-3.784	6.594	8.918	2.037	0.854	0.488	1.892	-9.665	-0.567	-1.81	0.122	-0.549	0	2.476	9.193	2.579	0	1.343	0.366	0.334	9.905	0.378	0	-0.061	0	1510067829
-9.421	-2.18	-2.12	0.061	0	0	7.095	-7.35	2.249	-0.732	3.052	-4.028	6.815	8.887	2.117	0.732	-0.122	2.502	-9.599	-0.475	-1.69	0.061	-0.488	0	2.333	9.215	2.622	-0.183	0.671	0.244	0.246	9.822	0.386	0	-0.122	0	1510067829
-9.487	-2.184	-2.178	0	-0.061	0	7.288	-6.928	2.606	-0.122	3.601	-4.15	7.422	8.71	2.102	0.61	-1.16	3.052	-9.673	-0.456	-1.535	0	-0.366	0	2.378	9.101	2.744	-0.305	0.427	0.122	0.317	9.886	0.397	0	-0.183	0	1510067829
-9.513	-2.198	-2.181	-0.122	-0.061	0.061	7.677	-6.41	3.078	0	4.395	-4.089	8.41	8.574	2.04	0.61	-1.16	3.052	-9.75	-0.458	-1.448	0.061	-0.366	0	2.497	9.214	2.829	-0.305	0.427	0.122	0.39	9.923	0.392	-0.061	-0.061	0	1510067829
-9.423	-2.25	-2.141	-0.061	0	0.122	8.063	-6.02	3.798	0.183	5.249	-4.333	9.247	7.949	1.794	0.427	-1.648	4.272	-9.703	-0.374	-1.303	-0.061	-0.305	-0.061	2.533	9.018	2.883	-0.305	0.244	0.183	0.433	9.945	0.407	0	0	0.061	1510067829
-9.42	-2.232	-2.182	-0.122	0	0.061	8.333	-5.52	4.392	0.732	7.141	-4.333	9.301	7.312	1.181	0.427	-2.136	4.883	-9.581	-0.438	-1.248	-0.061	0	0	2.635	8.78	2.766	-0.244	0.183	0.427	0.331	9.903	0.443	0	0	0.061	1510067829
-9.394	-2.309	-2.218	-0.122	-0.122	0.061	7.427	-5.057	4.874	1.404	7.507	-4.395	9.337	6.556	0.781	0.427	-2.136	4.883	-9.776	-0.483	-1.404	-0.061	0	-0.061	3.067	8.735	2.835	-0.244	0.183	0.427	0.323	9.922	0.422	0	0	0.122	1510067829
-9.406	-2.329	-2.242	-0.061	-0.122	0	6.411	-4.085	5.349	1.404	7.507	-4.395	9.337	6.556	0.781	0.977	-3.54	5.066	-9.776	-0.483	-1.404	-0.061	0	-0.061	3.067	8.735	2.835	-0.427	0.244	0.488	0.323	9.922	0.422	0	0	0.122	1510067829
-9.353	-2.289	-2.122	-0.061	0	-0.061	5.248	-3.341	5.885	1.526	7.751	-3.723	9.353	5.053	-0.84	1.526	-5.127	4.822	-9.893	-0.471	-1.566	-0.122	-0.366	-0.061	3.572	8.811	2.992	-0.183	0.671	0.366	0.228	9.908	0.461	-0.061	-0.061	0.183	1510067829
-9.368	-2.255	-2.139	0	-0.122	-0.183	4.376	-2.85	5.772	1.709	7.69	-3.235	9.477	4.418	-1.264	1.526	-5.127	4.822	-9.915	-0.577	-1.591	-0.122	-0.488	-0.061	3.539	8.689	2.963	-0.183	0.671	0.366	0.084	9.903	0.367	-0.061	-0.183	0.122	1510067829
-9.4	-2.299	-2.117	0.061	-0.061	-0.244	3.718	-2.438	6.705	1.465	6.226	-2.686	9.662	3.785	-1.851	1.953	-4.578	3.601	-9.911	-0.591	-1.548	-0.061	-0.61	0	3.403	8.674	2.992	-0.061	1.038	0.122	0.142	9.892	0.389	0.061	-0.122	0.061	1510067829
-9.39	-2.25	-2.115	0.061	-0.061	-0.183	3.042	-2.06	6.583	0.793	4.028	-2.197	9.459	3.321	-2.407	1.709	-3.357	2.869	-9.896	-0.581	-1.4	-0.061	-0.732	0	3.247	8.72	3.025	-0.061	0.977	0	0.244	9.902	0.397	0	-0.183	0	1510067829
-9.455	-2.202	-2.135	0.061	-0.122	-0.183	2.622	-1.922	6.604	0.61	3.296	-1.953	8.741	3.01	-2.792	1.709	-3.357	2.869	-9.733	-0.559	-1.249	-0.061	-0.671	0	3.198	8.848	3.199	-0.061	0.977	0	0.293	9.878	0.406	0	-0.305	0	1510067829
-9.423	-2.153	-2.077	0.061	0	-0.244	2.119	-1.754	7.301	0.61	3.296	-1.953	8.887	2.864	-3.085	1.526	-3.723	1.404	-9.801	-0.568	-1.205	-0.061	-0.671	0.061	2.879	8.844	3.363	-0.244	0.916	-0.244	0.428	9.916	0.323	0.061	-0.305	0	1510067829
-9.453	-2.143	-2.079	0	0	-0.183	0.895	-1.785	8.412	0.916	0.61	-0.549	9.134	2.571	-3.667	1.221	-2.014	0.854	-9.751	-0.464	-1.061	-0.122	-0.549	0.061	2.405	8.978	3.368	-0.244	0.488	-0.488	0.566	9.889	0.297	0.061	-0.122	-0.061	1510067829
-9.432	-2.117	-2.119	-0.122	0.183	-0.244	1.202	-1.681	8.811	1.16	0.916	0	9.081	2.377	-3.78	1.221	-2.014	0.854	-9.788	-0.517	-1.005	-0.122	-0.488	0.122	2.34	9.048	3.466	-0.244	0.488	-0.488	0.541	9.904	0.331	0.061	-0.061	0	1510067829
-9.5	-2.139	-2.217	-0.061	0.122	-0.244	0.944	-1.745	9.095	0.793	0.122	0.061	8.774	1.744	-4.204	0.793	-1.038	-0.183	-9.759	-0.572	-0.822	-0.122	-0.488	0.122	2.407	8.975	3.419	-0.427	-0.244	-0.671	0.593	9.898	0.31	0.061	-0.183	-0.061	1510067830
-9.439	-2.175	-2.339	-0.122	0.122	-0.122	1.314	-1.31	8.957	0.61	-0.732	0.244	9.142	1.168	-4.788	0.793	-1.404	-0.305	-9.753	-0.587	-0.663	-0.122	-0.488	0.122	2.535	8.863	3.347	-0.183	-0.244	-0.732	0.731	9.89	0.24	0	-0.122	0	1510067830
-9.441	-2.207	-2.434	-0.183	0.122	-0.061	1.792	-0.836	8.708	0.61	-0.854	0.305	9.542	0.956	-4.977	0.793	-1.404	-0.305	-9.661	-0.682	-0.608	-0.061	-0.427	0.122	2.289	8.803	3.273	-0.183	-0.244	-0.732	0.647	9.88	0.124	0	-0.122	0	1510067830
-9.441	-2.324	-2.537	-0.122	0	-0.061	2.096	-0.72	9.009	0.977	-0.854	0.305	9.647	0.859	-5.284	0.916	1.038	-0.244	-9.473	-0.726	-0.465	0	-0.244	0.122	2.183	8.978	3.327	-0.305	-0.488	-0.488	0.632	9.918	0.116	0	0	0	1510067830
-9.339	-2.427	-2.548	0	0	0	2.491	-0.749	9.752	1.587	-1.282	0.488	10.052	0.81	-5.254	0.854	1.343	-0.061	-9.689	-0.687	-0.45	0	-0.244	0.122	2.35	9.274	3.243	-0.427	-0.61	-0.366	0.574	9.915	0.086	-0.061	-0.061	0	1510067830
-9.377	-2.395	-2.608	0	0.061	0.061	2.817	-0.433	9.611	1.526	-1.465	0.732	9.9	0.729	-5.211	0.854	1.343	-0.061	-9.789	-0.712	-0.382	0	-0.122	0.122	2.4	9.265	3.261	-0.427	-0.61	-0.366	0.494	9.92	0.069	-0.061	-0.122	0.061	1510067830
-9.396	-2.512	-2.711	0	-0.122	0.061	2.164	-0.066	9.629	1.465	-1.77	0.854	9.867	0.688	-4.712	0.427	2.197	0.183	-9.832	-0.831	-0.334	0.061	-0.183	0.122	2.259	9.165	3.286	-0.488	-0.549	-0.366	0.519	9.979	0.079	-0.122	-0.183	0.122	1510067830
-9.323	-2.606	-2.705	0.122	-0.183	0.061	1.748	0.202	9.86	1.038	-1.404	1.343	9.618	0.632	-4.477	0.122	2.197	0.183	-9.717	-0.985	-0.256	0.061	-0.183	0.122	2.023	9.026	3.124	-0.488	-0.732	-0.366	0.592	9.928	0.106	-0.122	-0.061	0.183	1510067830
-9.24	-2.646	-2.735	0.183	-0.244	0	2.223	0.487	9.18	1.038	-1.404	1.343	9.618	0.632	-4.477	0.122	2.197	0.183	-9.88	-1.09	-0.317	0.244	-0.122	0.122	1.964	9.042	3.129	-0.488	-0.732	-0.366	0.446	9.964	0.084	-0.122	-0.061	0.183	1510067830
-9.272	-2.833	-2.784	0.183	-0.305	-0.122	2.223	0.487	9.18	0.854	-1.282	1.221	9.572	0.67	-4.254	-0.122	1.282	0.427	-9.984	-1.073	-0.321	0.549	-0.305	0.183	1.937	9.147	3.188	-0.366	-0.916	-0.549	0.213	9.953	0.138	-0.061	-0.244	0.244	1510067830
-9.226	-3.204	-2.694	0.427	-0.671	-0.183	3.893	1.023	8.808	0.671	-1.587	0.732	9.459	0.645	-4.5	-0.549	0.671	0.183	-9.927	-1.089	-0.238	0.549	-0.305	0.183	2.024	9.106	3.228	-0.427	-1.099	-0.732	0.278	9.948	0.026	0	-0.183	0.366	1510067830
-9.02	-3.308	-2.389	0.977	-0.61	-0.183	4.914	1.365	8.057	0.366	-1.221	-1.099	9.635	0.696	-4.213	-0.549	0.671	0.183	-9.877	-1.132	-0.157	0.977	-0.549	0.244	1.97	9.079	3.235	-0.427	-1.099	-0.732	0.462	9.902	0.248	0	-0.183	0.366	1510067830
-9.07	-3.301	-2.158	1.038	-0.732	-0.244	5.55	1.741	7.829	0	-0.366	-1.282	9.458	1.189	-3.566	-0.671	1.099	0.244	-9.817	-1.065	-0.054	1.282	-0.671	0.366	1.617	9.154	3.347	-0.549	-0.916	-1.099	0.134	9.91	0.372	-0.305	-0.122	0.732	1510067830
-9.196	-3.493	-1.919	1.404	-0.732	-0.305	4.652	1.736	7.937	0.183	-1.038	-1.526	9.475	1.346	-3.703	-1.465	-0.549	0.244	-9.817	-1.065	-0.054	1.282	-0.671	0.366	1.348	9.318	3.551	-0.732	-1.16	-1.221	0.244	9.806	0.382	0.061	-0.61	0.732	1510067830
-9.306	-3.565	-1.681	1.831	-0.793	-0.305	3.953	1.805	8.259	0.244	-1.831	-1.404	9.952	1.412	-3.793	-1.465	-0.549	0.244	-9.817	-1.065	-0.054	1.282	-0.671	0.366	1.41	9.423	3.753	-0.732	-1.16	-1.221	0.366	10.052	0.587	0.061	-0.61	0.732	1510067830
-9.341	-3.425	-1.406	2.075	-0.366	-0.305	4.488	2.078	8.177	-0.305	-1.099	-1.465	9.964	1.614	-3.449	-1.831	0.061	0.122	-9.861	-0.356	0.092	2.136	-0.793	0.732	1.384	9.356	3.96	-0.977	-1.282	-1.465	0.2	10.245	0.672	0	-0.854	0.916	1510067830
-9.27	-3.224	-1.049	2.502	-0.061	-0.122	4.957	2.101	7.772	-0.61	-1.343	-2.014	9.905	1.82	-3.384	-2.502	-0.061	-0.183	-9.737	0.108	0.132	2.136	-0.793	0.732	1.406	9.368	4.165	-1.038	-1.465	-1.526	0.09	10.117	0.629	-0.122	-1.587	0.854	1510067830
-9.089	-2.707	-1.012	2.686	0.366	0	5.163	2.129	7.867	-0.732	-1.465	-2.502	10.537	1.855	-3.622	-2.502	-0.061	-0.183	-9.387	0.687	0.288	2.441	-0.793	0.916	1.437	9.221	4.477	-1.038	-1.465	-1.526	0.217	9.764	0.469	-0.122	-1.587	0.854	1510067830
-9.221	-2.58	-1.114	2.502	0.854	0	5.786	2.239	7.794	-0.916	-0.244	-2.747	10.881	1.915	-3.263	-2.686	-0.549	-0.305	-9.338	1.304	0.368	2.441	-0.793	0.916	1.32	8.686	4.801	-1.282	-1.709	-1.343	0.668	9.68	0.574	-0.244	-2.38	0.671	1510067830
-9.572	-2.658	-1.044	2.38	0.977	-0.122	5.6	2.409	8.02	-1.038	-0.305	-2.808	10.779	2.028	-3.161	-2.563	0.183	-0.183	-9.438	1.663	0.321	2.319	-0.488	0.793	1.208	8.257	5.027	-1.282	-1.709	-1.343	0.9	9.83	0.268	-0.488	-3.174	0.732	1510067830
-9.746	-2.67	-0.97	2.38	0.488	-0.244	5.314	2.36	8.136	-0.854	-0.61	-2.38	10.399	1.968	-3.073	-2.38	0.549	0	-9.714	1.695	0.276	2.136	-0.122	0.305	1.305	8.417	5.131	-1.221	-1.831	-1.16	0.908	10.223	0.354	-0.488	-3.174	0.732	1510067830
-9.302	-2.627	-0.934	2.197	1.404	-0.122	5.667	2.324	8.293	-0.977	-0.671	-1.953	10.499	1.884	-2.918	-2.319	0.061	0	-9.588	1.52	0.345	2.136	-0.122	0.305	1.243	8.394	5.056	-0.916	-2.014	-0.916	1.182	10.202	0.685	-1.343	-4.15	0.122	1510067830
-9.321	-2.676	-1.123	2.075	1.221	0.244	5.991	2.073	8.119	-1.099	-1.648	-2.014	10.874	2.015	-3.104	-2.258	0.183	0.122	-9.351	1.674	0.453	2.197	-0.122	0.061	0.755	7.973	5.02	-0.61	-2.136	-0.793	1.591	10.202	1.108	-2.502	-3.54	-0.305	1510067830
-8.966	-2.787	-1.037	1.831	1.831	0.244	6.345	1.619	8.134	-1.16	-0.977	-1.953	10.617	2.025	-3.232	-2.197	-0.183	0.671	-9.204	1.828	0.421	2.502	0.427	-0.427	0.493	7.809	5.012	-0.61	-2.136	-0.793	1.201	9.952	1.291	-2.502	-3.54	-0.305	1510067830
-8.934	-3.061	-1.079	1.831	1.953	0.305	5.885	1.596	8.531	-1.099	-0.977	-1.892	9.948	2.074	-3.17	-1.953	0.122	1.038	-9.448	1.952	0.345	2.502	0.427	-0.427	1.035	8.021	4.98	-0.122	-2.502	-0.549	0.507	10.023	1.116	-3.601	-2.93	-0.732	1510067830
-8.959	-3.369	-1.151	2.014	2.075	0.488	5.828	2.066	8.531	-1.16	-0.732	-1.892	9.878	2.162	-3.076	-1.892	0.061	1.16	-9.771	1.985	0.147	2.38	0.61	-0.488	1.358	8.203	5.077	0.061	-2.38	-0.732	0.295	9.701	1.68	-2.93	-4.272	-0.916	1510067831
-9.176	-3.524	-1.352	2.136	1.404	0.61	5.977	2.385	8.216	-1.038	0	-1.831	10.034	2.12	-3.126	-1.892	-0.366	1.221	-9.703	1.933	0.194	2.136	0.244	-0.61	1.33	8.24	5.059	0.061	-2.38	-0.732	0.104	9.429	1.477	-2.93	-4.272	-0.916	1510067831
-8.987	-3.602	-1.339	2.502	1.343	0.732	5.959	2.542	7.936	-1.16	0.122	-1.892	10.261	2.174	-2.824	-1.77	-0.488	1.343	-9.732	1.671	0.178	2.136	0.244	-0.61	1.275	8.238	5.011	0.061	-2.38	-0.671	0.708	9.465	0.592	-1.282	-6.653	-0.977	1510067831
-9.178	-3.54	-1.19	2.563	0.916	0.854	6.009	2.688	7.642	-1.099	0.122	-2.197	10.385	2.305	-2.579	-1.77	-0.305	1.404	-9.646	1.5	0.25	2.258	0.183	-0.732	1.148	8.297	4.856	0.122	-2.38	-0.671	1.538	8.945	0.286	-0.122	-5.676	-0.916	1510067831
-9.555	-3.304	-1.05	2.502	0.305	0.854	5.868	2.912	7.357	-1.221	0.061	-2.319	10.366	2.355	-2.603	-1.953	-0.061	1.526	-9.573	1.499	0.246	2.563	0.244	-0.671	1.048	8.532	4.825	0.122	-2.38	-0.671	3.106	8.302	0.367	-0.122	-5.676	-0.916	1510067831
-9.899	-3.013	-1.095	2.869	-0.183	0.793	6.272	3.18	6.852	-1.343	0.183	-2.38	10.381	2.376	-2.818	-2.441	0	1.587	-9.85	1.437	0.138	2.563	0.244	-0.671	1.117	8.9	4.863	0	-2.319	-0.549	3.979	9.327	0.038	1.038	-3.174	-0.61	1510067831
-9.923	-2.682	-1.414	2.563	0.549	0.671	6.272	3.18	6.852	-1.343	0.183	-2.38	10.381	2.376	-2.818	-2.441	0	1.587	-9.85	1.437	0.138	2.502	0.366	-0.671	1.117	8.9	4.863	0	-2.38	-0.549	3.979	9.327	0.038	1.038	-3.174	-0.61	1510067831
-9.731	-2.792	-1.76	1.892	1.099	0.488	6.272	3.18	6.852	-1.343	0.305	-2.258	10.622	2.047	-3.268	-2.563	0.061	1.404	-9.738	0.967	-0.272	2.319	0.61	-0.732	1.272	9.453	4.514	0	-2.563	-0.549	3.216	10.488	1.958	1.221	-2.563	-0.916	1510067831
-9.262	-3.083	-1.682	1.77	0.916	0.732	6.382	3.083	6.849	-1.526	0.122	-2.075	10.818	1.687	-3.018	-2.625	0.122	1.16	-9.866	0.551	-0.507	2.319	0.61	-0.732	1.629	9.054	4.015	-0.671	-2.991	-0.305	1.845	10.334	2.523	0.122	-0.183	-0.854	1510067831
-9.161	-3.413	-1.549	2.563	0.122	1.038	6.525	2.667	7.111	-1.526	0.122	-2.075	10.436	1.243	-2.978	-2.625	0.183	1.282	-9.662	0.352	-0.423	2.502	0.366	-0.732	1.676	8.733	3.549	-0.671	-2.991	-0.305	0.664	9.892	1.178	0.977	-2.441	-0.488	1510067831
-8.593	-2.895	-1.809	2.869	1.465	1.16	6.129	1.979	7.546	-1.77	-0.977	-2.319	9.837	0.676	-3.407	-2.686	0.183	1.587	-9.65	0.068	-0.574	2.686	0.549	-0.671	1.867	8.63	3.274	-0.61	-3.174	-0.488	0.754	9.881	0.607	0.977	-2.441	-0.488	1510067831
-9.033	-2.644	-2.311	2.38	1.465	0.854	6.072	1.542	7.696	-1.648	-0.671	-2.441	9.649	0.361	-3.73	-2.686	0	1.587	-9.648	-0.24	-0.729	2.686	0.549	-0.671	2.18	8.818	3.135	-0.488	-3.235	-0.549	0.562	9.788	0.476	0.854	-3.113	-0.488	1510067831
-9.15	-2.873	-2.667	2.625	0.916	0.61	4.85	1.568	7.789	-1.709	-0.366	-2.563	9.607	0.299	-3.591	-2.625	0.061	1.526	-9.544	-0.723	-0.712	2.747	0.366	-0.61	2.159	9.003	2.803	-0.427	-3.052	-0.671	1.766	9.68	0.396	1.038	-1.465	-0.366	1510067831
-8.829	-3.022	-2.857	2.869	1.221	0.732	4.681	1.532	7.89	-1.709	-0.244	-2.747	9.82	0.096	-3.485	-2.686	0	1.404	-9.581	-1.451	-0.767	3.052	0.366	-0.366	1.931	9.165	2.365	-0.488	-2.991	-0.793	0.742	9.775	0.268	1.038	-1.465	-0.366	1510067831
-8.939	-3.235	-3.394	3.479	1.282	1.16	4.739	1.511	7.854	-1.709	-0.183	-2.869	10.191	-0.033	-3.602	-2.93	0	1.404	-9.804	-1.958	-0.891	3.052	0.366	-0.366	1.821	9.609	2.005	-0.793	-3.052	-0.732	0.151	9.78	-0.288	0.916	-1.77	-0.122	1510067831
-9.192	-2.911	-4.106	3.784	1.343	1.404	4.944	1.53	7.674	-1.77	-0.732	-2.93	10.273	-0.138	-3.93	-3.235	0.244	1.404	-10.299	-2.012	-1.258	3.479	0.732	-0.305	1.888	10.347	1.869	-0.793	-3.052	-0.732	0.38	9.989	-0.782	0.671	-2.747	0.122	1510067831
-9.165	-2.353	-4.387	3.601	1.526	1.343	5.436	1.48	7.729	-2.075	-0.244	-2.93	10.685	-0.165	-4.571	-3.784	0.244	1.282	-10.493	-1.92	-1.499	3.906	0.488	-0.305	2.176	10.588	1.857	-0.854	-3.357	-0.793	0.542	10.057	-1.261	0.671	-2.747	0.122	1510067831
-9.17	-2.036	-4.359	3.479	1.587	1.099	5.424	1.257	8.343	-2.563	-0.427	-2.808	10.573	-0.386	-4.663	-4.089	-0.061	1.343	-10.343	-1.562	-1.646	3.906	0.488	-0.305	2.438	10.219	1.812	-0.793	-3.906	-1.038	-0.272	10.202	-1.715	0.183	-2.747	0.183	1510067831
-9.154	-2.236	-4.126	3.601	1.16	1.038	5.761	0.982	8.855	-2.747	-0.183	-2.747	10.213	-0.613	-4.134	-4.028	0	1.465	-9.935	-1.65	-1.519	4.028	0.122	-0.366	2.616	9.479	1.61	-0.793	-4.211	-1.282	-0.328	10.148	-1.634	0.122	-2.808	-0.061	1510067831
-9.006	-2.275	-3.75	3.784	1.038	1.038	5.623	0.644	8.989	-2.686	-0.61	-3.418	9.971	-0.806	-3.749	-3.906	-0.061	1.648	-9.636	-1.733	-1.42	3.967	0.244	-0.366	2.621	8.87	1.407	-0.916	-4.333	-1.343	0.105	9.868	-1.477	0.122	-2.808	-0.061	1510067831
-9.104	-2.089	-3.665	3.906	0.854	0.977	5.318	0.52	8.557	-2.625	-0.061	-3.601	9.467	-0.994	-3.819	-3.906	0	1.831	-9.573	-1.724	-1.498	4.15	0.244	-0.488	2.728	8.818	1.254	-0.854	-4.089	-1.221	0.372	9.765	-1.371	0.061	-2.93	-0.122	1510067831
-9.146	-2.095	-3.589	4.089	0.854	0.916	4.676	0.605	7.954	-2.625	-0.061	-3.662	9.299	-1.053	-3.899	-3.845	0.122	1.77	-9.747	-1.715	-1.682	4.15	0.305	-0.427	2.992	9.26	1.357	-0.854	-4.089	-1.221	0.718	9.757	-1.247	0	-2.869	-0.061	1510067831
-9.215	-1.913	-3.54	4.028	1.038	0.854	4.465	0.618	7.661	-2.686	-0.305	-3.601	9.63	-0.895	-3.968	-3.967	0.122	1.526	-9.874	-1.561	-1.79	4.211	0	-0.122	3.237	9.747	1.499	-0.854	-3.845	-1.282	0.802	9.752	-1.089	0	-2.869	-0.061	1510067831
-9.531	-1.65	-3.48	3.784	0.61	0.732	4.435	0.498	7.561	-2.625	-0.244	-3.601	9.994	-0.947	-4.051	-4.089	0.061	1.343	-9.88	-1.394	-1.855	4.211	0	-0.122	3.238	9.941	1.609	-1.038	-3.723	-1.648	0.735	9.878	-1.235	-0.244	-3.174	0	1510067831
-9.479	-1.603	-3.198	3.784	0.488	0.671	4.705	0.431	7.531	-2.563	-0.549	-3.357	10.378	-1.066	-3.872	-4.028	-0.305	1.099	-9.644	-1.376	-1.808	4.089	-0.122	0	3.291	9.789	1.613	-1.038	-3.723	-1.648	0.97	9.845	-1.093	-0.122	-2.991	0	1510067831
-9.323	-1.504	-3.065	3.845	0.61	0.671	5.41	0.343	7.668	-2.319	-0.549	-3.357	10.557	-1.177	-3.614	-3.967	0	0.854	-9.452	-1.258	-1.683	3.845	-0.122	0.244	3.443	9.544	1.652	-1.16	-3.723	-1.526	0.764	9.848	-1.047	-0.122	-2.991	0	1510067832
-9.471	-1.396	-3.106	3.54	0.549	0.549	5.322	0.236	7.854	-2.197	-0.793	-3.113	10.469	-1.329	-3.486	-3.845	0.244	0.793	-9.39	-1.156	-1.553	3.845	-0.122	0.244	3.445	9.276	1.67	-1.343	-3.54	-1.404	0.726	9.725	-1.005	-0.244	-2.93	-0.122	1510067832
-9.623	-1.433	-2.862	3.479	0.061	0.61	5.139	0.268	8.016	-2.075	-1.038	-2.869	10.342	-1.523	-3.486	-3.723	0.366	0.732	-9.465	-1.11	-1.576	3.601	0.061	0.305	3.486	9.28	1.656	-1.404	-3.357	-1.221	1.17	9.899	-0.974	-0.244	-2.93	-0.122	1510067832
-9.493	-1.142	-2.706	3.235	0.183	0.732	4.941	0.184	8.223	-1.709	-0.61	-2.808	10.407	-1.451	-3.784	-3.601	0.305	0.61	-9.278	-0.981	-1.549	3.235	0.061	0.61	3.628	9.268	1.827	-1.404	-3.113	-1.038	1.333	9.643	-0.986	-0.366	-3.113	-0.122	1510067832
-9.423	-1.032	-2.699	3.235	0.488	0.671	4.682	0.086	8.485	-1.526	-1.221	-2.93	10.432	-1.464	-3.681	-3.296	0.305	0.549	-9.071	-1.007	-1.476	3.235	0.061	0.61	3.482	9.146	1.985	-1.404	-2.686	-0.854	1.487	9.575	-1.054	-0.183	-2.014	-0.122	1510067832
-9.676	-1.119	-2.808	3.052	0.244	0.671	4.682	0.086	8.485	-1.526	-1.221	-2.93	10.636	-1.45	-3.2	-2.869	0.549	0.427	-9.555	-0.981	-1.668	2.991	0.427	0.671	3.394	9.154	1.982	-1.404	-2.686	-0.854	1.639	9.909	-0.412	-0.183	-2.014	-0.122	1510067832
-9.603	-1.407	-2.832	1.77	-0.488	0.488	4.869	0.007	8.583	-1.282	-0.977	-2.808	10.92	-1.309	-2.962	-2.686	0.854	0.183	-9.923	-0.644	-1.395	2.869	0.488	0.61	3.693	9.079	2.127	-1.587	-2.502	-0.488	1.956	9.761	-0.602	-0.671	-2.502	0.061	1510067832
-9.427	-2.366	-2.357	1.221	-0.854	0.305	4.762	0.333	8.666	-0.977	-0.732	-2.625	10.92	-1.309	-2.962	-2.625	0.916	0.244	-10.945	0.005	-1.431	2.502	0.793	0.732	4.175	9.001	2.536	-1.16	-1.892	-0.732	1.284	9.647	-0.562	-0.549	-1.099	0.427	1510067832
-8.766	-2.785	-2.052	1.404	0	0.244	5.143	0.482	8.619	-0.854	-0.793	-2.441	10.335	-1.427	-3.094	-2.441	0.366	0.244	-10.945	0.005	-1.431	2.625	-0.122	0.916	4.175	9.001	2.536	-1.16	-1.892	-0.732	1.284	9.647	-0.562	-0.549	-1.099	0.427	1510067832
-9.007	-3.458	-2.271	2.075	-0.732	0.305	5.513	0.562	8.514	-0.549	-0.671	-2.075	10.447	-0.225	-3.155	-2.014	-0.122	0	-9.619	0.115	-0.471	1.953	-0.671	1.16	2.863	8.497	3.612	-0.916	-1.404	-1.038	0.206	9.952	0.441	-0.488	-1.526	0.488	1510067832
-9.167	-3.429	-1.873	2.197	-0.305	0.244	5.993	0.726	8.233	-0.366	-0.183	-1.648	10.447	-0.225	-3.155	-1.587	0.183	-0.061	-9.879	-0.024	-0.257	1.709	-0.061	0.916	1.384	8.301	3.637	-0.732	-1.282	-0.977	0.444	10.015	0.857	-1.16	-3.784	1.709	1510067832
-9.515	-3.146	-1.501	1.892	0	-0.122	6.068	1.136	7.488	-0.183	0	-1.465	10.69	1.512	-2.689	-1.404	0.793	0	-10.076	0.136	-0.297	2.075	0.244	0.549	1.169	9.034	4.015	-0.977	-1.221	-0.366	0.416	10.6	1.782	-1.16	-3.784	1.709	1510067832
-9.757	-3.175	-1.226	2.38	0.366	-0.183	6.246	1.695	6.749	-0.244	-0.549	-1.221	10.6	2.22	-2.987	-1.77	0.793	0.061	-9.832	0.371	-0.315	2.38	-0.305	0.61	1.298	9.606	4.431	-0.977	-1.16	-0.244	-0.185	10.97	1.601	-1.587	-5.249	2.441	1510067832
-10.069	-3.066	-0.982	2.808	0.488	0.183	6.671	2.084	6.406	-0.549	-0.916	-1.404	10.6	2.22	-2.987	-2.136	0.366	0.061	-9.902	0.479	-0.349	2.38	-0.305	0.549	0.644	9.296	4.589	-0.732	-1.282	-0.793	-0.502	11.001	0.974	-1.465	-7.629	2.502	1510067832
-9.961	-2.767	-0.979	2.747	0.549	0.305	7.239	2.414	6.47	-0.977	-1.831	-1.77	10.549	2.851	-2.345	-2.258	0.427	0.122	-9.77	0.674	-0.423	2.563	-0.183	0.305	0.474	9.08	4.459	-0.977	-1.648	-0.854	0.944	10.623	0.526	-1.465	-7.629	2.502	1510067832
-9.679	-2.754	-1.098	2.625	0.061	0.061	7.551	2.604	6.649	-1.343	-1.038	-2.014	10.474	2.475	-2.245	-2.502	0.427	0.122	-9.665	0.812	-0.546	2.747	-0.122	0.244	0.958	8.94	4.413	-1.16	-2.38	-0.793	1.849	10.427	1.087	-1.16	-6.47	2.197	1510067832
-9.202	-2.966	-0.691	2.869	0.244	0.244	7.498	2.71	6.936	-1.343	-1.038	-2.014	10.474	2.475	-2.245	-2.869	0.061	0.244	-9.665	0.812	-0.546	2.808	0	0.122	1.353	8.564	4.173	-1.16	-2.747	-0.977	1.629	9.875	0.835	-1.831	-2.869	1.709	1510067832
-8.955	-3.107	-0.665	2.991	0	0.366	7.498	2.71	6.936	-1.831	-0.977	-2.197	10.539	1.522	-2.248	-2.991	-0.122	0.427	-9.384	1.058	-0.726	2.93	0.061	0	1.559	8.13	4.02	-1.099	-2.991	-1.038	1.634	9.461	0.744	-1.892	-0.793	1.16	1510067832
-8.725	-3.036	-0.709	2.93	0.305	0.305	6.857	2.528	7.09	-2.197	-0.549	-2.38	10.13	1.242	-2.149	-2.991	0.183	0.732	-9.586	1.242	-0.834	3.113	0.183	0	1.928	8.075	3.985	-0.977	-2.991	-0.977	0.569	9.092	1.103	-2.014	0.671	0.977	1510067832
-8.793	-2.826	-0.563	3.113	0.854	0.244	6.771	2.382	7.093	-2.136	0	-2.625	10.13	1.242	-2.149	-3.052	0	0.916	-9.673	1.274	-0.93	3.052	0.122	0	2.428	8.148	4.173	-0.732	-2.991	-0.977	0.252	8.975	1.425	-0.793	-2.38	0.366	1510067832
-9.117	-2.456	-0.559	3.052	1.16	0.427	6.44	2.284	6.831	-2.136	0	-2.625	10.117	1.145	-2.123	-2.991	-0.305	0.916	-9.673	1.274	-0.93	2.93	-0.122	0	2.428	8.148	4.173	-0.61	-2.808	-1.099	0.252	8.975	1.425	-0.793	-2.38	0.366	1510067832
-9.252	-2.291	-0.581	3.052	1.099	0.488	6.526	2.262	6.606	-1.77	0.061	-2.38	10.576	1.231	-1.908	-2.869	-0.305	0.854	-9.71	1.409	-1.077	2.808	-0.122	-0.122	2.493	8.416	4.472	-0.488	-2.625	-1.099	1.864	9.014	0.811	-0.732	-3.723	0.244	1510067832
-9.373	-2.121	-0.536	2.747	0.916	0.427	6.797	2.187	6.521	-1.892	0	-2.136	10.576	1.231	-1.908	-2.747	-0.244	0.732	-9.629	1.296	-1.135	2.625	-0.061	-0.244	2.367	8.35	4.371	-0.549	-2.563	-0.977	3.182	8.582	0.56	0.244	-4.944	0.122	1510067832
-9.495	-1.998	-0.395	2.686	0.671	0.427	6.776	1.994	6.651	-1.953	-0.183	-1.831	10.604	1.032	-1.806	-2.686	-0.244	0.854	-9.513	1.139	-1.154	2.625	-0.061	-0.366	2.289	8.093	4.175	-0.488	-2.686	-0.916	3.991	8.163	0.354	0.244	-4.944	0.122	1510067832
-9.403	-1.767	-0.379	2.502	1.221	0.488	6.815	1.87	6.81	-1.831	-0.366	-1.953	10.489	0.807	-2.022	-2.563	-0.183	1.038	-9.513	1.139	-1.154	2.625	0.061	-0.549	2.289	8.093	4.175	-0.366	-2.686	-0.854	4.717	8.812	-0.183	1.648	-3.235	0.244	1510067832
-9.41	-1.574	-0.403	2.197	1.526	0.427	6.582	1.889	6.948	-1.709	-0.244	-1.892	10.489	0.807	-2.022	-2.441	-0.183	1.221	-9.558	1.215	-1.323	2.563	0.122	-0.61	2.536	8.211	4.057	-0.183	-2.686	-0.732	4.766	8.959	0.207	-0.549	-2.991	0.244	1510067833
-9.627	-1.463	-0.343	1.77	1.709	0.427	6.162	1.973	7.315	-1.892	-0.244	-1.77	10.308	0.457	-1.781	-2.319	-0.122	1.16	-9.567	1.201	-1.403	2.319	0.183	-0.671	2.93	8.28	4.063	-0.061	-2.686	-0.732	4.474	8.928	0.729	-0.549	-2.991	0.244	1510067833
-9.89	-1.482	-0.231	1.282	1.16	0.305	6.169	2.07	7.546	-1.953	0.183	-1.648	10.73	0.24	-1.504	-2.136	-0.366	1.099	-9.567	1.201	-1.403	2.197	0.244	-0.732	3.235	8.222	4.006	0	-2.563	-0.671	4.082	8.635	0.591	-0.671	-3.418	-0.122	1510067833
-10.925	-2.117	-0.263	0.854	-0.305	0.183	6.06	2.146	7.598	-1.953	0.427	-1.526	10.73	0.24	-1.504	-1.953	-0.305	1.16	-9.515	1.207	-1.507	1.953	0.183	-0.793	3.338	8.135	3.884	0.061	-2.38	-0.61	3.773	9.075	0.479	0.244	-3.601	-0.549	1510067833
-10.357	-2.255	-0.368	1.831	-0.427	0.549	5.972	2.061	7.734	-1.892	0.61	-1.465	10.983	-0.195	-1.552	-1.709	-0.183	1.221	-9.85	0.635	-1.274	1.77	0.488	-0.671	3.53	8.406	3.761	0.122	-2.258	-0.427	3.548	9.259	-0.965	0.305	-2.686	-1.16	1510067833
-9.927	-1.908	-0.796	1.709	0.732	0.366	5.862	1.927	7.697	-1.587	0.671	-1.343	11.11	-0.169	-1.818	-1.587	-0.244	1.282	-9.85	0.635	-1.274	1.587	-0.305	-0.793	3.394	8.808	3.755	0.244	-2.014	-0.366	8.314	10.013	0.469	1.404	-3.54	-1.343	1510067833
-9.625	-2.462	-1.014	1.038	0.854	0.183	5.63	1.853	7.577	-1.16	0.305	-1.343	11.11	-0.169	-1.818	-1.404	-0.061	1.221	-10.463	0.098	-1.156	1.404	-0.183	-0.854	3.196	9.336	3.571	0.244	-1.648	-0.305	4.201	10.561	1.499	-2.075	2.502	0.305	1510067833
-10.317	-2.938	-0.67	1.099	-0.183	0.488	5.948	1.81	7.632	-1.16	0.305	-1.343	11.025	0.045	-2.012	-1.282	0	0.977	-10.463	0.098	-1.156	1.221	0.305	-0.732	3.196	9.336	3.571	0.061	-1.526	-0.061	4.201	10.561	1.499	-2.075	2.502	0.305	1510067833
-9.428	-3.094	-1.075	2.014	0.732	0.671	6.204	1.596	7.789	-1.099	0.427	-0.977	11.099	-0.116	-2.838	-1.404	-0.122	0.793	-10.374	-0.059	-0.913	1.282	-0.122	-0.549	2.694	9.823	3.31	0	-1.526	-0.244	1.987	9.97	-0.45	-1.099	-3.54	-0.122	1510067833
-9.29	-2.671	-1.774	1.526	2.441	0.244	6.276	1.119	8.026	-1.16	0.122	-0.854	11.099	-0.116	-2.838	-1.343	-0.183	0.732	-10.08	-1.315	-0.416	1.038	0.061	-0.549	2.168	9.972	2.856	0.122	-1.404	-0.305	1.834	9.887	-0.426	-0.305	-1.282	-0.671	1510067833
-9.372	-2.693	-2.26	1.038	1.587	0	6.2	0.8	8.012	-1.038	0.305	-0.977	11.222	-0.093	-3.192	-1.221	0	0.671	-9.767	-1.672	-0.224	1.221	0.427	-0.61	1.815	9.999	2.351	-0.183	-1.404	-0.061	1.318	10.013	-0.348	-0.305	-1.282	-0.671	1510067833
-9.043	-3.219	-2.78	1.465	1.282	0.122	6.013	0.597	7.941	-1.038	-0.061	-1.16	10.337	-0.238	-3.376	-1.282	0.366	0.671	-9.767	-1.672	-0.224	1.465	0.305	-0.427	1.592	9.569	1.857	-0.427	-1.648	-0.061	0.885	9.902	-0.567	0	-0.916	-1.221	1510067833
-9.018	-3.335	-3.068	1.587	1.16	0.488	5.925	0.525	7.856	-0.916	-0.061	-1.465	10.337	-0.238	-3.376	-1.465	0.488	0.793	-9.667	-2.466	-0.062	1.465	0.305	-0.427	1.592	9.569	1.857	-0.549	-1.77	-0.122	0.947	9.828	-0.513	-0.122	-1.099	-1.038	1510067833
