# Supplementary material for: A deep learning approach for lower back-pain risk prediction during manual lifting
Source: PLoS One. 2021 Feb 19;16(2):e0247162. doi: 10.1371/journal.pone.0247162 (PMC7894914; doi:10.1371/journal.pone.0247162)
Supplement: S1 Data — (ZIP) [file pone.0247162.s001.zip › source-used/Subject_01_P1_Zone11_T3.csv]

Side_A_x	Side_A_y	Side_A_z	Side_G_x	Side_G_y	Side_G_z	LtWt_A_x	LtWt_A_y	LtWt_A_z	LtWt_G_x	LtWt_G_y	LtWt_G_z	RtWt_A_x	RtWt_A_y	RtWt_A_z	RtWt_G_x	RtWt_G_y	RtWt_G_z	Back_A_x	Back_A_y	Back_A_z	Back_G_x	Back_G_y	Back_G_z	UArm_A_x	UArm_A_y	UArm_A_z	UArm_G_x	UArm_G_y	UArm_G_z	Thig_A_x	Thig_A_y	Thig_A_z	Thig_G_x	Thig_G_y	Thig_G_z	Time_stp
-9.148	-3.134	-1.987	-0.183	0	0.427	8.29	0.182	5.225	0.122	0.916	-0.366	11.167	1.11	0.219	0.244	0.122	0.305	-9.722	-0.482	-0.115	-0.061	0.854	0.122	1.568	9.116	2.899	-0.244	-0.244	0.793	1.531	9.792	0.152	0	0.366	-0.122	1510069221
-9.138	-3.181	-2.041	-0.122	-0.061	0.427	8.187	0.139	5.643	0.305	0.061	-0.732	11.135	1.22	0.445	0	0.977	0.427	-9.753	-0.435	-0.292	-0.061	0.854	0.122	1.635	8.963	2.964	-0.183	-0.305	0.793	1.378	9.786	0.122	-0.061	0.061	-0.122	1510069221
-9.144	-3.086	-2.062	-0.183	-0.122	0.427	8.13	0.286	5.483	0.549	0.366	-0.793	10.72	1.125	0.261	-0.061	1.221	0.488	-9.788	-0.347	-0.525	-0.122	0.732	0	1.928	8.887	2.997	-0.183	-0.427	0.732	1.493	9.733	0.127	-0.061	0.061	0	1510069221
-9.104	-2.927	-1.955	-0.244	-0.122	0.366	8.003	0.514	5.09	0.549	0.366	-0.793	10.408	0.92	0.206	-0.061	0.671	0.488	-9.911	-0.293	-0.72	-0.183	0.61	0	2.261	8.829	2.981	-0.183	-0.305	0.61	1.419	9.789	0.102	-0.122	0.122	0.061	1510069221
-9.21	-2.803	-1.97	-0.305	0	0.244	8.258	0.73	4.737	0.61	-0.244	-0.793	10.227	0.699	0.207	-0.122	0.488	0.427	-9.953	-0.329	-0.86	-0.183	0.488	-0.061	2.424	8.794	2.946	0	-0.183	0.427	1.328	9.729	0.129	-0.122	0.183	0.061	1510069221
-9.329	-2.81	-2.013	-0.305	-0.061	0.122	8.258	0.73	4.737	0.61	-0.244	-0.732	10.16	0.546	0.323	-0.183	0.183	0.244	-10.001	-0.371	-0.962	-0.244	0.366	-0.122	2.499	8.876	2.919	0.122	0	0.305	1.236	9.81	0.169	-0.122	0	0.061	1510069221
-9.344	-2.755	-1.976	-0.366	-0.122	0.122	8.357	0.813	4.649	0.61	-0.244	-0.732	10.404	0.531	0.275	0	0.061	0.183	-9.966	-0.42	-1.024	-0.244	0.244	-0.183	2.515	8.9	2.932	0.183	0	0.183	1.408	9.839	0.132	-0.061	0	0	1510069221
-9.288	-2.67	-1.96	-0.427	0	0.061	8.029	0.951	4.585	0.61	0.122	-0.488	10.628	0.508	0.269	0.183	0.122	0.183	-9.961	-0.45	-1.093	-0.244	0.244	-0.183	2.555	9.027	2.925	0.183	0.061	0.122	1.528	9.804	0.152	-0.061	0.305	0.061	1510069221
-9.378	-2.779	-2.011	-0.427	-0.183	-0.061	8.029	0.951	4.585	0.427	-0.061	-0.244	10.767	0.471	0.395	0.244	0.366	0	-9.924	-0.486	-1.103	-0.305	0	-0.183	2.686	9.105	2.912	0.122	0.183	0.122	1.394	9.843	0.261	-0.061	0.244	0	1510069221
-9.331	-2.828	-1.966	-0.366	-0.183	-0.061	7.618	1.038	4.865	0.183	0.183	0	10.671	0.508	0.571	0.305	0.183	-0.061	-9.91	-0.553	-1.141	-0.305	-0.061	-0.183	2.722	9.088	2.853	0.061	0.183	0.061	1.342	9.831	0.232	-0.061	0.183	0	1510069221
-9.284	-2.747	-1.967	-0.305	-0.122	-0.061	7.924	0.946	5.185	-0.183	-0.122	0.61	10.674	0.5	0.738	0.366	0.244	-0.183	-9.884	-0.565	-1.142	-0.366	-0.183	-0.183	2.722	9.054	2.827	0.061	0.183	0	1.488	9.805	0.266	0	0.244	0.061	1510069221
-9.32	-2.712	-1.954	-0.305	-0.061	-0.122	7.924	0.946	5.185	-0.305	-0.061	0.793	10.542	0.484	0.804	0.366	-0.183	-0.305	-9.916	-0.589	-1.154	-0.305	-0.183	-0.183	2.713	9.043	2.846	0.061	0.305	-0.061	1.382	9.82	0.224	-0.061	0.183	0	1510069221
-9.371	-2.69	-1.942	-0.305	-0.122	-0.122	8.428	0.831	5.195	-0.061	0	0.427	10.993	0.447	0.659	0.305	0	-0.183	-9.892	-0.574	-1.125	-0.366	-0.244	-0.183	2.589	9.056	2.821	0.061	0.366	-0.061	1.438	9.793	0.203	0	0.122	0	1510069222
-9.363	-2.646	-1.915	-0.244	-0.122	-0.183	8.527	0.776	5.261	0.244	0	0.305	11.377	0.379	0.764	0.244	-0.122	0.122	-9.8	-0.685	-1.038	-0.305	-0.244	-0.183	2.358	9.025	2.768	0.244	0.305	-0.061	1.412	9.842	0.225	-0.061	0.061	0	1510069222
-9.343	-2.639	-1.912	-0.244	-0.061	-0.183	8.209	0.962	5.026	0.061	-0.244	0.244	11.172	0.434	0.687	0.305	0.122	0.183	-9.749	-0.763	-0.995	-0.244	-0.183	-0.183	2.402	9.104	2.779	0.183	0.244	0.061	1.438	9.825	0.193	0	0.122	-0.061	1510069222
-9.369	-2.704	-1.904	-0.183	-0.061	-0.122	8.246	0.976	5.197	0.061	-0.061	0.061	10.929	0.671	0.829	0.244	0.183	0.122	-9.764	-0.78	-0.975	-0.244	-0.244	-0.122	2.418	9.233	2.815	0.183	0.305	0	1.596	9.796	0.202	0	0.183	-0.061	1510069222
-9.365	-2.695	-1.871	-0.122	-0.061	-0.122	8.241	0.961	5.066	0.061	-0.061	0.061	10.854	0.731	0.888	0.122	-0.061	0.061	-9.732	-0.845	-0.95	-0.183	-0.244	-0.061	2.289	9.3	2.751	0.122	0.244	0	1.693	9.747	0.26	-0.061	0.122	-0.061	1510069222
-9.42	-2.695	-1.853	-0.122	-0.122	-0.122	8.131	0.877	4.951	0.122	0.122	0.061	10.929	0.715	0.685	0.183	0.122	-0.061	-9.702	-0.895	-0.938	-0.061	-0.122	-0.061	2.283	9.307	2.793	-0.061	0.122	0	1.671	9.765	0.249	-0.061	0.122	0	1510069222
-9.429	-2.693	-1.872	-0.061	-0.061	-0.061	8.131	0.877	4.951	0.061	0.122	0.061	10.637	0.778	0.714	0.183	-0.122	-0.244	-9.749	-0.847	-0.932	0	-0.183	0	2.281	9.313	2.809	-0.122	0.122	-0.061	1.653	9.769	0.234	0	0.061	0	1510069222
-9.38	-2.738	-1.855	-0.061	0.061	-0.061	8.086	0.924	4.863	0	0	-0.061	10.566	0.802	0.757	0.061	-0.244	-0.366	-9.753	-0.76	-0.926	-0.061	-0.122	0.061	2.245	9.368	2.839	-0.061	0	-0.122	1.58	9.83	0.226	0	0.061	-0.061	1510069222
-9.415	-2.756	-1.882	0.061	0	-0.061	7.852	0.912	4.845	-0.122	-0.061	0.061	10.409	0.757	0.636	0.061	-0.244	-0.671	-9.776	-0.821	-0.926	0	-0.122	0.061	2.401	9.372	2.84	-0.183	0	-0.122	1.511	9.806	0.224	0	0	-0.061	1510069222
-9.391	-2.74	-1.921	0.061	0	0	7.852	0.912	4.845	-0.244	-0.183	0.183	10.503	0.672	0.69	0.122	-0.183	-0.977	-9.726	-0.803	-0.864	0.061	-0.061	0.061	2.456	9.249	2.89	-0.183	0.061	-0.061	1.538	9.83	0.239	0	-0.122	-0.061	1510069222
-9.343	-2.754	-1.903	0.122	0.061	0	7.174	0.951	4.81	-0.427	-0.488	0.366	10.351	0.659	0.758	0.305	-0.488	-1.221	-9.722	-0.77	-0.819	0.122	0	0.122	2.394	9.094	2.808	-0.244	0.183	0.122	1.517	9.814	0.182	0	-0.183	-0.122	1510069222
-9.275	-2.734	-1.915	0.183	0.122	0	7.174	0.951	4.81	-0.549	-1.16	0.488	10.59	1.037	0.918	0	-0.366	-1.343	-9.758	-0.72	-0.877	0.183	-0.061	0.122	2.388	9.059	2.816	-0.061	0.244	0.061	1.645	9.761	0.179	0	0	-0.122	1510069222
-9.331	-2.725	-1.95	0.183	0.061	-0.061	7.741	0.589	4.789	-0.549	-1.16	0.488	11.017	1.407	0.635	-0.305	-0.305	-1.221	-9.79	-0.676	-0.913	0.183	-0.061	0.122	2.239	9.122	2.929	0	0.061	-0.061	1.554	9.761	0.266	0.061	-0.061	-0.061	1510069222
-9.329	-2.69	-1.952	0.244	0	-0.061	7.741	0.589	4.789	-0.549	-0.977	0.916	11.084	1.629	0.589	-0.244	-0.549	-1.16	-9.778	-0.626	-0.907	0.183	-0.061	0.122	2.134	9.134	2.982	-0.183	-0.061	0	1.614	9.789	0.184	-0.061	-0.183	-0.061	1510069222
-9.372	-2.682	-1.969	0.183	0	0	8.666	-0.008	4.803	-0.488	-1.038	0.916	10.753	1.699	0.744	-0.427	-0.183	-1.16	-9.752	-0.607	-0.866	0.183	-0.061	0.061	2.244	9.069	2.918	-0.183	-0.122	0.061	1.555	9.777	0.191	0	-0.183	0	1510069222
-9.345	-2.67	-1.961	0.244	0	0	8.985	-0.345	4.493	-0.244	-0.854	0.977	11.104	1.872	0.483	-0.427	-0.061	-1.038	-9.781	-0.553	-0.872	0.183	0	0.061	2.495	8.947	2.979	-0.122	-0.061	-0.061	1.517	9.825	0.092	-0.061	-0.305	-0.061	1510069222
-9.316	-2.657	-1.945	0.183	0	-0.061	9.569	-0.55	4.228	-0.366	-0.366	0.549	11.19	1.964	0.248	-0.305	0.183	-0.671	-9.784	-0.514	-0.879	0.183	-0.061	0.061	2.23	9.007	3.037	-0.183	-0.061	-0.122	1.583	9.805	0.092	-0.061	-0.183	-0.061	1510069222
-9.4	-2.634	-1.964	0.183	0	-0.061	9.838	-0.587	4.109	-0.366	-0.366	0.549	11.243	2.114	0.141	-0.244	0.061	-0.366	-9.767	-0.489	-0.86	0.183	-0.061	0	2.169	9.043	2.982	-0.183	-0.366	-0.122	1.615	9.752	0.098	0	-0.122	-0.061	1510069222
-9.351	-2.628	-1.939	0.061	0.061	-0.061	9.575	-0.615	4.119	-0.061	-0.305	-0.183	11.189	2.052	0.335	-0.366	-0.122	-0.122	-9.769	-0.447	-0.835	0.122	0	0	2.271	9.093	3.005	-0.122	-0.366	-0.244	1.587	9.816	0.148	-0.061	-0.122	-0.061	1510069222
-9.381	-2.651	-1.946	0	0	-0.061	9.392	-0.461	4.072	-0.061	-0.305	-0.183	11.244	1.94	0.483	-0.366	-0.122	0.122	-9.771	-0.434	-0.793	0.061	0.061	0	2.35	9.024	2.998	-0.061	-0.366	-0.183	1.54	9.787	0.1	-0.061	-0.122	-0.061	1510069222
-9.384	-2.686	-1.949	0	0	-0.061	9.107	-0.396	4.177	-0.061	0	-0.366	11.062	1.852	0.512	-0.183	-0.244	0.244	-9.77	-0.419	-0.811	0	0.122	0	2.401	9.043	2.996	-0.061	-0.366	-0.122	1.489	9.806	0.126	0	-0.061	-0.122	1510069222
-9.338	-2.68	-1.944	-0.061	0	-0.061	9.107	-0.396	4.177	-0.061	0	-0.366	10.97	1.799	0.501	-0.122	-0.122	0.305	-9.756	-0.449	-0.829	0	0.122	-0.061	2.545	9.046	3.007	-0.061	-0.305	0	1.535	9.796	0.136	0	0	-0.122	1510069222
-9.332	-2.731	-1.954	-0.122	0	-0.061	8.758	-0.362	4.094	0	0.061	-0.427	10.922	1.73	0.432	0	-0.183	0.305	-9.794	-0.406	-0.855	-0.061	0.122	-0.061	2.579	9.088	2.985	-0.061	-0.183	0	1.512	9.794	0.132	-0.061	0	-0.183	1510069222
-9.335	-2.765	-1.964	-0.122	-0.061	-0.061	8.582	-0.415	4.122	0	-0.061	-0.183	10.853	1.732	0.439	0.061	-0.061	0.305	-9.807	-0.421	-0.865	-0.122	0.061	-0.061	2.506	9.058	2.994	0	-0.061	0	1.434	9.786	0.133	0.061	0	-0.122	1510069222
-9.296	-2.798	-1.966	-0.122	0	-0.061	8.489	-0.484	4.277	0.061	-0.122	0.061	10.606	1.721	0.484	0	-0.122	0.183	-9.784	-0.462	-0.882	-0.122	0.061	-0.061	2.475	9.064	2.944	0	-0.122	0.061	1.479	9.807	0.156	-0.061	0.061	-0.122	1510069222
-9.329	-2.78	-1.967	-0.122	0	-0.061	8.423	-0.468	4.299	0.061	-0.122	0.061	10.592	1.701	0.517	0	-0.122	0.061	-9.776	-0.495	-0.902	-0.122	0.061	-0.061	2.537	9.045	2.942	0	0	0.061	1.455	9.771	0.145	0	0.061	-0.122	1510069223
-9.308	-2.783	-1.974	-0.183	-0.061	-0.061	8.634	-0.467	4.223	0.061	-0.183	0.122	10.703	1.69	0.395	0	0.061	0	-9.805	-0.482	-0.931	-0.183	0.061	-0.061	2.433	9.034	2.934	0.061	0.061	0	1.397	9.822	0.145	0	0	-0.122	1510069223
-9.337	-2.845	-2.006	-0.183	-0.061	-0.122	8.888	-0.494	4.205	0.061	-0.183	0.122	10.685	1.794	0.209	0.061	-0.061	0	-9.842	-0.563	-0.981	-0.183	0.061	-0.061	2.361	9.126	2.931	0	0	0	1.321	9.825	0.117	0	0.061	-0.122	1510069223
-9.269	-2.844	-1.976	-0.183	-0.061	-0.122	8.888	-0.494	4.205	0	0.061	0.061	10.783	1.816	0.077	0.183	-0.183	0.061	-9.824	-0.546	-0.957	-0.122	-0.122	-0.061	2.415	9.177	2.94	0	-0.061	-0.061	1.396	9.814	0.156	0	0.122	-0.122	1510069223
-9.312	-2.814	-2.011	-0.183	-0.061	-0.061	8.794	-0.386	4.235	0.488	-0.427	-0.122	10.895	1.751	0.139	0.244	0	0.061	-9.761	-0.514	-0.915	-0.183	-0.061	-0.061	2.363	9.095	2.926	0	0	-0.122	1.329	9.796	0.16	0	0.061	-0.122	1510069223
-9.3	-2.833	-2	-0.183	-0.061	-0.122	8.674	-0.232	4.107	0.427	-0.549	-0.183	10.767	1.635	0.232	0.183	-0.183	0.122	-9.763	-0.586	-0.896	-0.183	0	-0.061	2.278	9.037	2.876	0.061	0	-0.061	1.324	9.823	0.126	-0.061	0.061	-0.061	1510069223
-9.293	-2.865	-1.986	-0.183	-0.061	-0.061	8.778	-0.239	4.005	0.427	-0.549	-0.183	10.878	1.653	0.397	0.122	-0.183	0.122	-9.769	-0.604	-0.933	-0.183	0	-0.061	2.321	9.091	2.883	0.122	0	-0.061	1.345	9.79	0.085	0	0.122	-0.122	1510069223
-9.272	-2.908	-2.011	-0.122	-0.061	-0.061	8.778	-0.239	4.005	0.488	-0.183	-0.122	10.879	1.729	0.541	0	-0.122	0.122	-9.753	-0.592	-0.934	-0.122	0	-0.061	2.36	9.135	2.908	0.122	0	-0.061	1.309	9.805	0.118	0	0.122	-0.061	1510069223
-9.298	-2.908	-2.023	-0.122	0	-0.061	8.833	-0.167	3.728	0.366	0.061	0	10.728	1.762	0.658	-0.183	-0.122	0.061	-9.789	-0.614	-0.963	-0.122	-0.061	-0.061	2.421	9.19	2.926	0.122	0	0	1.194	9.828	0.118	0	0.061	-0.061	1510069223
-9.289	-2.863	-2.029	-0.061	-0.061	-0.061	8.844	-0.177	3.725	0.183	-0.244	0	10.77	1.796	0.536	-0.183	-0.183	0	-9.795	-0.61	-0.986	-0.122	-0.061	-0.061	2.417	9.196	2.893	0	0	0	1.215	9.833	0.11	-0.061	0.061	-0.061	1510069223
-9.275	-2.853	-2.023	-0.122	0	-0.061	8.96	-0.153	3.836	0	0.061	0.061	10.932	1.733	0.236	-0.122	0.122	-0.061	-9.78	-0.591	-0.979	-0.122	-0.061	-0.061	2.321	9.209	2.891	-0.061	0	0	1.231	9.832	0.122	0	0.061	-0.061	1510069223
-9.296	-2.864	-2.006	-0.061	0	-0.061	8.943	-0.171	3.86	0	0	0	10.93	1.677	0.111	-0.061	0	0	-9.8	-0.607	-0.979	-0.061	-0.061	-0.061	2.268	9.153	2.842	0	0	0	1.23	9.822	0.121	0	0	-0.061	1510069223
-9.292	-2.887	-1.998	-0.061	0	-0.061	8.887	-0.169	3.881	0.061	0	0	10.847	1.616	0.126	-0.183	-0.122	0.122	-9.792	-0.609	-0.962	-0.061	-0.061	-0.061	2.202	9.094	2.791	0.061	-0.061	-0.061	1.292	9.824	0.105	0	0	-0.061	1510069223
-9.275	-2.901	-1.991	-0.061	0	-0.061	8.887	-0.169	3.881	0.061	0	0	10.781	1.59	0.189	-0.305	-0.244	0.183	-9.763	-0.617	-0.963	-0.061	-0.061	-0.061	2.281	9.142	2.811	0.122	-0.122	-0.061	1.232	9.837	0.115	-0.061	0.061	-0.061	1510069223
-9.286	-2.902	-1.989	0	-0.061	-0.061	8.753	-0.181	4.008	0.061	0	0	10.771	1.578	0.288	-0.305	-0.244	0.122	-9.772	-0.63	-0.973	-0.061	-0.061	-0.061	2.351	9.165	2.82	0.061	-0.061	-0.061	1.217	9.828	0.103	-0.061	0	-0.061	1510069223
-9.284	-2.905	-2.024	-0.061	0	-0.061	8.812	-0.194	4.031	0.122	0	-0.061	10.834	1.605	0.292	-0.244	0.061	0.061	-9.768	-0.617	-0.969	0	-0.061	-0.061	2.354	9.18	2.828	0	-0.122	-0.061	1.251	9.83	0.136	0	0	-0.061	1510069223
-9.283	-2.889	-2.023	0	0	-0.061	8.809	-0.191	3.988	0.183	-0.061	0	10.733	1.622	0.306	-0.183	-0.061	0	-9.784	-0.621	-0.971	0	-0.061	-0.061	2.348	9.207	2.839	-0.061	-0.061	-0.061	1.227	9.837	0.095	0	-0.061	-0.061	1510069223
-9.269	-2.875	-2.024	0	0	-0.061	8.787	-0.209	4.011	0.122	-0.061	0	10.798	1.628	0.262	-0.305	-0.122	-0.061	-9.782	-0.597	-0.961	0	-0.061	0	2.311	9.225	2.818	-0.061	-0.122	-0.122	1.22	9.824	0.093	0	0	-0.061	1510069223
-9.278	-2.924	-2.018	0	0	-0.061	8.814	-0.202	3.978	0.122	0	0	10.858	1.601	0.282	-0.366	-0.122	0	-9.789	-0.589	-0.949	0	-0.061	0	2.227	9.221	2.792	-0.061	-0.183	-0.122	1.197	9.839	0.108	0	-0.061	-0.061	1510069223
-9.276	-2.919	-2.038	0	0	-0.061	8.814	-0.202	3.978	0.122	-0.122	0.061	10.901	1.528	0.224	-0.366	-0.183	0	-9.78	-0.596	-0.939	0	-0.061	0	2.269	9.196	2.771	0	-0.183	-0.122	1.253	9.826	0.109	-0.061	0.061	-0.061	1510069223
-9.268	-2.943	-2.023	-0.061	0	-0.061	8.948	-0.202	3.905	0.183	-0.061	0	10.892	1.452	0.242	-0.427	-0.183	0	-9.776	-0.587	-0.916	0	-0.061	-0.061	2.311	9.138	2.783	0	-0.122	-0.122	1.183	9.826	0.105	0	0	-0.061	1510069223
-9.276	-2.956	-2.022	0	0	-0.061	8.972	-0.146	3.898	0.183	-0.061	0	10.901	1.426	0.242	-0.305	-0.122	0	-9.771	-0.573	-0.928	0	-0.061	-0.061	2.321	9.142	2.756	0	-0.183	-0.061	1.139	9.843	0.091	0	0	-0.061	1510069223
-9.278	-2.938	-2.036	0	0	-0.061	8.989	-0.121	3.88	0.122	-0.122	-0.061	10.891	1.418	0.141	-0.244	0	0	-9.775	-0.585	-0.92	0	-0.061	-0.061	2.389	9.189	2.806	-0.061	-0.122	-0.061	1.166	9.837	0.098	0	-0.061	-0.061	1510069223
-9.286	-2.936	-2.006	0	0	-0.061	8.989	-0.121	3.88	0.122	-0.122	-0.122	10.872	1.381	0.24	-0.183	-0.183	0	-9.784	-0.583	-0.9	0	-0.122	0	2.379	9.205	2.785	0	0	-0.061	1.16	9.833	0.116	-0.061	-0.061	-0.061	1510069223
-9.244	-2.939	-2.053	-0.061	0	-0.061	8.953	-0.147	3.787	0.122	-0.061	-0.122	10.95	1.352	0.199	-0.061	0	0	-9.762	-0.577	-0.858	0	-0.122	0	2.32	9.184	2.76	-0.061	0	0	1.142	9.843	0.098	0	0	-0.061	1510069223
-9.268	-2.955	-2.066	-0.061	-0.061	-0.061	8.972	-0.148	3.854	0.061	-0.244	-0.244	10.859	1.364	0.128	-0.061	0	0	-9.758	-0.572	-0.849	0	-0.061	0	2.311	9.143	2.766	0	0.061	0	1.115	9.833	0.136	0	-0.122	-0.061	1510069224
-9.254	-2.96	-2.04	-0.061	-0.061	-0.061	8.814	-0.081	3.802	0.061	-0.122	-0.183	10.868	1.401	0.104	0	-0.061	0	-9.823	-0.577	-0.894	0	-0.061	0	2.242	9.174	2.756	0	0.061	0	1.176	9.833	0.087	0	0	-0.061	1510069224
-9.222	-2.948	-2.04	-0.061	0	-0.061	8.972	-0.093	3.746	0.061	-0.122	-0.183	10.853	1.451	0.13	0.122	0	0	-9.799	-0.556	-0.89	0	-0.122	0	2.267	9.233	2.78	0	0.061	-0.061	1.148	9.854	0.08	-0.061	0	-0.061	1510069224
-9.254	-2.96	-2.05	-0.061	0	-0.061	8.972	-0.093	3.746	0.061	-0.244	-0.244	10.719	1.51	0.095	0.122	-0.061	-0.061	-9.795	-0.574	-0.886	-0.061	-0.122	0	2.253	9.237	2.833	-0.061	0	-0.061	1.101	9.842	0.114	0	-0.061	-0.061	1510069224
-9.232	-2.948	-2.066	-0.061	-0.061	-0.061	8.851	-0.148	3.869	0	-0.183	-0.061	10.728	1.535	0.123	0.061	-0.061	-0.122	-9.799	-0.589	-0.861	0	-0.183	-0.061	2.23	9.177	2.824	-0.061	0.061	-0.061	1.157	9.833	0.057	0	0	-0.061	1510069224
-9.26	-2.949	-2.074	-0.122	-0.061	-0.061	8.989	-0.154	3.768	0	0	-0.122	10.782	1.498	0.154	0.122	-0.122	-0.122	-9.787	-0.562	-0.83	-0.061	-0.183	-0.061	2.241	9.22	2.792	-0.122	0	-0.122	1.164	9.814	0.099	0	0	0	1510069224
-9.265	-2.981	-2.06	-0.061	-0.061	-0.061	9.056	-0.041	3.609	0	0	-0.122	10.847	1.446	0.171	0.061	-0.183	-0.122	-9.802	-0.574	-0.828	-0.061	-0.183	-0.061	2.225	9.205	2.756	-0.061	0	-0.122	1.087	9.857	0.075	-0.061	0	-0.061	1510069224
-9.244	-2.969	-2.082	-0.061	0	-0.061	9.082	0.004	3.594	-0.122	-0.061	-0.061	10.938	1.376	0.177	0.061	-0.061	-0.122	-9.792	-0.614	-0.78	-0.061	-0.183	-0.061	2.218	9.234	2.775	-0.061	0.061	-0.061	1.136	9.854	0.085	0	0	-0.061	1510069224
-9.233	-2.984	-2.074	-0.061	0	-0.061	8.994	-0.014	3.597	-0.122	-0.061	-0.061	11	1.421	0.175	0.061	0	-0.061	-9.77	-0.603	-0.758	-0.061	-0.122	-0.061	2.267	9.238	2.816	-0.061	0.061	0	1.08	9.861	0.065	0	0	-0.061	1510069224
-9.259	-2.988	-2.056	-0.061	0	-0.061	8.957	0.018	3.642	-0.122	0	-0.061	10.982	1.47	0.206	0.061	0	-0.061	-9.783	-0.615	-0.748	-0.061	-0.183	-0.061	2.175	9.233	2.811	-0.061	0.061	0	1.111	9.826	0.037	0	0	-0.061	1510069224
-9.24	-2.987	-2.058	-0.061	0	-0.061	8.957	0.018	3.642	-0.122	0	-0.061	10.874	1.467	0.173	0.061	0	-0.122	-9.769	-0.627	-0.725	-0.061	-0.122	-0.061	2.159	9.22	2.79	-0.061	0	0	1.14	9.853	0.059	0	0	-0.061	1510069224
-9.257	-2.984	-2.059	-0.061	-0.061	-0.061	9.012	0.022	3.737	-0.061	-0.122	0	10.81	1.53	0.122	0.061	0	-0.061	-9.774	-0.635	-0.723	-0.061	-0.122	0	2.157	9.201	2.814	-0.061	0.061	0	1.125	9.831	0.092	0	-0.061	-0.061	1510069224
-9.249	-2.966	-2.05	0	0	-0.061	9.063	0.024	3.797	-0.122	0	0	10.792	1.548	0.105	0	-0.061	-0.061	-9.782	-0.628	-0.689	0	-0.122	0	2.052	9.189	2.803	-0.061	0	-0.061	1.156	9.826	0.044	0	-0.061	0	1510069224
-9.256	-2.979	-2.065	0	0	0	9.032	-0.048	3.683	-0.122	-0.183	-0.061	10.879	1.526	0.047	0	-0.122	-0.061	-9.777	-0.648	-0.703	0	-0.122	0	2.086	9.24	2.815	-0.061	-0.061	-0.061	1.176	9.833	0.048	0	0	0	1510069224
-9.283	-2.974	-2.076	0	0	0	9.031	-0.02	3.577	-0.122	0.122	-0.061	10.856	1.52	0.087	0	-0.061	-0.061	-9.77	-0.674	-0.693	0	-0.061	0	2.11	9.231	2.845	-0.061	-0.061	-0.061	1.145	9.843	0.049	0	-0.122	0	1510069224
-9.214	-2.95	-2.067	0.061	0	0	9.031	-0.02	3.577	-0.122	0.122	-0.061	10.849	1.544	0.139	0	-0.183	-0.061	-9.764	-0.609	-0.694	0.061	-0.061	0	2.122	9.249	2.836	-0.061	-0.061	-0.061	1.138	9.871	0.041	-0.061	-0.061	0	1510069224
-9.259	-2.949	-2.105	0	0	0	8.991	-0.068	3.53	-0.061	-0.061	-0.122	10.951	1.522	0.157	-0.061	0	-0.061	-9.792	-0.598	-0.687	0.061	-0.061	0	2.157	9.183	2.866	-0.122	-0.061	-0.061	1.072	9.835	0.03	0	-0.061	0	1510069224
-9.268	-2.943	-2.137	0	-0.061	0	9.059	-0.023	3.497	-0.122	0	-0.122	10.861	1.459	0.15	0	0.061	-0.061	-9.753	-0.611	-0.66	0.061	-0.061	-0.061	2.178	9.221	2.856	-0.122	-0.122	0	1.172	9.845	0.011	0	-0.122	0	1510069224
-9.256	-2.914	-2.076	0	-0.061	0	9.076	-0.061	3.527	-0.122	-0.122	-0.122	10.891	1.467	0.083	0	0	-0.061	-9.741	-0.589	-0.675	0.061	-0.061	-0.061	2.175	9.184	2.84	-0.122	-0.061	0.061	1.208	9.812	0.029	0	0	0	1510069224
-9.243	-2.951	-2.041	0	0	0	9.106	0.044	3.638	-0.122	0.244	0	10.896	1.501	0.112	0	0.183	0	-9.752	-0.587	-0.695	0	0	-0.061	2.089	9.113	2.827	-0.061	-0.061	0	1.17	9.825	0.022	-0.061	-0.061	0	1510069224
-9.278	-2.969	-2.048	0	-0.061	0	9.071	-0.008	3.822	-0.122	0.244	0	10.704	1.512	0.182	-0.061	0.061	-0.061	-9.781	-0.611	-0.721	0.061	0	-0.061	2.078	9.122	2.775	0	-0.183	0	1.176	9.832	0.016	-0.061	0	0	1510069224
-9.263	-2.949	-2.071	0	-0.061	0	9.015	-0.074	3.859	-0.122	0.366	0.061	10.722	1.522	0.179	-0.183	0	-0.122	-9.79	-0.629	-0.721	0.061	0	-0.061	2.178	9.128	2.828	0	-0.183	-0.061	1.158	9.845	0.037	-0.061	0	0	1510069224
-9.235	-3	-2.066	0	-0.061	0	8.775	-0.079	3.906	-0.122	0.488	0.122	10.6	1.495	0.358	-0.122	0.305	-0.366	-9.764	-0.647	-0.703	0.061	0.061	-0.061	2.164	9.147	2.839	0	-0.061	-0.122	1.104	9.845	0.081	-0.061	-0.061	-0.061	1510069224
-9.221	-3.001	-2.082	0.061	-0.061	0	8.655	-0.115	3.799	-0.183	0.61	0.183	10.008	1.581	0.691	-0.366	0.427	-0.671	-9.782	-0.629	-0.696	0.061	0.061	-0.061	2.166	9.128	2.802	0.061	-0.061	-0.061	1.13	9.837	0.053	0	-0.061	-0.061	1510069224
-9.254	-2.985	-2.091	0.061	-0.061	0	8.232	-0.175	4.066	-0.305	0.732	0.183	9.258	1.808	1.266	-0.61	0.183	-1.404	-9.804	-0.597	-0.707	0.061	0.061	-0.061	2.225	9.15	2.826	0.122	-0.061	-0.061	1.101	9.832	0.036	-0.061	0	-0.061	1510069224
-9.257	-2.944	-2.07	0.061	-0.061	0	7.331	-0.292	4.119	-0.427	1.038	0.61	8.47	2.072	1.835	-0.854	2.014	-2.625	-9.792	-0.58	-0.713	0.122	0.183	0	2.121	9.097	2.734	0.244	-0.061	0	1.104	9.838	0.062	0	-0.122	-0.061	1510069225
-9.284	-2.936	-2.071	0	-0.061	0	5.502	-0.29	3.999	-0.305	2.38	1.404	7.029	2.69	1.583	-1.221	2.686	-4.089	-9.767	-0.562	-0.726	0.122	0.244	0	2.193	8.971	2.639	0.305	-0.061	0.122	1.068	9.847	-0.016	-0.122	-0.061	-0.061	1510069225
-9.271	-2.942	-2.038	0	-0.122	0.061	3.935	-0.664	3.695	-0.61	2.991	2.686	5.882	3.723	1.172	-1.343	0.916	-5.798	-9.751	-0.567	-0.779	0.122	0.244	-0.061	2.399	9.07	2.653	0.305	0.122	0.122	1.209	9.823	0.049	0	0	-0.061	1510069225
-9.246	-2.871	-1.997	0	-0.061	0.061	3.935	-0.664	3.695	-1.404	2.38	4.456	5.625	5.207	1.107	-1.282	-0.305	-7.812	-9.793	-0.543	-0.872	0.061	0.183	-0.061	2.54	9.225	2.578	0.122	0.366	0.122	1.288	9.808	0.08	0.061	0	0	1510069225
-9.263	-2.883	-1.993	0	-0.061	0	1.79	-3.602	3.023	-2.93	-1.953	8.057	5.88	7.507	0.773	-1.404	-0.305	-9.399	-9.818	-0.437	-0.994	-0.122	0.061	-0.061	2.638	9.205	2.525	0.183	0.488	-0.061	1.218	9.81	0.033	-0.061	0	0.061	1510069225
-9.274	-2.882	-1.954	0	-0.061	0	1.962	-6.379	2.375	-2.93	-1.953	8.057	6.136	9.81	0.751	-1.038	0.061	-10.986	-9.855	-0.546	-1.101	-0.183	0	0	2.421	9.171	2.765	0.732	0.305	-0.488	1.154	9.822	0.066	-0.061	0	0	1510069225
-9.245	-2.908	-1.896	0	-0.061	-0.061	2.65	-9.959	1.987	-3.906	-3.967	9.949	6.525	12.169	0.815	-0.244	1.16	-11.902	-9.971	-0.731	-1.285	-0.122	-0.183	0	1.863	9.25	2.793	0.854	-0.122	-1.221	1.223	9.82	0.089	0	0.061	0	1510069225
-9.235	-3.019	-1.882	0.122	0	-0.183	4.24	-14.144	1.712	-3.601	-3.296	12.512	7.739	13.949	1.331	0.61	3.723	-11.047	-9.977	-0.906	-1.371	0.061	-0.366	0.061	0.75	9.812	3.076	0.244	-1.221	-2.014	1.218	9.822	0.109	0	0.061	0	1510069225
-9.274	-3.185	-1.983	0.244	0	-0.305	6.099	-15.893	1.743	-3.601	-3.296	12.512	8.028	13.936	1.701	0.977	5.188	-8.24	-9.996	-0.848	-1.331	0.061	-0.366	0.061	-0.512	10.527	3.298	-0.916	-2.808	-2.869	1.074	9.863	0.126	-0.061	0	0	1510069225
-9.326	-3.354	-2.062	0.183	-0.244	-0.305	6.976	-14.151	1.784	-1.709	-0.61	11.169	5.615	12.945	1.537	0.977	0.549	-4.944	-9.897	-0.818	-1.113	0.305	-0.427	0.061	-0.415	10.904	2.781	-1.77	-3.967	-2.869	0.93	9.884	0.136	0	-0.061	0	1510069225
-9.21	-3.395	-1.979	0.427	-0.305	-0.244	5.923	-12.068	0.985	-1.038	-1.16	7.202	4.376	11.792	1.897	0.549	-5.676	-2.991	-9.872	-0.745	-0.815	0.549	-0.427	-0.061	0.915	10.47	2.348	-2.258	-4.395	-2.625	1.129	9.783	0.049	0.061	0.061	0	1510069225
-8.955	-3.369	-1.829	0.366	-0.244	-0.244	5.352	-10.257	0.496	-0.671	-4.333	2.93	5.211	10.691	2.287	-0.366	-7.019	-2.441	-9.91	-0.481	-0.593	0.549	-0.427	-0.061	1.717	9.357	1.995	-1.526	-3.723	-2.38	1.335	9.847	0.093	0	0.305	0.122	1510069225
-8.91	-3.451	-1.549	0.305	-0.244	-0.305	5.681	-8.618	0.065	0.61	-8.057	1.282	6.223	9.555	2.208	-1.099	-4.761	-2.502	-9.818	-0.154	-0.431	0.488	-0.549	-0.122	1.97	8.495	2.068	-0.61	-2.747	-1.77	1.182	9.741	0.173	-0.122	0	0.183	1510069225
-8.961	-3.279	-1.404	0.427	-0.061	-0.427	5.681	-8.618	0.065	0.61	-8.057	1.282	6.521	8.709	1.925	-1.282	-2.686	-2.319	-9.833	0.014	-0.272	0.488	-0.671	-0.061	2.164	8.174	2.44	-0.305	-1.282	-1.099	1.296	9.661	0.194	-0.122	-0.061	0.366	1510069225
-9.154	-3.472	-1.363	0.122	0	-0.488	7.744	-7.427	0.516	-0.488	-0.793	2.258	6.559	8.369	1.742	-0.732	-1.892	-1.465	-9.861	0.128	-0.214	0.366	-0.793	-0.061	2.131	8.244	3.106	0.366	0.122	-0.916	1.004	9.83	0.3	0	-0.183	0.366	1510069225
-9.284	-3.609	-1.275	0.122	-0.122	-0.366	8.046	-8.051	1.172	-0.488	-0.793	2.258	6.538	8.808	1.599	0.061	-0.977	0	-9.889	0.172	-0.111	0.366	-0.793	-0.061	1.354	8.948	3.246	0.488	0.916	-0.549	0.994	9.855	0.433	0.061	-0.122	0.183	1510069225
-9.222	-3.571	-1.229	0.061	0	-0.366	7.599	-9.086	1.574	-1.526	2.686	1.16	6.062	9.324	1.542	0.671	0.061	1.465	-9.912	0.157	-0.086	0.061	-0.977	-0.183	0.855	9.382	3.425	0.488	1.16	-0.366	1.194	9.9	0.476	0.305	0	0.183	1510069225
-9.099	-3.399	-1.244	-0.061	0.122	-0.427	7.599	-9.086	1.574	-1.709	4.822	-1.038	4.744	9.42	1.56	1.099	0.305	2.38	-9.972	0.081	-0.106	0	-1.221	-0.244	0.927	9.129	3.25	0.61	1.648	-0.122	1.163	9.887	0.345	0.244	-0.122	0.122	1510069225
-9.135	-3.419	-1.317	-0.122	-0.061	-0.549	4.335	-9.831	1.663	-1.099	3.967	-2.991	3.614	9.515	1.586	1.343	0.183	2.625	-9.868	0.024	0.057	0	-1.221	-0.244	0.908	9.043	2.994	0.61	2.319	-0.122	1.146	9.793	0.324	0.427	-0.305	0.061	1510069225
-8.982	-3.449	-1.273	-0.122	0.061	-0.549	3.51	-9.94	1.242	0	1.465	-4.822	2.7	9.679	1.223	1.709	1.099	2.38	-9.818	-0.205	0.171	-0.183	-1.587	-0.244	0.484	9.122	2.856	0.977	2.563	-0.061	1.774	9.677	0.127	0.427	-0.122	0.061	1510069225
-9.159	-3.363	-1.507	-0.305	0.061	-0.732	2.784	-9.836	0.679	0.427	1.526	-5.005	2.7	9.679	1.223	1.709	1.099	2.38	-9.598	-0.354	0.444	-0.305	-1.77	-0.305	0.208	9.497	2.759	0.793	2.563	0	1.735	9.7	-0.071	0.427	0.183	0.061	1510069225
-9.085	-3.415	-1.688	-0.488	0	-0.732	2.267	-9.207	-0.372	-0.366	0.732	-3.967	2.7	9.679	1.223	1.709	1.099	2.38	-9.481	-0.409	0.8	-0.488	-1.587	-0.366	-0.597	9.745	2.6	0.366	1.953	-0.366	1.583	9.708	-0.214	0.549	0.305	-0.061	1510069225
-8.975	-3.368	-1.838	-0.61	0.061	-0.793	2.651	-8.736	-0.53	-0.366	0.732	-3.967	2.7	9.679	1.223	1.709	1.099	2.38	-9.311	-0.556	1.13	-0.488	-1.587	-0.366	-1.211	9.751	2.267	0.183	1.404	-0.244	1.633	9.692	-0.249	0.549	0.488	-0.244	1510069225
-8.806	-3.407	-2.117	-0.61	0.122	-0.854	2.553	-8.287	-0.441	-1.16	2.869	-2.197	2.7	9.679	1.223	1.709	1.099	2.38	-9.265	-0.837	1.418	-0.793	-1.16	-0.427	-0.895	9.646	2.038	0.305	1.16	-0.183	1.776	9.621	-0.523	0.488	0.61	-0.305	1510069225
-8.902	-3.893	-2.42	-0.671	0.061	-0.793	2.383	-8.031	-0.083	-1.16	2.869	-2.197	2.7	9.679	1.223	1.709	1.099	2.38	-9.432	-1.245	1.617	-0.854	-0.916	-0.427	-0.665	9.786	1.724	0.366	1.221	-0.122	1.671	9.552	-0.829	0.366	0.732	-0.305	1510069226
-8.936	-4.02	-2.674	-0.427	0.183	-0.61	2.17	-7.992	0.25	-0.854	2.441	-1.038	2.7	9.679	1.223	1.709	1.099	2.38	-9.625	-1.67	1.635	-0.854	-0.916	-0.427	-0.571	10.209	1.54	0.427	1.404	-0.061	1.754	9.682	-0.914	0.305	0.488	-0.244	1510069226
-8.881	-3.97	-2.993	-0.671	-0.061	-0.61	2.377	-8.575	0.429	-0.916	2.075	-0.183	3.083	10.105	1.138	2.319	1.831	2.625	-9.585	-2.012	1.759	-0.854	-0.916	-0.366	-0.528	10.586	1.426	0.122	1.282	-0.305	1.537	9.833	-1.152	0.183	0.305	-0.061	1510069226
-8.796	-4.217	-3.09	-0.549	0.244	-0.488	3.527	-8.967	1.23	-1.16	0.427	0.183	3.083	10.105	1.138	2.319	1.831	2.625	-9.471	-2.433	1.8	-0.793	-0.977	-0.366	-1.068	10.401	1.384	-0.122	0.977	-0.427	1.438	9.795	-1.341	0.122	0.305	-0.122	1510069226
-8.842	-4.28	-3.068	-0.366	0.183	-0.427	3.527	-8.967	1.23	-1.465	0.427	0.61	4.644	9.85	-0.327	2.319	1.831	2.625	-9.496	-2.5	1.847	-0.61	-0.732	-0.366	-1.468	10.098	1.004	-0.183	0.61	-0.305	1.154	9.769	-1.643	0.122	0.244	-0.122	1510069226
-8.638	-4.249	-2.991	-0.366	0.183	-0.549	3.828	-9.076	1.532	-1.343	1.709	0.916	4.811	9.404	-0.51	-0.061	0.488	-1.16	-9.354	-2.592	1.906	-0.366	-0.732	-0.366	-1.459	9.911	0.952	0.122	0.244	-0.366	0.952	9.877	-1.614	0	0.244	-0.183	1510069226
-8.632	-4.516	-2.934	-0.244	-0.122	-0.61	3.213	-8.727	1.765	-1.343	1.709	0.916	4.384	9.156	-0.811	-0.427	-0.61	-1.465	-9.107	-2.756	1.999	-0.366	-0.732	-0.366	-1.139	9.757	0.957	0.366	0	-0.488	0.918	9.848	-1.19	0	0.061	-0.305	1510069226
-8.551	-4.639	-2.792	0.122	-0.305	-0.488	3.213	-8.727	1.765	-1.343	1.709	0.916	4.497	9.141	-0.971	-0.427	-0.61	-1.465	-8.77	-3.004	2.247	-0.183	-0.671	-0.305	-1.074	9.652	0.902	0.244	0.122	-0.488	1.318	9.741	-1.146	-0.061	-0.122	-0.244	1510069226
-8.693	-4.827	-2.548	0.488	-0.488	-0.305	3.286	-8.029	1.973	-1.221	-0.122	1.099	4.826	9.244	-1.03	-0.854	-1.099	-1.709	-8.836	-3.218	2.511	0.427	-0.549	-0.061	-1.33	9.637	0.833	0.061	0.244	-0.427	1.704	9.653	-1.061	-0.183	-0.183	0.061	1510069226
-8.806	-4.761	-2.43	0.549	-0.549	-0.244	3.181	-7.49	1.749	-0.854	0.977	1.831	4.933	9.708	-1.132	-0.916	-0.183	-1.831	-9.074	-2.814	2.6	0.427	-0.549	-0.061	-1.67	9.995	0.932	0.061	0.366	-0.366	1.805	9.739	-0.884	-0.366	-0.244	0.305	1510069226
-8.553	-4.644	-2.165	0.549	-0.244	-0.183	3.09	-7.912	1.33	-0.854	0.977	1.831	4.729	10.337	-1.288	-0.916	0.488	-1.831	-9.203	-2.382	2.814	0.671	-0.671	0.122	-1.773	10.483	1.158	0	0.183	-0.366	1.765	9.782	-0.908	-0.366	-0.488	0.427	1510069226
-8.78	-4.789	-2.022	0.61	-0.305	-0.061	3.12	-8.478	1.144	-0.854	0.854	2.014	4.533	10.56	-1.324	-0.61	0.854	-1.709	-9.245	-1.656	2.893	0.732	-0.488	0.305	-1.615	10.719	1.635	-0.061	0.122	-0.61	1.572	9.758	-0.554	-0.488	-0.305	0.549	1510069226
-8.632	-4.664	-1.867	0.793	-0.061	0.183	3.248	-9.043	0.817	-0.793	0.916	2.136	4.42	10.537	-1.037	-0.061	1.221	-1.465	-8.987	-1.434	3.114	0.61	-0.549	0.488	-1.692	10.61	1.974	-0.366	-0.244	-0.671	1.445	9.763	-0.843	-0.366	-0.305	0.366	1510069226
-8.811	-4.716	-1.536	0.732	-0.183	0.366	3.222	-9.444	0.524	-0.793	0.916	2.136	4.376	10.325	-0.586	0.366	1.892	-1.221	-8.923	-1.255	3.182	0.488	-0.244	0.488	-1.927	10.362	2.114	-0.732	-0.305	-0.549	1.254	9.818	-0.725	-0.244	-0.488	0.366	1510069226
-8.88	-4.168	-1.568	0.854	0.061	0.366	3.137	-9.6	0.257	-0.183	0.122	1.099	4.145	10.503	-0.164	0.427	2.38	-0.977	-9.038	-0.968	3.088	0.549	0.549	0.549	-2.259	10.184	2.115	-0.671	-0.427	-0.305	1.517	9.813	-0.328	-0.427	-1.099	0.122	1510069226
-8.774	-3.994	-1.57	0.305	0.061	0.305	2.998	-9.772	0.104	0.061	-0.244	0.305	3.542	10.588	-0.011	0.122	1.709	-0.671	-9.077	-0.572	2.966	0.549	0.549	0.549	-2.425	10.031	2.245	-0.549	-0.793	-0.122	2.058	9.711	-0.597	-0.61	-0.854	0.122	1510069226
-8.892	-4.119	-1.506	-0.061	0.061	0.366	2.998	-9.772	0.104	0.061	-0.244	0.305	2.975	10.307	0.144	-0.061	0.122	-0.183	-9.024	-0.262	2.903	0.488	0.61	0.549	-2.074	9.804	2.454	-0.366	-1.343	0	2.105	9.549	-0.573	-0.488	-0.305	0.061	1510069226
-9.069	-4.325	-1.414	-0.061	-0.122	0.549	2.561	-9.46	-0.049	0.488	-1.892	0.122	2.945	10.136	0.446	-0.122	-0.732	0.061	-9.155	-0.2	2.756	0.183	1.16	0.366	-1.627	9.586	2.6	-0.366	-1.282	0.183	1.669	9.599	-0.336	-0.427	-0.061	-0.183	1510069226
-8.908	-4.297	-1.398	-0.061	-0.061	0.671	2.789	-9.342	0.033	0.488	-1.892	0.122	3.028	10.182	0.603	-0.244	-0.549	0.061	-9.246	-0.232	2.552	0.183	1.16	0.366	-1.568	9.604	2.69	-0.366	-1.16	0.366	1.948	9.713	-0.367	-0.427	-0.122	-0.305	1510069226
-8.8	-4.188	-1.422	-0.183	0.061	0.671	2.96	-9.311	0.029	0.427	-2.197	0.061	3.047	10.287	0.742	-0.244	-0.549	0.061	-9.249	-0.28	2.316	0.061	1.343	0.305	-1.565	9.654	2.737	-0.305	-1.16	0.549	1.908	9.768	-0.196	-0.366	-0.122	-0.244	1510069226
-8.918	-4.181	-1.414	-0.122	0.244	0.732	3.031	-9.313	0.129	0.427	-1.526	-0.061	2.972	10.25	0.869	-0.549	0.183	0	-9.3	-0.27	2.105	0	1.404	0.244	-1.327	9.615	2.79	-0.305	-1.16	0.793	1.653	9.702	-0.201	-0.305	-0.183	-0.366	1510069226
-8.955	-4.143	-1.512	-0.183	0.244	0.671	2.884	-9.075	0.245	0.488	-0.61	0.122	2.907	10.106	0.938	-0.61	0.122	0	-9.396	-0.325	1.872	-0.061	1.587	0.183	-1.113	9.489	2.913	-0.366	-1.099	0.916	1.501	9.759	-0.218	-0.183	0.122	-0.427	1510069226
-8.897	-4.114	-1.59	-0.244	0.305	0.793	2.798	-8.945	0.4	0.488	-0.61	0.122	2.96	10.07	0.994	-0.793	0.183	0.061	-9.338	-0.421	1.58	-0.122	1.526	0.183	-1.123	9.378	2.876	-0.366	-1.038	1.099	1.444	9.767	-0.273	0	0.244	-0.61	1510069226
-8.815	-4.084	-1.491	-0.183	0.244	0.854	2.798	-8.945	0.4	0.549	-0.671	0.061	2.96	10.006	0.931	-1.099	0.183	0.122	-9.333	-0.359	1.244	0	1.831	0	-1.128	9.247	2.827	-0.305	-1.099	1.282	1.481	9.709	-0.109	0.061	0.549	-0.671	1510069226
-8.752	-4.069	-1.509	-0.061	0.244	0.854	3	-8.887	0.76	0.732	-0.427	-0.061	2.914	9.777	0.799	-1.282	-0.305	0.366	-9.526	-0.294	0.971	0	1.831	0	-0.874	9.073	2.829	-0.122	-1.16	1.282	1.401	9.795	0.217	-0.122	0.671	-0.61	1510069226
-8.695	-4.024	-1.638	-0.061	0.244	0.732	2.972	-8.659	1.005	0.732	-0.427	-0.061	2.984	9.573	0.624	-1.343	-0.732	0.61	-9.756	-0.329	0.635	0	1.892	0.061	-0.475	8.998	2.786	-0.122	-1.16	1.221	1.205	9.811	0.263	-0.305	0.183	-0.488	1510069227
-8.886	-3.819	-2.064	-0.244	0.305	0.549	3.059	-8.513	1.175	0.854	-0.488	-0.427	3.394	9.622	0.628	-0.977	-0.305	0.61	-9.841	-0.26	0.1	0	1.465	0	0.396	9.355	2.763	0	-0.854	1.099	1.145	9.78	0.153	-0.244	-0.061	-0.244	1510069227
-8.988	-3.736	-1.957	-0.305	0.061	0.366	3.127	-8.537	1.206	0.977	-0.488	-0.549	3.438	9.465	0.672	-0.793	0.122	0.488	-9.956	-0.368	-0.17	-0.122	1.404	0	0.603	9.251	2.702	0	-0.671	0.977	0.938	9.759	0.023	-0.122	0.183	-0.244	1510069227
-8.873	-3.754	-1.969	-0.244	0.122	0.305	3.062	-8.507	1.201	0.854	-0.305	-0.549	3.424	9.367	0.785	-0.549	0.122	0.488	-9.94	-0.452	-0.349	-0.122	0.854	-0.061	0.776	9.197	2.674	0	-0.549	0.916	0.61	9.835	0.072	0	0.366	-0.305	1510069227
-8.951	-3.729	-2.08	-0.122	0.061	0.305	3.036	-8.508	1.267	0.732	-0.488	-0.549	3.448	9.323	0.943	-0.488	0.183	0.427	-10.08	-0.412	-0.455	-0.122	0.854	-0.061	0.985	9.196	2.619	0	-0.305	0.732	0.486	9.898	0.197	0	0.122	-0.244	1510069227
-9.012	-3.657	-2.17	-0.183	0.061	0.305	3.015	-8.513	1.224	0.732	-0.488	-0.549	3.411	9.351	1.002	-0.427	0.183	0.305	-10.106	-0.444	-0.494	0	0.549	-0.122	1.095	9.243	2.595	0.061	-0.061	0.549	0.495	9.884	0.215	-0.061	-0.061	-0.122	1510069227
-8.981	-3.554	-2.168	-0.122	0	0.244	3.015	-8.513	1.224	0.61	-0.854	-0.427	3.494	9.467	1.108	-0.366	0.122	0.183	-10.085	-0.556	-0.555	-0.122	0.122	-0.122	1.083	9.379	2.548	0.183	0.122	0.488	0.51	9.875	0.092	-0.061	-0.183	-0.061	1510069227
-8.82	-3.383	-2.168	-0.122	0.183	0.122	3.25	-8.472	1.119	0.488	-0.854	-0.305	3.645	9.583	1.154	-0.305	0.244	0.061	-9.917	-0.599	-0.592	-0.122	0.122	-0.122	1.014	9.47	2.56	0.244	0.305	0.305	0.457	9.897	0.033	-0.061	0	-0.061	1510069227
-8.917	-3.336	-2.269	-0.122	0.122	-0.061	3.467	-8.524	1.026	0.488	-0.305	-0.549	3.658	9.604	1.151	-0.244	0.183	0.122	-9.866	-0.642	-0.583	-0.061	0.122	-0.061	0.873	9.491	2.516	0.244	0.305	0.305	0.406	9.81	0.051	0	-0.122	-0.061	1510069227
-9.14	-3.457	-2.359	-0.061	0	-0.061	2.95	-8.626	1.054	0.488	0.061	-0.916	3.619	9.575	1.152	-0.122	0.061	0.244	-9.951	-0.714	-0.574	-0.061	0	-0.122	0.839	9.452	2.506	0.122	0.183	0.183	0.423	9.847	-0.042	-0.061	-0.183	-0.061	1510069227
-9.11	-3.334	-2.35	0	0	0	2.555	-8.457	0.991	0.793	-0.122	-1.16	3.59	9.604	1.166	-0.122	-0.122	0.183	-9.924	-0.711	-0.598	-0.061	0	-0.122	0.922	9.518	2.464	0.122	0.122	0.122	0.779	9.865	0	0.122	-0.061	-0.061	1510069227
-9.146	-3.303	-2.293	0	-0.061	0	2.583	-8.49	1.293	0.977	-1.038	-1.099	3.656	9.611	1.224	0	-0.061	0.122	-9.819	-0.804	-0.598	-0.061	-0.122	-0.122	1.018	9.562	2.437	0.183	0.122	0.061	0.666	9.899	-0.065	-0.122	-0.061	0	1510069227
-9.146	-3.218	-2.255	0.061	-0.122	-0.061	2.626	-8.463	1.408	0.854	-0.977	-1.038	3.692	9.575	1.339	0.061	0.183	0.061	-9.752	-0.84	-0.574	0	-0.122	-0.061	0.969	9.518	2.376	0.183	0.122	0.061	0.624	9.867	-0.013	0.061	-0.061	0	1510069227
-9.091	-3.204	-2.226	0.061	-0.061	0	2.607	-8.264	1.443	0.488	-0.427	-0.732	3.673	9.524	1.409	0.061	0.305	-0.061	-9.776	-0.836	-0.615	0	-0.122	-0.061	0.994	9.445	2.363	0.061	0.122	0	0.693	9.879	0.013	-0.061	-0.122	0	1510069227
-9.166	-3.177	-2.277	0.122	-0.061	0	2.607	-8.264	1.443	0.122	-0.122	-0.244	3.652	9.623	1.442	0.061	0.244	-0.122	-9.726	-0.806	-0.659	0.122	-0.122	0	0.961	9.557	2.378	0.061	0.122	-0.061	0.894	9.813	-0.008	0	-0.122	0	1510069227
-9.144	-3.153	-2.243	0.122	-0.061	-0.061	2.629	-8.102	1.596	-0.244	0.305	0.061	3.687	9.77	1.568	0.122	0.183	-0.122	-9.732	-0.86	-0.688	0.061	-0.061	0	0.992	9.666	2.327	0.061	0.122	-0.061	0.769	9.859	-0.116	-0.061	-0.122	0	1510069227
-9.193	-3.131	-2.208	0.183	-0.061	0	2.606	-8.202	1.561	-0.366	0.488	0.366	3.7	9.731	1.631	0.061	0.122	-0.122	-9.906	-0.786	-0.713	0.061	-0.061	0	1.046	9.668	2.309	-0.061	-0.122	-0.061	0.73	9.868	-0.03	0	-0.122	-0.061	1510069227
-9.265	-3.132	-2.267	0.244	0.061	0.061	2.748	-8.302	1.578	-0.366	0.183	0.671	3.742	9.812	1.674	0.061	0	-0.244	-9.861	-0.762	-0.769	0.122	0	0.061	1.144	9.763	2.361	-0.061	-0.122	-0.122	0.921	9.902	-0.105	-0.061	-0.305	0	1510069227
-9.243	-3.04	-2.211	0.183	0	0.061	2.945	-8.486	1.65	-0.366	-0.122	0.793	3.845	9.823	1.741	0	0.061	-0.244	-9.801	-0.804	-0.719	0.061	-0.122	0.061	1.146	9.713	2.334	-0.122	-0.183	-0.122	1.096	9.879	-0.096	0	-0.183	0.061	1510069227
-9.167	-2.987	-2.184	0.122	-0.061	-0.061	3.2	-8.542	1.714	-0.427	-0.183	0.916	3.854	9.689	1.765	0	0	-0.244	-9.768	-0.705	-0.672	0.122	-0.061	0.061	1.111	9.598	2.329	-0.244	-0.244	-0.122	0.788	9.902	-0.077	-0.122	-0.122	0	1510069227
-9.195	-3.025	-2.2	0.122	0	0	3.2	-8.542	1.714	-0.427	-0.183	0.916	3.826	9.643	1.761	-0.122	-0.122	-0.244	-9.796	-0.605	-0.668	0.122	0	0.061	1.177	9.526	2.352	-0.244	-0.244	-0.122	0.79	9.872	-0.081	-0.122	-0.305	-0.061	1510069227
-9.219	-3.016	-2.199	0.122	0	0.061	3.335	-8.488	1.91	-0.488	0.122	0.793	3.836	9.634	1.639	-0.122	-0.305	-0.244	-9.796	-0.605	-0.668	0.061	0	0.122	1.172	9.556	2.348	-0.183	-0.183	-0.061	1.054	9.83	-0.06	-0.061	-0.244	0	1510069227
-9.231	-2.96	-2.241	0	0	0	3.292	-8.649	1.92	-0.366	0.061	0.549	3.966	9.606	1.651	-0.061	-0.122	-0.244	-9.817	-0.518	-0.66	0.061	0	0.061	1.247	9.562	2.414	-0.122	-0.183	-0.122	1.028	9.843	-0.081	-0.122	-0.061	0	1510069227
-9.207	-3.059	-2.265	0	0	0	3.292	-8.649	1.92	-0.366	0.061	0.549	4.036	9.641	1.664	0	0.061	-0.244	-9.83	-0.492	-0.644	-0.061	0	0.061	1.288	9.563	2.402	-0.122	-0.183	-0.122	0.851	9.892	-0.112	-0.122	-0.122	-0.061	1510069227
-9.149	-3.112	-2.297	-0.061	0	0.061	3.436	-8.845	1.975	-0.305	-0.122	0.427	4.028	9.615	1.68	0	0.061	-0.244	-9.782	-0.483	-0.555	-0.122	-0.061	0.061	1.241	9.518	2.409	-0.183	0	-0.061	0.889	9.886	-0.039	-0.122	-0.122	-0.061	1510069228
-9.246	-3.059	-2.298	-0.122	-0.183	0.061	3.447	-8.989	1.986	0	-0.305	0	4.051	9.417	1.69	0	0.061	-0.122	-9.756	-0.488	-0.507	-0.183	-0.122	-0.061	1.192	9.304	2.4	0	0.061	0	0.983	9.838	-0.022	-0.183	-0.183	0	1510069228
-9.14	-2.976	-2.244	-0.183	-0.122	0.061	3.596	-8.983	2.011	0	-0.305	0	4.079	9.366	1.672	-0.061	0.244	-0.122	-9.769	-0.548	-0.524	-0.244	-0.122	-0.122	1.098	9.199	2.421	0.061	0.305	0.061	1.065	9.843	-0.054	-0.183	0	0.061	1510069228
-9.1	-3.018	-2.239	-0.427	-0.122	-0.061	3.596	-8.983	2.011	0.122	-0.305	-0.183	3.966	9.454	1.572	-0.122	0.061	0	-9.788	-0.517	-0.563	-0.183	-0.061	-0.183	1.04	9.293	2.408	0.061	0.305	0.061	0.95	9.813	-0.028	-0.183	0.183	0.061	1510069228
-9.098	-3.159	-2.202	-0.305	-0.183	-0.122	3.368	-8.824	2.058	0.366	0.061	-0.793	3.909	9.53	1.479	-0.061	-0.061	0.122	-9.794	-0.536	-0.56	-0.183	-0.061	-0.183	1.097	9.423	2.408	0.244	0.305	0.061	0.817	9.82	0.05	-0.061	0.244	0	1510069228
-9.083	-3.259	-2.178	-0.366	-0.244	-0.122	3.112	-8.665	2.047	0.366	0.061	-0.793	3.854	9.593	1.444	-0.061	-0.061	0.122	-9.835	-0.561	-0.551	-0.305	-0.122	-0.183	1.188	9.546	2.428	0.244	0.305	0.061	0.763	9.877	0.099	-0.244	0.244	0	1510069228
-9.106	-3.339	-2.121	-0.244	-0.061	-0.122	3.112	-8.665	2.047	0.549	-0.305	-0.854	3.789	9.704	1.482	0.122	0.244	0.122	-9.8	-0.61	-0.462	-0.305	-0.183	-0.183	1.139	9.611	2.44	0.244	0.488	0.061	0.684	9.833	0.136	-0.183	0.183	0	1510069228
-9.207	-3.43	-2.171	-0.244	-0.183	-0.061	2.911	-8.618	1.785	0.61	-0.305	-0.793	3.755	9.807	1.542	0.183	0.305	0.183	-9.828	-0.742	-0.324	-0.305	-0.183	-0.122	1.075	9.665	2.414	0.305	0.61	0.122	0.711	9.889	0.197	-0.183	0.183	0	1510069228
-9.087	-3.474	-2.083	-0.122	-0.183	0	2.961	-8.603	1.652	0.671	-0.427	-0.732	3.808	9.819	1.738	0.122	0.366	0.122	-9.828	-0.742	-0.324	-0.244	-0.244	-0.183	1.13	9.708	2.406	0.244	0.732	0.122	0.821	9.902	0.25	-0.183	0.061	0.061	1510069228
-8.882	-3.269	-1.982	-0.061	0	-0.122	3.043	-8.455	1.692	0.61	-0.488	-0.549	3.644	9.599	1.683	0.061	0.427	0.183	-9.885	-0.778	-0.443	-0.244	-0.305	-0.183	0.949	9.402	2.363	0.122	0.916	0.122	0.805	9.861	0.299	-0.183	0.061	0.061	1510069228
-8.945	-3.193	-2.059	-0.122	0.061	-0.244	2.936	-8.029	1.499	0.61	-0.305	-0.427	3.573	9.557	1.705	0.122	0.305	0.122	-9.966	-0.758	-0.546	-0.122	-0.549	-0.122	1.274	9.436	2.381	0.183	0.977	0.122	0.584	9.851	0.333	-0.244	0	0.122	1510069228
-8.969	-3.108	-2.019	-0.061	0.305	-0.366	2.936	-8.029	1.499	0.488	-0.488	-0.488	3.573	9.557	1.705	0.122	0.305	0.122	-9.737	-0.69	-0.512	-0.122	-0.427	-0.061	1.274	9.436	2.381	0.183	0.977	0.122	0.584	9.851	0.333	-0.244	0	0.122	1510069228
-9.001	-2.778	-2.166	-0.122	0.549	-0.488	2.952	-7.934	1.375	0.366	-0.427	-0.427	3.442	9.692	1.544	0.061	0.488	0.061	-9.814	-0.701	-0.555	-0.244	-0.488	0	0.818	9.544	2.2	0.061	0.549	-0.061	0.479	9.873	0.24	-0.244	-0.305	0	1510069228
-9.04	-2.579	-2.457	-0.366	0.366	-0.61	2.84	-7.973	1.242	0.183	-0.244	-0.183	3.442	9.692	1.544	0.061	0.488	0.061	-9.625	-0.781	-0.51	-0.366	-0.427	0	0.907	9.481	2.083	0.061	0.549	-0.061	0.738	9.777	0.169	-0.061	-0.244	-0.244	1510069228
-9.357	-2.902	-2.913	-0.61	0.122	-0.61	2.84	-7.973	1.242	0.122	-0.488	-0.122	3.013	9.5	1.237	0	0	0	-9.727	-0.799	-0.526	-0.366	-0.366	0	0.994	9.542	1.986	-0.183	0.366	-0.183	0.818	9.772	0.004	0.061	0	-0.549	1510069228
-9.369	-3.208	-2.818	-0.488	-0.305	-0.427	2.848	-8.122	1.14	-0.122	-0.549	-0.244	3.04	9.653	1.294	0.122	-0.488	-0.671	-9.837	-1.014	-0.646	-0.549	-0.366	0.122	1.224	9.833	1.787	-0.183	0.244	-0.488	1.546	9.808	-0.072	0.061	0	-0.549	1510069228
-9.312	-2.852	-2.604	-0.732	-0.366	-0.488	2.695	-8.214	1.17	-0.732	-0.305	-0.122	3.171	9.885	1.452	0.122	-0.061	-1.16	-9.857	-1.367	-0.658	-0.488	-0.427	0.122	1.315	9.965	1.782	-0.244	-0.061	-0.671	2.623	9.849	0.276	-0.366	0.366	-0.061	1510069228
-9.368	-3.054	-2.603	-1.404	-1.282	-0.793	2.695	-8.214	1.17	-0.732	-0.305	-0.122	3.225	9.848	1.54	0.122	-0.061	-1.16	-9.857	-1.367	-0.658	-0.366	-0.549	0.183	1.315	9.965	1.782	-0.427	-0.061	-0.793	3.308	9.729	0.366	-0.366	0.366	-0.061	1510069228
-9.118	-3.263	-1.883	-0.916	-2.014	-0.427	2.59	-8.269	1.354	-1.038	-0.183	0.183	3.301	9.863	1.677	0.122	-0.061	-1.465	-9.658	-1.248	-0.556	-0.244	-0.61	0.305	1.036	9.812	1.957	-0.427	-0.244	-0.977	4.119	9.674	0.291	-0.732	-0.061	0.427	1510069228
-8.613	-3.113	-1.341	-0.732	-1.282	0	2.795	-7.898	1.767	-1.648	0	0.977	3.293	9.823	1.93	-0.061	-0.122	-1.404	-9.024	-0.511	-0.254	0.061	-0.671	0.427	0.586	9.482	2.653	-0.671	-0.366	-0.977	4.089	9.382	0.33	-1.221	1.953	2.136	1510069228
-9.555	-3.359	-1.208	-0.305	-1.587	0.122	2.795	-7.898	1.767	-1.648	0	0.977	3.293	9.823	1.93	-0.061	-0.122	-1.404	-9.024	-0.511	-0.254	0.366	-0.366	0.549	0.586	9.482	2.653	-0.793	-0.366	-0.916	4.089	9.382	0.33	-1.221	1.953	2.136	1510069228
-10.35	-3.279	-0.762	0.488	-0.854	0	3.151	-7.937	1.767	-1.648	-0.61	1.099	2.943	10.326	2.474	-0.183	-0.305	-1.16	-9.947	0.063	-0.364	0.244	-0.122	0.732	0.662	9.737	3.738	-0.671	-0.366	-0.854	4.076	10.386	0.593	0.183	0.366	3.357	1510069228
-10.7	-3.171	-0.78	0.549	-0.793	-0.183	3.578	-8.701	1.208	-1.221	-1.221	1.343	2.743	10.692	2.762	-0.061	-0.305	-1.038	-10.416	0.249	-0.484	0.183	-0.305	0.671	0.961	10.094	4.067	-0.488	-0.61	-0.671	3.659	11.291	1.169	0.183	1.648	3.967	1510069228
-9.775	-3.48	-0.481	0.793	-0.732	-0.366	4.717	-9.481	0.642	-0.488	-2.808	1.831	2.607	10.557	3.031	-0.061	-0.305	-1.038	-10.221	0.006	-0.737	0.244	-0.305	0.488	0.961	10.094	4.067	-0.488	-0.61	-0.671	3.043	11.117	1.851	-0.183	1.709	3.418	1510069228
-9.089	-3.169	-0.465	0.671	-0.122	0	5.748	-9.702	0.414	0.183	-3.723	2.075	2.324	10.024	3.09	-0.305	-0.305	-0.732	-10.221	0.006	-0.737	0.549	-0.366	0.305	0.535	9.24	3.859	-0.732	-0.671	-0.488	1.755	9.892	0.857	0	0.305	2.686	1510069228
-8.812	-2.757	-0.205	1.099	0	0.488	6.257	-9.306	0.885	0.061	-1.038	0.854	2.023	9.27	2.811	-0.488	-1.099	-0.549	-9.324	0.697	-0.538	1.038	-0.183	0.244	0.48	8.498	3.804	-0.488	-1.038	-0.366	1.139	8.85	0.447	0.488	-1.038	2.075	1510069229
-8.494	-1.931	-0.213	1.099	0.366	0.488	6.257	-9.306	0.885	0.061	-1.038	0.854	2.129	8.598	2.481	-0.488	-1.099	-0.549	-9.324	0.697	-0.538	1.099	-0.305	0.122	0.48	8.498	3.804	-0.488	-1.038	-0.366	2.628	8.144	0.372	0.488	-1.038	2.075	1510069229
-8.461	-1.468	-0.25	0.671	0.549	0.305	5.727	-7.989	1.244	-0.488	0.732	0.366	2.494	8.319	2.279	-0.183	-1.343	-0.305	-8.948	1.012	-0.489	0.977	-0.061	-0.122	0.986	7.813	3.811	-0.122	-1.099	-0.305	2.658	7.363	0.297	0.549	-0.549	1.221	1510069229
-8.647	-1.589	-0.11	0.488	0.244	0.244	5.323	-7.953	1.28	-0.244	2.258	0.305	2.821	8.337	2.28	0.122	-0.671	-0.305	-9.197	1.355	-0.833	0.732	0.061	-0.305	1.336	7.941	3.785	0.122	-1.038	-0.305	3.633	7.09	0.757	1.16	-0.854	0.732	1510069229
-9.185	-1.672	-0.135	-0.061	0.183	0.061	4.92	-8.412	1.194	-0.244	2.258	0.305	2.954	8.595	2.407	0.122	-0.671	-0.305	-9.197	1.355	-0.833	0.427	0.122	-0.427	1.645	8.274	3.712	0.427	-1.038	-0.366	4.441	6.767	1.604	2.258	-0.366	0.305	1510069229
-9.753	-1.829	-0.351	0	0	0.183	4.591	-9.012	1.078	0.244	2.136	0	2.954	8.595	2.407	0.366	-0.61	-0.244	-9.447	1.193	-1.086	0.183	0.122	-0.671	1.918	8.461	3.496	0.427	-1.038	-0.366	4.462	6.572	1.418	3.54	-0.61	-0.488	1510069229
-10.377	-2.156	-0.12	0.061	0	0.061	4.307	-9.404	1.152	0.549	1.404	-0.549	3.265	8.76	2.676	0.488	-0.671	-0.183	-9.612	0.741	-1.346	0.122	0.183	-0.854	1.986	8.598	3.377	0.732	-0.732	-0.366	6.918	8.35	0.506	1.282	-1.892	-0.793	1510069229
-11.439	-2.717	0.135	-0.793	-0.732	-0.488	4.307	-9.404	1.152	0.671	0.854	-1.038	3.627	9.048	2.956	0.488	-0.671	-0.183	-9.612	0.741	-1.346	0.122	0.122	-0.916	1.882	8.762	3.278	0.854	-0.732	-0.305	8.721	9.299	1.26	-0.488	-0.488	-0.122	1510069229
-11.578	-3.822	0.974	1.038	-1.465	0.183	3.47	-8.782	1.296	0.793	1.099	-1.404	3.748	10.044	2.951	0.549	-0.671	0.427	-10.139	0.36	-1.16	0	0.427	-0.977	1.863	9.77	3.045	0.732	-0.488	-0.305	4.479	9.8	-0.1	-0.916	-1.343	-1.526	1510069229
-10.691	-3.403	-0.334	1.099	1.099	0.061	2.882	-8.908	1.121	0.793	1.221	-1.343	3.844	11.604	2.673	0.61	-0.549	0.427	-11.83	-0.352	-0.754	0.305	-1.343	-0.732	2.017	11.381	3.388	1.16	0	-0.488	6.236	9.642	0.114	-0.854	-2.686	-2.197	1510069229
-9.839	-3.652	-1.005	0.244	0.61	-0.366	2.882	-8.908	1.121	0.732	0.732	-0.916	4.078	12.866	2.634	0.61	-0.549	0.427	-11.83	-0.352	-0.754	0.183	-0.488	-0.427	1.314	12.542	3.391	0.977	0.305	-0.244	7.651	10.673	-1.226	-1.343	1.282	-0.61	1510069229
-9.824	-3.863	-1.225	0.549	1.343	-0.305	2.897	-9.86	0.894	0.61	-0.305	-0.244	4.057	12.744	2.48	0.366	1.099	0.977	-11.681	-0.944	0.007	0	-0.122	-0.61	-0.075	12.141	2.881	0.366	0.61	0.305	3.625	10.344	0.269	-1.831	0.671	-1.343	1510069229
-8.556	-3.979	-2.202	0.732	1.892	-0.183	3.115	-10.074	1.024	0.305	0	0.305	3.356	11.597	1.92	-0.061	1.038	1.404	-9.633	-1.586	1.67	0.122	-0.854	-0.488	-0.639	11.041	2.125	-0.061	0.549	0.671	1.178	9.647	-1.238	0.183	-1.16	-1.892	1510069229
-8.926	-4.484	-2.829	-0.122	1.221	-0.061	2.57	-9.368	0.907	0.122	1.16	0.366	2.771	10.482	1.146	-0.061	1.038	1.404	-9.633	-1.586	1.67	-0.244	0.122	-0.366	-1.199	9.953	1.391	-0.366	0.671	0.977	2.347	9.703	-1.343	0.061	0.122	-2.075	1510069229
-8.94	-3.786	-2.622	-0.427	1.16	0.366	1.949	-8.808	0.746	0.305	1.343	-0.244	2.735	10.634	0.439	-0.854	-0.61	1.343	-9.537	-2.005	1.628	0.122	0.244	-0.244	-1.431	10.066	1.13	-0.061	0.854	1.16	1.463	9.859	-0.755	-0.488	0.183	-2.136	1510069229
-8.985	-3.072	-2.512	-0.366	1.099	0.61	1.664	-9.197	0.994	0.305	0.061	-1.038	2.985	10.557	0.066	-1.038	-0.854	1.099	-9.25	-1.317	0.634	0	0.427	0	-0.852	10.372	1.291	0.183	0.488	0.916	0.414	9.655	-1.024	-0.305	-1.465	-2.441	1510069229
-8.251	-2.389	-2.438	-0.61	1.709	0.122	1.317	-9.118	1.395	0.305	-0.427	-1.526	3.254	9.606	0.008	-1.038	-0.854	1.099	-9.25	-1.317	0.634	-0.366	0.366	0.061	0.073	9.775	1.456	0.244	-0.183	0.61	1.334	9.532	-1.643	-0.122	-1.282	-2.747	1510069229
-8.372	-2.533	-2.562	-0.61	0.977	-0.305	0.76	-8.144	1.566	0.427	-0.061	-1.587	3.664	8.664	0.2	-0.061	0	0.854	-8.827	-1.314	0.321	-0.671	0.488	0.244	0.749	9.048	1.444	-0.183	-0.061	0.61	2.355	9.519	-0.963	-0.488	-0.061	-2.625	1510069229
-8.36	-2.61	-2.763	-0.671	0.427	-0.122	0.635	-7.264	1.55	0.427	-0.244	-1.343	3.902	8.332	0.434	-0.061	0	0.854	-8.733	-1.44	-0.167	-0.793	0.427	0.244	1.187	8.732	1.419	-0.61	0.549	0.61	2.296	9.28	-0.599	-0.488	0.488	-2.38	1510069229
-8.333	-2.442	-2.98	-0.793	0.305	-0.061	0.635	-7.264	1.55	0.305	-0.732	-0.793	3.856	8.308	0.629	0.305	1.343	0.488	-8.733	-1.44	-0.167	-0.854	0.366	0.427	1.196	8.643	1.279	-0.61	0.549	0.61	2.092	9.001	-0.95	-0.427	0.183	-2.136	1510069229
-8.421	-2.168	-2.96	-0.488	-0.427	-0.244	1.164	-6.866	1.377	0.183	-0.671	-0.122	3.655	8.28	0.73	0.244	1.953	-0.244	-8.691	-1.564	-0.506	-0.916	0	0.549	0.909	8.577	1.175	-0.488	0.793	0.244	1.961	8.993	-0.761	-0.244	0.122	-2.014	1510069229
-8.735	-1.992	-2.92	-0.61	-0.488	-0.122	1.491	-7.055	1.335	-0.061	-0.488	0.488	3.661	8.362	1.007	0.244	1.953	-0.244	-8.157	-2.113	-0.676	-0.854	0.061	0.488	0.622	8.591	1.158	-0.427	0.488	0.305	1.634	9.004	-0.604	-0.244	0.244	-1.892	1510069229
-8.85	-1.952	-2.645	-0.183	-0.977	0.305	1.821	-7.118	1.299	-0.427	-0.671	0.916	3.883	8.824	1.279	0.183	1.404	-0.549	-8.157	-2.113	-0.676	-0.427	0.244	0.61	0.273	8.882	1.26	-0.427	0.488	0.305	1.357	9.202	-0.409	-0.366	0.183	-1.892	1510069229
-8.599	-1.087	-2.567	-0.61	-0.61	0.549	2.194	-7.122	1.455	-0.549	-1.038	1.099	3.992	9.409	1.306	-0.366	0.732	-0.549	-8.393	-1.995	-0.812	-0.305	0.671	0.549	0.281	9.304	1.617	-0.549	-0.244	0.427	1.971	8.947	-0.596	-0.427	0.366	-1.831	1510069229
-8.957	-1.668	-3.266	-1.648	-0.305	0	2.738	-7.393	1.818	-0.977	-1.831	1.587	3.95	9.93	1.451	-0.366	0.732	-0.549	-10.621	-0.761	-0.845	-0.061	0.793	0.854	0.897	9.921	2.171	-0.732	-0.732	0.305	1.787	8.873	-0.756	-0.793	0.854	-1.404	1510069229
-10.792	-3.301	-4.449	-2.014	-0.366	0.366	3.42	-8.131	1.882	-0.977	-1.831	1.587	3.914	11.245	1.662	-0.488	0.366	-0.366	-10.621	-0.761	-0.845	-0.488	2.991	1.038	1.721	11.283	2.948	-0.732	-0.732	0.305	1.951	10.292	-0.869	-0.671	1.282	-1.099	1510069230
-11.067	-4.901	-4.066	-1.343	-1.587	0.671	4.217	-10.68	1.626	-1.16	-1.587	1.892	3.887	12.366	1.967	-0.183	0	-0.977	-12.684	-0.041	-1.304	-0.244	1.099	0.793	2.479	12.128	3.463	-0.183	-0.732	-0.305	3.622	11.085	0.384	-1.465	0.427	0.122	1510069230
-10.567	-6.522	-2.566	0.366	-2.869	0.732	4.217	-10.68	1.626	-1.038	-1.526	2.075	3.741	11.358	2.047	-0.183	0	-0.977	-11.899	-0.037	0.05	-0.366	-0.366	0.488	2.376	11.109	4.033	-0.183	0.427	-0.671	5.83	11.597	1.742	-2.38	-0.61	3.052	1510069230
-10.025	-5.061	-1.305	1.404	-2.563	0.671	5.163	-13.16	1.379	-0.61	-0.854	1.77	3.741	11.358	2.047	-0.244	0.061	-0.916	-11.899	-0.037	0.05	-0.305	-1.221	0.427	2.376	11.109	4.033	-0.183	0.427	-0.671	5.83	11.597	1.742	-2.38	-0.61	3.052	1510069230
-10.462	-3.278	-1.322	-0.183	-0.671	0.366	4.571	-10.92	1.598	-0.061	0.305	0.427	2.929	9.448	1.952	-0.671	0.549	0.488	-10.623	0.016	0.772	0.366	-0.488	-0.366	-1.743	8.015	4.408	-0.061	1.465	0.366	0.142	13.317	-0.918	-0.366	-0.244	4.944	1510069230
-9.583	-4.022	-1.766	-0.427	-0.793	-0.366	4.071	-9.764	1.751	-0.061	1.282	-1.221	1.56	10.329	1.389	-0.671	0.549	0.488	-10.072	0.674	0.31	0.183	-0.427	-0.427	-1.977	8.873	4.307	0.793	0.061	0.244	-1.426	13.189	-0.26	0.793	-0.305	5.005	1510069230
-8.242	-3.653	-0.933	-0.366	-1.099	-0.488	4.071	-9.764	1.751	0.183	2.075	-1.831	1.56	10.329	1.389	-1.16	-1.16	1.038	-10.072	0.674	0.31	-0.122	-0.305	-0.427	-1.977	8.873	4.307	0.793	0.061	0.244	-1.426	13.189	-0.26	0.793	-0.305	5.005	1510069230
-7.685	-3.045	-0.557	-0.305	-0.61	-0.061	2.822	-9.404	0.414	0.916	1.831	-1.526	1.834	9.178	1.556	-0.488	-2.197	0.916	-9.188	0.551	0.051	0.061	-0.305	-0.366	0.689	8.916	3.789	0.549	0	0	-0.016	10.292	1.119	1.16	0.854	4.517	1510069230
-7.681	-3.016	-0.249	0.549	-0.488	0.061	2.603	-8.192	0.237	1.831	0.427	-1.099	2.37	8.217	1.81	-0.488	-2.197	0.916	-8.466	0.352	-0.182	0.305	-0.244	-0.488	0.501	7.874	3.418	0	0.061	0.183	-0.706	8.759	1.111	2.197	2.502	3.357	1510069230
-7.125	-2.523	0.22	0.854	0.061	0.061	2.622	-7.301	0.251	1.831	-0.61	-1.465	2.004	7.85	1.562	0.061	0.183	0.61	-8.466	0.352	-0.182	0.366	-0.183	-0.61	0.313	7.464	3.169	0	0.061	0.183	-1.84	7.622	0.208	2.441	2.441	1.648	1510069230
-6.88	-1.721	0.644	0.732	1.587	0.244	2.669	-6.937	0.004	1.404	-0.549	-1.953	1.711	7.849	1.274	0.427	-0.183	0.122	-8.666	0.675	-0.378	0.305	-0.427	-0.427	0.718	7.666	3.207	0.305	0	-0.366	-4.688	6.948	-0.605	1.526	-1.038	0.549	1510069230
-7.864	-1.762	-0.785	0.122	2.808	0.366	2.426	-6.887	-0.193	1.038	0.122	-1.892	2.29	7.989	1.314	0.427	-0.183	0.122	-8.136	1.145	-0.5	0.122	-0.549	-0.305	1.146	7.972	3.487	0.854	0	-0.549	-2.728	7.813	1.696	1.709	-4.456	-1.892	1510069230
-10.16	-1.887	-1.029	-0.061	1.16	0.366	2.09	-7.208	-0.3	0.916	0.732	-1.404	3.35	8.364	1.847	1.038	-0.488	-0.244	-8.136	1.145	-0.5	-0.244	-0.122	-0.427	0.926	8.099	3.255	0.854	0	-0.549	4.648	7.598	0.56	1.526	-4.822	-1.831	1510069230
-10.916	-2.42	-0.761	-0.122	-0.183	0.793	2.141	-7.776	-0.335	0.732	0.305	-0.488	3.944	8.464	2.119	1.526	1.892	-0.122	-8.416	0.945	-0.232	-0.305	0.183	-0.671	0.749	8.07	3.266	0.61	-0.488	-0.122	10.923	8.85	-3.18	0.244	-2.075	-0.183	1510069230
-10.89	-3.931	-1.809	0.366	1.038	-0.366	2.141	-7.776	-0.335	0.61	-0.305	0.305	3.834	9.299	2	1.526	1.892	-0.122	-8.954	0.304	-0.095	-0.488	0.488	-0.916	0.586	8.826	3.062	0.671	-0.122	0	7.15	10.153	-1.979	-0.488	1.404	0.549	1510069230
-11.676	-5.413	-2.323	0.916	-1.831	-1.282	2.548	-8.803	-0.429	0.366	-0.305	0.61	3.493	11.248	1.686	1.343	1.587	0.122	-11.519	-0.841	-0.352	-0.671	-0.244	-1.16	0.561	10.843	2.007	0.671	-0.122	0	8.318	10.917	3.121	-2.747	3.418	-2.441	1510069230
-8.575	-3.954	-2.174	-0.671	0.427	-0.671	2.432	-10.159	-0.316	-0.244	-0.122	0.793	3.478	12.53	1.054	0.366	-1.526	-0.122	-12.715	-2.072	0.335	-0.305	-0.916	-0.916	0.757	12.528	1.462	0.854	0.61	-0.793	3.998	12.203	-0.278	-2.747	-0.244	1.221	1510069230
-9.729	-4.815	-3.012	-0.549	-0.305	-0.305	2.432	-10.159	-0.316	-0.732	-0.244	1.038	3.986	12.508	0.477	0.366	-1.526	-0.122	-11.221	-1.909	0.956	0.244	-1.526	-0.671	0.103	12.617	1.652	0.488	1.465	-0.793	-2.159	9.507	-1.805	-0.183	-4.15	-1.404	1510069230
-9.96	-3.962	-3.157	-0.427	0.671	-0.549	2.833	-9.847	1.829	-1.282	-0.061	1.282	4.207	11.853	-0.022	0.183	-1.343	-0.305	-10.972	-2.043	1.177	-0.305	-0.854	-0.244	-1.231	11.748	1.391	0.488	1.465	-0.793	1.369	10.43	-2.239	-0.427	-0.671	-1.16	1510069230
-9.006	-3.541	-2.723	-0.977	0.366	-0.793	2.814	-10.051	2.382	-2.197	1.953	1.221	3.707	11.69	-0.446	0.427	0.549	-0.122	-11.087	-1.961	1.068	-0.549	-0.854	-0.183	-1.403	11.685	1.364	-0.183	0.183	-0.366	1.632	10.726	-1.875	-0.183	1.16	-1.831	1510069230
-8.698	-3.713	-2.183	-0.366	1.038	-0.977	1.495	-10.549	2.231	-1.526	4.272	0.671	3.378	11.009	-0.339	0.427	0.549	-0.122	-10.328	-1.906	1.012	-0.549	-0.854	-0.061	-0.477	11.269	1.365	-0.183	-0.183	-0.61	0.578	10.221	-1.511	-0.183	0.305	-2.075	1510069230
-8.448	-3.58	-2.4	-0.061	1.099	-0.671	1.495	-10.549	2.231	-0.366	2.686	0.122	3.378	11.009	-0.339	0.61	0.061	-0.366	-9.56	-1.977	1.013	-0.549	-0.977	0.061	-0.477	11.269	1.365	-0.183	-0.183	-0.61	0.578	10.221	-1.511	-0.183	0.305	-2.075	1510069230
-8.205	-3.082	-2.795	-0.244	0.671	-0.732	0.402	-9.971	2.198	0.244	-1.526	-0.366	3.506	8.715	-0.084	0.61	0.793	-0.427	-8.939	-1.967	1.105	-0.549	-0.854	0.183	-0.467	8.735	1.201	-0.732	0.671	-0.671	2.009	9.27	-1.12	-0.061	0.549	-2.136	1510069230
-8.344	-3.022	-3.071	-0.427	0.122	-0.977	2.099	-7.348	2.082	-0.061	-2.93	-0.61	3.204	8.463	-0.081	0.61	0.793	-0.427	-8.497	-2.095	1.084	-0.427	-0.916	0.305	-0.823	8.398	1.134	-0.732	0.671	-0.61	2.241	9.014	-0.968	0.061	0.61	-1.892	1510069230
-8.942	-3.542	-2.84	-0.061	-0.671	-0.793	2.099	-7.348	2.082	-0.366	-1.282	-0.61	3.024	8.723	-0.086	0.488	0.793	-0.488	-8.264	-2.358	1.199	-0.305	-0.916	0.244	-1.32	8.483	1.017	-0.732	0.671	-0.61	2.651	9.217	-0.529	0.061	0.61	-1.892	1510069230
-8.874	-3.503	-2.308	0.488	-1.099	-0.305	2.238	-6.978	1.643	-0.366	0.61	-0.244	3.024	8.723	-0.086	0.183	0.183	-0.732	-8.178	-2.729	1.248	0.122	-0.671	0.305	-1.906	8.967	1.086	-0.549	0.427	-0.549	3.663	9.131	-0.292	-0.732	0.305	-1.526	1510069231
-8.878	-3.18	-2.385	0.488	-0.671	-0.122	1.785	-7.136	0.979	-0.549	0.61	0.305	2.95	10.074	-0.395	-0.305	-0.244	-0.854	-8.408	-2.82	1.221	0.488	-0.549	0.366	-2.095	9.662	1.329	-0.366	-0.122	-0.488	3.242	8.948	-0.709	-0.916	0.122	-0.244	1510069231
-8.88	-3.598	-2.889	0.183	-0.916	-0.244	1.785	-7.136	0.979	-0.916	-0.122	0.671	2.987	10.686	-0.404	-0.671	-1.099	-0.671	-8.802	-2.481	1.351	0.732	-0.244	0.61	-1.779	10.38	1.867	-0.366	-0.122	-0.488	2.623	9.257	-0.571	-0.916	0.122	-0.244	1510069231
-8.208	-4.261	-2.821	0	-1.709	-0.122	2.088	-7.336	1.029	-1.282	-0.549	0.793	2.987	10.686	-0.404	-0.671	-1.709	-0.488	-10.005	-1.897	1.062	0.854	-0.366	0.793	-1.159	10.865	2.268	-0.427	-0.671	-0.61	2.426	9.667	-0.685	-0.671	0.244	-0.183	1510069231
-7.333	-5.093	-1.821	-0.305	-1.343	0.183	2.924	-9.208	0.879	-1.709	-0.427	0.854	3.15	10.294	0.603	-0.549	-1.282	-0.549	-9.702	-1.491	1.2	0.977	-0.305	0.916	-0.565	9.923	2.47	-0.854	-0.977	-0.732	3.925	9.01	0.042	-0.549	-0.244	0.793	1510069231
-8.314	-5.702	-1.14	0.854	-1.587	0.183	2.924	-9.208	0.879	-1.343	0.366	0.854	2.806	8.972	0.821	-0.61	-0.366	-0.488	-9.684	-0.725	1.622	1.465	-0.427	0.793	-0.33	8.452	3.153	-0.854	-0.977	-0.732	4.267	10.172	1.141	-0.549	-0.244	0.793	1510069231
-8.418	-4.801	-0.351	1.099	-0.793	-0.549	3.007	-9.171	0.752	-0.977	0.977	0.488	2.806	8.972	0.821	-0.671	-0.244	-0.244	-10.172	0.402	1.787	1.343	-1.221	0.916	-0.213	8.096	3.754	-0.732	-0.061	-0.854	3.959	12.549	2.809	-0.427	-0.488	2.93	1510069231
-9.707	-4.204	-0.64	0.244	0.122	-1.526	2.747	-8.921	-0.022	-0.916	0.916	0	2.369	9.227	1.087	-0.671	-0.122	-0.061	-10.191	1.095	1.802	1.038	-1.77	0.61	-0.281	8.553	4.185	-0.427	0.916	-1.099	0.583	11.876	0.55	-0.977	0.122	4.822	1510069231
-9.954	-5.847	-0.525	-0.183	-0.793	-2.014	2.747	-8.921	-0.022	-0.732	0.671	-0.244	2.275	9.332	1.122	-0.671	-0.244	0.061	-10.505	1.901	2.034	0.488	-1.831	0.305	-0.218	8.854	4.241	-0.244	1.221	-1.16	-1.794	11.233	-0.2	-0.977	0.122	4.822	1510069231
-8.953	-5.669	0.185	-0.061	-0.488	-2.014	2.632	-9.355	-0.811	-0.488	0.366	-0.183	2.275	9.332	1.122	-0.244	-0.366	0	-10.936	1.596	1.799	0.183	-2.93	0.244	-0.067	8.865	4.107	0.122	1.77	-1.526	-0.514	9.958	-0.568	0.549	0	1.221	1510069231
-8.291	-4.676	0.413	0.244	-1.16	-1.953	2.592	-9.534	-1.658	-0.305	0.305	0.061	2.474	8.35	1.389	0.366	0	-0.183	-10.243	1.611	1.896	0.122	-3.662	0.061	-0.154	8.089	3.9	0.305	2.625	-1.587	0.528	8.952	0.279	1.099	0.793	-0.671	1510069231
-6.916	-4.053	0.723	0.244	-0.977	-2.014	2.592	-9.534	-1.658	-0.366	0.488	0.183	2.481	7.199	1.436	0.854	0.488	-0.427	-8.958	1.706	2.238	-0.244	-4.028	-0.183	-0.154	8.089	3.9	0.305	2.625	-1.587	0.361	8.57	-0.244	1.099	0.793	-0.671	1510069231
-5.265	-3.941	0.16	-0.488	0.671	-2.075	2.353	-8.67	-1.413	-0.61	0.427	0.061	2.481	7.199	1.436	1.16	0.549	-0.366	-7.787	1.687	2.542	-0.61	-4.578	-0.244	-1.005	5.658	2.894	0.427	3.479	-1.465	-0.799	7.584	-0.258	1.343	0.244	-2.075	1510069231
-7.667	-6.428	-0.518	-1.587	1.16	-3.113	2.147	-6.462	-0.689	-0.793	0.61	-0.122	2.434	6.082	1.342	1.16	0.427	-0.061	-7.001	1.968	2.944	-0.977	-4.456	-0.183	-1.53	5.288	2.216	0.427	3.479	-1.465	1.463	8.667	2.268	0.122	-1.16	-2.686	1510069231
-8.522	-7.806	-0.001	0.732	-2.136	-3.601	2.147	-6.462	-0.689	-0.732	1.16	-0.061	2.172	6.678	0.931	1.16	0.488	0.061	-7.49	1.614	3.822	-1.282	-4.395	0.122	-2.177	5.633	1.767	0.122	4.028	-1.16	5.819	12.766	0.757	0.122	-1.16	-2.686	1510069231
-6.814	-6.732	-0.781	-0.061	-0.366	-3.54	2.025	-6.069	-0.512	-0.549	1.709	0.244	2.172	6.678	0.931	0.916	0	0.122	-7.945	-0.555	3.975	-1.343	-6.348	-0.732	-3.177	7.37	1.225	0.977	3.906	-0.793	7.12	11.492	1.479	-0.549	1.465	0.366	1510069231
-7.003	-6.415	0.223	-0.427	0	-3.479	1.402	-6.931	-1.067	-0.366	1.404	0.61	2.438	9.467	0.313	0.793	-0.732	-0.183	-6.94	-0.865	4.56	-0.854	-6.47	-0.732	-4.228	8.475	0.563	0.977	3.906	-0.793	1.049	9.625	1.144	-0.854	2.563	-0.427	1510069231
-7.123	-7.269	-0.236	0.671	-0.671	-3.235	1.402	-6.931	-1.067	-0.305	-0.061	0.916	2.438	9.467	0.313	0.488	-1.587	-0.366	-5.256	-1.154	5.52	-0.427	-6.165	-0.671	-4.544	8.303	0.723	0.732	3.235	-0.488	2.006	9.119	0.316	-0.854	2.563	-0.427	1510069231
-6.801	-7.471	-0.484	-0.061	0	-2.991	1.727	-7.494	-0.544	-0.061	-0.793	0.977	2.779	9.249	0.028	0.244	-2.441	-0.122	-4.215	-1.095	6.757	-0.305	-5.92	-0.671	-5.492	8.515	0.163	1.038	2.991	-0.488	5.01	9.5	0.807	-0.305	0.183	0	1510069231
-7.308	-6.997	-0.238	-0.122	-0.61	-2.808	1.727	-7.494	-0.544	-0.122	-1.648	0.549	2.85	10.764	-0.512	0.183	-2.502	0.427	-3.5	-1.011	7.111	0	-5.066	-0.488	-6.13	8.891	-0.335	1.038	2.991	-0.488	4.09	9.397	-0.622	-0.488	0.793	0.61	1510069231
-6.133	-7.789	-0.342	-0.305	0	-2.38	1.971	-8.32	0.182	0.244	-1.526	0.122	2.273	11.051	-1.065	-0.183	-2.441	0.671	-3.406	-0.767	7.955	0	-5.005	-0.427	-4.939	9.734	0.036	1.343	1.953	-0.061	3.454	8.667	-0.55	-0.488	0.793	0.61	1510069231
-5.767	-7.936	-0.325	-0.305	-0.061	-2.563	1.532	-9.225	0.017	0.244	-1.526	0.122	2.273	11.051	-1.065	-0.183	-3.296	0.793	-2.637	-1.046	8.443	0	-4.822	-0.366	-4.322	10.264	0.016	1.526	0.977	-0.305	4.073	9.056	-0.397	0.366	1.709	0.183	1510069231
-5.81	-8.23	-0.688	-0.61	0.122	-2.258	1.532	-9.225	0.017	0.671	-2.625	-0.122	2.816	11.11	-0.913	0.183	-4.578	0.854	-1.709	-1.132	8.85	0.061	-4.395	-0.427	-5.418	9.613	-0.867	1.038	1.648	-0.488	4.09	9.671	0.506	-0.305	1.16	0.793	1510069231
-5.332	-8.51	-0.358	-0.305	0.122	-2.075	2.299	-9.607	-0.103	0.916	-3.784	-0.305	2.836	11.007	-0.963	-0.122	-3.418	0.793	-0.994	-0.943	9.235	0.122	-3.845	-0.305	-5.654	9.436	-1.083	1.038	1.221	-0.122	3.31	9.426	0.223	-0.305	1.16	0.793	1510069231
-5.026	-8.876	-0.671	-0.549	0.427	-1.77	1.773	-9.8	-0.257	1.16	-3.54	-0.488	2.836	11.007	-0.963	-0.305	-2.747	0.854	-0.597	-0.947	9.494	0.122	-3.601	-0.305	-5.032	9.574	-0.821	0.977	0.427	-0.183	3.375	9.152	-0.309	-0.305	1.343	0.366	1510069231
-5.101	-9.205	-0.676	-0.916	0.671	-1.831	2.139	-10.2	-0.291	1.404	-3.845	-0.61	2.615	11.163	-1.044	-0.183	-3.479	0.916	-0.245	-0.599	9.823	0	-3.357	-0.366	-4.969	9.833	-1.011	0.977	0.427	-0.183	4.083	9.568	-0.212	-0.427	1.038	0.183	1510069232
-4.77	-9.018	-0.53	-0.671	0.366	-1.892	2.139	-10.2	-0.291	0.854	-3.418	-0.305	2.601	11.578	-1.282	-0.122	-2.197	0.305	0.169	-0.642	10.201	-0.244	-3.174	-0.427	-5.466	10.141	-1.262	0.793	0.793	-0.183	3.505	9.446	-0.133	-0.427	1.038	0.183	1510069232
-4.675	-9.338	-0.912	-0.671	0.183	-1.526	1.717	-10.846	-0.909	0.549	-2.93	-0.183	2.601	11.578	-1.282	-0.122	-1.038	-0.122	0.647	-0.865	10.666	-0.061	-2.808	-0.488	-5.908	10.44	-1.565	0.854	0.732	-0.122	3.385	9.26	0.328	-0.183	1.038	-0.061	1510069232
-3.98	-9.226	-1.111	-0.732	0.122	-0.977	0.383	-11.53	-1.591	0.488	-2.258	-0.427	2.673	12.353	-1.897	0.366	-1.038	-0.122	1.613	-0.888	10.938	-0.122	-2.38	-0.488	-5.92	10.72	-1.744	0.732	0.183	-0.122	4.069	8.953	0.33	-0.183	0.61	-0.183	1510069232
-3.627	-9.807	-1.089	-0.488	0.305	-0.793	0.383	-11.53	-1.591	0.122	-2.197	-0.305	3.448	12.182	-1.822	0.61	-0.854	-0.366	2.074	-0.919	11.061	-0.061	-1.709	-0.488	-5.571	10.513	-2.446	1.16	0.244	0.061	3.698	9.002	0.434	-0.183	0.61	-0.183	1510069232
-3.499	-9.909	-1.171	-0.244	0.305	-0.61	0.431	-11.179	-1.961	-0.671	-1.526	0.305	3.448	12.182	-1.822	0.732	-1.709	-0.183	2.181	-0.848	11.037	-0.122	-1.343	-0.488	-5.424	10.46	-2.381	1.404	0	0.122	3.074	9.649	0.628	0	0.427	0.061	1510069232
-3.219	-9.682	-1.157	-0.183	0.366	-0.305	1.158	-11.441	-1.599	-0.793	-0.916	0.549	4.185	12.173	-1.719	0.854	-2.136	0.244	2.358	-0.645	11.136	-0.244	-0.977	-0.549	-5.027	10.947	-2.338	1.221	-0.305	0.427	2.976	9.433	0.219	-0.061	-0.122	-0.366	1510069232
-3.29	-9.794	-1.226	0	0.183	0.122	1.995	-11.719	-1.523	-0.793	-0.916	0.549	2.817	12.877	0.542	1.16	-2.197	0.488	2.651	-0.724	11.019	-0.305	-0.61	-0.427	-4.869	11.221	-2.458	0.916	-0.061	0.427	3.388	9.311	0.304	-0.061	-0.122	-0.366	1510069232
-3.345	-9.558	-1.083	0.61	-0.427	0.244	1.995	-11.719	-1.523	-0.732	-1.709	-0.122	2.817	12.877	0.542	-0.427	-0.977	0.061	3.212	-0.854	11.008	-0.427	0.061	-0.366	-5.942	11.092	-2.747	0.549	-0.122	0.488	3.5	9.394	0.427	-0.122	-0.244	0.061	1510069232
-3.682	-9.957	-1.038	1.038	-0.183	0.732	2.309	-11.773	-1.309	-0.732	-1.16	-0.061	3.675	13.422	-1.203	-0.183	-1.77	0.671	2.999	-1.238	11.31	-0.305	0.549	-0.366	-6.472	11.532	-2.592	0.549	-0.122	0.488	2.797	8.959	0.525	0.183	-0.488	-0.061	1510069232
-3.976	-10.012	-1.099	0.977	-0.183	1.099	0.65	-12.224	-0.079	-0.061	-0.061	0.061	3.675	13.422	-1.203	0.61	-0.61	1.221	3.03	-1.376	11.451	-0.183	1.16	-0.366	-6.086	11.982	-2.376	-0.366	-0.183	-0.244	3.377	9.342	0.331	0.183	-0.488	-0.061	1510069232
-4.134	-9.72	-0.756	0.916	-0.122	1.282	0.682	-12.173	-1.225	-0.061	-0.061	0.061	2.628	13.626	-1.473	1.282	-0.977	1.038	2.994	-1.47	11.634	0	1.831	-0.305	-6.288	11.909	-2.634	-1.16	-0.549	-0.61	4.049	9.661	0.237	0.427	-1.77	0.122	1510069232
-4.219	-9.421	-0.574	0.793	-0.183	1.709	0.982	-12.584	-1.365	-0.793	-0.854	-0.977	2.159	13.406	-3.03	0.977	0.122	0.488	2.458	-1.364	11.819	0.122	2.441	-0.183	-6.44	11.392	-2.628	-1.77	-1.221	-0.61	2.934	9.38	0.098	0.244	-2.319	-0.305	1510069232
-4.341	-9.366	-0.611	0.671	0	2.075	0.873	-12.081	-2.571	-0.549	0.671	-0.305	2.159	13.406	-3.03	1.038	-1.099	0.244	2.107	-1.053	11.218	0.122	2.93	-0.061	-6.532	10.869	-1.943	-1.831	-1.77	-0.549	2.826	8.982	-0.519	0.244	-2.319	-0.305	1510069232
-5.011	-9.015	-0.167	0.427	0.183	2.38	0.714	-11.618	-2.909	-0.793	1.648	0.244	2.787	12.628	-3.571	1.16	-0.305	0.061	2.013	-0.963	10.669	0.122	3.784	-0.061	-6.615	10.399	-1.367	-1.526	-3.174	-0.488	2.634	8.86	-0.693	0.549	-3.357	-1.221	1510069232
-5.079	-8.571	-0.025	0.366	0.549	2.563	0.714	-11.618	-2.909	-1.038	-0.427	0.244	2.809	10.874	-3.607	0.854	1.099	-0.183	1.12	-0.81	10.153	0.122	4.333	0.061	-6.306	9.782	-0.909	-1.526	-3.967	-0.427	3.307	9.33	-0.672	0.549	-3.235	-1.465	1510069232
-5.209	-8.479	-0.132	0	0.977	2.869	1.76	-11.042	-2.306	-1.343	0.244	0.366	2.809	10.874	-3.607	0.854	-0.549	0.122	0.26	-0.512	9.751	0.061	4.517	0.061	-6.306	9.782	-0.909	-1.038	-4.15	-0.488	3.307	9.33	-0.672	0.549	-3.235	-1.465	1510069232
-5.347	-8.166	-0.13	0.244	1.404	3.052	2.383	-9.956	-2.053	-1.526	1.77	0.488	3.856	10.483	-3.23	0.61	-0.916	0.549	-0.239	-0.406	9.021	-0.122	5.066	0	-5.935	8.863	-0.22	-0.488	-4.395	-0.122	3.095	9.396	-0.877	0.61	-2.686	-1.404	1510069232
-5.913	-7.837	-0.312	0.122	1.099	3.113	2.833	-9.662	-1.639	-1.526	2.258	0.244	4.323	8.623	-3.127	0.183	0.427	0.61	-0.998	-0.597	8.283	-0.183	5.371	-0.122	-5.487	8.39	-0.035	-0.122	-4.578	0.305	3.419	9.904	-0.607	0.244	-0.793	-1.038	1510069232
-6.369	-7.648	0.023	0.366	0.732	3.174	2.833	-9.662	-1.639	-1.343	2.014	-0.244	4.323	8.623	-3.127	0.122	-0.183	1.038	-1.963	-0.65	7.787	-0.122	5.676	-0.183	-4.517	8.165	0.274	0	-5.432	0.854	3.153	9.971	-0.115	0.244	-0.793	-1.038	1510069232
-6.481	-7.08	0.123	0.488	0.977	3.357	3.262	-8.476	-1.249	-1.099	2.258	-0.732	5.151	8.04	-2.607	0.549	-0.366	1.282	-2.732	-0.776	7.228	0	5.859	-0.244	-3.573	7.783	0.81	-0.427	-5.981	1.465	3.135	9.739	-0.684	-0.244	-0.793	-0.549	1510069232
-6.644	-6.095	-0.067	0.061	1.465	3.357	3.262	-8.476	-1.249	-0.793	2.38	-1.282	5.365	7.204	-3.504	0.854	0.793	1.587	-3.488	-0.668	6.537	0.122	6.165	-0.122	-2.968	7.428	1.431	-0.671	-4.7	1.648	3.027	9.435	-0.687	-0.305	0.916	-0.366	1510069232
-6.976	-5.436	-0.252	-0.427	1.831	3.235	2.572	-7.519	-1.121	0	1.587	-2.014	5.365	7.204	-3.504	1.16	0.122	2.319	-4.252	-0.139	5.782	-0.122	6.531	0.122	-2.251	7.288	1.796	-0.732	-3.601	2.197	1.989	9.126	-0.445	-0.305	0.916	-0.366	1510069232
-7.771	-5.351	-0.554	-0.732	0.916	3.052	2.572	-7.519	-1.121	0.671	1.282	-3.174	5.965	6.794	-2.591	0.671	0.549	2.502	-5.201	0.282	4.987	-0.488	6.714	0.183	-1.579	6.911	1.889	-0.671	-3.052	2.625	1.578	9.264	-0.493	-0.793	0.732	-0.732	1510069232
-7.729	-5.408	-1.043	-1.099	0.916	2.869	2.338	-6.911	-1.225	2.136	1.221	-3.296	6.126	5.804	-3.17	1.526	0	2.747	-6.468	0.457	4.253	-1.099	6.531	0.183	-0.715	6.827	1.946	-0.366	-2.563	2.808	1.227	9.43	-0.52	0.305	1.099	-1.038	1510069232
-8.224	-5.625	-1.333	-1.587	1.099	2.441	2.338	-6.911	-1.225	3.235	1.465	-3.601	6.126	5.804	-3.17	2.197	-0.122	2.625	-7.173	0.264	3.481	-1.648	6.165	0.122	0.062	6.936	2.056	-0.244	-2.014	2.991	1.335	10.05	-0.262	0.305	1.099	-1.038	1510069233
-8.146	-5.272	-1.858	-1.831	0.732	2.441	2.22	-6.855	-1.081	4.089	0.183	-4.089	5.96	5.396	-3.141	2.502	0.183	2.808	-8.074	0.032	2.759	-2.197	5.859	0.183	0.78	7.016	1.816	0	-1.099	3.296	1.347	10.061	-0.224	0	1.526	-1.038	1510069233
-7.708	-4.778	-2.145	-2.441	1.709	2.014	3.918	-6.885	-1.23	5.127	-0.732	-4.395	6.854	4.832	-4.053	2.991	0.916	2.808	-8.865	-0.3	1.96	-2.502	4.822	0.183	1.693	7.228	1.677	0.427	-0.305	3.174	1.597	9.674	-0.522	0.366	1.465	-0.549	1510069233
-7.722	-4.079	-2.934	-3.113	0.549	0.977	3.918	-6.885	-1.23	5.493	-0.183	-4.333	6.854	4.832	-4.053	3.296	0.854	2.136	-9.603	0.055	1.224	-3.052	3.601	0.244	2.644	7.782	1.603	0.549	0.427	3.052	1.133	9.695	-0.708	0.366	1.465	-0.549	1510069233
-7.61	-4.063	-3.419	-4.028	0.122	-0.061	3.33	-6.18	0.951	4.761	-0.977	-4.272	6.484	4.614	-4.018	2.991	1.404	1.526	-9.711	0.087	0.689	-3.662	2.686	0.183	3.021	8.156	1.449	0.549	1.404	2.93	-0.167	9.652	-0.494	0.427	1.648	-0.671	1510069233
-7.838	-4.151	-3.77	-3.723	-0.671	-0.61	3.33	-6.18	0.951	4.211	-3.54	-3.296	6.676	4.524	-5.284	3.296	1.648	0.793	-10.109	-0.264	0.11	-4.15	1.831	0.244	2.868	8.496	1.097	0.488	2.441	2.747	-0.195	9.759	-0.614	0.366	1.892	-0.977	1510069233
-8.301	-4.049	-4.31	-4.028	-0.732	-1.038	3.936	-6.041	1.244	4.211	-3.54	-3.296	6.676	4.524	-5.284	3.54	2.38	0.061	-10.085	-0.752	-0.095	-4.456	0.793	0.305	2.195	9.129	0.944	0.305	3.357	2.441	0.056	9.686	-0.701	0.366	1.892	-0.977	1510069233
-8.902	-4.577	-4.254	-3.723	-1.892	-0.549	4.417	-6.068	1.008	4.15	-2.502	-2.502	6.288	4.516	-5.94	3.479	2.258	-0.61	-10.155	-1.861	-0.187	-4.639	0.366	0.244	1.162	9.789	0.743	0.183	3.723	2.136	0.675	9.746	-0.983	0.366	2.747	-0.977	1510069233
-8.885	-4.011	-3.6	-3.296	-1.099	-0.244	5.601	-6.441	0.586	3.845	-3.845	-1.587	6.552	4.859	-7.124	3.174	2.93	-0.732	-10.456	-2.641	-0.114	-4.15	0.549	0.122	0.605	10.465	0.958	0.366	3.784	2.197	1.45	9.88	-1.341	0.366	2.319	-0.183	1510069233
-8.702	-3.097	-3.797	-3.113	-0.488	-0.366	5.601	-6.441	0.586	3.723	-3.235	-1.282	6.552	4.859	-7.124	2.93	3.113	-0.854	-10.276	-2.564	-0.213	-4.028	0	0.244	0.614	10.642	1.436	0.854	3.784	2.014	1.22	10.025	-1.516	0.366	2.319	-0.183	1510069233
-8.294	-2.688	-4.372	-3.479	-0.244	-0.732	6.864	-5.736	0.889	3.723	-3.479	-0.671	6.461	5.102	-7.511	2.93	2.563	-1.099	-9.524	-2.528	-0.161	-3.906	0.305	0.366	0.737	10.255	1.532	1.465	3.784	1.648	1.388	9.751	-1.736	0.122	2.075	-0.061	1510069233
-8.575	-3.222	-4.704	-3.479	-1.038	-0.793	6.864	-5.736	0.889	3.601	-4.333	-0.488	7.009	5.343	-6.578	3.113	2.319	-1.099	-9.241	-2.302	-0.153	-3.967	0.488	0.366	0.853	9.833	1.428	1.343	3.784	1.648	1.637	9.612	-1.671	0.061	2.625	0.061	1510069233
-8.582	-3.374	-4.785	-3.479	-1.465	-0.732	7.132	-4.823	0.714	4.028	-3.54	-0.732	7.009	5.343	-6.578	3.357	2.197	-0.977	-9.222	-2.299	-0.252	-4.089	0.671	0.366	0.981	9.684	1.226	1.099	3.479	1.77	1.014	9.734	-1.535	0.061	2.625	0.061	1510069233
-8.476	-3.443	-4.828	-3.418	-1.709	-0.732	7.169	-4.646	0.132	4.211	-3.723	-0.732	7.123	5.113	-5.766	3.662	1.587	-0.977	-9.301	-2.482	-0.394	-4.028	0.793	0.305	1.097	9.691	0.989	0.916	3.54	1.892	0.676	9.776	-1.576	-0.061	2.136	0.183	1510069233
-8.245	-3.348	-4.889	-3.601	-1.77	-0.916	7.169	-4.646	0.132	4.211	-4.333	-0.793	7.563	4.705	-5.809	3.418	1.404	-1.16	-9.622	-2.509	-0.568	-3.967	0.671	0.244	1.254	9.873	0.854	0.854	3.479	1.892	0.699	9.804	-1.482	-0.122	2.502	0.305	1510069233
-8.007	-3.42	-5.041	-3.662	-1.709	-1.16	7.358	-4.524	-0.425	4.089	-4.211	-0.854	7.563	4.705	-5.809	3.113	1.282	-1.16	-9.719	-2.492	-0.709	-4.028	0.488	0.305	1.254	9.873	0.854	0.854	3.296	1.648	0.699	9.804	-1.482	-0.122	2.502	0.305	1510069233
-7.726	-3.336	-5.193	-3.662	-1.709	-1.465	7.683	-4.401	-0.758	3.662	-3.54	-0.671	7.575	4.398	-6.243	2.869	1.953	-1.404	-9.767	-2.511	-0.829	-3.967	0.305	0.244	1.712	9.835	0.773	0.916	3.296	1.526	0.488	9.877	-1.424	-0.366	2.991	0.366	1510069233
-7.46	-3.449	-5.468	-4.333	-1.282	-1.648	7.989	-4.45	-0.898	3.174	-3.54	-0.732	7.455	4.199	-6.429	2.686	2.38	-1.648	-9.982	-2.277	-0.939	-4.211	0.061	0.183	1.946	9.71	0.666	0.854	3.418	1.526	0.102	9.879	-1.574	-0.488	3.174	0.366	1510069233
-7.594	-4.065	-5.43	-4.028	-2.197	-1.648	7.989	-4.45	-0.898	3.052	-3.357	-0.854	6.973	3.988	-6.635	2.686	2.197	-1.709	-9.905	-2.107	-0.98	-4.333	-0.488	0.183	2.037	9.598	0.546	0.732	3.54	1.343	-0.208	9.915	-1.215	-0.488	3.174	0.366	1510069233
-7.802	-4.036	-4.881	-3.296	-2.136	-1.221	8.162	-4.619	-0.857	3.052	-3.235	-1.038	6.968	3.701	-6.464	2.686	2.441	-1.892	-9.463	-2.42	-0.902	-4.456	-0.61	0.061	1.755	9.398	0.437	0.671	3.601	1.16	0.057	9.871	-0.946	-0.61	3.235	0.427	1510069233
-8.375	-3.365	-4.517	-3.357	-2.258	-0.916	8.747	-4.792	-0.769	3.113	-3.113	-1.282	6.948	3.5	-6.21	2.625	2.563	-2.075	-9.099	-2.608	-0.839	-4.333	-0.671	-0.061	1.386	9.293	0.537	0.671	3.845	1.16	0.821	9.695	-1.011	-0.916	2.869	0.977	1510069233
-8.832	-3.134	-3.961	-4.089	-2.625	-0.671	8.747	-4.792	-0.769	3.113	-3.113	-1.465	6.967	3.572	-6.06	2.502	2.747	-2.258	-8.65	-2.777	-0.779	-4.211	-0.244	-0.061	1.282	9.317	0.767	0.854	4.272	1.465	1.828	9.647	-0.651	-0.916	2.869	0.977	1510069233
-8.829	-2.291	-3.505	-4.089	-1.77	-0.366	9.067	-4.849	-1.006	2.869	-3.174	-1.77	7.074	3.907	-6.514	2.502	2.197	-2.197	-9.625	-2.041	-1.089	-3.601	-0.183	-0.061	1.835	9.777	1.403	1.099	4.028	1.709	2.574	9.55	0.105	-0.916	3.052	1.282	1510069233
-9.932	-1.762	-4.034	-5.371	-2.014	-0.549	9.417	-3.775	-1.498	2.563	-3.113	-2.258	7.684	4.477	-6.581	2.808	1.587	-2.075	-9.923	-0.813	-1.426	-4.211	0.732	0.122	2.601	9.735	2.15	1.404	4.395	1.587	4.395	9.728	-0.356	-0.854	3.296	1.404	1510069233
-9.784	-1.613	-3.53	-6.653	-3.601	-0.732	9.417	-3.775	-1.498	2.869	-2.258	-2.319	8.489	4.853	-6.054	2.747	1.465	-1.526	-10.219	0.031	-1.954	-4.333	-0.305	-0.244	3.03	9.476	2.217	2.136	3.662	0.671	7.898	9.863	-0.392	-0.854	3.296	1.404	1510069233
-11.332	-2.741	-1.427	-7.568	-2.38	-0.793	9.258	-2.719	-2.781	3.54	-1.465	-2.136	9.034	4.974	-5.522	2.869	0.854	-1.16	-9.994	0.394	-2.218	-4.395	0.244	-0.183	3.433	9.231	2.706	2.441	3.418	0.183	7.684	10.135	-1.054	-1.16	6.165	2.38	1510069234
-12.903	-2.67	-1.294	-5.31	-5.615	-0.671	9.258	-2.719	-2.781	3.967	-1.16	-1.892	9.698	5.05	-4.884	3.113	0.732	-1.099	-10.452	0.538	-2.724	-4.944	1.343	-0.061	3.762	9.633	2.908	2.258	3.784	0.488	4.481	10.262	-3.345	0.366	6.104	2.625	1510069234
-10.028	-2.342	-1.341	-4.578	-3.845	-0.549	9.41	-2.347	-3.364	4.028	-1.465	-1.648	10.235	5.479	-4.378	3.235	1.831	-1.282	-10.92	0.136	-3.376	-5.066	0.305	-0.244	4.451	10.325	2.586	2.258	4.089	0.977	3.711	8.374	-4.354	0.366	6.104	2.625	1510069234
-9.172	-2.174	-1.377	-4.211	-3.052	-0.061	8.845	-1.682	-3.719	4.272	-0.427	-1.953	10.161	5.985	-4.102	3.479	2.258	-1.709	-10.737	0.159	-3.437	-4.761	0.366	-0.061	4.773	10.408	2.424	1.648	4.089	1.16	5.608	8.757	-2.963	3.235	5.798	0.061	1510069234
-8.425	-1.869	-1.408	-5.249	-1.221	-0.61	8.845	-1.682	-3.719	4.7	-0.549	-1.831	9.945	5.973	-3.734	3.54	2.197	-2.136	-10.475	0.499	-3.729	-4.883	-0.549	0	4.773	10.408	2.424	0.977	4.333	1.099	4.402	8.646	-2.256	3.296	11.597	-1.221	1510069234
-8.799	-1.654	-1.424	-5.859	-1.587	-0.854	8.202	-1.383	-4.006	4.639	-1.77	-1.526	9.436	5.376	-3.068	3.418	2.686	-2.197	-9.749	0.486	-3.553	-5.066	-0.977	0.122	3.84	8.514	1.678	0.366	4.333	1.038	1.979	10.064	-2.501	4.333	16.479	1.221	1510069234
-8.223	-2.231	-1.372	-5.554	-2.563	-1.16	7.63	-0.938	-3.895	4.272	-1.465	-1.526	8.664	4.53	-2.792	3.235	2.625	-2.075	-9.314	0.446	-3.265	-5.188	-0.854	0.244	3.249	7.769	1.483	0.122	4.211	0.854	-1.061	9.999	-2.049	4.944	13.062	2.991	1510069234
-7.88	-2.512	-1.438	-5.005	-1.953	-1.282	7.63	-0.938	-3.895	3.906	-1.343	-1.404	7.922	3.98	-3.073	2.93	2.747	-2.136	-9.009	0.408	-3.162	-5.249	-0.916	0.183	2.857	7.61	1.566	0	4.517	0.671	-1.958	9.628	-0.432	5.981	2.014	2.197	1510069234
-7.771	-2.126	-1.14	-4.333	-1.282	-0.61	7.5	-0.825	-3.682	3.723	-1.587	-1.038	7.287	3.718	-3.448	2.686	2.502	-2.197	-8.951	0.154	-3.199	-5.127	-0.977	0.061	2.684	7.608	1.723	-0.061	4.456	0.61	-0.549	9.567	-0.439	5.981	2.014	2.197	1510069234
-7.838	-1.804	-1.523	-4.333	0.305	-0.854	7.805	-1.183	-2.952	3.784	-1.892	-0.854	6.962	3.631	-3.564	2.441	2.319	-2.197	-8.923	0.055	-3.188	-4.883	-1.465	0	2.637	7.569	2.079	0.061	4.272	0.305	0.705	9.514	-0.408	6.409	-0.061	2.075	1510069234
-8.887	-2.171	-1.418	-4.211	-0.244	-1.282	7.805	-1.183	-2.952	3.845	-1.77	-0.732	7.021	3.695	-3.723	2.502	1.77	-2.258	-8.692	-0.154	-2.976	-4.7	-1.282	-0.122	2.637	7.569	2.079	0.427	4.211	-0.061	2.913	9.327	0.451	4.761	1.526	1.038	1510069234
-9.67	-2.147	-0.886	-3.54	-0.854	-0.549	7.972	-1.269	-2.763	4.089	-1.709	-0.427	7.504	3.883	-3.791	2.563	1.526	-2.258	-8.757	-0.676	-2.738	-4.15	-1.099	-0.366	1.616	7.482	2.57	0.671	4.089	-0.061	2.881	8.366	-0.584	3.967	4.883	-0.427	1510069234
-9.634	-2.059	-1.455	-2.502	-0.61	-0.488	8.344	-1.22	-2.596	4.089	-2.075	-0.061	8.094	4.122	-3.744	2.686	1.526	-1.953	-8.812	-0.774	-2.372	-3.479	-0.916	-0.61	1.616	7.482	2.57	0.977	3.723	0.122	2.881	8.366	-0.584	3.784	5.371	-1.221	1510069234
-9.482	-1.998	-1.513	-2.93	-0.793	-0.916	9.495	-1.138	-2.35	4.089	-1.526	0.244	8.37	4.382	-3.919	2.869	1.099	-1.526	-9.082	-0.699	-2.333	-3.235	-0.793	-0.916	1.787	8.083	2.915	1.404	3.357	0.061	6.052	9.625	0.05	1.526	3.967	-0.305	1510069234
-11.24	-2.61	-1.418	-2.991	-1.526	-0.671	9.495	-1.138	-2.35	3.906	-1.465	0.488	8.65	4.655	-4.249	2.991	0.854	-1.221	-8.754	-0.693	-2.049	-2.747	-0.732	-1.282	1.933	8.447	2.868	1.648	2.93	0.061	3.569	8.794	0.574	1.526	3.967	-0.305	1510069234
-9.912	-3.292	-1.842	-2.747	1.404	-0.916	10.215	-1.135	-2.449	3.906	-1.465	0.488	8.847	4.717	-4.345	3.113	0.61	-1.099	-10.417	-0.613	-1.733	-2.563	-0.671	-1.282	2.446	9.622	2.689	1.892	2.502	0.122	0.207	9.587	-1.581	0.122	0.488	-0.122	1510069234
-12.417	-5.789	-2.302	-1.648	-4.7	-1.526	10.878	-1.47	-2.382	3.418	-0.732	0.793	9.064	5.032	-4.577	2.991	0.305	-1.221	-11.695	-0.663	-1.007	-2.93	-0.122	-1.038	2.806	11.879	2.146	2.075	2.747	0.244	9.019	13.079	-1.181	-0.977	5.859	-1.099	1510069234
-8.533	-3.504	-1.312	-2.808	0.916	-0.61	11.141	-2.216	-2.442	3.235	-0.916	0.549	9.458	5.944	-5.69	2.502	0.061	-1.709	-12.2	-1.656	-0.604	-3.235	-2.197	-1.282	2.406	12.908	1.739	2.075	3.052	0.061	2.711	10.95	-0.081	-0.977	5.859	-1.099	1510069234
-9.172	-4.264	-3.101	-3.235	-0.549	-0.549	11.249	-3.551	-2.917	3.113	-0.549	0.671	10.104	6.766	-7.078	2.075	0.61	-2.014	-10.3	-1.665	0.66	-2.808	-1.526	-0.732	1.221	12.086	1.68	1.587	3.906	-0.061	-0.672	9.361	-1.293	-2.258	2.93	-0.916	1510069234
-9.266	-4.134	-2.919	-3.174	0.183	-0.366	10.564	-4.527	-2.863	3.113	0.427	0.305	10.245	6.59	-6.604	2.136	2.258	-1.587	-10.069	-2.245	0.443	-3.174	-0.183	-0.061	1.221	12.086	1.68	0.977	4.578	0.183	0.883	9.993	-1.377	0.61	0.549	-2.258	1510069234
-8.831	-3.351	-2.74	-2.93	0.366	0	9.52	-5.057	-2.165	3.052	-0.671	-0.549	9.561	6.373	-6.003	2.563	2.258	-1.221	-10.149	-1.86	0.322	-3.296	-0.305	0.305	0.081	11.704	1.305	0.427	4.7	1.282	0.872	10.142	-0.988	0.061	1.465	-2.319	1510069234
-8.179	-2.552	-2.902	-2.808	1.648	-0.549	8.052	-5.325	-1.335	2.93	-0.732	-1.221	8.829	6.196	-6.383	2.869	2.014	-1.16	-9.461	-1.755	-0.049	-3.479	-0.549	0.427	0.903	10.732	1.369	0.61	3.296	1.343	0.846	9.691	-1.542	-0.244	1.709	-2.686	1510069234
-8.205	-2.993	-3.157	-2.991	1.038	-0.793	8.052	-5.325	-1.335	3.052	-0.732	-1.343	8.414	5.401	-6.048	2.93	2.136	-1.16	-8.809	-2.107	-0.258	-3.601	0.061	0.488	0.829	9.166	1.109	0.427	2.686	1.099	1.918	9.855	-0.604	-0.305	1.587	-2.747	1510069234
-7.781	-3.011	-3.35	-2.441	0.305	-0.61	7.64	-4.777	-1.285	3.479	-1.221	-1.465	8.039	4.465	-5.002	3.113	2.808	-0.977	-8.355	-2.367	-0.342	-3.235	0	0.61	0.538	8.19	0.824	0.183	3.357	1.343	1.48	9.253	-0.567	-0.305	1.587	-2.747	1510069234
-7.808	-3.265	-3.833	-2.38	0.427	-0.732	7.415	-3.947	-1.34	3.601	-1.587	-1.709	7.583	3.942	-4.333	3.052	3.052	-0.732	-8.19	-2.469	-0.517	-2.808	0.244	0.671	0.415	8.033	0.784	0	3.601	1.648	0.823	9.201	-0.618	0	1.709	-2.563	1510069234
-7.781	-3.135	-3.781	-1.282	-0.549	-0.549	7.175	-3.171	-1.339	3.54	-1.465	-1.77	7.26	3.743	-4.164	2.747	2.869	-0.549	-8.319	-2.753	-0.741	-2.625	0.244	0.671	0.415	8.033	0.784	0	3.357	1.648	0.303	9.432	-0.616	-0.305	0.977	-2.686	1510069235
-7.994	-2.663	-3.575	-1.221	-0.183	-0.366	6.98	-2.548	-1.278	3.174	-1.709	-1.831	7.157	3.839	-4.298	2.441	2.319	-0.549	-8.357	-3.077	-1.071	-1.953	-0.183	0.549	0.663	8.707	0.967	0.122	2.93	1.587	0.395	9.109	-0.473	-0.305	0.977	-2.686	1510069235
-8.839	-2.48	-3.085	-0.366	-1.404	0	7.242	-2.065	-1.273	3.052	-1.709	-1.709	7.32	4.022	-4.241	1.953	2.319	-0.366	-8.037	-3.157	-1.016	-1.526	0.427	0.61	0.617	9.05	1.281	0.122	2.625	1.343	0.37	9.372	-0.546	-0.244	0.977	-2.502	1510069235
-8.564	-1.129	-3.053	-0.305	-0.122	0.305	7.527	-1.386	-1.184	2.625	-2.136	-1.404	7.777	4.329	-3.936	1.343	2.441	-0.244	-8.4	-2.877	-1.194	-0.61	0.488	0.732	0.617	9.05	1.281	0.183	2.441	1.221	1.766	9.31	-0.12	-0.549	0.549	-2.441	1510069235
-9.026	-1.352	-4.261	-1.648	0.549	-0.427	8.069	-0.662	-1.104	2.38	-2.075	-1.221	8.222	4.874	-3.619	0.977	1.587	-0.244	-9.387	-2.165	-1.189	-0.305	1.587	1.221	1.412	10.413	2.305	0.122	2.014	0.977	2.582	9.265	-0.475	-0.549	0.549	-2.441	1510069235
-10.836	-2.397	-5.651	-2.441	-0.977	-0.244	8.738	0.002	-1.127	1.831	-1.831	-0.977	8.908	5.55	-3.385	0.366	0.671	-0.366	-12.069	-0.62	-1.738	-0.183	0.061	0.854	2.95	11.782	3.137	0.061	1.099	0.549	2.274	10.58	-1.04	-0.916	1.587	-1.892	1510069235
-11.328	-4.224	-5.341	-2.686	-1.282	0.122	10.491	-0.732	-2.359	1.709	-0.977	-0.793	9.568	6.101	-3.352	0	-0.244	-0.977	-13.336	0.53	-1.309	-1.343	0.305	0.854	2.95	11.782	3.137	0	-0.366	-0.305	2.598	11.728	-0.083	-1.465	1.831	-0.122	1510069235
-10.865	-5.625	-3.936	-1.099	-2.686	0.366	10.491	-0.732	-2.359	1.465	-1.404	0.244	10.36	6.344	-3.188	-0.122	0	-1.892	-13.053	0.14	-0.711	-1.343	-0.732	0.366	2.318	10.881	4.055	-0.183	-0.854	-0.854	4.444	11.783	0.793	-1.465	1.831	-0.122	1510069235
-9.514	-5.508	-2.357	0.122	-3.54	0.488	12.522	-2.61	-3.595	0.671	-1.343	1.221	10.892	6.264	-2.869	-0.122	1.892	-1.953	-11.008	-0.663	0.413	-0.916	-0.427	-0.061	0.15	8.742	4.484	-0.61	-0.366	-0.366	4.749	11.323	0.618	-2.014	0.488	2.319	1510069235
-9.988	-4.014	-1.412	-0.427	-1.648	0.244	13.285	-3.931	-4.09	0.122	1.038	0.854	10.536	6.273	-2.536	0.061	3.601	-0.793	-9.93	-0.39	1.11	0.305	0.061	-0.61	0.15	8.742	4.484	-0.488	0.549	0.305	1.175	12.093	-1.365	-0.671	2.136	5.005	1510069235
-9.921	-4.167	-2.242	-0.977	-2.014	0.061	12.263	-3.981	-3.555	-0.732	1.099	0.122	9.635	6.688	-2.123	-0.488	3.967	0.671	-9.872	0.574	0.861	-0.122	0.488	-0.488	-0.816	8.689	4.625	0.061	0.488	0.305	-0.993	13.241	-0.493	-0.671	2.136	5.005	1510069235
-7.925	-4.561	-1.488	-0.671	-0.793	-0.061	10.812	-3.48	-2.729	-0.854	1.648	-0.244	9.302	7.166	-1.443	-0.977	4.456	1.16	-9.765	0.352	0.209	-0.061	0.305	-0.488	0.762	9.286	4.157	0.854	-0.61	0	-0.993	11.23	-0.294	0.305	0.549	4.272	1510069235
-7.818	-3.723	-0.898	-0.061	-1.404	0.305	8.833	-2.775	-2.492	-0.427	1.343	-0.366	8.863	7.078	-1.241	-1.16	5.127	0.916	-9.189	0.419	-0.123	0.122	0.061	-0.305	0.762	9.286	4.157	0.793	-1.282	-0.305	-0.002	10.972	0.243	1.404	-0.183	5.127	1510069235
-7.439	-3.053	-0.687	0.366	-0.549	0.427	8.833	-2.775	-2.492	-0.122	0.793	-0.488	8.059	5.918	-0.31	-0.549	2.808	0.61	-8.739	0.067	-0.465	0.366	0.122	-0.427	1.721	7.998	3.498	0.183	-1.221	-0.366	0.051	9.948	1.06	1.404	-0.183	5.127	1510069235
-7.2	-2.708	-0.438	0.854	-0.244	0.366	8.376	-2.372	-2.706	0	0.793	-0.916	8.199	4.966	0.596	0.244	2.075	0.183	-8.323	0.111	-0.624	0.549	0.061	-0.488	1.811	7.465	3.083	-0.305	-0.977	-0.061	-0.406	8.902	0.841	2.38	1.526	4.7	1510069235
-6.709	-1.986	-0.321	0.549	0.549	0.366	7.645	-1.78	-2.902	-0.061	0.916	-1.099	8.269	4.523	1.217	-0.122	3.418	-0.061	-8.156	0.584	-0.782	0.549	0.244	-0.305	1.811	7.465	3.083	-0.366	-1.038	0.061	-2.632	7.778	-0.128	2.197	1.221	3.052	1510069235
-6.565	-1.306	0.026	0.488	2.258	0.305	7.039	-1.291	-2.701	-0.366	0.732	-0.977	7.916	4.201	1.92	-0.854	3.662	0.061	-8.307	0.818	-1.201	0.427	0.122	-0.305	2.285	7.245	2.999	-0.427	-0.916	-0.183	-4.06	6.674	0.13	2.197	1.221	3.052	1510069235
-8.563	-1.001	-0.768	-0.122	2.319	0.732	7.039	-1.291	-2.701	-0.366	0.732	-0.977	7.735	3.845	2.009	-0.977	2.563	0.061	-7.998	0.991	-1.457	0.183	0.244	-0.305	2.285	7.245	2.999	0	-1.038	-0.427	-4.06	6.674	0.13	2.319	-2.38	1.343	1510069235
-10.268	-2.097	-1.693	0	0.793	0.671	6.729	-1.105	-2.592	-0.366	0.366	-0.916	8.125	3.584	2.283	-0.671	1.587	-0.122	-8.075	1.042	-1.412	0	0.549	-0.305	2.652	7.386	3.034	0.183	-1.343	-0.427	4.264	7.133	-0.007	2.869	-4.211	-1.099	1510069235
-11.606	-1.377	-0.054	1.587	-0.671	0.793	7.473	-1.2	-2.342	-0.366	0.427	-0.488	8.257	3.362	2.596	-0.488	-0.427	0.183	-8.653	0.24	-1.402	-0.488	0.671	-0.549	2.402	7.369	3.059	0.366	-1.465	-0.305	14.722	9.806	-2.57	1.221	-7.141	-1.343	1510069235
-12.423	-2.055	-1.323	0.488	-2.808	1.221	8.148	-1.549	-2.086	-0.183	0.244	-0.305	9.205	3.313	2.97	-0.61	-0.977	0.427	-8.63	-1.019	-1.776	0.122	1.343	-1.282	2.402	7.369	3.059	0.61	-1.221	-0.061	14.722	9.806	-2.57	2.93	1.892	1.953	1510069235
-12.419	-3.991	-2.068	-0.916	1.099	-0.061	8.799	-1.948	-1.942	-0.183	0.244	-0.305	10.081	3.803	3.189	-0.854	0.549	0.366	-11.652	-0.613	-2.227	0.793	2.502	-0.671	2.156	8.392	2.708	1.099	-1.038	0.671	0.194	9.837	1.555	-1.587	2.197	2.38	1510069235
-11.719	-6.196	-2.005	1.16	-3.052	-0.366	9.161	-2.25	-1.53	-0.366	0.244	0.427	11.007	4.936	3.116	-0.854	0.366	-0.061	-13.817	-0.408	-2.539	0.488	-0.427	-0.244	3.803	10.868	2.385	1.099	-0.916	0.305	0.194	9.837	1.555	1.343	-2.93	-2.441	1510069235
-7.202	-3.881	-1.62	0.122	2.563	-0.793	9.828	-2.579	-0.897	-0.488	-0.122	1.404	11.657	5.713	2.517	-0.488	-0.488	-0.793	-13.091	-1.069	-1.333	0	-2.563	-0.61	4.991	13.166	2.232	1.221	-0.427	-0.854	10.488	12.92	-3.384	5.005	4.456	1.099	1510069235
-9.335	-5.054	-3.602	0.671	0.122	-0.061	10.66	-2.893	-0.616	-0.061	1.16	1.892	11.98	5.584	2.157	0	0	-1.282	-10.57	-1.475	0.66	-0.305	-0.61	-0.122	3.98	12.934	2.445	0.61	1.282	-0.488	-2.692	9.783	-2.201	-4.211	2.563	-0.183	1510069235
-9.644	-4.449	-3.15	0.122	1.526	0.366	10.566	-3.053	-0.085	0.061	3.174	1.892	11.977	5.706	2.455	0.305	1.16	-1.221	-11.405	-2.181	0.193	0.183	-0.549	0.427	2.095	11.387	2.251	0.061	2.869	0.732	-2.692	9.783	-2.201	-0.366	-4.333	-2.319	1510069236
-9.562	-3.847	-2.982	0.732	0.549	0.183	10.133	-3.649	0.547	0.427	3.601	1.404	11.145	5.966	2.048	0.183	1.77	-0.916	-10.756	-1.823	-0.103	0.244	-0.305	0.305	1	10.903	2.01	0.061	3.418	1.648	1.032	10.647	-1.858	-1.221	-0.793	-1.465	1510069236
-8.148	-3.279	-2.192	1.465	1.892	-0.061	9.859	-4.67	0.769	0.732	3.174	0.916	10.575	5.65	2.098	-0.122	2.136	-1.221	-9.891	-1.818	-0.389	0.244	-0.488	0.122	1.529	11.335	1.727	0.244	2.991	2.075	0.784	10.223	-1.936	-0.916	-0.244	-2.319	1510069236
-8.041	-3.208	-2.428	1.709	1.892	0.183	9.772	-4.989	0.752	0.549	3.113	0.916	9.746	4.971	2.292	0	0.061	-1.282	-9.296	-1.719	-0.428	0.549	-0.793	0.183	2.475	8.278	1.561	0.122	2.991	1.526	1.584	9.417	-1.665	-0.671	-0.793	-2.563	1510069236
-8.12	-2.614	-2.945	1.831	0.793	0	9.18	-4.322	0.561	0.122	1.831	0.854	8.996	4.188	2.574	-0.488	-0.732	-0.916	-8.72	-1.439	-0.187	0.61	-0.732	0.305	2.475	8.278	1.561	0.183	3.967	1.343	2.766	9.161	-0.914	-0.61	-1.892	-2.075	1510069236
-8.244	-2.462	-3.204	1.526	0.122	-0.183	7.861	-2.113	2.193	-0.427	2.136	0.305	8.809	3.915	2.925	-1.099	1.465	-0.671	-8.24	-1.62	-0.14	0.793	-0.732	0.305	2.126	7.397	1.255	0.061	4.517	1.831	2.584	8.746	-0.776	-0.732	-0.977	-1.831	1510069236
-8.553	-2.789	-2.449	2.075	-0.793	-0.061	7.861	-2.113	2.193	-0.488	3.662	-0.061	8.356	4.24	2.827	-1.038	2.014	-0.671	-8.152	-1.871	-0.122	0.977	-0.671	0.305	2.027	7.119	1.27	0.244	4.822	2.197	2.584	8.746	-0.776	-0.854	-0.793	-1.465	1510069236
-8.831	-2.7	-2.244	2.808	-0.061	0.122	7.403	-1.794	2.237	-0.488	5.859	-0.122	7.989	4.959	2.512	-0.671	1.892	-0.916	-8.04	-2.255	-0.232	1.343	-0.061	0.427	1.796	7.797	1.339	0.061	4.272	2.319	2.6	8.735	-0.325	-0.916	-0.916	-0.977	1510069236
-9.272	-2.223	-2.635	2.625	-0.183	0.549	7.049	-2.036	2.462	-0.122	6.531	0.671	7.766	5.666	2.432	-0.732	2.991	-1.16	-8.825	-2.114	-0.543	1.709	-0.244	0.427	1.968	9.043	1.516	0.061	3.357	2.258	2.844	9.076	-0.341	-0.916	-1.282	-0.61	1510069236
-8.742	-2.165	-2.848	1.526	-0.61	0.244	6.253	-2.592	2.997	-0.183	4.089	0.854	7.247	6.605	3.121	-0.793	2.563	-1.587	-9.819	-1.357	-0.636	1.77	-0.61	0.732	3.207	9.862	2.664	0.122	2.93	1.77	2.541	9.186	-0.313	-1.221	-1.221	-0.488	1510069236
-8.729	-2.445	-2.518	0.061	-0.61	0.244	6.462	-3.193	3.71	-0.122	4.333	0.793	6.974	7.037	3.803	-0.916	2.93	-1.953	-10.789	-0.109	-0.912	1.892	-1.16	1.099	3.207	9.862	2.664	0.244	2.075	0.854	0.822	9.612	-0.431	-0.916	-0.793	-0.122	1510069236
-10.725	-3.701	-1.949	-0.305	-0.427	-0.305	5.9	-3.978	4.048	-0.244	2.38	0.671	6.685	7.222	3.947	-0.488	3.174	-1.953	-11.605	1.125	-0.127	1.526	-0.305	1.282	3.356	9.505	3.85	0.916	1.526	-0.183	0.822	9.612	-0.431	-1.465	-2.441	-0.183	1510069236
-11.014	-4.089	-1.599	1.16	-0.122	-1.221	6.58	-4.923	4.291	-0.793	1.892	0.61	5.987	6.932	4.261	0.183	1.465	-1.953	-12.488	2.602	0.165	-0.305	-2.38	0.854	3.454	8.887	4.651	0.488	0.732	-0.61	0.63	9.61	-0.173	-1.465	-3.296	0.061	1510069236
-9.635	-3.772	-1.554	0	-0.122	-1.953	6.353	-5.932	4.706	-1.282	-0.427	0.854	5.614	7.11	4.591	0.61	0.854	-2.197	-11.268	1.227	0.679	-0.854	-2.502	0.305	3.31	8.646	5.27	0.732	1.77	-0.854	-0.037	12.108	1.456	-1.648	-1.587	-0.549	1510069236
-9.186	-3.704	-0.997	-0.671	-0.122	-1.892	6.804	-7.119	4.25	-1.221	-2.258	1.343	5.728	7.656	4.595	0.916	1.648	-2.075	-10.121	1.038	1.469	-0.305	-2.014	0.244	2.446	9.119	4.215	0.549	2.197	-1.099	-0.037	12.108	1.456	-1.526	0.122	-0.793	1510069236
-9.095	-4.679	-0.939	-0.061	-0.183	-1.831	7.596	-7.3	3.25	-0.549	0.916	1.526	5.338	7.54	4.404	0.916	2.869	-1.953	-9.514	1.3	1.943	-0.366	-2.197	0.244	0.861	8.263	3.369	0.61	1.526	-0.916	-1.469	10.989	1.217	-1.282	-0.732	-1.282	1510069236
-8.25	-4.876	-0.861	0.366	-0.183	-1.648	6.383	-6.505	3.395	-0.916	1.221	1.526	4.697	7.279	4.139	1.038	2.441	-1.77	-9.161	1.189	2.18	-0.732	-2.197	0.061	0.371	7.936	3.204	1.221	0.916	-0.793	0.58	9.837	0.895	-0.732	-0.854	-1.16	1510069236
-7.965	-4.399	-1.018	0.061	0.183	-1.831	5.763	-6.32	3.205	-1.16	0.916	1.77	4.329	7.757	4.258	1.099	1.343	-1.587	-8.917	0.854	2.501	-0.793	-2.197	-0.061	0.767	8.254	3.241	1.587	0.916	-0.793	0.58	9.837	0.895	-0.549	-0.183	-1.221	1510069236
-8.436	-4.57	-1.142	-0.122	0	-1.77	5.869	-6.412	3.584	-1.282	1.831	1.587	4.124	8.397	4.332	1.16	0.122	-1.282	-8.562	0.616	2.921	-0.61	-2.075	-0.122	-0.306	9.333	2.694	1.404	1.343	-1.038	0.026	9.533	1.342	-0.244	0.854	-1.099	1510069236
-8.276	-5.102	-0.953	0.183	0.122	-1.221	5.608	-6.682	3.667	-1.16	1.404	1.099	4.152	8.961	4.327	1.282	0.61	-1.038	-8.265	0.366	3.236	-0.488	-1.77	-0.061	-0.306	9.333	2.694	1.099	0.854	-0.977	0.372	9.495	1.519	-0.183	0.183	-1.099	1510069236
-8.446	-5.175	-1.22	0.244	0.061	-1.038	5.942	-6.988	3.762	-0.732	1.465	0.793	3.719	9.426	4.457	1.16	1.526	-0.732	-8.184	0.248	3.563	-0.305	-1.282	-0.061	-0.38	9.88	2.523	0.916	0.427	-0.916	0.372	9.495	1.519	-0.427	-0.366	-1.099	1510069236
-8.326	-5.322	-1.186	0.061	0	-0.916	5.636	-6.966	4.003	-0.549	1.892	0.671	3.292	9.591	4.916	0.854	2.136	-0.793	-8.478	0.135	3.728	-0.122	-1.038	-0.061	-0.345	10.152	2.437	0.61	0.549	-0.916	0.157	9.778	1.276	-0.244	0.244	-0.977	1510069236
-8.197	-5.495	-1.144	0.183	0.183	-0.732	5.308	-7.181	4.395	-0.122	3.174	0.488	3.101	9.702	5.083	0.977	2.197	-0.793	-8.692	0.19	3.793	0	-0.854	0.061	-0.345	10.152	2.437	0.427	0.244	-0.977	0.057	9.757	1.611	-0.244	0.366	-0.854	1510069236
-8.163	-5.495	-1.219	0.244	0.122	-0.671	5.072	-7.13	4.517	-0.427	2.502	0.183	3.249	9.698	4.785	1.16	3.845	-0.732	-8.629	0.269	3.877	0.122	-0.793	0	-0.183	10.389	2.607	0.366	-0.061	-0.916	0.057	9.757	1.611	-0.366	-0.244	-0.732	1510069236
-7.942	-5.477	-1.29	0.244	0.061	-0.549	5.044	-6.93	4.565	-0.488	2.441	0.061	3.132	9.44	4.706	0.977	5.371	-0.549	-8.589	0.38	4.004	0.122	-0.61	0.061	0.364	10.028	2.638	0	-0.183	-0.793	-0.169	9.703	1.346	-0.366	-0.122	-0.671	1510069236
-7.93	-5.672	-1.32	0.183	0.305	-0.366	5.173	-6.818	4.938	-0.244	2.075	0	2.071	9.013	4.856	0.977	3.113	-0.366	-8.589	0.47	4.031	0.061	-0.549	0.061	0.364	10.028	2.638	-0.183	0.122	-0.732	-0.351	9.594	1.256	-0.183	-0.183	-0.549	1510069236
-8.092	-5.713	-1.406	0.427	0.122	-0.305	4.99	-6.383	5.345	-0.427	1.465	-0.183	2.601	9.524	5.914	0.122	2.38	0.061	-8.569	0.256	4.009	0.061	-0.427	-0.061	-0.151	9.67	2.604	-0.183	0.061	-0.732	-0.351	9.594	1.256	-0.183	-0.488	-0.305	1510069237
-7.934	-5.642	-1.467	0.366	0.061	-0.244	4.683	-6.575	5.419	-0.061	1.831	-0.183	1.952	9.21	5.733	0.183	1.282	0.122	-8.545	0.154	4.03	0.244	-0.305	-0.122	-0.077	9.844	2.507	-0.244	-0.488	-0.671	-0.408	9.804	1.366	0.061	-0.183	-0.244	1510069237
-8.046	-5.78	-1.512	0.305	0.061	-0.122	3.981	-6.454	5.845	0.244	0.916	-0.061	2.09	9.076	5.644	0.061	1.831	0.183	-8.648	0.163	3.984	0.305	-0.183	-0.183	-0.077	9.844	2.507	-0.305	-0.793	-0.366	-0.66	9.674	1.47	-0.122	-0.244	-0.183	1510069237
-8.055	-5.958	-1.465	0.488	0.061	0	4.627	-6.224	6.05	0.183	2.686	0	1.879	8.884	5.192	0.244	1.038	-0.122	-8.775	0.007	3.913	0.366	-0.122	-0.183	0.112	9.765	2.592	-0.488	-0.366	-0.366	-0.66	9.674	1.47	-0.061	-0.122	-0.122	1510069237
-7.747	-5.955	-1.334	0.61	0.183	0.122	4.394	-6.033	6.456	-0.244	2.319	0.061	1.925	8.829	5.082	-0.122	1.099	-0.183	-8.831	0.035	3.918	0.549	-0.183	-0.244	0.147	9.678	2.495	-0.305	-0.427	-0.244	-1.042	9.807	1.305	-0.061	-0.488	-0.122	1510069237
-7.465	-5.693	-1.39	0.488	0.488	0.244	3.851	-6.007	6.415	0	2.319	0.061	1.808	9.03	5.058	-0.305	0.061	-0.305	-8.714	0.093	3.919	0.854	-0.244	-0.244	-0.02	9.644	2.55	0	-0.366	-0.183	-1.321	9.557	1.126	-0.183	-0.671	-0.122	1510069237
-7.577	-5.869	-1.473	0.671	0.854	0.305	2.963	-5.943	6.13	-0.244	1.709	0.366	1.648	9.274	4.87	-0.549	0.061	-0.366	-8.448	0.157	3.981	1.221	-0.122	-0.244	-0.498	9.79	2.558	0.061	-0.671	-0.061	-1.321	9.557	1.126	0.061	-0.854	-0.122	1510069237
-7.852	-6.154	-1.617	1.038	1.099	0.366	2.809	-6.097	6.18	-0.427	0.732	0.61	0.785	9.975	4.748	-1.282	-1.587	-0.366	-8.635	0.053	3.996	1.404	0.427	-0.305	-2.53	10.271	2.437	-0.183	-0.549	-0.122	-1.968	9.679	0.671	0.061	-1.404	-0.122	1510069237
-8.11	-6.577	-1.975	1.526	1.16	0.427	3.082	-6.694	6.687	-0.061	-1.526	0.244	1.022	11.117	4.529	-2.38	-4.7	0.427	-8.991	-0.274	4.003	2.014	0.793	-0.366	-2.53	10.271	2.437	-0.244	-2.014	-0.488	-1.519	10.124	1.026	0.183	-2.197	-0.122	1510069237
-8.192	-6.869	-2.007	1.892	1.16	0.61	3.685	-7.184	6.667	0.671	-2.197	-0.61	1.913	11.811	4.057	-2.136	-6.47	1.587	-9.075	-0.596	3.828	2.502	0.977	-0.549	-3.72	10.678	2.519	-0.244	-4.517	-0.916	-1.519	10.124	1.026	0	-2.441	-0.061	1510069237
-8.045	-6.789	-1.937	2.502	1.221	0.916	4.925	-7.452	6.584	1.099	-1.16	-1.831	2.126	11.688	3.38	-1.16	-7.69	2.991	-9.001	-0.687	3.713	3.296	1.221	-0.916	-3.214	10.773	1.763	-1.221	-6.653	-1.16	-1.01	10.428	2.016	-0.183	-2.808	-0.122	1510069237
-7.679	-6.466	-1.891	3.052	1.343	1.099	5.351	-6.91	6.369	0.671	-0.854	-3.235	1.621	10.785	2.712	-0.061	-7.751	3.845	-9.095	-0.506	3.439	4.028	1.404	-1.16	-3.214	10.773	1.763	-1.648	-7.751	-1.648	-1.386	10.206	2.01	-0.793	-4.028	-0.061	1510069237
-7.235	-6.16	-1.945	3.418	1.953	1.221	6.242	-6.086	5.796	0.671	-0.854	-3.235	2.192	10.101	1.937	0.366	-6.104	2.747	-9.006	-0.297	3.112	4.578	1.343	-1.343	-2.616	10.424	0.999	-1.587	-8.789	-2.014	-1.386	10.206	2.01	-1.038	-4.15	-0.122	1510069237
-6.954	-5.852	-2.061	3.601	2.563	1.282	6.671	-4.996	5.002	-2.136	0.061	-4.517	2.117	9.3	1.09	0.244	-6.47	0.488	-8.959	-0.074	2.694	5.005	1.404	-1.465	-0.91	10.721	0.614	-1.587	-9.338	-2.441	-1.674	9.848	1.958	-0.916	-3.784	-0.122	1510069237
-7.031	-5.795	-2.181	3.784	3.052	1.465	7.244	-3.939	4.475	-4.028	0.854	-5.066	2.385	8.753	0.555	-0.427	-7.629	-2.258	-9.002	0.151	2.309	5.371	1.343	-1.587	-0.91	10.721	0.614	-1.77	-9.277	-2.686	-1.773	9.722	2.092	-1.221	-4.15	0	1510069237
-7.416	-5.868	-2.119	4.456	2.93	1.709	7.417	-3.432	3.805	-4.028	0.854	-5.066	3.144	8.685	0.303	-1.648	-8.24	-4.822	-9.258	0.246	1.879	5.859	1.343	-1.526	-0.584	10.415	0.603	-1.709	-8.85	-2.93	-1.773	9.722	2.092	-1.77	-5.31	0.061	1510069237
-7.805	-5.721	-2.022	5.249	2.869	1.953	7.624	-3.566	3.65	-6.287	3.723	-4.822	4.437	9.299	-0.095	-2.93	-7.996	-6.226	-9.514	0.366	1.511	6.042	1.343	-1.587	-0.867	9.883	0.607	-1.343	-8.667	-2.991	-1.628	9.599	1.657	-1.953	-5.92	0.366	1510069237
-7.742	-5.292	-1.878	5.554	2.991	2.197	7.49	-3.979	3.432	-6.348	4.272	-4.639	5.473	10.257	-1.007	-4.15	-8.362	-6.714	-9.71	0.461	1.042	6.47	1.099	-1.587	-1.13	9.616	0.561	-1.221	-8.85	-2.686	-0.501	8.898	1.221	-1.465	-6.287	0.427	1510069237
-7.957	-4.8	-1.767	5.493	2.747	2.136	7.718	-4.345	3.334	-6.165	5.066	-4.028	6.204	10.896	-1.651	-4.639	-9.521	-6.592	-9.664	0.773	0.733	6.653	1.16	-1.526	-0.93	9.789	0.713	-1.16	-9.033	-2.502	-0.501	8.898	1.221	-0.793	-7.202	0.366	1510069237
-8.116	-4.4	-1.561	5.493	2.808	2.075	7.429	-4.692	3.246	-6.165	5.066	-4.028	6.49	10.999	-2.254	-5.005	-9.338	-5.981	-9.58	1.053	0.489	6.653	1.099	-1.404	-0.487	9.729	0.892	-0.977	-9.033	-2.258	0.031	8.522	1.154	-0.061	-7.69	0.488	1510069237
-8.433	-4.337	-1.474	5.676	2.808	2.075	7.465	-5.056	3.211	-5.676	5.676	-3.723	6.316	10.811	-2.932	-4.761	-9.705	-5.432	-9.677	1.175	0.063	6.714	0.977	-1.282	-0.022	9.482	1.092	-0.977	-8.728	-1.953	2.04	8.285	1.346	0.854	-7.69	0.549	1510069237
-9.326	-3.813	-1.506	5.31	2.197	1.831	7.758	-5.454	3.408	-4.211	5.188	-3.113	6.413	10.44	-3.082	-4.15	-9.46	-4.578	-9.542	1.448	-0.236	6.531	0.977	-1.282	0.347	9.438	1.263	-1.038	-8.545	-1.831	2.04	8.285	1.346	2.258	-6.592	0.488	1510069237
-10.039	-3.933	-1.733	5.554	1.343	1.404	7.709	-5.686	3.316	-3.357	5.615	-2.808	6.18	9.889	-2.804	-3.113	-8.301	-3.723	-10.026	1.248	-0.518	6.226	1.282	-1.099	0.622	9.308	1.469	-1.099	-8.301	-1.892	1.586	9.177	1.645	2.808	-6.775	0	1510069237
-9.449	-3.38	-1.656	5.432	2.319	1.343	7.327	-5.797	3.055	-2.747	4.822	-2.197	5.809	9.679	-2.47	-2.258	-7.69	-3.235	-9.857	0.624	-0.888	6.165	0.793	-1.282	0.891	9.526	1.213	-1.16	-8.057	-1.892	5.426	10.819	2.586	1.038	-8.545	-0.061	1510069237
-9.79	-3.865	-1.939	4.089	2.563	0.916	6.882	-6.02	2.698	-2.197	4.456	-1.465	5.588	9.639	-2.18	-1.709	-8.057	-3.296	-10.223	0.366	-1.129	5.981	1.16	-1.099	1.132	9.854	0.837	-1.038	-7.751	-2.014	5.426	10.819	2.586	-0.916	-2.869	0	1510069237
-8.585	-4.034	-2.334	6.104	2.747	1.648	6.313	-6.08	2.344	-1.892	3.418	-0.916	5.801	9.8	-1.822	-1.404	-8.057	-3.296	-10.255	-0.214	-1.315	5.798	0.366	-0.732	1.487	10.164	0.504	-0.793	-7.568	-2.258	0.226	10.612	1.475	0.549	-4.028	-0.305	1510069238
-7.48	-3.122	-3.58	5.676	4.7	1.526	5.711	-6.173	2.131	-2.014	2.075	-0.366	6.114	9.948	-1.574	-1.282	-7.385	-3.296	-9.575	-1.224	-1.113	5.493	0.61	-0.732	1.56	10.391	0.031	-0.732	-7.568	-2.38	2.75	9.323	-1.619	1.77	-6.592	-0.366	1510069238
-9.13	-4.174	-4.875	4.517	3.845	1.709	5.375	-6.338	2.023	-2.258	2.075	0	6.282	9.924	-1.402	-1.16	-7.08	-3.235	-9.935	-2.33	-1.208	5.31	1.526	-0.793	0.681	10.548	-0.505	-0.854	-7.263	-2.319	2.318	9.722	-0.756	1.404	-3.357	-0.122	1510069238
-9.182	-3.429	-5.114	5.615	2.014	1.892	4.864	-6.371	1.81	-2.747	2.075	0.061	6.349	10.594	-1.335	-1.099	-7.08	-3.174	-10.907	-2.285	-1.732	5.981	0.61	-0.366	0.993	11.415	-0.681	-0.977	-6.47	-1.648	0.998	10.374	-1.462	0.61	-3.357	-0.305	1510069238
-8.571	-3.12	-4.961	5.066	3.479	1.77	4.297	-7.118	1.615	-3.601	1.16	0.427	6.507	11.329	-1.36	-1.343	-7.324	-3.113	-10.81	-2.135	-1.87	5.92	0.366	-0.305	0.993	11.415	-0.681	-0.671	-6.287	-1.77	0.147	10.45	-2.195	0.671	-3.235	-0.122	1510069238
-8.48	-2.85	-4.923	5.432	3.052	2.014	4.055	-8.416	1.615	-4.456	0.793	0.916	6.525	10.971	-1.407	-1.404	-7.812	-2.625	-10.257	-1.914	-1.829	5.92	0.122	-0.366	1.355	11.355	-0.322	-0.244	-6.287	-2.075	0.147	10.45	-2.195	0.488	-4.272	-0.549	1510069238
-8.567	-2.456	-4.922	5.127	3.296	2.014	4.286	-9.277	2.224	-5.432	2.075	1.038	6.849	10.084	-0.878	-0.977	-7.202	-1.892	-9.713	-1.565	-1.686	5.676	0.183	-0.366	1.227	10.537	-0.063	-0.427	-6.104	-1.77	0.809	10.228	-2.394	0.183	-4.089	-0.671	1510069238
-8.884	-2.303	-4.791	5.432	1.709	2.014	4.68	-9.349	2.818	-6.042	5.188	0.61	6.949	9.359	-0.231	-0.61	-5.493	-1.221	-9.373	-1.396	-1.584	5.432	0.122	-0.305	1.282	9.761	0.065	-0.671	-5.676	-1.465	1.836	9.629	-2.341	0.061	-4.7	-0.671	1510069238
-8.693	-2.073	-4.386	5.249	1.953	1.831	4.299	-9.128	2.738	-5.859	7.629	-0.427	6.462	8.929	0.109	-0.366	-4.761	-0.854	-9.238	-1.317	-1.576	5.066	0.366	-0.244	1.597	9.343	0.083	-0.732	-5.066	-1.16	1.836	9.629	-2.341	-0.122	-4.639	-0.793	1510069238
-8.967	-1.477	-4.107	5.127	1.587	1.648	3.348	-9.134	2.245	-5.005	8.301	-1.282	6.004	8.862	0.252	-0.305	-4.578	-0.671	-9.345	-1.261	-1.717	4.883	0.122	-0.122	1.775	9.264	0.086	-0.671	-4.395	-1.038	2.403	9.455	-2.027	-0.122	-4.578	-0.671	1510069238
-9.081	-0.925	-3.755	4.578	1.343	1.282	2.077	-9.071	1.656	-3.296	6.714	-1.892	5.761	8.951	0.384	-0.366	-4.333	-0.549	-9.311	-1.196	-1.797	4.639	0.183	0	1.792	9.344	0.142	-0.427	-4.089	-1.16	2.826	9.384	-1.414	-0.305	-4.089	-0.366	1510069238
-9.018	-0.425	-3.674	3.54	1.77	0.977	1.245	-8.703	1.585	-3.296	6.714	-1.892	5.514	9.19	0.434	-0.305	-4.089	-0.549	-9.184	-0.766	-1.816	4.395	0	0.061	1.979	9.606	0.395	-0.366	-3.662	-1.099	2.826	9.384	-1.414	-0.305	-3.662	-0.305	1510069238
-9.259	-0.556	-3.548	3.174	-0.122	0.732	1.018	-8.183	1.583	-2.258	2.319	-1.221	5.411	9.349	0.703	0.061	-3.601	-0.549	-9.02	-0.382	-1.686	3.601	0.122	0.305	2.358	9.951	0.708	-0.488	-3.418	-1.16	2.693	9.101	-1.489	-0.305	-2.93	-0.549	1510069238
-9.104	-0.735	-3.236	1.831	0.671	0.549	1.443	-7.827	1.791	-2.319	2.014	-0.61	5.602	9.204	1.284	0.61	-2.258	-0.549	-9	-0.425	-1.616	3.174	0.061	0.427	2.571	9.831	0.885	-0.61	-3.418	-1.221	2.405	8.89	-0.903	-0.305	-2.38	-0.61	1510069238
-9.116	-0.982	-2.692	1.648	-0.977	0.671	2.029	-7.696	1.854	-2.319	2.808	-0.122	5.857	9.264	2.262	0.977	-0.366	-0.671	-9.074	-0.097	-1.542	2.625	0.305	0.61	2.767	9.67	0.969	-0.977	-2.869	-0.916	2.405	8.89	-0.903	0.122	-2.014	-0.488	1510069238
-8.606	-1.012	-2.61	0.854	-0.305	0.671	2.178	-7.735	1.564	-1.953	3.418	0.061	5.754	9.531	2.946	0.916	1.221	-0.793	-9.014	0.315	-1.587	2.014	0.122	0.916	3.04	9.67	1.123	-1.16	-2.197	-0.671	1.604	9.068	-0.595	-0.244	-2.014	-0.732	1510069238
-9.5	-2.094	-3.388	0.61	0.977	0.061	1.975	-8.089	1.288	-1.404	2.563	0.061	5.078	9.673	2.917	0.732	0.916	-0.977	-9.659	0.24	-1.274	1.404	1.282	1.099	3.155	9.765	1.359	-1.16	-1.892	-0.488	1.052	9.472	-0.871	0.122	-1.892	-1.038	1510069238
-11.355	-3.926	-4.224	0.793	-0.854	0.305	1.902	-8.152	1.275	-0.854	1.282	0	4.588	10.267	3.057	0.366	-0.427	-1.221	-11.994	0.053	-1.379	1.343	0.244	1.221	3.079	10.068	1.895	-1.282	-1.587	-0.122	1.052	9.472	-0.871	0.183	-1.587	-1.16	1510069238
-10.953	-5.298	-3.699	0.977	-1.404	0.732	2.083	-8.491	1.061	-0.793	0.122	0.122	4.088	11.256	2.724	-0.366	-1.77	-1.038	-13.396	-0.27	-0.879	1.404	-0.671	1.221	2.579	10.607	2.417	-0.854	-1.404	-0.244	1.556	11.197	0.133	-0.854	-2.502	-0.671	1510069238
-9.739	-5.329	-1.863	2.625	-2.502	0.671	2.23	-10.084	0.41	-0.61	-1.526	0.671	3.959	11.783	1.857	-0.977	-2.808	-0.671	-11.999	-0.358	0.237	1.77	-2.441	1.038	1.767	11.09	3.377	-0.061	-0.305	-0.732	5.188	11.921	3.531	-2.014	-4.456	1.16	1510069238
-9.667	-3.908	-1.483	2.319	-0.671	-0.061	2.993	-11.809	0	-0.427	-2.563	1.404	4.088	10.692	1.294	-1.282	-2.075	0.61	-9.629	-0.099	1.628	2.075	-0.488	0.305	-0.225	10.006	4.411	-0.122	0.305	-0.671	5.188	11.921	3.531	-3.54	-5.188	4.456	1510069238
-10.233	-3.662	-1.875	1.038	0.122	-0.488	4.073	-11.334	0.507	-0.366	-1.282	1.404	2.999	10.312	1.075	-1.587	-0.549	2.197	-9.731	0.869	1.589	2.38	-0.061	0	-2.489	8.521	4.802	-0.427	0.549	-0.061	1.979	12.944	1.747	-2.197	-4.395	5.371	1510069238
-9.865	-4.616	-1.756	1.404	-0.916	-0.244	4.645	-9.954	1.079	-1.221	2.197	0.61	0.869	10.74	0.968	-1.831	-1.099	2.869	-10.464	1.535	1.108	2.014	-0.427	0.061	-2.493	8.772	4.601	-0.183	-0.793	-0.061	-1.105	11.453	0.026	-2.014	-5.737	3.967	1510069238
-8.501	-4.054	-0.989	1.526	-1.221	-0.183	4.496	-10.342	0.813	-1.038	4.822	-0.244	-0.09	10.783	1.293	-1.892	-3.113	1.953	-9.726	1.737	0.88	1.465	-0.549	0.061	-0.269	9.802	4.005	0.366	-1.343	-0.366	-1.105	11.453	0.026	0	-5.493	4.395	1510069238
-7.942	-3.152	-0.687	1.16	-0.732	-0.122	3.565	-10.802	0.193	0	4.7	-0.854	0.709	9.698	1.894	-1.282	-2.075	0.488	-9.071	1.47	0.891	1.282	-0.488	-0.183	0.971	9.619	3.974	0.183	-0.916	-0.366	1.497	10.765	0.88	0.305	-1.831	4.333	1510069238
-7.836	-3.124	-0.383	1.221	-0.61	0.061	2.589	-9.942	-0.063	0.977	2.075	-1.404	1.322	8.66	2.369	-0.671	-0.305	-0.366	-8.592	1.403	0.879	1.221	-0.366	-0.244	0.418	8.457	3.772	-0.122	-0.549	-0.122	0.748	8.363	0.615	0.244	2.258	3.54	1510069239
-7.745	-3.438	-0.066	1.038	-0.366	0.061	2.278	-8.68	0.026	1.16	-0.61	-2.014	1.333	8.254	1.967	-0.488	0.061	-0.671	-8.421	1.538	0.811	1.038	-0.183	-0.305	-0.138	7.636	3.653	-0.305	-0.549	0	0.748	8.363	0.615	0.366	4.089	2.747	1510069239
-7.489	-3.322	0.359	0.793	0.427	-0.061	-7.305	37.678	23.987	0.244	0.61	-0.854	1.343	8.333	1.554	-0.427	-0.916	-0.854	-8.953	1.751	0.608	0.854	-0.122	-0.305	-0.072	7.649	3.663	-0.183	-0.671	-0.122	-0.517	8.008	-0.008	0.671	2.93	1.648	1510069239
-7.93	-2.397	0.273	0.977	1.465	0.183	2.562	-7.943	-0.719	1.16	-0.427	-2.136	1.817	8.599	1.433	-0.061	-1.404	-1.099	-9.276	1.963	0.378	0.427	-0.488	-0.244	0.341	8.069	3.756	0.061	-0.549	-0.427	-1.388	7.354	-0.047	1.282	-1.038	1.099	1510069239
-8.518	-2.04	-0.63	0.122	2.075	0.244	2.458	-8.266	-0.583	0.732	-0.061	-1.465	2.553	8.978	1.614	0.61	-0.854	-1.465	-9.001	2.073	0.355	0	-0.183	-0.488	0.963	8.628	3.981	0.366	-0.427	-0.61	-1.388	7.354	-0.047	2.258	-4.944	0	1510069239
-9.537	-2.853	-0.767	-0.549	0.916	0.244	2.372	-8.667	-0.481	0.427	0.061	-0.61	3.402	9.141	2.131	1.099	0.732	-1.404	-9	2.005	0.348	-0.244	0.244	-0.61	1.099	8.866	4.066	0.305	-0.488	-0.427	1.692	7.973	0.443	1.953	-3.967	-1.526	1510069239
-9.79	-2.816	-0.215	0.061	0.793	0.488	2.509	-8.695	-0.287	0.244	0.244	0.122	3.772	9.001	2.472	1.16	1.648	-0.916	-9.301	1.524	0.358	-0.366	0.183	-0.732	0.629	8.48	3.918	0.244	-0.671	-0.305	7.759	9.074	-0.787	1.221	-1.282	-1.77	1510069239
-10.342	-2.448	-0.412	-0.488	0.671	0.488	2.562	-8.611	-0.032	0.061	0.61	0.488	3.668	9.021	2.436	1.038	1.16	-0.244	-9.15	1.019	0.246	-0.488	0.488	-1.038	0.457	8.313	3.911	0.61	-0.61	-0.244	7.759	9.074	-0.787	0.671	0.305	-1.099	1510069239
-10.031	-2.725	-0.877	0	0.305	0.549	2.565	-8.859	0.346	-0.122	0.793	0.977	3.63	9.525	2.464	0.793	0.061	0.305	-9.775	0.738	0.108	-0.488	0.854	-1.16	0.351	8.685	3.749	0.793	-0.549	0	7.027	9.144	-0.699	0.488	1.831	0	1510069239
-10.546	-4.103	-2.199	-1.343	0.427	-0.061	2.603	-9.052	0.817	-0.366	1.038	1.587	3.756	9.971	2.473	0.793	0.061	0.305	-9.997	0.54	0.099	-0.549	0.61	-1.16	0.354	9.211	3.32	0.854	-0.732	0.183	5.344	9.924	2.871	0.305	-1.099	-1.038	1510069239
-10.409	-5.601	-0.609	0.977	-2.136	0.366	2.621	-9.033	1.226	-0.549	0.977	2.075	3.781	10.135	2.272	0.427	-0.732	1.16	-11.36	-0.474	0.127	-0.732	0.977	-0.977	0.961	9.643	3.109	1.099	-0.854	0.061	5.344	9.924	2.871	-1.282	0.366	-2.258	1510069239
-8.293	-2.976	-1.103	0.61	2.502	0.244	2.596	-9.012	1.286	-0.732	0.488	2.319	3.674	10.665	1.858	0.366	-0.854	0.977	-11.358	-1.079	-0.041	-0.244	-0.977	-1.099	1.154	10.208	2.555	0.916	-0.061	0.122	7.005	11.815	-0.818	-1.831	2.075	0.488	1510069239
-8.971	-3.095	-2.943	-1.282	0.854	-0.793	2.664	-9.423	1.488	-0.793	0.183	2.38	3.579	11.305	1.291	0.244	-0.61	0.732	-9.939	-0.635	0.458	-0.488	-0.671	-0.916	1.236	11.111	2.237	0.977	0.793	-0.183	-1.58	9.562	-0.342	-0.427	0.793	0.244	1510069239
-9.001	-4.547	-3.508	-0.977	0.732	-1.099	2.955	-9.137	2.19	-0.671	0.671	2.258	3.606	10.647	0.968	0.366	0.122	0.671	-9.952	-1.336	0.864	-1.099	-0.305	-0.549	0.579	10.927	2.032	0.671	0.61	-0.183	-1.58	9.562	-0.342	0.427	-1.77	-0.916	1510069239
-8.78	-4.712	-3.167	-0.122	-0.305	-0.366	3.057	-8.495	2.474	-0.61	0.916	1.709	3.321	10.033	0.605	0.366	0.549	0.671	-10.249	-2.376	1.014	-0.854	-0.916	-0.61	-0.272	10.056	1.318	0	0.549	0.122	1.373	10.088	0.014	0.183	-0.427	-1.709	1510069239
-8.545	-4.051	-3.359	-0.671	0.671	-0.366	2.79	-8.771	2.097	-0.366	0.427	0.732	2.836	10.178	-0.013	0	0.061	0.183	-9.993	-2.503	1.059	-0.671	-0.671	-0.549	-0.524	10.011	0.918	-0.061	0.977	0.061	-0.083	9.775	-1.98	-0.488	1.465	-0.732	1510069239
-8.701	-4.042	-3.374	-0.427	0.488	-0.427	2.355	-9.455	1.849	0.061	-0.488	-0.305	2.835	10.506	-0.461	-0.305	-0.244	-0.488	-9.944	-2.493	0.858	-0.61	-0.977	-0.366	-0.641	10.541	0.955	0.244	1.404	-0.183	-0.083	9.775	-1.98	0.122	-0.366	-1.038	1510069239
-8.439	-3.742	-3.125	-0.488	0.854	-0.61	2.389	-9.426	2.021	0.305	-0.671	-0.977	3.149	10.344	-0.559	-0.183	-0.183	-0.793	-9.327	-2.565	0.955	-0.61	-0.977	-0.366	-0.886	10.613	0.938	0.549	0.977	-0.366	0.12	10.087	-1.52	0.366	-1.343	-1.587	1510069239
-8.265	-3.511	-2.985	-0.244	0.671	-0.732	2.415	-8.453	2.156	0.183	0.061	-1.343	3.415	9.762	-0.573	0.183	0	-0.671	-8.841	-2.454	1.145	-0.427	-0.793	-0.183	-0.896	10.069	1.098	0.305	0.488	-0.427	1.402	9.569	-1.014	0.244	0.671	-1.465	1510069239
-8.49	-3.553	-3.248	-0.122	0.427	-0.671	2.08	-7.632	2.03	0.122	0.549	-1.526	3.622	9.477	-0.496	0.427	0.549	-0.427	-8.823	-2.556	1.142	-0.427	-0.671	0	-0.798	9.618	1.177	-0.183	0.488	-0.366	1.402	9.569	-1.014	0.122	0.488	-1.465	1510069239
-8.818	-3.92	-3.498	-0.122	-0.305	-0.549	1.692	-7.434	1.733	0.061	0.305	-1.465	3.518	9.544	-0.36	0.427	0.854	-0.366	-9.056	-2.699	1.17	-0.305	-0.671	0.122	-0.834	9.507	1.115	-0.427	0.671	-0.427	1.473	9.481	-0.985	0.122	-0.305	-1.221	1510069239
-8.795	-3.948	-3	0	-0.122	-0.488	1.497	-7.691	1.406	0	-0.183	-1.221	3.281	9.814	-0.254	0.366	0.488	-0.488	-9.155	-2.905	1.231	0	-0.854	0.183	-0.961	9.685	0.991	-0.366	0.488	-0.488	1.75	9.551	-0.786	-0.122	-0.183	-0.977	1510069239
-8.916	-3.793	-2.85	0.427	-0.305	-0.305	1.568	-8.016	1.306	-0.305	-0.244	-0.916	3.308	10.058	-0.13	0.305	0	-0.61	-8.964	-2.885	1.287	0.305	-0.61	0.366	-1.069	9.938	0.995	-0.244	0.366	-0.488	1.75	9.551	-0.786	0	-0.122	-0.671	1510069239
-8.935	-3.714	-3.11	0.671	0.244	-0.061	1.771	-8.11	1.507	-0.854	0.366	-0.549	3.63	10.357	0.146	0.183	0.061	-0.549	-9.022	-2.574	1.323	0.488	-0.305	0.488	-1.171	10.143	1.249	-0.244	0.366	-0.427	1.841	9.7	-0.786	-0.061	-0.244	-0.671	1510069239
-8.996	-3.894	-3.248	0.854	-0.61	0.061	1.826	-8.235	1.638	-1.16	0.977	-0.244	3.633	10.578	0.304	0.122	0.122	-0.244	-9.331	-2.379	1.275	0.488	-0.183	0.671	-1.243	10.348	1.498	-0.549	0.122	-0.305	1.788	9.857	-1.074	0	-0.061	-0.549	1510069239
-8.935	-3.744	-2.985	0.732	-0.366	0.122	1.69	-8.526	1.513	-1.038	0.793	-0.061	3.476	10.718	0.62	0	0	-0.122	-9.412	-2.294	1.316	0.732	-0.183	0.732	-1.096	10.5	1.611	-0.732	-0.427	-0.244	1.788	9.857	-1.074	-0.427	-0.244	-0.244	1510069240
-8.701	-3.71	-2.65	0.61	-0.671	0.183	1.541	-8.64	1.373	-0.854	-0.061	0.061	3.232	10.672	0.81	-0.244	-0.122	-0.183	-9.856	-1.776	1.348	0.916	0.061	0.854	-0.773	10.509	1.579	-0.916	-0.549	-0.183	1.924	9.581	-1.099	-0.183	-0.305	0.122	1510069240
-8.739	-3.637	-2.985	0.305	-0.854	-0.183	1.806	-8.89	1.436	-0.916	-0.488	0.305	2.963	10.536	0.763	-0.488	-0.366	-0.366	-10.003	-0.847	1.449	0.671	-0.305	0.977	-0.492	10.374	1.873	-1.038	-0.244	-0.183	2.294	9.617	-0.928	-0.366	0.427	0.305	1510069240
-8.228	-4.375	-2.786	0	-1.404	-0.305	2.141	-9.241	1.45	-0.916	-0.305	0.671	2.836	10.109	0.871	-0.549	-0.366	-0.549	-9.46	-0.761	1.646	0.488	-0.427	0.916	-0.2	10.08	2.315	-0.854	-0.366	-0.366	2.294	9.617	-0.928	-0.183	0.61	0.305	1510069240
-8.716	-4.962	-2.151	0.488	-1.953	0.122	2.403	-9.333	1.244	-0.61	0.122	0.793	2.854	9.611	1.025	-0.549	-0.122	-0.61	-9.031	-0.786	1.918	0.488	-0.427	0.916	-0.488	9.453	2.427	-0.916	-0.427	-0.183	2.077	9.782	-0.451	-0.366	0.488	0.61	1510069240
-8.41	-4.67	-1.778	0.977	-1.587	0.122	2.379	-9.099	0.921	-0.366	0.061	0.488	2.702	9.314	0.981	-0.854	0	-0.427	-9.621	-0.462	1.901	0.793	0.061	0.671	-1.078	8.656	2.665	-1.038	0	0.061	2.365	9.658	0.299	-0.488	-0.366	1.343	1510069240
-8.501	-4.223	-1.503	0.61	-0.793	-0.183	2.385	-9.239	0.63	-0.305	-0.366	0.305	2.283	9.625	0.737	-1.221	-0.61	-0.244	-9.654	0.042	1.87	0.977	-0.305	0.427	-1.343	8.593	3.127	-0.61	0.122	0	3.473	10.775	0.737	-0.916	-1.221	2.136	1510069240
-9.059	-4.109	-0.767	0.305	-0.488	-0.183	2.546	-9.604	0.479	-0.244	-0.549	0.366	1.968	9.799	0.739	-1.16	-1.77	0	-9.745	0.727	1.82	0.977	-0.305	0.427	-1.251	8.945	3.517	-0.061	-0.061	-0.305	3.972	11.627	1.192	-0.977	0.122	3.906	1510069240
-9.97	-3.902	-0.567	0.244	-0.916	-0.305	2.785	-9.643	0.269	-0.061	-0.183	0.549	1.967	9.611	0.878	-0.854	-2.625	0.183	-9.942	1.23	1.794	0.427	-0.488	0.122	-0.993	8.988	3.845	0.305	-0.366	-0.549	-0.199	10.265	-1.292	-1.831	0.183	3.967	1510069240
-9.349	-4.064	-0.544	0	-1.038	-0.549	2.888	-9.607	0.075	0.061	0.183	0.549	2.395	9.522	1.11	-0.305	-1.953	0.061	-10.125	1.235	1.696	0.061	-0.61	-0.061	-0.378	9.065	3.921	0.366	-0.305	-0.488	-0.199	10.265	-1.292	-1.099	-0.732	2.991	1510069240
-8.352	-3.979	-0.086	-0.366	-0.427	-0.488	2.877	-9.774	-0.165	0.183	0.061	0.549	2.736	9.609	1.359	0.244	-0.061	-0.244	-9.702	1.032	1.648	-0.061	-0.61	-0.183	0.25	9.398	3.857	0.122	-0.122	-0.427	-0.628	9.259	-1.315	-0.122	0.183	1.16	1510069240
-7.831	-3.653	0.078	-0.488	0.061	-0.305	2.868	-9.588	-0.31	0.305	-0.183	0.244	2.656	9.484	1.513	0.61	1.099	-0.488	-9.219	1.144	1.714	-0.122	-0.488	-0.183	0.195	9.359	3.658	-0.061	0.427	-0.427	0.401	8.018	-0.297	0.122	0.122	0	1510069240
-7.882	-3.582	-0.261	-0.549	0.549	-0.427	2.799	-9.012	-0.115	0.244	-0.183	-0.183	2.492	9.022	1.485	0.671	0.977	-0.427	-9.068	1.352	1.89	-0.427	-0.427	-0.244	-0.321	8.783	3.58	0.061	0.61	-0.427	0.401	8.018	-0.297	0.916	0.366	-1.343	1510069240
-7.968	-3.626	-0.499	-1.038	1.221	-0.488	2.736	-8.637	0.03	0.244	0.061	-0.366	2.509	8.793	1.479	0.732	0.427	-0.244	-9.065	1.505	1.981	-0.793	-0.305	-0.366	-0.321	8.783	3.58	0.061	0.61	-0.427	1.401	8.628	0.354	0.671	2.319	-2.625	1510069240
-9.421	-4.857	-1.157	-1.282	1.648	-0.793	2.536	-8.786	-0.018	0.427	0.122	-0.305	2.763	9.13	1.485	0.854	0.61	-0.061	-9.55	1.394	2.074	-1.221	-0.244	-0.488	-0.321	8.783	3.58	0.061	0.61	-0.427	1.802	9.818	0.353	0.305	2.075	-2.686	1510069240
-10.058	-5.636	-1.125	0.366	-0.427	-0.427	2.289	-9.339	-0.227	0.732	-0.366	-0.183	2.918	9.75	1.438	1.038	1.099	0	-10.334	0.243	2.038	-1.526	-0.916	-0.61	-0.426	9.014	3.531	0.549	0.854	-0.183	1.802	9.818	0.353	0	-0.488	-2.563	1510069240
-8.696	-4.615	-1.148	0.122	0.122	0.061	2.159	-9.691	-0.437	0.732	-1.16	-0.244	2.92	10.411	1.336	0.916	1.404	0.061	-9.406	-0.963	2.18	-0.977	-0.488	-0.854	-0.733	9.7	3.068	0.488	0.854	-0.183	4.658	11.35	0.163	0.244	-1.892	-1.16	1510069240
-8.762	-3.914	-1.044	-1.038	0.366	-0.122	2.286	-9.414	-0.316	0.305	-1.221	-0.305	2.763	10.648	1.053	0.549	1.099	0.244	-9.183	-0.878	2.279	-0.549	-0.244	-0.793	-1.544	9.944	2.735	0.427	1.221	0	2.899	9.262	1.749	-0.427	-0.916	-0.183	1510069240
-9.263	-4.265	-1.493	-0.61	0.549	-0.366	2.547	-8.897	0.418	-0.305	0	-0.183	2.506	10.363	0.608	0.244	0.244	0.671	-9.414	-0.845	2.291	-0.549	-0.244	-0.793	-2.238	9.67	2.614	0.427	1.038	0.061	2.899	9.262	1.749	-0.671	1.038	-0.244	1510069240
-8.731	-4.613	-1.766	-0.427	0.183	-0.305	2.494	-8.431	0.999	-0.61	1.343	0.122	2.369	10.372	0.36	0.305	-0.366	0.793	-9.449	-1.103	2.249	-0.671	-0.305	-0.488	-2.165	9.666	2.498	0.671	0.366	0	1.676	9.29	-0.935	0.244	0	-1.16	1510069240
-8.417	-4.577	-1.919	-0.671	0.427	-0.244	2.296	-8.376	1.285	-0.488	2.014	0.549	2.509	10.543	0.42	0.549	-0.122	0.488	-9.262	-1.363	2.284	-0.671	-0.244	-0.549	-1.561	10.117	2.311	0.61	0	0	2.503	9.88	0.595	0.061	0.061	-1.038	1510069240
-8.696	-4.835	-2.086	-0.366	0.183	-0.061	1.916	-8.605	1.263	-0.183	1.343	0.732	2.717	10.408	0.501	0.61	0.61	0.244	-9.174	-1.674	2.365	-0.671	-0.244	-0.549	-1.165	10.328	1.983	0.244	0.122	0.061	2.503	9.88	0.595	0.244	1.16	-0.732	1510069240
-8.754	-4.944	-2.205	-0.122	0.122	0.122	1.698	-8.709	1.383	0	-0.183	0.488	2.754	10.172	0.586	0.427	0.854	0.061	-9.16	-2.065	2.381	-0.366	-0.122	-0.305	-1.197	10.018	1.775	0	0.305	0.061	1.747	9.548	-0.035	0.427	0	-0.549	1510069240
-8.748	-4.754	-2.28	0	0	0.122	2.05	-8.841	1.601	-0.061	-0.61	0.061	2.644	10.283	0.578	-0.061	0.244	-0.061	-9.281	-2.316	2.294	-0.122	-0.122	-0.305	-1.706	9.865	1.643	-0.122	0.244	0.061	2.263	10	0.039	0.305	-0.488	-0.366	1510069240
-8.579	-4.596	-2.271	0	0.061	0	2.357	-8.998	1.616	0.061	0.244	-0.183	2.645	10.417	0.4	-0.488	-0.732	-0.122	-9.263	-2.201	2.297	-0.122	-0.122	-0.305	-2.164	9.893	1.487	0.122	-0.122	0.122	2.263	10	0.039	0.122	0.122	-0.244	1510069240
-8.61	-4.657	-2.353	0.122	0.061	0.061	2.128	-8.853	1.653	0.122	0.61	-0.305	2.885	10.356	0.187	-0.61	-1.16	-0.183	-9.274	-2.062	2.29	0.183	-0.061	-0.061	-1.871	10.045	1.53	0.244	-0.366	0.122	1.492	9.798	-0.243	0.366	0	-0.061	1510069241
-8.583	-4.657	-2.417	0.061	-0.061	0	1.878	-8.585	1.629	0.122	0.244	-0.305	3.126	10.177	0.074	-0.549	-0.977	-0.183	-9.302	-1.958	2.318	0.183	0	0	-1.315	10.075	1.633	0.061	-0.427	0	1.034	9.817	-0.596	0.244	-0.488	-0.244	1510069241
-8.396	-4.703	-2.42	0.061	0.061	-0.061	1.899	-8.544	1.576	0.183	0.122	-0.305	3.228	10.038	-0.011	-0.427	-0.366	-0.244	-9.386	-1.877	2.338	0.183	0	0	-1.199	9.981	1.681	-0.183	-0.305	-0.061	1.034	9.817	-0.596	0.427	0.061	-0.366	1510069241
-8.295	-4.734	-2.308	0.183	0.122	-0.061	1.906	-8.632	1.358	0.366	-0.061	-0.305	3.09	9.975	-0.047	-0.305	-0.183	-0.305	-9.424	-1.755	2.329	0.244	-0.183	0.061	-1.22	9.889	1.656	-0.244	-0.244	-0.061	0.846	9.896	-0.483	0.427	0.061	-0.488	1510069241
-8.32	-4.636	-2.326	0.366	0.244	-0.061	1.937	-8.747	1.148	0.366	-0.305	-0.427	3.003	9.904	-0.044	-0.244	-0.427	-0.305	-9.371	-1.61	2.36	0.305	-0.244	0.061	-1.196	9.823	1.778	-0.244	-0.122	-0.183	0.841	9.807	-0.618	0.427	-0.183	-0.427	1510069241
-8.349	-4.533	-2.395	0.305	0.244	-0.183	1.991	-8.784	0.91	0.305	-0.305	-0.549	3.051	9.784	0.02	-0.244	-0.427	-0.305	-9.27	-1.537	2.412	0.305	-0.244	0.061	-1.284	9.672	1.852	-0.183	-0.122	-0.305	1.085	9.831	-0.756	0.061	-0.244	-0.366	1510069241
-8.538	-4.497	-2.355	0.244	0.061	-0.183	2.038	-8.814	0.746	0.183	-0.061	-0.549	3.04	9.72	0.136	-0.183	-0.427	-0.183	-9.21	-1.452	2.436	0.305	-0.305	0	-1.395	9.502	1.919	-0.183	-0.183	-0.244	1.127	9.72	-0.73	0.122	-0.244	-0.244	1510069241
-8.514	-4.607	-2.283	0.244	0.122	-0.244	1.976	-8.806	0.65	0	0.122	-0.549	2.924	9.684	0.153	-0.183	-0.549	-0.183	-9.199	-1.519	2.464	0.366	-0.183	-0.061	-1.456	9.366	1.987	-0.122	-0.244	-0.305	1.201	9.728	-0.736	0	-0.244	-0.183	1510069241
-8.564	-4.771	-2.242	0.183	0.061	-0.305	1.848	-8.821	0.563	-0.122	0.061	-0.427	2.866	9.753	0.11	-0.122	-0.61	-0.183	-9.453	-1.445	2.418	0.366	-0.183	-0.061	-1.504	9.393	2.001	-0.061	-0.244	-0.305	1.117	9.743	-0.797	0.061	-0.305	-0.183	1510069241
-8.385	-4.786	-2.174	0.183	0.122	-0.366	1.869	-8.861	0.578	-0.366	0.061	-0.183	2.806	9.884	-0.006	0	-0.549	-0.244	-9.555	-1.286	2.403	0.427	-0.244	-0.061	-1.392	9.569	1.974	0	-0.244	-0.305	0.798	9.816	-0.757	0.122	-0.183	-0.244	1510069241
-8.323	-4.884	-2.073	0.183	0.122	-0.488	1.913	-8.879	0.713	-0.61	0.366	0.061	2.761	9.799	-0.047	0.244	-0.488	-0.305	-9.505	-1.152	2.372	0.366	-0.488	-0.061	-1.16	9.71	2.104	0.061	-0.244	-0.549	0.591	9.855	-0.583	0.122	-0.366	-0.305	1510069241
-8.281	-4.908	-1.994	0.305	0.122	-0.549	1.846	-8.784	0.836	-0.671	0.488	0.183	2.753	9.639	-0.001	0.488	-0.183	-0.427	-9.447	-1.067	2.4	0.366	-0.488	-0.061	-1.012	9.568	2.152	0	-0.122	-0.671	0.591	9.855	-0.583	0	-0.427	-0.305	1510069241
-8.351	-4.746	-1.87	0.305	0	-0.61	1.751	-8.589	0.861	-0.61	0.244	0.305	2.668	9.593	0.087	0.671	0	-0.488	-9.295	-0.985	2.567	0.305	-0.916	-0.061	-1.032	9.393	2.184	-0.061	0.061	-0.793	0.721	9.802	-0.622	-0.061	-0.549	-0.244	1510069241
-8.367	-4.733	-1.84	0.244	-0.061	-0.61	1.73	-8.486	0.828	-0.549	0.061	0.427	2.626	9.665	0.223	0.793	0.061	-0.61	-9.085	-0.938	2.753	0.183	-0.916	-0.061	-1.181	9.35	2.216	0	0.183	-0.916	1.02	9.811	-0.617	0	-0.488	-0.122	1510069241
-8.503	-4.821	-1.882	0.183	0.061	-0.549	1.84	-8.635	0.737	-0.61	0.061	0.671	2.689	9.872	0.328	0.793	0.244	-0.61	-9.07	-1	2.987	0.183	-0.916	-0.061	-1.504	9.379	2.22	0.061	0.305	-0.854	0.949	9.743	-0.518	-0.183	-0.671	-0.122	1510069241
-8.608	-4.935	-1.876	0.244	0.061	-0.305	1.912	-8.934	0.591	-0.61	0	0.793	2.702	10.197	0.388	0.732	0.366	-0.549	-9.101	-1.043	3.164	0.183	-0.793	0	-1.859	9.557	2.23	0	0.305	-0.732	1.251	9.617	-0.689	-0.122	-0.671	-0.183	1510069241
-8.624	-4.864	-1.882	0.183	0.061	-0.183	2.043	-9.301	0.494	-0.61	-0.183	0.793	2.653	10.524	0.429	0.61	0.305	-0.427	-9.055	-1.072	3.313	0.122	-0.61	-0.061	-2.076	9.81	2.304	0.061	0.244	-0.671	1.48	9.747	-0.815	-0.061	-0.427	-0.061	1510069241
-8.6	-4.795	-1.878	0.122	0.122	-0.122	2.213	-9.572	0.537	-0.61	-0.122	0.732	2.677	10.655	0.529	0.488	0.244	-0.366	-8.898	-1.042	3.415	0.122	-0.61	-0.061	-2.257	10.009	2.352	0	0.183	-0.488	1.4	9.82	-0.869	-0.061	-0.366	0	1510069241
-8.63	-4.833	-1.893	0.061	-0.061	-0.061	2.334	-9.6	0.707	-0.549	0.061	0.61	2.632	10.574	0.622	0.305	0.183	-0.183	-8.853	-0.983	3.499	0.122	-0.366	-0.061	-2.44	9.944	2.299	-0.061	-0.061	-0.305	1.321	9.737	-0.793	-0.061	-0.366	0	1510069241
-8.567	-4.908	-1.887	-0.061	-0.061	0.061	2.293	-9.471	0.817	-0.366	0	0.305	2.534	10.422	0.639	0	0	-0.061	-8.854	-0.969	3.516	0.061	0.061	0	-2.479	9.755	2.245	-0.061	-0.183	-0.122	1.445	9.775	-0.78	-0.061	-0.183	-0.061	1510069241
-8.496	-4.998	-1.881	-0.061	0	0.122	2.296	-9.43	0.889	-0.061	-0.122	0.061	2.548	10.375	0.591	-0.244	-0.122	-0.061	-8.923	-0.967	3.504	0.061	0.061	0	-2.306	9.704	2.217	-0.061	-0.183	0.061	1.471	9.74	-0.853	-0.061	0	0.061	1510069241
-8.518	-5.032	-1.875	-0.061	-0.061	0.183	2.281	-9.451	0.865	0.183	-0.244	-0.183	2.633	10.393	0.499	-0.427	-0.061	0	-8.905	-1.004	3.491	0	0.244	0	-2.2	9.768	2.214	-0.061	-0.122	0.244	1.253	9.767	-0.684	-0.061	0	0.061	1510069241
-8.463	-5.023	-1.896	-0.061	-0.061	0.244	2.266	-9.394	0.818	0.305	-0.305	-0.427	2.698	10.377	0.386	-0.488	0	0.061	-8.902	-1.091	3.454	-0.061	0.366	0	-2.162	9.822	2.206	-0.061	-0.122	0.366	1.199	9.783	-0.764	-0.061	-0.061	0.061	1510069241
-8.449	-4.925	-1.882	-0.061	0.061	0.366	2.287	-9.301	0.745	0.366	-0.122	-0.549	2.726	10.385	0.3	-0.61	0.061	0.122	-8.853	-1.14	3.352	-0.122	0.488	0	-2.231	9.798	2.204	-0.122	-0.061	0.549	1.081	9.813	-0.638	-0.122	0.061	0.061	1510069241
-8.594	-4.871	-1.918	-0.061	0	0.427	2.222	-9.219	0.697	0.427	0.061	-0.671	2.793	10.42	0.206	-0.671	0	0.305	-8.921	-1.126	3.229	-0.061	0.732	0.061	-2.317	9.835	2.192	-0.061	-0.122	0.732	1.09	9.75	-0.683	-0.122	-0.061	0	1510069241
-8.491	-4.786	-1.89	-0.122	0	0.488	2.121	-9.213	0.621	0.427	0.061	-0.732	2.866	10.427	0.118	-0.671	-0.061	0.549	-9.085	-1.133	3.019	-0.061	1.038	0.061	-2.292	9.828	2.25	-0.061	-0.305	0.854	1.145	9.783	-0.742	-0.122	0	0.061	1510069242
-8.491	-4.741	-1.937	-0.244	0.183	0.488	2.016	-9.313	0.532	0.488	-0.122	-0.793	2.918	10.319	0.139	-0.671	0.061	0.732	-9.122	-1.031	2.801	-0.061	1.038	0.061	-2.105	9.808	2.262	-0.061	-0.366	0.916	1.048	9.822	-0.706	-0.122	0.061	0	1510069242
-8.599	-4.707	-2.012	-0.244	0.122	0.549	2.024	-9.244	0.615	0.427	0	-0.732	2.854	10.221	0.209	-0.61	0.122	0.793	-9.1	-0.956	2.667	0	1.16	0.061	-1.769	9.781	2.269	-0.061	-0.427	0.977	0.883	9.75	-0.617	-0.183	0.183	-0.061	1510069242
-8.623	-4.669	-2.114	-0.244	0.122	0.671	1.956	-9.17	0.736	0.488	0	-0.61	2.86	10.155	0.317	-0.549	0.366	0.732	-9.118	-1.042	2.445	-0.061	1.282	0.061	-1.592	9.778	2.202	-0.061	-0.488	1.099	0.949	9.781	-0.688	-0.183	0.061	-0.122	1510069242
-8.644	-4.605	-2.073	-0.244	0.183	0.732	1.896	-9.124	0.732	0.671	-0.305	-0.61	2.889	10.177	0.449	-0.61	0.488	0.671	-9.246	-1.043	2.212	-0.122	1.526	0.061	-1.485	9.723	2.198	0	-0.549	1.221	0.947	9.783	-0.726	-0.244	0.183	-0.183	1510069242
-8.683	-4.485	-2.196	-0.305	0.183	0.793	1.94	-9.051	0.812	0.671	-0.488	-0.671	2.921	10.245	0.56	-0.671	0.366	0.732	-9.329	-1.075	1.937	-0.122	1.648	0.061	-1.314	9.802	2.192	0	-0.61	1.282	0.953	9.816	-0.638	-0.244	0.244	-0.183	1510069242
-8.722	-4.41	-2.239	-0.305	0.122	0.854	1.958	-8.985	0.861	0.61	-0.549	-0.732	2.957	10.223	0.663	-0.732	0.244	0.732	-9.394	-1.069	1.699	-0.183	1.831	0.122	-1.166	9.86	2.207	-0.061	-0.732	1.282	1.014	9.841	-0.595	-0.427	0.061	-0.183	1510069242
-8.684	-4.274	-2.272	-0.366	0.183	0.916	2.044	-8.892	0.819	0.61	-0.427	-0.732	2.914	10.085	0.739	-0.732	0.183	0.793	-9.426	-0.979	1.432	-0.183	1.709	0.122	-0.924	9.787	2.206	-0.061	-0.854	1.221	1.09	9.85	-0.518	-0.183	0.305	-0.061	1510069242
-8.751	-4.143	-2.385	-0.427	0.061	0.977	1.986	-8.702	0.794	0.732	-0.427	-0.732	2.914	10.085	0.739	-0.732	0.183	0.793	-9.426	-0.979	1.432	-0.244	1.953	0.183	-0.725	9.609	2.222	-0.122	-0.916	1.282	0.955	9.789	-0.49	-0.305	0.183	-0.061	1510069242
-8.769	-3.996	-2.382	-0.488	0	0.977	2.042	-8.62	1.02	0.671	-0.549	-0.488	2.985	9.857	0.973	-0.793	0.183	0.61	-9.516	-0.915	0.745	-0.244	1.953	0.183	-0.531	9.546	2.202	-0.122	-0.977	1.282	0.944	9.79	-0.365	-0.244	0.183	0	1510069242
-8.728	-3.937	-2.401	-0.488	0	0.977	2.174	-8.563	1.044	0.549	-0.488	-0.305	3.047	9.753	1.072	-0.793	0.061	0.549	-9.572	-0.915	0.431	-0.305	1.953	0.183	-0.227	9.521	2.223	0	-1.038	1.282	0.857	9.783	-0.371	-0.488	0.305	-0.061	1510069242
-8.713	-3.872	-2.424	-0.427	-0.061	0.916	2.377	-8.563	1.184	0.61	-0.366	-0.183	3.211	9.711	1.177	-0.793	0.061	0.488	-9.7	-0.896	0.056	-0.366	1.953	0.183	0.096	9.509	2.23	-0.122	-1.038	1.221	0.834	9.753	-0.294	-0.366	0.305	-0.061	1510069242
-8.752	-3.723	-2.445	-0.427	-0.122	0.854	2.399	-8.479	1.37	0.549	-0.305	-0.061	3.275	9.574	1.298	-0.793	0.061	0.488	-9.756	-0.827	-0.281	-0.305	1.831	0.183	0.383	9.465	2.23	-0.183	-0.977	1.16	0.816	9.745	-0.177	-0.244	0.366	0	1510069242
-8.845	-3.578	-2.478	-0.366	-0.183	0.793	2.491	-8.414	1.424	0.488	-0.305	0.122	3.326	9.509	1.432	-0.732	0.183	0.305	-9.737	-0.818	-0.54	-0.366	1.587	0.183	0.724	9.402	2.208	-0.183	-0.977	1.038	0.696	9.833	-0.051	-0.305	0.244	0.061	1510069242
-8.848	-3.42	-2.504	-0.366	-0.122	0.732	2.616	-8.417	1.505	0.488	-0.183	0.427	3.326	9.509	1.432	-0.732	0.183	0.305	-9.737	-0.818	-0.54	-0.305	1.526	0.122	0.922	9.378	2.188	-0.183	-0.854	1.038	0.735	9.761	-0.075	-0.366	0	0.122	1510069242
-8.891	-3.236	-2.518	-0.488	0	0.671	2.61	-8.471	1.577	0.549	-0.244	0.488	3.549	9.403	1.658	-0.732	0.183	0.122	-9.782	-0.79	-0.816	-0.305	1.404	0.122	1.074	9.318	2.23	-0.122	-0.793	0.977	0.644	9.823	-0.132	-0.305	0.183	0.122	1510069242
-8.991	-3.31	-2.562	-0.488	-0.061	0.61	2.669	-8.465	1.672	0.488	-0.305	0.427	3.698	9.351	1.785	-0.732	0.122	0.061	-9.788	-0.689	-1.042	-0.305	1.221	0.122	1.305	9.264	2.244	-0.061	-0.732	0.854	0.523	9.758	-0.128	-0.183	0.305	0.061	1510069242
-9.059	-3.261	-2.509	-0.427	-0.061	0.549	2.829	-8.513	1.581	0.366	-0.305	0.488	3.759	9.359	1.815	-0.61	0.061	0.061	-9.927	-0.709	-1.522	-0.366	1.099	0.061	1.517	9.301	2.163	-0.183	-0.671	0.854	0.433	9.847	-0.072	-0.183	0.305	0	1510069242
-9.095	-3.138	-2.556	-0.366	-0.122	0.366	2.956	-8.57	1.595	0.305	-0.244	0.427	3.878	9.299	1.887	-0.549	0.122	0	-10.001	-0.802	-1.7	-0.366	0.916	0.061	1.753	9.295	2.158	-0.061	-0.61	0.671	0.499	9.875	0.055	-0.122	0.305	0	1510069242
-9.174	-3.062	-2.568	-0.244	-0.122	0.305	2.968	-8.678	1.724	0.183	-0.183	0.244	3.948	9.332	1.921	-0.427	0.122	-0.061	-10.125	-0.77	-1.875	-0.244	0.732	0	1.893	9.326	2.109	-0.061	-0.427	0.61	0.703	9.941	0.142	-0.183	0.183	0	1510069242
-9.132	-3	-2.564	-0.305	-0.061	0.244	2.957	-8.677	1.621	0.061	-0.549	0.061	4.037	9.428	1.925	-0.366	0.183	-0.061	-10	-0.682	-1.912	-0.244	0.549	0	2.016	9.409	2.113	0.061	-0.244	0.488	0.729	9.975	0.17	-0.244	0.122	0.122	1510069242
-9.156	-2.895	-2.543	-0.366	-0.122	0.183	3.047	-8.66	1.628	0.122	-0.366	-0.061	4.063	9.384	1.971	-0.244	0.122	0	-9.904	-0.608	-1.938	-0.183	0.244	0	2.15	9.461	2.123	0.061	-0.183	0.366	0.725	9.916	0.144	-0.183	0.061	0.183	1510069242
-9.178	-2.786	-2.507	-0.305	-0.122	0.122	2.992	-8.579	1.737	0.183	-0.244	-0.183	4.127	9.299	2.096	-0.061	0.244	0	-9.877	-0.676	-1.924	-0.244	0.183	0	2.176	9.362	2.134	0	-0.061	0.305	0.459	9.967	0.13	-0.183	0.061	0.122	1510069242
-9.126	-2.724	-2.451	-0.305	-0.061	0.061	2.848	-8.509	1.832	0.183	-0.305	-0.244	4.127	9.299	2.096	-0.061	0.244	0	-9.877	-0.676	-1.924	-0.244	0.061	-0.061	2.16	9.302	2.099	0	0.122	0.305	0.559	9.905	0.104	-0.061	-0.061	0.122	1510069242
-9.231	-2.669	-2.511	-0.244	-0.061	0	2.897	-8.525	1.832	0.122	-0.305	-0.305	3.978	9.388	2.155	0.122	0.488	0	-9.877	-0.642	-1.952	-0.244	-0.122	0	2.25	9.391	2.08	0	0.244	0.183	0.78	9.865	0.062	0	0.061	0.061	1510069242
-9.244	-2.639	-2.503	-0.244	-0.061	0	2.814	-8.465	1.985	-0.061	-0.183	-0.305	3.962	9.4	2.224	0.183	0.488	0	-9.749	-0.662	-1.845	-0.244	-0.244	0	2.308	9.409	2.119	0.061	0.305	0.122	0.909	9.88	0.16	0	0.183	0.061	1510069243
-9.254	-2.535	-2.468	-0.244	-0.061	0.061	2.832	-8.502	1.981	-0.244	0.061	-0.244	3.962	9.393	2.273	0.244	0.732	0.061	-9.725	-0.654	-1.836	-0.244	-0.244	0	2.143	9.307	2.141	0.061	0.427	0.122	0.867	9.868	0.156	-0.061	0	0.061	1510069243
-9.296	-2.487	-2.523	-0.244	0	0	2.876	-8.527	1.81	-0.366	0	-0.183	3.732	9.513	2.208	0.183	0.549	0.122	-9.688	-0.691	-1.882	-0.244	-0.183	0	1.98	9.348	2.153	0	0.427	0.183	0.995	9.884	0.142	-0.122	0.061	0.061	1510069243
-9.296	-2.498	-2.535	-0.183	-0.122	0	2.815	-8.607	1.584	-0.061	-0.061	0	3.616	9.591	2.205	0.122	0.305	0.122	-9.583	-0.792	-1.756	-0.244	-0.244	0	2.003	9.44	2.168	0.061	0.305	0.122	0.999	9.85	0.087	-0.061	-0.061	0.061	1510069243
-9.333	-2.478	-2.57	-0.183	-0.122	0.061	2.704	-8.586	1.621	0.305	-0.183	-0.061	3.565	9.54	2.289	0.122	0.244	0.122	-9.831	-0.829	-1.809	-0.244	-0.183	0	1.932	9.417	2.084	-0.061	0.183	0.061	1.101	9.848	0.077	-0.061	-0.061	0.061	1510069243
-9.335	-2.478	-2.625	-0.122	0	0.122	2.558	-8.512	1.864	0.183	-0.183	-0.183	3.565	9.667	2.344	0.061	0.244	-0.061	-9.75	-0.725	-1.794	-0.122	-0.244	0.061	2.009	9.453	2.114	-0.061	0.244	0.061	1.171	9.879	0.11	-0.061	0.122	0.122	1510069243
-9.359	-2.452	-2.611	-0.061	-0.183	0.122	2.664	-8.628	2.054	-0.122	-0.122	-0.061	3.585	9.662	2.376	0	0.244	-0.122	-9.593	-0.809	-1.756	-0.122	-0.366	0.061	2.163	9.58	2.126	-0.061	0.244	0.061	1.189	9.847	0.104	-0.061	-0.061	0.183	1510069243
-9.262	-2.32	-2.529	-0.061	-0.122	0.122	2.774	-8.539	1.976	-0.305	0.305	0	3.634	9.49	2.491	0	0.305	-0.122	-9.642	-0.885	-1.635	-0.183	-0.305	0.061	2.022	9.384	2.099	-0.122	0.061	0.061	1.177	9.877	0.135	-0.183	-0.183	0.183	1510069243
-9.325	-2.324	-2.512	-0.061	-0.122	0.122	2.638	-8.448	1.897	-0.244	0.122	-0.061	3.514	9.476	2.384	0	0.305	-0.122	-9.642	-0.885	-1.635	-0.061	-0.122	0.061	1.955	9.243	2.132	-0.244	0.183	0.122	1.385	9.786	0.083	-0.122	-0.061	0.183	1510069243
-9.336	-2.385	-2.548	0	-0.061	0.183	2.637	-8.561	1.96	-0.183	-0.122	0	3.565	9.622	2.378	-0.122	0.122	-0.183	-9.685	-0.648	-1.707	0.061	-0.366	0.122	2.076	9.368	2.208	-0.122	0.122	0.061	1.286	9.833	0.136	-0.183	0.061	0.244	1510069243
-9.332	-2.302	-2.482	0	-0.183	0.183	2.767	-8.685	2.032	-0.183	-0.122	0	3.695	9.556	2.42	-0.183	-0.122	-0.244	-9.591	-0.662	-1.571	0	-0.305	0.061	2.114	9.452	2.216	-0.183	0	0	1.193	9.823	0.159	-0.244	-0.244	0.244	1510069243
-9.335	-2.158	-2.427	0	0	0.183	2.761	-8.619	2.023	-0.122	-0.122	0.061	3.711	9.379	2.377	-0.244	0	-0.244	-9.802	-0.603	-1.59	0	-0.183	0.061	2.078	9.225	2.265	-0.183	-0.061	0.061	1.372	9.807	0.206	-0.244	-0.183	0.305	1510069243
-9.298	-2.2	-2.432	0.122	0.122	0.183	2.945	-8.574	1.955	-0.122	0.122	0	3.667	9.47	2.333	-0.244	0	-0.244	-9.732	-0.548	-1.616	0.122	-0.183	0.061	2.135	9.223	2.317	-0.183	0	0.061	1.416	9.811	0.201	-0.244	-0.122	0.305	1510069243
-9.329	-2.178	-2.456	0.061	0.122	0.183	2.821	-8.673	2.041	-0.244	0	0	3.688	9.518	2.29	-0.244	-0.183	-0.244	-9.671	-0.572	-1.596	0.122	-0.183	0.061	2.201	9.348	2.324	-0.061	-0.061	0	1.367	9.829	0.145	-0.244	-0.244	0.244	1510069243
-9.388	-2.053	-2.397	0.122	0.061	0.122	2.975	-8.603	1.861	-0.305	0.061	0	3.7	9.374	2.347	-0.122	-0.122	-0.122	-9.688	-0.553	-1.56	0.122	-0.122	0.061	2.155	9.281	2.321	-0.122	-0.183	0	1.54	9.781	0.28	-0.305	-0.244	0.244	1510069243
-9.366	-2.067	-2.415	0.122	0.061	0.061	3.024	-8.509	1.549	-0.061	0.061	0	3.651	9.35	2.394	-0.122	-0.122	-0.122	-9.721	-0.476	-1.56	0.122	-0.122	0.061	2.178	9.15	2.363	-0.122	-0.122	0	1.627	9.812	0.366	-0.305	-0.244	0.305	1510069243
-9.341	-2.036	-2.413	0.122	0.061	0.122	2.913	-8.55	1.599	0.305	-0.183	0.122	3.591	9.418	2.405	-0.122	-0.183	-0.122	-9.721	-0.476	-1.56	0.183	-0.122	0.061	2.223	9.207	2.377	-0.122	-0.122	-0.061	1.541	9.783	0.321	-0.305	-0.305	0.244	1510069243
-9.388	-1.971	-2.4	0.061	0	0.061	2.853	-8.606	1.779	0.366	0	0	3.596	9.415	2.449	0	-0.183	-0.122	-9.67	-0.384	-1.548	0.122	-0.061	0	2.265	9.251	2.407	-0.061	-0.183	-0.061	1.617	9.781	0.343	-0.244	-0.366	0.244	1510069243
-9.51	-1.966	-2.31	0.061	-0.122	0.061	2.818	-8.585	1.937	0.122	-0.305	-0.183	3.604	9.345	2.53	0	-0.183	-0.122	-9.679	-0.257	-1.528	0.122	0	0	2.326	9.174	2.474	-0.122	-0.244	-0.061	1.847	9.7	0.568	-0.305	-0.244	0.244	1510069243
-9.502	-1.971	-2.216	0.061	-0.122	0.061	2.884	-8.556	1.812	-0.122	-0.122	-0.305	3.584	9.355	2.607	0.061	-0.122	-0.061	-9.679	-0.257	-1.528	0.061	0.061	0	2.321	9.105	2.506	-0.061	-0.183	-0.061	1.836	9.792	0.523	-0.366	-0.488	0.244	1510069243
-9.481	-1.977	-2.277	0	-0.122	0	2.936	-8.659	1.721	-0.122	0	-0.305	3.602	9.411	2.707	0.061	-0.122	-0.061	-9.694	-0.274	-1.556	0.061	0.061	0	2.314	9.129	2.507	0	-0.183	-0.061	1.808	9.777	0.444	-0.244	-0.488	0.183	1510069243
-9.394	-1.921	-2.131	0.122	-0.732	-0.183	2.836	-8.593	1.559	0.061	0.122	-0.305	3.524	9.24	2.754	0.061	-0.122	-0.061	-9.551	-0.199	-1.765	0	0.183	0	2.279	9.074	2.527	-0.061	-0.244	-0.061	1.903	9.757	0.513	-0.122	-0.122	0.122	1510069243
-9.27	-1.997	-2.004	0.183	-0.549	-0.244	3.003	-8.251	1.576	0.366	0	-0.366	3.364	9.258	2.661	0	-0.183	0	-9.551	-0.199	-1.765	0.061	0.183	0	2.247	8.867	2.611	-0.061	-0.305	-0.122	1.92	9.745	0.595	-0.183	0.061	0.061	1510069243
-9.489	-2.189	-2.052	0.305	-0.244	0	2.769	-8.418	1.851	0.305	0.366	-0.305	3.423	9.636	2.838	0.061	-0.122	-0.122	-9.534	-0.322	-1.657	-0.061	0.305	0	2.431	9.229	2.428	-0.122	-0.366	-0.061	1.92	9.745	0.595	-0.183	0.061	0.061	1510069243
-9.689	-2.092	-2.204	0.122	-0.122	0.061	2.724	-8.54	1.897	0	-0.183	-0.244	3.393	9.674	2.797	0.061	-0.122	-0.122	-9.72	-0.33	-1.702	-0.122	0.427	0	2.412	9.336	2.372	-0.183	-0.183	0	1.92	9.745	0.595	-0.183	0.061	0.061	1510069243
-9.592	-2.041	-2.11	0.061	-0.122	0.061	2.787	-8.55	1.55	0	-0.183	-0.244	3.424	9.819	2.836	0	0.061	-0.366	-9.72	-0.33	-1.702	-0.183	0.488	0	2.224	9.41	2.389	-0.122	-0.305	0.061	1.92	9.745	0.595	-0.183	0.061	0.061	1510069244
-9.521	-2.113	-2.05	0.061	0.061	0.061	2.816	-8.6	1.322	0.244	-0.488	0.122	3.525	9.926	2.766	-0.183	-0.427	-0.488	-9.759	-0.439	-1.998	-0.061	0.488	0.061	2.216	9.533	2.422	-0.061	-0.366	0.061	1.92	9.745	0.595	-0.183	0.061	0.061	1510069244
-9.528	-2.139	-2.119	0.061	0	0.122	2.942	-8.659	1.523	0.488	-0.366	0.244	3.559	9.847	2.756	-0.183	-0.427	-0.488	-9.691	-0.445	-2.079	-0.061	0.427	0.061	2.333	9.554	2.406	-0.122	-0.427	0.122	1.92	9.745	0.595	-0.183	0.061	0.061	1510069244
-9.454	-2.109	-2.086	0.122	0.061	0.122	2.883	-8.512	1.974	0.061	-0.549	0.122	3.486	9.655	2.701	-0.244	-0.488	-0.427	-9.691	-0.445	-2.079	0	0.549	0.061	2.333	9.554	2.406	-0.122	-0.427	0.122	1.92	9.745	0.595	-0.183	0.061	0.061	1510069244
-9.466	-2.053	-2.095	0.061	0	0.122	3.092	-8.367	2.022	-0.305	-0.366	0	3.427	9.469	2.606	-0.305	-0.488	-0.427	-9.63	-0.354	-2.053	0	0.549	0.061	2.333	9.554	2.406	-0.122	-0.427	0.122	1.841	9.78	0.556	-0.122	-0.244	-0.061	1510069244
-9.505	-2.029	-2.098	0.061	-0.122	0.122	3.092	-8.367	2.022	-0.305	-0.366	0	3.344	9.378	2.516	-0.305	-0.488	-0.427	-9.603	-0.287	-2.241	-0.122	0.549	0.122	2.531	9.092	2.318	-0.061	-0.427	0.183	1.841	9.78	0.556	-0.122	-0.244	-0.061	1510069244
-9.438	-1.897	-2.085	-0.061	0	0.122	3.182	-8.469	2.042	-0.305	-0.366	0	3.564	9.483	2.556	-0.244	-0.61	-0.366	-9.603	-0.287	-2.241	-0.183	0.549	0.061	2.579	9.094	2.366	-0.061	-0.305	0.122	1.951	9.725	0.719	-0.122	-0.244	-0.061	1510069244
-9.54	-1.919	-2.09	-0.061	-0.061	0.061	3.182	-8.469	2.042	-0.244	-0.244	-0.061	3.476	9.538	2.431	-0.061	-0.488	-0.183	-9.643	-0.202	-2.358	-0.122	0.549	0.061	2.474	9.179	2.358	-0.061	-0.427	0.122	2.028	9.686	0.711	-0.122	0	-0.061	1510069244
-9.497	-1.95	-2.077	-0.122	0	0.061	3.192	-8.695	1.817	-0.061	-0.305	-0.244	3.427	9.58	2.328	-0.061	-0.488	-0.183	-9.574	-0.201	-2.57	-0.183	0.488	0.061	2.628	9.235	2.382	-0.061	-0.427	0.122	1.96	9.763	0.732	-0.122	0	0	1510069244
-9.496	-1.977	-2.072	-0.122	0.061	0.061	3.192	-8.695	1.817	0.244	-0.183	-0.305	3.466	9.557	2.409	-0.061	-0.671	-0.122	-9.574	-0.201	-2.57	-0.183	0.488	0.061	2.71	9.271	2.37	-0.061	-0.366	0.061	1.893	9.751	0.699	-0.122	0	-0.061	1510069244
-9.482	-1.934	-2.088	-0.122	0	0	2.973	-8.533	2.052	0.183	-0.427	-0.244	3.271	9.469	2.46	-0.122	-0.366	-0.061	-9.592	-0.173	-2.644	-0.183	0.427	0.061	2.653	9.158	2.314	-0.061	-0.427	0.061	1.924	9.759	0.735	-0.122	0.122	-0.061	1510069244
-9.491	-2.031	-2.125	-0.122	-0.122	0	2.973	-8.533	2.052	0.183	-0.427	-0.244	3.277	9.436	2.483	-0.122	-0.366	-0.061	-9.586	-0.255	-2.708	-0.183	0.427	0.061	2.674	9.04	2.306	0	-0.366	0.061	1.809	9.799	0.817	-0.122	0.183	-0.061	1510069244
-9.442	-2.064	-2.113	-0.122	-0.061	0.061	2.973	-8.533	2.052	0.183	-0.427	-0.244	3.303	9.488	2.511	-0.244	-0.366	-0.061	-9.586	-0.255	-2.708	-0.122	0.549	0.061	2.626	9.046	2.269	0	-0.366	0.061	1.738	9.735	0.865	-0.061	0	-0.122	1510069244
-9.514	-2.017	-2.126	-0.061	-0.061	0.061	2.973	-8.533	2.052	0.183	-0.427	-0.244	3.366	9.502	2.462	-0.305	-0.305	0	-9.528	-0.19	-2.797	-0.122	0.244	0	2.73	9.122	2.314	0	-0.366	0.061	1.809	9.759	0.803	-0.061	0	-0.061	1510069244
-9.482	-1.973	-2.123	-0.061	-0.061	0	3.165	-8.508	1.784	-0.061	-0.549	-0.183	3.366	9.502	2.462	-0.305	-0.305	0	-9.518	-0.084	-2.81	-0.122	0.366	-0.061	2.71	9.122	2.322	-0.061	-0.305	0.061	1.83	9.769	0.836	-0.061	0.061	-0.061	1510069244
-9.452	-1.982	-2.09	-0.122	0	0	3.198	-8.528	1.651	0.244	-0.122	0.122	3.366	9.469	2.55	-0.427	-0.061	0.122	-9.509	-0.095	-2.876	-0.183	0.366	0	2.682	9.126	2.292	0	-0.366	0	1.674	9.796	0.823	-0.061	0	-0.061	1510069244
-9.483	-2.036	-2.129	-0.061	0	0	3.204	-8.542	1.809	0.244	-0.122	0.122	3.5	9.448	2.662	-0.366	-0.366	0.122	-9.505	-0.114	-2.951	-0.122	0.305	-0.061	2.735	9.126	2.216	0.061	-0.305	-0.061	1.689	9.752	0.817	0	0	-0.122	1510069244
-9.452	-2.015	-2.088	-0.122	0	-0.061	3.17	-8.537	1.669	-0.183	0	-0.061	3.646	9.329	2.641	-0.366	-0.366	0.122	-9.441	-0.144	-3.028	-0.122	0.244	-0.061	2.785	9.099	2.208	0.061	-0.244	0	1.821	9.778	0.812	-0.061	0.122	-0.122	1510069244
-9.453	-2.025	-2.122	-0.122	-0.061	-0.061	3.234	-8.458	1.577	0.183	-0.122	-0.122	3.636	9.296	2.71	-0.305	0	0.122	-9.441	-0.144	-3.028	-0.122	0.183	-0.061	2.827	9.042	2.205	0.061	-0.183	0	1.723	9.757	0.913	-0.061	0.183	-0.061	1510069244
-9.452	-2.077	-2.117	-0.061	-0.122	0	3.041	-8.408	1.832	0.183	-0.122	-0.122	3.713	9.393	2.889	-0.244	0.183	0.244	-9.434	-0.08	-3.066	-0.122	0.183	-0.061	2.82	9.098	2.159	0.061	-0.122	0	1.523	9.762	0.882	-0.061	-0.061	-0.061	1510069244
-9.515	-2.029	-2.107	-0.061	0	0	3.196	-8.38	1.901	-0.244	-0.061	0	3.785	9.422	2.985	-0.244	0.061	0.183	-9.423	-0.177	-3.138	-0.183	0.183	0	2.884	9.143	2.14	0.122	0	0	1.683	9.728	0.915	-0.061	-0.061	-0.061	1510069244
-9.514	-1.943	-2.138	-0.061	-0.061	0	3.275	-8.408	1.674	-0.244	0	-0.061	3.785	9.422	2.985	-0.122	0.122	0.244	-9.423	-0.177	-3.138	-0.183	0.183	0	2.808	9.258	2.129	0.061	0.061	0.061	1.714	9.783	0.877	-0.061	-0.061	-0.061	1510069244
-9.483	-1.989	-2.15	-0.061	0	0	3.072	-8.555	1.761	0.244	-0.122	-0.061	3.793	9.497	3.1	-0.183	0.366	0.244	-9.42	-0.209	-3.177	-0.122	0.122	0	2.751	9.252	2.128	0.061	0.061	0.122	1.738	9.789	0.843	-0.061	-0.061	-0.061	1510069244
-9.487	-1.993	-2.182	-0.061	0	0	3.11	-8.469	1.951	-0.061	-0.305	-0.061	3.793	9.497	3.1	-0.244	0.244	0.244	-9.38	-0.163	-3.201	-0.122	0.122	0	2.712	9.16	2.097	0.061	0.061	0.122	1.626	9.788	0.835	0.061	0	-0.061	1510069244
-9.503	-1.991	-2.162	0	-0.061	0	3.275	-8.447	1.858	-0.183	-0.061	-0.061	3.71	9.442	2.958	-0.061	-0.061	0.244	-9.399	-0.13	-3.217	-0.061	0.061	0	2.796	9.239	2.078	0.061	0	0.122	1.664	9.775	0.861	-0.061	0	-0.061	1510069244
-9.487	-1.992	-2.187	0	0.061	0	3.231	-8.54	1.84	-0.183	-0.122	-0.183	3.662	9.434	2.938	0	0	0.183	-9.412	-0.184	-3.287	-0.122	0.061	-0.061	2.859	9.271	2.048	0	0.061	0.122	1.686	9.822	0.843	-0.061	0	-0.061	1510069245
-9.461	-1.927	-2.184	-0.061	0	0	3.211	-8.552	1.753	-0.183	-0.122	-0.183	3.576	9.434	2.94	-0.061	0.244	0.183	-9.378	-0.2	-3.279	-0.061	0	-0.061	2.787	9.252	2.01	0	0.061	0.122	1.675	9.798	0.794	0	0	-0.061	1510069245
-9.499	-1.97	-2.178	-0.061	0.061	0	3.35	-8.512	1.688	0.244	0	-0.122	3.586	9.396	2.921	-0.061	0.061	0.122	-9.377	-0.199	-3.257	-0.061	0.061	0	2.689	9.215	2.024	0.061	-0.061	0.061	1.723	9.763	0.821	0	0.061	-0.061	1510069245
-9.475	-1.951	-2.218	-0.061	0	-0.061	3.089	-8.504	2.048	0.305	-0.061	-0.183	3.693	9.333	2.92	-0.122	-0.061	0.061	-9.372	-0.157	-3.273	-0.061	0.061	0	2.763	9.191	2.032	0.061	-0.061	0.061	1.658	9.772	0.809	0	0	-0.061	1510069245
-9.476	-1.958	-2.176	-0.061	-0.061	0	3.163	-8.447	2.156	-0.183	-0.305	-0.244	3.704	9.296	2.933	-0.122	-0.061	0.122	-9.361	-0.109	-3.275	-0.122	0.122	0	2.847	9.161	2.011	0	-0.061	0.061	1.64	9.819	0.805	-0.061	0.061	-0.061	1510069245
-9.518	-1.971	-2.22	-0.061	0	-0.061	3.334	-8.445	1.816	-0.305	-0.061	-0.183	3.704	9.296	2.933	-0.061	0.122	0.061	-9.365	-0.116	-3.303	-0.122	0	0	2.884	9.146	2.007	0	0	0.061	1.597	9.78	0.811	0	0	-0.061	1510069245
-9.532	-1.956	-2.3	-0.122	-0.061	-0.061	3.192	-8.482	1.541	0.061	0	-0.061	3.767	9.293	2.927	-0.061	-0.061	0	-9.371	-0.146	-3.293	-0.183	0.061	-0.061	2.84	9.135	1.964	0	0	0	1.613	9.826	0.76	-0.061	-0.061	-0.061	1510069245
-9.537	-2.018	-2.299	-0.122	-0.122	-0.122	3.039	-8.522	1.58	0.488	-0.244	0	3.778	9.372	2.889	-0.061	0	0	-9.414	-0.261	-3.357	-0.122	0.061	0	2.809	9.166	1.931	0	0	0	1.555	9.839	0.731	0.061	0	-0.061	1510069245
-9.464	-2.01	-2.372	-0.183	-0.061	-0.122	2.978	-8.381	1.781	0.305	-0.488	-0.183	3.77	9.378	2.823	-0.122	0	-0.061	-9.41	-0.246	-3.363	-0.061	-0.061	-0.061	2.827	9.253	1.919	0	0	0	1.605	9.867	0.742	0.122	0.061	-0.122	1510069245
-9.515	-2.094	-2.387	-0.183	-0.183	-0.183	3.261	-8.378	1.814	0.061	-0.061	-0.183	3.756	9.345	2.737	-0.061	-0.061	-0.061	-9.426	-0.24	-3.36	-0.122	0	0	2.772	9.237	1.904	-0.061	-0.061	-0.061	1.584	9.865	0.746	0.122	0.061	-0.122	1510069245
-9.4	-2.145	-2.389	-0.061	-0.183	-0.122	3.267	-8.442	1.75	-0.122	0.122	-0.061	3.737	9.35	2.716	-0.061	-0.122	-0.122	-9.453	-0.359	-3.347	-0.122	0	0	2.722	9.233	1.839	-0.061	-0.061	-0.122	1.626	9.866	0.741	0.122	0	-0.122	1510069245
-9.353	-2.166	-2.388	0	-0.305	-0.061	3.253	-8.391	1.739	-0.122	0.183	-0.122	3.714	9.418	2.663	-0.061	-0.061	-0.183	-9.432	-0.469	-3.321	0	-0.122	0	2.656	9.272	1.808	-0.061	0	-0.122	1.818	9.817	0.708	0.061	0.061	0	1510069245
-9.318	-2.223	-2.341	0.061	-0.427	-0.061	3.234	-8.291	1.902	-0.305	0.183	0	3.679	9.441	2.64	-0.122	-0.183	-0.183	-9.408	-0.494	-3.278	0.061	-0.183	0	2.523	9.295	1.848	-0.122	0	-0.183	1.727	9.74	0.659	0.122	0	0.122	1510069245
-9.319	-2.285	-2.298	0.183	-0.366	-0.122	3.143	-8.288	2.049	-0.488	0.244	0	3.679	9.441	2.64	-0.122	-0.305	-0.183	-9.375	-0.487	-3.248	0.122	-0.122	0.061	2.44	9.296	1.872	-0.183	-0.061	-0.183	1.608	9.7	0.572	0.244	0.061	0.183	1510069245
-9.366	-2.274	-2.223	0.244	-0.366	-0.061	3.183	-8.327	1.925	-0.671	0.244	0	3.491	9.436	2.637	-0.122	-0.366	-0.244	-9.482	-0.486	-3.237	0.183	-0.183	0.122	2.542	9.314	1.875	-0.183	-0.122	-0.305	1.578	9.804	0.535	0.122	0.183	0.244	1510069245
-9.379	-2.289	-2.083	0.366	-0.305	-0.061	3.112	-8.405	1.829	-0.732	0.427	0	3.491	9.436	2.637	-0.122	-0.366	-0.366	-9.435	-0.463	-3.228	0.244	-0.427	0.122	2.567	9.354	1.884	-0.244	-0.061	-0.305	1.436	9.807	0.554	0.061	-0.061	0.305	1510069245
-9.544	-2.111	-2.027	0.305	-0.305	-0.061	3.119	-8.394	1.672	-0.671	0.427	0.061	3.473	9.453	2.664	-0.061	-0.244	-0.427	-9.381	-0.404	-3.106	0.366	-0.488	0.122	2.452	9.332	1.962	-0.244	-0.061	-0.305	1.541	9.82	0.656	0	-0.244	0.366	1510069245
-9.591	-2.055	-2.003	0.305	-0.366	-0.061	3.15	-8.452	1.538	-0.488	0.549	0.061	3.492	9.576	2.852	-0.061	-0.183	-0.488	-9.384	-0.28	-3.035	0.305	-0.366	0.183	2.332	9.335	2.064	-0.305	-0.122	-0.305	1.576	9.861	0.697	-0.183	-0.549	0.488	1510069245
-9.46	-2.134	-1.977	0.183	-0.366	0	3.112	-8.632	1.504	0	0.305	0	3.488	9.639	2.942	-0.122	-0.305	-0.488	-9.366	-0.221	-2.979	0.305	-0.305	0.183	2.3	9.405	2.114	-0.305	-0.244	-0.244	1.72	9.892	0.663	-0.305	-0.854	0.427	1510069245
-9.532	-2.217	-1.818	0.183	-0.488	-0.061	3.114	-8.677	1.634	0.183	-0.061	-0.183	3.462	9.528	3.034	-0.183	-0.366	-0.488	-9.377	-0.19	-2.972	0.244	-0.244	0.183	2.357	9.366	2.111	-0.366	-0.366	-0.244	2.263	9.729	0.58	-0.244	-0.549	0.549	1510069245
-9.423	-2.28	-1.585	0.061	-0.61	-0.122	3.281	-8.497	1.622	0	0	-0.244	3.439	9.349	3.007	-0.244	-0.488	-0.488	-9.392	-0.176	-2.968	0.305	-0.244	0.183	2.42	9.214	2.131	-0.366	-0.366	-0.244	2.306	9.672	0.55	-0.305	0.122	0.732	1510069245
-9.457	-2.211	-1.325	0.122	-0.793	-0.061	3.297	-8.362	1.525	-0.183	0.305	-0.183	3.441	9.295	2.967	-0.305	-0.549	-0.488	-9.38	-0.175	-2.969	0.366	-0.244	0.244	2.45	9.095	2.174	-0.366	-0.244	-0.244	2.55	9.513	0.866	-0.366	0.671	0.793	1510069245
-9.444	-2.073	-1.093	0.122	-0.488	0	3.155	-8.247	1.43	-0.366	0.427	-0.061	3.456	9.332	2.939	-0.366	-0.549	-0.488	-9.343	-0.092	-2.961	0.488	-0.305	0.305	2.468	9.106	2.32	-0.305	-0.183	-0.244	2.656	9.54	0.715	-0.183	0.549	0.977	1510069245
-9.664	-2.083	-0.997	0.061	-0.305	0	3.098	-8.256	1.322	-0.488	0.549	0.061	3.478	9.49	3.08	-0.305	-0.488	-0.488	-9.342	0.123	-2.942	0.61	-0.305	0.366	2.494	9.199	2.506	-0.305	-0.183	-0.183	2.401	9.593	0.941	-0.061	0.793	0.977	1510069245
-9.918	-2.26	-0.932	0.061	-0.244	0	3.168	-8.403	1.3	-0.488	0.549	0.183	3.425	9.628	3.292	-0.183	-0.305	-0.427	-9.403	0.353	-2.961	0.488	-0.183	0.427	2.564	9.357	2.617	-0.366	-0.244	-0.183	2.139	9.68	0.975	-0.122	0.427	0.854	1510069245
-9.93	-2.419	-0.88	0.488	-0.244	0.061	3.238	-8.557	1.153	-0.488	0.549	0.183	3.357	9.678	3.529	-0.061	-0.122	-0.305	-9.5	0.44	-3.018	0.427	-0.122	0.488	2.633	9.424	2.673	-0.427	-0.305	-0.122	1.768	9.666	0.811	-0.061	-0.122	0.427	1510069246
-9.6	-2.421	-0.926	0.671	-0.122	0.122	3.37	-8.564	1.077	-0.244	0	0.183	3.262	9.627	3.772	-0.061	-0.061	-0.244	-9.491	0.451	-3.005	0.427	-0.244	0.488	2.728	9.387	2.726	-0.427	-0.305	-0.122	1.648	9.617	0.621	0.244	-0.549	0.122	1510069246
-9.609	-2.35	-0.925	0.732	0	0.183	3.457	-8.472	1.028	-0.305	-0.366	0	3.104	9.528	3.841	-0.183	-0.061	-0.244	-9.409	0.438	-2.94	0.549	-0.183	0.549	2.629	9.201	2.747	-0.488	-0.244	0	2.26	9.53	0.873	0.061	-0.488	0	1510069246
-9.509	-2.126	-1.095	0.854	0.183	0.122	3.738	-8.414	1.013	-0.366	0	-0.061	2.927	9.532	3.809	-0.366	-0.183	-0.244	-9.464	0.528	-2.894	0.61	-0.122	0.488	2.482	9.122	2.865	-0.488	-0.244	0.122	3.228	9.544	0.866	0.122	-0.366	0.122	1510069246
-9.329	-2.086	-1.183	0.732	0.366	0.061	3.799	-8.531	0.983	-0.366	0.366	0	2.927	9.532	3.809	-0.549	-0.427	-0.183	-9.397	0.583	-2.82	0.549	-0.183	0.427	2.351	9.016	2.879	-0.488	-0.488	0.122	2.755	9.654	0.793	0.061	-0.244	0	1510069246
-9.38	-2.208	-1.159	0.793	0.488	0.061	3.87	-8.57	0.962	-0.427	0.488	-0.061	2.775	9.124	3.317	-0.671	-0.732	-0.183	-9.345	0.568	-2.759	0.61	0	0.366	2.306	8.808	2.87	-0.427	-0.61	0.122	2.152	9.598	1.245	-0.244	-0.671	-0.061	1510069246
-9.526	-2.241	-1.225	0.854	0.427	0.122	3.954	-8.678	1.049	-0.488	0.549	-0.244	2.775	9.124	3.317	-0.732	-0.732	-0.183	-9.317	0.52	-2.745	0.732	0.061	0.305	2.281	8.714	2.899	-0.366	-0.61	0.122	1.958	9.713	1.585	-0.61	-1.465	-0.305	1510069246
-9.556	-2.265	-1.253	0.854	0.427	0.122	3.97	-8.817	1.171	-0.488	0.854	-0.427	2.753	9.076	3.074	-0.671	-0.793	-0.244	-9.311	0.542	-2.783	0.793	0.061	0.244	2.257	8.783	2.918	-0.244	-0.793	0.061	1.962	9.795	1.589	-0.916	-1.709	-0.366	1510069246
-9.544	-2.346	-1.247	0.854	0.671	0.122	3.817	-8.825	1.23	-0.488	1.099	-0.549	2.777	9.087	2.897	-0.549	-0.977	-0.183	-9.436	0.535	-2.828	0.916	0.061	0.183	2.327	8.857	2.946	-0.183	-0.916	-0.061	1.915	9.819	1.439	-1.099	-1.77	-0.549	1510069246
-9.54	-2.364	-1.323	1.099	0.671	0.183	3.663	-8.849	1.293	-0.488	1.16	-0.488	2.914	9.231	2.921	-0.305	-1.038	-0.183	-9.465	0.534	-2.879	1.038	0	0.183	2.385	8.995	2.981	-0.183	-1.038	-0.122	1.902	9.945	1.232	-1.221	-1.526	-0.732	1510069246
-9.427	-2.357	-1.398	1.221	0.732	0.244	3.602	-8.794	1.325	-0.488	1.404	-0.427	2.914	9.231	2.921	-0.122	-0.977	-0.122	-9.429	0.44	-2.884	1.221	0	0.183	2.279	8.972	2.913	-0.122	-1.16	-0.183	1.709	9.929	1.292	-1.343	-1.343	-0.854	1510069246
-9.377	-2.467	-1.43	1.343	0.671	0.244	3.563	-8.69	1.36	-0.427	1.709	-0.305	2.808	9.214	3.114	-0.122	-1.038	-0.122	-9.434	0.398	-2.884	1.404	0.122	0.122	2.189	8.933	2.87	-0.122	-1.282	-0.244	1.428	9.873	1.312	-1.282	-1.526	-0.977	1510069246
-9.288	-2.592	-1.51	1.587	0.549	0.244	3.432	-8.665	1.381	-0.244	1.709	-0.183	2.816	9.269	3.146	-0.183	-1.343	-0.061	-9.505	0.467	-2.856	1.526	0	0.122	2.312	8.942	2.862	-0.122	-1.404	-0.305	1.241	9.74	1.162	-0.977	-1.953	-0.977	1510069246
