# Supplementary material for: A deep learning approach for lower back-pain risk prediction during manual lifting
Source: PLoS One. 2021 Feb 19;16(2):e0247162. doi: 10.1371/journal.pone.0247162 (PMC7894914; doi:10.1371/journal.pone.0247162)
Supplement: S1 Data — (ZIP) [file pone.0247162.s001.zip › source-used/Subject_01_P1_Zone12_T1.csv]

Side_A_x	Side_A_y	Side_A_z	Side_G_x	Side_G_y	Side_G_z	LtWt_A_x	LtWt_A_y	LtWt_A_z	LtWt_G_x	LtWt_G_y	LtWt_G_z	RtWt_A_x	RtWt_A_y	RtWt_A_z	RtWt_G_x	RtWt_G_y	RtWt_G_z	Back_A_x	Back_A_y	Back_A_z	Back_G_x	Back_G_y	Back_G_z	UArm_A_x	UArm_A_y	UArm_A_z	UArm_G_x	UArm_G_y	UArm_G_z	Thig_A_x	Thig_A_y	Thig_A_z	Thig_G_x	Thig_G_y	Thig_G_z	Time_stp
-9.185	-4.059	-1.645	-0.122	-0.122	-0.61	9.225	0.24	3.076	-0.549	-0.244	1.221	10.724	1.017	-1.974	0.488	-0.244	-1.526	-9.24	-0.613	2.433	-0.183	-1.038	-0.061	-0.141	9.903	2.98	0.305	1.038	-0.61	1.335	9.831	-0.345	0.244	0.183	-0.122	1510068490
-9.07	-4.173	-1.559	-0.061	-0.061	-0.427	9.225	0.24	3.076	-0.549	-1.282	1.282	11.438	1.408	-1.919	0.549	-0.916	-1.343	-9.214	-0.605	2.623	-0.183	-0.854	-0.061	-0.477	10.082	2.943	0.244	0.916	-0.61	1.208	9.884	-0.437	0.061	-0.061	-0.122	1510068490
-9.061	-4.191	-1.622	-0.061	0	-0.305	9.957	0.129	3.146	-0.427	-1.587	1.099	12.022	1.541	-1.841	0.488	0	-1.16	-9.143	-0.699	2.784	-0.122	-0.61	0	-0.64	10.107	2.869	0.305	0.732	-0.549	1.209	9.817	-0.484	0.244	-0.061	-0.122	1510068490
-8.983	-4.273	-1.659	-0.061	0.061	-0.183	10.641	0.305	2.911	-0.61	-0.549	0.793	11.907	1.773	-1.675	0.549	-0.305	-0.854	-9.123	-0.693	2.876	-0.122	-0.305	0	-0.656	10.195	2.9	0.305	0.427	-0.488	1.172	9.859	-0.499	0.122	0.061	-0.122	1510068490
-8.922	-4.383	-1.684	0	0.122	0	10.832	0.217	3.003	-0.793	-0.488	0.427	11.955	1.943	-1.403	0.488	-0.671	-0.549	-9.147	-0.731	2.921	-0.061	-0.122	0	-0.695	10.196	2.914	0.183	0.122	-0.366	0.982	9.844	-0.513	0.122	0.061	-0.183	1510068490
-8.872	-4.374	-1.76	0.061	0.183	0.061	10.613	0.173	2.856	-0.916	-0.122	0	12.01	2.037	-1.133	0.183	0.061	-0.427	-9.178	-0.764	2.909	0	0.061	0	-0.695	10.196	2.914	0.061	-0.122	-0.305	0.925	9.853	-0.542	0.061	-0.061	-0.183	1510068490
-8.82	-4.32	-1.782	0.061	0.183	0.122	10.613	0.173	2.856	-0.977	0.671	-0.183	11.789	2.115	-0.952	0	0.305	-0.183	-9.152	-0.693	2.891	0.061	0.244	0	-0.675	10.007	2.897	-0.122	-0.427	-0.183	0.935	9.857	-0.559	0	-0.122	-0.122	1510068490
-8.793	-4.334	-1.842	0.061	0.244	0.183	10.171	-0.134	3.473	-1.099	0.671	-0.366	11.364	2.2	-0.973	-0.183	0.61	-0.183	-9.166	-0.7	2.786	0.122	0.366	-0.061	-0.674	9.893	2.924	-0.244	-0.671	-0.061	0.886	9.828	-0.585	-0.061	-0.122	-0.122	1510068490
-8.748	-4.413	-1.865	0.122	0.183	0.305	10.171	-0.134	3.473	-0.854	1.709	-0.305	11.106	2.137	-1.159	-0.305	0.61	-0.061	-9.205	-0.662	2.719	0.122	0.488	-0.061	-0.674	9.893	2.924	-0.427	-0.916	0	0.831	9.828	-0.589	-0.061	-0.061	-0.122	1510068490
-8.777	-4.388	-1.865	0.244	0.183	0.427	9.533	-0.166	3.561	-0.732	2.136	-0.366	11.036	1.885	-1.339	-0.427	0.427	-0.061	-9.233	-0.627	2.669	0.183	0.549	-0.061	-0.495	9.666	2.878	-0.488	-1.038	0	0.976	9.811	-0.517	-0.183	-0.183	-0.061	1510068490
-8.784	-4.316	-1.891	0.244	0.244	0.488	9.308	-0.414	3.652	-0.854	2.197	-0.244	10.844	1.625	-1.566	-0.427	0.061	0	-9.266	-0.685	2.554	0.183	0.61	-0.122	-0.384	9.526	2.865	-0.427	-1.221	0.061	1.096	9.825	-0.525	-0.183	-0.305	0.122	1510068490
-8.85	-4.238	-1.927	0.183	0.183	0.488	9.042	-0.531	3.931	-0.916	2.93	-0.061	10.859	1.504	-1.487	-0.427	0.122	0.122	-9.281	-0.72	2.446	0.244	0.732	-0.183	-0.24	9.438	2.894	-0.366	-1.282	0.183	0.971	9.839	-0.484	-0.244	-0.183	0.244	1510068490
-8.878	-4.193	-1.985	0.122	0.183	0.549	8.271	-0.77	4.299	-0.793	4.15	0.122	10.695	1.379	-1.467	-0.488	0.122	0.122	-9.311	-0.688	2.333	0.305	0.854	-0.244	-0.099	9.374	2.832	-0.244	-1.16	0.244	0.709	9.839	-0.409	-0.366	-0.183	0.122	1510068490
-8.821	-4.2	-1.966	0.122	0.122	0.549	7.996	-1.066	4.839	-0.671	4.211	0.305	10.622	1.296	-1.536	-0.427	-0.061	0.183	-9.415	-0.739	2.147	0.305	0.854	-0.244	0.134	9.416	2.881	-0.122	-1.099	0.305	0.605	9.857	-0.4	-0.305	-0.183	0.061	1510068491
-8.788	-4.231	-1.936	0.183	0.183	0.549	8.387	-0.865	5.367	-0.366	2.991	0.244	10.824	1.334	-1.543	-0.366	0.183	0.183	-9.446	-0.762	2.036	0.305	0.854	-0.244	0.352	9.508	2.924	0	-0.977	0.427	0.636	9.868	-0.307	-0.244	-0.061	0	1510068491
-8.835	-4.181	-2.004	0.244	0.183	0.549	8.387	-0.865	5.367	-0.183	5.005	0.732	10.83	1.492	-1.308	-0.366	0.122	0.183	-9.501	-0.672	1.949	0.244	0.916	-0.244	0.44	9.47	3.005	0	-0.916	0.366	0.465	9.902	-0.208	-0.305	-0.183	0	1510068491
-8.867	-4.076	-2.027	0.122	0.061	0.549	6.825	-0.854	5.704	-0.061	4.883	0.671	10.478	1.523	-1.129	-0.305	0.122	0.061	-9.558	-0.676	1.827	0.183	0.854	-0.183	0.474	9.452	2.955	0.061	-0.916	0.366	0.49	9.881	-0.223	-0.305	-0.305	0	1510068491
-8.839	-3.949	-2.006	0	0.061	0.488	6.434	-0.894	6.18	-0.061	4.883	0.671	10.145	1.546	-1.134	-0.244	-0.061	-0.183	-9.57	-0.69	1.68	0.122	0.793	-0.183	0.691	9.542	2.969	0	-0.916	0.427	0.579	9.885	-0.145	-0.305	-0.122	0	1510068491
-8.821	-3.864	-1.981	0	0.061	0.427	6.434	-0.894	6.18	-0.061	2.625	0.671	9.964	1.513	-0.974	-0.366	-0.122	-0.549	-9.569	-0.668	1.544	0.061	0.793	-0.122	0.798	9.372	2.897	-0.122	-0.854	0.427	0.58	9.845	-0.081	-0.244	-0.061	0	1510068491
-8.835	-3.835	-1.993	-0.061	0	0.366	4.98	-0.898	6.138	-0.549	1.648	0.671	9.461	1.796	-0.912	-0.61	-0.793	-0.916	-9.606	-0.715	1.413	0.061	0.793	-0.122	0.764	9.28	2.844	-0.061	-0.61	0.427	0.458	9.825	-0.062	-0.183	-0.061	0	1510068491
-8.893	-3.768	-2.004	-0.061	0	0.305	5.136	-2.18	7.044	-0.793	0.488	1.099	9.42	2.135	-1.001	-0.732	-1.221	-1.343	-9.659	-0.712	1.236	0.061	0.671	-0.061	0.709	9.367	2.891	0	-0.549	0.366	0.425	9.818	-0.014	-0.305	-0.061	-0.061	1510068491
-8.891	-3.76	-1.982	-0.122	0.061	0.183	6.328	-2.674	7.94	-1.16	-0.488	1.526	10.446	2.597	-1.443	-0.732	-0.793	-1.526	-9.721	-0.73	1.023	0.061	0.671	-0.061	0.741	9.499	3.003	0	-0.671	0.305	0.306	9.867	-0.005	-0.122	0.061	-0.061	1510068491
-9.014	-3.82	-2.028	-0.061	0	0.183	7.425	-2.661	8.186	-1.221	-0.793	1.282	11.283	2.644	-2.049	-0.366	-0.488	-1.221	-9.759	-0.737	0.97	0.061	0.488	-0.061	0.741	9.499	3.003	0.061	-0.732	0.061	0.299	9.877	0.051	-0.183	0	-0.183	1510068491
-9.046	-3.724	-2.046	-0.061	0	0.244	7.544	-2.564	8.094	-0.977	-0.244	0.793	12.072	2.446	-2.261	0	0.671	-0.916	-9.709	-0.745	0.988	-0.061	0.549	-0.061	0.864	9.54	2.937	-0.122	-0.916	-0.061	0.464	9.891	0.086	-0.061	0.061	-0.183	1510068491
-9.073	-3.63	-2.08	-0.183	-0.061	0.244	6.935	-2.388	8.077	-0.244	-0.366	0.244	12.067	2.218	-1.883	0.061	1.221	-0.305	-9.654	-0.763	1.019	0	0.671	-0.061	0.906	9.347	2.868	-0.366	-0.916	0.061	0.415	9.941	0.092	-0.183	-0.061	-0.183	1510068491
-9.033	-3.657	-2.043	-0.183	-0.122	0.305	6.459	-2.412	7.562	0.427	-0.793	-0.122	11.715	2.184	-1.331	-0.061	1.465	0.183	-9.637	-0.701	0.944	-0.061	0.732	-0.061	0.858	9.183	2.826	-0.244	-0.732	0.122	0.499	9.89	0.072	-0.061	-0.061	-0.183	1510068491
-8.971	-3.619	-1.945	-0.061	0	0.305	6.459	-2.412	7.562	0.977	-0.732	-0.305	11.441	2.351	-0.946	-0.305	1.221	0.61	-9.624	-0.749	0.79	-0.061	0.793	-0.061	0.982	9.265	2.864	0	-0.854	0.305	0.636	9.86	0.038	-0.061	0.122	-0.122	1510068491
-9.042	-3.567	-2.007	-0.061	0	0.305	6.419	-2.243	7.338	1.16	-0.977	-0.427	11.441	2.351	-0.946	-0.305	1.221	0.61	-9.624	-0.749	0.79	-0.061	0.793	-0.061	0.982	9.265	2.864	-0.061	-0.854	0.488	0.636	9.86	0.038	-0.061	0.122	-0.122	1510068491
-9.168	-3.551	-2.019	-0.122	-0.061	0.305	6.406	-2.09	7.077	1.404	-1.709	-0.549	11.261	2.658	0.16	-0.793	2.014	1.038	-9.807	-0.723	0.488	-0.061	0.732	0	1.341	9.643	2.946	0	-0.732	0.427	0.523	9.899	0.199	-0.122	0.122	-0.061	1510068491
-9.152	-3.479	-2.029	-0.183	-0.122	0.366	7.108	-1.345	6.424	1.221	-2.747	-0.671	11.423	2.454	-0.28	-0.305	2.991	0.854	-9.786	-0.756	0.355	-0.122	0.671	0.061	1.605	9.672	3.071	-0.061	-0.854	0.488	0.41	9.972	0.255	-0.122	-0.061	0	1510068491
-9.028	-3.35	-1.957	-0.122	-0.061	0.366	7.108	-1.345	6.424	0.977	-2.991	-0.854	10.913	2.164	-0.077	0.183	2.808	0.793	-9.729	-0.702	0.251	-0.122	0.61	0.061	1.863	9.54	3.051	-0.366	-0.854	0.61	0.475	9.904	0.239	-0.122	0	0	1510068491
-9.027	-3.247	-1.97	-0.244	0	0.305	7.437	-0.508	5.69	0.916	-1.831	-1.099	10.806	1.796	-0.002	0.549	2.686	0.732	-9.677	-0.636	0.14	-0.183	0.61	0.061	1.792	9.223	2.97	-0.549	-0.488	0.671	0.392	9.862	0.167	-0.122	0.122	0	1510068491
-9.075	-3.25	-2.027	-0.305	-0.061	0.305	7.496	-0.366	5.542	0.61	-2.38	-1.404	10.402	1.593	0.415	0.61	1.648	0.916	-9.686	-0.614	0.035	-0.183	0.671	0.061	1.662	8.926	2.954	-0.549	-0.305	0.732	0.372	9.813	0.233	-0.183	-0.061	-0.061	1510068491
-9.144	-3.287	-2.05	-0.244	-0.122	0.305	7.79	-0.31	5.503	0.305	-2.258	-1.404	10.471	1.577	1.044	0.549	1.709	0.916	-9.734	-0.63	-0.098	-0.183	0.671	0.061	1.591	8.881	2.955	-0.366	-0.061	0.732	0.467	9.796	0.181	0	0.122	-0.061	1510068491
-9.141	-3.224	-2.019	-0.183	-0.061	0.305	8.008	-0.321	5.097	0.061	-1.648	-1.404	10.226	1.623	1.206	0.427	1.892	0.793	-9.844	-0.635	-0.276	-0.122	0.671	0.061	1.818	9.034	3.055	-0.122	-0.122	0.732	0.52	9.862	0.248	-0.122	0.244	-0.061	1510068491
-9.241	-3.182	-2.021	-0.122	0	0.305	7.582	-0.463	5.434	0.061	-0.732	-1.038	9.666	1.815	1.785	0.427	1.892	0.793	-9.848	-0.638	-0.449	-0.122	0.549	0.061	2.113	9.252	3.229	0.061	-0.183	0.671	0.336	9.905	0.305	0	0.122	0	1510068491
-9.274	-3.116	-2.024	-0.122	0	0.305	7.582	-0.463	5.434	0.427	-1.587	-0.671	10.261	1.68	1.931	-0.061	0.732	0.366	-9.844	-0.699	-0.572	-0.122	0.549	0.061	2.287	9.213	3.182	0.061	-0.061	0.549	0.172	9.966	0.292	-0.061	-0.122	-0.061	1510068491
-9.203	-2.991	-2.048	-0.122	0.061	0.244	7.971	0.083	4.853	0.366	0.427	-0.488	10.714	1.453	2.003	0.183	1.648	0.244	-9.836	-0.733	-0.718	-0.122	0.488	0.061	2.512	9.16	3.139	0	0	0.549	0.269	9.956	0.197	0.061	-0.122	-0.122	1510068491
-9.243	-2.976	-2.113	-0.122	0	0.183	7.801	0.318	4.788	0.122	-0.061	-0.427	10.346	1.297	1.983	0.183	1.648	0.244	-9.832	-0.713	-0.833	-0.122	0.488	0.061	2.531	8.991	3.129	-0.183	0.061	0.549	0.31	9.873	0.214	0	0.061	-0.122	1510068492
-9.329	-3.015	-2.105	0	-0.122	0.122	8.178	0.309	4.953	0.061	-0.61	-0.427	10.581	1.188	2.409	0.305	0.916	0.366	-9.934	-0.603	-0.913	-0.061	0.427	0.061	2.461	8.803	3.103	-0.244	0.122	0.549	0.356	9.922	0.281	0	-0.122	-0.122	1510068492
-9.192	-2.915	-2.05	0.061	-0.061	0.122	8.313	0.333	4.981	0.061	-0.061	-0.427	10.215	1.163	2.562	0.244	0.61	0.305	-9.938	-0.621	-1.007	0.061	0.244	0.061	2.501	8.814	3.115	-0.122	0.183	0.488	0.403	9.976	0.284	0	-0.183	-0.061	1510068492
-9.198	-2.798	-2.053	0.061	0	0.122	8.44	0.299	5.027	0	-0.366	-0.488	10.044	1.224	2.72	0.244	0.61	0.305	-9.863	-0.554	-1.048	0.061	0.244	0.061	2.707	8.884	3.212	0	0.122	0.427	0.566	9.867	0.257	0	-0.183	0	1510068492
-9.337	-2.783	-2.071	0.122	0	0.122	8.302	0.379	4.979	0.061	-0.427	-0.549	10.543	1.244	2.805	0.122	0.305	0.244	-9.807	-0.536	-1.028	0.061	0.122	0.061	2.772	8.863	3.299	0.061	0.183	0.305	0.607	9.871	0.208	-0.122	-0.183	0.061	1510068492
-9.353	-2.665	-2.074	0.122	0	0.183	8.302	0.379	4.979	0.061	0	-0.488	10.544	1.257	2.973	0	0.244	0.244	-9.816	-0.567	-1.036	0.061	0.122	0	2.585	8.931	3.193	0	0.305	0.305	0.719	9.874	0.183	-0.061	-0.183	0.061	1510068492
-9.332	-2.643	-2.036	0	-0.061	0.122	8.098	0.422	5.064	0.061	0	-0.488	10.509	1.195	2.877	0	0.244	0.244	-9.787	-0.578	-1.085	0.061	0.122	0	2.704	8.953	3.211	0	0.183	0.244	0.616	9.911	0.179	-0.122	-0.122	0.122	1510068492
-9.377	-2.655	-2.042	0.061	-0.061	0.122	8.338	0.514	4.95	0.122	-0.305	-0.427	10.428	1.182	2.832	-0.061	0.244	0.183	-9.784	-0.568	-1.099	0.061	0.061	0	2.796	8.891	3.234	-0.122	0.061	0.305	0.648	9.859	0.221	-0.061	-0.122	0.122	1510068492
-9.362	-2.613	-2.058	0	-0.122	0.122	8.338	0.514	4.95	0.366	-0.061	-0.427	10.241	0.999	2.822	-0.183	0.061	0.122	-9.795	-0.525	-1.116	0.061	0.061	0.061	2.725	8.842	3.159	-0.122	0.122	0.183	0.628	9.899	0.274	-0.061	0	0.122	1510068492
-9.344	-2.595	-2.035	-0.061	-0.122	0.061	8.366	0.658	4.713	0.366	-0.488	-0.427	10.397	0.904	2.725	-0.183	0.061	0.122	-9.802	-0.471	-1.159	0.061	0.061	0.061	2.783	8.703	3.259	-0.122	0.122	0.122	0.565	9.874	0.252	-0.061	-0.122	0.122	1510068492
-9.329	-2.588	-2.027	-0.061	-0.061	0.061	8.366	0.658	4.713	0.244	-0.122	-0.366	10.21	0.918	2.833	-0.061	0	0.061	-9.828	-0.443	-1.156	0.061	0	0	2.856	8.832	3.296	0	0.122	0.122	0.596	9.865	0.22	-0.061	-0.061	0.061	1510068492
-9.321	-2.554	-2.016	-0.122	-0.061	0.061	8.126	0.663	4.703	0.122	-0.366	-0.183	9.979	0.983	3.129	-0.061	-0.427	-0.122	-9.795	-0.468	-1.18	0	-0.061	0	2.862	8.79	3.319	0.061	0.122	0.061	0.674	9.872	0.226	-0.061	0	0.122	1510068492
-9.359	-2.528	-2.034	-0.061	-0.061	0	8.339	0.584	4.697	0.122	-0.366	-0.183	10.046	1.105	3.173	-0.061	-0.427	-0.122	-9.816	-0.476	-1.181	0	-0.061	0	2.801	8.77	3.322	0.061	0.183	0.061	0.635	9.856	0.215	0	0	0.122	1510068492
-9.371	-2.518	-2.061	-0.122	-0.122	0	8.339	0.584	4.697	-0.122	0.061	0	10.046	1.105	3.173	-0.305	-0.183	-0.244	-9.816	-0.476	-1.181	0	-0.061	0	2.801	8.77	3.322	0	0.122	0	0.635	9.856	0.215	0	0	0.122	1510068492
-9.393	-2.5	-1.999	-0.122	-0.183	0	8.606	0.548	4.689	-0.122	0.183	0.305	10.229	1.05	2.486	-0.305	-0.793	-0.488	-9.787	-0.505	-1.168	-0.061	-0.061	-0.061	2.939	8.812	3.301	-0.122	0.122	0	0.75	9.875	0.205	-0.061	0	0.061	1510068492
-9.409	-2.455	-1.964	-0.122	-0.122	-0.061	8.841	0.644	4.73	0	0.122	0.122	10.402	1.093	2.394	-0.305	-0.793	-0.488	-9.856	-0.525	-1.187	-0.061	-0.061	-0.061	2.822	8.825	3.29	-0.061	0.183	-0.061	0.741	9.892	0.196	-0.061	0.061	0.122	1510068492
-9.457	-2.509	-1.973	-0.061	-0.122	-0.061	8.841	0.644	4.73	0.061	-0.122	-0.122	10.914	1.163	2.314	-0.061	-0.366	-0.305	-9.841	-0.555	-1.223	-0.061	-0.183	0	2.641	8.929	3.291	-0.061	0.183	-0.183	0.75	9.903	0.195	-0.122	0	0.061	1510068492
-9.409	-2.468	-1.952	-0.122	-0.122	-0.061	8.841	0.644	4.73	0.061	-0.122	-0.122	10.77	1.091	2.26	-0.061	-0.61	-0.244	-9.78	-0.55	-1.166	-0.061	-0.183	0	2.641	8.929	3.291	0	0	-0.244	0.804	9.896	0.239	-0.061	0	0.061	1510068492
-9.386	-2.539	-1.884	-0.061	-0.122	-0.061	9.021	0.739	4.82	0	0.305	-0.244	10.422	0.971	2.388	-0.061	-0.61	-0.244	-9.788	-0.544	-1.097	-0.061	-0.122	-0.061	2.868	8.836	3.297	-0.061	-0.122	-0.244	0.811	9.893	0.254	-0.122	0	0	1510068492
-9.381	-2.564	-1.903	-0.061	-0.061	-0.061	9.021	0.739	4.82	0	0.305	-0.244	10.422	0.971	2.388	0	-1.221	-0.305	-9.788	-0.544	-1.097	0	-0.122	-0.061	2.868	8.836	3.297	0	0	-0.183	0.811	9.893	0.254	-0.122	0	0	1510068492
-9.423	-2.531	-1.918	-0.061	-0.061	0	8.336	1.06	5.102	-0.061	1.16	-0.549	11.099	1.244	2.2	0.122	-0.366	-0.061	-9.765	-0.477	-1.044	-0.061	-0.183	-0.061	2.728	8.906	3.38	0.061	0.122	-0.183	0.779	9.869	0.266	-0.061	-0.122	0.061	1510068492
-9.404	-2.474	-1.908	-0.061	-0.061	-0.061	7.843	1.071	5.272	-0.122	0.366	-0.488	11.295	1.102	1.851	0.122	-0.366	-0.061	-9.759	-0.544	-1.04	-0.061	-0.183	-0.061	2.728	8.906	3.38	-0.061	0.061	-0.183	0.842	9.867	0.242	-0.061	-0.061	0.061	1510068492
-9.388	-2.507	-1.876	-0.061	-0.061	-0.061	7.843	1.071	5.272	-0.305	0.977	-0.305	11.453	1.049	1.872	0.244	-0.366	0.244	-9.764	-0.567	-1.002	-0.061	-0.183	-0.061	2.629	8.99	3.308	-0.122	0	-0.061	0.837	9.877	0.233	0	-0.061	0	1510068492
-9.398	-2.567	-1.847	0	0	-0.061	7.608	0.974	5.227	-0.305	0.977	-0.305	11.106	1.104	1.963	0.122	0.366	0.183	-9.731	-0.581	-0.969	0	-0.122	-0.061	2.616	8.918	3.323	-0.061	0.061	0	0.841	9.878	0.224	-0.061	-0.061	0	1510068492
-9.406	-2.584	-1.871	0.061	0	-0.061	7.608	0.974	5.227	-0.427	0.854	-0.061	10.365	1.304	2.232	0.122	0.366	0.183	-9.786	-0.593	-0.967	0	-0.122	-0.061	2.616	8.918	3.323	0	0	0	0.871	9.865	0.26	-0.061	-0.122	0	1510068492
-9.415	-2.589	-1.902	0.061	0	-0.061	8.075	0.532	5.388	-0.244	-0.244	-0.061	10.314	1.427	2.178	-0.305	0.183	-0.122	-9.787	-0.601	-0.973	0	-0.122	0	2.535	8.935	3.394	-0.061	0	0	0.874	9.863	0.275	-0.061	-0.061	0	1510068493
-9.415	-2.556	-1.915	0	0	-0.061	8.055	0.447	5.4	0.061	-0.122	-0.061	10.633	1.437	2.04	-0.488	0.122	-0.061	-9.752	-0.487	-0.93	0.061	-0.061	0	2.448	8.985	3.389	-0.122	-0.061	-0.061	0.818	9.866	0.295	-0.061	-0.122	0	1510068493
-9.42	-2.523	-1.858	0.061	0	0	7.462	0.578	5.206	0.061	-0.122	-0.061	10.804	1.195	1.753	-0.488	0.122	-0.061	-9.781	-0.5	-0.916	0.061	-0.061	0	2.448	8.985	3.389	-0.122	-0.183	-0.122	0.867	9.866	0.275	0	-0.183	0	1510068493
-9.375	-2.498	-1.867	0.061	0.061	-0.061	7.462	0.578	5.206	0.244	-0.977	0.183	10.892	0.976	1.493	-0.183	0.122	0.061	-9.772	-0.51	-0.924	0.061	-0.122	0	2.747	9.036	3.429	-0.122	-0.244	-0.061	0.914	9.885	0.238	0	-0.122	0	1510068493
-9.404	-2.54	-1.884	0.061	0	-0.061	8.65	1.047	4.872	0.122	-0.366	0.183	11.084	0.76	1.696	0.061	0.488	0.061	-9.757	-0.464	-0.882	0	-0.122	0	2.767	8.867	3.375	-0.183	-0.122	-0.061	0.959	9.853	0.28	-0.061	-0.061	0	1510068493
-9.41	-2.577	-1.869	0	0	-0.061	8.65	1.047	4.872	-0.305	-0.183	0.122	10.892	0.687	1.725	0.061	0.488	0.061	-9.786	-0.432	-0.861	0	-0.122	0	2.767	8.867	3.375	-0.122	0.061	0	0.914	9.871	0.295	0	0	0	1510068493
-9.43	-2.54	-1.908	0	-0.061	-0.061	8.775	1.084	4.618	-0.488	-0.122	-0.122	10.264	0.983	2.207	0.122	-0.549	0.061	-9.775	-0.444	-0.876	-0.061	-0.122	0	2.714	8.734	3.395	-0.061	0	0.122	0.865	9.873	0.285	0	-0.061	-0.061	1510068493
-9.366	-2.527	-1.89	-0.061	-0.122	-0.122	8.504	0.703	5.334	-0.061	-0.732	-0.305	10.651	1.142	2.353	0.122	-0.549	0.061	-9.775	-0.412	-0.854	-0.061	-0.122	0	2.517	8.721	3.393	0	0.183	0	0.827	9.89	0.293	-0.061	-0.061	-0.061	1510068493
-9.372	-2.576	-1.873	-0.061	-0.061	-0.061	8.504	0.703	5.334	-0.061	-0.732	-0.305	10.75	1.141	2.278	-0.244	0	0.183	-9.767	-0.4	-0.829	-0.061	-0.122	0	2.517	8.721	3.393	0.061	0.122	-0.061	0.919	9.866	0.275	0	0	-0.061	1510068493
-9.374	-2.55	-1.891	-0.061	0	-0.061	8.477	0.626	5.432	0.305	-0.061	-0.244	10.611	1.06	2.183	-0.244	0.061	0.244	-9.775	-0.437	-0.815	-0.122	-0.061	0	2.556	8.939	3.451	0.061	0.061	-0.061	0.967	9.828	0.254	0	0	-0.061	1510068493
-9.408	-2.573	-1.926	-0.122	-0.061	-0.122	8.14	0.617	4.865	0.305	-0.122	-0.061	10.689	0.872	2.176	-0.244	0.061	0.244	-9.775	-0.5	-0.821	-0.122	-0.061	0	2.638	8.965	3.448	0	-0.061	0	0.916	9.853	0.256	0	-0.061	-0.061	1510068493
-9.397	-2.626	-1.921	-0.122	0	-0.061	8.14	0.617	4.865	0.305	-0.122	-0.061	10.53	0.802	2.009	-0.122	0.183	0.122	-9.792	-0.465	-0.812	-0.122	0	-0.061	2.638	8.965	3.448	0	0.122	0	0.878	9.877	0.236	0	0.061	-0.061	1510068493
-9.38	-2.627	-1.914	-0.122	-0.122	-0.061	8.14	0.617	4.865	0.305	-0.122	-0.061	10.53	0.802	2.009	0.122	-0.061	0	-9.792	-0.465	-0.812	-0.122	-0.061	-0.061	2.6	8.953	3.376	0	0.061	0.061	0.878	9.877	0.236	0	0.061	-0.061	1510068493
-9.365	-2.613	-1.895	-0.122	-0.061	-0.061	8.463	0.933	4.548	0.183	-0.061	-0.061	10.573	0.91	2.176	0.305	-0.061	-0.122	-9.776	-0.51	-0.791	-0.183	0	-0.061	2.576	8.832	3.424	0	0.061	0.061	0.821	9.865	0.236	0	0	-0.061	1510068493
-9.371	-2.661	-1.922	-0.122	-0.061	-0.061	8.24	0.697	4.98	0.061	-0.183	0	10.767	1.056	2.427	0.244	-0.305	-0.061	-9.805	-0.495	-0.812	-0.122	0	-0.061	2.576	8.832	3.424	0	0.244	0	0.848	9.869	0.23	0	0.061	-0.061	1510068493
-9.366	-2.677	-1.913	-0.122	-0.061	-0.061	8.27	0.735	5.011	0.244	-0.061	0.061	10.805	1.035	2.235	-0.122	0.183	0.122	-9.805	-0.495	-0.812	-0.122	0	-0.061	2.457	8.908	3.396	0.122	-0.061	-0.061	0.842	9.873	0.244	0	0.122	-0.061	1510068493
-9.38	-2.649	-1.921	-0.122	-0.061	-0.061	8.52	0.94	4.73	0.183	-0.061	0.061	10.679	0.957	2.126	-0.122	0.183	0.122	-9.805	-0.495	-0.812	-0.122	0	-0.061	2.614	8.994	3.403	0.061	-0.183	0	0.821	9.881	0.248	0	0	-0.061	1510068493
-9.379	-2.695	-1.93	-0.122	-0.061	-0.061	8.52	0.94	4.73	0.183	0	-0.061	10.713	0.934	2.201	-0.183	-0.122	0.122	-9.811	-0.544	-0.863	-0.122	0	-0.061	2.614	8.994	3.403	0.061	-0.061	-0.061	0.758	9.885	0.251	0	0	-0.061	1510068493
-9.359	-2.695	-1.916	-0.122	0	-0.061	8.552	0.961	4.835	0.183	0	-0.061	10.657	0.845	2.064	0.061	0.061	0	-9.825	-0.548	-0.853	-0.061	0	-0.061	2.572	9.002	3.346	0	-0.061	-0.061	0.793	9.889	0.24	0	0.061	-0.061	1510068493
-9.342	-2.737	-1.92	-0.122	-0.061	-0.061	8.552	0.961	4.835	0.122	-0.122	-0.061	10.657	0.845	2.064	0.061	0.061	0	-9.825	-0.548	-0.853	-0.061	0	-0.061	2.572	9.002	3.346	-0.061	-0.122	0	0.725	9.9	0.268	0	0.061	-0.061	1510068493
-9.343	-2.757	-1.896	0	0	-0.061	8.623	1.046	4.819	0.122	-0.122	-0.061	10.606	0.8	2.134	0.244	0	-0.122	-9.794	-0.548	-0.842	-0.061	-0.061	0	2.745	8.981	3.384	-0.122	0	0	0.711	9.859	0.245	0	0	-0.061	1510068493
-9.367	-2.724	-1.945	-0.061	0	0	8.594	1.101	4.703	-0.061	-0.061	-0.061	10.66	0.957	2.573	0.244	0	-0.122	-9.79	-0.556	-0.809	-0.061	-0.061	0	2.245	8.814	3.231	-0.061	0.183	0	0.736	9.871	0.258	0	0	-0.061	1510068493
-9.357	-2.725	-1.939	-0.061	-0.061	0	8.196	0.866	4.894	-0.183	0	-0.061	10.73	0.934	2.242	-0.183	-0.061	-0.061	-9.767	-0.565	-0.829	-0.061	-0.061	0	2.366	8.894	3.28	0.061	0	-0.061	0.697	9.875	0.261	0	-0.061	-0.061	1510068493
-9.35	-2.696	-1.946	0	0	0	8.564	0.821	4.906	0.183	0	0.061	10.725	0.938	2.085	-0.244	0.122	0	-9.781	-0.537	-0.858	0	0	-0.061	2.366	8.894	3.28	0.061	-0.244	0	0.743	9.891	0.238	0	-0.061	-0.061	1510068493
-9.35	-2.684	-1.944	0	0	-0.061	8.632	0.866	4.819	0.244	-0.183	-0.183	10.695	0.956	2.162	-0.244	-0.244	0.061	-9.808	-0.548	-0.872	0	0	-0.061	2.61	9.045	3.382	0	-0.061	-0.061	0.732	9.872	0.23	-0.061	-0.061	-0.061	1510068493
-9.345	-2.694	-1.951	0	0	0	8.553	0.93	4.965	0.366	0	-0.183	10.64	0.902	2.144	-0.244	-0.244	0.061	-9.788	-0.562	-0.843	0	-0.061	-0.061	2.521	9.038	3.314	0	-0.061	-0.061	0.773	9.878	0.224	0	-0.061	-0.061	1510068494
-9.335	-2.684	-1.954	0	0	-0.061	8.387	1.025	4.906	0.549	-0.183	-0.122	10.726	0.779	2.009	-0.183	-0.122	0	-9.772	-0.535	-0.846	0.061	-0.061	-0.061	2.521	9.038	3.314	-0.061	-0.244	0	0.711	9.874	0.228	0	-0.061	-0.061	1510068494
-9.341	-2.699	-1.94	0	0	-0.061	8.387	1.025	4.906	0.488	-0.061	-0.122	10.761	0.575	1.91	-0.061	-0.061	-0.061	-9.789	-0.508	-0.842	0	-0.061	-0.061	2.663	8.951	3.352	-0.122	-0.122	-0.061	0.733	9.874	0.214	-0.061	-0.061	-0.061	1510068494
-9.348	-2.711	-1.956	0	0	-0.061	8.461	1.135	4.583	0.061	0.305	-0.061	10.792	0.444	1.849	0.061	-0.061	-0.061	-9.789	-0.508	-0.842	0	-0.061	0	2.714	8.841	3.269	-0.061	0	0	0.725	9.869	0.228	0	0	-0.061	1510068494
-9.367	-2.705	-1.939	0.061	0	0	8.484	1.184	4.301	-0.427	0.549	-0.061	10.837	0.511	1.9	0.244	-0.061	0	-9.782	-0.586	-0.872	0	-0.061	0	2.714	8.841	3.269	0	0.061	0.061	0.707	9.871	0.197	0	-0.061	-0.061	1510068494
-9.373	-2.658	-1.975	0.061	0	0	8.428	1.188	4.121	-0.793	0.427	-0.061	10.244	1.034	2.375	0.122	-0.122	0	-9.795	-0.581	-0.877	0.061	-0.061	-0.061	2.452	8.943	3.299	0.061	0.122	0.061	0.724	9.897	0.211	0	-0.122	-0.061	1510068494
-9.338	-2.632	-2	0	0	-0.061	8.172	0.591	5.437	-0.183	-0.366	-0.061	10.555	1.236	2.756	0.122	-0.122	0	-9.795	-0.581	-0.877	0.061	-0.061	-0.061	2.113	8.941	3.252	0.061	0.061	-0.061	0.703	9.883	0.205	-0.061	-0.122	-0.061	1510068494
-9.349	-2.621	-1.963	0.061	-0.061	-0.061	8.172	0.591	5.437	0.427	-0.305	0.061	10.649	1.114	2.367	-0.366	0.122	-0.122	-9.759	-0.523	-0.847	0.061	-0.061	-0.061	2.113	8.941	3.252	0.122	-0.244	-0.183	0.75	9.868	0.165	0	-0.061	-0.061	1510068494
-9.374	-2.585	-1.955	0	0	-0.061	8.513	1.042	4.926	0.305	-0.183	-0.061	10.639	0.904	2.286	-0.366	-0.244	-0.183	-9.768	-0.526	-0.833	0	-0.061	-0.061	2.701	9.063	3.359	-0.061	-0.427	-0.061	0.797	9.877	0.194	-0.061	-0.061	-0.061	1510068494
-9.397	-2.607	-1.956	-0.061	0	-0.061	8.513	1.042	4.926	0.183	0	0	10.8	0.711	2.219	-0.366	-0.244	-0.183	-9.768	-0.526	-0.833	-0.061	0	-0.061	2.701	9.063	3.359	-0.122	-0.183	-0.183	0.817	9.877	0.181	0	-0.061	-0.061	1510068494
-9.38	-2.675	-1.964	-0.061	0	-0.061	8.54	1.272	4.777	-0.122	0.305	0	10.861	0.486	1.985	-0.366	-0.183	-0.122	-9.744	-0.554	-0.833	0	-0.061	0	2.643	8.946	3.249	-0.122	-0.183	-0.122	0.813	9.898	0.194	0	0	-0.061	1510068494
-9.356	-2.695	-1.977	-0.061	-0.061	-0.061	8.489	1.402	4.619	-0.427	0.366	0	10.913	0.341	1.786	0.061	-0.061	0.061	-9.75	-0.498	-0.824	0	0	-0.061	2.695	8.838	3.201	-0.061	-0.183	-0.061	0.749	9.895	0.217	0	0	-0.061	1510068494
-9.341	-2.71	-1.95	0	0	0	8.568	1.394	4.68	-0.671	0.366	-0.061	10.865	0.401	1.748	0.061	-0.061	0.061	-9.75	-0.498	-0.824	0	0	-0.061	2.707	8.876	3.201	0	-0.061	0.061	0.726	9.869	0.182	0	-0.061	-0.061	1510068494
-9.36	-2.707	-1.975	0	0	0	8.574	1.23	4.717	-0.793	0.671	-0.122	10.34	1.042	2.436	0.183	0.122	0.061	-9.822	-0.579	-0.859	-0.061	0	-0.061	2.707	8.876	3.201	0.061	0.122	0.061	0.731	9.886	0.166	0	0	-0.061	1510068494
-9.317	-2.704	-1.966	0	-0.061	-0.061	8.069	0.403	5.8	-0.793	0.671	-0.122	10.789	1.105	2.613	-0.122	-0.488	0.061	-9.835	-0.614	-0.933	-0.061	0	-0.061	2.256	9.019	3.18	0.061	0.061	-0.061	0.75	9.88	0.205	0	0	-0.061	1510068494
-9.321	-2.726	-1.952	-0.061	-0.061	-0.061	8.171	0.487	5.599	0.061	-0.427	-0.183	10.631	0.84	2.137	-0.427	0.061	0.061	-9.835	-0.614	-0.933	0	-0.061	-0.061	2.804	9.033	3.324	0.122	-0.305	-0.122	0.646	9.878	0.219	0	-0.061	0	1510068494
-9.35	-2.708	-1.958	-0.061	0	-0.122	8.179	0.7	5.07	0.122	0.366	-0.183	10.416	0.599	2.058	-0.244	0	0	-9.861	-0.579	-0.953	-0.061	-0.122	0	2.804	9.033	3.324	-0.122	-0.183	-0.061	0.615	9.868	0.228	0	-0.122	-0.061	1510068494
-9.372	-2.696	-1.954	-0.061	0	-0.122	7.964	0.949	4.902	0.061	0.061	-0.061	10.416	0.599	2.058	-0.244	-0.244	-0.061	-9.874	-0.589	-0.93	-0.061	-0.183	0	2.723	8.894	3.151	-0.122	0.061	-0.183	0.65	9.889	0.225	0	0	-0.061	1510068494
-9.366	-2.704	-1.958	-0.061	-0.061	-0.122	7.915	1.074	4.851	0.061	0.061	-0.061	10.704	0.331	1.664	-0.122	-0.183	-0.183	-9.874	-0.589	-0.93	-0.061	-0.244	0.061	2.673	8.922	3.2	0	0.061	-0.183	0.696	9.903	0.213	0	-0.061	-0.061	1510068494
-9.351	-2.677	-1.975	-0.061	-0.061	-0.122	8.126	1.116	4.792	-0.244	-0.061	0.061	10.633	0.481	1.459	0.183	-0.061	-0.183	-9.765	-0.517	-0.797	0	-0.244	0	2.673	8.922	3.2	-0.061	0.122	-0.122	0.732	9.871	0.184	0	-0.061	-0.061	1510068494
-9.355	-2.687	-1.971	-0.061	0	-0.122	8.208	0.945	4.75	-0.488	-0.122	0	10.633	0.481	1.459	0.488	-0.061	-0.183	-9.786	-0.506	-0.786	-0.061	-0.183	0.061	2.671	8.912	3.298	-0.061	0.244	-0.061	0.744	9.867	0.127	0	-0.061	-0.061	1510068494
-9.356	-2.707	-1.977	-0.061	0	-0.122	7.927	0.409	5.468	-0.488	-0.122	0	10.69	1.113	2.218	0.183	-0.671	-0.244	-9.786	-0.506	-0.786	-0.061	-0.183	0	2.064	9.014	3.26	-0.061	0.305	-0.244	0.705	9.889	0.118	0	0	-0.061	1510068494
-9.35	-2.738	-1.989	-0.061	-0.061	-0.122	8.192	0.562	5.283	-0.061	0	0.305	10.69	1.113	2.218	0	0	-0.366	-9.792	-0.473	-0.746	-0.061	-0.183	0	2.064	9.014	3.26	0	-0.122	-0.183	0.696	9.887	0.175	0	0	-0.061	1510068494
-9.323	-2.751	-1.956	-0.061	0	-0.122	8.399	0.73	4.957	-0.183	-0.122	0.305	10.664	0.928	1.791	0.183	-0.061	-0.427	-9.749	-0.493	-0.668	-0.061	-0.122	-0.061	2.492	8.982	3.346	-0.122	0	-0.122	0.689	9.881	0.151	-0.061	-0.061	-0.122	1510068494
-9.314	-2.781	-1.942	-0.061	-0.061	-0.061	8.367	0.809	4.929	-0.244	-0.244	0.244	10.776	0.889	2.023	0.244	-0.183	-0.366	-9.775	-0.5	-0.66	-0.122	-0.122	-0.061	2.492	8.982	3.346	-0.122	0.183	-0.183	0.72	9.869	0.157	0	-0.061	-0.061	1510068494
-9.312	-2.808	-1.948	-0.061	-0.061	-0.061	8.221	0.76	5.093	-0.122	-0.305	0.305	10.852	0.979	1.975	0.122	-0.183	-0.305	-9.784	-0.532	-0.629	-0.061	-0.183	-0.061	2.2	8.923	3.238	0	0.061	-0.122	0.775	9.88	0.175	-0.061	-0.061	-0.061	1510068495
-9.319	-2.816	-1.957	-0.061	-0.061	-0.061	8.185	0.525	4.887	0	-0.366	0.244	10.852	0.979	1.975	0.122	-0.305	-0.305	-9.77	-0.498	-0.575	-0.061	-0.122	-0.061	2.285	9.032	3.354	0	0	-0.061	0.662	9.866	0.188	0	0.061	-0.061	1510068495
-9.307	-2.852	-1.922	-0.061	0	-0.061	8.185	0.525	4.887	0	-0.61	0.305	10.463	1.172	1.916	0.061	-0.183	-0.305	-9.761	-0.507	-0.563	-0.061	-0.122	0	2.285	9.032	3.354	0	0.122	-0.061	0.544	9.885	0.163	-0.061	-0.061	-0.061	1510068495
-9.333	-2.841	-1.964	-0.061	0	-0.061	8.009	0.563	4.727	-0.061	-0.61	0.549	10.463	1.172	1.916	0.061	-0.244	-0.427	-9.763	-0.52	-0.561	-0.061	-0.122	-0.061	2.292	9.106	3.346	0	0.061	-0.061	0.642	9.891	0.193	-0.061	-0.061	-0.061	1510068495
-9.321	-2.816	-1.955	-0.061	0	-0.061	7.608	0.53	4.594	-0.183	-0.549	0.916	10.168	1.3	1.967	0.061	-0.183	-0.671	-9.78	-0.51	-0.551	-0.061	-0.122	-0.061	2.211	9.055	3.307	0	0.122	-0.061	0.632	9.902	0.214	0	0	-0.061	1510068495
-9.314	-2.816	-1.981	-0.122	0	-0.061	6.962	0.386	4.51	-0.305	-0.244	1.587	8.873	1.619	2.431	-0.183	-0.549	-1.16	-9.772	-0.508	-0.516	-0.061	-0.061	0	2.211	9.055	3.307	0	0.183	0	0.614	9.892	0.175	0	0	-0.061	1510068495
-9.296	-2.856	-1.968	-0.122	0	0	4.79	-0.479	3.765	-0.671	0.061	2.686	7.691	1.954	2.492	-0.427	-0.122	-2.075	-9.709	-0.53	-0.453	-0.122	0	0	2.11	8.982	3.26	0.183	0.244	0	0.65	9.875	0.181	-0.061	0	-0.061	1510068495
-9.302	-2.87	-1.957	-0.061	0	0	4.79	-0.479	3.765	-1.16	0.488	4.333	7.691	1.954	2.492	-0.549	1.099	-3.601	-9.709	-0.53	-0.453	-0.061	0.061	0	2.107	8.875	3.159	0.366	0.244	0.122	0.65	9.875	0.181	-0.061	0	-0.061	1510068495
-9.288	-2.877	-1.983	-0.061	0	0	3.469	-1.654	2.894	-1.953	-1.587	6.042	5.574	4.134	1.412	-0.549	2.136	-5.371	-9.769	-0.526	-0.49	-0.061	0.122	0	2.418	8.75	3.152	0.366	0.305	0.244	0.579	9.879	0.161	0	0	0	1510068495
-9.293	-2.847	-1.998	0	-0.061	0	4.928	-6.227	2.05	-2.441	-2.563	7.69	5.337	6.07	0.975	-0.183	0.488	-7.324	-9.835	-0.566	-0.711	0	0.061	0	2.737	8.796	3.181	0.488	0.671	0.183	0.601	9.877	0.205	0	0	0	1510068495
-9.28	-2.828	-1.94	0.061	0	0	6.362	-8.945	1.645	-2.563	-4.028	8.606	5.337	6.07	0.975	0.244	-2.075	-9.033	-9.835	-0.566	-0.711	0	0	0.061	2.583	9.137	3.163	0.427	0.977	0.061	0.59	9.872	0.208	0	-0.061	0	1510068495
-9.344	-2.744	-1.983	0.122	0	-0.061	6.362	-8.945	1.645	-2.319	-5.859	9.033	8.053	11.397	0.481	0.305	-5.371	-10.315	-9.912	-0.602	-0.873	0	-0.183	0.061	2.583	9.137	3.163	0.427	1.038	-0.244	0.593	9.895	0.171	0	-0.122	0	1510068495
-9.323	-2.657	-2.036	0.061	0	-0.183	8.441	-10.314	1.684	-1.648	-0.793	9.216	10.19	12.339	1.219	0	-2.197	-10.071	-9.914	-0.465	-0.94	-0.061	-0.366	0.061	1.869	9.149	3.372	0.366	0.61	-0.854	0.543	9.92	0.166	-0.061	-0.122	-0.061	1510068495
-9.342	-2.573	-2.04	0.061	-0.122	-0.244	7.936	-10.617	1.73	-1.709	-0.122	8.057	10.19	12.339	1.219	0	5.066	-8.972	-9.914	-0.465	-0.94	-0.061	-0.366	0	-0.212	9.774	3.229	0.183	-0.488	-1.831	0.622	9.874	0.138	0	-0.122	-0.122	1510068495
-9.301	-2.561	-2.054	-0.061	-0.061	-0.244	7.22	-10.514	1.657	-1.404	-0.305	6.653	9.388	12.184	1.445	1.099	8.667	-7.629	-9.855	-0.469	-0.828	-0.122	-0.305	-0.061	-0.212	9.774	3.229	0	-1.953	-2.441	0.662	9.889	0.089	0	-0.122	-0.122	1510068495
-9.314	-2.756	-2.062	-0.122	0	-0.305	6.331	-10.037	1.358	-0.854	-1.953	5.493	5.469	11.198	2.156	1.526	4.456	-5.798	-9.776	-0.484	-0.506	-0.061	-0.244	-0.122	0.153	10.113	3.04	-0.61	-2.747	-2.441	0.595	9.892	0.008	0	-0.061	-0.244	1510068495
-9.272	-2.943	-2.043	-0.061	0	-0.244	6.096	-9.655	1.043	-0.061	-4.395	3.723	5.469	11.198	2.156	0.916	-2.319	-4.089	-9.776	-0.484	-0.506	-0.061	-0.122	-0.122	0.968	10.141	3.112	-0.916	-2.686	-2.258	0.731	9.897	0.039	0	0.061	-0.183	1510068495
-9.223	-3.092	-1.971	0	0	-0.183	7.25	-9.05	1.182	0.305	-5.005	2.136	6.121	10.605	2.731	-0.122	-4.578	-2.747	-9.79	-0.512	-0.376	0	-0.183	-0.122	1.296	9.63	2.901	-0.61	-2.502	-2.014	0.642	9.877	0.117	0	0.061	-0.183	1510068495
-9.269	-3.161	-2.027	0.061	0	-0.122	7.978	-8.242	1.248	0.305	-5.005	2.136	6.678	9.238	2.693	-0.732	-3.479	-2.075	-9.642	-0.471	-0.134	0	-0.061	-0.061	1.055	9.089	2.547	-0.427	-2.319	-1.404	0.415	9.886	0.148	0	0	-0.122	1510068495
-9.26	-3.14	-2.029	0	-0.061	0	7.468	-7.708	1.224	-0.549	-0.427	0.671	6.678	9.238	2.693	-0.916	-2.502	-1.465	-9.642	-0.471	-0.134	-0.061	0.122	-0.061	1.141	8.875	2.449	-0.549	-2.319	-0.61	0.427	9.9	0.173	0	0	-0.122	1510068495
-9.226	-3.089	-1.971	0.061	0	0	6.747	-7.764	1.241	-0.854	0.916	0.183	6.216	9.007	2.379	-0.854	-2.258	-0.793	-9.705	-0.573	-0.167	0	0.244	-0.061	1.586	8.916	2.821	-0.061	-1.77	-0.305	0.505	9.875	0.166	-0.061	-0.061	-0.122	1510068495
-9.213	-3.082	-1.93	0.061	0.061	-0.061	6.015	-8.153	1.34	-1.038	1.892	-0.183	5.707	9.312	1.692	-0.732	-2.136	-0.061	-9.807	-0.546	-0.467	0	0.122	-0.061	1.804	9.217	3.041	0.366	-0.61	-0.244	0.427	9.893	0.165	-0.061	0	0	1510068495
-9.277	-3.1	-1.997	0.122	0	-0.061	5.156	-8.624	1.274	-1.038	1.892	-0.183	5.707	9.312	1.692	-0.549	-1.587	0.549	-9.807	-0.546	-0.467	0.061	0.061	-0.061	1.53	9.427	3.049	0.305	0.061	-0.183	0.4	9.896	0.173	-0.061	0	0	1510068495
-9.257	-3.064	-2.034	0.061	-0.061	0	4.431	-8.8	1.282	-0.366	1.526	-1.282	4.661	9.57	1.479	-0.183	-0.793	1.099	-9.802	-0.547	-0.462	0.061	0.061	-0.061	1.093	9.5	2.911	0.305	0.366	0	0.438	9.92	0.163	-0.061	0	-0.061	1510068495
-9.244	-3.018	-1.969	0.061	0	0	3.933	-8.924	1.325	-0.122	1.099	-1.892	4.004	9.618	1.479	0.244	-0.122	1.526	-9.819	-0.494	-0.536	0.061	-0.061	-0.061	1.005	9.435	2.923	0.427	0.366	0.183	0.429	9.873	0.191	-0.061	-0.061	0	1510068495
-9.243	-3.015	-1.95	0.061	0	-0.061	3.618	-9.038	1.261	0.183	0.916	-2.197	4.004	9.618	1.479	0.549	0.122	1.648	-9.819	-0.494	-0.536	0	-0.061	0	1.019	9.497	2.888	0.427	0.671	0.183	0.382	9.904	0.164	-0.061	-0.122	0	1510068496
-9.252	-2.978	-1.973	0.061	0.061	0	3.078	-9.058	1.157	0.488	0.488	-2.136	3.597	9.716	1.638	0.671	0.549	1.404	-9.823	-0.519	-0.573	0	-0.122	0	1.065	9.505	2.835	0.366	0.916	0.244	0.487	9.884	0.154	-0.061	-0.122	0	1510068496
-9.31	-2.902	-2.038	0	-0.061	-0.061	2.789	-8.89	1.005	0.61	0.183	-1.831	3.232	9.838	1.814	0.671	1.099	0.977	-9.825	-0.484	-0.579	0	-0.122	0	0.937	9.566	2.787	0.366	0.977	0.244	0.488	9.886	0.151	0	-0.061	0	1510068496
-9.245	-2.885	-2.006	-0.122	-0.061	-0.122	2.713	-8.607	0.781	0.793	0.305	-1.282	2.834	9.859	1.901	0.549	1.16	0.549	-9.832	-0.487	-0.599	-0.061	-0.183	0	0.84	9.582	2.743	0.305	0.854	0.244	0.461	9.905	0.111	-0.061	-0.061	-0.061	1510068496
-9.239	-2.895	-2.021	-0.122	0	-0.122	2.623	-8.38	0.859	0.61	0.427	-0.793	2.644	9.94	1.976	0.488	0.977	0.183	-9.81	-0.457	-0.608	-0.122	-0.183	0	0.796	9.655	2.778	0.244	0.793	0.122	0.437	9.871	0.128	-0.061	-0.061	-0.061	1510068496
-9.275	-2.917	-2.062	-0.061	-0.061	-0.122	2.606	-8.289	0.718	0.366	0.549	-0.183	2.678	10.025	2.025	0.366	0.793	-0.061	-9.818	-0.591	-0.571	-0.183	-0.183	0	0.623	9.705	2.707	0.061	0.61	0.122	0.579	9.867	0.103	0	0	-0.122	1510068496
-9.281	-2.963	-2.07	-0.061	-0.061	-0.122	2.718	-8.287	0.632	0.366	0.61	0.427	2.84	10.055	1.993	0.244	0.549	-0.244	-9.818	-0.591	-0.571	-0.183	-0.183	0.061	0.52	9.728	2.681	-0.122	0.305	0.061	0.575	9.892	0.104	0	0	-0.061	1510068496
-9.262	-2.975	-2.054	-0.061	-0.061	-0.122	2.609	-8.271	0.696	0.244	0.244	0.61	3.006	9.983	1.894	0.061	0.183	-0.366	-9.843	-0.653	-0.543	-0.061	-0.183	0	0.493	9.674	2.694	-0.183	0.061	-0.061	0.546	9.912	0.09	0	0	-0.061	1510068496
-9.265	-3.019	-2.047	-0.061	-0.061	-0.122	2.716	-8.232	0.64	-0.061	-0.488	0.732	3.232	9.886	1.72	-0.061	-0.183	-0.427	-9.812	-0.579	-0.501	-0.061	-0.183	0.061	0.438	9.631	2.678	-0.244	-0.183	-0.122	0.434	9.896	0.084	-0.061	-0.061	-0.061	1510068496
-9.271	-3.077	-2.019	0	-0.061	-0.122	3.122	-8.289	0.636	-0.183	-0.427	0.977	3.521	9.806	1.566	-0.122	-0.305	-0.488	-9.78	-0.607	-0.489	-0.061	-0.122	0.061	0.505	9.599	2.669	-0.244	-0.366	-0.183	0.487	9.906	0.104	-0.061	0	-0.061	1510068496
-9.245	-3.062	-1.993	0	-0.122	-0.061	3.249	-8.288	0.717	-0.366	-0.305	1.221	3.705	9.674	1.448	-0.183	-0.366	-0.549	-9.828	-0.592	-0.439	0	-0.122	0.061	0.665	9.544	2.68	-0.305	-0.366	-0.183	0.513	9.91	0.111	-0.061	0	-0.061	1510068496
-9.217	-3.083	-2.015	0	-0.061	-0.061	3.256	-8.333	0.791	-0.366	-0.305	1.221	3.866	9.591	1.412	-0.061	-0.305	-0.549	-9.763	-0.514	-0.365	0	-0.183	0.061	0.767	9.509	2.734	-0.183	-0.305	-0.244	0.366	9.903	0.129	-0.122	-0.061	0	1510068496
-9.209	-3.085	-1.988	0.061	-0.061	-0.061	3.256	-8.333	0.791	-0.366	-0.305	1.221	4.047	9.56	1.359	0	-0.122	-0.488	-9.719	-0.488	-0.323	0	-0.122	0.061	0.756	9.477	2.751	-0.183	-0.183	-0.183	0.394	9.88	0.132	-0.061	-0.122	-0.061	1510068496
-9.239	-3.086	-2.027	0.061	-0.061	-0.061	3.78	-8.555	1.091	-0.549	-0.366	1.282	4.101	9.591	1.427	0.061	0.061	-0.366	-9.756	-0.438	-0.317	0	-0.061	0.061	0.648	9.434	2.797	-0.122	-0.183	-0.122	0.461	9.891	0.124	-0.122	0	-0.061	1510068496
-9.217	-3.1	-2.009	0	-0.061	-0.061	3.842	-8.702	1.232	-0.549	0.061	0.977	4.101	9.591	1.427	0.061	0.061	-0.122	-9.765	-0.382	-0.312	0	0	0.061	0.622	9.461	2.808	-0.122	-0.183	-0.122	0.317	9.903	0.106	-0.122	-0.122	-0.061	1510068496
-9.188	-3.073	-2.007	0	0	-0.061	3.882	-8.805	1.349	-0.427	0	0.61	4.031	9.641	1.455	0.122	-0.061	0	-9.829	-0.384	-0.331	0	0	0.061	0.644	9.488	2.834	0	-0.122	-0.061	0.413	9.881	0.16	-0.061	-0.061	-0.061	1510068496
-9.225	-3.118	-2.016	-0.061	-0.122	-0.061	3.907	-8.774	1.439	-0.244	-0.122	0.244	4.002	9.594	1.559	0.122	-0.061	0.122	-9.798	-0.303	-0.327	-0.061	-0.061	0.061	0.746	9.49	2.845	0	-0.061	-0.061	0.413	9.878	0.173	-0.061	-0.061	-0.061	1510068496
-9.229	-3.14	-1.986	0	-0.122	-0.061	3.816	-8.68	1.5	-0.183	0	-0.122	4.002	9.594	1.559	0.183	0.122	0.244	-9.784	-0.37	-0.306	-0.061	0	0.061	0.805	9.428	2.866	0	0.061	0	0.404	9.889	0.164	-0.061	-0.061	-0.061	1510068496
-9.216	-3.145	-1.963	-0.061	-0.122	-0.061	3.722	-8.687	1.495	-0.061	0.061	-0.366	3.892	9.615	1.591	0.183	0.305	0.305	-9.844	-0.336	-0.316	-0.061	-0.061	0.061	0.725	9.429	2.812	-0.061	0.183	0	0.446	9.902	0.193	-0.122	0	0	1510068496
-9.199	-3.131	-1.913	-0.061	-0.122	-0.061	3.607	-8.731	1.407	0.061	0.061	-0.549	3.718	9.698	1.595	0.122	0.244	0.244	-9.825	-0.331	-0.336	-0.122	-0.061	0.061	0.725	9.491	2.828	0.061	0.183	0	0.446	9.902	0.193	-0.122	0	0	1510068496
-9.202	-3.116	-1.924	-0.061	-0.122	-0.061	3.463	-8.739	1.31	0.183	0.061	-0.61	3.58	9.709	1.549	0.061	0.122	0.244	-9.787	-0.334	-0.333	-0.061	-0.061	0.061	0.652	9.491	2.828	0.061	0.183	0	0.313	9.887	0.223	-0.122	-0.061	-0.061	1510068496
-9.257	-3.133	-1.95	-0.061	-0.122	-0.061	3.39	-8.672	1.213	0.244	0.061	-0.671	3.598	9.731	1.531	0.061	0.122	0.183	-9.805	-0.299	-0.347	-0.061	-0.061	0	0.586	9.501	2.87	0	0.183	0.061	0.388	9.866	0.248	-0.122	-0.061	-0.061	1510068496
-9.227	-3.167	-1.9	-0.122	-0.122	-0.061	3.293	-8.684	1.103	0.305	0.122	-0.671	3.462	9.745	1.443	0	0.183	0.183	-9.817	-0.315	-0.351	-0.061	-0.061	0	0.609	9.508	2.908	0	0.183	0	0.422	9.906	0.218	-0.122	0.061	0	1510068496
-9.197	-3.162	-1.876	-0.122	-0.122	-0.061	3.214	-8.614	0.979	0.305	0.122	-0.671	3.462	9.745	1.443	0	0.061	0.122	-9.814	-0.303	-0.349	0	-0.122	0	0.609	9.522	2.944	-0.061	0.122	0	0.394	9.883	0.276	-0.061	0	-0.061	1510068496
-9.223	-3.141	-1.86	-0.122	-0.061	-0.061	3.214	-8.614	0.979	0.305	0.061	-0.671	3.437	9.759	1.416	0.061	0	0.061	-9.798	-0.208	-0.324	-0.061	-0.061	0	0.599	9.534	2.918	-0.061	0.061	0	0.394	9.883	0.276	-0.061	0	-0.061	1510068496
-9.257	-3.193	-1.849	-0.122	-0.122	0	3.015	-8.526	0.828	0.244	-0.061	-0.366	3.542	9.692	1.436	0.061	0.122	-0.061	-9.777	-0.231	-0.306	-0.061	-0.061	0	0.611	9.478	2.945	-0.061	0.122	0	0.373	9.905	0.276	-0.122	0	-0.061	1510068497
-9.221	-3.205	-1.826	-0.061	-0.061	0	3.14	-8.48	0.764	0.122	-0.061	-0.183	3.567	9.701	1.459	0.061	0.183	-0.122	-9.808	-0.261	-0.335	0	-0.061	0	0.555	9.465	2.934	-0.061	0.061	0	0.437	9.893	0.303	-0.122	0	-0.061	1510068497
-9.191	-3.2	-1.804	0	-0.061	0	3.223	-8.491	0.784	0	0.061	-0.122	3.589	9.759	1.494	0	0.061	-0.122	-9.816	-0.24	-0.325	0	-0.061	0	0.524	9.512	2.968	-0.061	0	-0.061	0.437	9.893	0.303	-0.122	0	-0.061	1510068497
-9.122	-3.157	-1.768	0	0	0	3.211	-8.531	0.791	-0.061	0.122	-0.061	3.636	9.799	1.517	0	0	-0.122	-9.822	-0.23	-0.312	0	-0.061	0	0.586	9.549	2.967	-0.061	0	0	0.36	9.88	0.38	-0.061	0	0	1510068497
-9.015	-3.07	-1.739	-0.061	0.244	-0.061	3.21	-8.478	0.866	-0.122	0.122	0.061	3.714	9.764	1.581	0	0.122	-0.122	-9.778	-0.182	-0.319	0	-0.122	0	0.695	9.516	2.961	-0.122	0.061	0	0.243	9.851	0.392	-0.183	0	0	1510068497
-9.02	-2.822	-1.841	-0.122	0.488	-0.061	3.256	-8.39	0.993	-0.183	0.183	0.122	3.736	9.653	1.617	-0.061	0.183	-0.183	-9.741	-0.123	-0.328	0	-0.122	0	0.754	9.426	2.955	-0.122	0.183	0	0.144	9.82	0.376	-0.183	-0.183	-0.122	1510068497
-9.062	-2.58	-2.061	-0.244	0.427	-0.244	3.255	-8.355	1.048	-0.183	0.244	0.183	3.71	9.601	1.651	-0.061	0.122	-0.122	-9.623	-0.114	-0.389	-0.122	-0.122	0	0.727	9.368	2.875	-0.122	0.122	0.061	0.371	9.801	0.319	-0.183	-0.183	-0.122	1510068497
-9.286	-2.604	-2.332	-0.305	0.244	-0.305	3.14	-8.198	1.126	-0.183	0	0	3.643	9.463	1.641	-0.122	0.061	-0.183	-9.548	-0.214	-0.428	-0.366	0	0	0.774	9.27	2.731	-0.183	0	0	0.548	9.807	0.196	-0.244	-0.183	-0.183	1510068497
-9.569	-2.651	-2.801	-0.488	-0.061	-0.366	3.232	-8.136	1.064	-0.183	-0.244	-0.122	3.537	9.461	1.572	-0.183	0	-0.305	-9.79	-0.455	-0.623	-0.488	0.061	0	0.946	9.359	2.518	-0.305	0.061	-0.061	0.855	9.867	0.055	-0.244	0.061	-0.244	1510068497
-9.507	-2.87	-2.668	-0.549	-0.549	-0.305	3.121	-8.312	0.986	-0.244	-0.366	-0.183	3.467	9.686	1.507	-0.183	-0.122	-0.61	-9.892	-0.714	-0.736	-0.61	-0.183	0.061	1.18	9.727	2.285	-0.488	-0.122	-0.244	1.025	9.94	0.105	-0.244	0.793	-0.183	1510068497
-9.542	-2.652	-2.626	-0.671	-0.732	-0.244	3.067	-8.437	1.036	-0.488	-0.61	-0.366	3.457	9.814	1.445	-0.183	-0.305	-0.916	-10.025	-0.992	-0.847	-0.549	-0.183	0.122	1.242	9.86	2.304	-0.488	-0.244	-0.427	1.455	10.012	0.305	-0.427	0.427	0	1510068497
-9.381	-2.72	-2.516	-1.099	-1.221	-0.366	3.134	-8.653	1.141	-0.671	-0.427	-0.366	3.86	10.121	1.375	-0.183	-0.061	-1.221	-9.982	-0.999	-0.877	-0.366	-0.061	0.244	1.043	10.106	2.332	-0.61	-0.183	-0.366	2.359	9.848	0.337	-0.427	0.427	0	1510068497
-8.943	-2.761	-1.756	-1.038	-1.465	-0.122	3.085	-8.659	1.314	-0.793	-0.488	-0.366	4.107	10.305	1.263	-0.122	0.671	-1.221	-9.923	-0.83	-0.946	-0.244	-0.305	0.366	0.87	10.241	2.629	-0.732	-0.427	-0.549	3.759	9.649	0.656	-0.427	0.122	0.488	1510068497
-9	-2.589	-1.114	-1.282	-1.526	0.061	3.064	-8.408	1.477	-0.732	-1.099	-0.305	3.772	10.075	1.42	0	0.488	-1.099	-9.39	-0.489	-0.827	0	-0.244	0.427	0.62	9.849	2.943	-0.977	-0.549	-0.671	3.937	9.563	0.562	-1.465	1.587	2.197	1510068497
-10.012	-3.051	-1.095	-0.916	-1.709	-0.122	3.232	-7.882	1.595	-0.488	-1.77	-0.305	3.085	9.373	1.76	-0.061	-0.244	-0.916	-9.166	0.038	-0.611	0.244	0.061	0.488	0.385	8.914	3.519	-0.793	-0.61	-0.671	2.957	10.21	0.072	-1.465	1.587	2.197	1510068497
-10.186	-3.207	-0.404	0.427	-1.038	-0.122	4.072	-7.752	1.426	-0.061	-1.404	0	2.53	9.284	2.133	-0.305	-0.854	-0.732	-10.34	0.392	-0.836	0.122	0.183	0.61	0.476	8.508	3.848	-0.671	-0.549	-0.488	3.095	10.836	0.279	-0.916	1.892	2.502	1510068497
-10.178	-2.753	-0.388	0.488	-0.732	0.061	4.529	-8.295	0.913	0.488	-1.526	0.427	2.15	9.947	2.44	-0.488	-1.526	-0.793	-10.397	0.499	-1.085	0.061	-0.183	0.488	0.924	9.185	4.349	-0.183	-0.732	-0.732	3.314	11.439	1.207	0.305	1.831	3.906	1510068497
-9.824	-2.706	-0.591	0.122	-0.671	-0.366	5.082	-8.664	0.566	0.671	-2.502	0.61	2.171	10.387	2.78	-0.366	-1.892	-0.977	-10.143	0.589	-1.33	0.244	-0.244	0.427	1.269	9.63	4.636	-0.244	-0.671	-0.671	2.005	10.631	1.901	0.305	1.831	3.906	1510068497
-9.204	-2.737	-0.34	0.366	-0.305	-0.183	5.888	-8.418	0.543	0.488	-1.77	0.488	2.574	10.079	3.206	-0.061	-0.916	-0.977	-9.911	0.523	-1.421	0.427	-0.305	0.183	1.115	9.203	4.496	-0.549	-0.793	-0.427	1.363	9.879	1.29	0.122	0.854	3.357	1510068497
-8.909	-2.409	-0.154	0.671	-0.305	0.061	6.22	-7.867	0.613	-0.061	-0.366	0.488	2.505	9.367	3.067	-0.061	-0.244	-0.793	-9.554	0.551	-1.381	0.671	-0.244	0.061	0.989	8.46	4.276	-0.61	-0.977	-0.366	0.75	8.824	0.557	0.61	-0.488	1.953	1510068497
-8.623	-1.968	0.111	0.793	0	0.061	5.985	-7.376	0.709	-0.488	0.916	0.427	2.194	8.709	2.572	-0.244	-0.977	-0.732	-9.369	0.858	-1.297	0.732	-0.427	-0.122	1.038	7.897	4.104	-0.366	-0.977	-0.488	1.877	8.451	0.31	0.61	-0.488	1.953	1510068497
-8.439	-1.664	0.177	0.732	0.305	0	5.307	-7.216	0.664	-0.549	1.099	0.305	2.262	8.319	2.233	-0.305	-1.892	-0.61	-9.244	1.075	-1.27	0.671	-0.488	-0.244	1.171	7.649	3.954	0	-0.977	-0.732	1.899	7.714	0.279	0.61	0.427	0.61	1510068497
-8.62	-1.501	0.114	0.488	0.488	-0.122	4.956	-7.465	0.638	-0.366	0.916	0.366	2.699	8.294	2.059	0	-2.136	-0.549	-9.105	1.323	-1.288	0.61	-0.427	-0.305	1.402	7.79	4.012	0.244	-0.854	-0.793	2.633	7.405	0.493	1.526	-0.366	0.488	1510068497
-8.898	-1.674	-0.075	0.305	1.038	-0.244	4.771	-7.96	0.693	-0.183	0.977	0.366	3.301	8.447	2.139	0.366	-1.343	-0.488	-9.229	1.437	-1.386	0.366	-0.305	-0.549	1.583	8.001	4.201	0.427	-0.732	-0.793	3.327	7.705	1.718	1.526	-0.366	0.488	1510068497
-10.239	-1.926	0.122	0.122	-0.305	-0.122	4.67	-8.507	0.684	-0.122	1.099	0.305	3.667	8.723	2.382	0.793	-0.305	-0.305	-9.433	1.262	-1.57	0.183	-0.183	-0.732	1.726	8.29	4.143	0.61	-0.732	-0.732	3.348	7.11	1.501	1.953	-0.183	0.122	1510068497
-10.45	-1.897	0.392	0.366	-0.183	-0.122	4.42	-8.945	0.638	0.061	1.16	0.244	3.651	9.025	2.744	0.854	0.061	-0.122	-9.321	0.98	-1.613	0.366	-0.183	-0.793	1.702	8.534	3.945	0.671	-0.671	-0.671	6.754	8.741	1.581	1.587	-3.174	-1.16	1510068498
-11.879	-2.46	0.39	0.183	-1.343	-0.061	3.974	-8.714	0.766	0.122	1.099	0.183	3.505	8.96	2.927	0.793	-0.305	0.183	-9.266	0.78	-1.413	0.366	-0.061	-0.916	1.513	8.4	3.856	0.854	-0.732	-0.671	6.754	8.741	1.581	1.587	-3.174	-1.16	1510068498
-11.086	-2.536	0.977	1.343	0.183	0.61	3.615	-8.412	0.928	0	0.977	0.366	3.521	9.344	2.981	0.732	-0.854	0.488	-10.613	0.465	-1.201	0.183	0.732	-0.793	1.261	8.794	3.823	0.854	-0.488	-0.366	5.061	9.417	-1.445	-0.183	-2.441	-0.488	1510068498
-10.965	-3.385	-0.883	0.244	0.61	-0.183	3.427	-9.268	0.794	-0.061	0.671	0.916	3.683	11.128	2.958	0.427	-0.854	0.549	-10.972	0.354	-1.01	0.488	-0.366	-0.671	1.296	10.533	3.807	0.977	-0.427	-0.366	7.192	9.709	-0.609	0.671	-0.061	-1.099	1510068498
-9.983	-4.222	-0.213	0.305	0.793	-0.244	3.48	-10.265	0.735	-0.122	0.793	1.343	3.694	12.697	2.781	0.305	-0.793	0.549	-11.97	0.091	-0.733	0	-0.061	-0.61	1.256	12.167	4.163	1.282	-0.305	-0.305	5.554	11.699	-0.419	0.671	-0.061	-1.099	1510068498
-9.355	-4.089	-1.044	0.732	1.221	-0.183	3.326	-10.841	0.595	0.061	0.671	1.099	3.871	13.103	2.643	0.183	-0.122	0.732	-11.86	-0.658	-0.312	0.183	-0.854	-0.732	0.476	12.456	3.542	0.732	-0.122	0.122	0.074	10.543	0.261	-1.465	3.174	-0.916	1510068498
-8.549	-4.465	-2.174	0.488	2.136	-0.183	2.939	-10.324	0.695	0.488	-0.183	0.488	3.59	12.042	2.176	-0.061	0.488	0.977	-10.435	-0.806	0.848	-0.122	-0.732	-0.488	0.282	11.55	2.903	0.427	0.366	0.366	-0.291	9.952	-1.016	-0.183	-2.625	-2.38	1510068498
-9.123	-4.041	-2.363	-0.061	1.16	0.305	2.681	-8.869	0.731	0.671	-0.916	-0.244	3.338	10.598	1.51	-0.244	0.732	1.038	-9.798	-1.707	1.501	-0.305	0.183	-0.366	-0.458	10.229	2.077	-0.183	1.038	0.793	1.552	10.026	-1.098	-0.183	-2.625	-2.38	1510068498
-9.15	-2.682	-2.237	-0.366	1.465	0.61	2.608	-8.485	0.654	0.61	-0.916	-0.916	3.326	10.391	0.752	-0.427	1.282	0.854	-9.58	-1.744	1.174	0	0	-0.122	-1.486	9.845	1.625	-0.305	1.465	1.221	1.345	9.509	-1.274	-0.366	0.122	-2.258	1510068498
-9.046	-2.175	-2.324	-0.488	1.343	0.305	2.174	-8.82	0.766	0.671	-0.427	-1.343	3.112	10.799	0.092	-0.793	0.732	0.732	-9.192	-1.103	0.711	-0.366	0.305	0	-1.601	10.332	1.719	0.183	1.038	1.16	1.438	9.441	-1.462	-0.061	-0.366	-2.563	1510068498
-8.703	-2.503	-2.186	-0.916	0.916	-0.183	1.585	-8.55	1.006	0.732	-0.122	-1.343	3.048	10.093	-0.297	-0.732	-0.732	1.038	-8.853	-1.128	0.376	-0.732	0.488	0.122	-0.973	9.989	1.876	0.427	-0.183	0.793	2.211	9.74	-0.353	-0.061	-0.366	-2.563	1510068498
-8.753	-2.598	-2.268	-0.854	0.305	-0.061	1.201	-7.806	0.999	0.549	-0.366	-0.977	3.482	9.095	-0.207	-0.305	-1.038	1.404	-8.766	-1.386	0.141	-0.732	0.488	0.183	-0.248	9.14	1.719	0.061	-0.366	0.732	1.952	9.482	0.092	-0.488	0.488	-2.197	1510068498
-8.476	-2.436	-2.565	-0.793	0.427	0.122	1.109	-7.331	0.962	0.427	-0.427	-0.732	3.87	8.656	0.169	0.122	0.183	1.282	-8.731	-1.251	-0.099	-0.793	0.427	0.427	0.571	8.848	1.648	-0.427	0.183	0.671	1.403	9.296	-0.267	-0.488	0.488	-2.197	1510068498
-8.303	-2.405	-2.748	-0.793	-0.366	-0.183	1.119	-7.12	0.849	0.244	-0.305	-0.488	3.921	8.472	0.329	0.244	1.465	0.793	-8.701	-1.43	-0.415	-0.854	0.244	0.488	1.061	8.747	1.576	-0.488	0.732	0.549	1.105	9.168	-0.468	-0.366	0.305	-2.075	1510068498
-8.492	-2.365	-2.494	-0.671	-0.427	-0.183	1.254	-7.104	0.766	0	-0.366	-0.061	3.732	8.28	0.427	0.366	1.892	0.183	-8.687	-1.665	-0.746	-0.732	0.122	0.61	0.989	8.667	1.426	-0.488	0.916	0.488	0.804	9.093	-0.297	-0.305	0.366	-1.892	1510068498
-9.028	-2.321	-2.19	0.061	-0.977	0.183	1.53	-7.051	0.79	-0.305	-0.671	0.183	3.682	8.404	0.684	0.366	1.77	-0.305	-8.396	-1.695	-0.831	-0.549	0.061	0.793	0.766	8.734	1.444	-0.427	0.854	0.427	0.744	9.287	-0.053	-0.305	0.061	-1.77	1510068498
-8.555	-1.835	-2.086	0.183	-0.793	0.427	2.006	-6.881	0.965	-0.61	-0.732	0.244	3.9	8.626	0.943	0.244	1.831	-0.549	-8.451	-1.828	-0.894	-0.427	0.305	0.793	0.551	8.799	1.602	-0.488	0.732	0.427	0.935	9.3	-0.142	-0.305	0.061	-1.77	1510068498
-8.055	-1.16	-2.304	0.122	-0.244	0.427	2.483	-7.028	1.197	-0.916	-0.427	0.488	4.089	9.252	1.158	0	1.831	-0.549	-8.742	-1.293	-1.116	-0.061	0.427	0.854	0.428	9.268	1.865	-0.732	0.671	0.549	0.865	9.004	-0.059	-0.61	0.122	-1.77	1510068498
-8.8	-2.036	-2.926	-1.282	0.61	0.061	2.766	-7.442	1.439	-0.916	-0.244	0.854	3.97	9.85	1.421	-0.183	1.404	-0.549	-8.959	-0.928	-1.115	-0.061	0.977	1.404	0.702	9.822	2.232	-0.916	0.061	0.366	0.956	8.948	-0.351	-0.61	0.122	-1.77	1510068498
-11.24	-2.933	-3.624	-1.587	-0.61	0.244	2.944	-8.291	1.404	-1.099	-0.916	1.099	3.808	10.604	1.571	-0.366	0.61	-0.549	-11.609	-0.367	-1.51	0.122	1.404	0.916	0.998	10.556	2.708	-1.526	0	0.244	0.956	8.948	-0.351	-0.916	-0.183	-1.587	1510068498
-11.629	-4.772	-3.21	-0.916	-0.61	0.183	3.394	-10.853	0.975	-0.977	-1.953	1.404	3.353	11.715	1.414	-0.549	-0.61	-0.732	-13.117	0.955	-1.105	0.061	0.122	1.099	1.574	11.448	3.691	-0.977	-0.61	-0.244	1.587	10.292	-0.169	-1.221	0.122	-0.916	1510068498
-11.386	-6.144	-2.543	0.488	-2.563	0.244	4.36	-13.511	0.726	-0.305	-2.014	1.526	3.231	12.286	1.396	-0.671	-1.343	-0.977	-13.011	0.824	-0.351	-0.244	-0.916	1.099	1.782	11.872	4.67	-0.305	0	-0.854	4.225	12.586	2.491	-2.258	-0.549	2.869	1510068498
-10.27	-4.689	-1.315	0.366	-2.258	0.183	4.868	-13.02	0.713	0.061	-0.61	0.488	3.359	11.628	1.599	-0.671	-0.427	-0.732	-11.998	0.449	0.416	0.122	-0.854	0.427	-0.156	10.495	4.961	-0.854	1.16	-0.427	2.967	12.733	1.599	-2.258	-0.549	2.869	1510068498
-10.691	-3.659	-1.053	-0.427	-1.038	-0.183	4.149	-11.252	0.639	0	0.793	-1.221	2.719	10.429	1.396	-0.916	0.916	0	-11.998	0.449	0.416	0.122	-0.854	0.427	-1.666	8.729	5.138	-0.549	1.038	-0.244	-0.863	13.197	0.499	-0.732	-0.549	4.211	1510068498
-9.604	-3.878	-1.471	-0.732	-1.099	-0.671	3.56	-10.312	0.083	0.305	1.099	-1.953	1.114	9.835	0.916	-1.099	0.244	0.549	-11.998	0.449	0.416	0.122	-0.854	0.427	-1.921	8.321	5.267	-0.183	0.427	-0.366	-2.561	12.75	0.89	-0.732	-0.549	4.211	1510068498
-7.846	-3.618	-0.835	-0.916	-1.221	-0.549	2.915	-9.623	-0.535	0.793	0.61	-1.831	0.47	9.961	0.828	-0.977	-2.014	0.427	-9.531	1.432	0.776	-0.244	-0.366	-0.122	-1.637	8.616	4.887	0.122	-0.183	-0.427	-0.87	10.634	1.126	0.183	-1.526	4.028	1510068499
-7.861	-3.46	-0.475	-1.221	-0.854	-0.305	2.302	-8.878	-1.077	1.16	-0.488	-1.587	1.066	9.576	1.189	-0.549	-1.77	-0.061	-9.04	1.663	0.656	-0.183	-0.366	-0.183	-0.708	8.574	4.626	0.244	-0.305	-0.366	-0.87	10.634	1.126	0.671	-2.014	3.906	1510068499
-7.794	-3.673	-0.337	-0.427	-0.427	-0.061	2.163	-8.112	-1.298	1.099	-1.526	-1.465	1.823	8.873	1.565	-0.122	0	-0.427	-8.656	1.658	0.557	-0.183	-0.244	-0.244	-0.139	8.056	4.618	0	0.122	-0.305	0.209	9.209	1.762	1.282	4.028	3.296	1510068499
-7.758	-3.537	-0.154	0.061	-0.427	0.061	2.336	-7.577	-1.223	0.732	-1.404	-1.282	1.997	8.443	1.873	0.244	0.854	-0.488	-8.616	1.453	0.337	-0.183	-0.366	-0.366	-0.27	7.607	4.426	-0.061	0.122	-0.244	-1.099	8.582	0.457	1.282	4.028	3.296	1510068499
-7.734	-3.324	0.223	0.244	0.061	0.122	2.53	-7.306	-1.122	0.427	-0.366	-0.732	1.961	8.429	2.012	0.427	0.366	-0.549	-8.725	1.406	0.179	-0.244	-0.366	-0.427	-0.342	7.593	4.256	0.061	0	-0.305	-2.483	7.726	0.307	1.343	-0.244	2.075	1510068499
-8.227	-2.846	0.232	0.488	0.793	0.244	2.419	-7.296	-1.065	0.183	0.244	-0.061	2.105	8.53	1.949	0.366	-0.366	-0.488	-9.048	1.304	0.033	-0.244	-0.366	-0.488	-0.159	7.712	4.204	0.305	0.122	-0.427	-0.585	7.801	1.156	2.441	-2.808	1.16	1510068499
-8.637	-2.102	0.118	0	1.038	0.183	2.309	-7.601	-1.087	-0.183	-0.305	0.549	2.42	8.74	1.944	0.488	-0.366	-0.427	-9.058	1.285	-0.171	-0.183	-0.61	-0.488	0.08	8.049	4.339	0.549	0.305	-0.488	1.269	8.064	1.379	2.441	-2.808	1.16	1510068499
-9.28	-2.244	-0.324	-0.61	0.793	-0.061	2.621	-7.966	-0.817	-0.427	-0.671	0.977	2.806	9.049	2.097	0.732	0.061	-0.366	-9.117	1.51	-0.202	-0.122	-0.366	-0.488	0.219	8.388	4.426	0.61	0.427	-0.427	1.269	8.064	1.379	1.587	-2.258	-0.244	1510068499
-9.653	-2.765	-0.36	-0.061	0.793	0.122	3.307	-8.307	-0.385	-0.549	0.549	1.465	3.082	9.122	2.321	1.038	0.488	-0.122	-9.347	1.607	-0.244	-0.244	-0.366	-0.549	0.353	8.486	4.48	0.61	0.305	-0.366	5.515	8.997	-0.124	1.709	-0.549	-0.305	1510068499
-9.761	-2.082	-0.02	-0.244	0.427	0	3.403	-8.666	-0.05	-0.488	1.343	1.892	3.173	9.263	2.494	1.099	0.732	0.183	-9.454	1.535	-0.3	-0.488	-0.427	-0.732	0.433	8.577	4.462	0.61	0.366	-0.244	6.815	9.499	0.531	1.709	-0.549	-0.305	1510068499
-10.131	-2.555	-0.769	-1.16	0.732	-0.244	3.304	-9.051	0.083	-0.244	1.282	2.014	3.118	9.252	2.588	1.099	0.549	0.366	-9.399	1.367	-0.256	-0.671	-0.305	-0.977	0.39	8.582	4.24	0.732	0.366	-0.183	4.989	8.923	1.73	-0.244	0.671	0.061	1510068499
-10.6	-3.164	-0.214	-0.305	-0.122	-0.183	3.173	-9.459	0.202	0	0.732	1.892	3.146	9.355	2.498	0.977	0.427	0.488	-10.283	1.135	-0.233	-0.854	0.122	-0.977	0.328	8.684	4.021	0.916	0.488	-0.061	0.932	9.345	0.098	0.793	-2.258	-1.892	1510068499
-10.685	-3.738	-1.361	0.183	0.244	-0.427	3.09	-9.799	0.341	0.244	0.122	1.526	3.182	9.891	2.232	0.854	0.183	0.549	-10.323	0.835	-0.028	-0.854	-0.488	-1.038	0.596	9.31	3.863	1.099	0.671	-0.122	4.448	9.789	-0.459	0.793	-2.258	-1.892	1510068499
-9.347	-4.207	-1.912	-0.427	0.305	-1.038	3.011	-9.771	0.398	0.305	-0.488	1.099	3.366	10.533	1.808	0.916	0.061	0.549	-11.176	0.323	0.091	-1.221	-0.854	-1.038	0.543	10.104	3.78	1.16	1.038	-0.305	4.448	9.789	-0.459	2.258	-0.366	-2.014	1510068499
-9.42	-4.003	-1.574	-1.221	0.366	-1.16	3.017	-9.905	0.12	0.366	-0.732	0.793	3.508	10.887	1.305	0.916	0.427	0.671	-10.932	-0.768	0.398	-1.16	-1.343	-1.343	-0.225	10.413	3.135	0.854	1.038	-0.183	4.322	10.883	1.876	-1.343	0.916	-0.854	1510068499
-8.995	-3.95	-2.199	-0.244	-1.099	-1.221	2.817	-9.537	-0.031	0.427	-0.793	0.305	3.352	10.543	0.682	0.854	0.61	0.793	-9.983	-0.877	1.129	-1.038	-1.343	-1.038	-0.632	10.182	2.528	0.671	1.343	-0.244	0.163	9.226	-0.782	-1.465	2.441	-0.305	1510068499
-8.192	-4.822	-3.536	-0.61	0.671	-1.526	2.629	-8.539	0.23	0.061	-0.366	-0.366	3.102	9.816	-0.012	0.793	0.488	0.732	-9.727	-1.767	1.639	-1.282	-1.587	-0.854	-0.963	9.619	1.859	0.427	1.709	-0.305	0.163	9.226	-0.782	-0.061	-0.854	-1.221	1510068499
-7.985	-4.959	-3.059	-1.099	0.183	-1.099	2.238	-8.144	0.334	-0.305	0.305	-0.793	3.027	9.696	-0.694	0.793	0.793	0.366	-9.956	-2.75	1.657	-0.916	-2.014	-0.916	-1.591	9.499	1.152	0.305	1.953	-0.183	2.05	10.323	0.118	0.61	0	-1.221	1510068499
-8.697	-4.503	-2.397	-0.366	0.305	-0.793	1.599	-8.616	0.329	-0.183	0.61	-0.977	2.905	10.357	-1.337	0.61	0.793	-0.122	-9.806	-2.504	1.742	-0.61	-1.77	-0.793	-2.107	10.22	0.791	0.244	2.014	-0.244	0.461	9.662	-0.291	-0.549	1.404	-0.793	1510068499
-8.908	-4.587	-2.958	0.122	0.61	-1.16	1.205	-8.936	0.741	-0.244	0.488	-0.793	2.817	10.379	-1.814	0.549	-0.061	-0.366	-9.426	-2.272	1.925	-0.671	-2.014	-0.549	-2.183	10.306	1.327	0.916	1.709	-0.793	-0.173	9.752	-1.599	-0.244	0.183	-0.61	1510068499
-8.01	-4.847	-3.165	-0.366	0.671	-1.648	0.987	-8.552	1.011	-0.61	0.61	-0.549	3.092	9.738	-1.797	0.854	-0.488	-0.183	-9.123	-2.972	2.015	-0.549	-2.197	-0.549	-2.372	9.678	1.436	0.977	1.16	-1.099	1.698	10.613	-0.653	-0.305	-0.427	-1.038	1510068499
-7.501	-4.92	-3.058	-0.122	0.61	-1.587	0.983	-8.074	0.9	-0.793	0.977	-0.244	3.388	9.165	-1.329	1.282	0.122	-0.061	-8.97	-3.253	2.143	-0.061	-2.38	-0.671	-2.33	8.99	1.062	0.61	0.854	-1.038	1.481	9.928	-0.429	-0.305	-0.427	-1.038	1510068499
-7.307	-5.37	-2.994	0.488	0.244	-1.404	0.985	-7.659	0.861	-1.099	1.404	0	3.547	8.806	-0.779	1.16	0.977	-0.183	-8.635	-2.974	2.187	0.366	-3.235	-0.61	-1.773	8.644	0.805	0.244	1.343	-0.977	1.481	9.928	-0.429	-0.427	0.916	-0.61	1510068499
-7.703	-6.096	-3.12	0.732	-0.732	-1.404	1.089	-7.098	1.059	-1.404	2.075	0.244	2.841	8.545	-1.079	0.61	0.427	-0.122	-8.074	-2.917	2.553	0.61	-3.296	-0.488	-1.285	8.43	0.715	0	2.014	-1.221	0.859	9.249	-0.132	-0.549	-0.61	-0.061	1510068499
-7.461	-6.121	-2.613	1.77	-0.488	-1.587	1.068	-6.248	1.087	-1.587	2.502	0.366	2.54	8.015	-1.159	0.549	-0.977	-0.061	-7.918	-3.196	2.643	1.038	-4.211	-0.61	-1.7	7.756	0.725	0.183	2.197	-1.709	1.032	9.664	-0.041	-0.549	-0.61	-0.061	1510068499
-6.962	-5.53	-2.464	1.77	0.305	-2.258	0.953	-5.713	1.164	-1.648	2.258	0.427	2.57	7.717	-0.874	0.488	-1.648	-0.122	-7.827	-3.14	3.035	1.343	-4.761	-0.671	-2.303	7.22	0.587	0.549	2.441	-1.953	0.983	10.101	0.506	-0.305	-0.427	-0.061	1510068500
-7.452	-5.838	-2.439	2.014	-1.099	-2.563	1.038	-5.431	1.174	-1.587	1.953	0.427	2.756	7.741	-0.602	0.305	-1.953	-0.488	-7.173	-2.725	3.327	1.709	-5.737	-0.549	-2.229	7.388	0.422	0.793	2.136	-1.709	1.604	9.655	0.51	-0.854	-0.732	0.366	1510068500
-7.622	-5.745	-1.73	1.709	-1.16	-3.113	1.261	-5.703	1.276	-1.404	1.831	0.61	3.179	8.026	0.323	0.061	-1.465	-0.732	-5.922	-2.731	3.898	2.075	-5.249	-0.671	-2.171	7.885	0.394	0.61	1.709	-1.343	2.354	9.332	0.036	-0.854	-0.732	0.366	1510068500
-7.931	-4.926	-0.672	0.732	-1.221	-3.479	1.421	-5.956	0.977	-0.793	1.831	0.549	3.493	8.032	0.54	-0.549	-1.465	-0.671	-6.345	-1.33	4.67	2.258	-4.944	-0.671	-2.755	7.635	0.367	0.427	2.258	-1.038	1.904	10.13	-0.017	0.183	-0.244	0.854	1510068500
-7.458	-5.313	-1.019	0.305	-2.014	-3.784	1.62	-6.55	0.829	-0.366	1.221	0.671	3.5	8.1	0.495	-1.282	-2.075	-0.244	-6.285	-0.091	5.319	1.343	-6.042	-0.122	-3.441	7.392	0.517	0.488	1.831	-1.038	2.147	10.111	0.973	-0.183	1.465	0.854	1510068500
-6.973	-6.916	-0.236	0.732	-1.587	-2.625	1.762	-7.788	0.647	0.366	0.793	0.793	3.384	8.514	0.804	-1.404	-3.113	0.183	-5.01	-0.273	6.113	0.977	-6.165	-0.305	-3.073	8.022	1.133	1.343	1.526	-1.465	2.147	10.111	0.973	-0.183	1.465	0.854	1510068500
-7.394	-6.167	-0.008	0	-0.732	-2.38	1.927	-8.725	0.116	1.221	-0.549	0.854	3.823	9.198	0.848	-1.526	-3.174	0.244	-2.871	-0.234	7.023	1.038	-4.883	-0.427	-3.485	8.697	0.711	1.038	1.587	-0.854	4.484	9.03	0.322	-0.732	1.038	0.793	1510068500
-7.318	-6.979	0.057	-0.671	-0.854	-2.502	2.122	-9.429	0.093	1.892	-1.404	0.488	4.109	9.464	0.587	-1.831	-2.686	0.488	-2.577	0.133	8.152	0.61	-4.395	-0.244	-4.502	8.746	0.285	0.488	1.16	-0.244	3.482	8.963	0.695	-1.221	0.854	1.831	1510068500
-6.105	-8.258	0.425	-0.732	-0.122	-2.625	2.363	-10.275	-0.423	1.892	-1.404	0.488	4.159	9.969	0.364	-1.77	-2.258	0.916	-2.967	0.159	8.734	0.305	-4.395	-0.061	-4.704	9.015	0.306	0.793	0.366	-0.061	3.482	8.963	0.695	-0.854	0.61	1.587	1510068500
-6.105	-7.849	0.475	-0.244	-0.977	-2.319	2.493	-10.951	-0.382	2.747	-3.357	-0.977	3.99	10.713	-0.19	-1.587	-2.563	1.282	-2.444	-0.197	8.93	0	-4.456	-0.183	-4.278	9.793	0.11	0.671	0.549	-0.061	3.37	9.472	0.776	-0.977	1.038	1.038	1510068500
-6.059	-8.691	-0.109	-1.16	-0.427	-2.563	2.22	-10.718	-0.37	2.319	-4.089	-1.831	3.84	11.048	-0.386	-1.282	-2.563	1.465	-1.437	-0.462	9.593	-0.061	-4.089	-0.122	-4.524	10.16	0.039	0.366	1.038	0.122	2.826	9.165	1.023	-0.732	0.366	0.916	1510068500
-5.576	-9.186	0.038	-1.038	-0.305	-2.197	2.289	-10.432	0.122	1.465	-2.93	-1.892	4.107	11.2	-0.568	-0.793	-1.77	1.404	-0.604	-0.49	9.83	-0.061	-3.784	0.061	-4.77	10.295	-0.307	0.122	1.099	0.244	2.826	9.165	1.023	-0.732	0.366	0.916	1510068500
-5.224	-8.691	-0.014	-0.732	-0.977	-1.892	2.21	-10.488	0.273	1.465	-2.93	-1.892	4.063	11.381	-0.54	-0.488	-0.549	1.343	0.001	-1.035	10.135	0.061	-3.479	-0.122	-5.145	10.385	-0.587	0.122	1.404	0.366	4.203	9.221	1.324	-0.366	0.732	0.427	1510068500
-4.572	-9.121	-0.36	-0.793	-0.488	-2.075	1.306	-10.489	0.226	1.404	-2.38	-1.587	3.663	11.588	-0.238	-0.122	-0.916	1.404	0.441	-0.888	10.43	0.244	-3.235	0	-5.167	10.307	-0.858	-0.305	0.549	0.61	3.353	9.05	1.806	-0.366	0.488	0.305	1510068500
-4.554	-8.664	-0.659	-0.61	-0.61	-1.831	2	-10.852	0.153	0.793	-3.174	-0.854	3.622	11.775	-0.128	-0.183	-0.549	1.221	0.864	-0.602	10.456	0.244	-2.869	0.061	-4.995	10.552	-0.805	-0.366	1.343	0.488	3.353	9.05	1.806	-0.366	0.488	0.305	1510068500
-4.072	-8.482	-0.608	-0.488	-0.61	-1.343	2.133	-11.023	-0.167	0.366	-2.808	-0.916	3.206	11.897	-0.414	0.061	-2.075	0.916	1.721	-0.711	10.373	0.244	-2.258	0	-4.843	10.91	-0.676	0.183	0.977	0.366	4.279	8.713	2.06	-0.671	0.732	0.122	1510068500
-3.768	-8.673	-0.501	-0.366	-0.61	-1.038	2.279	-10.647	-0.144	0.244	-2.563	-0.854	4.124	11.797	0.031	0.244	-2.136	0.854	2.232	-0.863	10.304	0.366	-1.526	0	-5.071	10.933	-0.724	0.061	0.427	0.61	4.008	8.307	2.134	-1.099	0.366	0.427	1510068500
-3.817	-8.766	-0.725	-0.549	-0.488	-0.61	3.074	-10.592	0.089	0.183	-1.831	-0.671	4.566	11.578	0.164	0	-2.38	1.038	2.4	-0.54	10.207	0.427	-0.854	0.183	-4.947	10.488	-1.077	0.122	0.427	0.61	4.262	8.135	2.042	-1.099	0.366	0.427	1510068500
-3.498	-8.93	-0.59	-0.366	-0.732	-0.305	2.944	-10.874	-0.161	0.183	-3.418	-1.099	4.588	10.753	0.093	-0.061	-2.625	1.038	2.428	0.017	10.165	0.061	-0.366	0.122	-4.323	10.143	-0.761	0.183	0	0.732	5.291	8.285	2.237	-1.038	-0.244	0.549	1510068500
-3.353	-9.217	-0.723	-0.366	-0.61	-0.366	4.243	-10.316	0.274	-0.122	-2.258	-1.343	5.097	10.237	-0.169	0.183	-2.014	0.793	2.177	0.109	10.103	-0.183	0	0.061	-3.953	9.991	-0.602	0.122	-0.061	0.916	4.444	8.244	2.254	-1.343	0.427	1.16	1510068500
-3.42	-9.326	-0.773	-0.305	-0.854	-0.244	4.878	-9.91	0.727	-0.183	-0.854	-1.465	5.329	10.154	-0.252	0.183	-1.404	0.854	1.854	-0.132	10.069	-0.305	0.061	0.122	-3.527	10.107	-0.725	0.061	0.061	0.916	4.444	8.244	2.254	-1.282	0.122	1.282	1510068500
-3.204	-9.421	-0.787	-0.427	-0.61	0	4.473	-9.354	0.665	-0.488	-2.014	-1.587	5.67	9.867	-0.256	0.305	-2.197	1.16	1.482	-0.386	10.015	-0.427	0.061	0.183	-3.311	9.787	-0.817	0.122	0.244	0.977	3.969	8.307	1.952	-1.221	0	1.404	1510068500
-3.626	-11.017	-1.062	-0.977	-0.183	-0.244	4.631	-8.783	0.237	-0.488	-2.014	-1.587	5.552	9.995	-0.581	0.366	-2.869	1.282	1.331	-0.627	10.018	-0.366	0	0.305	-3.139	9.939	-0.994	0.183	-0.244	1.038	4.159	8.388	1.714	0.305	-0.183	0.366	1510068500
-3.557	-9.953	-0.644	0.061	-0.305	-0.793	4.594	-9.1	0.537	0.305	0.305	-0.61	4.713	10.276	0.121	-0.488	-2.014	0.671	1.438	-0.592	10.385	-0.366	0.061	0.244	-2.87	10.403	-0.657	0.122	0.061	0.671	5.85	10.259	3.829	0.305	-0.183	0.366	1510068500
-3.371	-10.573	-0.924	0.183	-0.122	-0.61	4.697	-9.226	0.499	0.61	1.038	-0.427	5.722	10.726	-0.922	-1.038	0	0.732	0.81	-1.297	10.919	-0.061	-0.244	0.244	-3.509	10.607	-0.963	0.061	0.305	0.366	3.765	9.116	3.252	-0.671	0.305	0.916	1510068500
-3.886	-10.447	-0.963	0.305	-0.366	-0.061	3.39	-9.332	-0.291	0.122	-0.061	-0.427	5.758	10.813	-1.461	-0.427	-1.038	1.343	1.52	-1.165	11.127	0.122	-0.061	0.244	-3.25	11.24	-0.944	0.061	0.61	-0.427	5.174	9.197	2.717	-0.061	-0.305	-0.183	1510068501
-3.766	-10.519	-0.628	0.732	-0.183	0.305	3.475	-10.214	-0.291	0.122	-0.061	-0.427	5.76	11.447	-0.548	-0.061	-1.282	1.16	1.592	-0.653	11.707	0.122	0.061	0.305	-3.658	11.688	-0.962	0.061	0.549	-0.61	5.142	8.909	2.314	-0.061	-0.305	-0.183	1510068501
-3.833	-10.346	-0.447	1.282	-0.305	0.671	3.662	-11.17	0.575	0.061	0	-0.854	6.769	11.855	-0.934	-0.305	0.671	1.099	1.723	-0.658	12.036	0.183	0.427	0.244	-3.832	12.063	-0.919	0.061	0.061	-0.671	4.849	9.024	2.936	0.305	-0.427	-0.366	1510068501
-4.253	-10.483	-0.483	1.221	-0.732	1.038	4.591	-11.16	0.573	0.671	-2.563	-1.404	7.107	12.987	-0.28	0.366	2.686	0.854	2.05	-1.022	12.213	0.305	0.977	0.183	-4.344	12.906	-1.166	-0.366	0.183	-1.099	4.758	8.794	2.528	0.305	-1.282	-1.038	1510068501
-4.268	-10.372	-0.351	1.526	-0.977	1.343	4.28	-12.014	1.069	-0.183	0	0.244	4.941	12.63	1.209	0.488	-0.854	0.305	2.232	-0.983	12.167	0.549	1.587	0.122	-5.087	12.864	-1.091	-0.427	-0.671	-0.977	5.521	8.995	2.155	0.305	-1.282	-1.038	1510068501
-4.21	-9.765	0.161	1.709	-0.916	1.526	3.892	-12.197	0.669	-0.305	-2.991	-0.061	5.776	12.751	-0.419	1.831	-3.601	-0.061	1.985	-0.544	12.106	0.366	2.38	0	-5.356	12.614	-1.049	-0.671	-1.648	-0.977	4.569	8.715	2.046	0.671	-1.16	-1.221	1510068501
-4.733	-9.494	0.325	1.465	-0.671	1.831	5.124	-11.654	-0.745	-1.587	-0.854	-0.183	7.38	12.458	-2.809	1.404	0.488	0.061	1.659	-0.329	11.599	0.244	3.052	0.122	-5.686	12.261	-0.659	-0.732	-2.869	-0.854	4.571	8.416	1.643	1.099	-1.587	-1.953	1510068501
-4.889	-9.449	0.605	1.099	-0.183	1.953	5	-11.287	-1.524	-2.258	-0.916	0.427	5.528	11.591	-3.086	1.526	-0.793	-0.916	1.487	-0.176	11.238	0.122	3.784	0.122	-4.791	12.044	-0.755	-0.854	-2.563	-1.099	5.036	8.518	0.981	1.099	-1.587	-1.953	1510068501
-4.823	-8.899	1.187	0.854	0.916	1.892	4.466	-10.994	-1.989	-2.258	-0.916	0.427	5.782	10.975	-3.279	1.831	-0.732	-1.465	0.93	-0.285	10.389	0.183	4.517	0.061	-4.185	12.007	-0.446	-1.221	-1.892	-0.977	4.473	8.727	0.959	1.404	-1.221	-1.953	1510068501
-5.151	-8.251	1.328	0.549	1.831	2.136	4.364	-9.989	-2.07	-1.099	-1.465	0.671	6.753	10.57	-3.053	0.977	-0.183	-1.038	-0.08	-0.445	9.691	0.244	5.005	0	-4.922	10.775	-0.117	-1.709	-1.77	-0.427	3.898	9.239	1.544	1.465	-1.038	-2.441	1510068501
-5.473	-7.817	1.549	0.61	2.258	2.686	4.561	-9.399	-2.315	-0.732	-2.441	1.282	6.968	9.561	-2.73	0.61	-0.488	-0.366	-0.926	-0.195	8.813	0.244	5.371	0.061	-5.524	9.695	-0.024	-0.122	-2.258	-0.549	3.363	9.05	1.242	1.465	-1.038	-2.441	1510068501
-5.387	-7.118	1.001	0.61	3.113	3.235	5.111	-8.537	-2.284	-0.305	-2.197	1.343	6.751	8.464	-2.141	1.404	-3.113	0.183	-1.617	0.09	7.977	0.122	5.737	0	-5.733	9.225	0.16	0.793	-4.761	0	3.286	9.186	0.567	1.343	-1.709	-2.625	1510068501
-5.724	-6.699	0.69	0.305	3.235	3.723	5.454	-7.541	-1.957	0	-1.221	0.671	7.086	7.666	-2.187	1.892	-2.991	0.183	-2.22	0.275	7.096	-0.122	6.165	-0.061	-4.847	8.789	0.584	0.366	-6.165	0.61	3.012	9.298	1.181	1.16	-1.038	-2.014	1510068501
-6.269	-6.251	0.401	-0.122	2.38	3.845	5.741	-6.94	-1.243	-0.305	-0.916	0.61	7.194	7.205	-1.45	1.831	-1.77	0.549	-2.978	0.36	6.278	-0.305	6.531	0.061	-3.516	8.431	0.804	-0.549	-7.202	1.282	3.012	9.298	1.181	1.16	-1.038	-2.014	1510068501
-6.905	-6.272	-0.06	-0.488	1.709	3.784	5.687	-6.434	-0.597	-0.977	-1.282	-0.305	7.037	6.214	-1.875	2.319	-0.671	0.244	-3.81	0.453	5.594	-0.549	6.531	0.122	-1.976	7.5	0.93	-1.282	-5.615	1.587	3.167	9.55	0.636	0.305	-0.977	-1.587	1510068501
-7.428	-6.438	-0.02	-0.488	1.77	3.723	6.322	-5.93	-1.916	-1.404	-0.671	-1.587	6.566	5.374	-3.145	2.625	0.427	0.427	-4.686	0.116	4.974	-0.732	6.531	0.061	-1.211	6.705	1.354	-1.587	-3.601	1.77	2.009	9.627	0.559	0.61	0.977	-1.526	1510068501
-7.415	-6.395	-0.309	-0.366	0.916	3.479	6.322	-5.93	-1.916	-0.549	0.061	-2.869	6.161	4.796	-3.329	2.197	0.977	1.16	-5.626	-0.404	4.131	-0.61	6.47	0	-1.243	6.348	1.643	-1.648	-1.953	2.197	1.438	9.902	0.518	0.61	0.977	-1.526	1510068501
-6.381	-5.521	-0.475	-0.732	2.686	2.991	5.307	-5.45	-1.828	0.061	-0.305	-3.723	6.294	4.381	-3.165	1.526	1.038	1.831	-6.569	-0.132	3.418	-0.732	6.042	-0.122	-1.634	5.943	1.576	-0.488	-1.587	2.258	1.084	9.714	0.848	0.793	0.854	-1.587	1510068501
-6.837	-5.442	-1.025	-1.404	2.991	2.441	4.176	-5.19	-1.933	0.488	-0.61	-3.906	6.337	3.967	-3.29	1.099	1.953	1.77	-7.16	0.537	3.013	-1.16	5.371	-0.122	-0.993	5.964	1.67	0.183	-2.38	2.747	0.999	9.805	0.657	0.61	1.648	-1.709	1510068501
-7.332	-5.425	-1.293	-1.709	1.587	2.136	3.559	-5.033	-1.83	0.977	-0.549	-3.784	6.181	3.947	-3.1	1.404	1.648	1.648	-7.79	0.939	2.558	-1.648	4.944	-0.122	0.648	6.057	1.988	0.427	-1.709	3.174	0.999	9.805	0.657	0.61	1.099	-1.526	1510068501
-7.078	-4.792	-1.59	-1.892	1.404	1.587	3	-5.061	-1.282	1.343	-1.16	-3.54	6.602	4.071	-3.277	2.014	1.526	1.526	-8.679	0.958	1.988	-2.258	4.395	-0.183	2.073	6.38	2.302	0.244	-0.061	3.174	1.391	9.56	0.676	0.366	1.221	-1.099	1510068501
-7.379	-4.243	-2.44	-2.686	0.732	0.671	2.812	-5.463	-1.707	1.831	-1.709	-3.479	6.828	4.103	-3.836	2.625	2.197	1.343	-9.618	0.93	1.324	-2.808	2.991	-0.122	2.558	6.846	2.278	0.244	1.404	2.686	0.16	9.426	0.484	0.122	1.465	-0.366	1510068501
-7.834	-4.31	-3.443	-3.662	-0.061	-0.244	3.102	-5.864	-1.944	2.319	-1.526	-3.052	6.781	4.113	-4.449	2.869	2.38	0.977	-10.068	0.757	0.818	-3.54	2.014	-0.061	2.555	7.383	2.013	0.61	1.831	2.258	-0.679	9.659	0.2	0.244	0.916	-0.183	1510068501
-7.82	-4.084	-3.752	-3.967	0	-0.977	3.336	-6.068	-1.977	2.441	-2.441	-2.563	6.538	4.179	-4.689	3.052	2.441	0.427	-10.503	0.282	0.288	-3.906	1.16	-0.122	2.579	8.223	1.644	0.854	2.502	1.953	-0.384	9.918	0.006	0.122	0.732	-0.488	1510068501
-8.146	-4.238	-4.089	-4.333	-0.732	-1.465	4.014	-6.21	-2.25	2.441	-2.441	-2.563	6.239	4.358	-5.285	3.113	2.563	-0.244	-10.503	-0.402	-0.026	-4.089	-0.427	-0.061	2.55	8.842	1.275	0.793	3.174	1.465	-0.17	9.932	0.124	-0.061	1.526	-0.671	1510068501
-8.631	-4.9	-4.008	-3.723	-1.404	-1.221	4.805	-6.028	-2.354	2.991	-2.625	-1.526	6.124	4.579	-5.57	3.174	2.441	-0.916	-10.079	-1.61	0.161	-4.15	-0.671	0.122	2.483	9.394	0.857	0.732	3.479	0.916	-0.17	9.932	0.124	0.061	1.953	-0.732	1510068502
-8.998	-5.164	-3.988	-3.174	-1.77	-0.61	5.339	-5.815	-2.055	2.991	-2.869	-1.099	6.273	4.698	-5.629	3.052	2.075	-1.465	-10.002	-2.586	0.506	-3.967	-0.793	0.122	1.554	10.002	0.62	0.488	4.089	0.793	0.989	9.964	-0.402	0.183	2.38	-0.488	1510068502
-8.412	-3.996	-3.612	-2.747	-1.16	-0.61	6.058	-5.907	-2.131	2.808	-3.479	-1.099	6.714	4.956	-6.174	2.625	1.831	-1.953	-10.13	-2.984	0.508	-3.601	-0.916	0.305	0.438	10.606	0.737	0.671	4.333	0.977	1.196	10.094	-0.541	0.305	2.686	-0.122	1510068502
-8.556	-3.651	-3.966	-2.686	-0.793	-0.854	6.637	-5.902	-2.32	2.869	-2.93	-0.793	7.551	5.498	-6.486	2.502	1.648	-2.197	-9.569	-2.963	0.729	-3.418	-0.916	0.61	0.368	11.166	0.945	1.038	4.578	1.038	0.721	10.093	-0.806	0.122	2.136	0.305	1510068502
-8.599	-3.615	-4.094	-2.563	-1.16	-0.732	6.941	-5.834	-2.361	2.991	-2.991	-0.916	8.23	5.794	-6.418	2.563	1.587	-1.953	-8.978	-2.708	0.993	-3.357	-0.244	0.793	0.415	11.03	1.134	0.916	4.272	0.916	0.867	9.832	-0.981	0.061	1.282	0.488	1510068502
-8.594	-3.694	-4.354	-2.502	-1.099	-0.549	7.08	-5.692	-2.517	3.052	-2.991	-1.343	8.349	5.667	-5.874	2.625	1.587	-1.77	-9.002	-2.577	1.049	-3.296	0.122	0.977	0.068	10.538	0.957	0.61	4.028	1.282	1.024	9.824	-1.126	0.061	1.648	0.427	1510068502
-8.524	-3.705	-4.544	-2.319	-1.404	-0.549	7.037	-5.504	-2.99	2.808	-3.052	-1.709	8.552	5.617	-5.447	2.502	1.953	-1.465	-9.264	-2.585	0.927	-3.296	0.366	0.977	0.073	10.087	0.931	0.488	3.906	1.648	0.714	10.005	-1.083	0.061	2.197	0.305	1510068502
-8.335	-3.719	-4.54	-2.441	-1.587	-0.549	7.16	-5.528	-3.224	2.441	-3.052	-1.831	8.564	5.736	-5.352	2.258	2.625	-1.099	-9.167	-2.332	0.957	-3.54	0.427	0.977	0.282	10.032	0.97	0.427	3.601	1.587	0.224	9.942	-0.983	-0.061	2.38	0.305	1510068502
-8.295	-3.406	-4.734	-2.625	-1.892	-0.671	7.423	-5.746	-3.141	2.014	-2.869	-2.014	8.161	5.624	-5.429	2.197	2.38	-1.099	-9.533	-2.314	0.797	-3.54	0.366	0.854	0.475	10.239	0.907	0.183	3.296	1.77	0.642	9.841	-0.92	-0.244	2.014	0.305	1510068502
-7.922	-3.057	-4.954	-3.052	-1.831	-1.099	7.266	-5.672	-3.046	1.892	-2.625	-2.197	7.915	5.318	-5.624	2.197	2.625	-1.099	-9.637	-2.297	0.78	-3.601	0.366	0.854	0.845	10.127	0.804	-0.122	3.296	1.831	1.034	9.88	-0.963	-0.244	1.953	0.366	1510068502
-7.684	-3.116	-5.371	-3.967	-1.892	-1.587	6.976	-5.438	-2.665	1.77	-2.38	-2.197	7.582	4.996	-5.785	2.075	2.747	-0.977	-9.878	-1.998	0.672	-3.723	0	0.793	1.047	9.928	0.726	-0.183	3.54	1.648	0.601	9.895	-1.217	-0.366	2.502	0.549	1510068502
-7.787	-4.072	-5.43	-3.967	-3.052	-1.404	6.849	-5.687	-2.507	1.892	-2.38	-2.258	7.224	4.615	-5.93	2.075	2.441	-1.16	-9.751	-1.773	0.657	-4.089	-0.427	0.732	0.989	9.749	0.581	-0.061	3.418	1.526	0.173	9.924	-0.776	-0.427	3.113	0.732	1510068502
-8.111	-4.115	-4.503	-3.174	-3.357	-0.977	6.788	-6.08	-2.367	2.136	-2.197	-2.258	7.404	4.339	-5.882	2.197	2.625	-1.038	-9.392	-2.323	0.724	-4.211	-0.366	0.732	0.965	9.469	0.473	0	3.296	1.465	0.925	9.873	-0.525	-0.488	3.418	0.793	1510068502
-8.662	-3.614	-4.098	-3.174	-3.479	-0.793	6.543	-6.123	-2.166	2.136	-2.441	-2.319	7.565	4.25	-6.072	2.319	2.625	-0.854	-8.849	-2.801	0.764	-4.028	-0.305	0.793	0.726	9.313	0.468	0.122	3.54	1.404	1.517	9.891	-0.419	-0.671	3.357	1.16	1510068502
-8.68	-3.268	-3.796	-3.784	-3.113	-0.549	6.828	-5.803	-2.16	2.136	-2.441	-2.136	7.73	4.334	-6.429	2.38	2.686	-0.854	-8.911	-2.738	0.687	-3.54	0.366	0.854	0.406	9.531	0.737	0.366	3.601	1.648	1.732	9.828	-0.621	-0.854	3.235	1.465	1510068502
-9.105	-2.259	-3.074	-4.883	-1.953	-0.183	7.379	-5.608	-2.289	2.38	-2.625	-2.258	7.934	4.626	-6.309	2.502	2.319	-0.732	-10.336	-1.398	0.246	-3.174	0.549	0.854	0.896	9.843	1.421	0.549	3.784	1.77	3.504	9.807	-0.258	-1.099	2.991	1.282	1510068502
-10.482	-1.505	-3.171	-6.531	-2.38	-0.793	7.83	-5.597	-3.082	2.869	-2.441	-2.258	8.214	4.948	-5.807	2.686	1.709	-0.732	-11.224	0.787	-0.489	-3.723	0.305	0.854	2.681	10.155	2.424	1.16	3.845	0.916	5.123	10.155	0.184	-1.282	3.784	1.282	1510068502
-10.389	-2.711	-2.714	-6.348	-3.357	-1.221	8.215	-5.822	-4.21	3.479	-1.526	-1.953	8.546	4.912	-4.924	3.052	1.831	-1.221	-10.178	2.021	-0.836	-5.371	-0.061	1.038	3.906	10.155	3.235	2.075	3.723	0.244	4.967	10.279	-1.16	-0.977	5.249	2.075	1510068502
-10.692	-3.768	-1.983	-6.592	-2.319	-1.282	8.12	-6.081	-4.77	4.15	-1.587	-2.38	8.951	4.615	-3.991	3.662	1.892	-1.77	-10.556	1.37	-1.229	-5.92	0.427	0.61	3.622	9.075	3.065	1.465	4.028	0.732	4.967	10.279	-1.16	-0.793	6.104	2.319	1510068502
-10.798	-2.938	-1.767	-6.104	-4.089	-0.854	7.334	-5.664	-5.29	4.395	-2.319	-2.93	9.637	4.648	-3.43	4.028	2.625	-2.014	-10.718	0.355	-1.225	-5.92	0.732	0.427	3.079	8.795	3.024	1.038	4.578	1.709	4.046	9.711	-1.762	0.366	7.019	0.793	1510068502
-9.405	-3.174	-2.149	-5.859	-4.578	-0.732	6.478	-4.711	-5.968	4.456	-2.502	-2.563	9.92	5.431	-3.608	4.089	2.625	-1.953	-10.435	0.353	-1.413	-5.31	0.183	0.427	3.122	9.574	2.76	1.099	5.005	1.953	6.09	9.118	-0.175	0.854	7.324	-0.244	1510068502
-8.817	-3.496	-1.786	-4.395	-4.517	-0.366	6.202	-3.799	-6.074	4.272	-2.563	-2.075	9.689	5.999	-3.943	3.906	3.235	-1.77	-10.31	0.635	-1.406	-5.493	0.183	0.427	2.859	9.892	2.803	1.465	5.188	1.77	6.736	8.374	-1.556	1.526	11.719	0.061	1510068502
-8.223	-3.161	-1.526	-4.7	-2.869	-0.488	6.515	-3.129	-5.751	4.272	-2.686	-2.258	8.78	6.014	-3.714	4.028	3.357	-1.404	-10.265	0.431	-1.455	-5.493	-0.244	0.244	2.23	9.083	2.696	1.221	5.066	1.648	4.645	9.665	-2.827	2.747	13.245	0.061	1510068502
-8.326	-2.879	-1.15	-5.493	-1.587	-0.183	6.593	-2.917	-5.619	4.333	-2.808	-2.38	7.789	5.92	-3.252	4.028	2.93	-1.343	-9.768	0.441	-1.294	-5.31	-0.305	0.427	1.92	8.734	2.58	1.099	5.005	1.526	0.87	10.195	-3.494	3.418	13.184	1.465	1510068502
-8.532	-3.235	-1.416	-5.493	-1.953	-0.366	6.586	-2.897	-5.624	4.15	-2.686	-2.197	7.264	5.916	-3	3.845	2.869	-1.526	-9.477	0.537	-1.403	-5.31	-0.244	0.427	1.93	8.64	2.571	1.099	5.066	1.343	-2.372	10.184	-3.067	4.089	11.23	3.845	1510068502
-8.01	-3.458	-1.573	-5.005	-1.953	-0.732	6.739	-3.021	-5.429	3.967	-2.563	-1.953	7.004	5.847	-2.891	3.662	2.625	-1.648	-9.409	0.223	-1.542	-5.249	-0.366	0.305	1.766	8.591	2.469	0.977	4.7	1.16	-2.492	9.964	-0.55	3.418	7.141	3.418	1510068503
-8.155	-3.371	-1.275	-4.211	-1.831	-0.427	6.818	-3.024	-5.144	3.784	-2.502	-1.953	7.088	5.713	-2.803	3.54	2.197	-1.77	-9.449	0.116	-1.593	-5.005	-0.366	0.305	1.809	8.503	2.486	0.977	4.333	0.854	-0.629	9.877	-0.311	4.272	2.869	2.625	1510068503
-7.959	-2.595	-1.4	-3.967	-0.183	-0.427	6.729	-2.826	-4.945	3.723	-2.258	-1.709	7.385	5.564	-2.82	3.418	1.953	-1.831	-9.28	-0.095	-1.587	-4.822	-0.427	0.244	1.863	8.412	2.516	0.977	4.211	0.61	0.455	9.926	-0.038	6.104	0.061	2.991	1510068503
-8.625	-2.351	-1.76	-4.028	-0.549	-0.549	6.706	-2.684	-4.783	3.723	-2.136	-1.282	7.636	5.388	-2.93	3.418	1.648	-1.77	-8.976	-0.388	-1.522	-4.517	-0.549	-0.122	1.693	8.235	2.639	1.099	3.906	0.488	1.733	9.636	0.396	5.371	1.953	2.197	1510068503
-8.753	-2.556	-1.352	-4.517	-1.465	-0.549	7.043	-2.693	-4.785	3.784	-2.136	-0.916	8.015	5.278	-2.884	3.418	1.587	-1.587	-8.741	-0.579	-1.381	-4.089	-0.305	-0.366	1.458	7.942	2.626	1.221	3.418	0.488	1.733	9.636	0.396	4.15	5.249	0.488	1510068503
-9.135	-2.803	-1.303	-3.357	-0.427	0	7.683	-2.719	-4.754	3.723	-2.014	-0.732	8.253	5.203	-2.847	3.418	1.343	-1.16	-8.714	-0.671	-1.28	-3.418	-0.183	-0.488	1.286	7.864	2.627	1.282	3.113	0.61	1.007	9.022	-1.244	3.052	6.653	-0.916	1510068503
-9.38	-2.678	-1.51	-2.625	-0.427	-0.183	8.403	-2.732	-4.652	3.357	-1.465	-0.671	8.542	5.222	-2.964	3.235	1.221	-0.854	-8.916	-0.721	-1.281	-3.296	0	-0.793	1.418	8.089	2.729	1.587	2.747	0.61	4.255	9.75	0.864	2.197	4.211	-1.465	1510068503
-10.179	-3.048	-1.596	-3.174	-1.343	0.061	9.013	-2.909	-4.234	2.991	-1.282	-0.671	8.825	5.314	-3.153	3.174	0.854	-0.61	-8.781	-1.012	-1.331	-2.991	0.244	-1.221	1.493	8.484	2.731	1.831	2.075	0.732	4.255	9.75	0.864	1.648	5.005	-1.099	1510068503
-10.651	-3.974	-1.008	-2.136	-0.244	0.427	9.561	-3.522	-4.133	2.808	-1.16	-0.793	9.283	5.43	-3.671	3.235	0.671	-0.427	-10.128	-1.226	-1.279	-2.502	2.075	-1.099	1.727	9.121	2.626	1.892	1.831	0.854	5.123	9.304	0.989	-0.427	0.244	0.488	1510068503
-11.795	-5.102	-2.157	-1.526	-0.427	-0.916	9.726	-4.231	-4.226	2.686	-1.038	-0.854	9.544	5.822	-4.314	3.052	0.488	-0.732	-11.964	-1.055	-1.323	-2.258	-0.183	-0.854	2.75	10.524	2.395	1.953	1.892	0.854	6.249	11.421	-0.181	-0.244	0.122	-2.441	1510068503
-9.19	-4.41	-1.375	-1.099	-0.549	-0.916	9.354	-4.886	-4.13	2.563	-1.16	-0.916	9.795	6.442	-4.713	2.869	0.305	-1.343	-11.718	-2.139	-1.013	-3.296	-0.977	-0.916	3.706	12.142	1.833	1.77	1.831	0.305	6.249	11.421	-0.181	0.61	4.089	-1.648	1510068503
-9.16	-4.193	-2.571	-2.014	0.61	-0.305	8.404	-4.725	-4.165	2.38	-0.671	-0.732	10.368	6.562	-5.016	2.625	0.732	-1.221	-10.527	-2.997	0.506	-2.197	-0.549	-0.732	2.584	12.093	1.197	0.916	2.563	0.305	0.437	9.707	-0.319	-2.93	1.587	-0.916	1510068503
-9.475	-4.049	-3.266	-2.441	0.854	0	7.551	-4.646	-4.194	2.319	-0.854	-0.61	10.097	6.289	-5.235	2.319	1.404	-1.099	-10.377	-2.875	0.244	-1.953	0.305	0.244	1.068	11.456	0.965	0.488	3.418	0.854	0.191	10.057	-0.986	0.488	1.526	-1.282	1510068503
-9.159	-3.536	-3.371	-2.625	0.061	0.061	7.242	-4.977	-3.633	2.319	-0.854	-0.61	9.491	6.286	-5.273	1.831	1.831	-1.343	-10.145	-2.005	-0.151	-2.197	-0.122	0.427	0.941	11.721	1.036	0.427	3.357	1.404	0.191	10.057	-0.986	-0.183	0.183	-1.709	1510068503
-7.856	-2.476	-2.806	-2.319	0.61	-0.488	7.278	-5.499	-3.213	1.892	-1.404	-1.099	8.93	5.949	-5.221	1.77	1.526	-1.282	-9.771	-1.464	-0.711	-2.686	-0.122	0.366	1.913	11.505	1.049	0.244	2.197	1.16	0.614	10.192	-0.565	-0.549	0.854	-2.38	1510068503
-7.686	-2.336	-2.9	-2.625	1.892	-0.916	7.124	-5.318	-2.907	2.014	-1.099	-1.343	8.598	4.825	-4.862	1.953	1.587	-1.099	-9.118	-1.421	-0.736	-3.052	-0.183	0.61	2.405	9.886	1.03	0.183	1.831	0.549	1.115	9.501	-0.916	0	1.221	-2.625	1510068503
-8.402	-2.751	-3.378	-2.197	0.427	-0.793	6.91	-4.588	-2.144	2.014	-1.038	-1.77	8.114	3.817	-4.311	2.136	1.709	-1.099	-8.698	-1.843	-0.764	-2.991	-0.183	0.671	2.053	8.422	0.902	0	2.38	0.732	1.115	9.501	-0.916	0.305	1.16	-2.869	1510068503
-8.309	-2.696	-3.84	-2.319	0.183	-0.916	6.667	-4.006	-2.016	1.953	-1.221	-1.892	7.997	3.322	-4.307	2.258	1.831	-0.977	-8.465	-2.103	-0.841	-2.686	0.061	0.549	1.791	7.799	0.724	-0.183	2.93	1.16	0.724	9.444	-0.269	-0.122	2.075	-2.441	1510068503
-8.276	-3.046	-3.844	-1.892	-0.488	-0.671	6.76	-3.663	-2.102	2.136	-0.916	-1.709	8.101	3.218	-4.365	2.136	2.075	-0.732	-8.805	-2.309	-1.281	-2.441	0.183	0.61	1.83	7.915	0.578	0.061	2.991	1.221	0.267	9.564	-0.286	0.122	1.831	-2.686	1510068503
-8.179	-2.7	-3.729	-1.282	-0.488	-0.732	6.978	-3.552	-1.818	2.014	-1.343	-1.465	8.061	3.45	-4.364	1.831	1.892	-0.61	-8.941	-2.513	-1.62	-2.014	-0.183	0.549	2.074	8.375	0.517	0.366	2.93	1.038	0.267	9.564	-0.286	0	1.038	-2.686	1510068503
-8.288	-2.14	-3.642	-0.671	-0.61	-0.549	7.592	-3.383	-2.043	2.075	-1.587	-1.343	7.903	3.691	-4.438	1.709	1.892	-0.549	-8.72	-2.463	-1.67	-1.77	-0.366	0.488	2.16	8.68	0.737	0.488	2.686	0.671	0.776	9.494	-0.243	-0.122	1.221	-2.38	1510068503
-8.71	-2.071	-3.5	-0.916	-0.854	-0.366	8.366	-2.921	-2.068	2.136	-0.488	-1.099	7.925	3.987	-4.122	1.526	1.709	-0.61	-8.573	-2.641	-1.511	-1.404	-0.122	0.549	2.065	8.701	0.962	0.366	2.38	0.61	0.943	9.442	-0.426	-0.366	0.793	-2.197	1510068503
-8.673	-1.298	-3.671	-0.793	-0.916	0	8.437	-2.293	-1.48	1.831	-0.732	-0.977	8.107	4.388	-3.58	1.221	1.221	-0.61	-8.859	-2.109	-1.537	-0.671	-0.061	0.61	1.925	8.993	1.158	0.183	2.38	0.671	0.943	9.442	-0.426	-0.61	0.61	-1.953	1510068503
-8.899	-1.891	-4.262	-1.831	0.244	-0.427	8.709	-1.988	-1.598	1.404	-1.343	-0.854	8.509	4.942	-3.482	0.854	0.854	-0.732	-10.085	-1.518	-1.308	-0.732	1.343	0.977	2.181	9.591	1.628	0.122	1.953	0.488	1.329	9.533	-0.585	-0.671	0.854	-1.77	1510068503
-10.627	-3.003	-5.084	-2.075	-0.977	-0.244	9.333	-2.18	-2.425	1.343	-0.671	-0.732	9.027	5.642	-3.551	0.61	0.183	-0.916	-12.001	-0.653	-1.286	-0.549	0.244	0.732	2.859	10.505	2.32	0	1.282	0.244	1.536	10.871	-0.213	-0.854	1.587	-1.465	1510068503
-11.05	-4.241	-4.65	-1.648	-1.221	0.061	9.641	-3.082	-3.496	1.16	-0.793	0.061	9.839	6.498	-3.374	0.122	0	-1.282	-13.05	-0.077	-1.086	-0.854	-0.427	0.61	3.403	11.483	3.091	0.183	0.427	-0.305	1.536	10.871	-0.213	-1.465	2.258	-0.732	1510068504
-10.578	-5.17	-3.86	-0.854	-3.052	0	10.802	-4.971	-4.451	0.732	-0.488	0.732	10.25	7.148	-2.94	-0.427	0.122	-1.343	-12.066	-0.395	-0.322	-1.038	-0.366	0.183	2.609	11.502	3.537	0.305	0.061	-0.427	3.951	11.659	1.427	-2.075	1.526	0.671	1510068504
-9.717	-5.052	-2.58	0.366	-3.784	0.183	11.009	-5.9	-4.76	0.244	0.488	0.427	9.997	7.124	-2.864	-0.549	0.244	-0.61	-10.634	-0.587	0.663	-0.244	-0.549	-0.305	0.922	9.938	3.817	0.061	0.427	0	3.784	11.751	0.653	-2.258	0.244	2.747	1510068504
-9.592	-3.987	-1.443	-0.549	-1.526	0.244	10.182	-5.444	-4.171	-0.244	1.16	0.061	9.249	6.977	-2.952	-0.366	0.122	0.244	-9.847	0.15	0.964	0.244	-0.305	-0.488	-0.092	8.647	4.119	0.305	0.732	0.122	3.784	11.751	0.653	-1.953	1.709	4.211	1510068504
-9.99	-3.915	-1.847	-0.244	-2.014	0.244	9.191	-4.706	-3.345	-0.488	1.587	-0.183	8.403	7.112	-3.163	-0.183	-0.366	0.732	-9.613	0.668	0.869	-0.305	0.366	-0.488	-0.066	8.873	4.206	0.488	0.366	0.122	0.757	12.045	-1.182	-1.038	1.892	4.333	1510068504
-8.098	-3.826	-1.227	-0.61	-1.282	0.183	8.611	-4.508	-3.049	-0.366	1.221	-0.488	8.022	7.034	-3.301	0	-0.793	0.61	-9.497	0.377	0.248	-0.366	-0.122	-0.488	0.749	9.528	3.828	0.488	-0.305	0.122	-1.008	10.971	-0.042	0.549	0.488	4.028	1510068504
-7.715	-3.358	-1.025	-1.038	-0.916	0.122	8.153	-4.353	-3.447	-0.122	1.343	-0.732	8.207	6.344	-2.952	0	-0.793	0.549	-9.008	0.47	-0.068	-0.244	0	-0.305	1.715	9.391	3.436	0.366	-0.61	-0.061	-1.008	10.971	-0.042	0.977	-0.366	4.822	1510068504
-7.879	-3.078	-0.798	-0.671	-0.61	0.183	7.453	-4.04	-3.36	-0.122	1.404	-0.977	8.461	5.453	-2.293	-0.183	-0.671	0.732	-8.849	0.467	-0.38	-0.305	0.122	-0.305	1.97	8.561	3.159	0.244	-0.488	-0.183	-0.211	10.398	0.683	1.404	1.038	4.578	1510068504
-7.765	-3.045	-0.452	-0.122	-0.488	0.183	6.765	-3.48	-2.944	-0.183	0.916	-0.916	8.531	4.78	-2.099	-0.183	-0.549	0.854	-8.72	0.372	-0.617	-0.244	0.061	-0.366	1.964	7.793	2.875	0.244	-0.549	-0.122	-0.628	8.765	1.122	2.136	2.197	3.967	1510068504
-7.374	-2.476	-0.331	0.061	-0.122	0.183	6.607	-3.03	-2.83	-0.061	0.549	-0.793	8.488	4.333	-2.17	-0.122	-0.122	0.854	-8.62	0.513	-0.729	-0.183	0.183	-0.244	2.342	7.593	2.716	0.183	-0.671	-0.061	-0.628	8.765	1.122	3.235	3.601	3.418	1510068504
-6.751	-1.989	-0.298	-0.244	1.709	-0.061	6.818	-2.68	-2.342	0.122	0.732	-0.793	8.519	4.096	-2.243	-0.183	-0.122	0.732	-8.796	0.534	-1.034	-0.244	-0.122	-0.244	2.806	7.714	2.633	0.061	-0.366	-0.061	-3.25	7.276	0.611	2.136	0.854	3.052	1510068504
-7.953	-1.422	-0.468	-0.183	3.052	0.183	7.045	-2.55	-2.023	0.183	0.427	-0.671	8.652	3.944	-2.443	-0.122	-0.122	0.671	-8.491	0.565	-1.233	-0.427	-0.183	-0.244	2.993	7.844	2.619	0.122	-0.122	-0.183	-0.213	7.571	1.422	2.869	-2.197	1.099	1510068504
-10.619	-1.705	-1.258	-0.549	-0.305	0.793	7.534	-2.483	-1.896	0.488	1.099	-0.366	8.971	3.777	-2.714	0.122	0.061	0.671	-8.199	0.54	-1.17	-0.366	0.244	-0.244	2.838	7.741	2.713	0.183	-0.366	-0.122	-0.213	7.571	1.422	3.296	-2.075	-0.671	1510068504
-10.162	-1.113	-0.575	0.916	1.831	0.916	8.013	-2.663	-1.497	0.61	1.038	-0.366	9.201	3.516	-2.775	0.366	0.183	0.793	-8.667	0.263	-1.023	-0.427	0.427	-0.366	2.558	7.567	2.811	0.366	-0.671	0.183	10.691	8.917	-1.461	1.77	-5.066	-1.099	1510068504
-12.341	-0.945	-1.994	-0.122	-1.648	1.221	8.568	-2.933	-1.266	0.793	0.793	-0.366	9.471	3.425	-2.906	0.671	-0.061	0.854	-8.539	-0.397	-1.346	-0.549	0.977	-1.099	2.422	7.653	2.896	0.671	-0.549	0.549	11.366	9.674	-2.334	1.282	-1.709	-0.061	1510068504
-11.262	-2.378	-2.318	-1.709	1.343	0.061	9.1	-3.47	-1.183	0.671	0.61	-0.122	9.889	3.915	-3.055	0.671	0.366	0.793	-10.569	-0.41	-1.421	-0.122	2.869	-1.038	2.455	8.534	2.567	0.732	-0.61	1.099	11.366	9.674	-2.334	0.183	2.502	2.258	1510068504
-13.063	-6.374	-3.004	-0.916	-2.563	-0.916	9.758	-4.077	-1.084	0.366	0.427	0.305	10.028	4.613	-3.649	0.671	0.366	0.793	-13.256	-0.09	-1.808	-0.427	0.793	-0.671	3.759	10.439	2.139	0.916	-0.732	0.854	2.597	9.335	-0.025	0.916	0.366	-1.648	1510068504
-8.343	-4.752	-1.242	0.061	-0.61	-0.122	10.375	-4.679	-1.342	0.366	0.488	0.732	10.277	5.193	-4.59	0.183	-0.366	-0.366	-13.3	-1.117	-1.17	-0.916	-2.014	-0.671	5.27	12.347	1.52	1.038	-0.488	-0.183	1.861	12.355	0.785	1.831	6.775	-0.671	1510068504
-8.849	-4.504	-3.358	-0.732	0.854	0.183	10.286	-5.054	-1.342	0.549	1.404	0.732	10.532	5.188	-5.017	-0.061	0.366	-0.854	-11.213	-1.525	0.327	-0.671	-0.916	-0.427	4.749	12.47	1.672	0.671	1.404	-0.671	1.861	12.355	0.785	-3.113	-0.305	0.183	1510068504
-9.234	-4.026	-3.381	-1.038	1.404	-0.061	9.381	-5.105	-0.45	0.671	1.404	0.183	10.627	5.107	-4.602	-0.061	0.366	-0.854	-11.027	-1.835	0.083	-0.793	-0.793	0.061	2.44	11.466	1.776	0.305	2.563	0.244	-1.554	10.578	-2.42	-0.244	-3.296	-1.709	1510068504
-9.399	-3.835	-3.07	-0.61	-0.122	0	8.469	-4.974	-0.275	0.671	0.305	0	10.535	5.288	-4.419	-0.122	1.404	-0.793	-10.176	-1.631	0.154	-0.916	0.305	0.122	1.119	10.627	1.586	0.305	2.563	1.221	-0.13	10.416	-1.266	-0.977	0.671	-1.831	1510068504
-8.347	-3.368	-2.414	0.122	1.648	-0.244	8.241	-4.898	-0.433	0.732	0.488	0.183	10.209	5.492	-4.229	-0.183	1.465	-0.427	-9.841	-1.733	-0.263	-0.671	0.061	0.061	1.581	10.287	1.463	0.61	1.709	1.099	-0.13	10.416	-1.266	-0.427	0.122	-2.014	1510068504
-8.244	-3.375	-2.811	0.122	1.465	-0.183	7.881	-4.456	-0.307	1.038	0.305	0.244	10.209	5.492	-4.229	-0.183	1.465	-0.427	-9.463	-1.902	-0.361	-0.427	-0.366	0	1.999	9.569	1.565	0.366	1.587	0.854	0.315	10.152	-1.727	0	-0.549	-2.502	1510068504
-8.149	-3.012	-3.021	0.366	0.549	-0.305	7.556	-3.669	-0.06	0.916	0.305	0.183	10.209	5.492	-4.229	-0.183	1.465	-0.427	-9.03	-1.919	-0.28	-0.427	-0.366	0	2.01	8.561	1.438	0.122	2.075	0.916	1.367	9.817	-0.648	-0.305	-0.183	-2.258	1510068504
-8.235	-2.729	-3.231	0.366	0.427	-0.488	7.372	-2.885	0.304	0.732	1.526	0.061	8.546	4.112	-1.471	-1.465	7.751	-0.427	-8.631	-1.848	-0.239	0.183	-0.549	0	2.119	7.924	1.199	0	2.563	1.16	1.363	9.479	-0.579	-0.305	0.183	-2.075	1510068504
-8.593	-3.201	-2.657	0.671	-0.305	-0.244	7.425	-2.603	0.626	0.549	3.052	0.183	7.806	4.158	-0.819	-1.465	7.751	-0.427	-8.556	-2.113	-0.291	0.427	-0.549	0.122	2.365	7.659	1.136	0	2.747	1.282	1.221	9.366	-0.609	-0.183	-0.061	-1.892	1510068505
-8.747	-2.876	-2.407	1.526	-0.305	0.122	7.661	-2.676	0.888	0.61	4.639	0.305	7.54	4.548	-0.136	-2.075	7.324	-1.282	-8.319	-2.165	-0.261	0.732	-0.549	0.366	2.451	8.242	1.144	-0.061	2.808	1.221	2.731	9.073	0.181	-0.366	-0.732	-1.648	1510068505
-8.959	-2.521	-2.431	1.526	-0.061	0.427	7.527	-2.844	0.796	0.183	5.859	0.366	7.802	5.363	1.032	-2.014	5.554	-1.77	-8.647	-2.281	-0.462	1.038	-0.305	0.427	2.486	8.92	1.299	0.061	2.93	1.038	2.731	9.073	0.181	-0.244	-0.671	-1.221	1510068505
-9.083	-2.266	-3.013	1.099	-0.244	0.122	7.668	-3.138	1.504	0.122	7.507	0.854	8.461	6.168	2.212	-2.136	7.324	-2.136	-9.546	-1.494	-0.705	1.343	0	0.61	2.606	9.642	1.444	0	2.747	0.854	2.355	9.172	0.045	-0.854	-0.427	-0.793	1510068505
-8.701	-3	-3.326	-0.183	-0.183	-0.183	7.088	-3.792	2.382	0.183	8.85	1.221	7.812	6.69	2.694	-1.282	6.836	-2.502	-11.466	-0.632	-0.754	1.038	0.61	0.977	3.185	10.068	2.364	-0.061	2.197	0.305	1.111	9.768	-0.45	-0.671	-0.244	-0.549	1510068505
-9.171	-3.955	-3.076	-0.061	-0.244	-0.427	6.946	-5.079	3.22	-0.916	5.066	1.404	7.565	7.26	3.348	0	4.028	-3.052	-11.562	0.589	-0.628	0.977	-1.587	1.16	4.102	10.296	3.411	0.183	1.648	-0.488	1.111	9.768	-0.45	-0.854	-0.916	-0.61	1510068505
-10.082	-5.26	-2.893	1.465	-2.441	-0.671	7.345	-6.273	4.165	-1.16	7.568	1.648	6.533	6.782	4.394	0.366	3.418	-2.991	-10.885	0.091	0.195	0.183	-2.075	0.671	3.601	9.618	4.009	-0.183	1.038	-0.916	2.534	9.658	0.452	-0.793	-0.916	0.183	1510068505
-9.294	-4.722	-1.802	1.099	-1.892	-0.916	6.059	-6.327	4.406	-1.221	7.385	1.221	6.187	6.388	5.327	0	5.432	-2.319	-10.233	-0.431	1.086	0.793	-1.587	-0.061	1.903	8.009	3.384	-0.183	1.404	-0.854	4.121	11.465	0.974	-1.648	-1.343	1.77	1510068505
-9.469	-3.335	-1.214	0	-1.038	-1.16	5.425	-6.23	4.363	-1.465	6.897	1.099	4.876	6.632	5.006	0.305	4.883	-2.319	-9.898	0.395	1.37	1.404	-1.831	-0.122	0.683	7.692	2.744	0	1.526	-0.488	3.699	12.23	1.934	-1.709	-0.366	2.93	1510068505
-9.839	-3.996	-1.028	0.183	-0.977	-1.343	4.582	-6.371	4.968	-1.892	5.798	0.977	4.516	7.586	4.92	0.305	4.883	-2.319	-9.757	1.242	1.456	1.404	-1.831	-0.122	0.939	8.447	3.478	0.977	1.343	-0.61	0.103	11.488	1.51	-0.427	-0.793	3.235	1510068505
-9.082	-4.272	-0.484	0.305	-1.282	-1.038	3.691	-6.727	5.441	-2.014	5.127	0.977	4.304	8.089	5.296	0.793	2.319	-1.587	-9.814	1.266	1.406	0.305	-1.892	0.061	1.207	9.229	4.2	0.793	1.038	-1.099	-2.107	10.779	-0.316	0.244	-1.221	2.441	1510068505
-8.195	-3.71	-0.379	-0.305	-0.671	-1.099	3.027	-6.997	5.535	-1.709	4.028	0.916	4.034	8.028	5.608	1.221	1.526	-1.282	-9.458	1.138	1.518	0.122	-1.77	0.061	1.425	9.379	3.893	0.732	0.977	-1.282	-0.998	9.781	-0.825	0.122	-0.793	1.587	1510068505
-8.416	-3.924	-0.117	-0.427	-0.366	-1.282	2.67	-7.102	5.662	-1.709	2.808	0.977	3.634	7.785	5.966	1.221	1.526	-1.282	-8.982	1.046	1.824	0.061	-1.526	-0.061	1.22	9.103	3.796	0.549	0.732	-1.221	-0.361	9.028	-0.317	0.732	0.183	0.305	1510068505
-8.235	-4.016	0.023	-0.305	-0.366	-1.16	2.208	-7.05	5.545	-1.465	2.502	0.732	3.357	7.516	5.993	1.16	1.099	-0.427	-8.85	1.171	2.067	-0.122	-1.587	-0.122	0.766	8.558	3.542	0.549	0.793	-1.16	0.495	9.057	0.406	1.16	3.601	-0.854	1510068505
-7.397	-3.779	-0.202	-0.61	0.61	-1.16	1.757	-6.943	5.462	-1.343	2.014	0.732	3.231	7.509	5.914	1.038	0.793	0.061	-8.801	1.396	2.348	-0.427	-1.526	-0.061	0.621	8.429	3.423	0.671	0.488	-1.16	0.495	9.057	0.406	1.099	4.456	-1.343	1510068505
-7.845	-4.087	-0.851	-0.305	1.587	-0.977	1.627	-7.267	5.765	-1.099	0.977	0.732	3.332	7.842	5.959	1.16	0.549	0.366	-8.738	1.379	2.556	-0.732	-1.221	-0.061	0.593	8.808	3.424	0.732	0.671	-1.099	-0.189	9.247	1.425	0.549	2.258	-1.892	1510068505
-9.975	-5.456	-1.4	-0.61	-0.122	-1.16	1.684	-7.891	6.141	-0.793	0.244	0.854	3.522	8.326	5.8	1.16	0.488	0.549	-9.237	0.827	2.718	-1.099	-0.977	-0.183	0.733	9.331	3.308	0.671	0.793	-0.854	2.023	10.372	-0.202	0.305	0.732	-1.831	1510068505
-8.947	-6.028	-0.894	-0.122	0.366	-0.671	1.226	-7.977	5.851	-0.793	-0.305	0.854	3.452	8.801	5.91	0.977	0.305	0.671	-9.893	-0.208	2.766	-1.038	-1.404	-0.183	0.616	9.79	3.08	0.488	0.732	-0.977	2.023	10.372	-0.202	0.183	-1.648	-0.366	1510068505
-8.643	-5.142	-1.172	0.122	0.488	-0.61	1.162	-7.848	5.473	-0.854	-0.61	0.793	3.395	9.054	5.667	1.038	0.122	0.366	-9.436	-0.562	3.057	-0.488	-1.343	-0.061	0.566	10.41	2.385	0.61	0.488	-1.038	0.495	10.948	1.963	-1.404	-1.404	-2.563	1510068505
-7.954	-4.74	-1.616	-0.183	1.465	-0.916	1.211	-7.637	5.532	-0.427	-0.244	0.549	3.403	8.899	5.568	0.793	-0.366	0.366	-9.03	-0.574	3.319	-0.61	-1.16	0	0.439	10.348	2.281	0.61	0.305	-0.916	1.282	10.137	-0.56	2.502	0.793	0.061	1510068505
-8.441	-5.128	-1.706	-0.244	0.122	-0.916	1.329	-7.534	5.742	-0.549	-1.16	0.549	3.793	8.843	5.485	0.793	-0.366	0.366	-8.659	-0.717	3.447	-0.549	-0.793	0.061	-0.211	10.054	2.292	0.61	0.305	-0.916	1.282	10.137	-0.56	0.427	-0.732	-1.465	1510068505
-8.437	-5.17	-1.737	0.122	0.427	-0.549	1.311	-7.619	5.624	-0.549	-0.977	0.366	3.743	8.768	5.429	0.916	-0.183	0.366	-8.655	-0.689	3.64	-0.366	-0.61	0	-0.444	9.981	2.062	0.427	-0.244	-0.916	1.65	9.897	1.062	0	0.732	-1.099	1510068505
-8.406	-5.273	-1.896	-0.183	0.122	-0.366	1.329	-7.613	5.641	-0.61	-0.488	0.305	3.888	8.823	5.462	0.549	0.366	0.427	-8.681	-0.709	3.67	-0.305	-0.549	-0.061	-0.304	9.799	1.906	0.122	-0.427	-0.793	1.732	9.666	-0.217	0.488	-0.977	-0.671	1510068505
-8.259	-4.991	-1.919	-0.183	0.122	-0.305	1.504	-7.793	7.388	0.305	-1.343	0	4.326	8.466	6.355	0.061	-0.183	0.671	-8.665	-0.617	3.754	-0.244	-0.366	-0.122	-0.305	9.839	1.96	0.244	-0.183	-0.732	1.732	9.666	-0.217	0.549	-0.183	-0.488	1510068505
-8.202	-4.924	-1.963	-0.549	0.122	-0.366	1.378	-7.354	6.746	0	-0.61	0.061	4.811	8.153	6.022	0.427	0.427	0.244	-8.618	-0.42	3.841	-0.305	-0.183	-0.122	-0.301	9.946	1.846	0.183	-0.305	-0.366	1.632	9.727	-0.249	0.305	0.183	-0.427	1510068505
-8.412	-5.016	-2.021	-0.61	-0.061	-0.305	1.351	-7.387	6.647	-0.305	0.427	0.061	4.627	8.241	5.68	0.549	2.136	0.122	-8.831	-0.398	3.833	-0.305	-0.061	-0.122	0.135	10.045	2.021	-0.305	-0.122	-0.061	0.919	9.708	-0.452	0.305	0.183	-0.427	1510068506
-8.495	-5.227	-1.883	-0.671	-0.427	-0.244	1.59	-7.4	6.767	-0.671	0.61	0.122	3.955	8.552	5.211	0.549	2.136	0.122	-8.798	-0.374	3.882	-0.427	-0.061	-0.183	0.017	10.023	2.036	-0.122	0.122	0.183	0.919	9.708	-0.452	0.366	0.488	-0.488	1510068506
-8.445	-5.223	-1.565	-0.549	-0.122	0.061	1.56	-7.523	6.257	-0.732	1.587	0.366	3.78	8.567	5.16	0.122	0.183	0.183	-8.65	-0.453	3.942	-0.427	0.122	-0.122	-0.325	9.952	2.245	-0.061	0.244	0.183	1.132	9.884	-0.451	0.305	0.854	-0.305	1510068506
-8.619	-5.222	-1.567	-0.366	-0.244	0.366	1.333	-7.387	5.603	-1.038	1.404	0.488	3.859	8.559	5.278	0.244	0.244	0.061	-8.738	-0.514	3.96	-0.427	0.305	-0.061	-0.389	9.905	2.116	0	0.427	0.305	1.27	9.954	-0.065	0.366	0.671	-0.183	1510068506
-8.687	-4.983	-1.543	-0.427	-0.061	0.549	0.853	-7.65	5.593	-0.916	0.854	0.671	3.865	8.54	6.107	0.549	-0.122	-0.183	-8.835	-0.428	3.836	-0.427	0.305	-0.061	0.129	10.25	2.214	0.183	0.366	0.549	1.27	9.954	-0.065	0.244	0.427	0.122	1510068506
-8.533	-4.881	-1.457	-0.488	0	0.732	0.345	-8.315	4.896	-0.244	1.099	0.916	3.202	8.689	5.871	0.732	-1.16	0.122	-8.74	-0.011	3.699	-0.549	0.671	0.183	-0.001	10.451	2.341	0.061	0.61	0.793	1.346	9.929	-0.153	0	0.183	0.244	1510068506
-8.531	-4.631	-1.449	-0.671	0.244	0.854	-0.205	-9.674	5.739	1.587	-2.197	0.854	3.43	9.189	5.222	0.183	-1.526	0.122	-8.937	0.474	3.423	-0.977	0.977	0.122	0.201	9.995	2.54	-0.366	0.427	0.854	0.864	9.836	-0.236	-0.122	0.122	0.305	1510068506
-8.617	-4.209	-1.646	-1.099	0.244	0.854	0.004	-10.57	5.379	2.991	-6.531	-0.122	4.295	9.461	5.724	-0.244	-2.075	0.793	-8.983	0.963	3.092	-1.587	1.16	0.061	0.001	9.723	2.821	0.244	0.183	0.488	0.864	9.836	-0.236	0	0.427	0.305	1510068506
-8.595	-3.74	-1.875	-1.587	0.427	0.61	0.303	-10.451	4.138	3.418	-6.042	-1.099	5.513	9.146	5.264	-0.061	-1.404	2.197	-9.146	0.709	2.608	-2.136	1.465	0.122	-0.908	9.668	2.817	-0.061	-1.404	0.427	0.562	9.686	-0.218	-0.183	0.183	0	1510068506
-8.427	-3.345	-2.428	-2.38	0.549	0.061	0.39	-9.763	3.167	3.113	-5.249	-2.197	6.178	8.455	4.484	0.854	-0.061	3.601	-9.512	0.632	2.03	-2.686	1.282	0.061	0.33	9.879	2.6	-0.793	-2.136	0.61	1.272	9.678	-0.385	-0.061	0.61	-0.183	1510068506
-8.075	-3.195	-2.96	-3.296	0.549	-0.671	0.77	-8.579	2.082	1.77	-5.188	-2.197	6.696	7.466	3.699	0.854	-0.061	3.601	-9.703	0.574	1.623	-3.418	0.916	0.122	2.665	9.386	2.793	-1.099	-1.16	0.427	1.272	9.678	-0.385	0.122	1.526	-0.244	1510068506
-8.574	-3.393	-3.661	-3.967	0.244	-1.038	1.175	-7.385	1.125	0.61	-5.127	-1.221	6.338	6.279	2.878	1.526	1.404	4.333	-9.721	0.443	1.322	-3.418	0.916	0.122	3.272	8.686	2.574	-1.038	0.183	-0.061	0.641	9.643	-0.17	0.061	1.831	-0.549	1510068506
-8.752	-3.808	-4.167	-4.028	-1.038	-1.099	1.745	-6.699	1.071	-0.061	-3.601	0.183	7.049	6.273	1.653	3.784	2.014	4.089	-9.6	-0.273	1.12	-4.822	0.488	0.366	3.042	8.69	1.741	-0.671	0.549	0	1.182	9.721	-0.78	-0.183	1.404	-0.61	1510068506
-8.945	-4.242	-4.369	-4.089	-1.587	-0.977	1.632	-6.19	0.999	-1.099	-3.784	1.77	6.472	5.577	1.884	5.005	2.197	3.723	-9.878	-1.486	0.967	-4.822	0.488	0.366	3.109	8.886	1.193	-0.549	1.16	0.427	1.182	9.721	-0.78	-0.061	2.014	-0.549	1510068506
-8.849	-3.87	-4.101	-3.845	-1.526	-0.854	1.836	-6.343	1.193	-2.136	-4.7	3.479	7.337	6.082	1.163	5.005	2.197	3.723	-10.189	-2.073	0.684	-4.944	0.427	0.488	2.876	9.621	0.871	-0.122	2.563	0.488	1.485	9.81	-0.751	0.244	3.052	-0.61	1510068506
-8.394	-3.236	-4.335	-4.15	-1.038	-1.099	2.22	-7.409	1.468	-3.113	-5.554	5.371	8.016	7.206	1.134	5.188	3.174	0.916	-10.023	-1.887	0.504	-4.883	-0.061	0.732	2.572	10.535	0.854	0.244	3.418	0.671	0.964	9.97	-1.024	0.244	2.93	-0.488	1510068506
-8.187	-3.097	-4.759	-4.333	-1.16	-1.465	2.442	-8.776	1.587	-3.418	-7.263	6.592	8.079	7.61	1.799	5.188	3.174	0.916	-9.644	-1.597	0.389	-4.883	-0.061	0.732	2.498	10.703	1.278	0.427	4.7	0.671	0.964	9.97	-1.024	0.305	2.747	-0.488	1510068506
-8.223	-3.187	-5.179	-4.639	-1.221	-1.648	2.877	-10.255	1.292	-3.418	-7.263	6.592	7.838	7.973	1.788	5.249	3.54	0	-9.426	-1.626	0.325	-5.554	0.061	1.038	1.654	10.209	1.138	0.732	5.249	0.671	0.947	9.79	-1.341	0.305	3.052	-0.61	1510068506
-8.187	-3.564	-5.284	-4.456	-1.953	-1.648	4.226	-11.487	1.632	-0.366	-8.667	6.897	7.1	8.031	2.219	4.7	4.883	0	-9.635	-1.849	0.165	-5.615	-0.122	1.099	0.913	9.667	0.873	0.977	5.066	0.793	1.067	9.768	-1.309	-0.061	3.723	-0.61	1510068506
-8.157	-3.822	-5.411	-4.395	-2.197	-1.648	4.722	-11.962	1.196	1.526	-9.216	6.042	6.123	8.134	2.091	4.7	4.883	0	-9.877	-2.347	-0.011	-5.615	-0.122	1.099	0.278	9.633	0.47	0.916	5.066	0.977	1.067	9.768	-1.309	0.061	3.967	-0.427	1510068506
-8.028	-3.711	-5.609	-4.272	-2.502	-1.709	4.576	-11.315	0.136	1.526	-9.216	6.042	6.029	8.75	2.015	3.967	3.113	-0.854	-9.874	-2.555	-0.055	-5.554	-0.305	0.977	0.292	10.064	0.423	0.61	4.883	1.282	0.461	9.934	-1.212	0	3.479	-0.305	1510068506
-7.698	-3.497	-5.883	-4.395	-2.563	-1.953	4.925	-10.148	-0.975	2.747	-13.672	2.258	6.595	8.949	2.139	3.967	3.113	-0.854	-9.874	-2.555	-0.055	-5.554	-0.305	0.977	0.642	10.396	0.603	0.061	5.066	1.16	0.099	10.024	-1.156	-0.244	3.052	-0.244	1510068506
-7.52	-3.565	-6.106	-4.395	-2.563	-2.075	5.643	-8.892	-1.309	2.38	-10.498	1.16	6.947	8.829	1.7	3.601	3.662	-0.977	-9.796	-2.683	0.073	-5.615	-0.366	0.977	0.346	10.353	0.396	-0.305	5.249	1.16	0.12	9.905	-1.212	-0.244	3.479	-0.122	1510068506
-7.437	-3.731	-6.147	-4.395	-2.502	-1.953	5.065	-8.044	-1.446	2.38	-10.498	1.16	6.194	8.427	0.884	2.258	3.662	-2.625	-9.656	-2.779	0.201	-5.554	-0.61	0.854	-0.068	10.234	0.334	-0.427	5.31	1.282	0.06	9.966	-1.579	-0.305	3.784	-0.122	1510068506
-7.535	-3.841	-5.954	-4.333	-2.319	-1.77	4.218	-7.791	-1.637	0.305	-6.104	0.671	6.12	8.445	0.584	1.282	3.662	-3.113	-9.513	-3.072	0.225	-5.371	-0.61	0.732	-0.494	9.916	0.194	-0.061	4.883	1.404	-0.217	9.956	-1.812	-0.671	3.967	-0.183	1510068506
-7.666	-3.954	-5.577	-4.15	-2.319	-1.77	4.218	-7.791	-1.637	0.305	-6.104	0.671	6.253	8.65	0.484	1.282	3.662	-3.113	-9.296	-3.244	0.106	-5.371	-0.61	0.732	-0.945	9.751	0.255	0.244	4.7	1.465	-0.217	9.956	-1.812	-0.916	3.967	-0.122	1510068507
-7.745	-4.226	-5.18	-3.54	-2.38	-1.465	3.415	-7.846	-0.563	0.061	-5.066	0.366	6.282	9.257	0.304	0.671	4.456	-3.235	-9.311	-3.399	0.045	-4.883	-0.488	0.732	-1.162	9.755	0.438	0.549	4.517	1.587	-0.453	9.93	-1.408	-1.16	3.906	-0.122	1510068507
-7.83	-4.118	-4.724	-3.235	-2.625	-1.16	3.71	-7.929	0.287	-0.549	-4.761	0.427	6.241	9.828	-0.068	0.305	4.15	-3.052	-9.302	-3.214	0.084	-4.028	-0.122	0.732	-0.93	9.996	0.864	0.488	4.028	1.526	0.059	9.884	-0.427	-1.343	3.296	-0.061	1510068507
-7.833	-3.612	-4.226	-3.601	-1.892	-1.099	3.84	-8.025	1.384	-0.793	-3.357	0.549	5.722	10.106	-0.248	-0.427	2.869	-1.526	-10.058	-2.352	-0.073	-4.028	-0.122	0.732	-0.538	10.21	1.267	0.488	3.54	1.282	0.059	9.884	-0.427	-1.282	3.052	0.244	1510068507
-7.974	-3.49	-4.128	-3.418	-2.014	-1.038	3.779	-8.537	2.342	-0.977	-2.38	0.793	5.395	10.034	0.061	-0.244	2.319	-0.732	-9.454	-1.54	0.151	-3.662	-0.549	1.099	0.25	10.286	2.021	0.488	3.601	1.038	0.104	9.884	-0.059	-1.709	2.93	0.244	1510068507
-8.119	-4.225	-3.795	-3.296	-1.526	-0.671	3.536	-9.014	2.797	-0.732	-1.892	0.671	5.236	9.782	0.752	-0.244	2.319	-0.732	-8.912	-1.718	0.69	-3.479	-0.183	0.854	0.475	9.951	2.334	0.427	3.479	0.977	1.907	9.481	0.389	-1.709	2.808	0.244	1510068507
-9.508	-4.059	-2.68	-3.235	-2.075	-0.305	3.4	-9.411	2.724	-0.183	-2.319	0.427	4.917	9.743	1.154	0.183	2.625	0.122	-9.666	-1.574	0.888	-3.479	-0.183	0.854	-0.419	9.354	2.533	0	3.418	1.465	1.907	9.481	0.389	-1.587	3.54	0.427	1510068507
-10.422	-2.986	-2.018	-3.967	-2.686	-0.427	3.433	-9.758	2.462	0.427	-2.808	0.122	4.081	10.312	1.06	0.244	3.54	0.732	-9.727	-0.38	0.987	-2.747	0.427	0.549	-0.925	9.313	3.08	0.366	3.723	1.831	4.041	9.733	1.059	-1.587	5.066	1.099	1510068507
-11.066	-3.786	-2.066	-4.395	-4.211	-1.038	3.448	-9.739	2.156	0.916	-3.296	0.183	3.168	10.639	0.584	-0.183	3.418	1.343	-10.225	1.002	1.017	-2.686	0.854	0.671	-0.617	9.636	4.021	1.099	3.662	1.526	3.283	10.466	-0.254	-1.709	5.798	1.892	1510068507
-10.324	-4.265	-2.274	-3.296	-5.615	-1.099	3.651	-9.625	1.572	1.221	-3.418	0.183	2.844	10.837	0.401	-0.488	1.831	2.075	-10.872	1.315	0.763	-2.686	0.854	0.671	-0.225	9.814	4.442	1.16	3.113	1.282	3.283	10.466	-0.254	-0.061	4.883	1.709	1510068507
-8.768	-3.901	-1.966	-3.418	-2.686	-0.488	3.651	-9.625	1.572	1.221	-3.418	0.183	2.64	10.993	0.886	-0.061	1.099	2.747	-10.611	1.264	0.572	-3.357	0.427	0.61	0.709	10.064	4.325	0.916	2.747	1.038	2.963	9.764	-1.437	1.343	4.211	0.732	1510068507
-8.748	-4.069	-1.773	-3.662	-2.136	0.122	3.768	-9.915	0.295	1.587	-4.028	-0.427	2.279	10.576	1.598	0.549	2.197	3.052	-10.243	1.089	0.368	-3.662	0	0.549	1.432	9.918	4.065	0.549	3.357	0.977	5.44	9.382	-2.321	3.479	8.301	0.916	1510068507
-8.762	-3.531	-1.442	-3.052	-2.563	0.793	3.893	-9.963	-0.916	1.831	-4.517	-1.343	1.684	9.921	1.961	1.221	3.967	2.686	-9.579	0.727	0.205	-3.662	0	0.549	1.193	9.355	3.519	0.244	3.784	1.221	2.846	10.6	-2.643	2.014	13	2.38	1510068507
-8.032	-3.283	-1.829	-3.845	-2.319	0.122	3.886	-8.709	-0.858	1.953	-4.333	-2.625	1.268	9.295	1.981	1.465	4.944	1.892	-9.286	0.693	0.056	-3.723	0.183	0.366	0.636	8.786	3.208	0.244	3.601	1.282	1.005	10.408	-2.194	2.686	10.437	3.113	1510068507
-7.911	-2.994	-1.715	-3.784	-2.258	-0.061	3.637	-7.989	-0.465	1.282	-2.747	-3.479	1.27	8.975	1.834	1.404	4.089	0.977	-9.135	0.65	-0.232	-3.723	0.427	0.305	0.371	8.416	3.153	0.305	3.418	1.221	-1.133	10.549	-1.969	3.174	5.554	2.869	1510068507
-7.677	-2.652	-1.615	-3.662	-0.977	0.183	3.156	-7.776	-0.284	1.221	-2.319	-2.991	1.619	8.92	1.668	1.099	3.113	0.427	-9.193	0.549	-0.559	-3.723	0.427	0.305	0.467	8.387	3.078	0.305	3.052	1.038	-1.989	10.238	-0.473	5.798	3.662	3.113	1510068507
-8.386	-2.829	-1.7	-3.845	-0.977	0.061	2.805	-7.741	-0.3	1.16	-2.319	-2.075	2.158	8.751	1.601	0.977	2.441	-0.244	-9.371	0.445	-0.796	-3.601	0.244	0.244	0.811	8.455	3.129	0.366	2.625	0.732	-0.982	10.074	-0.392	4.089	2.808	3.113	1510068507
-8.368	-3.174	-1.818	-4.15	-0.977	-0.488	2.74	-7.659	-0.141	0.977	-2.075	-1.099	2.687	8.841	1.724	0.977	2.441	-0.244	-9.531	0.059	-1.074	-3.601	0.183	0.122	1.22	8.591	3.145	0.488	2.502	0.61	-0.261	9.841	-0.313	2.93	3.418	2.075	1510068507
-8.808	-3.122	-1.072	-3.418	-0.732	-0.366	2.682	-7.768	0.055	0.732	-1.953	0.061	3.096	9.046	1.937	1.221	2.869	-0.61	-9.509	-0.249	-1.213	-3.479	0.183	-0.061	1.337	8.79	3.057	0.549	2.319	0.427	0.858	9.662	0.336	2.625	4.883	1.099	1510068507
-9.039	-2.956	-1.172	-2.869	-0.122	-0.061	2.866	-7.893	0.502	0.549	-1.587	1.221	3.322	9.103	2.05	1.343	2.869	-0.793	-9.427	-0.336	-1.223	-3.174	0	-0.244	1.224	8.788	2.993	0.671	2.136	0.366	0.164	9.162	-0.341	2.808	3.845	0.488	1510068507
-8.996	-2.876	-1.443	-2.258	-0.122	-0.122	2.97	-7.88	0.964	0.366	-1.16	2.38	3.576	9.167	2.187	1.343	2.869	-0.793	-9.404	-0.621	-1.22	-2.502	-0.061	-0.488	1.061	8.729	2.945	0.732	1.831	0.366	-0.248	8.882	-1.219	2.747	1.953	-0.549	1510068507
-9.533	-2.617	-1.264	-1.587	-0.549	0	3.17	-7.879	1.397	0.183	-1.282	3.235	3.576	9.167	2.187	1.16	2.441	-0.549	-9.404	-0.621	-1.22	-2.502	-0.061	-0.488	0.997	8.607	2.957	0.977	1.526	0.305	2.954	9.209	-0.097	1.892	2.319	-1.16	1510068507
-10.257	-2.946	-1.396	-1.831	-0.488	0.061	3.573	-8.253	1.782	0.305	-1.404	3.906	3.881	9.088	2.364	0.916	1.892	-0.122	-9.18	-1.006	-0.938	-2.258	-0.122	-0.732	0.933	8.5	2.865	1.038	1.343	0.427	6.296	9.631	1.046	0.305	2.747	-0.122	1510068507
-10.023	-3.62	-1.103	-1.282	-0.183	0.244	4.119	-8.995	1.918	0.366	-1.709	4.15	3.842	9.732	2.23	0.61	1.465	0.366	-10.718	-1.223	-1.219	-1.831	0.61	-0.977	0.86	8.893	2.718	1.038	1.16	0.671	3.375	9.109	-0.374	0.061	0.183	0.427	1510068507
-10.432	-3.442	-1.465	-1.038	0.183	-0.122	4.98	-10.008	1.949	0.549	-1.77	3.784	3.747	10.789	1.863	0.427	0.977	0.793	-11.377	-0.859	-0.959	-1.343	0	-0.916	1.52	10.11	2.595	1.343	0.977	0.366	0.114	9.465	-0.989	0.305	-0.427	-1.648	1510068507
-9.686	-3.244	-1.848	-0.854	0.671	-0.793	5.394	-10.531	2.041	0.549	-1.77	3.784	3.938	11.492	1.525	0.488	0	0.854	-11.614	-1.141	-0.665	-1.099	-0.122	-0.671	2.213	11.198	2.769	1.587	1.282	-0.061	5.204	9.776	-2.249	1.709	1.343	-0.488	1510068508
-9.776	-3.682	-2.653	-0.977	-0.183	-1.038	5.935	-10.122	1.882	1.038	-2.441	1.16	4.303	11.413	1.713	0.488	0	0.854	-10.442	-1.314	0.341	-1.709	-0.671	-1.038	1.747	11.462	2.111	0.977	1.465	0.061	4.791	11.002	0.205	-0.305	1.77	-1.16	1510068508
-8.843	-4.082	-3.161	-1.77	0.366	-0.549	5.917	-9.052	1.888	1.282	-1.343	-0.549	4.027	10.658	1.475	0.732	1.099	1.038	-9.701	-2.129	1.142	-1.831	-0.916	-0.916	0.967	10.775	1.276	0.244	1.77	0.244	2.031	10.538	0.42	-0.977	2.441	-1.099	1510068508
-9.532	-4.076	-3.223	-1.77	-0.366	0.061	5.136	-8.337	1.766	1.038	-1.099	-2.075	3.487	10.623	0.833	0	1.953	0.488	-10.078	-2.541	0.681	-1.892	-0.305	-0.488	0.104	10.487	0.77	-0.061	2.441	0.732	0.531	9.744	-0.568	0	0.305	-1.282	1510068508
-9.109	-3.041	-3.188	-2.136	0.61	-0.244	4.182	-9.134	1.5	1.221	-1.343	-3.357	3.4	11.105	0.499	0	1.953	0.488	-10.16	-2.042	0.274	-1.526	-0.122	-0.183	0.005	10.99	0.799	0.549	2.258	0.732	1.254	10.001	-1.029	-0.183	-0.366	-1.404	1510068508
-8.64	-2.872	-2.988	-2.014	0.61	-0.61	3.388	-9.65	1.196	1.526	-2.014	-4.272	3.723	10.747	0.408	-0.488	1.282	-0.183	-9.647	-2.127	-0.047	-1.77	-0.244	-0.061	0.392	11.127	1.119	0.854	1.587	0.366	1.347	10.028	-0.916	-0.183	1.099	-1.709	1510068508
-8.507	-3.31	-2.862	-1.648	0.305	-0.793	3.036	-9.164	1.323	1.465	-1.343	-4.517	4.162	9.775	0.695	0.183	1.038	0.183	-9.107	-2.366	-0.03	-1.953	-0.427	-0.061	0.775	10.354	1.19	0.244	1.16	0.305	0.748	9.818	-1.034	0	1.038	-1.953	1510068508
-8.388	-3.284	-2.878	-1.282	0.366	-0.488	2.426	-8.111	1.648	1.099	-0.183	-3.967	4.162	9.775	0.695	0.183	1.038	0.183	-9.107	-2.366	-0.03	-1.892	-0.305	0.183	0.935	9.491	1.089	-0.366	1.404	0.427	1.376	9.954	-0.301	-0.427	0.916	-1.892	1510068508
-8.452	-3.157	-3.322	-0.854	0.061	-0.427	1.494	-7.051	1.877	0.854	0.183	-2.991	3.899	8.727	0.874	0.305	2.075	0.366	-8.764	-2.517	-0.092	-1.587	-0.305	0.244	0.755	8.902	1.011	-0.549	1.831	0.488	1.468	9.406	-0.266	-0.305	0.854	-1.587	1510068508
-8.348	-3.196	-3.541	-0.61	0.183	-0.549	0.749	-6.529	1.992	0.488	-0.244	-1.709	3.466	8.745	0.742	-0.183	1.221	0.061	-8.923	-2.99	-0.206	-1.465	-0.305	0.366	0.426	8.753	0.883	-0.305	1.648	0.427	1.559	9.459	-0.348	-0.244	0.488	-1.465	1510068508
-8.561	-3.118	-3.411	-0.366	-0.305	-0.549	0.651	-6.525	1.8	0.305	-0.854	-0.366	3.435	9.106	0.591	-0.183	1.221	0.061	-9.128	-3.151	-0.367	-1.221	-0.366	0.366	0.242	9.051	0.733	-0.122	1.221	0.366	1.572	9.603	-0.016	-0.549	0.366	-1.16	1510068508
-8.735	-3.037	-3.295	-0.305	-0.549	-0.488	1.171	-6.826	1.674	-0.305	-1.099	0.671	3.658	9.377	0.504	-0.305	0.366	-0.183	-9.001	-3.017	-0.373	-0.671	-0.488	0.427	0.464	9.473	0.924	-0.061	0.977	0.122	1.322	9.489	-0.225	-0.793	-0.061	-0.854	1510068508
-8.771	-3.07	-3.46	0.488	-0.305	-0.244	1.836	-7.025	1.742	-0.854	-0.671	1.587	3.844	9.457	0.579	-0.305	0.183	-0.244	-8.82	-2.987	-0.38	-0.305	-0.488	0.61	0.599	9.642	1.15	-0.244	0.854	-0.061	0.849	9.405	-0.382	-0.549	-0.183	-0.916	1510068508
-8.57	-3.01	-3.402	0.793	-0.549	-0.244	2.214	-7.049	1.838	-1.038	-0.305	2.258	3.844	9.457	0.579	-0.061	0.488	-0.183	-8.82	-2.987	-0.38	-0.061	-0.183	0.671	0.517	9.741	1.238	-0.244	0.854	-0.061	1.148	9.579	-0.27	-0.488	0.366	-1.038	1510068508
-8.37	-2.407	-3.309	0.793	-0.977	-0.244	2.28	-7.24	1.902	-1.404	-0.732	2.686	3.485	9.656	0.941	0.061	0.671	-0.122	-9.182	-2.347	-0.426	0.183	-0.244	0.61	0.687	9.812	1.187	-0.916	-0.122	-0.244	1.146	9.704	0.132	-1.16	0.549	-0.793	1510068508
-8.186	-2.635	-2.975	0.305	-0.305	0.122	2.694	-7.784	1.884	-1.221	-1.221	2.991	3.304	9.581	1.183	0.122	0.488	-0.183	-9.483	-2.068	-0.264	0.305	-0.305	0.793	1.116	9.79	1.286	-1.038	-0.366	-0.488	-0.03	9.639	0.02	-1.038	-0.671	-0.732	1510068508
-9.282	-2.728	-3.25	-0.183	0.061	0.061	3.242	-8.337	1.967	-1.465	-1.404	2.991	3.304	9.581	1.183	0.122	0.122	-0.549	-9.483	-2.068	-0.264	0.61	0.183	1.038	1.469	10.06	1.662	-1.099	0	-0.488	0.364	9.359	-0.128	-1.221	-0.427	-0.854	1510068508
-10.115	-2.809	-3.606	-0.61	-0.427	-0.916	4.082	-9.789	1.866	-1.282	-0.916	2.747	3.388	10.548	1.561	0.183	0.244	-1.099	-11.743	-0.096	-0.032	0.732	0.122	1.16	1.774	10.453	2.417	-0.977	-0.366	-0.732	0.73	9.599	-0.489	-1.282	-0.305	-0.854	1510068508
-10.168	-4.107	-3.825	-1.892	-0.854	-1.16	4.827	-11.353	1.428	-0.977	-0.427	2.014	3.365	10.951	1.654	0.366	0.244	-1.404	-12.451	0.72	0.188	0.122	-0.122	0.854	2.05	10.696	3.199	-0.549	-0.61	-1.16	0.496	10.802	0.142	-1.038	0.366	-0.916	1510068508
-11.041	-5.718	-2.851	-0.977	-2.686	-0.488	4.789	-12.544	0.694	-0.305	-0.916	0.61	3.365	10.951	1.654	0.732	-0.122	-1.404	-12.451	0.72	0.188	-0.427	-1.038	0.793	2.361	10.735	3.557	-0.61	-0.061	-1.404	0.767	11.475	1.168	-1.16	1.709	-1.038	1510068508
-9.493	-5.169	-1.694	0.244	-1.77	-0.366	4.305	-11.962	0.221	0	-2.258	-0.793	3.771	10.414	1.954	0.977	0.305	-1.404	-9.963	0.017	1.567	-0.671	-1.465	0.671	1.373	9.982	3.932	-0.427	0.793	-1.343	1.194	11.407	1.867	-1.221	2.38	0.061	1510068508
-8.494	-4.778	-1.59	-0.183	-2.38	-0.305	4.125	-10.033	0.069	-0.061	-2.197	-1.404	3.402	9.994	1.964	0.977	1.282	-1.099	-8.997	-0.114	2.198	-0.854	-1.038	0.305	-1.077	8.971	3.871	-0.549	1.282	-0.61	1.343	11.365	2.745	-1.343	1.709	0.61	1510068508
-8.141	-4.999	-0.435	-0.427	-1.648	-0.244	3.943	-8.536	0.093	-0.061	-0.793	-1.221	2.458	9.739	1.586	0.549	1.526	-0.305	-8.867	0.585	2.449	0	-0.732	-0.061	-2.53	8.216	4.021	-0.305	0.854	-0.061	1.219	10.158	2.346	-1.16	0.671	1.221	1510068508
-8.336	-5.327	0.14	-0.122	-0.549	0	3.336	-7.818	-0.276	0	-0.305	-0.61	1.584	9.953	1.085	-0.183	0.366	0.671	-8.786	1.105	2.521	0.183	-0.488	0.244	-2.315	8.248	4.578	0.305	0.671	-0.061	1.609	9.539	1.544	-0.366	0.732	2.014	1510068508
-8.553	-5.223	-0.853	-0.061	-0.671	-0.427	3.128	-7.85	-0.755	0.122	-0.488	0	1.293	10.191	0.904	-0.854	-1.282	1.404	-9.373	1.157	2.243	0.122	-0.366	0.305	-1.678	8.746	4.784	0.488	0.671	0	0.526	9.491	1.501	0.183	0.366	2.625	1510068508
-8.081	-5.251	-0.715	-0.122	-0.183	-0.549	3.308	-8.436	-1.45	0.305	-0.549	0.122	1.123	10.335	1.203	-0.793	-1.526	1.648	-9.567	0.941	2.052	-0.061	-0.183	0.122	-1.182	9.123	4.532	0.244	0.427	0.061	-1.153	10.434	1.452	0.854	-0.549	2.502	1510068509
-8.296	-5.491	-0.383	0.305	-0.427	0	3.391	-8.788	-2.097	0.366	-0.854	-0.244	0.849	10.13	1.653	-0.244	-0.427	1.587	-9.329	0.961	1.982	0.061	-0.549	0.061	-0.634	9.193	4.479	0.122	0.427	0	-0.836	9.911	1.762	0.793	-0.916	2.502	1510068509
-8.172	-5.069	-0.236	0.549	-0.244	0.122	3.443	-8.644	-2.2	-0.244	-0.427	-0.732	0.849	10.13	1.653	0.061	0.427	1.16	-9.208	1.018	1.836	0.244	-0.488	0.122	-0.817	8.939	4.264	-0.244	0.793	0.061	-0.864	9.606	1.773	2.136	-0.488	2.625	1510068509
-7.99	-4.374	-0.126	0.793	0.061	-0.061	3.479	-8.522	-1.98	-0.671	0.61	-0.793	0.518	9.972	1.463	-0.061	0.244	0.549	-9.208	1.018	1.836	0.366	-0.427	-0.122	-1.147	8.57	4.198	-0.061	0.244	0	-1.073	9.588	1.955	2.869	0.122	2.075	1510068509
-7.928	-3.765	-0.085	0.549	0.061	-0.244	2.997	-8.318	-1.757	-0.671	0.732	-0.793	0.837	9.069	1.136	-0.183	-0.427	0.183	-9.117	1.513	1.879	0.244	-0.61	-0.183	-0.945	8.199	4.203	0.183	0	-0.305	-1.401	9.406	1.336	2.441	0.488	1.404	1510068509
-7.901	-3.561	-0.007	0.122	0.854	-0.244	2.729	-8.174	-1.616	-0.671	0.732	-0.793	1.413	8.833	0.934	-0.061	-0.854	-0.122	-8.875	1.94	2.157	0.061	-0.854	-0.244	-0.507	8.143	4.232	0.305	0.183	-0.366	-0.934	9.146	1.688	2.319	0.183	0.488	1510068509
-8.154	-3.65	-0.294	-0.183	1.648	-0.061	2.832	-8.567	-1.232	-0.732	0.854	-0.061	2.09	9.087	1.126	0.305	-0.671	-0.427	-8.821	2.04	2.211	-0.183	-0.671	-0.427	-0.433	8.354	4.242	0.427	0.427	-0.244	0.392	9.44	2.211	1.038	0.122	-0.183	1510068509
-8.138	-3.189	-0.672	-0.854	1.221	0.183	3.03	-9.44	-0.967	-0.305	1.404	0.427	2.631	9.526	1.384	0.732	0.183	-0.732	-8.58	1.96	2.102	-0.671	-0.244	-0.61	-0.563	8.687	4.151	0.61	0.488	0	1.439	9.167	2.248	0.854	0.793	-0.122	1510068509
-10.332	-4.84	-1.485	-1.831	0.671	-0.122	3.023	-10.207	-0.577	0.244	1.587	0.549	3.004	9.743	1.566	0.977	1.038	-0.916	-9.317	1.505	2.105	-0.977	0.061	-0.793	-0.674	8.91	3.992	0.732	0.122	0.183	2.059	8.885	0.232	0.549	-1.221	-0.305	1510068509
-10.234	-5.358	-0.54	0.183	0.488	0.183	2.754	-10.351	-0.372	0.244	1.587	0.549	3.004	9.743	1.566	0.854	1.343	-0.732	-9.317	1.505	2.105	-1.221	0.977	-0.916	-0.748	9.271	3.773	0.916	-0.061	0.305	0.006	9.519	1.195	0.366	-0.854	-1.404	1510068509
-8.894	-3.808	-1.361	0.122	0.916	0.366	2.217	-9.956	-0.273	1.038	-0.671	-0.061	3.267	11.166	1.587	0.732	1.038	-0.427	-9.601	-0.916	1.701	-1.16	-0.061	-0.916	-0.578	10.228	3.291	1.099	0	0.366	4.014	10.563	1.445	-0.427	0.183	-2.38	1510068509
-8.759	-3.543	-1.951	-1.831	1.892	-0.061	2.486	-9.232	0.11	0.854	-0.916	0.305	3.689	11.259	1.522	0.427	0.244	-0.122	-9.601	-0.916	1.701	-0.854	0.488	-0.977	-0.726	10.746	2.903	0.793	0.061	0.427	3.127	10.664	-0.415	-0.916	1.648	-0.488	1510068509
-9.641	-4.473	-2.564	-0.854	-0.183	0.183	2.838	-8.214	0.597	0.549	0.305	1.038	3.737	10.613	1.314	0	0.244	0.427	-9.454	-1.455	1.524	-0.671	0.793	-0.916	-1.062	10.25	2.302	0.244	-0.427	0.793	0.724	9.392	0.407	-0.122	0.244	-1.831	1510068509
-8.626	-4.144	-2.311	-0.732	0.732	0.305	2.927	-7.905	0.879	0.366	0.916	1.465	3.432	10.416	1.075	-0.183	0.427	1.038	-9.473	-1.852	1.104	-0.61	1.16	-0.549	-1.062	10.25	2.302	0.244	-0.427	0.793	1.97	10.109	0.228	0.122	-0.427	-1.282	1510068509
-8.049	-3.512	-2.78	-0.916	1.526	0.061	2.966	-8.283	0.997	0.671	0.916	1.343	3.432	10.416	1.075	-0.366	0	1.099	-9.473	-1.852	1.104	-0.61	0.916	-0.549	-1.062	10.25	2.302	0.244	-0.427	0.793	1.936	10.03	-0.167	0	1.099	-1.038	1510068509
-8.668	-3.802	-3.508	-0.61	0.671	0	2.853	-8.454	1.047	0.854	0.122	0.549	3.458	9.844	0.668	-0.61	-0.488	0.793	-9.313	-1.843	0.841	-0.549	1.221	-0.427	0.316	10.115	1.41	0.244	-0.61	0.732	1.483	9.627	-0.177	0.061	0.549	-1.099	1510068509
-8.814	-4.028	-3.646	-0.488	0.122	0.183	2.829	-8.271	1.022	0.854	-0.916	-0.488	3.529	9.477	0.446	-0.671	-0.61	0.549	-9.828	-2.177	0.335	-0.732	1.099	-0.183	0.603	9.745	1.272	0.122	-0.671	0.61	1.62	9.656	-0.646	0.061	0.122	-0.671	1510068509
-8.997	-3.836	-3.693	-0.244	0	0.122	2.939	-8.269	0.915	0.671	-0.732	-0.977	3.529	9.477	0.446	-0.549	-0.488	0.366	-9.828	-2.177	0.335	-0.671	0.854	0	0.867	9.844	1.186	0	-0.488	0.488	1.205	9.849	-0.554	-0.305	0.671	-0.183	1510068509
-8.863	-3.516	-3.669	-0.244	-0.061	-0.061	2.865	-8.469	0.885	0.427	-0.366	-0.977	3.911	9.835	0.555	-0.366	-0.122	-0.061	-9.7	-2.57	0.111	-0.549	0.793	0	0.776	10.093	1.099	-0.061	-0.305	0.427	0.566	9.91	-0.651	0.183	0.244	-0.305	1510068509
-8.976	-3.652	-3.555	-0.488	-0.671	-0.122	2.72	-8.363	0.999	0.061	-0.183	-0.916	3.911	9.835	0.555	-0.366	0.427	-0.488	-10.198	-2.187	-0.014	-0.305	0.916	-0.061	0.54	9.977	1.078	-0.183	-0.244	0.366	0.605	10.017	-0.714	0	0.183	-0.366	1510068509
-8.836	-3.704	-3.159	-0.305	-0.427	0.122	2.741	-8.256	1.211	-0.366	0.244	-0.854	3.881	9.753	0.449	-0.366	0.244	-0.549	-10.198	-2.187	-0.014	0.061	0.305	0.061	0.824	9.957	1.56	0.061	-0.244	0.061	0.965	10.079	-0.473	-0.061	1.16	-0.183	1510068509
-8.763	-3.805	-3.089	-0.122	-0.61	0.244	2.698	-8.643	1.398	-0.427	0.793	-0.549	4.366	9.81	0.731	-0.244	-0.305	-0.488	-9.241	-1.682	0.196	-0.122	-0.061	0.305	0.991	10.009	1.828	0.183	-0.183	-0.061	0.13	10.039	-0.303	-0.122	0.488	-0.183	1510068509
-8.859	-3.506	-2.885	0	-0.244	0.366	2.6	-8.935	1.634	-0.244	1.099	-0.305	4.366	9.81	0.731	0	0	-0.366	-9.522	-1.666	0.165	-0.305	0.671	0.183	0.481	9.694	1.872	-0.122	-0.122	0.305	0.419	9.883	-0.392	-0.122	-0.549	-0.244	1510068509
-8.872	-3.46	-2.804	-0.366	-0.244	0.549	2.316	-8.897	1.469	0.122	0.671	-0.366	4.383	9.811	1.119	0.183	0.793	0.061	-9.522	-1.666	0.165	0	0.732	0.122	0.298	9.505	2.099	-0.122	-0.122	0.488	1.255	9.814	-0.243	-0.061	0.488	-0.061	1510068509
-8.746	-3.736	-2.773	-0.061	-0.244	0.61	2.242	-8.94	1.469	0.366	-0.427	-0.366	4.133	10.092	1.341	0.122	0.793	0.549	-9.54	-1.064	-0.264	0.061	0.671	0.305	0.658	9.826	2.278	0.061	-0.122	0.427	0.496	9.841	-0.193	-0.366	0.366	-0.061	1510068509
-8.61	-3.522	-2.527	0.427	0.122	0.61	2.601	-8.881	1.546	0.427	-0.183	-0.122	4.133	10.092	1.341	0.061	0.122	0.854	-9.646	-1.211	-0.439	0	0.793	0.305	0.951	9.86	2.238	0.061	-0.366	0.427	0.146	9.853	-0.069	-0.305	-0.549	-0.183	1510068510
-8.754	-2.993	-2.821	0.305	0.366	0.488	2.731	-8.537	1.361	0.488	0.061	0.061	4.039	9.82	1.781	0.061	0.183	1.16	-9.646	-1.211	-0.439	-0.061	0.854	0.183	1.073	9.622	2.141	-0.244	-0.366	0.61	0.67	9.897	-0.043	-0.488	-0.793	-0.061	1510068510
-8.965	-2.887	-3.067	0	0.122	0.366	2.637	-8.265	1.203	0.427	-0.366	0.061	3.761	9.741	1.914	0	0.488	1.282	-9.71	-1.192	-0.595	0	0.732	0.183	1.254	9.516	2.132	-0.305	-0.244	0.671	0.991	9.788	-0.212	-0.427	-0.488	0.061	1510068510
-9.205	-3.214	-3.031	0.061	-0.244	0.427	2.814	-8.21	1.01	0.122	-0.549	0.305	3.761	9.741	1.914	-0.122	0.488	1.16	-9.774	-1.226	-0.924	0.061	0.671	0.244	1.268	9.454	2.032	-0.305	-0.244	0.732	0.757	9.816	-0.145	-0.427	-0.366	0.122	1510068510
-9.126	-3.249	-2.891	0.061	-0.427	0.427	3.086	-8.295	0.913	-0.061	-0.305	0.488	3.519	9.656	1.94	-0.366	0.366	0.916	-9.774	-1.226	-0.924	0.061	0.671	0.183	1.305	9.387	1.921	-0.305	-0.427	0.671	0.992	9.863	0.153	-0.427	-0.244	0.183	1510068510
-8.922	-3.102	-2.766	0	-0.488	0.366	3.393	-8.449	0.851	0	0	0.61	3.229	9.318	1.794	-0.61	-0.061	0.61	-9.842	-1.225	-1.078	0.183	0.61	0.183	1.499	9.281	1.946	-0.183	-0.427	0.549	1.136	9.895	0.225	-0.427	-0.183	0.305	1510068510
-8.872	-3.055	-2.541	-0.183	-0.671	0.305	3.414	-8.574	1.092	0.061	0.061	0.366	3.229	9.318	1.794	-0.854	-0.549	0.183	-9.88	-1.069	-1.217	0.305	0.305	0.183	1.805	9.192	2.027	-0.183	-0.427	0.549	1.359	9.85	0.389	-0.671	-0.061	0.427	1510068510
-9.126	-3.113	-2.218	-0.122	-1.221	0.244	3.424	-8.448	1.278	-0.061	-0.061	0	3.357	9.161	1.672	-0.854	-0.61	-0.183	-9.747	-0.871	-1.272	0.305	0.122	0.183	1.946	9.122	2.15	-0.244	-0.305	0.244	1.373	9.672	0.675	-0.732	-0.427	0.671	1510068510
-9.144	-3.064	-1.853	-0.122	-1.343	0.183	3.463	-8.372	1.407	0	0.122	-0.183	3.725	9.079	1.614	-0.732	-0.549	-0.427	-9.79	-0.7	-1.218	0.305	0	0.183	2.062	9.083	2.36	-0.183	-0.183	0.122	1.763	9.594	0.947	-0.366	-0.854	0.977	1510068510
-9.188	-2.972	-1.415	-0.122	-0.916	0.183	3.292	-8.43	1.394	0	0	-0.183	3.725	9.079	1.614	-0.488	-0.244	-0.61	-9.856	-0.061	-1.314	0.366	-0.122	0.183	2.172	9.185	2.632	-0.122	0.061	0.061	2.095	9.66	1.022	-0.427	-0.183	1.282	1510068510
-9.788	-2.997	-0.931	0	-0.732	0.183	3.31	-8.685	1.247	0.122	-0.061	-0.061	3.997	9.312	1.858	-0.305	0.122	-0.732	-9.856	-0.061	-1.314	0.366	-0.183	0.244	2.355	9.477	2.962	-0.122	0.122	0	1.681	9.747	0.901	-0.488	0.732	1.404	1510068510
-10.179	-2.885	-0.973	0.244	-0.488	0.061	3.293	-8.971	1.139	0.305	-0.366	0.183	4.142	9.702	2.126	-0.122	0.488	-0.732	-10.177	0.362	-1.308	0.183	0	0.305	2.591	9.719	3.268	-0.061	0.244	-0.061	0.763	10.031	0.891	-0.061	0.61	1.221	1510068510
-9.61	-2.591	-0.957	0.183	-0.183	0.061	3.405	-9.052	0.94	0.488	-0.671	0.183	4.335	9.953	2.588	0.122	0.671	-0.549	-10.028	0.429	-1.397	-0.061	-0.366	0.244	2.501	9.554	3.472	-0.183	0.366	-0.122	0.398	10.424	1.061	0.061	-0.061	0.549	1510068510
-8.937	-2.323	-0.968	-0.183	0.427	-0.061	3.455	-8.824	0.724	0.488	-0.671	0.183	4.325	9.812	2.859	0.244	0.854	-0.122	-10.028	0.429	-1.397	-0.061	-0.305	0.183	2.134	9.166	3.515	-0.305	0.244	0	0.812	10.076	0.921	0	-0.549	0.183	1510068510
-8.825	-2.601	-1.084	-0.244	0.916	-0.122	3.658	-8.403	0.547	0.549	-1.099	0.061	3.67	9.329	3.009	0.244	0.671	0.366	-9.635	0.635	-1.358	0.061	-0.244	0.183	1.956	8.893	3.393	-0.366	0	0.122	0.534	9.613	0.677	0.183	0.183	-0.305	1510068510
-9.186	-3.235	-1.537	0.061	0.916	-0.183	3.834	-8.119	0.569	0.549	-1.099	0.061	3.67	9.329	3.009	0.183	0.366	0.61	-9.538	0.731	-1.318	-0.183	-0.061	0.183	2.213	8.702	3.256	-0.366	0	0.122	-0.623	9.594	1.176	-0.793	0.61	-0.916	1510068510
-10.097	-3.687	-1.552	0.793	0.488	0	3.864	-8.094	0.483	0.244	-0.671	0.183	3.407	9.118	2.96	0.061	0	0.549	-9.836	0.406	-1.231	-0.244	0	0.061	2.397	8.795	3.076	-0.122	0.122	0.122	-0.718	9.82	1.552	0.061	-0.916	-1.404	1510068510
-9.344	-2.896	-1.546	1.221	0.671	0.122	3.889	-8.378	0.178	0	-0.854	0.061	3.376	9.633	2.665	0	-0.122	0.305	-10.436	-0.163	-1.253	-0.244	-0.305	0	2.3	9.153	2.948	0	0.366	0.061	1.871	10.27	1.099	0.488	-1.892	-1.038	1510068510
-9.068	-2.117	-1.914	0.549	0.732	0.061	4.004	-8.513	0.268	-0.366	-0.671	0	3.376	9.633	2.665	-0.122	0.061	-0.061	-10.087	-0.675	-1.23	0.122	-0.793	-0.122	1.857	9.386	2.876	0	0.366	0.061	2.292	10.372	0.494	0.244	-2.38	-0.305	1510068510
-9.312	-2.257	-2.096	0	0.244	-0.061	4.308	-8.271	0.622	-0.366	-0.671	0	3.324	9.665	2.315	-0.366	-0.183	-0.183	-9.495	-0.483	-0.915	0.427	-0.488	-0.183	1.164	9.128	2.864	-0.122	0.122	0	3.359	9.604	1.281	-0.244	-0.671	-0.366	1510068510
-9.507	-2.46	-2.174	0.183	0	0.061	4.12	-8.207	1.296	-0.916	0.549	0.061	3.201	9.387	1.76	-0.427	-0.427	-0.061	-9.471	-0.242	-0.797	0.427	-0.366	-0.061	1.053	9.044	2.786	-0.183	-0.427	0	2.274	9.388	0.768	0.183	-0.305	-0.305	1510068510
-9.325	-2.4	-2.178	0.183	0.305	0.183	3.73	-8.537	1.511	-1.221	1.526	0.061	3.201	9.387	1.76	-0.366	-0.732	0	-9.537	-0.237	-0.748	0.305	-0.183	-0.122	1.54	9.225	2.757	-0.122	-0.732	-0.183	1.729	9.605	0.115	0.366	-0.305	-0.183	1510068510
-9.319	-2.47	-2.291	0	0.305	0.122	3.244	-8.981	1.641	-0.488	0.854	-0.488	3.224	9.39	1.674	-0.244	-1.038	-0.244	-9.668	-0.347	-0.84	0.183	-0.122	-0.183	1.901	9.445	2.656	-0.061	-0.732	-0.183	2.015	9.807	0.568	-0.061	-0.061	-0.244	1510068510
-9.409	-2.572	-2.357	0	0.122	0.122	3.216	-9.26	1.714	-0.122	0.183	-0.732	4.008	9.583	2.115	-0.061	-0.671	-0.61	-9.74	-0.423	-0.851	0.122	-0.061	-0.244	2.102	9.525	2.586	-0.061	-0.671	-0.183	1.776	9.746	0.634	0.122	-0.061	-0.122	1510068510
-9.347	-2.483	-2.296	0	0.183	0.122	3.378	-9.044	1.861	0	0.61	-0.854	4.008	9.583	2.115	0	0	-0.854	-9.772	-0.538	-0.847	0.122	0	-0.183	2.048	9.393	2.54	-0.183	-0.549	-0.122	1.458	9.823	0.4	0	-0.244	-0.183	1510068510
-9.239	-2.573	-2.283	0.061	0	-0.061	2.823	-8.486	1.759	0.427	0.793	-0.61	4.144	9.228	2.324	-0.183	-0.305	-0.61	-9.639	-0.628	-0.845	0.183	0.305	-0.183	1.637	8.957	2.418	-0.183	-0.732	-0.061	1.168	9.867	0.41	0.244	-0.061	-0.183	1510068511
-9.244	-2.68	-2.327	0.244	0.122	0	2.722	-8.361	1.656	0.854	0.732	-0.305	4.144	9.228	2.324	-0.366	-0.793	-0.366	-9.639	-0.628	-0.845	0.183	0.305	-0.183	1.907	9.079	2.394	-0.122	-0.732	-0.122	1.168	9.867	0.41	0.122	-0.061	-0.244	1510068511
-9.31	-2.614	-2.425	0.183	0.183	0	2.722	-8.361	1.656	0.854	0.732	-0.305	4.114	9.32	2.172	-0.427	-1.099	-0.244	-9.818	-0.652	-0.896	0.122	0.122	-0.122	2.186	9.321	2.383	0.061	-0.61	-0.183	1.214	9.872	0.463	0.061	-0.061	-0.183	1510068511
-9.392	-2.655	-2.47	0.122	0	0.061	2.626	-8.418	1.341	1.038	0	-0.183	4.25	9.412	2.082	-0.366	-1.099	-0.305	-9.654	-0.776	-0.852	0.122	0.305	-0.122	2.056	9.418	2.364	0.061	-0.366	0	1.048	9.842	0.555	0.061	-0.122	-0.183	1510068511
-9.286	-2.602	-2.37	0.183	0.183	0.061	3.006	-8.52	1.268	0.977	-0.488	0	4.514	9.569	2.071	-0.244	-0.366	-0.305	-9.752	-0.733	-0.903	0.122	0.366	-0.061	1.998	9.476	2.414	0.061	-0.366	0	1.111	9.868	0.441	0.122	-0.183	-0.183	1510068511
-9.339	-2.589	-2.431	0.122	0.183	0	3.128	-8.327	1.476	0.366	0.122	0.366	4.417	9.597	2.058	-0.183	-0.122	-0.122	-9.832	-0.784	-1.004	0.183	0.366	-0.061	1.985	9.484	2.456	0.061	-0.427	0	1.043	9.905	0.408	0	-0.061	-0.183	1510068511
-9.271	-2.565	-2.488	0.061	0.061	0.061	2.858	-8.419	1.165	-0.549	0.366	0.244	4.332	9.612	2.163	-0.061	-0.366	0.122	-9.733	-0.707	-0.994	0.122	0.305	-0.061	1.956	9.478	2.403	0	-0.427	0.061	0.83	9.914	0.355	0.061	0	-0.183	1510068511
-9.196	-2.657	-2.524	0	0.122	0	3.792	-8.526	0.707	0.061	0.61	0.122	4.39	9.624	2.365	0.061	0	0.122	-9.731	-0.693	-1.034	0.061	0.488	-0.061	2.019	9.357	2.351	0	-0.366	0.061	0.766	9.898	0.33	0.244	-0.061	-0.305	1510068511
-9.172	-2.677	-2.552	0.061	0.061	0.061	3.004	-8.469	1.583	0.854	0.427	0.427	4.174	9.557	2.259	-0.061	0.366	0.122	-9.769	-0.723	-1.146	0.122	0.244	-0.061	2.287	9.253	2.33	0.061	-0.183	0	0.829	9.868	0.334	0.061	-0.061	-0.305	1510068511
-9.173	-2.596	-2.552	0	0.061	0.061	2.761	-8.131	1.847	0.854	0.427	0.427	4.128	9.586	2.096	-0.427	0.732	0.366	-9.731	-0.617	-1.119	-0.061	0.305	-0.061	2.452	9.29	2.287	0.061	0.183	0	0.89	9.842	0.325	0.061	0	-0.183	1510068511
-9.243	-2.517	-2.591	-0.122	0.061	0	3.59	-8.507	1.78	0.061	-1.343	-0.366	4.146	9.512	2.687	-1.221	1.343	0.488	-9.741	-0.671	-1.181	-0.122	0.183	-0.061	2.188	9.365	2.278	0.244	0.366	0.061	0.877	9.778	0.309	0	-0.244	-0.183	1510068511
-9.256	-2.554	-2.603	-0.122	-0.061	-0.061	3.59	-8.507	1.78	0.61	-0.488	0.122	4.23	9.495	3.479	-0.61	-0.366	1.038	-9.744	-0.824	-1.247	-0.122	0.183	-0.061	1.921	9.697	2.098	0.244	0.061	0.549	0.912	9.829	0.258	0	-0.061	-0.122	1510068511
-9.24	-2.657	-2.574	-0.183	-0.061	-0.122	5.786	-8.915	2.675	0.854	-1.465	-0.61	4.491	9.324	3.018	0.305	-3.967	0.977	-9.86	-0.866	-1.408	-0.061	0	0	2.846	9.51	2.371	-0.183	0.488	0.671	0.952	9.856	0.231	0.061	0.183	-0.061	1510068511
-9.241	-2.67	-2.562	-0.122	-0.061	0	7.387	-8.312	3.389	1.892	0.366	-3.601	6.468	9.134	2.921	0.183	-1.221	1.77	-9.837	-0.748	-1.358	0	-0.061	-0.061	2.738	9.095	2.147	-0.061	0.916	0.671	0.76	9.927	0.38	0	0.122	-0.061	1510068511
-9.351	-2.535	-2.607	-0.366	-0.366	0	7.038	-7.787	3.45	1.648	-1.221	-4.639	6.304	8.733	2.278	0.183	-0.183	2.38	-9.778	-0.532	-1.218	-0.244	0	0	2.716	8.903	2.159	-0.122	1.16	0.854	0.782	9.878	0.324	0	0	0	1510068511
-9.269	-2.473	-2.403	-0.305	-0.244	-0.061	7.983	-7.435	3.314	0.977	-0.671	-5.493	6.667	8.489	1.651	0.244	-1.831	3.052	-9.746	-0.581	-1.251	-0.366	-0.061	-0.061	2.534	8.886	2.382	0.061	1.282	0.916	0.927	9.824	0.288	0	0.183	0	1510068511
-9.277	-2.517	-2.364	-0.427	-0.183	-0.061	8.634	-7.208	2.604	0.977	-0.671	-5.493	7.468	8.54	1.438	0.427	-2.93	3.967	-9.734	-0.541	-1.302	-0.427	-0.061	0	2.56	8.947	2.314	0.427	1.526	0.732	1.04	9.822	0.244	0.061	0.366	0.061	1510068511
-9.266	-2.586	-2.29	-0.488	-0.061	-0.061	9.069	-7.106	2.155	0.427	2.808	-6.104	7.887	8.356	0.706	1.099	-4.639	4.578	-9.747	-0.556	-1.351	-0.427	-0.061	0	2.754	9.04	2.488	0.671	1.587	0.732	0.793	9.926	0.434	-0.122	0.366	0.061	1510068511
-9.356	-2.616	-2.247	-0.488	-0.305	-0.061	8.642	-6.968	2.242	0.122	3.54	-6.897	9.049	8.37	0.134	1.892	-4.517	4.944	-9.81	-0.476	-1.397	-0.488	-0.183	0.061	2.824	9.026	2.472	0.732	1.587	0.671	0.866	9.806	0.425	-0.061	0.244	0.122	1510068511
-9.321	-2.608	-2.134	-0.427	-0.183	-0.183	8.742	-6.732	2.35	0.122	4.272	-7.019	9.386	8.143	-0.745	2.747	-3.784	5.432	-9.788	-0.487	-1.346	-0.488	-0.122	0	2.926	8.952	2.637	0.671	1.892	0.793	0.985	9.855	0.476	-0.122	0.244	0.183	1510068511
-9.354	-2.651	-2.206	-0.488	-0.183	-0.183	8.102	-6.176	2.667	0.122	4.272	-7.019	9.688	8.086	-1.325	3.54	-2.93	5.615	-9.782	-0.428	-1.4	-0.366	-0.122	-0.061	3.023	9.112	2.702	0.305	2.136	1.038	0.855	9.891	0.433	0	0.244	0.122	1510068511
-9.288	-2.628	-2.164	-0.366	-0.122	-0.122	7.352	-5.113	3.18	0.183	4.944	-6.47	9.774	7.951	-1.584	3.845	-1.709	5.615	-9.826	-0.336	-1.421	-0.427	-0.183	-0.061	3.128	9.126	2.775	0.183	2.136	1.099	0.636	9.946	0.429	0.061	0.122	0	1510068511
-9.345	-2.545	-1.98	-0.427	-0.183	-0.122	6.565	-4.108	3.736	0.183	4.944	-6.47	9.382	7.544	-1.901	4.456	-2.258	5.188	-9.746	-0.278	-1.327	-0.427	-0.183	-0.061	2.978	9.05	2.851	0.244	1.953	1.099	0.914	9.835	0.535	0.061	0.061	0	1510068511
-9.293	-2.469	-2.006	-0.366	0	-0.122	5.061	-3.128	4.268	0.366	5.493	-4.517	9.416	6.967	-1.899	4.761	-1.709	4.761	-9.783	-0.286	-1.318	-0.488	-0.183	-0.061	2.757	9.04	2.994	-0.061	1.892	1.099	1.073	9.787	0.538	0.061	0.061	0.061	1510068511
-9.342	-2.479	-2.055	-0.488	0	-0.183	4.162	-2.45	4.68	0.366	5.981	-2.991	9.013	6.349	-2.204	4.639	-1.404	4.211	-9.781	-0.29	-1.341	-0.427	-0.183	-0.061	2.882	9.134	3.202	-0.061	1.709	0.916	1.049	9.867	0.427	0.122	0.244	0	1510068512
-9.382	-2.494	-2.06	-0.549	0.061	-0.244	3.632	-2.016	5.16	0.183	5.981	-1.526	8.559	5.684	-2.177	4.333	-1.892	3.479	-9.764	-0.207	-1.336	-0.366	-0.183	-0.061	2.877	9.123	3.37	-0.183	1.465	0.732	0.878	9.865	0.44	0.244	0.183	-0.122	1510068512
-9.342	-2.56	-2.091	-0.61	0.122	-0.244	3.632	-2.016	5.16	0.183	5.981	-1.526	8.734	5.19	-2.393	3.784	-1.587	2.625	-9.774	-0.219	-1.348	-0.488	-0.183	-0.061	2.675	9.104	3.427	-0.305	0.916	0.549	0.79	9.872	0.39	0.305	0.183	-0.183	1510068512
-9.35	-2.566	-2.166	-0.61	0.122	-0.305	1.997	-2.171	8.141	0	4.456	-0.183	8.526	4.929	-1.538	2.686	-0.244	1.221	-9.761	-0.282	-1.355	-0.488	-0.183	0	2.371	9.128	3.575	-0.61	0.427	0.244	0.802	9.868	0.324	0.305	0.488	-0.366	1510068512
-9.264	-2.604	-2.286	-0.549	0.122	-0.305	3.272	-1.863	9.117	1.038	4.517	1.099	7.361	4.061	-0.986	1.343	1.038	0.061	-9.771	-0.335	-1.36	-0.549	-0.122	0	2.674	8.76	3.469	-0.793	0.061	0.061	0.666	9.932	0.295	0.366	0.488	-0.549	1510068512
-9.208	-2.542	-2.385	-0.549	0.183	-0.366	4.376	-0.845	8.256	1.587	-0.122	0.488	8.125	2.862	-2.5	1.038	-0.183	-0.122	-9.723	-0.404	-1.341	-0.488	-0.183	0	2.859	8.184	3.558	-0.61	0	-0.244	0.718	9.845	0.218	0.488	0.366	-0.61	1510068512
-9.223	-2.467	-2.527	-0.61	0.061	-0.366	5.105	-0.299	7.496	1.038	0.061	0.549	9.188	1.799	-3.484	1.038	-0.122	0.061	-9.787	-0.333	-1.333	-0.488	-0.183	-0.122	2.574	8.18	3.286	-0.244	-0.427	-0.427	0.949	9.851	0.217	0.366	0.488	-0.549	1510068512
-9.16	-2.409	-2.571	-0.671	0.122	-0.427	4.67	-0.169	7.925	1.16	-0.244	0.305	9.521	1.075	-3.413	0.916	0.427	0.183	-9.758	-0.324	-1.264	-0.61	-0.183	-0.061	2.927	8.069	3.217	0.183	-0.427	-0.366	0.977	9.774	0.084	0.427	0.549	-0.488	1510068512
-9.113	-2.519	-2.918	-0.916	0.122	-0.549	4.332	0.146	8.132	0.977	-0.732	0.366	9.662	0.926	-3.362	0.793	0.549	0.183	-9.752	-0.47	-1.282	-0.61	-0.244	-0.122	3.371	8.382	3.297	0.305	-0.305	-0.427	0.796	9.848	-0.09	0.366	0.732	-0.549	1510068512
-9.149	-2.771	-2.834	-0.732	-0.366	-0.488	4.09	0.084	8.429	0.977	-0.732	0.366	9.625	0.886	-3.323	0.732	0.488	0.061	-9.806	-0.431	-1.26	-0.732	-0.244	-0.183	3.65	8.539	3.265	0.244	-0.122	-0.488	0.802	9.777	-0.134	0.488	0.793	-0.488	1510068512
-9.105	-2.631	-2.784	-0.854	0	-0.427	4.051	0.159	8.617	0.549	-1.221	0.793	9.641	0.775	-3.141	0.61	0.366	-0.183	-9.891	-0.441	-1.243	-0.854	-0.427	-0.183	3.656	8.729	3.161	0.305	0.183	-0.427	0.684	9.77	-0.129	0.427	0.916	-0.366	1510068512
-8.959	-2.322	-2.923	-0.916	0.122	-0.549	4.09	0.12	8.571	0.183	-1.343	0.854	9.635	0.427	-3.412	0.61	-0.244	-0.488	-9.808	-0.455	-1.2	-0.916	-0.488	-0.244	3.662	8.634	3.106	0.427	0.488	-0.366	0.477	9.826	-0.284	0.427	0.732	-0.305	1510068512
-9.069	-2.357	-3.252	-1.282	0.061	-0.732	4.674	0.041	8.355	0.122	-0.549	1.038	10.1	0.354	-3.658	0.732	0.122	-0.549	-9.746	-0.451	-1.072	-1.099	-0.549	-0.305	3.368	8.372	2.993	0.549	0.732	-0.366	0.627	9.756	-0.565	0.427	0.793	-0.305	1510068512
-9.184	-2.659	-3.275	-1.282	-0.305	-0.61	4.87	0.05	8.385	0.122	-0.549	1.038	10.084	0.309	-3.708	0.854	0.549	-0.427	-9.752	-0.551	-1.049	-1.282	-0.488	-0.305	3.126	8.555	2.817	0.732	0.793	-0.244	0.54	9.819	-0.691	0.183	1.16	-0.366	1510068512
-9.107	-2.713	-3.237	-1.221	-0.122	-0.488	4.942	-0.041	8.318	-0.061	-0.977	1.038	9.726	0.329	-3.808	0.977	-0.244	-0.488	-9.862	-0.693	-1.052	-1.282	-0.488	-0.366	3.253	8.844	2.75	0.732	0.793	-0.244	0.534	9.783	-0.799	0.366	1.221	-0.305	1510068512
-9.104	-2.668	-3.321	-1.221	-0.183	-0.488	5.114	-0.29	8.394	-0.061	-0.61	1.404	9.953	0.513	-4.037	1.038	-0.732	-0.549	-9.891	-0.818	-1.044	-1.404	-0.488	-0.427	3.101	9.154	2.773	0.854	1.038	-0.305	0.403	9.857	-0.803	0.305	0.977	-0.244	1510068512
-8.955	-2.558	-3.311	-1.282	-0.061	-0.549	5.184	-0.464	8.521	-0.122	-0.671	1.526	10.202	0.59	-4.194	1.16	-0.61	-0.732	-9.895	-0.962	-1.048	-1.343	-0.488	-0.488	2.933	9.244	2.676	0.854	1.038	-0.183	0.372	9.906	-0.84	0.183	0.793	-0.183	1510068512
-9.03	-2.64	-3.426	-1.343	-0.122	-0.61	5.249	-0.524	8.495	-0.122	-0.671	1.526	10.393	0.785	-4.142	1.282	-0.549	-0.732	-9.679	-1.034	-0.947	-1.404	-0.488	-0.488	2.698	9.166	2.614	0.854	1.038	-0.183	0.379	9.857	-0.989	0.122	0.793	-0.183	1510068512
-9.024	-2.761	-3.411	-1.343	-0.305	-0.488	5.233	-0.422	8.262	0.061	-0.61	1.343	10.391	0.963	-4.002	1.343	-0.366	-0.671	-9.623	-1.197	-0.817	-1.465	-0.366	-0.488	2.498	9.13	2.446	0.854	1.038	-0.183	0.45	9.822	-1.046	0.122	0.977	-0.244	1510068512
-9.068	-2.903	-3.454	-1.221	-0.244	-0.488	5.483	-0.38	8.165	0	-0.305	1.404	10.413	0.998	-3.903	1.404	-0.244	-0.61	-9.542	-1.453	-0.779	-1.404	-0.305	-0.488	2.427	9.211	2.335	0.61	0.977	0.061	0.538	9.772	-1.032	0.061	1.038	-0.183	1510068512
-9.008	-3.047	-3.449	-1.099	-0.366	-0.427	5.448	-0.44	8.026	0.183	-0.366	1.16	10.55	1.035	-3.841	1.221	0	-0.549	-9.56	-1.681	-0.784	-1.282	-0.244	-0.488	2.271	9.397	2.193	0.61	0.916	0.122	0.506	9.792	-0.963	0.122	1.038	-0.122	1510068512
-8.951	-3.144	-3.448	-0.916	-0.366	-0.366	5.384	-0.334	7.875	0.366	-0.549	0.977	10.523	1.029	-4.016	1.038	0.366	-0.427	-9.601	-1.902	-0.746	-1.099	-0.122	-0.366	2.19	9.564	2.125	0.488	0.854	0.183	0.313	9.865	-0.854	-0.061	0.916	-0.122	1510068512
-8.909	-3.224	-3.462	-0.793	-0.305	-0.244	5.658	-0.282	8.047	0.366	-0.549	0.977	10.418	1.026	-4.244	0.854	0.366	-0.244	-9.707	-2.029	-0.717	-0.854	-0.122	-0.305	2.22	9.747	2.132	0.427	0.732	0.122	0.127	9.878	-0.88	0	0.732	-0.122	1510068512
-8.886	-3.353	-3.5	-0.488	-0.183	-0.122	5.587	-0.251	8.247	0.244	-0.305	0.549	10.277	1.159	-4.243	0.793	-0.122	-0.183	-9.756	-2.084	-0.699	-0.61	-0.183	-0.122	2.164	9.837	2.236	0.305	0.61	0.061	0.142	9.844	-1.086	-0.061	0.549	-0.061	1510068512
-8.825	-3.385	-3.472	-0.183	-0.122	0	5.367	-0.327	8.274	0.244	-0.305	0.549	10.362	1.318	-4.134	0.61	0.183	-0.183	-9.738	-2.17	-0.715	-0.427	-0.244	-0.061	2.04	9.924	2.222	0.305	0.61	0.061	0.114	9.915	-0.949	-0.183	0.427	0	1510068512
-8.725	-3.348	-3.53	0.183	0.061	0.061	5.37	-0.402	8.189	0.366	-0.244	0.366	10.489	1.397	-4.07	0.366	0.732	-0.244	-9.634	-2.255	-0.677	-0.244	-0.122	0	1.973	9.822	2.237	-0.122	0.244	0.122	-0.11	9.903	-0.982	-0.183	0.122	0.061	1510068513
-8.757	-3.401	-3.583	0.488	0.061	0.122	5.745	-0.382	7.918	0.061	-0.183	-0.366	10.435	1.432	-3.826	0.183	0.854	-0.183	-9.621	-2.365	-0.66	0.061	-0.061	0.061	1.902	9.723	2.182	-0.305	0.122	0.061	-0.099	9.832	-1.026	-0.183	-0.244	0.061	1510068513
-8.732	-3.397	-3.636	0.854	0.061	0.183	5.651	-0.237	7.699	-0.061	-0.549	-0.61	10.283	1.438	-3.624	-0.122	0.61	-0.061	-9.662	-2.409	-0.713	0.305	-0.061	0.122	1.863	9.69	2.125	-0.427	-0.244	0	-0.124	9.863	-1.019	-0.305	-0.305	0.122	1510068513
-8.764	-3.356	-3.637	1.16	0	0.183	5.562	-0.202	7.671	-0.244	-0.671	-0.793	10.288	1.492	-3.541	-0.488	0.488	0	-9.659	-2.5	-0.746	0.671	-0.061	0.183	1.808	9.639	2.115	-0.427	-0.244	0	-0.206	9.865	-1.004	-0.305	-0.61	0.122	1510068513
-8.758	-3.313	-3.61	1.526	0.122	0.305	5.481	-0.122	7.701	-0.366	-0.854	-1.099	10.159	1.492	-3.503	-0.854	0.488	0.122	-9.643	-2.529	-0.752	1.038	-0.061	0.244	1.741	9.631	2.064	-0.732	-0.793	-0.244	-0.122	9.851	-0.877	-0.366	-0.732	0.183	1510068513
-8.884	-3.231	-3.643	1.831	0.061	0.366	5.477	-0.053	7.662	-0.366	-0.854	-1.099	10.125	1.439	-3.43	-1.16	0.671	0.122	-9.56	-2.592	-0.791	1.343	-0.061	0.366	1.808	9.611	2.065	-0.732	-0.793	-0.244	-0.028	9.85	-0.818	-0.427	-0.977	0.244	1510068513
-9.069	-3.151	-3.601	2.136	-0.061	0.427	5.59	0.023	7.364	-0.549	-1.038	-1.282	9.971	1.45	-3.431	-1.526	0.854	0.061	-9.586	-2.545	-0.785	1.709	-0.122	0.366	1.774	9.607	2.082	-0.977	-1.282	-0.488	0.05	9.866	-0.9	-0.488	-1.282	0.366	1510068513
-8.954	-3.052	-3.376	2.441	0	0.671	5.833	0.199	7.01	-1.038	-0.61	-1.587	9.885	1.444	-3.533	-1.831	0.549	0	-9.518	-2.393	-0.726	2.014	-0.122	0.488	1.759	9.615	2.157	-1.099	-1.648	-0.61	0.185	9.933	-0.89	-0.549	-1.465	0.427	1510068513
-8.865	-2.914	-3.499	2.441	0.244	0.671	6.137	0.169	7.203	-1.038	-0.61	-1.587	10.113	1.504	-3.414	-2.136	-0.122	0.122	-9.415	-2.219	-0.682	2.258	0.061	0.488	1.732	9.688	2.21	-1.099	-1.648	-0.61	0.395	9.934	-0.794	-0.671	-1.587	0.488	1510068513
-8.957	-3.033	-3.525	1.953	0.061	0.549	6.545	-0.071	7.513	-1.465	-0.549	-1.709	10.558	1.671	-3.291	-2.502	0	0.122	-9.867	-1.94	-0.665	2.563	0.366	0.549	1.878	9.783	2.372	-1.282	-2.197	-0.732	0.579	9.847	-0.91	-0.61	-1.709	0.427	1510068513
-8.954	-2.816	-3.163	1.709	0.244	0.366	6.834	-0.282	7.587	-1.709	-0.427	-1.953	10.439	1.718	-3.506	-2.808	-0.122	0.122	-10.674	-0.894	-0.848	2.747	-0.366	0.61	2.584	9.912	2.864	-1.099	-2.441	-1.099	0.702	9.872	-0.738	-0.61	-1.404	0.732	1510068513
-8.702	-3.401	-2.771	1.953	-0.061	0.549	7.167	-0.706	7.561	-1.648	0	-1.77	10.337	1.686	-3.659	-2.747	-0.61	0.183	-9.905	-0.159	-0.602	2.075	-0.488	0.793	2.759	9.092	3.198	-0.977	-2.38	-1.282	0.116	10.028	-0.019	-0.793	-1.587	0.854	1510068513
-8.9	-3.455	-2.407	2.563	-0.061	0.854	7.16	-1.022	7.264	-1.648	0	-1.77	10.503	1.377	-3.338	-2.258	-0.61	0.366	-9.178	-0.487	-0.307	1.892	-0.122	0.427	2.183	8.19	2.934	-1.221	-2.075	-0.793	0.061	9.764	-0.08	-0.732	-2.441	0.61	1510068513
-9.117	-2.747	-2.436	2.136	0	0.61	6.559	-0.83	6.614	-1.343	0.366	-1.892	10.502	1.194	-2.914	-1.892	0.122	0.427	-9.313	-0.812	-0.188	2.197	0.122	0.244	1.853	8.079	2.845	-1.221	-2.136	-0.366	1.189	9.543	-0.421	-0.366	-2.014	0.732	1510068513
-9.365	-2.944	-2.256	1.465	-0.61	0.427	6.424	-0.445	6.225	-1.099	-0.305	-1.953	10.197	1.31	-2.83	-2.014	0.366	0.549	-9.764	-0.575	-0.362	2.563	0.244	0.183	2.056	8.921	3.163	-0.732	-2.014	-0.427	1.573	9.844	0.08	-0.854	-1.282	0.977	1510068513
-9.031	-3.271	-1.635	1.77	-0.305	0.427	6.916	-0.175	6.386	-1.526	-0.671	-1.282	10.119	1.736	-3.191	-2.502	0.122	0.549	-9.897	-0.109	-0.623	2.441	-0.061	0.305	2.256	9.216	3.423	-0.488	-1.953	-0.793	1.415	9.807	0.584	-0.793	-1.709	0.916	1510068513
-9.233	-3.188	-1.646	1.831	-0.244	0.244	7.54	-0.144	6.477	-1.648	-0.549	-1.526	10.002	2.109	-3.307	-2.319	-0.183	0.61	-9.694	-0.132	-0.601	2.38	-0.061	0.244	2.079	8.853	3.534	-0.732	-2.075	-0.854	1.221	9.695	0.532	-0.244	-1.221	0.977	1510068513
-9.112	-3.313	-1.529	1.953	-0.061	0.122	7.491	0.112	6.313	-1.648	-0.549	-1.526	10.014	2.358	-3.037	-2.075	0	0.488	-9.694	-0.132	-0.601	2.38	-0.061	0.244	2.079	8.853	3.534	-0.732	-2.075	-0.854	1.269	9.799	0.419	-0.244	-0.732	0.854	1510068513
-9.356	-3.433	-1.352	2.136	0.061	0.061	7.241	0.512	5.95	-1.648	-0.427	-1.892	9.997	2.573	-2.523	-2.258	-0.061	0.427	-9.694	-0.132	-0.601	2.38	-0.061	0.244	2.125	9.022	3.791	-0.916	-2.136	-0.916	1.117	9.967	0.738	-0.549	-0.793	0.732	1510068513
-9.385	-3.333	-1.273	2.686	0.183	0.183	7.239	0.707	5.734	-1.648	-0.427	-1.892	10.068	2.633	-2.324	-2.502	-0.305	0.305	-9.892	0.136	-0.664	2.563	-0.061	0.366	2.15	9.106	3.852	-0.977	-2.136	-1.038	0.77	9.995	0.84	-0.488	-1.892	0.732	1510068513
-9.278	-3.194	-1.087	2.747	0.61	0.305	7.573	0.636	5.871	-1.892	-0.183	-1.648	10.335	2.744	-2.3	-2.686	-0.122	0.122	-9.946	0.269	-0.717	2.686	-0.122	0.366	2.049	9.089	3.896	-0.977	-2.136	-1.038	0.84	9.997	0.81	-0.549	-2.686	0.488	1510068513
-9.434	-3.065	-1.141	2.625	0.793	0.244	7.941	0.438	5.871	-2.38	-0.183	-1.709	10.355	2.73	-2.396	-2.808	-0.183	0.122	-9.842	0.547	-0.699	2.747	-0.183	0.427	2.239	9.016	3.966	-1.038	-2.38	-1.038	1.346	9.772	0.761	-0.427	-2.991	0.671	1510068513
-9.561	-3.064	-1.024	2.93	0.488	0.244	7.985	0.228	5.889	-2.38	-0.183	-1.709	10.457	2.553	-2.504	-2.686	-0.549	0.122	-9.816	0.666	-0.638	2.625	-0.061	0.366	2.274	8.811	4.051	-1.099	-2.38	-1.038	1.786	9.918	0.487	-0.427	-3.418	0.854	1510068513
-9.234	-2.888	-1.169	2.869	1.038	0.305	8	-0.031	6.149	-2.258	-0.366	-2.075	10.707	2.483	-2.417	-2.686	-0.366	0.244	-9.82	0.662	-0.682	2.625	-0.122	0.244	2.122	8.796	3.957	-1.038	-2.502	-0.977	1.895	9.915	0.354	-0.732	-4.272	0.916	1510068513
-9.064	-2.875	-1.245	2.441	0.671	0.183	8.059	-0.227	6.251	-2.136	-0.122	-2.075	10.64	2.483	-2.315	-2.686	-0.427	0.305	-9.617	0.768	-0.662	2.563	0	0.183	2.144	8.571	3.942	-1.038	-2.502	-0.977	2.169	9.721	0.849	-0.854	-3.357	0.671	1510068513
-9.009	-2.993	-1.123	2.38	0.977	0.183	7.945	-0.268	6.284	-1.831	-0.061	-2.075	10.529	2.387	-2.284	-2.625	-0.366	0.549	-9.56	0.824	-0.65	2.625	0.061	0.122	2.078	8.295	3.872	-0.854	-2.563	-0.854	2.013	9.598	1.31	-1.404	-3.357	0.366	1510068514
-8.984	-3.071	-1.292	2.319	1.099	0.244	7.765	-0.142	6.332	-1.892	-0.122	-2.075	10.361	2.187	-2.405	-2.625	-0.427	0.793	-9.518	0.971	-0.611	2.625	0.183	0.061	2.108	8.224	3.902	-0.854	-2.563	-0.854	1.471	9.524	1.33	-1.831	-3.052	-0.061	1510068514
-9.057	-3.316	-1.487	2.197	1.099	0.183	7.706	-0.165	6.253	-1.831	0.122	-1.892	10.191	2.108	-2.527	-2.502	-0.488	0.854	-9.646	0.965	-0.632	2.441	0.061	-0.061	2.327	8.344	3.953	-0.488	-2.563	-0.793	1.091	9.61	0.735	-1.892	-2.625	-0.549	1510068514
-8.798	-3.601	-1.457	2.136	1.77	0.183	7.716	-0.24	6.148	-1.648	0.366	-1.709	10.259	2.172	-2.443	-2.38	-0.549	0.977	-9.683	0.663	-0.586	2.441	0.061	-0.183	2.267	8.384	3.931	-0.427	-2.319	-0.732	0.718	9.727	0.799	-1.892	-2.93	-0.854	1510068514
-9.168	-3.53	-1.598	2.563	1.709	0.366	7.595	-0.095	5.796	-1.648	-0.122	-1.648	10.384	2.271	-2.372	-2.319	-0.549	1.038	-9.808	0.499	-0.636	2.686	0	-0.244	2.089	8.716	3.924	-0.427	-2.319	-0.732	1.09	10.046	0.825	-1.953	-4.15	-1.038	1510068514
-9.172	-3.516	-1.857	2.625	1.404	0.244	7.68	0.019	5.752	-1.892	-0.549	-1.77	10.561	2.495	-2.469	-2.319	-0.305	1.099	-9.948	0.444	-0.672	2.686	0.061	-0.305	1.918	8.897	3.924	-0.366	-2.197	-0.671	1.591	10.192	0.98	-2.441	-3.54	-1.038	1510068514
-9.042	-3.621	-1.964	2.747	1.709	0.244	7.68	0.019	5.752	-1.892	-0.549	-1.77	10.445	2.743	-2.512	-2.38	-0.244	1.16	-10.044	0.349	-0.688	2.808	-0.061	-0.427	1.769	8.971	3.918	-0.427	-2.625	-0.732	1.403	10.216	1.31	-2.319	-3.601	-1.099	1510068514
-9.132	-3.747	-1.949	2.808	1.526	0.366	8.308	0.663	5.454	-2.441	-0.305	-2.014	10.231	2.848	-2.411	-2.563	-0.305	1.16	-9.978	0.334	-0.638	2.93	-0.183	-0.488	1.753	8.96	3.831	-0.427	-2.625	-0.732	1.274	10.155	1.311	-2.502	-4.395	-1.099	1510068514
-8.971	-3.73	-1.852	2.991	1.343	0.488	8.575	0.818	5.251	-2.869	0.244	-1.831	10.086	2.873	-2.442	-2.808	-0.427	1.16	-9.961	0.335	-0.551	3.052	-0.122	-0.488	1.601	8.952	3.682	-0.427	-2.686	-0.854	0.932	9.812	1.511	-2.136	-4.761	-1.16	1510068514
-8.77	-3.603	-1.779	3.052	1.404	0.61	8.393	0.477	5.266	-2.869	0.244	-1.831	9.927	2.842	-2.558	-3.052	-0.549	1.16	-9.897	0.328	-0.489	3.174	-0.183	-0.488	1.528	8.935	3.626	-0.427	-2.991	-1.16	1.213	9.347	1.048	-1.343	-5.493	-1.038	1510068514
-8.77	-3.467	-1.69	3.113	1.404	0.732	8.11	0.255	5.234	-2.869	0.488	-1.77	9.807	2.725	-2.78	-3.174	-0.854	1.221	-9.897	0.328	-0.489	3.174	-0.183	-0.488	1.566	9.012	3.596	-0.427	-2.991	-1.16	1.727	9.02	0.701	-0.61	-5.005	-0.793	1510068514
-9.044	-3.419	-1.925	2.991	1.404	0.732	8.162	0.09	5.091	-3.052	0.488	-2.014	9.966	2.524	-3.103	-3.113	-0.977	1.221	-9.897	0.328	-0.489	3.174	-0.183	-0.488	1.657	9.077	3.621	-0.366	-3.052	-1.221	1.858	8.729	0.592	0.366	-4.761	-0.61	1510068514
-9.414	-3.396	-1.912	3.052	1.282	0.732	8.291	-0.109	4.987	-3.052	0.488	-2.014	10.203	2.475	-3.072	-3.052	-0.854	1.16	-9.851	0.534	-0.295	3.174	-0.122	-0.488	1.682	9.185	3.597	-0.427	-3.235	-1.221	2.312	9.086	0.805	0.793	-4.089	-0.488	1510068514
-9.637	-3.364	-2.102	3.113	1.038	0.793	8.254	-0.341	4.939	-2.93	0.61	-1.831	10.294	2.406	-2.879	-3.174	-0.854	1.16	-9.929	0.415	-0.348	3.052	-0.061	-0.549	1.754	9.326	3.48	-0.427	-3.235	-1.221	2.287	9.668	0.037	0.549	-4.211	-0.732	1510068514
-9.55	-3.199	-2.213	2.686	1.282	0.671	8.321	-0.532	4.978	-2.869	0.427	-1.709	10.499	2.235	-2.961	-3.174	-0.854	1.099	-9.859	0.263	-0.351	3.052	0	-0.671	1.888	9.318	3.283	-0.549	-3.479	-1.038	3.494	9.956	0.385	1.282	-2.502	-0.854	1510068514
-9.433	-3.305	-2.22	2.502	1.221	0.488	8.366	-0.866	5.172	-2.869	0.427	-1.709	10.612	1.949	-3.133	-3.052	-0.671	1.16	-9.985	0.013	-0.453	2.93	0	-0.671	1.987	9.278	2.999	-0.549	-3.479	-0.977	3.246	10.104	1.348	1.099	-1.16	-0.977	1510068514
-9.195	-3.438	-2.311	2.502	0.854	0.61	7.891	-1.02	5.461	-2.686	0.244	-1.648	10.538	1.623	-3.237	-3.052	-0.549	1.221	-9.794	-0.215	-0.385	2.93	0	-0.671	2.078	9.244	2.684	-0.549	-3.479	-0.977	2.267	10.319	1.684	0.671	-0.488	-1.038	1510068514
-8.943	-3.564	-2.117	2.747	0.854	0.916	7.556	-1.186	5.785	-2.747	0.183	-1.648	10.34	1.273	-3.347	-2.991	-0.549	1.282	-9.861	-0.445	-0.428	2.93	-0.061	-0.61	2.23	9.254	2.46	-0.549	-3.479	-0.916	1.462	10.241	1.847	0.427	-2.319	-0.671	1510068514
-8.68	-3.068	-2.367	2.869	1.404	0.854	7.326	-1.292	5.986	-2.747	0.427	-1.709	10.131	0.986	-3.563	-2.869	-0.549	1.221	-9.654	-0.622	-0.356	2.93	0.061	-0.549	2.308	9.199	2.366	-0.427	-3.174	-0.916	1.364	9.7	0.812	0.732	-3.113	-0.244	1510068514
-8.654	-2.852	-2.606	2.502	1.709	0.732	7.126	-1.239	6.051	-2.747	0.549	-1.648	10.069	0.807	-3.561	-2.808	-0.366	1.16	-9.47	-0.872	-0.335	2.869	0.122	-0.61	2.171	9.125	2.259	-0.427	-3.174	-0.916	1.2	9.625	0.278	1.038	-2.869	-0.183	1510068514
