# Supplementary material for: A deep learning approach for lower back-pain risk prediction during manual lifting
Source: PLoS One. 2021 Feb 19;16(2):e0247162. doi: 10.1371/journal.pone.0247162 (PMC7894914; doi:10.1371/journal.pone.0247162)
Supplement: S1 Data — (ZIP) [file pone.0247162.s001.zip › source-used/Subject_01_P1_Zone12_T2.csv]

Side_A_x	Side_A_y	Side_A_z	Side_G_x	Side_G_y	Side_G_z	LtWt_A_x	LtWt_A_y	LtWt_A_z	LtWt_G_x	LtWt_G_y	LtWt_G_z	RtWt_A_x	RtWt_A_y	RtWt_A_z	RtWt_G_x	RtWt_G_y	RtWt_G_z	Back_A_x	Back_A_y	Back_A_z	Back_G_x	Back_G_y	Back_G_z	UArm_A_x	UArm_A_y	UArm_A_z	UArm_G_x	UArm_G_y	UArm_G_z	Thig_A_x	Thig_A_y	Thig_A_z	Thig_G_x	Thig_G_y	Thig_G_z	Time_stp
-9.467	-2.071	-2.061	-0.061	0	-0.122	5.65	2.341	7.568	0.549	-2.869	0.244	10.551	-0.751	0.548	-0.305	0.427	0.366	-9.727	-0.694	-1.61	-0.122	-0.061	-0.061	3.829	8.429	3.024	0.061	-0.061	-0.061	0.791	9.906	0.37	-0.061	0	-0.061	1510067871
-9.449	-2.047	-2.079	-0.122	-0.061	-0.122	6.45	2.628	7.151	0.488	-1.953	0.244	10.551	-0.751	0.548	-0.305	0.427	0.366	-9.717	-0.683	-1.617	-0.122	-0.061	-0.061	3.683	8.545	3.004	0.122	-0.122	-0.122	0.791	9.906	0.37	0	0	-0.122	1510067871
-9.471	-2.073	-2.056	-0.122	-0.061	-0.122	6.052	2.522	7.337	0.183	-2.502	-0.244	10.551	-0.751	0.548	-0.305	0.427	0.366	-9.691	-0.763	-1.562	-0.061	-0.061	-0.061	3.656	8.518	2.972	0.122	-0.122	-0.122	0.867	9.877	0.378	0	0	-0.122	1510067871
-9.493	-2.108	-2.068	-0.061	0	-0.061	6.395	2.653	6.708	0.183	-2.502	-0.244	10.256	-0.993	0.968	-0.305	1.465	0.061	-9.676	-0.725	-1.523	-0.061	0	-0.061	3.656	8.513	2.976	0.122	-0.122	-0.061	0.863	9.889	0.354	0	0.061	-0.061	1510067871
-9.501	-2.2	-2.071	-0.122	-0.061	-0.061	6.455	2.602	6.698	-0.183	-1.709	-0.244	10.282	-0.89	1.177	-0.366	1.282	-0.122	-9.734	-0.748	-1.524	-0.061	0.061	0	3.774	8.579	3.035	0	0	-0.061	0.744	9.903	0.352	0	0.061	-0.061	1510067871
-9.44	-2.225	-2.036	0	0	-0.061	6.618	2.56	7.014	-0.427	-2.93	-0.549	10.695	-0.93	1.358	-0.305	0.977	-0.122	-9.758	-0.714	-1.59	-0.061	-0.061	0	3.772	8.764	2.998	0	0	-0.183	0.744	9.903	0.352	0	0	-0.061	1510067871
-9.466	-2.241	-2.08	0	-0.061	-0.122	6.618	2.56	7.014	-0.427	-2.93	-0.549	10.871	-1.026	1.617	-0.244	0.916	-0.061	-9.743	-0.723	-1.562	-0.122	-0.122	0	3.736	8.696	2.964	-0.061	0	-0.122	0.69	9.899	0.415	0.061	0	-0.061	1510067871
-9.44	-2.274	-2.053	0.061	0	-0.122	6.618	2.56	7.014	-0.427	-2.93	-0.549	10.853	-1.189	1.891	-0.183	0.854	0.122	-9.77	-0.804	-1.555	-0.061	-0.122	0	3.774	8.586	2.895	0	0.061	-0.122	0.646	9.911	0.383	0	0.061	-0.061	1510067871
-9.43	-2.261	-2.084	0.122	0	-0.122	6.618	2.56	7.014	-0.427	-2.93	-0.549	10.659	-1.195	2.135	-0.122	0.671	0.122	-9.798	-0.762	-1.577	0	-0.183	0.061	3.898	8.53	2.879	-0.061	0.122	-0.061	0.646	9.911	0.383	0	-0.061	-0.122	1510067871
-9.432	-2.257	-2.104	0.122	0	-0.122	6.618	2.56	7.014	-0.427	-2.93	-0.549	10.353	-1.164	2.199	-0.061	0.427	-0.122	-9.786	-0.746	-1.537	0	-0.244	0.061	3.84	8.62	2.924	0	0.244	-0.122	0.714	9.878	0.331	0	-0.122	-0.122	1510067871
-9.432	-2.206	-2.095	0.061	0	-0.183	6.618	2.56	7.014	-0.427	-2.93	-0.549	10.239	-1.03	2.214	0.122	-0.122	-0.244	-9.824	-0.711	-1.549	0	-0.366	0.122	3.842	8.622	2.957	-0.122	0.305	-0.122	0.671	9.887	0.347	0.061	-0.061	-0.061	1510067871
-9.459	-2.213	-2.094	0.061	0	-0.183	6.618	2.56	7.014	-0.427	-2.93	-0.549	10.47	-0.974	2.365	0.122	0.061	-0.305	-9.788	-0.688	-1.489	0	-0.366	0.122	3.736	8.606	3.018	-0.122	0.305	-0.244	0.671	9.887	0.347	0.061	-0.183	-0.061	1510067871
-9.459	-2.158	-2.11	0.061	0	-0.183	6.618	2.56	7.014	-0.427	-2.93	-0.549	10.496	-1.03	2.291	0.061	0.244	-0.244	-9.771	-0.669	-1.41	0.061	-0.427	0.061	3.558	8.575	2.944	-0.061	0.244	-0.244	0.718	9.877	0.321	0.061	-0.183	-0.061	1510067871
-9.454	-2.149	-2.126	0.061	0	-0.183	7.057	2.522	6.808	-0.305	-1.648	-0.305	10.721	-0.962	2.285	0.061	0.244	-0.244	-9.734	-0.615	-1.345	0	-0.366	0.061	3.542	8.506	3.053	-0.061	0.305	-0.244	0.802	9.902	0.295	0	-0.183	-0.061	1510067872
-9.457	-2.145	-2.127	0	0	-0.183	7.057	2.522	6.808	-0.305	-1.648	-0.305	10.72	-0.877	2.562	0	0.122	-0.061	-9.714	-0.578	-1.263	0	-0.427	0.061	3.47	8.553	3.107	0	0.244	-0.305	0.817	9.861	0.234	0	-0.122	-0.061	1510067872
-9.448	-2.137	-2.116	0	0	-0.122	7.64	2.515	5.688	-0.305	-1.648	-0.305	10.628	-0.889	2.604	-0.122	0.427	-0.122	-9.701	-0.603	-1.17	0	-0.366	0	3.267	8.675	3.077	0.061	0.183	-0.244	0.857	9.868	0.205	0.061	-0.122	-0.061	1510067872
-9.449	-2.157	-2.134	-0.061	-0.061	-0.122	7.866	2.517	5.809	0	-0.244	-0.122	10.884	-0.95	2.85	-0.183	0.732	0	-9.71	-0.571	-1.104	-0.061	-0.366	0	3.397	8.704	3.113	0	0.183	-0.122	0.873	9.868	0.182	0	-0.122	-0.061	1510067872
-9.469	-2.19	-2.103	-0.061	-0.122	-0.122	7.808	2.55	5.539	0	-0.244	-0.122	10.585	-1.075	2.681	-0.061	0.854	0	-9.695	-0.586	-1.01	-0.061	-0.305	0	3.345	8.716	3.09	0.061	0.183	-0.122	0.873	9.868	0.182	-0.061	-0.122	-0.061	1510067872
-9.467	-2.231	-2.079	-0.061	-0.061	-0.061	7.762	2.58	5.497	-0.244	-0.671	-0.244	10.398	-1.119	2.616	0.061	0.366	-0.061	-9.661	-0.599	-0.947	-0.061	-0.244	0	3.405	8.708	3.094	-0.061	0.183	0.061	0.855	9.853	0.213	0	-0.061	0	1510067872
-9.444	-2.296	-2.073	-0.061	-0.061	-0.061	7.963	2.656	5.435	-0.244	-0.671	-0.244	10.415	-1	2.578	0.061	0.366	-0.061	-9.656	-0.601	-0.915	-0.061	-0.122	0	3.4	8.72	3.109	0	0.305	0.061	0.855	9.853	0.213	0	-0.061	0	1510067872
-9.464	-2.326	-2.065	0	-0.061	0	7.878	2.525	5.662	-0.122	-0.244	-0.122	10.654	-0.992	2.662	0.183	0.366	0	-9.725	-0.577	-0.941	-0.061	-0.061	0	3.255	8.726	3.128	0	0.244	0.122	0.781	9.892	0.165	-0.061	-0.061	0	1510067872
-9.434	-2.312	-2.04	-0.061	-0.061	-0.061	7.72	2.327	5.557	0.061	0.061	-0.061	10.495	-0.973	2.683	0.305	0.244	0	-9.75	-0.629	-0.983	0	-0.061	0	3.281	8.726	3.131	0	0.183	0.122	0.853	9.878	0.221	0	0	0	1510067872
-9.436	-2.335	-2.059	-0.061	-0.061	-0.061	7.901	2.427	5.255	0.061	0.061	-0.061	10.14	-0.84	2.814	0.305	0.244	0	-9.771	-0.604	-0.957	0	0	0	3.408	8.817	3.169	-0.061	0.244	0.122	0.723	9.909	0.236	-0.061	0	0	1510067872
-9.4	-2.397	-2.061	0	-0.061	-0.061	7.891	2.56	5.596	-0.305	-0.305	-0.061	10.361	-0.779	3.363	0.61	-0.122	-0.305	-9.851	-0.63	-0.963	0.061	-0.061	0	3.443	8.733	3.231	-0.061	0.305	0.061	0.711	9.883	0.274	-0.061	-0.061	-0.061	1510067872
-9.408	-2.411	-2.076	0	-0.061	-0.061	7.557	2.474	5.467	-0.183	0	0.061	10.341	-0.717	3.317	0.671	-0.427	-0.305	-9.781	-0.572	-0.891	0.122	-0.122	0	3.285	8.622	3.232	-0.061	0.122	0.061	0.782	9.897	0.278	-0.061	0	0	1510067872
-9.385	-2.363	-2.042	0	-0.061	-0.061	7.636	2.409	5.005	-0.366	-0.366	0.061	10.594	-0.696	2.695	0.671	-0.427	-0.305	-9.737	-0.574	-0.864	0.122	0	0	3.333	8.655	3.28	-0.305	-0.061	0.305	0.695	9.866	0.28	-0.061	-0.061	-0.061	1510067872
-9.409	-2.385	-2.031	0.061	0	-0.061	7.805	2.543	5.155	-0.305	-0.671	0	10.537	-0.53	2.65	0.977	0.549	-0.366	-9.787	-0.607	-0.912	0.122	-0.061	0	3.707	8.71	3.388	-0.61	0.122	0.488	0.677	9.86	0.258	-0.061	-0.061	-0.061	1510067872
-9.398	-2.388	-2.07	0	0	-0.061	8.266	2.582	5.649	-0.122	-0.366	-0.122	10.609	-0.486	2.986	0.671	-0.122	-0.122	-9.786	-0.482	-0.915	0.061	-0.122	0	3.646	8.616	3.427	-0.488	0.366	0.244	0.8	9.869	0.242	-0.122	-0.061	-0.061	1510067872
-9.418	-2.4	-2.034	0.061	0	-0.061	8.064	2.478	5.388	-0.122	-0.366	-0.122	10.805	-0.628	2.894	0.671	-0.122	-0.122	-9.784	-0.488	-0.912	0	-0.122	0.061	3.248	8.477	3.333	-0.183	0.183	0.122	0.757	9.89	0.275	-0.061	0	0	1510067872
-9.418	-2.387	-2.001	0.061	0	-0.061	7.858	2.42	5.078	0.122	-0.549	-0.122	10.606	-0.578	2.882	0.427	0.427	0.122	-9.755	-0.531	-0.869	0	-0.061	0	3.219	8.464	3.347	-0.183	-0.061	0.244	0.7	9.878	0.287	-0.061	-0.061	-0.061	1510067872
-9.439	-2.36	-2.043	0.061	-0.061	-0.061	8.177	2.399	5.333	0.183	0.183	-0.061	10.31	-0.53	3.125	0.244	0.366	0.061	-9.745	-0.542	-0.886	0.061	-0.122	0	3.516	8.356	3.457	-0.061	0.122	0.183	0.755	9.884	0.335	-0.061	-0.122	-0.061	1510067872
-9.455	-2.344	-2.056	0	-0.122	-0.061	8.157	2.509	5.148	0.366	0.366	0.061	10.305	-0.508	2.913	0.244	0.366	0.061	-9.735	-0.457	-0.855	0	0	0	3.533	8.28	3.429	0.061	0.244	0.122	0.714	9.872	0.293	-0.061	-0.061	-0.061	1510067872
-9.426	-2.321	-2.04	0	-0.122	-0.061	7.854	2.604	5.004	0	0.183	0	10.246	-0.254	3.06	0.122	1.038	-0.183	-9.772	-0.476	-0.843	0	-0.061	0	3.411	8.421	3.499	0	0.122	0.122	0.714	9.872	0.293	-0.061	-0.122	-0.061	1510067872
-9.421	-2.299	-1.994	0	-0.061	-0.061	8.091	2.534	5.457	0.061	0.671	0.061	10.075	0.014	3.456	-0.244	-0.61	-0.122	-9.775	-0.449	-0.845	-0.061	-0.061	0	3.339	8.41	3.566	0.061	0.183	-0.061	0.812	9.892	0.292	0	-0.122	-0.061	1510067872
-9.423	-2.31	-2.021	-0.122	-0.122	-0.061	7.812	2.448	5.349	0.061	0.671	0.061	10.231	0.033	3.602	-0.244	-0.61	-0.122	-9.739	-0.467	-0.819	-0.122	0	0	3.057	8.411	3.491	0.183	-0.061	-0.183	0.892	9.868	0.292	-0.061	0	-0.061	1510067872
-9.446	-2.377	-2.022	-0.122	-0.122	-0.061	7.812	2.448	5.349	0	0.183	0.061	10.307	-0.028	3.384	-0.916	0	0.122	-9.762	-0.486	-0.834	-0.122	0.061	-0.061	3.143	8.392	3.476	0.183	-0.305	-0.244	0.809	9.868	0.315	-0.061	0	-0.061	1510067872
-9.426	-2.462	-2.032	-0.122	-0.122	-0.061	7.931	2.481	5.449	0.122	0.427	-0.122	10.243	-0.248	2.999	-1.526	-0.793	0.122	-9.823	-0.498	-0.855	-0.122	0	-0.061	3.118	8.422	3.473	0.305	-0.366	-0.366	0.796	9.875	0.329	0	0	-0.061	1510067872
-9.365	-2.493	-1.96	-0.061	-0.061	-0.061	7.803	2.375	5.682	0.488	0.183	-0.061	10.118	-0.394	2.979	-1.526	-0.793	0.122	-9.8	-0.456	-0.854	-0.183	-0.061	-0.061	3.283	8.501	3.397	0.366	-0.549	-0.427	0.683	9.875	0.323	-0.061	0.061	-0.061	1510067872
-9.377	-2.493	-1.967	0	0	-0.061	7.441	2.147	5.67	0.854	-0.61	-0.061	10.279	-0.519	2.841	-1.77	-0.671	0.488	-9.78	-0.531	-0.842	-0.122	-0.061	-0.122	3.365	8.672	3.341	0.305	-0.61	-0.488	0.683	9.875	0.323	0	0.122	-0.061	1510067873
-9.438	-2.483	-2.018	0	-0.061	-0.061	7.783	2.354	5.328	0.977	-0.061	0.122	10.465	-0.871	2.438	-1.343	-0.183	0.183	-9.776	-0.55	-0.796	-0.122	0	-0.122	3.466	8.758	3.335	0.183	-0.549	-0.488	0.613	9.886	0.34	-0.061	0	-0.061	1510067873
-9.388	-2.479	-2.007	-0.061	-0.061	-0.061	7.985	2.5	4.813	0.916	0.061	-0.122	9.918	-1.006	2.248	-1.343	-0.183	0.183	-9.764	-0.563	-0.764	0	0.061	-0.061	3.565	8.843	3.317	0	-0.427	-0.366	0.66	9.891	0.327	-0.061	0	-0.061	1510067873
-9.365	-2.474	-1.951	0	0	-0.061	7.801	2.705	4.66	0.61	-0.549	-0.122	10.371	-0.993	2.426	-0.549	-0.549	-0.305	-9.77	-0.575	-0.791	0	0.061	-0.061	3.552	8.911	3.265	-0.061	-0.366	-0.427	0.66	9.891	0.327	0	0	-0.061	1510067873
-9.411	-2.497	-1.982	0.061	0	-0.061	7.998	2.688	5.133	0.549	-0.61	0	10.702	-1.025	2.545	-0.244	-0.122	-0.427	-9.822	-0.572	-0.825	0	0.061	-0.061	3.429	8.677	3.169	-0.122	-0.366	-0.427	0.666	9.887	0.348	-0.061	-0.061	-0.061	1510067873
-9.4	-2.505	-2.012	0	0	-0.061	7.785	2.879	5.057	0.305	0	0.122	10.763	-1.182	2.376	-0.244	-0.122	-0.427	-9.753	-0.516	-0.807	0	0.061	-0.061	3.242	8.707	3.132	-0.122	-0.488	-0.366	0.636	9.897	0.347	-0.061	0	-0.061	1510067873
-9.442	-2.474	-1.998	0	-0.061	0	7.807	2.963	4.93	0.122	-0.183	0.183	10.797	-1.164	2.497	-0.122	0.122	-0.244	-9.769	-0.538	-0.799	0	0.122	-0.061	3.368	8.675	3.042	-0.122	-0.427	-0.244	0.636	9.897	0.347	0	0	-0.061	1510067873
-9.408	-2.433	-1.992	0	-0.061	-0.061	7.997	3.003	4.838	-0.061	-0.061	0.183	10.963	-1.089	2.684	-0.122	0.122	-0.244	-9.794	-0.605	-0.858	0.061	0.061	-0.061	3.309	8.671	3.041	-0.061	-0.366	-0.244	0.694	9.885	0.34	-0.061	-0.061	-0.061	1510067873
-9.404	-2.428	-1.977	0	-0.061	-0.061	7.965	3.019	4.816	-0.061	0.183	0.183	10.822	-0.968	2.868	-0.244	0.488	-0.061	-9.804	-0.578	-0.897	0.061	0.061	-0.061	3.198	8.758	3.005	0.061	-0.488	-0.244	0.678	9.889	0.34	-0.061	-0.061	-0.061	1510067873
-9.399	-2.473	-1.992	0	0	-0.061	7.94	2.899	5.071	0	-0.061	0.122	10.58	-0.994	2.96	-0.427	0.61	0.061	-9.772	-0.555	-0.889	0.061	0.061	-0.061	3.263	8.893	3.04	0	-0.549	-0.183	0.678	9.889	0.34	0	-0.061	-0.061	1510067873
-9.406	-2.472	-2.009	0	0	0	7.98	2.917	5.178	0.122	-0.183	0.122	10.542	-1.064	2.964	-0.488	0.427	0	-9.783	-0.53	-0.89	0	0.061	0	3.399	8.813	3.059	-0.061	-0.427	-0.122	0.711	9.898	0.312	0	0	-0.061	1510067873
-9.367	-2.517	-1.98	0	0	-0.061	8.08	2.918	5.114	0.061	0	0.061	10.494	-1.421	2.687	-0.427	0.427	0	-9.768	-0.578	-0.884	0	0.061	0	3.466	8.815	3.005	-0.122	-0.366	0	0.627	9.886	0.339	-0.061	0	-0.061	1510067873
-9.393	-2.552	-1.993	0	0	0	8.169	3.062	4.867	-0.183	0.061	0	10.541	-1.806	2.287	-0.122	0.61	-0.122	-9.764	-0.553	-0.902	0	0.061	0	3.785	8.72	2.962	-0.122	-0.061	0.122	0.627	9.886	0.339	-0.061	0	-0.061	1510067873
-9.428	-2.547	-2.005	0	0	0	8.278	3.262	4.666	-0.61	0.122	-0.122	10.451	-1.92	1.683	0.549	0.671	-0.122	-9.802	-0.55	-0.904	0	0	0	3.846	8.54	2.932	-0.061	0.427	0.244	0.611	9.891	0.355	0	0	-0.061	1510067873
-9.405	-2.497	-2.007	0	-0.061	0	8.343	3.409	4.115	-1.343	0.061	-0.305	9.912	-1.294	1.538	1.282	0.549	0	-9.786	-0.556	-0.904	0	0	0	3.784	8.577	2.94	-0.061	0.671	0.427	0.61	9.902	0.342	0	-0.061	-0.061	1510067873
-9.36	-2.475	-1.982	0	0	0	8.599	3.315	3.919	-2.197	0.793	-0.366	10.056	0.55	5.085	2.014	0.183	-0.061	-9.817	-0.593	-0.967	0	-0.061	0	3.157	8.854	3.225	-0.122	0.732	0	0.61	9.902	0.342	0.061	-0.061	-0.061	1510067873
-9.398	-2.45	-2.017	0	-0.061	-0.061	6.459	0.913	7.084	-0.305	-2.747	-0.122	10.823	0.22	4.091	-0.122	-2.136	-0.122	-9.828	-0.555	-0.95	-0.061	-0.061	-0.061	1.689	8.725	2.851	0.549	-0.366	-0.366	0.644	9.883	0.298	0	-0.061	-0.061	1510067873
-9.4	-2.476	-2.035	-0.061	-0.061	-0.061	7.62	1.386	7.11	0.916	1.16	0.427	10.488	-0.62	2.399	-0.854	1.343	-0.305	-9.719	-0.551	-0.888	0	0.061	-0.061	2.903	8.87	3.164	-0.183	-0.916	0.061	0.565	9.881	0.343	-0.122	0	-0.061	1510067873
-9.414	-2.486	-2.023	-0.061	0	-0.061	8.278	2.227	5.377	0.427	0.977	0.244	10.575	-0.83	2.873	-0.305	0.183	-0.122	-9.767	-0.554	-0.873	-0.061	0.061	-0.061	3.832	8.906	3.234	-0.183	-0.183	-0.122	0.565	9.881	0.343	-0.061	-0.061	-0.061	1510067873
-9.406	-2.504	-2.021	-0.061	0	-0.061	8.402	2.667	4.908	0.183	0.183	-0.244	10.462	-0.723	3.608	-0.305	-0.183	0.061	-9.824	-0.599	-0.906	-0.061	-0.061	0	3.255	8.673	2.908	0.061	-0.122	-0.244	0.653	9.872	0.305	0	-0.061	-0.061	1510067873
-9.377	-2.522	-2.071	-0.061	-0.061	-0.061	8.161	2.719	5.264	0.427	0.305	-0.366	10.445	-0.694	3.529	-0.793	0.061	0.122	-9.738	-0.618	-0.824	0.061	0.061	-0.061	2.816	8.734	2.87	0.122	-0.549	-0.122	0.563	9.9	0.339	0	0.061	-0.061	1510067873
-9.363	-2.555	-2.043	-0.061	-0.061	-0.061	7.728	2.641	5.629	0.732	-0.183	-0.244	10.653	-0.798	3.198	-1.038	-0.183	0.061	-9.728	-0.549	-0.864	-0.061	0.122	-0.061	3.187	8.884	2.975	0	-0.671	0	0.563	9.9	0.339	-0.061	0	-0.061	1510067873
-9.387	-2.542	-2.004	0	0	0	7.642	2.506	5.593	0.916	0.183	0	10.647	-1.148	2.729	-0.977	-0.122	0.061	-9.788	-0.595	-0.912	-0.061	0.061	-0.061	3.506	8.959	3.041	-0.122	-0.488	0	0.541	9.855	0.292	-0.061	-0.061	-0.061	1510067873
-9.402	-2.567	-2.01	0	0	0	7.722	2.59	5.349	0.854	0.305	0.122	10.368	-1.532	2.205	-0.671	0.183	0.061	-9.801	-0.65	-0.928	0	0.061	-0.061	3.646	8.819	2.923	-0.244	-0.305	0.061	0.634	9.873	0.299	0	0	-0.061	1510067873
-9.385	-2.562	-2.03	0	0	0	7.756	2.951	4.925	0.488	0.183	0.183	10.127	-1.833	1.794	0.366	0.122	-0.061	-9.763	-0.592	-0.883	0	0	-0.061	3.728	8.699	2.822	-0.183	0	0.122	0.634	9.873	0.299	0	0	-0.061	1510067873
-9.378	-2.552	-2.044	-0.061	0	0	7.959	3.234	4.396	-0.122	0.366	0.061	9.965	-1.98	1.467	0.366	0.122	-0.061	-9.751	-0.58	-0.891	0	0	0	3.786	8.539	2.779	-0.061	0.366	0.183	0.634	9.873	0.299	0	0	-0.061	1510067874
-9.392	-2.548	-2.042	-0.061	-0.061	0	8.147	3.457	3.969	-0.671	0.488	-0.061	10.164	-1.823	1.584	1.099	-0.366	0	-9.758	-0.557	-0.919	-0.061	0	0	3.798	8.471	2.796	0.061	0.793	0.183	0.634	9.873	0.299	0	0	-0.061	1510067874
-9.414	-2.503	-2.038	-0.061	0	0	8.129	3.449	3.894	-1.526	0.305	-0.305	9.854	-0.263	2.817	1.587	-0.671	-0.061	-9.795	-0.605	-0.95	-0.061	0	0	3.674	8.537	2.859	0.183	1.038	0.183	0.634	9.873	0.299	0	0	-0.061	1510067874
-9.359	-2.443	-2.034	-0.061	0	0	8.214	3.007	4.022	-2.319	0.488	-0.549	10.752	0.939	5.999	1.587	-0.671	-0.061	-9.866	-0.575	-1.028	0	-0.061	0	2.606	8.966	3.255	0.244	0.732	-0.488	0.634	9.873	0.299	0	0	-0.061	1510067874
-9.353	-2.481	-2.067	-0.061	0	-0.061	6.086	0.361	8.146	0.366	-3.113	0.244	11.029	0.13	3.827	-0.854	-1.526	-0.244	-9.81	-0.573	-0.987	-0.061	-0.061	0	1.785	8.893	2.781	0.427	-0.854	-0.183	0.634	9.873	0.299	0	0	-0.061	1510067874
-9.381	-2.5	-2.065	-0.061	0	0	7.544	1.455	7.186	0.854	0.977	0.671	10.77	-0.498	3.033	-0.549	-0.183	-0.183	-9.737	-0.569	-0.904	-0.061	0	-0.061	3.625	9.055	3.381	-0.488	-0.61	0.061	0.579	9.908	0.313	-0.061	0	-0.061	1510067874
-9.433	-2.461	-2.098	-0.061	-0.061	0	8.245	2.289	5.515	0.305	0.122	0.183	10.706	-0.93	3.307	-0.549	-0.183	-0.183	-9.835	-0.553	-0.909	-0.122	-0.061	0	3.737	8.912	3.09	-0.305	-0.122	-0.244	0.579	9.908	0.313	-0.061	0	-0.061	1510067874
-9.398	-2.462	-2.067	-0.122	0	-0.061	8.347	2.56	5.565	0.549	-0.305	-0.122	10.57	-1.181	2.944	-0.793	-0.244	0	-9.792	-0.662	-0.903	-0.061	-0.061	0	3.085	8.681	2.777	-0.183	-0.366	0	0.623	9.9	0.294	-0.061	0	0	1510067874
-9.377	-2.491	-2.083	-0.122	-0.061	-0.061	7.959	2.762	5.576	0.793	0.305	-0.061	10.622	-1.415	2.123	-0.916	0.427	-0.061	-9.705	-0.566	-0.871	-0.061	0	-0.061	3.319	8.709	2.84	-0.061	-0.488	0.061	0.623	9.9	0.294	0	0	0	1510067874
-9.38	-2.472	-2.042	-0.061	-0.061	-0.061	7.72	3.037	5.192	0.671	0.061	0.061	10.568	-1.756	1.416	-0.549	-0.061	0.061	-9.751	-0.531	-0.91	-0.183	0	0	3.728	8.726	2.939	-0.061	-0.061	0.122	0.621	9.893	0.28	0	0	0	1510067874
-9.399	-2.523	-2.013	-0.061	0	0	7.933	3.104	4.725	0.244	0.366	0	10.197	-1.943	0.965	0.183	0.183	0.122	-9.761	-0.636	-0.915	-0.122	-0.061	0	3.898	8.679	2.934	-0.061	0.366	0.183	0.64	9.88	0.273	0	0	0	1510067874
-9.412	-2.513	-2.037	0	0	0	8.014	3.322	4.157	-0.488	0.732	-0.122	9.99	-1.882	0.778	1.16	0.061	0	-9.758	-0.656	-0.904	-0.122	-0.061	0	3.938	8.665	2.926	-0.122	0.793	0.305	0.64	9.88	0.273	-0.061	0	0	1510067874
-9.42	-2.488	-2.062	-0.061	-0.061	0	8.146	3.338	3.877	-1.526	0.549	-0.366	9.99	-1.882	0.778	2.258	-0.305	-0.183	-9.762	-0.599	-0.931	-0.122	-0.061	0	3.905	8.567	2.948	-0.183	1.221	0.366	0.67	9.891	0.306	0	0.061	0	1510067874
-9.391	-2.461	-2.041	-0.061	-0.061	0	8.214	3.165	3.425	-2.869	0.366	-0.61	10.942	1.465	6.438	2.197	-0.732	-0.183	-9.863	-0.618	-0.987	-0.061	-0.122	0	2.531	8.924	3.301	0	1.038	-0.61	0.601	9.897	0.317	-0.061	-0.061	0	1510067874
-9.366	-2.434	-2.06	-0.061	-0.061	-0.061	5.706	0.197	8.156	-0.122	-3.418	0.305	11.039	0.433	4.073	-1.099	1.892	-0.61	-9.783	-0.605	-0.955	-0.061	-0.122	0	1.116	8.726	2.728	0.549	-1.038	-0.305	0.601	9.897	0.317	0	-0.061	0	1510067874
-9.41	-2.472	-2.084	-0.061	-0.061	-0.061	7.404	1.242	7.698	1.038	1.099	0.732	11.062	-0.59	2.466	-1.099	1.892	-0.61	-9.674	-0.604	-0.819	-0.061	0.061	0	3.431	8.963	3.304	-0.427	-0.977	0.061	0.638	9.88	0.287	0	0	0	1510067874
-9.411	-2.481	-2.091	-0.122	-0.061	0	8.452	2.602	5.675	0.549	0.427	0.061	10.697	-0.81	2.943	-0.549	0.061	-0.183	-9.818	-0.518	-0.858	-0.122	0	0	4.093	8.869	3.309	-0.366	-0.122	-0.244	0.678	9.898	0.269	0	-0.061	0	1510067874
-9.391	-2.467	-2.059	-0.061	0	-0.061	8.392	3.067	5.335	0.366	0.061	-0.427	10.066	-0.794	2.936	-0.671	-0.183	0.183	-9.867	-0.618	-0.906	-0.061	-0.122	0	3.098	8.504	2.942	-0.183	-0.305	-0.183	0.678	9.898	0.269	0	0.061	0	1510067874
-9.367	-2.491	-2.097	-0.061	-0.122	-0.061	8.057	3.174	5.463	0.366	0.977	-0.488	10.131	-1.03	2.327	-0.854	0.122	0	-9.667	-0.499	-0.835	-0.061	-0.122	0	3.147	8.753	2.982	0	-0.61	0	0.633	9.92	0.267	0	0.061	0	1510067874
-9.394	-2.458	-2.054	0	-0.061	0	7.992	3.25	5.492	0	2.625	-0.366	10.814	-1.151	1.509	-0.61	-0.854	-0.122	-9.731	-0.514	-0.86	-0.061	0.122	-0.061	3.6	8.667	3.108	-0.061	-0.183	0	0.656	9.88	0.251	-0.061	-0.061	0	1510067874
-9.46	-2.44	-2.023	0	-0.061	0	7.972	3.482	5.769	0	2.625	-0.366	10.749	-1.153	1.445	0.183	-0.061	-0.061	-9.789	-0.395	-0.861	-0.183	0.061	-0.122	3.517	8.673	3.138	-0.244	0.061	0.061	0.656	9.88	0.251	0	-0.061	-0.061	1510067874
-9.374	-2.399	-1.986	-0.061	-0.061	0	7.89	3.724	5.794	-2.38	9.888	-0.122	10.749	-1.153	1.445	1.099	0.854	0	-9.79	-0.511	-0.946	-0.183	0.061	-0.122	3.274	8.611	3.024	-0.122	0.061	0	0.719	9.906	0.258	0	-0.061	0	1510067874
-9.38	-2.442	-1.973	-0.061	-0.061	-0.061	5.947	2.708	6.29	-3.113	10.193	-0.305	9.368	0.508	4.194	0.305	-0.732	-0.244	-9.767	-0.736	-0.957	-0.122	0.122	-0.061	2.798	8.711	3.036	0.061	0.061	-0.488	0.739	9.859	0.307	0	-0.061	0	1510067874
-9.433	-2.55	-2.048	0	-0.122	-0.061	3.118	1.426	7.723	-3.113	10.193	-0.305	9.368	0.508	4.194	-1.465	0.366	-0.732	-9.889	-0.756	-1.058	-0.122	0.122	-0.061	2.371	8.756	3.027	0.183	-0.732	-0.61	0.739	9.859	0.307	0	0.061	0	1510067874
-9.378	-2.611	-2.049	0	-0.061	-0.061	2.104	1.018	8.656	-0.793	4.578	0.854	9.745	-0.117	2.78	-1.709	1.831	-1.404	-9.851	-0.653	-1.048	0.061	0	-0.061	3.156	8.921	3.097	0	-0.732	-0.488	0.664	9.918	0.327	-0.122	0	0	1510067874
-9.314	-2.645	-2.025	0.122	0	-0.061	2.015	0.925	8.631	-0.793	3.174	0.61	10.296	-0.414	2.414	-1.465	1.953	-1.831	-9.861	-0.605	-1.035	0.061	-0.122	0	3.771	8.978	3.088	-0.122	-0.61	-0.549	0.425	9.902	0.273	-0.061	0	-0.061	1510067875
-9.296	-2.634	-1.956	0.244	0	-0.122	1.461	0.92	8.226	-1.526	1.526	0.549	11.273	-0.438	2.479	-0.916	-0.488	-1.892	-9.863	-0.618	-1.054	0.061	-0.244	0	3.531	8.967	3.054	-0.183	-0.427	-0.671	0.425	9.902	0.273	0	-0.183	-0.061	1510067875
-9.323	-2.552	-1.943	0.305	0.122	-0.183	1.609	0.103	8.75	-1.099	-0.488	0.549	11.569	-0.134	2.64	-0.732	-0.671	-1.648	-9.851	-0.702	-1.022	0.183	-0.305	0	3.11	8.673	2.876	-0.183	-0.305	-0.61	0.591	9.873	0.26	0	-0.183	-0.061	1510067875
-9.446	-2.547	-2.047	0.244	0	-0.183	2.324	-0.197	9.3	-0.183	-1.77	0.244	11.771	0.004	2.841	-0.977	-1.282	-0.854	-9.832	-0.638	-0.989	0.244	-0.244	0	2.934	8.799	2.884	-0.183	-0.366	-0.671	0.596	9.886	0.261	-0.061	-0.183	0	1510067875
-9.428	-2.518	-2.003	0.183	-0.061	-0.244	3.054	-0.035	9.515	0.916	-3.54	-0.305	11.771	0.004	2.841	-1.099	-0.732	-0.244	-9.842	-0.587	-0.927	0.244	-0.305	0	2.927	8.835	2.858	-0.122	-0.488	-0.671	0.532	9.892	0.293	0	-0.183	-0.061	1510067875
-9.438	-2.505	-1.992	0.122	-0.061	-0.244	3.755	0.546	10.069	0.916	-3.54	-0.305	11.141	-0.124	2.765	-0.732	-1.282	0.122	-9.781	-0.47	-0.817	0.244	-0.305	0	3.004	9.013	2.982	-0.244	-0.488	-0.671	0.504	9.927	0.317	0.061	-0.183	-0.122	1510067875
-9.384	-2.494	-1.961	0.122	0	-0.183	3.421	1.245	10.079	1.038	-7.019	-0.793	11.141	-0.124	2.765	-0.244	-1.648	0.305	-9.729	-0.492	-0.726	0.244	-0.244	0.061	3.022	9.068	3.024	-0.305	-0.427	-0.549	0.572	9.899	0.282	0.061	-0.305	-0.122	1510067875
-9.359	-2.556	-1.93	0.122	0.061	-0.183	3.316	1.504	8.321	0.061	-10.071	-1.16	11.142	-0.239	2.174	0.427	-1.221	0.183	-9.671	-0.524	-0.645	0.183	-0.183	0.061	2.979	9.137	3.077	-0.427	-0.244	-0.366	0.711	9.898	0.182	0.061	-0.122	-0.122	1510067875
-9.386	-2.669	-1.955	0.122	0	-0.122	4.938	1.634	6.361	-0.549	-11.414	-1.16	11.2	-0.319	1.901	0.977	-0.488	0.244	-9.716	-0.468	-0.587	0.183	-0.183	0.061	2.784	8.966	3.124	-0.427	-0.061	-0.305	0.824	9.862	0.169	0.061	0	-0.183	1510067875
-9.343	-2.714	-1.954	0.122	0	-0.061	7.322	1.626	5.978	-0.793	-9.583	-1.099	11.033	-0.553	1.668	1.831	0.183	0.549	-9.692	-0.487	-0.536	0.183	-0.122	0	2.425	8.886	3.083	-0.366	-0.061	-0.122	0.784	9.886	0.189	0	0.061	-0.122	1510067875
-9.336	-2.753	-1.968	0.122	-0.061	-0.061	9.14	1.62	5.637	-0.671	-5.981	-1.282	11.033	-0.553	1.668	2.136	-0.366	0.427	-9.658	-0.487	-0.474	0.122	-0.061	0	2.657	8.865	3.029	-0.305	-0.061	0.122	0.695	9.878	0.24	0	-0.061	-0.061	1510067875
-9.371	-2.78	-1.952	0.183	0.061	0	9.296	2.16	4.469	-0.916	-4.272	-1.221	11.015	-0.604	2.415	2.075	-0.732	0.427	-9.733	-0.452	-0.456	0.122	-0.061	0	2.964	8.579	3.08	0.061	0.61	0.244	0.622	9.859	0.236	0.061	-0.183	-0.061	1510067875
-9.361	-2.686	-1.982	0.183	0	0.061	9.555	2.303	3.912	-0.854	-2.93	-1.099	10.179	0.267	2.909	1.526	0.549	0.916	-9.768	-0.437	-0.482	0.122	0.061	-0.061	2.836	8.713	3.11	0.244	0.671	0.305	0.639	9.903	0.14	0	-0.122	-0.061	1510067875
-9.381	-2.597	-2.015	0	-0.061	0	9.549	2.369	4.104	-0.488	-1.343	-1.038	10.179	0.267	2.909	0.427	0.61	0.854	-9.78	-0.371	-0.523	0.061	0.122	-0.061	2.402	8.97	3.257	0.122	0.244	0.244	0.547	9.911	0.173	-0.061	-0.061	-0.061	1510067875
-9.366	-2.596	-2.004	-0.061	-0.061	0	8.987	1.897	4.591	0.488	-1.526	-0.916	10.667	0.24	2.507	0.122	-0.61	0.61	-9.767	-0.429	-0.563	0.061	0.122	-0.061	2.322	9.057	3.316	-0.061	-0.061	0.305	0.526	9.921	0.187	-0.061	-0.122	-0.061	1510067875
-9.336	-2.64	-1.93	-0.122	-0.061	0	8.945	2.123	4.012	0.671	-0.854	-0.61	10.667	0.24	2.507	0.122	0.183	0.305	-9.802	-0.447	-0.648	0	0.183	-0.061	2.577	9.17	3.278	-0.122	-0.061	0.305	0.658	9.886	0.167	0	-0.061	-0.061	1510067875
-9.33	-2.741	-1.922	-0.061	0	0	8.997	2.382	3.268	0.244	0.732	-0.183	10.512	-0.056	1.997	0.061	0.854	0.183	-9.829	-0.5	-0.707	-0.061	0	-0.061	2.749	9.042	3.269	-0.122	-0.061	0.061	0.723	9.884	0.193	-0.061	0.122	0	1510067875
-9.335	-2.822	-1.974	-0.122	0	-0.061	8.861	2.293	2.797	-0.122	0.916	-0.061	10.159	-0.231	1.867	0.061	0.061	0.061	-9.816	-0.547	-0.678	-0.061	0	-0.061	2.729	8.983	3.153	-0.061	0	-0.061	0.579	9.881	0.215	-0.061	0.122	-0.061	1510067875
-9.323	-2.895	-1.993	-0.061	-0.061	-0.061	8.586	2.412	2.785	-0.122	-0.061	-0.061	10.472	-0.663	2.367	0.122	-0.061	0	-9.838	-0.584	-0.629	-0.061	-0.061	-0.061	2.756	8.841	3.106	0.061	0	-0.122	0.484	9.891	0.249	-0.061	0.061	-0.061	1510067875
-9.256	-2.902	-1.981	0	-0.061	0	8.703	2.291	3.049	-0.122	0.122	0.061	10.472	-0.663	2.367	-0.061	0.244	0.061	-9.818	-0.586	-0.613	0	-0.061	0	2.785	8.714	3.1	0.244	0.122	-0.061	0.426	9.914	0.297	0	0.061	-0.061	1510067875
-9.282	-2.872	-1.975	0.061	-0.061	-0.061	8.482	2.172	3.348	0.061	0.061	0.122	10.468	-0.646	2.327	0	0.244	0.061	-9.818	-0.556	-0.627	0	-0.061	0	2.845	8.801	3.169	0.183	0.183	0	0.407	9.902	0.269	-0.061	0	0	1510067875
-9.305	-2.805	-1.991	0.061	0	-0.061	8.665	2.088	3.437	0.305	-0.61	0.122	10.507	-0.44	2.397	0.122	0.122	0.061	-9.847	-0.53	-0.647	-0.061	-0.122	0	2.857	9.006	3.223	0.061	0.183	0	0.358	9.892	0.257	-0.061	-0.122	0	1510067875
-9.31	-2.799	-1.999	0	0	-0.061	9.197	2.178	3.302	0.366	-0.244	0.122	10.507	-0.44	2.397	0.244	0.183	-0.061	-9.835	-0.571	-0.635	-0.061	-0.122	0	2.881	9.071	3.226	0	0.244	0	0.401	9.908	0.219	0	-0.061	0	1510067875
-9.35	-2.789	-2	0	-0.061	-0.061	9.304	2.232	3.198	0.244	-0.122	0.061	10.786	-0.39	2.589	0.244	0	-0.122	-9.811	-0.553	-0.557	-0.061	-0.122	0	2.678	9.008	3.187	0	0.244	-0.061	0.4	9.903	0.202	-0.061	-0.061	-0.061	1510067875
-9.323	-2.82	-1.956	0	0	-0.061	9.116	2.329	3.167	0.244	-0.244	0	10.786	-0.39	2.589	0.183	0.183	-0.061	-9.805	-0.554	-0.519	-0.061	-0.122	0	2.577	8.947	3.122	0.061	0.122	0	0.471	9.895	0.267	0	-0.061	-0.061	1510067875
-9.288	-2.822	-1.942	0	0	-0.061	9.088	2.339	3.112	0.305	-0.427	0.061	10.578	-0.572	2.521	0.122	0.183	0	-9.735	-0.549	-0.459	-0.061	-0.122	0	2.708	8.885	3.124	0.122	0.305	0.061	0.483	9.908	0.238	0	-0.061	-0.061	1510067876
-9.329	-2.821	-1.979	0	0	0	9.121	2.387	3.12	0.305	-0.183	0	10.495	-0.562	2.537	0	0.061	-0.061	-9.739	-0.495	-0.426	-0.061	-0.122	0	2.734	8.873	3.155	0.183	0.366	0.061	0.462	9.896	0.255	-0.061	-0.061	-0.061	1510067876
-9.339	-2.773	-1.998	-0.061	-0.061	0	9.065	2.335	3.088	0.305	-0.427	-0.061	10.694	-0.349	2.558	0	0.061	0	-9.756	-0.525	-0.431	-0.061	-0.061	0	2.547	8.948	3.159	0.183	0.244	0.061	0.487	9.877	0.248	0	-0.061	-0.061	1510067876
-9.329	-2.749	-2.007	-0.122	-0.122	0	9.275	2.31	3.009	0.366	-0.122	0	10.524	-0.213	2.525	0.061	0.122	0	-9.757	-0.523	-0.445	-0.061	0	0	2.553	9.027	3.201	0	0.183	0.122	0.517	9.895	0.211	0	0	0	1510067876
-9.336	-2.785	-1.991	-0.122	-0.061	0	9.204	2.245	2.933	0.366	-0.061	-0.061	10.464	-0.233	2.48	0.061	0.122	-0.122	-9.81	-0.471	-0.456	-0.061	0	0	2.62	9.086	3.21	-0.061	0.244	0	0.507	9.883	0.267	-0.061	0	0	1510067876
-9.367	-2.795	-2.004	-0.183	-0.061	0	9.105	2.345	2.748	0.305	0.183	0	10.464	-0.233	2.48	0	0	-0.183	-9.841	-0.487	-0.49	-0.122	-0.061	0	2.602	9.002	3.165	0	0.122	-0.061	0.542	9.872	0.234	0	0	0	1510067876
-9.339	-2.824	-2	-0.244	-0.122	-0.061	9.049	2.407	2.755	0.244	-0.183	0	10.428	-0.305	2.486	0.061	-0.244	-0.183	-9.818	-0.446	-0.419	-0.122	-0.061	0	2.678	8.996	3.156	0.061	0.183	-0.061	0.507	9.905	0.212	0	0.061	0	1510067876
-9.338	-2.974	-2.066	-0.244	-0.244	-0.122	9.137	2.543	2.976	0.366	-0.183	0	10.734	-0.396	2.956	-0.122	-0.366	-0.122	-9.812	-0.505	-0.388	-0.122	-0.122	0	2.71	8.926	3.158	0.244	0.244	-0.122	0.48	9.903	0.233	0	0.122	0	1510067876
-9.324	-3.159	-1.919	-0.244	-0.488	-0.183	9.265	2.759	3.051	0.549	-0.061	0.061	10.734	-0.396	2.956	-0.366	-0.488	0	-9.91	-0.561	-0.356	-0.122	-0.183	0	2.58	8.776	3.133	0.244	0.305	0	0.458	9.896	0.225	0	0.183	0	1510067876
-9.094	-3.242	-1.659	-0.122	-0.549	-0.183	9.286	2.964	3.017	0.488	-0.305	-0.122	10.911	-0.303	2.931	-0.488	-0.366	0.183	-10.032	-0.488	-0.398	-0.061	-0.122	0	2.559	8.775	3.08	0.122	0.305	0.061	0.676	9.839	0.22	-0.061	0.488	0.061	1510067876
-9.093	-3.32	-1.522	-0.244	-0.427	-0.366	9.405	2.893	2.884	0.366	-0.183	-0.305	10.282	-0.163	2.609	-0.549	-0.122	0.305	-10.168	-0.353	-0.535	0.061	-0.366	0	2.791	8.588	3.198	0.122	0.427	-0.061	0.744	9.822	0.438	0.061	0.671	0.244	1510067876
-9.069	-3.525	-1.475	0.061	-0.488	-0.549	9.191	2.757	2.811	0.183	0.366	-0.305	10.282	-0.163	2.609	-0.61	0.122	0.366	-10.168	-0.353	-0.535	0.122	-0.549	0.061	2.938	8.441	3.263	0.183	0.671	-0.427	0.547	9.86	0.644	0	0.427	0.305	1510067876
-8.891	-3.177	-1.39	0	-0.061	-0.854	8.508	2.629	2.564	0.061	0.244	-0.305	9.538	-0.2	2.304	-0.61	-0.488	0.305	-10.168	-0.353	-0.535	0.122	-0.549	0.061	3.12	8.339	3.391	0.122	0.732	-0.854	0.319	9.92	0.486	0	0.549	0.305	1510067876
-9.062	-3.254	-1.422	-0.183	-0.183	-1.099	7.935	2.582	2.277	-0.122	-0.122	-0.061	9.234	-0.227	2.132	-0.488	-0.793	0	-10.109	0.263	-0.358	0.122	-0.549	0.061	2.925	8.35	3.554	0.366	0.854	-1.221	-0.177	9.96	0.589	0.244	0.427	0.305	1510067876
-9.091	-3.161	-1.189	0.122	-0.061	-1.099	7.852	2.543	2.111	-0.183	-0.183	0.366	9.205	-0.341	2.092	-0.366	-1.16	-0.305	-9.826	0.227	-0.012	-0.244	-2.014	-0.183	2.516	8.416	3.564	0.427	0.854	-1.343	-0.223	9.911	0.602	0.305	-0.183	0	1510067876
-9.113	-3.003	-1.171	0	0.122	-1.038	7.985	2.456	1.991	-0.122	-0.488	0.671	9.671	-0.325	2.041	-0.305	-1.465	-0.427	-9.546	0.201	0.44	-0.244	-2.014	-0.183	2.104	8.502	3.634	0.427	0.854	-1.343	0.269	9.921	0.343	0.427	-0.183	0	1510067876
-9.182	-2.902	-1.217	-0.061	0.305	-0.977	8.36	2.229	1.894	0	-0.854	0.854	10.768	-0.266	1.701	-0.183	-1.465	-0.488	-9.298	0.209	0.914	-0.305	-1.892	-0.183	1.702	8.862	3.577	0.488	0.916	-1.16	0.806	9.789	0.207	0.366	-0.061	0	1510067876
-9.245	-2.951	-1.385	-0.244	0.183	-0.854	8.905	2.017	1.957	0.061	-0.854	0.977	10.768	-0.266	1.701	0	-0.916	-0.488	-9.373	0.154	1.245	-0.549	-1.404	-0.305	1.436	9.153	3.518	0.427	0.854	-0.977	1.189	9.741	0.163	0.488	0.183	-0.122	1510067876
-9.195	-2.982	-1.619	-0.427	0.488	-0.793	9.447	1.865	1.922	0.061	-0.732	1.038	11.023	-0.239	1.394	0.244	-0.977	-0.549	-9.258	0.011	1.538	-0.549	-1.404	-0.305	1.208	9.406	3.413	0.366	0.732	-0.732	1.294	9.737	-0.078	0.366	0.244	-0.244	1510067876
-9.16	-3.15	-1.98	-0.671	0.305	-0.793	9.853	1.637	2.035	0.122	-0.671	1.038	11.179	-0.415	0.994	0.427	-0.793	-0.488	-9.205	-0.297	1.681	-0.732	-1.16	-0.366	1.055	9.478	3.151	0.305	0.671	-0.61	1.61	9.674	-0.249	0.488	0.61	-0.244	1510067876
-9.004	-3.442	-2.193	-0.61	0.305	-0.732	10.075	1.5	2.104	0.244	-0.488	1.038	11.179	-0.415	0.994	0.61	-0.854	-0.366	-9.061	-0.782	1.81	-0.916	-0.977	-0.427	0.951	9.359	2.781	0.305	0.61	-0.488	1.585	9.721	-0.249	0.244	0.793	-0.244	1510067876
-9.276	-3.75	-2.591	-0.671	-0.061	-0.671	10.155	1.257	2.193	0.305	-0.305	0.977	11.166	-0.624	0.915	0.61	-0.793	-0.183	-9.162	-1.45	1.875	-1.038	-0.732	-0.488	0.867	9.453	2.354	0.366	0.549	-0.305	1.323	9.713	-0.414	0.366	0.977	-0.244	1510067876
-9.176	-4.029	-2.823	-0.488	-0.061	-0.427	9.776	1.053	2.379	0.305	-0.183	0.916	11.25	-1.014	0.66	0.671	-0.61	-0.122	-9.569	-2.025	1.836	-0.977	-0.427	-0.488	0.921	9.81	2.022	0.305	0.488	-0.183	0.869	9.833	-0.422	0.183	0.793	-0.183	1510067876
-9.173	-3.966	-2.975	-0.366	0	-0.183	9.621	0.892	2.615	0.366	-0.244	0.854	11.25	-1.014	0.66	0.488	-0.488	-0.183	-9.956	-2.324	1.745	-0.61	-0.488	-0.244	1.093	10.398	1.852	0.366	0.427	-0.244	0.713	9.96	-0.664	0	0.244	-0.244	1510067876
-9.124	-3.711	-3.11	-0.488	0.427	-0.244	9.671	0.745	2.851	0.244	-0.366	0.854	11.472	-1.095	0.409	0.427	-0.671	-0.305	-9.956	-2.324	1.745	-0.61	-0.488	-0.244	1.243	10.731	1.918	0.366	0.305	-0.427	0.89	10.043	-1.134	0	0.122	-0.122	1510067876
-9.188	-3.717	-3.064	-0.488	0	-0.305	9.878	0.819	3.029	0.183	-0.488	0.854	11.775	-0.876	0.438	0.366	-0.671	-0.366	-9.296	-2.351	1.891	-0.488	-0.366	-0.183	1.152	10.664	1.985	0.244	0.122	-0.427	0.613	10.106	-1.267	-0.122	0.305	-0.122	1510067877
-9.147	-4.139	-2.962	-0.671	-0.549	-0.244	10.28	0.867	3.256	0.122	-0.305	0.61	11.775	-0.876	0.438	0.488	-0.549	-0.366	-8.757	-2.68	2.134	-0.244	0.061	0	0.785	10.232	1.762	-0.061	-0.122	-0.122	0.531	10.051	-1.127	-0.061	0.183	-0.244	1510067877
-9.196	-4.644	-2.342	-0.122	-1.099	0.122	10.097	0.902	3.201	0.122	0.183	0.244	11.847	-0.926	0.729	0.427	-0.061	-0.122	-8.841	-2.885	2.236	-0.244	0.061	0	0.501	9.859	1.481	-0.305	0	0.244	0.859	9.862	-0.852	-0.122	0.366	-0.244	1510067877
-8.844	-4.412	-2.147	0.732	-0.732	0.427	9.599	0.95	2.835	0.122	0	-0.183	11.395	-0.456	0.551	0.122	0.549	0.061	-9.075	-2.673	2.314	0.244	0.244	0.183	0.355	10.049	1.62	-0.366	0.122	0.427	1.099	9.866	-0.615	-0.183	0.244	0	1510067877
-8.849	-4.047	-2.348	0.427	-0.61	0.366	9.247	0.999	2.519	0.061	-0.122	-0.549	11.395	-0.456	0.551	-0.122	0.732	-0.061	-9.444	-1.93	2.269	0.671	0.305	0.61	0.3	10.648	2.108	-0.427	0	0.427	1.059	9.909	-0.29	-0.427	-0.305	0.183	1510067877
-9.024	-3.982	-2.054	0.366	-0.244	0.488	9.377	1.134	2.324	0.061	-0.366	-0.671	11.579	0.134	0.28	-0.366	0.61	-0.305	-9.301	-1.235	2.25	0.671	0.305	0.61	0.33	10.892	2.748	-0.427	-0.427	0.183	1.067	9.922	-0.528	-0.549	-0.366	0.427	1510067877
-9.055	-4.168	-1.805	0.488	-0.183	0.793	10.168	1.231	2.123	-0.122	-0.244	-0.732	12.017	0.555	0.61	-0.366	0.244	-0.427	-9.122	-1.025	2.097	0.488	0.671	0.732	0.166	10.475	3.192	-0.549	-0.732	0.244	0.532	10.023	-0.056	-0.488	-0.061	0.366	1510067877
-8.977	-3.76	-1.494	0.793	0	0.916	11.029	1.115	1.761	-0.244	0.305	-1.038	12.017	0.555	0.61	-0.183	0.549	-0.305	-9.067	-0.805	1.971	0.732	1.587	0.488	0.063	9.906	3.132	-0.793	-0.977	0.732	0.237	9.924	-0.184	-0.366	-0.61	0	1510067877
-8.88	-3.433	-1.647	0.488	0.183	0.793	10.744	1.135	1.532	-0.244	0.305	-1.038	11.84	0.507	1.146	-0.122	0.916	-0.061	-9.067	-0.805	1.971	0.732	1.587	0.488	0.362	9.347	3.228	-0.854	-1.16	0.977	0.677	9.866	-0.318	-0.488	-0.671	0	1510067877
-9.031	-3.545	-1.543	0.488	0.244	0.916	10.177	1.403	1.483	-0.305	0.549	-1.16	11.283	0.458	1.404	-0.244	1.282	0.122	-9.335	-0.039	1.304	0.793	1.709	0.366	0.803	9.039	3.388	-0.732	-1.282	1.099	1.007	9.847	0.111	-0.671	-0.427	-0.061	1510067877
-9.016	-3.582	-1.47	0.488	0.366	1.038	10.177	1.403	1.483	-0.366	0.305	-1.221	10.799	0.408	1.355	-0.244	1.038	0.183	-9.372	0.036	0.998	0.61	1.892	0.244	1.278	8.951	3.49	-0.732	-1.343	1.099	0.641	9.799	0.121	-0.61	-0.305	-0.122	1510067877
-9.141	-3.493	-1.622	0.366	0.244	0.977	9.989	1.576	1.696	-0.427	0.488	-1.282	10.72	0.394	1.458	-0.183	1.099	0.183	-9.555	0.068	0.645	0.61	1.892	0.244	1.52	8.787	3.555	-0.671	-1.343	1.16	0.398	9.751	0.129	-0.366	-0.488	-0.366	1510067877
-9.11	-3.375	-1.634	0.183	0.183	0.793	9.705	2.043	1.833	-0.305	0.61	-1.221	10.653	0.337	1.767	-0.183	1.038	0.244	-9.666	-0.006	0.282	0.549	2.014	0.183	1.634	8.727	3.433	-0.61	-1.343	1.221	0.597	9.861	0.361	-0.305	-0.305	-0.488	1510067877
-8.998	-3.313	-1.427	0.183	0.122	0.732	9.603	2.144	1.873	-0.366	0.793	-1.16	10.613	0.208	2.004	-0.244	1.16	0.305	-9.694	-0.053	0.098	0.61	1.709	0	1.954	8.495	3.368	-0.488	-1.343	1.16	0.591	9.874	0.421	-0.183	-0.061	-0.488	1510067877
-8.998	-3.25	-1.58	0.061	0.061	0.732	9.037	2.205	2.267	-0.366	0.854	-1.038	10.32	0.148	1.995	-0.305	1.038	0.366	-9.694	-0.053	0.098	0.61	1.709	0	2.269	8.284	3.387	-0.427	-1.282	1.099	0.512	9.841	0.557	-0.305	0.122	-0.549	1510067877
-9.05	-3.319	-1.755	0.061	0	0.671	8.806	2.358	2.193	-0.305	0.488	-0.977	10.119	0.004	2.047	-0.305	0.916	0.427	-9.902	0.167	-0.467	0.549	1.709	-0.061	2.652	8.208	3.399	-0.305	-1.099	1.038	0.14	9.762	0.512	-0.183	0	-0.61	1510067877
-9.125	-3.314	-1.729	0.183	-0.061	0.549	8.579	2.592	2.206	-0.366	0.366	-0.793	9.92	-0.02	2.181	-0.427	0.732	0.427	-10.087	0.038	-0.778	0.366	1.526	-0.122	2.919	8.186	3.411	-0.122	-1.038	0.793	0.199	9.768	0.479	0	-0.122	-0.549	1510067877
-9.122	-3.226	-1.678	0.183	-0.061	0.488	8.579	2.592	2.206	-0.366	0.366	-0.793	9.683	-0.09	2.312	-0.427	0.549	0.366	-10.087	0.038	-0.778	0.305	1.343	-0.183	3.173	8.268	3.34	-0.122	-0.916	0.549	0.386	9.857	0.651	-0.244	0	-0.305	1510067877
-9.104	-3.058	-1.686	0.061	0.061	0.244	8.579	2.588	2.422	-0.305	0.488	-0.427	9.721	-0.214	2.433	-0.427	0.244	0.183	-10.296	0.066	-1.227	0.244	0.977	-0.183	3.58	8.335	3.339	0	-0.732	0.244	0.392	9.934	0.865	-0.183	-0.122	-0.122	1510067877
-9.216	-3.143	-1.648	0	-0.061	0.122	8.428	2.556	2.44	-0.366	0.122	-0.244	9.79	-0.397	2.489	-0.427	0	0.122	-10.296	0.066	-1.227	0.244	0.549	-0.183	3.869	8.464	3.338	0.061	-0.488	0	-0.096	9.912	0.711	-0.305	-0.183	0	1510067877
-9.28	-3.101	-1.683	0.061	0	0	8.367	2.553	2.596	-0.244	0	-0.122	9.897	-0.579	2.541	-0.244	-0.366	-0.061	-10.095	-0.072	-1.189	0.061	0.183	-0.122	3.923	8.489	3.291	0	-0.244	-0.122	-0.328	9.91	0.764	-0.122	-0.244	-0.061	1510067877
-9.244	-3.04	-1.65	0	-0.061	0	8.397	2.62	2.808	-0.183	-0.183	0.061	10.251	-0.648	2.69	-0.122	-0.183	-0.122	-10.036	-0.144	-1.202	0	0.061	-0.122	3.71	8.428	3.189	0	-0.061	-0.061	-0.115	9.9	0.762	-0.122	-0.244	-0.061	1510067877
-9.247	-2.89	-1.659	-0.061	0.061	-0.122	8.802	2.577	2.96	-0.061	0.061	0.061	10.375	-0.726	2.602	-0.061	-0.122	-0.061	-10.036	-0.144	-1.202	-0.061	-0.183	-0.122	3.608	8.536	3.153	0	0.122	-0.061	-0.165	9.881	0.839	-0.183	-0.061	0	1510067877
-9.335	-2.858	-1.67	-0.244	0	-0.183	8.899	2.537	2.893	-0.061	0.061	0.061	10.375	-0.726	2.602	-0.061	-0.122	-0.061	-9.849	-0.134	-1.114	-0.122	-0.183	-0.061	3.553	8.601	3.188	0.122	0.244	-0.183	-0.148	9.849	0.727	0	-0.061	0	1510067877
-9.409	-2.797	-1.741	-0.183	-0.122	-0.122	8.945	2.522	2.876	0.244	-0.183	0.061	10.375	-0.726	2.602	-0.061	-0.122	-0.061	-9.873	-0.31	-1.047	-0.183	-0.366	0	3.333	8.675	3.182	0.122	0.366	-0.183	-0.181	9.842	0.754	-0.122	-0.183	-0.061	1510067877
-9.391	-2.714	-1.759	-0.244	-0.061	-0.122	8.96	2.54	2.938	0.183	-0.183	0.122	10.375	-0.726	2.602	-0.061	-0.122	-0.061	-9.873	-0.31	-1.047	-0.244	-0.366	-0.061	3.218	8.787	3.213	0.061	0.427	-0.122	0.269	9.906	0.749	0	-0.061	0	1510067878
-9.403	-2.741	-1.822	-0.244	0.061	-0.122	8.988	2.517	2.888	0.183	-0.061	0.122	10.375	-0.726	2.602	-0.061	-0.122	-0.061	-9.783	-0.339	-0.993	-0.244	-0.366	0	3.232	8.957	3.24	0.061	0.488	-0.122	0.315	9.934	0.654	-0.061	0	0	1510067878
-9.372	-2.755	-1.804	-0.122	0	-0.122	9.128	2.555	2.773	0.061	0	0.244	10.375	-0.726	2.602	-0.061	-0.122	-0.061	-9.758	-0.469	-0.933	-0.305	-0.305	0	3.079	8.973	3.188	0	0.427	-0.122	0.199	9.903	0.548	0	0	0	1510067878
-9.374	-2.716	-1.849	-0.183	0	-0.122	9.256	2.509	2.767	0.122	-0.061	0.183	10.375	-0.726	2.602	-0.061	-0.122	-0.061	-9.758	-0.469	-0.933	-0.305	-0.305	0	2.946	8.869	3.165	-0.061	0.305	-0.061	0.123	9.941	0.591	0.061	0.061	0	1510067878
-9.38	-2.754	-1.902	-0.122	0	-0.061	9.275	2.545	2.717	0.183	0	0.061	10.454	-0.697	2.512	0.061	-0.305	0	-9.7	-0.519	-0.81	-0.244	-0.183	0	2.899	8.873	3.115	0	0.305	0	0.121	9.934	0.556	0	-0.183	-0.061	1510067878
-9.365	-2.755	-1.877	-0.122	-0.061	-0.061	9.045	2.57	2.707	0.183	-0.122	0	10.454	-0.697	2.512	0.061	-0.305	0	-9.784	-0.548	-0.812	-0.183	-0.122	0	2.903	8.89	3.138	-0.061	0.244	0.061	0.324	9.881	0.477	0	0	0	1510067878
-9.332	-2.736	-1.89	-0.061	0	0	8.935	2.647	2.718	0.183	-0.122	0	10.641	-0.359	2.302	0.061	-0.305	0	-9.784	-0.548	-0.812	-0.183	-0.122	0	2.944	8.927	3.187	-0.122	0.244	0	0.345	9.94	0.553	0	0	0	1510067878
-9.239	-2.706	-1.948	-0.183	0.122	0	9.081	2.637	2.814	0.183	-0.305	0	10.578	-0.292	2.346	0.244	0	-0.122	-9.738	-0.468	-0.807	-0.183	-0.122	0.061	2.926	8.924	3.18	-0.122	0.244	0	0.305	9.911	0.439	0	0	0	1510067878
-9.354	-2.809	-1.969	-0.061	-0.061	-0.061	9.167	2.589	2.784	0.061	-0.061	0	10.609	-0.327	2.272	0.183	0	-0.122	-9.715	-0.549	-0.785	-0.183	-0.122	0.061	2.934	8.865	3.194	-0.183	0.183	0	0.156	9.877	0.469	-0.061	-0.061	0	1510067878
-9.225	-2.653	-1.973	-0.061	0.244	0	9.126	2.579	2.757	0	-0.183	0	10.622	-0.355	2.297	0.183	-0.122	-0.183	-9.715	-0.549	-0.785	-0.183	-0.061	0.061	2.921	8.764	3.15	-0.183	0.122	0	0.14	9.869	0.48	0.061	-0.061	0	1510067878
-9.103	-2.5	-2.009	-0.183	0.488	0	9.125	2.529	2.74	0	0	-0.061	10.602	-0.444	2.388	0.183	0	-0.183	-9.646	-0.481	-0.891	-0.122	-0.061	0.061	2.942	8.777	3.135	-0.122	0.183	0	0.124	9.915	0.488	-0.061	-0.061	0	1510067878
-9.085	-2.245	-2.19	-0.183	0.854	-0.061	8.894	2.452	2.765	0.061	-0.122	-0.061	10.491	-0.477	2.332	0.122	0.061	-0.183	-9.757	-0.481	-0.991	-0.183	-0.061	0.061	3.122	8.76	3.055	-0.183	0.122	-0.061	0.158	9.829	0.441	-0.122	-0.244	-0.061	1510067878
-9.164	-2.115	-2.628	-0.305	0.854	-0.244	8.997	2.365	2.847	0.061	-0.122	-0.061	10.373	-0.578	2.211	0.122	-0.061	-0.183	-9.757	-0.481	-0.991	-0.305	0.061	0.061	3.415	8.751	3.031	-0.244	0.183	-0.122	0.154	9.8	0.275	-0.122	-0.183	-0.183	1510067878
-9.335	-2.119	-2.942	-0.549	0.671	-0.305	8.831	2.196	2.933	0.061	-0.122	-0.061	10.244	-0.774	2.333	0.183	-0.122	-0.244	-9.875	-0.511	-1.249	-0.488	-0.061	0.122	3.602	8.754	2.921	-0.183	0.244	-0.244	-0.029	9.866	0.096	-0.122	-0.122	-0.366	1510067878
-9.446	-2.138	-3.104	-0.549	0	-0.305	8.514	1.906	3.048	0.244	-0.244	0.122	10.063	-1.002	2.541	0.305	-0.244	-0.366	-9.767	-0.752	-1.23	-0.671	-0.183	0.122	3.596	8.762	2.707	-0.244	0.305	-0.183	0.037	9.929	0.111	-0.061	-0.305	-0.488	1510067878
-9.607	-2.038	-3.016	-0.671	-0.854	-0.488	8.402	1.547	3.23	0.488	-0.244	0.366	9.956	-0.989	2.719	0.427	-0.305	-0.61	-9.767	-0.752	-1.23	-0.732	-0.183	0.061	3.363	8.719	2.57	-0.427	0.122	-0.244	1.526	9.826	0.255	-0.549	-0.366	-0.244	1510067878
-9.566	-1.951	-2.876	-1.16	-1.77	-0.61	8.052	1.367	3.143	0.854	-0.427	0.732	9.507	-0.438	3.112	0.427	-0.427	-0.793	-9.642	-0.95	-1.278	-0.61	-0.244	0.122	2.897	9.177	2.71	-0.549	-0.122	-0.244	3.207	9.862	0.391	-0.671	0.244	0.488	1510067878
-8.692	-2.133	-2.113	-1.404	-2.136	-0.427	7.254	1.26	3.287	1.343	-0.916	1.526	8.583	0.419	3.729	0.061	-0.488	-1.221	-9.198	-0.827	-1.211	-0.305	-0.122	0.183	2.323	8.911	2.879	-0.793	-0.732	-0.305	3.618	9.556	0.352	-0.305	0.793	1.221	1510067878
-8.922	-2.731	-1.317	-1.465	-2.197	-0.244	6.379	1.201	3.309	1.831	-0.732	2.869	7.053	1.742	3.492	-0.671	0.366	-2.319	-9.198	-0.827	-1.211	-0.122	-0.122	0.305	2.765	7.983	3.346	-0.732	-1.038	-0.61	3.893	9.33	0.462	-0.732	1.648	1.953	1510067878
-10.07	-3.29	-0.869	-0.427	-2.197	-0.366	6.867	0.979	2.973	2.014	-0.488	3.54	6.486	2.895	3.051	-1.526	-0.183	-3.662	-10.627	-0.039	-1.826	0.061	0.366	0.366	3.182	7.698	4.094	-0.61	-0.305	-1.16	3.452	9.829	0.746	-0.916	2.502	2.869	1510067878
-10.978	-2.798	-0.359	0.61	-0.854	-0.366	7.742	1.084	2.684	2.014	0.061	3.418	6.698	3.771	2.896	-2.38	-1.587	-4.7	-10.795	0.117	-2.166	-0.061	0.244	0.488	3.39	8.476	4.481	-0.671	-0.488	-1.77	3.376	11.232	0.794	-0.183	1.892	3.54	1510067878
-11.068	-2.375	-0.736	0.366	-0.671	-0.488	7.817	1.767	1.989	2.136	-1.648	3.662	7.547	5.228	2.013	-2.991	-0.61	-5.92	-10.795	0.117	-2.166	0	-0.671	0.549	3.959	9.252	4.728	0.122	-1.221	-2.502	2.87	12.075	1.142	0.671	1.648	4.822	1510067878
-9.624	-2.71	-0.292	0.366	-0.366	-0.732	10.112	1.456	1.098	2.197	-1.892	4.272	8.248	6.532	1.707	-2.869	0.244	-7.446	-10.442	0.413	-2.178	-0.061	-0.854	0.549	3.193	9.574	4.774	-0.549	-1.099	-2.38	1.57	11.531	1.424	-0.183	0.854	3.845	1510067878
-9.195	-2.04	-0.191	0.61	-0.305	-0.183	11.722	1.343	0.91	1.648	-0.854	3.845	9.294	7.333	1.899	-2.136	-1.892	-8.606	-9.277	0.511	-1.726	0.305	-1.038	0.305	2.787	8.472	4.304	-0.671	-1.16	-2.014	1.528	10.311	1.034	0.061	0.488	3.052	1510067878
-8.847	-1.463	0.116	0.793	-0.671	0.061	11.021	1.491	0.634	0.671	-1.465	3.479	9.294	7.333	1.899	-1.831	-1.892	-8.85	-9.277	0.511	-1.726	0.793	-0.793	0.122	2.627	7.362	4.182	-0.183	-1.343	-2.319	1.195	8.507	0.244	0.671	-0.549	2.136	1510067878
-8.479	-1.255	0.132	0.549	-0.305	-0.183	10.135	1.251	0.682	0.183	-1.404	3.54	9.983	7.715	1.584	-1.465	-0.671	-8.545	-8.781	1.212	-1.186	0.549	-0.793	0	2.145	7.254	4.289	-0.366	-1.343	-2.136	2.631	7.983	0.153	0.854	0.854	1.404	1510067879
-8.537	-1.284	0.062	0	0	-0.183	9.251	0.912	1.087	0.183	-1.404	3.54	9.494	7.187	1.727	-0.916	-1.526	-7.202	-8.854	1.475	-1.276	0.549	-0.488	-0.305	2.271	7.407	4.087	-0.122	-0.854	-1.526	2.26	7.157	0.128	0.854	1.038	0.916	1510067879
-8.85	-1.843	0.134	0	0.305	-0.122	8.033	0.037	1.615	-0.427	-1.099	4.395	9.494	7.187	1.727	-0.427	-1.587	-6.348	-8.854	1.475	-1.276	0.427	-0.244	-0.427	2.792	7.701	4.01	0.427	-0.854	-1.587	2.165	7.113	0.755	1.587	-0.305	0.671	1510067879
-9.861	-1.852	0.333	0.305	-0.183	0.122	8.289	-1.536	1.767	-0.183	-1.221	5.127	9.095	7.858	2.524	-0.244	-0.488	-5.859	-9.393	0.995	-1.676	0.061	-0.061	-0.549	2.578	8.184	3.997	0.854	-0.916	-1.709	2.931	7.273	1.798	2.319	-0.671	-0.183	1510067879
-9.988	-1.939	0.529	0.366	0.061	0.122	9.22	-3.11	1.486	-0.183	-1.221	5.127	8.971	8.11	2.81	-0.122	-1.282	-4.944	-9.393	0.995	-1.676	0	0.061	-0.671	2.367	8.41	3.84	0.854	-1.099	-1.221	3.719	7.21	1.212	2.563	-1.465	-1.343	1510067879
-10.759	-1.531	1.087	0.122	-0.427	0.122	7.537	-4.892	1.194	0.183	2.869	6.287	8.998	8.126	3.369	-0.061	-1.77	-3.845	-9.226	0.554	-1.571	0.366	0	-0.793	2.29	8.35	3.835	0.732	-0.854	-0.854	7.758	9.136	1.445	1.282	-2.319	-0.671	1510067879
-11.267	-2.432	0.866	1.099	-0.244	0.61	7.338	-6.357	1.159	-0.122	0.061	7.019	8.703	8.091	3.77	0.183	-0.854	-2.869	-11.056	0.641	-1.415	0.427	0.183	-0.977	2.066	8.716	3.939	0.732	-0.671	-0.305	8.844	9.4	0.685	-0.244	-1.77	1.16	1510067879
-10.674	-2.988	-0.884	0.61	2.502	0.305	7.208	-7.489	1.318	-0.427	1.038	7.629	8.142	9.056	3.968	0.488	0.427	-1.831	-11.056	0.641	-1.415	0.244	0.916	-0.61	2.4	10.357	3.947	0.732	-0.366	0.183	2.956	9.19	-1.644	-0.488	-3.052	-0.916	1510067879
-11.652	-5.288	-1.06	0.549	-0.916	-0.183	7.202	-9.581	1.398	-0.427	1.038	7.629	7.604	10.976	3.863	0.549	0.977	-0.977	-11.604	0.849	-1.095	-0.061	0.793	-0.671	2.802	12.328	3.923	0.916	-0.488	0.305	6.247	9.406	-0.26	0.732	-0.671	-2.197	1510067879
-9.51	-4.384	-0.943	0.854	1.526	0.061	7.202	-9.581	1.398	-1.16	2.869	8.362	7.157	12.328	3.51	0.488	0.916	-0.793	-10.807	-1.318	0.273	-0.732	-0.122	-0.854	2.032	12.324	3.433	0.977	0.61	0.244	6.027	12.682	0.275	-1.953	0.366	-1.221	1510067879
-8.405	-4.192	-1.974	0.549	1.892	0.183	7.198	-13.038	1.525	-0.916	5.188	7.019	6.855	11.566	2.785	0.244	0.244	-0.61	-10.807	-1.318	0.273	0.061	-1.221	-0.793	0.36	10.919	2.796	0.427	1.099	0.61	0.731	10.718	0.206	-1.282	-0.244	-0.916	1510067879
-9.543	-3.963	-2.724	0.366	1.404	0.488	5.766	-10.95	1.579	-0.122	1.953	3.418	6.406	10.332	2.018	0	0.061	0.366	-9.934	-1.879	1.15	-0.122	0.305	-0.488	-1.159	9.819	2.155	-0.305	1.77	1.587	0.184	9.801	-1.626	0.122	-2.502	-2.319	1510067879
-9.21	-2.946	-2.425	-0.305	1.038	0.549	4.433	-8.83	1.951	-0.122	1.953	3.418	5.717	10.156	1.402	-0.305	0.793	1.404	-9.356	-1.528	0.426	0.183	0.488	-0.183	-1.055	10.042	2.035	0	1.709	2.014	1.481	10.222	-1.092	-0.549	-0.366	-2.014	1510067879
-8.746	-2.115	-2.067	-0.244	1.16	0.488	4.181	-8.63	1.948	-0.122	-0.977	0.061	5.103	10.428	1.08	-0.549	1.648	1.709	-9.356	-1.528	0.426	-0.183	0.671	-0.122	0.102	10.387	1.833	0.916	0.854	1.526	0.642	9.944	-0.912	-0.793	-0.549	-2.38	1510067879
-8.119	-1.899	-1.83	-0.671	1.526	0.244	3.829	-8.57	1.939	0.854	-1.221	-2.014	4.718	9.867	0.938	-1.038	1.526	1.465	-8.857	-1.08	-0.072	-0.305	0.61	-0.061	1.12	9.635	1.741	0.854	0.427	1.038	0.751	9.489	-1.419	-0.183	-1.221	-2.808	1510067879
-8.608	-1.796	-2.212	-0.549	0.671	0.061	3.188	-7.608	1.794	1.16	-1.282	-2.258	4.707	8.553	1.012	-1.465	0.061	1.404	-8.717	-1.052	-0.695	-0.549	0.488	0.183	1.457	8.5	1.859	0.488	0.732	0.854	1.945	9.116	-1.145	-0.061	-0.183	-2.747	1510067879
-8.735	-1.897	-2.787	-0.732	0.488	-0.366	3.017	-6.438	1.881	1.16	-1.282	-2.258	5.078	7.546	1.226	-1.404	-1.343	1.709	-8.717	-1.052	-0.695	-0.61	0.366	0.366	1.696	8.132	1.65	0.061	1.038	0.916	2.293	9.196	-0.572	-0.061	1.465	-2.563	1510067879
-8.638	-2.299	-2.756	-0.549	-0.305	-0.427	2.801	-6.097	1.933	0.793	-1.16	-2.319	5.078	7.546	1.226	-0.916	-0.916	1.892	-8.942	-1.261	-1.019	-0.793	0.244	0.427	2.432	8.593	1.416	-0.183	1.526	0.854	1.123	9.574	-0.089	-0.183	1.221	-2.502	1510067879
-8.82	-2.138	-2.456	-0.244	-0.305	-0.244	2.801	-6.097	1.933	0.488	-0.671	-2.319	5.285	7.571	1.41	-0.488	0.366	1.404	-8.619	-1.645	-1.538	-0.793	-0.122	0.427	2.701	8.873	1.418	-0.366	1.709	0.671	0.574	9.556	-0.234	-0.366	-0.122	-2.441	1510067879
-8.885	-1.805	-2.22	0.366	-0.488	-0.061	2.476	-7.174	1.598	0.183	-0.671	-1.953	5.345	7.543	1.48	-0.122	1.16	0.793	-8.619	-1.645	-1.538	-0.61	-0.427	0.549	2.25	8.71	1.543	-0.427	1.526	0.244	1.601	9.144	-0.339	-0.183	-0.244	-1.953	1510067879
-8.516	-1.425	-2.132	-0.061	-0.427	0.061	2.473	-6.913	1.609	-0.244	-0.732	-0.916	5.384	7.5	1.592	0	1.282	0.427	-8.494	-1.92	-1.456	-0.488	-0.183	0.488	1.578	8.729	1.475	-0.488	1.404	0.183	1.493	9.278	0.13	-0.488	0.244	-1.587	1510067879
-8.43	-0.658	-2.139	-0.061	0.122	0.244	2.608	-6.508	1.737	-0.244	-0.732	-0.916	5.465	7.904	1.864	0.061	1.099	0.305	-8.494	-1.92	-1.456	-0.488	-0.183	0.488	1.44	9.182	1.721	-0.671	0.854	0.122	0.949	9.018	-0.091	-0.732	-0.183	-1.587	1510067879
-9.228	-1.195	-3.448	-1.587	0.488	-0.366	2.797	-6.807	2.025	-0.916	-0.488	-0.793	5.46	8.295	2.086	0.061	1.16	0	-8.494	-1.92	-1.456	-0.488	-0.183	0.488	1.657	9.476	2.357	-0.61	-0.061	-0.061	1.04	8.839	-0.059	-0.793	-0.183	-1.16	1510067879
-10.986	-3.085	-4.029	-1.465	-1.282	-0.183	2.943	-7.453	2.073	-1.404	0.305	0.488	5.229	8.85	2.16	0.061	1.404	-0.305	-10.444	-0.714	-1.317	-0.305	2.075	0.977	1.885	10.311	3.007	-0.854	-0.488	-0.183	0.803	9.507	-0.819	-1.16	-0.427	-1.099	1510067879
-11.695	-4.831	-3.274	-1.221	-1.953	0.244	3.127	-9.129	1.797	-1.404	0.305	0.488	5.07	10.125	2.375	0.183	1.099	-0.61	-13.553	0.638	-0.823	-0.244	0.977	0.793	2.314	11.353	3.821	-0.854	-0.488	-0.183	2.84	10.708	-0.067	-1.709	-0.183	-0.183	1510067879
-10.58	-5.935	-2.102	0.305	-3.113	0.244	3.127	-9.129	1.797	-1.526	-0.732	0.977	4.74	11.142	2.417	0.488	0.732	-1.16	-13.553	0.638	-0.823	0	-2.075	0.61	2.298	11.366	4.717	0.244	-0.427	-1.526	4.874	11.652	2.287	-2.319	-0.244	2.38	1510067880
-10.216	-4.223	-1.116	0.488	-2.136	0.061	3.759	-12.029	1.58	-1.16	-1.648	1.465	4.576	10.518	2.487	0.488	0.488	-1.709	-11.392	0.388	0.494	-0.305	-1.404	0.549	-0.068	9.623	4.755	-0.305	1.099	-0.977	4.167	13.364	2.214	-2.747	0.366	4.639	1510067880
-10.8	-3.269	-1.346	-0.427	-0.916	0.366	4.998	-11.666	1.451	-0.244	-0.854	1.465	4.844	9.935	2.812	0.549	-0.427	-1.526	-10.158	0.42	1.247	0.244	-0.427	-0.305	-2.128	8.598	4.583	-0.732	0.916	-0.305	0.551	13.101	-0.25	-0.854	-0.549	3.967	1510067880
-9.421	-4.042	-1.262	-0.61	-0.732	-0.061	4.486	-10.267	1.359	-0.061	0.732	0.61	4.305	10.191	2.773	0.549	0.183	-0.671	-10.164	1.223	1.214	0.061	-0.244	-0.305	-1.726	9.221	4.503	0.244	-0.977	-0.549	-1.671	12.596	-0.388	0.366	0.366	4.517	1510067880
-8.397	-3.359	-0.769	-0.793	-1.099	-0.305	3.637	-9.912	0.701	0.671	1.465	-0.671	4.305	10.191	2.773	0	0.671	0.244	-9.906	0.908	0.791	-0.061	-0.366	-0.183	-0.054	9.691	4.206	0.244	-0.977	-0.549	-0.853	11.672	-0.211	0.61	-0.366	5.188	1510067880
-7.931	-2.895	-0.484	-0.854	-0.366	0.122	3.637	-9.912	0.701	0.671	1.465	-0.671	3.231	9.489	2.621	-0.427	-1.16	0.244	-8.885	0.953	0.453	0	-0.122	-0.244	0.812	8.967	4.087	0.183	-0.305	-0.305	-0.319	10.744	0.732	0.916	0.732	4.517	1510067880
-7.826	-3.271	-0.29	-0.305	-0.61	-0.061	2.729	-9.296	0.078	0.671	1.465	-0.671	3.231	9.489	2.621	-0.244	-2.075	-0.244	-8.885	0.953	0.453	0	0.061	-0.244	0.505	8.037	3.698	0.183	-0.305	-0.305	-0.892	9.147	1.154	1.587	2.014	3.662	1510067880
-7.618	-2.98	0.319	0.061	-0.122	-0.061	2.681	-8.105	-0.15	1.648	-2.014	-0.488	3.956	7.996	2.884	-0.122	-0.427	-0.366	-8.778	0.916	0.194	-0.122	-0.122	-0.305	0.568	7.673	3.552	0.061	-0.244	-0.183	-0.711	8.437	1.709	1.648	3.357	2.441	1510067880
-7.582	-2.442	0.372	0.366	1.16	0.122	3.24	-6.874	-0.329	1.038	-1.099	-0.305	3.71	7.751	2.688	-0.061	0.427	-0.305	-8.87	1.147	-0.122	-0.183	-0.122	-0.244	1.115	7.74	3.58	0.244	-0.061	-0.305	-2.516	7.739	-0.115	1.465	-0.183	1.953	1510067880
-8.437	-2.016	-0.401	-0.061	1.831	0.061	3.214	-6.886	-0.42	0.671	-0.488	-0.061	3.88	7.642	2.536	0	-0.061	-0.305	-8.87	1.147	-0.122	-0.488	-0.488	-0.305	1.325	7.943	3.607	0.427	0.366	-0.305	-1.901	7.376	0.538	3.052	-2.563	0.854	1510067880
-9.601	-2.168	-0.627	-0.488	0.183	0.061	3.151	-7.232	-0.428	0.366	-0.244	0.244	4.357	7.913	2.547	0.061	-0.488	-0.427	-8.836	1.158	-0.307	-0.549	0	-0.366	1.201	8.219	3.625	0.427	0.61	-0.244	1.657	8.309	1.53	1.404	-1.77	-0.549	1510067880
-10.122	-2.119	-0.56	0.183	-0.366	0.183	3.248	-7.863	-0.28	0.183	-0.183	0.549	4.552	8.055	2.433	0.183	0	-0.488	-9.338	1.34	-0.346	-0.671	-0.488	-0.427	1.261	8.305	3.821	0.671	0.305	-0.305	3.694	8.635	0.238	1.526	0	-0.793	1510067880
-9.214	-1.325	-0.818	-0.977	1.343	0.305	3.248	-7.863	-0.28	0.183	-0.183	0.549	4.552	8.055	2.433	0.427	0.122	-0.366	-9.306	1.336	-0.303	-1.038	-0.305	-0.61	1.293	8.492	3.857	0.671	0.305	-0.305	4.869	8.933	0.14	1.404	-0.549	-0.305	1510067880
-10.615	-2.82	-0.84	-1.465	-0.427	-0.122	3.376	-8.888	0.148	0.061	-0.183	0.671	5.107	8.414	2.65	0.916	0.305	-0.183	-8.915	0.989	-0.27	-1.221	0.183	-0.977	1.041	8.82	3.509	0.854	0.488	-0.183	6.132	8.865	0.346	-0.244	-1.099	-0.122	1510067880
-9.883	-3.317	-1.708	-1.282	1.831	-0.549	3.441	-9.302	0.548	0	0.061	0.732	5.216	8.976	2.694	1.16	0.977	-0.061	-10.562	0.754	-0.597	-1.221	0.122	-0.977	1.337	9.447	3.257	0.671	0.732	0	2.717	9.021	-1.392	-0.549	-0.549	-2.014	1510067880
-10.401	-5.773	-2.927	-0.671	-1.526	-1.709	3.265	-9.398	0.863	0.061	0.305	0.732	4.844	9.458	2.352	1.16	1.343	0.244	-10.63	0.635	-0.138	-1.709	-0.244	-0.793	1.625	9.985	2.896	0.916	0.61	-0.366	5.676	9.491	0.737	1.465	4.089	-2.808	1510067880
-8.865	-4.614	-2.17	0.061	-0.671	-1.526	2.938	-9.069	1.113	0.183	0	0.732	4.844	9.458	2.352	1.16	0.427	0.366	-11.171	-1.317	0.444	-2.197	-1.16	-1.099	0.471	10.156	1.664	0.183	1.343	-0.244	5.94	12.882	3.088	-3.052	2.014	-0.122	1510067880
-8.838	-4.471	-3.222	-1.343	0.061	-1.038	2.714	-8.545	0.986	0.061	-0.488	0.671	4.979	10.259	1.445	1.221	0.183	0.305	-10.966	-3.08	1.035	-1.099	-2.441	-1.038	-0.752	10.74	1.196	0.122	2.319	-0.366	1.748	10.627	0.231	-0.916	1.404	0.122	1510067880
-9.895	-5.118	-2.846	-0.793	0.366	-0.977	2.608	-8.53	0.953	-0.366	-0.732	0.366	4.602	11.055	0.44	0.61	0.549	0.305	-10.805	-3.062	1.425	-0.671	-1.16	-0.549	-1.715	11.52	1.621	0.549	2.747	-0.488	-1.448	9.74	-1.523	-0.305	-1.343	-0.61	1510067880
-8.942	-4.121	-3.119	-0.366	0.488	-1.587	2.789	-9.165	1.309	-1.099	-0.061	0.366	4.602	11.055	0.44	0	0.183	0.061	-10.893	-2.556	1.377	-0.488	-1.953	-0.305	-1.78	12.185	1.483	0.549	2.747	-0.488	0.15	10.701	-0.739	-0.427	0	-1.16	1510067880
-8.313	-4.378	-2.777	-0.244	1.343	-1.465	3.057	-9.865	1.817	-1.404	1.648	0.671	4.244	11.437	-0.941	-0.183	-0.671	-0.244	-10.113	-2.638	1.534	-0.61	-1.892	-0.305	-1.379	11.381	1.635	0.305	0.183	-1.099	0.569	10.935	-0.575	-0.183	0.916	-1.526	1510067880
-8.424	-4.486	-3.051	-0.061	0.793	-0.977	2.73	-9.418	1.747	-1.038	2.869	0.427	4.442	10.314	-0.717	0.488	-1.282	-0.305	-9.298	-2.64	1.83	-0.488	-1.465	-0.061	-1.57	10.037	1.626	0.305	0.183	-1.099	-0.022	10.267	-0.818	-0.183	-0.244	-1.709	1510067880
-8.149	-4.528	-3.231	0.244	0.366	-0.916	1.817	-8.259	1.36	-0.732	1.526	-0.183	4.442	10.314	-0.717	1.16	-0.244	-0.183	-8.715	-2.76	2.175	-0.183	-1.648	0.061	-2.022	9.329	1.351	-0.305	0.732	-1.221	0.755	9.877	-0.72	-0.122	-0.793	-1.526	1510067880
-8.08	-4.831	-2.932	0.916	0.488	-1.038	1.4	-7.565	1.251	-0.793	-0.61	-0.671	3.494	9.404	-0.407	1.282	0.854	-0.122	-8.155	-3.149	2.483	0.305	-1.526	0.061	-2.89	9.074	1.249	-0.366	0.366	-1.099	1.822	9.591	-0.556	-0.183	-0.305	-1.099	1510067880
-8.802	-5.124	-2.896	1.648	-0.183	-0.977	1.811	-7.472	1.182	-0.977	-0.671	-0.671	3.179	9.567	-0.348	1.099	0.61	-0.244	-8.089	-3.502	2.481	0.793	-1.038	0.061	-3.365	9.058	1.138	-0.305	-0.122	-1.038	1.672	9.667	-0.121	-0.549	-0.305	-0.854	1510067880
-9.032	-6.072	-2.609	1.587	-1.831	-0.793	2.101	-7.455	0.955	-1.099	0.427	-0.427	3.179	9.567	-0.348	0.61	-0.366	-0.427	-8.35	-3.454	2.653	1.465	-1.404	0.122	-3.11	9.579	1.176	-0.244	-1.038	-1.343	1.152	9.641	0.038	-0.305	-0.916	-0.854	1510067881
-7.964	-5.79	-1.425	2.441	-1.404	-0.183	1.896	-7.257	0.458	-1.465	0.732	-0.244	3.394	10.249	0.026	0.061	-1.404	-0.427	-8.318	-3.772	2.795	2.258	-1.282	0.366	-2.883	10.003	1.442	-0.366	-0.671	-1.221	1.615	9.433	-0.013	0.122	-1.038	-0.854	1510067881
-7.766	-3.67	-1.188	2.075	-1.526	-0.366	1.781	-7.576	0.127	-2.075	0.122	-0.183	3.64	10.564	0.315	-0.366	-1.587	-0.671	-8.546	-2.37	2.919	2.808	-0.854	0.488	-2.015	10.124	2.55	-0.305	-0.366	-1.282	3.053	9.272	0.264	0.793	-0.671	-0.244	1510067881
-8.44	-3.572	-1.12	0.244	-0.854	-0.427	1.822	-8.041	-0.263	-2.258	-0.244	-0.061	3.64	10.564	0.315	-0.732	-1.16	-1.038	-9.08	0.464	3.126	2.563	-1.221	0.793	-1.144	9.875	3.932	0	-0.671	-1.526	5.182	9.86	1.113	0.854	-1.343	1.587	1510067881
-9.588	-4.271	-0.123	0.671	-0.488	-0.183	2.202	-8.798	-0.418	-2.197	0	0.61	3.903	9.673	0.811	-0.671	-1.343	-1.16	-8.973	2.536	3.376	1.465	-0.732	0.977	-0.75	9.337	4.79	-0.122	-0.549	-1.221	3.688	10.46	1.238	0.244	-1.099	2.808	1510067881
-8.812	-4.053	0.047	0.183	1.221	-0.366	2.736	-9.929	-0.714	-1.526	0.671	1.343	4.512	9.286	1.568	0.183	-1.404	-1.038	-9.4	2.868	3.372	0.366	-0.854	0.549	-0.608	8.806	4.522	-0.488	-0.183	-0.793	1.684	10.605	0.1	-0.977	-0.366	1.77	1510067881
-7.955	-4.471	-0.238	-1.099	-0.61	-0.732	3.23	-10.762	-1.546	-0.366	1.099	1.526	4.512	9.286	1.568	1.038	0.366	-0.854	-9.502	2.19	3.116	-0.061	-1.16	0.244	-0.608	8.806	4.522	-0.488	-0.183	-0.793	2.394	10.643	0.083	-2.93	2.197	1.282	1510067881
-7.395	-4.962	0.534	-0.488	-0.061	-0.305	3.03	-10.665	-1.839	-0.366	1.099	1.526	4.189	8.595	2.388	1.404	2.014	-0.61	-9.299	1.707	2.67	-0.122	-1.16	-0.061	-0.608	8.806	4.522	-0.488	-0.183	-0.793	-0.891	8.698	-0.075	-1.221	0.549	0.122	1510067881
-7.209	-4.803	-0.569	-0.549	0.244	-1.16	3.03	-10.665	-1.839	0.122	0.488	0.732	3.461	7.71	2.044	1.221	2.197	-0.427	-9.046	2.055	2.415	-0.488	-1.831	-0.061	-0.201	6.936	3.397	-0.122	1.343	-1.099	-0.592	7.556	-0.556	1.16	-0.549	-0.916	1510067881
-6.706	-5.12	-0.998	-1.892	0	-2.441	2.801	-8.143	-0.657	0.061	-1.16	-0.488	3.461	7.71	2.044	0.854	0.305	-0.183	-8.983	1.708	2.327	-0.916	-2.625	-0.122	-0.06	5.962	3.082	0.122	1.892	-1.404	0.017	9.179	0.912	-0.183	1.16	-1.648	1510067881
-7.894	-7.364	-1.134	-1.282	-0.244	-2.991	2.964	-6.493	-0.401	0.122	-0.427	-0.366	3.333	5.851	1.404	0.732	-1.16	0.061	-8.664	0.914	2.206	-1.038	-3.723	-0.244	0.004	5.416	2.417	0.183	2.686	-1.465	-0.904	9.296	1.388	0.488	-0.061	-2.197	1510067881
-6.954	-7.137	-0.307	1.038	-1.404	-2.808	2.767	-5.574	-0.115	-0.061	-0.549	-0.122	3.21	5.466	1.254	0.793	-0.916	0.122	-8.576	-0.043	2.609	-0.977	-5.127	-0.061	-0.158	5.247	1.823	0.183	3.601	-1.587	1.631	11.248	1.33	0.854	-1.404	-1.709	1510067881
-5.952	-6.205	-0.573	0.916	0.427	-3.235	2.617	-4.984	-0.098	-0.061	-1.038	-0.305	3.21	5.466	1.254	0.671	-0.061	0	-7.474	-1.098	3.277	-0.671	-5.92	-0.61	-1.147	5.679	0.958	0.549	5.127	-1.526	7.178	11.935	3.486	-1.465	2.686	0.549	1510067881
-8.009	-6.428	-0.31	0.732	-2.136	-3.113	2.732	-4.643	-0.25	-0.061	-1.038	-0.305	2.781	5.55	0.876	0.305	-0.671	-0.244	-6.263	-0.646	3.823	0	-6.348	-0.793	-3.151	6.69	0.341	0.549	5.127	-1.526	0.621	10.16	1.572	-1.099	2.93	1.099	1510067881
-6.807	-6.927	-1.159	0.977	0.427	-3.601	3.199	-4.963	0.29	-0.183	-0.366	-0.183	3.615	7.699	0.76	-0.122	-1.465	-0.793	-5.707	-0.761	5.234	-0.122	-6.287	-0.427	-4.95	7.222	0.69	0.427	4.456	0.244	-0.455	8.513	-0.494	1.526	-3.418	0.366	1510067881
-7.96	-7.168	-0.641	-0.061	-1.282	-3.418	3.76	-5.699	0.792	-0.183	-0.366	-0.183	3.615	7.699	0.76	-0.671	-0.977	-0.977	-5.185	-1.193	6.056	-0.183	-6.47	-0.488	-5.649	8.789	1.008	0.427	4.456	0.244	3.083	10.104	0.84	0.061	-0.183	0.488	1510067881
-7.289	-7.275	-0.274	0.305	-0.549	-2.563	3.146	-6.886	0.136	0.61	1.77	0.122	4.301	10.45	0.52	-1.16	-1.038	-0.977	-4.607	-1.091	6.988	0.183	-5.859	-0.671	-5.748	10.143	0.53	1.587	1.465	0.305	3.814	10.497	1.225	-0.671	2.075	1.038	1510067881
-6.716	-7.008	-0.221	0	0.061	-2.38	3.17	-7.915	0.166	0.61	1.77	0.122	4.301	10.45	0.52	-1.16	-1.282	-0.916	-3.642	-0.524	7.718	0.305	-5.737	-0.61	-5.619	10.336	0.388	1.587	1.465	0.305	2.212	8.953	-0.073	-0.122	0	0.732	1510067881
-6.846	-7.382	-0.827	-0.671	-0.488	-2.38	3.22	-9.101	0.522	1.038	0.671	0.366	4.057	11.632	0.304	-1.587	-2.502	-0.244	-1.855	-0.721	8.445	0.305	-4.944	-0.488	-5.35	10.424	0.694	1.709	1.16	0.061	3.527	9.345	0.402	-0.244	0.061	0.854	1510067881
-6.243	-7.961	-0.116	-0.793	0	-2.319	2.836	-9.793	-0.416	1.831	-1.465	-0.122	3.801	11.295	0.05	-1.587	-4.944	0.732	-1.346	-0.727	8.97	0.488	-4.211	-0.549	-5.218	9.917	0.225	0.793	0.549	0.061	3.953	9.268	0.595	-0.244	1.221	1.282	1510067881
-5.587	-8.496	-0.129	-0.671	0.488	-2.502	3.6	-10.068	-0.193	2.136	-2.197	-0.427	3.707	10.71	0.205	-1.404	-4.395	1.404	-1.501	-0.122	9.455	0.122	-4.089	-0.488	-4.689	9.875	-0.126	0.916	0.183	0.183	3.304	9.408	0.274	-0.61	1.16	0.732	1510067881
-5.87	-8.623	-0.349	-0.977	0.122	-2.136	3.7	-10.704	0.026	2.136	-2.197	-0.427	3.707	10.71	0.205	-0.549	-3.113	1.404	-1.08	-0.23	9.482	0.122	-4.089	-0.427	-4.185	10.258	-0.322	0.916	0.183	0.183	2.708	9.812	1.26	-0.366	-0.061	0.671	1510067881
-5.298	-8.859	-0.561	-1.282	-0.122	-1.892	3.7	-10.704	0.026	2.136	-2.197	-0.427	3.341	10.957	0.104	-0.427	-1.526	1.16	0.135	-0.303	9.877	-0.061	-3.723	-0.488	-5.194	9.771	-0.866	0.122	0.916	0.183	3.414	9.377	0.806	-0.427	0.793	0.549	1510067881
-4.506	-9.344	-0.255	-0.977	-0.549	-2.136	3.249	-10.667	0.047	1.831	-1.953	-1.953	3.626	10.94	0.06	-0.366	-1.587	0.916	0.701	-0.591	10.164	0.061	-3.235	-0.305	-4.856	9.855	-1.254	0.183	0	0.427	3.736	9.22	0.301	-0.305	0.977	0.244	1510067881
-4.606	-9.003	-0.982	-1.16	-0.793	-1.77	2.521	-10.41	0.37	1.343	-1.038	-1.831	3.626	10.94	0.06	-0.244	-1.221	0.854	0.94	-0.38	10.341	-0.061	-3.357	-0.305	-4.689	10.609	-1.345	0.183	0	0.427	3.522	9.874	1.278	0.061	0.977	0.183	1510067881
-3.993	-9.14	-0.8	-0.549	-0.61	-1.282	2.235	-10.513	0.278	0.427	-3.174	-0.732	3.335	11.943	-0.817	-0.244	-1.953	0.671	1.902	-0.287	10.787	-0.183	-2.686	-0.305	-5.532	10.779	-1.203	0.366	0.732	0.61	3.311	9.784	1.663	-0.488	0.793	0.183	1510067882
-3.774	-9.493	-1.047	-0.366	-0.549	-0.977	2.773	-11.612	-0.34	0.427	-3.174	-0.732	4.539	11.927	-0.878	-0.183	-3.052	0.549	2.555	-0.615	10.981	-0.061	-2.075	-0.488	-5.036	11.336	-1.361	0.305	0.61	0.671	3.17	9.02	1.292	-0.183	0.488	0.122	1510067882
-3.639	-9.543	-1.123	-0.305	-0.244	-0.732	3.037	-11.411	-0.687	0.549	-3.906	-0.793	4.539	11.927	-0.878	0.183	-1.831	0.366	2.864	-0.53	11.068	0	-1.465	-0.366	-5.085	11.274	-1.396	0.305	0.61	0.671	2.927	9.231	1.28	-0.427	0.122	0.061	1510067882
-3.429	-9.947	-0.888	-0.061	0	-0.244	3.279	-11.227	-0.897	-0.427	-2.197	-0.854	5.548	11.744	-0.736	0.488	-2.38	0.916	3.127	-0.207	11.12	-0.244	-1.099	-0.305	-4.783	11.158	-1.349	0.427	0.244	0.732	3.173	9.482	1.413	0.183	-0.793	0	1510067882
-3.525	-9.448	-1.377	0.061	-0.122	0.122	3.449	-11.361	-0.872	-1.038	-2.319	-0.549	5.465	11.678	-0.593	0.732	-2.869	1.221	3.395	-0.018	11.22	-0.488	-0.549	-0.366	-4.585	11.097	-1.548	0.366	-0.061	0.977	3.243	9.496	1.433	-0.427	-0.488	0.183	1510067882
-3.514	-9.81	-1.095	-0.122	-0.183	0.244	3.613	-11.171	-1.06	-1.038	-2.319	-0.549	5.465	11.678	-0.593	1.038	-2.93	1.16	3.432	-0.425	10.787	-0.671	-0.122	-0.427	-4.18	11.175	-1.381	0.366	-0.061	0.977	3.676	9.172	1.29	-0.366	-0.671	0.183	1510067882
-3.096	-9.53	-1.019	0.671	0.183	0.244	3.673	-10.481	-0.007	-0.366	-1.465	0.122	5.182	10.982	-0.994	0.977	-3.174	1.16	3.302	-0.691	10.386	-0.61	0.427	-0.366	-3.65	10.786	-1.542	0.427	-0.305	1.16	3.87	9.536	1.351	-0.732	-0.122	0.61	1510067882
-3.606	-9.869	-1.202	0.366	-0.061	0.549	3.673	-10.481	-0.007	-0.427	0.366	0.793	5.132	10.771	-0.446	0	-2.869	0.793	2.896	-1.183	10.111	-0.427	0.732	-0.305	-3.224	10.958	-1.09	0.122	-0.183	0.671	2.833	9.375	1.625	-0.61	-0.488	0.366	1510067882
-3.433	-9.607	-0.64	0.854	-0.244	0.488	3.616	-8.914	-0.486	0.183	0.122	0.916	5.132	10.771	-0.446	-0.488	-0.61	0.61	2.862	-1.095	9.572	-0.122	0.793	-0.244	-3.816	10.186	-1.473	0.122	-0.183	0.671	3.381	9.42	1.25	-0.549	-0.977	0.183	1510067882
-3.576	-9.514	-0.865	0.671	-0.183	0.366	2.956	-8.832	-0.356	0	1.221	1.099	3.149	10.139	-0.315	-0.671	1.892	0.183	2.048	-1.335	9.774	0.061	0.61	-0.183	-4.104	9.086	-1.904	0.61	-0.61	-0.305	3.508	9.367	1.253	-0.366	-0.244	0.244	1510067882
-3.224	-9.598	-0.519	0.671	0	0.244	2.956	-8.832	-0.356	0.671	0.366	0.61	2.835	11.201	0.802	-1.282	2.686	0	2.012	-0.926	9.458	0.122	0.61	-0.183	-4.488	9.595	-1.798	0.366	-0.427	-0.793	3.106	9.281	1.247	0.061	-0.671	-0.366	1510067882
-3.936	-9.421	-0.327	0.732	-0.366	0.305	1.266	-9.826	1.042	1.465	2.258	1.16	2.835	11.201	0.802	-0.732	-0.671	0.305	1.925	-0.817	9.891	0.183	0.671	-0.183	-4.655	9.423	-1.461	0.366	-0.427	-0.793	3.268	9.853	1.824	-0.122	-0.305	-0.427	1510067882
-3.945	-9.331	-0.269	0.732	-0.122	0.366	0.685	-9.75	1.102	-0.671	-1.953	-1.343	2.921	11.313	-1.006	0.366	-0.488	0.061	2.007	-0.823	10.192	0.427	0.488	-0.122	-4.779	10.129	-1.681	-0.916	-1.648	-2.075	3.547	9.283	1.433	0	-0.671	-0.305	1510067882
-3.639	-9.519	-0.016	0.549	-0.061	0.061	0.22	-10.787	0.002	-1.282	-4.15	-0.488	3.359	11.816	-1.442	1.16	0.122	0.61	2.019	-0.785	10.634	0.488	0.732	0	-4.803	10.798	-1.769	-0.854	-1.526	-2.38	3.14	9	1.102	0.671	-0.488	-0.854	1510067882
-4.261	-10.421	-0.074	0.916	0	0.427	1.284	-11.183	-1.226	-1.282	-4.15	-0.488	3.359	11.816	-1.442	2.075	-2.808	-0.61	2.031	-0.581	11.061	0.244	0.977	0.183	-5.315	11.453	-1.749	-0.854	-1.526	-2.38	2.829	9.25	1.609	0.427	-0.732	-1.221	1510067882
-4.669	-10.375	-0.012	1.282	-0.305	0.916	2.982	-12.094	-1.895	-1.221	-2.93	0.244	5.042	12.347	-4.187	2.319	-1.16	-1.282	2.567	-0.616	11.59	0.183	1.648	0.061	-5.571	11.758	-1.542	-0.122	-2.441	-1.953	2.933	9.499	1.369	1.221	-0.977	-1.099	1510067882
-4.619	-9.399	0.335	1.16	0.183	1.099	2.982	-12.094	-1.895	-1.404	-0.793	-0.061	5.042	12.347	-4.187	1.343	-0.977	-1.465	2.731	-0.873	11.787	0.244	2.441	-0.122	-5.973	12.077	-1.342	-0.122	-2.441	-1.953	3.563	10.021	1.335	0.916	-1.038	-1.038	1510067882
-4.81	-8.437	0.445	0.488	0.732	1.648	4.493	-11.789	-3.586	-1.587	-2.808	0.366	5.325	12.17	-4.022	1.099	-2.441	-1.709	2.299	-0.87	11.261	0.488	3.296	0	-6.608	11.819	-0.679	0.183	-2.014	-1.77	2.84	9.842	0.964	0.488	-1.343	-1.343	1510067882
-5.01	-8.107	0.152	0.061	0.671	2.319	4.26	-11.865	-2.815	-1.16	-2.197	0.671	7.025	12.068	-3.055	0.61	-4.517	-1.465	1.826	-0.072	10.868	0.305	3.906	0.305	-6.708	11.521	-0.384	0.732	-3.052	-0.916	2.833	8.943	0.077	1.282	-1.77	-1.587	1510067882
-4.827	-8.838	0.518	0.305	1.16	2.869	4.241	-11.611	-2.419	-1.16	-2.197	0.671	6.901	11.16	-2.635	0.427	-2.319	-1.465	1.633	0.243	10.228	-0.061	4.761	0.305	-6.589	11.038	-0.163	-0.366	-5.31	0.061	2.719	8.9	0.005	0.854	-1.465	-1.709	1510067882
-5.621	-8.628	0.863	0.61	1.648	3.113	4.241	-11.611	-2.419	-1.16	-2.197	0.671	6.901	11.16	-2.635	0.732	-0.488	-2.014	1.17	-0.084	9.469	0	5.676	0.183	-5.864	9.612	0.207	-0.366	-5.31	0.061	2.427	9.024	0.599	0.793	-1.709	-1.77	1510067882
-5.865	-7.309	0.516	0.366	1.648	3.296	5.093	-9.544	-2.159	-0.61	-3.174	0.549	8.5	9.128	-3.033	1.404	0.427	-1.953	-0.236	-0.016	8.867	-0.061	6.287	0.122	-5.14	8.654	0.508	-1.343	-5.188	0.854	2.622	10.253	0.145	0.61	-2.747	-1.16	1510067882
-5.904	-6.856	0.284	-0.427	1.587	3.296	7.443	-8.324	-2.481	-0.61	-3.174	0.549	6.876	8.241	-3.693	1.282	2.747	-0.732	-1.756	0.096	8.05	-0.122	6.47	0.244	-4.633	8.123	0.837	-1.404	-3.906	1.953	2.338	9.751	0.146	0.549	-1.709	-1.221	1510067882
-6.692	-6.874	0.409	-0.183	1.587	3.479	5.128	-7.333	-2.439	-1.099	1.77	-0.305	6.876	8.241	-3.693	1.099	2.136	0.183	-2.472	0.069	6.979	-0.183	6.714	0.366	-3.756	7.571	1.367	-1.404	-3.906	1.953	2.432	9.695	0.061	0.732	0.244	-1.038	1510067882
-6.924	-6.511	0.144	0	1.587	3.357	5.128	-7.333	-2.439	-1.099	1.77	-0.305	6.752	7.352	-3.347	0.488	1.77	0.854	-3.329	0.329	6.31	-0.305	6.958	0.427	-3.663	6.669	1.48	-1.648	-2.38	2.563	2.236	9.996	-0.102	0.671	0.671	-1.404	1510067882
-7.126	-6.342	-0.25	-0.305	1.282	3.357	4.462	-6.881	-2.414	-1.77	3.235	-0.61	4.491	6.869	-2.839	0.305	6.775	1.282	-4.607	0.354	5.392	-0.732	6.958	0.305	-3.908	5.785	1.796	-0.427	-1.892	2.991	1.416	9.963	0.469	0.061	1.831	-1.221	1510067883
-7.696	-6.429	-0.581	-0.916	2.014	3.357	-23.761	-12.773	-5.651	-1.526	1.099	-2.808	4.491	6.869	-2.839	-1.221	4.822	3.357	-5.296	0.138	4.863	-0.793	6.714	0.183	-3.835	5.559	1.855	-0.427	-1.892	2.991	1.194	9.851	0.482	0.122	0.793	-1.77	1510067883
-7.348	-5.857	-0.518	-0.671	1.648	3.296	3.542	-5.832	-2.273	0.366	0.061	-4.333	4.38	6.167	-2.571	0	-1.282	4.272	-5.977	0.014	4.163	-0.854	6.775	0.183	-2.355	6.12	1.955	0.122	-3.296	3.906	1.418	9.988	0.419	0.122	0.916	-1.038	1510067883
-6.83	-5.017	-1.11	-1.77	3.845	2.563	3.441	-5.705	-1.989	0.366	0.061	-4.333	5.199	6.188	-2.101	0.488	-1.16	4.517	-6.588	0.238	3.362	-1.16	6.348	0	-0.22	6.51	2.45	0.61	-2.014	3.906	1.445	9.795	0.284	-0.305	1.038	-1.099	1510067883
-8.492	-5.465	-1.733	-2.441	-0.061	2.014	3.216	-5.527	-2.436	0.793	-0.488	-3.662	5.199	6.188	-2.101	0.854	-0.854	4.639	-7.299	0.737	2.92	-1.526	6.104	0.183	0.318	6.728	2.718	0.61	-2.014	3.906	0.634	9.604	0.694	-0.366	1.038	-1.099	1510067883
-8.312	-5.236	-1.617	-1.953	-1.16	1.831	3.804	-5.852	-2.757	0.305	-1.831	-3.784	4.857	5.77	-2.421	2.014	-1.953	4.15	-8.326	0.226	2.237	-1.709	5.737	0.244	0.42	7.025	2.748	0.732	-0.305	3.723	1.571	9.979	0.556	-0.061	1.038	-0.061	1510067883
-8.217	-4.654	-2.103	-3.235	-0.793	1.648	3.999	-6.174	-2.589	1.465	-0.366	-3.967	6.343	5.837	-3.26	2.136	-0.427	3.967	-8.929	0.207	1.507	-1.831	4.456	0.122	0.866	7.416	2.661	1.099	-0.122	3.418	1.37	9.916	0.269	-0.732	0.732	0.061	1510067883
-8.341	-5.059	-1.896	-2.991	-2.075	1.831	3.999	-6.174	-2.589	1.465	-0.366	-3.967	6.343	5.837	-3.26	1.648	1.404	3.479	-8.88	0.62	1.062	-1.953	4.395	0.183	0.866	7.416	2.661	1.099	-0.122	3.418	0.877	9.539	0.953	-0.488	1.892	0.122	1510067883
-7.862	-4.431	-1.538	-3.052	-1.892	1.099	4.475	-6.163	-2.879	1.282	-1.282	-4.028	6.912	5.48	-3.102	1.709	2.625	2.808	-9.615	0.891	0.571	-2.197	3.357	0	2.823	7.448	2.574	1.282	1.282	2.747	1.273	9.526	0.898	-0.244	3.174	0.305	1510067883
-7.644	-4.333	-1.732	-3.296	-2.197	0.549	4.555	-6.078	-2.881	2.625	-0.488	-3.845	6.358	4.81	-3.616	1.953	3.479	2.319	-10.063	1.28	-0.049	-2.747	2.441	0	3.582	7.953	2.452	1.221	2.319	2.38	-0.251	9.979	0.327	-1.343	4.883	0.061	1510067883
-6.821	-4.487	-1.876	-3.235	-0.122	0.366	4.097	-5.924	-3.103	2.625	-1.343	-3.235	6.358	4.81	-3.616	2.136	1.709	1.77	-10.365	1.465	-0.748	-3.235	1.587	-0.122	4.347	8.498	2.12	1.221	2.319	2.38	-1.029	9.277	0.967	-0.854	5.005	-0.366	1510067883
-7.197	-3.711	-2.541	-3.967	0.427	-0.732	4.144	-5.962	-3.191	3.357	-1.404	-2.686	6.138	4.503	-3.38	2.502	2.808	0.732	-10.75	2.035	-1.044	-4.15	-0.183	-0.305	4.655	8.114	1.851	0.732	3.967	0.916	-1.678	8.865	0.025	-0.244	5.371	-0.488	1510067883
-7.85	-3.384	-2.261	-3.418	2.625	-0.977	3.72	-6.227	-3.082	3.845	-2.93	-2.075	6.754	3.626	-4.106	3.296	1.709	-0.244	-11.276	2.086	-1.278	-5.066	-0.732	-0.061	4.555	8.11	1.456	0.793	5.127	0.488	-3.811	9.147	-0.465	0.061	4.7	-0.244	1510067883
-9.89	-3.486	-5.626	-4.944	2.38	-2.991	4.131	-6.705	-3.895	4.517	-3.052	-1.648	6.754	3.626	-4.106	4.272	0.366	-1.221	-11.381	1.373	-1.684	-5.981	-2.075	-0.305	3.967	8.674	0.839	0.793	5.127	0.488	-5.693	8.93	-2.3	2.197	0.305	0.366	1510067883
-9.798	-4.017	-4.609	-3.967	-5.493	-3.174	4.427	-6.782	-4.4	5.005	-3.845	-0.793	6.757	3.266	-4.928	5.432	-0.793	-1.526	-10.818	-0.913	-2.195	-6.653	-2.441	-0.793	2.686	9.062	-0.489	0.916	5.798	0.244	-1.187	13.333	1.686	-0.488	-0.122	-1.77	1510067883
-8.149	-2.522	-3.168	-5.371	0.061	-2.38	5.698	-6.059	-4.248	5.005	-3.845	-0.793	7.77	3.979	-6.596	5.493	0.854	-2.197	-10.554	-2.929	-1.378	-5.31	-2.808	-0.916	1.628	9.942	-1.325	0.549	6.348	0.427	3.375	9.845	2.511	-0.305	7.568	-0.061	1510067883
-10.063	-3.454	-4.404	-4.211	-1.587	-1.709	7.407	-5.318	-3.795	4.822	-4.211	-0.427	7.77	3.979	-6.596	5.188	2.258	-2.686	-9.945	-2.455	-0.827	-4.822	-2.075	-0.122	1.048	10.634	-0.821	0.549	6.348	0.427	-0.164	9.884	-1.559	0.732	2.869	-0.427	1510067883
-9.406	-2.346	-4.466	-4.333	-1.953	-1.831	8.549	-5.387	-3.571	5.127	-3.296	-0.732	7.669	4.168	-7.088	4.822	2.319	-2.991	-10.171	-2.673	-0.985	-5.371	-2.38	-0.061	0.897	11.41	-0.378	2.136	5.798	0.061	1.824	10.568	-0.322	-0.183	1.953	-0.305	1510067883
-8.809	-1.806	-4.134	-5.188	-1.587	-1.892	8.13	-5.595	-3.79	5.127	-3.296	-0.732	7.711	4.985	-7.324	4.578	2.441	-3.418	-10.171	-2.673	-0.985	-5.371	-2.38	-0.061	1.501	11.657	-0.242	1.953	5.737	0.122	3.399	10.359	-0.382	-0.427	3.723	0.488	1510067883
-9.205	-2.719	-4.346	-4.883	-1.465	-1.709	7.504	-5.393	-4.039	5.005	-3.54	-1.404	7.711	4.985	-7.324	4.395	1.038	-3.723	-10.171	-2.673	-0.985	-5.371	-2.38	-0.061	0.807	11.263	-0.452	1.953	5.737	0.122	1.086	9.865	-1.427	-0.488	3.54	0.183	1510067883
-9.226	-3.073	-4.838	-4.15	-2.075	-1.343	6.839	-5.052	-4.237	5.005	-3.54	-1.404	9.154	5.448	-7.205	4.272	1.892	-3.784	-8.12	-3.281	-0.014	-5.859	0.366	1.16	-0.041	10.978	-0.675	0.732	6.287	1.892	1.333	9.771	-0.904	-0.549	4.089	-0.305	1510067883
-8.742	-2.802	-5.105	-4.272	-2.441	-1.282	6.251	-4.843	-4.364	4.211	-4.272	-2.563	9.527	5.583	-6.809	4.272	2.869	-3.418	-9.088	-3.74	-0.115	-5.493	0.183	1.282	0.547	11.086	-0.924	0.427	5.737	2.258	1.577	9.96	-0.724	-0.61	4.395	0	1510067883
-8.156	-2.656	-5.407	-4.395	-2.258	-1.343	6.095	-4.573	-4.387	4.089	-4.15	-2.625	9.527	5.583	-6.809	4.089	3.113	-2.93	-9.305	-3.557	-0.246	-5.249	0.183	1.465	1.296	11.219	-0.872	0.427	5.737	2.258	0.828	10.091	-0.729	-0.732	3.357	0.244	1510067883
-8.044	-2.233	-5.94	-4.395	-1.892	-1.343	6.358	-4.36	-4.093	4.089	-4.15	-2.625	9.313	5.505	-6.888	3.967	4.15	-2.686	-9.405	-3.226	-0.457	-5.371	0.122	1.648	1.296	11.219	-0.872	0.183	5.676	2.258	0.073	10.04	-1.035	-1.16	2.747	0.122	1510067883
-7.87	-1.885	-6.413	-4.578	-1.892	-1.465	7.053	-4.319	-3.74	3.784	-4.028	-2.93	8.065	4.612	-6.496	4.028	4.211	-2.38	-9.387	-2.877	-0.618	-5.554	0.061	1.526	1.39	9.924	-0.941	-0.366	5.676	2.258	0.837	9.924	-1.599	-1.16	3.723	0.305	1510067883
-7.797	-2.212	-6.493	-4.822	-2.93	-1.526	7.32	-4.183	-3.529	3.784	-4.028	-2.93	8.065	4.612	-6.496	4.15	4.089	-2.014	-9.357	-2.553	-0.843	-5.737	-0.122	1.465	1.211	9.461	-1.044	-0.366	5.676	2.258	0.79	9.798	-1.717	-1.648	5.005	0.244	1510067884
-7.418	-2.523	-5.889	-4.883	-3.784	-1.16	8.045	-4.291	-3.561	3.54	-3.662	-3.052	7.69	4.017	-6.19	4.15	4.272	-1.953	-9.112	-2.692	-0.921	-5.737	0.061	1.587	1.036	9.33	-0.951	0	4.822	2.319	0.134	9.703	-1.516	-1.648	4.883	0.122	1510067884
-7.783	-2.607	-5.204	-6.042	-3.54	-0.916	8.396	-4.364	-3.764	4.028	-2.563	-2.991	7.065	3.469	-5.286	3.784	4.211	-1.831	-9.281	-2.769	-0.931	-5.005	0	1.465	0.908	9.036	-0.282	0.061	4.395	2.136	1.18	9.381	-0.61	-1.892	4.578	0.61	1510067884
-8.643	-1.921	-4.302	-7.751	-3.723	-0.854	7.941	-4.402	-3.906	3.784	-3.113	-2.991	7.065	3.469	-5.286	3.723	3.723	-1.648	-9.57	-1.698	-0.163	-4.456	1.343	0.977	1.081	8.445	1.506	0.061	4.395	2.136	4.131	9.368	0.187	-2.686	4.944	1.587	1510067884
-11.332	-3.414	-3.529	-6.592	-4.456	-1.526	8.247	-4.78	-4.918	3.784	-3.113	-2.991	7.029	4.03	-5.595	3.601	3.113	-1.16	-10.877	0.924	-0.498	-4.333	-0.549	0.916	1.459	9.214	3.198	2.075	4.761	1.404	5.169	10.409	0.499	-2.747	6.958	2.808	1510067884
-11.07	-4.475	-3.141	-5.554	-5.493	-1.892	8.027	-5.27	-5.541	4.333	-1.831	-2.625	7.389	4.817	-5.262	3.357	3.296	-0.977	-10.542	0.724	-0.218	-5.981	1.099	0.671	1.58	9.935	3.547	2.075	4.761	1.404	3.564	13.229	-0.005	-2.258	6.592	3.357	1510067884
-9.455	-4.661	-2.873	-5.554	-4.089	-1.221	7.64	-5.631	-5.601	4.456	-1.221	-2.441	7.778	6.218	-4.886	3.357	3.174	-1.099	-11.472	-0.068	-0.351	-5.371	0.244	0.122	1.513	10.911	3.682	2.014	5.31	1.526	2.169	11.407	-2.007	-0.61	5.188	2.869	1510067884
-9.295	-4.479	-2.407	-5.127	-2.075	-0.488	7.372	-5.243	-5.876	4.272	-2.258	-2.686	8.357	7.587	-4.199	3.54	2.869	-1.16	-11.714	0.159	-0.483	-5.127	-0.366	0.427	1.511	11.164	3.82	1.526	4.7	1.16	1.713	9.124	-3.508	0.671	6.165	1.587	1510067884
-9.582	-4.016	-2.469	-3.906	-2.686	0	7.293	-4.786	-5.735	3.906	-2.258	-2.563	8.75	8.175	-3.356	3.479	2.625	-1.282	-10.71	0.196	-0.397	-5.127	-0.244	0.244	1.236	10.476	3.665	1.526	4.7	1.16	2.548	10.198	-4.774	3.906	9.583	2.502	1510067884
-9.15	-3.089	-2.201	-3.601	-4.089	0.427	7.141	-4.282	-5.113	3.54	-1.892	-2.136	8.75	8.175	-3.356	3.662	2.136	-1.587	-9.873	-0.1	-0.473	-5.127	-0.122	0.183	0.567	9.231	3.086	1.16	4.211	1.038	1.122	11.361	-3.627	3.418	11.23	3.479	1510067884
-8.414	-2.59	-1.946	-4.395	-3.357	0	6.821	-3.663	-5.016	3.174	-2.014	-2.136	8.721	7.383	-2.676	3.662	2.441	-1.221	-9.128	-0.429	-0.473	-4.822	0	0.122	0.567	8.305	2.556	0.977	3.052	1.16	0.421	11.85	-2.665	4.15	9.705	3.784	1510067884
-8.051	-2.774	-2.09	-4.456	-3.601	0.061	6.554	-2.966	-5.035	2.93	-1.953	-2.136	7.69	5.583	-2.475	3.54	2.136	-0.793	-8.851	-0.671	-0.66	-4.395	0.183	0	1.152	7.9	2.37	0.977	3.052	1.16	-0.918	11.621	-1.621	5.005	9.155	4.028	1510067884
-7.009	-3.364	-1.695	-4.456	-2.136	0.061	6.554	-2.966	-5.035	2.93	-1.953	-2.136	7.69	5.583	-2.475	3.174	1.953	-0.549	-8.912	-0.597	-0.997	-3.967	0.183	-0.061	1.699	8.111	2.269	0.977	3.052	0.977	-2.059	11.078	-0.041	4.456	7.385	3.54	1510067884
-6.795	-3.687	-0.879	-4.272	-0.793	-0.244	6.671	-2.225	-3.974	2.869	-1.526	-1.892	7.328	5.146	-2.494	2.869	1.709	-0.488	-9.083	-0.409	-1.293	-3.784	-0.061	0.061	2.105	8.345	2.229	0.916	3.052	0.61	-2.646	10.421	0.681	3.052	6.226	3.052	1510067884
-7.336	-2.956	-0.144	-3.418	0.061	-0.549	7.104	-2.128	-3.792	2.869	-1.282	-1.404	7.674	4.906	-2.35	2.686	1.526	-0.671	-9.081	-0.48	-1.577	-3.662	0	0.183	2.135	8.485	2.415	0.854	2.869	0.244	-3.426	9.144	1.085	2.869	3.723	2.319	1510067884
-8.422	-2.079	-0.042	-2.808	0.488	-0.305	7.271	-2.156	-3.534	2.869	-1.282	-1.404	7.674	4.906	-2.35	2.563	1.221	-0.732	-8.905	-0.859	-1.604	-3.296	-0.244	0.061	2.095	8.357	2.655	0.793	2.625	0	-2.848	8.472	1.291	2.869	1.16	0.854	1510067884
-9.634	-1.625	-1.001	-1.831	0.854	0.366	7.636	-2.214	-3.388	2.869	-0.977	-1.16	8.275	4.773	-2.434	2.563	0.793	-0.916	-8.673	-0.774	-1.408	-2.686	-0.366	-0.122	2	7.943	2.909	0.854	2.319	-0.122	-0.591	7.358	-0.128	2.686	-1.953	-0.366	1510067884
-10.664	-0.731	-0.492	-1.343	-0.854	0.793	8.283	-2.164	-3.594	2.991	-0.671	-0.61	9.182	4.193	-2.278	2.625	0.793	-0.854	-8.625	-0.502	-1.071	-2.686	-0.122	-0.427	1.738	7.588	3.064	0.977	2.014	0.122	5.267	8.425	-1.504	2.441	0.061	-0.793	1510067884
-10.958	-1.873	-1.975	-3.601	-0.427	0.61	8.283	-2.164	-3.594	2.991	-0.671	-0.61	9.182	4.193	-2.278	2.93	0.61	-0.61	-8.348	-0.39	-1.117	-2.686	0.244	-1.16	1.669	7.97	2.937	1.221	1.648	0.488	11.085	9.257	-1.607	0.977	4.15	1.343	1510067884
-11.074	-4.063	-1.736	-2.502	1.526	-0.244	9.105	-2.897	-3.935	2.93	-0.305	-0.183	9.708	4.027	-2.643	3.113	0.671	-0.183	-10.661	-0.481	-1.164	-2.808	3.723	-1.038	1.669	7.97	2.937	1.465	1.648	1.16	2.138	9.243	-1.342	-0.305	1.099	-0.366	1510067884
-12.385	-6.734	-3.213	-0.977	-2.869	-1.404	10.222	-5.518	-3.609	2.563	-0.366	-0.183	10.149	5.357	-3.801	2.869	0.732	-0.488	-12.999	-0.802	-1.632	-2.747	-0.061	-0.916	4.518	12.827	1.485	1.404	1.831	1.831	2.408	10.914	1.031	-1.221	3.967	-4.028	1510067884
-8.431	-5.485	-1.318	-1.587	0.305	-0.427	9.44	-5.239	-3.726	2.563	-0.366	-0.183	10.149	5.357	-3.801	2.808	-0.305	-1.221	-12.395	-3.378	-0.517	-3.479	-1.526	-1.16	3.642	12.95	0.761	1.282	1.282	0.732	4.563	14.772	2.823	-4.639	1.404	0	1510067884
-9.457	-4.023	-2.86	-2.197	1.404	0.305	8.742	-5.083	-3.25	2.197	-0.122	-0.671	10.965	5.941	-4.834	2.502	0.122	-1.282	-11.533	-4.282	0.602	-1.16	-1.465	-0.671	1.013	12.597	0.7	1.038	2.686	-0.244	-1.378	9.944	0.007	0.549	0.305	-1.343	1510067884
-9.621	-2.918	-3.102	-2.197	1.831	-0.244	7.943	-5.099	-2.211	2.197	-0.122	-0.671	10.678	5.897	-5.646	1.709	1.709	-1.221	-10.533	-3.006	-0.011	-1.587	0	0.427	-0.328	11.526	1.36	0.427	4.395	0.549	-2.196	10.38	-1.68	0.061	-1.892	-2.197	1510067884
-8.58	-2.682	-2.507	-1.77	0.854	-0.61	7.695	-4.977	-1.497	2.136	-0.977	-1.16	10.678	5.897	-5.646	1.404	2.075	-0.977	-10.069	-2.115	-0.38	-1.831	-0.305	0.305	0.944	10.916	1.282	0.549	4.028	1.404	0.382	10.746	-0.973	-0.183	0.183	-3.052	1510067884
-7.361	-1.951	-2.113	-2.014	2.38	-0.793	7.722	-4.362	-1.768	2.075	-1.404	-1.282	9.857	5.948	-5.039	1.465	1.526	-0.549	-9.071	-1.617	-0.486	-2.136	-0.305	0.366	2.476	9.527	1.154	0.732	2.136	1.038	0.744	10.097	-0.968	-0.305	1.892	-3.296	1510067885
-8.313	-2.032	-3.065	-1.831	1.892	-0.671	7.765	-3.537	-1.821	2.319	-1.465	-1.648	7.913	3.831	-3.884	1.648	0.916	-0.488	-8.277	-1.745	-0.44	-2.197	-0.488	0.671	2.294	8.044	1.05	0.61	1.526	0.244	0.591	9.134	-1.251	0.366	0.549	-3.235	1510067885
-8.416	-2.178	-3.287	-1.465	-0.183	-0.549	7.174	-2.924	-1.279	2.136	0.732	-1.77	7.913	3.831	-3.884	1.77	1.465	-0.732	-7.791	-2.005	-0.571	-2.38	-0.061	0.732	1.644	7.412	0.73	-0.061	2.686	0.488	1.8	9.495	-0.031	-0.061	1.282	-3.174	1510067885
-7.764	-2.03	-3.376	-1.648	0.61	-0.61	7.636	-2.809	-0.95	2.136	2.136	-1.587	7.733	3.352	-3.104	1.587	1.892	-0.793	-7.825	-2.345	-0.749	-1.892	-0.061	0.549	1.108	7.704	0.554	-0.244	3.113	0.854	1.408	9.069	-0.096	0.061	1.526	-3.052	1510067885
-8.398	-1.987	-3.546	-0.977	-0.122	-0.732	8.177	-2.732	-1.153	2.136	2.136	-1.587	8.396	3.691	-3.14	1.282	1.831	-0.732	-8.258	-2.463	-1.107	-1.587	0.427	0.671	1.314	8.342	0.784	-0.183	2.747	1.038	1.45	9.075	-0.123	0.183	1.709	-2.869	1510067885
-8.851	-1.562	-3.42	-0.671	-0.305	-0.366	8.617	-2.371	-0.797	2.075	3.601	-1.587	8.396	3.691	-3.14	0.854	2.075	-0.427	-8.547	-2.531	-1.486	-1.343	-0.183	0.549	1.645	8.982	1.034	0	2.075	0.854	1.315	9.406	0.141	-0.305	1.099	-2.563	1510067885
-9.091	-0.883	-3.693	-1.16	-1.038	0.122	8.552	-1.687	0.27	1.526	2.075	-1.282	8.794	4.101	-3.254	0.61	2.319	-0.183	-8.588	-2.437	-1.436	-0.793	0.244	0.549	1.876	9.302	1.382	0.061	1.221	0.488	1.109	9.409	0.006	-0.488	0.366	-2.258	1510067885
-8.65	-0.779	-3.931	-1.404	-0.427	-0.061	9.751	-1.37	0.963	1.526	2.075	-1.282	9.438	4.564	-2.598	0.305	1.709	-0.061	-8.855	-1.653	-1.415	-0.671	0.305	0.732	2.01	9.66	1.78	-0.061	0.977	0.366	1.843	9.274	-0.342	-0.61	0.916	-1.953	1510067885
-9.932	-2.388	-5.102	-2.38	-1.282	-0.183	9.671	-1.553	1.65	1.343	3.479	-1.221	9.438	4.564	-2.598	0.244	2.014	0.061	-10.084	-1.668	-0.885	-0.793	2.258	0.977	2.338	10.153	2.448	-0.427	0.427	0.427	1.94	9.546	-0.209	-0.916	1.587	-1.587	1510067885
-11.287	-4.248	-4.829	-1.77	-2.136	0.671	9.671	-1.553	1.65	1.282	3.418	-1.465	10.17	5.053	-1.967	-0.183	2.93	-0.061	-12.532	-0.852	-0.927	-0.305	1.404	0.671	2.338	10.153	2.448	-0.732	0.061	0.549	3.106	10.596	-0.121	-1.526	2.197	-0.549	1510067885
-10.908	-5.618	-3.199	-0.61	-2.93	1.099	11.576	-3.435	1.863	0.854	5.676	0.305	10.751	6.322	-1.047	-0.366	4.211	-0.305	-13.436	-0.208	-0.622	-0.122	-0.61	0.488	3.26	11.137	4.181	-0.183	-1.16	0.244	4.455	11.275	1.085	-2.197	1.221	1.77	1510067885
-10.134	-5.197	-2.084	0.427	-2.441	0.366	11.099	-4.182	2.603	0.854	5.676	0.305	10.751	6.322	-1.047	-0.793	4.272	-0.61	-11.524	-0.246	0.161	-0.305	-0.549	0.122	1.59	9.924	4.668	0.427	-0.488	-0.488	4.704	12.108	2.143	-2.197	0.183	4.639	1510067885
-11.22	-3.461	-2.211	-0.366	-1.587	0.122	10.509	-4.094	3.35	0.305	4.761	0.122	11.317	6.791	-0.356	-1.099	6.287	-0.427	-10.939	0.025	0.665	0.244	0.061	-0.427	0.205	9.045	4.627	0.244	0.916	-0.244	1.433	13.346	-0.921	-0.549	0.793	5.188	1510067885
-10.244	-4.17	-1.9	-0.732	-1.221	0.183	9.865	-3.978	3.134	-0.061	3.967	0	9.008	6.527	1.725	-1.648	7.874	0.122	-10.905	0.616	0.452	-0.061	0.061	-0.488	1.028	9.685	4.289	0.366	0.916	0.427	-1.633	13.751	-0.574	0	0.549	4.822	1510067885
-8.461	-3.803	-1.041	-0.366	-0.488	0.122	9.159	-3.61	2.98	-0.061	3.967	0	9.008	6.527	1.725	-1.282	4.028	0.061	-10.054	0.413	-0.045	0.061	-0.183	-0.488	2.156	9.616	3.801	0.793	-0.061	0.366	-1.046	12.47	-0.56	1.038	-0.122	5.127	1510067885
-7.663	-2.397	-1.103	-0.488	-0.977	-0.061	9.159	-3.61	2.98	-0.305	3.296	0	8.612	6.147	2.255	-1.16	2.808	-0.244	-9.209	0.579	-0.364	-0.061	-0.366	-0.427	2.156	9.616	3.801	0.854	0	0.244	-0.999	11.432	0.763	1.343	0.305	4.761	1510067885
-7.315	-2.418	-0.696	-0.244	-1.038	-0.244	7.094	-2.326	3.583	0.671	1.404	-0.122	8.143	4.541	3.514	-1.038	1.831	-0.061	-8.435	0.341	-0.389	-0.061	-0.366	-0.549	1.853	7.203	2.786	0.793	0	0	-0.989	9.819	1.523	1.709	1.953	4.211	1510067885
-6.645	-2.365	0.097	0.305	0.305	0.183	7.094	-2.326	3.583	0.671	1.404	-0.122	8.143	4.541	3.514	-0.732	2.197	0.183	-7.795	0.225	-0.438	0	-0.183	-0.61	1.853	7.203	2.786	0.488	0	0.122	-1.314	8.232	1.614	2.869	3.174	3.357	1510067885
-6.692	-1.603	0.276	0.793	0.732	0.671	6.064	-1.349	3.621	0.549	1.16	-0.305	7.527	3.712	3.838	-0.916	2.991	0.427	-7.617	0.614	-0.477	0	0.061	-0.488	2.461	6.593	2.531	0.427	0.183	0.427	-2.771	7.13	0.324	2.625	1.465	2.563	1510067885
-7.559	-1.008	-0.425	0.183	2.258	0.793	6.214	-1.428	3.675	0.671	1.343	-0.366	7.37	3.271	4.259	-1.099	1.831	0.427	-7.86	0.848	-0.693	-0.244	0.122	-0.366	3.053	7.214	2.78	0.61	0.61	0.366	-4.277	6.258	0.628	2.686	-1.77	0.732	1510067885
-9.77	-1.529	-0.95	-0.61	1.648	0.488	6.589	-1.743	4.414	0.671	1.343	-0.366	7.37	3.271	4.259	-0.977	1.343	0.427	-8.13	0.749	-1.105	-0.427	0.488	-0.305	3.186	7.815	2.884	0.793	0.854	0.366	-0.91	7.015	2.024	2.136	-3.357	-1.526	1510067885
-11.164	-1.805	-0.328	0.793	-0.549	0.854	6.589	-1.743	4.414	0.793	0.305	-0.061	7.648	3.292	4.783	-0.793	0.793	0.427	-8.686	0.239	-1.145	-0.488	0.549	-0.305	3.186	7.815	2.884	0.732	0.854	0.61	5.917	8.427	0.053	2.136	-5.249	-0.671	1510067885
-12.693	-2.225	-0.744	0.61	-1.465	1.282	6.99	-2.199	5.321	1.16	0.366	-0.061	8.137	3.421	5.503	-0.244	0.854	0.305	-9.071	-0.489	-1.3	-0.366	1.038	-0.671	3.159	8.085	2.87	0.732	0.61	0.977	11.347	9.975	-0.854	-0.061	-0.793	1.221	1510067885
-11.605	-2.986	-1.859	0.244	1.343	-0.061	6.997	-2.275	5.487	1.221	0	0.061	8.562	3.504	5.412	-0.244	1.648	0.732	-9.071	-0.489	-1.3	-0.366	1.038	-0.671	4.088	9.993	2.627	0.61	0.916	1.404	7.333	10.139	-0.999	-0.732	-1.343	1.221	1510067885
-11.021	-4.418	-2.322	-0.305	-0.977	-1.038	7.037	-2.755	6.251	0.916	-0.793	0.427	8.936	3.863	5.373	0.183	1.526	0.549	-9.071	-0.489	-1.3	-0.366	1.038	-0.671	5.111	11.612	2.207	0.488	1.587	1.587	6.014	10.964	0.791	-3.54	4.639	-2.563	1510067885
-9.002	-4.006	-2.338	-0.61	0.732	-0.732	7.582	-3.15	6.292	0.488	-0.793	1.221	9.104	4.777	5.651	0.61	0.488	0	-12.604	-1.253	-0.473	-0.366	-2.014	-0.366	5.111	11.612	2.207	0.61	1.709	0.977	2.932	13.284	1.524	-4.211	0.854	1.526	1510067886
-9.619	-4.78	-3.734	-0.061	-0.061	-0.244	7.21	-3.713	6.714	-0.244	-0.244	1.587	9.841	5.471	5.444	0.61	0.61	-0.366	-11.289	-1.909	0.583	-0.854	-0.122	-0.061	3.218	11.228	1.324	0.671	2.502	0.305	-2.375	9.642	-1.407	1.343	-3.174	-1.953	1510067886
-9.613	-3.883	-3.212	-0.854	1.16	-0.122	6.787	-4.256	6.623	-0.122	0.488	1.465	9.679	5.606	5.121	0.61	0.732	-0.549	-11.216	-2.44	0.465	-0.183	-1.099	0.122	2.212	10.922	1.126	0.244	3.235	0.427	-0.221	10.898	-1.335	-1.404	-1.526	-1.282	1510067886
-9.313	-3.354	-2.768	0.244	0.916	-0.488	6.56	-4.43	6.382	-0.122	2.197	1.465	9.501	5.566	4.561	0.732	1.465	-0.732	-10.927	-2.01	0.114	-0.183	-0.854	0.183	2.541	10.643	1.525	0.061	3.235	0.916	0.251	10.6	-1.537	-0.488	0	-2.136	1510067886
-8.355	-3.394	-2.627	0.61	1.587	-0.854	6.56	-4.43	6.382	-0.122	2.197	1.465	9.008	5.588	4.177	0.977	1.892	-1.099	-10.188	-2.067	-0.035	-0.305	-0.916	0.183	3.06	9.738	1.841	0.366	2.441	0.854	0.435	10.745	-1.525	-0.244	0.244	-2.197	1510067886
-8.28	-3.329	-2.738	0.793	0.793	-0.61	5.691	-3.551	5.646	-0.427	2.38	1.343	7.923	5.745	4.347	1.038	1.587	-1.16	-9.427	-2.089	0.157	-0.061	-1.282	0.122	2.534	8.754	1.662	0.61	2.319	0.366	0.885	10.235	-0.526	-0.305	-0.427	-2.319	1510067886
-7.898	-2.747	-2.951	0.977	0.671	-0.61	4.865	-2.963	5.355	-0.427	2.38	1.343	7.276	5.591	4.45	0.916	0.854	-1.221	-8.644	-1.897	0.45	0.244	-1.465	0.183	1.767	7.732	1.347	0.122	2.686	0	1.377	9.58	-0.311	-0.488	-0.671	-1.892	1510067886
-8.428	-3.028	-2.98	0.916	-0.061	-0.854	4.455	-2.86	5.235	-0.61	2.258	1.038	6.438	5.184	4.314	0.671	0.427	-1.282	-8.018	-2.15	0.618	0.244	-1.16	0.244	1.278	7.261	1.349	-0.061	2.563	-0.061	1.743	8.991	-0.492	-0.244	-0.854	-1.648	1510067886
-8.683	-3.566	-2.585	1.709	-0.427	-0.61	4.455	-2.86	5.235	-0.977	1.221	0.854	5.863	5.038	4.36	0.488	1.343	-1.465	-8.068	-2.801	0.701	0.732	-1.16	0.122	1.249	7.899	1.175	0.061	2.136	0.183	1.964	9.152	0.079	-0.549	-0.916	-1.099	1510067886
-8.918	-3.271	-2.579	2.502	-0.427	-0.183	4.413	-3.198	5.131	-1.221	0.122	0.671	5.55	5.181	4.325	0.427	1.526	-1.892	-8.136	-2.982	0.624	1.282	-0.916	0.122	1.927	8.849	1.287	0.305	1.648	0.305	2.555	9.131	0.621	-0.854	-1.16	-0.61	1510067886
-8.878	-3.025	-2.96	1.953	-0.671	0	5.12	-3.71	4.928	-1.587	1.038	0.549	5.7	6.016	4.453	0.671	1.099	-2.38	-8.991	-2.584	0.819	1.77	-0.488	0.305	1.927	8.849	1.287	0.244	1.404	0.122	1.55	9.339	-0.01	-0.916	-1.404	-0.305	1510067886
-8.776	-3.442	-2.256	-0.183	-0.854	-0.427	4.911	-4.137	5.6	-1.831	0.977	0.427	5.649	6.999	5.014	0.549	1.343	-2.625	-10.475	-1.534	0.802	2.197	-0.488	0.61	2.348	9.839	2.676	0.488	0.916	-0.427	1.604	9.506	-0.551	-0.977	-1.404	-0.366	1510067886
-10.184	-3.296	-2.007	0.488	-0.427	-1.465	5.041	-5.012	5.892	-1.953	0.366	0.305	5.678	7.855	5.377	0.427	0.916	-2.625	-11.816	0.916	0.879	2.258	-2.38	0.916	2.348	9.839	2.676	0.732	0.427	-1.282	1.622	9.499	-0.152	-1.221	-0.671	0.183	1510067886
-9.89	-4.786	-1.993	0.916	-0.183	-2.197	5.526	-7.334	6.332	-2.014	0.732	0.366	5.404	8.125	5.215	0.793	0.061	-2.563	-11.353	1.379	1.509	0.061	-2.563	0.732	2.763	9.783	4.583	1.038	-0.244	-1.892	-0.249	11.678	0.568	-0.977	-0.305	-0.366	1510067886
-9.113	-5.131	-1.245	0.549	-0.671	-1.587	5.526	-7.334	6.332	-1.77	0.427	0.549	5.24	8.019	5.176	1.465	-0.732	-2.38	-10.032	0.459	2.102	-0.061	-2.38	0.183	1.377	9.434	3.391	0.61	0.671	-1.831	-1.026	11.748	0.666	-0.793	0.244	-1.038	1510067886
-9.092	-4.418	-0.72	0.427	-0.244	-1.343	5.033	-6.757	5.34	-1.526	0.549	0.61	5.012	8.233	5.649	1.648	-0.122	-2.136	-9.226	0.255	2.756	0.549	-2.136	0.061	1.377	9.434	3.391	-0.183	1.16	-1.77	-1.134	10.609	1.189	-0.427	0	-1.343	1510067886
-8.753	-4.993	-0.647	1.282	0.061	-1.404	4.561	-6.553	4.926	-1.587	0.488	0.488	4.546	8.412	6.014	1.16	0.061	-1.648	-8.642	0.286	3.124	0.671	-1.648	0	-0.924	9.239	2.628	0.061	0.488	-1.648	-0.202	10.247	1.419	-0.305	-0.793	-1.282	1510067886
-8.204	-4.516	-0.548	1.038	-0.061	-1.282	4.499	-6.371	4.826	-1.709	0.671	0.305	4.18	8.427	5.898	0.977	-0.244	-1.526	-8.55	0.38	3.346	0.732	-1.648	-0.122	-0.384	9.554	2.834	0.732	-0.366	-1.282	1.561	10.011	1.351	0.061	-1.16	-0.854	1510067886
-8.047	-4.298	-0.516	0.366	0.244	-1.16	4.597	-6.441	4.796	-1.465	0.732	0.183	4.321	8.781	5.46	0.793	-0.61	-1.16	-8.294	0.719	3.552	0.732	-1.343	0	-0.384	9.554	2.834	0.61	-0.732	-1.16	0.761	9.715	1.523	-0.183	-0.793	-0.488	1510067886
-8.476	-4.755	-0.396	0.549	0.183	-1.038	4.71	-6.825	4.9	-1.465	0.732	0.183	4.427	8.963	5.277	0.305	0.183	-0.854	-8.284	0.852	3.707	0.61	-1.16	0.061	-0.069	9.595	2.945	0.122	-0.366	-1.16	0.317	9.399	1.5	-0.549	-1.526	-0.61	1510067886
-8.398	-4.99	-0.459	0.671	0.061	-0.732	4.706	-7.086	5.136	-1.099	0.793	0.183	3.909	8.628	5.138	0.488	-0.183	-0.854	-8.315	0.871	3.816	0.488	-0.977	0	-0.212	9.501	2.772	0.122	-0.061	-1.038	1.188	9.216	1.272	-0.366	-1.465	-0.61	1510067886
-8.446	-4.966	-0.495	0.366	0	-0.732	4.622	-7.084	5.115	-0.671	0.916	-0.061	3.813	8.731	4.826	0.366	-0.061	-0.732	-8.525	0.897	3.917	0.366	-0.793	0	-0.266	9.627	2.783	0.061	-0.427	-0.916	1.217	9.508	0.772	0	-0.183	-0.427	1510067886
-8.452	-5.097	-0.526	0.183	0.244	-0.671	4.622	-7.084	5.115	-0.916	0.793	-0.061	3.674	8.793	4.962	0.244	-0.061	-0.671	-8.731	0.828	3.992	0.305	-0.671	0	-0.266	9.627	2.783	0.061	-0.305	-0.916	0.541	9.65	0.962	0	0.488	-0.366	1510067886
-8.47	-5.252	-0.561	0.244	0.061	-0.549	4.384	-6.989	5.24	-0.732	0.854	-0.305	3.555	8.765	5.016	0.305	0.122	-0.793	-8.75	0.735	4.041	0.183	-0.61	0	0.078	9.896	2.806	0.183	-0.366	-0.854	0.355	9.7	1.54	-0.122	-0.122	-0.488	1510067886
-8.265	-5.38	-0.578	0.183	0	-0.488	4.183	-6.715	5.509	-0.854	0.549	-0.244	3.862	8.77	4.797	0.488	0.183	-0.732	-8.632	0.651	4.06	0.122	-0.549	-0.061	0.078	9.896	2.806	0.183	-0.244	-0.732	0.504	9.806	1.427	-0.122	-0.366	-0.427	1510067886
-8.162	-5.371	-0.567	0.122	0.122	-0.427	4.183	-6.715	5.509	-0.854	0.549	-0.244	3.89	8.745	4.874	0.488	0.732	-0.671	-8.534	0.633	4.101	0.122	-0.427	0	-0.01	9.764	2.767	-0.061	-0.122	-0.671	0.343	9.788	1.282	0.061	-0.183	-0.305	1510067887
-8.276	-5.502	-0.666	-0.061	-0.061	-0.488	4.091	-6.816	6.302	-0.305	1.526	-0.183	4.185	9.025	5.209	-0.183	0.61	-0.061	-8.544	0.51	4.154	0.122	-0.305	0	-0.647	9.609	2.516	-0.061	-0.122	-0.61	0.215	9.731	1.375	-0.061	0	-0.366	1510067887
-8.242	-5.516	-0.67	0.061	0	-0.366	4.043	-6.657	5.702	-0.061	0.671	-0.305	4.017	8.553	5.748	-0.183	0	0.061	-8.574	0.458	4.183	0.183	-0.183	0	-0.191	9.666	2.56	-0.061	-0.488	-0.549	0.301	9.823	1.494	-0.061	0	-0.305	1510067887
-8.153	-5.625	-0.784	0	-0.122	-0.244	3.907	-6.645	5.456	-0.061	0.671	-0.305	4.132	8.667	5.45	-0.061	1.038	-0.122	-8.698	0.642	4.17	0.061	-0.183	-0.061	0.219	9.731	2.801	-0.122	-0.488	-0.305	0.244	9.847	1.305	0	0	-0.244	1510067887
-8.117	-5.709	-0.805	0	0.061	-0.183	4.175	-6.485	5.469	-0.183	0.366	-0.183	3.493	8.467	5.018	-0.122	2.38	-0.244	-8.745	0.514	4.151	0	-0.183	0	0.239	9.804	2.845	-0.305	0.061	-0.366	-0.016	9.841	1.209	-0.061	0	-0.183	1510067887
-8.094	-5.606	-0.806	0.122	-0.061	-0.183	4.023	-6.397	5.266	-0.244	-0.366	-0.122	3.394	8.564	4.817	-0.061	2.075	-0.244	-8.758	0.482	4.149	-0.122	-0.244	-0.061	0.239	9.804	2.845	-0.305	0.244	-0.305	0.002	9.877	1.261	-0.122	-0.061	-0.122	1510067887
-7.977	-5.527	-0.892	0.061	0.122	-0.183	4.023	-6.397	5.266	-0.183	0.61	-0.244	3.12	8.659	5.012	-0.061	1.282	-0.183	-8.649	0.391	4.169	-0.122	-0.122	-0.061	-0.322	9.735	2.803	-0.366	0.305	-0.305	-0.118	9.832	1.132	0	-0.122	-0.061	1510067887
-8.086	-5.69	-0.986	0	0	-0.122	4.101	-6.327	5.712	-0.244	0.671	-0.122	2.927	8.705	5.327	-0.122	1.221	-0.122	-8.595	0.284	4.231	-0.122	-0.061	-0.061	-0.706	9.757	2.655	-0.305	-0.122	-0.183	-0.206	9.813	1.12	-0.061	-0.061	-0.122	1510067887
-7.994	-5.746	-0.933	0.061	0.122	0.061	4.164	-6.339	5.583	-0.183	0.427	-0.122	2.711	8.67	5.547	-0.061	1.099	-0.183	-8.544	0.15	4.278	-0.061	0	-0.061	-0.706	9.757	2.655	-0.183	-0.366	-0.122	-0.197	9.814	1.055	0	-0.061	-0.122	1510067887
-8.012	-5.783	-1.007	0.183	0.183	0.061	3.936	-6.374	5.411	-0.244	0.427	-0.061	2.862	8.617	5.527	-0.122	1.221	-0.183	-8.57	0.092	4.313	0.061	0.061	-0.122	-0.237	9.788	2.548	-0.122	-0.122	-0.061	-0.114	9.761	1.005	0	0	-0.061	1510067887
-8.086	-5.877	-1.157	0.305	0.061	0.183	3.892	-6.437	5.705	-0.244	0.305	-0.061	2.619	8.57	5.524	-0.122	1.282	-0.244	-8.563	-0.066	4.34	0.183	0.122	-0.183	-0.473	9.984	2.687	-0.122	-0.122	0.183	-0.226	9.82	1.025	0	-0.122	0	1510067887
-8.007	-5.891	-1.197	0.366	0.244	0.305	3.804	-6.501	5.81	-0.244	0.732	0	2.053	8.594	5.763	0.122	0.061	-0.305	-8.536	-0.134	4.261	0.305	0.183	-0.244	-0.473	9.984	2.687	0	0.183	0.305	-0.176	9.883	1.05	0	-0.305	0.061	1510067887
-8.125	-5.971	-1.113	0.488	0.122	0.427	3.586	-6.765	6.129	-0.305	0.305	0.183	1.627	8.774	5.852	0.427	-0.549	-0.305	-8.581	-0.258	4.195	0.671	0.183	-0.244	-1.048	10.027	2.194	-0.183	-0.122	0.366	-0.358	9.874	1.007	-0.122	-0.305	0.122	1510067887
-8.087	-5.936	-1.06	0.793	0.183	0.427	2.487	-6.789	5.707	0	-0.244	0.183	1.915	9.292	5.613	0.122	-0.061	-0.366	-8.587	-0.516	4.06	0.977	0.61	-0.305	-1.714	10.115	2.536	-0.854	-0.61	0.244	-0.518	9.899	0.943	-0.061	-0.488	0.122	1510067887
-7.965	-5.717	-1.028	0.977	0.366	0.427	2.838	-7.01	5.428	0.61	-3.418	0.366	0.869	10.235	5.203	-0.916	-3.662	-0.549	-8.808	-0.672	3.833	1.465	0.732	-0.244	-1.714	10.115	2.536	-0.854	-1.282	-0.366	-0.748	9.942	0.897	-0.061	-0.732	0.061	1510067887
-7.543	-5.432	-0.931	1.038	0.977	0.427	2.838	-7.01	5.428	0.61	-3.418	0.366	1.474	10.853	4.889	-1.526	-5.798	0.244	-8.722	-0.467	3.718	1.892	0.854	-0.183	-3.122	10.33	2.668	-0.61	-3.479	-0.671	-1.182	9.836	0.907	0.061	-0.732	-0.183	1510067887
-7.671	-5.698	-0.894	1.282	1.465	0.61	6.03	-7.004	5.602	1.038	-2.014	-0.916	2.458	10.658	4.362	-0.61	-5.127	1.465	-8.53	0.035	3.717	2.197	1.282	-0.183	-1.808	10.456	3.139	-1.099	-5.554	-1.038	-1.166	9.597	1.165	-0.244	-1.099	-0.305	1510067887
-8.364	-5.905	-0.947	1.77	1.709	0.854	6.491	-6.379	5.237	0.244	0.732	-4.028	2.917	10.735	3.195	0.061	-3.601	2.686	-8.866	0.567	3.632	2.319	1.526	-0.244	-1.808	10.456	3.139	-1.892	-6.104	-1.404	-1.915	9.56	0.49	0	-2.625	-0.305	1510067887
-8.488	-6.16	-1.412	2.197	1.648	0.977	6.491	-6.379	5.237	0.244	0.732	-4.028	3.515	10.795	2.43	0.244	-3.357	3.113	-9.342	0.607	3.49	2.258	1.465	-0.366	-1.451	10.221	3.226	-1.953	-6.104	-2.075	-1.511	9.89	0.397	0.061	-4.639	-0.183	1510067887
-8.221	-6.129	-1.418	2.441	1.77	1.038	7.283	-5.361	3.967	-1.282	1.465	-4.639	3.836	10.121	1.889	0.671	-4.028	2.563	-9.357	0.136	3.177	2.686	1.404	-0.61	-1.392	10.462	2.668	-1.648	-6.47	-2.38	-0.701	10.365	0.622	0.244	-4.639	0.061	1510067887
-8.195	-5.983	-1.403	2.93	1.831	1.282	7.283	-5.361	3.967	-2.563	1.282	-4.883	3.896	9.316	1.971	1.343	-4.822	1.77	-9.211	-0.039	2.945	3.174	1.404	-0.793	-1.392	10.462	2.668	-1.526	-6.897	-2.38	0.165	10.33	1.517	-1.038	-4.089	0	1510067887
-7.91	-5.709	-1.547	3.479	2.075	1.465	7.406	-3.735	2.918	-3.601	2.014	-4.7	4.334	8.62	1.735	1.343	-5.127	0.671	-9.08	-0.122	2.632	3.723	1.77	-0.977	-1.184	9.098	2.64	-1.221	-6.958	-2.38	-0.121	10.101	1.952	-1.404	-4.272	-0.061	1510067887
-7.516	-5.447	-1.695	3.418	2.563	1.404	7.406	-3.735	2.918	-4.395	1.831	-4.211	4.983	8.01	1.707	0.427	-4.578	-0.61	-9.111	0.031	2.168	4.333	1.587	-1.099	-1.242	8.642	2.651	-1.16	-6.531	-2.38	-1.184	10.019	1.888	-1.526	-4.272	-0.244	1510067887
-7.589	-5.265	-1.714	3.723	2.563	1.465	7.06	-3.236	2.768	-5.798	3.052	-2.991	4.798	7.813	1.67	-1.282	-4.211	-1.77	-9.17	0.307	1.772	4.639	1.709	-1.221	-1.242	8.642	2.651	-0.916	-6.409	-2.502	-1.651	9.9	1.871	-1.221	-4.7	-0.183	1510067887
-7.64	-5.241	-1.854	4.028	2.808	1.465	7.06	-3.236	2.768	-5.798	3.052	-2.991	4.25	7.651	1.262	-2.502	-5.859	-2.625	-9.409	0.51	1.333	5.005	1.648	-1.282	-1.174	8.418	2.355	-0.366	-6.897	-2.441	-1.841	9.808	1.884	-1.465	-6.348	-0.427	1510067887
-7.746	-5.186	-2.019	4.395	3.052	1.648	6.976	-3.613	2.885	-6.348	4.456	-2.747	4.36	7.837	0.695	-3.418	-7.324	-3.479	-9.622	0.689	0.883	5.249	1.282	-1.343	-0.384	8.514	2.358	-0.061	-7.324	-2.136	-1.659	9.55	1.209	-0.916	-7.263	-0.244	1510067888
-7.82	-5.136	-1.982	4.517	2.991	1.709	7.133	-5.316	3.213	-6.592	5.127	-2.258	4.966	8.196	0.138	-3.906	-6.897	-4.15	-9.885	0.624	0.525	5.554	1.038	-1.343	-0.384	8.514	2.358	0.183	-7.568	-2.136	-1.225	9.353	0.7	-0.916	-7.69	-0.244	1510067888
-8.047	-5.088	-2.023	5.005	2.747	1.953	7.145	-5.996	3.638	-6.165	5.31	-2.075	5.43	8.65	-0.487	-3.967	-6.47	-4.272	-10.116	0.769	0.139	6.042	0.549	-1.282	0.343	9.235	2.434	0	-6.897	-2.075	-0.373	8.94	0.414	-0.244	-7.935	-0.183	1510067888
-8.496	-4.688	-2.181	5.615	2.441	1.892	6.966	-6.264	3.829	-5.493	5.188	-1.892	5.38	9.275	-1.121	-3.723	-7.568	-4.333	-9.977	0.9	0.063	6.042	0.549	-1.343	0.278	9.306	2.589	-0.122	-6.409	-1.953	0.566	8.71	-0.364	0.671	-7.568	0	1510067888
-9.098	-4.054	-2.131	6.165	2.319	1.587	6.31	-6.338	3.523	-4.944	5.859	-1.77	5.613	9.597	-1.024	-2.991	-8.057	-4.456	-10.042	0.75	-0.139	6.042	0.183	-1.465	0.278	9.306	2.589	-0.061	-6.287	-1.77	1.576	9.179	-0.496	1.526	-7.08	-0.122	1510067888
-9.432	-3.323	-2.583	5.31	2.625	1.221	6.143	-6.399	3.249	-4.272	4.944	-1.343	6.297	10.001	-0.852	-2.563	-5.188	-4.089	-10.117	0.676	-0.498	5.92	0.244	-1.648	0.403	9.819	2.668	-0.366	-6.287	-1.648	2.448	10.143	0.684	1.16	-6.226	-0.427	1510067888
-10.033	-3.841	-3.089	4.517	2.075	0.732	5.849	-6.576	2.962	-3.601	4.272	-0.671	5.824	10.316	-1.336	-2.563	-5.005	-3.113	-10.439	0.493	-0.727	5.676	0.305	-1.526	0.322	10.13	2.146	-0.61	-6.165	-1.831	2.243	10.828	2.133	0.427	-4.211	-0.488	1510067888
-10.068	-4.326	-2.961	5.066	1.892	0.916	5.383	-6.655	2.652	-3.174	3.906	0.122	5.253	10.265	-1.488	-2.258	-7.69	-2.563	-10.661	-0.191	-0.894	5.737	-0.122	-1.465	0.322	10.13	2.146	-0.671	-6.47	-2.197	0.886	10.892	2.18	0.61	-3.784	-1.221	1510067888
-8.716	-4.011	-2.415	6.165	2.136	1.526	5.383	-6.655	2.652	-3.296	2.625	1.099	5.595	9.996	-1.442	-2.319	-7.446	-2.38	-10.622	-1.098	-1.101	6.165	-0.671	-1.404	0.361	9.973	0.87	-0.366	-6.531	-2.563	1.04	10.787	0.451	0.61	-6.104	-1.282	1510067888
-7.632	-2.48	-2.909	6.348	2.991	1.282	4.722	-6.787	2.036	-3.601	1.404	1.709	5.363	9.591	-1.534	-2.38	-7.385	-2.38	-9.606	-1.221	-0.836	6.287	-0.549	-1.709	0.051	9.883	0.678	-0.244	-6.592	-2.747	3.573	9.592	-0.44	1.526	-3.723	0.061	1510067888
-7.903	-1.933	-3.9	4.639	4.028	0.671	4.654	-7.144	2.018	-3.54	3.235	1.709	4.857	9.599	-1.663	-2.869	-8.606	-2.441	-9.195	-1.081	-0.708	6.226	-0.427	-1.892	0.051	9.883	0.678	0	-6.653	-2.869	0.394	9.435	-1.704	1.465	-4.639	-0.122	1510067888
-9.112	-2.915	-4.219	4.7	1.892	0.854	4.248	-7.587	2.175	-4.211	5.005	2.014	5.253	9.575	-2.103	-3.113	-9.827	-2.563	-9.354	-0.888	-0.499	5.92	0.244	-1.526	0.475	10.264	0.24	0.305	-6.897	-2.441	2.456	9.158	-0.987	1.16	-3.479	-0.61	1510067888
-8.381	-2.929	-4.023	4.822	3.357	0.916	3.998	-8.386	2.165	-4.944	5.859	2.197	6.082	9.671	-2.102	-2.441	-8.972	-2.319	-9.758	-1.247	-0.315	5.676	0.061	-1.404	1.134	10.596	0.208	-0.122	-7.141	-2.197	3.04	9.402	-1.278	1.343	-0.427	0	1510067888
-9.527	-3.376	-4.491	4.761	2.136	1.099	3.606	-9.204	1.614	-4.761	6.348	2.197	6.382	9.763	-1.997	-1.587	-7.141	-2.197	-9.984	-1.688	-0.102	5.249	0.427	-1.465	1.134	10.596	0.208	-0.427	-6.409	-2.258	0.939	9.928	-1.158	0.916	-2.075	-0.305	1510067888
-9.116	-2.67	-4.278	4.15	2.563	1.099	3.606	-9.204	1.614	-3.662	5.371	1.892	6.191	9.972	-1.926	-1.221	-5.859	-2.441	-10.183	-1.909	-0.03	5.127	0.061	-1.343	0.583	10.886	0.075	-0.488	-5.554	-2.258	0.75	10.405	-0.674	0.122	-3.601	-0.061	1510067888
-9.235	-2.536	-4.089	3.784	2.563	1.099	3.011	-9.839	0.7	-2.38	3.052	1.038	5.857	10.197	-1.858	-0.977	-5.859	-2.747	-9.884	-1.798	0.209	4.883	0.427	-1.038	0.583	10.886	0.075	-0.244	-5.188	-2.197	1.171	9.956	-1.461	0.488	-3.54	-0.488	1510067888
-9.385	-2.485	-4.144	3.54	2.319	1.16	3.146	-9.542	0.762	-0.977	2.93	-1.831	6.023	10.344	-1.693	-0.854	-5.737	-2.686	-9.912	-1.723	0.19	4.456	0.305	-0.916	0.514	10.819	0.371	-0.061	-5.066	-2.197	1.53	9.942	-1.677	0.427	-2.197	-0.488	1510067888
-9.574	-2.859	-3.653	3.113	1.953	1.343	2.65	-9.58	0.572	-0.977	2.93	-1.831	6.368	10.299	-1.239	-0.488	-4.944	-2.502	-9.49	-1.738	0.276	4.028	0.549	-0.793	0.833	10.714	0.761	0	-4.7	-2.014	1.359	10.039	-1.373	0.427	-2.319	-0.732	1510067888
-9.262	-3.128	-2.998	3.662	1.526	1.587	2.09	-9.152	0.304	-0.793	3.723	-2.441	6.504	10.277	-0.48	-0.061	-4.15	-2.258	-9.222	-1.858	0.322	3.845	0.61	-0.488	0.833	10.714	0.761	-0.122	-4.395	-1.77	1.226	9.967	-0.817	0.366	-2.991	-0.732	1510067888
-8.881	-2.176	-3.128	3.357	1.465	1.404	1.589	-8.446	0.189	-0.671	3.296	-2.625	6.643	10.134	0.361	0.183	-2.991	-1.892	-9.007	-1.842	0.224	3.662	0.916	-0.244	0.781	10.367	0.852	-0.183	-3.784	-1.404	1.303	9.866	-0.36	0.244	-3.296	-0.549	1510067888
-9.227	-2.35	-3.359	2.93	1.16	1.343	1.589	-8.446	0.189	-0.671	3.296	-2.625	6.631	9.911	1.101	0.122	-1.953	-1.282	-9.098	-1.537	-0.013	3.418	1.099	0	0.483	9.999	1.087	-0.305	-3.418	-1.038	1.412	9.587	-0.634	0.305	-3.357	-0.488	1510067888
-9.329	-2.789	-3.116	2.808	0	1.16	1.19	-7.831	0.22	-0.793	2.563	-2.38	6.072	9.629	1.509	-0.061	-2.258	-0.549	-9.289	-1.369	-0.072	3.052	0.916	0.305	0.49	9.739	1.214	-0.305	-3.357	-0.671	1.683	9.759	-0.607	0.061	-2.869	-0.305	1510067888
-9.135	-2.814	-2.596	2.869	-0.549	1.282	1.126	-7.648	0.122	-0.916	1.953	-1.831	5.658	9.552	1.97	-0.305	-2.686	0.183	-9.209	-1.408	-0.012	2.991	0.854	0.61	1.018	9.741	1.268	-0.427	-3.174	-0.427	1.17	9.698	-0.36	-0.122	-2.747	-0.122	1510067888
-8.49	-2.687	-2.42	2.869	0.061	1.526	1.741	-7.745	0.412	-1.099	1.709	-1.099	5.546	9.689	2.446	-0.671	-2.441	0.427	-8.951	-1.637	-0.255	2.991	1.038	0.977	0.732	10.024	1.684	-0.366	-2.319	-0.244	0.1	9.714	-0.176	0.244	-3.113	-0.122	1510067888
-7.582	-3.159	-2.82	3.052	0.366	1.526	2.03	-7.657	0.769	-1.465	1.831	-0.671	5.357	10.008	2.783	-0.916	-1.587	0.366	-8.796	-1.299	-0.368	3.052	1.648	1.16	0.732	10.024	1.684	-0.671	-1.526	0.122	1.282	9.18	-0.264	0	-3.418	-0.061	1510067888
-9.589	-4.65	-2.769	2.686	-0.244	1.526	1.988	-7.777	0.768	-1.709	1.892	-0.061	4.706	10.298	2.759	-1.343	-1.526	0.793	-10.694	-0.557	0.146	3.052	1.343	1.465	0.199	9.93	2.122	-0.793	-1.892	0.427	3.302	8.465	0.045	-0.549	-3.418	1.343	1510067889
-10.622	-4.98	-2.729	4.089	-1.709	0.671	1.926	-9.119	0.14	-1.709	1.892	-0.061	3.781	10.094	2.417	-1.587	-2.502	1.343	-12.161	0.121	-0.037	3.357	-0.793	1.526	1.293	10.28	3.967	-0.977	-2.075	0.305	4.126	10.737	1.72	-0.732	-4.944	3.296	1510067889
-9.639	-4.138	-2.505	2.686	-0.549	0.244	1.926	-9.119	0.14	-1.709	0.305	1.038	2.865	10.488	1.944	-1.648	-3.357	1.343	-10.688	0.316	0.67	3.113	-0.305	0.916	1.293	10.28	3.967	-0.488	-0.977	-0.183	3.335	14.611	4.967	-3.113	-4.639	4.944	1510067889
-10.721	-2.888	-1.943	1.648	-0.061	0.061	4.819	-11.946	0.347	-0.793	-0.305	3.479	2.71	11.271	2.041	-1.526	-1.831	0.916	-10.45	1.325	0.72	3.296	0.549	0.244	-0.196	10.322	4.666	-0.305	-0.305	-0.122	-1.513	14.01	4.444	-3.235	-7.446	5.432	1510067889
-10.92	-3.708	-1.31	2.014	-0.122	-0.061	4.819	-11.946	0.347	-0.793	-0.305	3.479	2.162	10.75	2.22	-1.465	0.305	0.732	-10.624	1.766	0.347	2.93	0	0.244	-0.541	9.05	4.698	-0.549	-1.038	0.366	-3.216	13.105	0.481	-2.197	-7.08	4.7	1510067889
-9.121	-3.984	-0.647	3.174	-0.183	0.183	5.133	-10.836	0.153	-0.61	2.686	2.38	0.775	10.19	2.028	-1.526	-0.61	0.916	-10.008	1.329	0.081	2.747	-0.061	0.122	-0.541	9.05	4.698	-0.183	-2.319	-0.122	-0.659	11.928	0.556	-3.052	-4.761	4.395	1510067889
-8.02	-2.743	-0.404	2.991	-0.671	0.732	5.133	-10.836	0.153	-0.122	4.272	0.061	0.187	9.721	2.17	-1.038	-2.93	0.427	-8.902	1.298	0.053	2.747	-0.061	0.122	0.005	8.928	4.442	-0.305	-2.563	-0.366	1.956	9.957	0.267	-3.113	-1.77	3.296	1510067889
-7.724	-2.23	-0.34	2.258	-0.488	0.671	3.608	-9.509	0.105	0.366	3.052	-2.014	0.992	8.961	2.515	-0.671	-2.686	-0.366	-8.403	1.536	0.025	2.808	0.427	-0.61	-0.025	8.091	4.133	-0.183	-2.625	-0.244	1.184	7.878	-0.238	-1.953	-0.305	2.014	1510067889
-7.427	-2.7	0.087	2.075	0.061	0.305	3.33	-7.54	0.352	0.732	1.282	-2.625	1.776	8.065	2.651	-0.916	-1.648	-0.732	-8.72	1.943	-0.285	2.625	0.488	-0.61	0.206	7.177	3.898	-0.183	-2.563	-0.183	1.367	7.119	-0.019	-1.404	1.282	1.038	1510067889
-7.421	-2.315	0.924	2.258	1.404	0.305	3.476	-7.415	0.136	0.916	0.977	-2.136	1.909	7.491	2.621	-0.977	-1.953	-0.916	-9.143	2.22	-0.555	2.625	0.488	-0.61	0.831	6.925	3.876	0.122	-2.319	-0.305	0.407	6.85	-0.176	-0.549	-0.122	0.488	1510067889
-7.965	-1.347	0.939	1.892	2.38	0.61	3.304	-7.934	-0.177	1.038	1.404	-1.038	2.281	7.596	2.46	-0.61	-2.686	-1.099	-9.136	2.189	-0.824	1.648	0	-0.793	1.645	7.49	3.927	0.366	-2.136	-0.488	-1.133	6.662	-0.181	0.671	-4.089	0.061	1510067889
-9.316	-1.28	0.245	0.916	1.343	0.61	3.375	-8.427	-0.275	0.977	1.526	-0.183	3.135	8.057	2.582	-0.244	-2.319	-1.221	-9.155	2.431	-1.024	1.343	0.122	-0.793	2.178	8.126	4.071	0.488	-1.831	-0.61	0.127	6.875	0.666	1.038	-4.272	-2.014	1510067889
-9.932	-2.213	-0.019	0.671	1.465	0.122	3.613	-8.721	-0.199	0.854	1.465	0.061	3.98	8.412	2.798	0.122	-1.099	-1.343	-9.081	2.174	-1.12	0.916	-0.183	-0.793	2.26	8.445	4.138	0.61	-1.709	-0.671	3.432	6.405	1.328	3.296	-3.357	-3.54	1510067889
-12.434	-2.217	0.849	1.831	-1.77	0.793	3.418	-8.624	-0.292	0.793	1.831	-0.061	4.321	8.311	3.092	0.366	-0.366	-1.099	-9.251	1.596	-0.758	0.488	0.305	-1.038	2.059	8.199	4.039	0.732	-1.892	-0.61	13.121	11.37	2.395	1.709	-1.953	0.488	1510067889
-10.605	-2.411	0.554	2.197	0.183	1.038	3.004	-8.868	-0.542	0.732	2.075	-0.488	4.426	7.988	3.338	0.732	-0.671	-0.549	-10.548	0.767	-0.872	0.488	-0.244	-1.282	1.867	8.041	3.963	0.671	-1.404	-0.427	8.958	10.308	0.382	-0.61	-2.747	1.404	1510067889
-10.616	-3.708	-1.263	1.16	2.136	-0.061	2.815	-9.435	-0.236	0.488	1.099	-0.793	4.679	9.068	3.445	0.732	-0.549	-0.183	-11.374	0.404	-0.386	0.183	0.732	-0.977	1.589	9.16	3.468	0.122	-0.977	0	2.01	9.111	-1.609	0.366	-2.808	-2.014	1510067889
-10.11	-5.148	-1.786	0.549	-0.061	-0.854	2.94	-9.725	0.121	-0.061	0.305	-0.61	4.637	10.602	3.218	0.671	-0.671	0.122	-12.145	-1.083	-0.065	-0.122	-0.671	-1.221	1.633	10.789	3.23	0.488	-1.038	-0.183	6.534	12.365	1.601	-1.16	0.244	-0.793	1510067889
-9.776	-4.352	-1.665	1.282	-0.488	-0.61	3.079	-9.516	0.733	-0.61	0.488	-0.427	4.481	11.819	2.796	0.427	-1.038	0.183	-11.978	-1.944	0.921	0.305	-0.977	-0.916	1.421	11.889	2.341	0.671	-0.854	-0.427	4.343	11.795	2.283	-1.648	0.732	0.244	1510067889
-8.33	-4.048	-3.132	0.183	2.319	-0.427	2.932	-9.598	1.639	-1.404	1.526	-0.427	4.371	11.97	2.09	0.122	-1.343	0	-10.649	-2.025	1.436	0.305	-0.977	-0.916	0.926	12.108	1.708	0.244	0.183	-0.366	-1.25	10.402	-0.858	-0.61	-2.075	-0.793	1510067889
-9.38	-3.73	-3.342	-0.183	0.793	-0.061	2.399	-9.621	2.192	-1.831	3.296	-0.854	4.52	11.652	1.408	-0.122	-0.671	-0.183	-9.702	-2.23	1.57	0.122	-0.671	-0.366	0.022	11.659	1.632	0.183	0.854	-0.305	-0.555	9.969	-1.678	0.305	-2.258	-1.709	1510067889
-8.697	-2.704	-2.93	-0.183	1.831	-0.244	1.266	-9.734	2.151	-1.953	4.761	-1.404	4.432	11.146	0.741	-0.244	0.549	-0.061	-9.329	-2.113	1.416	0	-0.305	-0.427	-1.055	10.939	1.45	-0.183	0.671	0.061	1.762	10.019	-1.347	0.061	-0.122	-1.892	1510067889
-8.823	-3.013	-2.668	-0.305	1.282	-0.183	0.002	-9.534	1.854	-1.282	4.578	-1.831	3.88	10.451	0.225	-0.122	-0.061	0.244	-8.947	-1.999	1.166	0	-0.305	-0.427	-1.3	10.387	1.255	-0.305	-0.183	0.244	1.694	9.753	-1.158	0.122	1.038	-1.648	1510067889
-9.109	-3.232	-2.461	0.183	1.099	0.122	-0.142	-8.692	2.044	-0.671	2.258	-1.77	3.668	9.978	0.223	-0.183	-0.61	0.244	-8.608	-2.283	1.08	-0.244	-0.061	-0.305	-0.595	9.983	1.233	-0.061	-0.793	0.061	0.985	9.49	-0.805	-0.061	-0.977	-1.892	1510067889
-9.057	-2.948	-2.745	0	0.183	-0.183	0.197	-7.72	2.334	-0.305	0.488	-1.16	3.692	9.062	0.38	-0.244	-0.977	0.122	-8.702	-2.352	1	-0.183	0.061	-0.244	-0.055	9.147	1.192	0.061	-0.549	-0.061	2.251	9.595	-0.274	-0.183	-0.488	-1.526	1510067889
-8.35	-2.87	-2.994	-0.305	0.366	-0.244	0.197	-7.72	2.334	-0.427	0.305	-0.488	3.893	8.553	0.495	-0.183	-0.732	0	-8.972	-2.531	0.75	-0.183	0.061	-0.244	-0.055	9.147	1.192	0.061	-0.549	-0.061	1.846	9.625	-0.419	0.061	-0.427	-1.526	1510067889
-8.513	-3.116	-3.095	-0.366	0	-0.305	0.441	-7.455	2.334	-0.427	0.793	0.244	4.109	8.878	0.602	-0.122	0	-0.305	-9.107	-2.524	0.501	0	-0.183	0	-0.055	9.147	1.192	0.061	-0.549	-0.061	1.843	9.451	-0.22	-0.183	0.488	-1.465	1510067890
-9.116	-3.124	-2.963	0.183	-0.183	-0.427	0.975	-7.535	1.822	-0.244	0	1.038	4.18	9.316	0.589	-0.122	0.305	-0.427	-9.373	-2.481	0.502	-0.061	-0.366	0.305	0.584	9.633	1.14	-0.061	0.427	-0.122	2.149	9.152	-0.896	0.122	0.488	-1.16	1510067890
-9.019	-3.323	-2.707	0.488	-0.427	-0.244	0.975	-7.535	1.822	-0.305	-1.038	1.282	4.11	9.336	0.586	0.061	0.061	-0.366	-9.251	-2.793	0.517	0.183	-0.549	0.427	0.568	9.708	1.366	-0.183	0.305	-0.305	1.599	9.959	0.105	-0.244	0.488	-0.427	1510067890
-8.894	-2.923	-2.86	0.732	-0.244	0.183	1.546	-7.675	1.565	-0.488	-1.282	1.343	4.222	9.609	0.756	0.244	0.244	-0.366	-8.898	-2.693	0.677	0.427	-0.305	0.549	0.284	9.963	1.421	-0.305	0.366	-0.305	1.093	9.814	-0.025	-0.549	-0.61	-0.854	1510067890
-9.106	-2.785	-2.717	0.549	-0.488	0.244	2.522	-7.928	1.797	-0.671	-0.854	1.526	4.267	10.054	1.117	0.122	0.793	-0.427	-8.759	-2.463	0.858	0.549	-0.122	0.671	-0.031	10.128	1.361	-0.671	0.366	-0.183	1.724	9.336	-0.584	-0.61	-0.122	-0.366	1510067890
-8.861	-2.787	-2.376	0.732	-0.732	0.183	2.686	-8.083	1.925	-0.977	-0.122	1.587	4.04	9.928	1.267	-0.122	0.854	-0.305	-8.763	-2.317	0.993	0.549	-0.122	0.671	-0.328	9.879	1.504	-0.732	0	-0.122	2.35	9.438	-0.089	-0.488	-0.183	-0.061	1510067890
-8.881	-2.955	-2.779	0.244	-1.221	0.122	2.67	-8.837	1.585	-1.16	0.183	1.343	3.664	9.926	1.392	-0.366	0.183	-0.183	-9.625	-1.694	0.812	0.854	0.244	0.916	-0.463	9.86	1.634	-0.916	-0.366	0	1.828	9.494	0.514	-0.61	0	0.427	1510067890
-9.167	-3.939	-2.659	-0.793	-1.404	-0.061	2.74	-9.594	1.291	-0.977	-0.305	0.916	3.378	10.31	1.434	-0.61	-0.488	-0.183	-10.823	-0.81	1.065	0.793	0.549	1.038	-0.161	10.219	1.954	-1.038	-0.793	-0.122	1.553	9.477	0.054	-0.854	0.061	0.244	1510067890
-9.938	-4.979	-2.304	0.244	-2.808	-0.122	2.864	-10.546	0.846	-0.549	-1.038	0.305	3.085	10.241	1.274	-0.732	-1.282	-0.183	-11.663	0.077	1.049	0.488	-1.16	1.038	0.556	10.028	2.592	-0.854	-0.732	-0.61	1.817	10.155	0.176	-0.732	-0.122	0.732	1510067890
-9.086	-5.266	-1.635	0.61	-1.892	-0.427	3.034	-10.751	0.14	-0.305	-1.465	-0.244	2.856	10.021	0.955	-0.549	-1.648	-0.366	-10.324	-0.334	1.613	0.122	-0.427	0.732	0.854	9.861	3.4	-0.488	-0.366	-1.038	3.051	11.676	2.021	-0.854	-0.305	1.709	1510067890
-9.237	-4.533	-0.679	0.732	-1.709	-0.183	3	-10.067	-0.106	0.061	-1.709	-0.61	3.078	9.874	1.093	-0.061	-0.61	-0.61	-9.956	-0.117	1.867	0.61	-0.732	0.122	0.285	9.619	3.706	-0.427	0.305	-0.916	2.606	12.124	2.239	-1.221	-0.549	2.808	1510067890
-9.432	-3.738	-0.013	0.061	-1.221	-0.427	2.738	-9.394	-0.157	0	-1.099	-1.099	3.022	9.665	1.279	0.061	0.671	-0.61	-9.967	0.671	2.07	0.549	-0.854	0.244	-1.073	8.833	3.687	-0.671	0.61	-0.671	1.394	11.8	1.038	-1.038	-0.122	3.662	1510067890
-9.301	-4.034	-0.374	-0.427	-0.244	-0.916	2.738	-9.394	-0.157	-0.366	-0.305	-1.282	2.452	9.616	1.235	-0.122	0.427	-0.183	-9.659	1.059	2.139	0.183	-0.671	0.305	-1.434	8.69	4.203	-0.061	0.61	-0.732	0.041	10.642	0.383	-0.61	-0.244	3.479	1510067890
-8.827	-4.319	0.211	-0.549	-0.916	-1.099	2.559	-9.229	-0.664	-0.488	0.244	-0.916	1.846	10.05	1.196	-0.061	-0.854	-0.061	-9.673	0.858	2.066	-0.061	-0.793	0.122	-1.336	9.29	4.417	0.122	0.427	-0.732	-0.518	10.207	0.67	-0.488	1.221	2.075	1510067890
-8.238	-4.249	0.41	-0.366	-0.488	-0.61	2.267	-8.946	-0.913	-0.366	0.488	-0.244	2.116	10.167	1.5	0.427	-0.793	-0.061	-9.143	0.843	2.15	0	-0.61	0.122	-1.091	9.452	4.125	0	-0.061	-0.61	-0.511	8.833	0.487	0.488	0.305	1.038	1510067890
-7.918	-4.346	0.553	-0.061	-0.183	-0.305	2.171	-8.675	-0.815	-0.244	0.183	-0.183	2.396	9.78	1.875	0.61	0.732	-0.244	-8.847	0.967	2.183	-0.061	-0.366	0.122	-0.796	9.063	4.094	-0.061	0.305	-0.488	0.081	8.219	0.957	1.282	1.282	0	1510067890
-8.009	-4.01	0.632	0.122	0.305	-0.122	2.207	-8.556	-0.739	-0.305	-0.122	-0.305	2.163	9.378	1.921	0.61	1.038	-0.427	-8.945	1.114	2.206	-0.122	-0.366	0	-0.967	8.536	4.023	-0.122	0.732	-0.305	0.836	8.458	1.036	1.404	2.625	-0.61	1510067890
-8.037	-3.595	0.429	-0.305	0.916	-0.244	2.175	-8.703	-0.778	-0.305	-0.122	-0.183	2.012	9.278	1.866	0.549	0.488	-0.244	-9.034	1.456	2.236	-0.122	-0.366	0	-1.34	8.361	4.02	0.061	0.549	-0.244	-0.593	8.329	0.623	1.16	-0.183	-0.793	1510067890
-8.436	-3.713	-0.025	-0.671	0.854	-0.244	2.189	-9.051	-0.735	-0.183	-0.183	0.122	2.127	9.388	1.787	0.427	-0.061	-0.122	-8.996	1.519	2.2	-0.671	-0.244	-0.122	-1.224	8.539	4.175	0.366	0.427	-0.244	0.494	9.028	1.186	1.343	-2.075	-1.465	1510067890
-8.713	-4.096	-0.14	-0.549	0.732	0.122	2.189	-9.051	-0.735	0	-0.488	0.427	2.466	9.562	1.784	0.549	0.244	0	-8.935	1.333	2.219	-0.854	0	-0.244	-0.982	8.772	4.2	0.305	0.549	-0.061	3.342	9.136	1.304	1.831	-0.427	-1.343	1510067890
-9.183	-3.972	-0.223	-0.854	0.671	0.427	2.422	-9.47	-0.483	0.183	-0.732	0.549	2.716	9.522	1.833	0.732	0.977	0.122	-9.137	1.201	2.242	-0.854	0	-0.244	-1.023	8.722	4.128	0.244	0.488	0.183	4.645	9.507	1.13	1.343	0.305	-1.038	1510067890
-10.244	-4.837	-0.563	-0.732	0.305	0.183	2.469	-9.863	-0.383	0.244	-0.671	0.549	2.73	9.426	1.811	0.732	1.16	0.305	-9.818	0.809	2.201	-1.038	0.427	-0.549	-1.092	8.638	4.048	0.366	0.671	0.366	3.865	9.5	1.092	0.183	0.854	-0.916	1510067890
-9.546	-4.746	-0.593	-0.183	0.427	-0.061	2.411	-10.021	-0.439	0.427	-0.671	0.61	2.75	9.859	1.707	0.549	1.038	0.427	-10.018	0.057	1.967	-1.038	0.427	-0.549	-1.14	9.101	3.787	0.549	0.793	0.488	1.823	10.82	0.172	0.732	0.366	-1.404	1510067890
-8.763	-3.744	-0.428	-0.549	0.122	0.244	2.493	-9.554	-0.114	0.61	-1.099	0.732	2.81	10.45	1.483	0.366	0.488	0.549	-9.435	-0.227	1.988	-1.038	-0.244	-0.732	-1.217	9.741	3.577	0.854	0.549	0.488	4.38	10.816	1.652	1.16	0.732	-0.366	1510067890
-8.855	-3.525	-0.88	-1.404	1.343	0.244	2.696	-8.78	0.402	0.488	-1.038	0.671	3.076	10.543	1.275	0.244	0.305	0.793	-9.016	0.049	1.956	-1.038	0.305	-0.732	-1.247	9.836	3.321	0.793	0.488	0.549	1.486	9.518	1.678	-0.366	0.977	-0.427	1510067890
-9.079	-4.081	-1.504	-0.549	0.061	0.061	2.696	-8.78	0.402	0.366	-0.183	0.671	3.231	9.973	1.046	0.366	0.671	1.038	-8.99	-0.269	1.919	-1.038	0.305	-0.732	-1.058	9.422	3.125	0.549	0.549	0.671	0.355	9.228	-0.12	0.977	-0.793	-1.343	1510067891
-8.306	-3.74	-2.052	-1.099	1.221	-0.244	2.125	-8.095	0.458	0.549	0.366	0.488	3.135	9.605	0.962	0.549	0.977	1.038	-9.044	-1.322	1.826	-1.404	0.305	-0.549	-0.621	9.3	2.594	0.366	0.305	0.793	2.664	9.822	0.136	0.671	0.732	-0.977	1510067891
-9.178	-3.955	-2.888	-1.404	0	-0.183	1.78	-8.416	0.295	0.977	-0.305	0.122	3.146	9.569	0.947	0.549	1.404	0.61	-9.822	-2.055	1.492	-1.343	0.427	-0.488	-0.298	9.516	1.897	0.122	0.793	0.854	2.272	9.722	0.574	0.244	2.38	-0.488	1510067891
-9.387	-4.279	-3.368	-1.099	0.061	-0.244	1.919	-8.926	0.437	0.977	-1.709	-0.122	3.119	10.061	0.658	0.305	1.343	0.061	-10.284	-2.549	1.184	-1.343	0.427	-0.488	-0.318	10.172	1.36	0	1.099	0.793	0.86	10.001	-0.313	0.488	1.221	-0.549	1510067891
-9.173	-4.43	-3.076	-0.916	0	0	2.213	-9.155	0.827	0.61	-2.197	-0.244	3.106	10.709	0.24	0	0.488	-0.488	-10.488	-3.109	0.877	-1.282	0.305	-0.183	-0.343	10.962	1.16	0.183	0.793	0.427	0.316	10.324	-0.906	0.183	0.305	-0.549	1510067891
-9.026	-3.657	-2.655	-0.61	0.61	-0.183	2.269	-9.056	1.451	-0.122	-1.282	-0.183	3.474	10.945	-0.041	-0.122	-0.427	-0.854	-9.837	-2.957	0.885	-0.61	-0.305	-0.061	-0.345	11.25	1.212	0.305	0.366	0.122	0.542	10.392	-0.66	0.244	0.671	-0.671	1510067891
-9.008	-3.594	-2.934	-0.366	0.122	-0.488	2.08	-8.431	2.09	-0.671	0.305	0	4.057	10.793	-0.033	-0.061	-0.244	-0.916	-8.866	-3.088	1.181	-0.61	-0.305	-0.061	-0.426	10.995	1.36	0.183	0.122	0	0.202	10.135	-0.629	0.427	0.427	-0.854	1510067891
-9.154	-4.137	-2.445	-0.122	-0.488	-0.061	1.634	-7.659	2.077	-0.732	1.465	0.122	4.578	10.164	0.202	0	0.61	-0.549	-8.899	-3.149	1.482	-0.427	0.061	0.122	-0.809	10.204	1.438	-0.122	-0.061	0.061	0.946	9.924	-0.559	0.427	0.183	-0.977	1510067891
-9.054	-4.023	-2.12	0.305	-0.244	0.366	1.634	-7.659	2.077	-0.732	1.221	0	4.48	9.786	0.317	-0.122	0.793	0	-9.667	-2.418	1.578	0.244	0.671	0.427	-1.336	9.659	1.286	-0.549	-0.061	0.427	1.442	9.823	-0.147	0.305	0.305	-0.549	1510067891
-8.647	-3.315	-2.375	0	0	0.122	1.483	-8.156	1.776	-0.549	-0.122	0	4.173	10.185	0.341	-0.366	0.183	0.244	-9.374	-1.266	1.604	0.244	0.671	0.427	-1.114	10.018	1.719	-0.244	0.122	0.427	1.933	9.902	0.05	-0.183	-0.488	-0.305	1510067891
-8.857	-3.785	-2.311	-0.122	0.183	0.427	2.6	-9.649	1.674	0	-0.427	0.183	4.018	10.617	0.28	-0.549	-0.488	0.366	-8.82	-1.138	1.689	0.122	0.366	0.671	-0.447	10.591	2.36	0.244	-0.183	0.366	1.675	9.733	-0.096	0.061	-0.183	0.122	1510067891
-9.465	-3.944	-2.094	0.183	-0.244	0.977	2.678	-9.25	1.239	0.488	0.366	0.183	4.374	10.128	0.596	-0.305	-0.183	0.732	-8.91	-1.253	1.607	-0.061	1.465	0.488	-0.435	10.03	2.598	0.061	-0.366	0.671	0.851	9.676	-0.418	-0.305	-0.061	0	1510067891
-9.009	-3.481	-2.067	0.244	0.244	0.977	2.475	-9.373	0.982	0.793	0.671	-0.305	4.716	9.701	1.096	0.122	1.038	1.221	-9.254	-1.251	1.15	-0.061	1.465	0.488	-0.851	9.317	2.516	-0.427	-0.183	1.221	0.73	9.796	-0.389	0	0	-0.122	1510067891
-8.912	-3.464	-2.205	0.183	0.061	0.916	2.475	-9.373	0.982	0.916	0.183	-0.916	4.605	10.124	1.305	0.061	1.526	1.77	-9.551	-0.999	0.613	0.183	1.892	0.488	-0.745	9.514	2.72	-0.427	-0.122	1.465	0.78	9.917	-0.078	-0.122	-0.305	-0.183	1510067891
-9.064	-3.448	-2.103	0.305	0.122	1.038	3.04	-9.256	0.701	1.099	-1.099	-1.526	4.225	10.542	1.266	-0.366	-0.549	2.625	-9.575	-0.699	0.322	0.366	1.709	0.366	0.002	9.44	2.731	-0.427	-0.732	1.221	0.553	9.909	-0.081	-0.305	-0.488	-0.122	1510067891
-9.009	-3.161	-2.138	0.366	0.366	1.16	3.04	-9.256	0.701	1.099	-1.77	-2.075	4.521	10.147	1.389	-0.549	-2.014	3.296	-9.567	-0.647	0.031	0.366	1.709	0.366	0.002	9.44	2.731	-0.305	-1.282	1.221	0.735	9.89	-0.112	-0.244	-0.793	-0.122	1510067891
-9.075	-2.949	-2.271	0.244	0.305	1.038	4.691	-9.204	1.012	1.953	0.305	-3.235	5.148	9.752	1.7	-0.671	-1.465	3.601	-9.612	-0.63	-0.276	0.366	1.648	0.244	0.535	9.095	2.705	-0.183	-1.221	1.16	0.66	9.802	-0.081	-0.183	-0.671	-0.122	1510067891
-9.154	-2.857	-2.219	0.305	0.183	0.916	4.93	-8.903	1.433	1.526	0	-3.418	5.39	9.377	1.704	-0.793	-0.427	3.418	-9.668	-0.538	-0.59	0.427	1.953	0.122	0.986	9.004	2.65	-0.122	-1.038	1.404	0.89	9.79	-0.011	-0.305	-0.549	-0.061	1510067891
-9.283	-2.651	-2.261	0.183	0.061	0.854	4.735	-8.482	1.608	1.526	0	-3.418	5.123	9.122	1.604	-0.977	0.488	2.869	-9.729	-0.463	-0.947	0.427	1.953	0.122	1.47	9.105	2.515	-0.244	-0.916	1.587	0.903	9.823	0.083	-0.366	-0.671	0	1510067891
-9.304	-2.427	-2.207	0	0	0.793	4.679	-7.721	1.243	0.916	-0.427	-3.479	4.89	9.065	1.581	-1.038	1.038	2.258	-9.701	-0.406	-1.329	0.305	1.709	0	1.851	9.168	2.589	-0.183	-1.038	1.404	0.877	9.824	0.22	-0.244	-0.427	0.061	1510067891
-9.265	-2.335	-2.094	-0.061	-0.122	0.671	5.868	-8.021	1.22	0.549	0.366	-3.235	5.067	8.915	1.422	-1.038	0.549	2.075	-9.945	-0.45	-1.729	0.305	1.221	0	1.882	9.155	2.677	-0.061	-1.16	1.099	0.788	9.835	0.251	-0.305	-0.366	0	1510067891
-9.33	-2.341	-2.146	-0.122	0.061	0.549	7.022	-7.666	1.404	0.916	1.16	-3.357	5.68	8.831	1.219	-0.671	-1.465	2.075	-9.972	-0.489	-2.007	0.305	1.221	0	2.446	9.605	2.601	-0.366	-1.038	1.038	0.907	9.819	0.263	-0.305	-0.366	0	1510067891
-9.43	-2.399	-2.147	-0.061	0.244	0.488	6.889	-6.912	1.808	0.793	1.587	-3.845	7.099	8.398	1.391	-0.183	-1.404	2.319	-9.881	-0.445	-2.044	0.305	0.916	0	2.909	9.38	2.812	-0.732	-0.732	0.854	0.858	9.829	0.255	-0.305	-0.244	0	1510067891
-9.478	-2.348	-2.162	-0.122	0	0.427	6.889	-6.912	1.808	0.305	0.793	-4.028	7.727	7.59	1.564	-0.122	0.244	2.38	-9.822	-0.462	-2.089	0.183	0.732	0	2.828	8.868	2.635	-0.732	-0.793	0.793	0.608	9.915	0.412	-0.183	0.061	0	1510067891
-9.289	-2.235	-2.121	-0.244	-0.061	0.366	6.934	-6.155	1.991	-0.305	1.404	-3.845	7.415	6.739	1.674	-0.183	0.977	1.953	-9.822	-0.462	-2.089	0.183	0.732	0	2.976	8.435	2.428	-0.427	-0.671	0.916	0.418	9.938	0.49	-0.183	-0.244	-0.061	1510067891
-9.295	-2.163	-2.036	0	0.061	0.366	6.81	-5.639	1.822	-0.427	1.648	-3.296	6.983	6.157	1.609	-0.122	0.427	1.404	-9.812	-0.4	-2.339	0.183	0.671	0.122	3.498	8.454	2.389	0	-0.122	0.977	0.715	9.799	0.36	-0.122	-0.244	0	1510067892
-9.414	-1.997	-2.084	-0.122	0.122	0.305	6.81	-5.639	1.822	-0.488	1.648	-3.174	7.559	6.255	1.457	0.366	-1.16	1.221	-9.867	-0.456	-2.472	0.061	0	0.122	4.102	8.722	2.613	0.183	0.549	0.854	0.945	9.817	0.502	-0.183	-0.061	0.122	1510067892
-9.546	-1.994	-2.257	0	0.244	0.305	8.431	-5.844	2.166	-0.671	2.563	-3.479	9.064	6.686	1.37	0.916	-2.502	1.953	-9.833	-0.505	-2.443	0.061	0	0.122	3.963	8.918	2.927	-0.061	1.099	0.793	0.61	9.91	0.418	-0.122	-0.183	0.061	1510067892
-9.566	-1.872	-2.395	-0.122	0.244	0.244	9.004	-5.662	2.748	-0.671	2.563	-3.479	10.631	6.886	1.311	1.282	-1.648	2.808	-9.833	-0.505	-2.443	0.122	-0.122	0.061	3.478	8.979	2.859	-0.244	0.977	0.916	0.678	9.93	0.316	-0.061	-0.183	0	1510067892
-9.58	-1.838	-2.431	-0.183	0	0.122	9.004	-5.662	2.748	-0.977	3.235	-3.967	10.922	6.609	1.151	1.526	-0.183	3.296	-9.833	-0.505	-2.443	0.122	-0.122	0.061	3.466	8.813	2.809	-0.427	0.793	1.16	0.681	9.958	0.438	-0.061	-0.183	-0.061	1510067892
-9.359	-1.913	-2.363	-0.244	0.122	0.061	9.835	-4.912	3.783	-0.244	6.653	-5.127	10.475	6.147	0.949	1.709	-0.916	3.784	-9.781	-0.547	-2.138	0.122	-0.122	0.061	3.789	8.589	2.923	-0.305	0.977	1.221	0.634	9.967	0.378	0	0.061	-0.122	1510067892
-9.337	-2.003	-2.45	-0.061	0	0.061	7.051	-3.779	5.422	0.549	6.409	-5.554	9.859	5.729	0.451	1.892	-1.831	4.15	-9.837	-0.438	-2.119	0.122	-0.183	0	3.89	8.233	3.041	-0.244	1.282	1.099	0.683	9.926	0.355	0.061	0.061	-0.122	1510067892
-9.371	-1.977	-2.402	0	0	0.061	7.051	-3.779	5.422	0.793	5.493	-5.249	9.397	5.471	0.102	1.709	-2.93	4.517	-9.708	-0.531	-2.056	0	-0.183	0	3.554	8.348	3.046	-0.122	1.099	1.038	0.647	9.91	0.407	0	0.061	-0.061	1510067892
-9.314	-1.873	-2.339	0.183	0.061	0.061	5.211	-3.576	5.594	0.854	5.432	-4.822	9.708	5.192	-0.318	1.526	-3.174	4.639	-9.743	-0.591	-2.034	0	-0.244	0	3.362	8.416	3.206	0.122	0.854	0.793	0.773	9.816	0.372	0	-0.122	0	1510067892
-9.434	-1.857	-2.413	0.122	0.122	0	3.874	-3.433	5.692	1.282	6.165	-3.967	10.057	4.801	-0.63	1.282	-1.465	4.333	-9.668	-0.731	-1.986	0.061	-0.427	-0.061	3.333	8.555	3.317	0.183	0.732	0.61	0.639	9.869	0.41	-0.061	-0.122	0	1510067892
-9.457	-1.877	-2.422	0.305	0.061	0	3.874	-3.433	5.692	0.916	5.31	-3.235	10.229	4.205	-1.351	1.282	0.061	3.906	-9.769	-0.69	-1.96	0.183	-0.244	-0.061	3.385	8.666	3.411	-0.122	0.549	0.549	0.718	9.838	0.341	0.061	-0.244	0	1510067892
-9.423	-1.869	-2.462	0.244	0.122	0	1.992	-1.985	7.663	1.16	3.967	-2.686	9.854	3.668	-1.509	0.793	1.648	2.686	-9.727	-0.597	-1.881	0.305	-0.427	-0.122	3.577	8.638	3.604	-0.366	0.366	0.488	0.691	9.93	0.398	-0.061	-0.122	0	1510067892
-9.451	-1.842	-2.468	0.366	0.061	0.061	5.255	-1.395	7.957	1.709	1.343	-1.16	9.738	3.576	-0.038	0.488	3.113	2.014	-9.674	-0.596	-1.75	0.305	-0.427	-0.122	3.811	8.501	3.655	-0.427	0.549	0.305	0.659	9.863	0.304	0	-0.366	0	1510067892
-9.44	-1.762	-2.47	0.244	0	0	5.255	-1.395	7.957	2.38	6.409	0.305	9.787	2.273	-0.445	0.732	2.747	1.526	-9.573	-0.58	-1.601	0.244	-0.305	-0.061	3.523	8.239	3.543	-0.549	0.183	0.244	0.574	9.929	0.372	-0.061	-0.244	-0.061	1510067892
-9.471	-1.688	-2.458	0.244	0	0.061	3.619	0	7.833	2.319	2.625	-0.122	10.155	1.315	-0.313	0.427	2.075	0.977	-9.716	-0.499	-1.605	0.305	-0.183	-0.122	3.738	8.004	3.395	-0.427	0.244	0.305	0.764	9.829	0.391	0	-0.366	-0.061	1510067892
-9.489	-1.608	-2.47	0.122	0.061	0	3.238	1.394	7.442	1.77	2.136	-0.122	9.371	0.945	-0.077	0.305	-0.916	1.526	-9.767	-0.498	-1.617	0.244	-0.183	-0.061	4.015	7.896	3.376	0.061	0.061	0.244	0.867	9.884	0.342	-0.122	-0.305	0	1510067892
-9.471	-1.568	-2.481	0	0	0	3.238	1.394	7.442	1.221	0.671	-0.916	10.612	0.566	-0.15	0.122	-1.831	1.953	-9.732	-0.434	-1.564	0.122	-0.305	-0.061	4.154	8.013	3.616	0.183	0.366	0.122	0.995	9.865	0.324	0	-0.244	0	1510067892
-9.449	-1.51	-2.481	-0.183	0	-0.061	3.321	1.552	7.589	1.221	0.671	-0.916	10.645	0.65	-0.242	0.488	-1.831	1.648	-9.713	-0.447	-1.549	0	-0.305	-0.061	4.15	8.148	3.647	0.305	0.427	0.061	0.991	9.887	0.317	0	0	0	1510067892
-9.448	-1.587	-2.443	-0.244	0	-0.122	3.321	1.552	7.589	0.793	0.977	-1.282	10.02	0.763	-1.007	0.916	-2.014	1.221	-9.751	-0.449	-1.524	-0.122	-0.244	0	4.021	8.305	3.741	0.061	0.244	0.061	0.902	9.845	0.301	0	-0.122	0	1510067892
-9.442	-1.674	-2.446	-0.244	0.061	-0.061	3.321	1.552	7.589	0.793	0.977	-1.282	9.825	0.556	-1.01	0.793	-2.563	0.732	-9.711	-0.59	-1.519	-0.244	-0.305	0	4.063	8.397	3.82	-0.061	0.305	-0.061	0.951	9.878	0.325	0	0.061	0	1510067892
-9.496	-1.622	-2.493	-0.244	-0.183	-0.122	3.321	1.552	7.589	0.793	0.977	-1.282	10.123	0.346	-0.63	0.854	-2.625	0.244	-9.593	-0.589	-1.483	-0.244	-0.305	0	3.9	8.064	3.753	0	0.488	-0.061	0.985	9.863	0.306	-0.061	0.061	0	1510067892
-9.44	-1.604	-2.456	-0.305	-0.244	-0.183	2.183	1.498	8.429	0.793	0.977	-1.282	10.883	0.44	-1.139	0.977	-1.953	0.305	-9.678	-0.549	-1.482	-0.244	-0.244	-0.061	3.72	7.681	3.736	0.122	0.305	-0.183	0.91	9.903	0.354	0	0.061	0	1510067892
-9.351	-1.604	-2.417	-0.244	-0.183	-0.244	2.183	1.498	8.429	0.549	0.793	-0.916	10.661	0.033	-1.891	0.977	-1.587	0.305	-9.538	-0.596	-1.433	-0.244	-0.122	-0.122	3.499	8.163	3.742	0	0.061	-0.183	0.835	9.891	0.258	0.061	0.061	-0.061	1510067892
-9.385	-1.663	-2.373	-0.183	-0.244	-0.305	2.183	1.498	8.429	0.549	0.793	-0.916	10.861	-0.026	-1.769	0.854	-0.427	0.183	-9.538	-0.596	-1.433	-0.305	-0.061	-0.122	3.712	8.162	3.686	-0.061	0	-0.183	0.913	9.854	0.226	0	0.061	-0.061	1510067892
-9.392	-1.829	-2.308	-0.061	-0.183	-0.244	2.183	1.498	8.429	0.549	0.793	-0.916	10.487	0.036	-1.735	0.671	0	0.305	-9.664	-0.669	-1.395	-0.244	0	-0.122	3.442	8.055	3.734	0	0.061	-0.244	1.022	9.849	0.2	0	0.122	-0.061	1510067892
-9.508	-1.808	-2.377	-0.122	-0.061	-0.183	2.183	1.498	8.429	0.549	0.793	-0.916	10.228	0.123	-1.993	0.549	-0.366	0.244	-9.666	-0.766	-1.449	-0.244	0.061	-0.122	3.54	8.251	3.755	-0.061	-0.122	-0.244	1.079	9.851	0.262	0	0.122	-0.061	1510067893
-9.593	-1.834	-2.395	-0.183	-0.244	-0.183	1.463	1.077	9.441	0.549	0.793	-0.916	10.328	0.028	-2.174	0.427	0.244	0.061	-9.666	-0.766	-1.449	-0.244	0.061	-0.183	3.4	8.472	3.786	-0.183	-0.366	-0.366	0.81	9.862	0.311	0	0.122	0	1510067893
-9.542	-1.897	-2.373	-0.244	-0.122	-0.183	1.463	1.077	9.441	0.549	0.793	-0.916	10.541	-0.307	-2.225	0.305	0.916	0.061	-9.81	-0.815	-1.523	-0.305	0.183	-0.061	3.382	8.378	3.705	-0.122	-0.488	-0.427	0.741	9.905	0.309	0	0.061	-0.061	1510067893
-9.499	-1.966	-2.339	-0.183	-0.122	-0.122	1.463	1.077	9.441	0.244	0.732	0.305	10.204	-0.368	-1.983	0.122	0.61	0	-9.672	-0.749	-1.459	-0.244	0.061	-0.061	3.54	8.315	3.688	0	-0.61	-0.427	0.715	9.904	0.306	0	0.061	-0.122	1510067893
-9.44	-1.893	-2.317	-0.122	-0.122	-0.061	2.265	1.602	9.156	0.244	0.732	0.305	10.536	-0.504	-1.794	-0.061	0.305	0.061	-9.763	-0.713	-1.51	-0.122	0.122	-0.122	3.636	8.446	3.691	0.061	-0.671	-0.427	0.819	9.868	0.305	0	0.061	-0.122	1510067893
-9.422	-1.894	-2.314	-0.122	-0.061	-0.122	2.19	2.013	9.129	0.244	0.732	0.305	10.673	-0.572	-1.689	-0.183	0.427	0.122	-9.676	-0.776	-1.493	-0.244	0.122	-0.061	3.698	8.339	3.633	0.122	-0.61	-0.488	0.828	9.872	0.303	-0.061	0.061	-0.122	1510067893
-9.44	-1.933	-2.339	-0.122	0	-0.061	2.19	2.013	9.129	0.244	-1.099	1.282	10.326	-0.55	-1.659	-0.183	-0.061	-0.061	-9.666	-0.694	-1.52	-0.122	0.122	-0.061	3.775	8.355	3.609	0	-0.549	-0.366	0.756	9.867	0.223	0	0	-0.122	1510067893
-9.476	-1.932	-2.376	-0.183	-0.061	-0.061	2.122	2.065	9.03	0.122	-1.038	1.587	10.574	-0.591	-1.782	-0.244	0.183	-0.122	-9.762	-0.739	-1.631	-0.183	0.244	-0.061	3.805	8.48	3.583	0	-0.488	-0.305	0.792	9.881	0.275	0	0.122	-0.122	1510067893
-9.469	-1.982	-2.347	-0.061	-0.061	-0.061	3.033	2.253	9.024	-0.061	-0.916	1.038	11.081	-0.513	-1.769	-0.183	0.244	0	-9.762	-0.706	-1.659	-0.183	0.122	-0.061	3.774	8.387	3.624	0.061	-0.427	-0.366	0.768	9.884	0.246	0	0	-0.122	1510067893
-9.441	-1.928	-2.363	-0.183	-0.061	-0.061	3.173	2.036	8.876	-0.183	-1.16	0.977	10.88	-0.632	-1.579	-0.366	-0.427	0.183	-9.694	-0.787	-1.651	-0.244	0.061	-0.061	3.582	8.592	3.406	0.122	-0.488	-0.366	0.706	9.906	0.28	0	0.061	-0.122	1510067893
-9.445	-2.007	-2.344	-0.122	0	-0.061	3.686	2.14	9.158	-0.305	-0.977	0.977	10.776	-0.751	-1.615	-0.366	-0.061	0	-9.694	-0.787	-1.651	-0.122	0.061	-0.061	3.805	8.564	3.431	0.061	-0.427	-0.244	0.682	9.877	0.248	0	0	-0.122	1510067893
-9.424	-2.007	-2.354	-0.061	0	-0.061	4.132	2.098	8.97	-0.244	-1.16	0.549	10.942	-0.785	-1.733	-0.305	0.61	0	-9.723	-0.742	-1.627	-0.122	0.061	-0.061	3.9	8.424	3.423	0.061	-0.183	-0.183	0.796	9.884	0.286	0.061	0.061	-0.061	1510067893
-9.429	-1.975	-2.383	-0.122	0	-0.061	4.132	2.098	8.97	-0.122	-0.671	0.305	10.634	-0.903	-1.918	-0.183	-0.122	0.122	-9.723	-0.742	-1.627	-0.183	0	-0.061	3.778	8.466	3.345	0.061	-0.122	-0.122	0.641	9.897	0.236	0	0	-0.061	1510067893
-9.424	-1.973	-2.361	-0.061	0	-0.061	4.132	2.098	8.97	-0.122	-0.671	0.305	10.692	-0.913	-1.919	-0.305	-0.061	0.061	-9.705	-0.756	-1.627	-0.122	0.061	-0.061	3.728	8.496	3.329	0.061	0	-0.061	0.684	9.874	0.232	0	0	-0.061	1510067893
-9.457	-2.01	-2.373	-0.061	-0.061	-0.061	4.144	1.943	9.068	-0.183	-0.427	0.244	10.557	-0.896	-1.894	-0.305	-0.305	0	-9.705	-0.724	-1.62	-0.122	-0.061	-0.061	3.729	8.539	3.292	0.122	0.183	0	0.678	9.872	0.256	0	0.061	-0.061	1510067893
-9.4	-1.994	-2.367	-0.122	0	-0.122	4.144	1.943	9.068	-0.244	-0.183	-0.366	10.859	-0.757	-1.8	-0.183	-0.549	0.061	-9.705	-0.724	-1.62	-0.183	0	-0.061	3.7	8.488	3.329	0.183	0.305	0.061	0.638	9.903	0.224	0	0.061	-0.122	1510067893
-9.44	-2.038	-2.378	-0.122	0	-0.061	4.109	1.808	8.975	-0.244	0.549	-0.61	11.001	-0.689	-1.688	-0.183	-0.244	0.061	-9.733	-0.748	-1.616	-0.122	-0.061	-0.061	3.542	8.561	3.29	0.122	0.244	0.061	0.573	9.886	0.22	0	0	-0.122	1510067893
-9.409	-2.094	-2.369	-0.061	0.061	-0.061	3.968	1.658	9.168	-0.244	0.549	-0.61	10.939	-0.706	-1.761	-0.183	-0.244	0	-9.682	-0.778	-1.591	-0.061	-0.061	-0.061	3.595	8.61	3.32	0.122	0.305	0.183	0.589	9.896	0.223	0.061	0	-0.061	1510067893
-9.461	-2.07	-2.422	-0.061	-0.061	-0.061	3.968	1.658	9.168	-0.366	1.404	-0.732	10.968	-0.724	-2.007	0.061	-0.061	-0.122	-9.682	-0.778	-1.591	-0.122	-0.061	-0.061	3.664	8.593	3.324	0.061	0.366	0.183	0.628	9.906	0.26	0	0.061	-0.061	1510067893
-9.428	-2.04	-2.383	0	-0.061	-0.061	3.448	1.458	9.046	-0.549	1.099	-0.732	10.615	-0.473	-2.232	0.244	-0.122	-0.061	-9.711	-0.796	-1.601	-0.061	-0.061	-0.061	3.482	8.563	3.376	0.061	0.366	0.183	0.64	9.878	0.233	0.061	0	-0.061	1510067893
-9.441	-1.995	-2.428	0	-0.061	-0.061	3.448	1.458	9.046	-0.549	1.099	-0.732	10.617	-0.081	-1.927	0.061	-0.061	-0.061	-9.711	-0.796	-1.601	-0.061	-0.061	-0.061	3.137	8.611	3.407	0	0.183	0	0.64	9.879	0.212	0.061	-0.061	-0.061	1510067893
-9.385	-2.065	-2.373	0	-0.061	-0.061	3.32	1.037	9.02	0.061	-0.061	0	10.591	-0.206	-1.992	0	0.183	0	-9.725	-0.876	-1.593	0.061	0	-0.061	3.004	8.536	3.336	0.061	-0.061	-0.122	0.609	9.92	0.202	-0.061	-0.061	-0.061	1510067893
-9.436	-2.08	-2.378	0.122	0	0	3.354	1.187	8.703	0.427	-0.244	0.183	10.41	-0.325	-2.07	0.122	-0.061	-0.183	-9.672	-0.827	-1.52	0.061	-0.061	-0.061	3.244	8.61	3.401	0	-0.183	-0.122	0.634	9.857	0.178	0	-0.061	-0.061	1510067893
-9.465	-2.009	-2.422	0.061	-0.061	0	3.354	1.187	8.703	0.488	-0.732	0.061	10.683	-0.256	-1.762	0	0.122	-0.061	-9.672	-0.827	-1.52	0.061	0	-0.061	3.316	8.506	3.395	0	-0.183	-0.183	0.658	9.896	0.166	0	-0.122	-0.061	1510067893
-9.422	-2.034	-2.361	0.122	-0.122	0	3.447	1.327	8.646	0.488	-0.549	0.122	10.798	-0.281	-1.713	-0.122	0	0.061	-9.625	-0.823	-1.506	0.122	0.061	-0.122	3.085	8.563	3.322	0	-0.366	-0.183	0.656	9.887	0.142	-0.061	-0.061	0	1510067893
-9.433	-1.989	-2.29	0.061	-0.122	0.061	3.521	1.58	8.635	0.305	-1.16	0.122	10.719	-0.351	-2.042	-0.122	0	0.061	-9.695	-0.727	-1.55	0.122	0.122	-0.122	3.149	8.678	3.327	-0.061	-0.549	-0.122	0.705	9.839	0.159	0	0	0	1510067894
-9.394	-1.991	-2.243	0.061	0	0.061	3.915	1.666	8.685	0.305	-1.221	0.244	10.5	-0.339	-2.016	-0.122	-0.061	0.061	-9.695	-0.727	-1.55	0.122	0.183	-0.061	3.338	8.622	3.365	-0.122	-0.549	-0.183	0.735	9.847	0.197	-0.061	0.061	0	1510067894
-9.403	-1.96	-2.224	-0.061	0	0	3.915	1.666	8.685	0.183	-0.61	0.183	10.615	-0.557	-2.229	-0.122	0	0.061	-9.698	-0.657	-1.597	0.061	0.183	-0.061	3.385	8.477	3.319	-0.061	-0.549	-0.244	0.816	9.869	0.244	0	0.061	0.061	1510067894
-9.471	-1.987	-2.2	-0.183	-0.061	-0.061	4.212	1.616	8.342	-0.183	-0.61	0	10.457	-0.64	-2.072	-0.183	0.061	0	-9.755	-0.542	-1.686	0	0.183	-0.061	3.517	8.477	3.308	0.061	-0.488	-0.305	0.772	9.829	0.23	0	0.122	0.061	1510067894
-9.475	-2.059	-2.2	-0.244	-0.061	-0.061	4.212	1.616	8.342	-0.183	-0.854	0	10.409	-0.52	-1.83	-0.122	-0.244	0	-9.755	-0.542	-1.686	-0.061	0.122	-0.061	3.586	8.416	3.382	0.061	-0.488	-0.366	0.672	9.883	0.266	0.061	0.244	0.061	1510067894
-9.406	-2.058	-2.186	-0.244	-0.061	-0.061	3.993	1.347	8.418	-0.061	-1.038	0.244	10.566	-0.446	-1.568	-0.122	-0.061	-0.122	-9.756	-0.437	-1.713	-0.122	0.122	-0.061	3.487	8.51	3.38	0.122	-0.488	-0.427	0.615	9.893	0.284	0.061	0.183	0	1510067894
-9.436	-2.032	-2.139	-0.244	-0.061	-0.122	4.265	1.32	8.329	0	-0.854	0.732	10.363	-0.449	-1.651	-0.183	-0.305	-0.183	-9.741	-0.457	-1.787	-0.183	0.061	-0.122	3.625	8.65	3.311	0.061	-0.488	-0.366	0.587	9.865	0.272	0.122	0.183	0	1510067894
-9.411	-2.041	-2.164	-0.366	0	-0.183	4.265	1.32	8.329	0.061	-0.671	0.977	10.726	-0.613	-1.775	-0.122	-0.549	-0.122	-9.741	-0.457	-1.787	-0.305	0	-0.122	3.77	8.605	3.313	0	-0.366	-0.427	0.656	9.88	0.282	0.122	0.183	-0.061	1510067894
-9.422	-2.025	-2.219	-0.427	0	-0.183	4.619	1.418	8.337	0.061	-0.488	1.038	10.86	-0.812	-1.913	-0.061	-0.305	-0.061	-9.778	-0.463	-1.79	-0.366	-0.061	-0.122	3.676	8.48	3.226	0.122	-0.122	-0.366	0.691	9.822	0.212	0.244	0.244	-0.061	1510067894
-9.42	-2.074	-2.222	-0.488	0	-0.305	4.747	1.67	8.25	-0.244	-0.61	0.977	10.691	-0.944	-1.981	0.122	-0.427	0	-9.751	-0.446	-1.745	-0.366	-0.122	-0.183	3.676	8.48	3.226	0.122	-0.122	-0.366	0.567	9.911	0.213	0.122	0.244	-0.122	1510067894
-9.366	-2.05	-2.216	-0.61	0	-0.305	5.603	1.747	8.512	-0.427	-1.038	0.549	10.366	-0.964	-2.061	0.244	-0.366	-0.122	-9.751	-0.446	-1.745	-0.488	-0.183	-0.183	3.676	8.48	3.226	0.122	-0.122	-0.366	0.504	9.884	0.164	0.244	0.244	-0.183	1510067894
-9.336	-2.076	-2.266	-0.671	0.061	-0.366	5.603	1.747	8.512	-0.244	-0.305	0.427	10.215	-0.955	-2.377	0.244	-0.549	-0.427	-9.744	-0.501	-1.708	-0.549	-0.244	-0.244	3.76	8.556	3.077	0.305	0.488	-0.122	0.593	9.837	0.12	0.244	0.305	-0.244	1510067894
-9.363	-2.066	-2.293	-0.671	0.061	-0.427	5.698	1.73	8.416	-0.244	0.244	0.427	10.604	-0.92	-2.445	0.366	-0.183	-0.427	-9.739	-0.584	-1.701	-0.61	-0.366	-0.244	3.676	8.54	3.052	0.366	0.793	-0.183	0.677	9.833	0.059	0.244	0.488	-0.244	1510067894
-9.345	-1.946	-2.408	-0.854	0.183	-0.488	5.249	1.306	8.195	-0.305	-0.366	0.244	10.487	-0.824	-2.387	0.732	-0.183	-0.549	-9.739	-0.584	-1.701	-0.671	-0.427	-0.244	3.429	8.576	2.979	0.488	0.854	-0.122	0.636	9.849	0.062	0.305	0.488	-0.244	1510067894
-9.283	-1.934	-2.511	-0.977	0.122	-0.61	5.249	1.306	8.195	-0.244	0.061	0.366	10.429	-0.591	-2.509	1.16	-0.488	-0.488	-9.72	-0.66	-1.671	-0.793	-0.427	-0.305	3.377	8.631	2.994	0.427	0.916	-0.061	0.628	9.841	-0.105	0.244	0.61	-0.305	1510067894
-9.24	-2.077	-2.579	-0.977	0.183	-0.61	4.618	0.746	8.342	0.183	-0.488	0.671	10.805	-0.287	-2.077	0.916	-0.488	-0.244	-9.711	-0.725	-1.633	-0.854	-0.488	-0.366	3.191	8.736	2.998	0.366	0.977	-0.183	0.589	9.801	-0.173	0.244	0.61	-0.305	1510067894
-9.337	-2.157	-2.717	-0.977	0.244	-0.61	4.448	0.462	8.867	0.427	-0.305	0.977	10.604	-0.33	-2.007	0.732	-0.549	-0.122	-9.731	-0.75	-1.571	-0.916	-0.488	-0.366	2.981	8.685	2.818	0.549	0.793	-0.244	0.495	9.85	-0.217	0.366	0.854	-0.427	1510067894
-9.162	-2.055	-2.893	-1.16	0.366	-0.671	4.943	0.311	8.204	0.244	0.061	1.099	10.497	-0.699	-2.31	0.732	-0.488	-0.244	-9.767	-0.791	-1.548	-1.099	-0.488	-0.366	3.257	8.829	2.823	0.549	0.793	-0.122	0.517	9.884	-0.325	0.305	0.732	-0.427	1510067894
-8.997	-2.004	-3.045	-1.343	0.427	-0.854	4.943	0.311	8.204	0.183	0	1.16	10.435	-0.947	-2.562	0.977	-0.549	-0.305	-9.679	-0.847	-1.406	-1.16	-0.61	-0.488	3.555	8.747	2.731	0.61	1.099	-0.183	0.554	9.784	-0.394	0.366	0.854	-0.366	1510067894
-9.068	-2.101	-3.267	-1.465	0.488	-0.977	5.022	0.336	8.336	0.244	-0.183	1.282	10.335	-1.168	-2.667	1.221	-0.549	-0.366	-9.679	-0.847	-1.406	-1.343	-0.854	-0.488	3.51	8.579	2.533	0.671	1.404	-0.183	0.38	9.796	-0.431	0.183	1.221	-0.488	1510067894
-9.154	-2.22	-3.377	-1.465	0	-0.916	4.789	0.349	8.247	0.366	-0.122	1.465	10.276	-1.312	-2.656	1.465	-0.61	-0.305	-9.599	-0.983	-1.281	-1.587	-0.793	-0.549	3.292	8.55	2.32	0.732	1.587	-0.061	0.268	9.839	-0.483	0.061	0.977	-0.488	1510067894
-9.205	-2.09	-3.521	-1.587	0.122	-0.854	4.849	0.228	8.162	0.366	-0.122	1.465	10.363	-1.401	-2.781	1.526	-0.488	-0.305	-9.696	-1.4	-1.133	-1.77	-0.854	-0.61	3.206	8.752	2.098	0.854	1.648	0.061	0.833	9.753	-0.743	0.183	1.16	-0.366	1510067894
-9.284	-2.09	-3.554	-1.77	0.061	-0.793	4.855	-0.072	8.266	0.366	0	1.648	10.395	-1.515	-3.163	1.709	-0.488	-0.427	-9.696	-1.4	-1.133	-1.953	-0.854	-0.61	3.235	9.146	2.094	0.854	1.953	0.122	0.79	9.854	-0.755	0.061	1.282	-0.183	1510067894
-9.368	-2.029	-3.632	-1.953	-0.183	-0.732	5.058	-0.255	8.735	0.427	-0.488	1.648	10.361	-1.57	-3.582	2.014	-0.488	-0.671	-9.697	-1.506	-1.023	-2.014	-0.854	-0.549	3.222	9.487	2.053	0.916	2.136	0.244	0.804	9.932	-0.787	0.061	1.343	-0.122	1510067894
-9.253	-1.952	-3.789	-2.136	-0.183	-0.671	5.058	-0.255	8.735	0.488	-0.916	1.648	10.554	-1.486	-3.878	2.258	-0.549	-0.854	-9.658	-1.573	-0.94	-2.197	-0.671	-0.488	3.147	9.738	2.015	0.916	2.258	0.366	0.78	9.969	-0.9	0.183	1.526	-0.122	1510067894
-9.135	-2.082	-3.844	-2.319	-0.122	-0.671	5.359	-0.586	8.626	0.549	-0.305	1.709	10.834	-1.358	-3.841	2.441	-0.488	-0.854	-9.658	-1.573	-0.94	-2.441	-0.549	-0.366	3.004	9.806	1.973	0.916	2.38	0.427	0.741	9.942	-0.958	0.061	1.648	-0.122	1510067895
-9.091	-2.048	-3.882	-2.258	-0.305	-0.671	5.721	-0.713	8.526	1.16	0.183	2.197	10.889	-1.188	-3.711	2.686	-0.427	-0.854	-9.487	-1.674	-0.903	-2.625	-0.427	-0.244	2.856	9.701	1.894	0.854	2.38	0.61	0.617	9.924	-0.802	0	1.648	-0.122	1510067895
-8.996	-2.024	-4.065	-2.38	-0.244	-0.732	5.309	-0.697	8.223	1.526	0.244	2.258	10.829	-1.245	-3.475	2.808	0	-0.977	-9.354	-1.942	-0.861	-2.808	-0.183	-0.183	2.923	9.621	1.763	0.732	2.502	0.854	0.657	9.856	-0.943	-0.061	1.709	-0.122	1510067895
-8.91	-2.129	-4.323	-2.625	-0.488	-0.793	5.395	-0.416	7.598	1.648	0	2.197	10.621	-1.282	-3.401	2.93	0	-0.916	-9.354	-1.942	-0.861	-2.93	-0.122	-0.061	3.001	9.459	1.66	0.671	2.747	1.038	0.645	9.817	-0.874	-0.061	1.892	-0.122	1510067895
-8.879	-2.265	-4.523	-2.686	-0.732	-0.854	5.395	-0.416	7.598	1.648	-0.244	2.258	10.464	-1.256	-3.38	2.93	0.244	-1.038	-9.513	-2.09	-0.919	-2.991	-0.122	0	2.9	9.611	1.544	0.61	2.808	1.16	0.553	9.838	-0.861	-0.122	2.075	-0.122	1510067895
-8.624	-2.378	-4.577	-2.747	-0.854	-0.916	5.146	-0.437	7.673	1.892	-0.427	2.319	10.417	-1.199	-3.457	2.869	0.305	-1.099	-9.629	-2.111	-1.01	-3.113	-0.122	0.122	2.934	9.72	1.519	0.488	2.869	1.16	0.319	9.863	-0.958	-0.183	1.953	-0.061	1510067895
-8.626	-2.473	-4.667	-2.808	-0.916	-1.038	5.369	-0.641	8.135	2.075	-0.549	2.319	10.274	-1.211	-3.717	2.93	0.305	-1.16	-9.744	-2.138	-1.085	-3.235	-0.305	0.183	2.945	9.607	1.469	0.488	2.93	1.038	0.31	9.854	-0.934	-0.244	2.075	0.061	1510067895
-8.619	-2.438	-4.773	-2.747	-1.099	-1.16	5.369	-0.641	8.135	2.258	-1.099	2.197	9.812	-1.373	-3.857	3.113	0.244	-1.282	-9.743	-2.199	-1.058	-3.296	-0.427	0.244	2.951	9.501	1.452	0.427	3.113	1.038	0.185	9.906	-0.977	-0.366	1.892	0.061	1510067895
-8.531	-2.463	-4.962	-2.869	-1.099	-1.221	5.847	-0.56	7.952	2.258	-0.061	2.136	9.794	-1.351	-3.821	3.296	0.061	-1.343	-9.655	-2.286	-1.036	-3.357	-0.488	0.305	2.932	9.293	1.406	0.488	3.296	1.038	-0.032	9.903	-1.066	-0.366	2.014	0.061	1510067895
-8.717	-2.643	-4.889	-2.747	-1.709	-1.16	5.548	-0.419	7.635	2.197	-0.244	2.258	9.916	-1.201	-3.603	3.235	0.061	-1.221	-9.581	-2.274	-0.937	-3.357	-0.549	0.244	2.57	9.197	1.378	0.61	3.357	0.977	0.045	9.905	-1.108	-0.488	2.319	0	1510067895
-8.83	-2.681	-4.589	-2.625	-1.831	-0.977	5.548	-0.419	7.635	2.197	-0.183	2.625	9.921	-1.062	-3.61	3.052	0.061	-1.221	-9.613	-2.369	-0.91	-3.296	-0.427	0.244	2.308	9.259	1.379	0.732	3.235	1.038	0.244	9.912	-1.007	-0.488	2.441	0.122	1510067895
-8.967	-2.747	-4.244	-2.625	-1.953	-0.854	5.412	-0.416	7.557	2.197	-0.366	2.625	10.039	-0.889	-3.687	2.991	0.061	-1.16	-9.577	-2.479	-0.982	-3.174	-0.488	0.305	2.39	9.466	1.53	0.732	3.235	0.977	0.086	9.95	-0.833	-0.732	2.258	0.244	1510067895
-8.969	-2.462	-3.835	-2.319	-1.892	-0.61	5.754	-0.254	7.326	2.014	-0.549	2.441	10.292	-0.603	-3.792	2.991	-0.122	-1.16	-9.772	-2.44	-1.034	-2.93	-0.122	0.366	2.37	9.634	1.755	0.732	3.235	0.916	0.252	9.981	-0.656	-0.671	1.77	0.183	1510067895
-8.778	-2.101	-3.758	-2.319	-1.282	-0.61	5.958	0.392	7.782	2.014	-0.732	2.258	10.521	-0.203	-3.689	2.869	-0.061	-1.16	-9.817	-1.949	-1.157	-2.808	-0.183	0.549	2.304	9.778	2.196	0.732	2.991	0.793	0.843	9.908	-0.3	-0.671	1.709	0.366	1510067895
-8.576	-1.982	-3.519	-2.502	-1.343	-0.916	5.958	0.392	7.782	2.075	-0.793	2.319	10.556	0.193	-3.344	2.93	0	-1.282	-9.829	-1.619	-1.152	-2.808	-0.427	0.488	2.474	9.686	2.671	0.671	2.747	0.671	1.294	9.867	-0.529	-0.671	1.709	0.366	1510067895
-8.404	-1.625	-2.882	-3.235	-1.282	-1.038	6.359	0.782	7.685	2.197	-0.549	2.075	10.411	0.343	-2.836	2.93	0.244	-1.343	-9.52	-1.22	-0.967	-2.808	-0.244	0.427	2.564	9.131	2.884	0.488	2.747	0.671	2.541	9.6	0.53	-1.648	2.38	1.038	1510067895
-9.018	-1.884	-2.466	-4.15	-1.526	-0.854	6.818	1.05	7.267	2.258	-0.122	1.709	10.316	0.316	-2.216	2.869	0.183	-1.099	-9.289	-0.504	-0.829	-2.686	-0.244	0.488	2.494	8.418	2.979	0.427	2.93	0.793	2.517	9.433	1.337	-1.709	2.747	1.465	1510067895
-9.674	-2.361	-1.985	-3.784	-1.587	-0.793	6.856	1.29	6.876	2.136	0.122	1.648	10.213	0.398	-1.981	2.808	-0.183	-0.854	-9.183	0.334	-0.796	-2.747	0.061	0.549	2.418	7.982	3.319	0.671	2.991	0.916	1.818	9.738	0.611	-1.709	2.747	1.465	1510067895
-10.262	-2.523	-2.037	-3.662	-1.709	-1.038	7.017	1.221	6.821	2.136	0.427	2.014	10.256	0.561	-1.956	2.808	-0.122	-0.916	-9.75	0.861	-0.995	-3.174	0.183	0.427	2.695	8.095	3.819	0.916	2.991	0.977	2.329	9.932	-0.118	-0.61	2.686	1.587	1510067895
-10.099	-2.74	-2.003	-3.723	-2.014	-1.16	6.766	0.961	6.733	2.441	0.427	2.319	10.475	0.738	-2.07	2.93	-0.305	-1.038	-10.214	0.823	-1.276	-3.662	0.122	0.305	3.236	8.786	4.146	0.916	3.235	0.977	2.899	10.186	-0.207	-0.244	4.211	1.16	1510067895
-9.985	-3.134	-1.858	-3.723	-2.441	-1.221	7.19	0.811	6.492	2.441	0.366	2.563	11.015	0.969	-2.6	3.235	-0.732	-1.343	-10.502	0.613	-1.432	-3.662	-0.183	0.305	3.394	9.238	4.261	0.732	3.54	0.977	2.828	9.86	-0.041	0.122	5.31	0.916	1510067895
-9.849	-3.473	-1.733	-3.357	-2.136	-1.038	7.165	1.172	5.952	2.38	-0.427	2.747	11.015	0.969	-2.6	3.235	-0.732	-1.343	-10.579	0.53	-1.483	-3.601	-0.244	0.427	2.992	9.337	4.162	0.549	3.601	0.977	2.285	9.469	-0.164	1.16	5.554	0.366	1510067895
-9.841	-3.262	-1.334	-2.869	-2.93	-0.854	7.165	1.172	5.952	2.441	-1.099	2.808	11.397	1.241	-2.643	3.357	0.183	-1.526	-10.625	0.447	-1.461	-3.479	-0.488	0.427	2.653	9.065	4.079	0.488	3.479	0.793	2.376	9.032	-0.97	2.38	5.981	0.244	1510067895
-9.266	-2.766	-1.176	-3.052	-2.686	-0.977	7.221	1.482	6.157	2.38	-1.282	2.747	9.917	1.585	-2.363	3.357	-0.305	-1.648	-10.381	0.557	-1.279	-3.479	-0.854	0.427	2.443	8.736	3.991	0.488	3.479	0.61	2.414	9.624	-2.061	4.089	7.324	-0.244	1510067895
-8.678	-2.137	-1.122	-3.296	-1.953	-0.977	7.216	1.732	6.131	2.38	-1.16	2.563	9.694	1.504	-2.42	3.235	-0.244	-1.709	-9.927	0.641	-1.089	-3.479	-1.038	0.427	2.239	8.324	3.935	0.488	3.54	0.427	0.876	10.202	-1.581	4.089	8.728	0.183	1510067895
-8.107	-1.616	-1.623	-3.845	-0.977	-0.977	7.368	1.845	5.816	2.38	-1.16	2.563	9.676	1.432	-2.405	3.174	-0.427	-1.526	-9.604	0.891	-0.852	-3.479	-1.16	0.305	1.931	7.832	3.906	0.732	3.601	0.305	0.083	10.329	0.007	3.54	8.728	-0.122	1510067895
-7.953	-2.086	-1.677	-3.845	-0.61	-1.099	7.394	1.681	5.806	2.197	-0.793	2.502	9.64	1.347	-2.354	3.174	-0.854	-1.282	-9.367	1.129	-0.633	-3.54	-1.221	0.122	1.684	7.468	3.913	0.977	3.54	0.366	-0.3	9.971	1.389	2.258	7.507	-0.244	1510067896
-8.235	-2.832	-1.998	-3.601	-0.549	-0.916	7.576	1.304	6.088	1.892	-0.427	3.113	9.722	1.272	-2.475	3.235	-0.793	-1.099	-9.152	1.365	-0.449	-3.845	-1.16	-0.183	1.668	7.389	4.006	1.282	3.54	0.488	-1.104	9.588	0.915	1.587	4.883	-0.061	1510067896
-8.026	-2.988	-1.908	-3.357	0.916	-0.977	7.805	0.775	6.605	1.892	0.122	3.418	9.889	0.979	-2.753	3.479	-0.732	-0.854	-8.887	1.323	-0.334	-4.211	-0.793	-0.671	1.593	7.362	3.764	1.526	3.479	0.732	-1.188	9.747	1.01	1.587	4.883	-0.061	1510067896
-9.459	-3.108	-2.395	-4.761	0.366	-1.221	8.235	0.025	6.953	1.831	0.671	3.479	10.062	0.525	-3.252	3.845	-0.977	-0.488	-9.059	1.209	-0.232	-4.333	-0.427	-1.16	1.561	7.411	3.487	1.831	3.479	1.038	-1.995	9.989	1.342	0.427	3.601	-0.61	1510067896
-10.133	-4.26	-2.312	-3.723	-0.427	-1.526	8.314	-0.471	7.093	1.892	0.61	3.601	10.34	0.201	-3.97	4.15	-0.977	-0.305	-9.551	0.607	-0.368	-4.578	-0.488	-1.282	1.666	8.277	3.068	2.258	3.723	1.343	-3.226	10.044	1.248	-1.282	-1.221	-2.136	1510067896
-8.937	-3.687	-2.305	-2.808	-0.061	-1.282	7.677	-0.778	6.932	2.014	0.854	3.845	10.664	0.22	-4.503	4.395	-0.732	-0.305	-9.634	-0.751	-0.217	-4.944	-0.671	-1.099	1.902	9.366	2.437	2.258	3.601	1.282	2.414	10.552	-0.489	-1.282	-1.221	-2.136	1510067896
-8.933	-2.938	-2.906	-3.967	-0.183	-1.16	6.954	-0.658	6.543	2.258	0.061	3.662	10.712	0.236	-4.811	4.272	-0.122	-0.427	-9.752	-2.277	0.078	-4.395	-0.61	-1.16	1.675	10.251	1.805	1.953	3.906	1.343	4.288	10.127	0.264	-1.038	4.761	-0.549	1510067896
-9.818	-2.924	-3.778	-3.601	-0.427	-0.854	6.898	-0.379	6.234	2.197	-0.427	3.418	10.472	0.215	-5.231	3.906	-0.122	-0.732	-9.558	-2.418	0.122	-3.601	-0.488	-0.549	1.377	11.238	1.538	1.526	4.15	1.404	1.055	9.575	-0.549	0.122	2.258	-0.732	1510067896
