# Supplementary material for: A deep learning approach for lower back-pain risk prediction during manual lifting
Source: PLoS One. 2021 Feb 19;16(2):e0247162. doi: 10.1371/journal.pone.0247162 (PMC7894914; doi:10.1371/journal.pone.0247162)
Supplement: S1 Data — (ZIP) [file pone.0247162.s001.zip › source-used/Subject_01_P1_Zone12_T3.csv]

Side_A_x	Side_A_y	Side_A_z	Side_G_x	Side_G_y	Side_G_z	LtWt_A_x	LtWt_A_y	LtWt_A_z	LtWt_G_x	LtWt_G_y	LtWt_G_z	RtWt_A_x	RtWt_A_y	RtWt_A_z	RtWt_G_x	RtWt_G_y	RtWt_G_z	Back_A_x	Back_A_y	Back_A_z	Back_G_x	Back_G_y	Back_G_z	UArm_A_x	UArm_A_y	UArm_A_z	UArm_G_x	UArm_G_y	UArm_G_z	Thig_A_x	Thig_A_y	Thig_A_z	Thig_G_x	Thig_G_y	Thig_G_z	Time_stp
-9.56	-1.875	-1.964	0	-0.061	0	2.834	-8.638	1.614	0	0	0	3.504	9.66	2.157	-0.122	-0.122	0	-9.732	-0.618	-1.184	0	-0.061	-0.061	1.755	9.367	2.701	-0.061	-0.061	0	0.343	9.873	0.116	0	-0.061	0	1510066935
-9.543	-1.863	-1.96	0	-0.061	0	2.834	-8.638	1.614	0	0	0	3.508	9.641	2.123	-0.061	-0.061	0	-9.733	-0.618	-1.169	0	-0.061	0	1.784	9.36	2.707	-0.061	-0.061	0.061	0.352	9.89	0.126	0	-0.061	0	1510066935
-9.525	-1.839	-1.951	0	0	0	2.866	-8.595	1.61	0	0	-0.061	3.484	9.604	2.089	-0.122	-0.061	-0.061	-9.743	-0.613	-1.188	0	0	0	1.78	9.323	2.704	-0.061	-0.061	0.061	0.374	9.885	0.118	-0.061	0	0	1510066935
-9.57	-1.873	-1.944	0	-0.061	0	2.854	-8.547	1.609	0	0	-0.061	3.479	9.587	2.103	-0.061	-0.122	-0.061	-9.743	-0.603	-1.23	0	-0.061	0	1.814	9.283	2.684	-0.061	-0.122	0	0.312	9.904	0.105	-0.061	-0.061	0	1510066935
-9.55	-1.826	-1.977	0	-0.061	0	2.836	-8.562	1.601	0	-0.061	-0.061	3.497	9.536	2.073	-0.061	-0.122	-0.061	-9.733	-0.592	-1.219	0	0	0	1.823	9.249	2.724	-0.061	-0.061	0	0.372	9.903	0.111	0	-0.061	0	1510066935
-9.533	-1.863	-1.939	0	-0.061	0	2.836	-8.562	1.601	0	0	-0.061	3.519	9.539	2.064	-0.061	-0.061	-0.061	-9.723	-0.573	-1.208	0	0	0	1.823	9.269	2.701	-0.061	-0.061	0	0.384	9.903	0.129	-0.061	-0.061	0	1510066935
-9.533	-1.854	-1.945	0	-0.061	0	2.802	-8.538	1.581	0	-0.061	-0.061	3.551	9.569	2.067	-0.061	-0.122	-0.061	-9.739	-0.559	-1.201	0	0	0	1.817	9.307	2.716	-0.061	-0.061	-0.061	0.396	9.889	0.075	-0.061	-0.061	0	1510066935
-9.552	-1.863	-1.928	0	-0.061	0	2.798	-8.553	1.564	0	-0.061	-0.061	3.566	9.603	2.076	0	-0.122	0	-9.733	-0.593	-1.23	0	0.061	0	1.814	9.324	2.742	-0.061	-0.061	-0.061	0.377	9.893	0.134	-0.061	-0.061	0	1510066935
-9.551	-1.859	-1.927	0	0	0	2.798	-8.553	1.564	0	-0.122	-0.061	3.546	9.604	2.121	0	-0.122	0	-9.765	-0.584	-1.237	0	0.061	0	1.839	9.333	2.723	-0.061	-0.061	-0.061	0.401	9.887	0.147	0	-0.122	0	1510066935
-9.57	-1.861	-1.943	0	-0.061	0	2.852	-8.586	1.553	0	-0.061	-0.061	3.514	9.597	2.139	0	-0.122	-0.061	-9.747	-0.567	-1.254	0	0.061	0	1.87	9.337	2.712	0	-0.061	-0.061	0.368	9.902	0.128	-0.061	0	0	1510066935
-9.531	-1.834	-1.964	0	0	0	2.786	-8.616	1.602	-0.061	-0.061	-0.061	3.537	9.622	2.177	0	-0.122	-0.061	-9.761	-0.568	-1.254	0	0.061	0	1.86	9.332	2.72	0	-0.061	-0.061	0.324	9.893	0.132	-0.061	-0.122	-0.061	1510066935
-9.533	-1.845	-1.925	-0.061	-0.061	-0.061	2.79	-8.605	1.648	-0.122	-0.122	-0.061	3.572	9.624	2.205	0	-0.061	-0.061	-9.755	-0.557	-1.256	-0.061	0.061	0	1.857	9.329	2.72	0	-0.061	0	0.379	9.897	0.14	0	0	-0.061	1510066935
-9.558	-1.866	-1.93	-0.061	-0.061	0	2.79	-8.605	1.648	-0.061	-0.061	-0.061	3.571	9.629	2.214	-0.061	-0.122	-0.061	-9.745	-0.553	-1.257	-0.061	0.061	0	1.861	9.341	2.723	0	-0.061	0	0.37	9.885	0.14	0	-0.061	0	1510066935
-9.546	-1.92	-1.979	-0.061	0	-0.061	2.856	-8.623	1.677	-0.061	-0.122	0	3.619	9.64	2.232	-0.061	-0.061	-0.061	-9.767	-0.56	-1.268	-0.061	0.061	0	1.907	9.355	2.706	0	-0.061	0	0.328	9.909	0.092	-0.061	0.061	-0.061	1510066936
-9.539	-1.969	-1.974	-0.061	-0.061	0	2.856	-8.623	1.677	0	-0.183	0	3.631	9.648	2.232	-0.061	0	-0.061	-9.787	-0.568	-1.273	-0.061	0	0	1.924	9.365	2.72	0	0	0	0.29	9.905	0.111	0	0	-0.061	1510066936
-9.491	-1.962	-1.943	-0.061	-0.061	-0.061	2.924	-8.649	1.65	0	-0.183	0	3.671	9.631	2.207	-0.061	0	-0.061	-9.783	-0.596	-1.276	-0.061	0	-0.061	1.866	9.321	2.675	0	0.061	0	0.349	9.906	0.151	0	0.061	-0.061	1510066936
-9.522	-1.98	-1.955	-0.061	-0.061	-0.122	2.955	-8.64	1.67	0	-0.122	-0.061	3.637	9.56	2.14	-0.061	-0.061	0	-9.824	-0.654	-1.314	0	-0.122	0	1.887	9.307	2.688	0	0.061	0	0.234	9.897	0.13	0	0	-0.061	1510066936
-9.497	-1.998	-1.963	0	-0.061	-0.122	2.948	-8.46	1.614	0	-0.122	-0.122	3.603	9.579	2.062	-0.061	-0.061	0	-9.802	-0.596	-1.284	0	-0.183	0	1.957	9.362	2.694	0	0.122	-0.061	0.213	9.899	0.128	0.061	-0.061	-0.061	1510066936
-9.55	-2.001	-1.969	0	-0.061	-0.122	2.948	-8.46	1.614	-0.061	-0.122	-0.122	3.602	9.594	2.006	0	0.061	-0.061	-9.81	-0.613	-1.278	0	-0.244	0	1.913	9.363	2.656	0	0.183	-0.061	0.195	9.91	0.116	0	-0.061	-0.061	1510066936
-9.532	-1.995	-1.928	0.061	-0.061	-0.122	3.003	-8.544	1.542	-0.183	0	-0.061	3.537	9.573	1.976	0.061	0.061	-0.061	-9.808	-0.65	-1.303	0	-0.244	0	1.809	9.345	2.692	0	0.183	-0.061	0.215	9.918	0.122	0.061	-0.061	-0.061	1510066936
-9.525	-1.992	-1.943	0	-0.061	-0.183	2.994	-8.614	1.525	-0.183	0	-0.061	3.49	9.642	2.004	0.061	-0.061	-0.061	-9.768	-0.62	-1.239	0.061	-0.244	0	1.771	9.399	2.668	0	0.122	-0.122	0.27	9.897	0.105	0	-0.061	-0.061	1510066936
-9.549	-2.099	-1.954	-0.061	-0.061	-0.244	2.994	-8.614	1.525	-0.183	-0.061	-0.122	3.552	9.697	2.052	0.122	0	-0.061	-9.753	-0.601	-1.147	0.122	-0.305	0	1.828	9.446	2.722	0	0.122	-0.061	0.248	9.893	0.081	0	0	-0.061	1510066936
-9.464	-2.25	-1.861	0.183	-0.122	-0.122	3.114	-8.601	1.677	-0.244	-0.061	-0.061	3.586	9.697	2.137	0.122	0	-0.061	-9.829	-0.664	-1.15	0.122	-0.305	0	1.863	9.384	2.688	0	0.122	-0.061	0.325	9.865	0.049	0.061	0.122	-0.061	1510066936
-9.403	-2.219	-1.901	0.183	-0.122	-0.183	3.102	-8.463	1.663	-0.305	0.183	-0.061	3.472	9.534	2.117	0.061	0	0	-9.956	-0.623	-1.213	0.183	-0.488	0	1.828	9.211	2.696	-0.061	0.244	-0.122	0.495	9.862	0.111	0.061	0.244	0	1510066936
-9.467	-2.298	-1.854	0.122	-0.244	-0.366	3.102	-8.463	1.663	-0.183	0.183	-0.183	3.301	9.44	2.01	0.061	-0.122	-0.122	-9.905	-0.544	-1.144	0.183	-0.671	0.061	1.889	9.215	2.699	-0.061	0.244	-0.305	0.158	9.927	0.211	0	0.061	0.061	1510066936
-9.434	-2.359	-1.776	0.183	-0.244	-0.366	3.01	-8.387	1.671	-0.061	-0.061	-0.244	3.287	9.453	1.903	0.183	-0.061	-0.305	-9.923	-0.551	-1.061	0.183	-0.671	0.061	1.869	9.237	2.784	-0.061	0.244	-0.305	0.053	9.854	0.117	0.122	-0.122	0.061	1510066936
-9.417	-2.457	-1.78	0.305	-0.122	-0.366	3.048	-8.435	1.391	-0.183	-0.244	-0.122	3.291	9.514	1.781	0.183	0	-0.305	-10	-0.551	-0.986	0.244	-0.854	0.061	1.657	9.264	2.85	0	0.427	-0.488	0.309	9.873	0.095	0.122	0.061	0.061	1510066936
-9.367	-2.419	-1.761	0.305	-0.122	-0.549	3.048	-8.435	1.391	-0.244	-0.122	0	3.206	9.538	1.662	0.305	-0.183	-0.244	-10.032	-0.452	-0.867	0.305	-0.977	0	1.519	9.241	2.903	-0.061	0.366	-0.671	0.321	9.905	0.141	0.061	0.305	0.061	1510066936
-9.32	-2.583	-1.731	0.244	-0.183	-0.61	2.962	-8.352	1.115	-0.305	-0.061	-0.061	3.084	9.485	1.589	0.427	-0.305	-0.244	-10.131	-0.36	-0.737	0.305	-1.16	0	1.526	9.161	2.93	-0.061	0.366	-0.671	-0.087	9.912	0.057	0.122	0.061	0.061	1510066936
-9.186	-2.589	-1.692	0.305	-0.122	-0.671	2.822	-8.22	0.974	-0.305	-0.061	0	2.925	9.359	1.443	0.488	-0.366	-0.305	-10.259	-0.319	-0.677	0.305	-1.587	0	1.648	9.008	2.938	-0.061	0.427	-1.16	-0.008	9.861	0.031	0.183	-0.061	0	1510066936
-9.025	-2.732	-1.585	0.366	-0.061	-0.916	2.822	-8.22	0.974	-0.366	-0.122	0.061	2.751	9.196	1.278	0.732	-0.366	-0.366	-10.273	-0.293	-0.615	0.122	-2.136	-0.061	1.672	8.899	2.981	-0.061	0.427	-1.16	0.074	9.918	0.077	0.183	0.122	0.061	1510066936
-9.118	-2.655	-1.609	0.427	0	-1.221	2.542	-8.11	0.562	-0.488	-0.183	0.122	2.623	9.124	1.18	0.977	-0.244	-0.61	-9.795	-0.262	-0.341	0.122	-2.319	-0.122	1.36	8.827	2.923	0	0.671	-1.526	0.161	9.781	0.093	0.305	0.061	0	1510066936
-9.164	-2.663	-1.678	0.183	0.061	-1.343	2.542	-8.11	0.562	-0.671	-0.061	0.305	2.578	9.205	1.187	1.221	-0.061	-0.916	-9.661	-0.189	0.018	0.122	-2.136	-0.122	0.935	8.861	2.897	0	0.732	-1.648	-0.11	9.896	0.033	0.244	-0.122	0.061	1510066936
-9.338	-2.747	-1.688	0.183	0.061	-1.343	2.479	-8.324	0.524	-0.977	0.183	0.549	2.539	9.405	1.101	1.343	-0.122	-1.16	-9.543	-0.121	0.433	0.061	-2.258	-0.122	0.52	8.966	2.882	0.061	0.793	-1.709	-0.083	9.792	-0.048	0.427	-0.366	-0.122	1510066936
-9.313	-2.85	-1.633	0.061	0.183	-1.282	2.39	-8.591	0.479	-1.099	0.366	0.793	2.647	9.65	1.006	1.343	-0.183	-1.282	-9.405	-0.228	0.918	-0.061	-2.075	-0.183	0.099	9.165	2.878	0.244	0.671	-1.77	0.044	9.839	-0.29	0.427	-0.122	-0.244	1510066936
-9.381	-2.993	-1.704	0.061	0.061	-1.099	2.312	-9.073	0.507	-1.099	0.061	0.916	2.85	9.94	0.98	1.343	0	-1.282	-9.274	-0.383	1.372	-0.122	-1.953	-0.244	-0.349	9.343	2.704	0.366	0.61	-1.587	0.364	9.824	-0.342	0.427	-0.122	-0.366	1510066936
-9.453	-3.21	-1.665	0.061	-0.183	-0.977	2.312	-9.073	0.507	-1.038	-0.061	0.916	3.016	10.152	0.922	1.282	0.122	-1.16	-9.207	-0.52	1.826	-0.183	-1.709	-0.244	-0.764	9.544	2.633	0.244	0.549	-1.465	0.912	9.843	-0.425	0.366	-0.122	-0.244	1510066936
-9.531	-3.241	-1.658	-0.122	-0.183	-0.793	2.286	-9.205	0.602	-1.038	0.122	0.793	3.065	10.372	0.853	1.099	0.183	-0.916	-9.13	-0.727	2.199	-0.183	-1.526	-0.305	-1.135	9.723	2.53	0.244	0.549	-1.465	1.127	9.866	-0.504	0.183	-0.061	-0.061	1510066936
-9.49	-3.274	-1.637	-0.122	-0.183	-0.61	2.15	-9.338	0.605	-0.916	0.244	0.671	3.045	10.561	0.743	0.793	0.061	-0.671	-9.071	-0.857	2.517	-0.122	-1.16	-0.305	-1.491	9.952	2.45	0.244	0.427	-0.977	1.212	9.881	-0.572	0.183	-0.122	0.061	1510066937
-9.508	-3.547	-1.61	-0.183	-0.305	-0.366	2.15	-9.338	0.605	-0.854	0.122	0.671	2.998	10.773	0.589	0.61	-0.061	-0.488	-9.101	-0.896	2.749	-0.061	-0.977	-0.244	-1.684	10.208	2.451	0.366	0.305	-0.732	1.084	9.926	-0.624	0.061	0.122	0.061	1510066937
-9.43	-3.663	-1.554	-0.061	-0.183	-0.122	2.284	-9.662	0.658	-0.793	0.244	0.732	3.021	10.936	0.501	0.366	-0.061	-0.244	-9.082	-0.944	2.895	-0.061	-0.549	-0.183	-1.736	10.373	2.491	0.366	0.305	-0.732	0.937	9.885	-0.726	0.061	0	0	1510066937
-9.338	-3.637	-1.56	0	-0.122	0.061	2.284	-9.662	0.658	-0.671	0.366	0.671	3.04	11.002	0.476	0.244	0	0.061	-9.075	-0.999	3.003	0	-0.305	-0.183	-1.756	10.445	2.492	0.183	0.122	-0.183	0.902	9.923	-0.672	0.061	-0.122	0.061	1510066937
-9.265	-3.649	-1.541	-0.061	-0.061	0.183	2.344	-9.707	0.683	-0.427	0.305	0.488	2.986	10.951	0.508	0.122	0.122	0.305	-9.027	-1.005	3.007	0.061	0	-0.122	-1.779	10.332	2.439	0.183	0.122	-0.183	0.914	9.92	-0.75	-0.122	-0.183	0.061	1510066937
-9.292	-3.705	-1.55	-0.061	-0.122	0.244	2.305	-9.642	0.731	-0.183	0.244	0.244	2.808	10.802	0.528	-0.122	0.244	0.488	-9.082	-0.971	2.976	0.061	0.244	-0.061	-1.744	10.174	2.401	0.061	0	0.122	0.962	9.844	-0.79	-0.061	0	0.122	1510066937
-9.275	-3.857	-1.487	-0.061	-0.366	0.305	2.395	-9.314	0.636	0	0.122	0.122	2.629	10.63	0.531	-0.305	0.122	0.61	-9.074	-0.957	2.858	0.061	0.488	-0.061	-1.65	9.996	2.395	-0.061	-0.061	0.305	0.817	9.848	-0.684	0	-0.061	0.122	1510066937
-9.198	-3.826	-1.333	-0.061	-0.366	0.427	2.395	-9.314	0.636	0.183	0.183	-0.061	2.501	10.464	0.486	-0.549	0	0.671	-9.162	-0.939	2.716	0.122	0.61	-0.061	-1.52	9.86	2.415	-0.061	-0.183	0.488	0.778	9.891	-0.573	-0.122	-0.122	0.183	1510066937
-9.027	-3.754	-1.214	0.122	-0.305	0.488	2.409	-9.191	0.507	0.305	0.183	-0.244	2.389	10.293	0.402	-0.671	-0.183	0.671	-9.18	-0.846	2.571	0.244	0.671	0	-1.371	9.686	2.525	-0.061	-0.244	0.61	0.983	9.813	-0.512	-0.183	0.061	0.305	1510066937
-8.967	-3.628	-1.109	0.061	-0.183	0.488	2.329	-9.006	0.167	0.366	0.183	-0.427	2.318	10.123	0.306	-0.732	-0.305	0.671	-9.293	-0.61	2.415	0.305	0.793	-0.061	-1.25	9.521	2.677	0	-0.305	0.671	1.13	9.784	-0.413	-0.183	0.183	0.366	1510066937
-8.972	-3.56	-1.129	0.061	0	0.488	2.329	-9.006	0.167	0.427	0.244	-0.488	2.26	10.002	0.201	-0.671	-0.366	0.732	-9.453	-0.318	2.257	0.244	0.671	-0.061	-0.982	9.478	2.836	0	-0.366	0.61	0.793	9.817	-0.234	-0.305	0.305	0.427	1510066937
-8.88	-3.508	-1.146	0	0.305	0.427	2.311	-8.931	0.109	0.366	0.366	-0.427	2.268	9.926	0.178	-0.488	-0.244	0.671	-9.516	-0.153	2.109	0.122	0.671	-0.061	-0.646	9.472	2.911	0	-0.366	0.61	0.438	9.872	-0.287	-0.183	0.061	0.366	1510066937
-8.959	-3.535	-1.186	0.061	0.427	0.305	2.193	-8.996	-0.047	0.427	0.244	-0.427	2.33	9.814	0.264	-0.244	0	0.61	-9.593	-0.067	1.968	-0.061	0.549	-0.122	-0.386	9.412	2.92	0	-0.366	0.549	-0.097	9.826	-0.249	-0.305	0.061	0.061	1510066937
-9.006	-3.447	-1.322	0.061	0.549	0.305	2.193	-8.996	-0.047	0.488	0.061	-0.427	2.348	9.656	0.392	0	0.122	0.427	-9.61	-0.169	1.92	-0.183	0.427	-0.183	-0.228	9.336	2.839	-0.061	-0.305	0.488	-0.093	9.825	-0.288	-0.061	-0.244	-0.183	1510066937
-9.063	-3.278	-1.525	-0.061	0.671	0.305	2.187	-9.008	-0.133	0.488	0	-0.488	2.422	9.67	0.543	0	0.183	0.183	-9.567	-0.305	1.907	-0.305	0.366	-0.244	-0.356	9.403	2.675	-0.061	-0.122	0.427	0.181	9.866	-0.159	0.061	-0.244	-0.244	1510066937
-9.324	-3.11	-1.872	-0.305	0.549	0.244	2.175	-9.036	-0.114	0.427	-0.061	-0.549	2.589	9.788	0.694	-0.061	0.305	-0.061	-9.464	-0.58	1.91	-0.366	0.305	-0.305	-0.499	9.485	2.443	0	0	0.427	0.414	9.782	-0.368	0.061	-0.305	-0.305	1510066937
-9.372	-3.222	-1.96	-0.366	0.366	0.305	2.05	-9.028	0.251	0.366	0	-0.488	2.773	9.905	0.798	-0.244	0.244	-0.183	-9.302	-0.94	1.936	-0.427	0.427	-0.366	-0.695	9.623	2.255	0.122	-0.122	0.549	0.709	9.829	-0.536	0.061	0	-0.305	1510066937
-9.44	-3.275	-2.066	-0.183	0.244	0.488	2.05	-9.028	0.251	0.244	-0.061	-0.366	2.96	10.161	0.902	-0.488	0.061	-0.305	-9.366	-1.337	1.822	-0.366	0.732	-0.305	-0.736	9.869	2.023	0.122	-0.122	0.549	0.804	9.849	-0.465	0	0.183	-0.366	1510066937
-9.365	-3.171	-2.263	-0.183	0.305	0.488	2.074	-8.966	0.55	0.183	0.122	-0.366	3.077	10.43	0.861	-0.793	-0.183	-0.305	-9.566	-1.58	1.608	-0.183	0.732	-0.305	-0.636	10.149	1.922	0.061	-0.183	0.671	0.672	9.917	-0.666	0	0	-0.183	1510066937
-9.373	-3.141	-2.333	-0.244	0.122	0.488	2.04	-9.062	0.834	0.183	0.183	-0.366	3.187	10.501	0.79	-0.977	-0.488	-0.244	-9.491	-1.709	1.465	-0.122	0.793	-0.244	-0.372	10.167	1.893	-0.061	-0.61	0.671	0.487	9.932	-0.587	-0.122	-0.305	-0.122	1510066937
-9.263	-3.092	-2.284	-0.183	0.122	0.427	2.009	-9.083	1.145	0.244	0.183	-0.366	3.323	10.245	0.725	-1.038	-0.671	-0.183	-9.558	-1.707	1.336	-0.061	0.854	-0.183	-0.087	9.985	1.885	-0.061	-0.61	0.671	0.514	9.927	-0.707	-0.061	-0.183	-0.183	1510066937
-9.152	-3.137	-2.216	-0.061	0.061	0.427	2.016	-8.58	1.476	0.244	0.244	-0.305	3.449	10.046	0.664	-1.038	-0.549	-0.061	-9.639	-1.635	1.175	0	0.671	-0.061	0.195	9.86	1.991	-0.244	-0.61	0.671	0.342	9.916	-0.647	-0.061	0.061	-0.183	1510066937
-9.153	-3.053	-2.263	0	0	0.366	2.016	-8.58	1.476	0.366	0.244	-0.122	3.482	9.909	0.585	-0.916	-0.427	0	-9.536	-1.519	1.079	0	0.732	0.061	0.365	9.784	2.024	-0.244	-0.366	0.549	0.392	9.886	-0.537	-0.244	0.061	-0.061	1510066937
-9.136	-3.021	-2.247	0	0.122	0.305	2	-8.496	1.488	0.488	-0.122	-0.122	3.502	9.787	0.567	-0.732	-0.244	0.061	-9.574	-1.419	0.98	-0.061	0.732	0.122	0.451	9.704	2.074	-0.244	-0.366	0.549	0.197	9.848	-0.438	-0.183	-0.122	-0.061	1510066937
-9.278	-2.907	-2.273	0	-0.061	0.244	2.257	-8.635	1.102	0.549	-0.305	-0.122	3.484	9.725	0.602	-0.549	0	0.061	-9.697	-1.339	0.847	-0.061	0.671	0.183	0.569	9.653	2.177	-0.305	-0.305	0.549	0.118	9.838	-0.412	-0.183	-0.061	-0.061	1510066937
-9.289	-2.885	-2.277	-0.061	-0.061	0.183	2.257	-8.635	1.102	0.549	-0.305	-0.183	3.438	9.717	0.682	-0.366	0.061	0.122	-9.795	-1.281	0.713	-0.061	0.549	0.183	0.61	9.641	2.267	-0.305	-0.244	0.488	0.049	9.902	-0.409	-0.244	-0.183	-0.061	1510066938
-9.313	-2.836	-2.225	0.122	-0.183	0.244	2.332	-8.698	0.912	0.488	-0.366	-0.244	3.441	9.761	0.83	-0.244	0.061	0.183	-9.75	-1.241	0.65	-0.122	0.549	0.183	0.565	9.648	2.297	-0.183	-0.183	0.427	0.169	9.902	-0.409	-0.183	-0.244	-0.061	1510066938
-9.254	-2.717	-2.145	0.122	-0.061	0.244	2.357	-8.796	0.78	0.366	-0.427	-0.366	3.448	9.775	0.973	-0.122	0.122	0.244	-9.707	-1.226	0.54	-0.061	0.488	0.122	0.549	9.607	2.366	-0.122	-0.183	0.366	0.214	9.917	-0.419	-0.183	-0.122	-0.061	1510066938
-9.366	-2.552	-2.137	0.122	-0.122	0.244	2.357	-8.796	0.78	0.244	-0.427	-0.305	3.467	9.784	1.178	-0.122	0.122	0.366	-9.601	-1.17	0.561	0	0.549	0.122	0.496	9.581	2.443	-0.122	-0.305	0.427	0.092	9.854	-0.361	-0.183	-0.244	-0.061	1510066938
-9.403	-2.495	-2.109	-0.061	-0.061	0.305	2.39	-8.571	0.995	-0.061	-0.183	-0.183	3.479	10.067	1.626	-0.183	0.244	0.427	-9.564	-1.122	0.433	-0.061	0.793	0.183	0.407	9.704	2.376	-0.122	-0.305	0.549	0.461	9.819	-0.368	-0.183	-0.061	-0.122	1510066938
-9.397	-2.472	-2.041	0.061	-0.061	0.427	2.449	-8.599	1.138	-0.061	-0.183	-0.183	3.479	10.067	1.626	-0.305	0.244	0.488	-9.564	-1.122	0.433	0	0.916	0.183	0.452	9.719	2.443	-0.122	-0.305	0.549	0.461	9.819	-0.368	-0.183	-0.061	-0.122	1510066938
-9.374	-2.395	-2.018	-0.061	0	0.366	2.449	-8.599	1.138	0	-0.061	0	3.372	9.987	1.66	-0.427	0	0.671	-9.67	-0.977	0.24	0	0.977	0.183	0.638	9.589	2.572	-0.244	-0.549	0.61	0.528	9.848	-0.33	-0.183	0.122	-0.061	1510066938
-9.357	-2.412	-2.043	-0.122	-0.061	0.366	2.45	-8.618	1.269	0.061	-0.366	0.061	3.279	9.85	1.694	-0.488	-0.122	0.793	-9.734	-0.81	-0.002	-0.061	0.916	0.183	0.949	9.47	2.627	-0.244	-0.549	0.61	0.415	9.884	-0.231	-0.244	0.061	-0.061	1510066938
-9.367	-2.424	-2.083	-0.183	-0.122	0.305	2.6	-8.649	1.337	0.122	-0.427	0	3.181	9.662	1.701	-0.427	-0.061	0.671	-9.823	-0.696	-0.199	-0.122	0.916	0.183	1.299	9.347	2.664	-0.305	-0.61	0.549	0.269	9.854	-0.163	-0.183	0	-0.061	1510066938
-9.39	-2.421	-2.01	-0.122	-0.183	0.244	2.745	-8.704	1.403	0.122	-0.244	0	3.104	9.451	1.723	-0.366	0	0.427	-9.884	-0.664	-0.407	-0.122	0.732	0.183	1.559	9.234	2.687	-0.366	-0.549	0.488	0.275	9.867	-0.123	-0.183	0	-0.061	1510066938
-9.384	-2.336	-2.003	-0.183	-0.122	0.244	2.774	-8.772	1.462	0.122	-0.122	0	3.057	9.321	1.749	-0.366	0	0.122	-9.893	-0.609	-0.536	-0.122	0.61	0.122	1.674	9.183	2.702	-0.305	-0.427	0.427	0.273	9.883	-0.079	-0.244	0.061	0	1510066938
-9.392	-2.303	-1.945	-0.183	-0.122	0.183	2.914	-8.758	1.519	0.183	-0.183	0	3.121	9.347	1.792	-0.305	0	-0.183	-9.886	-0.574	-0.668	-0.122	0.549	0.122	1.651	9.227	2.742	-0.183	-0.305	0.305	0.156	9.886	-0.026	-0.244	0.061	0	1510066938
-9.445	-2.281	-1.938	-0.244	-0.122	0.061	2.914	-8.758	1.519	0.244	-0.122	0	3.246	9.471	1.842	-0.244	0	-0.366	-9.92	-0.535	-0.788	-0.244	0.488	0.122	1.634	9.306	2.769	-0.122	-0.244	0.183	0.08	9.899	-0.005	-0.244	0.061	-0.061	1510066938
-9.435	-2.335	-1.908	-0.183	-0.122	0.061	2.913	-8.731	1.476	0.244	-0.122	-0.061	3.413	9.573	1.933	-0.183	0.061	-0.427	-9.917	-0.565	-0.823	-0.244	0.366	0.061	1.671	9.377	2.838	-0.122	-0.244	0.183	0.092	9.886	-0.006	-0.122	0.061	-0.061	1510066938
-9.454	-2.275	-1.881	-0.183	-0.122	0.061	2.975	-8.594	1.375	0.305	-0.305	-0.061	3.533	9.642	2.027	-0.183	0.061	-0.427	-9.875	-0.531	-0.803	-0.244	0.244	0.061	1.671	9.377	2.838	-0.122	-0.183	0.122	0.141	9.918	0.089	-0.183	0.122	-0.061	1510066938
-9.481	-2.256	-1.869	-0.183	-0.061	0.061	2.975	-8.594	1.375	0.305	-0.366	-0.122	3.632	9.607	2.074	-0.183	0.061	-0.366	-9.856	-0.568	-0.852	-0.244	0.183	0	1.555	9.311	2.823	-0.183	-0.122	0.122	0.171	9.914	0.11	-0.183	-0.061	-0.061	1510066938
-9.487	-2.268	-1.852	-0.122	-0.122	0.061	2.994	-8.586	1.31	0.244	-0.305	-0.122	3.665	9.598	2.091	-0.183	0.061	-0.244	-9.819	-0.604	-0.89	-0.183	0.183	0	1.494	9.286	2.811	-0.183	-0.122	0.122	0.261	9.873	0.097	-0.122	0	0	1510066938
-9.434	-2.23	-1.859	-0.183	-0.061	0.061	3.01	-8.592	1.224	0.183	-0.244	-0.122	3.67	9.605	2.08	-0.244	-0.061	-0.183	-9.807	-0.605	-0.938	-0.122	0.183	0	1.525	9.296	2.846	-0.122	-0.183	0.122	0.181	9.908	0.135	-0.122	0.122	0	1510066938
-9.452	-2.275	-1.845	-0.122	-0.061	0.061	3.024	-8.568	1.239	0.061	-0.183	-0.183	3.703	9.613	2.048	-0.244	-0.061	-0.061	-9.778	-0.571	-0.981	-0.122	0.183	0	1.577	9.301	2.842	-0.122	-0.183	0.122	0.019	9.898	0.16	-0.183	-0.061	-0.061	1510066938
-9.457	-2.236	-1.83	0	-0.061	0.061	3.021	-8.571	1.292	0	-0.061	-0.183	3.718	9.579	2.042	-0.183	-0.061	0.061	-9.751	-0.602	-1.005	-0.061	0.183	0	1.577	9.257	2.834	-0.061	-0.122	0.122	0.134	9.863	0.172	-0.122	-0.061	-0.061	1510066938
-9.428	-2.18	-1.821	-0.061	-0.061	0.061	2.96	-8.568	1.347	0	-0.122	-0.122	3.662	9.518	2.017	-0.122	-0.061	0.183	-9.801	-0.566	-1.026	0	0.122	0	1.653	9.241	2.823	-0.061	-0.122	0.183	0.249	9.873	0.199	-0.061	0	0	1510066938
-9.49	-2.21	-1.86	0.061	0	0.061	3.007	-8.485	1.481	-0.061	-0.061	-0.122	3.607	9.563	2.011	-0.122	-0.061	0.244	-9.776	-0.531	-1.059	0	0.122	0	1.709	9.324	2.828	0	0	0.122	0.128	9.862	0.207	-0.122	0	0	1510066938
-9.543	-2.128	-1.864	0.122	0	0.061	3.007	-8.485	1.481	-0.061	0	-0.122	3.543	9.618	2.044	-0.061	0	0.244	-9.819	-0.553	-1.13	-0.061	0.061	0	1.724	9.359	2.824	0	0	0.122	0.152	9.885	0.22	-0.061	-0.183	0	1510066938
-9.514	-2.053	-1.864	0.061	0.061	0.061	3.024	-8.574	1.535	-0.061	0	-0.061	3.503	9.617	2.097	0	0	0.183	-9.796	-0.536	-1.162	0	0.061	0	1.769	9.355	2.839	0	-0.061	0.122	0.243	9.929	0.217	-0.122	-0.061	0	1510066938
-9.545	-2.016	-1.885	0	0.061	0.061	3.048	-8.642	1.599	0	0	-0.061	3.469	9.622	2.165	0	0	0.183	-9.757	-0.52	-1.16	0	0.061	0	1.736	9.349	2.804	0	-0.061	0.061	0.098	9.927	0.227	-0.061	-0.122	0	1510066938
-9.555	-2.04	-1.869	0	0	0	3.019	-8.681	1.64	0.061	-0.183	-0.122	3.455	9.611	2.232	-0.061	-0.061	0.122	-9.796	-0.526	-1.164	-0.061	0.061	-0.061	1.766	9.324	2.773	0	-0.061	0.122	0.062	9.932	0.212	-0.061	-0.244	-0.061	1510066939
-9.508	-2.001	-1.866	0.061	0	0.061	3.06	-8.681	1.677	0.061	-0.244	-0.122	3.455	9.611	2.232	-0.061	-0.061	0.122	-9.768	-0.549	-1.193	-0.061	0.061	-0.061	1.894	9.292	2.759	0	-0.122	0.122	0.28	9.886	0.188	0	-0.122	-0.061	1510066939
-9.534	-1.997	-1.867	-0.061	-0.061	0	2.944	-8.497	1.607	0.122	-0.061	-0.183	3.57	9.512	2.294	-0.122	-0.061	-0.061	-9.776	-0.526	-1.189	-0.061	0	-0.061	1.806	9.264	2.729	0	0	0.061	0.374	9.865	0.232	0	0	0	1510066939
-9.536	-2.004	-1.847	0	-0.061	0.061	2.98	-8.475	1.58	0.122	-0.061	-0.122	3.596	9.567	2.243	-0.122	-0.061	-0.061	-9.761	-0.518	-1.195	-0.061	0	0	1.843	9.33	2.756	0	0	0.061	0.36	9.904	0.22	0	0	0	1510066939
-9.522	-1.967	-1.872	-0.061	-0.061	0.061	2.98	-8.475	1.58	0.061	0	-0.122	3.596	9.593	2.205	-0.122	-0.061	-0.061	-9.74	-0.53	-1.195	-0.061	0	0	1.846	9.349	2.75	-0.061	0	0.061	0.292	9.903	0.246	0	0	0	1510066939
-9.537	-1.957	-1.876	-0.122	-0.061	0.061	3.064	-8.496	1.479	0.061	0	-0.122	3.618	9.57	2.176	-0.122	0	-0.061	-9.756	-0.516	-1.214	-0.061	0	0	1.84	9.333	2.771	-0.061	0	0.061	0.207	9.923	0.211	-0.061	-0.061	0	1510066939
-9.56	-1.973	-1.91	-0.122	0	0	3.036	-8.507	1.402	0.061	0	-0.122	3.621	9.551	2.175	-0.122	0	-0.061	-9.778	-0.563	-1.267	-0.122	0	0	1.893	9.343	2.745	-0.061	0	0	0.223	9.889	0.202	-0.061	-0.183	0	1510066939
-9.551	-1.914	-1.915	-0.122	-0.061	0	2.987	-8.488	1.363	0	-0.061	-0.122	3.612	9.527	2.184	-0.061	0	-0.061	-9.752	-0.615	-1.293	-0.061	-0.061	0	1.928	9.313	2.714	-0.122	0	0	0.323	9.886	0.173	0	0	0	1510066939
-9.491	-1.881	-1.926	-0.183	0	0	2.94	-8.482	1.339	-0.061	-0.122	-0.061	3.622	9.487	2.236	0	0.061	-0.122	-9.77	-0.555	-1.286	-0.061	-0.061	0	1.928	9.313	2.714	-0.061	0	0	0.379	9.917	0.157	0	0.061	0	1510066939
-9.57	-1.944	-1.932	-0.122	-0.061	0	2.968	-8.459	1.436	-0.183	0	0	3.661	9.518	2.257	0	0	-0.122	-9.765	-0.568	-1.288	-0.061	-0.061	0	1.903	9.304	2.749	-0.061	0	0	0.331	9.875	0.2	0	0	0	1510066939
-9.538	-1.946	-1.944	-0.122	-0.061	0	3.006	-8.601	1.668	-0.244	0.122	0.061	3.724	9.609	2.278	0	0.061	-0.122	-9.787	-0.597	-1.267	-0.061	-0.122	-0.061	1.915	9.367	2.757	-0.061	0.061	0	0.334	9.896	0.127	0	0	0	1510066939
-9.491	-1.932	-1.928	-0.122	0	0	3.006	-8.601	1.668	-0.183	0.122	0.061	3.746	9.642	2.312	0	0.122	-0.061	-9.753	-0.593	-1.273	-0.061	-0.122	-0.061	1.913	9.38	2.745	-0.061	0.061	0	0.242	9.915	0.183	-0.061	0.061	0	1510066939
-9.548	-1.948	-1.955	-0.122	-0.061	0	2.986	-8.632	1.846	-0.122	0.061	0.061	3.697	9.621	2.351	0	0.122	-0.061	-9.774	-0.583	-1.251	-0.122	-0.061	-0.061	1.909	9.362	2.717	-0.061	0.061	0	0.199	9.875	0.163	0	-0.122	0	1510066939
-9.555	-1.924	-1.918	-0.061	-0.061	-0.061	2.986	-8.632	1.846	-0.122	0.061	0.061	3.674	9.568	2.353	-0.061	0.061	-0.061	-9.792	-0.618	-1.243	-0.122	-0.122	-0.061	1.908	9.289	2.708	-0.061	0.061	0	0.309	9.909	0.159	-0.061	0	0	1510066939
-9.508	-1.891	-1.927	-0.122	0	0	2.988	-8.64	1.869	-0.061	0.061	0.122	3.685	9.524	2.341	-0.061	0.061	-0.061	-9.759	-0.635	-1.226	-0.061	-0.122	-0.061	1.889	9.263	2.716	-0.061	0.061	0	0.321	9.902	0.161	0	0.061	0	1510066939
-9.549	-1.907	-1.951	-0.122	-0.122	-0.061	3.041	-8.577	1.794	0	0	0.061	3.686	9.557	2.279	-0.122	0.061	-0.061	-9.759	-0.615	-1.211	-0.061	-0.122	-0.061	1.859	9.312	2.717	-0.061	0.122	0	0.228	9.915	0.151	0	-0.061	0	1510066939
-9.537	-1.918	-1.91	-0.061	-0.122	0	3.041	-8.577	1.794	0.061	-0.061	0.061	3.653	9.557	2.229	-0.061	0	-0.061	-9.778	-0.623	-1.196	-0.061	-0.183	-0.061	1.881	9.302	2.74	-0.061	0.122	0.061	0.36	9.885	0.165	-0.061	0	0	1510066939
-9.525	-1.899	-1.902	-0.061	-0.061	-0.061	3.066	-8.539	1.772	0.061	0	0.061	3.651	9.521	2.17	-0.061	0.061	0	-9.77	-0.645	-1.182	-0.061	-0.183	-0.061	1.865	9.286	2.749	0	0.122	0	0.371	9.909	0.161	0	0	0	1510066939
-9.569	-1.888	-1.916	-0.061	-0.061	-0.061	3.107	-8.521	1.589	0.061	0	0	3.632	9.539	2.149	0	0.061	0	-9.764	-0.639	-1.159	-0.061	-0.183	-0.061	1.832	9.311	2.753	0	0.122	0	0.336	9.885	0.158	-0.061	-0.061	0	1510066939
-9.574	-1.882	-1.92	-0.061	-0.061	0	3.107	-8.521	1.589	0.061	-0.061	-0.061	3.579	9.564	2.151	0.061	0.061	0	-9.761	-0.627	-1.148	-0.061	-0.183	-0.061	1.815	9.342	2.762	0	0.122	0	0.348	9.906	0.159	0	-0.061	0	1510066939
-9.558	-1.908	-1.912	-0.122	-0.122	-0.061	3.077	-8.52	1.572	0	0	-0.061	3.585	9.593	2.181	0.061	0.061	0	-9.749	-0.651	-1.133	0	-0.183	-0.061	1.78	9.356	2.774	0	0.061	-0.061	0.328	9.932	0.139	-0.122	0	0	1510066939
-9.544	-1.937	-1.888	0	-0.061	-0.061	3.045	-8.522	1.562	-0.061	0	-0.061	3.572	9.624	2.249	0.061	0.061	0	-9.777	-0.635	-1.101	0	-0.183	0	1.793	9.363	2.777	0	0.061	-0.061	0.336	9.884	0.154	0	0	0	1510066939
-9.551	-1.97	-1.897	0	-0.061	-0.061	3.003	-8.513	1.601	-0.061	0.061	-0.061	3.531	9.61	2.299	0.061	0	0	-9.758	-0.64	-1.067	0	-0.122	0	1.787	9.345	2.792	0	0.061	-0.061	0.348	9.927	0.164	-0.061	0	0	1510066939
-9.524	-1.968	-1.857	0	-0.061	0	2.98	-8.513	1.637	-0.061	0.061	-0.061	3.514	9.616	2.334	0.061	0	0	-9.759	-0.648	-1.036	0.061	-0.183	0	1.787	9.345	2.792	0	0.061	-0.061	0.336	9.899	0.158	-0.061	0	0	1510066939
-9.525	-1.966	-1.838	0	-0.061	-0.061	2.907	-8.49	1.654	-0.122	0.061	0	3.49	9.622	2.322	-0.061	0	0	-9.755	-0.633	-1.014	0.061	-0.122	0	1.69	9.323	2.762	-0.061	0.061	0	0.294	9.911	0.188	0	-0.061	0	1510066940
-9.518	-1.926	-1.814	0.061	-0.061	0	2.973	-8.513	1.646	-0.061	0.122	0	3.455	9.6	2.278	-0.061	-0.122	-0.061	-9.745	-0.601	-0.983	0.061	-0.122	0	1.69	9.323	2.762	0	0	-0.061	0.301	9.886	0.197	0	-0.122	0	1510066940
-9.587	-1.909	-1.832	0.061	-0.061	-0.061	2.975	-8.531	1.643	-0.061	0.061	0	3.415	9.583	2.198	-0.061	-0.122	-0.061	-9.799	-0.597	-0.965	0.061	-0.122	0	1.751	9.333	2.805	-0.061	0	-0.061	0.394	9.892	0.145	-0.061	-0.122	0	1510066940
-9.57	-1.897	-1.854	0	-0.061	-0.061	2.987	-8.528	1.638	-0.061	0.061	-0.061	3.399	9.61	2.16	-0.061	-0.061	-0.122	-9.722	-0.549	-0.965	0.061	-0.122	0	1.684	9.369	2.833	-0.122	0	-0.061	0.38	9.906	0.182	0	-0.122	0	1510066940
-9.566	-1.92	-1.799	0	-0.061	0	2.946	-8.533	1.59	-0.061	0	-0.122	3.413	9.589	2.18	-0.061	-0.061	-0.122	-9.74	-0.543	-0.947	0	-0.061	0	1.684	9.369	2.833	-0.061	-0.061	-0.061	0.391	9.912	0.153	0	-0.122	0	1510066940
-9.542	-1.925	-1.836	0	-0.061	0	2.987	-8.53	1.58	-0.061	0.061	-0.061	3.421	9.54	2.156	-0.061	-0.183	-0.122	-9.731	-0.562	-0.926	0.061	0	0	1.686	9.283	2.826	-0.122	-0.122	-0.061	0.41	9.884	0.164	-0.061	-0.061	0	1510066940
-9.53	-1.95	-1.83	0.061	-0.061	0	2.964	-8.557	1.53	-0.061	0	-0.122	3.503	9.575	2.166	0	-0.122	-0.183	-9.716	-0.568	-0.912	0.061	0	0	1.726	9.325	2.82	-0.061	-0.122	-0.122	0.456	9.885	0.163	0	-0.061	0	1510066940
-9.56	-1.931	-1.879	0.061	0	0	2.93	-8.568	1.542	-0.061	-0.061	-0.122	3.571	9.616	2.213	0	-0.122	-0.183	-9.702	-0.577	-0.92	0.061	0.061	0	1.726	9.325	2.82	-0.061	-0.122	-0.061	0.392	9.886	0.117	0	-0.061	0	1510066940
-9.582	-1.942	-1.87	0	-0.061	0	2.956	-8.559	1.553	-0.122	0.061	-0.122	3.56	9.653	2.26	0	-0.061	-0.183	-9.794	-0.574	-0.969	0.061	0.061	0	1.68	9.335	2.81	-0.061	-0.061	-0.061	0.354	9.897	0.16	0	-0.122	0	1510066940
-9.516	-1.93	-1.818	0.061	-0.061	0	2.948	-8.568	1.581	-0.183	0.122	-0.122	3.595	9.625	2.278	-0.061	-0.122	-0.122	-9.777	-0.575	-1.016	0.061	0	0	1.768	9.339	2.811	-0.061	-0.183	-0.061	0.403	9.929	0.117	0	-0.061	0	1510066940
-9.552	-1.932	-1.843	0	0	-0.061	2.912	-8.611	1.61	-0.183	0	-0.122	3.615	9.57	2.309	-0.061	-0.244	-0.061	-9.783	-0.535	-0.999	0.061	0	0	1.768	9.339	2.811	-0.061	-0.183	-0.061	0.38	9.898	0.165	0	-0.061	0	1510066940
-9.563	-1.94	-1.881	0	-0.061	-0.061	2.9	-8.573	1.637	-0.122	0	-0.122	3.564	9.576	2.299	-0.061	-0.061	-0.061	-9.841	-0.512	-1.038	0	0	0	1.865	9.304	2.809	-0.122	-0.061	-0.061	0.355	9.899	0.099	0	-0.061	0	1510066940
-9.505	-1.942	-1.814	-0.061	-0.061	-0.061	2.931	-8.565	1.666	-0.122	0	-0.061	3.53	9.554	2.289	-0.061	-0.183	-0.122	-9.838	-0.512	-1.085	-0.061	-0.122	0	1.945	9.318	2.816	-0.061	-0.061	-0.061	0.385	9.904	0.129	0	0	0	1510066940
-9.537	-1.945	-1.802	0	0	-0.061	2.948	-8.534	1.646	0	-0.061	-0.061	3.614	9.549	2.272	-0.061	-0.183	-0.122	-9.759	-0.548	-1.047	0	-0.122	0	1.945	9.318	2.816	-0.061	-0.061	-0.061	0.347	9.897	0.117	0	0	0	1510066940
-9.567	-1.919	-1.864	0	0	-0.061	2.903	-8.528	1.614	-0.122	-0.305	-0.061	3.638	9.589	2.29	0	0	-0.122	-9.759	-0.581	-1.024	0	-0.061	0	1.942	9.319	2.822	-0.061	0.061	-0.061	0.348	9.889	0.124	0.061	-0.061	0	1510066940
-9.589	-1.944	-1.827	0	-0.061	-0.061	3.028	-8.526	1.526	-0.305	-0.122	-0.061	3.577	9.623	2.281	-0.061	-0.061	-0.061	-9.749	-0.608	-1.029	0	-0.061	0	1.623	9.331	2.801	-0.061	0.122	-0.061	0.386	9.899	0.078	0	-0.061	-0.061	1510066940
-9.586	-1.92	-1.822	0.061	-0.061	-0.061	3.013	-8.537	1.409	-0.305	0	-0.061	3.577	9.623	2.281	-0.061	-0.061	-0.061	-9.746	-0.615	-1.028	0.061	-0.061	0	1.623	9.331	2.801	-0.061	0	-0.061	0.513	9.891	0.1	0	0	0	1510066940
-9.514	-1.865	-1.803	0	0	-0.061	2.992	-8.562	1.382	-0.122	-0.122	-0.061	3.555	9.629	2.201	-0.061	-0.122	-0.061	-9.734	-0.601	-1.026	0.061	0	0	1.756	9.374	2.846	-0.061	-0.122	-0.061	0.451	9.902	0.103	0.061	-0.061	0	1510066940
-9.607	-1.897	-1.863	0.061	0	0	3.007	-8.544	1.401	-0.061	-0.244	0	3.561	9.646	2.214	0	-0.061	-0.061	-9.757	-0.567	-1.029	0.061	0	0.061	1.805	9.375	2.851	-0.061	-0.061	0	0.439	9.877	0.063	0	-0.122	-0.061	1510066940
-9.562	-1.893	-1.864	0.061	0	0	3.096	-8.54	1.481	0	-0.122	0.061	3.504	9.63	2.248	0	-0.061	-0.061	-9.752	-0.554	-1.043	0.061	0	0	1.805	9.375	2.851	-0.061	0	0	0.519	9.902	-0.026	0.061	-0.122	0	1510066940
-9.562	-1.855	-1.84	0.061	-0.061	-0.061	3.096	-8.575	1.646	-0.061	-0.061	0	3.449	9.593	2.299	0	-0.061	0	-9.753	-0.535	-1.055	0.061	0	0	1.726	9.345	2.851	-0.122	-0.061	-0.061	0.473	9.914	0.024	-0.061	0	-0.061	1510066940
-9.546	-1.887	-1.84	0	0	0	3.152	-8.583	1.623	-0.122	-0.061	0.061	3.469	9.545	2.33	-0.061	-0.122	-0.061	-9.777	-0.518	-1.026	0.061	0	0	1.73	9.296	2.827	-0.061	-0.122	0	0.446	9.9	0.051	0	-0.122	-0.061	1510066940
-9.583	-1.91	-1.848	0.061	-0.061	0	3.126	-8.606	1.59	-0.061	0	0	3.487	9.497	2.278	-0.061	-0.122	-0.122	-9.798	-0.541	-1.06	0.061	-0.061	0	1.802	9.24	2.802	-0.061	-0.061	-0.061	0.546	9.873	0.031	0	-0.061	-0.061	1510066940
-9.544	-1.89	-1.82	0.061	-0.061	-0.061	3.149	-8.613	1.613	-0.061	-0.061	-0.061	3.527	9.519	2.254	-0.061	-0.061	-0.122	-9.761	-0.483	-1.05	0.061	-0.061	0	1.832	9.251	2.863	-0.061	-0.061	-0.061	0.549	9.885	0.032	-0.061	-0.061	0	1510066940
-9.569	-1.871	-1.811	0	-0.061	-0.061	3.147	-8.561	1.579	-0.061	0	-0.061	3.558	9.534	2.235	-0.061	-0.061	-0.122	-9.757	-0.481	-1.056	0	0	0	1.762	9.252	2.829	0	-0.061	-0.061	0.457	9.887	0.05	0	-0.061	0	1510066940
-9.591	-1.907	-1.82	-0.061	-0.061	-0.061	3.089	-8.603	1.499	-0.061	0.061	-0.061	3.558	9.532	2.196	-0.061	-0.061	-0.122	-9.801	-0.469	-1.084	0	-0.061	-0.061	1.762	9.252	2.829	-0.061	0	-0.061	0.484	9.884	0.026	-0.061	-0.061	-0.061	1510066941
-9.579	-1.958	-1.787	-0.061	-0.061	-0.061	3.089	-8.603	1.499	0	-0.061	-0.061	3.603	9.556	2.162	0	-0.183	-0.061	-9.805	-0.468	-1.084	0	-0.061	-0.061	1.803	9.311	2.87	0	-0.061	-0.061	0.51	9.9	0.031	-0.061	0	-0.061	1510066941
-9.519	-1.957	-1.785	-0.061	-0.061	-0.061	3.101	-8.63	1.437	0	-0.061	-0.122	3.642	9.57	2.165	0.061	-0.061	0	-9.762	-0.463	-1.038	0	-0.061	-0.061	1.817	9.312	2.889	0.061	-0.061	-0.061	0.438	9.917	0.077	-0.061	0.061	-0.061	1510066941
-9.576	-1.964	-1.762	0	-0.061	-0.061	3.045	-8.6	1.342	-0.061	-0.061	-0.122	3.602	9.566	2.192	0.061	-0.061	0	-9.77	-0.483	-1.026	0	-0.061	-0.061	1.817	9.312	2.889	0	0	-0.061	0.41	9.874	0.089	-0.061	-0.061	-0.061	1510066941
-9.582	-1.952	-1.736	0	-0.061	-0.061	3.034	-8.555	1.353	-0.061	0.061	-0.061	3.537	9.589	2.23	0.061	-0.061	0.061	-9.775	-0.496	-1.029	0	-0.061	-0.061	1.701	9.3	2.828	0	0	-0.061	0.5	9.891	0.084	-0.061	0	-0.061	1510066941
-9.53	-1.979	-1.721	-0.061	-0.061	-0.061	2.931	-8.528	1.39	-0.122	0	0	3.504	9.616	2.251	0.061	-0.061	0.061	-9.746	-0.481	-1.047	0	-0.061	-0.061	1.701	9.3	2.828	0	0	-0.061	0.461	9.89	0.104	-0.122	0.061	-0.061	1510066941
-9.515	-1.967	-1.684	-0.061	-0.061	-0.061	2.933	-8.553	1.392	-0.061	-0.061	0	3.488	9.605	2.256	0.061	-0.122	0	-9.757	-0.467	-1.042	0	-0.061	0	1.714	9.343	2.833	0.061	-0.061	-0.061	0.481	9.861	0.105	-0.122	0	-0.061	1510066941
-9.6	-2.017	-1.733	-0.061	-0.061	-0.061	2.974	-8.539	1.378	-0.061	-0.061	0	3.437	9.631	2.242	0.061	0	0	-9.831	-0.404	-1.05	-0.061	-0.061	0	1.79	9.362	2.902	0	0	-0.061	0.444	9.881	0.171	-0.122	0.061	-0.061	1510066941
-9.595	-2.084	-1.771	-0.122	0	-0.122	2.969	-8.522	1.366	-0.122	0	0.061	3.412	9.686	2.232	0.061	-0.061	-0.061	-9.862	-0.385	-1.016	-0.061	-0.061	0	1.785	9.412	2.909	0	0	-0.061	0.426	9.917	0.142	-0.061	0.061	-0.061	1510066941
-9.512	-2.082	-1.7	-0.061	0	-0.061	3.036	-8.61	1.331	-0.061	-0.061	0.122	3.448	9.673	2.255	0.061	-0.061	-0.061	-9.81	-0.433	-0.977	-0.122	-0.183	-0.061	1.785	9.412	2.909	0	0	-0.122	0.279	9.946	0.171	-0.061	0	-0.061	1510066941
-9.449	-2.029	-1.744	-0.061	0	-0.061	3.145	-8.635	1.328	-0.061	-0.122	0.061	3.462	9.642	2.281	0	0.061	-0.061	-9.692	-0.449	-0.903	-0.122	-0.183	-0.061	1.693	9.371	2.883	0	0.061	-0.061	0.366	9.895	0.14	-0.061	0	-0.061	1510066941
-9.589	-2.074	-1.747	-0.061	-0.122	-0.122	3.204	-8.599	1.339	-0.122	-0.061	0	3.442	9.641	2.25	-0.061	-0.061	-0.061	-9.74	-0.461	-0.904	-0.061	-0.122	-0.061	1.452	9.299	2.818	0	0.061	-0.061	0.305	9.853	0.154	-0.061	0	-0.061	1510066941
-9.64	-2.14	-1.774	-0.183	-0.183	-0.183	3.149	-8.536	1.382	-0.122	-0.061	-0.061	3.442	9.641	2.25	-0.061	-0.061	-0.061	-9.729	-0.538	-0.941	-0.061	-0.061	-0.061	1.452	9.299	2.818	0	0	0	0.395	9.868	0.122	-0.061	0	-0.061	1510066941
-9.665	-2.314	-1.684	-0.488	-0.549	-0.366	3.058	-8.573	1.372	-0.061	-0.122	0	3.4	9.649	2.095	-0.061	-0.122	-0.061	-9.674	-0.634	-1.041	-0.061	-0.061	-0.061	1.486	9.354	2.824	0	-0.061	0	0.551	9.853	0.185	0	0.122	-0.061	1510066941
-9.341	-2.436	-1.213	-0.122	-0.977	-0.183	3.185	-8.555	1.34	-0.061	-0.122	-0.061	3.32	9.439	2.056	-0.122	-0.183	0	-9.554	-0.827	-1.145	0	-0.122	0	1.515	9.342	2.809	-0.061	-0.122	-0.061	1.359	9.662	0.175	-0.061	0.61	0.122	1510066941
-9.222	-2.208	-0.872	0	-0.793	-0.061	3.341	-8.314	1.366	-0.122	0	-0.061	3.32	9.439	2.056	-0.122	-0.183	0	-9.623	-0.644	-1.244	0.244	-0.183	0.061	1.403	9.062	2.707	-0.122	-0.183	-0.122	2.241	9.445	0.474	-0.244	1.77	0.61	1510066941
-9.491	-2.078	-0.755	0.244	-0.61	0	3.295	-7.797	1.316	-0.183	0.061	-0.061	2.913	9.394	1.772	-0.183	-0.366	0	-9.862	-0.212	-1.461	0.671	0	0.183	1.67	9.152	3.26	-0.061	-0.122	-0.305	1.499	9.593	0.865	0.244	1.282	0.854	1510066941
-9.568	-1.788	-0.726	0.183	0	-0.183	3.301	-7.63	1.211	-0.366	0.244	0.122	2.877	9.622	1.852	0	-0.671	0	-10.166	0.14	-1.694	0.732	-0.244	0.244	2.074	9.39	3.63	0	-0.366	-0.549	0.543	9.86	0.366	-0.305	0.549	0.916	1510066941
-9.729	-1.786	-0.742	0.183	0.427	-0.427	3.333	-8.021	1.146	-0.549	0.366	0.427	2.945	9.798	2.22	0.366	-0.671	0	-10.209	0.395	-1.768	0.793	-0.61	0.122	2.074	9.39	3.63	0.061	-0.488	-0.793	-0.513	10.031	0.254	0.305	0.061	0.488	1510066941
-9.54	-2.188	-0.715	0.793	0.488	-0.305	3.432	-8.557	1.054	-0.549	0.305	0.732	2.859	9.676	2.588	0.671	-0.366	-0.061	-10.019	0.422	-1.67	0.793	-0.61	0.122	2.251	9.405	3.82	0.061	-0.549	-0.977	-0.513	10.191	0.117	0.183	0	-0.122	1510066941
-9.444	-1.849	-0.69	0.977	0.916	-0.244	3.517	-8.882	1.044	-0.488	-0.061	0.854	2.859	9.676	2.588	0.854	-0.366	-0.122	-9.798	0.378	-1.403	0.671	-0.793	-0.061	2.127	9.18	3.651	-0.183	-0.732	-0.916	0.024	10.104	0.463	0.366	-0.488	-0.488	1510066941
-9.557	-1.439	-0.834	0.488	1.526	-0.244	3.622	-8.979	1.166	-0.488	-0.061	0.61	2.901	9.35	2.914	0.854	-0.427	-0.183	-9.752	0.608	-1.192	0.366	-0.732	-0.427	1.871	8.829	3.54	-0.244	-0.793	-0.916	-0.075	9.976	0.573	0.061	-1.343	-0.732	1510066941
-9.729	-1.36	-1.656	0	1.648	-0.61	3.579	-9.055	1.3	-0.427	0.244	0.366	3.168	9.507	2.94	0.732	-0.854	-0.305	-9.555	0.562	-1.084	0.366	-0.732	-0.427	1.854	8.987	3.118	-0.122	-0.732	-0.854	-0.531	10.098	0.126	0.244	-1.831	-1.282	1510066941
-8.725	-1.513	-2.094	0.183	1.343	-0.732	3.369	-9.28	1.503	-0.183	0.854	0.488	3.5	9.08	2.846	0.549	-1.038	-0.488	-8.854	-0.145	-0.658	0	-0.916	-0.549	1.736	8.587	2.48	0	-0.732	-0.793	0.678	10.185	-0.072	0.305	-1.16	-1.77	1510066941
-9.193	-1.623	-2.323	0.549	1.038	-0.366	2.661	-9.116	1.762	0	0.244	0.427	3.987	8.707	2.511	0.427	-1.526	-0.549	-9.768	-1.059	-0.671	-0.183	-0.427	-0.793	1.736	8.587	2.48	-0.183	-0.916	-0.732	2.324	9.246	-0.049	0.061	0.671	-1.465	1510066941
-10.115	-0.979	-3.381	0.061	1.282	-0.122	2.407	-8.226	1.581	0.305	-0.488	0.061	4.321	9.505	2.114	0.122	-1.404	-0.549	-9.837	-1.114	-0.854	-0.183	-0.427	-0.793	2.007	9.761	1.748	-0.488	-0.183	-0.61	1.647	9.574	-0.566	-0.122	0.427	-0.916	1510066942
-10.31	-1.019	-3.462	-0.61	-0.244	-0.122	2.47	-8.236	1.39	0.366	-0.488	-0.061	4.66	10.457	1.72	-0.183	-1.16	-0.977	-10.292	-1.525	-1.122	-0.305	-0.427	-0.549	2.291	10.859	1.628	-0.061	0	-0.488	1.628	9.918	-0.712	-0.122	-1.343	-0.793	1510066942
-9.792	-0.699	-2.902	-1.099	0.916	-0.366	2.402	-9.193	1.511	0.305	-0.061	0.183	5.37	10.475	1.453	-0.305	-1.343	-1.587	-9.99	-1.241	-1.279	-0.61	-0.549	-0.427	2.291	10.859	1.628	0.366	-0.061	-0.427	1.564	10.121	-0.851	-0.488	0	-0.549	1510066942
-9.238	-1.105	-3.04	-1.099	1.16	-0.427	2.273	-9.556	1.851	-0.061	0.244	0.427	5.847	9.973	1.543	-0.244	-0.793	-1.648	-9.564	-1.461	-1.156	-0.61	-0.549	-0.427	2.539	10.067	1.806	0.427	0	-0.427	-0.201	10.149	-1.157	-0.183	0.244	-1.221	1510066942
-9.061	-1.669	-3.235	-0.854	0.549	-0.427	2.332	-9.033	2.115	-0.366	0.366	0.427	5.916	9.405	1.817	0.061	0.061	-1.16	-9.205	-1.625	-0.991	-0.977	-0.305	-0.183	2.243	9.409	1.614	0.183	0.244	-0.305	0.048	9.835	-1.05	0.183	0.793	-1.648	1510066942
-8.993	-1.788	-3.027	-0.488	-0.061	-0.366	2.285	-8.1	2.409	-0.305	0.488	0.244	5.503	8.994	1.907	0.305	1.038	-0.671	-8.892	-2.064	-0.901	-1.16	-0.366	0.122	2.243	9.409	1.614	-0.366	0.671	-0.122	0.179	9.774	-0.385	-0.122	0.793	-1.526	1510066942
-9.08	-1.479	-2.854	-0.488	-0.183	-0.305	2.013	-7.409	2.402	-0.183	0.122	-0.061	4.981	8.935	1.9	0.183	1.465	-0.305	-8.748	-2.525	-0.919	-1.16	-0.366	0.122	1.78	8.909	1.373	-0.305	0.916	0	0.165	9.549	-0.239	-0.122	0.061	-1.282	1510066942
-9.792	-1.224	-2.878	-0.488	-0.732	-0.366	1.785	-7.112	2.202	-0.183	-0.732	-0.183	4.583	9.408	1.702	-0.122	1.343	-0.122	-9.033	-2.37	-1.085	-0.732	-0.244	0.305	1.031	9.417	1.408	-0.305	1.16	0.244	-0.194	9.542	-0.122	0.122	-0.366	-1.282	1510066942
-9.362	-0.854	-2.86	-0.244	-0.427	-0.305	1.906	-7.089	2.005	-0.305	-1.16	0	4.171	10.255	1.462	-0.427	1.038	0	-9.232	-2.105	-1.349	-0.244	0	0.793	1.031	9.417	1.408	-0.366	1.038	0.427	-0.103	10.037	0.2	-0.183	-0.305	-1.465	1510066942
-9.703	-0.898	-3.542	-0.916	-0.732	-0.427	2.259	-7.281	1.963	-0.671	-0.916	0.366	3.931	10.805	1.449	-0.549	0.549	0.183	-9.954	-1.934	-1.309	-0.244	0	0.793	1.645	10.847	2.111	-0.183	0.671	0.366	1.048	9.916	-0.207	-0.61	0.183	-1.404	1510066942
-10.746	-1.811	-3.652	-1.343	-0.977	-0.061	2.559	-7.617	2.168	-0.977	-0.549	0.793	3.718	11.262	1.512	-0.366	0.244	0.244	-11.801	-1.214	-1.339	-0.244	0.366	0.916	2.263	11.413	2.761	-0.549	0.244	0.183	1.129	10.087	-0.362	-0.793	0.854	-0.916	1510066942
-11.194	-2.623	-3.664	-0.732	-1.038	0.183	2.702	-8.3	2.157	-1.099	-0.916	0.977	3.718	11.262	1.512	-0.122	0.732	0.061	-12.039	-0.638	-0.658	0.122	-0.732	1.038	2.263	11.413	2.761	-0.793	0.488	-0.061	1.11	10.853	0.469	-0.916	0.488	-0.122	1510066942
-10.952	-4.467	-3.328	-0.427	-2.625	0.122	3.244	-10.194	1.946	-0.977	-1.282	1.099	2.946	11.85	2.104	0.061	1.343	-0.366	-11.725	-0.687	0.197	-0.305	-0.549	1.16	0.457	11.02	3.701	-0.488	0.732	-0.366	2.445	11.795	0.986	-2.258	-0.793	1.099	1510066942
-10.5	-4.733	-1.934	0.854	-3.967	0.244	4.055	-12.01	1.888	-0.61	-0.854	0.916	2.267	10.712	2.027	0	1.465	-0.366	-10.995	-0.148	1.119	-0.244	-0.244	0.854	-1.126	9.281	4.04	-0.671	1.038	-0.061	4.539	11.71	1.745	-2.808	-0.305	3.418	1510066942
-9.967	-2.899	-0.914	0.61	-1.709	0.305	4.472	-12.081	1.767	-0.122	-0.244	-0.122	1.321	9.984	1.659	-0.732	0.854	0.244	-9.989	0.798	1.471	0.244	-0.732	0.427	-1.126	9.281	4.04	-0.488	1.038	-0.061	3.336	12.274	0.861	-1.526	1.099	5.188	1510066942
-10.058	-2.975	-2.143	-0.793	-1.099	-0.427	4.004	-10.86	1.474	0.244	-0.061	-1.587	0.796	10.063	1.421	-1.709	-0.549	0.793	-9.331	0.805	1.51	0.244	-0.732	0.427	-1.768	8.547	4.695	0.061	1.099	-0.061	-1.595	13.087	-0.25	-0.427	-0.183	4.456	1510066942
-8.638	-3.621	-1.359	-0.61	-1.831	-0.488	3.695	-10.346	1.27	0.793	0.488	-1.953	0.715	9.875	1.403	-1.77	-1.465	0.977	-9.253	0.45	0.882	-0.183	0.366	0	-1.084	8.814	4.03	0.122	-0.061	0.244	-2.853	12.612	0.823	-0.183	-0.122	5.249	1510066942
-7.953	-3.022	-0.547	-0.244	-1.404	0.366	3.141	-10.081	0.723	1.465	0.793	-1.892	0.812	9.089	1.42	-1.465	-1.282	0.854	-8.43	0.513	0.714	0.305	0.244	-0.061	-1.084	8.814	4.03	0.122	-0.854	0.366	-0.187	10.606	0.481	0.671	-0.366	5.188	1510066942
-7.708	-2.668	0.067	0.671	-1.404	0.732	2.431	-9.296	0.134	1.77	-0.244	-2.014	1.211	8.153	1.534	-0.977	-0.854	0.61	-8.257	0.267	0.535	0.305	0.244	-0.061	-0.127	8.36	4.061	0.061	-0.427	0.183	-0.76	9.288	0.697	0.854	1.831	4.089	1510066942
-7.307	-2.369	0.236	1.16	-1.404	0.549	2.372	-8.235	-0.105	1.587	-0.671	-2.136	1.211	8.153	1.534	-0.427	-0.488	0.366	-8.575	0.535	0.172	0.549	0.427	-0.366	-0.441	7.445	3.724	-0.122	-0.549	0.366	-0.87	8.208	0.628	1.526	3.601	2.625	1510066942
-6.313	-1.913	0.423	0.488	1.038	0.122	2.397	-7.327	-0.126	1.16	-0.244	-1.831	1.462	7.874	1.643	-0.122	-0.427	0.183	-8.575	0.535	0.172	0.61	0.671	-0.61	-0.355	7.245	3.601	0	-0.793	0.244	-2.906	7.387	-0.659	1.77	0.488	2.014	1510066942
-7.529	-1.345	0.514	0.549	2.869	0.488	2.341	-7.046	-0.207	0.793	0.488	-1.221	2.058	8.373	1.621	0.183	-1.099	0	-8.655	1.337	-0.441	0.488	0.061	-0.366	0.648	7.939	3.836	0.305	-0.916	-0.183	-4.505	6.581	-0.279	2.563	-3.601	0.977	1510066942
-9.653	-1.168	-0.792	0.549	2.075	0.977	2.094	-7.297	-0.262	0.549	0.671	-0.427	2.058	8.373	1.621	0.793	-1.038	-0.305	-8.63	1.453	-0.244	0.244	0	-0.488	1.425	8.236	4.018	0.549	-0.916	-0.366	-1.976	7.382	0.613	3.418	-3.479	-1.526	1510066942
-10.907	-1.079	-0.333	0.916	0.244	1.282	1.992	-7.671	-0.234	0.366	0.244	0.366	3.503	7.885	2.633	1.282	0.122	-0.427	-8.892	1.002	-0.086	0	0.183	-0.671	1.629	7.795	3.998	0.549	-0.671	-0.183	5.146	8.668	-0.305	2.258	-3.235	-1.77	1510066942
-11.603	-1.914	-0.883	0.305	-0.244	0.793	2.289	-7.925	-0.062	0.183	0.244	0.854	3.503	7.885	2.633	1.404	1.282	-0.366	-9.452	0.085	0.077	-0.488	0.122	-0.854	1.47	7.448	3.795	0.732	-0.427	0.061	11.98	10.944	-0.97	0.366	2.258	1.404	1510066942
-11.064	-3.254	-1.135	-0.916	1.465	-0.183	2.367	-8.498	0.019	0.122	0.122	0.977	3.625	8.559	3.003	1.099	1.282	-0.122	-11.69	-0.677	-0.495	-0.488	1.221	-1.404	0.671	8.087	3.383	0.854	-0.244	0.427	4.754	11.249	0.356	-1.465	-0.122	0.977	1510066943
-11.821	-4.506	-0.803	0.732	-2.869	-0.488	2.589	-9.552	-0.044	-0.244	0.122	1.16	3.612	10.489	3.098	0.61	0.305	0	-11.69	-0.677	-0.495	-0.366	-0.122	-1.465	0.608	10.112	2.585	1.16	-0.427	0.366	1.547	10.663	3.565	-1.831	1.221	-2.991	1510066943
-8.556	-2.933	-1.857	-0.671	1.892	-0.427	2.613	-10.631	0.328	-0.671	0.305	1.282	3.515	12.084	2.649	0	-1.16	-0.122	-10.886	-1.779	0.63	-0.305	-0.183	-0.671	1.768	11.955	2.187	1.404	-0.488	-0.244	2.389	12.244	0.581	-0.916	-2.625	0.793	1510066943
-9.555	-3.219	-2.643	-0.61	0.671	-0.366	2.493	-10.007	0.987	-1.099	0.183	1.221	4.445	11.645	1.586	-0.122	-1.709	-0.122	-10.478	-2.334	1.041	-0.305	-1.465	-0.916	0.583	11.59	1.645	0.977	0.549	-0.305	-0.61	9.883	-0.824	0.183	-2.136	-1.892	1510066943
-10.395	-2.549	-2.506	-0.671	0.854	-0.122	2.615	-8.713	1.543	-1.526	0.916	0.916	4.234	11.892	1.071	0.122	0.244	0	-10.524	-2.119	0.907	-0.549	-0.366	-0.488	0.583	11.59	1.645	0.061	1.404	0.183	0.455	10.076	-1.822	0.061	-0.488	-1.587	1510066943
-9.859	-2.472	-2.097	-0.61	1.038	-0.244	2.483	-8.658	1.872	-1.404	1.526	0.549	4.234	11.892	1.071	-0.122	2.136	0.122	-10.31	-2.107	0.538	-0.671	-0.122	0	-0.475	11.752	1.353	-0.305	1.343	0.488	0.852	10.561	-1.261	-0.427	0.305	-2.014	1510066943
-9.353	-2.54	-2.242	-0.427	1.709	-0.427	1.879	-9.536	1.719	-0.732	0.977	0.122	3.362	12.016	0.641	-0.366	1.343	0.061	-9.842	-2.33	0.298	-0.732	-0.244	0.061	-0.295	11.905	1.438	-0.183	0.427	0.305	-0.106	10.537	-1.016	-0.122	-0.244	-2.319	1510066943
-8.942	-2.488	-2.35	-0.366	0.854	-0.305	1.416	-9.95	1.651	0.061	-0.916	0	2.988	10.962	0.507	-0.244	-0.488	0.061	-9.842	-2.33	0.298	-0.488	-0.366	0.244	0.183	10.936	1.546	-0.183	0.061	0.061	0.337	10.377	-0.476	-0.305	-0.305	-2.502	1510066943
-7.904	-1.818	-2.384	-0.244	1.038	-0.366	1.802	-8.772	1.755	0.122	-1.404	-0.366	3.362	9.743	0.596	-0.122	-0.366	0.305	-8.348	-1.952	0.33	-0.427	-0.305	0.488	0.355	9.639	1.489	-0.61	0.305	0	0.951	9.807	-0.433	-0.244	0.183	-2.197	1510066943
-7.852	-1.449	-2.829	-0.427	1.16	-0.549	2.159	-7.447	1.711	-0.183	-0.427	-0.61	3.454	8.769	0.688	-0.061	0.732	0.366	-7.817	-2.006	0.465	-0.305	-0.488	0.549	0.418	8.635	1.479	-0.793	0.427	-0.061	0.602	8.9	-1.114	0.061	0.122	-2.319	1510066943
-9.185	-2.15	-2.714	0.122	-0.61	-0.671	2.055	-6.783	1.639	-0.244	0.305	-0.488	2.617	7.788	0.725	-0.061	1.099	0.244	-7.971	-2.314	0.343	-0.183	-0.183	0.549	0.227	7.933	1.381	-0.916	0.488	-0.061	1.154	8.937	-0.943	0.427	0.427	-2.014	1510066943
-9.266	-2.227	-2.371	0.549	-1.221	-0.366	1.708	-6.401	1.481	-0.244	-0.122	-0.488	2.617	7.788	0.725	-0.122	0.305	0	-8.335	-2.614	0.258	-0.061	-0.305	0.61	-0.158	7.741	1.29	-0.793	0.305	-0.061	1.675	9.402	0.674	-0.183	0	-1.526	1510066943
-8.562	-1.487	-2.041	0.488	-0.854	0.183	1.81	-6.548	1.175	-0.366	-0.671	-0.366	2.523	8.457	0.712	-0.427	-0.427	-0.488	-8.739	-1.907	0.301	0.244	-0.122	0.427	-0.437	8.502	1.121	-0.549	0	-0.061	2.103	9.172	0.394	-0.61	-0.061	-0.916	1510066943
-9.222	-2.271	-2.908	-0.183	-0.61	-0.122	2.113	-7.235	1.047	-0.61	-0.488	-0.061	2.564	9.499	0.774	-0.671	-0.916	-0.854	-8.739	-1.907	0.301	0.854	-0.244	0.732	-0.084	9.531	1.433	-0.61	-0.305	-0.244	1.455	8.915	-0.123	-0.854	0	-0.61	1510066943
-10.256	-3.657	-3.249	0.061	-1.953	0.122	2.431	-7.778	1.305	-1.099	-0.061	0.244	2.743	10.363	0.758	-0.671	-1.16	-1.038	-10.033	-1.639	0.246	0.488	1.099	1.099	0.267	10.356	2.601	-0.427	-0.366	-0.61	1.504	9.794	-0.458	-0.793	-0.488	-0.305	1510066943
-9.603	-4.463	-1.65	0.793	-2.991	0.305	2.747	-9.056	1.32	-1.465	0.488	0.488	2.887	11.805	1.104	-0.305	-0.916	-1.16	-11.703	-0.286	0.717	0.916	-0.244	0.977	1.019	11.02	3.926	-0.671	-1.282	-0.61	4.758	10.078	0.763	-1.709	-0.427	1.038	1510066943
-10.171	-4.337	-0.756	1.343	-2.93	-0.061	2.786	-11.106	1.107	-1.038	0.366	0.671	2.553	10.27	1.721	-0.305	-0.122	-0.977	-11.703	-0.286	0.717	1.343	-0.488	0.977	1.019	11.02	3.926	-0.671	-0.732	-1.038	6.333	11.766	3.183	-2.502	-0.366	4.395	1510066943
-10.915	-2.734	-0.701	0.244	-0.854	-0.671	2.841	-11.141	0.676	-0.549	-0.183	0.244	2.553	10.27	1.721	-0.549	-0.183	-0.671	-10.542	1.609	1.871	1.282	-1.587	0.671	0.479	9.469	4.691	-0.549	0.427	-1.16	1.34	14.21	2.152	-1.099	-0.427	4.7	1510066943
-11.191	-3.397	-0.741	0.122	-1.526	-0.977	3.219	-10.641	0.461	-0.305	0.244	-0.122	1.699	9.732	1.96	-0.427	-0.427	-0.183	-10.878	1.838	1.749	0.793	-0.854	0.122	-1.103	8.758	4.561	-0.427	0.793	-0.854	-3.187	12.853	-0.708	-0.305	-1.343	4.883	1510066943
-8.876	-3.967	-0.097	-0.549	-0.427	-1.038	3.283	-10.519	0.043	-0.061	1.282	-0.244	1.452	10.118	1.571	-0.305	-0.671	0.122	-10.878	1.838	1.749	0.183	-1.465	0.122	-1.103	8.758	4.561	-0.183	0	-0.793	-1.58	11.566	-0.394	-0.427	-0.183	4.333	1510066943
-8.746	-3.452	0.135	-1.221	-0.793	-1.099	2.738	-10.73	-1.091	0.427	1.099	-0.427	1.452	10.118	1.571	-0.122	-1.038	0.061	-9.375	1.455	1.663	0.244	-1.343	0.061	-0.075	9.42	4.418	0.305	0.122	-1.038	-1.117	9.542	0.388	0.793	0	2.197	1510066943
-8.155	-3.511	0.548	-0.488	-0.916	-0.916	2.176	-10.458	-1.821	0.793	-0.427	-0.916	1.992	8.661	1.528	0.427	-0.488	-0.183	-8.766	1.443	1.838	0.183	-1.465	-0.122	-0.898	7.97	3.975	0.244	0.854	-1.099	-0.639	8.845	0.894	1.587	2.258	0.793	1510066943
-7.203	-3.165	1.142	0.244	0.122	-0.732	2.024	-9.29	-1.73	0.366	-1.282	-1.465	1.922	8.101	1.517	0.916	0.183	-0.061	-8.766	1.443	1.838	0	-1.221	-0.244	-0.898	7.97	3.975	0.183	0.732	-0.977	-0.88	8.253	1.017	1.709	3.845	-0.305	1510066943
-6.895	-2.677	1.135	0.488	0.977	-0.305	2.053	-8.236	-1.62	0	-1.16	-1.526	1.922	8.101	1.517	1.221	0.305	0.122	-7.897	1.528	2.271	-0.183	-1.282	-0.305	-1.15	7.271	3.828	0.488	0.549	-0.854	-2.924	7.307	0.15	1.221	-1.648	-1.038	1510066943
-7.753	-2.607	0.061	0.366	1.953	0	1.993	-7.519	-1.589	-0.122	-0.366	-1.099	1.915	8.041	1.473	1.221	0.183	0.244	-8.323	1.741	2.254	-0.366	-1.038	-0.427	-1.231	7.66	4.058	0.671	0.916	-0.732	0.165	7.708	0.44	3.54	-3.418	-1.16	1510066943
-8.576	-2.754	-0.111	0.122	1.831	0.183	1.695	-7.431	-1.525	-0.122	0	-0.427	2.25	9.21	1.499	1.404	0.427	0.366	-8.323	1.741	2.254	-0.61	-0.61	-0.671	-1.231	7.66	4.058	0.916	1.221	-0.549	3.796	9.054	1.224	1.465	-0.427	-1.038	1510066944
-10.657	-3.576	-1.455	-0.61	0.488	-0.61	1.365	-8.146	-1.503	-0.183	-0.61	0.671	2.25	9.21	1.499	1.526	0.793	0.488	-9.471	1.095	2	-1.16	-0.854	-0.916	-1.018	8.357	3.941	1.038	0.854	-0.427	5.857	9.551	0.863	-0.61	-1.892	-0.488	1510066944
-9.599	-4.309	-0.495	-0.61	0.183	-1.038	1.7	-9.205	-1.214	0	-0.977	1.526	2.3	9.313	1.548	1.648	0.916	0.61	-8.869	-0.768	2.486	-1.892	-1.282	-1.099	-0.821	8.693	2.383	1.038	0.732	-0.427	2.038	10.902	1.296	-3.235	0.061	-1.465	1510066944
-9.264	-3.999	-1.255	-0.488	-1.038	-1.282	1.998	-9.428	-1.101	0.366	-1.526	1.404	2.384	9.586	1.062	1.587	1.099	0.549	-8.869	-0.768	2.486	-1.77	-1.099	-1.16	-0.821	8.693	2.383	0.732	0.854	-0.366	7.148	10.915	0.928	0.427	0.732	-0.244	1510066944
-9.204	-5.844	-2.478	-0.854	-1.099	-1.343	2.383	-8.916	-0.633	0.488	-1.587	0.732	2.384	9.586	1.062	1.038	1.099	0.244	-10.006	-2.967	2.808	-1.16	-1.77	-1.16	-1.361	9.099	1.367	0.427	1.953	-0.305	0.896	9.86	0.325	-0.854	2.991	0.061	1510066944
-9.292	-6.586	-2.277	-0.366	-0.61	-1.099	2.529	-8.628	-0.047	0.488	-1.587	0.732	2.247	10.409	0.178	0.671	-0.061	-0.244	-10.67	-3.586	2.857	-0.916	-2.136	-0.732	-1.761	11.167	0.581	0.305	2.136	-0.61	-0.331	10.704	0.548	-0.854	0.183	-0.244	1510066944
-8.638	-5.465	-2.239	-0.122	0.854	-1.343	3.135	-8.638	1.073	0.549	-0.793	0.122	2.684	10.878	-1.42	0.488	-0.305	-0.854	-10.67	-3.586	2.857	-0.305	-2.502	-0.671	-1.761	11.167	0.581	0.488	1.648	-0.916	-0.931	10.864	-0.705	-0.061	-0.122	-0.366	1510066944
-7.997	-5.054	-2.268	-0.366	0.732	-2.075	2.801	-8.618	1.763	-0.244	0.793	0.427	2.684	10.878	-1.42	0.61	-0.244	-1.282	-10.347	-3.244	2.801	0.061	-3.54	-0.549	-1.816	10.913	0.689	0.671	1.526	-1.343	-0.463	10.93	-1.333	-0.183	0.671	-0.732	1510066944
-7.602	-5.026	-2.102	0.671	-0.488	-2.258	2.385	-7.907	1.771	-1.038	0.122	0.793	2.937	9.784	-1.589	1.16	-0.488	-1.282	-8.521	-3.334	2.783	0.732	-4.517	-0.488	-1.857	7.724	0.802	0.488	1.526	-1.892	0.573	10.178	-0.611	0.061	0.671	-0.549	1510066944
-7.626	-6.13	-1.431	0.854	-1.953	-2.319	2.402	-6.551	1.515	-1.709	0.244	1.038	3.237	8.144	-1.144	1.404	0.305	-0.671	-6.618	-3.139	3.342	1.16	-4.822	-0.61	-1.857	7.724	0.802	-0.061	1.709	-2.136	2.067	9.746	0.968	-0.732	0.671	0.122	1510066944
-7.848	-4.987	0.215	1.648	-1.709	-2.747	2.552	-4.709	1.462	-2.686	1.587	1.038	3.138	6.789	-0.49	1.343	1.038	-0.061	-6.223	-1.522	4.622	1.831	-4.639	-0.854	-2.345	6.017	0.464	-0.671	2.075	-2.014	2.188	9.518	1.495	-1.465	0.61	0.732	1510066944
-7.839	-4.533	-0.311	1.16	-2.075	-3.296	2.408	-3.613	1.286	-3.235	3.723	0.61	2.766	6.312	-0.065	0.977	1.343	0.061	-6.223	-1.522	4.622	2.319	-3.54	-0.671	-3.058	5.395	0.353	-0.732	2.441	-1.343	0.83	9.551	1.485	-0.366	-0.732	0.854	1510066944
-7.123	-6.121	-0.305	0.061	-1.953	-3.235	2.299	-3.886	1.325	-2.563	5.127	0.305	2.414	7.004	0.209	0.366	0.61	-0.305	-6.953	0.081	4.901	1.282	-6.348	0.122	-3.326	6.296	0.725	0.427	2.319	-0.977	1.45	10.21	1.304	0.305	-0.244	1.282	1510066944
-7.582	-5.844	0.7	0.244	-1.465	-2.991	1.696	-5.318	1.004	-1.648	3.662	0.61	2.265	8.05	0.379	-0.244	-0.793	-0.732	-3.775	0.378	6.819	0.916	-6.531	-0.244	-2.854	7.937	1.168	2.075	2.258	-1.221	2.242	9.854	0.86	-0.671	0.793	1.16	1510066944
-7.584	-5.989	1.348	-0.122	-0.977	-2.441	2.054	-7.25	0.5	-0.793	2.197	1.343	2.722	9.107	0.95	-0.793	-1.648	-0.671	-3.775	0.378	6.819	0.916	-5.127	-0.305	-3.543	8.488	1.053	1.709	2.136	-0.854	2.639	9.362	0.75	-1.038	0.671	1.099	1510066944
-7.011	-6.102	0.869	-0.732	-0.854	-2.625	2.58	-8.22	0.167	0	1.526	1.465	2.905	9.467	0.982	-1.282	-2.258	0	-3.405	0.427	7.692	0.427	-5.127	-0.122	-5.039	8.352	0.821	0.977	2.319	-0.366	2.767	8.982	0.469	-0.977	-0.366	1.16	1510066944
-6.497	-6.937	0.952	-1.16	-1.343	-2.502	2.481	-9.002	0.048	0.854	0.732	0.916	3.177	10.093	1.509	-1.709	-2.258	0.671	-1.995	-0.172	8.3	0.366	-4.761	-0.183	-5.404	8.747	0.624	1.282	1.404	0	3.742	8.923	1.522	-0.793	0.732	0.916	1510066944
-6.411	-7.752	1.788	-0.61	-1.16	-2.38	2.384	-10.048	-0.425	2.258	-0.732	0.244	2.5	10.605	1.229	-2.075	-3.296	1.526	-1.995	-0.172	8.3	0.305	-4.272	-0.183	-4.791	9.064	0.474	1.16	0.488	0.061	3.663	9.213	1.816	-1.038	1.648	1.221	1510066944
-6.386	-7.851	0.754	-1.282	-0.305	-2.319	2.254	-10.39	-0.33	2.93	-2.808	-0.549	2.833	10.694	1.305	-2.197	-3.967	1.77	-1.66	-0.084	8.608	0.305	-4.028	0	-4.134	9.636	0.41	0.854	0.427	0.61	3.208	8.991	1.355	-0.854	0	1.282	1510066944
-6.063	-8.675	1.268	-1.953	-0.488	-2.747	2.254	-10.39	-0.33	2.93	-2.808	-0.549	3.055	10.712	1.136	-2.197	-3.601	1.648	-1.559	0.091	9.064	0.183	-3.723	0	-4.321	9.799	0.406	0.427	0.61	0.916	3.738	9.277	1.068	-0.427	0.854	1.221	1510066944
-5.712	-9.227	1.162	-1.587	-0.549	-2.747	2.084	-10.308	-0.494	3.052	-4.395	-1.648	2.868	10.837	0.597	-2.197	-3.601	1.77	-1.823	-0.189	9.491	0.122	-4.15	0	-3.968	9.765	0.23	-0.122	0.366	1.038	3.156	10.146	1.778	-0.183	1.038	0.732	1510066944
-5.849	-8.604	0.418	-1.343	0.366	-2.441	1.797	-10.064	-0.306	2.441	-2.686	-1.648	2.799	11.281	0.279	-1.953	-2.502	1.526	-0.925	-0.379	10.213	0.244	-4.456	0	-4.256	10.368	-0.348	-0.244	1.282	0.671	2.938	9.918	2.111	-0.122	0.61	-0.061	1510066944
-5.288	-8.559	0.252	-1.526	0.549	-2.197	1.262	-10.354	-0.215	1.587	-2.075	-1.038	2.847	12.298	-0.071	-1.099	-1.526	1.099	1.19	-0.262	10.993	0.305	-3.845	-0.183	-5.108	10.695	-0.776	-0.305	1.465	0.732	3.64	9.682	2.462	-0.549	0.244	-0.122	1510066944
-5.423	-8.886	-0.165	-1.221	0.488	-1.465	1.866	-11.643	-0.944	1.282	-2.502	-0.671	2.553	13.022	-0.913	-0.732	-3.418	1.404	1.19	-0.262	10.993	0.366	-3.296	-0.061	-5.508	10.997	-0.833	-0.122	1.282	0.732	3.97	8.815	1.826	-0.61	0.305	-0.244	1510066944
-4.85	-9.08	-0.444	-0.549	0.244	-0.427	2.322	-12.44	-0.934	0.671	-6.653	-1.892	4.801	12.506	-0.994	0.244	-4.7	1.648	3.006	-0.066	11.407	-0.061	-1.831	-0.305	-4.457	12.203	-0.797	0.671	0.305	1.099	4.65	8.484	1.869	-0.61	-0.305	0.061	1510066945
-4.438	-9.221	-0.462	-0.183	0.183	-0.244	3.202	-12.251	-0.822	0.061	-4.456	-1.709	4.801	12.506	-0.994	0.793	-4.395	1.587	3.006	-0.066	11.407	-0.061	-1.038	-0.366	-4.457	12.203	-0.797	1.099	0.122	1.282	4.686	8.457	1.737	-0.549	-0.061	0.122	1510066945
-4.24	-9.382	-0.508	0.122	0.122	-0.244	3.295	-11.636	-0.166	0.061	-4.456	-1.709	5.379	12.056	-0.114	1.221	-4.456	1.587	3.074	-0.201	11.097	-0.244	-0.244	-0.366	-3.508	12.135	-0.837	1.099	0.122	1.282	4.097	8.808	2.139	-0.671	0.305	0.366	1510066945
-4.198	-9.1	-0.38	0.183	-0.183	0.061	4.139	-10.776	0.116	-0.488	-2.502	-0.61	5.205	11.371	-0.273	0.977	-4.517	1.221	2.266	-0.126	10.188	-0.244	0.183	-0.366	-3.019	11.511	-0.932	0.793	-0.183	1.343	3.833	9.149	2.74	-0.488	-0.305	0.183	1510066945
-4.096	-9.087	-0.528	-0.061	-0.183	0.305	3.976	-10.271	0.269	-0.427	-2.808	-0.732	4.856	10.409	-0.525	0.854	-4.272	1.038	2.266	-0.126	10.188	-0.244	0.366	-0.305	-2.943	10.359	-1.126	0.977	-0.549	1.221	3.933	8.64	2.241	-0.549	-0.305	0.183	1510066945
-3.79	-9.228	-0.458	0.061	-0.244	0.061	4.262	-9.5	0.273	0.427	-1.16	-0.061	5.404	9.561	-0.37	0.61	-1.648	0.549	1.952	-0.231	9.643	-0.366	0.427	-0.244	-2.231	9.965	-1.146	0.549	0.122	0.916	4.352	8.819	2.358	-0.366	-0.122	0.427	1510066945
-3.628	-9.112	-0.604	-0.183	-0.183	-0.122	3.978	-8.775	0.068	0.122	-0.244	0.183	4.998	9.384	0.193	-0.061	-0.549	0.366	1.647	-0.432	9.408	-0.305	0.305	-0.183	-2.412	9.459	-1.145	0.244	-0.122	0.671	3.707	9.031	2.698	-0.305	-0.122	0.366	1510066945
-3.682	-9.239	-0.419	-0.305	-0.061	-0.305	3.725	-8.232	0.626	0.61	0.793	0.244	4.892	8.909	0.108	-0.61	0.061	0.366	1.273	-0.514	8.955	-0.244	0	-0.061	-1.736	9.15	-1.158	0.061	-0.061	0.488	3.452	9.338	2.909	-0.366	0.061	0.183	1510066945
-3.864	-9.538	-0.438	-0.488	-0.061	-0.427	3.007	-7.82	0.444	0.427	1.404	0.244	5.447	8.642	-0.281	-1.038	1.587	0.305	1.25	-0.591	9.038	-0.122	-0.244	0	-2.055	9.045	-1.085	-0.305	0.305	0.122	3.462	8.884	2.498	0	0	0	1510066945
-3.921	-9.47	-0.391	-0.183	-0.244	-0.671	3.033	-7.845	0.568	1.038	0.916	-0.183	4.834	8.977	-0.506	-0.854	1.465	-0.122	1.638	-0.657	9.673	0	-0.427	0	-1.753	9.494	-1.202	-0.366	0.244	0	4.018	9.243	2.903	0.183	0.183	-0.061	1510066945
-3.72	-9.009	-0.27	0.244	-0.305	-0.488	3.067	-8.147	0.129	0.793	1.77	-0.366	4.942	9.588	-0.623	-0.916	1.587	-0.122	1.638	-0.657	9.673	0.061	-0.549	0.061	-2.165	9.838	-1.386	-0.366	0.427	-0.244	3.938	9.461	3.283	-0.244	0.183	-0.061	1510066945
-4.359	-9.839	-0.231	0.427	-0.244	0.061	2.934	-9.091	0.065	0.732	0.732	-0.61	4.898	10.539	-1.232	-0.183	-0.488	0.244	1.97	-0.605	10.43	0.244	-0.366	0.183	-2.478	10.769	-1.647	-0.305	0.122	-0.671	3.266	8.629	2.644	-0.122	0	-0.488	1510066945
-4.685	-10.252	-0.147	0.732	-0.427	0.549	3.992	-9.837	0.364	0.122	-0.793	-1.343	5.618	11.252	-1.767	0.366	-0.977	0.366	2.71	-0.188	12.154	0.305	0.183	0.427	-2.74	11.834	-1.312	-0.244	0.244	-1.16	4.165	8.795	2.576	0.244	-0.549	-0.427	1510066945
-4.553	-10.381	0.294	1.526	-0.732	0.671	3.498	-11.379	0.266	-0.305	-0.488	-0.732	6.576	12.499	-0.605	0.366	0.671	-0.061	2.71	-0.188	12.154	0.183	0.671	0.427	-2.729	13.29	-1.262	-0.427	0.122	-1.099	4.861	9.418	2.652	0.305	-0.488	-0.244	1510066945
-4.877	-10.759	0.254	1.77	-0.854	0.977	3.987	-12.269	0.807	-0.061	-0.244	-0.916	6.476	13.821	-0.404	0.61	0.61	0.427	2.736	-0.77	12.929	0.366	1.465	0.427	-3.935	13.926	-1.57	-0.977	-0.122	-1.099	3.828	9.237	2.427	0.549	-1.099	-0.854	1510066945
-4.908	-9.875	0.364	1.892	-0.671	1.099	4.779	-12.525	0.813	-0.61	1.526	-0.732	6.071	13.765	-0.674	1.16	-3.052	0.854	2.45	0.079	12.416	0.488	2.014	0.427	-4.149	13.339	-1.221	-0.916	-1.648	-1.343	4.039	9.513	1.993	0.977	-1.343	-1.343	1510066945
-4.887	-9.156	0.774	1.648	-0.244	1.221	4.861	-13.095	1.156	-1.038	1.587	-1.16	7.351	13.695	-0.864	0.977	0	0.916	2.45	0.079	12.416	0.305	2.808	0.305	-4.845	13.584	-0.938	-1.404	-1.892	-0.977	4.11	9.048	1.408	1.404	-1.221	-1.648	1510066945
-5.259	-9.211	1.098	1.404	0.183	1.587	5.562	-12.683	0.306	-0.916	0.122	-1.892	7.57	12.481	-2.207	1.221	1.526	0.671	2.092	0.154	11.859	0.183	3.601	0.366	-4.84	12.977	-1.048	-1.221	-2.258	-0.61	3.35	8.703	1.459	1.465	-1.221	-1.953	1510066945
-5.515	-8.94	1.181	1.038	0.793	2.075	5.819	-11.34	-0.306	-0.916	0.122	-1.892	7.166	11.508	-2.742	0.854	1.709	0.366	1.721	0.133	11.145	0.122	4.272	0.427	-4.132	12.415	-0.656	-1.282	-2.991	-0.488	3.315	9.4	1.469	1.404	-1.77	-2.136	1510066945
-5.487	-8.123	1.42	0.671	1.892	2.625	6.788	-10.233	0.1	-0.977	1.587	-1.404	7.122	10.234	-2.311	1.16	-0.427	0	1.202	0.123	10.171	0.122	5.066	0.305	-3.758	11.874	0.048	-1.16	-2.38	-0.244	3.578	9.574	1.168	0.977	-1.465	-2.38	1510066945
-5.157	-7.126	1.444	0.427	2.747	2.93	5.99	-9.306	0.014	-0.244	1.038	-1.343	7.741	9.759	-1.597	0.061	3.54	0.549	0.366	0.075	9.178	0.183	5.676	0.122	-3.876	10.58	-0.022	-1.831	-1.892	0.305	3.035	9.097	0.293	1.404	-1.282	-2.441	1510066945
-5.373	-6.825	0.822	0.183	3.601	3.052	5.588	-7.827	0.184	-0.244	-0.488	-0.793	6.976	8.37	-1.379	0.366	1.892	0.977	-0.726	0.304	8.111	0.122	6.165	0.305	-3.998	9.28	0.334	-1.038	-2.258	0.488	2.306	9.335	0.386	1.526	-1.099	-2.258	1510066945
-6.185	-6.54	0.307	0.061	2.258	3.113	6.315	-6.897	0.305	-0.061	4.333	-0.244	6.623	7.259	-0.727	0.61	2.014	0.549	-1.855	0.628	7.117	-0.244	6.348	0.244	-4.078	8.443	0.548	-0.671	-3.601	0.854	1.938	9.826	0.648	1.343	-1.465	-2.014	1510066945
-6.42	-6.535	0.028	-0.122	2.075	3.357	4.237	-5.98	0.581	-0.183	0.122	-0.122	6.208	6.787	-0.212	0.61	2.441	1.038	-2.927	0.577	6.23	-0.488	6.348	0.183	-3.784	7.406	0.813	-0.793	-4.395	1.526	1.732	10.122	0.938	0.977	-0.61	-1.709	1510066945
-6.51	-6.385	-0.189	-0.061	3.357	3.357	6.278	-5.547	0.591	-0.488	4.089	-0.488	6.428	6.309	-1.079	0.549	3.54	1.77	-3.626	0.224	5.646	-0.549	6.287	0.061	-2.945	6.867	1.142	-0.977	-5.005	1.892	0.79	9.686	0.449	0.793	-0.732	-2.014	1510066945
-6.343	-6.304	-0.513	-0.427	4.395	3.052	4.668	-5.302	0.33	0.61	4.456	-0.732	5.761	5.91	-0.608	0.183	6.165	1.282	-4.382	-0.142	4.967	-0.488	6.165	-0.183	-1.925	6.69	1.315	-1.16	-4.456	2.014	0.79	9.884	0.303	0.427	0.305	-2.136	1510066946
-6.581	-6.068	-0.876	-0.854	3.479	2.563	4.49	-5.18	1.193	0.549	-0.671	-0.854	5.047	5.656	-0.297	1.526	1.648	1.648	-5.157	-0.461	4.382	-0.427	6.042	-0.244	-0.977	6.51	1.225	-1.404	-2.93	2.014	0.665	9.733	0.414	0.122	0.854	-2.136	1510066946
-7.104	-5.94	-1.269	-1.282	1.099	2.075	4.544	-5.067	1.651	0.549	-3.784	-0.793	5.428	5.807	-0.348	1.221	0.916	1.16	-6.011	-0.395	3.994	-0.366	5.615	-0.427	-0.752	6.576	1.36	-1.465	-2.136	1.77	0.53	9.782	0.952	-0.61	1.221	-1.77	1510066946
-7.654	-6.109	-1.4	-0.549	0.183	1.892	4.438	-5.359	1.383	-0.732	-6.592	-0.61	5.763	5.635	-0.877	1.526	1.343	0.977	-6.712	-0.376	3.65	-0.427	5.371	-0.488	-1.18	6.753	1.65	-1.221	-2.136	1.587	0.522	9.567	0.615	-0.061	0.488	-1.465	1510066946
-7.328	-5.816	-1.396	-0.488	0.793	1.77	4.679	-5.563	1.254	-0.61	-3.235	-2.197	4.996	5.856	-1.678	1.465	-2.014	0.732	-7.784	-0.551	3.402	-0.427	5.005	-0.488	-0.928	6.754	1.774	-1.099	-2.502	1.282	0.884	9.881	0.553	-0.793	0.183	-0.488	1510066946
-7.778	-5.475	-2.072	-1.16	0.305	1.526	4.845	-6.051	-0.578	0.061	-4.395	-3.235	7.117	6.114	-1.443	-0.244	2.991	1.648	-8.66	-0.389	2.83	-0.488	3.906	-0.488	-0.156	7.126	2.205	-0.427	-2.441	0.916	-0.616	9.592	0.327	-0.122	0.488	-0.488	1510066946
-7.738	-5.892	-1.946	-0.977	0.244	1.099	4.8	-5.262	-0.758	0.793	-0.793	-2.808	4.498	4.949	-0.069	0.488	-11.475	1.77	-9.164	-0.164	2.515	-0.793	3.54	-0.122	0.763	7.619	2.299	0.122	-2.014	-0.061	-0.662	9.68	0.406	0	0.793	-0.732	1510066946
-8.041	-5.991	-1.942	-0.61	-0.549	0.793	3.677	-5.027	-0.262	-0.061	-1.404	-2.258	8.378	5.083	-0.565	0.122	-8.057	1.953	-9.69	-0.109	2.326	-0.61	2.625	-0.183	1.049	8.016	2.32	0.854	-1.77	0	-0.58	9.972	0.681	-0.183	0.916	-0.244	1510066946
-8.01	-5.661	-2.041	-0.671	-0.244	0.671	6.374	-5.62	-1.918	-0.488	-1.587	-1.221	8.568	5	-2.059	-0.305	-4.15	2.258	-9.64	-0.658	2.147	-0.671	1.953	-0.183	0.915	7.989	2.432	0.671	-1.709	0.427	-1.029	9.952	0.809	0.305	0.549	0.061	1510066946
-8.196	-5.485	-1.954	-0.305	-0.671	0.61	5.481	-4.695	-0.816	-0.732	-1.099	-0.916	8.521	5.112	-2.08	0.183	-4.028	1.587	-9.575	-0.788	2.08	-0.366	1.648	-0.427	1.695	8.233	2.611	0.671	-0.61	0.732	-0.883	9.967	0.696	0.122	0.305	0.183	1510066946
-8.193	-5.148	-1.648	-0.305	-0.549	0.671	5.434	-4.432	-0.54	-0.732	-3.479	-0.488	9.44	4.923	-1.241	0.427	1.831	1.099	-9.729	-0.418	2.006	-0.549	0.793	-0.427	1.832	8.49	2.568	0.671	0.061	0.732	-0.51	9.987	0.7	-0.183	0.305	0.549	1510066946
-8.159	-4.622	-1.613	-0.122	-0.732	0.732	6.681	-4.816	-1.318	0.427	-0.244	0.732	8.254	5.209	-2.225	-0.122	5.127	0.305	-9.642	-0.007	1.918	-0.854	0.549	-0.366	1.817	8.512	2.616	0.732	0.793	0.977	-0.39	9.696	0.659	-0.122	0	0.916	1510066946
-7.97	-4.069	-1.347	-0.732	-0.427	0.854	6.056	-5.426	-0.873	0.427	1.16	1.16	7.102	5.247	-2.29	0.305	0.427	-0.122	-9.485	0.035	1.96	-1.099	0.122	-0.427	1.797	9.062	2.628	0.61	1.526	1.282	0.301	9.573	0.717	0.366	-0.061	1.404	1510066946
-8.283	-3.732	-1.266	-0.977	-0.366	0.61	5.729	-6.108	-1.044	0.549	-1.587	0.366	7.519	5.091	-2.749	1.404	0.366	-0.977	-9.226	0.47	1.828	-1.587	-0.244	-0.366	2.056	8.857	2.525	0.732	2.441	1.099	0.121	9.249	0.837	-0.671	0.488	1.526	1510066946
-8.442	-3.365	-1.893	-2.075	0	-0.305	6.203	-6.665	-1.382	1.404	-1.343	-0.061	7.97	4.831	-3.389	2.808	-0.122	-1.343	-9.351	0.999	1.666	-2.319	-0.183	-0.427	2.741	8.827	2.281	0.488	3.601	1.343	-0.446	9.719	0.495	0.061	0.427	1.404	1510066946
-8.283	-3.161	-2.321	-3.723	0.244	-1.038	5.56	-7.031	-0.778	2.563	-1.526	0.122	7.836	4.645	-3.468	3.357	1.038	-1.465	-10.17	1.043	0.995	-3.357	-0.366	-0.244	2.964	8.86	2.138	0.183	4.639	1.282	-2.048	9.885	1.145	0.366	0.671	0.854	1510066946
-9.217	-3.81	-2.929	-4.028	-0.183	-1.587	4.73	-7.624	-0.817	3.235	-2.014	-0.061	8.288	4.987	-4.047	3.906	1.587	-2.197	-11.044	0.63	0.548	-3.967	-0.854	0.122	3.543	9.174	1.449	0.366	5.127	1.099	-2.688	10.049	0.182	0.488	-0.244	-0.366	1510066946
-9.093	-3.632	-3.235	-3.845	0.183	-1.587	4.081	-8.16	-1.601	3.113	-3.418	0.244	8.835	5.345	-4.936	3.54	1.221	-2.075	-11.557	-0.292	0.173	-4.761	-2.075	0.366	3.694	10.225	0.824	0.732	5.188	0.366	-0.299	10.684	-0.712	1.038	0.61	-1.038	1510066946
-9.316	-3.737	-3.229	-4.089	-0.427	-1.221	4.262	-8.393	-2.338	2.991	-4.272	0.61	8.876	5.449	-5.602	3.357	2.319	-2.197	-10.308	-2.15	0.607	-4.944	-2.502	0.549	2.669	10.669	0.121	1.343	4.761	-0.122	1.754	10.276	-0.537	0.671	3.479	-0.916	1510066946
-9.825	-3.151	-3.155	-3.845	-1.099	-0.793	5.144	-8.102	-2.163	3.418	-4.272	0.427	8.835	5.767	-5.942	3.357	2.93	-2.502	-8.952	-3.202	1.546	-4.7	-1.526	0.549	1.142	10.706	-0.409	1.038	5.188	0.488	1.651	9.977	-0.465	0.488	3.052	-0.671	1510066946
-9.277	-2.492	-3.735	-3.784	-1.16	-0.977	5.971	-7.689	-1.802	3.296	-4.456	0	8.68	6.196	-6.139	3.235	3.113	-2.502	-8.703	-2.871	1.59	-4.456	-0.854	0.977	-0.282	10.715	-0.243	0.61	5.981	1.404	2.03	10.06	-0.615	0.183	2.136	-0.427	1510066946
-9.184	-2.54	-4.345	-4.272	-1.343	-1.099	6.315	-7.563	-1.802	3.235	-4.456	-0.366	8.425	6.822	-6.422	3.357	3.479	-1.953	-8.47	-2.901	1.422	-4.639	-0.244	1.099	-0.572	10.986	0.104	0.916	5.615	1.892	2.687	9.866	-0.774	0	2.625	0.061	1510066946
-9.239	-3.114	-4.538	-4.089	-1.404	-0.732	6.613	-7.34	-1.876	3.54	-4.15	-0.916	8.165	7.096	-6.27	3.479	3.723	-1.587	-8.587	-3.004	1.318	-4.761	0.183	1.16	0.105	11.189	0.189	0.977	4.7	1.892	2.418	9.831	-1.22	-0.366	3.418	0.183	1510066946
-8.798	-3.036	-4.951	-4.089	-1.77	-0.732	6.574	-6.868	-2.049	3.723	-4.028	-1.16	7.788	6.953	-5.645	3.357	3.784	-1.77	-8.857	-3.046	1.258	-4.822	0.488	1.343	0.731	11.082	0.093	0.488	4.7	2.136	1.581	9.895	-1.401	-0.366	3.784	0.427	1510066946
-8.412	-2.949	-5.276	-4.639	-2.319	-0.977	6.296	-6.505	-2.017	3.296	-3.967	-1.282	7.659	6.657	-5.011	3.296	3.662	-1.709	-9.329	-2.994	1.032	-4.883	0.549	1.404	1.164	10.777	-0.044	0.244	4.883	2.197	0.569	10.043	-1.42	-0.366	3.357	0.549	1510066946
-8.184	-3.168	-5.279	-4.272	-2.197	-1.038	6.059	-6.583	-2.047	3.052	-4.15	-1.587	7.784	6.391	-5.197	3.113	3.967	-1.465	-9.588	-2.675	0.76	-4.944	0.244	1.465	1.37	10.216	-0.059	0.427	4.883	2.014	-0.233	9.993	-1.361	-0.488	2.869	0.366	1510066947
-8.065	-3.025	-5.69	-4.578	-1.77	-1.343	6.034	-6.862	-2.275	3.113	-4.15	-1.831	7.69	6.101	-5.422	3.174	4.028	-1.221	-9.442	-2.704	0.492	-5.188	0.244	1.465	1.288	9.946	-0.116	0.366	4.822	1.953	0.209	9.96	-1.528	-0.488	3.54	0.183	1510066947
-8.045	-3.155	-5.625	-4.456	-2.808	-1.404	5.614	-6.925	-2.07	3.113	-4.028	-1.953	7.456	5.826	-5.382	3.235	4.211	-1.099	-9.542	-2.711	0.281	-5.249	0.183	1.16	1.297	9.628	-0.074	0.183	4.639	1.953	0.75	9.957	-1.525	-0.671	4.7	0.305	1510066947
-8.256	-3.547	-5.176	-4.761	-3.174	-1.221	5.363	-6.9	-1.849	3.113	-4.517	-2.014	7.181	5.505	-5.454	3.418	4.15	-1.16	-9.507	-2.649	0.223	-5.371	-0.305	1.099	1.587	9.351	-0.083	0.366	4.456	1.831	0.33	10.131	-0.817	-1.038	4.822	0.61	1510066947
-8.504	-3.352	-4.451	-4.211	-3.479	-1.038	5.468	-6.781	-2.046	3.113	-4.272	-1.892	6.882	5.286	-5.646	3.418	4.089	-1.221	-9.461	-2.649	-0.02	-5.188	0	1.16	1.744	9.382	-0.158	0.488	4.761	1.77	-0.013	10.023	-0.774	-1.16	3.479	0.671	1510066947
-8.894	-2.897	-4.217	-4.578	-3.113	-0.854	5.724	-6.65	-1.914	3.235	-4.211	-1.831	6.943	5.46	-5.715	3.357	3.967	-1.404	-9.453	-2.573	-0.23	-5.188	0.122	1.099	1.7	9.539	0.091	0.732	4.944	1.648	0.62	9.961	-0.694	-1.282	3.296	0.671	1510066947
-8.664	-2.096	-3.829	-5.432	-2.441	-0.854	6.115	-6.571	-1.96	3.418	-4.578	-1.709	7.057	5.803	-5.259	3.601	3.418	-1.404	-10.196	-2.004	-0.41	-4.883	-0.244	0.977	1.631	9.49	0.599	1.221	4.639	1.404	1.87	9.854	-0.329	-1.282	4.944	0.732	1510066947
-9.013	-2.446	-3.141	-5.981	-3.113	-0.854	6.641	-6.571	-2.302	3.845	-3.845	-1.709	7.507	6.237	-4.748	3.845	2.625	-1.221	-9.734	-1.304	-0.407	-5.188	-0.549	1.16	1.835	9.619	1.364	1.648	4.456	1.16	3.462	9.851	0.167	-1.709	4.639	0.977	1510066947
-9.82	-2.213	-1.883	-6.775	-2.93	-1.038	6.538	-6.217	-2.909	3.906	-3.662	-1.648	8.173	6.613	-3.93	3.784	3.235	-0.854	-9.455	-0.841	-0.097	-4.944	-0.061	0.916	1.877	9.514	1.693	1.709	4.333	1.16	5.755	9.853	-0.068	-2.563	6.653	2.502	1510066947
-10.929	-2.089	-2.131	-6.775	-4.578	-1.404	6.815	-5.857	-3.71	3.967	-3.967	-1.892	8.428	6.877	-3.22	3.723	3.784	-0.61	-10.011	0.557	0.004	-5.066	0.549	0.977	1.802	9.109	2.555	1.587	5.066	1.404	4.392	9.967	-1.958	-0.366	7.446	2.625	1510066947
-10.006	-2.765	-2.622	-6.348	-4.517	-1.099	7.071	-5.731	-4.449	4.028	-3.54	-2.258	8.172	7.338	-2.827	4.089	3.174	-0.549	-10.787	0.925	-0.413	-5.859	0.427	0.793	2.137	9.356	3.007	1.77	5.188	1.648	3.094	9.482	-3.341	1.892	6.836	1.526	1510066947
-9.654	-3.269	-2.522	-6.409	-3.723	-0.671	6.907	-5.935	-5.149	4.395	-3.601	-2.38	8.123	7.905	-2.957	4.15	3.113	-0.61	-10.843	0.705	-0.647	-6.104	-0.061	0.61	2.923	10.235	2.885	1.587	5.066	1.526	4.942	9.28	-3.537	3.54	9.644	0.488	1510066947
-9.917	-3.366	-2.066	-5.432	-4.211	0.122	6.812	-6.3	-5.656	4.333	-3.723	-2.014	8.008	7.771	-2.853	4.028	3.601	-0.854	-10.67	0.483	-0.742	-6.042	-0.183	0.488	2.803	10.385	2.69	1.282	5.127	1.526	4.764	10.261	-4.532	3.723	13.611	0.977	1510066947
-9.177	-2.842	-1.822	-5.554	-2.869	0.488	6.948	-6.32	-5.453	4.089	-3.662	-1.892	7.532	7.348	-2.743	3.906	3.54	-0.977	-10.365	-0.086	-0.84	-5.737	-0.305	0.427	1.832	9.8	2.31	1.16	5.31	1.709	1.644	11.176	-4.791	3.235	14.893	1.77	1510066947
-8.305	-2.883	-2.183	-5.798	-2.625	0.244	6.895	-5.818	-4.945	3.845	-3.662	-2.075	7.391	7.077	-2.73	3.601	2.808	-0.854	-9.617	-0.219	-0.836	-5.493	-0.061	0.366	1.244	9.409	2.21	1.282	5.127	1.648	-1.214	11.109	-3.566	3.418	12.329	2.808	1510066947
-7.602	-3.291	-2.345	-6.042	-2.136	-0.122	6.962	-5.145	-4.465	3.601	-3.418	-1.892	7.088	6.8	-3.027	3.174	3.174	-0.854	-9.36	-0.188	-1.001	-5.432	-0.061	0.305	1.163	8.958	2.088	1.465	4.639	1.465	-2.675	10.752	-1.327	4.517	8.728	2.625	1510066947
-7.802	-3.348	-1.443	-5.432	-1.648	0	6.992	-4.66	-4.387	3.601	-3.418	-1.892	7.092	6.63	-2.869	3.113	3.052	-0.793	-9.316	-0.345	-1.196	-5.371	-0.061	0.305	1.501	8.491	2.031	1.404	4.211	1.221	-2.169	10.371	-0.493	3.906	4.272	2.625	1510066947
-8.209	-3.118	-1.388	-4.7	-1.16	0	6.72	-4.333	-3.97	3.54	-2.991	-2.014	6.886	6.296	-2.35	3.113	2.808	-0.549	-9.258	-0.493	-1.257	-5.127	-0.305	0.183	1.78	8.199	2.061	1.404	4.089	0.793	-1.674	10.06	-1.126	3.54	3.845	2.502	1510066947
-8.508	-2.828	-1.386	-4.272	-1.343	-0.183	6.72	-4.333	-3.97	3.54	-2.991	-2.014	6.972	6.041	-2.016	3.113	2.014	-0.61	-9.065	-0.763	-1.392	-4.944	-0.366	-0.061	1.749	8.15	2.055	1.404	3.845	0.61	-0.668	9.685	-0.179	2.686	4.456	1.099	1510066947
-8.398	-2.501	-0.677	-3.479	-0.916	0.305	6.301	-4.016	-3.421	3.418	-2.747	-1.587	7.229	5.882	-2.158	3.113	1.831	-0.671	-8.82	-1.233	-1.255	-4.578	-0.122	-0.244	1.459	8.191	2.056	1.526	3.418	0.671	0.068	9.044	0.211	2.136	4.211	0.427	1510066947
-9.107	-2.239	-1.205	-3.174	-0.305	0.427	6.544	-4.015	-3.466	3.174	-2.563	-1.099	7.714	5.99	-2.296	2.991	1.77	-0.488	-8.735	-1.31	-1.306	-3.723	-0.122	-0.366	1.456	8.233	2.205	1.526	3.113	0.732	1.117	8.58	-0.758	1.526	4.028	-0.732	1510066947
-9.959	-2.528	-0.79	-2.686	-1.587	0.244	6.965	-3.997	-3.53	3.113	-2.38	-0.793	8.107	6.108	-2.389	2.93	1.465	-0.244	-8.837	-1.19	-1.309	-3.296	0	-0.488	1.426	8.364	2.412	1.709	2.747	0.732	4.412	9.453	0.171	0.061	5.798	-0.854	1510066947
-10.663	-3.615	-0.518	-2.869	-1.404	0	7.735	-3.972	-3.442	3.113	-1.709	-0.61	8.719	6.278	-2.281	2.93	1.587	-0.061	-8.843	-1.468	-1.443	-2.991	0.427	-0.732	1.559	8.679	2.451	1.77	2.197	0.854	4.538	9.677	0.537	-0.793	2.625	0.671	1510066947
-9.959	-3.755	0.196	-0.854	0.366	0.366	8.338	-3.987	-2.992	3.052	-1.648	-0.549	9.087	6.44	-2.358	2.93	1.465	0	-10.296	-2.028	-1.556	-2.441	1.77	-0.549	2.006	9.317	2.291	1.648	2.014	0.977	-0.921	9.601	-1.206	-1.038	1.16	-1.038	1510066947
-11.322	-3.669	-0.993	-0.305	0.122	-0.549	8.831	-4.288	-3.144	2.808	-1.953	-0.549	9.429	6.85	-2.869	2.747	1.221	-0.488	-11.584	-1.919	-1.883	-1.526	0.427	-0.488	3.523	10.971	2.226	1.465	2.197	0.977	2.467	10.576	1.129	-0.183	1.709	-2.319	1510066947
-8.832	-2.827	-0.769	-1.282	2.258	-1.099	9.121	-4.84	-3.091	2.258	-1.648	-0.366	10.107	7.471	-2.94	2.625	1.587	-1.099	-12.201	-1.755	-1.775	-2.319	-1.526	-0.732	4.872	12.276	2.218	1.221	2.258	0.366	3.158	12.756	1.494	-2.686	1.343	-0.793	1510066948
-9.745	-3.003	-3.088	-2.136	1.526	-0.61	9.025	-4.835	-2.684	2.258	-0.854	0.244	10.219	7.202	-3.116	2.563	1.282	-1.099	-10.549	-2.229	-0.429	-2.197	-1.526	-0.977	4.253	11.799	0.979	0.366	2.563	0.183	-0.833	9.558	0.769	0.061	2.136	-2.014	1510066948
-10.645	-3.137	-3.462	-1.953	0.183	-0.366	8.759	-4.559	-2.482	2.075	-0.549	0.244	10.054	5.971	-2.918	2.014	2.441	-1.099	-10.36	-2.906	0.288	-2.136	0.122	0.549	2.968	10.513	0.171	-0.427	3.723	0.488	0.294	10.3	-0.663	0.488	0.427	-2.38	1510066948
-9.761	-2.004	-3.252	-3.296	0.183	-0.183	8.568	-4.983	-1.918	1.831	-1.099	-0.61	10	5.468	-2.547	1.404	2.38	-1.038	-10.324	-2.738	-0.281	-1.831	-0.793	0.488	1.927	10.366	0.081	-0.305	3.906	1.099	1.187	10.523	-0.569	-0.366	0.61	-2.136	1510066948
-8.509	-1.92	-2.291	-2.808	0.916	-0.671	8.01	-5.785	-1.625	1.648	-0.854	-1.16	10.155	5.692	-3.317	0.671	2.014	-0.671	-9.987	-1.742	-0.782	-2.258	-0.549	0.488	2.206	10.811	0.313	0.488	2.258	0.793	0.615	10.049	-0.678	-0.061	1.526	-2.747	1510066948
-8.205	-1.961	-2.495	-2.502	1.282	-1.038	7.261	-6.351	-1.706	1.465	-1.526	-0.977	9.585	5.193	-3.744	0.793	2.136	-0.244	-9.13	-1.638	-0.967	-2.747	-0.366	0.793	3.09	9.856	0.849	0.61	1.343	0.244	0.128	9.812	-0.565	0.305	0.916	-2.93	1510066948
-7.976	-1.853	-2.92	-2.319	0.732	-0.977	7.148	-5.947	-1.376	1.465	-1.282	-1.16	8.959	4.372	-2.93	1.038	2.747	-0.183	-8.344	-2.208	-1.024	-2.625	-0.549	0.916	3.073	8.394	0.906	0.183	2.136	0.305	1.193	9.679	0.262	-0.305	1.831	-3.174	1510066948
-7.974	-1.842	-3.374	-1.831	-0.122	-0.793	6.565	-4.947	-0.666	1.587	-0.793	-1.526	8.233	3.785	-2.198	1.404	3.113	-0.122	-7.918	-2.449	-0.864	-2.258	-0.061	0.916	2.401	7.332	0.622	-0.122	2.808	0.671	1.099	9.132	-0.056	0.061	2.014	-2.93	1510066948
-8.166	-1.754	-3.534	-1.221	0.122	-0.732	5.795	-4.028	-0.178	1.282	-1.831	-1.404	7.815	3.631	-1.95	1.587	2.38	-0.061	-8.321	-2.384	-1.122	-2.014	0.061	0.916	2.158	7.043	0.642	-0.244	2.808	0.854	1.065	9.085	-0.615	0.244	1.465	-2.686	1510066948
-8.978	-1.414	-3.602	-1.282	-0.732	-0.977	6.045	-3.608	-0.496	1.343	-2.197	-1.282	7.63	3.862	-2.116	1.465	1.953	-0.122	-8.544	-2.424	-1.657	-2.014	-0.549	0.671	2.393	7.557	0.742	-0.122	2.502	0.61	1.254	9.296	-0.651	-0.183	1.343	-2.319	1510066948
-8.951	-0.793	-3.32	-1.221	-0.977	-0.732	6.704	-3.549	-0.839	1.282	-2.258	-1.099	7.864	4.474	-1.915	1.038	1.404	-0.488	-8.69	-2.932	-1.651	-1.709	0.183	0.549	2.757	8.634	0.618	0	1.709	0.305	1.121	9.454	0.197	-0.122	1.282	-2.136	1510066948
-8.52	-0.123	-3.854	-2.014	-0.183	-0.549	7.843	-3.762	-1.465	1.038	-1.892	-0.854	8.412	4.98	-1.821	0.549	1.343	-0.671	-9.088	-2.164	-1.713	-1.038	-0.244	0.732	2.806	9.408	0.833	-0.122	1.587	-0.183	1.585	9.265	-0.132	-0.305	1.404	-1.953	1510066948
-9.089	-1.18	-4.878	-3.113	-0.366	-0.732	9.077	-3.603	-1.505	0.854	-0.549	-0.671	8.795	5.471	-1.633	0.366	0.671	-0.671	-9.656	-1.598	-1.345	-1.099	0	1.038	2.786	9.43	1.532	-0.122	0.732	-0.427	1.816	9.141	-1.139	-0.122	2.808	-1.465	1510066948
-11.58	-3.25	-5.307	-3.784	-1.526	-0.61	9.314	-3.411	-0.92	0.427	-1.16	-0.854	9.414	5.905	-1.298	0.549	-0.244	-0.732	-11.003	-0.72	-1.169	-0.977	-0.549	0.549	2.793	9.887	2.379	-0.244	0.183	-0.61	0.638	10.262	-1.26	-0.671	2.747	-0.854	1510066948
-12.304	-5.516	-3.467	-1.465	-1.648	0.061	9.841	-4.082	-1.337	0.61	-0.732	-0.427	10.129	6.647	-1.401	0.793	-0.61	-0.732	-12.91	-0.404	-0.451	-1.648	1.038	0.366	2.684	10.789	2.884	-0.244	-1.099	-0.671	0.712	12.246	0.132	-2.075	1.404	0.183	1510066948
-10.735	-5.534	-2.929	-1.038	-2.258	-0.183	10.237	-5.368	-2.684	0.671	0.488	0.549	11.238	7.907	-1.386	0.366	0.488	-0.916	-13.182	-0.525	-0.211	-0.854	-0.977	0.183	2.639	11.676	4.084	0.366	-0.427	-0.61	3.206	11.569	0.852	-2.808	0.366	2.075	1510066948
-9.921	-4.78	-1.828	-0.793	-2.136	0	10.469	-6.994	-3.241	0.305	0	1.099	10.758	8.315	-1.436	0.122	0.671	-0.671	-11.661	-0.221	0.671	-0.366	-1.282	0.061	2.082	11.3	4.644	0.793	0.366	-0.732	4.276	11.911	0.848	-1.343	1.16	4.272	1510066948
-10.482	-4.421	-1.665	-0.61	-1.16	0.244	10.533	-7.113	-3.859	0.366	0.488	0.671	10.025	8.04	-0.924	0.366	0	0.244	-10.369	0.402	1.388	-0.488	-0.061	-0.488	0.248	9.46	4.908	0.549	1.526	-0.366	0.908	13.36	0.774	-1.099	2.319	4.883	1510066948
-9.33	-4.505	-1.483	-0.671	-1.282	0.061	9.649	-6.097	-3.463	0.549	1.587	0.183	9.231	7.84	0.008	0.549	0.488	0.732	-9.595	0.804	1.226	-0.488	0.122	-0.61	-0.628	8.861	4.742	0.61	0.549	0.305	-2.83	12.587	-0.683	0.61	-0.427	4.639	1510066948
-7.985	-3.738	-1.152	-0.549	-1.587	0.244	8.612	-5.375	-3.174	0.549	1.526	-0.183	8.654	7.577	0.482	0.305	0.977	0.61	-9.172	0.7	0.642	-0.366	0.061	-0.427	0.629	9.204	4.002	0.671	-0.488	0.488	-1.03	11.16	-0.014	0.61	-0.427	4.639	1510066948
-7.13	-3.268	-0.628	-0.488	-1.465	0.427	7.968	-4.984	-3.15	0.305	0.916	-0.366	8.305	6.538	0.463	-0.061	1.587	0.488	-8.458	0.484	0.347	-0.305	-0.183	-0.366	1.847	8.731	3.57	0.61	-0.244	0.305	-0.117	10.474	0.952	1.587	0.793	4.944	1510066948
-7.263	-3.144	0.035	0.427	-1.16	0.793	7.494	-4.225	-3.344	0.366	0.854	-0.854	8.086	5.533	0.819	-0.366	1.77	0.61	-7.94	0.092	0.218	0	0.061	-0.549	1.662	7.565	3.28	0.427	0.305	0.488	0.016	9.536	1.609	2.014	2.686	4.578	1510066948
-7.328	-2.541	0.132	1.343	-0.488	1.038	6.721	-3.344	-2.908	0.366	0.977	-0.977	7.971	5.082	1.536	-0.671	2.258	0.732	-7.927	0.38	-0.169	0.244	0.366	-0.549	1.254	6.99	3.077	0.549	0.549	0.732	-0.652	8.58	1.346	2.441	3.845	4.028	1510066948
-6.849	-1.833	-0.135	0.488	0.793	0.366	6.211	-2.719	-2.121	0.061	0.061	-0.793	8.154	5.17	1.587	-1.038	2.502	0.916	-8.303	0.779	-0.526	0.183	0.671	-0.488	1.444	7.193	3.046	0.671	0.183	0.854	-2.906	7.831	0.49	2.441	3.845	4.028	1510066948
-7.248	-0.825	0.495	0.244	2.38	0.488	6.473	-2.597	-2.249	0.061	0.122	-0.61	8.563	5.41	1.544	-1.221	3.967	0.854	-8.675	0.824	-0.994	0.061	0.366	-0.427	2.333	7.868	3.09	0.671	-0.183	0.916	-3.755	7.112	0.481	2.502	-3.418	1.465	1510066948
-9.365	-0.346	-0.372	-0.244	2.38	1.16	7.203	-2.94	-2.37	0.366	0.977	-0.427	8.362	5.249	1.726	-1.404	4.517	0.61	-8.309	0.999	-1.156	0.061	0.122	-0.549	3.26	8.024	3.206	0.488	-0.183	0.671	-1.329	6.77	1.135	2.075	-3.479	-0.977	1510066949
-10.927	-1.378	-0.7	0.061	0.366	0.916	7.814	-3.247	-2.193	0.427	0.61	-0.305	7.937	4.549	2.379	-0.916	1.343	0.671	-8.185	1.172	-1.041	-0.305	0.61	-0.549	3.249	7.511	3.23	0.488	-0.244	0.671	-1.329	6.77	1.135	2.075	-3.479	-0.977	1510066949
-12.641	-1.81	-0.341	0.61	-2.38	1.282	8.22	-3.512	-1.773	0.427	0.793	-0.305	8.514	3.993	3.011	-0.732	1.465	0.671	-8.376	0.3	-1.024	-0.671	1.038	-0.793	2.72	7.119	2.984	0.549	-0.488	1.099	14.054	10.63	-0.316	1.16	2.014	1.343	1510066949
-11.859	-3.265	-0.55	0.61	0	0.916	8.442	-3.752	-1.492	0.549	1.099	-0.366	8.869	4.156	3.035	-0.793	1.526	0.916	-9.499	-0.541	-1.087	-0.183	2.991	-1.16	2.608	7.558	2.779	0.732	-0.122	1.587	7.533	10.408	-1.028	-2.38	1.221	1.892	1510066949
-12.231	-5.261	-1.566	0.122	-1.221	-0.366	8.536	-4.126	-1.237	0.671	1.282	-0.305	9.436	5.323	2.997	-0.549	1.404	0.244	-12.788	-0.644	-1.815	-0.427	1.526	-0.793	4.116	9.804	2.385	0.854	0.061	1.709	7.533	10.408	-1.028	-2.38	1.221	1.892	1510066949
-8.985	-4.67	-1.583	1.099	-0.244	-0.305	8.887	-4.845	-0.946	0.671	1.221	0.244	10.166	6.751	3.054	-0.183	0.854	-0.488	-13.652	-1.363	-1.517	-0.061	-0.671	-0.488	5.997	12.528	2.089	0.977	0.183	0.671	5.209	13.831	1.793	-3.418	-0.732	1.709	1510066949
-9.958	-5.084	-3.435	0.183	1.16	-0.244	9.428	-5.49	-0.603	0.854	2.93	0.916	10.718	7.419	2.903	-0.061	-0.183	-0.977	-12.703	-1.754	-0.494	0	-2.808	-0.61	5.776	13.046	1.89	0.671	1.343	-0.183	-2.119	10.771	-1.055	1.282	-0.305	-1.587	1510066949
-9.428	-4.417	-3.104	0.061	1.526	0	9.038	-5.824	-0.151	0.549	2.808	0.793	10.986	7.416	3.103	-0.122	0.61	-1.038	-12.032	-2.633	0.213	-0.183	-0.671	0.122	3.724	12.227	1.469	0.061	2.441	0.122	-2.07	11.218	-1.475	1.282	-0.305	-1.587	1510066949
-9.697	-3.96	-2.65	1.099	1.038	0.427	9.235	-6.215	0.829	0.488	4.395	0.427	10.868	7.271	3.134	-0.549	2.136	-0.916	-10.954	-2.574	0.297	0.366	-0.244	0.244	2.098	11.399	1.117	-0.244	2.625	0.671	-1.016	11.294	-0.935	-1.099	-2.014	-2.258	1510066949
-8.575	-3.301	-2.329	2.075	2.258	0	8.503	-6.392	1.724	1.221	7.385	0.183	9.836	6.558	2.723	-0.61	3.235	-0.854	-10.048	-2.262	-0.022	0.854	-0.549	0.061	1.804	10.773	1.28	-0.305	1.77	1.038	-0.111	10.646	-1.677	-0.793	-2.197	-2.38	1510066949
-8.009	-2.923	-2.647	2.075	1.831	0	7.348	-6.191	2.15	0.671	7.019	0.671	8.534	5.718	2.62	-0.366	2.38	-0.977	-9.146	-2.201	0.032	0.793	-0.488	0	2.463	9.214	1.566	-0.122	1.282	1.038	1.286	10.044	-1.599	-0.793	-2.197	-2.38	1510066949
-7.951	-2.432	-3.018	1.953	1.038	-0.061	6.606	-5.12	2.47	1.404	8.972	0.61	7.669	5.245	3.222	-0.977	2.869	-0.732	-8.557	-2.049	0.215	1.221	-0.549	-0.061	2.887	7.935	1.419	-0.244	2.075	1.038	1.888	9.385	-1.043	-0.61	-2.502	-2.197	1510066949
-7.979	-2.445	-3.14	1.892	0.488	-0.244	4.652	-3.948	3.683	1.343	7.996	0.427	7.066	4.808	3.247	-1.038	4.211	-0.793	-8.268	-1.788	0.164	1.404	-0.549	0.122	2.704	7.325	1.384	-0.183	2.625	0.916	1.477	8.96	-0.952	-0.549	-1.709	-1.465	1510066949
-8.363	-2.854	-2.681	2.441	0.122	-0.061	4.411	-3.637	4.437	-0.122	2.502	0.488	6.27	4.733	2.76	-0.305	2.441	-1.221	-8.3	-1.92	-0.033	1.465	-0.732	0.061	2.45	7.108	1.481	-0.122	2.563	0.977	1.477	8.96	-0.952	-0.549	-1.709	-1.465	1510066949
-9.124	-2.913	-2.541	3.052	-0.549	-0.183	5.38	-4.017	4.51	0.122	4.456	0.244	6.087	5.133	3.468	-0.305	2.563	-1.343	-8.143	-2.183	-0.012	1.465	-0.793	0	2.607	7.419	1.541	-0.244	1.709	0.977	2.341	8.886	-0.024	-0.427	-1.892	-1.282	1510066949
-9.119	-2.195	-2.755	3.113	-0.427	0.061	4.164	-3.974	5.1	-0.061	3.54	0.549	6.162	5.67	4.045	-0.488	2.869	-1.526	-8.427	-2.334	-0.319	1.648	-0.549	-0.061	2.984	7.912	1.83	0.122	1.831	0.427	2	9.385	-0.014	-0.61	-1.465	-0.549	1510066949
-8.495	-1.477	-2.783	2.38	-0.61	0.122	3.991	-4.394	4.801	-0.061	3.54	0.549	5.8	6.09	4.448	-0.244	0.671	-1.831	-9.483	-1.792	-0.249	1.892	-1.038	0.183	3.125	8.355	1.719	0.671	1.282	-0.122	1.473	9.229	-0.679	-1.16	-1.526	-0.427	1510066949
-8.922	-2.158	-2.59	1.038	-1.221	-0.122	4.034	-4.892	5.046	-0.488	1.77	0.244	6.089	6.437	5.035	-0.183	0.793	-1.892	-9.128	-1.572	-0.031	1.648	-1.221	0.427	3.214	8.646	2.079	0.732	0.061	-0.305	1.419	8.971	-0.012	-1.587	-1.77	-0.183	1510066949
-9.61	-3.015	-1.881	1.77	-1.648	0.244	3.427	-5.078	5.468	-0.366	0.732	-0.244	6.044	6.601	5.727	-0.427	1.282	-1.587	-9.506	-1.195	0.305	2.075	-0.427	0.549	3.607	8.82	2.59	0.183	0.244	-0.61	2.54	9.467	-0.013	-1.587	-1.77	-0.183	1510066949
-10.442	-2.979	-1.28	0.977	-0.488	-0.366	3.566	-5.412	5.572	-0.305	1.038	-0.427	5.873	6.661	5.798	-0.549	1.221	-1.343	-11.665	-0.19	0.73	2.808	-0.549	0.732	3.463	8.485	2.915	0.244	0.244	-0.916	3.289	9.932	0.483	-1.465	-2.441	0.366	1510066949
-10.29	-3.18	-1.839	0.122	-0.732	-1.648	3.541	-6.206	5.607	-0.305	0.732	-0.061	5.593	6.909	5.274	0.427	0.244	-1.404	-12.618	2.155	0.993	0.793	-2.625	0.671	4.087	9.015	3.976	1.343	-0.122	-1.282	0.043	12.36	0.693	-1.221	-0.977	0.793	1510066949
-10.228	-3.838	-1.095	-0.488	-0.305	-2.014	3.622	-7.616	5.774	-0.854	0.61	0.671	5.66	7.986	5.164	1.343	0	-1.465	-11.009	0.846	1.403	-0.061	-2.441	0.183	4.486	10.42	4.424	1.099	1.282	-1.404	-2.424	11.899	0.886	-1.648	-1.648	-0.305	1510066949
-9.688	-4.431	-0.382	0.183	-0.183	-1.526	3.588	-8.24	6.162	-1.282	0.916	1.16	5.115	8.172	5.643	1.404	0.427	-1.038	-10.234	0.54	2.241	0	-2.136	0	2.531	9.802	3.365	-0.183	1.709	-1.526	-0.903	10.908	0.924	-1.648	-1.648	-0.305	1510066949
-8.921	-4.87	-0.41	0.549	0	-1.404	3.189	-7.899	6.113	-1.404	0.549	1.221	4.552	7.992	5.76	1.221	1.038	-0.732	-9.317	0.112	2.759	0.122	-2.136	0	0.586	8.934	2.327	0.122	0.916	-1.282	-0.153	10.24	0.938	-0.977	-0.183	-1.038	1510066949
-8.291	-4.38	-0.528	0.549	0.427	-1.343	3.195	-7.578	5.818	-1.038	0.793	0.916	4.335	8.18	5.53	1.16	1.892	-0.549	-8.763	-0.223	3.028	0.366	-1.587	-0.061	0.197	9.083	1.847	1.16	-0.061	-1.099	-0.974	9.923	1.421	-0.305	0.122	-1.16	1510066949
-8.679	-4.284	-0.867	0.305	0.366	-1.404	3.053	-7.295	5.524	-1.038	0.793	0.916	4.049	8.845	5.111	1.282	0.977	-0.488	-8.68	-0.232	3.196	0.427	-1.465	-0.061	0.598	9.774	2.218	0.977	-0.122	-1.16	-0.786	9.804	2.238	-0.305	0.122	-1.16	1510066950
-8.543	-4.667	-0.709	0.183	0.183	-1.282	3.506	-7.229	5.596	-1.404	1.404	0.488	3.815	8.903	5.191	1.343	0.732	-0.488	-8.623	-0.044	3.378	0.366	-1.282	0	0.92	10.259	2.405	0.427	0.305	-1.282	0.328	9.788	2.105	-0.427	-0.793	-1.343	1510066950
-8.379	-4.699	-0.494	0.427	0.183	-0.916	3.625	-7.037	5.855	-1.038	1.16	0.122	3.454	8.497	5.535	1.343	0.061	-0.61	-8.538	-0.001	3.49	0.305	-1.282	0.122	0.839	9.783	2.255	0.305	-0.061	-1.16	0.855	9.601	1.505	-0.366	-0.854	-0.854	1510066950
-8.433	-4.583	-0.682	0.427	0.427	-0.793	3.406	-6.889	5.633	-0.854	0.671	0	3.497	8.344	5.596	1.16	1.038	-0.61	-8.431	0.12	3.652	0.366	-1.099	0.061	0.755	9.525	2.071	0.305	-0.122	-1.16	0.636	9.367	1.226	-0.366	-0.854	-0.854	1510066950
-8.506	-4.688	-0.796	0.244	0.122	-0.671	3.537	-6.789	5.668	-0.793	0.244	0.122	3.652	8.222	5.625	0.977	1.038	-0.916	-8.402	0.202	3.781	0.244	-0.916	0.061	0.926	9.509	2.153	0.244	-0.122	-0.854	0.452	9.372	1.174	0.061	-0.549	-0.61	1510066950
-8.439	-4.786	-0.799	0.122	0.122	-0.61	3.573	-6.73	5.713	-0.671	0.244	0.061	3.553	8.449	5.73	0.854	0.549	-0.793	-8.574	0.244	3.77	0.183	-0.793	0.122	0.752	9.54	2.202	0.122	0.061	-0.916	0.647	9.501	1.629	0	-0.122	-0.488	1510066950
-8.6	-4.898	-0.754	0.122	0	-0.61	3.38	-6.839	5.548	-0.549	0.549	-0.122	3.36	8.58	5.59	0.854	0.854	-0.793	-8.702	0.153	3.742	0.183	-0.671	0.122	0.618	9.691	2.211	0	-0.122	-0.854	0.414	9.694	1.788	0	-0.122	-0.488	1510066950
-8.723	-4.995	-0.787	0.122	-0.183	-0.61	2.924	-6.915	5.612	-0.854	0.244	0	3.077	8.592	5.046	1.038	0.854	-0.793	-8.893	0.191	3.74	0.183	-0.671	0.061	0.758	9.694	2.285	0	-0.244	-0.732	0.112	9.833	1.832	0	0.122	-0.366	1510066950
-8.445	-5.016	-0.705	0.061	-0.061	-0.549	3.375	-7.4	7.06	0	0.427	-0.305	3.412	9.057	5.2	0.366	0.61	-0.427	-8.955	0.239	3.839	0.061	-0.793	-0.061	0.787	9.629	2.321	0	0	-0.732	0.115	9.917	1.748	-0.061	-0.183	-0.305	1510066950
-8.446	-5.014	-0.806	-0.061	-0.122	-0.366	2.878	-7.23	6.854	-0.061	0.427	-0.244	3.872	9.077	5.812	0.061	0.366	0.183	-8.647	0.124	3.994	0.061	-0.61	-0.061	0.171	9.874	2.223	-0.244	-0.183	-0.732	-0.031	9.726	1.757	-0.061	-0.183	-0.305	1510066950
-8.294	-5.058	-0.842	-0.061	0.122	-0.244	1.702	-7.078	6.044	-0.061	0.732	0.183	3.67	9.158	5.669	0.305	2.258	0.122	-8.357	0.065	4.109	0.244	-0.244	-0.061	0.151	10.101	2.147	-0.427	-0.61	-0.488	-0.24	9.609	1.595	-0.183	0.244	-0.305	1510066950
-8.331	-5.373	-0.818	0.122	-0.061	-0.183	2.157	-6.893	5.658	-0.366	1.16	0.366	2.774	8.66	5.414	-0.122	3.357	0	-8.583	0.19	4.174	0.122	-0.122	0	0.687	9.879	2.455	-0.732	-0.244	-0.366	-0.117	9.659	1.488	-0.122	-0.183	-0.305	1510066950
-8.373	-5.393	-1.075	0.122	0.183	-0.122	2.9	-6.973	5.948	-0.244	0.977	-0.122	3.01	8.409	5.583	0.061	2.319	-0.366	-8.854	0.054	4.016	0.122	-0.183	-0.122	0.802	9.816	2.439	-0.488	0	-0.244	-0.139	9.768	1.489	-0.122	-0.183	-0.305	1510066950
-8.319	-5.565	-1.107	0.183	-0.061	0	3.022	-6.632	6.392	-0.305	0.244	-0.122	2.981	8.637	5.767	0	0	0.061	-8.803	-0.054	4.1	0.122	-0.244	-0.244	0.366	9.701	2.524	-0.305	0	-0.122	-0.392	9.861	1.586	-0.061	0	-0.183	1510066950
-8.079	-5.559	-1.047	0.427	0.061	0.122	2.676	-6.516	6.663	-0.427	0.244	0.244	2.379	8.6	5.627	0	-1.038	0.183	-8.672	-0.395	4.069	0.366	-0.122	-0.305	-0.167	9.704	2.26	-0.122	-0.488	-0.061	-0.536	9.814	1.631	-0.061	-0.122	-0.061	1510066950
-8.047	-5.704	-1.083	0.549	0.122	0.061	2.653	-6.552	6.288	-0.122	-0.61	0.244	2.302	8.782	5.261	-0.122	-0.671	0	-8.646	-0.489	4.065	0.671	-0.061	-0.366	-0.175	9.652	2.174	0.061	-0.732	0.061	-0.822	9.739	1.61	-0.061	-0.122	-0.061	1510066950
-8.024	-5.868	-1.064	0.977	0.305	0.122	2.411	-6.803	6.301	-0.061	-1.16	0.122	2.292	9.051	4.816	-0.061	-0.244	-0.183	-8.719	-0.687	3.998	1.038	-0.061	-0.488	-0.401	9.8	2.175	0.061	-0.793	0	-1.133	9.72	1.394	0	-0.793	0	1510066950
-7.874	-5.905	-1.248	1.404	0.671	0.183	2.144	-6.806	6.008	-0.061	-1.648	0	1.517	9.652	4.516	-0.305	-2.686	-0.061	-8.619	-0.721	3.918	1.587	-0.061	-0.549	-0.807	10.009	2.086	-0.305	-1.099	-0.122	-1.315	9.704	1.101	0.244	-1.221	-0.122	1510066950
-7.947	-5.938	-1.396	1.587	1.099	0.183	2.92	-7.035	6.471	-0.061	-1.648	0	1.814	10.898	4.644	-1.465	-5.615	0.61	-8.653	-0.857	4.03	2.014	0.366	-0.61	-1.809	10.41	2.114	-0.732	-2.38	-0.488	-1.315	9.704	1.101	0.244	-1.221	-0.122	1510066950
-8.096	-6.236	-1.559	2.014	1.404	0.305	4.82	-6.84	7.117	1.038	0.366	-2.136	2.774	11.337	4.274	-1.709	-6.287	1.587	-8.679	-0.969	4.125	2.502	0.61	-0.793	-3.027	10.452	1.985	-1.404	-4.578	-1.099	-2.214	9.941	1.175	0.427	-1.831	-0.366	1510066950
-7.845	-6.419	-1.547	2.563	1.831	0.488	6.029	-6.206	6.807	0.916	0.671	-3.784	2.665	10.761	3.531	-0.854	-5.981	2.197	-8.799	-0.866	4.131	3.052	0.854	-1.099	-2.798	10.817	1.47	-1.648	-6.653	-1.282	-2.403	10.104	1.093	0.427	-1.831	-0.366	1510066950
-7.724	-6.346	-1.692	3.235	2.258	0.793	6.875	-5.473	6.17	0.061	1.709	-4.822	2.902	10.354	2.781	-0.61	-6.165	2.075	-8.848	-0.796	4.12	3.479	0.793	-1.282	-1.549	10.919	1.345	-1.587	-7.202	-1.465	-2.272	10.06	0.81	0.305	-2.747	-0.427	1510066950
-7.879	-6.332	-1.818	3.967	2.258	0.977	7.235	-4.858	5.486	-1.16	2.625	-6.226	3.155	9.63	2.134	-0.916	-5.92	0.916	-8.758	-0.93	3.901	4.15	1.038	-1.526	-1.549	10.919	1.345	-1.587	-7.202	-1.465	-1.859	10.091	0.739	0	-5.127	-0.183	1510066950
-7.851	-6.233	-1.918	4.517	2.258	1.16	7.235	-4.858	5.486	-1.16	2.625	-6.226	3.653	9.079	1.581	-1.221	-5.859	-0.671	-8.787	-1.114	3.509	4.822	1.16	-1.831	-1.549	10.919	1.345	-1.587	-7.202	-1.465	-1.133	9.951	0.989	0	-5.127	-0.183	1510066950
-7.666	-5.779	-2.072	5.005	2.808	1.282	6.697	-4.216	4.471	-2.075	4.15	-6.287	4.218	8.982	1.074	-1.831	-6.287	-2.075	-8.963	-0.998	3.057	5.493	1.282	-2.014	-0.847	10.397	0.675	-1.526	-7.568	-1.77	-0.532	9.879	1.046	-0.305	-5.615	0.061	1510066950
-7.711	-5.418	-2.339	5.188	3.235	1.221	7.12	-4.173	4.29	-4.028	3.906	-7.507	4.983	9.042	0.794	-2.502	-6.531	-2.869	-9.153	-0.742	2.607	5.981	1.465	-2.136	-0.847	10.166	0.601	-1.648	-7.69	-1.953	-0.927	9.952	1.101	-0.977	-6.165	0.244	1510066951
-7.73	-5.212	-2.439	5.371	3.601	1.221	7.504	-4.643	3.192	-4.028	3.906	-7.507	5.508	9.069	0.328	-3.235	-5.676	-3.662	-9.472	-0.364	2.11	6.226	1.404	-2.258	-0.694	10.009	0.437	-1.587	-7.996	-1.953	-1.346	10.086	1.276	-0.977	-6.165	0.244	1510066951
-8.04	-4.949	-2.338	5.615	3.418	1.343	7.381	-5.1	3.122	-5.127	3.906	-6.042	5.779	9.137	-0.328	-3.784	-6.409	-4.333	-9.637	-0.083	1.677	6.531	1.282	-2.38	-0.185	9.885	0.401	-1.648	-8.24	-1.77	-1.371	10.221	1.672	-1.343	-6.47	0.183	1510066951
-8.18	-4.846	-2.174	6.042	3.296	1.404	7.375	-5.553	2.962	-5.554	5.005	-5.615	6.066	9.198	-0.859	-4.15	-7.08	-4.639	-9.768	0.135	1.384	6.714	1.343	-2.38	0.106	9.641	0.586	-1.648	-8.057	-1.831	-1.873	9.723	1.675	-1.709	-7.751	0.244	1510066951
-8.183	-4.6	-1.919	6.348	3.418	1.526	7.101	-5.991	2.663	-5.676	5.005	-5.005	6.212	9.116	-1.354	-4.211	-7.324	-4.578	-9.889	0.264	1.059	6.836	0.854	-2.319	0.184	9.293	0.56	-1.343	-8.301	-2.075	-1.031	9.516	0.325	-1.404	-8.301	0.061	1510066951
-8.306	-4.175	-1.662	6.348	3.113	1.587	7.101	-5.991	2.663	-5.676	5.005	-5.005	6.27	9.183	-1.806	-4.028	-7.568	-4.333	-9.692	0.434	0.904	6.958	0.854	-2.258	0.362	9.239	0.593	-1.16	-8.362	-2.075	-0.08	9.022	0.109	-1.404	-8.301	0.061	1510066951
-8.83	-3.876	-1.481	6.042	2.747	1.465	6.636	-6.458	2.633	-5.493	5.371	-3.967	6.363	9.327	-2.058	-3.662	-7.874	-4.15	-9.658	0.724	0.804	6.958	0.854	-2.136	0.589	9.488	0.81	-1.16	-8.24	-2.075	0.952	8.53	0.129	-0.732	-8.484	-0.305	1510066951
-9.713	-4.02	-1.114	6.165	2.075	1.343	6.161	-6.406	2.346	-5.554	4.944	-3.357	6.441	9.525	-2.133	-3.113	-7.996	-3.845	-9.831	0.95	0.664	6.775	0.854	-1.892	0.863	9.753	1.103	-1.038	-7.996	-2.136	2.151	8.841	-0.193	0.183	-8.423	-0.488	1510066951
-9.854	-3.692	-1.247	6.226	2.014	0.854	6.123	-6.509	2.296	-4.944	5.188	-2.686	6.592	9.664	-1.873	-2.502	-7.202	-3.357	-10.238	0.778	0.583	6.409	0.854	-1.709	1.169	9.995	1.345	-1.038	-7.812	-2.136	3.393	9.828	-0.456	1.16	-7.568	-0.671	1510066951
-9.604	-3.557	-1.473	6.226	2.197	0.671	5.845	-6.478	2.677	-4.944	5.188	-2.686	6.558	9.826	-1.341	-1.953	-6.531	-3.113	-10.075	0.318	0.433	6.226	0.61	-1.709	1.395	10.35	1.221	-1.221	-7.507	-2.258	7.425	10.935	1.65	1.831	-7.812	-1.282	1510066951
-8.946	-2.48	-0.807	4.761	3.967	0.854	5.595	-6.63	2.445	-4.456	4.578	-1.892	6.449	9.965	-0.909	-1.648	-6.592	-3.235	-10.032	0.122	0.202	6.226	0.366	-1.526	1.743	10.718	0.896	-1.343	-7.08	-2.258	1.918	9.953	1.686	0.916	-2.441	-0.122	1510066951
-9.464	-3.301	-1.9	5.066	3.235	1.282	5.595	-6.63	2.445	-4.028	3.235	-1.16	6.735	9.892	-0.7	-1.526	-6.653	-3.296	-9.837	0.386	0.389	5.615	0.977	-1.221	2.052	10.669	0.852	-1.343	-6.653	-2.197	-0.242	9.68	-0.195	0.916	-2.441	-0.122	1510066951
-8.508	-3.283	-2.994	4.822	4.333	0.977	5.01	-7.069	2.851	-3.662	2.686	0.122	7.027	9.798	-0.382	-1.465	-5.981	-3.113	-9.775	0.01	0.249	4.944	0.488	-0.793	2.186	10.55	0.773	-1.282	-6.47	-2.197	2.836	9.902	-0.605	1.465	-5.31	-1.282	1510066951
-8.455	-4.098	-3.848	5.127	3.113	1.526	4.381	-7.678	2.856	-3.418	1.892	0.427	7.093	9.453	-0.23	-1.465	-5.859	-2.808	-9.124	-1.706	0.721	4.883	1.404	-0.61	1.775	10.152	0.225	-1.465	-6.592	-2.014	3.723	9.518	-1.044	0.916	-2.38	-0.488	1510066951
-8.83	-3.403	-4.029	5.249	2.93	2.197	4.565	-8.015	2.894	-2.869	2.991	0.122	7.167	9.555	-0.502	-1.831	-5.737	-2.502	-9.928	-2.877	0.293	5.554	1.404	-0.916	0.591	9.866	-0.203	-1.648	-5.859	-1.587	1.501	9.654	-1.948	0.916	-2.38	-0.488	1510066951
-9.313	-2.145	-4.528	4.578	3.845	1.953	4	-8.256	2.649	-3.479	1.892	-0.183	6.825	9.932	-0.829	-2.197	-6.348	-2.441	-10.034	-1.8	0.043	5.676	0.793	-0.732	0.556	10.42	-0.401	-1.404	-6.47	-1.465	1.059	9.465	-2.567	1.404	-3.845	-0.854	1510066951
-9.774	-3.03	-4.456	4.517	2.808	1.709	3.243	-9.18	2.405	-4.395	0.61	-0.366	6.767	9.805	-0.81	-2.136	-7.202	-2.075	-10.311	-1.567	0.141	5.066	1.343	-0.61	1.421	10.507	0.164	-0.732	-6.714	-1.648	1.337	10.629	-1.757	1.404	-3.845	-0.854	1510066951
-9.345	-2.586	-4.201	4.089	2.319	1.953	4.034	-9.406	3.151	-4.578	4.333	-0.183	7.102	9.716	-0.581	-1.892	-7.019	-1.709	-10.369	-1.531	-0.329	5.127	0.671	-0.793	2.009	10.451	0.179	-0.854	-6.287	-1.343	0.374	10.674	-0.926	1.099	-2.136	-0.671	1510066951
-8.933	-2.289	-3.644	4.089	1.953	1.953	3.588	-9.599	3.071	-4.761	6.226	0.061	7.448	9.375	-0.112	-1.465	-5.615	-1.526	-9.905	-0.878	-0.336	4.7	0.916	-0.488	2.702	10.264	0.458	-0.854	-5.676	-1.282	0.53	10.09	-1.491	0.366	-4.578	-1.099	1510066951
-8.99	-1.628	-3.417	4.028	1.648	1.831	2.467	-9.7	2.448	-4.456	4.761	-0.061	7.112	8.601	0.303	-1.038	-4.456	-0.916	-9.479	-0.796	-0.373	4.272	0.854	-0.366	2.701	9.444	0.931	-0.732	-4.761	-1.282	2.134	9.837	-1.315	0.122	-3.845	-0.732	1510066951
-8.971	-0.964	-3.168	3.357	1.709	1.709	1.966	-9.099	1.838	-2.747	3.967	-0.793	6.602	8.026	0.818	-0.671	-4.089	-0.488	-9.104	-0.898	-0.431	3.967	0.854	-0.366	2.326	8.699	1.017	-0.793	-4.15	-1.099	2.792	9.284	-1.407	0.122	-3.845	-0.732	1510066951
-9.167	-1.396	-3.024	3.174	1.038	1.404	1.944	-8.382	1.739	-1.587	4.272	-1.038	6.346	7.881	1.467	-0.488	-3.784	-0.305	-8.989	-0.531	-0.651	3.54	0.854	-0.183	2.442	8.5	1.056	-0.549	-3.845	-0.854	2.119	9.544	-0.897	0.244	-3.54	-0.549	1510066951
-8.964	-1.589	-3.376	2.625	0.854	0.854	1.256	-7.867	1.48	-0.977	2.808	-0.916	6.328	8.069	1.966	-0.305	-3.113	-0.366	-8.982	-0.214	-0.955	2.93	0.916	-0.061	3.082	8.644	1.334	-0.305	-3.296	-0.61	1.27	9.479	-0.345	0	-2.319	-0.549	1510066951
-9.333	-1.733	-2.985	2.93	-1.16	0.488	1.058	-7.825	1.258	-0.916	0.549	-0.61	6.348	8.153	2.39	-0.244	-2.625	-0.122	-9.203	-0.292	-1.144	2.441	0.549	0.183	3.701	8.668	1.519	-0.244	-2.747	-0.549	0.421	9.924	0.251	0	-2.319	-0.549	1510066951
-9.04	-0.994	-2.171	2.38	-0.488	0.793	1.633	-7.904	1.201	-0.732	0.061	-0.366	6.339	8.007	2.817	-0.244	-1.709	0.122	-9.119	-0.689	-1.176	2.319	0.183	0.122	3.717	8.393	1.583	-0.366	-1.953	-0.427	0.236	9.378	-0.368	-0.244	-3.235	-0.549	1510066951
-8.918	-0.218	-2.024	1.465	-0.122	0.793	2.07	-7.624	0.975	-0.793	0.488	-0.305	6.156	8.386	3.045	-0.305	-0.916	0	-8.923	-0.519	-1.27	2.38	0.183	0.366	3.59	8.648	1.683	-0.549	-1.038	-0.122	0.644	9.116	-0.473	-0.488	-2.625	-0.916	1510066952
-9.356	-0.62	-2.566	1.282	0.122	0.366	2.152	-7.456	1.142	-1.099	0.732	-0.244	6.021	9.189	3.284	-0.427	0	-0.305	-8.878	-0.165	-1.103	1.953	0.732	0.732	3.539	9.396	1.881	-0.793	-0.732	0.244	0.991	9.201	-0.396	-0.488	-2.625	-0.916	1510066952
-10.898	-2.061	-3.418	-0.061	-0.488	0.183	2.413	-7.37	1.503	-1.404	1.038	0.183	5.513	10.093	3.427	-0.61	0.549	-0.427	-11.02	0.095	-1.193	1.282	1.465	0.916	3.263	10.007	2.303	-0.977	-0.732	0.488	1.074	10.039	-0.744	-0.366	-1.77	-0.977	1510066952
-11.852	-3.412	-3.021	0.183	-0.366	0.488	2.554	-7.904	1.482	-1.587	0.916	0.732	4.566	11.086	2.93	-0.732	-0.366	-0.732	-12.868	0.647	-1.114	1.099	0.732	1.404	3.516	10.814	2.96	-0.732	-1.038	0.305	1.605	11.088	0.49	-0.671	-2.747	0.122	1510066952
-10.433	-4.349	-2.937	0.366	-1.77	0.366	2.529	-9.921	0.912	-1.343	-0.427	1.343	4.09	12.128	2.476	-0.732	-1.099	-0.916	-12.993	0.669	-0.614	1.038	-1.465	1.282	3.642	11.829	3.937	-0.427	-0.549	-0.183	2.17	12.977	2.33	-0.671	-2.747	0.122	1510066952
-9.709	-4.393	-1.782	1.099	-2.625	0.183	3.134	-12.31	0.404	-0.732	-2.197	1.648	3.731	11.587	1.981	-1.038	-0.916	-0.427	-11.007	0.446	0.671	0.793	-1.038	0.732	1.919	11.094	4.284	-0.122	-0.427	-0.549	2.467	11.647	2.311	-2.686	-3.845	1.648	1510066952
-9.915	-3.846	-1.552	0.793	-0.977	0.122	4.41	-12.181	0.791	-0.244	-1.404	0.916	3.292	10.196	1.602	-1.099	-0.244	0.366	-10.234	0.642	1.471	1.038	-0.244	0.305	-0.644	9.17	4.174	-0.732	0.427	-0.061	0.977	12.14	0.586	-2.014	-3.113	3.723	1510066952
-9.967	-3.647	-1.469	0.732	-0.427	0.122	4.32	-10.667	1.127	-0.244	-1.404	0.916	2.335	10.195	1.275	-1.343	-0.122	0.854	-9.891	0.872	1.27	1.038	-0.122	0	-1.491	8.71	4.482	-0.732	-0.183	0.305	0.977	12.14	0.586	-2.014	-3.113	3.723	1510066952
-9.271	-3.377	-1.382	1.16	-1.404	-0.122	3.604	-10.41	0.76	-0.549	1.343	-0.854	1.287	10.435	1.028	-1.709	-1.465	0.793	-9.616	1.116	1.086	0.793	-0.122	-0.122	-0.719	9.259	3.945	-0.244	-1.404	-0.061	-0.274	11.633	0.829	-0.427	-3.662	3.723	1510066952
-8.4	-2.657	-0.843	0.793	-0.854	0.244	2.802	-10.44	0.106	-0.244	2.441	-2.136	1.31	9.546	1.224	-1.831	-1.953	0.244	-9.05	0.761	0.757	0.916	-0.061	-0.305	0.212	8.966	3.833	-0.183	-1.465	-0.183	1.639	10.819	0.953	0.183	-2.258	4.211	1510066952
-8.64	-2.576	-0.438	0.671	-1.404	0.61	2.332	-9.179	-0.086	1.282	-0.427	-1.709	1.725	8.665	1.907	-1.709	-0.916	-0.366	-8.514	0.569	0.761	1.16	0.183	-0.427	0.456	8.172	3.628	-0.061	-1.221	-0.061	1.593	9.67	0.846	0.061	-0.061	4.333	1510066952
-7.945	-2.488	-0.059	0.671	-0.671	0.793	2.401	-7.892	0.154	1.282	-0.427	-1.709	1.683	8.388	2.098	-1.343	-0.916	-0.793	-8.417	0.975	0.377	1.221	0.671	-0.549	0.334	7.741	3.552	-0.244	-1.038	0.183	0.538	8.777	1.48	0	2.075	4.089	1510066952
-7.791	-2.446	-0.057	0.854	-0.427	0.488	2.797	-7.368	0.433	0.366	-0.366	-0.916	1.785	8.524	2.146	-0.977	-1.465	-1.038	-8.982	1.526	-0.039	0.793	0.427	-0.427	1.08	7.997	3.683	-0.122	-1.526	0.061	-0.741	8.177	0.91	0	2.93	3.235	1510066952
-8.167	-2.23	-0.061	0.427	0.183	0	3.191	-7.543	0.386	0.122	1.526	-0.305	2.17	8.445	2.316	-0.61	-1.831	-1.343	-9.484	1.412	-0.401	0.366	0.244	-0.488	2.066	8.165	3.759	0	-1.587	-0.244	-1.501	7.803	0.591	0.305	0.488	2.747	1510066952
-9.013	-1.992	-0.001	0.183	1.465	0.244	2.815	-7.911	0.01	0.366	1.77	-0.061	2.795	8.392	2.42	-0.122	-1.465	-1.587	-9.765	1.299	-0.58	0.122	0.244	-0.549	2.483	8.193	3.784	0.061	-1.16	-0.366	0.42	7.994	0.652	1.16	-2.197	2.014	1510066952
-9.642	-1.787	0.284	-0.244	0.854	0.305	2.352	-8.234	-0.305	0.366	1.77	-0.061	3.475	8.61	2.69	0.305	-0.488	-1.587	-9.665	1.357	-0.774	0	-0.183	-0.61	2.65	8.312	3.829	0.305	-0.854	-0.427	1.73	8.428	0.858	0.916	-0.549	-0.61	1510066952
-9.537	-1.69	-0.053	-0.488	0.122	0.183	2.616	-8.6	-0.261	0.366	-0.854	-0.061	3.787	8.692	3.021	0.488	-0.061	-1.404	-9.354	1.337	-0.677	-0.244	0	-0.671	2.552	8.428	3.701	0.366	-0.793	-0.549	2.367	8.144	0.48	0.916	-0.549	-0.61	1510066952
-9.165	-1.872	-0.199	-0.427	0.916	0	3.006	-8.649	0.172	0.183	-0.183	0.244	3.886	8.414	3.191	0.549	-0.366	-0.977	-9.244	1.014	-0.729	-0.305	0.183	-0.793	2.163	8.118	3.604	0.61	-0.732	-0.549	5.802	8.723	0.419	1.77	0	-1.709	1510066952
-10.117	-1.315	0.441	0.366	-0.793	0.488	3.072	-8.16	0.542	0	0.671	0.61	3.985	8.308	3.231	0.488	-0.793	-0.427	-9.268	0.884	-0.679	-0.366	-0.061	-0.916	2.046	7.916	3.482	0.671	-0.488	-0.427	9.115	9.786	1.675	-0.183	2.563	0.977	1510066952
-9.375	-0.821	0.09	-1.221	0.671	0.366	2.899	-7.931	0.811	-0.061	0.732	0.977	4.204	8.503	3.351	0.61	-0.549	0.122	-9.109	0.756	-0.864	-0.671	0.122	-1.221	2.182	8.087	3.53	0.916	-0.488	-0.366	5.891	8.903	1.243	-0.183	2.563	0.977	1510066952
-10.826	-3.074	-0.976	-1.343	0	0	2.832	-8.299	0.997	0	0.305	1.343	4.323	8.967	3.553	0.916	-0.122	0.488	-9.397	0.904	-0.506	-0.854	1.221	-1.282	2.269	8.567	3.286	0.916	-0.427	-0.061	-1.069	8.155	0.736	-2.38	0.916	1.099	1510066952
-10.899	-4.551	-1.018	0.427	0.183	-0.366	3.089	-8.861	1.436	0.061	0.488	1.831	4.163	9.854	3.448	0.854	0.244	0.671	-11.098	0.111	-0.738	-1.038	0.061	-0.854	2.515	9.402	2.848	0.61	-0.183	0.061	3.579	10.134	0.439	-0.977	-0.305	-3.174	1510066952
-9.304	-3.939	-1.343	0.122	0.916	-0.183	3.272	-9.305	1.696	0.183	0.732	1.953	3.975	10.92	3.01	0.671	0.183	0.61	-12.016	-1.613	-0.356	-1.465	-0.427	-1.038	2.647	10.454	2.634	0.977	0.061	-0.061	7.5	12.514	2.643	0.427	-0.732	-3.723	1510066952
-10.09	-3.267	-2.158	-0.549	0.061	-0.122	2.962	-9.605	1.294	0.183	-0.305	1.465	3.976	11.972	2.621	0.366	0.122	0.366	-11.257	-2.194	0.251	-0.671	-0.732	-1.282	2.036	11.596	2.055	1.099	0.854	0	1.992	10.768	0.994	-2.136	0.854	0.732	1510066952
-9.616	-3.717	-3.53	-0.61	1.099	-0.977	2.948	-10.428	1.297	0.122	-0.854	0.793	4.097	11.817	2.018	-0.061	0.671	0.549	-10.385	-2.166	0.81	-0.854	-1.038	-0.854	0.969	11.721	1.625	0.671	1.404	0.122	-0.215	9.618	-1.104	-0.732	1.465	0.183	1510066952
-8.985	-3.743	-3.474	-1.282	0.977	-0.549	2.969	-10.14	1.804	0.305	-0.549	0.061	3.601	10.878	1.17	-0.305	0.732	0.916	-10.091	-3.217	1.052	-0.916	-0.854	-0.854	-0.12	10.814	1.121	0.183	0.977	0.305	2.387	10.695	-0.908	0.793	-2.258	-1.282	1510066953
-9.268	-3.99	-3.017	-1.221	0.61	-0.305	2.992	-9.004	1.921	0.122	0.305	-0.61	2.957	10.64	0.401	-0.427	-0.122	0.732	-9.96	-3.313	1.132	-0.549	-0.061	-0.671	-0.418	10.502	0.573	0.061	0.793	0.488	1.002	10.389	-0.303	0.122	0.488	-0.61	1510066953
-9.147	-3.646	-2.749	-0.183	1.16	-0.183	2.525	-9.065	1.901	0	0.793	-1.221	2.964	10.871	-0.065	-0.61	-0.671	0.183	-9.709	-2.951	0.766	-0.488	-0.61	-0.427	-0.068	10.858	0.767	0.488	0.854	0.244	-1.036	9.966	-0.537	0.427	-0.427	-1.282	1510066953
-8.567	-3.127	-2.79	0.061	1.038	-0.305	1.855	-9.621	1.933	0.244	0.732	-1.587	3.195	10.122	-0.353	-0.305	-0.793	0.061	-9.146	-3.091	0.66	-0.427	-0.61	-0.488	0.301	10.573	0.943	0.793	0.244	-0.122	0.275	10.049	-0.579	0.427	-0.427	-1.282	1510066953
-8.476	-2.777	-3.297	-0.61	1.343	-0.61	1.377	-8.86	1.998	0.366	0.549	-1.648	3.504	9.257	-0.268	0.366	-0.244	0.183	-8.653	-3.083	0.854	-0.305	-0.244	-0.427	0.279	9.767	0.92	0.305	0	-0.122	1.943	9.912	-0.124	0.549	-1.648	-1.587	1510066953
-9.063	-3.187	-3.269	-0.061	0.305	-0.427	1.054	-7.706	1.96	0.122	0.549	-1.465	3.664	9.155	-0.011	0.732	0.793	0.183	-8.722	-3.015	0.914	-0.244	-0.427	-0.122	0.278	9.325	0.953	-0.061	0.244	-0.183	1.774	9.792	-0.353	0	-0.122	-1.099	1510066953
-8.775	-3.458	-3.319	0.061	0.244	-0.305	0.75	-7.2	1.823	0	0.427	-1.038	3.267	9.469	0.042	0.671	0.793	0	-8.894	-3.382	0.831	0	-0.305	-0.122	0.156	9.488	0.817	-0.061	0.366	-0.366	1.587	9.682	-0.528	0	-0.122	-1.099	1510066953
-8.684	-3.637	-3.333	0.488	0.305	-0.305	0.848	-7.446	1.555	-0.244	0.122	-0.305	3.031	9.862	0.194	0.549	-0.122	-0.183	-9.143	-3.512	0.755	0.366	-0.427	0	-0.086	9.843	0.659	0.122	0.122	-0.488	1.186	9.612	-0.273	-0.122	-0.305	-0.977	1510066953
-8.808	-3.78	-3.539	0.793	0.122	-0.305	1.147	-8.079	1.408	-0.488	0.061	0.305	3.205	10.137	0.406	0.488	-0.671	-0.366	-9.205	-3.519	0.76	0.549	-0.305	0.061	-0.083	10.158	0.718	0.122	-0.244	-0.549	0.956	9.737	-0.467	0.122	-0.366	-0.793	1510066953
-8.79	-3.511	-3.23	0.854	-0.183	-0.305	1.448	-8.342	1.48	-0.916	0.244	0.427	3.42	10.172	0.547	0.488	-0.732	-0.366	-9.349	-3.202	0.778	0.854	-0.488	0.122	0.139	10.218	0.858	-0.061	-0.427	-0.61	1.195	9.844	-0.105	0.122	-0.671	-0.977	1510066953
-8.48	-3.232	-3.189	1.343	0.305	-0.305	1.8	-8.319	1.686	-1.221	0.854	0.427	3.56	10.135	0.76	0.549	-0.366	-0.366	-9.046	-2.938	0.735	0.854	-0.427	0.305	0.516	10.232	1.05	-0.305	-0.366	-0.732	0.681	9.761	0.018	-0.122	0	-0.61	1510066953
-8.446	-2.818	-3.831	0.549	0.183	-0.854	1.942	-8.302	1.724	-1.282	1.282	0.549	3.547	10.023	0.982	0.61	-0.061	-0.488	-9.156	-2.677	0.599	0.366	-0.183	0.122	0.523	10.1	1.031	-0.61	-0.488	-0.671	0.733	9.768	-0.662	-0.122	-0.244	-0.61	1510066953
-8.857	-2.891	-3.354	-0.671	-0.854	-1.16	1.761	-8.323	1.589	-1.16	0.977	0.366	3.327	9.641	1.016	0.61	-0.244	-0.61	-10.192	-1.995	0.677	0.427	-1.221	0.366	1.217	9.886	0.725	-0.977	-0.732	-0.793	1.627	9.921	-0.507	-0.305	-0.671	-0.61	1510066953
-9.216	-3.887	-2.51	-0.427	-0.549	-1.038	1.593	-8.435	1.453	-0.916	0.122	0	3.334	9.388	0.937	0.732	-0.183	-1.282	-9.939	-1.665	0.986	0.122	-1.282	0.977	2.259	9.701	1.018	-0.916	-0.122	-1.282	1.16	10.044	0.063	-0.366	0.183	-0.366	1510066953
-9.216	-3.618	-2.92	0.244	-1.038	-1.221	1.651	-8.486	1.104	-0.854	-0.427	-0.244	3.766	9.763	1.084	0.854	0.916	-2.014	-9.184	-2.041	1.18	-0.244	-1.526	0.854	1.899	9.832	1.274	-0.793	1.099	-1.282	-0.955	9.686	-0.555	0.305	0.183	-1.038	1510066953
-9.488	-3.699	-2.692	-0.549	-2.258	-1.16	1.804	-8.952	0.839	-0.854	-0.427	-0.183	4.058	9.836	1.237	0.732	1.953	-2.075	-8.801	-2.482	1.766	-0.305	-1.038	0.793	0.464	9.641	1.068	-0.916	1.038	-0.977	2.387	9.956	-0.055	0.305	0.183	-1.038	1510066953
-9.911	-4.455	-1.305	0	-2.075	-0.244	1.784	-8.908	0.593	-0.793	-0.305	-0.366	3.966	10.055	1.26	0.427	1.648	-1.709	-9.034	-2.661	2.34	0.427	-0.977	1.099	-1.014	9.507	1.27	-0.916	0.732	-0.488	2.993	10.097	0.406	0.061	0.427	-0.488	1510066953
-9.464	-4.186	-1.276	0.61	-1.892	0.183	1.623	-8.721	0.264	-0.854	-0.671	-0.549	3.894	11.404	1.331	-0.183	0.916	-1.16	-8.926	-2.073	2.268	0.671	0.122	1.221	-1.676	10.262	2.204	-0.61	1.099	-0.122	1.626	9.994	0.825	-0.488	1.831	0.427	1510066953
-8.869	-3.616	-0.979	0.244	-2.075	0.366	1.681	-9.281	0.354	-1.16	-1.099	-0.305	3.586	12	1.163	-0.793	-0.244	-0.244	-9.131	-0.67	2.132	0.549	0.427	1.16	-1.727	11.228	3.173	-0.305	0.671	0.122	2.841	9.824	0.979	-0.122	0	0.427	1510066953
-8.875	-3.508	-0.207	0.244	-1.099	0.732	2.158	-9.883	0.706	-1.038	-0.427	0.549	3.374	10.828	1.47	-0.671	-0.916	1.16	-9.158	0.624	2.028	0.305	0.793	1.282	-0.926	10.509	3.686	-0.427	-0.549	0.183	3.155	9.885	1.077	1.282	-1.587	1.282	1510066953
-9.423	-3.458	-0.175	0.366	-0.916	0.793	2.479	-9.617	0.849	-0.61	0.427	1.16	3.364	9.853	2.024	-0.183	0.183	1.892	-9.39	1.054	1.876	-0.061	1.526	1.038	-0.128	9.226	4.252	-0.549	-0.366	0.61	2.037	10.055	0.16	-0.305	-0.549	1.831	1510066953
-9.233	-3.25	-0.156	0	-0.427	0.61	2.247	-9.485	0.611	0	-0.366	1.404	3.065	9.808	2.371	-0.061	1.709	2.075	-9.732	1.093	1.44	-0.061	1.221	0.61	0.378	8.753	4.313	-0.732	0.427	1.221	1.091	10.078	-0.27	-0.305	-0.549	1.831	1510066953
-8.649	-3.486	-0.115	-0.244	0.122	0.732	2.32	-10.027	0.245	0.671	-1.892	1.404	2.342	9.941	2.51	-0.305	2.075	1.892	-9.497	1.113	0.931	-0.122	1.343	0.488	0.556	8.866	4.109	-0.488	0.366	1.404	0.528	9.589	0.175	-1.221	0.366	1.099	1510066953
-8.397	-3.397	0.15	-0.183	0.427	0.916	2.809	-10.471	0.02	1.16	-2.991	1.282	2.342	9.941	2.51	-0.305	2.075	1.892	-9.227	1.041	0.495	-0.122	1.404	0.305	0.623	8.565	3.945	-0.183	0.305	1.465	0.636	9.03	0.525	-0.732	0.671	0.427	1510066953
-8.351	-3.104	-0.028	-0.061	0.61	0.916	3.476	-9.859	0.047	1.16	-2.991	1.282	2.342	9.941	2.51	-0.305	2.075	1.892	-9.306	1.052	0.203	-0.122	1.404	0.305	0.604	8.069	3.875	-0.061	0.244	1.587	0.636	9.03	0.525	0.183	-0.488	-0.244	1510066953
-8.803	-3.074	-0.16	0.183	1.038	0.854	3.844	-8.922	0.206	1.038	-1.77	0	2.342	9.941	2.51	-0.305	2.075	1.892	-9.611	1.097	-0.173	-0.183	1.648	0	0.72	7.992	3.953	-0.061	0.244	1.587	0.827	9.144	0.51	-0.244	-0.122	-0.488	1510066954
-9.292	-2.894	-0.542	-0.366	1.953	0.488	3.754	-8.57	0.268	1.038	-1.038	-0.244	2.342	9.941	2.51	-0.305	2.075	1.892	-9.935	1.147	-0.532	-0.366	1.282	-0.183	1.175	8.43	3.972	0.305	-0.244	1.282	0.355	9.579	0.599	-0.183	0	-0.732	1510066954
-10.68	-3.334	-1.02	-0.244	0.671	0.244	3.535	-8.638	0.128	1.038	-1.038	-0.061	2.342	9.941	2.51	-0.305	2.075	1.892	-10.53	0.928	-0.682	-0.427	1.404	-0.122	1.804	9.004	4.014	0.366	-0.427	0.977	0.569	10.701	0.373	-0.732	-0.977	-1.221	1510066954
-9.856	-3.208	-0.608	0.427	-0.061	0.549	3.536	-8.844	0.018	1.038	-1.038	-0.061	2.342	9.941	2.51	-0.305	2.075	1.892	-10.32	0.03	-0.919	-0.305	0.183	-0.366	1.914	9.489	3.688	0.305	-0.366	0.732	3.881	10.756	0.019	-0.183	-2.014	-1.77	1510066954
-8.684	-2.452	-0.744	-0.427	1.099	0.549	3.673	-9.098	0.032	0.916	-1.099	0.061	1.772	9.539	2.458	-0.305	2.075	1.892	-9.513	-0.133	-0.843	0.183	0.916	-0.61	1.546	9.377	3.236	0.061	-0.488	0.61	3.494	9.737	0.555	0.305	-1.343	-0.732	1510066954
-9.366	-2.664	-1.254	-0.793	0.977	0.366	3.738	-8.803	0.388	0.183	0.305	-0.244	1.772	9.539	2.458	-0.549	1.465	1.648	-9.696	0.245	-0.91	0.122	0.854	-0.488	1.395	9.004	3.158	-0.061	-0.427	0.61	1.085	9.457	0.378	-0.427	0.793	-0.305	1510066954
-9.29	-2.927	-1.674	-0.122	0.916	0.244	3.572	-8.363	0.888	0.183	0.305	-0.244	3.001	9.331	1.803	-0.549	1.465	1.648	-10.182	0.353	-1.129	-0.183	0.366	-0.427	1.904	8.964	3.054	-0.061	-0.671	0.244	1.202	9.783	0.077	0.549	0.549	-0.854	1510066954
-8.381	-2.427	-2.038	-0.488	1.526	-0.061	3.295	-8.452	1.135	0	1.282	-0.793	3.18	9.301	1.872	-0.061	-0.488	0	-9.655	0.193	-1.059	-0.732	-0.061	-0.488	2.547	9.111	2.783	0.122	-0.854	-0.061	1.107	9.838	0.199	0.671	0.244	-0.977	1510066954
-8.713	-2.536	-2.835	-0.671	1.404	-0.366	2.889	-8.516	1.304	0	1.282	-0.793	3.76	8.702	2.138	-0.061	-0.488	0	-9.259	-0.674	-0.957	-0.916	0.183	-0.549	2.586	8.805	2.334	0	-0.671	-0.122	0.659	9.662	0.487	0.61	1.038	-0.977	1510066954
-9.928	-2.937	-3.671	-0.244	0.305	-0.427	2.458	-8.215	1.273	0.671	0	-1.221	4.017	8.748	2.174	0	0.122	-1.038	-10.149	-1.782	-1.081	-0.732	0.671	-0.488	2.038	8.648	1.723	-0.366	-0.122	0.122	0.717	9.898	-0.071	0.305	1.099	-1.038	1510066954
-9.88	-2.812	-3.657	-0.244	-0.122	-0.061	2.445	-8.173	1.318	0.305	-0.61	-1.526	3.92	9.908	1.951	-0.427	-0.122	-1.648	-10.606	-2.122	-1.629	-0.122	-0.244	-0.305	2.01	9.619	1.355	-0.305	-0.122	0.122	0.526	10.086	-0.514	0.244	0.854	-0.854	1510066954
-9.572	-2.445	-3.345	-0.427	0.305	0.244	2.534	-8.924	1.388	-0.122	-0.244	-1.587	3.993	10.868	1.741	-0.427	-0.122	-1.648	-10.413	-1.943	-1.749	0.183	-0.366	-0.305	2.631	10.835	1.639	0.488	-0.488	-0.305	0.526	10.086	-0.514	0.183	0.366	-0.488	1510066954
-9.41	-1.995	-3.14	0	0.305	0.061	2.595	-9.564	1.698	-0.549	0.549	-1.16	4.681	10.525	1.714	-0.793	-1.343	-2.075	-9.618	-1.713	-1.483	0.122	-0.427	-0.183	2.436	10.588	1.871	0.488	-0.488	-0.427	0.952	9.984	-1.017	-0.061	-0.732	-0.305	1510066954
-9.172	-2.23	-3.033	0.122	0	-0.244	2.646	-9.228	2.302	-0.854	1.953	-0.671	5.093	9.531	1.922	-0.488	-0.61	-1.099	-9.028	-1.995	-0.89	0.061	0.183	-0.122	1.671	9.513	1.887	-0.061	-0.793	-0.244	1.379	9.847	-0.847	0.061	-0.61	-0.305	1510066954
-9.35	-2.619	-2.716	0.061	-0.549	0.122	2.472	-8.362	2.72	-0.854	3.235	-0.549	4.759	9.29	1.737	-0.488	-0.61	-1.099	-9.757	-1.809	-1.072	0.854	-0.366	-0.366	1.306	8.928	1.881	-0.671	-0.549	0.122	0.953	9.932	-0.646	-0.061	0.488	-0.305	1510066954
-9.225	-2.589	-2.766	0.183	-0.183	0.244	1.793	-8.013	2.622	-0.671	2.686	-0.61	4.323	9.825	1.518	-0.488	-1.038	0	-9.855	-0.975	-1.103	0.488	-0.061	0	1.926	9.471	2.035	-0.427	-0.61	0	0.206	10	-0.047	0	0.854	-0.183	1510066954
-9.253	-2.603	-2.805	0.061	-0.244	0.061	1.249	-8.784	2.432	-0.305	0.793	-0.183	4.435	9.823	1.646	-0.305	-1.343	0.061	-9.649	-0.959	-0.946	0.183	0	0	2.405	9.814	2.263	0.244	-0.671	-0.244	0.776	9.837	-0.238	-0.122	-0.183	-0.061	1510066954
-9.304	-2.652	-2.446	0.183	-0.305	0.183	1.719	-9.123	2.552	0.244	0.244	0.549	4.766	9.193	1.739	-0.305	-1.343	0.061	-9.654	-1.032	-0.956	0.305	-0.183	-0.122	2.247	9.272	2.267	0.061	-0.427	0	0.87	9.861	-0.27	-0.061	-0.61	0.061	1510066954
-9.354	-2.833	-2.308	0.183	-0.366	0.305	1.994	-8.715	2.214	0.549	0.183	0.793	4.695	9.216	1.93	0.366	0.61	0.793	-9.562	-0.857	-0.84	0.244	0.061	0	2.311	8.988	2.409	-0.061	-0.122	0.183	0.092	9.9	-0.091	-0.244	0.366	0.183	1510066954
-9.058	-2.678	-2.104	0.427	-0.122	0.366	2.018	-8.57	1.877	0.732	-0.427	0.732	4.444	9.609	2.207	0.366	0.977	0.977	-9.612	-0.865	-0.913	0.244	0.061	0	2.324	9.215	2.499	0.061	0.244	0.244	0.072	9.826	-0.151	-0.244	0.122	0.061	1510066954
-9.168	-2.294	-2.298	0.366	0	0.244	2.169	-8.725	1.637	0.793	-0.916	0.671	4.091	9.828	2.361	0.366	0.977	0.977	-9.743	-0.912	-1.043	0.305	-0.122	0	2.132	9.416	2.47	0.183	0.244	0.244	0.072	9.826	-0.151	-0.061	-0.61	-0.061	1510066954
-9.305	-2.183	-2.302	0.305	0	0.305	2.335	-8.792	1.329	0.854	-1.099	0.793	3.731	9.833	2.394	0.122	0.122	1.282	-9.708	-0.86	-1.043	0.366	0	0	1.964	9.428	2.506	0.122	0.061	0.305	0.965	9.781	-0.1	-0.183	-0.61	0	1510066954
-9.585	-2.341	-2.381	0.305	-0.061	0.427	2.492	-8.513	1.122	0.671	-1.343	0.854	3.601	9.825	2.428	0	0	1.404	-9.649	-0.778	-1.002	0.305	0.122	-0.061	1.928	9.332	2.554	0.122	-0.061	0.305	0.758	9.82	-0.264	-0.244	-0.366	0.183	1510066954
-9.525	-2.306	-2.335	0.244	-0.061	0.427	2.492	-8.513	1.122	0.671	-1.343	0.854	3.466	9.811	2.493	0	0	1.404	-9.776	-0.863	-1.15	0.305	0.305	-0.061	2.024	9.354	2.507	-0.122	-0.244	0.427	0.758	9.82	-0.264	-0.244	-0.244	0.122	1510066954
-9.349	-2.14	-2.192	0.305	-0.061	0.366	3.157	-8.593	1.203	0.366	-1.16	0.916	3.278	9.744	2.561	-0.122	0.061	1.099	-9.772	-0.824	-1.227	0.366	0.183	-0.061	2.254	9.381	2.494	-0.122	-0.366	0.366	0.711	9.869	0.045	-0.244	-0.366	0.122	1510066954
-9.223	-1.998	-2.133	0.122	0.122	0.305	3.143	-8.655	1.278	-0.183	0.061	0.793	3.164	9.533	2.566	-0.305	-0.122	0.61	-9.747	-0.772	-1.247	0.305	0.122	-0.061	2.42	9.314	2.507	-0.183	-0.366	0.305	0.767	9.877	-0.049	-0.122	-0.61	0.122	1510066955
-9.365	-2.114	-2.153	0.183	0	0.305	3.048	-8.577	1.452	-0.427	-0.061	0.244	3.095	9.284	2.505	-0.305	-0.122	0.61	-9.704	-0.639	-1.217	0.244	0.183	-0.122	2.418	9.095	2.505	-0.183	-0.366	0.305	0.681	9.812	-0.069	-0.244	-0.366	0.183	1510066955
-9.432	-2.095	-2.213	0.122	0	0.244	3.283	-8.49	1.559	-0.305	0.183	-0.305	3.164	9.241	2.452	-0.366	-0.488	-0.122	-9.772	-0.671	-1.256	0.122	0.183	-0.122	2.556	9.04	2.448	-0.244	-0.488	0.183	0.626	9.855	0.099	-0.244	-0.305	0.061	1510066955
-9.512	-2.052	-2.199	0.122	-0.122	0.244	3.345	-8.521	1.798	-0.305	0.244	-0.366	3.464	9.331	2.472	-0.366	-0.488	-0.122	-9.767	-0.779	-1.316	0.122	0	-0.061	2.748	9.149	2.493	-0.305	-0.488	0.183	0.739	9.835	0.158	-0.244	-0.305	0.122	1510066955
-9.471	-1.942	-2.134	-0.061	0.122	0.244	3.006	-8.594	1.937	-0.305	0.244	-0.366	3.637	9.373	2.58	-0.305	-0.244	-0.549	-9.783	-0.811	-1.359	0.061	0.122	-0.061	2.774	9.208	2.461	-0.305	-0.366	0.122	0.744	9.88	0.141	-0.183	-0.488	0.061	1510066955
-9.546	-1.954	-2.225	-0.061	-0.061	0.122	3.011	-8.679	1.792	-0.427	-0.061	-0.671	3.681	9.396	2.493	-0.488	-0.244	-1.16	-9.776	-0.872	-1.437	0.061	0.061	-0.061	2.655	9.179	2.473	-0.244	-0.427	0.061	0.688	9.891	0.146	-0.183	-0.183	0.122	1510066955
-9.396	-1.952	-2.164	-0.061	0	0.061	3.125	-8.668	1.56	-0.122	0.366	-0.61	3.799	9.388	2.456	-0.488	-0.244	-1.16	-9.814	-0.843	-1.44	0.061	0.061	-0.061	2.686	9.113	2.486	-0.244	-0.549	0	0.749	9.887	0.24	-0.122	-0.183	0	1510066955
-9.379	-2.005	-2.17	0	0	0.061	2.915	-8.656	1.822	0.305	0.671	-0.488	3.984	9.476	2.412	-0.549	-0.61	-1.221	-9.83	-0.803	-1.412	0.061	-0.061	0	2.808	9.158	2.443	-0.305	-0.61	-0.061	0.708	9.856	0.183	-0.122	-0.061	0	1510066955
-9.487	-1.94	-2.211	-0.122	0	0.061	2.476	-8.617	2.143	0.244	0.549	-0.488	4.198	9.4	2.384	-0.488	-0.671	-1.038	-9.696	-0.83	-1.4	0	-0.061	0	2.826	9.11	2.525	-0.305	-0.549	-0.122	0.736	9.861	0.263	-0.061	-0.122	-0.061	1510066955
-9.562	-1.96	-2.218	-0.122	0	0.061	2.299	-8.611	2.146	0	0.244	-0.427	4.254	9.354	2.31	-0.488	-0.671	-1.038	-9.763	-0.892	-1.483	0.061	-0.061	0	2.859	9.052	2.567	-0.244	-0.366	-0.183	0.636	9.885	0.194	-0.183	-0.061	0	1510066955
-9.488	-1.909	-2.184	-0.122	0	0	2.34	-8.674	1.981	-0.061	-0.061	-0.366	4.31	9.335	2.302	-0.366	-0.61	-0.854	-9.767	-0.914	-1.519	0.061	-0.122	0	2.848	9.056	2.565	-0.305	-0.366	-0.183	0.636	9.885	0.194	-0.122	-0.183	-0.061	1510066955
-9.422	-1.908	-2.222	0.061	-0.061	-0.061	2.353	-8.693	1.858	-0.061	0.061	-0.305	4.291	9.195	2.268	0	-0.427	-0.305	-9.731	-0.897	-1.532	0.061	-0.122	0	2.823	8.987	2.574	-0.305	-0.427	-0.305	0.853	9.908	0.248	-0.122	-0.183	-0.061	1510066955
-9.387	-1.982	-2.223	0.122	0.061	-0.122	2.272	-8.482	1.847	-0.061	0.061	-0.305	4.237	9.094	2.277	0	-0.427	-0.305	-9.719	-0.843	-1.408	0	-0.061	0	2.814	8.837	2.543	-0.305	-0.305	-0.305	0.735	9.906	0.233	-0.122	-0.122	-0.061	1510066955
-9.461	-2.007	-2.237	0.183	-0.061	-0.122	2.321	-8.317	1.934	0	0	-0.122	4.23	9.104	2.451	0.183	-0.305	-0.122	-9.667	-0.916	-1.358	0.061	0	0	2.835	8.831	2.483	-0.183	-0.122	-0.305	0.658	9.897	0.156	-0.061	0	-0.061	1510066955
-9.4	-1.964	-2.236	0.183	-0.061	-0.183	2.488	-8.275	1.663	-0.244	-0.244	0.183	4.026	9.165	2.388	0.366	0	-0.244	-9.727	-0.928	-1.335	0.061	-0.061	0	2.658	8.769	2.499	-0.061	-0.061	-0.305	0.647	9.905	0.231	0	-0.122	-0.122	1510066955
-9.484	-2.078	-2.253	0.244	-0.061	-0.122	2.68	-8.418	1.342	0.183	-0.122	0.427	4.01	9.526	2.303	0.366	0	-0.244	-9.8	-0.912	-1.348	0.061	-0.122	0	2.742	8.978	2.492	-0.061	-0.061	-0.305	0.709	9.875	0.185	0	-0.183	-0.122	1510066955
-9.483	-1.946	-2.309	0.183	-0.061	-0.061	2.738	-8.605	1.475	0.793	-0.122	0.488	4.14	9.739	2.833	0	0.488	-0.061	-9.667	-0.89	-1.281	0	-0.061	0	2.765	9.176	2.595	0.061	0.061	-0.305	0.709	9.875	0.185	-0.061	-0.122	-0.122	1510066955
-9.494	-1.964	-2.229	0.122	-0.122	-0.122	2.889	-8.574	2.077	0.549	-0.366	0.427	3.63	9.617	3.139	-0.183	-0.366	0.671	-9.634	-0.922	-1.215	0.061	-0.061	0	2.341	9.229	2.608	0.122	0.244	-0.366	0.58	9.866	0.209	0	-0.122	-0.061	1510066955
-9.436	-1.931	-2.207	0.122	0	-0.061	2.722	-8.527	2.22	-0.122	-0.488	0.244	3.74	9.609	3.296	-0.183	-0.366	0.671	-9.684	-0.91	-1.223	0	0.061	0	2.117	9.368	2.591	-0.061	-0.122	-0.061	0.676	9.905	0.182	-0.122	-0.244	-0.122	1510066955
-9.44	-1.916	-2.213	0.122	0	-0.061	2.722	-8.527	2.22	-0.122	-0.488	0.244	3.889	9.453	2.743	0.366	-1.404	0.549	-9.61	-0.837	-1.186	0	0.061	0	2.388	9.295	2.628	-0.061	-0.122	-0.061	0.718	9.875	0.197	-0.061	-0.122	-0.122	1510066955
-9.466	-1.977	-2.196	0.061	0	0	3.009	-8.63	1.888	0.122	0.366	-0.061	3.746	9.372	2.396	0.122	0.183	0.244	-9.641	-0.834	-1.235	-0.061	0.183	0	2.494	9.189	2.562	-0.183	0.061	0.183	0.706	9.833	0.179	0	0	-0.122	1510066955
-9.561	-1.916	-2.227	0	-0.061	0	2.783	-8.673	2.072	0.427	-0.061	-0.183	3.476	9.292	2.255	0.122	0.183	0.244	-9.618	-0.815	-1.255	-0.122	0.122	0.061	2.385	9.104	2.54	0	0.061	0.183	0.658	9.896	0.199	-0.061	-0.122	-0.061	1510066955
-9.509	-1.889	-2.222	-0.183	-0.122	0	2.639	-8.489	2.126	0.305	-0.671	-0.427	3.613	9.341	2.192	0.061	-0.122	0.061	-9.595	-0.8	-1.274	-0.183	0.366	0	2.241	9.097	2.554	0.061	0	0.244	0.684	9.879	0.268	-0.061	0	-0.061	1510066955
-9.501	-1.913	-2.208	-0.122	-0.122	0.061	2.805	-8.549	2.054	0	-0.671	-0.488	3.759	9.481	2.015	-0.122	-0.244	-0.244	-9.646	-0.811	-1.413	-0.244	0.305	0.061	2.3	9.214	2.548	0.061	-0.061	0.244	0.763	9.866	0.175	-0.061	0	-0.061	1510066955
-9.506	-1.869	-2.16	-0.183	0	0	2.897	-8.573	1.858	-0.122	-0.122	-0.488	3.889	9.508	1.962	-0.122	-0.244	-0.244	-9.684	-0.874	-1.55	-0.244	0.427	0.061	2.44	9.286	2.633	0	-0.183	0.183	0.88	9.886	0.238	0	-0.061	-0.122	1510066955
-9.484	-1.975	-2.227	-0.183	-0.061	0	2.815	-8.574	1.771	-0.244	0.061	-0.488	3.882	9.577	2.138	-0.305	0.244	-0.183	-9.739	-0.879	-1.666	-0.183	0.305	0	2.513	9.26	2.6	-0.061	-0.183	0.183	0.633	9.904	0.167	-0.122	0.122	-0.061	1510066956
-9.447	-1.998	-2.231	-0.183	-0.122	0	2.613	-8.655	1.695	-0.244	0.061	-0.488	3.86	9.483	2.323	-0.122	0.122	0.061	-9.701	-0.811	-1.704	-0.244	0.366	0	2.552	9.216	2.591	-0.061	-0.244	0.122	0.586	9.902	0.24	0	0.061	-0.061	1510066956
-9.451	-2.064	-2.217	-0.183	-0.122	0	2.681	-8.592	1.733	0	-0.061	-0.305	3.844	9.338	2.393	-0.122	0.122	0.061	-9.767	-0.855	-1.792	-0.122	0.244	-0.061	2.614	9.085	2.561	-0.061	-0.244	0.061	0.536	9.897	0.25	0	0.061	-0.122	1510066956
-9.415	-2.094	-2.168	-0.061	0	0	2.645	-8.526	1.995	0.183	0	-0.244	3.919	9.38	2.541	-0.061	-0.061	0.122	-9.767	-0.811	-1.881	-0.122	0.244	0	2.748	9.055	2.505	-0.061	-0.183	0	0.543	9.867	0.233	-0.061	0.061	-0.122	1510066956
-9.447	-2.058	-2.181	-0.122	-0.061	-0.061	2.57	-8.434	2.257	-0.244	-0.305	0	3.985	9.398	2.578	0.061	0.061	-0.183	-9.747	-0.819	-1.91	-0.122	0.244	0	2.848	9.076	2.528	0.061	-0.122	-0.061	0.407	9.922	0.27	0.061	0	-0.122	1510066956
-9.411	-2.036	-2.147	0	0	-0.061	2.728	-8.479	2.196	-0.488	0	0.244	3.947	9.393	2.619	0.061	0.061	-0.183	-9.737	-0.854	-1.914	-0.122	0	0	2.828	9.087	2.528	0	-0.061	-0.061	0.495	9.877	0.279	-0.122	0.061	-0.122	1510066956
-9.472	-2.024	-2.169	0	0	-0.061	2.877	-8.445	1.988	-0.366	0.122	0.305	3.969	9.463	2.646	0.122	0.061	-0.122	-9.692	-0.851	-1.916	-0.061	-0.061	-0.061	2.79	9.105	2.547	0	0	-0.061	0.568	9.885	0.29	0	-0.061	-0.122	1510066956
-9.53	-1.942	-2.186	0.061	0	-0.061	2.824	-8.536	1.973	0.061	-0.183	0.488	3.868	9.518	2.61	0	0	0	-9.648	-0.833	-1.927	-0.061	-0.061	-0.061	2.646	9.154	2.51	-0.061	0	-0.061	0.659	9.909	0.264	-0.061	-0.122	-0.061	1510066956
-9.473	-1.915	-2.146	-0.061	0	-0.061	2.829	-8.608	2.183	0.183	-0.427	0.366	3.808	9.487	2.534	0	0	0	-9.69	-0.781	-1.943	-0.061	0	-0.061	2.588	9.165	2.507	0	-0.061	-0.061	0.463	9.923	0.266	0	0	-0.061	1510066956
-9.525	-1.918	-2.174	0	-0.061	-0.061	3.049	-8.613	2.247	-0.122	-0.305	0.366	3.85	9.424	2.464	-0.122	-0.183	0	-9.646	-0.799	-1.909	-0.061	0	-0.061	2.633	9.126	2.51	0	-0.122	-0.061	0.59	9.896	0.218	-0.061	-0.061	-0.061	1510066956
-9.5	-1.934	-2.139	0	-0.061	-0.061	3.124	-8.607	2.071	-0.122	-0.061	0.244	3.876	9.398	2.422	-0.061	-0.061	0	-9.665	-0.767	-1.922	-0.061	0	-0.061	2.659	9.091	2.535	0	-0.061	-0.061	0.644	9.911	0.246	0	-0.061	-0.061	1510066956
-9.509	-1.963	-2.15	0	-0.061	-0.061	3.163	-8.546	1.967	-0.122	-0.061	0.122	3.848	9.426	2.384	-0.061	-0.061	0	-9.656	-0.774	-1.89	0	0	-0.061	2.689	9.116	2.528	0	-0.061	-0.061	0.62	9.881	0.217	-0.061	0	-0.061	1510066956
-9.502	-1.974	-2.16	-0.061	-0.061	-0.061	3.118	-8.551	1.909	-0.061	0.061	0	3.863	9.438	2.366	0	-0.061	-0.061	-9.662	-0.793	-1.889	0	0	-0.061	2.609	9.14	2.534	0	-0.061	-0.061	0.537	9.92	0.268	0	0	-0.061	1510066956
-9.457	-2.025	-2.145	-0.061	-0.061	-0.061	2.988	-8.564	1.83	0	0	-0.061	3.881	9.446	2.328	0	-0.122	0	-9.666	-0.738	-1.881	0	0	-0.061	2.564	9.15	2.529	0	-0.061	-0.061	0.511	9.892	0.268	0	0.061	-0.061	1510066956
-9.484	-2.107	-2.15	-0.061	-0.122	-0.061	2.943	-8.562	1.797	0.061	-0.122	-0.122	3.874	9.435	2.308	0	-0.122	0	-9.69	-0.812	-1.899	-0.061	0.061	-0.061	2.574	9.138	2.509	-0.061	-0.122	-0.122	0.426	9.905	0.26	0	0.061	-0.061	1510066956
-9.427	-2.115	-2.145	-0.061	-0.061	-0.061	2.877	-8.552	1.804	0.061	-0.122	-0.183	3.88	9.5	2.401	0.061	-0.122	0	-9.685	-0.776	-1.858	-0.061	-0.061	-0.061	2.632	9.188	2.536	0	-0.061	-0.122	0.507	9.877	0.264	-0.061	0	-0.061	1510066956
-9.387	-2.099	-2.123	-0.061	0	-0.061	2.936	-8.502	1.812	0	0.061	-0.244	3.796	9.44	2.456	0.061	0.061	-0.122	-9.583	-0.778	-1.802	-0.061	-0.061	-0.061	2.585	9.147	2.505	0.061	0	-0.122	0.379	9.88	0.301	0	0.061	-0.061	1510066956
-9.464	-2.129	-2.164	0	-0.061	-0.061	2.793	-8.503	1.822	-0.183	0.061	-0.183	3.796	9.44	2.456	0	0.061	-0.122	-9.6	-0.828	-1.79	-0.061	-0.061	-0.061	2.39	9.115	2.482	0	0	-0.061	0.346	9.866	0.227	0	0	-0.061	1510066956
-9.422	-2.149	-2.174	0	0	-0.061	2.856	-8.533	1.702	-0.183	0.061	-0.183	3.835	9.577	2.427	0	-0.122	0	-9.676	-0.861	-1.872	0	0.061	-0.061	2.387	9.213	2.507	0	-0.061	0	0.44	9.91	0.209	-0.061	-0.122	-0.061	1510066956
-9.418	-2.134	-2.177	0	0	-0.061	2.759	-8.62	1.692	0.061	-0.061	-0.122	3.835	9.577	2.427	0	-0.183	0	-9.671	-0.877	-1.927	0	0.061	-0.061	2.494	9.274	2.473	0	-0.061	-0.061	0.397	9.878	0.248	0	0	-0.061	1510066956
-9.414	-2.143	-2.19	0	0	-0.122	2.655	-8.614	1.821	0	-0.244	-0.244	3.838	9.478	2.302	-0.061	-0.183	0.061	-9.647	-0.834	-1.913	0	0.061	-0.061	2.493	9.226	2.445	-0.061	-0.122	-0.061	0.275	9.902	0.221	-0.061	0	-0.061	1510066956
-9.414	-2.153	-2.198	0	0	-0.122	2.775	-8.496	1.823	-0.183	0.061	-0.122	3.767	9.415	2.222	0	-0.122	0	-9.753	-0.842	-1.956	0	-0.061	0	2.511	9.174	2.411	-0.061	-0.061	-0.061	0.275	9.902	0.221	0	-0.061	-0.061	1510066956
-9.415	-2.18	-2.186	0	0	-0.122	2.702	-8.515	1.796	-0.183	0.183	-0.061	3.749	9.452	2.127	0	-0.122	-0.061	-9.722	-0.824	-1.967	0	-0.061	0	2.592	9.22	2.402	-0.061	-0.061	-0.122	0.368	9.88	0.231	0.061	-0.061	-0.061	1510066956
-9.473	-2.181	-2.205	0.061	0	-0.122	2.616	-8.498	1.799	-0.183	0.061	0	3.876	9.494	2.176	0.061	-0.244	-0.122	-9.692	-0.833	-1.96	0	-0.122	0	2.627	9.264	2.431	-0.061	0	-0.183	0.38	9.895	0.262	0	-0.122	-0.061	1510066956
-9.491	-2.147	-2.207	0.061	0	-0.122	2.657	-8.542	1.786	-0.183	0	0.061	3.886	9.505	2.262	0.183	-0.061	-0.244	-9.684	-0.851	-1.934	-0.061	-0.183	0	2.547	9.251	2.422	-0.061	0.061	-0.183	0.34	9.935	0.225	0	-0.122	-0.061	1510066956
-9.494	-2.144	-2.217	0	-0.061	-0.122	2.696	-8.614	1.763	-0.244	0	0.061	3.853	9.539	2.347	0.183	0.122	-0.244	-9.69	-0.839	-1.907	-0.061	-0.183	0	2.487	9.25	2.424	-0.061	0	-0.183	0.348	9.914	0.181	0	-0.122	-0.061	1510066957
-9.445	-2.12	-2.175	0.061	0	-0.061	2.768	-8.675	1.778	-0.305	-0.061	0.061	3.97	9.577	2.432	0.122	0	-0.244	-9.615	-0.874	-1.826	-0.061	-0.183	0	2.422	9.269	2.424	-0.061	0	-0.183	0.418	9.927	0.179	0	-0.122	-0.061	1510066957
-9.438	-2.117	-2.201	0.061	0	-0.061	2.812	-8.723	1.754	-0.244	0.061	0	4.027	9.581	2.474	0.061	-0.061	-0.244	-9.575	-0.877	-1.782	0	-0.122	0	2.334	9.244	2.424	0	0	-0.061	0.418	9.927	0.179	0	-0.061	-0.061	1510066957
-9.411	-2.094	-2.193	0	0	-0.061	2.743	-8.656	1.834	-0.122	0.061	0	4.027	9.581	2.474	0	0	-0.183	-9.551	-0.866	-1.747	0	-0.122	0	2.261	9.227	2.411	0	0	0	0.428	9.877	0.138	0	-0.122	-0.061	1510066957
-9.457	-2.104	-2.21	0	-0.061	0	2.714	-8.624	1.907	-0.061	-0.061	0	3.972	9.533	2.272	-0.061	-0.061	-0.061	-9.585	-0.845	-1.768	0	0	0	2.268	9.22	2.428	0	0	0	0.514	9.855	0.156	0	-0.122	-0.061	1510066957
-9.465	-2.101	-2.182	0	-0.061	0.061	2.771	-8.628	1.912	0.061	-0.061	0	3.926	9.537	2.212	-0.183	-0.122	0	-9.583	-0.848	-1.765	-0.061	0.061	0	2.34	9.251	2.418	0	0	0.061	0.514	9.855	0.156	0	-0.122	-0.061	1510066957
-9.452	-2.065	-2.189	-0.061	-0.061	0.061	2.809	-8.642	1.942	0.061	0	-0.061	3.926	9.537	2.212	-0.183	-0.061	0.061	-9.587	-0.828	-1.833	-0.061	0.061	0	2.357	9.274	2.418	0	0	0.061	0.45	9.887	0.172	0	0	0	1510066957
-9.501	-2.111	-2.2	-0.061	-0.061	0	2.795	-8.661	1.885	0	-0.061	-0.061	3.862	9.487	2.178	-0.122	-0.061	0.061	-9.642	-0.813	-1.867	-0.061	0.061	0	2.389	9.26	2.43	0	-0.061	0.061	0.423	9.906	0.14	-0.061	0	0	1510066957
-9.466	-2.125	-2.195	-0.122	-0.122	0	2.805	-8.636	1.827	0.061	-0.061	-0.061	3.816	9.432	2.198	-0.061	0	0.061	-9.666	-0.864	-1.926	-0.061	0.122	0	2.412	9.202	2.379	-0.061	-0.061	0.061	0.423	9.906	0.14	0	0	0	1510066957
-9.438	-2.14	-2.133	-0.122	-0.061	0	2.798	-8.635	1.769	0.061	-0.122	-0.061	3.816	9.432	2.198	-0.061	0	0.061	-9.637	-0.827	-1.95	-0.061	0.122	0	2.472	9.17	2.407	0	-0.061	0	0.379	9.892	0.159	-0.061	0.061	0	1510066957
-9.428	-2.129	-2.169	-0.122	-0.061	0	2.808	-8.561	1.767	0.061	-0.061	-0.122	3.804	9.409	2.243	0	-0.061	0	-9.678	-0.802	-1.967	-0.061	0.061	-0.061	2.491	9.17	2.373	0	0	0	0.374	9.927	0.157	0	0	0	1510066957
-9.427	-2.162	-2.163	-0.122	-0.061	0	2.761	-8.545	1.762	0	-0.061	-0.061	3.856	9.433	2.273	0	0	0	-9.664	-0.806	-1.98	-0.122	0	0	2.497	9.172	2.397	0.061	0	0	0.374	9.927	0.157	-0.061	0	-0.061	1510066957
-9.46	-2.164	-2.165	-0.061	-0.122	0	2.791	-8.515	1.745	0	-0.061	-0.061	3.856	9.433	2.273	0	0	-0.061	-9.664	-0.806	-1.98	-0.122	0	0	2.523	9.214	2.414	0.061	0	0	0.386	9.896	0.187	0	0	0	1510066957
-9.446	-2.152	-2.134	-0.061	-0.061	0	2.804	-8.531	1.765	0	-0.183	-0.061	3.908	9.558	2.358	0	0	-0.061	-9.639	-0.818	-2.01	-0.122	0	0	2.483	9.27	2.395	0	0.061	0	0.39	9.903	0.19	-0.061	0	0	1510066957
-9.454	-2.166	-2.153	-0.122	-0.061	0	2.83	-8.583	1.781	0	-0.244	-0.061	3.902	9.542	2.396	0	0	0	-9.679	-0.794	-2.005	-0.061	0	0	2.47	9.29	2.393	0	0	0	0.39	9.903	0.19	-0.061	0	0	1510066957
-9.438	-2.157	-2.102	-0.061	-0.061	0	2.884	-8.593	1.796	0	-0.122	-0.061	3.902	9.542	2.396	-0.061	0	0	-9.653	-0.845	-1.98	-0.061	0	0	2.541	9.21	2.408	0	0.061	-0.061	0.449	9.909	0.207	-0.061	-0.061	0	1510066957
-9.473	-2.126	-2.103	-0.061	0	0.061	2.838	-8.537	1.816	0	-0.183	-0.061	3.792	9.449	2.446	-0.061	0.061	0	-9.621	-0.836	-1.977	0	-0.122	0	2.507	9.171	2.381	-0.061	0.122	-0.061	0.48	9.878	0.225	-0.122	0	0	1510066957
-9.507	-2.03	-2.127	-0.061	-0.061	0	2.879	-8.461	1.895	-0.061	-0.122	-0.061	3.75	9.542	2.452	-0.122	0.061	-0.061	-9.621	-0.836	-1.977	0.061	-0.122	0	2.436	9.191	2.401	0	0.061	-0.061	0.48	9.878	0.225	-0.061	-0.061	0	1510066957
-9.461	-2.037	-2.116	-0.122	-0.061	0	2.982	-8.567	2.11	-0.061	-0.793	-0.305	3.75	9.542	2.452	-0.183	-0.061	-0.061	-9.67	-0.774	-1.971	0.122	-0.122	0	2.474	9.33	2.428	0	0.061	0.061	0.412	9.904	0.197	-0.061	0	0.061	1510066957
-9.47	-2.031	-2.125	-0.122	-0.061	-0.061	3.522	-8.918	2.857	0.305	-3.845	-1.404	3.954	9.61	2.492	-0.183	-0.061	-0.122	-9.654	-0.691	-1.861	0.183	-0.244	0	2.596	9.374	2.456	-0.061	0.122	0.061	0.506	9.904	0.242	-0.061	-0.061	0	1510066957
-9.51	-2.024	-2.199	-0.244	-0.122	0	7.108	-9.115	2.809	1.343	-0.366	-2.197	4.171	9.592	2.589	-0.122	0.061	-0.061	-9.631	-0.526	-1.647	0.122	-0.122	-0.061	2.687	9.301	2.515	-0.061	0.244	0.183	0.506	9.904	0.242	-0.061	0.061	0	1510066957
-9.524	-2.086	-2.175	-0.305	-0.183	0.061	8.388	-8.756	3.436	1.526	3.601	-3.601	4.171	9.592	2.589	0	0.244	-0.122	-9.52	-0.629	-1.556	-0.061	-0.305	-0.122	2.797	9.312	2.492	0.183	0.61	0.366	0.494	9.899	0.196	-0.061	0.061	0	1510066957
-9.451	-2.16	-2.152	-0.366	-0.122	0.122	9.092	-8.851	3.475	1.465	2.441	-5.676	4.948	9.35	2.856	0	0.427	-0.122	-9.622	-0.735	-1.599	-0.305	-0.244	0	2.55	9.118	2.451	0.122	0.977	0.488	0.508	9.912	0.24	0	0.061	0.061	1510066957
-9.41	-2.177	-2.127	-0.305	-0.061	0.061	10.728	-8.636	3.077	1.465	2.441	-5.676	4.948	9.35	2.856	-0.183	1.038	0.305	-9.733	-0.714	-1.768	-0.366	-0.061	0	2.432	8.881	2.334	0.122	0.977	0.488	0.508	9.912	0.24	-0.061	0.122	0.061	1510066957
-9.414	-2.132	-2.177	-0.366	-0.122	0	9.619	-8.315	2.979	2.014	7.507	-6.409	4.585	9.196	2.731	-0.305	0.977	0.61	-9.971	-0.663	-1.939	-0.488	0.061	0	2.854	8.965	2.255	0.122	0.854	0.61	0.361	9.911	0.312	-0.122	0.183	0.122	1510066957
-9.446	-2.113	-2.116	-0.366	-0.122	-0.183	8.726	-7.858	3.291	2.38	10.315	-7.202	4.394	9.164	2.586	-0.427	0.488	0.61	-9.985	-0.8	-2.147	-0.549	-0.183	-0.061	3.339	9.077	2.306	0.366	1.221	0.427	0.321	9.9	0.276	-0.122	0.122	0.122	1510066958
-9.436	-2.072	-2.107	-0.305	-0.061	-0.305	8.024	-7.306	3.628	2.319	11.23	-7.263	4.394	9.164	2.586	-0.366	0.549	0.488	-9.956	-0.9	-2.117	-0.549	-0.427	0.061	3.308	9.098	2.281	0.366	1.404	0.305	0.321	9.9	0.276	-0.061	0.122	0.122	1510066958
-9.432	-2.08	-2.09	-0.244	-0.183	-0.366	6.544	-6.783	4.057	2.319	10.986	-7.324	4.369	9.165	2.455	-0.183	0.732	0.549	-9.816	-0.98	-2.059	-0.427	-0.732	0	3.078	9.166	2.336	0.366	1.404	0.305	0.309	9.932	0.301	-0.061	0.183	0.061	1510066958
-9.497	-2.104	-2.098	-0.122	-0.122	-0.366	4.723	-6.083	4.319	2.014	9.399	-6.836	4.381	9.282	2.4	0.061	0.793	0.488	-9.816	-0.98	-2.059	-0.244	-0.793	0.061	2.993	9.28	2.456	0.305	1.465	0.244	0.309	9.932	0.301	0	-0.061	0	1510066958
-9.465	-2.131	-2.099	0	-0.122	-0.244	3.313	-5.255	4.569	1.709	8.24	-6.165	4.567	9.332	2.412	0.244	0.916	0.61	-9.562	-0.976	-1.474	0	-0.977	0	2.549	9.162	2.671	0.122	1.648	0.366	0.451	9.92	0.304	-0.061	-0.061	0	1510066958
-9.42	-2.251	-2.059	0.183	0.061	-0.122	1.798	-4.459	4.912	1.404	7.202	-5.31	4.676	9.316	2.412	0.305	1.282	0.916	-9.532	-0.87	-1.262	0.244	-0.732	0	2.213	9.141	2.638	0.122	1.587	0.549	0.598	9.892	0.106	0	-0.183	0	1510066958
-9.43	-2.259	-2.052	0.305	0.061	-0.061	0.683	-3.906	5.278	1.038	5.737	-4.456	4.54	9.343	2.644	0.244	1.343	1.038	-9.564	-0.86	-1.197	0.366	-0.549	-0.122	2.117	9.037	2.814	0.122	1.465	0.549	0.676	9.871	0.167	0	-0.183	-0.061	1510066958
-9.371	-2.289	-1.989	0.427	0.061	0	0.238	-3.893	5.998	1.038	5.737	-4.456	4.54	9.343	2.644	0.183	1.038	1.343	-9.599	-0.865	-1.16	0.427	-0.427	-0.122	2.004	9.056	2.769	0.122	1.221	0.61	0.676	9.871	0.167	0	-0.122	0	1510066958
-9.453	-2.261	-2.021	0.488	0	0.061	-0.475	-3.598	6.56	0.671	3.113	-3.174	4.545	9.435	2.72	0.061	0.488	1.648	-9.612	-0.763	-1.096	0.549	-0.366	-0.183	2.236	9.033	2.854	0.122	0.977	0.549	0.609	9.848	0.304	-0.061	-0.244	0	1510066958
-9.525	-2.193	-1.987	0.488	0.061	0.061	-0.95	-3.278	6.732	0.488	1.831	-2.502	4.565	9.243	2.751	-0.061	0.244	1.892	-9.703	-0.792	-1.081	0.488	-0.122	-0.183	2.375	8.964	2.93	0.061	0.793	0.427	0.684	9.88	0.286	-0.061	-0.427	0	1510066958
-9.526	-2.078	-2.01	0.366	0.122	0.061	-1.174	-2.97	7.314	0.122	0.916	-2.075	4.565	9.243	2.751	-0.122	0	2.014	-9.703	-0.792	-1.081	0.61	-0.122	-0.183	2.444	9.055	2.85	-0.061	0.488	0.366	0.684	9.88	0.286	-0.061	-0.488	0	1510066958
-9.532	-2.049	-2.035	0.305	0	0.061	-1.189	-2.846	7.887	-0.244	0.427	-1.587	4.432	9.147	2.72	-0.122	-0.061	1.831	-9.71	-0.736	-1.075	0.61	-0.122	-0.122	2.699	9.118	2.858	0	0.366	0.366	0.755	9.88	0.346	-0.061	-0.305	0.061	1510066958
-9.477	-2.024	-2.019	0.244	0.122	0	-1.162	-2.656	8.238	-0.366	0.244	-1.221	4.243	8.801	2.718	-0.122	0.183	1.404	-9.776	-0.714	-1.119	0.488	0	-0.122	2.803	9.109	2.945	-0.061	0.244	0.244	0.79	9.905	0.303	-0.061	-0.427	0	1510066958
-9.476	-2.05	-2.032	0.244	0	0	-1.065	-2.695	8.684	-0.427	-0.122	-0.916	4.243	8.801	2.718	0	-0.122	0.916	-9.776	-0.714	-1.119	0.366	-0.061	-0.061	2.858	9.003	2.969	-0.061	0.061	0.061	0.79	9.905	0.303	0	-0.183	0	1510066958
-9.465	-2.031	-2.004	0.183	0	-0.061	-0.897	-2.827	8.78	-0.244	-0.854	-0.549	4.268	8.641	2.718	0.061	-0.671	0.549	-9.77	-0.714	-1.241	0.244	-0.122	-0.061	2.94	8.902	2.982	-0.183	-0.122	-0.122	0.718	9.877	0.305	0	-0.244	0	1510066958
-9.508	-1.998	-2.05	0.122	-0.061	-0.122	-0.573	-2.725	8.9	-0.305	-0.732	-0.305	4.528	8.312	2.694	0.061	-0.671	0.244	-9.835	-0.76	-1.236	0.122	-0.122	-0.061	2.942	8.741	2.957	-0.244	-0.244	-0.305	0.816	9.898	0.237	0	-0.183	0	1510066958
-9.497	-1.961	-2.088	-0.061	-0.061	-0.122	-0.903	-2.635	8.666	-0.305	-0.732	-0.305	4.528	8.312	2.694	0.061	-0.427	-0.244	-9.75	-0.737	-1.15	0.061	-0.183	0	2.98	8.787	2.894	-0.183	-0.366	-0.427	0.816	9.898	0.237	0	-0.183	-0.061	1510066958
-9.549	-1.967	-2.077	-0.122	-0.122	-0.122	-0.329	-2.407	8.865	-0.366	-2.197	0.366	4.474	8.295	2.633	0.061	-0.488	-0.854	-9.771	-0.755	-1.069	0	-0.122	-0.061	3.049	8.876	2.899	0	-0.427	-0.427	0.782	9.892	0.252	0	-0.122	-0.061	1510066958
-9.516	-2.035	-2.054	-0.183	-0.061	-0.122	0.255	-2.485	9.316	-0.183	-1.892	0.305	5.035	8.67	2.55	0.122	-0.977	-1.465	-9.659	-0.818	-0.971	-0.061	-0.122	0	2.932	8.947	2.906	0.061	-0.366	-0.427	0.833	9.9	0.197	0.061	-0.122	-0.122	1510066958
-9.503	-2.098	-2.073	-0.183	-0.122	-0.122	0.585	-2.579	9.426	0.122	-3.052	0.305	5.035	8.67	2.55	0.183	-1.16	-1.709	-9.622	-0.922	-0.926	-0.183	-0.061	0	2.674	9.024	2.859	0	-0.427	-0.488	0.833	9.9	0.197	0.061	0	-0.122	1510066958
-9.491	-2.205	-2.071	-0.244	-0.122	-0.061	1.244	-2.397	9.245	0.488	-3.235	0.488	5.517	9.014	2.552	0.122	-0.488	-1.648	-9.677	-0.872	-0.903	-0.183	0.061	0	2.427	9.106	2.883	-0.244	-0.671	-0.549	0.818	9.89	0.181	0	0.061	-0.122	1510066958
-9.455	-2.235	-2.046	-0.244	-0.061	0	1.616	-2.413	9.607	0.671	-3.418	0.549	5.09	9.28	2.522	-0.061	0.183	-1.465	-9.725	-0.882	-0.92	-0.183	0.122	0	2.243	9.214	2.759	-0.122	-0.916	-0.549	0.713	9.897	0.175	-0.061	0.183	-0.122	1510066958
-9.398	-2.294	-2.058	-0.244	-0.061	-0.061	2.015	-2.273	9.501	0.671	-3.418	0.549	5.09	9.28	2.522	-0.183	-0.183	-1.465	-9.678	-0.927	-0.93	-0.244	0.122	0	2.426	9.306	2.777	-0.061	-1.038	-0.549	0.713	9.897	0.175	0	0.122	-0.061	1510066958
-9.429	-2.338	-2.071	-0.244	-0.061	0	2.443	-2.092	9.125	0.793	-3.906	0.427	4.975	9.341	2.524	-0.183	-1.038	-1.465	-9.67	-0.901	-0.92	-0.183	0.122	0	2.42	9.226	2.834	-0.122	-1.099	-0.549	0.548	9.874	0.211	-0.061	0.122	-0.122	1510066958
-9.405	-2.339	-2.076	-0.244	-0.061	0	3.208	-1.762	9.098	0.793	-3.174	0.366	5.266	9.272	2.492	-0.183	-0.977	-1.099	-9.682	-0.913	-0.97	-0.183	0.244	0	2.33	9.132	2.708	-0.305	-1.099	-0.427	0.477	9.899	0.238	0	0.183	-0.122	1510066958
-9.412	-2.396	-2.101	-0.183	-0.061	0	3.705	-1.544	8.948	0.671	-2.563	0.244	5.266	9.272	2.492	-0.305	-0.61	-0.854	-9.731	-0.913	-1.079	-0.122	0.305	0	2.426	9.173	2.693	-0.183	-1.038	-0.305	0.477	9.899	0.238	-0.061	0.122	-0.122	1510066959
-9.349	-2.414	-2.042	-0.122	0.061	0.061	4.106	-1.407	8.65	0.732	-2.991	0.061	5.102	9.33	2.499	-0.244	-0.732	-0.732	-9.697	-0.912	-1.141	-0.061	0.305	0	2.534	9.3	2.67	-0.122	-0.977	-0.244	0.494	9.893	0.208	0	0.061	-0.122	1510066959
-9.414	-2.409	-2.091	-0.061	0	0.061	4.704	-1.306	8.494	0.549	-2.014	0	5.924	9.654	2.478	-0.122	-1.587	-0.122	-9.697	-0.912	-1.141	-0.061	0.305	0	2.452	9.398	2.802	-0.244	-1.038	-0.183	0.391	9.886	0.23	-0.061	0.122	-0.061	1510066959
-9.386	-2.358	-2.048	0	0.061	0.061	4.967	-1.383	8.098	0.793	-0.305	0.244	5.924	9.654	2.478	-0.183	-2.319	0.977	-9.689	-0.924	-1.237	-0.122	0.244	0	2.077	9.371	2.707	-0.366	-1.343	-0.244	0.391	9.886	0.23	-0.061	0	-0.061	1510066959
-9.403	-2.371	-2.058	0	0.061	0.061	4.516	-1.233	8.08	0.671	-0.305	0.305	6.919	9.532	2.162	-0.366	-3.174	2.38	-9.677	-1.016	-1.239	-0.061	0.244	0	2	9.317	2.594	-0.305	-1.587	-0.122	0.42	9.909	0.209	-0.061	0	-0.061	1510066959
-9.473	-2.411	-2.082	0.122	0	0.122	4.329	-0.993	8.223	0.305	-0.977	0.366	8.051	8.565	1.792	-0.244	-3.54	3.54	-9.677	-1.016	-1.239	0.061	0.366	0	2.487	9.115	2.549	-0.305	-1.587	-0.122	0.514	9.89	0.266	-0.061	-0.061	-0.061	1510066959
