# Supplementary material for: A deep learning approach for lower back-pain risk prediction during manual lifting
Source: PLoS One. 2021 Feb 19;16(2):e0247162. doi: 10.1371/journal.pone.0247162 (PMC7894914; doi:10.1371/journal.pone.0247162)
Supplement: S1 Data — (ZIP) [file pone.0247162.s001.zip › source-used/Subject_01_P2_Zone01_T1.csv]

Side_A_x	Side_A_y	Side_A_z	Side_G_x	Side_G_y	Side_G_z	LtWt_A_x	LtWt_A_y	LtWt_A_z	LtWt_G_x	LtWt_G_y	LtWt_G_z	RtWt_A_x	RtWt_A_y	RtWt_A_z	RtWt_G_x	RtWt_G_y	RtWt_G_z	Back_A_x	Back_A_y	Back_A_z	Back_G_x	Back_G_y	Back_G_z	UArm_A_x	UArm_A_y	UArm_A_z	UArm_G_x	UArm_G_y	UArm_G_z	Thig_A_x	Thig_A_y	Thig_A_z	Thig_G_x	Thig_G_y	Thig_G_z	Time_stp
-8.883642572	-2.527758786	-3.4189941100000003	-0.061035156	0.061035156	-0.061035156	3.716870108	-8.49963408	1.408032248	0.12207031	-0.24414062	0.24414062	3.581689496	9.413598740000001	2.496655252	0.61035156	-0.061035156	0	-9.668408246	-0.31223143000000003	1.337451178	-0.12207031	0.12207031	-0.061035156	1.1735596040000003	9.680371106	2.0372802520000004	0	0	-0.061035156	1.5527832460000002	9.67438948	-0.5467041034000001	0	-0.061035156	-0.061035156	1539956753.195
-8.8979982	-2.5337402160000004	-3.4512939300000003	-0.12207031	0.12207031	-0.12207031	3.31252446	-8.497240920000001	1.55158696	-0.36621094	0	-0.18310547	3.354394568	9.41599092	2.1880126800000004	0.79345703	-0.061035156	-0.30517578	-9.686352340000001	-0.34931639400000003	1.3230957460000001	-0.12207031	0.12207031	-0.061035156	1.2608886780000002	9.63491214	2.09948732	0.061035156	0.12207031	-0.061035156	1.4965576080000003	9.70310054	-0.5490966754000001	0	-0.061035156	-0.12207031	1539956753.235
-8.918335160000002	-2.5899658540000003	-3.4919677520000003	-0.061035156	0.061035156	-0.12207031	3.611596646	-8.49484874	1.4606689300000002	-0.4272461	0.061035156	-0.061035156	3.354394568	9.41599092	2.1880126800000004	0.9765625	0.061035156	-0.48828125	-9.712670926000001	-0.3002685504	1.318310504	-0.24414062	0.12207031	-0.061035156	1.178344748	9.637304712	2.1066650360000003	0.061035156	0.24414062	-0.061035156	1.5456054320000001	9.71027806	-0.5598632788000001	0.061035156	0.061035156	-0.12207031	1539956753.275
-8.846557608000001	-2.55527356	-3.507519568	-0.061035156	0.061035156	-0.12207031	3.2072509000000005	-8.612085160000001	1.469042932	-0.36621094	0.5493164	0	3.1916992800000004	9.603808606000001	1.9942138580000002	0.24414062	0.4272461	-0.36621094	-9.69113768	-0.227294928	1.2860107820000002	-0.24414062	0.18310547	-0.061035156	1.02761232	9.624145468	2.0157471040000003	0.12207031	0.30517578	-0.12207031	1.494165036	9.70429712	-0.539526358	0.061035156	0.061035156	-0.12207031	1539956753.315
-8.8214357	-2.633032248	-3.5111084260000003	-0.12207031	0.061035156	-0.18310547	3.202465854	-8.640795926000001	1.425976538	-0.18310547	0	-0.18310547	2.9177491	9.85502896	2.403344748	-0.061035156	0.36621094	-0.061035156	-9.718652160000001	-0.24045410340000004	1.256103534	-0.24414062	0.18310547	-0.061035156	0.84816893	9.701904254	2.044457968	0.061035156	0.061035156	-0.18310547	1.51928714	9.69472644	-0.5359375000000001	0	0	-0.12207031	1539956753.355
-8.834594748	-2.674902356	-3.5158935700000002	0	0.061035156	-0.12207031	3.192895468	-8.662329074	1.5396240020000003	0.12207031	0.24414062	-0.061035156	2.9177491	9.85502896	2.403344748	-0.30517578	-0.12207031	0	-9.69233426	-0.2380615216	1.195092752	-0.18310547	0.24414062	-0.061035156	0.8015136780000001	9.707885880000001	2.0659912140000003	0.061035156	-0.061035156	-0.12207031	1.5204834260000002	9.69113768	-0.553881839	0	0	-0.061035156	1539956753.395
-8.81066893	-2.65935054	-3.5577635800000005	-0.12207031	-0.061035156	-0.18310547	2.7610351440000005	-8.657543930000001	1.715478534	0.18310547	-0.061035156	-0.24414062	3.048144568	9.69233426	2.8579346040000004	-0.7324219	-0.12207031	0	-9.677978240000002	-0.22131347840000004	1.13647464	-0.12207031	0.18310547	-0.061035156	0.876879892	9.646875000000001	2.026513678	0.061035156	0	-0.12207031	1.4929687500000002	9.669604532000001	-0.5670410144	0	-0.061035156	-0.12207031	1539956753.435
-8.84057608	-2.7227538940000002	-3.523071286	0	-0.061035156	-0.12207031	2.79213858	-8.64558107	1.6281494600000002	0.24414062	-0.061035156	-0.18310547	3.0553222840000003	9.63969748	2.7251464660000004	-0.30517578	-0.061035156	0	-9.676782248	-0.20576172120000003	1.108959964	-0.12207031	0.18310547	-0.061035156	0.9426757788	9.682763580000001	2.0899170320000002	-0.061035156	0.061035156	-0.061035156	1.588671924	9.687548920000001	-0.5323486420000001	0	0	-0.061035156	1539956753.475
-8.791528060000001	-2.6772949280000002	-3.476416034	0.061035156	0	-0.12207031	2.93569339	-8.56184056	1.622167932	0.36621094	0	0.18310547	3.0553222840000003	9.63969748	2.7251464660000004	-0.12207031	0	0.061035156	-9.648071580000002	-0.22131347840000004	1.05991214	-0.061035156	0.18310547	-0.061035156	0.92473143	9.69113768	2.077954074	-0.12207031	0.12207031	-0.061035156	1.5216797120000003	9.67558606	-0.534741214	-0.061035156	0	-0.061035156	1539956753.515
-8.813061600000001	-2.728735324	-3.475219748	0.061035156	0.24414062	-0.061035156	3.075659146	-8.4386232	1.9535400360000001	0.36621094	0	0.18310547	3.0493408540000004	9.640893570000001	2.516992212	-0.18310547	0.12207031	0	-9.680371106	-0.269165036	1.0670898560000002	-0.12207031	0.18310547	-0.061035156	0.909179712	9.733007788	2.0289062500000004	-0.061035156	0.061035156	-0.12207031	1.4989501800000002	9.683960160000002	-0.5479003894	-0.061035156	-0.061035156	0	1539956753.555
-8.87646466	-2.69523912	-3.5900634000000005	0.061035156	0	-0.061035156	2.928515576	-8.48527806	1.4977538940000001	-0.36621094	0.24414062	0.24414062	3.101977536	9.64328624	2.503832968	-0.18310547	0	-0.12207031	-9.645678420000001	-0.24045410340000004	0.9869384980000001	-0.12207031	0.18310547	-0.061035156	0.835009784	9.689941394000002	2.058813498	0	0.12207031	-0.12207031	1.4786132200000002	9.71625998	-0.539526358	-0.061035156	-0.12207031	-0.061035156	1539956753.595
-8.864501800000001	-2.6904540740000003	-3.645092752	0	-0.12207031	-0.061035156	2.928515576	-8.48527806	1.4977538940000001	-0.91552734	0.61035156	0.24414062	3.101977536	9.64328624	2.503832968	-0.12207031	0.061035156	-0.12207031	-9.636108426000002	-0.18303222840000002	0.9283202880000001	0	0.12207031	-0.061035156	0.7141846040000002	9.669604532000001	2.0157471040000003	-0.12207031	0.061035156	-0.061035156	1.5025390379999999	9.686352340000001	-0.5598632788000001	0	-0.12207031	-0.061035156	1539956753.635
-8.797509980000001	-2.7167724640000004	-3.5326415740000003	0.061035156	-0.061035156	0	3.04455571	-8.630029254	1.129296875	0.24414062	-0.36621094	0.12207031	3.063696286	9.707885880000001	2.5134033540000003	-0.12207031	0.061035156	-0.061035156	-9.671997300000001	-0.19140625	0.9390869110000001	0.061035156	0.061035156	-0.061035156	0.641210962	9.713867212	2.0061767180000003	-0.061035156	-0.12207031	0	1.58388678	9.67080072	-0.5275634784000001	0	0	0	1539956753.675
-8.80947284	-2.6976317900000004	-3.552978534	0.061035156	-0.12207031	0	3.249121106	-8.523559800000001	1.315917932	0.12207031	0.061035156	0.30517578	3.0361816100000003	9.66242662	2.489477536	-0.12207031	-0.061035156	0	-9.6636232	-0.3014648462	0.9331054712000001	0.061035156	0.061035156	-0.061035156	0.7464843750000001	9.74736322	2.032495108	-0.12207031	-0.24414062	-0.061035156	1.5204834260000002	9.668408246	-0.539526358	-0.061035156	-0.12207031	0	1539956753.715
-8.786743210000001	-2.7227538940000002	-3.4321533540000004	0.061035156	0.12207031	0.061035156	3.0541259000000003	-8.488867212	1.449902356	-0.30517578	0	0.061035156	3.0361816100000003	9.66242662	2.489477536	-0.12207031	-0.30517578	0.061035156	-9.687548920000001	-0.2954833966	0.909179712	0	0.061035156	-0.061035156	0.88645018	9.70310054	2.104272464	0	-0.18310547	-0.061035156	1.5707275360000001	9.651660340000001	-0.5275634784000001	-0.061035156	-0.061035156	0	1539956753.755
-8.83579074	-2.6964355040000005	-3.5577635800000005	0.061035156	0	0	3.1498290740000003	-8.572607428000001	1.459472644	-0.48828125	0.061035156	-0.061035156	3.10317392	9.575097840000002	2.5181884000000005	0	-0.18310547	0	-9.718652160000001	-0.2607910144	0.9187500000000001	0	0.061035156	-0.061035156	0.893627896	9.661230432000002	2.1293945680000004	-0.061035156	-0.12207031	-0.061035156	1.5456054320000001	9.71027806	-0.5191894568000001	-0.061035156	-0.061035156	0	1539956753.795
-8.80588408	-2.698828076	-3.5087158540000005	0.061035156	0	0	3.313720746	-8.61328125	1.4774170320000002	-0.48828125	0.061035156	-0.061035156	3.1103514400000005	9.540405252000001	2.566040036	0.061035156	0	-0.061035156	-9.718652160000001	-0.2607910144	0.9187500000000001	0.061035156	0.061035156	-0.061035156	0.893627896	9.661230432000002	2.1293945680000004	-0.061035156	-0.12207031	-0.061035156	1.5456054320000001	9.71027806	-0.5191894568000001	-0.061035156	-0.061035156	0	1539956753.835
-8.792724640000001	-2.70600589	-3.584082068	0.061035156	-0.18310547	-0.061035156	3.14265126	-8.59892572	1.3948730040000001	-0.5493164	0.24414062	-0.061035156	3.0876221040000003	9.56911592	2.5803954680000003	0.061035156	0	-0.061035156	-9.6983152	-0.339746106	0.931909146	0	0	-0.061035156	0.965405252	9.734204074	2.04924321	-0.12207031	-0.18310547	-0.061035156	1.3948730040000001	9.69472644	-0.5263671924000001	-0.061035156	0.061035156	0	1539956753.875
-8.77358426	-2.76821286	-3.4189941100000003	0.12207031	0	-0.061035156	3.14265126	-8.59892572	1.3948730040000001	-0.61035156	0.24414062	-0.12207031	3.31611322	9.448290740000001	2.77419429	0.12207031	-0.12207031	-0.18310547	-9.765307608	-0.35649413939999997	0.9474609620000001	0	0	-0.061035156	1.1675781250000001	9.62773462	2.144946286	0.061035156	0	-0.061035156	1.431957968	9.719848740000002	-0.5467041034000001	-0.061035156	-0.061035156	0	1539956753.915
-8.844164840000001	-2.74428714	-3.4800048920000006	0.12207031	0	-0.061035156	3.075659146	-8.6001223	1.091015625	-0.061035156	0.18310547	-0.12207031	3.43334964	9.43034694	2.7909423920000003	0.18310547	0.18310547	-0.30517578	-9.721044928000001	-0.31103514400000004	0.8972167932	-0.061035156	0.061035156	-0.061035156	1.0934082068000002	9.508105432	2.1293945680000004	0	0.30517578	0	1.429565396	9.713867212	-0.5072265576	0	-0.12207031	-0.061035156	1539956753.955
-8.7963134	-2.6772949280000002	-3.5087158540000005	0.12207031	-0.061035156	-0.12207031	2.9141601440000002	-8.5582518	1.184326178	0	-0.12207031	-0.30517578	3.43334964	9.43034694	2.7909423920000003	0.24414062	0.5493164	-0.30517578	-9.724634080000001	-0.3373535144	0.8816650360000001	0	0.061035156	-0.061035156	0.8960205072	9.567919928000002	2.027709964	0	0.30517578	0	1.3817138580000001	9.71625998	-0.56823732	0	-0.12207031	-0.061035156	1539956753.995
-8.8561277	-2.7155760800000004	-3.5182862400000006	0.061035156	-0.061035156	-0.12207031	3.045751996	-8.616870108	1.1699707068	-0.18310547	-0.061035156	-0.30517578	3.2742432100000003	9.5870607	2.7646241	0.18310547	0.5493164	-0.18310547	-9.760522660000001	-0.3517089856000001	0.9031982428000002	0.061035156	0.061035156	0	0.805102536	9.666015380000001	2.0695800720000004	0	0.061035156	0	1.4786132200000002	9.70429712	-0.5191894568000001	0	-0.12207031	-0.061035156	1539956754.035
-8.8561277	-2.7371094240000002	-3.505126996	0.12207031	-0.18310547	-0.061035156	2.9990966460000004	-8.62045926	0.931909146	0	0.061035156	-0.18310547	3.0565185700000006	9.7066893	2.42607428	0.061035156	-0.061035156	0.061035156	-9.73659694	-0.35888672120000004	0.8720947480000001	0.061035156	0.061035156	-0.061035156	0.8529540740000001	9.707885880000001	2.104272464	0	0.061035156	0	1.56354982	9.700707968000001	-0.49885253600000007	0	-0.18310547	-0.061035156	1539956754.075
-8.81066893	-2.6844726440000004	-3.4536866	0.061035156	-0.061035156	-0.061035156	2.866308606	-8.72214357	1.0587158540000001	0	0.061035156	-0.18310547	3.0565185700000006	9.7066893	2.42607428	0.061035156	-0.30517578	0.12207031	-9.686352340000001	-0.33854982	0.8158691100000001	0	0.061035156	0	0.88645018	9.74257788	2.094702176	0.061035156	0.061035156	-0.061035156	1.588671924	9.65405252	-0.5203857428	0	-0.18310547	-0.061035156	1539956754.115
-8.870483426000002	-2.64140625	-3.464453076	0	-0.061035156	-0.12207031	2.886645468	-8.675488220000002	1.199877896	0.24414062	-0.4272461	-0.18310547	3.0361816100000003	9.610986420000001	2.34113768	0.061035156	-0.061035156	0.18310547	-9.683960160000002	-0.3612792932	0.793139676	0	0.061035156	0	0.8673096040000001	9.65285643	2.136572284	0	0.12207031	-0.061035156	1.6078125	9.68515625	-0.5479003894	0	-0.12207031	-0.061035156	1539956754.155
-8.86330571	-2.7131836060000003	-3.4596679320000003	0	-0.12207031	-0.061035156	2.9620117800000005	-8.621655252000002	1.0946044928	0.36621094	-0.061035156	-0.061035156	2.93330072	9.637304712	2.313623004	0.061035156	0.12207031	0.18310547	-9.661230432000002	-0.3517089856000001	0.764428714	0	0	0	0.793139676	9.649267572	2.0731689300000005	0	0.12207031	-0.061035156	1.582690396	9.69113768	-0.534741214	0	0	-0.061035156	1539956754.195
-8.847753894	-2.70600589	-3.487182608	-0.061035156	-0.24414062	-0.061035156	3.359179712	-8.456567392	1.27763678	0.18310547	0.12207031	0.18310547	2.93330072	9.637304712	2.313623004	0.12207031	0	0.18310547	-9.66242662	-0.33256836060000006	0.7811767572	-0.061035156	-0.061035156	0	0.7464843750000001	9.729418930000001	2.0061767180000003	0.061035156	0	-0.061035156	1.5563721040000003	9.661230432000002	-0.5275634784000001	0	0	-0.061035156	1539956754.235
-8.85373552	-2.728735324	-3.379516574	-0.061035156	-0.18310547	-0.061035156	2.845971646	-8.606103240000001	1.38410643	-0.061035156	0.48828125	0.18310547	2.94526358	9.683960160000002	2.293286142	0.061035156	-0.061035156	0.18310547	-9.67917482	-0.346923822	0.7967285340000001	-0.061035156	-0.061035156	0	0.7859619110000001	9.744970746000002	2.02292482	0.061035156	-0.061035156	-0.061035156	1.5683349640000002	9.661230432000002	-0.52995607	0	0	-0.061035156	1539956754.275
-8.86091304	-2.7323242800000003	-3.39506839	-0.061035156	-0.12207031	-0.061035156	2.7706054320000004	-8.64558107	1.1041748200000001	-0.18310547	-0.36621094	0	2.983544928	9.66003444	2.3806152160000003	0.061035156	-0.061035156	0.061035156	-9.701904254	-0.31342773560000003	0.793139676	-0.061035156	-0.061035156	-0.061035156	0.8134765380000001	9.7066893	2.026513678	0.061035156	0	-0.12207031	1.5456054320000001	9.6983152	-0.5502929712000001	-0.061035156	0	-0.061035156	1539956754.315
-8.85732428	-2.7634277160000003	-3.4034423920000005	-0.12207031	-0.18310547	-0.061035156	3.1737548920000003	-8.6766848	1.100585962	0.36621094	-0.48828125	0	2.983544928	9.66003444	2.3806152160000003	0.061035156	-0.061035156	0.061035156	-9.69233426	-0.3014648462	0.8122802520000001	-0.061035156	-0.12207031	0	0.8218505890000001	9.719848740000002	2.0061767180000003	0	-0.061035156	-0.12207031	1.469042932	9.689941394000002	-0.5586669928	-0.061035156	0	-0.061035156	1539956754.355
-8.81784694	-2.7706054320000004	-3.38908696	-0.12207031	-0.12207031	-0.061035156	3.22160643	-8.662329074	1.3685547120000001	0.36621094	-0.48828125	0	3.03020018	9.701904254	2.4117187500000004	0.061035156	0	0	-9.669604532000001	-0.3732421924	0.7728027160000001	-0.061035156	-0.12207031	0	0.7895507788	9.71745607	2.004980432	0.061035156	-0.061035156	-0.061035156	1.4774170320000002	9.673193390000002	-0.571826178	-0.061035156	0.061035156	-0.061035156	1539956754.395
-8.882446580000002	-2.7765869600000004	-3.38908696	-0.12207031	-0.24414062	0	3.0792480040000005	-8.534326080000001	1.4822021760000001	0.24414062	-0.12207031	0.18310547	3.09121106	9.656445288	2.503832968	0	0	0	-9.667211960000001	-0.3337646466	0.7859619110000001	-0.061035156	-0.12207031	0	0.8158691100000001	9.645678420000001	1.9810547120000002	0.061035156	-0.061035156	-0.061035156	1.491772464	9.666015380000001	-0.576611322	0	0.061035156	-0.061035156	1539956754.435
-8.851342752	-2.7610351440000005	-3.2862060700000004	-0.12207031	-0.061035156	0	3.00627446	-8.502026260000001	1.5300537140000001	-0.12207031	-0.36621094	0	3.09121106	9.656445288	2.503832968	0	0	-0.061035156	-9.7066893	-0.2607910144	0.855346646	-0.061035156	-0.18310547	0	0.7823730432	9.707885880000001	2.003784146	0	-0.061035156	0	1.449902356	9.69951178	-0.5622558606000001	0	0.061035156	-0.061035156	1539956754.475
-8.866894568000001	-2.78017572	-3.366357428	-0.12207031	-0.061035156	-0.061035156	3.2467285340000003	-8.62285144	1.449902356	-0.24414062	-0.061035156	0.061035156	3.1737548920000003	9.75214856	2.4667480040000003	-0.061035156	0	-0.061035156	-9.700707968000001	-0.285913089	0.9043945288	-0.061035156	-0.18310547	0	0.770410144	9.76171875	1.9954101440000003	0	-0.061035156	0	1.3817138580000001	9.701904254	-0.5550781250000001	0	0.12207031	-0.061035156	1539956754.515
-8.883642572	-2.818457068	-3.38908696	-0.12207031	-0.12207031	-0.061035156	3.2455322480000004	-8.61567392	1.349414038	-0.36621094	0.061035156	0	3.1737548920000003	9.75214856	2.4667480040000003	-0.12207031	-0.061035156	0	-9.723437500000001	-0.29069824280000006	0.8924316100000002	-0.061035156	-0.18310547	-0.061035156	0.80988768	9.77128894	1.9571288940000002	0	-0.061035156	0	1.3577880400000002	9.734204074	-0.5502929712000001	0	0.061035156	-0.12207031	1539956754.555
-8.848950180000001	-2.879467752	-3.3531983800000003	-0.18310547	-0.12207031	-0.061035156	3.202465854	-8.62285144	1.3111327879999999	-0.36621094	0	-0.12207031	3.20366214	9.729418930000001	2.427270468	-0.12207031	-0.061035156	0	-9.74736322	-0.2930908246	0.9474609620000001	-0.12207031	-0.18310547	0	0.90678714	9.76291484	1.9571288940000002	-0.061035156	-0.061035156	0.061035156	1.3817138580000001	9.70429712	-0.5287597644	0	0.061035156	-0.12207031	1539956754.595
-8.88842752	-2.86152356	-3.311328076	-0.061035156	-0.24414062	0	3.20007338	-8.56901857	1.114941394	-0.36621094	0.061035156	-0.061035156	3.2921875000000003	9.612182608000001	2.441625998	-0.12207031	0	-0.061035156	-9.7485598	-0.26318359620000004	0.949853534	-0.12207031	-0.18310547	0	0.9677978240000001	9.7066893	1.963110324	0	0.061035156	0.061035156	1.4068359620000002	9.73061502	-0.5275634784000001	0	0.061035156	-0.12207031	1539956754.635
-8.80947284	-2.8124755400000003	-3.269457968	-0.12207031	-0.061035156	-0.061035156	3.215625	-8.5498777	1.0754638580000002	-0.36621094	0.061035156	-0.061035156	3.2921875000000003	9.612182608000001	2.441625998	-0.12207031	0.12207031	0	-9.737792932000001	-0.27275390380000003	0.984545926	-0.061035156	-0.12207031	-0.061035156	0.893627896	9.67917482	1.949951178	0	0.061035156	0.061035156	1.315917932	9.69951178	-0.5514892572000001	-0.061035156	0.12207031	-0.061035156	1539956754.675
-8.90517572	-2.8244384000000005	-3.2945800720000005	-0.061035156	-0.12207031	0	3.129492212	-8.5666259	1.2919922120000003	-0.061035156	0.12207031	-0.061035156	3.216821286	9.631323380000001	2.441625998	-0.12207031	0	0	-9.71745607	-0.2763427716	1.0180419928000002	-0.061035156	-0.12207031	-0.061035156	0.86850589	9.721044928000001	1.923632788	0	0	0.061035156	1.315917932	9.713867212	-0.5825927716	0	0	-0.061035156	1539956754.715
-8.884838760000001	-2.8064941100000005	-3.29816893	-0.061035156	-0.12207031	-0.061035156	3.1773437500000004	-8.552270468000001	1.3242920320000002	-0.24414062	0.12207031	-0.061035156	3.216821286	9.631323380000001	2.441625998	-0.12207031	0	0	-9.7318116	-0.288305661	1.025219748	-0.061035156	-0.12207031	-0.061035156	0.8840576080000001	9.709082068	1.949951178	0	0.061035156	0.061035156	1.33984375	9.733007788	-0.5490966754000001	0.061035156	0	-0.061035156	1539956754.755
-8.901586960000001	-2.82922374	-3.261083966	0	-0.18310547	0	3.2718505400000004	-8.61567392	1.284814496	-0.24414062	0.5493164	0.12207031	3.216821286	9.631323380000001	2.441625998	-0.12207031	0	0	-9.71147464	-0.2536132788	1.0347900360000002	-0.061035156	-0.12207031	-0.061035156	0.8900390380000001	9.712670926000001	1.9726807100000001	0	0.061035156	0.061035156	1.4116211060000001	9.700707968000001	-0.553881839	0	0	-0.061035156	1539956754.795
-8.86210962	-2.7861572480000003	-3.220410144	0	-0.061035156	0	2.9237304320000006	-8.612085160000001	1.3972655760000001	-0.61035156	0.61035156	0.12207031	3.216821286	9.631323380000001	2.441625998	-0.12207031	0	0	-9.70310054	-0.2560058606	1.0491455072	0	-0.061035156	-0.061035156	0.869702176	9.709082068	1.9415771760000002	0	0.061035156	0.061035156	1.408032248	9.697119110000001	-0.5455078076000001	0	0	-0.061035156	1539956754.835
-8.89321286	-2.746679712	-3.2383545320000002	-0.061035156	-0.12207031	-0.061035156	2.920141574	-8.652759080000001	1.079052716	-0.6713867	0.24414062	0	3.216821286	9.631323380000001	2.441625998	-0.12207031	0	0	-9.707885880000001	-0.288305661	1.062304712	0	-0.061035156	-0.061035156	0.8242431610000001	9.651660340000001	1.94636232	0	0.061035156	0.061035156	1.4247802520000001	9.688745108	-0.538330072	0	0	-0.061035156	1539956754.875
-8.886035340000001	-2.78017572	-3.198876996	0	-0.061035156	0	3.06848143	-8.65874002	0.84816893	-0.061035156	0.30517578	0.12207031	3.216821286	9.631323380000001	2.441625998	-0.12207031	0	0	-9.69113768	-0.2978759784	1.062304712	0.061035156	-0.061035156	-0.061035156	0.8158691100000001	9.661230432000002	1.9296142180000002	0	0.061035156	0.061035156	1.3290771760000002	9.700707968000001	-0.6005371106	0	0	0	1539956754.915
-8.880053420000001	-2.7658202880000005	-3.2586913940000004	0	0	0	3.03857428	-8.693432608	1.0563232428000002	0.4272461	0.24414062	0.18310547	3.216821286	9.631323380000001	2.441625998	-0.12207031	0	0	-9.686352340000001	-0.33615722840000006	1.0563232428000002	0	-0.061035156	-0.061035156	0.9031982428000002	9.72702626	1.963110324	0	-0.12207031	0	1.3673584260000002	9.67558606	-0.5849853534	-0.061035156	0	0	1539956754.955
-8.89440944	-2.72395018	-3.1916992800000004	0.061035156	-0.061035156	0	2.592358426	-8.719750900000001	1.393676718	0.30517578	-0.12207031	0.061035156	3.2467285340000003	9.651660340000001	2.410522464	-0.18310547	0	0.061035156	-9.69472644	-0.362475589	1.0993896760000001	0	-0.061035156	-0.061035156	0.970190396	9.718652160000001	2.00258786	0	-0.061035156	-0.061035156	1.43076178	9.677978240000002	-0.5849853534	0	-0.061035156	0	1539956754.995
-8.9326902	-2.6940429320000003	-3.202465854	0	0.12207031	0	2.74069838	-8.74367662	1.449902356	0.061035156	-0.36621094	-0.12207031	3.2467285340000003	9.651660340000001	2.410522464	-0.18310547	0	0.061035156	-9.693530252	-0.31342773560000003	1.108959964	-0.061035156	-0.061035156	0	0.9115722840000001	9.650463760000001	1.961914038	0	-0.061035156	-0.061035156	1.449902356	9.705493210000002	-0.571826178	-0.061035156	0	0	1539956755.035
-8.948242212	-2.6844726440000004	-3.2993652160000004	0	-0.18310547	-0.061035156	2.958422824	-8.720947480000001	1.362573282	-0.061035156	-0.12207031	-0.12207031	3.101977536	9.58825679	2.39138179	-0.18310547	0	0.061035156	-9.68515625	-0.30625	1.108959964	0.061035156	-0.061035156	0	0.8565429712000001	9.636108426000002	1.906884784	0	-0.12207031	-0.061035156	1.414013678	9.71147464	-0.5634521466	-0.061035156	0	0	1539956755.075
-8.93867212	-2.710791034	-3.1916992800000004	-0.061035156	0	-0.061035156	2.9727783540000003	-8.662329074	1.2333740020000001	0	0.061035156	-0.061035156	3.093603534	9.575097840000002	2.4392334260000004	0.061035156	0.061035156	-0.061035156	-9.70429712	-0.31701660340000004	1.123315396	0.061035156	-0.061035156	0	0.838598642	9.683960160000002	1.89611821	0.061035156	-0.18310547	-0.061035156	1.4391357820000001	9.713867212	-0.5479003894	-0.061035156	0	0	1539956755.115
-8.95661592	-2.7227538940000002	-3.2742432100000003	-0.061035156	-0.18310547	-0.061035156	2.9500489200000004	-8.63959964	1.2202148560000001	-0.061035156	-0.12207031	-0.061035156	3.1773437500000004	9.605004892	2.4129150360000002	0	-0.12207031	-0.12207031	-9.721044928000001	-0.2835205072	1.141259784	0.061035156	-0.061035156	-0.061035156	0.915161142	9.712670926000001	1.9044922120000003	0.061035156	-0.18310547	-0.061035156	1.4570800720000001	9.719848740000002	-0.5502929712000001	-0.061035156	0	-0.061035156	1539956755.155
-8.901586960000001	-2.7885498200000005	-3.1940917540000004	-0.061035156	-0.18310547	-0.061035156	2.9990966460000004	-8.649169928000001	1.1675781250000001	-0.12207031	-0.12207031	-0.061035156	3.1773437500000004	9.605004892	2.4129150360000002	0	-0.12207031	-0.12207031	-9.70429712	-0.34572753600000006	1.141259784	0.061035156	-0.061035156	0	0.985742212	9.7485598	1.971484424	0	-0.18310547	-0.12207031	1.3673584260000002	9.7066893	-0.5610595746000001	-0.061035156	0	-0.061035156	1539956755.195
-8.907568390000002	-2.77419429	-3.1534179320000004	0	-0.061035156	0	3.0744628600000006	-8.585766574	1.191503894	-0.12207031	-0.12207031	-0.061035156	3.29816893	9.614575180000001	2.442822284	0	-0.18310547	-0.061035156	-9.682763580000001	-0.362475589	1.0958007788	0.061035156	0	0	0.9869384980000001	9.725830072	1.924829074	0	-0.12207031	-0.12207031	1.32788089	9.705493210000002	-0.5885742212	0	0	0	1539956755.235
-8.914746106	-2.78496106	-3.202465854	-0.061035156	-0.12207031	0	3.092407248	-8.606103240000001	1.0347900360000002	-0.12207031	0.061035156	0	3.302954074	9.609789840000001	2.451196286	0.061035156	-0.12207031	-0.061035156	-9.687548920000001	-0.31701660340000004	1.09819339	0	-0.061035156	0	1.0096679712	9.724634080000001	1.905688498	0	-0.12207031	-0.12207031	1.35419928	9.676782248	-0.5790038940000001	0	0	-0.061035156	1539956755.277
-8.948242212	-2.795727536	-3.12351088	0	-0.061035156	0	3.01464856	-8.673095746000001	1.137670926	0	-0.12207031	-0.061035156	3.302954074	9.609789840000001	2.451196286	0.12207031	0	-0.061035156	-9.700707968000001	-0.2835205072	1.1017822480000001	0	-0.061035156	0	0.9331054712000001	9.721044928000001	1.90808107	0	0	-0.061035156	1.3972655760000001	9.71745607	-0.5586669928	0	0	-0.061035156	1539956755.315
-8.89919429	-2.75983876	-3.1127441100000004	0	0	0	3.09121106	-8.640795926000001	1.168774411	-0.12207031	-0.18310547	-0.12207031	3.34841304	9.65883786	2.528955072	0.12207031	0	-0.12207031	-9.681567392	-0.29069824280000006	1.107763678	0	-0.061035156	0	0.8972167932	9.758129892000001	1.8566405760000002	-0.061035156	-0.12207031	0	1.362573282	9.683960160000002	-0.57421875	-0.061035156	0	0	1539956755.355
-8.95183107	-2.75983876	-3.15461412	0	0	0	3.0613037140000006	-8.67070288	1.1711669928000001	0	0	-0.061035156	3.3735351440000003	9.683960160000002	2.5899658540000003	0.061035156	0	-0.061035156	-9.693530252	-0.2763427716	1.1245117212000002	0	-0.061035156	0	1.003686502	9.71147464	1.9009033540000002	-0.061035156	-0.12207031	0	1.341040036	9.7066893	-0.569433606	-0.061035156	-0.061035156	0	1539956755.395
-8.948242212	-2.743090854	-3.160595746	0	-0.12207031	0	2.884252896	-8.685058606	1.3099365020000002	0	0	-0.061035156	3.3735351440000003	9.683960160000002	2.5899658540000003	0.061035156	0	-0.061035156	-9.71027806	-0.30744628600000007	1.1424560700000002	-0.061035156	-0.061035156	-0.061035156	0.9797607428000001	9.680371106	1.88774411	-0.061035156	0.12207031	0	1.4044433900000002	9.693530252	-0.5479003894	-0.061035156	-0.061035156	0	1539956755.435
-8.94465306	-2.65935054	-3.125903354	-0.061035156	-0.12207031	-0.061035156	3.0553222840000003	-8.725732428	1.32189946	0	0	-0.061035156	3.255102536	9.67080072	2.447607428	-0.061035156	-0.061035156	0.061035156	-9.688745108	-0.32180175720000004	1.159204074	-0.061035156	-0.061035156	-0.061035156	0.90678714	9.709082068	1.8985107820000002	0	0.061035156	0	1.356591754	9.69472644	-0.5658447284000001	0	0	0	1539956755.522
-8.967382788	-2.728735324	-3.1151367800000003	-0.061035156	-0.061035156	-0.061035156	3.069677716	-8.63601088	1.234570288	-0.18310547	0.24414062	0.061035156	3.255102536	9.67080072	2.447607428	-0.061035156	-0.061035156	0.061035156	-9.69113768	-0.308642572	1.159204074	-0.061035156	-0.061035156	-0.061035156	0.909179712	9.67080072	1.8757812500000002	0	0.061035156	0.061035156	1.41640625	9.69472644	-0.594555661	0	0	0	1539956755.555
-8.9410643	-2.7418945679999998	-3.1462402160000003	-0.061035156	-0.061035156	-0.061035156	2.9165527160000004	-8.638403060000002	1.129296875	-0.24414062	0.061035156	0.061035156	3.2299804320000005	9.616967752	2.378222644	-0.12207031	0	0.061035156	-9.68515625	-0.27155761780000004	1.1580077880000001	-0.061035156	-0.061035156	-0.061035156	0.8900390380000001	9.681567392	1.8841552520000002	0	0.061035156	0.061035156	1.4391357820000001	9.69113768	-0.5861816394	0	0	-0.061035156	1539956755.594
-8.95661592	-2.74069838	-3.1282959260000003	-0.061035156	-0.12207031	-0.061035156	2.958422824	-8.693432608	1.0443603240000001	-0.12207031	-0.061035156	0	3.216821286	9.60859375	2.319604532	-0.12207031	0	0.061035156	-9.677978240000002	-0.2978759784	1.144848642	-0.061035156	-0.061035156	0	0.9020019568000001	9.72224092	1.9104736420000001	0	0	0.061035156	1.3829101440000002	9.69113768	-0.5969482428	0	0	0	1539956755.634
-8.953027160000001	-2.7275389400000005	-3.122314496	-0.061035156	0	-0.061035156	3.0433594240000006	-8.637207068	0.90678714	-0.061035156	-0.061035156	0.061035156	3.216821286	9.60859375	2.319604532	0	-0.061035156	0.061035156	-9.676782248	-0.288305661	1.1508300720000002	-0.061035156	-0.061035156	0	0.900805661	9.69472644	1.8410888580000002	0	0.061035156	0	1.35180661	9.71147464	-0.6292480432	0	0	0	1539956755.675
-8.95183107	-2.75625	-3.1641846040000003	-0.061035156	-0.12207031	-0.061035156	2.958422824	-8.657543930000001	0.9378906250000001	0.12207031	-0.061035156	0.061035156	3.158203076	9.616967752	2.27893071	0	0.061035156	0.061035156	-9.67558606	-0.27514648560000005	1.1424560700000002	-0.061035156	-0.061035156	0	0.8840576080000001	9.707885880000001	1.8279297120000002	0	0.061035156	0	1.400854532	9.69233426	-0.593359375	0	-0.061035156	-0.061035156	1539956755.714
-8.92910144	-2.749072284	-3.0744628600000006	-0.061035156	0	0	2.934497104	-8.65036592	1.013256839	0.30517578	-0.24414062	0.12207031	3.208447284	9.645678420000001	2.27893071	0	0	0	-9.67080072	-0.2560058606	1.13647464	-0.061035156	-0.061035156	0	0.8840576080000001	9.6983152	1.8446777160000003	0	0	0	1.3793212860000001	9.681567392	-0.592163089	-0.061035156	0	0	1539956755.755
-8.9661866	-2.7538574280000003	-3.125903354	0	-0.061035156	-0.061035156	3.0230224640000003	-8.675488220000002	1.227392572	0.30517578	-0.24414062	0.12207031	3.208447284	9.645678420000001	2.27893071	0	0	0	-9.67080072	-0.2560058606	1.13647464	-0.061035156	-0.061035156	0	0.879272464	9.72702626	1.8386962860000002	0.061035156	0	0	1.3948730040000001	9.689941394000002	-0.5778076080000001	-0.061035156	0	0	1539956755.794
-8.97575679	-2.7586425720000003	-3.0864257200000003	0	-0.12207031	0	2.818457068	-8.62285144	1.443920926	0.061035156	-0.24414062	0	3.2885987400000003	9.661230432000002	2.336352536	0	-0.061035156	0	-9.677978240000002	-0.2392578076	1.153222644	0	-0.061035156	0	0.899609375	9.73540036	1.818359424	0	0	0	1.3446288940000002	9.721044928000001	-0.5622558606000001	0	0	-0.061035156	1539956755.834
-8.967382788	-2.751464856	-3.101977536	-0.061035156	-0.12207031	0	2.951245108	-8.66472194	1.378125	-0.12207031	0	-0.061035156	3.2503173920000004	9.656445288	2.377026358	0	-0.061035156	0	-9.69951178	-0.2237060504	1.1639892572000001	0	-0.061035156	0	0.9199462860000001	9.7318116	1.8255371400000002	0	-0.061035156	0	1.3649658540000003	9.69951178	-0.570629892	0	-0.061035156	0	1539956755.874
-8.960205072	-2.7646241	-3.0744628600000006	0	-0.12207031	0	3.064892572	-8.67189946	1.2788329680000001	-0.18310547	0.061035156	-0.061035156	3.2503173920000004	9.656445288	2.377026358	0.061035156	-0.061035156	0	-9.69951178	-0.2237060504	1.1639892572000001	0	-0.061035156	-0.061035156	0.90678714	9.73540036	1.8052001800000002	0	0	0	1.3637695680000002	9.69113768	-0.5825927716	0	-0.061035156	0	1539956755.914
-8.91953125	-2.7323242800000003	-3.037377896	0	0.061035156	0	3.081640576	-8.577392572	1.1651855432	-0.24414062	0	-0.12207031	3.2646728240000003	9.671997300000001	2.32917482	0	0	0	-9.669604532000001	-0.2237060504	1.1651855432	0	-0.061035156	0	0.90678714	9.73540036	1.8052001800000002	0	-0.061035156	0	1.3637695680000002	9.69113768	-0.5825927716	0	0	-0.061035156	1539956755.954
-8.920727340000001	-2.77419429	-3.04216304	0	0.18310547	-0.061035156	3.152221646	-8.58815944	1.040771466	-0.24414062	0	-0.12207031	3.2790283540000003	9.64208966	2.3208007200000003	0	-0.061035156	0	-9.689941394000002	-0.2607910144	1.161596646	0	-0.061035156	-0.061035156	0.9713867212000001	9.74257788	1.814770468	0	-0.061035156	0	1.3673584260000002	9.689941394000002	-0.6160888580000001	-0.061035156	0	0	1539956755.994
-8.957812500000001	-2.7646241	-3.0995849640000004	0.061035156	0.12207031	0	2.9213378600000004	-8.5666259	1.107763678	0.061035156	-0.061035156	-0.12207031	3.2790283540000003	9.64208966	2.3208007200000003	-0.061035156	-0.061035156	0	-9.68515625	-0.29069824280000006	1.1735596040000003	0	0	-0.061035156	1.025219748	9.744970746000002	1.8614257200000002	0	-0.061035156	-0.061035156	1.369750998	9.701904254	-0.5837890576	-0.061035156	0	0	1539956756.034
-8.972167932000001	-2.733520468	-3.116332968	0	0.18310547	0	3.064892572	-8.59055162	1.1556152160000002	-0.061035156	-0.061035156	-0.18310547	3.323291034	9.625341754	2.3028564300000003	-0.061035156	-0.061035156	0	-9.693530252	-0.2536132788	1.1604003600000001	-0.061035156	0	-0.061035156	1.022827176	9.709082068	1.8375000000000001	0	-0.061035156	-0.061035156	1.349414038	9.7066893	-0.592163089	0	-0.061035156	0	1539956756.075
-8.979345746000002	-2.721557608	-3.1916992800000004	0	0.061035156	0	2.9943116	-8.63959964	1.1807373200000002	-0.24414062	0.36621094	0.061035156	3.334057608	9.613378894	2.369848642	0	0	0	-9.683960160000002	-0.24404297120000001	1.1807373200000002	-0.061035156	0	-0.061035156	0.9414794928000001	9.71745607	1.7621337860000001	-0.061035156	0.061035156	-0.061035156	1.3817138580000001	9.72224092	-0.594555661	0	0	0	1539956756.114
-8.927905252	-2.7347167540000004	-3.178540036	0	0.18310547	0	2.87109375	-8.72214357	1.1986816100000002	-0.4272461	0.061035156	0	3.334057608	9.613378894	2.369848642	0.061035156	0.12207031	-0.061035156	-9.683960160000002	-0.24404297120000001	1.1807373200000002	-0.061035156	-0.061035156	-0.061035156	0.9031982428000002	9.749755890000001	1.8063964660000003	0	-0.061035156	0	1.388891574	9.71147464	-0.57421875	0	0	0	1539956756.154
-8.91235324	-2.75983876	-3.21921376	0	0.061035156	0	2.9129637600000002	-8.742480432	1.063500998	-0.24414062	0	-0.061035156	3.2885987400000003	9.680371106	2.344726538	0.061035156	0.061035156	-0.12207031	-9.69233426	-0.250024411	1.199877896	-0.061035156	0	-0.061035156	0.9031982428000002	9.749755890000001	1.8063964660000003	0	-0.061035156	0	1.388891574	9.71147464	-0.57421875	0	0	-0.061035156	1539956756.194
-8.886035340000001	-2.7311278960000003	-3.25151358	0	0.18310547	-0.061035156	2.8902344240000004	-8.735302520000001	1.152026358	0.12207031	0.12207031	0.061035156	3.343627896	9.66003444	2.326782248	0	-0.12207031	-0.061035156	-9.70310054	-0.2823242212	1.1747558900000001	-0.061035156	0	-0.061035156	1.063500998	9.70310054	1.8506591460000001	-0.061035156	-0.061035156	0	1.3805175720000002	9.681567392	-0.6328369110000001	-0.061035156	-0.061035156	0	1539956756.234
-8.915942392	-2.7347167540000004	-3.269457968	0	0.12207031	-0.061035156	2.6760987400000005	-8.67788089	1.318310504	0.12207031	-0.061035156	0.061035156	3.343627896	9.66003444	2.326782248	0	-0.061035156	0	-9.70310054	-0.2823242212	1.1747558900000001	-0.061035156	0	-0.061035156	1.03957518	9.73061502	1.8279297120000002	-0.061035156	0.061035156	-0.061035156	1.3769287140000002	9.70429712	-0.5849853534	-0.061035156	-0.061035156	0	1539956756.274
-8.918335160000002	-2.719165036	-3.285009784	-0.061035156	0.061035156	-0.061035156	2.7706054320000004	-8.72333966	1.3948730040000001	0.061035156	-0.18310547	-0.061035156	3.3173096040000005	9.632519568000001	2.3112304320000003	0	0.12207031	-0.061035156	-9.70310054	-0.31223143000000003	1.1675781250000001	-0.12207031	0.061035156	-0.061035156	0.9821533540000001	9.71745607	1.833911142	-0.061035156	0.061035156	-0.061035156	1.3709472839999999	9.70310054	-0.611303714	0	-0.061035156	0	1539956756.314
-8.886035340000001	-2.7610351440000005	-3.2969726440000002	-0.061035156	0.061035156	-0.061035156	2.983544928	-8.755639480000001	1.299169928	0.061035156	0	0	3.237158246	9.65285643	2.310034146	0	0.061035156	-0.061035156	-9.721044928000001	-0.2990722644	1.1675781250000001	-0.12207031	0	-0.061035156	0.970190396	9.719848740000002	1.8267334260000003	-0.061035156	0.061035156	-0.061035156	1.4044433900000002	9.718652160000001	-0.6101074280000001	-0.061035156	0	-0.061035156	1539956756.354
-8.8979982	-2.816064496	-3.301757788	0	-0.061035156	-0.061035156	2.9500489200000004	-8.720947480000001	1.282421924	0.061035156	0.12207031	0	3.237158246	9.65285643	2.310034146	-0.061035156	0.061035156	-0.12207031	-9.697119110000001	-0.26677246400000004	1.11613768	-0.12207031	0.061035156	-0.061035156	0.953442392	9.718652160000001	1.8530517180000001	-0.061035156	0.061035156	-0.061035156	1.459472644	9.69113768	-0.571826178	-0.061035156	0	-0.061035156	1539956756.394
-8.84296875	-2.76223143	-3.2874023560000003	0	0.12207031	0	2.884252896	-8.693432608	1.21901857	0.061035156	-0.12207031	0	3.2658691100000006	9.656445288	2.296875	0	0.061035156	-0.12207031	-9.65883786	-0.2775390576	1.08383786	-0.12207031	0.061035156	-0.061035156	0.8720947480000001	9.700707968000001	1.8566405760000002	-0.061035156	0.061035156	-0.061035156	1.38410643	9.693530252	-0.5778076080000001	-0.061035156	0	0	1539956756.434
-8.880053420000001	-2.7765869600000004	-3.3567871400000002	0	0.18310547	-0.061035156	2.971582068	-8.65036592	1.156811502	0	0	0	3.293383786	9.67080072	2.277734424	0	0.061035156	-0.061035156	-9.67080072	-0.27275390380000003	1.0515380890000001	-0.12207031	0.061035156	-0.061035156	0.8314209260000001	9.688745108	1.8159667540000002	-0.061035156	0.061035156	-0.061035156	1.315917932	9.71745607	-0.611303714	-0.061035156	0	0	1539956756.474
-8.850146760000001	-2.805297824	-3.3986572480000006	0	0	0	2.96560054	-8.618066394000001	1.143652356	-0.061035156	0.061035156	-0.061035156	3.293383786	9.67080072	2.277734424	-0.061035156	0.061035156	-0.061035156	-9.67080072	-0.27275390380000003	1.0515380890000001	-0.061035156	0	-0.061035156	0.8433837860000001	9.712670926000001	1.8375000000000001	-0.061035156	0	0	1.332666034	9.72822284	-0.617285144	-0.061035156	0	0	1539956756.514
-8.83100589	-2.8579346040000004	-3.369946286	0	0.061035156	0	2.93569339	-8.668310700000001	1.03359375	-0.061035156	0	0	3.2993652160000004	9.66242662	2.268164038	-0.061035156	0.061035156	-0.061035156	-9.689941394000002	-0.3014648462	1.03359375	-0.061035156	0	-0.061035156	0.8840576080000001	9.733007788	1.85544429	-0.061035156	0	0	1.331469748	9.705493210000002	-0.5885742212	-0.061035156	-0.061035156	0	1539956756.554
-8.825024460000002	-2.83640126	-3.33645018	0	0.061035156	0	2.8986084260000005	-8.694628894000001	1.070678714	0.061035156	-0.061035156	-0.061035156	3.2455322480000004	9.689941394000002	2.23227536	-0.061035156	0	0	-9.700707968000001	-0.3146240216	1.0240234620000002	-0.061035156	0	-0.061035156	0.900805661	9.7066893	1.8817626800000002	-0.061035156	0	0	1.3075439300000002	9.707885880000001	-0.592163089	0	0	0	1539956756.594
-8.82263179	-2.816064496	-3.3807128600000005	0.061035156	0.12207031	0	2.9010009000000005	-8.693432608	1.214233426	0	-0.061035156	-0.12207031	3.2455322480000004	9.689941394000002	2.23227536	-0.061035156	-0.061035156	0	-9.700707968000001	-0.3146240216	1.0240234620000002	-0.061035156	0	-0.061035156	0.899609375	9.700707968000001	1.88774411	-0.061035156	0.061035156	0	1.25729982	9.7150634	-0.5897705072	0	0	0	1539956756.634
-8.838183606000001	-2.8041014400000006	-3.4596679320000003	0	0	0	2.956030252	-8.69103984	1.223803714	-0.061035156	0.061035156	-0.061035156	3.257495108	9.640893570000001	2.2167236420000003	0	0.061035156	0	-9.723437500000001	-0.2990722644	1.008471646	-0.12207031	0	-0.061035156	0.8565429712000001	9.686352340000001	1.8829589660000003	-0.061035156	0.061035156	0	1.320703076	9.69592302	-0.576611322	-0.061035156	0	0	1539956756.674
-8.890820288	-2.8447753600000003	-3.4166014400000004	0	-0.12207031	0	2.8639160340000003	-8.68864766	1.225	0	0.061035156	-0.061035156	3.22160643	9.666015380000001	2.251416034	0	0.061035156	0	-9.723437500000001	-0.2990722644	1.008471646	-0.12207031	0	-0.061035156	0.8278320288	9.707885880000001	1.8602295320000002	-0.061035156	0.061035156	0	1.4331542540000002	9.71745607	-0.569433606	-0.061035156	0.061035156	0	1539956756.714
-8.802294928000002	-2.73830571	-3.3448242800000005	0	-0.061035156	0	2.81726088	-8.712573380000002	1.320703076	0	0	-0.061035156	3.22160643	9.666015380000001	2.251416034	-0.061035156	0.061035156	0	-9.71745607	-0.287109375	1.002490216	-0.061035156	0	-0.061035156	0.8661132788	9.725830072	1.870996106	0	-0.061035156	0	1.3577880400000002	9.697119110000001	-0.5574707068000001	-0.061035156	0.061035156	0	1539956756.754
-8.845361420000001	-2.7658202880000005	-3.411816394	0	0.12207031	0	2.843579074	-8.735302520000001	1.299169928	-0.061035156	0	0	3.1689697480000003	9.69592302	2.2478271760000004	-0.061035156	0	0	-9.67558606	-0.30625	1.02761232	-0.061035156	0	-0.061035156	0.8948242212000002	9.7401857	1.9367920320000003	0	-0.061035156	0	1.415209964	9.6983152	-0.594555661	-0.061035156	0	0	1539956756.794
-8.88723143	-2.77419429	-3.458471646	0.061035156	-0.18310547	0	2.899804712	-8.67788089	1.2285888580000002	-0.061035156	0	0	3.16777356	9.676782248	2.25261232	-0.061035156	-0.061035156	0	-9.67558606	-0.30625	1.02761232	-0.061035156	0.061035156	-0.061035156	0.8876464660000001	9.707885880000001	1.90808107	-0.061035156	0	-0.061035156	1.418798822	9.70310054	-0.5897705072	0	-0.061035156	0	1539956756.834
-8.81665036	-2.7311278960000003	-3.420190396	-0.061035156	0	0	2.86870108	-8.62404802	1.2608886780000002	0.061035156	0.061035156	-0.061035156	3.198876996	9.680371106	2.256201178	-0.061035156	0.061035156	0	-9.667211960000001	-0.30505371400000003	1.002490216	-0.061035156	0	-0.061035156	0.8457763580000002	9.67438948	1.8542480040000002	-0.061035156	-0.061035156	0	1.437939496	9.682763580000001	-0.5993408246	-0.061035156	0	0	1539956756.874
-8.881250000000001	-2.7586425720000003	-3.440527356	0	-0.061035156	0	2.86152356	-8.662329074	1.2704589660000003	-0.061035156	0	-0.061035156	3.1462402160000003	9.65883786	2.312426718	0	0	0	-9.71027806	-0.26796875000000003	1.0718750000000001	-0.061035156	0	-0.061035156	0.8565429712000001	9.69951178	1.8805663940000001	-0.061035156	-0.061035156	0	1.503735324	9.70429712	-0.6017333966	0	0	0	1539956756.914
-8.84177266	-2.721557608	-3.4142089660000003	0	-0.061035156	0	2.9620117800000005	-8.6515625	1.144848642	-0.24414062	-0.061035156	-0.061035156	3.2299804320000005	9.6636232	2.2573974640000003	-0.12207031	0	-0.061035156	-9.71027806	-0.26796875000000003	1.0718750000000001	0	-0.061035156	0	0.9127685700000001	9.69951178	1.9044922120000003	-0.061035156	-0.12207031	0	1.4427246400000002	9.71147464	-0.570629892	-0.061035156	0	0	1539956756.954
-8.83100589	-2.6976317900000004	-3.4010498200000003	0	0	0	3.0230224640000003	-8.59055162	1.0288086060000001	-0.24414062	0.18310547	0.061035156	3.2299804320000005	9.6636232	2.2573974640000003	-0.12207031	-0.18310547	-0.061035156	-9.680371106	-0.269165036	1.079052716	0	-0.061035156	-0.061035156	0.9402832068000001	9.6636232	1.8841552520000002	-0.061035156	-0.061035156	-0.061035156	1.409228534	9.677978240000002	-0.5993408246	-0.061035156	0	0	1539956756.994
-8.850146760000001	-2.7347167540000004	-3.4058349640000003	0	0	0	2.9368896760000003	-8.570214660000001	1.107763678	-0.24414062	0.18310547	0.061035156	3.2730469240000004	9.615771760000001	2.22629393	-0.061035156	-0.12207031	0	-9.7150634	-0.2978759784	1.08383786	0.061035156	-0.061035156	-0.061035156	0.9211425720000002	9.661230432000002	1.8410888580000002	-0.061035156	-0.061035156	-0.061035156	1.4630615020000002	9.69592302	-0.5897705072	-0.061035156	-0.061035156	0	1539956757.034
-8.86091304	-2.7275389400000005	-3.3735351440000003	0.061035156	-0.061035156	0	2.8758788940000004	-8.57380342	1.0551269568000001	-0.18310547	-0.061035156	0	3.2790283540000003	9.58825679	2.23227536	-0.061035156	-0.12207031	-0.061035156	-9.7150634	-0.2978759784	1.08383786	0	-0.061035156	-0.061035156	0.9211425720000002	9.661230432000002	1.8410888580000002	0	-0.12207031	-0.061035156	1.4630615020000002	9.69592302	-0.5897705072	-0.061035156	-0.061035156	0	1539956757.074
-8.86210962	-2.6940429320000003	-3.390283246	0	0	0	2.94765625	-8.64558107	1.07785643	0.12207031	-0.24414062	0	3.2790283540000003	9.58227536	2.2203125000000004	-0.061035156	-0.12207031	-0.061035156	-9.69951178	-0.3014648462	1.0802490020000002	0	-0.061035156	-0.061035156	1.00129393	9.6983152	1.905688498	0	-0.061035156	-0.12207031	1.400854532	9.689941394000002	-0.573022464	-0.061035156	-0.061035156	0	1539956757.114
-8.87766124	-2.67370607	-3.4536866	0	-0.12207031	-0.061035156	2.9979003600000005	-8.730517572	1.1807373200000002	0.30517578	-0.12207031	0	3.275439496	9.614575180000001	2.209545926	0	-0.18310547	0	-9.689941394000002	-0.30744628600000007	1.0742675720000001	0	-0.061035156	-0.061035156	1.00129393	9.6983152	1.905688498	0	-0.061035156	-0.12207031	1.400854532	9.689941394000002	-0.573022464	-0.061035156	-0.061035156	0	1539956757.154
-8.87766124	-2.7646241	-3.3819091460000004	0	-0.061035156	0	2.8854492800000004	-8.719750900000001	1.375732428	0.24414062	-0.061035156	0	3.3268798920000004	9.612182608000001	2.235864218	0.061035156	-0.061035156	-0.061035156	-9.69951178	-0.324194339	1.076660144	0	-0.061035156	-0.061035156	0.9785644568000001	9.70429712	1.905688498	0	0	-0.12207031	1.449902356	9.69472644	-0.5849853534	-0.061035156	-0.12207031	0	1539956757.194
-8.90876448	-2.682080072	-3.4058349640000003	0	-0.24414062	0	2.8495605040000003	-8.710180710000001	1.459472644	0.061035156	-0.24414062	-0.12207031	3.3149170320000003	9.636108426000002	2.293286142	0.061035156	0	-0.061035156	-9.709082068	-0.2811279254	1.0886230432000001	0	-0.061035156	0	0.965405252	9.72224092	1.9104736420000001	0	-0.061035156	-0.061035156	1.4582763580000002	9.689941394000002	-0.538330072	-0.061035156	0	0	1539956757.234
-8.8561277	-2.6976317900000004	-3.3472167540000006	0	-0.061035156	-0.061035156	2.942871106	-8.665917932000001	1.33984375	-0.061035156	-0.12207031	-0.12207031	3.3244873200000002	9.69472644	2.3423339660000004	0.061035156	-0.061035156	0	-9.689941394000002	-0.2811279254	1.0934082068000002	0	-0.061035156	-0.061035156	0.9223388580000002	9.661230432000002	1.9009033540000002	0	-0.061035156	-0.061035156	1.42836911	9.7066893	-0.5622558606000001	-0.061035156	0	0	1539956757.274
-8.903979532000001	-2.80051268	-3.390283246	0	-0.24414062	0	2.93569339	-8.65036592	1.2501221040000001	-0.061035156	0.061035156	-0.061035156	3.354394568	9.6636232	2.4081298920000003	0	-0.061035156	0	-9.689941394000002	-0.2811279254	1.0934082068000002	0.061035156	-0.061035156	-0.061035156	0.9223388580000002	9.661230432000002	1.9009033540000002	-0.061035156	0	-0.061035156	1.42836911	9.7066893	-0.5622558606000001	-0.061035156	-0.061035156	-0.061035156	1539956757.314
-8.871679712	-2.7729980040000006	-3.3077391200000004	0	-0.24414062	0	2.9033935700000004	-8.62763678	1.238159146	-0.061035156	-0.061035156	-0.061035156	3.334057608	9.65405252	2.4165038940000003	-0.061035156	-0.061035156	0	-9.689941394000002	-0.2811279254	1.0934082068000002	0.061035156	-0.061035156	-0.061035156	0.9606201080000001	9.7066893	1.892529254	0	-0.061035156	0	1.408032248	9.693530252	-0.538330072	-0.061035156	0	-0.061035156	1539956757.354
-8.8896241	-2.7143798920000006	-3.2682617800000004	0	-0.061035156	0	2.906982428	-8.66950679	1.191503894	-0.061035156	-0.061035156	-0.061035156	3.2957762600000002	9.648071580000002	2.350707968	-0.061035156	-0.18310547	0	-9.7066893	-0.31342773560000003	1.1125488220000002	0.061035156	-0.061035156	-0.061035156	0.9630126800000001	9.709082068	1.924829074	0	-0.061035156	0	1.387695288	9.69592302	-0.56823732	-0.061035156	0	0	1539956757.394
-8.924316394	-2.72036142	-3.2957762600000002	0	-0.24414062	-0.061035156	2.8447753600000003	-8.680273560000002	1.1245117212000002	0	-0.18310547	-0.061035156	3.32807608	9.646875000000001	2.292089856	-0.061035156	-0.061035156	0	-9.7066893	-0.31342773560000003	1.1125488220000002	0	-0.061035156	-0.061035156	0.931909146	9.724634080000001	1.911669928	0	0	0	1.4391357820000001	9.701904254	-0.531152356	-0.061035156	-0.061035156	-0.061035156	1539956757.434
-8.882446580000002	-2.7347167540000004	-3.234765576	-0.061035156	-0.12207031	-0.061035156	3.019433606	-8.63601088	1.2656738220000001	-0.061035156	-0.12207031	-0.061035156	3.32807608	9.646875000000001	2.292089856	-0.061035156	-0.061035156	0	-9.69233426	-0.31342773560000003	1.111352536	0	-0.061035156	-0.061035156	0.8828613220000001	9.693530252	1.89013678	0	-0.061035156	0	1.4427246400000002	9.70310054	-0.5084228534	-0.061035156	-0.061035156	-0.061035156	1539956757.474
-8.9326902	-2.7502685700000002	-3.2228027160000003	-0.061035156	-0.18310547	-0.061035156	2.9010009000000005	-8.641992212	1.225	-0.12207031	0.061035156	-0.061035156	3.302954074	9.6636232	2.277734424	-0.061035156	-0.061035156	0	-9.70429712	-0.32658691100000004	1.1125488220000002	0	-0.061035156	-0.061035156	0.8828613220000001	9.693530252	1.89013678	0	-0.061035156	0	1.4427246400000002	9.70310054	-0.5084228534	-0.061035156	0	-0.061035156	1539956757.514
-8.895605432000002	-2.7227538940000002	-3.1390625	0	-0.061035156	-0.061035156	2.920141574	-8.69941394	1.296777356	-0.061035156	-0.061035156	0	3.2730469240000004	9.637304712	2.2645751800000005	-0.061035156	-0.12207031	0	-9.70310054	-0.33854982	1.11613768	0	0	-0.061035156	0.9187500000000001	9.697119110000001	1.9188476440000002	0	-0.061035156	-0.061035156	1.43076178	9.70429712	-0.5239746106000001	-0.061035156	0	-0.061035156	1539956757.554
-8.963793930000001	-2.7825683900000002	-3.1893066100000005	0	-0.18310547	-0.12207031	2.934497104	-8.70778804	1.3075439300000002	-0.061035156	-0.12207031	-0.061035156	3.243139676	9.61936052	2.25261232	-0.061035156	-0.12207031	0	-9.725830072	-0.3182128894	1.129296875	0	0	-0.061035156	0.954638678	9.705493210000002	1.923632788	0	0	-0.12207031	1.4331542540000002	9.725830072	-0.48569336060000007	-0.061035156	0	-0.061035156	1539956757.594
-8.895605432000002	-2.7586425720000003	-3.1593994600000004	-0.061035156	-0.18310547	-0.061035156	2.9464599640000007	-8.661132788000002	1.2489257200000001	-0.061035156	0	-0.061035156	3.277832068	9.591845746	2.227490216	0	-0.061035156	-0.061035156	-9.69592302	-0.381616214	1.0958007788	0	0	0	0.915161142	9.713867212	1.9044922120000003	0	0	-0.12207031	1.408032248	9.712670926000001	-0.5096191394	-0.061035156	-0.061035156	-0.061035156	1539956757.634
-8.97695288	-2.76821286	-3.1175292540000004	-0.061035156	-0.061035156	-0.061035156	2.9213378600000004	-8.638403060000002	1.195092752	0	-0.18310547	-0.061035156	3.282617212	9.646875000000001	2.25859375	0	-0.061035156	-0.061035156	-9.69592302	-0.381616214	1.0958007788	-0.061035156	0	-0.061035156	0.8673096040000001	9.701904254	1.9032959260000002	0	0	-0.12207031	1.437939496	9.73061502	-0.48808594240000003	-0.061035156	0	-0.061035156	1539956757.674
-8.947045926000001	-2.7359130400000002	-3.1593994600000004	-0.061035156	-0.24414062	-0.061035156	2.9859375000000004	-8.665917932000001	1.175952176	-0.061035156	-0.12207031	0	3.282617212	9.646875000000001	2.25859375	0	-0.061035156	-0.061035156	-9.701904254	-0.31701660340000004	1.085034146	0	0	0	0.8589355432	9.74257788	1.8973144960000001	0	0	-0.12207031	1.4116211060000001	9.71745607	-0.4868896466	-0.061035156	0	-0.061035156	1539956757.714
-8.90996106	-2.7933349640000005	-3.0625	0	-0.061035156	-0.061035156	3.0433594240000006	-8.680273560000002	1.137670926	-0.12207031	-0.061035156	0	3.3328614200000004	9.644482428000002	2.27055661	0	-0.061035156	-0.061035156	-9.671997300000001	-0.30385742800000004	1.09819339	0	0	0	0.8589355432	9.74257788	1.8973144960000001	0	-0.061035156	-0.061035156	1.4116211060000001	9.71745607	-0.4868896466	-0.061035156	0	-0.061035156	1539956757.754
-8.948242212	-2.8017089660000005	-3.0876221040000003	0	-0.18310547	-0.061035156	2.9979003600000005	-8.646777160000001	1.0874267572	-0.12207031	0	0	3.33046875	9.65405252	2.299267572	0	-0.061035156	-0.061035156	-9.69592302	-0.31103514400000004	1.100585962	0	0	0	0.838598642	9.681567392	1.9032959260000002	0	-0.061035156	-0.061035156	1.3817138580000001	9.705493210000002	-0.501245108	-0.061035156	-0.061035156	-0.061035156	1539956757.794
-8.91953125	-2.816064496	-3.0828369600000003	0	-0.061035156	-0.061035156	2.9943116	-8.64558107	1.1699707068	-0.061035156	-0.061035156	-0.061035156	3.33046875	9.65405252	2.299267572	0	-0.061035156	0	-9.686352340000001	-0.3229980432	1.079052716	0	0	0	0.885253894	9.72224092	1.9128662140000001	0	-0.061035156	-0.061035156	1.39008786	9.70429712	-0.47373047120000006	-0.061035156	-0.061035156	-0.061035156	1539956757.834
-8.957812500000001	-2.85314946	-3.057714856	0.061035156	-0.061035156	-0.061035156	3.0158447480000006	-8.6599366	1.161596646	-0.061035156	-0.061035156	-0.061035156	3.3173096040000005	9.65285643	2.295678714	-0.061035156	-0.12207031	0.061035156	-9.71625998	-0.35888672120000004	1.0862304712000002	0	0	0	0.8924316100000002	9.709082068	1.9188476440000002	0	-0.061035156	-0.061035156	1.3673584260000002	9.746167032	-0.47971191100000005	0	-0.061035156	-0.061035156	1539956757.874
-8.92670926	-2.8268310700000003	-3.0625	-0.061035156	-0.12207031	-0.061035156	3.04455571	-8.69702176	1.1508300720000002	-0.12207031	-0.061035156	-0.061035156	3.3005616	9.640893570000001	2.2813232820000002	-0.061035156	-0.12207031	0	-9.71625998	-0.35888672120000004	1.0862304712000002	0	0	0	0.8673096040000001	9.707885880000001	1.906884784	0	0	-0.061035156	1.3793212860000001	9.697119110000001	-0.458178714	-0.061035156	-0.061035156	-0.061035156	1539956757.914
-8.968579074	-2.8399902160000003	-3.0337889400000004	0	-0.12207031	-0.061035156	3.045751996	-8.65874002	1.183129892	-0.061035156	0	-0.061035156	3.3005616	9.640893570000001	2.2813232820000002	-0.061035156	-0.061035156	0	-9.677978240000002	-0.3337646466	1.043164038	0	0	-0.061035156	0.8134765380000001	9.73898912	1.8937255400000002	0	0	-0.061035156	1.3793212860000001	9.697119110000001	-0.458178714	-0.061035156	-0.061035156	-0.061035156	1539956757.954
-8.935082968000001	-2.8471679320000005	-2.9990966460000004	0	-0.061035156	-0.061035156	2.960815396	-8.67070288	1.1807373200000002	-0.061035156	0	0	3.293383786	9.671997300000001	2.259790036	-0.061035156	-0.061035156	0	-9.69113768	-0.34094239200000004	1.0455566100000002	0	0	0	0.8134765380000001	9.73898912	1.8937255400000002	0	0	-0.061035156	1.356591754	9.721044928000001	-0.49406739200000005	-0.061035156	-0.061035156	-0.061035156	1539956757.994
-8.94465306	-2.851953076	-3.025415036	0	-0.061035156	-0.061035156	2.981152356	-8.710180710000001	1.168774411	-0.061035156	0	0	3.2814209260000005	9.707885880000001	2.23227536	-0.061035156	-0.12207031	0	-9.701904254	-0.346923822	1.053930661	0	0	-0.061035156	0.8074951080000001	9.77966304	1.886547824	0	-0.061035156	-0.061035156	1.3075439300000002	9.723437500000001	-0.47253417540000003	-0.061035156	0	-0.061035156	1539956758.034
-8.947045926000001	-2.8675048920000004	-3.0002929320000002	0	-0.12207031	-0.061035156	2.9703858800000003	-8.673095746000001	1.1053711060000002	-0.061035156	-0.061035156	0	3.27663588	9.7066893	2.2573974640000003	-0.061035156	-0.061035156	0	-9.693530252	-0.308642572	1.0371826080000002	0	0	-0.061035156	0.8122802520000001	9.7150634	1.8602295320000002	0	0	-0.061035156	1.3195067900000002	9.7150634	-0.462963858	0	-0.061035156	-0.061035156	1539956758.074
-8.92910144	-2.8399902160000003	-3.027807608	-0.061035156	-0.061035156	-0.061035156	2.920141574	-8.675488220000002	1.046752896	0	0	-0.061035156	3.277832068	9.640893570000001	2.239453076	-0.061035156	-0.061035156	0	-9.700707968000001	-0.32778320680000006	1.043164038	0	0	-0.061035156	0.8242431610000001	9.73540036	1.859033246	0	-0.061035156	-0.061035156	1.355395468	9.70429712	-0.46655273560000005	0	-0.061035156	-0.061035156	1539956758.114
-8.984130890000001	-2.8423827880000005	-3.025415036	0	-0.12207031	-0.061035156	2.9165527160000004	-8.67070288	1.043164038	0	-0.061035156	-0.061035156	3.3005616	9.65405252	2.190405252	-0.061035156	-0.12207031	0	-9.700707968000001	-0.32778320680000006	1.043164038	0	0	-0.061035156	0.8194580072000001	9.7485598	1.8422851440000003	0	0	-0.061035156	1.3446288940000002	9.74138179	-0.48090820680000007	0	-0.061035156	-0.061035156	1539956758.154
-8.92551268	-2.8555420320000002	-3.019433606	-0.061035156	-0.061035156	-0.061035156	2.9464599640000007	-8.679076980000001	1.0898193390000002	0	0	-0.061035156	3.3005616	9.65405252	2.190405252	-0.061035156	0	-0.061035156	-9.70429712	-0.33017577880000004	1.0347900360000002	0	0	-0.061035156	0.7823730432	9.760522660000001	1.833911142	0	0	-0.061035156	1.33984375	9.721044928000001	-0.48090820680000007	0	-0.061035156	-0.061035156	1539956758.194
-8.987719748	-2.8806639400000003	-2.9943116	0	-0.061035156	-0.061035156	2.918945288	-8.69223642	1.12211911	0	0	-0.061035156	3.3089355040000004	9.676782248	2.172460962	0	-0.061035156	-0.061035156	-9.701904254	-0.30625	1.025219748	0	0	0	0.7823730432	9.760522660000001	1.833911142	0	-0.061035156	-0.061035156	1.33984375	9.721044928000001	-0.48090820680000007	0	-0.061035156	-0.061035156	1539956758.234
-8.95063498	-2.854345746	-2.9679932100000004	0	-0.12207031	-0.061035156	2.9416748200000002	-8.6766848	1.09819339	-0.061035156	-0.061035156	-0.061035156	3.3627685700000005	9.65285643	2.213134784	0	-0.061035156	-0.061035156	-9.71147464	-0.2954833966	1.0168457068	0	0	0	0.802709964	9.73898912	1.8063964660000003	0	-0.061035156	-0.061035156	1.302758786	9.729418930000001	-0.4868896466	0	0	-0.061035156	1539956758.274
-8.943457068	-2.8854492800000004	-2.9703858800000003	-0.061035156	-0.12207031	-0.061035156	2.9129637600000002	-8.662329074	1.076660144	-0.061035156	-0.061035156	-0.061035156	3.3627685700000005	9.65285643	2.213134784	0	-0.061035156	-0.061035156	-9.69951178	-0.30625	0.9905273560000001	0	0	-0.061035156	0.7991211060000001	9.749755890000001	1.8410888580000002	0	-0.061035156	-0.061035156	1.3051513580000003	9.701904254	-0.47492675720000005	0	-0.061035156	-0.061035156	1539956758.314
-8.967382788	-2.874682608	-2.95961911	0	-0.061035156	-0.061035156	2.9632079680000003	-8.682665740000001	1.1340820288	0	-0.061035156	-0.061035156	3.359179712	9.67080072	2.1975829680000003	0	-0.12207031	0	-9.683960160000002	-0.2954833966	1.0180419928000002	0	0	0	0.800317392	9.71027806	1.8099853240000001	0	-0.061035156	-0.061035156	1.3111327879999999	9.733007788	-0.500048822	-0.061035156	-0.061035156	-0.061035156	1539956758.354
-8.931494110000001	-2.86870108	-2.976367212	-0.061035156	-0.12207031	-0.061035156	2.93330072	-8.69941394	1.1245117212000002	0	-0.061035156	-0.061035156	3.40703125	9.6385009	2.2239013580000004	0	-0.061035156	0	-9.723437500000001	-0.287109375	0.9905273560000001	0	0	0	0.8266357428000001	9.737792932000001	1.7800780760000001	0	-0.061035156	0	1.2895996400000003	9.71147464	-0.5227783246000001	0	-0.061035156	-0.061035156	1539956758.394
-8.9745607	-2.895019568	-2.9045898560000003	0	-0.061035156	-0.061035156	2.9165527160000004	-8.668310700000001	1.1173339660000001	0	-0.12207031	-0.061035156	3.40703125	9.6385009	2.2239013580000004	0	0	0	-9.683960160000002	-0.2835205072	0.994116214	0	0	-0.061035156	0.8744873200000001	9.7748777	1.77290036	0	0	-0.061035156	1.2022705072	9.709082068	-0.5060302716	0	0	-0.061035156	1539956758.434
-8.93747554	-2.789746106	-2.9177491	-0.12207031	-0.30517578	-0.12207031	2.948852536	-8.61328125	1.1041748200000001	0	-0.12207031	-0.061035156	3.393872104	9.67558606	2.195190396	-0.061035156	0	0	-9.67917482	-0.3229980432	0.9809570288	-0.061035156	0	-0.061035156	0.961816394	9.795214660000001	1.7860596040000003	0	0	0	1.0718750000000001	9.63969748	-0.54191893	0	0.061035156	-0.061035156	1539956758.474
-8.769995108000002	-2.6796875	-2.7610351440000005	-0.061035156	-0.12207031	-0.061035156	2.9620117800000005	-8.621655252000002	1.0993896760000001	0	0	-0.061035156	3.6367187500000004	9.681567392	2.2609863220000004	0	0	0	-9.6217527	-0.31223143000000003	0.9977050720000001	-0.12207031	0	-0.061035156	0.9522461060000001	9.73061502	1.8195557100000002	-0.061035156	0.061035156	0.061035156	1.114941394	9.51169429	-0.668725589	0.061035156	0.061035156	-0.12207031	1539956758.514
-8.63959964	-2.356689496	-2.9931152160000005	-0.18310547	0.36621094	-0.18310547	2.884252896	-8.52595198	1.0993896760000001	0	-0.061035156	-0.12207031	3.6367187500000004	9.681567392	2.2609863220000004	0.061035156	0.12207031	0	-9.605004892	-0.265576178	1.073071286	-0.12207031	0	-0.12207031	1.0754638580000002	9.636108426000002	1.7083007200000002	-0.12207031	0.18310547	0	1.259692392	9.49016124	-0.723754892	0.12207031	0.18310547	-0.30517578	1539956758.554
-8.584570288	-2.372241214	-3.3041503600000004	-0.30517578	1.4648438	-0.36621094	2.7861572480000003	-8.303442392000001	1.081445288	-0.061035156	-0.24414062	-0.24414062	3.7455810700000005	9.58825679	2.2621826080000003	0	0.12207031	0.18310547	-9.613378894	-0.32060547120000005	1.199877896	-0.24414062	0.12207031	-0.12207031	1.4522949280000002	9.56552716	1.62575679	-0.24414062	0.12207031	0	1.3948730040000001	9.713867212	-0.869702176	-0.061035156	0.5493164	-0.4272461	1539956758.594
-8.923120108	-2.527758786	-4.008764676	0	1.4038086	-0.48828125	2.7143798920000006	-8.1838134	1.119726538	-0.18310547	-0.36621094	-0.24414062	3.7467773560000004	9.24372554	2.2035644960000003	0.061035156	0.061035156	0.24414062	-9.712670926000001	-0.3014648462	1.3637695680000002	-0.4272461	0.18310547	-0.12207031	1.7944336060000001	9.538012680000001	1.528857428	-0.24414062	0.18310547	-0.18310547	1.733422824	9.87177716	-0.8278320288	-0.18310547	0.61035156	-0.5493164	1539956758.634
-8.886035340000001	-2.57680661	-4.395166034	-0.061035156	0.18310547	-0.5493164	2.6784912140000006	-8.405126800000001	1.0288086060000001	-0.30517578	-0.4272461	-0.24414062	3.7467773560000004	9.24372554	2.2035644960000003	0.18310547	0.24414062	0.061035156	-9.83110324	0.011962890380000002	1.5145019960000001	-0.79345703	0.36621094	0	1.924829074	9.631323380000001	1.21901857	-0.24414062	0.48828125	-0.30517578	1.733422824	9.87177716	-0.8278320288	-0.24414062	0.6713867	-0.48828125	1539956758.674
-8.920727340000001	-2.5229737400000003	-4.4980469240000005	-0.5493164	-0.36621094	-0.5493164	2.6772949280000002	-8.612085160000001	0.9893310700000001	-0.4272461	-0.061035156	-0.36621094	3.7838623200000003	9.171948380000002	2.192797824	0.30517578	0.61035156	-0.18310547	-9.928002700000002	0.48330077880000005	1.5862792540000001	-0.7324219	0.4272461	-0.061035156	1.698730432	9.88613318	0.9582275360000001	-0.30517578	0.7324219	-0.48828125	2.209545926	9.707885880000001	-0.63881839	-0.24414062	0.61035156	-0.30517578	1539956758.714
-9.048730432000001	-2.50622554	-4.353295926	-0.8544922	-1.4038086	-0.6713867	2.3112304320000003	-8.73171376	1.05991214	-0.61035156	-0.4272461	-0.48828125	3.5577635800000005	9.701904254	2.326782248	0.30517578	0.8544922	-0.61035156	-9.98901358	0.5514892572000001	1.550390576	-0.6713867	0.6713867	-0.18310547	1.320703076	10.03686502	0.9737792932	-0.18310547	0.8544922	-0.61035156	1.915258786	9.746167032	-0.45578614200000006	-0.30517578	0.79345703	0	1539956758.754
-8.67788089	-2.739501996	-4.13796376	-0.8544922	-1.2207031	-0.61035156	2.4021484620000004	-8.640795926000001	1.701123004	-0.61035156	-0.8544922	-0.5493164	3.5577635800000005	9.701904254	2.326782248	0.18310547	0.5493164	-1.0375977	-9.902880399999999	0.385205072	1.41640625	-0.6713867	0.61035156	-0.36621094	1.022827176	10.149316100000002	1.3242920320000002	-0.18310547	0.7324219	-0.7324219	2.72036142	9.605004892	-0.5371337860000001	-0.48828125	0.4272461	0.18310547	1539956758.794
-8.45417482	-3.0625	-3.714477536	-0.7324219	-1.5258789	-0.4272461	2.644995108	-8.411108426	1.9738769960000002	-0.5493164	-0.91552734	-0.12207031	3.62236322	9.908862319999999	2.336352536	0	0.5493164	-1.4038086	-9.88254442	0.173461911	1.239355432	-0.6713867	0.7324219	-0.4272461	0.7046142572	10.085913040000001	1.757348642	-0.18310547	0.6713867	-0.79345703	3.992016574	9.216211060000001	0.0693847644	-0.5493164	-0.24414062	0.36621094	1539956758.834
-8.432641574	-3.15700679	-2.560058606	-0.61035156	-2.6245117	-0.36621094	2.6916503600000006	-8.182617212	1.650878894	-0.18310547	-1.4648438	0.48828125	3.5003417540000004	10.054809800000001	2.3028564300000003	-0.061035156	0.4272461	-1.3427734	-9.701904254	0.019140625	1.035986322	-0.79345703	0.8544922	-0.48828125	0.7046142572	10.085913040000001	1.757348642	-0.36621094	0.5493164	-0.8544922	3.992016574	9.216211060000001	0.0693847644	-1.0986328	0.5493164	1.2817383	1539956758.874
-8.756836060000001	-3.4536866	-1.5156982820000002	-0.61035156	-0.5493164	-0.5493164	3.06608876	-8.047436600000001	1.6125976440000003	0.24414062	-2.9296875	0.5493164	3.3244873200000002	9.999779860000002	2.400952176	-0.12207031	0.061035156	-1.0375977	-9.46503894	-0.2918945288	0.8661132788	-0.36621094	1.0375977	-0.61035156	0.44143066100000006	9.753344748	2.082739218	-0.6713867	0.36621094	-0.91552734	3.9728759000000005	10.5225589	0.02153320288	-1.3427734	1.5258789	2.319336	1539956758.914
-10.17683058	-3.1653808900000002	-1.7944336060000001	0.9765625	0.36621094	-0.61035156	4.117626996	-7.8548342600000005	1.4199951080000002	0.18310547	-2.5024414	0.36621094	2.9847412140000005	9.61936052	2.48588858	-0.18310547	-0.24414062	-0.6713867	-10.179223740000001	-0.9378906250000001	0.9881347840000001	-0.12207031	1.2207031	-0.79345703	0.44143066100000006	9.753344748	2.082739218	-0.6713867	0.36621094	-0.91552734	3.7551512600000003	11.33842752	0.5622558606000001	-0.61035156	2.1972656	2.8076172	1539956758.954
-10.437622300000001	-2.75983876	-1.967895468	0.91552734	-0.36621094	-0.9765625	4.78515625	-8.412304712000001	0.659155252	0.24414062	-1.159668	0.6713867	2.18203125	9.705493210000002	2.293286142	-0.12207031	-0.48828125	-0.5493164	-10.528539840000002	-1.2202148560000001	1.1053711060000002	-0.48828125	1.7089844	-0.6713867	0.538330072	9.96508786	3.180932608	-0.6713867	0.36621094	-0.91552734	2.4571777160000003	11.560937500000001	0.5969482428	0.12207031	1.5258789	3.8452148	1539956758.994
-10.09428714	-2.825634784	-2.038476538	1.0375977	-0.061035156	-1.159668	4.80310054	-8.927905252	0.1112548822	-0.061035156	-0.79345703	1.159668	2.18203125	9.705493210000002	2.293286142	0.12207031	-0.48828125	-0.61035156	-10.34670378	-1.240551718	1.063500998	-0.12207031	1.5258789	-0.4272461	0.265576178	9.83110324	3.277832068	0	0.4272461	-1.3427734	2.288500998	10.52136232	0.43664550720000006	-0.6713867	1.4038086	3.6010742	1539956759.034
-9.058300720000002	-2.6306396760000004	-1.9894287140000002	0.48828125	-0.7324219	-1.2207031	4.824633786	-8.967382788	-0.20217285340000002	-0.061035156	-0.79345703	1.159668	2.00856929	9.928002700000002	2.41770018	0.48828125	-0.18310547	-0.8544922	-10.241431200000001	-1.5456054320000001	0.860131839	-0.12207031	1.7089844	-0.4272461	0.265576178	9.83110324	3.277832068	-0.12207031	0.30517578	-1.4038086	1.924829074	8.78554712	-0.07775878600000001	-0.12207031	0.8544922	2.5634766	1539956759.074
-8.443408246	-2.73830571	-1.489379892	0.5493164	-0.4272461	-0.79345703	5.10217302	-8.4733152	-0.1435546875	-0.9765625	-0.12207031	1.159668	1.6843750000000002	9.22458516	2.56245108	0.7324219	0	-0.91552734	-9.2808107	-1.4606689300000002	0.5036376800000001	0.18310547	1.5869141	-0.36621094	-0.41152344240000005	8.6599366	3.14265126	0.061035156	0.24414062	-1.5258789	3.1893066100000005	7.7148682100000014	-0.2643798822	0.61035156	0	1.5258789	1539956759.114
-8.20415036	-2.292089856	-1.374536142	0.48828125	-0.6713867	-0.7324219	4.981347840000001	-7.8967040740000005	0.10048827880000001	-1.159668	0.7324219	0.79345703	1.6843750000000002	9.22458516	2.56245108	0.8544922	-0.12207031	-0.91552734	-8.791528060000001	-1.75495607	0.0825439496	0.4272461	1.4038086	-0.24414062	-0.6053222644	8.28669429	3.1366699280000003	0.061035156	0	-1.4648438	2.9823487400000004	7.021020468000001	-0.6089111420000001	1.159668	0.5493164	0.48828125	1539956759.154
-8.28908696	-1.9284179320000001	-1.102978534	0.48828125	0.18310547	-0.5493164	4.5243652160000005	-7.645483426000001	0.339746106	-1.0375977	0.9765625	0.5493164	1.6783935700000001	8.786743210000001	2.5899658540000003	0.91552734	-0.24414062	-0.91552734	-8.524755890000002	-2.076757788	-0.3971679712	0.30517578	1.2207031	-0.061035156	-0.613696286	8.342919928	3.25151358	0.12207031	-0.24414062	-1.3427734	3.1498290740000003	6.915747300000001	-0.20097655760000002	1.5869141	0.9765625	-0.061035156	1539956759.194
-8.4386232	-1.9930175720000003	-1.4833984620000003	0.18310547	0.8544922	-0.48828125	4.2073487400000005	-7.8907228400000005	0.33615722840000006	-1.0375977	0.9765625	0.5493164	1.870996106	8.76401358	2.5337402160000004	0.8544922	-0.4272461	-0.79345703	-8.638403060000002	-2.245434604	-0.4689453076	0.30517578	1.0375977	0.12207031	-0.663940396	8.7448732	3.3627685700000005	0.30517578	-0.4272461	-1.2207031	3.50991214	7.4050292540000004	1.0371826080000002	1.953125	0.48828125	-0.061035156	1539956759.234
-8.813061600000001	-2.5815917540000006	-1.851855432	-0.061035156	1.159668	-0.36621094	4.2073487400000005	-8.652759080000001	0.16389160340000003	-0.6713867	0.61035156	0.4272461	1.870996106	8.76401358	2.5337402160000004	0.91552734	-0.48828125	-0.6713867	-8.791528060000001	-2.3614746400000004	-0.47492675720000005	0	0.79345703	0.36621094	-0.6232665740000001	8.96977536	3.2718505400000004	0.5493164	-0.36621094	-1.0375977	3.50991214	7.4050292540000004	1.0371826080000002	2.0751953	-0.79345703	0.30517578	1539956759.274
-9.680371106	-2.96560054	-1.7274413940000002	0.24414062	-0.24414062	-0.12207031	4.21452626	-9.527246106	0.23686523560000003	-0.24414062	0.61035156	0.4272461	2.10546875	9.14323732	2.6402099640000003	1.0375977	-0.30517578	-0.5493164	-8.987719748	-2.115039038	-0.46774902160000004	-0.12207031	0.48828125	0.7324219	-0.6328369110000001	8.90876448	3.0983885800000004	0.5493164	-0.5493164	-0.79345703	6.889428420000001	8.04384784	1.069482428	1.7700195	-0.79345703	0.48828125	1539956759.314
-9.87536592	-2.7299316100000004	-1.3685547120000001	0.30517578	-0.5493164	0	4.10805661	-9.755737320000001	0.23327636780000002	0.061035156	0.5493164	-0.12207031	2.3016601440000004	9.301147660000002	2.828027356	1.0375977	-0.24414062	-0.30517578	-8.918335160000002	-1.7250488220000002	-0.44143066100000006	0.12207031	0.12207031	0.9765625	-0.6053222644	8.762817392	2.866308606	0.61035156	-0.79345703	-0.48828125	8.461352340000001	8.51040036	0.9953125	1.4038086	-1.5258789	0.30517578	1539956759.354
-10.557250900000001	-2.73830571	-1.4176025360000002	-0.4272461	-0.36621094	0.12207031	3.8364991	-9.34421376	0.594555661	0.18310547	0.79345703	-0.18310547	2.48828125	9.220996106000001	2.978759784	0.8544922	-0.48828125	0	-9.03317842	-1.735815396	-0.611303714	0.30517578	-0.061035156	1.159668	-0.5909667932	8.972167932000001	2.837597644	0.79345703	-0.7324219	-0.24414062	8.461352340000001	8.51040036	0.9953125	0.61035156	-0.6713867	-0.18310547	1539956759.394
-10.012939300000001	-4.208544928	-2.2250976440000003	-0.48828125	0.36621094	-0.12207031	3.523071286	-9.12648912	0.9295165740000001	0.061035156	1.2207031	-0.061035156	2.64140625	9.108544928	3.0158447480000006	0.5493164	-0.79345703	0.36621094	-9.987817000000001	-1.7800780760000001	-0.832617212	0.30517578	-0.30517578	1.3427734	-0.6352294928000001	10.2928714	2.527758786	1.0375977	-0.79345703	0	5.69433606	10.04763228	-0.40314941100000007	-0.79345703	-1.8920898	-0.79345703	1539956759.434
-11.149413940000002	-6.80688498	-2.4021484620000004	0.061035156	0.12207031	-0.30517578	3.3687500000000004	-9.88732878	0.43186035340000006	0.061035156	1.2207031	-0.061035156	2.810082968	9.671997300000001	3.0230224640000003	0.36621094	-0.9765625	0.6713867	-11.09797374	-1.3039550720000002	-0.9953125	0.24414062	-0.36621094	1.0986328	-0.6352294928000001	10.2928714	2.527758786	1.159668	-0.7324219	0.18310547	5.69433606	10.04763228	-0.40314941100000007	-0.9765625	-0.7324219	-0.9765625	1539956759.474
-9.43034694	-5.400048920000001	-1.3230957460000001	1.2207031	-0.48828125	0.79345703	2.74069838	-11.1350589	-0.33256836060000006	0.7324219	0.9765625	0.30517578	2.95363768	11.20563948	2.8627197480000004	0.18310547	-1.0986328	0.79345703	-12.635204680000001	-0.2225097644	-1.494165036	-0.30517578	0	1.159668	-0.7273437500000001	13.40561502	1.6843750000000002	1.159668	-0.4272461	0.4272461	1.47263179	10.34790036	-1.4211913940000003	-1.0986328	0.48828125	-0.61035156	1539956759.514
-8.358471940000001	-3.823339856	-2.816064496	0.12207031	3.479004	0.18310547	1.5563721040000003	-11.25349092	-0.9343017572	0.7324219	0.9765625	0.30517578	3.267065396	13.014428420000002	2.7012207459999997	0.061035156	-0.61035156	0.7324219	-11.48078624	0.2978759784	-1.9224365020000003	0.18310547	0.061035156	0.91552734	-1.8255371400000002	12.582567899999999	1.5456054320000001	0.91552734	0.5493164	0.5493164	0.27514648560000005	8.980542032	-2.02292482	-0.91552734	0.4272461	-1.0375977	1539956759.554
-8.35129393	-4.627246106	-3.393872104	0.79345703	0.8544922	0.36621094	1.5563721040000003	-11.25349092	-0.9343017572	0.7324219	0.9765625	0.30517578	3.5266601440000005	12.25	1.9200439300000003	-0.24414062	0.4272461	0.7324219	-9.810766280000001	0.40793457460000004	-2.593554712	-0.18310547	-0.30517578	0.7324219	-1.9391846040000003	10.727124100000001	0.9307128600000001	0.30517578	0.91552734	0.91552734	3.505126996	9.413598740000001	-2.178442392	0.30517578	-2.9296875	-2.5024414	1539956759.594
-7.829711960000001	-4.112841754000001	-3.31611322	-0.7324219	0.61035156	0.5493164	2.6485839660000003	-7.958911240000001	0.12321777160000001	0.91552734	-2.1972656	-0.7324219	3.5266601440000005	12.25	1.9200439300000003	-0.48828125	1.2817383	1.2817383	-9.301147660000002	0.8756836060000002	-2.7227538940000002	-0.12207031	-0.8544922	0.36621094	-1.567138678	10.04284694	0.21054687500000002	-0.5493164	0.8544922	1.2817383	2.72395018	9.30234375	-1.509716754	0.24414062	-0.4272461	-2.5634766	1539956759.634
-8.652759080000001	-3.1127441100000004	-4.026708966	-1.4038086	0.061035156	0.36621094	1.874584964	-8.000781250000001	0.5431152356000001	0.7324219	-0.7324219	-0.91552734	3.10676268	10.81564946	1.3984619600000001	-0.7324219	1.2207031	1.7089844	-9.10615216	0.909179712	-2.07915036	-0.12207031	-1.0375977	0.12207031	-1.567138678	10.04284694	0.21054687500000002	-1.0986328	0.4272461	1.5869141	2.72395018	9.30234375	-1.509716754	0	0.24414062	-2.6245117	1539956759.674
-8.462548920000001	-2.743090854	-3.6750000000000003	-1.4038086	0.30517578	0.36621094	1.1903076080000001	-8.5666259	1.063500998	0.79345703	-0.12207031	-0.9765625	2.8555420320000002	10.613476440000001	0.869702176	-1.0986328	0.91552734	1.5869141	-9.286792032000001	0.517993161	-1.373339856	-0.24414062	-1.0986328	0	-0.7500732428000001	9.785644568	0.5550781250000001	-0.7324219	0.30517578	1.5258789	1.5910644960000002	9.414794928000001	-1.2608886780000002	0.30517578	-0.91552734	-2.9296875	1539956759.714
-7.689746106	-3.10317392	-3.06608876	-1.4038086	1.0375977	0.12207031	0.94506839	-8.333349640000002	1.276440396	1.2207031	-0.79345703	-0.48828125	2.72036142	10.503417540000001	0.570629892	-1.3427734	0.30517578	1.2817383	-9.057104532	0.2428466754	-0.8230468750000001	-0.8544922	-0.8544922	-0.18310547	0.01674804712	8.939868210000002	0.808691394	-0.36621094	-0.061035156	1.0986328	2.2813232820000002	9.4004393	-0.805102536	0.24414062	-0.7324219	-3.2348633	1539956759.754
-7.607201980000001	-3.10317392	-2.9727783540000003	-0.7324219	-0.12207031	-0.12207031	1.296777356	-7.40263678	1.546801718	1.159668	-1.4038086	-0.4272461	2.816064496	9.43752446	0.440234375	-1.159668	-0.61035156	1.159668	-8.6264402	0.770410144	-0.454589856	-0.9765625	-0.8544922	-0.24414062	0.7141846040000002	8.391967752000001	0.909179712	-0.30517578	-0.4272461	0.7324219	2.2813232820000002	9.4004393	-0.805102536	0.12207031	0.18310547	-3.112793	1539956759.794
-7.062890380000001	-2.805297824	-3.1713623200000005	-0.4272461	0.30517578	-0.24414062	1.770507788	-6.738696580000001	1.600634784	0.8544922	-1.0986328	-0.5493164	3.1079589660000004	8.32497554	0.5479003894	-0.7324219	-0.7324219	1.0375977	-8.441015380000001	1.0515380890000001	-0.22011719240000002	-0.9765625	-0.7324219	-0.36621094	0.7141846040000002	8.391967752000001	0.909179712	-0.48828125	-0.061035156	0.5493164	2.2813232820000002	9.4004393	-0.805102536	0.12207031	0.18310547	-3.112793	1539956759.834
-7.25429712	-3.0409667540000003	-3.7061035340000004	-0.79345703	0.6713867	-0.4272461	2.0743652160000003	-6.571215560000001	1.3661621400000001	0.6713867	-1.0375977	-0.5493164	3.5182862400000006	7.779467752000001	0.832617212	-0.30517578	0.24414062	0.61035156	-8.559448380000001	1.123315396	-0.03229980432	-0.91552734	-0.5493164	-0.5493164	0.8278320288	8.61447734	0.73332518	-0.5493164	0.91552734	0.4272461	2.2813232820000002	9.4004393	-0.805102536	0.12207031	0.18310547	-3.112793	1539956759.873
-8.45417482	-3.216821286	-3.895117212	-0.061035156	-0.91552734	0.061035156	2.409326178	-6.7063967600000005	1.100585962	0.48828125	-1.7700195	-0.79345703	3.6785887600000002	7.811767572	1.076660144	-0.18310547	1.5258789	0.061035156	-8.4900634	1.3984619600000001	0.22131347840000004	-0.9765625	-0.30517578	-0.6713867	0.2189208966	9.264062500000001	0.5550781250000001	-0.48828125	1.4038086	0.24414062	2.2813232820000002	9.4004393	-0.805102536	0.12207031	0.18310547	-3.112793	1539956759.913
-8.77358426	-2.68566893	-3.6977295320000003	-0.12207031	-1.5869141	0.4272461	3.1199219240000007	-6.770996106	0.984545926	0.24414062	-2.4414062	-0.91552734	3.6331298920000004	8.442211960000002	1.349414038	-0.18310547	1.953125	-0.4272461	-8.63122554	1.9403808900000001	0.1818359424	-0.4272461	-0.7324219	-0.79345703	-0.501245108	9.962695680000001	0.5778076080000001	-0.5493164	1.0986328	0.18310547	2.2813232820000002	9.4004393	-0.805102536	0.12207031	0.18310547	-3.112793	1539956759.954
-9.11213408	-2.44401857	-3.3460204680000003	-0.12207031	-0.4272461	0.61035156	4.1427491000000005	-7.05092752	1.006079074	0.12207031	-2.4414062	-1.159668	3.6127929320000005	9.314306610000001	1.665234424	-0.36621094	1.7700195	-0.61035156	-9.2042482	1.562353534	0.4330566394	0.24414062	-0.7324219	-1.0986328	-0.501245108	9.962695680000001	0.5778076080000001	-0.8544922	0.30517578	0.24414062	2.2813232820000002	9.4004393	-0.805102536	0.12207031	0.18310547	-3.112793	1539956759.993
-9.62893071	-3.1055663940000002	-5.31152356	-2.4414062	-0.48828125	0.18310547	5.2337644800000005	-7.261474640000001	1.0144531250000002	-0.24414062	-2.0141602	-1.3427734	3.4919677520000003	10.223486420000002	1.8040038940000003	-0.7324219	0.79345703	-0.5493164	-10.24980432	0.8565429712000001	0.265576178	0.18310547	-1.4648438	-1.3427734	-0.732128894	10.684058	1.1053711060000002	-0.9765625	-0.79345703	0.24414062	2.2813232820000002	9.4004393	-0.805102536	0.12207031	0.18310547	-3.112793	1539956760.033
-11.696117720000002	-5.39885234	-5.683569289999999	-1.953125	2.0751953	0.7324219	5.904882788000001	-8.758032248000001	0.994116214	-0.79345703	-1.8920898	-1.3427734	3.420190396	10.95800818	1.88774411	-0.79345703	-0.30517578	-0.4272461	-13.34460414	-0.2344726538	0.31701660340000004	0.48828125	-1.5869141	-1.4038086	0.808691394	14.02529254	2.8220459260000004	-0.79345703	-1.159668	0.061035156	1.685571286	9.131274460000002	-0.8146728240000001	0	0.061035156	-2.6855469	1539956760.073
-11.223584260000003	-6.27333966	-4.63801268	1.7700195	-4.0283203	0.91552734	6.977954074	-11.834887680000001	0.7117919928	-0.79345703	-1.8920898	-1.3427734	3.5111084260000003	12.50002446	1.930810504	-0.5493164	-0.4272461	-0.7324219	-14.48586412	-2.1844238220000003	0.11843261780000001	0.061035156	0.6713867	-1.4648438	0.808691394	14.02529254	2.8220459260000004	-0.6713867	-0.4272461	-0.5493164	4.1499266200000005	12.7691893	0.46535643000000004	-2.6855469	-0.30517578	1.953125	1539956760.113
-8.56782248	-5.949145468	-1.7944336060000001	1.7089844	-2.380371	0.6713867	7.621557608000001	-12.612475540000002	0.49167482	-0.12207031	-0.18310547	-0.061035156	3.4417237400000005	13.71545378	2.118627896	-0.24414062	-0.24414062	-1.2207031	-12.137548920000002	-1.23696286	-0.9725830072	-0.5493164	-0.061035156	-0.91552734	-1.6329346040000001	9.484179712000001	3.50393071	-0.18310547	-0.061035156	-0.91552734	3.025415036	12.110034440000002	-1.4391357820000001	-2.6855469	-0.30517578	1.953125	1539956760.153
-8.464941394	-3.4154052520000002	-2.14973143	-0.79345703	3.4179688	0.30517578	7.287792932	-10.462744600000002	0.770410144	-0.5493164	0.24414062	-1.6479492	3.544604532	11.70808058	2.4667480040000003	0.12207031	0.61035156	-0.7324219	-10.451977340000001	-0.7775878600000001	-1.7609375	0.5493164	0.48828125	-0.30517578	-3.435742212	7.667016574000001	3.03857428	-0.4272461	1.2817383	-0.5493164	0.20217285340000002	13.34340854	-1.679589856	0.30517578	1.0375977	5.432129	1539956760.193
-10.030884080000002	-3.4596679320000003	-3.9429687500000004	-0.24414062	-0.30517578	0.18310547	6.727929712	-9.25209964	1.0563232428000002	-1.0375977	2.4414062	-2.5024414	3.0014891200000005	9.3920652	2.39138179	-0.061035156	0.79345703	0.48828125	-8.93747554	-1.3290771760000002	-1.7633300720000002	0.48828125	-0.48828125	0.12207031	-3.435742212	7.667016574000001	3.03857428	-1.0375977	0.36621094	0.4272461	0.153125	11.696117720000002	-1.5204834260000002	-0.91552734	1.2817383	6.0424805	1539956760.233
-7.93378894	-3.71328125	-1.971484424	1.8920898	-5.79834	0.7324219	5.482592752	-8.8214357	0.5897705072	-0.61035156	3.112793	-2.4414062	1.89013678	9.101367212000001	1.9583251800000003	-1.0986328	-0.4272461	1.4038086	-8.6264402	-1.1556152160000002	-1.0886230432000001	0.5493164	-0.61035156	0.5493164	-1.89611821	8.291479532	2.142553714	-0.12207031	-1.2817383	0.8544922	0.025122070680000004	10.23784146	-0.5622558606000001	-0.5493164	-0.12207031	6.0424805	1539956760.274
-4.98852536	-2.834008786	-0.9199462860000001	-1.159668	1.5869141	0.36621094	5.482592752	-8.8214357	0.5897705072	-0.61035156	3.112793	-2.4414062	0.9127685700000001	9.445898560000002	1.6329346040000001	-1.8310547	-2.5024414	1.5258789	-8.134765380000001	-1.4570800720000001	-0.5993408246	0.61035156	-0.48828125	0.30517578	-1.89611821	8.291479532	2.142553714	0.24414062	-2.8076172	0.8544922	0.025122070680000004	10.23784146	-0.5622558606000001	-0.36621094	0.4272461	5.859375	1539956760.313
-7.30573732	-2.4799072480000004	-1.1580077880000001	-0.36621094	0.79345703	0.36621094	4.5435058900000005	-7.698120108000001	0.34572753600000006	0.12207031	2.0141602	-2.5024414	0.9869384980000001	8.535522660000002	1.484594748	-1.5869141	-4.1503906	1.2207031	-8.06657698	-1.6305420320000001	-0.13757324280000002	0.5493164	-0.36621094	0.18310547	-0.03588867212	7.885937500000001	2.99191893	0.5493164	-1.7700195	0.4272461	0.45578614200000006	7.50910643	0.248828125	0.48828125	1.953125	4.1503906	1539956760.353
-8.048632788	-1.851855432	-1.4582763580000002	0.4272461	-1.8920898	0.24414062	4.559057608	-6.63222644	0.23327636780000002	0.6713867	1.0375977	-2.9296875	1.945166034	7.6311277	1.5910644960000002	-1.0375977	-2.9907227	0.8544922	-8.151513580000001	-1.56953125	0.1411621106	0.24414062	-0.18310547	0.48828125	0.7261474640000001	7.5689209260000005	2.948852536	0.24414062	-0.7324219	0.061035156	-2.235864218	7.141845746	-1.7848632200000003	1.7089844	2.1972656	2.1972656	1539956760.394
-6.70520018	-1.4199951080000002	-0.8888427520000001	-0.30517578	0.7324219	0.12207031	5.127294928000001	-5.77927266	0.025122070680000004	1.0986328	0.6713867	-3.112793	2.4870849640000006	7.180126800000001	1.820751996	-0.5493164	-0.79345703	0.48828125	-8.431445288	-1.9367920320000003	0.47851562500000006	0.18310547	-0.24414062	0.4272461	0.784765625	8.15988768	3.0768554320000003	-0.12207031	-0.7324219	-0.12207031	-3.484790036	5.62136232	-0.6244628600000001	1.4038086	0.61035156	1.4648438	1539956760.433
-7.45766574	-1.2202148560000001	-1.1125488220000002	-1.7089844	2.2583008	0.061035156	5.6405027	-6.050830072	0.0035888672120000004	0.9765625	0.7324219	-3.0517578	2.560058606	7.297363220000001	2.045654254	0	0.18310547	0.12207031	-8.40273462	-2.233471646	0.7141846040000002	-0.24414062	0	0.18310547	0.784765625	8.15988768	3.0768554320000003	0.12207031	-0.6713867	-0.36621094	-3.484790036	5.62136232	-0.6244628600000001	2.8686523	-2.0751953	0.24414062	1539956760.473
-9.10615216	-1.542016574	-2.369848642	-0.9765625	1.2817383	0.12207031	5.9120607	-6.150122300000001	-0.1268066394	0.91552734	0.24414062	-2.9907227	2.59116214	7.722045926000001	2.235864218	0.36621094	0.24414062	-0.30517578	-7.88234874	-2.135375998	0.7716064300000001	-0.36621094	-0.24414062	0.36621094	0.9390869110000001	8.462548920000001	3.192895468	0.36621094	-0.61035156	-0.61035156	-1.362573282	6.80688498	0.21413574280000003	2.746582	-1.8310547	-1.0375977	1539956760.513
-10.392163040000002	-1.6437011780000002	-0.8565429712000001	1.7089844	-0.30517578	1.4648438	6.248217752000001	-6.090307608000001	0.0813476538	0.8544922	0.5493164	-2.9296875	2.89741214	7.8261232000000005	2.519384784	0.79345703	-0.24414062	-0.48828125	-8.181420926000001	-2.235864218	0.3349609424	-0.79345703	-0.30517578	0.6713867	0.501245108	7.56054712	3.275439496	0.5493164	-0.91552734	-0.5493164	15.61994658	9.88015126	-0.0861328125	0.061035156	-3.112793	0.061035156	1539956760.553
-11.26545378	-1.9511474640000002	-3.3603759000000006	-2.0141602	0.5493164	0.48828125	6.18122554	-6.036474640000001	0.21054687500000002	0.8544922	0.5493164	-2.9296875	3.55058606	7.394262680000001	2.8986084260000005	1.0375977	-0.61035156	-0.24414062	-8.39794928	-1.272851538	0.6651367212000001	-1.3427734	-0.61035156	1.159668	0.501245108	7.56054712	3.275439496	0.48828125	-0.9765625	-0.24414062	4.106860324	9.035571580000001	-2.996704074	0.61035156	1.6479492	2.380371	1539956760.594
-13.126879500000001	-4.919140380000001	-6.548486420000001	-1.953125	-0.79345703	-1.3427734	6.336743210000001	-6.5760009	0.2380615216	0.6713867	-0.4272461	-2.0751953	4.31142572	7.4349366	3.476416034	0.9765625	-0.061035156	0.061035156	-10.7438723	-0.25839844240000004	0.5467041034000001	-0.24414062	-2.6245117	1.7089844	0.362475589	8.269946580000001	2.64738768	0.5493164	-0.36621094	0.48828125	4.106860324	9.035571580000001	-2.996704074	-1.0986328	1.7700195	-1.2817383	1539956760.633
-10.36584514	-8.005566394	-2.48828125	2.0141602	-0.9765625	0.48828125	7.02341304	-7.881152160000001	0.440234375	0.6713867	-0.4272461	-2.0751953	4.748071286	9.12648912	3.877172824	0.7324219	0.6713867	0	-14.764599640000002	-0.0980957068	1.1735596040000003	-0.9765625	-0.48828125	1.159668	1.4606689300000002	13.97026358	0.955834964	0.79345703	-0.061035156	0.79345703	0.900805661	13.18190944	1.079052716	-1.0986328	1.5258789	0.061035156	1539956760.673
-8.182617212	-4.885644568	-2.920141574	-0.24414062	-0.4272461	-0.4272461	7.873974640000001	-8.328564300000002	0.765625	0.24414062	-1.159668	-1.0986328	4.66433107	12.27392572	3.734814496	0.12207031	0.18310547	-0.5493164	-13.03476538	1.4463134979999999	0.17106933900000001	-0.24414062	0.8544922	0.91552734	1.4606689300000002	13.97026358	0.955834964	1.7089844	0.5493164	0.061035156	-2.05522464	9.96389128	-3.0038817900000003	-3.112793	3.540039	-0.18310547	1539956760.713
-9.289184800000001	-4.414306610000001	-5.2110353400000005	-0.12207031	1.3427734	-0.9765625	8.59055162	-7.320092752000001	1.7274413940000002	-1.2207031	0.30517578	-0.18310547	4.858129892000001	13.81235324	3.134277356	-0.30517578	-0.79345703	-1.159668	-12.34211412	1.965502896	-0.8589355432	-0.6713867	0.7324219	1.0375977	-1.0048827880000002	13.5766848	1.1879150360000001	1.3427734	2.1972656	-0.12207031	1.2549072479999999	10.82641574	-2.64738768	1.7700195	-3.3569336	-1.8310547	1539956760.753
-9.098974640000002	-3.9908202880000005	-4.68227536	-1.2207031	-2.0141602	-0.5493164	8.60251448	-6.904980432	2.6378173920000005	-1.5869141	1.5869141	-0.79345703	5.70390625	13.35896016	2.422485324	-0.30517578	0.18310547	-0.7324219	-11.9353759	1.5743163940000002	-0.949853534	0	1.4038086	-0.24414062	-2.7299316100000004	12.539501800000002	0.6160888580000001	0.061035156	3.2958984	0.24414062	1.4678466460000001	9.792822480000002	-2.45358876	-0.30517578	-0.61035156	-2.5024414	1539956760.793
-8.082128894	-3.3244873200000002	-2.578002896	-0.30517578	0.79345703	0.061035156	7.96130342	-6.8655027	3.1534179320000004	-1.5869141	1.5869141	-0.79345703	5.98981929	13.319482820000001	2.018139676	-0.4272461	2.1362305	0.5493164	-9.911254500000002	1.138867212	-0.8673096040000001	-0.5493164	0.36621094	-0.061035156	-2.7299316100000004	12.539501800000002	0.6160888580000001	-0.91552734	1.7700195	0.4272461	2.545703076	9.1193116	-2.2167236420000003	-0.061035156	-0.24414062	-3.2958984	1539956760.833
-8.083325180000001	-2.6916503600000006	-2.8818603240000003	0.5493164	2.0141602	-0.24414062	7.24711911	-6.288891574	3.0313964660000003	0.8544922	0	-1.8310547	5.01364766	12.388769960000001	1.1771484620000001	-0.8544922	1.5869141	1.8310547	-8.84296875	1.1245117212000002	-0.965405252	-0.5493164	0	-0.18310547	-1.801611322	9.38847644	0.9797607428000001	-1.0375977	-0.18310547	0.4272461	3.1414550720000003	9.78444838	-0.49167482	0.9765625	-0.48828125	-2.9907227	1539956760.873
-7.873974640000001	-3.1306884000000004	-3.440527356	0.24414062	0	-0.30517578	6.989917032	-5.1081542540000004	2.975170926	1.953125	-1.2207031	-2.5024414	4.5901612400000005	10.611084260000002	1.143652356	-0.8544922	0.12207031	2.9296875	-8.500830072	1.2608886780000002	-0.916357428	-0.7324219	-0.061035156	-0.36621094	-1.081445288	8.70778804	0.6304443390000001	-0.9765625	-0.91552734	0.30517578	2.403344748	9.180322480000001	-0.153125	0	-0.30517578	-2.9296875	1539956760.913
-7.549780252000001	-2.64379892	-3.32807608	-0.5493164	-0.12207031	-0.18310547	6.900195288000001	-4.131982428000001	2.85913089	2.1972656	-1.5258789	-2.8686523	4.838989120000001	9.491357428	1.437939496	-0.91552734	-0.61035156	3.6621094	-8.047436600000001	1.5587646760000002	-0.9953125	-0.4272461	-0.18310547	-0.36621094	-1.081445288	8.70778804	0.6304443390000001	-1.0986328	-0.61035156	0.48828125	2.403344748	9.180322480000001	-0.153125	-0.30517578	-0.7324219	-2.380371	1539956760.953
-7.7423827880000005	-2.624658246	-3.8197509000000003	-0.4272461	-0.24414062	0.061035156	7.2901857	-3.4381347840000003	3.0864257200000003	2.2583008	-0.12207031	-2.6245117	5.368945288000001	9.170751800000001	2.08752446	-1.4648438	0	3.90625	-7.905077880000001	1.414013678	-0.8732910340000001	-0.061035156	-0.4272461	-0.48828125	-0.8266357428000001	8.38598642	0.40554199280000003	-1.2207031	-0.12207031	0.61035156	1.8279297120000002	8.21132788	-1.4618652160000003	0.12207031	-0.5493164	-1.8920898	1539956760.993
-7.702905252000001	-3.192895468	-3.505126996	-0.36621094	-0.79345703	0.12207031	6.96599092	-2.7119873200000004	2.418896466	2.2583008	-0.18310547	-2.4414062	5.359375	8.80349092	2.185620108	-2.4414062	0.5493164	3.9672852	-7.9517334260000005	1.5204834260000002	-0.516796875	0.24414062	-0.6713867	-0.5493164	-0.16389160340000003	8.138354532000001	1.1807373200000002	-1.0375977	-0.6713867	1.0375977	2.8902344240000004	8.6515625	-0.9271240020000001	0.4272461	0.24414062	-2.0751953	1539956761.033
-7.955322480000001	-3.3843016200000005	-2.9010009000000005	1.2817383	-0.30517578	0.5493164	7.369140380000001	-2.460766574	2.295678714	2.0141602	-0.36621094	-2.6245117	5.036376800000001	8.12160643	2.215527356	-2.6855469	-0.18310547	3.8452148	-8.596533246000002	1.4391357820000001	-0.03229980432	0.12207031	-0.61035156	-0.5493164	-0.16389160340000003	8.138354532000001	1.1807373200000002	-0.91552734	-0.79345703	1.2817383	1.8195557100000002	9.27124002	-0.09450683900000001	0.48828125	0.91552734	-1.6479492	1539956761.073
-7.9601074280000015	-2.34113768	-3.514697284	0.12207031	-0.5493164	0.18310547	7.525854532	-2.2035644960000003	1.98464357	1.4038086	-0.18310547	-2.6855469	5.08063948	7.66342752	2.31481929	-2.6245117	-0.4272461	3.6010742	-8.918335160000002	1.391284146	0.32180175720000004	0.12207031	-0.18310547	-0.4272461	0.6615478240000001	8.56901857	1.39008786	-1.159668	-0.7324219	1.2207031	0.7464843750000001	9.18630342	-0.7285400360000001	-0.12207031	0.79345703	-1.3427734	1539956761.113
-8.399145468	-1.965502896	-3.12111821	0.24414062	-0.91552734	0.36621094	7.801000900000001	-1.930810504	1.796826178	1.0986328	0	-2.380371	5.37492662	7.7076902	2.229882788	-2.6855469	-0.4272461	3.1738281	-9.176733426	0.538330072	0.47492675720000005	0.24414062	-0.18310547	-0.6713867	1.239355432	9.9866214	2.1975829680000003	-1.0986328	-0.18310547	0.7324219	2.1305908540000003	8.97575679	-1.0180419928000002	-0.7324219	-0.61035156	-1.2817383	1539956761.153
-8.948242212	-1.874584964	-3.7934326080000003	0.12207031	1.2817383	1.0375977	8.500830072	-1.5934570680000002	1.8626221040000002	0.91552734	-0.12207031	-2.380371	5.77329074	7.562939300000001	2.3710449280000003	-2.380371	-0.7324219	2.6245117	-9.169555710000001	0.285913089	0.6208740020000001	-0.36621094	-0.36621094	-0.9765625	1.239355432	9.9866214	2.1975829680000003	-0.79345703	0.18310547	0.24414062	2.1305908540000003	8.97575679	-1.0180419928000002	-0.8544922	-0.5493164	-0.8544922	1539956761.193
-9.796411240000001	-2.215527356	-4.453784146	-0.8544922	-3.0517578	1.2207031	9.131274460000002	-1.1472412140000001	1.945166034	0.48828125	-0.4272461	-2.4414062	6.3845947480000005	7.1250978400000005	2.686865216	-1.7700195	-0.36621094	1.8310547	-9.297558606	1.1209228240000002	0.907983426	0.18310547	-1.3427734	-1.0375977	0.33017577880000004	10.55007338	2.195190396	-0.8544922	-0.061035156	0.4272461	4.632031250000001	9.134863220000002	-0.7034179712000002	-1.0986328	-0.5493164	-0.79345703	1539956761.233
-10.21511232	-3.1641846040000003	-3.923828076	-2.319336	-1.3427734	0.7324219	9.80957068	-1.2154297120000002	2.032495108	0.5493164	-0.18310547	-2.1972656	7.383496106000001	7.1717527	3.23955072	-1.4038086	0.48828125	1.4648438	-10.9484375	0.6256591459999999	0.3002685504	0.79345703	-2.1972656	-0.8544922	1.197485324	11.203247300000001	2.710791034	-1.4038086	-1.159668	0.91552734	6.013745108000001	11.033374100000001	0.718969748	-1.0986328	-0.7324219	0.48828125	1539956761.273
-11.20803264	-4.3162110600000005	-2.2573974640000003	0.12207031	0.9765625	1.2207031	9.98183606	-0.9797607428000001	1.771704074	0.5493164	-1.4648438	-1.6479492	7.912255890000001	7.338037140000001	3.8376952880000004	-1.4038086	0.12207031	1.0986328	-13.387671220000001	-1.7657226440000002	0.7369140380000001	0.36621094	-0.18310547	-1.0375977	1.197485324	11.203247300000001	2.710791034	-1.0375977	-1.2817383	0.5493164	6.013745108000001	11.033374100000001	0.718969748	-0.91552734	1.159668	2.380371	1539956761.313
-10.52495108	-4.1415527160000005	-3.178540036	-0.24414062	-1.4038086	0.79345703	11.391064300000002	-1.3948730040000001	1.2034667932	0.18310547	-1.4648438	-0.8544922	8.017529254000001	7.5545652	3.75754393	-1.5258789	-0.61035156	0.61035156	-11.57290036	-1.4977538940000001	0.5371337860000001	-0.48828125	-0.12207031	-1.0375977	1.701123004	11.74636232	4.326977536	0.4272461	-0.5493164	-0.30517578	6.000586060000001	13.519262680000002	1.738207968	-1.4648438	2.1362305	4.0283203	1539956761.353
-9.795214660000001	-3.741992212	-1.6879638580000003	-0.18310547	-3.6621094	0.61035156	12.5131839	-1.7023192900000002	1.23696286	-0.61035156	0.30517578	-1.0986328	8.2938723	7.26865216	3.9716797120000003	-0.91552734	-0.6713867	0.30517578	-10.297655760000001	-0.5550781250000001	-0.09331054320000001	0.061035156	-0.8544922	-0.4272461	0.5263671924000001	8.647973740000001	3.8209472840000003	0.12207031	-0.061035156	-0.24414062	0.5203857428	11.89948732	-1.915258786	-2.6245117	1.6479492	4.272461	1539956761.393
-9.594238220000001	-2.31481929	-0.8433837860000001	-0.9765625	0.7324219	0.24414062	11.43652356	-1.5575683900000001	1.429565396	-0.9765625	1.0375977	-1.5258789	8.0905027	6.203955072	4.3640625	-0.12207031	0.30517578	0.61035156	-10.51777356	-1.427172824	0.11005859620000001	0.48828125	-0.18310547	-0.5493164	0.5263671924000001	8.647973740000001	3.8209472840000003	-0.8544922	-0.061035156	0.61035156	0.5203857428	11.89948732	-1.915258786	-1.2817383	0.79345703	4.4555664	1539956761.433
-9.955517180000001	-3.2060547120000003	-1.8733886780000002	0.36621094	-0.12207031	-0.12207031	9.858617720000002	-1.102978534	1.3673584260000002	-0.48828125	0.24414062	-1.3427734	7.090405252000001	5.725439300000001	4.453784146	0.061035156	1.4648438	0.6713867	-10.140942000000003	-1.8279297120000002	0.23208007200000003	0.12207031	-0.24414062	-0.4272461	0.984545926	8.585766574	4.029101440000001	-0.24414062	0	0.4272461	-0.18303222840000002	10.59553264	-0.01794433606	-0.7324219	0.8544922	4.0283203	1539956761.473
-7.939770468000001	-2.586376996	-1.453491214	0.79345703	-3.0517578	-0.30517578	9.843066100000001	-0.8732910340000001	1.580297824	-0.12207031	0.18310547	-1.2817383	5.904882788000001	5.83669429	4.245629892	0	1.4038086	0.18310547	-9.73061502	-1.723852536	0.6268554712000001	-0.48828125	0.061035156	0	1.2106445288	8.93388678	4.01713858	0.30517578	0.7324219	0	-0.18303222840000002	10.59553264	-0.01794433606	-0.91552734	0.12207031	3.2958984	1539956761.513
-7.108349640000001	-2.044457968	-0.7979248200000001	-1.4648438	2.5634766	-0.61035156	9.567919928000002	-0.364868161	1.2333740020000001	0.061035156	0	-1.4038086	5.693139480000001	5.958715560000001	4.353295926	0.18310547	0.12207031	-0.4272461	-8.90517572	-1.70471196	0.47373047120000006	-0.48828125	0.12207031	0	0.802709964	8.668310700000001	3.5876709260000004	0.24414062	0.061035156	-0.18310547	-0.0681884784	8.640795926000001	1.2261962860000002	0.12207031	0.48828125	2.0141602	1539956761.553
-8.84296875	-2.56245108	-1.0455566100000002	-0.12207031	-0.8544922	-0.061035156	9.209033246	0.2512207068	1.07785643	-0.24414062	-0.30517578	-1.5258789	6.160888580000001	5.66442842	4.482495108	0.18310547	-0.30517578	-0.48828125	-8.557055710000002	-1.39606929	0.2954833966	-0.12207031	-0.18310547	0	0.7273437500000001	7.883544928000001	3.6355224640000006	0.36621094	0.18310547	-0.18310547	-1.0072753600000002	7.428955072	-0.6268554712000001	1.2817383	-0.30517578	0.7324219	1539956761.593
-8.158691394	-2.2286865020000004	-0.7225586060000001	0.12207031	0.36621094	0.24414062	9.66481929	0.49406739200000005	1.356591754	-0.24414062	1.2207031	-1.7700195	6.598730432000001	5.385693390000001	4.60930162	0.061035156	0.061035156	-0.18310547	-8.557055710000002	-1.39606929	0.2954833966	-0.12207031	-0.18310547	0	0.643603534	7.6646241	3.5003417540000004	0.061035156	0.48828125	0	-1.0072753600000002	7.428955072	-0.6268554712000001	0.8544922	-1.8920898	-0.12207031	1539956761.633
-8.918335160000002	-2.396167032	-1.7872558900000002	-1.0375977	3.0517578	-0.36621094	9.154003894	0.758447284	1.1699707068	0.061035156	0.5493164	-1.7089844	6.786548020000001	5.498144568	4.5518798920000005	-0.12207031	-0.24414062	0.12207031	-8.557055710000002	-1.39606929	0.2954833966	-0.12207031	-0.18310547	0	0.793139676	8.56184056	3.8759764400000005	0.24414062	0.36621094	0	0.45937500000000003	7.71247554	0.0980957068	2.1362305	-1.5869141	-0.61035156	1539956761.673
-10.015332460000002	-2.51101088	-1.528857428	0.061035156	-0.5493164	-0.18310547	9.90527356	0.869702176	1.38410643	0.061035156	0.5493164	-1.7089844	7.266259980000001	5.9826415740000005	4.794726440000001	0.12207031	-0.5493164	0.12207031	-9.447094748	-1.9188476440000002	0.984545926	-0.30517578	-0.61035156	0.24414062	0.8972167932	9.503320288000001	4.064990216	0.61035156	0.24414062	-0.12207031	2.6916503600000006	10.04284694	1.284814496	1.159668	0.12207031	-1.4038086	1539956761.713
-9.450683606	-1.9726807100000001	-1.2477295320000001	0.12207031	1.3427734	0.061035156	9.90527356	0.869702176	1.38410643	0.30517578	0.6713867	-1.7089844	8.311816394000001	6.476709260000001	5.249316394	0.12207031	-0.6713867	0.5493164	-9.444701980000001	-1.5898682100000001	1.008471646	-0.36621094	-0.7324219	0.24414062	0.5885742212	9.46264676	3.8053954680000004	0.24414062	-0.24414062	0.061035156	5.115332068	9.689941394000002	-1.123315396	1.4038086	-2.4414062	-1.5869141	1539956761.753
-9.8251223	-1.7645263580000001	-2.259790036	-0.48828125	1.7089844	0.24414062	10.562036240000001	2.177246106	2.403344748	0.48828125	1.0986328	-1.8310547	9.51169429	6.52575679	6.56044928	-0.4272461	-0.7324219	1.4038086	-9.37890625	-1.0347900360000002	0.879272464	0.18310547	-0.91552734	0.30517578	0.5885742212	9.46264676	3.8053954680000004	0.12207031	-0.4272461	0.30517578	5.115332068	9.689941394000002	-1.123315396	2.1972656	0.91552734	-1.6479492	1539956761.793
-9.630126800000001	-1.8386962860000002	-2.23227536	-0.24414062	-0.18310547	0.36621094	11.05610324	3.045751996	3.2239991	0.6713867	1.5258789	-2.5634766	10.039258180000001	6.464746106000001	7.7459719400000004	-1.5869141	-0.9765625	2.4414062	-9.3155027	-1.175952176	0.88645018	0.24414062	-1.2207031	0.36621094	0.423486322	9.410009980000002	3.499145468	-0.24414062	-1.159668	1.0375977	4.2958741	9.273632788	1.9212402160000002	-0.4272461	1.3427734	-1.5869141	1539956761.833
-9.23774411	-2.4404297120000003	-2.3160155760000003	-1.8310547	1.953125	-0.48828125	10.779760880000001	3.1414550720000003	3.32807608	1.0375977	1.8310547	-3.0517578	9.961499100000001	6.109448380000001	8.106054712	-2.8686523	-2.0141602	3.2958984	-9.088207968	-1.184326178	1.118530252	0	-1.159668	0.30517578	2.050439496	8.781957968	3.5469971040000003	-0.30517578	-1.8310547	1.5869141	2.44401857	9.98542482	0.7416992212000001	-0.5493164	3.0517578	-1.953125	1539956761.873
-10.5153804	-3.3735351440000003	-3.282617212	0.18310547	0.24414062	0	10.34191942	3.1187255400000002	3.517089856	1.4038086	1.0375977	-3.540039	10.1325679	5.591455072	8.07136232	-3.8452148	-1.2817383	4.211426	-9.89689946	-1.02761232	1.4223876800000002	0.18310547	-1.7700195	0.24414062	2.050439496	8.781957968	3.5469971040000003	-0.61035156	-1.5869141	1.8310547	2.44401857	9.98542482	0.7416992212000001	0.8544922	-0.48828125	-2.0141602	1539956761.913
-9.52963858	-3.215625	-2.5492920320000003	1.159668	-1.953125	0.48828125	9.60141574	3.4166014400000004	3.192895468	1.6479492	0.6713867	-3.6010742	9.90527356	4.744482428	7.346411240000001	-4.5166016	-2.0141602	4.760742	-10.05361322	-0.5084228534	1.9595214660000002	-0.24414062	-0.91552734	0.24414062	2.902197284	9.38847644	3.4704346040000003	-1.0986328	-0.8544922	2.2583008	5.0603025200000005	10.461548020000002	1.3039550720000002	0.12207031	-0.30517578	-0.5493164	1539956761.953
-8.762817392	-2.1796386780000003	-2.004980432	0.24414062	1.159668	0.48828125	8.57380342	4.171459964	2.878271466	1.7089844	-0.18310547	-3.3569336	9.997387680000001	4.00517572	6.796118210000001	-4.8828125	-1.4038086	4.8217773	-10.006958360000002	-0.24763183900000002	2.215527356	0.6713867	-0.6713867	0.30517578	3.1713623200000005	9.43513179	3.78984375	-1.953125	-0.6713867	2.5024414	3.408227536	9.559545926	-0.01674804712	0.30517578	0	0.30517578	1539956761.993
-9.030786240000001	-1.9355957460000002	-1.8040038940000003	0.061035156	-0.8544922	0	8.1670652	4.776782248000001	2.702417032	1.2817383	0.18310547	-2.9296875	9.87177716	3.23596196	5.535229532000001	-5.126953	-2.0141602	4.638672	-9.53322734	-0.805102536	2.45	0.6713867	-0.18310547	0.18310547	3.1713623200000005	9.43513179	3.78984375	-2.5634766	-0.91552734	2.8076172	3.408227536	9.559545926	-0.01674804712	-0.4272461	-0.12207031	0.5493164	1539956762.033
-8.59294429	-1.81716304	-1.5300537140000001	0.8544922	1.0375977	-0.18310547	7.62993161	5.467040740000001	2.45	1.0375977	1.0986328	-2.6245117	10.413696580000002	2.08752446	4.4513915740000005	-4.211426	-3.4179688	5.065918	-9.451879892000001	-1.0587158540000001	2.3208007200000003	0.61035156	0.12207031	0.12207031	3.093603534	8.47092302	4.49326178	-2.9296875	-1.4648438	3.0517578	0.9797607428000001	9.3920652	-0.22849121400000003	-0.061035156	1.0375977	0.8544922	1539956762.073
-9.563134980000001	-2.042065396	-2.4404297120000003	0.24414062	1.4038086	-0.24414062	7.13586412	5.897705072	2.204760782	0.7324219	0.48828125	-2.1972656	11.755933	0.60651857	3.5386230040000006	-2.6855469	-1.953125	5.493164	-9.293969748	-1.0371826080000002	2.573217752	0.6713867	-0.12207031	0.12207031	4.131982428000001	7.602417032000001	4.78515625	-2.8076172	-2.1362305	3.540039	0.9797607428000001	9.3920652	-0.22849121400000003	-0.12207031	0	-0.18310547	1539956762.113
-9.73540036	-2.2609863220000004	-2.4523925720000004	1.159668	-1.2207031	-0.061035156	7.62753894	5.5878659200000005	1.7896484620000002	0.7324219	0.6713867	-2.0141602	11.657836960000001	-1.031201178	2.8675048920000004	-1.0375977	0.91552734	6.4086914	-10.01652806	-1.29558107	2.7586425720000003	0.5493164	-0.12207031	0.18310547	5.510107428000001	7.33085962	4.86770018	-2.8686523	-1.8920898	4.0893555	0.6232665740000001	9.589452880000001	-0.9055908540000002	0.36621094	-1.8310547	-0.6713867	1539956762.153
-8.064184800000001	-1.314721646	-2.446411142	0.7324219	1.953125	-0.5493164	7.85842302	5.48618161	1.546801718	0.61035156	0.5493164	-1.8920898	10.389770860000002	-2.528955072	2.313623004	0.18310547	0.91552734	6.286621	-9.55117212	-1.662841754	2.8017089660000005	0.36621094	0.6713867	0.12207031	7.0951902	6.9492432100000014	5.05910643	-2.319336	-1.3427734	4.0893555	1.739404254	9.463842752000001	-0.6017333966	0.30517578	-1.5869141	-1.0375977	1539956762.193
-7.9242187500000005	-2.4643554320000005	-3.134277356	-0.12207031	4.333496	-1.5258789	7.6167726600000005	5.36655252	1.6341308900000002	0	0.36621094	-1.7700195	9.9866214	-3.4812010800000004	2.7119873200000004	1.0375977	0.79345703	6.0424805	-9.24372554	-1.1556152160000002	2.14973143	-0.48828125	0.4272461	0.061035156	7.157397660000001	5.915649460000001	4.840185504000001	-2.380371	-0.8544922	3.9672852	1.739404254	9.463842752000001	-0.6017333966	0.4272461	-0.79345703	-1.7700195	1539956762.233
-9.9710688	-3.0720702880000004	-5.688354532000001	1.0986328	0.12207031	-1.0375977	7.24951178	5.16079074	2.138964856	-0.12207031	0.8544922	-1.8920898	9.02241214	-3.9190429320000004	2.6497802520000002	1.4038086	-1.2207031	6.4086914	-10.267749100000001	0.18303222840000002	2.1521240020000003	-0.9765625	0.7324219	0.48828125	6.604711960000001	5.510107428000001	3.9561278960000004	-2.6245117	-1.0375977	4.4555664	4.218115216	9.88254442	-0.24643554320000002	0.4272461	1.5869141	-1.5869141	1539956762.273
-9.195874100000001	-2.5265625000000003	-5.768505890000001	-0.5493164	-2.0141602	-0.91552734	6.5760009	5.603417932000001	2.78496106	-0.5493164	0	-1.4038086	8.823827880000001	-3.7240478240000003	2.21433107	1.3427734	-1.0375977	6.1035156	-10.469922120000001	1.108959964	2.095898462	-0.36621094	0.9765625	0.30517578	6.724340560000001	6.71716304	3.226391574	-1.159668	-1.5258789	4.3945312	1.418798822	9.750951980000002	-1.6030273560000001	0.18310547	1.0375977	-0.8544922	1539956762.313
-8.901586960000001	-2.47871106	-4.586572284	-0.79345703	1.5258789	-0.36621094	6.58916034	5.93957518	3.964501996	-1.4038086	-0.9765625	-0.8544922	7.99838858	-3.7647216460000004	1.7776855040000001	1.2207031	-1.159668	5.065918	-10.27373004	0.876879892	2.2346679320000002	0.12207031	0.61035156	0.30517578	7.498339660000001	6.32597644	4.627246106	-0.7324219	-0.91552734	2.9907227	1.9595214660000002	9.682763580000001	-1.655664038	0.30517578	-0.8544922	-0.7324219	1539956762.353
-8.8046875	-2.222705072	-4.194189496	0.79345703	-0.18310547	0.12207031	6.617871106000001	6.318798920000001	4.2958741	-1.7700195	-0.7324219	-0.61035156	6.841576980000001	-4.06977536	1.9547363220000002	1.4648438	-3.540039	3.7841797	-9.254492212	0.54191893	2.0121582460000003	-0.18310547	0.4272461	0	7.498339660000001	6.32597644	4.627246106	0.36621094	-0.24414062	2.1362305	1.9595214660000002	9.682763580000001	-1.655664038	0.18310547	-0.91552734	-0.79345703	1539956762.393
-7.777075180000001	-2.0899170320000002	-3.8245362400000005	0.8544922	1.2817383	-0.18310547	6.64777806	6.491064300000001	4.330566394000001	-2.2583008	-1.7700195	-0.30517578	7.001879892	-4.591357428	2.55288089	1.7089844	-4.4555664	2.6855469	-8.59892572	1.035986322	1.5276611420000001	-0.30517578	-0.12207031	-0.12207031	7.082031250000001	5.109350539999999	4.584179712	-1.159668	-0.5493164	2.4414062	2.8423827880000005	9.198266574	-1.47263179	0.24414062	-0.30517578	-1.0986328	1539956762.433
-8.21132788	-2.557666034	-4.2587889400000005	0.6713867	1.4648438	-0.4272461	6.773388580000001	6.25061052	4.71457518	-2.2583008	-1.7700195	-0.30517578	7.567724640000001	-4.72653804	3.951342752	2.1972656	-4.333496	1.6479492	-8.827417032000001	1.7417969240000002	1.1855224640000002	0	-0.12207031	0	6.59992662	5.230175720000001	4.468139676000001	-3.7231445	-2.0141602	1.6479492	3.2228027160000003	9.0594973	-1.4176025360000002	0.18310547	0.36621094	-0.91552734	1539956762.473
-9.248510880000001	-2.3399413940000002	-4.998095746000001	0.30517578	0	0.24414062	7.27702626	6.6130860600000005	3.1761474640000005	-3.1738281	-5.6762695	-0.061035156	7.180126800000001	-4.691845746	3.603222644	2.319336	-5.3710938	-0.30517578	-9.31191394	1.629345746	1.7130859620000003	0.48828125	-0.12207031	0.061035156	8.266357428000001	6.41091304	5.82353534	-3.6010742	-2.4414062	1.8920898	2.83640126	9.516479532	-0.5861816394	-0.12207031	-0.79345703	-0.4272461	1539956762.513
-9.207836960000002	-2.178442392	-5.054321580000001	0.12207031	-1.2207031	0.7324219	8.819042932	7.11433107	2.8244384000000005	-3.4179688	-1.8310547	1.953125	8.851342752	-4.920336960000001	3.311328076	2.5024414	-3.9672852	-2.380371	-9.289184800000001	1.235766574	1.9930175720000003	0.48828125	-1.2207031	-0.24414062	9.7401857	6.2374510800000005	7.774682608000001	-5.1879883	-0.5493164	2.0751953	3.0086670320000004	9.154003894	-1.6532714660000003	-0.48828125	-1.4648438	0.18310547	1539956762.553
-9.523657248000001	-1.81118161	-4.580590854	-0.18310547	0.79345703	0.36621094	9.49853534	6.991113220000001	3.8041992800000006	-4.0283203	2.1362305	4.0893555	10.92810054	-5.203857428000001	3.5338378600000007	2.5024414	1.5258789	-5.004883	-9.864599640000002	0.16508788940000002	2.6605469240000006	0.48828125	-0.4272461	-0.061035156	10.75583516	5.017236420000001	7.81655252	9.70459	5.1879883	3.2958984	2.396167032	9.346606430000001	-1.7860596040000003	-0.18310547	-0.36621094	0.30517578	1539956762.593
-9.686352340000001	-2.5791992800000005	-4.38439946	0.48828125	-0.7324219	0.48828125	8.608496106	6.316406250000001	3.6929442900000002	-4.211426	4.699707	5.3710938	10.381396760000001	-5.36655252	3.07805162	2.6245117	4.638672	-6.7749023	-9.631323380000001	-0.47492675720000005	2.59116214	-0.36621094	-0.18310547	-0.18310547	10.75583516	5.017236420000001	7.81655252	-8.178711	4.333496	2.319336	2.396167032	9.346606430000001	-1.7860596040000003	0.18310547	0.9765625	-0.24414062	1539956762.633
-9.297558606	-3.3843016200000005	-3.5984375	0.8544922	-2.0751953	0.6713867	7.184912140000001	5.288793930000001	3.737207068	-4.3945312	5.859375	6.3476562	9.22458516	-4.431054712	2.646191394	2.1362305	5.7373047	-7.385254	-9.2389402	-0.24763183900000002	2.140161142	-0.24414062	-0.061035156	-0.4272461	9.8251223	3.741992212	5.614184800000001	-7.019043	7.1411133	1.8310547	1.3254882200000002	9.816748200000001	-0.0657958966	0	0.8544922	-0.5493164	1539956762.673
-8.762817392	-2.795727536	-3.0900146760000005	0.6713867	-0.9765625	0.91552734	5.64169928	3.7647216460000004	4.2587889400000005	-4.211426	5.432129	6.713867	8.7364991	-3.4692382200000003	3.124707068	2.319336	6.164551	-6.7749023	-9.307128894	-0.16030273560000002	1.8949219240000001	0.30517578	0.18310547	-0.061035156	7.11672374	2.127001996	3.4823974640000004	-5.9814453	6.164551	0.61035156	1.3254882200000002	9.816748200000001	-0.0657958966	-0.5493164	0.18310547	-0.24414062	1539956762.713
-8.78554712	-2.378222644	-3.289794928	0.18310547	0.30517578	0.8544922	5.310326980000001	2.3734375	4.689453076	-3.7231445	4.8217773	6.713867	7.064086960000001	-3.0050780759999998	3.5649413940000003	1.5258789	4.1503906	-5.432129	-8.992504892	-0.1315917932	1.3446288940000002	-0.061035156	-0.48828125	-0.36621094	4.465747104	-0.06699218750000001	2.9775634	-4.1503906	2.746582	0.24414062	0.5658447284000001	9.450683606	-1.1675781250000001	-0.4272461	-1.159668	-0.12207031	1539956762.753
-8.37163089	-2.662939496	-3.1916992800000004	0.4272461	-1.0375977	0.8544922	5.400048920000001	1.599438498	6.008960160000001	-3.1738281	3.1738281	5.6152344	5.644091754	-2.94765625	3.9704834260000004	0.91552734	3.3569336	-4.8217773	-9.177929712000001	-0.693847644	1.465454074	0.18310547	-1.0375977	-0.12207031	4.90598143	-1.9559326080000001	4.10207518	-3.479004	1.6479492	1.159668	1.580297824	9.66242662	-0.5060302716	-0.18310547	-0.7324219	-0.36621094	1539956762.793
-8.260375900000001	-2.64140625	-2.7012207459999997	0.12207031	0.24414062	0.61035156	6.13815944	1.0575195288	5.75534694	-2.319336	2.319336	2.746582	5.159594748	-1.870996106	5.516088760000001	1.3427734	2.380371	-4.5166016	-9.687548920000001	-0.984545926	2.1664795320000003	-0.24414062	0.12207031	-0.061035156	4.457373004000001	-2.9273192900000002	6.282910340000001	-2.1972656	2.380371	0.91552734	1.18671875	9.575097840000002	-0.4761230432	0	0.48828125	-0.4272461	1539956762.833
-8.814257788	-2.3399413940000002	-2.5744139400000003	0.061035156	-0.061035156	0.24414062	5.79243161	0.2954833966	6.55207518	-1.7089844	1.2817383	1.2207031	5.2911866000000005	-0.38640135800000003	5.94316394	1.4038086	1.5258789	-4.211426	-9.668408246	-0.6890625	2.16767572	-0.30517578	-0.24414062	-0.18310547	4.457373004000001	-2.9273192900000002	6.282910340000001	-1.4038086	1.0375977	0.7324219	1.18671875	9.575097840000002	-0.4761230432	-0.061035156	0.12207031	-0.4272461	1539956762.873
-9.066674820000001	-2.44401857	-2.8986084260000005	0.4272461	-0.30517578	0.061035156	5.611792032	0.07058105432	6.760229532	-1.8920898	1.7089844	2.1972656	7.640698380000001	1.44870607	7.187304712	1.7700195	-0.36621094	-2.746582	-9.504516574	-0.6747070288	2.138964856	-0.6713867	0.30517578	-0.36621094	4.44421376	-3.10317392	7.001879892	-1.159668	0.36621094	0.48828125	1.022827176	9.624145468	-0.6340332068000001	-0.18310547	-0.36621094	-0.18310547	1539956762.913
-9.24372554	-2.43205571	-3.3687500000000004	0.12207031	-0.12207031	0.061035156	5.8737792540000004	-0.923535144	8.1239991	-1.7089844	0.91552734	1.953125	9.535620108000002	1.7812744600000001	8.829809800000001	-0.12207031	1.7089844	-0.79345703	-9.89689946	-0.3349609424	2.3028564300000003	-0.4272461	0.6713867	-0.30517578	5.684765380000001	-2.91535643	7.6418945680000006	-1.159668	-0.24414062	0.79345703	0.83022464	9.919628600000001	-0.540722644	-0.18310547	-0.36621094	-0.18310547	1539956762.953
-9.036767572	-2.463159146	-3.134277356	0.30517578	-1.0375977	-0.061035156	5.8833496400000005	-1.459472644	8.553466754	-1.159668	1.5258789	1.159668	7.5306394800000005	0.5909667932	8.17902806	0.36621094	0	-0.6713867	-9.77128894	-0.5239746106000001	2.239453076	-0.12207031	0.061035156	0	5.684765380000001	-2.91535643	7.6418945680000006	-0.79345703	0.6713867	0.61035156	0.83022464	9.919628600000001	-0.540722644	-0.061035156	-0.18310547	-0.30517578	1539956762.993
-8.557055710000002	-2.245434604	-2.441625998	-0.061035156	0.18310547	-0.12207031	3.8747802520000003	-1.610205072	7.634716754	-0.91552734	-0.30517578	0.7324219	7.1478269800000005	0.7225586060000001	6.561645468	0.8544922	0.9765625	-1.3427734	-9.49255342	-0.765625	2.1102538940000004	-0.18310547	-0.061035156	0	5.0280027	-3.0708741	7.431347840000001	-1.0986328	0.48828125	0.91552734	1.1580077880000001	9.682763580000001	-0.40554199280000003	0.061035156	-0.48828125	-0.30517578	1539956763.033
-8.921923920000001	-2.159301718	-2.5134033540000003	0.36621094	-0.30517578	-0.12207031	5.074658246	-1.9511474640000002	7.16098642	-0.7324219	0.36621094	0.48828125	7.28898912	1.715478534	7.70888678	0.48828125	0.5493164	-0.6713867	-9.49853534	-0.5191894568000001	2.1712646760000003	-0.24414062	0.24414062	0	4.270751996	-3.1462402160000003	7.036572480000001	0.061035156	-0.061035156	0.61035156	1.1580077880000001	9.682763580000001	-0.40554199280000003	-0.061035156	-0.5493164	-0.18310547	1539956763.073
-9.18630342	-1.9810547120000002	-2.6114991	0	-0.061035156	-0.061035156	5.67878444	-2.3746337860000004	8.1838134	0.12207031	0.48828125	0.24414062	7.70170926	2.512207068	7.89191893	-0.48828125	0.9765625	-0.061035156	-9.149218750000001	-0.5467041034000001	2.2346679320000002	-0.061035156	0.18310547	-0.061035156	4.634423920000001	-3.33046875	7.61796875	0	-0.30517578	0.36621094	1.622167932	9.522461060000001	-0.5108154254	-0.061035156	-0.30517578	-0.061035156	1539956763.113
-9.3573732	-2.026513678	-2.9081787140000004	-0.061035156	-0.061035156	-0.18310547	5.0016848000000005	-1.792041034	7.640698380000001	0.24414062	-0.061035156	0.12207031	6.401342752000001	2.027709964	7.403832968000001	-0.061035156	0.48828125	0.061035156	-9.55117212	-0.8146728240000001	2.138964856	-0.18310547	0.30517578	0	5.023217752000001	-3.1079589660000004	8.061792032000001	0	-0.18310547	0.12207031	1.27524411	9.74257788	-0.56823732	-0.12207031	0	-0.12207031	1539956763.153
-9.16118161	-2.045654254	-2.7658202880000005	0.061035156	-0.4272461	-0.18310547	5.45388179	-2.001391574	8.43503444	0.30517578	0.4272461	0.6713867	7.639501800000001	2.2346679320000002	7.0581054320000005	0.061035156	1.0986328	0	-9.438720746000001	-0.794335962	2.19997554	-0.4272461	0.18310547	-0.061035156	5.0626952880000005	-3.1127441100000004	8.047436600000001	-0.18310547	-0.36621094	0.18310547	1.2501221040000001	9.73659694	-0.4821044928	0	-0.12207031	-0.12207031	1539956763.193
-9.449487320000001	-2.32319339	-2.854345746	-0.18310547	-0.12207031	-0.12207031	6.178832968	-3.1127441100000004	9.46743161	0.91552734	0.61035156	0.36621094	8.027099640000001	2.051635782	7.661035340000001	0.30517578	0.8544922	0.18310547	-9.447094748	-0.4892822284000001	1.9966064300000002	-0.18310547	0.061035156	-0.12207031	5.0626952880000005	-3.1127441100000004	8.047436600000001	-0.18310547	-0.61035156	0.48828125	1.2501221040000001	9.73659694	-0.4821044928	0	-0.24414062	-0.12207031	1539956763.233
-9.191088760000001	-2.2657714660000003	-2.743090854	0.18310547	-0.61035156	-0.12207031	5.324682608000001	-2.751464856	9.132470746000001	2.2583008	0.061035156	-0.5493164	6.884643570000001	1.9547363220000002	7.7076902	-0.48828125	0.91552734	0.8544922	-9.610986420000001	-0.44621582460000003	2.0289062500000004	-0.24414062	0.24414062	-0.12207031	5.35458966	-3.544604532	7.917040740000001	0.12207031	-0.5493164	0.24414062	1.128100589	9.668408246	-0.576611322	0	-0.18310547	-0.061035156	1539956763.273
-8.84177266	-2.27893071	-2.24064946	-0.24414062	0.7324219	0.061035156	5.872582968000001	-2.05522464	8.04384784	1.8310547	0	-0.18310547	6.836792032000001	1.6927490020000002	8.257983426000001	-0.7324219	0.24414062	1.0375977	-9.258081070000001	-0.643603534	1.911669928	-0.4272461	-0.24414062	-0.24414062	4.795922824	-3.8652099640000004	7.327270468000001	0.36621094	-0.61035156	0.30517578	1.355395468	9.6636232	-0.5514892572000001	-0.061035156	-0.12207031	0	1539956763.313
-8.9745607	-2.3746337860000004	-2.9117675720000005	0.24414062	-0.5493164	0.061035156	4.527954074	-1.6496826080000002	7.104760880000001	2.0751953	0.7324219	-0.48828125	6.64179712	1.31352536	7.580884080000001	-0.6713867	-0.79345703	1.4648438	-9.23535144	-0.534741214	1.7130859620000003	0	0.18310547	-0.061035156	4.795922824	-3.8652099640000004	7.327270468000001	0.9765625	-1.0986328	0.30517578	1.355395468	9.6636232	-0.5514892572000001	0	-0.24414062	0	1539956763.353
-9.181518570000001	-2.109057608	-2.201171924	-0.4272461	0.48828125	-0.061035156	3.803002896	-1.031201178	6.94326178	2.0751953	0.48828125	0	6.548486420000001	1.3111327879999999	7.1478269800000005	-0.61035156	0.36621094	1.8310547	-9.448290740000001	-1.1651855432	1.7609375	-0.18310547	-0.18310547	-0.061035156	5.199072480000001	-3.3089355040000004	7.574902160000001	0.6713867	-1.0986328	0.5493164	1.216625998	9.559545926	-0.5072265576	-0.061035156	0.061035156	0.18310547	1539956763.393
-9.374121106	-1.949951178	-2.4595702880000005	-0.24414062	-0.61035156	-0.18310547	4.804296924000001	-0.900805661	7.535424820000001	1.2817383	0.18310547	0.24414062	6.531738220000001	0.839794928	7.755542032000001	-0.7324219	0.48828125	1.7089844	-9.616967752	-1.274047824	1.808789038	-0.5493164	0.061035156	0.061035156	5.56274411	-3.552978534	7.67419429	0.9765625	-0.8544922	0.6713867	1.216625998	9.559545926	-0.5072265576	-0.061035156	0.18310547	0.24414062	1539956763.433
-9.05351538	-1.8255371400000002	-2.2645751800000005	-0.8544922	0.24414062	-0.24414062	4.598535144	-1.073071286	7.603613220000001	1.2817383	-0.4272461	0.30517578	7.39067392	0.4821044928	7.594042932000001	-0.061035156	0.061035156	1.7700195	-9.33464357	-1.4810058900000003	1.7980224640000002	-0.61035156	-0.18310547	0	5.684765380000001	-3.593652356	7.73759784	0.9765625	-0.9765625	1.0986328	0.9881347840000001	9.6217527	-0.6268554712000001	0.061035156	0.18310547	0.061035156	1539956763.473
-9.159985520000001	-2.162890576	-2.40573732	-0.79345703	-0.12207031	-0.4272461	4.580590854	-0.9725830072	7.495947480000001	1.2817383	-0.4272461	0.30517578	6.915747300000001	0.07416992212000001	7.334448380000001	0.61035156	0.30517578	1.5869141	-9.39685054	-1.4774170320000002	1.8733886780000002	-0.91552734	-0.18310547	0	5.885742212	-3.6474853240000003	7.7459719400000004	0.8544922	-0.6713867	1.5869141	1.0491455072	9.406420926000001	-0.5359375000000001	0.24414062	0.36621094	-0.061035156	1539956763.513
-9.267651260000001	-2.14973143	-2.460766574	-0.8544922	-0.061035156	-0.5493164	4.978955072	-1.331469748	8.053417932	1.4038086	0.12207031	1.4038086	6.340332068	-0.48330077880000005	7.383496106000001	1.0986328	0.79345703	1.5869141	-9.64328624	-1.476220746	1.923632788	-1.159668	-0.061035156	0.18310547	6.13815944	-4.00996106	7.05930162	1.0375977	0	1.7700195	0.764428714	9.834692000000002	-0.44143066100000006	0.36621094	0.48828125	-0.12207031	1539956763.553
-9.248510880000001	-1.9140625000000002	-2.66772464	-1.0986328	-0.061035156	-0.61035156	5.16557608	-1.66403804	8.488867212	2.0751953	-0.4272461	1.2207031	6.33435054	-0.838598642	8.05222194	1.2817383	0.5493164	1.5258789	-9.503320288000001	-1.5396240020000003	2.00258786	-1.4648438	-0.12207031	0.30517578	6.13815944	-4.00996106	7.05930162	1.7089844	-0.061035156	2.2583008	0.764428714	9.834692000000002	-0.44143066100000006	0.24414062	-0.12207031	-0.12207031	1539956763.593
-9.38608426	-1.58149411	-2.956030252	-1.5869141	-0.24414062	-0.6713867	4.6978271760000005	-1.4570800720000001	8.771191394	2.4414062	-0.30517578	1.8920898	7.265063400000001	-0.5036376800000001	7.5330322480000005	1.5258789	0.12207031	2.1972656	-9.616967752	-1.506127896	2.08752446	-1.7089844	-0.061035156	0.36621094	5.819946580000001	-3.8975097840000004	6.954028060000001	2.1362305	-0.61035156	2.5024414	2.086328076	9.594238220000001	-0.60651857	0.30517578	-0.36621094	-0.061035156	1539956763.633
-9.405224640000002	-1.464257788	-3.03020018	-1.8920898	-0.24414062	-0.7324219	4.684667932000001	-1.52526857	8.481689300000001	2.8076172	-0.8544922	1.953125	7.766308606000001	0.10048827880000001	7.611987320000001	1.953125	0.79345703	3.112793	-9.394457968000001	-1.429565396	2.0923096040000004	-2.0141602	-0.061035156	0.4272461	5.591455072	-3.6510742800000004	7.199267572	2.319336	-0.91552734	2.8686523	2.086328076	9.594238220000001	-0.60651857	0.48828125	0.6713867	-0.12207031	1539956763.673
-9.26047374	-1.588671924	-3.2060547120000003	-2.1362305	-0.4272461	-0.91552734	5.961108426000001	-1.8052001800000002	8.62404802	3.0517578	-0.30517578	1.8310547	7.156201080000001	0.2392578076	7.99838858	1.7700195	0.30517578	3.2958984	-9.24611821	-1.388891574	2.296875	-2.1972656	-0.18310547	0.4272461	6.108251800000001	-3.3460204680000003	7.80458966	2.4414062	-1.0375977	3.112793	1.7872558900000002	9.547582968	-0.9223388580000002	0.61035156	1.2207031	-0.4272461	1539956763.713
-9.07385234	-1.7812744600000001	-3.3053466460000003	-2.4414062	-0.30517578	-1.0375977	5.66921376	-1.5456054320000001	8.261572480000002	3.6621094	-1.0986328	1.5258789	7.4875733800000015	0.41511232	7.809375	1.8310547	0.061035156	3.479004	-9.41120607	-1.431957968	2.383007788	-2.6245117	-0.24414062	0.5493164	5.98383786	-3.23356929	7.887134080000001	2.0751953	-0.79345703	3.2958984	1.4738280760000002	9.475805710000001	-1.1855224640000002	0.4272461	0.9765625	-0.4272461	1539956763.753
-8.914746106	-2.177246106	-3.4620605040000005	-2.319336	-0.7324219	-0.9765625	6.629834260000001	-0.9187500000000001	8.07495108	4.211426	0.061035156	1.5869141	7.35358876	0.36965332460000005	8.28190944	2.1362305	0.48828125	3.6010742	-9.319091754	-1.161596646	2.222705072	-3.0517578	0	0.6713867	5.973071580000001	-3.1761474640000005	7.211230432000001	2.1972656	-0.79345703	3.4179688	1.5862792540000001	9.522461060000001	-1.335058606	0.6713867	1.3427734	-0.5493164	1539956763.793
-8.595336960000001	-2.231079074	-3.69533696	-2.5024414	0.24414062	-0.91552734	6.27333966	0.1435546875	7.467236420000001	4.4555664	0	1.5258789	6.902587860000001	-0.30744628600000007	8.34890126	1.8920898	-0.18310547	3.7231445	-9.264062500000001	-0.5036376800000001	2.365063498	-2.9296875	-0.30517578	0.61035156	5.973071580000001	-3.1761474640000005	7.211230432000001	2.5634766	-0.9765625	3.7841797	1.5862792540000001	9.522461060000001	-1.335058606	0.8544922	1.953125	-0.7324219	1539956763.833
-9.24013678	-2.5265625000000003	-3.5781005400000003	-2.319336	-0.4272461	-0.9765625	6.5939452880000005	1.23696286	6.954028060000001	4.272461	0.79345703	1.7700195	7.09997554	-0.46535643000000004	7.66223143	1.6479492	0	3.9672852	-9.398047120000001	-0.4689453076	2.4308594240000003	-2.6855469	-0.24414062	0.6713867	6.03527806	-3.12111821	7.413403060000001	2.9296875	-0.79345703	3.8452148	1.4199951080000002	9.90407698	-0.9893310700000001	0.8544922	2.6245117	-0.6713867	1539956763.873
-8.90517572	-2.6892577880000004	-3.4823974640000004	-2.2583008	-0.18310547	-0.91552734	5.29477536	2.30883786	6.8583251800000005	3.9672852	1.159668	2.5634766	6.69802266	-0.34812010800000004	7.836889480000001	1.7700195	-0.12207031	3.7841797	-9.65285643	-0.3995605432	2.5313476440000002	-2.8686523	-0.18310547	0.7324219	5.79123552	-2.951245108	7.812963760000001	3.2958984	-0.5493164	3.8452148	1.4199951080000002	9.90407698	-0.9893310700000001	0.4272461	2.6245117	-0.48828125	1539956763.913
-8.833398560000001	-2.656957968	-3.6355224640000006	-1.953125	-0.12207031	-0.8544922	5.05791034	2.66174321	6.188403060000001	3.3569336	-0.18310547	2.0751953	6.56523462	-0.4378417932	7.285400360000001	2.1362305	-0.30517578	3.3569336	-9.575097840000002	-0.4426269568000001	2.56723642	-2.746582	-0.061035156	0.7324219	5.78645018	-2.816064496	8.03427716	2.8076172	-0.61035156	3.8452148	0.24643554320000002	9.932788040000002	-1.681982428	0.18310547	1.159668	-0.4272461	1539956763.953
-8.878857428000002	-2.710791034	-3.447705072	-1.3427734	-0.24414062	-0.5493164	5.5519773400000005	2.854345746	5.969482428000001	3.2348633	0.6713867	2.0751953	6.531738220000001	-0.44980469240000004	7.181323380000001	2.6245117	-0.48828125	2.6855469	-9.48776857	-0.03229980432	2.6198730040000004	-2.8686523	-0.061035156	0.5493164	5.809179712000001	-2.527758786	8.302246106	2.8076172	0.061035156	3.6621094	0.5072265576	9.447094748	-2.08752446	0.18310547	-0.061035156	-0.12207031	1539956763.993
-8.813061600000001	-2.446411142	-3.7037110600000003	-1.5258789	-0.12207031	-0.79345703	4.739697284	2.8483641200000003	6.17404802	3.2958984	0.7324219	1.7700195	6.48747554	-0.24045410340000004	7.00546875	2.5634766	-0.4272461	2.1362305	-9.27602536	-0.0825439496	2.652172824	-2.2583008	-0.12207031	0.61035156	5.24572734	-2.528955072	8.399145468	2.6245117	0.18310547	3.6010742	1.002490216	9.448290740000001	-1.528857428	0	-0.24414062	0.061035156	1539956764.033
-8.75922824	-2.400952176	-3.762329074	-1.5258789	-0.4272461	-1.0375977	4.3329589660000005	3.5673339660000005	6.63222644	3.112793	0.12207031	1.7700195	6.9958985600000005	-0.01315917932	6.836792032000001	2.746582	0.30517578	1.8920898	-9.49375	-0.2978759784	2.605517572	-2.5634766	-0.061035156	0.5493164	5.24572734	-2.528955072	8.399145468	2.6245117	0.18310547	3.6010742	1.002490216	9.448290740000001	-1.528857428	-0.4272461	-0.8544922	0.30517578	1539956764.073
-9.140844748000001	-2.3255859620000003	-3.794628894	-1.6479492	-1.0375977	-0.8544922	3.62236322	3.90827626	6.30922824	2.6855469	-0.9765625	2.0141602	7.16457518	0.36965332460000005	7.272240920000001	3.112793	0.30517578	1.4648438	-9.865796220000002	-0.41870117800000006	2.235864218	-2.6245117	0.4272461	0.6713867	5.24572734	-2.528955072	8.399145468	2.6245117	0.18310547	3.6010742	1.6748047120000003	9.351391574	-1.58388678	-0.061035156	0.18310547	0.24414062	1539956764.113
-8.89680162	-2.032495108	-4.008764676	-2.2583008	-0.48828125	-0.79345703	4.409521466	4.3700439300000005	6.4623532400000006	2.1972656	-0.7324219	2.5024414	7.05690944	0.5861816394	7.21003444	2.9907227	0.4272461	1.7089844	-9.32866214	-0.5335449280000001	2.054028354	-3.0517578	0.30517578	0.36621094	4.304248004000001	-2.7610351440000005	8.640795926000001	2.1362305	0.30517578	3.479004	1.89013678	9.3657473	-1.582690396	0.18310547	0.91552734	0.061035156	1539956764.153
-9.0427491	-2.045654254	-4.1499266200000005	-2.2583008	-0.79345703	-0.8544922	4.828222644	4.09011232	6.62385234	2.0751953	-0.8544922	2.8076172	7.314111420000001	0.808691394	6.96120607	2.746582	0.48828125	1.8920898	-9.46503894	0.00837402356	2.159301718	-2.9907227	0.24414062	0.36621094	4.2420410340000005	-2.3889892180000003	8.771191394	2.0141602	0.48828125	3.1738281	1.6185790740000001	9.719848740000002	-1.437939496	0.12207031	0.9765625	-0.12207031	1539956764.193
-9.289184800000001	-1.9128662140000001	-4.074560504000001	-2.380371	-1.2817383	-0.8544922	5.045947480000001	3.1952880400000003	6.494653060000001	1.8920898	-1.0375977	3.0517578	7.073657248	1.1472412140000001	7.004272660000001	2.9296875	0.79345703	1.4648438	-9.274829074000001	-0.3612792932	2.0253173920000003	-2.746582	0.30517578	0.24414062	4.38200679	-1.9810547120000002	9.427954074	1.6479492	0.7324219	2.9907227	2.211938498	9.29516574	-1.564746106	0.061035156	1.3427734	-0.18310547	1539956764.233
-8.907568390000002	-2.026513678	-4.262377896	-2.6855469	-1.5258789	-0.91552734	6.299658246000001	2.5851807100000004	6.409716754	1.953125	-1.2207031	2.8076172	7.320092752000001	1.43435054	7.372729532	3.4179688	1.0986328	0.9765625	-9.362158246000002	-0.37683107	2.1329834260000005	-3.112793	0.12207031	-0.12207031	4.320996106	-2.2657714660000003	9.60141574	1.4648438	0.7324219	3.0517578	2.060009784	9.514086960000002	-1.550390576	0.12207031	1.8310547	-0.18310547	1539956764.273
-9.015234620000001	-2.13178714	-4.257592752	-2.6855469	-1.3427734	-1.0375977	6.354687500000001	2.463159146	5.950341754	2.0751953	-0.9765625	2.4414062	7.06169429	1.0646972840000002	7.611987320000001	3.4179688	0.48828125	0.8544922	-9.624145468	-0.3002685504	2.1293945680000004	-3.0517578	0.12207031	-0.24414062	4.136767572	-2.2286865020000004	9.45786142	1.2207031	0.5493164	3.3569336	2.060009784	9.514086960000002	-1.550390576	-0.061035156	2.1362305	-0.061035156	1539956764.313
-8.79990216	-2.178442392	-4.38439946	-2.8686523	-1.7700195	-1.159668	6.860717752000001	2.57082518	6.1333741	2.380371	-0.30517578	2.5634766	7.064086960000001	1.2501221040000001	7.39785144	3.2348633	0.7324219	0.6713867	-9.66003444	-0.5658447284000001	2.04326178	-3.2348633	0.12207031	-0.30517578	4.104467752000001	-2.42368161	9.41599092	1.6479492	0.7324219	3.479004	1.5360351440000002	9.60261232	-1.961914038	0	2.4414062	-0.24414062	1539956764.353
-8.9494384	-2.032495108	-4.5901612400000005	-3.2958984	-1.8310547	-1.2817383	6.644189300000001	3.0086670320000004	6.21950679	2.8686523	-0.18310547	2.380371	6.86669928	1.550390576	7.217211960000001	3.479004	1.2817383	0.48828125	-9.75214856	-0.73332518	1.945166034	-3.6621094	0.061035156	-0.24414062	4.072167932	-2.428466754	9.3489991	1.2207031	1.0375977	3.4179688	1.5360351440000002	9.60261232	-1.961914038	-0.061035156	2.5024414	-0.36621094	1539956764.392
-8.44819339	-2.1509277160000004	-4.633227536	-3.3569336	-2.319336	-1.4648438	6.63222644	3.1151367800000003	5.82353534	3.1738281	-1.0375977	2.0141602	6.573608426000001	2.013354532	7.129882788000001	3.6621094	0.48828125	0.4272461	-9.9100589	-0.657958966	1.8841552520000002	-3.540039	0.12207031	-0.4272461	3.5314452880000005	-2.503832968	9.222192392	2.380371	0.8544922	3.540039	1.66403804	9.46145018	-2.018139676	0.061035156	3.2958984	-0.61035156	1539956764.433
-7.8608152	-2.557666034	-4.441821286	-4.0893555	-1.5258789	-1.7700195	7.076049820000001	2.934497104	5.950341754	3.6621094	-0.12207031	2.1972656	6.375024460000001	2.135375998	6.532934800000001	3.479004	0.061035156	0.6713867	-9.90407698	-1.052734375	1.5779052520000003	-3.7231445	0.12207031	-0.18310547	2.733520468	-2.428466754	9.07026358	2.1972656	0.12207031	4.0283203	1.227392572	9.46503894	-2.241845746	-0.18310547	3.6621094	-0.6713867	1539956764.473
-8.10366214	-3.31850589	-4.22888179	-3.9672852	-0.8544922	-1.8310547	6.835595746000001	3.20366214	4.771997104	4.272461	-0.36621094	2.319336	6.345117212	2.6665283540000004	6.47192392	3.2958984	0.36621094	0.7324219	-9.942358720000001	-0.8876464660000001	1.4929687500000002	-3.9672852	0.36621094	-0.30517578	3.37473143	-2.16767572	8.792724640000001	2.8686523	0.8544922	3.4179688	1.227392572	9.46503894	-2.241845746	-0.24414062	3.7231445	-0.36621094	1539956764.512
-8.503222840000001	-3.9908202880000005	-4.65834964	-3.4179688	-0.9765625	-1.3427734	7.133471940000001	3.466845746	5.32348642	3.7841797	-0.30517578	2.6855469	5.8546385800000005	3.5015380400000002	6.408520468000001	3.0517578	-0.91552734	1.0375977	-9.67558606	-0.5144042932	1.41042482	-3.8452148	0.24414062	0.061035156	1.6030273560000001	-1.540820288	8.518774460000001	3.6010742	0.24414062	3.540039	1.046752896	9.63371556	-2.027709964	-0.24414062	3.3569336	-0.30517578	1539956764.553
-9.036767572	-3.2503173920000004	-3.4512939300000003	-3.6010742	-2.0751953	-1.2817383	8.250805710000002	3.131884784	4.6427978240000005	3.9672852	-1.5869141	2.8686523	5.97546376	4.12839357	5.23854982	2.6855469	-0.4272461	1.159668	-9.9866214	-0.98334964	1.388891574	-3.479004	0	0.4272461	1.758544928	-1.3099365020000002	8.892016574000001	3.112793	0.061035156	2.9296875	1.6245605040000002	9.92441394	-1.5731201080000001	-0.48828125	3.2348633	-0.12207031	1539956764.593
-9.165966754000001	-2.141357428	-3.6773925720000005	-3.9672852	0.18310547	-1.2207031	8.978149460000001	2.9225341460000003	3.8891358800000004	4.3945312	0.061035156	2.8686523	6.034082068	5.043554712000001	5.642895468000001	2.5634766	-0.12207031	1.159668	-10.158886780000001	-1.299169928	1.378125	-2.4414062	-0.4272461	0	1.2477295320000001	-0.5132080072	8.907568390000002	4.5166016	0.6713867	2.0751953	1.6245605040000002	9.92441394	-1.5731201080000001	-0.61035156	2.5634766	0.12207031	1539956764.632
-8.987719748	-2.680883786	-3.4919677520000003	-3.7231445	-2.6855469	-1.4648438	8.643188400000001	3.4393310700000006	3.6080077880000005	2.8686523	-3.6621094	2.9296875	5.2146241	5.763720746000001	5.11652806	2.0141602	-2.8076172	2.319336	-8.87407248	-1.7130859620000003	1.258496106	-3.6621094	0	0.4272461	-0.30385742800000004	-1.081445288	8.95183107	5.3710938	-0.6713867	1.0986328	2.665332068	9.59782698	-1.7023192900000002	-0.61035156	2.5634766	0.061035156	1539956764.672
-8.947045926000001	-2.447607428	-2.306445288	-3.7841797	-1.8310547	-1.5258789	10.704394960000002	3.1175292540000004	3.8209472840000003	3.1738281	-0.48828125	2.9907227	6.43125	6.653759980000001	5.8103759	1.3427734	-0.30517578	1.8920898	-9.39086911	-1.623364218	1.1711669928000001	-2.1362305	-0.8544922	0.48828125	-0.7991211060000001	0.49167482	8.52236322	4.272461	-1.2207031	0.91552734	6.476709260000001	9.098974640000002	-0.03828125	-0.6713867	4.3945312	0.7324219	1539956764.713
-9.682763580000001	-1.983447284	-1.5779052520000003	-4.211426	-0.79345703	-1.7089844	9.177929712000001	3.93339856	3.25151358	2.8686523	-2.5024414	2.8076172	5.397656250000001	7.041357428000001	6.069970746000001	0.9765625	-2.2583008	2.5024414	-8.87766124	-2.0097655760000004	1.31352536	-3.4179688	0.61035156	0.91552734	-0.92473143	0.8242431610000001	8.79990216	5.3100586	-3.2958984	-0.4272461	6.476709260000001	9.098974640000002	-0.03828125	-0.4272461	5.859375	1.5258789	1539956764.752
-9.97346196	-2.0336913940000003	-2.46794429	-4.272461	-1.5258789	-2.0751953	10.88742662	3.645092752	2.146142572	1.8310547	-1.159668	3.0517578	7.04494658	6.562841754	5.647680710000001	0.48828125	-3.1738281	3.0517578	-9.791625900000001	-3.16298822	1.141259784	-1.7089844	-1.2207031	0.48828125	-0.5658447284000001	1.4558837860000002	8.69941394	5.1879883	-5.1879883	-1.0375977	5.87497554	8.834594748	-2.5253662140000004	1.4038086	7.080078	0.7324219	1539956764.792
-10.003369600000001	-2.5026367800000004	-2.743090854	-4.699707	-1.8310547	-2.1972656	10.13735324	3.2228027160000003	2.3937744600000004	1.4038086	0.061035156	3.2958984	8.41828624	5.336645468	5.32109375	-0.061035156	-1.7089844	3.1738281	-10.04284694	-3.464453076	1.6125976440000003	-3.6010742	0.91552734	0.36621094	1.5276611420000001	2.64738768	8.34411592	5.2490234	-5.432129	-1.5258789	4.527954074	8.60371106	-4.294677716000001	2.5024414	7.1411133	0.24414062	1539956764.832
-9.372924820000001	-2.536132788	-2.9847412140000005	-4.0283203	-3.540039	-2.0141602	9.064282248	2.5720214660000003	3.017041034	1.3427734	-2.0141602	3.479004	8.25319838	5.039965560000001	5.70510234	-0.18310547	-4.272461	2.6855469	-9.38608426	-3.313720746	1.6544677520000002	-3.2958984	0.18310547	0.18310547	3.29816893	3.4213867800000006	8.481689300000001	5.493164	-4.9438477	-2.9907227	3.694140576	8.902783246	-3.140258786	2.5634766	9.277344	-0.18310547	1539956764.872
-8.118017572	-2.400952176	-2.3937744600000004	-4.5776367	-3.2348633	-2.0141602	10.2844973	1.5204834260000002	2.8352050720000004	1.0375977	-1.5258789	3.2348633	8.864501800000001	3.7838623200000003	6.06040036	-0.4272461	-5.432129	2.746582	-9.35976538	-3.0134521760000004	1.5779052520000003	-4.0283203	0.48828125	0.12207031	3.22160643	4.15231929	8.445800720000001	6.8359375	-2.9907227	-2.8686523	3.694140576	8.902783246	-3.140258786	2.9907227	10.253906	-0.12207031	1539956764.912
-7.174145468000001	-2.491870108	-2.138964856	-5.1879883	-1.3427734	-2.4414062	11.065673920000002	0.9737792932	2.6796875	0.7324219	0.24414062	3.112793	9.916039840000002	3.084033246	4.48129892	-0.061035156	-8.300781	2.0751953	-8.5582518	-2.54689946	1.418798822	-4.0893555	0.48828125	0.4272461	4.88444838	6.06398912	8.138354532000001	9.521484	-3.8452148	-2.6245117	2.20236821	8.5582518	-2.930908246	3.2958984	9.338379	-0.12207031	1539956764.952
-7.78903804	-3.4010498200000003	-2.6784912140000006	-5.004883	-0.6713867	-2.380371	10.63859874	0.30625	2.3495117800000003	1.2207031	-0.5493164	2.8076172	12.41389128	2.2944824280000002	3.6068116	0.12207031	-2.5634766	1.4038086	-8.8979982	-2.211938498	1.0802490020000002	-4.638672	0.4272461	0.5493164	7.5138915740000005	7.6311277	8.120410340000001	8.361816	-1.953125	-3.479004	0.3194091754	8.77358426	-1.50732428	3.4179688	7.873535	-0.061035156	1539956764.992
-8.61567392	-3.452490216	-3.124707068	-4.4555664	-2.0141602	-1.953125	10.42565944	0.16389160340000003	2.73830571	1.8920898	-1.6479492	2.319336	11.379101440000001	2.1341797120000003	3.411816394	1.4038086	-3.8452148	0.9765625	-9.360961960000001	-2.094702176	1.302758786	-4.4555664	0.36621094	0.61035156	7.23515625	7.956518570000001	6.93010234	5.859375	0.061035156	-2.8686523	0.3194091754	8.77358426	-1.50732428	3.7231445	5.065918	0.18310547	1539956765.032
-8.58815944	-3.552978534	-2.692846646	-4.211426	-0.9765625	-1.5258789	11.082422120000002	-0.19499511780000003	3.3831054320000007	3.0517578	-0.6713867	1.7700195	11.55854532	2.031298822	3.180932608	2.5024414	-2.6245117	0.12207031	-9.192285340000002	-2.306445288	1.239355432	-5.2490234	0.4272461	0.61035156	5.8354982	9.46623552	5.7505616	3.1738281	-0.061035156	-1.8920898	1.0347900360000002	9.048730432000001	-1.808789038	2.9907227	4.0893555	0	1539956765.072
-8.665917932000001	-3.5900634000000005	-2.64738768	-3.479004	-0.91552734	-1.4648438	10.396948380000001	0.32778320680000006	2.22629393	3.3569336	-1.4648438	1.8920898	11.96408696	1.9595214660000002	2.47392572	3.2348633	-2.1362305	-0.61035156	-9.480590560000001	-0.991723642	1.28122554	-4.638672	-0.061035156	0.61035156	5.884545926	8.85732428	5.45148912	1.8310547	1.4648438	-1.0986328	2.6210692900000003	9.343017572	-0.7668212860000001	2.6245117	4.3945312	-0.5493164	1539956765.112
-8.752050720000002	-3.0361816100000003	-2.652172824	-2.9907227	-1.6479492	-0.9765625	11.21401358	0.11005859620000001	1.3709472839999999	2.9296875	-1.159668	1.7700195	12.616064300000001	2.3542969240000002	1.3972655760000001	3.4179688	-0.7324219	-0.4272461	-9.24611821	-0.876879892	0.686669928	-4.0893555	-0.12207031	0.8544922	4.94904802	8.710180710000001	4.474121106	1.4648438	2.5024414	-0.6713867	2.6210692900000003	9.343017572	-0.7668212860000001	2.319336	5.004883	-1.0375977	1539956765.152
-7.895507788000001	-2.471533246	-2.55527356	-3.2958984	-0.91552734	-0.5493164	10.935278060000002	0.61848143	1.6532714660000003	2.6855469	-0.61035156	1.3427734	12.395947480000002	2.384204074	1.06589357	3.479004	-0.79345703	-0.18310547	-8.813061600000001	-1.0575195288	0.6974365020000001	-3.6621094	-0.24414062	0.79345703	3.5182862400000006	7.982836960000001	3.994409146	1.8310547	2.4414062	-0.30517578	2.8758788940000004	8.718554712000001	-0.37802735600000004	1.953125	4.5166016	-1.2817383	1539956765.192
-7.939770468000001	-2.3208007200000003	-2.76223143	-4.3945312	1.0986328	-0.61035156	10.89938948	0.7716064300000001	2.6031250000000004	3.112793	-0.4272461	1.4038086	11.755933	2.332763678	1.41042482	3.1738281	-1.953125	0.18310547	-8.425463760000001	-1.3015625000000002	0.2930908246	-3.540039	-0.5493164	0.91552734	2.89382338	7.6239501800000005	3.617578076	2.2583008	1.8920898	0	2.9667969240000005	8.34411592	-1.318310504	1.4038086	3.6621094	-1.0375977	1539956765.234
-8.750854532	-4.183422824	-4.23486322	-5.065918	2.9296875	-1.2817383	10.73908696	0.6017333966	2.1437500000000003	3.2958984	0.30517578	1.0375977	11.67338858	2.058813498	0.69504393	3.2958984	-0.8544922	0.6713867	-8.58098143	-1.252514676	0.17585449280000004	-3.540039	-1.2207031	1.5869141	2.9237304320000006	7.5234619600000014	3.63432608	2.319336	1.7700195	0.7324219	1.431957968	9.102563400000001	-1.4798096040000002	-0.36621094	1.7700195	-1.6479492	1539956765.272
-10.467528960000001	-7.05930162	-5.6165769800000005	-1.159668	0.12207031	-2.1972656	11.003466460000002	-0.0346923822	2.0887207460000004	3.2958984	0.30517578	1.0375977	11.704491820000001	1.971484424	-0.45578614200000006	3.540039	-0.48828125	0.91552734	-10.413696580000002	0.2189208966	0.5981445288	-4.0283203	-1.8310547	1.7089844	3.24433606	8.2089357	3.325683606	2.1972656	2.1972656	1.6479492	-0.1495361322	11.83847644	0.113647464	-0.91552734	1.4038086	-3.1738281	1539956765.313
-9.1276857	-5.5292482	-4.9957028800000005	-0.7324219	-7.3242188	-1.0986328	10.66132788	-1.00129393	2.201171924	3.112793	-0.9765625	0.36621094	11.74277356	2.2801269960000004	-0.288305661	3.4179688	0.12207031	0.8544922	-12.331347840000001	2.11982428	0.7369140380000001	-3.9672852	-0.36621094	1.5258789	3.609204074	9.81555162	2.1760498200000002	1.8310547	2.2583008	1.7089844	5.29477536	12.73090854	0.765625	-1.7700195	3.4179688	-2.0141602	1539956765.352
-7.035375900000001	-3.4453125000000004	-3.9190429320000004	-4.211426	1.4038086	-1.5869141	10.291674819999999	-1.5180908540000002	1.6078125	2.8076172	0.24414062	0.36621094	11.6458741	2.9261230040000004	-0.6232665740000001	2.9296875	0.5493164	0.7324219	-11.04414038	1.8566405760000002	0.1818359424	-2.4414062	0.7324219	0.36621094	4.00756839	12.005957460000001	1.723852536	1.5869141	3.2348633	0.9765625	0.10886230040000001	9.8179438	-0.923535144	0.48828125	2.5024414	-1.4648438	1539956765.392
-8.73171376	-4.3724366	-5.72185054	-1.7700195	-1.0986328	-1.3427734	9.22458516	-1.191503894	1.6532714660000003	2.0141602	-0.061035156	0.79345703	11.82651358	3.3651612400000004	-2.0468505400000003	2.6245117	0.48828125	0.061035156	-10.772583360000002	1.355395468	0.2978759784	-2.8686523	0.4272461	0.12207031	3.37233876	12.28229982	1.9690917540000001	1.7089844	3.2958984	0.24414062	-1.2285888580000002	9.63371556	-2.064794928	0.6713867	-0.30517578	-2.319336	1539956765.432
-7.878759980000001	-3.58647464	-4.463354532	-2.1972656	-3.9672852	-0.61035156	8.87407248	-1.300366214	3.02661142	2.2583008	0.061035156	0.91552734	11.78703624	3.4500976440000004	-2.0755615020000002	2.6855469	0.30517578	-0.18310547	-10.12180162	1.3063476440000001	0.4486083966	-2.8076172	0.36621094	-0.12207031	2.4655516200000003	11.295361420000003	2.1844238220000003	1.4038086	3.112793	0.24414062	1.4678466460000001	9.0176268	-1.892529254	0.12207031	1.0375977	-2.2583008	1539956765.472
-6.92172824	-2.5851807100000004	-3.37233876	-2.746582	1.8310547	-1.0375977	8.621655252000002	-1.5204834260000002	3.44890126	2.5024414	-0.48828125	0.7324219	11.66142572	3.24194339	-1.3996582460000002	2.5634766	0.30517578	-0.12207031	-9.375317392	0.9905273560000001	0.1256103534	-2.8076172	0.061035156	-0.12207031	2.2250976440000003	10.455566100000002	1.9009033540000002	0.79345703	2.1972656	0.4272461	1.4678466460000001	9.0176268	-1.892529254	0.24414062	1.0375977	-2.1972656	1539956765.512
-7.844067392	-3.064892572	-4.67390126	-1.953125	1.5258789	-1.2207031	8.533129892	-1.356591754	2.4846923920000004	2.5024414	-1.0375977	0.24414062	11.19965854	2.4870849640000006	-1.5898682100000001	2.5024414	0.9765625	-0.12207031	-9.11572284	0.915161142	0.24404297120000001	-3.2348633	0	-0.30517578	2.93330072	9.45666484	2.020532248	0.36621094	1.7089844	0.5493164	1.6114013580000002	9.261669928000002	-1.7310302520000003	0.24414062	0.30517578	-2.1362305	1539956765.552
-8.19577626	-3.6977295320000003	-5.13686502	-1.4038086	-1.0375977	-1.0986328	8.411108426	-0.7464843750000001	1.7214599640000001	2.6855469	-1.2207031	-0.061035156	10.422070680000001	1.6664307100000002	-1.50493161	2.6855469	0.91552734	-0.12207031	-9.191088760000001	1.429565396	0.3828125	-3.2348633	-0.18310547	-0.36621094	3.313720746	8.823827880000001	1.7118896760000002	0.36621094	2.4414062	0.61035156	2.191601538	9.374121106	-0.7907471040000001	-0.12207031	1.4648438	-2.1972656	1539956765.592
-7.67180162	-3.09121106	-5.183520468	-2.1362305	-1.2817383	-0.9765625	8.307031250000001	-0.3229980432	1.8410888580000002	2.6855469	-0.8544922	-0.12207031	10.19836412	1.268066394	-1.2907959260000001	2.6245117	1.159668	-0.18310547	-9.13725589	1.792041034	0.419897464	-2.9907227	-0.12207031	-0.4272461	3.06608876	8.89321286	1.2106445288	0.18310547	2.8076172	0.91552734	2.191601538	9.374121106	-0.7907471040000001	-0.12207031	1.5869141	-1.7089844	1539956765.632
-7.600024460000001	-2.8316162140000003	-5.151220746000001	-1.8920898	-0.7324219	-0.91552734	8.370434800000002	0.15073241820000002	2.5397216460000003	2.6855469	-0.8544922	-0.12207031	10.44479982	1.3290771760000002	-1.400854532	2.4414062	0.9765625	-0.18310547	-9.11452626	1.7286376800000003	0.5502929712000001	-2.6245117	-0.18310547	-0.6713867	2.719165036	9.03317842	1.0264160340000001	0.36621094	2.8076172	0.91552734	1.320703076	9.180322480000001	-1.293188498	-0.061035156	1.159668	-1.5258789	1539956765.672
-7.803393570000001	-2.828027356	-5.477807608000001	-1.5869141	-1.3427734	-0.79345703	8.497240920000001	0.5849853534	3.2909912140000004	2.6245117	-0.9765625	-0.36621094	10.71635782	1.4558837860000002	-1.7083007200000002	2.319336	0.91552734	0	-8.954223740000002	1.6915527160000003	0.7871582068	-2.5024414	-0.18310547	-0.79345703	2.5086182100000003	9.058300720000002	1.1675781250000001	0.48828125	2.5634766	0.91552734	0.5574707068000001	9.241332968	-1.4176025360000002	0	1.3427734	-1.6479492	1539956765.712
-7.728027160000001	-3.1940917540000004	-5.498144568	-2.0141602	-2.1362305	-0.91552734	8.82263179	0.9438721040000001	3.6666259000000005	2.6855469	-0.6713867	-0.61035156	10.865893080000001	1.6341308900000002	-1.6783935700000001	2.1972656	1.2207031	0.24414062	-8.985326980000002	1.8063964660000003	0.8529540740000001	-2.2583008	-0.4272461	-0.8544922	2.568432608	9.220996106000001	1.408032248	0.36621094	2.380371	0.9765625	0.4521972644	9.338232428000001	-1.5121094240000001	-0.12207031	1.0986328	-1.8920898	1539956765.752
-8.6515625	-2.9847412140000005	-4.344921924	-2.0141602	-2.4414062	-0.6713867	9.230566394	1.259692392	3.293383786	2.6245117	-1.0986328	-0.61035156	10.856323380000001	1.738207968	-1.2537109620000002	2.1362305	1.2207031	0.36621094	-9.38488768	1.3673584260000002	0.9223388580000002	-1.953125	-0.18310547	-0.91552734	2.6916503600000006	9.138451980000001	1.60183107	0	1.8920898	1.0375977	0.784765625	9.62055661	-1.2632812500000001	-0.24414062	1.953125	-1.7700195	1539956765.792
-8.86809056	-2.6031250000000004	-5.44072284	-2.2583008	-3.479004	-0.4272461	9.754540740000001	1.5121094240000001	3.037377896	2.2583008	-1.2817383	-0.9765625	10.721142180000001	1.6329346040000001	-0.88645018	1.8920898	1.2207031	0.36621094	-10.382592360000002	0.9055908540000002	0.7692138580000001	-1.2207031	-0.7324219	-1.2817383	3.1306884000000004	9.362158246000002	2.01096196	0	2.0751953	0.9765625	2.41770018	9.86699182	-1.358984424	-0.18310547	1.6479492	-1.8920898	1539956765.832
-8.446997300000001	-3.3077391200000004	-5.66921376	-2.8686523	0.61035156	-0.79345703	10.723535340000002	1.272851538	3.116332968	2.2583008	-1.2817383	-0.9765625	10.82402356	1.697534146	-0.3947753894	1.5869141	0.79345703	0.12207031	-12.4210688	-1.179541034	1.189111322	-1.6479492	0.061035156	-1.3427734	3.770703076	10.064379500000001	2.7299316100000004	0.24414062	2.1362305	0.5493164	2.41770018	9.86699182	-1.358984424	-0.18310547	2.9907227	-1.6479492	1539956765.872
-9.97465854	-5.733813400000001	-5.7613278800000005	-2.746582	3.7841797	-0.4272461	11.942553420000001	0.5526855432	2.377026358	2.0751953	-1.0375977	-1.2207031	11.10275908	1.9954101440000003	-0.27514648560000005	1.4038086	0.12207031	-0.30517578	-12.49404254	-1.24294429	0.6543701080000001	-2.319336	0.12207031	-1.2817383	4.230078076	11.008251800000002	3.5888672120000003	0.5493164	1.2817383	-0.18310547	3.0206298920000005	11.02380342	-1.623364218	-1.0375977	4.8828125	-0.48828125	1539956765.912
-10.92810054	-6.55805661	-6.188403060000001	-0.36621094	-7.2631836	0.061035156	12.79670378	-0.477319339	1.790844748	1.6479492	-0.91552734	0	11.82292482	2.4129150360000002	0.10886230040000001	1.4648438	-0.18310547	-0.6713867	-11.29177266	0.794335962	-0.1435546875	-2.0141602	-1.4038086	-0.5493164	3.101977536	10.509399460000001	3.6773925720000005	0.5493164	0.79345703	-0.30517578	4.104467752000001	11.397046220000002	1.1903076080000001	-2.1972656	3.540039	1.2207031	1539956765.952
-7.3416259	-4.62246106	-2.360278354	0.061035156	-5.065918	0.4272461	12.48327626	-0.8242431610000001	1.6616454680000001	1.159668	0.061035156	0	12.370825180000002	3.25988768	0.3505126800000001	1.2207031	-0.4272461	-0.48828125	-10.170849640000002	0.840991214	-0.5622558606000001	0.61035156	-0.48828125	-0.12207031	1.1604003600000001	9.471020468	3.8532471040000003	0.18310547	1.4648438	0.6713867	4.104467752000001	11.397046220000002	1.1903076080000001	-2.746582	1.0986328	3.2348633	1539956765.992
-6.26496556	-3.3472167540000006	-1.388891574	-2.9907227	5.1879883	-0.18310547	10.97714856	0.1256103534	1.2501221040000001	0.7324219	0.48828125	-0.30517578	12.03945288	4.3233885800000005	-0.0837402356	1.0375977	-0.4272461	0.4272461	-9.29516574	-1.1711669928000001	-0.9031982428000002	0.061035156	-0.5493164	0.061035156	0.2045654254	8.797509980000001	4.40473642	0.30517578	0.91552734	1.0986328	4.189404254	9.936376800000001	0.1363769568	-0.61035156	2.5634766	4.5776367	1539956766.032
-9.21979982	-5.0818360600000005	-2.82922374	-0.91552734	2.2583008	-0.24414062	9.82751448	0.9175537140000001	0.718969748	0.36621094	0.79345703	-0.30517578	11.007056200000001	4.66672374	-0.1495361322	0.9765625	0.4272461	1.159668	-9.299951080000001	-2.003784146	-0.923535144	-0.48828125	-0.061035156	0.18310547	0.83022464	8.347705072	4.746875	0.61035156	-0.061035156	0.4272461	0.2189208966	11.74277356	-2.64379892	-1.4038086	2.8686523	4.5776367	1539956766.072
-9.124096940000001	-4.38439946	-3.91066893	1.953125	-6.8359375	0.5493164	9.82751448	0.9175537140000001	0.718969748	0.36621094	0.79345703	-0.30517578	9.62055661	4.139160144000001	0.5443115216000001	0.79345703	0.24414062	1.0986328	-9.253295926000002	-1.39606929	-0.27873535340000005	-0.6713867	-0.061035156	0.4272461	1.5456054320000001	8.213720746000002	4.527954074	0.30517578	-0.061035156	0.36621094	0.2189208966	11.74277356	-2.64379892	-0.18310547	1.7089844	5.92041	1539956766.112
-5.797216754	-3.2144287140000003	-2.1114501800000003	-1.3427734	0.61035156	0.12207031	8.954223740000002	0.7859619110000001	-0.07177734424	0.12207031	1.2207031	-0.4272461	8.957812500000001	3.4381347840000003	1.0742675720000001	0.36621094	-0.48828125	0.5493164	-8.63601088	-1.2082519568	-0.095703125	-0.5493164	-0.061035156	0.24414062	2.24423822	8.467334260000001	4.282714856	0.18310547	-0.30517578	0.24414062	0.5132080072	10.0895018	-1.400854532	0.36621094	1.4648438	5.6152344	1539956766.152
-6.8308107	-3.34243161	-1.7441894960000002	-0.91552734	1.6479492	-0.12207031	8.411108426	0.3995605432	-0.2129394568	0.12207031	0	-0.36621094	9.24611821	2.8579346040000004	1.002490216	0.24414062	-0.61035156	0.12207031	-8.42666034	-1.1879150360000001	0.1268066394	-0.30517578	-0.061035156	0.36621094	2.489477536	7.859619110000001	3.9752685700000003	-0.12207031	-0.36621094	0.12207031	0.1064697284	8.26755342	-0.4342529254	0.8544922	2.2583008	4.4555664	1539956766.192
-8.158691394	-3.116332968	-2.020532248	0.18310547	-2.380371	0.061035156	7.767504892	0.44143066100000006	0.1818359424	0.12207031	0	-0.36621094	9.46503894	2.4404297120000003	0.9414794928000001	0.12207031	-0.79345703	0.24414062	-8.612085160000001	-1.302758786	0.26318359620000004	-0.18310547	-0.061035156	0.5493164	2.2346679320000002	7.071264480000001	3.75754393	-0.18310547	-0.48828125	0.18310547	0.1064697284	8.26755342	-0.4342529254	2.1972656	2.380371	2.8076172	1539956766.232
-7.24472644	-2.2669677520000002	-1.6724121400000003	-0.061035156	-0.24414062	0.24414062	7.608398560000001	0.8924316100000002	0.762036142	0.12207031	-0.12207031	-0.18310547	9.447094748	1.9858398560000001	0.7728027160000001	0	-0.91552734	0.48828125	-8.62763678	-1.522875998	0.5479003894	0	0	0.4272461	2.55527356	7.0317871400000005	3.61638179	-0.061035156	-0.79345703	0.12207031	-0.9797607428000001	7.686157248	-1.1735596040000003	2.6245117	1.7700195	1.5258789	1539956766.272
-7.476806610000001	-1.752563498	-1.830322284	-0.79345703	0.79345703	0.36621094	7.82133786	1.2907959260000001	1.0575195288	0	-0.48828125	0.18310547	9.612182608000001	1.534838858	0.3349609424	0	-0.79345703	0.48828125	-8.774780252000001	-1.796826178	0.7476806610000001	-0.30517578	-0.061035156	0.24414062	3.3771241	7.38947734	3.609204074	0.18310547	-0.61035156	-0.12207031	-2.3794189300000004	6.98273912	0.6268554712000001	2.9907227	-0.30517578	0.24414062	1539956766.312
-8.39555661	-1.600634784	-2.6844726440000004	-1.5869141	1.6479492	-0.061035156	8.419482428	1.27524411	1.617382788	0.12207031	-0.12207031	0.24414062	9.862207460000002	1.168774411	-0.01076660144	0.12207031	-0.61035156	0.36621094	-8.354882788000001	-1.8375000000000001	0.9271240020000001	-0.36621094	-0.4272461	0.48828125	3.923828076	7.455273560000001	3.7431884000000006	0.30517578	-0.4272461	-0.24414062	-2.3794189300000004	6.98273912	0.6268554712000001	2.6245117	-1.4038086	-0.8544922	1539956766.352
-9.676782248	-2.8878417540000005	-2.58278804	-0.5493164	1.8920898	-0.12207031	9.132470746000001	1.178344748	1.88774411	0.4272461	0	0.36621094	10.20673822	0.6005371106	0.08732910340000001	0.18310547	-0.61035156	0.30517578	-8.756836060000001	-1.8375000000000001	0.71538089	-0.79345703	-0.5493164	0.61035156	4.213330072000001	7.413403060000001	3.5625489200000002	0.4272461	-0.36621094	0.061035156	4.72893071	8.92551268	0.835009784	1.159668	-2.1362305	-0.8544922	1539956766.392
-10.64457968	-1.833911142	-2.8579346040000004	0.4272461	-2.9907227	1.2817383	9.6217527	1.05991214	1.6891601440000001	0.4272461	0	0.36621094	10.650561600000001	0.10168457460000001	-0.132788089	0.5493164	-0.36621094	0.4272461	-9.138451980000001	-1.062304712	0.7859619110000001	-0.6713867	-0.4272461	0.8544922	4.17504892	6.780566394000001	3.2730469240000004	0.48828125	-0.30517578	0.5493164	14.6832518	10.606298920000002	0.9295165740000001	1.2817383	1.8310547	1.8310547	1539956766.432
-11.235547120000001	-2.573217752	-5.011254892	-1.8920898	-1.0986328	-0.18310547	10.2091304	0.8720947480000001	2.00258786	0.79345703	-0.12207031	0	10.8120607	-0.09331054320000001	-0.4438232428	0.79345703	-0.4272461	0.8544922	-9.69113768	-0.7680175720000001	0.8816650360000001	-0.30517578	-1.5258789	1.4648438	4.139160144000001	7.239941394000001	3.301757788	1.2817383	0.48828125	0.7324219	7.065283246000001	8.357275360000001	-2.165283246	-0.6713867	-0.061035156	0.7324219	1539956766.472
-12.03107878	-5.925219748	-4.61169429	-1.7700195	2.0751953	-1.4648438	10.850341460000001	0.5885742212	2.5074219240000004	0.8544922	0.18310547	0.12207031	11.27741664	0.1208251996	-0.6256591459999999	0.79345703	-0.61035156	0.79345703	-12.705786240000002	-0.6711181610000001	1.312329074	-0.24414062	-1.4038086	1.0986328	4.571020468	9.337036240000002	2.8483641200000003	1.2817383	0.24414062	1.0986328	-1.178344748	10.34909694	1.259692392	-3.0517578	2.1362305	-3.7231445	1539956766.512
-9.681567392	-5.46345198	-2.816064496	1.7089844	-3.3569336	0.79345703	11.468823380000002	0.095703125	2.4846923920000004	0.9765625	-0.7324219	0.30517578	12.12080072	0.657958966	-1.2333740020000001	0.7324219	-1.0375977	0.30517578	-13.41757788	-0.288305661	1.3051513580000003	-1.4648438	1.4648438	0.24414062	5.62973642	11.483178420000002	2.7167724640000004	1.3427734	0.48828125	0.36621094	8.541503894	14.61625998	-0.3146240216	-1.2207031	1.2207031	-0.79345703	1539956766.552
-7.27941893	-3.170166034	-3.7515625000000004	-1.159668	1.7700195	-0.5493164	11.468823380000002	0.095703125	2.4846923920000004	0.9765625	-0.7324219	0.30517578	12.829003600000002	1.119726538	-2.332763678	0.79345703	-0.61035156	-0.18310547	-11.20803264	0.9175537140000001	0.02990722644	-1.5869141	0.61035156	0.30517578	5.68117662	12.30861772	2.7311278960000003	1.0375977	0.9765625	-0.30517578	-0.2823242212	9.43273912	-1.282421924	0.91552734	0.36621094	-1.0986328	1539956766.592
-9.290380890000002	-4.245629892	-5.64528804	-0.6713867	-0.91552734	-0.6713867	10.728320680000001	-0.961816394	2.4655516200000003	0.7324219	0.061035156	-0.061035156	12.911548020000001	1.5958496400000002	-3.0792480040000005	1.0986328	0.6713867	-0.4272461	-10.90896016	1.5372314300000003	-0.49167482	-1.0986328	0	0.12207031	4.288696286	11.703296220000002	2.7347167540000004	0.24414062	2.1362305	0.18310547	-0.025122070680000004	9.936376800000001	-1.8985107820000002	0.6713867	-1.4038086	-2.5024414	1539956766.632
-8.892016574000001	-3.051733426	-4.69663089	-2.319336	-2.1972656	-0.12207031	9.482983426	-1.3673584260000002	3.1893066100000005	1.159668	-0.8544922	-0.061035156	12.65673822	2.018139676	-2.4392334260000004	1.159668	0.5493164	-0.61035156	-10.344311600000001	0.8673096040000001	-0.01076660144	-0.79345703	-0.12207031	-0.61035156	2.6964355040000005	11.150610520000003	2.2609863220000004	-0.30517578	2.2583008	0.8544922	1.2788329680000001	10.178027160000001	-1.6341308900000002	-0.061035156	-0.30517578	-2.746582	1539956766.672
-8.170654254	-2.217919928	-3.1007812500000003	-0.9765625	0.79345703	0	9.50930162	-1.207055661	2.11982428	1.2817383	-0.61035156	0	12.03227536	2.2071533540000003	-2.721557608	1.0375977	0.48828125	-0.4272461	-9.27722194	0.3158203076	0.42707518000000005	-1.3427734	-0.4272461	-0.24414062	2.24663089	10.49982878	2.071972644	-0.24414062	0.9765625	0.79345703	2.001391574	9.38488768	-2.124609424	0.4272461	-0.061035156	-3.4179688	1539956766.712
-7.527050720000001	-2.27055661	-3.21203624	-0.61035156	0.18310547	-0.48828125	9.01882338	-0.7716064300000001	1.7274413940000002	1.4038086	-0.4272461	-0.12207031	10.80847194	1.795629892	-3.084033246	1.4038086	0.79345703	-0.30517578	-8.7963134	0.227294928	0.4868896466	-1.7089844	-0.48828125	-0.4272461	3.0182373200000003	9.088207968	2.0336913940000003	-0.18310547	0.36621094	0.30517578	1.4427246400000002	9.261669928000002	-1.606616214	0.5493164	-0.12207031	-3.3569336	1539956766.752
-7.032983426	-2.86870108	-3.4907714660000004	-0.79345703	-0.24414062	-0.6713867	9.01882338	-0.7716064300000001	1.7274413940000002	1.4038086	-0.4272461	-0.12207031	9.413598740000001	0.916357428	-1.9798584260000003	1.4038086	0.6713867	-0.30517578	-8.399145468	0.6818847840000001	0.423486322	-1.7089844	-0.4272461	-0.61035156	3.2909912140000004	7.437329074000001	1.7752929320000002	0.12207031	1.159668	0.12207031	2.190405252	9.512890380000002	-0.6148925720000001	0.12207031	-0.36621094	-3.4179688	1539956766.792
-6.9588134	-2.7275389400000005	-3.3771241	-0.7324219	-0.061035156	-0.79345703	8.126391574000001	-0.1256103534	2.058813498	1.4038086	-0.4272461	-0.12207031	8.85373552	0.31342773560000003	-1.2895996400000003	1.2817383	0.24414062	-0.4272461	-8.16108426	0.8182617212000002	0.38879393000000007	-1.2817383	-0.18310547	-0.4272461	2.9392822480000005	6.64777806	1.561157248	0.18310547	1.4648438	0.48828125	1.89013678	8.78076178	-0.8230468750000001	0.4272461	0.30517578	-2.746582	1539956766.832
-7.163378894000001	-2.433251996	-3.9597167540000004	-0.18310547	0.91552734	-0.6713867	7.601220746000001	1.18671875	1.4678466460000001	1.7089844	-0.61035156	-0.30517578	8.87766124	0.35888672120000004	-1.5216797120000003	1.4648438	0.5493164	-0.30517578	-8.206542932000001	0.961816394	0.7369140380000001	-1.3427734	0.061035156	-0.24414062	2.920141574	6.780566394000001	1.620971646	0.12207031	1.7700195	0.61035156	1.867407248	8.911157248	-1.022827176	0.24414062	0.18310547	-2.4414062	1539956766.872
-7.98044429	-2.304052716	-4.10805661	-0.24414062	-0.30517578	-0.36621094	7.756738220000001	1.4774170320000002	1.70471196	1.5258789	-0.7324219	-0.30517578	8.935082968000001	0.718969748	-1.276440396	1.2817383	0.6713867	-0.18310547	-8.263964660000001	1.349414038	1.043164038	-1.2207031	0.061035156	-0.24414062	2.6174804320000002	7.336840560000001	1.58747554	0.36621094	1.7089844	0.4272461	1.7860596040000003	8.834594748	-1.3015625000000002	0	0.12207031	-2.319336	1539956766.912
-8.686254892000001	-2.3303711060000003	-4.029101440000001	-0.5493164	-0.8544922	-0.061035156	8.407519568	1.79921875	1.582690396	1.0986328	-0.9765625	-0.24414062	9.25209964	1.0587158540000001	-1.2919922120000003	0.9765625	0.24414062	-0.18310547	-8.421875	1.733422824	1.0455566100000002	-0.6713867	-0.4272461	-0.30517578	2.4619628600000003	8.24960962	1.6329346040000001	0.30517578	1.159668	0.36621094	1.6903564300000002	8.755639480000001	-1.0718750000000001	-0.061035156	0.48828125	-2.0751953	1539956766.952
-8.955419928000001	-1.8697998200000001	-4.277929712	-0.5493164	-2.6245117	0.30517578	9.3489991	2.000195288	1.580297824	0.61035156	-0.5493164	-0.30517578	9.987817000000001	1.4738280760000002	-1.2261962860000002	0.5493164	0.30517578	-0.30517578	-8.781957968	1.2297851440000003	1.0347900360000002	0.061035156	-0.48828125	-0.6713867	2.463159146	8.859716754	1.94636232	0.12207031	0.9765625	0.36621094	1.9200439300000003	9.557153060000001	-0.30744628600000007	-0.36621094	0.36621094	-2.0141602	1539956766.992
-8.647973740000001	-2.8495605040000003	-4.48847644	-1.953125	-0.61035156	0.30517578	9.89211412	2.345922824	1.449902356	0.30517578	-0.61035156	-0.6713867	10.938866820000001	1.909277356	-1.008471646	0.18310547	0.061035156	-0.061035156	-10.19716754	0.5323486420000001	0.9869384980000001	0.4272461	-0.9765625	-0.9765625	2.63183606	9.404028060000002	2.42368161	-0.24414062	0.24414062	0.4272461	3.4704346040000003	8.918335160000002	-0.37204589660000004	-0.5493164	1.3427734	-1.5258789	1539956767.032
-10.227075180000002	-4.806689496	-5.29597194	-3.540039	-0.061035156	0.18310547	10.8886232	2.336352536	0.9570312500000001	0.061035156	-0.6713867	-0.8544922	11.86838408	2.02292482	-0.832617212	-0.18310547	0.24414062	0.12207031	-12.832592360000001	-0.7811767572	0.9893310700000001	0.8544922	-1.3427734	-0.91552734	3.575707968	10.26894568	3.3400389400000003	-0.061035156	-0.18310547	0.30517578	4.29108876	9.889721940000001	-1.3230957460000001	-1.3427734	1.4648438	-0.30517578	1539956767.072
-10.920923020000002	-6.37023912	-3.0804442900000004	1.2817383	-2.746582	1.0375977	12.325365920000001	1.7752929320000002	0.26318359620000004	-0.061035156	-0.7324219	-0.24414062	12.88642572	2.098291034	-0.9055908540000002	-0.4272461	-0.18310547	-0.12207031	-13.618554320000001	-2.2382567900000003	0.8565429712000001	0.12207031	0.79345703	-1.2817383	4.83540036	11.64707068	3.9417724640000005	0	-0.79345703	-0.12207031	4.833007788000001	11.05729982	1.138867212	-2.6245117	0.48828125	2.8076172	1539956767.112
-9.528442392	-5.998193390000001	-1.667626996	1.0986328	1.5258789	1.0375977	13.518066100000002	0.1303955072	-0.4294677716	-0.061035156	-0.12207031	-0.12207031	13.471411240000002	2.674902356	-1.0192382788	-0.4272461	0.24414062	-0.12207031	-11.80617662	-1.297973642	0.11484375000000001	-0.24414062	0.18310547	-0.8544922	4.739697284	11.038159440000001	4.998095746000001	0.36621094	-0.12207031	-0.91552734	4.571020468	13.044336060000001	2.0576172120000003	-2.6245117	0	5.004883	1539956767.152
-10.47590306	-3.5721191100000005	-2.8579346040000004	-0.18310547	0.18310547	0	12.93427716	-0.7117919928	-0.08732910340000001	-0.061035156	0.061035156	-0.36621094	12.95341754	3.2407471040000004	-0.477319339	-0.30517578	0.7324219	0.24414062	-10.416088760000001	-1.13647464	-0.534741214	0.48828125	0.24414062	0.18310547	2.7347167540000004	9.285595746	5.285205072	-0.061035156	0.7324219	-0.12207031	1.1747558900000001	13.87097194	-2.3746337860000004	-2.5024414	0.12207031	5.1879883	1539956767.192
-10.552465560000002	-3.1486327880000005	-3.267065396	0.061035156	-1.0986328	-0.12207031	11.5693116	-0.23566894960000004	-0.24643554320000002	-0.30517578	0.5493164	-0.36621094	11.95930162	3.6534667540000005	0.17106933900000001	-0.12207031	0.18310547	0.61035156	-10.06796924	-1.9571288940000002	-0.34812010800000004	0.48828125	-0.24414062	0.61035156	1.282421924	8.541503894	4.95263678	-0.4272461	0.061035156	0.79345703	0.1818359424	12.71176718	-1.282421924	-0.48828125	-0.4272461	5.3710938	1539956767.232
-8.787939300000001	-3.2862060700000004	-1.9595214660000002	0.30517578	-0.91552734	0.12207031	10.533325180000002	0.440234375	-0.8720947480000001	-0.30517578	0.5493164	-0.36621094	10.88503444	3.7061035340000004	-0.308642572	-0.12207031	-0.061035156	0.7324219	-9.935181200000002	-2.128198282	0.37204589660000004	0	0.24414062	0.36621094	1.9164550720000002	8.92551268	4.757641574	-0.18310547	-0.8544922	0.4272461	0.46655273560000005	11.89111322	-0.9020019568000001	0	0.18310547	5.493164	1539956767.272
-7.32966304	-2.8926269959999997	-1.57551268	-0.30517578	0	0.061035156	9.743774460000001	0.5275634784000001	-0.576611322	-0.6713867	0.48828125	-0.18310547	9.9710688	3.2144287140000003	-0.33256836060000006	-0.24414062	-0.061035156	0.4272461	-8.882446580000002	-1.8985107820000002	0.5227783246000001	-0.061035156	0.18310547	0.12207031	2.9416748200000002	8.9745607	4.24323732	-0.24414062	-1.0375977	-0.24414062	0.8314209260000001	10.56801718	-0.3947753894	0.79345703	0.4272461	4.638672	1539956767.312
-7.029394568	-2.50622554	-1.494165036	-0.30517578	0.24414062	-0.30517578	8.92670926	0.6890625	-0.053833007200000005	-0.6713867	0.48828125	-0.18310547	9.32028804	2.288500998	0.1315917932	-0.30517578	-0.48828125	0.061035156	-8.39316394	-1.7106933900000003	0.45578614200000006	-0.24414062	0.18310547	0.24414062	3.2228027160000003	7.753149460000001	3.9704834260000004	-0.36621094	-0.91552734	-0.48828125	-0.265576178	8.283105432000001	0.385205072	1.4648438	1.3427734	3.1738281	1539956767.352
-7.28061502	-2.63183606	-1.197485324	-0.061035156	0.18310547	-0.24414062	8.10844748	1.076660144	-0.0765625	-0.4272461	0.24414062	-0.4272461	9.253295926000002	1.5025390379999999	0.21413574280000003	-0.24414062	-0.6713867	0	-8.067773560000001	-1.485791034	0.4378417932	0	0.061035156	0.4272461	3.0469483800000003	6.52336412	3.5135009000000004	-0.5493164	-0.8544922	-0.24414062	-0.00837402356	7.85842302	0.5048339856	2.319336	2.319336	1.159668	1539956767.392
-7.0497314300000005	-2.269360324	-1.223803714	0.061035156	-0.30517578	-0.12207031	7.52106929	1.3853027160000002	-0.08732910340000001	-0.30517578	0.36621094	-0.5493164	9.36455072	0.955834964	0.057421875000000004	-0.18310547	-0.6713867	0.36621094	-8.1239991	-1.6245605040000002	0.5550781250000001	0.36621094	0.061035156	0.30517578	3.06608876	6.109448380000001	3.220410144	-0.24414062	-0.6713867	-0.12207031	-2.128198282	7.036572480000001	-1.15441893	2.4414062	-0.061035156	0.36621094	1539956767.432
-7.23276358	-1.8566405760000002	-1.341040036	-0.79345703	2.1362305	0.12207031	7.633520468	1.4786132200000002	0.2978759784	-0.12207031	0.36621094	-0.5493164	9.48776857	0.660351538	0.037084961060000005	-0.24414062	-0.5493164	0.6713867	-8.39555661	-1.9954101440000003	0.8720947480000001	0.061035156	0.24414062	0.12207031	3.52785643	6.59992662	3.366357428	0.30517578	-0.4272461	-0.30517578	-2.9129637600000002	6.2661621400000005	-0.12919922120000002	2.8686523	-1.7089844	-0.79345703	1539956767.472
-8.323779254	-2.0935058900000003	-2.191601538	-0.8544922	2.8686523	0	7.912255890000001	1.65805661	0.37084961060000005	0.061035156	0.24414062	-0.36621094	9.790429712	0.5467041034000001	-0.0454589856	-0.18310547	-0.48828125	0.7324219	-8.14792482	-2.0253173920000003	0.9737792932	0.061035156	0.24414062	0.12207031	4.02192392	6.920532248	3.6558594240000004	0.61035156	-0.30517578	-0.4272461	-0.5108154254	7.61557608	0.0681884784	2.5024414	-3.479004	-1.4648438	1539956767.512
-9.554760880000002	-2.4643554320000005	-3.31611322	0.6713867	2.1972656	0.4272461	8.466137680000001	1.6999267180000002	0.46535643000000004	0.061035156	0.24414062	-0.36621094	10.102661240000002	0.40554199280000003	-0.154321286	0.061035156	-0.30517578	0.6713867	-8.56184056	-1.818359424	0.6962402160000001	-0.5493164	0	0.6713867	4.250415036	6.991113220000001	3.8652099640000004	0.48828125	-0.30517578	-0.12207031	4.580590854	9.3322509	-0.8074951080000001	1.6479492	-3.9672852	-0.91552734	1539956767.552
-10.56442842	-2.5588623200000002	-3.3783202880000003	0.6713867	-0.18310547	0.6713867	8.97336412	1.676000998	0.48808594240000003	0.4272461	0.24414062	0.061035156	10.3526857	0.28471679320000004	-0.0478515625	0.36621094	-0.061035156	0.79345703	-9.177929712000001	-0.8158691100000001	0.709399411	-0.36621094	-0.48828125	1.3427734	3.890332068	6.93967302	3.7180663940000005	0.61035156	-0.24414062	0.30517578	12.005957460000001	10.04165036	-0.6543701080000001	1.2207031	-1.2817383	0.79345703	1539956767.592
-11.627929320000002	-3.0086670320000004	-4.584179712	0.61035156	-2.0751953	-0.30517578	9.8	1.7812744600000001	0.48569336060000007	0.30517578	0.061035156	0.24414062	10.49624002	0.21413574280000003	-0.2129394568	0.36621094	-0.48828125	0.79345703	-10.65654254	-0.0885253894	0.9020019568000001	0.4272461	-0.79345703	1.6479492	3.890332068	6.93967302	3.7180663940000005	0.61035156	-0.24414062	0.30517578	9.377710160000001	10.81804164	-1.8410888580000002	-1.159668	0.5493164	0.18310547	1539956767.632
-10.845557100000002	-4.458569290000001	-3.631933606	-0.9765625	0.79345703	-1.159668	10.71635782	1.638916034	1.052734375	-0.061035156	0.61035156	0.5493164	10.8551268	0.7572509980000001	-0.6029296924	0.12207031	-0.30517578	0.5493164	-12.2069339	-0.33854982	0.88046875	0.6713867	-0.061035156	0.9765625	3.890332068	6.93967302	3.7180663940000005	0.61035156	-0.24414062	0.30517578	4.78515625	10.600317000000002	2.2035644960000003	-4.272461	5.1879883	-2.0751953	1539956767.672
-8.524755890000002	-4.46455072	-2.8471679320000005	0.9765625	0.24414062	0.24414062	10.989111420000002	1.1807373200000002	1.6161865020000004	-0.061035156	0.61035156	0.5493164	11.40422374	1.6472900360000002	-1.046752896	-0.12207031	-0.5493164	0.12207031	-11.851635880000002	-0.3935791034	0.32539062500000004	-0.18310547	1.159668	0.12207031	4.184619110000001	11.531029860000002	3.0613037140000006	0.79345703	-0.12207031	-0.30517578	2.8579346040000004	10.95322284	-0.1399658246	-1.5869141	-0.12207031	-0.79345703	1539956767.712
-8.51159694	-4.49086911	-4.366455072	-0.24414062	0.4272461	-0.48828125	11.0668705	0.7979248200000001	1.25729982	-0.36621094	0.36621094	0.4272461	12.05859424	1.9320067900000002	-1.9296142180000002	-0.30517578	-0.36621094	-0.18310547	-10.843163940000002	0.4689453076	-0.2775390576	-0.7324219	0.30517578	0.12207031	4.204956070000001	11.849242720000001	3.05053714	0.5493164	0.24414062	-0.9765625	0.17944336060000002	9.16716304	-1.8243408540000001	0.7324219	-1.8920898	-0.79345703	1539956767.752
-9.07026358	-4.167871106000001	-5.14763179	-0.12207031	-1.953125	-0.30517578	10.724731920000002	0.0885253894	1.546801718	-0.5493164	0.4272461	0.061035156	12.214111420000002	1.6664307100000002	-2.418896466	-0.12207031	-0.061035156	-0.5493164	-10.75463858	1.08383786	-0.36606445680000005	-0.12207031	0.36621094	0	3.4979492800000003	11.09199182	3.03857428	-0.12207031	0.48828125	-0.36621094	1.8793701080000003	10.18999002	-1.8697998200000001	-0.48828125	-0.30517578	-1.7700195	1539956767.792
-8.364452880000002	-3.325683606	-4.1427491000000005	-1.0375977	-0.061035156	-0.24414062	9.96508786	-0.288305661	1.8973144960000001	-0.18310547	0.061035156	0	12.336133180000001	1.726245108	-1.8375000000000001	-0.061035156	0.12207031	-0.5493164	-10.58835414	0.45100097840000003	-0.025122070680000004	0.061035156	0.12207031	-0.36621094	2.8220459260000004	10.765404860000002	2.595947284	-0.6713867	0.30517578	0	1.582690396	9.63969748	-2.1509277160000004	0.18310547	0.8544922	-2.0751953	1539956767.832
-8.22089856	-3.32089856	-3.5625489200000002	0.12207031	1.159668	-0.36621094	9.632519568000001	-0.06340332068	1.349414038	-0.18310547	-0.24414062	0.12207031	11.991601440000002	1.7059082460000001	-2.0145507200000004	-0.24414062	0.061035156	-0.4272461	-9.926807100000001	0.2524169928	0.18901367800000002	-0.48828125	0.24414062	-0.30517578	2.975170926	10.2091304	2.501440396	-0.5493164	-0.24414062	-0.24414062	0.7105957068000001	9.6217527	-2.3626709260000003	0.48828125	-0.48828125	-2.1972656	1539956767.877
-7.864404254	-3.676196286	-3.4560790740000003	0.7324219	-0.061035156	-0.30517578	9.33464357	0.36367187500000003	1.4546875000000001	-0.24414062	-0.18310547	0.12207031	11.1446286	1.191503894	-2.177246106	-0.061035156	0.18310547	-0.4272461	-9.22578125	0.7524658540000001	0.062207030760000004	-0.4272461	0.12207031	-0.30517578	3.2383545320000002	9.121704074	2.344726538	-0.48828125	-0.24414062	-0.4272461	1.66044928	9.87775908	-1.0503417932	-0.12207031	-0.4272461	-2.1972656	1539956767.916
-7.35598143	-3.228784146	-3.44890126	0.4272461	0.12207031	-0.36621094	8.936279254	0.6962402160000001	2.020532248	-0.18310547	-0.061035156	-0.061035156	10.33115216	0.723754892	-1.350610324	-0.18310547	0.24414062	-0.36621094	-8.915942392	0.735717752	-0.16987304320000002	-0.061035156	0.30517578	-0.30517578	2.9045898560000003	8.072558606000001	2.06120607	-0.4272461	0.12207031	-0.24414062	1.905688498	9.189892572	-1.1053711060000002	-0.061035156	-0.7324219	-1.7700195	1539956767.952
-7.469628894	-3.152221646	-3.7180663940000005	0.61035156	1.8310547	-0.48828125	8.67070288	1.2321777160000003	2.064794928	-0.30517578	0.12207031	-0.18310547	9.89211412	0.5562744110000001	-1.293188498	-0.24414062	0.18310547	-0.24414062	-8.76401358	0.7369140380000001	-0.12919922120000002	-0.12207031	0.5493164	-0.24414062	2.64379892	7.667016574000001	2.076757788	-0.48828125	0.30517578	0.061035156	2.3076415740000003	9.122900360000001	-1.3924804320000002	-0.24414062	-0.6713867	-1.4648438	1539956767.992
-8.27353534	-3.447705072	-4.08652356	1.2207031	0.7324219	0.12207031	8.740087860000001	1.216625998	1.739404254	-0.36621094	-0.061035156	-0.24414062	9.693530252	0.732128894	-1.745385782	-0.30517578	0.4272461	-0.18310547	-8.69582518	1.184326178	-0.1244140625	0	0.4272461	-0.24414062	2.45358876	7.929003894000001	2.071972644	-0.24414062	0.5493164	0.061035156	2.960815396	9.027197480000002	-1.25729982	-0.24414062	-0.36621094	-1.159668	1539956768.032
-8.61926268	-3.1773437500000004	-4.184619110000001	1.2817383	-0.91552734	0.79345703	9.23774411	1.11613768	1.84946286	-0.4272461	-0.4272461	-0.36621094	10.02250998	1.2321777160000003	-1.9200439300000003	-0.36621094	0.18310547	-0.12207031	-8.487670926	1.7286376800000003	-0.24404297120000001	0.61035156	-0.12207031	-0.30517578	2.004980432	8.630029254	2.0899170320000002	-0.18310547	0.36621094	0.12207031	3.4010498200000003	8.923120108	-0.6842773560000001	-0.48828125	-0.061035156	-0.5493164	1539956768.072
-8.441015380000001	-2.830419928	-4.760034146000001	0.6713867	-0.061035156	0.79345703	9.40163588	1.2010742212	1.9978027160000003	-0.4272461	-0.5493164	-0.7324219	10.674487319999999	1.70471196	-1.683178714	-0.5493164	0	0	-8.72692842	1.3637695680000002	-0.0729736322	1.159668	-0.30517578	-0.48828125	1.923632788	9.27602536	2.42607428	-0.30517578	0.061035156	0.30517578	3.093603534	9.103759980000001	-0.7560547120000001	-0.79345703	-0.12207031	-0.18310547	1539956768.112
-8.315405252000001	-3.543408246	-4.9311032400000006	0.30517578	-2.6245117	0.8544922	9.919628600000001	1.320703076	1.388891574	-0.4272461	-0.5493164	-0.7324219	11.619556200000002	2.0564209260000004	-1.5551757200000003	-0.8544922	0.36621094	0.18310547	-9.96867662	0.5467041034000001	0.18422851440000002	1.5869141	-0.48828125	-0.79345703	2.3112304320000003	9.888525360000001	2.7012207459999997	-0.79345703	-0.36621094	0.61035156	2.9141601440000002	9.25209964	-1.1340820288	-1.0375977	-1.0375977	-0.18310547	1539956768.152
-7.25429712	-4.309033246	-3.331665036	-0.36621094	-2.9296875	0.5493164	10.93049272	1.076660144	1.1328857428	-0.79345703	-1.159668	-0.8544922	12.521558	2.12341304	-1.55158696	-0.79345703	0.24414062	0.36621094	-10.6421875	-0.515600589	-0.03828125	1.6479492	-0.18310547	-1.0986328	2.9727783540000003	10.169653060000002	3.104370108	-1.2207031	-1.0986328	0.61035156	4.131982428000001	8.761621106	0.2607910144	-1.7089844	-0.9765625	1.2817383	1539956768.192
-8.3201902	-5.25170926	-0.5622558606000001	0.36621094	2.8686523	0.7324219	11.02978534	0.8828613220000001	1.1328857428	-0.6713867	-0.18310547	-1.4038086	12.238037140000001	1.8279297120000002	-0.833813498	-1.0375977	0.7324219	0.6713867	-11.141039840000001	-1.8075927520000004	-0.2452392572	1.3427734	0.4272461	-1.0986328	3.88674321	9.371728240000001	3.7096923920000004	-1.2207031	-0.9765625	0.36621094	4.72653804	8.900390380000001	1.656860324	-1.8310547	-0.6713867	3.7841797	1539956768.232
-10.562036240000001	-4.360473740000001	-2.996704074	2.9296875	-1.0986328	0.6713867	10.73190944	0.83022464	0.061010742800000003	-0.48828125	-0.91552734	-1.3427734	11.710473740000001	1.605419928	-0.80390625	-0.7324219	0.48828125	0.61035156	-10.937671220000002	-1.892529254	-0.2428466754	0.48828125	0.4272461	-0.5493164	4.117626996	8.383593750000001	4.76481929	-1.0375977	-0.36621094	0.18310547	4.048242212	13.769287140000001	1.1484375	-1.4038086	0.4272461	3.7841797	1539956768.272
-10.028490920000001	-3.3807128600000005	-2.644995108	0.61035156	0.79345703	-0.12207031	10.35747104	0.6914550720000001	-0.1614990216	-0.36621094	-0.61035156	-1.0375977	11.20205072	1.41042482	-0.41511232	-0.36621094	0.8544922	0.48828125	-10.44958516	-1.681982428	-0.2763427716	0.9765625	0.24414062	-0.24414062	3.8018066100000003	8.5068116	5.073461960000001	-1.0986328	-0.12207031	0.30517578	-1.239355432	12.07534146	-1.542016574	-2.5634766	-2.0751953	3.540039	1539956768.312
-10.30602986	-3.5972412140000003	-2.3531005400000002	1.2817383	-0.12207031	-0.18310547	9.935181200000002	0.6747070288	-0.1363769568	-0.36621094	-0.61035156	-1.0375977	10.764209260000001	1.7310302520000003	0.38879393000000007	-0.36621094	0.48828125	0.36621094	-10.80847194	-2.051635782	-0.05981445288	0.6713867	0.48828125	-0.24414062	3.5589599640000005	8.56901857	4.83540036	-1.0986328	-0.18310547	0.18310547	-0.6531738220000001	11.10275908	-1.7872558900000002	-0.18310547	-1.7700195	2.319336	1539956768.352
-8.967382788	-3.3531983800000003	-1.683178714	0.91552734	-0.36621094	-0.12207031	9.693530252	1.1675781250000001	-0.40075683900000003	-0.4272461	-0.48828125	-0.48828125	11.13386232	1.8817626800000002	0.2392578076	-0.36621094	-0.4272461	0.24414062	-9.919628600000001	-1.7274413940000002	-0.15073241820000002	0.91552734	0.4272461	-0.24414062	3.387890576	8.48049321	4.88444838	-0.79345703	-0.48828125	-0.12207031	0.4904785144	9.677978240000002	-0.984545926	-0.36621094	-1.5258789	0.7324219	1539956768.392
-8.20415036	-3.03857428	-1.414013678	0.91552734	0.12207031	0	8.9410643	1.6484863220000001	-0.154321286	-0.61035156	-0.8544922	0	10.96159694	1.562353534	0.07775878600000001	-0.30517578	0.30517578	0.24414062	-9.15041484	-2.0336913940000003	-0.3289794928	0.91552734	0.24414062	-0.30517578	3.53742662	8.20534694	4.8916259	-0.7324219	-0.61035156	-0.18310547	1.0192382788	8.23764676	0.2069580072	0.9765625	-0.18310547	-0.91552734	1539956768.432
-7.51508786	-2.172460962	-1.4833984620000003	0.6713867	-0.48828125	0.24414062	9.00207518	1.594653354	-0.1256103534	-0.5493164	-0.7324219	-0.12207031	10.012939300000001	1.297973642	0.1459472644	-0.30517578	0.12207031	0.24414062	-8.65036592	-2.496655252	-0.49645996400000003	0.48828125	0.24414062	-0.30517578	3.6666259000000005	7.47441394	4.8808594240000005	-0.91552734	-0.61035156	-0.12207031	0.5646484424	8.19816893	-0.49645996400000003	0.8544922	1.3427734	-2.0141602	1539956768.472
-6.857128894000001	-2.428466754	-1.7035155760000003	-0.6713867	2.1972656	-0.061035156	9.15878894	1.408032248	-0.33615722840000006	-0.4272461	-0.30517578	-0.36621094	9.445898560000002	1.12211911	0.1866210962	-0.061035156	0	0.12207031	-8.290283246000001	-2.85075679	-0.593359375	0.12207031	0.12207031	-0.18310547	3.517089856	6.657348740000001	4.8162597840000005	-0.79345703	-0.61035156	-0.24414062	-0.9677978240000001	7.611987320000001	-1.040771466	0.61035156	-1.953125	-1.953125	1539956768.512
-9.28798822	-4.426269568	-2.6916503600000006	-1.159668	6.652832	-0.7324219	9.18630342	1.2321777160000003	-0.4091308606000001	-0.061035156	-0.18310547	-0.5493164	8.921923920000001	1.0180419928000002	0.005981445288000001	0.18310547	0	0.12207031	-9.595434800000001	-2.834008786	-0.5526855432	-0.36621094	-0.061035156	0.30517578	3.2993652160000004	6.23984375	4.885644568	-0.61035156	-0.5493164	-0.30517578	1.08383786	8.94465306	0.35888672120000004	1.7089844	-2.319336	-1.7700195	1539956768.552
-10.929297120000001	-4.09011232	-5.196679712	2.380371	-3.540039	-0.36621094	9.069067392000001	1.2154297120000002	-0.63881839	0.30517578	-0.18310547	-0.24414062	8.900390380000001	0.83022464	0.056225586060000006	0.12207031	-0.24414062	-0.061035156	-11.260669420000001	-1.6125976440000003	0.3517089856000001	-0.36621094	-0.061035156	0.30517578	3.466845746	7.1406494600000014	4.5064209260000005	-0.061035156	-0.61035156	-0.61035156	6.018530252000001	12.96897014	-0.2045654254	1.5258789	-3.2348633	-0.9765625	1539956768.592
-7.957714660000001	-3.1845214660000005	-2.3997558900000002	0.12207031	-1.4648438	-0.79345703	8.75444339	1.469042932	-0.4761230432	0.24414062	0.18310547	0.5493164	9.521264480000001	0.516796875	-0.250024411	-0.12207031	-0.79345703	-0.61035156	-9.8251223	-0.37084961060000005	-0.027514648560000004	-0.18310547	0.61035156	0.4272461	4.218115216	8.44938948	4.07336412	0.48828125	-0.36621094	-1.3427734	4.9442626800000005	10.867089660000001	0.9582275360000001	-2.0141602	1.4648438	-1.4648438	1539956768.632
-7.684961060000001	-3.282617212	-2.0923096040000004	-0.7324219	2.9907227	-0.8544922	8.76521016	1.85544429	0.5993408246	0.24414062	0.18310547	0.5493164	10.180420320000001	0.617285144	-0.36845702880000003	-0.30517578	-0.5493164	-0.7324219	-9.49494658	-0.732128894	-0.49645996400000003	0.12207031	0.91552734	0.30517578	3.9609130400000003	8.135961960000001	3.9345947480000003	0.4272461	0.18310547	-1.5869141	1.7250488220000002	8.675488220000002	-0.27873535340000005	1.4648438	0.4272461	-1.0986328	1539956768.672
-8.766406250000001	-3.658251996	-3.877172824	-0.18310547	-0.12207031	-0.91552734	8.81784694	2.25261232	1.4403320680000002	-0.24414062	0.48828125	1.0375977	10.4543705	0.84816893	-0.37683107	-0.30517578	-0.12207031	-0.5493164	-9.341821580000001	-1.040771466	-0.6735107428000001	0	0.7324219	0.48828125	3.0744628600000006	7.454076980000001	3.9609130400000003	0.30517578	0.30517578	-1.2207031	1.3254882200000002	9.195874100000001	-0.94506839	0.7324219	-2.1362305	-1.2207031	1539956768.712
-8.548681610000001	-4.220507788000001	-3.7599366	0.79345703	-1.5258789	-0.7324219	8.815454074	2.3997558900000002	1.1053711060000002	-0.30517578	0.79345703	1.0375977	10.453173920000001	0.8732910340000001	-0.9773681610000001	0	-0.4272461	-0.61035156	-9.82871106	-0.9175537140000001	-0.7105957068000001	-0.18310547	0.8544922	0.4272461	2.9955077880000003	7.948144568	3.9621094240000003	0.24414062	-0.061035156	-1.0375977	3.24433606	10.10983876	0.39836425720000007	-0.30517578	-0.24414062	-1.0986328	1539956768.752
-8.14672824	-3.841284146	-2.80051268	-0.18310547	0.36621094	-0.6713867	8.16467302	2.378222644	1.259692392	0	1.0986328	0.48828125	10.389770860000002	0.961816394	-1.1424560700000002	-0.061035156	0.61035156	-0.6713867	-9.844262680000002	-0.3146240216	-0.773999002	-0.48828125	0.91552734	0.12207031	3.2921875000000003	8.882446580000002	3.8747802520000003	0.36621094	0	-1.3427734	3.1378662140000007	9.297558606	-0.19619140380000002	0.061035156	0.30517578	-0.5493164	1539956768.792
-8.694628894000001	-3.9130616000000003	-3.2299804320000005	0	0.4272461	-0.4272461	8.218505890000001	1.7884521760000003	0.8577392572	0.30517578	0.7324219	1.0375977	10.297655760000001	0.949853534	-0.517993161	-0.48828125	1.0986328	-0.6713867	-9.522461060000001	-0.14714355040000002	-1.0443603240000001	-0.30517578	0.8544922	0.061035156	3.25151358	8.95183107	3.6917480040000004	0.61035156	0.5493164	-1.7700195	1.93439946	9.35617662	-1.03957518	0.061035156	-0.24414062	-0.24414062	1539956768.832
-8.641992212	-4.336547824	-3.5553711060000004	0.48828125	-0.79345703	-0.4272461	7.900292932000001	1.6664307100000002	0.88046875	-0.061035156	1.4648438	1.7089844	9.920825180000001	0.5897705072	-0.1268066394	-0.30517578	0.36621094	-0.8544922	-9.521264480000001	-0.3337646466	-1.197485324	-0.18310547	0.7324219	0.18310547	2.9045898560000003	8.50561502	3.6486816100000006	0.6713867	0.8544922	-1.6479492	1.8614257200000002	9.631323380000001	-0.5371337860000001	0	-0.18310547	-0.36621094	1539956768.872
-8.32497554	-4.17504892	-3.192895468	0.12207031	-0.4272461	-0.4272461	7.503125000000001	1.3302734620000003	1.5145019960000001	-0.24414062	2.1362305	2.6245117	9.66481929	0.7692138580000001	0.2129394568	-0.61035156	1.4038086	-1.0375977	-9.719848740000002	-0.47014160340000005	-1.35180661	-0.18310547	0.7324219	0.18310547	2.6713134000000003	8.503222840000001	3.6773925720000005	0.9765625	1.0986328	-1.4038086	1.75495607	9.80358876	-0.424682608	0.24414062	0.24414062	-0.36621094	1539956768.912
-8.28669429	-4.0602050720000005	-3.111547824	-0.12207031	-0.061035156	-0.36621094	7.8153564300000005	1.2285888580000002	1.656860324	-0.5493164	4.0283203	3.7841797	8.730517572	0.5957519568	0.52995607	-0.79345703	3.0517578	-1.8920898	-9.63491214	-0.4761230432	-1.3637695680000002	-0.12207031	0.5493164	-0.061035156	2.739501996	9.10615216	3.4620605040000005	1.3427734	1.5258789	-1.2817383	1.1508300720000002	9.689941394000002	-0.6615478240000001	0.061035156	-0.6713867	-0.24414062	1539956768.952
-8.3453125	-4.31142572	-2.89741214	0.24414062	0	-0.24414062	6.9133545320000005	0.7608398560000001	1.353002896	-1.6479492	2.1972656	4.333496	8.10844748	1.022827176	0.0813476538	-0.061035156	2.0141602	-2.9296875	-9.71625998	-0.538330072	-1.3242920320000002	-0.12207031	0.5493164	-0.061035156	2.6916503600000006	9.04992662	3.4967528960000003	1.8310547	2.1362305	-1.2207031	1.7083007200000002	9.57629393	-0.6830810700000001	-0.24414062	-0.48828125	-0.18310547	1539956768.992
-8.32497554	-4.225292932	-3.1462402160000003	0.36621094	-0.12207031	-0.18310547	7.82731929	-1.02163089	1.714282248	-1.5869141	0.6713867	4.5776367	8.682665740000001	1.982250998	0.16030273560000002	0.12207031	2.0141602	-3.8452148	-9.687548920000001	-0.37443847840000005	-1.362573282	-0.36621094	0.61035156	-0.061035156	2.5492920320000003	9.043945288000002	3.4453125000000004	1.6479492	2.746582	-1.0986328	1.9260253600000001	9.600219748	-0.7692138580000001	0	-0.12207031	-0.061035156	1539956769.032
-8.27353534	-4.225292932	-3.0708741	0.12207031	-0.12207031	-0.24414062	8.80109874	-1.69633786	2.2980712860000003	-1.5869141	0.6713867	4.5776367	8.72214357	2.4296630400000003	0.49526367800000004	0.7324219	0.5493164	-4.211426	-9.705493210000002	-0.387597644	-1.4582763580000002	-0.36621094	0.61035156	-0.061035156	2.56245108	9.197070288	3.0804442900000004	1.7700195	3.3569336	-0.6713867	1.489379892	9.60141574	-0.723754892	-0.061035156	-0.061035156	0	1539956769.072
-8.35129393	-4.262377896	-3.0744628600000006	0.24414062	-0.24414062	-0.30517578	8.57978534	-2.29089357	2.670117212	-1.4648438	0.79345703	4.5776367	9.485375900000001	3.160595746	1.204663089	0.36621094	1.5869141	-4.4555664	-9.801196580000001	-0.54191893	-1.5587646760000002	-0.12207031	0.6713867	-0.061035156	2.495458966	9.113330072	2.5098144959999997	2.1972656	4.4555664	-0.30517578	1.3972655760000001	9.62893071	-0.6543701080000001	0.061035156	-0.4272461	0	1539956769.111
-8.334545926	-4.341332968000001	-3.06608876	0.18310547	-0.30517578	-0.30517578	9.89809604	-3.1306884000000004	2.8830566100000006	-1.4648438	0.79345703	4.5776367	10.223486420000002	4.153515576	1.2513183900000002	0.7324219	0.9765625	-4.3945312	-9.862207460000002	-0.6651367212000001	-1.50493161	-0.12207031	0.6713867	-0.061035156	2.082739218	9.27961412	2.1162353240000003	2.0751953	4.9438477	-0.061035156	1.5384277160000002	9.67917482	-0.7680175720000001	0	-0.24414062	0	1539956769.152
-8.301049820000001	-4.329370108	-2.96560054	0.12207031	-0.6713867	-0.36621094	9.15041484	-3.78984375	2.7131836060000003	-1.5869141	1.953125	3.9672852	10.965185700000001	5.086621106	1.6161865020000004	0.5493164	1.0986328	-4.4555664	-9.894507280000001	-0.7010253600000002	-1.6161865020000004	-0.4272461	0.91552734	0.061035156	1.509716754	9.431542932000001	2.045654254	1.6479492	4.5166016	0.18310547	1.5216797120000003	9.637304712	-0.7500732428000001	0	-0.18310547	0.061035156	1539956769.191
-8.2005616	-4.215722644	-2.75983876	0.18310547	-0.5493164	-0.48828125	9.27124002	-4.684667932000001	3.32089856	-1.5869141	1.953125	3.9672852	11.10874002	5.888134980000001	2.0121582460000003	0	1.3427734	-3.9672852	-9.889721940000001	-0.6519775360000001	-1.638916034	-0.48828125	1.2207031	0.12207031	1.2178222840000001	9.45666484	1.8566405760000002	1.8310547	4.8217773	0.18310547	1.43076178	9.656445288	-0.765625	0	0	0.061035156	1539956769.231
-8.302246106	-4.182226440000001	-2.75625	0.24414062	-0.36621094	-0.7324219	8.86210962	-5.6548584260000005	3.782666034	-1.7700195	2.1972656	4.1503906	10.97714856	6.55327176	2.185620108	0.4272461	2.5024414	-3.540039	-9.66242662	-0.42109375000000004	-1.753759784	-0.5493164	1.2817383	0.12207031	0.953442392	9.506909440000001	1.9810547120000002	1.5258789	3.7231445	0.7324219	1.409228534	9.676782248	-0.669921875	0	0	0.061035156	1539956769.272
-8.260375900000001	-4.43464357	-2.710791034	0.18310547	-0.36621094	-0.79345703	8.713769568	-6.13696286	3.2814209260000005	-0.9765625	0.61035156	3.3569336	10.48188498	7.034179712	2.3949707460000003	0.36621094	3.3569336	-3.112793	-9.718652160000001	-0.539526358	-1.9798584260000003	-0.5493164	1.2817383	0.12207031	0.173461911	9.5703125	1.886547824	1.4038086	3.7841797	-0.061035156	1.4738280760000002	9.63969748	-0.75964357	0.061035156	0	-0.061035156	1539956769.311
-8.25319838	-4.592553714000001	-2.586376996	0.24414062	-0.36621094	-0.7324219	7.981640380000001	-6.4575683900000005	3.685766574	-1.0986328	0.79345703	2.9907227	9.73061502	7.590454074	2.1796386780000003	0.4272461	0.61035156	-2.9296875	-9.65405252	-0.4378417932	-2.191601538	-0.7324219	1.5258789	0.18310547	0.03588867212	9.82751448	1.8351074280000002	1.4038086	2.746582	-0.18310547	1.4810058900000003	9.63491214	-0.8314209260000001	0.12207031	0.061035156	0	1539956769.351
-8.334545926	-4.53513179	-2.378222644	0.36621094	-0.24414062	-0.7324219	7.07963858	-6.89182158	3.890332068	-0.48828125	-0.61035156	2.380371	9.28200679	7.747167932000001	2.6509764400000004	0.36621094	1.3427734	-2.2583008	-9.35856929	-0.287109375	-2.57680661	-0.5493164	1.4038086	0.12207031	-0.09331054320000001	9.88732878	1.790844748	1.3427734	2.1362305	-0.24414062	1.544409146	9.67558606	-0.709399411	0	0.12207031	0	1539956769.392
-8.375219748000001	-4.6786866	-2.4811035340000003	0.24414062	-0.30517578	-0.6713867	7.09160144	-6.9420652	4.12241214	-0.6713867	0	1.8920898	8.342919928	8.016332968	2.60671376	0.061035156	0.5493164	-1.7700195	-9.26047374	-0.22490234620000002	-2.920141574	-0.5493164	1.4038086	0.12207031	-0.193798822	9.89091754	1.667626996	1.2207031	1.8920898	-0.4272461	1.70471196	9.612182608000001	-0.732128894	0.061035156	-0.12207031	-0.061035156	1539956769.431
-8.455371106000001	-4.828222644	-2.51459964	0.18310547	-0.4272461	-0.61035156	6.421679712	-6.988720746000001	3.8987060700000002	-0.61035156	0.36621094	1.6479492	8.07495108	8.00197734	2.978759784	0.24414062	-0.48828125	-1.3427734	-9.234155252	-0.07416992212000001	-3.1821288940000003	-0.24414062	1.159668	0.061035156	-0.34572753600000006	10.0631839	1.4176025360000002	1.0375977	1.5869141	-0.36621094	1.7417969240000002	9.63969748	-0.8015136780000001	0.061035156	0.061035156	0	1539956769.471
-8.34411592	-4.84736322	-2.3949707460000003	0.12207031	-0.30517578	-0.5493164	6.032885880000001	-6.9588134	3.6881591460000003	-0.36621094	-0.48828125	1.5258789	7.7148682100000014	8.049829074	3.1366699280000003	0.24414062	0.4272461	-1.0375977	-9.19348143	-0.1495361322	-3.434545926	-0.24414062	1.159668	0.061035156	-0.1459472644	10.12180162	1.3386474640000001	0.8544922	0.6713867	-0.24414062	1.7693115020000003	9.66242662	-0.770410144	0.061035156	0.061035156	-0.061035156	1539956769.511
-8.229272660000001	-4.95622554	-2.2286865020000004	0.18310547	0	-0.4272461	6.433642572	-6.97077626	3.5027344240000007	-0.61035156	0.24414062	1.2817383	7.488769568	8.145532248	2.5636474640000007	0.12207031	0.4272461	-1.0375977	-9.22338858	-0.1985839856	-3.584082068	-0.36621094	0.9765625	0.061035156	0.3194091754	10.21152356	1.388891574	0.6713867	0.7324219	-0.18310547	1.9810547120000002	9.62294928	-0.8122802520000001	0.12207031	0	-0.061035156	1539956769.551
-8.18620607	-4.920336960000001	-2.345922824	0	-0.36621094	-0.4272461	6.093896760000001	-7.207641574	3.04216304	-0.36621094	0	0.9765625	7.320092752000001	8.1239991	2.4165038940000003	0.12207031	-0.24414062	-1.0375977	-9.067871106	-0.20935058900000003	-3.7790771760000004	-0.24414062	0.79345703	-0.061035156	0.2081542932	10.06557608	1.23696286	0.79345703	1.3427734	-0.4272461	1.7274413940000002	9.61816394	-0.8960205072	0	0.18310547	-0.061035156	1539956769.591
-8.201757788	-5.123706070000001	-2.253808606	0.061035156	-0.18310547	-0.36621094	5.581884980000001	-7.393066394000001	3.3843016200000005	-0.061035156	-0.4272461	0.8544922	7.053320288000001	8.278320288000002	2.47392572	0.18310547	0.18310547	-0.79345703	-8.947045926000001	-0.0729736322	-3.9130616000000003	-0.18310547	0.6713867	-0.061035156	-0.32658691100000004	10.087109620000001	0.9199462860000001	0.61035156	0.7324219	-0.4272461	1.65805661	9.57749002	-0.8840576080000001	0.12207031	0.061035156	-0.061035156	1539956769.631
-8.07734375	-5.2050534200000005	-2.2346679320000002	-0.061035156	-0.30517578	-0.30517578	5.5723143	-7.393066394000001	3.1737548920000003	-0.12207031	0.12207031	0.61035156	6.631030252000001	8.502026260000001	2.3483153960000003	0.18310547	-0.12207031	-0.79345703	-9.045141574	-0.1435546875	-3.951342752	-0.18310547	0.6713867	-0.061035156	-0.37204589660000004	10.06677266	0.8062988220000001	0.5493164	0.24414062	-0.24414062	1.752563498	9.667211960000001	-0.784765625	0.061035156	0.12207031	-0.061035156	1539956769.671
-8.07614766	-5.23854982	-2.1712646760000003	0	-0.18310547	-0.24414062	5.5723143	-7.393066394000001	3.1737548920000003	-0.12207031	0.12207031	0.61035156	6.567626800000001	8.407519568	2.4643554320000005	0.061035156	0	-0.61035156	-9.04155252	-0.12321777160000001	-4.091308606	-0.36621094	0.6713867	0	-0.34812010800000004	9.8251223	0.7907471040000001	0.7324219	0.24414062	-0.4272461	1.756152356	9.60141574	-0.79194339	0	0.18310547	-0.061035156	1539956769.711
-7.984033246000001	-5.279223740000001	-2.25859375	-0.18310547	-0.36621094	-0.24414062	5.280419928000001	-7.43374002	3.1498290740000003	-0.24414062	-0.30517578	0.5493164	6.422875900000001	8.226879892	2.767016574	-0.061035156	0.061035156	-0.6713867	-8.882446580000002	-0.0681884784	-4.218115216	-0.30517578	0.5493164	0.061035156	-0.06459961060000001	9.790429712	0.60651857	0.8544922	0.12207031	-0.4272461	1.5898682100000001	9.616967752	-0.855346646	0.061035156	0.18310547	-0.061035156	1539956769.751
-7.9601074280000015	-5.353393570000001	-2.14973143	-0.12207031	-0.36621094	-0.24414062	5.40961911	-7.271044928000001	2.940478534	-0.4272461	-0.18310547	0.48828125	6.450390380000001	8.2005616	2.7048096040000003	0.061035156	0	-0.6713867	-8.91953125	-0.10886230040000001	-4.26357428	-0.30517578	0.48828125	0	-0.12919922120000002	9.90407698	0.707006839	0.61035156	0.12207031	-0.4272461	1.540820288	9.58227536	-0.83022464	0	0.061035156	-0.061035156	1539956769.791
-7.984033246000001	-5.37731929	-2.162890576	-0.061035156	-0.4272461	-0.24414062	5.4431150200000005	-7.416992212	2.9392822480000005	-0.4272461	-0.18310547	0.48828125	6.55686052	8.332153060000001	2.7502685700000002	0.12207031	-0.12207031	-0.7324219	-8.914746106	0.002392578076	-4.301855432000001	-0.36621094	0.4272461	0.061035156	-0.0478515625	10.018921220000001	0.5036376800000001	0.61035156	0.12207031	-0.4272461	1.5563721040000003	9.6636232	-0.8888427520000001	0.061035156	0.061035156	0	1539956769.831
-7.907470746	-5.364160340000001	-2.0528320680000003	-0.061035156	-0.18310547	-0.24414062	5.301952880000001	-7.49953624	2.8579346040000004	-0.18310547	-0.24414062	0.12207031	6.714770468	8.34052716	2.6581542540000003	0.12207031	-0.12207031	-0.7324219	-8.790332068	0.05861816394	-4.389184604	-0.24414062	0.36621094	0.061035156	-0.2129394568	10.030884080000002	0.42109375000000004	0.48828125	0.061035156	-0.30517578	1.5336425720000002	9.632519568000001	-0.9366943390000001	0	0.061035156	0	1539956769.871
-7.952929712	-5.47421875	-2.0671875	-0.061035156	-0.18310547	-0.18310547	5.073461960000001	-7.448095746000001	3.057714856	-0.12207031	-0.12207031	0.18310547	6.683667032000001	8.44938948	2.51459964	0.18310547	-0.4272461	-0.5493164	-8.81784694	0.0837402356	-4.431054712	-0.18310547	0.24414062	0	-0.346923822	9.992602340000001	0.33854982	0.4272461	-0.061035156	-0.30517578	1.4020507200000003	9.594238220000001	-0.9055908540000002	0	0	-0.061035156	1539956769.911
-7.940966754000001	-5.4490969400000004	-2.08513179	0	-0.18310547	-0.12207031	5.017236420000001	-7.491162140000001	3.255102536	-0.061035156	-0.5493164	0.12207031	6.7135742800000004	8.47929712	2.63183606	0.061035156	-0.30517578	-0.36621094	-8.813061600000001	0.0861328125	-4.48488768	-0.18310547	0.18310547	0.061035156	-0.2823242212	9.997387680000001	0.27395019960000005	0.30517578	0.061035156	-0.24414062	1.585082968	9.62893071	-0.9414794928000001	0	-0.061035156	-0.061035156	1539956769.951
-7.9708741000000005	-5.45388179	-2.044457968	-0.061035156	-0.12207031	-0.12207031	5.0447509	-7.4265625	3.045751996	-0.061035156	-0.5493164	0.12207031	7.0521241	8.34650908	2.6916503600000006	0.18310547	-0.18310547	-0.18310547	-8.77597644	0.12919922120000002	-4.53752446	-0.18310547	0.18310547	0.061035156	-0.23566894960000004	10.0895018	0.3026611322	0.061035156	0	-0.12207031	1.6090087860000002	9.625341754	-0.923535144	0	0	0	1539956769.991
-7.97565944	-5.419189300000001	-1.988232428	0	0.061035156	-0.061035156	5.0614991	-7.436132788000001	3.1438476440000005	-0.18310547	0.24414062	0.24414062	6.779370108000001	8.42785643	2.6760987400000005	0.18310547	-0.24414062	-0.18310547	-8.82263179	0.16987304320000002	-4.53752446	-0.061035156	0	0	-0.13398437500000002	10.069164840000001	0.19140625	0.18310547	0	-0.061035156	1.528857428	9.624145468	-0.94506839	0	-0.061035156	-0.061035156	1539956770.031
-7.97446286	-5.450292932000001	-2.050439496	0	0.061035156	-0.061035156	5.16677266	-7.48278804	2.8854492800000004	-0.18310547	0.4272461	0.18310547	6.4623532400000006	8.56901857	2.64379892	0.18310547	-0.18310547	-0.24414062	-8.819042932	0.16389160340000003	-4.577001996	-0.061035156	0	0	-0.3576904254	10.06796924	0.14235839660000002	0	-0.12207031	-0.061035156	1.604223642	9.63371556	-0.9486572480000001	0	-0.061035156	-0.061035156	1539956770.071
-7.9780516200000005	-5.469433606	-1.9762695680000002	0.061035156	0.12207031	0.061035156	4.862915036	-7.620361420000001	2.860327176	-0.061035156	0.24414062	0.061035156	6.282910340000001	8.6766848	2.3746337860000004	0.061035156	0.24414062	-0.24414062	-8.77238768	0.2045654254	-4.55307608	-0.061035156	-0.061035156	0	-0.35649413939999997	10.06796924	0.154321286	-0.12207031	0	-0.061035156	1.656860324	9.625341754	-0.9378906250000001	-0.061035156	0	-0.061035156	1539956770.111
-7.908667032	-5.328271760000001	-2.1569091460000003	0.061035156	0.18310547	0.061035156	4.586572284	-7.6729982	2.66772464	-0.061035156	-0.18310547	0	6.153711060000001	8.735302520000001	2.424877896	0	0.18310547	-0.30517578	-8.774780252000001	0.1674804712	-4.5435058900000005	0.061035156	-0.24414062	-0.061035156	-0.46655273560000005	10.0631839	0.13398437500000002	-0.24414062	0.12207031	-0.061035156	1.6030273560000001	9.63371556	-0.9211425720000002	-0.061035156	-0.061035156	0	1539956770.151
-7.9601074280000015	-5.364160340000001	-2.198779254	0.12207031	0.24414062	0.061035156	4.6703125000000005	-7.793823380000001	2.825634784	-0.061035156	-0.18310547	0	6.186010880000001	8.80349092	2.34711911	0.061035156	-0.18310547	-0.061035156	-8.807080072	0.17944336060000002	-4.529150360000001	0.061035156	-0.24414062	-0.061035156	-0.6842773560000001	10.091894960000001	0.20576172120000003	-0.48828125	-0.12207031	-0.061035156	1.70471196	9.64328624	-0.9737792932	-0.12207031	-0.18310547	0	1539956770.191
-7.992407248	-5.35458966	-2.2382567900000003	0.12207031	0.18310547	0.24414062	4.6069091460000005	-7.93378894	3.16298822	-0.061035156	-0.36621094	-0.061035156	6.55327176	8.9829348	2.3542969240000002	-0.12207031	-0.36621094	0	-8.73171376	0.2643798822	-4.538720746	0.061035156	-0.36621094	-0.061035156	-0.764428714	10.09548372	0.2428466754	-0.61035156	-0.36621094	-0.061035156	1.924829074	9.6217527	-0.9893310700000001	-0.18310547	0	0.12207031	1539956770.231
-8.023510880000002	-5.37253444	-2.4930663940000004	-0.061035156	0.30517578	0.24414062	4.883251996	-7.982836960000001	3.0014891200000005	-0.12207031	-0.061035156	-0.36621094	6.7363034200000005	8.886035340000001	2.4595702880000005	-0.12207031	1.6479492	0.36621094	-8.730517572	0.37204589660000004	-4.53752446	0.24414062	-0.7324219	0	-0.660351538	10.146923920000003	0.24404297120000001	-0.6713867	-0.79345703	0.061035156	1.7824707460000002	9.518872300000002	-1.09819339	-0.18310547	0	0.061035156	1539956770.271
-8.18500998	-5.40363768	-2.5995362400000004	-0.18310547	0.061035156	0.30517578	4.9083741000000005	-7.9780516200000005	2.879467752	0.061035156	0.18310547	-0.24414062	6.403735520000001	9.01882338	2.3925780760000004	0.061035156	1.5258789	0.12207031	-8.730517572	0.37204589660000004	-4.53752446	0.24414062	-0.7324219	0	-0.8182617212000002	10.256982820000001	0.32539062500000004	-0.79345703	-0.79345703	-0.061035156	1.795629892	9.560742212000001	-1.0443603240000001	-0.061035156	0	0.061035156	1539956770.311
-8.07734375	-5.4443116	-2.3614746400000004	-0.061035156	0.24414062	0.48828125	4.789941394	-7.929003894000001	3.14265126	0.061035156	-0.24414062	-0.30517578	6.189599640000001	9.310717752	2.211938498	-0.18310547	1.8310547	0.18310547	-8.834594748	0.5467041034000001	-4.40473642	0.36621094	-0.8544922	0	-0.90678714	10.2761232	0.2524169928	-0.91552734	-1.2207031	-0.061035156	1.9403808900000001	9.681567392	-1.0551269568000001	-0.18310547	0.12207031	0.12207031	1539956770.351
-7.946948380000001	-5.41560054	-2.4165038940000003	-0.061035156	0.5493164	0.61035156	5.0280027	-7.92541484	3.064892572	0.12207031	0.061035156	-0.36621094	5.284009080000001	9.24492212	2.5588623200000002	-0.18310547	1.6479492	0	-8.786743210000001	0.6017333966	-4.231274460000001	0.7324219	-1.2817383	-0.061035156	-0.9199462860000001	10.42685504	0.0897216754	-0.91552734	-1.8310547	0.12207031	1.84946286	9.7066893	-0.9929199280000001	-0.30517578	0.36621094	0.18310547	1539956770.391
-8.24243161	-5.5519773400000005	-2.4906739200000003	0.061035156	0.30517578	0.79345703	5.0531250000000005	-7.939770468000001	2.816064496	0.30517578	0.30517578	-0.4272461	5.055517572	9.1875	2.61867662	0.18310547	-0.24414062	-0.48828125	-8.86809056	0.5502929712000001	-4.047045926	0.7324219	-1.2817383	-0.061035156	-0.88645018	10.4208741	0.11723633180000001	-0.6713867	-1.8920898	0.18310547	1.46665036	9.479394568	-0.9390869110000001	-0.30517578	-0.061035156	0.12207031	1539956770.431
-8.263964660000001	-5.406030252000001	-2.35549321	0.36621094	0.24414062	1.159668	4.98972194	-7.87995607	2.5899658540000003	0.30517578	0.30517578	-0.4272461	5.010058606	8.698217752000001	3.4632567900000004	1.0375977	-0.7324219	-0.61035156	-8.86809056	0.5502929712000001	-4.047045926	0.79345703	-1.4648438	-0.12207031	-0.47851562500000006	10.294067000000002	0.33256836060000006	-0.6713867	-2.1972656	0.4272461	1.714282248	9.657641574000001	-0.9331054712000001	-0.12207031	0.061035156	0.12207031	1539956770.471
-7.562939300000001	-5.555566394	-2.34711911	0.24414062	3.479004	1.2207031	5.3821045320000005	-7.645483426000001	2.42368161	0.48828125	1.7089844	-0.8544922	4.733715854000001	8.463745108000001	2.56245108	0.9765625	-2.2583008	-0.91552734	-9.343017572	-0.019140625	-3.505126996	0.6713867	-1.4648438	0.061035156	0.5957519568	9.97346196	0.6519775360000001	-0.79345703	-2.1972656	0.8544922	1.5013427520000002	9.72822284	-0.850561502	-0.36621094	0.18310547	-0.061035156	1539956770.511
-8.62404802	-6.32836911	-4.632031250000001	-0.30517578	-0.5493164	2.0751953	5.751757788000001	-7.169360520000001	2.231079074	-0.18310547	1.6479492	-0.48828125	6.3176023400000005	7.792626800000001	2.2239013580000004	0.36621094	0.24414062	-0.6713867	-9.49016124	-0.915161142	-3.0050780759999998	0.6713867	-1.4648438	0.061035156	2.1329834260000005	9.335839660000001	1.24294429	-0.18310547	-0.61035156	0.6713867	1.489379892	9.485375900000001	-0.5885742212	-0.36621094	0.061035156	0.12207031	1539956770.551
-7.217211960000001	-3.9190429320000004	-1.9810547120000002	0.36621094	-2.4414062	0.9765625	6.270947480000001	-7.08801268	2.82922374	-1.4038086	1.7089844	0.18310547	6.5760009	6.168066394	2.31481929	1.0375977	-2.1362305	-1.5258789	-9.29277356	-1.7059082460000001	-3.1079589660000004	0.24414062	-1.159668	0.4272461	3.5924560700000003	8.31301268	1.5587646760000002	0.79345703	0.12207031	1.0986328	0.910375998	10.26057158	-0.41271972840000004	-0.6713867	-0.48828125	0.61035156	1539956770.591
-7.4349366	-2.6844726440000004	-1.6460937500000001	-1.7700195	3.1738281	0.30517578	6.0795407400000006	-7.455273560000001	2.899804712	-1.7089844	1.3427734	1.7700195	9.220996106000001	6.63701178	2.115039038	1.2817383	0.9765625	-2.0141602	-9.10974092	-0.7416992212000001	-2.53254393	-1.159668	-1.0375977	1.159668	2.4129150360000002	8.539111420000001	1.771704074	0.6713867	0.79345703	2.1972656	0.6459961060000001	9.69951178	-0.613696286	-0.61035156	-1.5869141	0.18310547	1539956770.631
-8.78554712	-2.7610351440000005	-2.5839844240000005	-1.3427734	-0.30517578	-0.18310547	4.2970702880000005	-6.255395468000001	3.3149170320000003	-2.8076172	-2.0751953	2.319336	9.23535144	8.15988768	0.966601538	0.8544922	5.1879883	-1.0375977	-9.406420926000001	0.0729736322	-2.245434604	-0.6713867	-1.0986328	1.0375977	0.6077148560000001	9.56672374	1.733422824	-0.79345703	0.12207031	2.0751953	2.03488768	8.740087860000001	-0.6962402160000001	0.12207031	-0.30517578	-0.061035156	1539956770.671
-8.56901857	-3.7360108800000003	-1.9200439300000003	-0.5493164	0.9765625	-0.4272461	3.2993652160000004	-5.114135880000001	3.6104003600000003	-2.8076172	-2.0751953	2.319336	4.33535144	9.374121106	2.146142572	-0.8544922	0.9765625	0.36621094	-10.298852340000002	0.3828125	-1.783667032	-0.24414062	-1.0986328	0.4272461	-0.8529540740000001	9.426757788000002	0.8206542932	0.30517578	1.7089844	0.79345703	3.22160643	9.278417932000002	-0.617285144	0.36621094	0.9765625	-0.18310547	1539956770.711
-8.254394568	-4.471728534	-2.1880126800000004	0.48828125	-0.12207031	-0.30517578	3.34243161	-5.28161592	2.268164038	-2.746582	-2.9296875	1.8310547	3.1593994600000004	9.504516574	1.7310302520000003	-1.2817383	-3.479004	1.7700195	-10.33115216	0.45339357	-1.550390576	-0.061035156	0.12207031	-0.12207031	-1.1101562500000002	9.418384080000001	0.9929199280000001	0.24414062	-1.5869141	0.8544922	3.5625489200000002	9.782055710000002	-0.1208251996	0.061035156	2.1972656	-0.12207031	1539956770.751
-7.921826080000001	-4.91196286	-2.7012207459999997	0.12207031	0.24414062	-0.5493164	5.232568390000001	-7.4720217600000005	1.701123004	-2.6855469	-1.5258789	0.7324219	3.9561278960000004	8.7963134	1.656860324	-0.36621094	-3.9672852	1.8310547	-10.33115216	0.45339357	-1.550390576	-0.061035156	0.12207031	-0.12207031	1.6867675720000002	9.729418930000001	1.5109130400000002	-0.12207031	-0.5493164	0.18310547	1.7501709260000002	9.70310054	0.0980957068	-0.36621094	2.5024414	0	1539956770.791
-8.43503444	-5.1380616	-3.361572284	0.12207031	-0.61035156	-0.61035156	5.16079074	-8.871679712	1.006079074	0.5493164	0.24414062	-0.8544922	5.386889480000001	8.223290740000001	2.15571286	0.061035156	-0.7324219	0.79345703	-9.853833360000001	-0.16030273560000002	-2.0372802520000004	-0.36621094	0.5493164	-0.30517578	3.289794928	9.54399411	1.680786142	0	1.7700195	-0.7324219	-0.2452392572	9.81914038	0.20217285340000002	0.12207031	0.61035156	0.061035156	1539956770.831
-8.719750900000001	-4.84975589	-3.3508057100000004	-0.061035156	-1.0375977	-0.5493164	3.1737548920000003	-8.19099092	1.6879638580000003	0.5493164	0.24414062	-0.8544922	4.748071286	8.391967752000001	2.692846646	-0.30517578	0.6713867	-0.24414062	-9.853833360000001	-0.16030273560000002	-2.0372802520000004	-0.6713867	0.61035156	-0.36621094	2.219116214	9.58347194	1.5384277160000002	0	2.319336	-0.7324219	0.03828125	10.199560700000001	0.16389160340000003	0.061035156	-1.2207031	0	1539956770.871
-8.481689300000001	-4.32578125	-2.548095746	0.18310547	-0.48828125	-0.36621094	3.1737548920000003	-8.19099092	1.6879638580000003	0.5493164	-0.4272461	-0.61035156	5.14165036	9.121704074	2.743090854	-0.30517578	-0.061035156	0.18310547	-9.789233426000001	0.5502929712000001	-2.390185504	-0.5493164	0.48828125	-0.12207031	0.15910644960000003	9.7748777	1.0575195288	0	0.24414062	-0.48828125	1.2788329680000001	9.98303264	-0.1459472644	0.18310547	-1.2817383	-0.12207031	1539956770.911
-8.235253894000001	-4.097290036	-2.9081787140000004	0	0.91552734	-0.30517578	3.8556396760000005	-8.00197734	2.109057608	0.61035156	1.8310547	0.18310547	6.383398560000001	9.165966754000001	2.3973632200000004	-0.5493164	-0.30517578	0.30517578	-9.522461060000001	0.16987304320000002	-2.6796875	-0.18310547	0.5493164	-0.18310547	0.707006839	9.99021016	1.035986322	0.36621094	-0.061035156	-0.30517578	2.390185504	9.558349640000001	-0.6543701080000001	0.18310547	-0.36621094	-0.24414062	1539956770.951
-8.176635880000001	-4.594946286	-3.262280252	0.18310547	-0.6713867	-0.061035156	3.968090854	-7.725634980000001	2.2849121400000003	0.12207031	0.061035156	0	6.847558606000001	8.2005616	2.6760987400000005	-0.061035156	-0.12207031	-0.061035156	-8.9745607	0.32539062500000004	-2.884252896	-0.24414062	0.30517578	-0.061035156	1.7657226440000002	9.700707968000001	1.3577880400000002	0.061035156	0	-0.18310547	2.6402099640000003	9.374121106	-0.86850589	0.12207031	0	-0.24414062	1539956770.991
-8.058202880000001	-4.43464357	-3.277832068	-0.30517578	-0.18310547	-0.24414062	4.341332968000001	-7.9708741000000005	2.403344748	0.12207031	0.061035156	0	7.109545926000001	8.28190944	2.9440673920000004	-0.24414062	2.1972656	-0.12207031	-9.087011780000001	0.324194339	-2.8041014400000006	-0.24414062	0.30517578	-0.061035156	1.4965576080000003	9.89211412	1.4630615020000002	-0.61035156	1.159668	0.18310547	2.3219971040000003	9.49016124	-0.7309326080000002	0.12207031	0.12207031	0	1539956771.031
-8.335742212000001	-4.3329589660000005	-2.9823487400000004	-0.24414062	-0.12207031	-0.24414062	4.82941893	-7.985229532000001	2.798120108	0.7324219	0.6713867	0.30517578	6.416894568	8.99728984	2.27893071	0	0.8544922	-0.061035156	-9.087011780000001	0.324194339	-2.8041014400000006	-0.18310547	0	0.061035156	0.2380615216	10.018921220000001	1.146044928	-0.48828125	0.061035156	0.12207031	2.4655516200000003	9.503320288000001	-0.6029296924	0	-0.24414062	0	1539956771.071
-8.224487320000001	-4.627246106	-3.2251952880000005	-0.24414062	0.12207031	-0.18310547	4.460961960000001	-8.13955072	2.5995362400000004	0.18310547	0.91552734	0.061035156	5.5005371400000005	9.09060054	1.7597412140000002	-0.18310547	0.48828125	-0.18310547	-9.418384080000001	0.6089111420000001	-2.8483641200000003	-0.061035156	0	0	0.23566894960000004	9.853833360000001	0.9474609620000001	-0.30517578	-0.30517578	0.061035156	2.2621826080000003	9.67558606	-0.7955322480000001	0.12207031	0.18310547	0	1539956771.111
-8.09648462	-4.9849366	-3.3675537140000005	-0.36621094	-0.5493164	-0.24414062	5.05192842	-8.04384784	2.1473388580000004	0.9765625	0.18310547	0.30517578	4.737304712	9.22458516	1.6161865020000004	-0.24414062	-0.36621094	0	-9.29516574	0.974975589	-2.9261230040000004	-0.061035156	0	0	0.2428466754	9.797607428000001	0.931909146	-0.36621094	0.061035156	-0.30517578	1.8458740020000002	9.61816394	-0.7991211060000001	0	0.24414062	-0.061035156	1539956771.151
-8.2089357	-5.402441394	-3.334057608	-0.36621094	-1.159668	-0.36621094	4.8342040740000005	-8.17902806	2.0935058900000003	1.5258789	0.61035156	-0.18310547	3.7479737400000004	9.63969748	1.726245108	-0.91552734	-0.18310547	-0.36621094	-9.46623552	1.378125	-2.9225341460000003	0.30517578	-0.12207031	-0.061035156	-0.22849121400000003	9.8933107	0.6220702880000001	-0.30517578	-0.4272461	-0.4272461	1.93439946	9.67080072	-0.613696286	0.18310547	0	0	1539956771.191
-8.05700679	-6.122607428000001	-3.1761474640000005	-0.12207031	-1.2817383	-0.4272461	5.248120108000001	-8.214917032	1.812377896	3.2958984	2.6245117	-2.0141602	3.1916992800000004	9.8251223	2.35549321	-1.7700195	-1.0375977	-0.5493164	-9.777270468000001	1.8638183900000003	-2.7861572480000003	0.79345703	-0.061035156	-0.18310547	-0.8170653959999999	10.11821286	0.593359375	0.061035156	-1.4038086	-0.6713867	1.892529254	9.865796220000002	-0.5467041034000001	0.12207031	0.24414062	0.18310547	1539956771.231
-8.053417932	-7.098779254	-2.4727295320000002	1.0986328	-1.6479492	-0.12207031	5.501733426	-7.1310790740000005	3.226391574	3.1738281	3.8452148	-3.2348633	3.343627896	10.16845746	2.219116214	-1.2817383	-1.0986328	-0.6713867	-9.744970746000002	2.327978534	-2.8244384000000005	1.3427734	0	-0.36621094	-1.1711669928000001	10.85871556	0.6986327880000001	-0.5493164	-3.2348633	-0.91552734	1.2034667932	9.88015126	-0.492871106	0.5493164	0.24414062	0.5493164	1539956771.271
-7.743579074	-7.220800720000001	-1.868603534	2.380371	-0.4272461	0.36621094	5.501733426	-7.1310790740000005	3.226391574	3.1738281	3.8452148	-3.2348633	3.98483876	10.724731920000002	1.7083007200000002	-0.5493164	0	-0.6713867	-9.50930162	2.1604980040000004	-2.9045898560000003	2.1362305	0.24414062	-0.5493164	-1.2919922120000003	11.59084514	0.7285400360000001	-1.4648438	-4.0283203	-1.3427734	0.1770507788	10.624242720000002	-0.7476806610000001	0.24414062	-0.18310547	0.61035156	1539956771.311
-7.656250000000001	-6.345117212	-1.7250488220000002	3.3569336	0.36621094	0.91552734	7.2136232	-5.3450195680000006	3.420190396	0.36621094	2.9296875	-5.554199	4.109252896	10.73310504	1.7800780760000001	0.24414062	-0.30517578	-0.6713867	-9.000878894000001	1.28122554	-3.185717752	4.211426	0	-0.8544922	-1.0575195288	11.5262455	0.6842773560000001	-2.0751953	-3.9672852	-1.6479492	-0.30385742800000004	10.58955072	-0.1878173822	-0.18310547	-1.5258789	0.5493164	1539956771.351
-7.7842527	-5.688354532000001	-1.58747554	3.479004	0.8544922	1.159668	6.950439300000001	-4.818652356	3.20366214	0.36621094	2.9296875	-5.554199	4.02551268	10.3275634	1.874584964	0.79345703	-0.8544922	-0.6713867	-8.89680162	-0.2990722644	-3.3783202880000003	4.211426	0	-0.8544922	-1.03359375	10.985522659999999	0.860131839	-1.8920898	-3.7841797	-1.6479492	0.669921875	9.85502896	-0.3529052716	-0.5493164	-3.6010742	1.2207031	1539956771.391
-7.633520468	-5.538818390000001	-1.6496826080000002	3.7841797	2.319336	1.2817383	7.422973740000001	-4.7887451080000005	2.93330072	-3.4179688	2.6855469	-4.760742	4.417895468	9.834692000000002	1.833911142	1.2207031	-0.36621094	-0.91552734	-9.1875	-1.2668701080000002	-3.0469483800000003	4.699707	-0.48828125	-0.7324219	-1.358984424	10.344311600000001	1.393676718	-1.5258789	-4.0893555	-1.159668	0.4844970746000001	10.014135880000001	-1.335058606	-0.9765625	-4.333496	1.5258789	1539956771.431
-7.59165036	-5.280419928000001	-1.9989990020000004	3.7231445	2.0141602	1.4038086	8.0139402	-5.1296875	2.0336913940000003	-4.211426	3.1738281	-3.1738281	4.57580571	9.88613318	1.509716754	1.3427734	-0.4272461	-1.0986328	-9.155200180000001	-1.6843750000000002	-2.6174804320000002	4.699707	-0.79345703	-0.30517578	-1.42836911	10.26416034	1.943969748	-1.4648438	-4.638672	-0.6713867	0.21413574280000003	10.19836412	-0.805102536	-1.7089844	-4.3945312	1.2817383	1539956771.471
-6.925317392	-4.90598143	-1.79921875	3.540039	2.0751953	1.3427734	7.89790036	-5.751757788000001	1.758544928	-4.3945312	2.5024414	-2.0141602	4.842578076	10.05002446	1.4965576080000003	1.2817383	-1.4648438	-0.9765625	-8.713769568	-1.8913329680000002	-2.245434604	4.8828125	-0.91552734	0	-1.28122554	9.92919928	2.198779254	-1.5869141	-5.126953	-0.61035156	-1.32189946	9.955517180000001	-0.29069824280000006	-2.380371	-5.7373047	0.79345703	1539956771.511
-7.010253894000001	-4.92871106	-1.484594748	3.3569336	3.4179688	1.5258789	8.12758786	-6.081933606000001	2.46794429	-4.333496	3.4179688	-2.1362305	5.05192842	9.58586412	1.9786621400000002	0.61035156	-1.0986328	-0.61035156	-8.711376800000002	-1.683178714	-1.8410888580000002	4.9438477	-1.2207031	0.36621094	-1.524072284	9.034375	2.082739218	-1.5869141	-5.2490234	-0.48828125	-0.762036142	9.42197284	-0.40434570680000004	-3.2348633	-8.300781	0.91552734	1539956771.551
-7.7423827880000005	-4.941870108000001	-1.6460937500000001	4.0283203	2.5634766	1.8920898	7.795019568000001	-5.802001800000001	2.837597644	-4.333496	3.4179688	-2.1362305	4.53513179	8.851342752	2.1760498200000002	-0.18310547	-1.3427734	-0.061035156	-8.711376800000002	-1.683178714	-1.8410888580000002	5.3100586	-1.4038086	0.7324219	-1.5372314300000003	8.170654254	1.6664307100000002	-1.4648438	-5.79834	-0.18310547	0.7728027160000001	9.341821580000001	-1.6460937500000001	-2.9907227	-8.483887	1.3427734	1539956771.591
-8.104858426	-4.67629393	-1.374536142	4.3945312	2.9907227	1.953125	7.20405252	-5.64169928	2.940478534	-5.065918	4.272461	-1.953125	3.8795653960000003	8.464941394	2.0253173920000003	-1.0375977	-2.746582	0.18310547	-9.7485598	-2.201171924	-0.9043945288	5.6762695	-1.2817383	0.9765625	-1.1627929712000002	8.00317392	1.642504892	-1.159668	-6.3476562	-0.12207031	2.0576172120000003	8.884838760000001	-1.988232428	-2.8686523	-7.446289	1.3427734	1539956771.631
-8.28190944	-4.042260880000001	-1.620971646	4.4555664	3.2348633	1.8920898	6.8655027	-5.76013179	3.011059604	-5.065918	4.272461	-1.953125	3.5111084260000003	8.72333966	1.544409146	-2.1362305	-4.638672	0.18310547	-9.82153354	-2.3542969240000002	-0.461767572	5.6762695	-1.0375977	1.0375977	-0.48569336060000007	8.557055710000002	1.9738769960000002	-0.61035156	-6.8359375	-0.24414062	2.495458966	8.771191394	-2.3710449280000003	-1.953125	-6.4697266	0.9765625	1539956771.671
-8.31779802	-3.625952176	-1.5599609620000003	3.8452148	2.6855469	1.7089844	6.388183606	-5.897705072	3.2096435700000003	-4.9438477	4.8217773	-1.5869141	3.5900634000000005	9.273632788	1.3230957460000001	-3.112793	-6.225586	-0.061035156	-9.82153354	-2.3542969240000002	-0.461767572	5.554199	-0.79345703	1.0986328	0.22849121400000003	9.15639676	1.96430661	-0.24414062	-6.8359375	-0.48828125	1.8195557100000002	8.2938723	-2.144946286	-1.5869141	-6.164551	0.36621094	1539956771.711
-9.145629892	-3.9800537140000007	-1.829125998	3.3569336	4.638672	1.6479492	6.42407248	-6.04724092	3.3412353240000003	-4.0893555	4.333496	-0.36621094	4.044653354	9.284399460000001	1.0718750000000001	-3.4179688	-6.225586	-0.24414062	-10.06079074	-2.4799072480000004	-0.173461911	5.554199	-0.7324219	0.9765625	0.6340332068000001	9.29636232	2.209545926	-0.12207031	-6.958008	-0.5493164	3.6486816100000006	7.620361420000001	-1.8602295320000002	-0.12207031	-6.958008	0.36621094	1539956771.751
-10.079932100000002	-4.354492212	-2.818457068	5.2490234	1.8310547	2.0751953	6.343920926000001	-5.959912140000001	3.3197021760000003	-4.0893555	4.333496	-0.36621094	4.3700439300000005	9.217407248	0.7010253600000002	-3.2958984	-5.6152344	-0.4272461	-10.370629500000001	-1.7310302520000003	0.17944336060000002	5.3100586	-0.79345703	0.91552734	0.9426757788	9.43513179	2.1305908540000003	-0.6713867	-6.8359375	-0.4272461	5.993408246	9.85742212	-1.9224365020000003	1.159668	-3.8452148	-0.4272461	1539956771.791
-8.33933107	-3.617578076	-2.709594748	4.333496	1.2817383	1.8920898	6.059204074	-6.225488220000001	2.8986084260000005	-3.2958984	3.8452148	0.36621094	4.483691394	9.515283246000001	0.47373047120000006	-2.9296875	-5.126953	-0.6713867	-9.560742212000001	-1.069482428	-0.05502929712000001	5.004883	-0.12207031	0.9765625	1.24294429	10.09428714	1.7298339660000002	-0.9765625	-6.713867	-0.48828125	6.42407248	9.81196286	0.153125	0.4272461	0.79345703	-0.36621094	1539956771.831
-7.495947480000001	-4.3150146760000005	-2.75625	3.2348633	4.5776367	1.7089844	5.927612320000001	-6.528149460000001	2.9632079680000003	-3.1738281	3.7841797	0.91552734	4.5614501800000005	9.81555162	-0.001196289038	-2.9907227	-5.1879883	-1.0986328	-9.49016124	-0.570629892	-0.11843261780000001	5.065918	-0.48828125	0.8544922	1.1209228240000002	10.413696580000002	1.353002896	-1.0375977	-6.652832	-0.7324219	1.106567392	9.412402160000001	-0.669921875	0.48828125	-3.7231445	0.12207031	1539956771.871
-8.7795652	-4.920336960000001	-3.8329101440000004	4.211426	1.953125	2.0141602	5.544799820000001	-6.67409694	3.1330810700000002	-3.1738281	3.7841797	0.91552734	4.990917932	9.682763580000001	-0.5658447284000001	-3.2348633	-4.9438477	-1.3427734	-9.609789840000001	0.45339357	-0.07058105432	5.126953	-0.48828125	0.7324219	0.23566894960000004	9.9710688	0.6220702880000001	-1.159668	-6.591797	-0.7324219	1.8542480040000002	9.536816394	-1.4582763580000002	0.5493164	-5.2490234	0.30517578	1539956771.911
-8.113232428000002	-5.341430710000001	-3.62714856	5.554199	1.0986328	2.8076172	5.1978759000000005	-7.10117212	2.837597644	-3.2348633	5.065918	0.9765625	5.0626952880000005	9.398047120000001	-1.0742675720000001	-3.479004	-4.5776367	-1.2817383	-9.61936052	0.923535144	0.270361322	5.432129	-0.6713867	0.8544922	-0.416308606	9.766503894000001	-0.3146240216	-1.4648438	-7.3242188	-0.5493164	4.042260880000001	9.29516574	-0.4892822284000001	0.7324219	-2.5024414	0.4272461	1539956771.951
-6.62504892	-4.423876996	-3.9441650360000002	5.065918	3.7231445	2.4414062	4.859326080000001	-7.47561052	2.8818603240000003	-3.1738281	5.1879883	1.0375977	4.830615216000001	9.50930162	-1.5910644960000002	-3.6010742	-6.7749023	-1.3427734	-9.74138179	0.8254394568000001	0.37802735600000004	6.1035156	-0.5493164	0.61035156	-0.08015136780000001	10.144530760000002	-0.7572509980000001	-1.5258789	-8.056641	-0.7324219	1.6329346040000001	9.25209964	-1.0096679712	0.36621094	-2.1362305	0.7324219	1539956771.991
-6.869091754	-4.65476088	-4.7349121400000005	5.6152344	3.9672852	2.0141602	4.47292482	-7.63710962	2.75625	-3.4179688	5.126953	1.0375977	5.502929712	9.506909440000001	-2.08513179	-3.7841797	-7.6293945	-1.159668	-10.35627446	0.773999002	0.534741214	6.164551	-0.9765625	0.48828125	0.458178714	10.22109424	-0.8708984620000001	-1.4038086	-8.361816	-1.0375977	0.5837890576	9.298754892	-2.310034146	0.12207031	-4.0283203	1.0375977	1539956772.031
-8.32976088	-4.757641574	-6.12619658	5.004883	3.112793	2.1972656	4.317407248	-8.188598740000002	2.118627896	-3.3569336	5.554199	0.9765625	6.0400634	9.310717752	-2.551684604	-3.7841797	-7.2631836	-1.159668	-10.35627446	0.773999002	0.534741214	6.225586	-0.61035156	0.4272461	0.976171875	10.27851538	-1.2034667932	-1.5869141	-8.361816	-1.0986328	0.966601538	9.632519568000001	-2.86870108	-0.18310547	-4.3945312	1.0986328	1539956772.071
-9.01882338	-4.504028354000001	-6.376220746	4.8217773	0.6713867	2.1362305	4.15830072	-9.096582068	1.698730432	-3.0517578	5.6762695	0.91552734	6.303247300000001	9.249707068000001	-2.91535643	-3.6010742	-7.2631836	-1.4648438	-10.639795320000001	1.159204074	0.8744873200000001	6.164551	-0.5493164	0.30517578	1.335058606	10.75583516	-1.3482177520000003	-1.5869141	-8.361816	-1.0375977	1.0443603240000001	10.193578780000001	-2.8124755400000003	-0.30517578	-3.9672852	0.9765625	1539956772.111
-7.94335962	-4.510009784	-4.766015576	5.2490234	1.953125	2.2583008	3.890332068	-9.676782248	1.47263179	-2.6245117	5.493164	0.48828125	6.67888179	9.27602536	-2.951245108	-3.4179688	-7.3242188	-1.6479492	-10.19716754	1.4068359620000002	1.0479492212000001	6.3476562	0	0.30517578	1.5396240020000003	10.704394960000002	-1.5156982820000002	-1.0986328	-7.751465	-1.5869141	0.23327636780000002	10.079932100000002	-2.62346196	-0.24414062	-4.272461	0.7324219	1539956772.151
-7.945751800000001	-4.577001996	-4.610498004000001	5.6762695	3.0517578	2.4414062	3.5721191100000005	-9.310717752	1.4750244600000002	-2.0141602	5.3710938	-0.5493164	7.188500900000001	9.217407248	-2.702417032	-3.3569336	-7.385254	-1.6479492	-10.19716754	1.4068359620000002	1.0479492212000001	6.7749023	-0.12207031	0.12207031	1.391284146	10.44121106	-1.4570800720000001	-0.9765625	-7.5683594	-1.5258789	0.05144042932000001	9.686352340000001	-3.06608876	-0.36621094	-5.3100586	0.5493164	1539956772.191
-7.905077880000001	-4.035082968	-4.671508786	6.5307617	1.5258789	2.5024414	3.0397704680000004	-8.712573380000002	1.1711669928000001	-1.5869141	5.065918	-1.4648438	7.620361420000001	8.907568390000002	-2.23227536	-3.1738281	-7.1411133	-1.4038086	-9.650463760000001	0.7524658540000001	1.5085204680000002	6.8359375	-0.061035156	0.061035156	1.8422851440000003	10.169653060000002	-1.0587158540000001	-1.159668	-7.3242188	-1.2817383	0.8122802520000001	9.41599092	-2.9572264400000003	-0.24414062	-5.6152344	0.6713867	1539956772.231
-7.436132788000001	-3.228784146	-4.265966754000001	6.713867	3.2958984	2.1362305	2.528955072	-8.085717752	0.7763915740000001	-1.159668	4.0283203	-1.5869141	7.7687010800000005	8.585766574	-1.6592528960000001	-2.9296875	-6.713867	-1.159668	-9.630126800000001	0.46535643000000004	1.670019568	6.7749023	0.12207031	0.061035156	2.3351562500000003	9.858617720000002	-0.7285400360000001	-0.9765625	-6.713867	-1.3427734	1.0886230432000001	9.139648560000001	-2.9141601440000002	-0.5493164	-6.164551	0.79345703	1539956772.271
-8.048632788	-2.8878417540000005	-4.7887451080000005	6.164551	4.0283203	2.380371	2.30883786	-7.705298020000001	0.23208007200000003	-1.2817383	2.746582	-1.3427734	7.5772949280000015	8.261572480000002	-1.1484375	-2.746582	-6.5307617	-0.91552734	-9.630126800000001	0.46535643000000004	1.670019568	6.652832	0.061035156	-0.061035156	2.698828076	9.54399411	-0.43186035340000006	-0.9765625	-5.9814453	-1.3427734	2.4021484620000004	8.61447734	-3.487182608	-0.4272461	-5.9814453	0.8544922	1539956772.311
-8.6264402	-2.709594748	-5.123706070000001	6.1035156	3.2348633	2.5634766	2.55288089	-8.004370108000002	-0.16987304320000002	-1.2817383	2.746582	-1.3427734	7.393066394000001	8.059399460000002	-0.47492675720000005	-2.5024414	-6.286621	-0.8544922	-10.083520860000002	-0.923535144	1.8410888580000002	6.164551	0.4272461	-0.061035156	3.124707068	9.438720746000001	0.0681884784	-0.6713867	-5.554199	-1.4038086	2.67370607	8.58815944	-3.363964856	-0.24414062	-5.126953	0.9765625	1539956772.351
-8.49963408	-1.184326178	-4.724145468000001	6.164551	2.319336	1.953125	2.55288089	-8.004370108000002	-0.16987304320000002	-1.7700195	2.4414062	-1.0986328	7.310522660000001	8.023510880000002	0.12321777160000001	-2.2583008	-5.92041	-0.9765625	-10.083520860000002	-0.923535144	1.8410888580000002	5.3710938	0.6713867	0	3.5888672120000003	9.508105432	0.43664550720000006	-0.36621094	-5.126953	-1.4648438	2.332763678	9.05351538	-2.93330072	-0.30517578	-4.8828125	0.79345703	1539956772.391
-7.93857428	-0.45578614200000006	-4.03747554	4.760742	3.6621094	1.2817383	2.300463858	-8.90876448	-0.2895019568	-2.319336	3.2348633	-0.79345703	7.38828125	8.05222194	0.6711181610000001	-2.0751953	-5.2490234	-1.159668	-9.063086060000002	-1.5707275360000001	1.332666034	4.760742	0.91552734	0.18310547	3.753955072	9.480590560000001	0.6747070288	-0.4272461	-4.4555664	-1.2817383	2.2215087860000002	8.838183606000001	-2.7323242800000003	-0.48828125	-5.065918	0.6713867	1539956772.431
-8.307031250000001	-0.419897464	-4.0338867800000004	3.7231445	2.6245117	1.0986328	2.086328076	-8.674292032	-0.27993163940000004	-2.1362305	3.2958984	-0.79345703	7.43374002	7.766308606000001	1.0862304712000002	-1.8920898	-4.3945312	-1.2207031	-8.412304712000001	-1.757348642	1.003686502	4.272461	0.79345703	0.12207031	3.721655252	8.9410643	1.000097644	-0.48828125	-3.8452148	-1.159668	2.8926269959999997	8.38239766	-2.1473388580000004	-0.18310547	-4.5776367	0.48828125	1539956772.471
-8.83579074	-0.47014160340000005	-3.9453614200000002	2.8686523	1.3427734	0.6713867	1.532446286	-7.934985520000001	-0.06340332068	-2.0141602	3.2958984	-1.0375977	7.27702626	7.17653804	1.33984375	-1.6479492	-3.7841797	-1.0986328	-8.14313948	-1.516894568	0.7129882787999999	3.3569336	0.4272461	0.12207031	3.593652356	8.28669429	1.1316894568000002	-0.61035156	-3.3569336	-1.0375977	2.4930663940000004	8.50441893	-0.961816394	-0.061035156	-4.1503906	0	1539956772.511
-9.01044928	-0.516796875	-3.50393071	1.7700195	-0.4272461	0.30517578	0.7381103240000001	-7.491162140000001	0.3971679712	-1.953125	2.8076172	-1.0986328	7.11672374	6.74348143	1.5085204680000002	-1.2817383	-3.0517578	-1.0986328	-8.31779802	-1.19270018	0.5909667932	2.5634766	0.061035156	0	3.721655252	8.06657698	1.025219748	-0.8544922	-2.8076172	-0.79345703	2.0911132200000004	8.88723143	-0.7261474640000001	0.061035156	-3.6621094	-0.36621094	1539956772.551
-8.503222840000001	-0.6926513580000001	-2.185620108	0.18310547	0.48828125	0.18310547	0.5969482428	-7.30454074	0.765625	-1.953125	2.8076172	-1.0986328	7.1717527	6.881054712	1.7788817900000002	-0.9765625	-1.8920898	-1.5258789	-8.771191394	-1.153222644	0.04306640576	1.953125	0.061035156	-0.36621094	4.273144568	8.564233426000001	0.8673096040000001	-0.91552734	-1.7089844	-0.5493164	2.2035644960000003	7.567724640000001	-0.5203857428	0.061035156	-3.112793	-0.4272461	1539956772.591
-10.302441100000001	-2.6210692900000003	-4.40473642	-2.2583008	4.0893555	-1.0986328	0.994116214	-7.271044928000001	0.90678714	-1.6479492	0.4272461	-0.48828125	7.2590820680000006	7.754345746000001	1.93439946	-0.79345703	0.12207031	-2.319336	-12.687841460000001	-1.5587646760000002	0.7716064300000001	2.1362305	-0.61035156	-1.2817383	4.330566394000001	9.637304712	1.5563721040000003	-1.0375977	-0.18310547	-0.48828125	4.00756839	9.80478534	-1.403247104	0.79345703	-2.319336	-0.5493164	1539956772.631
-12.296654860000002	-4.66672374	-5.79003894	1.159668	0.48828125	-0.24414062	1.3805175720000002	-8.990112320000001	0.014355469240000002	-1.5258789	-0.9765625	-0.18310547	6.97316893	9.992602340000001	1.8422851440000003	-0.4272461	2.1362305	-2.9907227	-13.6616214	-1.7693115020000003	0.3732421924	1.0986328	-0.8544922	-1.7089844	3.5386230040000006	11.925806200000002	2.127001996	-0.9765625	-0.7324219	-0.30517578	1.732226538	11.184106920000001	-0.893627896	0.12207031	-1.7700195	-0.061035156	1539956772.671
-9.645678420000001	-7.11433107	-5.006469748	2.1972656	-4.0283203	-0.061035156	1.892529254	-12.216503600000001	-0.34453125	-0.91552734	-2.1362305	0.79345703	6.500634980000001	12.941454680000001	1.96430661	0.061035156	3.6621094	-3.479004	-12.5311277	-1.96430661	-0.569433606	0.36621094	0.61035156	-2.1362305	3.2251952880000005	13.88054164	3.0086670320000004	-0.30517578	-0.48828125	-1.159668	0.1244140625	11.50710414	-2.433251996	-0.9765625	-4.638672	1.5258789	1539956772.711
-7.07485324	-7.8847409200000005	-3.992016574	1.4648438	1.8920898	0	3.3065429320000006	-12.558642180000001	-0.057421875000000004	-0.7324219	-1.4648438	1.4648438	5.776879892	13.33264128	1.96430661	0.24414062	4.272461	-2.8076172	-10.771386780000002	0.053833007200000005	-2.42368161	-0.12207031	2.380371	-2.4414062	0.893627896	12.72971196	4.070971646	-1.0986328	0.6713867	-1.7700195	1.9188476440000002	11.65065944	-1.2788329680000001	-1.4038086	-5.432129	3.2958984	1539956772.751
-8.48647464	-6.94685054	-3.70131839	3.6010742	1.8310547	0.91552734	3.85683606	-11.321679320000001	0.2835205072	-1.4038086	0.30517578	1.0375977	4.080542032	11.386278960000002	1.655664038	0.18310547	2.8076172	-0.61035156	-9.721044928000001	1.113745108	-2.92971196	0.18310547	1.0986328	-1.0375977	-3.3555908540000003	9.49973143	3.3651612400000004	-1.7700195	1.0375977	-0.79345703	2.5337402160000004	13.04672824	0.6986327880000001	-1.0375977	-3.6621094	4.1503906	1539956772.791
-8.149121106	-4.933496106000001	-4.31979982	4.272461	-3.1738281	0.8544922	3.6546630400000004	-10.916137680000002	0.4821044928	-1.7700195	2.319336	0.4272461	1.81357428	10.303637680000001	1.1316894568000002	-0.7324219	-0.18310547	1.0375977	-8.87407248	0.34812010800000004	-2.642602536	2.1972656	0.91552734	-0.061035156	-5.79243161	8.169457968	2.3626709260000003	-0.8544922	-0.61035156	0.24414062	0.8517577880000001	13.168750000000001	0.3947753894	-2.9907227	-3.3569336	3.6621094	1539956772.831
-6.695629892	-4.4155028960000005	-3.122314496	2.1362305	2.5634766	0.9765625	3.6427001800000003	-10.32995558	0.970190396	-1.5258789	3.540039	0.61035156	0.24165038940000003	10.44240764	0.1985839856	-2.319336	-4.211426	1.2207031	-8.374023560000001	-0.69504393	-2.24064946	3.4179688	0.36621094	0.12207031	-4.76242662	8.755639480000001	1.9583251800000003	0.48828125	-2.8076172	0.48828125	-0.095703125	11.18530252	-0.14235839660000002	-2.4414062	-2.746582	4.5166016	1539956772.871
-7.382299820000001	-4.6978271760000005	-3.0409667540000003	2.9907227	1.8920898	1.7700195	3.7037110600000003	-9.07146016	1.629345746	-1.2817383	4.0893555	1.0986328	0.5598632788000001	10.0213134	-0.1244140625	-3.2348633	-6.3476562	0.7324219	-8.247216754	-1.063500998	-1.5970459260000003	3.7231445	0.12207031	0.30517578	-2.53254393	8.78076178	2.3710449280000003	0.7324219	-3.540039	0.36621094	0.965405252	10.86469748	-1.0862304712000002	-3.6621094	-2.5024414	5.004883	1539956772.911
-7.657446580000001	-4.048242212	-2.878271466	3.7841797	-2.0141602	1.953125	3.9310058900000002	-8.260375900000001	1.715478534	-0.79345703	4.3945312	1.4038086	1.3577880400000002	9.1109375	0.7907471040000001	-2.6855469	-4.9438477	0.36621094	-8.39316394	-1.783667032	-0.9953125	3.9672852	-0.18310547	0.61035156	-0.80988768	8.496044928000002	2.5971435700000005	0.12207031	-3.479004	0.4272461	1.8063964660000003	9.35378444	-0.9438721040000001	-2.9907227	-2.1972656	4.699707	1539956772.951
-7.046142572	-3.25988768	-1.818359424	2.8076172	0.79345703	1.2207031	3.8364991	-8.18620607	1.3948730040000001	0.12207031	4.272461	1.159668	1.6245605040000002	8.604907248	1.369750998	-1.8310547	-2.746582	-0.18310547	-8.39316394	-1.783667032	-0.9953125	3.9672852	-0.36621094	0.6713867	0.3541015576	8.37761232	2.837597644	-0.36621094	-3.540039	0.36621094	2.2837158540000004	9.036767572	-0.657958966	-2.6245117	-0.79345703	3.9672852	1539956772.991
-7.811767572	-2.940478534	-1.6341308900000002	2.746582	1.3427734	1.0986328	3.5697264400000006	-8.475707968	0.770410144	1.2207031	3.2958984	0.48828125	1.6879638580000003	8.43742662	1.4929687500000002	-1.6479492	-1.6479492	-0.91552734	-8.70180661	-2.231079074	-0.687866214	3.479004	-0.061035156	0.79345703	0.8840576080000001	8.28789038	2.7299316100000004	-0.5493164	-3.4179688	0.12207031	1.47263179	8.328564300000002	-0.515600589	-1.8920898	-0.48828125	2.8686523	1539956773.031
-8.37641574	-2.205957068	-2.086328076	2.0141602	0	1.0375977	3.5517822480000003	-8.871679712	0.0478515625	1.7700195	2.0141602	-0.24414062	1.9032959260000002	8.57978534	1.7226562500000002	-1.4038086	-1.6479492	-1.5869141	-9.02241214	-2.80051268	0.23327636780000002	3.3569336	-0.18310547	0.79345703	1.33386232	8.75922824	2.77419429	-0.36621094	-3.3569336	-0.061035156	-0.23327636780000002	7.334448380000001	-0.6328369110000001	-0.6713867	-1.5258789	1.6479492	1539956773.071
-8.2938723	-1.4403320680000002	-0.9881347840000001	1.4038086	0.48828125	1.0986328	3.352001996	-8.8896241	-0.35888672120000004	2.319336	0.79345703	-0.91552734	2.3519042540000004	8.807080072	2.044457968	-1.0986328	-2.2583008	-2.0751953	-9.02241214	-2.80051268	0.23327636780000002	2.746582	0	0.61035156	1.83151857	8.94584964	2.95363768	-0.12207031	-3.3569336	-0.4272461	-1.035986322	5.95153804	-0.42229003600000004	0.79345703	-3.2958984	0.5493164	1539956773.111
-8.815454074	-1.1209228240000002	-1.56953125	0.8544922	0.6713867	1.159668	3.215625	-8.43981929	-0.4844970746000001	2.319336	0.79345703	-0.91552734	2.9524413940000005	8.34890126	2.251416034	-0.7324219	-2.8076172	-2.0751953	-8.80588408	-3.0601074280000002	0.2763427716	2.1362305	0	0.7324219	1.8626221040000002	8.432641574	3.1414550720000003	0	-3.540039	-0.7324219	-0.7105957068000001	5.70151358	-1.0993896760000001	1.7700195	-4.760742	-0.24414062	1539956773.151
-9.206640380000001	-2.13178714	-1.408032248	-0.61035156	1.8920898	0.24414062	3.2838134000000005	-8.451782248	-0.7117919928	2.0141602	-0.48828125	-1.7700195	3.599633786	7.786645468000001	2.43205571	-0.30517578	-3.1738281	-1.7700195	-8.5151857	-3.0553222840000003	-0.24045410340000004	1.3427734	-0.24414062	0.7324219	2.173657248	8.0306884	3.1713623200000005	0	-3.6621094	-0.61035156	6.44680162	7.779467752000001	-0.47253417540000003	0.48828125	-3.2348633	0.12207031	1539956773.191
-11.008251800000002	-3.6139891200000003	-1.079052716	1.4038086	-1.0375977	1.5869141	3.1007812500000003	-8.338134980000001	-1.2202148560000001	1.8920898	-0.8544922	-2.0141602	4.502832068	7.50671376	2.9727783540000003	0.18310547	-2.380371	-1.5869141	-8.5151857	-3.0553222840000003	-0.24045410340000004	0.5493164	-0.36621094	0.91552734	2.54689946	7.80458966	3.0002929320000002	0.18310547	-3.112793	-0.4272461	15.198852340000002	9.254492212	0.735717752	0.79345703	3.9672852	1.159668	1539956773.231
-10.776172120000002	-5.230175720000001	-3.6797851440000002	-0.12207031	-0.5493164	0.36621094	2.9632079680000003	-8.35129393	-1.469042932	1.2207031	-1.2817383	-2.2583008	5.284009080000001	7.8703858800000015	3.237158246	0.61035156	-0.6713867	-1.4648438	-12.35647014	-1.0670898560000002	-0.6316406250000001	0.48828125	-0.91552734	1.159668	2.560058606	8.425463760000001	2.70600589	0.18310547	-1.3427734	0.061035156	6.5556639400000005	8.50441893	-2.3578857820000003	-1.5258789	2.5634766	-1.2817383	1539956773.271
-10.79770468	-6.846362320000001	-2.9500489200000004	2.746582	-0.061035156	0.79345703	2.78017572	-9.485375900000001	-1.3685547120000001	0.30517578	-1.4038086	-2.2583008	5.62853984	9.945947480000001	3.255102536	0.79345703	0.91552734	-1.3427734	-13.86977536	0.019140625	-0.37204589660000004	0.6713867	-0.9765625	1.2207031	2.469140576	10.89580072	1.888940396	0.24414062	-1.2817383	0.48828125	-1.3171142180000002	12.020312500000001	4.25520018	-3.1738281	1.5258789	-0.9765625	1539956773.311
-8.524755890000002	-3.953735324	-2.51101088	1.0375977	-0.36621094	1.159668	2.8651123200000006	-11.376709260000002	-0.9785644568000001	-0.6713867	-0.9765625	-1.5258789	5.1811277	13.234546220000002	3.1079589660000004	0.5493164	1.0986328	-1.3427734	-13.86977536	0.019140625	-0.37204589660000004	-0.36621094	1.3427734	0.48828125	2.726342752	13.770483720000001	0.7716064300000001	1.0986328	-1.159668	-0.36621094	1.753759784	11.790625	0.33017577880000004	-2.9296875	-3.3569336	-0.30517578	1539956773.351
-8.39555661	-3.3292724640000007	-3.9968016200000003	-1.0375977	2.9296875	-0.061035156	3.5984375	-10.71516124	1.000097644	-1.7089844	1.7700195	-0.79345703	4.84736322	13.693921220000002	2.87707518	0	-0.36621094	-0.91552734	-9.863403060000001	0.6089111420000001	-2.5313476440000002	0.24414062	0.5493164	0.30517578	1.9989990020000004	13.536010880000001	1.644897464	1.0986328	0.6713867	-0.8544922	0.708203125	8.28669429	-2.1293945680000004	0.91552734	-3.2958984	-1.4648438	1539956773.391
-9.24013678	-4.42028804	-5.227783246	-0.061035156	0.24414062	0.48828125	3.9034912140000007	-9.21501448	2.733520468	-2.6245117	5.79834	-1.2207031	5.207446580000001	11.87436502	2.9010009000000005	0	0	0.4272461	-10.13615764	1.400854532	-1.975073282	-0.30517578	-0.36621094	0.36621094	-0.06340332068	11.49514128	1.393676718	-0.4272461	1.0375977	0.24414062	3.8532471040000003	9.54638678	-3.3866942900000003	1.0986328	0.061035156	-2.1972656	1539956773.431
-8.462548920000001	-3.951342752	-4.350903354000001	-1.2817383	-0.18310547	0.4272461	2.9045898560000003	-9.926807100000001	2.6079101440000003	-1.6479492	7.5683594	-2.4414062	4.85214856	11.246313400000002	2.4667480040000003	-0.48828125	1.2207031	1.7089844	-10.13615764	1.400854532	-1.975073282	0.30517578	-0.79345703	-0.061035156	-1.435546924	10.58715854	0.2978759784	-1.4648438	0.61035156	1.5258789	2.7048096040000003	10.219897659999999	-1.5910644960000002	0.6713867	0.9765625	-2.746582	1539956773.471
-8.126391574000001	-3.311328076	-3.2742432100000003	-0.9765625	1.4648438	0.48828125	0.850561502	-11.17094748	1.872192392	0.30517578	4.272461	-2.9296875	3.5625489200000002	11.5094973	1.8626221040000002	-1.4648438	0.061035156	1.7700195	-9.371728240000001	0.611303714	-0.9905273560000001	0.4272461	-0.9765625	0.12207031	-0.5443115216000001	10.73430162	-0.15551757200000002	-0.79345703	-1.0375977	1.4648438	0.0657958966	9.98303264	-1.489379892	0.18310547	-1.2817383	-2.6245117	1539956773.511
-7.7399900200000005	-3.5362304320000004	-3.39506839	-0.36621094	0.7324219	0.30517578	-0.4486083966	-9.754540740000001	2.3387451080000004	0.30517578	4.272461	-2.9296875	2.9237304320000006	10.18520468	1.4869873200000001	-1.8920898	-2.6855469	1.4648438	-8.903979532000001	0.7058105432	-0.723754892	-0.061035156	-0.6713867	0	1.0264160340000001	9.74257788	0.7428955072	0.6713867	-1.2207031	0.48828125	1.51928714	9.63491214	-1.296777356	0.30517578	-1.6479492	-2.746582	1539956773.551
-7.62993161	-3.1653808900000002	-3.6056152160000003	0.061035156	0	0.18310547	-0.5144042932	-7.461254892	3.122314496	0.91552734	-2.0751953	-2.380371	3.393872104	8.234057608	1.4235839660000003	-1.2817383	-3.479004	1.6479492	-8.903979532000001	0.7058105432	-0.723754892	-0.30517578	-0.79345703	-0.24414062	1.720263678	8.28071286	1.100585962	0.24414062	-0.48828125	0.4272461	2.424877896	9.521264480000001	-0.745288089	0.061035156	-0.36621094	-2.4414062	1539956773.591
-6.910961960000001	-2.83640126	-3.4788086060000003	0.30517578	0	-0.24414062	0.0837402356	-5.994604532	2.7706054320000004	0.5493164	-2.1362305	-1.5258789	4.1606933900000005	7.31291484	1.5862792540000001	-0.6713867	-1.3427734	1.6479492	-8.57858876	1.107763678	-0.619677716	-0.30517578	-0.5493164	-0.12207031	1.795629892	7.63232428	0.794335962	-0.48828125	0.48828125	0.91552734	1.753759784	9.095385880000002	-0.6400146760000001	0.24414062	-0.18310547	-2.1972656	1539956773.63
-7.0186277	-2.9799560700000005	-3.782666034	0.30517578	1.4038086	-0.30517578	0.729736322	-5.93120108	1.9786621400000002	0.7324219	-1.5869141	-0.12207031	4.4166992800000004	7.473217752000001	1.7597412140000002	-0.5493164	1.6479492	0.91552734	-8.6599366	1.21303714	0.06459961060000001	-0.18310547	-0.30517578	-0.18310547	1.9989990020000004	7.9373777	0.6615478240000001	-0.4272461	1.159668	0.91552734	0.94506839	9.32148462	-0.8960205072	0	-0.79345703	-1.953125	1539956773.671
-8.388378894	-2.8926269959999997	-4.053027356	0.48828125	-0.18310547	0	1.0993896760000001	-6.25419928	1.412817392	0.61035156	-1.2817383	1.159668	4.042260880000001	8.00197734	1.7681152160000002	-0.5493164	3.0517578	0	-8.6599366	1.21303714	0.06459961060000001	-0.30517578	-0.24414062	-0.30517578	1.9176513580000003	8.52954074	0.5479003894	-0.12207031	1.3427734	0.79345703	1.6748047120000003	8.864501800000001	-1.19270018	0	-0.8544922	-1.6479492	1539956773.711
-8.98173822	-2.819653354	-4.103271466000001	-0.061035156	-0.79345703	0.12207031	1.503735324	-6.39416484	1.282421924	0.12207031	-1.4038086	2.1972656	3.5673339660000005	8.649169928000001	1.814770468	-0.61035156	2.4414062	-0.48828125	-8.43981929	1.5336425720000002	0.0035888672120000004	-0.36621094	-0.24414062	-0.36621094	1.5970459260000003	9.229370108000001	0.5060302716	-0.12207031	1.159668	0.6713867	2.183227536	9.121704074	-0.42707518000000005	-0.30517578	-0.7324219	-1.5258789	1539956773.75
-9.45666484	-2.7526612400000006	-3.7288329680000003	0.36621094	-2.6245117	0.91552734	1.965502896	-6.3822019800000005	1.5719238220000002	-0.8544922	-1.0986328	2.9296875	3.54580072	9.482983426	2.050439496	-0.48828125	1.4038086	-0.6713867	-8.70778804	2.039672824	0.061010742800000003	-0.061035156	-0.61035156	-0.7324219	1.156811502	10.145727340000002	0.648388678	-0.4272461	0.8544922	0.61035156	2.154516574	9.595434800000001	-0.1208251996	-0.48828125	-0.24414062	-1.2817383	1539956773.791
-8.73171376	-2.9799560700000005	-3.640307608	0.30517578	-1.5258789	1.4648438	2.6306396760000004	-6.67290036	1.81357428	-0.8544922	-1.0986328	2.9296875	3.9597167540000004	10.692432100000001	2.422485324	-0.48828125	1.4648438	-0.7324219	-8.70778804	2.039672824	0.061010742800000003	0.6713867	-1.0375977	-1.4038086	0.7440917932000001	11.172143080000001	0.8577392572	-0.8544922	0.24414062	0.6713867	2.819653354	8.911157248	-0.36845702880000003	-0.61035156	0.24414062	-1.0375977	1539956773.831
-8.914746106	-3.89272464	-4.510009784	-2.1362305	-0.79345703	0.79345703	3.2814209260000005	-8.202954074	1.585082968	-2.0751953	-0.30517578	3.9672852	4.00756839	11.700903060000002	2.636621106	-0.61035156	1.7700195	-0.5493164	-9.97346196	1.5276611420000001	0.5251708966	1.8920898	-1.7700195	-1.8920898	0.800317392	11.986816100000002	1.812377896	-1.3427734	-0.6713867	0.5493164	3.5733153960000004	9.13725589	-1.0192382788	-0.9765625	0.061035156	-0.24414062	1539956773.871
-10.3622554	-5.927612320000001	-3.109155252	1.3427734	2.4414062	1.6479492	4.248022464000001	-11.1015625	0.849365216	-2.0751953	-0.30517578	3.9672852	3.2586913940000004	12.20932608	2.73830571	-0.48828125	0.61035156	-0.12207031	-13.26923822	-1.070678714	0.5203857428	1.953125	-0.9765625	-1.7089844	1.892529254	12.376807100000002	2.819653354	-1.4648438	-1.5258789	0.061035156	4.4430175720000005	10.51657698	0.2990722644	-1.2207031	-0.061035156	2.380371	1539956773.911
-9.77128894	-5.3761232	-3.9979980040000007	2.4414062	-2.380371	1.159668	5.21342752	-13.79560504	0.2524169928	-1.7700195	-0.91552734	3.7841797	2.7299316100000004	11.72363318	2.9979003600000005	-0.12207031	-1.159668	0	-13.26086412	-2.5636474640000007	0.2260986322	-0.18310547	0.48828125	-2.0141602	3.1330810700000002	11.843261780000002	3.5338378600000007	-0.79345703	-1.0986328	-0.7324219	3.890332068	13.9176268	1.41640625	-2.1972656	0.30517578	3.9672852	1539956773.951
-9.514086960000002	-3.104370108	-2.8639160340000003	1.2207031	-1.4038086	0.6713867	5.00886232	-12.89958516	0.3995605432	-0.30517578	-1.159668	0.48828125	3.1354737400000006	9.96748004	3.4189941100000003	0.24414062	-0.79345703	0	-10.996288940000001	-0.840991214	-0.5479003894	0.18310547	0	-0.7324219	2.054028354	9.58227536	3.160595746	-1.0986328	0.24414062	-0.4272461	2.282519568	12.46533246	-1.181933606	-2.6855469	0.12207031	4.0283203	1539956773.991
-9.506909440000001	-1.592260782	-2.5588623200000002	-0.30517578	-0.24414062	0.12207031	4.79113768	-10.772583360000002	1.1986816100000002	-0.91552734	-0.48828125	-1.2207031	3.447705072	8.327368210000001	3.257495108	0.12207031	0.91552734	0.24414062	-9.04155252	-1.81716304	-0.9893310700000001	0.7324219	0	-0.12207031	0.24763183900000002	7.43972194	2.733520468	-1.3427734	1.0375977	0.4272461	0.5287597644	11.54777806	-1.665234424	-1.159668	-0.5493164	4.211426	1539956774.031
-8.93867212	-2.798120108	-2.112646466	-0.5493164	-0.91552734	-0.18310547	4.789941394	-9.54997554	1.650878894	-0.91552734	0.91552734	-1.7089844	2.795727536	7.887134080000001	2.686865216	-0.5493164	1.2207031	0.36621094	-9.04155252	-1.81716304	-0.9893310700000001	0.8544922	-0.5493164	-0.061035156	-0.31342773560000003	7.26865216	2.6713134000000003	-0.7324219	0.12207031	0.8544922	-0.09450683900000001	10.56921376	-0.6340332068000001	-0.6713867	0.061035156	4.211426	1539956774.07
-7.919433606	-2.816064496	-1.4702392180000001	0.18310547	-2.4414062	0.12207031	4.474121106	-8.735302520000001	1.6915527160000003	-0.30517578	2.0751953	-1.5869141	1.983447284	8.424267572	2.369848642	-1.0986328	-0.61035156	0.24414062	-8.91354982	-2.098291034	-0.617285144	0.48828125	-0.6713867	0.12207031	0.477319339	8.07136232	2.6390135800000003	0.4272461	-0.8544922	0.48828125	0.838598642	9.500927520000001	-0.7046142572	0.12207031	-0.48828125	3.2958984	1539956774.11
-7.028198380000001	-2.00856929	-1.3685547120000001	-1.4038086	0.36621094	-0.5493164	3.71926268	-8.23764676	1.681982428	-0.30517578	2.0751953	-1.5869141	2.080346646	8.47810054	2.24064946	-1.0375977	-2.4414062	0.12207031	-9.020019568	-2.600732428	0.01794433606	-0.12207031	-0.36621094	0.061035156	1.5683349640000002	8.44819339	2.94526358	0.8544922	-0.9765625	-0.061035156	0.8708984620000001	8.633618210000002	-0.062207030760000004	0.6713867	1.4038086	2.2583008	1539956774.151
-8.714965560000001	-2.45598143	-1.4953613220000002	-1.7700195	0.9765625	-0.61035156	2.9045898560000003	-8.24841304	1.4750244600000002	0.5493164	1.953125	-1.4038086	2.76223143	8.0558107	2.16408696	-0.36621094	-2.319336	0.18310547	-9.020019568	-2.600732428	0.01794433606	-0.6713867	-0.12207031	0	2.548095746	8.455371106000001	3.41301268	0.79345703	-0.4272461	-0.30517578	1.0347900360000002	7.77348642	0.31342773560000003	2.1362305	3.112793	1.159668	1539956774.19
-8.918335160000002	-2.910571286	-1.7501709260000002	-0.8544922	-1.8310547	-0.24414062	2.368652356	-8.797509980000001	1.00129393	1.8920898	-0.8544922	-2.1362305	3.5362304320000004	8.016332968	2.4488037140000003	0.6713867	-0.18310547	0	-9.21979982	-2.400952176	0.16628417539999998	-1.159668	-0.12207031	0.12207031	3.1534179320000004	8.66711412	3.50393071	0.30517578	0.61035156	-0.36621094	-0.7261474640000001	8.192187500000001	-1.6496826080000002	1.159668	0.91552734	0.6713867	1539956774.23
-7.9792482	-2.6940429320000003	-1.362573282	-1.5869141	1.0986328	-0.48828125	2.250219748	-9.479394568	0.47373047120000006	1.8920898	-0.8544922	-2.1362305	3.803002896	8.541503894	2.77180162	1.4038086	2.4414062	-0.36621094	-9.53442392	-2.2980712860000003	0.3828125	-1.2207031	-0.18310547	0.061035156	3.1151367800000003	9.067871106	3.3819091460000004	0.061035156	1.4648438	-0.36621094	-0.1064697284	8.126391574000001	-0.4342529254	2.6855469	0.5493164	-0.24414062	1539956774.271
-8.844164840000001	-2.400952176	-1.947558606	-1.7089844	1.5869141	-0.5493164	2.318408246	-9.48896466	0.24165038940000003	2.1972656	-2.380371	-2.5024414	3.5493896760000005	8.851342752	3.1199219240000007	1.7089844	3.540039	-0.48828125	-9.382495108	-2.219116214	0.5072265576	-1.5258789	0.24414062	0.18310547	2.4081298920000003	8.878857428000002	3.2311766200000003	0.24414062	1.5258789	-0.36621094	1.739404254	8.81066893	0.0	3.1738281	0	-0.9765625	1539956774.31
-9.03796376	-2.253808606	-2.4356445680000003	-1.4038086	-1.2207031	-0.6713867	2.3794189300000004	-9.03796376	0.211743161	1.8920898	-1.953125	-2.1362305	3.1007812500000003	8.628832968000001	3.410620108	1.6479492	2.8686523	-0.18310547	-8.957812500000001	-1.911669928	0.47253417540000003	-1.6479492	-0.12207031	0.5493164	1.553979532	8.30942392	3.1330810700000002	0.5493164	1.4648438	-0.24414062	2.251416034	9.35258786	0.42587889400000006	1.5258789	-0.4272461	-1.159668	1539956774.35
