# Supplementary material for: A deep learning approach for lower back-pain risk prediction during manual lifting
Source: PLoS One. 2021 Feb 19;16(2):e0247162. doi: 10.1371/journal.pone.0247162 (PMC7894914; doi:10.1371/journal.pone.0247162)
Supplement: S1 Data — (ZIP) [file pone.0247162.s001.zip › source-used/Subject_01_P2_Zone01_T2.csv]

Side_A_x	Side_A_y	Side_A_z	Side_G_x	Side_G_y	Side_G_z	LtWt_A_x	LtWt_A_y	LtWt_A_z	LtWt_G_x	LtWt_G_y	LtWt_G_z	RtWt_A_x	RtWt_A_y	RtWt_A_z	RtWt_G_x	RtWt_G_y	RtWt_G_z	Back_A_x	Back_A_y	Back_A_z	Back_G_x	Back_G_y	Back_G_z	UArm_A_x	UArm_A_y	UArm_A_z	UArm_G_x	UArm_G_y	UArm_G_z	Thig_A_x	Thig_A_y	Thig_A_z	Thig_G_x	Thig_G_y	Thig_G_z	Time_stp
-8.618066394000001	-3.4632567900000004	-3.334057608	0	0	0	2.834008786	-8.747265380000002	0.48808594240000003	-0.12207031	-0.061035156	-0.061035156	3.216821286	9.61936052	2.4081298920000003	-0.061035156	-0.12207031	-0.061035156	-9.584667932	-0.35649413939999997	1.594653354	0	-0.061035156	-0.061035156	-0.0454589856	9.72702626	2.135375998	0	-0.061035156	-0.061035156	1.178344748	9.666015380000001	-0.8625244110000001	-0.061035156	-0.061035156	-0.061035156	1539957985.121
-8.577392572	-3.484790036	-3.31252446	0	0.061035156	0	2.8854492800000004	-8.769995108000002	0.462963858	-0.12207031	-0.061035156	-0.061035156	3.249121106	9.64328624	2.3746337860000004	0	-0.061035156	-0.061035156	-9.58825679	-0.3576904254	1.6149902160000003	0	-0.061035156	0	-0.0346923822	9.76291484	2.1616942900000002	0	-0.061035156	0	1.2082519568	9.682763580000001	-0.869702176	-0.061035156	-0.061035156	-0.061035156	1539957985.161
-8.604907248	-3.484790036	-3.3651612400000004	0	0.061035156	0	2.87707518	-8.792724640000001	0.40793457460000004	-0.30517578	0.24414062	-0.18310547	3.2646728240000003	9.67558606	2.384204074	0	0	-0.061035156	-9.58586412	-0.35649413939999997	1.6030273560000001	0	0	0	-0.019140625	9.795214660000001	2.13776857	-0.061035156	-0.061035156	-0.061035156	1.1699707068	9.666015380000001	-0.833813498	-0.061035156	-0.061035156	-0.061035156	1539957985.201
-8.62524411	-3.475219748	-3.42736821	0	-0.061035156	0	2.795727536	-8.83100589	0.47373047120000006	-0.4272461	0.30517578	-0.18310547	3.185717752	9.677978240000002	2.390185504	0	-0.061035156	0	-9.609789840000001	-0.3804199280000001	1.60183107	-0.061035156	0	0	-0.019140625	9.795214660000001	2.13776857	-0.061035156	-0.061035156	-0.061035156	1.1316894568000002	9.669604532000001	-0.855346646	0	-0.061035156	0	1539957985.241
-8.5833741	-3.4596679320000003	-3.352001996	-0.061035156	0	-0.061035156	2.60671376	-8.69223642	0.46774902160000004	-0.4272461	-0.061035156	-0.12207031	3.1940917540000004	9.62294928	2.4117187500000004	0	-0.061035156	-0.061035156	-9.613378894	-0.379223642	1.599438498	-0.061035156	0	0	0.01076660144	9.753344748	2.09948732	0	-0.061035156	-0.061035156	1.1711669928000001	9.689941394000002	-0.8445800720000001	0	-0.061035156	0	1539957985.28
-8.5917482	-3.42497554	-3.4034423920000005	-0.061035156	0	-0.061035156	2.7945312500000004	-8.630029254	0.36845702880000003	-0.4272461	-0.061035156	-0.12207031	3.213232428	9.61936052	2.4021484620000004	0	0.061035156	-0.12207031	-9.614575180000001	-0.3612792932	1.5767089660000002	-0.061035156	0	0	0.03349609424	9.734204074	2.136572284	0	0	-0.061035156	1.1580077880000001	9.67558606	-0.846972644	-0.061035156	0	-0.061035156	1539957985.321
-8.61926268	-3.47402356	-3.40942392	-0.061035156	-0.12207031	-0.061035156	2.89741214	-8.64558107	0.4761230432	-0.30517578	-0.12207031	0.24414062	3.2503173920000004	9.6636232	2.3949707460000003	0	0.061035156	-0.061035156	-9.60620108	-0.379223642	1.582690396	-0.061035156	0	0	-0.015551758180000002	9.766503894000001	2.1616942900000002	-0.061035156	0.061035156	-0.061035156	1.1807373200000002	9.67917482	-0.849365216	-0.061035156	0	-0.061035156	1539957985.36
-8.572607428000001	-3.4776123200000004	-3.366357428	-0.061035156	0	-0.061035156	3.0900146760000005	-8.6766848	0.3828125	-0.30517578	-0.12207031	0.24414062	3.2658691100000006	9.697119110000001	2.410522464	0	0.061035156	-0.061035156	-9.61816394	-0.37443847840000005	1.58388678	-0.12207031	0	0	-0.062207030760000004	9.795214660000001	2.1437500000000003	-0.061035156	0	0	1.19270018	9.67438948	-0.8445800720000001	0	0	-0.061035156	1539957985.401
-8.597729532	-3.5063233800000004	-3.3962646760000004	-0.061035156	-0.061035156	-0.061035156	3.0900146760000005	-8.6766848	0.3828125	-0.30517578	0	0.30517578	3.257495108	9.67438948	2.414111322	0	0.061035156	-0.061035156	-9.6385009	-0.34812010800000004	1.5779052520000003	-0.12207031	0.061035156	0	-0.02153320288	9.788037140000002	2.141357428	-0.061035156	0	0	1.15441893	9.69592302	-0.8589355432	-0.061035156	0	-0.061035156	1539957985.441
-8.584570288	-3.507519568	-3.3496094240000005	-0.061035156	-0.061035156	-0.061035156	3.0876221040000003	-8.813061600000001	0.417504892	-0.18310547	0	0.18310547	3.2299804320000005	9.66242662	2.4129150360000002	0	0.12207031	0	-9.616967752	-0.34453125	1.56354982	-0.12207031	0.061035156	0	-0.01315917932	9.76770018	2.1700683900000004	-0.061035156	0.061035156	0	1.1400634980000002	9.67438948	-0.8254394568000001	-0.061035156	0	-0.061035156	1539957985.48
-8.589355432000001	-3.5266601440000005	-3.3735351440000003	-0.061035156	0	-0.061035156	3.1127441100000004	-8.766406250000001	0.2978759784	-0.12207031	-0.12207031	0	3.2096435700000003	9.671997300000001	2.4200927520000004	-0.061035156	0.061035156	0	-9.6217527	-0.34453125	1.5384277160000002	-0.12207031	0.061035156	0	-0.0490478534	9.758129892000001	2.1473388580000004	-0.061035156	0.061035156	0	1.144848642	9.69592302	-0.83022464	-0.061035156	0	-0.061035156	1539957985.521
-8.60371106	-3.50991214	-3.3292724640000007	0	-0.061035156	0	3.0732665740000003	-8.76760234	0.362475589	0.12207031	-0.12207031	-0.18310547	3.170166034	9.6983152	2.409326178	-0.061035156	0.061035156	0	-9.630126800000001	-0.339746106	1.516894568	-0.12207031	0.061035156	-0.061035156	-0.06459961060000001	9.778466754	2.1102538940000004	-0.061035156	0.061035156	0	1.1328857428	9.677978240000002	-0.8146728240000001	-0.061035156	0	0	1539957985.561
-8.56184056	-3.4835937500000003	-3.369946286	0	0.061035156	-0.061035156	3.075659146	-8.74367662	0.33854982	0.12207031	-0.12207031	-0.18310547	3.1653808900000002	9.69113768	2.396167032	-0.061035156	0	0	-9.624145468	-0.33854982	1.503735324	-0.12207031	0.061035156	-0.061035156	-0.057421875000000004	9.8	2.141357428	-0.061035156	0.061035156	0	1.118530252	9.69592302	-0.8457763580000002	-0.061035156	0	0	1539957985.6
-8.608496106	-3.5338378600000007	-3.3831054320000007	0	-0.061035156	0	2.9907226440000003	-8.737695288000001	0.3194091754	0.12207031	-0.061035156	-0.24414062	3.1821288940000003	9.67080072	2.3542969240000002	-0.12207031	0.061035156	0	-9.62055661	-0.3289794928	1.52526857	-0.12207031	0.061035156	-0.061035156	-0.09331054320000001	9.777270468000001	2.162890576	-0.061035156	0.061035156	0	1.111352536	9.687548920000001	-0.8374023560000001	-0.061035156	0	0	1539957985.64
-8.571411240000002	-3.507519568	-3.363964856	0	-0.061035156	0	2.9644042540000006	-8.738891574	0.38640135800000003	0.30517578	-0.061035156	-0.30517578	3.12351088	9.676782248	2.356689496	-0.12207031	0	0	-9.630126800000001	-0.3182128894	1.5121094240000001	-0.061035156	0.061035156	-0.061035156	-0.1064697284	9.76291484	2.1473388580000004	-0.061035156	0.061035156	0	1.2058593750000002	9.68515625	-0.8206542932	-0.061035156	0	-0.061035156	1539957985.681
-8.57978534	-3.507519568	-3.338842752	0	0.12207031	0	2.940478534	-8.7364991	0.35888672120000004	0.24414062	0.061035156	-0.24414062	3.0959961060000003	9.6636232	2.3495117800000003	-0.12207031	0	0	-9.62653804	-0.31701660340000004	1.4929687500000002	-0.061035156	0.061035156	-0.061035156	-0.1124511682	9.7401857	2.1258057100000003	-0.061035156	0	0	1.128100589	9.682763580000001	-0.8266357428000001	-0.061035156	0	0	1539957985.72
-8.61567392	-3.4883788940000002	-3.3831054320000007	0.061035156	-0.061035156	0	2.8112792540000004	-8.72333966	0.34931639400000003	0.30517578	0.061035156	-0.24414062	3.0983885800000004	9.645678420000001	2.3172119600000003	-0.12207031	-0.061035156	0	-9.609789840000001	-0.32180175720000004	1.4929687500000002	0	0.061035156	-0.061035156	-0.1124511682	9.744970746000002	2.16408696	-0.061035156	0	0	1.1424560700000002	9.673193390000002	-0.8122802520000001	-0.061035156	0	0	1539957985.76
-8.553466754	-3.4967528960000003	-3.33645018	0.061035156	0.061035156	0	2.884252896	-8.70061052	0.416308606	0.4272461	-0.061035156	-0.24414062	3.111547824	9.630126800000001	2.3219971040000003	-0.061035156	0	0	-9.651660340000001	-0.35649413939999997	1.503735324	0	0.061035156	-0.061035156	-0.0729736322	9.76171875	2.178442392	-0.061035156	-0.061035156	0	1.1855224640000002	9.693530252	-0.8230468750000001	-0.061035156	-0.061035156	0	1539957985.801
-8.61328125	-3.487182608	-3.3866942900000003	0.061035156	0.061035156	0	3.0433594240000006	-8.69223642	0.5455078076000001	0.24414062	0.12207031	0	3.0876221040000003	9.656445288	2.3052490020000005	-0.061035156	0	-0.061035156	-9.637304712	-0.34453125	1.4977538940000001	-0.061035156	0.061035156	-0.061035156	-0.0418701178	9.782055710000002	2.1892089660000003	-0.061035156	0	-0.061035156	1.123315396	9.69233426	-0.846972644	-0.061035156	-0.061035156	0	1539957985.84
-8.608496106	-3.476416034	-3.4166014400000004	0.061035156	-0.061035156	0	2.8411866	-8.652759080000001	0.5096191394	0	0.36621094	0.12207031	3.07805162	9.6385009	2.333959964	0	-0.061035156	-0.061035156	-9.60859375	-0.37683107	1.443920926	0	0.061035156	-0.061035156	-0.0861328125	9.75214856	2.20236821	-0.061035156	0	-0.061035156	1.1580077880000001	9.70429712	-0.808691394	-0.061035156	-0.061035156	0	1539957985.88
-8.559448380000001	-3.5135009000000004	-3.32089856	0.061035156	0.061035156	0	2.5301512600000002	-8.62524411	0.37683107	-0.18310547	0	0.061035156	3.124707068	9.636108426000002	2.3794189300000004	0	-0.061035156	-0.061035156	-9.63969748	-0.36965332460000005	1.435546924	0	0	-0.061035156	-0.1435546875	9.71147464	2.1569091460000003	-0.061035156	-0.061035156	-0.061035156	1.1735596040000003	9.67558606	-0.83022464	-0.061035156	-0.061035156	0	1539957985.921
-8.5833741	-3.5158935700000002	-3.3472167540000006	0.12207031	0.12207031	0	2.9464599640000007	-8.7795652	0.379223642	0.12207031	-0.12207031	0.061035156	3.1079589660000004	9.681567392	2.38540036	-0.061035156	-0.18310547	-0.061035156	-9.64208966	-0.35529785340000003	1.4331542540000002	0	0.061035156	-0.061035156	-0.1303955072	9.74736322	2.165283246	0	-0.12207031	-0.061035156	1.189111322	9.693530252	-0.8134765380000001	-0.061035156	-0.061035156	0	1539957985.96
-8.612085160000001	-3.484790036	-3.4142089660000003	0.061035156	-0.061035156	0	3.06848143	-8.75444339	0.501245108	0.24414062	0.18310547	0.18310547	3.1534179320000004	9.640893570000001	2.3925780760000004	-0.061035156	-0.18310547	-0.061035156	-9.631323380000001	-0.38640135800000003	1.415209964	0	0.061035156	-0.061035156	-0.09331054320000001	9.760522660000001	2.1604980040000004	0	-0.12207031	-0.061035156	1.189111322	9.6983152	-0.7979248200000001	-0.061035156	-0.061035156	0	1539957986.001
-8.56303714	-3.4800048920000006	-3.3735351440000003	0	0.061035156	0	2.851953076	-8.70898462	0.643603534	0.061035156	0	0	3.188110324	9.63371556	2.387792932	-0.061035156	-0.061035156	-0.061035156	-9.6385009	-0.4103271466	1.3817138580000001	0	0	-0.061035156	-0.03349609424	9.76291484	2.1880126800000004	-0.061035156	-0.12207031	-0.061035156	1.178344748	9.673193390000002	-0.7991211060000001	-0.061035156	-0.061035156	0	1539957986.041
-8.608496106	-3.5003417540000004	-3.379516574	0.061035156	0	0	2.9859375000000004	-8.725732428	0.7046142572	-0.061035156	0	0	3.19768071	9.62893071	2.42368161	-0.061035156	-0.061035156	-0.061035156	-9.6385009	-0.40793457460000004	1.3829101440000002	0	0.061035156	-0.061035156	-0.03588867212	9.733007788	2.2215087860000002	0	-0.061035156	-0.061035156	1.1747558900000001	9.69233426	-0.7799804712000001	-0.061035156	-0.061035156	0	1539957986.08
-8.60371106	-3.4620605040000005	-3.40703125	0	-0.12207031	-0.061035156	2.9572264400000003	-8.718554712000001	0.649584964	-0.061035156	0.061035156	0	3.1641846040000003	9.63371556	2.4404297120000003	0	-0.061035156	-0.061035156	-9.644482428000002	-0.419897464	1.38410643	0	0	-0.061035156	-0.062207030760000004	9.729418930000001	2.191601538	-0.061035156	-0.061035156	-0.061035156	1.197485324	9.69592302	-0.765625	-0.061035156	-0.061035156	0	1539957986.12
-8.56782248	-3.487182608	-3.3412353240000003	0	-0.061035156	-0.061035156	2.98952626	-8.752050720000002	0.6974365020000001	-0.061035156	0	-0.061035156	3.1641846040000003	9.63371556	2.4404297120000003	0	-0.061035156	-0.061035156	-9.631323380000001	-0.42229003600000004	1.374536142	0	0	-0.061035156	-0.06699218750000001	9.73898912	2.173657248	-0.061035156	-0.061035156	0	1.1651855432	9.697119110000001	-0.7907471040000001	-0.061035156	-0.061035156	0	1539957986.161
-8.559448380000001	-3.4967528960000003	-3.3472167540000006	-0.061035156	-0.061035156	-0.061035156	2.9632079680000003	-8.73291034	0.5957519568	-0.061035156	0	-0.12207031	3.1641846040000003	9.63371556	2.4404297120000003	0	-0.061035156	-0.061035156	-9.636108426000002	-0.4342529254	1.36018071	0	-0.061035156	-0.061035156	-0.0980957068	9.733007788	2.16767572	0	0	0	1.175952176	9.681567392	-0.7799804712000001	-0.061035156	-0.061035156	-0.061035156	1539957986.2
-8.559448380000001	-3.50991214	-3.3197021760000003	0	0	-0.061035156	2.96560054	-8.72333966	0.6041259784	0	-0.061035156	-0.18310547	3.1713623200000005	9.594238220000001	2.414111322	-0.061035156	-0.061035156	-0.061035156	-9.624145468	-0.440234375	1.3422363220000002	0	0	-0.061035156	-0.07536621106000001	9.70310054	2.168872104	0	-0.061035156	0	1.1580077880000001	9.686352340000001	-0.7967285340000001	-0.061035156	-0.061035156	-0.061035156	1539957986.24
-8.572607428000001	-3.507519568	-3.379516574	-0.061035156	-0.061035156	-0.061035156	2.8675048920000004	-8.6599366	0.5132080072	0	0	-0.12207031	3.14265126	9.60859375	2.3949707460000003	-0.061035156	-0.061035156	0	-9.61816394	-0.416308606	1.335058606	0	-0.061035156	0	-0.07177734424	9.712670926000001	2.204760782	0	0	0	1.1723632788	9.67558606	-0.740502896	0	-0.061035156	-0.061035156	1539957986.281
-8.5833741	-3.5063233800000004	-3.359179712	-0.061035156	0	-0.061035156	2.8423827880000005	-8.710180710000001	0.531152356	-0.061035156	0.061035156	-0.12207031	3.14265126	9.60859375	2.3949707460000003	-0.061035156	-0.061035156	0	-9.640893570000001	-0.42707518000000005	1.356591754	0	-0.061035156	0	-0.10527343750000001	9.755737320000001	2.190405252	0	0.061035156	0	1.184326178	9.677978240000002	-0.7500732428000001	-0.061035156	0	-0.061035156	1539957986.32
-8.59294429	-3.5326415740000003	-3.39506839	0	-0.061035156	0	2.8232422120000003	-8.750854532	0.48090820680000007	-0.061035156	0.061035156	-0.12207031	3.14265126	9.60859375	2.3949707460000003	-0.061035156	-0.061035156	0	-9.637304712	-0.41152344240000005	1.369750998	0	-0.061035156	0	-0.1387695288	9.759326080000001	2.172460962	0	0	0	1.1556152160000002	9.683960160000002	-0.778784146	-0.061035156	0	-0.061035156	1539957986.36
-8.559448380000001	-3.5111084260000003	-3.393872104	-0.061035156	-0.12207031	-0.061035156	2.798120108	-8.755639480000001	0.461767572	-0.061035156	-0.12207031	-0.061035156	3.14265126	9.60859375	2.3949707460000003	-0.061035156	-0.061035156	0	-9.62294928	-0.40554199280000003	1.3972655760000001	0	-0.061035156	0	-0.132788089	9.756933606	2.1844238220000003	0	-0.061035156	0	1.1508300720000002	9.6983152	-0.734521466	0	0	-0.061035156	1539957986.401
-8.572607428000001	-3.521875	-3.3460204680000003	-0.061035156	-0.061035156	-0.061035156	2.8220459260000004	-8.737695288000001	0.571826178	-0.12207031	-0.061035156	0	3.14265126	9.60859375	2.3949707460000003	-0.061035156	-0.061035156	0	-9.644482428000002	-0.43066405760000004	1.3984619600000001	0	-0.061035156	0	-0.10048827880000001	9.73898912	2.18203125	0	-0.061035156	0	1.1484375	9.687548920000001	-0.79194339	-0.061035156	0	-0.061035156	1539957986.44
-8.601318390000001	-3.5481933900000002	-3.363964856	-0.061035156	-0.12207031	-0.061035156	2.85314946	-8.73291034	0.571826178	-0.061035156	-0.061035156	0.061035156	3.14265126	9.60859375	2.3949707460000003	-0.061035156	-0.061035156	0	-9.63371556	-0.3947753894	1.403247104	0	-0.061035156	0	-0.07895508180000001	9.7401857	2.190405252	0	-0.061035156	0	1.1699707068	9.68515625	-0.7608398560000001	-0.061035156	0	-0.061035156	1539957986.48
-8.58217752	-3.5242675720000003	-3.3508057100000004	-0.061035156	-0.12207031	-0.061035156	2.8328125	-8.70778804	0.6232665740000001	-0.061035156	0	0.061035156	3.14265126	9.60859375	2.3949707460000003	-0.061035156	-0.061035156	0	-9.644482428000002	-0.3911865216	1.4020507200000003	0	-0.061035156	0	-0.0861328125	9.766503894000001	2.1569091460000003	0	0	-0.061035156	1.1699707068	9.68515625	-0.7560547120000001	0	0	-0.061035156	1539957986.527
-8.60251448	-3.568530252	-3.3400389400000003	-0.061035156	-0.061035156	0	2.899804712	-8.720947480000001	0.663940396	-0.12207031	0.061035156	0.12207031	3.1103514400000005	9.666015380000001	2.3794189300000004	-0.061035156	-0.061035156	0	-9.6385009	-0.3911865216	1.4211913940000003	0	-0.061035156	0	-0.07775878600000001	9.76770018	2.128198282	0	-0.061035156	0	1.143652356	9.680371106	-0.762036142	0	0	-0.061035156	1539957986.56
-8.606103240000001	-3.5565673920000003	-3.3531983800000003	0	-0.12207031	0	2.89741214	-8.75922824	0.65676268	-0.24414062	0.18310547	0.12207031	3.1103514400000005	9.666015380000001	2.3794189300000004	-0.061035156	-0.061035156	0	-9.657641574000001	-0.36367187500000003	1.4415283540000001	0	-0.12207031	0	-0.09331054320000001	9.786840560000002	2.168872104	0	-0.061035156	0	1.144848642	9.70429712	-0.7560547120000001	0	0	-0.061035156	1539957986.6
-8.565429712	-3.543408246	-3.3077391200000004	-0.061035156	-0.18310547	0	2.9165527160000004	-8.792724640000001	0.6232665740000001	-0.24414062	0.24414062	0.18310547	3.1378662140000007	9.69233426	2.471533246	-0.061035156	-0.061035156	0	-9.651660340000001	-0.33615722840000006	1.4522949280000002	0	-0.061035156	0	-0.05981445288	9.8	2.15571286	0	0	-0.061035156	1.1269042932	9.70429712	-0.7895507788	-0.061035156	-0.061035156	0	1539957986.641
-8.59055162	-3.53981929	-3.311328076	-0.061035156	0	0	2.6916503600000006	-8.711376800000002	0.43664550720000006	-0.24414062	-0.061035156	0.24414062	3.170166034	9.69233426	2.4751221040000004	-0.061035156	-0.061035156	-0.061035156	-9.610986420000001	-0.36845702880000003	1.4247802520000001	0	-0.061035156	-0.061035156	-0.05861816394	9.770092752000002	2.135375998	0	0	0	1.1556152160000002	9.680371106	-0.7775878600000001	-0.061035156	-0.061035156	0	1539957986.68
-8.633618210000002	-3.5422119600000004	-3.3149170320000003	0	-0.18310547	0	2.9249266200000004	-8.70898462	0.324194339	0.12207031	-0.24414062	0.18310547	3.1127441100000004	9.644482428000002	2.489477536	-0.061035156	-0.061035156	-0.061035156	-9.61816394	-0.3349609424	1.4223876800000002	0	-0.12207031	0	-0.11843261780000001	9.6983152	2.095898462	0.061035156	0	0	1.106567392	9.693530252	-0.7859619110000001	0	0	-0.061035156	1539957986.72
-8.585766574	-3.5314452880000005	-3.285009784	-0.061035156	-0.061035156	0	3.085229532	-8.76760234	0.5287597644	0.4272461	0	0.18310547	3.10676268	9.66242662	2.4583741	-0.12207031	-0.061035156	-0.061035156	-9.612182608000001	-0.3337646466	1.427172824	0.061035156	-0.12207031	0	-0.1208251996	9.7066893	2.0671875	0.061035156	-0.061035156	0.061035156	1.119726538	9.707885880000001	-0.7716064300000001	0	0	0	1539957986.761
-8.57978534	-3.52546376	-3.2407471040000004	0	0	0	2.9500489200000004	-8.75444339	0.7500732428000001	0.24414062	-0.061035156	0.061035156	3.10676268	9.66242662	2.4583741	-0.12207031	-0.061035156	-0.061035156	-9.612182608000001	-0.38400878600000005	1.469042932	0	-0.12207031	0	-0.12919922120000002	9.785644568	2.100683606	0.061035156	-0.061035156	0.061035156	1.137670926	9.67558606	-0.7883544928000001	0	0	0	1539957986.8
-8.609692392	-3.4979492800000003	-3.2730469240000004	0	0	0.061035156	3.007470746	-8.77836911	0.7967285340000001	0.24414062	-0.061035156	0.061035156	3.0876221040000003	9.66003444	2.410522464	-0.12207031	-0.18310547	-0.061035156	-9.60261232	-0.379223642	1.484594748	0	-0.12207031	0	-0.07416992212000001	9.795214660000001	2.1329834260000005	0.061035156	-0.061035156	0	1.149633786	9.683960160000002	-0.8015136780000001	-0.061035156	-0.061035156	0	1539957986.84
-8.61447734	-3.466845746	-3.31611322	-0.061035156	-0.061035156	0	3.03020018	-8.793920926	0.7716064300000001	0.061035156	0	-0.12207031	3.0876221040000003	9.66003444	2.410522464	-0.061035156	-0.24414062	-0.061035156	-9.610986420000001	-0.34931639400000003	1.509716754	0	-0.12207031	0	-0.046655271600000006	9.74736322	2.1293945680000004	0.061035156	-0.061035156	0	1.193896466	9.682763580000001	-0.7716064300000001	0	-0.061035156	0	1539957986.881
-8.62285144	-3.4572753600000006	-3.25151358	0	0.061035156	0	2.910571286	-8.762817392	0.7309326080000002	0.061035156	0	-0.12207031	3.085229532	9.625341754	2.403344748	-0.061035156	-0.061035156	-0.061035156	-9.615771760000001	-0.3576904254	1.51330571	0.061035156	-0.12207031	0	-0.05861816394	9.74736322	2.0731689300000005	0	-0.061035156	0	1.193896466	9.682763580000001	-0.7716064300000001	-0.061035156	0	0	1539957986.925
-8.630029254	-3.4596679320000003	-3.2945800720000005	0	0	0	2.9117675720000005	-8.76401358	0.805102536	0.12207031	0	-0.12207031	3.00627446	9.65883786	2.404541034	-0.061035156	-0.12207031	-0.12207031	-9.60859375	-0.36845702880000003	1.5372314300000003	0.061035156	-0.12207031	0	-0.07058105432	9.77607428	2.051635782	0	-0.12207031	0	1.2094482428000002	9.687548920000001	-0.793139676	-0.061035156	0	0	1539957986.961
-8.62404802	-3.4788086060000003	-3.2862060700000004	0	0	0	2.8411866	-8.749658246000001	0.773999002	0.12207031	-0.061035156	-0.18310547	2.9955077880000003	9.65285643	2.4129150360000002	-0.061035156	-0.24414062	-0.12207031	-9.612182608000001	-0.35649413939999997	1.562353534	0	-0.12207031	0	-0.0227294928	9.790429712	2.0671875	0	-0.12207031	0	1.141259784	9.69592302	-0.7991211060000001	0	0	0	1539957987.001
-8.63122554	-3.48957518	-3.27663588	0	0	0	2.837597644	-8.72214357	0.708203125	0.061035156	-0.061035156	-0.18310547	3.04216304	9.65405252	2.4081298920000003	-0.061035156	-0.18310547	-0.12207031	-9.63969748	-0.3373535144	1.606616214	0	-0.12207031	0	0.0346923822	9.797607428000001	2.064794928	0	-0.12207031	0	1.118530252	9.69233426	-0.7763915740000001	0	0	0	1539957987.04
-8.63122554	-3.47402356	-3.3041503600000004	0	-0.061035156	0	2.77180162	-8.748461960000002	0.65676268	0.12207031	-0.061035156	-0.18310547	3.0613037140000006	9.646875000000001	2.451196286	-0.061035156	-0.18310547	-0.12207031	-9.637304712	-0.3194091754	1.605419928	0	-0.061035156	0	0.056225586060000006	9.791625900000001	2.0289062500000004	0	-0.12207031	0	1.114941394	9.701904254	-0.7955322480000001	-0.061035156	0	0	1539957987.08
-8.616870108	-3.464453076	-3.29816893	0	-0.061035156	0	2.7347167540000004	-8.689843750000001	0.668725589	0.061035156	-0.18310547	-0.12207031	3.037377896	9.63969748	2.4727295320000002	-0.061035156	-0.24414062	-0.12207031	-9.62773462	-0.324194339	1.623364218	0	-0.061035156	0	0.053833007200000005	9.77607428	2.0157471040000003	0	-0.061035156	0	1.153222644	9.69472644	-0.7716064300000001	-0.061035156	-0.061035156	0	1539957987.121
-8.62524411	-3.4381347840000003	-3.2718505400000004	0	0	0	2.7969239200000002	-8.662329074	0.6400146760000001	0	-0.061035156	-0.061035156	3.037377896	9.63969748	2.4727295320000002	-0.12207031	-0.30517578	-0.18310547	-9.636108426000002	-0.31223143000000003	1.623364218	0	-0.061035156	0	0.08015136780000001	9.782055710000002	2.004980432	0	-0.061035156	0	1.156811502	9.69472644	-0.778784146	-0.061035156	-0.061035156	0	1539957987.16
-8.6348143	-3.4441162140000006	-3.3173096040000005	0	0	0	2.7454834260000003	-8.72692842	0.7034179712000002	0	-0.061035156	-0.061035156	3.1055663940000002	9.645678420000001	2.48828125	-0.061035156	-0.30517578	-0.18310547	-9.616967752	-0.2978759784	1.6353271760000003	0	-0.061035156	0	0.052636719240000004	9.79880342	2.027709964	0	-0.061035156	0	1.153222644	9.6983152	-0.7859619110000001	0	-0.061035156	0	1539957987.2
-8.632422120000001	-3.4453125000000004	-3.2885987400000003	0	-0.061035156	0	2.7275389400000005	-8.69941394	0.7369140380000001	-0.061035156	-0.30517578	-0.12207031	3.125903354	9.67558606	2.5002441100000006	-0.061035156	-0.12207031	-0.18310547	-9.615771760000001	-0.33017577880000004	1.6329346040000001	0	-0.061035156	0	0.046655271600000006	9.788037140000002	2.0097655760000004	0	-0.061035156	0	1.1639892572000001	9.667211960000001	-0.8230468750000001	0	-0.061035156	0	1539957987.241
-8.62285144	-3.440527356	-3.293383786	-0.061035156	0	-0.061035156	2.8627197480000004	-8.70898462	0.7141846040000002	-0.061035156	-0.12207031	0	3.125903354	9.67558606	2.5002441100000006	-0.061035156	-0.12207031	-0.12207031	-9.61936052	-0.32060547120000005	1.6317382200000001	0	0	-0.061035156	0.04067382788	9.797607428000001	1.9918212860000002	0	-0.061035156	0	1.1855224640000002	9.68515625	-0.7692138580000001	0	-0.061035156	0	1539957987.28
-8.646777160000001	-3.4500976440000004	-3.3149170320000003	0	-0.12207031	-0.061035156	2.8399902160000003	-8.753247300000002	0.7201660340000001	0	0.061035156	0	3.140258786	9.6636232	2.4571777160000003	-0.061035156	-0.12207031	-0.12207031	-9.59782698	-0.3002685504	1.6114013580000002	-0.061035156	0	0	0.06459961060000001	9.778466754	2.003784146	0	0	-0.061035156	1.184326178	9.688745108	-0.7799804712000001	0	-0.061035156	-0.061035156	1539957987.32
-8.610888580000001	-3.4536866	-3.2921875000000003	-0.061035156	0	-0.061035156	2.93330072	-8.710180710000001	0.7261474640000001	0.061035156	0.12207031	0.061035156	3.0828369600000003	9.640893570000001	2.4799072480000004	-0.061035156	-0.061035156	-0.061035156	-9.60739766	-0.30744628600000007	1.6078125	0	0	-0.061035156	0.062207030760000004	9.756933606	1.967895468	0	0.061035156	0	1.152026358	9.69113768	-0.7967285340000001	0	-0.061035156	-0.061035156	1539957987.361
-8.657543930000001	-3.434545926	-3.3053466460000003	-0.061035156	-0.061035156	-0.061035156	2.73830571	-8.693432608	0.839794928	0	-0.061035156	0.061035156	3.0828369600000003	9.640893570000001	2.4799072480000004	-0.061035156	-0.12207031	-0.061035156	-9.599023560000001	-0.3289794928	1.60183107	-0.061035156	-0.061035156	0	0.01315917932	9.785644568	1.9535400360000001	0	-0.061035156	0	1.191503894	9.680371106	-0.811083966	0	-0.061035156	-0.061035156	1539957987.4
-8.6001223	-3.4704346040000003	-3.2682617800000004	-0.061035156	-0.061035156	-0.061035156	2.8890380400000004	-8.75444339	0.729736322	-0.12207031	-0.12207031	0.061035156	3.0732665740000003	9.666015380000001	2.4727295320000002	-0.061035156	-0.12207031	-0.061035156	-9.644482428000002	-0.29667969240000003	1.6281494600000002	-0.061035156	-0.061035156	0	0.026318359620000002	9.790429712	1.9918212860000002	0	0	0	1.2154297120000002	9.686352340000001	-0.7883544928000001	-0.061035156	0	-0.061035156	1539957987.44
-8.616870108	-3.4776123200000004	-3.29816893	-0.061035156	0	-0.061035156	2.8986084260000005	-8.795117212000001	0.6926513580000001	-0.12207031	-0.12207031	0.061035156	3.0828369600000003	9.668408246	2.4751221040000004	-0.061035156	-0.12207031	0	-9.609789840000001	-0.3026611322	1.6137939300000002	-0.061035156	0	0	0.062207030760000004	9.801196580000001	1.98464357	-0.061035156	0	-0.061035156	1.1735596040000003	9.681567392	-0.7728027160000001	0	0	-0.061035156	1539957987.481
-8.644384980000002	-3.446508786	-3.313720746	-0.061035156	-0.18310547	-0.061035156	2.9177491	-8.69103984	0.8314209260000001	0.12207031	-0.18310547	-0.061035156	3.02661142	9.66481929	2.48588858	-0.061035156	-0.12207031	0	-9.58227536	-0.3576904254	1.582690396	-0.12207031	0	0	0.056225586060000006	9.759326080000001	1.983447284	0	0.061035156	-0.061035156	1.175952176	9.671997300000001	-0.800317392	0	-0.061035156	-0.061035156	1539957987.52
-8.646777160000001	-3.4536866	-3.2874023560000003	-0.12207031	0	-0.061035156	2.9010009000000005	-8.68864766	0.90678714	-0.12207031	-0.061035156	0	3.0206298920000005	9.62294928	2.463159146	0	-0.061035156	-0.061035156	-9.600219748	-0.31103514400000004	1.58747554	-0.12207031	-0.061035156	0	0.03947753894	9.744970746000002	1.9726807100000001	0	0.061035156	0	1.1316894568000002	9.70310054	-0.7979248200000001	0	0	-0.061035156	1539957987.56
-8.637207068	-3.4823974640000004	-3.2862060700000004	-0.061035156	-0.12207031	-0.061035156	2.9392822480000005	-8.750854532	0.7213623200000001	-0.24414062	-0.061035156	0	3.0337889400000004	9.645678420000001	2.47033696	-0.061035156	0	-0.061035156	-9.62893071	-0.27993163940000004	1.620971646	-0.061035156	-0.061035156	0	-0.02990722644	9.791625900000001	1.9320067900000002	0	0.061035156	0	1.1711669928000001	9.683960160000002	-0.8062988220000001	-0.061035156	0	-0.061035156	1539957987.6
-8.58098143	-3.494360324	-3.243139676	-0.061035156	0.061035156	-0.061035156	2.895019568	-8.783154254000001	0.6041259784	-0.061035156	-0.12207031	-0.061035156	3.02661142	9.7066893	2.46794429	-0.12207031	-0.061035156	-0.061035156	-9.60620108	-0.285913089	1.61977536	-0.061035156	-0.061035156	0	-0.0813476538	9.81196286	1.9320067900000002	0	-0.061035156	0	1.1699707068	9.693530252	-0.7883544928000001	0	0	-0.061035156	1539957987.64
-8.638403060000002	-3.4800048920000006	-3.2921875000000003	-0.061035156	-0.12207031	-0.061035156	2.828027356	-8.73171376	0.7034179712000002	0	-0.18310547	-0.12207031	3.0469483800000003	9.686352340000001	2.4392334260000004	-0.061035156	-0.12207031	0	-9.590649460000002	-0.2811279254	1.60183107	-0.061035156	-0.061035156	0	-0.01315917932	9.8	1.971484424	-0.061035156	0	0	1.1173339660000001	9.680371106	-0.794335962	-0.061035156	0.061035156	-0.061035156	1539957987.68
-8.596533246000002	-3.521875	-3.255102536	-0.061035156	-0.061035156	-0.061035156	2.7945312500000004	-8.705395468	0.7763915740000001	-0.12207031	-0.18310547	-0.12207031	2.978759784	9.63969748	2.42607428	-0.061035156	-0.12207031	0	-9.60620108	-0.285913089	1.580297824	-0.061035156	-0.061035156	0	-0.0095703125	9.74736322	1.9355957460000002	0	0.061035156	0	1.119726538	9.693530252	-0.8170653959999999	0	0	-0.061035156	1539957987.72
-8.641992212	-3.523071286	-3.2790283540000003	-0.061035156	0	0	2.87707518	-8.753247300000002	0.7261474640000001	-0.18310547	-0.12207031	-0.12207031	2.978759784	9.63969748	2.42607428	-0.061035156	-0.12207031	0	-9.62773462	-0.2954833966	1.5982422120000002	-0.061035156	-0.061035156	-0.061035156	-0.0346923822	9.7832518	1.9284179320000001	0	-0.061035156	0	1.128100589	9.70310054	-0.793139676	0	0	-0.061035156	1539957987.76
-8.616870108	-3.5087158540000005	-3.2251952880000005	-0.061035156	0	-0.061035156	3.05053714	-8.74367662	0.7369140380000001	-0.061035156	0.12207031	-0.061035156	3.0050780759999998	9.683960160000002	2.4356445680000003	-0.061035156	-0.12207031	0	-9.609789840000001	-0.285913089	1.58149411	-0.061035156	0	0	-0.02990722644	9.82990764	1.971484424	0	0	0	1.1173339660000001	9.697119110000001	-0.762036142	0	0	-0.061035156	1539957987.8
-8.597729532	-3.512304712	-3.2646728240000003	-0.061035156	0	-0.061035156	2.819653354	-8.7030027	0.699829074	-0.061035156	0.12207031	0.061035156	3.02661142	9.680371106	2.4667480040000003	-0.061035156	-0.12207031	0	-9.605004892	-0.27155761780000004	1.5779052520000003	-0.061035156	0	-0.061035156	-0.02990722644	9.81914038	1.971484424	0	0.061035156	0	1.111352536	9.69592302	-0.775195288	-0.061035156	0	-0.061035156	1539957987.84
-8.62524411	-3.5577635800000005	-3.2383545320000002	0	-0.061035156	0	2.726342752	-8.72453624	0.569433606	0	-0.18310547	0	3.02661142	9.680371106	2.4667480040000003	-0.061035156	-0.061035156	0	-9.605004892	-0.27155761780000004	1.5779052520000003	-0.061035156	0	-0.061035156	-0.03947753894	9.79880342	1.947558606	-0.061035156	0	0	1.09819339	9.666015380000001	-0.775195288	-0.061035156	0	-0.061035156	1539957987.88
-8.62763678	-3.5290527160000003	-3.275439496	0	0	0	2.99191893	-8.7364991	0.570629892	0.24414062	-0.12207031	0	3.017041034	9.680371106	2.47033696	-0.061035156	-0.061035156	0	-9.605004892	-0.27155761780000004	1.5779052520000003	-0.061035156	0	-0.061035156	-0.02990722644	9.81196286	1.9607177520000003	-0.061035156	-0.061035156	0	1.0993896760000001	9.69592302	-0.770410144	0	-0.061035156	0	1539957987.92
-8.609692392	-3.4967528960000003	-3.267065396	0	-0.061035156	0	2.8758788940000004	-8.704199280000001	0.783569339	0	0	0	3.0014891200000005	9.68515625	2.4751221040000004	-0.061035156	0	0	-9.605004892	-0.2978759784	1.58149411	-0.061035156	0	-0.061035156	0.0095703125	9.82272914	1.9559326080000001	-0.061035156	0	-0.061035156	1.070678714	9.701904254	-0.8015136780000001	-0.061035156	-0.061035156	0	1539957987.96
-8.61447734	-3.50991214	-3.27663588	0	0.061035156	0	2.9572264400000003	-8.711376800000002	0.6974365020000001	-0.24414062	-0.12207031	-0.061035156	3.0014891200000005	9.68515625	2.4751221040000004	-0.061035156	0	-0.061035156	-9.610986420000001	-0.3026611322	1.5862792540000001	-0.061035156	0	-0.061035156	-0.0227294928	9.790429712	1.930810504	0	0.061035156	0	1.108959964	9.68515625	-0.79194339	-0.061035156	-0.061035156	0	1539957988.0
-8.61567392	-3.48957518	-3.282617212	0	-0.061035156	0	3.052929712	-8.74367662	0.6292480432	-0.12207031	0.061035156	-0.061035156	3.007470746	9.6636232	2.5002441100000006	-0.061035156	0	-0.061035156	-9.62055661	-0.2942871106	1.579101538	-0.061035156	0.061035156	-0.061035156	-0.05861816394	9.788037140000002	1.9690917540000001	-0.061035156	-0.061035156	0	1.1209228240000002	9.7066893	-0.800317392	0	-0.061035156	0	1539957988.04
-8.601318390000001	-3.4919677520000003	-3.2993652160000004	0	0.061035156	0	2.9632079680000003	-8.704199280000001	0.679492212	-0.12207031	0.061035156	-0.061035156	3.0134521760000004	9.668408246	2.501440396	-0.061035156	-0.061035156	-0.061035156	-9.610986420000001	-0.3182128894	1.5719238220000002	-0.061035156	0.061035156	-0.061035156	-0.01315917932	9.79401857	1.9738769960000002	-0.061035156	-0.061035156	0	1.1556152160000002	9.68515625	-0.794335962	0	0	0	1539957988.08
-8.630029254	-3.4788086060000003	-3.31611322	0	0.061035156	0	2.951245108	-8.725732428	0.716577176	0	-0.061035156	-0.061035156	3.037377896	9.683960160000002	2.491870108	-0.12207031	-0.061035156	-0.061035156	-9.616967752	-0.32778320680000006	1.553979532	-0.061035156	0.061035156	-0.061035156	-0.002392578076	9.8	1.983447284	-0.061035156	0	0	1.19270018	9.69951178	-0.805102536	0	-0.061035156	0	1539957988.12
-8.62045926	-3.4560790740000003	-3.3292724640000007	0	0	0	2.93569339	-8.741284440000001	0.794335962	0	-0.061035156	-0.061035156	3.03020018	9.669604532000001	2.4930663940000004	-0.061035156	0	-0.061035156	-9.61936052	-0.308642572	1.567138678	-0.061035156	0	-0.061035156	-0.001196289038	9.78444838	1.982250998	-0.061035156	0	0	1.107763678	9.687548920000001	-0.7955322480000001	-0.061035156	0	0	1539957988.16
-8.6264402	-3.464453076	-3.331665036	0	0	0	2.87707518	-8.76521016	0.7692138580000001	-0.061035156	0	-0.12207031	3.0002929320000002	9.661230432000002	2.51459964	-0.061035156	0.061035156	-0.061035156	-9.62055661	-0.31701660340000004	1.546801718	-0.061035156	0	-0.061035156	-0.0418701178	9.78444838	1.961914038	-0.061035156	0	0	1.128100589	9.693530252	-0.7991211060000001	0	-0.061035156	0	1539957988.2
-8.61328125	-3.4536866	-3.31252446	0	0	0	2.9703858800000003	-8.76042482	0.7105957068000001	-0.12207031	0	-0.061035156	2.978759784	9.67080072	2.5026367800000004	-0.061035156	-0.061035156	-0.061035156	-9.645678420000001	-0.3229980432	1.5587646760000002	-0.061035156	0	-0.061035156	-0.023925780760000005	9.777270468000001	1.975073282	-0.061035156	-0.061035156	0	1.19270018	9.67080072	-0.7775878600000001	0	-0.061035156	0	1539957988.24
-8.6001223	-3.4429199280000002	-3.3376464660000003	0	0.061035156	0	2.98952626	-8.72453624	0.5957519568	0	0.12207031	0	2.9799560700000005	9.631323380000001	2.501440396	-0.061035156	0	-0.061035156	-9.645678420000001	-0.3146240216	1.5360351440000002	-0.061035156	0.061035156	-0.061035156	0.04067382788	9.79401857	1.9930175720000003	-0.12207031	0	-0.061035156	1.2202148560000001	9.69113768	-0.811083966	-0.061035156	-0.061035156	0	1539957988.28
-8.6264402	-3.435742212	-3.37473143	0	0	0	2.72395018	-8.698217752000001	0.5778076080000001	0	0.061035156	0	2.9644042540000006	9.65883786	2.51101088	-0.061035156	0	-0.061035156	-9.58347194	-0.32539062500000004	1.5013427520000002	-0.061035156	0	-0.061035156	-0.015551758180000002	9.77966304	2.001391574	-0.061035156	0.061035156	-0.061035156	1.146044928	9.69113768	-0.80988768	0	-0.061035156	0	1539957988.321
-8.618066394000001	-3.4704346040000003	-3.3328614200000004	0	0	0	2.828027356	-8.69941394	0.5455078076000001	0.12207031	-0.061035156	0.061035156	2.9644042540000006	9.65883786	2.51101088	-0.061035156	0	-0.061035156	-9.60620108	-0.3182128894	1.509716754	-0.061035156	0	0	-0.0992919928	9.73659694	1.963110324	-0.12207031	-0.061035156	0	1.2034667932	9.68515625	-0.80390625	0	-0.061035156	0	1539957988.36
-8.57978534	-3.4369384000000003	-3.3292724640000007	0	0.12207031	0	2.9165527160000004	-8.762817392	0.6316406250000001	0.36621094	0	0.12207031	3.0182373200000003	9.632519568000001	2.5086182100000003	-0.061035156	0	-0.061035156	-9.62294928	-0.32060547120000005	1.51330571	0	0	0	-0.0418701178	9.755737320000001	1.9607177520000003	-0.061035156	-0.12207031	0	1.240551718	9.680371106	-0.805102536	0	-0.061035156	0	1539957988.4
-8.601318390000001	-3.4596679320000003	-3.371142572	0	0.18310547	0	2.7825683900000002	-8.737695288000001	0.8015136780000001	0.12207031	-0.061035156	0	3.0565185700000006	9.63491214	2.49426268	-0.061035156	-0.061035156	-0.061035156	-9.61936052	-0.33017577880000004	1.5180908540000002	-0.061035156	0	0	0.031103515380000002	9.789233426000001	2.0145507200000004	-0.061035156	-0.061035156	-0.061035156	1.2022705072	9.68515625	-0.800317392	-0.061035156	0	0	1539957988.44
-8.59414038	-3.430957068	-3.434545926	0	0.12207031	0	2.9703858800000003	-8.716162140000002	0.734521466	-0.12207031	-0.061035156	-0.061035156	3.0565185700000006	9.63491214	2.49426268	-0.061035156	0	-0.061035156	-9.62294928	-0.3158203076	1.5145019960000001	-0.061035156	0	0	0.028710937500000002	9.754540740000001	2.01096196	-0.061035156	0	-0.061035156	1.184326178	9.67558606	-0.765625	-0.061035156	0	0	1539957988.48
-8.576196580000001	-3.4560790740000003	-3.4369384000000003	0	0.061035156	0	2.9775634	-8.704199280000001	0.7129882787999999	-0.12207031	-0.061035156	-0.061035156	3.0313964660000003	9.62893071	2.51459964	-0.061035156	0	-0.061035156	-9.65405252	-0.32060547120000005	1.506127896	-0.061035156	0	-0.061035156	0.014355469240000002	9.7748777	1.988232428	-0.061035156	-0.061035156	0	1.1807373200000002	9.689941394000002	-0.800317392	0	-0.061035156	0	1539957988.52
-8.575000000000001	-3.430957068	-3.4369384000000003	0	0.061035156	0	2.8986084260000005	-8.69223642	0.678295926	0	0	0	3.01225589	9.650463760000001	2.528955072	0	-0.061035156	-0.061035156	-9.657641574000001	-0.3529052716	1.503735324	-0.061035156	0.061035156	0	0.01794433606	9.79401857	2.003784146	-0.061035156	-0.061035156	-0.061035156	1.2082519568	9.693530252	-0.80390625	0	-0.061035156	-0.061035156	1539957988.56
-8.565429712	-3.4429199280000002	-3.435742212	0	0.12207031	0	2.9249266200000004	-8.689843750000001	0.764428714	0	-0.061035156	-0.061035156	3.0433594240000006	9.64208966	2.5421141200000004	0	0	0	-9.63371556	-0.339746106	1.4798096040000002	-0.061035156	0.061035156	0	0.061010742800000003	9.76411142	2.0061767180000003	-0.061035156	0.061035156	-0.061035156	1.1735596040000003	9.67438948	-0.764428714	-0.061035156	0	0	1539957988.601
-8.584570288	-3.46086412	-3.476416034	0	0.18310547	0	2.95961911	-8.693432608	0.7524658540000001	0	-0.061035156	-0.061035156	3.00986322	9.62773462	2.5588623200000002	0	0.061035156	-0.061035156	-9.62773462	-0.32539062500000004	1.464257788	-0.061035156	0	0	0.01674804712	9.750951980000002	2.013354532	0	0.061035156	-0.061035156	1.1735596040000003	9.67438948	-0.764428714	-0.061035156	-0.061035156	0	1539957988.64
-8.57380342	-3.4728271760000005	-3.494360324	0	0	0	2.8878417540000005	-8.714965560000001	0.716577176	-0.061035156	0.061035156	0	3.0206298920000005	9.6983152	2.575610324	0	0	-0.061035156	-9.631323380000001	-0.32060547120000005	1.4522949280000002	-0.061035156	0	0	-0.052636719240000004	9.796411240000001	2.020532248	-0.061035156	0	0	1.211840854	9.697119110000001	-0.7859619110000001	0	0	0	1539957988.68
-8.55466304	-3.47163089	-3.5326415740000003	0	0.061035156	0	2.83879393	-8.741284440000001	0.708203125	0	-0.12207031	-0.061035156	3.0206298920000005	9.6983152	2.575610324	-0.061035156	0	0	-9.62893071	-0.30505371400000003	1.4582763580000002	-0.061035156	0	-0.061035156	-0.019140625	9.80957068	2.0145507200000004	-0.061035156	0	0	1.1855224640000002	9.693530252	-0.83022464	0	0	0	1539957988.72
-8.54748552	-3.47402356	-3.535034146	0	0	0	2.8734864200000003	-8.711376800000002	0.7440917932000001	0	-0.12207031	-0.061035156	2.9739746400000002	9.689941394000002	2.5612548920000004	-0.061035156	0	0	-9.6385009	-0.32180175720000004	1.451098642	-0.061035156	0	-0.061035156	-0.00478515625	9.792822480000002	2.031298822	-0.061035156	0	0	1.179541034	9.69592302	-0.794335962	-0.061035156	0	-0.061035156	1539957988.76
-8.539111420000001	-3.4812010800000004	-3.5541748200000005	0	-0.12207031	-0.061035156	2.8627197480000004	-8.68864766	0.7225586060000001	0	-0.061035156	-0.061035156	2.9644042540000006	9.66003444	2.56245108	-0.061035156	0	-0.061035156	-9.624145468	-0.31103514400000004	1.425976538	-0.061035156	0	-0.061035156	-0.027514648560000004	9.796411240000001	2.024121106	-0.061035156	0.061035156	0	1.1627929712000002	9.688745108	-0.764428714	-0.061035156	0	0	1539957988.8
-8.56303714	-3.4441162140000006	-3.5182862400000006	0	-0.12207031	-0.061035156	2.988330072	-8.7030027	0.718969748	-0.12207031	0	0	2.948852536	9.67438948	2.5421141200000004	-0.061035156	0.061035156	-0.061035156	-9.645678420000001	-0.30505371400000003	1.4176025360000002	-0.061035156	0	-0.061035156	-0.050244139400000006	9.791625900000001	2.013354532	-0.061035156	0	0	1.1627929712000002	9.688745108	-0.764428714	-0.061035156	-0.061035156	-0.061035156	1539957988.84
-8.53671875	-3.4572753600000006	-3.4931639400000005	0	-0.12207031	-0.061035156	2.94765625	-8.68864766	0.67709964	-0.061035156	0.12207031	0.12207031	2.9093750000000003	9.682763580000001	2.5385253600000004	-0.061035156	0	-0.061035156	-9.631323380000001	-0.30385742800000004	1.41640625	-0.061035156	0	-0.061035156	-0.07775878600000001	9.778466754	2.00856929	-0.061035156	-0.061035156	0	1.2010742212	9.681567392	-0.783569339	-0.061035156	0	0	1539957988.88
-8.51159694	-3.4680420320000005	-3.4692382200000003	0	0	-0.061035156	2.682080072	-8.680273560000002	0.6543701080000001	-0.12207031	-0.12207031	0	2.9368896760000003	9.671997300000001	2.536132788	-0.061035156	-0.061035156	-0.061035156	-9.6217527	-0.285913089	1.4056396760000003	0	-0.061035156	-0.061035156	-0.1064697284	9.750951980000002	2.007373004	-0.061035156	0	0	1.179541034	9.67917482	-0.8062988220000001	-0.061035156	-0.061035156	-0.061035156	1539957988.92
-8.553466754	-3.4955566100000004	-3.5422119600000004	0	-0.061035156	-0.061035156	2.9644042540000006	-8.70778804	0.5813964856000001	0.12207031	-0.12207031	-0.061035156	2.93330072	9.649267572	2.516992212	-0.12207031	-0.061035156	0	-9.63491214	-0.309838858	1.39008786	0	0	-0.061035156	-0.09211425720000001	9.71147464	2.003784146	-0.061035156	-0.061035156	0	1.179541034	9.67917482	-0.8062988220000001	0	-0.061035156	0	1539957988.96
-8.541503894	-3.4800048920000006	-3.517089856	-0.061035156	-0.18310547	-0.061035156	2.940478534	-8.680273560000002	0.669921875	0.12207031	-0.12207031	-0.061035156	2.918945288	9.609789840000001	2.42607428	-0.12207031	-0.12207031	0	-9.6217527	-0.3672607428	1.378125	0	-0.061035156	-0.061035156	-0.07058105432	9.754540740000001	2.0253173920000003	0	-0.061035156	0	1.2154297120000002	9.676782248	-0.7907471040000001	-0.061035156	-0.061035156	-0.061035156	1539957989.0
-8.552270468000001	-3.476416034	-3.475219748	0	0	-0.061035156	2.82084964	-8.710180710000001	0.732128894	-0.061035156	-0.12207031	-0.12207031	2.942871106	9.63491214	2.4117187500000004	-0.061035156	-0.061035156	0	-9.66481929	-0.33017577880000004	1.388891574	0	-0.061035156	-0.061035156	-0.05502929712000001	9.754540740000001	2.04924321	0	0	-0.061035156	1.1807373200000002	9.680371106	-0.7799804712000001	-0.061035156	-0.061035156	0	1539957989.04
-8.541503894	-3.47163089	-3.48598642	-0.061035156	-0.12207031	-0.061035156	2.9500489200000004	-8.77238768	0.6627441100000001	0	-0.061035156	-0.061035156	2.930908246	9.62294928	2.409326178	0	-0.061035156	0	-9.648071580000002	-0.30385742800000004	1.3924804320000002	0	0	-0.061035156	-0.0992919928	9.758129892000001	2.027709964	-0.061035156	0	-0.061035156	1.193896466	9.700707968000001	-0.775195288	-0.061035156	-0.061035156	0	1539957989.08
-8.545092752	-3.4776123200000004	-3.523071286	-0.061035156	-0.061035156	-0.061035156	2.79213858	-8.73171376	0.6986327880000001	-0.061035156	-0.061035156	-0.12207031	2.906982428	9.65883786	2.436840854	0	-0.061035156	0	-9.614575180000001	-0.36845702880000003	1.374536142	0.061035156	-0.061035156	-0.061035156	-0.1614990216	9.755737320000001	2.001391574	0	-0.061035156	-0.061035156	1.129296875	9.68515625	-0.7955322480000001	-0.061035156	0	0	1539957989.12
-8.553466754	-3.5338378600000007	-3.4907714660000004	-0.061035156	-0.18310547	-0.061035156	2.825634784	-8.683862320000001	0.668725589	-0.061035156	0	0	2.87109375	9.666015380000001	2.45358876	0	-0.12207031	0	-9.64208966	-0.364868161	1.37214357	0	-0.061035156	-0.061035156	-0.1244140625	9.734204074	2.04086911	0	-0.12207031	-0.061035156	1.1508300720000002	9.673193390000002	-0.7799804712000001	-0.061035156	0	-0.061035156	1539957989.16
-8.53671875	-3.52785643	-3.4046385800000003	0	-0.061035156	0	2.8112792540000004	-8.74606929	0.69504393	0	-0.12207031	0	2.8902344240000004	9.63491214	2.4667480040000003	0	-0.12207031	0	-9.644482428000002	-0.3576904254	1.4044433900000002	0	-0.061035156	0	-0.0681884784	9.778466754	2.0528320680000003	0	-0.061035156	-0.061035156	1.1508300720000002	9.673193390000002	-0.7799804712000001	-0.061035156	-0.061035156	-0.061035156	1539957989.2
-8.564233426000001	-3.50393071	-3.452490216	0	-0.061035156	0	2.8651123200000006	-8.77597644	0.6926513580000001	0	-0.12207031	0	2.8890380400000004	9.671997300000001	2.48229982	0	-0.18310547	-0.061035156	-9.63491214	-0.35888672120000004	1.418798822	0	-0.061035156	0	-0.062207030760000004	9.788037140000002	2.038476538	0	-0.061035156	-0.061035156	1.1962890380000002	9.680371106	-0.7775878600000001	-0.061035156	0	0	1539957989.24
-8.564233426000001	-3.517089856	-3.4800048920000006	0	-0.18310547	0	2.9010009000000005	-8.76879892	0.6627441100000001	-0.061035156	-0.12207031	-0.061035156	2.9368896760000003	9.683960160000002	2.5409179320000006	0	-0.24414062	-0.061035156	-9.636108426000002	-0.34213867800000003	1.43435054	0	-0.12207031	0	-0.1040771466	9.7748777	2.032495108	0	-0.12207031	-0.061035156	1.141259784	9.69113768	-0.7680175720000001	-0.061035156	-0.061035156	0	1539957989.28
-8.559448380000001	-3.507519568	-3.40703125	-0.061035156	-0.12207031	-0.061035156	2.769409146	-8.76521016	0.7261474640000001	-0.061035156	-0.12207031	-0.061035156	3.0002929320000002	9.680371106	2.5851807100000004	-0.061035156	-0.12207031	-0.061035156	-9.651660340000001	-0.32539062500000004	1.4331542540000002	0	-0.061035156	0	-0.05502929712000001	9.758129892000001	1.9978027160000003	0	-0.12207031	-0.061035156	1.2034667932	9.683960160000002	-0.740502896	0	-0.061035156	-0.061035156	1539957989.32
-8.56303714	-3.4907714660000004	-3.359179712	0	-0.061035156	-0.061035156	2.769409146	-8.76521016	0.7261474640000001	-0.061035156	-0.12207031	-0.061035156	2.960815396	9.66242662	2.56723642	-0.061035156	-0.12207031	-0.061035156	-9.640893570000001	-0.33017577880000004	1.4786132200000002	0.061035156	-0.061035156	0	-0.02990722644	9.79880342	2.013354532	0	-0.12207031	-0.061035156	1.2034667932	9.683960160000002	-0.740502896	-0.061035156	0	0	1539957989.36
-8.597729532	-3.484790036	-3.402246106	0	-0.061035156	-0.061035156	2.9081787140000004	-8.735302520000001	0.7369140380000001	-0.061035156	-0.061035156	0	2.9799560700000005	9.683960160000002	2.5205810700000004	-0.061035156	-0.18310547	-0.061035156	-9.649267572	-0.362475589	1.488183606	0	-0.061035156	-0.061035156	-0.04306640576	9.8179438	2.03488768	0	-0.12207031	-0.061035156	1.161596646	9.69113768	-0.754858426	-0.061035156	-0.061035156	0	1539957989.4
-8.5917482	-3.5015380400000002	-3.39506839	0	-0.18310547	-0.061035156	3.007470746	-8.73291034	0.732128894	-0.061035156	-0.061035156	0	3.04455571	9.677978240000002	2.5301512600000002	-0.061035156	-0.12207031	-0.061035156	-9.6385009	-0.34213867800000003	1.4822021760000001	0	-0.061035156	-0.061035156	-0.01674804712	9.795214660000001	2.032495108	-0.061035156	-0.061035156	-0.061035156	1.161596646	9.69113768	-0.754858426	-0.061035156	-0.061035156	-0.061035156	1539957989.44
-8.58815944	-3.4800048920000006	-3.3220947480000005	-0.061035156	-0.061035156	0	2.9117675720000005	-8.756836060000001	0.5658447284000001	-0.12207031	0.061035156	0.061035156	3.02421875	9.649267572	2.528955072	-0.061035156	-0.061035156	-0.061035156	-9.61936052	-0.3194091754	1.490576178	0	-0.061035156	-0.061035156	-0.0095703125	9.760522660000001	1.9954101440000003	0	-0.061035156	-0.061035156	1.2010742212	9.6983152	-0.758447284	-0.061035156	0	0	1539957989.48
-8.62045926	-3.466845746	-3.408227536	0	-0.12207031	-0.061035156	2.969189496	-8.720947480000001	0.6914550720000001	0.12207031	-0.24414062	0	3.01464856	9.631323380000001	2.51101088	-0.061035156	-0.061035156	-0.061035156	-9.615771760000001	-0.324194339	1.5025390379999999	0	-0.061035156	-0.061035156	-0.0454589856	9.77248552	1.990625	0	-0.061035156	0	1.175952176	9.69592302	-0.7608398560000001	-0.061035156	0	0	1539957989.52
-8.589355432000001	-3.48598642	-3.3412353240000003	0	-0.12207031	0	2.8962158540000003	-8.70180661	0.770410144	-0.061035156	-0.061035156	0	3.0565185700000006	9.646875000000001	2.512207068	-0.061035156	-0.061035156	-0.061035156	-9.616967752	-0.34453125	1.51330571	0	-0.061035156	-0.061035156	-0.0478515625	9.80358876	2.003784146	0	-0.061035156	0	1.2034667932	9.668408246	-0.7608398560000001	-0.061035156	0	0	1539957989.56
-8.608496106	-3.4656494600000003	-3.3460204680000003	-0.061035156	-0.12207031	0	2.95363768	-8.74367662	0.687866214	-0.061035156	-0.061035156	0	3.0672851440000004	9.657641574000001	2.4811035340000003	-0.061035156	0	0	-9.62653804	-0.34213867800000003	1.540820288	0	-0.061035156	-0.061035156	-0.023925780760000005	9.791625900000001	1.987036142	0	-0.061035156	0	1.214233426	9.67438948	-0.7871582068	0	-0.061035156	-0.061035156	1539957989.6
-8.597729532	-3.4680420320000005	-3.338842752	-0.061035156	-0.061035156	0	2.9117675720000005	-8.711376800000002	0.7046142572	-0.061035156	-0.061035156	-0.061035156	3.03857428	9.651660340000001	2.5002441100000006	0	-0.061035156	0	-9.630126800000001	-0.32539062500000004	1.5396240020000003	0	-0.061035156	-0.061035156	-0.01794433606	9.78444838	1.975073282	0	-0.061035156	0	1.2202148560000001	9.693530252	-0.764428714	-0.061035156	0	0	1539957989.64
-8.59892572	-3.4835937500000003	-3.338842752	0	-0.12207031	0	2.8734864200000003	-8.69702176	0.6806884980000001	0	0	-0.061035156	3.0218260800000003	9.650463760000001	2.536132788	0	0	-0.061035156	-9.625341754	-0.3349609424	1.5372314300000003	0	-0.061035156	-0.061035156	-0.007177734620000001	9.785644568	1.98464357	0	0	0	1.2202148560000001	9.693530252	-0.764428714	0	-0.061035156	0	1539957989.68
-8.618066394000001	-3.4656494600000003	-3.34243161	0	-0.12207031	0	2.9033935700000004	-8.718554712000001	0.6507812500000001	-0.061035156	-0.12207031	-0.061035156	3.02421875	9.666015380000001	2.56484375	-0.061035156	-0.061035156	0	-9.61936052	-0.3349609424	1.5491942900000002	-0.061035156	-0.061035156	-0.061035156	-0.02033691394	9.791625900000001	2.0061767180000003	0	0	0	1.2022705072	9.69472644	-0.754858426	-0.061035156	0	0	1539957989.72
-8.606103240000001	-3.4656494600000003	-3.3268798920000004	-0.061035156	-0.12207031	0	2.9141601440000002	-8.73410643	0.642407248	-0.061035156	-0.12207031	-0.061035156	3.0337889400000004	9.661230432000002	2.566040036	-0.061035156	0	0	-9.624145468	-0.3194091754	1.5587646760000002	0	-0.061035156	-0.061035156	-0.007177734620000001	9.796411240000001	1.9942138580000002	-0.061035156	0	0	1.1747558900000001	9.69113768	-0.765625	-0.061035156	0	0	1539957989.76
-8.610888580000001	-3.4800048920000006	-3.2562989200000003	0	-0.061035156	0	2.886645468	-8.72453624	0.6543701080000001	-0.12207031	0	-0.061035156	3.01225589	9.67438948	2.56723642	-0.061035156	-0.061035156	0	-9.62294928	-0.33615722840000006	1.565942392	0	-0.061035156	-0.061035156	-0.03588867212	9.7832518	1.975073282	0	-0.061035156	0	1.1747558900000001	9.69113768	-0.765625	0	-0.061035156	0	1539957989.8
-8.62404802	-3.4823974640000004	-3.3244873200000002	0	-0.12207031	-0.061035156	2.895019568	-8.72932158	0.687866214	-0.12207031	0	-0.061035156	3.007470746	9.646875000000001	2.548095746	-0.061035156	-0.061035156	0	-9.6217527	-0.34931639400000003	1.5707275360000001	0	-0.061035156	-0.061035156	-0.02033691394	9.782055710000002	2.00258786	-0.061035156	-0.061035156	0	1.1699707068	9.701904254	-0.7464843750000001	-0.061035156	0	-0.061035156	1539957989.839
-8.601318390000001	-3.5015380400000002	-3.3089355040000004	-0.061035156	-0.061035156	-0.061035156	2.9093750000000003	-8.748461960000002	0.7117919928	-0.061035156	0	-0.061035156	3.0038817900000003	9.631323380000001	2.4978514400000003	-0.061035156	-0.061035156	0	-9.651660340000001	-0.30505371400000003	1.56953125	0	0	-0.061035156	-0.0095703125	9.778466754	2.00258786	-0.061035156	0	0	1.222607428	9.69472644	-0.7428955072	-0.061035156	0	-0.061035156	1539957989.88
-8.632422120000001	-3.4955566100000004	-3.2658691100000006	0	0	-0.061035156	2.895019568	-8.714965560000001	0.7058105432	-0.061035156	-0.12207031	-0.061035156	3.0182373200000003	9.644482428000002	2.489477536	-0.061035156	-0.061035156	0	-9.609789840000001	-0.343334964	1.5683349640000002	0	0	-0.061035156	-0.02033691394	9.785644568	1.987036142	-0.061035156	0	-0.061035156	1.222607428	9.69472644	-0.7428955072	0	-0.061035156	-0.061035156	1539957989.92
-8.644384980000002	-3.47402356	-3.2957762600000002	0	-0.18310547	-0.061035156	2.9081787140000004	-8.728125	0.6806884980000001	-0.061035156	-0.061035156	-0.061035156	2.983544928	9.648071580000002	2.454785144	-0.061035156	0	0	-9.60859375	-0.3612792932	1.540820288	0	0	-0.061035156	-0.05981445288	9.759326080000001	1.98464357	0	0	-0.061035156	1.144848642	9.69951178	-0.7464843750000001	-0.061035156	0	-0.061035156	1539957989.959
-8.62763678	-3.517089856	-3.23356929	0	-0.061035156	-0.061035156	2.92971196	-8.747265380000002	0.6447998200000001	0	-0.061035156	-0.061035156	2.983544928	9.625341754	2.477514676	-0.061035156	-0.061035156	-0.061035156	-9.625341754	-0.32180175720000004	1.55158696	0	-0.061035156	-0.061035156	-0.08732910340000001	9.76889676	1.96669928	0	0	0	1.1723632788	9.69113768	-0.75964357	-0.061035156	0	-0.061035156	1539957990.0
-8.58815944	-3.4955566100000004	-3.23955072	0	0	0	2.92971196	-8.747265380000002	0.6447998200000001	0	-0.061035156	-0.061035156	3.017041034	9.6636232	2.4799072480000004	-0.061035156	-0.061035156	-0.061035156	-9.614575180000001	-0.3337646466	1.5707275360000001	0	-0.061035156	-0.061035156	-0.0885253894	9.81196286	1.987036142	0	-0.061035156	0	1.1723632788	9.69113768	-0.75964357	-0.061035156	-0.061035156	-0.061035156	1539957990.04
-8.616870108	-3.5242675720000003	-3.2562989200000003	0	0	-0.061035156	2.899804712	-8.68864766	0.6304443390000001	0	-0.061035156	-0.061035156	3.00986322	9.689941394000002	2.4523925720000004	0	-0.061035156	0	-9.599023560000001	-0.34931639400000003	1.5563721040000003	0	-0.061035156	-0.061035156	-0.06340332068	9.8179438	2.0169433900000002	0	-0.061035156	-0.061035156	1.1508300720000002	9.688745108	-0.724951178	-0.061035156	0	-0.061035156	1539957990.079
-8.65036592	-3.50991214	-3.289794928	0	-0.12207031	-0.061035156	2.899804712	-8.68864766	0.6304443390000001	0	-0.061035156	-0.061035156	3.0002929320000002	9.651660340000001	2.4727295320000002	0	-0.12207031	0	-9.625341754	-0.343334964	1.5683349640000002	0	-0.061035156	-0.061035156	-0.007177734620000001	9.7832518	1.9966064300000002	0	-0.061035156	-0.061035156	1.1711669928000001	9.71625998	-0.7428955072	-0.061035156	-0.061035156	-0.061035156	1539957990.119
-8.59892572	-3.48957518	-3.22160643	0	-0.061035156	-0.061035156	2.8986084260000005	-8.705395468	0.617285144	0	0	-0.061035156	3.0014891200000005	9.63491214	2.5002441100000006	0	0	-0.061035156	-9.63371556	-0.34094239200000004	1.5575683900000001	0	0	-0.061035156	-0.002392578076	9.77368161	1.9786621400000002	0	0	-0.061035156	1.2034667932	9.6983152	-0.740502896	-0.061035156	0	-0.061035156	1539957990.159
-8.644384980000002	-3.494360324	-3.2467285340000003	0	0	-0.061035156	2.9057862400000003	-8.70778804	0.6220702880000001	-0.061035156	0	-0.061035156	2.9799560700000005	9.646875000000001	2.5409179320000006	0	-0.061035156	-0.061035156	-9.62773462	-0.33854982	1.57551268	0	0	-0.061035156	-0.07177734424	9.789233426000001	1.975073282	0	0	-0.061035156	1.197485324	9.69472644	-0.717773462	-0.061035156	-0.061035156	-0.061035156	1539957990.199
-8.64558107	-3.50393071	-3.23596196	0	-0.18310547	-0.061035156	2.879467752	-8.72453624	0.6148925720000001	-0.061035156	0	-0.061035156	3.011059604	9.682763580000001	2.527758786	-0.061035156	-0.061035156	-0.061035156	-9.632519568000001	-0.33615722840000006	1.5707275360000001	0	0	-0.061035156	-0.07536621106000001	9.80717752	1.9738769960000002	-0.061035156	-0.061035156	-0.061035156	1.1771484620000001	9.71745607	-0.735717752	-0.061035156	-0.061035156	-0.061035156	1539957990.24
-8.59055162	-3.52546376	-3.21203624	0	0	-0.061035156	2.8579346040000004	-8.73171376	0.6232665740000001	-0.061035156	0	0	3.0038817900000003	9.673193390000002	2.5253662140000004	0	-0.061035156	-0.061035156	-9.62055661	-0.35888672120000004	1.5527832460000002	0	0	-0.061035156	-0.03229980432	9.791625900000001	1.967895468	-0.061035156	0	-0.061035156	1.1771484620000001	9.71745607	-0.735717752	-0.061035156	0	-0.061035156	1539957990.28
-8.673095746000001	-3.517089856	-3.257495108	0	-0.12207031	-0.061035156	2.8579346040000004	-8.73171376	0.6232665740000001	-0.061035156	-0.061035156	0	2.9799560700000005	9.661230432000002	2.516992212	-0.061035156	-0.061035156	-0.061035156	-9.61816394	-0.3576904254	1.5563721040000003	0	0	-0.061035156	-0.04426269568	9.77248552	1.9690917540000001	0	-0.061035156	-0.061035156	1.18671875	9.686352340000001	-0.73332518	-0.061035156	-0.061035156	-0.061035156	1539957990.319
-8.61328125	-3.5386230040000006	-3.1773437500000004	0	-0.061035156	-0.061035156	2.9093750000000003	-8.72453624	0.6244628600000001	-0.061035156	0	0	3.029003894	9.6385009	2.491870108	0	-0.061035156	-0.061035156	-9.616967752	-0.35649413939999997	1.5384277160000002	0	0	-0.061035156	-0.061010742800000003	9.782055710000002	1.975073282	-0.061035156	0	-0.061035156	1.1723632788	9.697119110000001	-0.7261474640000001	-0.12207031	0	-0.061035156	1539957990.36
-8.65874002	-3.535034146	-3.228784146	0	-0.061035156	-0.061035156	2.9093750000000003	-8.72453624	0.6244628600000001	-0.061035156	0	0	3.0397704680000004	9.651660340000001	2.477514676	0	0	-0.061035156	-9.61816394	-0.37084961060000005	1.5204834260000002	0	0	-0.061035156	-0.0813476538	9.797607428000001	1.9810547120000002	-0.061035156	0	-0.061035156	1.1675781250000001	9.72702626	-0.693847644	-0.061035156	-0.12207031	-0.061035156	1539957990.399
-8.643188400000001	-3.5625489200000002	-3.16777356	0	-0.18310547	-0.061035156	2.948852536	-8.748461960000002	0.60651857	-0.12207031	0	0	3.029003894	9.67080072	2.45598143	0	-0.061035156	0	-9.612182608000001	-0.3672607428	1.528857428	0	0	-0.061035156	-0.09450683900000001	9.79880342	1.9774658540000003	0	-0.061035156	-0.061035156	1.1675781250000001	9.72702626	-0.693847644	-0.061035156	-0.061035156	-0.061035156	1539957990.439
-8.5917482	-3.5266601440000005	-3.158203076	0	0	-0.061035156	2.956030252	-8.7448732	0.6089111420000001	-0.12207031	-0.061035156	-0.061035156	3.02421875	9.66481929	2.483496106	0	-0.061035156	-0.061035156	-9.62055661	-0.36965332460000005	1.516894568	0	0	-0.061035156	-0.0897216754	9.77128894	1.987036142	0	0	-0.061035156	1.199877896	9.72702626	-0.6986327880000001	-0.061035156	-0.061035156	-0.061035156	1539957990.48
-8.640795926000001	-3.575707968	-3.16298822	0	0	-0.061035156	2.956030252	-8.7448732	0.6089111420000001	-0.12207031	-0.061035156	-0.061035156	3.0038817900000003	9.66242662	2.4906739200000003	0	0	0	-9.62294928	-0.401953125	1.4989501800000002	0	0	-0.061035156	-0.13398437500000002	9.777270468000001	2.018139676	0	0	0	1.149633786	9.69472644	-0.6818847840000001	-0.061035156	-0.061035156	-0.061035156	1539957990.519
-8.60251448	-3.58647464	-3.1498290740000003	0	0	-0.061035156	2.958422824	-8.698217752000001	0.5275634784000001	-0.12207031	0.12207031	0	3.0002929320000002	9.68515625	2.512207068	-0.061035156	-0.061035156	0	-9.61816394	-0.419897464	1.4822021760000001	-0.061035156	0	-0.061035156	-0.12202148560000001	9.79401857	2.0169433900000002	0	-0.061035156	0	1.144848642	9.70429712	-0.6830810700000001	-0.061035156	-0.061035156	-0.061035156	1539957990.559
-8.609692392	-3.5649413940000003	-3.1558105040000006	-0.061035156	0.061035156	-0.061035156	2.958422824	-8.698217752000001	0.5275634784000001	-0.12207031	0.12207031	0	2.9739746400000002	9.668408246	2.4906739200000003	0	0	0	-9.624145468	-0.42109375000000004	1.4810058900000003	-0.061035156	0	-0.061035156	-0.052636719240000004	9.77128894	2.0372802520000004	0	0	-0.061035156	1.1328857428	9.69472644	-0.6711181610000001	-0.061035156	-0.061035156	-0.061035156	1539957990.6
-8.6515625	-3.5721191100000005	-3.2096435700000003	-0.061035156	0	-0.061035156	2.884252896	-8.748461960000002	0.5251708966	0	0.061035156	0.061035156	2.94526358	9.666015380000001	2.4990478240000003	0	0	0	-9.61936052	-0.423486322	1.4750244600000002	-0.061035156	0	-0.061035156	-0.11843261780000001	9.789233426000001	2.0301025360000002	-0.061035156	0	-0.061035156	1.0958007788	9.71745607	-0.6735107428000001	-0.061035156	-0.12207031	-0.061035156	1539957990.639
-8.62763678	-3.575707968	-3.1964844240000003	0	-0.061035156	-0.061035156	2.834008786	-8.774780252000001	0.5754150360000001	0	0.061035156	0.061035156	2.940478534	9.688745108	2.5086182100000003	-0.061035156	0	0	-9.6636232	-0.423486322	1.488183606	-0.061035156	0	-0.061035156	-0.15910644960000003	9.80239218	1.9966064300000002	-0.061035156	0	0	1.12211911	9.712670926000001	-0.642407248	-0.061035156	0	0	1539957990.679
-8.596533246000002	-3.552978534	-3.14504393	-0.061035156	-0.061035156	-0.061035156	2.82922374	-8.777173020000001	0.5574707068000001	-0.061035156	0	-0.061035156	2.9045898560000003	9.68515625	2.495458966	-0.061035156	-0.061035156	-0.061035156	-9.648071580000002	-0.41870117800000006	1.476220746	-0.061035156	0.061035156	-0.061035156	-0.0980957068	9.81196286	2.0061767180000003	-0.061035156	-0.061035156	-0.061035156	1.137670926	9.72224092	-0.6759033540000001	-0.061035156	-0.061035156	-0.061035156	1539957990.72
-8.633618210000002	-3.581689496	-3.1689697480000003	0	0	-0.061035156	2.78017572	-8.7795652	0.592163089	0	0.061035156	0	2.910571286	9.686352340000001	2.46794429	-0.061035156	0	-0.061035156	-9.624145468	-0.4450195288	1.471435504	-0.061035156	0.061035156	-0.061035156	-0.0813476538	9.801196580000001	2.051635782	-0.061035156	0	-0.061035156	1.138867212	9.69233426	-0.657958966	-0.061035156	0	-0.061035156	1539957990.759
-8.647973740000001	-3.5577635800000005	-3.23356929	0	-0.061035156	-0.061035156	2.78017572	-8.7795652	0.592163089	0	0.061035156	0	2.930908246	9.67080072	2.4846923920000004	0	0.061035156	-0.061035156	-9.6217527	-0.41511232	1.42836911	-0.061035156	0.061035156	0	-0.12321777160000001	9.77607428	2.0301025360000002	-0.061035156	0.061035156	-0.061035156	1.138867212	9.69233426	-0.657958966	-0.061035156	-0.061035156	-0.061035156	1539957990.799
-8.61926268	-3.561352536	-3.1797364200000002	-0.061035156	0	0	2.82084964	-8.793920926	0.5981445288	0	0	0	2.9237304320000006	9.67917482	2.5002441100000006	0	0.061035156	-0.061035156	-9.6217527	-0.3971679712	1.42836911	-0.061035156	0	-0.061035156	-0.192602536	9.780859620000001	1.9918212860000002	-0.061035156	0	-0.061035156	1.181933606	9.697119110000001	-0.6555663939999999	-0.061035156	-0.061035156	-0.061035156	1539957990.84
-8.63959964	-3.563745108	-3.1713623200000005	0	0.061035156	0	2.825634784	-8.7795652	0.5825927716	0	0	0	2.94765625	9.71027806	2.5313476440000002	-0.061035156	-0.061035156	-0.061035156	-9.63491214	-0.3947753894	1.4403320680000002	-0.061035156	0	-0.061035156	-0.2033691394	9.8083741	2.0121582460000003	-0.061035156	-0.12207031	0	1.141259784	9.7150634	-0.6543701080000001	-0.061035156	0	0	1539957990.88
-8.61567392	-3.5601562500000004	-3.1952880400000003	0	0	0	2.85673822	-8.73291034	0.6304443390000001	0	-0.061035156	0	2.976367212	9.700707968000001	2.5086182100000003	-0.061035156	-0.061035156	-0.061035156	-9.60620108	-0.417504892	1.4199951080000002	-0.061035156	0	-0.061035156	-0.113647464	9.801196580000001	2.026513678	-0.061035156	-0.061035156	0	1.141259784	9.7150634	-0.6543701080000001	-0.061035156	-0.061035156	-0.061035156	1539957990.919
-8.607299820000001	-3.561352536	-3.1952880400000003	0	0.061035156	-0.061035156	2.8902344240000004	-8.72692842	0.5622558606000001	0	0	0	2.9225341460000003	9.67080072	2.496655252	-0.061035156	0	-0.061035156	-9.64328624	-0.4342529254	1.435546924	-0.061035156	0	-0.061035156	-0.0693847644	9.76889676	2.0169433900000002	-0.061035156	0	0	1.1508300720000002	9.713867212	-0.6304443390000001	-0.061035156	-0.061035156	-0.061035156	1539957990.959
-8.61328125	-3.543408246	-3.2060547120000003	0	0	0	2.8986084260000005	-8.72214357	0.592163089	0	0.061035156	0.061035156	2.9416748200000002	9.63491214	2.4906739200000003	-0.061035156	0	-0.12207031	-9.651660340000001	-0.40793457460000004	1.4235839660000003	-0.061035156	0.061035156	0	-0.1064697284	9.758129892000001	2.0253173920000003	-0.061035156	0	0	1.166381839	9.712670926000001	-0.643603534	-0.061035156	-0.061035156	-0.061035156	1539957990.999
-8.61447734	-3.52785643	-3.2467285340000003	-0.061035156	0.061035156	-0.061035156	2.9213378600000004	-8.718554712000001	0.5885742212	0.061035156	-0.12207031	-0.061035156	2.969189496	9.66242662	2.47392572	-0.061035156	0	-0.061035156	-9.62653804	-0.40793457460000004	1.400854532	-0.061035156	0	-0.061035156	-0.0992919928	9.7832518	2.0301025360000002	-0.061035156	0	-0.061035156	1.166381839	9.712670926000001	-0.643603534	-0.061035156	-0.061035156	-0.061035156	1539957991.039
-8.633618210000002	-3.5900634000000005	-3.2323730040000007	0	0	-0.061035156	2.9261230040000004	-8.735302520000001	0.5323486420000001	0	0	-0.12207031	2.971582068	9.667211960000001	2.4870849640000006	-0.061035156	0	-0.061035156	-9.65405252	-0.43066405760000004	1.41042482	-0.061035156	0	0	-0.12321777160000001	9.765307608	2.0289062500000004	-0.061035156	0	0	1.1328857428	9.723437500000001	-0.6759033540000001	0	0	-0.061035156	1539957991.079
-8.59414038	-3.575707968	-3.234765576	-0.061035156	0	-0.061035156	2.884252896	-8.72932158	0.5598632788000001	0	0	-0.061035156	2.976367212	9.651660340000001	2.47033696	-0.061035156	0	-0.061035156	-9.667211960000001	-0.41152344240000005	1.3996582460000002	-0.061035156	0.061035156	-0.061035156	-0.11604003600000001	9.770092752000002	2.036083966	-0.061035156	0	0	1.1328857428	9.723437500000001	-0.6759033540000001	-0.061035156	-0.061035156	-0.061035156	1539957991.119
-8.5833741	-3.5769042540000004	-3.213232428	-0.061035156	0.061035156	-0.061035156	2.884252896	-8.72932158	0.5598632788000001	0	-0.12207031	-0.12207031	2.9799560700000005	9.650463760000001	2.47033696	0	0	-0.061035156	-9.661230432000002	-0.39836425720000007	1.369750998	-0.061035156	0.061035156	-0.061035156	-0.11484375000000001	9.780859620000001	2.0528320680000003	-0.061035156	0.061035156	-0.061035156	1.184326178	9.725830072	-0.6531738220000001	-0.061035156	0	-0.061035156	1539957991.159
-8.548681610000001	-3.5972412140000003	-3.23356929	0	0.061035156	-0.061035156	2.886645468	-8.70061052	0.5634521466	-0.061035156	0.061035156	-0.061035156	2.9907226440000003	9.67438948	2.4583741	0	0.061035156	0	-9.65285643	-0.42109375000000004	1.36018071	-0.061035156	0.061035156	-0.061035156	-0.1614990216	9.780859620000001	2.039672824	-0.061035156	0.061035156	0	1.0934082068000002	9.7150634	-0.6507812500000001	0	0	-0.061035156	1539957991.199
-8.55466304	-3.6080077880000005	-3.2634764400000003	0	0.12207031	-0.061035156	2.83879393	-8.741284440000001	0.570629892	-0.061035156	0.061035156	-0.061035156	2.9392822480000005	9.67558606	2.460766574	0	0	0	-9.656445288	-0.4330566394	1.3266846040000002	-0.061035156	0.061035156	-0.061035156	-0.16508788940000002	9.765307608	2.042065396	-0.061035156	0	0	1.0802490020000002	9.71745607	-0.647192392	-0.061035156	0	-0.061035156	1539957991.239
-8.604907248	-3.5888672120000003	-3.1905028960000004	0	-0.061035156	0	2.8734864200000003	-8.75444339	0.5754150360000001	-0.061035156	-0.061035156	-0.061035156	2.9261230040000004	9.661230432000002	2.477514676	0	0	0	-9.64208966	-0.41511232	1.31352536	-0.061035156	0.061035156	-0.061035156	-0.0992919928	9.785644568	2.0564209260000004	-0.061035156	0.061035156	0	1.0802490020000002	9.71745607	-0.647192392	-0.061035156	-0.061035156	-0.061035156	1539957991.279
-8.57380342	-3.5158935700000002	-3.12111821	0	0	0	2.8639160340000003	-8.719750900000001	0.611303714	-0.12207031	0.061035156	-0.061035156	2.9177491	9.69472644	2.4811035340000003	0	0.061035156	-0.061035156	-9.590649460000002	-0.40793457460000004	1.258496106	-0.061035156	0.061035156	-0.061035156	-0.09450683900000001	9.81914038	2.026513678	-0.061035156	0.061035156	0	1.031201178	9.676782248	-0.657958966	-0.061035156	-0.061035156	-0.061035156	1539957991.319
-8.408715560000001	-3.226391574	-3.2072509000000005	0.061035156	0.30517578	0	2.8639160340000003	-8.719750900000001	0.611303714	-0.12207031	0.061035156	-0.061035156	3.007470746	9.709082068	2.512207068	0	0.061035156	-0.061035156	-9.547582968	-0.381616214	1.314721646	0	-0.061035156	-0.061035156	-0.18901367800000002	9.791625900000001	2.0468505400000003	-0.12207031	0.061035156	0	1.031201178	9.676782248	-0.657958966	-0.061035156	0.061035156	-0.061035156	1539957991.359
-8.125195288	-3.2060547120000003	-3.4512939300000003	0	0.5493164	-0.24414062	2.7909423920000003	-8.445800720000001	0.6029296924	0.061035156	0	-0.18310547	3.07805162	9.680371106	2.5074219240000004	-0.061035156	0.12207031	0	-9.6217527	-0.461767572	1.403247104	-0.12207031	0.061035156	-0.061035156	-0.10048827880000001	9.697119110000001	1.9798584260000003	-0.24414062	-0.12207031	0.061035156	0.7728027160000001	9.54997554	-0.838598642	0	0	-0.18310547	1539957991.399
-8.2005616	-3.3771241	-3.7228514400000003	0.12207031	0.8544922	-0.36621094	2.64379892	-8.12758786	0.540722644	0.061035156	0	-0.18310547	3.0325927520000002	9.47460962	2.422485324	0	0.12207031	0.061035156	-9.7066893	-0.3756347644	1.6161865020000004	-0.30517578	0.24414062	-0.061035156	0.3289794928	9.58227536	1.933203076	-0.30517578	-0.12207031	-0.12207031	0.9689941100000001	9.58347194	-0.8170653959999999	0	0.12207031	-0.30517578	1539957991.439
-8.565429712	-3.3149170320000003	-4.6069091460000005	0.12207031	0.24414062	-0.61035156	2.363867212	-8.17902806	0.381616214	0.12207031	-0.12207031	-0.30517578	3.0218260800000003	9.27602536	2.233471646	0.18310547	0.4272461	-0.061035156	-9.95192842	-0.20097655760000002	1.8793701080000003	-0.61035156	0.5493164	-0.061035156	0.802709964	9.81555162	1.8075927520000004	-0.36621094	0.36621094	-0.4272461	1.403247104	9.8179438	-0.9271240020000001	-0.12207031	0.12207031	-0.30517578	1539957991.479
-8.56184056	-3.2311766200000003	-4.7253417540000004	-0.24414062	-0.91552734	-0.79345703	2.24663089	-8.40153804	0.2524169928	-0.61035156	-0.5493164	-0.24414062	2.9129637600000002	9.48776857	2.1485351440000002	0.36621094	0.61035156	-0.4272461	-9.916039840000002	0.0885253894	1.915258786	-0.79345703	0.79345703	-0.12207031	0.8948242212000002	10.04045378	1.5563721040000003	-0.36621094	0.6713867	-0.79345703	1.867407248	9.76291484	-0.839794928	-0.24414062	-0.12207031	-0.30517578	1539957991.519
-8.564233426000001	-3.3053466460000003	-4.453784146	-0.6713867	-0.61035156	-0.8544922	2.1760498200000002	-8.45297824	0.36965332460000005	-0.61035156	-0.5493164	-0.24414062	2.934497104	9.657641574000001	2.1664795320000003	0.5493164	0.6713867	-0.8544922	-9.94714308	0.287109375	1.714282248	-0.79345703	0.8544922	-0.24414062	0.7381103240000001	10.152904860000001	1.358984424	-0.36621094	0.79345703	-0.91552734	2.306445288	9.681567392	-0.7105957068000001	-0.24414062	0.18310547	-0.12207031	1539957991.56
-8.704199280000001	-3.5266601440000005	-4.513598740000001	-0.6713867	-1.5258789	-0.79345703	2.19997554	-8.4386232	0.35649413939999997	-0.9765625	-0.6713867	0.061035156	3.10676268	9.858617720000002	2.3172119600000003	0.61035156	0.9765625	-1.2817383	-10.05839856	0.2524169928	1.6125976440000003	-0.7324219	1.0375977	-0.30517578	0.41271972840000004	10.21152356	1.343432608	-0.36621094	1.0375977	-0.9765625	2.879467752	9.661230432000002	-0.5287597644	-0.24414062	0.5493164	0	1539957991.599
-8.09528804	-3.800610324	-3.5206787140000007	-0.12207031	-2.1362305	-0.5493164	2.414111322	-8.443408246	0.5335449280000001	-0.61035156	-1.159668	0.6713867	3.226391574	10.1146241	2.41770018	0.48828125	0.9765625	-1.4038086	-9.96748004	0.1399658246	1.4522949280000002	-0.79345703	1.2817383	-0.4272461	-0.0885253894	10.25458966	1.6437011780000002	-0.61035156	0.91552734	-1.0986328	4.245629892	9.20544429	-0.1459472644	-0.5493164	0.36621094	0.24414062	1539957991.639
-7.598827880000001	-3.7790771760000004	-2.4117187500000004	-0.4272461	-1.5869141	-0.6713867	2.74428714	-8.151513580000001	0.7464843750000001	-0.5493164	-1.5258789	0.61035156	3.3065429320000006	10.146923920000003	2.503832968	0.36621094	0.6713867	-1.0986328	-9.661230432000002	-0.12800292540000002	1.5121094240000001	-0.4272461	1.7700195	-0.5493164	-0.38400878600000005	9.908862319999999	1.9571288940000002	-0.9765625	0.7324219	-1.2817383	4.720556610000001	9.175537140000001	0.09331054320000001	-0.4272461	0.48828125	1.0986328	1539957991.679
-8.564233426000001	-4.092504892000001	-1.9009033540000002	-0.18310547	0.12207031	-0.91552734	3.158203076	-8.152710160000002	0.7201660340000001	-0.5493164	-1.5258789	0.61035156	2.934497104	9.649267572	2.4595702880000005	0.30517578	0.48828125	-0.8544922	-9.65883786	-0.6974365020000001	0.88046875	-0.36621094	1.5258789	-0.7324219	-0.23327636780000002	9.278417932000002	2.384204074	-0.7324219	0.8544922	-1.4038086	4.182226440000001	10.04882788	-0.4354492212	-0.9765625	1.6479492	2.2583008	1539957991.719
-10.004565200000002	-3.78984375	-2.68327626	0.6713867	-0.18310547	-0.9765625	3.158203076	-8.152710160000002	0.7201660340000001	-0.7324219	-1.6479492	0.5493164	2.344726538	9.2042482	2.3483153960000003	0.36621094	0.24414062	-0.8544922	-10.247412140000002	-1.138867212	0.949853534	-0.30517578	1.953125	-0.6713867	-0.2572021466	9.298754892	2.902197284	-0.30517578	1.2207031	-1.4648438	4.182226440000001	10.04882788	-0.4354492212	-1.2207031	2.4414062	2.8076172	1539957991.759
-10.387377700000002	-3.7862548920000005	-2.8639160340000003	0.61035156	-1.0375977	-0.9765625	4.17504892	-9.63371556	-0.2260986322	-0.36621094	-2.0751953	1.0986328	1.9415771760000002	9.573901260000001	2.3519042540000004	0.5493164	0.30517578	-0.9765625	-10.163672120000001	-1.3111327879999999	0.808691394	-0.36621094	1.5869141	-0.5493164	-0.8840576080000001	9.8418705	3.28022464	0.061035156	1.2207031	-1.5258789	2.6713134000000003	11.605200180000002	0.401953125	-0.24414062	2.5024414	3.7841797	1539957991.799
-9.82751448	-3.5960449280000004	-2.5313476440000002	0.48828125	-0.7324219	-0.9765625	4.794726440000001	-9.60620108	-0.5287597644	-0.36621094	-2.0751953	1.0986328	1.756152356	10.248608720000002	2.43803714	0.79345703	0.30517578	-0.9765625	-10.078735520000002	-1.32788089	0.5598632788000001	-0.18310547	1.5869141	-0.4272461	-1.4869873200000001	10.04165036	3.3914795320000004	0.061035156	0.79345703	-1.4038086	2.62944339	11.070459260000002	-0.45578614200000006	0.061035156	1.7700195	4.333496	1539957991.839
-8.540307608	-3.5362304320000004	-1.963110324	0.4272461	-1.0375977	-0.91552734	5.06867662	-9.09179712	-0.611303714	-0.6713867	-0.36621094	0.7324219	1.52526857	10.321582460000002	2.5971435700000005	0.8544922	0.4272461	-0.8544922	-9.471020468	-1.223803714	0.26677246400000004	0.18310547	1.4038086	-0.36621094	-1.7884521760000003	9.595434800000001	3.282617212	0	0.30517578	-1.2817383	1.886547824	8.93867212	-0.56823732	-0.5493164	1.7089844	3.3569336	1539957991.879
-7.828515380000001	-3.261083966	-1.4989501800000002	0.24414062	-0.6713867	-0.5493164	4.990917932	-8.34172374	-0.4342529254	-0.79345703	0.5493164	0.30517578	1.2285888580000002	9.92919928	2.6760987400000005	0.7324219	0.061035156	-0.6713867	-8.769995108000002	-1.375732428	-0.113647464	0.6713867	1.3427734	-0.30517578	-1.9140625000000002	8.906372300000001	3.1366699280000003	0	0	-1.159668	2.85913089	7.65983876	-0.802709964	0.24414062	0.36621094	2.319336	1539957991.919
-7.9517334260000005	-2.845971646	-1.42836911	0.24414062	-0.12207031	-0.48828125	4.5171875	-7.869189300000001	-0.1985839856	-0.79345703	0.5493164	0.30517578	1.0371826080000002	9.268847840000001	2.63183606	0.5493164	-0.36621094	-0.61035156	-8.537914840000001	-1.77290036	-0.385205072	0.61035156	0.8544922	-0.24414062	-1.8829589660000003	8.33933107	3.104370108	0	-0.24414062	-1.0375977	2.85913089	7.65983876	-0.802709964	0.7324219	0.8544922	1.0986328	1539957991.959
-8.30583516	-2.566040036	-1.489379892	0.24414062	0.12207031	-0.30517578	4.117626996	-8.000781250000001	-0.17944336060000002	-0.61035156	0.8544922	-0.061035156	0.9785644568000001	8.83698732	2.460766574	0.4272461	-0.4272461	-0.61035156	-8.570214660000001	-2.1844238220000003	-0.4689453076	0.4272461	0.5493164	-0.061035156	-1.698730432	8.26276857	3.3244873200000002	0.12207031	-0.36621094	-0.91552734	3.1474366000000003	6.79013678	-0.8158691100000001	1.2207031	1.7700195	0.12207031	1539957991.999
-8.28190944	-2.757446286	-1.963110324	-0.061035156	0.8544922	-0.24414062	4.070971646	-8.657543930000001	-0.324194339	0.18310547	0.6713867	-0.061035156	1.0240234620000002	8.828613220000001	2.2849121400000003	0.61035156	-0.5493164	-0.6713867	-8.8214357	-2.441625998	-0.47253417540000003	0.18310547	0.18310547	0.12207031	-1.64011232	8.6599366	3.535034146	0.36621094	-0.24414062	-0.79345703	3.953735324	7.409814300000001	0.5502929712000001	1.6479492	1.0375977	0.12207031	1539957992.039
-8.6264402	-3.4800048920000006	-2.180834964	-0.30517578	1.0375977	-0.12207031	4.09011232	-9.482983426	-0.5203857428	0.18310547	0.6713867	-0.061035156	1.3422363220000002	9.22578125	2.381811502	0.79345703	-0.24414062	-0.61035156	-8.906372300000001	-2.215527356	-0.37802735600000004	-0.061035156	-0.18310547	0.48828125	-1.8626221040000002	8.902783246	3.5087158540000005	0.48828125	-0.4272461	-0.5493164	3.953735324	7.409814300000001	0.5502929712000001	2.0141602	-0.061035156	0.48828125	1539957992.079
-9.3489991	-3.658251996	-2.095898462	0	0.061035156	0.24414062	3.8041992800000006	-9.707885880000001	-0.5885742212	1.0375977	0.4272461	-0.5493164	1.5982422120000002	9.447094748	2.6079101440000003	0.8544922	-0.18310547	-0.4272461	-9.067871106	-1.7657226440000002	-0.2895019568	0	-0.4272461	0.79345703	-1.90808107	8.777173020000001	3.25988768	0.30517578	-0.91552734	-0.30517578	6.86191394	7.166967752000001	0.9869384980000001	0.91552734	-1.3427734	0.5493164	1539957992.119
-9.7485598	-3.5182862400000006	-2.2107422120000004	-0.18310547	-0.36621094	0.30517578	3.575707968	-9.43034694	-0.30625	0.8544922	0.30517578	-0.8544922	1.7824707460000002	9.27004393	2.7993163940000003	0.5493164	-0.5493164	-0.12207031	-9.04753444	-1.2860107820000002	-0.132788089	0.36621094	-0.61035156	0.9765625	-1.6520751800000002	8.62045926	2.8926269959999997	0.61035156	-0.91552734	-0.061035156	8.03547374	7.528247300000001	0.79194339	0.9765625	-0.7324219	0.8544922	1539957992.159
-9.325073380000001	-3.2096435700000003	-1.8458740020000002	-0.24414062	-0.8544922	0.24414062	3.3508057100000004	-9.024804712	0.057421875000000004	0.8544922	0.30517578	-0.8544922	2.032495108	9.222192392	2.8914307100000003	0.18310547	-0.9765625	0.12207031	-9.284399460000001	-1.175952176	0.056225586060000006	0.61035156	-0.6713867	1.0375977	-1.6269530760000002	8.77238768	2.818457068	0.8544922	-1.0375977	0.30517578	7.0521241	7.725634980000001	0.5969482428	1.2817383	0.48828125	0.6713867	1539957992.199
-9.46623552	-4.139160144000001	-1.6078125	-1.2817383	0.79345703	-0.24414062	3.109155252	-9.0092527	0.050244139400000006	0.48828125	0.5493164	-0.91552734	2.3531005400000002	9.45666484	2.8675048920000004	0	-1.4038086	0.5493164	-9.567919928000002	-1.3111327879999999	0.0980957068	0.8544922	-1.0986328	0.91552734	-1.61977536	9.335839660000001	2.86870108	0.6713867	-1.4038086	0.48828125	5.470629892	7.202856430000001	0.2045654254	0.4272461	-0.18310547	-0.48828125	1539957992.239
-10.34311502	-4.966992212	-2.4296630400000003	0.061035156	-1.5258789	0.4272461	2.6533691100000003	-9.478198380000002	-0.2081542932	0.48828125	0.79345703	-0.61035156	2.551684604	9.87775908	2.757446286	-0.12207031	-1.5869141	0.9765625	-11.080028960000002	-1.259692392	0.44143066100000006	0.48828125	-0.24414062	0.91552734	-1.23696286	10.120605040000001	2.942871106	0.8544922	-1.2207031	0.48828125	4.4789062500000005	9.754540740000001	-1.965502896	1.159668	-2.6245117	-0.9765625	1539957992.279
-10.231860520000001	-6.70878894	-1.9726807100000001	0.79345703	1.0375977	0.6713867	2.1102538940000004	-10.11821286	-0.6304443390000001	0.7324219	0.36621094	-0.36621094	2.578002896	10.71994658	2.5540771760000003	-0.12207031	-1.4038086	1.0986328	-11.87915036	-0.6507812500000001	-0.10886230040000001	0.61035156	-1.0375977	0.79345703	-1.038378894	11.094384980000001	2.825634784	1.0986328	-0.8544922	0.48828125	11.088403060000001	10.611084260000002	-1.476220746	0	-3.479004	-2.0751953	1539957992.319
-8.683862320000001	-4.76242662	-2.4595702880000005	0.61035156	1.4648438	0.9765625	1.695141574	-10.684058	-1.2010742212	1.2817383	-1.953125	0.30517578	2.5492920320000003	11.623144960000001	2.2944824280000002	0.061035156	-1.0986328	1.0375977	-12.228466460000002	-0.3026611322	-0.324194339	0.5493164	0.061035156	0.9765625	-1.443920926	12.297851440000002	2.6497802520000002	1.2207031	-0.18310547	0.6713867	4.46694339	11.34082068	-1.9571288940000002	0.48828125	2.5024414	-0.6713867	1539957992.359
-8.791528060000001	-4.703808606	-3.5984375	-0.061035156	2.6855469	0.061035156	2.3973632200000004	-10.10505342	-0.594555661	1.2817383	-1.953125	0.30517578	2.8962158540000003	12.900780760000002	2.180834964	0.12207031	-0.18310547	0.9765625	-10.460351440000002	-0.44143066100000006	-1.287207068	0.061035156	-0.5493164	0.79345703	-2.38540036	12.693823380000001	2.178442392	0.7324219	0	0.8544922	-3.08881839	8.649169928000001	-0.9594238220000001	-3.112793	2.1362305	-1.2207031	1539957992.399
-8.113232428000002	-6.1333741	-3.5027344240000007	1.0986328	-0.12207031	0.61035156	2.7119873200000004	-8.40273462	-0.113647464	1.159668	-1.5869141	0.9765625	2.976367212	12.687841460000001	2.141357428	-0.061035156	0.61035156	1.2817383	-10.24980432	0.5849853534	-1.66044928	-0.4272461	-1.2207031	0.5493164	-2.5313476440000002	10.96279254	1.6520751800000002	0	-0.12207031	1.0986328	2.8017089660000005	10.67089856	-1.715478534	-0.6713867	-2.746582	-2.0751953	1539957992.439
-7.61557608	-4.592553714000001	-3.6666259000000005	-1.5258789	0.7324219	0.4272461	2.6760987400000005	-8.26875	0.1806396466	0.61035156	-0.61035156	0.48828125	2.8411866	10.97595198	1.83151857	-0.36621094	0.7324219	1.6479492	-10.34909694	0.916357428	-1.013256839	0.061035156	-0.5493164	0.12207031	-1.7118896760000002	10.20554164	0.6747070288	-0.6713867	0.061035156	1.4038086	2.6796875	9.65883786	-1.522875998	-0.24414062	-1.7089844	-2.6855469	1539957992.479
-8.711376800000002	-3.285009784	-4.184619110000001	-0.8544922	0.4272461	0.30517578	2.292089856	-8.75444339	0.9522461060000001	0.5493164	0.4272461	-0.9765625	2.72036142	10.916137680000002	1.3075439300000002	-0.79345703	0.61035156	1.4038086	-9.77128894	0.34572753600000006	-0.2811279254	-0.36621094	-0.7324219	-0.061035156	-1.488183606	10.95800818	0.619677716	-0.30517578	0.48828125	1.3427734	0.5120117212	9.80358876	-1.7214599640000001	0.18310547	0.24414062	-3.0517578	1539957992.519
-7.995996106000001	-2.9273192900000002	-3.1103514400000005	-0.30517578	-0.6713867	0.4272461	2.292089856	-8.75444339	0.9522461060000001	0.5493164	0.4272461	-0.9765625	2.8675048920000004	11.295361420000003	0.86850589	-1.0375977	0.6713867	0.91552734	-8.9326902	-0.0885253894	0.01315917932	-0.9765625	-0.61035156	-0.48828125	-1.3673584260000002	10.562036240000001	1.1316894568000002	-0.061035156	0.5493164	0.8544922	0.5120117212	9.80358876	-1.7214599640000001	0.18310547	-1.2817383	-3.4179688	1539957992.559
-6.654956070000001	-2.757446286	-2.47033696	-0.48828125	-0.9765625	-0.061035156	1.9104736420000001	-6.646582068	1.431957968	0.5493164	-0.7324219	-0.9765625	2.8447753600000003	9.92321736	0.7369140380000001	-0.61035156	0.30517578	1.0375977	-8.141943390000002	0.34812010800000004	0.16987304320000002	-1.159668	-0.7324219	-0.5493164	-0.8015136780000001	9.206640380000001	1.238159146	-0.5493164	-0.061035156	0.61035156	3.0397704680000004	8.985326980000002	-0.660351538	0.061035156	-1.4038086	-3.7841797	1539957992.599
-6.50900908	-2.27893071	-2.816064496	-0.79345703	0.6713867	-0.61035156	1.9989990020000004	-6.05561502	1.27524411	0.5493164	-0.7324219	-0.9765625	3.178540036	8.466137680000001	0.900805661	-0.12207031	0.48828125	1.2207031	-7.755542032000001	0.5371337860000001	0.3517089856000001	-1.0986328	-0.7324219	-0.61035156	-0.2344726538	8.101269568000001	1.343432608	-1.0986328	0.5493164	0.48828125	2.6916503600000006	8.564233426000001	-0.6735107428000001	0.4272461	-0.061035156	-3.7231445	1539957992.639
-6.78774411	-2.60910643	-3.50393071	-0.48828125	0	-0.48828125	2.3399413940000002	-6.046044928000001	1.0264160340000001	0.7324219	-1.4648438	-1.4038086	3.3555908540000003	7.7902346200000006	1.274047824	-0.12207031	1.4648438	1.159668	-8.016332968	0.570629892	0.3612792932	-1.0986328	-0.6713867	-0.7324219	-0.19140625	7.6167726600000005	1.161596646	-1.2207031	1.2207031	0.4272461	2.6916503600000006	8.564233426000001	-0.6735107428000001	0.79345703	0.91552734	-3.4179688	1539957992.679
-7.448095746000001	-3.33046875	-3.417797824	-0.91552734	0.36621094	-0.061035156	2.7143798920000006	-6.414501800000001	0.6148925720000001	0.79345703	-1.7089844	-1.5869141	3.0613037140000006	7.54260234	1.353002896	-0.36621094	1.7089844	0.8544922	-7.96130342	0.79194339	0.6220702880000001	-1.159668	-0.5493164	-0.6713867	-0.2392578076	7.841674820000001	0.80988768	-0.9765625	1.0986328	0.4272461	1.9176513580000003	8.72333966	-0.8744873200000001	0.6713867	0.9765625	-3.3569336	1539957992.719
-8.357275360000001	-2.9392822480000005	-4.3975586060000005	-0.91552734	0	0.36621094	2.7143798920000006	-6.414501800000001	0.6148925720000001	0.61035156	-1.5869141	-1.4648438	2.879467752	7.84646016	1.408032248	-0.4272461	1.3427734	0.30517578	-8.150317392	1.085034146	0.9331054712000001	-0.8544922	-1.3427734	-0.5493164	-0.4689453076	8.5498777	0.7273437500000001	-0.79345703	0.79345703	0.6713867	1.9774658540000003	8.83579074	-0.7967285340000001	0.7324219	0.30517578	-3.0517578	1539957992.759
-8.920727340000001	-3.2072509000000005	-4.276733426000001	-0.61035156	-2.0751953	0.30517578	3.8484619600000003	-7.751952880000001	0.5191894568000001	0.30517578	-1.5258789	-1.159668	3.1151367800000003	8.795117212000001	1.599438498	-0.6713867	1.2207031	-0.24414062	-9.21860324	0.693847644	1.1903076080000001	-0.8544922	-1.2207031	-0.6713867	-0.9582275360000001	9.303539840000001	1.070678714	-0.79345703	0.48828125	0.6713867	1.9774658540000003	8.83579074	-0.7967285340000001	0.61035156	-0.36621094	-2.6855469	1539957992.799
-9.1875	-3.9381836060000004	-4.6248535340000005	-2.319336	-0.9765625	-0.4272461	4.447802716000001	-8.224487320000001	0.571826178	0.12207031	-1.7089844	-0.9765625	3.25151358	9.599023560000001	1.6329346040000001	-0.91552734	0.7324219	-0.4272461	-11.35158696	0.4486083966	1.061108426	-0.30517578	-1.7700195	-0.7324219	-0.846972644	10.028490920000001	1.5156982820000002	-0.6713867	-0.18310547	0.48828125	2.159301718	9.34780252	-0.9020019568000001	0.12207031	0.061035156	-2.0751953	1539957992.839
-10.80607878	-5.900097840000001	-5.94436052	-3.9672852	3.9672852	-0.48828125	5.69433606	-10.929297120000001	0.6854736419999999	-0.24414062	-2.5634766	-0.79345703	3.249121106	10.48786592	1.4774170320000002	-0.8544922	-0.061035156	-0.48828125	-14.995483720000001	-2.251416034	1.73701178	-0.4272461	0.30517578	-0.7324219	-0.3612792932	12.55625	2.560058606	0	0.36621094	0.061035156	2.872290036	11.42695288	-1.79921875	-0.18310547	0.061035156	-1.3427734	1539957992.879
-12.04423822	-8.717358426	-5.133276260000001	0.8544922	-0.7324219	1.7089844	7.1861084260000005	-12.957007280000001	0.22011719240000002	-0.4272461	-2.380371	0.12207031	3.302954074	13.452270860000002	1.3051513580000003	-0.61035156	-0.24414062	-1.0375977	-13.330249100000001	-1.685571286	0.477319339	-1.0986328	0.24414062	-1.0986328	-0.9881347840000001	14.428442000000002	4.091308606	0.91552734	1.7700195	-0.7324219	2.872290036	11.42695288	-1.79921875	-1.2817383	-0.061035156	-0.18310547	1539957992.919
-9.22578125	-7.856030252000001	-2.818457068	3.0517578	-9.82666	0.8544922	7.424169928000001	-11.8157473	-0.0346923822	0	-0.7324219	0.79345703	3.737207068	13.84584964	2.11743161	0.12207031	1.159668	-1.0986328	-11.58247104	0.16987304320000002	-0.29069824280000006	0.18310547	-0.36621094	0.061035156	-3.158203076	12.222485520000001	3.992016574	0	2.2583008	-0.30517578	5.02561052	12.38996556	1.1053711060000002	-2.5634766	-0.5493164	2.9296875	1539957992.959
-6.32238768	-4.1511230040000004	-0.248828125	-0.8544922	4.8217773	0.061035156	7.424169928000001	-11.8157473	-0.0346923822	0.061035156	0.061035156	-0.4272461	2.975170926	11.88154254	2.43205571	0.18310547	2.1362305	0.30517578	-10.530933	-1.1986816100000002	-0.6077148560000001	1.0375977	0.7324219	0	-4.615283246	9.09179712	2.7945312500000004	-0.8544922	0.24414062	0.5493164	0.5084228534	12.837377700000001	-0.832617212	-2.8686523	-0.5493164	5.3100586	1539957992.999
-8.67788089	-3.8735839660000004	-2.8124755400000003	-0.5493164	7.446289	-0.30517578	5.8271241	-9.096582068	0.5335449280000001	-0.8544922	1.5869141	-1.6479492	0.9869384980000001	10.34790036	1.9487548920000002	-0.91552734	-0.5493164	1.4648438	-9.839477340000002	-1.315917932	-0.5191894568000001	0.5493164	0	0.24414062	-4.3640625	8.073754892	3.152221646	0.12207031	-0.79345703	0.24414062	0.5084228534	12.837377700000001	-0.832617212	-0.24414062	0.4272461	6.3476562	1539957993.039
-9.46503894	-4.39995108	-4.745678714	1.7089844	-6.7749023	0.48828125	5.8271241	-9.096582068	0.5335449280000001	-0.91552734	2.9907227	-1.8920898	-0.2045654254	9.74257788	1.33386232	-1.8920898	-3.1738281	1.8310547	-8.54389676	-1.4331542540000002	-0.15551757200000002	0.7324219	0.12207031	0.48828125	-3.16298822	8.405126800000001	2.851953076	0.36621094	-1.8920898	0.30517578	-0.9031982428000002	13.708276260000002	-1.5336425720000002	-1.0986328	-1.5258789	6.591797	1539957993.079
-5.402441394	-3.770703076	-0.8637207068000001	0.9765625	-3.540039	0.5493164	4.66672374	-8.1072509	0.2775390576	-0.4272461	2.2583008	-1.7700195	0.002392578076	9.130077880000002	1.1651855432	-1.5258789	-4.211426	1.4038086	-7.88952626	-1.629345746	-0.04067382788	0.8544922	0.061035156	0.24414062	-1.6891601440000001	8.115625000000001	2.8806639400000003	0.36621094	-1.953125	0.24414062	1.0515380890000001	10.450780760000002	0.193798822	-0.24414062	-1.5258789	6.5307617	1539957993.119
-4.85214856	-2.7347167540000004	-0.702221646	-0.8544922	5.493164	0.24414062	4.474121106	-6.883447480000001	0.18422851440000002	0.12207031	1.953125	-2.0141602	0.9115722840000001	7.9062744600000014	1.38410643	-0.48828125	-2.9296875	0.61035156	-7.850048920000001	-1.528857428	0.30625	0.79345703	0.061035156	0.36621094	-1.0096679712	7.71367212	3.1737548920000003	0.4272461	-1.0986328	0.061035156	1.0515380890000001	10.450780760000002	0.193798822	-0.36621094	1.2207031	5.6762695	1539957993.159
-8.16108426	-2.6258545320000004	-1.720263678	0.91552734	-0.24414062	0.4272461	4.563842752	-5.724243210000001	-0.2560058606	0.61035156	1.159668	-2.319336	1.5216797120000003	7.493554712000001	1.506127896	-0.24414062	-0.8544922	-0.12207031	-7.863207968	-1.7035155760000003	0.5981445288	0.48828125	0.12207031	0.5493164	-0.6507812500000001	7.458862320000001	2.866308606	0.24414062	-1.159668	-0.18310547	-0.346923822	7.583276260000001	-1.1424560700000002	0.7324219	3.3569336	4.1503906	1539957993.199
-7.528247300000001	-1.7645263580000001	-1.41042482	1.0375977	-2.746582	0.4272461	4.71098642	-5.86420926	-0.5371337860000001	1.0375977	0.79345703	-2.5024414	1.623364218	7.40024411	1.8279297120000002	0	-0.18310547	-0.5493164	-7.8608152	-2.024121106	0.855346646	0.18310547	0.18310547	0.48828125	-0.43664550720000006	7.625146760000001	2.9249266200000004	0.24414062	-1.3427734	-0.4272461	-3.7204589660000003	6.3199951080000005	-1.293188498	1.2207031	3.4179688	1.8310547	1539957993.239
-6.5161866	-1.302758786	-1.4522949280000002	-1.0986328	3.0517578	0.36621094	4.94904802	-6.038867212	-0.7763915740000001	1.0375977	0.79345703	-2.5024414	1.8219482820000001	7.491162140000001	2.174853534	0.36621094	-0.4272461	-0.91552734	-7.718457068	-2.25859375	1.069482428	-0.061035156	-0.061035156	0.4272461	-0.20217285340000002	7.972070288000001	3.2180175720000004	0.48828125	-1.159668	-0.6713867	-3.7204589660000003	6.3199951080000005	-1.293188498	1.7089844	0.5493164	1.3427734	1539957993.279
-8.34052716	-2.313623004	-3.037377896	-2.2583008	4.3945312	-0.18310547	5.310326980000001	-6.419287140000001	-0.9510498200000002	1.0986328	0	-2.5634766	2.3626709260000003	7.73640126	2.44401857	0.6713867	-0.4272461	-1.159668	-7.99838858	-2.1700683900000004	1.284814496	-0.12207031	-0.48828125	0.4272461	0.01794433606	8.366845746000001	3.371142572	0.5493164	-1.159668	-0.61035156	-4.5435058900000005	5.949145468	0.025122070680000004	2.380371	-2.5634766	-0.24414062	1539957993.319
-11.04055162	-3.408227536	-1.449902356	1.5869141	-1.8920898	0.79345703	5.729028060000001	-6.629834260000001	-0.9199462860000001	0.91552734	-0.24414062	-2.4414062	3.0218260800000003	8.042651260000001	2.8471679320000005	1.0986328	-0.30517578	-1.2817383	-8.735302520000001	-1.4786132200000002	0.9929199280000001	-0.36621094	-0.30517578	0.5493164	0.14714355040000002	8.609692392	3.31850589	0.48828125	-1.0986328	-0.4272461	12.764403960000001	9.53442392	3.2718505400000004	1.8310547	-6.3476562	-0.30517578	1539957993.359
-11.27861322	-3.6187744600000005	-3.625952176	0.24414062	-0.24414062	0.79345703	5.663232428000001	-6.766211060000001	-1.09819339	0.91552734	-0.24414062	-2.4414062	3.823339856	8.238842752000002	3.4823974640000004	1.3427734	0.36621094	-1.0986328	-9.41599092	-0.27514648560000005	1.1508300720000002	-0.18310547	-1.0986328	1.0986328	0.002392578076	8.394360520000001	2.9907226440000003	0.30517578	-0.7324219	-0.18310547	12.764403960000001	9.53442392	3.2718505400000004	-0.24414062	1.3427734	2.9296875	1539957993.399
-13.111327880000001	-6.14294429	-6.79013678	0.18310547	-1.3427734	-0.24414062	5.974267572	-7.820141574000001	-1.18671875	-0.12207031	-1.4648438	-1.2817383	4.251611420000001	8.686254892000001	3.811376996	0.9765625	0.7324219	-0.7324219	-13.03955072	0.19499511780000003	1.1424560700000002	0.30517578	-1.4648438	1.0986328	-0.5969482428	9.759326080000001	2.519384784	0.48828125	-0.4272461	0.48828125	-0.32060547120000005	10.236645860000001	-2.0289062500000004	-0.4272461	0.4272461	0.7324219	1539957993.439
-9.3573732	-7.03896466	-3.5649413940000003	1.5869141	-1.0986328	0.91552734	5.974267572	-7.820141574000001	-1.18671875	-0.12207031	-1.4648438	-1.2817383	4.410717752	11.09917032	3.887939496	0.48828125	0.61035156	-0.48828125	-14.058788940000001	0.5873779254	1.262084964	0.9765625	1.2817383	0.4272461	-0.34094239200000004	13.02280252	1.43435054	0.6713867	0.18310547	0.6713867	8.40273462	14.003759980000002	2.368652356	-1.8310547	0.48828125	-2.6855469	1539957993.479
-8.07734375	-4.373632788	-3.507519568	0.5493164	0.30517578	0.18310547	8.8561277	-8.797509980000001	0.6890625	-2.1362305	0.8544922	-0.061035156	4.4166992800000004	14.595923020000003	3.6642334260000005	-0.18310547	0.061035156	-0.7324219	-12.13276358	0.4330566394	-0.027514648560000004	0.4272461	0.30517578	0.5493164	-1.1675781250000001	14.861499100000001	1.62575679	0.8544922	0.18310547	0.36621094	8.40273462	14.003759980000002	2.368652356	-1.2817383	-2.6245117	0.48828125	1539957993.519
-7.963696580000001	-4.78515625	-4.719360324	0.8544922	1.6479492	-0.36621094	8.9410643	-7.77109375	2.050439496	-2.1362305	0.8544922	-0.061035156	4.5088134	14.513378600000001	2.769409146	-0.7324219	-0.5493164	-0.24414062	-11.523852340000001	0.925927716	-0.878076178	-0.5493164	0.30517578	0	-2.3794189300000004	13.372119600000001	2.39138179	0.18310547	1.0375977	0.18310547	1.739404254	10.21032698	-3.3603759000000006	-2.1362305	-2.4414062	-0.91552734	1539957993.559
-7.73640126	-4.38200679	-5.351000900000001	-0.79345703	-0.18310547	0	7.806982428000001	-7.806982428000001	2.8232422120000003	-2.6245117	2.5024414	-1.6479492	4.48847644	12.704589660000002	2.217919928	-0.79345703	-0.48828125	1.3427734	-10.28210414	1.3924804320000002	-0.762036142	0.30517578	0.18310547	-0.30517578	-2.43205571	11.529834260000001	1.2309814300000002	-1.2817383	0.7324219	0.61035156	2.3674560700000002	9.61816394	-2.5050292540000005	0.24414062	-1.2817383	-1.8310547	1539957993.599
-8.476904254	-3.65944838	-4.153515576	-0.79345703	-0.61035156	0.18310547	6.445605432000001	-7.751952880000001	2.72036142	-1.7700195	2.1362305	-2.746582	4.202563400000001	11.81335414	1.9571288940000002	-0.91552734	-0.061035156	2.1362305	-9.447094748	0.7728027160000001	-0.538330072	-0.061035156	-0.30517578	-0.12207031	-2.4727295320000002	10.698413040000002	0.500048822	-1.3427734	0	0.8544922	2.3674560700000002	9.61816394	-2.5050292540000005	0.061035156	0.48828125	-2.319336	1539957993.639
-7.966088760000001	-3.34243161	-3.2874023560000003	0.79345703	1.159668	0.48828125	6.215917932000001	-6.626245108000001	2.5851807100000004	-0.24414062	0.061035156	-3.112793	3.8281250000000004	11.1864991	1.588671924	-1.5258789	0.4272461	2.0751953	-9.15161142	0.679492212	-0.2811279254	-0.4272461	-0.36621094	-0.30517578	-1.9954101440000003	9.76889676	0.88046875	-0.79345703	-0.36621094	0.79345703	2.85314946	9.284399460000001	-1.695141574	0.12207031	0.061035156	-2.9907227	1539957993.679
-7.4947509000000005	-3.0014891200000005	-3.8843505400000002	-0.12207031	0.5493164	-0.18310547	6.3822019800000005	-5.479003894000001	2.441625998	0.61035156	-1.0375977	-2.9907227	3.4632567900000004	9.683960160000002	1.1508300720000002	-1.7700195	-0.5493164	2.1362305	-8.76042482	1.1257080072	0.0227294928	-0.36621094	-0.30517578	-0.30517578	-1.252514676	8.900390380000001	1.0898193390000002	-0.48828125	-0.79345703	0.8544922	2.6174804320000002	9.667211960000001	-0.6531738220000001	0.61035156	0.36621094	-2.9907227	1539957993.719
-7.115527160000001	-3.12709964	-3.895117212	0.061035156	-0.9765625	-0.4272461	6.3822019800000005	-5.479003894000001	2.441625998	0.6713867	-0.36621094	-2.9296875	3.77189946	8.69103984	1.258496106	-1.6479492	-1.5869141	2.5024414	-8.69223642	0.970190396	0.192602536	-0.12207031	-0.061035156	-0.4272461	-0.8074951080000001	8.50441893	1.1340820288	-0.6713867	-0.24414062	0.7324219	2.6174804320000002	9.667211960000001	-0.6531738220000001	0.12207031	-0.061035156	-3.0517578	1539957993.759
-6.665722840000001	-3.1905028960000004	-3.5158935700000002	-0.24414062	0.79345703	-0.5493164	6.419287140000001	-4.074560504000001	2.501440396	0.7324219	0.24414062	-2.746582	4.64399411	8.712573380000002	1.55158696	-1.7700195	-1.159668	2.6855469	-8.72333966	0.800317392	0.40554199280000003	-0.18310547	0.18310547	-0.5493164	-0.7416992212000001	8.497240920000001	1.2919922120000003	-0.6713867	0.18310547	0.36621094	1.9032959260000002	9.53083516	-0.07536621106000001	-0.24414062	-0.30517578	-2.8686523	1539957993.799
-7.570117212	-3.2503173920000004	-3.6139891200000003	0.5493164	-0.30517578	0	6.535326980000001	-3.366357428	2.2215087860000002	1.5869141	-0.61035156	-2.6245117	4.958618210000001	8.52595198	1.542016574	-1.7700195	-0.91552734	3.0517578	-8.36325679	1.0754638580000002	0.5646484424	-0.5493164	0.30517578	-0.30517578	-0.4474121106000001	8.681469748	1.375732428	-0.9765625	-0.18310547	0.24414062	2.386596646	8.710180710000001	-0.860131839	0.12207031	-0.30517578	-2.380371	1539957993.839
-8.2938723	-2.652172824	-4.2958741	0.36621094	-0.30517578	0.12207031	7.40622554	-2.8328125	2.1114501800000003	1.5869141	-0.61035156	-2.6245117	5.33305661	8.41828624	1.8434814300000002	-1.5869141	-1.0986328	3.2348633	-8.202954074	1.2094482428000002	0.6926513580000001	-0.24414062	-0.24414062	-0.5493164	-0.2930908246	8.96977536	1.516894568	-1.2817383	-0.18310547	0.18310547	2.386596646	8.710180710000001	-0.860131839	0.36621094	0.18310547	-1.953125	1539957993.879
-8.279516574	-2.477514676	-4.377221646000001	0.30517578	-2.1972656	0.30517578	8.545092752	-2.4129150360000002	1.8195557100000002	1.5258789	-0.18310547	-2.8076172	5.85822734	8.383593750000001	2.14973143	-1.5869141	-0.8544922	3.2958984	-8.70180661	1.0874267572	0.6268554712000001	-0.36621094	-0.36621094	-0.61035156	-0.23208007200000003	9.50930162	1.4798096040000002	-1.4648438	-0.5493164	0.5493164	2.7646241	9.087011780000001	-0.724951178	-0.061035156	-0.30517578	-1.7089844	1539957993.919
-8.201757788	-2.6772949280000002	-3.6534667540000005	-0.91552734	-1.0375977	0.30517578	9.088207968	-1.9284179320000001	1.74299321	1.3427734	-0.12207031	-2.9907227	6.27932158	8.12280252	2.4619628600000003	-1.5869141	-0.7324219	2.9296875	-9.122900360000001	0.6914550720000001	0.61848143	-0.061035156	-0.6713867	-1.0375977	-0.0885253894	9.701904254	1.553979532	-1.2817383	-0.4272461	0.6713867	2.427270468	8.827417032000001	-0.6053222644	-0.5493164	-0.12207031	-1.5869141	1539957993.959
-8.51159694	-3.0313964660000003	-4.4166992800000004	-1.2817383	-1.5258789	0.30517578	9.63491214	-1.7094971040000002	1.622167932	1.3427734	-0.12207031	-2.9907227	6.80090306	7.869189300000001	2.70839856	-1.5869141	0.24414062	2.5024414	-10.144530760000002	0.19140625	0.80988768	0.061035156	-0.8544922	-1.159668	0.19619140380000002	9.932788040000002	1.961914038	-1.3427734	-0.48828125	0.79345703	2.427270468	8.827417032000001	-0.6053222644	-0.4272461	0.18310547	-1.2817383	1539957993.999
-9.015234620000001	-4.792333966	-4.236059604	-1.159668	-1.4648438	0.30517578	10.552465560000002	-1.774096646	1.374536142	1.2207031	-0.36621094	-3.2348633	6.823632788	7.833300720000001	2.628247104	-1.5869141	0.30517578	2.0751953	-11.81096196	-0.7668212860000001	0.8589355432	-0.30517578	-0.79345703	-1.159668	0.6340332068000001	10.71994658	2.920141574	-1.0375977	0.18310547	0.61035156	2.72036142	8.7963134	-0.7680175720000001	-0.61035156	0.12207031	-1.0986328	1539957994.039
-9.426757788000002	-5.684765380000001	-2.4523925720000004	-0.36621094	-1.4648438	0.5493164	10.552465560000002	-1.774096646	1.374536142	1.0375977	-0.18310547	-2.9907227	7.311718750000001	8.24003894	2.9464599640000007	-1.3427734	0.36621094	1.6479492	-11.772681200000001	-1.5563721040000003	0.47014160340000005	-0.61035156	0.24414062	-1.0986328	0.619677716	11.35397914	3.8508545320000005	-0.48828125	0.9765625	0.12207031	6.33435054	9.96628444	1.222607428	-1.0375977	0	0.061035156	1539957994.079
-9.88015126	-5.82233876	-1.9535400360000001	0.36621094	1.5869141	0.4272461	11.32526808	-2.1437500000000003	1.114941394	1.159668	0.24414062	-2.6245117	7.7615235600000005	8.533129892	3.475219748	-1.0375977	0.4272461	1.5869141	-11.793017180000001	-1.39008786	-0.10048827880000001	-0.61035156	0.24414062	-1.0986328	-0.14833984620000001	10.627832460000002	4.569824280000001	-0.4272461	0.91552734	-0.12207031	6.33435054	9.96628444	1.222607428	-1.0986328	0.4272461	2.6855469	1539957994.118
-10.536913940000002	-4.1260009	-2.94765625	0.18310547	-1.3427734	0	12.3528804	-2.100683606	0.6842773560000001	0.9765625	-0.061035156	-2.4414062	7.976855432000001	8.067773560000001	4.0661866	-0.79345703	0.24414062	1.953125	-10.794115920000001	-1.3829101440000002	-0.42109375000000004	-0.24414062	0.24414062	-0.36621094	-1.284814496	9.98063948	4.88205571	-0.6713867	1.2817383	0.36621094	5.118920926	13.43073732	1.2608886780000002	-1.0986328	1.2817383	3.6621094	1539957994.159
-9.718652160000001	-3.7611327880000003	-2.304052716	-0.30517578	-0.79345703	-0.061035156	12.069360520000002	-1.656860324	1.030004892	0.061035156	1.5869141	-2.5634766	8.092895468	8.025903060000001	4.779174820000001	-0.6713867	0.91552734	2.5024414	-9.723437500000001	-1.4391357820000001	-0.539526358	0	-0.12207031	-0.24414062	-1.8805663940000001	9.354980432000001	4.48488768	-0.91552734	0.48828125	0.9765625	-0.023925780760000005	11.7403804	-1.81716304	-2.1362305	0.91552734	4.0283203	1539957994.199
-9.18271466	-4.188207968	-2.042065396	0.18310547	-0.30517578	0	10.892211960000001	-1.0048827880000002	1.0718750000000001	0.061035156	1.5869141	-2.5634766	7.653857428000001	8.00795926	5.1811277	-1.0375977	1.3427734	2.9907227	-9.719848740000002	-1.5970459260000003	-0.27395019960000005	-0.12207031	-0.36621094	-0.061035156	-1.8398925720000001	8.864501800000001	4.462158246	-1.0375977	-0.12207031	1.0986328	-0.023925780760000005	11.7403804	-1.81716304	-0.61035156	0.24414062	4.0893555	1539957994.239
-7.907470746	-3.619970746	-1.6616454680000001	0.061035156	-1.8310547	0.18310547	10.892211960000001	-1.0048827880000002	1.0718750000000001	0.12207031	1.5258789	-2.6245117	6.919336060000001	7.6239501800000005	5.292382788	-1.6479492	0.30517578	3.1738281	-9.01882338	-1.6341308900000002	0.03588867212	0	-0.48828125	-0.12207031	-1.0742675720000001	8.95063498	4.426269568	-0.91552734	-0.4272461	1.0986328	1.44870607	9.6385009	0.046655271600000006	0.5493164	0.18310547	3.7841797	1539957994.279
-7.0951902	-3.16298822	-1.259692392	-0.61035156	0.8544922	-0.061035156	10.325171220000001	-0.34812010800000004	1.258496106	0.24414062	1.2817383	-2.746582	6.839184800000001	6.97197284	5.48498552	-2.1362305	-0.36621094	2.9907227	-8.756836060000001	-1.738207968	0.1040771466	-0.061035156	-0.48828125	-0.18310547	-0.3959716754	8.621655252000002	4.6021241	-1.0986328	-0.4272461	0.9765625	0.23566894960000004	8.10366214	0.7560547120000001	0.30517578	0.5493164	2.4414062	1539957994.319
-8.07136232	-3.3843016200000005	-1.312329074	-0.24414062	0.6713867	-0.061035156	9.853833360000001	0.909179712	1.57551268	0.4272461	1.4038086	-3.112793	7.02460962	5.969482428000001	5.470629892	-2.380371	-0.12207031	2.9296875	-8.783154254000001	-1.7286376800000003	0.248828125	-0.061035156	-0.48828125	-0.18310547	0.07177734424	8.23166484	4.712182608	-1.2817383	-0.12207031	1.2207031	0.23566894960000004	8.10366214	0.7560547120000001	1.0375977	1.953125	1.5869141	1539957994.358
-8.100073380000001	-3.0361816100000003	-1.3972655760000001	0.36621094	-1.0375977	0.30517578	9.516479532	1.3470214660000002	1.7812744600000001	0.91552734	1.4648438	-3.7231445	7.583276260000001	5.215820288000001	5.8187500000000005	-2.5024414	0.061035156	3.0517578	-8.93029802	-1.9212402160000002	0.5036376800000001	0.061035156	-0.4272461	-0.12207031	0.250024411	8.1072509	4.730126996	-3.7841797	-0.36621094	0.48828125	-0.6053222644	8.24123552	-0.5479003894	1.5258789	0.5493164	0.4272461	1539957994.399
-8.24243161	-2.918945288	-1.9164550720000002	-1.0375977	2.6855469	0	9.65405252	1.9009033540000002	2.146142572	1.159668	1.6479492	-3.8452148	8.08930661	4.737304712	5.898901260000001	-3.0517578	-0.4272461	3.4179688	-9.1875	-2.068383786	0.6926513580000001	-0.24414062	-0.4272461	0.061035156	0.2990722644	8.229272660000001	5.28999002	-1.7700195	-0.6713867	1.4038086	0.7141846040000002	8.39316394	0.4450195288	1.0375977	-2.2583008	0.18310547	1539957994.439
-9.613378894	-3.14504393	-2.48828125	-0.36621094	0.24414062	0	9.65405252	1.9009033540000002	2.146142572	1.159668	1.6479492	-3.8452148	9.03916034	3.9956054320000005	6.39416484	-3.540039	-0.91552734	3.6621094	-9.445898560000002	-1.9379882200000003	0.949853534	-0.061035156	-0.6713867	0.24414062	0.8218505890000001	8.18022464	5.6739991000000005	-1.7089844	-1.0986328	1.5869141	0.7141846040000002	8.39316394	0.4450195288	2.2583008	-2.0751953	-0.18310547	1539957994.478
-9.22458516	-2.9249266200000004	-2.2490234620000003	0	-1.2207031	0.061035156	9.637304712	2.4117187500000004	2.185620108	1.5869141	0.91552734	-3.540039	9.57150908	2.9703858800000003	6.805688400000001	-3.90625	-0.91552734	4.0893555	-9.293969748	-1.620971646	0.9510498200000002	0	-0.7324219	0.24414062	1.3577880400000002	8.16467302	5.64169928	-1.4648438	-1.8920898	2.1972656	5.120117212	8.792724640000001	-1.553979532	0.24414062	-1.5869141	-0.8544922	1539957994.519
-8.81784694	-3.05053714	-2.004980432	-0.48828125	2.4414062	0.24414062	9.54399411	4.085327176000001	2.363867212	0.8544922	0.8544922	-3.540039	9.640893570000001	1.676000998	6.56523462	-3.90625	-1.5258789	4.5166016	-9.24013678	-1.246533246	0.9737792932	0.24414062	-1.0375977	0.48828125	2.042065396	7.5796875	5.780468750000001	-1.8310547	-2.6245117	2.9907227	5.6273437500000005	9.85622554	-0.5084228534	1.5869141	0.6713867	-1.2207031	1539957994.559
-9.387280252000002	-3.0134521760000004	-2.5134033540000003	-0.24414062	0.9765625	0.24414062	9.249707068000001	4.85573732	2.3542969240000002	0.8544922	0.8544922	-3.540039	9.902880399999999	0.43186035340000006	5.9766603400000005	-3.479004	-1.8310547	4.699707	-9.24013678	-0.835009784	1.320703076	0.4272461	-1.2817383	0.4272461	2.795727536	7.117919928000001	5.930004892	-1.5258789	-2.6245117	3.8452148	5.6273437500000005	9.85622554	-0.5084228534	1.4648438	2.8076172	-1.5258789	1539957994.598
-9.54638678	-2.7131836060000003	-3.029003894	-0.61035156	-0.12207031	0.061035156	8.140747300000001	5.5806884000000005	2.3734375	0.5493164	2.1972656	-3.6010742	10.3012455	-0.09211425720000001	5.23735324	-2.9907227	-0.6713867	5.2490234	-9.34780252	-1.030004892	1.7872558900000002	0.6713867	-1.0986328	0.4272461	3.581689496	7.3248777	5.809179712000001	-1.5869141	-3.0517578	4.1503906	2.47871106	9.372924820000001	0.2942871106	-0.6713867	1.4038086	-0.8544922	1539957994.638
-9.760522660000001	-2.951245108	-2.548095746	-0.36621094	0.36621094	0.36621094	7.278222840000001	5.97905252	2.489477536	0.24414062	0.36621094	-3.3569336	10.29047824	-0.7500732428000001	4.48129892	-2.1362305	-0.48828125	5.1879883	-9.527246106	-1.1903076080000001	2.263378894	0.6713867	-1.0986328	0.4272461	4.53752446	7.369140380000001	6.0376709260000005	-1.5258789	-2.9296875	4.1503906	3.6905516200000004	9.283202880000001	0.47492675720000005	-0.91552734	0.8544922	-1.8310547	1539957994.679
-9.213818390000002	-2.8651123200000006	-2.4344482820000004	0.061035156	0.061035156	0.24414062	6.377417032	6.153711060000001	2.6126952880000003	0.24414062	0.36621094	-3.3569336	10.13496106	-1.41042482	4.425073380000001	-1.0375977	-0.18310547	5.2490234	-9.44350589	-1.1711669928000001	2.336352536	0.5493164	-1.0986328	0.061035156	5.232568390000001	6.816455072	6.07714856	-1.2207031	-2.6855469	4.1503906	3.6905516200000004	9.283202880000001	0.47492675720000005	0.61035156	-1.0375977	-0.5493164	1539957994.718
-8.931494110000001	-2.9368896760000003	-2.365063498	0.7324219	0.7324219	0.24414062	5.602221940000001	5.85822734	2.4404297120000003	-0.061035156	0.30517578	-2.8686523	9.138451980000001	-1.98464357	4.2193116	-0.9765625	-1.4038086	5.126953	-9.548779254000001	-1.129296875	2.383007788	0.36621094	-0.7324219	0.24414062	5.957519568	6.2530027	5.921630890000001	-4.4555664	-2.6245117	3.1738281	4.800707968	9.911254500000002	-0.2811279254	-0.30517578	-1.2817383	-0.7324219	1539957994.758
-8.710180710000001	-2.5995362400000004	-3.354394568	-0.4272461	0.12207031	0.12207031	5.6823732	5.626147660000001	2.296875	-0.5493164	-0.48828125	-1.4648438	8.607299820000001	-2.593554712	4.079345746	-0.5493164	-1.2817383	4.5776367	-9.438720746000001	-1.184326178	2.378222644	0.36621094	-0.7324219	0.24414062	6.184814300000001	5.8319094400000004	5.816357428000001	-1.6479492	-2.2583008	3.479004	3.2527099640000006	9.31669928	-0.49526367800000004	-0.61035156	-0.4272461	-0.8544922	1539957994.799
-8.13117662	-2.802905252	-3.1940917540000004	-0.24414062	0.061035156	-0.36621094	6.32836911	5.437134080000001	2.304052716	-0.5493164	-0.48828125	-1.4648438	8.5666259	-3.01464856	3.7049072480000005	0.4272461	-0.61035156	4.0893555	-9.78444838	-1.297973642	2.406933606	-0.061035156	-0.12207031	0.12207031	6.2183107	5.4108152	5.941967752000001	-1.0375977	-1.7089844	3.2958984	3.2527099640000006	9.31669928	-0.49526367800000004	-0.24414062	1.2207031	-1.159668	1539957994.838
-7.683764480000001	-3.16298822	-3.3986572480000006	-0.18310547	1.2817383	-0.79345703	6.32836911	5.437134080000001	2.304052716	-0.6713867	0.4272461	-1.0986328	8.078539840000001	-3.749169928	2.9177491	1.5258789	-0.9765625	3.8452148	-10.19836412	-1.1807373200000002	2.5720214660000003	-0.5493164	0	0.30517578	6.766211060000001	4.860522464000001	5.811572480000001	-1.6479492	-2.319336	3.1738281	1.7190673920000001	9.197070288	-1.137670926	0.48828125	0.61035156	-1.2817383	1539957994.878
-8.278320288000002	-2.928515576	-4.653564496	-0.18310547	2.746582	-0.9765625	5.67280252	5.567529254	3.00986322	-0.9765625	-0.61035156	-0.6713867	7.832104532000001	-4.21452626	2.7323242800000003	2.319336	-1.2817383	3.540039	-10.078735520000002	-0.6459961060000001	2.64140625	-0.5493164	0	0.30517578	7.611987320000001	4.987329074000001	5.29836412	-1.4648438	-1.5869141	2.746582	2.23227536	9.677978240000002	-1.12211911	0.4272461	0.30517578	-1.159668	1539957994.919
-9.01044928	-3.5745117800000004	-5.962304712	-0.79345703	-0.24414062	-1.159668	5.5268554320000005	5.813964660000001	3.8101807100000005	-0.9765625	-0.61035156	-0.6713867	7.722045926000001	-4.46694339	2.9524413940000005	2.4414062	-0.36621094	3.1738281	-10.30602986	0.7428955072	2.204760782	-0.9765625	-0.12207031	0.24414062	8.085717752	4.86411142	4.651171924000001	-7.2631836	-1.5258789	2.0751953	2.23227536	9.677978240000002	-1.12211911	0.36621094	0.4272461	-0.9765625	1539957994.959
-9.27602536	-3.69892572	-5.3270751800000005	-1.159668	-1.5258789	-0.61035156	5.5268554320000005	5.813964660000001	3.8101807100000005	-1.4648438	-0.8544922	-0.24414062	7.43852536	-4.57580571	3.2275878600000003	2.0751953	0	2.746582	-10.28688948	0.7393066100000001	2.569628894	-0.18310547	0.36621094	0.18310547	6.88583966	5.79123552	4.30783696	-0.8544922	-0.91552734	1.5869141	1.7106933900000003	9.956713760000001	-1.6927490020000002	0.061035156	0.9765625	-0.9765625	1539957994.998
-8.90996106	-3.39267572	-4.7253417540000004	-0.4272461	0.30517578	0.18310547	5.419189300000001	6.432446580000001	4.5243652160000005	-2.0751953	-0.61035156	0.18310547	6.48149411	-4.9442626800000005	3.487182608	1.3427734	-0.9765625	2.1972656	-9.387280252000002	0.553881839	2.3028564300000003	-0.18310547	0.36621094	0.18310547	8.235253894000001	3.667822284	4.539917032	4.760742	1.2817383	0.18310547	0.5084228534	9.97705072	-1.9104736420000001	0.36621094	1.159668	-0.91552734	1539957995.039
-7.946948380000001	-2.95363768	-4.359277356000001	0.7324219	-1.5258789	0.061035156	5.985034440000001	6.333154254	4.82941893	-2.0751953	-0.61035156	0.18310547	6.737500000000001	-5.017236420000001	3.785058606	0.91552734	-1.2817383	1.7700195	-8.720947480000001	0.8529540740000001	2.086328076	-0.36621094	0.061035156	0	6.650170926	4.758837860000001	4.393969748000001	0	0	1.0986328	0.5084228534	9.97705072	-1.9104736420000001	0.30517578	-0.48828125	-1.159668	1539957995.078
-7.05690944	-3.25988768	-3.19768071	0	0.36621094	-0.7324219	6.464746106000001	6.02211911	4.88205571	-2.2583008	-1.0375977	0	7.001879892	-5.0626952880000005	4.11882338	0.48828125	-0.5493164	1.8310547	-8.76521016	1.1352783540000002	1.617382788	-0.30517578	0.18310547	0	6.227880890000001	4.386792032000001	4.121215854000001	-0.30517578	-0.8544922	0.91552734	3.0409667540000003	9.427954074	-0.8577392572	0.24414062	-0.18310547	-1.3427734	1539957995.118
-8.524755890000002	-3.466845746	-3.7360108800000003	-0.5493164	1.8920898	-0.36621094	6.40014676	5.89052716	4.695434604000001	-2.1972656	-1.7700195	-1.2207031	6.739892572	-4.66433107	3.9932128600000003	0.18310547	-0.6713867	1.4648438	-9.07026358	0.9809570288	1.8542480040000002	-0.30517578	0.18310547	0	6.288891574	4.398754892	4.148730432000001	-0.79345703	-1.7089844	0.5493164	2.818457068	9.729418930000001	-0.03588867212	0.061035156	0.24414062	-0.91552734	1539957995.159
-9.795214660000001	-3.285009784	-5.468237320000001	0.061035156	-0.9765625	0.79345703	6.518579074000001	5.81755342	4.68227536	-2.1972656	-1.7700195	-1.2207031	6.81884784	-4.62006839	3.5888672120000003	0.12207031	-1.2817383	1.0375977	-9.35378444	0.31701660340000004	1.975073282	0.36621094	0.36621094	-0.12207031	7.18371556	4.2791259	5.10097644	-0.5493164	-1.2207031	0.061035156	2.818457068	9.729418930000001	-0.03588867212	-0.36621094	-0.8544922	-0.30517578	1539957995.198
-8.5666259	-3.3866942900000003	-5.776879892	0.30517578	-1.3427734	0.8544922	6.989917032	5.918042032000001	4.57819838	-1.953125	-2.8686523	-1.3427734	7.334448380000001	-5.402441394	3.42497554	0.4272461	-1.8310547	0.7324219	-10.18879442	-0.5144042932	2.094702176	0.30517578	-0.4272461	-0.24414062	7.9936032400000006	4.42028804	5.8701902	-0.7324219	-0.91552734	-0.061035156	2.051635782	9.631323380000001	-0.41271972840000004	-0.9765625	-1.5869141	0	1539957995.238
-7.344018570000001	-3.982446286	-3.581689496	0.5493164	-1.0986328	0.6713867	7.887134080000001	5.992211960000001	4.612890576	-1.953125	-2.319336	-0.7324219	7.994799820000001	-6.235058606	3.466845746	0.6713867	-1.8920898	0.24414062	-9.136059800000002	0.01674804712	1.8195557100000002	0.30517578	-0.4272461	-0.24414062	8.5582518	4.026708966	6.007763580000001	-2.1972656	-1.6479492	-0.30517578	4.804296924000001	9.133667032	-0.707006839	-0.4272461	-2.0141602	-0.061035156	1539957995.279
-6.90378444	-4.218115216	-1.9391846040000003	0.48828125	-1.0375977	0.7324219	7.93618161	6.3199951080000005	4.65476088	-1.953125	-2.319336	-0.7324219	8.12878444	-6.209936600000001	4.194189496	1.0375977	-2.380371	-1.2817383	-8.915942392	0.2560058606	1.8841552520000002	1.0986328	-0.30517578	-0.24414062	8.100073380000001	3.87238768	5.97905252	-2.9907227	-1.7089844	0.8544922	4.804296924000001	9.133667032	-0.707006839	-0.36621094	0.24414062	0.79345703	1539957995.318
-7.6143798920000005	-3.5781005400000003	-1.246533246	0.5493164	-0.30517578	0.9765625	7.3248777	6.232665740000001	3.9417724640000005	-2.5024414	-1.0986328	-0.36621094	8.81066893	-5.389282248	4.5435058900000005	1.159668	-2.380371	-1.8310547	-8.911157248	-0.5120117212	2.1341797120000003	1.2207031	-0.061035156	-0.30517578	8.461352340000001	3.6391114200000003	6.189599640000001	-3.8452148	-0.91552734	1.0986328	2.271752896	8.927905252	1.070678714	-0.8544922	1.5869141	2.1362305	1539957995.358
-9.661230432000002	-1.3864990020000003	-2.1712646760000003	1.2207031	2.746582	0.4272461	7.115527160000001	6.0376709260000005	3.5003417540000004	-2.8686523	-0.8544922	0.30517578	8.987719748	-5.055517572	4.26357428	0.9765625	1.5258789	-4.0283203	-9.850244600000002	-1.697534146	2.825634784	1.2207031	-0.061035156	-0.30517578	9.83229982	2.928515576	6.464746106000001	-5.3100586	1.2207031	0.8544922	-0.12800292540000002	10.605102340000002	-1.7800780760000001	-0.8544922	0.061035156	3.112793	1539957995.399
-11.539403960000001	-1.4570800720000001	-4.774389676	-0.7324219	2.0751953	0.24414062	6.7650144800000005	5.656054712	3.726440396	-2.8686523	0.12207031	1.7700195	8.2089357	-4.95263678	4.40832518	1.7089844	1.5869141	-4.211426	-10.155298020000002	-2.60671376	3.521875	0.30517578	-0.061035156	0	9.931591460000002	1.604223642	6.452783246000001	-5.6762695	1.7700195	0.7324219	-0.12800292540000002	10.605102340000002	-1.7800780760000001	-0.7324219	-0.6713867	2.0141602	1539957995.438
-8.323779254	-3.3089355040000004	-2.62346196	0.9765625	0.061035156	0.12207031	7.812963760000001	5.230175720000001	5.711084260000001	-1.5869141	1.4038086	3.6621094	8.1754393	-5.665625	5.5974366	1.0986328	2.9907227	-4.272461	-9.625341754	-0.8924316100000002	2.7371094240000002	-0.24414062	-0.5493164	-0.061035156	9.66481929	0.617285144	5.045947480000001	-4.8217773	1.7700195	1.5869141	4.892822284	12.199755399999999	1.96669928	1.3427734	-1.2207031	-1.7700195	1539957995.522
-8.565429712	-2.5433105040000004	-2.7729980040000006	0.4272461	1.2207031	0.48828125	7.603613220000001	4.709790036	5.90847194	-1.5869141	1.4038086	3.6621094	8.75922824	-5.176342752000001	6.15729982	1.4648438	4.0893555	-4.760742	-9.120507788000001	-0.41271972840000004	2.6150878600000005	-0.24414062	-0.5493164	-0.061035156	9.66481929	0.617285144	5.045947480000001	-4.8217773	1.7700195	1.5869141	4.892822284	12.199755399999999	1.96669928	0.18310547	1.2817383	-1.5869141	1539957995.558
-8.953027160000001	-2.173657248	-3.29816893	0.12207031	-1.7700195	0.48828125	7.603613220000001	4.709790036	5.90847194	-1.953125	2.6855469	4.4555664	8.13356929	-4.035082968	5.578295926000001	1.5869141	4.3945312	-4.9438477	-8.694628894000001	-0.6818847840000001	2.368652356	0	0.24414062	-0.12207031	9.66481929	0.617285144	5.045947480000001	-4.8217773	1.7700195	1.5869141	0.265576178	9.939965560000001	-0.4474121106000001	-1.3427734	-1.5869141	-0.9765625	1539957995.598
-8.378808606	-2.245434604	-2.9368896760000003	0.061035156	0.7324219	0.30517578	6.56044928	2.56484375	5.5579592600000005	-1.3427734	2.4414062	4.3945312	5.695532248	-3.1558105040000006	5.342626800000001	1.6479492	3.479004	-4.8217773	-9.113330072	-0.9295165740000001	2.2753417540000003	0	0.24414062	-0.12207031	7.05571286	-0.42587889400000006	5.39047824	-3.7841797	3.1738281	1.5869141	4.48847644	8.89440944	-0.47851562500000006	0.9765625	-3.6621094	-0.48828125	1539957995.638
-8.991308606	-2.613891574	-3.4776123200000004	0.30517578	0.48828125	0.4272461	5.953930710000001	1.752563498	6.148925720000001	-1.3427734	2.4414062	4.3945312	5.39885234	-1.6437011780000002	6.01135234	2.4414062	1.8310547	-5.432129	-9.343017572	-0.8182617212000002	2.3172119600000003	-0.36621094	0.12207031	-0.24414062	5.740990920000001	-1.600634784	4.71816394	-2.9296875	3.2958984	1.0986328	4.48847644	8.89440944	-0.47851562500000006	0.24414062	-1.0986328	-0.48828125	1539957995.678
-9.04633786	-2.2980712860000003	-3.5326415740000003	0.30517578	-1.5869141	0.30517578	5.953930710000001	1.752563498	6.148925720000001	-0.6713867	0.79345703	2.9296875	6.927710160000001	-0.385205072	6.69802266	1.3427734	0.91552734	-2.8686523	-9.0858152	-0.5024413940000001	2.3423339660000004	-0.30517578	-0.24414062	-0.18310547	4.7887451080000005	-2.2035644960000003	4.076953076	-1.6479492	0.8544922	0.30517578	2.0839355040000003	9.484179712000001	-0.974975589	-0.12207031	1.8310547	-0.7324219	1539957995.718
-8.415893570000001	-2.22629393	-3.352001996	-0.48828125	0.79345703	0.12207031	7.31889676	1.89013678	6.459961060000001	-0.4272461	0.5493164	2.0751953	7.66342752	-0.7464843750000001	6.839184800000001	1.4038086	-0.61035156	-0.6713867	-9.030786240000001	-0.5586669928	2.3219971040000003	-0.30517578	-0.24414062	-0.18310547	5.70151358	-2.668920926	4.797119110000001	-0.5493164	-0.61035156	0.36621094	0.6651367212000001	9.687548920000001	-0.7979248200000001	0.48828125	1.2207031	-0.5493164	1539957995.758
-8.850146760000001	-2.6222655759999998	-3.584082068	0	0.24414062	0.30517578	7.012646760000001	1.851855432	6.51140126	-0.61035156	1.5258789	1.6479492	7.96967752	-1.1125488220000002	6.30205072	1.7089844	-1.4648438	0.91552734	-9.5021241	-0.657958966	2.64140625	-0.30517578	-0.12207031	-0.12207031	6.54728984	-2.384204074	5.336645468	0.36621094	-0.24414062	0.4272461	0.6651367212000001	9.687548920000001	-0.7979248200000001	0.4272461	-0.91552734	-0.4272461	1539957995.798
-8.920727340000001	-2.384204074	-3.32807608	0.30517578	-1.3427734	0.18310547	7.31291484	1.175952176	7.272240920000001	-0.79345703	0.30517578	1.0375977	7.80458966	-0.5443115216000001	5.833105432000001	0.18310547	0.48828125	0.9765625	-9.305932608	-0.4713378894	2.728735324	-0.36621094	-0.12207031	-0.061035156	6.52097194	-2.2669677520000002	5.843872300000001	0.24414062	-0.48828125	0.4272461	1.9427734620000003	9.71027806	-0.42587889400000006	-0.061035156	-0.79345703	-0.4272461	1539957995.838
-8.531933606	-1.8805663940000001	-3.178540036	-0.30517578	0.91552734	-0.061035156	7.31291484	1.175952176	7.272240920000001	-0.18310547	0.7324219	0	7.086816394	-0.17465820680000002	7.63591304	0.30517578	-0.7324219	0.79345703	-9.387280252000002	-0.5443115216000001	2.8698974640000006	-0.36621094	-0.12207031	-0.061035156	6.987524460000001	-2.1844238220000003	6.426464660000001	0.30517578	-0.91552734	0.4272461	1.7896484620000002	9.563134980000001	-0.6914550720000001	0.18310547	0.6713867	-0.24414062	1539957995.878
-9.069067392000001	-2.0839355040000003	-3.7360108800000003	-0.18310547	0.24414062	-0.061035156	8.10844748	0.44980469240000004	7.723242212000001	1.2817383	0.36621094	-1.4648438	7.972070288000001	0.35529785340000003	8.094091754	-0.36621094	-0.61035156	0.79345703	-9.4423098	-0.6818847840000001	2.971582068	-0.36621094	0.12207031	0.061035156	6.8403808900000005	-2.18203125	6.652563400000001	0.4272461	-0.5493164	0.18310547	1.7896484620000002	9.563134980000001	-0.6914550720000001	0.12207031	0.24414062	-0.18310547	1539957995.918
-8.97695288	-2.2669677520000002	-3.585278354	0.12207031	-0.5493164	0	8.10844748	0.44980469240000004	7.723242212000001	1.2817383	0.36621094	-1.4648438	9.758129892000001	0.45937500000000003	8.21611322	-1.3427734	0.24414062	1.7700195	-9.304736420000001	-0.47492675720000005	2.895019568	-0.36621094	0	0.061035156	6.842773560000001	-1.9547363220000002	6.51379393	0.5493164	-1.0375977	0.24414062	1.580297824	9.71027806	-0.8876464660000001	-0.24414062	-0.61035156	-0.061035156	1539957995.958
-8.990112320000001	-2.295678714	-3.581689496	-0.18310547	0.5493164	0	7.818945288000001	1.6185790740000001	7.416992212	1.7089844	0.24414062	-2.2583008	9.83229982	0.16628417539999998	8.082128894	-1.6479492	0.4272461	2.380371	-9.34421376	-0.2607910144	2.7371094240000002	-0.36621094	0	0.061035156	6.987524460000001	-1.8937255400000002	6.546093750000001	0.7324219	-1.8310547	0.18310547	2.277734424	9.53442392	-0.8230468750000001	-0.18310547	-0.4272461	0	1539957995.998
-9.0427491	-2.433251996	-3.818554712	-0.12207031	-0.4272461	-0.12207031	7.1717527	2.253808606	6.770996106	1.8310547	0.24414062	-2.319336	9.15041484	-0.5802001800000001	7.3858885800000005	-1.5869141	0.6713867	2.319336	-9.522461060000001	-0.24165038940000003	2.68566893	-0.18310547	-0.061035156	0	7.456469748	-1.6125976440000003	6.875073380000001	0.4272461	-1.5869141	0.30517578	2.277734424	9.53442392	-0.8230468750000001	-0.061035156	0.36621094	0	1539957996.038
-8.851342752	-2.7371094240000002	-3.5386230040000006	-0.061035156	-0.12207031	-0.061035156	6.3654540740000005	2.4930663940000004	6.321191394	1.4038086	0.4272461	-2.5024414	7.7495607	-1.061108426	6.77817392	-1.5869141	0.8544922	1.7700195	-9.631323380000001	-0.07775878600000001	2.592358426	-0.18310547	-0.061035156	0	7.55576178	-1.5527832460000002	6.883447480000001	0.24414062	-0.79345703	0.18310547	1.874584964	9.72224092	-0.75964357	-0.18310547	0.4272461	0	1539957996.078
-8.66472194	-3.017041034	-3.507519568	0.12207031	-0.12207031	-0.061035156	5.6405027	2.665332068	6.43125	0.30517578	0.48828125	-1.953125	6.916943390000001	-1.2919922120000003	6.609497300000001	-1.4648438	0.36621094	1.2207031	-9.48776857	0.095703125	2.39138179	-0.18310547	0.061035156	-0.12207031	7.17773462	-1.4570800720000001	6.75305162	0.061035156	-0.36621094	-0.061035156	2.233471646	9.575097840000002	-0.40314941100000007	-0.24414062	-0.18310547	0.18310547	1539957996.119
-8.5917482	-3.3292724640000007	-3.293383786	0.36621094	-0.4272461	-0.061035156	5.0614991	2.8579346040000004	6.474316394000001	0.30517578	0.48828125	-1.953125	6.8870362400000005	-1.3039550720000002	5.961108426000001	-1.2817383	0.36621094	0.7324219	-9.548779254000001	0.2189208966	2.250219748	0.36621094	0.30517578	-0.24414062	6.69204074	-1.3446288940000002	6.498242212	-0.24414062	-0.48828125	-0.36621094	2.233471646	9.575097840000002	-0.40314941100000007	-0.12207031	0.061035156	0.48828125	1539957996.158
-8.662329074	-3.213232428	-3.069677716	0.6713867	-0.4272461	-0.061035156	5.006469748	3.03020018	6.510205072	-0.18310547	0.36621094	-1.3427734	6.7291259000000005	-1.378125	5.81276857	-1.0375977	0.18310547	0.48828125	-9.375317392	-0.12321777160000001	2.180834964	0.36621094	0.30517578	-0.24414062	6.739892572	-1.491772464	6.345117212	-0.18310547	-0.7324219	-0.7324219	2.7454834260000003	9.441113220000002	-0.1866210962	-0.18310547	0.18310547	0.91552734	1539957996.198
-8.88842752	-2.9321045320000003	-2.798120108	0.7324219	-0.91552734	-0.061035156	5.18232428	3.18332518	6.36066893	-0.48828125	-0.30517578	-0.8544922	6.955224640000001	-1.7489746400000001	6.1441403800000005	-0.9765625	0.18310547	0.24414062	-9.23535144	-0.5359375000000001	2.020532248	0.61035156	0.4272461	-0.36621094	6.962402160000001	-1.656860324	6.367846940000001	-0.36621094	-0.48828125	-0.79345703	1.7980224640000002	9.6983152	0.31103514400000004	-0.6713867	0.61035156	1.3427734	1539957996.238
-9.03317842	-2.292089856	-1.770507788	0.61035156	-0.9765625	0.12207031	5.77927266	3.466845746	6.06159694	-0.48828125	-0.30517578	-0.8544922	6.873876800000001	-2.1162353240000003	6.24223642	-0.6713867	-0.18310547	0.12207031	-8.992504892	-1.356591754	1.7501709260000002	0.79345703	0.36621094	-0.5493164	7.24951178	-1.9188476440000002	6.409716754	-0.24414062	-0.24414062	-0.7324219	1.7980224640000002	9.6983152	0.31103514400000004	-0.79345703	-0.30517578	1.4648438	1539957996.278
-9.3155027	-2.204760782	-2.2944824280000002	0.12207031	1.7700195	0.24414062	6.544897660000001	3.052929712	5.8737792540000004	-0.4272461	-0.5493164	-0.91552734	7.1310790740000005	-2.396167032	6.261376800000001	-0.36621094	-0.12207031	0	-9.39685054	-2.03488768	1.8446777160000003	0.79345703	0.36621094	-0.5493164	7.408618210000001	-2.4153076080000004	6.512597840000001	-0.18310547	-0.061035156	-0.5493164	2.0289062500000004	9.258081070000001	0.31342773560000003	-0.24414062	-0.48828125	1.953125	1539957996.318
-10.248608720000002	-2.4200927520000004	-3.0625	0	0.18310547	0.4272461	7.098779254	2.6497802520000002	5.788842752000001	0.12207031	-0.91552734	-1.0375977	6.796118210000001	-2.144946286	6.69802266	-0.12207031	-0.36621094	-0.061035156	-9.503320288000001	-2.124609424	2.144946286	0.48828125	0.12207031	-0.36621094	7.20166034	-2.8627197480000004	6.549682608000001	-0.061035156	0.061035156	-0.61035156	2.9010009000000005	10.32995558	0.38999023560000007	-0.36621094	-1.2817383	1.5869141	1539957996.358
-9.733007788	-2.3937744600000004	-2.5349366	0.48828125	-1.953125	0.24414062	7.682568390000001	3.03020018	5.720654254	0.12207031	-0.91552734	-1.0375977	6.518579074000001	-1.8386962860000002	7.28898912	-0.061035156	-0.4272461	-0.18310547	-9.27961412	-1.79323732	2.0169433900000002	0	-0.48828125	-0.12207031	6.94685054	-2.63183606	6.489868210000001	-0.061035156	-0.24414062	-0.6713867	2.9010009000000005	10.32995558	0.38999023560000007	-0.6713867	-0.79345703	1.4648438	1539957996.398
-8.5498777	-2.2801269960000004	-2.0097655760000004	-0.48828125	0.36621094	0	7.54858426	3.5302491000000003	5.75534694	-0.18310547	-0.36621094	-0.61035156	7.048535340000001	-1.7884521760000003	7.1370607	0.12207031	-0.4272461	-0.48828125	-9.103759980000001	-1.5970459260000003	1.983447284	0	-0.48828125	-0.12207031	6.97077626	-2.3806152160000003	6.227880890000001	-0.061035156	-0.18310547	-0.61035156	1.43435054	10.7869384	0.419897464	-1.8310547	-0.061035156	0.30517578	1539957996.438
-8.652759080000001	-2.7143798920000006	-2.222705072	-0.61035156	0.12207031	0	7.27702626	3.47163089	5.938378894	-0.5493164	-0.5493164	-0.061035156	7.2901857	-1.6161865020000004	6.69204074	0.18310547	-0.7324219	-0.12207031	-8.943457068	-1.582690396	1.8638183900000003	0.18310547	-0.61035156	-0.061035156	6.570019568	-2.08752446	5.732617212	0.18310547	-0.5493164	-0.7324219	-0.949853534	9.216211060000001	0.8362060700000001	-2.0141602	-0.30517578	-0.8544922	1539957996.478
-8.6348143	-3.1737548920000003	-2.003784146	-0.24414062	-1.0986328	0	6.77697734	3.311328076	5.697924820000001	-0.30517578	-0.48828125	-0.18310547	7.68854982	-1.37214357	6.721948380000001	0	-0.8544922	0.5493164	-9.023608426000001	-1.695141574	1.8195557100000002	0.30517578	-0.61035156	0.12207031	6.452783246000001	-2.0935058900000003	5.666821580000001	0.18310547	-1.0375977	-0.79345703	-0.949853534	9.216211060000001	0.8362060700000001	-1.4648438	-0.5493164	-1.5869141	1539957996.518
-8.531933606	-3.420190396	-1.58388678	-0.4272461	0.5493164	-0.061035156	6.491064300000001	3.4704346040000003	5.489770468000001	0.24414062	-0.5493164	-0.48828125	7.299755890000001	-1.5970459260000003	6.58916034	-0.18310547	-0.6713867	0.7324219	-9.46145018	-1.6748047120000003	1.906884784	0.30517578	-0.61035156	0.12207031	7.021020468000001	-2.1975829680000003	5.782861420000001	0.5493164	-1.159668	-0.8544922	-0.668725589	9.24611821	0.5335449280000001	-0.9765625	-0.24414062	-2.1972656	1539957996.558
-8.758032248000001	-3.7515625000000004	-1.81716304	0.061035156	0.7324219	-0.18310547	6.14055162	3.5745117800000004	5.343823380000001	0	-0.12207031	-0.18310547	7.113134980000001	-2.04924321	6.453979532000001	0	-0.8544922	0.6713867	-9.73061502	-1.6137939300000002	2.062402356	0.24414062	-0.48828125	0.12207031	7.620361420000001	-1.89611821	5.995800720000001	0.6713867	-0.6713867	-0.7324219	-0.6543701080000001	9.816748200000001	0.20217285340000002	-0.61035156	-0.061035156	-2.4414062	1539957996.598
-8.827417032000001	-3.7970214660000003	-1.963110324	0.18310547	-0.30517578	-0.36621094	5.879760880000001	3.8209472840000003	5.3785153800000005	0.061035156	-0.6713867	-0.30517578	7.025805710000001	-2.185620108	6.654956070000001	0.30517578	-0.79345703	0.36621094	-9.645678420000001	-1.4738280760000002	1.9320067900000002	0.36621094	-0.24414062	0	7.452880890000001	-1.96430661	5.86660144	1.2207031	-0.4272461	-0.7324219	-0.8720947480000001	9.8263179	-0.153125	0.061035156	-0.30517578	-2.4414062	1539957996.638
-8.48527806	-4.04584964	-1.4977538940000001	0.61035156	0.18310547	-0.61035156	5.788842752000001	3.964501996	5.373730432	0.24414062	-1.2207031	-0.4272461	6.811669928000001	-2.1796386780000003	6.305639480000001	0.24414062	-0.8544922	0.18310547	-9.76171875	-1.37214357	1.9930175720000003	0.36621094	-0.24414062	0	7.608398560000001	-1.3769287140000002	5.54360324	1.0375977	-0.18310547	-0.79345703	-0.23208007200000003	9.788037140000002	-0.9115722840000001	0.79345703	-1.3427734	-2.5024414	1539957996.678
-8.616870108	-3.4680420320000005	-2.27294928	0.5493164	2.6245117	-0.9765625	5.788842752000001	3.964501996	5.373730432	0.30517578	-1.2817383	-0.12207031	6.770996106	-2.4727295320000002	6.203955072	0.48828125	-0.9765625	-0.061035156	-10.04404254	-1.2202148560000001	2.333959964	0.30517578	0.36621094	0.061035156	7.96967752	-1.193896466	5.60102536	1.4038086	0.12207031	-0.8544922	2.674902356	10.12539038	1.146044928	1.159668	-1.2207031	-2.8076172	1539957996.718
-9.14682608	-3.50991214	-3.619970746	0.61035156	1.6479492	-1.0375977	6.396557608000001	4.722949280000001	6.209936600000001	0.12207031	-1.7089844	-0.4272461	6.9803469400000004	-2.575610324	6.298461960000001	0.30517578	-1.6479492	-0.24414062	-10.004565200000002	-0.401953125	2.6126952880000003	0.18310547	0.4272461	0	7.78186052	-0.5479003894	5.18710962	2.1972656	0.7324219	-0.9765625	2.674902356	10.12539038	1.146044928	1.953125	0.6713867	-2.319336	1539957996.758
-9.165966754000001	-2.6174804320000002	-4.17265625	1.5869141	0.12207031	-0.9765625	6.77697734	4.7073974640000005	6.342724640000001	0.36621094	-1.7089844	-0.48828125	7.42177716	-2.3531005400000002	6.275732428000001	-0.18310547	-1.4038086	-0.061035156	-9.8418705	-0.1866210962	2.7969239200000002	0.36621094	0.7324219	-0.12207031	7.70649411	0.29069824280000006	5.050732428000001	1.953125	0.91552734	-1.5258789	-0.3349609424	10.231860520000001	-0.7979248200000001	1.5869141	-2.1972656	-1.159668	1539957996.798
-8.81186502	-2.22629393	-4.374829074	0.4272461	2.0141602	-1.2207031	6.77697734	4.7073974640000005	6.342724640000001	0.30517578	-1.4648438	-0.30517578	8.009155252000001	-2.40573732	5.915649460000001	-0.18310547	-1.4648438	-0.30517578	-9.8418705	-0.1866210962	2.7969239200000002	0.18310547	1.2817383	0.24414062	7.738793930000001	0.3672607428	5.59504393	1.953125	0.91552734	-1.5258789	4.202563400000001	10.236645860000001	0.06459961060000001	0.8544922	-2.6245117	-0.061035156	1539957996.838
-9.79401857	-1.7406005400000002	-5.58547374	0.18310547	1.8920898	-0.61035156	6.89421376	4.5171875	6.41091304	0.18310547	-1.7089844	-0.36621094	8.462548920000001	-2.628247104	5.924023560000001	-0.61035156	-1.7700195	-0.061035156	-9.90048822	0.8744873200000001	3.4704346040000003	1.0986328	0.9765625	0.18310547	7.88234874	2.02292482	5.199072480000001	2.0141602	0.30517578	-1.953125	4.055419928	9.96628444	0.42587889400000006	0.8544922	0.7324219	0.48828125	1539957996.878
-10.87666034	-1.5731201080000001	-5.829516574	-0.061035156	-1.2207031	-0.18310547	6.89421376	4.5171875	6.41091304	0.12207031	-2.0141602	-0.4272461	8.01872554	-3.158203076	5.315112320000001	-1.3427734	-2.2583008	-0.36621094	-9.90048822	0.8744873200000001	3.4704346040000003	1.0986328	0.9765625	0.18310547	8.391967752000001	2.383007788	5.423974640000001	2.319336	0.8544922	-2.5634766	3.7049072480000005	10.28210414	-0.7129882787999999	0.6713867	0.24414062	1.0375977	1539957996.918
-9.508105432	-1.790844748	-5.341430710000001	-0.061035156	-1.5869141	-0.12207031	6.342724640000001	4.640405252	6.20036592	0	-0.8544922	-0.12207031	7.7328125000000005	-3.411816394	4.559057608	-1.2817383	-2.5024414	-0.91552734	-9.673193390000002	0.25959472840000003	3.9310058900000002	1.2817383	-0.36621094	-0.24414062	8.085717752	2.3626709260000003	4.92751448	2.8686523	1.0375977	-3.112793	1.5551757200000003	10.566821580000001	-2.1066650360000003	0.4272461	0.79345703	1.3427734	1539957996.958
-8.403930710000001	-2.24663089	-4.3520996400000005	0.061035156	0.24414062	0.24414062	5.094995108000001	4.38200679	5.7589357	0.24414062	-2.8686523	-0.061035156	8.05461412	-3.2957762600000002	4.810278354	-1.7089844	-1.8310547	-1.0375977	-9.42077626	0.03828125	3.6068116	0.6713867	-0.12207031	-0.36621094	8.1323732	3.15700679	4.510009784	2.9907227	1.0986328	-3.90625	1.5551757200000003	10.566821580000001	-2.1066650360000003	0.30517578	0.5493164	0.79345703	1539957996.998
-7.921826080000001	-2.4643554320000005	-4.00517572	0.4272461	0.24414062	0.061035156	5.802001800000001	4.285107428	5.55078125	0.8544922	-2.0141602	0.9765625	6.73151857	-3.58049321	4.177441394000001	-2.2583008	-3.1738281	-1.8310547	-9.035571580000001	0.5479003894	3.5015380400000002	0.6713867	-0.12207031	-0.36621094	8.158691394	3.887939496	5.1177246400000005	2.8686523	1.0375977	-4.8217773	0.855346646	9.9949955	-2.3710449280000003	0.48828125	0.12207031	0.30517578	1539957997.038
-7.762719748	-2.975170926	-3.982446286	1.0375977	1.0375977	0	5.666821580000001	4.304248004000001	5.5878659200000005	0.8544922	-2.0141602	0.9765625	6.75305162	-3.3149170320000003	3.3412353240000003	-2.1972656	-4.8828125	-3.0517578	-8.710180710000001	1.373339856	3.2239991	0.79345703	0.4272461	-0.4272461	7.04375	2.934497104	4.95742212	3.9672852	1.8310547	-4.272461	1.337451178	9.535620108000002	-1.8159667540000002	0.36621094	0.061035156	0.061035156	1539957997.078
-7.908667032	-3.1187255400000002	-4.312622104000001	1.5258789	0.61035156	0	5.666821580000001	4.304248004000001	5.5878659200000005	0.8544922	-0.24414062	1.7700195	8.557055710000002	-3.084033246	2.4165038940000003	-2.8076172	-0.48828125	-3.112793	-8.92670926	1.41042482	3.3149170320000003	0.36621094	-0.061035156	-0.12207031	6.52575679	4.194189496	4.136767572	4.5166016	2.0751953	-3.2348633	1.18671875	9.41599092	-1.3422363220000002	0.061035156	-0.12207031	0.18310547	1539957997.118
-8.138354532000001	-2.92971196	-4.326977536	1.4038086	0.91552734	0.12207031	5.811572480000001	3.3197021760000003	4.196582068	1.0986328	-0.36621094	3.540039	7.78903804	-2.4978514400000003	1.7035155760000003	-2.8686523	-0.7324219	-4.3945312	-8.9745607	0.8924316100000002	3.4154052520000002	1.7089844	0.6713867	0.36621094	6.532934800000001	5.52805162	4.267163040000001	3.6621094	0.8544922	-3.6621094	1.073071286	9.36455072	-1.262084964	-0.24414062	-0.9765625	0.30517578	1539957997.158
-8.157495108	-3.188110324	-4.208544928	2.1972656	0.9765625	0.18310547	5.05910643	3.017041034	3.887939496	0.30517578	-6.4697266	4.760742	9.53083516	-1.561157248	1.3661621400000001	-3.540039	1.4648438	-5.1879883	-9.46145018	0.985742212	3.59484874	1.3427734	0.6713867	0.18310547	6.27333966	5.8701902	3.9800537140000007	5.9814453	1.2817383	-3.9672852	2.12341304	9.23774411	-1.2321777160000003	-0.4272461	-0.9765625	0.5493164	1539957997.198
-7.774682608000001	-2.99191893	-4.500439496	2.1972656	0.61035156	-0.12207031	5.05910643	3.017041034	3.887939496	0.30517578	-6.4697266	4.760742	8.2520018	-1.58747554	0.5467041034000001	-3.2348633	1.6479492	-5.126953	-9.42915036	1.0371826080000002	3.085229532	1.5869141	1.3427734	0.061035156	6.221899460000001	7.681372300000001	4.587768570000001	6.591797	2.0141602	-5.2490234	2.12341304	9.23774411	-1.2321777160000003	-0.48828125	-0.91552734	0.79345703	1539957997.238
-7.811767572	-3.3268798920000004	-4.356884784	2.1362305	0.79345703	-0.30517578	9.32866214	2.081542932	1.9427734620000003	1.953125	4.333496	5.004883	6.85473642	-0.754858426	-0.417504892	-2.0751953	-5.432129	-6.0424805	-9.42915036	1.0371826080000002	3.085229532	1.7089844	1.7089844	0.12207031	6.05202626	8.30942392	4.04584964	4.760742	0.61035156	-4.8828125	2.098291034	9.3920652	-1.12211911	-0.6713867	-0.8544922	0.91552734	1539957997.278
-7.988818390000001	-3.773095746	-4.584179712	2.319336	1.0375977	-0.36621094	8.903979532000001	0.516796875	2.173657248	-0.061035156	1.4648438	5.6762695	12.034667540000001	0.657958966	0.07536621106000001	-2.0141602	2.746582	-5.92041	-9.920825180000001	0.5562744110000001	2.2980712860000003	1.7700195	2.0751953	-0.061035156	5.845068390000001	8.33933107	3.9130616000000003	3.9672852	1.0375977	-3.90625	1.717871106	9.46743161	-1.4810058900000003	-0.6713867	-0.9765625	1.0375977	1539957997.318
-8.07016574	-4.252807608	-4.98972194	1.7089844	-0.061035156	-0.7324219	8.903979532000001	0.516796875	2.173657248	-0.061035156	1.4648438	5.6762695	9.4255616	1.23696286	0.67709964	0.12207031	1.4038086	-6.713867	-10.37182608	0.538330072	1.776489218	1.159668	2.6855469	0	5.8319094400000004	9.58347194	3.399853534	2.2583008	2.5634766	-3.2348633	1.717871106	9.46743161	-1.4810058900000003	-0.36621094	-0.79345703	0.9765625	1539957997.358
-8.08691394	-4.344921924	-3.694140576	2.1972656	0.18310547	-0.7324219	9.1875	-0.03349609424	2.2837158540000004	-0.061035156	1.4648438	5.6762695	9.640893570000001	3.5984375	2.934497104	1.8920898	-2.8686523	-6.8969727	-10.0631839	-0.5610595746000001	1.0419677520000001	1.6479492	2.746582	-0.36621094	5.508911240000001	8.83220198	3.334057608	3.2348633	3.6010742	-3.2348633	1.443920926	9.414794928000001	-1.522875998	-0.30517578	-0.30517578	1.0375977	1539957997.398
-7.49714357	-5.09379892	-3.2957762600000002	3.112793	1.4648438	-0.18310547	10.35627446	-3.6187744600000005	4.40473642	-4.3945312	5.2490234	5.2490234	10.63620558	6.3116211060000005	3.3687500000000004	0	-2.9907227	-6.958008	-9.07983426	0.3911865216	-0.12919922120000002	0.9765625	4.0283203	-0.30517578	3.0206298920000005	9.210229532000001	2.8878417540000005	2.319336	2.4414062	-2.9296875	1.2297851440000003	9.62294928	-0.11723633180000001	-0.061035156	-0.5493164	1.2207031	1539957997.438
-7.9780516200000005	-5.3450195680000006	-3.4010498200000003	3.1738281	-0.6713867	0.30517578	8.992504892	-4.401147464000001	4.923925720000001	-4.3945312	5.2490234	5.2490234	10.80966754	7.23515625	3.58049321	-0.91552734	-3.7231445	-6.7749023	-8.681469748	1.2333740020000001	-0.4521972644	1.5258789	3.4179688	-0.18310547	1.091015625	8.640795926000001	2.61867662	2.380371	2.0751953	-2.380371	1.2297851440000003	9.62294928	-0.11723633180000001	-0.36621094	-1.4038086	1.3427734	1539957997.478
-8.40153804	-4.804296924000001	-2.805297824	3.8452148	-1.159668	0.6713867	8.992504892	-4.401147464000001	4.923925720000001	-5.7373047	-0.79345703	4.3945312	10.8898188	8.1670652	2.874682608	-0.7324219	-2.2583008	-5.7373047	-8.675488220000002	0.6531738220000001	-1.1424560700000002	2.0141602	2.5024414	0.48828125	-0.22968750000000002	9.191088760000001	2.2215087860000002	0.9765625	1.8310547	-1.7700195	2.4799072480000004	9.064282248	0.050244139400000006	0.30517578	-2.319336	2.1362305	1539957997.518
-8.84296875	-4.252807608	-2.5002441100000006	3.7841797	1.2207031	0.12207031	11.02739218	-5.1751467600000005	3.568530252	-4.8828125	-0.6713867	2.6245117	11.251098740000002	9.61816394	1.770507788	-0.9765625	-3.7841797	-5.554199	-9.71147464	-0.5754150360000001	-0.891235324	3.7841797	2.1362305	0	-1.745385782	10.74626448	2.300463858	0.36621094	-0.061035156	-1.5258789	3.0792480040000005	10.243823380000002	0.07416992212000001	-0.12207031	-3.7841797	2.9296875	1539957997.558
-8.565429712	-4.251611420000001	-2.64140625	3.7231445	2.1972656	0	11.02739218	-5.1751467600000005	3.568530252	-4.8828125	-0.6713867	2.6245117	12.34929164	10.925708360000002	2.0659912140000003	-1.2207031	-1.6479492	-4.5166016	-9.7318116	-0.8673096040000001	-1.211840854	3.6621094	1.6479492	-0.12207031	-2.5947509	11.54777806	3.2251952880000005	0.6713867	-2.0141602	-1.953125	3.0792480040000005	10.243823380000002	0.07416992212000001	-1.0986328	-4.1503906	2.8686523	1539957997.598
-8.875268570000001	-4.776782248000001	-2.6402099640000003	3.4179688	2.8686523	0.30517578	12.22128894	-5.892919928000001	2.8986084260000005	-4.8828125	-0.6713867	2.6245117	11.47839308	11.40900908	3.1665771760000005	-1.8920898	-1.953125	-2.5634766	-9.61816394	-0.699829074	-1.6437011780000002	3.540039	1.4038086	0.18310547	-2.7586425720000003	11.5525634	3.2814209260000005	0.36621094	-3.6621094	-2.2583008	3.052929712	10.460351440000002	-0.46655273560000005	-1.6479492	-4.8828125	2.4414062	1539957997.638
-8.61447734	-5.038769568	-2.75983876	3.6621094	1.8310547	0.91552734	11.82172824	-6.34990216	2.058813498	-4.638672	1.7089844	0.24414062	9.8	10.922119600000002	3.1414550720000003	-2.319336	-5.493164	-2.0141602	-9.479394568	-0.687866214	-1.6460937500000001	4.5166016	1.4038086	0.48828125	-2.414111322	11.5094973	2.454785144	-0.6713867	-5.79834	-1.6479492	2.4906739200000003	10.447192000000001	-0.173461911	-2.6855469	-4.5166016	1.8920898	1539957997.678
-7.801000900000001	-4.687060504000001	-2.24423822	3.6010742	3.112793	1.3427734	11.630322480000002	-6.2183107	1.1735596040000003	-4.638672	1.7089844	0.24414062	9.719848740000002	9.71027806	2.8675048920000004	-2.6245117	-4.3945312	-1.159668	-9.479394568	-0.687866214	-1.6460937500000001	4.8217773	0	0.5493164	-1.282421924	10.83120108	1.9535400360000001	-1.5258789	-6.652832	-1.2207031	2.4906739200000003	10.447192000000001	-0.173461911	-3.90625	-5.004883	1.8310547	1539957997.718
-7.77228984	-4.7983153960000005	-2.386596646	4.1503906	2.9907227	1.6479492	11.630322480000002	-6.2183107	1.1735596040000003	-4.638672	2.8076172	-0.79345703	8.98652356	8.73410643	2.3028564300000003	-3.2958984	-2.9907227	-0.4272461	-9.055908246000001	-0.5993408246	-1.1424560700000002	5.1879883	-0.36621094	0.6713867	-0.5132080072	9.88732878	1.5456054320000001	-1.5258789	-6.713867	-1.0375977	2.463159146	9.88015126	-0.5203857428	-5.554199	-5.9814453	1.5258789	1539957997.758
-7.436132788000001	-4.550683606000001	-2.3495117800000003	4.5166016	2.1972656	1.7700195	9.594238220000001	-5.054321580000001	0.69504393	-4.760742	3.0517578	-1.5258789	8.011548020000001	8.23764676	1.3230957460000001	-4.333496	-4.1503906	0	-9.335839660000001	-1.102978534	-0.7608398560000001	5.6762695	-0.7324219	0.79345703	-0.534741214	9.16835962	1.3362548920000001	-1.2207031	-6.8969727	-0.91552734	3.0828369600000003	8.461352340000001	-0.3182128894	-5.432129	-5.6152344	1.0375977	1539957997.798
-7.1370607	-4.46933606	-2.227490216	3.9672852	3.7231445	1.6479492	9.594238220000001	-5.054321580000001	0.69504393	-5.004883	3.8452148	-1.8310547	7.46364766	7.734009080000001	0.539526358	-4.8217773	-5.1879883	0.48828125	-9.335839660000001	-1.102978534	-0.7608398560000001	6.0424805	-0.8544922	0.8544922	-0.5108154254	8.62404802	1.3075439300000002	-1.0986328	-7.507324	-0.6713867	3.0828369600000003	8.461352340000001	-0.3182128894	-4.5166016	-4.5166016	0.36621094	1539957997.838
-7.728027160000001	-5.039965560000001	-2.1509277160000004	3.90625	3.6621094	1.8310547	9.24611821	-5.17753894	0.4844970746000001	-4.699707	4.638672	-2.0141602	7.1119384000000005	7.38947734	0.2990722644	-4.760742	-4.8828125	0.79345703	-10.008153960000001	-1.7083007200000002	-0.3959716754	5.92041	-0.6713867	0.9765625	0.0765625	8.643188400000001	1.3972655760000001	-0.8544922	-7.751465	-0.5493164	1.909277356	8.49484874	-0.9510498200000002	-3.6621094	-5.859375	0.061035156	1539957997.878
-8.06657698	-4.736108426	-2.153320288	4.5166016	3.90625	2.0141602	9.06069339	-5.352197480000001	0.3541015576	-4.699707	4.638672	-2.0141602	6.9803469400000004	7.4791992800000004	-0.12919922120000002	-4.8828125	-3.90625	0.8544922	-10.054809800000001	-1.9224365020000003	-0.3337646466	5.92041	-0.5493164	1.0375977	0.729736322	9.120507788000001	1.7118896760000002	-0.24414062	-7.2021484	-0.79345703	2.9727783540000003	7.492358426000001	-1.6484863220000001	-2.9296875	-7.019043	0.48828125	1539957997.918
-8.149121106	-3.8987060700000002	-2.3985596040000003	4.5166016	4.333496	2.380371	9.06069339	-5.352197480000001	0.3541015576	-4.333496	4.5166016	-2.0141602	6.464746106000001	7.56652806	-0.8613281250000001	-4.760742	-5.126953	0.7324219	-10.054809800000001	-1.9224365020000003	-0.3337646466	5.6762695	-0.12207031	1.2207031	1.0288086060000001	9.314306610000001	2.205957068	0.30517578	-6.713867	-0.91552734	2.9727783540000003	7.492358426000001	-1.6484863220000001	-0.8544922	-8.544922	0.91552734	1539957997.958
-8.76879892	-3.359179712	-2.57082518	4.0283203	3.7841797	2.5634766	8.866894568000001	-5.59265126	-0.49765625	-3.90625	4.5776367	-1.8310547	7.314111420000001	7.428955072	-0.8661132788	-4.4555664	-5.126953	0.61035156	-8.728125	-1.792041034	-0.34572753600000006	5.554199	-0.30517578	1.5258789	0.46535643000000004	9.180322480000001	2.3219971040000003	0.061035156	-6.4086914	-0.91552734	3.28022464	6.59992662	-1.967895468	0.61035156	-9.70459	0.9765625	1539957997.998
-8.968579074	-3.2909912140000004	-2.878271466	2.8076172	3.9672852	2.0141602	8.7448732	-5.712280252000001	-0.5227783246000001	-3.7231445	4.699707	-1.7089844	7.738793930000001	7.113134980000001	-0.5490966754000001	-4.272461	-5.004883	0.91552734	-9.11452626	-1.812377896	-0.2607910144	5.554199	-0.7324219	1.7700195	-0.08493652160000001	8.890820288	1.8398925720000001	0.18310547	-6.8969727	-0.5493164	8.814257788	7.030590560000001	-2.810082968	0.18310547	-10.620117	1.7700195	1539957998.038
-9.170751800000001	-4.669116214000001	-3.057714856	3.4179688	2.4414062	2.1362305	8.113232428000002	-5.614184800000001	-0.30625	-3.6010742	4.272461	-1.6479492	8.05461412	6.799707068	-0.2392578076	-4.0893555	-5.2490234	1.0986328	-9.11452626	-1.812377896	-0.2607910144	5.432129	-1.2817383	1.7089844	0.25959472840000003	9.15639676	1.4606689300000002	-0.24414062	-7.507324	-0.12207031	8.814257788	7.030590560000001	-2.810082968	-0.30517578	-8.850098	0.61035156	1539957998.078
-8.766406250000001	-6.06638179	-1.79323732	5.2490234	2.9907227	3.3569336	8.113232428000002	-5.614184800000001	-0.30625	-3.3569336	4.272461	-1.7700195	8.5498777	6.8655027	-0.04306640576	-3.7841797	-5.126953	1.2817383	-9.98303264	-1.415209964	-0.09211425720000001	5.6152344	-0.9765625	1.4648438	1.141259784	10.05839856	1.1269042932	-0.61035156	-7.8125	-0.24414062	5.16557608	9.20544429	-3.5003417540000004	-1.8920898	-4.3945312	-2.9296875	1539957998.118
-8.609692392	-5.5208741	-3.249121106	6.286621	3.6010742	3.3569336	7.634716754	-5.426367212000001	-0.387597644	-3.3569336	4.272461	-1.7700195	9.10734874	6.90617662	-0.056225586060000006	-3.90625	-4.272461	1.3427734	-10.50820288	0.840991214	-0.37443847840000005	5.3100586	-0.91552734	1.159668	1.7489746400000001	10.839575180000002	0.7728027160000001	-0.30517578	-6.652832	-0.4272461	5.602221940000001	9.76889676	-0.22490234620000002	1.3427734	-4.333496	1.2817383	1539957998.158
-7.297363220000001	-5.4873777	-5.190698380000001	4.4555664	3.6010742	2.5024414	7.3248777	-5.457470746	-0.5108154254	-3.2348633	3.6621094	-2.0751953	9.35976538	7.373925720000001	-0.4904785144	-4.211426	-4.4555664	1.0375977	-10.50820288	0.840991214	-0.37443847840000005	5.1879883	-1.0986328	1.159668	1.5336425720000002	11.653051620000001	0.35888672120000004	-0.7324219	-6.0424805	-0.12207031	5.602221940000001	9.76889676	-0.22490234620000002	-0.9765625	-1.8310547	0.061035156	1539957998.198
-6.69802266	-5.813964660000001	-4.600927716	4.8217773	2.9296875	2.6855469	7.536621106	-5.788842752000001	0.132788089	-3.6621094	2.5024414	-2.0141602	9.79401857	7.58447284	-0.7716064300000001	-4.638672	-3.8452148	0.9765625	-10.57878444	1.4606689300000002	-0.576611322	5.554199	-1.0986328	0.48828125	1.0347900360000002	11.303735520000002	-0.001196289038	-1.3427734	-5.859375	0	2.3387451080000004	9.4255616	-0.07416992212000001	-0.7324219	-4.760742	0	1539957998.238
-7.156201080000001	-5.67758786	-5.3821045320000005	4.5776367	3.9672852	2.6245117	7.263867212	-6.4623532400000006	0.8613281250000001	-4.1503906	2.6855469	-2.1362305	9.521264480000001	7.461254892	-0.7225586060000001	-4.760742	-3.112793	1.0986328	-10.81804164	1.4199951080000002	-0.2177246106	5.6152344	-1.0986328	0.18310547	0.7201660340000001	10.916137680000002	-0.2978759784	-1.5869141	-5.554199	-0.061035156	1.949951178	9.681567392	-2.886645468	-0.7324219	-4.4555664	-0.061035156	1539957998.278
-8.017529254000001	-4.4059326080000005	-5.94555661	4.5776367	2.319336	2.5634766	7.409814300000001	-6.665722840000001	0.9594238220000001	-4.211426	2.0751953	-2.2583008	8.96499002	7.594042932000001	-1.24294429	-5.3100586	-3.2348633	0.91552734	-10.81804164	1.4199951080000002	-0.2177246106	5.79834	-0.79345703	0.12207031	0.849365216	10.929297120000001	-0.34572753600000006	-1.4038086	-5.7373047	-0.12207031	1.949951178	9.681567392	-2.886645468	-0.24414062	-3.7231445	-0.061035156	1539957998.318
-7.812963760000001	-4.06379393	-5.17395018	4.3945312	2.8076172	2.5024414	7.46364766	-6.665722840000001	0.79194339	-4.5776367	2.5024414	-2.0141602	8.89440944	7.47082518	-2.241845746	-5.126953	-3.3569336	0.8544922	-9.666015380000001	0.9331054712000001	0.06459961060000001	5.554199	-0.4272461	0	1.2022705072	10.59313948	0.0490478534	-1.3427734	-5.9814453	-0.4272461	1.0168457068	9.66242662	-3.42736821	-0.18310547	-3.90625	-0.48828125	1539957998.358
-7.528247300000001	-3.9310058900000002	-4.724145468000001	4.272461	2.319336	2.6245117	7.46364766	-6.665722840000001	0.79194339	-4.3945312	2.8076172	-1.8310547	8.61447734	6.811669928000001	-2.709594748	-4.638672	-2.8686523	0.6713867	-9.10495607	0.6890625	0.27873535340000005	5.432129	-0.5493164	-0.061035156	1.6353271760000003	9.77607428	0.2177246106	-1.5869141	-5.432129	-0.4272461	2.1712646760000003	9.103759980000001	-2.5636474640000007	-0.4272461	-4.211426	-0.8544922	1539957998.398
-7.613183606000001	-3.494360324	-4.527954074	4.1503906	1.8310547	2.6855469	7.000683606000001	-6.235058606	1.073071286	-4.3945312	2.8076172	-1.8310547	8.201757788	5.97905252	-2.6150878600000005	-4.5166016	-2.9296875	0.48828125	-9.10495607	0.6890625	0.27873535340000005	5.3710938	-0.6713867	-0.18310547	1.847070288	9.10734874	0.22131347840000004	-1.6479492	-4.8828125	-0.4272461	2.1712646760000003	9.103759980000001	-2.5636474640000007	-0.30517578	-4.333496	-0.91552734	1539957998.438
-7.799804712	-2.958422824	-4.322192392000001	4.3945312	2.2583008	2.5024414	7.000683606000001	-6.235058606	1.073071286	-4.1503906	2.2583008	-2.0751953	8.09528804	5.370141574000001	-2.27055661	-4.3945312	-3.0517578	0.4272461	-9.133667032	0.1626953076	0.6244628600000001	5.126953	-0.5493164	-0.18310547	2.100683606	8.774780252000001	0.5239746106000001	-1.3427734	-4.9438477	-0.61035156	2.9943116	8.718554712000001	-2.726342752	-0.12207031	-4.0893555	-0.8544922	1539957998.478
-8.425463760000001	-2.211938498	-4.413110324	4.272461	1.8310547	2.0751953	6.574804712000001	-5.63332518	1.341040036	-4.1503906	2.2583008	-2.0751953	8.444604532000001	4.925122300000001	-2.1604980040000004	-4.0893555	-2.6245117	0.4272461	-9.644482428000002	-0.343334964	1.166381839	4.638672	-0.4272461	-0.18310547	2.7909423920000003	8.86091304	0.7716064300000001	-1.159668	-4.760742	-0.79345703	3.4142089660000003	9.064282248	-1.848266574	-0.061035156	-3.4179688	-0.5493164	1539957998.518
-8.616870108	-1.924829074	-4.377221646000001	3.8452148	1.5869141	1.6479492	6.574804712000001	-5.63332518	1.341040036	-3.540039	1.5258789	-2.0751953	8.903979532000001	4.568627896000001	-2.024121106	-3.7841797	-2.6855469	0.18310547	-9.644482428000002	-0.343334964	1.166381839	4.3945312	-0.4272461	-0.24414062	3.521875	8.955419928000001	1.3266846040000002	-0.91552734	-4.211426	-0.9765625	3.4142089660000003	9.064282248	-1.848266574	-0.24414062	-3.0517578	-0.48828125	1539957998.558
-8.23166484	-1.770507788	-4.21691893	3.2958984	1.4038086	1.159668	7.28659694	-5.0603025200000005	1.50493161	-3.1738281	0.48828125	-1.5869141	9.491357428	4.309033246	-1.464257788	-3.6010742	-2.746582	0.061035156	-9.712670926000001	-0.7393066100000001	1.471435504	3.9672852	-0.24414062	-0.4272461	3.8400878600000006	9.048730432000001	1.6460937500000001	-0.79345703	-3.8452148	-1.0986328	2.816064496	9.18271466	-1.911669928	-0.12207031	-2.5024414	-0.61035156	1539957998.598
-7.94934056	-2.02292482	-4.139160144000001	2.5634766	1.5258789	0.7324219	7.28659694	-5.0603025200000005	1.50493161	-2.9907227	0.18310547	-1.3427734	9.936376800000001	3.98125	-0.7991211060000001	-3.2348633	-2.1972656	0.061035156	-9.2808107	-0.9809570288	1.0826415740000002	3.3569336	-0.12207031	-0.48828125	3.85444339	8.6264402	1.812377896	-0.91552734	-3.6621094	-1.0986328	2.410522464	9.16835962	-1.6616454680000001	-0.061035156	-2.2583008	-0.79345703	1539957998.638
-8.8214357	-2.4200927520000004	-3.926220746	1.953125	0.8544922	0.5493164	7.328466754	-4.46694339	1.8279297120000002	-2.6245117	0.30517578	-1.3427734	9.987817000000001	3.5733153960000004	-0.43066405760000004	-2.9907227	-1.6479492	0.24414062	-9.2808107	-0.9809570288	1.0826415740000002	2.746582	-0.18310547	-0.61035156	3.867602536	8.311816394000001	1.7669189300000003	-1.0986328	-3.2348633	-0.91552734	1.987036142	9.072656250000001	-1.582690396	-0.18310547	-2.2583008	-0.8544922	1539957998.678
-9.21979982	-1.9379882200000003	-3.77189946	1.7089844	-0.8544922	0.8544922	7.62873552	-4.000390576	2.001391574	-2.5634766	0.12207031	-1.2817383	10.090698380000001	3.41301268	-0.3804199280000001	-2.8076172	-1.3427734	0.18310547	-9.210229532000001	-0.8230468750000001	0.648388678	2.380371	0.12207031	-0.5493164	3.877172824	8.689843750000001	1.872192392	-1.0986328	-2.380371	-0.6713867	1.052734375	9.337036240000002	-1.184326178	-0.36621094	-2.9907227	-0.48828125	1539957998.718
-8.72214357	-2.081542932	-3.4919677520000003	1.4038086	0.48828125	0.91552734	8.067773560000001	-3.7970214660000003	1.899707068	-2.380371	0.24414062	-1.2817383	10.376611420000001	3.66303714	-0.45937500000000003	-2.5634766	-0.8544922	0.061035156	-9.469824280000001	-0.9175537140000001	0.63881839	2.1362305	0	-0.79345703	3.6331298920000004	9.3155027	2.1616942900000002	-0.8544922	-1.8920898	-0.48828125	1.7980224640000002	9.089404254	-1.685571286	-0.5493164	-2.9907227	-0.6713867	1539957998.758
-9.496142572	-3.5182862400000006	-4.336547824	-0.36621094	2.380371	-0.061035156	8.915942392	-4.092504892000001	1.7310302520000003	-1.7089844	0.18310547	-1.2817383	10.64338408	4.45617662	-0.6029296924	-2.1362305	-0.61035156	-0.12207031	-9.469824280000001	-0.9175537140000001	0.63881839	1.8310547	-1.0375977	-0.9765625	3.12351088	10.12180162	2.6760987400000005	-1.159668	-1.8920898	-0.18310547	1.7980224640000002	9.089404254	-1.685571286	-0.36621094	-2.5634766	-0.8544922	1539957998.798
-11.541797120000002	-4.769604532000001	-5.48378894	0.48828125	0.6713867	0.4272461	8.915942392	-4.092504892000001	1.7310302520000003	-1.7089844	0.18310547	-1.2817383	10.764209260000001	5.51967752	-0.4438232428	-1.8310547	-0.61035156	-0.30517578	-13.914038040000001	-2.05522464	0.8146728240000001	1.7089844	-1.5258789	-0.91552734	2.75625	11.35876448	2.89741214	-1.2817383	-2.319336	-0.24414062	2.902197284	10.009350540000002	-1.60183107	-0.48828125	-2.6855469	-0.24414062	1539957998.838
-10.40292932	-5.06867662	-4.212133786	2.1362305	-4.5166016	0.36621094	10.39934056	-5.1356689300000005	0.5861816394	-1.5869141	-0.24414062	-0.61035156	10.843163940000002	6.9803469400000004	-0.49526367800000004	-1.7700195	-0.5493164	-0.79345703	-11.420971940000001	-2.441625998	-0.31223143000000003	2.1362305	0.061035156	-1.2817383	2.7072021760000005	12.460547120000001	3.696533246	-0.6713867	-2.2583008	-1.0986328	6.08432608	12.1219973	1.464257788	-2.0141602	-2.5024414	1.2817383	1539957998.877
-6.756640380000001	-6.74108876	-1.2022705072	1.4038086	-1.2817383	0.4272461	10.39934056	-5.1356689300000005	0.5861816394	-1.953125	0.24414062	0.48828125	10.469922120000001	7.328466754	-0.34572753600000006	-1.7700195	0	-0.91552734	-11.420971940000001	-2.441625998	-0.31223143000000003	0.6713867	1.3427734	-1.5869141	1.2453369600000002	10.389770860000002	4.204956070000001	0.12207031	-2.319336	-1.5869141	6.08432608	12.1219973	1.464257788	-2.1972656	-2.8076172	3.7231445	1539957998.918
-7.74477536	-4.61169429	-2.489477536	0.7324219	4.8217773	0.79345703	9.96867662	-4.830615216000001	1.12211911	-1.953125	0.5493164	0.12207031	9.307128894	6.607104532	0.16987304320000002	-1.5869141	-0.7324219	-0.36621094	-9.261669928000002	-0.71538089	-1.51330571	0.79345703	-0.12207031	-0.5493164	-1.038378894	7.92661142	3.6415038940000004	-0.8544922	0	-0.30517578	5.53642572	11.88154254	1.8913329680000002	-2.9296875	-0.9765625	5.126953	1539957998.958
-10.3790036	-4.612890576	-4.5327391200000005	0.30517578	1.5869141	0.4272461	9.96867662	-4.830615216000001	1.12211911	-1.5869141	0.79345703	-0.5493164	8.557055710000002	6.5975344400000004	0.5215820288	-1.5258789	-0.7324219	0.36621094	-10.02011682	-1.38410643	-0.5802001800000001	2.5024414	-0.4272461	0.18310547	-2.239453076	8.0558107	3.570922824	-0.6713867	-1.5869141	0.9765625	-0.642407248	12.242822480000001	-1.0108642572	-1.6479492	-0.9765625	5.065918	1539957998.997
-9.382495108	-5.2170165740000005	-2.7048096040000003	4.1503906	-5.6762695	1.159668	9.140844748000001	-3.8424804320000003	0.03229980432	-1.5869141	0.79345703	-0.48828125	8.725732428	7.169360520000001	0.5562744110000001	-1.2817383	-1.2207031	0.6713867	-10.02011682	-1.38410643	-0.5802001800000001	2.1362305	-0.79345703	0.5493164	-0.6160888580000001	9.69472644	3.3448242800000005	0.18310547	-3.6621094	0.30517578	-0.642407248	12.242822480000001	-1.0108642572	-1.2817383	-1.7700195	6.225586	1539957999.037
-5.02441394	-3.6785887600000002	-1.2058593750000002	1.6479492	0.12207031	0.6713867	8.56901857	-3.1282959260000003	-0.2237060504	-1.7089844	0.79345703	-0.24414062	8.774780252000001	7.144238220000001	0.2081542932	-1.4648438	-1.4648438	0.79345703	-8.58217752	-1.5013427520000002	0.15192871400000002	2.1362305	0.18310547	0.061035156	1.149633786	9.40163588	3.34841304	-0.061035156	-3.2958984	-0.24414062	0.539526358	12.394750900000002	-0.56823732	-2.1362305	-1.159668	5.9814453	1539957999.077
-6.29367662	-2.8734864200000003	-1.15441893	0.7324219	4.333496	0.6713867	8.072558606000001	-2.288500998	-0.12321777160000001	-1.7700195	0.24414062	-0.36621094	8.39555661	5.83669429	0.16628417539999998	-1.7089844	-1.7089844	0.6713867	-8.58217752	-1.5013427520000002	0.15192871400000002	1.953125	0.12207031	0.12207031	1.7824707460000002	8.07614766	3.3496094240000005	-0.4272461	-2.4414062	-0.30517578	0.5562744110000001	7.419384980000001	0.40314941100000007	-2.0751953	-0.91552734	4.760742	1539957999.117
-8.492456070000001	-3.0002929320000002	-1.8781738220000002	2.1972656	-2.319336	0.8544922	7.55336911	-1.7824707460000002	0.42229003600000004	-1.7700195	0.5493164	-0.61035156	8.0390625	4.562646466	0.8278320288	-1.4038086	-1.2207031	0.6713867	-7.89790036	-1.375732428	0.11484375000000001	2.0141602	0.12207031	0.24414062	1.550390576	6.989917032	2.9847412140000005	-0.61035156	-2.1362305	-0.061035156	0.5562744110000001	7.419384980000001	0.40314941100000007	-1.2207031	0	3.2958984	1539957999.157
-6.97316893	-2.2430420320000004	-1.0264160340000001	1.5258789	-0.48828125	0.4272461	7.55336911	-1.7824707460000002	0.42229003600000004	-1.7089844	0.61035156	-0.61035156	7.94335962	4.079345746	1.259692392	-1.4648438	-1.2207031	0.91552734	-8.109643570000001	-1.9260253600000001	0.10168457460000001	2.1362305	-0.12207031	0.30517578	1.7752929320000002	7.1406494600000014	2.9440673920000004	-0.4272461	-2.0751953	0.12207031	0.8457763580000002	6.29008786	-1.2297851440000003	0.18310547	0.36621094	1.5258789	1539957999.197
-7.364355432000001	-1.418798822	-0.9893310700000001	-0.12207031	2.6245117	0.4272461	7.65983876	-2.190405252	0.339746106	-1.5258789	0.9765625	-0.6713867	8.37163089	4.01713858	0.8637207068000001	-1.3427734	-1.5258789	0.91552734	-8.4900634	-2.775390576	0.668725589	1.8310547	-0.061035156	0.12207031	2.7909423920000003	7.88234874	3.42497554	0	-2.1972656	-0.061035156	-2.1521240020000003	5.5292482	-0.570629892	0.9765625	-0.91552734	0.7324219	1539957999.237
-9.095385880000002	-1.8446777160000003	-2.384204074	-0.4272461	2.0141602	0.36621094	8.085717752	-2.8639160340000003	0.16987304320000002	-1.159668	0.7324219	-0.61035156	9.21501448	3.8807617800000003	0.3995605432	-0.9765625	-0.9765625	0.7324219	-8.3536866	-3.064892572	0.8565429712000001	1.0375977	-0.24414062	0.061035156	3.7072998200000002	8.24123552	3.7970214660000003	0	-1.7700195	-0.12207031	-2.1521240020000003	5.5292482	-0.570629892	2.1362305	-3.90625	-0.12207031	1539957999.277
-10.26176718	-2.8136719240000003	-1.2106445288	0.79345703	0.4272461	0.91552734	8.085717752	-2.8639160340000003	0.16987304320000002	-0.5493164	0.4272461	-0.36621094	9.91245108	3.39267572	0.3373535144	-0.4272461	-0.30517578	0.7324219	-8.78076178	-1.9918212860000002	0.5335449280000001	0.24414062	-0.30517578	0.24414062	3.5565673920000003	7.69572734	3.6702148560000003	0.061035156	-1.2817383	0.12207031	1.7872558900000002	7.272240920000001	-0.765625	2.5024414	-5.493164	-0.4272461	1539957999.317
-11.275024460000001	-3.6355224640000006	-2.8136719240000003	0.7324219	-0.061035156	1.3427734	8.368042032	-3.4728271760000005	0.47014160340000005	0.061035156	0.30517578	-0.4272461	10.310815200000002	3.02421875	0.45100097840000003	-0.12207031	-0.12207031	0.9765625	-8.78076178	-1.9918212860000002	0.5335449280000001	0	-0.5493164	0.61035156	2.895019568	7.611987320000001	3.20007338	0.12207031	-0.6713867	0.7324219	13.002465560000001	8.30822734	1.28122554	1.2817383	0.24414062	1.7089844	1539957999.357
-12.166259980000001	-5.547192392	-5.5543701080000005	-1.2207031	-0.4272461	-0.5493164	8.368042032	-3.4728271760000005	0.47014160340000005	0.061035156	0.30517578	-0.4272461	10.727124100000001	3.6738037140000004	0.05144042932000001	0	-0.061035156	1.0375977	-9.991405760000001	-1.111352536	0.6017333966	0.36621094	-1.2817383	1.0986328	3.051733426	9.734204074	3.0433594240000006	0.18310547	-0.5493164	1.2817383	12.26076628	8.608496106	-1.3793212860000001	-0.48828125	1.5258789	0.061035156	1539957999.397
-9.325073380000001	-7.180126800000001	-2.6210692900000003	2.2583008	-0.48828125	0.79345703	8.368042032	-3.4728271760000005	0.47014160340000005	0.061035156	0.30517578	-0.4272461	11.02141124	5.0890135800000005	-0.5861816394	0.12207031	0.12207031	0.48828125	-13.57548822	-0.9378906250000001	0.9115722840000001	-0.12207031	-2.1362305	0.79345703	4.3640625	12.754834260000003	2.410522464	0.30517578	0	0.79345703	0.800317392	10.74985324	-0.47253417540000003	-2.5634766	0.9765625	-2.4414062	1539957999.441
-7.795019568000001	-3.9094726440000005	-3.081640576	-0.12207031	-0.061035156	0.48828125	8.368042032	-3.4728271760000005	0.47014160340000005	0.061035156	0.30517578	-0.4272461	11.6638179	6.30205072	-1.314721646	0.12207031	0.4272461	-0.36621094	-13.364941100000001	-0.42587889400000006	0.6627441100000001	-0.6713867	2.380371	0.061035156	4.06140126	13.26684604	2.327978534	0.48828125	0.9765625	-0.4272461	6.867895468	14.003759980000002	1.4044433900000002	-1.2207031	-2.9907227	0.48828125	1539957999.477
-8.972167932000001	-4.3245849640000005	-5.401245108	-0.12207031	2.8686523	-0.8544922	8.368042032	-3.4728271760000005	0.47014160340000005	0.061035156	0.30517578	-0.4272461	11.33842752	6.37023912	-2.0061767180000003	0.12207031	-0.061035156	-0.6713867	-11.2044429	0.7572509980000001	-0.8230468750000001	-0.48828125	0.91552734	0.24414062	2.23227536	12.110034440000002	2.3483153960000003	0.24414062	2.0141602	-0.4272461	-1.81716304	8.638403060000002	-2.141357428	-1.8310547	-2.0141602	-1.159668	1539957999.517
-8.450586060000001	-4.52077626	-5.662036240000001	-1.0986328	-1.2207031	-0.24414062	8.368042032	-3.4728271760000005	0.47014160340000005	0.061035156	0.30517578	-0.4272461	11.002270860000001	6.32717302	-1.4953613220000002	0.4272461	0.7324219	-0.79345703	-10.339526260000001	0.9821533540000001	-0.7440917932000001	-0.61035156	0.061035156	0.061035156	0.5790038940000001	11.1697509	1.415209964	-0.79345703	2.1972656	0.6713867	2.7765869600000004	11.230761780000002	-2.32917482	1.0375977	-0.79345703	-1.8920898	1539957999.557
-8.2005616	-3.749169928	-3.7240478240000003	-1.2207031	0.48828125	0.061035156	8.368042032	-3.4728271760000005	0.47014160340000005	0.061035156	0.30517578	-0.4272461	10.541699280000001	6.163281250000001	-1.33984375	0.36621094	0.8544922	-0.4272461	-10.339526260000001	0.9821533540000001	-0.7440917932000001	-0.30517578	-0.36621094	-0.24414062	0.06340332068	10.794115920000001	0.8924316100000002	-0.6713867	0.91552734	0.7324219	1.886547824	10.155298020000002	-1.5767089660000002	0	0.4272461	-2.6855469	1539957999.597
-7.88952626	-3.464453076	-3.446508786	0.48828125	0.7324219	0.48828125	8.585766574	-3.8329101440000004	0.6711181610000001	0.36621094	-0.4272461	-0.30517578	10.004565200000002	5.63930661	-1.9702880400000002	0.18310547	0.12207031	-0.12207031	-9.64328624	0.6842773560000001	-0.22849121400000003	-0.6713867	-0.30517578	0.061035156	0.765625	9.645678420000001	1.1771484620000001	0.12207031	-1.0986328	0.18310547	0.611303714	9.90766574	-2.27893071	0.061035156	-1.0375977	-3.1738281	1539957999.637
-7.122705072	-2.98952626	-3.352001996	0.18310547	-0.91552734	0.12207031	8.375219748000001	-4.822241214000001	0.974975589	0.4272461	-0.36621094	-0.4272461	9.412402160000001	4.544702176	-1.7417969240000002	0.36621094	-0.061035156	0.12207031	-8.07973642	0.8170653959999999	-0.03947753894	-0.7324219	-0.18310547	-0.36621094	1.8781738220000002	8.23286142	1.8614257200000002	0.4272461	-0.061035156	-0.24414062	1.8841552520000002	9.337036240000002	-2.076757788	0.12207031	-1.159668	-3.4179688	1539957999.677
-6.194384980000001	-2.7155760800000004	-3.2251952880000005	-0.061035156	-0.30517578	-0.30517578	8.375219748000001	-4.822241214000001	0.974975589	0.4272461	-0.36621094	-0.4272461	8.75444339	3.7515625000000004	-0.7716064300000001	0.30517578	0.36621094	0.24414062	-8.07973642	0.8170653959999999	-0.03947753894	-0.79345703	-0.36621094	-0.4272461	2.026513678	7.415795926	1.465454074	-0.061035156	0.9765625	0.12207031	3.109155252	9.10495607	-1.0802490020000002	0.18310547	0.24414062	-3.4179688	1539957999.717
-6.312817392	-3.111547824	-3.408227536	-0.12207031	2.4414062	-0.7324219	8.375219748000001	-4.822241214000001	0.974975589	0.4272461	-0.36621094	-0.4272461	8.330957068	3.3244873200000002	-0.46416014400000005	0.48828125	0.61035156	0.24414062	-7.8237304320000005	0.855346646	-0.0490478534	-0.36621094	-0.24414062	-0.36621094	1.930810504	7.265063400000001	1.294384784	-0.61035156	0.7324219	0.48828125	2.5217773560000003	8.682665740000001	-0.5371337860000001	0.48828125	0.12207031	-3.0517578	1539957999.757
-7.77228984	-3.0469483800000003	-4.135571286	0.4272461	-0.36621094	-0.061035156	6.470727340000001	-2.0301025360000002	1.4247802520000001	0.7324219	-0.24414062	-0.61035156	8.65036592	3.32089856	-0.678295926	0.7324219	0.8544922	0.30517578	-7.9373777	1.3266846040000002	0.5837890576	-0.8544922	-0.12207031	-0.30517578	2.16767572	7.728027160000001	1.484594748	-0.5493164	0.9765625	0.5493164	2.000195288	8.89919429	-0.5024413940000001	0.48828125	0	-2.5024414	1539957999.797
-8.455371106000001	-2.83640126	-4.0494384000000005	-0.24414062	-2.1362305	0.18310547	7.986425720000001	-1.7848632200000003	1.2632812500000001	0.61035156	-1.0375977	-0.6713867	8.968579074	3.517089856	-0.619677716	0.48828125	0.91552734	0.24414062	-7.9373777	1.3266846040000002	0.5837890576	-0.8544922	-0.18310547	-0.4272461	2.306445288	8.42307158	1.1556152160000002	-0.48828125	1.4038086	0.61035156	1.8578369600000002	8.8979982	-0.6447998200000001	0.12207031	-0.4272461	-2.2583008	1539957999.837
-8.47451178	-2.178442392	-3.958520468	0	-1.953125	0.24414062	8.7448732	-1.51330571	1.3972655760000001	0.48828125	-0.91552734	-0.8544922	9.3489991	3.9345947480000003	-0.15192871400000002	0	0.36621094	0.061035156	-8.18500998	1.7286376800000003	0.8625244110000001	0.36621094	-0.5493164	-0.7324219	2.304052716	9.267651260000001	1.1807373200000002	-0.6713867	1.3427734	0.6713867	2.6258545320000004	8.32976088	-0.49167482	0.18310547	0.12207031	-1.953125	1539957999.877
-8.214917032	-2.7143798920000006	-3.5781005400000003	-0.30517578	-1.5258789	0.5493164	8.7448732	-1.51330571	1.3972655760000001	0.36621094	-1.0375977	-0.91552734	10.04284694	4.49326178	-0.2428466754	-0.24414062	0.5493164	-0.061035156	-10.676879500000002	-0.669921875	1.1855224640000002	0.48828125	-0.4272461	-1.2207031	2.483496106	9.91484424	2.118627896	-0.61035156	0.4272461	0.48828125	2.8268310700000003	8.62045926	-0.21054687500000002	0	0.30517578	-1.7700195	1539957999.917
-8.661132788000002	-3.1845214660000005	-3.8221435700000006	-0.7324219	-0.79345703	0.4272461	10.27492662	-1.7645263580000001	1.1855224640000002	0.24414062	-0.8544922	-1.0375977	10.539307100000002	5.121313400000001	-0.42229003600000004	-0.24414062	0.79345703	-0.18310547	-10.676879500000002	-0.669921875	1.1855224640000002	0.061035156	-0.4272461	-1.5869141	3.40942392	10.839575180000002	3.215625	-0.6713867	0.4272461	0	2.4799072480000004	8.61447734	-1.166381839	-0.12207031	0.4272461	-1.4038086	1539957999.957
-10.453173920000001	-4.26357428	-5.6919433900000005	-2.5024414	5.1879883	-0.8544922	10.27492662	-1.7645263580000001	1.1855224640000002	0.12207031	-0.24414062	-0.6713867	10.71396466	5.632128894	-0.2512207068	-0.12207031	0.48828125	-0.61035156	-12.01911592	-1.4223876800000002	0.6663330072	-0.061035156	-0.5493164	-1.4648438	3.6415038940000004	11.405420320000001	3.8508545320000005	-0.61035156	0.4272461	-0.30517578	3.6905516200000004	9.02241214	-1.4367432100000002	-0.91552734	0.30517578	-0.36621094	1539957999.997
-12.26076628	-6.489868210000001	-5.805590560000001	0.5493164	-1.7700195	0.30517578	11.13147014	-3.06848143	0.6543701080000001	0	-1.2817383	-0.12207031	10.985522659999999	6.18242212	0.04306640576	-0.061035156	0.12207031	-1.0375977	-12.462939300000002	-1.1125488220000002	0.265576178	-1.2817383	0.18310547	-1.0375977	2.8651123200000006	11.556152160000002	3.9345947480000003	-0.30517578	0.48828125	-0.5493164	4.215722644	11.9856205	-0.6806884980000001	-0.8544922	0.12207031	0.7324219	1539958000.037
-9.35617662	-6.25898462	-3.672607428	0.9765625	-7.6293945	0	11.75234424	-5.67878444	-0.364868161	0.12207031	-0.4272461	0.48828125	10.89938948	6.638207968000001	0.0681884784	-0.12207031	0.48828125	-1.0986328	-12.462939300000002	-1.1125488220000002	0.265576178	-1.2817383	0.48828125	-0.7324219	1.3230957460000001	10.603905760000002	3.776684604	-0.12207031	0.6713867	-0.48828125	5.58547374	12.9043705	1.0646972840000002	-1.4648438	0.6713867	3.1738281	1539958000.077
-6.950439300000001	-4.306640576	-1.07785643	-1.2817383	2.5634766	-0.12207031	11.75234424	-5.67878444	-0.364868161	-0.24414062	0.12207031	0.61035156	10.033276260000001	6.537719748	0.10048827880000001	-0.12207031	0	-0.48828125	-10.294067000000002	-0.37443847840000005	-0.7273437500000001	0.061035156	0.18310547	-0.12207031	-0.34812010800000004	8.783154254000001	3.47402356	-0.18310547	0.61035156	-0.061035156	4.585375900000001	13.34101538	0.6543701080000001	-3.0517578	1.0986328	4.5776367	1539958000.117
-8.742480432	-3.71328125	-2.6605469240000006	-0.91552734	3.2958984	-0.36621094	9.23654802	-3.631933606	0.649584964	-0.5493164	0.9765625	0.24414062	9.07026358	6.37263179	0.16030273560000002	-0.12207031	-0.30517578	0.24414062	-9.394457968000001	-1.620971646	-0.800317392	0.12207031	0.24414062	0.18310547	-0.961816394	8.118017572	3.8257324280000002	0.18310547	0	0.12207031	0.840991214	12.64357878	-1.4678466460000001	-1.953125	1.0986328	4.333496	1539958000.157
-9.317895468000001	-4.365258786	-3.3053466460000003	0.48828125	-3.7231445	-0.061035156	8.81186502	-3.21921376	0.2225097644	-0.48828125	1.3427734	0.061035156	8.394360520000001	6.33554712	0.0992919928	0	-0.24414062	0.5493164	-9.394457968000001	-1.620971646	-0.800317392	-0.061035156	0	0.36621094	-0.005981445288000001	8.77358426	3.62714856	0.48828125	-0.9765625	0	0.5036376800000001	11.691333360000002	-1.5384277160000002	-0.8544922	0.8544922	4.638672	1539958000.197
-6.653759980000001	-3.7611327880000003	-1.6664307100000002	0	-2.380371	0	8.539111420000001	-2.837597644	-0.39238280760000005	-0.18310547	0.91552734	-0.12207031	8.630029254	6.103466754	-0.16987304320000002	0.24414062	-0.30517578	0.48828125	-9.10974092	-1.6460937500000001	-0.4091308606000001	-0.36621094	0.4272461	0.30517578	1.1041748200000001	8.825024460000002	3.70131839	0.30517578	-0.9765625	-0.24414062	-0.027514648560000004	10.308423020000001	-1.6030273560000001	-0.36621094	0.24414062	4.3945312	1539958000.237
-6.2087400200000005	-3.2586913940000004	-1.4068359620000002	-1.3427734	3.0517578	-0.4272461	8.18620607	-2.57082518	-0.26677246400000004	0	0.5493164	-0.36621094	8.730517572	5.4490969400000004	-0.11604003600000001	0.36621094	-0.7324219	0.4272461	-8.68745108	-1.685571286	-0.2189208966	-0.30517578	0.12207031	0.24414062	1.599438498	8.405126800000001	3.7515625000000004	0.12207031	-0.36621094	-0.24414062	1.542016574	9.578686600000001	-0.7034179712000002	-0.061035156	0.9765625	3.479004	1539958000.277
-8.301049820000001	-3.5924560700000003	-2.00856929	-0.30517578	0.061035156	-0.4272461	8.18620607	-2.57082518	-0.26677246400000004	0.30517578	0.18310547	-0.5493164	8.792724640000001	4.955029254	0.49765625	0.30517578	-0.30517578	0.4272461	-8.68745108	-1.685571286	-0.2189208966	-0.30517578	0	0.30517578	1.6460937500000001	8.07016574	3.4560790740000003	0.061035156	-0.4272461	-0.12207031	0.1268066394	7.754345746000001	0.30385742800000004	1.0375977	2.0141602	2.5024414	1539958000.317
-7.692138580000001	-3.46086412	-1.776489218	0.30517578	-2.0751953	-0.18310547	7.93378894	-2.299267572	-0.0478515625	0.5493164	-0.12207031	-0.5493164	8.93029802	4.649975540000001	0.9283202880000001	0.30517578	-0.48828125	0.61035156	-8.89440944	-1.7441894960000002	-0.057421875000000004	-0.36621094	0.18310547	0.24414062	1.622167932	7.9242187500000005	3.34841304	0.12207031	-0.5493164	-0.24414062	0.576611322	7.779467752000001	-0.096899411	1.7089844	2.380371	1.0986328	1539958000.357
-7.103564300000001	-3.104370108	-1.6867675720000002	-1.0375977	2.2583008	-0.18310547	7.93378894	-2.299267572	-0.0478515625	0.48828125	-0.18310547	-0.48828125	9.18630342	4.538720746	0.709399411	0.12207031	-0.4272461	0.6713867	-8.81186502	-1.924829074	-0.011962890380000002	-0.24414062	0.12207031	0.24414062	2.0899170320000002	8.303442392000001	3.6139891200000003	0.24414062	-0.4272461	-0.12207031	-1.524072284	7.531836060000001	-1.184326178	1.8920898	0.61035156	0.48828125	1539958000.397
-8.67070288	-3.034985324	-2.477514676	-1.4648438	1.5869141	-0.48828125	8.47092302	-2.288500998	0.1315917932	0.5493164	-0.061035156	-0.4272461	9.419580072	4.289892572	0.5084228534	0.24414062	-0.061035156	0.48828125	-8.97336412	-2.02292482	0.23327636780000002	-0.6713867	0.12207031	0.36621094	2.5612548920000004	8.34411592	3.708496106	0.24414062	0	-0.061035156	-1.565942392	7.418188400000001	-0.1985839856	2.5634766	-0.9765625	0	1539958000.437
-9.3489991	-3.4967528960000003	-2.7323242800000003	-0.36621094	-0.7324219	-0.30517578	8.66711412	-2.4153076080000004	0.4354492212	0.5493164	0.18310547	-0.061035156	9.42915036	4.097290036	0.5084228534	0.48828125	-0.061035156	0.5493164	-9.0176268	-1.9559326080000001	0.02990722644	-0.5493164	-0.061035156	0.36621094	2.477514676	8.342919928	3.685766574	0.36621094	0.30517578	0	0.6316406250000001	8.653955072	0.08015136780000001	1.5258789	-2.0141602	-1.2817383	1539958000.477
-8.58815944	-3.393872104	-2.48229982	-0.7324219	0.4272461	-0.18310547	8.66711412	-2.4153076080000004	0.4354492212	0.7324219	0.061035156	0.061035156	9.542798020000001	4.2061523560000005	0.41152344240000005	0.61035156	-0.18310547	0.4272461	-9.20305162	-1.65805661	0.20576172120000003	-0.4272461	-0.12207031	0.48828125	2.1664795320000003	8.52714856	3.58049321	0.4272461	0.4272461	0.18310547	5.05192842	9.222192392	0.1866210962	1.7700195	-1.4038086	-0.7324219	1539958000.517
-9.253295926000002	-3.1139403960000003	-2.333959964	-0.30517578	1.5258789	0.18310547	9.133667032	-2.489477536	0.5622558606000001	0.8544922	0.36621094	0.12207031	9.697119110000001	4.39038089	0.2069580072	0.7324219	0.061035156	0.5493164	-9.28200679	-1.51330571	0.2536132788	-0.61035156	-0.12207031	0.61035156	1.8817626800000002	8.5498777	3.56613768	0.5493164	0.18310547	0.24414062	7.995996106000001	9.20305162	-0.5275634784000001	2.5634766	-0.5493164	0	1539958000.557
-9.666015380000001	-3.5194824280000003	-3.78984375	-0.8544922	-0.5493164	-0.7324219	9.118115020000001	-2.48229982	0.5634521466	0.91552734	0.24414062	0.12207031	9.6217527	4.548291034	0.0454589856	0.91552734	0.30517578	0.7324219	-9.38129892	-1.2082519568	0.33017577880000004	-0.5493164	-0.30517578	0.79345703	1.832714856	8.675488220000002	3.446508786	0.5493164	0.061035156	0.18310547	9.69951178	8.80349092	0.250024411	1.159668	1.5258789	0.48828125	1539958000.598
-9.734204074	-5.457470746	-4.29946286	-0.48828125	1.2207031	-1.159668	9.118115020000001	-2.48229982	0.5634521466	0.8544922	0.18310547	0.18310547	9.553564300000001	4.76242662	-0.10527343750000001	0.9765625	0.24414062	0.61035156	-10.27492662	-0.909179712	0.09211425720000001	-0.48828125	-0.4272461	1.0375977	2.086328076	9.515283246000001	3.1534179320000004	0.30517578	0.18310547	0.12207031	6.168066394	10.010547120000002	-0.492871106	-1.0986328	1.4038086	-2.2583008	1539958000.637
-9.09179712	-5.8737792540000004	-3.89272464	1.0986328	-1.953125	-0.12207031	9.20065944	-3.37233876	0.6507812500000001	0.7324219	0.18310547	0.30517578	9.536816394	5.293579074	-0.23327636780000002	0.79345703	0.5493164	0.12207031	-12.40791034	-0.724951178	0.387597644	-0.79345703	0.30517578	0.79345703	2.227490216	10.991503600000001	2.7478759000000004	0.5493164	0.24414062	-0.48828125	4.665527356	11.13386232	2.32319339	0.48828125	2.8076172	-0.9765625	1539958000.677
-6.16447734	-4.006372104	-3.48957518	-0.12207031	-0.12207031	-0.79345703	9.20065944	-3.37233876	0.6507812500000001	0.48828125	0	0.79345703	9.6636232	5.9802491	-0.899609375	0.6713867	-0.18310547	-0.24414062	-11.26425818	-0.0657958966	0.34931639400000003	-0.6713867	1.6479492	0.6713867	1.7944336060000001	10.995092360000001	2.51101088	0.36621094	0.18310547	-1.3427734	4.813867212	10.935278060000002	0.0992919928	-1.2817383	1.7089844	-0.48828125	1539958000.717
-6.8403808900000005	-5.5184814300000005	-4.860522464000001	-0.48828125	3.2958984	-2.0751953	9.164770468	-3.584082068	0.8649169928000001	0.18310547	0.30517578	0.8544922	9.590649460000002	5.662036240000001	-1.3230957460000001	0.8544922	-0.61035156	-0.4272461	-9.987817000000001	0.36367187500000003	-0.7500732428000001	-0.91552734	1.0986328	0.61035156	0.8732910340000001	10.314403960000002	2.386596646	-0.18310547	0.30517578	-1.4038086	-2.03488768	8.391967752000001	-2.12341304	-0.12207031	-2.1972656	-0.24414062	1539958000.757
-8.53671875	-6.726733426000001	-6.473120108000001	0	-3.2348633	-1.2207031	8.181420926000001	-3.8975097840000004	1.7059082460000001	0.12207031	-0.061035156	0.5493164	9.528442392	5.388086060000001	-1.1352783540000002	0.61035156	0	-0.7324219	-10.73908696	1.415209964	-1.1879150360000001	-0.9765625	1.3427734	0.6713867	0.2990722644	10.52136232	1.2549072479999999	-0.7324219	0.48828125	-0.91552734	1.1400634980000002	10.1481205	-1.899707068	-0.24414062	-2.9907227	-1.0986328	1539958000.797
-7.3416259	-4.9370851600000005	-3.8604248200000004	-0.5493164	-1.4038086	-1.3427734	8.40153804	-4.3700439300000005	1.3948730040000001	-0.18310547	-0.12207031	0.8544922	9.797607428000001	5.611792032	-1.540820288	0.18310547	-0.061035156	-0.7324219	-11.090796220000001	1.8231445680000002	-1.052734375	-0.12207031	1.7089844	0.24414062	0.11604003600000001	11.178125000000001	1.216625998	-0.30517578	0.18310547	-1.4038086	3.0218260800000003	10.59313948	-0.570629892	-0.12207031	1.159668	-0.91552734	1539958000.837
-6.952832068	-4.90478534	-3.6355224640000006	0.6713867	2.6245117	-1.3427734	8.628832968000001	-4.474121106	1.5970459260000003	-0.36621094	-0.12207031	1.2207031	10.005761780000002	5.73740216	-2.3255859620000003	0	-0.5493164	-0.8544922	-10.450780760000002	1.03359375	-1.2907959260000001	-0.30517578	1.5258789	0.12207031	0.15910644960000003	10.765404860000002	2.0743652160000003	0.36621094	0.18310547	-2.1362305	0.7010253600000002	9.77966304	-2.4081298920000003	0.8544922	-0.061035156	-1.159668	1539958000.877
-7.308129892	-5.09738768	-4.691845746	0.4272461	-0.6713867	-1.159668	8.315405252000001	-4.213330072000001	2.08513179	-0.36621094	-0.24414062	1.159668	9.71625998	5.45148912	-2.141357428	0.18310547	-0.36621094	-1.0375977	-9.77966304	1.0934082068000002	-1.5575683900000001	-0.36621094	1.8310547	0	-0.023925780760000005	9.97465854	2.1329834260000005	-0.061035156	0.061035156	-2.0141602	0.7416992212000001	9.80358876	-2.557666034	0.48828125	-1.4648438	-1.7700195	1539958000.917
-6.419287140000001	-5.05910643	-4.100878894	-0.24414062	0.061035156	-1.2207031	8.315405252000001	-4.213330072000001	2.08513179	-0.24414062	-0.48828125	0.9765625	9.265259080000002	5.096191394000001	-1.400854532	0.30517578	-0.24414062	-1.0986328	-8.886035340000001	1.111352536	-2.118627896	-0.36621094	1.5869141	-0.061035156	-0.43664550720000006	9.3573732	2.04924321	-0.36621094	-0.061035156	-1.6479492	2.7323242800000003	9.516479532	-1.484594748	0.5493164	0.18310547	-1.7700195	1539958000.957
-7.07963858	-5.236157248	-4.12839357	0.4272461	1.159668	-0.9765625	7.919433606	-3.6139891200000003	1.449902356	-0.12207031	-0.18310547	0.79345703	9.37890625	4.95263678	-1.258496106	0.30517578	-0.5493164	-0.9765625	-8.2005616	1.2321777160000003	-2.471533246	-0.36621094	1.2817383	-0.061035156	-0.79194339	9.07385234	1.9427734620000003	-0.30517578	0.24414062	-1.3427734	2.403344748	9.098974640000002	-1.449902356	0.48828125	0.12207031	-1.5869141	1539958000.997
-8.23645018	-6.03527806	-4.512402356	0.61035156	-1.0375977	-0.48828125	7.919433606	-3.6139891200000003	1.449902356	-0.12207031	-0.061035156	0.7324219	9.60739766	4.828222644	-1.3972655760000001	0.12207031	-0.12207031	-0.6713867	-8.098876800000001	1.8159667540000002	-2.9045898560000003	-0.12207031	0.8544922	0.061035156	-1.400854532	8.954223740000002	1.5551757200000003	-0.12207031	0.24414062	-0.79345703	2.983544928	9.065478240000001	-1.5216797120000003	0.36621094	-0.12207031	-1.2207031	1539958001.037
-8.15988768	-6.8140625	-4.0685790740000005	0.4272461	-2.0751953	0.12207031	8.38478984	-3.5003417540000004	1.2919922120000003	-0.18310547	-0.79345703	0.48828125	9.599023560000001	4.97775908	-1.350610324	-0.30517578	-0.24414062	-0.48828125	-8.412304712000001	2.4488037140000003	-3.28022464	0.36621094	0.7324219	0.18310547	-1.6341308900000002	9.755737320000001	1.374536142	0	0.30517578	-0.30517578	3.410620108	9.303539840000001	-0.9139648560000001	0	0	-0.9765625	1539958001.077
-7.67180162	-5.768505890000001	-3.6355224640000006	0.48828125	-0.91552734	0.48828125	9.149218750000001	-4.027905252	1.58747554	-0.36621094	-0.8544922	0.30517578	10.073950180000002	5.8187500000000005	-1.36018071	-0.8544922	0.12207031	-0.5493164	-9.673193390000002	2.142553714	-3.21203624	1.4648438	0.12207031	-0.18310547	-1.2537109620000002	10.841967360000002	1.8602295320000002	0.24414062	0.6713867	-0.18310547	3.75754393	9.449487320000001	-0.8625244110000001	-0.061035156	0.36621094	-0.6713867	1539958001.117
-7.187304712	-4.633227536	-3.12709964	0.30517578	-0.36621094	-0.12207031	10.600317000000002	-5.132080072	1.3230957460000001	-0.4272461	-0.18310547	0.48828125	10.393359620000002	6.7422853400000005	-1.7633300720000002	-0.91552734	-0.30517578	-0.5493164	-10.344311600000001	-0.36367187500000003	-2.8423827880000005	0.7324219	0.6713867	-0.61035156	-0.775195288	11.33005342	3.5589599640000005	0.79345703	0.061035156	-0.8544922	2.7359130400000002	9.719848740000002	-0.784765625	0.24414062	0.9765625	-0.30517578	1539958001.157
-7.1478269800000005	-5.351000900000001	-2.969189496	0.30517578	0.79345703	0.12207031	10.600317000000002	-5.132080072	1.3230957460000001	-0.5493164	-0.30517578	0.36621094	11.417383180000002	7.21481929	-1.677197284	-0.4272461	-0.5493164	-0.5493164	-9.593042032000001	-0.784765625	-2.795727536	0	0.6713867	-0.61035156	-1.106567392	10.911352340000002	3.849658246	0.30517578	-0.48828125	-1.2207031	1.35419928	9.925610520000001	-1.528857428	-0.18310547	0.061035156	-0.30517578	1539958001.197
-7.552173020000001	-5.5543701080000005	-3.2048584260000004	0.12207031	-0.79345703	0.24414062	10.16845746	-5.89052716	0.41152344240000005	-0.4272461	-1.159668	-0.48828125	10.96877446	7.029394568	-0.9725830072	-0.061035156	-0.36621094	-0.061035156	-8.85253894	-0.23208007200000003	-2.8232422120000003	0.061035156	0	-0.36621094	-1.8793701080000003	9.737792932000001	3.43334964	-1.3427734	-1.4038086	-0.18310547	0.9522461060000001	9.733007788	-1.3649658540000003	-0.12207031	-0.12207031	-0.5493164	1539958001.237
-7.340429712000001	-5.292382788	-2.80051268	0.18310547	-0.12207031	0.12207031	10.16845746	-5.89052716	0.41152344240000005	0	-0.6713867	-1.4038086	10.6589357	6.574804712000001	-0.36845702880000003	-0.061035156	0.24414062	0.6713867	-8.939868210000002	-0.230883786	-2.810082968	0.18310547	-0.24414062	-0.12207031	-1.9415771760000002	8.96140126	3.2048584260000004	-1.3427734	-2.2583008	0	1.447509784	9.5104982	-0.9402832068000001	-0.18310547	-0.061035156	-0.8544922	1539958001.277
-7.430151260000001	-5.33186052	-2.21433107	0.24414062	0.5493164	0.5493164	9.97705072	-5.170361420000001	-0.1435546875	0.4272461	-0.7324219	-1.5258789	11.55375998	6.595141574	-0.8637207068000001	-0.36621094	0.61035156	1.2207031	-9.410009980000002	-0.3541015576	-2.6402099640000003	0.30517578	-0.18310547	-0.061035156	-1.197485324	9.19348143	3.0002929320000002	-1.3427734	-2.2583008	0	1.453491214	9.423168930000001	-1.1245117212000002	-0.12207031	-0.4272461	-0.79345703	1539958001.317
-7.1585937500000005	-5.468237320000001	-2.60910643	0.4272461	0.48828125	0.24414062	8.19936502	-3.104370108	0.40075683900000003	0.4272461	-0.12207031	-1.6479492	9.94355432	5.516088760000001	-0.80988768	-0.36621094	1.159668	2.1362305	-9.37890625	-0.5909667932	-2.5947509	0.24414062	0.061035156	-0.12207031	-0.0980957068	8.80947284	3.269457968	-1.2207031	-1.7700195	-0.4272461	1.6149902160000003	9.293969748	-1.2321777160000003	-0.061035156	-0.36621094	-0.6713867	1539958001.357
-7.117919928000001	-5.4718260800000005	-2.8734864200000003	0.24414062	0.061035156	-0.18310547	7.806982428000001	-1.77290036	0.265576178	0.30517578	0.61035156	-2.0751953	9.015234620000001	4.181030252	0.26796875000000003	-0.5493164	3.112793	2.746582	-9.591845746	-0.6663330072	-2.41770018	0.12207031	0.4272461	-0.061035156	0.6974365020000001	8.790332068	3.3508057100000004	-0.5493164	-1.2817383	0	1.221411142	9.472216754	-0.657958966	-0.12207031	-0.18310547	-0.6713867	1539958001.397
-7.661035340000001	-5.477807608000001	-2.74069838	0.30517578	-0.18310547	-0.18310547	7.806982428000001	-1.77290036	0.265576178	0.18310547	0.8544922	-1.7089844	8.234057608	3.2838134000000005	0.2225097644	-0.36621094	1.8310547	2.319336	-9.48776857	-0.7261474640000001	-2.6844726440000004	0	0.36621094	-0.061035156	1.146044928	8.601318390000001	3.3675537140000005	-0.48828125	-0.30517578	0.36621094	1.0958007788	9.42077626	-0.8254394568000001	0	-0.79345703	-0.61035156	1539958001.437
-7.516284440000001	-4.987329074000001	-2.6485839660000003	0.24414062	-0.30517578	-0.30517578	6.6394042540000004	-1.8506591460000001	1.0898193390000002	-0.24414062	0.91552734	-1.159668	7.809375	3.2407471040000004	0.5024413940000001	0.12207031	-0.48828125	1.0375977	-9.382495108	-0.6364257788	-2.70361322	-0.12207031	0.48828125	0.061035156	0.7464843750000001	8.66352536	3.514697284	-0.24414062	0.48828125	0.4272461	1.5563721040000003	9.765307608	-0.8242431610000001	-0.12207031	-0.6713867	-0.24414062	1539958001.477
-7.446899460000001	-5.14763179	-2.6916503600000006	0.061035156	0.30517578	-0.61035156	5.92641574	-1.7693115020000003	0.9223388580000002	-0.48828125	-0.9765625	-0.6713867	7.1717527	3.4776123200000004	0.80988768	0.24414062	-0.9765625	0.12207031	-9.419580072	-0.6447998200000001	-2.6772949280000002	-0.18310547	0.61035156	0.061035156	0.32778320680000006	8.9829348	3.7001221040000005	0	0.61035156	0.24414062	1.5563721040000003	9.594238220000001	-0.593359375	-0.18310547	-0.30517578	-0.12207031	1539958001.517
-8.177832068	-5.514892572	-2.884252896	0.12207031	-0.061035156	-0.24414062	5.92641574	-1.7693115020000003	0.9223388580000002	-0.18310547	-0.79345703	0.5493164	6.262573380000001	3.34243161	0.22849121400000003	-0.12207031	0.48828125	-0.79345703	-9.297558606	-0.52995607	-2.751464856	-0.24414062	0.30517578	0.061035156	0.424682608	8.83220198	3.665429712	0.36621094	1.159668	0.18310547	0.734521466	9.46623552	-0.9905273560000001	-0.061035156	-0.61035156	-0.24414062	1539958001.557
-7.8907228400000005	-5.47541484	-2.7586425720000003	0.36621094	0.061035156	-0.061035156	5.98981929	-1.7035155760000003	0.24404297120000001	-0.061035156	2.746582	2.0141602	6.27692842	3.2455322480000004	-0.5203857428	0.061035156	0.9765625	-1.953125	-9.5703125	-0.324194339	-2.7526612400000006	-0.18310547	0.36621094	0.061035156	0.8744873200000001	8.711376800000002	3.3197021760000003	0.91552734	2.380371	0	1.414013678	9.536816394	-0.9785644568000001	0.12207031	-0.6713867	-0.24414062	1539958001.597
-7.486376800000001	-5.24572734	-2.74428714	0.12207031	0.48828125	-0.18310547	6.51499002	-2.60671376	0.835009784	-0.91552734	1.5258789	2.8686523	6.882250900000001	3.609204074	-0.5443115216000001	0.30517578	-0.9765625	-3.0517578	-9.579882788	-0.28471679320000004	-2.795727536	-0.24414062	0.5493164	0.061035156	1.0144531250000002	8.93747554	2.9703858800000003	1.3427734	3.7841797	-0.30517578	1.88774411	9.693530252	-0.8062988220000001	-0.061035156	-0.12207031	-0.18310547	1539958001.637
-7.836889480000001	-5.397656250000001	-3.029003894	0.061035156	0	-0.18310547	6.51499002	-2.60671376	0.835009784	-0.79345703	0.6713867	3.479004	7.6729982	4.23725589	-0.07058105432	0.12207031	-1.159668	-3.2348633	-9.49973143	-0.288305661	-2.86870108	-0.5493164	0.5493164	0	0.5371337860000001	9.42436502	2.7526612400000006	2.0751953	4.5776367	-0.36621094	1.3482177520000003	9.630126800000001	-0.8924316100000002	-0.061035156	-0.36621094	-0.061035156	1539958001.677
-7.812963760000001	-5.510107428000001	-2.96560054	0.061035156	0.061035156	-0.18310547	8.250805710000002	-4.38200679	1.449902356	-0.61035156	1.7089844	3.6010742	9.10615216	4.98254393	0.03229980432	-0.24414062	0.79345703	-3.3569336	-9.42197284	-0.12919922120000002	-2.878271466	-0.24414062	0.7324219	0.061035156	0.1579101538	9.640893570000001	2.25261232	2.0141602	5.065918	0.30517578	1.4199951080000002	9.522461060000001	-1.0479492212000001	0.061035156	-0.4272461	-0.061035156	1539958001.717
-7.67180162	-5.385693390000001	-2.899804712	0.18310547	0	-0.061035156	8.250805710000002	-4.38200679	1.449902356	-0.91552734	2.1972656	3.540039	9.54160144	5.81755342	-0.22131347840000004	-0.061035156	-0.8544922	-3.6010742	-9.50930162	-0.061010742800000003	-3.02421875	-0.30517578	0.61035156	0.061035156	-0.20097655760000002	9.82153354	2.10546875	1.7700195	4.760742	0.7324219	1.617382788	9.614575180000001	-0.9283202880000001	0.061035156	-0.18310547	0	1539958001.757
-7.645483426000001	-5.22180162	-2.9081787140000004	0.12207031	0	-0.18310547	9.108544928	-5.55676268	1.378125	-0.61035156	1.8920898	3.8452148	10.453173920000001	6.766211060000001	-0.30625	0.24414062	-0.061035156	-3.4179688	-9.4255616	-0.02990722644	-2.9859375000000004	-0.30517578	0.4272461	0.061035156	-0.5969482428	10.456762680000002	1.9918212860000002	1.7700195	4.760742	0.7324219	1.42836911	9.673193390000002	-1.003686502	-0.061035156	-0.12207031	0	1539958001.797
-7.699316394	-5.315112320000001	-2.895019568	0.12207031	0.30517578	-0.24414062	8.665917932000001	-6.35109874	1.905688498	-0.30517578	2.4414062	3.4179688	10.63740216	7.54738768	0.6842773560000001	-0.48828125	2.2583008	-2.6855469	-9.447094748	-0.09211425720000001	-2.9321045320000003	-0.5493164	0.48828125	0.061035156	-0.8146728240000001	10.023705580000001	1.6843750000000002	1.3427734	4.8217773	0.4272461	1.118530252	9.557153060000001	-1.0826415740000002	0	-0.36621094	0	1539958001.837
-7.722045926000001	-5.467040740000001	-2.9249266200000004	0.18310547	0.4272461	-0.18310547	8.059399460000002	-6.690844748	1.9786621400000002	0	2.8686523	2.9296875	9.8765625	7.690942392	0.7105957068000001	-0.5493164	1.2817383	-1.6479492	-9.589452880000001	-0.0825439496	-3.057714856	-0.61035156	0.61035156	0.061035156	-1.3087402160000001	9.725830072	1.293188498	1.7700195	3.9672852	0.12207031	1.43435054	9.559545926	-1.118530252	0.12207031	-0.24414062	0	1539958001.877
-7.603613220000001	-5.312719748	-3.0601074280000002	0.12207031	0.30517578	-0.30517578	8.31779802	-6.8870362400000005	1.982250998	-0.48828125	1.4648438	2.746582	9.85502896	7.803393570000001	0.2560058606	-0.18310547	1.5258789	-1.6479492	-9.52963858	0.1435546875	-3.084033246	-0.5493164	0.6713867	0.061035156	-1.7250488220000002	10.035669420000001	1.374536142	1.2817383	2.4414062	0.48828125	1.6269530760000002	9.631323380000001	-1.1041748200000001	0.061035156	-0.061035156	0	1539958001.917
-7.6526612400000005	-5.4490969400000004	-3.01464856	0.24414062	0.30517578	-0.36621094	7.107153060000001	-7.344018570000001	2.7861572480000003	-0.24414062	0.9765625	2.1362305	8.540307608	7.94934056	1.02163089	-0.24414062	1.2207031	-1.8920898	-9.36455072	0.2918945288	-3.1713623200000005	-0.30517578	0.6713867	0	-0.9713867212000001	10.2079348	1.4247802520000001	0.7324219	2.0141602	0.5493164	1.494165036	9.644482428000002	-1.0419677520000001	0	0	0.061035156	1539958001.957
-7.562939300000001	-5.602221940000001	-3.1366699280000003	0.30517578	-0.061035156	-0.30517578	6.40493161	-7.2339601600000005	2.5445067900000002	0.12207031	1.2207031	1.7089844	7.90148912	8.12160643	1.3087402160000001	-0.5493164	1.0986328	-1.5869141	-9.38967302	0.18303222840000002	-3.2096435700000003	-0.24414062	0.6713867	0.061035156	-0.5215820288	9.97465854	1.3637695680000002	0.91552734	2.319336	0.061035156	1.337451178	9.624145468	-1.129296875	0	-0.18310547	0	1539958001.997
-7.503125000000001	-5.4490969400000004	-3.01464856	0.12207031	-0.24414062	-0.36621094	6.40493161	-7.2339601600000005	2.5445067900000002	-0.12207031	1.4038086	1.2817383	8.23166484	8.23764676	1.0048827880000002	-0.36621094	0.79345703	-1.0375977	-9.450683606	-0.1064697284	-3.3579834260000005	-0.5493164	0.8544922	0.061035156	-1.207055661	9.750951980000002	1.3386474640000001	0.9765625	2.2583008	-0.36621094	1.4044433900000002	9.6385009	-1.1508300720000002	0	0	0.061035156	1539958002.037
-7.6107907400000006	-5.479003894000001	-2.951245108	0.12207031	0.4272461	-0.36621094	6.248217752000001	-7.09279802	2.884252896	-0.24414062	0.91552734	1.0375977	7.920629892	8.16347644	1.268066394	-0.24414062	0.7324219	-0.9765625	-9.283202880000001	0.1208251996	-3.517089856	-0.5493164	0.91552734	0.061035156	-1.447509784	9.90647014	0.7979248200000001	0.61035156	1.0375977	-0.12207031	1.33386232	9.54160144	-1.1352783540000002	0.061035156	-0.24414062	0.061035156	1539958002.077
-7.4791992800000004	-5.5998290740000005	-3.1175292540000004	0.18310547	-0.12207031	-0.36621094	5.469433606	-6.9073732	2.86870108	-0.061035156	0.48828125	0.8544922	7.525854532	8.08691394	1.55158696	-0.36621094	0.61035156	-0.79345703	-9.088207968	0.379223642	-3.714477536	-0.30517578	0.79345703	0.061035156	-1.1209228240000002	9.797607428000001	0.7572509980000001	0.61035156	0.61035156	-0.12207031	1.5372314300000003	9.60620108	-1.221411142	0.061035156	-0.061035156	0	1539958002.117
-7.40024411	-5.688354532000001	-3.00627446	0.18310547	0	-0.36621094	5.469433606	-6.9073732	2.86870108	0	1.159668	1.0375977	7.7423827880000005	8.029492212000001	1.343432608	-0.18310547	0.36621094	-0.61035156	-9.149218750000001	0.19738769960000002	-3.8963134000000004	-0.36621094	0.8544922	0	-0.8673096040000001	9.925610520000001	0.763232428	0.61035156	0.61035156	-0.12207031	1.66044928	9.563134980000001	-1.153222644	0	0	0.061035156	1539958002.157
-7.383496106000001	-5.829516574	-2.878271466	0.30517578	-0.18310547	-0.36621094	5.09858426	-7.40024411	3.3220947480000005	-0.24414062	1.2207031	0.9765625	7.527050720000001	8.084521760000001	1.1627929712000002	-0.061035156	0.30517578	-0.7324219	-9.043945288000002	0.38999023560000007	-4.02192392	-0.18310547	0.79345703	0	-0.6663330072	10.12539038	0.8254394568000001	0.30517578	0.8544922	-0.18310547	1.4582763580000002	9.59782698	-1.179541034	0.061035156	0	0	1539958002.197
-7.284204074000001	-5.886938400000001	-2.9237304320000006	0.30517578	0.12207031	-0.36621094	4.840185504000001	-7.351196580000001	3.4800048920000006	-0.12207031	0.9765625	0.91552734	7.1250978400000005	8.19099092	1.18671875	0.18310547	0.5493164	-0.79345703	-8.86928714	0.47971191100000005	-4.148730432000001	-0.061035156	0.7324219	-0.061035156	-0.805102536	10.04165036	0.5981445288	0.18310547	0.6713867	-0.18310547	1.3709472839999999	9.559545926	-1.2058593750000002	0	-0.12207031	0	1539958002.237
-7.452880890000001	-5.958715560000001	-2.988330072	0.24414062	-0.18310547	-0.36621094	4.840185504000001	-7.351196580000001	3.4800048920000006	-0.36621094	1.0986328	1.0986328	6.651367212	8.2771241	1.425976538	0.24414062	0.4272461	-0.91552734	-8.942260880000001	0.3014648462	-4.27194838	-0.18310547	0.6713867	0	-0.9570312500000001	9.99021016	0.4486083966	0.18310547	0.6713867	-0.18310547	1.43076178	9.59782698	-1.211840854	0	0	0	1539958002.277
-7.358374100000001	-5.9479492800000004	-2.934497104	0.36621094	-0.24414062	-0.30517578	4.636816394	-7.7459719400000004	3.2228027160000003	-0.4272461	1.6479492	1.159668	6.62385234	8.39077176	1.5336425720000002	0.4272461	0.61035156	-0.91552734	-8.93029802	0.35529785340000003	-4.373632788	-0.24414062	0.7324219	-0.061035156	-0.9965087860000001	9.80358876	0.2918945288	0.4272461	0.7324219	-0.36621094	1.3793212860000001	9.578686600000001	-1.1855224640000002	0.061035156	0	0	1539958002.317
-7.300951980000001	-5.995800720000001	-2.886645468	0.24414062	-0.18310547	-0.30517578	4.636816394	-7.7459719400000004	3.2228027160000003	-0.48828125	0.9765625	0.9765625	6.62385234	8.39077176	1.5336425720000002	0.4272461	0.61035156	-0.91552734	-8.792724640000001	0.40075683900000003	-4.518383786	-0.24414062	0.6713867	0	-1.2632812500000001	9.908862319999999	0.3349609424	0.30517578	0.36621094	-0.36621094	1.453491214	9.572705072	-1.235766574	0.061035156	0	0	1539958002.357
-7.28659694	-6.005371106	-2.8447753600000003	0.12207031	-0.12207031	-0.24414062	4.519580072	-7.7878417540000004	3.2311766200000003	-0.5493164	0.79345703	0.79345703	6.888232428000001	8.565429712	1.375732428	0.48828125	0.4272461	-0.6713867	-8.716162140000002	0.500048822	-4.66433107	-0.12207031	0.61035156	-0.061035156	-1.29558107	10.082324280000002	0.2524169928	0.24414062	0.30517578	-0.30517578	1.5396240020000003	9.559545926	-1.2716552520000002	0	-0.061035156	0	1539958002.397
-7.200463760000001	-6.123803420000001	-2.86152356	0.12207031	-0.18310547	-0.24414062	4.038671924000001	-8.073754892	3.4142089660000003	-0.30517578	1.0375977	0.6713867	6.94086911	8.596533246000002	1.8063964660000003	0.24414062	-0.12207031	-0.18310547	-8.618066394000001	0.41870117800000006	-4.828222644	0	0.4272461	0	-1.11613768	10.16726088	0.324194339	-0.12207031	-0.061035156	-0.18310547	1.6520751800000002	9.532031250000001	-1.29558107	0.061035156	0.061035156	0.061035156	1539958002.437
-7.206445288	-6.1931884	-2.7586425720000003	0.18310547	-0.061035156	-0.12207031	4.15231929	-8.14672824	3.611596646	-0.4272461	0.91552734	0.5493164	6.811669928000001	8.59414038	1.943969748	0.36621094	0.30517578	-0.18310547	-8.57978534	0.3756347644	-4.91196286	-0.061035156	0.30517578	-0.061035156	-0.953442392	10.16845746	0.454589856	-0.12207031	0.24414062	-0.18310547	1.4678466460000001	9.56552716	-1.3230957460000001	0	0.12207031	0	1539958002.477
-7.265063400000001	-6.0998776999999995	-2.7347167540000004	0.061035156	-0.12207031	-0.061035156	4.15231929	-8.14672824	3.611596646	-0.30517578	0.5493164	0.24414062	6.873876800000001	8.638403060000002	2.04326178	0.24414062	0.36621094	-0.061035156	-8.528344748	0.381616214	-5.02561052	-0.061035156	0.24414062	0	-1.3422363220000002	10.11103534	0.32539062500000004	-0.36621094	0.18310547	-0.18310547	1.414013678	9.589452880000001	-1.2788329680000001	0	0	0	1539958002.517
-7.334448380000001	-6.114233426	-2.6509764400000004	0	0	0.061035156	4.225292932	-8.126391574000001	3.5589599640000005	-0.48828125	0.8544922	0.30517578	6.537719748	8.719750900000001	1.73701178	0.18310547	0.24414062	-0.18310547	-8.366845746000001	0.34453125	-5.150024460000001	-0.061035156	0.061035156	0	-1.2106445288	10.1325679	0.193798822	-0.4272461	-0.12207031	0.12207031	1.5204834260000002	9.53442392	-1.240551718	0.061035156	-0.18310547	0.061035156	1539958002.557
-7.346411240000001	-6.1477295320000005	-2.6784912140000006	0	0	0.12207031	3.9728759000000005	-8.49365216	3.2730469240000004	-0.12207031	0.48828125	0.061035156	6.453979532000001	8.81665036	1.6484863220000001	0	0.30517578	-0.30517578	-8.38478984	0.38879393000000007	-5.190698380000001	0.061035156	-0.18310547	-0.061035156	-1.3362548920000001	10.09428714	0.2033691394	-0.24414062	0	0.12207031	1.6724121400000003	9.53083516	-1.2919922120000003	-0.061035156	-0.12207031	0	1539958002.597
-7.5114991	-6.032885880000001	-2.805297824	-0.12207031	-0.12207031	0.30517578	3.9728759000000005	-8.49365216	3.2730469240000004	0.18310547	0.24414062	-0.12207031	6.54011232	9.181518570000001	1.547998004	-0.18310547	0.24414062	-0.061035156	-8.455371106000001	0.309838858	-5.17395018	0	-0.36621094	-0.061035156	-1.8052001800000002	10.271337860000001	0.3349609424	-0.48828125	-0.24414062	0.12207031	1.7310302520000003	9.536816394	-1.2895996400000003	-0.061035156	-0.061035156	0	1539958002.637
-7.5964357	-5.878564300000001	-2.81486821	-0.36621094	-0.061035156	0.4272461	3.39506839	-8.81186502	3.4656494600000003	0.30517578	-0.48828125	-0.24414062	6.6609375	9.431542932000001	1.7310302520000003	0	0.5493164	0	-8.369238220000002	0.3146240216	-5.159594748	0.061035156	-0.6713867	-0.061035156	-2.054028354	10.370629500000001	0.52995607	-0.7324219	-0.4272461	0.12207031	1.6783935700000001	9.547582968	-1.2907959260000001	-0.12207031	-0.18310547	0	1539958002.677
-7.690942392	-5.697924820000001	-2.787353534	-0.61035156	0	0.61035156	3.2323730040000007	-9.0092527	3.4919677520000003	0.48828125	-0.61035156	0	6.900195288000001	9.637304712	1.8733886780000002	-0.24414062	2.9296875	-0.061035156	-8.303442392000001	0.22131347840000004	-5.16677266	0.18310547	-1.0986328	-0.061035156	-1.9966064300000002	10.37421924	0.5969482428	-0.9765625	-1.0375977	0.24414062	1.8566405760000002	9.58347194	-1.211840854	-0.12207031	-0.12207031	-0.061035156	1539958002.717
-7.812963760000001	-5.5579592600000005	-2.8041014400000006	-0.79345703	0.18310547	0.79345703	2.7179687500000003	-9.016430710000002	3.660644568	0.61035156	-1.953125	0.061035156	5.897705072	9.52485324	2.2430420320000004	-0.5493164	2.6245117	-0.30517578	-8.36325679	0.1399658246	-5.04953624	0.24414062	-1.5258789	-0.12207031	-1.7130859620000003	10.412500000000001	0.832617212	-1.159668	-1.4648438	0.18310547	1.9954101440000003	9.463842752000001	-1.293188498	-0.12207031	0	-0.061035156	1539958002.757
-7.89191893	-5.477807608000001	-2.9955077880000003	-1.0375977	0.12207031	0.8544922	2.9249266200000004	-9.0176268	3.3843016200000005	0.79345703	-2.2583008	0	5.406030252000001	9.71745607	2.49426268	-0.4272461	2.319336	-0.18310547	-8.475707968	0.06340332068	-4.720556610000001	0.30517578	-1.8920898	-0.12207031	-1.8052001800000002	10.697216460000002	1.137670926	-1.5869141	-1.8310547	0.24414062	1.9954101440000003	9.485375900000001	-1.3362548920000001	-0.12207031	0	-0.18310547	1539958002.797
-7.932592752000001	-5.373730432	-3.0995849640000004	-1.2207031	0	0.91552734	2.8268310700000003	-8.62524411	3.124707068	0.61035156	-1.7700195	-0.12207031	5.361767572	9.46623552	2.8878417540000005	-0.24414062	3.6010742	0.24414062	-8.5833741	0.07416992212000001	-4.318603534	0.24414062	-2.319336	-0.12207031	-1.98464357	10.43164038	1.2022705072	-1.5258789	-2.4414062	0.24414062	1.9607177520000003	9.486572480000001	-1.1807373200000002	-0.12207031	0.12207031	-0.30517578	1539958002.837
-7.792626800000001	-5.356982428000001	-3.084033246	-1.2817383	0.18310547	0.9765625	2.8268310700000003	-8.62524411	3.124707068	0	-1.4648438	-0.061035156	4.9263183900000005	9.07863768	2.828027356	0.12207031	2.1972656	0.18310547	-8.74606929	0.14714355040000002	-3.8508545320000005	0.18310547	-2.4414062	-0.12207031	-1.6532714660000003	10.20673822	1.1651855432	-1.5869141	-3.3569336	0.48828125	1.735815396	9.595434800000001	-1.2058593750000002	-0.18310547	0.24414062	-0.4272461	1539958002.877
-7.720849640000001	-5.267260880000001	-3.198876996	-1.2207031	-0.061035156	1.0375977	2.9727783540000003	-8.35249002	2.5564697480000005	-0.36621094	-1.3427734	0.36621094	4.681079074	8.633618210000002	2.8555420320000002	0.7324219	0.30517578	0.061035156	-8.84296875	0.20576172120000003	-3.3914795320000004	0.24414062	-2.746582	-0.061035156	-1.2261962860000002	10.00217302	1.2106445288	-1.5869141	-3.7841797	0.6713867	1.4989501800000002	9.60261232	-1.1675781250000001	-0.12207031	0.24414062	-0.4272461	1539958002.917
-7.741186600000001	-5.094995108000001	-3.2275878600000003	-1.2207031	0.061035156	1.0986328	3.31252446	-7.6526612400000005	1.9583251800000003	-0.30517578	-0.4272461	0.9765625	5.53642572	8.42307158	2.654565396	0.91552734	1.5258789	0.12207031	-8.972167932000001	0.14714355040000002	-2.89382338	0.12207031	-2.9296875	0	-0.8290283540000001	9.6636232	1.4176025360000002	-1.2207031	-4.0893555	0.6713867	1.4929687500000002	9.56672374	-1.1627929712000002	-0.12207031	0.24414062	-0.48828125	1539958002.957
-7.78544928	-4.9263183900000005	-3.408227536	-1.159668	0.061035156	1.0986328	3.31252446	-7.6526612400000005	1.9583251800000003	-0.6713867	0.061035156	1.159668	5.98742662	8.278320288000002	2.268164038	0.48828125	2.1972656	-0.24414062	-9.11572284	0.17944336060000002	-2.337548822	0.12207031	-2.9907227	0.061035156	-0.25839844240000004	9.387280252000002	1.534838858	-0.91552734	-4.1503906	0.6713867	1.246533246	9.54399411	-1.25729982	0	0.5493164	-0.48828125	1539958002.997
-7.760326980000001	-4.701416034	-3.476416034	-0.9765625	-0.24414062	1.0986328	3.4166014400000004	-7.558154254000001	2.0336913940000003	-1.0375977	-0.24414062	1.4648438	5.863012680000001	8.07495108	2.344726538	0.061035156	1.2207031	-0.4272461	-9.253295926000002	0.2954833966	-1.8052001800000002	0.12207031	-3.0517578	0	0.27395019960000005	9.297558606	1.7250488220000002	-0.7324219	-3.6621094	0.61035156	0.9043945288	9.555957068	-1.240551718	0.061035156	0.36621094	-0.61035156	1539958003.037
-7.89191893	-4.67390126	-3.5469971040000003	-1.0986328	-0.24414062	0.9765625	3.6080077880000005	-7.40263678	2.0923096040000004	-1.3427734	-1.0986328	1.7700195	5.956323380000001	7.887134080000001	2.5995362400000004	0.12207031	0.6713867	-0.5493164	-9.477001800000002	0.29069824280000006	-1.32788089	0.24414062	-3.0517578	0	0.3229980432	9.192285340000002	1.81357428	-0.36621094	-3.4179688	0.61035156	1.111352536	9.52963858	-1.1424560700000002	0.061035156	0.48828125	-0.61035156	1539958003.076
-8.2005616	-4.53752446	-3.5194824280000003	-0.79345703	-0.12207031	1.159668	3.6391114200000003	-7.412207068000001	1.89013678	-1.2817383	-1.5258789	1.7700195	6.21950679	7.8883300720000005	2.7323242800000003	0	0.79345703	-0.61035156	-9.858617720000002	0.3349609424	-0.8290283540000001	0.24414062	-3.112793	-0.061035156	0.5467041034000001	9.07863768	1.698730432	-0.36621094	-3.3569336	0.7324219	1.152026358	9.612182608000001	-1.0946044928	0.061035156	0.61035156	-0.5493164	1539958003.117
-8.10246556	-4.458569290000001	-3.6702148560000003	-0.61035156	-0.36621094	1.0986328	3.9310058900000002	-7.762719748	2.1664795320000003	-0.79345703	-1.2817383	1.5258789	6.151318390000001	7.919433606	2.85913089	-0.061035156	0.91552734	-0.36621094	-10.1481205	0.2344726538	-0.22968750000000002	0.24414062	-2.5024414	-0.061035156	1.2058593750000002	9.216211060000001	1.9284179320000001	0	-3.3569336	0.6713867	0.783569339	9.737792932000001	-1.156811502	0.18310547	0.36621094	-0.4272461	1539958003.157
-7.9242187500000005	-4.367651260000001	-3.39506839	-0.36621094	-0.61035156	0.9765625	4.027905252	-7.820141574000001	2.229882788	-0.6713867	-1.5869141	1.3427734	6.0855226600000005	7.8883300720000005	3.1366699280000003	0.24414062	0.48828125	-0.36621094	-10.1397464	0.12321777160000001	0.1866210962	0.061035156	-2.1362305	-0.061035156	1.7465820680000002	9.301147660000002	2.1473388580000004	0.061035156	-2.746582	0.30517578	0.7859619110000001	9.70429712	-1.223803714	0.061035156	-0.061035156	-0.4272461	1539958003.197
-7.97446286	-3.9956054320000005	-3.31850589	-0.36621094	-0.12207031	0.7324219	4.027905252	-7.820141574000001	2.229882788	-0.9765625	-2.319336	1.2207031	5.93120108	7.779467752000001	3.1199219240000007	0.4272461	-0.12207031	-0.18310547	-10.27014128	0.1866210962	0.4450195288	-0.061035156	-1.8310547	-0.12207031	2.263378894	9.125292932	2.10546875	-0.18310547	-1.8920898	0.30517578	1.12211911	9.591845746	-1.1807373200000002	0.12207031	0.061035156	-0.18310547	1539958003.237
-8.016332968	-3.7970214660000003	-3.34841304	-0.4272461	-0.30517578	0.36621094	4.33535144	-7.82731929	2.153320288	-0.7324219	-1.7700195	0.9765625	6.306836060000001	7.765112320000001	3.2228027160000003	0.061035156	0.24414062	0.12207031	-10.316797120000002	-0.04067382788	0.73332518	0	-1.2817383	-0.12207031	2.5385253600000004	9.040356430000001	2.1892089660000003	-0.24414062	-0.91552734	0.24414062	0.8218505890000001	9.644482428000002	-1.138867212	0.12207031	0.24414062	-0.12207031	1539958003.276
-7.9792482	-3.6977295320000003	-3.38908696	-0.61035156	-0.24414062	-0.061035156	4.42866214	-7.908667032	2.209545926	-0.7324219	-1.7700195	0.9765625	6.312817392	7.668212860000001	3.52785643	0.12207031	1.0375977	0.24414062	-10.416088760000001	-0.44980469240000004	0.7859619110000001	-0.5493164	-1.0986328	-0.18310547	2.6306396760000004	9.07146016	2.09948732	-0.12207031	-0.24414062	0.12207031	0.643603534	9.54997554	-1.1675781250000001	0.18310547	0.18310547	-0.061035156	1539958003.316
-8.145532248	-3.6917480040000004	-3.5326415740000003	-0.79345703	0.18310547	-0.36621094	4.42866214	-7.908667032	2.209545926	-0.36621094	-0.8544922	0.48828125	6.0747558900000005	7.63591304	3.3914795320000004	0.4272461	0.9765625	0.36621094	-10.547681200000001	-0.641210962	1.0886230432000001	-0.6713867	0	-0.061035156	2.830419928	9.1109375	2.174853534	-0.061035156	0.30517578	0	0.44143066100000006	9.595434800000001	-1.1340820288	0.061035156	0.30517578	0	1539958003.356
-8.24243161	-3.5469971040000003	-3.869995108	-1.159668	-1.159668	-0.79345703	4.358081070000001	-8.2938723	2.2382567900000003	-0.24414062	-0.79345703	0.12207031	6.21352536	7.656250000000001	3.2455322480000004	0.6713867	1.159668	0.4272461	-10.4723143	-0.9211425720000002	1.05991214	-1.2817383	0.36621094	0.12207031	2.9775634	9.171948380000002	2.27055661	-0.061035156	1.2207031	-0.12207031	0.12202148560000001	9.650463760000001	-1.2202148560000001	0.061035156	0.18310547	0.12207031	1539958003.396
-7.8237304320000005	-3.057714856	-3.8388915740000003	-1.5258789	-1.0375977	-1.4038086	3.21921376	-9.173144568	1.6520751800000002	0.61035156	-0.5493164	-0.79345703	6.17404802	7.620361420000001	3.0589112400000005	1.2207031	1.7089844	0.61035156	-10.32636682	-1.0443603240000001	1.091015625	-1.8920898	0.9765625	0.24414062	2.8675048920000004	9.101367212000001	2.2167236420000003	-0.061035156	2.0141602	-0.30517578	0.1244140625	9.609789840000001	-1.2632812500000001	-0.061035156	-0.061035156	0.12207031	1539958003.436
-7.5964357	-3.007470746	-3.6833741	-1.8920898	0.061035156	-1.7700195	3.21921376	-9.173144568	1.6520751800000002	0.91552734	-1.0986328	-1.4648438	5.879760880000001	7.500732428000001	2.598339856	2.0141602	1.8920898	0.6713867	-10.1146241	-1.111352536	0.9199462860000001	-2.380371	1.2817383	0.4272461	2.463159146	8.878857428000002	2.094702176	-0.061035156	2.4414062	-0.48828125	0.18303222840000002	9.581079074	-1.1352783540000002	-0.061035156	0	0.061035156	1539958003.476
-7.872778060000001	-3.092407248	-3.890332068	-1.953125	0.061035156	-2.1362305	2.4153076080000004	-9.098974640000002	0.9977050720000001	1.0375977	-1.7089844	-1.953125	5.577099640000001	7.284204074000001	2.222705072	2.9907227	2.0751953	0.61035156	-9.734204074	-0.811083966	0.764428714	-2.8076172	1.5869141	0.5493164	2.00258786	8.577392572	1.814770468	0.18310547	2.8686523	-0.7324219	0.8756836060000002	9.4423098	-1.152026358	0.061035156	0.48828125	-0.12207031	1539958003.516
-7.93618161	-3.3376464660000003	-4.39995108	-2.380371	0.12207031	-2.4414062	2.4153076080000004	-9.098974640000002	0.9977050720000001	1.159668	-1.8310547	-2.2583008	5.385693390000001	7.193286240000001	1.5743163940000002	4.211426	2.6855469	0.48828125	-9.471020468	-0.24643554320000002	0.6447998200000001	-3.112793	1.6479492	0.6713867	1.553979532	8.606103240000001	1.4738280760000002	0.30517578	3.4179688	-0.7324219	1.4331542540000002	9.448290740000001	-1.1711669928000001	0	1.3427734	-0.18310547	1539958003.557
-8.399145468	-3.77548822	-4.732519568	-2.2583008	-0.24414062	-2.380371	1.975073282	-8.878857428000002	0.9797607428000001	0.91552734	-1.7089844	-2.319336	5.66442842	7.911059800000001	0.9199462860000001	4.8828125	3.6010742	-0.061035156	-9.697119110000001	0.3541015576	0.538330072	-3.0517578	1.6479492	0.79345703	0.8828613220000001	9.181518570000001	1.0958007788	0.36621094	3.6010742	-0.7324219	1.4989501800000002	9.441113220000002	-1.238159146	0.061035156	1.953125	-0.36621094	1539958003.596
-8.596533246000002	-4.06977536	-4.833007788000001	-2.5024414	-1.4038086	-2.1972656	1.1711669928000001	-8.844164840000001	0.7572509980000001	0.5493164	-1.5258789	-1.7089844	5.878564300000001	8.70180661	0.0418701178	5.1879883	4.211426	-0.4272461	-10.05241664	0.805102536	0.40434570680000004	-3.1738281	1.6479492	0.6713867	0.5287597644	10.075146760000003	0.9031982428000002	0.7324219	3.479004	-0.91552734	1.494165036	9.676782248	-1.3482177520000003	-0.18310547	2.1362305	-0.24414062	1539958003.636
-8.456567392	-4.01713858	-4.6427978240000005	-2.1972656	-1.3427734	-1.7700195	1.1711669928000001	-8.844164840000001	0.7572509980000001	0.30517578	-1.6479492	-0.61035156	5.915649460000001	9.669604532000001	-0.539526358	4.638672	4.638672	-0.6713867	-10.05241664	0.805102536	0.40434570680000004	-3.1738281	1.6479492	0.6713867	0.52995607	10.71635782	1.152026358	1.0375977	3.7231445	-1.0375977	1.282421924	9.8334964	-1.4929687500000002	-0.24414062	1.8310547	-0.12207031	1539958003.677
-7.964892572	-3.8616211060000003	-4.810278354	-2.380371	-1.4038086	-1.7089844	1.013256839	-8.545092752	1.100585962	0.061035156	-1.8920898	0.6713867	6.203955072	10.29646016	0.211743161	4.0893555	4.5776367	-0.5493164	-10.05241664	0.805102536	0.40434570680000004	-3.1738281	1.6479492	0.6713867	0.09331054320000001	10.80727536	1.268066394	1.0986328	3.90625	-1.0375977	1.149633786	9.79401857	-1.714282248	-0.18310547	1.6479492	-0.24414062	1539958003.716
-7.602417032000001	-4.035082968	-4.632031250000001	-2.2583008	-1.0375977	-1.7700195	1.4391357820000001	-8.151513580000001	1.1735596040000003	-0.061035156	-2.2583008	1.8920898	6.26496556	10.58476538	0.9378906250000001	3.90625	4.4555664	0.12207031	-9.41120607	1.4403320680000002	-0.439038089	-3.2348633	1.0986328	0	-0.5036376800000001	10.68046924	1.2501221040000001	0.48828125	3.7231445	-0.6713867	1.544409146	9.65883786	-1.553979532	-0.061035156	2.1362305	-0.5493164	1539958003.757
-7.778271760000001	-4.318603534	-4.59733876	-2.2583008	-0.7324219	-1.5869141	1.4391357820000001	-8.151513580000001	1.1735596040000003	0.24414062	-2.6245117	2.8076172	5.70390625	10.56921376	1.13647464	3.2348633	3.540039	0.5493164	-9.10615216	1.5719238220000002	-0.7979248200000001	-3.2348633	0.79345703	-0.24414062	-0.8541503600000001	10.455566100000002	1.1316894568000002	-0.18310547	3.479004	-0.18310547	1.9571288940000002	9.522461060000001	-1.318310504	0.061035156	2.380371	-0.48828125	1539958003.797
-8.0139402	-4.3520996400000005	-5.28640126	-2.0141602	-1.2817383	-1.4038086	1.7645263580000001	-8.292675720000002	1.1017822480000001	0.48828125	-3.112793	3.2348633	5.13088408	10.38498552	1.061108426	2.6245117	2.746582	0.6713867	-9.165966754000001	1.876977536	-0.8649169928000001	-2.9296875	0.4272461	-0.4272461	-1.091015625	10.42565944	0.7859619110000001	-0.30517578	3.1738281	0.18310547	1.9320067900000002	9.616967752	-1.3458251800000003	-0.18310547	2.2583008	-0.4272461	1539958003.836
-7.766308606000001	-4.574609424	-5.183520468	-1.8310547	-2.0751953	-1.2207031	2.366259784	-9.408813400000001	0.5790038940000001	0.6713867	-3.7231445	3.540039	5.17753894	10.43283696	0.6005371106	1.8310547	2.9296875	0.30517578	-9.573901260000001	1.949951178	-0.8134765380000001	-2.8686523	0.24414062	-0.5493164	-1.1125488220000002	10.59672824	0.5861816394	-0.48828125	2.8686523	0.36621094	1.464257788	9.58347194	-1.51330571	-0.30517578	2.1972656	-0.61035156	1539958003.877
-7.242334260000001	-4.367651260000001	-5.139257788	-1.953125	-1.4038086	-1.2207031	2.366259784	-9.408813400000001	0.5790038940000001	0.8544922	-4.5776367	3.479004	5.006469748	10.05241664	0.0035888672120000004	1.2817383	2.9296875	-0.061035156	-9.7485598	1.8805663940000001	-0.80988768	-2.8686523	0.24414062	-0.7324219	-0.7560547120000001	10.55964308	0.8074951080000001	-0.48828125	2.8686523	0.36621094	1.1424560700000002	9.71625998	-1.4702392180000001	-0.12207031	2.0141602	-0.4272461	1539958003.917
-6.90617662	-4.153515576	-5.559155252000001	-2.1362305	-0.9765625	-1.4648438	2.9440673920000004	-9.38488768	0.42229003600000004	0.7324219	-4.9438477	3.0517578	4.98972194	9.54997554	-0.31103514400000004	1.3427734	2.4414062	-0.18310547	-9.713867212	1.795629892	-0.732128894	-2.8686523	0.12207031	-0.7324219	-0.47014160340000005	10.20554164	0.9139648560000001	-0.5493164	2.6245117	0.36621094	1.0754638580000002	9.689941394000002	-1.3996582460000002	-0.36621094	1.7700195	-0.48828125	1539958003.956
-6.802099640000001	-4.3640625	-5.4490969400000004	-1.8310547	-0.79345703	-1.5258789	3.505126996	-9.1623777	0.44980469240000004	0.4272461	-4.272461	2.1972656	5.208642572	9.05471196	-0.6902587860000001	1.4648438	2.4414062	-0.36621094	-9.790429712	1.5300537140000001	-0.7871582068	-3.112793	0.30517578	-0.7324219	-0.44621582460000003	9.95192842	0.7799804712000001	-1.159668	2.9907227	0.36621094	1.0922119110000001	9.62773462	-1.792041034	-0.30517578	2.0141602	-0.61035156	1539958003.996
-6.893017572	-4.5435058900000005	-5.687158246000001	-1.7089844	-0.6713867	-1.5869141	3.6415038940000004	-9.159985520000001	0.3947753894	0.12207031	-3.3569336	1.2207031	5.2828125	8.713769568	-0.9570312500000001	1.3427734	2.5634766	-0.7324219	-9.578686600000001	1.7465820680000002	-0.6806884980000001	-3.1738281	0.48828125	-0.7324219	-0.5323486420000001	9.7748777	0.5132080072	-1.0375977	3.0517578	0.24414062	0.9510498200000002	9.542798020000001	-1.622167932	-0.18310547	2.2583008	-0.48828125	1539958004.036
-7.0604982000000005	-4.7803711060000005	-6.05202626	-1.5869141	-1.8310547	-1.6479492	3.2646728240000003	-8.86928714	0.34812010800000004	0	-3.6621094	0.36621094	5.54838858	8.445800720000001	-1.053930661	1.2817383	2.9296875	-1.0986328	-9.398047120000001	2.080346646	-0.75964357	-3.1738281	0.48828125	-0.61035156	-0.778784146	9.590649460000002	0.26796875000000003	-1.0375977	3.0517578	0.24414062	0.735717752	9.61936052	-1.4786132200000002	-0.24414062	2.0751953	-0.4272461	1539958004.076
-7.102368210000001	-4.975365920000001	-5.469433606	-1.6479492	-2.2583008	-1.4038086	3.234765576	-8.36325679	0.49645996400000003	-0.36621094	-3.9672852	-0.30517578	5.79003894	8.34411592	-1.0455566100000002	1.159668	2.9907227	-1.4038086	-9.41120607	2.384204074	-0.9510498200000002	-2.9907227	0.36621094	-0.61035156	-1.1639892572000001	9.6217527	0.15073241820000002	-0.91552734	3.112793	0.36621094	0.6902587860000001	10.02490216	-1.4367432100000002	-0.7324219	1.2817383	-0.36621094	1539958004.116
-7.40622554	-4.895214856	-5.16677266	-1.6479492	-2.2583008	-1.0375977	3.234765576	-8.07734375	0.7225586060000001	-0.7324219	-3.6010742	-0.8544922	6.224292032	8.871679712	-0.9893310700000001	0.8544922	3.112793	-1.6479492	-9.460253894000001	2.4978514400000003	-1.114941394	-2.5634766	0.30517578	-0.8544922	-1.5156982820000002	10.13735324	0.2189208966	-0.91552734	3.112793	0.36621094	1.36018071	9.79880342	-1.0718750000000001	-1.0375977	1.4038086	-0.18310547	1539958004.156
-7.8943116	-4.349707068	-5.31870108	-1.2207031	-2.746582	-0.24414062	3.3077391200000004	-8.082128894	1.1125488220000002	-1.0375977	-2.5634766	-1.2207031	6.537719748	9.573901260000001	-0.832617212	0.30517578	3.112793	-1.5869141	-9.48776857	2.076757788	-1.175952176	-2.746582	0.48828125	-1.159668	-1.4415283540000001	10.59553264	0.832617212	-0.79345703	2.8076172	0.48828125	2.039672824	9.705493210000002	-0.811083966	-0.91552734	0.91552734	-0.24414062	1539958004.196
-7.622753894000001	-3.2945800720000005	-6.518579074000001	-2.6855469	-4.0283203	-0.30517578	2.47631839	-8.67788089	0.961816394	-0.91552734	-2.1972656	-1.4648438	6.512597840000001	9.96389128	-0.46535643000000004	0.061035156	2.746582	-1.159668	-9.198266574	2.02292482	-1.3039550720000002	-2.746582	-0.061035156	-1.3427734	-1.195092752	10.88144568	1.214233426	-0.79345703	2.380371	0.79345703	3.1916992800000004	9.942358720000001	-0.8218505890000001	-1.5869141	1.7089844	0.36621094	1539958004.236
-7.428955072	-2.3112304320000003	-6.0651857	-3.6621094	-3.1738281	-0.24414062	2.47631839	-8.67788089	0.961816394	-0.61035156	-2.8076172	-1.5869141	6.139355432	10.150512680000002	-0.1854248004	-0.24414062	2.2583008	-0.91552734	-9.770092752000002	0.8625244110000001	-1.393676718	-2.6855469	-0.24414062	-1.4038086	-0.5849853534	10.78574182	1.526464856	-0.79345703	2.380371	0.79345703	2.9524413940000005	9.676782248	-1.485791034	-2.0751953	2.1972656	0.91552734	1539958004.277
-6.93608426	-3.2383545320000002	-5.301952880000001	-3.90625	-3.6010742	-0.4272461	2.6605469240000006	-9.90647014	1.0563232428000002	0	-2.8076172	-1.5869141	5.81276857	9.67558606	0.5837890576	-0.61035156	2.4414062	-0.91552734	-9.040356430000001	-0.4605712860000001	-1.412817392	-3.6621094	-0.48828125	-1.7089844	0.04067382788	9.992602340000001	1.924829074	-1.0986328	2.2583008	1.0375977	2.313623004	9.322680710000002	-1.6090087860000002	-1.8310547	2.0141602	0.79345703	1539958004.316
-7.907470746	-3.99919429	-4.730126996	-5.065918	-1.159668	-0.7324219	2.519384784	-11.036962860000001	0.8170653959999999	0.79345703	-2.6855469	-2.0141602	5.468237320000001	9.00805661	1.294384784	-0.48828125	2.9907227	-0.79345703	-9.174340560000001	-0.709399411	-1.5575683900000001	-3.6010742	-1.3427734	-1.2817383	-0.031103515380000002	9.22578125	1.8195557100000002	-0.8544922	3.3569336	1.6479492	4.334155252	9.23774411	-0.832617212	-1.7700195	4.211426	1.3427734	1539958004.356
-9.460253894000001	-4.26118161	-4.894018570000001	-5.126953	-2.8076172	-1.2207031	2.519384784	-11.036962860000001	0.8170653959999999	1.2817383	-2.6855469	-2.380371	5.226586960000001	8.96140126	1.129296875	-0.7324219	3.2958984	-0.9765625	-9.174340560000001	-0.709399411	-1.5575683900000001	-3.6010742	-1.3427734	-1.2817383	-0.3911865216	8.98652356	2.259790036	-0.8544922	3.3569336	1.6479492	5.59624002	10.30722644	-0.67709964	-1.953125	7.1411133	2.0141602	1539958004.396
-9.265259080000002	-5.01245108	-3.62236322	-4.3945312	-5.1879883	-1.0986328	1.88774411	-11.217602340000001	0.693847644	2.0141602	-3.4179688	-2.6855469	5.0626952880000005	9.413598740000001	0.8816650360000001	-1.4648438	3.7231445	-0.9765625	-9.174340560000001	-0.709399411	-1.5575683900000001	-3.6010742	-1.3427734	-1.2817383	-0.19619140380000002	9.28200679	2.769409146	-0.30517578	3.540039	2.1972656	6.25061052	11.10874002	-0.7907471040000001	-1.953125	7.5683594	1.8920898	1539958004.436
-8.047436600000001	-5.280419928000001	-3.0601074280000002	-5.3710938	-3.0517578	-1.6479492	1.629345746	-10.462744600000002	-0.02990722644	2.746582	-4.638672	-2.4414062	4.874877896	9.796411240000001	0.7393066100000001	-1.7700195	3.2348633	-0.48828125	-10.473510880000001	-1.933203076	-0.7273437500000001	-4.760742	-1.3427734	-0.5493164	0.153125	9.74257788	3.1103514400000005	0.7324219	4.5166016	1.953125	5.305542032000001	10.251000900000001	-1.756152356	-1.0375977	7.751465	1.3427734	1539958004.476
-8.26875	-5.401245108	-3.063696286	-4.5166016	-2.2583008	-1.6479492	1.4068359620000002	-9.7066893	-0.855346646	3.4179688	-5.79834	-2.1362305	4.776782248000001	10.310815200000002	0.5036376800000001	-1.5258789	3.0517578	0.18310547	-11.17453624	-2.1664795320000003	-0.5550781250000001	-5.3100586	-0.9765625	-0.5493164	0.31342773560000003	10.453173920000001	3.1438476440000005	0.7324219	4.5166016	1.953125	2.8088867800000004	8.45776358	-1.9726807100000001	0.48828125	7.385254	1.0375977	1539958004.516
-8.092895468	-4.6619384	-3.637915036	-4.5166016	-3.6621094	-1.5258789	1.4786132200000002	-9.43513179	-1.642504892	3.90625	-6.8359375	-1.7700195	4.95263678	10.789330580000001	0.45698242800000005	-0.91552734	3.8452148	0.5493164	-10.857519960000001	-1.96430661	-0.26796875000000003	-5.493164	-0.36621094	-0.61035156	0.2895019568	10.83120108	3.1282959260000003	0.30517578	5.1879883	1.8920898	2.154516574	7.151415740000001	-3.3687500000000004	3.4179688	7.2631836	0.91552734	1539958004.556
-7.383496106000001	-4.486083966000001	-3.58049321	-4.5166016	-2.5024414	-1.4038086	1.9810547120000002	-9.286792032000001	-2.304052716	4.0893555	-6.5307617	-1.2207031	4.810278354	10.28330072	0.10886230040000001	-0.12207031	5.554199	1.0375977	-10.13735324	-1.8578369600000002	-0.40793457460000004	-5.92041	-0.24414062	-0.5493164	-0.36606445680000005	10.23903804	2.698828076	-0.4272461	5.92041	1.7700195	1.73701178	9.57749002	-4.963403060000001	3.90625	10.7421875	1.2817383	1539958004.596
-7.430151260000001	-3.7431884000000006	-4.112841754000001	-5.126953	-1.4648438	-1.6479492	2.215527356	-8.935082968000001	-3.025415036	3.90625	-6.1035156	-0.5493164	4.1690673920000005	9.646875000000001	-0.38640135800000003	0.4272461	5.9814453	1.159668	-9.49255342	-1.3254882200000002	-0.285913089	-5.79834	-0.48828125	-0.36621094	-0.931909146	9.49733876	2.0731689300000005	-0.8544922	5.79834	2.1362305	1.5025390379999999	9.656445288	-3.791040036	5.2490234	10.070801	2.1972656	1539958004.636
-7.657446580000001	-3.8795653960000003	-4.353295926	-4.8828125	-3.0517578	-1.3427734	2.368652356	-8.74606929	-3.0433594240000006	3.2958984	-6.8359375	-0.30517578	3.5087158540000005	9.1875	-0.6962402160000001	0.36621094	5.493164	1.0986328	-9.285595746	-1.0826415740000002	0.002392578076	-5.7373047	-0.5493164	-0.12207031	-1.1807373200000002	8.978149460000001	1.6592528960000001	-0.8544922	5.79834	2.1362305	0.7763915740000001	10.81923822	-4.5159912140000005	5.7373047	7.873535	2.5634766	1539958004.676
-7.216015380000001	-3.369946286	-4.4059326080000005	-5.1879883	-2.6855469	-1.5258789	2.7885498200000005	-8.394360520000001	-2.8627197480000004	2.9296875	-6.3476562	-0.4272461	3.19768071	8.848950180000001	-0.783569339	0.36621094	4.5776367	0.91552734	-9.25209964	-0.94506839	0.37084961060000005	-5.7373047	-0.61035156	0	-1.08383786	8.89919429	1.4044433900000002	0.18310547	4.638672	1.5869141	-0.1303955072	11.1948732	-4.16308606	5.859375	7.019043	2.5024414	1539958004.716
-7.25310054	-3.5206787140000007	-4.8988037140000005	-5.6762695	-1.7089844	-2.319336	3.0864257200000003	-8.049829074	-2.6150878600000005	2.8686523	-6.0424805	-0.12207031	3.152221646	8.77358426	-0.7692138580000001	0.48828125	3.6621094	0.6713867	-9.35856929	-0.52995607	0.773999002	-5.6762695	-0.61035156	0.18310547	-0.802709964	8.93867212	1.459472644	0.18310547	4.638672	1.5869141	0.8074951080000001	11.070459260000002	-2.1341797120000003	5.554199	8.7890625	1.5258789	1539958004.756
-7.219604532000001	-4.5614501800000005	-5.11652806	-5.3100586	-2.9296875	-2.8686523	3.29816893	-7.58447284	-2.2203125000000004	2.8686523	-6.0424805	-0.12207031	3.4034423920000005	8.762817392	-0.611303714	0.8544922	3.4179688	0.4272461	-9.62294928	-0.04067382788	1.0144531250000002	-5.554199	-0.48828125	0.30517578	-0.2811279254	9.2042482	1.35180661	0.4272461	3.9672852	1.2207031	0.8876464660000001	11.222387680000002	-1.9738769960000002	4.0283203	11.047363	0.5493164	1539958004.796
-6.506615920000001	-5.084228240000001	-3.5924560700000003	-5.1879883	-3.2348633	-2.4414062	3.7072998200000002	-7.251904254	-1.885351538	2.6855469	-6.225586	0.7324219	3.512304712	9.07026358	-0.440234375	1.0375977	3.479004	0.24414062	-9.610986420000001	0.49406739200000005	1.0563232428000002	-5.1879883	-0.12207031	0.24414062	-0.2775390576	9.360961960000001	1.4738280760000002	0.30517578	4.211426	0.4272461	-1.2704589660000003	10.73190944	-1.2860107820000002	3.2958984	10.253906	-0.061035156	1539958004.836
-6.9073732	-4.700219748	-3.0768554320000003	-4.760742	-2.8686523	-1.7089844	4.22888179	-6.916943390000001	-1.3446288940000002	2.5634766	-5.3710938	1.2817383	3.52785643	9.07385234	-0.309838858	1.159668	3.540039	0.18310547	-9.29277356	1.0108642572	0.92473143	-4.638672	-0.18310547	0.12207031	-0.678295926	9.16835962	1.662841754	0.30517578	4.211426	0.4272461	-2.830419928	9.33464357	-1.3948730040000001	2.9296875	4.9438477	0.061035156	1539958004.876
-6.650170926	-4.30783696	-2.5564697480000005	-3.6621094	-0.61035156	-0.79345703	4.354492212	-6.642993210000001	-0.9043945288	2.1972656	-4.699707	1.953125	3.5876709260000004	9.0858152	-0.06699218750000001	1.2817383	3.6621094	0.30517578	-9.055908246000001	1.108959964	0.6268554712000001	-3.90625	-0.061035156	0	-1.1304931610000002	8.907568390000002	2.031298822	0.5493164	3.7841797	0.4272461	-1.911669928	8.577392572	-0.9582275360000001	2.5024414	0.91552734	-0.36621094	1539958004.916
-7.893115020000001	-3.2718505400000004	-2.19997554	-1.0986328	1.7089844	0.8544922	4.489672824	-6.724340560000001	-0.5443115216000001	2.0141602	-4.3945312	2.8076172	3.6056152160000003	8.96140126	0.4426269568000001	1.4038086	3.6010742	0.7324219	-8.502026260000001	0.9582275360000001	0.1268066394	-3.4179688	0	0.061035156	-1.4558837860000002	8.40273462	2.569628894	0.91552734	3.3569336	0.5493164	0.648388678	7.034179712	-3.07805162	3.2348633	0.12207031	0.24414062	1539958004.956
-8.39077176	-2.960815396	-5.40961911	-3.7841797	-1.5869141	-0.18310547	4.732519568	-7.141845746	-0.364868161	1.953125	-3.4179688	3.540039	3.69533696	8.694628894000001	0.9031982428000002	1.2817383	3.4179688	1.4038086	-7.450488220000001	1.3362548920000001	0.02153320288	-2.9907227	-0.91552734	0.6713867	-2.1521240020000003	7.777075180000001	2.6784912140000006	0.91552734	3.3569336	0.5493164	9.56672374	8.129980432	-1.8829589660000003	2.4414062	0.4272461	1.2207031	1539958004.996
-9.25090306	-5.21940944	-5.87497554	-2.380371	1.7700195	-0.7324219	5.23854982	-8.05700679	-0.16508788940000002	1.5869141	-1.8920898	4.1503906	3.434545926	9.177929712000001	0.92473143	0.7324219	2.746582	2.0141602	-7.90148912	1.9224365020000003	-0.03947753894	-1.8920898	-2.319336	1.3427734	-1.89611821	8.50441893	1.83151857	0.7324219	0.9765625	2.2583008	6.154907248	7.728027160000001	-1.0455566100000002	0.18310547	3.479004	-1.4038086	1539958005.036
-11.12309604	-8.606103240000001	-5.090210160000001	-0.24414062	-3.4179688	-0.24414062	5.8833496400000005	-9.87895468	0.416308606	0.91552734	-0.30517578	4.0283203	3.23955072	10.530933	0.9127685700000001	0.12207031	1.0375977	1.7700195	-12.36364766	1.412817392	0.7273437500000001	-1.8310547	-1.4038086	1.6479492	0.07058105432	10.626635880000002	0.9929199280000001	1.6479492	0.7324219	1.5258789	0.19020996400000004	9.9794429	-2.0301025360000002	0.12207031	3.3569336	-3.112793	1539958005.076
-8.129980432	-3.77548822	-2.5074219240000004	-1.2207031	-5.004883	0.36621094	5.358178420000001	-10.936474640000002	0.613696286	0.30517578	-0.79345703	2.6855469	3.96569838	12.03945288	0.8445800720000001	-0.30517578	0.48828125	0.7324219	-12.858911240000001	1.756152356	0.35888672120000004	-2.0141602	0.30517578	0.9765625	1.3266846040000002	12.678271760000001	0.4605712860000001	1.6479492	0.7324219	1.5258789	4.09011232	14.853125	1.3996582460000002	-4.4555664	0.061035156	-1.4038086	1539958005.116
-8.58217752	-2.250219748	-5.900097840000001	-5.004883	1.8920898	-1.7700195	4.98254393	-10.64099092	1.3709472839999999	-0.18310547	-1.3427734	0.7324219	5.2720459260000005	12.759619600000002	0.42109375000000004	-0.24414062	2.380371	0.12207031	-11.82172824	1.0946044928	-0.6519775360000001	-1.8310547	0.4272461	0.18310547	1.874584964	13.73698732	1.3853027160000002	1.7089844	5.065918	-0.061035156	3.31850589	9.301147660000002	-1.62575679	-0.61035156	1.7089844	-0.18310547	1539958005.156
-9.38129892	-3.1558105040000006	-5.93957518	-3.2348633	-2.9907227	-1.7700195	4.59733876	-9.754540740000001	2.050439496	-0.36621094	-1.0986328	-1.4648438	5.96589357	12.7943116	0.846972644	0.79345703	5.065918	0.4272461	-11.778662140000002	-0.8720947480000001	-0.00837402356	-3.3569336	1.0375977	-0.61035156	1.464257788	13.765698380000002	2.0564209260000004	-0.12207031	4.272461	0.24414062	0.23327636780000002	10.463940200000001	-1.8063964660000003	-0.79345703	1.5869141	-2.1972656	1539958005.196
-7.1717527	-3.4835937500000003	-4.257592752	-4.3945312	-2.380371	-1.8310547	3.2634764400000003	-9.61816394	1.4630615020000002	0.5493164	-2.4414062	-3.6010742	5.278027160000001	11.6709964	1.4582763580000002	2.0751953	5.92041	1.2817383	-10.33474092	-0.7716064300000001	-0.061010742800000003	-4.5776367	0.18310547	-0.61035156	1.268066394	12.27392572	1.0922119110000001	-0.12207031	4.272461	0.24414062	1.070678714	10.05720198	-1.695141574	0.9765625	1.7089844	-2.4414062	1539958005.236
-7.265063400000001	-3.570922824	-3.9405760800000005	-4.0283203	0.6713867	-1.953125	1.93439946	-9.96628444	0.773999002	1.8920898	-4.8217773	-5.1879883	4.542309604000001	10.179223740000001	1.66044928	2.319336	5.004883	1.0375977	-9.683960160000002	0.0980957068	0.15192871400000002	-5.004883	0.12207031	-0.48828125	1.25729982	10.42685504	0.1985839856	-1.5258789	3.7231445	0.4272461	1.149633786	9.863403060000001	-1.89013678	0.61035156	2.1972656	-3.0517578	1539958005.276
-8.00197734	-3.829321286	-4.59375	-3.1738281	-1.8310547	-1.4648438	1.0754638580000002	-9.67917482	0.8840576080000001	2.746582	-6.225586	-6.164551	4.512402356	8.797509980000001	1.7083007200000002	1.7089844	5.126953	0.24414062	-9.253295926000002	0.9797607428000001	0.3373535144	-4.8828125	0.061035156	-0.7324219	0.571826178	8.96140126	-0.285913089	-1.0375977	5.126953	0.8544922	1.3924804320000002	9.4686277	-1.264477536	1.2817383	1.8310547	-3.1738281	1539958005.316
-6.987524460000001	-3.803002896	-4.374829074	-2.8076172	-3.3569336	-1.4648438	0.6555663939999999	-8.537914840000001	1.6520751800000002	2.5024414	-6.4086914	-6.0424805	4.539917032	8.2089357	1.4570800720000001	0.6713867	5.554199	-0.36621094	-8.630029254	1.7190673920000001	0.3182128894	-4.638672	-0.061035156	-0.79345703	-0.47373047120000006	8.27592752	-0.569433606	-0.7324219	5.1879883	1.2817383	1.726245108	9.433935700000001	-0.6830810700000001	0.61035156	2.5024414	-3.2348633	1539958005.356
-6.375024460000001	-3.80778804	-3.79223642	-2.5634766	-0.61035156	-1.4648438	0.57421875	-7.32368161	2.213134784	2.1362305	-5.1879883	-4.638672	4.373632788	8.158691394	1.143652356	-0.4272461	5.065918	-0.4272461	-8.539111420000001	2.16767572	0.440234375	-4.0893555	0.061035156	-0.7324219	-1.2034667932	8.150317392	-0.32658691100000004	-0.48828125	4.5776367	1.4648438	1.550390576	9.30952176	-0.6041259784	1.0375977	2.6245117	-3.0517578	1539958005.396
-7.070068390000001	-3.9860351440000006	-4.075756790000001	-1.8310547	-0.30517578	-1.2207031	0.765625	-6.369042932000001	2.0289062500000004	2.0141602	-3.8452148	-2.380371	4.027905252	8.48527806	0.6304443390000001	-1.159668	3.112793	-0.30517578	-8.808276260000001	2.235864218	0.6519775360000001	-3.540039	0.18310547	-0.7324219	-1.318310504	8.53073732	0.135180661	-0.18310547	3.90625	1.4648438	0.729736322	9.337036240000002	-0.8170653959999999	0.61035156	1.5869141	-2.9296875	1539958005.436
-7.299755890000001	-3.4979492800000003	-4.5255616000000005	-0.7324219	-1.2817383	-0.79345703	0.8613281250000001	-6.026904254	1.7848632200000003	1.8920898	-2.8686523	0.12207031	4.148730432000001	8.865698380000001	0.39836425720000007	-1.5258789	1.2817383	-0.061035156	-8.892016574000001	2.2239013580000004	0.8649169928000001	-3.2958984	0.5493164	-0.6713867	-0.98334964	8.9661866	0.784765625	0.18310547	3.2958984	1.159668	1.114941394	9.1875	-1.05991214	0.5493164	1.5869141	-2.5634766	1539958005.476
-7.3787110600000005	-3.2874023560000003	-4.720556610000001	-1.2817383	-1.5869141	-0.7324219	1.0443603240000001	-6.287695288000001	1.476220746	1.7700195	-2.6245117	2.0141602	4.409521466	8.96977536	0.38999023560000007	-1.4038086	0.79345703	0.4272461	-8.419482428	2.4990478240000003	0.745288089	-2.8076172	0.30517578	-0.5493164	-0.8062988220000001	9.149218750000001	0.9689941100000001	-0.061035156	2.746582	1.0375977	1.05991214	9.061889480000001	-1.4199951080000002	0.24414062	1.4648438	-2.4414062	1539958005.516
-8.031884980000001	-2.976367212	-4.44421376	-1.7700195	-2.6245117	-0.8544922	1.3769287140000002	-6.48149411	1.1627929712000002	1.4038086	-2.9907227	3.540039	4.2958741	9.00805661	0.2260986322	-1.159668	0.6713867	0.79345703	-8.75444339	2.5875733800000003	0.49526367800000004	-1.2817383	-0.24414062	-0.6713867	-0.7560547120000001	9.195874100000001	0.9175537140000001	-0.6713867	2.6855469	1.0375977	0.846972644	9.004467752000002	-1.60183107	-0.18310547	1.4038086	-2.380371	1539958005.556
-8.66472194	-3.5111084260000003	-4.231274460000001	-2.6245117	-0.48828125	-0.91552734	2.071972644	-7.181323380000001	1.0802490020000002	0.79345703	-3.0517578	5.065918	3.9896241	9.27602536	-0.06699218750000001	-0.8544922	0.36621094	0.79345703	-10.552465560000002	1.149633786	0.2954833966	-0.6713867	-0.48828125	-0.91552734	-0.4438232428	9.869384980000001	1.546801718	-0.6713867	2.6855469	1.0375977	1.1328857428	8.99728984	-1.0886230432000001	0.18310547	1.7089844	-2.1362305	1539958005.596
-9.89211412	-4.556665036	-5.037573380000001	-2.4414062	-0.12207031	-1.4648438	3.02661142	-9.174340560000001	0.659155252	0.12207031	-2.8686523	6.4697266	3.6821777160000004	11.06088858	-0.027514648560000004	-0.18310547	0	0.4272461	-12.86608876	-0.7010253600000002	0.339746106	-1.2207031	0.4272461	-1.159668	0.6292480432	12.33972194	2.61867662	1.2817383	2.0141602	-0.91552734	1.193896466	9.7150634	-0.6208740020000001	-0.061035156	2.0751953	-1.7700195	1539958005.636
-10.57041034	-6.51977536	-4.797119110000001	-1.8920898	-0.6713867	-1.0375977	5.083032248	-13.222583360000002	0.1626953076	-0.061035156	-1.3427734	7.080078	3.5003417540000004	12.734497300000001	0.4904785144	0.5493164	0.12207031	-0.36621094	-13.63291034	-2.1664795320000003	-0.002392578076	-2.1362305	1.0986328	-0.9765625	1.5587646760000002	13.809961060000001	3.6714112400000003	1.2207031	1.8920898	-1.953125	1.3673584260000002	10.7618161	-1.9355957460000002	-0.6713867	1.8920898	-1.4648438	1539958005.676
-10.140942000000003	-7.835693390000001	-4.257592752	-0.12207031	0.12207031	0.24414062	7.05092752	-15.586450180000002	-0.3732421924	0.6713867	-0.12207031	5.004883	3.5960449280000004	11.783447480000001	1.5587646760000002	2.1972656	1.8310547	-0.8544922	-12.638794420000002	-0.7907471040000001	-1.09819339	-2.2583008	0.6713867	-0.79345703	0.22968750000000002	12.094482820000001	3.53742662	0.30517578	3.2958984	-1.2207031	1.723852536	12.034667540000001	-1.2895996400000003	-1.3427734	2.746582	-0.36621094	1539958005.716
-8.985326980000002	-6.403735520000001	-3.5493896760000005	0.48828125	-5.859375	-0.18310547	4.603320288000001	-13.43671924	-0.6675292932	0.61035156	-0.9765625	1.2207031	3.402246106	11.318090560000002	2.304052716	2.746582	4.699707	-0.48828125	-10.82522014	0.2930908246	-2.007373004	-1.0986328	0.6713867	0.12207031	-2.421289038	10.079932100000002	3.1390625	-0.4272461	3.6621094	0	2.172460962	12.040649460000001	-0.898413089	-1.8310547	1.8310547	1.3427734	1539958005.756
-6.608300720000001	-4.757641574	-0.594555661	-0.91552734	-1.3427734	-0.061035156	3.552978534	-10.789330580000001	0.1363769568	-0.4272461	-2.9296875	-1.6479492	1.681982428	10.7438723	1.7633300720000002	1.2207031	4.3945312	0.5493164	-9.094189300000002	-0.8565429712000001	-2.7813721040000003	-0.4272461	0.24414062	0	-4.303051620000001	8.66472194	3.402246106	0.061035156	2.319336	0.061035156	2.783764676	10.83359424	0.1208251996	-2.1362305	0.61035156	2.9296875	1539958005.796
-6.857128894000001	-4.8916259	-0.8649169928000001	-1.7089844	4.9438477	-0.18310547	4.594946286	-8.850146760000001	0.49885253600000007	-0.24414062	-3.0517578	-2.0751953	-0.32658691100000004	9.700707968000001	1.0144531250000002	-0.24414062	0.18310547	1.0986328	-8.372826980000001	-1.579101538	-3.1007812500000003	-0.61035156	0.061035156	0	-4.50163588	7.74836412	3.2646728240000003	0.061035156	2.319336	0.061035156	2.446411142	9.90048822	0.492871106	-1.0986328	1.4648438	3.8452148	1539958005.836
-8.72453624	-5.56992212	-2.816064496	0.18310547	-0.8544922	0.12207031	5.08063948	-7.7902346200000006	0.34812010800000004	0.4272461	-0.5493164	-1.159668	-0.594555661	9.445898560000002	1.1508300720000002	-0.6713867	-3.112793	1.2817383	-8.235253894000001	-1.4869873200000001	-2.8639160340000003	-0.61035156	-0.24414062	0.30517578	-3.617578076	8.061792032000001	3.2718505400000004	0.79345703	-0.30517578	0.5493164	0.26318359620000004	11.182910340000001	-0.80390625	-1.159668	0.9765625	4.0283203	1539958005.876
-7.571313400000001	-5.00766574	-2.007373004	-0.18310547	-3.9672852	0.5493164	4.482495108	-7.847656250000001	-0.050244139400000006	1.0986328	1.0986328	-0.6713867	0.6160888580000001	9.859814300000002	1.5599609620000003	-0.61035156	-2.5024414	0.9765625	-8.38957518	-1.349414038	-2.3112304320000003	-0.36621094	-0.48828125	0.36621094	-2.128198282	9.016430710000002	3.3914795320000004	0.6713867	-0.5493164	0.48828125	0.03229980432	10.65773912	-1.7669189300000003	-0.4272461	-0.12207031	5.065918	1539958005.916
-6.212329074	-4.6164795320000005	-0.8577392572	-0.7324219	1.8920898	0.61035156	3.7096923920000004	-8.49365216	-0.31342773560000003	1.5258789	0.6713867	-1.159668	1.5779052520000003	9.74138179	1.8434814300000002	-0.30517578	0	0.36621094	-8.67788089	-1.528857428	-1.8578369600000002	-0.30517578	-0.48828125	0.18310547	-0.98334964	9.303539840000001	3.575707968	0.24414062	-0.061035156	0.36621094	1.3613769960000002	9.504516574	-0.5586669928	1.2817383	0.79345703	4.8828125	1539958005.956
-7.841674820000001	-4.1140380400000005	-1.6437011780000002	-0.4272461	1.0986328	0.4272461	2.971582068	-8.686254892000001	-0.42229003600000004	1.2207031	-0.7324219	-2.1972656	1.6484863220000001	9.441113220000002	1.876977536	0.12207031	1.5258789	-0.061035156	-9.092993210000001	-1.5300537140000001	-1.2632812500000001	-0.24414062	-0.36621094	0.30517578	-0.611303714	9.14204074	3.3819091460000004	-0.12207031	0.061035156	0.24414062	0.5443115216000001	9.96030252	-0.52995607	1.8310547	3.112793	4.8217773	1539958005.996
-8.321386780000001	-3.517089856	-2.038476538	0.18310547	-1.953125	0.61035156	2.8639160340000003	-8.647973740000001	-0.39836425720000007	0.79345703	-1.4038086	-2.9907227	1.4869873200000001	9.026000900000001	1.7872558900000002	0.30517578	1.3427734	-0.24414062	-8.9829348	-1.6137939300000002	-1.0371826080000002	-0.30517578	-0.18310547	0.30517578	-0.5813964856000001	8.73291034	3.2060547120000003	-0.12207031	-0.18310547	0.12207031	-0.1268066394	9.191088760000001	-0.5634521466	3.2958984	3.7231445	3.90625	1539958006.036
-7.139452880000001	-3.2180175720000004	-1.8052001800000002	-0.79345703	0.4272461	0.061035156	3.104370108	-8.375219748000001	-0.2237060504	0.48828125	-0.61035156	-2.9907227	1.638916034	8.63959964	1.774096646	0.4272461	0.48828125	-0.30517578	-8.79990216	-1.892529254	-0.8649169928000001	-0.30517578	-0.30517578	0.36621094	-0.5467041034000001	8.388378894	3.202465854	-0.24414062	-0.48828125	0	-1.812377896	8.960205072	-1.7884521760000003	2.5634766	1.953125	2.8076172	1539958006.076
-7.273437500000001	-3.01464856	-1.739404254	-1.0375977	0.8544922	-0.061035156	2.96560054	-8.260375900000001	-0.11005859620000001	0.48828125	0.48828125	-2.6855469	2.086328076	8.24243161	1.8578369600000002	0.61035156	0	-0.36621094	-8.789135880000002	-1.9020996400000003	-0.6041259784	-0.5493164	-0.18310547	0.48828125	-0.2895019568	8.058202880000001	2.9141601440000002	-0.24414062	-0.48828125	0	-3.03020018	8.2938723	-0.775195288	2.9296875	-0.9765625	1.159668	1539958006.116
-7.670605432000001	-3.0397704680000004	-1.9858398560000001	-1.0375977	0.7324219	0.18310547	2.46794429	-8.24243161	-0.14833984620000001	0.5493164	0.48828125	-2.1972656	2.6904540740000003	7.9995851600000005	1.886547824	0.7324219	0.12207031	-0.36621094	-8.40273462	-1.8075927520000004	-0.6148925720000001	-0.5493164	-0.4272461	0.5493164	0.19499511780000003	7.93618161	2.9213378600000004	0.36621094	-0.6713867	-0.12207031	-1.4558837860000002	8.335742212000001	0.6053222644	2.380371	-1.5869141	0.18310547	1539958006.156
