# Supplementary material for: A deep learning approach for lower back-pain risk prediction during manual lifting
Source: PLoS One. 2021 Feb 19;16(2):e0247162. doi: 10.1371/journal.pone.0247162 (PMC7894914; doi:10.1371/journal.pone.0247162)
Supplement: S1 Data — (ZIP) [file pone.0247162.s001.zip › source-used/Subject_01_P2_Zone01_T3.csv]

Side_A_x	Side_A_y	Side_A_z	Side_G_x	Side_G_y	Side_G_z	LtWt_A_x	LtWt_A_y	LtWt_A_z	LtWt_G_x	LtWt_G_y	LtWt_G_z	RtWt_A_x	RtWt_A_y	RtWt_A_z	RtWt_G_x	RtWt_G_y	RtWt_G_z	Back_A_x	Back_A_y	Back_A_z	Back_G_x	Back_G_y	Back_G_z	UArm_A_x	UArm_A_y	UArm_A_z	UArm_G_x	UArm_G_y	UArm_G_z	Thig_A_x	Thig_A_y	Thig_A_z	Thig_G_x	Thig_G_y	Thig_G_z	Time_stp
-8.62045926	-3.5135009000000004	-3.188110324	0	-0.061035156	0	2.624658246	-8.850146760000001	0.33137207460000007	-0.061035156	-0.061035156	-0.12207031	2.1712646760000003	9.87775908	2.16408696	0	-0.061035156	0	-9.705493210000002	-0.23566894960000004	1.000097644	0	-0.061035156	0	0.32180175720000004	9.756933606	2.10546875	0	-0.12207031	0	1.39008786	9.689941394000002	-0.6244628600000001	0	-0.061035156	0	1539959848.024
-8.63959964	-3.507519568	-3.213232428	0	0	0	2.818457068	-8.80947284	0.4713378894	0	0.36621094	-0.12207031	2.154516574	9.869384980000001	2.1700683900000004	0	-0.12207031	0	-9.69233426	-0.2237060504	0.98334964	0	-0.061035156	0	0.32180175720000004	9.756933606	2.10546875	0	-0.061035156	-0.061035156	1.36018071	9.6983152	-0.6292480432	-0.061035156	-0.061035156	0	1539959848.064
-8.61926268	-3.5063233800000004	-3.192895468	0	-0.061035156	0	2.545703076	-8.738891574	0.5084228534	-0.4272461	0.12207031	0.061035156	2.1329834260000005	9.8251223	2.215527356	0	-0.061035156	0	-9.71027806	-0.19020996400000004	0.9965087860000001	0	-0.061035156	0	0.339746106	9.71027806	2.063598642	0	-0.12207031	0	1.373339856	9.673193390000002	-0.6208740020000001	0	-0.061035156	0	1539959848.104
-8.63122554	-3.517089856	-3.2251952880000005	-0.061035156	0	0	2.573217752	-8.78435054	0.3289794928	-0.48828125	0.061035156	0.061035156	2.0911132200000004	9.846654860000001	2.2167236420000003	-0.061035156	-0.061035156	0	-9.71625998	-0.2344726538	0.9929199280000001	0	-0.061035156	0	0.33854982	9.765307608	2.063598642	0	-0.061035156	0	1.403247104	9.693530252	-0.6017333966	0	0	0	1539959848.144
-8.649169928000001	-3.5314452880000005	-3.249121106	0	-0.061035156	0	2.5433105040000004	-8.813061600000001	0.17465820680000002	-0.48828125	0.061035156	0.061035156	2.0923096040000004	9.88254442	2.195190396	-0.061035156	-0.061035156	0	-9.71745607	-0.21533202880000002	1.006079074	0	-0.061035156	0	0.33854982	9.765307608	2.063598642	0	-0.061035156	0	1.378125	9.693530252	-0.6280517572	0	-0.061035156	0	1539959848.184
-8.630029254	-3.5302491000000003	-3.2503173920000004	-0.061035156	-0.061035156	-0.061035156	2.4930663940000004	-8.84296875	0.21413574280000003	0.18310547	-0.18310547	0.061035156	2.115039038	9.883740020000001	2.217919928	0	0	0	-9.71745607	-0.21533202880000002	1.006079074	0	-0.061035156	0	0.37204589660000004	9.76291484	2.054028354	0	0	0	1.3685547120000001	9.688745108	-0.6459961060000001	0	0	0	1539959848.224
-8.633618210000002	-3.5087158540000005	-3.2072509000000005	-0.061035156	-0.061035156	-0.061035156	2.5445067900000002	-8.878857428000002	0.3505126800000001	0.4272461	-0.24414062	-0.061035156	2.097094748	9.9016848	2.20236821	-0.061035156	-0.061035156	0	-9.719848740000002	-0.21652832460000004	1.015649411	0	-0.061035156	0	0.33017577880000004	9.756933606	2.0743652160000003	0	-0.061035156	0	1.38410643	9.680371106	-0.6148925720000001	0	0	-0.061035156	1539959848.264
-8.6264402	-3.5206787140000007	-3.178540036	-0.061035156	0	0	2.616284146	-8.851342752	0.5251708966	0.24414062	-0.18310547	-0.061035156	2.1293945680000004	9.874170320000001	2.205957068	-0.061035156	-0.061035156	0	-9.719848740000002	-0.21652832460000004	1.015649411	-0.061035156	-0.061035156	0	0.33017577880000004	9.756933606	2.0743652160000003	0	-0.061035156	0	1.408032248	9.69592302	-0.6220702880000001	0	0	0	1539959848.304
-8.661132788000002	-3.521875	-3.24433606	-0.061035156	-0.061035156	-0.061035156	2.656957968	-8.81066893	0.540722644	-0.061035156	-0.18310547	-0.12207031	2.136572284	9.87536592	2.219116214	-0.061035156	0	-0.061035156	-9.6983152	-0.20935058900000003	1.0180419928000002	-0.061035156	-0.061035156	0	0.40075683900000003	9.766503894000001	2.060009784	0	0	0	1.3661621400000001	9.688745108	-0.6017333966	0	0	0	1539959848.344
-8.65634784	-3.54580072	-3.2407471040000004	-0.061035156	-0.12207031	-0.061035156	2.76223143	-8.8046875	0.46535643000000004	-0.18310547	0	-0.061035156	2.1258057100000003	9.87177716	2.227490216	-0.061035156	0	0	-9.70429712	-0.1866210962	1.0288086060000001	-0.061035156	-0.061035156	0	0.31701660340000004	9.76171875	2.0289062500000004	0	0.061035156	-0.061035156	1.3948730040000001	9.689941394000002	-0.6160888580000001	0	0	-0.061035156	1539959848.384
-8.61328125	-3.543408246	-3.1641846040000003	-0.061035156	-0.061035156	-0.061035156	2.682080072	-8.76042482	0.33017577880000004	-0.30517578	0	-0.061035156	2.141357428	9.87895468	2.222705072	-0.061035156	0	0	-9.70429712	-0.19619140380000002	1.02163089	-0.061035156	-0.061035156	-0.061035156	0.31701660340000004	9.76171875	2.0289062500000004	0	0	0	1.3853027160000002	9.676782248	-0.6280517572	0	0	0	1539959848.424
-8.63601088	-3.5314452880000005	-3.192895468	-0.061035156	0	0	2.7179687500000003	-8.795117212000001	0.18901367800000002	-0.18310547	-0.12207031	-0.061035156	2.174853534	9.888525360000001	2.2083496400000002	-0.061035156	0	0	-9.707885880000001	-0.192602536	1.022827176	-0.061035156	-0.061035156	-0.061035156	0.3373535144	9.76171875	2.026513678	0	0	0	1.3254882200000002	9.689941394000002	-0.619677716	0	0	0	1539959848.464
-8.64558107	-3.5362304320000004	-3.20007338	0	-0.061035156	0	2.680883786	-8.7795652	0.20217285340000002	-0.12207031	-0.12207031	-0.12207031	2.172460962	9.92321736	2.195190396	-0.061035156	-0.061035156	0.061035156	-9.69951178	-0.20097655760000002	1.0144531250000002	-0.061035156	-0.061035156	-0.061035156	0.2978759784	9.792822480000002	2.054028354	0	0	0	1.36018071	9.67438948	-0.6507812500000001	0	0	0	1539959848.504
-8.607299820000001	-3.5290527160000003	-3.160595746	-0.061035156	0	0	2.7251464660000004	-8.783154254000001	0.269165036	-0.12207031	-0.18310547	-0.12207031	2.144946286	9.869384980000001	2.215527356	-0.061035156	-0.061035156	0.061035156	-9.689941394000002	-0.1866210962	1.0120605432	-0.061035156	-0.061035156	0	0.30744628600000007	9.755737320000001	2.0528320680000003	-0.061035156	-0.061035156	0	1.3805175720000002	9.688745108	-0.642407248	0	0	0	1539959848.543
-8.61328125	-3.523071286	-3.170166034	-0.061035156	0.061035156	0	2.6940429320000003	-8.77836911	0.250024411	-0.061035156	-0.061035156	-0.12207031	2.0755615020000002	9.82871106	2.195190396	-0.12207031	-0.061035156	0	-9.68515625	-0.17465820680000002	1.0371826080000002	0	-0.061035156	-0.061035156	0.34931639400000003	9.69951178	2.024121106	0	-0.061035156	0	1.33984375	9.687548920000001	-0.6268554712000001	0	0	0	1539959848.584
-8.640795926000001	-3.5314452880000005	-3.21921376	-0.061035156	0	-0.061035156	2.7155760800000004	-8.787939300000001	0.32658691100000004	-0.061035156	-0.12207031	-0.12207031	2.112646466	9.810766280000001	2.140161142	-0.061035156	-0.061035156	0	-9.718652160000001	-0.1866210962	1.0646972840000002	0	-0.061035156	-0.061035156	0.41271972840000004	9.76291484	2.05522464	0	-0.061035156	0	1.35419928	9.69233426	-0.65676268	0	0	0	1539959848.624
-8.606103240000001	-3.5206787140000007	-3.1916992800000004	-0.061035156	0	-0.061035156	2.7550537140000007	-8.80947284	0.3289794928	-0.061035156	-0.061035156	-0.061035156	2.107861322	9.8263179	2.13178714	-0.061035156	0	0	-9.7150634	-0.20097655760000002	1.0479492212000001	-0.061035156	-0.061035156	-0.061035156	0.41271972840000004	9.76291484	2.05522464	-0.061035156	-0.061035156	0	1.3817138580000001	9.69113768	-0.6208740020000001	-0.061035156	0	0	1539959848.664
-8.67189946	-3.494360324	-3.2251952880000005	-0.061035156	0	0	2.7155760800000004	-8.80349092	0.32658691100000004	-0.061035156	0	-0.061035156	2.081542932	9.82033696	2.14973143	-0.061035156	0	-0.061035156	-9.7150634	-0.20097655760000002	1.0479492212000001	-0.061035156	0	-0.061035156	0.417504892	9.73540036	2.026513678	-0.061035156	0.061035156	-0.061035156	1.403247104	9.67558606	-0.6364257788	0	-0.061035156	0	1539959848.704
-8.673095746000001	-3.499145468	-3.257495108	-0.061035156	0	0	2.7227538940000002	-8.791528060000001	0.3373535144	0	-0.061035156	-0.061035156	2.1162353240000003	9.8251223	2.154516574	-0.061035156	0	-0.061035156	-9.69233426	-0.18303222840000002	1.046752896	-0.061035156	0	-0.061035156	0.2930908246	9.760522660000001	2.026513678	0	0	-0.061035156	1.431957968	9.68515625	-0.6352294928000001	0	-0.061035156	0	1539959848.744
-8.64558107	-3.4931639400000005	-3.2096435700000003	-0.061035156	-0.061035156	0	2.81486821	-8.84296875	0.28471679320000004	0	0.061035156	0	2.168872104	9.88254442	2.168872104	0	-0.061035156	-0.061035156	-9.71027806	-0.2033691394	1.07785643	0	-0.061035156	-0.061035156	0.2930908246	9.760522660000001	2.026513678	0	-0.061035156	0	1.42836911	9.68515625	-0.6459961060000001	0	0	0	1539959848.783
-8.577392572	-3.5135009000000004	-3.160595746	0	0.12207031	0	2.7610351440000005	-8.871679712	0.30625	0.061035156	0	-0.061035156	2.198779254	9.883740020000001	2.201171924	0	0	0	-9.71027806	-0.2033691394	1.07785643	0	-0.061035156	-0.061035156	0.339746106	9.80239218	2.044457968	0	-0.12207031	-0.061035156	1.375732428	9.683960160000002	-0.6531738220000001	0	0	0	1539959848.824
-8.649169928000001	-3.523071286	-3.2885987400000003	0	0	0	2.79213858	-8.826220746	0.385205072	0	0	-0.061035156	2.178442392	9.85502896	2.263378894	0	0	0	-9.69472644	-0.21533202880000002	1.061108426	-0.061035156	0	-0.061035156	0.42587889400000006	9.73061502	2.026513678	0	-0.061035156	-0.061035156	1.3649658540000003	9.677978240000002	-0.643603534	0	-0.061035156	0	1539959848.864
-8.61447734	-3.487182608	-3.285009784	-0.061035156	0	0	2.805297824	-8.761621106	0.387597644	-0.061035156	0.24414062	0	2.1664795320000003	9.850244600000002	2.3243896760000005	0	0	-0.061035156	-9.73898912	-0.192602536	1.076660144	-0.061035156	-0.061035156	0	0.42587889400000006	9.73061502	2.026513678	-0.061035156	-0.061035156	0	1.391284146	9.687548920000001	-0.643603534	0	0	0	1539959848.903
-8.607299820000001	-3.5135009000000004	-3.24194339	0	0.061035156	-0.061035156	2.825634784	-8.78435054	0.30744628600000007	-0.061035156	0.12207031	0.061035156	2.146142572	9.861010880000002	2.30883786	-0.061035156	-0.061035156	-0.061035156	-9.73898912	-0.192602536	1.076660144	0	0	0	0.41870117800000006	9.758129892000001	2.031298822	-0.061035156	-0.061035156	0	1.374536142	9.682763580000001	-0.648388678	0	0	0	1539959848.944
-8.6515625	-3.487182608	-3.2646728240000003	0	0	0	2.721557608	-8.798706070000001	0.27873535340000005	-0.061035156	0.18310547	0.061035156	2.222705072	9.87536592	2.274145468	-0.061035156	0	-0.061035156	-9.73540036	-0.2081542932	1.0443603240000001	-0.061035156	0	0	0.39836425720000007	9.777270468000001	2.0253173920000003	-0.061035156	0	-0.061035156	1.3613769960000002	9.705493210000002	-0.63881839	-0.061035156	-0.061035156	0	1539959848.984
-8.60371106	-3.47402356	-3.2539062500000004	0	0.061035156	-0.061035156	2.70600589	-8.793920926	0.230883786	-0.061035156	0	0	2.178442392	9.86699182	2.2167236420000003	-0.061035156	0	0	-9.725830072	-0.2177246106	1.0288086060000001	-0.061035156	0	0	0.39836425720000007	9.777270468000001	2.0253173920000003	-0.061035156	0	0	1.3613769960000002	9.68515625	-0.6304443390000001	0	-0.061035156	0	1539959849.023
-8.604907248	-3.5015380400000002	-3.267065396	0	0.12207031	0	2.6880616	-8.790332068	0.227294928	0.18310547	0	0	2.1796386780000003	9.849048020000001	2.20236821	-0.061035156	0	-0.061035156	-9.725830072	-0.2177246106	1.0288086060000001	-0.061035156	0.061035156	0	0.379223642	9.756933606	2.0145507200000004	0	0	0	1.393676718	9.682763580000001	-0.6316406250000001	0	-0.061035156	0	1539959849.063
-8.616870108	-3.499145468	-3.285009784	0	0.12207031	0	2.7251464660000004	-8.795117212000001	0.27514648560000005	0.30517578	-0.061035156	0	2.190405252	9.8418705	2.1844238220000003	0	0.061035156	-0.061035156	-9.71745607	-0.22849121400000003	1.015649411	-0.061035156	0.061035156	0	0.423486322	9.73659694	2.021728534	-0.061035156	0	0	1.3972655760000001	9.67080072	-0.6447998200000001	0	0	0	1539959849.104
-8.628832968000001	-3.4835937500000003	-3.2993652160000004	0	0.12207031	0	2.605517572	-8.80349092	0.47851562500000006	0.24414062	0	0	2.19399411	9.834692000000002	2.1975829680000003	0	0.12207031	-0.061035156	-9.719848740000002	-0.21054687500000002	0.9965087860000001	-0.12207031	0.061035156	0	0.423486322	9.73659694	2.021728534	-0.061035156	0.061035156	-0.061035156	1.3793212860000001	9.676782248	-0.6220702880000001	0	-0.061035156	0	1539959849.143
-8.633618210000002	-3.484790036	-3.3627685700000005	0	0.12207031	0	2.6150878600000005	-8.8046875	0.40314941100000007	-0.061035156	0	-0.12207031	2.159301718	9.8765625	2.2239013580000004	0	0.12207031	-0.061035156	-9.719848740000002	-0.21054687500000002	0.9965087860000001	-0.061035156	0.061035156	-0.061035156	0.385205072	9.76411142	2.0372802520000004	-0.061035156	0.061035156	-0.061035156	1.429565396	9.67558606	-0.643603534	0	-0.061035156	0	1539959849.183
-8.604907248	-3.4656494600000003	-3.37473143	0	0.12207031	0	2.751464856	-8.845361420000001	0.37443847840000005	-0.061035156	0	-0.12207031	2.142553714	9.87058058	2.24423822	0	0.061035156	-0.061035156	-9.721044928000001	-0.1997802716	0.9881347840000001	-0.12207031	0.061035156	0	0.401953125	9.758129892000001	2.058813498	-0.061035156	0	0	1.4235839660000003	9.70429712	-0.6352294928000001	-0.061035156	-0.061035156	0	1539959849.223
-8.584570288	-3.4692382200000003	-3.38908696	0	0.061035156	0	2.5995362400000004	-8.786743210000001	0.4426269568000001	0.061035156	0	0	2.1521240020000003	9.864599640000002	2.239453076	-0.061035156	0.12207031	-0.061035156	-9.71625998	-0.21413574280000003	0.9570312500000001	-0.061035156	0.061035156	-0.061035156	0.401953125	9.758129892000001	2.058813498	-0.061035156	0	0	1.427172824	9.680371106	-0.663940396	0	-0.061035156	0	1539959849.263
-8.596533246000002	-3.452490216	-3.4261719240000006	0	0.061035156	0	2.682080072	-8.76879892	0.39836425720000007	0	0	0.061035156	2.144946286	9.87536592	2.235864218	0	0.12207031	-0.061035156	-9.71625998	-0.21413574280000003	0.9570312500000001	-0.12207031	0.061035156	-0.061035156	0.43186035340000006	9.77248552	2.0480469240000003	-0.061035156	0.061035156	0	1.435546924	9.681567392	-0.6447998200000001	0	0	0	1539959849.303
-8.59414038	-3.46086412	-3.446508786	0	-0.061035156	-0.061035156	2.6725097840000003	-8.791528060000001	0.36965332460000005	0	0	0.061035156	2.121020468	9.85622554	2.227490216	0	0.12207031	-0.061035156	-9.71027806	-0.20097655760000002	0.9642089660000001	-0.12207031	0	-0.061035156	0.3935791034	9.7401857	2.0576172120000003	-0.061035156	0.061035156	0	1.42836911	9.67917482	-0.6711181610000001	0	0	0	1539959849.343
-8.557055710000002	-3.4823974640000004	-3.37473143	-0.061035156	0	-0.061035156	2.7478759000000004	-8.792724640000001	0.4103271466	0	0	0	2.128198282	9.852636780000001	2.231079074	0	0.12207031	-0.061035156	-9.733007788	-0.2081542932	0.94506839	-0.12207031	0.061035156	-0.061035156	0.3935791034	9.7401857	2.0576172120000003	-0.061035156	0	0	1.4211913940000003	9.6636232	-0.6507812500000001	0	-0.061035156	0	1539959849.383
-8.597729532	-3.4596679320000003	-3.4142089660000003	0	0	-0.061035156	2.726342752	-8.791528060000001	0.385205072	0	0	0	2.09948732	9.8251223	2.2215087860000002	-0.061035156	0.061035156	-0.061035156	-9.733007788	-0.2081542932	0.94506839	-0.12207031	0.061035156	-0.061035156	0.4103271466	9.723437500000001	2.058813498	-0.061035156	0.061035156	0	1.4833984620000003	9.66481929	-0.648388678	0	-0.061035156	0	1539959849.424
-8.584570288	-3.452490216	-3.4572753600000006	-0.061035156	-0.12207031	-0.061035156	2.66174321	-8.786743210000001	0.417504892	0.061035156	-0.061035156	-0.061035156	2.0899170320000002	9.850244600000002	2.1616942900000002	-0.061035156	0	-0.061035156	-9.73540036	-0.2045654254	0.9474609620000001	-0.12207031	0.061035156	-0.061035156	0.346923822	9.713867212	2.086328076	-0.061035156	0	0	1.4116211060000001	9.677978240000002	-0.649584964	0	0	0	1539959849.463
-8.609692392	-3.475219748	-3.41301268	-0.061035156	-0.12207031	-0.061035156	2.721557608	-8.738891574	0.516796875	0.061035156	0.12207031	0.061035156	2.10546875	9.8334964	2.1700683900000004	0	0.061035156	-0.061035156	-9.700707968000001	-0.20217285340000002	0.8900390380000001	-0.061035156	0	-0.061035156	0.346923822	9.713867212	2.086328076	0	0.061035156	0	1.3924804320000002	9.676782248	-0.6747070288	0	-0.061035156	-0.061035156	1539959849.503
-8.541503894	-3.4907714660000004	-3.3149170320000003	0	0	-0.061035156	2.6354248200000003	-8.77597644	0.48090820680000007	0	0.12207031	0.061035156	2.058813498	9.79880342	2.140161142	-0.061035156	0	0	-9.700707968000001	-0.20217285340000002	0.8900390380000001	-0.061035156	0	0	0.31223143000000003	9.67438948	2.0528320680000003	0	0	0	1.4810058900000003	9.65405252	-0.6723144568000001	0	0	-0.061035156	1539959849.543
-8.584570288	-3.476416034	-3.3914795320000004	-0.061035156	0	-0.061035156	2.55288089	-8.77836911	0.31103514400000004	0	-0.18310547	-0.061035156	2.0659912140000003	9.801196580000001	2.122216754	-0.061035156	-0.061035156	0	-9.6983152	-0.172265625	0.8661132788	-0.061035156	0	0	0.2978759784	9.673193390000002	2.06120607	0	-0.061035156	-0.061035156	1.488183606	9.680371106	-0.649584964	0	0	-0.061035156	1539959849.583
-8.589355432000001	-3.5063233800000004	-3.430957068	-0.061035156	-0.12207031	-0.061035156	2.6126952880000003	-8.771191394	0.3194091754	0	-0.18310547	-0.061035156	2.107861322	9.83229982	2.1030761780000002	0	0	0	-9.693530252	-0.16628417539999998	0.8613281250000001	0	-0.061035156	0	0.346923822	9.709082068	2.07915036	0	0	-0.061035156	1.47263179	9.681567392	-0.6747070288	0	-0.061035156	-0.061035156	1539959849.623
-8.56782248	-3.499145468	-3.402246106	-0.061035156	-0.061035156	-0.061035156	2.56484375	-8.789135880000002	0.44143066100000006	0.24414062	-0.12207031	0	2.0659912140000003	9.858617720000002	2.1138427520000005	0	0	0	-9.713867212	-0.1985839856	0.8816650360000001	0	-0.061035156	0	0.3158203076	9.737792932000001	2.08513179	0	-0.061035156	-0.061035156	1.43076178	9.67438948	-0.669921875	0	-0.061035156	-0.061035156	1539959849.663
-8.571411240000002	-3.521875	-3.363964856	0	-0.061035156	-0.061035156	2.557666034	-8.79990216	0.5598632788000001	0.24414062	-0.12207031	0	2.0468505400000003	9.865796220000002	2.128198282	0	-0.061035156	0	-9.73061502	-0.211743161	0.8924316100000002	0	-0.061035156	0	0.35649413939999997	9.7485598	2.0743652160000003	0	-0.061035156	-0.061035156	1.418798822	9.677978240000002	-0.6711181610000001	0	-0.061035156	-0.061035156	1539959849.703
-8.58696286	-3.5158935700000002	-3.4441162140000006	-0.061035156	-0.18310547	-0.061035156	2.6844726440000004	-8.80947284	0.5873779254	-0.061035156	-0.12207031	0	2.060009784	9.869384980000001	2.168872104	0.061035156	-0.061035156	0	-9.73540036	-0.192602536	0.893627896	0	-0.061035156	0	0.35649413939999997	9.7485598	2.0743652160000003	0	-0.061035156	-0.061035156	1.3805175720000002	9.680371106	-0.6615478240000001	0	-0.061035156	-0.061035156	1539959849.743
-8.540307608	-3.507519568	-3.3328614200000004	0	-0.12207031	-0.061035156	2.6605469240000006	-8.8214357	0.5610595746000001	0	-0.061035156	0	2.0659912140000003	9.87058058	2.183227536	0	-0.061035156	-0.061035156	-9.743774460000001	-0.19619140380000002	0.88046875	0	-0.061035156	0	0.3600830072	9.74736322	2.045654254	-0.061035156	-0.061035156	-0.061035156	1.4116211060000001	9.683960160000002	-0.6531738220000001	0	-0.061035156	-0.061035156	1539959849.783
-8.559448380000001	-3.517089856	-3.3412353240000003	-0.061035156	-0.061035156	-0.061035156	2.6306396760000004	-8.789135880000002	0.5502929712000001	0.12207031	-0.12207031	0	2.077954074	9.87536592	2.192797824	0	-0.061035156	-0.061035156	-9.72224092	-0.2045654254	0.879272464	0	-0.061035156	0	0.3612792932	9.74736322	2.076757788	0	-0.061035156	-0.061035156	1.3853027160000002	9.66003444	-0.709399411	0	0	-0.061035156	1539959849.823
-8.59294429	-3.5469971040000003	-3.3854980040000004	0	-0.061035156	-0.061035156	2.66174321	-8.79990216	0.5861816394	0.061035156	-0.12207031	0	2.094702176	9.883740020000001	2.1880126800000004	0	-0.061035156	-0.061035156	-9.723437500000001	-0.20097655760000002	0.878076178	0	-0.061035156	0	0.3612792932	9.74736322	2.076757788	0	-0.061035156	-0.061035156	1.38410643	9.6636232	-0.7141846040000002	0	-0.061035156	-0.061035156	1539959849.863
-8.570214660000001	-3.55058606	-3.3567871400000002	-0.061035156	-0.061035156	-0.061035156	2.6796875	-8.819042932	0.592163089	-0.061035156	-0.061035156	0	2.0887207460000004	9.89091754	2.177246106	0	-0.061035156	-0.061035156	-9.73659694	-0.20576172120000003	0.898413089	0	-0.061035156	0	0.34931639400000003	9.765307608	2.05522464	0	-0.061035156	-0.061035156	1.408032248	9.688745108	-0.6675292932	0	-0.061035156	-0.061035156	1539959849.903
-8.576196580000001	-3.5386230040000006	-3.352001996	0	-0.061035156	-0.061035156	2.668920926	-8.815454074	0.5514892572000001	-0.12207031	0	0	2.1030761780000002	9.87058058	2.18203125	0	-0.061035156	-0.061035156	-9.72822284	-0.19619140380000002	0.8840576080000001	0	-0.061035156	0	0.35529785340000003	9.756933606	2.031298822	-0.061035156	-0.061035156	-0.061035156	1.3685547120000001	9.689941394000002	-0.7010253600000002	0	0	-0.061035156	1539959849.943
-8.576196580000001	-3.5649413940000003	-3.3819091460000004	-0.061035156	-0.12207031	-0.061035156	2.665332068	-8.81665036	0.534741214	-0.12207031	0	0	2.107861322	9.89091754	2.16408696	0	-0.061035156	-0.061035156	-9.723437500000001	-0.1854248004	0.86850589	0	-0.061035156	0	0.35649413939999997	9.750951980000002	2.032495108	-0.061035156	-0.061035156	-0.061035156	1.337451178	9.688745108	-0.709399411	0	0	-0.061035156	1539959849.983
-8.56184056	-3.5601562500000004	-3.33046875	0	-0.061035156	-0.061035156	2.613891574	-8.80109874	0.515600589	-0.061035156	-0.061035156	-0.061035156	2.118627896	9.864599640000002	2.135375998	-0.061035156	-0.12207031	-0.061035156	-9.72702626	-0.19738769960000002	0.8828613220000001	0	-0.061035156	0	0.31342773560000003	9.737792932000001	2.032495108	0	-0.061035156	-0.061035156	1.400854532	9.671997300000001	-0.6711181610000001	0	0	-0.061035156	1539959850.023
-8.59055162	-3.5517822480000003	-3.325683606	0	-0.061035156	-0.061035156	2.59116214	-8.793920926	0.5227783246000001	-0.061035156	-0.061035156	0	2.1341797120000003	9.87775908	2.1293945680000004	-0.061035156	-0.061035156	0	-9.71745607	-0.17824707460000003	0.8577392572	0	-0.061035156	0	0.324194339	9.73540036	2.026513678	0	-0.061035156	-0.061035156	1.3709472839999999	9.681567392	-0.6806884980000001	0	0	-0.061035156	1539959850.063
-8.57978534	-3.543408246	-3.3244873200000002	0	-0.061035156	-0.061035156	2.573217752	-8.802294928000002	0.5550781250000001	-0.061035156	-0.061035156	0	2.1114501800000003	9.88613318	2.104272464	-0.061035156	-0.061035156	-0.061035156	-9.724634080000001	-0.18303222840000002	0.869702176	0	-0.061035156	0	0.3158203076	9.759326080000001	2.003784146	-0.061035156	-0.061035156	-0.061035156	1.331469748	9.67438948	-0.6842773560000001	0	-0.061035156	-0.061035156	1539959850.103
-8.59055162	-3.5745117800000004	-3.323291034	0	-0.061035156	-0.061035156	2.5839844240000005	-8.81784694	0.516796875	-0.061035156	0	0	2.136572284	9.874170320000001	2.0839355040000003	0	-0.061035156	0	-9.72224092	-0.1878173822	0.876879892	0	-0.061035156	-0.061035156	0.308642572	9.750951980000002	2.0336913940000003	0	-0.061035156	-0.061035156	1.3446288940000002	9.69592302	-0.6759033540000001	-0.061035156	0	-0.061035156	1539959850.143
-8.584570288	-3.5517822480000003	-3.3053466460000003	0	-0.12207031	-0.061035156	2.566040036	-8.8561277	0.5203857428	-0.061035156	0	0	2.0911132200000004	9.865796220000002	2.109057608	0	-0.061035156	0	-9.71147464	-0.18901367800000002	0.8744873200000001	0	-0.061035156	0	0.31342773560000003	9.755737320000001	2.021728534	0	-0.061035156	-0.061035156	1.3853027160000002	9.681567392	-0.67709964	0	0	-0.061035156	1539959850.183
-8.5833741	-3.5469971040000003	-3.2874023560000003	-0.061035156	0	-0.061035156	2.5349366	-8.848950180000001	0.5060302716	0	-0.061035156	0	2.068383786	9.852636780000001	2.0899170320000002	0	-0.12207031	-0.061035156	-9.74138179	-0.1614990216	0.8924316100000002	0	-0.061035156	0	0.31701660340000004	9.729418930000001	2.003784146	-0.061035156	-0.061035156	-0.061035156	1.33984375	9.69233426	-0.6759033540000001	0	0	-0.061035156	1539959850.223
-8.607299820000001	-3.59484874	-3.3053466460000003	0	-0.12207031	-0.061035156	2.5349366	-8.848950180000001	0.5060302716	0	-0.061035156	0	2.095898462	9.90766574	2.1030761780000002	0	-0.061035156	-0.061035156	-9.719848740000002	-0.1997802716	0.88046875	0	0	-0.061035156	0.3289794928	9.782055710000002	2.04924321	-0.061035156	-0.061035156	-0.061035156	1.31352536	9.682763580000001	-0.687866214	0	-0.061035156	-0.061035156	1539959850.263
-8.585766574	-3.5673339660000005	-3.237158246	0	-0.061035156	-0.061035156	2.55048822	-8.825024460000002	0.5359375000000001	0	0	0	2.080346646	9.89211412	2.107861322	0	-0.061035156	-0.061035156	-9.719848740000002	-0.211743161	0.8708984620000001	0	0	-0.061035156	0.30744628600000007	9.758129892000001	2.0157471040000003	0	-0.061035156	-0.061035156	1.374536142	9.69113768	-0.6735107428000001	-0.061035156	0	-0.061035156	1539959850.303
-8.589355432000001	-3.5649413940000003	-3.2742432100000003	0	-0.061035156	-0.061035156	2.57082518	-8.83579074	0.49406739200000005	0	-0.061035156	0.061035156	2.1305908540000003	9.861010880000002	2.0935058900000003	0	-0.061035156	-0.061035156	-9.718652160000001	-0.173461911	0.8637207068000001	0	-0.061035156	0	0.285913089	9.71625998	2.018139676	0	-0.061035156	-0.061035156	1.3302734620000003	9.681567392	-0.6986327880000001	-0.061035156	0	-0.061035156	1539959850.343
-8.5666259	-3.599633786	-3.257495108	0	-0.061035156	-0.061035156	2.63183606	-8.83220198	0.47971191100000005	-0.061035156	-0.061035156	0	2.142553714	9.90407698	2.076757788	0	-0.12207031	-0.061035156	-9.7318116	-0.18901367800000002	0.8828613220000001	0	-0.061035156	-0.061035156	0.2763427716	9.765307608	2.0193359620000004	-0.061035156	-0.061035156	-0.061035156	1.35419928	9.686352340000001	-0.699829074	0	0	-0.061035156	1539959850.383
-8.59294429	-3.581689496	-3.2682617800000004	0	-0.061035156	-0.061035156	2.642602536	-8.826220746	0.5108154254	-0.061035156	0	-0.061035156	2.14973143	9.88613318	2.086328076	0	-0.061035156	0	-9.718652160000001	-0.192602536	0.8828613220000001	0	-0.061035156	0	0.2930908246	9.770092752000002	2.04326178	0	-0.061035156	-0.061035156	1.356591754	9.676782248	-0.686669928	-0.061035156	-0.061035156	-0.061035156	1539959850.423
-8.5833741	-3.5601562500000004	-3.2885987400000003	0	-0.061035156	-0.061035156	2.5995362400000004	-8.823827880000001	0.515600589	-0.061035156	0	0	2.1066650360000003	9.86699182	2.095898462	0	-0.061035156	0	-9.734204074	-0.193798822	0.8840576080000001	0	-0.061035156	0	0.3002685504	9.750951980000002	2.020532248	0	-0.061035156	-0.061035156	1.3805175720000002	9.677978240000002	-0.6962402160000001	0	0	-0.061035156	1539959850.463
-8.575000000000001	-3.5745117800000004	-3.2455322480000004	0	0	-0.061035156	2.5899658540000003	-8.848950180000001	0.54191893	-0.061035156	-0.061035156	0	2.1102538940000004	9.8765625	2.107861322	0	-0.061035156	-0.061035156	-9.74138179	-0.1818359424	0.899609375	0	0	0	0.30385742800000004	9.73898912	1.9738769960000002	0	-0.061035156	-0.061035156	1.3577880400000002	9.701904254	-0.6543701080000001	0	0	-0.061035156	1539959850.503
-8.60371106	-3.58647464	-3.2945800720000005	0	-0.12207031	-0.061035156	2.6150878600000005	-8.84296875	0.5598632788000001	-0.061035156	-0.061035156	-0.061035156	2.127001996	9.87536592	2.104272464	0	-0.061035156	-0.061035156	-9.724634080000001	-0.18901367800000002	0.8972167932	0	0	0	0.31701660340000004	9.76291484	2.01096196	-0.061035156	-0.061035156	-0.061035156	1.341040036	9.681567392	-0.6675292932	0	-0.061035156	-0.061035156	1539959850.543
-8.59294429	-3.5565673920000003	-3.2539062500000004	-0.061035156	-0.12207031	-0.061035156	2.642602536	-8.847753894	0.573022464	-0.061035156	0	-0.061035156	2.140161142	9.89570288	2.101879892	0	0	-0.061035156	-9.73061502	-0.19140625	0.8960205072	0	0	0	0.31342773560000003	9.77607428	2.024121106	0	0	-0.061035156	1.3458251800000003	9.6983152	-0.6531738220000001	0	0	0	1539959850.583
-8.57858876	-3.5625489200000002	-3.21921376	-0.061035156	0	-0.061035156	2.5540771760000003	-8.83698732	0.54191893	0	-0.061035156	-0.061035156	2.1066650360000003	9.89570288	2.08752446	0	-0.061035156	-0.061035156	-9.71625998	-0.19619140380000002	0.8816650360000001	-0.061035156	-0.061035156	0	0.269165036	9.76291484	2.021728534	0	-0.061035156	-0.061035156	1.3087402160000001	9.683960160000002	-0.6663330072	0	0	0	1539959850.623
-8.607299820000001	-3.62714856	-3.261083966	0	-0.061035156	-0.061035156	2.573217752	-8.838183606000001	0.5227783246000001	0	-0.061035156	0	2.1473388580000004	9.90766574	2.094702176	-0.061035156	-0.061035156	-0.061035156	-9.71745607	-0.1985839856	0.8876464660000001	0	-0.061035156	-0.061035156	0.265576178	9.75214856	1.9762695680000002	0	-0.061035156	-0.061035156	1.3470214660000002	9.700707968000001	-0.6806884980000001	0	0	-0.061035156	1539959850.663
-8.5833741	-3.60441893	-3.2527099640000006	-0.061035156	-0.12207031	0	2.5815917540000006	-8.859716754	0.5084228534	0	0	0	2.153320288	9.916039840000002	2.08513179	-0.061035156	-0.061035156	0	-9.7401857	-0.1818359424	0.8708984620000001	0	-0.061035156	0	0.2512207068	9.786840560000002	1.9966064300000002	-0.061035156	-0.061035156	-0.061035156	1.412817392	9.693530252	-0.6723144568000001	-0.061035156	0	0	1539959850.703
-8.54389676	-3.6080077880000005	-3.23596196	0	0.061035156	-0.061035156	2.56723642	-8.83579074	0.4689453076	0	-0.061035156	-0.061035156	2.135375998	9.87775908	2.0707763580000003	-0.061035156	-0.061035156	0	-9.71625998	-0.1674804712	0.879272464	-0.061035156	-0.061035156	0	0.26677246400000004	9.758129892000001	1.982250998	0	0	-0.061035156	1.28361821	9.683960160000002	-0.6962402160000001	-0.061035156	0	0	1539959850.743
-8.608496106	-3.617578076	-3.2957762600000002	-0.061035156	-0.12207031	-0.061035156	2.557666034	-8.807080072	0.48090820680000007	-0.061035156	-0.061035156	-0.061035156	2.141357428	9.88134784	2.0731689300000005	-0.061035156	-0.061035156	0	-9.709082068	-0.1686767572	0.8637207068000001	0	-0.061035156	0	0.248828125	9.733007788	1.9858398560000001	0	-0.061035156	0	1.262084964	9.668408246	-0.6974365020000001	-0.061035156	-0.061035156	-0.061035156	1539959850.783
-8.55585962	-3.637915036	-3.215625	-0.061035156	0	-0.061035156	2.578002896	-8.826220746	0.4844970746000001	-0.061035156	0	0	2.1293945680000004	9.89689946	2.051635782	-0.061035156	0	0	-9.72702626	-0.1806396466	0.8708984620000001	-0.061035156	-0.061035156	-0.061035156	0.250024411	9.760522660000001	1.961914038	-0.061035156	0	0	1.335058606	9.680371106	-0.6663330072	-0.061035156	0	-0.061035156	1539959850.823
-8.572607428000001	-3.6235596040000004	-3.226391574	0	-0.061035156	0	2.5492920320000003	-8.839379892	0.49645996400000003	-0.061035156	0	-0.061035156	2.13178714	9.8933107	2.027709964	-0.061035156	-0.061035156	0	-9.744970746000002	-0.173461911	0.8673096040000001	-0.061035156	-0.061035156	0	0.23566894960000004	9.765307608	1.9894287140000002	0	0	0	1.3195067900000002	9.69592302	-0.6914550720000001	-0.061035156	0	-0.061035156	1539959850.863
-8.55585962	-3.5984375	-3.2251952880000005	0	0	-0.061035156	2.5157959260000005	-8.83698732	0.47253417540000003	0	-0.061035156	-0.061035156	2.140161142	9.889721940000001	2.013354532	0	0	0	-9.7150634	-0.16508788940000002	0.8720947480000001	0	-0.061035156	-0.061035156	0.2452392572	9.754540740000001	1.9702880400000002	0	0	0	1.3302734620000003	9.67917482	-0.679492212	0	0	0	1539959850.903
-8.616870108	-3.6235596040000004	-3.234765576	0	0	-0.061035156	2.5564697480000005	-8.82263179	0.4892822284000001	-0.061035156	0	0	2.1293945680000004	9.88134784	2.0097655760000004	-0.061035156	-0.061035156	0	-9.6983152	-0.16508788940000002	0.8613281250000001	0	-0.061035156	0	0.2069580072	9.750951980000002	1.9559326080000001	0	0	0	1.3063476440000001	9.682763580000001	-0.6806884980000001	-0.061035156	0	0	1539959850.943
-8.59294429	-3.599633786	-3.25988768	-0.061035156	-0.061035156	-0.061035156	2.56484375	-8.85253894	0.5036376800000001	-0.061035156	0	-0.061035156	2.104272464	9.8933107	2.00856929	0	-0.061035156	0	-9.73061502	-0.1674804712	0.88046875	0	-0.061035156	0	0.2189208966	9.766503894000001	1.961914038	0.061035156	-0.061035156	0	1.287207068	9.709082068	-0.709399411	-0.061035156	0	0	1539959850.983
-8.559448380000001	-3.6331298920000004	-3.2048584260000004	-0.061035156	0	-0.061035156	2.5445067900000002	-8.878857428000002	0.501245108	-0.061035156	0	-0.061035156	2.0707763580000003	9.89570288	2.0157471040000003	0	-0.061035156	0	-9.750951980000002	-0.15192871400000002	0.898413089	0	0	0	0.27155761780000004	9.76770018	1.9427734620000003	-0.061035156	-0.061035156	-0.061035156	1.2692626800000002	9.693530252	-0.6627441100000001	0	-0.061035156	-0.061035156	1539959851.023
-8.584570288	-3.6331298920000004	-3.23596196	0	-0.061035156	-0.061035156	2.5445067900000002	-8.83220198	0.5586669928	-0.061035156	0	0	2.098291034	9.85502896	2.039672824	0	0	-0.061035156	-9.7318116	-0.17106933900000001	0.876879892	0	0	0	0.27873535340000005	9.750951980000002	1.9571288940000002	0	0	-0.061035156	1.32189946	9.683960160000002	-0.6627441100000001	0	-0.061035156	0	1539959851.063
-8.57858876	-3.6080077880000005	-3.2275878600000003	0	-0.061035156	-0.061035156	2.503832968	-8.823827880000001	0.5431152356000001	-0.061035156	0	0	2.104272464	9.8514402	2.0564209260000004	0	0	-0.061035156	-9.72702626	-0.1614990216	0.860131839	0	0	0	0.24045410340000004	9.725830072	1.982250998	0	-0.061035156	-0.061035156	1.31352536	9.687548920000001	-0.660351538	0	-0.061035156	0	1539959851.103
-8.6001223	-3.62475589	-3.22160643	0	-0.061035156	-0.061035156	2.5253662140000004	-8.86330571	0.49765625	0	0	0	2.144946286	9.89211412	2.04326178	-0.061035156	0	-0.061035156	-9.723437500000001	-0.14714355040000002	0.8649169928000001	0	0	0	0.24045410340000004	9.733007788	1.9487548920000002	0	0	-0.061035156	1.268066394	9.693530252	-0.6806884980000001	-0.061035156	-0.061035156	0	1539959851.143
-8.59055162	-3.62475589	-3.201269568	0	0	-0.061035156	2.588769568	-8.865698380000001	0.48330077880000005	0	-0.061035156	0	2.1760498200000002	9.920825180000001	1.9978027160000003	0	-0.061035156	-0.061035156	-9.75214856	-0.1854248004	0.9139648560000001	0	0	0	0.227294928	9.810766280000001	1.9547363220000002	0	-0.061035156	-0.061035156	1.3362548920000001	9.689941394000002	-0.6555663939999999	-0.061035156	-0.061035156	0	1539959851.183
-8.60371106	-3.5792969240000003	-3.20007338	0	-0.061035156	-0.061035156	2.588769568	-8.84296875	0.462963858	0	0	0	2.1975829680000003	9.89570288	2.013354532	0	0	0	-9.725830072	-0.16030273560000002	0.907983426	0	0	0	0.265576178	9.81435504	1.967895468	0	0	-0.061035156	1.3924804320000002	9.67438948	-0.6962402160000001	-0.061035156	-0.061035156	0	1539959851.223
-8.58098143	-3.5769042540000004	-3.20366214	0	0.061035156	-0.061035156	2.5564697480000005	-8.802294928000002	0.49645996400000003	-0.061035156	0	0	2.118627896	9.859814300000002	2.0336913940000003	0	-0.12207031	0	-9.723437500000001	-0.172265625	0.893627896	0	0	0	0.250024411	9.73659694	1.9188476440000002	0	-0.061035156	-0.061035156	1.2884033540000002	9.68515625	-0.6962402160000001	0	-0.061035156	0	1539959851.263
-8.59414038	-3.62236322	-3.192895468	0	-0.061035156	-0.061035156	2.573217752	-8.82023912	0.49526367800000004	-0.061035156	0	0.061035156	2.1473388580000004	9.840673920000002	2.04086911	0	-0.061035156	0	-9.72224092	-0.1854248004	0.8900390380000001	0	0	0	0.23327636780000002	9.709082068	1.9320067900000002	0	-0.061035156	-0.061035156	1.378125	9.687548920000001	-0.659155252	0	-0.061035156	0	1539959851.303
-8.618066394000001	-3.5900634000000005	-3.192895468	0	-0.061035156	0	2.5971435700000005	-8.81665036	0.500048822	-0.061035156	0.061035156	0	2.1664795320000003	9.88134784	2.0336913940000003	0.061035156	0	0	-9.693530252	-0.17824707460000003	0.879272464	-0.061035156	0	0	0.28471679320000004	9.755737320000001	1.9798584260000003	0	-0.061035156	-0.061035156	1.393676718	9.681567392	-0.686669928	0	-0.061035156	0	1539959851.343
-8.6264402	-3.5601562500000004	-3.234765576	-0.061035156	0	0	2.5875733800000003	-8.85253894	0.5227783246000001	-0.061035156	0.061035156	0	2.1521240020000003	9.928002700000002	2.081542932	0	0	0	-9.707885880000001	-0.15551757200000002	0.8828613220000001	0	-0.061035156	0	0.2392578076	9.77607428	1.963110324	0	0	-0.061035156	1.341040036	9.673193390000002	-0.6806884980000001	0	0	0	1539959851.383
-8.618066394000001	-3.60441893	-3.20366214	-0.061035156	-0.061035156	0	2.537329074	-8.86091304	0.515600589	0	-0.061035156	0	2.127001996	9.935181200000002	2.0839355040000003	-0.061035156	-0.12207031	0	-9.713867212	-0.15551757200000002	0.8924316100000002	0	-0.061035156	0	0.17106933900000001	9.792822480000002	1.95234375	0	-0.061035156	-0.061035156	1.3422363220000002	9.66481929	-0.6890625	0	-0.061035156	-0.061035156	1539959851.423
-8.597729532	-3.6211670320000002	-3.201269568	-0.061035156	0	0	2.575610324	-8.8561277	0.49765625	0	-0.061035156	0	2.158105432	9.9016848	2.0911132200000004	-0.061035156	-0.061035156	0	-9.72702626	-0.16389160340000003	0.898413089	0	-0.061035156	0	0.23327636780000002	9.79401857	1.9403808900000001	-0.061035156	-0.12207031	0	1.415209964	9.69472644	-0.6400146760000001	0	-0.061035156	-0.061035156	1539959851.463
-8.572607428000001	-3.62475589	-3.180932608	0	0.061035156	0	2.60671376	-8.80947284	0.492871106	0	-0.061035156	0	2.16767572	9.88613318	2.0839355040000003	-0.061035156	0	-0.061035156	-9.719848740000002	-0.16987304320000002	0.8948242212000002	0	-0.061035156	0	0.30625	9.77248552	1.9559326080000001	0	0	-0.061035156	1.3613769960000002	9.68515625	-0.6854736419999999	-0.061035156	0	0	1539959851.503
-8.576196580000001	-3.6235596040000004	-3.23955072	-0.061035156	0.061035156	0	2.5720214660000003	-8.81784694	0.48330077880000005	0	0	-0.061035156	2.180834964	9.89929164	2.0731689300000005	-0.061035156	-0.061035156	0	-9.707885880000001	-0.16628417539999998	0.8828613220000001	-0.061035156	-0.061035156	0	0.27514648560000005	9.785644568	1.9415771760000002	0	-0.061035156	-0.061035156	1.3099365020000002	9.683960160000002	-0.6759033540000001	0	0	0	1539959851.543
-8.58098143	-3.645092752	-3.257495108	-0.061035156	0	0	2.5815917540000006	-8.81665036	0.47373047120000006	0	-0.061035156	-0.061035156	2.190405252	9.894507280000001	2.08752446	-0.061035156	0	0	-9.733007788	-0.15192871400000002	0.879272464	-0.061035156	-0.061035156	0	0.2524169928	9.76770018	1.94636232	0	0	0	1.3242920320000002	9.688745108	-0.678295926	0	0	0	1539959851.583
-8.535522660000002	-3.6331298920000004	-3.2180175720000004	-0.061035156	0.061035156	0	2.56484375	-8.814257788	0.461767572	0	0	-0.061035156	2.173657248	9.91245108	2.0755615020000002	-0.061035156	-0.061035156	0	-9.729418930000001	-0.153125	0.86850589	-0.061035156	-0.061035156	-0.061035156	0.270361322	9.77607428	1.9140625000000002	0	0	0	1.315917932	9.681567392	-0.6543701080000001	-0.061035156	0	0	1539959851.623
-8.59055162	-3.6187744600000005	-3.2539062500000004	-0.061035156	0.12207031	0	2.527758786	-8.80947284	0.45698242800000005	0	0	-0.061035156	2.190405252	9.90048822	2.038476538	-0.061035156	-0.061035156	0	-9.729418930000001	-0.1387695288	0.8840576080000001	-0.061035156	0	-0.061035156	0.2380615216	9.790429712	1.9200439300000003	-0.061035156	0	0	1.282421924	9.681567392	-0.679492212	0	0	0	1539959851.663
-8.533129892	-3.591259784	-3.2874023560000003	-0.061035156	0.061035156	-0.061035156	2.5157959260000005	-8.828613220000001	0.47014160340000005	-0.061035156	0	-0.061035156	2.1760498200000002	9.874170320000001	1.987036142	-0.061035156	-0.061035156	0	-9.746167032	-0.153125	0.90678714	0	0	-0.061035156	0.2380615216	9.77607428	1.961914038	-0.061035156	0	0	1.297973642	9.68515625	-0.6914550720000001	0	0	0	1539959851.703
-8.54748552	-3.6307373200000006	-3.2969726440000002	-0.061035156	0.12207031	-0.061035156	2.5157959260000005	-8.828613220000001	0.47014160340000005	-0.061035156	0	-0.061035156	2.144946286	9.863403060000001	1.9571288940000002	-0.061035156	-0.061035156	0	-9.746167032	-0.1878173822	0.907983426	0	0	0	0.2392578076	9.758129892000001	1.9224365020000003	0	-0.061035156	0	1.3015625000000002	9.671997300000001	-0.6711181610000001	0	0	0	1539959851.743
-8.58217752	-3.6068116	-3.311328076	0	0	-0.061035156	2.5181884000000005	-8.8896241	0.5526855432	-0.061035156	0	-0.061035156	2.1162353240000003	9.853833360000001	1.967895468	0	0	-0.061035156	-9.749755890000001	-0.17585449280000004	0.90678714	-0.061035156	0	0	0.27395019960000005	9.76411142	1.911669928	-0.061035156	-0.061035156	-0.061035156	1.350610324	9.67558606	-0.6723144568000001	0	-0.061035156	0	1539959851.783
-8.5498777	-3.568530252	-3.3555908540000003	-0.061035156	0.061035156	-0.061035156	2.4571777160000003	-8.892016574000001	0.5431152356000001	0	-0.061035156	-0.061035156	2.10546875	9.888525360000001	1.9954101440000003	0	0	-0.061035156	-9.744970746000002	-0.13757324280000002	0.9139648560000001	-0.061035156	0	0	0.3002685504	9.749755890000001	1.923632788	-0.061035156	0.061035156	-0.061035156	1.29558107	9.686352340000001	-0.7010253600000002	0	0	0	1539959851.823
-8.596533246000002	-3.625952176	-3.369946286	-0.061035156	-0.061035156	-0.061035156	2.45598143	-8.85732428	0.54191893	0	-0.061035156	0	2.08513179	9.93039586	2.0480469240000003	0	0	-0.061035156	-9.725830072	-0.16987304320000002	0.8924316100000002	-0.061035156	0	0	0.22011719240000002	9.789233426000001	1.933203076	0	0	-0.061035156	1.3458251800000003	9.687548920000001	-0.669921875	0	-0.061035156	-0.061035156	1539959851.863
-8.535522660000002	-3.611596646	-3.334057608	-0.061035156	0.061035156	-0.061035156	2.4595702880000005	-8.85732428	0.5263671924000001	0	0	0.061035156	2.1305908540000003	9.90647014	2.068383786	0	0	-0.061035156	-9.734204074	-0.14833984620000001	0.8589355432	-0.061035156	0	0	0.22011719240000002	9.789233426000001	1.933203076	0	0	-0.061035156	1.3577880400000002	9.686352340000001	-0.693847644	0	-0.061035156	-0.061035156	1539959851.903
-8.52236322	-3.611596646	-3.3508057100000004	0	0.12207031	-0.061035156	2.5026367800000004	-8.880053420000001	0.5203857428	0	0	0.061035156	2.154516574	9.919628600000001	2.08513179	0	0	-0.061035156	-9.700707968000001	-0.1268066394	0.8457763580000002	-0.061035156	0	0	0.22011719240000002	9.789233426000001	1.933203076	0	0	-0.061035156	1.32788089	9.671997300000001	-0.71538089	0	0	-0.061035156	1539959851.943
-8.553466754	-3.6283447480000004	-3.3831054320000007	0	0	-0.061035156	2.548095746	-8.882446580000002	0.5120117212	0	-0.12207031	0	2.1604980040000004	9.92321736	2.0564209260000004	-0.061035156	0	-0.061035156	-9.74736322	-0.1411621106	0.8673096040000001	-0.061035156	0	0	0.19499511780000003	9.7748777	1.9367920320000003	-0.061035156	-0.061035156	-0.061035156	1.3996582460000002	9.677978240000002	-0.6854736419999999	0	-0.061035156	0	1539959851.983
-8.49484874	-3.599633786	-3.366357428	-0.061035156	0.12207031	0	2.5971435700000005	-8.851342752	0.52995607	0	0	0.061035156	2.15571286	9.89689946	2.0468505400000003	-0.061035156	-0.061035156	-0.061035156	-9.71147464	-0.1495361322	0.8445800720000001	-0.061035156	0	0	0.25959472840000003	9.76889676	1.93439946	-0.061035156	-0.061035156	-0.061035156	1.3266846040000002	9.667211960000001	-0.6902587860000001	0	0	0	1539959852.023
-8.53073732	-3.60202626	-3.3854980040000004	0	0.061035156	-0.061035156	2.57680661	-8.813061600000001	0.5371337860000001	0	0	0.061035156	2.211938498	9.89929164	2.04086911	-0.061035156	0.061035156	-0.061035156	-9.734204074	-0.1387695288	0.8577392572	-0.061035156	0	0	0.2823242212	9.758129892000001	1.915258786	-0.061035156	0	-0.061035156	1.320703076	9.67917482	-0.7201660340000001	0	0	0	1539959852.063
-8.518774460000001	-3.58647464	-3.4261719240000006	-0.061035156	0.12207031	-0.061035156	2.575610324	-8.8214357	0.5455078076000001	0	-0.061035156	0	2.192797824	9.89689946	2.026513678	-0.061035156	-0.061035156	-0.061035156	-9.746167032	-0.1447509784	0.8661132788	-0.061035156	0	0	0.227294928	9.76411142	1.9559326080000001	-0.061035156	-0.061035156	0	1.3649658540000003	9.67080072	-0.6962402160000001	0	-0.061035156	0	1539959852.103
-8.53671875	-3.5876709260000004	-3.4321533540000004	-0.061035156	0.061035156	-0.061035156	2.6114991	-8.815454074	0.540722644	0	-0.061035156	0	2.177246106	9.88015126	2.001391574	-0.061035156	0	-0.061035156	-9.74257788	-0.135180661	0.855346646	-0.061035156	0	0	0.2428466754	9.766503894000001	1.9391846040000003	-0.061035156	0	-0.061035156	1.3673584260000002	9.688745108	-0.724951178	0	-0.061035156	0	1539959852.143
-8.49125998	-3.58647464	-3.4512939300000003	-0.061035156	0.061035156	-0.061035156	2.5947509	-8.82263179	0.5574707068000001	0	0	0	2.186816394	9.87775908	1.9989990020000004	-0.061035156	0	-0.061035156	-9.737792932000001	-0.1256103534	0.839794928	-0.061035156	0	0	0.24404297120000001	9.756933606	1.9176513580000003	-0.061035156	0	-0.061035156	1.33984375	9.680371106	-0.7213623200000001	0	-0.061035156	-0.061035156	1539959852.183
-8.50561502	-3.61638179	-3.4548827880000004	0	0	-0.061035156	2.5947509	-8.82263179	0.5574707068000001	0	0	0	2.1664795320000003	9.88134784	1.9930175720000003	0	0	0	-9.737792932000001	-0.14235839660000002	0.8242431610000001	-0.061035156	0	0	0.24045410340000004	9.7832518	1.9559326080000001	-0.061035156	-0.061035156	-0.061035156	1.337451178	9.67917482	-0.717773462	0	-0.061035156	-0.061035156	1539959852.223
-8.441015380000001	-3.603222644	-3.484790036	0	0.12207031	0	2.5492920320000003	-8.844164840000001	0.5754150360000001	0	0	-0.061035156	2.1521240020000003	9.908862319999999	2.0193359620000004	0	0.061035156	-0.061035156	-9.7318116	-0.1208251996	0.8218505890000001	-0.061035156	0	0	0.26318359620000004	9.782055710000002	1.9212402160000002	0	0	-0.061035156	1.3577880400000002	9.677978240000002	-0.7560547120000001	0	-0.061035156	-0.061035156	1539959852.263
-8.47810054	-3.609204074	-3.5242675720000003	0	0.061035156	0	2.519384784	-8.86210962	0.5837890576	0	0	-0.061035156	2.135375998	9.90048822	2.0576172120000003	0	0.061035156	-0.061035156	-9.71027806	-0.10048827880000001	0.8146728240000001	-0.061035156	0	0	0.2536132788	9.77368161	1.9260253600000001	-0.061035156	0	-0.061035156	1.36018071	9.649267572	-0.778784146	0	-0.061035156	-0.061035156	1539959852.303
-8.50441893	-3.599633786	-3.5888672120000003	-0.061035156	0.061035156	0	2.4930663940000004	-8.85732428	0.6077148560000001	0	0	-0.061035156	2.1305908540000003	9.90766574	2.0839355040000003	-0.061035156	0	-0.061035156	-9.71625998	-0.05981445288	0.7907471040000001	-0.061035156	0	0	0.19619140380000002	9.7485598	1.9176513580000003	-0.061035156	0	0	1.387695288	9.668408246	-0.7524658540000001	0	0	-0.061035156	1539959852.343
-8.48049321	-3.6068116	-3.58049321	-0.061035156	0	0	2.4595702880000005	-8.870483426000002	0.6268554712000001	0	0	-0.061035156	2.13178714	9.936376800000001	2.050439496	-0.12207031	-0.061035156	-0.061035156	-9.73540036	-0.05144042932000001	0.7907471040000001	-0.061035156	0	0	0.192602536	9.76291484	1.8949219240000001	-0.061035156	-0.061035156	0	1.3673584260000002	9.682763580000001	-0.7895507788	0	-0.061035156	-0.061035156	1539959852.383
-8.463745108000001	-3.6056152160000003	-3.5517822480000003	0	0.12207031	0	2.47033696	-8.87646466	0.6447998200000001	0	0	-0.061035156	2.1604980040000004	9.9100589	1.9918212860000002	-0.12207031	0	-0.061035156	-9.734204074	-0.052636719240000004	0.784765625	-0.061035156	0	0	0.21054687500000002	9.782055710000002	1.8949219240000001	-0.061035156	-0.061035156	0	1.362573282	9.681567392	-0.7464843750000001	0	-0.061035156	-0.061035156	1539959852.423
-8.43981929	-3.619970746	-3.570922824	-0.061035156	0.061035156	0	2.491870108	-8.85373552	0.6555663939999999	0	0	0	2.190405252	9.883740020000001	1.9547363220000002	-0.061035156	0	0	-9.71625998	-0.05981445288	0.763232428	-0.061035156	0	0	0.21413574280000003	9.758129892000001	1.9188476440000002	-0.061035156	-0.061035156	0	1.355395468	9.668408246	-0.765625	-0.061035156	0	-0.061035156	1539959852.463
-8.47451178	-3.6139891200000003	-3.65944838	0	0.061035156	0	2.46794429	-8.84177266	0.6459961060000001	0	0	0	2.172460962	9.87775908	1.905688498	-0.061035156	-0.061035156	0	-9.7401857	-0.05981445288	0.7716064300000001	0	-0.061035156	0	0.2045654254	9.75214856	1.886547824	-0.061035156	-0.061035156	0	1.3266846040000002	9.66242662	-0.75964357	0	0	-0.061035156	1539959852.503
-8.462548920000001	-3.6056152160000003	-3.6080077880000005	0	-0.18310547	-0.061035156	2.5002441100000006	-8.826220746	0.6256591459999999	0.061035156	-0.061035156	0	2.180834964	9.862207460000002	1.8805663940000001	-0.061035156	-0.061035156	0	-9.7318116	-0.0765625	0.79194339	0	0	0	0.21652832460000004	9.755737320000001	1.888940396	0	-0.061035156	0	1.2788329680000001	9.681567392	-0.7692138580000001	0	0	-0.061035156	1539959852.543
-8.41828624	-3.6068116	-3.5553711060000004	-0.061035156	0	-0.061035156	2.4799072480000004	-8.80588408	0.5861816394	0.061035156	-0.061035156	0	2.1712646760000003	9.858617720000002	1.9128662140000001	0	0	0	-9.746167032	-0.0825439496	0.80988768	-0.061035156	0	0	0.265576178	9.75214856	1.90808107	0	-0.061035156	-0.061035156	1.276440396	9.671997300000001	-0.754858426	0	0	-0.061035156	1539959852.583
-8.45776358	-3.6211670320000002	-3.6104003600000003	0	-0.061035156	-0.12207031	2.424877896	-8.78554712	0.540722644	0	-0.12207031	-0.061035156	2.1341797120000003	9.88134784	1.9164550720000002	0	0	0	-9.76889676	-0.06459961060000001	0.8134765380000001	0	0	0	0.2619873004	9.750951980000002	1.909277356	0	0	-0.061035156	1.3111327879999999	9.69233426	-0.7393066100000001	0	0	-0.061035156	1539959852.623
-8.431445288	-3.6427001800000003	-3.5589599640000005	0	-0.18310547	-0.061035156	2.4165038940000003	-8.730517572	0.5191894568000001	0	-0.12207031	-0.061035156	2.122216754	9.883740020000001	1.9858398560000001	0.061035156	0	-0.061035156	-9.7401857	-0.0813476538	0.7775878600000001	-0.061035156	0	-0.061035156	0.2560058606	9.76171875	1.9320067900000002	0.061035156	0	-0.12207031	1.3075439300000002	9.683960160000002	-0.7680175720000001	0	0	-0.061035156	1539959852.663
-8.441015380000001	-3.6462889400000003	-3.53981929	0	0	-0.061035156	2.4404297120000003	-8.774780252000001	0.48330077880000005	0	-0.061035156	0	2.0887207460000004	9.87536592	2.0169433900000002	0	-0.061035156	-0.061035156	-9.72702626	-0.06699218750000001	0.754858426	-0.061035156	0	0	0.2045654254	9.72822284	1.9128662140000001	0	0	-0.061035156	1.331469748	9.67438948	-0.7775878600000001	-0.061035156	-0.061035156	-0.061035156	1539959852.703
-8.4733152	-3.6427001800000003	-3.591259784	0	-0.18310547	-0.061035156	2.48229982	-8.83220198	0.47373047120000006	-0.061035156	-0.061035156	0.061035156	2.097094748	9.925610520000001	2.0121582460000003	0	-0.12207031	-0.061035156	-9.729418930000001	-0.05861816394	0.7500732428000001	0	0	0	0.15192871400000002	9.760522660000001	1.927221646	0	-0.061035156	-0.061035156	1.3254882200000002	9.687548920000001	-0.7823730432	-0.061035156	-0.061035156	-0.061035156	1539959852.743
-8.461352340000001	-3.6785887600000002	-3.552978534	0	-0.12207031	-0.061035156	2.460766574	-8.858520468	0.4904785144	-0.12207031	-0.061035156	0	2.115039038	9.95910692	2.00856929	0	0	-0.061035156	-9.733007788	-0.07177734424	0.75964357	0	0	0	0.192602536	9.82272914	1.9810547120000002	0	0	-0.061035156	1.297973642	9.680371106	-0.7859619110000001	-0.061035156	-0.061035156	-0.061035156	1539959852.783
-8.497240920000001	-3.643896466	-3.535034146	0	-0.18310547	-0.061035156	2.4583741	-8.858520468	0.5873779254	-0.12207031	-0.12207031	0	2.0695800720000004	9.945947480000001	2.0301025360000002	0	-0.061035156	-0.061035156	-9.7401857	-0.07058105432	0.7309326080000002	-0.061035156	0	0	0.20935058900000003	9.81435504	1.923632788	-0.061035156	-0.061035156	-0.061035156	1.314721646	9.680371106	-0.75366214	-0.061035156	0	-0.061035156	1539959852.823
-8.463745108000001	-3.66303714	-3.4776123200000004	-0.061035156	-0.12207031	-0.061035156	2.4488037140000003	-8.86091304	0.6615478240000001	-0.12207031	-0.12207031	0	2.1030761780000002	9.920825180000001	2.032495108	-0.061035156	-0.061035156	-0.12207031	-9.75214856	-0.06340332068	0.734521466	0	0	-0.061035156	0.1674804712	9.76889676	1.9140625000000002	-0.061035156	-0.061035156	-0.061035156	1.28122554	9.681567392	-0.7369140380000001	-0.061035156	0	-0.061035156	1539959852.863
-8.48647464	-3.6905516200000004	-3.466845746	-0.061035156	-0.18310547	-0.061035156	2.4799072480000004	-8.8896241	0.7129882787999999	-0.061035156	-0.12207031	0.061035156	2.1258057100000003	9.922021760000002	2.02292482	-0.061035156	-0.061035156	-0.061035156	-9.7318116	-0.0861328125	0.735717752	0	0	-0.061035156	0.172265625	9.789233426000001	1.961914038	-0.061035156	-0.061035156	-0.061035156	1.28361821	9.686352340000001	-0.7440917932000001	-0.061035156	0	-0.061035156	1539959852.903
-8.50561502	-3.6714112400000003	-3.4393310700000006	-0.061035156	-0.30517578	-0.061035156	2.4799072480000004	-8.8896241	0.7129882787999999	-0.061035156	-0.12207031	0.061035156	2.13776857	9.90048822	2.0169433900000002	-0.061035156	-0.061035156	-0.12207031	-9.73659694	-0.1112548822	0.708203125	0	-0.061035156	-0.061035156	0.2189208966	9.778466754	1.9559326080000001	-0.061035156	-0.061035156	-0.061035156	1.2417480040000002	9.66481929	-0.7309326080000002	-0.061035156	0	-0.061035156	1539959852.943
-8.537914840000001	-3.69892572	-3.366357428	0	-0.18310547	-0.061035156	2.557666034	-8.892016574000001	0.6651367212000001	0	-0.12207031	0	2.177246106	9.902880399999999	1.9762695680000002	-0.061035156	0	-0.061035156	-9.76171875	-0.13398437500000002	0.7141846040000002	0	-0.061035156	-0.061035156	0.1806396466	9.77248552	1.9798584260000003	-0.061035156	0	-0.061035156	1.32788089	9.71027806	-0.717773462	-0.061035156	0	-0.061035156	1539959852.983
-8.497240920000001	-3.6773925720000005	-3.3531983800000003	-0.061035156	-0.24414062	-0.061035156	2.560058606	-8.884838760000001	0.6089111420000001	0.061035156	-0.12207031	0	2.16408696	9.8933107	1.9858398560000001	0	-0.061035156	-0.061035156	-9.746167032	-0.1387695288	0.707006839	-0.061035156	0	-0.061035156	0.1878173822	9.785644568	1.9726807100000001	-0.061035156	-0.061035156	-0.061035156	1.2321777160000003	9.687548920000001	-0.745288089	-0.061035156	-0.061035156	-0.061035156	1539959853.022
-8.4733152	-3.676196286	-3.2658691100000006	0	-0.12207031	-0.061035156	2.616284146	-8.844164840000001	0.5287597644	0	-0.061035156	-0.061035156	2.1569091460000003	9.87297374	1.9954101440000003	-0.061035156	0	0	-9.712670926000001	-0.11005859620000001	0.7117919928	0	-0.061035156	-0.061035156	0.19738769960000002	9.749755890000001	1.9798584260000003	0	0	-0.061035156	1.168774411	9.689941394000002	-0.716577176	-0.061035156	0	-0.061035156	1539959853.063
-8.54270018	-3.69892572	-3.3065429320000006	0	-0.12207031	-0.061035156	2.62705072	-8.791528060000001	0.492871106	-0.061035156	0	-0.061035156	2.1329834260000005	9.883740020000001	2.00258786	-0.061035156	-0.061035156	0	-9.7485598	-0.13398437500000002	0.6890625	0	-0.061035156	-0.061035156	0.1411621106	9.7150634	1.9774658540000003	0	0	0	1.3171142180000002	9.69592302	-0.7058105432	-0.061035156	-0.061035156	-0.061035156	1539959853.102
-8.488867212	-3.6881591460000003	-3.2885987400000003	0	-0.061035156	-0.061035156	2.5588623200000002	-8.81665036	0.477319339	0	0	-0.12207031	2.104272464	9.922021760000002	1.988232428	-0.061035156	-0.061035156	0	-9.76411142	-0.14714355040000002	0.7010253600000002	0	0	-0.061035156	0.16628417539999998	9.76889676	1.990625	0	0	0	1.2704589660000003	9.68515625	-0.7285400360000001	0	-0.061035156	-0.061035156	1539959853.142
-8.498437500000001	-3.7049072480000005	-3.3244873200000002	0	-0.061035156	-0.061035156	2.527758786	-8.813061600000001	0.46655273560000005	0	-0.061035156	-0.12207031	2.0528320680000003	9.88732878	1.9786621400000002	0	0	0	-9.718652160000001	-0.1315917932	0.7046142572	0	-0.061035156	-0.061035156	0.18422851440000002	9.76411142	1.982250998	0	0	-0.061035156	1.193896466	9.701904254	-0.758447284	0	-0.061035156	-0.061035156	1539959853.182
-8.508007788	-3.6797851440000002	-3.302954074	0	0	0	2.548095746	-8.814257788	0.424682608	-0.061035156	0	-0.12207031	2.039672824	9.89689946	1.9989990020000004	-0.061035156	-0.061035156	0	-9.725830072	-0.11604003600000001	0.717773462	0	-0.061035156	0	0.11723633180000001	9.729418930000001	1.982250998	0	0	0	1.272851538	9.683960160000002	-0.7488769568000001	-0.061035156	0	-0.061035156	1539959853.222
-8.502026260000001	-3.676196286	-3.3376464660000003	-0.061035156	-0.061035156	-0.061035156	2.4655516200000003	-8.851342752	0.4486083966	-0.061035156	0	-0.12207031	2.018139676	9.90766574	1.971484424	-0.061035156	-0.12207031	0	-9.73540036	-0.09450683900000001	0.7213623200000001	0	-0.061035156	0	0.0729736322	9.7401857	1.9762695680000002	0	-0.061035156	0	1.2261962860000002	9.67080072	-0.7476806610000001	-0.061035156	0	-0.061035156	1539959853.262
-8.54389676	-3.71926268	-3.3448242800000005	0	0	-0.061035156	2.406933606	-8.84296875	0.48330077880000005	-0.061035156	0	-0.061035156	1.9918212860000002	9.88134784	1.9140625000000002	-0.061035156	-0.12207031	-0.061035156	-9.759326080000001	-0.10048827880000001	0.7285400360000001	0	-0.061035156	0	0.1315917932	9.74736322	1.9511474640000002	-0.061035156	-0.12207031	0	1.2261962860000002	9.701904254	-0.7105957068000001	0	-0.061035156	-0.061035156	1539959853.302
-8.508007788	-3.708496106	-3.3268798920000004	0	-0.12207031	-0.061035156	2.386596646	-8.87766124	0.5359375000000001	-0.12207031	0.061035156	0	2.0253173920000003	9.91484424	1.868603534	0	-0.061035156	-0.12207031	-9.770092752000002	-0.113647464	0.754858426	0	0	0	0.1818359424	9.789233426000001	1.9164550720000002	0	-0.061035156	-0.061035156	1.256103534	9.71027806	-0.7285400360000001	0	-0.061035156	-0.061035156	1539959853.342
-8.49484874	-3.672607428	-3.3292724640000007	0	0.061035156	-0.061035156	2.410522464	-8.907568390000002	0.576611322	-0.12207031	0.061035156	0.061035156	2.08513179	9.865796220000002	1.8578369600000002	0.061035156	-0.061035156	-0.061035156	-9.756933606	-0.11484375000000001	0.7524658540000001	0	0	0	0.15910644960000003	9.79880342	1.971484424	0	-0.061035156	-0.12207031	1.293188498	9.683960160000002	-0.7608398560000001	-0.061035156	-0.061035156	-0.061035156	1539959853.382
-8.500830072	-3.7049072480000005	-3.3376464660000003	-0.061035156	0	-0.12207031	2.3674560700000002	-8.88842752	0.5981445288	-0.061035156	-0.061035156	0.061035156	2.077954074	9.87177716	1.9104736420000001	0.061035156	-0.061035156	-0.12207031	-9.7485598	-0.0813476538	0.745288089	0	0	0	0.16389160340000003	9.72822284	1.9188476440000002	-0.061035156	-0.061035156	-0.12207031	1.195092752	9.673193390000002	-0.7524658540000001	-0.061035156	-0.061035156	-0.061035156	1539959853.422
-8.5151857	-3.7001221040000005	-3.366357428	0	-0.061035156	-0.061035156	2.4129150360000002	-8.866894568000001	0.6304443390000001	-0.061035156	-0.12207031	0.061035156	2.11982428	9.91364766	1.94636232	0.061035156	-0.061035156	-0.12207031	-9.7401857	-0.10766601440000001	0.7309326080000002	0	0	0	0.132788089	9.756933606	1.892529254	0	-0.12207031	-0.12207031	1.2297851440000003	9.69113768	-0.7225586060000001	-0.061035156	-0.061035156	-0.061035156	1539959853.462
-8.52714856	-3.73122554	-3.3244873200000002	0	-0.061035156	-0.061035156	2.47871106	-8.870483426000002	0.5981445288	0	0	0.061035156	2.19638678	9.91484424	1.943969748	0.061035156	0	-0.061035156	-9.758129892000001	-0.10766601440000001	0.7129882787999999	0	0	0	0.1579101538	9.77248552	1.945166034	0	-0.061035156	-0.12207031	1.2477295320000001	9.689941394000002	-0.7369140380000001	0	-0.061035156	-0.061035156	1539959853.502
-8.484082068000001	-3.7300292540000006	-3.293383786	0	0	-0.061035156	2.51101088	-8.881250000000001	0.5479003894	0	0	0.061035156	2.2035644960000003	9.92441394	1.9583251800000003	0.061035156	-0.061035156	-0.061035156	-9.749755890000001	-0.0813476538	0.69504393	0	0	0	0.1818359424	9.791625900000001	1.9104736420000001	0	-0.061035156	-0.12207031	1.2202148560000001	9.682763580000001	-0.7728027160000001	0	-0.061035156	-0.061035156	1539959853.542
-8.496044928000002	-3.7300292540000006	-3.2969726440000002	0	-0.061035156	-0.061035156	2.55048822	-8.866894568000001	0.5036376800000001	0	-0.061035156	0	2.241845746	9.916039840000002	1.961914038	0	-0.061035156	-0.061035156	-9.744970746000002	-0.07177734424	0.708203125	0	0	0	0.1459472644	9.76889676	1.9009033540000002	0	0	-0.061035156	1.1986816100000002	9.69233426	-0.7416992212000001	0	-0.061035156	-0.061035156	1539959853.582
-8.5151857	-3.7407959260000005	-3.325683606	-0.061035156	-0.061035156	-0.061035156	2.5875733800000003	-8.829809800000001	0.492871106	0	0	0	2.205957068	9.918433	1.9583251800000003	0	-0.061035156	0	-9.71745607	-0.08015136780000001	0.6854736419999999	0	0	0	0.1435546875	9.77368161	1.888940396	-0.061035156	-0.061035156	-0.061035156	1.175952176	9.667211960000001	-0.7488769568000001	-0.061035156	0	-0.061035156	1539959853.622
-8.52714856	-3.773095746	-3.3268798920000004	0	-0.12207031	-0.061035156	2.5564697480000005	-8.823827880000001	0.4821044928	-0.061035156	0	0	2.183227536	9.95192842	1.9487548920000002	0	0	0	-9.77128894	-0.0992919928	0.7058105432	-0.061035156	0	0	0.15671386780000002	9.7832518	1.8829589660000003	0	0	-0.061035156	1.2202148560000001	9.69951178	-0.73332518	-0.061035156	0	-0.061035156	1539959853.662
-8.47451178	-3.7527587860000002	-3.2718505400000004	0	0	-0.061035156	2.516992212	-8.886035340000001	0.49885253600000007	-0.061035156	-0.061035156	-0.061035156	2.1329834260000005	9.936376800000001	1.9320067900000002	0	0	0	-9.760522660000001	-0.07775878600000001	0.6974365020000001	-0.061035156	0	0	0.14235839660000002	9.80598192	1.906884784	0	0	-0.061035156	1.2034667932	9.700707968000001	-0.7261474640000001	-0.061035156	0	-0.061035156	1539959853.702
-8.49963408	-3.7647216460000004	-3.31850589	-0.061035156	-0.061035156	-0.061035156	2.519384784	-8.847753894	0.5084228534	-0.061035156	-0.061035156	-0.061035156	2.0935058900000003	9.941162140000001	1.927221646	0	-0.061035156	0	-9.733007788	-0.0837402356	0.6711181610000001	-0.061035156	0	0	0.10886230040000001	9.810766280000001	1.8949219240000001	0	0	-0.061035156	1.179541034	9.700707968000001	-0.7488769568000001	-0.061035156	0	-0.061035156	1539959853.742
-8.497240920000001	-3.7814697480000006	-3.2874023560000003	-0.061035156	-0.061035156	-0.061035156	2.4751221040000004	-8.85732428	0.538330072	0	0	-0.061035156	2.081542932	9.94833966	1.9176513580000003	-0.061035156	0	0	-9.74257788	-0.052636719240000004	0.6711181610000001	-0.061035156	0	0	0.062207030760000004	9.785644568	1.899707068	0	0	-0.061035156	1.214233426	9.67558606	-0.723754892	-0.061035156	0	-0.061035156	1539959853.782
-8.48527806	-3.7874510800000003	-3.27663588	-0.061035156	-0.061035156	-0.061035156	2.40573732	-8.845361420000001	0.5227783246000001	0	-0.061035156	-0.061035156	2.0289062500000004	9.94833966	1.885351538	-0.061035156	-0.061035156	0	-9.758129892000001	-0.05981445288	0.668725589	0	0	0	0.037084961060000005	9.790429712	1.8949219240000001	-0.061035156	0	0	1.1484375	9.70310054	-0.734521466	0	0	-0.061035156	1539959853.822
-8.43981929	-3.770703076	-3.2634764400000003	0	-0.061035156	-0.061035156	2.4165038940000003	-8.8561277	0.49645996400000003	0	-0.061035156	-0.061035156	2.042065396	9.9447509	1.8506591460000001	-0.061035156	0	-0.061035156	-9.7401857	-0.07177734424	0.6830810700000001	-0.061035156	0	-0.061035156	0.053833007200000005	9.80358876	1.9032959260000002	0	0	-0.061035156	1.0922119110000001	9.686352340000001	-0.73332518	-0.061035156	0	-0.061035156	1539959853.862
-8.51159694	-3.811376996	-3.261083966	0	0	-0.061035156	2.42368161	-8.858520468	0.5096191394	0	-0.061035156	0	2.06120607	9.922021760000002	1.836303714	0	0	-0.061035156	-9.737792932000001	-0.06699218750000001	0.6747070288	-0.061035156	-0.061035156	-0.061035156	0.05981445288	9.79401857	1.8913329680000002	-0.061035156	0	-0.061035156	1.1675781250000001	9.676782248	-0.7393066100000001	0	-0.061035156	-0.061035156	1539959853.902
-8.539111420000001	-3.800610324	-3.302954074	0	-0.12207031	-0.061035156	2.4129150360000002	-8.86330571	0.5144042932	0	-0.061035156	0	2.04086911	9.94714308	1.8398925720000001	0	-0.061035156	-0.061035156	-9.778466754	-0.07058105432	0.663940396	-0.061035156	0	-0.061035156	0.02153320288	9.795214660000001	1.8949219240000001	-0.061035156	0	-0.061035156	1.2094482428000002	9.73540036	-0.735717752	-0.061035156	0	-0.061035156	1539959853.942
-8.45896016	-3.8101807100000005	-3.25988768	-0.061035156	-0.061035156	-0.061035156	2.42368161	-8.886035340000001	0.4713378894	0	-0.061035156	0	2.05522464	9.936376800000001	1.8542480040000002	0	-0.061035156	-0.061035156	-9.77368161	-0.0693847644	0.6543701080000001	0	0	-0.061035156	0.015551758180000002	9.79880342	1.905688498	0	-0.061035156	-0.061035156	1.119726538	9.707885880000001	-0.71538089	-0.061035156	0	-0.061035156	1539959853.982
-8.463745108000001	-3.829321286	-3.2479248200000006	0	0	-0.061035156	2.4404297120000003	-8.86210962	0.4521972644	-0.061035156	-0.061035156	0	2.0707763580000003	9.92321736	1.859033246	0	0	-0.061035156	-9.765307608	-0.09331054320000001	0.65676268	-0.061035156	0	-0.061035156	0.0693847644	9.790429712	1.90808107	-0.061035156	-0.061035156	-0.061035156	1.159204074	9.71745607	-0.7225586060000001	-0.061035156	0	-0.061035156	1539959854.022
-8.45776358	-3.79582518	-3.2646728240000003	0	0	-0.061035156	2.43205571	-8.85373552	0.45100097840000003	-0.061035156	-0.061035156	0	2.0659912140000003	9.91364766	1.8733886780000002	-0.061035156	-0.061035156	-0.061035156	-9.73898912	-0.06340332068	0.6519775360000001	0	0	-0.061035156	0.07177734424	9.758129892000001	1.9032959260000002	-0.061035156	0	-0.061035156	1.1400634980000002	9.689941394000002	-0.7440917932000001	-0.061035156	0	-0.061035156	1539959854.062
-8.503222840000001	-3.811376996	-3.2945800720000005	0	-0.061035156	-0.061035156	2.454785144	-8.839379892	0.477319339	-0.061035156	-0.061035156	0	2.0899170320000002	9.925610520000001	1.8662109620000003	-0.061035156	-0.061035156	-0.061035156	-9.75214856	-0.07775878600000001	0.642407248	0	0	-0.061035156	-0.019140625	9.753344748	1.8985107820000002	0	-0.061035156	-0.061035156	1.0922119110000001	9.705493210000002	-0.723754892	-0.061035156	0	-0.061035156	1539959854.102
-8.45896016	-3.8353027160000006	-3.255102536	0	0	-0.061035156	2.4667480040000003	-8.87407248	0.477319339	-0.061035156	0	0	2.0911132200000004	9.94714308	1.8386962860000002	0	-0.061035156	-0.061035156	-9.770092752000002	-0.09211425720000001	0.6352294928000001	0	0	-0.061035156	0.015551758180000002	9.791625900000001	1.9032959260000002	-0.061035156	-0.061035156	-0.061035156	1.0515380890000001	9.701904254	-0.745288089	-0.061035156	-0.061035156	-0.061035156	1539959854.142
-8.476904254	-3.8329101440000004	-3.269457968	0	0	-0.061035156	2.4667480040000003	-8.907568390000002	0.48330077880000005	-0.061035156	-0.061035156	0	2.104272464	9.92321736	1.8243408540000001	0	-0.061035156	-0.061035156	-9.753344748	-0.08732910340000001	0.6675292932	-0.061035156	0	0	0.0681884784	9.801196580000001	1.899707068	0	0	-0.061035156	1.068286142	9.701904254	-0.732128894	0	-0.061035156	-0.061035156	1539959854.182
-8.481689300000001	-3.8101807100000005	-3.2718505400000004	0	-0.061035156	-0.061035156	2.4655516200000003	-8.8896241	0.5060302716	-0.061035156	-0.061035156	0	2.101879892	9.8933107	1.8410888580000002	0	0	-0.061035156	-9.76889676	-0.07775878600000001	0.643603534	-0.061035156	0	0	0.046655271600000006	9.759326080000001	1.89611821	-0.061035156	-0.061035156	-0.061035156	1.111352536	9.689941394000002	-0.7046142572	-0.061035156	-0.061035156	-0.061035156	1539959854.222
-8.444604532000001	-3.8424804320000003	-3.2383545320000002	-0.061035156	0	-0.12207031	2.4404297120000003	-8.866894568000001	0.4892822284000001	0	-0.061035156	-0.061035156	2.0336913940000003	9.92441394	1.848266574	0	-0.061035156	-0.061035156	-9.778466754	-0.06699218750000001	0.6459961060000001	0	0.061035156	-0.061035156	0.0454589856	9.758129892000001	1.88774411	-0.061035156	0	-0.061035156	1.106567392	9.71147464	-0.6974365020000001	0	-0.061035156	-0.061035156	1539959854.262
-8.521167032000001	-3.8376952880000004	-3.2479248200000006	0	0	-0.061035156	2.42607428	-8.851342752	0.5060302716	0	-0.061035156	0	2.080346646	9.933984620000002	1.8422851440000003	0	0	-0.061035156	-9.77368161	-0.0980957068	0.617285144	0	0.061035156	0	0.061010742800000003	9.801196580000001	1.89013678	0	0	-0.12207031	1.1304931610000002	9.70310054	-0.7117919928	0	-0.061035156	-0.061035156	1539959854.302
-8.488867212	-3.8376952880000004	-3.2993652160000004	0	0	-0.061035156	2.4308594240000003	-8.850146760000001	0.47851562500000006	0	-0.061035156	0.061035156	2.081542932	9.925610520000001	1.8267334260000003	0	0.061035156	-0.061035156	-9.76889676	-0.0813476538	0.5861816394	-0.061035156	0.061035156	0	0.04306640576	9.782055710000002	1.9212402160000002	-0.061035156	0	-0.12207031	1.0898193390000002	9.7150634	-0.740502896	0	-0.061035156	-0.061035156	1539959854.342
-8.5151857	-3.9034912140000007	-3.331665036	0	-0.12207031	-0.12207031	2.48588858	-8.864501800000001	0.42707518000000005	-0.061035156	0	0.061035156	2.0671875	9.95432158	1.8255371400000002	0	0	-0.061035156	-9.73898912	-0.05861816394	0.592163089	-0.061035156	0.061035156	-0.061035156	-0.0227294928	9.797607428000001	1.915258786	-0.061035156	0.061035156	-0.12207031	1.0969971040000002	9.6983152	-0.724951178	-0.061035156	-0.061035156	-0.061035156	1539959854.382
-8.498437500000001	-4.1331787140000005	-3.5721191100000005	0.061035156	-0.061035156	-0.18310547	2.5337402160000004	-8.81784694	0.38400878600000005	-0.061035156	0	0	2.077954074	9.9961911	1.868603534	0	0	-0.061035156	-9.71745607	-0.0035888672120000004	0.6101074280000001	-0.061035156	0.061035156	-0.061035156	-0.03588867212	9.8263179	1.8829589660000003	-0.061035156	-0.061035156	-0.061035156	1.356591754	9.645678420000001	-0.6890625	0	0	-0.061035156	1539959854.422
-8.559448380000001	-4.38200679	-3.1474366000000003	0.061035156	-1.0375977	-0.061035156	2.586376996	-8.78435054	0.379223642	-0.12207031	0.12207031	0	2.08752446	10.015332460000002	1.9487548920000002	-0.061035156	0	-0.061035156	-9.77368161	0.1196289038	0.648388678	0	0.061035156	-0.061035156	-0.02033691394	9.8418705	1.876977536	-0.061035156	0	-0.061035156	2.0911132200000004	9.427954074	-0.5526855432	0	0.061035156	0	1539959854.462
-7.984033246000001	-4.153515576	-2.368652356	0.18310547	-0.91552734	-0.061035156	2.6126952880000003	-8.56901857	0.3995605432	-0.12207031	0.12207031	0	1.945166034	9.66481929	1.8530517180000001	-0.18310547	-0.36621094	0.061035156	-9.645678420000001	0.1997802716	0.7572509980000001	0.24414062	0.24414062	-0.12207031	-0.1124511682	9.631323380000001	1.872192392	-0.12207031	-0.061035156	-0.061035156	2.6904540740000003	9.108544928	-0.03828125	0	0.91552734	0.24414062	1539959854.502
-8.34052716	-3.8053954680000004	-1.876977536	0.4272461	-0.36621094	-0.18310547	2.477514676	-8.10844748	0.45698242800000005	-0.30517578	0.061035156	0	1.8805663940000001	9.346606430000001	1.5300537140000001	-0.18310547	-0.36621094	0.061035156	-9.79401857	-0.15551757200000002	0.75366214	0.61035156	0.36621094	-0.24414062	0.02033691394	9.30832518	2.142553714	-0.18310547	-0.12207031	-0.12207031	1.963110324	9.34780252	0.08015136780000001	-0.061035156	1.8920898	0.5493164	1539959854.542
-8.738891574	-3.6845702880000006	-1.677197284	0.91552734	0.24414062	-0.061035156	2.442822284	-8.18500998	0.35649413939999997	-0.18310547	0.18310547	0.24414062	1.9284179320000001	9.612182608000001	1.3685547120000001	0.48828125	-0.061035156	0.24414062	-10.072753600000002	-0.8888427520000001	0.910375998	0.48828125	0.8544922	-0.30517578	0.30385742800000004	9.536816394	2.5803954680000003	-0.18310547	-0.061035156	-0.36621094	0.6208740020000001	9.8263179	-0.3732421924	0.18310547	1.4648438	0.7324219	1539959854.582
-9.15639676	-3.201269568	-2.201171924	0.6713867	0.7324219	-0.24414062	2.5313476440000002	-8.86091304	0.2895019568	0.061035156	0	0.48828125	1.795629892	9.894507280000001	1.6161865020000004	0.9765625	0.36621094	0.24414062	-10.054809800000001	-1.21303714	0.965405252	0.24414062	0.8544922	-0.24414062	0.4378417932	9.962695680000001	2.9943116	-0.061035156	0.18310547	-0.79345703	-0.4605712860000001	10.222289840000002	-0.94506839	0.12207031	0.4272461	0.79345703	1539959854.622
-9.066674820000001	-3.2658691100000006	-2.293286142	0.6713867	0.7324219	-0.24414062	2.5564697480000005	-9.500927520000001	0.014355469240000002	0.061035156	-0.7324219	0.61035156	1.71667482	9.86699182	2.127001996	0.9765625	0.36621094	0.24414062	-9.91364766	-1.272851538	0.907983426	0.061035156	0.8544922	0	0.423486322	9.90647014	3.02661142	0	0.061035156	-0.8544922	-0.052636719240000004	10.149316100000002	-1.0575195288	0	-0.6713867	0.36621094	1539959854.662
-8.28071286	-3.0804442900000004	-2.7945312500000004	0.24414062	1.6479492	-0.48828125	2.789746106	-9.540405252000001	-0.192602536	0.18310547	-0.79345703	0.36621094	1.4618652160000003	9.413598740000001	2.4523925720000004	1.0986328	0.36621094	0	-9.615771760000001	-1.1855224640000002	0.8206542932	0	0.91552734	0.12207031	0.26677246400000004	9.354980432000001	2.767016574	0.061035156	-0.061035156	-0.8544922	1.1735596040000003	10.05839856	-0.462963858	0.12207031	-1.4648438	-0.36621094	1539959854.702
-7.753149460000001	-3.8711913940000002	-2.9931152160000005	0.24414062	1.5869141	-1.0986328	2.6916503600000006	-8.886035340000001	-0.1985839856	0.24414062	-0.6713867	0.18310547	1.5743163940000002	8.802294928000002	2.4488037140000003	0.79345703	-0.30517578	-0.061035156	-9.297558606	-0.783569339	0.539526358	-0.30517578	1.2817383	0.48828125	0.23327636780000002	8.693432608	2.34113768	-0.12207031	-0.36621094	-0.91552734	1.9296142180000002	9.625341754	-0.4474121106000001	0.12207031	-0.5493164	-0.91552734	1539959854.742
-8.18620607	-4.413110324	-3.8221435700000006	0.61035156	0.30517578	-0.91552734	2.3208007200000003	-8.29506839	0.00837402356	0.24414062	-0.6713867	0.18310547	1.820751996	8.990112320000001	1.945166034	0.79345703	-0.30517578	-0.061035156	-9.9949955	0.053833007200000005	0.15073241820000002	0	1.0986328	0.7324219	0.46416014400000005	8.421875	1.8099853240000001	-0.30517578	-0.12207031	-0.9765625	2.387792932	9.264062500000001	-0.9343017572	0.12207031	0.18310547	-1.159668	1539959854.782
-8.673095746000001	-4.013549820000001	-4.848559604	-0.18310547	0	-0.8544922	2.3052490020000005	-8.771191394	0.38999023560000007	0.12207031	-0.5493164	0.24414062	2.5050292540000005	10.5488768	1.025219748	0.48828125	-1.0986328	-0.79345703	-10.457959260000003	0.1399658246	0.22131347840000004	-0.12207031	1.7089844	0.48828125	0.641210962	9.72702626	1.3709472839999999	-0.24414062	0.61035156	-0.9765625	1.4415283540000001	9.62893071	-1.24294429	0.30517578	0.5493164	-0.61035156	1539959854.822
-8.19936502	-3.8125733800000003	-4.139160144000001	0.24414062	0.5493164	-0.7324219	2.227490216	-9.46264676	0.659155252	-0.7324219	0.6713867	1.159668	3.15461412	11.007056200000001	0.49167482	0.7324219	0	-1.0375977	-10.459154860000002	0.48569336060000007	0.07895508180000001	-0.36621094	1.8310547	0.61035156	0.06340332068	10.96997104	1.2549072479999999	0.12207031	0.7324219	-1.3427734	2.55048822	9.43752446	-1.4391357820000001	0.24414062	-0.18310547	-0.4272461	1539959854.862
-8.259179712	-3.6307373200000006	-4.029101440000001	0.24414062	0.79345703	-0.8544922	2.35549321	-9.527246106	1.0264160340000001	-0.6713867	0.91552734	1.159668	3.3268798920000004	10.5739991	0.2775390576	0.7324219	0	-1.0375977	-10.0380616	0.849365216	-0.2990722644	-0.36621094	1.4038086	0.4272461	-0.5048339856	10.80847194	1.4068359620000002	0.24414062	0.61035156	-1.4038086	1.39606929	9.788037140000002	-1.7657226440000002	0.36621094	0.18310547	-0.061035156	1539959854.902
-8.335742212000001	-3.434545926	-4.42866214	0.12207031	0.30517578	-0.8544922	2.296875	-9.338232428000001	1.3649658540000003	-0.61035156	0.8544922	0.79345703	3.3843016200000005	10.34670378	0.5371337860000001	1.159668	0.6713867	-0.6713867	-9.687548920000001	0.7775878600000001	-0.6089111420000001	-0.24414062	1.0986328	0.36621094	-0.8948242212000002	10.241431200000001	1.294384784	0	0.4272461	-1.0986328	0.7225586060000001	9.564331070000001	-2.146142572	-0.12207031	0.12207031	-0.36621094	1539959854.942
-7.604809800000001	-3.517089856	-4.067382788000001	-0.24414062	0.24414062	-1.0986328	2.13178714	-9.159985520000001	1.484594748	-0.36621094	0.5493164	0.48828125	3.2239991	9.998584260000001	0.793139676	0.9765625	0.48828125	-0.36621094	-9.338232428000001	0.6519775360000001	-0.6926513580000001	-0.30517578	0.9765625	0.30517578	-1.069482428	9.82751448	1.214233426	0	0.18310547	-0.9765625	1.2178222840000001	9.478198380000002	-1.403247104	0.18310547	-0.30517578	-0.9765625	1539959854.982
-7.85363768	-3.7467773560000004	-4.09848642	-0.48828125	0.91552734	-1.4038086	1.8159667540000002	-8.713769568	1.335058606	-0.12207031	0.12207031	0.18310547	3.1282959260000003	9.484179712000001	1.00129393	0.91552734	0.24414062	-0.24414062	-8.99848642	0.6914550720000001	-0.8637207068000001	-0.48828125	0.79345703	0.24414062	-0.6651367212000001	9.439917032	1.129296875	0.061035156	0.12207031	-0.9765625	1.070678714	9.56911592	-1.175952176	0	0.061035156	-1.3427734	1539959855.022
-8.387182608000002	-4.407128894	-4.78515625	-0.48828125	-0.18310547	-1.0986328	1.5156982820000002	-8.22089856	1.061108426	-0.12207031	-0.24414062	-0.12207031	3.4225829680000004	9.630126800000001	1.189111322	0.8544922	0.79345703	-0.36621094	-9.274829074000001	0.9606201080000001	-0.8649169928000001	-0.7324219	0.7324219	0.18310547	-0.16628417539999998	9.285595746	1.02761232	-0.061035156	0.4272461	-0.79345703	1.435546924	9.81914038	-1.03359375	0	0.061035156	-1.3427734	1539959855.062
-8.059399460000002	-4.23486322	-4.486083966000001	-0.61035156	-0.9765625	-0.6713867	1.37214357	-8.409912140000001	0.838598642	-0.24414062	-0.30517578	-0.12207031	3.5745117800000004	10.303637680000001	1.29558107	0.5493164	1.2817383	-0.4272461	-9.431542932000001	1.37214357	-0.8266357428000001	-0.79345703	0.8544922	0	-0.01794433606	9.853833360000001	0.7967285340000001	0.061035156	1.2207031	-0.6713867	2.003784146	9.53083516	-0.90678714	-0.061035156	-0.30517578	-1.5258789	1539959855.102
-8.298657248	-3.9728759000000005	-3.9932128600000003	-0.48828125	-0.91552734	-0.48828125	1.1101562500000002	-8.315405252000001	0.6101074280000001	-0.24414062	-0.30517578	-0.12207031	3.6797851440000002	10.56801718	1.3386474640000001	0.18310547	1.5869141	-0.30517578	-9.15161142	1.5910644960000002	-0.9211425720000002	-0.91552734	0.6713867	-0.24414062	-0.439038089	10.325171220000001	0.754858426	-0.12207031	1.4038086	-0.48828125	1.89013678	9.375317392	-1.0587158540000001	-0.24414062	-0.18310547	-1.0375977	1539959855.142
-8.415893570000001	-3.8053954680000004	-3.8053954680000004	0.061035156	-1.0375977	-0.061035156	1.0670898560000002	-7.934985520000001	0.5825927716	-0.4272461	-0.36621094	-0.061035156	3.544604532	10.650561600000001	1.387695288	-0.12207031	1.4038086	0	-8.90876448	1.6999267180000002	-0.9043945288	-0.6713867	0.30517578	-0.5493164	-1.00129393	10.35507788	0.9893310700000001	-0.4272461	1.2817383	-0.18310547	1.8243408540000001	9.426757788000002	-1.149633786	-0.24414062	-0.18310547	-1.0375977	1539959855.182
-8.009155252000001	-3.5984375	-4.094897464000001	0.12207031	-0.91552734	-0.061035156	1.2537109620000002	-7.779467752000001	0.6304443390000001	-0.6713867	-0.9765625	0.48828125	3.2909912140000004	10.74985324	1.4056396760000003	-0.48828125	0.91552734	0.4272461	-8.86210962	1.579101538	-0.8661132788	-0.4272461	-0.12207031	-0.8544922	-1.4403320680000002	10.28808606	1.085034146	-0.7324219	0.8544922	0.24414062	1.665234424	9.29516574	-1.141259784	-0.12207031	0.061035156	-1.2207031	1539959855.222
-7.829711960000001	-3.9381836060000004	-3.8520507200000003	0.36621094	-0.8544922	0	1.58149411	-7.82731929	0.617285144	-0.6713867	-0.9765625	0.48828125	3.0182373200000003	10.847949280000002	1.369750998	-0.48828125	0.91552734	0.4272461	-9.326269568	1.23696286	-0.7273437500000001	-0.36621094	-0.30517578	-1.0986328	-1.437939496	10.35388228	1.2477295320000001	-0.91552734	0.24414062	0.48828125	1.262084964	9.518872300000002	-1.1699707068	0.12207031	0.61035156	-1.4648438	1539959855.262
-8.155102340000001	-3.85683606	-4.041064496	0.30517578	-0.48828125	0.24414062	2.0097655760000004	-8.260375900000001	0.5335449280000001	-0.6713867	-1.2817383	0.5493164	2.728735324	10.924511780000001	1.3924804320000002	-0.91552734	0.24414062	0.61035156	-9.575097840000002	1.1771484620000001	-0.5335449280000001	-0.30517578	-0.5493164	-1.2207031	-0.9989013580000001	10.59313948	1.4522949280000002	-1.0986328	0.12207031	0.5493164	1.29558107	9.666015380000001	-1.4570800720000001	-0.24414062	0.30517578	-1.5869141	1539959855.302
-8.69223642	-3.9477538940000003	-4.62963858	0.061035156	-0.8544922	0.18310547	2.360278354	-8.87407248	0.4139160144	-0.6713867	-1.2817383	0.5493164	2.5205810700000004	10.943652160000001	1.29558107	-0.91552734	0.24414062	0.61035156	-9.863403060000001	1.312329074	-0.5048339856	-0.061035156	-1.0986328	-1.2817383	-0.805102536	10.59433606	1.4630615020000002	-1.2207031	0	0.61035156	1.4056396760000003	9.797607428000001	-1.32189946	-0.30517578	-0.12207031	-1.5258789	1539959855.342
-9.42436502	-4.232470746	-4.806689496	-0.79345703	-1.159668	-0.24414062	2.798120108	-9.479394568	0.381616214	-0.61035156	-1.2817383	0	2.1258057100000003	11.416186600000001	0.9331054712000001	-1.3427734	-0.18310547	0	-11.04653354	0.61848143	-0.48808594240000003	0.36621094	-0.9765625	-1.3427734	-0.8828613220000001	10.8886232	1.4618652160000003	-1.2817383	-0.061035156	0.61035156	1.393676718	10.485473740000002	-1.19270018	-0.8544922	0	-0.9765625	1539959855.382
-9.987817000000001	-4.96459964	-5.005273560000001	-1.3427734	-0.36621094	-0.24414062	2.8471679320000005	-10.338329680000001	0.4605712860000001	-0.7324219	-1.7700195	-0.12207031	1.8219482820000001	12.014330580000001	0.5120117212	-1.4038086	-0.9765625	-0.4272461	-12.18779254	-0.6663330072	-0.9307128600000001	0	-0.79345703	-1.4648438	-0.9522461060000001	11.5023188	1.872192392	-1.0986328	-0.4272461	0.18310547	1.1424560700000002	11.322875900000001	-0.47971191100000005	-0.8544922	0	-0.9765625	1539959855.422
-9.987817000000001	-6.3630616	-4.62963858	-1.2207031	-1.0375977	0.061035156	3.61638179	-12.03347194	0.49167482	-0.7324219	-1.7700195	-0.12207031	2.0911132200000004	12.181811600000001	0.49406739200000005	-1.4038086	-0.9765625	-0.4272461	-12.35527356	-1.5683349640000002	-1.3111327879999999	-0.4272461	-0.36621094	-1.5258789	-0.8290283540000001	12.093286240000001	2.7813721040000003	-0.5493164	0.18310547	-0.24414062	2.1341797120000003	11.842065200000002	-0.05502929712000001	-1.159668	0.24414062	-0.5493164	1539959855.462
-8.508007788	-6.989917032	-3.2957762600000002	0.12207031	-3.479004	0.7324219	4.874877896	-12.622046220000001	0.2392578076	0.7324219	-1.4648438	-1.5869141	2.451196286	10.997485520000001	0.7608398560000001	-0.30517578	0.9765625	-0.7324219	-10.728320680000001	-0.9390869110000001	-2.031298822	-0.6713867	-0.24414062	-1.2817383	-1.453491214	11.245116820000002	3.3854980040000004	-0.7324219	0.30517578	-0.12207031	3.285009784	11.65065944	0.4438232428	-1.7089844	0.7324219	1.8310547	1539959855.502
-6.63701178	-5.986230432000001	-1.5456054320000001	-0.8544922	-2.746582	0.79345703	4.874877896	-12.622046220000001	0.2392578076	0.7324219	-1.4648438	-1.5869141	1.8602295320000002	9.697119110000001	0.7440917932000001	-0.5493164	1.5869141	-0.061035156	-9.31669928	-0.454589856	-2.6174804320000002	0	-0.8544922	-0.6713867	-2.51101088	9.322680710000002	3.494360324	-1.2817383	0.5493164	0.4272461	4.5088134	10.008153960000001	0.7488769568000001	-1.7089844	0.7324219	1.8310547	1539959855.542
-7.156201080000001	-4.8150634000000005	-1.006079074	-0.91552734	2.0751953	0.8544922	4.836596646	-10.90297824	0.25839844240000004	0.7324219	-1.4648438	-1.5869141	0.7129882787999999	9.2042482	0.5251708966	-0.5493164	1.5869141	-0.061035156	-8.90996106	-1.35419928	-2.775390576	0.24414062	-1.159668	-0.4272461	-3.6510742800000004	7.7878417540000004	3.7061035340000004	-1.0375977	0.48828125	0.79345703	2.0911132200000004	10.82402356	-0.92473143	-1.0986328	0.12207031	3.1738281	1539959855.582
-8.387182608000002	-4.569824280000001	-2.4117187500000004	-0.7324219	0.12207031	0.5493164	4.265966754000001	-9.469824280000001	0.641210962	0.91552734	-1.159668	-3.9672852	-0.0454589856	9.2556884	0.6053222644	-1.159668	-0.061035156	0.6713867	-8.761621106	-1.8793701080000003	-2.396167032	0.061035156	-1.2207031	-0.30517578	-4.078149460000001	7.633520468	3.794628894	-0.24414062	-0.6713867	0.9765625	-0.8254394568000001	10.95561502	-1.373339856	-0.9765625	1.7700195	3.90625	1539959855.622
-8.192187500000001	-5.359375	-2.51101088	0.61035156	-1.8310547	0.79345703	4.124804712	-9.248510880000001	-0.4761230432	0.8544922	-0.48828125	-4.0893555	0.031103515380000002	9.23774411	0.7871582068	-1.0986328	-2.6245117	0.9765625	-8.901586960000001	-1.7094971040000002	-1.8602295320000002	-0.12207031	-1.4648438	0	-3.034985324	7.973266574	3.8843505400000002	0.18310547	-1.5258789	1.0375977	0.38640135800000003	10.687646760000002	-1.0120605432	-0.8544922	0.4272461	4.8217773	1539959855.662
-6.5592527	-4.4430175720000005	-1.8662109620000003	-0.48828125	-0.9765625	1.0375977	4.19538588	-9.125292932	-1.168774411	1.159668	0.48828125	-4.0283203	0.763232428	9.065478240000001	1.1400634980000002	-1.0986328	-2.6245117	0.9765625	-8.77358426	-1.37214357	-0.9893310700000001	0.36621094	-1.159668	0.24414062	-1.723852536	8.302246106	3.9453614200000002	0.24414062	-1.2207031	0.9765625	1.4738280760000002	9.8765625	-1.216625998	0	-0.12207031	5.126953	1539959855.702
-6.730322480000001	-4.112841754000001	-1.443920926	-0.91552734	1.0375977	0.8544922	4.584179712	-8.607299820000001	-1.358984424	1.3427734	0.48828125	-4.211426	0.994116214	8.652759080000001	1.362573282	-0.8544922	-1.0986328	0.61035156	-8.54748552	-1.6341308900000002	-0.6077148560000001	0.4272461	-1.3427734	0.24414062	-1.0168457068	8.2089357	3.9118652160000003	0.12207031	-0.9765625	0.7324219	1.3111327879999999	9.39086911	-0.2775390576	0.48828125	0.48828125	4.9438477	1539959855.742
-8.15390625	-3.823339856	-1.7812744600000001	-0.061035156	-1.0375977	0.6713867	4.69423822	-7.9134519800000005	-1.312329074	0.36621094	0.48828125	-4.638672	1.146044928	8.49484874	1.532446286	-0.5493164	0	0.36621094	-8.76760234	-1.5575683900000001	-0.07775878600000001	0.36621094	-1.0986328	0.36621094	-0.8266357428000001	7.94934056	3.7025146760000003	0	-1.0375977	0.5493164	0.925927716	8.52714856	-0.09331054320000001	0.79345703	2.6855469	4.211426	1539959855.782
-7.309326080000001	-3.2969726440000002	-1.282421924	0.061035156	-0.7324219	0.48828125	4.963403060000001	-7.352392572	-1.3242920320000002	0.36621094	0.48828125	-4.638672	1.2919922120000003	8.5151857	1.680786142	-0.5493164	0	0.36621094	-8.791528060000001	-1.5563721040000003	0.34931639400000003	0.4272461	-1.0375977	0.4272461	-0.69504393	7.981640380000001	3.5422119600000004	0.061035156	-1.4038086	0.36621094	-0.7393066100000001	8.4135009	-1.1580077880000001	1.8920898	3.6621094	3.6621094	1539959855.822
-6.81286592	-2.8124755400000003	-1.3051513580000003	-0.4272461	1.953125	0.18310547	5.12849092	-6.74946286	-1.284814496	-0.24414062	0.6713867	-4.272461	1.7071045320000002	8.596533246000002	1.8506591460000001	-0.30517578	-1.2207031	0.24414062	-8.94465306	-1.851855432	0.7416992212000001	0.30517578	-0.8544922	0.30517578	-0.08732910340000001	8.31420926	3.4835937500000003	0.30517578	-1.5869141	0.061035156	-1.6879638580000003	7.66940944	-0.5455078076000001	2.0141602	-1.159668	2.1972656	1539959855.862
-8.09528804	-2.6198730040000004	-1.6281494600000002	-0.4272461	1.159668	0.24414062	5.16079074	-6.37023912	-1.2549072479999999	-0.24414062	0.30517578	-3.90625	2.34711911	8.468530252	2.058813498	0	-0.8544922	0.12207031	-8.903979532000001	-1.8004150360000002	1.0670898560000002	0.12207031	-0.61035156	0.4272461	0.440234375	8.47929712	3.47402356	0.4272461	-1.7089844	-0.18310547	-0.417504892	7.04375	-0.27155761780000004	2.0141602	-1.159668	2.1972656	1539959855.902
-9.00566394	-2.551684604	-2.3985596040000003	-0.8544922	0.61035156	0.18310547	5.392871106	-5.852246106	-0.8074951080000001	-0.24414062	0.30517578	-3.90625	2.8986084260000005	8.38120108	2.32917482	0	-0.8544922	0.12207031	-8.76879892	-1.6532714660000003	1.2716552520000002	0.24414062	-0.79345703	0.5493164	0.8517577880000001	8.44819339	3.4883788940000002	0.48828125	-1.8310547	-0.30517578	1.358984424	7.32966304	-1.264477536	2.5634766	-2.5024414	1.4038086	1539959855.942
-9.4423098	-3.2239991	-2.7347167540000004	-0.30517578	0.48828125	-0.12207031	5.70510234	-5.462255890000001	-0.5144042932	-0.36621094	0.5493164	-2.6245117	3.180932608	8.548681610000001	2.578002896	0.4272461	0.24414062	0.12207031	-9.15878894	-1.5719238220000002	1.268066394	0.30517578	-0.6713867	0.48828125	1.02163089	8.47451178	3.366357428	0.61035156	-1.6479492	-0.4272461	6.190795926000001	8.078539840000001	-1.567138678	2.319336	-3.0517578	0.061035156	1539959855.982
-10.302441100000001	-2.9859375000000004	-1.5372314300000003	1.159668	-0.061035156	0.91552734	5.819946580000001	-5.085424820000001	-0.34931639400000003	-0.36621094	0.18310547	-1.7700195	3.2239991	8.883642572	2.69523912	0.30517578	-0.24414062	0.24414062	-9.560742212000001	-1.062304712	1.1879150360000001	0.18310547	-0.36621094	0.6713867	0.778784146	8.62404802	2.99191893	0.5493164	-1.4038086	-0.36621094	14.2669429	10.05002446	1.2704589660000003	2.319336	-3.0517578	0.061035156	1539959856.022
-11.544189300000001	-2.7885498200000005	-3.7384033540000003	-1.2207031	-1.5258789	0.79345703	6.0855226600000005	-4.9514401999999995	-0.22011719240000002	-0.4272461	-0.061035156	-0.8544922	3.408227536	9.38967302	2.6976317900000004	0.30517578	-0.24414062	0.24414062	-9.180322480000001	-0.5634521466	1.2884033540000002	0.36621094	-1.0375977	1.0375977	0.381616214	8.918335160000002	2.85913089	0.79345703	-1.2817383	-0.061035156	8.04504393	8.683862320000001	-0.955834964	1.953125	3.479004	1.2207031	1539959856.062
-11.13745108	-6.050830072	-5.36655252	-3.0517578	0.36621094	-1.5258789	6.78535144	-5.329467752000001	-0.07416992212000001	-0.6713867	0.18310547	0.24414062	3.77548822	10.778564300000001	2.628247104	0.18310547	-1.0375977	0.36621094	-11.52026358	-1.070678714	1.3075439300000002	0.36621094	-1.2207031	1.0375977	0.38999023560000007	10.04284694	2.878271466	1.2207031	-1.2207031	0.12207031	-0.534741214	9.865796220000002	-0.132788089	-1.4648438	0.48828125	-0.48828125	1539959856.102
-9.73540036	-8.53073732	-1.6891601440000001	2.9907227	-4.3945312	1.5258789	7.62753894	-6.4396241000000005	0.08015136780000001	-0.6713867	0.18310547	0.24414062	4.22888179	12.7356929	2.6019287140000005	0.18310547	-1.3427734	0.30517578	-14.067163040000002	-1.28122554	1.3685547120000001	0.061035156	0.36621094	0.24414062	1.373339856	12.233251800000001	2.239453076	1.4648438	-0.5493164	0	-0.534741214	9.865796220000002	-0.132788089	-3.479004	-1.159668	-3.2958984	1539959856.142
-6.664526260000001	-4.23725589	-1.2919922120000003	-0.30517578	3.0517578	0.48828125	8.400341754000001	-7.503125000000001	0.13398437500000002	-0.9765625	0.6713867	1.8310547	4.90478534	12.540698380000002	2.62346196	0.24414062	-0.6713867	-0.30517578	-11.31569838	0.12321777160000001	-0.21413574280000003	-0.8544922	0.7324219	0.6713867	1.8985107820000002	13.364941100000001	2.29089357	1.5869141	1.8310547	-0.5493164	-3.2144287140000003	7.600024460000001	-1.282421924	0.7324219	2.746582	0.24414062	1539959856.182
-8.83698732	-5.04714357	-4.16308606	0.061035156	3.2958984	-0.18310547	8.47929712	-7.067675720000001	0.44143066100000006	-0.9765625	0.6713867	1.8310547	5.306738220000001	11.525048920000001	2.418896466	0.4272461	3.7841797	0.48828125	-10.451977340000001	0.8529540740000001	-1.1903076080000001	-0.5493164	-0.36621094	0.48828125	0.056225586060000006	11.800195680000002	3.109155252	0.8544922	3.3569336	0.4272461	0.839794928	9.73540036	-3.02661142	1.7700195	-2.5634766	-1.8920898	1539959856.222
-9.012841754	-4.94067392	-5.33544928	-0.4272461	-1.7089844	0.61035156	7.774682608000001	-6.84995108	0.8230468750000001	-1.0986328	0.79345703	0.9765625	4.510009784	12.315796220000001	2.159301718	0.4272461	3.7841797	0.48828125	-11.063280760000001	0.27514648560000005	-0.49167482	0.24414062	-0.36621094	-0.61035156	-1.6712158540000002	11.162573380000001	2.35549321	-0.061035156	3.6010742	1.5258789	0.839794928	9.73540036	-3.02661142	1.7700195	-2.5634766	-1.8920898	1539959856.262
-8.38239766	-3.5888672120000003	-3.178540036	-1.159668	0	0.4272461	6.56044928	-7.229174820000001	0.6459961060000001	0.12207031	0.7324219	-0.24414062	2.9548339660000003	12.19497104	1.4798096040000002	-0.48828125	4.272461	1.8310547	-10.035669420000001	0.1447509784	0.01674804712	-0.48828125	-0.36621094	0.12207031	-2.83879393	11.276221040000001	1.5085204680000002	-0.5493164	1.6479492	1.953125	1.079052716	9.82871106	-2.7143798920000006	-0.18310547	0.18310547	-2.4414062	1539959856.302
-7.6526612400000005	-3.4417237400000005	-2.3255859620000003	1.3427734	1.8310547	0.48828125	5.63691394	-7.267456070000001	0.43066405760000004	0.12207031	0.7324219	-0.24414062	2.573217752	10.323974640000001	1.2632812500000001	-1.0375977	-0.91552734	2.8686523	-9.398047120000001	0.061010742800000003	0.4904785144	-0.4272461	-0.61035156	-0.18310547	-1.79921875	10.55007338	1.6185790740000001	0.12207031	0.18310547	1.4648438	1.476220746	9.73898912	-2.07915036	0.48828125	-1.0375977	-3.2348633	1539959856.342
-7.054516574	-3.3508057100000004	-2.9679932100000004	0.79345703	0.12207031	0.061035156	6.25778804	-6.421679712	0.1579101538	0.7324219	-1.0375977	-0.24414062	3.12709964	8.942260880000001	1.1580077880000001	-0.7324219	-1.4038086	2.9907227	-8.791528060000001	0.46535643000000004	0.699829074	-0.48828125	-0.30517578	-0.30517578	-0.5060302716	9.165966754000001	1.723852536	0.30517578	-0.36621094	1.0986328	1.915258786	9.5619384	-1.1101562500000002	0.48828125	-1.0375977	-3.2348633	1539959856.382
-6.817651260000001	-3.037377896	-2.860327176	0.6713867	-0.061035156	-0.12207031	6.25778804	-6.421679712	0.1579101538	0.79345703	-1.3427734	-0.48828125	3.830517572	8.405126800000001	1.211840854	-0.7324219	-1.4038086	2.9907227	-8.246020468000001	0.6447998200000001	0.6555663939999999	-0.30517578	-0.18310547	-0.12207031	-0.015551758180000002	8.24123552	1.56354982	-0.36621094	0.12207031	0.9765625	2.062402356	9.081030252000001	-0.838598642	0	-1.2817383	-3.112793	1539959856.422
-7.25310054	-2.7634277160000003	-2.8914307100000003	0.7324219	1.5258789	-0.30517578	6.44919429	-5.28999002	0.19140625	0.79345703	-1.3427734	-0.48828125	3.99919429	8.182617212	1.2106445288	-0.91552734	0.79345703	3.112793	-8.176635880000001	0.538330072	0.7213623200000001	-0.18310547	0.18310547	-0.18310547	0.096899411	7.867993210000001	1.447509784	-0.6713867	0.61035156	0.91552734	2.310034146	8.792724640000001	-1.1735596040000003	0.12207031	-1.4648438	-2.4414062	1539959856.462
-8.28789038	-2.6916503600000006	-3.3567871400000002	1.2817383	0.24414062	0.36621094	6.42407248	-4.651171924000001	0.3158203076	0.24414062	-0.61035156	-0.61035156	3.96569838	8.310620108	1.418798822	-0.91552734	0.79345703	3.112793	-8.01513678	0.840991214	0.8278320288	-0.061035156	-0.061035156	-0.24414062	-0.07416992212000001	8.025903060000001	1.43435054	-0.7324219	0.48828125	0.79345703	2.310034146	8.792724640000001	-1.1735596040000003	0.12207031	-1.4648438	-2.4414062	1539959856.502
-8.224487320000001	-2.5421141200000004	-3.6785887600000002	0.8544922	-0.4272461	0.24414062	7.01982428	-3.9597167540000004	0.44143066100000006	0.061035156	-0.24414062	-0.79345703	4.413110324	8.83698732	1.833911142	-0.9765625	0.48828125	3.0517578	-7.82253444	1.207055661	1.12211911	0.5493164	-0.48828125	-0.4272461	-0.339746106	8.492456070000001	1.299169928	-0.8544922	0.061035156	0.79345703	2.8124755400000003	8.375219748000001	-0.643603534	0.12207031	-1.0986328	-2.2583008	1539959856.542
-8.49365216	-2.378222644	-3.721655252	0.30517578	-2.0751953	-0.18310547	7.01982428	-3.9597167540000004	0.44143066100000006	0.24414062	-0.61035156	-1.0986328	5.1177246400000005	9.343017572	2.3255859620000003	-1.6479492	-0.7324219	2.9296875	-8.814257788	0.9139648560000001	1.4020507200000003	1.2207031	-0.9765625	-0.5493164	-0.3971679712	9.165966754000001	1.1962890380000002	-0.9765625	-0.8544922	0.79345703	2.3172119600000003	8.83579074	-0.454589856	-0.24414062	-0.79345703	-1.6479492	1539959856.582
-9.343017572	-2.3710449280000003	-2.644995108	0.5493164	-3.6010742	0.36621094	8.358471940000001	-3.6080077880000005	0.860131839	0.12207031	-1.0986328	-1.3427734	5.37492662	9.253295926000002	2.406933606	-1.953125	-1.7700195	2.8686523	-9.97346196	-0.716577176	1.617382788	0.8544922	0	-0.8544922	0.10288086060000001	9.67558606	1.585082968	-0.6713867	-1.4648438	0.24414062	1.534838858	9.35258786	-0.793139676	-0.24414062	-0.79345703	-1.6479492	1539959856.622
-9.97585414	-2.313623004	-3.2969726440000002	0.7324219	-5.004883	0.6713867	8.358471940000001	-3.6080077880000005	0.860131839	0.061035156	-0.79345703	-1.5869141	5.37492662	9.253295926000002	2.406933606	-1.953125	-1.7700195	2.8686523	-10.071558	-0.931909146	1.8937255400000002	0.18310547	-0.4272461	-1.2207031	1.4738280760000002	10.86110872	2.414111322	-0.79345703	-2.1362305	-0.30517578	0.6962402160000001	9.945947480000001	-1.752563498	-0.6713867	-0.8544922	-1.4038086	1539959856.662
-9.4004393	-3.1821288940000003	-3.5769042540000004	-1.4648438	3.3569336	0	8.823827880000001	-3.487182608	0.718969748	0	-0.61035156	-1.7700195	7.6729982	9.661230432000002	3.561352536	-1.0375977	-1.0375977	1.8310547	-11.306127700000001	-0.893627896	1.679589856	-0.18310547	-1.2207031	-0.7324219	2.5397216460000003	11.8588134	3.408227536	-0.91552734	-1.5258789	-0.7324219	3.791040036	10.44001448	-1.2489257200000001	-0.8544922	-1.4038086	-0.91552734	1539959856.702
-10.3526857	-4.978955072	-2.8890380400000004	-2.319336	8.239746	0.61035156	9.69113768	-3.8041992800000006	0.477319339	0	-0.61035156	-1.7700195	8.508007788	9.351391574	3.9860351440000006	-1.0375977	-1.0375977	1.8310547	-13.20104982	-2.3076415740000003	1.695141574	-0.8544922	0.36621094	-0.61035156	2.62944339	12.66391574	3.3197021760000003	-1.6479492	-1.6479492	-0.48828125	6.44919429	11.58366664	0.364868161	-0.8544922	-1.4038086	-0.91552734	1539959856.742
-10.78813498	-6.8511476600000005	-4.197778354	0.061035156	-1.3427734	0.61035156	11.233153960000001	-4.66433107	0.43186035340000006	0.24414062	-0.12207031	-2.0751953	8.492456070000001	8.176635880000001	4.191796924	-0.91552734	0.48828125	1.2817383	-11.71286592	-1.2884033540000002	0.6914550720000001	-0.6713867	0.61035156	-0.6713867	1.8040038940000003	11.602808	3.5087158540000005	-1.5869141	-2.1362305	-0.48828125	5.711084260000001	12.589746400000001	2.0253173920000003	-1.2207031	-0.18310547	0.9765625	1539959856.782
-8.920727340000001	-6.34870607	-1.3864990020000003	2.0141602	-7.080078	0.24414062	12.2667482	-5.839086960000001	-0.571826178	0.7324219	-0.24414062	-2.6245117	8.30822734	7.347607428000001	4.036279254000001	-1.159668	1.0375977	1.4038086	-10.68046924	-0.027514648560000004	-0.3935791034	-0.12207031	0.30517578	-0.061035156	0.9139648560000001	9.061889480000001	3.7695067900000003	-1.2207031	-0.8544922	0	2.6079101440000003	11.465234620000002	-0.48808594240000003	-2.6855469	0.7324219	3.540039	1539959856.822
-7.698120108000001	-3.4046385800000003	-1.4702392180000001	-1.2207031	5.7373047	-0.30517578	11.35039038	-4.95263678	-0.09450683900000001	0.7324219	-0.24414062	-2.6245117	7.802197480000001	7.534228240000001	3.499145468	-1.7700195	0.8544922	2.2583008	-10.51657698	-1.2477295320000001	-0.3146240216	0.91552734	0.61035156	0	-0.10886230040000001	7.792626800000001	3.9884277160000003	-0.5493164	1.5869141	0.79345703	0.991723642	12.6663089	-1.353002896	-2.5024414	0.48828125	4.5776367	1539959856.862
-10.50222194	-4.289892572	-3.5745117800000004	1.0375977	1.8310547	-0.24414062	10.006958360000002	-4.135571286	0.24643554320000002	-0.18310547	2.0751953	-2.9296875	7.802197480000001	7.534228240000001	3.499145468	-2.380371	0.5493164	2.9907227	-10.473510880000001	-1.9966064300000002	0.1770507788	0.18310547	0.79345703	0.18310547	-0.477319339	8.607299820000001	4.4430175720000005	0.12207031	0.30517578	0.5493164	-0.5634521466	12.47849092	-1.9762695680000002	-1.2817383	0.6713867	4.699707	1539959856.902
-8.487670926	-3.895117212	-2.460766574	2.0141602	-6.5307617	-0.061035156	9.433935700000001	-3.958520468	0.2811279254	-0.18310547	2.0751953	-2.9296875	6.4755126800000005	6.875073380000001	3.14265126	-2.1972656	-0.61035156	2.8686523	-9.18391124	-1.8506591460000001	0.1303955072	-0.30517578	1.0986328	0.24414062	-0.00478515625	9.25209964	4.10207518	0.36621094	-1.0986328	0.12207031	-0.515600589	10.779760880000001	-1.44870607	0.061035156	-0.61035156	5.004883	1539959856.942
-4.80310054	-2.6725097840000003	-1.314721646	-1.4038086	2.0141602	-0.6713867	9.433935700000001	-3.958520468	0.2811279254	0.18310547	2.380371	-2.5024414	6.499438400000001	5.489770468000001	3.23955072	-2.1972656	-0.61035156	2.8686523	-8.370434800000002	-1.8219482820000001	0.113647464	-0.061035156	0.79345703	0.12207031	0.7979248200000001	8.48527806	4.2240966460000005	0.061035156	-0.61035156	0.061035156	-0.8182617212000002	8.85253894	0.027514648560000004	0.061035156	-0.61035156	5.004883	1539959856.982
-7.17653804	-3.1199219240000007	-1.561157248	-0.8544922	3.7841797	-0.5493164	9.88015126	-3.3376464660000003	0.5598632788000001	0.48828125	2.2583008	-2.746582	6.82602536	4.648779254000001	3.50991214	-1.6479492	-0.48828125	2.8076172	-8.13955072	-1.7824707460000002	-0.11484375000000001	-0.24414062	0.5493164	0.24414062	1.0874267572	7.510302520000001	4.023120108	-0.18310547	-0.18310547	0	-0.80390625	7.639501800000001	-0.33615722840000006	0.36621094	0.7324219	4.0283203	1539959857.022
-8.682665740000001	-3.011059604	-2.141357428	0.91552734	-3.6621094	-0.12207031	9.931591460000002	-1.927221646	1.0443603240000001	0.79345703	2.6855469	-3.3569336	6.975561600000001	4.08652356	3.7049072480000005	-1.4038086	0.5493164	2.746582	-8.141943390000002	-1.7501709260000002	-0.0418701178	-0.24414062	0.24414062	0.48828125	1.0993896760000001	7.2818116	3.625952176	-0.12207031	-0.12207031	0.36621094	-1.71667482	7.009057608000001	-1.3685547120000001	2.0141602	1.6479492	0.91552734	1539959857.062
-7.27463408	-2.100683606	-1.284814496	-0.7324219	0.6713867	0.061035156	9.56672374	-1.33984375	1.107763678	1.4648438	2.9907227	-3.540039	7.539013580000001	3.640307608	4.111645468	-1.4038086	0.5493164	2.746582	-8.292675720000002	-2.001391574	0.0	-0.4272461	0.12207031	0.5493164	1.427172824	7.58447284	3.721655252	-0.061035156	0.18310547	0.30517578	-3.5302491000000003	6.791332968000001	-0.21652832460000004	2.0141602	1.6479492	0.91552734	1539959857.102
-8.21013179	-2.001391574	-2.198779254	-1.3427734	3.479004	-0.061035156	9.56672374	-1.33984375	1.107763678	1.4648438	2.9907227	-3.540039	8.187402160000001	3.0792480040000005	4.640405252	-1.159668	0.18310547	2.6855469	-8.302246106	-2.191601538	0.17585449280000004	-0.61035156	-0.36621094	0.5493164	1.6688232820000002	7.885937500000001	4.109252896	0.48828125	0.12207031	0.24414062	-1.961914038	8.383593750000001	0.9223388580000002	1.8920898	-0.24414062	0	1539959857.142
-9.53083516	-2.47392572	-3.02661142	-1.4648438	0.18310547	0.24414062	10.437622300000001	-0.811083966	1.7788817900000002	2.1362305	3.1738281	-3.6621094	8.882446580000002	2.410522464	5.3450195680000006	-1.0986328	0.36621094	2.8686523	-8.35009784	-1.9427734620000003	0.16508788940000002	-0.7324219	-0.7324219	0.61035156	1.911669928	8.27353534	4.079345746	0.61035156	-0.061035156	0.6713867	7.47082518	8.41828624	-0.2835205072	2.6245117	-2.9296875	-0.36621094	1539959857.182
-9.10734874	-3.53981929	-2.178442392	-0.48828125	1.6479492	0.7324219	10.562036240000001	-0.4868896466	2.32917482	2.1362305	3.1738281	-3.6621094	9.90766574	1.9403808900000001	5.957519568	-0.61035156	0.24414062	2.9907227	-8.51040036	-1.3290771760000002	-0.00837402356	-0.7324219	-1.159668	0.79345703	2.209545926	8.12280252	4.015942392	0.36621094	0	1.5869141	12.680663940000002	9.189892572	-0.5634521466	1.5869141	-2.9296875	-0.12207031	1539959857.222
-10.314403960000002	-4.560253894000001	-4.97177716	-0.8544922	3.2348633	-0.6713867	10.562036240000001	-0.4868896466	2.32917482	2.380371	2.8686523	-3.7231445	10.892211960000001	1.8949219240000001	6.26496556	-0.48828125	0.79345703	3.7231445	-10.1313723	-0.4354492212	0.3517089856000001	-0.24414062	-1.5258789	1.159668	2.5301512600000002	8.27592752	3.926220746	0.5493164	0.79345703	2.4414062	4.304248004000001	10.304834260000002	-3.04455571	0.61035156	0.5493164	-0.18310547	1539959857.262
-10.484277160000001	-6.67888179	-5.25051268	0.7324219	-1.7700195	-0.24414062	10.562036240000001	-0.4868896466	2.32917482	2.380371	2.8686523	-3.7231445	12.185400360000001	1.9009033540000002	6.54728984	-0.91552734	1.7089844	4.4555664	-12.39116214	0.5132080072	0.5479003894	-0.30517578	-0.7324219	1.2207031	2.7969239200000002	10.12539038	3.2383545320000002	0	0.91552734	3.3569336	7.5772949280000015	10.692432100000001	2.57680661	2.6245117	2.2583008	0.79345703	1539959857.302
-8.036669928	-4.51120607	-4.362866214	-0.79345703	-1.0986328	0.061035156	10.562036240000001	-0.4868896466	2.32917482	2.380371	2.8686523	-3.7231445	13.11013228	1.679589856	6.7757812500000005	-0.91552734	1.7089844	4.4555664	-11.88991664	0.8015136780000001	0.47253417540000003	-0.18310547	0.5493164	0.7324219	3.081640576	11.8935054	2.8232422120000003	-0.6713867	0.91552734	3.479004	1.4116211060000001	10.73190944	-0.22011719240000002	2.6245117	2.2583008	0.79345703	1539959857.341
-7.710082968000001	-4.463354532	-5.807983426000001	-0.91552734	1.3427734	-0.8544922	10.562036240000001	-0.4868896466	2.32917482	2.380371	2.8686523	-3.7231445	13.51088858	1.0144531250000002	6.96599092	-1.3427734	1.8310547	4.699707	-10.7103759	0.9462646760000001	-0.061010742800000003	-0.48828125	-0.36621094	0.24414062	3.034985324	11.97365764	3.1199219240000007	-1.4038086	0.61035156	3.112793	-0.49765625	9.484179712000001	-2.4655516200000003	-0.8544922	1.0375977	-0.36621094	1539959857.381
-7.657446580000001	-5.392871106	-5.775683606	-0.6713867	-1.0375977	-0.24414062	10.562036240000001	-0.4868896466	2.32917482	2.380371	2.8686523	-3.7231445	12.82421924	-0.025122070680000004	6.86669928	-2.8686523	1.8920898	5.6762695	-10.85991214	1.4929687500000002	-0.28471679320000004	-0.79345703	-0.24414062	0.18310547	3.34841304	11.260669420000001	3.125903354	-1.8310547	0.48828125	3.7841797	1.7226562500000002	9.8765625	-1.757348642	1.3427734	-0.79345703	-1.0986328	1539959857.422
-8.14313948	-4.3233885800000005	-4.64638678	-1.0375977	-1.2817383	0.061035156	10.562036240000001	-0.4868896466	2.32917482	2.380371	2.8686523	-3.7231445	11.843261780000002	-0.5490966754000001	6.37023912	-2.8686523	1.8920898	5.6762695	-10.447192000000001	1.3984619600000001	0.1626953076	-0.61035156	-0.061035156	-0.12207031	6.049634080000001	7.876367212000001	2.646191394	2.1362305	2.1362305	2.5024414	0.6041259784	10.039258180000001	-1.7035155760000003	0.6713867	0.8544922	-1.6479492	1539959857.461
-7.946948380000001	-3.302954074	-4.023120108	0.12207031	-0.5493164	0.24414062	10.562036240000001	-0.4868896466	2.32917482	2.380371	2.8686523	-3.7231445	10.18520468	-1.4463134979999999	5.1045652	-3.2348633	1.6479492	5.6152344	-9.38967302	1.3242920320000002	0.2069580072	-0.61035156	-0.24414062	-0.18310547	3.399853534	11.456860520000001	2.7167724640000004	-1.0375977	0.24414062	4.699707	1.222607428	9.27722194	-2.104272464	-0.12207031	0.5493164	-1.7700195	1539959857.501
-7.24951178	-2.8555420320000002	-4.124804712	-0.18310547	-0.12207031	-0.061035156	8.029492212000001	3.619970746	3.31611322	1.0986328	-2.0751953	-2.6855469	8.886035340000001	-1.9786621400000002	4.340136780000001	-2.746582	-0.36621094	5.3710938	-8.988915740000001	1.0096679712	0.1268066394	-0.7324219	-0.5493164	-0.36621094	4.0147461060000005	8.65036592	3.1773437500000004	-0.48828125	-0.6713867	4.9438477	2.978759784	9.07863768	-1.7035155760000003	0.8544922	-0.12207031	-1.8920898	1539959857.542
-7.4145996400000005	-3.0002929320000002	-4.69064946	-0.8544922	0.4272461	-0.4272461	8.029492212000001	3.619970746	3.31611322	1.0986328	-2.0751953	-2.6855469	7.608398560000001	-2.4667480040000003	3.9010987400000006	-2.746582	-0.36621094	5.3710938	-8.93747554	0.9343017572	0.43186035340000006	-0.79345703	-0.24414062	-0.36621094	4.48488768	8.04504393	3.12709964	-0.79345703	-0.79345703	5.065918	3.228784146	9.304736420000001	-0.69504393	0.91552734	0.8544922	-2.0751953	1539959857.581
-7.995996106000001	-3.4967528960000003	-4.860522464000001	-0.8544922	-0.5493164	-0.6713867	6.574804712000001	4.28151857	2.098291034	0.4272461	-1.5258789	-2.319336	6.248217752000001	-2.819653354	3.2945800720000005	-1.7700195	-0.7324219	4.760742	-9.383691394000001	0.9821533540000001	0.735717752	-0.79345703	-0.30517578	-0.36621094	4.8988037140000005	7.62993161	3.0002929320000002	-0.9765625	-0.30517578	4.5776367	2.32319339	9.536816394	-0.45578614200000006	0.5493164	2.1972656	-2.0751953	1539959857.621
-8.443408246	-3.52546376	-4.49924321	-0.79345703	-0.9765625	-0.30517578	5.996997300000001	4.385595746	2.031298822	-0.24414062	-0.91552734	-1.7089844	5.00766574	-3.3101317900000002	3.2993652160000004	-0.5493164	-0.36621094	2.319336	-9.284399460000001	1.031201178	0.9402832068000001	-0.61035156	-0.30517578	-0.48828125	5.370141574000001	7.403832968000001	3.1916992800000004	-1.159668	-0.061035156	3.7231445	1.070678714	9.8334964	-0.49406739200000005	0.30517578	1.7700195	-1.6479492	1539959857.662
-8.2938723	-3.21203624	-4.38798822	-0.24414062	-1.0986328	0.18310547	5.4431150200000005	4.870092752000001	1.93439946	-0.24414062	-0.91552734	-1.7089844	5.115332068	-3.625952176	3.3783202880000003	-0.5493164	-0.36621094	2.319336	-9.125292932	1.1723632788	1.046752896	-0.4272461	-0.5493164	-0.61035156	5.700317392	6.94086911	3.0613037140000006	-0.4272461	1.0986328	2.8686523	2.165283246	9.413598740000001	-0.7285400360000001	0.12207031	0.12207031	-1.2817383	1539959857.701
-8.027099640000001	-3.33046875	-4.00158696	0	-0.79345703	0.061035156	5.29477536	5.25410144	2.00258786	-0.9765625	-1.0986328	-0.61035156	5.91086412	-4.093701080000001	3.6307373200000006	-0.30517578	-2.1362305	0.8544922	-9.32746556	0.9522461060000001	1.276440396	-0.4272461	-0.61035156	-0.61035156	5.66921376	6.3845947480000005	3.48598642	-0.8544922	0.48828125	2.1972656	3.12709964	9.197070288	-0.965405252	-0.18310547	-0.8544922	-1.0375977	1539959857.741
-8.61447734	-3.21203624	-3.847265576	0.061035156	-1.0375977	0.12207031	5.676391574	5.671606430000001	2.0935058900000003	-1.4648438	-0.9765625	-0.24414062	6.7135742800000004	-4.809082068	3.869995108	-0.12207031	-2.9296875	0.48828125	-9.314306610000001	0.5778076080000001	1.300366214	-0.6713867	-0.36621094	-0.6713867	6.0400634	5.7505616	3.6666259000000005	-1.2207031	0	1.7089844	1.294384784	9.538012680000001	-1.0108642572	-0.18310547	0.12207031	-0.7324219	1539959857.781
-8.59294429	-2.8124755400000003	-4.029101440000001	0.12207031	-1.3427734	0.61035156	6.48867212	5.9096679320000005	2.2657714660000003	-1.4038086	-0.4272461	-0.30517578	7.63591304	-5.148827880000001	3.8053954680000004	0.12207031	-1.3427734	0.61035156	-9.603808606000001	0.501245108	1.610205072	-0.30517578	-0.5493164	-0.8544922	6.737500000000001	5.4490969400000004	3.7455810700000005	-1.159668	0.5493164	1.4648438	0.33137207460000007	9.451879892000001	-1.524072284	0	0.79345703	-0.8544922	1539959857.822
-8.52954074	-2.227490216	-4.29348143	-0.24414062	-0.9765625	0.79345703	6.81286592	6.21950679	2.007373004	-1.0986328	-0.36621094	-0.6713867	7.58447284	-5.188305710000001	4.222900360000001	0.30517578	-1.0375977	0.5493164	-9.616967752	-0.1459472644	2.0301025360000002	-0.24414062	-0.6713867	-0.9765625	7.153808606	5.28999002	4.173852536	-1.4038086	0.24414062	1.0375977	2.4667480040000003	9.229370108000001	-1.50732428	0	-0.8544922	-1.0986328	1539959857.861
-8.405126800000001	-2.1700683900000004	-4.200170926	-0.12207031	-0.8544922	0.30517578	7.328466754	6.3630616	2.0899170320000002	-1.0986328	-0.48828125	-1.0986328	8.061792032000001	-5.234961060000001	5.199072480000001	-0.12207031	-0.8544922	0.7324219	-9.554760880000002	-0.43664550720000006	2.071972644	-0.5493164	-0.91552734	-0.7324219	6.7650144800000005	4.567431610000001	4.187011780000001	-1.5869141	-0.36621094	0.8544922	3.051733426	9.573901260000001	-1.2154297120000002	-0.30517578	-0.9765625	-0.91552734	1539959857.901
-8.51398912	-2.7634277160000003	-3.8556396760000005	-0.8544922	-0.7324219	-0.061035156	7.698120108000001	6.726733426000001	2.127001996	-1.3427734	-0.24414062	-1.2817383	6.631030252000001	-5.22419429	5.030395468	-0.48828125	0.8544922	0.6713867	-10.09907248	-0.11005859620000001	1.874584964	-0.30517578	-1.0986328	-0.48828125	6.27333966	4.312622104000001	3.81616214	-1.8920898	-2.0141602	0.91552734	2.071972644	9.69233426	-0.885253894	-0.79345703	0.12207031	-0.79345703	1539959857.942
-9.1875	-3.22160643	-3.563745108	-0.9765625	0.5493164	0.30517578	7.4409179320000005	7.23515625	2.165283246	-1.5258789	0	-1.3427734	6.3534909200000005	-4.70859375	4.251611420000001	-0.6713867	1.0986328	0.8544922	-10.112231920000001	-0.4103271466	1.662841754	0	-0.61035156	-0.5493164	6.96599092	4.756445288	4.139160144000001	-2.380371	-2.6245117	0	2.5385253600000004	9.869384980000001	-0.534741214	-0.91552734	-0.79345703	-0.48828125	1539959857.981
-8.915942392	-3.953735324	-3.8891358800000004	-0.24414062	-0.8544922	0.36621094	7.30573732	7.4780027	2.06120607	-2.0751953	-0.36621094	-0.8544922	6.859521760000001	-5.083032248	3.7061035340000004	-0.9765625	-0.91552734	0.18310547	-9.852636780000001	-0.248828125	1.2477295320000001	0.36621094	-0.9765625	-0.5493164	6.71835962	4.4789062500000005	5.043554712000001	-1.8310547	-2.319336	-0.30517578	3.3472167540000006	9.81914038	0.025122070680000004	-1.2207031	-0.9765625	0.061035156	1539959858.021
-8.3536866	-4.59375	-2.47392572	0.5493164	-1.6479492	0.61035156	7.30573732	7.4780027	2.06120607	-2.0751953	-0.36621094	-0.8544922	6.859521760000001	-5.083032248	3.7061035340000004	-0.24414062	-0.91552734	-0.30517578	-9.82871106	0.057421875000000004	1.2202148560000001	0.61035156	-0.61035156	-0.12207031	7.12629393	4.353295926	4.860522464000001	-1.7700195	-2.0751953	-0.061035156	3.3472167540000006	9.81914038	0.025122070680000004	-1.2817383	-0.5493164	0.7324219	1539959858.061
-8.338134980000001	-4.31381839	-1.5396240020000003	0	0.8544922	0.48828125	7.436132788000001	6.8140625	2.5002441100000006	-2.8686523	0.30517578	-0.5493164	7.48398462	-5.68117662	3.6331298920000004	-0.48828125	0.061035156	0.061035156	-9.85502896	-0.540722644	1.1352783540000002	1.2207031	-0.48828125	-0.12207031	7.62873552	3.917846646	4.648779254000001	-1.8920898	-1.5869141	-0.18310547	3.7994139400000004	10.38498552	1.403247104	-1.5258789	0.061035156	2.1362305	1539959858.101
-9.603808606000001	-3.6977295320000003	-1.6748047120000003	0.6713867	1.4648438	0.18310547	6.986327880000001	6.41091304	2.805297824	-2.5634766	0.48828125	-0.4272461	7.48398462	-5.68117662	3.6331298920000004	-0.61035156	0.91552734	0.12207031	-9.81315944	-1.532446286	1.4223876800000002	1.3427734	-0.48828125	-0.24414062	7.8488523400000005	3.6104003600000003	4.6427978240000005	-1.5258789	-1.3427734	0	-0.5191894568000001	11.0417482	-1.79921875	-0.5493164	1.8310547	3.0517578	1539959858.141
-10.184009080000001	-3.3687500000000004	-3.2527099640000006	1.0375977	0.48828125	0.12207031	6.385790740000001	6.08911142	3.652270468	-2.5634766	0.48828125	-0.4272461	7.48398462	-5.68117662	3.6331298920000004	-0.61035156	0.91552734	0.12207031	-10.21511232	-1.7106933900000003	1.715478534	1.0375977	-0.48828125	-0.12207031	8.34052716	3.311328076	4.62246106	-0.79345703	-0.79345703	-0.061035156	-0.5191894568000001	11.0417482	-1.79921875	-1.0375977	1.2817383	2.319336	1539959858.181
-9.02839357	-3.543408246	-2.5851807100000004	1.3427734	-2.5024414	0.48828125	6.153711060000001	6.2374510800000005	3.8711913940000002	-0.61035156	-0.7324219	-0.36621094	7.48398462	-5.68117662	3.6331298920000004	-0.61035156	0.91552734	0.12207031	-9.578686600000001	-1.60183107	2.0289062500000004	1.2207031	-0.36621094	-0.24414062	8.492456070000001	3.4166014400000004	4.28391124	-0.61035156	-0.5493164	-0.12207031	-1.1245117212000002	9.816748200000001	-0.9211425720000002	-0.12207031	-0.24414062	1.4648438	1539959858.221
-7.340429712000001	-3.0589112400000005	-1.1723632788	0.5493164	0.061035156	0.12207031	6.32717302	6.432446580000001	4.31381839	-0.36621094	-0.91552734	0.79345703	7.48398462	-5.68117662	3.6331298920000004	-0.61035156	0.91552734	0.12207031	-9.157592752000001	-1.8386962860000002	2.03488768	1.159668	-0.30517578	-0.36621094	8.584570288	3.2455322480000004	4.32817392	-1.3427734	-1.0986328	0.12207031	-0.6735107428000001	8.450586060000001	0.10288086060000001	-0.061035156	0.12207031	0	1539959858.261
-7.808178420000001	-2.65576178	-1.594653354	0.18310547	1.4038086	0.061035156	6.5939452880000005	6.681274460000001	4.554272464	-0.36621094	-0.91552734	0.79345703	7.48398462	-5.68117662	3.6331298920000004	-0.61035156	0.91552734	0.12207031	-9.027197480000002	-2.118627896	2.08513179	0.79345703	-0.12207031	-0.30517578	9.249707068000001	3.0971923920000006	4.46455072	-2.1972656	-1.159668	0.48828125	-0.6735107428000001	8.450586060000001	0.10288086060000001	0.8544922	1.5258789	-0.18310547	1539959858.301
-8.706591754	-2.7418945679999998	-2.4571777160000003	0.12207031	1.0375977	-0.061035156	6.762622300000001	6.73151857	3.9070800720000003	-0.6713867	-0.4272461	1.953125	7.48398462	-5.68117662	3.6331298920000004	-0.61035156	0.91552734	0.12207031	-9.181518570000001	-2.178442392	2.138964856	0.4272461	0.061035156	-0.30517578	9.118115020000001	2.66174321	4.82702626	-2.5024414	-0.5493164	0.9765625	0.06340332068	8.991308606	0.8756836060000002	0.8544922	1.4038086	-0.061035156	1539959858.341
-9.73898912	-3.0983885800000004	-2.6509764400000004	1.0375977	1.5258789	0.12207031	7.1310790740000005	6.01972644	3.62236322	-0.9765625	-1.5869141	2.1972656	7.48398462	-5.68117662	3.6331298920000004	-0.61035156	0.91552734	0.12207031	-9.759326080000001	-1.7310302520000003	2.245434604	0.30517578	-0.18310547	-0.12207031	8.597729532	2.75625	4.730126996	-2.4414062	-1.2207031	1.4038086	1.6305420320000001	10.437622300000001	0.47851562500000006	1.2207031	-0.48828125	-0.061035156	1539959858.381
-9.74257788	-2.767016574	-3.652270468	0.18310547	0.61035156	-0.30517578	8.2173098	5.3270751800000005	2.5349366	-1.5258789	-2.6245117	2.1362305	6.92172824	-6.12858876	3.94895018	-0.79345703	1.2207031	0.12207031	-9.3920652	-1.3075439300000002	2.545703076	0.24414062	-0.12207031	0.061035156	9.471020468	3.293383786	4.52077626	-3.6010742	-0.8544922	1.3427734	0.553881839	11.233153960000001	0.03588867212	0.48828125	-2.380371	0.4272461	1539959858.421
-9.697119110000001	-3.2048584260000004	-3.447705072	0.4272461	-0.24414062	-0.4272461	9.884936600000001	4.998095746000001	0.9809570288	-2.380371	-0.48828125	2.0141602	7.990014480000001	-5.473022660000001	3.3197021760000003	-0.79345703	1.2207031	0.12207031	-9.766503894000001	-0.80390625	2.646191394	0.48828125	-0.12207031	0.061035156	9.724634080000001	2.74428714	4.97775908	-4.333496	0.061035156	1.4648438	3.721655252	10.34311502	0.9020019568000001	-1.4038086	-1.3427734	-1.6479492	1539959858.461
-8.915942392	-3.3149170320000003	-2.43803714	0.7324219	-0.91552734	0.061035156	9.67558606	4.94067392	1.792041034	-2.380371	-0.48828125	2.0141602	8.552270468000001	-5.228979532	3.5242675720000003	1.7089844	1.0986328	-2.0751953	-9.38608426	-0.717773462	2.43205571	0.79345703	0.061035156	-0.18310547	9.113330072	2.8734864200000003	4.179833966	-3.479004	0.79345703	1.8310547	2.8926269959999997	9.614575180000001	-0.27993163940000004	-1.0986328	0.061035156	-1.5869141	1539959858.501
-8.359667932	-3.019433606	-2.3531005400000002	0.7324219	0.4272461	0.24414062	8.668310700000001	5.0280027	3.5601562500000004	-2.1972656	-0.5493164	2.2583008	8.621655252000002	-5.21940944	4.1690673920000005	1.7089844	1.0986328	-2.0751953	-9.177929712000001	-0.9582275360000001	2.41770018	0.6713867	0.18310547	-0.12207031	9.057104532	2.04924321	3.69533696	-3.90625	0.36621094	1.7089844	2.2645751800000005	9.30234375	-0.00478515625	1.6479492	0.7324219	-0.5493164	1539959858.541
-8.845361420000001	-2.9859375000000004	-2.920141574	0.48828125	0.61035156	0.12207031	9.249707068000001	4.93947734	4.677490216000001	-1.6479492	2.1362305	2.380371	8.994897660000001	-5.304345746000001	4.8258300720000005	1.7089844	0.24414062	-2.380371	-9.1791259	-1.28122554	2.2980712860000003	0.48828125	0.24414062	-0.061035156	9.35617662	1.21303714	3.37473143	-3.7841797	0.7324219	1.8310547	2.6174804320000002	9.65883786	0.8888427520000001	-0.18310547	-0.4272461	-0.5493164	1539959858.581
-9.274829074000001	-3.07805162	-2.99191893	0.61035156	-0.79345703	0.12207031	8.151513580000001	4.801904254000001	4.736108426	-1.4648438	1.4648438	2.2583008	8.407519568	-5.559155252000001	4.806689496	1.159668	0.7324219	-2.746582	-9.3920652	-1.353002896	2.3399413940000002	0.30517578	0.36621094	-0.12207031	9.656445288	0.5885742212	3.41301268	-3.2958984	1.3427734	1.953125	1.947558606	9.438720746000001	-0.25480957460000003	-0.061035156	-0.24414062	-0.36621094	1539959858.622
-9.030786240000001	-2.86870108	-2.7478759000000004	0.48828125	0	0.24414062	7.278222840000001	4.288696286	4.809082068	-1.159668	0.61035156	2.0751953	8.062988220000001	-5.39885234	4.380810504	1.159668	0.7324219	-2.746582	-9.404028060000002	-1.4546875000000001	2.421289038	-0.061035156	0.36621094	-0.061035156	10.0380616	0.308642572	4.038671924000001	-2.6855469	1.7700195	2.0141602	1.3111327879999999	9.595434800000001	-0.6759033540000001	0.12207031	-0.12207031	-0.24414062	1539959858.661
-9.040356430000001	-2.9727783540000003	-3.0361816100000003	0.48828125	0.48828125	0.24414062	7.791430710000001	3.430957068	5.33066394	-1.159668	0.61035156	2.0751953	7.335644568	-5.02202176	4.020727536	0.8544922	1.0986328	-2.6245117	-9.554760880000002	-1.3446288940000002	2.4930663940000004	-0.24414062	0.30517578	0	10.98671924	-0.6077148560000001	4.38798822	-2.9907227	5.065918	1.7700195	1.5204834260000002	9.90048822	-0.0980957068	0.24414062	-0.5493164	-0.36621094	1539959858.701
-9.164770468	-3.0086670320000004	-3.04216304	0.6713867	-0.4272461	0	8.193384080000001	2.5791992800000005	5.16079074	-0.7324219	0.36621094	2.2583008	8.560644568	-3.645092752	4.468139676000001	1.953125	1.159668	-3.3569336	-9.463842752000001	-1.2321777160000003	2.4643554320000005	-0.61035156	0.36621094	0.18310547	9.2808107	-0.5227783246000001	4.713378894000001	-2.1362305	4.1503906	2.1972656	1.431957968	9.835888579999999	-0.07058105432	0.12207031	-0.5493164	-0.4272461	1539959858.741
-9.05471196	-2.8136719240000003	-2.8112792540000004	0.48828125	0.061035156	0	7.90388179	1.7477783540000003	5.4909667540000004	-0.7324219	0.36621094	2.2583008	8.927905252	-2.162890576	5.085424820000001	1.953125	1.159668	-3.3569336	-9.504516574	-1.178344748	2.3937744600000004	-0.79345703	0.79345703	0.24414062	7.134667932000001	-0.515600589	5.079443390000001	-2.8076172	2.319336	1.7700195	1.8458740020000002	9.60141574	-0.2978759784	0	-0.8544922	-0.30517578	1539959858.781
-9.136059800000002	-2.6378173920000005	-2.9847412140000005	0.36621094	0.24414062	0	6.796118210000001	1.240551718	4.252807608	-0.8544922	1.159668	1.953125	7.303344748	-1.6281494600000002	5.865405252	2.0141602	1.159668	-2.8076172	-9.38847644	-0.7464843750000001	1.990625	-0.91552734	0.8544922	0.18310547	7.338037140000001	-1.0551269568000001	5.148827880000001	-2.5024414	2.319336	1.159668	2.082739218	9.631323380000001	-0.4103271466	0	-1.0375977	-0.18310547	1539959858.821
-9.125292932	-2.8088867800000004	-3.0959961060000003	0.36621094	-0.061035156	0.12207031	7.32607428	1.39008786	4.147534146	-1.3427734	1.7089844	2.1362305	7.70051268	-1.1017822480000001	5.297167932000001	2.380371	1.8310547	-2.6855469	-9.475805710000001	-0.6711181610000001	1.6688232820000002	-0.4272461	0.5493164	-0.061035156	6.1728514400000005	-1.7752929320000002	4.96459964	-2.0141602	2.2583008	1.4038086	2.018139676	9.612182608000001	-0.34094239200000004	0	-0.48828125	-0.12207031	1539959858.861
-8.865698380000001	-2.819653354	-2.85314946	0.36621094	-0.4272461	0.12207031	8.19936502	1.2513183900000002	4.10805661	-1.3427734	1.7089844	2.1362305	10.05122104	-0.10288086060000001	5.63691394	2.746582	0.061035156	-2.6855469	-9.29277356	-0.619677716	1.408032248	-0.4272461	0.5493164	0.061035156	5.36655252	-2.201171924	4.6990235600000005	-1.6479492	1.159668	1.0986328	1.899707068	9.7066893	-0.42109375000000004	0.12207031	-0.12207031	-0.18310547	1539959858.901
-8.730517572	-2.67370607	-2.7299316100000004	0	-0.18310547	0.18310547	8.299853240000001	1.031201178	5.150024460000001	-0.9765625	1.2207031	1.6479492	8.372826980000001	-0.172265625	6.0400634	0.91552734	2.4414062	-1.3427734	-9.21501448	-0.7141846040000002	1.2489257200000001	-0.12207031	0.061035156	-0.061035156	5.43474092	-2.8758788940000004	4.934692392	-0.91552734	0.24414062	0.6713867	1.9296142180000002	9.609789840000001	-0.34812010800000004	0.061035156	-0.12207031	-0.12207031	1539959858.941
-8.70898462	-2.76821286	-2.7323242800000003	-0.061035156	-0.061035156	0.18310547	7.529443390000001	1.03957518	6.069970746000001	-0.48828125	0.6713867	0.79345703	6.580786240000001	-0.6148925720000001	5.456274460000001	0.24414062	1.953125	-0.91552734	-9.366943390000001	-0.90678714	1.3446288940000002	-0.18310547	0.061035156	-0.12207031	5.96828624	-3.0038817900000003	5.16557608	-0.24414062	0.36621094	0.4272461	1.9391846040000003	9.615771760000001	-0.33615722840000006	0.12207031	-0.12207031	-0.12207031	1539959858.981
-8.742480432	-2.75983876	-2.6402099640000003	0	-0.12207031	0.061035156	7.529443390000001	1.03957518	6.069970746000001	-0.48828125	0.6713867	0.79345703	7.396655252000001	-0.5084228534	5.2744384	0.30517578	0.30517578	-0.48828125	-9.460253894000001	-0.9390869110000001	1.5121094240000001	-0.12207031	0	0	5.712280252000001	-3.0672851440000004	5.462255890000001	0.12207031	0.24414062	0.36621094	1.9320067900000002	9.575097840000002	-0.34812010800000004	0	0	-0.061035156	1539959859.021
-8.993701080000001	-2.6964355040000005	-2.6940429320000003	-0.18310547	-0.36621094	0	7.430151260000001	0.3289794928	5.8354982	-0.12207031	0.4272461	0.36621094	8.31660144	0.007177734620000001	5.623754892	0.91552734	-0.061035156	0.12207031	-9.482983426	-1.0096679712	1.5013427520000002	-0.18310547	0.061035156	-0.061035156	6.008960160000001	-3.0708741	5.76013179	0.061035156	-0.7324219	0.061035156	1.6329346040000001	9.69592302	-0.41511232	0.24414062	0.30517578	0.061035156	1539959859.061
-8.90996106	-2.7634277160000003	-2.628247104	-0.18310547	0.12207031	-0.12207031	7.040161240000001	0.0837402356	5.9635009000000005	-0.12207031	0.4272461	0.36621094	7.957714660000001	-0.173461911	6.300854532000001	0.8544922	0.36621094	0.7324219	-9.69951178	-1.159204074	1.6915527160000003	-0.18310547	0.061035156	-0.061035156	6.93010234	-3.2467285340000003	6.163281250000001	0.24414062	-0.18310547	0.061035156	1.4223876800000002	9.719848740000002	-0.49885253600000007	0.061035156	0.30517578	0	1539959859.101
-9.144433606	-2.5971435700000005	-2.7227538940000002	-0.36621094	-0.18310547	-0.061035156	7.2279782400000006	-0.06340332068	5.3342526999999995	0.12207031	0.12207031	0.36621094	8.32976088	-0.5897705072	6.721948380000001	0.8544922	0.061035156	0.9765625	-9.472216754	-1.393676718	1.57551268	-0.36621094	-0.061035156	0	7.13825679	-3.1306884000000004	6.030493210000001	0.30517578	-0.24414062	0.4272461	1.43076178	9.62653804	-0.46416014400000005	0.061035156	0.061035156	0.061035156	1539959859.144
-9.108544928	-2.6533691100000003	-2.6485839660000003	-0.36621094	-0.12207031	-0.12207031	8.299853240000001	-0.39836425720000007	5.468237320000001	0.7324219	-0.36621094	0	8.482885880000001	-0.5885742212	6.7422853400000005	1.0986328	-0.061035156	1.159668	-9.49375	-1.28361821	1.57551268	-0.5493164	-0.061035156	0.12207031	7.129882788000001	-3.399853534	6.043652160000001	0.36621094	-0.61035156	0.5493164	1.4810058900000003	9.688745108	-0.43664550720000006	0.12207031	0.24414062	0	1539959859.181
-9.094189300000002	-2.5157959260000005	-2.6892577880000004	-0.61035156	-0.12207031	-0.12207031	8.405126800000001	-0.6352294928000001	5.788842752000001	1.159668	-0.18310547	-0.36621094	8.519970746	-0.6292480432	6.843969748	0.91552734	0.061035156	1.0986328	-9.478198380000002	-1.2716552520000002	1.414013678	-0.61035156	-0.12207031	0	6.724340560000001	-3.6881591460000003	5.69433606	0.9765625	-0.91552734	0.8544922	1.2513183900000002	9.746167032	-0.461767572	0.18310547	0.18310547	0	1539959859.221
-8.795117212000001	-2.828027356	-2.5397216460000003	-0.61035156	0.061035156	-0.061035156	8.405126800000001	-0.6352294928000001	5.788842752000001	1.159668	-0.18310547	-0.36621094	8.212524460000001	-1.079052716	7.0581054320000005	1.0375977	0.061035156	1.4038086	-9.38010234	-1.2154297120000002	1.3769287140000002	-0.6713867	-0.24414062	0.061035156	6.97077626	-3.5266601440000005	5.21821286	1.5258789	-1.4038086	0.9765625	1.414013678	9.6636232	-0.49645996400000003	0.18310547	0.061035156	-0.061035156	1539959859.261
-8.83698732	-2.7371094240000002	-2.662939496	-0.7324219	0.30517578	-0.061035156	8.26875	-0.43664550720000006	5.609399460000001	2.4414062	-0.91552734	-0.91552734	8.031884980000001	-1.488183606	6.199169928000001	1.0986328	-0.061035156	1.953125	-9.283202880000001	-1.197485324	1.353002896	-0.5493164	-0.36621094	0.18310547	7.219604532000001	-3.5541748200000005	5.10576178	2.2583008	-1.5869141	1.3427734	1.732226538	9.575097840000002	-0.5586669928	0.24414062	0.061035156	-0.061035156	1539959859.304
-8.83100589	-2.6796875	-2.7311278960000003	-0.7324219	0.24414062	-0.12207031	8.35009784	-0.17465820680000002	5.352197480000001	2.4414062	-0.91552734	-0.91552734	7.9158447480000005	-1.5372314300000003	6.224292032	0.9765625	-0.18310547	2.319336	-9.418384080000001	-1.358984424	1.506127896	-0.8544922	-0.36621094	0.18310547	7.4433107000000005	-3.352001996	5.13686502	2.746582	-1.4038086	1.5258789	1.5958496400000002	9.599023560000001	-0.5885742212	0.30517578	0.36621094	-0.12207031	1539959859.341
-8.939868210000002	-2.6497802520000002	-2.8411866	-0.91552734	0.61035156	-0.12207031	7.976855432000001	0.22011719240000002	5.005273560000001	2.8076172	-0.9765625	-1.2817383	7.59165036	-1.449902356	6.24223642	1.5869141	0.061035156	2.746582	-9.410009980000002	-1.2632812500000001	1.52526857	-1.0986328	-0.4272461	0.18310547	7.467236420000001	-3.14504393	5.284009080000001	3.1738281	-1.3427734	1.7700195	1.400854532	9.616967752	-0.699829074	0.30517578	0.4272461	-0.061035156	1539959859.381
-9.04633786	-2.721557608	-2.93330072	-0.7324219	0.061035156	-0.061035156	8.19099092	0.7034179712000002	5.373730432	3.9672852	-0.36621094	-1.8920898	8.01992212	-1.6161865020000004	6.21711412	1.8310547	-0.12207031	2.5634766	-9.512890380000002	-1.1639892572000001	1.6137939300000002	-1.0375977	-0.48828125	0.30517578	7.952929712	-2.8423827880000005	5.422778060000001	3.4179688	-1.0986328	2.0141602	1.5731201080000001	9.632519568000001	-0.7440917932000001	0.30517578	0.24414062	-0.061035156	1539959859.421
-9.177929712000001	-2.5229737400000003	-2.95363768	-0.79345703	0.18310547	-0.12207031	8.19099092	0.7034179712000002	5.373730432	3.9672852	-0.36621094	-1.8920898	8.948242212	-1.9044922120000003	6.621460160000001	1.8920898	-0.18310547	2.9296875	-9.52006839	-1.284814496	1.8219482820000001	-1.159668	-0.5493164	0.30517578	8.518774460000001	-2.6916503600000006	5.5938478400000005	3.479004	-1.0986328	2.5024414	1.62575679	9.579882788	-0.745288089	0.30517578	0.30517578	-0.12207031	1539959859.461
-9.43034694	-2.209545926	-3.6080077880000005	-0.8544922	-0.5493164	-0.18310547	8.5833741	2.292089856	4.38798822	4.333496	-0.61035156	-2.0751953	8.978149460000001	-2.0707763580000003	7.211230432000001	2.1972656	0.48828125	3.0517578	-9.70310054	-1.4391357820000001	2.032495108	-1.4038086	-0.48828125	0.12207031	8.829809800000001	-2.7825683900000002	5.700317392	3.90625	-0.48828125	2.746582	1.7800780760000001	9.377710160000001	-1.040771466	0.36621094	0.36621094	-0.12207031	1539959859.501
-8.9661866	-2.0576172120000003	-3.4728271760000005	-1.2207031	-0.5493164	-0.5493164	8.38957518	2.8878417540000005	4.097290036	4.760742	-0.12207031	-1.5258789	8.52714856	-2.1030761780000002	7.646679712	2.1972656	0.24414062	3.2958984	-9.777270468000001	-1.680786142	2.20236821	-1.953125	-0.30517578	0.24414062	8.69582518	-2.8316162140000003	5.906079074	3.8452148	-0.24414062	2.9907227	1.795629892	9.4255616	-1.068286142	0.4272461	0.5493164	-0.12207031	1539959859.541
-8.769995108000002	-2.159301718	-3.6080077880000005	-1.5869141	0	-0.8544922	8.064184800000001	3.5182862400000006	3.5015380400000002	4.760742	0.30517578	-1.2207031	7.803393570000001	-1.9188476440000002	7.61796875	2.0751953	-0.061035156	3.112793	-9.72822284	-1.622167932	2.32917482	-2.2583008	-0.18310547	0.36621094	8.444604532000001	-2.7167724640000004	5.96828624	3.7231445	0.18310547	2.9907227	1.5767089660000002	9.640893570000001	-0.8756836060000002	0.61035156	1.4038086	-0.30517578	1539959859.581
-8.8046875	-2.080346646	-3.9441650360000002	-1.8310547	-0.79345703	-1.2207031	8.27592752	3.9441650360000002	2.7299316100000004	4.760742	0.30517578	-1.2207031	7.24951178	-2.007373004	7.3595702880000005	1.953125	0	2.9907227	-9.72702626	-1.4044433900000002	2.446411142	-2.6855469	0	0.5493164	7.78305661	-2.7586425720000003	6.020923020000001	3.90625	0.61035156	2.9907227	1.32189946	9.676782248	-1.144848642	0.36621094	2.0141602	-0.5493164	1539959859.621
-8.357275360000001	-2.021728534	-4.085327176000001	-2.4414062	-0.24414062	-1.7089844	8.27592752	3.9441650360000002	2.7299316100000004	4.4555664	0.61035156	-0.91552734	7.067675720000001	-1.7669189300000003	6.820043930000001	1.8920898	-0.6713867	2.6855469	-9.671997300000001	-1.008471646	2.48828125	-2.6855469	0	0.5493164	7.097582968	-2.646191394	6.0484375	3.8452148	0.61035156	2.9296875	1.588671924	9.87177716	-1.2022705072	0.30517578	1.953125	-0.61035156	1539959859.661
-8.2005616	-2.427270468	-4.277929712	-2.5634766	0	-1.8310547	6.81286592	4.90358876	2.3746337860000004	4.211426	0.8544922	0	6.89780252	-1.4582763580000002	5.9886232	2.1362305	-1.2817383	2.319336	-9.58586412	-0.6232665740000001	2.3495117800000003	-2.9296875	0.24414062	0.9765625	6.549682608000001	-2.289697284	6.333154254	3.3569336	0.4272461	2.8076172	1.7417969240000002	9.61816394	-1.3637695680000002	0.061035156	1.953125	-0.61035156	1539959859.701
-8.675488220000002	-2.795727536	-4.17504892	-2.8686523	-0.12207031	-1.8310547	6.413305710000001	5.40483426	2.336352536	4.211426	0.8544922	0	7.266259980000001	-1.211840854	5.63332518	2.380371	-1.6479492	2.1362305	-9.532031250000001	-0.32539062500000004	2.239453076	-3.0517578	0.24414062	1.0375977	6.41809056	-2.071972644	6.47910144	3.2958984	0.36621094	2.4414062	1.6305420320000001	9.558349640000001	-1.3864990020000003	0	2.4414062	-0.5493164	1539959859.741
-8.81066893	-3.02661142	-4.423876996	-2.6245117	-0.4272461	-1.6479492	6.125	5.815161240000001	2.363867212	3.6010742	1.159668	0.79345703	7.4720217600000005	-1.3984619600000001	5.65246556	2.5634766	-1.4038086	2.0751953	-9.485375900000001	-0.014355469240000002	2.140161142	-3.0517578	0.24414062	1.0375977	6.67290036	-1.752563498	7.0030760800000005	2.9907227	-0.12207031	2.2583008	1.4427246400000002	9.73061502	-1.293188498	-0.061035156	2.319336	-0.48828125	1539959859.781
-9.25090306	-2.9739746400000002	-4.02551268	-2.2583008	-0.9765625	-1.3427734	6.125	5.815161240000001	2.363867212	3.6010742	1.159668	0.79345703	7.792626800000001	-1.5599609620000003	6.01613768	2.746582	-1.159668	1.6479492	-9.45786142	-0.13757324280000002	2.051635782	-2.9907227	0.24414062	0.7324219	7.271044928000001	-1.717871106	7.82133786	2.746582	0.48828125	2.1972656	1.4427246400000002	9.73061502	-1.293188498	-0.061035156	1.7089844	-0.36621094	1539959859.821
-8.97695288	-2.7945312500000004	-4.213330072000001	-2.1972656	-1.2207031	-1.2207031	7.1861084260000005	5.36296376	2.7706054320000004	3.3569336	0.8544922	0.79345703	10.5141848	-1.5910644960000002	7.70649411	2.9296875	-1.159668	0.91552734	-9.24492212	0.11005859620000001	2.001391574	-2.8686523	0.12207031	0.4272461	7.187304712	-1.4415283540000001	7.811767572	2.5634766	0.6713867	2.319336	1.453491214	9.536816394	-1.3039550720000002	-0.24414062	1.0375977	-0.30517578	1539959859.861
-8.95183107	-2.6784912140000006	-4.440625000000001	-2.2583008	-1.4648438	-1.0375977	6.9743650200000005	5.67041034	1.909277356	3.6010742	0.4272461	0.48828125	11.17453624	-1.400854532	6.786548020000001	2.319336	-1.3427734	1.4648438	-9.304736420000001	0.0454589856	1.829125998	-2.9907227	-0.061035156	0.18310547	7.036572480000001	-1.252514676	8.310620108	1.8920898	0.061035156	2.6245117	2.2944824280000002	9.471020468	-0.8266357428000001	-0.18310547	0.5493164	-0.24414062	1539959859.901
-9.030786240000001	-2.6354248200000003	-4.586572284	-2.6855469	-2.0751953	-1.0375977	7.59284694	5.79123552	2.12341304	3.6010742	0.4272461	0.48828125	9.69592302	-1.3793212860000001	5.48139676	2.1972656	-0.24414062	1.7700195	-9.49494658	-0.0418701178	1.8351074280000002	-3.2348633	-0.061035156	-0.061035156	7.40024411	-1.27763678	8.91354982	1.0375977	0.48828125	2.8076172	2.2944824280000002	9.471020468	-0.8266357428000001	0	0.7324219	-0.36621094	1539959859.941
-8.833398560000001	-2.872290036	-4.605712860000001	-2.6855469	-2.1362305	-0.91552734	7.675390380000001	5.62973642	2.3758300720000003	3.0517578	0.30517578	0.24414062	8.302246106	-1.6161865020000004	5.4909667540000004	2.9907227	0.9765625	0.79345703	-9.450683606	0.1686767572	1.745385782	-3.112793	-0.24414062	-0.30517578	7.086816394	-1.427172824	8.500830072	0.8544922	1.159668	2.9907227	2.48588858	9.66242662	-0.8661132788	0.18310547	1.8920898	-0.30517578	1539959859.981
-8.47211911	-2.825634784	-4.90478534	-2.6245117	-2.4414062	-0.8544922	7.340429712000001	5.21223143	2.15571286	3.8452148	0.5493164	-0.061035156	8.274731430000001	-1.7226562500000002	5.199072480000001	3.3569336	0.61035156	-0.18310547	-9.49973143	-0.07058105432	1.7310302520000003	-3.0517578	-0.36621094	-0.4272461	6.610693390000001	-1.792041034	7.987622300000001	0.91552734	0.7324219	3.2958984	1.7346191100000001	9.737792932000001	-1.56354982	0.30517578	2.1972656	-0.18310547	1539959860.021
-7.8548342600000005	-2.686865216	-4.856933606	-3.0517578	-1.8920898	-1.0986328	6.651367212	5.172753894	1.8626221040000002	4.0893555	0.79345703	0.30517578	8.151513580000001	-1.403247104	5.220605432000001	3.6621094	1.7089844	-0.12207031	-9.931591460000002	-0.517993161	1.714282248	-3.479004	-0.24414062	-0.30517578	6.305639480000001	-2.442822284	7.394262680000001	0.9765625	1.0375977	3.2958984	1.8578369600000002	9.5870607	-1.9224365020000003	0.12207031	1.8920898	-0.24414062	1539959860.066
-7.61557608	-2.7119873200000004	-5.18710962	-3.540039	-1.2207031	-1.5258789	6.537719748	5.039965560000001	1.491772464	4.0893555	0.79345703	0.30517578	7.194482428000001	-0.893627896	6.178832968	3.6621094	1.7089844	-0.12207031	-9.88613318	-0.660351538	1.7214599640000001	-3.90625	-0.061035156	-0.24414062	5.496948380000001	-2.8902344240000004	6.97197284	1.7700195	0.18310547	3.479004	2.04086911	9.610986420000001	-2.0061767180000003	0	2.319336	-0.4272461	1539959860.104
-7.436132788000001	-3.084033246	-5.502929712	-4.272461	-1.953125	-2.0751953	7.546191394000001	5.054321580000001	0.515600589	4.272461	0.061035156	1.159668	6.61188948	-0.42827148560000006	6.391772660000001	3.8452148	1.3427734	0.24414062	-9.92321736	-0.60651857	1.656860324	-4.333496	0.061035156	0	5.573510880000001	-2.8830566100000006	6.957617212000001	1.7700195	0.4272461	3.112793	1.38410643	9.71027806	-1.8937255400000002	-0.18310547	3.4179688	-0.48828125	1539959860.141
-7.59284694	-3.94895018	-4.750463760000001	-4.3945312	-1.6479492	-2.1972656	7.604809800000001	5.0626952880000005	-0.37802735600000004	4.272461	0.061035156	1.159668	6.991113220000001	-0.16987304320000002	6.165673920000001	3.6621094	0.4272461	0.12207031	-9.835888579999999	-0.5909667932	1.605419928	-4.699707	0.30517578	0.24414062	5.458667032	-2.628247104	7.4265625	2.1362305	0.36621094	3.1738281	1.38410643	9.71027806	-1.8937255400000002	-0.4272461	4.0283203	-0.61035156	1539959860.181
-8.394360520000001	-4.298266574	-4.059008786	-3.9672852	-2.0141602	-1.953125	7.8428711060000005	5.158398560000001	-1.149633786	4.3945312	0.8544922	1.0375977	7.146630890000001	0.3014648462	6.321191394	3.7231445	0.36621094	0.061035156	-9.637304712	-0.477319339	1.5180908540000002	-4.5166016	0.18310547	0.24414062	5.426367212000001	-2.233471646	7.62873552	2.5024414	0.8544922	3.112793	0.2930908246	9.76889676	-1.181933606	-0.7324219	3.3569336	-0.4272461	1539959860.221
-8.8979982	-3.7695067900000003	-3.7659179320000007	-3.0517578	-2.319336	-1.4648438	9.07385234	4.78276358	-0.41870117800000006	3.8452148	1.7700195	2.0141602	6.720751800000001	1.3817138580000001	6.48029802	3.540039	0.8544922	0.18310547	-9.80957068	-0.9283202880000001	1.5910644960000002	-4.333496	0.12207031	0.30517578	4.521972644000001	-2.4727295320000002	8.19577626	3.1738281	0.4272461	2.9296875	1.5683349640000002	9.79401857	-0.9211425720000002	-0.8544922	2.0751953	-0.30517578	1539959860.261
-8.76042482	-2.6796875	-3.393872104	-3.479004	-2.5634766	-1.2817383	8.991308606	4.373632788	-1.4953613220000002	4.4555664	0	1.6479492	6.720751800000001	1.3817138580000001	6.48029802	3.2958984	-0.18310547	0.061035156	-9.67438948	-1.594653354	1.44870607	-4.4555664	-0.12207031	0.30517578	3.83171376	-2.600732428	8.541503894	2.8076172	0.30517578	2.5024414	1.5683349640000002	9.79401857	-0.9211425720000002	-1.0375977	1.8310547	-0.18310547	1539959860.301
-7.952929712	-2.421289038	-3.2838134000000005	-4.638672	-2.0141602	-1.5258789	10.28090854	4.5243652160000005	-2.356689496	4.4555664	0	1.6479492	7.524658246	2.8806639400000003	5.48618161	3.1738281	-0.18310547	0.12207031	-9.360961960000001	-1.8614257200000002	0.970190396	-4.272461	-0.36621094	0.24414062	2.9799560700000005	-2.146142572	7.93378894	3.3569336	0.6713867	2.1972656	3.2658691100000006	9.261669928000002	-0.230883786	-0.91552734	2.1362305	-0.061035156	1539959860.341
-8.234057608	-3.393872104	-3.257495108	-5.7373047	-0.48828125	-1.953125	9.66003444	4.663134784	-2.5253662140000004	4.333496	2.0751953	1.4648438	6.988720746000001	3.6391114200000003	4.78276358	3.2348633	0.18310547	0.8544922	-9.164770468	-2.0336913940000003	0.855346646	-4.3945312	-0.4272461	0.5493164	1.8004150360000002	-2.154516574	7.540210160000001	4.333496	-0.8544922	1.8920898	4.877270468000001	9.444701980000001	0.2643798822	-0.79345703	3.1738281	0.061035156	1539959860.381
-9.484179712000001	-4.3724366	-2.6940429320000003	-5.126953	-1.8310547	-2.0141602	8.815454074	4.7062010800000005	-2.8316162140000003	4.211426	0.4272461	1.7089844	6.9588134	4.038671924000001	4.507617212	2.5634766	-2.0751953	1.0375977	-9.515283246000001	-1.9320067900000002	0.6842773560000001	-4.3945312	-0.4272461	0.5493164	0.811083966	-1.8793701080000003	7.27702626	4.8828125	-1.0986328	0.79345703	4.877270468000001	9.444701980000001	0.2643798822	-1.2207031	4.272461	0.18310547	1539959860.421
-9.90766574	-4.482495108	-2.57680661	-4.0893555	-2.8076172	-1.7700195	9.610986420000001	4.2875000000000005	-2.27653804	4.211426	0.4272461	1.7089844	6.9588134	4.038671924000001	4.507617212	2.2583008	-3.2348633	2.0141602	-9.62055661	-1.9738769960000002	0.7500732428000001	-3.8452148	-0.5493164	0.6713867	1.0072753600000002	-1.393676718	7.08083516	5.859375	-2.6245117	-0.24414062	6.39895018	9.095385880000002	0.025122070680000004	-0.18310547	6.0424805	0.8544922	1539959860.461
-9.35856929	-3.5697264400000006	-2.79213858	-4.272461	-2.9907227	-1.7700195	9.120507788000001	4.460961960000001	-2.5612548920000004	3.8452148	1.159668	1.953125	7.464843750000001	4.374829074	3.858032248	1.5258789	-4.1503906	2.9296875	-10.16247554	-2.65935054	0.8445800720000001	-3.540039	-0.91552734	0.48828125	1.3254882200000002	0.113647464	7.537817392	7.019043	-2.8686523	-1.5869141	6.0651857	8.9829348	-3.5087158540000005	1.0986328	7.2631836	0.6713867	1539959860.501
-8.8728759	-3.3759277160000005	-2.79213858	-4.8217773	-0.9765625	-1.8310547	10.48188498	4.136767572	-2.178442392	2.9296875	1.5258789	2.5024414	9.207836960000002	4.027905252	3.3675537140000005	1.159668	-7.1411133	3.1738281	-9.8418705	-2.9273192900000002	1.239355432	-4.4555664	-0.18310547	0.5493164	2.3435302520000003	1.491772464	8.073754892	7.446289	-4.272461	-2.5634766	6.0651857	8.9829348	-3.5087158540000005	2.380371	7.6904297	0.4272461	1539959860.541
-9.021215560000002	-3.0409667540000003	-3.38908696	-4.5776367	-2.1362305	-2.0751953	10.93288588	3.753955072	-2.020532248	2.9296875	1.5258789	2.5024414	10.63740216	3.62236322	2.9045898560000003	0.91552734	-6.958008	2.9907227	-9.97346196	-2.940478534	1.166381839	-3.6621094	-0.91552734	0.24414062	3.411816394	3.4010498200000003	8.34052716	7.3242188	-4.1503906	-2.9907227	3.15461412	10.103857820000002	-5.12849092	2.5024414	9.94873	0.79345703	1539959860.581
-8.34172374	-2.7012207459999997	-4.011157248000001	-5.3100586	-2.6245117	-2.1362305	10.80966754	3.3220947480000005	-2.807690396	2.380371	1.159668	2.5634766	9.816748200000001	2.787353534	2.19997554	1.159668	-6.5307617	2.1362305	-8.906372300000001	-2.4643554320000005	1.287207068	-4.760742	-0.48828125	0.61035156	5.762524460000001	4.8162597840000005	8.4900634	7.1411133	-3.1738281	-3.4179688	0.05502929712000001	9.86699182	-3.9429687500000004	2.1972656	11.59668	1.0375977	1539959860.621
-7.677783246000001	-2.6964355040000005	-3.7240478240000003	-5.493164	-1.8920898	-2.0141602	11.66860324	2.600732428	-2.063598642	2.380371	1.159668	2.5634766	11.307324280000001	2.0301025360000002	1.221411142	0.9765625	-7.385254	0.7324219	-8.92551268	-1.790844748	1.4750244600000002	-3.7231445	-1.4038086	0.48828125	6.816455072	4.84975589	8.114428420000001	7.507324	-0.61035156	-2.5634766	0.05502929712000001	9.86699182	-3.9429687500000004	2.2583008	10.7421875	1.7089844	1539959860.661
-7.300951980000001	-3.1558105040000006	-3.9046875	-5.6762695	-1.5258789	-2.0141602	10.59553264	2.104272464	-0.965405252	2.1362305	0.9765625	2.319336	11.843261780000002	2.08513179	1.617382788	0.24414062	-3.6010742	0.061035156	-8.61328125	-1.9738769960000002	1.885351538	-4.5166016	-0.9765625	0.8544922	6.770996106	5.428759980000001	7.94335962	9.216309	1.2207031	-1.7089844	-0.248828125	8.693432608	-2.7502685700000002	4.4555664	7.8125	2.1362305	1539959860.701
-7.2483152	-3.791040036	-4.277929712	-5.7373047	-1.8310547	-2.380371	9.350195288	1.3613769960000002	0.6160888580000001	3.8452148	-1.0986328	2.4414062	12.077734620000001	2.7646241	1.108959964	0.91552734	-2.5634766	-1.0375977	-8.793920926	-1.9200439300000003	2.195190396	-5.1879883	-1.6479492	1.159668	6.55686052	7.025805710000001	7.16577176	8.666992	1.0986328	-2.8686523	-0.1459472644	9.56672374	-1.7812744600000001	4.638672	5.859375	1.3427734	1539959860.741
-7.48278804	-4.693042032	-3.9322021760000005	-5.3100586	-1.953125	-2.4414062	10.851538040000001	1.002490216	0.062207030760000004	4.1503906	0.9765625	2.6855469	12.79072284	2.5301512600000002	-0.808691394	1.4038086	-2.6245117	-1.2207031	-9.230566394	-1.2321777160000003	2.4308594240000003	-5.2490234	-0.6713867	0.91552734	6.607104532	8.461352340000001	6.47192392	6.286621	0.79345703	-2.6245117	-0.1459472644	9.56672374	-1.7812744600000001	3.2348633	5.92041	0.36621094	1539959860.781
-7.9373777	-4.675097644	-3.3759277160000005	-4.272461	-1.6479492	-1.8920898	10.851538040000001	1.002490216	0.062207030760000004	4.1503906	0.9765625	2.6855469	13.397240920000002	2.1258057100000003	-1.0826415740000002	1.6479492	-0.8544922	-1.2207031	-9.2556884	-0.46655273560000005	2.592358426	-4.8828125	-0.48828125	0.8544922	7.335644568	8.833398560000001	5.079443390000001	4.638672	2.0751953	-1.6479492	1.795629892	9.6385009	-0.052636719240000004	2.8076172	7.446289	0.30517578	1539959860.821
-8.114428420000001	-4.423876996	-3.387890576	-3.1738281	-2.319336	-1.2207031	9.835888579999999	0.8062988220000001	-1.015649411	3.7841797	0.79345703	1.8310547	13.31708966	2.2346679320000002	0.08493652160000001	1.8310547	3.4179688	-2.0751953	-9.195874100000001	-0.04067382788	2.451196286	-4.638672	-0.18310547	1.0986328	6.1441403800000005	8.742480432	3.9908202880000005	3.479004	2.9296875	-0.8544922	-0.028710937500000002	8.609692392	-2.4990478240000003	2.9296875	5.126953	0.4272461	1539959860.861
-7.7459719400000004	-4.0338867800000004	-3.43334964	-2.8076172	-0.61035156	-0.6713867	10.71276808	0.4821044928	-0.1303955072	3.9672852	0.4272461	1.6479492	12.13276358	2.524169928	1.3577880400000002	2.1972656	5.9814453	-1.8310547	-9.011645468000001	-0.037084961060000005	2.13178714	-4.211426	0.061035156	1.0986328	4.647582968	8.63122554	3.575707968	3.0517578	3.3569336	-0.18310547	-0.028710937500000002	8.609692392	-2.4990478240000003	2.8686523	1.8310547	0.24414062	1539959860.901
-8.025903060000001	-3.71328125	-3.430957068	-2.319336	-1.0375977	-0.9765625	10.103857820000002	0.5981445288	-0.21054687500000002	4.3945312	0.61035156	2.0751953	12.13276358	2.524169928	1.3577880400000002	2.5634766	3.8452148	-0.4272461	-8.84296875	0.308642572	1.892529254	-3.7231445	-0.30517578	0.9765625	3.803002896	8.334545926	3.2658691100000006	2.4414062	3.3569336	0.5493164	3.048144568	9.174340560000001	-1.3111327879999999	2.380371	0.79345703	0.30517578	1539959860.941
-8.846557608000001	-4.0506347840000005	-3.672607428	-2.319336	-1.7700195	-0.91552734	10.103857820000002	0.5981445288	-0.21054687500000002	4.211426	0.4272461	2.0751953	12.05620108	2.8890380400000004	1.73701178	2.9907227	0.8544922	-0.061035156	-9.241332968	0.5849853534	1.7980224640000002	-3.0517578	-0.36621094	1.2817383	3.1007812500000003	8.152710160000002	3.092407248	2.380371	3.112793	1.0986328	3.895117212	9.326269568	-0.893627896	1.8920898	2.0141602	-0.12207031	1539959860.981
-9.138451980000001	-4.652368210000001	-4.727734424	-1.3427734	-0.36621094	-0.91552734	9.460253894000001	0.80988768	-0.850561502	3.3569336	1.2207031	1.2207031	11.58845198	3.6893554320000006	1.5336425720000002	2.746582	2.0751953	1.159668	-10.698413040000002	0.5490966754000001	1.739404254	-2.5634766	-0.30517578	1.4038086	3.1139403960000003	8.78076178	2.975170926	2.1972656	2.8686523	1.2817383	3.895117212	9.326269568	-0.893627896	1.0986328	3.112793	-1.5258789	1539959861.021
-9.21501448	-6.336743210000001	-4.12241214	-0.7324219	-1.0375977	-1.5869141	9.460253894000001	0.80988768	-0.850561502	3.3569336	1.2207031	1.2207031	11.58845198	3.6893554320000006	1.5336425720000002	2.4414062	3.0517578	1.7700195	-12.336133180000001	0.3349609424	1.5491942900000002	-2.5634766	-0.30517578	1.4038086	3.2730469240000004	9.75214856	2.969189496	2.1972656	2.746582	0.91552734	0.10168457460000001	11.05610324	-2.0289062500000004	-0.061035156	2.380371	-3.2348633	1539959861.061
-9.27602536	-3.62475589	-3.5589599640000005	-1.4648438	-3.479004	-0.6713867	10.030884080000002	-0.90678714	0.5861816394	2.9296875	-0.6713867	1.0986328	10.36584514	4.035082968	2.03488768	2.1362305	3.9672852	1.953125	-11.008251800000002	0.0765625	0.9211425720000002	-2.0141602	1.8920898	0.8544922	3.6486816100000006	11.09797374	2.6103027160000005	2.1362305	3.0517578	0.24414062	1.33386232	9.3322509	-0.953442392	-1.159668	1.6479492	-1.4648438	1539959861.101
-7.795019568000001	-3.04455571	-4.474121106	-3.7231445	0.79345703	-1.4038086	11.556152160000002	-1.982250998	1.8052001800000002	2.319336	0.24414062	1.159668	10.960400360000001	4.213330072000001	1.544409146	2.0141602	0.9765625	1.6479492	-9.406420926000001	0.10886230040000001	-0.56823732	-2.9907227	0.18310547	0.36621094	3.6068116	11.04892572	2.7969239200000002	1.8310547	3.3569336	0.061035156	1.33386232	9.3322509	-0.953442392	-2.4414062	-0.61035156	-1.8310547	1539959861.141
-8.137158246	-5.111743210000001	-4.9370851600000005	-1.159668	-0.061035156	-1.0375977	11.16496556	-2.7131836060000003	2.6222655759999998	2.319336	0.24414062	1.159668	10.193578780000001	3.585278354	1.6879638580000003	2.1972656	0.91552734	0.7324219	-10.375414840000001	0.657958966	-0.0478515625	-2.746582	0.061035156	0.12207031	2.9679932100000004	10.600317000000002	2.721557608	1.159668	3.7231445	0.36621094	2.3243896760000005	8.496044928000002	-1.8052001800000002	0.48828125	1.0986328	-2.380371	1539959861.181
-8.129980432	-3.982446286	-5.70629892	-3.2958984	-3.479004	-1.0986328	9.847851440000001	-3.4788086060000003	3.3986572480000006	2.1362305	0.061035156	0.30517578	10.193578780000001	3.585278354	1.6879638580000003	3.6621094	-2.1362305	0.4272461	-10.328759980000001	0.5144042932	0.17106933900000001	-3.2958984	-0.24414062	0	2.548095746	10.89938948	2.3351562500000003	0.7324219	3.479004	0.7324219	1.28361821	9.750951980000002	-1.1651855432	0.4272461	2.9907227	-2.5634766	1539959861.221
-7.735205072	-3.521875	-4.173852536	-3.0517578	-0.79345703	-0.7324219	9.538012680000001	-3.56613768	2.633032248	3.0517578	-1.5258789	-0.30517578	11.7140625	3.8987060700000002	0.5778076080000001	3.3569336	-0.79345703	0.48828125	-9.746167032	0.23566894960000004	0.4438232428	-3.2958984	-0.24414062	0	2.592358426	10.924511780000001	1.9260253600000001	0.8544922	2.0141602	0.48828125	1.28361821	9.750951980000002	-1.1651855432	0.12207031	0.9765625	-2.5024414	1539959861.261
-7.36196286	-3.953735324	-4.155908246	-2.1362305	-0.24414062	-0.8544922	9.350195288	-3.1905028960000004	1.1556152160000002	3.1738281	-2.1362305	-0.48828125	11.834887680000001	3.4656494600000003	0.10766601440000001	3.2348633	-0.36621094	0.18310547	-9.02241214	0.7046142572	0.699829074	-3.6010742	-0.61035156	-0.30517578	2.709594748	9.542798020000001	1.961914038	1.2207031	1.7700195	0.24414062	1.02163089	9.6217527	-2.135375998	0.30517578	0.12207031	-2.319336	1539959861.301
-7.065283246000001	-3.8197509000000003	-4.230078076	-2.319336	-2.2583008	-0.91552734	8.689843750000001	-2.05522464	0.7728027160000001	3.479004	-1.7700195	-0.7324219	11.19128444	2.7885498200000005	0.0478515625	3.6621094	-1.2817383	-0.061035156	-8.647973740000001	1.1257080072	0.576611322	-3.4179688	-0.48828125	-0.30517578	2.8579346040000004	8.375219748000001	1.66403804	0.8544922	2.5634766	0.7324219	1.81716304	9.07983426	-1.0515380890000001	-0.061035156	1.0375977	-2.746582	1539959861.341
-6.48388678	-3.599633786	-3.9166503600000007	-2.1362305	-0.79345703	-1.2207031	7.81655252	-1.1316894568000002	1.2656738220000001	3.479004	-2.5024414	-0.79345703	10.56442842	2.4523925720000004	0.346923822	3.7231445	-0.79345703	0.36621094	-8.689843750000001	1.443920926	0.7871582068	-2.9907227	-0.36621094	-0.30517578	2.8495605040000003	7.991211060000001	1.3673584260000002	0.4272461	3.0517578	1.2207031	1.81716304	9.07983426	-1.0515380890000001	0.61035156	2.1362305	-2.5634766	1539959861.381
-6.644189300000001	-3.7360108800000003	-4.091308606	-1.8920898	0.30517578	-1.0986328	7.81655252	-1.1316894568000002	1.2656738220000001	3.479004	-2.5024414	-0.79345703	10.02490216	2.418896466	0.3002685504	3.1738281	0.79345703	0.6713867	-8.725732428	1.592260782	1.020434604	-2.8686523	-0.18310547	-0.36621094	2.5253662140000004	8.336938400000001	1.227392572	0.24414062	3.1738281	1.4038086	0.6041259784	9.29516574	-0.79194339	0.36621094	1.8310547	-2.6245117	1539959861.421
-7.473217752000001	-3.54580072	-4.460961960000001	-1.0986328	-0.30517578	-0.61035156	8.202954074	-0.1315917932	0.3576904254	2.9296875	-1.7089844	-0.9765625	9.902880399999999	2.592358426	0.062207030760000004	2.746582	1.2817383	0.6713867	-8.719750900000001	1.588671924	1.3386474640000001	-2.8686523	-0.18310547	-0.36621094	2.263378894	8.60371106	1.1472412140000001	0.30517578	2.9296875	1.3427734	0.832617212	9.031982428000001	-1.246533246	0.30517578	1.2207031	-2.319336	1539959861.461
-8.113232428000002	-3.331665036	-5.096191394000001	-1.2817383	-1.3427734	-0.6713867	8.54628894	0.1854248004	0.5467041034000001	3.0517578	-1.0375977	-0.8544922	9.861010880000002	2.818457068	0.1614990216	2.6855469	0.7324219	0.48828125	-8.85732428	1.982250998	1.362573282	-2.2583008	-0.5493164	-0.4272461	1.9726807100000001	8.728125	1.388891574	0.36621094	2.5024414	1.159668	0.832617212	9.031982428000001	-1.246533246	0.24414062	1.2817383	-2.1362305	1539959861.501
-8.883642572	-2.9213378600000004	-5.2576902	-1.7700195	-2.0141602	-0.6713867	8.825024460000002	0.6914550720000001	0.8374023560000001	3.0517578	-1.0375977	-0.8544922	10.04882788	2.9057862400000003	0.4139160144	2.2583008	1.0375977	0.5493164	-9.43034694	1.5300537140000001	1.4116211060000001	-1.2207031	-0.5493164	-0.7324219	2.0157471040000003	8.915942392	1.61977536	0.24414062	2.0751953	1.0375977	0.4342529254	9.32746556	-1.39606929	0	1.0375977	-2.2583008	1539959861.541
-8.91953125	-3.1952880400000003	-5.341430710000001	-2.0751953	-3.2348633	-0.6713867	9.6217527	1.0144531250000002	0.8589355432	2.6245117	-0.7324219	-0.79345703	10.28808606	2.975170926	0.6160888580000001	1.8310547	1.159668	0.61035156	-11.070459260000002	0.7105957068000001	1.6114013580000002	-1.2207031	-0.5493164	-0.7324219	2.6713134000000003	9.60739766	2.0887207460000004	0.18310547	1.5258789	0.79345703	1.739404254	9.94714308	-0.11604003600000001	0.12207031	1.4038086	-2.1972656	1539959861.581
-8.7963134	-4.2109375	-5.1440429320000005	-2.6855469	-0.5493164	-1.0375977	10.246215560000001	1.0754638580000002	0.8732910340000001	1.7700195	-0.79345703	-0.61035156	10.44360324	3.0732665740000003	0.8433837860000001	1.4038086	0.79345703	0.4272461	-12.74526358	-1.5025390379999999	1.9140625000000002	-1.4648438	0.24414062	-0.9765625	4.218115216	10.796509080000002	3.1845214660000005	0.4272461	1.5869141	-0.12207031	1.739404254	9.94714308	-0.11604003600000001	0	1.8920898	-2.1362305	1539959861.621
-9.712670926000001	-6.456372300000001	-5.782861420000001	-2.8076172	3.8452148	-0.48828125	11.676977340000002	0.4330566394	0.7046142572	1.7700195	-0.79345703	-0.61035156	11.038159440000001	3.31850589	0.966601538	1.0986328	0.5493164	0	-13.13046924	-2.162890576	1.44870607	-2.746582	0.36621094	-0.7324219	4.95024411	11.607592360000002	4.2073487400000005	0.6713867	0.8544922	-0.91552734	2.4117187500000004	10.57280252	-1.650878894	-0.24414062	2.6855469	-1.5869141	1539959861.661
-10.562036240000001	-7.157397660000001	-5.89411592	0.18310547	-4.8217773	0.24414062	12.854125900000001	-0.9199462860000001	-0.19499511780000003	0.9765625	-0.6713867	0.48828125	11.929394960000002	3.5158935700000002	1.39008786	0.9765625	0.5493164	-0.6713867	-13.13046924	-2.162890576	1.44870607	-2.746582	0.36621094	-0.7324219	4.067382788000001	10.912548920000003	4.26118161	0.18310547	0.7324219	-0.7324219	3.5625489200000002	12.255981920000002	0.31103514400000004	-1.4648438	2.5634766	-0.061035156	1539959861.701
-7.445702880000001	-5.811572480000001	-2.29089357	0.30517578	-6.7749023	0.061035156	13.11611322	-2.071972644	-0.21054687500000002	0.9765625	-0.6713867	0.48828125	12.199755399999999	4.11882338	2.104272464	1.2207031	0.91552734	-1.159668	-9.656445288	0.4868896466	-0.8266357428000001	-0.18310547	-0.36621094	-0.061035156	1.867407248	9.554760880000002	4.120019568	-0.061035156	1.5258789	0.18310547	3.5625489200000002	12.255981920000002	0.31103514400000004	-2.5634766	1.3427734	2.1362305	1539959861.741
-5.66921376	-3.77548822	-0.660351538	-2.0141602	4.0893555	-0.24414062	11.609985520000002	-1.717871106	0.15910644960000003	0.61035156	-0.48828125	0.48828125	11.449683	5.086621106	2.045654254	1.4038086	0.48828125	-1.0986328	-8.65874002	-1.0491455072	-1.2668701080000002	-0.30517578	0	0.36621094	-0.00478515625	8.278320288000002	4.2240966460000005	-0.24414062	1.5258789	0.79345703	4.354492212	10.58835414	0.8362060700000001	-2.746582	0.9765625	3.6621094	1539959861.781
-8.09648462	-3.7503662140000005	-2.819653354	-2.0751953	3.1738281	-0.4272461	10.06079074	-0.649584964	-0.17585449280000004	0.7324219	0.30517578	-0.12207031	10.321582460000002	5.361767572	1.1855224640000002	0.9765625	0.061035156	-0.061035156	-8.5068116	-1.829125998	-1.1041748200000001	-0.30517578	0	0.36621094	-0.6256591459999999	7.59763179	4.494457968	0.61035156	0.7324219	0.7324219	0.5215820288	11.416186600000001	-2.271752896	-0.8544922	2.6855469	4.0893555	1539959861.821
-9.657641574000001	-4.745678714	-4.11643071	-0.24414062	-3.3569336	0.48828125	9.600219748	-0.26677246400000004	-0.648388678	0.48828125	0.9765625	-0.36621094	9.11691893	5.16796875	1.0515380890000001	0.61035156	0.36621094	1.0375977	-9.011645468000001	-1.6125976440000003	-0.47492675720000005	-0.61035156	-0.6713867	0.36621094	0.096899411	7.899096940000001	4.2599853240000005	0.9765625	-0.36621094	0.48828125	0.5215820288	11.416186600000001	-2.271752896	-1.4038086	2.4414062	4.5166016	1539959861.86
-7.408618210000001	-3.665429712	-2.7658202880000005	-0.79345703	-3.7841797	0.5493164	9.10734874	-0.40793457460000004	-0.5646484424	0.4272461	1.4648438	-0.36621094	8.32497554	4.77319339	1.471435504	0.5493164	0.36621094	1.4648438	-8.630029254	-1.6114013580000002	0.1866210962	-0.91552734	-0.7324219	0.30517578	1.43435054	8.55585962	4.191796924	0.91552734	-0.79345703	0.061035156	0.7560547120000001	10.37421924	-2.767016574	0.30517578	1.5869141	5.065918	1539959861.9
-6.202759080000001	-3.213232428	-1.7657226440000002	-2.1362305	1.6479492	-0.12207031	8.77836911	-0.6256591459999999	-0.6555663939999999	0.5493164	0.6713867	-0.5493164	8.51159694	4.12241214	1.8614257200000002	0.36621094	-0.61035156	0.9765625	-8.76521016	-1.6245605040000002	0.642407248	-0.91552734	-0.7324219	0.30517578	2.4846923920000004	8.388378894	4.173852536	0.4272461	-1.0375977	-0.30517578	0.2129394568	9.36933606	-1.2860107820000002	0.91552734	2.5634766	4.8217773	1539959861.941
-7.8261232000000005	-3.5733153960000004	-2.1030761780000002	-0.9765625	0.4272461	-0.24414062	8.1754393	-0.657958966	-0.517993161	0.5493164	0.6713867	-0.5493164	8.833398560000001	3.2969726440000002	1.933203076	0.24414062	-0.8544922	0.48828125	-8.88842752	-1.38410643	0.878076178	-0.9765625	-0.4272461	0.5493164	2.8734864200000003	7.78186052	3.8089844240000006	-0.18310547	-1.2817383	-0.18310547	0.2129394568	9.36933606	-1.2860107820000002	1.7089844	3.9672852	4.211426	1539959861.98
-7.774682608000001	-3.2072509000000005	-2.6174804320000002	-0.79345703	-2.2583008	-0.36621094	7.650268570000001	-0.40314941100000007	-0.3505126800000001	0.61035156	0.4272461	-0.48828125	8.833398560000001	3.2969726440000002	1.933203076	0.4272461	-0.91552734	0.24414062	-8.781957968	-1.33984375	1.0515380890000001	-0.79345703	-0.36621094	0.4272461	3.2586913940000004	7.481591754	3.3783202880000003	-0.30517578	-1.0375977	-0.18310547	0.0418701178	8.815454074	-0.94506839	2.5024414	5.126953	3.1738281	1539959862.02
-6.581982428000001	-2.93569339	-2.042065396	-1.5258789	0.36621094	-0.6713867	7.655053420000001	0.03828125	-0.0227294928	0.48828125	0.12207031	-0.24414062	9.103759980000001	2.5612548920000004	1.9798584260000003	0.48828125	-0.91552734	0.061035156	-8.85493161	-1.4558837860000002	1.282421924	-0.79345703	-0.36621094	0.4272461	3.5589599640000005	7.42775908	3.1414550720000003	-0.061035156	-0.7324219	-0.30517578	-1.490576178	8.39316394	-1.5719238220000002	2.1362305	2.8686523	2.1972656	1539959862.061
-7.552173020000001	-2.670117212	-1.89611821	-1.3427734	1.3427734	-0.36621094	8.05461412	0.35649413939999997	0.46774902160000004	0.36621094	0.36621094	0.48828125	9.74257788	1.6891601440000001	1.41042482	0.48828125	-0.7324219	0.061035156	-8.616870108	-1.3948730040000001	1.5085204680000002	-0.79345703	-0.18310547	0.4272461	3.776684604	7.461254892	2.971582068	0.24414062	-0.4272461	-0.36621094	-2.91535643	7.658642572	-0.86850589	2.6245117	0.24414062	1.2817383	1539959862.1
-8.303442392000001	-2.4727295320000002	-3.017041034	-1.5869141	0.6713867	-0.4272461	8.827417032000001	0.47373047120000006	1.0587158540000001	0.36621094	0.36621094	0.48828125	9.74257788	1.6891601440000001	1.41042482	0.4272461	-0.5493164	0.061035156	-8.34172374	-1.2501221040000001	1.4738280760000002	-0.61035156	-0.48828125	0.5493164	3.974072284	7.415795926	2.9703858800000003	0.61035156	0	-0.30517578	-2.9548339660000003	7.1286866	-0.0681884784	3.0517578	-2.0141602	0.48828125	1539959862.14
-9.614575180000001	-3.063696286	-2.854345746	0.24414062	0	0.36621094	8.827417032000001	0.47373047120000006	1.0587158540000001	0.61035156	0.6713867	0.5493164	10.317992720000001	1.0922119110000001	1.0993896760000001	0.48828125	-0.30517578	0.12207031	-8.771191394	-1.256103534	1.025219748	-0.61035156	-0.48828125	0.5493164	3.8939209260000003	7.0856201080000005	2.9057862400000003	0.91552734	-0.061035156	0.061035156	9.631323380000001	8.255590560000002	0.154321286	1.953125	-3.7841797	-0.24414062	1539959862.181
-9.73659694	-1.74299321	-3.2096435700000003	-0.79345703	-0.4272461	1.4648438	9.52006839	0.4689453076	1.4798096040000002	0.61035156	0.6713867	0.5493164	10.56921376	1.0264160340000001	0.6160888580000001	0.6713867	-0.36621094	0.30517578	-8.6515625	-0.840991214	1.211840854	-0.79345703	-0.8544922	1.4648438	3.8329101440000004	6.92172824	2.98952626	1.4038086	0.5493164	0.5493164	9.631323380000001	8.255590560000002	0.154321286	1.5869141	-4.1503906	1.4038086	1539959862.22
-11.41020468	-3.694140576	-6.54728984	-2.8686523	1.4038086	-1.0986328	9.718652160000001	0.5120117212	1.447509784	0.79345703	-0.36621094	0.36621094	10.95202626	1.2895996400000003	0.339746106	0.91552734	-0.48828125	0.61035156	-10.721142180000001	-0.0813476538	1.580297824	-0.48828125	-2.5634766	1.7089844	3.6546630400000004	8.016332968	2.9141601440000002	1.953125	0.91552734	0.91552734	13.618554320000001	9.201855432	-2.442822284	0.4272461	1.5258789	0.30517578	1539959862.261
-12.462939300000002	-8.548681610000001	-6.2147219400000004	-0.18310547	-1.953125	-0.79345703	10.845557100000002	-1.0575195288	2.32319339	1.159668	0.24414062	0.30517578	10.95202626	1.2895996400000003	0.339746106	1.0986328	-0.12207031	0.9765625	-14.677270860000002	-0.3026611322	2.433251996	-0.48828125	-2.5634766	1.7089844	4.3150146760000005	10.83239766	2.20236821	1.7089844	0.5493164	1.0375977	1.5180908540000002	9.16118161	-2.1473388580000004	-0.79345703	0.9765625	-3.2348633	1539959862.301
-7.9995851600000005	-5.538818390000001	-1.808789038	0.24414062	-4.0893555	1.0986328	10.839575180000002	-1.9547363220000002	2.11982428	1.0375977	-3.6621094	0.5493164	12.379199280000002	3.017041034	-0.4521972644	1.2207031	-0.12207031	0.79345703	-12.060986420000003	-0.0693847644	1.1472412140000001	-1.0986328	1.3427734	0.6713867	5.139257788	13.321875	1.9894287140000002	1.953125	1.4648438	-0.12207031	8.49963408	12.625634980000001	2.0157471040000003	2.0751953	5.9814453	0.6713867	1539959862.341
-6.66213408	-3.366357428	-3.343627896	-2.1972656	4.333496	-1.159668	11.854028060000001	-2.5815917540000006	0.745288089	1.0375977	-3.6621094	0.5493164	12.379199280000002	3.017041034	-0.4521972644	1.2207031	-0.79345703	-0.061035156	-10.627832460000002	1.070678714	-0.26796875000000003	-1.7700195	0.18310547	0.8544922	4.5435058900000005	12.64357878	2.287304712	1.3427734	2.5024414	-0.61035156	-1.0575195288	10.90417482	-0.7440917932000001	-5.6762695	2.0141602	-1.7089844	1539959862.381
-9.04633786	-5.54958516	-6.35827626	0.30517578	0	-0.18310547	10.62304712	-2.6150878600000005	1.113745108	0.7324219	-0.4272461	0.12207031	12.64716754	3.762329074	-1.1340820288	1.5258789	-0.24414062	-0.48828125	-11.025	0.7775878600000001	0.1303955072	-1.7700195	0.18310547	0.8544922	3.354394568	11.54777806	2.5588623200000002	0.91552734	3.90625	0.18310547	2.235864218	11.04892572	-1.9786621400000002	2.6855469	-3.90625	-2.0141602	1539959862.421
-8.730517572	-3.9166503600000007	-5.53044429	-1.8920898	-2.9907227	0.12207031	9.503320288000001	-2.665332068	1.259692392	0.7324219	-0.4272461	0.12207031	12.078931200000001	4.02192392	-0.1399658246	1.7089844	0.91552734	-0.5493164	-9.77368161	0.734521466	0.3612792932	-1.5258789	-0.36621094	-0.30517578	2.062402356	11.154199280000002	1.930810504	0.4272461	3.4179688	0.91552734	2.235864218	11.04892572	-1.9786621400000002	-0.5493164	0.36621094	-2.8686523	1539959862.461
-6.86430661	-3.3866942900000003	-2.5839844240000005	-0.18310547	-0.8544922	0.18310547	8.86330571	-2.55288089	-0.0681884784	1.5258789	-1.4038086	-0.24414062	12.078931200000001	4.02192392	-0.1399658246	1.5869141	0.6713867	-0.48828125	-8.866894568000001	0.778784146	0.659155252	-1.5869141	-0.30517578	0.061035156	1.4570800720000001	10.06557608	1.5587646760000002	0.30517578	1.5869141	0.91552734	0.80390625	9.636108426000002	-2.031298822	0.30517578	0.24414062	-3.4179688	1539959862.5
-6.0484375	-3.3292724640000007	-2.42607428	0.48828125	1.5258789	-0.061035156	8.498437500000001	-2.1341797120000003	-0.5275634784000001	1.6479492	-1.8920898	-0.24414062	10.80847194	3.4680420320000005	-0.569433606	1.7089844	0.061035156	-0.36621094	-8.432641574	0.8374023560000001	0.7895507788	-1.5869141	-0.30517578	0.061035156	1.89611821	8.517577880000001	1.753759784	0.4272461	1.3427734	0.61035156	2.0707763580000003	8.988915740000001	-1.5456054320000001	0.4272461	-0.6713867	-3.2348633	1539959862.541
-7.0951902	-3.2874023560000003	-3.78984375	-0.18310547	0.91552734	-0.36621094	8.498437500000001	-2.1341797120000003	-0.5275634784000001	1.8310547	-0.8544922	-0.30517578	10.80847194	3.4680420320000005	-0.569433606	1.6479492	0.91552734	0.061035156	-8.432641574	0.8374023560000001	0.7895507788	-1.3427734	-0.5493164	-0.36621094	2.0911132200000004	7.39904802	1.61977536	0.4272461	1.8920898	0.5493164	2.0707763580000003	8.988915740000001	-1.5456054320000001	0.36621094	-0.7324219	-3.1738281	1539959862.58
-7.311718750000001	-2.934497104	-3.99919429	0.61035156	-1.4648438	-0.4272461	7.668212860000001	-1.3195067900000002	-0.12321777160000001	2.0751953	-0.9765625	-0.61035156	9.341821580000001	2.810082968	0.1268066394	1.4038086	1.159668	0.36621094	-8.296264480000001	1.1807373200000002	1.0575195288	-0.7324219	0.18310547	-0.18310547	1.9942138580000002	7.193286240000001	1.3039550720000002	0.061035156	1.8310547	0.7324219	1.987036142	9.19946286	-0.7799804712000001	0.36621094	0	-2.9296875	1539959862.62
-6.747070288000001	-2.5421141200000004	-3.6845702880000006	0.24414062	1.2207031	-0.48828125	7.536621106	0.6244628600000001	-0.0837402356	1.8920898	-1.4038086	-0.48828125	8.24482428	2.3578857820000003	0.002392578076	1.2207031	0.61035156	0.24414062	-8.41828624	1.240551718	1.4116211060000001	-0.7324219	0.18310547	-0.18310547	2.2478271760000004	7.46245108	1.3864990020000003	-0.12207031	1.8310547	0.5493164	1.8099853240000001	8.91235324	-0.9414794928000001	0.24414062	-0.12207031	-2.5024414	1539959862.661
-7.99838858	-2.7658202880000005	-4.2061523560000005	0.12207031	1.5869141	-0.4272461	7.536621106	0.6244628600000001	-0.0837402356	1.2817383	-0.91552734	-0.18310547	8.372826980000001	2.64738768	0.23208007200000003	1.0986328	0.12207031	0.061035156	-8.292675720000002	1.3422363220000002	1.4678466460000001	-0.61035156	0.12207031	-0.24414062	2.296875	8.09169928	1.503735324	0.12207031	1.8920898	0.061035156	1.8099853240000001	8.91235324	-0.9414794928000001	0.12207031	-0.18310547	-2.1362305	1539959862.7
-9.305932608	-2.93569339	-4.648779254000001	0.12207031	-2.4414062	-0.18310547	7.946948380000001	0.8374023560000001	0.0813476538	1.0375977	-1.0375977	-0.061035156	8.372826980000001	2.64738768	0.23208007200000003	0.6713867	0.24414062	-0.18310547	-8.541503894	1.629345746	1.490576178	0.18310547	-0.061035156	-0.5493164	2.05522464	8.73171376	1.469042932	-0.061035156	1.0986328	-0.18310547	1.8243408540000001	8.991308606	-1.07785643	0.061035156	-0.36621094	-1.953125	1539959862.74
-8.585766574	-2.55527356	-3.90827626	-0.36621094	-3.2348633	0.061035156	8.673095746000001	0.9570312500000001	-0.16987304320000002	0.5493164	-0.8544922	0.18310547	9.631323380000001	3.1438476440000005	0.5060302716	0.24414062	0.18310547	-0.36621094	-9.46623552	0.898413089	1.2537109620000002	0.18310547	-0.061035156	-0.5493164	2.07915036	9.307128894	1.732226538	-0.24414062	0.48828125	-0.24414062	1.7298339660000002	9.326269568	-0.31223143000000003	-0.12207031	-0.36621094	-1.7700195	1539959862.781
-8.706591754	-3.5422119600000004	-3.029003894	-0.18310547	0.4272461	0.6713867	10.04404254	0.9881347840000001	-0.6663330072	0	-0.8544922	0.061035156	10.462744600000002	3.499145468	0.6711181610000001	-0.18310547	0	-0.5493164	-10.639795320000001	0.24763183900000002	1.567138678	0.7324219	-0.061035156	-1.159668	2.516992212	10.29047824	2.387792932	-0.48828125	-0.061035156	-0.36621094	1.7298339660000002	9.326269568	-0.31223143000000003	-0.6713867	-0.18310547	-1.5869141	1539959862.82
-9.938769960000002	-4.143945288	-5.54360324	-1.4648438	1.3427734	0.30517578	10.04404254	0.9881347840000001	-0.6663330072	-0.48828125	-1.0375977	-0.24414062	10.462744600000002	3.499145468	0.6711181610000001	-0.61035156	-0.18310547	-0.48828125	-10.639795320000001	0.24763183900000002	1.567138678	0.7324219	-0.5493164	-1.5258789	3.575707968	11.88034694	3.585278354	-0.4272461	-0.5493164	-0.61035156	2.144946286	9.460253894000001	-1.252514676	-0.4272461	-0.061035156	-0.9765625	1539959862.86
-11.03098192	-5.981445288000001	-5.077050720000001	1.2817383	-0.30517578	1.159668	11.675780760000002	-0.22849121400000003	-2.141357428	-1.159668	-0.9765625	-0.061035156	12.34211412	4.95622554	1.09819339	-0.9765625	0.24414062	-0.79345703	-13.24411592	-2.31481929	1.1053711060000002	0.9765625	-0.061035156	-1.4038086	4.035082968	12.613672120000002	4.10207518	-0.61035156	-1.3427734	-1.2817383	5.650073380000001	12.25717752	0.8708984620000001	-0.91552734	-0.5493164	-0.18310547	1539959862.901
-9.331054712	-6.652563400000001	-3.39746106	2.0141602	-4.333496	1.159668	12.1985598	-1.4989501800000002	-3.025415036	-1.3427734	-0.4272461	0.61035156	12.58017572	5.140454074	1.4020507200000003	-1.0986328	0.30517578	-1.4038086	-11.09677716	-0.6675292932	-0.1614990216	-0.24414062	0.8544922	-1.5258789	3.0182373200000003	11.03098192	4.1427491000000005	-0.6713867	-1.7700195	-1.4038086	5.650073380000001	12.25717752	0.8708984620000001	-1.8310547	-0.24414062	2.1972656	1539959862.94
-7.11672374	-5.1045652	-1.282421924	1.0375977	-1.159668	0.7324219	11.688940200000001	-2.332763678	-2.87109375	-1.3427734	-0.4272461	0.61035156	12.58017572	5.140454074	1.4020507200000003	-1.2207031	-0.12207031	-1.6479492	-9.563134980000001	-0.33137207460000007	-0.9295165740000001	0.24414062	0.48828125	-0.9765625	1.32788089	8.69223642	3.8987060700000002	-0.91552734	-0.7324219	-0.79345703	5.815161240000001	13.03117662	2.0899170320000002	-3.6010742	-0.061035156	4.5776367	1539959862.981
-8.365649460000002	-2.910571286	-1.7681152160000002	-0.4272461	4.3945312	0.18310547	10.796509080000002	-2.112646466	-2.0743652160000003	-1.5258789	0.61035156	0.7324219	10.774975540000002	4.684667932000001	1.33386232	-1.3427734	0	-0.91552734	-8.859716754	-1.588671924	-0.723754892	1.5869141	0.24414062	-0.30517578	-0.07416992212000001	7.35598143	3.869995108	-0.6713867	0.061035156	0.30517578	-1.2716552520000002	12.64477536	-2.001391574	-1.953125	1.2207031	5.065918	1539959863.021
-10.465136780000002	-3.847265576	-3.6821777160000004	0.5493164	1.2817383	0.30517578	9.80478534	-1.437939496	-1.5587646760000002	-1.2207031	1.7089844	0.5493164	9.77607428	4.7062010800000005	0.5754150360000001	-1.5258789	-0.061035156	0.061035156	-9.82153354	-2.1664795320000003	-0.062207030760000004	1.4648438	0.12207031	0.18310547	0.046655271600000006	7.883544928000001	3.94895018	0.18310547	-0.6713867	0.48828125	-1.2716552520000002	12.64477536	-2.001391574	-1.953125	-0.24414062	5.493164	1539959863.061
-8.86330571	-4.13796376	-2.4296630400000003	1.6479492	-5.3100586	0.61035156	9.80478534	-1.437939496	-1.5587646760000002	-1.2207031	1.7089844	0.5493164	9.77607428	4.7062010800000005	0.5754150360000001	-1.4038086	-0.61035156	0.5493164	-9.4686277	-2.24423822	0.2572021466	1.2207031	-0.12207031	0.36621094	1.5779052520000003	9.07146016	3.6738037140000004	0.36621094	-1.5869141	-0.12207031	-0.8362060700000001	11.605200180000002	-1.733422824	-0.24414062	-0.79345703	5.6762695	1539959863.1
-5.575903060000001	-3.15102536	-1.0802490020000002	-0.24414062	1.6479492	-0.061035156	9.213818390000002	-1.7310302520000003	-1.3685547120000001	-1.2817383	1.5869141	0.7324219	8.987719748	4.482495108	0.3995605432	-1.3427734	-0.7324219	0.36621094	-9.02241214	-2.13178714	0.5802001800000001	0.6713867	0.36621094	0.18310547	2.739501996	8.878857428000002	3.867602536	0.30517578	-1.0375977	-0.8544922	-0.4091308606000001	8.992504892	0.6041259784	-0.36621094	-1.0986328	4.5776367	1539959863.141
-7.394262680000001	-3.084033246	-1.6891601440000001	-0.36621094	4.5776367	-0.4272461	8.833398560000001	-1.8410888580000002	-1.3099365020000002	-1.2817383	0.61035156	0.36621094	8.826220746	3.7025146760000003	0.6232665740000001	-1.159668	-0.79345703	0.061035156	-8.993701080000001	-1.933203076	0.5467041034000001	0.61035156	0.24414062	0.12207031	2.818457068	8.062988220000001	3.737207068	0	-0.7324219	-0.7324219	-0.4091308606000001	8.992504892	0.6041259784	0.24414062	0.61035156	3.3569336	1539959863.18
-9.125292932	-3.3376464660000003	-2.600732428	1.159668	-1.8310547	-0.24414062	8.21013179	-1.7621337860000001	-1.1352783540000002	-1.2817383	0.61035156	0.36621094	8.826220746	3.7025146760000003	0.6232665740000001	-0.91552734	-0.7324219	-0.30517578	-8.924316394	-1.8817626800000002	0.5813964856000001	0.4272461	0.24414062	0.4272461	2.6378173920000005	7.59165036	3.3077391200000004	-0.12207031	-0.79345703	-0.61035156	-0.014355469240000002	7.878759980000001	0.248828125	2.0141602	1.8920898	2.0751953	1539959863.22
-7.4780027	-2.7526612400000006	-1.6161865020000004	0.24414062	-0.30517578	-0.24414062	7.864404254	-1.5910644960000002	-0.9965087860000001	-0.7324219	0.8544922	0.5493164	8.994897660000001	2.7311278960000003	1.211840854	-0.7324219	-0.4272461	-0.4272461	-8.943457068	-2.1760498200000002	0.42707518000000005	0.48828125	0.4272461	0.48828125	2.76223143	7.6060058900000005	3.1689697480000003	0.36621094	-0.48828125	-0.7324219	-4.431054712	7.217211960000001	-1.0993896760000001	1.4648438	1.7700195	0.79345703	1539959863.261
-7.665820288000001	-2.406933606	-1.7250488220000002	-0.8544922	2.319336	-0.24414062	7.8620117800000004	-1.356591754	-0.7967285340000001	-0.7324219	0.8544922	0.5493164	9.3657473	2.7048096040000003	0.9354980432000001	-0.6713867	-0.79345703	-0.4272461	-8.509204074000001	-2.3519042540000004	0.3804199280000001	0.4272461	0.5493164	0.36621094	2.9321045320000003	7.923022660000001	3.31850589	0.79345703	0	-0.7324219	-4.431054712	7.217211960000001	-1.0993896760000001	1.4038086	-2.1362305	-0.061035156	1539959863.3
-9.164770468	-2.66772464	-2.5744139400000003	-0.12207031	0.9765625	-0.061035156	8.213720746000002	-1.27763678	-0.33854982	-0.5493164	1.2817383	0.79345703	9.3657473	2.7048096040000003	0.9354980432000001	-0.6713867	-1.0986328	-0.48828125	-8.509204074000001	-2.3519042540000004	0.3804199280000001	0.12207031	0.24414062	0.36621094	2.9931152160000005	8.12878444	3.6139891200000003	0.9765625	0.30517578	-0.48828125	-2.00856929	7.696923920000001	0.36606445680000005	2.319336	-4.638672	-0.6713867	1539959863.34
-8.917138580000001	-2.1700683900000004	-2.5947509	0.48828125	-0.30517578	0.61035156	8.75922824	-1.506127896	0.15910644960000003	-0.48828125	1.5258789	0.9765625	9.80598192	2.942871106	0.84816893	-0.5493164	-0.6713867	-0.5493164	-8.476904254	-1.814770468	0.17944336060000002	-0.18310547	0	0.4272461	2.743090854	8.137158246	3.60441893	0.91552734	0.30517578	-0.061035156	10.12180162	8.572607428000001	-2.2430420320000004	1.4038086	-7.446289	-0.12207031	1539959863.381
-8.28789038	-3.0230224640000003	-3.507519568	-2.1972656	3.2958984	0	9.00805661	-1.8805663940000001	0.037084961060000005	0.30517578	0.9765625	0.91552734	9.884936600000001	2.830419928	0.775195288	-0.24414062	-0.18310547	-0.4272461	-9.268847840000001	-1.5336425720000002	0.26796875000000003	-0.48828125	-0.24414062	0.7324219	2.250219748	8.06538089	3.343627896	1.0986328	0.30517578	0.7324219	10.12180162	8.572607428000001	-2.2430420320000004	0.5493164	-4.333496	-0.7324219	1539959863.42
-11.306127700000001	-4.563842752	-4.804296924000001	-0.4272461	1.3427734	-0.9765625	9.00805661	-1.8805663940000001	0.037084961060000005	0.30517578	0.9765625	0.91552734	9.884936600000001	2.830419928	0.775195288	0.12207031	-0.4272461	-0.30517578	-11.13745108	-0.98334964	0.7105957068000001	-0.36621094	-0.79345703	1.159668	2.7586425720000003	8.553466754	2.8017089660000005	1.5869141	0.91552734	0.79345703	10.3610598	8.82023912	-1.453491214	0	2.8076172	-1.5258789	1539959863.46
-10.175634980000002	-5.5806884000000005	-4.301855432000001	0.91552734	-1.8310547	-0.7324219	9.3322509	-2.778979532	0.43186035340000006	0.4272461	1.2207031	1.0986328	10.338329680000001	3.9226317900000005	0.36845702880000003	0.18310547	-0.30517578	-0.24414062	-11.623144960000001	0.05144042932000001	0.553881839	-0.5493164	-0.36621094	1.4038086	2.988330072	9.845459260000002	2.20236821	1.5258789	1.0375977	0.30517578	6.0484375	12.03347194	0.31103514400000004	-2.6245117	4.333496	-2.6245117	1539959863.501
-6.735107428000001	-4.610498004000001	-3.1199219240000007	-0.24414062	-0.18310547	-0.79345703	9.036767572	-3.1139403960000003	0.729736322	0.61035156	1.5869141	1.4648438	10.14333516	4.47292482	0.2524169928	0.24414062	0	-0.36621094	-11.148217360000002	0.5108154254	-0.2428466754	-0.79345703	0.61035156	1.159668	3.0397704680000004	10.44958516	1.562353534	1.5258789	1.5258789	-0.4272461	6.0484375	12.03347194	0.31103514400000004	-2.380371	2.0141602	-1.2817383	1539959863.54
-7.86560054	-5.577099640000001	-4.355688400000001	-0.30517578	1.7700195	-1.2817383	9.036767572	-3.1139403960000003	0.729736322	0.48828125	0.7324219	1.8920898	10.14333516	4.47292482	0.2524169928	0.12207031	0.061035156	-0.5493164	-10.8288089	0.9115722840000001	-0.734521466	-0.48828125	1.6479492	0.6713867	2.680883786	10.48786592	1.318310504	1.2207031	2.6245117	-0.7324219	0.11843261780000001	9.394457968000001	-0.4103271466	-0.18310547	0.36621094	-0.48828125	1539959863.58
-8.35129393	-5.624951080000001	-6.145336960000001	0.18310547	-2.319336	-0.6713867	9.004467752000002	-2.981152356	1.2477295320000001	0.12207031	1.159668	1.7700195	9.689941394000002	5.13686502	-0.42707518000000005	0.12207031	-0.061035156	-0.9765625	-10.95202626	1.485791034	-0.7608398560000001	-0.8544922	1.6479492	0.12207031	1.949951178	10.95322284	1.025219748	1.0986328	3.2958984	-0.48828125	1.6460937500000001	9.71745607	-1.8973144960000001	0.12207031	-0.8544922	-1.0375977	1539959863.621
-7.1861084260000005	-4.482495108	-4.17265625	-0.24414062	-0.48828125	-0.8544922	7.777075180000001	-3.6702148560000003	1.25729982	-0.61035156	-1.2817383	1.7089844	9.864599640000002	5.953930710000001	-0.517993161	-0.061035156	0.18310547	-1.2817383	-10.44360324	1.143652356	-0.6890625	-0.48828125	1.5869141	0	1.3254882200000002	11.371923920000002	0.46774902160000004	0.8544922	3.0517578	-0.61035156	1.6460937500000001	9.71745607	-1.8973144960000001	0.30517578	0.7324219	-1.3427734	1539959863.66
-7.09997554	-4.270751996	-3.773095746	0.6713867	1.7700195	-1.0986328	7.777075180000001	-3.6702148560000003	1.25729982	-0.61035156	-1.2817383	1.7089844	9.864599640000002	5.953930710000001	-0.517993161	-0.30517578	0	-1.5869141	-9.920825180000001	0.740502896	-0.8577392572	-0.24414062	1.6479492	0.061035156	0.775195288	11.151807100000001	0.648388678	0.9765625	1.953125	-0.9765625	1.4068359620000002	9.686352340000001	-1.8351074280000002	0.4272461	1.3427734	-1.4648438	1539959863.7
-7.1370607	-4.787548920000001	-4.070971646	1.0375977	0.48828125	-0.91552734	8.00676268	-4.812670926	1.0072753600000002	-0.4272461	-0.36621094	2.2583008	9.307128894	6.345117212	-0.46535643000000004	-0.5493164	0.30517578	-1.8920898	-9.325073380000001	0.9390869110000001	-1.256103534	-0.61035156	1.5869141	-0.12207031	0.647192392	10.0464357	1.091015625	0.8544922	1.7089844	-1.3427734	1.723852536	9.2556884	-1.582690396	0.12207031	-0.6713867	-1.4648438	1539959863.741
-6.882250900000001	-4.9849366	-4.181030252	0.91552734	0.48828125	-0.8544922	7.585668930000001	-4.6069091460000005	1.0503417932	-0.4272461	0	1.8310547	9.016430710000002	6.1106445680000006	-0.49765625	-0.4272461	0.18310547	-2.0141602	-9.108544928	1.141259784	-1.542016574	-0.6713867	1.7700195	-0.18310547	0.5610595746000001	9.176733426	0.984545926	0.61035156	1.6479492	-1.4038086	1.723852536	9.2556884	-1.582690396	-0.061035156	-1.4648438	-1.2207031	1539959863.78
-6.79372554	-5.042358426000001	-4.529150360000001	0.91552734	1.3427734	-1.0986328	7.585668930000001	-4.6069091460000005	1.0503417932	-0.4272461	0	1.8310547	9.016430710000002	6.1106445680000006	-0.49765625	-0.4272461	-0.36621094	-2.0751953	-9.108544928	1.141259784	-1.542016574	-0.36621094	1.6479492	-0.061035156	0.35529785340000003	8.87407248	0.592163089	0.30517578	1.6479492	-1.0375977	2.6904540740000003	9.274829074000001	-1.4463134979999999	-0.12207031	-0.6713867	-0.8544922	1539959863.82
-7.381103240000001	-5.542407248	-4.5243652160000005	1.4648438	0.4272461	-0.91552734	7.43374002	-4.833007788000001	0.907983426	-0.79345703	-1.2817383	1.5869141	8.502026260000001	5.89650908	-0.1495361322	-0.61035156	0	-1.953125	-9.181518570000001	1.650878894	-2.09948732	-0.24414062	1.7700195	0.061035156	0.23208007200000003	8.96977536	0.416308606	0.30517578	1.7089844	-1.159668	2.100683606	9.43632788	-1.227392572	-0.12207031	-0.24414062	-0.6713867	1539959863.861
-7.6143798920000005	-5.96828624	-4.63801268	1.4648438	-0.7324219	-0.61035156	6.94086911	-5.02202176	0.7811767572	-0.61035156	-0.5493164	1.5869141	8.69103984	6.196777160000001	0.05861816394	-0.5493164	-0.30517578	-2.0141602	-9.065478240000001	1.9487548920000002	-2.44401857	-0.12207031	1.953125	0.061035156	0.01794433606	9.38967302	0.24165038940000003	0.24414062	1.4648438	-0.91552734	2.100683606	9.43632788	-1.227392572	-0.12207031	-0.61035156	-0.24414062	1539959863.9
-7.82731929	-6.050830072	-4.136767572	1.7089844	-0.79345703	-0.24414062	6.920532248	-5.305542032000001	0.7979248200000001	-0.61035156	-0.5493164	1.5869141	8.69103984	6.196777160000001	0.05861816394	-0.6713867	0.12207031	-1.8920898	-9.065478240000001	1.9487548920000002	-2.44401857	0.79345703	1.6479492	0.061035156	-0.095703125	9.778466754	0.3014648462	0.18310547	1.3427734	-0.8544922	2.45598143	9.42915036	-0.984545926	-0.30517578	-0.8544922	0	1539959863.94
-7.20405252	-5.002880890000001	-4.17265625	1.7089844	-0.5493164	-0.5493164	7.236352340000001	-5.87497554	0.663940396	-0.7324219	-1.4038086	1.7700195	9.07385234	7.21242662	0.19738769960000002	-0.91552734	0.5493164	-1.7700195	-10.14213858	-0.2607910144	-2.42368161	1.2817383	1.7089844	0	-0.30744628600000007	10.05839856	0.893627896	0.061035156	0.7324219	-0.9765625	1.6161865020000004	9.8334964	-1.6317382200000001	-0.30517578	-0.24414062	0.12207031	1539959863.981
-6.86191394	-4.941870108000001	-3.4154052520000002	1.5258789	-0.61035156	-1.3427734	7.47441394	-6.44919429	0.516796875	-0.5493164	-0.5493164	1.7700195	8.848950180000001	7.467236420000001	0.45578614200000006	-0.91552734	0.91552734	-1.5869141	-9.69472644	-0.41152344240000005	-2.9033935700000004	0.7324219	2.1362305	-0.061035156	-0.31223143000000003	10.004565200000002	1.6664307100000002	0.61035156	0.30517578	-1.4648438	1.6161865020000004	9.8334964	-1.6317382200000001	-0.30517578	-0.79345703	0	1539959864.02
-7.086816394	-5.26367212	-2.8064941100000005	0.91552734	-0.12207031	-1.3427734	7.645483426000001	-6.369042932000001	0.4605712860000001	-0.5493164	-0.5493164	1.7700195	8.848950180000001	7.467236420000001	0.45578614200000006	-0.79345703	0.61035156	-1.159668	-8.859716754	-0.461767572	-3.3854980040000004	0.36621094	2.380371	0.061035156	-0.1579101538	9.72224092	1.9200439300000003	0.6713867	0.18310547	-1.6479492	1.6891601440000001	9.869384980000001	-1.0443603240000001	-0.24414062	-0.48828125	0.12207031	1539959864.06
-7.322485520000001	-5.455077880000001	-2.8986084260000005	1.0986328	-0.48828125	-1.0986328	7.49714357	-6.1764402	0.037084961060000005	-0.4272461	0.12207031	1.5258789	8.228076080000001	7.117919928000001	0.7476806610000001	-0.61035156	0.061035156	-1.2207031	-8.524755890000002	-0.461767572	-3.773095746	0.36621094	2.319336	-0.061035156	-0.71538089	9.346606430000001	1.6783935700000001	0.30517578	0.36621094	-1.5258789	1.494165036	9.28798822	-1.2178222840000001	-0.48828125	-0.48828125	-0.061035156	1539959864.101
-6.986327880000001	-5.5519773400000005	-2.767016574	0.6713867	-0.36621094	-1.2817383	7.39067392	-6.13098143	-0.15551757200000002	-0.24414062	-0.61035156	0.9765625	8.058202880000001	7.08083516	0.9390869110000001	-0.4272461	-0.12207031	-1.159668	-8.497240920000001	-0.4844970746000001	-4.043457068	0.48828125	2.0751953	0.061035156	-1.1986816100000002	9.299951080000001	1.259692392	0.24414062	0.12207031	-1.3427734	1.494165036	9.28798822	-1.2178222840000001	-0.12207031	-0.7324219	-0.12207031	1539959864.14
-7.09997554	-5.962304712	-2.447607428	0.7324219	-0.4272461	-1.3427734	7.2052491000000005	-6.357080072	-0.2237060504	-0.24414062	-0.61035156	0.9765625	8.058202880000001	7.08083516	0.9390869110000001	-0.18310547	-0.061035156	-0.91552734	-8.58098143	-0.3935791034	-4.3640625	0.18310547	1.953125	0.12207031	-1.222607428	9.36933606	1.331469748	0.24414062	-0.061035156	-1.4038086	1.915258786	9.0092527	-1.235766574	0	-0.9765625	-0.18310547	1539959864.18
-7.242334260000001	-6.373827880000001	-2.414111322	0.48828125	-0.48828125	-1.2817383	7.04375	-6.627441394000001	-0.132788089	-0.12207031	-0.24414062	0.7324219	8.016332968	7.344018570000001	1.7812744600000001	-0.12207031	-0.4272461	-0.79345703	-8.56184056	-0.26677246400000004	-4.7157714660000005	0.061035156	1.8920898	0.12207031	-1.3099365020000002	9.677978240000002	1.284814496	0.5493164	-0.30517578	-1.3427734	2.177246106	9.535620108000002	-0.594555661	0.061035156	-0.061035156	-0.12207031	1539959864.221
-7.236352340000001	-6.373827880000001	-2.241845746	0.48828125	-0.6713867	-1.159668	6.977954074	-6.823632788	-0.5060302716	-0.36621094	0.12207031	0.48828125	8.254394568	7.6167726600000005	1.6484863220000001	-0.4272461	-0.36621094	-0.5493164	-8.56184056	-0.26677246400000004	-4.7157714660000005	0.12207031	1.8310547	0.12207031	-1.562353534	9.96389128	1.3111327879999999	0.48828125	-0.4272461	-1.3427734	2.177246106	9.535620108000002	-0.594555661	-0.061035156	0.12207031	-0.18310547	1539959864.26
-7.0030760800000005	-6.456372300000001	-2.000195288	0.48828125	-0.6713867	-0.9765625	7.17653804	-7.0030760800000005	-0.611303714	-0.36621094	0.12207031	0.48828125	8.254394568	7.6167726600000005	1.6484863220000001	-0.48828125	-0.18310547	-0.30517578	-8.25678714	-0.20097655760000002	-5.225390380000001	0.061035156	1.7089844	0.18310547	-1.774096646	10.079932100000002	1.31352536	0.30517578	-0.4272461	-1.3427734	1.8375000000000001	9.42197284	-0.86850589	0.12207031	-0.4272461	-0.12207031	1539959864.3
-7.010253894000001	-6.616674820000001	-2.080346646	0.36621094	-0.061035156	-0.9765625	7.206445288	-7.113134980000001	-0.48808594240000003	-0.48828125	0.18310547	0.24414062	8.299853240000001	7.7041014400000005	1.5336425720000002	-0.36621094	0.12207031	-0.12207031	-8.181420926000001	-0.2380615216	-5.469433606	0.18310547	1.5869141	0.18310547	-1.7800780760000001	10.12180162	1.19270018	0.18310547	-0.36621094	-1.2817383	2.222705072	9.463842752000001	-0.9187500000000001	0.24414062	-0.48828125	-0.061035156	1539959864.34
-7.029394568	-6.7650144800000005	-1.9810547120000002	0.30517578	-0.4272461	-0.79345703	7.098779254	-7.12390126	-0.265576178	-0.061035156	0.061035156	-0.4272461	8.261572480000002	7.567724640000001	1.3685547120000001	-0.18310547	-0.18310547	-0.061035156	-8.181420926000001	-0.2380615216	-5.469433606	0	1.3427734	0.12207031	-1.7250488220000002	10.05002446	1.1807373200000002	0.24414062	-0.30517578	-1.2207031	2.222705072	9.463842752000001	-0.9187500000000001	-0.12207031	-0.36621094	-0.24414062	1539959864.38
-6.910961960000001	-6.951635880000001	-1.886547824	0.30517578	-0.5493164	-0.6713867	7.265063400000001	-7.0856201080000005	-0.2930908246	-0.061035156	0.061035156	-0.4272461	8.261572480000002	7.567724640000001	1.3685547120000001	-0.18310547	-0.48828125	-0.12207031	-7.8943116	-0.09450683900000001	-5.9766603400000005	0	1.2817383	0.12207031	-1.9176513580000003	10.009350540000002	0.94506839	0.24414062	-0.30517578	-1.0375977	2.304052716	9.4004393	-0.98334964	0.18310547	-0.24414062	-0.12207031	1539959864.42
-6.82602536	-6.86669928	-1.830322284	0.24414062	-0.30517578	-0.5493164	7.299755890000001	-7.053320288000001	-0.17106933900000001	-0.061035156	-0.061035156	-0.6713867	8.534326080000001	7.408618210000001	1.343432608	-0.12207031	0.12207031	0.061035156	-7.875170926000001	-0.002392578076	-6.166870108	-0.061035156	0.9765625	0.12207031	-2.11982428	10.18520468	0.891235324	0.18310547	-0.24414062	-0.79345703	2.19399411	9.46623552	-0.8577392572	-0.061035156	-0.12207031	-0.18310547	1539959864.46
-6.889428420000001	-6.9073732	-1.8279297120000002	0.18310547	-0.36621094	-0.4272461	7.029394568	-6.872680710000001	0.015551758180000002	-0.18310547	-0.5493164	-0.48828125	8.394360520000001	7.585668930000001	1.222607428	-0.12207031	0.12207031	0	-7.875170926000001	-0.002392578076	-6.166870108	0.061035156	0.6713867	0.061035156	-2.4200927520000004	10.069164840000001	0.9570312500000001	0.12207031	-0.4272461	-0.7324219	2.19399411	9.46623552	-0.8577392572	0	-0.18310547	-0.18310547	1539959864.5
-6.78535144	-7.084423920000001	-1.9260253600000001	-0.061035156	-0.30517578	-0.36621094	7.034179712	-6.719555710000001	-0.015551758180000002	-0.061035156	0.18310547	-0.36621094	8.394360520000001	7.585668930000001	1.222607428	0.12207031	-0.12207031	0	-7.738793930000001	0.02033691394	-6.36665036	-0.061035156	0.5493164	0.061035156	-2.528955072	10.012939300000001	0.9606201080000001	0.12207031	-0.5493164	-0.7324219	2.383007788	9.479394568	-0.88046875	0	-0.12207031	-0.12207031	1539959864.54
-6.811669928000001	-7.27941893	-1.9702880400000002	-0.12207031	-0.4272461	-0.24414062	7.498339660000001	-6.492260880000001	-0.07775878600000001	-0.12207031	0.5493164	-0.12207031	8.16467302	7.62753894	1.299169928	0.24414062	-0.12207031	0.061035156	-7.820141574000001	0.24045410340000004	-6.4755126800000005	-0.24414062	0.30517578	0.061035156	-2.4870849640000006	10.0895018	0.8744873200000001	0.061035156	-0.48828125	-0.6713867	2.018139676	9.491357428	-0.9929199280000001	-0.12207031	0	-0.18310547	1539959864.58
-6.7063967600000005	-7.395459260000001	-1.9511474640000002	-0.18310547	-0.48828125	-0.061035156	7.68735324	-6.221899460000001	0.113647464	0	0.48828125	-0.061035156	8.23764676	7.437329074000001	1.393676718	0.18310547	0.18310547	0.061035156	-7.820141574000001	0.24045410340000004	-6.4755126800000005	-0.18310547	0.18310547	0	-2.410522464	10.2342527	0.6806884980000001	0.12207031	-0.48828125	-0.4272461	2.018139676	9.491357428	-0.9929199280000001	0.061035156	0	-0.18310547	1539959864.62
-6.5245607	-7.375122300000001	-1.814770468	-0.18310547	-0.24414062	0.12207031	7.66342752	-6.160888580000001	0.1770507788	-0.12207031	0.36621094	0.061035156	8.23764676	7.437329074000001	1.393676718	-0.061035156	-0.061035156	-0.061035156	-7.69572734	0.45100097840000003	-6.651367212	-0.18310547	-0.061035156	0	-2.372241214	10.322778060000001	0.439038089	0.12207031	-0.30517578	-0.12207031	2.038476538	9.61816394	-0.9977050720000001	0	0.061035156	-0.18310547	1539959864.66
-6.529345746000001	-7.46245108	-1.808789038	-0.061035156	-0.12207031	0.30517578	7.54858426	-6.224292032	0.11843261780000001	-0.12207031	0.36621094	0.061035156	8.83698732	7.188500900000001	1.227392572	-0.30517578	0.24414062	-0.061035156	-7.6167726600000005	0.5239746106000001	-6.73151857	-0.12207031	-0.30517578	-0.061035156	-2.384204074	10.32636682	0.49885253600000007	0.061035156	-0.18310547	0.18310547	1.963110324	9.63969748	-1.100585962	-0.12207031	0.061035156	-0.18310547	1539959864.7
-6.44680162	-7.455273560000001	-1.9595214660000002	0.061035156	0	0.6713867	7.339233426000001	-6.517382788000001	0.20576172120000003	0.12207031	0.61035156	0.4272461	8.76521016	7.2411376800000005	1.387695288	-0.30517578	0.30517578	-0.18310547	-7.6167726600000005	0.5239746106000001	-6.73151857	-0.061035156	-0.5493164	-0.12207031	-2.5301512600000002	10.298852340000002	0.571826178	-0.061035156	0.12207031	0.48828125	1.8255371400000002	9.52604982	-1.2154297120000002	-0.061035156	0	-0.12207031	1539959864.74
-6.485082968	-7.375122300000001	-2.201171924	-0.061035156	0.30517578	0.91552734	7.4050292540000004	-6.902587860000001	0.440234375	0.12207031	0.61035156	0.4272461	8.76521016	7.2411376800000005	1.387695288	-0.061035156	0.48828125	-0.24414062	-7.5772949280000015	0.7871582068	-6.60231929	0.12207031	-0.91552734	-0.061035156	-3.0050780759999998	10.314403960000002	0.41870117800000006	-0.24414062	0.12207031	0.79345703	1.945166034	9.47341304	-1.28122554	-0.12207031	-0.12207031	-0.061035156	1539959864.78
-6.65974092	-7.262670926	-2.3578857820000003	-0.061035156	0	1.0986328	7.480395468	-7.242334260000001	0.7010253600000002	0.18310547	0.5493164	0.5493164	8.57858876	8.177832068	1.9188476440000002	-0.12207031	0.61035156	-0.36621094	-7.598827880000001	0.8565429712000001	-6.321191394	0.4272461	-1.4038086	-0.061035156	-3.5972412140000003	10.252197480000001	0.36367187500000003	-0.24414062	-0.36621094	0.9765625	2.124609424	9.52604982	-1.3793212860000001	-0.30517578	-0.12207031	0	1539959864.82
-6.59992662	-7.175341754000001	-2.326782248	-0.12207031	0.061035156	1.3427734	7.558154254000001	-7.6167726600000005	0.5670410144	0.61035156	1.0986328	0.18310547	8.76401358	8.95183107	2.6019287140000005	-0.061035156	0.48828125	-0.4272461	-7.598827880000001	0.8565429712000001	-6.321191394	0.8544922	-1.953125	0	-4.377221646000001	10.315600540000002	0.20576172120000003	-0.48828125	-1.5869141	1.0375977	2.124609424	9.52604982	-1.3793212860000001	-0.36621094	-0.12207031	0.061035156	1539959864.86
-6.644189300000001	-7.32368161	-2.3423339660000004	0	0.4272461	1.5869141	7.864404254	-7.5138915740000005	0.424682608	0.61035156	1.0986328	0.18310547	8.76401358	8.95183107	2.6019287140000005	-0.6713867	1.8310547	0.12207031	-7.78066394	1.3649658540000003	-5.67041034	1.2207031	-2.0751953	0.061035156	-4.51120607	10.090698380000001	0.19020996400000004	-0.30517578	-2.9907227	1.159668	2.0731689300000005	9.4171875	-1.3290771760000002	-0.4272461	0	0.18310547	1539959864.9
-6.981542932000001	-7.4947509000000005	-2.312426718	0.30517578	0.12207031	1.8310547	7.71367212	-6.900195288000001	0.67709964	1.0986328	2.1362305	-0.48828125	7.199267572	9.07146016	2.59116214	-0.36621094	1.3427734	0.061035156	-8.169457968	1.5300537140000001	-5.21821286	1.7089844	-2.6855469	0.12207031	-3.946557608	10.36584514	0.440234375	-0.6713867	-4.1503906	1.5258789	1.943969748	9.49853534	-1.264477536	-0.7324219	0	0.30517578	1539959864.941
-6.97915036	-7.62873552	-2.306445288	0.6713867	0.18310547	1.8310547	7.932592752000001	-6.189599640000001	0.885253894	0.7324219	3.112793	-1.4038086	4.98015126	9.81196286	2.138964856	0.061035156	1.0986328	-1.7700195	-8.169457968	1.5300537140000001	-5.21821286	2.2583008	-2.9296875	0.18310547	-3.057714856	10.51897014	0.4342529254	-1.2207031	-4.1503906	1.6479492	2.100683606	9.559545926	-1.282421924	-0.61035156	-0.18310547	0.36621094	1539959864.98
-6.882250900000001	-7.792626800000001	-2.02292482	1.3427734	1.0986328	1.8310547	7.932592752000001	-6.189599640000001	0.885253894	0.7324219	3.112793	-1.4038086	4.98015126	9.81196286	2.138964856	-1.3427734	0.18310547	-1.5258789	-8.756836060000001	1.836303714	-4.59375	2.8686523	-2.9296875	0.18310547	-3.4441162140000006	10.411303420000001	0.6352294928000001	-1.159668	-4.3945312	0.61035156	1.656860324	9.925610520000001	-1.24294429	-0.61035156	0.12207031	0.48828125	1539959865.02
-6.792529254000001	-8.100073380000001	-1.735815396	2.319336	0.8544922	1.8920898	7.932592752000001	-6.189599640000001	0.885253894	-0.30517578	4.333496	-2.5024414	5.75773912	10.27971196	2.365063498	-2.0141602	2.319336	-0.36621094	-9.455468750000001	1.738207968	-2.956030252	3.540039	-2.8076172	0.12207031	-3.4429199280000002	10.35627446	0.7225586060000001	-1.6479492	-5.79834	0.7324219	1.06589357	10.233057100000002	-0.92473143	-0.61035156	-0.12207031	0.61035156	1539959865.06
-6.263769568	-7.3595702880000005	-1.2082519568	3.2348633	1.159668	2.0141602	7.799804712	-5.3342526999999995	0.6543701080000001	-0.30517578	4.333496	-2.5024414	4.69064946	9.340625000000001	1.2154297120000002	-1.5869141	2.5634766	-0.24414062	-9.455468750000001	1.738207968	-2.956030252	4.272461	-2.380371	0.061035156	-2.5947509	10.0560054	0.773999002	-2.319336	-6.164551	0.7324219	0.3541015576	10.66252446	-0.4605712860000001	-0.79345703	-0.61035156	0.79345703	1539959865.1
-6.2565917540000004	-6.01972644	-1.113745108	3.479004	1.953125	2.0751953	7.806982428000001	-4.5064209260000005	0.49526367800000004	-1.7089844	3.6621094	-2.8076172	4.69064946	9.340625000000001	1.2154297120000002	-0.5493164	-0.18310547	-0.61035156	-8.77836911	-0.35888672120000004	-1.752563498	5.3100586	-2.0751953	-0.061035156	-1.7848632200000003	9.174340560000001	0.838598642	-2.2583008	-6.1035156	0.30517578	-0.9869384980000001	10.1229982	-0.2835205072	-0.79345703	-1.4038086	0.61035156	1539959865.14
-6.55327176	-5.2229982	-0.9139648560000001	3.1738281	2.1972656	1.8920898	7.668212860000001	-3.6917480040000004	0.723754892	-4.5776367	2.9907227	-2.9296875	5.31870108	7.85842302	0.540722644	0	-1.4648438	-1.0375977	-9.230566394	-1.89611821	-1.58747554	5.7373047	-1.953125	-0.061035156	-0.9953125	8.271142572	1.223803714	-1.8310547	-5.92041	-0.12207031	-1.211840854	9.326269568	-0.34812010800000004	-0.30517578	-3.1738281	0.36621094	1539959865.18
-7.6143798920000005	-5.89052716	-1.3422363220000002	3.7841797	3.7841797	1.5869141	6.71118161	-3.3089355040000004	0.21652832460000004	-5.79834	3.9672852	-2.380371	5.5005371400000005	7.3416259	0.9283202880000001	-0.79345703	-1.3427734	-1.2817383	-9.230566394	-1.89611821	-1.58747554	5.554199	-2.319336	0.061035156	-0.7105957068000001	8.08691394	1.7071045320000002	-1.2817383	-5.432129	-0.5493164	-0.192602536	8.92670926	-0.9677978240000001	-0.36621094	-5.493164	0.5493164	1539959865.22
-7.300951980000001	-5.71826178	-2.038476538	3.9672852	2.0751953	1.4038086	6.963598740000001	-4.244433606	0.6519775360000001	-7.1411133	5.065918	-0.48828125	5.5005371400000005	7.3416259	0.9283202880000001	-1.5258789	-1.0986328	-1.5258789	-9.230566394	-1.89611821	-1.58747554	5.554199	-2.319336	0.061035156	-0.5981445288	8.584570288	1.9020996400000003	-0.061035156	-6.164551	-1.0375977	-0.11843261780000001	10.4388179	-0.7763915740000001	-1.5258789	-5.432129	0.61035156	1539959865.26
-6.445605432000001	-5.208642572	-1.7848632200000003	3.3569336	2.746582	1.2817383	7.93857428	-5.249316394	1.2010742212	-6.958008	4.0893555	0.5493164	5.41201178	7.62753894	1.868603534	-1.8920898	-1.4038086	-1.8920898	-9.2808107	-1.783667032	-0.762036142	5.554199	-2.319336	0.061035156	-0.20935058900000003	8.884838760000001	1.9762695680000002	0.36621094	-7.019043	-1.0986328	-1.00129393	10.71755342	-0.8146728240000001	-2.6855469	-7.507324	0.30517578	1539959865.3
-7.4145996400000005	-5.148827880000001	-1.677197284	2.9296875	3.6621094	1.4648438	8.301049820000001	-5.707495108000001	1.453491214	-6.1035156	4.8828125	1.4648438	5.41201178	7.62753894	1.868603534	-2.0751953	-2.0751953	-2.4414062	-9.2808107	-1.783667032	-0.762036142	5.065918	-1.0375977	0.8544922	0.30625	8.65515126	2.118627896	-0.12207031	-6.4086914	-0.6713867	-0.43186035340000006	10.178027160000001	0.9127685700000001	-3.3569336	-8.7890625	0.7324219	1539959865.34
-8.303442392000001	-4.81745607	-1.874584964	3.540039	2.1362305	1.7700195	8.07973642	-5.819946580000001	1.8446777160000003	-5.004883	4.9438477	1.3427734	5.531640380000001	7.677783246000001	2.198779254	-2.0751953	-2.5024414	-2.8076172	-9.575097840000002	-1.7597412140000002	-0.02153320288	5.3710938	-1.159668	0.9765625	0.17824707460000003	8.57858876	2.250219748	-0.5493164	-5.859375	-0.5493164	0.416308606	10.16726088	0.42229003600000004	-3.540039	-10.498047	1.159668	1539959865.38
-7.905077880000001	-4.608105432	-1.5085204680000002	4.0893555	2.5634766	1.6479492	8.07973642	-5.819946580000001	1.8446777160000003	-4.0283203	3.7231445	0.9765625	5.648876800000001	8.222094748	2.414111322	-2.0751953	-2.746582	-2.746582	-9.729418930000001	-2.0839355040000003	0.324194339	5.432129	-1.0375977	0.8544922	0.06699218750000001	9.00805661	2.296875	-0.24414062	-5.92041	-0.79345703	0.47014160340000005	10.077538940000002	-0.811083966	-3.6010742	-9.643555	1.4648438	1539959865.42
-7.375122300000001	-4.76242662	-1.15441893	3.8452148	3.540039	1.4648438	7.801000900000001	-5.6967282400000006	2.0671875	-3.540039	3.9672852	0.8544922	5.455077880000001	8.66472194	2.31481929	-2.319336	-2.6245117	-2.5634766	-9.729418930000001	-2.0839355040000003	0.324194339	5.3710938	-0.7324219	0.7324219	0.154321286	9.383691394000001	2.19399411	-0.12207031	-6.3476562	-0.9765625	1.1771484620000001	9.25688498	-2.141357428	-3.2958984	-7.6293945	1.2207031	1539959865.46
-7.46245108	-5.3677491	-1.214233426	3.9672852	4.5166016	1.8310547	6.21352536	-5.6967282400000006	1.8781738220000002	-2.9296875	3.9672852	0.7324219	5.455077880000001	8.66472194	2.31481929	-2.4414062	-3.2348633	-2.6855469	-9.60141574	-2.0731689300000005	0.423486322	5.3100586	-0.48828125	0.5493164	0.35888672120000004	9.35617662	2.107861322	-0.24414062	-6.713867	-1.0375977	1.3446288940000002	8.3620607	-2.807690396	-2.319336	-7.3242188	0.6713867	1539959865.5
-7.864404254	-4.837792932	-1.8279297120000002	5.065918	4.333496	2.6855469	6.341528060000001	-5.78764676	1.56354982	-2.5024414	3.4179688	0.91552734	5.305542032000001	8.69103984	2.192797824	-2.319336	-4.5776367	-2.8076172	-9.029589660000001	-1.8662109620000003	0.31701660340000004	5.3100586	-0.18310547	0.4272461	0.6089111420000001	9.22458516	2.146142572	-0.12207031	-6.3476562	-1.159668	2.0253173920000003	7.216015380000001	-3.269457968	-0.9765625	-7.446289	0.61035156	1539959865.54
-8.269946580000001	-3.8652099640000004	-3.09121106	3.90625	5.859375	2.1362305	6.108251800000001	-6.087914840000001	1.264477536	-1.7089844	2.5024414	1.8920898	5.6823732	8.424267572	1.9571288940000002	-2.380371	-5.126953	-2.5634766	-9.029589660000001	-1.8662109620000003	0.31701660340000004	5.065918	-0.12207031	0.48828125	0.5191894568000001	9.098974640000002	2.19997554	-0.24414062	-6.164551	-1.0986328	4.475317392000001	6.63461911	-3.726440396	0.79345703	-6.4086914	0.24414062	1539959865.58
-9.67438948	-5.8833496400000005	-4.2240966460000005	5.79834	6.0424805	2.1972656	6.654956070000001	-6.683667032000001	1.387695288	-1.7089844	2.5024414	1.8920898	5.6823732	8.424267572	1.9571288940000002	-2.1972656	-4.8217773	-2.319336	-10.39934056	0.1124511682	0.9869384980000001	4.760742	-0.5493164	0.5493164	0.09211425720000001	9.69113768	1.553979532	-0.48828125	-6.164551	-0.6713867	3.9214355040000006	8.979345746000002	-1.5862792540000001	1.2817383	-3.90625	-0.61035156	1539959865.62
-8.369238220000002	-4.813867212	-4.866503894	5.1879883	-1.159668	2.5024414	6.07714856	-7.07485324	0.763232428	-1.4038086	4.1503906	2.1972656	5.64648462	8.630029254	1.8757812500000002	-1.953125	-4.8217773	-2.1362305	-10.39934056	0.1124511682	0.9869384980000001	4.8828125	0.48828125	0.7324219	-0.32778320680000006	10.69003894	0.22968750000000002	-0.7324219	-6.591797	-0.6713867	6.442016574	12.55026808	1.195092752	0	-2.4414062	-0.8544922	1539959865.66
-6.2841064300000005	-5.17753894	-3.8891358800000004	4.638672	4.9438477	2.380371	5.099780252	-6.9384764400000005	0.3612792932	-1.0375977	4.699707	2.5634766	5.8546385800000005	9.8179438	1.143652356	-1.953125	-5.3710938	-2.5024414	-10.39934056	0.1124511682	0.9869384980000001	4.8828125	0.48828125	0.7324219	-0.7034179712000002	10.4723143	-0.10168457460000001	-0.61035156	-6.286621	-1.0375977	2.906982428	9.5703125	1.665234424	0.061035156	-1.0375977	0.30517578	1539959865.7
-6.835595746000001	-5.63452176	-5.89052716	6.4086914	5.3710938	3.6621094	4.850952176000001	-7.121509080000001	0.6675292932	-1.2817383	2.319336	2.6855469	5.8546385800000005	9.8179438	1.143652356	-2.8686523	-5.6762695	-2.5634766	-10.94245558	1.073071286	1.1747558900000001	4.8828125	0.48828125	0.7324219	-0.6854736419999999	10.869482820000002	-0.75964357	-0.6713867	-7.019043	-0.79345703	-0.5191894568000001	9.451879892000001	-1.7118896760000002	0.061035156	-6.5307617	-0.061035156	1539959865.74
-7.657446580000001	-4.4430175720000005	-7.013842752000001	5.554199	1.7089844	3.4179688	5.364160340000001	-8.13955072	0.955834964	-2.0751953	0.24414062	2.9296875	5.829516574	10.630224640000002	0.22968750000000002	-3.3569336	-6.4697266	-2.746582	-10.682861420000002	1.0072753600000002	1.1807373200000002	6.225586	-0.24414062	-0.061035156	-0.10766601440000001	11.623144960000001	-1.2716552520000002	-0.61035156	-7.5683594	-0.79345703	2.743090854	9.08461911	-2.5588623200000002	0.30517578	-5.1879883	0.8544922	1539959865.78
-7.78305661	-3.8640135800000004	-6.62385234	5.6152344	4.3945312	2.6855469	6.463549820000001	-9.54160144	1.1053711060000002	-2.746582	0.9765625	2.9296875	5.829516574	10.630224640000002	0.22968750000000002	-3.2958984	-7.2631836	-3.540039	-10.682861420000002	1.0072753600000002	1.1807373200000002	6.0424805	-0.24414062	0.30517578	0.5132080072	11.59204074	-0.8565429712000001	-0.6713867	-7.751465	-0.9765625	2.6581542540000003	9.248510880000001	-3.68098143	0.36621094	-3.7841797	0.61035156	1539959865.82
-7.982836960000001	-3.9956054320000005	-6.82124002	4.9438477	2.5634766	2.5024414	6.54728984	-10.179223740000001	0.6089111420000001	-2.9296875	4.5166016	2.4414062	6.26496556	10.856323380000001	-0.3505126800000001	-3.7231445	-7.507324	-3.6621094	-10.71635782	0.898413089	1.274047824	5.9814453	-0.24414062	0.12207031	0.3756347644	11.106347840000002	-0.7668212860000001	-0.9765625	-8.239746	-0.61035156	1.561157248	10.40292932	-3.369946286	0.24414062	-3.6010742	0.24414062	1539959865.86
-7.681372300000001	-3.7467773560000004	-5.7421875	4.5776367	1.4038086	2.5024414	5.3091308900000005	-10.069164840000001	0.1686767572	-3.2348633	6.8969727	1.3427734	6.603515380000001	10.003369600000001	-0.5323486420000001	-3.6010742	-7.3242188	-3.4179688	-10.294067000000002	1.143652356	1.315917932	6.225586	-0.24414062	0	0.46774902160000004	10.388574280000002	-1.1328857428	-1.4648438	-7.080078	-0.9765625	1.193896466	10.323974640000001	-2.652172824	0.061035156	-3.3569336	-0.30517578	1539959865.9
-7.40263678	-3.708496106	-5.08063948	5.004883	2.746582	2.4414062	4.304248004000001	-9.668408246	0.35888672120000004	-3.1738281	7.5683594	-0.5493164	6.476709260000001	9.38847644	-0.7285400360000001	-3.3569336	-6.8969727	-3.1738281	-9.681567392	0.7428955072	1.3482177520000003	6.0424805	-0.12207031	0.061035156	0.7046142572	9.79880342	-0.891235324	-1.159668	-7.2021484	-1.0986328	1.3673584260000002	9.394457968000001	-2.9823487400000004	0.48828125	-3.3569336	-0.48828125	1539959865.94
-7.81057158	-3.6845702880000006	-4.946655252000001	5.004883	1.953125	2.5634766	3.3675537140000005	-9.132470746000001	0.33137207460000007	-2.8686523	7.6293945	-2.380371	6.476709260000001	9.38847644	-0.7285400360000001	-3.540039	-7.1411133	-2.746582	-9.667211960000001	0.35888672120000004	1.3458251800000003	5.859375	-0.061035156	-0.12207031	0.909179712	9.445898560000002	-0.8146728240000001	-0.9765625	-6.8359375	-1.159668	1.9296142180000002	9.433935700000001	-2.271752896	0.61035156	-3.3569336	-0.48828125	1539959865.98
-7.796215560000001	-3.387890576	-4.5327391200000005	5.2490234	1.5258789	2.380371	2.296875	-8.911157248	-0.1244140625	-2.4414062	6.958008	-3.2348633	6.397753894000001	8.786743210000001	-0.668725589	-3.2958984	-7.507324	-2.5634766	-9.54399411	0.34812010800000004	1.4068359620000002	5.7373047	-0.061035156	-0.24414062	1.3254882200000002	9.55117212	-0.7440917932000001	-0.79345703	-6.286621	-1.159668	1.9379882200000003	9.34421376	-1.679589856	0.061035156	-4.0283203	-0.18310547	1539959866.02
-7.991211060000001	-2.6880616	-4.361669928	4.9438477	2.4414062	2.0141602	1.41640625	-8.508007788	-0.5514892572000001	-1.5869141	5.6762695	-3.2958984	6.603515380000001	8.675488220000002	-0.5036376800000001	-2.9907227	-6.591797	-2.5024414	-9.542798020000001	0.2560058606	1.5360351440000002	5.554199	0.12207031	-0.30517578	1.924829074	9.80358876	-0.34094239200000004	-0.61035156	-5.6762695	-1.2817383	2.578002896	9.210229532000001	-1.8446777160000003	-0.061035156	-4.638672	0.18310547	1539959866.06
-8.55585962	-2.396167032	-4.608105432	4.760742	1.7700195	1.953125	1.0491455072	-8.07136232	-0.9725830072	-0.91552734	3.6010742	-2.9907227	6.751855432000001	8.652759080000001	-0.096899411	-2.5024414	-5.6762695	-2.5024414	-9.721044928000001	-0.0418701178	1.745385782	5.3710938	0.30517578	-0.4272461	2.3626709260000003	10.085913040000001	0.07177734424	-0.6713867	-5.126953	-1.3427734	3.0708741	9.20305162	-1.701123004	-0.4272461	-4.0283203	0.30517578	1539959866.1
-8.235253894000001	-2.107861322	-4.25520018	4.4555664	1.2207031	1.5869141	1.2656738220000001	-7.689746106	-1.184326178	-0.79345703	1.4038086	-2.319336	6.8403808900000005	8.673095746000001	0.40434570680000004	-1.8920898	-4.9438477	-2.5634766	-9.67438948	-0.5120117212	1.792041034	5.126953	0.30517578	-0.5493164	2.418896466	10.1229982	0.3995605432	-0.9765625	-4.760742	-1.4038086	2.5947509	9.185107428000002	-1.8578369600000002	-0.24414062	-3.4179688	0.30517578	1539959866.14
-7.917040740000001	-2.0755615020000002	-3.7551512600000003	3.90625	2.380371	1.159668	1.876977536	-7.420581070000001	-1.0802490020000002	-1.0986328	0.36621094	-1.4038086	6.78774411	8.356079074	1.57551268	-1.2817383	-3.7231445	-2.5024414	-9.24611821	-0.92473143	1.6161865020000004	4.4555664	0.4272461	-0.61035156	2.3219971040000003	9.646875000000001	0.6268554712000001	-1.159668	-4.8217773	-1.4648438	2.0336913940000003	9.130077880000002	-1.8506591460000001	-0.18310547	-3.540039	0.12207031	1539959866.18
-9.027197480000002	-2.07915036	-4.14035643	3.3569336	2.319336	1.0375977	1.876977536	-7.420581070000001	-1.0802490020000002	-1.5869141	1.3427734	-0.48828125	6.78774411	8.356079074	1.57551268	-0.6713867	-2.6245117	-2.319336	-9.036767572	-0.6400146760000001	1.37214357	4.0283203	0.18310547	-0.6713867	2.4667480040000003	9.319091754	0.6148925720000001	-1.4648438	-3.90625	-1.2817383	2.024121106	9.228173920000001	-1.2094482428000002	-0.36621094	-3.2348633	0.061035156	1539959866.22
-9.707885880000001	-1.81118161	-4.48129892	2.746582	-0.061035156	0.9765625	2.162890576	-7.54260234	-1.0670898560000002	-2.0141602	3.0517578	0.18310547	6.492260880000001	8.03427716	2.23227536	-0.061035156	-1.8920898	-2.319336	-9.088207968	-0.7213623200000001	1.314721646	3.6010742	0.12207031	-0.7324219	2.4667480040000003	9.5451902	0.6531738220000001	-1.4648438	-3.112793	-1.159668	1.6341308900000002	9.433935700000001	-0.8649169928000001	-0.36621094	-2.9907227	0	1539959866.26
-8.992504892	-2.1712646760000003	-3.98483876	1.8310547	-0.12207031	0.61035156	2.2609863220000004	-7.9625	-0.6914550720000001	-2.380371	3.479004	0.4272461	5.949145468	8.8214357	2.825634784	0.24414062	-1.159668	-2.380371	-9.174340560000001	-1.03957518	1.221411142	3.0517578	-0.061035156	-0.9765625	2.469140576	10.11342752	0.7775878600000001	-1.3427734	-2.8686523	-1.2207031	1.8375000000000001	9.41120607	-0.885253894	-0.30517578	-2.5634766	-0.18310547	1539959866.299
-9.52604982	-3.430957068	-3.6618408540000003	0.36621094	1.2207031	-0.24414062	2.3925780760000004	-8.67189946	-0.346923822	-2.6855469	3.3569336	0.61035156	5.949145468	8.8214357	2.825634784	0.24414062	-1.0375977	-2.6245117	-10.26894568	-1.4391357820000001	1.137670926	2.5634766	-0.5493164	-1.159668	2.70361322	11.084814300000001	1.35180661	-1.0375977	-2.4414062	-1.5258789	2.142553714	9.29157698	-0.7129882787999999	-0.18310547	-2.5024414	-0.18310547	1539959866.339
-10.59433606	-4.7253417540000004	-4.26357428	1.0986328	1.4038086	0.12207031	2.3925780760000004	-8.67189946	-0.346923822	-2.8686523	3.112793	0.6713867	5.915649460000001	9.73061502	3.4142089660000003	0.7324219	-0.6713867	-3.112793	-11.81335414	-2.4643554320000005	1.0419677520000001	1.6479492	0.24414062	-1.5258789	2.9033935700000004	12.11840854	2.42368161	-0.8544922	-2.1972656	-1.8920898	2.5815917540000006	10.16486772	-0.75964357	-0.18310547	-2.5634766	0.4272461	1539959866.38
-9.88732878	-5.288793930000001	-4.12839357	2.380371	-1.953125	0.4272461	2.55048822	-11.570508180000001	-0.2452392572	-2.746582	2.5024414	0.91552734	5.559155252000001	11.865990920000002	3.7049072480000005	1.5869141	-0.6713867	-3.6010742	-12.301440200000002	-2.68327626	0.5586669928	1.3427734	0.4272461	-1.7700195	2.237060504	12.153100540000002	3.563745108	-1.2817383	-1.4038086	-1.5869141	3.2072509000000005	11.618359620000001	-0.01794433606	-0.91552734	-3.479004	1.4038086	1539959866.42
-7.561743210000001	-5.37253444	-1.758544928	2.6245117	-5.2490234	0.7324219	2.9644042540000006	-11.49753444	-0.08015136780000001	-2.319336	1.8310547	1.2817383	5.559155252000001	11.865990920000002	3.7049072480000005	1.8310547	-0.18310547	-3.2348633	-10.457959260000003	-1.7657226440000002	-0.3182128894	0.8544922	1.0986328	-1.5869141	-0.16987304320000002	9.579882788	4.409521466	-1.8920898	-0.18310547	-1.159668	4.649975540000001	12.612475540000002	2.04924321	-2.1362305	-4.4555664	3.4179688	1539959866.46
-6.67409694	-4.663134784	-0.80390625	0.9765625	4.9438477	0.48828125	2.9644042540000006	-11.49753444	-0.08015136780000001	-1.4648438	1.7700195	1.2207031	5.364160340000001	10.95322284	3.7467773560000004	1.159668	0.91552734	-1.5258789	-8.283105432000001	-0.9785644568000001	-1.909277356	1.7700195	0.061035156	-0.8544922	-2.424877896	6.834399460000001	4.87607428	-1.2207031	0.12207031	-0.18310547	3.1869139400000006	11.319287140000002	3.101977536	-3.7841797	-3.2958984	4.5776367	1539959866.5
-9.7832518	-3.96330571	-2.62346196	1.2817383	2.5634766	0.48828125	3.0433594240000006	-9.785644568	0.4761230432	-1.4648438	1.8920898	0.4272461	0.9426757788	8.644384980000002	2.4153076080000004	0.30517578	0.30517578	0.5493164	-8.78435054	-1.8243408540000001	-1.547998004	2.1362305	-0.61035156	-0.24414062	-3.0744628600000006	6.78295926	3.923828076	0.24414062	-2.0141602	0.5493164	-1.5384277160000002	12.6663089	0.663940396	-2.0141602	-5.6152344	4.1503906	1539959866.54
-9.285595746	-4.98972194	-2.818457068	3.1738281	-3.8452148	0.91552734	3.0433594240000006	-9.785644568	0.4761230432	-1.4648438	2.2583008	0	0.9426757788	8.644384980000002	2.4153076080000004	-0.7324219	-2.0141602	1.7089844	-9.354980432000001	-2.2621826080000003	-0.850561502	2.2583008	-0.48828125	-0.30517578	-1.3805175720000002	8.328564300000002	3.7563476440000003	1.4038086	-2.746582	-0.061035156	-2.5588623200000002	10.796509080000002	-0.8960205072	-2.1972656	-7.5683594	4.8828125	1539959866.579
-6.642993210000001	-4.1690673920000005	-1.2178222840000001	2.4414062	-0.6713867	0.9765625	2.6940429320000003	-9.7748777	0.35649413939999997	-0.6713867	2.4414062	0.36621094	-0.10288086060000001	9.575097840000002	2.0564209260000004	-1.953125	-5.004883	1.159668	-9.07863768	-2.3973632200000004	-0.45937500000000003	2.2583008	-0.48828125	-0.12207031	-0.1196289038	8.307031250000001	4.056616214000001	1.159668	-2.319336	-0.061035156	0.7476806610000001	10.160083360000002	-1.184326178	-2.0141602	-5.126953	4.333496	1539959866.62
-6.377417032	-3.5673339660000005	-0.7811767572	0.9765625	3.9672852	0.7324219	2.7371094240000002	-8.548681610000001	0.3002685504	0.18310547	1.4038086	0.61035156	1.159204074	8.43742662	2.344726538	-2.319336	-5.859375	0.4272461	-8.533129892	-2.2609863220000004	-0.17585449280000004	2.4414062	-0.4272461	0.18310547	0.15671386780000002	7.799804712	4.1606933900000005	0.61035156	-2.2583008	0.24414062	3.58288588	9.43513179	-0.11723633180000001	-2.6245117	-0.91552734	3.479004	1539959866.66
-8.38957518	-4.041064496	-1.4750244600000002	1.7089844	0.9765625	0.8544922	3.172558606	-7.9625	0.2452392572	0.5493164	0.36621094	0.5493164	1.159204074	8.43742662	2.344726538	-1.6479492	-3.90625	0.24414062	-8.415893570000001	-2.071972644	0.0454589856	2.6245117	-0.36621094	0.4272461	0.0227294928	7.604809800000001	3.9716797120000003	0.18310547	-2.5024414	0.36621094	2.878271466	8.24841304	0.250024411	-2.1972656	2.1972656	2.4414062	1539959866.699
-8.21611322	-3.652270468	-0.976171875	2.6245117	-0.5493164	1.0986328	3.561352536	-8.109643570000001	0.18303222840000002	0.61035156	0.5493164	0.6713867	1.4786132200000002	8.12160643	2.5397216460000003	-0.9765625	-1.4648438	0.18310547	-8.75922824	-2.3423339660000004	0.4330566394	2.746582	-0.36621094	0.61035156	0.2189208966	8.158691394	3.65944838	0.30517578	-2.6855469	0.12207031	1.7298339660000002	7.907470746	0.381616214	-1.7089844	2.9907227	1.5869141	1539959866.74
-7.96967752	-2.9955077880000003	-0.7560547120000001	1.5258789	2.9907227	0.79345703	3.6845702880000006	-8.5917482	-0.0992919928	0.7324219	1.5258789	1.0375977	1.0802490020000002	9.0092527	2.11743161	-1.0375977	-1.2207031	-0.18310547	-9.267651260000001	-2.8639160340000003	0.9402832068000001	2.5634766	-0.30517578	0.61035156	0.7716064300000001	9.030786240000001	3.5888672120000003	0.5493164	-2.9907227	-0.4272461	0.3959716754	7.686157248	-0.028710937500000002	-0.6713867	1.2207031	0.79345703	1539959866.779
-8.83100589	-2.427270468	-1.1675781250000001	1.4648438	1.3427734	0.7324219	3.6845702880000006	-8.5917482	-0.0992919928	0.91552734	2.0141602	1.3427734	1.0802490020000002	9.0092527	2.11743161	-1.0986328	-2.380371	-0.5493164	-9.481787140000002	-3.0947998200000004	1.3171142180000002	2.1362305	0	0.5493164	1.4546875000000001	9.29636232	3.6056152160000003	0.61035156	-3.0517578	-0.7324219	-1.4176025360000002	7.741186600000001	0.26677246400000004	0.12207031	-2.380371	0.48828125	1539959866.819
-8.535522660000002	-2.0695800720000004	-1.5432128600000001	0.8544922	2.0751953	0.5493164	3.8891358800000004	-8.752050720000002	-0.73332518	1.159668	1.8310547	1.2817383	1.6460937500000001	9.1276857	2.460766574	-0.6713867	-3.112793	-0.9765625	-8.959009080000001	-3.1378662140000007	1.3649658540000003	1.8920898	0	0.61035156	2.0061767180000003	8.798706070000001	3.58288588	0.4272461	-2.9907227	-0.7324219	-1.2082519568	7.464843750000001	-0.27873535340000005	0.5493164	-5.7373047	-0.18310547	1539959866.86
-9.01044928	-3.0947998200000004	-1.9607177520000003	-0.18310547	2.6245117	0.18310547	3.9896241	-8.414697480000001	-0.849365216	1.3427734	1.4038086	0.8544922	3.3783202880000003	7.9936032400000006	3.379516574	0.12207031	-2.746582	-1.159668	-8.7795652	-3.1055663940000002	1.1424560700000002	1.5258789	0.061035156	0.79345703	2.001391574	8.192187500000001	3.3089355040000004	0.061035156	-2.746582	-0.6713867	0.925927716	6.66811502	-0.1614990216	2.1362305	-6.8969727	-0.61035156	1539959866.9
-10.460351440000002	-4.11643071	-0.98334964	1.4648438	0.48828125	0.7324219	3.8532471040000003	-8.15988768	-1.02761232	1.2207031	1.159668	0.18310547	3.3783202880000003	7.9936032400000006	3.379516574	0.5493164	-1.4038086	-0.9765625	-8.798706070000001	-2.4595702880000005	0.8457763580000002	1.4038086	0	0.91552734	1.599438498	7.859619110000001	2.9727783540000003	0.30517578	-2.0141602	-0.48828125	8.553466754	8.27233876	2.739501996	3.4179688	-3.90625	1.0375977	1539959866.94
-11.459252700000002	-3.178540036	-2.719165036	2.0141602	-1.7700195	1.4648438	3.8532471040000003	-8.15988768	-1.02761232	1.0986328	0.8544922	-0.5493164	3.770703076	7.834497300000001	3.5422119600000004	0.48828125	-0.36621094	-0.7324219	-9.423168930000001	-1.582690396	0.8374023560000001	1.2207031	-0.12207031	1.159668	1.2907959260000001	8.883642572	2.9667969240000005	1.0375977	-0.9765625	-0.18310547	14.77058058	10.33713408	0.050244139400000006	1.159668	-0.30517578	1.2817383	1539959866.98
-10.127783540000001	-4.020727536	-2.902197284	-0.30517578	1.5258789	0.24414062	3.3496094240000005	-8.750854532	-1.3051513580000003	0.6713867	0.4272461	-0.9765625	3.858032248	8.610888580000001	3.3579834260000005	0.30517578	-0.5493164	-0.5493164	-10.19836412	-1.4116211060000001	1.1639892572000001	1.4038086	-0.12207031	1.0986328	1.175952176	11.017822480000001	2.62346196	1.2207031	-1.5258789	-0.12207031	5.4275634	8.959009080000001	-2.241845746	-1.953125	-1.5258789	-2.1972656	1539959867.019
-11.136254500000001	-6.413305710000001	-3.0433594240000006	2.0751953	0.8544922	0.6713867	3.3496094240000005	-8.750854532	-1.3051513580000003	0.24414062	0	-0.9765625	4.0326903960000005	10.390966460000001	3.1199219240000007	0.4272461	-1.3427734	-0.36621094	-11.96528354	-1.516894568	1.0646972840000002	1.0986328	-0.18310547	0.4272461	1.9738769960000002	12.89479982	2.372241214	1.3427734	-0.9765625	-0.24414062	3.25151358	9.651660340000001	3.1199219240000007	-1.0986328	1.953125	0.36621094	1539959867.059
-8.342919928	-4.459765576	-3.3627685700000005	1.3427734	0.48828125	0.6713867	3.507519568	-10.25578624	-0.9594238220000001	-0.4272461	0	-0.7324219	4.54589856	12.096875	3.178540036	0.6713867	-1.2817383	-0.12207031	-13.002465560000001	-0.9354980432000001	0.8182617212000002	0.4272461	0.6713867	0.18310547	2.1293945680000004	13.51088858	2.11743161	0.8544922	0.4272461	-0.36621094	2.9667969240000005	11.62673372	1.0575195288	-2.5634766	-2.319336	-0.6713867	1539959867.1
-7.29138179	-4.209741214	-3.9214355040000006	0.4272461	2.6855469	-0.30517578	4.027905252	-9.77128894	-0.1495361322	-0.8544922	-0.18310547	-0.79345703	5.341430710000001	13.140038940000002	3.435742212	0.8544922	0.30517578	0	-11.01901808	-0.37084961060000005	-0.19738769960000002	0.18310547	0.6713867	0.18310547	1.1316894568000002	11.783447480000001	2.1664795320000003	0.061035156	1.4038086	-0.12207031	0.30385742800000004	10.34191942	-1.66403804	-0.5493164	-1.7700195	-1.0986328	1539959867.139
-7.109545926000001	-5.28999002	-4.771997104	0.5493164	0.36621094	0	4.027905252	-9.77128894	-0.1495361322	-1.3427734	0.5493164	-1.2817383	5.352197480000001	12.010741820000002	3.4369384000000003	0.79345703	1.953125	0.5493164	-10.3622554	0.38999023560000007	-0.961816394	-0.24414062	0.48828125	0.36621094	0.050244139400000006	10.01652806	1.5109130400000002	-0.79345703	2.0141602	0.79345703	0.660351538	10.107446580000001	-2.174853534	0.30517578	-2.2583008	-2.0751953	1539959867.179
