# Supplementary material for: A deep learning approach for lower back-pain risk prediction during manual lifting
Source: PLoS One. 2021 Feb 19;16(2):e0247162. doi: 10.1371/journal.pone.0247162 (PMC7894914; doi:10.1371/journal.pone.0247162)
Supplement: S1 Data — (ZIP) [file pone.0247162.s001.zip › source-used/Subject_01_P2_Zone02_T1.csv]

Side_A_x	Side_A_y	Side_A_z	Side_G_x	Side_G_y	Side_G_z	LtWt_A_x	LtWt_A_y	LtWt_A_z	LtWt_G_x	LtWt_G_y	LtWt_G_z	RtWt_A_x	RtWt_A_y	RtWt_A_z	RtWt_G_x	RtWt_G_y	RtWt_G_z	Back_A_x	Back_A_y	Back_A_z	Back_G_x	Back_G_y	Back_G_z	UArm_A_x	UArm_A_y	UArm_A_z	UArm_G_x	UArm_G_y	UArm_G_z	Thig_A_x	Thig_A_y	Thig_A_z	Thig_G_x	Thig_G_y	Thig_G_z	Time_stp
-9.07983426	-2.8232422120000003	-2.57680661	0	-0.061035156	-0.061035156	2.6126952880000003	-8.756836060000001	-0.037084961060000005	0.12207031	0.24414062	0	3.0325927520000002	9.62653804	2.32319339	0.18310547	-0.061035156	0.18310547	-9.76171875	-0.45100097840000003	0.5371337860000001	0	-0.061035156	0	1.035986322	9.651660340000001	2.162890576	0.12207031	-0.12207031	-0.12207031	1.4116211060000001	9.81914038	0.8206542932	-0.061035156	0	-0.12207031	1539961837.293
-9.07983426	-2.80051268	-2.5253662140000004	0	0	-0.061035156	2.652172824	-8.72932158	0.362475589	0.30517578	0.24414062	-0.061035156	2.9823487400000004	9.65285643	2.4081298920000003	0.18310547	-0.061035156	0.12207031	-9.733007788	-0.44621582460000003	0.5144042932	0	-0.061035156	0	1.1328857428	9.65883786	2.165283246	0.12207031	-0.12207031	-0.18310547	1.3948730040000001	9.80598192	0.8708984620000001	0	0	-0.061035156	1539961837.333
-9.096582068	-2.769409146	-2.595947284	0	0	-0.061035156	2.6378173920000005	-8.718554712000001	0.45698242800000005	0.12207031	0.24414062	0	2.95363768	9.637304712	2.5181884000000005	0.24414062	0	0	-9.760522660000001	-0.385205072	0.48569336060000007	0	-0.061035156	0	1.141259784	9.63491214	2.1604980040000004	0.061035156	0	-0.12207031	1.485791034	9.80957068	0.8840576080000001	-0.061035156	-0.12207031	-0.061035156	1539961837.373
-9.1193116	-2.80051268	-2.613891574	0	-0.061035156	-0.061035156	2.8447753600000003	-8.766406250000001	0.619677716	-0.12207031	0	0.061035156	2.948852536	9.686352340000001	2.5815917540000006	0.24414062	0	0	-9.759326080000001	-0.381616214	0.49167482	0	-0.061035156	0	1.015649411	9.677978240000002	2.13178714	0	-0.061035156	-0.12207031	1.5432128600000001	9.801196580000001	0.90678714	-0.061035156	-0.12207031	-0.061035156	1539961837.413
-9.138451980000001	-2.8041014400000006	-2.62705072	-0.061035156	-0.061035156	-0.061035156	2.76223143	-8.766406250000001	0.5275634784000001	-0.36621094	0.12207031	0	2.9644042540000006	9.770092752000002	2.55288089	0.061035156	-0.12207031	0	-9.79401857	-0.401953125	0.4713378894	0	-0.061035156	0	0.985742212	9.697119110000001	2.10546875	0	-0.12207031	-0.12207031	1.4750244600000002	9.82033696	0.893627896	-0.061035156	-0.061035156	-0.061035156	1539961837.453
-9.088207968	-2.807690396	-2.575610324	0	-0.12207031	-0.061035156	2.9213378600000004	-8.70898462	0.3146240216	-0.18310547	-0.061035156	0.12207031	3.04455571	9.733007788	2.50622554	-0.061035156	-0.18310547	-0.061035156	-9.744970746000002	-0.35888672120000004	0.46774902160000004	0	-0.061035156	0	1.0347900360000002	9.66481929	2.068383786	0	-0.12207031	-0.061035156	1.4020507200000003	9.8179438	0.8744873200000001	-0.061035156	0	-0.061035156	1539961837.493
-9.036767572	-2.82084964	-2.5397216460000003	-0.061035156	-0.061035156	-0.061035156	2.9213378600000004	-8.70898462	0.3146240216	-0.18310547	-0.12207031	0.061035156	3.116332968	9.682763580000001	2.4404297120000003	-0.061035156	-0.18310547	-0.061035156	-9.76291484	-0.41152344240000005	0.4521972644	0	-0.061035156	0	1.0108642572	9.656445288	2.0743652160000003	0	-0.061035156	-0.061035156	1.4116211060000001	9.791625900000001	0.86850589	-0.061035156	-0.061035156	-0.061035156	1539961837.533
-9.07983426	-2.872290036	-2.551684604	-0.061035156	-0.12207031	-0.061035156	2.9775634	-8.673095746000001	0.19140625	0	-0.18310547	0.12207031	3.16298822	9.650463760000001	2.372241214	-0.061035156	-0.12207031	-0.061035156	-9.791625900000001	-0.37443847840000005	0.46655273560000005	0	0	0	1.0240234620000002	9.62773462	2.06120607	-0.061035156	-0.061035156	-0.061035156	1.4116211060000001	9.791625900000001	0.86850589	-0.061035156	0	-0.061035156	1539961837.573
-9.094189300000002	-2.9010009000000005	-2.5433105040000004	0	-0.12207031	-0.061035156	3.208447284	-8.69582518	0.4761230432	0.4272461	0	-0.061035156	3.23955072	9.616967752	2.2849121400000003	-0.061035156	-0.12207031	-0.061035156	-9.76291484	-0.3995605432	0.4450195288	0	0	0	1.05991214	9.66481929	2.0731689300000005	0	-0.061035156	-0.061035156	1.3386474640000001	9.82751448	0.8900390380000001	0	0	-0.061035156	1539961837.613
-9.08222644	-2.866308606	-2.5229737400000003	-0.12207031	-0.18310547	-0.061035156	3.208447284	-8.69582518	0.4761230432	0.6713867	0.30517578	-0.18310547	3.234765576	9.667211960000001	2.253808606	-0.061035156	-0.12207031	-0.061035156	-9.73540036	-0.440234375	0.3995605432	-0.061035156	-0.061035156	-0.061035156	1.0180419928000002	9.67917482	2.060009784	0	0	-0.061035156	1.3817138580000001	9.7748777	0.8888427520000001	-0.061035156	0	-0.061035156	1539961837.653
-9.094189300000002	-2.86870108	-2.5301512600000002	-0.061035156	0	-0.061035156	2.818457068	-8.66711412	0.6830810700000001	-0.18310547	-0.24414062	0.061035156	3.2646728240000003	9.62893071	2.235864218	0	-0.061035156	-0.061035156	-9.755737320000001	-0.343334964	0.439038089	-0.061035156	-0.061035156	0	0.9630126800000001	9.6217527	2.076757788	0	0	-0.061035156	1.373339856	9.81435504	0.9020019568000001	0	0	0	1539961837.693
-9.13725589	-2.9033935700000004	-2.5803954680000003	-0.061035156	-0.18310547	-0.061035156	2.6880616	-8.70180661	-0.06340332068	-0.48828125	0	0.18310547	3.249121106	9.625341754	2.2215087860000002	0	-0.061035156	0	-9.759326080000001	-0.32539062500000004	0.4761230432	0	-0.061035156	0	0.9630126800000001	9.6217527	2.076757788	0	0	-0.061035156	1.403247104	9.82392572	0.8924316100000002	0	0	-0.061035156	1539961837.732
-9.061889480000001	-2.872290036	-2.516992212	-0.061035156	-0.061035156	0	2.6880616	-8.70180661	-0.06340332068	-0.061035156	0.18310547	0	3.2180175720000004	9.67438948	2.213134784	0	-0.061035156	0	-9.73061502	-0.34931639400000003	0.45339357	0	-0.061035156	0	0.9630126800000001	9.6217527	2.076757788	0	0	-0.061035156	1.403247104	9.8	0.8888427520000001	-0.061035156	0	0	1539961837.772
-9.061889480000001	-2.854345746	-2.5134033540000003	-0.061035156	-0.061035156	0	2.8041014400000006	-8.76042482	0.2344726538	0.24414062	-0.30517578	-0.18310547	3.2742432100000003	9.6983152	2.2239013580000004	0.12207031	-0.061035156	0.12207031	-9.72224092	-0.39836425720000007	0.46416014400000005	0	-0.12207031	0	0.9343017572	9.68515625	2.063598642	0.061035156	-0.061035156	-0.061035156	1.3661621400000001	9.801196580000001	0.8529540740000001	0	0	0	1539961837.812
-9.07385234	-2.874682608	-2.5098144959999997	-0.061035156	0	0	3.00627446	-8.73171376	0.5562744110000001	0	-0.24414062	-0.18310547	3.220410144	9.67917482	2.251416034	0.12207031	0	0.12207031	-9.72224092	-0.39836425720000007	0.46416014400000005	0	-0.12207031	0	1.0072753600000002	9.67438948	2.050439496	0.061035156	-0.061035156	-0.061035156	1.41640625	9.796411240000001	0.8744873200000001	-0.061035156	0	0	1539961837.852
-9.10974092	-2.860327176	-2.5385253600000004	0	-0.061035156	0	3.00627446	-8.73171376	0.5562744110000001	-0.18310547	-0.061035156	-0.061035156	3.185717752	9.682763580000001	2.293286142	0.12207031	0	0.12207031	-9.72224092	-0.39836425720000007	0.46416014400000005	0	-0.12207031	0	0.9869384980000001	9.688745108	2.038476538	0	-0.061035156	-0.061035156	1.43435054	9.81555162	0.876879892	0	0	0	1539961837.892
-9.12888179	-2.8112792540000004	-2.58278804	-0.061035156	-0.12207031	0	3.063696286	-8.771191394	0.5263671924000001	-0.36621094	0.24414062	0	3.220410144	9.705493210000002	2.337548822	0.061035156	-0.061035156	0.12207031	-9.78444838	-0.32060547120000005	0.52995607	0	-0.12207031	0	0.9582275360000001	9.687548920000001	2.0097655760000004	0	-0.061035156	0	1.43435054	9.81555162	0.876879892	-0.061035156	0	0	1539961837.932
-9.09179712	-2.8423827880000005	-2.519384784	-0.061035156	-0.12207031	0	2.9416748200000002	-8.72932158	0.3828125	-0.30517578	0.24414062	0	3.202465854	9.697119110000001	2.32319339	0	-0.061035156	0.12207031	-9.74736322	-0.32180175720000004	0.5359375000000001	0	-0.12207031	0	0.9893310700000001	9.67438948	1.967895468	0	-0.061035156	0	1.393676718	9.816748200000001	0.8625244110000001	0	0	0	1539961837.972
-9.089404254	-2.819653354	-2.5002441100000006	-0.061035156	-0.061035156	0	2.9416748200000002	-8.72932158	0.3828125	-0.18310547	0	0	3.18332518	9.688745108	2.2753417540000003	0	-0.061035156	0.12207031	-9.758129892000001	-0.3373535144	0.5885742212	-0.061035156	-0.061035156	0	1.0192382788	9.67558606	2.003784146	0	-0.061035156	0	1.4522949280000002	9.792822480000002	0.876879892	0	0	0	1539961838.012
-9.134863220000002	-2.8136719240000003	-2.5397216460000003	0	-0.061035156	0	2.920141574	-8.76521016	0.3002685504	-0.061035156	-0.061035156	-0.061035156	3.262280252	9.65883786	2.23227536	-0.061035156	-0.12207031	0.061035156	-9.770092752000002	-0.34094239200000004	0.6148925720000001	-0.061035156	-0.061035156	0	1.031201178	9.71027806	2.001391574	0	-0.061035156	0	1.4522949280000002	9.792822480000002	0.876879892	0	0	0	1539961838.052
-9.122900360000001	-2.80051268	-2.5098144959999997	-0.061035156	-0.12207031	0	2.7945312500000004	-8.783154254000001	0.32060547120000005	0.061035156	0.061035156	0	3.3531983800000003	9.67438948	2.2107422120000004	-0.061035156	-0.061035156	0	-9.759326080000001	-0.309838858	0.6125	-0.061035156	-0.12207031	0	1.0288086060000001	9.71147464	1.9894287140000002	0	-0.061035156	0	1.4606689300000002	9.80358876	0.869702176	0	0	0	1539961838.092
-9.095385880000002	-2.76821286	-2.48229982	-0.061035156	0	0	2.7945312500000004	-8.783154254000001	0.32060547120000005	0.12207031	0	-0.061035156	3.3567871400000002	9.650463760000001	2.19638678	-0.061035156	-0.061035156	0	-9.749755890000001	-0.2942871106	0.6304443390000001	0	-0.061035156	0	0.984545926	9.65285643	1.94636232	0	-0.061035156	0	1.4822021760000001	9.8	0.8673096040000001	0	0	0	1539961838.132
-9.138451980000001	-2.76821286	-2.5098144959999997	0	-0.12207031	0	2.7729980040000006	-8.72453624	0.2607910144	0.30517578	-0.061035156	-0.12207031	3.3651612400000004	9.61816394	2.1892089660000003	-0.061035156	0	0	-9.713867212	-0.3026611322	0.6208740020000001	0	-0.12207031	0	0.955834964	9.63969748	1.9487548920000002	0	-0.061035156	0	1.4822021760000001	9.8	0.8673096040000001	0	0	0	1539961838.172
-9.131274460000002	-2.75983876	-2.4870849640000006	-0.061035156	0	0	2.874682608	-8.6599366	0.7369140380000001	0.48828125	0.061035156	-0.12207031	3.4297608800000003	9.636108426000002	2.192797824	-0.061035156	-0.12207031	0.061035156	-9.750951980000002	-0.32060547120000005	0.6759033540000001	0	-0.12207031	0	1.002490216	9.69113768	1.94636232	0	-0.12207031	0	1.56354982	9.782055710000002	0.9031982428000002	-0.061035156	0	0	1539961838.212
-9.201855432	-2.75983876	-2.5253662140000004	0	-0.061035156	0	2.874682608	-8.6599366	0.7369140380000001	0	-0.061035156	0.061035156	3.440527356	9.644482428000002	2.185620108	-0.061035156	-0.12207031	0.061035156	-9.785644568	-0.31103514400000004	0.7201660340000001	0	-0.12207031	0	1.111352536	9.705493210000002	1.94636232	0	-0.061035156	-0.061035156	1.524072284	9.82033696	0.8708984620000001	0	0	0.061035156	1539961838.252
-9.181518570000001	-2.7418945679999998	-2.548095746	-0.061035156	-0.18310547	0	2.93569339	-8.807080072	0.5969482428	-0.4272461	0.12207031	0.24414062	3.4154052520000002	9.64208966	2.211938498	-0.061035156	-0.12207031	0	-9.790429712	-0.2930908246	0.7369140380000001	0	-0.061035156	-0.061035156	1.146044928	9.687548920000001	1.9200439300000003	0	0	-0.061035156	1.524072284	9.82033696	0.8708984620000001	0	0	0	1539961838.292
-9.088207968	-2.7538574280000003	-2.451196286	-0.061035156	-0.061035156	0	2.775390576	-8.694628894000001	0.011962890380000002	-0.48828125	0.18310547	0.24414062	3.399853534	9.64208966	2.282519568	0	-0.061035156	0	-9.74257788	-0.33137207460000007	0.732128894	0	-0.061035156	0	1.0551269568000001	9.66003444	1.9020996400000003	0	-0.061035156	-0.061035156	1.47263179	9.796411240000001	0.8720947480000001	0	0	0.061035156	1539961838.332
-9.10734874	-2.733520468	-2.4583741	0	-0.061035156	-0.061035156	2.775390576	-8.694628894000001	0.011962890380000002	-0.061035156	-0.30517578	0	3.4154052520000002	9.62294928	2.304052716	0	-0.061035156	0	-9.759326080000001	-0.3600830072	0.732128894	-0.061035156	-0.061035156	0	1.0958007788	9.63969748	1.9224365020000003	0	-0.061035156	-0.061035156	1.544409146	9.766503894000001	0.898413089	0	0	0	1539961838.372
-9.1193116	-2.7155760800000004	-2.445214856	-0.061035156	-0.061035156	-0.061035156	3.1127441100000004	-8.6766848	0.36965332460000005	0.30517578	-0.24414062	-0.061035156	3.4034423920000005	9.58227536	2.286108426	-0.061035156	-0.061035156	-0.061035156	-9.76411142	-0.3600830072	0.7572509980000001	-0.061035156	0	-0.061035156	1.184326178	9.680371106	1.94636232	-0.061035156	0	-0.061035156	1.544409146	9.766503894000001	0.898413089	0	0	0	1539961838.412
-9.189892572	-2.7155760800000004	-2.469140576	0	0	-0.061035156	2.981152356	-8.680273560000002	0.5490966754000001	0	-0.12207031	-0.18310547	3.447705072	9.60620108	2.2657714660000003	-0.061035156	-0.061035156	-0.061035156	-9.76411142	-0.3600830072	0.7285400360000001	-0.061035156	0	0	1.1651855432	9.668408246	1.9786621400000002	0	0.061035156	-0.061035156	1.5767089660000002	9.77248552	0.8673096040000001	-0.061035156	0	0	1539961838.452
-9.216211060000001	-2.702417032	-2.524169928	-0.061035156	-0.12207031	-0.061035156	3.0804442900000004	-8.716162140000002	0.4844970746000001	-0.18310547	0	-0.061035156	3.452490216	9.59782698	2.312426718	0	0	-0.061035156	-9.733007788	-0.324194339	0.7129882787999999	-0.061035156	0	0	1.043164038	9.650463760000001	1.927221646	-0.061035156	0	-0.061035156	1.606616214	9.801196580000001	0.8649169928000001	0	0	0	1539961838.492
-9.154003894	-2.7323242800000003	-2.469140576	-0.12207031	-0.12207031	0	3.025415036	-8.73291034	0.37084961060000005	-0.12207031	0	-0.18310547	3.4213867800000006	9.631323380000001	2.296875	-0.061035156	0	-0.12207031	-9.718652160000001	-0.339746106	0.6974365020000001	-0.061035156	-0.061035156	0	1.006079074	9.65883786	1.9104736420000001	0	0	0	1.606616214	9.801196580000001	0.8649169928000001	-0.061035156	0	0	1539961838.532
-9.16357428	-2.739501996	-2.4081298920000003	-0.061035156	0	0	2.9955077880000003	-8.72333966	0.37443847840000005	0.061035156	0.061035156	-0.061035156	3.3567871400000002	9.65285643	2.256201178	-0.12207031	0	-0.061035156	-9.74257788	-0.34931639400000003	0.7141846040000002	0	-0.061035156	-0.061035156	1.03957518	9.682763580000001	1.93439946	0	0	0	1.622167932	9.796411240000001	0.8960205072	-0.061035156	0	0	1539961838.572
-9.152807608000002	-2.7311278960000003	-2.45	0	-0.061035156	0	2.9955077880000003	-8.72333966	0.37443847840000005	-0.061035156	-0.061035156	-0.061035156	3.4034423920000005	9.637304712	2.229882788	-0.12207031	0	-0.061035156	-9.71625998	-0.31342773560000003	0.729736322	-0.061035156	-0.061035156	0	1.08383786	9.693530252	1.982250998	0	0	-0.061035156	1.5767089660000002	9.7832518	0.8876464660000001	-0.061035156	0	0	1539961838.612
-9.154003894	-2.733520468	-2.447607428	-0.061035156	0	0	3.0409667540000003	-8.714965560000001	0.364868161	-0.061035156	0	-0.061035156	3.4572753600000006	9.6385009	2.2645751800000005	-0.061035156	0.061035156	-0.061035156	-9.72822284	-0.308642572	0.735717752	0	-0.061035156	0	1.06589357	9.681567392	1.95234375	0	0	0	1.5767089660000002	9.7832518	0.8876464660000001	-0.061035156	-0.061035156	0	1539961838.652
-9.165966754000001	-2.7048096040000003	-2.4296630400000003	0	-0.061035156	0	2.73830571	-8.710180710000001	0.30625	0	0.12207031	0	3.37473143	9.637304712	2.30883786	-0.061035156	0.061035156	-0.061035156	-9.76171875	-0.3194091754	0.7381103240000001	0	-0.061035156	-0.061035156	1.038378894	9.646875000000001	1.9188476440000002	0	-0.061035156	0	1.58388678	9.788037140000002	0.8732910340000001	-0.061035156	0	0	1539961838.692
-9.16835962	-2.726342752	-2.445214856	-0.061035156	-0.061035156	0	2.73830571	-8.710180710000001	0.30625	0.18310547	-0.061035156	0	3.257495108	9.637304712	2.319604532	-0.061035156	0.061035156	-0.061035156	-9.72702626	-0.3158203076	0.723754892	0	-0.061035156	-0.061035156	1.0479492212000001	9.66242662	1.9547363220000002	0	0	0	1.5743163940000002	9.777270468000001	0.891235324	-0.061035156	-0.061035156	0	1539961838.732
-9.14323732	-2.728735324	-2.400952176	0	-0.061035156	0	2.983544928	-8.70180661	0.38879393000000007	0.36621094	0.12207031	-0.061035156	3.44890126	9.645678420000001	2.2490234620000003	0.12207031	-0.12207031	0.061035156	-9.750951980000002	-0.34812010800000004	0.7261474640000001	0	-0.061035156	-0.061035156	1.068286142	9.725830072	1.9607177520000003	-0.061035156	-0.061035156	0	1.5743163940000002	9.777270468000001	0.891235324	0	-0.061035156	0	1539961838.772
-9.149218750000001	-2.7275389400000005	-2.4021484620000004	0	0	0	2.854345746	-8.628832968000001	0.6986327880000001	-0.061035156	-0.12207031	0.061035156	3.446508786	9.630126800000001	2.18203125	0.12207031	-0.061035156	0.061035156	-9.76411142	-0.3229980432	0.758447284	0	-0.061035156	-0.061035156	1.0886230432000001	9.671997300000001	1.949951178	0	0	0	1.5862792540000001	9.79401857	0.8924316100000002	0	0	0	1539961838.812
-9.176733426	-2.709594748	-2.4404297120000003	0	-0.061035156	0	2.9703858800000003	-8.748461960000002	0.5359375000000001	-0.36621094	-0.061035156	-0.061035156	3.39506839	9.572705072	2.1616942900000002	0.12207031	-0.061035156	0.061035156	-9.758129892000001	-0.28471679320000004	0.7728027160000001	0	-0.061035156	-0.061035156	1.0503417932	9.60739766	1.84946286	0	0	-0.061035156	1.6078125	9.797607428000001	0.9199462860000001	-0.061035156	-0.061035156	0	1539961838.852
-9.136059800000002	-2.6725097840000003	-2.4356445680000003	0	-0.061035156	-0.061035156	3.0541259000000003	-8.716162140000002	0.2177246106	-0.24414062	-0.061035156	-0.12207031	3.32089856	9.584667932	2.1712646760000003	-0.061035156	-0.12207031	-0.061035156	-9.73061502	-0.3146240216	0.7680175720000001	0	-0.061035156	-0.061035156	1.061108426	9.63969748	1.876977536	0.061035156	-0.061035156	-0.061035156	1.6078125	9.797607428000001	0.9199462860000001	0	-0.061035156	0	1539961838.892
-9.169555710000001	-2.67370607	-2.40573732	0	0	0	3.14265126	-8.61567392	0.346923822	0.061035156	-0.24414062	-0.24414062	3.3472167540000006	9.62653804	2.159301718	-0.061035156	-0.12207031	-0.061035156	-9.74138179	-0.34572753600000006	0.7883544928000001	0	0	-0.061035156	1.1173339660000001	9.687548920000001	1.9320067900000002	0	-0.061035156	-0.061035156	1.6783935700000001	9.76411142	0.88046875	0	-0.12207031	0	1539961838.932
-9.18869658	-2.656957968	-2.403344748	0	0.061035156	-0.061035156	3.14265126	-8.61567392	0.346923822	0.36621094	-0.36621094	-0.24414062	3.4261719240000006	9.650463760000001	2.1664795320000003	-0.061035156	-0.12207031	-0.061035156	-9.743774460000001	-0.33256836060000006	0.8194580072000001	0	0	-0.061035156	1.1269042932	9.73061502	1.9427734620000003	-0.061035156	0	-0.061035156	1.6783935700000001	9.76770018	0.8613281250000001	0	-0.061035156	0	1539961838.972
-9.212622300000001	-2.6844726440000004	-2.436840854	0	0	-0.061035156	3.1378662140000007	-8.62524411	0.5502929712000001	0.12207031	-0.061035156	-0.18310547	3.379516574	9.69472644	2.229882788	0.061035156	0	0	-9.790429712	-0.30505371400000003	0.8206542932	0	0	-0.061035156	1.12211911	9.729418930000001	1.899707068	-0.061035156	-0.061035156	-0.061035156	1.6783935700000001	9.76770018	0.8613281250000001	0	-0.061035156	0	1539961839.012
-9.164770468	-2.70361322	-2.477514676	0	0.061035156	-0.061035156	3.093603534	-8.76401358	0.4605712860000001	-0.18310547	0.061035156	0	3.4656494600000003	9.66481929	2.222705072	0.18310547	-0.061035156	0	-9.766503894000001	-0.287109375	0.8074951080000001	0	0.061035156	-0.061035156	1.137670926	9.718652160000001	1.927221646	-0.061035156	-0.061035156	-0.061035156	1.6437011780000002	9.80239218	0.8708984620000001	-0.061035156	0	-0.061035156	1539961839.052
-9.169555710000001	-2.72036142	-2.51101088	0	0	-0.061035156	3.093603534	-8.76401358	0.4605712860000001	-0.30517578	0.061035156	-0.061035156	3.5266601440000005	9.650463760000001	2.192797824	0.18310547	-0.061035156	0	-9.759326080000001	-0.32658691100000004	0.784765625	0	0.061035156	-0.061035156	1.1304931610000002	9.671997300000001	1.8781738220000002	-0.12207031	-0.061035156	-0.061035156	1.62575679	9.796411240000001	0.88046875	-0.061035156	0	-0.061035156	1539961839.092
-9.121704074	-2.69523912	-2.4930663940000004	0	0.12207031	-0.061035156	3.0613037140000006	-8.685058606	0.4354492212	-0.24414062	0	0.061035156	3.512304712	9.61936052	2.173657248	0	-0.061035156	-0.061035156	-9.76171875	-0.33137207460000007	0.775195288	0	0.061035156	-0.061035156	1.0886230432000001	9.614575180000001	1.8398925720000001	-0.061035156	-0.061035156	-0.061035156	1.62575679	9.796411240000001	0.88046875	-0.061035156	-0.061035156	-0.061035156	1539961839.132
-9.155200180000001	-2.7179687500000003	-2.50622554	0	0.061035156	-0.061035156	2.93569339	-8.61926268	0.2954833966	-0.18310547	0	0.061035156	3.4823974640000004	9.596630890000002	2.158105432	0	-0.061035156	-0.061035156	-9.744970746000002	-0.3373535144	0.735717752	0	0.061035156	-0.061035156	1.119726538	9.661230432000002	1.8805663940000001	-0.061035156	-0.061035156	-0.061035156	1.6544677520000002	9.789233426000001	0.8445800720000001	-0.061035156	-0.061035156	-0.061035156	1539961839.172
-9.122900360000001	-2.70600589	-2.4930663940000004	0.061035156	0.12207031	-0.12207031	2.93569339	-8.61926268	0.2954833966	-0.12207031	0	0.061035156	3.5003417540000004	9.616967752	2.1305908540000003	0	-0.061035156	-0.061035156	-9.78444838	-0.31701660340000004	0.7381103240000001	-0.061035156	0.12207031	-0.061035156	1.1316894568000002	9.687548920000001	1.927221646	-0.061035156	0	-0.12207031	1.6520751800000002	9.77248552	0.88046875	-0.061035156	-0.12207031	-0.061035156	1539961839.212
-9.15161142	-2.709594748	-2.56484375	0	0.12207031	-0.12207031	3.011059604	-8.69103984	0.36606445680000005	-0.061035156	0	0.061035156	3.514697284	9.62653804	2.1030761780000002	0.061035156	0	-0.061035156	-9.743774460000001	-0.33615722840000006	0.7046142572	-0.061035156	0.12207031	-0.061035156	1.0646972840000002	9.712670926000001	1.9296142180000002	-0.12207031	0	-0.12207031	1.6520751800000002	9.77248552	0.88046875	-0.061035156	-0.061035156	-0.061035156	1539961839.251
-9.155200180000001	-2.7275389400000005	-2.5899658540000003	-0.061035156	0	-0.12207031	3.0182373200000003	-8.72932158	0.3828125	-0.12207031	0.061035156	0.12207031	3.4548827880000004	9.67438948	2.122216754	0.12207031	0	0.061035156	-9.76171875	-0.36606445680000005	0.6555663939999999	-0.061035156	0.12207031	-0.061035156	1.0180419928000002	9.707885880000001	1.9367920320000003	-0.061035156	0.061035156	-0.12207031	1.644897464	9.786840560000002	0.840991214	0	-0.061035156	-0.061035156	1539961839.291
-9.136059800000002	-2.7658202880000005	-2.569628894	0	0.061035156	-0.12207031	2.9907226440000003	-8.728125	0.38400878600000005	-0.061035156	0	0.12207031	3.4907714660000004	9.644482428000002	2.0911132200000004	0.12207031	0	0.061035156	-9.7401857	-0.3229980432	0.613696286	-0.061035156	0.061035156	-0.061035156	0.991723642	9.67438948	1.9367920320000003	-0.061035156	0.061035156	-0.061035156	1.6532714660000003	9.78444838	0.8637207068000001	-0.061035156	-0.061035156	-0.061035156	1539961839.331
-9.118115020000001	-2.7993163940000003	-2.5564697480000005	0	-0.061035156	-0.12207031	2.99191893	-8.7963134	0.3756347644	0.12207031	0.12207031	0.12207031	3.5182862400000006	9.6552491	2.0743652160000003	0.12207031	0	0.061035156	-9.766503894000001	-0.34812010800000004	0.592163089	-0.061035156	0.12207031	-0.061035156	0.9582275360000001	9.681567392	1.924829074	-0.061035156	0	-0.061035156	1.6532714660000003	9.78444838	0.8637207068000001	-0.061035156	-0.061035156	-0.061035156	1539961839.371
-9.089404254	-2.802905252	-2.55048822	0	0	-0.12207031	3.00627446	-8.76521016	0.45937500000000003	0.18310547	0.061035156	0.061035156	3.484790036	9.669604532000001	2.068383786	0	0.061035156	0	-9.734204074	-0.33615722840000006	0.5778076080000001	-0.061035156	0.12207031	-0.061035156	0.9797607428000001	9.713867212	1.9296142180000002	-0.061035156	0.061035156	-0.061035156	1.665234424	9.76770018	0.8625244110000001	-0.061035156	-0.061035156	-0.061035156	1539961839.411
-9.10495607	-2.8041014400000006	-2.575610324	0	0.061035156	-0.061035156	3.0337889400000004	-8.69103984	0.48808594240000003	0	0	0.061035156	3.447705072	9.67917482	2.0564209260000004	0	0.061035156	-0.061035156	-9.744970746000002	-0.3337646466	0.5479003894	-0.061035156	0.12207031	-0.061035156	0.9713867212000001	9.6983152	1.961914038	-0.061035156	0.061035156	-0.061035156	1.5982422120000002	9.77368161	0.8840576080000001	-0.061035156	0	-0.061035156	1539961839.451
-9.11572284	-2.825634784	-2.600732428	0	0	-0.12207031	2.951245108	-8.720947480000001	0.4438232428	-0.12207031	0.12207031	0	3.399853534	9.68515625	2.058813498	0	0.061035156	-0.061035156	-9.766503894000001	-0.35649413939999997	0.5287597644	-0.061035156	0.061035156	-0.061035156	0.9366943390000001	9.682763580000001	1.975073282	-0.061035156	0.061035156	-0.061035156	1.5982422120000002	9.77368161	0.8840576080000001	-0.061035156	-0.061035156	-0.061035156	1539961839.491
-9.07983426	-2.8555420320000002	-2.6019287140000005	0	0	-0.061035156	2.96560054	-8.70180661	0.32658691100000004	-0.18310547	0.061035156	-0.061035156	3.393872104	9.6983152	2.039672824	0	0	-0.061035156	-9.76889676	-0.37802735600000004	0.5084228534	-0.061035156	0.061035156	-0.061035156	0.931909146	9.697119110000001	1.987036142	-0.061035156	0	-0.061035156	1.565942392	9.79401857	0.860131839	-0.061035156	0	-0.061035156	1539961839.531
-9.069067392000001	-2.866308606	-2.566040036	-0.061035156	0	-0.061035156	2.8352050720000004	-8.728125	0.1435546875	-0.18310547	0.12207031	0.061035156	3.39746106	9.682763580000001	2.0253173920000003	0	0	-0.061035156	-9.746167032	-0.37084961060000005	0.4821044928	-0.061035156	0.12207031	-0.061035156	0.9797607428000001	9.676782248	2.00258786	-0.061035156	0.061035156	-0.061035156	1.564746106	9.778466754	0.8708984620000001	-0.061035156	0	-0.061035156	1539961839.571
-9.057104532	-2.8423827880000005	-2.5445067900000002	0	0.061035156	-0.061035156	2.899804712	-8.752050720000002	0.1399658246	0.061035156	-0.30517578	-0.061035156	3.3914795320000004	9.66003444	2.00856929	0	0.061035156	-0.12207031	-9.74257788	-0.40434570680000004	0.44621582460000003	-0.061035156	0.12207031	-0.061035156	0.92473143	9.65883786	1.9966064300000002	-0.061035156	0.061035156	-0.061035156	1.564746106	9.778466754	0.8708984620000001	-0.061035156	0	-0.061035156	1539961839.611
-9.094189300000002	-2.8830566100000006	-2.5791992800000005	0	0	-0.061035156	2.99191893	-8.716162140000002	0.416308606	0.18310547	-0.061035156	-0.061035156	3.399853534	9.66242662	2.00856929	0	0.061035156	-0.061035156	-9.76770018	-0.3935791034	0.42109375000000004	-0.061035156	0.12207031	-0.061035156	0.8732910340000001	9.67080072	2.0336913940000003	-0.061035156	0	-0.061035156	1.5587646760000002	9.77607428	0.879272464	-0.061035156	0	-0.061035156	1539961839.651
-9.069067392000001	-2.8902344240000004	-2.593554712	0	0.061035156	-0.061035156	2.9129637600000002	-8.74606929	0.517993161	0	0.12207031	0	3.410620108	9.686352340000001	1.9989990020000004	0	0.061035156	-0.061035156	-9.76171875	-0.346923822	0.40554199280000003	-0.12207031	0.061035156	-0.061035156	0.876879892	9.681567392	2.036083966	-0.061035156	0.061035156	-0.061035156	1.544409146	9.801196580000001	0.898413089	-0.061035156	-0.061035156	-0.061035156	1539961839.691
-9.076245108	-2.9010009000000005	-2.63183606	0	0	-0.061035156	2.910571286	-8.786743210000001	0.42587889400000006	-0.12207031	-0.061035156	0	3.387890576	9.697119110000001	2.020532248	0	0	-0.061035156	-9.75214856	-0.3541015576	0.3935791034	-0.061035156	0.061035156	-0.061035156	0.8517577880000001	9.689941394000002	2.003784146	-0.061035156	0.061035156	-0.061035156	1.544409146	9.801196580000001	0.898413089	-0.061035156	-0.061035156	-0.061035156	1539961839.731
-9.088207968	-2.8878417540000005	-2.6079101440000003	0	0	-0.061035156	2.86870108	-8.742480432	0.34453125	-0.061035156	0.061035156	-0.061035156	3.359179712	9.700707968000001	1.9918212860000002	0	0.061035156	0	-9.754540740000001	-0.362475589	0.38879393000000007	-0.061035156	0.061035156	-0.061035156	0.8362060700000001	9.67438948	2.02292482	-0.061035156	0	-0.061035156	1.561157248	9.785644568	0.9055908540000002	-0.061035156	0	-0.061035156	1539961839.771
-9.036767572	-2.899804712	-2.624658246	0	0.061035156	-0.061035156	2.85913089	-8.72333966	0.324194339	-0.061035156	0	0	3.3496094240000005	9.67917482	1.9774658540000003	0	0	-0.061035156	-9.7748777	-0.38400878600000005	0.3672607428	-0.061035156	0.061035156	-0.061035156	0.8732910340000001	9.67438948	2.0289062500000004	-0.061035156	0	-0.061035156	1.494165036	9.80957068	0.907983426	-0.061035156	0	-0.061035156	1539961839.811
-9.04992662	-2.9572264400000003	-2.6150878600000005	0.061035156	0	-0.061035156	2.8268310700000003	-8.718554712000001	0.3002685504	0	0	0	3.3149170320000003	9.687548920000001	1.947558606	0	0	-0.061035156	-9.795214660000001	-0.424682608	0.3672607428	-0.12207031	0.12207031	-0.061035156	0.9929199280000001	9.72702626	2.036083966	-0.061035156	0.061035156	-0.12207031	1.494165036	9.80957068	0.907983426	-0.061035156	-0.061035156	-0.061035156	1539961839.851
-9.024804712	-2.8878417540000005	-2.62944339	0.061035156	0.061035156	-0.061035156	2.85314946	-8.748461960000002	0.30505371400000003	0	0	0	3.3531983800000003	9.687548920000001	1.9798584260000003	0.061035156	0.061035156	-0.12207031	-9.73540036	-0.362475589	0.3229980432	-0.12207031	0.12207031	-0.061035156	0.9127685700000001	9.688745108	2.058813498	-0.061035156	0.12207031	-0.12207031	1.5121094240000001	9.797607428000001	0.8828613220000001	-0.061035156	-0.061035156	-0.061035156	1539961839.891
-9.066674820000001	-2.866308606	-2.656957968	0	0	-0.061035156	2.85314946	-8.748461960000002	0.30505371400000003	0	0.061035156	0.061035156	3.3603759000000006	9.693530252	2.0121582460000003	0.061035156	0.061035156	-0.12207031	-9.74257788	-0.3517089856000001	0.3014648462	-0.061035156	0.061035156	-0.061035156	0.7225586060000001	9.645678420000001	2.050439496	-0.061035156	0.061035156	-0.061035156	1.490576178	9.78444838	0.90678714	-0.061035156	0	-0.061035156	1539961839.931
-9.07983426	-2.895019568	-2.59116214	0.061035156	-0.30517578	-0.061035156	2.87109375	-8.735302520000001	0.3732421924	-0.061035156	0	0	3.3268798920000004	9.718652160000001	2.036083966	0.061035156	0.18310547	-0.12207031	-9.758129892000001	-0.34812010800000004	0.308642572	0	0.061035156	-0.061035156	0.729736322	9.67917482	2.0253173920000003	-0.061035156	-0.061035156	-0.061035156	1.490576178	9.78444838	0.90678714	0	-0.061035156	-0.061035156	1539961839.971
-8.943457068	-2.7909423920000003	-2.586376996	0.061035156	-0.12207031	0	2.85075679	-8.70778804	0.34453125	-0.061035156	0.061035156	0.061035156	3.3400389400000003	9.719848740000002	2.0061767180000003	-0.061035156	-0.061035156	-0.061035156	-9.69113768	-0.381616214	0.2835205072	0	0.061035156	-0.061035156	0.9414794928000001	9.72822284	2.031298822	-0.061035156	0	-0.061035156	1.490576178	9.76291484	0.9139648560000001	-0.061035156	0	-0.061035156	1539961840.011
-8.901586960000001	-2.68566893	-2.818457068	0	-0.061035156	0	2.7993163940000003	-8.716162140000002	0.3517089856000001	-0.061035156	0.061035156	0.061035156	3.4154052520000002	9.657641574000001	2.0157471040000003	-0.061035156	-0.12207031	-0.061035156	-9.605004892	-0.3911865216	0.27395019960000005	-0.12207031	-0.061035156	-0.061035156	0.9965087860000001	9.669604532000001	2.050439496	-0.12207031	0.18310547	0	1.425976538	9.74257788	0.7476806610000001	0	-0.061035156	-0.12207031	1539961840.051
-8.993701080000001	-2.7586425720000003	-2.795727536	0	0	0	2.7765869600000004	-8.72333966	0.34572753600000006	-0.061035156	0	0.061035156	3.4010498200000003	9.6385009	2.08513179	0	0.18310547	-0.12207031	-9.625341754	-0.32658691100000004	0.287109375	-0.18310547	-0.12207031	0	0.8134765380000001	9.590649460000002	1.9200439300000003	-0.12207031	0.12207031	0	1.425976538	9.74257788	0.7476806610000001	-0.061035156	-0.061035156	-0.18310547	1539961840.091
-8.99728984	-2.674902356	-3.03020018	-0.18310547	-0.12207031	0	2.9775634	-8.528344748	0.5885742212	0.12207031	0.061035156	-0.12207031	3.359179712	9.625341754	2.153320288	-0.18310547	0.12207031	-0.12207031	-9.682763580000001	-0.10527343750000001	0.42109375000000004	-0.18310547	-0.12207031	0	0.7488769568000001	9.58586412	1.7513672120000003	-0.18310547	0	0.061035156	2.2083496400000002	9.69233426	0.7105957068000001	0	0	-0.18310547	1539961840.131
-9.02839357	-2.789746106	-3.0038817900000003	-0.12207031	0.061035156	0	2.9775634	-8.528344748	0.5885742212	0	0.061035156	-0.24414062	3.269457968	9.700707968000001	2.1030761780000002	-0.18310547	0.12207031	-0.12207031	-9.797607428000001	0.1818359424	0.6507812500000001	-0.18310547	-0.061035156	-0.061035156	0.8649169928000001	9.77368161	1.6090087860000002	-0.36621094	-0.061035156	0	2.94765625	9.62294928	1.1053711060000002	-0.12207031	0	-0.18310547	1539961840.171
-9.41120607	-2.6019287140000005	-3.24194339	-0.24414062	-0.7324219	-0.12207031	2.6784912140000006	-8.4733152	0.5191894568000001	-0.4272461	-0.061035156	-0.4272461	3.158203076	9.82272914	1.9930175720000003	-0.30517578	-0.061035156	-0.24414062	-10.070361420000001	0.1256103534	0.907983426	-0.061035156	0.12207031	-0.12207031	0.9677978240000001	10.004565200000002	1.650878894	-0.4272461	-0.12207031	-0.24414062	2.94765625	9.62294928	1.1053711060000002	-0.24414062	0.24414062	0.18310547	1539961840.211
-8.988915740000001	-2.7275389400000005	-2.9931152160000005	-0.36621094	-0.91552734	-0.18310547	2.686865216	-8.48049321	0.173461911	-0.6713867	-0.24414062	-0.5493164	2.9261230040000004	9.942358720000001	1.927221646	-0.4272461	-0.12207031	-0.48828125	-9.918433	-0.0227294928	0.966601538	-0.061035156	0.12207031	-0.12207031	0.9773681610000001	10.06557608	1.6783935700000001	-0.48828125	-0.30517578	-0.4272461	3.60441893	9.560742212000001	1.373339856	-0.061035156	0.30517578	0.4272461	1539961840.251
-8.68745108	-2.6390135800000003	-2.3423339660000004	-0.36621094	-1.7700195	-0.18310547	2.5720214660000003	-8.51040036	0.1244140625	-0.5493164	-0.36621094	-0.36621094	2.85314946	9.9016848	2.00258786	-0.36621094	-0.48828125	-0.61035156	-9.689941394000002	-0.06459961060000001	0.909179712	0.061035156	0.4272461	-0.4272461	0.9474609620000001	9.837085159999999	1.756152356	-0.61035156	-0.4272461	-0.61035156	4.769604532000001	9.048730432000001	1.95234375	-0.24414062	0.48828125	0.9765625	1539961840.291
-8.475707968	-2.8447753600000003	-1.2178222840000001	-0.36621094	-0.8544922	-0.18310547	2.8818603240000003	-8.229272660000001	0.270361322	-0.4272461	-0.8544922	-0.061035156	2.674902356	9.514086960000002	2.04924321	-0.4272461	-0.7324219	-0.8544922	-9.59782698	-0.43186035340000006	0.808691394	0.36621094	0.5493164	-0.61035156	1.0958007788	9.338232428000001	2.141357428	-0.61035156	-0.24414062	-0.79345703	4.769604532000001	9.048730432000001	1.95234375	-1.159668	1.2817383	1.8920898	1539961840.331
-9.788037140000002	-2.778979532	-1.258496106	0.5493164	0.7324219	-0.30517578	3.5266601440000005	-7.7878417540000004	0.47373047120000006	-0.61035156	-0.4272461	0.061035156	2.447607428	9.22578125	2.1066650360000003	-0.30517578	-0.8544922	-1.159668	-10.36345198	-1.043164038	1.0874267572	0.36621094	0.5493164	-0.61035156	1.258496106	9.363354532	2.7227538940000002	-0.6713867	-0.12207031	-1.0986328	4.377221646000001	11.41259784	1.542016574	-1.4038086	1.3427734	3.0517578	1539961840.371
-10.95082968	-2.0193359620000004	-2.19997554	0.48828125	-0.8544922	-0.61035156	3.9908202880000005	-7.589257788	0.22131347840000004	-0.8544922	0.4272461	0.12207031	2.288500998	9.62773462	2.1760498200000002	-0.30517578	-0.8544922	-1.159668	-10.33354532	-1.2417480040000002	1.274047824	0.12207031	0.79345703	-0.5493164	1.343432608	10.029687500000001	3.12111821	-0.48828125	-0.4272461	-1.2207031	1.2513183900000002	11.347998200000001	1.3685547120000001	-0.4272461	1.8310547	4.1503906	1539961840.411
-10.534521760000002	-1.9894287140000002	-1.9032959260000002	0.6713867	0.061035156	-0.7324219	3.8987060700000002	-8.16347644	-0.343334964	-0.8544922	0.30517578	0.24414062	2.3495117800000003	10.271337860000001	2.4990478240000003	0	-0.91552734	-1.2817383	-10.26894568	-1.2501221040000001	1.274047824	0.061035156	0.79345703	-0.4272461	1.41640625	10.411303420000001	3.21921376	-0.61035156	-0.8544922	-1.3427734	1.2513183900000002	11.347998200000001	1.3685547120000001	-0.7324219	0.30517578	3.9672852	1539961840.451
-9.290380890000002	-1.833911142	-1.51928714	0.61035156	-1.0375977	-0.79345703	4.067382788000001	-8.955419928000001	-0.5790038940000001	-0.7324219	-0.5493164	0.30517578	2.350707968	10.228271760000002	2.89382338	0.79345703	0	-1.7089844	-9.6636232	-1.128100589	1.1604003600000001	0.061035156	0.79345703	-0.4272461	1.312329074	9.80358876	3.064892572	-0.7324219	-0.8544922	-1.4038086	1.820751996	8.63601088	0.47014160340000005	-0.4272461	-0.36621094	2.6855469	1539961840.491
-8.307031250000001	-1.8650146760000001	-1.1173339660000001	0.18310547	0.18310547	-0.4272461	5.03398462	-8.64558107	-1.0347900360000002	-0.9765625	-1.0375977	0.4272461	2.2071533540000003	9.5703125	3.0828369600000003	0.79345703	0	-1.7089844	-8.95183107	-1.2692626800000002	0.8158691100000001	0.61035156	0.79345703	-0.24414062	1.0108642572	8.80588408	2.99191893	-0.7324219	-0.9765625	-1.4038086	2.9847412140000005	7.267456070000001	0.2763427716	0.5493164	-0.9765625	1.7700195	1539961840.531
-8.58696286	-1.6879638580000003	-1.181933606	0.30517578	-0.36621094	-0.36621094	5.03398462	-8.64558107	-1.0347900360000002	-0.91552734	-0.12207031	0.48828125	2.18203125	8.7364991	3.057714856	0.6713867	-0.30517578	-1.5869141	-8.774780252000001	-1.5731201080000001	0.6292480432	0.61035156	0.6713867	0	0.8433837860000001	8.0558107	2.9237304320000006	-0.61035156	-1.159668	-1.2817383	2.9847412140000005	7.267456070000001	0.2763427716	1.5258789	0.30517578	1.0375977	1539961840.571
-8.752050720000002	-1.350610324	-1.343432608	0.24414062	0.30517578	-0.48828125	5.152417032000001	-7.92541484	-0.54191893	-0.79345703	1.0375977	0.36621094	2.304052716	8.387182608000002	2.9213378600000004	0.4272461	-1.0986328	-1.2817383	-8.85493161	-1.8422851440000003	0.709399411	0.61035156	0.6713867	0	0.991723642	8.08691394	2.9081787140000004	-0.48828125	-1.3427734	-1.159668	3.3065429320000006	7.626342752000001	0.8266357428000001	1.6479492	2.6855469	0.36621094	1539961840.611
-9.11572284	-1.4810058900000003	-1.4570800720000001	-0.061035156	0.91552734	-0.61035156	4.439428714000001	-7.63232428	-0.07058105432	-0.79345703	1.2207031	0.24414062	2.5971435700000005	8.6264402	2.79213858	0.4272461	-1.0986328	-1.2817383	-9.28200679	-1.89013678	0.8816650360000001	0.30517578	0.24414062	0.30517578	1.268066394	8.66711412	3.0014891200000005	-0.12207031	-1.3427734	-1.159668	3.1737548920000003	7.812963760000001	2.02292482	1.953125	1.5258789	0.18310547	1539961840.65
-9.756933606	-2.0707763580000003	-1.564746106	0.12207031	0.79345703	-0.5493164	4.11643071	-8.09648462	-0.015551758180000002	-0.61035156	0.7324219	0.061035156	3.02421875	9.15161142	2.834008786	0.5493164	-1.2817383	-1.2207031	-9.609789840000001	-1.6305420320000001	1.08383786	0.18310547	0.36621094	0.5493164	1.337451178	9.1276857	2.91535643	0.061035156	-1.2817383	-1.0986328	3.1737548920000003	7.812963760000001	2.02292482	2.0751953	-1.2817383	0.12207031	1539961840.691
-9.79880342	-2.363867212	-1.676000998	0.061035156	-0.18310547	-0.61035156	4.109252896	-8.80588408	-0.308642572	0.061035156	0.36621094	0.12207031	3.23356929	9.377710160000001	2.843579074	0.6713867	-0.8544922	-0.91552734	-9.3322509	-1.318310504	0.9199462860000001	0.18310547	0.36621094	0.5493164	1.252514676	9.13725589	2.93330072	0.24414062	-1.159668	-1.0986328	8.235253894000001	8.653955072	2.5744139400000003	2.0751953	-1.7089844	-0.12207031	1539961840.73
-10.778564300000001	-2.662939496	-1.1735596040000003	0.24414062	-0.6713867	-0.30517578	3.98483876	-9.241332968	-0.3505126800000001	0.79345703	0.18310547	0.30517578	3.29816893	9.1875	2.87109375	0.6713867	-0.8544922	-0.91552734	-9.666015380000001	-1.239355432	0.4844970746000001	0.4272461	0.48828125	0.8544922	0.9905273560000001	8.906372300000001	2.9799560700000005	0.36621094	-0.91552734	-0.9765625	9.335839660000001	9.0594973	1.641308606	0.9765625	-2.5024414	0.24414062	1539961840.77
-11.560937500000001	-2.463159146	-1.693945288	0.6713867	-2.8686523	0.18310547	3.9154540740000003	-8.993701080000001	0.050244139400000006	0.7324219	0.18310547	0.48828125	3.29816893	9.1875	2.87109375	0.6713867	-1.159668	-0.4272461	-9.666015380000001	-1.239355432	0.4844970746000001	0.4272461	0.48828125	0.8544922	0.9905273560000001	8.906372300000001	2.9799560700000005	0.36621094	-0.91552734	-0.9765625	9.335839660000001	9.0594973	1.641308606	0.30517578	-3.8452148	-0.061035156	1539961840.819
-9.35258786	-2.930908246	-1.114941394	-0.61035156	0.48828125	0.061035156	3.9046875	-8.903979532000001	0.007177734620000001	0.4272461	0.7324219	0.8544922	3.42736821	9.326269568	2.9165527160000004	0.61035156	-1.159668	0	-10.158886780000001	-0.984545926	0.26796875000000003	0.36621094	0.7324219	1.0375977	0.569433606	9.201855432	2.95961911	0.6713867	-0.61035156	-0.61035156	6.440820288	9.1109375	-0.6041259784	-1.4038086	-1.5258789	-1.5258789	1539961840.853
-10.103857820000002	-4.0494384000000005	-1.1879150360000001	-0.12207031	0.6713867	-0.061035156	3.7252441100000007	-9.521264480000001	-0.17585449280000004	0.61035156	1.159668	1.0986328	3.4417237400000005	10.02490216	2.8328125	0.4272461	-1.159668	0.4272461	-10.28808606	-0.9522461060000001	-0.5455078076000001	0.5493164	0.12207031	0.91552734	0.2524169928	10.98073732	3.037377896	1.0375977	-0.4272461	-0.30517578	8.86091304	8.3536866	0.1770507788	0.4272461	3.2958984	-0.48828125	1539961840.892
-9.48776857	-4.024316394	-2.0659912140000003	-0.36621094	1.5258789	0	3.05053714	-9.858617720000002	-0.4342529254	0.61035156	0.61035156	0.91552734	3.6893554320000006	12.02509784	2.3483153960000003	0.4272461	-0.9765625	0.79345703	-11.377904860000001	-1.391284146	-1.159204074	0.6713867	0	0.6713867	0.362475589	12.13276358	2.805297824	1.2207031	0.8544922	0.30517578	3.7228514400000003	9.4004393	0.49885253600000007	-1.159668	3.2348633	-0.79345703	1539961840.93
-9.077441394000001	-4.167871106000001	-2.568432608	-0.061035156	1.2817383	-0.12207031	2.8447753600000003	-10.465136780000002	-0.775195288	0.7324219	0.061035156	0.61035156	3.7240478240000003	12.4294429	2.18203125	0.48828125	0.9765625	1.159668	-10.20673822	-0.6711181610000001	-1.5384277160000002	-0.4272461	0.061035156	0.61035156	0.32658691100000004	11.895898560000001	2.573217752	1.159668	1.159668	0.4272461	1.605419928	10.091894960000001	-0.34094239200000004	-1.3427734	-1.159668	-1.8920898	1539961840.97
-8.411108426	-4.719360324	-2.5337402160000004	0.24414062	0.91552734	0.18310547	2.241845746	-10.90776358	-0.9366943390000001	1.3427734	-0.61035156	0.061035156	3.7695067900000003	11.308520860000002	2.190405252	0.48828125	0.9765625	1.159668	-9.374121106	0.6962402160000001	-1.886547824	-1.3427734	-0.48828125	0.6713867	-0.27873535340000005	10.401733720000001	1.8434814300000002	0.6713867	1.7700195	0.8544922	3.289794928	9.859814300000002	-0.3002685504	-0.24414062	-1.7700195	-2.380371	1539961841.01
-8.69941394	-3.7934326080000003	-2.9237304320000006	-0.79345703	0.30517578	0.30517578	1.83151857	-9.712670926000001	-0.8457763580000002	1.5258789	-2.0751953	-0.9765625	3.6080077880000005	10.42565944	1.9224365020000003	0.5493164	2.0751953	1.4648438	-9.32746556	1.56354982	-1.471435504	-1.3427734	-0.48828125	0.6713867	-0.954638678	9.57629393	1.204663089	0.24414062	2.6245117	1.7089844	3.289794928	9.859814300000002	-0.3002685504	0	-0.24414062	-2.5634766	1539961841.05
-9.197070288	-2.9990966460000004	-3.4429199280000002	-1.0375977	0.061035156	0.18310547	1.7274413940000002	-8.32617212	-0.379223642	0.7324219	-2.2583008	-1.6479492	3.3328614200000004	10.50820288	1.414013678	-0.61035156	2.5024414	1.8920898	-9.61936052	1.3924804320000002	-0.7763915740000001	-0.8544922	-0.9765625	0.4272461	-1.374536142	9.89809604	0.7034179712000002	0.24414062	2.6855469	2.319336	1.8398925720000001	9.810766280000001	-0.270361322	0.4272461	-0.061035156	-2.6855469	1539961841.09
-8.565429712	-2.6354248200000003	-3.019433606	-0.7324219	0.12207031	0.18310547	1.6688232820000002	-8.05461412	0.2189208966	0	-0.91552734	-1.3427734	3.111547824	10.8802491	0.9354980432000001	-0.61035156	2.5024414	1.8920898	-9.335839660000001	0.840991214	-0.287109375	-0.79345703	-0.7324219	-0.12207031	-1.1580077880000001	10.300048920000002	0.6459961060000001	0.5493164	1.953125	2.0751953	1.8829589660000003	9.744970746000002	0.0346923822	0.30517578	-0.8544922	-2.9907227	1539961841.13
-7.5772949280000015	-2.874682608	-2.421289038	-0.79345703	0	-0.061035156	1.2692626800000002	-8.19577626	0.7560547120000001	0	-0.91552734	-1.3427734	3.0158447480000006	10.41489218	0.6830810700000001	-1.0375977	1.7700195	1.953125	-8.70898462	0.970190396	0.01076660144	-0.79345703	-0.7324219	-0.12207031	-0.43664550720000006	9.79880342	0.954638678	0.7324219	1.0375977	1.4038086	1.8829589660000003	9.744970746000002	0.0346923822	0.24414062	-0.48828125	-3.1738281	1539961841.171
-7.335644568	-2.95363768	-2.2621826080000003	-0.36621094	0.12207031	-0.18310547	1.161596646	-7.711279254	1.0419677520000001	-0.24414062	0.061035156	-0.5493164	3.0182373200000003	9.35617662	0.6017333966	-0.91552734	0.30517578	2.2583008	-8.482885880000001	0.9737792932	0.11723633180000001	-0.8544922	-0.61035156	-0.24414062	0.30385742800000004	8.987719748	1.0646972840000002	0.36621094	1.0986328	1.0375977	3.048144568	8.921923920000001	0.2835205072	0.24414062	-0.4272461	-3.1738281	1539961841.21
-8.084521760000001	-2.86152356	-2.906982428	-0.061035156	0.061035156	-0.36621094	1.4391357820000001	-6.919336060000001	1.19270018	-0.18310547	-0.18310547	0.8544922	3.1558105040000006	8.633618210000002	0.668725589	-0.91552734	0.30517578	2.2583008	-8.718554712000001	1.19270018	0.387597644	-0.91552734	-0.24414062	-0.5493164	0.63881839	8.67189946	0.86850589	-0.30517578	1.5869141	1.0375977	2.670117212	9.229370108000001	0.7799804712000001	0.79345703	0.4272461	-2.6855469	1539961841.25
-8.234057608	-2.524169928	-3.215625	0.18310547	-0.61035156	-0.12207031	1.983447284	-6.605908246000001	1.138867212	-0.18310547	-0.30517578	0.9765625	3.1199219240000007	8.59414038	0.758447284	-0.6713867	0.61035156	2.1362305	-8.653955072	1.650878894	0.5790038940000001	-0.91552734	-0.24414062	-0.5493164	0.6148925720000001	8.987719748	0.6041259784	-0.6713867	1.7700195	1.0375977	2.670117212	9.229370108000001	0.7799804712000001	0.061035156	0.91552734	-2.4414062	1539961841.29
-9.07863768	-2.5265625000000003	-3.282617212	-0.61035156	-0.6713867	0.061035156	1.8697998200000001	-6.82961412	0.735717752	-0.18310547	-0.4272461	0.91552734	3.0050780759999998	8.955419928000001	0.949853534	-0.48828125	1.5869141	0.91552734	-8.54270018	1.836303714	0.5849853534	-0.79345703	-0.12207031	-0.5493164	0.32060547120000005	9.512890380000002	0.45578614200000006	-0.61035156	1.4038086	0.79345703	1.4570800720000001	9.62653804	0.385205072	0.061035156	0.36621094	-2.2583008	1539961841.33
-9.80239218	-2.47392572	-2.85913089	0.12207031	-2.1362305	0.61035156	1.872192392	-7.32607428	0.33256836060000006	-0.36621094	-1.2207031	0.8544922	2.86152356	9.46503894	1.085034146	-0.48828125	1.5869141	0.91552734	-8.97695288	1.66044928	0.762036142	-0.4272461	-0.48828125	-0.6713867	0.03828125	10.009350540000002	0.576611322	-0.61035156	0.7324219	0.61035156	1.9164550720000002	9.682763580000001	1.262084964	-0.24414062	-0.36621094	-2.319336	1539961841.37
-9.15161142	-1.8028076080000002	-2.433251996	0.30517578	-0.7324219	0.9765625	2.501440396	-7.677783246000001	0.24404297120000001	-0.6713867	-0.9765625	1.159668	2.8064941100000005	9.999779860000002	1.262084964	-0.61035156	1.5258789	0.12207031	-9.25927716	1.0192382788	0.899609375	0.061035156	-0.61035156	-0.91552734	-0.07895508180000001	10.459154860000002	1.013256839	-0.61035156	0	0.36621094	1.9164550720000002	9.682763580000001	1.262084964	-0.36621094	-0.061035156	-2.0141602	1539961841.41
-9.374121106	-1.8004150360000002	-3.1438476440000005	-0.30517578	-0.9765625	0.7324219	3.152221646	-7.932592752000001	0.3600830072	-0.30517578	-0.30517578	1.4038086	2.85673822	10.529736420000003	1.41640625	-0.6713867	0.18310547	-0.79345703	-10.69003894	0.461767572	1.05991214	0.36621094	-1.0986328	-1.4038086	0.1579101538	11.18051718	1.6664307100000002	-0.91552734	-0.9765625	0.061035156	2.662939496	9.756933606	0.8278320288	-0.61035156	0.4272461	-1.7700195	1539961841.45
-10.839575180000002	-3.1103514400000005	-4.265966754000001	-3.2348633	0.18310547	0.4272461	3.4154052520000002	-8.068969748	0.7416992212000001	-0.36621094	-0.30517578	1.2817383	2.87707518	11.304932100000002	1.6078125	-0.6713867	0.18310547	-0.79345703	-13.55634784	-1.544409146	1.0120605432	0.4272461	-1.5869141	-1.4648438	0.898413089	12.12917482	2.3160155760000003	-1.2207031	-2.0141602	-0.30517578	4.623657248000001	11.29296924	1.3673584260000002	-1.5258789	0.6713867	-1.159668	1539961841.49
-12.2751223	-5.329467752000001	-3.3496094240000005	-0.24414062	0.79345703	1.0986328	3.611596646	-9.48776857	0.22011719240000002	-0.7324219	-0.9765625	1.0375977	2.746679712	12.2763179	1.820751996	-0.48828125	-0.30517578	-1.159668	-13.4151857	-2.6533691100000003	0.458178714	0.48828125	-1.8310547	-1.4648438	1.7788817900000002	12.8876223	2.75983876	-0.91552734	-1.953125	-1.0375977	4.623657248000001	11.29296924	1.3673584260000002	-3.2348633	0.6713867	0.061035156	1539961841.53
-10.01174272	-6.071167032000001	-1.971484424	0.6713867	-0.9765625	0.91552734	4.386792032000001	-12.526342360000001	-0.32539062500000004	-0.36621094	-0.61035156	0.8544922	2.8423827880000005	12.02749002	2.174853534	0.36621094	-0.12207031	-2.5024414	-10.98671924	-0.63881839	-0.534741214	-0.8544922	0.6713867	-1.5869141	1.3984619600000001	11.386278960000002	3.4548827880000004	-0.79345703	-0.79345703	-1.2207031	5.127294928000001	12.527538940000001	4.429858426	-4.272461	-0.6713867	2.5634766	1539961841.57
-8.492456070000001	-4.94785144	-0.2811279254	0.24414062	0.18310547	1.0375977	4.6619384	-14.262158540000001	-0.6447998200000001	-0.36621094	-0.61035156	0.8544922	3.2706542540000005	10.246215560000001	2.5385253600000004	0.36621094	-0.12207031	-2.5024414	-10.1146241	-0.878076178	-1.161596646	-0.36621094	-0.4272461	-0.7324219	-0.5885742212	8.575000000000001	3.7240478240000003	-1.159668	0	-0.36621094	2.409326178	13.72382788	0.0478515625	-2.8686523	-0.4272461	4.9438477	1539961841.61
-9.707885880000001	-2.268164038	-1.93439946	-0.61035156	0.30517578	0.18310547	4.789941394	-12.04782698	0.02033691394	-0.30517578	0.36621094	-2.5024414	2.8555420320000002	9.138451980000001	2.2801269960000004	0.48828125	0.8544922	-2.0751953	-9.410009980000002	-1.679589856	-0.7608398560000001	0.24414062	-0.24414062	0.061035156	-1.8375000000000001	7.730419928000001	3.9034912140000007	-0.79345703	-0.30517578	0.12207031	2.409326178	13.72382788	0.0478515625	-1.7700195	1.4648438	5.79834	1539961841.65
-10.316797120000002	-2.16767572	-2.739501996	-1.0986328	-0.79345703	0.061035156	4.477709964000001	-10.546484620000001	0.5969482428	-0.79345703	1.5869141	-3.7841797	1.8219482820000001	9.2724366	1.8841552520000002	-0.7324219	-1.4648438	0.18310547	-9.242529254	-1.701123004	-0.23327636780000002	0.36621094	-0.48828125	0.18310547	-1.471435504	8.560644568	3.354394568	0.24414062	-1.7700195	-0.061035156	-0.22131347840000004	11.865990920000002	0.3146240216	-0.30517578	-0.36621094	6.4086914	1539961841.69
-7.82492662	-2.866308606	-1.030004892	0.12207031	-1.5869141	0.36621094	3.31252446	-10.461548020000002	0.47014160340000005	-0.79345703	1.5869141	-3.7841797	1.5216797120000003	9.438720746000001	1.8913329680000002	-0.7324219	-1.4648438	0.18310547	-8.338134980000001	-1.7118896760000002	0.22849121400000003	0.061035156	-0.5493164	0.36621094	-0.06340332068	8.786743210000001	2.9440673920000004	0.48828125	-2.319336	-0.061035156	-0.02153320288	10.267749100000001	1.3996582460000002	0.48828125	-1.6479492	6.3476562	1539961841.73
-6.202759080000001	-2.604321286	-0.7213623200000001	-1.159668	0.24414062	0.12207031	2.109057608	-9.89570288	0.15910644960000003	0.30517578	1.8310547	-3.90625	2.1796386780000003	8.539111420000001	2.0097655760000004	-0.79345703	-3.2348633	0.36621094	-8.085717752	-1.60183107	0.538330072	0.12207031	-0.5493164	0.18310547	1.3793212860000001	8.150317392	3.0493408540000004	0.36621094	-1.5869141	-0.24414062	-0.02153320288	10.267749100000001	1.3996582460000002	0.30517578	-0.79345703	5.065918	1539961841.77
-7.534228240000001	-2.48828125	-0.92473143	-0.6713867	0.36621094	0	2.109057608	-9.89570288	0.15910644960000003	1.2207031	0.79345703	-3.7841797	2.1796386780000003	8.539111420000001	2.0097655760000004	-0.4272461	-2.8686523	0.12207031	-8.085717752	-1.60183107	0.538330072	0.061035156	-0.5493164	0.24414062	1.3793212860000001	8.150317392	3.0493408540000004	0.36621094	-1.5869141	-0.24414062	-0.2823242212	8.311816394000001	2.3542969240000002	1.2207031	1.3427734	3.90625	1539961841.81
-7.775878894000001	-2.1975829680000003	-0.94506839	0.30517578	-0.9765625	-0.061035156	2.054028354	-7.239941394000001	-0.062207030760000004	0.91552734	-0.24414062	-2.9296875	2.746679712	7.452880890000001	2.47871106	0	-0.7324219	-0.061035156	-8.45417482	-1.4929687500000002	1.300366214	-0.061035156	-0.4272461	0.36621094	1.7023192900000002	7.572509980000001	2.5612548920000004	-0.36621094	-0.24414062	-0.18310547	-1.0934082068000002	7.536621106	0.45698242800000005	3.112793	2.6245117	3.2958984	1539961841.85
-7.260278060000001	-1.629345746	-0.387597644	0.24414062	1.5869141	0.12207031	2.406933606	-6.92172824	-0.31342773560000003	0.9765625	0	-2.5634766	2.436840854	7.747167932000001	2.47033696	0.30517578	0.5493164	-0.30517578	-8.66711412	-1.6472900360000002	1.58747554	-0.12207031	-0.18310547	0.4272461	1.5001464660000001	7.90148912	2.56245108	0	-0.12207031	-0.4272461	-1.0934082068000002	7.536621106	0.45698242800000005	3.112793	2.5634766	2.380371	1539961841.89
-8.415893570000001	-0.910375998	-1.040771466	-0.4272461	2.5024414	0.061035156	2.652172824	-6.981542932000001	-0.7823730432	0.91552734	-0.18310547	-2.4414062	2.381811502	8.145532248	2.3949707460000003	0.4272461	-0.30517578	-0.5493164	-8.535522660000002	-1.6544677520000002	1.9009033540000002	-0.12207031	0	0.30517578	1.5025390379999999	8.40153804	2.7227538940000002	0.30517578	-0.36621094	-0.61035156	-3.9788574280000004	7.090405252000001	0.30385742800000004	2.746582	-1.6479492	0.79345703	1539961841.93
-9.77607428	-0.63881839	-2.4392334260000004	-1.0375977	2.0141602	-0.36621094	2.86152356	-7.19567842	-1.1627929712000002	0.8544922	-0.61035156	-2.2583008	2.9057862400000003	8.612085160000001	2.652172824	0.4272461	-0.30517578	-0.5493164	-8.41828624	-1.6712158540000002	1.679589856	-0.18310547	0	0.36621094	1.565942392	8.705395468	2.9548339660000003	0.36621094	-0.61035156	-0.61035156	4.19538588	8.13356929	0.2428466754	2.6245117	-4.9438477	-1.159668	1539961841.97
-10.460351440000002	-1.8697998200000001	-1.4750244600000002	0.5493164	0.12207031	-0.36621094	3.1306884000000004	-7.2698487400000005	-1.3470214660000002	0.61035156	-0.79345703	-1.6479492	3.3089355040000004	8.72333966	2.9775634	0.7324219	-0.30517578	-0.48828125	-9.058300720000002	-1.1556152160000002	1.3924804320000002	-0.12207031	-0.24414062	0.48828125	1.35180661	8.430249100000001	2.8890380400000004	0.30517578	-0.7324219	-0.48828125	4.19538588	8.13356929	0.2428466754	3.4179688	-8.850098	-0.18310547	1539961842.009
-11.45566394	-2.027709964	-1.8578369600000002	0.61035156	-1.0986328	0.7324219	3.5003417540000004	-7.0832273400000005	-1.2656738220000001	0.36621094	-0.6713867	-0.79345703	3.237158246	8.604907248	3.06608876	0.61035156	0.18310547	0.12207031	-9.0858152	-0.25480957460000003	1.393676718	-0.4272461	0.18310547	0.79345703	0.8158691100000001	8.20773912	2.6940429320000003	0.4272461	-0.48828125	-0.18310547	15.04333516	9.532031250000001	2.816064496	2.0751953	1.8920898	2.5634766	1539961842.05
-13.203442000000003	-3.1737548920000003	-4.604516574	-1.6479492	-4.1503906	-0.36621094	4.320996106	-7.07485324	-1.494165036	-0.061035156	-1.4038086	0.30517578	3.1007812500000003	9.1875	2.8806639400000003	0.30517578	-0.6713867	0.4272461	-11.89829074	-0.1387695288	1.2513183900000002	0.36621094	-0.48828125	1.159668	0.6459961060000001	9.578686600000001	2.336352536	0.9765625	-0.5493164	0.12207031	2.5839844240000005	9.38847644	2.96560054	-1.8920898	4.1503906	-0.91552734	1539961842.122
-8.333349640000002	-4.062597644	-1.3470214660000002	0.5493164	0.12207031	0.6713867	5.7673098000000005	-9.589452880000001	-1.318310504	-0.5493164	-0.91552734	1.4038086	3.696533246	13.765698380000002	2.2753417540000003	-0.24414062	-1.159668	-0.12207031	-11.493945680000001	-0.172265625	0.11484375000000001	-0.30517578	0.8544922	0.12207031	1.25729982	13.79201628	2.293286142	1.4648438	1.3427734	-0.7324219	-3.301757788	8.21611322	-1.1627929712000002	1.2817383	-2.6855469	-0.6713867	1539961842.197
-8.88842752	-3.1845214660000005	-2.6892577880000004	0.12207031	1.953125	-0.61035156	5.7673098000000005	-9.589452880000001	-1.318310504	-0.9765625	-0.30517578	2.5634766	4.562646466	12.80507788	2.1880126800000004	-0.24414062	-1.159668	-0.12207031	-10.850341460000001	0.953442392	-0.9677978240000001	-0.30517578	0.8544922	0.12207031	0.36845702880000003	12.3433107	2.634228534	0.36621094	1.8920898	0.12207031	2.85075679	11.230761780000002	-1.812377896	1.2817383	-2.6855469	-0.6713867	1539961842.222
-9.444701980000001	-4.220507788000001	-4.44421376	0.5493164	-0.061035156	0	7.372729532	-9.01044928	0.11484375000000001	-1.8310547	2.1362305	2.319336	4.645190396	11.8588134	1.990625	0.18310547	0.91552734	0.12207031	-10.87067842	1.128100589	-0.4091308606000001	-0.79345703	0.7324219	0.24414062	-0.657958966	11.377904860000001	1.9355957460000002	-0.79345703	2.6245117	1.159668	2.85075679	11.230761780000002	-1.812377896	-0.18310547	-1.0375977	-1.5258789	1539961842.249
-10.107446580000001	-3.0230224640000003	-3.791040036	-1.159668	-0.8544922	-0.061035156	7.412207068000001	-8.66352536	0.8218505890000001	-2.0141602	3.540039	0.4272461	3.61638179	11.855224640000001	1.5384277160000002	0.36621094	3.0517578	0.8544922	-10.87067842	1.128100589	-0.4091308606000001	0	0.48828125	-0.30517578	-1.222607428	11.20922824	1.3290771760000002	-0.79345703	2.6245117	1.159668	3.178540036	9.8	-0.6292480432	0.6713867	1.4038086	-1.8310547	1539961842.289
-9.066674820000001	-2.6844726440000004	-2.698828076	-0.061035156	0	-0.061035156	4.6619384	-9.62653804	1.025219748	-1.2207031	1.6479492	-1.5258789	2.61867662	11.379101440000001	1.00129393	-0.18310547	2.9907227	1.3427734	-10.87067842	1.128100589	-0.4091308606000001	0	0.48828125	-0.30517578	-0.90678714	10.684058	1.1508300720000002	0.18310547	0.79345703	0.79345703	2.4811035340000003	10.180420320000001	-0.11604003600000001	0.91552734	0.4272461	-2.746582	1539961842.329
-8.023510880000002	-2.528955072	-2.0468505400000003	0.4272461	0.79345703	-0.12207031	4.6619384	-9.62653804	1.025219748	-0.61035156	-1.2207031	-2.6245117	2.7119873200000004	9.95432158	1.02163089	-0.6713867	0.91552734	1.4648438	-8.93747554	0.7524658540000001	0.2512207068	0	0.48828125	-0.30517578	-0.0861328125	9.46145018	1.341040036	0.36621094	0.5493164	0.48828125	2.4811035340000003	10.180420320000001	-0.11604003600000001	0.6713867	0.24414062	-2.9296875	1539961842.369
-7.70170926	-2.198779254	-2.366259784	-0.061035156	-0.5493164	-0.36621094	4.67629393	-8.866894568000001	0.94506839	-0.24414062	-1.3427734	-2.5634766	3.2586913940000004	8.718554712000001	1.15441893	-0.30517578	-0.061035156	1.3427734	-8.34890126	0.7728027160000001	0.1878173822	-0.7324219	0.18310547	-0.30517578	0.27155761780000004	8.39555661	1.3793212860000001	-0.061035156	0.9765625	0.61035156	2.5971435700000005	9.554760880000002	0.15910644960000003	0.24414062	0.30517578	-3.0517578	1539961842.409
-7.306933606	-2.19997554	-2.4846923920000004	0.36621094	0.36621094	-0.48828125	4.933496106000001	-7.450488220000001	0.9462646760000001	-0.30517578	0.18310547	-2.319336	3.4883788940000002	8.157495108	1.2608886780000002	-0.30517578	-0.061035156	1.3427734	-8.34890126	0.7728027160000001	0.1878173822	-0.5493164	0.24414062	-0.24414062	0.23208007200000003	7.885937500000001	1.28361821	-0.48828125	1.2817383	0.6713867	2.988330072	8.738891574	0.6316406250000001	0.30517578	0.48828125	-2.8686523	1539961842.449
-7.957714660000001	-2.733520468	-2.229882788	1.0375977	0.061035156	-0.12207031	4.4322509000000005	-6.288891574	0.9725830072	-0.6713867	0.5493164	-2.2583008	3.363964856	7.98044429	1.331469748	-0.36621094	0.79345703	1.4038086	-7.872778060000001	1.3470214660000002	0.2572021466	-0.5493164	0.4272461	-0.24414062	-0.04426269568	7.900292932000001	1.191503894	-0.5493164	1.2207031	0.61035156	2.988330072	8.738891574	0.6316406250000001	0.12207031	0.18310547	-2.5024414	1539961842.489
-8.762817392	-2.22629393	-2.48588858	1.3427734	-0.79345703	0.5493164	4.303051620000001	-5.623754892	0.3756347644	-0.6713867	0.5493164	-2.2583008	3.363964856	7.98044429	1.331469748	-0.5493164	0.8544922	1.4648438	-7.872778060000001	1.3470214660000002	0.2572021466	-0.36621094	0.24414062	-0.18310547	-0.04426269568	7.900292932000001	1.191503894	-0.5493164	1.2207031	0.61035156	3.4560790740000003	8.69223642	1.2309814300000002	-0.24414062	-0.061035156	-1.953125	1539961842.529
-8.865698380000001	-1.258496106	-2.8316162140000003	0.6713867	-1.4038086	0.4272461	4.530346646	-5.1811277	-0.1399658246	-0.24414062	-0.61035156	-2.1362305	3.257495108	9.072656250000001	1.42836911	-0.79345703	0.48828125	1.3427734	-7.835693390000001	1.698730432	0.4354492212	0.5493164	-0.30517578	-0.30517578	-0.6125	9.212622300000001	1.06589357	-0.48828125	-0.061035156	0.8544922	2.6485839660000003	9.0176268	0.7680175720000001	-0.79345703	-0.48828125	-1.4648438	1539961842.569
-8.834594748	-1.2178222840000001	-2.3160155760000003	-0.30517578	-0.48828125	0.30517578	5.29477536	-5.16557608	-0.052636719240000004	-0.18310547	-0.79345703	-1.953125	3.23955072	9.579882788	1.2895996400000003	-1.159668	-0.12207031	1.0986328	-10.2773188	-0.3349609424	0.6077148560000001	1.0986328	-0.5493164	-0.61035156	0.09211425720000001	10.054809800000001	1.415209964	-0.24414062	-0.91552734	0.48828125	2.6485839660000003	9.0176268	0.7680175720000001	-1.6479492	-1.0375977	-1.5258789	1539961842.609
-9.87058058	-2.233471646	-2.7634277160000003	-1.0986328	0.18310547	0	6.007763580000001	-5.232568390000001	-0.25839844240000004	-0.48828125	-0.7324219	-1.6479492	3.402246106	10.006958360000002	1.193896466	-1.3427734	-0.9765625	0.91552734	-11.570508180000001	-0.9797607428000001	0.5993408246	0.7324219	-0.24414062	-1.0375977	1.565942392	11.2798098	2.2621826080000003	-0.24414062	-0.91552734	0.48828125	2.710791034	9.0858152	0.5790038940000001	-1.3427734	-0.91552734	-1.4038086	1539961842.649
-11.24392122	-3.4512939300000003	-3.80778804	-1.2207031	-0.79345703	-0.36621094	6.879858426	-5.65844748	-0.56823732	-0.48828125	-0.61035156	-1.5258789	3.7180663940000005	10.73190944	1.41640625	-1.0375977	-1.4038086	0.48828125	-11.570508180000001	-0.9797607428000001	0.5993408246	0.5493164	-0.24414062	-1.2207031	2.396167032	12.20573732	2.79213858	-0.48828125	-0.4272461	-0.91552734	4.763623004	11.21401358	1.197485324	-1.7089844	-0.61035156	-1.2817383	1539961842.689
-10.55964308	-4.77080072	-2.3997558900000002	0.4272461	0.7324219	0.24414062	7.6311277	-6.626245108000001	-0.850561502	-0.5493164	-1.0375977	-1.2817383	4.403540036	11.12907698	2.162890576	-0.4272461	-1.0986328	-0.24414062	-11.633911240000002	-1.227392572	-0.37084961060000005	-0.12207031	0.24414062	-1.0375977	1.7896484620000002	11.78464308	3.10676268	-0.8544922	-0.36621094	-0.9765625	4.763623004	11.21401358	1.197485324	-1.7700195	-0.6713867	-0.4272461	1539961842.729
-10.035669420000001	-5.4431150200000005	-1.4678466460000001	0.8544922	-0.8544922	0.61035156	8.665917932000001	-8.315405252000001	-1.4630615020000002	-0.12207031	-0.61035156	-0.7324219	4.76242662	10.553662140000002	2.8447753600000003	0.79345703	1.953125	-0.9765625	-10.50700728	0.22131347840000004	-0.678295926	-0.48828125	0.61035156	-0.8544922	0.0992919928	10.146923920000003	3.25988768	-1.0986328	-0.24414062	-0.48828125	6.223095746000001	11.35517572	4.031494110000001	-2.5634766	0.12207031	1.7700195	1539961842.769
-9.0594973	-3.7563476440000003	-0.10168457460000001	0.6713867	-0.91552734	0.30517578	9.07026358	-8.85732428	-2.07915036	-0.12207031	-0.61035156	-0.7324219	4.585375900000001	10.145727340000002	3.3651612400000004	0.79345703	1.953125	-0.9765625	-10.50700728	0.22131347840000004	-0.678295926	0.48828125	-0.12207031	0	-1.4618652160000003	8.85373552	3.4919677520000003	-0.8544922	0.12207031	0.061035156	2.1066650360000003	11.776269960000002	2.5995362400000004	-2.380371	-0.6713867	3.479004	1539961842.809
-9.73898912	-2.424877896	-0.7524658540000001	-0.12207031	1.7700195	-0.24414062	8.86809056	-8.072558606000001	-1.553979532	-0.48828125	-0.61035156	-1.4648438	4.585375900000001	10.145727340000002	3.3651612400000004	0.061035156	2.1362305	-0.18310547	-9.94953624	-1.137670926	-1.221411142	1.2207031	0.36621094	-0.061035156	-1.85544429	8.686254892000001	4.091308606	-0.8544922	0.12207031	0.061035156	2.1066650360000003	11.776269960000002	2.5995362400000004	-1.5258789	0.36621094	4.333496	1539961842.849
-10.6589357	-3.24194339	-1.680786142	0.79345703	-1.0986328	-0.24414062	8.939868210000002	-6.841576980000001	-1.1604003600000001	-0.8544922	0.79345703	-1.7089844	3.7862548920000005	10.158886780000001	3.4823974640000004	-1.8310547	-2.380371	2.1972656	-9.603808606000001	-1.546801718	-0.885253894	0.91552734	-0.18310547	-0.061035156	-1.4618652160000003	9.149218750000001	4.134375	0.061035156	-1.8310547	0.12207031	-1.6688232820000002	11.85761682	0.5646484424	-0.9765625	-1.6479492	4.1503906	1539961842.889
-8.407519568	-3.4046385800000003	-0.7464843750000001	0.61035156	-0.24414062	0.18310547	9.232959260000001	-6.080737320000001	-1.000097644	-0.36621094	1.4038086	-2.4414062	4.60930162	10.618261780000001	4.130786240000001	-1.8310547	-2.380371	2.1972656	-9.603808606000001	-1.546801718	-0.885253894	0.79345703	-0.36621094	0.30517578	-0.5646484424	9.60141574	3.8089844240000006	-0.061035156	-2.746582	0.4272461	1.2285888580000002	8.97575679	1.8793701080000003	-0.6713867	-3.8452148	3.112793	1539961842.929
-7.8883300720000005	-2.7275389400000005	-0.42707518000000005	-0.18310547	0.61035156	0.061035156	9.70429712	-5.67280252	-1.062304712	0.36621094	0.48828125	-3.2958984	5.51369658	10.484277160000001	5.1715576080000005	-2.380371	-2.6245117	2.8686523	-9.03317842	-1.9738769960000002	-0.324194339	0.8544922	-0.6713867	0.24414062	0.6651367212000001	9.512890380000002	3.8831542540000004	-0.5493164	-2.5024414	0.36621094	1.2285888580000002	8.97575679	1.8793701080000003	0.12207031	-1.8310547	1.7700195	1539961842.969
-8.7448732	-2.633032248	-0.2954833966	0	0.24414062	-0.061035156	10.71755342	-5.195483426000001	-0.840991214	0.79345703	0.61035156	-4.333496	6.396557608000001	9.89929164	5.609399460000001	-3.2348633	-1.7089844	4.333496	-8.771191394	-1.7776855040000001	-0.16030273560000002	0.7324219	-0.6713867	0	1.259692392	8.942260880000001	3.849658246	-1.5258789	-2.6245117	0.79345703	1.038378894	7.393066394000001	1.61977536	2.2583008	1.5258789	1.3427734	1539961843.009
-8.301049820000001	-2.0707763580000003	-0.36606445680000005	0.91552734	0.4272461	0.30517578	10.80966754	-3.7288329680000003	0.02033691394	1.159668	1.4038086	-5.2490234	7.5689209260000005	9.213818390000002	6.069970746000001	-3.2348633	-1.7089844	4.333496	-8.771191394	-1.7776855040000001	-0.16030273560000002	0.6713867	-0.61035156	0.12207031	1.8195557100000002	8.4135009	3.6821777160000004	-2.1362305	-2.6855469	1.8310547	0.00478515625	7.958911240000001	0.6208740020000001	2.746582	2.5024414	0.7324219	1539961843.049
-8.16467302	-1.681982428	-0.7728027160000001	-0.48828125	1.4038086	0.36621094	10.80966754	-3.7288329680000003	0.02033691394	1.8310547	1.7700195	-6.164551	8.51040036	8.067773560000001	6.41809056	-3.8452148	-2.1972656	5.432129	-8.81665036	-2.2071533540000003	-0.1686767572	0.4272461	-0.5493164	0.24414062	2.942871106	8.214917032	3.6881591460000003	-1.4648438	-2.380371	2.6245117	-1.7800780760000001	8.25319838	0.3959716754	2.1972656	-1.0986328	-0.91552734	1539961843.089
-8.992504892	-2.185620108	-1.4247802520000001	-1.2817383	1.8310547	0.18310547	10.681664840000002	-2.8399902160000003	0.5861816394	2.0751953	2.1972656	-6.286621	9.304736420000001	6.607104532	6.1417482	-3.7841797	-1.5258789	7.080078	-8.85732428	-2.55527356	0.1208251996	0.061035156	-0.7324219	0.12207031	4.0338867800000004	7.676586960000001	3.5362304320000004	-0.9765625	-1.3427734	3.479004	1.1041748200000001	7.791430710000001	1.685571286	3.2348633	-1.953125	-0.6713867	1539961843.129
-10.228271760000002	-2.299267572	-1.3613769960000002	-0.18310547	0.79345703	0.6713867	10.58835414	-2.55048822	0.095703125	2.0751953	2.1972656	-6.286621	10.35148912	5.33544928	5.5938478400000005	-3.7841797	-1.5258789	7.080078	-8.85732428	-2.55527356	0.1208251996	-0.12207031	-1.159668	0.18310547	4.90478534	7.504321580000001	3.55058606	-0.91552734	-0.6713867	4.760742	4.268359424000001	9.445898560000002	2.8471679320000005	3.6010742	0.5493164	-0.7324219	1539961843.169
-10.540502700000001	-3.0230224640000003	-2.7048096040000003	-0.5493164	1.6479492	-0.12207031	10.9568116	-2.0887207460000004	-0.2524169928	2.1972656	2.2583008	-5.6152344	11.545385880000001	4.549487320000001	4.98254393	-3.3569336	-1.0375977	7.446289	-10.20434604	-1.2716552520000002	1.038378894	-0.4272461	-1.4038086	0.36621094	5.400048920000001	8.017529254000001	3.617578076	-0.5493164	-0.4272461	6.1035156	6.36186502	10.863500900000002	0.135180661	0.5493164	0.48828125	-0.4272461	1539961843.209
-9.991405760000001	-2.906982428	-2.4906739200000003	0.48828125	-1.8920898	-0.061035156	11.778662140000002	-1.6137939300000002	-0.617285144	2.0751953	2.8686523	-5.3710938	12.35647014	3.8053954680000004	4.757641574	-2.0751953	0.18310547	8.728027	-9.506909440000001	-0.63881839	1.0371826080000002	-0.9765625	-1.7700195	0.6713867	6.281713760000001	8.464941394	3.311328076	-0.18310547	-0.18310547	7.080078	2.86152356	11.96528354	3.435742212	-2.0751953	1.4038086	-2.2583008	1539961843.249
-7.503125000000001	-2.447607428	-1.851855432	-1.3427734	1.0986328	-0.30517578	11.937768080000001	-0.7141846040000002	-0.6531738220000001	1.5258789	2.2583008	-5.004883	12.74167482	3.41301268	3.7970214660000003	-2.0751953	0.18310547	8.728027	-9.506909440000001	-0.63881839	1.0371826080000002	-0.48828125	-0.91552734	0.7324219	6.9097653800000005	8.827417032000001	3.16298822	0	-0.5493164	7.507324	4.996899460000001	8.41708966	2.372241214	0.12207031	2.380371	-1.5258789	1539961843.289
-9.283202880000001	-2.9416748200000002	-3.55058606	-0.8544922	2.8686523	-1.0375977	11.513086060000001	0.9020019568000001	-0.18422851440000002	1.5258789	2.2583008	-5.004883	12.50720198	2.5540771760000003	2.7418945679999998	-1.4648438	-0.91552734	8.911133	-10.3790036	0.04426269568	1.51330571	-0.48828125	-0.48828125	0.48828125	7.608398560000001	9.02839357	3.1306884000000004	0	-0.6713867	7.751465	2.1700683900000004	9.431542932000001	-0.43664550720000006	1.2207031	-0.79345703	-1.0375977	1539961843.328
-10.155298020000002	-3.3854980040000004	-5.18591304	-0.4272461	-2.8076172	-0.18310547	10.82522014	1.4738280760000002	0.6806884980000001	-0.9765625	3.4179688	-3.90625	11.4760009	1.522875998	1.8913329680000002	0.6713867	-1.2817383	7.9345703	-10.41967752	0.8673096040000001	1.4810058900000003	-1.0375977	-0.30517578	0.36621094	8.34650908	8.8979982	3.2909912140000004	-0.12207031	0.8544922	6.8359375	3.3819091460000004	10.35388228	1.3362548920000001	-0.4272461	0.48828125	-1.0986328	1539961843.369
-8.89680162	-2.810082968	-3.517089856	-1.8310547	0.79345703	-0.18310547	9.290380890000002	1.21303714	0.7225586060000001	-1.159668	1.953125	-2.9907227	11.4760009	1.522875998	1.8913329680000002	0.6713867	-1.2817383	7.9345703	-10.41967752	0.8673096040000001	1.4810058900000003	-0.79345703	-0.30517578	0.24414062	8.12160643	8.70061052	3.543408246	-0.12207031	0.8544922	6.8359375	2.9464599640000007	9.441113220000002	0.8577392572	0.48828125	1.5869141	-0.4272461	1539961843.408
-9.305932608	-2.805297824	-3.7814697480000006	-0.30517578	0.36621094	-0.061035156	8.257983426000001	1.4020507200000003	1.235766574	-1.4038086	-0.12207031	-2.319336	8.84296875	-0.03947753894	1.073071286	1.8310547	-2.5024414	6.4697266	-9.837085159999999	0.594555661	1.680786142	-0.7324219	-0.18310547	0.24414062	7.86560054	7.251904254	3.8915283540000005	-0.6713867	0.6713867	5.6152344	1.035986322	10.3012455	-0.910375998	0.30517578	-0.48828125	-1.0375977	1539961843.448
-8.846557608000001	-2.743090854	-3.5792969240000003	-0.24414062	-0.48828125	0	8.229272660000001	1.47263179	1.792041034	-1.7089844	0.6713867	-1.7089844	7.9134519800000005	-0.31103514400000004	1.2632812500000001	2.8686523	-1.159668	3.2348633	-9.38129892	0.9989013580000001	1.3853027160000002	-1.0986328	-0.24414062	0.12207031	7.23515625	6.134570288000001	3.88674321	-1.0375977	1.0375977	5.3100586	2.198779254	9.931591460000002	-0.42229003600000004	0.12207031	-0.4272461	-1.2817383	1539961843.488
-8.39794928	-2.8962158540000003	-3.152221646	-0.4272461	0	-0.24414062	7.306933606	1.71667482	1.604223642	-2.1362305	1.0986328	-1.0986328	7.9134519800000005	-0.31103514400000004	1.2632812500000001	2.8686523	-1.159668	3.2348633	-9.38129892	0.9989013580000001	1.3853027160000002	-0.91552734	-0.36621094	-0.061035156	7.174145468000001	5.170361420000001	3.6750000000000003	-1.0375977	1.0375977	5.3100586	3.0397704680000004	9.557153060000001	0.2763427716	0.61035156	0.91552734	-0.9765625	1539961843.528
-8.84296875	-3.092407248	-3.2993652160000004	-0.61035156	-0.36621094	-0.30517578	6.44440944	1.9009033540000002	1.9607177520000003	-2.380371	1.2817383	-0.61035156	5.70390625	-0.80988768	2.8627197480000004	2.319336	-0.6713867	1.2207031	-9.77368161	0.5371337860000001	1.1723632788	-0.61035156	-0.18310547	-0.12207031	6.86191394	4.298266574	3.741992212	-2.1362305	2.319336	2.8686523	2.191601538	9.63371556	0.4486083966	0.30517578	0.91552734	-0.79345703	1539961843.568
-9.06069339	-3.0409667540000003	-3.3675537140000005	-0.061035156	0	0.18310547	6.049634080000001	2.3243896760000005	2.6964355040000005	-2.5634766	1.7700195	0	5.9012939300000005	-1.032397464	2.874682608	1.7700195	-0.9765625	-0.4272461	-9.839477340000002	0.2572021466	1.23696286	-0.30517578	0.36621094	-0.24414062	6.427661240000001	3.037377896	4.280322284	-1.7089844	1.8920898	1.8310547	1.6161865020000004	9.89929164	0.48330077880000005	0.12207031	0.18310547	-0.6713867	1539961843.608
-8.96499002	-2.940478534	-3.6187744600000005	-0.061035156	-0.4272461	0.30517578	5.571118210000001	2.469140576	3.1199219240000007	-2.0141602	0.6713867	-0.12207031	5.9012939300000005	-1.032397464	2.874682608	1.2207031	-0.91552734	-1.3427734	-9.839477340000002	0.2572021466	1.23696286	-0.061035156	-0.061035156	-0.4272461	6.4683351600000005	1.9355957460000002	4.5339355040000004	-1.7089844	1.8920898	1.8310547	1.670019568	9.67080072	0.4091308606000001	0.061035156	-0.30517578	-0.5493164	1539961843.648
-8.279516574	-2.94526358	-2.9033935700000004	0.18310547	-0.18310547	0.12207031	5.2995607	2.68327626	3.325683606	-1.3427734	-0.061035156	-0.061035156	7.65146466	-1.70471196	2.68566893	0.9765625	-0.5493164	-1.8310547	-9.65285643	-0.16628417539999998	1.181933606	-0.18310547	-0.061035156	-0.30517578	6.62385234	1.2513183900000002	4.6164795320000005	-1.3427734	0.9765625	0.7324219	2.222705072	9.605004892	0.014355469240000002	0	0.18310547	-0.48828125	1539961843.688
-8.548681610000001	-2.8447753600000003	-2.595947284	0.24414062	0.7324219	-0.18310547	5.676391574	2.628247104	3.7479737400000004	-1.3427734	-0.061035156	-0.061035156	8.500830072	-1.697534146	2.906982428	0.8544922	-0.79345703	-1.6479492	-9.65285643	-0.16628417539999998	1.181933606	-0.12207031	0.061035156	-0.18310547	6.834399460000001	1.106567392	4.675097644	-1.3427734	0.9765625	0.7324219	1.753759784	9.705493210000002	0.2069580072	-0.061035156	0.4272461	-0.24414062	1539961843.728
-9.164770468	-2.930908246	-3.06608876	0.30517578	-0.061035156	-0.12207031	5.676391574	2.628247104	3.7479737400000004	-1.2207031	-0.61035156	0.18310547	8.92910144	-1.7776855040000001	3.10676268	0.5493164	-0.5493164	-1.2817383	-9.760522660000001	-0.1040771466	1.335058606	0.30517578	0.5493164	-0.12207031	7.071264480000001	0.6519775360000001	4.883251996	-0.91552734	0.24414062	-0.061035156	1.035986322	9.839477340000002	0.4844970746000001	-0.061035156	-0.18310547	-0.30517578	1539961843.768
-8.953027160000001	-2.769409146	-3.10676268	0.4272461	-0.12207031	0	7.035375900000001	2.13776857	4.023120108	-1.2817383	-0.7324219	0.5493164	9.35856929	-2.024121106	2.89741214	0.061035156	-0.5493164	-0.79345703	-9.754540740000001	-0.47971191100000005	1.2154297120000002	0.24414062	0.18310547	-0.18310547	7.602417032000001	0.540722644	5.255298020000001	-0.91552734	0.36621094	0	1.6329346040000001	9.82871106	0.5120117212	-0.12207031	-0.36621094	-0.24414062	1539961843.808
-8.881250000000001	-2.62346196	-2.777783246	0.36621094	0.061035156	-0.061035156	6.31401358	2.545703076	4.277929712	-0.7324219	0.18310547	1.2817383	9.62893071	-2.205957068	3.20007338	-0.18310547	-0.12207031	-0.6713867	-9.754540740000001	-0.47971191100000005	1.2154297120000002	0.24414062	0.30517578	-0.18310547	7.82731929	0.47492675720000005	5.21940944	-0.5493164	0.4272461	-0.18310547	1.8159667540000002	9.72822284	0.37683107	-0.18310547	0	0	1539961843.848
-9.096582068	-2.628247104	-2.845971646	0.30517578	0	0	7.88952626	2.646191394	3.951342752	-0.6713867	-0.4272461	0.061035156	9.62893071	-2.205957068	3.20007338	-0.24414062	-0.18310547	-0.36621094	-9.615771760000001	-0.6280517572	1.1340820288	0.18310547	0.30517578	-0.18310547	8.12878444	0.5215820288	5.349804712	-0.5493164	0.4272461	-0.18310547	1.567138678	9.67438948	0.5479003894	-0.18310547	-0.061035156	-0.061035156	1539961843.888
-9.18869658	-2.593554712	-2.9225341460000003	0.30517578	-0.061035156	0	8.492456070000001	3.007470746	4.6021241	-1.2207031	-1.0986328	-0.36621094	9.82392572	-2.418896466	2.8986084260000005	-0.4272461	-0.30517578	-0.4272461	-9.624145468	-0.729736322	1.085034146	0.18310547	0.24414062	-0.24414062	8.425463760000001	0.6292480432	5.74338408	-0.61035156	0.4272461	0	1.522875998	9.743774460000001	0.6029296924	-0.12207031	-0.18310547	-0.061035156	1539961843.928
-9.23774411	-2.359082068	-2.928515576	0.4272461	-0.12207031	0.12207031	8.37641574	3.0625	3.785058606	-1.0986328	-1.7089844	0	10.01174272	-2.23227536	3.1366699280000003	-0.5493164	0.48828125	-0.91552734	-9.624145468	-0.729736322	1.085034146	0.12207031	0.18310547	-0.18310547	8.32976088	0.40434570680000004	6.032885880000001	-0.61035156	0.4272461	0	1.6114013580000002	9.87297374	0.57421875	-0.18310547	-0.18310547	-0.061035156	1539961843.968
-8.97336412	-2.3052490020000005	-2.8352050720000004	0.36621094	0.061035156	0.18310547	8.657543930000001	2.910571286	3.660644568	-0.8544922	-1.2817383	-0.36621094	10.01174272	-2.23227536	3.1366699280000003	-0.48828125	0.7324219	-0.8544922	-9.527246106	-0.6280517572	1.1269042932	0	0.12207031	-0.24414062	7.489965560000001	0.5036376800000001	5.809179712000001	-0.36621094	1.2207031	0	1.532446286	9.71027806	0.538330072	-0.18310547	-0.4272461	-0.12207031	1539961844.008
-8.742480432	-2.356689496	-2.9141601440000002	0.24414062	0.061035156	0.18310547	8.585766574	2.595947284	3.5194824280000003	-0.61035156	-1.6479492	-0.61035156	10.5488768	-1.656860324	3.6797851440000002	-0.48828125	0.061035156	-0.7324219	-9.451879892000001	-0.40554199280000003	1.1017822480000001	0.061035156	0	-0.30517578	7.311718750000001	0.5215820288	5.614184800000001	-0.48828125	0.12207031	-0.061035156	1.6341308900000002	9.640893570000001	0.517993161	-0.18310547	-0.48828125	-0.12207031	1539961844.048
-9.170751800000001	-2.5815917540000006	-3.0947998200000004	0.5493164	0.5493164	0.30517578	8.880053420000001	2.424877896	3.3472167540000006	-0.5493164	-1.2207031	-0.7324219	10.224683	-1.7190673920000001	2.9093750000000003	-0.6713867	0.48828125	-0.30517578	-9.451879892000001	-0.40554199280000003	1.1017822480000001	0.12207031	-0.061035156	-0.24414062	7.1861084260000005	0.5144042932	5.54958516	-0.48828125	0.12207031	-0.061035156	2.172460962	9.60859375	0.48808594240000003	-0.24414062	-0.48828125	-0.061035156	1539961844.088
-9.350195288	-2.250219748	-3.282617212	0.7324219	-0.5493164	0.48828125	9.13725589	2.366259784	3.1713623200000005	-0.5493164	-0.4272461	-1.2817383	10.224683	-1.7190673920000001	2.9093750000000003	-0.36621094	-0.6713867	0.30517578	-9.707885880000001	-0.2823242212	1.280029254	0.24414062	-0.12207031	-0.24414062	7.425365920000001	0.687866214	5.784057608	-0.36621094	-0.61035156	-0.12207031	2.8268310700000003	9.789233426000001	0.7668212860000001	-0.36621094	-0.4272461	0.30517578	1539961844.128
-9.011645468000001	-2.000195288	-3.2311766200000003	0.36621094	0.30517578	0.4272461	8.98652356	2.3016601440000004	3.1079589660000004	-0.8544922	-1.7700195	-1.5869141	10.0631839	-1.662841754	2.66174321	-0.36621094	-0.061035156	0.79345703	-9.581079074	-0.2990722644	1.4965576080000003	0.61035156	-0.24414062	-0.24414062	7.4791992800000004	0.5802001800000001	5.461059800000001	-0.7324219	-0.4272461	-0.36621094	2.7179687500000003	9.650463760000001	0.8134765380000001	-0.48828125	-0.061035156	0.4272461	1539961844.168
-9.253295926000002	-2.286108426	-3.3220947480000005	0.30517578	0.12207031	0.24414062	9.46145018	2.4165038940000003	3.69892572	-0.6713867	-1.2817383	-2.0751953	10.0631839	-1.662841754	2.66174321	-0.30517578	-0.30517578	1.0375977	-9.581079074	-0.2990722644	1.4965576080000003	0.7324219	-0.24414062	-0.30517578	7.4791992800000004	0.5802001800000001	5.461059800000001	-0.7324219	-0.4272461	-0.36621094	2.0671875	9.765307608	0.52995607	-0.4272461	-0.24414062	0.30517578	1539961844.208
-9.175537140000001	-2.56723642	-3.2503173920000004	0.4272461	-0.7324219	0.24414062	9.27124002	2.598339856	3.65944838	-0.48828125	-0.7324219	-2.1362305	10.02011682	-1.9367920320000003	2.604321286	-0.18310547	0.061035156	1.4648438	-9.705493210000002	-0.4450195288	1.6125976440000003	0.61035156	-0.30517578	-0.30517578	6.957617212000001	0.6005371106	4.547094748	-0.7324219	-2.319336	-1.0375977	2.146142572	9.850244600000002	0.8218505890000001	-0.36621094	-0.18310547	0.36621094	1539961844.248
-8.880053420000001	-2.739501996	-2.828027356	0.5493164	-0.6713867	0.24414062	9.175537140000001	2.9907226440000003	3.093603534	-0.7324219	-0.61035156	-2.2583008	9.480590560000001	-2.3028564300000003	2.592358426	-0.18310547	-0.36621094	2.1362305	-9.693530252	-0.2990722644	1.5204834260000002	0.91552734	-0.24414062	-0.4272461	7.255493210000001	0.8565429712000001	4.385595746	-0.61035156	-3.2348633	-1.2817383	2.674902356	9.52485324	1.268066394	-0.4272461	-0.36621094	0.61035156	1539961844.288
-9.0858152	-2.686865216	-2.422485324	0.79345703	-1.5258789	0.30517578	8.786743210000001	3.361572284	2.64140625	-0.91552734	-0.36621094	-2.5024414	8.640795926000001	-2.9033935700000004	2.6605469240000006	-0.36621094	-0.6713867	2.5024414	-9.693530252	-0.2990722644	1.5204834260000002	1.2817383	-0.061035156	-0.4272461	7.869189300000001	0.802709964	4.085327176000001	-0.79345703	-2.9907227	-1.6479492	3.5362304320000004	9.32148462	1.756152356	-0.30517578	-0.5493164	1.0986328	1539961844.328
-8.88842752	-2.027709964	-1.3015625000000002	0.8544922	-1.8920898	0.61035156	8.34172374	3.823339856	2.7646241	-1.0986328	0.12207031	-2.6245117	8.228076080000001	-3.43334964	2.739501996	-0.12207031	-0.4272461	2.8686523	-9.285595746	-0.7560547120000001	1.3805175720000002	1.2207031	0.12207031	-0.48828125	8.65874002	0.44980469240000004	4.31142572	-0.4272461	-2.319336	-1.4648438	3.935791034	9.231762680000001	2.201171924	-0.79345703	-0.36621094	1.7700195	1539961844.368
-9.503320288000001	-1.191503894	-1.138867212	0.36621094	0.91552734	0.36621094	7.805786240000001	4.042260880000001	3.160595746	-0.9765625	-0.061035156	-2.8076172	7.98044429	-3.8807617800000003	2.9057862400000003	-0.61035156	-0.061035156	2.0751953	-9.680371106	-2.3052490020000005	1.427172824	1.4648438	-0.12207031	-0.4272461	8.681469748	0.2619873004	3.9752685700000003	0.24414062	-1.5869141	-1.7700195	2.7825683900000002	9.707885880000001	1.836303714	-1.5869141	-1.2207031	1.953125	1539961844.408
-10.906567000000003	-1.378125	-1.98464357	-0.18310547	-0.061035156	0.12207031	7.491162140000001	4.354492212	2.9261230040000004	-0.36621094	0.18310547	-2.6855469	8.04384784	-4.393969748000001	2.7311278960000003	-0.36621094	-0.4272461	1.7089844	-9.680371106	-2.3052490020000005	1.427172824	1.0375977	-0.48828125	-0.48828125	9.241332968	0.22011719240000002	4.09848642	0.24414062	-1.8310547	-1.8310547	1.735815396	10.63740216	1.3063476440000001	-1.4648438	-2.380371	1.0375977	1539961844.448
-10.552465560000002	-1.8662109620000003	-1.6891601440000001	0.18310547	-1.159668	0.18310547	7.428955072	4.809082068	2.592358426	0	0.5493164	-2.4414062	8.58696286	-4.46933606	3.3376464660000003	0.18310547	-0.7324219	1.7089844	-9.81435504	-2.446411142	1.8075927520000004	0.61035156	-0.9765625	-0.24414062	9.326269568	0.45937500000000003	4.2073487400000005	0.8544922	-1.3427734	-1.8310547	2.454785144	10.224683	2.2215087860000002	-1.2207031	-1.7089844	1.159668	1539961844.488
-9.57150908	-1.6867675720000002	-1.2202148560000001	-0.36621094	-1.0375977	0.18310547	7.068872300000001	5.2720459260000005	2.680883786	0.36621094	-0.91552734	-1.953125	8.47092302	-4.6978271760000005	3.8735839660000004	0.061035156	-0.48828125	1.4038086	-9.134863220000002	-1.8375000000000001	2.063598642	0.61035156	-1.4648438	-0.30517578	9.43273912	0.9378906250000001	3.658251996	0.6713867	-1.0375977	-1.7089844	1.836303714	10.340722840000002	1.6532714660000003	-1.5869141	-0.5493164	0	1539961844.528
-8.85732428	-1.695141574	-0.805102536	-0.9765625	-0.6713867	0.061035156	7.558154254000001	5.94316394	3.0086670320000004	0.61035156	-0.4272461	-1.4038086	8.48049321	-4.823437500000001	3.5362304320000004	-0.12207031	-0.7324219	0.8544922	-9.134863220000002	-1.8375000000000001	2.063598642	0.6713867	-0.9765625	-0.061035156	9.527246106	1.1101562500000002	3.6391114200000003	0.6713867	-0.4272461	-1.4648438	0.94506839	9.10734874	1.332666034	-1.4038086	0.91552734	-0.91552734	1539961844.568
-8.957812500000001	-1.9403808900000001	-0.860131839	-0.8544922	-0.36621094	-0.24414062	7.717260880000001	6.2841064300000005	2.751464856	0.7324219	1.0986328	-0.8544922	8.48049321	-4.823437500000001	3.5362304320000004	0	-1.2817383	0.30517578	-9.130077880000002	-1.927221646	2.118627896	0.5493164	-1.4648438	0.061035156	8.79990216	1.235766574	3.5517822480000003	0.6713867	-0.4272461	-1.4648438	0.00837402356	8.508007788	1.299169928	-0.79345703	2.0751953	-1.3427734	1539961844.608
-9.00327176	-2.421289038	-0.8888427520000001	-0.8544922	-0.6713867	-0.36621094	7.311718750000001	6.16447734	2.42607428	0.48828125	-0.12207031	-0.4272461	9.094189300000002	-4.2587889400000005	3.1474366000000003	0.36621094	-1.159668	0.36621094	-9.49973143	-2.3208007200000003	2.7299316100000004	0.30517578	-0.8544922	0.061035156	8.9410643	1.3482177520000003	3.2862060700000004	-0.5493164	0.4272461	-1.8310547	-0.1614990216	8.73410643	0.9390869110000001	0.24414062	1.5258789	-1.953125	1539961844.648
-8.685058606	-2.8088867800000004	-0.5658447284000001	-0.4272461	0.7324219	-0.4272461	7.046142572	5.915649460000001	2.527758786	0.6713867	-0.30517578	-0.36621094	9.094189300000002	-4.2587889400000005	3.1474366000000003	0.36621094	-0.7324219	0.5493164	-9.49973143	-2.3208007200000003	2.7299316100000004	0.12207031	-0.6713867	0.061035156	8.9410643	1.3482177520000003	3.2862060700000004	-0.5493164	0.4272461	-1.8310547	-0.8625244110000001	9.32148462	0.88046875	0.9765625	0.91552734	-2.2583008	1539961844.687
-9.108544928	-2.566040036	-0.8924316100000002	-0.18310547	0.91552734	-0.8544922	6.65974092	6.0101562500000005	2.124609424	1.0986328	0.061035156	-0.4272461	8.000781250000001	-4.896411240000001	3.3627685700000005	0.61035156	-0.5493164	0.36621094	-9.43513179	-2.326782248	2.668920926	-0.48828125	-0.24414062	0.36621094	9.65883786	1.183129892	2.81726088	0.4272461	1.953125	-2.4414062	-0.096899411	10.484277160000001	1.2860107820000002	1.8310547	1.2207031	-2.5634766	1539961844.728
-9.521264480000001	-2.7658202880000005	-1.146044928	-0.7324219	0.7324219	-1.5258789	5.82473143	6.621460160000001	1.5683349640000002	1.2817383	-0.30517578	-0.12207031	7.719653060000001	-4.975365920000001	3.249121106	0.61035156	-1.2817383	-0.12207031	-10.170849640000002	-1.93439946	3.1330810700000002	-0.61035156	-0.30517578	0.4272461	9.1623777	2.1162353240000003	3.2706542540000005	0.61035156	1.2207031	-2.0751953	0.833813498	9.961499100000001	2.3423339660000004	2.5024414	-1.8920898	-1.953125	1539961844.767
-10.490259080000001	-3.517089856	-2.34113768	1.7089844	3.7231445	-1.3427734	5.843872300000001	6.842773560000001	2.0695800720000004	1.3427734	-0.6713867	0.5493164	7.686157248	-4.766015576	3.476416034	0.30517578	-1.0986328	-0.4272461	-10.170849640000002	-1.93439946	3.1330810700000002	-0.8544922	0.5493164	0.61035156	9.045141574	3.2634764400000003	3.0134521760000004	0.61035156	1.2207031	-2.0751953	-0.14833984620000001	10.75104982	-0.2225097644	2.2583008	-2.6245117	-1.953125	1539961844.807
-9.61816394	-0.492871106	-3.5302491000000003	1.5869141	-2.4414062	-1.2817383	5.74577626	7.110742212000001	2.3626709260000003	1.7089844	-0.9765625	0.91552734	8.00317392	-4.62246106	3.645092752	0.4272461	-1.4038086	-1.0986328	-11.25827626	-0.9187500000000001	3.6008300720000004	-1.5869141	2.380371	0.7324219	7.921826080000001	3.8353027160000006	2.767016574	0.91552734	1.7700195	-3.2348633	11.766699280000001	11.464038040000002	3.31252446	0.7324219	0.30517578	-0.8544922	1539961844.847
-9.10974092	-0.046655271600000006	-3.15102536	-2.8686523	2.0751953	-1.4648438	5.5184814300000005	7.340429712000001	2.6019287140000005	1.953125	-1.3427734	1.5258789	7.8847409200000005	-4.40473642	2.4643554320000005	-0.30517578	-1.2207031	-1.3427734	-9.121704074	0.3529052716	2.3937744600000004	-0.5493164	1.0986328	1.0375977	6.952832068	4.49326178	2.2944824280000002	1.0986328	1.0375977	-3.4179688	3.3831054320000007	9.564331070000001	2.586376996	0.5493164	4.699707	0.6713867	1539961844.887
-10.149316100000002	-1.64011232	-3.7204589660000003	-1.6479492	0.61035156	-1.5258789	5.83071286	6.85234375	2.4990478240000003	2.0141602	-1.7700195	1.953125	7.379907248	-4.632031250000001	1.1352783540000002	-1.3427734	-1.953125	-1.3427734	-9.121704074	0.3529052716	2.3937744600000004	-0.5493164	0.7324219	0.91552734	7.408618210000001	5.39646016	2.332763678	1.0986328	1.0375977	-3.4179688	1.679589856	9.918433	0.47253417540000003	0.7324219	1.159668	-0.12207031	1539961844.927
-10.459154860000002	-2.56245108	-4.0326903960000005	-1.0986328	-1.159668	-0.12207031	5.243335160000001	6.772192392	1.259692392	1.8920898	-2.5024414	2.5634766	6.82602536	-4.036279254000001	1.337451178	-1.2207031	-0.6713867	-2.0141602	-9.337036240000002	-0.21054687500000002	3.17495108	-0.7324219	1.159668	0.4272461	7.43374002	5.40483426	2.5947509	1.6479492	1.7089844	-5.1879883	1.7406005400000002	9.81435504	0.5837890576	0.61035156	0	-0.061035156	1539961844.967
-8.52954074	-2.0576172120000003	-2.7825683900000002	-0.24414062	-0.4272461	0	5.959912140000001	5.644091754	1.7896484620000002	1.953125	-2.1972656	3.3569336	7.225586060000001	-3.649877896	1.038378894	-1.3427734	-2.0141602	-2.9296875	-8.99848642	-0.540722644	3.4788086060000003	-0.91552734	0.61035156	0.18310547	6.7650144800000005	5.8701902	2.3519042540000004	2.8076172	1.0986328	-6.591797	1.9607177520000003	9.97585414	0.18422851440000002	0	-0.30517578	-0.48828125	1539961845.007
-7.680175720000001	-2.153320288	-2.8914307100000003	-0.48828125	1.7089844	-0.61035156	7.27702626	4.651171924000001	3.02661142	3.2958984	-0.61035156	2.9296875	8.19577626	-4.320996106	-0.2524169928	-2.8076172	-2.380371	-3.7231445	-8.90996106	0.40793457460000004	2.73830571	-1.159668	0.12207031	0.79345703	6.6202635800000005	5.609399460000001	2.1521240020000003	2.8076172	1.0986328	-6.591797	2.360278354	9.387280252000002	-0.22849121400000003	0.36621094	-0.4272461	-0.48828125	1539961845.047
-8.80588408	-3.125903354	-3.43334964	0.061035156	0.8544922	-0.61035156	5.9288086060000005	4.649975540000001	0.33137207460000007	3.2958984	-4.0893555	3.112793	8.848950180000001	-4.458569290000001	0.12919922120000002	-1.7089844	-1.2207031	-3.90625	-8.653955072	0.7225586060000001	2.5397216460000003	-0.7324219	0.79345703	0.61035156	6.766211060000001	5.803198380000001	1.9224365020000003	2.9296875	0.48828125	-4.760742	1.8973144960000001	9.326269568	0.10527343750000001	0.24414062	-0.061035156	-0.30517578	1539961845.087
-8.935082968000001	-3.0971923920000006	-3.10676268	0.5493164	-0.48828125	-0.30517578	8.327368210000001	4.038671924000001	0.03229980432	2.8686523	-0.4272461	3.90625	8.848950180000001	-4.458569290000001	0.12919922120000002	-1.7089844	1.0986328	-3.7841797	-8.771191394	0.899609375	2.5397216460000003	-0.7324219	0.9765625	0.91552734	6.517382788000001	6.52097194	1.642504892	3.1738281	2.2583008	-4.760742	2.186816394	9.44350589	0.48330077880000005	0.24414062	-0.5493164	0	1539961845.127
-8.813061600000001	-2.5540771760000003	-2.928515576	0.4272461	0.7324219	-0.36621094	7.529443390000001	4.389184604	1.070678714	3.3569336	-1.159668	3.3569336	9.57150908	-2.477514676	-0.38640135800000003	-1.3427734	-3.7841797	-4.5166016	-8.771191394	0.899609375	2.5397216460000003	-0.7324219	0.9765625	0.91552734	5.55078125	8.665917932000001	1.369750998	3.112793	1.8310547	-4.699707	2.6079101440000003	9.49375	0.540722644	0.18310547	-0.6713867	0.30517578	1539961845.167
-9.38608426	-2.4296630400000003	-3.56613768	0.12207031	-0.30517578	-0.79345703	7.156201080000001	5.190698380000001	-0.4713378894	2.5634766	-3.7841797	4.5166016	9.57150908	-2.477514676	-0.38640135800000003	-0.9765625	-2.8076172	-4.4555664	-8.771191394	0.899609375	2.5397216460000003	-0.7324219	0.9765625	0.91552734	4.652368210000001	10.406518080000001	1.0371826080000002	3.112793	1.8310547	-4.699707	2.080346646	9.61936052	0.5287597644	-0.12207031	-0.12207031	0.30517578	1539961845.207
-9.500927520000001	-2.337548822	-3.269457968	-0.48828125	-0.6713867	-0.8544922	9.733007788	3.85683606	-1.0479492212000001	1.159668	0.8544922	5.3100586	11.848047120000002	-0.2237060504	-1.3230957460000001	-1.8310547	-3.4179688	-4.8828125	-10.44121106	0.6400146760000001	1.1101562500000002	-0.9765625	1.6479492	-0.061035156	3.1474366000000003	11.81096196	1.1879150360000001	2.319336	2.380371	-4.4555664	1.8028076080000002	9.97346196	0.23566894960000004	0.061035156	0.24414062	0.18310547	1539961845.247
-9.173144568	-2.64140625	-3.0589112400000005	-0.4272461	0.4272461	-0.6713867	9.52963858	2.3949707460000003	-1.337451178	0.6713867	-1.0375977	5.9814453	11.848047120000002	-0.2237060504	-1.3230957460000001	-3.2348633	-2.5634766	-5.2490234	-10.35986322	0.5144042932	0.976171875	0.12207031	2.9907227	-0.061035156	2.8878417540000005	10.58955072	1.4774170320000002	2.9907227	2.9296875	-3.2958984	1.3087402160000001	9.874170320000001	0.39238280760000005	0.24414062	0.36621094	0.18310547	1539961845.287
-8.665917932000001	-3.430957068	-3.0565185700000006	0.4272461	-0.30517578	-0.24414062	9.7748777	0.6029296924	-1.2704589660000003	0.91552734	-1.7700195	6.3476562	12.156689300000002	2.874682608	-2.72036142	-3.4179688	-0.18310547	-5.3710938	-9.625341754	0.29667969240000003	0.424682608	-0.5493164	1.159668	-0.61035156	2.46794429	9.548779254000001	1.814770468	1.3427734	2.2583008	-1.4038086	1.5360351440000002	9.837085159999999	0.3529052716	0	-0.30517578	-0.061035156	1539961845.327
-8.82263179	-3.56613768	-3.0876221040000003	0.61035156	-0.48828125	0.30517578	11.2810054	-1.4977538940000001	-2.463159146	0.6713867	0.61035156	5.79834	11.730810700000001	3.4931639400000005	-2.377026358	-2.746582	0.061035156	-5.3100586	-8.94465306	0.593359375	-0.0490478534	-0.5493164	0.6713867	-0.18310547	1.717871106	9.527246106	1.485791034	1.3427734	2.2583008	-1.4038086	2.318408246	9.54399411	-0.014355469240000002	0	-0.24414062	0	1539961845.367
-9.518872300000002	-2.9931152160000005	-3.1713623200000005	0.12207031	-0.61035156	0.48828125	10.47111772	-2.3578857820000003	-2.7993163940000003	1.6479492	0.7324219	5.004883	11.730810700000001	3.4931639400000005	-2.377026358	-1.4648438	-0.4272461	-5.126953	-8.95063498	0.775195288	-0.29069824280000006	-0.30517578	0	0.12207031	1.3230957460000001	9.682763580000001	0.860131839	0.91552734	2.6855469	-0.79345703	2.446411142	9.43513179	-0.22968750000000002	0.061035156	-0.18310547	0.061035156	1539961845.407
-9.228173920000001	-2.743090854	-2.78017572	0.5493164	-0.8544922	0.36621094	9.863403060000001	-2.7586425720000003	-1.8195557100000002	2.0751953	1.0986328	5.065918	11.399438400000001	4.94785144	-1.252514676	-2.1972656	2.0141602	-4.9438477	-9.82751448	0.54191893	-0.2237060504	-0.12207031	0	-0.061035156	0.6818847840000001	10.2342527	0.6041259784	1.5258789	1.953125	-0.30517578	2.0707763580000003	9.917236420000002	0.16389160340000003	0	-0.30517578	0.061035156	1539961845.447
-8.72932158	-2.906982428	-2.53254393	0.12207031	0.61035156	0.18310547	10.251000900000001	-3.858032248	-1.8949219240000001	1.5258789	1.7700195	5.065918	11.399438400000001	4.94785144	-1.252514676	-1.7700195	1.7089844	-4.699707	-10.073950180000002	0.3182128894	-0.11484375000000001	0.36621094	0.18310547	-0.5493164	0.6818847840000001	10.2342527	0.6041259784	1.5258789	1.953125	-0.30517578	2.277734424	9.69472644	0.48808594240000003	0	0.18310547	0.061035156	1539961845.487
-8.807080072	-3.311328076	-2.8758788940000004	0.30517578	-0.48828125	0.12207031	10.911352340000002	-5.196679712	-2.058813498	1.0986328	1.953125	3.90625	11.66860324	5.809179712000001	-1.0718750000000001	-1.2207031	0.18310547	-4.211426	-9.88613318	-0.16389160340000003	-0.2225097644	0.24414062	0.30517578	-0.5493164	0.660351538	10.32995558	1.715478534	1.0986328	1.4648438	-0.36621094	2.036083966	9.77966304	0.31223143000000003	-0.061035156	0.36621094	0.061035156	1539961845.527
-8.833398560000001	-3.4225829680000004	-2.8232422120000003	0.061035156	-0.12207031	0	11.51547824	-5.20983876	-1.983447284	0.18310547	1.6479492	3.0517578	13.160375900000002	6.461157248	-0.898413089	-0.12207031	-2.6855469	-3.1738281	-9.75214856	-0.3349609424	-0.3158203076	0.18310547	0.061035156	-0.24414062	0.6304443390000001	9.682763580000001	1.610205072	-0.61035156	-0.061035156	-0.30517578	1.356591754	9.71625998	-0.025122070680000004	0.061035156	0.36621094	0.061035156	1539961845.567
-8.92670926	-3.5422119600000004	-2.70600589	0.061035156	-0.5493164	-0.12207031	11.59802266	-5.0662844400000004	-1.0874267572	0.18310547	0.18310547	1.8920898	11.42695288	5.79841304	-0.92473143	-0.36621094	0.12207031	-1.4038086	-9.777270468000001	-0.3349609424	-0.44980469240000004	0	0.061035156	-0.061035156	1.0168457068	9.433935700000001	0.9713867212000001	-0.61035156	-0.061035156	-0.30517578	0.762036142	9.98183606	0.2081542932	-0.18310547	-0.12207031	-0.061035156	1539961845.607
-8.63601088	-3.4728271760000005	-2.2490234620000003	0.18310547	-0.30517578	-0.061035156	10.6074955	-4.615283246	0.16628417539999998	-0.12207031	0.061035156	0.7324219	11.42695288	5.79841304	-0.92473143	-0.36621094	-0.7324219	-0.61035156	-9.9016848	-0.381616214	-0.5467041034000001	0	0.061035156	-0.061035156	1.412817392	9.413598740000001	0.83022464	-0.6713867	-0.4272461	0	0.961816394	9.90407698	0.27275390380000003	-0.18310547	-0.36621094	-0.061035156	1539961845.647
-8.560644568	-3.3675537140000005	-1.9391846040000003	0.12207031	0.8544922	0.061035156	10.13735324	-4.633227536	0.062207030760000004	-0.48828125	0.30517578	0.061035156	10.81804164	5.078247300000001	-1.5491942900000002	-0.061035156	-0.18310547	0.24414062	-9.937573380000002	-0.3612792932	-0.643603534	0.061035156	0.30517578	-0.12207031	1.6915527160000003	9.284399460000001	1.022827176	-0.12207031	0.12207031	0	1.5587646760000002	9.558349640000001	0.11843261780000001	-0.061035156	-0.061035156	0.061035156	1539961845.687
-9.045141574	-2.874682608	-2.5134033540000003	-0.18310547	0.061035156	-0.18310547	9.303539840000001	-4.743286240000001	-0.25959472840000003	-0.79345703	0.061035156	-0.18310547	10.81804164	5.078247300000001	-1.5491942900000002	0.12207031	-0.061035156	0.5493164	-9.82751448	-0.6723144568000001	-0.8708984620000001	0.061035156	0.48828125	-0.12207031	1.6915527160000003	9.284399460000001	1.022827176	-0.12207031	0.12207031	0	2.48828125	9.289184800000001	0.1196289038	0.061035156	0.5493164	0.36621094	1539961845.727
-8.7448732	-2.345922824	-2.7586425720000003	-0.8544922	-0.24414062	-0.7324219	8.109643570000001	-5.04714357	-0.6041259784	-0.79345703	-1.7700195	-0.48828125	10.04404254	4.91315944	-1.867407248	0.61035156	-0.30517578	0.5493164	-9.932788040000002	-1.299169928	-0.8266357428000001	-0.36621094	0.5493164	0.12207031	2.30883786	9.030786240000001	1.617382788	-0.18310547	0.7324219	0.24414062	1.7035155760000003	9.88613318	0.5120117212	-0.24414062	0.61035156	0.36621094	1539961845.767
-8.228076080000001	-2.3531005400000002	-2.67370607	-1.8920898	0.061035156	-1.3427734	8.072558606000001	-6.073559800000001	-0.38640135800000003	-0.36621094	-1.2817383	-0.8544922	9.329858426000001	4.786352536	-2.0468505400000003	1.0986328	0.5493164	0.48828125	-9.8334964	-1.9176513580000003	-0.7488769568000001	-1.159668	0.8544922	0.36621094	2.4595702880000005	8.89321286	1.3805175720000002	-0.30517578	1.159668	0.30517578	0.6675292932	9.82033696	0.3337646466	-0.061035156	0.36621094	0.12207031	1539961845.807
-8.16467302	-2.64140625	-2.7000244600000003	-2.380371	0.48828125	-1.953125	7.485180710000001	-7.09160144	-0.37683107	0.5493164	-0.48828125	-1.0986328	8.859716754	4.38798822	-2.721557608	1.5869141	0.6713867	0.30517578	-9.77368161	-2.213134784	-0.69504393	-2.0751953	1.0986328	0.48828125	2.4129150360000002	8.524755890000002	1.156811502	-0.24414062	1.4648438	-0.24414062	0.735717752	9.62653804	0.3529052716	-0.061035156	0.18310547	-0.12207031	1539961845.847
-8.771191394	-2.557666034	-3.366357428	-2.6855469	-0.24414062	-2.1972656	6.54728984	-7.449292032000001	-1.015649411	1.159668	-1.7089844	-1.0986328	8.859716754	4.38798822	-2.721557608	2.380371	0.30517578	0.4272461	-9.786840560000002	-1.8398925720000001	-0.617285144	-2.9907227	1.2207031	0.7324219	2.536132788	8.608496106	0.7428955072	-0.12207031	1.5258789	-0.79345703	1.544409146	9.575097840000002	0.5036376800000001	-0.061035156	0.6713867	-0.12207031	1539961845.887
-8.774780252000001	-3.1797364200000002	-3.8376952880000004	-3.2348633	0.12207031	-2.319336	6.3654540740000005	-7.4433107000000005	-1.02163089	1.7700195	-1.8310547	-1.0986328	8.795117212000001	3.926220746	-3.34841304	2.8686523	0.4272461	0.18310547	-9.67080072	-0.985742212	-0.745288089	-3.7231445	1.4648438	0.6713867	2.404541034	9.25209964	0.193798822	0.061035156	2.5634766	-0.7324219	2.10546875	9.705493210000002	0.17585449280000004	0	0.79345703	-0.24414062	1539961845.927
-9.154003894	-3.974072284	-4.225292932	-2.746582	-0.91552734	-1.8920898	6.117822480000001	-7.093994110000001	-0.5203857428	2.319336	-1.4038086	-0.8544922	9.45307608	4.2061523560000005	-3.8855469240000007	3.479004	0.6713867	-0.24414062	-9.6636232	0.270361322	-1.1257080072	-4.0893555	1.2207031	0.61035156	1.833911142	10.18520468	-0.32658691100000004	0.061035156	2.5634766	-0.7324219	3.017041034	9.81435504	0.915161142	-0.18310547	2.319336	0	1539961845.967
-9.387280252000002	-3.7360108800000003	-4.435839856	-3.2958984	-1.5869141	-1.4648438	6.299658246000001	-6.505419928000001	-0.424682608	2.746582	-1.7089844	-0.30517578	9.45307608	4.2061523560000005	-3.8855469240000007	3.8452148	1.4038086	-0.5493164	-9.790429712	1.476220746	-1.272851538	-4.0283203	0.9765625	0.30517578	1.3817138580000001	11.00585962	-0.5813964856000001	0.12207031	3.2958984	-0.36621094	2.942871106	9.862207460000002	0.8015136780000001	-0.18310547	2.1972656	0.36621094	1539961846.007
-9.00207518	-3.3149170320000003	-4.48129892	-2.9907227	-1.3427734	-1.2817383	7.040161240000001	-6.21352536	-0.907983426	3.2348633	-2.1972656	-0.12207031	10.0560054	4.653564496	-4.779174820000001	4.272461	1.4648438	-0.8544922	-9.589452880000001	1.6915527160000003	-1.451098642	-4.0283203	0.6713867	-0.12207031	1.020434604	11.5262455	-0.45339357	0.24414062	4.211426	0.12207031	2.512207068	10.11582068	0.2811279254	-0.4272461	1.2207031	0.12207031	1539961846.047
-8.482885880000001	-2.969189496	-4.789941394	-3.4179688	-1.5869141	-1.2207031	7.859619110000001	-5.848657248	-1.6664307100000002	3.8452148	-2.746582	-0.30517578	10.7103759	5.498144568	-4.856933606	4.5776367	1.6479492	-0.9765625	-9.363354532	1.685571286	-1.4415283540000001	-4.211426	0.24414062	-0.48828125	0.839794928	11.28220198	-0.34453125	0.5493164	4.5166016	0.30517578	2.442822284	9.87058058	0.17465820680000002	-0.30517578	1.6479492	-0.12207031	1539961846.087
-8.2520018	-3.22160643	-5.3450195680000006	-3.7841797	-1.6479492	-1.4038086	8.419482428	-5.348608426	-1.8052001800000002	4.272461	-3.2348633	-0.9765625	10.7103759	5.498144568	-4.856933606	4.760742	1.8920898	-0.79345703	-9.220996106000001	1.5216797120000003	-1.469042932	-4.5166016	-0.061035156	-0.9765625	0.8062988220000001	10.997485520000001	-0.5359375000000001	0.61035156	4.5776367	0.4272461	2.746679712	9.54399411	-0.113647464	0	2.5634766	-0.24414062	1539961846.127
-8.12280252	-3.4680420320000005	-5.5579592600000005	-3.7841797	-2.5024414	-1.4038086	8.194580072	-4.890429712	-1.859033246	4.333496	-3.9672852	-1.7700195	10.155298020000002	5.094995108000001	-3.8735839660000004	4.5776367	2.4414062	-0.61035156	-9.32746556	1.622167932	-1.274047824	-4.699707	-0.36621094	-1.2817383	0.898413089	10.64099092	-0.7381103240000001	-0.12207031	4.3945312	1.3427734	2.3255859620000003	9.7150634	-0.153125	0	2.9296875	-0.36621094	1539961846.167
-7.650268570000001	-3.53981929	-5.8271241	-4.211426	-2.5024414	-1.4038086	8.041455072	-4.550683606000001	-2.0145507200000004	4.211426	-3.4179688	-2.319336	9.73061502	4.587768570000001	-3.8197509000000003	4.3945312	2.8686523	-0.61035156	-9.62653804	1.6520751800000002	-1.128100589	-5.065918	-0.24414062	-1.4038086	1.27763678	10.42685504	-0.9989013580000001	-0.12207031	4.3945312	1.3427734	2.15571286	9.709082068	0.01315917932	0	3.1738281	-0.24414062	1539961846.207
-7.562939300000001	-3.4776123200000004	-6.171655252000001	-4.272461	-2.6245117	-1.5258789	7.522265380000001	-4.355688400000001	-2.3423339660000004	4.1503906	-2.9907227	-2.5024414	9.73061502	4.587768570000001	-3.8197509000000003	4.211426	3.1738281	-0.61035156	-9.661230432000002	1.680786142	-0.88046875	-5.2490234	-0.30517578	-1.5258789	1.27763678	10.42685504	-0.9989013580000001	-0.18310547	4.760742	1.4648438	1.872192392	9.788037140000002	-0.2835205072	0.061035156	2.8076172	-0.24414062	1539961846.246
-7.381103240000001	-3.1869139400000006	-6.4623532400000006	-4.8828125	-3.2958984	-1.7700195	7.278222840000001	-4.2958741	-2.595947284	4.0283203	-3.2348633	-2.4414062	9.28798822	4.12839357	-4.48129892	4.272461	3.2958984	-0.61035156	-9.616967752	1.7274413940000002	-0.669921875	-5.6152344	-0.24414062	-1.5258789	0.669921875	9.95910692	-1.4176025360000002	-0.4272461	5.3710938	1.5258789	2.3519042540000004	9.89929164	-0.454589856	-0.4272461	3.2958984	-0.061035156	1539961846.287
-7.27941893	-3.3400389400000003	-6.52336412	-5.2490234	-3.540039	-1.8920898	7.4720217600000005	-4.320996106	-2.2083496400000002	3.9672852	-3.2958984	-2.4414062	8.95661592	3.88674321	-4.9957028800000005	4.333496	3.6010742	-0.61035156	-9.522461060000001	1.70471196	-0.5574707068000001	-5.79834	-0.18310547	-1.5258789	0.2942871106	9.625341754	-1.4989501800000002	-0.4272461	5.3710938	1.5258789	2.445214856	9.71745607	-0.7991211060000001	-0.30517578	4.1503906	0.24414062	1539961846.326
-7.220800720000001	-3.813769568	-6.12858876	-5.79834	-4.272461	-1.6479492	7.693335160000001	-4.377221646000001	-1.6269530760000002	3.90625	-3.0517578	-2.5634766	8.95661592	3.88674321	-4.9957028800000005	4.333496	3.2958984	-0.48828125	-9.52485324	1.655664038	-0.5323486420000001	-5.92041	-0.18310547	-1.5258789	0.49645996400000003	9.500927520000001	-1.3924804320000002	-0.30517578	4.9438477	1.6479492	2.72395018	9.883740020000001	-0.800317392	-0.91552734	4.9438477	0.36621094	1539961846.366
-7.333251800000001	-3.366357428	-5.379711960000001	-6.0424805	-4.699707	-1.0986328	7.957714660000001	-4.4430175720000005	-1.3924804320000002	4.0893555	-2.9296875	-2.6245117	8.741284440000001	3.7072998200000002	-5.480200180000001	4.3945312	3.4179688	-0.4272461	-9.651660340000001	1.41042482	-0.454589856	-5.6762695	-0.36621094	-1.5869141	0.49885253600000007	9.645678420000001	-0.8182617212000002	-0.18310547	5.2490234	1.6479492	3.0744628600000006	9.505712860000001	-0.23686523560000003	-0.79345703	4.9438477	0.6713867	1539961846.406
-7.698120108000001	-3.20007338	-5.132080072	-6.713867	-3.3569336	-1.0986328	8.315405252000001	-4.667919928	-1.681982428	4.333496	-2.8076172	-2.6245117	8.564233426000001	4.393969748000001	-5.51967752	4.699707	3.112793	-0.4272461	-9.53920926	0.5024413940000001	-0.3505126800000001	-5.554199	-0.6713867	-1.4648438	0.4342529254	9.581079074	0.2512207068	0.36621094	5.432129	1.7089844	3.859228534	9.383691394000001	0.23327636780000002	-0.9765625	4.638672	1.5258789	1539961846.446
-9.262865920000001	-3.7515625000000004	-4.9729737400000005	-7.2631836	-4.0893555	-1.7700195	8.46972644	-4.801904254000001	-2.366259784	4.5776367	-2.9296875	-2.6855469	8.564233426000001	4.393969748000001	-5.51967752	5.065918	2.6245117	-0.36621094	-9.82871106	-0.4521972644	-0.34572753600000006	-5.7373047	-1.0986328	-1.0375977	0.4342529254	9.581079074	0.2512207068	1.0375977	5.1879883	1.4038086	4.577001996	10.174438400000001	0.4605712860000001	-1.2207031	4.638672	2.4414062	1539961846.486
-9.777270468000001	-4.91315944	-2.5445067900000002	-6.164551	-4.760742	-1.2817383	8.87646466	-4.921533246000001	-2.874682608	4.9438477	-2.1972656	-2.5634766	8.807080072	5.276831070000001	-3.8125733800000003	5.1879883	2.5024414	-0.36621094	-10.35747104	-1.013256839	-0.34572753600000006	-6.225586	-0.6713867	-0.6713867	1.0874267572	9.536816394	1.484594748	2.0141602	5.2490234	1.159668	6.47192392	10.87666034	0.1985839856	-0.79345703	6.4697266	3.540039	1539961846.526
-9.48896466	-4.184619110000001	-2.5947509	-5.92041	-3.540039	-0.91552734	8.758032248000001	-4.821044928	-3.62236322	5.3100586	-1.8310547	-2.4414062	8.807080072	5.276831070000001	-3.8125733800000003	5.1879883	2.6855469	-0.36621094	-10.35986322	-0.7907471040000001	-0.36606445680000005	-5.92041	-0.91552734	-0.61035156	1.0874267572	9.536816394	1.484594748	2.0141602	5.2490234	1.159668	6.04724092	11.466431200000002	-2.0731689300000005	-0.91552734	8.911133	2.6855469	1539961846.567
-9.152807608000002	-4.274340854	-3.063696286	-6.591797	-3.7841797	-1.4648438	8.45896016	-4.4322509000000005	-4.45258786	5.3710938	-1.7089844	-2.380371	8.890820288	5.82233876	-3.289794928	5.3710938	2.319336	-0.4272461	-10.753442000000001	-0.8888427520000001	-0.1854248004	-5.6762695	-0.7324219	-0.6713867	1.2884033540000002	10.843163940000002	1.94636232	2.1362305	6.4086914	1.0986328	3.1007812500000003	9.65883786	-2.6641358800000003	-0.12207031	9.338379	1.2817383	1539961846.606
-8.512792932	-4.571020468	-2.20236821	-4.3945312	-3.1738281	-1.0375977	7.967285340000001	-3.9369873200000005	-4.953832968	5.3710938	-1.8310547	-2.4414062	9.216211060000001	6.5939452880000005	-2.860327176	5.3100586	2.380371	-0.61035156	-11.076440200000002	-1.1173339660000001	-0.11484375000000001	-6.0424805	-0.18310547	-0.7324219	1.030004892	10.94724092	1.876977536	1.8920898	6.652832	0.91552734	2.10546875	8.206542932000001	-2.6725097840000003	1.953125	9.216309	1.8920898	1539961846.646
-7.646679712	-3.4512939300000003	-2.365063498	-4.8217773	-0.8544922	-0.48828125	7.42177716	-3.649877896	-5.112939300000001	5.3710938	-1.953125	-2.380371	9.138451980000001	6.9073732	-2.08513179	5.1879883	2.380371	-0.8544922	-10.322778060000001	-0.923535144	-0.10048827880000001	-5.92041	-0.18310547	-0.8544922	0.7440917932000001	10.34909694	1.9942138580000002	1.4038086	5.92041	0.7324219	4.273144568	8.968579074	-4.830615216000001	4.333496	10.925293	3.2348633	1539961846.686
-8.713769568	-3.092407248	-2.82084964	-5.2490234	-1.4038086	-0.79345703	7.034179712	-3.4189941100000003	-5.346215560000001	5.2490234	-2.1972656	-2.2583008	9.138451980000001	6.9073732	-2.08513179	5.065918	2.1362305	-0.9765625	-9.644482428000002	-0.9462646760000001	-0.12321777160000001	-5.79834	-0.24414062	-0.79345703	0.30625	9.5619384	1.9044922120000003	0.9765625	5.9814453	0.79345703	2.5385253600000004	10.088306200000002	-4.08173822	5.2490234	10.864258	3.7231445	1539961846.726
-9.14802266	-2.9117675720000005	-3.084033246	-4.699707	-4.272461	-0.91552734	7.001879892	-3.17495108	-5.3844973000000005	5.065918	-2.1362305	-2.0141602	9.07146016	6.609497300000001	-1.7860596040000003	4.9438477	1.953125	-0.9765625	-9.192285340000002	-0.765625	-0.132788089	-5.7373047	-0.36621094	-0.5493164	0.03349609424	8.943457068	1.5599609620000003	0.6713867	5.3100586	0.9765625	1.588671924	10.96757788	-4.111645468	6.4086914	9.521484	3.9672852	1539961846.766
-7.954125900000001	-2.277734424	-3.0589112400000005	-5.3100586	-2.0751953	-0.6713867	7.262670926	-2.8902344240000004	-5.039965560000001	4.8217773	-1.953125	-1.953125	8.38957518	5.58427716	-1.88774411	4.8828125	2.319336	-0.79345703	-9.18869658	-0.4521972644	0.052636719240000004	-5.3100586	-0.48828125	-0.30517578	0.33137207460000007	8.94465306	1.4235839660000003	0.48828125	4.5166016	1.0986328	0.985742212	11.854028060000001	-3.1773437500000004	5.432129	8.728027	3.6010742	1539961846.806
-8.255590560000002	-2.7012207459999997	-3.6283447480000004	-6.1035156	-0.9765625	-0.91552734	7.38947734	-2.4870849640000006	-4.854541034	4.8217773	-1.953125	-1.953125	8.38957518	5.58427716	-1.88774411	4.4555664	1.8310547	-0.61035156	-9.209033246	-0.643603534	0.3600830072	-5.1879883	-0.48828125	-0.24414062	0.33137207460000007	8.94465306	1.4235839660000003	0.61035156	4.0893555	1.0986328	-0.132788089	11.676977340000002	-1.179541034	4.9438477	9.58252	3.4179688	1539961846.846
-8.06657698	-3.89272464	-3.1940917540000004	-5.6152344	-3.112793	-1.4038086	7.8847409200000005	-2.0755615020000002	-4.580590854	4.333496	-1.6479492	-1.6479492	8.57858876	4.8318116	-2.24064946	4.211426	1.4038086	-0.7324219	-9.47341304	-0.735717752	0.5658447284000001	-5.2490234	-0.4272461	-0.18310547	1.349414038	9.12648912	1.3637695680000002	0.79345703	3.2348633	0.5493164	-0.10048827880000001	10.97236322	0.5658447284000001	5.004883	9.033203	3.2958984	1539961846.886
-7.1861084260000005	-3.435742212	-1.8040038940000003	-4.9438477	-1.2817383	-1.0986328	8.297461060000002	-1.7621337860000001	-3.9154540740000003	4.272461	-1.6479492	-1.5869141	8.89680162	4.547094748	-2.310034146	4.0893555	1.4648438	-0.8544922	-9.53322734	-0.27514648560000005	0.724951178	-5.004883	-0.5493164	-0.18310547	1.4391357820000001	9.030786240000001	1.300366214	0.79345703	3.2348633	0.5493164	-1.025219748	10.64816942	0.9689941100000001	4.638672	6.286621	2.5024414	1539961846.926
-7.98044429	-2.5181884000000005	-2.2944824280000002	-4.638672	-0.4272461	-0.36621094	8.58696286	-1.341040036	-3.5302491000000003	4.211426	-1.7089844	-1.4038086	8.89680162	4.547094748	-2.310034146	4.0283203	1.159668	-0.8544922	-9.024804712	0.3337646466	0.7728027160000001	-4.3945312	-0.6713867	-0.12207031	1.2704589660000003	8.67189946	1.516894568	0.8544922	3.2348633	0.5493164	-3.034985324	9.4423098	-0.27275390380000003	3.540039	2.0751953	0.8544922	1539961846.966
-8.16108426	-2.9464599640000007	-2.64140625	-3.90625	0.7324219	-0.061035156	8.92670926	-1.0347900360000002	-3.027807608	4.0283203	-1.2207031	-1.2817383	9.28200679	4.39277356	-2.259790036	3.7231445	0.8544922	-0.7324219	-8.539111420000001	0.050244139400000006	0.6340332068000001	-4.0283203	-0.8544922	0.061035156	1.2668701080000002	8.290283246000001	1.6927490020000002	1.6479492	2.8076172	0.5493164	-2.3674560700000002	8.07136232	-1.872192392	3.3569336	-3.2958984	-0.7324219	1539961847.006
-8.8214357	-1.8781738220000002	-2.31481929	-2.319336	1.159668	0.9765625	9.05471196	-0.9594238220000001	-2.7825683900000002	3.7841797	-0.91552734	-1.2207031	9.60739766	3.8149658540000004	-2.310034146	3.6010742	1.0375977	-0.24414062	-8.503222840000001	-0.019140625	0.32539062500000004	-4.0283203	-0.79345703	0.4272461	1.349414038	7.786645468000001	1.818359424	1.6479492	2.8076172	0.5493164	9.555957068	7.820141574000001	1.9355957460000002	5.004883	1.0375977	2.4414062	1539961847.046
-11.001074280000001	-3.33645018	-4.24323732	-3.90625	-2.5634766	-0.12207031	9.232959260000001	-0.9713867212000001	-2.83640126	3.7841797	-0.91552734	-1.2207031	9.60739766	3.8149658540000004	-2.310034146	3.6621094	0.61035156	0.18310547	-7.914648560000001	0.5024413940000001	0.6208740020000001	-3.6621094	-1.5869141	0.9765625	1.349414038	7.786645468000001	1.818359424	1.7700195	2.6855469	0.9765625	10.102661240000002	8.557055710000002	-1.06589357	0.36621094	2.4414062	-0.4272461	1539961847.086
-11.74397014	-5.74338408	-4.657153354	-3.479004	0.5493164	-0.9765625	9.40163588	-1.2058593750000002	-2.879467752	3.3569336	-0.30517578	-1.4038086	9.961499100000001	3.79582518	-2.250219748	3.540039	0.91552734	0.6713867	-10.005761780000002	1.4223876800000002	0.6208740020000001	-2.6855469	-2.6245117	1.7700195	1.9726807100000001	10.06796924	0.663940396	1.953125	2.4414062	2.0141602	1.0922119110000001	9.81555162	-2.3172119600000003	-1.5258789	6.4697266	-2.8686523	1539961847.126
-10.072753600000002	-6.09748552	-1.484594748	-0.24414062	-3.479004	0.36621094	9.88134784	-1.9009033540000002	-2.85314946	3.1738281	-0.4272461	-1.2817383	10.721142180000001	4.98972194	-3.3328614200000004	3.2958984	0.79345703	0.61035156	-13.26564946	1.1771484620000001	0.965405252	-2.1972656	-0.36621094	1.3427734	2.6641358800000003	12.31340306	0.24045410340000004	1.953125	2.4414062	2.0141602	6.723144568	12.214111420000002	4.043457068	3.6010742	7.5683594	1.953125	1539961847.166
-8.32617212	-2.48229982	-2.121020468	-2.746582	1.2207031	0	9.749755890000001	-2.5445067900000002	-3.06608876	2.8076172	-0.61035156	-1.0375977	10.721142180000001	4.98972194	-3.3328614200000004	2.9907227	0.61035156	0.36621094	-12.42226538	1.503735324	0.30505371400000003	-2.5024414	0.30517578	0.4272461	2.6641358800000003	12.31340306	0.24045410340000004	2.1362305	3.0517578	1.0375977	0.2619873004	10.34311502	0.8218505890000001	-4.333496	1.953125	-1.2817383	1539961847.206
-10.04284694	-3.1055663940000002	-4.914355432000001	-2.5634766	-0.48828125	-1.159668	9.49494658	-2.79213858	-2.7371094240000002	2.4414062	-0.6713867	-0.6713867	11.02141124	5.841479532	-3.9393798920000007	2.5634766	0.91552734	-0.061035156	-11.20085414	1.408032248	-0.47971191100000005	-2.1972656	0.061035156	0	2.38540036	13.03476538	1.238159146	0.9765625	4.5166016	0.18310547	-0.24404297120000001	9.38967302	-0.592163089	1.5869141	-0.91552734	-1.2207031	1539961847.246
-9.25688498	-2.9739746400000002	-4.1690673920000005	-3.112793	-1.159668	-0.79345703	9.42915036	-3.387890576	-1.927221646	2.1972656	-0.4272461	-0.61035156	10.844360520000002	6.034082068	-4.0506347840000005	2.319336	0.9765625	-0.6713867	-11.02619658	-0.031103515380000002	0.1256103534	-2.746582	0	-0.5493164	2.38540036	13.03476538	1.238159146	0.9765625	4.5166016	0.18310547	1.770507788	10.469922120000001	-0.80390625	0.30517578	0.9765625	-2.5024414	1539961847.286
-8.129980432	-3.1558105040000006	-3.0864257200000003	-3.3569336	-0.4272461	-0.9765625	8.972167932000001	-4.12241214	-1.8386962860000002	2.380371	-0.7324219	-0.91552734	10.536913940000002	5.591455072	-3.9046875	2.4414062	1.0986328	-1.0986328	-10.44001448	-0.16987304320000002	0.31103514400000004	-3.7841797	-0.30517578	-0.36621094	2.124609424	10.608691100000001	0.38400878600000005	0.24414062	2.6855469	0.4272461	1.1580077880000001	10.242626800000002	-0.9283202880000001	0.79345703	1.4648438	-3.112793	1539961847.326
-8.031884980000001	-2.951245108	-3.0325927520000002	-1.953125	0.24414062	-1.0375977	8.255590560000002	-4.454980432	-2.5397216460000003	2.6245117	-0.8544922	-1.3427734	10.05241664	4.54589856	-3.6642334260000005	2.6245117	1.4038086	-1.2817383	-9.72822284	0.573022464	0.4689453076	-3.9672852	-0.12207031	-0.30517578	2.3806152160000003	9.094189300000002	0.11843261780000001	0	2.746582	0.12207031	1.287207068	10.163672120000001	-0.9378906250000001	0.61035156	1.0375977	-3.2348633	1539961847.366
-7.759130890000001	-2.8818603240000003	-3.466845746	-2.4414062	-0.6713867	-1.0375977	7.613183606000001	-4.386792032000001	-2.91535643	2.746582	-1.5258789	-1.5258789	9.547582968	3.5326415740000003	-3.1151367800000003	2.5634766	1.2207031	-1.2207031	-9.145629892	1.0874267572	0.4761230432	-3.6621094	-0.18310547	-0.61035156	2.3806152160000003	9.094189300000002	0.11843261780000001	0	2.746582	0.12207031	1.876977536	9.90647014	0.24165038940000003	0.6713867	1.159668	-3.2958984	1539961847.406
-7.156201080000001	-3.034985324	-3.5111084260000003	-2.380371	-0.12207031	-1.2207031	7.113134980000001	-3.6151855040000007	-2.201171924	2.746582	-1.7700195	-1.5258789	9.1193116	2.906982428	-2.7000244600000003	2.5634766	1.2207031	-0.9765625	-8.683862320000001	1.349414038	0.38640135800000003	-3.2958984	0.061035156	-0.5493164	1.44870607	7.683764480000001	0.09211425720000001	0.18310547	3.3569336	0.30517578	1.9296142180000002	9.317895468000001	0.45937500000000003	0.79345703	1.2207031	-2.9907227	1539961847.446
-7.561743210000001	-3.011059604	-3.302954074	-1.4648438	0.18310547	-1.159668	6.8870362400000005	-2.4129150360000002	-1.4367432100000002	2.6855469	-1.2207031	-1.3427734	8.96977536	2.746679712	-2.866308606	2.6245117	1.8920898	-0.7324219	-8.57858876	1.540820288	0.4294677716	-2.9907227	0.18310547	-0.36621094	1.0922119110000001	7.85363768	-0.002392578076	0.12207031	3.479004	0.79345703	1.516894568	9.285595746	0.48808594240000003	0.61035156	1.159668	-2.8076172	1539961847.486
-7.958911240000001	-2.516992212	-3.8018066100000003	-0.8544922	-0.18310547	-0.91552734	6.88583966	-1.4176025360000002	-1.2477295320000001	2.6245117	-1.3427734	-1.0375977	8.298657248	3.261083966	-3.4417237400000005	2.6245117	1.8920898	-0.48828125	-8.52954074	1.8159667540000002	0.73332518	-2.5024414	0.18310547	-0.4272461	1.006079074	8.400341754000001	0.11604003600000001	0.12207031	3.479004	0.79345703	1.5743163940000002	9.164770468	0.2835205072	0.4272461	0.79345703	-2.5634766	1539961847.526
-8.37163089	-2.710791034	-3.9621094240000003	-0.7324219	-0.6713867	-0.8544922	7.3500000000000005	-0.8888427520000001	-1.6437011780000002	2.5634766	-1.7700195	-0.91552734	8.298657248	3.261083966	-3.4417237400000005	2.4414062	1.5258789	-0.4272461	-8.374023560000001	1.9296142180000002	0.8589355432	-2.1972656	0.24414062	-0.30517578	0.893627896	8.87766124	0.3732421924	0.24414062	3.1738281	0.79345703	1.6460937500000001	9.38967302	-0.052636719240000004	0.061035156	1.2207031	-2.380371	1539961847.566
-9.1875	-2.6210692900000003	-3.611596646	-1.4038086	-2.746582	-0.48828125	8.37761232	-0.8062988220000001	-1.886547824	2.319336	-1.8310547	-0.91552734	8.34411592	3.7551512600000003	-3.1653808900000002	2.1362305	1.0986328	-0.4272461	-8.748461960000002	2.2286865020000004	0.6759033540000001	-1.8310547	-0.061035156	-0.30517578	0.7572509980000001	9.27961412	0.642407248	0.30517578	2.1972656	0.30517578	1.8733886780000002	9.34780252	0.46655273560000005	-0.12207031	0.9765625	-2.2583008	1539961847.606
-9.31191394	-1.8458740020000002	-3.3460204680000003	-1.159668	-1.0986328	0.12207031	9.1193116	-0.61848143	-1.8626221040000002	2.0751953	-1.7700195	-1.0375977	8.807080072	4.221704074	-2.642602536	1.6479492	0.91552734	-0.30517578	-9.264062500000001	1.73701178	0.619677716	-0.30517578	0	-0.8544922	0.7572509980000001	9.27961412	0.642407248	0.30517578	2.1972656	0.30517578	2.0061767180000003	9.4255616	1.437939496	-0.4272461	0.8544922	-1.953125	1539961847.646
-9.57150908	-1.95234375	-4.08413089	-1.0986328	-1.2207031	0.24414062	9.69233426	-0.15910644960000003	-1.975073282	1.5258789	-1.5258789	-0.9765625	9.394457968000001	4.59375	-2.268164038	1.0375977	0.91552734	-0.24414062	-10.58955072	0.5359375000000001	0.984545926	-0.18310547	-0.36621094	-1.0986328	2.064794928	11.48078624	1.987036142	0.30517578	1.953125	0.18310547	3.16298822	9.515283246000001	1.11613768	-1.159668	1.4648438	-1.4648438	1539961847.685
-10.611084260000002	-3.3567871400000002	-4.614086960000001	-2.1972656	-0.7324219	0.24414062	10.217504500000002	-0.0765625	-2.442822284	0.91552734	-0.91552734	-0.91552734	10.256982820000001	5.09858426	-2.127001996	0.48828125	0.6713867	-0.5493164	-11.33723192	-0.34094239200000004	0.6519775360000001	-0.8544922	-0.61035156	-0.9765625	3.1438476440000005	12.26555162	2.5791992800000005	-0.12207031	-0.30517578	-0.5493164	3.6750000000000003	10.702001800000001	-0.7369140380000001	-1.953125	2.0751953	-0.9765625	1539961847.725
-11.19128444	-4.15830072	-4.031494110000001	-1.3427734	-0.30517578	0.24414062	10.639795320000001	-0.6017333966	-3.447705072	0.61035156	-0.6713867	-0.6713867	12.26315944	5.5208741	-1.5372314300000003	0.18310547	0.12207031	-0.79345703	-13.33264128	-1.3984619600000001	0.40793457460000004	-0.24414062	-0.9765625	-0.91552734	3.43334964	12.35407698	2.886645468	-0.12207031	-0.30517578	-0.5493164	4.16308606	11.35039038	0.860131839	-2.6245117	2.4414062	0.12207031	1539961847.766
-9.4255616	-4.92871106	-2.680883786	-0.6713867	1.0375977	0.24414062	11.02619658	-1.506127896	-4.727734424	0.36621094	-0.9765625	-0.24414062	12.26315944	5.5208741	-1.5372314300000003	0	-0.18310547	-1.2207031	-12.60410144	-1.911669928	0.05981445288	-0.9765625	0.30517578	-1.159668	1.801611322	10.59792482	3.0230224640000003	-0.6713867	-0.48828125	-0.61035156	4.920336960000001	11.8671875	2.422485324	-3.112793	1.6479492	2.4414062	1539961847.805
-8.24123552	-5.1691648400000005	-1.6329346040000001	-0.6713867	-0.7324219	0.30517578	11.9102536	-3.0625	-5.352197480000001	0.36621094	-0.7324219	0.12207031	12.41508786	5.56035144	-1.2058593750000002	0	-0.12207031	-0.8544922	-10.18759784	-0.5849853534	-0.878076178	-1.4038086	-0.30517578	-0.18310547	0.24404297120000001	7.9936032400000006	3.23356929	-0.5493164	-0.48828125	0.12207031	4.868896466000001	10.97595198	2.9907226440000003	-2.746582	1.0986328	4.0283203	1539961847.845
-8.661132788000002	-3.5015380400000002	-1.83151857	-1.3427734	-0.24414062	0	11.31569838	-3.5792969240000003	-4.99211412	-0.061035156	-0.4272461	-0.12207031	11.36115764	5.02561052	-1.234570288	0.18310547	-0.061035156	0.4272461	-8.8046875	-0.39238280760000005	-1.6353271760000003	-0.12207031	-0.18310547	0.4272461	0.24404297120000001	7.9936032400000006	3.23356929	-0.5493164	-0.48828125	0.12207031	2.8483641200000003	11.49514128	0.20935058900000003	-1.5869141	2.6855469	4.5776367	1539961847.885
-10.072753600000002	-3.216821286	-2.489477536	-1.0986328	-0.61035156	0.061035156	10.144530760000002	-2.9057862400000003	-3.8532471040000003	-0.4272461	1.2817383	-0.4272461	9.749755890000001	4.480102536	-1.274047824	0.30517578	0.24414062	1.4038086	-8.679076980000001	-0.9869384980000001	-1.3266846040000002	0.061035156	-0.48828125	0.79345703	0.5502929712000001	7.967285340000001	2.95363768	0.061035156	-0.18310547	0.7324219	0.135180661	12.17822284	0.540722644	-1.2207031	1.8310547	5.126953	1539961847.925
-8.865698380000001	-3.5063233800000004	-1.5432128600000001	-0.061035156	-2.0751953	0.5493164	8.80588408	-2.201171924	-3.2706542540000005	-0.5493164	1.5869141	-0.4272461	8.758032248000001	4.580590854	-1.872192392	0.24414062	0.12207031	1.6479492	-9.253295926000002	-1.1125488220000002	-0.6974365020000001	-0.061035156	-0.18310547	0.8544922	1.606616214	9.264062500000001	2.789746106	0.91552734	-0.4272461	0.061035156	0.2942871106	11.31569838	0.057421875000000004	0.4272461	0.61035156	5.1879883	1539961847.965
-7.238745108000001	-2.91535643	-1.1604003600000001	-0.6713867	-0.30517578	0.24414062	8.187402160000001	-1.8949219240000001	-3.3460204680000003	-0.36621094	1.0986328	-0.48828125	8.3453125	4.55546875	-2.118627896	0.24414062	-0.8544922	1.0986328	-8.93747554	-1.3649658540000003	-0.21054687500000002	-0.30517578	-0.061035156	0.36621094	2.3052490020000005	9.31669928	2.9237304320000006	0.91552734	-0.4272461	0.061035156	1.2417480040000002	10.820434800000001	0.5215820288	0.061035156	0.9765625	5.3100586	1539961848.005
-8.023510880000002	-2.4811035340000003	-1.4463134979999999	-0.6713867	-0.5493164	-0.24414062	7.844067392	-1.7633300720000002	-3.5206787140000007	-0.12207031	0.48828125	-0.5493164	8.3453125	4.55546875	-2.118627896	0.24414062	-0.91552734	0.6713867	-8.88842752	-1.3972655760000001	0.1124511682	-0.36621094	-0.12207031	0.30517578	2.3016601440000004	8.748461960000002	2.7371094240000002	0.61035156	-0.30517578	-0.36621094	-0.057421875000000004	9.427954074	1.58747554	1.7089844	2.380371	4.760742	1539961848.045
-8.37761232	-2.471533246	-1.544409146	-0.30517578	-0.30517578	-0.12207031	7.512695288000001	-1.540820288	-3.1713623200000005	0.12207031	0.24414062	-0.7324219	8.693432608	4.044653354	-1.3613769960000002	0.24414062	-0.6713867	0.24414062	-8.911157248	-1.159204074	0.3026611322	-0.30517578	-0.18310547	0.36621094	2.3243896760000005	8.456567392	2.3985596040000003	-0.18310547	-0.8544922	-0.061035156	0.308642572	8.710180710000001	1.223803714	3.112793	2.2583008	3.9672852	1539961848.085
-7.658642572	-2.186816394	-0.9869384980000001	-0.18310547	0.5493164	0.12207031	7.19567842	-1.3458251800000003	-3.0469483800000003	0.061035156	0.061035156	-0.61035156	9.098974640000002	3.568530252	-1.00129393	0.12207031	-0.7324219	0.061035156	-8.83220198	-1.156811502	0.385205072	-0.061035156	-0.24414062	0.18310547	2.3243896760000005	8.456567392	2.3985596040000003	-0.18310547	-0.8544922	-0.061035156	-0.7811767572	8.521167032000001	0.71538089	3.0517578	1.4038086	2.8076172	1539961848.125
-7.705298020000001	-1.588671924	-1.08383786	-0.30517578	1.4648438	0.061035156	7.004272660000001	-1.03957518	-3.1940917540000004	-0.061035156	0.12207031	-0.30517578	9.478198380000002	3.14504393	-1.0347900360000002	0	-0.6713867	0.12207031	-8.883642572	-1.2919922120000003	0.613696286	-0.12207031	-0.12207031	0.12207031	2.8399902160000003	8.34890126	2.2035644960000003	-0.12207031	-0.7324219	-0.12207031	-2.698828076	7.54260234	0.07416992212000001	2.5024414	-2.0751953	1.5258789	1539961848.165
-8.299853240000001	-0.6627441100000001	-1.8004150360000002	-0.61035156	1.4038086	0	7.198071580000001	-0.745288089	-3.1007812500000003	-0.12207031	0.24414062	-0.12207031	9.723437500000001	2.8734864200000003	-1.1651855432	-0.061035156	-0.5493164	0.18310547	-8.668310700000001	-1.280029254	0.974975589	-0.061035156	-0.36621094	0.18310547	3.027807608	8.383593750000001	2.1329834260000005	0	-0.8544922	-0.12207031	-0.9426757788	7.05930162	0.27395019960000005	3.540039	-4.8828125	0.6713867	1539961848.205
-9.81315944	-1.02761232	-2.6772949280000002	-1.2817383	1.4038086	-0.24414062	7.66342752	-0.569433606	-2.8316162140000003	-0.12207031	0.18310547	0.061035156	9.97346196	2.195190396	-1.7346191100000001	-0.061035156	-0.4272461	0.18310547	-8.475707968	-1.5587646760000002	1.0371826080000002	-0.24414062	-0.61035156	0.24414062	3.285009784	7.944555710000001	2.0253173920000003	0	-0.8544922	-0.12207031	2.071972644	8.05700679	0.9606201080000001	1.4648438	-3.8452148	-1.0986328	1539961848.245
-9.579882788	-1.947558606	-1.7980224640000002	0.48828125	0.6713867	0.48828125	8.374023560000001	-0.5754150360000001	-2.5157959260000005	0	0.30517578	0.18310547	9.97346196	2.195190396	-1.7346191100000001	0.12207031	-0.48828125	0.24414062	-8.686254892000001	-1.745385782	0.9570312500000001	-0.48828125	-0.48828125	0.4272461	3.4560790740000003	7.358374100000001	1.7274413940000002	0	-1.2207031	0	7.9708741000000005	7.105957068	-0.5371337860000001	2.8076172	-4.8217773	-0.30517578	1539961848.285
-10.42446286	-0.48569336060000007	-2.6665283540000004	-1.2207031	0.30517578	0.8544922	8.991308606	-0.6041259784	-2.4344482820000004	0.12207031	0.36621094	0.061035156	9.993798920000001	1.650878894	-2.082739218	0.4272461	-0.36621094	0.4272461	-9.16357428	-1.09819339	1.100585962	-0.7324219	-0.18310547	0.91552734	3.2874023560000003	7.49714357	1.5109130400000002	0.91552734	0	0.061035156	16.06855432	9.38129892	0.763232428	2.9907227	3.3569336	2.0751953	1539961848.325
-13.39484874	-2.469140576	-5.479003894000001	-2.5634766	-2.4414062	-0.9765625	9.3657473	-0.686669928	-2.3219971040000003	0.36621094	0.4272461	-0.12207031	10.380200180000001	1.488183606	-2.988330072	0.5493164	-0.79345703	0.7324219	-9.406420926000001	-0.611303714	0.9462646760000001	-0.18310547	-1.3427734	1.5258789	3.3843016200000005	9.31191394	1.0048827880000002	0.91552734	0	0.061035156	7.594042932000001	9.100170926	-0.05861816394	-2.1972656	3.8452148	-1.6479492	1539961848.365
-12.040649460000001	-6.549682608000001	-3.935791034	-0.7324219	-2.6855469	-0.48828125	10.071558	-1.331469748	-2.144946286	0.5493164	0.5493164	0	10.380200180000001	1.488183606	-2.988330072	0.6713867	-0.36621094	0.5493164	-12.77517122	-0.3828125	1.1269042932	0	-1.8920898	1.4038086	4.165478534	11.72004442	0.6651367212000001	1.5258789	-0.30517578	0.48828125	0.1256103534	11.11232878	3.7994139400000004	-2.6855469	-1.2817383	-2.1972656	1539961848.405
-8.560644568	-5.072265380000001	-0.0681884784	0.4272461	-0.9765625	0.91552734	10.95322284	-2.5157959260000005	-2.0576172120000003	0.7324219	0.79345703	0.5493164	10.940063400000001	2.527758786	-4.10207518	0.79345703	-1.159668	0	-13.226172120000001	-0.23686523560000003	1.1604003600000001	-0.48828125	1.159668	0.6713867	3.9501464660000005	12.990502700000002	1.0718750000000001	1.7089844	1.8310547	-0.8544922	8.95661592	13.568310700000001	0.0418701178	2.5024414	1.953125	1.159668	1539961848.445
-8.753247300000002	-2.4308594240000003	-3.0361816100000003	-0.6713867	2.6245117	-0.36621094	11.161376800000001	-3.4393310700000006	-2.2753417540000003	1.0986328	0.48828125	0.7324219	11.74636232	3.869995108	-5.2720459260000005	0.8544922	-1.0986328	-0.4272461	-11.48557158	0.31103514400000004	-0.23208007200000003	-1.4038086	0.91552734	0.79345703	3.9501464660000005	12.990502700000002	1.0718750000000001	1.7089844	1.8310547	-0.8544922	0.0035888672120000004	9.22338858	-0.745288089	-0.8544922	-0.18310547	-0.36621094	1539961848.485
-9.297558606	-3.817358426	-4.565038940000001	-0.24414062	-1.2207031	-0.4272461	10.73430162	-3.665429712	-2.27294928	1.2817383	0.36621094	0.18310547	11.86359874	4.483691394	-5.352197480000001	1.2817383	-0.061035156	-0.61035156	-10.40532248	0.687866214	-0.9031982428000002	-1.0986328	0.12207031	0.30517578	1.3829101440000002	11.381494600000002	1.715478534	1.3427734	2.6855469	-0.6713867	1.9367920320000003	8.97695288	-1.580297824	1.8920898	-1.2817383	-1.159668	1539961848.525
-9.030786240000001	-3.3173096040000005	-3.4536866	-1.6479492	-0.18310547	-0.12207031	9.919628600000001	-3.9441650360000002	-1.949951178	1.2817383	0.36621094	0.18310547	11.40422374	4.818652356	-4.77558606	1.5258789	0.48828125	-0.6713867	-10.156494600000002	0.593359375	-0.5455078076000001	-1.2207031	-0.061035156	0	0.6053222644	10.92690396	1.153222644	0.6713867	2.8076172	0.61035156	3.111547824	10.3359375	-0.5909667932	-0.61035156	1.5258789	-2.0751953	1539961848.565
-8.84296875	-3.234765576	-2.9237304320000006	-1.159668	-1.2207031	-0.18310547	8.52954074	-4.072167932	-2.1664795320000003	1.6479492	-0.30517578	-1.0375977	10.10983876	4.574609424	-3.8915283540000005	1.5258789	0.7324219	-0.48828125	-9.941162140000001	1.013256839	-0.16508788940000002	-1.159668	-0.4272461	0.24414062	0.8720947480000001	10.469922120000001	0.657958966	0.30517578	1.953125	1.0375977	1.6460937500000001	9.649267572	-0.7668212860000001	0.30517578	0.8544922	-2.6855469	1539961848.606
-8.05222194	-3.0900146760000005	-2.3949707460000003	0.18310547	1.0375977	0.061035156	7.633520468	-3.818554712	-2.746679712	1.6479492	-0.7324219	-0.9765625	10.10983876	4.574609424	-3.8915283540000005	1.3427734	0.7324219	-0.24414062	-9.756933606	0.7524658540000001	0.11005859620000001	-1.2817383	-0.061035156	-0.061035156	1.39606929	9.54997554	0.8362060700000001	0.48828125	0.9765625	0.5493164	2.436840854	9.527246106	-0.9307128600000001	0.4272461	1.0375977	-2.5634766	1539961848.645
-7.918237320000001	-2.9548339660000003	-2.866308606	-0.12207031	-0.48828125	-0.061035156	7.682568390000001	-3.1940917540000004	-2.79213858	1.5869141	-0.8544922	-0.79345703	9.286792032000001	4.031494110000001	-3.568530252	1.2207031	0.36621094	-0.18310547	-9.10734874	1.2321777160000003	0.26318359620000004	-1.2817383	0	-0.18310547	1.400854532	8.72932158	0.855346646	0.30517578	1.159668	0.18310547	2.7299316100000004	9.42915036	-0.057421875000000004	0.61035156	0.7324219	-2.6245117	1539961848.685
-7.43374002	-2.85673822	-2.62944339	-0.061035156	-0.12207031	-0.24414062	7.728027160000001	-2.0564209260000004	-2.2035644960000003	1.3427734	-1.0986328	-0.6713867	8.518774460000001	3.24194339	-2.834008786	1.0986328	0.61035156	-0.24414062	-8.5498777	1.4415283540000001	0.1495361322	-0.91552734	0.18310547	-0.12207031	1.2704589660000003	8.20534694	0.80390625	0.12207031	1.2817383	0.24414062	2.135375998	9.1193116	0.6459961060000001	0.061035156	0.48828125	-2.380371	1539961848.725
-7.950537140000001	-2.72395018	-2.59116214	0.61035156	0	-0.30517578	7.844067392	-1.0168457068	-1.51928714	1.0986328	-0.7324219	-0.61035156	8.518774460000001	3.24194339	-2.834008786	0.91552734	0.6713867	-0.24414062	-8.462548920000001	1.3386474640000001	0.28471679320000004	-0.5493164	0.18310547	-0.30517578	1.2704589660000003	8.20534694	0.80390625	-0.12207031	1.3427734	0.4272461	2.665332068	8.86330571	0.7261474640000001	0.18310547	0.18310547	-1.953125	1539961848.765
-8.213720746000002	-2.6485839660000003	-2.6605469240000006	1.0986328	-0.18310547	-0.18310547	7.8703858800000015	-0.36367187500000003	-1.5934570680000002	0.7324219	-0.48828125	-0.5493164	8.462548920000001	3.0983885800000004	-2.9273192900000002	0.61035156	0.61035156	-0.061035156	-8.545092752	1.6137939300000002	0.5323486420000001	-0.24414062	0.30517578	-0.30517578	1.1245117212000002	8.302246106	0.517993161	-0.18310547	1.3427734	0.4272461	2.50622554	8.96140126	0.7117919928	-0.24414062	0.30517578	-1.6479492	1539961848.805
-8.706591754	-2.4667480040000003	-2.7945312500000004	1.6479492	-0.24414062	0.12207031	7.9995851600000005	-0.0418701178	-1.9786621400000002	0.4272461	-0.6713867	-0.61035156	8.43981929	3.08881839	-2.751464856	0.36621094	0.5493164	0.12207031	-8.705395468	1.98464357	0.8517577880000001	0.4272461	0.30517578	-0.4272461	1.1245117212000002	8.302246106	0.517993161	-0.18310547	1.3427734	0.30517578	2.50622554	8.8561277	0.538330072	-0.48828125	0.30517578	-1.5258789	1539961848.845
-9.152807608000002	-2.141357428	-3.192895468	1.6479492	-0.6713867	0.24414062	8.307031250000001	-0.027514648560000004	-2.04086911	0.061035156	-0.91552734	-0.61035156	8.680273560000002	3.28022464	-2.598339856	-0.18310547	0.36621094	0.12207031	-8.661132788000002	1.8937255400000002	1.168774411	0.8544922	0.24414062	-0.61035156	1.4176025360000002	9.081030252000001	0.5335449280000001	-0.18310547	1.0986328	0.18310547	2.060009784	9.13725589	0.838598642	-0.6713867	0.061035156	-1.4038086	1539961848.885
-8.750854532	-1.8757812500000002	-2.872290036	1.5258789	-0.9765625	0.12207031	8.719750900000001	0.1399658246	-2.1114501800000003	-0.36621094	-0.5493164	-0.4272461	9.22338858	3.458471646	-2.5612548920000004	-0.79345703	0.24414062	0	-8.93388678	1.600634784	1.1675781250000001	1.159668	-0.061035156	-0.7324219	1.9726807100000001	9.63371556	0.723754892	-0.48828125	0.36621094	-0.061035156	1.4582763580000002	9.680371106	0.7728027160000001	-0.9765625	-0.5493164	-1.7700195	1539961848.925
-8.49484874	-1.5396240020000003	-2.185620108	1.4648438	0.48828125	0.4272461	8.95063498	0.37204589660000004	-2.318408246	-0.8544922	-0.5493164	-0.18310547	9.98901358	3.243139676	-2.4990478240000003	-1.0986328	0.061035156	-0.061035156	-9.707885880000001	0.75366214	1.0934082068000002	1.3427734	0.24414062	-0.91552734	2.4165038940000003	9.729418930000001	0.840991214	-0.91552734	-0.36621094	-0.061035156	2.4595702880000005	9.35258786	0.6651367212000001	-1.0986328	-0.61035156	-1.6479492	1539961848.965
-10.33474092	-1.83151857	-3.8341064300000003	0.5493164	0.18310547	0.48828125	9.08342302	0.419897464	-2.5217773560000003	-1.2817383	-0.30517578	-0.12207031	9.98901358	3.243139676	-2.4990478240000003	-1.5258789	0.24414062	-0.061035156	-10.069164840000001	0.5586669928	0.9582275360000001	1.4038086	-0.12207031	-1.159668	2.4165038940000003	9.729418930000001	0.840991214	-1.2207031	-0.6713867	-0.18310547	1.5934570680000002	9.770092752000002	0.45578614200000006	-1.4648438	-0.91552734	-1.5869141	1539961849.004
-11.3575679	-3.1665771760000005	-3.7886474640000007	-0.30517578	-2.5634766	-0.18310547	9.394457968000001	0.001196289038	-2.94765625	-1.7089844	-0.18310547	0.061035156	10.33115216	3.32807608	-2.5433105040000004	-1.8310547	0.30517578	-0.18310547	-10.97954074	0.30625	0.800317392	2.0141602	-0.48828125	-1.0986328	2.9237304320000006	10.9998777	1.429565396	-1.2207031	-0.79345703	-0.24414062	1.717871106	10.780957460000002	0.21533202880000002	-1.7700195	-1.7700195	-2.1362305	1539961849.045
-11.06208516	-4.047045926	-2.47033696	-0.4272461	0	-0.36621094	9.88134784	-0.9582275360000001	-3.3089355040000004	-2.0141602	-0.061035156	0.48828125	10.847949280000002	3.737207068	-2.795727536	-2.1362305	-0.30517578	-0.48828125	-13.49055162	-1.25729982	0.9020019568000001	2.5024414	0.18310547	-1.0986328	2.9237304320000006	10.9998777	1.429565396	-1.159668	-1.8920898	-0.36621094	3.568530252	10.892211960000001	0.9785644568000001	-1.8310547	-0.4272461	-1.159668	1539961849.084
-10.13735324	-5.2576902	-0.8062988220000001	1.6479492	1.3427734	-0.18310547	10.26176718	-1.8052001800000002	-3.7252441100000007	-1.6479492	-0.18310547	0.6713867	11.2116214	4.413110324	-3.3089355040000004	-2.2583008	-0.9765625	-0.61035156	-12.715356920000001	-2.471533246	0.38999023560000007	0.9765625	1.3427734	-1.4648438	3.00627446	10.919726440000002	3.192895468	-0.79345703	-1.7089844	-1.2207031	4.383203076	11.519067000000001	2.62346196	-1.8920898	-0.24414062	0.36621094	1539961849.124
-9.640893570000001	-5.70629892	-0.7117919928	2.0141602	-2.1362305	0.18310547	10.654150360000001	-2.9225341460000003	-4.846167032	-1.3427734	-0.61035156	1.0986328	11.157788040000002	4.862915036	-3.2562989200000003	-1.7700195	-0.36621094	-0.61035156	-10.80847194	-1.2106445288	-0.723754892	0.7324219	0.6713867	-0.6713867	1.7860596040000003	9.285595746	3.6642334260000005	-0.79345703	-2.0751953	-1.8310547	3.561352536	11.20563948	4.4430175720000005	-2.746582	-0.8544922	1.8310547	1539961849.164
-8.738891574	-3.645092752	0.45698242800000005	1.5258789	-0.36621094	0.061035156	10.49982878	-3.47402356	-4.672705072	-1.4648438	-0.36621094	1.0986328	10.22109424	4.9957028800000005	-1.9559326080000001	-1.5869141	-0.5493164	-0.5493164	-9.61816394	-1.337451178	-1.335058606	1.8920898	1.2207031	-0.18310547	0.9295165740000001	8.517577880000001	3.951342752	-0.79345703	-0.91552734	-1.0986328	1.2656738220000001	10.73430162	3.3244873200000002	-1.8310547	-1.7089844	2.9907227	1539961849.204
-9.89689946	-3.301757788	-0.6830810700000001	0.91552734	1.953125	-0.61035156	9.72702626	-3.06608876	-3.6331298920000004	-1.4648438	0.8544922	1.0986328	10.22109424	4.9957028800000005	-1.9559326080000001	-1.4648438	-0.4272461	-0.12207031	-9.32148462	-2.598339856	-1.6616454680000001	1.3427734	0.6713867	-0.061035156	0.9295165740000001	8.517577880000001	3.951342752	-0.61035156	-0.36621094	-0.4272461	-1.175952176	11.187695680000001	2.98952626	-1.4648438	-2.8686523	2.6855469	1539961849.244
-8.97575679	-4.1260009	-0.227294928	2.1362305	-0.61035156	-0.4272461	8.52954074	-2.418896466	-4.06140126	-1.2817383	0.91552734	0.9765625	9.926807100000001	5.1081542540000004	-2.4811035340000003	-0.9765625	-0.061035156	0.30517578	-9.65405252	-2.24663089	-1.246533246	1.0986328	0.8544922	0.18310547	1.1723632788	9.299951080000001	3.5589599640000005	-0.12207031	-0.5493164	-0.36621094	-2.112646466	11.230761780000002	1.7980224640000002	-0.4272461	-5.3100586	2.380371	1539961849.284
-8.041455072	-3.958520468	-0.052636719240000004	1.4038086	1.5258789	-0.18310547	8.03786592	-2.1796386780000003	-4.71457518	-1.159668	0.24414062	0.7324219	9.516479532	5.111743210000001	-1.5575683900000001	-0.8544922	-0.4272461	0.24414062	-9.35976538	-2.369848642	-1.256103534	1.0986328	0.91552734	0.061035156	1.314721646	9.20305162	3.544604532	-0.12207031	-0.79345703	-0.36621094	0.10288086060000001	9.298754892	2.527758786	-0.061035156	-4.333496	1.7700195	1539961849.324
-8.69103984	-3.4955566100000004	0.06340332068	1.2207031	0.36621094	-0.18310547	8.114428420000001	-2.289697284	-4.7887451080000005	-0.79345703	-0.18310547	0.4272461	9.516479532	5.111743210000001	-1.5575683900000001	-1.0375977	-0.7324219	0.30517578	-9.097778060000001	-2.524169928	-1.3063476440000001	0.91552734	0.79345703	0.061035156	1.314721646	9.20305162	3.544604532	0	-0.91552734	-0.7324219	1.040771466	8.310620108	2.600732428	1.8310547	-0.79345703	1.953125	1539961849.364
-8.56303714	-3.0744628600000006	0.0980957068	1.5258789	1.3427734	0	8.255590560000002	-2.326782248	-4.76481929	-0.8544922	-0.18310547	0.12207031	9.594238220000001	4.87128894	-1.3195067900000002	-0.9765625	-0.5493164	0.4272461	-8.741284440000001	-2.293286142	-1.4235839660000003	0.8544922	0.7324219	0.18310547	1.13647464	8.533129892	3.505126996	-0.12207031	-1.0375977	-0.6713867	0.270361322	8.4135009	1.971484424	2.5634766	1.4648438	2.0751953	1539961849.404
-8.503222840000001	-2.4870849640000006	-0.1878173822	1.6479492	1.2207031	0.18310547	8.101269568000001	-2.2382567900000003	-4.500439496	-1.0375977	0.061035156	-0.12207031	9.942358720000001	4.42866214	-1.7250488220000002	-0.8544922	-0.61035156	0.61035156	-8.8561277	-2.469140576	-1.516894568	0.7324219	0.6713867	0.18310547	1.5001464660000001	8.78435054	3.40942392	-0.12207031	-0.9765625	-0.5493164	-1.9032959260000002	9.479394568	0.75366214	1.4648438	-2.319336	0.061035156	1539961849.444
-8.1670652	-2.5134033540000003	-0.707006839	0.12207031	1.5869141	-0.061035156	7.945751800000001	-2.1892089660000003	-4.2061523560000005	-1.0375977	0.36621094	-0.12207031	9.942358720000001	4.42866214	-1.7250488220000002	-0.79345703	-0.6713867	0.61035156	-8.838183606000001	-2.82084964	-1.491772464	0.36621094	0.4272461	0.061035156	1.867407248	9.04633786	3.37473143	-0.12207031	-0.91552734	-0.4272461	-0.71538089	7.887134080000001	1.656860324	1.8920898	-2.8076172	-0.36621094	1539961849.484
-8.42307158	-2.8806639400000003	-0.899609375	-0.36621094	1.3427734	0	8.049829074	-2.35549321	-4.236059604	-0.91552734	0.24414062	-0.18310547	9.785644568	4.155908246	-2.180834964	-0.30517578	-0.91552734	0.6713867	-8.781957968	-3.0995849640000004	-1.5779052520000003	0.061035156	0.061035156	0.061035156	1.867407248	9.04633786	3.37473143	-0.24414062	-0.8544922	-0.48828125	2.605517572	9.07863768	2.72036142	2.1362305	-0.12207031	-0.7324219	1539961849.524
-9.023608426000001	-3.210839856	-1.51928714	-1.0986328	2.9907227	-0.30517578	8.201757788	-2.60910643	-4.176245108	-0.6713867	-0.12207031	-0.30517578	9.846654860000001	3.83171376	-2.5050292540000005	0.061035156	-0.79345703	0.5493164	-8.906372300000001	-3.2144287140000003	-1.58747554	-0.48828125	-0.12207031	0.18310547	1.867407248	9.04633786	3.37473143	-0.24414062	-0.8544922	-0.48828125	2.0145507200000004	9.844262680000002	1.55158696	0.36621094	-1.159668	-1.5869141	1539961849.564
-10.960400360000001	-4.701416034	-2.7909423920000003	0.5493164	0.061035156	-0.8544922	8.482885880000001	-2.749072284	-3.73122554	0	-0.24414062	-0.5493164	9.71027806	3.4776123200000004	-2.605517572	0.36621094	-0.91552734	0.48828125	-9.81315944	-2.4081298920000003	-1.4463134979999999	-0.91552734	-0.18310547	0.6713867	1.851855432	9.27961412	2.662939496	-0.24414062	-0.8544922	-0.48828125	1.5910644960000002	11.38867212	1.0120605432	1.3427734	-0.61035156	-1.5869141	1539961849.604
-8.649169928000001	-4.1140380400000005	-1.4427246400000002	0.61035156	-0.12207031	-0.12207031	8.250805710000002	-2.6390135800000003	-3.7096923920000004	0.5493164	-0.48828125	-0.61035156	9.553564300000001	3.4154052520000002	-2.8411866	0.7324219	-0.6713867	0.18310547	-10.43642572	-0.7823730432	-1.08383786	-0.9765625	0.24414062	0.91552734	1.714282248	9.472216754	2.007373004	0.24414062	-0.91552734	-0.061035156	5.498144568	10.34670378	3.9322021760000005	-0.36621094	-0.30517578	-1.7700195	1539961849.644
-8.03427716	-3.3531983800000003	-1.52526857	-0.5493164	1.0375977	-0.36621094	7.796215560000001	-2.454785144	-3.734814496	0.8544922	-0.8544922	-0.30517578	9.267651260000001	3.4823974640000004	-2.7909423920000003	0.7324219	-0.30517578	0.18310547	-9.65883786	-0.26318359620000004	-1.41640625	-0.30517578	0.30517578	0.5493164	1.375732428	8.994897660000001	2.138964856	0.30517578	-0.4272461	-0.30517578	2.6880616	10.083520860000002	0.970190396	-0.18310547	0.79345703	-1.2817383	1539961849.684
-8.93388678	-3.5649413940000003	-2.588769568	-0.4272461	0.79345703	-0.5493164	7.698120108000001	-1.892529254	-3.24194339	0.6713867	-0.6713867	0.30517578	9.267651260000001	3.4823974640000004	-2.7909423920000003	0.61035156	-0.24414062	0.24414062	-9.124096940000001	-0.501245108	-1.5204834260000002	-0.24414062	0.36621094	0.5493164	0.7799804712000001	9.048730432000001	2.183227536	0.4272461	0.6713867	-0.48828125	2.13178714	9.222192392	1.159204074	-0.12207031	-2.0141602	-1.0986328	1539961849.724
-9.124096940000001	-4.03986821	-2.830419928	0.30517578	-0.61035156	-0.36621094	8.059399460000002	-1.1675781250000001	-2.884252896	0.4272461	0	0.5493164	9.0427491	3.58647464	-2.76821286	0.5493164	0.4272461	0.18310547	-9.399243210000002	-0.37802735600000004	-1.4415283540000001	-0.18310547	0.30517578	0.48828125	0.775195288	9.71625998	1.9128662140000001	0.36621094	0.6713867	-0.18310547	3.581689496	9.51169429	1.6460937500000001	-0.18310547	-0.18310547	-0.8544922	1539961849.764
-8.65036592	-3.499145468	-2.277734424	-0.12207031	0.61035156	-0.30517578	8.34411592	-1.06589357	-3.0995849640000004	0.36621094	0.24414062	0.4272461	9.268847840000001	3.823339856	-3.3089355040000004	0.30517578	0.12207031	-0.061035156	-9.9794429	-0.4139160144	-1.280029254	-0.24414062	0.36621094	0.30517578	1.300366214	10.35986322	1.9044922120000003	0.48828125	0.18310547	-0.30517578	3.2730469240000004	9.5021241	0.8565429712000001	0	0.30517578	-0.36621094	1539961849.804
-8.935082968000001	-3.48957518	-2.74428714	-0.061035156	0.5493164	-0.4272461	8.338134980000001	-1.3649658540000003	-3.8245362400000005	0.24414062	-0.061035156	0.18310547	9.268847840000001	3.823339856	-3.3089355040000004	0.061035156	-0.30517578	-0.4272461	-9.888525360000001	-0.26677246400000004	-1.259692392	-0.36621094	0.36621094	0.12207031	1.3386474640000001	10.390966460000001	2.0145507200000004	0.4272461	0.24414062	-0.61035156	2.024121106	9.66481929	0.5861816394	-0.061035156	0.18310547	-0.4272461	1539961849.844
-8.859716754	-3.85444339	-2.9572264400000003	0.12207031	0	-0.30517578	8.5917482	-1.776489218	-4.15830072	0.30517578	-0.36621094	0.18310547	9.853833360000001	3.818554712	-3.0864257200000003	0.061035156	-0.24414062	-0.61035156	-9.63371556	-0.1770507788	-1.358984424	-0.30517578	0.18310547	0.061035156	1.0288086060000001	9.96030252	2.0061767180000003	0.12207031	0.36621094	-0.61035156	1.6460937500000001	9.760522660000001	0.5622558606000001	0.12207031	-0.24414062	-0.5493164	1539961849.884
-8.74606929	-3.8747802520000003	-2.7825683900000002	-0.18310547	-0.18310547	-0.18310547	8.6766848	-1.9762695680000002	-3.877172824	0.30517578	-0.4272461	0.12207031	10.246215560000001	3.452490216	-2.99191893	0	-0.18310547	-0.5493164	-9.573901260000001	-0.0729736322	-1.4211913940000003	-0.24414062	0.12207031	0.12207031	0.955834964	9.616967752	1.732226538	-0.18310547	0.12207031	-0.24414062	1.8841552520000002	9.80358876	0.659155252	0.12207031	-0.12207031	-0.48828125	1539961849.924
-8.662329074	-3.7527587860000002	-2.73830571	-0.061035156	-0.061035156	-0.12207031	8.66352536	-2.0743652160000003	-3.581689496	0.12207031	-0.12207031	0.24414062	10.246215560000001	3.452490216	-2.99191893	-0.061035156	0.12207031	-0.30517578	-9.557153060000001	0.04067382788	-1.4176025360000002	-0.061035156	0.061035156	0.061035156	1.1855224640000002	9.559545926	1.617382788	-0.18310547	0	0	2.0157471040000003	9.596630890000002	0.7560547120000001	0	-0.18310547	-0.36621094	1539961849.964
-8.747265380000002	-3.617578076	-2.8423827880000005	0	-0.061035156	-0.24414062	8.24841304	-1.9559326080000001	-3.361572284	-0.061035156	0.18310547	0.36621094	9.613378894	3.257495108	-3.215625	-0.12207031	0.30517578	-0.36621094	-9.72224092	0.019140625	-1.3386474640000001	0.061035156	0	0	1.1855224640000002	9.559545926	1.617382788	-0.061035156	0.30517578	0.061035156	2.255004892	9.683960160000002	0.5897705072	0.061035156	0.12207031	-0.18310547	1539961850.004
-8.57380342	-3.6881591460000003	-2.83879393	0	0	-0.30517578	7.767504892	-1.723852536	-2.680883786	0.061035156	0.24414062	0.5493164	8.60251448	3.0732665740000003	-3.0601074280000002	-0.30517578	0.7324219	-0.6713867	-9.845459260000002	-0.095703125	-1.262084964	0.061035156	0.12207031	0	1.447509784	9.48896466	1.5910644960000002	0.12207031	0.6713867	0	1.836303714	9.701904254	0.4378417932	0.12207031	0.061035156	-0.24414062	1539961850.044
-8.55585962	-3.86879892	-2.8734864200000003	-0.061035156	0	-0.30517578	7.076049820000001	-1.465454074	-1.485791034	0.61035156	1.3427734	1.0375977	7.345214660000001	2.743090854	-2.47631839	-0.6713867	2.2583008	-1.5869141	-9.862207460000002	-0.250024411	-1.258496106	-0.12207031	0.24414062	0	2.548095746	9.011645468000001	1.341040036	0.30517578	1.2207031	0.061035156	1.5910644960000002	9.82392572	0.501245108	0.12207031	0.061035156	-0.18310547	1539961850.084
-8.5068116	-3.9788574280000004	-2.7885498200000005	0	0	-0.36621094	6.2087400200000005	-1.393676718	-1.240551718	0.61035156	1.3427734	1.0375977	5.9120607	2.886645468	-2.5851807100000004	-1.3427734	0.7324219	-2.6855469	-10.01772464	-0.14714355040000002	-1.12211911	-0.24414062	0.4272461	-0.061035156	2.548095746	9.011645468000001	1.341040036	0.7324219	2.4414062	-0.061035156	1.7214599640000001	9.72822284	0.45339357	0.061035156	-0.18310547	-0.18310547	1539961850.124
-8.58815944	-3.9166503600000007	-2.816064496	0.12207031	-0.18310547	-0.48828125	7.113134980000001	-2.1162353240000003	-1.540820288	0.6713867	1.2207031	3.3569336	8.302246106	4.236059604	-0.9570312500000001	-1.0375977	1.7700195	-3.7231445	-9.94355432	-0.22011719240000002	-1.159204074	-0.36621094	0.61035156	0	2.4990478240000003	8.99848642	0.8206542932	0.9765625	3.8452148	-0.18310547	1.753759784	9.734204074	0.5825927716	0.061035156	0.061035156	0	1539961850.164
-8.54389676	-3.8520507200000003	-2.8471679320000005	-0.061035156	-0.24414062	-0.5493164	8.5151857	-2.5612548920000004	-1.3685547120000001	0.6713867	1.2207031	3.3569336	8.302246106	4.236059604	-0.9570312500000001	-1.2207031	7.2021484	-3.7841797	-10.009350540000002	-0.22968750000000002	-1.211840854	-0.48828125	0.79345703	0	2.2645751800000005	9.165966754000001	0.6160888580000001	1.4038086	5.004883	-0.30517578	1.5372314300000003	9.78444838	0.5132080072	0.12207031	-0.061035156	0	1539961850.204
-8.64558107	-3.84367662	-2.854345746	-0.061035156	-0.36621094	-0.61035156	8.5151857	-2.5612548920000004	-1.3685547120000001	1.159668	6.1035156	4.211426	9.26047374	5.228979532	-1.29558107	-0.79345703	6.225586	-4.5776367	-9.96389128	-0.3146240216	-1.318310504	-0.6713867	1.0375977	0.061035156	2.2645751800000005	9.165966754000001	0.6160888580000001	1.7089844	5.6762695	-0.36621094	1.36018071	9.790429712	0.4486083966	0.061035156	-0.18310547	0	1539961850.244
-8.630029254	-3.85444339	-2.845971646	-0.12207031	-0.48828125	-0.6713867	7.178930710000001	-3.354394568	-2.063598642	1.159668	6.1035156	4.211426	10.4459964	6.03527806	-0.24763183900000002	-0.18310547	7.5683594	-4.4555664	-9.8263179	-0.2990722644	-1.522875998	-0.79345703	1.159668	0.12207031	1.4176025360000002	9.449487320000001	0.6125	1.7089844	5.7373047	-0.4272461	1.5599609620000003	9.80358876	0.39836425720000007	0.061035156	-0.18310547	-0.061035156	1539961850.284
-8.56303714	-3.8269287140000006	-2.64140625	-0.061035156	-0.4272461	-0.6713867	9.064282248	-4.4980469240000005	-2.56245108	-0.24414062	6.286621	5.3710938	10.25458966	7.1861084260000005	0.3026611322	0.24414062	4.0893555	-4.0893555	-9.80957068	-0.22968750000000002	-1.64011232	-0.79345703	1.5258789	0.12207031	-0.2619873004	10.26057158	0.9211425720000002	1.2817383	5.3100586	-0.5493164	1.7441894960000002	9.71147464	0.35529785340000003	0.061035156	-0.061035156	0	1539961850.324
-8.612085160000001	-3.968090854	-2.634228534	0.061035156	-0.30517578	-0.79345703	7.78305661	-5.36296376	-1.8506591460000001	-0.48828125	3.6621094	5.065918	10.728320680000001	7.9780516200000005	1.1986816100000002	0.36621094	3.4179688	-3.2958984	-9.721044928000001	0.053833007200000005	-1.868603534	-0.8544922	1.3427734	0.061035156	-0.2619873004	10.26057158	0.9211425720000002	0.79345703	4.5166016	-0.48828125	1.814770468	9.76889676	0.30625	0.061035156	-0.061035156	0	1539961850.363
-8.61447734	-4.208544928	-2.519384784	0.12207031	-0.36621094	-0.6713867	7.8428711060000005	-6.626245108000001	-0.43186035340000006	-0.30517578	3.0517578	4.4555664	9.631323380000001	8.247216754	1.9762695680000002	0.48828125	3.6621094	-2.5024414	-9.56672374	0.3014648462	-2.077954074	-0.5493164	1.2207031	-0.061035156	-0.49167482	10.242626800000002	0.8194580072000001	0.7324219	3.7231445	-0.36621094	1.8781738220000002	9.743774460000001	0.2942871106	0	-0.061035156	0	1539961850.404
-8.541503894	-4.371240216	-2.3794189300000004	0.24414062	-0.30517578	-0.5493164	6.914550720000001	-7.573706070000001	0.52995607	0.30517578	2.8076172	3.7231445	8.212524460000001	8.461352340000001	2.1473388580000004	0.7324219	2.6245117	-2.1362305	-9.58347194	0.18901367800000002	-2.31481929	-0.4272461	1.2817383	-0.061035156	-0.492871106	10.200757280000001	1.0419677520000001	0.5493164	2.8686523	-0.24414062	1.8697998200000001	9.746167032	0.34094239200000004	0.12207031	0.061035156	0	1539961850.443
-8.548681610000001	-4.459765576	-2.327978534	0.30517578	-0.18310547	-0.48828125	6.127392572	-7.950537140000001	1.106567392	0.36621094	2.0141602	3.0517578	7.8967040740000005	8.65874002	2.2035644960000003	0.61035156	1.3427734	-1.5869141	-9.477001800000002	0.18303222840000002	-2.5301512600000002	-0.30517578	1.2207031	-0.061035156	-0.492871106	10.200757280000001	1.0419677520000001	0.48828125	2.4414062	-0.48828125	1.8267334260000003	9.73898912	0.3373535144	0	-0.061035156	-0.061035156	1539961850.483
-8.632422120000001	-4.423876996	-2.42368161	0.30517578	-0.36621094	-0.48828125	5.87138678	-8.07016574	1.3972655760000001	-0.48828125	0.8544922	2.380371	7.284204074000001	8.577392572	2.268164038	0.5493164	1.6479492	-1.2817383	-9.387280252000002	0.16389160340000003	-2.8136719240000003	-0.18310547	1.159668	-0.12207031	-0.16508788940000002	9.911254500000002	0.9187500000000001	0.48828125	1.8920898	-0.61035156	1.8602295320000002	9.725830072	0.34453125	0.12207031	0	0	1539961850.523
-8.482885880000001	-4.4430175720000005	-2.3495117800000003	0.24414062	-0.30517578	-0.48828125	5.92641574	-8.145532248	1.4522949280000002	-0.30517578	0.5493164	1.8310547	6.340332068	8.59294429	2.319604532	0.48828125	1.159668	-1.2207031	-9.285595746	0.01794433606	-3.052929712	-0.18310547	1.0375977	-0.061035156	-0.4521972644	9.8514402	0.838598642	0.18310547	1.3427734	-0.5493164	1.698730432	9.810766280000001	0.362475589	0	-0.12207031	-0.061035156	1539961850.563
-8.484082068000001	-4.42866214	-2.235864218	0.12207031	-0.24414062	-0.4272461	5.67878444	-8.177832068	1.509716754	0.12207031	0.91552734	1.0986328	6.119018570000001	8.649169928000001	2.4990478240000003	0.4272461	0.30517578	-1.2207031	-9.229370108000001	-0.08493652160000001	-3.25151358	-0.18310547	0.91552734	0	-0.4521972644	9.8514402	0.838598642	0.18310547	1.0986328	-0.61035156	1.7812744600000001	9.76171875	0.27873535340000005	-0.061035156	-0.30517578	-0.061035156	1539961850.603
-8.528344748	-4.425073380000001	-2.2167236420000003	0.12207031	-0.30517578	-0.36621094	5.78764676	-8.08811052	1.64011232	0.12207031	0.91552734	1.0986328	6.0651857	8.84296875	2.4727295320000002	0.24414062	0	-1.2817383	-9.177929712000001	-0.09450683900000001	-3.46086412	-0.12207031	0.79345703	-0.061035156	-0.4761230432	10.05361322	1.0096679712	0.18310547	0.61035156	-0.5493164	1.9379882200000003	9.718652160000001	0.287109375	0	-0.18310547	-0.061035156	1539961850.643
-8.50561502	-4.4705322480000005	-2.237060504	0.061035156	-0.18310547	-0.30517578	5.458667032	-8.07734375	1.56354982	-0.36621094	0.48828125	0.48828125	5.94316394	8.8896241	2.5540771760000003	0.4272461	0.36621094	-1.0986328	-9.051123200000001	-0.0681884784	-3.637915036	-0.12207031	0.61035156	0	-0.954638678	10.25339308	0.899609375	0.24414062	0.36621094	-0.5493164	2.0157471040000003	9.73659694	0.23686523560000003	-0.061035156	-0.18310547	-0.061035156	1539961850.683
-8.484082068000001	-4.6786866	-2.213134784	0	-0.30517578	-0.24414062	5.36057158	-8.26276857	1.7106933900000003	-0.18310547	0.18310547	0.18310547	6.499438400000001	9.11572284	3.0218260800000003	-0.12207031	-0.30517578	-0.48828125	-8.97097194	-0.03828125	-3.8424804320000003	-0.12207031	0.36621094	0	-0.954638678	10.25339308	0.899609375	0.061035156	0.36621094	-0.61035156	2.104272464	9.707885880000001	0.27993163940000004	-0.061035156	0	-0.061035156	1539961850.723
-8.414697480000001	-4.746875	-2.1102538940000004	-0.061035156	-0.24414062	-0.061035156	5.37133786	-8.20415036	1.9535400360000001	-0.12207031	0.12207031	0.30517578	6.02810054	8.9661866	2.902197284	0.12207031	-0.48828125	-0.5493164	-8.86928714	-0.00478515625	-4.031494110000001	-0.061035156	0.12207031	0.061035156	-0.5514892572000001	10.267749100000001	0.8206542932	-0.24414062	-0.30517578	-0.18310547	2.319604532	9.72224092	0.34931639400000003	-0.061035156	0.061035156	0	1539961850.763
-8.559448380000001	-4.86770018	-2.219116214	-0.12207031	-0.061035156	0.12207031	4.990917932	-8.42307158	1.8985107820000002	-0.24414062	0.7324219	0	6.05561502	9.230566394	2.682080072	-0.24414062	-0.12207031	-0.18310547	-8.957812500000001	0.17824707460000003	-4.13796376	0	-0.061035156	0	-0.5514892572000001	10.267749100000001	0.8206542932	-0.24414062	-0.30517578	-0.12207031	2.5217773560000003	9.719848740000002	0.3600830072	-0.18310547	0.18310547	0.18310547	1539961850.803
-8.533129892	-4.963403060000001	-2.3219971040000003	-0.18310547	-0.24414062	0.30517578	5.467040740000001	-8.52236322	1.5683349640000002	0.12207031	1.2817383	-0.24414062	5.79841304	9.30832518	2.573217752	-0.24414062	-0.12207031	-0.36621094	-8.882446580000002	0.3505126800000001	-4.19060054	0.12207031	-0.36621094	0	-0.641210962	10.459154860000002	0.6459961060000001	-0.36621094	-0.12207031	-0.061035156	2.2239013580000004	9.77368161	0.29069824280000006	-0.18310547	0.18310547	0.18310547	1539961850.843
-8.641992212	-5.02082518	-2.4595702880000005	-0.24414062	-0.5493164	0.5493164	4.67629393	-8.8214357	1.7465820680000002	0.91552734	0	-0.48828125	5.161987320000001	10.40771466	2.834008786	-0.24414062	-0.30517578	0.061035156	-8.917138580000001	0.879272464	-3.9393798920000007	1.0986328	-1.0986328	-0.24414062	-3.3268798920000004	10.989111420000002	0.1997802716	-1.0375977	-3.8452148	-0.12207031	2.127001996	9.71147464	0.32539062500000004	-0.24414062	0.18310547	0.30517578	1539961850.928
-8.5498777	-5.0890135800000005	-2.451196286	-0.12207031	-0.7324219	0.61035156	4.88444838	-8.682665740000001	2.271752896	1.8920898	-0.9765625	-1.4648438	4.702612320000001	10.949634080000001	2.47871106	-0.91552734	-1.5258789	0.24414062	-8.978149460000001	1.0479492212000001	-3.8364991	1.5869141	-1.4038086	-0.36621094	-3.3268798920000004	10.989111420000002	0.1997802716	-1.0375977	-3.8452148	-0.12207031	2.0887207460000004	9.785644568	0.30744628600000007	-0.24414062	0	0.36621094	1539961850.963
-8.51040036	-5.5998290740000005	-2.424877896	0.061035156	-0.7324219	0.6713867	5.91086412	-8.157495108	2.6103027160000005	1.8310547	-0.12207031	-2.4414062	4.15830072	11.33603534	2.5947509	-1.4038086	-1.0986328	0.30517578	-9.197070288	1.337451178	-3.5493896760000005	2.1362305	-1.6479492	-0.48828125	-2.8399902160000003	10.89938948	0.0885253894	-1.8310547	-6.3476562	0	2.204760782	9.884936600000001	0.26796875000000003	-0.24414062	0.12207031	0.48828125	1539961851.003
-8.151513580000001	-6.2302735600000005	-2.04924321	1.0375977	-1.0986328	0.7324219	6.6394042540000004	-7.517480432000001	2.6796875	1.5258789	1.8310547	-3.8452148	3.420190396	11.12548822	2.0301025360000002	-1.5258789	-0.61035156	0	-9.441113220000002	1.4798096040000002	-3.15461412	2.5634766	-1.5869141	-0.5493164	-2.8399902160000003	10.89938948	0.0885253894	-1.8310547	-7.3242188	-0.061035156	2.3626709260000003	9.868188400000001	0.33017577880000004	-0.30517578	0.4272461	0.6713867	1539961851.043
-7.66223143	-6.4934570680000006	-1.676000998	1.7089844	-0.24414062	0.79345703	7.104760880000001	-6.66213408	2.368652356	1.5258789	1.8310547	-3.8452148	2.739501996	10.7366938	1.19270018	-1.5258789	-1.4648438	-0.7324219	-9.54399411	1.3111327879999999	-2.85075679	3.2348633	-1.3427734	-0.5493164	-2.020532248	10.65175818	0.2428466754	-2.319336	-7.446289	-0.4272461	2.3028564300000003	10.173241820000001	0.500048822	-0.61035156	0.9765625	1.0986328	1539961851.083
-7.958911240000001	-6.561645468	-1.565942392	2.746582	-0.24414062	0.6713867	7.43852536	-5.8283202880000005	1.885351538	-0.24414062	1.2817383	-4.4555664	2.593554712	10.271337860000001	0.693847644	-1.7089844	-2.0141602	-1.3427734	-9.75214856	1.2656738220000001	-2.384204074	3.90625	-1.2207031	-0.5493164	-1.75495607	9.686352340000001	0.2572021466	-2.6245117	-7.385254	-0.7324219	1.0587158540000001	10.422070680000001	0.9606201080000001	-1.2817383	0.8544922	1.4038086	1539961851.123
-8.193384080000001	-6.464746106000001	-1.2453369600000002	3.9672852	0.18310547	0.61035156	7.219604532000001	-5.13088408	0.7979248200000001	-1.8920898	1.3427734	-4.699707	2.8471679320000005	9.908862319999999	0.540722644	-2.1362305	-1.8920898	-2.0751953	-9.765307608	1.02761232	-1.885351538	4.8217773	-0.61035156	-0.5493164	-1.75495607	9.686352340000001	0.2572021466	-2.2583008	-7.1411133	-1.0986328	-0.1124511682	10.530933	1.069482428	-0.79345703	-0.48828125	1.5869141	1539961851.163
-7.986425720000001	-5.40722644	-0.9929199280000001	4.5776367	0.061035156	0.9765625	7.05092752	-4.562646466	0.03349609424	-3.7231445	2.1972656	-2.9296875	3.0038817900000003	9.724634080000001	0.24763183900000002	-2.5634766	-2.746582	-2.8686523	-9.49733876	-0.014355469240000002	-1.5743163940000002	5.432129	-0.24414062	-0.4272461	-1.6329346040000001	9.27004393	0.33137207460000007	-1.7700195	-7.3242188	-1.2817383	-1.274047824	10.87426718	0.8888427520000001	-0.9765625	-2.1972656	1.0986328	1539961851.203
-7.3631594400000004	-3.75754393	-0.32060547120000005	3.6621094	0.79345703	1.0375977	7.143042032	-4.29108876	0.15910644960000003	-5.004883	2.319336	-2.5024414	3.2838134000000005	9.4255616	0.023925780760000005	-2.8686523	-4.0893555	-3.540039	-8.845361420000001	-1.4618652160000003	-1.4247802520000001	5.6762695	-0.48828125	-0.36621094	-0.12321777160000001	8.80109874	1.670019568	-1.2817383	-7.446289	-1.2817383	-0.7692138580000001	9.47341304	0.46535643000000004	-0.79345703	-3.540039	0.4272461	1539961851.243
-8.28669429	-3.71328125	-0.6747070288	3.6621094	2.1972656	0.6713867	7.549780252000001	-4.353295926	0.062207030760000004	-5.9814453	3.4179688	-2.2583008	3.9142577880000005	8.96977536	0.23327636780000002	-2.746582	-4.9438477	-3.9672852	-9.32148462	-2.8579346040000004	-1.297973642	5.3710938	-0.9765625	-0.12207031	0.679492212	9.138451980000001	2.250219748	-0.6713867	-6.958008	-1.5258789	0.30744628600000007	9.175537140000001	0.35649413939999997	-0.36621094	-3.7231445	-0.12207031	1539961851.283
-8.40273462	-4.161889676	-1.1257080072	3.7231445	2.0141602	0.61035156	7.987622300000001	-4.78276358	0.33256836060000006	-6.591797	3.90625	-1.953125	4.651171924000001	9.000878894000001	0.6160888580000001	-2.1972656	-4.5166016	-3.9672852	-10.0213134	-3.7156739200000004	-0.7273437500000001	4.5776367	-0.48828125	-0.061035156	0.679492212	9.138451980000001	2.250219748	-0.5493164	-6.958008	-1.3427734	0.38640135800000003	10.06079074	-0.2428466754	-1.8310547	-5.432129	-0.8544922	1539961851.323
-7.692138580000001	-4.000390576	-0.88645018	3.7841797	2.0141602	0.7324219	8.7030027	-5.516088760000001	0.43186035340000006	-6.591797	3.90625	-1.953125	5.16796875	9.293969748	1.143652356	-1.3427734	-3.4179688	-4.0893555	-9.491357428	-3.1940917540000004	-0.67709964	4.1503906	-0.5493164	0.30517578	1.128100589	9.286792032000001	2.566040036	-0.6713867	-7.2631836	-1.159668	0.07058105432	10.35388228	0.7991211060000001	-3.2348633	-6.713867	-1.2207031	1539961851.363
-7.767504892	-3.4500976440000004	-0.6914550720000001	3.0517578	2.8076172	0.79345703	8.500830072	-5.9993894800000005	1.040771466	-5.6152344	4.8217773	-1.0986328	5.3821045320000005	9.209033246	1.5204834260000002	-0.7324219	-2.1972656	-3.8452148	-8.97097194	-2.489477536	-0.7608398560000001	4.1503906	-0.7324219	0.8544922	0.3612792932	8.596533246000002	2.6497802520000002	-0.6713867	-6.5307617	-1.2207031	0.33854982	9.961499100000001	1.9774658540000003	-3.90625	-8.422852	-1.159668	1539961851.403
-8.953027160000001	-3.277832068	-0.9020019568000001	2.746582	2.2583008	0.79345703	7.852441394	-6.1441403800000005	1.0371826080000002	-5.004883	3.1738281	-0.8544922	5.199072480000001	8.797509980000001	1.65805661	-0.36621094	-2.0751953	-3.112793	-9.066674820000001	-2.383007788	-0.6017333966	4.3945312	-0.7324219	1.0986328	0.3612792932	8.596533246000002	2.6497802520000002	-0.8544922	-5.79834	-1.2207031	0.686669928	10.155298020000002	2.0480469240000003	-4.272461	-9.216309	-1.3427734	1539961851.443
-9.444701980000001	-3.7228514400000003	-0.8948242212000002	2.5024414	1.5258789	0.7324219	7.5952391200000005	-6.16447734	1.0742675720000001	-4.0893555	2.6855469	-0.6713867	4.50522464	8.424267572	1.356591754	-0.4272461	-3.540039	-2.380371	-9.4686277	-2.566040036	-0.43664550720000006	4.1503906	-0.8544922	1.0986328	-0.2978759784	8.011548020000001	2.5421141200000004	-0.24414062	-5.493164	-1.0375977	0.869702176	10.67927266	1.356591754	-4.272461	-8.666992	-1.0986328	1539961851.483
-8.790332068	-4.3640625	-0.2428466754	2.9296875	1.8920898	0.7324219	7.129882788000001	-5.849853240000001	1.443920926	-3.90625	2.9296875	-0.18310547	4.01713858	8.632422120000001	1.07785643	-0.4272461	-5.432129	-1.8310547	-9.87058058	-2.5720214660000003	-0.17944336060000002	4.272461	-0.5493164	1.0375977	0.35888672120000004	9.00686052	2.350707968	0.24414062	-5.554199	-1.2207031	0.8649169928000001	10.14333516	0.56823732	-3.2958984	-7.446289	-0.4272461	1539961851.523
-8.3967527	-4.59375	-0.3146240216	3.1738281	2.8076172	0.8544922	6.459961060000001	-5.651269568	1.5707275360000001	-4.0893555	3.3569336	0.7324219	3.8891358800000004	8.94465306	0.965405252	-0.48828125	-6.164551	-1.4648438	-9.760522660000001	-2.1760498200000002	-0.10168457460000001	4.211426	-0.24414062	0.9765625	0.35888672120000004	9.00686052	2.350707968	0.6713867	-5.7373047	-1.4648438	2.48588858	9.98901358	-1.0515380890000001	-3.540039	-5.92041	-0.6713867	1539961851.563
-8.44938948	-5.12490216	-0.419897464	3.7841797	2.319336	0.9765625	6.415698380000001	-5.7170651999999995	1.18671875	-3.7231445	4.333496	1.6479492	4.05422374	8.88842752	1.2668701080000002	-0.061035156	-5.6762695	-1.2207031	-9.83229982	-1.6879638580000003	0.02033691394	4.4555664	-0.18310547	0.8544922	0.7464843750000001	9.100170926	2.548095746	0.9765625	-5.004883	-1.5869141	2.67370607	8.323779254	-0.8242431610000001	-2.380371	-5.126953	-1.159668	1539961851.603
-8.23764676	-4.54111322	-0.47373047120000006	4.638672	3.2348633	1.2817383	6.102270468	-5.64648462	1.022827176	-3.479004	4.3945312	2.380371	4.057812500000001	8.921923920000001	1.6437011780000002	0.30517578	-4.3945312	-0.8544922	-9.859814300000002	-1.588671924	0.1315917932	4.699707	0.48828125	0.6713867	0.8589355432	9.118115020000001	2.4990478240000003	0.91552734	-4.333496	-1.3427734	3.44890126	7.122705072	-1.4546875000000001	0.12207031	-5.065918	-0.48828125	1539961851.643
-8.577392572	-3.2909912140000004	-1.022827176	4.9438477	3.8452148	1.159668	5.438330072	-5.501733426	0.5072265576	-2.8686523	4.5166016	2.5024414	3.9322021760000005	9.209033246	2.0289062500000004	0.4272461	-3.2958984	-0.6713867	-9.70310054	-1.69633786	0.2189208966	4.5166016	0.61035156	0.61035156	0.9211425720000002	9.45786142	2.6713134000000003	0.9765625	-3.479004	-1.4648438	3.261083966	7.85363768	-1.183129892	1.3427734	-4.5776367	-0.6713867	1539961851.683
-9.600219748	-3.0732665740000003	-2.3219971040000003	3.6010742	3.6621094	0.24414062	5.2050534200000005	-5.446704074	0.6352294928000001	-2.319336	4.333496	3.2348633	3.652270468	9.89929164	2.319604532	0.5493164	-2.746582	-0.61035156	-9.555957068	-1.642504892	0.2643798822	4.333496	0	0.6713867	-0.5371337860000001	10.19836412	2.4153076080000004	0.7324219	-3.2348633	-1.2207031	2.5205810700000004	9.38967302	1.015649411	1.2207031	-4.760742	-1.3427734	1539961851.723
-10.17204622	-4.91555162	-3.0409667540000003	4.9438477	1.7700195	0.24414062	4.804296924000001	-5.784057608	0.838598642	-2.1972656	3.6010742	4.3945312	3.228784146	10.2342527	2.403344748	0.5493164	-2.746582	-0.4272461	-10.33115216	-1.21901857	0.3349609424	4.0283203	0.48828125	0.4272461	-0.5371337860000001	10.19836412	2.4153076080000004	0.30517578	-4.5166016	-0.7324219	3.7001221040000005	10.95082968	2.6641358800000003	0.9765625	-3.6621094	-1.6479492	1539961851.763
-8.73291034	-4.5518798920000005	-2.516992212	6.286621	2.1362305	1.8920898	4.354492212	-6.7542482	0.5778076080000001	-1.8920898	1.7089844	4.9438477	2.7765869600000004	10.44479982	2.1030761780000002	0.30517578	-3.7841797	-0.30517578	-10.32995558	0.16987304320000002	0.309838858	4.333496	0.9765625	0.30517578	-0.44143066100000006	10.466333360000002	1.667626996	0	-5.2490234	-0.5493164	6.0998776999999995	10.88742662	3.39506839	0.061035156	-2.380371	-1.0986328	1539961851.803
-8.214917032	-3.7049072480000005	-3.1940917540000004	4.638672	3.4179688	1.953125	4.5339355040000004	-8.157495108	0.538330072	-1.8920898	1.7089844	4.9438477	2.9225341460000003	10.856323380000001	1.610205072	-0.12207031	-4.699707	-0.61035156	-9.154003894	1.2094482428000002	0.00478515625	4.8828125	0.18310547	0.30517578	-1.6090087860000002	10.54528804	0.740502896	-0.061035156	-4.638672	-0.5493164	5.337841754	8.8728759	2.080346646	1.159668	-1.2207031	0.9765625	1539961851.843
-8.30942392	-3.83171376	-4.71098642	5.9814453	3.4179688	2.0751953	5.120117212	-9.07504892	0.5239746106000001	-1.7700195	-0.5493164	4.333496	3.4166014400000004	10.92690396	1.070678714	-0.79345703	-4.8217773	-0.79345703	-9.377710160000001	1.32788089	0.15671386780000002	5.126953	-0.36621094	0.30517578	-2.0755615020000002	10.6756839	0.0	-0.12207031	-4.638672	-0.36621094	-0.8924316100000002	10.02011682	-1.234570288	0	-4.3945312	-0.6713867	1539961851.882
-8.6515625	-4.94067392	-5.045947480000001	5.7373047	2.9296875	2.5024414	5.962304712	-9.337036240000002	0.794335962	-2.0141602	1.7089844	2.9296875	3.5565673920000003	10.984326079999999	0.5287597644	-1.2817383	-5.432129	-0.6713867	-10.154101440000002	1.238159146	0.5096191394	5.3100586	-0.30517578	0.061035156	-2.0755615020000002	10.6756839	0.0	-0.4272461	-5.79834	0.24414062	2.2286865020000004	9.845459260000002	-1.373339856	0.48828125	-6.164551	-0.36621094	1539961851.922
-8.552270468000001	-4.401147464000001	-4.98254393	6.1035156	2.5634766	2.746582	6.1441403800000005	-9.423168930000001	0.907983426	-2.319336	4.5776367	0.9765625	3.6869628600000004	11.03098192	0.05144042932000001	-1.7700195	-6.652832	-0.7324219	-10.251000900000001	1.8638183900000003	0.7572509980000001	5.859375	-0.5493164	0.12207031	-1.6999267180000002	10.87546376	-0.7058105432	-0.4272461	-6.4697266	0.18310547	3.3496094240000005	9.770092752000002	-0.007177734620000001	1.2207031	-2.2583008	0.36621094	1539961851.962
-8.47092302	-3.1366699280000003	-5.29836412	6.4697266	3.2958984	2.5634766	5.109350539999999	-9.45786142	0.784765625	-2.1972656	4.8828125	-0.6713867	3.9441650360000002	11.06088858	-0.517993161	-2.4414062	-7.6293945	-0.8544922	-10.450780760000002	1.4953613220000002	1.081445288	6.164551	-0.61035156	0.061035156	-1.2022705072	10.922119600000002	-0.9426757788	-0.12207031	-6.164551	0.061035156	0.6854736419999999	10.52495108	-1.5779052520000003	0.18310547	-4.272461	-0.24414062	1539961852.002
-8.25678714	-2.928515576	-5.459863220000001	5.9814453	3.4179688	2.4414062	4.2061523560000005	-9.500927520000001	1.0168457068	-2.0141602	3.479004	-1.5258789	4.29946286	10.93408246	-0.8541503600000001	-2.746582	-8.117676	-0.8544922	-10.437622300000001	0.991723642	1.3649658540000003	6.0424805	-0.4272461	-0.12207031	-0.8374023560000001	10.851538040000001	-0.9043945288	-0.061035156	-6.286621	0.061035156	1.459472644	10.2342527	-2.4200927520000004	0.18310547	-4.5776367	-0.48828125	1539961852.042
-8.482885880000001	-2.9572264400000003	-5.150024460000001	6.1035156	2.1972656	2.2583008	3.9561278960000004	-9.36455072	1.3242920320000002	-2.2583008	3.2958984	-1.5869141	4.62604982	10.58596196	-0.7763915740000001	-2.6855469	-7.9956055	-0.6713867	-10.064379500000001	0.7991211060000001	1.4546875000000001	5.92041	-0.18310547	-0.12207031	0.6232665740000001	10.19238318	-0.885253894	-0.36621094	-6.713867	0.12207031	2.336352536	10.073950180000002	-1.8638183900000003	0	-3.9672852	-0.61035156	1539961852.082
-8.11203624	-2.674902356	-4.94785144	5.6762695	1.6479492	1.953125	4.188207968	-9.35378444	1.714282248	-2.1972656	4.8828125	-1.2817383	4.713378894000001	9.987817000000001	-0.6220702880000001	-2.5634766	-7.385254	-0.4272461	-9.874170320000001	0.46774902160000004	1.5360351440000002	5.859375	0.061035156	-0.12207031	1.073071286	9.49255342	-0.8290283540000001	-0.79345703	-6.591797	0.061035156	2.1437500000000003	9.7401857	-1.4786132200000002	0.061035156	-3.8452148	-0.7324219	1539961852.122
-8.09528804	-2.5540771760000003	-4.5088134	5.554199	2.1972656	1.8920898	3.9597167540000004	-8.968579074	1.469042932	-1.8310547	6.164551	-0.79345703	4.736108426	9.262865920000001	-0.5490966754000001	-2.6245117	-6.5307617	-0.48828125	-9.6636232	0.1878173822	1.5001464660000001	5.79834	0.36621094	-0.18310547	1.073071286	9.49255342	-0.8290283540000001	-0.91552734	-5.79834	-0.061035156	2.3937744600000004	9.4686277	-1.3422363220000002	-0.24414062	-4.211426	-0.6713867	1539961852.162
-8.628832968000001	-2.2657714660000003	-4.32817392	5.3710938	1.2817383	1.6479492	3.9597167540000004	-8.968579074	1.469042932	-1.8310547	6.164551	-0.79345703	4.566235324	8.789135880000002	-0.46774902160000004	-2.6245117	-6.0424805	-0.7324219	-9.47460962	0.053833007200000005	1.6544677520000002	5.6152344	0.30517578	-0.18310547	1.314721646	9.07863768	-0.75964357	-0.91552734	-5.065918	-0.18310547	2.5612548920000004	9.45666484	-0.7799804712000001	-0.30517578	-4.4555664	-0.5493164	1539961852.202
-8.70180661	-1.6269530760000002	-3.7659179320000007	5.554199	1.6479492	1.3427734	2.64140625	-8.399145468	0.028710937500000002	-0.8544922	5.126953	-0.91552734	4.427465854	8.57978534	-0.5132080072	-2.4414062	-5.7373047	-1.0375977	-9.58347194	-0.1985839856	1.8351074280000002	5.3710938	0.4272461	-0.18310547	1.4211913940000003	8.97695288	-0.5849853534	-0.7324219	-4.760742	-0.36621094	2.66174321	9.445898560000002	-0.5287597644	-0.5493164	-4.4555664	-0.48828125	1539961852.242
-8.86809056	-0.9127685700000001	-3.859228534	5.004883	1.4038086	1.0986328	2.077954074	-8.162280252	-0.643603534	-0.5493164	3.1738281	-1.2817383	4.48129892	8.60371106	-0.4294677716	-2.0751953	-5.2490234	-1.4038086	-9.441113220000002	-0.5634521466	1.81118161	5.126953	0.48828125	-0.24414062	1.7118896760000002	9.155200180000001	-0.39836425720000007	-0.5493164	-4.699707	-0.6713867	2.3889892180000003	9.515283246000001	-0.22131347840000004	-0.61035156	-4.333496	-0.5493164	1539961852.282
-8.86928714	-0.8613281250000001	-3.48598642	4.333496	1.4648438	0.8544922	1.6329346040000001	-7.85722644	-1.5491942900000002	-0.5493164	1.0375977	-1.4648438	4.736108426	8.717358426	-0.1579101538	-1.7089844	-4.3945312	-1.8310547	-9.177929712000001	-0.9773681610000001	1.7872558900000002	4.638672	0.5493164	-0.30517578	2.186816394	9.39326178	-0.14833984620000001	-0.36621094	-4.5166016	-1.0375977	2.6031250000000004	9.21979982	-0.34931639400000003	-0.5493164	-4.0283203	-0.7324219	1539961852.322
-9.35856929	-1.211840854	-3.129492212	3.90625	1.0375977	0.79345703	1.7071045320000002	-7.583276260000001	-1.927221646	-0.61035156	-0.18310547	-1.4648438	5.05791034	8.75444339	0.2942871106	-1.2817383	-3.112793	-2.2583008	-9.05351538	-1.123315396	1.4929687500000002	3.90625	0.4272461	-0.30517578	3.03857428	9.54160144	0.11484375000000001	-0.6713867	-4.3945312	-1.159668	2.6210692900000003	9.317895468000001	-0.0765625	-0.5493164	-3.4179688	-0.79345703	1539961852.362
-9.9100589	-0.669921875	-2.807690396	3.540039	0	0.9765625	1.9020996400000003	-7.250707968	-1.961914038	-1.2817383	-0.12207031	-1.159668	5.356982428000001	8.77358426	0.8708984620000001	-0.7324219	-1.8310547	-2.6855469	-9.000878894000001	-1.113745108	1.3230957460000001	3.540039	0.30517578	-0.5493164	3.03857428	9.54160144	0.11484375000000001	-0.91552734	-3.8452148	-1.2207031	1.8028076080000002	9.58347194	0.649584964	-0.48828125	-3.6010742	-0.91552734	1539961852.402
-9.27961412	-0.1315917932	-2.42368161	2.746582	0.6713867	1.159668	2.1892089660000003	-7.151415740000001	-1.8614257200000002	-2.0141602	0.4272461	-0.5493164	5.762524460000001	9.351391574	1.66403804	-0.24414062	-0.4272461	-3.112793	-8.55107428	-1.2895996400000003	1.276440396	2.9907227	-0.061035156	-0.9765625	2.9644042540000006	10.0380616	0.2978759784	-1.0375977	-3.1738281	-1.2207031	2.27893071	9.331054712	0.5885742212	-0.61035156	-3.540039	-1.0986328	1539961852.442
-9.95073282	-0.8840576080000001	-3.152221646	0.6713867	1.0986328	0.36621094	2.368652356	-7.370336960000001	-1.522875998	-2.6855469	1.8920898	0.36621094	6.109448380000001	9.955517180000001	2.519384784	0.30517578	0.9765625	-3.2348633	-9.505712860000001	-1.2285888580000002	1.113745108	2.746582	-1.0986328	-1.159668	2.447607428	10.456762680000002	0.7428955072	-1.3427734	-3.3569336	-1.0375977	3.2718505400000004	9.0594973	0.8374023560000001	-0.24414062	-3.0517578	-1.0375977	1539961852.482
-11.690136780000001	-3.0983885800000004	-3.475219748	0.7324219	0.36621094	0.4272461	2.692846646	-7.4409179320000005	-1.031201178	-3.2348633	3.2958984	0.48828125	5.768505890000001	10.489062500000001	3.1199219240000007	0.79345703	1.2207031	-2.746582	-12.157885880000002	-2.097094748	0.7979248200000001	2.2583008	-0.6713867	-1.3427734	2.277734424	10.96997104	1.159204074	-1.953125	-3.4179688	-0.79345703	4.34372554	10.05241664	1.503735324	-0.8544922	-2.9296875	-0.48828125	1539961852.522
-10.27373004	-4.42866214	-3.2586913940000004	1.7089844	-0.91552734	0.4272461	3.2909912140000004	-8.517577880000001	-1.1424560700000002	-3.2348633	3.2958984	0.48828125	4.914355432000001	11.370727340000002	3.2814209260000005	0.91552734	0.18310547	-2.1362305	-13.00964308	-3.08881839	0.23686523560000003	2.2583008	0.61035156	-2.1972656	2.551684604	11.788232820000001	1.6341308900000002	-2.2583008	-3.4179688	-0.7324219	5.6405027	11.27263228	3.6080077880000005	-1.953125	-4.1503906	1.3427734	1539961852.562
-7.88234874	-6.36665036	-0.09211425720000001	2.8076172	1.159668	0.9765625	3.5194824280000003	-10.985522659999999	-0.9295165740000001	-2.9907227	3.2348633	1.2207031	4.184619110000001	12.060986420000003	2.9667969240000005	0.4272461	-1.2817383	-1.4038086	-10.612279860000001	-2.063598642	-0.9737792932	0.91552734	1.0986328	-1.5869141	2.1473388580000004	11.834887680000001	2.557666034	-1.5258789	-2.8076172	-1.5258789	6.65974092	11.36115764	6.042456070000001	-4.8217773	-3.0517578	4.0283203	1539961852.602
-9.72224092	-5.23735324	-2.3734375	2.8076172	0.6713867	0.61035156	3.81616214	-12.252392180000001	-0.3756347644	-1.953125	3.2958984	2.1362305	3.3041503600000004	10.000976440000002	2.5205810700000004	-0.36621094	-2.6855469	-0.061035156	-8.993701080000001	-0.7285400360000001	-2.282519568	2.319336	0.12207031	-0.061035156	0.3014648462	8.931494110000001	3.917846646	-1.159668	-1.159668	-1.3427734	1.4989501800000002	13.014428420000002	3.6104003600000003	-3.2348633	-2.9907227	4.9438477	1539961852.642
-11.447289840000002	-2.9416748200000002	-3.7742920320000004	0.4272461	-0.061035156	-0.061035156	4.95622554	-10.856323380000001	-0.09331054320000001	-1.7700195	2.9296875	0.91552734	2.1258057100000003	8.814257788	2.0121582460000003	-0.79345703	-3.4179688	1.2817383	-10.456762680000002	-1.494165036	-1.25729982	2.9907227	-0.12207031	0.36621094	-2.390185504	6.85473642	4.264770468	-0.061035156	-0.061035156	0.30517578	-1.4618652160000003	14.4703125	2.593554712	-2.1362305	-7.019043	4.760742	1539961852.682
-9.87895468	-4.80310054	-1.5862792540000001	4.0893555	-0.6713867	0.8544922	5.303149460000001	-11.59682608	-0.30385742800000004	-1.7700195	5.065918	-0.24414062	0.793139676	9.89809604	1.65805661	-1.4038086	-3.7231445	1.7700195	-10.42565944	-1.7298339660000002	-0.7500732428000001	2.6245117	0.36621094	0.5493164	-0.538330072	9.89929164	2.98952626	1.4038086	-2.9296875	0.30517578	-0.03947753894	13.090990920000001	2.0336913940000003	-2.2583008	-5.493164	5.92041	1539961852.722
-6.97316893	-3.428564496	-1.114941394	2.8686523	-1.0375977	0.7324219	4.222900360000001	-12.05261232	-0.4342529254	-0.9765625	5.1879883	-0.79345703	0.027514648560000004	10.66970198	1.412817392	-2.1972656	-5.004883	1.2207031	-9.124096940000001	-1.7226562500000002	-0.285913089	2.9907227	0.24414062	0.7324219	-0.538330072	9.89929164	2.98952626	1.6479492	-2.8076172	-0.48828125	1.770507788	12.17941942	3.02421875	-2.380371	-2.5634766	5.493164	1539961852.762
-6.567626800000001	-1.933203076	-0.5514892572000001	1.953125	1.2207031	0.6713867	2.9045898560000003	-10.17683058	-0.2835205072	-0.36621094	2.9296875	-1.0375977	0.735717752	9.012841754	1.84946286	-1.4038086	-4.8828125	0.36621094	-8.20534694	-1.8638183900000003	-0.11604003600000001	2.746582	0.30517578	0.8544922	0.5455078076000001	8.939868210000002	3.17495108	1.0375977	-2.319336	-0.30517578	0.42587889400000006	8.972167932000001	2.557666034	-2.0751953	-0.4272461	3.9672852	1539961852.802
-7.556957968000001	-1.443920926	-0.6352294928000001	1.7089844	-0.061035156	0.4272461	2.9057862400000003	-7.84646016	0.0765625	-0.18310547	1.8920898	-0.79345703	1.5779052520000003	7.796215560000001	2.5851807100000004	-0.36621094	-2.9907227	-0.061035156	-7.720849640000001	-2.0528320680000003	-0.13757324280000002	2.6855469	0.30517578	0.91552734	0.7560547120000001	7.381103240000001	2.628247104	0.4272461	-2.5024414	0	0.4378417932	6.901391574000001	0.648388678	0	0	2.5634766	1539961852.842
-7.141845746	-1.373339856	0.061010742800000003	1.7700195	0.24414062	0.18310547	3.4800048920000006	-6.614282248	0.18303222840000002	0.36621094	2.8076172	-0.061035156	1.5109130400000002	7.418188400000001	2.4906739200000003	-0.24414062	-1.5869141	-0.4272461	-7.921826080000001	-2.6533691100000003	0.095703125	2.319336	0.36621094	0.79345703	0.7560547120000001	7.381103240000001	2.628247104	-0.061035156	-2.1972656	0	0.03828125	6.41809056	-0.4378417932	0.24414062	1.0986328	0.9765625	1539961852.882
-7.51508786	-0.708203125	0.29667969240000003	0.79345703	1.953125	0.24414062	3.3448242800000005	-6.282910340000001	0.07177734424	1.159668	3.6010742	0.30517578	1.222607428	7.458862320000001	2.038476538	-0.30517578	-1.953125	-0.79345703	-8.49963408	-3.237158246	0.5359375000000001	1.7089844	0.18310547	0.48828125	1.076660144	7.670605432000001	2.4906739200000003	0.24414062	-2.1972656	-0.48828125	-2.7813721040000003	5.64169928	-0.4713378894	0.8544922	-2.4414062	-0.36621094	1539961852.922
-9.383691394000001	-0.7799804712000001	-1.3242920320000002	-1.0375977	3.2958984	0.18310547	2.807690396	-6.67409694	-0.5227783246000001	1.159668	3.6010742	0.30517578	1.6137939300000002	8.157495108	1.9224365020000003	0	-2.380371	-1.2207031	-8.742480432	-3.4536866	0.5251708966	0.91552734	0.12207031	0.4272461	1.7681152160000002	8.704199280000001	2.4643554320000005	0.30517578	-2.5024414	-0.8544922	-3.3220947480000005	5.232568390000001	-0.7141846040000002	3.4179688	-6.3476562	-0.6713867	1539961852.962
-10.631421220000002	-2.146142572	-0.36845702880000003	1.6479492	0.7324219	0.8544922	2.7526612400000006	-7.74836412	-1.299169928	1.8920898	0.36621094	-0.30517578	2.66174321	8.686254892000001	2.5229737400000003	1.0375977	-1.3427734	-1.8310547	-8.73171376	-2.976367212	0.21054687500000002	0.18310547	0	0.5493164	2.62346196	9.438720746000001	2.64738768	0.12207031	-3.0517578	-1.0375977	6.223095746000001	7.795019568000001	2.5157959260000005	3.6621094	-6.5307617	2.1362305	1539961853.002
-10.80966754	-1.3829101440000002	-1.35419928	0.18310547	-0.18310547	1.4648438	2.96560054	-8.84296875	-1.9774658540000003	2.0141602	-1.2207031	-0.8544922	4.2073487400000005	8.682665740000001	3.552978534	1.6479492	0.8544922	-2.1362305	-8.54389676	-1.965502896	0.2428466754	0	-0.61035156	1.0375977	2.378222644	8.880053420000001	2.5050292540000005	0	-2.319336	-0.91552734	15.657030760000001	8.34172374	1.792041034	1.159668	-1.5258789	1.4038086	1539961853.042
-12.6663089	-2.409326178	-3.9190429320000004	-1.5869141	-0.7324219	0.30517578	2.95363768	-8.959009080000001	-2.3985596040000003	1.4648438	-2.1972656	-1.5258789	4.810278354	8.78554712	3.8388915740000003	1.7089844	2.319336	-1.7700195	-9.81196286	-1.358984424	0.03229980432	0.061035156	-1.0986328	1.7089844	1.550390576	8.5151857	2.767016574	0.4272461	-1.3427734	-0.30517578	8.48049321	7.4050292540000004	-0.7393066100000001	-2.746582	0.12207031	-2.5634766	1539961853.082
-11.9604982	-7.68735324	-2.3016601440000004	2.8076172	0.4272461	0.30517578	2.828027356	-9.170751800000001	-2.4200927520000004	0.6713867	-2.8076172	-1.953125	4.487280252000001	9.88134784	3.5541748200000005	0.9765625	1.8310547	-0.5493164	-13.384082460000002	-0.07058105432	-0.492871106	0.12207031	-1.953125	1.6479492	0.4821044928	9.413598740000001	1.93439946	0.4272461	-2.0141602	0.5493164	2.9416748200000002	9.81555162	4.19897464	-8.239746	2.1972656	-1.159668	1539961853.122
-9.931591460000002	-4.98852536	-2.0923096040000004	0.30517578	-0.5493164	0.91552734	3.01464856	-9.477001800000002	-2.217919928	0.6713867	-2.8076172	-1.953125	3.811376996	11.96528354	2.983544928	0.061035156	-0.79345703	0.36621094	-13.22976088	0.991723642	-0.2823242212	0.36621094	1.2817383	0.8544922	0.3947753894	11.51188948	0.9594238220000001	1.159668	-0.8544922	0.61035156	7.576098740000001	12.81704074	3.01464856	-3.6010742	-3.112793	-1.2207031	1539961853.162
-9.34421376	-3.56613768	-3.5924560700000003	-0.18310547	2.0751953	-0.6713867	3.2503173920000004	-10.59553264	-1.246533246	-0.36621094	-1.3427734	-0.18310547	4.147534146	14.259765380000001	1.9726807100000001	-0.91552734	-2.5024414	0.7324219	-11.943750000000001	1.1125488220000002	-1.2082519568	0.48828125	0.36621094	0.8544922	0.6830810700000001	13.514477340000003	1.2788329680000001	1.8920898	0.79345703	0.12207031	-1.4582763580000002	9.616967752	0.28471679320000004	-0.79345703	-2.8076172	-1.2207031	1539961853.202
-7.741186600000001	-4.722949280000001	-3.9621094240000003	1.3427734	0.9765625	-0.30517578	4.31381839	-10.3790036	0.7512695288	-1.5258789	1.4648438	1.4648438	5.120117212	13.605395860000002	1.6125976440000003	-0.8544922	-1.4038086	1.3427734	-11.276221040000001	1.1807373200000002	-1.680786142	-0.48828125	0.7324219	0.30517578	0.6830810700000001	13.514477340000003	1.2788329680000001	1.3427734	1.8920898	0.061035156	1.868603534	10.605102340000002	-1.6269530760000002	0	-1.4648438	-2.319336	1539961853.241
-7.806982428000001	-4.300659146	-3.3268798920000004	-0.24414062	0.7324219	0.12207031	5.4490969400000004	-9.4004393	2.81486821	-2.2583008	5.79834	1.7089844	4.958618210000001	11.88991664	1.5180908540000002	-0.24414062	0.79345703	2.5634766	-9.77368161	1.8781738220000002	-1.318310504	-0.061035156	0.36621094	0.12207031	-0.3517089856000001	11.685351440000002	1.12211911	0.12207031	2.5634766	0.7324219	2.3758300720000003	10.3526857	-0.648388678	0.30517578	0.12207031	-2.319336	1539961853.281
-8.957812500000001	-3.2060547120000003	-3.7886474640000007	0.48828125	0.061035156	0.061035156	4.768408246	-8.553466754	3.05053714	-2.0141602	7.507324	0.4272461	3.7384033540000003	11.29296924	0.6543701080000001	-0.30517578	1.4648438	3.2958984	-8.713769568	2.01096196	-1.375732428	0.36621094	-0.30517578	0.36621094	-1.820751996	9.766503894000001	0.12321777160000001	-0.5493164	2.380371	1.5869141	2.174853534	9.65285643	-0.2081542932	0.48828125	-0.36621094	-2.5024414	1539961853.322
-8.114428420000001	-2.64140625	-3.4453125000000004	0.7324219	0.91552734	0.24414062	2.350707968	-8.980542032	2.383007788	-0.48828125	4.272461	-1.4038086	2.6772949280000002	10.706787140000001	0.07536621106000001	-0.91552734	0.61035156	3.2348633	-8.870483426000002	1.7298339660000002	-0.9426757788	0.18310547	-0.4272461	0.061035156	-1.820751996	9.766503894000001	0.12321777160000001	0	1.8310547	1.7089844	2.269360324	9.62294928	-0.26796875000000003	0	-1.159668	-2.746582	1539961853.361
-8.048632788	-2.95363768	-3.04216304	0.36621094	0.48828125	0.18310547	1.035986322	-8.9494384	2.369848642	-0.48828125	4.272461	-1.4038086	2.0743652160000003	9.656445288	-0.0837402356	-1.159668	-0.9765625	2.8076172	-8.878857428000002	1.5982422120000002	-0.808691394	-0.061035156	-0.18310547	-0.12207031	-1.4702392180000001	9.155200180000001	-0.037084961060000005	0.7324219	0.91552734	1.2207031	3.6570557100000003	8.95183107	-0.1040771466	0.061035156	-0.61035156	-2.380371	1539961853.408
-8.2173098	-2.78496106	-3.4907714660000004	0.4272461	-0.30517578	0	1.350610324	-7.909863220000001	2.299267572	0.61035156	-3.2348633	-3.0517578	1.975073282	8.814257788	-0.10527343750000001	-0.8544922	-2.0141602	2.1972656	-8.621655252000002	1.77290036	-0.63881839	0.061035156	-0.12207031	-0.12207031	0.3026611322	8.917138580000001	-0.03828125	0.79345703	0.4272461	0.8544922	4.104467752000001	9.25090306	0.6268554712000001	-0.18310547	-0.18310547	-2.1362305	1539961853.441
-7.87995607	-2.62346196	-3.3101317900000002	0.18310547	-0.48828125	-0.061035156	2.25859375	-6.968384080000001	1.9140625000000002	0.12207031	-2.8686523	-2.380371	2.39138179	8.537914840000001	0.02990722644	-0.36621094	-1.7700195	1.4038086	-8.789135880000002	1.8351074280000002	-0.40075683900000003	0.12207031	0	-0.36621094	0.3026611322	8.917138580000001	-0.03828125	0.48828125	0.61035156	0.61035156	3.4142089660000003	9.0594973	1.0646972840000002	-0.7324219	0.061035156	-1.8920898	1539961853.481
-8.187402160000001	-2.4727295320000002	-3.4560790740000003	0.061035156	0.12207031	-0.12207031	2.8316162140000003	-6.784155252000001	1.7250488220000002	0.18310547	-0.61035156	-1.159668	3.045751996	8.5498777	0.35888672120000004	0	0.12207031	0.4272461	-8.834594748	1.7226562500000002	-0.23327636780000002	0.18310547	0.061035156	-0.48828125	0.6651367212000001	9.092993210000001	0.11843261780000001	0.18310547	1.0375977	0.36621094	3.1761474640000005	8.5151857	0.47373047120000006	-0.24414062	0.36621094	-1.3427734	1539961853.521
-8.95063498	-2.6904540740000003	-3.8388915740000003	0.5493164	-1.3427734	-0.061035156	2.4595702880000005	-6.5269528800000005	1.27524411	0.18310547	-0.61035156	-1.159668	3.1474366000000003	8.797509980000001	0.401953125	0.061035156	1.5258789	-0.30517578	-9.05231929	1.752563498	0.03349609424	-0.061035156	0.12207031	-0.48828125	0.735717752	9.73540036	-0.025122070680000004	-0.30517578	1.0986328	0	3.1665771760000005	9.15639676	0.38640135800000003	0.12207031	0.48828125	-1.0375977	1539961853.561
-8.54270018	-2.5588623200000002	-3.338842752	0.36621094	-0.91552734	0.12207031	1.885351538	-6.577197480000001	0.849365216	-0.36621094	-0.12207031	0.61035156	3.1761474640000005	9.133667032	0.5790038940000001	0.24414062	2.1362305	-0.9765625	-9.040356430000001	1.9212402160000002	0.2260986322	0	0.12207031	-0.6713867	0.735717752	9.73540036	-0.025122070680000004	-0.6713867	0.61035156	-0.18310547	2.12341304	9.410009980000002	0.36965332460000005	-0.30517578	0.8544922	-1.2817383	1539961853.601
-8.685058606	-2.4811035340000003	-3.0313964660000003	0.8544922	-1.4648438	0.30517578	2.1030761780000002	-7.07485324	0.835009784	-0.7324219	-0.61035156	1.159668	3.447705072	9.444701980000001	1.1879150360000001	0.4272461	2.4414062	-1.7089844	-8.787939300000001	1.983447284	0.287109375	0.18310547	-0.061035156	-0.79345703	0.7273437500000001	9.9782473	-0.11843261780000001	-0.7324219	0.12207031	-0.36621094	2.4751221040000004	9.14323732	0.227294928	-0.4272461	1.2207031	-1.2207031	1539961853.641
-8.48049321	-2.127001996	-3.025415036	0.36621094	-1.0986328	0.18310547	2.45598143	-7.174145468000001	1.0491455072	-0.7324219	-0.61035156	1.159668	3.7061035340000004	9.449487320000001	1.7190673920000001	0.48828125	2.2583008	-2.1972656	-8.83100589	1.7250488220000002	0.27395019960000005	0.61035156	-0.18310547	-1.0375977	0.6148925720000001	9.705493210000002	-0.057421875000000004	-1.0375977	-0.36621094	-0.4272461	2.1844238220000003	9.07146016	0.5802001800000001	-0.36621094	1.3427734	-1.4038086	1539961853.681
-8.461352340000001	-2.0169433900000002	-2.6258545320000004	0.48828125	-1.159668	0.18310547	2.783764676	-6.842773560000001	1.1484375	-0.91552734	-0.5493164	1.5869141	3.62236322	9.39326178	1.795629892	0.24414062	1.2817383	-2.2583008	-9.383691394000001	1.046752896	0.30625	0.36621094	0	-1.2207031	0.758447284	9.496142572	0.03229980432	-1.3427734	-0.61035156	-0.30517578	1.6137939300000002	9.267651260000001	0.8613281250000001	-0.6713867	1.0375977	-1.3427734	1539961853.721
-8.878857428000002	-2.195190396	-2.575610324	0.061035156	-0.24414062	0.4272461	2.8088867800000004	-7.073657248	1.1855224640000002	-1.0375977	-0.6713867	2.4414062	3.658251996	9.612182608000001	1.943969748	-0.061035156	0.24414062	-2.1972656	-9.5703125	0.8720947480000001	0.2607910144	0.18310547	-0.12207031	-1.4648438	1.2453369600000002	9.7066893	0.20217285340000002	-1.3427734	-0.79345703	-0.48828125	0.899609375	9.48896466	0.709399411	-0.79345703	0.5493164	-1.4648438	1539961853.761
-9.810766280000001	-2.168872104	-3.201269568	-1.0375977	-2.0141602	0.061035156	3.1378662140000007	-7.683764480000001	1.1699707068	-0.79345703	-1.0375977	2.6245117	4.062597644	10.120605040000001	2.3172119600000003	-0.24414062	-0.061035156	-2.319336	-10.480688400000002	0.45100097840000003	0.41511232	0.61035156	-0.30517578	-1.4648438	1.5934570680000002	10.219897659999999	0.45937500000000003	-1.3427734	-0.7324219	-0.61035156	1.38410643	9.810766280000001	0.33256836060000006	-1.159668	-0.36621094	-1.7089844	1539961853.801
-10.618261780000001	-2.5265625000000003	-2.5397216460000003	-1.4648438	-0.91552734	-0.5493164	3.8341064300000003	-8.9661866	1.128100589	-0.79345703	-1.0375977	2.6245117	4.329370108	10.87905252	2.403344748	-0.24414062	0.18310547	-2.380371	-12.748852340000003	-1.225	0.33615722840000006	0.48828125	0.12207031	-1.4648438	1.7824707460000002	10.918529860000001	0.71538089	-1.5869141	-0.6713867	-0.5493164	2.433251996	10.09428714	0.594555661	-1.3427734	0.4272461	-1.5869141	1539961853.841
-11.167358720000001	-2.98952626	-2.6916503600000006	-1.0375977	0.79345703	-1.159668	4.63801268	-10.4543705	0.6519775360000001	-0.48828125	-1.5258789	1.953125	4.164282248	11.26186502	2.263378894	0	-0.12207031	-2.1362305	-12.907959260000002	-2.795727536	0.056225586060000006	-0.7324219	1.0986328	-1.8310547	2.02292482	11.483178420000002	1.637719748	-1.8920898	-0.91552734	-1.0375977	1.7226562500000002	11.448486420000002	1.89611821	-1.159668	0.8544922	-0.79345703	1539961853.881
-10.846752700000001	-5.341430710000001	-2.7359130400000002	-1.2817383	-0.61035156	-0.9765625	5.2050534200000005	-11.968872300000001	0.06699218750000001	-0.36621094	-1.0375977	1.159668	3.899902356	11.252295320000002	2.136572284	0.30517578	-0.61035156	-1.5258789	-11.73679164	-1.6903564300000002	-0.855346646	-1.2207031	0.61035156	-1.2817383	1.9164550720000002	11.50830072	2.5588623200000002	-1.0986328	-1.2817383	-1.8310547	0.9139648560000001	12.28229982	2.3746337860000004	-1.159668	0.48828125	-0.8544922	1539961853.921
-9.777270468000001	-5.88215306	-1.11613768	-0.18310547	-2.5634766	-0.4272461	4.902392572	-12.397143080000001	-0.41511232	-0.4272461	-0.24414062	0	3.7683105040000004	10.834789840000001	2.27653804	0.5493164	-0.48828125	-0.91552734	-10.59792482	-0.6531738220000001	-1.808789038	-0.9765625	0.7324219	-0.30517578	0.88046875	10.468725540000001	2.6916503600000006	-0.8544922	0	-1.7089844	2.0695800720000004	11.40183058	2.978759784	-1.5258789	0.7324219	0.18310547	1539961853.961
-8.338134980000001	-4.538720746	-0.31223143000000003	-0.30517578	-0.30517578	-0.5493164	4.057812500000001	-11.854028060000001	-0.37204589660000004	-0.36621094	-0.5493164	-0.91552734	3.262280252	10.25578624	2.213134784	0.24414062	0.061035156	-0.30517578	-9.64208966	-0.7979248200000001	-2.215527356	-0.12207031	0.61035156	-0.36621094	-0.7871582068	9.181518570000001	2.8579346040000004	-0.61035156	1.2207031	-0.6713867	2.442822284	10.784546220000001	3.91066893	-1.8920898	0.7324219	1.2817383	1539961854.001
-8.177832068	-4.62963858	-0.17585449280000004	-0.48828125	-0.12207031	-0.61035156	3.3759277160000005	-10.247412140000002	-0.32658691100000004	-0.24414062	-1.2817383	-1.2207031	2.390185504	9.60859375	1.6161865020000004	-0.5493164	-0.18310547	0.4272461	-8.92910144	-1.400854532	-2.7359130400000002	0	0.7324219	-0.30517578	-2.2035644960000003	8.21611322	3.782666034	0.24414062	1.2817383	-0.30517578	0.9797607428000001	9.98303264	3.0672851440000004	-2.0751953	-0.8544922	1.8310547	1539961854.041
-8.13955072	-5.14523912	-0.0765625	0.18310547	-0.12207031	-0.30517578	3.20366214	-8.8046875	-0.2954833966	-0.12207031	-1.159668	-1.159668	1.4223876800000002	9.274829074000001	1.1651855432	-0.7324219	-1.159668	1.2817383	-8.3967527	-1.582690396	-2.9907226440000003	-0.061035156	0.5493164	-0.18310547	-2.2035644960000003	8.21611322	3.782666034	0.79345703	1.0986328	-0.12207031	0.04306640576	9.553564300000001	1.8243408540000001	-1.2207031	-2.2583008	2.4414062	1539961854.081
-8.65036592	-5.083032248	-0.571826178	0.5493164	-0.18310547	-0.12207031	3.16298822	-8.18620607	-0.381616214	0.30517578	-0.36621094	-0.79345703	0.994116214	9.301147660000002	1.153222644	-0.5493164	-1.5258789	1.8920898	-8.76760234	-1.642504892	-2.7993163940000003	0.12207031	0.12207031	-0.061035156	-2.1329834260000005	8.415893570000001	3.829321286	0.7324219	0.91552734	0.30517578	0.1686767572	9.65883786	2.3614746400000004	-0.8544922	-2.8686523	2.5024414	1539961854.121
-8.394360520000001	-4.477709964000001	-0.49406739200000005	0.48828125	-0.30517578	-0.12207031	3.02421875	-8.17902806	-0.775195288	0.5493164	0.5493164	-0.36621094	0.8230468750000001	9.9016848	1.3673584260000002	-0.18310547	-0.91552734	2.0141602	-9.24013678	-1.6867675720000002	-2.319604532	0.36621094	0.30517578	0	-1.459472644	9.65285643	3.543408246	0.6713867	0.9765625	0.36621094	1.1352783540000002	9.515283246000001	2.381811502	0.79345703	-1.8310547	2.8686523	1539961854.161
-8.254394568	-4.274340854	-0.27155761780000004	0.5493164	0.5493164	0	3.02421875	-8.17902806	-0.775195288	0.5493164	0.5493164	-0.36621094	0.47253417540000003	10.28688948	1.53125	-0.061035156	-0.061035156	1.7089844	-9.16716304	-1.93439946	-2.162890576	0.36621094	0.4272461	0	-1.459472644	9.65285643	3.543408246	0.48828125	0.61035156	0.36621094	1.246533246	9.209033246	2.384204074	1.7700195	1.5869141	3.2348633	1539961854.201
-8.57978534	-4.056616214000001	-0.37683107	0.5493164	0.7324219	-0.12207031	3.02421875	-8.17902806	-0.775195288	0.5493164	0.5493164	-0.36621094	0.2643798822	9.86699182	1.6329346040000001	0.18310547	0.24414062	1.0986328	-9.06069339	-2.018139676	-2.081542932	0.18310547	0.18310547	0.18310547	-0.8565429712000001	9.46623552	3.458471646	0.24414062	0.5493164	0.24414062	-0.0095703125	9.52604982	1.98464357	2.8076172	2.380371	2.6855469	1539961854.241
-8.67070288	-3.7324219240000005	-0.49167482	0.61035156	-0.12207031	0	3.02421875	-8.17902806	-0.775195288	0.5493164	0.5493164	-0.36621094	0.5754150360000001	9.38608426	1.7250488220000002	0.5493164	0.7324219	0.4272461	-9.122900360000001	-2.1712646760000003	-1.9690917540000001	0.24414062	0.18310547	0.24414062	-0.7512695288	8.97695288	3.037377896	0.061035156	0.61035156	0.30517578	-1.7633300720000002	9.718652160000001	0.8840576080000001	1.7700195	0.24414062	1.5869141	1539961854.281
-8.04504393	-3.228784146	-0.34572753600000006	0.4272461	1.3427734	0.18310547	3.02421875	-8.17902806	-0.775195288	0.5493164	0.5493164	-0.36621094	0.8673096040000001	9.341821580000001	1.752563498	0.48828125	1.2207031	0.12207031	-9.113330072	-2.4667480040000003	-1.9391846040000003	-0.061035156	0.24414062	0.30517578	-0.7512695288	8.97695288	3.037377896	-0.18310547	0.4272461	0.18310547	-2.032495108	8.85373552	1.3482177520000003	2.380371	-1.3427734	0.48828125	1539961854.321
-7.839282248	-2.8064941100000005	-0.778784146	-0.36621094	0.61035156	0.18310547	3.02421875	-8.17902806	-0.775195288	0.5493164	0.5493164	-0.36621094	1.079052716	9.1623777	1.6616454680000001	0.48828125	1.0375977	-0.12207031	-8.673095746000001	-2.616284146	-1.9427734620000003	-0.4272461	-0.061035156	0.36621094	-0.648388678	8.833398560000001	3.017041034	0.24414062	0.30517578	-0.061035156	0.8445800720000001	8.476904254	2.039672824	3.6010742	-0.61035156	0.48828125	1539961854.361
-7.680175720000001	-2.4655516200000003	-0.9366943390000001	-1.0375977	1.8310547	0.12207031	3.02421875	-8.17902806	-0.775195288	0.5493164	0.5493164	-0.36621094	1.476220746	9.226977340000001	1.66403804	0.6713867	0.7324219	-0.36621094	-8.58098143	-2.9249266200000004	-2.031298822	-0.61035156	-0.36621094	0.5493164	-0.287109375	8.948242212	3.081640576	0.30517578	0.12207031	-0.12207031	2.895019568	9.07385234	3.5135009000000004	2.1972656	2.5024414	-0.30517578	1539961854.401
-9.181518570000001	-3.192895468	-1.820751996	-2.380371	4.3945312	-0.30517578	3.02421875	-8.17902806	-0.775195288	0.5493164	0.5493164	-0.36621094	1.9726807100000001	9.154003894	1.73701178	0.91552734	0.79345703	-0.4272461	-8.968579074	-2.878271466	-1.9176513580000003	-1.0986328	-0.8544922	0.79345703	-0.287109375	8.948242212	3.081640576	0.36621094	-0.12207031	-0.061035156	0.33256836060000006	9.283202880000001	1.068286142	0.79345703	-0.8544922	-1.0375977	1539961854.441
-11.638696580000001	-4.779174820000001	-3.2144287140000003	0.061035156	-0.36621094	-0.5493164	2.6258545320000004	-8.68745108	-1.6114013580000002	0.7324219	0.4272461	-0.36621094	2.418896466	9.596630890000002	1.79323732	1.0986328	1.0375977	-0.36621094	-10.57280252	-1.60183107	-1.4056396760000003	-1.6479492	-0.61035156	1.2207031	-0.3026611322	9.30234375	3.0625	0.5493164	-0.18310547	0	1.0192382788	11.5693116	0.20097655760000002	-0.24414062	-1.2207031	-2.1972656	1539961854.481
-8.963793930000001	-4.513598740000001	-2.255004892	-0.12207031	0.48828125	0.061035156	2.6258545320000004	-8.68745108	-1.6114013580000002	0.7324219	0.4272461	-0.36621094	2.5421141200000004	10.65175818	1.79921875	0.91552734	1.0375977	-0.30517578	-10.02011682	0.5323486420000001	-1.302758786	-1.0986328	-0.61035156	1.0986328	-0.593359375	10.272534440000001	2.14973143	0.4272461	-0.8544922	0.18310547	6.529345746000001	9.770092752000002	3.593652356	0.061035156	-0.91552734	-0.9765625	1539961854.521
-8.900390380000001	-3.4979492800000003	-2.4081298920000003	-0.91552734	0.061035156	0.30517578	2.634228534	-10.16247554	-0.4438232428	0.7324219	0.4272461	-0.36621094	2.6198730040000004	11.13745108	1.792041034	0.4272461	0.48828125	-0.24414062	-9.542798020000001	0.9570312500000001	-1.5396240020000003	-0.24414062	-0.8544922	0.79345703	-0.8122802520000001	10.767798020000003	1.44870607	0.4272461	-0.61035156	0.061035156	2.92971196	10.18999002	0.5048339856	-0.18310547	1.0986328	-1.5869141	1539961854.561
-8.85493161	-3.46086412	-3.334057608	-0.9765625	0.8544922	0.061035156	2.5899658540000003	-8.9829348	0.5837890576	0.4272461	-0.91552734	-0.12207031	2.851953076	10.82402356	1.656860324	-0.061035156	-0.12207031	-0.061035156	-9.49494658	0.6890625	-1.356591754	-0.12207031	-0.91552734	0.5493164	-1.052734375	10.38498552	1.4929687500000002	0.36621094	-0.12207031	0.18310547	2.383007788	9.449487320000001	0.531152356	0.61035156	-0.5493164	-1.7089844	1539961854.601
-8.62045926	-4.159497104000001	-3.3412353240000003	-0.24414062	-0.36621094	0.061035156	3.05053714	-7.867993210000001	1.3099365020000002	-0.061035156	0.18310547	0.61035156	2.956030252	10.536913940000002	1.42836911	-0.48828125	-0.36621094	0.36621094	-9.63969748	0.3947753894	-1.1328857428	-0.12207031	-0.91552734	0.30517578	-0.838598642	10.06079074	1.3362548920000001	0.18310547	-0.48828125	0.5493164	2.4344482820000004	9.76770018	1.2716552520000002	0.36621094	0.061035156	-1.4038086	1539961854.641
-8.222094748	-4.067382788000001	-2.6485839660000003	-0.48828125	0.24414062	0.30517578	3.243139676	-7.66223143	1.4798096040000002	-0.061035156	1.0986328	1.2817383	2.8675048920000004	10.35507788	1.32788089	-0.61035156	-0.8544922	0.6713867	-9.82990764	0.33137207460000007	-0.9307128600000001	-0.24414062	-0.79345703	0.18310547	-0.838598642	10.06079074	1.3362548920000001	0.24414062	-1.2817383	0.6713867	2.524169928	9.7485598	0.9115722840000001	0.12207031	-0.12207031	-1.0986328	1539961854.68
-8.475707968	-3.8089844240000006	-2.93808606	-0.061035156	0.24414062	0.4272461	3.14265126	-7.981640380000001	0.7811767572	0.36621094	0.7324219	1.4038086	2.807690396	10.193578780000001	1.2656738220000001	-0.61035156	-1.3427734	0.61035156	-9.687548920000001	0.439038089	-0.80988768	-0.12207031	-0.7324219	0	-0.0346923822	10.12897914	1.21303714	0.18310547	-1.159668	0.48828125	2.524169928	9.7485598	0.9115722840000001	0.12207031	-0.12207031	-1.0986328	1539961854.72
-8.75922824	-3.6391114200000003	-3.3089355040000004	0.12207031	0.061035156	0.36621094	2.8926269959999997	-8.12160643	0.362475589	0.5493164	0.30517578	0.8544922	3.0613037140000006	9.936376800000001	1.1735596040000003	-0.61035156	-1.0375977	0.4272461	-9.778466754	0.4904785144	-0.5885742212	0	-0.7324219	0	0.43186035340000006	9.956713760000001	1.1879150360000001	0.18310547	-0.4272461	0.36621094	2.524169928	9.7485598	0.9115722840000001	0.12207031	-0.12207031	-1.0986328	1539961854.76
-8.694628894000001	-3.6151855040000007	-3.282617212	0.12207031	-0.24414062	0.30517578	2.8926269959999997	-8.12160643	0.362475589	0.5493164	0.30517578	0.8544922	3.31850589	9.90048822	1.08383786	-0.5493164	-0.12207031	0.30517578	-9.861010880000002	0.454589856	-0.423486322	0	-0.61035156	0	0.1399658246	9.888525360000001	1.264477536	0	-0.12207031	0.48828125	2.524169928	9.7485598	0.9115722840000001	0.12207031	-0.12207031	-1.0986328	1539961854.8
-8.644384980000002	-3.611596646	-3.1306884000000004	-0.061035156	0	0.30517578	2.6079101440000003	-8.28908696	0.0825439496	0.12207031	0.12207031	0.36621094	3.0744628600000006	9.9698732	1.0718750000000001	-0.4272461	0	0.30517578	-9.91364766	0.3959716754	-0.2990722644	0.061035156	-0.5493164	-0.061035156	-0.05981445288	9.95910692	1.256103534	-0.061035156	-0.5493164	0.5493164	2.524169928	9.7485598	0.9115722840000001	0.12207031	-0.12207031	-1.0986328	1539961854.84
-8.846557608000001	-3.464453076	-3.0541259000000003	0.12207031	-0.30517578	0.30517578	3.0983885800000004	-8.436230432	-0.09211425720000001	0	0.12207031	0.061035156	2.9261230040000004	9.911254500000002	1.062304712	-0.30517578	-0.4272461	0.24414062	-9.937573380000002	0.29069824280000006	-0.15910644960000003	0.12207031	-0.4272461	-0.12207031	0.211743161	9.9447509	1.3015625000000002	0	-0.4272461	0.36621094	2.524169928	9.7485598	0.9115722840000001	0.12207031	-0.12207031	-1.0986328	1539961854.88
-8.79990216	-3.2048584260000004	-2.8818603240000003	0.24414062	-0.18310547	0.24414062	2.8986084260000005	-8.2520018	0.09450683900000001	0.30517578	-0.18310547	0.4272461	3.048144568	9.868188400000001	1.207055661	-0.30517578	-0.24414062	0.12207031	-9.894507280000001	0.2524169928	-0.0681884784	0.24414062	-0.4272461	-0.18310547	0.32778320680000006	9.90647014	1.320703076	-0.061035156	-0.36621094	0.24414062	2.524169928	9.7485598	0.9115722840000001	0.12207031	-0.12207031	-1.0986328	1539961854.92
-8.752050720000002	-3.04216304	-2.9739746400000002	0.18310547	-0.061035156	0.18310547	3.0493408540000004	-8.181420926000001	0.42587889400000006	-0.30517578	-0.061035156	0.30517578	3.029003894	9.76291484	1.356591754	-0.24414062	-0.18310547	0.061035156	-9.926807100000001	0.1244140625	0.025122070680000004	0.24414062	-0.30517578	-0.24414062	0.37084961060000005	9.795214660000001	1.3972655760000001	-0.061035156	-0.36621094	0.18310547	2.2239013580000004	9.49973143	0.775195288	0.12207031	-0.12207031	-1.0986328	1539961854.96
-8.871679712	-3.0828369600000003	-2.9416748200000002	0.18310547	-0.12207031	0.12207031	3.393872104	-8.269946580000001	0.5060302716	-0.79345703	0.30517578	0.48828125	2.9823487400000004	9.7401857	1.50493161	-0.24414062	-0.30517578	0	-9.87536592	-0.0478515625	0.056225586060000006	0.24414062	-0.24414062	-0.24414062	0.47373047120000006	9.750951980000002	1.476220746	-0.12207031	-0.48828125	0.12207031	1.4451172120000002	9.7832518	0.4521972644	0	-0.12207031	-0.12207031	1539961855.0
-8.8214357	-3.01225589	-2.851953076	0.12207031	-0.12207031	0.12207031	3.5601562500000004	-8.444604532000001	0.39238280760000005	-0.79345703	0.30517578	0.48828125	2.9703858800000003	9.756933606	1.6915527160000003	-0.24414062	-0.36621094	-0.061035156	-9.8083741	-0.1411621106	0.11484375000000001	0.18310547	-0.18310547	-0.18310547	0.5837890576	9.755737320000001	1.4833984620000003	-0.18310547	-0.48828125	0.061035156	1.3769287140000002	9.797607428000001	0.37443847840000005	0	-0.12207031	-0.12207031	1539961855.04
-8.907568390000002	-2.87109375	-2.8579346040000004	0.12207031	0	0.061035156	3.543408246	-8.638403060000002	0.5096191394	-0.79345703	1.0375977	0.30517578	2.9177491	9.669604532000001	1.848266574	-0.24414062	-0.36621094	-0.18310547	-9.790429712	-0.19499511780000003	0.135180661	0.24414062	-0.24414062	-0.18310547	0.7225586060000001	9.671997300000001	1.490576178	-0.18310547	-0.5493164	0	1.5719238220000002	9.72822284	0.3828125	-0.061035156	-0.061035156	0	1539961855.08
-9.077441394000001	-2.78017572	-2.948852536	0.061035156	-0.18310547	0	3.43334964	-8.70061052	0.60651857	-0.4272461	0.61035156	-0.061035156	2.920141574	9.73540036	1.94636232	-0.30517578	-0.36621094	-0.36621094	-9.83229982	-0.31342773560000003	0.18422851440000002	0.12207031	-0.24414062	-0.12207031	0.7524658540000001	9.70310054	1.4798096040000002	-0.30517578	-0.48828125	0	1.6090087860000002	9.788037140000002	0.4438232428	0	0.12207031	0	1539961855.12
-9.035571580000001	-2.7550537140000007	-2.874682608	-0.12207031	-0.18310547	-0.061035156	3.1797364200000002	-8.883642572	0.835009784	-0.36621094	0.36621094	-0.36621094	2.9632079680000003	9.790429712	2.0707763580000003	-0.4272461	-0.30517578	-0.6713867	-9.788037140000002	-0.34812010800000004	0.2643798822	0.061035156	-0.24414062	-0.12207031	0.6806884980000001	9.700707968000001	1.534838858	-0.24414062	-0.6713867	-0.061035156	1.369750998	9.838280760000002	0.5096191394	-0.061035156	0.061035156	-0.061035156	1539961855.16
-9.00686052	-2.795727536	-2.7813721040000003	-0.12207031	-0.12207031	-0.061035156	3.0493408540000004	-9.023608426000001	0.745288089	-0.6713867	-0.24414062	-0.61035156	2.81486821	9.719848740000002	2.0564209260000004	-0.24414062	-0.4272461	-0.79345703	-9.82153354	-0.3373535144	0.3349609424	0.061035156	-0.18310547	-0.12207031	0.8613281250000001	9.754540740000001	1.585082968	-0.24414062	-0.7324219	-0.061035156	1.522875998	9.7832518	0.516796875	-0.061035156	0	-0.061035156	1539961855.2
-9.03916034	-2.7945312500000004	-2.7418945679999998	-0.12207031	-0.18310547	-0.12207031	3.10317392	-9.157592752000001	0.5036376800000001	-0.4272461	0	-0.91552734	2.942871106	9.689941394000002	2.153320288	-0.12207031	-0.24414062	-0.91552734	-9.791625900000001	-0.339746106	0.40434570680000004	0	-0.12207031	0	0.9020019568000001	9.644482428000002	1.5934570680000002	-0.061035156	-0.6713867	-0.18310547	1.6915527160000003	9.75214856	0.5275634784000001	-0.061035156	0.12207031	-0.061035156	1539961855.24
