# Supplementary material for: A deep learning approach for lower back-pain risk prediction during manual lifting
Source: PLoS One. 2021 Feb 19;16(2):e0247162. doi: 10.1371/journal.pone.0247162 (PMC7894914; doi:10.1371/journal.pone.0247162)
Supplement: S1 Data — (ZIP) [file pone.0247162.s001.zip › source-used/Subject_01_P2_Zone02_T2.csv]

Side_A_x	Side_A_y	Side_A_z	Side_G_x	Side_G_y	Side_G_z	LtWt_A_x	LtWt_A_y	LtWt_A_z	LtWt_G_x	LtWt_G_y	LtWt_G_z	RtWt_A_x	RtWt_A_y	RtWt_A_z	RtWt_G_x	RtWt_G_y	RtWt_G_z	Back_A_x	Back_A_y	Back_A_z	Back_G_x	Back_G_y	Back_G_z	UArm_A_x	UArm_A_y	UArm_A_z	UArm_G_x	UArm_G_y	UArm_G_z	Thig_A_x	Thig_A_y	Thig_A_z	Thig_G_x	Thig_G_y	Thig_G_z	Time_stp
-8.597729532	-3.6845702880000006	-3.180932608	0	-0.061035156	0	2.8112792540000004	-8.74606929	0.7512695288	-0.061035156	-0.12207031	0.061035156	2.686865216	9.926807100000001	1.565942392	-0.061035156	-0.061035156	-0.061035156	-9.754540740000001	-0.0909179712	0.5514892572000001	0	-0.12207031	-0.061035156	0.5467041034000001	9.74736322	1.7980224640000002	-0.061035156	-0.12207031	0	1.4235839660000003	9.682763580000001	-0.6148925720000001	-0.061035156	-0.061035156	0	1539959609.159
-8.5917482	-3.6797851440000002	-3.1916992800000004	0	-0.061035156	0.061035156	2.834008786	-8.762817392	0.7141846040000002	-0.12207031	-0.12207031	0.061035156	2.733520468	9.908862319999999	1.5491942900000002	-0.061035156	0	-0.061035156	-9.75214856	-0.07895508180000001	0.57421875	0	-0.12207031	-0.061035156	0.592163089	9.74257788	1.79921875	-0.061035156	-0.061035156	0	1.4786132200000002	9.676782248	-0.65676268	0	-0.061035156	0	1539959609.198
-8.59414038	-3.6534667540000005	-3.2251952880000005	-0.061035156	-0.061035156	0	2.89382338	-8.741284440000001	0.669921875	-0.12207031	-0.061035156	0.12207031	2.7299316100000004	9.89091754	1.5456054320000001	-0.061035156	0	-0.061035156	-9.7401857	-0.0825439496	0.5993408246	0	-0.12207031	-0.061035156	0.6244628600000001	9.75214856	1.7776855040000001	-0.061035156	-0.061035156	0	1.491772464	9.671997300000001	-0.6160888580000001	0	0	0	1539959609.238
-8.607299820000001	-3.652270468	-3.19768071	0	-0.061035156	0	2.878271466	-8.741284440000001	0.6615478240000001	-0.18310547	0	0.061035156	2.6976317900000004	9.93039586	1.5551757200000003	-0.061035156	-0.061035156	-0.061035156	-9.755737320000001	-0.0813476538	0.60651857	0	-0.12207031	-0.061035156	0.6053222644	9.76889676	1.7693115020000003	0	-0.061035156	0	1.476220746	9.668408246	-0.6268554712000001	-0.061035156	-0.061035156	0	1539959609.279
-8.62285144	-3.625952176	-3.1593994600000004	0	-0.061035156	0.061035156	2.8411866	-8.75922824	0.5969482428	-0.18310547	0	0.061035156	2.702417032	9.90527356	1.562353534	-0.061035156	-0.061035156	-0.061035156	-9.750951980000002	-0.08015136780000001	0.611303714	0	-0.12207031	-0.061035156	0.6208740020000001	9.744970746000002	1.783667032	-0.061035156	-0.12207031	0	1.53125	9.69113768	-0.617285144	-0.061035156	0	0	1539959609.318
-8.576196580000001	-3.6546630400000004	-3.170166034	-0.061035156	-0.061035156	0	2.8579346040000004	-8.747265380000002	0.60651857	-0.12207031	0	0.061035156	2.7000244600000003	9.90407698	1.592260782	-0.061035156	-0.061035156	0	-9.755737320000001	-0.10527343750000001	0.6376221040000001	0	-0.12207031	-0.061035156	0.6340332068000001	9.749755890000001	1.8075927520000004	0	-0.12207031	0	1.4822021760000001	9.6983152	-0.6328369110000001	-0.061035156	0	-0.061035156	1539959609.358
-8.589355432000001	-3.6570557100000003	-3.1486327880000005	0	-0.061035156	0	2.878271466	-8.77238768	0.6376221040000001	-0.061035156	0	-0.061035156	2.6880616	9.919628600000001	1.606616214	-0.061035156	-0.061035156	0	-9.766503894000001	-0.1124511682	0.642407248	0	-0.12207031	-0.061035156	0.6447998200000001	9.766503894000001	1.8231445680000002	-0.061035156	-0.12207031	0	1.4869873200000001	9.67438948	-0.6316406250000001	-0.061035156	-0.061035156	-0.061035156	1539959609.398
-8.607299820000001	-3.62475589	-3.1689697480000003	0	-0.061035156	0	2.8698974640000006	-8.798706070000001	0.6555663939999999	0.061035156	-0.12207031	-0.12207031	2.6964355040000005	9.928002700000002	1.61977536	-0.061035156	0	0	-9.77368161	-0.10048827880000001	0.669921875	0	-0.12207031	-0.061035156	0.678295926	9.76171875	1.8410888580000002	-0.061035156	-0.061035156	0.061035156	1.471435504	9.682763580000001	-0.6208740020000001	-0.061035156	0	-0.061035156	1539959609.438
-8.59414038	-3.6295410340000003	-3.1593994600000004	0	-0.061035156	0	2.9524413940000005	-8.795117212000001	0.7058105432	0.24414062	0.061035156	-0.12207031	2.65576178	9.90527356	1.6090087860000002	-0.061035156	0	0	-9.750951980000002	-0.1064697284	0.6711181610000001	0	-0.12207031	-0.061035156	0.6675292932	9.74138179	1.836303714	-0.061035156	-0.061035156	0	1.418798822	9.689941394000002	-0.5790038940000001	0	-0.061035156	-0.061035156	1539959609.478
-8.596533246000002	-3.631933606	-3.16298822	0	-0.061035156	0	2.92971196	-8.714965560000001	0.7895507788	0	-0.061035156	-0.061035156	2.64379892	9.90647014	1.600634784	-0.061035156	0	-0.061035156	-9.76770018	-0.1315917932	0.6651367212000001	0	-0.12207031	-0.061035156	0.642407248	9.73540036	1.81357428	-0.061035156	-0.12207031	0	1.4403320680000002	9.681567392	-0.5969482428	-0.061035156	-0.061035156	-0.061035156	1539959609.518
-8.612085160000001	-3.640307608	-3.12709964	0	0	0	2.777783246	-8.813061600000001	0.8278320288	-0.061035156	-0.48828125	-0.12207031	2.6306396760000004	9.894507280000001	1.580297824	-0.061035156	-0.061035156	-0.061035156	-9.791625900000001	-0.095703125	0.707006839	0.061035156	-0.061035156	-0.061035156	0.6651367212000001	9.73540036	1.8159667540000002	-0.061035156	-0.12207031	0	1.484594748	9.66481929	-0.6053222644	0	0	-0.061035156	1539959609.558
-8.616870108	-3.640307608	-3.1713623200000005	0	-0.061035156	0	2.7969239200000002	-8.755639480000001	0.5754150360000001	0.061035156	-0.5493164	-0.061035156	2.624658246	9.888525360000001	1.561157248	-0.061035156	0	-0.061035156	-9.76171875	-0.12321777160000001	0.6914550720000001	0.061035156	-0.061035156	-0.061035156	0.69504393	9.749755890000001	1.8099853240000001	-0.061035156	-0.061035156	0	1.414013678	9.69592302	-0.5861816394	-0.061035156	-0.061035156	-0.061035156	1539959609.598
-8.618066394000001	-3.6367187500000004	-3.1414550720000003	0	-0.12207031	0	2.802905252	-8.735302520000001	0.516796875	0.30517578	-0.36621094	-0.061035156	2.642602536	9.89570288	1.5563721040000003	0	0.061035156	-0.061035156	-9.758129892000001	-0.1208251996	0.6663330072	0	-0.061035156	-0.061035156	0.647192392	9.723437500000001	1.8231445680000002	-0.061035156	-0.061035156	0	1.4247802520000001	9.677978240000002	-0.6101074280000001	0	-0.12207031	-0.061035156	1539959609.64
-8.596533246000002	-3.61638179	-3.1151367800000003	0	-0.061035156	0	2.866308606	-8.681469748	0.592163089	0.24414062	-0.12207031	-0.061035156	2.5971435700000005	9.87895468	1.5456054320000001	-0.061035156	0	-0.061035156	-9.74257788	-0.135180661	0.659155252	0.061035156	-0.061035156	-0.061035156	0.61848143	9.719848740000002	1.832714856	0	-0.061035156	0	1.469042932	9.69233426	-0.5993408246	-0.061035156	0	-0.061035156	1539959609.682
-8.6001223	-3.6307373200000006	-3.109155252	0	0	0	2.866308606	-8.681469748	0.592163089	0.061035156	0	-0.061035156	2.64738768	9.89211412	1.532446286	0	0	-0.061035156	-9.7401857	-0.1268066394	0.687866214	0.061035156	-0.12207031	-0.061035156	0.6376221040000001	9.743774460000001	1.84946286	-0.061035156	-0.061035156	0	1.494165036	9.67438948	-0.6005371106	0	0	-0.061035156	1539959609.718
-8.607299820000001	-3.619970746	-3.14504393	0	0.061035156	0	2.7993163940000003	-8.717358426	0.5479003894	-0.061035156	0	-0.12207031	2.633032248	9.919628600000001	1.5300537140000001	0	0	-0.061035156	-9.73540036	-0.12919922120000002	0.702221646	0.061035156	-0.061035156	-0.061035156	0.647192392	9.753344748	1.8434814300000002	-0.061035156	-0.12207031	0	1.4546875000000001	9.677978240000002	-0.6208740020000001	-0.061035156	0	-0.061035156	1539959609.758
-8.608496106	-3.62714856	-3.1593994600000004	0	0	0	2.8902344240000004	-8.76042482	0.5335449280000001	-0.12207031	0	-0.12207031	2.6222655759999998	9.9100589	1.56953125	0	-0.061035156	-0.061035156	-9.7485598	-0.14833984620000001	0.7034179712000002	0	-0.061035156	-0.061035156	0.6651367212000001	9.70429712	1.848266574	0	-0.12207031	-0.061035156	1.4247802520000001	9.683960160000002	-0.6077148560000001	-0.061035156	-0.061035156	-0.061035156	1539959609.798
-8.58098143	-3.65944838	-3.1139403960000003	0	0	0	2.8471679320000005	-8.710180710000001	0.592163089	-0.12207031	0	-0.12207031	2.62346196	9.87297374	1.6078125	0	0	-0.061035156	-9.750951980000002	-0.14714355040000002	0.693847644	0	-0.061035156	-0.061035156	0.7476806610000001	9.6983152	1.81716304	-0.061035156	-0.12207031	0	1.4116211060000001	9.69113768	-0.60651857	-0.061035156	0	-0.061035156	1539959609.838
-8.604907248	-3.62475589	-3.180932608	0	0	-0.061035156	2.845971646	-8.717358426	0.6268554712000001	-0.24414062	0	-0.061035156	2.634228534	9.89091754	1.617382788	0	0	-0.061035156	-9.77368161	-0.172265625	0.7129882787999999	0	0	-0.061035156	0.7512695288	9.744970746000002	1.851855432	-0.061035156	-0.061035156	-0.061035156	1.387695288	9.70429712	-0.592163089	-0.061035156	-0.061035156	-0.061035156	1539959609.878
-8.612085160000001	-3.6427001800000003	-3.14265126	0	0	-0.061035156	2.8639160340000003	-8.730517572	0.647192392	-0.30517578	0.12207031	-0.061035156	2.65576178	9.91245108	1.6353271760000003	0	0	-0.061035156	-9.786840560000002	-0.16628417539999998	0.7201660340000001	0	0	-0.061035156	0.7201660340000001	9.753344748	1.836303714	-0.061035156	0	-0.061035156	1.3864990020000003	9.673193390000002	-0.5837890576	0	-0.061035156	-0.061035156	1539959609.918
-8.59414038	-3.6283447480000004	-3.16777356	0	0	-0.061035156	2.8124755400000003	-8.78435054	0.617285144	-0.24414062	0.24414062	0	2.64379892	9.941162140000001	1.6269530760000002	-0.061035156	0	-0.061035156	-9.76171875	-0.1459472644	0.7225586060000001	0	0	-0.061035156	0.686669928	9.74138179	1.8422851440000003	-0.061035156	-0.061035156	0	1.4235839660000003	9.697119110000001	-0.6101074280000001	-0.061035156	-0.061035156	0	1539959609.958
-8.595336960000001	-3.66303714	-3.15102536	-0.061035156	-0.061035156	-0.061035156	2.77180162	-8.793920926	0.669921875	-0.12207031	0.061035156	0	2.6378173920000005	9.92919928	1.62575679	-0.061035156	-0.061035156	-0.061035156	-9.76291484	-0.1626953076	0.6842773560000001	0	0.061035156	-0.061035156	0.6759033540000001	9.73540036	1.8506591460000001	0	0	-0.061035156	1.39606929	9.682763580000001	-0.5873779254	-0.061035156	-0.061035156	-0.061035156	1539959609.998
-8.589355432000001	-3.6486816100000006	-3.1462402160000003	0	0	-0.061035156	2.798120108	-8.793920926	0.67709964	-0.12207031	0	0	2.633032248	9.922021760000002	1.6185790740000001	-0.061035156	0	-0.061035156	-9.753344748	-0.16030273560000002	0.668725589	-0.061035156	0.061035156	-0.061035156	0.7273437500000001	9.743774460000001	1.876977536	-0.061035156	0	0	1.4463134979999999	9.687548920000001	-0.573022464	-0.061035156	0	0	1539959610.038
-8.61328125	-3.6462889400000003	-3.1689697480000003	-0.061035156	-0.061035156	-0.061035156	2.866308606	-8.83579074	0.6830810700000001	-0.061035156	0	0	2.624658246	9.94714308	1.6078125	-0.061035156	0	-0.061035156	-9.749755890000001	-0.18422851440000002	0.663940396	-0.061035156	0.061035156	-0.061035156	0.6914550720000001	9.782055710000002	1.8757812500000002	-0.061035156	0	0	1.415209964	9.686352340000001	-0.57421875	0	-0.061035156	0	1539959610.078
-8.607299820000001	-3.6355224640000006	-3.15461412	-0.061035156	-0.061035156	0	2.85314946	-8.838183606000001	0.6519775360000001	0	0.061035156	0	2.62705072	9.9698732	1.6365234620000002	-0.061035156	0	-0.061035156	-9.74736322	-0.19020996400000004	0.642407248	-0.12207031	0.061035156	-0.061035156	0.669921875	9.77966304	1.872192392	-0.061035156	0.061035156	0	1.43435054	9.69233426	-0.5969482428	-0.061035156	-0.061035156	0	1539959610.118
-8.610888580000001	-3.619970746	-3.1689697480000003	-0.061035156	-0.061035156	-0.061035156	2.837597644	-8.80588408	0.648388678	0	0	0	2.569628894	9.96628444	1.66044928	-0.12207031	-0.12207031	-0.061035156	-9.746167032	-0.192602536	0.6268554712000001	-0.12207031	0.061035156	-0.061035156	0.6376221040000001	9.749755890000001	1.847070288	-0.061035156	-0.061035156	0	1.429565396	9.68515625	-0.592163089	-0.061035156	0	0	1539959610.158
-8.58696286	-3.61638179	-3.15461412	-0.061035156	0	0	2.795727536	-8.792724640000001	0.6101074280000001	0.061035156	-0.061035156	0	2.60671376	9.920825180000001	1.6664307100000002	-0.12207031	-0.18310547	0	-9.71745607	-0.14833984620000001	0.5969482428	-0.061035156	0.061035156	-0.061035156	0.6447998200000001	9.718652160000001	1.8913329680000002	0	0	0	1.415209964	9.683960160000002	-0.5802001800000001	-0.061035156	-0.061035156	0	1539959610.198
-8.59055162	-3.617578076	-3.1773437500000004	-0.061035156	0	-0.061035156	2.8399902160000003	-8.77358426	0.3947753894	0.4272461	0	-0.12207031	2.656957968	9.92321736	1.641308606	-0.12207031	-0.061035156	0	-9.744970746000002	-0.18422851440000002	0.6125	-0.061035156	0	-0.061035156	0.6735107428000001	9.729418930000001	1.88774411	-0.12207031	0	0.061035156	1.415209964	9.686352340000001	-0.5885742212	-0.061035156	0	0	1539959610.238
-8.608496106	-3.599633786	-3.1665771760000005	-0.061035156	-0.061035156	-0.061035156	3.0768554320000003	-8.69103984	0.850561502	0.5493164	0.30517578	-0.061035156	2.588769568	9.8933107	1.579101538	-0.12207031	-0.061035156	0	-9.718652160000001	-0.20935058900000003	0.5885742212	-0.12207031	0	0	0.659155252	9.723437500000001	1.9260253600000001	-0.061035156	0.061035156	0	1.4235839660000003	9.67917482	-0.5969482428	0	-0.061035156	0	1539959610.278
-8.6001223	-3.5972412140000003	-3.1414550720000003	-0.061035156	0	-0.061035156	2.920141574	-8.644384980000002	0.876879892	-0.24414062	-0.12207031	-0.061035156	2.6150878600000005	9.883740020000001	1.550390576	-0.061035156	0	0	-9.73659694	-0.193798822	0.6053222644	-0.12207031	0	0	0.693847644	9.71625998	1.8985107820000002	-0.12207031	0	0	1.4833984620000003	9.66481929	-0.5993408246	-0.061035156	-0.061035156	0	1539959610.318
-8.652759080000001	-3.60441893	-3.2096435700000003	0	0.12207031	0	2.99191893	-8.77597644	0.5598632788000001	-0.12207031	0.061035156	0	2.5720214660000003	9.858617720000002	1.542016574	-0.061035156	0.061035156	-0.061035156	-9.76411142	-0.1244140625	0.6280517572	-0.12207031	0	0	0.6759033540000001	9.69592302	1.90808107	-0.061035156	0	0	1.5121094240000001	9.677978240000002	-0.5598632788000001	-0.061035156	-0.061035156	0	1539959610.358
-8.6599366	-3.609204074	-3.2790283540000003	-0.061035156	-0.18310547	0	2.783764676	-8.730517572	0.419897464	-0.12207031	-0.18310547	-0.061035156	2.54689946	9.89689946	1.562353534	-0.061035156	-0.061035156	-0.061035156	-9.71027806	-0.1124511682	0.5993408246	-0.061035156	0	0	0.648388678	9.71745607	1.899707068	-0.061035156	0	0	1.5156982820000002	9.687548920000001	-0.592163089	0	0	0	1539959610.398
-8.58696286	-3.6187744600000005	-3.131884784	-0.061035156	0	0	2.7526612400000006	-8.718554712000001	0.4067382788	0.18310547	-0.061035156	-0.061035156	2.598339856	9.89809604	1.592260782	-0.061035156	0	-0.061035156	-9.746167032	-0.1411621106	0.6053222644	0	-0.061035156	0	0.6053222644	9.689941394000002	1.89611821	-0.061035156	-0.061035156	0	1.43076178	9.6983152	-0.60651857	-0.061035156	0	0	1539959610.438
-8.56184056	-3.6307373200000006	-3.1306884000000004	0	0.061035156	0	2.7179687500000003	-8.741284440000001	0.6519775360000001	0.4272461	-0.24414062	-0.061035156	2.56484375	9.889721940000001	1.5779052520000003	-0.061035156	-0.12207031	0	-9.756933606	-0.1686767572	0.6029296924	0	-0.061035156	0	0.6507812500000001	9.719848740000002	1.8973144960000001	0	-0.12207031	0	1.4331542540000002	9.69951178	-0.5837890576	0	0	-0.061035156	1539959610.478
-8.571411240000002	-3.6618408540000003	-3.109155252	0.061035156	0.061035156	0	2.8962158540000003	-8.72453624	0.9199462860000001	0.24414062	-0.30517578	-0.061035156	2.5995362400000004	9.89211412	1.579101538	-0.061035156	-0.12207031	0	-9.756933606	-0.14714355040000002	0.60651857	-0.061035156	0	0	0.7476806610000001	9.754540740000001	1.9260253600000001	0	-0.061035156	-0.061035156	1.4223876800000002	9.686352340000001	-0.593359375	0	-0.061035156	0	1539959610.518
-8.618066394000001	-3.6068116	-3.1737548920000003	0	0.12207031	0	2.9847412140000005	-8.714965560000001	0.878076178	-0.12207031	0.18310547	0.061035156	2.62944339	9.91364766	1.6125976440000003	0	0	-0.061035156	-9.760522660000001	-0.12800292540000002	0.6005371106	-0.061035156	0	0	0.7381103240000001	9.733007788	1.8937255400000002	-0.061035156	-0.061035156	-0.061035156	1.451098642	9.682763580000001	-0.5802001800000001	-0.061035156	-0.061035156	0	1539959610.558
-8.59414038	-3.6283447480000004	-3.2072509000000005	0	0.061035156	0	2.860327176	-8.7795652	0.80988768	-0.18310547	-0.061035156	0.061035156	2.57082518	9.90647014	1.6472900360000002	0	-0.061035156	-0.061035156	-9.77966304	-0.10766601440000001	0.5849853534	0	0	0	0.6854736419999999	9.707885880000001	1.8626221040000002	-0.061035156	-0.061035156	-0.061035156	1.425976538	9.681567392	-0.5634521466	-0.061035156	-0.061035156	0	1539959610.598
-8.557055710000002	-3.6080077880000005	-3.215625	-0.061035156	0.12207031	-0.061035156	2.8268310700000003	-8.681469748	0.7572509980000001	0	0.061035156	0	2.56484375	9.89570288	1.6353271760000003	-0.061035156	-0.12207031	-0.061035156	-9.76770018	-0.1256103534	0.5909667932	0	0	0	0.709399411	9.718652160000001	1.89611821	0	-0.061035156	-0.061035156	1.400854532	9.69592302	-0.56823732	0	-0.061035156	0	1539959610.638
-8.59414038	-3.6104003600000003	-3.2251952880000005	0	0.061035156	-0.061035156	2.8854492800000004	-8.65634784	0.8314209260000001	-0.061035156	0	0	2.573217752	9.89091754	1.5958496400000002	-0.061035156	-0.061035156	-0.061035156	-9.76411142	-0.17465820680000002	0.5778076080000001	-0.061035156	0	0	0.7476806610000001	9.74736322	1.9032959260000002	-0.061035156	-0.061035156	-0.061035156	1.409228534	9.689941394000002	-0.570629892	0	-0.12207031	-0.061035156	1539959610.678
-8.576196580000001	-3.5960449280000004	-3.237158246	0	0.12207031	0	2.9010009000000005	-8.66711412	0.724951178	-0.18310547	0.061035156	0	2.598339856	9.884936600000001	1.58149411	0	-0.061035156	-0.061035156	-9.77128894	-0.1447509784	0.56823732	-0.061035156	0	0	0.7285400360000001	9.73898912	1.8949219240000001	0	0	-0.061035156	1.4822021760000001	9.67558606	-0.5849853534	-0.061035156	-0.061035156	0	1539959610.718
-8.621655252000002	-3.58647464	-3.3352538940000005	0	-0.12207031	0	2.8830566100000006	-8.728125	0.6244628600000001	-0.061035156	0	0	2.633032248	9.920825180000001	1.620971646	0	0	-0.061035156	-9.72822284	-0.11005859620000001	0.5778076080000001	0	0	0	0.6615478240000001	9.733007788	1.892529254	0	0	-0.061035156	1.4869873200000001	9.67080072	-0.6017333966	0	0	0	1539959610.758
-8.576196580000001	-3.603222644	-3.262280252	0	-0.061035156	-0.061035156	2.8639160340000003	-8.716162140000002	0.7034179712000002	-0.061035156	0	-0.061035156	2.624658246	9.936376800000001	1.656860324	-0.061035156	-0.061035156	0	-9.74138179	-0.13398437500000002	0.5658447284000001	0	0	0	0.6256591459999999	9.749755890000001	1.892529254	-0.061035156	-0.12207031	-0.061035156	1.4606689300000002	9.673193390000002	-0.5969482428	0	0	-0.061035156	1539959610.798
-8.575000000000001	-3.5984375	-3.2407471040000004	0	0	-0.061035156	2.834008786	-8.73291034	0.7309326080000002	-0.18310547	0	0	2.633032248	9.925610520000001	1.676000998	-0.061035156	-0.12207031	0	-9.7401857	-0.113647464	0.5670410144	0	-0.061035156	-0.061035156	0.729736322	9.73659694	1.868603534	0	-0.061035156	-0.061035156	1.4546875000000001	9.686352340000001	-0.5897705072	0	0	-0.061035156	1539959610.838
-8.535522660000002	-3.60202626	-3.255102536	-0.061035156	-0.12207031	-0.061035156	2.7478759000000004	-8.70180661	0.6447998200000001	-0.12207031	0	0	2.668920926	9.8933107	1.66044928	-0.061035156	-0.061035156	-0.061035156	-9.74736322	-0.113647464	0.573022464	0	-0.061035156	-0.061035156	0.729736322	9.69592302	1.8793701080000003	-0.061035156	0	-0.061035156	1.425976538	9.682763580000001	-0.5957519568	0	0	-0.061035156	1539959610.878
-8.54389676	-3.60441893	-3.2180175720000004	-0.061035156	-0.061035156	-0.061035156	2.7813721040000003	-8.69702176	0.6962402160000001	0	-0.12207031	-0.12207031	2.616284146	9.85502896	1.6149902160000003	-0.061035156	-0.12207031	0	-9.7485598	-0.1411621106	0.5658447284000001	0	-0.061035156	-0.061035156	0.69504393	9.676782248	1.8650146760000001	-0.061035156	-0.061035156	-0.061035156	1.4810058900000003	9.661230432000002	-0.5778076080000001	0	-0.061035156	-0.061035156	1539959610.918
-8.577392572	-3.609204074	-3.2479248200000006	0	0	-0.061035156	2.87109375	-8.716162140000002	0.7763915740000001	0	0	-0.061035156	2.6354248200000003	9.862207460000002	1.5767089660000002	-0.061035156	-0.18310547	0	-9.74736322	-0.13757324280000002	0.5502929712000001	0	-0.061035156	0	0.6747070288	9.697119110000001	1.886547824	0	0	0	1.464257788	9.671997300000001	-0.5802001800000001	0	-0.061035156	-0.061035156	1539959610.958
-8.59892572	-3.6008300720000004	-3.2862060700000004	0	-0.061035156	-0.061035156	2.79213858	-8.72453624	0.732128894	-0.12207031	-0.12207031	0	2.66772464	9.90407698	1.5563721040000003	-0.061035156	-0.061035156	0	-9.756933606	-0.1196289038	0.5598632788000001	0	-0.061035156	0	0.679492212	9.743774460000001	1.9176513580000003	0	0	0	1.4606689300000002	9.67438948	-0.60651857	0	0	-0.061035156	1539959610.998
-8.565429712	-3.6211670320000002	-3.3041503600000004	-0.061035156	-0.061035156	-0.061035156	2.845971646	-8.74606929	0.5957519568	-0.18310547	0	0.061035156	2.6258545320000004	9.916039840000002	1.550390576	0	-0.061035156	0	-9.785644568	-0.1124511682	0.6029296924	0	-0.061035156	-0.061035156	0.678295926	9.743774460000001	1.8650146760000001	-0.061035156	-0.061035156	-0.061035156	1.4522949280000002	9.686352340000001	-0.6041259784	0	0	-0.061035156	1539959611.038
-8.57978534	-3.6474853240000003	-3.228784146	-0.061035156	-0.18310547	-0.061035156	2.860327176	-8.72692842	0.6459961060000001	-0.18310547	0.061035156	0.061035156	2.568432608	9.908862319999999	1.553979532	0	-0.12207031	0	-9.78444838	-0.1303955072	0.5969482428	0	-0.061035156	0	0.6902587860000001	9.721044928000001	1.885351538	0	-0.061035156	-0.061035156	1.4618652160000003	9.68515625	-0.6041259784	-0.061035156	0	-0.061035156	1539959611.078
-8.537914840000001	-3.6283447480000004	-3.24194339	-0.061035156	0	-0.12207031	2.778979532	-8.72932158	0.5861816394	-0.30517578	0	0.061035156	2.5899658540000003	9.858617720000002	1.5683349640000002	0	-0.061035156	-0.061035156	-9.796411240000001	-0.1268066394	0.6101074280000001	0	-0.061035156	0	0.740502896	9.700707968000001	1.8817626800000002	0	0	-0.061035156	1.4463134979999999	9.6983152	-0.5778076080000001	0	0	-0.061035156	1539959611.118
-8.565429712	-3.6797851440000002	-3.2814209260000005	-0.061035156	-0.12207031	-0.12207031	2.733520468	-8.749658246000001	0.4438232428	-0.061035156	-0.12207031	0.061035156	2.55288089	9.888525360000001	1.579101538	0	-0.061035156	-0.061035156	-9.7748777	-0.1411621106	0.6017333966	0	0	-0.061035156	0.716577176	9.759326080000001	1.867407248	-0.061035156	0	-0.12207031	1.38410643	9.69113768	-0.593359375	0	-0.061035156	-0.061035156	1539959611.158
-8.585766574	-3.660644568	-3.213232428	-0.061035156	-0.18310547	-0.061035156	2.743090854	-8.74606929	0.7010253600000002	0.24414062	-0.30517578	-0.061035156	2.5851807100000004	9.94714308	1.6281494600000002	0	-0.061035156	-0.061035156	-9.758129892000001	-0.1411621106	0.56823732	-0.061035156	0	-0.061035156	0.6735107428000001	9.76770018	1.8985107820000002	0	0	-0.12207031	1.4522949280000002	9.671997300000001	-0.593359375	0	-0.061035156	-0.061035156	1539959611.198
-8.595336960000001	-3.6474853240000003	-3.21921376	-0.061035156	-0.12207031	-0.061035156	2.7993163940000003	-8.787939300000001	0.86850589	0.12207031	-0.18310547	-0.061035156	2.64140625	9.937573380000002	1.6365234620000002	0	-0.061035156	-0.061035156	-9.74257788	-0.13757324280000002	0.5586669928	-0.061035156	0	0	0.6507812500000001	9.7401857	1.89013678	0	0	-0.061035156	1.429565396	9.683960160000002	-0.571826178	0	0	-0.061035156	1539959611.238
-8.57380342	-3.676196286	-3.1665771760000005	0	-0.061035156	-0.061035156	2.9392822480000005	-8.823827880000001	0.7967285340000001	0	-0.24414062	0	2.633032248	9.94714308	1.6245605040000002	0	-0.061035156	-0.061035156	-9.743774460000001	-0.10886230040000001	0.5562744110000001	-0.061035156	-0.061035156	0	0.6352294928000001	9.750951980000002	1.872192392	-0.061035156	-0.061035156	-0.061035156	1.435546924	9.686352340000001	-0.5873779254	0	-0.061035156	-0.061035156	1539959611.278
-8.572607428000001	-3.672607428	-3.192895468	0	-0.061035156	-0.061035156	2.85913089	-8.825024460000002	0.6902587860000001	0.061035156	-0.12207031	-0.061035156	2.6605469240000006	9.94833966	1.594653354	0	-0.061035156	-0.061035156	-9.72224092	-0.095703125	0.5574707068000001	0	-0.061035156	0	0.619677716	9.74138179	1.886547824	0	-0.061035156	-0.061035156	1.47263179	9.680371106	-0.5802001800000001	0	0	-0.061035156	1539959611.318
-8.589355432000001	-3.665429712	-3.1905028960000004	0	-0.061035156	0	2.920141574	-8.7448732	0.6854736419999999	0	-0.061035156	-0.061035156	2.66174321	9.91484424	1.582690396	-0.061035156	-0.061035156	0	-9.7401857	-0.09211425720000001	0.5514892572000001	0	-0.061035156	0	0.6077148560000001	9.71027806	1.85544429	0	-0.061035156	-0.061035156	1.449902356	9.682763580000001	-0.60651857	0	0	-0.061035156	1539959611.358
-8.56901857	-3.6618408540000003	-3.1773437500000004	0	-0.061035156	-0.061035156	2.8830566100000006	-8.698217752000001	0.67709964	0	-0.061035156	-0.061035156	2.628247104	9.90766574	1.544409146	-0.061035156	-0.12207031	0	-9.7485598	-0.10766601440000001	0.5622558606000001	0	-0.061035156	0	0.6005371106	9.723437500000001	1.8506591460000001	-0.061035156	-0.061035156	0	1.4367432100000002	9.687548920000001	-0.61848143	-0.061035156	0	-0.061035156	1539959611.398
-8.56184056	-3.70131839	-3.1378662140000007	0	0	0	2.8902344240000004	-8.7364991	0.6328369110000001	0	-0.061035156	-0.061035156	2.6222655759999998	9.916039840000002	1.4977538940000001	-0.061035156	-0.12207031	0	-9.76291484	-0.132788089	0.60651857	0	-0.061035156	0	0.648388678	9.76770018	1.885351538	0	-0.061035156	-0.061035156	1.412817392	9.693530252	-0.6053222644	0	-0.061035156	-0.061035156	1539959611.438
-8.585766574	-3.7037110600000003	-3.1916992800000004	0	-0.061035156	0	2.8268310700000003	-8.737695288000001	0.593359375	0	0	-0.061035156	2.616284146	9.916039840000002	1.516894568	0	-0.061035156	0	-9.744970746000002	-0.10766601440000001	0.592163089	0	-0.061035156	0	0.65676268	9.749755890000001	1.89013678	0	-0.061035156	-0.061035156	1.400854532	9.688745108	-0.5813964856000001	0	0	-0.061035156	1539959611.478
-8.57380342	-3.660644568	-3.17495108	0	-0.061035156	-0.061035156	2.851953076	-8.72692842	0.6029296924	-0.061035156	-0.061035156	-0.061035156	2.593554712	9.90527356	1.562353534	0	-0.061035156	0	-9.766503894000001	-0.0885253894	0.594555661	0	-0.061035156	0	0.6125	9.724634080000001	1.8650146760000001	-0.061035156	-0.061035156	-0.061035156	1.403247104	9.67917482	-0.5993408246	0	-0.061035156	-0.061035156	1539959611.518
-8.58217752	-3.6714112400000003	-3.160595746	0	-0.061035156	-0.061035156	2.81726088	-8.706591754	0.6292480432	-0.061035156	-0.061035156	-0.061035156	2.595947284	9.93039586	1.5743163940000002	0	-0.12207031	0	-9.76770018	-0.09450683900000001	0.593359375	0	-0.061035156	-0.061035156	0.5993408246	9.73659694	1.859033246	0	-0.061035156	-0.061035156	1.412817392	9.683960160000002	-0.6077148560000001	-0.061035156	-0.061035156	-0.061035156	1539959611.558
-8.572607428000001	-3.6797851440000002	-3.160595746	-0.061035156	-0.061035156	-0.061035156	2.8112792540000004	-8.72692842	0.6531738220000001	-0.12207031	0	0	2.5899658540000003	9.933984620000002	1.56953125	-0.061035156	-0.12207031	0	-9.76171875	-0.1124511682	0.6005371106	0.061035156	-0.061035156	-0.061035156	0.6280517572	9.73898912	1.872192392	0	-0.061035156	0	1.41640625	9.681567392	-0.5909667932	-0.061035156	0	-0.061035156	1539959611.598
-8.545092752	-3.7096923920000004	-3.1306884000000004	0	0	-0.061035156	2.7885498200000005	-8.74606929	0.6806884980000001	-0.061035156	-0.061035156	0	2.5971435700000005	9.916039840000002	1.561157248	-0.061035156	-0.12207031	0	-9.770092752000002	-0.13757324280000002	0.613696286	0.061035156	-0.061035156	-0.061035156	0.642407248	9.74257788	1.8650146760000001	0	-0.061035156	-0.061035156	1.373339856	9.683960160000002	-0.5957519568	0	0	-0.061035156	1539959611.638
-8.596533246000002	-3.69892572	-3.1940917540000004	0	-0.061035156	-0.061035156	2.830419928	-8.771191394	0.7058105432	-0.061035156	0	-0.061035156	2.5815917540000006	9.917236420000002	1.534838858	-0.061035156	-0.12207031	-0.061035156	-9.765307608	-0.15073241820000002	0.6125	0	-0.061035156	-0.061035156	0.65676268	9.749755890000001	1.859033246	0	-0.061035156	-0.061035156	1.373339856	9.682763580000001	-0.6053222644	0	-0.061035156	-0.061035156	1539959611.678
-8.59294429	-3.708496106	-3.1845214660000005	0	-0.12207031	-0.061035156	2.7909423920000003	-8.787939300000001	0.6974365020000001	0	-0.061035156	-0.12207031	2.6306396760000004	9.911254500000002	1.5180908540000002	0	-0.061035156	-0.061035156	-9.760522660000001	-0.1064697284	0.613696286	0	-0.061035156	0	0.6615478240000001	9.76411142	1.829125998	-0.061035156	-0.061035156	-0.061035156	1.349414038	9.700707968000001	-0.5981445288	-0.061035156	-0.061035156	-0.061035156	1539959611.718
-8.575000000000001	-3.6917480040000004	-3.1103514400000005	0	0	-0.061035156	2.9010009000000005	-8.762817392	0.65676268	0.24414062	0.12207031	-0.18310547	2.654565396	9.908862319999999	1.5372314300000003	-0.061035156	-0.061035156	-0.061035156	-9.76291484	-0.11843261780000001	0.5873779254	0	0	-0.061035156	0.6268554712000001	9.73898912	1.8386962860000002	-0.061035156	0	-0.061035156	1.3853027160000002	9.682763580000001	-0.5861816394	0	-0.061035156	-0.061035156	1539959611.758
-8.60371106	-3.6797851440000002	-3.1474366000000003	0	-0.061035156	-0.061035156	2.757446286	-8.68864766	0.8122802520000001	-0.12207031	-0.061035156	0	2.670117212	9.938769960000002	1.5432128600000001	-0.061035156	-0.061035156	-0.061035156	-9.749755890000001	-0.1040771466	0.5909667932	0	-0.061035156	-0.061035156	0.6017333966	9.760522660000001	1.8458740020000002	0	0	-0.061035156	1.408032248	9.69951178	-0.5909667932	-0.061035156	-0.061035156	-0.061035156	1539959611.798
-8.571411240000002	-3.6881591460000003	-3.15102536	0	0	-0.061035156	2.8220459260000004	-8.72333966	0.6053222644	-0.36621094	0.061035156	0.12207031	2.6964355040000005	9.939965560000001	1.5384277160000002	-0.061035156	-0.061035156	-0.061035156	-9.750951980000002	-0.0813476538	0.6101074280000001	0	-0.061035156	-0.061035156	0.593359375	9.74138179	1.847070288	0	-0.061035156	-0.061035156	1.42836911	9.69951178	-0.5849853534	-0.061035156	-0.061035156	-0.061035156	1539959611.838
-8.55466304	-3.7096923920000004	-3.16777356	0	0	-0.061035156	2.74069838	-8.737695288000001	0.417504892	-0.18310547	0.18310547	0.061035156	2.6940429320000003	9.928002700000002	1.526464856	-0.061035156	-0.061035156	0	-9.749755890000001	-0.12202148560000001	0.6041259784	0	-0.061035156	-0.061035156	0.6041259784	9.746167032	1.8351074280000002	0	0	-0.061035156	1.4056396760000003	9.693530252	-0.594555661	0	0	-0.061035156	1539959611.878
-8.557055710000002	-3.7072998200000002	-3.1713623200000005	-0.061035156	-0.12207031	-0.061035156	2.70839856	-8.76879892	0.4605712860000001	0.061035156	-0.24414062	0	2.644995108	9.883740020000001	1.52526857	0	-0.12207031	0	-9.759326080000001	-0.12800292540000002	0.6041259784	0	-0.061035156	0	0.6555663939999999	9.7150634	1.8004150360000002	-0.061035156	-0.061035156	-0.061035156	1.353002896	9.69592302	-0.6089111420000001	-0.061035156	0	-0.061035156	1539959611.918
-8.559448380000001	-3.71328125	-3.12709964	0	0	-0.061035156	2.777783246	-8.748461960000002	0.6148925720000001	0.061035156	-0.18310547	-0.061035156	2.6533691100000003	9.8933107	1.5156982820000002	-0.061035156	-0.12207031	0	-9.76171875	-0.14235839660000002	0.611303714	-0.061035156	0	0	0.669921875	9.74257788	1.8219482820000001	-0.061035156	0	-0.061035156	1.358984424	9.686352340000001	-0.5957519568	0	-0.061035156	-0.061035156	1539959611.958
-8.589355432000001	-3.68098143	-3.160595746	-0.061035156	-0.12207031	-0.061035156	2.8328125	-8.74367662	0.6818847840000001	-0.061035156	-0.24414062	-0.061035156	2.6892577880000004	9.919628600000001	1.522875998	0	0	-0.061035156	-9.749755890000001	-0.12321777160000001	0.5861816394	-0.061035156	0	0	0.6507812500000001	9.754540740000001	1.8422851440000003	0	0.061035156	-0.061035156	1.3853027160000002	9.69472644	-0.5981445288	-0.061035156	-0.061035156	-0.061035156	1539959611.998
-8.58098143	-3.7120849640000007	-3.124707068	0	0	-0.061035156	2.798120108	-8.777173020000001	0.5981445288	-0.061035156	0.061035156	0	2.6940429320000003	9.90048822	1.5180908540000002	0	0	-0.061035156	-9.76411142	-0.08493652160000001	0.5969482428	0	0	0	0.5790038940000001	9.71625998	1.829125998	0	0.061035156	-0.061035156	1.391284146	9.682763580000001	-0.6053222644	-0.061035156	-0.061035156	-0.061035156	1539959612.038
-8.5666259	-3.726440396	-3.1414550720000003	-0.061035156	-0.12207031	-0.061035156	2.834008786	-8.825024460000002	0.6280517572	0	0	0.061035156	2.6390135800000003	9.92321736	1.51330571	-0.061035156	-0.061035156	0	-9.76171875	-0.11604003600000001	0.6053222644	0	0	0	0.5574707068000001	9.73898912	1.801611322	0	0	0	1.38410643	9.6983152	-0.5957519568	-0.061035156	0	-0.061035156	1539959612.078
-8.54748552	-3.7407959260000005	-3.124707068	0	0	-0.061035156	2.7969239200000002	-8.78554712	0.6459961060000001	-0.061035156	0	0	2.6258545320000004	9.928002700000002	1.4786132200000002	-0.061035156	-0.12207031	0	-9.754540740000001	-0.132788089	0.5993408246	0	0	0	0.593359375	9.77966304	1.8398925720000001	0	-0.061035156	-0.061035156	1.3422363220000002	9.688745108	-0.593359375	-0.061035156	0	-0.061035156	1539959612.118
-8.564233426000001	-3.7360108800000003	-3.125903354	0	0	-0.061035156	2.8423827880000005	-8.769995108000002	0.678295926	-0.061035156	-0.12207031	0	2.6390135800000003	9.89689946	1.464257788	0	0	0	-9.755737320000001	-0.11005859620000001	0.619677716	-0.061035156	0	0	0.648388678	9.737792932000001	1.820751996	0	0	-0.061035156	1.331469748	9.69592302	-0.6232665740000001	-0.061035156	-0.061035156	-0.061035156	1539959612.158
-8.56901857	-3.7336182100000004	-3.125903354	0	-0.061035156	-0.061035156	2.8268310700000003	-8.771191394	0.6507812500000001	-0.061035156	0	0	2.6210692900000003	9.88254442	1.491772464	0	0	-0.061035156	-9.76770018	-0.10527343750000001	0.5993408246	-0.061035156	0	0	0.592163089	9.7150634	1.8099853240000001	0	0	-0.061035156	1.3577880400000002	9.688745108	-0.6017333966	-0.061035156	-0.061035156	-0.061035156	1539959612.198
-8.58815944	-3.7180663940000005	-3.1103514400000005	-0.061035156	0	-0.061035156	2.778979532	-8.789135880000002	0.5813964856000001	0	-0.061035156	0	2.6031250000000004	9.90647014	1.506127896	0	-0.061035156	0	-9.759326080000001	-0.09331054320000001	0.594555661	0	0	0	0.571826178	9.733007788	1.81118161	0	0	-0.061035156	1.36018071	9.69592302	-0.56823732	-0.061035156	0	-0.061035156	1539959612.238
-8.58098143	-3.7276367800000005	-3.134277356	-0.061035156	0	-0.061035156	2.7706054320000004	-8.781957968	0.5778076080000001	0	-0.12207031	0	2.6258545320000004	9.935181200000002	1.494165036	0	-0.061035156	-0.061035156	-9.749755890000001	-0.0980957068	0.5993408246	0	0	0	0.5646484424	9.7748777	1.829125998	0	0	-0.061035156	1.356591754	9.71027806	-0.6125	-0.061035156	0	-0.061035156	1539959612.278
-8.56782248	-3.7503662140000005	-3.12111821	-0.061035156	0.061035156	-0.061035156	2.7933349640000005	-8.771191394	0.5778076080000001	-0.061035156	0	0.061035156	2.633032248	9.95073282	1.4786132200000002	0	-0.061035156	0	-9.756933606	-0.1112548822	0.5873779254	0	0	0	0.5754150360000001	9.77966304	1.8422851440000003	0	-0.061035156	-0.061035156	1.3709472839999999	9.69592302	-0.5885742212	-0.061035156	-0.061035156	-0.061035156	1539959612.318
-8.5582518	-3.7647216460000004	-3.104370108	0	0	-0.061035156	2.7945312500000004	-8.75922824	0.5359375000000001	-0.061035156	0	0.061035156	2.6306396760000004	9.926807100000001	1.50493161	0	-0.061035156	-0.061035156	-9.76411142	-0.0992919928	0.576611322	0	0	0	0.6005371106	9.759326080000001	1.8231445680000002	-0.061035156	0	-0.061035156	1.3637695680000002	9.705493210000002	-0.6017333966	0	0	-0.061035156	1539959612.358
-8.545092752	-3.7587402160000005	-3.125903354	-0.061035156	0	-0.061035156	2.828027356	-8.748461960000002	0.5658447284000001	0	0	0	2.6198730040000004	9.928002700000002	1.52526857	0	-0.061035156	-0.061035156	-9.76171875	-0.14833984620000001	0.5562744110000001	-0.061035156	0	0	0.5778076080000001	9.754540740000001	1.812377896	-0.061035156	0	-0.061035156	1.3613769960000002	9.69472644	-0.6077148560000001	0	-0.061035156	-0.061035156	1539959612.398
-8.572607428000001	-3.7635253600000005	-3.1330810700000002	-0.061035156	0	-0.061035156	2.7933349640000005	-8.77358426	0.4761230432	0.061035156	0.061035156	-0.061035156	2.6150878600000005	9.926807100000001	1.509716754	0	-0.061035156	-0.061035156	-9.755737320000001	-0.1064697284	0.5790038940000001	-0.061035156	0	0	0.5658447284000001	9.759326080000001	1.81118161	0	0	-0.061035156	1.3242920320000002	9.709082068	-0.5885742212	-0.061035156	-0.061035156	-0.061035156	1539959612.437
-8.55466304	-3.7599366	-3.12351088	-0.061035156	0	-0.061035156	2.8962158540000003	-8.789135880000002	0.6447998200000001	0.24414062	0.24414062	-0.061035156	2.6198730040000004	9.96389128	1.494165036	0	-0.061035156	-0.061035156	-9.765307608	-0.1256103534	0.5514892572000001	0	0	-0.061035156	0.5502929712000001	9.795214660000001	1.796826178	-0.061035156	-0.061035156	-0.061035156	1.3302734620000003	9.693530252	-0.5873779254	-0.061035156	-0.061035156	-0.061035156	1539959612.478
-8.55107428	-3.762329074	-3.158203076	0	0.061035156	-0.061035156	2.85075679	-8.714965560000001	0.7823730432	-0.18310547	0	0	2.634228534	9.97585414	1.503735324	-0.061035156	-0.12207031	-0.061035156	-9.76889676	-0.12321777160000001	0.5287597644	-0.061035156	0	-0.061035156	0.54191893	9.80957068	1.8195557100000002	-0.061035156	-0.061035156	-0.061035156	1.393676718	9.69472644	-0.6005371106	-0.061035156	0	-0.061035156	1539959612.518
-8.517577880000001	-3.7886474640000007	-3.1354737400000006	0	0.12207031	0	2.851953076	-8.76521016	0.5981445288	-0.30517578	0.18310547	0.061035156	2.656957968	9.95432158	1.51928714	-0.061035156	-0.061035156	-0.061035156	-9.77368161	-0.113647464	0.5359375000000001	-0.061035156	0	-0.061035156	0.56823732	9.770092752000002	1.8446777160000003	-0.061035156	0	-0.061035156	1.3422363220000002	9.688745108	-0.5778076080000001	0	0	-0.061035156	1539959612.558
-8.535522660000002	-3.7982177520000002	-3.19768071	0	0.061035156	0	2.7311278960000003	-8.790332068	0.5514892572000001	-0.12207031	0.12207031	-0.061035156	2.636621106	9.961499100000001	1.534838858	-0.061035156	-0.061035156	0	-9.754540740000001	-0.1363769568	0.5108154254	-0.061035156	0	-0.061035156	0.5359375000000001	9.765307608	1.8243408540000001	-0.061035156	0	-0.061035156	1.296777356	9.69472644	-0.5969482428	-0.061035156	0	0	1539959612.597
-8.51398912	-3.7994139400000004	-3.180932608	0	0.12207031	0	2.6892577880000004	-8.740087860000001	0.49885253600000007	-0.061035156	-0.061035156	0	2.5803954680000003	9.935181200000002	1.5145019960000001	-0.061035156	-0.18310547	0	-9.777270468000001	-0.1208251996	0.4868896466	-0.061035156	0	-0.061035156	0.5526855432	9.750951980000002	1.8075927520000004	-0.061035156	-0.061035156	0	1.320703076	9.7066893	-0.5897705072	-0.061035156	-0.061035156	0	1539959612.637
-8.518774460000001	-3.785058606	-3.215625	0	0.12207031	0	2.6964355040000005	-8.80588408	0.5191894568000001	0.061035156	-0.12207031	-0.061035156	2.6509764400000004	9.96030252	1.4810058900000003	-0.061035156	-0.12207031	-0.061035156	-9.77128894	-0.1363769568	0.49765625	-0.061035156	0	0	0.538330072	9.77966304	1.832714856	-0.061035156	0	0	1.3087402160000001	9.71027806	-0.5981445288	-0.061035156	-0.061035156	0	1539959612.678
-8.51040036	-3.7814697480000006	-3.2586913940000004	0	0.061035156	-0.061035156	2.692846646	-8.808276260000001	0.5514892572000001	0.18310547	-0.12207031	-0.12207031	2.6174804320000002	9.926807100000001	1.4606689300000002	-0.061035156	0	-0.061035156	-9.81435504	-0.1208251996	0.49167482	-0.061035156	0.061035156	-0.061035156	0.5802001800000001	9.7485598	1.812377896	-0.061035156	0	-0.061035156	1.2513183900000002	9.718652160000001	-0.5861816394	-0.061035156	-0.061035156	0	1539959612.717
-8.488867212	-3.79223642	-3.2682617800000004	0	0	-0.061035156	2.719165036	-8.802294928000002	0.6723144568000001	0.12207031	-0.061035156	-0.12207031	2.5851807100000004	9.94953624	1.4331542540000002	-0.061035156	-0.061035156	-0.061035156	-9.746167032	-0.1303955072	0.461767572	-0.061035156	0.061035156	-0.061035156	0.5526855432	9.792822480000002	1.8267334260000003	-0.12207031	0	-0.061035156	1.3051513580000003	9.71027806	-0.5658447284000001	-0.061035156	-0.061035156	-0.061035156	1539959612.757
-8.523559800000001	-3.79223642	-3.257495108	0	0	0	2.656957968	-8.789135880000002	0.6890625	0	0.061035156	-0.061035156	2.63183606	9.935181200000002	1.476220746	-0.061035156	0	-0.061035156	-9.74736322	-0.1363769568	0.44980469240000004	-0.061035156	0.061035156	-0.061035156	0.5263671924000001	9.733007788	1.859033246	-0.061035156	0	-0.061035156	1.337451178	9.69113768	-0.5455078076000001	0	-0.061035156	0	1539959612.798
-8.488867212	-3.7934326080000003	-3.267065396	0	0.061035156	0	2.686865216	-8.8046875	0.6364257788	0	0	0	2.6174804320000002	9.91245108	1.489379892	-0.061035156	0	-0.061035156	-9.7401857	-0.1244140625	0.417504892	-0.061035156	0	-0.061035156	0.47373047120000006	9.718652160000001	1.84946286	-0.061035156	0	0	1.32788089	9.700707968000001	-0.593359375	0	-0.061035156	0	1539959612.837
-8.4733152	-3.803002896	-3.23955072	0	0.061035156	0	2.7167724640000004	-8.8214357	0.6400146760000001	0.061035156	0	0	2.5947509	9.953125	1.449902356	-0.061035156	-0.061035156	-0.061035156	-9.758129892000001	-0.1411621106	0.42587889400000006	-0.061035156	0	-0.061035156	0.45698242800000005	9.77248552	1.848266574	-0.061035156	-0.061035156	0	1.35419928	9.69113768	-0.5969482428	-0.061035156	0	0	1539959612.877
-8.49963408	-3.7790771760000004	-3.31252446	0	0.12207031	0	2.7454834260000003	-8.807080072	0.647192392	0	0	-0.061035156	2.6103027160000005	9.937573380000002	1.431957968	-0.061035156	-0.061035156	-0.061035156	-9.743774460000001	-0.1363769568	0.416308606	-0.061035156	0	-0.061035156	0.5359375000000001	9.74257788	1.8638183900000003	-0.061035156	-0.061035156	0	1.355395468	9.693530252	-0.56823732	-0.061035156	0	0	1539959612.917
-8.502026260000001	-3.78984375	-3.3220947480000005	0	-0.061035156	0	2.7658202880000005	-8.80109874	0.6268554712000001	0	0	0	2.586376996	9.908862319999999	1.4176025360000002	-0.061035156	0	-0.061035156	-9.765307608	-0.1303955072	0.40554199280000003	-0.061035156	0	0	0.4868896466	9.72822284	1.8506591460000001	-0.061035156	-0.061035156	0	1.3099365020000002	9.697119110000001	-0.5778076080000001	0	-0.061035156	0	1539959612.957
-8.468530252	-3.7647216460000004	-3.277832068	-0.061035156	0.061035156	0	2.7167724640000004	-8.795117212000001	0.60651857	0	0.061035156	-0.061035156	2.5851807100000004	9.916039840000002	1.437939496	-0.061035156	-0.061035156	-0.061035156	-9.756933606	-0.132788089	0.424682608	-0.061035156	0	0	0.477319339	9.724634080000001	1.876977536	-0.061035156	-0.061035156	0	1.3386474640000001	9.700707968000001	-0.5957519568	-0.061035156	0	0	1539959612.997
-8.50441893	-3.75754393	-3.31850589	-0.061035156	0	0	2.7418945679999998	-8.783154254000001	0.6220702880000001	0	0	0	2.6031250000000004	9.920825180000001	1.4415283540000001	-0.061035156	-0.061035156	0	-9.7485598	-0.13757324280000002	0.4103271466	-0.061035156	-0.061035156	0	0.515600589	9.7318116	1.89611821	-0.061035156	-0.061035156	0	1.350610324	9.69592302	-0.5969482428	-0.061035156	0	0	1539959613.038
-8.46972644	-3.7683105040000004	-3.269457968	0	0.061035156	0	2.73830571	-8.77358426	0.6723144568000001	0	0	-0.061035156	2.605517572	9.917236420000002	1.453491214	-0.061035156	0	0	-9.759326080000001	-0.1196289038	0.4067382788	-0.061035156	0	0	0.534741214	9.723437500000001	1.85544429	0	0	0	1.3470214660000002	9.69233426	-0.594555661	0	0	0	1539959613.077
-8.49125998	-3.749169928	-3.331665036	0	0.061035156	0	2.733520468	-8.793920926	0.687866214	0.061035156	0	-0.061035156	2.6019287140000005	9.920825180000001	1.484594748	-0.061035156	-0.061035156	-0.061035156	-9.744970746000002	-0.1208251996	0.416308606	-0.061035156	-0.061035156	0	0.5227783246000001	9.72702626	1.8542480040000002	-0.061035156	-0.061035156	0	1.362573282	9.709082068	-0.5885742212	0	0	0	1539959613.117
-8.47451178	-3.7635253600000005	-3.3675537140000005	0	0.061035156	0	2.7251464660000004	-8.761621106	0.708203125	0.061035156	-0.061035156	-0.061035156	2.64738768	9.931591460000002	1.4977538940000001	-0.061035156	-0.061035156	0	-9.760522660000001	-0.10766601440000001	0.41271972840000004	-0.061035156	-0.061035156	0	0.52995607	9.74257788	1.85544429	0	-0.061035156	0	1.350610324	9.68515625	-0.5873779254	-0.061035156	0	0	1539959613.157
-8.51040036	-3.7431884000000006	-3.371142572	0	0	0	2.7359130400000002	-8.750854532	0.6711181610000001	0	0	-0.061035156	2.646191394	9.956713760000001	1.50493161	-0.061035156	-0.061035156	0	-9.786840560000002	-0.0885253894	0.47851562500000006	-0.061035156	-0.061035156	0	0.5467041034000001	9.765307608	1.848266574	0	-0.061035156	0	1.3853027160000002	9.69592302	-0.5790038940000001	0	0	0	1539959613.197
-8.51638179	-3.7336182100000004	-3.371142572	0	-0.18310547	0	2.7155760800000004	-8.755639480000001	0.67709964	0.061035156	0	-0.061035156	2.6079101440000003	9.936376800000001	1.47263179	-0.061035156	-0.12207031	0	-9.777270468000001	-0.10527343750000001	0.5036376800000001	0	-0.061035156	0	0.5837890576	9.765307608	1.84946286	0	-0.061035156	0	1.3482177520000003	9.71027806	-0.592163089	-0.061035156	0	0	1539959613.237
-8.466137680000001	-3.7072998200000002	-3.3053466460000003	0	0	0	2.728735324	-8.748461960000002	0.6926513580000001	0	-0.061035156	-0.061035156	2.633032248	9.91245108	1.4702392180000001	-0.061035156	-0.12207031	0	-9.766503894000001	-0.10886230040000001	0.501245108	0	-0.061035156	0	0.6077148560000001	9.74736322	1.8255371400000002	-0.061035156	-0.12207031	0	1.332666034	9.700707968000001	-0.5897705072	0	-0.061035156	0	1539959613.277
-8.481689300000001	-3.6917480040000004	-3.3352538940000005	0	-0.061035156	-0.061035156	2.743090854	-8.72932158	0.7046142572	0	-0.061035156	0	2.6509764400000004	9.884936600000001	1.476220746	-0.061035156	-0.12207031	0	-9.77368161	-0.11005859620000001	0.48808594240000003	0	-0.061035156	0	0.6208740020000001	9.697119110000001	1.836303714	-0.061035156	-0.12207031	0	1.355395468	9.70310054	-0.6053222644	-0.061035156	-0.061035156	0	1539959613.317
-8.476904254	-3.7072998200000002	-3.3400389400000003	0	-0.061035156	-0.061035156	2.7538574280000003	-8.69223642	0.7058105432	0	-0.061035156	-0.061035156	2.6533691100000003	9.858617720000002	1.451098642	-0.061035156	-0.061035156	0	-9.755737320000001	-0.096899411	0.48330077880000005	0	-0.061035156	0	0.6053222644	9.697119110000001	1.8422851440000003	0	-0.061035156	-0.061035156	1.4056396760000003	9.682763580000001	-0.5778076080000001	-0.061035156	-0.061035156	0	1539959613.357
-8.53073732	-3.7096923920000004	-3.369946286	-0.061035156	-0.061035156	-0.061035156	2.85913089	-8.679076980000001	0.6962402160000001	0.12207031	0.18310547	-0.061035156	2.6509764400000004	9.894507280000001	1.4247802520000001	0	-0.061035156	-0.061035156	-9.778466754	-0.1124511682	0.49167482	0	-0.061035156	0	0.5981445288	9.74257788	1.830322284	-0.061035156	-0.061035156	-0.061035156	1.4223876800000002	9.687548920000001	-0.5885742212	-0.061035156	-0.061035156	0	1539959613.397
-8.541503894	-3.69892572	-3.331665036	0	-0.12207031	-0.061035156	2.7167724640000004	-8.68745108	0.708203125	-0.12207031	-0.061035156	0	2.6485839660000003	9.90647014	1.4223876800000002	0	-0.061035156	-0.061035156	-9.786840560000002	-0.1196289038	0.5096191394	0	0	0	0.6256591459999999	9.76291484	1.8626221040000002	0	-0.061035156	-0.061035156	1.4199951080000002	9.69592302	-0.56823732	-0.061035156	0	0	1539959613.437
-8.52595198	-3.6750000000000003	-3.31252446	0	-0.12207031	-0.061035156	2.798120108	-8.758032248000001	0.668725589	-0.30517578	0.18310547	0.061035156	2.65935054	9.917236420000002	1.4582763580000002	0	-0.061035156	-0.061035156	-9.76889676	-0.10527343750000001	0.5227783246000001	0	-0.061035156	0	0.6292480432	9.77128894	1.859033246	0	0	-0.061035156	1.3972655760000001	9.71027806	-0.576611322	-0.061035156	0	0	1539959613.477
-8.51398912	-3.6917480040000004	-3.3065429320000006	-0.061035156	-0.12207031	-0.061035156	2.721557608	-8.76401358	0.5957519568	-0.30517578	0.12207031	0.061035156	2.6306396760000004	9.92441394	1.4833984620000003	0	-0.061035156	-0.061035156	-9.790429712	-0.10527343750000001	0.517993161	0	0	-0.061035156	0.6005371106	9.73540036	1.8243408540000001	-0.061035156	-0.061035156	-0.12207031	1.393676718	9.682763580000001	-0.593359375	-0.061035156	-0.061035156	-0.061035156	1539959613.517
-8.528344748	-3.7240478240000003	-3.2742432100000003	0	-0.12207031	-0.061035156	2.5492920320000003	-8.72333966	0.5144042932	-0.18310547	-0.18310547	0	2.633032248	9.92321736	1.5001464660000001	0	-0.12207031	-0.061035156	-9.750951980000002	-0.154321286	0.4868896466	0	0	-0.061035156	0.63881839	9.765307608	1.84946286	0	-0.061035156	-0.12207031	1.4020507200000003	9.693530252	-0.5825927716	-0.061035156	0	-0.061035156	1539959613.557
-8.55107428	-3.7001221040000005	-3.2658691100000006	-0.061035156	-0.18310547	-0.061035156	2.6533691100000003	-8.774780252000001	0.7129882787999999	0.12207031	-0.24414062	0	2.6880616	9.937573380000002	1.5300537140000001	0	-0.061035156	-0.061035156	-9.760522660000001	-0.16628417539999998	0.458178714	0	0	0	0.6125	9.743774460000001	1.8757812500000002	-0.061035156	-0.061035156	-0.061035156	1.378125	9.67080072	-0.5467041034000001	0	0	-0.061035156	1539959613.597
-8.56782248	-3.7120849640000007	-3.2503173920000004	-0.061035156	-0.18310547	-0.061035156	2.74069838	-8.82023912	0.835009784	0.061035156	-0.18310547	0.061035156	2.6892577880000004	9.935181200000002	1.503735324	0	-0.061035156	-0.061035156	-9.758129892000001	-0.1387695288	0.48808594240000003	-0.061035156	-0.061035156	0	0.5885742212	9.756933606	1.867407248	0	-0.061035156	-0.061035156	1.39008786	9.69113768	-0.5909667932	-0.061035156	-0.061035156	-0.061035156	1539959613.637
-8.548681610000001	-3.716870108	-3.1761474640000005	0	-0.12207031	-0.061035156	2.795727536	-8.86330571	0.8122802520000001	0	-0.12207031	0	2.709594748	9.955517180000001	1.5025390379999999	0	-0.061035156	-0.061035156	-9.76291484	-0.10886230040000001	0.4904785144	0	-0.061035156	0	0.5993408246	9.77368161	1.874584964	-0.061035156	-0.061035156	-0.061035156	1.4546875000000001	9.688745108	-0.57421875	0	0	-0.061035156	1539959613.677
-8.533129892	-3.71088858	-3.1905028960000004	-0.061035156	-0.061035156	-0.061035156	2.802905252	-8.858520468	0.7967285340000001	0.061035156	-0.18310547	-0.061035156	2.72395018	9.96030252	1.50732428	0	-0.061035156	-0.061035156	-9.74736322	-0.1303955072	0.4689453076	0	-0.061035156	-0.061035156	0.5861816394	9.759326080000001	1.89013678	-0.061035156	-0.061035156	-0.061035156	1.459472644	9.688745108	-0.5670410144	-0.061035156	0	-0.061035156	1539959613.717
-8.575000000000001	-3.734814496	-3.20366214	-0.061035156	-0.24414062	-0.061035156	2.8328125	-8.783154254000001	0.835009784	-0.061035156	-0.061035156	0	2.7012207459999997	9.91245108	1.5085204680000002	-0.061035156	-0.061035156	0	-9.74257788	-0.11484375000000001	0.47373047120000006	0	-0.061035156	-0.061035156	0.5790038940000001	9.7066893	1.8614257200000002	-0.061035156	-0.061035156	0	1.391284146	9.68515625	-0.570629892	-0.061035156	0	-0.061035156	1539959613.757
-8.521167032000001	-3.7384033540000003	-3.131884784	0	-0.061035156	0	2.7861572480000003	-8.76521016	0.723754892	0	-0.061035156	0	2.6665283540000004	9.91364766	1.490576178	-0.061035156	-0.061035156	-0.061035156	-9.76291484	-0.13398437500000002	0.4904785144	0	-0.061035156	0	0.592163089	9.733007788	1.848266574	-0.061035156	-0.061035156	0	1.3793212860000001	9.7066893	-0.5526855432	-0.061035156	-0.061035156	-0.061035156	1539959613.797
-8.596533246000002	-3.7695067900000003	-3.185717752	-0.061035156	-0.18310547	-0.061035156	2.8352050720000004	-8.781957968	0.6675292932	0.061035156	-0.18310547	-0.061035156	2.656957968	9.945947480000001	1.4630615020000002	-0.061035156	-0.061035156	0	-9.77966304	-0.135180661	0.5096191394	0	-0.061035156	0	0.5885742212	9.777270468000001	1.868603534	-0.061035156	-0.061035156	0	1.393676718	9.69592302	-0.56823732	-0.061035156	0	-0.061035156	1539959613.837
-8.540307608	-3.7407959260000005	-3.1055663940000002	0	-0.061035156	0	2.860327176	-8.7795652	0.6447998200000001	0	-0.061035156	-0.12207031	2.65935054	9.955517180000001	1.4367432100000002	-0.061035156	0	0	-9.77248552	-0.1256103534	0.5096191394	0	-0.061035156	0	0.5873779254	9.770092752000002	1.8697998200000001	0	-0.061035156	0	1.374536142	9.6983152	-0.5658447284000001	-0.061035156	-0.061035156	-0.061035156	1539959613.877
-8.539111420000001	-3.744384784	-3.1737548920000003	-0.061035156	-0.061035156	-0.061035156	2.8088867800000004	-8.713769568	0.6029296924	-0.061035156	-0.12207031	-0.061035156	2.628247104	9.942358720000001	1.4522949280000002	0	-0.061035156	0	-9.76291484	-0.1040771466	0.4904785144	0	-0.061035156	0	0.5502929712000001	9.74257788	1.84946286	-0.061035156	-0.061035156	0	1.3111327879999999	9.700707968000001	-0.5754150360000001	-0.061035156	-0.061035156	-0.061035156	1539959613.917
-8.559448380000001	-3.78027356	-3.1187255400000002	0	-0.12207031	-0.061035156	2.77180162	-8.7030027	0.5957519568	-0.061035156	0	-0.061035156	2.642602536	9.92441394	1.447509784	-0.061035156	-0.061035156	0	-9.792822480000002	-0.09331054320000001	0.500048822	0	-0.061035156	0	0.5203857428	9.719848740000002	1.876977536	0	-0.061035156	0	1.3458251800000003	9.697119110000001	-0.5467041034000001	-0.061035156	-0.061035156	-0.061035156	1539959613.957
-8.492456070000001	-3.7611327880000003	-3.111547824	0	0	-0.061035156	2.78017572	-8.735302520000001	0.611303714	-0.061035156	0	-0.061035156	2.6114991	9.920825180000001	1.400854532	-0.061035156	-0.12207031	0	-9.76889676	-0.1256103534	0.5120117212	0.061035156	-0.061035156	-0.061035156	0.576611322	9.74736322	1.84946286	-0.061035156	-0.061035156	0	1.3649658540000003	9.705493210000002	-0.5550781250000001	-0.061035156	0	-0.061035156	1539959613.997
-8.545092752	-3.773095746	-3.1330810700000002	0	-0.061035156	-0.061035156	2.7454834260000003	-8.747265380000002	0.613696286	-0.12207031	0	-0.061035156	2.60910643	9.89689946	1.373339856	0	-0.061035156	0	-9.786840560000002	-0.1112548822	0.52995607	0	-0.061035156	-0.061035156	0.5825927716	9.744970746000002	1.8614257200000002	0	-0.061035156	-0.061035156	1.274047824	9.681567392	-0.5813964856000001	-0.061035156	-0.061035156	-0.061035156	1539959614.037
-8.54270018	-3.7683105040000004	-3.125903354	0	-0.061035156	-0.061035156	2.70839856	-8.74367662	0.641210962	-0.12207031	0	-0.061035156	2.5839844240000005	9.89570288	1.3613769960000002	0	0	-0.061035156	-9.791625900000001	-0.1315917932	0.5371337860000001	0	-0.061035156	-0.061035156	0.5610595746000001	9.74138179	1.833911142	0	-0.061035156	-0.061035156	1.293188498	9.69951178	-0.5802001800000001	-0.061035156	-0.061035156	-0.061035156	1539959614.077
-8.54628894	-3.7503662140000005	-3.1103514400000005	0	0	-0.061035156	2.702417032	-8.771191394	0.6675292932	-0.061035156	0	-0.061035156	2.5588623200000002	9.911254500000002	1.3709472839999999	0	-0.061035156	-0.061035156	-9.77368161	-0.1315917932	0.5467041034000001	0	0	-0.061035156	0.571826178	9.753344748	1.859033246	0	-0.061035156	-0.12207031	1.3362548920000001	9.688745108	-0.5562744110000001	0	-0.061035156	-0.061035156	1539959614.117
-8.577392572	-3.78027356	-3.180932608	0	0	-0.12207031	2.64140625	-8.76521016	0.67709964	-0.061035156	0	0	2.5839844240000005	9.90527356	1.3924804320000002	0	0	-0.12207031	-9.782055710000002	-0.0885253894	0.517993161	0	0	0	0.570629892	9.7401857	1.8279297120000002	-0.061035156	-0.061035156	-0.12207031	1.2692626800000002	9.683960160000002	-0.5634521466	0	-0.061035156	-0.061035156	1539959614.157
-8.59414038	-3.791040036	-3.1821288940000003	0	-0.12207031	-0.061035156	2.634228534	-8.78435054	0.69504393	-0.12207031	-0.061035156	0	2.613891574	9.95192842	1.431957968	0	0	-0.12207031	-9.796411240000001	-0.0837402356	0.5263671924000001	0	0	0	0.5251708966	9.770092752000002	1.851855432	-0.061035156	-0.061035156	-0.12207031	1.37214357	9.71625998	-0.5634521466	0	-0.061035156	-0.061035156	1539959614.197
-8.55466304	-3.7671141200000005	-3.1593994600000004	-0.061035156	-0.061035156	-0.061035156	2.6892577880000004	-8.83220198	0.6304443390000001	-0.061035156	0	0.061035156	2.588769568	10.00217302	1.431957968	0	-0.12207031	-0.061035156	-9.77966304	-0.10168457460000001	0.5096191394	0	0	-0.061035156	0.5060302716	9.81914038	1.851855432	0	-0.12207031	-0.12207031	1.4223876800000002	9.712670926000001	-0.5490966754000001	-0.061035156	-0.061035156	-0.061035156	1539959614.237
-8.535522660000002	-3.7659179320000007	-3.104370108	0	-0.061035156	-0.061035156	2.7538574280000003	-8.829809800000001	0.669921875	-0.061035156	0	0.061035156	2.64379892	9.96628444	1.429565396	0	-0.12207031	-0.12207031	-9.77966304	-0.1614990216	0.5036376800000001	0	0	-0.061035156	0.570629892	9.76770018	1.8805663940000001	-0.061035156	-0.12207031	-0.12207031	1.3087402160000001	9.72702626	-0.5969482428	0	-0.061035156	-0.061035156	1539959614.277
-8.508007788	-3.8269287140000006	-3.08881839	0	0	-0.12207031	2.767016574	-8.797509980000001	0.693847644	-0.061035156	0	0.061035156	2.64140625	9.91364766	1.4415283540000001	0	0	-0.12207031	-9.76770018	-0.12919922120000002	0.477319339	0	0	-0.061035156	0.611303714	9.734204074	1.874584964	-0.061035156	0	-0.12207031	1.28361821	9.709082068	-0.56823732	-0.061035156	-0.061035156	-0.061035156	1539959614.317
-8.552270468000001	-3.8269287140000006	-3.1187255400000002	0	-0.061035156	-0.061035156	2.8136719240000003	-8.76760234	0.687866214	-0.061035156	-0.061035156	0	2.6306396760000004	9.933984620000002	1.4618652160000003	0	-0.061035156	-0.12207031	-9.765307608	-0.1495361322	0.417504892	0	0	-0.061035156	0.5550781250000001	9.753344748	1.8638183900000003	-0.061035156	0	-0.12207031	1.3422363220000002	9.705493210000002	-0.5323486420000001	0	-0.061035156	-0.061035156	1539959614.357
-8.5582518	-3.8065917540000007	-3.0983885800000004	-0.061035156	-0.12207031	-0.061035156	2.83879393	-8.76879892	0.60651857	0.061035156	-0.061035156	-0.061035156	2.68327626	9.96389128	1.443920926	0	-0.061035156	-0.12207031	-9.76889676	-0.153125	0.39836425720000007	0	0	-0.061035156	0.4761230432	9.74257788	1.8638183900000003	-0.061035156	0	-0.061035156	1.33386232	9.71147464	-0.5526855432	-0.061035156	0	-0.061035156	1539959614.397
-8.545092752	-3.8508545320000005	-3.0828369600000003	0	-0.061035156	-0.061035156	2.8675048920000004	-8.749658246000001	0.67709964	0.12207031	0.18310547	0	2.6725097840000003	9.94833966	1.3984619600000001	-0.061035156	-0.061035156	-0.061035156	-9.77607428	-0.1399658246	0.39238280760000005	0	0	-0.061035156	0.46655273560000005	9.758129892000001	1.84946286	-0.061035156	0	-0.061035156	1.2632812500000001	9.71745607	-0.539526358	-0.061035156	0	-0.061035156	1539959614.437
-8.534326080000001	-3.8891358800000004	-3.025415036	0	-0.061035156	-0.061035156	2.82922374	-8.76042482	0.7034179712000002	-0.30517578	-0.061035156	0	2.6258545320000004	9.98063948	1.349414038	0	-0.061035156	0	-9.758129892000001	-0.14833984620000001	0.379223642	0	0	-0.061035156	0.45100097840000003	9.78444838	1.8841552520000002	0	0	-0.061035156	1.2549072479999999	9.721044928000001	-0.538330072	0	0	-0.061035156	1539959614.477
-8.50561502	-3.8915283540000005	-3.084033246	0	0	-0.061035156	2.9141601440000002	-8.793920926	0.4378417932	-0.61035156	0.18310547	0.061035156	2.62346196	9.94355432	1.332666034	0	0	0	-9.7485598	-0.12202148560000001	0.3541015576	0	0	-0.061035156	0.44980469240000004	9.746167032	1.899707068	0	0.061035156	-0.061035156	1.2321777160000003	9.73540036	-0.517993161	0	0	-0.061035156	1539959614.517
-8.5068116	-3.9022949280000003	-3.069677716	0	-0.061035156	-0.061035156	2.624658246	-8.774780252000001	0.3026611322	-0.4272461	0.18310547	-0.061035156	2.5636474640000007	9.94833966	1.353002896	0	0	0	-9.77248552	-0.1399658246	0.33854982	0	0	-0.061035156	0.3947753894	9.718652160000001	1.851855432	0	0	0	1.234570288	9.7066893	-0.553881839	-0.061035156	-0.061035156	-0.061035156	1539959614.557
-8.502026260000001	-3.88674321	-3.057714856	0	-0.061035156	-0.061035156	2.4978514400000003	-8.76760234	0.26677246400000004	-0.30517578	-0.061035156	-0.061035156	2.5181884000000005	9.936376800000001	1.343432608	0	-0.061035156	0	-9.76770018	-0.1303955072	0.3373535144	0	0	0	0.381616214	9.733007788	1.886547824	0	0	0	1.24294429	9.71027806	-0.5371337860000001	0	0	-0.061035156	1539959614.597
-8.50561502	-3.8807617800000003	-3.0361816100000003	0	0	-0.061035156	2.47631839	-8.83100589	0.24763183900000002	0	-0.061035156	-0.061035156	2.4930663940000004	9.96389128	1.3362548920000001	0	0	0	-9.76291484	-0.1363769568	0.3505126800000001	0	0	0	0.3935791034	9.765307608	1.9140625000000002	0	0	0	1.240551718	9.7066893	-0.540722644	0	0	-0.061035156	1539959614.637
-8.503222840000001	-3.8628173920000006	-3.085229532	0	0.061035156	-0.061035156	2.496655252	-8.883642572	0.49885253600000007	0.12207031	-0.18310547	-0.12207031	2.4643554320000005	9.98183606	1.3458251800000003	0	0	0	-9.765307608	-0.15073241820000002	0.364868161	0	0	0	0.38400878600000005	9.755737320000001	1.9032959260000002	0	0	-0.061035156	1.223803714	9.701904254	-0.56823732	0	0	-0.061035156	1539959614.677
-8.537914840000001	-3.8855469240000007	-3.092407248	0	-0.061035156	-0.061035156	2.54689946	-8.906372300000001	0.57421875	0.061035156	-0.12207031	-0.12207031	2.441625998	9.961499100000001	1.353002896	0	-0.061035156	0	-9.77128894	-0.13398437500000002	0.35529785340000003	-0.061035156	0	0	0.37683107	9.734204074	1.8817626800000002	0	-0.061035156	-0.061035156	1.214233426	9.705493210000002	-0.5813964856000001	0	0	-0.061035156	1539959614.717
-8.49125998	-3.8747802520000003	-3.084033246	0	0	-0.061035156	2.573217752	-8.886035340000001	0.57421875	0.12207031	-0.12207031	0	2.4392334260000004	9.962695680000001	1.362573282	-0.061035156	-0.061035156	-0.061035156	-9.753344748	-0.095703125	0.362475589	-0.061035156	0	0	0.4139160144	9.7485598	1.8542480040000002	-0.061035156	-0.061035156	-0.061035156	1.2178222840000001	9.701904254	-0.5443115216000001	0	0	-0.061035156	1539959614.757
-8.508007788	-3.8604248200000004	-3.111547824	-0.061035156	-0.061035156	-0.061035156	2.5720214660000003	-8.88723143	0.5969482428	0.30517578	-0.12207031	-0.061035156	2.471533246	9.956713760000001	1.32788089	-0.061035156	-0.061035156	-0.061035156	-9.765307608	-0.07058105432	0.381616214	-0.061035156	0	0	0.401953125	9.7401857	1.8650146760000001	-0.061035156	-0.061035156	-0.061035156	1.2333740020000001	9.71027806	-0.571826178	0	-0.061035156	-0.061035156	1539959614.797
-8.531933606	-3.867602536	-3.1139403960000003	-0.061035156	-0.061035156	-0.061035156	2.5995362400000004	-8.81066893	0.6125	0.24414062	-0.18310547	0	2.491870108	9.94833966	1.2919922120000003	-0.061035156	-0.061035156	-0.061035156	-9.795214660000001	-0.10288086060000001	0.40075683900000003	0	-0.061035156	0	0.38879393000000007	9.755737320000001	1.8279297120000002	-0.061035156	-0.12207031	-0.061035156	1.258496106	9.69951178	-0.57421875	0	-0.061035156	-0.061035156	1539959614.837
-8.5151857	-3.8532471040000003	-3.134277356	-0.061035156	0	-0.061035156	2.575610324	-8.774780252000001	0.5825927716	0.12207031	-0.061035156	0.061035156	2.54689946	9.97585414	1.2668701080000002	0	-0.061035156	-0.12207031	-9.782055710000002	-0.08732910340000001	0.42229003600000004	0	-0.061035156	0	0.45339357	9.81435504	1.814770468	-0.061035156	-0.12207031	-0.061035156	1.2656738220000001	9.70429712	-0.5813964856000001	0	0	-0.061035156	1539959614.877
-8.528344748	-3.89272464	-3.1175292540000004	0	0	-0.061035156	2.7371094240000002	-8.80588408	0.573022464	0.061035156	-0.12207031	0.061035156	2.5947509	9.94953624	1.2489257200000001	0	-0.061035156	-0.12207031	-9.76770018	-0.062207030760000004	0.42229003600000004	0	-0.061035156	0	0.46655273560000005	9.7748777	1.8279297120000002	0	-0.061035156	-0.12207031	1.221411142	9.72822284	-0.6268554712000001	0	-0.061035156	-0.061035156	1539959614.917
-8.5151857	-3.8628173920000006	-3.14504393	0	0.061035156	-0.061035156	2.77419429	-8.75444339	0.5036376800000001	0	0	0.061035156	2.656957968	9.94355432	1.2895996400000003	0	-0.061035156	-0.061035156	-9.7832518	-0.050244139400000006	0.41511232	0	-0.061035156	0	0.4450195288	9.760522660000001	1.7884521760000003	-0.061035156	-0.12207031	-0.061035156	1.2692626800000002	9.72224092	-0.6017333966	0	-0.061035156	-0.061035156	1539959614.957
-8.484082068000001	-3.895117212	-3.1378662140000007	-0.061035156	0	-0.061035156	2.78496106	-8.720947480000001	0.5048339856	-0.061035156	-0.061035156	0.061035156	2.6760987400000005	9.9710688	1.302758786	0	-0.061035156	-0.061035156	-9.788037140000002	-0.05144042932000001	0.41152344240000005	0	0	-0.061035156	0.47014160340000005	9.77368161	1.79921875	0	-0.061035156	-0.061035156	1.258496106	9.723437500000001	-0.5802001800000001	0	0	-0.061035156	1539959614.997
-8.50561502	-3.895117212	-3.111547824	0	0.061035156	-0.061035156	2.7969239200000002	-8.713769568	0.4904785144	-0.061035156	-0.061035156	0.061035156	2.709594748	9.96030252	1.296777356	0	0	-0.061035156	-9.77248552	-0.06459961060000001	0.4067382788	0	0	-0.061035156	0.5036376800000001	9.778466754	1.8195557100000002	0	0	-0.061035156	1.2034667932	9.709082068	-0.593359375	0	0	0	1539959615.037
-8.481689300000001	-3.881957968	-3.1378662140000007	0	0.061035156	-0.061035156	2.834008786	-8.72692842	0.54191893	-0.12207031	0.061035156	0	2.6725097840000003	9.99021016	1.3362548920000001	0	0	0	-9.79401857	-0.08732910340000001	0.41511232	0	0	-0.061035156	0.47253417540000003	9.785644568	1.8028076080000002	0	0	-0.061035156	1.189111322	9.73659694	-0.5802001800000001	-0.061035156	-0.061035156	0	1539959615.077
-8.47929712	-3.8735839660000004	-3.12709964	0	0.12207031	-0.061035156	2.77419429	-8.774780252000001	0.573022464	-0.12207031	0.061035156	-0.061035156	2.6031250000000004	9.98303264	1.33386232	-0.061035156	-0.061035156	0	-9.81196286	-0.06459961060000001	0.42109375000000004	0	0	-0.061035156	0.45937500000000003	9.77607428	1.796826178	0	0	-0.061035156	1.19270018	9.719848740000002	-0.5993408246	-0.061035156	0	-0.061035156	1539959615.117
-8.484082068000001	-3.887939496	-3.16777356	0	0.061035156	-0.061035156	2.76223143	-8.813061600000001	0.592163089	-0.061035156	-0.061035156	-0.12207031	2.5899658540000003	9.97705072	1.3446288940000002	0	0	-0.061035156	-9.77368161	-0.0861328125	0.37683107	0	0.061035156	-0.061035156	0.49406739200000005	9.80358876	1.8279297120000002	-0.061035156	0	-0.061035156	1.1604003600000001	9.723437500000001	-0.57421875	0	-0.061035156	-0.061035156	1539959615.157
-8.5068116	-3.87238768	-3.2228027160000003	0	-0.061035156	-0.061035156	2.74069838	-8.755639480000001	0.6531738220000001	-0.061035156	0.061035156	-0.12207031	2.557666034	9.9961911	1.3254882200000002	-0.061035156	0.061035156	-0.061035156	-9.77966304	-0.11484375000000001	0.3541015576	-0.061035156	0.061035156	-0.061035156	0.4330566394	9.790429712	1.829125998	-0.061035156	0	-0.061035156	1.216625998	9.718652160000001	-0.573022464	0	-0.12207031	-0.061035156	1539959615.197
-8.500830072	-3.9046875	-3.1773437500000004	0	0.061035156	-0.061035156	2.64379892	-8.802294928000002	0.6232665740000001	-0.061035156	0.061035156	-0.061035156	2.528955072	9.9961911	1.3230957460000001	-0.061035156	0	-0.061035156	-9.77966304	-0.11484375000000001	0.3541015576	-0.061035156	0.061035156	-0.061035156	0.3517089856000001	9.788037140000002	1.83151857	-0.061035156	0.061035156	-0.061035156	1.256103534	9.74138179	-0.60651857	-0.061035156	0	-0.061035156	1539959615.237
-8.503222840000001	-3.9250244600000004	-3.226391574	0	-0.061035156	-0.061035156	2.5947509	-8.8561277	0.594555661	-0.061035156	-0.061035156	-0.061035156	2.5074219240000004	10.029687500000001	1.3458251800000003	-0.061035156	0	-0.061035156	-9.785644568	-0.08493652160000001	0.34094239200000004	-0.061035156	0.061035156	-0.061035156	0.35649413939999997	9.83110324	1.868603534	-0.061035156	0	-0.061035156	1.221411142	9.72822284	-0.5646484424	0	-0.061035156	-0.061035156	1539959615.277
-8.44938948	-3.9369873200000005	-3.172558606	0	0	-0.061035156	2.6019287140000005	-8.875268570000001	0.5634521466	-0.061035156	0	-0.061035156	2.503832968	10.034472840000001	1.3613769960000002	-0.061035156	0	-0.061035156	-9.77248552	-0.1040771466	0.32658691100000004	-0.061035156	0	-0.061035156	0.34812010800000004	9.81914038	1.892529254	-0.061035156	0	-0.061035156	1.2106445288	9.718652160000001	-0.571826178	-0.061035156	-0.061035156	-0.061035156	1539959615.317
-8.436230432	-3.927417032	-3.152221646	0	0.061035156	-0.061035156	2.56484375	-8.846557608000001	0.5598632788000001	-0.061035156	0.061035156	0	2.4643554320000005	9.992602340000001	1.4020507200000003	-0.061035156	0	-0.061035156	-9.77248552	-0.1040771466	0.32658691100000004	-0.061035156	0	-0.061035156	0.38879393000000007	9.758129892000001	1.867407248	-0.061035156	0	-0.061035156	1.2010742212	9.707885880000001	-0.5778076080000001	-0.061035156	-0.061035156	0	1539959615.357
-8.43503444	-3.8735839660000004	-3.1390625	0	0	-0.061035156	2.551684604	-8.829809800000001	0.5467041034000001	0	-0.061035156	0	2.483496106	9.9100589	1.39008786	-0.12207031	0	-0.061035156	-9.754540740000001	-0.15073241820000002	0.309838858	-0.061035156	0	-0.061035156	0.41152344240000005	9.700707968000001	1.923632788	-0.12207031	0	0	1.1627929712000002	9.70429712	-0.592163089	-0.061035156	-0.061035156	-0.061035156	1539959615.397
-8.42067842	-3.811376996	-3.0864257200000003	-0.061035156	-0.061035156	-0.061035156	2.633032248	-8.808276260000001	0.5550781250000001	0	0	0.061035156	2.5301512600000002	9.937573380000002	1.355395468	-0.12207031	0.061035156	-0.061035156	-9.72702626	-0.1447509784	0.3182128894	0	0	-0.061035156	0.41870117800000006	9.749755890000001	1.9164550720000002	-0.12207031	0	0	1.129296875	9.673193390000002	-0.5849853534	-0.061035156	-0.061035156	-0.061035156	1539959615.437
-8.37641574	-3.625952176	-2.9644042540000006	0	0.18310547	0	2.613891574	-8.80349092	0.5754150360000001	0	0	0	2.5337402160000004	9.953125	1.350610324	-0.061035156	0.061035156	-0.12207031	-9.72702626	-0.1447509784	0.3182128894	0	0	-0.061035156	0.4521972644	9.7485598	1.833911142	-0.12207031	0	0	1.076660144	9.637304712	-0.5490966754000001	0	-0.061035156	-0.061035156	1539959615.477
-8.238842752000002	-3.234765576	-3.0983885800000004	-0.061035156	0.79345703	-0.12207031	2.592358426	-8.72333966	0.6232665740000001	0	-0.061035156	0	2.5815917540000006	9.874170320000001	1.33984375	-0.12207031	0.12207031	-0.12207031	-9.6552491	-0.1997802716	0.5227783246000001	0	0	-0.12207031	0.6077148560000001	9.705493210000002	1.8075927520000004	-0.24414062	-0.061035156	-0.061035156	1.07785643	9.491357428	-0.6208740020000001	0.061035156	0.18310547	-0.18310547	1539959615.517
-8.5582518	-3.494360324	-4.33176268	-0.061035156	0.48828125	-0.4272461	2.4751221040000004	-8.498437500000001	0.5885742212	0	-0.36621094	-0.18310547	2.6509764400000004	9.917236420000002	1.356591754	0.061035156	0.48828125	-0.48828125	-9.88732878	-0.050244139400000006	0.8756836060000002	-0.36621094	0.061035156	-0.18310547	1.1352783540000002	9.95192842	1.534838858	-0.48828125	0.12207031	-0.36621094	1.4247802520000001	9.72702626	-0.907983426	-0.12207031	0.30517578	-0.48828125	1539959615.602
-8.597729532	-3.4297608800000003	-4.657153354	-0.24414062	-0.36621094	-0.4272461	2.4488037140000003	-8.597729532	0.531152356	0.12207031	-0.12207031	-0.4272461	2.783764676	10.01652806	1.429565396	0	0.61035156	-0.7324219	-9.89211412	0.36367187500000003	0.916357428	-0.6713867	0.24414062	-0.18310547	1.1711669928000001	10.000976440000002	1.2513183900000002	-0.4272461	0.12207031	-0.4272461	1.83151857	9.862207460000002	-0.7716064300000001	-0.24414062	0.7324219	-0.48828125	1539959615.637
-8.45297824	-3.402246106	-4.61169429	-0.61035156	-0.61035156	-0.48828125	2.259790036	-8.59294429	0.6340332068000001	-0.36621094	-0.61035156	-0.30517578	2.988330072	10.21511232	1.459472644	-0.12207031	0.61035156	-0.91552734	-9.87297374	0.4904785144	0.8625244110000001	-0.7324219	0.24414062	-0.12207031	1.013256839	10.10864218	1.0886230432000001	-0.4272461	0.12207031	-0.4272461	1.930810504	9.75214856	-0.8194580072000001	-0.24414062	0.48828125	-0.4272461	1539959615.677
-8.52714856	-3.3771241	-4.353295926	-0.6713867	-0.7324219	-0.36621094	2.2203125000000004	-8.638403060000002	0.687866214	-0.8544922	-0.5493164	-0.12207031	3.101977536	10.310815200000002	1.388891574	-0.24414062	0.36621094	-0.91552734	-9.87297374	0.4904785144	0.8625244110000001	-0.7324219	0.30517578	-0.18310547	0.75964357	10.158886780000001	1.1604003600000001	-0.5493164	0.30517578	-0.48828125	2.2382567900000003	9.616967752	-0.8122802520000001	-0.30517578	0.36621094	-0.24414062	1539959615.717
-8.533129892	-3.3579834260000005	-4.26118161	-0.6713867	-1.159668	-0.30517578	2.3985596040000003	-8.618066394000001	0.8194580072000001	-1.0986328	-0.48828125	0.061035156	3.093603534	10.3610598	1.287207068	-0.30517578	0.30517578	-0.79345703	-9.744970746000002	0.2452392572	0.7309326080000002	-0.61035156	0.18310547	-0.30517578	0.538330072	10.18879442	1.3984619600000001	-0.6713867	0.18310547	-0.4272461	2.6772949280000002	9.6385009	-0.5598632788000001	-0.48828125	0.18310547	0	1539959615.757
-8.00795926	-3.6474853240000003	-3.974072284	-0.5493164	-1.7089844	-0.12207031	2.6258545320000004	-8.57380342	0.8589355432	-0.9765625	-0.7324219	0.061035156	2.879467752	10.27014128	1.3111327879999999	-0.30517578	0.18310547	-0.61035156	-9.613378894	0.0765625	0.7201660340000001	-0.6713867	0.18310547	-0.4272461	0.3349609424	9.987817000000001	1.735815396	-0.6713867	0.18310547	-0.4272461	3.869995108	9.343017572	-0.06699218750000001	-0.5493164	-0.36621094	0.4272461	1539959615.797
-7.792626800000001	-3.841284146	-2.7143798920000006	-0.8544922	-2.4414062	-0.12207031	3.03020018	-8.4900634	0.9510498200000002	-0.5493164	-0.9765625	0	2.56723642	9.85742212	1.4546875000000001	-0.30517578	0.18310547	-0.48828125	-9.613378894	0.0765625	0.7201660340000001	-0.48828125	0.12207031	-0.61035156	0.2572021466	9.481787140000002	2.1114501800000003	-0.79345703	0.061035156	-0.4272461	5.635717752000001	8.844164840000001	0.45698242800000005	-1.2207031	0.9765625	1.6479492	1539959615.837
-8.212524460000001	-3.9034912140000007	-1.5719238220000002	-1.0375977	-0.36621094	-0.4272461	3.4166014400000004	-8.261572480000002	0.9295165740000001	-0.24414062	-1.0986328	-0.30517578	2.003784146	9.216211060000001	1.592260782	-0.30517578	0	-0.36621094	-9.919628600000001	-0.7058105432	0.7416992212000001	-0.24414062	0.12207031	-0.6713867	0.5096191394	8.808276260000001	2.70600589	-0.8544922	0.12207031	-0.4272461	6.091503894000001	8.98173822	0.2560058606	-1.5869141	2.8076172	2.746582	1539959615.877
-10.091894960000001	-3.6917480040000004	-1.676000998	0.79345703	0.91552734	-0.61035156	3.68098143	-7.988818390000001	0.30385742800000004	-0.12207031	-1.5869141	-0.4272461	1.5862792540000001	9.206640380000001	1.6090087860000002	0	-0.18310547	-0.4272461	-10.539307100000002	-1.0826415740000002	1.2285888580000002	0	0	-0.61035156	0.7907471040000001	9.19348143	3.3328614200000004	-0.5493164	0.30517578	-0.7324219	5.20026857	11.5693116	-0.11604003600000001	-0.6713867	2.9907227	3.540039	1539959615.917
-10.328759980000001	-3.645092752	-2.74428714	0.48828125	-0.61035156	-0.30517578	3.8089844240000006	-8.575000000000001	-0.35888672120000004	0	-2.319336	-0.30517578	1.4810058900000003	10.229467360000001	1.7848632200000003	0.36621094	0.36621094	-0.7324219	-10.539307100000002	-1.0826415740000002	1.2285888580000002	-0.18310547	0.9765625	-0.61035156	0.724951178	10.233057100000002	3.652270468	-0.5493164	0.30517578	-0.7324219	3.2407471040000004	12.072949280000001	0.0765625	0.48828125	2.6245117	4.8217773	1539959615.957
-9.46623552	-3.6534667540000005	-2.331567392	0.9765625	-0.61035156	-0.30517578	4.54589856	-9.00207518	-0.6447998200000001	0	-1.7089844	0.36621094	1.375732428	10.396948380000001	2.173657248	0.5493164	0.61035156	-0.8544922	-9.85742212	-1.2501221040000001	1.1604003600000001	0.18310547	0.61035156	-0.5493164	0.364868161	9.962695680000001	3.7431884000000006	-0.5493164	-0.24414062	-0.91552734	0.991723642	10.82282698	-0.0681884784	-0.24414062	0.9765625	3.9672852	1539959615.997
-8.206542932000001	-3.16298822	-2.0372802520000004	0.48828125	-0.24414062	-0.4272461	5.16796875	-8.646777160000001	-1.002490216	-0.30517578	-0.4272461	0.91552734	1.252514676	9.6983152	2.5074219240000004	0.48828125	0.30517578	-0.6713867	-9.1623777	-1.107763678	1.0180419928000002	0.24414062	0.6713867	-0.4272461	0.0478515625	8.96499002	3.6151855040000007	-0.5493164	-0.9765625	-0.8544922	0.3026611322	9.278417932000002	-0.6447998200000001	0.18310547	-0.9765625	2.8076172	1539959616.037
-7.756738220000001	-3.1964844240000003	-1.4211913940000003	0.6713867	-0.061035156	-0.18310547	5.455077880000001	-8.009155252000001	-0.893627896	-0.61035156	0.48828125	0.91552734	0.974975589	8.883642572	2.674902356	0.36621094	-0.7324219	-0.48828125	-9.1623777	-1.107763678	1.0180419928000002	0.7324219	0.61035156	-0.30517578	0.173461911	8.12878444	3.4154052520000002	-0.5493164	-0.9765625	-0.8544922	2.09948732	7.726831070000001	-0.6364257788	0.36621094	-0.4272461	1.7089844	1539959616.077
-7.9601074280000015	-2.7993163940000003	-1.4463134979999999	0.8544922	0.5493164	-0.18310547	5.36296376	-7.58686502	-0.65676268	-0.79345703	0.7324219	0.48828125	1.161596646	8.42905252	2.516992212	0.24414062	-1.3427734	-0.48828125	-8.834594748	-1.6520751800000002	0.8314209260000001	0.9765625	0.5493164	-0.12207031	0.419897464	7.8153564300000005	3.3854980040000004	-0.30517578	-1.3427734	-0.9765625	3.847265576	7.266259980000001	-0.6615478240000001	1.159668	1.7089844	0.4272461	1539959616.117
-8.755639480000001	-2.146142572	-1.629345746	1.0375977	0.24414062	-0.18310547	5.33544928	-7.524658246	-0.5036376800000001	-0.6713867	0.7324219	0.061035156	1.5743163940000002	8.575000000000001	2.211938498	0.30517578	-1.3427734	-0.48828125	-9.00327176	-2.00856929	1.000097644	0.91552734	0.5493164	0.18310547	0.8146728240000001	8.247216754	3.5721191100000005	-0.061035156	-1.2817383	-1.0375977	3.52546376	7.030590560000001	-0.35649413939999997	1.5869141	2.319336	0	1539959616.157
-8.73410643	-2.0671875	-1.9786621400000002	0.4272461	1.159668	-0.5493164	5.342626800000001	-7.923022660000001	-0.52995607	-0.5493164	0.61035156	-0.36621094	2.042065396	9.020019568	2.1114501800000003	0.61035156	-0.9765625	-0.61035156	-9.00327176	-2.00856929	1.000097644	0.91552734	0.61035156	0.30517578	1.12211911	8.77597644	3.643896466	-0.061035156	-1.2817383	-1.0375977	2.942871106	7.44450679	0.8589355432	2.2583008	0.5493164	0.4272461	1539959616.197
-9.651660340000001	-2.72036142	-2.652172824	0.18310547	0.79345703	-0.4272461	5.740990920000001	-8.7448732	-0.49526367800000004	-0.18310547	0.61035156	-1.0375977	2.4643554320000005	9.4255616	2.138964856	0.79345703	-0.5493164	-0.5493164	-9.58586412	-2.3495117800000003	1.00129393	0.6713867	0.5493164	0.48828125	1.085034146	9.14204074	3.4548827880000004	0.36621094	-1.5869141	-1.0986328	3.6367187500000004	7.583276260000001	1.5384277160000002	3.4179688	-1.4648438	0.61035156	1539959616.237
-10.18999002	-3.2814209260000005	-2.332763678	0.24414062	-1.5869141	-0.24414062	5.77927266	-9.278417932000002	-0.6304443390000001	0	0.24414062	-1.5869141	2.60910643	9.433935700000001	2.2382567900000003	0.8544922	-0.8544922	-0.30517578	-9.335839660000001	-1.9918212860000002	0.6017333966	0.36621094	0.48828125	0.79345703	1.0575195288	9.081030252000001	3.23596196	0.36621094	-1.2817383	-1.159668	7.486376800000001	8.456567392	3.01464856	2.5634766	-1.0375977	0.91552734	1539959616.277
-9.82153354	-3.213232428	-1.588671924	-1.2207031	0.4272461	0.12207031	5.685961960000001	-9.24013678	-0.3146240216	0.12207031	0.4272461	-1.8310547	2.837597644	9.42436502	2.3542969240000002	0.79345703	-1.2207031	-0.12207031	-9.25209964	-1.5551757200000003	0.132788089	0.24414062	0.61035156	0.91552734	0.802709964	8.93029802	3.285009784	0.7324219	-0.7324219	-0.9765625	9.6552491	9.688745108	1.5551757200000003	-0.30517578	-3.4179688	0.91552734	1539959616.317
-10.55126996	-4.002783246	-3.1641846040000003	-1.159668	-0.5493164	0.18310547	5.045947480000001	-9.00686052	-0.36367187500000003	-0.061035156	0.61035156	-1.8310547	3.4393310700000006	10.16127896	2.406933606	0.7324219	-0.5493164	0.18310547	-10.5907473	-1.2106445288	0.1363769568	0.36621094	-0.24414062	0.9765625	0.29069824280000006	9.81196286	3.34841304	0.9765625	-0.9765625	-0.36621094	5.07106929	7.957714660000001	-1.8949219240000001	-1.4648438	-3.540039	-0.36621094	1539959616.357
-10.71994658	-7.0581054320000005	-2.948852536	0.48828125	0.7324219	0.24414062	4.42866214	-9.58586412	-0.6735107428000001	0.5493164	0.30517578	-1.5258789	3.6618408540000003	11.81215854	2.34711911	0.5493164	0.12207031	0.4272461	-12.589746400000001	-0.454589856	-0.38400878600000005	0.30517578	-0.12207031	0.91552734	0.24045410340000004	11.490356920000002	3.007470746	1.0986328	-0.5493164	0.061035156	5.9551268	7.524658246	-0.5574707068000001	-0.48828125	1.2817383	-1.159668	1539959616.397
-8.858520468	-5.288793930000001	-1.6999267180000002	1.0986328	0.18310547	1.0375977	3.6869628600000004	-10.081127700000001	-1.032397464	1.2207031	-0.91552734	-1.4038086	3.645092752	13.43552266	1.9188476440000002	0.18310547	0.24414062	0.6713867	-12.589746400000001	-0.454589856	-0.38400878600000005	0.48828125	-0.91552734	0.7324219	0.17944336060000002	12.88642572	2.810082968	1.0986328	-0.5493164	0.061035156	9.10615216	12.545483720000002	-1.7226562500000002	-1.8310547	2.6245117	-1.159668	1539959616.437
-7.833300720000001	-4.754052716	-3.33046875	-0.30517578	4.0283203	0.18310547	3.0625	-9.92919928	-1.6125976440000003	1.3427734	-2.8076172	-1.0986328	4.131982428000001	13.22377896	1.7130859620000003	-0.061035156	1.2817383	1.159668	-9.90048822	0.056225586060000006	-1.9188476440000002	-0.061035156	0.48828125	0.79345703	-0.7225586060000001	12.288280760000001	2.87707518	1.2207031	1.2207031	0.79345703	-2.7000244600000003	9.226977340000001	-0.47971191100000005	-2.6855469	0.48828125	-1.8310547	1539959616.477
-8.548681610000001	-6.188403060000001	-4.435839856	1.0375977	-0.91552734	0.5493164	3.8245362400000005	-8.9661866	-1.0347900360000002	0.91552734	-1.7089844	-0.6713867	4.064990216	11.58845198	1.356591754	-0.12207031	2.319336	2.1972656	-10.453173920000001	0.8661132788	-1.6149902160000003	-0.24414062	-0.8544922	0.5493164	-1.5025390379999999	10.490259080000001	2.2071533540000003	1.2207031	1.2207031	0.79345703	1.5300537140000001	9.121704074	-2.446411142	1.6479492	-3.3569336	-2.4414062	1539959616.517
-7.42177716	-4.6798827880000005	-4.0960937500000005	-1.2207031	0.12207031	0.30517578	3.734814496	-8.01992212	-0.5658447284000001	0.48828125	0.24414062	-1.2207031	3.029003894	11.12070288	0.717773462	-0.61035156	1.7700195	2.8076172	-10.25817842	0.8445800720000001	-0.953442392	-0.24414062	-1.0375977	0.18310547	-1.4056396760000003	10.003369600000001	1.41042482	-0.18310547	1.6479492	2.2583008	2.778979532	10.228271760000002	-2.396167032	-0.5493164	0.061035156	-3.0517578	1539959616.557
-8.51040036	-3.3831054320000007	-4.194189496	-0.91552734	0.48828125	0.12207031	3.18332518	-8.32617212	-0.35529785340000003	0.4272461	0.4272461	-1.7089844	2.5157959260000005	11.320483720000002	0.23208007200000003	-1.0986328	1.4038086	2.5634766	-9.610986420000001	0.30385742800000004	-0.309838858	-0.18310547	-0.79345703	0.061035156	-0.7991211060000001	10.626635880000002	1.0347900360000002	0.7324219	1.5869141	2.0751953	1.506127896	9.70429712	-1.868603534	0.48828125	-0.30517578	-3.540039	1539959616.597
-7.676586960000001	-3.180932608	-3.1964844240000003	0.061035156	-0.18310547	0.30517578	2.56723642	-8.6766848	-0.031103515380000002	0.4272461	0.4272461	-1.7089844	2.5026367800000004	10.7522464	0.2763427716	-0.9765625	1.3427734	2.1362305	-8.698217752000001	0.062207030760000004	0.061010742800000003	-0.4272461	-0.79345703	-0.12207031	-0.230883786	10.3275634	1.1173339660000001	0.9765625	1.3427734	1.2817383	0.6256591459999999	9.788037140000002	-1.8375000000000001	0.18310547	-1.5258789	-3.7841797	1539959616.637
-6.585571580000001	-3.3783202880000003	-3.1055663940000002	-0.36621094	0.061035156	-0.061035156	2.56723642	-8.6766848	-0.031103515380000002	0.4272461	0.4272461	-1.7089844	2.427270468	9.14204074	0.1387695288	-0.5493164	0.48828125	2.380371	-8.698217752000001	0.062207030760000004	0.061010742800000003	-0.6713867	-0.79345703	-0.4272461	0.02153320288	8.81066893	1.485791034	0.9765625	1.3427734	1.2817383	2.0289062500000004	9.770092752000002	-1.108959964	-0.061035156	-1.7089844	-3.7841797	1539959616.677
-6.815259080000001	-3.069677716	-2.9847412140000005	0	-0.36621094	-0.24414062	2.680883786	-7.677783246000001	0.5467041034000001	0.61035156	-0.30517578	-0.8544922	2.7454834260000003	8.08691394	0.2823242212	-0.18310547	0.5493164	2.5024414	-8.09528804	0.7883544928000001	0.3529052716	-1.0986328	-0.5493164	-0.30517578	0.285913089	7.8237304320000005	1.375732428	-0.5493164	1.0375977	1.0986328	2.795727536	8.988915740000001	-0.8720947480000001	-0.12207031	-0.61035156	-3.479004	1539959616.717
-6.730322480000001	-2.670117212	-3.58288588	0	0.48828125	-0.5493164	3.2838134000000005	-5.724243210000001	0.9414794928000001	0.4272461	-0.12207031	-0.61035156	2.7526612400000006	7.958911240000001	0.40793457460000004	-0.12207031	1.4648438	2.0751953	-8.09528804	0.7883544928000001	0.3529052716	-0.91552734	-0.4272461	-0.36621094	0.416308606	7.86560054	1.0455566100000002	-0.5493164	1.0375977	1.0986328	3.1797364200000002	8.570214660000001	-0.8649169928000001	0.30517578	0.36621094	-2.9296875	1539959616.756
-7.4074221200000006	-3.1964844240000003	-3.8197509000000003	-0.30517578	1.159668	-0.36621094	3.39506839	-5.746972840000001	0.61848143	0.5493164	-0.8544922	-0.6713867	2.3710449280000003	8.214917032	0.424682608	-0.30517578	1.4648438	1.2817383	-7.990014480000001	1.375732428	0.5778076080000001	-0.91552734	-0.061035156	-0.4272461	0.2942871106	8.45297824	0.679492212	-0.6713867	1.5869141	0.91552734	1.9702880400000002	8.90517572	-1.0120605432	0.24414062	0.30517578	-2.6855469	1539959616.797
-9.05231929	-3.4979492800000003	-4.336547824	-0.4272461	-1.159668	0.18310547	4.05183107	-5.995800720000001	0.21413574280000003	0.36621094	-1.3427734	-0.48828125	2.31481929	8.74606929	0.5778076080000001	-0.5493164	1.0375977	0.36621094	-8.43503444	1.8781738220000002	0.7381103240000001	-0.79345703	0	-0.36621094	-0.11604003600000001	9.192285340000002	0.5550781250000001	-0.4272461	1.0986328	0.79345703	1.698730432	9.03796376	-0.8206542932	0.4272461	-0.61035156	-2.319336	1539959616.836
-9.11213408	-3.2275878600000003	-4.310229532	-0.36621094	-3.479004	0.36621094	5.225390380000001	-6.310424820000001	0.04306640576	0.36621094	-1.3427734	-0.48828125	2.6713134000000003	9.60620108	0.778784146	-0.91552734	0.91552734	-0.4272461	-8.43503444	1.8781738220000002	0.7381103240000001	-0.24414062	-0.61035156	-0.48828125	-0.39238280760000005	9.91245108	0.778784146	-0.4272461	0.61035156	0.7324219	1.776489218	9.4686277	-0.192602536	0.18310547	-0.5493164	-2.0751953	1539959616.877
-8.762817392	-3.0026855040000004	-2.2382567900000003	0.61035156	-1.0375977	1.0375977	6.17763678	-6.34870607	0.027514648560000004	-0.30517578	-1.159668	-0.7324219	2.783764676	10.49145468	0.8278320288	-1.0986328	0.4272461	-0.79345703	-10.154101440000002	0.38879393000000007	1.2549072479999999	0.36621094	-0.8544922	-0.9765625	-0.10766601440000001	10.868286240000002	1.506127896	-0.4272461	-0.30517578	0.18310547	2.036083966	9.34421376	-0.6926513580000001	-0.18310547	-0.061035156	-1.7089844	1539959616.916
-9.05231929	-2.3112304320000003	-4.72893071	-1.3427734	-0.061035156	0.36621094	6.7123777	-6.262573380000001	0.1399658246	-0.6713867	-1.5869141	-1.0986328	2.8854492800000004	11.638696580000001	0.8062988220000001	-0.79345703	-0.36621094	-1.0375977	-11.64707068	-0.2823242212	1.4833984620000003	0.18310547	-1.2207031	-1.5869141	0.7393066100000001	12.419873200000001	2.680883786	-0.5493164	-0.6713867	-0.4272461	2.1509277160000004	9.72224092	-1.3099365020000002	-0.61035156	-0.36621094	-1.2817383	1539959616.956
-11.320483720000002	-5.014843750000001	-5.75415036	-3.3569336	3.7841797	0.79345703	6.7123777	-6.262573380000001	0.1399658246	-0.6713867	-1.5869141	-1.0986328	3.31252446	13.11372104	1.1771484620000001	0	-0.061035156	-1.5869141	-11.64707068	-0.2823242212	1.4833984620000003	0.12207031	-1.4038086	-1.2817383	1.5599609620000003	13.977441100000002	3.10317392	-1.6479492	-1.8310547	-0.5493164	3.12709964	10.74147914	-1.949951178	-1.159668	-0.24414062	-0.6713867	1539959616.997
-11.94614218	-6.433642572	-5.807983426000001	0.7324219	-1.953125	1.2817383	7.369140380000001	-7.05092752	0.053833007200000005	-0.6713867	-1.4648438	-1.0375977	3.79223642	13.41398912	1.8351074280000002	0.61035156	1.3427734	-2.0751953	-13.044336060000001	-2.3219971040000003	0.7775878600000001	-0.12207031	-0.8544922	-1.2817383	2.0061767180000003	13.521654860000002	3.9010987400000006	-1.953125	-1.5258789	-1.2207031	4.858129892000001	12.497632280000001	0.23208007200000003	-2.0141602	-0.18310547	1.8310547	1539959617.036
-8.97575679	-6.81884784	-3.0158447480000006	1.2207031	-9.155273	0.30517578	9.11691893	-11.246313400000002	-1.3302734620000003	0.4272461	-1.159668	0.24414062	3.9609130400000003	11.300146760000002	2.4799072480000004	0.79345703	2.8076172	-1.8310547	-10.63620558	-0.718969748	-0.659155252	-0.79345703	0.48828125	-1.5258789	0.3146240216	10.140942000000003	3.96330571	-2.0141602	-0.5493164	-1.0375977	6.04125998	12.351684800000001	1.299169928	-3.0517578	-0.24414062	4.5776367	1539959617.076
-5.7098876800000005	-4.6703125000000005	0.23566894960000004	-0.36621094	2.2583008	0.18310547	9.7832518	-10.242626800000002	-1.3829101440000002	0.18310547	-0.4272461	-0.9765625	3.084033246	9.027197480000002	2.326782248	0.18310547	2.1972656	-0.5493164	-10.63620558	-0.718969748	-0.659155252	-0.36621094	-0.24414062	-0.36621094	-1.90808107	6.92172824	3.9896241	-2.0141602	-0.5493164	-1.0375977	3.9860351440000006	11.417383180000002	-2.001391574	-0.8544922	2.2583008	5.493164	1539959617.116
-7.944555710000001	-2.830419928	-2.081542932	-1.953125	8.178711	-0.48828125	9.7832518	-10.242626800000002	-1.3829101440000002	0.18310547	-0.4272461	-0.9765625	1.667626996	8.368042032	1.8267334260000003	-0.8544922	-1.4648438	0.8544922	-9.061889480000001	-1.8375000000000001	-0.56823732	0.61035156	-0.12207031	0.24414062	-2.566040036	6.5915525200000005	3.9010987400000006	-0.24414062	-1.4038086	0.18310547	0.38640135800000003	13.287183	-2.3255859620000003	-0.91552734	1.5869141	5.859375	1539959617.156
-10.320385880000002	-3.90827626	-4.90358876	0	-1.4648438	0.061035156	9.7832518	-10.242626800000002	-1.3829101440000002	0.18310547	-0.4272461	-0.9765625	1.5204834260000002	8.77836911	1.4750244600000002	-1.3427734	-4.211426	1.4648438	-8.637207068	-1.7477783540000003	0.014355469240000002	0.30517578	-0.48828125	0.5493164	-1.46665036	7.725634980000001	3.2730469240000004	0.7324219	-2.6855469	-0.12207031	-0.3002685504	11.984423920000001	-2.215527356	0.30517578	0.79345703	6.591797	1539959617.196
-7.5079103400000005	-3.9298096040000003	-2.039672824	0.91552734	-8.728027	0.30517578	9.7832518	-10.242626800000002	-1.3829101440000002	0.18310547	-0.4272461	-0.9765625	2.381811502	8.59414038	1.3996582460000002	-1.159668	-4.333496	1.2817383	-8.637207068	-1.7477783540000003	0.014355469240000002	0.30517578	-0.18310547	0.36621094	0.269165036	8.104858426	3.3819091460000004	0.7324219	-2.6855469	-0.12207031	-0.45100097840000003	10.52734424	-1.3015625000000002	0.36621094	0.48828125	6.0424805	1539959617.236
-4.0506347840000005	-2.818457068	-0.270361322	-1.4648438	2.6855469	0.061035156	9.7832518	-10.242626800000002	-1.3829101440000002	0.18310547	-0.4272461	-0.9765625	3.226391574	7.905077880000001	1.3254882200000002	-0.48828125	-2.1972656	1.0986328	-7.90388179	-1.5360351440000002	0.7967285340000001	0.48828125	-0.5493164	0.18310547	1.362573282	7.8907228400000005	3.6977295320000003	0.4272461	-1.2207031	-0.36621094	-0.6148925720000001	9.31669928	-0.03828125	1.159668	2.0751953	4.3945312	1539959617.277
-6.686059800000001	-2.5217773560000003	-1.1508300720000002	-1.0375977	5.126953	-0.061035156	9.7832518	-10.242626800000002	-1.3829101440000002	0.18310547	-0.4272461	-0.9765625	3.3376464660000003	7.531836060000001	1.50732428	0.061035156	-0.061035156	0.8544922	-7.751952880000001	-1.5360351440000002	1.085034146	0.4272461	-0.48828125	0.4272461	1.4678466460000001	7.67180162	3.417797824	-0.12207031	-1.159668	-0.061035156	-0.723754892	7.5138915740000005	0.4844970746000001	1.7700195	3.2958984	2.8076172	1539959617.316
-8.44819339	-2.4129150360000002	-2.64140625	0.61035156	-3.540039	0.24414062	9.7832518	-10.242626800000002	-1.3829101440000002	0.18310547	-0.4272461	-0.9765625	3.069677716	7.546191394000001	1.95234375	0.4272461	0.4272461	0.6713867	-7.751952880000001	-1.5360351440000002	1.085034146	0.30517578	-0.5493164	0.5493164	1.503735324	7.604809800000001	3.216821286	-0.12207031	-1.159668	-0.061035156	-1.5898682100000001	7.064086960000001	-1.2919922120000003	1.3427734	2.4414062	1.4038086	1539959617.356
-7.046142572	-1.7693115020000003	-0.949853534	-0.36621094	-0.7324219	0.48828125	9.02241214	-8.500830072	-0.48569336060000007	-1.4648438	1.953125	-2.319336	3.03020018	7.668212860000001	2.24064946	0.36621094	0	0.48828125	-7.912255890000001	-1.95234375	1.641308606	0.18310547	-0.4272461	0.48828125	1.37214357	7.70170926	3.188110324	0.061035156	-0.7324219	-0.48828125	-4.100878894	6.0998776999999995	-0.8445800720000001	1.5869141	-0.5493164	0.6713867	1539959617.397
-7.28061502	-1.39606929	-1.4774170320000002	-1.3427734	5.1879883	0.48828125	6.603515380000001	-4.00756839	-0.34213867800000003	-1.4648438	1.953125	-2.319336	3.4692382200000003	7.81057158	2.55048822	0.36621094	-0.30517578	0.36621094	-7.767504892	-1.8614257200000002	1.796826178	-0.061035156	-0.4272461	0.48828125	1.39606929	7.820141574000001	3.261083966	0.36621094	-1.0375977	-0.4272461	-2.8890380400000004	6.7123777	-0.113647464	2.8076172	-3.7231445	0.061035156	1539959617.436
-9.865796220000002	-2.2167236420000003	-2.7729980040000006	0	3.112793	0.24414062	6.603515380000001	-4.00756839	-0.34213867800000003	0.91552734	1.159668	-3.6010742	4.22648912	7.995996106000001	2.9057862400000003	0.36621094	-0.30517578	0.36621094	-7.767504892	-1.8614257200000002	1.796826178	-0.12207031	-0.7324219	0.61035156	1.4798096040000002	7.93857428	3.28022464	0.36621094	-1.0375977	-0.4272461	4.059008786	7.96130342	-0.800317392	1.7089844	-6.5307617	0.4272461	1539959617.476
-11.02619658	-1.9200439300000003	-3.019433606	0.24414062	-2.8076172	1.0986328	8.508007788	-4.094897464000001	0.31342773560000003	0.8544922	2.6855469	-3.0517578	4.800707968	8.033081070000001	3.1366699280000003	0.30517578	0.24414062	0.8544922	-8.85493161	-0.5825927716	1.7944336060000001	-0.30517578	-0.48828125	0.79345703	1.355395468	7.82731929	3.1378662140000007	0.36621094	-1.0986328	0.061035156	14.952416640000001	10.40891124	1.0144531250000002	1.7089844	1.7700195	2.4414062	1539959617.516
-13.71904254	-5.55078125	-6.79013678	-0.91552734	4.760742	-1.5869141	8.00676268	-3.7240478240000003	0.2081542932	1.4648438	2.1972656	-2.6855469	4.890429712	8.81186502	3.0469483800000003	-0.18310547	-0.061035156	0.9765625	-13.711865020000001	-0.38640135800000003	1.7118896760000002	-0.36621094	-1.4038086	1.4038086	1.350610324	9.207836960000002	2.6306396760000004	1.159668	-0.6713867	0.36621094	8.016332968	8.675488220000002	-2.4392334260000004	-1.8920898	0.48828125	-1.0375977	1539959617.556
-11.50590854	-8.39077176	-6.17763678	1.7700195	-6.958008	1.2817383	8.16108426	-3.75754393	0.5849853534	1.5258789	1.3427734	-1.8310547	5.03278804	11.97604982	2.8244384000000005	-0.8544922	-0.48828125	-0.061035156	-13.711865020000001	-0.38640135800000003	1.7118896760000002	-0.30517578	-1.8310547	1.7089844	2.0743652160000003	13.325463760000002	1.4810058900000003	1.159668	-0.6713867	0.36621094	4.112841754000001	13.0407473	2.1102538940000004	-4.9438477	1.7700195	-0.061035156	1539959617.596
-7.07485324	-5.343823380000001	-2.136572284	-1.0986328	-0.12207031	0.18310547	9.03916034	-4.672705072	1.221411142	1.3427734	0	-0.5493164	6.25061052	14.172436600000001	2.489477536	-1.2817383	0.8544922	-1.0986328	-12.35527356	0.387597644	0.540722644	0	1.7700195	0.48828125	1.4451172120000002	14.627026260000001	2.8639160340000003	2.6245117	3.2958984	-0.91552734	0.898413089	12.916333360000001	1.5025390379999999	-4.699707	5.126953	-0.061035156	1539959617.636
-8.372826980000001	-4.81745607	-5.006469748	0.24414062	3.7231445	-0.91552734	10.81445288	-4.6416014400000005	2.3997558900000002	0.5493164	-0.12207031	-0.4272461	6.79372554	13.373315200000002	1.7035155760000003	-0.79345703	1.953125	0.4272461	-11.96408696	1.1879150360000001	-0.09450683900000001	-0.24414062	0.8544922	0.8544922	-0.846972644	13.6364991	3.379516574	0.8544922	2.2583008	0.4272461	-4.350903354000001	8.81665036	-4.7983153960000005	1.4648438	-5.2490234	-1.953125	1539959617.676
-7.963696580000001	-5.31870108	-5.9886232	-0.4272461	-1.2817383	0.12207031	11.308520860000002	-4.32817392	3.1964844240000003	0.061035156	1.2817383	-1.4038086	6.31521016	13.064673020000003	1.982250998	-0.12207031	1.8920898	2.0141602	-11.96408696	1.1879150360000001	-0.09450683900000001	-0.91552734	0.061035156	0.36621094	-1.9547363220000002	12.49882788	2.406933606	0.8544922	2.2583008	0.4272461	3.505126996	11.56811502	-2.7933349640000005	-1.4648438	0.24414062	-2.8686523	1539959617.716
-8.18022464	-4.482495108	-4.6882567900000005	-0.91552734	0.4272461	0.12207031	10.418481920000001	-4.8258300720000005	3.741992212	0.24414062	2.2583008	-1.7700195	5.6165769800000005	12.31699182	1.84946286	-0.6713867	1.953125	2.6855469	-9.77128894	1.03957518	0.1208251996	-0.5493164	0.36621094	0	-1.792041034	11.342016280000001	2.1329834260000005	-0.4272461	1.0375977	1.4648438	1.3446288940000002	10.266552520000001	-1.9774658540000003	-0.18310547	-0.24414062	-2.746582	1539959617.756
-7.70888678	-3.9525389400000006	-3.6187744600000005	0.91552734	-1.2207031	0.4272461	8.83698732	-4.671508786	3.420190396	1.159668	0.9765625	-2.0141602	4.82941893	10.57041034	1.610205072	-1.2817383	0.61035156	3.2958984	-9.207836960000002	1.11613768	0.33137207460000007	-0.61035156	-0.061035156	0.24414062	-1.503735324	9.792822480000002	1.745385782	-0.12207031	0.061035156	1.0375977	1.276440396	9.62773462	-2.1880126800000004	-0.18310547	-0.79345703	-2.8076172	1539959617.796
-6.401342752000001	-3.4441162140000006	-2.7454834260000003	1.0375977	0.61035156	0.30517578	8.431445288	-3.17495108	3.611596646	1.6479492	-0.36621094	-2.5634766	5.239746106	9.310717752	1.75495607	-1.5258789	-0.79345703	4.1503906	-9.207836960000002	1.11613768	0.33137207460000007	-0.6713867	0.18310547	0	-1.1424560700000002	8.334545926	1.3829101440000002	-0.12207031	0.061035156	1.0375977	2.64140625	9.021215560000002	-1.6496826080000002	0.18310547	-0.5493164	-2.8076172	1539959617.836
-6.158496106	-2.8423827880000005	-3.285009784	0.91552734	0.4272461	-0.5493164	8.342919928	-1.8566405760000002	3.96330571	1.5869141	0.7324219	-2.9907227	6.25180661	8.875268570000001	2.000195288	-1.953125	-0.36621094	5.126953	-8.2173098	1.24294429	0.649584964	-0.5493164	0.7324219	0	-0.3517089856000001	7.918237320000001	1.373339856	-1.2207031	0.30517578	0.6713867	3.0947998200000004	8.698217752000001	-1.002490216	0.36621094	-0.12207031	-2.380371	1539959617.876
-6.396557608000001	-3.17495108	-4.0602050720000005	0.36621094	0.7324219	-1.0986328	7.667016574000001	-0.88645018	3.7204589660000003	1.5869141	1.3427734	-2.9296875	7.066479532000001	8.881250000000001	2.418896466	-2.4414062	-0.24414062	5.7373047	-8.265161240000001	1.46665036	0.500048822	-0.36621094	0.79345703	-0.24414062	0.21652832460000004	8.512792932	1.5145019960000001	-1.8920898	0.36621094	0.9765625	2.7275389400000005	8.682665740000001	0.06699218750000001	-0.18310547	-0.24414062	-2.0141602	1539959617.916
-8.027099640000001	-3.6283447480000004	-4.166674820000001	0.61035156	-0.18310547	-0.30517578	7.2961670320000005	-0.11723633180000001	3.2814209260000005	1.4648438	1.2207031	-2.746582	8.14433606	8.523559800000001	3.2730469240000004	-2.746582	0.4272461	6.0424805	-8.265161240000001	1.46665036	0.500048822	-0.061035156	0.7324219	-0.4272461	0.4438232428	8.91354982	1.33386232	-1.8920898	0.36621094	0.9765625	3.3268798920000004	8.27233876	-0.0227294928	-0.24414062	0.061035156	-1.159668	1539959617.956
-9.241332968	-3.6833741	-4.603320288000001	1.159668	-0.91552734	0.4272461	7.649072480000001	0.36845702880000003	3.027807608	1.4648438	1.0986328	-2.8076172	8.79990216	7.9134519800000005	3.89272464	-3.3569336	1.159668	6.286621	-8.25678714	2.0061767180000003	0.47971191100000005	0.24414062	0.61035156	-0.48828125	0.8362060700000001	9.177929712000001	1.437939496	-1.7700195	-0.30517578	2.4414062	2.613891574	8.957812500000001	-0.984545926	-0.18310547	-0.12207031	-0.91552734	1539959617.996
-8.47211911	-3.0708741	-4.457373004000001	1.2207031	-1.3427734	0.79345703	8.19099092	1.015649411	3.063696286	1.2207031	0.36621094	-2.8686523	9.4686277	7.31889676	4.5243652160000005	-3.9672852	1.4038086	6.225586	-8.96977536	1.7501709260000002	0.6723144568000001	0.48828125	0	-0.48828125	1.745385782	9.661230432000002	1.833911142	-1.6479492	-0.36621094	3.4179688	2.4846923920000004	9.249707068000001	-1.2489257200000001	-0.24414062	-0.12207031	-1.159668	1539959618.036
-8.08691394	-2.43205571	-3.791040036	0.24414062	-0.91552734	0.36621094	8.738891574	1.553979532	3.2539062500000004	0.79345703	-0.061035156	-3.0517578	10.05002446	6.6489746400000005	5.0698732	-3.9672852	1.4038086	6.225586	-8.96977536	1.7501709260000002	0.6723144568000001	0.91552734	-0.30517578	-0.61035156	2.5744139400000003	9.91364766	2.190405252	-1.6479492	-0.36621094	3.4179688	2.6880616	9.0858152	-0.6974365020000001	-0.18310547	0.18310547	-1.0986328	1539959618.076
-8.34172374	-2.446411142	-3.27663588	0.36621094	0	0.61035156	9.4171875	1.7980224640000002	3.435742212	0.6713867	0.24414062	-3.4179688	10.241431200000001	5.462255890000001	5.172753894	-4.760742	1.159668	6.164551	-9.5021241	0.5287597644	0.7728027160000001	0.8544922	0	-0.91552734	3.899902356	9.77248552	2.80051268	-2.319336	-0.30517578	3.8452148	1.681982428	9.5619384	-0.7811767572	-0.61035156	0.5493164	-1.0986328	1539959618.116
-8.93867212	-2.16767572	-4.737304712	-0.36621094	-0.8544922	0.91552734	9.71625998	2.274145468	3.7742920320000004	0.4272461	-0.061035156	-3.6010742	11.11950728	4.426269568	5.5543701080000005	-4.5166016	1.0375977	6.225586	-9.5021241	0.5287597644	0.7728027160000001	0.8544922	0	-0.91552734	5.207446580000001	9.108544928	3.7838623200000003	-1.8920898	0.18310547	3.0517578	1.156811502	9.362158246000002	-1.4774170320000002	-0.61035156	-0.8544922	-1.3427734	1539959618.156
-9.055908246000001	-3.3400389400000003	-4.492065396	-0.79345703	-1.953125	0.30517578	10.27851538	2.56484375	3.7742920320000004	0.48828125	0	-3.9672852	11.5023188	2.9931152160000005	6.324780252000001	-4.1503906	1.7089844	6.4697266	-9.5021241	0.5287597644	0.7728027160000001	0.8544922	0	-0.91552734	4.665527356	9.902880399999999	3.90827626	-1.8920898	0.18310547	3.0517578	2.60671376	9.03317842	-1.93439946	-0.30517578	-0.61035156	-1.2817383	1539959618.196
-9.522461060000001	-4.777978534	-3.15102536	-0.91552734	0.4272461	-0.24414062	10.57160692	2.948852536	3.9501464660000005	0.8544922	-0.30517578	-4.0893555	10.919726440000002	1.532446286	6.730322480000001	-4.272461	2.5024414	6.164551	-9.5021241	0.5287597644	0.7728027160000001	0.8544922	0	-0.91552734	6.12619658	8.693432608	4.719360324	-3.6010742	-1.8310547	4.8828125	4.4430175720000005	9.92321736	-0.716577176	-0.5493164	0.12207031	-0.48828125	1539959618.236
-10.78813498	-6.05322284	-3.3292724640000007	0.30517578	1.0986328	0.12207031	10.630224640000002	3.402246106	3.94895018	0.79345703	-1.0986328	-3.8452148	9.5451902	0.5024413940000001	6.747070288000001	-4.333496	1.5869141	5.6762695	-11.840869600000001	-1.546801718	1.1352783540000002	0.8544922	0	-0.91552734	7.1310790740000005	7.93857428	5.85703125	-1.953125	-0.9765625	4.638672	5.270849640000001	11.96767572	1.4989501800000002	-0.61035156	0.79345703	1.5869141	1539959618.276
-10.0380616	-5.571118210000001	-2.390185504	1.7700195	-5.432129	0.30517578	10.6589357	4.8808594240000005	2.783764676	0.79345703	-0.8544922	-3.7231445	8.668310700000001	-0.1112548822	6.270947480000001	-4.5776367	0.18310547	5.432129	-10.316797120000002	-1.1101562500000002	0.43066405760000004	0.4272461	-0.061035156	-0.7324219	5.904882788000001	7.110742212000001	5.8701902	-0.6713867	-0.9765625	4.9438477	3.3077391200000004	13.79680162	2.1030761780000002	-2.746582	-0.48828125	2.5634766	1539959618.325
-7.835693390000001	-3.4453125000000004	-0.0478515625	-0.12207031	-0.36621094	-0.061035156	10.6589357	4.8808594240000005	2.783764676	0.12207031	-1.0375977	-3.3569336	7.03896466	-1.025219748	5.541211060000001	-3.7841797	-2.0751953	4.4555664	-9.32148462	-2.2107422120000004	0.3229980432	0.9765625	0.5493164	-0.24414062	5.865405252	6.080737320000001	5.92641574	-0.9765625	-1.5258789	4.9438477	1.8004150360000002	10.89460414	1.006079074	-1.7700195	-1.0375977	3.0517578	1539959618.356
-8.78554712	-3.1175292540000004	-1.3051513580000003	-0.18310547	3.9672852	-0.61035156	10.81086412	4.7612304320000005	2.851953076	-0.61035156	0.12207031	-3.2348633	6.534130890000001	-1.297973642	4.4489991	-2.1362305	-2.8076172	3.4179688	-9.32148462	-2.2107422120000004	0.3229980432	0.7324219	-0.061035156	-0.24414062	6.269750900000001	5.050732428000001	5.958715560000001	-0.61035156	0.12207031	4.5166016	-1.2309814300000002	11.19367662	-0.657958966	-0.4272461	-0.61035156	3.112793	1539959618.396
-8.947045926000001	-4.341332968000001	-1.8075927520000004	0.9765625	-3.1738281	-0.36621094	9.447094748	3.9800537140000007	2.15571286	-0.8544922	0.4272461	-3.4179688	5.837890380000001	-1.3302734620000003	3.2957762600000002	-2.1362305	-2.8076172	3.4179688	-9.375317392	-2.409326178	0.5144042932	-0.18310547	0.24414062	-0.12207031	5.837890380000001	4.757641574	6.18122554	-0.61035156	0.12207031	4.5166016	-0.6890625	9.532031250000001	-0.5467041034000001	-0.6713867	-1.4648438	2.4414062	1539959618.436
-7.48398462	-3.88674321	-0.3732421924	-0.30517578	-0.61035156	-0.24414062	7.7423827880000005	3.7635253600000005	2.0289062500000004	-0.91552734	-0.30517578	-3.1738281	5.9120607	-1.830322284	3.0959961060000003	0.8544922	-1.6479492	1.7089844	-9.19946286	-2.3219971040000003	0.539526358	0.061035156	0.36621094	-0.30517578	5.8833496400000005	4.42028804	5.879760880000001	-0.91552734	0.6713867	2.9907227	-0.745288089	8.1239991	-0.21533202880000002	0.4272461	-0.18310547	1.4038086	1539959618.476
-8.492456070000001	-3.5601562500000004	-0.515600589	-0.6713867	1.6479492	-0.24414062	6.616674820000001	3.90827626	2.1030761780000002	-0.6713867	-0.79345703	-2.6855469	5.567529254	-2.233471646	3.161792032	1.4038086	-1.8920898	1.3427734	-8.903979532000001	-2.6103027160000005	0.34812010800000004	-0.061035156	-0.061035156	-0.36621094	5.8474610600000005	3.4393310700000006	5.9766603400000005	-0.9765625	0.79345703	2.319336	-0.47373047120000006	7.78305661	0.22011719240000002	1.7089844	1.8310547	0	1539959618.516
-9.220996106000001	-3.2814209260000005	-1.3482177520000003	0.24414062	-1.159668	0	6.0747558900000005	4.5614501800000005	2.1114501800000003	-0.6713867	-1.8920898	-1.7089844	5.920434800000001	-2.586376996	3.658251996	1.4038086	-1.8920898	1.3427734	-9.15639676	-2.749072284	0.3756347644	-0.4272461	0.061035156	0	6.07714856	2.5791992800000005	5.9036866	-0.9765625	0.79345703	2.319336	-1.234570288	8.813061600000001	-0.6029296924	0.91552734	0.12207031	-0.91552734	1539959618.556
-8.238842752000002	-3.4261719240000006	-1.0491455072	-0.8544922	0.5493164	-0.6713867	6.09868161	4.78515625	2.3387451080000004	-0.61035156	-1.5869141	-0.36621094	6.67648912	-2.74069838	3.9836425720000004	1.953125	-1.8310547	0.48828125	-9.374121106	-3.0158447480000006	0.5455078076000001	-0.5493164	0.061035156	0	6.18122554	2.2239013580000004	6.08671875	-0.48828125	0.5493164	1.3427734	0.5610595746000001	8.7030027	0.44143066100000006	1.3427734	0.61035156	-0.6713867	1539959618.596
-8.18500998	-3.9549316100000005	-1.181933606	-1.4038086	0.91552734	-0.61035156	6.025707968000001	5.5005371400000005	2.40573732	-0.79345703	-1.5869141	0.79345703	7.16457518	-3.313720746	4.44660643	1.8920898	-0.79345703	0.061035156	-9.482983426	-3.3149170320000003	0.7608398560000001	-0.91552734	0.061035156	0.12207031	6.494653060000001	1.695141574	6.29128444	-0.48828125	0.24414062	1.159668	2.3208007200000003	9.942358720000001	0.8445800720000001	1.7700195	2.1972656	-0.9765625	1539959618.636
-8.548681610000001	-3.7025146760000003	-1.211840854	-0.4272461	0.48828125	-0.61035156	6.592749100000001	5.76013179	2.174853534	-0.79345703	-0.6713867	1.4038086	6.59035643	-3.7527587860000002	4.95742212	1.8920898	-0.79345703	0.061035156	-9.412402160000001	-3.129492212	0.6663330072	-1.0375977	0.24414062	0.24414062	6.956420926000001	1.600634784	6.281713760000001	-0.48828125	0.24414062	1.159668	1.892529254	9.656445288	0.5144042932	1.0986328	0.061035156	-0.6713867	1539959618.676
-8.76760234	-3.428564496	-2.686865216	-1.4648438	2.5024414	-1.3427734	7.004272660000001	5.7170651999999995	2.135375998	-0.36621094	0.4272461	1.953125	6.646582068	-3.951342752	4.572216754	2.380371	-2.0751953	-0.4272461	-9.79401857	-1.8757812500000002	0.79194339	-1.5869141	0.18310547	0.5493164	7.358374100000001	1.5982422120000002	6.297265380000001	-0.24414062	0.5493164	1.2207031	2.27893071	11.51188948	0.0897216754	2.1362305	0.36621094	-1.5258789	1539959618.716
-8.844164840000001	-3.5493896760000005	-3.085229532	-0.9765625	-0.9765625	-0.91552734	7.17653804	5.900097840000001	2.250219748	-0.30517578	0.6713867	2.319336	7.755542032000001	-3.9214355040000006	4.81745607	2.380371	-2.0751953	-0.4272461	-9.79401857	-1.8757812500000002	0.79194339	-1.4038086	0.12207031	0.8544922	7.73759784	1.924829074	5.71586911	-0.061035156	1.159668	1.0375977	2.43803714	10.58835414	1.580297824	-0.61035156	0.18310547	-2.0141602	1539959618.756
-7.49714357	-3.5314452880000005	-2.60910643	-1.2817383	1.6479492	-1.0986328	7.4265625	5.821142572	2.6940429320000003	-0.30517578	1.0986328	2.5634766	8.5666259	-3.966894568	4.684667932000001	1.5869141	-1.8310547	-0.24414062	-9.505712860000001	-1.6712158540000002	0.660351538	-1.3427734	0.12207031	0.5493164	7.309326080000001	2.47631839	5.48618161	-0.061035156	1.159668	1.0375977	2.3495117800000003	9.755737320000001	-0.9977050720000001	0.91552734	1.953125	-1.3427734	1539959618.796
-7.872778060000001	-4.846167032	-4.1140380400000005	-1.2207031	5.3710938	-0.6713867	7.436132788000001	5.67758786	3.051733426	-0.24414062	1.2207031	2.5024414	8.747265380000002	-3.9118652160000003	4.1236084260000005	1.0986328	-2.1362305	-1.0986328	-9.278417932000002	-0.2512207068	0.47971191100000005	-1.5258789	-0.18310547	0.4272461	7.78066394	3.6821777160000004	5.401245108	0.36621094	0.61035156	1.3427734	2.3997558900000002	9.265259080000002	-0.33017577880000004	0.79345703	1.5258789	-1.2817383	1539959618.836
-9.7066893	-5.26367212	-6.188403060000001	-0.4272461	-0.9765625	0.36621094	7.2818116	5.4108152	3.180932608	-0.61035156	-0.9765625	2.2583008	9.314306610000001	-3.58049321	3.4548827880000004	1.2817383	-3.479004	-1.0986328	-9.79401857	1.4833984620000003	0.6304443390000001	-0.7324219	-0.4272461	0.4272461	8.125195288	3.6331298920000004	5.879760880000001	-0.24414062	0.5493164	0.5493164	1.990625	9.68515625	-0.31103514400000004	0.12207031	0.5493164	-1.0986328	1539959618.876
-8.674292032	-4.450195288000001	-5.02919928	0.24414062	-3.6621094	0.61035156	8.047436600000001	4.9849366	3.66303714	-0.8544922	-0.61035156	2.319336	10.302441100000001	-3.366357428	2.8639160340000003	0.9765625	-1.953125	-1.159668	-9.998584260000001	1.4463134979999999	0.9343017572	0.061035156	-0.36621094	0.4272461	8.004370108000002	3.1593994600000004	6.278125	-0.24414062	0.5493164	0.5493164	2.32917482	9.90766574	-0.7225586060000001	0.4272461	-0.4272461	-0.6713867	1539959618.916
-7.239941394000001	-3.6080077880000005	-3.6690185700000004	0	2.0141602	0.8544922	7.796215560000001	4.6021241	3.5206787140000007	-1.4038086	-0.12207031	2.6855469	10.13854982	-3.122314496	2.64140625	0.91552734	-1.4648438	-1.5869141	-9.536816394	1.256103534	1.0455566100000002	0.4272461	-0.5493164	0.30517578	8.10246556	3.3005616	6.62385234	-0.9765625	1.0986328	0.91552734	1.98464357	9.786840560000002	-0.6854736419999999	0	-0.79345703	-0.24414062	1539959618.956
-7.930200180000001	-3.917846646	-4.398754892	0.30517578	1.5258789	0.61035156	7.322485520000001	3.6211670320000002	3.6151855040000007	-1.7089844	-1.0986328	2.8076172	10.700806200000002	-2.409326178	3.0493408540000004	0.5493164	0.79345703	-1.7700195	-9.11691893	1.240551718	1.1316894568000002	0.6713867	-0.6713867	0.24414062	7.795019568000001	2.7658202880000005	6.245825180000001	-1.4648438	1.7700195	0.79345703	1.9978027160000003	9.661230432000002	-0.784765625	0.061035156	-1.0375977	-0.24414062	1539959618.996
-8.16108426	-4.100878894	-4.3640625	0.7324219	-1.2207031	0.36621094	7.93139676	2.7048096040000003	4.103271466000001	-1.2817383	-0.4272461	2.1362305	10.04523912	-1.983447284	2.6079101440000003	0.24414062	0.6713867	-1.159668	-9.406420926000001	0.8517577880000001	1.159204074	0.79345703	-0.5493164	0.18310547	6.97915036	2.138964856	6.091503894000001	-1.4648438	1.7700195	0.79345703	2.08752446	9.57150908	-0.735717752	0.4272461	-0.18310547	-0.18310547	1539959619.036
-8.26875	-3.7886474640000007	-3.3352538940000005	0	0.24414062	0.12207031	8.8728759	2.0671875	4.393969748000001	-1.3427734	-0.6713867	1.0986328	10.107446580000001	-2.233471646	2.3519042540000004	0.4272461	0.79345703	-0.4272461	-10.030884080000002	0.23327636780000002	1.1986816100000002	0.79345703	-0.24414062	0.12207031	6.67290036	1.62575679	5.916845746000001	-1.953125	0.30517578	0	1.8375000000000001	9.683960160000002	-0.6806884980000001	0.12207031	0.36621094	0	1539959619.076
-8.637207068	-3.584082068	-4.254003894	0	0.36621094	0.24414062	9.10974092	1.7896484620000002	2.7227538940000002	-1.159668	-0.4272461	-0.12207031	10.30602986	-2.2382567900000003	3.0313964660000003	0.61035156	0.12207031	0.061035156	-10.103857820000002	-0.492871106	1.0993896760000001	0.79345703	-0.12207031	-0.24414062	6.680077880000001	0.8840576080000001	5.97546376	-1.5258789	-0.061035156	0	0.6806884980000001	10.033276260000001	-0.37204589660000004	-0.12207031	-0.24414062	0.12207031	1539959619.116
-8.39077176	-3.8257324280000002	-4.538720746	0.4272461	-0.91552734	0.48828125	7.992407248	1.8530517180000001	1.553979532	-1.4038086	-0.4272461	-0.8544922	9.864599640000002	-1.679589856	3.41301268	0.8544922	-0.61035156	0.8544922	-9.82990764	-0.6747070288	1.1041748200000001	0.61035156	-0.30517578	-0.48828125	6.288891574	0.7105957068000001	6.08911142	-1.5258789	-0.061035156	0	0.6735107428000001	9.96628444	-0.7512695288	-0.30517578	-0.91552734	-0.061035156	1539959619.156
-7.70888678	-3.8664062500000003	-3.475219748	0.5493164	-0.36621094	0.48828125	7.988818390000001	1.3829101440000002	1.9607177520000003	-1.2207031	-0.7324219	-1.3427734	10.605102340000002	-0.5909667932	4.080542032	0.18310547	-0.24414062	1.5258789	-9.553564300000001	-0.641210962	1.1209228240000002	0.18310547	-0.30517578	-0.24414062	5.438330072	0.7763915740000001	6.146533246000001	-1.5869141	-1.6479492	-0.7324219	1.223803714	9.514086960000002	-1.2919922120000003	-0.12207031	-0.18310547	0	1539959619.196
-7.9708741000000005	-3.611596646	-3.4967528960000003	0.30517578	1.0375977	0.36621094	8.834594748	1.39008786	3.428564496	-1.159668	-1.4648438	-2.319336	10.43283696	-0.41870117800000006	3.045751996	0.18310547	-0.24414062	1.5258789	-9.29516574	-0.135180661	1.073071286	0.12207031	-0.5493164	-0.18310547	5.3342526999999995	1.414013678	6.067577880000001	-1.7700195	-3.2958984	-1.159668	0.9295165740000001	9.58825679	-0.8900390380000001	-0.24414062	-0.12207031	0	1539959619.236
-8.53073732	-3.4800048920000006	-4.29108876	0.48828125	-0.18310547	0.30517578	9.226977340000001	2.080346646	2.62944339	-1.3427734	-0.6713867	-2.6855469	9.46264676	-1.2716552520000002	1.983447284	0	1.2817383	2.319336	-9.58227536	0.24763183900000002	1.239355432	0.61035156	-0.6713867	-0.24414062	5.8701902	1.51330571	6.148925720000001	-1.7700195	-3.2958984	-1.159668	1.0455566100000002	9.69472644	-0.5227783246000001	-0.24414062	-0.4272461	-0.061035156	1539959619.276
-8.321386780000001	-3.0995849640000004	-4.196582068	0.4272461	-0.4272461	0.36621094	8.76879892	3.234765576	2.16408696	-2.0751953	-0.24414062	-2.8686523	8.328564300000002	-2.101879892	2.548095746	-0.061035156	1.7089844	1.8920898	-9.631323380000001	0.0837402356	1.258496106	0.8544922	-0.91552734	-0.4272461	6.652563400000001	1.6927490020000002	6.075951980000001	-2.4414062	-3.90625	-1.5869141	1.2632812500000001	9.645678420000001	-0.734521466	-0.36621094	-0.61035156	0.12207031	1539959619.316
-8.13955072	-3.2658691100000006	-4.030297824	0.061035156	0.61035156	0.4272461	7.754345746000001	3.96928714	2.8926269959999997	-2.1362305	-0.18310547	-2.5634766	7.415795926	-2.9213378600000004	3.8520507200000003	-0.061035156	1.7089844	1.8920898	-9.1875	-0.0227294928	1.2716552520000002	1.0375977	-1.0375977	-0.4272461	7.3595702880000005	1.337451178	5.067480432000001	-2.5634766	-2.9296875	-2.0141602	1.259692392	9.62653804	-0.8972167932	-0.48828125	-0.24414062	0.061035156	1539959619.356
-8.443408246	-3.5087158540000005	-4.22648912	-0.24414062	-0.12207031	0.48828125	7.2698487400000005	4.628442392	3.976464856	-1.8310547	-0.4272461	-2.2583008	7.726831070000001	-3.2874023560000003	4.03986821	-1.3427734	0.8544922	1.0375977	-9.051123200000001	-0.17106933900000001	1.146044928	1.0986328	-1.953125	-0.36621094	7.4265625	2.00258786	4.411913940000001	-2.5634766	-2.9296875	-2.0141602	1.252514676	9.514086960000002	-0.773999002	-0.4272461	-0.18310547	-0.12207031	1539959619.396
-8.83579074	-3.476416034	-4.417895468	-0.24414062	0	0.61035156	7.35358876	5.39047824	3.6068116	-1.7700195	-0.61035156	-2.1362305	7.763915740000001	-3.5673339660000005	4.5171875	-1.7700195	0.79345703	1.0986328	-9.688745108	-0.1064697284	1.5862792540000001	1.2817383	-1.8920898	-0.30517578	8.022314300000001	2.16767572	3.968090854	-2.1972656	-3.3569336	-2.5024414	1.9511474640000002	9.74736322	-0.9510498200000002	-0.24414062	0.24414062	0	1539959619.436
-8.737695288000001	-3.7874510800000003	-4.3233885800000005	0.36621094	-0.91552734	0.91552734	8.212524460000001	6.05202626	3.21921376	-2.319336	-0.61035156	-2.5634766	8.053417932	-3.9597167540000004	5.077050720000001	-1.7700195	0.79345703	1.0986328	-9.536816394	-0.20576172120000003	2.1664795320000003	1.2207031	-1.6479492	-0.5493164	8.56303714	2.537329074	4.01953125	-2.4414062	-2.6855469	-3.6010742	1.90808107	9.749755890000001	-0.754858426	-0.36621094	0.61035156	0.12207031	1539959619.476
-8.189794928000001	-3.80778804	-3.8915283540000005	0.24414062	-1.5258789	0.8544922	7.954125900000001	6.8140625	3.3400389400000003	-2.746582	-1.4648438	-2.8686523	8.41708966	-4.251611420000001	5.492163039999999	-2.5634766	-0.061035156	0.5493164	-9.3238768	0.2033691394	2.686865216	1.2817383	-1.4648438	-0.5493164	9.220996106000001	3.0720702880000004	3.899902356	-2.4414062	-2.6855469	-3.6010742	1.5767089660000002	9.76291484	-0.5526855432	-0.24414062	1.2817383	0.24414062	1539959619.516
-7.8907228400000005	-4.159497104000001	-2.9644042540000006	0.5493164	0.24414062	0.6713867	7.62873552	7.110742212000001	3.7994139400000004	-3.2348633	-0.9765625	-2.5024414	8.263964660000001	-3.584082068	5.03398462	-3.9672852	1.0986328	0.18310547	-9.11691893	0.10168457460000001	3.069677716	1.0986328	-1.2817383	-0.48828125	8.97336412	3.34841304	3.6139891200000003	-3.4179688	-1.7700195	-4.211426	0.90678714	9.8765625	-0.3158203076	-0.30517578	1.0986328	0.30517578	1539959619.556
-8.00795926	-4.093701080000001	-3.366357428	1.0986328	0	0.79345703	7.13825679	6.518579074000001	4.074560504000001	-3.3569336	-1.159668	-2.6245117	8.114428420000001	-3.726440396	3.56613768	-3.9672852	1.0986328	0.18310547	-9.62653804	0.2607910144	3.4512939300000003	1.2817383	-0.48828125	-0.6713867	8.8046875	3.6785887600000002	3.31850589	-3.7231445	-1.4648438	-4.3945312	0.1866210962	9.8514402	-0.3349609424	-0.5493164	-0.24414062	0.61035156	1539959619.596
-8.16467302	-3.7240478240000003	-2.491870108	1.5869141	-1.8310547	0.6713867	6.17045926	6.2841064300000005	3.1187255400000002	-3.7841797	-1.7089844	-2.0751953	8.115625000000001	-4.276733426000001	2.886645468	-4.638672	1.159668	-0.79345703	-9.265259080000002	-0.019140625	3.637915036	1.8310547	-0.4272461	-0.8544922	8.419482428	3.6474853240000003	2.512207068	-3.7231445	-1.4648438	-4.3945312	0.17944336060000002	9.266455072	-0.01315917932	-0.8544922	-0.91552734	0.9765625	1539959619.637
-8.024707068	-3.6391114200000003	-2.158105432	1.8920898	1.7700195	0.30517578	6.049634080000001	6.0831298920000005	3.408227536	-4.272461	-0.9765625	-0.9765625	7.040161240000001	-4.44660643	3.1378662140000007	-5.065918	0.79345703	-1.2817383	-9.1623777	-0.31342773560000003	3.6151855040000007	1.953125	0	-0.91552734	8.771191394	4.131982428000001	2.185620108	-3.479004	-1.159668	-4.8217773	0.270361322	9.76411142	-0.04306640576	-0.9765625	-1.953125	0.9765625	1539959619.676
-9.455468750000001	-3.935791034	-2.7072021760000005	2.5024414	1.7089844	0.48828125	5.356982428000001	6.04724092	3.5745117800000004	-4.211426	-2.5634766	-0.79345703	6.904980432	-4.614086960000001	1.7501709260000002	-5.065918	0.79345703	-1.2817383	-9.350195288	-0.6017333966	3.9226317900000005	2.0751953	0.24414062	-0.8544922	8.991308606	3.8424804320000003	2.409326178	-3.479004	-1.159668	-4.8217773	1.3924804320000002	10.078735520000002	0.21413574280000003	-0.48828125	-2.2583008	1.0986328	1539959619.716
-9.677978240000002	-3.2885987400000003	-3.3496094240000005	3.1738281	-1.4648438	0.79345703	6.5592527	5.71347644	4.2061523560000005	-4.211426	-1.5258789	-0.24414062	7.20166034	-5.3091308900000005	0.869702176	-5.9814453	0.30517578	-2.2583008	-9.58347194	-0.793139676	4.099682608	2.319336	0.6713867	-1.0375977	8.685058606	4.431054712	2.566040036	-2.319336	0	-5.065918	2.0121582460000003	10.52016574	0.7895507788	-0.61035156	-2.0141602	1.2817383	1539959619.756
-8.372826980000001	-2.60910643	-2.471533246	2.380371	1.0986328	0.4272461	5.996997300000001	6.050830072	3.8963134000000004	-3.7841797	-0.91552734	0	6.80688498	-5.317504892	1.1556152160000002	-5.6762695	-0.061035156	-2.9296875	-9.077441394000001	-0.909179712	4.0494384000000005	2.380371	0.61035156	-1.0375977	8.585766574	4.968188400000001	2.8411866	-0.91552734	0.36621094	-5.126953	1.1101562500000002	10.241431200000001	0.6160888580000001	-0.91552734	-2.746582	1.5258789	1539959619.796
-8.653955072	-3.15461412	-2.728735324	2.2583008	2.4414062	0.30517578	6.78535144	5.03398462	4.057812500000001	-3.540039	-2.0751953	0.4272461	6.80688498	-5.317504892	1.1556152160000002	-5.6762695	-0.061035156	-2.9296875	-8.845361420000001	-1.0096679712	3.8891358800000004	2.5634766	0.61035156	-1.0375977	8.585766574	4.968188400000001	2.8411866	0	0.91552734	-5.3710938	-0.0729736322	9.97585414	0.20935058900000003	-1.5869141	-4.5776367	1.6479492	1539959619.836
-8.89919429	-3.3268798920000004	-3.0744628600000006	3.2348633	-0.24414062	0.61035156	6.879858426	4.44660643	3.8448730040000005	-3.2958984	-1.4038086	0.5493164	7.200463760000001	-4.894018570000001	-0.11005859620000001	-5.79834	-1.0986328	-3.90625	-8.94584964	-0.8457763580000002	3.8089844240000006	2.6245117	0.7324219	-0.9765625	7.43972194	5.49335962	2.778979532	1.2817383	0.79345703	-5.3100586	0.379223642	10.077538940000002	0.3959716754	-1.6479492	-5.3710938	1.2207031	1539959619.876
-8.33933107	-3.00627446	-2.845971646	2.5024414	0.9765625	0.4272461	5.961108426000001	3.9956054320000005	3.3077391200000004	-3.4179688	-3.9672852	1.4648438	7.964892572	-4.521972644000001	-1.4044433900000002	-5.493164	-1.159668	-4.1503906	-8.83100589	-0.850561502	3.7862548920000005	2.9907227	0.8544922	-0.9765625	6.8655027	5.93957518	2.6354248200000003	1.6479492	0.9765625	-4.5776367	1.27763678	9.700707968000001	0.8170653959999999	-1.953125	-5.3100586	0.7324219	1539959619.916
-8.500830072	-3.277832068	-2.61867662	2.9907227	1.6479492	0.30517578	6.9492432100000014	2.674902356	4.6416014400000005	-2.0141602	0.9765625	2.4414062	8.91354982	-3.9956054320000005	-1.8614257200000002	-5.493164	-1.159668	-4.1503906	-8.75922824	-1.076660144	3.7204589660000003	2.9907227	1.0986328	-0.79345703	6.154907248	6.5843750000000005	2.8926269959999997	1.6479492	0.9765625	-4.5776367	1.061108426	9.922021760000002	0.1256103534	-2.1972656	-4.8217773	0.12207031	1539959619.956
-8.475707968	-3.4261719240000006	-3.178540036	3.1738281	1.0375977	0.24414062	4.565038940000001	2.5875733800000003	5.002880890000001	-1.5258789	-3.112793	3.1738281	9.49255342	-3.2311766200000003	-2.08513179	-4.8217773	-0.9765625	-4.3945312	-9.102563400000001	-1.1807373200000002	3.5733153960000004	2.9907227	1.4038086	-0.5493164	5.70510234	7.35358876	2.698828076	1.5258789	0.7324219	-4.3945312	0.4438232428	9.936376800000001	-0.019140625	-2.1972656	-4.0283203	-0.18310547	1539959619.996
-8.391967752000001	-3.507519568	-3.160595746	3.0517578	1.159668	0.24414062	5.697924820000001	1.7465820680000002	4.81745607	0.061035156	-1.7700195	4.272461	9.49255342	-3.2311766200000003	-2.08513179	-4.699707	-0.36621094	-4.8217773	-9.22458516	-0.9271240020000001	3.3759277160000005	3.2348633	1.4038086	-0.48828125	5.70510234	7.35358876	2.698828076	2.8686523	1.8310547	-4.272461	-0.07177734424	10.054809800000001	-0.1614990216	-2.5634766	-4.8828125	-0.4272461	1539959620.036
-7.895507788000001	-3.66303714	-2.886645468	3.0517578	1.7089844	0.4272461	6.333154254	1.23696286	3.4512939300000003	0.8544922	2.380371	4.8828125	10.19238318	-2.6725097840000003	-3.8520507200000003	-3.9672852	-0.48828125	-5.2490234	-9.08222644	-1.1257080072	3.1964844240000003	3.1738281	1.7089844	-0.24414062	4.919140380000001	7.680175720000001	2.9679932100000004	2.8076172	1.5258789	-3.7231445	0.2572021466	10.071558	-0.534741214	-2.746582	-6.0424805	-0.48828125	1539959620.076
-7.757934800000001	-4.10566394	-3.0038817900000003	3.112793	2.6855469	0.24414062	5.8546385800000005	0.39836425720000007	2.02292482	-0.6713867	-3.4179688	6.0424805	9.60620108	-0.6053222644	-3.599633786	-1.2817383	0.30517578	-5.859375	-9.46264676	-1.0371826080000002	2.978759784	2.9907227	1.953125	0.061035156	3.55058606	8.82023912	3.25988768	2.2583008	1.5869141	-3.3569336	1.0048827880000002	9.451879892000001	-1.02163089	-2.319336	-6.8359375	-0.48828125	1539959620.116
-8.14433606	-4.27194838	-3.0002929320000002	3.6621094	2.0751953	0.4272461	9.16835962	-0.5837890576	0.7979248200000001	0.18310547	4.1503906	6.3476562	13.141235520000002	1.343432608	-2.080346646	-1.2817383	0.30517578	-5.859375	-9.38129892	-0.7464843750000001	2.7155760800000004	3.6621094	1.7700195	-0.061035156	2.0659912140000003	9.28798822	2.987133786	0.48828125	0.7324219	-2.2583008	1.240551718	9.363354532	-1.05991214	-1.8920898	-8.178711	0.12207031	1539959620.156
-8.000781250000001	-4.232470746	-2.739501996	3.6010742	2.9907227	0.4272461	8.3536866	-1.6484863220000001	1.006079074	-1.7700195	-0.7324219	5.9814453	13.141235520000002	1.343432608	-2.080346646	-1.8310547	5.6152344	-5.7373047	-10.088306200000002	-0.9187500000000001	2.384204074	3.540039	2.5024414	0.18310547	2.428466754	9.273632788	3.0971923920000006	0.48828125	0.7324219	-2.2583008	2.8830566100000006	8.81186502	-1.0108642572	-1.7089844	-8.300781	0.79345703	1539959620.196
-8.674292032	-4.02192392	-3.1665771760000005	3.7231445	3.6010742	0.79345703	11.217602340000001	-2.920141574	2.0121582460000003	-1.7089844	4.272461	5.004883	12.072949280000001	3.716870108	0.7608398560000001	-1.8920898	2.8076172	-4.8217773	-9.45427266	-0.9127685700000001	1.83151857	3.7231445	2.319336	0.48828125	0.9223388580000002	9.514086960000002	3.2323730040000007	0.9765625	0.5493164	-2.2583008	4.521972644000001	8.152710160000002	-1.053930661	-0.6713867	-7.3242188	1.0375977	1539959620.236
-9.448290740000001	-3.5565673920000003	-3.5984375	4.211426	2.6245117	1.2817383	9.064282248	-2.9141601440000002	2.058813498	-2.9296875	-0.61035156	4.1503906	12.072949280000001	3.716870108	0.7608398560000001	-1.8920898	2.8076172	-4.8217773	-9.849048020000001	-1.06589357	1.020434604	3.90625	2.1972656	0.12207031	0.9223388580000002	9.514086960000002	3.2323730040000007	1.6479492	0.24414062	-1.8310547	5.719457968	7.5545652	-2.48588858	0.8544922	-5.554199	0.9765625	1539959620.276
-9.144433606	-3.47163089	-4.273144568	3.7231445	2.0751953	0.8544922	11.01901808	-3.62475589	2.372241214	-4.0283203	-0.061035156	3.3569336	11.038159440000001	4.222900360000001	0.9953125	-1.0375977	-2.1362305	-4.1503906	-9.164770468	-0.724951178	0.8649169928000001	3.479004	2.1362305	0.48828125	0.9271240020000001	9.961499100000001	3.0959961060000003	0.8544922	-1.0375977	-1.5869141	6.41091304	8.521167032000001	-2.424877896	1.5258789	-4.0283203	-0.18310547	1539959620.316
-9.21979982	-4.3162110600000005	-4.4980469240000005	3.479004	2.380371	1.2817383	12.20095198	-5.11652806	3.0732665740000003	-3.4179688	1.4038086	2.8076172	11.489160340000002	5.663232428000001	2.3303711060000003	-3.112793	-1.6479492	-2.5024414	-9.50930162	-0.47971191100000005	0.2045654254	3.479004	0.7324219	0.7324219	-0.6723144568000001	10.49265126	2.050439496	0.6713867	-1.0375977	-1.8310547	6.39536142	10.4041259	0.8960205072	0.7324219	0.24414062	-0.6713867	1539959620.356
-8.06538089	-4.571020468	-4.036279254000001	3.1738281	1.4038086	1.8310547	12.041846040000001	-5.517285340000001	4.582983426	-3.4179688	1.4038086	2.8076172	11.88154254	5.638110520000001	2.3387451080000004	-3.112793	-1.6479492	-2.5024414	-9.917236420000002	0.027514648560000004	0.002392578076	4.1503906	1.159668	0.5493164	-0.13757324280000002	10.886230040000001	1.36018071	0.12207031	-3.6621094	-0.91552734	2.8471679320000005	10.082324280000002	0.309838858	0.79345703	0	-0.61035156	1539959620.396
-7.25429712	-5.03278804	-3.61638179	4.760742	3.2348633	2.4414062	11.95092752	-5.1440429320000005	3.609204074	-3.2958984	0.79345703	0.4272461	11.790625	5.95273462	1.076660144	-3.1738281	-2.6245117	-2.5634766	-9.08461911	1.063500998	-0.16628417539999998	3.7841797	0.36621094	0.48828125	-0.5598632788000001	10.682861420000002	0.5502929712000001	0.12207031	-3.6621094	-0.91552734	1.0946044928	9.09179712	-1.814770468	1.2207031	-4.211426	-0.36621094	1539959620.436
-6.82124002	-5.0614991	-4.981347840000001	4.8828125	3.2958984	2.5024414	10.79292032	-4.969384980000001	2.9057862400000003	-3.6621094	-0.7324219	0.48828125	11.3491938	6.008960160000001	-0.8374023560000001	-4.3945312	-3.2348633	-0.91552734	-8.77836911	2.2286865020000004	-0.19020996400000004	4.272461	-0.30517578	0.48828125	-1.0969971040000002	10.259375	-0.18422851440000002	0.18310547	-3.6010742	-0.9765625	2.7945312500000004	9.49016124	-1.391284146	0.91552734	-4.1503906	-0.48828125	1539959620.476
-7.493554712000001	-5.609399460000001	-5.888134980000001	4.1503906	1.8920898	2.380371	10.918529860000001	-4.702612320000001	3.2251952880000005	-4.0283203	1.953125	-0.36621094	11.34082068	6.1441403800000005	-0.8589355432	-4.3945312	-3.2348633	-0.91552734	-9.46145018	2.733520468	0.0	5.3100586	-0.8544922	0.18310547	-0.9689941100000001	10.835986420000001	-0.8146728240000001	-0.18310547	-4.0283203	-0.5493164	2.89382338	9.552368210000001	-0.8816650360000001	0.91552734	-2.0751953	0	1539959620.516
-7.1717527	-5.195483426000001	-5.860620108000001	4.5166016	2.2583008	2.4414062	10.18161592	-4.94904802	3.0002929320000002	-4.1503906	1.8310547	-0.9765625	10.914941100000002	6.69204074	-0.8134765380000001	-4.760742	-3.7231445	-1.0986328	-10.43403354	2.219116214	0.46655273560000005	5.6152344	-0.61035156	-0.061035156	-0.5550781250000001	11.40183058	-0.9175537140000001	-1.2817383	-4.272461	0.48828125	0.461767572	10.06079074	-1.790844748	0.30517578	-3.6621094	-0.061035156	1539959620.556
-6.577197480000001	-5.148827880000001	-5.1177246400000005	5.126953	3.8452148	2.5634766	9.600219748	-5.465844748	3.084033246	-3.90625	1.6479492	-0.91552734	9.7066893	6.59992662	-1.6305420320000001	-4.8828125	-3.479004	-0.4272461	-10.6589357	1.8757812500000002	0.6328369110000001	5.7373047	-0.30517578	-0.18310547	0.364868161	11.034570680000002	-0.5443115216000001	-0.8544922	-5.065918	0.061035156	0.2560058606	9.9949955	-2.6354248200000003	0.4272461	-4.4555664	0.12207031	1539959620.596
-6.8583251800000005	-4.965795926	-5.860620108000001	5.3710938	4.4555664	3.2958984	9.10615216	-5.151220746000001	2.7299316100000004	-3.90625	1.6479492	-0.91552734	9.29516574	6.07714856	-2.1796386780000003	-4.8828125	-3.479004	-0.4272461	-10.173241820000001	1.665234424	0.723754892	5.7373047	-0.061035156	-0.18310547	0.966601538	10.243823380000002	-0.07177734424	-0.5493164	-5.6152344	-0.4272461	0.735717752	9.479394568	-3.55058606	0.24414062	-5.3100586	0.061035156	1539959620.636
-7.238745108000001	-4.288696286	-6.369042932000001	5.432129	2.380371	3.4179688	9.10615216	-5.151220746000001	2.7299316100000004	-4.333496	2.1362305	-1.0375977	8.64558107	5.293579074	-2.140161142	-5.004883	-3.7841797	-0.30517578	-9.480590560000001	1.5300537140000001	0.6854736419999999	5.554199	-0.061035156	0	1.0048827880000002	9.472216754	-0.1399658246	-0.5493164	-5.1879883	-0.48828125	1.9786621400000002	9.04992662	-3.6235596040000004	0.24414062	-5.1879883	0	1539959620.676
-6.8308107	-3.8520507200000003	-5.559155252000001	6.4086914	2.380371	3.3569336	8.6264402	-5.010058606	1.41640625	-4.333496	2.1362305	-1.0375977	8.3620607	5.106957968000001	-2.1569091460000003	-4.3945312	-3.4179688	-0.5493164	-9.12648912	1.5731201080000001	0.793139676	5.6762695	-0.24414062	0.18310547	1.152026358	8.881250000000001	-0.45339357	-0.6713867	-4.5166016	-0.30517578	2.604321286	8.92551268	-3.0971923920000006	0.18310547	-4.4555664	0.12207031	1539959620.716
-6.92292482	-3.0804442900000004	-5.5292482	6.1035156	3.90625	2.9907227	8.027099640000001	-5.154809800000001	0.5120117212	-4.760742	2.9296875	-0.8544922	8.84296875	5.459863220000001	-2.162890576	-4.3945312	-3.4179688	-0.5493164	-9.22458516	1.356591754	1.0563232428000002	5.9814453	-0.30517578	0.18310547	1.0288086060000001	8.902783246	-0.3947753894	-1.0375977	-4.272461	0	2.21433107	9.066674820000001	-2.886645468	-0.061035156	-5.126953	0.30517578	1539959620.756
-8.017529254000001	-2.076757788	-5.959912140000001	6.1035156	2.319336	2.9296875	7.562939300000001	-5.401245108	0.49167482	-4.5166016	3.2958984	-1.3427734	8.84296875	5.459863220000001	-2.162890576	-4.8217773	-3.1738281	-0.30517578	-9.419580072	0.984545926	1.3637695680000002	6.0424805	-0.48828125	0.30517578	1.0288086060000001	8.902783246	-0.3947753894	-1.159668	-4.4555664	0.061035156	3.0672851440000004	8.988915740000001	-2.9368896760000003	-0.4272461	-5.9814453	0.48828125	1539959620.796
-8.374023560000001	-1.465454074	-5.2744384	5.493164	1.953125	2.380371	7.064086960000001	-5.675195288	-0.540722644	-4.4555664	1.953125	-1.3427734	9.540405252000001	5.916845746000001	-2.5301512600000002	-4.699707	-3.540039	-0.12207031	-9.505712860000001	0.52995607	1.5767089660000002	6.0424805	-0.36621094	0.24414062	1.676000998	9.78444838	0.2942871106	-0.8544922	-5.065918	0.18310547	4.12839357	8.846557608000001	-2.16408696	-0.4272461	-4.8217773	0.4272461	1539959620.836
-8.23286142	-0.9773681610000001	-4.76242662	4.760742	1.8310547	2.0141602	7.01982428	-5.52565944	-0.5574707068000001	-4.3945312	1.953125	-0.9765625	9.631323380000001	5.75773912	-1.9176513580000003	-4.5166016	-3.2958984	0.061035156	-9.43752446	0.07058105432	1.681982428	5.79834	-0.48828125	0	2.442822284	9.9447509	0.60651857	-0.8544922	-5.3710938	-0.48828125	3.609204074	8.86809056	-2.062402356	-0.36621094	-4.0283203	0.24414062	1539959620.876
-8.45297824	-1.369750998	-4.285107428	3.6010742	3.2348633	1.5869141	7.012646760000001	-5.32348642	0.10766601440000001	-4.5166016	1.4038086	-0.91552734	9.60859375	5.312719748	-1.4750244600000002	-4.638672	-2.9296875	0.061035156	-9.31311052	-0.34094239200000004	1.61977536	5.2490234	-0.4272461	-0.18310547	2.9990966460000004	9.613378894	0.735717752	-1.0986328	-5.3100586	-0.6713867	2.7454834260000003	8.638403060000002	-2.2478271760000004	0.061035156	-3.7841797	0.12207031	1539959620.916
-9.676782248	-2.031298822	-4.167871106000001	3.7231445	0.91552734	1.953125	7.28659694	-5.054321580000001	0.5670410144	-4.5166016	1.2207031	-0.91552734	9.816748200000001	4.892822284	-1.2010742212	-4.4555664	-2.1362305	-0.061035156	-9.097778060000001	-0.2978759784	1.4463134979999999	4.4555664	-0.5493164	-0.30517578	3.1869139400000006	9.548779254000001	0.6986327880000001	-1.2817383	-4.9438477	-0.91552734	1.7752929320000002	9.374121106	-0.9785644568000001	-0.30517578	-3.7231445	-0.30517578	1539959620.956
-9.026000900000001	-1.429565396	-3.3986572480000006	2.6245117	0	1.4648438	7.756738220000001	-4.933496106000001	0.663940396	-4.272461	1.5869141	-1.0986328	10.152904860000001	4.810278354	-1.28361821	-4.4555664	-2.1362305	-0.061035156	-8.902783246	-0.2607910144	1.374536142	4.4555664	-0.7324219	-0.91552734	3.475219748	9.94714308	0.898413089	-1.6479492	-5.065918	-0.91552734	1.933203076	8.70898462	-0.9271240020000001	0.4272461	-3.6621094	-0.36621094	1539959620.996
-9.031982428000001	-2.2801269960000004	-3.737207068	1.0375977	2.6855469	0.30517578	7.791430710000001	-4.79113768	0.891235324	-4.1503906	1.159668	-1.5258789	10.152904860000001	4.810278354	-1.28361821	-4.211426	-2.1362305	-0.30517578	-9.37890625	-0.8445800720000001	1.1352783540000002	3.8452148	-1.0375977	-1.5258789	3.475219748	9.94714308	0.898413089	-1.8920898	-4.8217773	-0.9765625	1.6783935700000001	9.81555162	-0.745288089	-0.12207031	-4.1503906	-0.36621094	1539959621.036
-11.21042482	-5.12849092	-4.495654254000001	1.2207031	3.0517578	0.18310547	8.502026260000001	-4.981347840000001	0.6926513580000001	-3.6621094	0.61035156	-1.5258789	11.147021760000001	6.770996106	-1.4869873200000001	-3.4179688	-1.5258789	-0.7324219	-12.17702626	-1.3793212860000001	1.234570288	3.540039	-1.4038086	-1.8920898	3.5242675720000003	12.394750900000002	2.652172824	-1.7700195	-4.699707	-1.0986328	3.6881591460000003	10.90417482	-0.8661132788	-0.061035156	-3.479004	0.18310547	1539959621.076
-11.1697509	-5.784057608	-5.724243210000001	2.8686523	-0.48828125	1.5869141	9.286792032000001	-5.889331070000001	0.00837402356	-3.112793	0.4272461	-1.4038086	11.33364218	7.836889480000001	-1.3864990020000003	-3.4179688	-1.5258789	-0.7324219	-13.598217360000001	-2.3542969240000002	0.6723144568000001	3.1738281	0.30517578	-2.4414062	2.59116214	13.069458360000002	3.178540036	-1.5258789	-4.0893555	-1.2207031	4.8808594240000005	12.380395860000002	0.002392578076	-0.8544922	-3.3569336	2.0751953	1539959621.116
-8.292675720000002	-6.148925720000001	-3.645092752	3.6010742	-8.178711	0.9765625	10.023705580000001	-6.93010234	-0.7141846040000002	-2.6855469	1.0375977	-0.6713867	11.33364218	7.836889480000001	-1.3864990020000003	-3.0517578	-0.79345703	-1.2207031	-11.59323732	-1.9607177520000003	-0.2452392572	2.0751953	0.6713867	-2.5024414	2.59116214	13.069458360000002	3.178540036	-1.2817383	-4.333496	-1.7089844	5.531640380000001	12.320580580000001	1.585082968	-2.6855469	-3.90625	4.272461	1539959621.156
-5.5459961060000005	-5.31152356	-2.063598642	1.4648438	3.7231445	1.0986328	10.070361420000001	-6.93010234	-1.069482428	-2.8076172	0.7324219	-0.7324219	9.031982428000001	6.233862320000001	-0.22490234620000002	-3.2348633	-0.5493164	0.61035156	-9.29636232	-0.663940396	-1.4582763580000002	2.6855469	-0.5493164	-1.4648438	-1.1472412140000001	7.122705072	3.282617212	-0.91552734	-4.272461	-1.8920898	1.9966064300000002	11.7391848	2.3997558900000002	-1.8920898	-3.1738281	5.2490234	1539959621.196
-8.38598642	-4.90478534	-2.548095746	0.61035156	6.1035156	0.5493164	9.131274460000002	-6.458764480000001	-0.5849853534	-2.6855469	0.61035156	-1.2207031	7.78186052	6.2147219400000004	0.2524169928	-3.2348633	-0.5493164	0.61035156	-9.11213408	-1.0802490020000002	-1.427172824	3.1738281	-0.18310547	-0.4272461	-2.140161142	7.383496106000001	2.958422824	-1.3427734	-1.4038086	-0.7324219	-1.655664038	13.32666034	0.539526358	-2.0141602	-5.004883	5.554199	1539959621.236
-9.922021760000002	-5.13447284	-4.50163588	3.7231445	-2.746582	1.3427734	8.83698732	-5.98383786	-0.5024413940000001	-2.5634766	1.0986328	-0.9765625	7.609594748	6.608300720000001	0.1614990216	-3.0517578	-1.7089844	0.8544922	-9.737792932000001	-1.6879638580000003	-0.6125	3.1738281	-0.48828125	0.12207031	-2.140161142	7.383496106000001	2.958422824	-1.5258789	-2.5024414	0.6713867	-1.8159667540000002	12.418676620000001	-1.2285888580000002	-2.0141602	-5.493164	6.0424805	1539959621.276
-6.780566394000001	-3.8987060700000002	-2.1485351440000002	3.6621094	-5.432129	1.0375977	8.441015380000001	-5.352197480000001	-0.916357428	-2.5024414	0.8544922	-0.6713867	7.765112320000001	6.187207068	-0.2392578076	-2.6245117	-1.7089844	0.91552734	-9.1623777	-2.02292482	0.05502929712000001	2.9296875	0.24414062	-0.061035156	0.669921875	8.643188400000001	3.4417237400000005	-0.18310547	-5.004883	0.18310547	1.5491942900000002	10.82522014	-0.6328369110000001	-3.0517578	-2.9296875	5.493164	1539959621.315
-4.5889648560000005	-3.301757788	-0.5849853534	1.7089844	6.0424805	0.8544922	8.188598740000002	-4.23964856	-1.0742675720000001	-2.6245117	0.79345703	-0.6713867	7.680175720000001	5.014843750000001	0.08732910340000001	-2.5634766	-1.8310547	0.91552734	-8.4733152	-2.0731689300000005	0.0490478534	2.5024414	0.30517578	0.18310547	1.0048827880000002	7.339233426000001	3.5792969240000003	0.36621094	-4.1503906	-0.61035156	1.79323732	9.406420926000001	-0.113647464	-2.6245117	-0.30517578	4.272461	1539959621.355
-7.78066394	-3.234765576	-1.77290036	2.2583008	3.2958984	1.0986328	7.6526612400000005	-3.2251952880000005	-1.0802490020000002	-2.6245117	0.8544922	-0.7324219	7.743579074	4.197778354	0.5239746106000001	-2.1362305	-2.6855469	1.0375977	-8.134765380000001	-1.8446777160000003	0.2129394568	2.746582	0.24414062	0.6713867	0.6316406250000001	6.93967302	2.874682608	-0.061035156	-2.746582	-0.7324219	1.5575683900000001	7.972070288000001	-0.2990722644	-1.953125	0.61035156	3.479004	1539959621.396
-8.66950679	-2.749072284	-2.09948732	2.6855469	-2.0141602	1.0986328	7.42775908	-2.6940429320000003	-0.909179712	-2.6245117	0.8544922	-0.7324219	7.743579074	4.197778354	0.5239746106000001	-1.8920898	-2.8686523	1.159668	-8.26875	-2.2167236420000003	0.3373535144	2.8686523	-0.061035156	0.79345703	1.166381839	7.516284440000001	2.83879393	-0.24414062	-2.9907227	-0.18310547	1.358984424	7.15978984	-0.4821044928	-1.4648438	1.3427734	2.2583008	1539959621.436
-7.339233426000001	-1.9164550720000002	-0.9331054712000001	1.4038086	2.2583008	0.5493164	7.5114991	-2.578002896	-0.7560547120000001	-2.2583008	1.4038086	-0.36621094	8.9661866	4.164282248	0.9187500000000001	-1.953125	-2.5634766	1.0986328	-8.972167932000001	-2.7586425720000003	0.7907471040000001	2.746582	0	0.6713867	2.211938498	8.49125998	3.213232428	0	-3.2348633	0	-0.8720947480000001	6.919336060000001	-0.30744628600000007	0	-0.24414062	1.4648438	1539959621.476
-8.52714856	-1.503735324	-1.391284146	0.48828125	2.8686523	0.4272461	7.759130890000001	-2.633032248	-0.7811767572	-1.8310547	0.79345703	-0.18310547	9.734204074	4.047045926	0.576611322	-1.7700195	-2.5634766	0.9765625	-9.048730432000001	-2.807690396	1.0455566100000002	2.319336	0.12207031	0.5493164	2.211938498	8.49125998	3.213232428	0.5493164	-2.8076172	-0.36621094	-2.3734375	6.227880890000001	-0.287109375	0.8544922	-3.7841797	0.5493164	1539959621.516
-9.70429712	-2.377026358	-2.6533691100000003	0.061035156	1.8920898	0.12207031	8.27353534	-2.81726088	-0.80390625	-1.4038086	0.6713867	-0.12207031	10.28928264	3.5362304320000004	0.34572753600000006	-1.3427734	-2.319336	0.8544922	-8.79990216	-2.9249266200000004	1.2034667932	1.8920898	-0.061035156	0.48828125	2.930908246	8.748461960000002	3.7025146760000003	0.5493164	-2.5634766	-0.61035156	-0.6902587860000001	5.54360324	-0.8242431610000001	2.6855469	-6.8969727	0.5493164	1539959621.556
-10.246215560000001	-3.3831054320000007	-0.8649169928000001	1.5869141	0.24414062	1.0986328	8.55585962	-2.9416748200000002	-0.5993408246	-1.159668	0.5493164	-0.24414062	10.850341460000001	3.15461412	0.23686523560000003	-1.0986328	-1.7089844	0.79345703	-8.694628894000001	-2.6940429320000003	0.8015136780000001	0.9765625	0.12207031	0.5493164	2.818457068	8.338134980000001	3.4823974640000004	0.24414062	-2.5024414	-0.36621094	11.25349092	8.900390380000001	2.050439496	1.2817383	-3.1738281	2.746582	1539959621.595
-11.870776260000001	-3.575707968	-3.12709964	0.61035156	0.30517578	1.6479492	8.62524411	-3.093603534	-0.3995605432	-1.159668	0.5493164	-0.24414062	11.153002700000002	3.5733153960000004	-0.0478515625	-0.61035156	-0.8544922	0.9765625	-8.750854532	-1.7310302520000003	0.832617212	1.0986328	-0.48828125	0.91552734	2.6880616	9.32028804	3.2503173920000004	0.12207031	-2.0751953	0.12207031	13.35178264	8.13356929	-0.3959716754	0.12207031	-0.4272461	0.4272461	1539959621.636
-11.089599640000001	-4.58178714	-4.289892572	-0.30517578	-1.2207031	-0.061035156	8.793920926	-3.4429199280000002	-0.04067382788	-0.36621094	0.30517578	-0.24414062	11.400634980000001	4.556665036	-0.699829074	-0.30517578	-0.61035156	1.0986328	-10.790527160000002	-1.106567392	1.225	1.2817383	-0.91552734	1.159668	2.9620117800000005	11.369530760000002	2.8411866	-0.12207031	-1.159668	0.79345703	2.528955072	8.083325180000001	-3.7336182100000004	-1.8920898	-0.5493164	-4.5776367	1539959621.675
-10.064379500000001	-6.89660643	-2.378222644	2.6855469	2.0751953	1.0986328	9.29636232	-3.84367662	0.03588867212	0	0.061035156	-0.061035156	11.833691100000001	5.7027101600000005	-1.64011232	-0.12207031	-0.4272461	0.79345703	-13.738183900000001	-1.113745108	0.9271240020000001	0.8544922	-0.48828125	0.48828125	3.7025146760000003	13.5778804	2.75625	-0.24414062	-1.4038086	0.91552734	7.988818390000001	12.160278060000001	2.7706054320000004	4.8828125	2.9296875	1.6479492	1539959621.715
-8.979345746000002	-4.859326080000001	-3.4788086060000003	2.0751953	0.24414062	1.3427734	9.636108426000002	-4.675097644	-0.4330566394	0.061035156	-1.2207031	0.30517578	12.22128894	6.308032248	-2.1521240020000003	-0.061035156	-0.5493164	-0.061035156	-13.23933058	-0.571826178	0.19499511780000003	0	0.91552734	-0.12207031	2.8495605040000003	13.65205072	2.9368896760000003	0.18310547	0	0.18310547	1.55158696	10.127783540000001	0.7129882787999999	-4.9438477	-0.30517578	-1.5258789	1539959621.756
-7.778271760000001	-3.9561278960000004	-4.78515625	0.24414062	2.5024414	-0.48828125	10.483080580000001	-5.039965560000001	0.02990722644	0.061035156	-1.2207031	0.30517578	11.559740920000001	6.20754393	-1.680786142	0.061035156	-0.24414062	-0.61035156	-11.06088858	0.4067382788	-1.1328857428	0.12207031	0.9765625	0	0.885253894	11.856421220000001	2.3758300720000003	0.36621094	1.0375977	-0.36621094	-1.299169928	9.290380890000002	-3.1390625	-0.24414062	-3.7231445	-1.8920898	1539959621.795
-7.224389480000001	-5.300756789999999	-5.230175720000001	0.30517578	-0.30517578	0.18310547	8.999682608	-5.591455072	0.45937500000000003	0.48828125	-1.2207031	-0.79345703	10.52136232	5.632128894	-1.534838858	0.12207031	0.36621094	-0.24414062	-10.008153960000001	0.642407248	-1.2860107820000002	0.24414062	-0.48828125	-0.4272461	-0.154321286	10.52136232	1.3266846040000002	-1.5258789	1.2817383	0.91552734	1.2321777160000003	9.4423098	-2.0839355040000003	0.30517578	-0.8544922	-2.9296875	1539959621.863
-8.365649460000002	-3.7587402160000005	-4.79113768	-1.0986328	0.30517578	0.12207031	8.999682608	-5.591455072	0.45937500000000003	0.48828125	-1.2207031	-0.79345703	9.96030252	5.301952880000001	-2.2035644960000003	0.12207031	0.36621094	-0.24414062	-10.008153960000001	0.642407248	-1.2860107820000002	0.24414062	-0.48828125	-0.4272461	-0.154321286	10.52136232	1.3266846040000002	-1.5258789	1.2817383	0.91552734	1.2321777160000003	9.4423098	-2.0839355040000003	0.30517578	-0.8544922	-2.9296875	1539959621.875
-8.57380342	-3.0792480040000005	-4.53513179	0.18310547	-0.24414062	0.24414062	8.890820288	-5.5579592600000005	0.001196289038	0.36621094	-0.18310547	-0.79345703	9.96030252	5.301952880000001	-2.2035644960000003	-0.061035156	-0.061035156	-0.18310547	-9.58586412	0.22131347840000004	-0.660351538	-0.30517578	-0.48828125	-0.24414062	-0.135180661	10.235449280000001	1.00129393	-1.159668	0.4272461	1.0986328	1.655664038	10.120605040000001	-2.3303711060000003	0.18310547	-0.9765625	-3.2958984	1539959621.915
-7.053320288000001	-3.544604532	-3.369946286	0.36621094	-1.0375977	0.36621094	8.100073380000001	-4.9992920320000005	-0.2045654254	0	-0.61035156	-0.61035156	9.50930162	4.769604532000001	-2.369848642	-0.061035156	0.061035156	0	-9.08222644	0.2895019568	-0.20935058900000003	-0.6713867	-0.4272461	-0.30517578	1.00129393	8.017529254000001	1.6030273560000001	0	-0.48828125	0.5493164	2.050439496	9.54997554	-1.28361821	-0.061035156	-0.6713867	-3.479004	1539959621.955
-6.275732428000001	-3.269457968	-2.830419928	-0.061035156	-0.24414062	0	7.334448380000001	-4.0506347840000005	0.477319339	0.24414062	-0.79345703	-0.79345703	8.214917032	3.39267572	-1.465454074	0.061035156	0.12207031	0.30517578	-8.206542932000001	0.702221646	-0.13757324280000002	-0.5493164	-0.5493164	-0.30517578	1.451098642	7.267456070000001	1.5934570680000002	0.30517578	-0.30517578	0.24414062	1.8602295320000002	9.024804712	-1.355395468	0.061035156	-1.0375977	-3.2958984	1539959621.995
-6.585571580000001	-2.8268310700000003	-3.1127441100000004	0.12207031	0.36621094	-0.24414062	6.920532248	-3.0038817900000003	1.143652356	0.4272461	-0.4272461	-0.9765625	8.214917032	3.39267572	-1.465454074	0.24414062	0.4272461	0.4272461	-7.87995607	0.5885742212	0.0478515625	-0.12207031	-0.4272461	-0.30517578	1.5779052520000003	7.17294928	1.695141574	-0.18310547	0.4272461	0.36621094	2.0145507200000004	8.790332068	-1.143652356	0.36621094	-0.9765625	-3.112793	1539959622.035
-6.658544928000001	-2.78017572	-3.3448242800000005	0.61035156	0.36621094	-0.12207031	6.688451980000001	-2.39138179	0.8290283540000001	0.48828125	-0.61035156	-1.0375977	8.378808606	3.21921376	-1.4798096040000002	0.5493164	0.61035156	0.5493164	-8.023510880000002	0.37204589660000004	0.3194091754	-0.48828125	-0.18310547	-0.36621094	1.8458740020000002	7.573706070000001	1.7609375	-0.30517578	0.61035156	0.5493164	2.592358426	8.54628894	-0.734521466	0.48828125	-0.18310547	-2.6245117	1539959622.075
-7.718457068	-2.67370607	-3.6977295320000003	0.24414062	1.5258789	0	6.46713858	-1.945166034	0.173461911	0.61035156	-1.2817383	-1.4648438	8.86091304	3.411816394	-1.293188498	0.7324219	0.48828125	0.36621094	-7.981640380000001	0.718969748	0.592163089	-0.6713867	-0.24414062	-0.24414062	1.9954101440000003	8.20534694	1.6736084260000001	-0.30517578	0.7324219	0.5493164	2.976367212	8.6766848	-0.6723144568000001	0.30517578	-0.36621094	-2.1362305	1539959622.115
-9.197070288	-2.702417032	-4.860522464000001	0	-0.91552734	0.12207031	7.4050292540000004	-1.5779052520000003	-0.2763427716	0.6713867	-1.6479492	-1.4038086	9.596630890000002	3.8747802520000003	-0.8517577880000001	0.5493164	0.61035156	0.36621094	-8.31899411	1.2082519568	0.6818847840000001	-0.24414062	-0.61035156	-0.18310547	1.987036142	9.14204074	1.553979532	-0.36621094	1.159668	0.61035156	2.4655516200000003	9.134863220000002	-0.2536132788	-0.18310547	-0.61035156	-1.8310547	1539959622.155
-8.9745607	-2.2849121400000003	-4.33535144	-0.61035156	-3.3569336	0.18310547	8.44938948	-1.4403320680000002	-0.49885253600000007	0.6713867	-1.6479492	-1.4038086	9.596630890000002	3.8747802520000003	-0.8517577880000001	0.30517578	0.9765625	0.24414062	-9.211425720000001	0.5861816394	0.925927716	0.4272461	-0.48828125	-0.5493164	1.8650146760000001	9.861010880000002	1.915258786	-0.5493164	1.0986328	0.6713867	2.24064946	9.14323732	-0.31701660340000004	-0.48828125	-0.36621094	-1.4648438	1539959622.195
-8.786743210000001	-2.9464599640000007	-3.2060547120000003	-0.36621094	0.91552734	0.7324219	9.423168930000001	-1.2202148560000001	-0.679492212	0.48828125	-1.5869141	-0.79345703	10.437622300000001	4.987329074000001	-0.758447284	-0.061035156	0.7324219	0.18310547	-9.920825180000001	-0.3804199280000001	1.1508300720000002	-0.30517578	-0.36621094	-1.0375977	2.2478271760000004	10.763012680000001	2.719165036	-0.30517578	0.30517578	0.36621094	2.5205810700000004	9.35976538	-0.6818847840000001	-0.48828125	0.18310547	-1.0986328	1539959622.236
-9.58347194	-3.905883786	-5.89650908	-2.5634766	-0.061035156	-0.12207031	10.033276260000001	-0.9199462860000001	-0.802709964	-0.12207031	-1.0986328	-0.7324219	10.437622300000001	4.987329074000001	-0.758447284	-0.36621094	0.36621094	-0.061035156	-10.929297120000001	-0.08493652160000001	1.0754638580000002	-0.061035156	-1.0986328	-1.0986328	2.9141601440000002	11.828905760000001	3.4907714660000004	-0.30517578	-0.30517578	-0.061035156	3.561352536	10.453173920000001	-0.7261474640000001	-1.3427734	-1.0986328	-0.4272461	1539959622.275
-10.71875	-6.127392572	-5.01364766	0.061035156	-2.8076172	1.0375977	10.72951628	-1.3254882200000002	-1.1257080072	-0.30517578	-0.48828125	-0.30517578	11.371923920000002	6.474316394000001	-0.569433606	-0.5493164	0.79345703	-0.61035156	-13.687939300000002	-1.022827176	0.86850589	0.8544922	-0.4272461	-1.159668	2.3531005400000002	12.19377446	3.652270468	-0.48828125	0.061035156	-0.12207031	6.151318390000001	10.984326079999999	1.606616214	-1.8310547	-1.7700195	2.0141602	1539959622.315
-9.232959260000001	-6.737500000000001	-1.293188498	1.2207031	-2.4414062	1.0375977	11.46164586	-2.3794189300000004	-2.211938498	-0.30517578	-0.48828125	-0.30517578	10.843163940000002	6.476709260000001	-0.4474121106000001	-0.61035156	0.4272461	-0.9765625	-12.56701628	-2.0839355040000003	0.001196289038	-0.6713867	0.91552734	-1.5258789	0.7309326080000002	10.66491664	4.080542032	-0.30517578	-0.12207031	-0.6713867	6.1931884	12.8959964	2.3949707460000003	-2.8076172	0.36621094	4.638672	1539959622.355
-7.8907228400000005	-5.501733426	-2.0671875	0.5493164	1.2817383	0.24414062	11.694922120000001	-3.48598642	-2.9033935700000004	-0.48828125	-0.6713867	0.4272461	10.843163940000002	6.476709260000001	-0.4474121106000001	-0.61035156	0.4272461	-0.5493164	-10.36704074	-0.3756347644	-0.878076178	-0.5493164	-0.18310547	-0.61035156	-0.5778076080000001	9.067871106	3.951342752	0.18310547	-0.24414062	-1.0375977	1.8351074280000002	13.17233876	-2.3746337860000004	-2.746582	-0.061035156	4.699707	1539959622.395
-9.66003444	-3.4010498200000003	-3.776684604	-1.0986328	2.5024414	-0.30517578	11.307324280000001	-3.8400878600000006	-2.277734424	-0.7324219	0.91552734	0.061035156	9.46264676	6.810473740000001	0.34213867800000003	-0.7324219	0.30517578	0.061035156	-10.003369600000001	-0.4378417932	-1.1245117212000002	0.9765625	-0.24414062	0	-1.79323732	9.07983426	3.652270468	-0.4272461	0.8544922	-0.12207031	0.7464843750000001	12.56103534	-2.70361322	-0.24414062	0.9765625	5.432129	1539959622.435
-10.34191942	-4.439428714000001	-3.581689496	0.9765625	-1.6479492	0.12207031	10.35866664	-3.7407959260000005	-2.1796386780000003	-0.61035156	0.79345703	0.061035156	9.23774411	6.8140625	-0.385205072	-0.79345703	-0.30517578	0.4272461	-10.87905252	-1.73701178	-0.23686523560000003	0.6713867	-0.24414062	0.18310547	-0.976171875	9.9447509	3.3854980040000004	-0.7324219	-0.061035156	0.61035156	-0.09450683900000001	11.833691100000001	-1.8219482820000001	0	0.6713867	5.493164	1539959622.476
-7.791430710000001	-4.201367212	-2.0839355040000003	0.7324219	-3.479004	0.061035156	9.449487320000001	-3.5063233800000004	-2.600732428	-0.9765625	0.6713867	0.30517578	9.23774411	6.8140625	-0.385205072	-0.8544922	-0.7324219	0.36621094	-9.95910692	-1.9511474640000002	0.001196289038	0.36621094	0.30517578	0.061035156	1.02163089	9.3489991	3.8125733800000003	0	-2.5634766	0.061035156	-0.6125	11.109936600000001	-1.638916034	0.4272461	-0.36621094	4.4555664	1539959622.515
-5.650073380000001	-2.9679932100000004	-1.3063476440000001	-0.36621094	1.953125	-0.18310547	9.01882338	-3.1845214660000005	-2.4344482820000004	-0.9765625	0.6713867	0.30517578	8.421875	4.591357428	-0.0693847644	-0.7324219	-0.8544922	0.30517578	-9.02241214	-1.8949219240000001	0.1196289038	0.061035156	0.30517578	0.12207031	1.599438498	8.01035144	3.640307608	0.24414062	-2.2583008	-0.7324219	-0.6627441100000001	8.923120108	-0.440234375	0.4272461	0.7324219	3.112793	1539959622.555
-6.93967302	-2.810082968	-1.6664307100000002	-0.24414062	2.0751953	-0.36621094	8.058202880000001	-2.5492920320000003	-1.6460937500000001	-0.8544922	0.6713867	0.18310547	8.3536866	3.58288588	0.25839844240000004	-0.5493164	-0.9765625	0.30517578	-8.279516574	-1.5719238220000002	0.10527343750000001	0.061035156	0.30517578	0.36621094	1.1041748200000001	6.860717752000001	2.9799560700000005	-0.061035156	-0.9765625	-0.8544922	-0.849365216	7.3248777	-0.7799804712000001	2.5024414	2.1972656	1.3427734	1539959622.595
-7.4600586060000005	-2.545703076	-1.7465820680000002	0.5493164	-2.319336	-0.18310547	7.446899460000001	-2.086328076	-1.272851538	-0.5493164	0.4272461	-0.18310547	8.3536866	3.58288588	0.25839844240000004	-0.4272461	-0.9765625	0.5493164	-7.966088760000001	-1.490576178	0.023925780760000005	0.30517578	0.12207031	0.61035156	1.2632812500000001	6.71835962	2.7885498200000005	-0.24414062	-1.4038086	-0.6713867	-2.6665283540000004	6.9588134	-1.4989501800000002	2.380371	0.6713867	0.30517578	1539959622.635
-6.779370108000001	-2.127001996	-1.3111327879999999	-0.79345703	1.4648438	0	7.129882788000001	-1.9367920320000003	-1.159204074	-0.5493164	0.4272461	-0.18310547	8.45896016	3.0625	-0.05981445288	-0.30517578	-1.0375977	0.79345703	-7.833300720000001	-1.9284179320000001	0.04306640576	0.4272461	0.12207031	0.61035156	1.2632812500000001	6.71835962	2.7885498200000005	-0.12207031	-1.4038086	-0.36621094	-2.436840854	6.592749100000001	1.0264160340000001	2.380371	-0.79345703	-0.24414062	1539959622.675
-8.3967527	-2.050439496	-2.5947509	-1.0986328	3.540039	-0.18310547	7.409814300000001	-2.1114501800000003	-1.0862304712000002	-0.18310547	0.5493164	-0.24414062	8.921923920000001	3.0014891200000005	-0.4091308606000001	-0.18310547	-0.91552734	0.79345703	-8.21013179	-2.177246106	0.4521972644	0.061035156	0	0.6713867	2.4811035340000003	8.27353534	3.3986572480000006	0.48828125	-0.8544922	-0.30517578	0.7476806610000001	8.990112320000001	1.1879150360000001	2.5024414	-0.6713867	-0.7324219	1539959622.715
-9.9794429	-2.65576178	-3.3005616	-0.5493164	-0.5493164	-0.061035156	8.155102340000001	-2.47033696	-0.8266357428000001	0.30517578	0.6713867	-0.061035156	9.485375900000001	3.129492212	-0.6914550720000001	0.24414062	-0.48828125	0.6713867	-8.714965560000001	-2.0157471040000003	0.52995607	-0.5493164	-0.12207031	0.8544922	2.59116214	8.49484874	3.3807128600000005	0.79345703	-0.6713867	-0.18310547	8.35129393	8.8728759	0.09331054320000001	1.2817383	-0.8544922	-0.30517578	1539959622.755
-9.650463760000001	-3.52785643	-3.161792032	-0.79345703	1.3427734	-0.18310547	8.79990216	-2.8316162140000003	-0.571826178	0.79345703	0.5493164	0.061035156	10.315600540000002	3.0744628600000006	-1.02761232	0.61035156	0.061035156	0.5493164	-8.89321286	-1.349414038	0.516796875	-0.79345703	-0.48828125	1.0986328	2.496655252	8.640795926000001	3.1055663940000002	0.79345703	-0.61035156	0	11.03935504	9.362158246000002	0.053833007200000005	0.18310547	1.2817383	-0.5493164	1539959622.795
-10.576391280000001	-4.459765576	-4.98254393	-1.159668	0.7324219	-0.79345703	9.248510880000001	-3.07805162	-0.5490966754000001	1.0375977	0.061035156	0	10.315600540000002	3.0744628600000006	-1.02761232	1.0986328	-0.36621094	0.5493164	-10.10505342	-0.6615478240000001	0.458178714	-0.61035156	-0.7324219	1.4648438	2.560058606	9.648071580000002	2.421289038	0.61035156	0	0.4272461	2.75983876	10.106250000000001	-3.4572753600000006	-1.2817383	-0.18310547	-2.4414062	1539959622.835
-10.26416034	-6.76979982	-4.487280252000001	0.79345703	-1.0986328	-0.5493164	9.5021241	-3.1390625	-0.4821044928	1.2817383	0.30517578	0.12207031	10.614673020000001	3.4560790740000003	-1.207055661	1.2817383	0.061035156	0.4272461	-12.1052491	-0.154321286	0.2129394568	-0.79345703	-0.48828125	1.2817383	2.9392822480000005	11.33125	1.818359424	0.5493164	0.48828125	0.79345703	6.82124002	10.68884236	2.3399413940000002	1.5869141	1.953125	0.24414062	1539959622.875
-7.984033246000001	-4.091308606	-4.06379393	-0.5493164	-1.3427734	-0.5493164	9.5021241	-3.1390625	-0.4821044928	1.2817383	0.30517578	0.12207031	11.295361420000003	5.074658246	-2.211938498	1.159668	0.18310547	0.061035156	-12.449779860000001	0.2990722644	0.2081542932	-1.2817383	1.4038086	0.61035156	2.5851807100000004	12.63999002	1.542016574	0.7324219	1.7700195	0.4272461	2.34113768	11.47958966	0.69504393	-1.7700195	1.2207031	-0.61035156	1539959622.915
-7.62873552	-4.19538588	-4.850952176000001	-1.159668	1.0986328	-1.2207031	9.590649460000002	-3.3328614200000004	-0.573022464	1.2817383	0	0.4272461	11.295361420000003	5.074658246	-2.211938498	0.91552734	0.18310547	-0.48828125	-10.767798020000003	1.191503894	-0.381616214	-1.4038086	1.0375977	0.30517578	1.3386474640000001	12.13276358	1.79921875	0.79345703	2.4414062	-0.18310547	-0.7464843750000001	9.030786240000001	-1.528857428	0.48828125	-1.8310547	-1.0375977	1539959622.955
-8.347705072	-4.594946286	-5.531640380000001	-0.91552734	-1.4038086	-0.5493164	9.744970746000002	-3.4728271760000005	-0.416308606	0.9765625	0.24414062	0.6713867	11.41379442	5.44790036	-2.3208007200000003	1.0375977	0.24414062	-0.5493164	-10.552465560000002	1.620971646	-0.42587889400000006	-1.2817383	0.36621094	0.061035156	0.38879393000000007	11.484375	1.4247802520000001	0.5493164	2.5024414	-0.24414062	2.2980712860000003	9.60261232	-2.77180162	0.18310547	0	-1.7089844	1539959622.995
-8.407519568	-3.53742662	-4.598535144	-0.9765625	-1.4038086	-0.30517578	9.53920926	-3.55058606	0.1686767572	0.7324219	0	0.4272461	11.28339856	5.470629892	-2.15571286	0.91552734	0.61035156	-0.36621094	-10.297655760000001	1.2417480040000002	-0.21054687500000002	-0.8544922	0.18310547	-0.12207031	0.38879393000000007	11.484375	1.4247802520000001	-0.18310547	2.380371	0.18310547	2.235864218	9.19946286	-2.566040036	0.48828125	1.2207031	-2.2583008	1539959623.035
-7.2925778800000005	-3.535034146	-3.946557608	-0.18310547	1.6479492	-0.6713867	9.18271466	-3.5493896760000005	0.1411621106	1.0986328	-0.5493164	0.30517578	10.86469748	5.18591304	-2.551684604	0.79345703	0.36621094	-0.24414062	-9.82871106	1.0551269568000001	-0.1124511682	-1.159668	0.18310547	0	-0.04306640576	10.929297120000001	1.111352536	-0.36621094	0.8544922	0.30517578	2.173657248	9.27004393	-2.1030761780000002	1.7089844	1.0986328	-2.319336	1539959623.075
-7.19567842	-4.240844748000001	-4.580590854	-0.24414062	0	-0.91552734	9.11213408	-3.2503173920000004	-0.2835205072	0.91552734	-0.61035156	0.061035156	10.22109424	4.48847644	-2.333959964	0.7324219	0.24414062	-0.12207031	-9.575097840000002	1.3302734620000003	-0.01674804712	-1.159668	0.12207031	-0.18310547	1.287207068	9.173144568	1.4546875000000001	0.061035156	-0.24414062	0.061035156	1.168774411	10.417285340000001	-0.42109375000000004	-0.36621094	0.061035156	-2.380371	1539959623.115
-6.927710160000001	-4.117626996	-4.139160144000001	-0.48828125	-0.5493164	-0.79345703	8.859716754	-2.85913089	0.002392578076	0.6713867	-0.8544922	-0.36621094	9.16835962	3.7324219240000005	-1.299169928	0.61035156	0.36621094	0	-9.1875	1.6365234620000002	-0.3541015576	-0.7324219	0.36621094	-0.24414062	1.1173339660000001	8.6264402	1.11613768	0.18310547	0.5493164	-0.12207031	2.174853534	9.284399460000001	-0.8625244110000001	-0.24414062	-0.48828125	-1.953125	1539959623.155
-7.387085160000001	-4.189404254	-4.05422374	0.24414062	0.79345703	-0.5493164	8.67189946	-2.377026358	0.1124511682	0.61035156	-0.30517578	-0.5493164	9.16835962	3.7324219240000005	-1.299169928	0.30517578	0.4272461	0.18310547	-8.845361420000001	1.7059082460000001	-0.35888672120000004	-0.61035156	0.61035156	-0.18310547	0.538330072	8.534326080000001	1.0443603240000001	-0.24414062	0.9765625	-0.061035156	2.050439496	9.331054712	-1.2860107820000002	-0.12207031	-0.48828125	-1.5258789	1539959623.195
-7.836889480000001	-3.877172824	-4.712182608	0.30517578	-0.91552734	-0.12207031	8.67189946	-2.377026358	0.1124511682	0.61035156	-0.30517578	-0.5493164	9.026000900000001	3.823339856	-1.5085204680000002	0.24414062	0.4272461	0.24414062	-8.5498777	2.0480469240000003	-0.515600589	-0.4272461	0.4272461	-0.18310547	0.538330072	8.534326080000001	1.0443603240000001	-0.48828125	0.7324219	0.12207031	2.9667969240000005	9.04155252	-0.657958966	-0.5493164	-0.12207031	-1.5258789	1539959623.235
-8.12280252	-3.7886474640000007	-4.779174820000001	-0.061035156	-1.159668	-0.24414062	8.409912140000001	-1.9858398560000001	-0.08015136780000001	0	-0.5493164	-0.61035156	9.29516574	4.721752896	-1.6353271760000003	0	0.48828125	0.24414062	-8.67070288	2.25261232	-0.4868896466	0.12207031	0.18310547	-0.36621094	0.1244140625	10.014135880000001	1.1017822480000001	-0.5493164	0.8544922	0.18310547	3.0589112400000005	9.095385880000002	-0.417504892	-0.30517578	0.36621094	-1.159668	1539959623.275
-8.145532248	-4.781567392	-4.640405252	-0.061035156	-1.953125	0	8.882446580000002	-2.0169433900000002	-0.19020996400000004	-0.36621094	-0.5493164	-0.61035156	9.29516574	4.721752896	-1.6353271760000003	-0.36621094	0.36621094	0.061035156	-9.317895468000001	1.77290036	-0.6017333966	0.18310547	0.18310547	-0.6713867	0.0992919928	10.48786592	1.3649658540000003	-0.5493164	0.48828125	0.12207031	2.598339856	9.46623552	-0.4426269568000001	-0.7324219	0.61035156	-0.7324219	1539959623.315
-7.456469748	-5.17873552	-4.44660643	-0.6713867	-2.6855469	0.12207031	9.212622300000001	-2.118627896	-0.5048339856	-0.79345703	-0.79345703	-0.79345703	9.7150634	5.112939300000001	-1.369750998	-0.7324219	0.18310547	-0.061035156	-10.31201178	1.2058593750000002	-0.5969482428	1.0375977	0.061035156	-1.0375977	0.0992919928	10.48786592	1.3649658540000003	-0.48828125	-0.24414062	-0.18310547	3.289794928	9.096582068	-0.096899411	-0.48828125	-0.18310547	-0.061035156	1539959623.355
-7.4791992800000004	-6.127392572	-1.7286376800000003	-0.12207031	-1.2817383	0.18310547	9.63491214	-2.4811035340000003	-0.893627896	-0.91552734	-0.5493164	-0.6713867	10.16845746	5.0890135800000005	-0.9965087860000001	-1.0986328	0	-0.12207031	-10.844360520000002	-0.2045654254	-0.6340332068000001	0.8544922	0.61035156	-1.0375977	0.783569339	10.10864218	3.1127441100000004	-0.24414062	-0.48828125	-0.61035156	4.411913940000001	9.072656250000001	1.15441893	-0.48828125	-0.6713867	2.0141602	1539959623.395
-8.263964660000001	-5.574707068	-0.949853534	1.8920898	0.91552734	0.61035156	9.729418930000001	-2.7454834260000003	-1.315917932	-0.9765625	-0.5493164	-0.7324219	10.16845746	5.0890135800000005	-0.9965087860000001	-1.0375977	-0.4272461	-0.12207031	-10.42446286	-0.9031982428000002	-1.0874267572	0.4272461	0.5493164	-0.9765625	0.9929199280000001	9.46503894	4.008764676	0	-0.91552734	-1.0375977	4.748071286	11.95451628	1.5156982820000002	-0.8544922	-0.30517578	3.2348633	1539959623.435
-9.515283246000001	-4.3245849640000005	-2.9010009000000005	0.18310547	0.6713867	-0.48828125	9.278417932000002	-2.656957968	-1.7406005400000002	-0.7324219	-0.91552734	-0.7324219	10.241431200000001	4.687060504000001	-0.6280517572	-0.79345703	-0.061035156	-0.061035156	-10.308423020000001	-1.178344748	-1.412817392	0.7324219	0.6713867	-0.7324219	0.9929199280000001	9.46503894	4.008764676	0.18310547	-0.30517578	-1.0375977	0.3014648462	12.180615020000001	0.03828125	-0.5493164	0.30517578	3.4179688	1539959623.475
-10.06796924	-4.9514401999999995	-2.94526358	1.2207031	0	-0.4272461	9.131274460000002	-2.6210692900000003	-1.8817626800000002	-0.4272461	-0.61035156	-0.4272461	10.422070680000001	5.050732428000001	0.053833007200000005	-0.5493164	0.24414062	-0.24414062	-10.66970198	-1.8099853240000001	-1.2919922120000003	0.36621094	0.6713867	-0.48828125	0.669921875	10.06796924	4.120019568	-0.18310547	0.7324219	-0.48828125	-2.60910643	11.47839308	-1.9583251800000003	-0.79345703	-0.79345703	2.0751953	1539959623.515
-8.260375900000001	-4.833007788000001	-1.8159667540000002	1.0375977	-1.2207031	-0.36621094	9.00207518	-2.7550537140000007	-2.3925780760000004	-0.24414062	-0.4272461	0.061035156	10.422070680000001	5.050732428000001	0.053833007200000005	-0.30517578	0.061035156	-0.48828125	-10.26176718	-1.7776855040000001	-1.195092752	0.061035156	0.8544922	-0.4272461	0.5084228534	9.53920926	3.8281250000000004	-0.36621094	0.36621094	-0.36621094	-1.623364218	9.668408246	-1.6712158540000002	-0.061035156	-2.0141602	1.0375977	1539959623.555
-7.221997300000001	-4.383203076	-1.3230957460000001	0.24414062	0.30517578	-0.36621094	8.7795652	-2.8017089660000005	-2.7526612400000006	-0.24414062	-1.0375977	0.30517578	10.20554164	4.897607428000001	0.01674804712	-0.24414062	0	-0.48828125	-9.30952176	-1.7489746400000001	-1.403247104	0.24414062	0.79345703	-0.4272461	0.4438232428	8.66711412	3.71088858	-0.36621094	-0.12207031	-0.5493164	0.37084961060000005	8.30583516	-0.7883544928000001	1.3427734	-0.79345703	-0.36621094	1539959623.595
-7.604809800000001	-3.6618408540000003	-1.5216797120000003	0.5493164	-0.7324219	-0.18310547	8.813061600000001	-2.5229737400000003	-2.366259784	-0.24414062	-0.79345703	0.18310547	9.1791259	4.337744110000001	-0.027514648560000004	-0.12207031	-0.061035156	-0.30517578	-8.82023912	-2.0301025360000002	-1.7094971040000002	0.18310547	0.6713867	-0.36621094	0.014355469240000002	8.04025908	3.637915036	-0.36621094	0.24414062	-0.61035156	1.144848642	8.57978534	-0.1770507788	0.5493164	3.6010742	-1.5869141	1539959623.635
-6.763818390000001	-3.16777356	-1.4463134979999999	0.061035156	-0.30517578	-0.12207031	8.884838760000001	-2.4619628600000003	-2.0480469240000003	-0.061035156	-0.36621094	0.061035156	9.1791259	4.337744110000001	-0.027514648560000004	0	0	-0.12207031	-8.464941394	-2.5217773560000003	-1.9559326080000001	0.12207031	0.5493164	-0.24414062	-0.03828125	7.96130342	3.877172824	-0.30517578	0.18310547	-0.48828125	-0.613696286	7.871582068	-1.51330571	1.5869141	0.8544922	-1.3427734	1539959623.675
-6.86669928	-4.48847644	-1.676000998	-1.2817383	5.6152344	-0.8544922	8.637207068	-2.428466754	-1.9762695680000002	0.12207031	0	-0.18310547	8.78076178	4.17504892	-0.346923822	0.24414062	-0.24414062	0	-8.4733152	-2.9548339660000003	-2.08513179	-0.4272461	0.061035156	0	0.37204589660000004	8.668310700000001	4.072167932	-0.12207031	0	-0.36621094	-1.197485324	9.30234375	0.18422851440000002	2.1972656	-0.48828125	-0.91552734	1539959623.715
-10.235449280000001	-6.16447734	-4.43464357	0.7324219	4.333496	-0.79345703	8.76521016	-2.7000244600000003	-2.250219748	0.12207031	0	-0.18310547	9.171948380000002	4.393969748000001	-0.569433606	0.36621094	-0.061035156	-0.30517578	-10.453173920000001	-2.327978534	-1.7752929320000002	-1.0986328	0	0.5493164	0.37204589660000004	8.668310700000001	4.072167932	0.12207031	0.4272461	-0.12207031	1.6891601440000001	12.516772659999999	-0.6208740020000001	1.4648438	-4.1503906	-2.0751953	1539959623.755
-9.43513179	-5.89052716	-4.23964856	0.91552734	-6.652832	-0.4272461	8.81066893	-3.289794928	-2.6378173920000005	0.6713867	-0.5493164	0.4272461	9.596630890000002	4.792333966	-0.4868896466	0.5493164	-0.18310547	-0.6713867	-10.51777356	-0.5479003894	-1.490576178	-1.3427734	0.6713867	0.7324219	0.096899411	10.087109620000001	2.81726088	0.30517578	0.5493164	-0.24414062	7.115527160000001	11.18051718	2.537329074	-2.319336	0.8544922	-1.4038086	1539959623.795
-6.20634784	-4.571020468	-1.629345746	-0.61035156	2.319336	0	9.283202880000001	-3.7455810700000005	-2.92971196	0.4272461	-1.0986328	0.61035156	10.59792482	5.43234874	-0.6926513580000001	0.4272461	-0.30517578	-0.61035156	-9.512890380000002	0.1196289038	-1.9140625000000002	-0.18310547	0.48828125	0.36621094	-1.156811502	9.463842752000001	2.72036142	0.4272461	0.5493164	-0.6713867	2.11743161	9.4686277	-1.1723632788	0.8544922	1.6479492	-0.8544922	1539959623.835
-7.955322480000001	-4.5518798920000005	-3.4034423920000005	-0.48828125	2.9907227	-0.48828125	9.62773462	-3.0720702880000004	-2.01096196	0.4272461	-1.0986328	0.61035156	10.169653060000002	5.59265126	-0.7692138580000001	0.5493164	-0.12207031	0.12207031	-8.864501800000001	-0.1770507788	-2.0289062500000004	-0.061035156	0.30517578	0.4272461	-1.6891601440000001	9.169555710000001	2.8495605040000003	-0.061035156	-0.061035156	-0.61035156	1.2632812500000001	9.3238768	-0.45698242800000005	0.061035156	-1.8920898	-1.159668	1539959623.875
-8.55107428	-5.40722644	-4.188207968	0.5493164	-3.6621094	-0.30517578	9.469824280000001	-2.064794928	-1.234570288	0.24414062	0	0.30517578	10.169653060000002	5.59265126	-0.7692138580000001	0.5493164	-0.30517578	0.7324219	-9.14204074	-0.362475589	-2.112646466	0.12207031	0.061035156	0.48828125	-0.88645018	9.58586412	2.749072284	-0.48828125	-0.79345703	-0.30517578	2.7969239200000002	9.625341754	0.6328369110000001	-0.24414062	-0.6713867	-0.8544922	1539959623.915
-7.08083516	-4.76242662	-2.356689496	-0.24414062	1.2207031	-0.12207031	9.164770468	-1.6616454680000001	-1.6544677520000002	0.24414062	0	0.30517578	9.553564300000001	5.014843750000001	-1.3230957460000001	0.30517578	-0.24414062	0.5493164	-9.705493210000002	-0.5108154254	-1.9607177520000003	-0.18310547	0.18310547	0.30517578	-0.88645018	9.58586412	2.749072284	-0.36621094	-1.4648438	-0.36621094	2.4846923920000004	9.527246106	-0.8577392572	0.061035156	0.18310547	-0.24414062	1539959623.955
-8.01035144	-4.768408246	-3.3579834260000005	-0.18310547	1.5258789	-0.12207031	8.66352536	-1.7465820680000002	-2.31481929	-0.18310547	0.12207031	-0.061035156	9.27602536	3.9525389400000006	-0.764428714	0.18310547	-0.36621094	0.18310547	-9.700707968000001	-0.3026611322	-1.8697998200000001	-0.18310547	0.18310547	0.12207031	0.9522461060000001	9.795214660000001	2.976367212	0.12207031	-0.79345703	-0.5493164	1.274047824	9.448290740000001	-0.9187500000000001	-0.061035156	0.061035156	-0.4272461	1539959623.995
-8.126391574000001	-5.05910643	-3.96928714	0.30517578	-1.4038086	-0.24414062	8.37163089	-1.945166034	-2.063598642	-0.18310547	0.12207031	-0.061035156	9.27602536	3.9525389400000006	-0.764428714	0.18310547	-0.30517578	-0.061035156	-9.65883786	-0.26677246400000004	-1.833911142	-0.12207031	0.12207031	0.061035156	0.9522461060000001	9.795214660000001	2.976367212	0.36621094	0.061035156	-0.7324219	1.1041748200000001	9.700707968000001	-0.6974365020000001	0.12207031	0.18310547	-0.5493164	1539959624.035
-7.3667482	-5.0818360600000005	-3.1797364200000002	-0.30517578	0.5493164	-0.36621094	8.37163089	-1.945166034	-2.063598642	0.061035156	-0.36621094	-0.12207031	9.63969748	3.794628894	-0.3971679712	0.18310547	0.18310547	-0.18310547	-9.72702626	-0.37084961060000005	-1.85544429	-0.18310547	0.18310547	0.061035156	0.423486322	9.676782248	2.9679932100000004	0	0.12207031	-0.5493164	1.0096679712	9.845459260000002	-0.6890625	0.061035156	-0.061035156	-0.4272461	1539959624.075
-7.88952626	-5.13686502	-3.464453076	-0.24414062	-0.12207031	-0.30517578	8.405126800000001	-2.327978534	-1.85544429	0.18310547	0.061035156	0.48828125	9.63969748	3.794628894	-0.3971679712	0.18310547	0.18310547	-0.18310547	-9.67558606	-0.2643798822	-1.8410888580000002	-0.18310547	0.18310547	0.061035156	0.48330077880000005	9.54638678	2.6940429320000003	-0.12207031	0	-0.18310547	1.081445288	9.644482428000002	-0.5191894568000001	-0.061035156	-0.30517578	-0.24414062	1539959624.115
-7.878759980000001	-5.017236420000001	-3.387890576	0.061035156	-0.36621094	-0.18310547	8.445800720000001	-2.4117187500000004	-2.141357428	-0.061035156	-0.061035156	0.6713867	9.63969748	3.794628894	-0.3971679712	0.18310547	0.18310547	-0.18310547	-9.770092752000002	-0.2823242212	-1.859033246	-0.18310547	0.30517578	0	0.48330077880000005	9.54638678	2.6940429320000003	0.12207031	0.61035156	-0.18310547	1.314721646	9.67917482	-0.8146728240000001	0	-0.061035156	-0.18310547	1539959624.155
-7.7328125000000005	-5.002880890000001	-3.3831054320000007	0	0.24414062	-0.24414062	8.342919928	-2.3578857820000003	-1.6329346040000001	0.12207031	0	0.7324219	9.63969748	3.794628894	-0.3971679712	0.18310547	0.18310547	-0.18310547	-9.725830072	-0.2344726538	-1.8375000000000001	-0.24414062	0.30517578	0	0.17824707460000003	9.600219748	2.72036142	0.24414062	0.7324219	-0.30517578	1.27524411	9.644482428000002	-0.8158691100000001	0	0	-0.12207031	1539959624.195
-7.808178420000001	-4.98374002	-3.5481933900000002	-0.12207031	-0.30517578	-0.24414062	7.698120108000001	-2.121020468	-0.9199462860000001	0.4272461	1.4038086	1.0375977	9.63969748	3.794628894	-0.3971679712	0.18310547	0.18310547	-0.18310547	-9.69233426	-0.22849121400000003	-1.975073282	-0.24414062	0.36621094	0	0.7046142572	9.38010234	2.5492920320000003	0.36621094	0.91552734	-0.18310547	1.156811502	9.729418930000001	-0.7763915740000001	0	0.18310547	-0.12207031	1539959624.235
-7.608398560000001	-5.12849092	-3.262280252	-0.061035156	0	-0.24414062	6.312817392	-1.8386962860000002	-0.5443115216000001	0.9765625	2.9907227	1.8920898	9.63969748	3.794628894	-0.3971679712	0.18310547	0.18310547	-0.18310547	-9.68515625	-0.309838858	-2.12341304	-0.24414062	0.36621094	0	0.7046142572	9.38010234	2.5492920320000003	0.5493164	1.5258789	0.061035156	0.9689941100000001	9.707885880000001	-0.8577392572	0.061035156	0.18310547	-0.12207031	1539959624.275
-7.43374002	-5.392871106	-3.1390625	0.061035156	0.24414062	-0.18310547	6.10466304	-2.001391574	-0.7213623200000001	0.9765625	2.9907227	1.8920898	9.63969748	3.794628894	-0.3971679712	0.18310547	0.18310547	-0.18310547	-9.82153354	-0.3026611322	-2.042065396	-0.30517578	0.6713867	0	1.3996582460000002	9.191088760000001	2.253808606	1.0375977	2.8686523	0.48828125	0.8517577880000001	9.67080072	-0.891235324	0.061035156	0.061035156	-0.061035156	1539959624.315
-7.425365920000001	-5.39885234	-3.1940917540000004	0.30517578	0.30517578	-0.24414062	7.535424820000001	-2.8328125	0.0454589856	1.0375977	7.080078	4.272461	9.649267572	3.7204589660000003	-0.5455078076000001	0	0.18310547	-0.36621094	-9.687548920000001	-0.2811279254	-2.071972644	-0.5493164	0.79345703	0.061035156	1.7609375	9.25090306	2.08513179	1.159668	3.9672852	0.79345703	0.7823730432	9.681567392	-0.7464843750000001	0	-0.061035156	0	1539959624.355
-7.54379892	-5.361767572	-3.2885987400000003	0.4272461	0.30517578	-0.24414062	7.117919928000001	-4.099682608	-0.33256836060000006	1.0986328	4.8828125	5.004883	9.649267572	3.7204589660000003	-0.5455078076000001	0	0.18310547	-0.36621094	-9.70429712	-0.2643798822	-2.1293945680000004	-0.61035156	0.8544922	0.12207031	1.540820288	9.198266574	1.95234375	1.4038086	4.699707	1.0986328	0.6663330072	9.721044928000001	-0.7428955072	0	-0.24414062	0.12207031	1539959624.395
-7.539013580000001	-5.24572734	-3.369946286	0.4272461	0.18310547	-0.36621094	9.05231929	-5.70390625	0.08732910340000001	0.5493164	4.5166016	5.3100586	9.612182608000001	6.30922824	-0.5072265576	-0.79345703	2.319336	-3.6010742	-9.816748200000001	-0.1112548822	-2.094702176	-0.5493164	1.0375977	0.18310547	-0.33854982	9.89091754	1.129296875	1.2207031	5.6152344	0.5493164	0.869702176	9.682763580000001	-0.793139676	0.061035156	-0.18310547	0.18310547	1539959624.435
-7.646679712	-5.199072480000001	-3.2730469240000004	0.79345703	0.36621094	-0.36621094	9.036767572	-6.707592752000001	0.839794928	-0.18310547	2.380371	4.8828125	9.9698732	7.445702880000001	0.594555661	-0.24414062	2.8686523	-3.9672852	-9.862207460000002	-0.07775878600000001	-2.204760782	-0.36621094	1.2817383	0.18310547	-0.33854982	9.89091754	1.129296875	1.6479492	5.2490234	0.48828125	0.8816650360000001	9.749755890000001	-0.764428714	0	-0.12207031	0.18310547	1539959624.475
-7.702905252000001	-5.041162140000001	-3.96330571	0.61035156	-0.7324219	-0.48828125	8.51398912	-7.3212889400000005	1.961914038	-0.18310547	0.36621094	3.7841797	9.644482428000002	8.28190944	1.425976538	-0.12207031	2.1972656	-3.6621094	-9.788037140000002	-0.22968750000000002	-2.2980712860000003	-0.48828125	1.5258789	0.24414062	-1.211840854	10.06198732	1.061108426	1.159668	4.0283203	0.30517578	0.8074951080000001	9.76411142	-0.88046875	-0.061035156	-0.30517578	0.18310547	1539959624.515
-7.66342752	-5.121313400000001	-3.3687500000000004	0.30517578	-0.61035156	-0.6713867	8.737695288000001	-7.2698487400000005	1.9810547120000002	-0.12207031	0	2.5024414	9.266455072	8.79990216	1.32788089	-0.36621094	1.5258789	-3.2958984	-9.406420926000001	-0.1399658246	-2.6390135800000003	-0.4272461	1.4038086	0.24414062	-1.8231445680000002	9.92919928	1.33386232	1.5869141	2.746582	-0.18310547	1.0754638580000002	9.613378894	-0.9020019568000001	0.061035156	-0.4272461	0.12207031	1539959624.555
-7.762719748	-5.208642572	-3.1558105040000006	0.36621094	-0.30517578	-0.61035156	8.072558606000001	-6.882250900000001	2.24663089	-0.48828125	0.36621094	1.7089844	8.584570288	8.883642572	1.435546924	-0.24414062	-0.24414062	-2.0141602	-9.30832518	0.01076660144	-2.9225341460000003	-0.30517578	1.4038086	0.30517578	-1.71667482	10.09548372	1.3254882200000002	1.0375977	1.2207031	-0.24414062	1.5575683900000001	9.65883786	-0.915161142	0.061035156	-0.061035156	0.12207031	1539959624.595
-7.78305661	-5.21821286	-3.0768554320000003	0.36621094	-0.5493164	-0.48828125	6.816455072	-6.798510880000001	2.404541034	-0.5493164	-0.12207031	1.4038086	7.97446286	8.640795926000001	1.9559326080000001	-0.24414062	-0.24414062	-2.0141602	-9.201855432	0.04067382788	-3.2251952880000005	-0.30517578	1.2207031	0.24414062	-1.5121094240000001	9.94355432	1.3793212860000001	0.9765625	1.2817383	-0.5493164	1.6030273560000001	9.61936052	-0.8756836060000002	0	0.061035156	0.061035156	1539959624.635
-7.61796875	-5.40722644	-2.8627197480000004	0.36621094	-0.061035156	-0.48828125	6.5161866	-6.944457968	2.287304712	-0.4272461	0.5493164	1.159668	7.77228984	8.431445288	1.905688498	-0.30517578	-1.159668	-1.5869141	-9.058300720000002	0.1806396466	-3.4800048920000006	-0.061035156	1.0375977	0.12207031	-0.891235324	10.174438400000001	1.1424560700000002	0.6713867	0.48828125	-0.48828125	1.580297824	9.63491214	-0.8577392572	0.061035156	0	0.061035156	1539959624.675
-7.70649411	-5.5268554320000005	-2.89382338	0.4272461	-0.18310547	-0.4272461	6.058007788	-7.243530252000001	2.186816394	-0.5493164	0.8544922	1.0986328	7.525854532	8.577392572	1.259692392	-0.18310547	0.12207031	-1.0375977	-9.055908246000001	0.1411621106	-3.6785887600000002	0.061035156	0.8544922	0.12207031	-0.891235324	10.174438400000001	1.1424560700000002	0.24414062	0	-0.4272461	1.4044433900000002	9.667211960000001	-0.8074951080000001	0.061035156	-0.12207031	0.061035156	1539959624.715
-7.705298020000001	-5.5806884000000005	-2.95363768	0.30517578	-0.18310547	-0.36621094	5.5459961060000005	-7.61557608	1.892529254	-0.6713867	0.5493164	1.0375977	7.495947480000001	8.5666259	1.0264160340000001	-0.18310547	0.12207031	-1.0375977	-9.102563400000001	0.06340332068	-3.81616214	0	0.7324219	0.12207031	-0.724951178	10.25578624	1.0874267572	0.30517578	0.4272461	-0.48828125	1.3972655760000001	9.69113768	-0.8613281250000001	0	-0.18310547	0	1539959624.755
-7.67180162	-5.58308107	-2.8495605040000003	0.24414062	-0.18310547	-0.30517578	5.656054712	-7.94934056	1.795629892	-0.12207031	0.24414062	0.61035156	7.576098740000001	8.704199280000001	0.7058105432	0.12207031	-0.12207031	-0.91552734	-8.99848642	0.08493652160000001	-3.994409146	0	0.61035156	0.12207031	-1.0168457068	10.005761780000002	0.909179712	0.18310547	0.18310547	-0.48828125	1.409228534	9.64328624	-0.961816394	0	-0.12207031	0	1539959624.795
-7.7076902	-5.679980432000001	-2.8914307100000003	0.12207031	-0.18310547	-0.18310547	5.389282248	-7.8620117800000004	1.8949219240000001	-0.30517578	0.18310547	0.48828125	7.257885880000001	8.604907248	0.833813498	0.18310547	0.4272461	-0.48828125	-8.88723143	0.1124511682	-4.165478534	0.061035156	0.4272461	0.12207031	-1.0168457068	10.005761780000002	0.909179712	0.12207031	0.061035156	-0.4272461	1.5025390379999999	9.66003444	-0.9175537140000001	0	-0.12207031	-0.061035156	1539959624.835
-7.59284694	-5.751757788000001	-2.7072021760000005	0.12207031	-0.30517578	-0.12207031	5.317504892	-7.932592752000001	2.2167236420000003	-0.18310547	0.48828125	0.061035156	7.02341304	8.64558107	1.08383786	0.18310547	0.24414062	-0.36621094	-8.8979982	0.1303955072	-4.270751996	0.061035156	0.30517578	0.12207031	-0.8433837860000001	10.04284694	0.659155252	0	0	-0.30517578	1.670019568	9.62294928	-0.8625244110000001	0	-0.12207031	-0.061035156	1539959624.875
-7.684961060000001	-5.733813400000001	-2.64738768	0.061035156	-0.18310547	0	5.668017572	-7.7041014400000005	2.1796386780000003	-0.12207031	0.91552734	0.18310547	7.5964357	8.608496106	1.27763678	0.061035156	-0.36621094	-0.30517578	-8.82263179	0.17106933900000001	-4.431054712	0.061035156	0.12207031	0.061035156	-0.9725830072	10.338329680000001	0.838598642	0	-0.12207031	-0.30517578	1.7286376800000003	9.62294928	-0.88645018	-0.061035156	-0.061035156	0	1539959624.915
-7.7399900200000005	-5.805590560000001	-2.588769568	0	0	0.18310547	5.656054712	-7.82731929	2.1521240020000003	-0.061035156	0.48828125	0.12207031	7.44211412	8.6348143	1.7094971040000002	-0.18310547	0.30517578	0.061035156	-8.69103984	0.227294928	-4.565038940000001	0.12207031	-0.12207031	0	-0.9725830072	10.338329680000001	0.838598642	-0.30517578	-0.24414062	-0.12207031	1.680786142	9.614575180000001	-0.8278320288	0	-0.061035156	0.061035156	1539959624.955
-7.8847409200000005	-5.663232428000001	-2.47033696	0	-0.18310547	0.30517578	5.811572480000001	-7.9373777	2.29089357	0.12207031	0.36621094	0	7.528247300000001	8.875268570000001	1.5300537140000001	-0.18310547	0.30517578	0.061035156	-8.70061052	0.135180661	-4.577001996	0.18310547	-0.4272461	-0.061035156	-1.068286142	10.44121106	0.8457763580000002	-0.4272461	-0.30517578	0	1.8351074280000002	9.65883786	-0.7369140380000001	-0.061035156	-0.12207031	0	1539959624.995
-8.1838134	-5.2445312500000005	-2.491870108	-0.18310547	-0.24414062	0.5493164	5.22180162	-8.24123552	2.446411142	-0.061035156	0.7324219	0	7.105957068	9.1623777	1.4451172120000002	-0.12207031	1.2207031	0.061035156	-8.570214660000001	0.031103515380000002	-4.635620108	0.30517578	-0.79345703	-0.18310547	-1.7250488220000002	10.47590306	0.899609375	-0.4272461	-0.30517578	0.12207031	2.2621826080000003	9.71745607	-0.6615478240000001	-0.061035156	-0.12207031	0.061035156	1539959625.035
-8.31301268	-4.801904254000001	-2.528955072	-0.61035156	0	0.79345703	4.527954074	-8.900390380000001	2.446411142	0.061035156	0.36621094	0	6.964794928000001	9.56552716	1.3099365020000002	-0.8544922	1.5258789	0	-8.42666034	-0.15551757200000002	-4.59375	0.36621094	-1.2817383	-0.24414062	-1.7250488220000002	10.47590306	0.899609375	-0.7324219	-0.9765625	0.30517578	2.390185504	9.5619384	-0.7105957068000001	-0.18310547	-0.061035156	0.061035156	1539959625.075
-8.62404802	-4.440625000000001	-3.027807608	-1.3427734	-0.24414062	0.9765625	4.094897464000001	-9.455468750000001	2.5588623200000002	0.5493164	-0.24414062	-0.18310547	6.06638179	9.527246106	2.039672824	-0.8544922	1.5258789	0	-8.405126800000001	-0.647192392	-4.40234375	0.18310547	-1.953125	-0.30517578	-1.9894287140000002	10.55007338	1.268066394	-1.159668	-1.6479492	0.30517578	2.3925780760000004	9.480590560000001	-0.8254394568000001	-0.18310547	0.36621094	-0.12207031	1539959625.115
-8.59294429	-4.285107428	-3.116332968	-1.953125	-0.36621094	0.91552734	4.05183107	-9.512890380000002	2.680883786	0.7324219	0.12207031	-0.30517578	5.96708966	9.594238220000001	2.115039038	-0.4272461	1.6479492	0.24414062	-8.601318390000001	-1.031201178	-3.9405760800000005	-0.36621094	-2.380371	-0.30517578	-1.6341308900000002	10.418481920000001	1.7250488220000002	-1.3427734	-2.5024414	0.18310547	2.118627896	9.4686277	-0.8577392572	-0.12207031	0.6713867	-0.4272461	1539959625.155
-8.405126800000001	-4.336547824	-3.213232428	-2.380371	-0.4272461	0.7324219	4.05183107	-9.512890380000002	2.680883786	0.7324219	0.12207031	-0.30517578	5.662036240000001	9.228173920000001	2.3016601440000004	-0.30517578	2.746582	0.24414062	-8.781957968	-1.0563232428000002	-3.37473143	-0.79345703	-2.746582	-0.30517578	-1.6341308900000002	10.418481920000001	1.7250488220000002	-1.4648438	-3.479004	0.18310547	1.9942138580000002	9.49853534	-0.7416992212000001	-0.12207031	1.159668	-0.6713867	1539959625.195
-8.177832068	-4.5171875	-3.20366214	-2.8076172	-0.79345703	0.5493164	3.77189946	-9.43034694	2.593554712	0.7324219	0.12207031	-0.30517578	5.683569289999999	8.5582518	2.4523925720000004	-0.30517578	2.746582	0.24414062	-8.99728984	-0.955834964	-2.7610351440000005	-1.0986328	-2.9296875	-0.24414062	-0.893627896	10.126586960000001	1.7417969240000002	-1.4648438	-3.9672852	0.30517578	1.714282248	9.593042032000001	-0.7309326080000002	0	1.4648438	-0.6713867	1539959625.235
-7.992407248	-4.659545926000001	-3.24194339	-2.9296875	-0.6713867	0.4272461	3.523071286	-8.902783246	2.235864218	0.5493164	0.8544922	-0.12207031	5.459863220000001	8.104858426	1.9786621400000002	0.18310547	3.540039	0.061035156	-9.207836960000002	-0.7775878600000001	-2.195190396	-1.3427734	-2.9296875	-0.24414062	0.6555663939999999	9.630126800000001	1.9188476440000002	-1.5869141	-4.4555664	0.30517578	1.1173339660000001	9.701904254	-0.754858426	0.061035156	1.5258789	-0.7324219	1539959625.275
-7.94216304	-4.70859375	-3.43334964	-2.6855469	-0.91552734	0.4272461	3.507519568	-8.23046875	2.04326178	0.30517578	0.30517578	0.12207031	5.71826178	7.70649411	1.9894287140000002	0.30517578	3.112793	-0.36621094	-9.35856929	-0.45100097840000003	-1.585082968	-1.5869141	-3.0517578	-0.24414062	0.6555663939999999	9.630126800000001	1.9188476440000002	-1.7089844	-3.6621094	0.36621094	0.9402832068000001	9.60620108	-0.6842773560000001	0.061035156	1.4648438	-0.79345703	1539959625.315
-7.973266574	-4.560253894000001	-3.512304712	-2.6245117	-1.4038086	0.30517578	3.0792480040000005	-7.7423827880000005	1.5180908540000002	0.5493164	-0.5493164	0.61035156	6.3534909200000005	7.5198732	2.327978534	0.48828125	3.112793	-0.7324219	-9.610986420000001	-0.28471679320000004	-0.9953125	-1.5258789	-2.8686523	-0.30517578	0.9462646760000001	9.512890380000002	2.097094748	-1.0375977	-2.5634766	0	0.3194091754	9.599023560000001	-0.9283202880000001	0.4272461	1.8310547	-0.79345703	1539959625.355
-7.633520468	-4.4155028960000005	-3.402246106	-2.380371	-1.2207031	0.36621094	2.789746106	-7.52106929	1.19270018	1.159668	-3.90625	2.319336	6.190795926000001	7.40622554	2.3399413940000002	0.8544922	5.3100586	-0.4272461	-9.305932608	-0.46535643000000004	-0.5251708966	-1.8920898	-2.5634766	-0.12207031	1.156811502	8.878857428000002	2.27653804	-0.61035156	-1.8920898	-0.061035156	-0.6663330072	9.589452880000001	-1.0575195288	0.48828125	1.3427734	-1.0375977	1539959625.395
-7.415795926	-4.90478534	-3.2311766200000003	-2.4414062	-1.159668	0.18310547	2.8902344240000004	-6.918139480000001	1.03359375	1.7089844	-5.2490234	2.6245117	6.603515380000001	7.206445288	2.6198730040000004	1.5258789	5.1879883	0	-9.66003444	0.019140625	-0.38879393000000007	-1.8310547	-3.112793	-0.061035156	1.156811502	8.878857428000002	2.27653804	-0.61035156	-1.6479492	-0.061035156	-0.24045410340000004	9.418384080000001	-0.8625244110000001	0.48828125	0.48828125	-1.0375977	1539959625.435
-8.407519568	-4.6798827880000005	-3.34841304	-2.0141602	0.79345703	0.30517578	3.21203624	-6.701611420000001	0.7799804712000001	1.953125	-5.9814453	2.746582	7.0186277	7.2339601600000005	2.9799560700000005	2.2583008	4.5166016	0.24414062	-10.78574182	-0.19619140380000002	0.3995605432	-1.5869141	-2.380371	-0.18310547	1.063500998	8.766406250000001	2.366259784	-0.48828125	-0.9765625	0.18310547	1.1556152160000002	10.097875900000002	-1.015649411	0.24414062	0.48828125	-0.61035156	1539959625.475
-8.756836060000001	-4.3520996400000005	-4.19060054	-1.5869141	-0.91552734	0.48828125	3.6510742800000004	-7.7041014400000005	0.2536132788	1.953125	-6.225586	3.112793	7.0186277	7.2339601600000005	2.9799560700000005	2.5024414	4.8217773	0.5493164	-10.711572480000001	-0.38879393000000007	0.900805661	-2.1362305	-1.5258789	-0.061035156	1.6688232820000002	9.52485324	2.4619628600000003	-0.12207031	-0.18310547	0.30517578	1.4247802520000001	9.709082068	-0.9462646760000001	0.36621094	1.0986328	-0.36621094	1539959625.514
-8.189794928000001	-3.9609130400000003	-3.5314452880000005	-1.4038086	-2.380371	0	4.5435058900000005	-8.446997300000001	-0.08732910340000001	1.953125	-6.225586	3.112793	7.11433107	8.332153060000001	3.9046875	2.9296875	4.0893555	0.91552734	-10.624242720000002	-0.18901367800000002	0.9797607428000001	-2.0751953	-1.0375977	0.061035156	1.662841754	10.00217302	2.4356445680000003	0.061035156	0.12207031	0.12207031	1.025219748	9.609789840000001	-0.876879892	0.30517578	1.5869141	-0.061035156	1539959625.555
-7.316503894	-3.027807608	-3.512304712	-2.6855469	-0.36621094	-0.9765625	4.5435058900000005	-8.446997300000001	-0.08732910340000001	1.8310547	-5.7373047	3.4179688	7.11433107	8.332153060000001	3.9046875	2.9296875	4.0893555	0.91552734	-10.724731920000002	-0.8445800720000001	1.1747558900000001	-2.0751953	-0.30517578	0.12207031	1.7489746400000001	9.38129892	2.751464856	0.30517578	0.8544922	-0.12207031	0.33615722840000006	9.414794928000001	-1.0958007788	0.30517578	1.4038086	0.24414062	1539959625.595
-7.345214660000001	-2.94526358	-3.7515625000000004	-2.746582	0.8544922	-1.8310547	5.502929712	-8.330957068	-0.02153320288	0.61035156	-2.1362305	2.2583008	6.51499002	7.680175720000001	3.4321533540000004	3.3569336	3.1738281	1.6479492	-10.6589357	-1.5587646760000002	1.3613769960000002	-2.8076172	0.48828125	0.30517578	2.728735324	8.7963134	2.5050292540000005	-0.18310547	1.6479492	0.061035156	-0.7871582068	9.69472644	-1.2907959260000001	0.4272461	1.4648438	-0.061035156	1539959625.635
-7.1861084260000005	-3.39746106	-4.38798822	-2.8686523	-1.0375977	-2.6245117	5.0626952880000005	-8.735302520000001	0.08493652160000001	0.61035156	-2.1362305	2.2583008	6.48029802	7.522265380000001	2.8818603240000003	3.479004	2.8076172	2.319336	-10.460351440000002	-1.679589856	1.592260782	-3.540039	0.9765625	0.7324219	2.728735324	8.7963134	2.5050292540000005	-0.4272461	2.5024414	-0.061035156	-1.2058593750000002	9.89809604	-1.1125488220000002	0	1.159668	-0.48828125	1539959625.675
-6.835595746000001	-3.3771241	-3.8628173920000006	-2.8686523	-0.48828125	-3.2348633	4.49924321	-9.07385234	-0.0681884784	0.061035156	-1.0986328	0.5493164	6.119018570000001	7.546191394000001	1.60183107	4.5776367	2.8076172	2.2583008	-10.10864218	-1.5527832460000002	1.5599609620000003	-4.4555664	1.7089844	1.0986328	3.011059604	8.797509980000001	2.1975829680000003	-0.48828125	3.479004	-0.24414062	-0.1196289038	9.47460962	-1.2082519568	-0.061035156	1.6479492	-0.4272461	1539959625.715
-6.816455072	-3.172558606	-4.09848642	-3.3569336	1.4648438	-3.6621094	3.70131839	-9.004467752000002	-0.0861328125	0.12207031	-1.953125	-0.12207031	5.6572509	7.225586060000001	0.9175537140000001	4.699707	3.540039	2.1972656	-9.666015380000001	-0.71538089	1.2094482428000002	-5.126953	2.0751953	1.3427734	1.3422363220000002	8.247216754	0.8840576080000001	-0.4272461	4.699707	-0.48828125	0.734521466	9.56672374	-1.225	-0.24414062	2.4414062	-0.48828125	1539959625.755
-7.638305710000001	-3.917846646	-5.459863220000001	-3.7231445	2.1972656	-3.7231445	3.0732665740000003	-8.73291034	0.1686767572	-0.12207031	-2.4414062	-0.61035156	5.54360324	7.0317871400000005	0.3995605432	4.638672	3.479004	1.7700195	-9.689941394000002	0.6005371106	0.7369140380000001	-5.004883	2.1362305	1.4038086	1.3422363220000002	8.247216754	0.8840576080000001	0	5.493164	-0.6713867	1.0958007788	9.62893071	-1.2632812500000001	0	3.1738281	-0.5493164	1539959625.794
-8.94584964	-4.974169928000001	-6.3176023400000005	-2.9907227	-0.18310547	-3.2348633	2.8878417540000005	-9.05351538	0.7428955072	-0.36621094	-2.0141602	-0.5493164	5.54360324	7.0317871400000005	0.3995605432	4.8217773	3.1738281	1.3427734	-9.63491214	1.6592528960000001	0.5574707068000001	-4.699707	2.0751953	1.2207031	-0.32180175720000004	8.93867212	0.22968750000000002	0.18310547	5.92041	-0.36621094	1.489379892	9.955517180000001	-0.9582275360000001	0	2.8686523	-0.30517578	1539959625.835
-8.81186502	-4.40832518	-5.9036866	-2.6245117	-4.3945312	-2.6245117	2.845971646	-9.29516574	1.4606689300000002	-0.5493164	-0.9765625	0.061035156	6.069970746000001	8.39077176	-0.909179712	4.333496	3.479004	0.48828125	-9.56672374	2.282519568	0.18901367800000002	-3.8452148	1.5258789	0.9765625	-2.366259784	10.235449280000001	0.5203857428	0.8544922	5.554199	0.061035156	1.820751996	9.97585414	-0.9570312500000001	-0.12207031	2.8686523	-0.30517578	1539959625.875
-7.285400360000001	-3.8257324280000002	-4.933496106000001	-3.1738281	-1.6479492	-2.319336	2.5181884000000005	-9.04753444	1.8255371400000002	-0.48828125	-0.6713867	0.79345703	6.658544928000001	9.138451980000001	-0.970190396	3.6621094	3.7841797	-0.24414062	-9.382495108	1.872192392	-0.2428466754	-3.6010742	1.2817383	0.5493164	-2.366259784	10.235449280000001	0.5203857428	1.4648438	5.1879883	0.30517578	1.32189946	9.750951980000002	-1.5970459260000003	0.18310547	2.6855469	-0.4272461	1539959625.914
-7.1502197480000005	-4.571020468	-5.401245108	-3.0517578	0.79345703	-2.1972656	2.205957068	-8.49484874	1.9978027160000003	-0.36621094	-1.3427734	1.2207031	6.658544928000001	9.138451980000001	-0.970190396	3.2958984	3.7231445	-0.61035156	-8.9494384	1.801611322	-0.553881839	-3.7841797	0.79345703	0.12207031	-2.10546875	10.63620558	1.2154297120000002	1.8310547	4.638672	0.24414062	1.2441405760000002	9.67917482	-1.246533246	0.24414062	2.9907227	-0.79345703	1539959625.955
-7.6418945680000006	-5.159594748	-6.09748552	-1.953125	-2.9907227	-1.5869141	2.128198282	-8.265161240000001	1.906884784	0.12207031	-2.0751953	1.4648438	6.92172824	9.939965560000001	-0.18303222840000002	2.8686523	3.7231445	-0.5493164	-8.892016574000001	2.43205571	-0.6268554712000001	-3.6010742	0.30517578	-0.061035156	-1.453491214	11.173339660000002	0.965405252	1.4648438	4.760742	0.48828125	2.168872104	9.55117212	-0.9953125	-0.061035156	2.746582	-0.61035156	1539959625.995
-7.062890380000001	-5.02919928	-5.7505616	-2.0141602	-3.0517578	-1.2817383	2.02292482	-8.2089357	1.2860107820000002	0.8544922	-2.8686523	1.2207031	6.77817392	10.37421924	0.18422851440000002	2.6855469	3.9672852	-0.24414062	-9.30234375	2.665332068	-0.6125	-3.3569336	0	-0.12207031	-1.453491214	11.173339660000002	0.965405252	0.4272461	4.760742	0.9765625	1.6999267180000002	9.630126800000001	-1.6867675720000002	-0.061035156	2.746582	-0.24414062	1539959626.035
-6.901391574000001	-4.9933107	-5.79482428	-1.7700195	-0.9765625	-0.79345703	1.81357428	-8.157495108	0.5467041034000001	1.159668	-4.1503906	0.7324219	6.08911142	10.601513579999999	0.0657958966	2.4414062	4.3945312	-0.18310547	-9.838280760000002	2.4308594240000003	-0.540722644	-3.6010742	0.30517578	-0.4272461	-1.5575683900000001	11.4413089	0.693847644	-0.18310547	4.211426	1.159668	0.10168457460000001	9.8765625	-1.5767089660000002	-0.12207031	1.3427734	-0.12207031	1539959626.075
-7.190893570000001	-4.7995117800000004	-6.223095746000001	-1.5869141	-2.4414062	-0.91552734	1.9415771760000002	-8.36325679	0.227294928	0.9765625	-5.3100586	0.4272461	6.08911142	10.601513579999999	0.0657958966	1.8920898	4.1503906	-0.24414062	-9.681567392	2.854345746	-0.41870117800000006	-3.1738281	0.061035156	-0.7324219	-1.318310504	11.49873004	0.540722644	-0.4272461	3.7231445	1.159668	0.900805661	9.926807100000001	-1.23696286	-0.18310547	0.7324219	-0.12207031	1539959626.114
-7.1286866	-4.167871106000001	-5.8701902	-1.8310547	-3.112793	-0.8544922	2.4655516200000003	-8.37761232	0.30385742800000004	0.7324219	-5.2490234	0.4272461	5.9766603400000005	10.266552520000001	0.11604003600000001	1.5258789	3.9672852	-0.61035156	-9.6636232	2.7610351440000005	-0.5646484424	-3.0517578	0.30517578	-0.7324219	-1.412817392	11.155395860000002	0.37084961060000005	-1.0375977	3.90625	1.159668	1.757348642	9.74736322	-1.369750998	-0.5493164	2.1362305	0.061035156	1539959626.155
-7.1286866	-3.8353027160000006	-5.707495108000001	-1.953125	-1.7089844	-0.8544922	2.6880616	-7.829711960000001	0.10766601440000001	0.30517578	-4.5166016	0.48828125	5.470629892	9.677978240000002	-0.227294928	0.79345703	4.0893555	-0.79345703	-9.372924820000001	2.372241214	-0.6735107428000001	-3.112793	0.36621094	-1.0986328	-1.6520751800000002	10.65295378	0.16508788940000002	-1.5869141	3.0517578	1.0986328	0.7010253600000002	9.66003444	-1.6891601440000001	-0.61035156	2.1972656	0.061035156	1539959626.194
-7.35598143	-4.4166992800000004	-6.107055710000001	-1.953125	-2.6855469	-0.7324219	2.828027356	-7.5772949280000015	0.1315917932	-0.12207031	-3.540039	0.5493164	5.470629892	9.677978240000002	-0.227294928	0.24414062	2.9296875	-0.91552734	-9.07026358	2.5098144959999997	-0.8062988220000001	-2.9907227	0	-1.3427734	-1.484594748	10.259375	0.2045654254	-1.6479492	2.5634766	0.9765625	0.6280517572	9.540405252000001	-2.0121582460000003	-0.6713867	2.1362305	-0.24414062	1539959626.234
-7.58686502	-4.531542932000001	-5.7936277	-1.953125	-3.3569336	-0.24414062	2.83640126	-7.728027160000001	0.2237060504	-0.4272461	-2.9907227	0.48828125	5.9407717600000005	9.12888179	-0.49765625	-0.061035156	2.0141602	-1.0375977	-9.451879892000001	2.528955072	-0.659155252	-2.380371	-0.30517578	-1.5869141	-1.193896466	10.24023462	0.269165036	-1.7089844	2.380371	1.0375977	1.522875998	9.57629393	-1.516894568	-0.6713867	2.2583008	-0.061035156	1539959626.274
-7.647875900000001	-3.8089844240000006	-5.508911240000001	-2.1972656	-3.6010742	0.12207031	2.719165036	-8.39794928	0.11604003600000001	-0.4272461	-2.9907227	0.48828125	5.998193390000001	9.25688498	-0.6627441100000001	-0.30517578	2.5024414	-1.4648438	-10.3275634	1.58388678	-0.4713378894	-2.4414062	-0.30517578	-1.7089844	-1.0264160340000001	10.4292482	0.346923822	-1.7089844	2.319336	1.0986328	3.417797824	9.810766280000001	-0.2619873004	-1.3427734	1.8310547	0.61035156	1539959626.315
-7.598827880000001	-2.04326178	-4.7073974640000005	-2.9296875	-2.8686523	0	2.7646241	-9.264062500000001	0.2081542932	-0.5493164	-3.7231445	0.30517578	6.095092752000001	9.3920652	-0.461767572	-0.4272461	2.8076172	-1.8920898	-9.796411240000001	0.24763183900000002	-0.26318359620000004	-3.0517578	0.18310547	-1.7089844	-0.7512695288	10.43522914	1.0826415740000002	-1.159668	2.1362305	0.7324219	4.47292482	9.8334964	-0.2189208966	-2.319336	2.6245117	1.953125	1539959626.354
-7.55097644	-2.287304712	-4.336547824	-3.3569336	-2.1972656	-0.8544922	3.1282959260000003	-9.360961960000001	0.46535643000000004	-0.18310547	-3.7841797	0.061035156	6.013745108000001	8.786743210000001	0.01794433606	-0.36621094	2.6245117	-2.0141602	-8.681469748	-0.40554199280000003	-0.8242431610000001	-3.0517578	-0.7324219	-1.5258789	-0.47851562500000006	9.609789840000001	2.313623004	-0.48828125	1.5869141	0.24414062	3.2945800720000005	9.810766280000001	-1.297973642	-1.6479492	3.7841797	1.953125	1539959626.394
-8.17902806	-3.570922824	-4.612890576	-3.8452148	-1.7089844	-1.5258789	3.282617212	-9.19946286	0.37802735600000004	0.12207031	-3.540039	-0.30517578	5.5723143	8.0905027	0.48330077880000005	-0.12207031	2.380371	-1.5869141	-9.94953624	-1.3613769960000002	-0.718969748	-3.2958984	-0.7324219	-1.0986328	0.096899411	8.714965560000001	2.6485839660000003	-0.79345703	1.5258789	0.48828125	2.044457968	9.87177716	-2.3806152160000003	-1.2207031	3.7231445	1.5258789	1539959626.435
-8.84177266	-3.6738037140000004	-4.610498004000001	-3.90625	-2.319336	-1.4648438	3.124707068	-10.09428714	0.2260986322	0.6713867	-3.7841797	-0.79345703	5.042358426000001	8.444604532000001	0.9893310700000001	0.061035156	2.1362305	-0.91552734	-10.42805162	-1.74299321	-0.04067382788	-4.1503906	-0.4272461	-0.9765625	0.770410144	9.32746556	2.636621106	-1.3427734	2.5634766	0.91552734	5.24692392	10.29526358	-0.9438721040000001	-1.2207031	5.6762695	1.4648438	1539959626.474
-8.508007788	-4.053027356	-3.8460692900000004	-4.333496	-2.319336	-1.5258789	2.739501996	-10.7618161	-0.2978759784	1.5258789	-4.8828125	-1.3427734	4.830615216000001	9.01044928	1.5085204680000002	0.061035156	1.953125	-0.8544922	-9.72224092	-1.2010742212	-0.1268066394	-4.1503906	-0.8544922	-0.7324219	0.770410144	9.32746556	2.636621106	0.18310547	2.746582	0.5493164	5.86420926	10.380200180000001	-0.9307128600000001	-0.79345703	7.6904297	1.159668	1539959626.514
-8.73291034	-4.77558606	-2.978759784	-4.0283203	-1.6479492	-2.0141602	2.6772949280000002	-10.102661240000002	-0.5873779254	1.8310547	-5.7373047	-1.8310547	4.830615216000001	9.01044928	1.5085204680000002	-0.061035156	2.1362305	-1.2207031	-10.376611420000001	-1.262084964	-0.0693847644	-4.1503906	-0.9765625	-0.5493164	0.7046142572	9.298754892	2.930908246	0.5493164	3.3569336	0.5493164	5.414404254	9.020019568	-2.13776857	-0.12207031	8.850098	0.7324219	1539959626.554
-8.990112320000001	-4.500439496	-3.6307373200000006	-3.4179688	-3.7841797	-1.7700195	2.68327626	-9.360961960000001	-0.594555661	1.7700195	-5.6152344	-2.0141602	4.687060504000001	9.596630890000002	1.9786621400000002	0	2.6245117	-1.159668	-10.686450180000001	-1.003686502	0.2536132788	-4.0283203	-0.36621094	-0.61035156	0.026318359620000002	9.874170320000001	3.1916992800000004	-0.12207031	4.0283203	1.159668	3.8807617800000003	7.108349640000001	-3.9298096040000003	2.6855469	8.605957	0.4272461	1539959626.594
-7.86679712	-3.9250244600000004	-3.029003894	-3.3569336	-3.7231445	-1.3427734	2.5265625000000003	-8.907568390000002	-0.855346646	1.953125	-5.3710938	-1.6479492	4.407128894	10.227075180000002	1.9535400360000001	0.061035156	3.0517578	-0.7324219	-10.11103534	-1.184326178	0.24763183900000002	-3.90625	-0.30517578	-0.6713867	0.026318359620000002	9.874170320000001	3.1916992800000004	0.18310547	4.211426	0.9765625	2.190405252	8.20415036	-5.228979532	4.211426	10.070801	1.159668	1539959626.634
-7.486376800000001	-3.05053714	-2.934497104	-3.90625	-1.7089844	-1.2817383	2.4153076080000004	-8.333349640000002	-1.0754638580000002	2.1362305	-5.1879883	-0.9765625	4.407128894	10.227075180000002	1.9535400360000001	-0.061035156	3.2348633	-0.18310547	-9.74138179	-1.5432128600000001	0.23327636780000002	-4.1503906	-0.061035156	-0.6713867	-0.0909179712	10.008153960000001	3.4213867800000006	-0.30517578	4.5166016	0.8544922	2.72036142	8.62404802	-4.463354532	4.638672	9.70459	1.8310547	1539959626.675
-8.04504393	-2.624658246	-3.42736821	-3.9672852	-2.4414062	-1.5258789	2.410522464	-7.9517334260000005	-1.258496106	2.1362305	-5.3100586	-0.48828125	3.4297608800000003	9.370532248	1.318310504	-0.24414062	2.9907227	0.30517578	-9.103759980000001	-1.6090087860000002	0.24165038940000003	-4.333496	-0.18310547	-0.48828125	-0.16389160340000003	8.601318390000001	2.9500489200000004	-0.6713867	4.0283203	0.9765625	1.870996106	9.40163588	-4.19897464	5.7373047	8.361816	1.8310547	1539959626.714
-7.958911240000001	-2.642602536	-3.7120849640000007	-4.272461	-3.540039	-1.4648438	2.5445067900000002	-7.992407248	-1.449902356	2.0141602	-5.1879883	-0.24414062	3.1940917540000004	8.72453624	1.1771484620000001	-0.061035156	2.5634766	0.8544922	-8.959009080000001	-1.564746106	0.34213867800000003	-4.3945312	-0.18310547	-0.24414062	-0.16389160340000003	8.601318390000001	2.9500489200000004	-0.79345703	3.90625	1.0375977	0.6459961060000001	10.090698380000001	-3.8759764400000005	5.554199	7.2631836	1.5258789	1539959626.754
