# Supplementary material for: A deep learning approach for lower back-pain risk prediction during manual lifting
Source: PLoS One. 2021 Feb 19;16(2):e0247162. doi: 10.1371/journal.pone.0247162 (PMC7894914; doi:10.1371/journal.pone.0247162)
Supplement: S1 Data — (ZIP) [file pone.0247162.s001.zip › source-used/Subject_01_P2_Zone02_T3.csv]

Side_A_x	Side_A_y	Side_A_z	Side_G_x	Side_G_y	Side_G_z	LtWt_A_x	LtWt_A_y	LtWt_A_z	LtWt_G_x	LtWt_G_y	LtWt_G_z	RtWt_A_x	RtWt_A_y	RtWt_A_z	RtWt_G_x	RtWt_G_y	RtWt_G_z	Back_A_x	Back_A_y	Back_A_z	Back_G_x	Back_G_y	Back_G_z	UArm_A_x	UArm_A_y	UArm_A_z	UArm_G_x	UArm_G_y	UArm_G_z	Thig_A_x	Thig_A_y	Thig_A_z	Thig_G_x	Thig_G_y	Thig_G_z	Time_stp
-9.226977340000001	-2.605517572	-2.4404297120000003	-0.061035156	0	-0.061035156	2.7418945679999998	-8.86330571	0.46535643000000004	0	0	-0.061035156	2.296875	9.97585414	1.818359424	0	0.061035156	-0.061035156	-9.718652160000001	-0.38999023560000007	0.9211425720000002	-0.061035156	0	0	0.98334964	9.686352340000001	2.3016601440000004	-0.061035156	0.061035156	-0.061035156	1.431957968	9.8083741	0.47014160340000005	0	0	-0.061035156	1539961595.783
-9.217407248	-2.616284146	-2.42607428	-0.061035156	0	-0.061035156	2.74069838	-8.84057608	0.48569336060000007	0	-0.061035156	-0.12207031	2.2944824280000002	9.9782473	1.7776855040000001	-0.061035156	0	-0.061035156	-9.73061502	-0.3828125	0.8876464660000001	-0.061035156	0	0	0.909179712	9.671997300000001	2.304052716	-0.061035156	0.061035156	0	1.453491214	9.791625900000001	0.477319339	0	0	-0.061035156	1539961595.822
-9.210229532000001	-2.6198730040000004	-2.400952176	-0.061035156	0.061035156	-0.061035156	2.7993163940000003	-8.787939300000001	0.42109375000000004	-0.12207031	0	-0.12207031	2.3112304320000003	9.96628444	1.757348642	-0.061035156	0	-0.061035156	-9.724634080000001	-0.387597644	0.869702176	-0.061035156	0	0	0.909179712	9.671997300000001	2.304052716	-0.12207031	0	0	1.4582763580000002	9.791625900000001	0.45937500000000003	0	0.061035156	-0.061035156	1539961595.862
-9.206640380000001	-2.6019287140000005	-2.44401857	-0.061035156	0	-0.061035156	2.8639160340000003	-8.76760234	0.24045410340000004	-0.12207031	0	-0.12207031	2.3028564300000003	9.935181200000002	1.7106933900000003	-0.061035156	0	-0.061035156	-9.718652160000001	-0.37204589660000004	0.8613281250000001	-0.061035156	0	0	0.9187500000000001	9.651660340000001	2.31481929	-0.061035156	0	0	1.41042482	9.795214660000001	0.4605712860000001	0	0	-0.061035156	1539961595.903
-9.185107428000002	-2.6605469240000006	-2.422485324	-0.061035156	0.061035156	-0.061035156	2.59116214	-8.73171376	0.16030273560000002	-0.12207031	0.30517578	0.12207031	2.288500998	9.94355432	1.6879638580000003	-0.061035156	0	-0.061035156	-9.72822284	-0.3947753894	0.88046875	-0.061035156	0	-0.061035156	0.94506839	9.661230432000002	2.312426718	-0.12207031	0	0	1.4056396760000003	9.795214660000001	0.44621582460000003	0	0	-0.061035156	1539961595.942
-9.206640380000001	-2.656957968	-2.410522464	0	0.061035156	0	2.7227538940000002	-8.75922824	0.19020996400000004	0	0	0	2.318408246	9.935181200000002	1.650878894	-0.061035156	0	-0.061035156	-9.72822284	-0.401953125	0.8625244110000001	-0.061035156	0	0	0.9283202880000001	9.648071580000002	2.3160155760000003	-0.061035156	0	0	1.4331542540000002	9.80239218	0.46535643000000004	-0.061035156	0	-0.061035156	1539961595.982
-9.18869658	-2.64140625	-2.428466754	-0.061035156	0.061035156	-0.061035156	2.682080072	-8.78435054	0.1387695288	0	0.061035156	0	2.331567392	9.925610520000001	1.650878894	-0.061035156	0	0	-9.73061502	-0.40075683900000003	0.855346646	-0.061035156	0	0	0.9187500000000001	9.64208966	2.3542969240000002	-0.061035156	0	0	1.378125	9.80478534	0.47253417540000003	0	0	-0.061035156	1539961596.023
-9.1791259	-2.6665283540000004	-2.42368161	0	0.061035156	0	2.6844726440000004	-8.83100589	0.27514648560000005	0.24414062	0	-0.061035156	2.3172119600000003	9.932788040000002	1.6867675720000002	0	0	-0.061035156	-9.737792932000001	-0.3959716754	0.8433837860000001	-0.061035156	0	0	0.92473143	9.63969748	2.3423339660000004	-0.061035156	0	0	1.3805175720000002	9.79880342	0.46655273560000005	0	-0.061035156	-0.061035156	1539961596.062
-9.177929712000001	-2.642602536	-2.447607428	0	0.061035156	0	2.6485839660000003	-8.762817392	0.40793457460000004	0.12207031	-0.061035156	-0.061035156	2.287304712	9.93039586	1.685571286	0	0	-0.061035156	-9.72224092	-0.3911865216	0.8158691100000001	-0.061035156	0	-0.061035156	0.9187500000000001	9.624145468	2.336352536	-0.061035156	0	0	1.414013678	9.786840560000002	0.49526367800000004	0	0	-0.061035156	1539961596.102
-9.19946286	-2.652172824	-2.47871106	0	0	0	2.7048096040000003	-8.791528060000001	0.40075683900000003	0.12207031	-0.061035156	-0.061035156	2.27653804	9.938769960000002	1.6748047120000003	0	0	-0.061035156	-9.733007788	-0.4091308606000001	0.8122802520000001	-0.061035156	0	-0.061035156	0.9187500000000001	9.6217527	2.3674560700000002	-0.061035156	0.061035156	0	1.38410643	9.81555162	0.4761230432	0	-0.061035156	-0.061035156	1539961596.142
-9.15639676	-2.636621106	-2.45358876	0	0	0	2.6509764400000004	-8.80588408	0.4330566394	0.12207031	0.061035156	0	2.2490234620000003	9.96748004	1.7083007200000002	0	0	-0.061035156	-9.719848740000002	-0.3911865216	0.8218505890000001	-0.061035156	0	-0.061035156	0.9127685700000001	9.66242662	2.3578857820000003	-0.061035156	0	0	1.4116211060000001	9.796411240000001	0.49645996400000003	0	0	-0.061035156	1539961596.182
-9.16357428	-2.656957968	-2.489477536	0	0.12207031	-0.061035156	2.6916503600000006	-8.797509980000001	0.42587889400000006	0.12207031	0	-0.061035156	2.19399411	9.933984620000002	1.739404254	0	0	-0.061035156	-9.753344748	-0.41870117800000006	0.8206542932	-0.061035156	0	-0.061035156	0.9043945288	9.625341754	2.3794189300000004	-0.061035156	0	0	1.409228534	9.80598192	0.477319339	0	-0.061035156	-0.061035156	1539961596.222
-9.191088760000001	-2.64738768	-2.5157959260000005	0	0	-0.061035156	2.6892577880000004	-8.791528060000001	0.36606445680000005	0	0	-0.061035156	2.191601538	9.94714308	1.745385782	0	0	-0.061035156	-9.75214856	-0.40075683900000003	0.8278320288	-0.061035156	0.061035156	-0.061035156	0.9354980432000001	9.616967752	2.3937744600000004	-0.061035156	0	-0.061035156	1.391284146	9.797607428000001	0.47373047120000006	0	-0.061035156	0	1539961596.262
-9.16357428	-2.6210692900000003	-2.51101088	-0.061035156	0.061035156	0	2.652172824	-8.74367662	0.3517089856000001	0	0	-0.061035156	2.211938498	9.956713760000001	1.7800780760000001	-0.061035156	0	-0.12207031	-9.67917482	-0.42587889400000006	0.765625	-0.061035156	0	-0.061035156	0.9283202880000001	9.62653804	2.390185504	-0.12207031	0	-0.061035156	1.4044433900000002	9.8	0.461767572	0	-0.061035156	-0.061035156	1539961596.302
-9.159985520000001	-2.64379892	-2.4643554320000005	0.061035156	0.061035156	0	2.6916503600000006	-8.769995108000002	0.3505126800000001	0	0	-0.061035156	2.235864218	9.941162140000001	1.7633300720000002	-0.061035156	-0.061035156	-0.061035156	-9.721044928000001	-0.424682608	0.7608398560000001	-0.061035156	0	-0.061035156	0.8613281250000001	9.60141574	2.3937744600000004	-0.12207031	0	0	1.465454074	9.785644568	0.44143066100000006	0	-0.061035156	-0.061035156	1539961596.342
-9.15041484	-2.6079101440000003	-2.536132788	0	0.12207031	0	2.6641358800000003	-8.793920926	0.3505126800000001	0	-0.061035156	-0.061035156	2.24064946	9.95432158	1.697534146	-0.061035156	-0.061035156	-0.061035156	-9.721044928000001	-0.40075683900000003	0.7823730432	-0.061035156	0	-0.061035156	0.869702176	9.61816394	2.43205571	-0.061035156	-0.061035156	0	1.4546875000000001	9.796411240000001	0.440234375	-0.061035156	-0.061035156	-0.061035156	1539961596.382
-9.192285340000002	-2.6210692900000003	-2.5612548920000004	0	0.12207031	0	2.743090854	-8.83220198	0.38879393000000007	-0.061035156	-0.061035156	-0.12207031	2.2669677520000002	9.955517180000001	1.7035155760000003	-0.061035156	0	-0.061035156	-9.73061502	-0.42109375000000004	0.7871582068	-0.061035156	0	-0.061035156	0.9366943390000001	9.657641574000001	2.400952176	-0.12207031	-0.061035156	0	1.4522949280000002	9.792822480000002	0.47851562500000006	0	0	0	1539961596.422
-9.19348143	-2.5899658540000003	-2.63183606	-0.061035156	-0.061035156	0	2.743090854	-8.80947284	0.4426269568000001	-0.061035156	-0.061035156	-0.12207031	2.27055661	9.9100589	1.7059082460000001	-0.061035156	0	-0.061035156	-9.71027806	-0.42229003600000004	0.802709964	-0.061035156	-0.061035156	0	0.9295165740000001	9.6217527	2.386596646	-0.061035156	-0.061035156	0	1.447509784	9.79880342	0.4605712860000001	0	-0.061035156	-0.061035156	1539961596.462
-9.15041484	-2.605517572	-2.536132788	0	-0.061035156	-0.061035156	2.644995108	-8.783154254000001	0.47492675720000005	0	0	0	2.286108426	9.88134784	1.6915527160000003	-0.061035156	-0.061035156	-0.061035156	-9.756933606	-0.39836425720000007	0.833813498	0	0	-0.061035156	0.9175537140000001	9.56552716	2.378222644	-0.061035156	-0.061035156	0	1.42836911	9.8	0.45578614200000006	0	0	-0.061035156	1539961596.502
-9.16835962	-2.5839844240000005	-2.5899658540000003	0	0	-0.061035156	2.7000244600000003	-8.77358426	0.5239746106000001	0	0	0	2.286108426	9.902880399999999	1.6903564300000002	0	-0.12207031	-0.061035156	-9.724634080000001	-0.3911865216	0.8374023560000001	0	0	0	0.961816394	9.589452880000001	2.3626709260000003	-0.061035156	-0.12207031	-0.061035156	1.4451172120000002	9.80239218	0.4474121106000001	0	-0.061035156	-0.061035156	1539961596.542
-9.173144568	-2.598339856	-2.5815917540000006	0	-0.061035156	-0.061035156	2.702417032	-8.77238768	0.4761230432	-0.061035156	-0.061035156	-0.061035156	2.3160155760000003	9.8765625	1.698730432	0	0	-0.061035156	-9.733007788	-0.41271972840000004	0.8266357428000001	0	0	0	1.0072753600000002	9.60261232	2.38540036	-0.061035156	-0.061035156	-0.061035156	1.4558837860000002	9.797607428000001	0.45578614200000006	0	0	-0.061035156	1539961596.582
-9.138451980000001	-2.5947509	-2.568432608	0	0	-0.061035156	2.692846646	-8.741284440000001	0.43664550720000006	0	-0.061035156	-0.061035156	2.299267572	9.87775908	1.7094971040000002	0	-0.061035156	-0.061035156	-9.7318116	-0.39238280760000005	0.832617212	0	0	-0.061035156	0.9929199280000001	9.5703125	2.384204074	0	0	-0.061035156	1.4618652160000003	9.792822480000002	0.44980469240000004	0	-0.061035156	-0.061035156	1539961596.622
-9.16716304	-2.62346196	-2.575610324	0	-0.061035156	-0.061035156	2.69523912	-8.72214357	0.3935791034	-0.061035156	-0.12207031	-0.061035156	2.299267572	9.87775908	1.7094971040000002	0	-0.061035156	-0.061035156	-9.729418930000001	-0.3947753894	0.8230468750000001	0	0	0	0.9630126800000001	9.579882788	2.3578857820000003	-0.061035156	0	-0.061035156	1.47263179	9.797607428000001	0.440234375	0	0	-0.061035156	1539961596.662
-9.169555710000001	-2.6019287140000005	-2.6031250000000004	0	-0.12207031	-0.061035156	2.6940429320000003	-8.749658246000001	0.35649413939999997	-0.061035156	-0.061035156	0	2.299267572	9.87775908	1.7094971040000002	0	-0.061035156	-0.061035156	-9.74257788	-0.3995605432	0.793139676	0	0	-0.061035156	0.9606201080000001	9.595434800000001	2.378222644	0	-0.061035156	-0.061035156	1.425976538	9.80957068	0.44143066100000006	0	-0.061035156	-0.061035156	1539961596.702
-9.171948380000002	-2.62346196	-2.5899658540000003	0	-0.061035156	-0.061035156	2.6713134000000003	-8.769995108000002	0.3600830072	-0.12207031	-0.061035156	0	2.277734424	9.937573380000002	1.6879638580000003	0.061035156	0	-0.061035156	-9.746167032	-0.40434570680000004	0.7991211060000001	0	0	-0.061035156	0.976171875	9.630126800000001	2.404541034	0	0	-0.061035156	1.4546875000000001	9.791625900000001	0.439038089	0	-0.061035156	-0.061035156	1539961596.742
-9.18630342	-2.64140625	-2.56484375	-0.061035156	-0.18310547	-0.12207031	2.66772464	-8.774780252000001	0.36965332460000005	-0.12207031	-0.061035156	0	2.239453076	9.957910340000002	1.7190673920000001	0.061035156	-0.061035156	-0.061035156	-9.725830072	-0.39238280760000005	0.794335962	0	0	0	0.9378906250000001	9.62653804	2.406933606	0	0	-0.12207031	1.4068359620000002	9.80239218	0.4438232428	0	0	-0.061035156	1539961596.782
-9.170751800000001	-2.6725097840000003	-2.56723642	-0.061035156	-0.12207031	-0.12207031	2.682080072	-8.80349092	0.4474121106000001	-0.12207031	-0.061035156	0	2.22629393	9.96508786	1.7035155760000003	0.061035156	-0.061035156	-0.061035156	-9.73659694	-0.3971679712	0.793139676	0	0	-0.061035156	0.9115722840000001	9.62893071	2.38540036	0	-0.061035156	-0.061035156	1.42836911	9.810766280000001	0.4761230432	0	0	-0.061035156	1539961596.822
-9.152807608000002	-2.709594748	-2.460766574	-0.061035156	-0.18310547	-0.061035156	2.686865216	-8.82023912	0.44143066100000006	-0.12207031	-0.061035156	0.061035156	2.250219748	9.97465854	1.701123004	0.061035156	-0.061035156	-0.061035156	-9.77248552	-0.4294677716	0.758447284	0	0	-0.061035156	0.9343017572	9.644482428000002	2.403344748	0	0	-0.061035156	1.4367432100000002	9.80478534	0.45339357	0	0.061035156	-0.061035156	1539961596.862
-9.144433606	-2.6976317900000004	-2.47871106	0	-0.12207031	-0.061035156	2.6880616	-8.84177266	0.4378417932	-0.061035156	-0.12207031	0	2.263378894	9.96748004	1.715478534	0	0	-0.061035156	-9.7401857	-0.41511232	0.7213623200000001	-0.061035156	0	-0.061035156	0.916357428	9.66003444	2.428466754	0	0	-0.12207031	1.318310504	9.81435504	0.4438232428	-0.061035156	0	-0.061035156	1539961596.902
-9.140844748000001	-2.74069838	-2.496655252	-0.061035156	-0.18310547	-0.061035156	2.7072021760000005	-8.80588408	0.42229003600000004	-0.061035156	-0.061035156	-0.061035156	2.2430420320000004	9.961499100000001	1.7083007200000002	0	0	-0.061035156	-9.701904254	-0.423486322	0.6974365020000001	-0.061035156	0	0	0.8708984620000001	9.614575180000001	2.386596646	-0.061035156	0	-0.061035156	1.3470214660000002	9.786840560000002	0.4426269568000001	0	0	-0.061035156	1539961596.942
-9.174340560000001	-2.7646241	-2.447607428	-0.061035156	-0.061035156	-0.061035156	2.7251464660000004	-8.845361420000001	0.3947753894	0	-0.12207031	-0.061035156	2.256201178	9.97346196	1.679589856	0	-0.061035156	0	-9.71745607	-0.42707518000000005	0.6735107428000001	-0.061035156	0	0	0.8266357428000001	9.613378894	2.383007788	-0.061035156	0	-0.061035156	1.3769287140000002	9.80598192	0.440234375	0	0	-0.061035156	1539961596.982
-9.157592752000001	-2.7131836060000003	-2.4296630400000003	-0.061035156	-0.12207031	-0.061035156	2.70361322	-8.87646466	0.3911865216	0	-0.12207031	-0.061035156	2.2621826080000003	9.937573380000002	1.638916034	0	0	0	-9.71745607	-0.423486322	0.6842773560000001	-0.061035156	0	0	0.8074951080000001	9.63371556	2.409326178	0	0	-0.061035156	1.35419928	9.79401857	0.454589856	0	0	-0.061035156	1539961597.022
-9.124096940000001	-2.7275389400000005	-2.433251996	-0.061035156	0	-0.061035156	2.6904540740000003	-8.844164840000001	0.324194339	0	-0.12207031	-0.061035156	2.250219748	9.928002700000002	1.599438498	0	-0.061035156	0	-9.743774460000001	-0.38999023560000007	0.679492212	0	-0.061035156	0	0.80988768	9.60739766	2.372241214	-0.061035156	0	-0.061035156	1.32189946	9.81435504	0.41870117800000006	0	0	-0.061035156	1539961597.062
-9.195874100000001	-2.7658202880000005	-2.469140576	-0.061035156	-0.18310547	-0.061035156	2.634228534	-8.808276260000001	0.34094239200000004	0	-0.061035156	-0.12207031	2.2250976440000003	9.938769960000002	1.5779052520000003	0	0	0	-9.71147464	-0.41870117800000006	0.6854736419999999	0	0	0	0.8015136780000001	9.631323380000001	2.396167032	0	0	0	1.350610324	9.796411240000001	0.4139160144	0	0	-0.061035156	1539961597.102
-9.18271466	-2.749072284	-2.428466754	-0.061035156	-0.12207031	-0.061035156	2.6174804320000002	-8.808276260000001	0.381616214	0	-0.061035156	-0.061035156	2.2286865020000004	9.92321736	1.5707275360000001	0	0	0	-9.73659694	-0.4103271466	0.6663330072	-0.061035156	-0.061035156	0	0.8015136780000001	9.625341754	2.3997558900000002	0	0	-0.061035156	1.3290771760000002	9.81196286	0.43066405760000004	0	0	-0.061035156	1539961597.141
-9.173144568	-2.7311278960000003	-2.406933606	-0.061035156	-0.12207031	-0.061035156	2.6222655759999998	-8.844164840000001	0.36367187500000003	0	-0.12207031	0	2.233471646	9.937573380000002	1.5707275360000001	0	-0.061035156	0	-9.725830072	-0.385205072	0.659155252	0	-0.061035156	0	0.7763915740000001	9.600219748	2.350707968	0	0	0	1.3290771760000002	9.8	0.440234375	0	0	-0.061035156	1539961597.182
-9.15639676	-2.733520468	-2.3399413940000002	0	-0.061035156	0	2.6772949280000002	-8.84177266	0.3229980432	0	-0.12207031	-0.061035156	2.233471646	9.96389128	1.5599609620000003	0	-0.061035156	0.061035156	-9.71625998	-0.3935791034	0.6974365020000001	0	-0.061035156	0	0.7512695288	9.646875000000001	2.381811502	0	-0.061035156	0	1.3422363220000002	9.810766280000001	0.43066405760000004	0	0	-0.061035156	1539961597.221
-9.1791259	-2.7143798920000006	-2.3495117800000003	0	0	0	2.702417032	-8.81665036	0.34213867800000003	0	-0.12207031	-0.12207031	2.22629393	9.96867662	1.585082968	0	-0.061035156	0	-9.725830072	-0.381616214	0.707006839	0	-0.061035156	0	0.8122802520000001	9.671997300000001	2.3949707460000003	0	-0.061035156	0	1.375732428	9.81315944	0.4342529254	0	0	-0.061035156	1539961597.261
-9.209033246	-2.6796875	-2.414111322	-0.061035156	-0.061035156	0	2.633032248	-8.798706070000001	0.3517089856000001	-0.061035156	-0.061035156	0	2.198779254	9.97346196	1.61977536	0.061035156	-0.061035156	0	-9.72702626	-0.38400878600000005	0.7488769568000001	0	-0.061035156	0	0.8170653959999999	9.657641574000001	2.366259784	0	-0.061035156	-0.061035156	1.3924804320000002	9.795214660000001	0.4474121106000001	0	0	-0.061035156	1539961597.301
-9.213818390000002	-2.7048096040000003	-2.3734375	-0.061035156	-0.12207031	-0.061035156	2.6509764400000004	-8.797509980000001	0.37443847840000005	-0.061035156	-0.061035156	0	2.229882788	9.97585414	1.64011232	0.061035156	-0.061035156	0	-9.744970746000002	-0.35888672120000004	0.7608398560000001	0	-0.061035156	0	0.8278320288	9.67080072	2.384204074	0	-0.12207031	-0.061035156	1.35180661	9.82990764	0.4438232428	0	0.061035156	-0.061035156	1539961597.342
-9.138451980000001	-2.7251464660000004	-2.3172119600000003	0	0	0	2.7000244600000003	-8.781957968	0.36965332460000005	-0.061035156	-0.061035156	0	2.24423822	9.9710688	1.64011232	0	-0.061035156	0	-9.765307608	-0.3732421924	0.7907471040000001	0	-0.061035156	0	0.8625244110000001	9.67438948	2.3758300720000003	0	-0.061035156	-0.061035156	1.3087402160000001	9.80358876	0.4342529254	0	-0.061035156	-0.061035156	1539961597.381
-9.16716304	-2.726342752	-2.368652356	0	0.061035156	-0.061035156	2.7131836060000003	-8.786743210000001	0.35529785340000003	0	-0.061035156	0	2.2813232820000002	9.95073282	1.6592528960000001	0	-0.061035156	0	-9.75214856	-0.39836425720000007	0.783569339	0	-0.061035156	0	0.898413089	9.66481929	2.350707968	0	-0.061035156	-0.061035156	1.3039550720000002	9.82272914	0.41152344240000005	0	0	-0.061035156	1539961597.421
-9.216211060000001	-2.7371094240000002	-2.4021484620000004	0	-0.12207031	-0.061035156	2.7323242800000003	-8.76521016	0.3732421924	0	-0.061035156	0	2.3243896760000005	9.957910340000002	1.6496826080000002	0	-0.061035156	-0.061035156	-9.75214856	-0.36845702880000003	0.7763915740000001	-0.061035156	-0.061035156	0	0.9043945288	9.64328624	2.3519042540000004	0	-0.061035156	-0.061035156	1.35419928	9.8179438	0.439038089	0	0	-0.061035156	1539961597.461
-9.15878894	-2.73830571	-2.3710449280000003	-0.061035156	0	-0.061035156	2.7251464660000004	-8.76760234	0.34094239200000004	0	-0.061035156	0	2.332763678	9.97346196	1.6245605040000002	0	-0.061035156	-0.061035156	-9.756933606	-0.3576904254	0.7955322480000001	0	0	0	0.88046875	9.67917482	2.288500998	-0.061035156	0	-0.061035156	1.320703076	9.82751448	0.42707518000000005	0	-0.061035156	-0.061035156	1539961597.501
-9.19348143	-2.739501996	-2.3351562500000003	0	-0.061035156	-0.061035156	2.74428714	-8.77358426	0.3289794928	0	-0.061035156	0	2.3519042540000004	9.97465854	1.599438498	0	-0.061035156	-0.061035156	-9.759326080000001	-0.3672607428	0.7883544928000001	-0.061035156	0	0	0.8661132788	9.673193390000002	2.300463858	0	-0.061035156	-0.061035156	1.3470214660000002	9.80239218	0.4294677716	0	0	0	1539961597.541
-9.164770468	-2.7275389400000005	-2.337548822	-0.061035156	0.061035156	0	2.7251464660000004	-8.77238768	0.30505371400000003	0	-0.12207031	-0.061035156	2.365063498	9.96389128	1.5767089660000002	0	-0.061035156	-0.061035156	-9.7401857	-0.35649413939999997	0.7811767572	-0.061035156	0	0	0.8577392572	9.668408246	2.32319339	0	0	-0.061035156	1.3422363220000002	9.81315944	0.38879393000000007	0	-0.061035156	-0.061035156	1539961597.582
-9.207836960000002	-2.74428714	-2.3746337860000004	-0.061035156	-0.061035156	0	2.7155760800000004	-8.781957968	0.2942871106	-0.061035156	-0.061035156	0	2.34113768	9.97465854	1.5958496400000002	0	0	0	-9.72224092	-0.35649413939999997	0.762036142	-0.061035156	0	0	0.8254394568000001	9.671997300000001	2.313623004	0	0	-0.061035156	1.3242920320000002	9.797607428000001	0.4139160144	0	0	-0.061035156	1539961597.621
-9.181518570000001	-2.72395018	-2.363867212	0	0	0	2.709594748	-8.82263179	0.35529785340000003	-0.061035156	-0.061035156	-0.061035156	2.299267572	9.96508786	1.60183107	-0.061035156	-0.061035156	0	-9.71745607	-0.3612792932	0.7440917932000001	0	0	0	0.793139676	9.651660340000001	2.30883786	0	0	0	1.320703076	9.80478534	0.43664550720000006	-0.061035156	0	0	1539961597.661
-9.173144568	-2.72395018	-2.366259784	-0.061035156	0	-0.061035156	2.7167724640000004	-8.795117212000001	0.364868161	-0.061035156	-0.061035156	-0.061035156	2.29089357	9.95910692	1.580297824	-0.061035156	-0.061035156	0	-9.713867212	-0.37443847840000005	0.7476806610000001	0	-0.061035156	0	0.794335962	9.65285643	2.300463858	0	0	0	1.33386232	9.795214660000001	0.4438232428	0	-0.061035156	0	1539961597.701
-9.164770468	-2.72395018	-2.3542969240000002	0	0	0	2.6892577880000004	-8.793920926	0.39836425720000007	-0.061035156	-0.061035156	-0.061035156	2.2645751800000005	9.962695680000001	1.56953125	-0.061035156	-0.061035156	0	-9.71745607	-0.3529052716	0.754858426	-0.061035156	-0.061035156	0	0.8230468750000001	9.656445288	2.3052490020000005	0	0	0	1.33984375	9.8083741	0.4091308606000001	-0.061035156	-0.061035156	0	1539961597.741
-9.197070288	-2.7048096040000003	-2.378222644	0	0	0	2.6796875	-8.793920926	0.3529052716	0	-0.061035156	-0.061035156	2.227490216	9.957910340000002	1.5767089660000002	0	-0.061035156	0	-9.718652160000001	-0.3529052716	0.7608398560000001	0	-0.061035156	0	0.8230468750000001	9.666015380000001	2.3016601440000004	0	0	0	1.3577880400000002	9.80478534	0.40434570680000004	-0.061035156	-0.061035156	-0.061035156	1539961597.781
-9.210229532000001	-2.70600589	-2.3997558900000002	0	-0.061035156	0	2.64140625	-8.81784694	0.3002685504	-0.061035156	-0.061035156	-0.061035156	2.25859375	9.9782473	1.53125	0	-0.061035156	0	-9.746167032	-0.34094239200000004	0.784765625	-0.061035156	-0.061035156	0	0.80390625	9.661230432000002	2.293286142	0	0	0	1.3470214660000002	9.81435504	0.3911865216	-0.061035156	-0.061035156	0	1539961597.821
-9.189892572	-2.7048096040000003	-2.381811502	0	-0.061035156	0	2.6713134000000003	-8.83579074	0.34094239200000004	0	-0.061035156	-0.061035156	2.2813232820000002	9.953125	1.5180908540000002	0	-0.061035156	-0.061035156	-9.73540036	-0.34812010800000004	0.8146728240000001	-0.061035156	-0.061035156	0	0.8146728240000001	9.69472644	2.2980712860000003	0	-0.061035156	0	1.36018071	9.81435504	0.385205072	-0.061035156	0	-0.061035156	1539961597.861
-9.174340560000001	-2.70361322	-2.365063498	-0.061035156	0	-0.061035156	2.69523912	-8.8214357	0.32778320680000006	0	-0.061035156	-0.061035156	2.268164038	9.935181200000002	1.5276611420000001	0	-0.061035156	-0.061035156	-9.76171875	-0.324194339	0.838598642	0	-0.061035156	0	0.838598642	9.650463760000001	2.268164038	-0.061035156	-0.061035156	-0.061035156	1.315917932	9.8179438	0.3911865216	0	0	-0.061035156	1539961597.901
-9.185107428000002	-2.70600589	-2.3806152160000003	0	-0.061035156	-0.061035156	2.63183606	-8.76521016	0.33256836060000006	-0.061035156	0	0	2.326782248	9.93039586	1.5145019960000001	0	0	-0.061035156	-9.754540740000001	-0.34453125	0.8266357428000001	0	0	0	0.8589355432	9.65405252	2.239453076	-0.061035156	-0.061035156	-0.061035156	1.331469748	9.81315944	0.4067382788	-0.061035156	-0.061035156	-0.061035156	1539961597.941
-9.212622300000001	-2.719165036	-2.396167032	-0.061035156	-0.061035156	-0.061035156	2.634228534	-8.7448732	0.32778320680000006	-0.061035156	0	0	2.368652356	9.941162140000001	1.516894568	0	0	-0.061035156	-9.743774460000001	-0.34453125	0.794335962	-0.061035156	0	0	0.8649169928000001	9.644482428000002	2.27055661	-0.061035156	0	-0.061035156	1.378125	9.80358876	0.416308606	0	-0.061035156	-0.061035156	1539961597.981
-9.195874100000001	-2.7072021760000005	-2.365063498	-0.061035156	-0.061035156	-0.061035156	2.6916503600000006	-8.80109874	0.3373535144	-0.061035156	-0.061035156	0.061035156	2.3794189300000004	9.97226538	1.5180908540000002	0	0	-0.061035156	-9.733007788	-0.31103514400000004	0.7692138580000001	0	0	0	0.8134765380000001	9.645678420000001	2.233471646	0	-0.061035156	-0.061035156	1.375732428	9.8083741	0.3828125	-0.061035156	0	-0.061035156	1539961598.021
-9.18630342	-2.74428714	-2.336352536	0	0.061035156	0	2.70361322	-8.81665036	0.29069824280000006	-0.061035156	-0.061035156	0	2.3997558900000002	9.98542482	1.546801718	0	-0.12207031	0	-9.72702626	-0.3158203076	0.7680175720000001	0	0	0	0.778784146	9.69233426	2.2250976440000003	0	-0.061035156	-0.061035156	1.35419928	9.81914038	0.40554199280000003	-0.061035156	0	-0.061035156	1539961598.061
-9.165966754000001	-2.7729980040000006	-2.3626709260000003	0	0	0	2.74069838	-8.825024460000002	0.2954833966	0	-0.061035156	0	2.406933606	9.961499100000001	1.5300537140000001	0	-0.12207031	0	-9.733007788	-0.3349609424	0.7811767572	0	0	-0.061035156	0.8242431610000001	9.688745108	2.27294928	0	-0.061035156	-0.061035156	1.341040036	9.80358876	0.41152344240000005	-0.061035156	-0.061035156	-0.061035156	1539961598.101
-9.170751800000001	-2.7550537140000007	-2.34711911	0	0.061035156	0	2.7359130400000002	-8.777173020000001	0.32539062500000004	0	-0.061035156	0	2.372241214	9.939965560000001	1.5587646760000002	0	-0.061035156	0	-9.733007788	-0.34453125	0.764428714	0	0	-0.061035156	0.8876464660000001	9.67917482	2.271752896	0	0	-0.061035156	1.3386474640000001	9.8	0.417504892	-0.061035156	0	0	1539961598.141
-9.189892572	-2.733520468	-2.366259784	0	0	-0.061035156	2.710791034	-8.753247300000002	0.34453125	-0.061035156	0.061035156	0	2.313623004	9.9698732	1.599438498	0	0.061035156	0	-9.753344748	-0.343334964	0.75964357	0	0	-0.061035156	0.8649169928000001	9.649267572	2.259790036	0	0.061035156	-0.061035156	1.282421924	9.81315944	0.43186035340000006	-0.061035156	-0.061035156	0	1539961598.181
-9.18391124	-2.7610351440000005	-2.3925780760000004	0	0.061035156	-0.061035156	2.7179687500000003	-8.80947284	0.3541015576	-0.061035156	0.061035156	0	2.27294928	10.02609874	1.58747554	0	0.061035156	0	-9.7485598	-0.33854982	0.758447284	0	0	-0.061035156	0.7763915740000001	9.67558606	2.251416034	-0.061035156	0	-0.061035156	1.3063476440000001	9.8263179	0.4330566394	-0.061035156	-0.061035156	-0.061035156	1539961598.221
-9.1875	-2.739501996	-2.369848642	0	0	0	2.7072021760000005	-8.80947284	0.32778320680000006	0	0	-0.061035156	2.2980712860000003	10.010547120000002	1.567138678	-0.061035156	-0.061035156	0	-9.753344748	-0.34453125	0.7512695288	0	0	-0.061035156	0.7883544928000001	9.71147464	2.2753417540000003	0	0	-0.061035156	1.3422363220000002	9.80957068	0.4486083966	-0.061035156	-0.061035156	0	1539961598.261
-9.14802266	-2.733520468	-2.3734375	0	0.12207031	-0.061035156	2.6940429320000003	-8.813061600000001	0.3337646466	-0.061035156	0	-0.061035156	2.2801269960000004	9.987817000000001	1.565942392	-0.061035156	0.061035156	-0.061035156	-9.72822284	-0.3672607428	0.7572509980000001	-0.061035156	0	-0.061035156	0.7883544928000001	9.71147464	2.2753417540000003	0	0	-0.061035156	1.3613769960000002	9.80358876	0.417504892	-0.061035156	-0.061035156	0	1539961598.301
-9.173144568	-2.7586425720000003	-2.381811502	0	0.061035156	0	2.6402099640000003	-8.807080072	0.36965332460000005	-0.061035156	0	-0.061035156	2.250219748	9.98063948	1.56953125	-0.061035156	0.061035156	-0.061035156	-9.71147464	-0.36965332460000005	0.7369140380000001	-0.061035156	0	-0.061035156	0.7883544928000001	9.71147464	2.2753417540000003	0	0	-0.061035156	1.362573282	9.801196580000001	0.41271972840000004	-0.061035156	-0.061035156	0	1539961598.341
-9.1791259	-2.733520468	-2.4129150360000002	0	0.061035156	0	2.656957968	-8.81665036	0.3517089856000001	0	0.061035156	-0.061035156	2.235864218	9.97585414	1.565942392	-0.061035156	0	-0.061035156	-9.7318116	-0.37443847840000005	0.754858426	-0.061035156	0	-0.061035156	0.7823730432	9.669604532000001	2.2849121400000003	-0.12207031	-0.061035156	0	1.3386474640000001	9.810766280000001	0.41870117800000006	-0.061035156	-0.061035156	0	1539961598.381
-9.18271466	-2.733520468	-2.404541034	0	0.061035156	0	2.5899658540000003	-8.83579074	0.3600830072	0	0	-0.12207031	2.253808606	9.997387680000001	1.5767089660000002	-0.061035156	0	-0.061035156	-9.73659694	-0.3828125	0.7692138580000001	-0.061035156	0	-0.061035156	0.8278320288	9.682763580000001	2.3076415740000003	-0.12207031	-0.061035156	0	1.33386232	9.8083741	0.42229003600000004	-0.061035156	-0.061035156	0	1539961598.421
-9.176733426	-2.719165036	-2.410522464	0	0	0	2.5875733800000003	-8.84177266	0.35649413939999997	0	0	-0.12207031	2.27893071	9.98422824	1.56953125	-0.061035156	0.061035156	-0.12207031	-9.729418930000001	-0.3804199280000001	0.7680175720000001	-0.061035156	0	-0.061035156	0.8122802520000001	9.686352340000001	2.3243896760000005	-0.12207031	0	0	1.3362548920000001	9.80717752	0.4330566394	-0.061035156	-0.061035156	0	1539961598.461
-9.13725589	-2.7143798920000006	-2.409326178	0	0.12207031	0	2.60671376	-8.82263179	0.35888672120000004	0	0	-0.061035156	2.282519568	9.95073282	1.567138678	-0.061035156	0	-0.12207031	-9.733007788	-0.3935791034	0.7728027160000001	-0.061035156	0	-0.061035156	0.8146728240000001	9.668408246	2.3303711060000003	-0.12207031	-0.061035156	0	1.3290771760000002	9.80717752	0.424682608	-0.061035156	-0.061035156	-0.061035156	1539961598.501
-9.15041484	-2.692846646	-2.4344482820000004	0	0.12207031	0	2.62346196	-8.7963134	0.33256836060000006	0	0	0	2.326782248	9.938769960000002	1.561157248	-0.061035156	0	-0.061035156	-9.73061502	-0.4091308606000001	0.7883544928000001	-0.061035156	0	-0.061035156	0.80988768	9.637304712	2.3219971040000003	-0.061035156	-0.061035156	0	1.369750998	9.786840560000002	0.4067382788	-0.061035156	-0.061035156	0	1539961598.541
-9.14682608	-2.70600589	-2.4583741	0	0.12207031	0	2.66772464	-8.786743210000001	0.33137207460000007	0	0	0	2.3112304320000003	9.928002700000002	1.565942392	-0.061035156	0	-0.061035156	-9.72702626	-0.40434570680000004	0.7811767572	-0.061035156	0	-0.061035156	0.8362060700000001	9.646875000000001	2.3219971040000003	-0.061035156	-0.061035156	0	1.37214357	9.80478534	0.423486322	-0.061035156	-0.061035156	-0.061035156	1539961598.58
-9.16835962	-2.6844726440000004	-2.48828125	0	0.12207031	0	2.68566893	-8.792724640000001	0.3002685504	0	0	0	2.326782248	9.92321736	1.5731201080000001	-0.061035156	0	-0.061035156	-9.746167032	-0.3959716754	0.7955322480000001	-0.061035156	0	-0.061035156	0.8637207068000001	9.6217527	2.3028564300000003	-0.061035156	-0.061035156	-0.061035156	1.3673584260000002	9.80478534	0.41870117800000006	-0.061035156	-0.061035156	-0.061035156	1539961598.62
-9.171948380000002	-2.728735324	-2.5002441100000006	0.061035156	0.18310547	-0.061035156	2.6916503600000006	-8.798706070000001	0.265576178	-0.061035156	0	0	2.30883786	9.939965560000001	1.5491942900000002	-0.061035156	0	-0.061035156	-9.749755890000001	-0.40075683900000003	0.8015136780000001	-0.061035156	0	-0.061035156	0.8565429712000001	9.62653804	2.337548822	-0.061035156	-0.061035156	-0.061035156	1.35419928	9.82272914	0.44621582460000003	-0.061035156	-0.061035156	-0.061035156	1539961598.661
-9.1623777	-2.6964355040000005	-2.5445067900000002	0.061035156	0.061035156	-0.061035156	2.7311278960000003	-8.80588408	0.32060547120000005	-0.061035156	0	0	2.310034146	9.935181200000002	1.5491942900000002	0	0	-0.061035156	-9.753344748	-0.3995605432	0.802709964	-0.061035156	0	0	0.879272464	9.656445288	2.32917482	-0.061035156	-0.061035156	-0.061035156	1.3577880400000002	9.82033696	0.4354492212	-0.061035156	-0.061035156	-0.061035156	1539961598.7
-9.159985520000001	-2.721557608	-2.56723642	0	0.12207031	-0.061035156	2.7454834260000003	-8.78554712	0.309838858	-0.061035156	0	0	2.2980712860000003	9.935181200000002	1.58149411	0	0	-0.061035156	-9.80957068	-0.3971679712	0.79194339	-0.061035156	0.061035156	-0.061035156	0.9031982428000002	9.624145468	2.345922824	-0.061035156	0	-0.061035156	1.3769287140000002	9.82272914	0.45698242800000005	-0.061035156	-0.061035156	-0.061035156	1539961598.74
-9.191088760000001	-2.73830571	-2.6222655759999998	-0.061035156	-0.18310547	-0.061035156	2.662939496	-8.76401358	0.3373535144	-0.12207031	0.061035156	0.061035156	2.306445288	10.009350540000002	1.604223642	0	0	-0.061035156	-9.750951980000002	-0.3828125	0.7428955072	-0.061035156	0.061035156	-0.061035156	0.8924316100000002	9.6636232	2.372241214	0	0.061035156	-0.061035156	1.369750998	9.81914038	0.47373047120000006	-0.061035156	-0.061035156	-0.061035156	1539961598.781
-9.10974092	-2.7729980040000006	-2.4906739200000003	-0.061035156	0	-0.061035156	2.70839856	-8.783154254000001	0.34931639400000003	-0.12207031	0	0	2.25859375	10.010547120000002	1.622167932	0	0.061035156	-0.061035156	-9.729418930000001	-0.42827148560000006	0.6854736419999999	-0.061035156	0.061035156	-0.061035156	0.80988768	9.68515625	2.3626709260000003	-0.061035156	0.061035156	-0.061035156	1.3422363220000002	9.8083741	0.45339357	-0.061035156	0	-0.061035156	1539961598.82
-9.11452626	-2.783764676	-2.503832968	0	0	-0.061035156	2.72395018	-8.83220198	0.339746106	-0.061035156	0.12207031	0.061035156	2.227490216	9.999779860000002	1.6460937500000001	0	0	0	-9.7066893	-0.41870117800000006	0.6663330072	-0.061035156	0.061035156	-0.061035156	0.729736322	9.645678420000001	2.383007788	-0.061035156	0	0	1.2907959260000001	9.801196580000001	0.4474121106000001	-0.061035156	-0.061035156	-0.061035156	1539961598.86
-9.101367212000001	-2.7813721040000003	-2.519384784	0	0.061035156	-0.061035156	2.719165036	-8.851342752	0.3289794928	0	-0.061035156	-0.061035156	2.1760498200000002	10.004565200000002	1.6329346040000001	-0.061035156	0	-0.061035156	-9.72822284	-0.43186035340000006	0.669921875	-0.061035156	0	-0.061035156	0.7907471040000001	9.67080072	2.3973632200000004	-0.061035156	0	0	1.300366214	9.80239218	0.45100097840000003	-0.061035156	0	-0.061035156	1539961598.901
-9.14323732	-2.783764676	-2.519384784	0	-0.12207031	-0.061035156	2.7000244600000003	-8.845361420000001	0.32180175720000004	0	-0.061035156	-0.061035156	2.18203125	9.97585414	1.629345746	-0.061035156	0	-0.061035156	-9.73659694	-0.47014160340000005	0.6364257788	-0.061035156	0.061035156	-0.061035156	0.835009784	9.67558606	2.4165038940000003	-0.061035156	0.061035156	0	1.2417480040000002	9.80239218	0.43066405760000004	-0.061035156	-0.061035156	-0.061035156	1539961598.94
-9.133667032	-2.74428714	-2.47631839	0	-0.30517578	-0.061035156	2.613891574	-8.787939300000001	0.30625	0	-0.061035156	-0.061035156	2.153320288	9.96748004	1.6125976440000003	-0.061035156	0.061035156	-0.061035156	-9.73061502	-0.424682608	0.6244628600000001	-0.061035156	0	-0.061035156	0.770410144	9.648071580000002	2.421289038	-0.061035156	0.061035156	0	1.3266846040000002	9.77248552	0.45698242800000005	-0.061035156	-0.061035156	-0.061035156	1539961598.98
-8.918335160000002	-2.569628894	-2.326782248	0.24414062	-0.30517578	0	2.5744139400000003	-8.77238768	0.29667969240000003	0	0.061035156	-0.061035156	2.1305908540000003	9.928002700000002	1.5779052520000003	-0.061035156	0.061035156	-0.061035156	-9.669604532000001	-0.416308606	0.6376221040000001	-0.061035156	0.061035156	-0.061035156	0.7273437500000001	9.625341754	2.387792932	-0.12207031	0	0	1.349414038	9.719848740000002	0.48808594240000003	-0.12207031	0	-0.12207031	1539961599.02
-8.728125	-2.24423822	-2.5217773560000003	0.061035156	0.36621094	0.061035156	2.568432608	-8.712573380000002	0.3289794928	0	0	-0.061035156	2.1341797120000003	9.89689946	1.53125	-0.12207031	0	-0.061035156	-9.594238220000001	-0.41870117800000006	0.6854736419999999	0	-0.061035156	-0.061035156	0.7381103240000001	9.579882788	2.366259784	-0.12207031	0	0	1.332666034	9.65405252	0.2225097644	-0.24414062	0.12207031	-0.18310547	1539961599.06
-8.834594748	-2.24064946	-2.8830566100000006	0.061035156	0.5493164	0.061035156	2.55288089	-8.711376800000002	0.3576904254	-0.061035156	-0.061035156	-0.061035156	2.141357428	9.81196286	1.5216797120000003	-0.061035156	0	-0.12207031	-9.609789840000001	-0.515600589	0.850561502	-0.12207031	-0.12207031	-0.061035156	0.8744873200000001	9.612182608000001	2.336352536	-0.18310547	-0.061035156	-0.061035156	1.752563498	9.563134980000001	0.10886230040000001	-0.36621094	0.6713867	-0.12207031	1539961599.1
-9.248510880000001	-2.446411142	-3.237158246	0.18310547	0.4272461	0	2.4117187500000004	-8.668310700000001	0.364868161	0	-0.30517578	-0.24414062	2.192797824	9.8	1.594653354	0	0.061035156	-0.24414062	-9.64208966	-0.308642572	1.046752896	-0.24414062	-0.18310547	-0.061035156	1.0898193390000002	9.58347194	2.204760782	-0.18310547	-0.18310547	-0.12207031	2.115039038	9.700707968000001	0.0813476538	-0.061035156	0.8544922	-0.12207031	1539961599.14
-9.667211960000001	-2.48588858	-3.591259784	0.061035156	-0.061035156	-0.12207031	2.32917482	-8.5582518	0.26796875000000003	0	-0.30517578	-0.24414062	2.3423339660000004	10.102661240000002	1.606616214	0.061035156	0.18310547	-0.48828125	-9.85622554	0.16030273560000002	1.191503894	-0.24414062	-0.12207031	0.061035156	1.2022705072	9.650463760000001	1.967895468	-0.30517578	-0.12207031	-0.18310547	1.987036142	10.02729532	0.29667969240000003	-0.18310547	0.79345703	-0.24414062	1539961599.18
-9.38129892	-2.154516574	-3.3077391200000004	-0.36621094	-0.4272461	-0.18310547	2.2849121400000003	-8.705395468	0.26318359620000004	-0.12207031	-0.4272461	-0.24414062	2.3985596040000003	10.3359375	1.540820288	0	0.061035156	-0.61035156	-10.039258180000001	0.2775390576	1.3613769960000002	-0.12207031	0.061035156	0.061035156	1.0563232428000002	9.96508786	1.8410888580000002	-0.4272461	-0.18310547	-0.24414062	2.383007788	9.8514402	0.5490966754000001	-0.18310547	0.79345703	-0.061035156	1539961599.22
-9.06069339	-2.1604980040000004	-3.0947998200000004	-0.5493164	-0.24414062	-0.36621094	2.34113768	-8.783154254000001	0.531152356	-0.5493164	-0.4272461	0.18310547	2.3985596040000003	10.3359375	1.540820288	-0.061035156	-0.36621094	-0.61035156	-9.88015126	0.0765625	1.32189946	-0.18310547	0.24414062	-0.12207031	1.0371826080000002	10.076342360000002	1.829125998	-0.4272461	-0.48828125	-0.4272461	2.9225341460000003	9.70310054	0.84816893	-0.30517578	0.79345703	0.18310547	1539961599.26
-8.661132788000002	-2.593554712	-3.00627446	-0.48828125	-0.8544922	-0.30517578	2.501440396	-8.403930710000001	0.9725830072	-0.61035156	-0.30517578	0.30517578	2.3028564300000003	9.58227536	1.56953125	-0.061035156	-0.61035156	-0.61035156	-9.600219748	0.026318359620000002	1.119726538	-0.36621094	0.30517578	-0.18310547	1.111352536	9.7150634	1.8351074280000002	-0.4272461	-0.48828125	-0.61035156	4.396362320000001	9.274829074000001	1.4965576080000003	-0.5493164	0.4272461	0.61035156	1539961599.3
-8.462548920000001	-2.668920926	-2.2430420320000004	-0.48828125	-1.5869141	-0.061035156	2.512207068	-8.138354532000001	1.1986816100000002	-0.61035156	-0.30517578	0.30517578	2.3219971040000003	9.503320288000001	1.637719748	-0.061035156	-0.79345703	-0.6713867	-9.43513179	0.019140625	0.9737792932	-0.24414062	0.4272461	-0.24414062	1.1735596040000003	9.27004393	1.9355957460000002	-0.48828125	-0.30517578	-0.61035156	5.3270751800000005	8.681469748	1.9176513580000003	-1.2207031	0.8544922	1.953125	1539961599.34
-8.575000000000001	-2.4117187500000004	-1.33984375	-0.9765625	-1.3427734	0	2.50622554	-8.162280252	1.1245117212000002	-0.48828125	-0.4272461	0.18310547	2.038476538	9.58586412	1.5683349640000002	-0.12207031	-0.48828125	-0.8544922	-9.293969748	-0.2572021466	0.9271240020000001	0.061035156	0.48828125	-0.5493164	1.0180419928000002	9.19946286	2.14973143	-0.5493164	0.061035156	-0.61035156	4.447802716000001	9.16835962	1.867407248	-1.953125	1.8920898	3.0517578	1539961599.38
-10.2928714	-2.3674560700000002	-1.315917932	-0.12207031	0.91552734	-0.30517578	2.652172824	-8.05102536	0.7692138580000001	-0.18310547	-0.8544922	0.12207031	1.662841754	9.785644568	1.4582763580000002	-0.18310547	-0.61035156	-0.79345703	-9.725830072	-0.949853534	1.0264160340000001	0.12207031	0.12207031	-0.7324219	0.8194580072000001	9.267651260000001	2.769409146	-0.36621094	0.061035156	-0.7324219	3.8101807100000005	11.606396760000003	1.3984619600000001	-1.3427734	1.0375977	3.3569336	1539961599.42
-11.149413940000002	-1.933203076	-2.365063498	0.4272461	-0.79345703	-0.61035156	2.652172824	-8.05102536	0.7692138580000001	0.061035156	-1.5258789	0.061035156	1.662841754	9.785644568	1.4582763580000002	0.18310547	-1.159668	-0.5493164	-10.64697284	-1.490576178	1.74299321	-0.36621094	1.0375977	-0.61035156	1.1245117212000002	9.9016848	3.458471646	-0.061035156	-0.24414062	-0.9765625	2.8041014400000006	11.612377700000001	1.4570800720000001	-1.3427734	1.0375977	3.3569336	1539961599.46
-10.62304712	-2.27294928	-1.7633300720000002	0.4272461	-0.36621094	-0.5493164	3.2527099640000006	-9.305932608	-0.724951178	0.061035156	-2.0751953	0.12207031	1.7094971040000002	10.539307100000002	1.8159667540000002	0.61035156	-0.30517578	-0.79345703	-10.23903804	-1.1855224640000002	1.638916034	-0.4272461	0.5493164	-0.61035156	1.53125	10.51897014	3.6139891200000003	-0.24414062	-0.36621094	-1.159668	2.3076415740000003	10.552465560000002	1.4774170320000002	-0.5493164	-0.30517578	3.6010742	1539961599.5
-10.05241664	-1.9595214660000002	-1.7094971040000002	0.30517578	-0.91552734	-0.79345703	4.027905252	-9.480590560000001	-1.2537109620000002	0.061035156	-2.8076172	0.48828125	1.7094971040000002	10.539307100000002	1.8159667540000002	0.61035156	-0.30517578	-0.79345703	-10.3694339	-0.9893310700000001	1.7848632200000003	-0.18310547	0.6713867	-0.48828125	1.4929687500000002	10.20314946	3.62475589	-0.4272461	0.061035156	-1.2207031	2.7586425720000003	9.45427266	0.592163089	0.6713867	0.5493164	2.5024414	1539961599.54
-8.79990216	-1.738207968	-1.2513183900000002	0.061035156	-0.8544922	-0.91552734	4.274340854	-8.914746106	-1.4606689300000002	0.061035156	-1.8310547	0.9765625	1.7094971040000002	10.539307100000002	1.8159667540000002	0.61035156	-0.30517578	-0.79345703	-9.80358876	-1.146044928	1.7310302520000003	0.30517578	1.0986328	-0.48828125	1.0180419928000002	9.398047120000001	3.3866942900000003	-0.7324219	-0.24414062	-1.2817383	2.3758300720000003	8.2173098	0.461767572	0.6713867	0.5493164	2.5024414	1539961599.58
-8.135961960000001	-1.8099853240000001	-0.8972167932	0.18310547	-0.48828125	-0.91552734	4.395166034	-8.12878444	-1.1962890380000002	-0.9765625	-0.18310547	0.9765625	1.7094971040000002	10.539307100000002	1.8159667540000002	0.61035156	-0.30517578	-0.79345703	-9.11691893	-1.5216797120000003	1.314721646	0.36621094	1.2207031	-0.36621094	0.9283202880000001	8.509204074000001	3.2467285340000003	-0.5493164	-0.61035156	-1.3427734	3.2144287140000003	7.620361420000001	0.5502929712000001	2.2583008	1.8310547	1.159668	1539961599.62
-8.049829074	-1.4247802520000001	-1.013256839	0.061035156	0.061035156	-1.0375977	4.2875000000000005	-7.6418945680000006	-0.80390625	-0.9765625	-0.18310547	0.9765625	1.7094971040000002	10.539307100000002	1.8159667540000002	0.61035156	-0.30517578	-0.79345703	-8.8728759	-1.8781738220000002	1.013256839	0.24414062	1.4038086	-0.18310547	1.2261962860000002	7.905077880000001	3.275439496	-0.48828125	-0.4272461	-1.4038086	2.72036142	7.437329074000001	0.423486322	1.8310547	2.5024414	0.24414062	1539961599.66
-9.04633786	-1.3996582460000002	-1.2309814300000002	0	0.5493164	-0.79345703	4.0602050720000005	-7.7615235600000005	-0.385205072	-1.0986328	0.61035156	1.0375977	1.7094971040000002	10.539307100000002	1.8159667540000002	0.61035156	-0.30517578	-0.79345703	-8.766406250000001	-2.121020468	0.876879892	0.12207031	1.2207031	0	1.3051513580000003	8.024707068	3.4835937500000003	-0.4272461	0.061035156	-1.4038086	2.7729980040000006	7.452880890000001	0.994116214	1.8310547	2.5024414	0.24414062	1539961599.7
-9.27602536	-1.7346191100000001	-1.6149902160000003	-0.12207031	0.6713867	-0.91552734	3.917846646	-8.6348143	-0.21533202880000002	-0.6713867	0.7324219	0.8544922	1.7094971040000002	10.539307100000002	1.8159667540000002	0.61035156	-0.30517578	-0.79345703	-9.05351538	-2.195190396	0.846972644	-0.12207031	0.9765625	0.24414062	0.8840576080000001	8.585766574	3.640307608	-0.061035156	0.24414062	-1.2817383	2.6509764400000004	7.257885880000001	2.6940429320000003	3.2958984	-1.3427734	0.24414062	1539961599.74
-9.689941394000002	-2.231079074	-1.522875998	-0.061035156	0.30517578	-0.79345703	3.9501464660000005	-9.753344748	-0.2895019568	-0.30517578	0.4272461	0.5493164	1.6078125	10.63740216	2.319604532	0.8544922	0.5493164	-1.0986328	-9.22458516	-1.8697998200000001	0.8194580072000001	-0.12207031	0.79345703	0.5493164	0.28471679320000004	8.994897660000001	3.60441893	0.18310547	-0.30517578	-1.0986328	4.628442392	7.418188400000001	2.56245108	2.9907227	-3.2348633	0.79345703	1539961599.78
-9.92919928	-2.40573732	-1.1316894568000002	0.30517578	-0.061035156	-0.4272461	3.77189946	-10.034472840000001	-0.15910644960000003	-0.30517578	0.4272461	0.5493164	2.013354532	9.680371106	2.201171924	0.8544922	0.5493164	-1.0986328	-8.97575679	-1.5121094240000001	0.4605712860000001	0.12207031	0.4272461	0.7324219	0.11484375000000001	8.791528060000001	3.4189941100000003	0.48828125	-0.61035156	-0.91552734	11.27382788	8.825024460000002	1.868603534	0.61035156	-3.6010742	0.12207031	1539961599.82
-11.389867720000002	-2.263378894	-1.3015625000000002	-0.4272461	-1.2207031	0.061035156	3.5601562500000004	-9.49016124	0.019140625	0	0.30517578	0.12207031	2.178442392	9.29516574	2.268164038	0.6713867	-1.0375977	0.18310547	-9.09179712	-1.36018071	0.095703125	0.30517578	0.4272461	0.9765625	0.04306640576	8.41828624	3.4154052520000002	0.79345703	-0.4272461	-0.61035156	9.406420926000001	8.496044928000002	0.43066405760000004	-0.8544922	-1.5869141	-0.61035156	1539961599.86
-10.386182100000001	-2.57680661	-1.503735324	-0.12207031	-2.1972656	0.18310547	3.4154052520000002	-9.376513580000001	0.1435546875	0.061035156	1.0375977	0.061035156	2.198779254	9.413598740000001	2.1473388580000004	0.6713867	-1.0375977	0.18310547	-9.98183606	-1.320703076	-0.2428466754	0.36621094	0.18310547	1.2207031	-0.24165038940000003	8.895605432000002	3.371142572	0.91552734	-0.4272461	-0.18310547	5.4526857	8.528344748	-0.7440917932000001	-1.8920898	-0.61035156	-2.1362305	1539961599.9
-10.259375	-4.750463760000001	-1.585082968	-1.3427734	2.2583008	-0.5493164	2.9177491	-10.18520468	-0.19738769960000002	0.4272461	1.2817383	0.24414062	2.15571286	10.55007338	1.9607177520000003	0.5493164	-1.0986328	0.61035156	-10.530933	-1.216625998	-0.6101074280000001	0.30517578	-0.4272461	0.9765625	-0.24763183900000002	10.259375	3.2909912140000004	1.0986328	-0.4272461	0.12207031	6.62265625	10.217504500000002	0.285913089	1.0375977	3.2348633	-0.9765625	1539961599.939
-10.50700728	-5.8474610600000005	-1.714282248	1.2817383	-1.5869141	0.12207031	2.253808606	-10.728320680000001	-1.091015625	0.4272461	1.2817383	0.24414062	2.127001996	11.998778960000001	1.606616214	0.4272461	-0.91552734	0.91552734	-12.637597840000002	-0.885253894	-0.707006839	0.061035156	-0.061035156	1.0375977	-0.15551757200000002	11.909058	3.2921875000000003	1.2817383	0.24414062	0.24414062	3.8735839660000004	11.405420320000001	0.1614990216	-2.0141602	0.4272461	-1.5258789	1539961599.979
-8.790332068	-4.238452176	-1.7023192900000002	-0.30517578	2.6245117	0.18310547	1.12211911	-11.255884080000001	-2.032495108	0.6713867	0.79345703	-0.18310547	2.039672824	13.381689300000001	1.256103534	0.36621094	-0.4272461	0.9765625	-12.060986420000003	-0.7512695288	-1.221411142	-0.12207031	0.24414062	0.6713867	-0.364868161	13.03955072	2.9632079680000003	0.8544922	0.8544922	0.36621094	-0.7369140380000001	9.8418705	0.12800292540000002	-0.8544922	-1.2207031	-1.8310547	1539961600.02
-8.920727340000001	-3.9956054320000005	-2.636621106	0.18310547	1.4038086	0.18310547	0.840991214	-10.660132280000001	-1.795629892	0.9765625	-0.91552734	-0.91552734	2.058813498	13.308715560000001	1.0503417932	0.30517578	0.18310547	1.0986328	-9.98063948	-0.25480957460000003	-1.9762695680000002	-0.8544922	0	0.6713867	-0.9594238220000001	12.253588760000001	2.9739746400000002	0.8544922	1.3427734	0.5493164	2.3614746400000004	9.459057608	-1.6879638580000003	0.5493164	-1.4648438	-2.4414062	1539961600.059
-8.283105432000001	-4.042260880000001	-2.5875733800000003	0.30517578	0.7324219	0.7324219	0.961816394	-8.608496106	-0.8170653959999999	0.61035156	-0.5493164	-0.8544922	2.138964856	11.394653060000001	1.0934082068000002	0.061035156	2.2583008	1.3427734	-8.936279254	0.80988768	-2.237060504	-0.79345703	-0.91552734	0.36621094	-1.36018071	10.070361420000001	2.27653804	0.24414062	1.4038086	1.2817383	3.81616214	9.414794928000001	-1.00129393	0.18310547	0.36621094	-2.8686523	1539961600.1
-8.430249100000001	-3.052929712	-2.978759784	-1.0375977	0.36621094	0.48828125	0.5072265576	-7.7399900200000005	-0.17465820680000002	0.12207031	-0.24414062	-0.79345703	1.7657226440000002	10.29526358	0.974975589	0.061035156	2.2583008	1.3427734	-8.789135880000002	1.3649658540000003	-1.6496826080000002	-0.30517578	-0.9765625	0.18310547	-1.36018071	10.070361420000001	2.27653804	0.24414062	1.4038086	1.2817383	2.636621106	9.261669928000002	-0.49765625	0	0.30517578	-2.9296875	1539961600.14
-8.665917932000001	-2.5744139400000003	-2.9799560700000005	-0.91552734	0.24414062	0.4272461	0.38879393000000007	-8.023510880000002	0.4821044928	0.12207031	-0.24414062	-0.79345703	1.3577880400000002	10.389770860000002	0.492871106	-0.48828125	2.6855469	1.3427734	-9.10615216	0.6842773560000001	-0.9354980432000001	-0.36621094	-1.0986328	0.061035156	-1.36018071	10.070361420000001	2.27653804	0.24414062	1.4038086	1.2817383	1.8052001800000002	9.5451902	-0.424682608	-0.061035156	-0.7324219	-2.9907227	1539961600.179
-8.14672824	-3.0625	-2.51459964	-0.48828125	0.24414062	0.30517578	0.38879393000000007	-8.023510880000002	0.4821044928	0.12207031	-0.4272461	-0.48828125	1.3290771760000002	10.460351440000002	0.05144042932000001	-1.2207031	0.6713867	1.4648438	-9.015234620000001	0.2512207068	-0.364868161	-0.7324219	-0.91552734	-0.18310547	-1.369750998	9.8	1.193896466	-0.061035156	0.4272461	1.6479492	2.662939496	9.445898560000002	-0.0454589856	0.24414062	-0.24414062	-2.9296875	1539961600.219
-7.9936032400000006	-2.9141601440000002	-2.4296630400000003	-0.48828125	-0.4272461	0.12207031	1.4833984620000003	-7.85722644	1.1807373200000002	0.48828125	-0.24414062	0.12207031	1.641308606	9.697119110000001	-0.1208251996	-1.2207031	0.6713867	1.4648438	-8.76521016	0.7261474640000001	0.005981445288000001	-0.91552734	-0.79345703	-0.18310547	-0.3935791034	9.23654802	1.4235839660000003	-0.061035156	0.061035156	1.2817383	2.4799072480000004	9.16716304	-0.19020996400000004	0.18310547	0.4272461	-2.9907227	1539961600.259
-8.000781250000001	-2.4930663940000004	-2.721557608	-0.36621094	-0.12207031	-0.061035156	1.4833984620000003	-7.85722644	1.1807373200000002	0.61035156	-0.12207031	0.18310547	2.082739218	9.035571580000001	-0.01794433606	-1.0375977	-0.24414062	1.5869141	-8.716162140000002	0.86850589	0.23686523560000003	-0.8544922	-0.61035156	-0.30517578	0.401953125	8.86210962	1.4570800720000001	-0.36621094	0.61035156	0.9765625	1.9032959260000002	9.15161142	0.11723633180000001	0.6713867	0.5493164	-2.8076172	1539961600.299
-7.769897660000001	-2.557666034	-2.8639160340000003	-0.061035156	-0.4272461	-0.061035156	1.859033246	-7.178930710000001	0.707006839	0.48828125	-0.7324219	-0.24414062	2.3626709260000003	8.86091304	0.1399658246	-0.61035156	0.79345703	1.0986328	-8.72214357	0.907983426	0.5610595746000001	-0.7324219	-0.4272461	-0.48828125	0.702221646	8.902783246	1.429565396	-0.7324219	0.9765625	0.79345703	1.3853027160000002	9.22338858	0.0992919928	0.61035156	0.5493164	-2.6245117	1539961600.339
-8.08691394	-2.6916503600000006	-2.775390576	-0.061035156	0.30517578	0.061035156	1.983447284	-7.122705072	0.37683107	0.4272461	-1.0375977	-0.30517578	2.2430420320000004	8.875268570000001	0.24763183900000002	-0.61035156	0.79345703	1.0986328	-8.51159694	1.1209228240000002	0.770410144	-0.6713867	-0.30517578	-0.61035156	0.570629892	9.00566394	1.3577880400000002	-0.6713867	0.8544922	0.61035156	1.33984375	9.258081070000001	-0.00837402356	0.18310547	-0.18310547	-2.5024414	1539961600.379
-9.144433606	-2.7933349640000005	-2.568432608	0.4272461	-1.159668	0.4272461	2.19997554	-7.00786142	0.1363769568	0.4272461	-1.0375977	-0.30517578	2.1341797120000003	8.97336412	0.4713378894	-0.48828125	1.159668	0.61035156	-8.375219748000001	1.522875998	0.808691394	-0.5493164	-0.7324219	-0.61035156	0.31223143000000003	9.07385234	1.2788329680000001	-0.61035156	0.61035156	0.4272461	1.4020507200000003	9.45427266	0.649584964	-0.24414062	-0.4272461	-2.2583008	1539961600.419
-9.232959260000001	-1.832714856	-3.029003894	-0.36621094	-1.5869141	0.36621094	2.496655252	-7.0186277	0.135180661	0.061035156	-1.0986328	-0.12207031	2.138964856	9.351391574	0.7608398560000001	-0.48828125	0.8544922	-0.24414062	-9.040356430000001	1.299169928	0.9211425720000002	0.12207031	-0.5493164	-0.79345703	0.17106933900000001	9.41599092	1.259692392	-0.91552734	0.18310547	0.4272461	1.7298339660000002	9.42436502	0.6148925720000001	-0.5493164	-0.36621094	-2.0751953	1539961600.459
-9.133667032	-1.9200439300000003	-2.07915036	0.24414062	0.18310547	0.5493164	2.496655252	-7.0186277	0.135180661	-0.4272461	-0.91552734	0.18310547	2.018139676	9.98183606	0.9366943390000001	-0.48828125	0.8544922	-0.24414062	-9.7401857	0.2978759784	1.138867212	0.24414062	-0.5493164	-1.2207031	0.18422851440000002	9.98303264	1.617382788	-0.79345703	-0.36621094	0.12207031	1.9762695680000002	9.650463760000001	0.1674804712	-1.0986328	0.061035156	-1.5869141	1539961600.499
-10.62185054	-2.104272464	-3.9932128600000003	-1.3427734	-0.6713867	0.061035156	2.777783246	-7.351196580000001	0.21413574280000003	-0.61035156	-0.7324219	0.4272461	1.8255371400000002	10.684058	0.84816893	-0.6713867	0.30517578	-0.5493164	-11.12548822	-0.33615722840000006	1.3649658540000003	0.061035156	-0.6713867	-1.3427734	0.659155252	11.162573380000001	2.3208007200000003	-0.36621094	-0.91552734	-0.30517578	2.3399413940000002	11.17453624	-0.5981445288	-1.5869141	-0.061035156	-1.5258789	1539961600.539
-12.81584514	-4.489672824	-5.04714357	-2.5634766	0.5493164	0.36621094	2.9464599640000007	-8.23166484	0.1495361322	-0.79345703	-0.61035156	0.7324219	2.03488768	12.021509080000001	0.7811767572	-0.12207031	-0.79345703	-1.2817383	-13.5599366	-1.534838858	1.0288086060000001	0.12207031	-2.380371	-1.2207031	1.21901857	12.673486420000001	3.210839856	-0.24414062	-1.2817383	-0.6713867	3.652270468	12.491650360000001	1.3302734620000003	-3.0517578	0	0	1539961600.579
-12.065771760000002	-5.87617212	-3.0900146760000005	0.9765625	0.24414062	1.0375977	3.1139403960000003	-10.609887680000002	-0.31223143000000003	-0.7324219	-0.91552734	1.0375977	2.4404297120000003	13.509692000000001	1.0168457068	-0.12207031	-0.79345703	-1.2817383	-14.198754500000001	-2.4356445680000003	1.052734375	-1.0375977	1.0986328	-1.3427734	1.579101538	13.51088858	3.8197509000000003	-0.30517578	-0.7324219	-1.0986328	4.709790036	12.830200180000002	3.741992212	-3.7841797	-0.9765625	2.5024414	1539961600.619
-8.6515625	-5.9766603400000005	-1.3817138580000001	0.18310547	-1.953125	0.48828125	4.417895468	-14.221484620000002	-1.2297851440000003	-0.36621094	-1.0986328	1.0375977	2.6103027160000005	12.787134080000001	1.4678466460000001	0.4272461	0.18310547	-1.7700195	-11.49633786	-0.5562744110000001	-0.193798822	-0.48828125	0.24414062	-0.6713867	0.42109375000000004	11.609985520000002	4.161889676	-0.6713867	0.4272461	-1.159668	4.458569290000001	10.39934056	2.7311278960000003	-3.479004	-0.36621094	4.8217773	1539961600.659
-7.878759980000001	-4.355688400000001	0.193798822	0.12207031	1.4038086	0.48828125	4.736108426	-11.51667482	-0.440234375	-0.8544922	1.4648438	-1.8310547	2.0289062500000004	10.49624002	1.7944336060000001	0.24414062	1.4038086	-0.8544922	-9.9866214	-0.5502929712000001	-1.3422363220000002	0.48828125	0.30517578	-0.061035156	-1.47263179	8.49963408	3.6474853240000003	-1.0986328	0.8544922	-0.36621094	1.7250488220000002	12.595727340000002	-0.00478515625	-1.7089844	0.61035156	5.859375	1539961600.699
-9.46145018	-2.4643554320000005	-2.0755615020000002	-0.36621094	0.6713867	0	4.177441394000001	-10.01174272	0.44143066100000006	-0.8544922	1.4648438	-1.8310547	0.7680175720000001	8.86928714	1.5204834260000002	0.24414062	1.4038086	-0.8544922	-9.067871106	-1.7477783540000003	-1.2501221040000001	0.7324219	0.12207031	0	-2.6844726440000004	7.122705072	3.6187744600000005	-0.36621094	0.061035156	0.12207031	-0.03828125	12.2416259	0.762036142	-0.6713867	-0.30517578	5.6152344	1539961600.739
-9.61936052	-2.9213378600000004	-2.327978534	0.12207031	-1.5258789	0.18310547	2.70600589	-9.503320288000001	0.6902587860000001	0.24414062	3.112793	-2.746582	0.061010742800000003	8.76760234	0.9402832068000001	-0.4272461	-0.48828125	0.061035156	-8.84296875	-1.7645263580000001	-0.8146728240000001	0.24414062	-0.12207031	0.36621094	-2.369848642	7.859619110000001	3.62714856	0.61035156	-1.5258789	0.18310547	0.0	11.40302716	-0.10168457460000001	0.36621094	-2.2583008	5.92041	1539961600.779
-7.169360520000001	-3.0002929320000002	-0.9390869110000001	0.48828125	-1.0375977	0.36621094	1.41042482	-8.91235324	0.287109375	0.24414062	3.112793	-2.746582	0.4521972644	9.28200679	0.708203125	-0.48828125	-3.3569336	0.8544922	-8.39794928	-1.832714856	-0.3505126800000001	0.24414062	-0.18310547	0.30517578	-0.9043945288	8.610888580000001	3.5386230040000006	0.48828125	-1.7089844	0.18310547	0.7393066100000001	10.303637680000001	1.1962890380000002	0.48828125	-0.6713867	5.493164	1539961600.819
-8.14433606	-2.09948732	-1.1556152160000002	-0.12207031	0.061035156	0.18310547	2.112646466	-7.384692392	-0.4486083966	1.2207031	-0.61035156	-1.953125	1.3015625000000002	8.152710160000002	1.069482428	0.18310547	0.12207031	0.12207031	-8.226879892	-1.4929687500000002	0.458178714	0.4272461	-0.18310547	0.36621094	0.17585449280000004	7.7076902	3.255102536	0.061035156	-0.4272461	-0.18310547	0.2918945288	7.8620117800000004	1.4199951080000002	3.112793	3.2348633	3.8452148	1539961600.909
-8.05102536	-1.783667032	-1.1400634980000002	0.61035156	-0.6713867	0.24414062	2.62944339	-7.28061502	-0.778784146	1.2207031	-0.61035156	-1.953125	1.030004892	8.09768071	1.3996582460000002	0.18310547	0.12207031	0.12207031	-8.187402160000001	-1.55158696	0.6962402160000001	0.4272461	-0.24414062	0.4272461	0.17585449280000004	7.7076902	3.255102536	-0.061035156	-0.7324219	-0.18310547	-1.24294429	7.653857428000001	0.5849853534	2.6245117	2.5024414	2.4414062	1539961600.939
-7.6167726600000005	-1.234570288	-0.571826178	0.061035156	1.159668	0.12207031	3.051733426	-7.2590820680000006	-1.08383786	1.0986328	-0.24414062	-1.8920898	0.869702176	8.23046875	1.592260782	0.4272461	0.36621094	-0.061035156	-8.380004892	-1.79323732	0.966601538	0.30517578	-0.18310547	0.48828125	0.308642572	7.830908246000001	3.1187255400000002	0.30517578	-1.0375977	-0.4272461	-3.584082068	6.93608426	0.053833007200000005	2.6245117	-1.4648438	1.159668	1539961600.979
-8.120410340000001	-0.5239746106000001	-0.9055908540000002	-0.48828125	0.91552734	0.12207031	3.366357428	-7.27463408	-1.3577880400000002	0.91552734	-0.18310547	-1.8310547	1.3099365020000002	8.387182608000002	1.6592528960000001	0.30517578	-0.24414062	-0.18310547	-8.23166484	-2.01096196	1.2441405760000002	0.061035156	-0.18310547	0.5493164	0.7608398560000001	8.068969748	3.2586913940000004	0.5493164	-1.2207031	-0.5493164	-2.975170926	7.046142572	0.2942871106	3.2348633	-5.126953	-0.30517578	1539961601.019
-8.52595198	-0.840991214	-2.063598642	-1.8310547	2.9907227	0	3.366357428	-7.27463408	-1.3577880400000002	0.7324219	-0.4272461	-1.8310547	2.09948732	8.442211960000002	1.8458740020000002	0.48828125	-0.6713867	-0.30517578	-7.832104532000001	-2.2346679320000002	1.2668701080000002	-0.061035156	-0.5493164	0.61035156	1.356591754	8.18620607	3.4536866	0.61035156	-1.0986328	-0.5493164	4.52077626	7.535424820000001	0.9630126800000001	2.6245117	-6.8359375	0.6713867	1539961601.059
-10.023705580000001	-1.6496826080000002	-0.679492212	0.79345703	1.159668	0.9765625	3.9621094240000003	-7.11433107	-1.2010742212	0.4272461	-0.30517578	-1.5258789	2.6533691100000003	8.441015380000001	2.217919928	0.79345703	-0.061035156	-0.30517578	-8.37641574	-2.0935058900000003	1.106567392	-0.4272461	-0.24414062	0.79345703	1.562353534	8.031884980000001	3.3496094240000005	0.6713867	-0.79345703	-0.5493164	15.124683000000001	9.410009980000002	2.805297824	2.1972656	3.1738281	3.3569336	1539961601.099
-12.62324182	-1.94636232	-3.2239991	-1.4648438	-2.5024414	0.30517578	4.0602050720000005	-7.009057608000001	-1.1508300720000002	0.36621094	-0.5493164	-1.4648438	2.8328125	8.394360520000001	2.56245108	0.9765625	0.79345703	-0.24414062	-8.498437500000001	-1.216625998	1.32189946	-0.6713867	-0.7324219	1.2207031	1.562353534	8.031884980000001	3.3496094240000005	0.6713867	-0.79345703	-0.5493164	8.369238220000002	8.54389676	-1.0563232428000002	-2.4414062	0	-2.1972656	1539961601.139
-14.55764128	-5.36296376	-5.3844973000000005	-1.2207031	-3.4179688	-1.4038086	4.0494384000000005	-7.44211412	-1.42836911	0.36621094	-0.5493164	-1.4648438	2.7634277160000003	9.222192392	2.5134033540000003	0.5493164	0.48828125	0.18310547	-12.38996556	-0.49645996400000003	1.225	-0.4272461	-1.7089844	1.7700195	1.562353534	8.031884980000001	3.3496094240000005	0.6713867	-0.79345703	-0.5493164	1.469042932	11.4078125	1.469042932	-4.638672	1.0375977	-0.4272461	1539961601.179
-9.061889480000001	-5.693139480000001	-1.5587646760000002	0.9765625	0.12207031	0.7324219	4.21691893	-9.67438948	-1.8913329680000002	-0.24414062	-2.1972656	-0.24414062	2.5421141200000004	12.199755399999999	1.967895468	0.5493164	0.48828125	0.18310547	-14.63659694	0.10048827880000001	1.4630615020000002	-0.8544922	2.1972656	1.0375977	1.562353534	8.031884980000001	3.3496094240000005	0.6713867	-0.79345703	-0.5493164	5.974267572	12.94982878	2.560058606	-4.211426	2.0751953	-0.9765625	1539961601.219
-9.170751800000001	-3.6750000000000003	-2.288500998	-0.79345703	0.6713867	-0.61035156	5.312719748	-10.97236322	-1.24294429	-0.24414062	-2.1972656	-0.24414062	2.72395018	15.080420320000002	1.276440396	0.18310547	-0.79345703	0.12207031	-12.45935054	0.702221646	-0.21533202880000002	0.12207031	0.61035156	0.5493164	1.562353534	8.031884980000001	3.3496094240000005	0.6713867	-0.79345703	-0.5493164	-2.190405252	9.22338858	-2.19638678	1.8920898	-2.380371	-1.2207031	1539961601.259
-9.581079074	-4.9370851600000005	-5.02919928	0.8544922	0.18310547	-0.91552734	5.312719748	-10.97236322	-1.24294429	-0.24414062	-1.0986328	0.61035156	3.40942392	13.95830072	0.19619140380000002	-0.61035156	-1.6479492	0	-12.087304320000001	1.00129393	-1.1101562500000002	-1.0986328	0.8544922	0.48828125	-0.6735107428000001	13.530028960000001	2.496655252	0.30517578	2.380371	-0.24414062	1.6879638580000003	11.29177266	-1.7083007200000002	0.4272461	-0.36621094	-1.8920898	1539961601.299
-8.706591754	-4.383203076	-3.7096923920000004	-1.4038086	-1.159668	-0.4272461	6.054418930000001	-9.41120607	1.0718750000000001	-1.4648438	2.8686523	-0.48828125	3.40942392	13.95830072	0.19619140380000002	-0.30517578	-0.6713867	0.5493164	-11.19367662	1.5731201080000001	-1.0742675720000001	-0.4272461	1.4038086	-0.12207031	-1.83151857	11.947338760000001	1.726245108	-1.3427734	2.1972656	0.8544922	1.9020996400000003	10.42446286	-0.909179712	0.4272461	0.48828125	-2.319336	1539961601.338
-9.10495607	-3.34841304	-2.9703858800000003	-0.6713867	0	-0.30517578	4.582983426	-9.85742212	1.193896466	-0.5493164	1.7700195	-1.7700195	1.89013678	12.20095198	-0.5622558606000001	0.18310547	1.8310547	1.2817383	-9.883740020000001	1.29558107	-1.0108642572	-0.79345703	0.12207031	0.12207031	-2.10546875	11.3826902	0.9462646760000001	-0.8544922	2.1362305	0.7324219	1.738207968	9.766503894000001	-1.429565396	0.9765625	0.12207031	-2.8076172	1539961601.378
-8.412304712000001	-3.02661142	-2.4523925720000004	0.5493164	0.9765625	0	4.582983426	-9.85742212	1.193896466	-0.5493164	1.7700195	-1.7700195	0.899609375	10.936474640000002	-0.8828613220000001	-0.5493164	0.4272461	0.9765625	-9.354980432000001	1.030004892	-0.9390869110000001	-0.8544922	0.30517578	-0.18310547	-2.337548822	10.229467360000001	0.8074951080000001	0.18310547	1.2207031	0.30517578	3.14265126	9.67080072	-0.2823242212	0.7324219	0.4272461	-2.6855469	1539961601.419
-8.41828624	-2.652172824	-2.628247104	0.12207031	0.061035156	-0.24414062	3.3831054320000007	-9.481787140000002	1.3230957460000001	0.24414062	-1.5258789	-2.5024414	0.899609375	10.936474640000002	-0.8828613220000001	-0.5493164	0.4272461	0.9765625	-8.612085160000001	1.4702392180000001	-0.7871582068	-0.6713867	0.18310547	-0.24414062	-1.990625	9.05471196	1.0419677520000001	0.12207031	0.48828125	0.30517578	3.267065396	9.29277356	0.6244628600000001	0.30517578	0.24414062	-2.6245117	1539961601.459
-7.6311277	-2.2813232820000002	-2.670117212	-0.36621094	-1.0375977	-0.4272461	4.5064209260000005	-6.62504892	1.184326178	0.24414062	-1.4648438	-2.1972656	2.004980432	8.948242212	-0.540722644	-0.30517578	-0.061035156	0.8544922	-8.062988220000001	1.6353271760000003	-0.7393066100000001	-0.24414062	-0.12207031	-0.18310547	-1.6496826080000002	8.49484874	1.2309814300000002	-0.4272461	0.5493164	0.48828125	2.942871106	8.902783246	0.401953125	0	0.18310547	-2.4414062	1539961601.498
-7.571313400000001	-2.75983876	-2.503832968	-0.18310547	0.36621094	-0.48828125	4.66433107	-5.877368210000001	1.035986322	0.24414062	-1.4648438	-2.1972656	2.1975829680000003	8.892016574000001	-0.24045410340000004	-0.24414062	0.48828125	0.8544922	-8.28789038	1.2261962860000002	-0.5873779254	-0.061035156	0.12207031	-0.48828125	-1.3972655760000001	8.399145468	1.349414038	-0.7324219	0.61035156	0.36621094	3.43334964	8.787939300000001	0.5514892572000001	0.12207031	0.5493164	-2.0751953	1539961601.538
-8.21611322	-3.2407471040000004	-2.733520468	0.7324219	-1.2207031	0.18310547	4.632031250000001	-5.310326980000001	0.57421875	0.24414062	-0.61035156	-1.8310547	2.140161142	8.87766124	0.002392578076	-0.36621094	0.7324219	1.0986328	-8.27353534	1.4020507200000003	-0.21533202880000002	-0.061035156	0.12207031	-0.48828125	-1.0742675720000001	8.5917482	1.3458251800000003	-0.5493164	0.24414062	0.30517578	3.507519568	8.41708966	0.49526367800000004	0.30517578	0.6713867	-1.7089844	1539961601.579
-8.45417482	-2.9225341460000003	-2.1030761780000002	1.2207031	-0.5493164	0.7324219	5.06867662	-5.15361322	0.1495361322	0.18310547	-0.7324219	-1.7089844	2.177246106	9.03796376	0.27275390380000003	-0.4272461	0.4272461	1.0986328	-7.914648560000001	1.676000998	-0.1614990216	0	-0.061035156	-0.36621094	-0.802709964	8.895605432000002	1.239355432	-0.4272461	-0.061035156	0.36621094	3.5673339660000005	8.67189946	1.1651855432	-0.5493164	0.30517578	-0.9765625	1539961601.618
-9.299951080000001	-2.2107422120000004	-2.39138179	1.5869141	-1.3427734	0.91552734	6.0855226600000005	-5.11054712	-0.1208251996	-0.061035156	-1.3427734	-1.5869141	2.55048822	9.33344748	0.6818847840000001	-0.7324219	0.24414062	0.4272461	-7.995996106000001	1.9044922120000003	-0.07775878600000001	0.36621094	-0.61035156	-0.48828125	-0.7261474640000001	9.197070288	1.1484375	-0.4272461	-0.30517578	0.6713867	1.52526857	9.522461060000001	0.45698242800000005	-1.0986328	-0.48828125	-1.4038086	1539961601.658
-8.992504892	-1.27524411	-2.288500998	0.61035156	-0.061035156	1.0375977	6.0855226600000005	-5.11054712	-0.1208251996	-0.061035156	-0.8544922	-1.6479492	2.9141601440000002	9.82751448	1.0371826080000002	-0.7324219	0.24414062	0.4272461	-8.7364991	1.465454074	0.2380615216	1.2207031	-1.2207031	-0.8544922	-0.802709964	9.631323380000001	1.1903076080000001	-0.5493164	-0.5493164	1.0375977	2.158105432	9.10974092	0.4067382788	-0.8544922	-0.79345703	-1.7089844	1539961601.698
-9.170751800000001	-0.8888427520000001	-2.586376996	-0.30517578	0.18310547	0.91552734	7.4409179320000005	-4.740893570000001	-0.3935791034	-0.30517578	-0.7324219	-1.7089844	3.0361816100000003	10.387377700000002	1.0718750000000001	-1.159668	0.4272461	0.12207031	-10.127783540000001	0.2978759784	0.6077148560000001	1.2817383	-1.4038086	-1.3427734	-0.2607910144	10.41489218	1.3984619600000001	-0.61035156	-1.0986328	1.0375977	2.483496106	9.399243210000002	-0.005981445288000001	-0.91552734	-0.24414062	-1.5869141	1539961601.738
-10.156494600000002	-1.94636232	-3.027807608	-1.0986328	-0.24414062	0.12207031	7.4409179320000005	-4.740893570000001	-0.3935791034	-0.7324219	-0.91552734	-1.7700195	3.0361816100000003	10.387377700000002	1.0718750000000001	-1.4038086	0	0.061035156	-10.87067842	-1.0718750000000001	0.9965087860000001	0.5493164	-1.0986328	-1.4038086	0.965405252	11.45566394	2.082739218	-0.4272461	-1.2817383	0.48828125	1.592260782	10.71276808	-0.49765625	-1.4038086	-0.4272461	-2.0141602	1539961601.778
-10.63740216	-2.89741214	-3.2706542540000005	-1.3427734	-0.36621094	0.12207031	9.04155252	-5.93239766	-0.660351538	-0.8544922	-0.91552734	-1.7700195	3.708496106	11.28339856	1.149633786	-1.0986328	-0.79345703	-0.12207031	-12.02390126	-1.967895468	1.138867212	-0.18310547	-1.0986328	-1.2207031	2.0743652160000003	11.928198380000001	2.710791034	-0.61035156	-1.5258789	-0.061035156	2.1844238220000003	11.03935504	0.6244628600000001	-1.4648438	-0.7324219	-1.7089844	1539961601.818
-10.706787140000001	-4.221704074	-2.366259784	-0.61035156	1.0986328	0.061035156	9.87895468	-7.2052491000000005	-1.1101562500000002	-0.7324219	-0.4272461	-1.5869141	4.093701080000001	11.16855432	1.6137939300000002	-0.5493164	-0.36621094	-0.4272461	-12.02988318	-2.05522464	0.9199462860000001	-0.91552734	-0.48828125	-1.2207031	2.4117187500000004	11.59204074	2.9548339660000003	-1.0986328	-0.61035156	-0.48828125	4.22648912	11.2810054	2.860327176	-1.5258789	0.061035156	-0.30517578	1539961601.858
-10.376611420000001	-4.6248535340000005	-1.7489746400000001	0.8544922	-1.6479492	0.12207031	10.28090854	-8.060595746	-1.57551268	-0.18310547	0	-1.7089844	4.76481929	11.059692000000002	2.680883786	0	0.4272461	-0.5493164	-11.19846196	-0.34572753600000006	0.19140625	-0.7324219	-0.36621094	-0.61035156	1.00129393	10.58715854	3.029003894	-1.4648438	-0.36621094	-0.30517578	3.6462889400000003	11.43054164	3.505126996	-1.953125	-0.12207031	1.2207031	1539961601.898
-8.9494384	-3.8353027160000006	-0.92473143	-0.24414062	-0.5493164	0.061035156	10.28090854	-8.060595746	-1.57551268	0.24414062	-0.8544922	-2.5634766	4.786352536	11.059692000000002	3.98723143	-0.30517578	1.8920898	-0.12207031	-10.44838858	0.16389160340000003	-0.30385742800000004	0.61035156	-0.36621094	-0.30517578	-1.3111327879999999	9.174340560000001	3.0409667540000003	-1.5258789	-0.24414062	0.36621094	3.00986322	10.58476538	3.7635253600000005	-2.1362305	-0.6713867	2.5634766	1539961601.938
-9.447094748	-4.030297824	-0.56823732	-0.12207031	-0.91552734	-0.12207031	10.64338408	-6.604711960000001	-0.31223143000000003	0.061035156	-0.36621094	-3.2348633	4.3054442900000005	11.940161240000002	5.164379892	-1.6479492	2.0141602	0.91552734	-9.96628444	-1.015649411	-0.57421875	1.4038086	-0.30517578	-0.48828125	-3.0038817900000003	8.711376800000002	3.52785643	-0.91552734	-1.3427734	0.6713867	1.282421924	9.953125	2.4356445680000003	-1.7700195	-0.91552734	2.8686523	1539961601.978
-9.1193116	-4.006372104	-0.09211425720000001	0.7324219	0.18310547	0	11.308520860000002	-5.51967752	0.7692138580000001	0.061035156	1.2207031	-3.6010742	4.368847644000001	12.995288040000002	5.96828624	-4.0893555	-0.8544922	2.9296875	-9.516479532	-1.7669189300000003	-0.6818847840000001	1.2207031	-0.4272461	-0.36621094	-3.0469483800000003	8.461352340000001	4.32578125	-0.30517578	-3.2958984	0.9765625	-1.137670926	10.721142180000001	1.318310504	-0.9765625	-2.0751953	2.9296875	1539961602.018
-9.83110324	-3.9322021760000005	-1.0575195288	1.3427734	-0.24414062	-0.18310547	12.11840854	-4.902392572	1.1651855432	0.36621094	2.746582	-4.0893555	5.55676268	13.16755342	7.09279802	-6.7749023	-5.065918	5.3100586	-9.9698732	-2.00856929	-0.4294677716	0.79345703	-1.0986328	-0.18310547	-0.5490966754000001	8.96140126	4.687060504000001	0.061035156	-3.540039	1.4038086	-0.7859619110000001	11.224779860000002	1.0443603240000001	-0.061035156	-2.6245117	2.2583008	1539961602.058
-8.56184056	-3.62714856	-0.5084228534	1.2207031	-0.12207031	0.061035156	12.47370558	-4.368847644000001	0.6041259784	1.6479492	2.6855469	-5.493164	7.516284440000001	12.96059604	7.968481430000001	-7.873535	-7.507324	7.6293945	-9.649267572	-1.988232428	0.027514648560000004	0.9765625	-0.36621094	0	2.032495108	9.80598192	4.447802716000001	-1.0986328	-2.6855469	2.9907227	0.0861328125	9.39685054	1.6520751800000002	0.5493164	-0.5493164	1.5869141	1539961602.098
-8.44819339	-2.9225341460000003	-0.10048827880000001	0.8544922	0.61035156	0	12.47370558	-4.368847644000001	0.6041259784	1.6479492	2.6855469	-5.493164	8.716162140000002	11.544189300000001	7.808178420000001	-7.6904297	-5.9814453	8.850098	-9.220996106000001	-2.027709964	0.3289794928	1.2207031	-0.5493164	0	3.4142089660000003	9.89570288	4.596142572000001	-3.540039	-2.1972656	5.126953	-0.5024413940000001	8.647973740000001	1.4702392180000001	1.7700195	1.0986328	0.9765625	1539961602.138
-8.83579074	-2.191601538	-0.5455078076000001	0.6713867	0	-0.061035156	13.19985324	-2.60671376	0.3146240216	2.2583008	2.6855469	-6.4086914	9.139648560000001	8.370434800000002	6.342724640000001	-6.958008	-6.0424805	9.58252	-9.04155252	-2.1509277160000004	0.2835205072	0.61035156	-0.18310547	0.12207031	4.3054442900000005	9.11572284	5.553173920000001	-5.554199	-4.1503906	7.446289	-1.2477295320000001	8.86210962	0.953442392	1.4648438	1.2817383	0.4272461	1539961602.178
-7.921826080000001	-1.8243408540000001	-0.3373535144	0.24414062	0.8544922	0.18310547	12.16386682	-1.006079074	-0.7680175720000001	2.2583008	2.6855469	-6.4086914	9.139648560000001	8.370434800000002	6.342724640000001	-5.004883	-6.4697266	10.375977	-8.756836060000001	-2.44401857	0.6352294928000001	0.79345703	-0.48828125	0.061035156	6.93608426	7.769897660000001	6.763818390000001	-6.652832	-4.5776367	7.8125	-1.1711669928000001	7.78544928	1.1651855432	1.4648438	1.2817383	0.4272461	1539961602.218
-7.934985520000001	-2.060009784	-0.44143066100000006	-0.36621094	1.8920898	0.4272461	12.16386682	-1.006079074	-0.7680175720000001	1.4648438	1.953125	-5.79834	10.29646016	3.9130616000000003	1.9989990020000004	-1.6479492	-5.6762695	8.972168	-8.698217752000001	-3.03020018	0.8948242212000002	0.24414062	-0.48828125	0	8.3201902	9.00686052	7.4660398400000005	-6.1035156	-3.7231445	9.216309	0.26677246400000004	8.906372300000001	1.7286376800000003	3.0517578	0	0.061035156	1539961602.258
-9.46503894	-2.1114501800000003	-0.9713867212000001	-0.9765625	3.479004	0.8544922	12.787134080000001	0.26796875000000003	-1.676000998	-0.48828125	3.6621094	-4.699707	11.05490764	2.5612548920000004	0.649584964	2.5024414	-5.493164	7.3242188	-8.70061052	-2.7538574280000003	1.091015625	-0.36621094	-0.61035156	-0.12207031	8.26276857	6.522167932	6.867895468	-3.479004	-2.0751953	9.216309	1.7190673920000001	9.360961960000001	1.892529254	1.159668	-2.380371	-0.4272461	1539961602.298
-11.36354982	-2.4930663940000004	-2.951245108	0.30517578	3.112793	0.061035156	11.076440200000002	0.39238280760000005	-1.945166034	-2.6245117	6.225586	-1.6479492	10.389770860000002	1.53125	0.27514648560000005	3.90625	-2.2583008	5.2490234	-9.8	-2.12341304	1.4678466460000001	-1.159668	-0.7324219	0.24414062	8.84296875	5.421582068	5.76013179	-3.2348633	-0.48828125	9.460449	2.5803954680000003	12.714160340000001	1.50732428	0.061035156	-1.5258789	-1.8310547	1539961602.338
-11.081225540000002	-3.390283246	-3.0014891200000005	1.3427734	-0.24414062	0.24414062	9.15878894	0.8015136780000001	-0.648388678	-2.6855469	3.8452148	-1.0375977	8.53671875	0.5215820288	0.835009784	3.4179688	1.5869141	3.7231445	-10.67209514	-1.0886230432000001	1.9044922120000003	-1.2817383	-0.061035156	0.61035156	9.469824280000001	4.9992920320000005	4.6798827880000005	-1.953125	2.4414062	8.422852	5.916845746000001	10.600317000000002	3.00627446	-0.79345703	0.8544922	-1.5258789	1539961602.378
-9.176733426	-2.94765625	-2.209545926	0.24414062	0.4272461	0.79345703	7.802197480000001	1.3362548920000001	0.8457763580000002	-2.6855469	3.8452148	-1.0375977	6.78774411	0.2237060504	-0.019140625	2.746582	2.5634766	2.0751953	-9.753344748	-0.6376221040000001	1.6592528960000001	-0.6713867	0.061035156	0.4272461	8.65634784	4.76242662	4.44660643	-1.5258789	6.225586	5.79834	2.441625998	9.553564300000001	0.876879892	1.3427734	1.5258789	-0.6713867	1539961602.418
-8.57858876	-1.7083007200000002	-2.326782248	-0.12207031	0.36621094	0.36621094	6.397753894000001	1.5731201080000001	1.9104736420000001	-2.6245117	0.61035156	0.36621094	6.381005890000001	0.7608398560000001	-0.8170653959999999	1.7700195	1.953125	0.4272461	-9.331054712	-0.8708984620000001	1.181933606	-0.7324219	-0.18310547	0	6.3235842600000005	4.298266574	5.14523912	-1.8310547	6.1035156	4.8828125	0.38879393000000007	9.505712860000001	0.014355469240000002	0.36621094	-2.6855469	-1.4038086	1539961602.458
-8.65874002	-2.11982428	-3.16298822	-0.24414062	1.4648438	0	5.010058606	1.1747558900000001	2.044457968	-2.319336	0.9765625	1.2817383	5.700317392	1.2907959260000001	-0.6507812500000001	1.3427734	3.6621094	-0.6713867	-9.553564300000001	-0.8206542932	1.143652356	-0.9765625	-0.12207031	0.061035156	4.54111322	2.569628894	5.0626952880000005	-0.9765625	5.3100586	3.0517578	3.4261719240000006	9.54638678	1.776489218	0	-0.7324219	-1.0986328	1539961602.498
-9.48776857	-2.7418945679999998	-3.31850589	0.7324219	-0.48828125	0.18310547	4.044653354	0.4689453076	2.3076415740000003	-2.319336	0.9765625	1.2817383	5.700317392	1.2907959260000001	-0.6507812500000001	1.4038086	4.1503906	-0.91552734	-9.646875000000001	-0.3026611322	1.2106445288	-0.7324219	-0.061035156	0.061035156	3.027807608	0.42707518000000005	5.240942392	-1.2207031	3.540039	2.5024414	3.4369384000000003	9.46743161	0.8278320288	0.24414062	0.5493164	-0.6713867	1539961602.538
-8.881250000000001	-2.095898462	-2.8926269959999997	0	-0.18310547	0.18310547	3.8257324280000002	0.172265625	3.4213867800000006	-1.7700195	1.0375977	1.5869141	5.14763179	0.7859619110000001	0.6830810700000001	2.1972656	3.4179688	-1.0986328	-9.782055710000002	-0.385205072	1.337451178	-0.36621094	0.12207031	0.18310547	3.2503173920000004	-0.641210962	6.0998776999999995	-1.159668	1.5258789	2.0751953	2.00258786	9.6385009	0.24165038940000003	0.24414062	0.5493164	-0.6713867	1539961602.578
-8.90876448	-2.08752446	-3.0337889400000004	0.18310547	0.7324219	0.18310547	3.4800048920000006	-0.0992919928	4.036279254000001	-1.159668	1.4038086	1.7089844	6.22907698	1.3793212860000001	3.541015576	2.1362305	2.6245117	-1.4038086	-9.80239218	-0.7117919928	1.4570800720000001	-0.48828125	0.12207031	0.12207031	3.7790771760000004	-1.37214357	6.944457968	-0.7324219	0.9765625	1.4648438	1.7417969240000002	9.705493210000002	0.5969482428	-0.061035156	-0.36621094	-0.61035156	1539961602.618
-9.00805661	-2.365063498	-3.269457968	0.4272461	-0.061035156	-0.12207031	3.4800048920000006	-0.0992919928	4.036279254000001	-1.159668	1.4038086	1.7089844	6.7123777	1.599438498	4.62604982	2.0141602	2.0751953	-0.91552734	-9.682763580000001	-0.5526855432	1.4618652160000003	-0.30517578	0.18310547	0.061035156	4.023120108	-1.3996582460000002	7.35598143	-0.48828125	1.0375977	1.0986328	2.0468505400000003	9.850244600000002	0.811083966	0.061035156	0	-0.48828125	1539961602.658
-8.82263179	-2.295678714	-3.0325927520000002	0.30517578	-0.061035156	-0.18310547	5.878564300000001	-1.300366214	4.635620108	-1.6479492	0.48828125	0.61035156	7.243530252000001	2.013354532	5.094995108000001	1.6479492	0.9765625	-0.8544922	-9.686352340000001	-0.539526358	1.4977538940000001	-0.18310547	0.30517578	0.12207031	4.401147464000001	-1.5180908540000002	8.01872554	-0.6713867	0.6713867	0.5493164	1.7848632200000003	9.640893570000001	0.7034179712000002	-0.12207031	0.12207031	-0.18310547	1539961602.698
-9.07146016	-2.217919928	-2.902197284	0	0	-0.18310547	6.714770468	-1.252514676	5.284009080000001	-1.5258789	0.061035156	-0.24414062	7.899096940000001	2.1329834260000005	5.985034440000001	1.2207031	0.61035156	-0.7324219	-9.82033696	-0.52995607	1.341040036	-0.061035156	0.4272461	0	4.521972644000001	-1.564746106	7.7878417540000004	-0.24414062	0.48828125	0.061035156	1.5910644960000002	9.797607428000001	0.6675292932	0	0	-0.18310547	1539961602.738
-9.185107428000002	-2.2239013580000004	-2.9859375000000004	0.36621094	-0.18310547	-0.18310547	6.631030252000001	-1.7980224640000002	6.701611420000001	-1.5258789	0.061035156	-0.24414062	7.899096940000001	2.1329834260000005	5.985034440000001	0.8544922	-0.24414062	-0.4272461	-9.522461060000001	-0.709399411	1.235766574	-0.061035156	0.48828125	0	4.580590854	-1.61977536	8.354882788000001	-0.4272461	0.12207031	-0.061035156	1.6185790740000001	9.746167032	0.649584964	-0.061035156	-0.12207031	-0.061035156	1539961602.778
-9.021215560000002	-2.0755615020000002	-2.899804712	0.30517578	0.12207031	-0.18310547	6.123803420000001	-1.7824707460000002	6.194384980000001	-0.8544922	-0.61035156	-0.5493164	8.222094748	2.25261232	6.129785340000001	0.061035156	-0.18310547	-0.36621094	-9.701904254	-0.80390625	1.2441405760000002	-0.061035156	0.36621094	0	4.46455072	-1.670019568	8.41828624	-0.30517578	0	-0.4272461	1.638916034	9.786840560000002	0.6208740020000001	-0.061035156	-0.12207031	-0.061035156	1539961602.818
-9.12648912	-1.8662109620000003	-2.9045898560000003	0.12207031	-0.12207031	-0.12207031	6.75305162	-1.3685547120000001	5.150024460000001	-0.6713867	-0.91552734	0	10.16247554	2.74428714	5.018432608	0.6713867	-0.6713867	0.24414062	-9.523657248000001	-0.805102536	1.159204074	0	0.36621094	0	4.4968505400000005	-1.4247802520000001	8.32497554	-0.7324219	-0.24414062	-0.5493164	1.565942392	9.754540740000001	0.553881839	-0.12207031	-0.18310547	-0.061035156	1539961602.857
-9.23535144	-1.7250488220000002	-2.95363768	0	-0.061035156	-0.12207031	8.621655252000002	-1.35419928	4.975365920000001	-0.6713867	-0.91552734	0	10.16247554	2.74428714	5.018432608	0.91552734	0.30517578	0.8544922	-9.426757788000002	-0.860131839	1.100585962	0	0.24414062	0	4.167871106000001	-1.123315396	8.432641574	-1.4038086	-1.159668	-0.79345703	1.75495607	9.69233426	0.570629892	0.061035156	0	-0.12207031	1539961602.898
-9.175537140000001	-1.64011232	-3.1821288940000003	-0.30517578	0.12207031	-0.061035156	8.464941394	-1.51330571	5.019628894	-0.91552734	-0.61035156	-0.36621094	9.671997300000001	2.9990966460000004	4.072167932	0.8544922	-0.24414062	1.3427734	-9.38129892	-0.8445800720000001	1.076660144	-0.061035156	0.061035156	-0.12207031	3.9561278960000004	-1.21303714	8.54628894	-1.7700195	-1.5869141	-1.3427734	1.89013678	9.766503894000001	0.5359375000000001	0.061035156	0	-0.12207031	1539961602.937
-9.27722194	-1.8410888580000002	-2.983544928	-0.36621094	-0.24414062	0	8.597729532	-1.8638183900000003	4.5159912140000005	-0.7324219	-0.12207031	-1.2207031	9.07385234	3.2383545320000002	4.739697284	0.7324219	-0.24414062	2.0141602	-9.407617212	-0.838598642	1.040771466	0	-0.061035156	-0.061035156	4.06140126	-1.471435504	8.6599366	-2.380371	-2.0751953	-1.7700195	1.990625	9.725830072	0.657958966	0	0.12207031	-0.18310547	1539961602.977
-9.198266574	-1.983447284	-2.802905252	-0.4272461	0.30517578	0.12207031	8.70180661	-1.60183107	4.746875	-0.7324219	-0.12207031	-1.2207031	8.920727340000001	2.1712646760000003	4.67629393	0.6713867	-0.24414062	2.1362305	-9.459057608	-0.8134765380000001	1.0072753600000002	0.12207031	-0.36621094	-0.061035156	5.423974640000001	-1.2907959260000001	8.595336960000001	-2.746582	-2.1972656	-1.8310547	1.9810547120000002	9.7485598	0.5790038940000001	0	0.30517578	-0.12207031	1539961603.018
-9.231762680000001	-2.0336913940000003	-2.9500489200000004	-0.30517578	-0.12207031	0.24414062	8.70180661	-1.60183107	4.746875	-0.7324219	-0.30517578	-1.7700195	8.920727340000001	2.1712646760000003	4.67629393	0.61035156	0.18310547	1.953125	-9.27004393	-0.8254394568000001	0.991723642	0.12207031	-0.48828125	-0.12207031	5.48498552	-1.427172824	7.571313400000001	-2.319336	-3.2348633	-1.7700195	1.930810504	9.677978240000002	0.592163089	0	0.30517578	-0.12207031	1539961603.057
-9.021215560000002	-2.04326178	-2.9117675720000005	-0.30517578	0.18310547	0.30517578	8.694628894000001	-1.0048827880000002	4.693042032	-0.8544922	-0.36621094	-1.8920898	8.19577626	0.1459472644	4.76721196	0.9765625	-0.18310547	1.953125	-9.29516574	-0.839794928	0.9462646760000001	0.24414062	-0.79345703	-0.061035156	6.16926268	-1.93439946	6.981542932000001	-2.319336	-3.3569336	-1.6479492	1.735815396	9.82033696	0.5622558606000001	-0.061035156	0.30517578	-0.061035156	1539961603.097
-9.095385880000002	-2.038476538	-2.7909423920000003	-0.24414062	0.18310547	0.36621094	6.735107428000001	0.1387695288	4.77080072	-0.6713867	-0.7324219	-1.4038086	8.19577626	0.1459472644	4.76721196	1.2817383	-0.48828125	1.8310547	-9.406420926000001	-0.7225586060000001	1.03957518	0.36621094	-0.8544922	-0.12207031	6.644189300000001	-2.333959964	6.12858876	-1.5258789	-3.112793	-1.8310547	1.5575683900000001	9.80957068	0.6507812500000001	-0.061035156	0.18310547	-0.12207031	1539961603.137
-8.993701080000001	-2.1485351440000002	-2.74069838	-0.12207031	0.18310547	0.36621094	6.730322480000001	0.5813964856000001	4.4322509000000005	-0.6713867	-0.7324219	-1.4038086	7.524658246	-0.4689453076	4.93828125	1.159668	-1.5869141	1.7089844	-9.39685054	-0.687866214	1.21901857	0.6713867	-0.9765625	-0.061035156	7.216015380000001	-2.501440396	5.17395018	-0.7324219	-3.1738281	-1.8920898	1.6305420320000001	9.750951980000002	0.707006839	-0.061035156	0.18310547	-0.12207031	1539961603.177
-9.138451980000001	-2.024121106	-2.825634784	-0.061035156	0.36621094	0.4272461	7.51508786	0.7488769568000001	4.538720746	-0.7324219	-0.7324219	-1.0986328	9.265259080000002	-0.8218505890000001	4.376025360000001	0.9765625	-1.0375977	1.4038086	-9.427954074	-0.991723642	1.447509784	0.6713867	-0.9765625	0.061035156	7.498339660000001	-2.233471646	5.329467752000001	-1.0986328	-1.8310547	-1.8310547	1.6843750000000002	9.7150634	0.784765625	-0.18310547	0.061035156	0.061035156	1539961603.217
-9.504516574	-1.753759784	-3.0768554320000003	-0.18310547	-0.12207031	0.30517578	8.278320288000002	0.75366214	5.6273437500000005	-0.79345703	-0.61035156	-0.7324219	9.922021760000002	-0.805102536	4.797119110000001	1.0986328	-1.0375977	1.2817383	-9.567919928000002	-1.2022705072	1.6496826080000002	0.5493164	-1.0375977	0.061035156	7.66223143	-2.2071533540000003	4.88205571	0.18310547	-2.2583008	-1.5869141	1.588671924	9.686352340000001	0.735717752	-0.061035156	0.24414062	0.061035156	1539961603.257
-9.46503894	-1.681982428	-2.7550537140000007	-0.24414062	-0.18310547	0.30517578	8.278320288000002	0.75366214	5.6273437500000005	-0.4272461	-0.5493164	-0.79345703	10.457959260000003	-0.784765625	4.842578076	0.9765625	-1.8310547	2.1362305	-9.67438948	-1.2297851440000003	1.8422851440000003	0.5493164	-0.79345703	0.061035156	8.129980432	-1.7788817900000002	4.651171924000001	0.30517578	-2.4414062	-1.5258789	1.50493161	9.723437500000001	0.7680175720000001	0	0.36621094	0.12207031	1539961603.297
-9.402832068	-1.8506591460000001	-2.9321045320000003	-0.30517578	0.18310547	0.18310547	9.212622300000001	0.7141846040000002	6.304443390000001	0.6713867	-0.18310547	-1.4648438	10.674487319999999	-1.238159146	4.854541034	0.7324219	-0.79345703	2.0141602	-9.7748777	-1.214233426	2.064794928	0.4272461	-0.79345703	0.061035156	8.935082968000001	-1.564746106	4.504028354000001	1.0986328	-2.0751953	-1.4038086	1.2537109620000002	9.96748004	1.0180419928000002	-0.061035156	0.24414062	0.12207031	1539961603.337
-9.477001800000002	-1.7226562500000002	-3.0337889400000004	-0.36621094	-0.79345703	0.061035156	9.185107428000002	1.2860107820000002	5.851049820000001	0.9765625	-0.61035156	-1.4038086	9.82153354	-1.8949219240000001	4.97177716	0.91552734	-0.7324219	2.319336	-9.673193390000002	-1.337451178	2.16408696	0.30517578	-0.61035156	0.12207031	10.174438400000001	-1.7513672120000003	4.841381790000001	0.061035156	-1.6479492	-0.7324219	1.0371826080000002	9.82871106	0.7967285340000001	0.061035156	-0.061035156	0.12207031	1539961603.377
-9.231762680000001	-1.6365234620000002	-2.569628894	-0.4272461	-0.061035156	-0.12207031	8.444604532000001	1.872192392	4.946655252000001	1.2207031	0.4272461	-0.7324219	9.894507280000001	-2.0157471040000003	5.17753894	1.2207031	-0.61035156	1.159668	-9.90048822	-1.3051513580000003	2.191601538	0.5493164	-1.0375977	-0.18310547	8.99728984	-1.6724121400000003	4.104467752000001	2.319336	-0.18310547	-0.4272461	1.2489257200000001	9.850244600000002	0.7692138580000001	0.18310547	0.061035156	0.061035156	1539961603.417
-9.32866214	-1.9320067900000002	-2.9010009000000005	-0.6713867	0.061035156	-0.12207031	7.84646016	1.7465820680000002	4.62246106	1.3427734	-0.79345703	-0.91552734	8.915942392	-1.6496826080000002	4.566235324	1.0986328	-0.7324219	1.5258789	-9.43632788	-1.128100589	2.3519042540000004	-0.24414062	-0.30517578	0.061035156	8.42666034	-1.240551718	3.3986572480000006	2.0751953	-1.0375977	-1.0986328	1.528857428	9.7401857	0.8948242212000002	0.24414062	0.48828125	0.18310547	1539961603.457
-9.094189300000002	-1.8937255400000002	-2.5050292540000005	-0.12207031	-1.159668	-0.18310547	7.966088760000001	1.859033246	4.23486322	1.3427734	-0.79345703	-0.91552734	9.77966304	-1.8219482820000001	4.781567392	1.0375977	-1.0375977	1.7089844	-9.649267572	-1.0934082068000002	2.43205571	0.30517578	-0.36621094	0.12207031	8.756836060000001	-1.0491455072	3.5733153960000004	2.6245117	-0.91552734	-0.8544922	1.1604003600000001	9.70429712	0.6830810700000001	0.36621094	0.4272461	0.24414062	1539961603.497
-8.935082968000001	-1.476220746	-2.383007788	-0.79345703	0.48828125	-0.36621094	7.4791992800000004	2.24423822	4.023120108	1.2817383	-0.91552734	-0.36621094	9.74138179	-1.8279297120000002	4.83540036	1.159668	-0.18310547	1.6479492	-9.451879892000001	-1.4391357820000001	2.5445067900000002	-0.12207031	0	0.12207031	9.234155252	-0.699829074	3.7527587860000002	2.5634766	-0.48828125	-0.8544922	1.143652356	9.51169429	0.4821044928	0.5493164	0.48828125	0.24414062	1539961603.537
-9.426757788000002	-1.3829101440000002	-2.7658202880000005	-0.4272461	0	-0.6713867	8.022314300000001	2.381811502	4.035082968	1.2817383	-0.91552734	-0.36621094	10.009350540000002	-2.2849121400000003	4.10805661	0.5493164	-0.61035156	1.7700195	-9.5870607	-1.268066394	2.7359130400000002	-0.24414062	-0.36621094	-0.061035156	9.19467752	-0.49885253600000007	3.881957968	2.746582	-0.36621094	-0.36621094	1.282421924	10.000976440000002	0.619677716	0.48828125	0.48828125	-0.061035156	1539961603.577
-9.67917482	-1.35180661	-3.161792032	-0.5493164	-0.061035156	-0.7324219	8.022314300000001	2.381811502	4.035082968	1.0986328	-1.2817383	-0.18310547	10.229467360000001	-1.7501709260000002	3.50393071	1.3427734	-0.6713867	1.4648438	-9.7318116	-1.081445288	3.075659146	-0.48828125	0.36621094	0.18310547	9.11572284	0.001196289038	3.9226317900000005	2.5024414	-0.12207031	-0.61035156	1.667626996	9.97585414	0.4450195288	0.61035156	0.7324219	-0.24414062	1539961603.617
-9.177929712000001	-1.542016574	-3.12111821	-0.79345703	-0.36621094	-0.6713867	9.36933606	1.4869873200000001	4.801904254000001	1.8920898	-1.2207031	-0.4272461	10.26416034	-2.140161142	3.9549316100000005	1.4038086	-0.7324219	1.7700195	-9.455468750000001	-0.9462646760000001	3.1916992800000004	-0.48828125	-0.061035156	0.24414062	9.87895468	-0.154321286	4.2061523560000005	2.0141602	-0.24414062	-0.24414062	2.02292482	9.8083741	0.40554199280000003	0.5493164	1.2207031	-0.061035156	1539961603.657
-9.07385234	-1.3637695680000002	-3.08881839	-0.61035156	0.36621094	-0.6713867	9.36933606	1.4869873200000001	4.801904254000001	2.4414062	-0.8544922	-0.8544922	10.184009080000001	-2.61867662	3.869995108	1.953125	-0.4272461	1.5258789	-9.553564300000001	-0.7775878600000001	2.9799560700000005	-0.61035156	0.061035156	0.12207031	10.27014128	0.45339357	4.23964856	2.1362305	0.61035156	0.18310547	1.885351538	9.729418930000001	0.29667969240000003	0.48828125	1.0986328	-0.18310547	1539961603.697
-9.39685054	-1.216625998	-3.514697284	-0.91552734	0.24414062	-0.79345703	9.45427266	2.942871106	3.544604532	2.2583008	-0.61035156	-0.18310547	9.52604982	-2.3028564300000003	3.4548827880000004	2.2583008	-1.159668	1.159668	-9.354980432000001	-0.660351538	2.89741214	-0.6713867	-0.061035156	-0.12207031	9.31191394	0.811083966	3.8018066100000003	2.2583008	1.2207031	0.12207031	2.01096196	9.758129892000001	0.0478515625	0.061035156	1.159668	-0.30517578	1539961603.737
-9.01403804	-1.7477783540000003	-3.5673339660000005	-0.8544922	0.12207031	-0.8544922	8.953027160000001	3.23596196	3.6905516200000004	2.319336	-0.4272461	0.061035156	9.189892572	-2.386596646	4.1331787140000005	2.2583008	-1.5869141	0.79345703	-8.96140126	-0.1854248004	2.78017572	-0.8544922	0.18310547	0.12207031	8.943457068	0.7488769568000001	3.8711913940000002	1.8920898	1.0375977	-0.061035156	2.1604980040000004	9.77248552	0.24763183900000002	-0.061035156	1.0375977	-0.12207031	1539961603.777
-9.092993210000001	-2.027709964	-3.7336182100000004	-0.79345703	-0.30517578	-0.61035156	8.848950180000001	3.6355224640000006	3.4728271760000005	2.319336	-0.4272461	0.061035156	9.67558606	-2.8830566100000006	3.9130616000000003	1.4648438	-1.3427734	1.0375977	-9.16118161	0.07536621106000001	2.537329074	-0.79345703	0.36621094	0.30517578	9.22458516	1.388891574	3.818554712	2.1362305	1.0986328	0.30517578	2.333959964	9.599023560000001	0.2189208966	-0.061035156	1.0375977	0	1539961603.817
-9.21860324	-2.146142572	-3.726440396	-0.91552734	-0.4272461	-0.48828125	8.750854532	3.753955072	3.2658691100000006	1.953125	-0.61035156	0.36621094	10.303637680000001	-2.795727536	3.643896466	1.5258789	-1.0375977	0.6713867	-9.121704074	0.21652832460000004	2.3889892180000003	-0.61035156	0.12207031	0.061035156	8.5833741	1.8434814300000002	4.008764676	2.2583008	1.0375977	0.30517578	1.94636232	9.605004892	-0.02153320288	0.061035156	0.6713867	0.061035156	1539961603.857
-9.169555710000001	-2.55048822	-3.62475589	-0.48828125	0.12207031	-0.36621094	8.455371106000001	3.255102536	3.9010987400000006	1.5869141	-0.30517578	0.36621094	10.727124100000001	-2.4583741	2.6880616	1.2207031	-1.5258789	0.48828125	-9.404028060000002	0.2536132788	2.469140576	-0.5493164	0	0	8.303442392000001	2.054028354	4.4489991	1.8920898	0.30517578	0.36621094	1.9894287140000002	9.7318116	0.1303955072	-0.18310547	0.18310547	0.30517578	1539961603.897
-8.92910144	-2.7371094240000002	-3.7072998200000002	0	-0.6713867	-0.12207031	8.113232428000002	3.202465854	3.9800537140000007	2.0751953	-0.9765625	0.12207031	10.613476440000001	-2.3710449280000003	2.604321286	1.4648438	-0.9765625	0.4272461	-9.538012680000001	0.34572753600000006	2.3889892180000003	-0.48828125	0.12207031	-0.061035156	8.880053420000001	2.1892089660000003	4.738500900000001	1.5869141	0.5493164	0.36621094	1.522875998	9.796411240000001	-0.1447509784	-0.24414062	-0.30517578	0.36621094	1539961603.937
-8.719750900000001	-2.709594748	-3.4835937500000003	-0.061035156	0.18310547	-0.18310547	8.113232428000002	3.202465854	3.9800537140000007	2.0751953	-0.9765625	0.12207031	10.93408246	-2.6964355040000005	2.8483641200000003	1.4038086	-0.79345703	0.36621094	-9.599023560000001	0.32180175720000004	2.1102538940000004	-0.36621094	0.4272461	-0.18310547	9.16118161	2.165283246	4.974169928000001	1.4038086	0.5493164	0.6713867	1.9559326080000001	9.80358876	0.248828125	-0.4272461	-0.12207031	0.48828125	1539961603.977
-8.82023912	-2.5995362400000004	-3.8652099640000004	0.24414062	-0.12207031	-0.12207031	7.796215560000001	3.8735839660000004	2.72036142	1.6479492	-0.9765625	0.4272461	10.28330072	-2.333959964	2.969189496	1.4648438	-0.5493164	0.061035156	-9.81196286	0.25839844240000004	1.9547363220000002	-0.30517578	0.61035156	-0.24414062	8.917138580000001	2.573217752	5.02082518	1.0986328	0.91552734	0.61035156	1.484594748	9.6552491	0.01315917932	-0.30517578	-0.30517578	0.7324219	1539961604.017
-8.710180710000001	-2.7299316100000004	-3.98723143	-0.061035156	-0.5493164	-0.36621094	7.803393570000001	3.7838623200000003	2.0731689300000005	1.2817383	-1.0375977	0.4272461	9.2389402	-1.73701178	2.003784146	1.0986328	-0.79345703	-0.48828125	-9.688745108	0.025122070680000004	1.6616454680000001	-0.4272461	0.61035156	-0.36621094	8.206542932000001	2.503832968	5.316308606000001	0.79345703	1.2817383	0.24414062	1.076660144	9.883740020000001	-0.3349609424	-0.18310547	-0.48828125	0.61035156	1539961604.057
-8.2005616	-3.063696286	-3.9166503600000007	0.12207031	-0.061035156	-0.5493164	7.9242187500000005	3.4955566100000004	1.795629892	1.0375977	-1.5258789	0.7324219	8.45896016	-1.2309814300000002	2.62346196	0.8544922	-1.159668	-0.9765625	-9.693530252	0.2033691394	1.437939496	-0.4272461	0.6713867	-0.4272461	7.2315673920000005	2.5229737400000003	5.10336911	0.8544922	1.5869141	-0.48828125	1.4199951080000002	9.693530252	-0.2954833966	-0.30517578	-0.061035156	0.6713867	1539961604.097
-8.04504393	-3.452490216	-3.9190429320000004	0.12207031	-0.48828125	-0.6713867	7.990014480000001	2.9321045320000003	1.5216797120000003	0.61035156	-1.6479492	0.91552734	7.689746106	-0.6053222644	3.10676268	0.30517578	-1.8310547	-1.3427734	-9.669604532000001	0.2607910144	1.35180661	-0.18310547	0.8544922	-0.36621094	6.43005342	2.63183606	4.60930162	0.7324219	1.5869141	-1.5258789	1.848266574	9.535620108000002	-0.265576178	-0.12207031	0.18310547	1.0375977	1539961604.137
-8.08930661	-3.15461412	-3.3759277160000005	0.36621094	-1.0375977	-0.91552734	7.7041014400000005	3.0541259000000003	0.3026611322	0.5493164	-1.5869141	1.159668	7.5414062500000005	-0.39238280760000005	2.3495117800000003	-0.79345703	-2.746582	-1.8920898	-9.412402160000001	0.1818359424	1.040771466	-0.061035156	1.0375977	-0.24414062	5.8737792540000004	2.5612548920000004	4.577001996	0.61035156	1.3427734	-2.5024414	1.7669189300000003	9.65405252	0.0980957068	-0.061035156	0.12207031	1.2207031	1539961604.177
-8.706591754	-3.1438476440000005	-3.331665036	-0.48828125	-1.2207031	-1.2817383	8.4386232	2.726342752	0.4330566394	0	-1.953125	0.91552734	7.8153564300000005	-0.3529052716	1.8398925720000001	-1.159668	-2.9296875	-2.0751953	-9.54399411	0.027514648560000004	0.840991214	0.12207031	1.159668	0	5.807983426000001	2.3351562500000003	4.538720746	0.79345703	1.2817383	-2.9296875	1.7896484620000002	9.532031250000001	-0.02990722644	-0.12207031	0.061035156	1.0986328	1539961604.223
-10.04882788	-3.0325927520000002	-3.101977536	-0.8544922	-1.953125	-1.0986328	7.2901857	2.7418945679999998	0.492871106	0	-0.4272461	1.4648438	7.70170926	-0.18422851440000002	0.423486322	-1.8920898	-3.3569336	-2.2583008	-10.272534440000001	-0.9582275360000001	1.1627929712000002	0.18310547	1.3427734	0.061035156	6.501831070000001	2.536132788	4.96459964	1.2207031	1.3427734	-3.6010742	2.58278804	9.840673920000002	0.4474121106000001	0.30517578	0.5493164	1.4038086	1539961604.259
-9.874170320000001	-2.636621106	-2.076757788	-0.4272461	-1.953125	-1.0986328	6.975561600000001	2.31481929	0.458178714	0.24414062	-1.5869141	0.9765625	7.919433606	-0.16389160340000003	0.47492675720000005	-2.9296875	-2.8076172	-2.4414062	-10.608691100000001	-1.6736084260000001	1.27524411	0.36621094	1.0375977	-0.61035156	6.809277160000001	2.9129637600000002	5.4359375000000005	1.7700195	2.380371	-4.272461	2.7143798920000006	9.63371556	0.9965087860000001	0.36621094	0.91552734	1.5869141	1539961604.297
-9.733007788	-1.9595214660000002	-1.312329074	-0.6713867	0.061035156	-0.91552734	7.705298020000001	1.7059082460000001	0.5658447284000001	0.24414062	-1.5869141	0.9765625	8.716162140000002	0.745288089	0.9462646760000001	-3.2958984	-1.4648438	-2.2583008	-9.8933107	-2.80051268	1.9487548920000002	-0.7324219	1.7089844	-0.48828125	6.2841064300000005	3.111547824	5.0890135800000005	3.479004	3.6621094	-5.3100586	3.42497554	9.88613318	1.3290771760000002	0.30517578	0.5493164	1.6479492	1539961604.337
-10.170849640000002	-2.0157471040000003	-1.3805175720000002	-0.79345703	-0.61035156	-0.7324219	8.86330571	1.375732428	-0.6160888580000001	0.8544922	-1.5258789	1.6479492	8.716162140000002	0.745288089	0.9462646760000001	-3.479004	-2.6245117	-2.1972656	-9.174340560000001	-2.82084964	1.681982428	-1.4648438	1.0375977	-0.18310547	5.995800720000001	2.8878417540000005	6.341528060000001	4.1503906	1.2817383	-5.3710938	4.221704074	9.75214856	1.4989501800000002	0.30517578	0.5493164	1.6479492	1539961604.377
-10.7366938	-2.299267572	-1.1352783540000002	-0.36621094	-0.5493164	-0.61035156	7.6060058900000005	1.3230957460000001	-2.331567392	1.5258789	-0.79345703	2.319336	11.392260880000002	0.6723144568000001	-0.991723642	-4.1503906	-3.540039	-2.1362305	-9.503320288000001	-2.282519568	1.3087402160000001	-1.7089844	0.30517578	0.18310547	5.9551268	3.6750000000000003	6.847558606000001	5.92041	-0.12207031	-4.4555664	5.66442842	9.399243210000002	0.9606201080000001	0.24414062	-1.2207031	1.2207031	1539961604.416
-11.3647464	-1.7310302520000003	-1.3051513580000003	-0.7324219	-1.0375977	-0.61035156	7.6060058900000005	1.3230957460000001	-2.331567392	1.5258789	-0.79345703	2.319336	11.392260880000002	0.6723144568000001	-0.991723642	-4.211426	2.2583008	-2.4414062	-9.846654860000001	-2.0480469240000003	1.7106933900000003	-1.953125	0.79345703	0.5493164	7.037768570000001	5.121313400000001	6.459961060000001	5.7373047	0.8544922	-4.3945312	8.174243210000002	9.149218750000001	1.1879150360000001	0.18310547	0.36621094	1.0986328	1539961604.456
-10.64457968	-1.6999267180000002	-0.9953125	-0.91552734	-2.0751953	-0.36621094	10.30602986	-0.570629892	-0.6723144568000001	2.8686523	3.90625	3.1738281	12.084912140000002	1.7944336060000001	1.867407248	-3.8452148	0.91552734	-3.479004	-9.486572480000001	-2.042065396	1.5587646760000002	-1.7700195	0.6713867	0.61035156	7.420581070000001	7.141845746	6.408520468000001	6.7749023	1.8920898	-4.760742	6.379809800000001	8.72692842	-0.5658447284000001	-0.24414062	1.6479492	-0.5493164	1539961604.497
-9.1791259	-1.5719238220000002	-0.647192392	-1.4038086	-1.6479492	-0.48828125	8.14433606	-0.849365216	-0.47851562500000006	2.4414062	-1.3427734	3.4179688	9.8933107	2.25859375	1.4558837860000002	-4.1503906	3.2348633	-4.333496	-9.25209964	-2.5397216460000003	1.299169928	-2.0141602	1.0986328	0.4272461	6.458764480000001	8.10844748	6.08671875	5.6762695	1.2817383	-4.0283203	4.693042032	8.05222194	-0.8146728240000001	-0.61035156	4.0283203	-1.0375977	1539961604.536
-8.680273560000002	-1.51928714	-0.3804199280000001	-2.0141602	-1.3427734	-0.61035156	8.14433606	-0.849365216	-0.47851562500000006	2.4414062	-1.3427734	3.4179688	9.8933107	2.25859375	1.4558837860000002	-2.746582	0	-4.333496	-8.826220746	-3.0995849640000004	1.114941394	-2.5634766	0.9765625	0.061035156	6.433642572	8.5498777	4.910766574	4.3945312	1.7089844	-2.746582	3.1952880400000003	7.371533246000001	-0.3600830072	-0.61035156	4.0283203	-1.0375977	1539961604.578
-8.409912140000001	-1.6305420320000001	-0.5514892572000001	-2.4414062	-0.8544922	-0.91552734	10.006958360000002	-1.9583251800000003	-0.07895508180000001	2.0141602	1.0375977	5.065918	11.34082068	3.3412353240000003	0.6148925720000001	-0.79345703	-0.79345703	-5.065918	-9.15639676	-3.1199219240000007	0.8673096040000001	-3.0517578	0.79345703	0	5.7649170320000005	8.369238220000002	4.663134784	2.8686523	1.7089844	-1.7089844	1.15441893	8.322582968	-0.439038089	1.3427734	5.9814453	-1.0986328	1539961604.616
-8.188598740000002	-1.8973144960000001	-0.6974365020000001	-2.746582	-0.7324219	-1.159668	9.80717752	-2.118627896	0.7728027160000001	0.8544922	1.953125	5.7373047	9.721044928000001	3.4632567900000004	1.8004150360000002	-0.4272461	2.9296875	-5.2490234	-9.301147660000002	-3.2790283540000003	0.5479003894	-3.6010742	1.159668	-0.061035156	5.462255890000001	7.78903804	3.676196286	3.0517578	3.2958984	-1.6479492	-0.26796875000000003	8.394360520000001	1.061108426	2.380371	3.7841797	-2.5634766	1539961604.656
-7.743579074	-2.47033696	-1.2261962860000002	-3.1738281	-0.36621094	-1.5869141	9.15878894	-2.9416748200000002	1.580297824	0.8544922	1.953125	5.7373047	9.721044928000001	3.4632567900000004	1.8004150360000002	1.5258789	0.79345703	-6.164551	-9.284399460000001	-3.5984375	0.1363769568	-4.211426	0.79345703	0.12207031	5.0890135800000005	7.645483426000001	2.6665283540000004	3.1738281	3.6621094	-1.6479492	-1.262084964	10.309619600000001	2.24064946	0.91552734	3.2348633	-3.540039	1539961604.696
-8.27353534	-3.393872104	-1.21901857	-4.0283203	1.5258789	-2.1362305	7.872778060000001	-4.480102536	1.8913329680000002	0.18310547	4.333496	7.080078	8.068969748	4.427465854	0.7010253600000002	1.8920898	-2.8076172	-5.7373047	-9.518872300000002	-3.1474366000000003	-0.2930908246	-4.638672	1.2817383	0.79345703	4.184619110000001	7.473217752000001	2.2071533540000003	2.6245117	4.5776367	-1.3427734	2.054028354	9.46743161	4.55786142	0.91552734	3.2348633	-3.540039	1539961604.736
-9.216211060000001	-3.08881839	-2.287304712	-3.3569336	0.4272461	-1.953125	7.561743210000001	-6.5245607	1.9367920320000003	-0.48828125	0.061035156	6.8359375	8.57978534	5.62136232	-0.9043945288	1.8920898	-0.6713867	-5.92041	-9.62294928	-2.274145468	-0.096899411	-5.493164	1.5258789	1.159668	3.782666034	7.369140380000001	1.4833984620000003	2.9907227	6.0424805	-0.91552734	1.013256839	11.229565200000001	-1.489379892	1.159668	-3.2958984	-0.79345703	1539961604.776
-8.6766848	-3.4536866	-3.1079589660000004	-3.112793	0.30517578	-2.5024414	7.8512451080000005	-8.11203624	0.9271240020000001	-0.48828125	0.061035156	6.8359375	8.467334260000001	7.63591304	-1.8937255400000002	2.8076172	1.8920898	-5.6152344	-9.480590560000001	-0.8960205072	-0.0227294928	-6.225586	1.8310547	1.2817383	2.777783246	7.49953624	0.5371337860000001	3.4179688	7.6904297	-1.5258789	7.634716754	9.778466754	3.24194339	-1.5258789	0.8544922	-1.4648438	1539961604.816
-8.7030027	-4.0685790740000005	-3.6486816100000006	-3.6010742	-2.2583008	-2.5024414	7.004272660000001	-10.09548372	1.355395468	-0.9765625	-6.0424805	6.7749023	10.224683	8.711376800000002	-1.9032959260000002	3.479004	-2.8686523	-4.699707	-9.630126800000001	0.8924316100000002	-0.663940396	-5.3710938	1.3427734	1.4648438	0.5634521466	8.77597644	-0.83022464	3.112793	6.8359375	-1.5258789	6.396557608000001	8.943457068	1.3805175720000002	1.3427734	5.554199	0.18310547	1539961604.856
-9.020019568	-3.17495108	-3.7862548920000005	-5.126953	-1.2817383	-2.0141602	9.125292932	-11.4245607	2.879467752	-0.24414062	-4.3945312	5.79834	9.865796220000002	9.406420926000001	-2.22629393	2.0751953	3.3569336	-3.7231445	-9.786840560000002	1.1125488220000002	-0.976171875	-4.0893555	1.3427734	0.4272461	0.23566894960000004	10.28210414	-1.990625	2.8686523	7.507324	-0.79345703	3.129492212	9.026000900000001	-0.659155252	1.4648438	2.4414062	-0.24414062	1539961604.896
-9.852636780000001	-3.8855469240000007	-4.797119110000001	-3.479004	-1.3427734	-1.8310547	8.068969748	-11.2881839	2.372241214	-0.24414062	-4.3945312	5.79834	9.865796220000002	9.406420926000001	-2.22629393	2.8686523	4.3945312	-2.8076172	-10.16127896	1.284814496	-0.7512695288	-4.3945312	0.8544922	0.24414062	-0.13757324280000002	12.20214856	-1.3948730040000001	2.2583008	6.5307617	-0.18310547	3.7431884000000006	10.1146241	-0.32539062500000004	0.36621094	2.8686523	-0.48828125	1539961604.936
-9.155200180000001	-3.5242675720000003	-4.359277356000001	-3.8452148	-2.319336	-1.7089844	7.31291484	-10.395751800000001	1.9320067900000002	1.0986328	-4.0283203	3.9672852	9.69472644	10.790527160000002	-3.3077391200000004	3.90625	3.112793	-3.0517578	-10.229467360000001	1.282421924	-0.784765625	-4.8217773	0.6713867	0.18310547	-0.113647464	13.1005616	-0.8146728240000001	1.7089844	5.004883	-0.4272461	3.1905028960000004	9.991405760000001	-0.1399658246	0.36621094	2.8686523	-0.48828125	1539961604.976
-8.347705072	-3.2096435700000003	-4.47292482	-4.760742	-0.8544922	-1.7700195	7.261474640000001	-9.58227536	1.988232428	2.0751953	-7.9345703	1.953125	9.38129892	11.675780760000002	-3.33645018	3.9672852	4.5166016	-1.7089844	-9.80957068	1.0670898560000002	-1.119726538	-5.3710938	0.5493164	-0.36621094	0.6627441100000001	12.448584260000002	-0.75366214	1.5869141	3.9672852	-1.2817383	2.21433107	9.755737320000001	-0.5096191394	0.61035156	3.6010742	-1.2207031	1539961605.016
-8.545092752	-3.8209472840000003	-4.923925720000001	-4.333496	-1.953125	-1.7089844	7.261474640000001	-9.58227536	1.988232428	2.9907227	-6.8359375	1.0375977	8.575000000000001	10.28928264	-2.3542969240000002	3.112793	4.211426	-0.30517578	-9.2389402	1.582690396	-1.1903076080000001	-5.554199	0.12207031	-0.7324219	1.33984375	11.35158696	-1.161596646	0.8544922	3.8452148	-0.8544922	2.403344748	9.62294928	-0.028710937500000002	0.4272461	3.6010742	-1.2817383	1539961605.056
-8.356079074	-3.951342752	-5.02441394	-4.4555664	-2.4414062	-1.4648438	6.232665740000001	-7.78544928	0.45698242800000005	3.6010742	-6.1035156	-1.0375977	8.336938400000001	9.31669928	-1.476220746	3.2348633	5.493164	0.18310547	-9.139648560000001	2.064794928	-1.153222644	-5.3710938	-0.18310547	-1.0375977	1.4989501800000002	10.43164038	-1.488183606	-0.30517578	4.638672	0	2.83879393	9.62653804	0.005981445288000001	0.18310547	3.6621094	-1.2207031	1539961605.096
-8.094091754	-3.817358426	-5.329467752000001	-4.4555664	-2.4414062	-1.2817383	5.383300720000001	-7.086816394	-0.3911865216	3.6010742	-6.1035156	-1.0375977	8.16467302	8.83698732	-1.6867675720000002	3.2958984	5.6152344	0.5493164	-9.337036240000002	2.219116214	-0.9570312500000001	-5.2490234	-0.18310547	-1.2817383	0.9438721040000001	10.28090854	-2.0301025360000002	-0.4272461	4.8828125	0.36621094	2.3542969240000002	9.725830072	-0.2619873004	-0.18310547	3.479004	-1.159668	1539961605.136
-7.777075180000001	-3.9250244600000004	-5.553173920000001	-4.3945312	-2.5634766	-1.3427734	5.383300720000001	-7.086816394	-0.3911865216	3.7231445	-5.79834	-1.8310547	8.16467302	8.83698732	-1.6867675720000002	3.6010742	3.7231445	0.91552734	-9.423168930000001	2.3172119600000003	-0.745288089	-5.3710938	-0.30517578	-1.5258789	0.6017333966	10.40891124	-2.191601538	-0.6713867	4.272461	0.8544922	2.333959964	9.8	-0.39238280760000005	-0.30517578	3.540039	-1.0375977	1539961605.176
-7.705298020000001	-3.9405760800000005	-5.65844748	-4.272461	-2.746582	-1.2207031	5.24692392	-7.004272660000001	-0.9821533540000001	3.2348633	-5.859375	-2.319336	8.40153804	8.327368210000001	-1.975073282	3.0517578	4.272461	1.4648438	-9.448290740000001	2.5744139400000003	-0.48330077880000005	-5.1879883	-0.36621094	-1.7089844	0.7991211060000001	10.3012455	-2.19638678	-0.6713867	4.4555664	1.2207031	1.9212402160000002	9.79401857	-0.8924316100000002	-0.7324219	3.8452148	-0.9765625	1539961605.216
-7.54379892	-3.5649413940000003	-5.79003894	-4.211426	-2.9296875	-1.0375977	5.12490216	-6.82602536	-0.838598642	2.9907227	-5.554199	-3.0517578	8.234057608	7.9517334260000005	-1.9954101440000003	1.7700195	4.760742	1.953125	-9.448290740000001	2.4799072480000004	-0.34812010800000004	-4.9438477	-0.4272461	-1.7700195	1.003686502	10.071558	-2.0480469240000003	-0.8544922	5.004883	1.4038086	1.7346191100000001	9.707885880000001	-1.002490216	-0.79345703	3.90625	-1.0375977	1539961605.256
-7.49953624	-3.440527356	-5.772094748	-4.0893555	-2.5634766	-0.91552734	5.12490216	-6.82602536	-0.838598642	2.9907227	-5.554199	-3.0517578	8.234057608	7.9517334260000005	-1.9954101440000003	1.4038086	4.0893555	1.8920898	-9.370532248	2.22629393	-0.1818359424	-4.9438477	-0.48828125	-1.8310547	0.7763915740000001	9.93039586	-1.8638183900000003	-0.9765625	4.638672	1.5258789	1.6712158540000002	9.66242662	-0.8708984620000001	-0.79345703	3.7231445	-1.0375977	1539961605.296
-7.63710962	-3.289794928	-5.615380890000001	-4.333496	-3.3569336	-0.79345703	5.957519568	-6.28530252	-0.27275390380000003	2.9907227	-5.3100586	-3.112793	8.24841304	7.35598143	-2.4129150360000002	1.5869141	5.92041	1.7089844	-9.207836960000002	2.0743652160000003	-0.061010742800000003	-4.8217773	-0.6713867	-1.7700195	0.808691394	9.753344748	-1.61977536	-1.0375977	4.211426	1.6479492	1.662841754	9.532031250000001	-0.7381103240000001	-0.79345703	3.7231445	-1.0375977	1539961605.336
-7.574902160000001	-2.92971196	-6.01254892	-5.3710938	-3.7841797	-0.9765625	6.29008786	-6.0233152	0.29667969240000003	2.5634766	-5.6152344	-2.9296875	7.5055175720000005	6.62385234	-3.3759277160000005	2.0751953	5.92041	1.4648438	-9.90407698	1.375732428	-0.05981445288	-4.0283203	-0.9765625	-1.7700195	0.9295165740000001	9.42197284	-1.409228534	-0.9765625	4.1503906	1.6479492	1.833911142	9.667211960000001	-0.364868161	-0.8544922	3.7841797	-0.5493164	1539961605.376
-7.5114991	-3.446508786	-5.3139157400000006	-5.6152344	-4.333496	-0.9765625	6.723144568	-5.9706784200000005	0.47492675720000005	2.6855469	-5.1879883	-2.8686523	7.5055175720000005	6.62385234	-3.3759277160000005	2.380371	4.8828125	0.5493164	-10.67807608	-0.20576172120000003	-0.32539062500000004	-4.638672	-0.36621094	-1.6479492	1.1304931610000002	9.285595746	-1.035986322	-0.36621094	4.0283203	1.3427734	2.8962158540000003	9.343017572	0.6531738220000001	-0.79345703	3.90625	0.24414062	1539961605.416
-7.13586412	-4.182226440000001	-3.568530252	-6.713867	-2.1362305	-0.9765625	7.387085160000001	-6.223095746000001	0.2918945288	2.8686523	-5.004883	-2.6245117	6.9958985600000005	6.5975344400000004	-3.535034146	2.5634766	3.8452148	0.5493164	-10.625439300000002	-1.0072753600000002	-0.6890625	-4.699707	-0.5493164	-1.5258789	1.274047824	9.438720746000001	-0.03229980432	0.48828125	3.4179688	0.6713867	3.514697284	9.795214660000001	1.3290771760000002	-0.79345703	3.90625	0.24414062	1539961605.456
-9.76171875	-5.642895468000001	-3.0828369600000003	-5.2490234	-0.48828125	-0.6713867	7.730419928000001	-6.879858426	-0.18901367800000002	3.2348633	-3.9672852	-1.8920898	6.9588134	7.174145468000001	-3.0014891200000005	2.8076172	4.1503906	0.4272461	-10.26057158	-0.9725830072	-0.9989013580000001	-5.126953	-0.61035156	-0.79345703	1.1173339660000001	9.35258786	0.907983426	1.3427734	4.1503906	0.18310547	4.035082968	12.418676620000001	1.4810058900000003	-2.1972656	4.638672	1.7700195	1539961605.496
-10.8886232	-5.1464357	-3.3914795320000004	-3.479004	-5.004883	-0.6713867	7.730419928000001	-6.879858426	-0.18901367800000002	3.540039	-3.3569336	-1.2207031	6.9588134	7.174145468000001	-3.0014891200000005	3.2348633	2.9296875	0.24414062	-10.247412140000002	-0.29069824280000006	-1.144848642	-4.8217773	-0.79345703	-0.18310547	0.48569336060000007	9.2808107	1.4020507200000003	1.8310547	5.3710938	0.61035156	4.301855432000001	11.922216460000001	0.2560058606	-2.319336	5.1879883	1.8310547	1539961605.536
-9.140844748000001	-4.744482428	-2.4870849640000006	-4.5166016	-2.1362305	-1.0375977	7.50671376	-7.498339660000001	-1.0108642572	3.9672852	-3.479004	-0.91552734	7.0497314300000005	8.621655252000002	-1.6592528960000001	3.2958984	3.2958984	0.4272461	-10.618261780000001	-0.36965332460000005	-1.318310504	-4.333496	-0.8544922	-0.12207031	0.07058105432	9.91484424	1.43076178	1.953125	5.9814453	1.0986328	3.8041992800000006	9.922021760000002	-0.8565429712000001	-1.0375977	6.591797	1.6479492	1539961605.576
-9.206640380000001	-5.148827880000001	-2.378222644	-4.211426	-2.9907227	-1.159668	7.010253894000001	-7.358374100000001	-2.68327626	4.272461	-2.746582	-0.91552734	7.05690944	9.547582968	-1.0240234620000002	3.2348633	3.1738281	0.61035156	-11.02380342	-0.9570312500000001	-1.337451178	-4.211426	-0.30517578	-0.4272461	-0.1447509784	10.676879500000002	1.57551268	2.1972656	5.6152344	0.7324219	2.9703858800000003	8.825024460000002	-2.6772949280000002	1.4038086	7.385254	2.746582	1539961605.616
-8.86330571	-4.6248535340000005	-2.403344748	-4.0893555	-2.380371	-0.5493164	7.010253894000001	-7.358374100000001	-2.68327626	4.211426	-2.9907227	-0.91552734	7.05690944	9.547582968	-1.0240234620000002	3.3569336	2.6855469	0.91552734	-10.2091304	-1.022827176	-1.108959964	-4.4555664	-0.12207031	-0.5493164	0.1770507788	10.95322284	1.75495607	1.7700195	5.126953	0.48828125	2.9177491	9.553564300000001	-3.9405760800000005	2.1362305	10.437012	3.9672852	1539961605.656
-8.193384080000001	-3.830517572	-2.0372802520000004	-3.2958984	-1.3427734	0.24414062	6.5161866	-6.820043930000001	-3.03020018	4.0893555	-3.1738281	-0.7324219	6.809277160000001	9.87536592	-0.517993161	3.3569336	2.8686523	0.91552734	-9.405224640000002	-0.8254394568000001	-1.0240234620000002	-4.4555664	-0.30517578	-0.4272461	0.6675292932	10.55126996	1.75495607	1.2817383	4.9438477	0.48828125	1.8530517180000001	10.64697284	-2.775390576	2.1362305	10.437012	3.9672852	1539961605.696
-8.430249100000001	-2.8411866	-2.2645751800000005	-3.6010742	-2.380371	-0.12207031	6.067577880000001	-5.8737792540000004	-3.0947998200000004	3.9672852	-2.8076172	-0.61035156	6.12619658	8.713769568	0.24165038940000003	3.3569336	2.9296875	0.61035156	-8.8561277	-0.8661132788	-0.79194339	-4.4555664	-0.48828125	-0.36621094	0.5203857428	9.689941394000002	1.3637695680000002	0.8544922	4.8828125	0.5493164	1.175952176	11.02141124	-2.296875	3.7231445	7.9345703	4.5776367	1539961605.739
-7.680175720000001	-2.3219971040000003	-2.2669677520000002	-3.6010742	-3.0517578	-0.30517578	5.833105432000001	-5.462255890000001	-3.2957762600000002	3.8452148	-2.8076172	-0.6713867	6.12619658	8.713769568	0.24165038940000003	3.2348633	2.746582	0.30517578	-8.698217752000001	-0.8517577880000001	-0.594555661	-4.333496	-0.5493164	-0.24414062	0.21413574280000003	8.858520468	1.0491455072	0.7324219	4.272461	0.48828125	-0.5036376800000001	10.96159694	-1.697534146	3.90625	6.652832	4.5166016	1539961605.775
-7.224389480000001	-2.3746337860000004	-2.3219971040000003	-4.211426	-1.5258789	-0.7324219	5.78166484	-5.261279254	-3.192895468	3.479004	-2.8686523	-0.7324219	5.97785643	7.9792482	0.41511232	3.0517578	2.746582	0.36621094	-8.86210962	-0.7979248200000001	-0.2918945288	-4.0893555	-0.7324219	-0.18310547	0.343334964	8.48647464	0.9881347840000001	0.79345703	3.6621094	0.5493164	-0.9977050720000001	10.55007338	0.1818359424	3.90625	6.652832	4.5166016	1539961605.815
-8.192187500000001	-3.15461412	-2.604321286	-4.5166016	-1.3427734	-0.5493164	5.74577626	-5.307934800000001	-2.777783246	3.2958984	-3.0517578	-0.79345703	5.961108426000001	7.28659694	0.5060302716	2.8076172	2.746582	0.18310547	-9.230566394	-0.764428714	0.1040771466	-3.90625	-0.61035156	-0.061035156	0.7416992212000001	8.616870108	0.9797607428000001	0.8544922	3.2348633	0.36621094	-0.9474609620000001	10.106250000000001	0.153125	3.540039	4.0893555	3.2958984	1539961605.856
-8.333349640000002	-3.4500976440000004	-2.068383786	-4.0283203	-1.159668	-0.48828125	5.74577626	-5.307934800000001	-2.777783246	3.0517578	-3.112793	-0.61035156	5.961108426000001	7.28659694	0.5060302716	2.5634766	2.746582	-0.061035156	-9.48896466	-0.6268554712000001	0.5251708966	-3.9672852	-0.48828125	0.061035156	1.227392572	8.927905252	1.146044928	0.91552734	2.8076172	0.12207031	-1.207055661	9.486572480000001	0.2524169928	3.0517578	2.2583008	2.4414062	1539961605.895
-8.32976088	-2.8698974640000006	-1.51928714	-3.4179688	-0.6713867	-0.6713867	6.78535144	-5.598632788000001	-1.909277356	2.8686523	-2.6855469	-0.24414062	6.786548020000001	7.156201080000001	-0.2260986322	2.5024414	2.8076172	-0.36621094	-9.4686277	-0.2177246106	0.6830810700000001	-3.6621094	-0.48828125	0.18310547	1.74299321	9.10974092	1.0993896760000001	0.8544922	2.5634766	-0.12207031	-0.5263671924000001	9.57749002	0.553881839	2.6855469	1.2817383	0.91552734	1539961605.936
-8.653955072	-2.5098144959999997	-1.89611821	-3.0517578	-0.24414062	-0.79345703	6.78535144	-5.598632788000001	-1.909277356	2.746582	-2.746582	0.061035156	7.48398462	7.04255342	-0.230883786	2.6245117	2.4414062	-0.5493164	-9.49733876	0.095703125	0.669921875	-3.1738281	-0.30517578	0.18310547	1.833911142	9.043945288000002	0.9797607428000001	1.0375977	2.6855469	-0.36621094	0.3026611322	9.05351538	0.3947753894	2.8076172	-0.18310547	-0.18310547	1539961605.975
-9.1623777	-2.69523912	-2.32319339	-2.9907227	-0.061035156	-0.48828125	7.96130342	-4.720556610000001	-0.8900390380000001	2.6245117	-2.380371	0.30517578	7.48398462	7.04255342	-0.230883786	2.8076172	2.1362305	-0.5493164	-9.21860324	0.0490478534	0.30625	-2.8076172	-0.24414062	0.30517578	1.262084964	8.87407248	0.9378906250000001	1.2207031	2.380371	-0.24414062	4.93588858	7.751952880000001	-0.18901367800000002	3.2958984	-0.12207031	0.8544922	1539961606.015
-9.482983426	-2.263378894	-1.1257080072	-1.3427734	-0.6713867	0.6713867	7.96130342	-4.720556610000001	-0.8900390380000001	2.6245117	-2.5634766	0.18310547	8.332153060000001	7.054516574	-0.2129394568	2.746582	1.953125	-0.18310547	-8.921923920000001	0.1435546875	0.0861328125	-2.6855469	-0.4272461	0.48828125	0.9223388580000002	8.713769568	1.0922119110000001	1.2817383	1.7700195	0.18310547	12.58735324	8.985326980000002	0.619677716	3.2958984	-0.12207031	0.8544922	1539961606.055
-10.469922120000001	-2.13776857	-2.93808606	-3.1738281	-1.8310547	0.18310547	8.425463760000001	-4.3520996400000005	-0.7823730432	2.8076172	-2.4414062	0.061035156	8.846557608000001	7.107153060000001	0.09331054320000001	2.8076172	1.7700195	0.5493164	-9.15878894	0.308642572	0.1303955072	-1.953125	-1.0986328	0.79345703	1.240551718	8.8728759	1.1604003600000001	1.2817383	1.953125	0.6713867	3.2562989200000003	8.95183107	-1.8566405760000002	-1.2207031	2.1362305	-2.319336	1539961606.095
-11.162573380000001	-3.7994139400000004	-4.13796376	-3.479004	-0.30517578	-1.0375977	9.351391574	-5.361767572	-0.9211425720000002	3.0517578	-2.5024414	-0.18310547	8.846557608000001	7.107153060000001	0.09331054320000001	2.6855469	1.5869141	1.0375977	-11.420971940000001	0.23327636780000002	0.5132080072	-1.7700195	-1.0375977	0.9765625	1.757348642	10.18999002	0.840991214	1.159668	1.8920898	1.0375977	2.668920926	9.917236420000002	2.7048096040000003	0	6.286621	-1.159668	1539961606.135
-10.93408246	-5.974267572	-2.0911132200000004	-0.7324219	-2.0141602	-0.4272461	9.72224092	-6.574804712000001	-1.02761232	2.746582	-2.2583008	-0.4272461	8.991308606	7.955322480000001	0.288305661	2.5634766	1.4648438	1.159668	-12.88164038	0.26796875000000003	0.45937500000000003	-2.4414062	0.12207031	0.61035156	2.4595702880000005	11.8157473	0.03588867212	0.91552734	1.159668	0.79345703	3.6307373200000006	13.58027356	1.4020507200000003	0	6.286621	-1.159668	1539961606.175
-8.570214660000001	-2.8878417540000005	-1.51928714	-1.0986328	0.5493164	0	9.72224092	-6.574804712000001	-1.02761232	2.319336	-1.3427734	-0.48828125	9.197070288	8.9326902	0.046655271600000006	2.1972656	0.79345703	0.91552734	-11.245116820000002	1.1986816100000002	-0.4689453076	-2.4414062	0.12207031	0.61035156	2.9165527160000004	12.534716460000002	-0.4821044928	0.9765625	1.4038086	0.061035156	-0.37204589660000004	8.68745108	-1.5300537140000001	-3.90625	2.2583008	-2.5634766	1539961606.215
-8.92551268	-3.56613768	-3.9968016200000003	-2.380371	0.8544922	-0.7324219	8.618066394000001	-6.60231929	-1.3195067900000002	1.953125	-1.159668	-0.7324219	9.375317392	9.131274460000002	-0.6723144568000001	1.8310547	0.8544922	0.5493164	-10.087109620000001	1.522875998	-1.268066394	-2.6855469	-0.061035156	0.061035156	2.403344748	11.74397014	-0.5455078076000001	0.5493164	2.6855469	-0.18310547	2.5971435700000005	10.00217302	-0.835009784	1.0375977	0.91552734	-2.2583008	1539961606.255
-8.97695288	-3.2814209260000005	-3.8364991	-2.319336	-1.4648438	-0.24414062	7.54738768	-6.46713858	-0.29667969240000003	1.6479492	-0.61035156	-1.2207031	9.101367212000001	8.12280252	-0.770410144	1.5258789	1.0375977	0.4272461	-10.015332460000002	1.225	-0.6543701080000001	-2.6855469	-0.061035156	0.061035156	1.161596646	10.80607878	-0.7381103240000001	-0.24414062	3.2348633	0.4272461	2.286108426	9.631323380000001	-0.6340332068000001	0.79345703	2.319336	-2.380371	1539961606.295
-9.031982428000001	-2.2621826080000003	-3.8628173920000006	-4.0893555	-0.12207031	-0.61035156	6.541308606	-6.857128894000001	0.03947753894	1.5258789	-0.61035156	-1.8920898	8.88723143	7.805786240000001	-1.300366214	1.0986328	1.3427734	0.5493164	-10.014135880000001	0.8170653959999999	-0.3182128894	-2.4414062	-0.61035156	-0.30517578	0.4342529254	10.56801718	-1.032397464	-0.30517578	2.2583008	0.8544922	1.435546924	9.90048822	-0.75964357	1.2817383	1.4038086	-2.6855469	1539961606.335
-8.59055162	-3.1893066100000005	-2.9739746400000002	-1.6479492	-0.18310547	-0.6713867	6.29367662	-7.03896466	-0.05144042932000001	1.4038086	-1.3427734	-2.1972656	8.88723143	7.805786240000001	-1.300366214	0.91552734	0.9765625	0.61035156	-9.839477340000002	0.6304443390000001	0.339746106	-2.9296875	-0.24414062	-0.36621094	1.2154297120000002	10.344311600000001	-0.6029296924	-0.061035156	0.6713867	0.6713867	1.2860107820000002	10.25339308	0.339746106	0.5493164	1.0375977	-2.9296875	1539961606.375
-7.82731929	-3.0158447480000006	-2.83879393	-2.2583008	-0.7324219	-0.79345703	5.93120108	-6.3463134000000005	-0.01794433606	1.4038086	-1.159668	-1.8920898	8.649169928000001	7.224389480000001	-2.239453076	1.159668	1.2817383	0.61035156	-9.149218750000001	1.2884033540000002	0.3732421924	-2.9296875	-0.24414062	-0.48828125	2.29089357	9.254492212	-0.309838858	0.061035156	0.91552734	0	1.5707275360000001	9.49973143	0.2930908246	0.5493164	1.0375977	-2.9296875	1539961606.415
-7.3787110600000005	-2.81726088	-2.8399902160000003	-2.380371	-0.30517578	-0.91552734	5.626147660000001	-5.190698380000001	0.5802001800000001	1.6479492	-1.5869141	-1.7700195	7.59284694	5.249316394	-2.0468505400000003	1.4038086	1.5258789	0.48828125	-8.62285144	1.5156982820000002	0.1614990216	-2.5634766	0	-0.5493164	2.3531005400000002	8.104858426	-0.534741214	-0.12207031	2.1362305	-0.12207031	1.677197284	9.28798822	0.13757324280000002	0.61035156	1.0375977	-2.746582	1539961606.455
-7.62873552	-2.956030252	-3.293383786	-1.4648438	-0.30517578	-1.0986328	5.626147660000001	-5.190698380000001	0.5802001800000001	1.7700195	-1.953125	-1.6479492	7.59284694	5.249316394	-2.0468505400000003	1.5258789	1.8310547	0.4272461	-8.409912140000001	1.53125	0.3529052716	-2.319336	0.18310547	-0.4272461	1.876977536	7.346411240000001	-0.5574707068000001	-0.12207031	2.8686523	0.061035156	1.5970459260000003	9.131274460000002	0.462963858	0.5493164	1.4038086	-2.5024414	1539961606.495
-7.777075180000001	-2.8830566100000006	-3.359179712	-1.2207031	-0.7324219	-0.8544922	5.851049820000001	-3.591259784	0.67709964	1.7700195	-1.7700195	-1.4648438	7.146630890000001	4.703808606	-1.8757812500000002	1.5258789	1.7089844	0.30517578	-8.585766574	1.732226538	0.569433606	-2.0751953	0.18310547	-0.36621094	1.3661621400000001	7.42775908	-0.6759033540000001	0.12207031	2.8686523	0.18310547	1.1316894568000002	9.108544928	-0.04067382788	0.61035156	1.2207031	-2.319336	1539961606.535
-8.134765380000001	-2.6605469240000006	-3.4692382200000003	-0.79345703	0	-0.6713867	6.312817392	-3.4429199280000002	0.346923822	1.7089844	-1.7700195	-1.0375977	7.237548920000001	5.301952880000001	-1.7657226440000002	1.5258789	1.6479492	0.18310547	-8.67189946	1.9690917540000001	0.8445800720000001	-1.5869141	0.24414062	-0.36621094	1.296777356	8.31660144	-0.8015136780000001	0.30517578	2.5634766	0.12207031	1.3446288940000002	9.31669928	-0.1997802716	0.24414062	0.7324219	-2.2583008	1539961606.575
-9.11691893	-2.819653354	-3.185717752	-0.6713867	-1.4648438	-0.48828125	7.107153060000001	-3.2921875000000003	0.19020996400000004	1.6479492	-2.0141602	-0.61035156	7.237548920000001	5.301952880000001	-1.7657226440000002	1.3427734	1.5869141	-0.061035156	-8.81784694	2.25859375	0.7476806610000001	-1.5869141	0.24414062	-0.36621094	1.3111327879999999	8.95661592	-0.49526367800000004	0.5493164	2.0141602	-0.061035156	1.685571286	9.557153060000001	0.569433606	-0.18310547	0.5493164	-2.0751953	1539961606.615
-9.42436502	-2.018139676	-3.0565185700000006	-0.8544922	-1.7700195	0	7.107153060000001	-3.2921875000000003	0.19020996400000004	1.5258789	-1.7700195	-0.18310547	7.63232428	5.958715560000001	-1.3673584260000002	1.0986328	1.159668	-0.18310547	-9.230566394	1.9212402160000002	0.63881839	-0.18310547	0	-0.7324219	1.1747558900000001	9.3657473	-0.15910644960000003	0.24414062	1.7700195	-0.061035156	2.1305908540000003	9.573901260000001	1.102978534	-0.18310547	0.5493164	-2.0751953	1539961606.655
-8.96140126	-2.1102538940000004	-2.4990478240000003	-0.4272461	-0.48828125	0.30517578	7.911059800000001	-3.025415036	0.028710937500000002	1.2207031	-1.6479492	-0.061035156	8.16467302	6.427661240000001	-0.7393066100000001	0.79345703	1.159668	-0.12207031	-10.12539038	1.0120605432	0.6125	-0.18310547	0	-0.7324219	1.3948730040000001	10.04165036	0.1997802716	-0.12207031	1.3427734	-0.061035156	2.578002896	9.567919928000002	0.5514892572000001	-0.6713867	0.4272461	-1.7700195	1539961606.695
-10.144530760000002	-2.217919928	-3.8341064300000003	-1.3427734	-1.0375977	-0.24414062	9.38010234	-3.104370108	-0.5790038940000001	0.79345703	-1.3427734	-0.061035156	8.517577880000001	6.93010234	-0.2823242212	0.4272461	0.8544922	-0.12207031	-11.25707968	-0.03588867212	0.5072265576	-0.24414062	-0.18310547	-1.0375977	2.282519568	11.1948732	0.75964357	-0.4272461	0.5493164	-0.18310547	2.080346646	10.95561502	-0.517993161	-1.5869141	0.79345703	-1.2817383	1539961606.735
-11.89829074	-3.8975097840000004	-4.391577176	-2.6855469	-0.18310547	-0.12207031	9.998584260000001	-4.164282248	-1.409228534	0.30517578	-0.9765625	-0.061035156	8.895605432000002	7.5138915740000005	-0.005981445288000001	0.12207031	0.61035156	-0.48828125	-13.43671924	-1.4546875000000001	0.36367187500000003	0.061035156	-0.61035156	-1.0375977	3.215625	12.361254500000001	1.2010742212	-0.61035156	-0.18310547	-0.30517578	2.642602536	11.89470198	0.8589355432	-1.5869141	0.79345703	-1.2817383	1539961606.775
-11.570508180000001	-5.315112320000001	-2.8926269959999997	0.5493164	0.5493164	0.48828125	9.998584260000001	-4.164282248	-1.409228534	-0.061035156	-0.8544922	0.12207031	9.53322734	8.129980432	0.17824707460000003	0	0.30517578	-1.0375977	-13.222583360000002	-1.5898682100000001	-0.14833984620000001	0.061035156	-0.61035156	-1.0375977	3.334057608	12.613672120000002	1.3290771760000002	-0.5493164	-0.36621094	-0.79345703	4.514794928000001	12.137548920000002	2.2609863220000004	-2.2583008	1.3427734	-0.24414062	1539961606.815
-9.523657248000001	-5.68117662	-2.209545926	0.36621094	-0.48828125	0.30517578	10.88742662	-7.653857428000001	-2.879467752	-0.24414062	-0.7324219	0.7324219	10.003369600000001	8.646777160000001	0.2512207068	-0.18310547	0.061035156	-1.5869141	-10.80966754	0.11723633180000001	-0.885253894	-0.6713867	-0.18310547	-0.48828125	1.582690396	11.42934604	1.547998004	-0.24414062	-0.48828125	-1.0375977	4.653564496	10.96159694	3.3197021760000003	-2.6855469	0	3.6621094	1539961606.855
-8.092895468	-4.634423920000001	-0.668725589	-0.24414062	-0.8544922	0.48828125	10.88742662	-7.653857428000001	-2.879467752	-0.12207031	-0.24414062	0.8544922	8.980542032	7.967285340000001	0.17106933900000001	-0.4272461	0.36621094	-1.3427734	-9.3238768	-0.026318359620000002	-1.909277356	1.0375977	0.12207031	-0.061035156	-0.4892822284000001	9.144433606	1.8650146760000001	-0.5493164	0.30517578	-0.18310547	2.2107422120000004	10.801294420000001	1.5300537140000001	-2.6855469	0	3.6621094	1539961606.895
-8.83220198	-3.3866942900000003	-1.0551269568000001	-0.36621094	1.0986328	0.5493164	10.103857820000002	-7.181323380000001	-2.6114991	-0.4272461	-0.24414062	0.36621094	8.980542032	7.967285340000001	0.17106933900000001	-0.48828125	0.4272461	-0.61035156	-8.60371106	-1.490576178	-1.832714856	1.0375977	0.12207031	-0.061035156	-1.4953613220000002	7.93857428	2.628247104	0	0.4272461	0.4272461	-0.424682608	12.218896760000002	1.36018071	-1.5258789	1.5869141	4.760742	1539961606.935
-10.04523912	-3.599633786	-2.077954074	0	-1.4038086	0.30517578	8.927905252	-5.806787140000001	-1.268066394	-0.5493164	0.9765625	-0.061035156	7.4791992800000004	7.51867662	0.37683107	-0.48828125	0	0.36621094	-9.15878894	-1.667626996	-1.3613769960000002	0.48828125	-0.24414062	0.4272461	-0.669921875	8.741284440000001	3.0397704680000004	0.5493164	-0.7324219	0.48828125	-0.45339357	11.6973143	0.11843261780000001	-0.12207031	-1.7700195	4.9438477	1539961606.975
-7.899096940000001	-3.410620108	-0.9474609620000001	0.7324219	-0.9765625	0.61035156	7.5796875	-4.672705072	-1.5683349640000002	-0.24414062	0.9765625	-0.24414062	6.9671875000000005	8.17902806	-0.1196289038	-0.12207031	-0.4272461	0.6713867	-9.05471196	-1.81716304	-0.7213623200000001	0.30517578	-0.061035156	0.24414062	0.5467041034000001	9.874170320000001	2.4595702880000005	0.18310547	-1.0986328	0.30517578	0.709399411	10.484277160000001	0.7763915740000001	-0.24414062	-1.4038086	4.9438477	1539961607.015
-7.025805710000001	-2.8495605040000003	-0.5849853534	0	1.2817383	0.36621094	7.5796875	-4.672705072	-1.5683349640000002	-0.12207031	0.4272461	-0.18310547	6.9671875000000005	8.17902806	-0.1196289038	0.24414062	-1.0986328	0.48828125	-8.8214357	-1.8279297120000002	-0.40793457460000004	0.30517578	-0.061035156	0.24414062	1.5491942900000002	9.7066893	2.241845746	0.12207031	-1.0375977	-0.12207031	0.2237060504	8.97097194	2.146142572	-0.24414062	-1.4038086	4.9438477	1539961607.054
-8.3453125	-2.7933349640000005	-1.100585962	0.061035156	0.36621094	0.061035156	7.21481929	-4.518383786	-2.5839844240000005	-0.18310547	0.8544922	-0.30517578	7.3667482	7.567724640000001	0.0454589856	0.12207031	-0.8544922	0.30517578	-8.826220746	-1.503735324	-0.1997802716	0.12207031	-0.18310547	0.36621094	1.5491942900000002	9.7066893	2.241845746	0.12207031	-1.0375977	-0.12207031	0.08493652160000001	8.271142572	1.5109130400000002	3.112793	2.0141602	3.9672852	1539961607.094
-8.229272660000001	-2.5791992800000005	-0.9127685700000001	0.8544922	-0.061035156	0.30517578	6.6202635800000005	-4.230078076	-2.16767572	-0.061035156	0.48828125	-0.6713867	7.4684326080000005	6.65615216	0.965405252	-0.12207031	-0.79345703	0.30517578	-8.72214357	-1.6329346040000001	-0.153125	0.24414062	-0.18310547	0.4272461	1.5491942900000002	9.7066893	2.241845746	0.12207031	-1.0375977	-0.12207031	-0.8278320288	8.327368210000001	0.2177246106	3.112793	2.0141602	3.9672852	1539961607.135
-7.56652806	-1.9176513580000003	-0.707006839	0.6713867	1.5869141	0.24414062	6.6202635800000005	-4.230078076	-2.16767572	-0.18310547	0.18310547	-0.61035156	7.55097644	6.008960160000001	1.522875998	-0.24414062	-0.91552734	0.36621094	-8.825024460000002	-1.8638183900000003	0.07536621106000001	0.24414062	-0.18310547	0.4272461	1.9786621400000002	8.078539840000001	1.988232428	0.12207031	-0.6713867	0.12207031	-3.1845214660000005	7.867993210000001	-0.5837890576	2.8686523	1.159668	2.8076172	1539961607.174
-7.908667032	-1.2513183900000002	-0.931909146	0.18310547	1.4648438	0.18310547	6.629834260000001	-3.92861322	-1.892529254	-0.4272461	0.48828125	-0.30517578	7.728027160000001	5.802001800000001	1.1807373200000002	-0.36621094	-0.6713867	0.30517578	-8.540307608	-2.021728534	0.3014648462	-0.061035156	0	0.30517578	2.3495117800000003	8.321386780000001	2.045654254	0.12207031	-0.61035156	0	-2.172460962	7.32368161	0.492871106	3.112793	-4.9438477	-0.30517578	1539961607.214
-8.347705072	-0.9905273560000001	-1.75495607	-0.79345703	1.8920898	-0.18310547	7.169360520000001	-3.8783691100000004	-1.431957968	-0.4272461	0.7324219	-0.061035156	7.847656250000001	5.816357428000001	0.5574707068000001	-0.18310547	-0.5493164	0.24414062	-8.332153060000001	-2.051635782	0.33615722840000006	-0.061035156	-0.30517578	0.36621094	2.3614746400000004	8.27353534	2.0097655760000004	0.12207031	-0.61035156	-0.12207031	2.2669677520000002	8.000781250000001	0.732128894	3.112793	-4.9438477	-0.30517578	1539961607.254
-9.680371106	-2.021728534	-2.2382567900000003	-0.36621094	1.7700195	-0.061035156	7.169360520000001	-3.8783691100000004	-1.431957968	-0.18310547	0.36621094	-0.061035156	7.9242187500000005	5.690747300000001	0.23208007200000003	0.061035156	-0.48828125	0.18310547	-8.668310700000001	-1.8949219240000001	0.16628417539999998	-0.061035156	-0.30517578	0.36621094	2.2669677520000002	8.078539840000001	1.987036142	0.24414062	-0.91552734	0	11.05610324	8.584570288	0.60651857	1.8310547	-3.4179688	0.61035156	1539961607.294
-10.06198732	-1.796826178	-1.44870607	1.159668	0.9765625	1.5869141	8.100073380000001	-4.236059604	-0.7775878600000001	0	0.24414062	-0.12207031	8.137158246	5.48378894	0.07775878600000001	0.24414062	-0.4272461	0.24414062	-8.93747554	-1.09819339	0.2428466754	-0.30517578	-0.5493164	0.9765625	2.081542932	7.991211060000001	1.774096646	0.4272461	-1.2207031	0.18310547	14.153296220000001	9.58586412	-0.3828125	-0.18310547	2.2583008	0.12207031	1539961607.334
-12.069360520000002	-2.2430420320000004	-4.03747554	-1.0375977	-1.159668	0.061035156	8.100073380000001	-4.236059604	-0.7775878600000001	0.24414062	0.5493164	-0.24414062	9.08461911	5.731420926	-0.362475589	0.36621094	-0.7324219	0.48828125	-10.20314946	-0.6974365020000001	0.2930908246	0.061035156	-1.0375977	1.5258789	2.1341797120000003	8.657543930000001	1.4630615020000002	0.9765625	-0.48828125	0.4272461	4.013549820000001	10.081127700000001	-1.143652356	-0.18310547	2.2583008	0.12207031	1539961607.374
-12.80507788	-4.401147464000001	-4.395166034	-2.2583008	-0.8544922	-1.4038086	8.87646466	-5.3450195680000006	-0.699829074	0.4272461	0.48828125	-0.12207031	9.08461911	5.731420926	-0.362475589	0.48828125	-0.7324219	0.61035156	-12.94982878	-0.531152356	0.03229980432	0.061035156	-1.0375977	1.5258789	2.43803714	10.387377700000002	0.8433837860000001	0.8544922	-0.91552734	0.7324219	8.638403060000002	10.490259080000001	3.3807128600000005	3.90625	5.6152344	2.319336	1539961607.414
-9.189892572	-5.608202880000001	-1.3673584260000002	1.3427734	-0.24414062	0.6713867	9.37890625	-6.049634080000001	-0.6902587860000001	0.48828125	0.61035156	0.36621094	9.6385009	6.918139480000001	-0.8062988220000001	0.61035156	-0.5493164	0.48828125	-12.58854982	-0.0490478534	-0.4904785144	-0.12207031	0.8544922	0.24414062	2.9679932100000004	12.00236772	0.06459961060000001	0.79345703	-0.24414062	0.061035156	0.33256836060000006	10.463940200000001	-0.05502929712000001	-3.540039	0.9765625	-0.91552734	1539961607.454
-8.155102340000001	-3.8341064300000003	-2.548095746	-0.4272461	1.8920898	-0.18310547	9.52485324	-6.095092752000001	-0.7728027160000001	0.48828125	0.48828125	0.5493164	9.95073282	7.9242187500000005	-1.3673584260000002	0.48828125	-0.61035156	0.30517578	-10.727124100000001	0.6220702880000001	-1.175952176	-0.61035156	0.4272461	0.24414062	2.66174321	12.462939300000002	0.11484375000000001	1.159668	1.2817383	-0.61035156	-0.5275634784000001	8.711376800000002	-1.4678466460000001	-3.540039	0.9765625	-0.91552734	1539961607.494
-9.405224640000002	-4.565038940000001	-4.360473740000001	0.9765625	-1.159668	-0.30517578	9.52485324	-6.095092752000001	-0.7728027160000001	0.30517578	0.79345703	0.36621094	9.93039586	8.38957518	-2.021728534	0.4272461	-0.5493164	0.12207031	-10.5919429	1.013256839	-1.178344748	-0.61035156	0.4272461	0.24414062	1.3171142180000002	11.948535340000001	0.385205072	0.36621094	1.5258789	-0.12207031	3.0361816100000003	10.380200180000001	-0.9725830072	1.5258789	-2.9907227	-0.4272461	1539961607.534
-9.242529254	-3.611596646	-3.8424804320000003	-0.9765625	0	0.24414062	9.11691893	-6.02929712	-0.34572753600000006	0.18310547	1.0375977	-0.24414062	9.858617720000002	8.621655252000002	-1.739404254	0.36621094	-0.061035156	0.24414062	-10.630224640000002	0.5969482428	-0.732128894	-0.12207031	0.061035156	-0.18310547	0.24165038940000003	11.484375	0.061010742800000003	-0.36621094	1.159668	0.4272461	2.0372802520000004	9.58347194	-1.373339856	0.24414062	0.8544922	-2.0141602	1539961607.574
-8.9326902	-2.874682608	-2.8806639400000003	-0.12207031	0.36621094	0	7.31770018	-6.255395468000001	-0.9295165740000001	0.24414062	0.48828125	-0.79345703	9.395654254	8.137158246	-1.58149411	0.18310547	-0.24414062	0.61035156	-9.953125	0.6759033540000001	-0.5658447284000001	-0.12207031	0.061035156	-0.18310547	0.29069824280000006	11.11232878	0.04306640576	-0.12207031	-0.5493164	0.24414062	1.892529254	9.837085159999999	-1.437939496	0.24414062	0.8544922	-2.0141602	1539961607.614
-8.42307158	-3.31611322	-2.6031250000000004	1.3427734	1.0375977	-0.061035156	7.31770018	-6.255395468000001	-0.9295165740000001	0.24414062	-0.061035156	-1.0986328	9.395654254	8.137158246	-1.58149411	0	0.061035156	0.8544922	-9.63371556	1.0575195288	-0.37443847840000005	-0.4272461	0	-0.12207031	1.341040036	10.1241938	0.4450195288	-0.4272461	-0.61035156	0.18310547	2.3399413940000002	9.861010880000002	0.052636719240000004	-0.061035156	-0.061035156	-2.2583008	1539961607.654
-8.357275360000001	-3.0469483800000003	-3.0218260800000003	0.6713867	-0.4272461	-0.061035156	7.01982428	-5.62016574	-1.161596646	0.18310547	-0.061035156	-1.0375977	8.75444339	7.1502197480000005	-1.503735324	0	0.36621094	0.79345703	-9.154003894	0.925927716	-0.36845702880000003	0.36621094	-0.061035156	-0.24414062	1.5025390379999999	9.24492212	0.364868161	-0.7324219	0.18310547	0.24414062	2.2849121400000003	9.38129892	-0.1040771466	0.12207031	-0.36621094	-2.1972656	1539961607.694
-8.042651260000001	-2.777783246	-2.874682608	0.4272461	0.18310547	-0.12207031	6.904980432	-4.134375	-0.052636719240000004	0.061035156	-0.6713867	-0.8544922	7.454076980000001	5.93359375	-0.7117919928	-0.061035156	0.6713867	0.61035156	-8.991308606	0.619677716	-0.24165038940000003	0.36621094	-0.061035156	-0.24414062	1.1879150360000001	8.73171376	0.2572021466	-0.7324219	0	0.24414062	2.8854492800000004	9.175537140000001	-0.1997802716	0.12207031	-0.36621094	-2.1972656	1539961607.734
-8.285498200000001	-2.7275389400000005	-2.8136719240000003	0.9765625	0	-0.18310547	7.2901857	-3.466845746	-0.173461911	-0.18310547	-0.48828125	-0.5493164	7.454076980000001	5.93359375	-0.7117919928	-0.30517578	0.18310547	0.36621094	-8.88842752	0.758447284	-0.07775878600000001	0.4272461	0.18310547	-0.30517578	1.21901857	8.481689300000001	0.4067382788	-0.6713867	-0.24414062	0.12207031	2.94765625	9.10734874	0.1244140625	-0.12207031	0.061035156	-1.8310547	1539961607.774
-8.819042932	-2.491870108	-2.7538574280000003	1.2207031	-0.5493164	0.18310547	7.498339660000001	-3.129492212	-0.3612792932	-0.48828125	-0.061035156	-0.48828125	7.2818116	5.6548584260000005	-1.0575195288	-0.36621094	0.12207031	0.24414062	-8.705395468	0.9474609620000001	0.007177734620000001	0.48828125	0.24414062	-0.36621094	1.33984375	8.571411240000002	0.2572021466	-0.61035156	-0.30517578	-0.12207031	3.58288588	9.101367212000001	0.439038089	-0.18310547	0	-1.5869141	1539961607.814
-8.705395468	-2.313623004	-3.1498290740000003	1.0986328	-0.5493164	0.24414062	7.607201980000001	-3.075659146	-0.364868161	-0.61035156	-0.30517578	-0.48828125	7.680175720000001	5.865405252	-0.9869384980000001	-0.5493164	0	0.12207031	-8.790332068	1.0670898560000002	-0.053833007200000005	0.48828125	0.24414062	-0.36621094	1.353002896	9.045141574	0.1579101538	-0.61035156	-0.5493164	-0.18310547	3.60202626	8.83698732	1.102978534	-0.18310547	0	-1.5869141	1539961607.854
-8.8046875	-2.318408246	-2.4930663940000004	0.79345703	-1.0375977	0.36621094	7.607201980000001	-3.075659146	-0.364868161	-0.79345703	-0.4272461	-0.5493164	7.680175720000001	5.865405252	-0.9869384980000001	-0.8544922	-0.24414062	-0.12207031	-9.1623777	0.34213867800000003	-0.1244140625	0.91552734	-0.061035156	-0.5493164	1.4774170320000002	9.395654254	0.27514648560000005	-0.79345703	-0.6713867	-0.12207031	2.9572264400000003	9.0092527	0.8074951080000001	-0.5493164	-0.30517578	-1.159668	1539961607.894
-8.92670926	-2.12341304	-2.769409146	0.30517578	-0.18310547	0.5493164	8.09528804	-3.201269568	-0.41152344240000005	-1.0375977	-0.18310547	-0.48828125	8.19577626	6.0795407400000006	-0.773999002	-1.2207031	-0.30517578	-0.30517578	-9.67558606	-0.3576904254	-0.0992919928	1.0375977	-0.24414062	-1.0375977	1.8398925720000001	9.66481929	0.569433606	-0.79345703	-0.9765625	-0.18310547	2.1509277160000004	9.496142572	-0.0478515625	-1.2817383	-1.4038086	-0.7324219	1539961607.934
-9.138451980000001	-2.6916503600000006	-3.334057608	0.061035156	-0.48828125	0.24414062	8.37641574	-3.6750000000000003	-0.6543701080000001	-1.2207031	0.061035156	-0.30517578	8.689843750000001	6.20036592	-0.8158691100000001	-1.3427734	-0.4272461	-0.36621094	-10.1325679	-0.5502929712000001	-0.1411621106	1.0375977	-0.24414062	-1.0375977	2.5744139400000003	10.16845746	1.061108426	-0.79345703	-0.91552734	-0.24414062	3.2299804320000005	9.6217527	0.35649413939999997	-1.2817383	-1.4038086	-0.7324219	1539961607.974
-9.125292932	-3.7647216460000004	-2.9847412140000005	0.18310547	-0.9765625	0.36621094	8.618066394000001	-4.34851088	-0.846972644	-1.4038086	0.24414062	-0.061035156	9.16357428	6.375024460000001	-0.8613281250000001	-1.2817383	-0.18310547	-0.61035156	-10.995092360000001	-0.708203125	-0.25480957460000003	0.5493164	-0.24414062	-0.9765625	2.588769568	10.04045378	1.1053711060000002	-0.91552734	-0.9765625	-0.18310547	5.023217752000001	9.540405252000001	1.3864990020000003	-2.1972656	-0.79345703	0.6713867	1539961608.014
-9.23774411	-4.843774460000001	-1.4869873200000001	1.159668	0.61035156	0.61035156	8.706591754	-4.795922824	-1.1747558900000001	-1.2207031	0.061035156	0	9.553564300000001	6.3594728400000005	-0.6555663939999999	-1.3427734	-0.12207031	-0.61035156	-11.239135880000001	-0.878076178	-0.5646484424	0.9765625	0.48828125	-0.61035156	2.2071533540000003	9.515283246000001	1.108959964	-0.61035156	-0.5493164	-0.12207031	6.5975344400000004	10.64457968	3.5135009000000004	-2.4414062	-1.5258789	2.9907227	1539961608.054
-9.62773462	-4.5171875	-1.3769287140000002	1.8920898	-0.24414062	0.4272461	8.755639480000001	-5.099780252	-1.350610324	-1.0986328	-0.061035156	0.061035156	9.023608426000001	6.158496106	-0.401953125	-1.4648438	0.061035156	-0.48828125	-10.723535340000002	-0.9283202880000001	-0.855346646	0.9765625	0.48828125	-0.61035156	2.178442392	9.31311052	1.528857428	0	0.24414062	-0.24414062	3.7886474640000007	12.48566942	4.334155252	-2.4414062	-1.5258789	2.9907227	1539961608.094
-9.5703125	-3.1354737400000006	-1.471435504	1.0375977	-1.2207031	-0.24414062	8.755639480000001	-5.099780252	-1.350610324	-0.91552734	-0.12207031	0.30517578	9.023608426000001	6.158496106	-0.401953125	-1.4648438	0.4272461	-0.4272461	-10.200757280000001	-1.714282248	-0.9378906250000001	1.159668	0.6713867	-0.36621094	2.0887207460000004	9.3155027	2.001391574	0.4272461	1.159668	-0.18310547	-1.0826415740000002	12.57180162	1.214233426	-2.1362305	-1.0375977	4.333496	1539961608.134
-10.485473740000002	-3.40703125	-1.3386474640000001	0.18310547	1.4648438	-0.91552734	8.66711412	-4.859326080000001	-1.043164038	-0.8544922	0.30517578	0.61035156	8.31301268	6.409716754	-0.22968750000000002	-1.3427734	0.30517578	-0.6713867	-10.611084260000002	-2.378222644	-1.0826415740000002	0.6713867	1.0375977	0.12207031	1.9571288940000002	9.211425720000001	2.5134033540000003	0.24414062	1.5869141	-0.18310547	-1.70471196	11.727221940000002	-0.6627441100000001	-1.4038086	-1.6479492	2.8076172	1539961608.174
-10.40053714	-3.773095746	-1.2441405760000002	1.4648438	-1.4648438	-0.79345703	8.332153060000001	-4.634423920000001	-1.1855224640000002	-0.79345703	0.9765625	0.8544922	7.9708741000000005	6.730322480000001	0.2428466754	-1.0375977	0.061035156	-0.6713867	-10.43403354	-2.082739218	-0.773999002	0.6713867	1.0375977	0.12207031	2.140161142	9.557153060000001	2.605517572	0.36621094	1.8310547	-0.18310547	-0.2930908246	10.097875900000002	-0.25480957460000003	-1.4038086	-1.6479492	2.8076172	1539961608.214
-8.26875	-3.4046385800000003	-0.729736322	1.0375977	-0.061035156	-0.8544922	8.332153060000001	-4.634423920000001	-1.1855224640000002	-0.48828125	0.79345703	0.9765625	7.9708741000000005	6.730322480000001	0.2428466754	-0.79345703	0.18310547	-0.8544922	-9.816748200000001	-2.031298822	-0.900805661	0.18310547	1.4648438	0.24414062	2.57082518	9.87536592	2.192797824	0.48828125	2.1362305	-0.4272461	-0.6352294928000001	8.145532248	0.6029296924	-0.61035156	-2.5634766	0.79345703	1539961608.254
-7.6143798920000005	-2.4583741	-0.1866210962	0.36621094	0.30517578	-1.2207031	7.47441394	-4.526757788	-1.400854532	-0.4272461	0.8544922	1.2207031	8.09528804	6.9420652	0.22011719240000002	-0.6713867	0	-1.159668	-9.01882338	-2.07915036	-1.302758786	0.18310547	1.5258789	0.18310547	1.975073282	9.286792032000001	2.3208007200000003	0.30517578	2.5634766	-0.79345703	-0.1818359424	7.297363220000001	0.6806884980000001	2.5634766	1.4038086	-0.6713867	1539961608.294
-7.755542032000001	-2.198779254	-0.5754150360000001	0.48828125	0.30517578	-1.0375977	6.7889402	-4.31979982	-1.118530252	-0.30517578	1.2817383	1.4648438	7.5952391200000005	6.23984375	0.8433837860000001	-0.79345703	0.18310547	-1.0375977	-8.46015625	-2.363867212	-1.735815396	0.18310547	1.5258789	0.18310547	1.1986816100000002	8.261572480000002	2.237060504	0.36621094	2.5024414	-0.79345703	0.1040771466	8.365649460000002	-0.14833984620000001	2.5634766	1.4038086	-0.6713867	1539961608.334
-7.424169928000001	-2.969189496	-0.83022464	-0.30517578	1.7089844	-1.0375977	6.7889402	-4.31979982	-1.118530252	0	1.0986328	1.4648438	7.5952391200000005	6.23984375	0.8433837860000001	-0.79345703	0.24414062	-0.79345703	-8.47810054	-2.7418945679999998	-1.9415771760000002	0.12207031	1.5258789	0.12207031	0.71538089	7.801000900000001	2.4296630400000003	0.61035156	2.1362305	-0.48828125	1.50493161	8.902783246	1.040771466	2.4414062	-1.0986328	-1.0375977	1539961608.374
-9.58227536	-4.376025360000001	-1.4738280760000002	-0.4272461	2.380371	-1.3427734	6.738696580000001	-4.2958741	-1.0754638580000002	0.12207031	0.6713867	1.6479492	7.146630890000001	6.02211911	0.849365216	-0.30517578	0.5493164	-0.79345703	-9.96508786	-2.4667480040000003	-1.9391846040000003	-0.91552734	1.5869141	0.48828125	0.8708984620000001	8.269946580000001	2.4655516200000003	0.79345703	2.0751953	-0.24414062	4.813867212	9.9782473	1.8841552520000002	1.6479492	-1.8920898	0.30517578	1539961608.414
-10.140942000000003	-4.519580072	-2.560058606	1.159668	-1.0375977	-1.953125	7.066479532000001	-5.956323380000001	-0.8613281250000001	0.18310547	0.8544922	1.7700195	6.751855432000001	6.550878894	0.6890625	-0.12207031	0.18310547	-1.159668	-10.603905760000002	-1.0491455072	-1.546801718	-0.91552734	1.5869141	0.48828125	1.2010742212	9.33942842	2.19399411	0.7324219	2.1362305	-0.7324219	4.67390126	12.272729140000001	2.293286142	1.6479492	-1.8920898	0.30517578	1539961608.454
-8.01513678	-4.529150360000001	-1.415209964	0.36621094	0.79345703	-1.953125	6.70998552	-6.7028076080000005	-0.9713867212000001	0.36621094	1.5258789	1.953125	6.94685054	7.383496106000001	0.7117919928	0.061035156	-0.18310547	-1.2817383	-9.6983152	0.00837402356	-2.168872104	-1.7089844	2.2583008	0.79345703	1.3015625000000002	9.98422824	1.35419928	0.9765625	2.0751953	-1.4038086	5.71467302	9.42077626	1.5180908540000002	0.61035156	3.2348633	-1.0375977	1539961608.494
-8.637207068	-4.208544928	-1.9284179320000001	0.18310547	-0.36621094	-1.8310547	6.70998552	-6.7028076080000005	-0.9713867212000001	0.5493164	1.4648438	2.1362305	7.163378894000001	7.9601074280000015	0.538330072	0	0.12207031	-1.4038086	-9.076245108	-0.0813476538	-2.6079101440000003	-0.7324219	2.380371	0.7324219	0.6340332068000001	9.4686277	0.9043945288	0.91552734	2.0751953	-1.5869141	0.10766601440000001	8.979345746000002	-0.553881839	0.61035156	3.2348633	-1.0375977	1539961608.533
-8.618066394000001	-4.672705072	-2.3937744600000004	0.061035156	-0.18310547	-2.0141602	6.3116211060000005	-6.18122554	0.13398437500000002	0.061035156	1.159668	2.0751953	7.103564300000001	7.829711960000001	0.3349609424	0.12207031	0.12207031	-1.4648438	-8.797509980000001	-0.023925780760000005	-3.1653808900000002	-0.4272461	2.5024414	0.48828125	-0.5371337860000001	8.738891574	0.6041259784	0.79345703	1.6479492	-1.5258789	3.2742432100000003	9.8251223	1.4750244600000002	0.91552734	-1.5258789	-0.8544922	1539961608.574
-8.04504393	-5.255298020000001	-2.094702176	0.61035156	-1.4648438	-1.8310547	6.3116211060000005	-6.18122554	0.13398437500000002	0	0.48828125	1.7700195	6.902587860000001	7.537817392	0.346923822	0	0.12207031	-1.0986328	-8.881250000000001	0.19020996400000004	-3.568530252	-0.5493164	2.4414062	0.61035156	-0.9378906250000001	8.980542032	0.2344726538	1.0375977	0.5493164	-1.2207031	3.585278354	9.68515625	0.811083966	0.24414062	-0.061035156	-0.79345703	1539961608.613
-7.899096940000001	-4.95263678	-1.697534146	0.18310547	0	-1.5869141	6.33435054	-6.17045926	0.693847644	0.12207031	0.9765625	1.5869141	6.763818390000001	7.89191893	0.17824707460000003	-0.12207031	-0.061035156	-0.91552734	-8.64558107	0.31103514400000004	-3.966894568	-0.5493164	2.4414062	0.48828125	-0.47492675720000005	10.100268080000001	0.33137207460000007	0.91552734	0.12207031	-1.3427734	3.104370108	9.207836960000002	0.10766601440000001	0.24414062	-0.061035156	-0.79345703	1539961608.653
-8.443408246	-5.255298020000001	-2.162890576	0.36621094	-0.30517578	-1.3427734	5.9467527	-7.3631594400000004	0.42707518000000005	0.061035156	0.7324219	1.2817383	7.1478269800000005	8.59294429	0.1363769568	0.18310547	-0.4272461	-0.9765625	-8.475707968	0.5455078076000001	-4.489672824	-0.5493164	2.2583008	0.4272461	-0.45100097840000003	10.553662140000002	0.540722644	0.79345703	0.5493164	-1.5258789	3.5087158540000005	9.33942842	-0.0729736322	0.61035156	-0.5493164	-0.30517578	1539961608.694
-8.07614766	-5.42995607	-2.159301718	0.18310547	-0.6713867	-1.3427734	5.9467527	-7.3631594400000004	0.42707518000000005	0.061035156	-0.36621094	1.0986328	7.458862320000001	8.99609375	0.2572021466	0.12207031	-0.12207031	-0.7324219	-8.40153804	0.6507812500000001	-4.86411142	-0.48828125	2.0141602	0.36621094	-0.7991211060000001	10.52614766	0.4067382788	0.61035156	0.6713867	-1.5258789	3.47402356	9.535620108000002	0.0657958966	0.18310547	-0.48828125	-0.30517578	1539961608.733
-7.93857428	-5.579492212	-1.77290036	-0.061035156	-0.4272461	-1.0986328	6.08911142	-7.728027160000001	0.6232665740000001	0.18310547	0.061035156	0.9765625	7.7902346200000006	8.954223740000002	0.4354492212	0.061035156	0.61035156	-0.4272461	-8.24003894	0.707006839	-5.270849640000001	-0.24414062	1.5869141	0.24414062	-1.35419928	10.31320836	0.19619140380000002	0.48828125	0.061035156	-1.4038086	3.0876221040000003	9.43632788	-0.13757324280000002	0.24414062	0.36621094	-0.061035156	1539961608.773
-8.092895468	-6.02211911	-1.888940396	0.061035156	-0.5493164	-0.79345703	6.12021466	-7.791430710000001	0.8900390380000001	0.18310547	0.24414062	0.91552734	7.3787110600000005	8.870483426000002	0.7488769568000001	0.30517578	0.24414062	-0.24414062	-8.100073380000001	0.8529540740000001	-5.53044429	-0.24414062	1.5869141	0.24414062	-1.4211913940000003	10.401733720000001	-0.11604003600000001	0.30517578	-0.48828125	-1.0986328	2.5265625000000003	9.53083516	-0.1363769568	0.24414062	0.36621094	-0.061035156	1539961608.813
-7.905077880000001	-6.0831298920000005	-1.8219482820000001	0	-0.6713867	-0.61035156	6.12021466	-7.791430710000001	0.8900390380000001	-0.061035156	0.061035156	0.79345703	7.3787110600000005	8.870483426000002	0.7488769568000001	0.30517578	-0.30517578	-0.30517578	-8.1754393	0.8972167932	-5.74338408	-0.18310547	1.2207031	0.18310547	-1.1604003600000001	10.654150360000001	-0.1411621106	0.12207031	-0.30517578	-0.91552734	2.6665283540000004	9.58586412	-0.1878173822	0.18310547	0.18310547	0	1539961608.853
-7.677783246000001	-6.183618210000001	-1.526464856	0.12207031	-0.48828125	-0.48828125	6.04724092	-7.89790036	0.7907471040000001	-0.18310547	-0.36621094	0.6713867	7.710082968000001	9.02839357	0.717773462	-0.24414062	-0.18310547	0	-8.04624002	0.899609375	-5.97905252	-0.12207031	0.9765625	0.12207031	-1.280029254	10.5488768	-0.1124511682	0.18310547	-0.18310547	-0.91552734	2.59116214	9.56552716	-0.21533202880000002	0.18310547	0.18310547	0	1539961608.893
-7.524658246	-6.05561502	-1.546801718	0.061035156	-0.061035156	-0.24414062	6.567626800000001	-7.375122300000001	0.5251708966	0.061035156	-0.5493164	0.061035156	7.96130342	8.585766574	0.6747070288	-0.12207031	0.7324219	0.12207031	-7.760326980000001	0.9343017572	-6.191992212000001	-0.12207031	0.79345703	0.061035156	-0.955834964	10.49982878	-0.27275390380000003	0	0	-0.48828125	2.5744139400000003	9.46743161	-0.269165036	0	-0.061035156	-0.12207031	1539961608.933
-7.793823380000001	-6.354687500000001	-1.695141574	0.061035156	-0.18310547	-0.061035156	6.567626800000001	-7.375122300000001	0.5251708966	-0.061035156	-0.48828125	-0.061035156	7.576098740000001	8.60251448	0.668725589	-0.36621094	0.12207031	-0.12207031	-7.820141574000001	0.8744873200000001	-6.35827626	0.12207031	0.4272461	-0.061035156	-1.4929687500000002	10.64099092	-0.0909179712	-0.061035156	-0.061035156	-0.30517578	2.709594748	9.593042032000001	-0.2392578076	-0.12207031	-0.061035156	-0.061035156	1539961608.973
-7.78186052	-6.220702880000001	-1.6915527160000003	0	0	0.24414062	7.034179712	-7.690942392	0.6735107428000001	-0.061035156	0.12207031	-0.24414062	7.512695288000001	8.77358426	0.8876464660000001	-0.48828125	0.18310547	-0.30517578	-7.835693390000001	0.9390869110000001	-6.383398560000001	0.061035156	0.061035156	-0.12207031	-1.6879638580000003	10.747461060000001	-0.15192871400000002	-0.24414062	0.061035156	0	2.593554712	9.62294928	-0.4354492212	-0.30517578	0	0	1539961609.013
-7.686157248	-6.278125	-1.695141574	-0.061035156	0.24414062	0.5493164	6.373827880000001	-7.839282248	0.9307128600000001	0.12207031	1.2207031	-0.12207031	7.46245108	8.86330571	1.1245117212000002	-0.36621094	0.061035156	-0.30517578	-7.77109375	0.98334964	-6.3630616	0.061035156	-0.30517578	-0.12207031	-1.8028076080000002	10.790527160000002	-0.0765625	-0.48828125	-0.18310547	0.24414062	2.8483641200000003	9.38967302	-0.439038089	-0.30517578	0	0	1539961609.053
-7.82133786	-6.347509980000001	-1.735815396	0	0.12207031	0.91552734	6.373827880000001	-7.839282248	0.9307128600000001	-0.18310547	-0.061035156	0	8.033081070000001	9.07385234	1.3254882200000002	-0.4272461	0.30517578	-0.30517578	-7.726831070000001	1.137670926	-6.215917932000001	0.12207031	-0.6713867	-0.12207031	-1.9989990020000004	10.64338408	-0.26318359620000004	-0.48828125	-0.24414062	0.61035156	2.9703858800000003	9.5104982	-0.2835205072	-0.36621094	0	0.061035156	1539961609.093
-7.914648560000001	-6.41091304	-1.8231445680000002	0.12207031	-0.061035156	1.159668	6.916943390000001	-7.87995607	1.2333740020000001	-0.061035156	1.5258789	-0.061035156	8.18620607	9.01882338	1.3302734620000003	-1.0375977	0.48828125	-0.30517578	-7.944555710000001	1.175952176	-6.002978240000001	0.4272461	-1.0986328	-0.12207031	-2.178442392	10.4388179	-0.37802735600000004	-0.61035156	-0.7324219	0.9765625	2.8926269959999997	9.69113768	-0.06459961060000001	-0.6713867	0.061035156	0.24414062	1539961609.133
-7.914648560000001	-6.3307617800000004	-1.6688232820000002	0.30517578	-0.061035156	1.2817383	6.1417482	-7.7399900200000005	1.7465820680000002	0.48828125	2.319336	-0.18310547	7.67419429	9.02241214	1.6616454680000001	-1.5258789	0.6713867	0	-8.181420926000001	1.138867212	-5.5543701080000005	0.91552734	-1.5258789	-0.12207031	-2.2167236420000003	10.41489218	-0.0909179712	-0.6713867	-1.4648438	1.0986328	2.616284146	9.765307608	0.06459961060000001	-0.6713867	0.061035156	0.24414062	1539961609.173
-8.064184800000001	-6.281713760000001	-1.52526857	0.5493164	0	1.4038086	6.1417482	-7.7399900200000005	1.7465820680000002	0.061035156	0.79345703	-0.24414062	7.040161240000001	9.3322509	2.211938498	-1.5258789	0.18310547	0.18310547	-8.399145468	1.2321777160000003	-5.10097644	1.0986328	-1.7089844	-0.061035156	-2.1975829680000003	10.6756839	0.37204589660000004	-0.7324219	-1.8310547	1.159668	2.333959964	9.7066893	0.04426269568	-0.79345703	-0.30517578	0.24414062	1539961609.213
-8.327368210000001	-6.2302735600000005	-1.393676718	0.8544922	-0.30517578	1.4648438	6.859521760000001	-7.676586960000001	0.9642089660000001	0.18310547	1.4648438	-0.6713867	6.562841754	9.528442392	2.463159146	-1.5869141	0.6713867	-0.30517578	-8.728125	1.3984619600000001	-4.504028354000001	1.6479492	-2.0751953	-0.061035156	-2.3387451080000004	10.707983720000001	0.3935791034	-1.0986328	-2.4414062	1.2207031	1.9535400360000001	9.701904254	-0.06699218750000001	-0.061035156	-0.24414062	0.24414062	1539961609.253
-8.23166484	-6.0747558900000005	-1.0551269568000001	1.3427734	0.061035156	1.4038086	6.952832068	-7.090405252000001	0.833813498	0.4272461	2.9907227	-1.4648438	6.09748552	10.034472840000001	2.42607428	-2.5024414	0.79345703	-0.36621094	-9.01044928	1.1257080072	-3.90827626	2.5024414	-2.319336	0	-2.81726088	10.418481920000001	0.4330566394	-1.0986328	-3.479004	1.0375977	1.1771484620000001	10.034472840000001	0.2129394568	-0.061035156	-0.24414062	0.24414062	1539961609.293
-7.81655252	-5.77927266	-0.643603534	1.8310547	0.30517578	1.4038086	6.952832068	-7.090405252000001	0.833813498	0.12207031	3.4179688	-2.380371	5.4490969400000004	9.926807100000001	2.7646241	-2.319336	0.30517578	0.061035156	-9.012841754	0.4450195288	-3.4166014400000004	3.1738281	-2.319336	-0.061035156	-2.682080072	10.14333516	0.716577176	-1.0986328	-4.8217773	0.9765625	1.239355432	9.869384980000001	0.8170653959999999	0.061035156	-0.4272461	-0.18310547	1539961609.333
-7.62873552	-5.51369658	-0.1818359424	2.2583008	1.159668	1.5869141	6.644189300000001	-6.5245607	1.0886230432000001	-0.79345703	3.1738281	-3.2958984	4.94785144	9.591845746	2.445214856	-1.6479492	0.48828125	0	-9.012841754	0.4450195288	-3.4166014400000004	3.7231445	-2.2583008	-0.061035156	-1.790844748	9.780859620000001	1.161596646	-1.159668	-5.6762695	0.91552734	2.23227536	9.90527356	0.8972167932	-0.30517578	-1.4038086	-0.30517578	1539961609.373
-8.08691394	-5.51967752	-0.49645996400000003	2.8076172	1.4038086	1.5258789	6.8140625	-5.9802491	1.299169928	-0.79345703	3.1738281	-3.2958984	4.4980469240000005	9.0176268	2.229882788	-1.0986328	0.61035156	0.12207031	-9.418384080000001	-0.80988768	-2.7012207459999997	4.0893555	-2.2583008	0.061035156	-1.076660144	9.43034694	1.451098642	-1.3427734	-5.79834	0.6713867	1.9810547120000002	10.252197480000001	0.800317392	-0.4272461	-2.5634766	0.061035156	1539961609.413
-8.109643570000001	-5.34023462	-0.6830810700000001	3.540039	1.2817383	1.5869141	7.163378894000001	-5.6405027	1.02163089	-2.2583008	2.6855469	-3.2958984	4.181030252	8.45776358	1.8542480040000002	-0.12207031	-0.36621094	0	-9.4423098	-0.9295165740000001	-2.185620108	4.272461	-2.1362305	0.30517578	-0.48808594240000003	9.39326178	1.43435054	-1.4648438	-5.859375	0.6713867	0.14833984620000001	10.603905760000002	0.5048339856	-2.8686523	-4.5166016	-0.30517578	1539961609.453
-7.1286866	-4.565038940000001	-0.669921875	3.3569336	2.1362305	1.5258789	7.546191394000001	-5.4526857	0.48090820680000007	-3.3569336	2.5634766	-2.9296875	4.358081070000001	8.359667932	1.4367432100000002	0.24414062	-0.48828125	-0.5493164	-9.040356430000001	-1.0670898560000002	-1.8733886780000002	4.4555664	-1.8920898	0.48828125	-0.05502929712000001	9.25927716	1.3362548920000001	-1.7089844	-5.6152344	0.61035156	-1.2788329680000001	9.83229982	2.2107422120000004	-3.6621094	-5.3100586	-0.6713867	1539961609.493
-7.379907248	-4.2587889400000005	-0.641210962	2.9907227	2.1972656	1.3427734	7.35358876	-4.91196286	0.36965332460000005	-4.5166016	4.333496	-1.3427734	4.621264676	8.21132788	1.374536142	0.36621094	0.061035156	-1.2207031	-8.991308606	-1.3458251800000003	-1.5910644960000002	4.8217773	-1.953125	0.6713867	-0.04306640576	8.766406250000001	1.388891574	-1.7089844	-5.554199	0.36621094	-1.57551268	9.96389128	2.1975829680000003	-3.6621094	-5.3100586	-0.6713867	1539961609.533
-7.98044429	-4.2791259	-0.7416992212000001	2.9296875	2.380371	1.3427734	6.64060054	-4.236059604	0.7716064300000001	-4.9438477	3.2958984	-0.36621094	4.779174820000001	7.8775634000000005	1.6544677520000002	0.24414062	0.91552734	-1.3427734	-9.329858426000001	-1.4953613220000002	-1.1639892572000001	4.9438477	-2.0141602	0.91552734	-0.346923822	8.260375900000001	1.3709472839999999	-1.4038086	-5.79834	0.12207031	-1.282421924	10.50820288	0.9343017572	-3.6010742	-9.58252	-0.79345703	1539961609.573
-8.278320288000002	-4.292285144	-0.7763915740000001	3.2958984	2.4414062	1.3427734	7.0030760800000005	-3.927417032	1.24294429	-5.126953	4.333496	0.061035156	4.856933606	7.667016574000001	1.8279297120000002	0.061035156	0.91552734	-1.4648438	-9.73061502	-1.6030273560000001	-0.7524658540000001	4.9438477	-1.953125	0.9765625	-0.517993161	8.23046875	1.293188498	-0.9765625	-6.1035156	0	-0.2512207068	10.3012455	-0.31701660340000004	-3.2958984	-9.216309	0	1539961609.613
-8.27592752	-4.46694339	-0.7261474640000001	3.6010742	2.8686523	1.4038086	7.11672374	-4.04584964	1.4199951080000002	-5.3100586	4.272461	0.6713867	4.5327391200000005	7.705298020000001	2.0061767180000003	0.061035156	-0.12207031	-1.8920898	-9.998584260000001	-1.5336425720000002	-0.49526367800000004	4.8217773	-1.5869141	1.0375977	-0.2392578076	8.60251448	1.178344748	-0.48828125	-6.958008	-0.24414062	1.3996582460000002	9.916039840000002	-1.211840854	-3.2958984	-9.216309	0	1539961609.653
-8.3620607	-4.59973143	-0.8972167932	3.9672852	3.112793	1.2817383	7.3248777	-4.46694339	2.0671875	-5.493164	4.4555664	1.0986328	4.27194838	8.109643570000001	2.0576172120000003	-0.36621094	-1.7700195	-2.0141602	-10.05361322	-1.3111327879999999	-0.31103514400000004	4.760742	-1.159668	0.9765625	0.17465820680000002	9.097778060000001	1.184326178	-0.18310547	-7.2631836	-0.61035156	1.859033246	8.99609375	-1.7669189300000003	-2.5634766	-8.239746	-0.4272461	1539961609.693
-8.58696286	-4.929907248	-0.8158691100000001	4.638672	2.6245117	1.4648438	6.893017572	-5.55078125	2.545703076	-5.554199	5.3710938	1.5869141	4.536328076	8.735302520000001	2.0336913940000003	-1.0986328	-3.479004	-2.4414062	-10.18999002	-1.100585962	-0.1112548822	4.8828125	-0.8544922	0.9765625	0.4378417932	9.4686277	0.907983426	-0.18310547	-7.080078	-0.79345703	4.088916034	7.375122300000001	-1.89013678	-0.48828125	-7.446289	0.30517578	1539961609.733
-8.846557608000001	-4.425073380000001	-0.869702176	5.493164	3.1738281	1.8920898	6.893017572	-5.55078125	2.545703076	-5.493164	3.8452148	2.380371	4.28391124	9.095385880000002	1.9128662140000001	-1.2817383	-5.6152344	-2.8076172	-10.18999002	-1.100585962	-0.1112548822	5.126953	-0.36621094	0.79345703	0.7560547120000001	9.66242662	0.8158691100000001	-0.24414062	-6.958008	-0.7324219	4.088916034	7.375122300000001	-1.89013678	-0.48828125	-7.446289	0.30517578	1539961609.773
-8.9410643	-2.802905252	-1.795629892	5.2490234	4.0283203	1.5258789	5.796020468	-6.0233152	2.5744139400000003	-5.6152344	-0.30517578	3.479004	4.353295926	9.423168930000001	1.43076178	-1.8310547	-6.3476562	-2.4414062	-9.564331070000001	-1.0826415740000002	0.265576178	5.1879883	0	0.6713867	1.05991214	10.09548372	1.0347900360000002	-0.48828125	-6.4697266	-0.7324219	3.2144287140000003	9.212622300000001	0.18303222840000002	0.61035156	-4.8217773	-0.30517578	1539961609.813
-9.682763580000001	-3.172558606	-2.82084964	3.9672852	2.8076172	0.6713867	6.06040036	-7.192089660000001	0.24643554320000002	-4.0893555	0.91552734	3.6010742	4.8796630400000005	9.82392572	1.214233426	-2.1972656	-5.92041	-2.1362305	-9.9016848	-1.0240234620000002	0.343334964	5.2490234	-0.36621094	0.6713867	1.0646972840000002	10.44479982	1.0969971040000002	-0.8544922	-6.591797	-0.6713867	4.4968505400000005	10.78813498	2.4021484620000004	0.48828125	-1.8310547	-1.0986328	1539961609.853
-9.523657248000001	-5.36296376	-2.6258545320000004	6.8969727	1.159668	1.5258789	6.06040036	-7.192089660000001	0.24643554320000002	-2.5634766	2.380371	3.6621094	5.011254892	10.06796924	0.961816394	-1.8920898	-6.1035156	-2.0751953	-9.9016848	-1.0240234620000002	0.343334964	4.8217773	-0.061035156	0.48828125	0.75964357	10.304834260000002	0.46655273560000005	-1.6479492	-7.019043	-0.4272461	4.4968505400000005	10.78813498	2.4021484620000004	0.48828125	-1.8310547	-1.0986328	1539961609.893
-7.8153564300000005	-4.401147464000001	-2.3028564300000003	5.493164	2.380371	1.953125	5.991015380000001	-7.711279254	-0.5802001800000001	-1.0375977	2.2583008	3.6010742	4.872485324	9.863403060000001	0.6675292932	-1.5258789	-6.8969727	-1.8920898	-9.19946286	1.4020507200000003	0.1686767572	4.8828125	0.24414062	0.30517578	0.2560058606	10.03686502	-0.45698242800000005	-1.8920898	-6.5307617	-0.4272461	1.0551269568000001	9.16716304	0.29069824280000006	-0.36621094	-1.4038086	-0.6713867	1539961609.933
-8.509204074000001	-3.4213867800000006	-3.6785887600000002	6.225586	2.1362305	2.0141602	5.40842302	-7.24711911	-2.332763678	0.36621094	3.7231445	2.746582	4.909570288	9.77248552	0.27873535340000005	-1.8920898	-6.652832	-1.5869141	-9.372924820000001	1.35419928	0.34572753600000006	5.7373047	-0.24414062	0.12207031	-0.19499511780000003	10.088306200000002	-1.1173339660000001	-1.8310547	-5.859375	-0.48828125	1.7681152160000002	9.572705072	-0.9953125	0.7324219	-4.9438477	-0.30517578	1539961609.973
-8.570214660000001	-3.73122554	-5.191894568	6.5307617	3.1738281	2.0141602	5.17753894	-7.534228240000001	-2.27294928	0.61035156	3.2348633	1.6479492	4.810278354	10.054809800000001	-0.44621582460000003	-2.8076172	-6.5307617	-1.8920898	-10.328759980000001	1.4068359620000002	0.764428714	5.9814453	-0.36621094	0	-0.42707518000000005	10.4723143	-1.39008786	-1.7089844	-6.591797	-0.24414062	4.047045926	9.423168930000001	0.5443115216000001	0.7324219	-4.9438477	-0.30517578	1539961610.012
-8.37641574	-3.964501996	-5.16677266	5.859375	2.1362305	2.1362305	5.17753894	-7.534228240000001	-2.27294928	0.48828125	3.0517578	0.48828125	4.70859375	10.44240764	-1.08383786	-3.6010742	-6.591797	-2.380371	-10.853931200000002	1.1257080072	1.149633786	6.164551	-0.6713867	-0.36621094	-0.17585449280000004	11.19128444	-1.814770468	-1.8310547	-7.507324	-0.061035156	1.6927490020000002	9.865796220000002	-1.412817392	0.061035156	-2.9296875	0.61035156	1539961610.052
-8.387182608000002	-3.4907714660000004	-4.793530252	6.0424805	3.479004	2.0141602	5.317504892	-8.11203624	-1.56354982	-0.48828125	3.1738281	-0.79345703	4.88444838	11.27263228	-1.4451172120000002	-3.7841797	-7.6293945	-2.6855469	-11.065673920000002	0.3505126800000001	1.335058606	6.3476562	-0.6713867	-0.24414062	0.5371337860000001	11.484375	-1.6030273560000001	-2.0141602	-7.9956055	-0.36621094	0.5275634784000001	10.40532248	-2.983544928	0	-4.760742	0.36621094	1539961610.092
-9.12648912	-3.0768554320000003	-5.5459961060000005	5.859375	3.2958984	1.7089844	4.840185504000001	-9.894507280000001	-1.464257788	-1.5258789	3.8452148	-1.3427734	5.18591304	11.58845198	-2.101879892	-4.0283203	-8.972168	-2.6245117	-10.553662140000002	0.7393066100000001	1.294384784	6.0424805	-0.12207031	-0.18310547	1.175952176	10.918529860000001	-1.0646972840000002	-1.953125	-7.9345703	-0.7324219	1.3039550720000002	10.40891124	-2.30883786	0	-4.760742	0.36621094	1539961610.132
-8.9494384	-2.9632079680000003	-5.072265380000001	5.859375	2.0751953	1.8310547	4.840185504000001	-9.894507280000001	-1.464257788	-2.2583008	4.272461	-1.5258789	5.534033246000001	10.867089660000001	-2.4978514400000003	-4.0283203	-9.338379	-2.0751953	-10.012939300000001	1.0288086060000001	1.2608886780000002	5.92041	-0.18310547	-0.061035156	1.146044928	10.193578780000001	-1.159204074	-2.0751953	-7.385254	-0.79345703	2.296875	9.74257788	-2.45598143	-0.12207031	-4.4555664	-0.061035156	1539961610.172
-8.571411240000002	-2.9010009000000005	-4.3975586060000005	5.7373047	2.9907227	1.8920898	4.421484424000001	-9.69472644	-1.1472412140000001	-2.8686523	5.554199	-1.6479492	5.8187500000000005	10.11103534	-2.3172119600000003	-3.6621094	-8.544922	-1.5869141	-10.012939300000001	1.0288086060000001	1.2608886780000002	6.286621	-0.12207031	0	0.7058105432	9.481787140000002	-1.373339856	-2.0751953	-7.019043	-0.6713867	2.427270468	9.673193390000002	-2.063598642	0.24414062	-3.8452148	-0.30517578	1539961610.212
-8.798706070000001	-2.7706054320000004	-4.393969748000001	6.286621	1.7700195	1.8920898	3.4393310700000006	-8.82263179	-0.5275634784000001	-3.2958984	7.1411133	-1.5258789	5.64169928	9.505712860000001	-2.3746337860000004	-3.6621094	-7.8125	-1.4038086	-9.521264480000001	0.5490966754000001	1.582690396	6.286621	0	0	0.7058105432	9.481787140000002	-1.373339856	-2.0751953	-7.019043	-0.6713867	2.08513179	9.648071580000002	-1.085034146	-0.061035156	-3.6010742	-0.6713867	1539961610.252
-8.5666259	-2.491870108	-4.350903354000001	5.859375	1.2207031	1.7089844	3.4393310700000006	-8.82263179	-0.5275634784000001	-3.2958984	8.239746	-1.3427734	5.312719748	8.990112320000001	-2.3351562500000003	-3.7231445	-7.8125	-1.2817383	-9.636108426000002	0.2260986322	1.792041034	6.286621	0.061035156	-0.061035156	0.7058105432	9.481787140000002	-1.373339856	-2.0751953	-7.019043	-0.6713867	2.5564697480000005	9.532031250000001	-0.8708984620000001	-0.79345703	-5.126953	-0.61035156	1539961610.292
-8.4733152	-2.0911132200000004	-3.9441650360000002	5.7373047	1.5258789	1.4648438	1.75495607	-8.23645018	-0.642407248	-2.9907227	8.239746	-0.9765625	5.20983876	8.895605432000002	-2.2215087860000002	-3.6010742	-8.422852	-1.2817383	-9.791625900000001	-0.1818359424	1.8542480040000002	6.286621	0.24414062	-0.24414062	0.7058105432	9.481787140000002	-1.373339856	-2.0751953	-7.019043	-0.6713867	3.84367662	9.07385234	-0.800317392	-0.8544922	-5.065918	-0.24414062	1539961610.332
-8.90517572	-1.540820288	-3.667822284	5.7373047	1.7089844	1.5869141	1.75495607	-8.23645018	-0.642407248	-2.5024414	6.591797	-0.7324219	5.578295926000001	8.827417032000001	-1.9954101440000003	-3.4179688	-7.9956055	-1.4038086	-9.791625900000001	-0.1818359424	1.8542480040000002	6.286621	0.4272461	-0.30517578	0.7058105432	9.481787140000002	-1.373339856	-2.0751953	-7.019043	-0.6713867	3.84367662	9.07385234	-0.800317392	-0.8544922	-5.065918	-0.24414062	1539961610.372
-9.096582068	-0.8876464660000001	-3.514697284	5.6762695	1.7700195	1.4038086	1.3685547120000001	-7.89790036	-0.61848143	-2.2583008	4.5776367	-0.24414062	5.861816394000001	8.755639480000001	-1.73701178	-3.0517578	-6.591797	-1.6479492	-9.46503894	-1.0718750000000001	1.9296142180000002	5.92041	0.48828125	-0.36621094	3.1940917540000004	9.765307608	-0.2607910144	-0.5493164	-5.1879883	-1.4648438	2.948852536	9.354980432000001	-1.1903076080000001	-0.8544922	-4.8217773	-0.12207031	1539961610.412
-8.74606929	-0.679492212	-3.3986572480000006	5.004883	1.3427734	0.7324219	1.906884784	-7.814160340000001	-0.669921875	-2.1972656	3.6621094	0.30517578	6.030493210000001	8.73291034	-1.349414038	-2.319336	-5.3100586	-2.0751953	-9.305932608	-1.29558107	1.8375000000000001	5.432129	0.5493164	-0.30517578	3.2096435700000003	9.919628600000001	-0.002392578076	-1.0986328	-5.2490234	-1.4038086	2.8136719240000003	9.278417932000002	-0.73332518	-0.5493164	-3.3569336	-0.6713867	1539961610.452
-8.81186502	-0.9869384980000001	-2.9955077880000003	3.90625	1.8310547	0.61035156	1.906884784	-7.814160340000001	-0.669921875	-2.0751953	3.6621094	0.91552734	6.29606929	8.80109874	-0.7979248200000001	-1.5258789	-3.8452148	-2.380371	-9.01044928	-1.23696286	1.503735324	4.760742	0.5493164	-0.30517578	2.9799560700000005	9.69233426	-0.04067382788	-1.7089844	-5.432129	-1.4038086	2.209545926	9.1193116	0.07775878600000001	-0.5493164	-3.3569336	-0.6713867	1539961610.492
-9.89091754	-0.8756836060000002	-2.798120108	3.540039	0.5493164	0.79345703	2.1569091460000003	-7.883544928000001	-0.7273437500000001	-2.0141602	3.90625	1.2207031	6.497045926	8.70778804	-0.0657958966	-0.91552734	-2.2583008	-2.5634766	-9.01044928	-1.23696286	1.503735324	4.211426	0.48828125	-0.4272461	2.9033935700000004	9.273632788	-0.08015136780000001	-2.0141602	-4.9438477	-1.4648438	2.162890576	9.314306610000001	0.6627441100000001	-0.48828125	-3.2348633	-0.6713867	1539961610.532
-9.8765625	-0.37443847840000005	-2.76223143	2.380371	0	0.48828125	2.4571777160000003	-7.722045926000001	-0.4330566394	-2.0751953	3.479004	1.159668	6.4659423920000005	8.47451178	0.643603534	-0.48828125	-0.9765625	-2.746582	-8.988915740000001	-1.32189946	0.9677978240000001	3.7841797	0.30517578	-0.61035156	3.052929712	9.3657473	-0.07058105432	-1.953125	-3.7231445	-1.4648438	2.854345746	9.14323732	0.764428714	-0.4272461	-2.6245117	-0.91552734	1539961610.572
-10.11701628	-1.1484375	-2.8579346040000004	0.30517578	0	0	2.805297824	-8.113232428000002	0.026318359620000002	-2.2583008	3.0517578	0.8544922	6.31521016	8.752050720000002	1.27524411	-0.24414062	-0.061035156	-2.9296875	-10.65295378	-2.1030761780000002	0.811083966	3.4179688	-0.18310547	-0.91552734	3.0337889400000004	10.13496106	0.3529052716	-1.8920898	-2.8076172	-1.6479492	2.951245108	9.71625998	0.43066405760000004	-0.4272461	-2.6245117	-0.91552734	1539961610.612
-11.12548822	-3.0433594240000006	-2.633032248	-0.18310547	0.36621094	-0.61035156	2.805297824	-8.113232428000002	0.026318359620000002	-2.380371	3.0517578	0.5493164	6.215917932000001	9.593042032000001	1.874584964	-0.18310547	0.7324219	-3.3569336	-10.65295378	-2.1030761780000002	0.811083966	2.8686523	-1.2207031	-1.2207031	3.1905028960000004	11.48078624	1.070678714	-1.4648438	-2.8076172	-1.8310547	3.0409667540000003	11.26186502	1.5958496400000002	-0.5493164	-1.953125	-0.6713867	1539961610.652
-11.39824182	-4.652368210000001	-2.8088867800000004	1.2817383	0.7324219	-0.5493164	2.8495605040000003	-9.20065944	0.11723633180000001	-2.319336	2.8686523	0.4272461	5.935986420000001	11.083617720000001	2.256201178	0	0.5493164	-3.7841797	-12.77517122	-3.6570557100000003	0.9677978240000001	1.7700195	-0.18310547	-1.6479492	3.3448242800000005	12.568212860000001	2.31481929	-1.0986328	-3.0517578	-2.2583008	4.204956070000001	13.26564946	3.823339856	-1.2817383	-3.2348633	0.061035156	1539961610.692
-8.96259784	-5.699121106000001	-1.43435054	3.4179688	-1.0986328	0.18310547	2.7299316100000004	-12.345702880000001	-0.5323486420000001	-1.7089844	1.8920898	0.48828125	5.746972840000001	12.31459964	2.7072021760000005	0.30517578	0.6713867	-3.540039	-9.810766280000001	-1.356591754	-1.39606929	0.8544922	1.7089844	-1.7089844	2.5899658540000003	11.394653060000001	3.55058606	-1.8310547	-1.7089844	-2.1972656	3.98125	10.96398912	5.54958516	-2.2583008	-4.699707	1.6479492	1539961610.732
-7.2961670320000005	-5.380908246000001	-0.75964357	0.9765625	0.18310547	0.5493164	2.7299316100000004	-12.345702880000001	-0.5323486420000001	-0.7324219	0.6713867	0.48828125	5.690747300000001	11.416186600000001	3.228784146	0.7324219	1.0986328	-2.5024414	-9.810766280000001	-1.356591754	-1.39606929	0.5493164	1.0986328	-0.9765625	0.06459961060000001	8.145532248	4.5088134	-1.7089844	0.6713867	-1.0375977	-0.0765625	11.93178714	2.969189496	-3.90625	-4.8828125	3.7841797	1539961610.772
-10.04045378	-3.8149658540000004	-1.61977536	1.7700195	0.5493164	0.12207031	3.262280252	-9.67438948	-0.026318359620000002	-0.36621094	0.30517578	-0.12207031	4.66672374	9.155200180000001	3.170166034	0.5493164	1.7089844	-0.5493164	-8.935082968000001	-1.808789038	-1.963110324	2.1362305	0.4272461	-0.24414062	-2.5337402160000004	6.453979532000001	4.65476088	-0.30517578	0.4272461	0.061035156	-2.2657714660000003	12.238037140000001	1.733422824	-1.8310547	-7.9345703	4.5166016	1539961610.812
-9.918433	-4.10207518	-1.6903564300000002	2.319336	-0.61035156	0.36621094	3.262280252	-9.67438948	-0.026318359620000002	-1.0375977	1.159668	-0.79345703	2.469140576	8.36086412	2.6402099640000003	-0.12207031	1.0375977	1.0986328	-8.935082968000001	-1.808789038	-1.963110324	2.4414062	-0.12207031	0.12207031	-3.267065396	7.4600586060000005	3.7671141200000005	1.5258789	-1.6479492	0.36621094	0.699829074	11.57290036	0.43066405760000004	-1.8310547	-7.9345703	4.5166016	1539961610.852
-8.25678714	-4.47292482	-0.869702176	4.0283203	-0.5493164	1.0986328	2.85075679	-10.13854982	-0.2189208966	-0.79345703	2.6855469	-0.79345703	0.362475589	9.36455072	2.190405252	-1.0986328	-2.380371	1.4038086	-8.935082968000001	-1.808789038	-1.963110324	2.4414062	-0.12207031	0.12207031	-1.8458740020000002	8.953027160000001	3.5924560700000003	2.0751953	-2.5634766	-0.061035156	2.8698974640000006	10.36704074	2.0707763580000003	-2.746582	-6.164551	4.5776367	1539961610.892
-7.025805710000001	-3.1737548920000003	-0.5586669928	2.319336	1.2817383	0.9765625	2.4153076080000004	-9.095385880000002	-0.34812010800000004	-0.12207031	2.8076172	-0.30517578	-0.2344726538	10.13496106	1.870996106	-1.953125	-5.6762695	1.159668	-8.935082968000001	-1.808789038	-1.963110324	2.4414062	-0.12207031	0.12207031	-0.440234375	8.959009080000001	3.9896241	1.6479492	-2.380371	0	1.8913329680000002	8.68864766	2.27653804	-2.4414062	0.79345703	3.4179688	1539961610.932
-8.333349640000002	-2.5899658540000003	-0.6160888580000001	2.1972656	0.91552734	0.9765625	2.79213858	-8.279516574	-0.30625	0.24414062	1.8310547	0.12207031	0.43066405760000004	9.354980432000001	2.2250976440000003	-1.5869141	-5.3100586	1.0986328	-8.35249002	-2.25261232	-0.26677246400000004	3.112793	-0.30517578	0.48828125	0.19619140380000002	8.33933107	3.6821777160000004	0.79345703	-2.380371	0.4272461	1.409228534	7.680175720000001	1.5336425720000002	-2.4414062	0.79345703	3.4179688	1539961610.972
-8.400341754000001	-2.62705072	-0.29069824280000006	2.746582	-0.24414062	0.91552734	2.79213858	-8.279516574	-0.30625	0.4272461	1.5869141	0.48828125	1.0455566100000002	8.451782248	2.976367212	-0.61035156	-2.5024414	0.79345703	-8.35249002	-2.25261232	-0.26677246400000004	3.112793	-0.24414062	0.7324219	0.49765625	7.8847409200000005	3.255102536	0.36621094	-2.319336	0.48828125	0.8816650360000001	7.603613220000001	0.6280517572	-0.79345703	1.2207031	2.5024414	1539961611.012
-7.6143798920000005	-2.1712646760000003	0.362475589	2.1972656	1.3427734	0.5493164	3.6750000000000003	-7.89191893	-0.34931639400000003	0.48828125	2.0751953	0.79345703	0.8122802520000001	8.083325180000001	3.0613037140000006	-0.48828125	-1.0375977	0.24414062	-8.534326080000001	-2.6713134000000003	0.1387695288	2.8076172	-0.36621094	0.91552734	0.7728027160000001	8.1072509	2.87707518	0.48828125	-2.5634766	0.12207031	-1.5336425720000002	6.94804712	0.458178714	-0.061035156	-2.4414062	0.30517578	1539961611.052
-8.068969748	-1.6090087860000002	0.34213867800000003	1.3427734	1.8920898	0.48828125	3.6750000000000003	-7.89191893	-0.34931639400000003	0.6713867	2.8076172	0.7324219	0.641210962	8.224487320000001	2.8627197480000004	-0.7324219	-1.4648438	-0.24414062	-8.829809800000001	-3.1653808900000002	0.893627896	2.380371	-0.18310547	0.8544922	1.341040036	8.77238768	2.702417032	0.5493164	-2.8076172	-0.30517578	-1.6843750000000002	6.260180710000001	0.2225097644	-0.061035156	-2.4414062	0.30517578	1539961611.092
-9.08461911	-0.90678714	0.011962890380000002	0.79345703	1.8310547	0.7324219	3.5158935700000002	-7.8883300720000005	-0.669921875	0.7324219	2.6855469	0.36621094	0.9331054712000001	8.54389676	2.81726088	-0.61035156	-2.5634766	-0.7324219	-8.829809800000001	-3.1653808900000002	0.893627896	2.0141602	0.061035156	0.6713867	1.9978027160000003	9.021215560000002	2.769409146	0.4272461	-2.8076172	-0.5493164	0.4892822284000001	6.2841064300000005	-0.17824707460000003	1.4648438	-5.3710938	-0.7324219	1539961611.132
-9.518872300000002	-1.8255371400000002	-0.8744873200000001	0.061035156	1.2207031	0.061035156	3.249121106	-7.93378894	-0.9522461060000001	0.8544922	1.6479492	-0.12207031	1.85544429	8.48647464	2.9273192900000002	-0.061035156	-2.8076172	-1.159668	-8.6515625	-3.331665036	0.7763915740000001	1.5258789	-0.061035156	0.61035156	2.366259784	8.774780252000001	2.87707518	0.24414062	-2.746582	-0.5493164	10.9137455	8.85253894	3.8556396760000005	3.540039	-4.0283203	2.746582	1539961611.172
-9.835888579999999	-2.424877896	0.8876464660000001	2.0751953	1.5869141	1.0986328	3.249121106	-7.93378894	-0.9522461060000001	0.91552734	0.8544922	-0.5493164	2.9081787140000004	8.177832068	3.25151358	0.61035156	-1.7700195	-1.3427734	-8.936279254	-2.259790036	0.3541015576	1.0375977	0.18310547	0.6713867	2.25859375	8.333349640000002	2.51101088	0.12207031	-2.2583008	-0.4272461	14.365038940000002	8.81066893	1.6149902160000003	3.540039	-4.0283203	2.746582	1539961611.212
-12.497632280000001	-2.386596646	-2.0731689300000005	1.3427734	-2.1972656	1.3427734	3.1593994600000004	-7.899096940000001	-1.11613768	0.8544922	0.36621094	-0.79345703	3.7814697480000006	8.049829074	3.61638179	0.79345703	-0.12207031	-1.2817383	-8.936279254	-2.259790036	0.3541015576	0.6713867	-0.24414062	0.9765625	1.74299321	8.552270468000001	2.6844726440000004	0.48828125	-1.159668	-0.30517578	3.976464856	9.169555710000001	-1.930810504	0.91552734	0.91552734	0.48828125	1539961611.252
-12.689038040000002	-4.705004892000001	-2.250219748	0.30517578	1.0375977	-0.24414062	2.72395018	-9.061889480000001	-1.752563498	0.61035156	-0.24414062	-0.91552734	4.194189496	8.56782248	3.660644568	0.7324219	0.8544922	-0.8544922	-10.611084260000002	-1.7513672120000003	0.3971679712	0.5493164	-0.61035156	1.4038086	1.199877896	10.48188498	2.0887207460000004	0.61035156	-1.2817383	0.24414062	7.379907248	11.229565200000001	4.572216754	0.30517578	1.6479492	2.5634766	1539961611.292
-10.376611420000001	-4.566235324	-1.06589357	1.4038086	0.5493164	0.36621094	2.70361322	-10.850341460000001	-1.9595214660000002	0.24414062	-1.0986328	-0.79345703	4.0602050720000005	10.565625	3.3831054320000007	0.5493164	0.36621094	-0.30517578	-12.40192842	-0.0897216754	-0.26677246400000004	0.18310547	0	0.91552734	1.600634784	13.40920378	1.1508300720000002	0.91552734	-0.61035156	0.24414062	-0.7440917932000001	10.16486772	1.610205072	0.30517578	1.6479492	2.5634766	1539961611.332
-10.416088760000001	-3.111547824	-2.2813232820000002	-0.9765625	0.48828125	-0.4272461	2.70361322	-10.850341460000001	-1.9595214660000002	-0.4272461	-1.5869141	-0.4272461	4.22888179	13.376903960000002	3.354394568	0.61035156	-0.48828125	-0.18310547	-12.40192842	-0.0897216754	-0.26677246400000004	0.7324219	0.5493164	0.4272461	1.5551757200000003	14.333935700000001	1.294384784	0.91552734	0.79345703	-0.4272461	-0.916357428	10.20195288	-2.1066650360000003	-2.6855469	0.48828125	-0.91552734	1539961611.372
-8.8214357	-4.6619384	-3.4034423920000005	2.0751953	2.1972656	-0.24414062	3.5745117800000004	-11.484375	-0.6747070288	-1.3427734	-0.5493164	0.18310547	4.7157714660000005	14.056396760000002	3.019433606	0.48828125	0.061035156	0	-11.88034694	-0.32658691100000004	-1.1041748200000001	0.061035156	0.4272461	0.4272461	0.668725589	12.703393080000001	1.5156982820000002	0.30517578	1.2207031	-0.061035156	3.025415036	10.64338408	-1.490576178	2.380371	-3.9672852	-1.8920898	1539961611.412
-6.86430661	-4.232470746	-2.66772464	-0.24414062	0.48828125	0.18310547	4.521972644000001	-10.33474092	1.119726538	-2.1972656	2.6245117	-0.061035156	4.705004892000001	12.456958360000002	2.721557608	0.4272461	0.9765625	0.91552734	-10.906567000000003	0.0454589856	-1.60183107	-0.5493164	0.61035156	-0.061035156	-0.32060547120000005	10.55964308	1.1639892572000001	0.30517578	1.2207031	-0.061035156	3.025415036	10.64338408	-1.490576178	0	-0.4272461	-2.8686523	1539961611.452
-8.77238768	-3.3376464660000003	-3.04455571	-0.18310547	0.79345703	0.061035156	4.476513580000001	-9.125292932	1.6544677520000002	-1.8310547	5.493164	-1.4038086	4.2420410340000005	10.834789840000001	2.3806152160000003	0.12207031	1.7700195	1.8920898	-9.154003894	1.19270018	-1.6305420320000001	-0.36621094	0.12207031	0.12207031	-0.9570312500000001	9.445898560000002	0.6735107428000001	-0.7324219	2.0141602	1.5869141	1.665234424	9.517675720000002	-0.9953125	0.48828125	0.24414062	-2.5634766	1539961611.491
-8.92910144	-2.5086182100000003	-3.561352536	0.30517578	0.061035156	0	3.0900146760000005	-9.1623777	1.8375000000000001	-1.0375977	4.760742	-2.9907227	3.4237792540000007	10.18520468	1.9379882200000003	-0.61035156	1.7700195	2.0751953	-8.725732428	1.264477536	-1.4810058900000003	0.18310547	-0.48828125	0.24414062	-1.240551718	9.122900360000001	0.28471679320000004	-0.36621094	1.8920898	1.953125	2.557666034	9.455468750000001	-0.5562744110000001	0.48828125	-0.6713867	-2.6855469	1539961611.532
-8.04624002	-2.9500489200000004	-2.83879393	-0.12207031	0.36621094	0.061035156	1.3996582460000002	-9.718652160000001	2.365063498	-0.36621094	1.8920898	-3.9672852	2.682080072	9.945947480000001	1.503735324	-1.2817383	0.7324219	1.8920898	-8.83220198	0.90678714	-0.592163089	-0.061035156	-0.24414062	0	-1.061108426	8.96140126	0.37204589660000004	0.48828125	0.79345703	1.5258789	3.7156739200000004	9.341821580000001	0.34812010800000004	0.18310547	-1.159668	-2.8076172	1539961611.571
-8.19816893	-3.057714856	-2.403344748	0.12207031	-0.18310547	0.061035156	0.47014160340000005	-9.289184800000001	2.6390135800000003	0.061035156	-0.6713867	-3.8452148	2.337548822	9.3489991	1.068286142	-1.5258789	-0.91552734	1.7700195	-8.83220198	0.90678714	-0.592163089	-0.18310547	-0.30517578	-0.061035156	-0.32778320680000006	8.740087860000001	0.49765625	0.79345703	0	1.0375977	2.834008786	9.07504892	0.26677246400000004	0.061035156	0.12207031	-2.4414062	1539961611.611
-8.246020468000001	-2.45	-2.588769568	0.12207031	-0.18310547	-0.24414062	0.492871106	-7.909863220000001	2.55288089	-0.12207031	-1.7089844	-2.6855469	2.528955072	8.83220198	0.8182617212000002	-1.4648438	-2.0141602	1.7089844	-8.792724640000001	1.0443603240000001	-0.41511232	-0.061035156	-0.18310547	-0.061035156	0.6077148560000001	8.8214357	0.5526855432	0.61035156	0.30517578	0.79345703	3.093603534	8.927905252	0.3229980432	0.5493164	0.061035156	-1.7700195	1539961611.651
-8.28669429	-2.471533246	-2.866308606	0.24414062	0.24414062	-0.36621094	1.003686502	-7.0186277	2.400952176	-0.061035156	-0.91552734	-1.0986328	2.934497104	8.6001223	0.71538089	-1.2207031	-1.953125	1.4038086	-9.2042482	0.98334964	0.1495361322	-0.061035156	0.061035156	-0.30517578	1.297973642	9.069067392000001	0.619677716	0.36621094	1.0375977	0.48828125	2.310034146	9.16835962	0.2942871106	0.5493164	0.061035156	-1.7700195	1539961611.691
-8.73410643	-2.6760987400000005	-3.08881839	0.36621094	-0.18310547	-0.24414062	1.35419928	-6.7028076080000005	2.0061767180000003	0.18310547	0.48828125	0.36621094	3.3783202880000003	8.54270018	0.838598642	-0.79345703	-0.79345703	0.8544922	-9.2042482	0.98334964	0.1495361322	-0.12207031	0.12207031	-0.48828125	1.5109130400000002	9.450683606	0.6101074280000001	0.18310547	1.4038086	0.061035156	2.2753417540000003	9.27722194	0.11005859620000001	0.4272461	0.30517578	-1.6479492	1539961611.731
-9.04155252	-2.7418945679999998	-2.819653354	0.79345703	-0.79345703	0	1.331469748	-7.0951902	0.840991214	0.24414062	0.61035156	1.4038086	3.4429199280000002	8.718554712000001	0.885253894	-0.30517578	0.48828125	0.18310547	-9.15878894	1.0862304712000002	0.32060547120000005	-0.12207031	0.30517578	-0.48828125	1.3817138580000001	9.721044928000001	0.4844970746000001	-0.12207031	0.9765625	-0.18310547	2.060009784	9.573901260000001	0.2811279254	0.30517578	0	-1.3427734	1539961611.771
-9.035571580000001	-2.268164038	-2.47392572	0.5493164	-1.159668	0.36621094	1.331469748	-7.0951902	0.840991214	0.061035156	-0.48828125	2.1972656	3.4632567900000004	8.990112320000001	1.1269042932	0.12207031	1.3427734	-0.36621094	-8.694628894000001	1.24294429	0.192602536	-0.30517578	0.30517578	-0.48828125	0.8589355432	9.650463760000001	0.46535643000000004	-0.12207031	0.9765625	-0.18310547	2.060009784	9.573901260000001	0.2811279254	-0.4272461	-0.18310547	-1.2207031	1539961611.811
-8.907568390000002	-1.74299321	-2.360278354	0.18310547	-1.5869141	0.48828125	2.48229982	-7.17294928	0.648388678	-0.12207031	-1.3427734	2.8076172	3.5481933900000002	9.0594973	1.532446286	0.30517578	1.7700195	-0.8544922	-8.612085160000001	1.3446288940000002	0.1112548822	0.36621094	-0.18310547	-0.79345703	0.57421875	9.584667932	0.5108154254	-0.7324219	0.24414062	-0.24414062	2.537329074	8.9745607	0.1770507788	-0.6713867	0	-1.2817383	1539961611.851
-8.679076980000001	-1.70471196	-2.0061767180000003	0.36621094	-0.061035156	0.5493164	3.2909912140000004	-7.527050720000001	0.745288089	-0.48828125	-1.3427734	3.4179688	3.5781005400000003	9.24372554	1.906884784	0.30517578	1.8310547	-1.0375977	-9.076245108	0.5275634784000001	0.1411621106	0.6713867	-0.18310547	-1.0986328	0.6017333966	9.76889676	0.7500732428000001	-0.91552734	-0.4272461	-0.30517578	1.585082968	9.319091754	0.05861816394	-0.8544922	0.48828125	-1.2207031	1539961611.891
-9.563134980000001	-2.3028564300000003	-2.9165527160000004	-0.8544922	-0.79345703	-0.30517578	4.059008786	-8.548681610000001	0.592163089	-0.6713867	-0.6713867	3.6010742	3.3448242800000005	9.49016124	2.081542932	0.24414062	1.2207031	-1.0986328	-11.365942000000002	-0.6806884980000001	0.1124511682	0.5493164	-0.4272461	-1.3427734	1.2094482428000002	10.59553264	1.1508300720000002	-0.91552734	-0.9765625	-0.61035156	1.3099365020000002	10.71755342	0.113647464	-0.9765625	0.36621094	-1.0375977	1539961611.931
-11.303735520000002	-4.0338867800000004	-3.5577635800000005	-1.5258789	-0.8544922	-0.30517578	4.059008786	-8.548681610000001	0.592163089	-0.79345703	-0.061035156	3.2958984	3.170166034	10.174438400000001	2.377026358	0.36621094	0.4272461	-1.3427734	-11.365942000000002	-0.6806884980000001	0.1124511682	0.36621094	-0.6713867	-1.0986328	1.93439946	11.9102536	1.491772464	-1.3427734	-1.4648438	-0.91552734	2.74428714	11.473608720000001	1.4774170320000002	-1.6479492	-0.79345703	-1.0986328	1539961611.972
-11.254687500000001	-4.804296924000001	-2.7813721040000003	0.48828125	0.061035156	0.30517578	4.40473642	-10.35866664	0.0765625	-0.91552734	-0.30517578	2.380371	3.23955072	11.41020468	2.8316162140000003	0.7324219	0.12207031	-1.7700195	-13.55874002	-2.1485351440000002	0.2895019568	0.18310547	0.18310547	-1.159668	2.2849121400000003	12.599316100000001	1.905688498	-1.2817383	-1.3427734	-1.4648438	4.608105432	12.162671220000002	3.2239991	-2.319336	-0.61035156	-0.4272461	1539961612.011
-9.445898560000002	-6.119018570000001	-1.409228534	1.2817383	-0.91552734	0.36621094	4.5064209260000005	-12.82182608	-0.33256836060000006	-0.9765625	-1.0375977	1.159668	3.27663588	12.19257788	3.15700679	0.91552734	0.36621094	-2.1972656	-12.055004500000003	-1.8446777160000003	-0.6101074280000001	-0.6713867	1.0375977	-1.2817383	1.1209228240000002	11.076440200000002	2.3112304320000003	-1.2817383	-1.3427734	-1.4648438	4.608105432	12.162671220000002	3.2239991	-2.746582	-0.8544922	1.2817383	1539961612.051
-8.35129393	-4.768408246	-0.4868896466	0.36621094	-1.5869141	0.6713867	4.24323732	-13.02998004	-0.18303222840000002	-0.79345703	-1.4038086	-0.30517578	3.31611322	11.083617720000001	3.4417237400000005	0.8544922	0.48828125	-2.0751953	-10.077538940000002	0.11843261780000001	-1.6484863220000001	-0.7324219	-0.061035156	-0.12207031	-0.724951178	8.647973740000001	2.7454834260000003	-1.0375977	0.5493164	-0.61035156	2.45598143	10.795312500000001	1.9188476440000002	-3.540039	-0.30517578	3.112793	1539961612.091
-9.11452626	-3.1055663940000002	-0.3373535144	-0.12207031	1.7089844	0.4272461	4.201367212	-10.547681200000001	0.21533202880000002	-1.2207031	-0.79345703	-1.2207031	3.188110324	9.718652160000001	3.363964856	0.12207031	0.36621094	-1.3427734	-9.3920652	-0.31701660340000004	-2.409326178	1.3427734	0.24414062	-0.061035156	-2.516992212	7.6418945680000006	3.0708741	-0.8544922	0.79345703	0.6713867	2.45598143	10.795312500000001	1.9188476440000002	-2.1972656	0.36621094	3.4179688	1539961612.131
-10.582373200000001	-3.8915283540000005	-1.2716552520000002	0.79345703	-0.79345703	0	4.183422824	-9.1623777	0.732128894	-1.3427734	0.91552734	-1.3427734	2.231079074	9.290380890000002	2.3758300720000003	-1.0375977	-0.91552734	-0.061035156	-9.481787140000002	-1.8506591460000001	-2.0887207460000004	0.7324219	-0.061035156	-0.12207031	-2.269360324	8.6264402	3.323291034	0.7324219	-0.8544922	0.48828125	-0.5060302716	11.682959260000002	0.02153320288	-0.7324219	0.24414062	4.272461	1539961612.171
-8.431445288	-3.935791034	-0.855346646	1.2207031	-0.79345703	-0.061035156	3.964501996	-9.152807608000002	0.9307128600000001	-0.7324219	2.6245117	-0.79345703	1.532446286	9.89570288	1.676000998	-1.953125	-3.0517578	0.9765625	-9.8	-2.007373004	-1.745385782	0.4272461	0.061035156	0.18310547	-0.6352294928000001	9.67438948	3.134277356	0.9765625	-1.2817383	0.18310547	0.172265625	10.222289840000002	0.48808594240000003	-0.36621094	-1.2817383	4.5166016	1539961612.211
-7.46245108	-3.048144568	-0.49885253600000007	-0.5493164	0.5493164	-0.30517578	3.3041503600000004	-9.614575180000001	0.5455078076000001	0.24414062	2.380371	-0.30517578	1.459472644	10.088306200000002	1.5551757200000003	-1.8310547	-4.1503906	1.2207031	-9.512890380000002	-2.173657248	-1.3087402160000001	0.24414062	0.24414062	0.18310547	0.9725830072	9.62055661	3.111547824	0.5493164	-0.5493164	0	0.172265625	10.222289840000002	0.48808594240000003	0.18310547	-2.2583008	3.540039	1539961612.251
-8.259179712	-2.910571286	-0.5658447284000001	-0.61035156	0	-0.48828125	2.6378173920000005	-9.57150908	-0.019140625	0.9765625	1.0375977	-0.79345703	2.104272464	9.19467752	1.9164550720000002	-0.79345703	-2.9907227	0.91552734	-9.16357428	-2.158105432	-1.1879150360000001	0.061035156	0.4272461	0.061035156	1.4786132200000002	8.859716754	2.971582068	0.12207031	0.30517578	-0.12207031	0.47014160340000005	8.165869110000001	1.412817392	1.5258789	-0.24414062	2.8076172	1539961612.291
-8.3201902	-2.987133786	-0.4605712860000001	0.061035156	-0.24414062	-0.36621094	2.359082068	-8.99609375	-0.30385742800000004	1.0986328	-0.12207031	-1.6479492	2.5803954680000003	8.26276857	2.3172119600000003	0.30517578	-0.12207031	0.4272461	-8.953027160000001	-2.11743161	-1.178344748	-0.18310547	0.4272461	0.30517578	1.085034146	8.235253894000001	2.6222655759999998	-0.24414062	0.79345703	-0.061035156	-2.0576172120000003	8.269946580000001	-0.36606445680000005	2.8076172	2.9296875	2.1362305	1539961612.331
-7.534228240000001	-2.287304712	-0.4713378894	-0.6713867	0.8544922	-0.48828125	2.292089856	-8.596533246000002	-0.439038089	1.0375977	-0.61035156	-2.1972656	2.312426718	7.984033246000001	2.2490234620000003	0.5493164	1.8310547	0	-9.0092527	-2.3483153960000003	-1.0754638580000002	-0.36621094	0.48828125	0.36621094	0.763232428	8.212524460000001	2.5134033540000003	0.061035156	1.0375977	-0.30517578	-2.0576172120000003	8.269946580000001	-0.36606445680000005	2.5634766	0.9765625	0.8544922	1539961612.371
-8.04025908	-2.344726538	-0.75366214	-1.5258789	1.2817383	-0.91552734	1.9726807100000001	-8.461352340000001	-0.745288089	1.0986328	-0.61035156	-2.2583008	1.770507788	8.13356929	1.965502896	0.48828125	1.5258789	-0.18310547	-8.97097194	-2.777783246	-1.0168457068	-1.0375977	0.61035156	0.36621094	0.724951178	8.425463760000001	2.6150878600000005	0.48828125	0.91552734	-0.7324219	1.4391357820000001	8.88723143	2.874682608	1.8310547	-1.2207031	-0.12207031	1539961612.411
-8.769995108000002	-2.7143798920000006	-1.189111322	-1.4038086	0.79345703	-0.91552734	1.9726807100000001	-8.461352340000001	-0.745288089	1.2207031	-0.7324219	-2.0751953	1.6520751800000002	8.257983426000001	1.8602295320000002	0.79345703	0.5493164	-0.36621094	-8.76879892	-2.6019287140000005	-0.974975589	-1.2817383	0.5493164	0.61035156	0.732128894	8.466137680000001	2.6509764400000004	0.7324219	0.9765625	-0.8544922	3.694140576	9.18630342	1.5204834260000002	3.4179688	-0.18310547	-0.6713867	1539961612.451
-8.81066893	-2.89382338	-1.4331542540000002	-1.2817383	1.2207031	-0.48828125	1.73701178	-8.65874002	-0.9055908540000002	1.3427734	-1.0375977	-1.7089844	2.2035644960000003	8.28430162	1.9798584260000003	1.3427734	0.61035156	-0.5493164	-8.865698380000001	-2.3614746400000004	-1.2094482428000002	-1.7089844	0.36621094	0.8544922	0.5586669928	8.61567392	2.6306396760000004	0.8544922	1.0986328	-0.6713867	3.694140576	9.18630342	1.5204834260000002	2.8686523	-1.0986328	-0.8544922	1539961612.491
-9.399243210000002	-3.2634764400000003	-1.8004150360000002	-2.0141602	1.4648438	-0.24414062	1.655664038	-9.27961412	-0.8517577880000001	1.3427734	-1.159668	-1.159668	2.9416748200000002	8.6766848	2.198779254	1.7089844	1.7089844	-0.5493164	-8.93029802	-1.820751996	-1.2716552520000002	-1.7700195	0.12207031	1.0375977	0.153125	9.03317842	2.5181884000000005	1.0375977	1.2207031	-0.48828125	6.235058606	10.16486772	0.1997802716	1.5258789	0.7324219	-0.7324219	1539961612.531
-10.19836412	-3.6391114200000003	-2.282519568	-1.159668	0.24414062	-0.48828125	1.655664038	-9.27961412	-0.8517577880000001	1.2817383	-1.159668	-0.5493164	3.338842752	9.363354532	2.404541034	1.7089844	2.6245117	-0.30517578	-9.404028060000002	-1.239355432	-1.331469748	-1.7089844	-0.24414062	1.4038086	-0.34572753600000006	9.448290740000001	2.269360324	1.2207031	1.159668	-0.18310547	4.45258786	10.16845746	2.3626709260000003	0.30517578	2.0751953	-1.0986328	1539961612.571
-10.184009080000001	-4.530346646	-2.548095746	-1.3427734	0.9765625	-0.91552734	1.814770468	-9.41120607	-0.6316406250000001	1.0375977	-0.8544922	0.24414062	3.226391574	10.000976440000002	2.331567392	1.4648438	2.5634766	0.30517578	-9.786840560000002	-0.5455078076000001	-1.2513183900000002	-1.5258789	-0.30517578	1.5258789	-0.5598632788000001	10.04882788	1.776489218	1.2207031	0.8544922	0.061035156	4.0602050720000005	10.6589357	1.6783935700000001	-2.8686523	2.2583008	-1.3427734	1539961612.611
-9.82033696	-4.874877896	-2.378222644	-0.5493164	-0.4272461	-0.61035156	2.054028354	-8.994897660000001	0.14714355040000002	0.8544922	-0.24414062	1.0986328	2.9392822480000005	10.576391280000001	2.146142572	1.0986328	1.4648438	0.9765625	-10.52136232	0.2918945288	-1.341040036	-1.4038086	-0.12207031	1.4038086	-0.44980469240000004	10.59553264	1.1807373200000002	1.159668	0.9765625	0.061035156	2.9237304320000006	10.039258180000001	0.5754150360000001	-0.8544922	0.79345703	-1.3427734	1539961612.651
-8.83100589	-4.23486322	-2.810082968	-0.91552734	0.6713867	-0.6713867	2.054028354	-8.994897660000001	0.14714355040000002	0.61035156	0.12207031	1.8920898	2.9572264400000003	11.02978534	2.000195288	0.79345703	0.5493164	1.3427734	-10.85871556	0.9965087860000001	-1.374536142	-1.159668	0.18310547	1.0986328	-0.2177246106	11.33125	0.5813964856000001	0.91552734	1.6479492	0.12207031	1.5396240020000003	10.160083360000002	0.659155252	0.9765625	0.61035156	-0.8544922	1539961612.691
-8.321386780000001	-4.240844748000001	-3.7025146760000003	-0.6713867	0.4272461	-0.8544922	2.136572284	-8.6766848	0.458178714	0.30517578	0.12207031	2.5634766	3.0828369600000003	11.617163040000001	1.7130859620000003	0.61035156	0.48828125	1.2207031	-10.321582460000002	1.0958007788	-1.562353534	-1.2207031	0.30517578	0.6713867	-0.227294928	11.59204074	0.45698242800000005	0.79345703	1.8310547	0	1.5396240020000003	10.160083360000002	0.659155252	0.36621094	0.9765625	-1.4648438	1539961612.731
-7.70051268	-4.57341304	-3.8556396760000005	-0.5493164	0.18310547	-0.7324219	2.94526358	-8.462548920000001	1.509716754	0.061035156	0.18310547	3.0517578	3.2383545320000002	11.617163040000001	1.524072284	0.4272461	1.2207031	1.0375977	-9.789233426000001	1.4738280760000002	-1.55158696	-1.4038086	0.24414062	0.4272461	-0.5120117212	11.016625900000001	0.29667969240000003	0.36621094	1.6479492	0.12207031	1.967895468	9.600219748	-0.5443115216000001	0.6713867	1.0375977	-1.4648438	1539961612.771
-7.9026857	-4.340136780000001	-3.8939209260000003	-0.79345703	0.36621094	-0.48828125	2.94526358	-8.462548920000001	1.509716754	-0.061035156	0.4272461	3.0517578	3.1282959260000003	11.008251800000002	1.2632812500000001	0.4272461	1.5869141	0.9765625	-9.756933606	1.9762695680000002	-1.4965576080000003	-1.2817383	0.18310547	0.30517578	-0.73332518	10.546484620000001	-0.011962890380000002	-0.24414062	1.5258789	0.4272461	2.10546875	9.62653804	-0.7871582068	0.6713867	0.7324219	-1.3427734	1539961612.811
-8.399145468	-3.9860351440000006	-4.0960937500000005	-0.5493164	0.36621094	-0.36621094	2.7885498200000005	-8.285498200000001	1.37214357	-0.12207031	0.061035156	2.319336	2.87707518	10.6589357	0.9773681610000001	0.30517578	1.3427734	0.91552734	-9.6636232	2.1114501800000003	-1.35419928	-0.91552734	0.12207031	0.24414062	-0.9378906250000001	10.396948380000001	-0.1064697284	-0.30517578	1.3427734	0.4272461	2.10546875	9.62653804	-0.7871582068	0.48828125	0.061035156	-1.0375977	1539961612.85
-8.27353534	-3.9046875	-4.035082968	-0.36621094	0.30517578	-0.36621094	2.726342752	-8.84057608	1.2692626800000002	-0.061035156	-0.9765625	1.3427734	2.7634277160000003	10.54409146	0.709399411	0	0.9765625	0.6713867	-9.49255342	2.064794928	-1.2895996400000003	-0.79345703	0.12207031	0.12207031	-1.1328857428	10.169653060000002	-0.005981445288000001	0.061035156	0.61035156	0.24414062	2.21433107	9.63371556	-0.056225586060000006	0.24414062	0.061035156	-0.9765625	1539961612.89
-8.2005616	-4.093701080000001	-3.7563476440000003	-0.24414062	0	-0.4272461	2.726342752	-8.84057608	1.2692626800000002	0	-1.4648438	0.79345703	2.7538574280000003	10.21272014	0.48330077880000005	-0.18310547	0.4272461	0.36621094	-9.33464357	2.098291034	-1.287207068	-0.6713867	0	0.061035156	-1.0551269568000001	9.81914038	0.001196289038	0.061035156	0	0.18310547	2.25859375	9.616967752	0.00837402356	0.36621094	-0.12207031	-0.8544922	1539961612.931
-8.274731430000001	-4.00996106	-3.84367662	-0.18310547	-0.30517578	-0.36621094	3.051733426	-8.467334260000001	1.4702392180000001	-0.30517578	-0.8544922	0.61035156	2.8124755400000003	9.78444838	0.35888672120000004	-0.12207031	-0.18310547	0.18310547	-9.27961412	2.205957068	-1.3290771760000002	-0.36621094	-0.061035156	-0.061035156	-0.9055908540000002	9.64208966	-0.03349609424	-0.12207031	-0.061035156	0.12207031	2.1066650360000003	9.681567392	-0.0992919928	0.30517578	0.12207031	-0.7324219	1539961612.97
-8.48527806	-4.222900360000001	-3.9441650360000002	0	-0.6713867	-0.24414062	3.0541259000000003	-7.985229532000001	1.642504892	-0.61035156	0.12207031	0.48828125	2.9955077880000003	9.644482428000002	0.269165036	-0.18310547	-0.30517578	0	-9.25688498	2.296875	-1.3482177520000003	-0.12207031	0	-0.18310547	-0.8876464660000001	9.759326080000001	0.04306640576	-0.12207031	0	0.061035156	2.1844238220000003	9.67080072	0.0813476538	0.18310547	0.24414062	-0.8544922	1539961613.01
-8.76879892	-4.447802716000001	-3.7156739200000004	0.18310547	-1.2817383	0.18310547	3.0541259000000003	-7.985229532000001	1.642504892	-0.79345703	0.6713867	0.30517578	3.158203076	9.766503894000001	0.20097655760000002	-0.24414062	-0.061035156	-0.18310547	-9.21501448	2.396167032	-1.503735324	0.061035156	-0.061035156	-0.30517578	-0.9630126800000001	10.028490920000001	0.10168457460000001	-0.12207031	-0.24414062	0.061035156	2.4667480040000003	9.786840560000002	0.0813476538	0.12207031	0.061035156	-0.6713867	1539961613.051
-8.915942392	-4.3054442900000005	-3.53742662	0.36621094	-1.0986328	0.6713867	2.8902344240000004	-8.01274411	1.665234424	-0.8544922	0.8544922	0	3.220410144	10.03207968	0.2811279254	-0.18310547	-0.12207031	-0.30517578	-9.18391124	2.5002441100000006	-1.6915527160000003	0.36621094	-0.18310547	-0.48828125	-1.149633786	10.40053714	0.1124511682	-0.30517578	-0.4272461	0.18310547	2.4667480040000003	9.786840560000002	0.0813476538	-0.061035156	-0.061035156	-0.48828125	1539961613.09
-8.51398912	-3.9393798920000007	-3.2885987400000003	0.18310547	-0.79345703	0.91552734	2.79213858	-8.31301268	1.723852536	-0.91552734	0.91552734	-0.24414062	3.41301268	10.534521760000002	0.4474121106000001	-0.24414062	-0.12207031	-0.36621094	-9.34541034	2.286108426	-1.524072284	0.91552734	-0.6713867	-0.7324219	-1.156811502	10.794115920000001	0.343334964	-0.30517578	-0.61035156	0.30517578	2.039672824	9.725830072	-0.23208007200000003	-0.4272461	0	-0.4272461	1539961613.13
-8.49125998	-3.4919677520000003	-3.2323730040000007	0.061035156	-0.061035156	0.7324219	2.828027356	-8.720947480000001	1.753759784	-0.8544922	1.0375977	-0.48828125	3.4572753600000006	10.993896760000002	0.5837890576	-0.4272461	-0.12207031	-0.30517578	-9.97705072	1.1209228240000002	-1.296777356	1.0375977	-0.8544922	-0.91552734	-0.5885742212	11.082422120000002	0.855346646	-0.24414062	-1.2817383	0.12207031	1.418798822	9.91245108	-0.4713378894	-0.18310547	0.12207031	-0.30517578	1539961613.17
-8.28430162	-3.4596679320000003	-2.8914307100000003	0.36621094	-0.12207031	0.5493164	2.795727536	-9.329858426000001	1.6915527160000003	-0.61035156	1.0375977	-0.9765625	3.3376464660000003	10.95082968	0.7895507788	-0.30517578	-0.5493164	-0.12207031	-10.02490216	0.07058105432	-1.030004892	0.48828125	-0.6713867	-0.9765625	0.2392578076	10.74985324	1.32189946	-0.36621094	-1.953125	-0.18310547	1.227392572	9.78444838	-0.1064697284	-0.30517578	-0.30517578	-0.30517578	1539961613.21
-8.38957518	-3.7599366	-2.6725097840000003	0.30517578	0	0.61035156	2.2167236420000003	-9.61936052	1.0993896760000001	-0.12207031	0.7324219	-1.5258789	3.390283246	10.33115216	1.193896466	0.12207031	-0.79345703	0	-9.514086960000002	-0.03828125	-1.0503417932	0.18310547	-0.8544922	-0.8544922	0.7763915740000001	9.80239218	1.378125	-0.91552734	-1.5258789	-0.061035156	1.1472412140000001	9.61816394	-0.037084961060000005	-0.4272461	-0.36621094	-0.36621094	1539961613.25
-8.79990216	-3.62236322	-2.70361322	0.30517578	-0.12207031	0.8544922	2.2167236420000003	-9.61936052	1.0993896760000001	0.30517578	0.061035156	-2.1362305	3.58288588	9.475805710000001	1.7298339660000002	0.4272461	0	0.061035156	-9.30832518	0.2643798822	-0.9713867212000001	0.24414062	-1.0375977	-0.61035156	0.6890625	9.118115020000001	1.1245117212000002	-1.3427734	-0.61035156	0.36621094	1.29558107	9.723437500000001	-0.095703125	-0.12207031	-0.48828125	-0.4272461	1539961613.29
-8.86210962	-3.07805162	-2.8914307100000003	0.12207031	-0.36621094	0.6713867	1.9176513580000003	-9.23774411	0.6854736419999999	0.48828125	-0.7324219	-2.4414062	3.4823974640000004	9.1623777	1.927221646	0.24414062	0.8544922	-0.061035156	-9.54160144	0.2512207068	-0.833813498	0.4272461	-1.0986328	-0.5493164	0.2033691394	9.072656250000001	1.061108426	-1.0375977	-0.48828125	0.61035156	1.7130859620000003	9.71745607	0.2619873004	-0.24414062	-0.4272461	-0.4272461	1539961613.33
-8.865698380000001	-2.978759784	-2.751464856	-0.24414062	-0.18310547	0.48828125	1.923632788	-9.040356430000001	0.4713378894	0.4272461	-1.4648438	-2.4414062	3.1593994600000004	9.3657473	1.9774658540000003	-0.24414062	0.7324219	-0.18310547	-9.796411240000001	-0.0729736322	-0.5849853534	0.48828125	-1.0986328	-0.48828125	-0.1806396466	9.377710160000001	1.146044928	-0.36621094	-0.8544922	0.4272461	1.3039550720000002	9.780859620000001	0.27873535340000005	-0.24414062	-0.36621094	-0.36621094	1539961613.37
-8.954223740000002	-3.14504393	-2.54689946	-0.24414062	-0.24414062	0.4272461	1.923632788	-9.040356430000001	0.4713378894	0.12207031	-1.5258789	-1.953125	2.8316162140000003	9.73898912	1.8829589660000003	-0.7324219	-0.5493164	-0.30517578	-9.90407698	-0.42827148560000006	-0.34453125	0.24414062	-0.91552734	-0.48828125	0.002392578076	9.527246106	1.4116211060000001	-0.061035156	-1.5258789	0.24414062	1.15441893	9.797607428000001	0.24763183900000002	-0.30517578	-0.30517578	-0.30517578	1539961613.41
-8.847753894	-3.0768554320000003	-2.5397216460000003	-0.24414062	-0.36621094	0.4272461	2.027709964	-9.072656250000001	0.3576904254	0.061035156	-0.61035156	-1.0986328	2.8627197480000004	9.73061502	1.8004150360000002	-0.9765625	-1.7700195	-0.18310547	-9.77128894	-0.48330077880000005	-0.1985839856	0.061035156	-0.91552734	-0.4272461	0.5060302716	9.54399411	1.580297824	-0.24414062	-1.5869141	0.18310547	1.15441893	9.797607428000001	0.24763183900000002	-0.24414062	-0.24414062	-0.36621094	1539961613.45
-8.815454074	-2.99191893	-2.48229982	-0.36621094	-0.24414062	0.36621094	2.9010009000000005	-8.70180661	0.42587889400000006	0.24414062	0.8544922	-0.4272461	3.2180175720000004	9.610986420000001	2.0372802520000004	-0.8544922	-1.8310547	-0.18310547	-9.82272914	-0.47851562500000006	-0.07775878600000001	0.061035156	-0.9765625	-0.30517578	0.8637207068000001	9.340625000000001	1.412817392	0.18310547	-1.2207031	0	1.393676718	9.76770018	0.2978759784	-0.12207031	-0.18310547	-0.36621094	1539961613.49
-8.90517572	-2.85673822	-2.43803714	-0.4272461	-0.061035156	0.18310547	2.0468505400000003	-8.77358426	0.57421875	0.061035156	0.48828125	0	2.7131836060000003	9.486572480000001	2.390185504	-0.18310547	-1.5869141	-0.4272461	-9.88254442	-0.5790038940000001	0.10048827880000001	-0.12207031	-0.79345703	-0.18310547	1.3829101440000002	9.7485598	1.6688232820000002	-0.24414062	-0.5493164	0.24414062	1.2082519568	9.759326080000001	0.424682608	-0.18310547	0.061035156	-0.18310547	1539961613.53
-8.99609375	-2.872290036	-2.483496106	-0.48828125	-0.18310547	0.12207031	2.0468505400000003	-8.77358426	0.57421875	-0.4272461	-0.6713867	0	2.7275389400000005	9.933984620000002	1.5767089660000002	-0.5493164	-1.0986328	-0.7324219	-9.852636780000001	-0.6292480432	0.26677246400000004	-0.30517578	-0.7324219	-0.12207031	1.2513183900000002	9.593042032000001	1.489379892	-0.24414062	-0.5493164	-0.061035156	0.916357428	9.76411142	0.3289794928	-0.30517578	0.061035156	-0.12207031	1539961613.57
-9.02241214	-2.8758788940000004	-2.47392572	-0.61035156	-0.24414062	0.061035156	2.512207068	-9.05351538	0.269165036	0.18310547	-0.8544922	0.36621094	2.421289038	9.816748200000001	2.22629393	-1.5258789	-0.30517578	-0.9765625	-9.80598192	-0.5885742212	0.40434570680000004	-0.48828125	-0.61035156	-0.061035156	0.8924316100000002	9.343017572	1.7106933900000003	-0.18310547	-0.61035156	0.061035156	0.8744873200000001	9.7832518	0.3349609424	-0.18310547	0.061035156	-0.18310547	1539961613.61
-9.089404254	-2.83879393	-2.477514676	-0.6713867	-0.24414062	-0.061035156	2.537329074	-8.948242212	0.192602536	0.79345703	-1.0986328	0.36621094	2.080346646	9.36933606	2.5074219240000004	-1.159668	-0.79345703	-1.3427734	-9.840673920000002	-0.5837890576	0.48808594240000003	-0.5493164	-0.5493164	0	0.949853534	9.478198380000002	1.905688498	-0.30517578	-1.159668	0.48828125	0.9055908540000002	9.797607428000001	0.500048822	-0.18310547	0.24414062	-0.24414062	1539961613.65
-9.12648912	-2.8698974640000006	-2.383007788	-0.5493164	-0.30517578	-0.18310547	2.616284146	-8.81186502	0.38400878600000005	1.2207031	-1.2207031	0.36621094	2.345922824	9.47460962	2.0145507200000004	-1.159668	-1.3427734	-1.5258789	-9.865796220000002	-0.4521972644	0.6232665740000001	-0.61035156	-0.4272461	0.12207031	1.0587158540000001	9.61936052	1.872192392	-0.30517578	-1.159668	0.24414062	0.9055908540000002	9.797607428000001	0.500048822	-0.061035156	0.30517578	-0.30517578	1539961613.69
-9.016430710000002	-2.8423827880000005	-2.269360324	-0.7324219	-0.24414062	-0.30517578	2.6222655759999998	-8.698217752000001	0.9414794928000001	1.2207031	-1.5258789	0.4272461	2.978759784	9.63969748	2.144946286	-1.2207031	-0.48828125	-1.2207031	-9.925610520000001	-0.454589856	0.7225586060000001	-0.6713867	-0.30517578	0.12207031	1.302758786	9.591845746	1.71667482	-0.36621094	-0.79345703	0.18310547	0.8134765380000001	9.8418705	0.5287597644	-0.061035156	0.30517578	-0.30517578	1539961613.73
-9.11691893	-2.956030252	-2.3255859620000003	-0.6713867	-0.12207031	-0.36621094	2.6222655759999998	-8.698217752000001	0.9414794928000001	0.8544922	-1.8310547	0.61035156	3.0433594240000006	9.564331070000001	1.9918212860000002	-0.8544922	-0.8544922	-0.9765625	-9.992602340000001	-0.48090820680000007	0.7381103240000001	-0.61035156	-0.18310547	0.061035156	1.1472412140000001	9.733007788	1.732226538	-0.5493164	-0.30517578	0.061035156	0.7046142572	9.920825180000001	0.5754150360000001	0.061035156	0.4272461	-0.30517578	1539961613.77
-9.134863220000002	-3.111547824	-2.3243896760000005	-0.5493164	-0.36621094	-0.4272461	2.9237304320000006	-8.693432608	0.8876464660000001	0.7324219	-1.5869141	0.8544922	3.3831054320000007	9.581079074	1.594653354	-0.8544922	-0.8544922	-0.61035156	-9.9866214	-0.4605712860000001	0.775195288	-0.61035156	-0.061035156	0	1.0754638580000002	9.581079074	1.6078125	-0.24414062	-0.24414062	-0.24414062	0.8972167932	9.911254500000002	0.6759033540000001	0.061035156	0.36621094	-0.30517578	1539961613.81
-9.027197480000002	-3.14265126	-2.288500998	-0.5493164	-0.12207031	-0.36621094	3.1498290740000003	-8.633618210000002	0.3146240216	0.5493164	-0.8544922	1.2817383	3.7252441100000007	9.52604982	1.9487548920000002	-0.9765625	0.61035156	-0.30517578	-9.911254500000002	-0.3756347644	0.7369140380000001	-0.61035156	0	0.061035156	1.123315396	9.527246106	1.6245605040000002	-0.061035156	0.18310547	-0.30517578	0.9043945288	9.888525360000001	0.6627441100000001	0.061035156	0.24414062	-0.24414062	1539961613.85
-9.10734874	-3.16777356	-2.2657714660000003	-0.36621094	-0.12207031	-0.30517578	3.1498290740000003	-8.633618210000002	0.3146240216	0.6713867	-0.61035156	1.4038086	3.3579834260000005	9.2808107	2.02292482	-0.30517578	-0.12207031	0	-9.83110324	-0.269165036	0.6256591459999999	-0.61035156	0.061035156	0.061035156	1.0646972840000002	9.427954074	1.7848632200000003	0.18310547	0.30517578	-0.24414062	0.878076178	9.87775908	0.5598632788000001	-0.061035156	0.12207031	-0.18310547	1539961613.89
-9.04992662	-3.08881839	-2.3112304320000003	-0.24414062	-0.18310547	-0.24414062	3.017041034	-8.661132788000002	0.48090820680000007	0.7324219	-0.5493164	1.4648438	3.5781005400000003	9.24372554	2.144946286	0.12207031	0.30517578	0.12207031	-9.77128894	-0.2045654254	0.6340332068000001	-0.4272461	0.24414062	0.061035156	1.0347900360000002	9.329858426000001	1.7406005400000002	0.4272461	0.79345703	-0.30517578	0.878076178	9.87775908	0.5598632788000001	-0.12207031	0.12207031	-0.12207031	1539961613.93
-9.00566394	-3.1007812500000003	-2.3303711060000003	-0.24414062	-0.12207031	-0.24414062	3.3735351440000003	-8.693432608	0.898413089	0.4272461	-0.9765625	1.0375977	4.048242212	9.444701980000001	2.4021484620000004	-0.12207031	1.4648438	0.18310547	-9.683960160000002	-0.19020996400000004	0.539526358	-0.30517578	0.12207031	0.061035156	1.21901857	8.917138580000001	1.5767089660000002	0.7324219	1.3427734	-0.30517578	0.7117919928	9.844262680000002	0.47492675720000005	-0.061035156	0.12207031	-0.061035156	1539961613.97
