# Supplementary material for: A deep learning approach for lower back-pain risk prediction during manual lifting
Source: PLoS One. 2021 Feb 19;16(2):e0247162. doi: 10.1371/journal.pone.0247162 (PMC7894914; doi:10.1371/journal.pone.0247162)
Supplement: S1 Data — (ZIP) [file pone.0247162.s001.zip › source-used/Subject_01_P2_Zone03_T1.csv]

Side_A_x	Side_A_y	Side_A_z	Side_G_x	Side_G_y	Side_G_z	LtWt_A_x	LtWt_A_y	LtWt_A_z	LtWt_G_x	LtWt_G_y	LtWt_G_z	RtWt_A_x	RtWt_A_y	RtWt_A_z	RtWt_G_x	RtWt_G_y	RtWt_G_z	Back_A_x	Back_A_y	Back_A_z	Back_G_x	Back_G_y	Back_G_z	UArm_A_x	UArm_A_y	UArm_A_z	UArm_G_x	UArm_G_y	UArm_G_z	Thig_A_x	Thig_A_y	Thig_A_z	Thig_G_x	Thig_G_y	Thig_G_z	Time_stp
-8.62763678	-3.5063233800000004	-3.2885987400000003	0	-0.061035156	0	1.9762695680000002	-9.01403804	0.9869384980000001	-0.12207031	-0.12207031	-0.061035156	1.3051513580000003	10.005761780000002	2.185620108	0.12207031	-0.18310547	-0.36621094	-9.69233426	-0.11843261780000001	1.106567392	0	0	0	0.0813476538	9.682763580000001	2.463159146	-0.061035156	-0.18310547	-0.18310547	1.4020507200000003	9.676782248	-0.7680175720000001	-0.061035156	-0.061035156	0	1539959537.615
-8.57978534	-3.5063233800000004	-3.249121106	0	0.061035156	0	2.0899170320000002	-8.94465306	0.9594238220000001	-0.061035156	-0.18310547	0.061035156	1.3637695680000002	10.005761780000002	2.2286865020000004	0.061035156	-0.30517578	-0.36621094	-9.68515625	-0.1363769568	1.0754638580000002	0	0.061035156	0	0.096899411	9.71745607	2.4356445680000003	-0.12207031	-0.24414062	-0.18310547	1.373339856	9.65405252	-0.7811767572	-0.061035156	-0.061035156	0	1539959537.655
-8.618066394000001	-3.535034146	-3.28022464	0.061035156	0.061035156	0	2.195190396	-8.95183107	0.9869384980000001	0.061035156	-0.12207031	0.12207031	1.4630615020000002	9.97705072	2.198779254	0	-0.24414062	-0.24414062	-9.681567392	-0.135180661	1.0670898560000002	0	0	0	0.11843261780000001	9.7066893	2.447607428	-0.12207031	-0.18310547	-0.12207031	1.3972655760000001	9.66003444	-0.7524658540000001	-0.061035156	-0.061035156	0	1539959537.695
-8.607299820000001	-3.50991214	-3.302954074	0	0	0	2.209545926	-8.921923920000001	0.9953125	0.18310547	-0.12207031	0.061035156	1.5276611420000001	9.96628444	2.11743161	-0.061035156	-0.24414062	-0.18310547	-9.6983152	-0.1303955072	1.069482428	0	0	0	0.135180661	9.689941394000002	2.454785144	-0.12207031	-0.18310547	-0.061035156	1.3673584260000002	9.67917482	-0.7775878600000001	-0.061035156	-0.061035156	0	1539959537.735
-8.612085160000001	-3.544604532	-3.3041503600000004	0	0.061035156	0	2.365063498	-8.92551268	1.0072753600000002	0.18310547	-0.24414062	0.061035156	1.5731201080000001	9.97226538	2.02292482	-0.12207031	-0.18310547	-0.18310547	-9.67917482	-0.132788089	1.0419677520000001	0.061035156	0	0	0.1495361322	9.682763580000001	2.4488037140000003	-0.12207031	-0.12207031	-0.061035156	1.343432608	9.67080072	-0.7560547120000001	-0.061035156	-0.061035156	0	1539959537.775
-8.62285144	-3.5493896760000005	-3.313720746	0	-0.061035156	0	2.436840854	-8.85732428	0.9977050720000001	0.061035156	-0.24414062	0	1.5767089660000002	9.922021760000002	1.9966064300000002	-0.12207031	-0.18310547	-0.12207031	-9.70429712	-0.14714355040000002	1.02761232	0	0	-0.061035156	0.1614990216	9.683960160000002	2.436840854	-0.12207031	-0.12207031	-0.061035156	1.3805175720000002	9.67438948	-0.7476806610000001	-0.061035156	-0.061035156	-0.061035156	1539959537.815
-8.58098143	-3.5194824280000003	-3.2730469240000004	0	0	0	2.5265625000000003	-8.845361420000001	0.9331054712000001	0.12207031	-0.061035156	0.061035156	1.57551268	9.937573380000002	1.975073282	-0.061035156	-0.18310547	-0.061035156	-9.718652160000001	-0.1411621106	1.032397464	0	0	-0.061035156	0.173461911	9.689941394000002	2.436840854	-0.061035156	-0.061035156	0	1.38410643	9.67080072	-0.7440917932000001	-0.061035156	0	0	1539959537.855
-8.589355432000001	-3.512304712	-3.275439496	0	0	0	2.5086182100000003	-8.813061600000001	0.8266357428000001	0.18310547	0.12207031	0	1.542016574	9.933984620000002	1.95234375	-0.061035156	-0.18310547	0	-9.705493210000002	-0.16628417539999998	1.035986322	0	0	-0.061035156	0.15910644960000003	9.705493210000002	2.460766574	-0.061035156	-0.061035156	0	1.331469748	9.667211960000001	-0.7716064300000001	-0.061035156	0	0	1539959537.895
-8.577392572	-3.52546376	-3.3268798920000004	0	-0.061035156	-0.061035156	2.287304712	-8.839379892	0.9570312500000001	0.18310547	0	0	1.4738280760000002	9.941162140000001	1.9942138580000002	0	-0.12207031	0	-9.70429712	-0.16030273560000002	1.052734375	0	0	-0.061035156	0.1315917932	9.686352340000001	2.4523925720000004	0	0	0	1.3039550720000002	9.67080072	-0.7524658540000001	-0.061035156	-0.061035156	0	1539959537.935
-8.6001223	-3.543408246	-3.2885987400000003	0	-0.061035156	-0.061035156	2.201171924	-8.847753894	0.9713867212000001	0	-0.30517578	-0.12207031	1.3817138580000001	9.931591460000002	1.9559326080000001	0	-0.18310547	0.061035156	-9.72822284	-0.173461911	1.062304712	0	0	-0.061035156	0.1303955072	9.686352340000001	2.4643554320000005	-0.061035156	0	0	1.3613769960000002	9.67558606	-0.7381103240000001	-0.061035156	0	-0.061035156	1539959537.975
-8.57380342	-3.494360324	-3.277832068	-0.061035156	-0.061035156	-0.061035156	2.253808606	-8.890820288	0.879272464	-0.061035156	-0.24414062	-0.12207031	1.320703076	9.91364766	1.971484424	0	-0.061035156	0	-9.71027806	-0.15551757200000002	1.079052716	0	0	0	0.1459472644	9.682763580000001	2.47871106	0	0	0	1.35180661	9.67080072	-0.7381103240000001	0	-0.061035156	-0.061035156	1539959538.015
-8.559448380000001	-3.5266601440000005	-3.2862060700000004	-0.061035156	0.061035156	-0.12207031	2.2490234620000003	-8.89440944	0.849365216	-0.061035156	-0.061035156	-0.18310547	1.2788329680000001	9.922021760000002	1.9726807100000001	-0.061035156	-0.12207031	0	-9.73659694	-0.153125	1.0443603240000001	-0.061035156	0	0	0.11005859620000001	9.65285643	2.4583741	0	0.061035156	-0.061035156	1.37214357	9.67917482	-0.7608398560000001	-0.061035156	0	-0.061035156	1539959538.055
-8.59294429	-3.5697264400000006	-3.3328614200000004	-0.061035156	-0.061035156	-0.061035156	2.1700683900000004	-8.84296875	0.7476806610000001	-0.061035156	-0.061035156	-0.18310547	1.258496106	9.9794429	1.965502896	0.061035156	-0.18310547	0	-9.689941394000002	-0.1244140625	1.0180419928000002	0	0	-0.061035156	0.027514648560000004	9.688745108	2.45358876	0	0	-0.061035156	1.349414038	9.669604532000001	-0.7500732428000001	-0.061035156	0	-0.061035156	1539959538.095
-8.59294429	-3.5481933900000002	-3.32807608	-0.061035156	-0.061035156	-0.061035156	2.135375998	-8.80588408	0.762036142	-0.061035156	-0.061035156	-0.18310547	1.27763678	9.987817000000001	1.94636232	0.061035156	-0.12207031	-0.061035156	-9.67558606	-0.15910644960000003	0.9582275360000001	0	-0.061035156	-0.061035156	-0.00478515625	9.724634080000001	2.4751221040000004	0	0	-0.061035156	1.362573282	9.661230432000002	-0.773999002	-0.061035156	-0.061035156	-0.061035156	1539959538.135
-8.59414038	-3.5697264400000006	-3.3149170320000003	-0.061035156	-0.061035156	-0.061035156	2.118627896	-8.814257788	0.8314209260000001	-0.12207031	-0.061035156	-0.061035156	1.2261962860000002	9.94953624	1.89013678	-0.061035156	-0.061035156	-0.061035156	-9.67438948	-0.13398437500000002	0.9582275360000001	0	-0.061035156	0	-0.0095703125	9.687548920000001	2.4523925720000004	0	0	-0.061035156	1.35180661	9.67558606	-0.773999002	0	0	-0.061035156	1539959538.174
-8.601318390000001	-3.60202626	-3.33046875	-0.061035156	-0.12207031	0	2.101879892	-8.917138580000001	0.80988768	-0.061035156	0	0.061035156	1.2489257200000001	9.97346196	1.885351538	-0.061035156	-0.18310547	-0.061035156	-9.688745108	-0.1315917932	0.966601538	0	-0.061035156	-0.061035156	-0.037084961060000005	9.69592302	2.43205571	-0.061035156	-0.061035156	-0.061035156	1.3470214660000002	9.667211960000001	-0.740502896	-0.061035156	0	-0.061035156	1539959538.222
-8.55585962	-3.60441893	-3.2718505400000004	-0.061035156	-0.061035156	0	2.060009784	-8.96140126	0.8517577880000001	-0.061035156	-0.12207031	0.061035156	1.299169928	9.98422824	1.8697998200000001	-0.061035156	-0.18310547	-0.061035156	-9.6983152	-0.15073241820000002	0.9797607428000001	0	-0.12207031	-0.061035156	-0.00478515625	9.753344748	2.47033696	-0.061035156	-0.12207031	-0.061035156	1.3458251800000003	9.668408246	-0.740502896	-0.061035156	0	0	1539959538.255
-8.575000000000001	-3.56613768	-3.2957762600000002	-0.061035156	-0.061035156	0	2.136572284	-8.96140126	0.9115722840000001	-0.061035156	-0.12207031	0.061035156	1.302758786	9.939965560000001	1.90808107	0	-0.18310547	-0.061035156	-9.69592302	-0.1495361322	0.98334964	0	-0.12207031	-0.061035156	0.037084961060000005	9.71027806	2.463159146	-0.061035156	-0.12207031	-0.061035156	1.300366214	9.681567392	-0.7763915740000001	-0.061035156	0	0	1539959538.294
-8.56184056	-3.603222644	-3.277832068	-0.061035156	-0.061035156	0	2.159301718	-8.955419928000001	0.899609375	-0.061035156	-0.12207031	0.061035156	1.331469748	9.93039586	1.93439946	0	-0.18310547	-0.061035156	-9.6983152	-0.14235839660000002	0.9905273560000001	0	-0.12207031	-0.061035156	0.0490478534	9.669604532000001	2.4344482820000004	0	-0.061035156	-0.061035156	1.3099365020000002	9.669604532000001	-0.7381103240000001	-0.061035156	0	0	1539959538.334
-8.575000000000001	-3.6008300720000004	-3.282617212	-0.061035156	-0.061035156	0	2.136572284	-8.93029802	0.9570312500000001	0.061035156	-0.18310547	0.061035156	1.332666034	9.94953624	1.909277356	-0.061035156	-0.061035156	-0.061035156	-9.701904254	-0.1495361322	1.006079074	0	-0.12207031	-0.061035156	0.06340332068	9.69472644	2.454785144	0	-0.061035156	-0.061035156	1.2907959260000001	9.676782248	-0.7560547120000001	-0.061035156	0	0	1539959538.375
-8.560644568	-3.59484874	-3.3089355040000004	-0.061035156	-0.061035156	0	2.2286865020000004	-8.89680162	0.949853534	0.061035156	-0.18310547	0.061035156	1.3805175720000002	9.94953624	1.947558606	0	-0.12207031	-0.061035156	-9.713867212	-0.154321286	1.0120605432	0	-0.12207031	0	0.08732910340000001	9.69951178	2.445214856	0	-0.061035156	-0.061035156	1.284814496	9.68515625	-0.758447284	-0.061035156	0	0	1539959538.414
-8.576196580000001	-3.60202626	-3.261083966	0	-0.061035156	0	2.3172119600000003	-8.91354982	0.9127685700000001	0.061035156	-0.12207031	0.12207031	1.3948730040000001	9.95192842	1.9547363220000002	0	-0.12207031	-0.061035156	-9.72702626	-0.1495361322	1.0443603240000001	0	-0.061035156	-0.061035156	0.07895508180000001	9.688745108	2.4392334260000004	0	-0.061035156	0	1.314721646	9.673193390000002	-0.765625	-0.061035156	0	0	1539959538.454
-8.57858876	-3.5769042540000004	-3.275439496	-0.061035156	-0.12207031	0	2.3016601440000004	-8.918335160000002	0.923535144	0.12207031	-0.12207031	0.12207031	1.39606929	9.95432158	1.9487548920000002	0	-0.12207031	0	-9.700707968000001	-0.1303955072	1.043164038	0	-0.061035156	0	0.09331054320000001	9.688745108	2.4344482820000004	0	-0.061035156	0	1.3266846040000002	9.676782248	-0.765625	0	0	0	1539959538.495
-8.58696286	-3.5673339660000005	-3.2790283540000003	-0.061035156	-0.061035156	0	2.2813232820000002	-8.883642572	0.9402832068000001	0.061035156	-0.18310547	0	1.387695288	9.94714308	1.9284179320000001	0	-0.12207031	0	-9.668408246	-0.132788089	1.0670898560000002	0	-0.061035156	0	0.08732910340000001	9.69592302	2.433251996	0	0	0	1.297973642	9.669604532000001	-0.778784146	-0.061035156	0	0	1539959538.534
-8.595336960000001	-3.535034146	-3.2455322480000004	-0.061035156	-0.061035156	0	2.3423339660000004	-8.871679712	0.9307128600000001	0	-0.061035156	0	1.4068359620000002	9.98183606	1.9140625000000002	0	-0.12207031	0	-9.686352340000001	-0.1124511682	1.063500998	0	-0.12207031	0	0.0681884784	9.69113768	2.4081298920000003	0	0	0	1.37214357	9.657641574000001	-0.758447284	0	-0.061035156	0	1539959538.574
-8.632422120000001	-3.521875	-3.2814209260000005	-0.061035156	0	0	2.310034146	-8.895605432000002	0.9594238220000001	0	0	0	1.3972655760000001	9.991405760000001	1.9200439300000003	-0.061035156	-0.12207031	0.061035156	-9.700707968000001	-0.12202148560000001	1.0946044928	0	-0.061035156	0	0.04306640576	9.71745607	2.427270468	0	-0.061035156	0	1.4068359620000002	9.682763580000001	-0.7680175720000001	-0.061035156	0	0	1539959538.615
-8.612085160000001	-3.52546376	-3.2682617800000004	-0.061035156	-0.12207031	0	2.241845746	-8.924316394	0.94506839	0.061035156	-0.12207031	0	1.3470214660000002	9.97585414	1.9140625000000002	-0.061035156	-0.12207031	0.061035156	-9.69951178	-0.10527343750000001	1.1328857428	0	-0.061035156	0	0.10048827880000001	9.734204074	2.41770018	0	-0.061035156	0	1.356591754	9.667211960000001	-0.7883544928000001	0	0	0	1539959538.654
-8.58815944	-3.535034146	-3.220410144	0	0.061035156	0	2.263378894	-8.92910144	0.9977050720000001	0.061035156	-0.12207031	0	1.33386232	9.962695680000001	1.9140625000000002	-0.061035156	-0.061035156	0	-9.71625998	-0.12800292540000002	1.161596646	0	-0.061035156	0	0.1244140625	9.71027806	2.4296630400000003	0	-0.12207031	0	1.37214357	9.682763580000001	-0.75366214	-0.061035156	0	0	1539959538.694
-8.63122554	-3.5158935700000002	-3.2718505400000004	0	-0.061035156	0	2.2573974640000003	-8.91953125	1.0108642572	0	0	-0.061035156	1.314721646	9.9447509	1.94636232	0	-0.12207031	0	-9.7066893	-0.13757324280000002	1.1735596040000003	0	-0.061035156	0	0.19140625	9.709082068	2.3985596040000003	0	-0.061035156	0	1.374536142	9.669604532000001	-0.762036142	-0.061035156	0	0	1539959538.735
-8.610888580000001	-3.5003417540000004	-3.2586913940000004	-0.061035156	0	-0.061035156	2.185620108	-8.907568390000002	1.0180419928000002	0	0	-0.061035156	1.3458251800000003	9.94833966	1.9355957460000002	0	-0.12207031	0	-9.6983152	-0.11723633180000001	1.1962890380000002	0	-0.061035156	0	0.1614990216	9.707885880000001	2.406933606	0	-0.061035156	-0.061035156	1.3111327879999999	9.669604532000001	-0.775195288	-0.061035156	0	0	1539959538.774
-8.630029254	-3.5158935700000002	-3.2527099640000006	0	-0.061035156	-0.061035156	2.1616942900000002	-8.90996106	0.98334964	0	-0.061035156	-0.061035156	1.3793212860000001	9.956713760000001	1.9607177520000003	0	-0.12207031	-0.061035156	-9.689941394000002	-0.0897216754	1.2010742212	0	-0.061035156	0	0.1315917932	9.70310054	2.377026358	0	-0.061035156	-0.061035156	1.388891574	9.671997300000001	-0.7464843750000001	-0.061035156	0	0	1539959538.814
-8.616870108	-3.494360324	-3.210839856	0	0	0	2.195190396	-8.89321286	0.9713867212000001	0	0	0	1.403247104	9.94833966	1.94636232	0	-0.12207031	-0.061035156	-9.70310054	-0.1268066394	1.178344748	0	-0.061035156	0	0.135180661	9.723437500000001	2.38540036	-0.061035156	-0.12207031	-0.061035156	1.355395468	9.651660340000001	-0.762036142	0	-0.061035156	0	1539959538.855
-8.6264402	-3.5063233800000004	-3.21921376	0	0	-0.061035156	2.1760498200000002	-8.901586960000001	0.984545926	0	0	0	1.4199951080000002	9.94714308	1.93439946	0	-0.12207031	-0.061035156	-9.70310054	-0.11604003600000001	1.1962890380000002	0	-0.061035156	0	0.17465820680000002	9.693530252	2.4129150360000002	-0.061035156	-0.061035156	-0.061035156	1.412817392	9.667211960000001	-0.762036142	-0.061035156	0	0	1539959538.894
-8.649169928000001	-3.505126996	-3.2562989200000003	0	-0.061035156	0	2.201171924	-8.8979982	0.9977050720000001	0	0	0	1.4235839660000003	9.95192842	1.9607177520000003	0	-0.12207031	-0.061035156	-9.6636232	-0.1363769568	1.1699707068	0	0	0	0.19020996400000004	9.71625998	2.4117187500000004	0	-0.061035156	-0.061035156	1.408032248	9.666015380000001	-0.7369140380000001	-0.061035156	0	0	1539959538.934
-8.65515126	-3.5003417540000004	-3.257495108	-0.061035156	-0.12207031	0	2.241845746	-8.846557608000001	1.022827176	0	0	0	1.43435054	9.957910340000002	1.975073282	0	0	-0.12207031	-9.66003444	-0.14235839660000002	1.1580077880000001	0	0	0	0.1268066394	9.700707968000001	2.384204074	-0.061035156	-0.061035156	-0.061035156	1.4223876800000002	9.656445288	-0.765625	0	-0.061035156	0	1539959538.974
-8.649169928000001	-3.505126996	-3.228784146	0	-0.061035156	0	2.205957068	-8.89680162	0.9785644568000001	-0.061035156	0.061035156	-0.12207031	1.4774170320000002	9.998584260000001	1.9140625000000002	0	-0.12207031	-0.061035156	-9.682763580000001	-0.10527343750000001	1.156811502	0	-0.061035156	0	0.1040771466	9.71147464	2.3997558900000002	0	-0.12207031	0	1.414013678	9.683960160000002	-0.7500732428000001	-0.061035156	0	-0.061035156	1539959539.014
-8.621655252000002	-3.521875	-3.202465854	-0.061035156	-0.061035156	0	2.277734424	-8.92910144	0.9283202880000001	-0.061035156	0	-0.12207031	1.429565396	9.997387680000001	1.899707068	0	-0.12207031	-0.061035156	-9.683960160000002	-0.11723633180000001	1.179541034	0	-0.061035156	-0.061035156	0.1495361322	9.73540036	2.3925780760000004	0	-0.12207031	0	1.387695288	9.67438948	-0.75366214	-0.061035156	0	0	1539959539.054
-8.616870108	-3.521875	-3.237158246	0	0	0	2.2478271760000004	-8.89680162	0.9510498200000002	-0.061035156	0	-0.12207031	1.4068359620000002	9.9698732	1.945166034	0	-0.12207031	-0.061035156	-9.671997300000001	-0.1256103534	1.1855224640000002	0	-0.061035156	-0.061035156	0.16389160340000003	9.71625998	2.383007788	0	-0.061035156	0	1.3864990020000003	9.6636232	-0.7464843750000001	-0.061035156	-0.061035156	-0.061035156	1539959539.094
-8.62285144	-3.505126996	-3.24194339	-0.061035156	-0.061035156	0	2.2669677520000002	-8.85253894	0.9965087860000001	-0.061035156	0	-0.12207031	1.3948730040000001	9.95073282	1.945166034	0	-0.12207031	-0.061035156	-9.69592302	-0.1315917932	1.195092752	0	-0.061035156	-0.061035156	0.17465820680000002	9.69951178	2.403344748	0	-0.12207031	0	1.337451178	9.671997300000001	-0.7560547120000001	-0.061035156	0	0	1539959539.135
-8.610888580000001	-3.535034146	-3.215625	0	0	0	2.192797824	-8.875268570000001	1.0347900360000002	-0.061035156	-0.061035156	-0.12207031	1.3661621400000001	9.97226538	1.9403808900000001	0	-0.12207031	-0.061035156	-9.693530252	-0.113647464	1.1962890380000002	0	-0.061035156	-0.061035156	0.20217285340000002	9.70310054	2.418896466	0	0	0	1.3864990020000003	9.65285643	-0.758447284	-0.061035156	-0.061035156	0	1539959539.174
-8.641992212	-3.50991214	-3.226391574	0	-0.061035156	0	2.201171924	-8.914746106	1.02761232	-0.061035156	-0.061035156	-0.12207031	1.33386232	9.9961911	1.949951178	0	-0.061035156	-0.061035156	-9.69472644	-0.1399658246	1.1807373200000002	0	-0.061035156	0	0.17944336060000002	9.7318116	2.410522464	-0.061035156	0	0	1.378125	9.66481929	-0.724951178	-0.061035156	0	0	1539959539.214
-8.641992212	-3.505126996	-3.23596196	-0.061035156	-0.061035156	-0.061035156	2.2250976440000003	-8.91235324	1.03359375	-0.061035156	-0.061035156	-0.12207031	1.3266846040000002	10.004565200000002	1.9188476440000002	-0.061035156	-0.061035156	-0.061035156	-9.67080072	-0.1196289038	1.1962890380000002	0	-0.061035156	-0.061035156	0.135180661	9.713867212	2.3925780760000004	-0.061035156	0	0	1.3470214660000002	9.65883786	-0.7560547120000001	0	-0.061035156	-0.061035156	1539959539.254
-8.62524411	-3.52785643	-3.228784146	0	-0.061035156	0	2.215527356	-8.918335160000002	1.02163089	0	-0.061035156	-0.061035156	1.331469748	9.991405760000001	1.89611821	-0.061035156	-0.061035156	-0.061035156	-9.682763580000001	-0.1303955072	1.191503894	0	-0.061035156	-0.061035156	0.12919922120000002	9.719848740000002	2.403344748	-0.061035156	-0.061035156	0	1.3805175720000002	9.680371106	-0.7261474640000001	-0.061035156	0	-0.061035156	1539959539.294
-8.61567392	-3.52785643	-3.20007338	-0.061035156	-0.061035156	0	2.173657248	-8.8979982	0.9977050720000001	0	-0.061035156	-0.061035156	1.33984375	9.9698732	1.8757812500000002	-0.061035156	-0.12207031	-0.061035156	-9.688745108	-0.1268066394	1.1986816100000002	0	-0.061035156	-0.061035156	0.1626953076	9.709082068	2.3985596040000003	-0.061035156	-0.061035156	0	1.36018071	9.649267572	-0.7488769568000001	0	0	0	1539959539.334
-8.6348143	-3.5182862400000006	-3.21203624	0	0	0	2.204760782	-8.89321286	0.9642089660000001	0	-0.12207031	-0.061035156	1.32189946	9.939965560000001	1.836303714	-0.061035156	-0.12207031	-0.061035156	-9.677978240000002	-0.11484375000000001	1.199877896	0	-0.061035156	-0.061035156	0.16030273560000002	9.70310054	2.396167032	-0.061035156	-0.061035156	0	1.3661621400000001	9.668408246	-0.7416992212000001	-0.061035156	-0.061035156	-0.061035156	1539959539.374
-8.637207068	-3.505126996	-3.21203624	0	-0.061035156	0	2.250219748	-8.865698380000001	0.9223388580000002	0	-0.061035156	-0.061035156	1.35180661	9.94833966	1.8255371400000002	0	-0.061035156	-0.061035156	-9.69113768	-0.11843261780000001	1.204663089	0	-0.061035156	-0.061035156	0.1579101538	9.697119110000001	2.390185504	-0.061035156	0	0	1.355395468	9.669604532000001	-0.7201660340000001	-0.061035156	-0.061035156	-0.061035156	1539959539.414
-8.62763678	-3.5182862400000006	-3.2228027160000003	0	0	0	2.2573974640000003	-8.87766124	0.9055908540000002	0	-0.061035156	-0.061035156	1.343432608	9.96508786	1.8159667540000002	-0.061035156	-0.12207031	-0.061035156	-9.69592302	-0.1112548822	1.211840854	0	-0.061035156	-0.061035156	0.1447509784	9.69472644	2.39138179	-0.061035156	-0.061035156	0	1.349414038	9.669604532000001	-0.75964357	0	-0.061035156	-0.061035156	1539959539.454
-8.638403060000002	-3.499145468	-3.2239991	0	-0.061035156	-0.061035156	2.2657714660000003	-8.86330571	0.8828613220000001	-0.061035156	-0.061035156	0	1.3171142180000002	9.96508786	1.812377896	0	-0.061035156	-0.061035156	-9.67558606	-0.1268066394	1.214233426	0	-0.061035156	-0.061035156	0.1411621106	9.700707968000001	2.39138179	0	-0.061035156	0	1.3853027160000002	9.667211960000001	-0.740502896	0	-0.061035156	-0.061035156	1539959539.494
-8.61567392	-3.5063233800000004	-3.2072509000000005	0	0	0	2.268164038	-8.858520468	0.9115722840000001	-0.061035156	-0.061035156	0	1.353002896	9.956713760000001	1.81118161	0	-0.061035156	-0.061035156	-9.693530252	-0.1256103534	1.2058593750000002	0	0	-0.061035156	0.17944336060000002	9.70310054	2.39138179	0	-0.061035156	-0.061035156	1.3649658540000003	9.6636232	-0.765625	-0.061035156	0	-0.061035156	1539959539.534
-8.640795926000001	-3.512304712	-3.198876996	0	0	0	2.277734424	-8.886035340000001	0.9462646760000001	-0.061035156	-0.061035156	0	1.3362548920000001	9.961499100000001	1.8351074280000002	0.061035156	-0.061035156	-0.061035156	-9.683960160000002	-0.1244140625	1.197485324	0	0	-0.061035156	0.17944336060000002	9.689941394000002	2.4129150360000002	0	-0.061035156	-0.061035156	1.3709472839999999	9.686352340000001	-0.762036142	-0.061035156	0	-0.061035156	1539959539.574
-8.644384980000002	-3.505126996	-3.228784146	-0.061035156	0	0	2.27893071	-8.895605432000002	0.9582275360000001	-0.061035156	-0.061035156	0	1.335058606	9.98303264	1.8410888580000002	0.061035156	-0.061035156	-0.061035156	-9.67438948	-0.1303955072	1.2034667932	0	0	-0.061035156	0.17824707460000003	9.69592302	2.39138179	0	0	-0.061035156	1.3673584260000002	9.666015380000001	-0.763232428	-0.061035156	-0.061035156	-0.061035156	1539959539.614
-8.637207068	-3.517089856	-3.2299804320000005	0	0	-0.061035156	2.292089856	-8.900390380000001	0.9725830072	-0.061035156	-0.061035156	0	1.337451178	9.98183606	1.8398925720000001	0	0	-0.061035156	-9.676782248	-0.10527343750000001	1.204663089	0	0	-0.061035156	0.15073241820000002	9.71625998	2.4021484620000004	0	-0.061035156	-0.061035156	1.3673584260000002	9.681567392	-0.7500732428000001	-0.061035156	-0.061035156	-0.061035156	1539959539.654
-8.63959964	-3.5015380400000002	-3.2407471040000004	-0.061035156	0	-0.061035156	2.27294928	-8.91354982	0.9797607428000001	0	-0.061035156	0	1.3230957460000001	9.94833966	1.8542480040000002	0	-0.061035156	0	-9.688745108	-0.13757324280000002	1.214233426	-0.061035156	0	-0.061035156	0.15910644960000003	9.701904254	2.418896466	0	-0.061035156	-0.061035156	1.331469748	9.676782248	-0.724951178	-0.061035156	0	-0.061035156	1539959539.694
-8.59414038	-3.5266601440000005	-3.216821286	-0.061035156	0.061035156	-0.061035156	2.2669677520000002	-8.900390380000001	0.9797607428000001	0	-0.061035156	0	1.32189946	9.98901358	1.8650146760000001	0	-0.061035156	0	-9.707885880000001	-0.1244140625	1.214233426	-0.061035156	0	-0.061035156	0.2380615216	9.712670926000001	2.403344748	-0.061035156	0	-0.061035156	1.3266846040000002	9.67438948	-0.762036142	-0.061035156	-0.061035156	-0.061035156	1539959539.734
-8.640795926000001	-3.52546376	-3.277832068	-0.061035156	0	-0.061035156	2.211938498	-8.883642572	0.9486572480000001	-0.061035156	-0.12207031	0	1.3111327879999999	10.010547120000002	1.868603534	0	0.061035156	-0.061035156	-9.693530252	-0.16508788940000002	1.189111322	-0.061035156	0.061035156	-0.061035156	0.2129394568	9.725830072	2.3973632200000004	0	0.061035156	-0.061035156	1.373339856	9.686352340000001	-0.7572509980000001	-0.061035156	-0.061035156	-0.061035156	1539959539.774
-8.632422120000001	-3.52785643	-3.2730469240000004	0	-0.061035156	-0.061035156	2.2657714660000003	-8.880053420000001	0.9295165740000001	-0.061035156	0	0	1.3302734620000003	9.97705072	1.8733886780000002	0	0	-0.061035156	-9.683960160000002	-0.1399658246	1.1723632788	-0.061035156	0.061035156	0	0.1459472644	9.689941394000002	2.40573732	0	0.061035156	-0.061035156	1.3864990020000003	9.6636232	-0.7524658540000001	0	0	-0.061035156	1539959539.814
-8.585766574	-3.5601562500000004	-3.25988768	-0.061035156	0	-0.061035156	2.2837158540000004	-8.8979982	0.923535144	0	0.061035156	0	1.3099365020000002	10.003369600000001	1.8446777160000003	0	0	-0.061035156	-9.666015380000001	-0.10766601440000001	1.1424560700000002	-0.061035156	0	-0.061035156	0.113647464	9.709082068	2.4153076080000004	-0.061035156	0	0	1.300366214	9.67080072	-0.75964357	0	-0.061035156	-0.061035156	1539959539.854
-8.61567392	-3.584082068	-3.237158246	0	0	0	2.2753417540000003	-8.906372300000001	0.909179712	0	-0.061035156	-0.061035156	1.300366214	10.02011682	1.8398925720000001	-0.061035156	0	0	-9.689941394000002	-0.13757324280000002	1.1556152160000002	-0.061035156	0	-0.061035156	0.12321777160000001	9.73898912	2.42368161	-0.061035156	0	0	1.332666034	9.677978240000002	-0.763232428	-0.061035156	-0.061035156	0	1539959539.894
-8.595336960000001	-3.53742662	-3.302954074	0	0	0	2.282519568	-8.93388678	0.9390869110000001	0	-0.061035156	-0.061035156	1.287207068	9.993798920000001	1.8243408540000001	-0.061035156	0	0	-9.70310054	-0.11723633180000001	1.13647464	-0.061035156	0	0	0.135180661	9.72702626	2.418896466	0	0	0	1.3242920320000002	9.667211960000001	-0.764428714	-0.061035156	-0.061035156	0	1539959539.934
-8.595336960000001	-3.5673339660000005	-3.2730469240000004	0	0	-0.061035156	2.245434604	-8.901586960000001	0.955834964	0	0	-0.061035156	1.2788329680000001	9.993798920000001	1.808789038	-0.061035156	0	0	-9.6983152	-0.12321777160000001	1.11613768	-0.061035156	0	-0.061035156	0.1244140625	9.7150634	2.428466754	-0.061035156	0.061035156	0	1.3446288940000002	9.6636232	-0.7381103240000001	-0.061035156	-0.061035156	0	1539959539.974
-8.609692392	-3.54580072	-3.2539062500000004	0	0	-0.061035156	2.190405252	-8.914746106	0.9821533540000001	0	0	-0.061035156	1.252514676	9.987817000000001	1.77290036	-0.061035156	0	0	-9.70310054	-0.1196289038	1.114941394	-0.061035156	0.061035156	-0.061035156	0.10168457460000001	9.700707968000001	2.421289038	-0.061035156	0	0	1.3254882200000002	9.680371106	-0.7416992212000001	0	0	0	1539959540.014
-8.60251448	-3.541015576	-3.3005616	-0.061035156	0	-0.061035156	2.2107422120000004	-8.895605432000002	1.0096679712	0	0	0.061035156	1.23696286	9.98901358	1.7597412140000002	-0.061035156	0.061035156	-0.061035156	-9.689941394000002	-0.14235839660000002	1.111352536	-0.061035156	0	-0.061035156	0.12202148560000001	9.71147464	2.39138179	-0.061035156	0	0	1.3039550720000002	9.683960160000002	-0.783569339	-0.061035156	-0.061035156	0	1539959540.054
-8.596533246000002	-3.5541748200000005	-3.269457968	0	0	0	2.2621826080000003	-8.89321286	1.0288086060000001	-0.061035156	0.061035156	0	1.28122554	10.014135880000001	1.7812744600000001	-0.061035156	0.061035156	-0.061035156	-9.712670926000001	-0.16508788940000002	1.0826415740000002	-0.061035156	0	-0.061035156	0.11484375000000001	9.73659694	2.4296630400000003	-0.061035156	0.061035156	-0.061035156	1.3709472839999999	9.666015380000001	-0.732128894	0	0	0	1539959540.094
-8.58217752	-3.5481933900000002	-3.261083966	-0.061035156	0.061035156	0	2.2813232820000002	-8.942260880000001	1.0096679712	-0.12207031	0.12207031	0	1.276440396	9.97346196	1.8040038940000003	-0.061035156	0.061035156	0	-9.69233426	-0.132788089	1.062304712	-0.061035156	0	-0.061035156	0.08732910340000001	9.71027806	2.4356445680000003	-0.061035156	0	0	1.33984375	9.67558606	-0.754858426	0	0	0	1539959540.134
-8.559448380000001	-3.56613768	-3.2586913940000004	0	0.12207031	0	2.2346679320000002	-8.907568390000002	0.855346646	-0.12207031	0.061035156	0	1.282421924	9.97346196	1.7872558900000002	-0.061035156	0.061035156	0	-9.69113768	-0.12202148560000001	1.068286142	-0.061035156	0	-0.061035156	0.10886230040000001	9.680371106	2.4153076080000004	-0.061035156	0.061035156	0	1.3661621400000001	9.67080072	-0.732128894	0	-0.061035156	0	1539959540.174
-8.601318390000001	-3.5517822480000003	-3.33046875	0	0.12207031	0	2.186816394	-8.900390380000001	0.7871582068	0	0.061035156	-0.061035156	1.280029254	10.015332460000002	1.7944336060000001	-0.061035156	0.061035156	0	-9.71745607	-0.1256103534	1.0575195288	-0.061035156	0	-0.061035156	0.09450683900000001	9.709082068	2.40573732	-0.061035156	0.061035156	0	1.3924804320000002	9.680371106	-0.7572509980000001	-0.061035156	0	0	1539959540.214
-8.585766574	-3.53981929	-3.325683606	0	0.061035156	0	2.1521240020000003	-8.917138580000001	0.7991211060000001	0.12207031	-0.061035156	-0.12207031	1.2788329680000001	10.00217302	1.77290036	-0.061035156	0	0	-9.70429712	-0.1459472644	1.0515380890000001	-0.061035156	0	0	0.09450683900000001	9.729418930000001	2.41770018	-0.061035156	0	0	1.3195067900000002	9.683960160000002	-0.7668212860000001	0	-0.061035156	0	1539959540.254
-8.57978534	-3.5194824280000003	-3.3376464660000003	0	0.12207031	0	2.24423822	-8.8979982	0.838598642	0.18310547	0.061035156	-0.061035156	1.274047824	10.004565200000002	1.8075927520000004	-0.061035156	0	0	-9.68515625	-0.1459472644	1.0443603240000001	-0.061035156	0	0	0.11604003600000001	9.709082068	2.422485324	-0.061035156	0	0	1.349414038	9.65883786	-0.7572509980000001	0	-0.061035156	0	1539959540.294
-8.577392572	-3.5087158540000005	-3.3352538940000005	0	0.18310547	0	2.173657248	-8.882446580000002	0.9725830072	0.061035156	0	-0.061035156	1.28361821	10.005761780000002	1.833911142	-0.061035156	0	0	-9.69592302	-0.1411621106	1.0515380890000001	-0.061035156	0	-0.061035156	0.1064697284	9.725830072	2.42368161	-0.061035156	0	0	1.400854532	9.657641574000001	-0.7692138580000001	0	-0.061035156	0	1539959540.334
-8.564233426000001	-3.514697284	-3.3268798920000004	0	0.30517578	0.061035156	2.21433107	-8.91953125	0.9689941100000001	0	0.061035156	-0.061035156	1.2716552520000002	9.9866214	1.8243408540000001	-0.061035156	0	-0.061035156	-9.70429712	-0.13757324280000002	1.0551269568000001	-0.061035156	0	-0.061035156	0.11604003600000001	9.70310054	2.4392334260000004	-0.061035156	-0.061035156	0	1.4176025360000002	9.66003444	-0.7608398560000001	-0.061035156	-0.061035156	0	1539959540.374
-8.570214660000001	-3.4919677520000003	-3.475219748	0	0.24414062	0	2.21433107	-8.91953125	0.9689941100000001	0	0.061035156	-0.061035156	1.268066394	9.9698732	1.814770468	-0.12207031	0	0	-9.683960160000002	-0.12321777160000001	1.0443603240000001	-0.061035156	0	-0.061035156	0.1196289038	9.69233426	2.4488037140000003	-0.061035156	0	0	1.38410643	9.657641574000001	-0.7680175720000001	0	-0.061035156	0	1539959540.414
-8.572607428000001	-3.5015380400000002	-3.5063233800000004	0	0	0	2.23227536	-8.85373552	1.030004892	0.061035156	0.061035156	-0.061035156	1.272851538	9.9866214	1.8063964660000003	-0.12207031	0	0	-9.69113768	-0.135180661	1.0419677520000001	-0.061035156	-0.061035156	-0.061035156	0.1208251996	9.682763580000001	2.43205571	-0.061035156	-0.061035156	0	1.4068359620000002	9.65285643	-0.7775878600000001	-0.061035156	0	0	1539959540.454
-8.53073732	-3.464453076	-3.4632567900000004	0	0.061035156	0	2.245434604	-8.902783246	1.0072753600000002	0	-0.061035156	0	1.27524411	9.96389128	1.796826178	-0.061035156	0	-0.061035156	-9.729418930000001	-0.1399658246	1.091015625	-0.061035156	0	-0.061035156	0.1985839856	9.689941394000002	2.460766574	-0.061035156	0	0	1.4068359620000002	9.66481929	-0.7608398560000001	-0.061035156	0	0	1539959540.542
-8.557055710000002	-3.447705072	-3.5242675720000003	0	0.061035156	0	2.237060504	-8.89919429	0.9677978240000001	0.061035156	-0.061035156	-0.061035156	1.28361821	9.9961911	1.8506591460000001	-0.061035156	0	-0.061035156	-9.680371106	-0.132788089	1.0898193390000002	-0.061035156	0	-0.061035156	0.16030273560000002	9.700707968000001	2.45598143	-0.061035156	0	-0.061035156	1.449902356	9.650463760000001	-0.734521466	0	-0.061035156	0	1539959540.574
-8.584570288	-3.440527356	-3.5625489200000002	-0.061035156	-0.12207031	0	2.2107422120000004	-8.85493161	1.025219748	0.061035156	-0.061035156	-0.061035156	1.318310504	9.97226538	1.8733886780000002	-0.061035156	0	-0.061035156	-9.68515625	-0.154321286	1.053930661	-0.061035156	-0.061035156	-0.061035156	0.12800292540000002	9.681567392	2.469140576	-0.061035156	-0.061035156	0	1.4522949280000002	9.66242662	-0.770410144	-0.061035156	0	0	1539959540.614
-8.548681610000001	-3.447705072	-3.521875	0	-0.12207031	0	2.21433107	-8.8561277	1.0240234620000002	-0.061035156	0	0	1.302758786	9.962695680000001	1.8662109620000003	-0.061035156	-0.061035156	-0.061035156	-9.681567392	-0.1124511682	1.062304712	0	-0.061035156	-0.061035156	0.15073241820000002	9.656445288	2.4583741	-0.061035156	-0.061035156	0	1.4810058900000003	9.66242662	-0.754858426	-0.061035156	0	0	1539959540.654
-8.534326080000001	-3.447705072	-3.4800048920000006	0	-0.061035156	0	2.256201178	-8.883642572	0.974975589	-0.061035156	0	0	1.3087402160000001	9.98422824	1.829125998	-0.061035156	-0.061035156	-0.061035156	-9.6983152	-0.13757324280000002	1.0898193390000002	0	-0.061035156	-0.061035156	0.16389160340000003	9.67917482	2.4595702880000005	-0.061035156	-0.12207031	0	1.4953613220000002	9.661230432000002	-0.775195288	-0.061035156	0	0	1539959540.694
-8.564233426000001	-3.4620605040000005	-3.50393071	0	-0.061035156	0	2.237060504	-8.89321286	0.9522461060000001	-0.061035156	-0.061035156	-0.061035156	1.3386474640000001	9.941162140000001	1.8040038940000003	-0.061035156	-0.12207031	-0.061035156	-9.69592302	-0.1495361322	1.102978534	0	-0.061035156	-0.061035156	0.22490234620000002	9.689941394000002	2.483496106	-0.061035156	-0.12207031	0	1.4367432100000002	9.668408246	-0.7464843750000001	-0.061035156	-0.061035156	0	1539959540.734
-8.533129892	-3.4512939300000003	-3.4979492800000003	-0.061035156	-0.12207031	0	2.2478271760000004	-8.864501800000001	0.970190396	-0.061035156	-0.061035156	-0.061035156	1.356591754	9.90766574	1.7884521760000003	-0.061035156	-0.061035156	0	-9.70310054	-0.14235839660000002	1.0934082068000002	0	-0.061035156	-0.061035156	0.24404297120000001	9.646875000000001	2.469140576	0	0	0	1.465454074	9.656445288	-0.7524658540000001	-0.061035156	-0.061035156	0	1539959540.774
-8.521167032000001	-3.4536866	-3.4441162140000006	-0.061035156	0	-0.061035156	2.251416034	-8.826220746	0.9606201080000001	-0.061035156	-0.061035156	-0.061035156	1.3302734620000003	9.937573380000002	1.783667032	-0.061035156	-0.061035156	0	-9.70310054	-0.1626953076	1.0969971040000002	0	-0.061035156	-0.061035156	0.2045654254	9.648071580000002	2.48828125	0	-0.061035156	0	1.437939496	9.657641574000001	-0.7428955072	-0.061035156	-0.061035156	0	1539959540.814
-8.61926268	-3.4704346040000003	-3.52546376	-0.061035156	-0.18310547	-0.061035156	2.2430420320000004	-8.84057608	0.9594238220000001	-0.061035156	-0.061035156	0	1.3063476440000001	9.95192842	1.7884521760000003	-0.061035156	-0.061035156	0	-9.71027806	-0.172265625	1.100585962	0	-0.061035156	-0.061035156	0.1985839856	9.65285643	2.46794429	0	-0.061035156	-0.061035156	1.4223876800000002	9.677978240000002	-0.7261474640000001	-0.061035156	-0.061035156	0	1539959540.854
-8.576196580000001	-3.452490216	-3.4512939300000003	-0.061035156	-0.18310547	-0.061035156	2.268164038	-8.871679712	0.9869384980000001	-0.061035156	-0.061035156	0	1.2860107820000002	9.997387680000001	1.814770468	0	-0.061035156	-0.061035156	-9.70310054	-0.17465820680000002	1.09819339	0	-0.061035156	-0.061035156	0.2129394568	9.71147464	2.496655252	0	0	-0.061035156	1.44870607	9.666015380000001	-0.735717752	-0.061035156	0	0	1539959540.894
-8.56901857	-3.44890126	-3.434545926	-0.061035156	-0.061035156	-0.061035156	2.235864218	-8.920727340000001	0.9821533540000001	-0.061035156	0	-0.061035156	1.25729982	9.98422824	1.8614257200000002	0	-0.061035156	-0.061035156	-9.701904254	-0.1806396466	1.1053711060000002	0	-0.061035156	-0.061035156	0.1614990216	9.70429712	2.5074219240000004	0	-0.061035156	-0.061035156	1.4044433900000002	9.673193390000002	-0.765625	-0.061035156	0	-0.061035156	1539959540.934
-8.559448380000001	-3.48598642	-3.4166014400000004	-0.061035156	-0.18310547	-0.061035156	2.20236821	-8.93029802	0.9881347840000001	-0.061035156	0	-0.061035156	1.25729982	9.96508786	1.89611821	0	-0.061035156	0	-9.68515625	-0.193798822	1.0886230432000001	0	-0.061035156	0	0.173461911	9.67558606	2.5134033540000003	0	-0.12207031	-0.061035156	1.3853027160000002	9.66242662	-0.7488769568000001	-0.061035156	0	-0.061035156	1539959540.974
-8.54389676	-3.4560790740000003	-3.3651612400000004	-0.061035156	-0.061035156	-0.061035156	2.211938498	-8.93029802	1.0180419928000002	0	-0.12207031	-0.061035156	1.2549072479999999	9.956713760000001	1.9128662140000001	0	-0.061035156	-0.061035156	-9.689941394000002	-0.17106933900000001	1.091015625	0	-0.061035156	0	0.230883786	9.651660340000001	2.5086182100000003	0	-0.061035156	-0.061035156	1.4056396760000003	9.645678420000001	-0.724951178	-0.061035156	0	0	1539959541.014
-8.59414038	-3.46086412	-3.390283246	0	-0.12207031	-0.061035156	2.172460962	-8.89440944	0.9965087860000001	0	-0.12207031	0	1.276440396	9.98901358	1.8913329680000002	0	-0.061035156	-0.061035156	-9.71027806	-0.17106933900000001	1.102978534	0	-0.061035156	0	0.21652832460000004	9.671997300000001	2.516992212	0	0	-0.061035156	1.471435504	9.648071580000002	-0.7381103240000001	0	0	0	1539959541.054
-8.60371106	-3.4417237400000005	-3.387890576	-0.061035156	-0.12207031	-0.061035156	2.1892089660000003	-8.87407248	0.974975589	0	-0.12207031	0	1.2907959260000001	9.97346196	1.874584964	-0.061035156	-0.061035156	-0.061035156	-9.680371106	-0.1614990216	1.0874267572	0	-0.061035156	0	0.1674804712	9.671997300000001	2.4811035340000003	0	-0.061035156	-0.061035156	1.4606689300000002	9.65405252	-0.7393066100000001	-0.061035156	0	0	1539959541.094
-8.604907248	-3.4536866	-3.387890576	-0.061035156	-0.061035156	0	2.204760782	-8.89919429	0.9809570288	0.061035156	-0.061035156	0	1.296777356	9.98303264	1.8279297120000002	-0.061035156	-0.061035156	-0.061035156	-9.682763580000001	-0.1579101538	1.1041748200000001	0	-0.061035156	0	0.17106933900000001	9.671997300000001	2.4990478240000003	-0.061035156	-0.061035156	0	1.4463134979999999	9.66003444	-0.740502896	-0.061035156	-0.061035156	0	1539959541.134
-8.61567392	-3.4536866	-3.363964856	-0.061035156	-0.061035156	0	2.2083496400000002	-8.911157248	0.9821533540000001	0	-0.12207031	0	1.297973642	9.98542482	1.829125998	-0.061035156	-0.061035156	-0.061035156	-9.681567392	-0.16987304320000002	1.1101562500000002	0	-0.061035156	0	0.172265625	9.69233426	2.491870108	0	-0.061035156	-0.061035156	1.4702392180000001	9.668408246	-0.7273437500000001	-0.061035156	0	0	1539959541.174
-8.61926268	-3.4297608800000003	-3.34243161	-0.061035156	-0.12207031	0	2.2107422120000004	-8.907568390000002	0.994116214	0.061035156	-0.12207031	0	1.3195067900000002	9.98063948	1.8267334260000003	0	-0.061035156	-0.061035156	-9.683960160000002	-0.1579101538	1.1304931610000002	0	-0.061035156	0	0.18303222840000002	9.701904254	2.5074219240000004	-0.061035156	-0.061035156	-0.061035156	1.46665036	9.656445288	-0.708203125	-0.061035156	0	-0.061035156	1539959541.214
-8.596533246000002	-3.4393310700000006	-3.3531983800000003	-0.061035156	-0.061035156	-0.061035156	2.209545926	-8.886035340000001	0.994116214	0	-0.18310547	0	1.3075439300000002	9.955517180000001	1.8638183900000003	0	-0.061035156	-0.061035156	-9.689941394000002	-0.154321286	1.143652356	0	-0.061035156	0	0.20935058900000003	9.67080072	2.4978514400000003	0	-0.061035156	-0.061035156	1.43076178	9.66242662	-0.724951178	0	-0.061035156	-0.061035156	1539959541.254
-8.61926268	-3.4656494600000003	-3.369946286	-0.061035156	-0.12207031	0	2.2657714660000003	-8.88723143	0.9821533540000001	0.061035156	-0.12207031	0	1.3266846040000002	9.9961911	1.8506591460000001	0	-0.061035156	-0.061035156	-9.683960160000002	-0.16030273560000002	1.1472412140000001	0	-0.061035156	0	0.20097655760000002	9.682763580000001	2.48828125	0	-0.061035156	0	1.4582763580000002	9.668408246	-0.699829074	-0.061035156	-0.061035156	-0.061035156	1539959541.294
-8.63601088	-3.430957068	-3.32807608	-0.061035156	-0.18310547	0	2.27653804	-8.88842752	1.0144531250000002	0.061035156	-0.061035156	0	1.2884033540000002	9.98901358	1.84946286	0	-0.061035156	-0.061035156	-9.71027806	-0.16389160340000003	1.1556152160000002	0	-0.061035156	0	0.20217285340000002	9.7066893	2.4930663940000004	-0.061035156	-0.12207031	0	1.488183606	9.657641574000001	-0.6986327880000001	0	0	-0.061035156	1539959541.334
-8.612085160000001	-3.46086412	-3.31252446	-0.061035156	-0.061035156	-0.061035156	2.2478271760000004	-8.892016574000001	1.003686502	0.061035156	-0.12207031	-0.061035156	1.2788329680000001	10.000976440000002	1.872192392	0	-0.12207031	0	-9.7318116	-0.14833984620000001	1.1556152160000002	0	-0.061035156	-0.061035156	0.2524169928	9.701904254	2.4811035340000003	-0.061035156	-0.061035156	-0.061035156	1.408032248	9.65883786	-0.716577176	0	-0.061035156	-0.061035156	1539959541.374
-8.6264402	-3.4907714660000004	-3.32089856	0	-0.18310547	0	2.2753417540000003	-8.86091304	1.020434604	0	-0.061035156	0	1.28122554	10.018921220000001	1.888940396	-0.061035156	0	-0.061035156	-9.69233426	-0.19020996400000004	1.1400634980000002	0	-0.061035156	-0.061035156	0.21533202880000002	9.725830072	2.4811035340000003	0	0	-0.061035156	1.429565396	9.666015380000001	-0.735717752	0	-0.061035156	-0.061035156	1539959541.414
-8.61926268	-3.4692382200000003	-3.2957762600000002	-0.061035156	-0.061035156	0	2.2645751800000005	-8.84296875	1.0192382788	0	0	0	1.2788329680000001	10.003369600000001	1.899707068	-0.061035156	-0.061035156	-0.061035156	-9.69233426	-0.1435546875	1.106567392	0	-0.061035156	-0.061035156	0.16987304320000002	9.686352340000001	2.47871106	-0.061035156	-0.061035156	0	1.4199951080000002	9.66242662	-0.723754892	-0.061035156	0	-0.061035156	1539959541.454
-8.597729532	-3.4931639400000005	-3.3005616	-0.061035156	-0.061035156	0	2.251416034	-8.87646466	1.002490216	0	-0.061035156	-0.061035156	1.2537109620000002	9.9961911	1.8614257200000002	-0.061035156	-0.061035156	-0.061035156	-9.683960160000002	-0.12202148560000001	1.1125488220000002	0	-0.061035156	-0.061035156	0.1459472644	9.69113768	2.48229982	-0.061035156	0	0	1.4044433900000002	9.6552491	-0.7428955072	0	0	-0.061035156	1539959541.494
-8.57978534	-3.4967528960000003	-3.2634764400000003	0	-0.061035156	0	2.2657714660000003	-8.901586960000001	0.9821533540000001	0	-0.18310547	-0.061035156	1.239355432	9.9794429	1.81357428	-0.061035156	-0.061035156	-0.061035156	-9.69472644	-0.173461911	1.144848642	0	-0.061035156	-0.061035156	0.173461911	9.69592302	2.463159146	-0.061035156	-0.061035156	0	1.3948730040000001	9.651660340000001	-0.7488769568000001	-0.061035156	0	0	1539959541.534
-8.609692392	-3.484790036	-3.269457968	0	0	0	2.2669677520000002	-8.89321286	0.961816394	0	-0.12207031	-0.12207031	1.25729982	9.957910340000002	1.8040038940000003	-0.061035156	-0.12207031	-0.061035156	-9.673193390000002	-0.1579101538	1.152026358	0	-0.061035156	-0.061035156	0.1818359424	9.67917482	2.501440396	0	0	0	1.409228534	9.651660340000001	-0.75964357	0	-0.061035156	0	1539959541.574
-8.647973740000001	-3.466845746	-3.31850589	-0.061035156	-0.061035156	0	2.239453076	-8.895605432000002	1.006079074	-0.061035156	-0.061035156	-0.12207031	1.2297851440000003	9.97585414	1.8243408540000001	-0.061035156	-0.061035156	-0.061035156	-9.689941394000002	-0.13398437500000002	1.146044928	0	-0.061035156	0	0.17106933900000001	9.67438948	2.47631839	-0.061035156	0	0	1.451098642	9.650463760000001	-0.7500732428000001	0	0	0	1539959541.614
-8.62045926	-3.4512939300000003	-3.2586913940000004	-0.061035156	-0.061035156	0	2.173657248	-8.93029802	1.03957518	-0.061035156	-0.061035156	-0.12207031	1.2022705072	9.96867662	1.81357428	-0.061035156	-0.061035156	-0.061035156	-9.677978240000002	-0.1256103534	1.1747558900000001	0	-0.061035156	0	0.153125	9.669604532000001	2.45	-0.061035156	-0.061035156	0	1.4415283540000001	9.656445288	-0.7285400360000001	0	0	0	1539959541.654
-8.6348143	-3.4596679320000003	-3.2790283540000003	-0.061035156	0	0	2.201171924	-8.901586960000001	1.0862304712000002	-0.061035156	-0.12207031	-0.061035156	1.2285888580000002	9.96389128	1.808789038	-0.061035156	-0.061035156	-0.12207031	-9.688745108	-0.1614990216	1.1723632788	0	-0.061035156	0	0.19499511780000003	9.676782248	2.483496106	-0.12207031	-0.061035156	0	1.4331542540000002	9.67080072	-0.7285400360000001	0	0	0	1539959541.694
-8.646777160000001	-3.4500976440000004	-3.2814209260000005	-0.061035156	-0.061035156	0	2.211938498	-8.906372300000001	1.146044928	-0.061035156	-0.061035156	-0.061035156	1.239355432	9.98901358	1.818359424	-0.061035156	-0.061035156	-0.12207031	-9.689941394000002	-0.14714355040000002	1.1903076080000001	0	-0.061035156	0	0.20576172120000003	9.681567392	2.4846923920000004	0	0	0	1.443920926	9.67080072	-0.740502896	-0.061035156	0	0	1539959541.734
-8.65036592	-3.4393310700000006	-3.289794928	-0.061035156	-0.061035156	0	2.2203125000000004	-8.948242212	1.0993896760000001	0	0.061035156	0	1.246533246	9.98063948	1.795629892	-0.061035156	-0.12207031	-0.12207031	-9.69592302	-0.13398437500000002	1.2058593750000002	0	-0.061035156	0	0.173461911	9.6983152	2.495458966	0	-0.061035156	0	1.425976538	9.67080072	-0.7464843750000001	0	0	0	1539959541.774
-8.640795926000001	-3.4417237400000005	-3.28022464	-0.061035156	-0.061035156	0	2.142553714	-8.953027160000001	1.0515380890000001	0.061035156	-0.061035156	0	1.276440396	9.96030252	1.7896484620000002	0	-0.12207031	-0.12207031	-9.68515625	-0.13757324280000002	1.207055661	0	-0.061035156	0	0.2045654254	9.680371106	2.4846923920000004	0	-0.12207031	0	1.418798822	9.65285643	-0.7225586060000001	0	0	0	1539959541.814
-8.63122554	-3.4297608800000003	-3.261083966	-0.061035156	-0.061035156	0	2.1473388580000004	-8.917138580000001	1.0491455072	0.061035156	-0.12207031	0	1.3242920320000002	9.962695680000001	1.7812744600000001	0	-0.12207031	-0.061035156	-9.686352340000001	-0.135180661	1.227392572	0	-0.061035156	0	0.2129394568	9.673193390000002	2.4846923920000004	0	-0.12207031	-0.061035156	1.464257788	9.667211960000001	-0.7464843750000001	-0.061035156	-0.061035156	-0.061035156	1539959541.854
-8.641992212	-3.42497554	-3.24194339	0	0	0	2.2035644960000003	-8.87766124	1.0443603240000001	0.061035156	-0.061035156	0	1.2884033540000002	9.938769960000002	1.7812744600000001	0	-0.061035156	-0.061035156	-9.687548920000001	-0.1447509784	1.221411142	0	-0.061035156	0	0.2189208966	9.661230432000002	2.441625998	0	-0.12207031	-0.061035156	1.465454074	9.66003444	-0.7381103240000001	0	0	0	1539959541.894
-8.657543930000001	-3.4369384000000003	-3.293383786	0	-0.061035156	0	2.2071533540000003	-8.84177266	1.0443603240000001	0	-0.061035156	0.061035156	1.29558107	9.96389128	1.8099853240000001	0	-0.061035156	-0.061035156	-9.682763580000001	-0.12919922120000002	1.234570288	0	-0.061035156	0	0.2524169928	9.67917482	2.436840854	0.061035156	-0.061035156	-0.061035156	1.431957968	9.66242662	-0.7440917932000001	0	-0.061035156	0	1539959541.934
-8.64558107	-3.430957068	-3.249121106	0	-0.061035156	0	2.204760782	-8.86210962	1.000097644	0	-0.061035156	0.061035156	1.27763678	9.992602340000001	1.8434814300000002	0	-0.061035156	-0.061035156	-9.682763580000001	-0.1208251996	1.252514676	0	-0.061035156	0	0.22131347840000004	9.705493210000002	2.4523925720000004	0	-0.061035156	-0.061035156	1.4750244600000002	9.6636232	-0.7309326080000002	0	0	0	1539959541.974
-8.6515625	-3.40942392	-3.25151358	0	0	-0.061035156	2.24064946	-8.8979982	0.9773681610000001	0	-0.061035156	0.061035156	1.256103534	9.98422824	1.851855432	0.061035156	-0.061035156	0	-9.67438948	-0.1459472644	1.2549072479999999	0	-0.061035156	0	0.2380615216	9.7150634	2.46794429	0.061035156	-0.061035156	-0.061035156	1.42836911	9.668408246	-0.740502896	-0.061035156	0	0	1539959542.014
-8.647973740000001	-3.4369384000000003	-3.23356929	0	-0.061035156	0	2.25261232	-8.85732428	0.991723642	-0.061035156	-0.061035156	0	1.24294429	10.006958360000002	1.8733886780000002	0	-0.061035156	0	-9.676782248	-0.14235839660000002	1.23696286	0	-0.061035156	-0.061035156	0.2643798822	9.7066893	2.4667480040000003	0	-0.061035156	-0.061035156	1.4786132200000002	9.6552491	-0.723754892	-0.061035156	-0.061035156	0	1539959542.054
-8.685058606	-3.411816394	-3.2503173920000004	0	-0.061035156	-0.061035156	2.191601538	-8.85373552	1.0108642572	-0.061035156	0	0	1.2441405760000002	10.015332460000002	1.8614257200000002	0	-0.061035156	0	-9.67080072	-0.1196289038	1.252514676	0	-0.061035156	-0.061035156	0.25959472840000003	9.70429712	2.4571777160000003	0	0	-0.061035156	1.4953613220000002	9.65405252	-0.740502896	-0.061035156	0	0	1539959542.094
-8.694628894000001	-3.4034423920000005	-3.24194339	-0.061035156	-0.061035156	0	2.215527356	-8.866894568000001	1.0563232428000002	-0.061035156	-0.12207031	0	1.2297851440000003	10.030884080000002	1.8757812500000002	0	-0.061035156	0	-9.661230432000002	-0.13398437500000002	1.2501221040000001	0	-0.061035156	-0.061035156	0.24045410340000004	9.721044928000001	2.44401857	0	-0.061035156	0	1.4810058900000003	9.6636232	-0.7416992212000001	-0.061035156	-0.061035156	0	1539959542.134
-8.69582518	-3.39746106	-3.2634764400000003	-0.061035156	-0.061035156	-0.061035156	2.2837158540000004	-8.895605432000002	1.0922119110000001	-0.12207031	0	0	1.2453369600000002	10.02729532	1.867407248	-0.061035156	-0.061035156	-0.061035156	-9.68515625	-0.15073241820000002	1.272851538	0	-0.061035156	-0.061035156	0.2380615216	9.72224092	2.436840854	-0.061035156	-0.061035156	0	1.488183606	9.67438948	-0.734521466	-0.061035156	0	-0.061035156	1539959542.174
-8.646777160000001	-3.4213867800000006	-3.215625	-0.061035156	-0.061035156	-0.061035156	2.227490216	-8.9326902	1.061108426	-0.12207031	0	0	1.2285888580000002	10.015332460000002	1.85544429	-0.061035156	-0.061035156	-0.061035156	-9.683960160000002	-0.13398437500000002	1.274047824	0	0	-0.061035156	0.28471679320000004	9.725830072	2.445214856	-0.061035156	-0.061035156	-0.061035156	1.465454074	9.666015380000001	-0.7285400360000001	0	0	-0.061035156	1539959542.214
-8.682665740000001	-3.420190396	-3.23596196	0	-0.061035156	-0.061035156	2.1712646760000003	-8.890820288	1.0551269568000001	-0.061035156	-0.12207031	-0.061035156	1.2537109620000002	9.9949955	1.868603534	-0.061035156	0	-0.061035156	-9.676782248	-0.15551757200000002	1.264477536	-0.061035156	-0.061035156	-0.061035156	0.309838858	9.713867212	2.427270468	-0.061035156	0	-0.061035156	1.4570800720000001	9.65285643	-0.7225586060000001	0	0	-0.061035156	1539959542.254
-8.66472194	-3.4142089660000003	-3.2228027160000003	-0.061035156	0	-0.061035156	2.1616942900000002	-8.844164840000001	1.05991214	-0.061035156	-0.12207031	-0.061035156	1.2884033540000002	9.993798920000001	1.84946286	-0.061035156	0	-0.061035156	-9.682763580000001	-0.1447509784	1.2417480040000002	-0.061035156	-0.061035156	-0.061035156	0.2512207068	9.687548920000001	2.433251996	-0.061035156	0	-0.061035156	1.4774170320000002	9.648071580000002	-0.740502896	0	0	-0.061035156	1539959542.294
-8.641992212	-3.4560790740000003	-3.2144287140000003	-0.061035156	0	-0.061035156	2.215527356	-8.880053420000001	1.0096679712	-0.061035156	-0.061035156	-0.061035156	1.3063476440000001	9.98422824	1.7884521760000003	-0.061035156	0	-0.061035156	-9.67917482	-0.1459472644	1.2417480040000002	-0.061035156	-0.061035156	-0.061035156	0.22131347840000004	9.705493210000002	2.436840854	-0.061035156	-0.061035156	0	1.449902356	9.66242662	-0.734521466	0	0	-0.061035156	1539959542.334
-8.64558107	-3.476416034	-3.226391574	0	0.061035156	0	2.2215087860000002	-8.91235324	0.949853534	-0.061035156	-0.061035156	-0.061035156	1.3242920320000002	9.96508786	1.79323732	-0.12207031	0	0	-9.671997300000001	-0.14833984620000001	1.2501221040000001	-0.061035156	0	-0.061035156	0.23566894960000004	9.705493210000002	2.451196286	-0.061035156	0	0	1.4427246400000002	9.668408246	-0.7141846040000002	-0.061035156	-0.061035156	-0.061035156	1539959542.374
-8.65515126	-3.44890126	-3.275439496	0	0	0	2.2107422120000004	-8.895605432000002	0.9343017572	-0.061035156	-0.061035156	-0.061035156	1.2788329680000001	9.97226538	1.8075927520000004	0	0	0	-9.667211960000001	-0.15551757200000002	1.239355432	-0.061035156	0	-0.061035156	0.288305661	9.705493210000002	2.4643554320000005	0	0	0	1.4618652160000003	9.657641574000001	-0.7105957068000001	-0.061035156	-0.061035156	-0.061035156	1539959542.414
-8.649169928000001	-3.4429199280000002	-3.2682617800000004	-0.061035156	0	-0.061035156	2.19399411	-8.86928714	0.965405252	-0.12207031	0	0	1.238159146	9.96748004	1.8255371400000002	-0.061035156	0.061035156	0	-9.683960160000002	-0.1459472644	1.2297851440000003	-0.061035156	0	-0.061035156	0.2069580072	9.656445288	2.43803714	0	0.061035156	-0.061035156	1.4463134979999999	9.67080072	-0.7273437500000001	0	0	-0.061035156	1539959542.454
-8.649169928000001	-3.452490216	-3.2862060700000004	-0.061035156	-0.061035156	-0.061035156	2.174853534	-8.93747554	0.9929199280000001	-0.12207031	0	-0.061035156	1.21303714	9.98183606	1.79323732	-0.061035156	0	0	-9.693530252	-0.14235839660000002	1.235766574	0	0	-0.061035156	0.1686767572	9.677978240000002	2.4308594240000003	-0.061035156	-0.061035156	0	1.4235839660000003	9.671997300000001	-0.723754892	-0.061035156	-0.061035156	-0.061035156	1539959542.494
-8.621655252000002	-3.4500976440000004	-3.267065396	-0.061035156	0	-0.061035156	2.185620108	-8.95661592	1.0108642572	-0.061035156	-0.061035156	0	1.1986816100000002	9.9698732	1.7788817900000002	-0.061035156	-0.061035156	0	-9.686352340000001	-0.17585449280000004	1.222607428	-0.061035156	0	-0.061035156	0.22131347840000004	9.713867212	2.48229982	-0.061035156	0	-0.061035156	1.425976538	9.667211960000001	-0.745288089	-0.061035156	-0.061035156	-0.061035156	1539959542.534
-8.628832968000001	-3.4512939300000003	-3.2503173920000004	0	0	-0.061035156	2.165283246	-8.960205072	1.0491455072	-0.061035156	0	0	1.19270018	9.94714308	1.8028076080000002	-0.061035156	0.061035156	0	-9.67438948	-0.18303222840000002	1.2261962860000002	-0.061035156	0	-0.061035156	0.24045410340000004	9.677978240000002	2.469140576	-0.061035156	0.061035156	-0.061035156	1.443920926	9.668408246	-0.7129882787999999	-0.061035156	0	-0.061035156	1539959542.574
-8.638403060000002	-3.4429199280000002	-3.24194339	-0.061035156	0	-0.061035156	2.1437500000000003	-8.955419928000001	1.0958007788	-0.061035156	0	0	1.1771484620000001	9.96867662	1.79323732	0	0.061035156	-0.061035156	-9.677978240000002	-0.17465820680000002	1.211840854	-0.061035156	0	0	0.17944336060000002	9.66242662	2.47033696	-0.061035156	0	-0.061035156	1.42836911	9.657641574000001	-0.734521466	-0.061035156	0	-0.061035156	1539959542.614
-8.638403060000002	-3.4512939300000003	-3.27663588	0	0.061035156	-0.061035156	2.1616942900000002	-8.96259784	1.107763678	0	0	0	1.1986816100000002	9.9961911	1.81716304	0	0	-0.061035156	-9.67917482	-0.18303222840000002	1.195092752	-0.061035156	0	0	0.17944336060000002	9.682763580000001	2.4392334260000004	-0.061035156	0	-0.061035156	1.41042482	9.657641574000001	-0.734521466	0	0	-0.061035156	1539959542.654
-8.62404802	-3.476416034	-3.2730469240000004	0	0	-0.061035156	2.1485351440000002	-8.960205072	1.0670898560000002	0	0	0	1.2082519568	9.992602340000001	1.812377896	-0.061035156	0	-0.061035156	-9.6983152	-0.19140625	1.1903076080000001	-0.061035156	0	0	0.20935058900000003	9.7066893	2.4655516200000003	0	0	-0.061035156	1.388891574	9.67917482	-0.7428955072	-0.061035156	-0.061035156	-0.061035156	1539959542.693
-8.632422120000001	-3.4560790740000003	-3.2814209260000005	0	0	-0.061035156	2.1473388580000004	-8.931494110000001	1.022827176	0	-0.061035156	0	1.223803714	9.98422824	1.8063964660000003	0	0	-0.061035156	-9.682763580000001	-0.16628417539999998	1.204663089	-0.061035156	0.061035156	0	0.2045654254	9.70310054	2.48588858	-0.061035156	0	-0.061035156	1.4582763580000002	9.657641574000001	-0.7285400360000001	-0.061035156	-0.061035156	-0.061035156	1539959542.733
-8.63959964	-3.452490216	-3.301757788	-0.061035156	0	-0.061035156	2.177246106	-8.918335160000002	0.9929199280000001	0	0	0	1.24294429	10.018921220000001	1.8219482820000001	0	0	-0.061035156	-9.67438948	-0.1614990216	1.179541034	-0.061035156	0.061035156	0	0.173461911	9.69113768	2.47392572	-0.061035156	0	-0.061035156	1.42836911	9.666015380000001	-0.732128894	0	0	-0.061035156	1539959542.773
-8.61926268	-3.484790036	-3.3041503600000004	0	0	-0.061035156	2.185620108	-8.900390380000001	0.9630126800000001	0	0	0	1.2261962860000002	10.01174272	1.8099853240000001	-0.061035156	0	-0.061035156	-9.683960160000002	-0.16508788940000002	1.1723632788	-0.061035156	0.061035156	-0.061035156	0.173461911	9.713867212	2.441625998	-0.061035156	-0.061035156	-0.061035156	1.4391357820000001	9.65883786	-0.7393066100000001	0	-0.061035156	-0.061035156	1539959542.813
-8.630029254	-3.4620605040000005	-3.32089856	0	0.061035156	0	2.205957068	-8.89919429	0.961816394	0	0	0	1.252514676	10.006958360000002	1.8028076080000002	0	-0.061035156	-0.061035156	-9.67080072	-0.15910644960000003	1.159204074	-0.061035156	0.061035156	0	0.2081542932	9.712670926000001	2.48229982	-0.061035156	0	-0.061035156	1.435546924	9.67917482	-0.7273437500000001	-0.061035156	-0.061035156	-0.061035156	1539959542.853
-8.62404802	-3.464453076	-3.3567871400000002	0	0	0	2.2083496400000002	-8.89680162	0.966601538	0	0	0	1.252514676	10.006958360000002	1.8028076080000002	0	0.061035156	-0.061035156	-9.673193390000002	-0.1674804712	1.1508300720000002	-0.061035156	0	-0.061035156	0.1866210962	9.721044928000001	2.4846923920000004	-0.061035156	0	-0.061035156	1.400854532	9.657641574000001	-0.732128894	-0.061035156	-0.061035156	-0.061035156	1539959542.893
-8.5917482	-3.487182608	-3.34243161	0	0.061035156	0	2.20236821	-8.903979532000001	0.9953125	0	0.061035156	0	1.216625998	10.01772464	1.868603534	0	0	-0.061035156	-9.69592302	-0.1674804712	1.1400634980000002	-0.061035156	0	-0.061035156	0.18422851440000002	9.697119110000001	2.47033696	-0.061035156	0	0	1.4451172120000002	9.66242662	-0.7225586060000001	0	0	-0.061035156	1539959542.933
-8.62285144	-3.5027344240000007	-3.338842752	0	0	0	2.1975829680000003	-8.91354982	1.03957518	0	-0.061035156	-0.061035156	1.2202148560000001	10.010547120000002	1.85544429	-0.061035156	0	-0.061035156	-9.688745108	-0.16508788940000002	1.11613768	-0.061035156	0.061035156	0	0.19499511780000003	9.7066893	2.5026367800000004	-0.061035156	-0.061035156	0	1.4427246400000002	9.67558606	-0.7225586060000001	-0.061035156	-0.061035156	-0.061035156	1539959542.973
-8.56782248	-3.4728271760000005	-3.29816893	0	0.061035156	0	2.2167236420000003	-8.906372300000001	1.063500998	0	0	-0.061035156	1.2202148560000001	10.010547120000002	1.85544429	-0.061035156	0	-0.061035156	-9.69951178	-0.173461911	1.119726538	-0.061035156	0.061035156	-0.061035156	0.23566894960000004	9.676782248	2.4930663940000004	-0.061035156	0	0	1.4020507200000003	9.656445288	-0.732128894	-0.061035156	-0.061035156	-0.061035156	1539959543.013
-8.596533246000002	-3.4632567900000004	-3.352001996	0	0.12207031	-0.061035156	2.180834964	-8.907568390000002	1.06589357	0	0	-0.061035156	1.168774411	10.03207968	1.8159667540000002	-0.061035156	0	-0.061035156	-9.712670926000001	-0.15910644960000003	1.1125488220000002	-0.061035156	0.061035156	-0.061035156	0.20935058900000003	9.69951178	2.471533246	-0.061035156	0	0	1.437939496	9.66481929	-0.7225586060000001	0	-0.061035156	0	1539959543.054
-8.610888580000001	-3.475219748	-3.399853534	0	0	0	2.146142572	-8.924316394	1.070678714	0	0	-0.061035156	1.195092752	9.9961911	1.7884521760000003	-0.061035156	0	-0.061035156	-9.65883786	-0.1674804712	1.068286142	-0.061035156	0.061035156	-0.061035156	0.1399658246	9.69233426	2.4990478240000003	-0.061035156	0	0	1.425976538	9.673193390000002	-0.7285400360000001	-0.061035156	-0.061035156	-0.061035156	1539959543.093
-8.595336960000001	-3.4692382200000003	-3.379516574	0	0.061035156	0	2.097094748	-8.903979532000001	1.069482428	0.061035156	0	-0.061035156	1.159204074	9.9794429	1.7501709260000002	-0.061035156	0	-0.061035156	-9.680371106	-0.16030273560000002	1.038378894	-0.061035156	0	-0.061035156	0.11484375000000001	9.65285643	2.48828125	-0.061035156	0	0	1.3924804320000002	9.676782248	-0.7428955072	0	-0.061035156	-0.061035156	1539959543.133
-8.564233426000001	-3.4955566100000004	-3.3603759000000006	0	0.061035156	0	2.104272464	-8.918335160000002	1.0575195288	0.061035156	0	-0.061035156	1.168774411	9.991405760000001	1.7023192900000002	-0.12207031	0	0	-9.69592302	-0.1686767572	1.061108426	-0.061035156	0	-0.061035156	0.0980957068	9.69113768	2.4643554320000005	-0.061035156	-0.061035156	0	1.4750244600000002	9.6552491	-0.764428714	0	-0.061035156	0	1539959543.173
-8.59294429	-3.4572753600000006	-3.399853534	0	0.061035156	0	2.127001996	-8.927905252	1.0048827880000002	0	0	-0.061035156	1.1580077880000001	9.96748004	1.7094971040000002	-0.061035156	-0.061035156	0	-9.682763580000001	-0.1806396466	1.0587158540000001	-0.061035156	0	-0.061035156	0.1399658246	9.697119110000001	2.5229737400000003	-0.061035156	-0.061035156	0	1.4451172120000002	9.669604532000001	-0.735717752	-0.061035156	0	0	1539959543.213
-8.577392572	-3.458471646	-3.4620605040000005	0	0	0	2.104272464	-8.915942392	0.9905273560000001	0	0	-0.061035156	1.1580077880000001	9.96748004	1.7094971040000002	0	0	0	-9.681567392	-0.1686767572	1.03957518	-0.061035156	0	-0.061035156	0.1495361322	9.67558606	2.4930663940000004	-0.061035156	0	-0.061035156	1.414013678	9.650463760000001	-0.745288089	0	-0.061035156	0	1539959543.253
-8.589355432000001	-3.4429199280000002	-3.44890126	0	-0.12207031	0	2.0468505400000003	-8.886035340000001	1.015649411	0	0	-0.061035156	1.1269042932	9.9698732	1.774096646	0	0	-0.061035156	-9.689941394000002	-0.1579101538	1.046752896	0	0	-0.061035156	0.1040771466	9.65405252	2.4930663940000004	-0.061035156	-0.061035156	0	1.43435054	9.666015380000001	-0.745288089	-0.061035156	-0.061035156	0	1539959543.293
-8.54748552	-3.4441162140000006	-3.3687500000000004	0	0.061035156	0	2.045654254	-8.895605432000002	0.9953125	0	0	0	1.12211911	9.95073282	1.783667032	-0.061035156	-0.061035156	0	-9.69113768	-0.172265625	1.0503417932	0	-0.061035156	-0.061035156	0.1208251996	9.650463760000001	2.4906739200000003	-0.061035156	-0.12207031	0	1.43076178	9.657641574000001	-0.7369140380000001	-0.061035156	-0.061035156	0	1539959543.333
-8.560644568	-3.4429199280000002	-3.4213867800000006	0	-0.061035156	-0.061035156	2.07915036	-8.881250000000001	1.002490216	0	-0.061035156	-0.061035156	1.12211911	9.95073282	1.783667032	-0.061035156	-0.12207031	-0.061035156	-9.689941394000002	-0.17585449280000004	1.03957518	0	-0.061035156	0	0.2033691394	9.637304712	2.48588858	-0.061035156	-0.061035156	-0.061035156	1.414013678	9.661230432000002	-0.7512695288	-0.061035156	-0.061035156	0	1539959543.373
-8.541503894	-3.464453076	-3.3962646760000004	-0.061035156	0	-0.061035156	2.0935058900000003	-8.850146760000001	1.03957518	0	0	0	1.189111322	9.92321736	1.758544928	-0.061035156	-0.061035156	-0.061035156	-9.673193390000002	-0.17106933900000001	1.0288086060000001	0	-0.061035156	0	0.1686767572	9.624145468	2.503832968	-0.061035156	0	-0.061035156	1.4451172120000002	9.644482428000002	-0.7572509980000001	-0.061035156	-0.061035156	0	1539959543.413
-8.61447734	-3.4620605040000005	-3.43334964	0	0	0	2.064794928	-8.85493161	1.025219748	0	0	0	1.2034667932	9.98183606	1.7310302520000003	0	-0.061035156	-0.061035156	-9.686352340000001	-0.154321286	1.0455566100000002	0	-0.061035156	0	0.1244140625	9.65883786	2.491870108	0	-0.12207031	-0.061035156	1.4929687500000002	9.6552491	-0.7500732428000001	-0.061035156	0	0	1539959543.453
-8.632422120000001	-3.4560790740000003	-3.4596679320000003	-0.061035156	-0.061035156	0	2.104272464	-8.88723143	1.003686502	-0.061035156	-0.061035156	0	1.2034667932	9.98183606	1.7310302520000003	-0.061035156	-0.12207031	0	-9.71027806	-0.1495361322	1.068286142	0	-0.061035156	0	0.14235839660000002	9.697119110000001	2.47033696	0	-0.12207031	-0.061035156	1.4235839660000003	9.656445288	-0.75964357	-0.061035156	-0.061035156	0	1539959543.493
-8.596533246000002	-3.4680420320000005	-3.434545926	0	-0.061035156	0	2.128198282	-8.920727340000001	1.02761232	-0.061035156	-0.061035156	0	1.207055661	9.9961911	1.739404254	0	-0.12207031	-0.061035156	-9.713867212	-0.15671386780000002	1.108959964	0.061035156	-0.061035156	-0.061035156	0.20217285340000002	9.712670926000001	2.4978514400000003	0	-0.12207031	-0.061035156	1.431957968	9.67438948	-0.729736322	-0.061035156	-0.061035156	-0.061035156	1539959543.533
-8.6001223	-3.46086412	-3.42497554	-0.061035156	-0.18310547	-0.061035156	2.1162353240000003	-8.927905252	1.0646972840000002	-0.061035156	-0.061035156	0	1.1879150360000001	9.9794429	1.8004150360000002	0.061035156	-0.061035156	-0.061035156	-9.719848740000002	-0.18422851440000002	1.123315396	0	-0.061035156	0	0.2129394568	9.700707968000001	2.496655252	0	-0.061035156	-0.061035156	1.4546875000000001	9.667211960000001	-0.7201660340000001	-0.061035156	0	-0.061035156	1539959543.573
-8.575000000000001	-3.464453076	-3.3759277160000005	-0.061035156	-0.12207031	-0.061035156	2.124609424	-8.900390380000001	1.111352536	-0.061035156	-0.061035156	0	1.1879150360000001	9.9794429	1.8004150360000002	0.061035156	-0.061035156	-0.061035156	-9.71027806	-0.1866210962	1.1209228240000002	0	-0.061035156	0	0.248828125	9.671997300000001	2.483496106	0	-0.061035156	-0.061035156	1.4235839660000003	9.65883786	-0.724951178	0	-0.061035156	-0.061035156	1539959543.613
-8.576196580000001	-3.4632567900000004	-3.3687500000000004	-0.061035156	-0.061035156	-0.061035156	2.153320288	-8.88842752	1.152026358	-0.061035156	-0.061035156	0	1.21303714	10.01652806	1.9164550720000002	0	-0.061035156	-0.061035156	-9.7066893	-0.18901367800000002	1.08383786	0	0	-0.061035156	0.248828125	9.693530252	2.512207068	0	0	-0.061035156	1.4056396760000003	9.666015380000001	-0.735717752	-0.061035156	-0.061035156	0	1539959543.653
-8.63601088	-3.4692382200000003	-3.37473143	0	-0.12207031	-0.061035156	2.1664795320000003	-8.911157248	1.1328857428	0	-0.061035156	0	1.2058593750000002	10.035669420000001	1.915258786	0	0	-0.061035156	-9.697119110000001	-0.17106933900000001	1.100585962	-0.061035156	0	0	0.23566894960000004	9.70429712	2.519384784	-0.061035156	0	-0.061035156	1.42836911	9.6552491	-0.716577176	0	0	-0.061035156	1539959543.693
-8.58815944	-3.4441162140000006	-3.3567871400000002	0	-0.12207031	-0.061035156	2.177246106	-8.927905252	1.123315396	0	-0.061035156	0	1.2058593750000002	10.035669420000001	1.915258786	-0.061035156	-0.061035156	-0.061035156	-9.688745108	-0.154321286	1.0922119110000001	0	-0.061035156	0	0.1818359424	9.69113768	2.496655252	-0.061035156	0	-0.061035156	1.4558837860000002	9.6552491	-0.71538089	-0.061035156	0	-0.061035156	1539959543.733
-8.612085160000001	-3.4512939300000003	-3.387890576	-0.061035156	-0.12207031	-0.061035156	2.1521240020000003	-8.93867212	1.100585962	0	-0.061035156	0	1.2261962860000002	10.00217302	1.7633300720000002	-0.061035156	-0.061035156	-0.061035156	-9.709082068	-0.173461911	1.106567392	0	-0.061035156	-0.061035156	0.173461911	9.689941394000002	2.4990478240000003	-0.061035156	-0.061035156	0	1.3948730040000001	9.66242662	-0.7309326080000002	-0.061035156	0	-0.061035156	1539959543.773
-8.601318390000001	-3.4656494600000003	-3.33046875	-0.061035156	-0.18310547	-0.061035156	2.104272464	-8.89919429	1.031201178	0	-0.12207031	0	1.2261962860000002	10.00217302	1.7633300720000002	-0.12207031	-0.12207031	0	-9.677978240000002	-0.1806396466	1.1125488220000002	0	-0.061035156	0	0.19140625	9.686352340000001	2.50622554	-0.061035156	-0.061035156	0	1.4582763580000002	9.669604532000001	-0.7273437500000001	-0.061035156	-0.061035156	-0.061035156	1539959543.813
-8.610888580000001	-3.4512939300000003	-3.3041503600000004	0	-0.061035156	-0.061035156	2.136572284	-8.892016574000001	1.0371826080000002	0	-0.061035156	0	1.268066394	9.961499100000001	1.714282248	-0.061035156	0	0	-9.707885880000001	-0.17106933900000001	1.129296875	0	-0.061035156	0	0.193798822	9.66481929	2.5050292540000005	-0.061035156	-0.061035156	-0.061035156	1.4833984620000003	9.666015380000001	-0.724951178	-0.061035156	-0.061035156	-0.061035156	1539959543.853
-8.612085160000001	-3.452490216	-3.34243161	-0.061035156	-0.061035156	-0.061035156	2.109057608	-8.89919429	1.0168457068	-0.061035156	-0.061035156	0	1.1962890380000002	9.987817000000001	1.7190673920000001	0	-0.061035156	0	-9.69472644	-0.16030273560000002	1.12211911	0	0	-0.061035156	0.19499511780000003	9.69472644	2.4619628600000003	0	0	-0.061035156	1.4199951080000002	9.67558606	-0.7213623200000001	-0.061035156	-0.061035156	-0.061035156	1539959543.893
-8.6599366	-3.4656494600000003	-3.32807608	0	-0.18310547	-0.061035156	2.068383786	-8.881250000000001	1.0264160340000001	-0.061035156	-0.061035156	0	1.1962890380000002	9.987817000000001	1.7190673920000001	0	0	-0.061035156	-9.67917482	-0.1686767572	1.1041748200000001	0	-0.061035156	0	0.1459472644	9.69113768	2.501440396	0	0	-0.061035156	1.4798096040000002	9.661230432000002	-0.7058105432	-0.061035156	-0.061035156	-0.061035156	1539959543.933
-8.65036592	-3.4381347840000003	-3.313720746	-0.061035156	-0.061035156	-0.061035156	2.104272464	-8.903979532000001	1.0575195288	-0.061035156	-0.061035156	0	1.199877896	9.98422824	1.7609375	0	-0.061035156	0	-9.687548920000001	-0.135180661	1.0993896760000001	0	-0.061035156	0	0.132788089	9.650463760000001	2.47631839	0	-0.061035156	-0.061035156	1.4630615020000002	9.669604532000001	-0.740502896	-0.061035156	0	-0.061035156	1539959543.973
-8.632422120000001	-3.4823974640000004	-3.301757788	0	-0.12207031	-0.061035156	2.1258057100000003	-8.924316394	1.0443603240000001	-0.061035156	-0.061035156	0	1.184326178	10.02609874	1.77290036	0	-0.061035156	-0.061035156	-9.69472644	-0.1495361322	1.1316894568000002	0	-0.061035156	-0.061035156	0.1399658246	9.69951178	2.4846923920000004	0	-0.061035156	-0.061035156	1.4463134979999999	9.66003444	-0.729736322	0	0	-0.061035156	1539959544.013
-8.61328125	-3.4823974640000004	-3.2503173920000004	0	-0.061035156	-0.061035156	2.107861322	-8.92910144	1.0288086060000001	-0.061035156	-0.12207031	0	1.184326178	10.02609874	1.77290036	0	-0.061035156	0	-9.69592302	-0.16987304320000002	1.138867212	0	-0.061035156	-0.061035156	0.17465820680000002	9.73898912	2.5086182100000003	-0.061035156	-0.12207031	-0.061035156	1.4176025360000002	9.67917482	-0.71538089	-0.061035156	-0.061035156	-0.061035156	1539959544.053
-8.608496106	-3.47163089	-3.2945800720000005	0	-0.061035156	-0.061035156	2.144946286	-8.901586960000001	1.063500998	-0.061035156	-0.12207031	0	1.15441893	10.028490920000001	1.7800780760000001	0	-0.061035156	0	-9.69472644	-0.1770507788	1.138867212	0	-0.061035156	-0.061035156	0.1985839856	9.71625998	2.4727295320000002	0	-0.061035156	-0.061035156	1.39008786	9.66003444	-0.7129882787999999	-0.061035156	-0.061035156	-0.061035156	1539959544.093
-8.61328125	-3.4632567900000004	-3.2718505400000004	0	-0.061035156	-0.061035156	2.15571286	-8.89440944	1.0862304712000002	-0.061035156	0	0	1.1400634980000002	9.9961911	1.8255371400000002	0	-0.061035156	-0.061035156	-9.69592302	-0.15073241820000002	1.1304931610000002	0	-0.061035156	-0.061035156	0.1806396466	9.677978240000002	2.471533246	0	-0.061035156	-0.061035156	1.4056396760000003	9.667211960000001	-0.71538089	-0.061035156	-0.061035156	-0.061035156	1539959544.133
-8.61926268	-3.47402356	-3.2562989200000003	0	0	-0.061035156	2.1162353240000003	-8.911157248	1.069482428	-0.061035156	-0.12207031	0	1.1855224640000002	10.006958360000002	1.814770468	-0.061035156	-0.061035156	-0.061035156	-9.688745108	-0.14714355040000002	1.153222644	0	-0.061035156	-0.061035156	0.1866210962	9.71147464	2.4846923920000004	-0.061035156	-0.061035156	-0.061035156	1.3984619600000001	9.656445288	-0.7046142572	-0.061035156	-0.061035156	-0.061035156	1539959544.173
-8.607299820000001	-3.4620605040000005	-3.2742432100000003	0	-0.061035156	-0.061035156	2.183227536	-8.901586960000001	1.05991214	-0.061035156	-0.12207031	0	1.1723632788	10.02490216	1.7884521760000003	-0.061035156	-0.061035156	-0.061035156	-9.69233426	-0.153125	1.161596646	0	-0.061035156	-0.061035156	0.19140625	9.72702626	2.47871106	-0.061035156	0	-0.061035156	1.391284146	9.65405252	-0.729736322	-0.061035156	0	-0.061035156	1539959544.213
-8.595336960000001	-3.484790036	-3.2730469240000004	0	-0.18310547	-0.061035156	2.1437500000000003	-8.901586960000001	1.0455566100000002	-0.061035156	0	-0.061035156	1.216625998	9.99021016	1.7130859620000003	-0.061035156	0	-0.061035156	-9.700707968000001	-0.1495361322	1.1723632788	0	-0.061035156	-0.061035156	0.16987304320000002	9.697119110000001	2.4643554320000005	-0.061035156	-0.061035156	-0.061035156	1.3266846040000002	9.644482428000002	-0.7285400360000001	-0.061035156	0	-0.12207031	1539959544.253
-8.531933606	-3.4704346040000003	-3.27663588	0	0	-0.061035156	2.1102538940000004	-8.866894568000001	1.025219748	-0.061035156	-0.12207031	-0.061035156	1.216625998	9.99021016	1.7130859620000003	0	-0.061035156	-0.061035156	-9.68515625	-0.1112548822	1.2022705072	0	-0.061035156	-0.061035156	0.20935058900000003	9.70429712	2.4392334260000004	-0.061035156	-0.061035156	-0.061035156	1.375732428	9.615771760000001	-0.745288089	-0.061035156	0.061035156	-0.12207031	1539959544.293
-8.57380342	-3.507519568	-3.3555908540000003	0.12207031	0.061035156	-0.061035156	2.09948732	-8.838183606000001	0.9965087860000001	-0.061035156	-0.061035156	-0.061035156	1.2489257200000001	9.9949955	1.695141574	0	0	-0.061035156	-9.70310054	-0.05861816394	1.207055661	0	0	-0.061035156	0.1985839856	9.697119110000001	2.386596646	-0.061035156	-0.061035156	-0.12207031	1.39606929	9.682763580000001	-0.7811767572	-0.061035156	0	-0.12207031	1539959544.333
-8.65634784	-3.5338378600000007	-3.3472167540000006	0.12207031	-0.061035156	0	2.0576172120000003	-8.7795652	0.961816394	-0.12207031	-0.061035156	-0.061035156	1.2632812500000001	9.991405760000001	1.638916034	0	-0.061035156	-0.061035156	-9.69472644	0.052636719240000004	1.1903076080000001	0	0.061035156	-0.061035156	0.15910644960000003	9.673193390000002	2.356689496	-0.061035156	-0.061035156	-0.12207031	1.36018071	9.7066893	-0.7500732428000001	-0.061035156	-0.061035156	-0.061035156	1539959544.373
-8.646777160000001	-3.4189941100000003	-3.3819091460000004	0.061035156	0	-0.061035156	2.0659912140000003	-8.77597644	0.9366943390000001	-0.18310547	0	0	1.2632812500000001	9.991405760000001	1.638916034	0	-0.061035156	-0.061035156	-9.671997300000001	0.12202148560000001	1.2010742212	0.12207031	0.061035156	-0.061035156	0.11723633180000001	9.74257788	2.3112304320000003	-0.12207031	-0.12207031	-0.061035156	1.418798822	9.69113768	-0.7680175720000001	-0.12207031	-0.18310547	-0.061035156	1539959544.413
-8.675488220000002	-3.2885987400000003	-3.4776123200000004	0.12207031	0	-0.12207031	2.09948732	-8.85373552	1.0240234620000002	-0.18310547	0	0	1.264477536	10.102661240000002	1.6030273560000001	-0.061035156	-0.061035156	-0.061035156	-9.72224092	0.0693847644	1.2704589660000003	0.18310547	0	-0.12207031	0.11604003600000001	9.8334964	2.282519568	-0.18310547	-0.18310547	-0.12207031	1.4582763580000002	9.64208966	-0.7775878600000001	-0.12207031	0.061035156	-0.12207031	1539959544.453
-8.55466304	-3.3197021760000003	-3.3807128600000005	0.061035156	-0.18310547	-0.24414062	2.09948732	-8.875268570000001	1.1352783540000002	-0.30517578	0.12207031	0.061035156	1.259692392	10.000976440000002	1.5156982820000002	0	-0.061035156	-0.12207031	-9.72822284	-0.0346923822	1.3242920320000002	0.061035156	0.061035156	-0.18310547	0.2560058606	9.839477340000002	2.274145468	-0.18310547	-0.24414062	-0.18310547	1.3230957460000001	9.649267572	-0.8433837860000001	-0.061035156	0.18310547	-0.18310547	1539959544.493
-8.55466304	-3.25151358	-3.5242675720000003	0.12207031	0	-0.30517578	2.0289062500000004	-8.728125	1.207055661	-0.24414062	-0.12207031	-0.12207031	1.259692392	10.000976440000002	1.5156982820000002	0.061035156	0	-0.24414062	-9.80239218	-0.0729736322	1.3924804320000002	-0.061035156	0.18310547	-0.24414062	0.534741214	9.82871106	2.2478271760000004	-0.24414062	-0.12207031	-0.30517578	1.1125488220000002	9.688745108	-0.835009784	-0.12207031	0.12207031	-0.30517578	1539959544.533
-8.539111420000001	-3.249121106	-3.6642334260000005	-0.061035156	-0.18310547	-0.4272461	1.96669928	-8.637207068	1.144848642	-0.24414062	-0.18310547	-0.12207031	1.2884033540000002	10.04763228	1.567138678	0.12207031	0.30517578	-0.4272461	-9.843066100000001	-0.1124511682	1.388891574	-0.24414062	0.30517578	-0.30517578	0.6519775360000001	9.961499100000001	2.237060504	-0.30517578	0.12207031	-0.4272461	1.3577880400000002	9.673193390000002	-0.849365216	-0.24414062	-0.12207031	-0.24414062	1539959544.573
-8.616870108	-3.3292724640000007	-3.7503662140000005	-0.061035156	-0.12207031	-0.4272461	1.9894287140000002	-8.675488220000002	0.9929199280000001	-0.18310547	-0.12207031	-0.24414062	1.429565396	10.233057100000002	1.796826178	0.18310547	0.36621094	-0.5493164	-9.8514402	-0.06340332068	1.4176025360000002	-0.48828125	0.4272461	-0.30517578	0.687866214	10.018921220000001	2.250219748	-0.36621094	0.18310547	-0.5493164	1.8793701080000003	9.709082068	-0.732128894	-0.30517578	0	-0.18310547	1539959544.613
-8.618066394000001	-3.269457968	-3.923828076	-0.30517578	-0.7324219	-0.48828125	2.0121582460000003	-8.66472194	0.9343017572	-0.18310547	-0.12207031	-0.24414062	1.429565396	10.233057100000002	1.796826178	0.18310547	0.48828125	-0.6713867	-9.837085159999999	0.014355469240000002	1.4522949280000002	-0.61035156	0.61035156	-0.30517578	0.686669928	9.98901358	2.211938498	-0.48828125	0.30517578	-0.6713867	2.20236821	9.609789840000001	-0.7010253600000002	-0.36621094	0.24414062	-0.12207031	1539959544.653
-8.500830072	-3.4189941100000003	-3.7886474640000007	-0.4272461	-0.7324219	-0.61035156	2.042065396	-8.65874002	0.800317392	-0.61035156	-0.36621094	-0.5493164	1.337451178	10.174438400000001	1.892529254	0.12207031	0.4272461	-0.79345703	-9.816748200000001	0.056225586060000006	1.3290771760000002	-0.61035156	0.7324219	-0.4272461	0.6160888580000001	9.82990764	2.18203125	-0.5493164	0.4272461	-0.7324219	2.8579346040000004	9.56911592	-0.45937500000000003	-0.61035156	0.4272461	0.061035156	1539959544.693
-8.383593750000001	-3.6869628600000004	-3.4979492800000003	-0.36621094	-1.159668	-0.5493164	2.042065396	-8.65874002	0.800317392	-0.61035156	-0.36621094	-0.5493164	1.079052716	10.11342752	1.859033246	0	0.4272461	-0.91552734	-9.862207460000002	0.11005859620000001	1.3386474640000001	-0.5493164	0.79345703	-0.4272461	0.42587889400000006	9.82272914	2.201171924	-0.6713867	0.5493164	-0.79345703	3.8209472840000003	9.25090306	0.12919922120000002	-0.48828125	0.24414062	0.6713867	1539959544.733
-8.17902806	-3.56613768	-2.83640126	-0.18310547	-1.8920898	-0.4272461	2.13178714	-8.657543930000001	0.41511232	-0.91552734	-0.61035156	-0.61035156	1.079052716	10.11342752	1.859033246	-0.061035156	0.24414062	-0.8544922	-9.563134980000001	0.0	1.19270018	-0.36621094	0.91552734	-0.48828125	0.07536621106000001	9.6636232	2.3435302520000003	-0.7324219	0.5493164	-0.91552734	4.460961960000001	9.180322480000001	0.3517089856000001	-0.91552734	0.91552734	1.7700195	1539959544.773
-8.327368210000001	-3.563745108	-1.9726807100000001	-0.7324219	-1.159668	-0.6713867	2.27893071	-8.42785643	0.4103271466	-1.0375977	-0.8544922	-0.6713867	0.663940396	9.919628600000001	1.7788817900000002	-0.24414062	-0.30517578	-0.7324219	-9.48896466	-0.4521972644	1.0575195288	-0.061035156	0.9765625	-0.6713867	-0.34572753600000006	9.29277356	2.7502685700000002	-0.79345703	0.30517578	-0.9765625	4.556665036	9.557153060000001	0.12321777160000001	-1.5258789	1.7089844	2.4414062	1539959544.813
-9.496142572	-3.6893554320000006	-1.4869873200000001	0.24414062	0.30517578	-0.5493164	2.4344482820000004	-8.145532248	0.5813964856000001	-0.9765625	-1.6479492	-0.24414062	0.23686523560000003	9.67080072	1.588671924	-0.18310547	-0.8544922	-0.6713867	-9.925610520000001	-1.038378894	0.9809570288	-0.12207031	1.0375977	-0.6713867	-0.39836425720000007	9.11572284	3.4321533540000004	-0.6713867	0.061035156	-0.9765625	4.675097644	10.90896016	-0.3804199280000001	-0.30517578	2.1362305	3.112793	1539959544.853
-10.243823380000002	-3.4046385800000003	-2.142553714	0.5493164	0.18310547	-0.6713867	2.7000244600000003	-8.34650908	0.387597644	-0.9765625	-1.6479492	-0.24414062	0.23686523560000003	9.67080072	1.588671924	0.18310547	-0.79345703	-0.79345703	-9.987817000000001	-1.36018071	1.031201178	-0.18310547	1.0375977	-0.61035156	-0.35649413939999997	9.63491214	4.064990216	-0.48828125	0.18310547	-1.0986328	3.77189946	11.57648912	-0.18303222840000002	-0.36621094	1.953125	3.8452148	1539959544.893
-10.12180162	-3.4058349640000003	-2.268164038	0.5493164	-0.4272461	-0.61035156	3.1689697480000003	-9.094189300000002	0.01076660144	-0.9765625	-1.953125	0.12207031	0.24045410340000004	10.13854982	1.7190673920000001	0.61035156	0	-0.9765625	-9.95432158	-1.35180661	0.966601538	-0.061035156	0.9765625	-0.48828125	-0.54191893	9.82990764	4.2791259	-0.30517578	0.18310547	-1.159668	2.198779254	10.451977340000001	0.2990722644	-0.5493164	0.8544922	3.3569336	1539959544.933
-9.125292932	-3.447705072	-1.79323732	0.48828125	-0.12207031	-0.5493164	3.7025146760000003	-9.60620108	-0.2763427716	-0.79345703	-1.7089844	0.79345703	-0.3194091754	9.71027806	2.263378894	0.7324219	0.79345703	-1.0375977	-9.7066893	-1.3075439300000002	0.860131839	0.18310547	0.8544922	-0.4272461	-0.7811767572	9.40163588	4.092504892000001	-0.24414062	-0.12207031	-1.159668	2.15571286	9.000878894000001	-0.3505126800000001	0	0.91552734	2.5634766	1539959544.973
-8.552270468000001	-3.23596196	-1.7872558900000002	0.30517578	-0.24414062	-0.30517578	4.026708966	-9.45427266	-0.424682608	-0.5493164	-0.24414062	1.159668	-0.3194091754	9.71027806	2.263378894	0.6713867	0.18310547	-1.0375977	-9.337036240000002	-1.3924804320000002	0.7799804712000001	0.5493164	0.7324219	-0.36621094	-0.8637207068000001	8.881250000000001	3.9525389400000006	-0.061035156	-0.36621094	-1.159668	2.211938498	8.0139402	-0.9869384980000001	0.36621094	0.5493164	1.7089844	1539959545.013
-8.333349640000002	-2.7658202880000005	-1.6783935700000001	0.30517578	-0.4272461	-0.30517578	4.106860324	-8.999682608	-0.33137207460000007	-0.6713867	0.18310547	0.8544922	-0.3182128894	9.38967302	2.386596646	0.61035156	-0.48828125	-0.8544922	-9.00207518	-1.79323732	0.6268554712000001	0.61035156	0.61035156	-0.24414062	-0.7823730432	8.59892572	3.9405760800000005	-0.12207031	-0.6713867	-1.159668	3.402246106	7.589257788	-0.717773462	1.2817383	1.159668	0.4272461	1539959545.053
-8.189794928000001	-2.3519042540000004	-1.414013678	0.36621094	0.48828125	-0.36621094	4.018334964	-8.576196580000001	-0.1244140625	-0.5493164	0.48828125	0.6713867	0.2237060504	8.786743210000001	2.34711911	0.61035156	-0.6713867	-0.8544922	-8.878857428000002	-2.036083966	0.538330072	0.36621094	0.61035156	-0.061035156	-0.5215820288	8.30583516	4.01713858	0	-0.79345703	-1.0986328	2.940478534	7.188500900000001	-0.569433606	1.5258789	2.0141602	-0.12207031	1539959545.093
-8.38957518	-2.496655252	-1.7645263580000001	-0.061035156	1.0986328	-0.36621094	3.8341064300000003	-8.336938400000001	0.0227294928	-0.24414062	0.5493164	0.61035156	0.2237060504	8.786743210000001	2.34711911	0.6713867	-0.48828125	-0.8544922	-8.735302520000001	-2.0707763580000003	0.5514892572000001	0.24414062	0.4272461	0.18310547	-0.364868161	8.2089357	4.047045926	0.12207031	-0.6713867	-1.0375977	3.435742212	7.552173020000001	0.2512207068	1.5869141	1.2817383	-0.12207031	1539959545.133
-8.673095746000001	-3.22160643	-2.098291034	-0.18310547	1.0375977	-0.24414062	3.7659179320000007	-8.47451178	0.0035888672120000004	-0.24414062	0.5493164	0.61035156	0.5251708966	8.91953125	2.3937744600000004	0.6713867	-0.30517578	-0.7324219	-9.19946286	-2.04924321	0.648388678	0.18310547	0.061035156	0.4272461	-0.417504892	8.441015380000001	3.9752685700000003	0.30517578	-0.7324219	-0.8544922	4.053027356	8.292675720000002	1.874584964	2.1362305	-0.5493164	0.36621094	1539959545.173
-9.051123200000001	-3.505126996	-2.128198282	0.061035156	0.7324219	-0.30517578	3.6510742800000004	-9.04992662	-0.1985839856	0.24414062	0.4272461	0.30517578	0.678295926	9.38010234	2.372241214	0.6713867	-0.4272461	-0.5493164	-9.603808606000001	-1.7645263580000001	0.8421875000000001	0.18310547	0.24414062	0.61035156	-0.41511232	8.943457068	3.8329101440000004	0.4272461	-0.8544922	-0.7324219	5.297167932000001	7.94934056	2.128198282	1.4038086	-1.2817383	0.6713867	1539959545.213
-9.48896466	-3.29816893	-1.829125998	0.48828125	0.18310547	-0.36621094	3.5362304320000004	-9.62294928	-0.364868161	0.48828125	0.12207031	0.12207031	0.84816893	9.6552491	2.336352536	0.61035156	-0.7324219	-0.24414062	-9.3920652	-1.3649658540000003	0.784765625	0.30517578	0.24414062	0.79345703	-0.38640135800000003	8.99609375	3.62714856	0.6713867	-0.7324219	-0.61035156	7.516284440000001	8.247216754	1.553979532	2.1362305	-2.5634766	1.2817383	1539959545.253
-10.01652806	-3.0002929320000002	-1.9224365020000003	0.7324219	-0.30517578	0.061035156	3.33645018	-9.459057608	-0.339746106	0.48828125	0.12207031	0.12207031	1.0826415740000002	9.4686277	2.219116214	0.5493164	-0.9765625	0.061035156	-9.241332968	-1.297973642	0.571826178	0.48828125	0.24414062	0.91552734	-0.49406739200000005	8.755639480000001	3.563745108	0.7324219	-0.7324219	-0.4272461	7.774682608000001	8.187402160000001	0.1268066394	1.2817383	-2.0751953	0.48828125	1539959545.293
-9.81914038	-2.668920926	-2.400952176	-1.0986328	0.12207031	0.12207031	3.262280252	-8.947045926000001	-0.0765625	0.61035156	0.12207031	-0.12207031	1.234570288	9.290380890000002	2.098291034	0.61035156	-1.0375977	0.4272461	-9.089404254	-1.641308606	0.27155761780000004	0.36621094	0.12207031	0.91552734	-0.5969482428	8.838183606000001	3.652270468	0.8544922	-0.7324219	-0.24414062	5.60461412	7.39067392	-1.168774411	-1.159668	-2.5634766	-1.159668	1539959545.333
-9.102563400000001	-4.13796376	-3.0708741	-1.0986328	-0.12207031	-0.061035156	3.1079589660000004	-8.972167932000001	0.1196289038	0.12207031	0.6713867	-0.12207031	1.216625998	9.683960160000002	2.068383786	0.6713867	-0.8544922	0.7324219	-10.251000900000001	-1.6353271760000003	0.22490234620000002	0.18310547	-0.061035156	0.9765625	-0.6400146760000001	9.64208966	3.753955072	0.9765625	-0.5493164	0.061035156	4.015942392	8.19697284	-1.234570288	-1.159668	-1.0375977	-2.746582	1539959545.373
-10.8802491	-7.62993161	-2.987133786	0.36621094	0.91552734	-0.61035156	2.8352050720000004	-9.928002700000002	-0.23566894960000004	0.12207031	0.6713867	-0.12207031	1.221411142	11.017822480000001	2.08513179	0.6713867	-0.24414062	0.79345703	-12.293066100000003	-1.3254882200000002	-0.21413574280000003	-0.12207031	-0.5493164	0.91552734	-0.5897705072	11.16855432	3.6570557100000003	1.0986328	-0.061035156	0.30517578	8.156298920000001	12.916333360000001	-2.4404297120000003	-0.061035156	3.2348633	-1.2817383	1539959545.413
-8.994897660000001	-6.21352536	-2.304052716	1.159668	-1.5258789	1.0986328	2.2813232820000002	-10.959203780000001	-0.8613281250000001	1.3427734	-0.4272461	-0.061035156	1.272851538	12.73090854	1.96430661	0.5493164	0.5493164	0.8544922	-12.4210688	-0.230883786	-0.8170653959999999	-0.5493164	0.61035156	1.0375977	-0.8122802520000001	12.65195288	3.24433606	1.0986328	0.9765625	0.4272461	2.8268310700000003	11.105151260000001	-0.5490966754000001	-3.2958984	-0.24414062	-1.5258789	1539959545.453
-7.767504892	-4.2240966460000005	-3.3005616	-0.48828125	3.7231445	0.18310547	1.5527832460000002	-11.35996106	-1.567138678	1.8920898	-2.319336	-0.6713867	1.4965576080000003	13.4833741	1.7944336060000001	0.12207031	1.2817383	1.159668	-9.98542482	0.30625	-1.8913329680000002	-0.36621094	-0.061035156	0.7324219	-2.054028354	12.16984874	2.9990966460000004	0.8544922	1.6479492	0.8544922	-0.2344726538	8.681469748	-1.2907959260000001	0.18310547	-2.9907227	-1.953125	1539959545.493
-8.19697284	-5.4443116	-3.5888672120000003	0.5493164	0.5493164	0.5493164	1.8985107820000002	-10.072753600000002	-1.2608886780000002	1.8920898	-2.319336	-0.6713867	1.7106933900000003	12.077734620000001	1.5551757200000003	-0.36621094	2.1362305	1.8310547	-9.518872300000002	0.7608398560000001	-2.24663089	-0.48828125	-0.91552734	0.4272461	-2.604321286	10.28330072	2.327978534	0.24414062	1.3427734	1.7700195	3.23356929	9.758129892000001	-2.843579074	0.061035156	-0.18310547	-2.380371	1539959545.533
-7.561743210000001	-4.90598143	-3.9752685700000003	-0.48828125	1.2207031	0.79345703	2.22629393	-8.338134980000001	-0.42109375000000004	1.3427734	-2.6855469	-1.0375977	1.28122554	11.036962860000001	1.12211911	-0.8544922	2.380371	2.1972656	-9.883740020000001	1.0958007788	-1.355395468	-0.061035156	-0.79345703	0.12207031	-2.287304712	10.078735520000002	1.6125976440000003	0	1.2817383	2.1362305	2.6665283540000004	9.542798020000001	-1.540820288	-0.12207031	0.061035156	-2.6855469	1539959545.573
-8.3536866	-3.631933606	-4.4166992800000004	-0.79345703	-0.7324219	0.48828125	1.715478534	-8.192187500000001	-0.06459961060000001	-0.30517578	0.48828125	-1.8920898	0.8924316100000002	11.686548020000002	0.440234375	-1.4648438	1.5258789	2.5024414	-9.261669928000002	0.708203125	-0.839794928	-0.24414062	-1.4038086	0.12207031	-2.5744139400000003	10.71276808	1.350610324	0.061035156	0.6713867	1.953125	1.1580077880000001	9.46145018	-1.670019568	-0.18310547	-1.0986328	-2.8686523	1539959545.613
-7.872778060000001	-3.2957762600000002	-3.277832068	-0.30517578	0.18310547	0.6713867	1.0491455072	-8.58696286	0.096899411	-0.30517578	0.48828125	-1.8920898	0.9211425720000002	11.631518080000001	0.04306640576	-1.5869141	0.18310547	3.0517578	-9.210229532000001	0.1411621106	-0.2643798822	-0.7324219	-0.9765625	-0.18310547	-1.95234375	10.21152356	1.5719238220000002	-0.61035156	0.061035156	1.7700195	1.547998004	9.325073380000001	-1.7884521760000003	-0.061035156	-1.3427734	-3.112793	1539959545.653
-7.181323380000001	-3.4572753600000006	-3.0541259000000003	-0.24414062	0.7324219	0.36621094	0.9390869110000001	-8.181420926000001	0.31701660340000004	-0.061035156	0.48828125	-1.6479492	1.302758786	10.076342360000002	0.06459961060000001	-1.0375977	-0.61035156	3.2958984	-8.6348143	0.5598632788000001	0.1256103534	-0.7324219	-0.9765625	-0.30517578	-0.811083966	9.00207518	1.7406005400000002	-0.79345703	-0.18310547	1.5258789	2.2490234620000003	9.268847840000001	-1.214233426	0.18310547	-0.30517578	-3.2958984	1539959545.693
-7.1478269800000005	-3.124707068	-3.216821286	-0.061035156	-1.159668	0.061035156	1.37214357	-7.24951178	0.6986327880000001	0.4272461	0	-1.2207031	1.795629892	8.927905252	0.18303222840000002	-0.79345703	-0.061035156	3.0517578	-8.311816394000001	0.8708984620000001	0.38999023560000007	-0.61035156	-0.79345703	-0.36621094	0.08015136780000001	8.24243161	1.7059082460000001	-0.7324219	0.36621094	1.3427734	1.945166034	8.870483426000002	-0.839794928	0.36621094	0.30517578	-3.1738281	1539959545.733
-6.817651260000001	-2.854345746	-3.31252446	-0.12207031	0.30517578	-0.24414062	2.1329834260000005	-6.7063967600000005	1.2453369600000002	0.8544922	-0.12207031	-1.5258789	2.08752446	8.502026260000001	0.31223143000000003	-0.7324219	1.0986328	2.6245117	-8.391967752000001	0.8517577880000001	0.660351538	-0.48828125	-0.7324219	-0.5493164	0.32539062500000004	8.118017572	1.579101538	-0.6713867	1.0375977	1.0375977	2.06120607	8.931494110000001	-0.649584964	0.5493164	0.48828125	-2.8076172	1539959545.773
-7.273437500000001	-3.158203076	-3.7072998200000002	0.061035156	0.7324219	-0.30517578	2.5433105040000004	-6.5042237400000005	1.320703076	0.6713867	-0.5493164	-1.5869141	1.90808107	8.365649460000002	0.3014648462	-0.6713867	1.3427734	1.953125	-8.9661866	0.893627896	1.040771466	-0.5493164	-0.36621094	-0.5493164	0.285913089	8.436230432	1.4702392180000001	-0.4272461	0.9765625	0.79345703	1.6460937500000001	9.088207968	-0.8756836060000002	0.30517578	-0.061035156	-2.380371	1539959545.813
-8.43503444	-3.313720746	-4.26118161	-0.36621094	-0.30517578	-0.12207031	2.5433105040000004	-6.5042237400000005	1.320703076	0.4272461	-0.5493164	-1.3427734	1.7633300720000002	8.59055162	0.21533202880000002	-0.5493164	1.159668	1.159668	-8.890820288	0.86850589	1.294384784	-0.5493164	-0.061035156	-0.61035156	0.2895019568	9.144433606	1.4618652160000003	-0.18310547	0.61035156	0.48828125	1.592260782	9.216211060000001	-0.9115722840000001	0.12207031	-0.8544922	-1.953125	1539959545.853
-8.89440944	-2.96560054	-4.410717752	-0.36621094	-2.2583008	0	2.698828076	-6.615478240000001	0.923535144	0.36621094	-0.9765625	-1.2817383	1.851855432	9.09060054	0.3612792932	-0.4272461	0.91552734	0.36621094	-9.122900360000001	0.8661132788	1.28122554	-0.48828125	-0.18310547	-0.6713867	0.43186035340000006	9.62653804	1.5360351440000002	-0.18310547	0.36621094	0.061035156	1.485791034	9.503320288000001	-0.594555661	-0.24414062	-0.91552734	-1.7089844	1539959545.893
-8.553466754	-2.551684604	-3.5015380400000002	-0.61035156	-2.0751953	0.18310547	3.293383786	-6.963598740000001	0.7381103240000001	0.24414062	-1.953125	-0.91552734	2.0731689300000005	9.45427266	0.6089111420000001	-0.30517578	0.8544922	-0.36621094	-9.503320288000001	0.4354492212	1.320703076	-0.30517578	-0.12207031	-0.9765625	0.5215820288	9.922021760000002	1.83151857	-0.91552734	0.18310547	-0.36621094	1.697534146	9.1623777	-0.8732910340000001	-0.36621094	0.24414062	-1.6479492	1539959545.933
-8.918335160000002	-3.06848143	-3.0038817900000003	0.48828125	0.30517578	0.61035156	4.647582968	-7.032983426	0.764428714	-0.18310547	-2.0141602	-0.61035156	2.1760498200000002	9.681567392	0.8278320288	-0.061035156	0.6713867	-1.0375977	-10.1313723	0.3756347644	1.235766574	-0.30517578	-0.8544922	-1.159668	0.423486322	10.35388228	2.332763678	-0.79345703	0.18310547	-0.61035156	1.9858398560000001	9.648071580000002	-1.33984375	-0.61035156	-0.12207031	-1.2207031	1539959545.973
-10.395751800000001	-3.5182862400000006	-6.13696286	-2.5634766	-0.91552734	-0.12207031	5.019628894	-7.20883786	0.7692138580000001	-0.36621094	-1.5258789	-0.4272461	2.231079074	10.72951628	1.1316894568000002	0.30517578	0.79345703	-1.8310547	-11.865990920000002	-0.47014160340000005	0.9295165740000001	-0.12207031	-1.2817383	-0.91552734	0.2823242212	11.62553714	3.0134521760000004	-0.48828125	-0.30517578	-0.6713867	3.363964856	10.87666034	-1.6161865020000004	-1.4038086	-0.61035156	-0.61035156	1539959546.013
-11.35039038	-5.964697480000001	-5.08063948	-1.7089844	0.6713867	0.8544922	5.1081542540000004	-8.512792932	0.6555663939999999	-0.36621094	-1.5258789	-0.4272461	2.045654254	12.605298020000001	1.4116211060000001	0.61035156	0.8544922	-2.5634766	-14.47629442	-2.710791034	0.9737792932	-0.91552734	0.79345703	-0.9765625	0.17824707460000003	13.086205580000001	3.59484874	-0.18310547	-0.30517578	-0.91552734	5.731420926	11.869579680000001	0.7010253600000002	-1.953125	-0.12207031	2.1362305	1539959546.053
-9.9794429	-6.453979532000001	-3.0182373200000003	0.5493164	-4.638672	0.7324219	5.44191893	-11.20922824	0.2045654254	-0.4272461	-1.7700195	0.18310547	1.9188476440000002	13.565917540000001	1.733422824	0.79345703	0.5493164	-2.8686523	-11.684154860000001	-1.5575683900000001	-0.37443847840000005	-1.2817383	0.4272461	-1.0986328	-0.44980469240000004	12.236840560000001	4.303051620000001	-0.061035156	0.61035156	-1.4648438	6.507812500000001	12.35407698	2.2346679320000002	-3.2348633	0.12207031	4.699707	1539959546.093
-6.7674072480000005	-6.178832968	-0.71538089	0	-2.0751953	0.30517578	6.32836911	-12.4282473	-0.617285144	0.36621094	-2.4414062	1.4648438	2.384204074	11.58486322	2.256201178	0.79345703	1.2817383	-2.2583008	-9.8933107	-0.2643798822	-1.561157248	-0.4272461	-0.061035156	-0.18310547	-1.8434814300000002	9.228173920000001	4.088916034	-0.48828125	1.3427734	-0.8544922	3.4369384000000003	12.04782698	-2.9249266200000004	-1.0986328	2.1972656	4.9438477	1539959546.133
-7.80458966	-4.148730432000001	-1.532446286	-1.7089844	5.6152344	-0.061035156	7.163378894000001	-10.57160692	-0.42827148560000006	0.24414062	-0.48828125	-0.30517578	2.038476538	9.64208966	2.222705072	0.061035156	1.5258789	-0.9765625	-9.8933107	-0.2643798822	-1.561157248	-0.4272461	-0.061035156	-0.18310547	-3.6008300720000004	7.230371106000001	3.737207068	-1.0986328	0.6713867	0.24414062	-0.135180661	12.76799272	-2.8017089660000005	-0.4272461	1.6479492	6.0424805	1539959546.173
-10.721142180000001	-4.341332968000001	-4.23725589	-0.5493164	2.1362305	0.12207031	6.889428420000001	-9.5870607	0.06340332068	-0.48828125	1.8920898	-2.0141602	0.7883544928000001	9.159985520000001	1.5551757200000003	-0.8544922	-0.7324219	0.12207031	-9.8933107	-0.2643798822	-1.561157248	-0.4272461	-0.061035156	-0.18310547	-3.575707968	7.9708741000000005	3.58049321	0.12207031	-1.159668	0.5493164	-0.1268066394	12.491650360000001	-2.42607428	0.12207031	1.6479492	6.0424805	1539959546.213
-9.374121106	-4.687060504000001	-3.1390625	0.8544922	-6.5307617	0.48828125	5.855835160000001	-10.06557608	-0.095703125	-0.48828125	1.8920898	-2.0141602	0.14714355040000002	10.070361420000001	1.0898193390000002	-1.2207031	-3.479004	0.6713867	-9.29636232	-1.5910644960000002	-0.4103271466	-0.24414062	0.12207031	0.36621094	-1.859033246	9.329858426000001	3.31252446	0.6713867	-1.4648438	0.36621094	-0.90678714	11.47958966	-1.714282248	0.24414062	0.30517578	5.3710938	1539959546.253
-5.072265380000001	-3.4632567900000004	-0.8960205072	-0.6713867	-0.61035156	-0.061035156	4.7528564300000005	-9.673193390000002	-0.5144042932	-0.24414062	2.5024414	-2.6855469	0.9713867212000001	9.786840560000002	1.02163089	-0.6713867	-3.9672852	0.5493164	-8.67788089	-1.56354982	0.007177734620000001	0	-0.18310547	0.24414062	-0.531152356	9.023608426000001	3.8520507200000003	0.61035156	-0.61035156	0.18310547	-1.09819339	9.96389128	-0.11723633180000001	0.6713867	1.3427734	3.9672852	1539959546.293
-6.09748552	-3.0050780759999998	-1.21901857	-1.2207031	5.1879883	-0.18310547	4.450195288000001	-8.285498200000001	-0.724951178	0.30517578	1.3427734	-2.9907227	2.1509277160000004	8.63601088	1.0264160340000001	-0.18310547	-1.0986328	0.48828125	-8.30822734	-1.274047824	0.24404297120000001	-0.061035156	-0.12207031	0.4272461	-0.04067382788	8.061792032000001	3.8448730040000005	0	0	0.18310547	-0.7464843750000001	7.791430710000001	0.7572509980000001	1.953125	2.5634766	2.8686523	1539959546.333
-8.16108426	-2.9679932100000004	-2.6079101440000003	0.48828125	-2.6245117	0	4.489672824	-7.1717527	-0.9175537140000001	0.6713867	0	-3.8452148	1.9738769960000002	7.93378894	1.296777356	0.061035156	1.0375977	0.4272461	-8.03547374	-1.2321777160000003	0.4103271466	-0.061035156	0	0.48828125	-0.230883786	7.3858885800000005	3.3244873200000002	-0.18310547	0.12207031	0.12207031	-1.90808107	7.448095746000001	-0.2942871106	1.2817383	2.4414062	1.159668	1539959546.373
-6.664526260000001	-2.306445288	-1.038378894	0	-1.2207031	0.24414062	4.527954074	-6.48867212	-1.068286142	0.6713867	0	-3.8452148	1.227392572	7.719653060000001	1.3446288940000002	0.061035156	0.6713867	0.36621094	-8.100073380000001	-1.5216797120000003	0.5598632788000001	-0.061035156	0	0.48828125	-0.4378417932	7.373925720000001	3.085229532	0.24414062	0	-0.061035156	-4.684667932000001	6.212329074	-0.9510498200000002	1.3427734	-1.4038086	0.48828125	1539959546.413
-6.889428420000001	-1.9571288940000002	-1.2285888580000002	-0.8544922	3.6621094	0.18310547	4.6427978240000005	-6.06040036	-1.262084964	0.36621094	-0.12207031	-4.0283203	1.0419677520000001	7.899096940000001	1.2309814300000002	0.24414062	-0.48828125	0.24414062	-8.19099092	-1.650878894	0.891235324	0	-0.12207031	0.4272461	-0.3947753894	7.757934800000001	3.331665036	0.6713867	-0.18310547	-0.12207031	-2.930908246	6.71835962	-0.40554199280000003	2.6245117	-3.479004	-0.5493164	1539959546.453
-8.86809056	-2.749072284	-3.129492212	-1.2207031	3.3569336	-0.5493164	5.2445312500000005	-6.001782248	-1.320703076	0.36621094	-0.12207031	-4.0283203	1.6484863220000001	8.43383786	1.3470214660000002	0.5493164	-0.24414062	0.24414062	-8.34650908	-1.6269530760000002	0.838598642	0	-0.18310547	0.4272461	-0.27993163940000004	8.307031250000001	3.696533246	0.8544922	-0.36621094	-0.18310547	3.71926268	8.91235324	-0.1435546875	0.48828125	-5.554199	-0.18310547	1539959546.493
-10.71276808	-2.89382338	-1.8267334260000003	2.746582	-3.0517578	1.159668	6.095092752000001	-6.114233426	-1.5958496400000002	0	-0.30517578	-4.1503906	2.288500998	8.845361420000001	1.7824707460000002	0.8544922	0.8544922	0.4272461	-9.14204074	-1.2884033540000002	0.515600589	-0.18310547	-0.061035156	0.7324219	-0.1614990216	8.35249002	3.7025146760000003	0.91552734	-0.48828125	-0.18310547	14.685644960000001	9.87058058	-0.0885253894	3.4179688	0.9765625	2.9907227	1539959546.533
-10.24023462	-2.16767572	-3.440527356	-0.91552734	2.0141602	0.79345703	6.095092752000001	-6.114233426	-1.5958496400000002	0.12207031	-0.30517578	-3.8452148	2.3255859620000003	8.875268570000001	2.219116214	0.79345703	1.2207031	0.61035156	-8.892016574000001	-0.5191894568000001	0.6519775360000001	0.18310547	-0.91552734	1.159668	-0.3194091754	8.405126800000001	3.4835937500000003	1.0375977	-0.18310547	0.12207031	8.589355432000001	8.291479532	-3.04455571	-1.8310547	-1.2817383	-0.8544922	1539959546.573
-12.21052266	-4.21691893	-6.463549820000001	-2.1972656	0.6713867	-1.3427734	6.629834260000001	-5.4443116	-1.335058606	0	-0.6713867	-3.0517578	2.2478271760000004	9.71745607	2.410522464	0.48828125	0.79345703	0.91552734	-11.45566394	-0.31103514400000004	0.49526367800000004	0.5493164	-1.4038086	1.4038086	-0.9785644568000001	9.676782248	2.98952626	1.0375977	-0.79345703	0.61035156	0.8218505890000001	10.26416034	2.269360324	-3.479004	3.3569336	-2.4414062	1539959546.618
-10.156494600000002	-7.4947509000000005	-4.055419928	0.9765625	-2.5634766	-0.061035156	7.450488220000001	-5.726635880000001	-1.038378894	-0.36621094	-0.6713867	-2.0141602	2.27893071	11.901879500000001	2.372241214	0.061035156	0	1.159668	-13.5348143	-0.46535643000000004	0.8541503600000001	0.18310547	0.7324219	0.5493164	-0.46416014400000005	12.284692000000001	2.313623004	1.159668	-0.48828125	0.5493164	7.104760880000001	14.04802266	-0.3158203076	-1.6479492	1.3427734	-0.5493164	1539959546.653
-7.696923920000001	-5.470629892	-2.0480469240000003	1.4648438	-0.6713867	0.8544922	8.844164840000001	-6.396557608000001	-0.5993408246	-0.6713867	0.30517578	-0.8544922	2.39138179	13.982226440000002	1.9296142180000002	-0.48828125	-1.0375977	0.91552734	-12.088500900000001	0.31342773560000003	-0.1256103534	0.12207031	0.30517578	0.5493164	0.04067382788	13.692724640000002	2.24064946	1.4648438	0.18310547	0	-0.876879892	9.387280252000002	-1.6843750000000002	-0.18310547	-2.380371	-0.24414062	1539959546.693
-8.09528804	-3.6570557100000003	-4.929907248	-0.36621094	2.9296875	-0.5493164	9.997387680000001	-6.087914840000001	-0.12321777160000001	-0.6713867	0.30517578	-0.8544922	3.3448242800000005	13.48696286	1.771704074	-0.4272461	-0.36621094	0.8544922	-10.7618161	1.0563232428000002	-1.0969971040000002	-0.9765625	-0.061035156	0.6713867	-0.45937500000000003	12.928296220000002	2.551684604	0.6713867	1.2207031	0.18310547	1.156811502	10.02011682	-2.55527356	-0.18310547	-2.380371	-0.24414062	1539959546.733
-8.150317392	-4.7803711060000005	-5.900097840000001	-0.24414062	-1.2817383	0.12207031	10.771386780000002	-5.195483426000001	0.970190396	-1.6479492	1.7700195	-1.7089844	4.409521466	12.614867720000001	2.144946286	-0.4272461	1.2817383	1.5869141	-10.285692899999999	0.9797607428000001	-1.1340820288	-0.36621094	-0.061035156	-0.12207031	-1.69633786	11.618359620000001	1.9978027160000003	-0.7324219	1.2817383	0.79345703	2.332763678	9.868188400000001	-1.783667032	-0.36621094	0.18310547	-1.8920898	1539959546.773
-8.274731430000001	-4.164282248	-3.94895018	-1.159668	0	-0.12207031	10.81445288	-4.9849366	1.9726807100000001	-1.6479492	1.7700195	-1.7089844	4.596142572000001	12.24042932	2.333959964	-1.2817383	1.2817383	2.746582	-9.98183606	1.1508300720000002	-0.709399411	-0.18310547	-0.8544922	0.12207031	-2.4583741	10.699609620000002	1.2285888580000002	-1.2817383	0.4272461	1.3427734	1.1807373200000002	9.471020468	-2.296875	0.18310547	-0.5493164	-2.380371	1539959546.813
-8.260375900000001	-3.9968016200000003	-3.794628894	0.30517578	0.24414062	0.061035156	9.80598192	-5.51369658	2.124609424	-0.36621094	3.0517578	-3.3569336	4.652368210000001	11.999975540000001	2.289697284	-2.319336	-0.4272461	3.8452148	-9.69951178	1.297973642	-0.2607910144	-0.18310547	-0.7324219	0.12207031	-2.0372802520000004	10.33713408	1.006079074	-1.5258789	-0.6713867	1.8920898	1.50493161	9.894507280000001	-2.1329834260000005	0	-0.6713867	-2.6855469	1539959546.853
-7.30454074	-3.645092752	-3.7252441100000007	0.30517578	0.061035156	-0.061035156	9.405224640000002	-5.01245108	2.5349366	-0.36621094	3.0517578	-3.3569336	5.730224640000001	11.74157698	2.8328125	-2.9907227	-1.6479492	4.9438477	-9.253295926000002	1.1580077880000001	0.00478515625	0	-0.61035156	-0.061035156	-1.038378894	10.012939300000001	1.4223876800000002	-2.0141602	-1.2207031	1.8310547	1.7274413940000002	9.505712860000001	-1.435546924	-0.12207031	-0.12207031	-2.8076172	1539959546.893
-6.7135742800000004	-3.640307608	-3.637915036	-0.18310547	-0.061035156	-0.4272461	10.06557608	-3.8652099640000004	3.5601562500000004	0.79345703	1.2817383	-3.6010742	6.63222644	11.17094748	3.3783202880000003	-3.7231445	-2.380371	6.164551	-8.947045926000001	1.1328857428	0.07177734424	0	-0.4272461	-0.30517578	-0.11484375000000001	9.169555710000001	1.9427734620000003	-2.1362305	-1.4648438	1.953125	1.7788817900000002	9.207836960000002	-1.107763678	-0.12207031	-0.4272461	-2.5634766	1539959546.933
-6.867895468	-3.8604248200000004	-3.8353027160000006	0.061035156	0.9765625	-0.5493164	9.782055710000002	-2.604321286	3.8616211060000003	1.0986328	2.9296875	-3.7841797	7.376318390000001	10.090698380000001	3.379516574	-4.0893555	-3.6010742	7.1411133	-8.954223740000002	1.0288086060000001	0.21652832460000004	0	-0.24414062	-0.4272461	1.1903076080000001	8.657543930000001	2.1712646760000003	-2.380371	-0.79345703	2.8076172	2.2286865020000004	9.00207518	-1.002490216	-0.12207031	-0.4272461	-2.5634766	1539959546.972
-7.55336911	-3.951342752	-4.018334964	0.79345703	0.12207031	-0.061035156	9.413598740000001	-1.6544677520000002	3.895117212	1.4648438	3.479004	-3.540039	9.015234620000001	9.145629892	3.7288329680000003	-4.0283203	-2.319336	7.5683594	-8.76401358	1.485791034	0.27155761780000004	-0.061035156	-0.12207031	-0.30517578	1.9140625000000002	8.62404802	2.3734375	-2.746582	-0.79345703	3.9672852	2.2382567900000003	9.023608426000001	-1.1269042932	-0.061035156	-0.18310547	-1.5258789	1539959547.012
-7.99838858	-3.5697264400000006	-3.88674321	0.91552734	-0.18310547	0.5493164	9.152807608000002	-0.6292480432	3.6917480040000004	1.6479492	3.4179688	-3.0517578	10.36823732	8.519970746	3.829321286	-3.8452148	-0.79345703	8.056641	-8.229272660000001	1.830322284	0.3026611322	0.24414062	-0.18310547	-0.36621094	2.82084964	8.953027160000001	2.5971435700000005	-3.112793	-0.7324219	5.1879883	3.0206298920000005	8.808276260000001	-0.955834964	-0.061035156	-0.30517578	-1.159668	1539959547.053
-8.266357428000001	-3.0995849640000004	-4.27553714	1.0375977	-0.18310547	0.79345703	9.350195288	-0.096899411	3.917846646	1.6479492	3.4179688	-3.0517578	11.1350589	8.192187500000001	3.4034423920000005	-3.7841797	-0.7324219	8.544922	-8.57380342	1.752563498	0.531152356	0.7324219	-0.61035156	-0.48828125	3.6785887600000002	9.069067392000001	2.9524413940000005	-3.2348633	-0.4272461	5.859375	3.737207068	8.845361420000001	-0.7058105432	-0.061035156	-0.30517578	-1.159668	1539959547.092
-8.56782248	-2.6485839660000003	-4.608105432	0	-1.0375977	0.48828125	9.55117212	0.04306640576	3.505126996	1.953125	1.7700195	-2.9907227	11.3826902	7.54738768	2.830419928	-3.7231445	-0.6713867	8.666992	-9.176733426	0.974975589	0.915161142	0.5493164	-0.5493164	-0.6713867	4.693042032	9.329858426000001	3.29816893	-3.4179688	-0.5493164	6.225586	1.9200439300000003	9.3238768	-0.9522461060000001	-0.18310547	0.6713867	-0.79345703	1539959547.132
-8.492456070000001	-3.0086670320000004	-4.26118161	-0.24414062	-0.61035156	0.7324219	10.18161592	0.17465820680000002	3.41301268	1.953125	1.7700195	-2.9907227	11.45566394	6.426464660000001	2.769409146	-3.2348633	-0.12207031	8.056641	-10.083520860000002	0.47373047120000006	1.3195067900000002	0.5493164	-0.7324219	-1.0986328	5.27563498	9.46145018	4.139160144000001	-2.8076172	-1.2207031	6.652832	1.6712158540000002	9.289184800000001	-0.699829074	-0.61035156	-0.36621094	-0.48828125	1539959547.173
-8.27233876	-3.6080077880000005	-4.3700439300000005	-0.24414062	-1.0986328	0.7324219	10.054809800000001	0.477319339	3.2048584260000004	1.8920898	0.18310547	-3.0517578	11.19846196	5.1715576080000005	2.4583741	-2.9907227	1.0375977	7.3242188	-10.40292932	-0.16389160340000003	1.4929687500000002	0	-0.61035156	-1.0375977	6.37263179	8.8979982	5.16557608	-3.0517578	-0.6713867	6.164551	2.6964355040000005	9.49494658	-0.8278320288	-1.2817383	-1.159668	0.12207031	1539959547.212
-8.16467302	-4.454980432	-3.964501996	-0.12207031	-0.48828125	0.79345703	10.054809800000001	0.6555663939999999	2.87109375	1.8920898	0.18310547	-3.0517578	10.416088760000001	3.39506839	2.501440396	-2.746582	1.8310547	6.4086914	-10.936474640000002	-0.379223642	1.15441893	-0.61035156	-0.36621094	-0.8544922	6.914550720000001	7.55576178	5.95273462	-2.5634766	-0.8544922	5.9814453	5.2170165740000005	9.615771760000001	0.248828125	-1.4648438	-0.79345703	1.7089844	1539959547.253
-9.07983426	-5.118920926	-2.7000244600000003	0.8544922	-1.0986328	1.0375977	10.11940944	1.0347900360000002	2.837597644	1.5869141	0.30517578	-2.6855469	8.685058606	1.0862304712000002	3.4429199280000002	-2.0751953	1.5869141	4.760742	-10.784546220000001	-0.056225586060000006	0.893627896	-0.30517578	0.18310547	-0.79345703	7.32966304	6.609497300000001	5.740990920000001	-1.7700195	-0.30517578	5.9814453	6.603515380000001	10.949634080000001	1.8458740020000002	-0.91552734	0.5493164	3.7231445	1539959547.292
-9.58825679	-4.377221646000001	-2.2346679320000002	1.0986328	-1.0375977	0.8544922	8.918335160000002	1.4618652160000003	2.359082068	1.4038086	2.380371	-2.1972656	7.31770018	-0.1387695288	3.7934326080000003	-2.1972656	1.6479492	2.6855469	-10.541699280000001	-0.45100097840000003	0.6711181610000001	0.30517578	0.6713867	-0.7324219	8.09648462	5.9886232	5.699121106000001	-0.9765625	1.3427734	5.126953	2.9955077880000003	12.514379500000002	1.2285888580000002	-0.91552734	0.5493164	3.7231445	1539959547.332
-9.700707968000001	-2.9775634	-1.982250998	0.4272461	0.12207031	0.061035156	8.468530252	1.808789038	2.43205571	0.4272461	-0.9765625	-0.8544922	6.610693390000001	-0.6089111420000001	4.038671924000001	-2.380371	0.9765625	0.7324219	-10.37302266	-1.8243408540000001	0.6615478240000001	0.12207031	0.5493164	-0.79345703	7.604809800000001	5.114135880000001	6.25419928	0.91552734	2.8076172	4.333496	-1.362573282	12.064575180000002	-1.9284179320000001	-1.3427734	-1.0375977	3.4179688	1539959547.372
-10.528539840000002	-3.484790036	-2.75625	0.8544922	1.5258789	-0.30517578	8.9829348	1.418798822	2.4344482820000004	0.4272461	-0.9765625	-0.8544922	6.759033246	-0.1686767572	4.047045926	-2.6245117	0.8544922	-0.36621094	-11.09199182	-2.4978514400000003	0.805102536	-0.8544922	0.61035156	-0.5493164	6.280517572	4.1427491000000005	7.013842752000001	0.4272461	4.333496	3.540039	-1.795629892	11.73559604	-2.27893071	-0.79345703	-0.30517578	2.8076172	1539959547.412
-10.11940944	-3.6642334260000005	-2.48828125	0.9765625	-1.4648438	-0.061035156	8.9829348	1.418798822	2.4344482820000004	0.61035156	0.18310547	-0.48828125	7.090405252000001	0.33615722840000006	4.038671924000001	-2.8076172	1.0375977	-0.79345703	-10.387377700000002	-2.127001996	0.7500732428000001	-1.2207031	0.79345703	-0.48828125	5.611792032	3.03857428	6.779370108000001	0.48828125	3.479004	2.9907227	-0.3337646466	9.477001800000002	-0.7668212860000001	-0.79345703	-0.30517578	2.8076172	1539959547.452
-8.431445288	-2.82084964	-1.7681152160000002	0.7324219	-1.4648438	-0.18310547	8.126391574000001	1.3577880400000002	1.971484424	0.61035156	-2.746582	-0.36621094	7.04375	-0.00478515625	3.80778804	-2.2583008	0.24414062	-1.0375977	-9.76889676	-1.9978027160000003	0.5610595746000001	-0.6713867	1.5258789	-0.48828125	4.751660144000001	2.557666034	6.79372554	0.18310547	1.5258789	2.6245117	-0.45578614200000006	8.060595746	-0.230883786	0.61035156	0.24414062	-0.4272461	1539959547.492
-7.5952391200000005	-2.2071533540000003	-1.1173339660000001	-0.4272461	-0.4272461	-0.5493164	8.496044928000002	1.5145019960000001	2.192797824	0.61035156	-2.746582	-0.36621094	7.767504892	-0.21533202880000002	4.008764676	-1.5869141	0.36621094	-0.91552734	-9.0858152	-2.2215087860000002	0.13398437500000002	-0.9765625	1.3427734	-0.36621094	4.60930162	1.965502896	7.5019284200000005	0.12207031	0.91552734	2.1972656	-0.2344726538	7.360766574	-0.16030273560000002	1.4038086	2.5024414	-1.7700195	1539959547.532
-7.844067392	-2.4081298920000003	-1.4678466460000001	-0.18310547	0	-0.61035156	8.152710160000002	1.4199951080000002	2.09948732	0.36621094	-1.953125	-0.36621094	7.939770468000001	-0.34572753600000006	4.1415527160000005	-1.3427734	-0.4272461	-0.12207031	-8.725732428	-2.6306396760000004	-0.3517089856000001	-0.9765625	1.3427734	-0.36621094	4.813867212	1.670019568	6.895410340000001	0.8544922	2.2583008	1.8920898	-0.784765625	8.630029254	-0.5048339856	1.4038086	2.5024414	-1.7700195	1539959547.572
-8.250805710000002	-3.23596196	-1.57551268	-0.79345703	1.4648438	-0.9765625	7.71247554	0.9020019568000001	1.8973144960000001	0.30517578	-2.380371	-0.30517578	7.988818390000001	-0.49885253600000007	3.9836425720000004	-1.3427734	-0.48828125	0.24414062	-8.906372300000001	-2.8675048920000004	-0.7117919928	-1.4648438	0.6713867	-0.24414062	3.73122554	1.5109130400000002	6.8870362400000005	0.061035156	1.8920898	1.8920898	2.624658246	9.366943390000001	1.6353271760000003	1.7700195	0.7324219	-1.0375977	1539959547.612
-9.53083516	-4.376025360000001	-2.427270468	-0.12207031	2.746582	-0.8544922	7.968481430000001	0.6759033540000001	1.8841552520000002	0.4272461	-1.953125	-0.61035156	7.693335160000001	-0.8756836060000002	3.6893554320000006	-0.6713867	-1.159668	0.48828125	-10.236645860000001	-2.344726538	-0.4844970746000001	-1.953125	0.79345703	0.4272461	3.9166503600000007	1.599438498	7.893115020000001	0.48828125	-0.12207031	1.7089844	4.00996106	12.141137680000002	-0.6256591459999999	0.79345703	-2.0751953	-1.159668	1539959547.652
-9.91245108	-5.227783246	-3.7695067900000003	0.36621094	-1.2817383	-0.79345703	7.8943116	1.435546924	2.076757788	0.36621094	-0.9765625	-0.36621094	7.58686502	-1.3266846040000002	3.7120849640000007	0.36621094	-2.4414062	0.30517578	-10.8551268	-0.9020019568000001	-0.5048339856	-1.953125	0.79345703	0.4272461	4.818652356	1.8949219240000001	7.850048920000001	0.5493164	0	1.159668	3.8460692900000004	11.02978534	2.469140576	-1.6479492	-0.12207031	-0.8544922	1539959547.692
-8.224487320000001	-4.254003894	-2.372241214	0.12207031	-1.6479492	-0.6713867	7.600024460000001	2.47631839	2.4296630400000003	0	-0.8544922	0.36621094	8.058202880000001	-1.030004892	3.7061035340000004	0.8544922	-2.0751953	-0.12207031	-10.082324280000002	-0.339746106	-0.9414794928000001	-0.79345703	1.0986328	0.24414062	5.073461960000001	2.56484375	7.7687010800000005	0.61035156	0.061035156	0.61035156	3.5900634000000005	8.93747554	-0.4689453076	1.0986328	1.4038086	-1.0986328	1539959547.732
-7.39904802	-3.34243161	-2.2035644960000003	-0.6713867	0.7324219	-0.4272461	8.25678714	2.6485839660000003	2.9033935700000004	-0.12207031	-0.12207031	0.8544922	9.125292932	-0.613696286	3.1079589660000004	1.159668	-1.2207031	-0.36621094	-8.61447734	-0.6914550720000001	-1.3386474640000001	-0.36621094	0.8544922	0.061035156	4.647582968	2.8627197480000004	7.2698487400000005	0.18310547	-0.061035156	0.24414062	0.7309326080000002	8.866894568000001	-0.840991214	0.48828125	-0.61035156	-1.0375977	1539959547.772
-7.44211412	-4.067382788000001	-2.5433105040000004	-0.30517578	0.4272461	-0.4272461	8.492456070000001	2.0145507200000004	2.588769568	-0.061035156	-0.30517578	0.48828125	9.395654254	-0.60651857	3.3771241	1.0986328	-0.4272461	-0.061035156	-8.16467302	-0.8074951080000001	-1.4331542540000002	-0.36621094	0.8544922	0.061035156	4.746875	2.600732428	7.394262680000001	-0.061035156	-0.12207031	0.12207031	2.5313476440000002	9.515283246000001	0.49765625	0.24414062	0	-1.2207031	1539959547.812
-7.9936032400000006	-4.586572284	-2.496655252	0	1.159668	-0.18310547	8.72333966	1.485791034	2.27893071	-0.061035156	-0.30517578	0.48828125	9.366943390000001	-0.2811279254	3.1797364200000002	1.0986328	-0.4272461	-0.30517578	-9.015234620000001	-0.6041259784	-1.617382788	-0.061035156	0.12207031	0.30517578	4.838989120000001	2.560058606	7.309326080000001	-0.12207031	-0.24414062	0	2.6174804320000002	9.613378894	0.01674804712	0	0.18310547	-0.5493164	1539959547.852
-8.90876448	-4.44660643	-2.981152356	0.061035156	-0.30517578	-0.061035156	8.104858426	1.5336425720000002	2.3160155760000003	-0.18310547	-0.18310547	0.4272461	9.460253894000001	-1.282421924	3.505126996	0.6713867	0.5493164	-0.30517578	-9.512890380000002	-0.7141846040000002	-1.3302734620000003	0	0	0.24414062	6.3235842600000005	2.2609863220000004	7.537817392	0.24414062	-0.8544922	0.061035156	1.9810547120000002	9.337036240000002	-0.3935791034	-0.061035156	-0.30517578	-0.30517578	1539959547.892
-8.400341754000001	-4.08413089	-3.017041034	0	0.36621094	0.12207031	8.017529254000001	1.81357428	2.8818603240000003	-0.18310547	-0.18310547	0.4272461	9.479394568	-1.544409146	3.440527356	0.30517578	0.12207031	-0.6713867	-9.756933606	-0.7955322480000001	-1.2692626800000002	0	0	0.24414062	6.937280252000001	2.146142572	7.424169928000001	0.30517578	0.12207031	-0.061035156	1.605419928	9.69233426	-0.2129394568	-0.061035156	-0.30517578	-0.30517578	1539959547.932
-8.661132788000002	-4.14035643	-3.325683606	-0.061035156	0.61035156	0.061035156	8.26276857	2.09948732	2.6114991	0.36621094	-0.18310547	0.6713867	9.65405252	-1.6353271760000003	3.2838134000000005	0.7324219	0	-0.91552734	-9.724634080000001	-0.6890625	-1.1580077880000001	-0.061035156	-0.18310547	0.24414062	6.46713858	2.0468505400000003	7.157397660000001	0.24414062	-0.18310547	0.12207031	1.676000998	9.8933107	-0.531152356	0.12207031	-0.18310547	-0.36621094	1539959547.972
-8.628832968000001	-4.013549820000001	-3.1378662140000007	-0.24414062	-0.30517578	0	8.882446580000002	2.3208007200000003	1.3661621400000001	-0.48828125	-2.6855469	1.0375977	9.8	-1.3924804320000002	2.9727783540000003	0.9765625	-0.91552734	-0.24414062	-9.85742212	-0.6005371106	-1.070678714	0	-0.12207031	0.12207031	6.224292032	1.9535400360000001	7.09160144	0.24414062	-0.4272461	-0.061035156	1.516894568	9.89809604	-0.27275390380000003	0.18310547	0	-0.4272461	1539959548.012
-8.412304712000001	-3.887939496	-3.1486327880000005	-0.24414062	0.12207031	-0.061035156	9.957910340000002	2.239453076	0.876879892	-0.48828125	-2.6855469	1.0375977	10.039258180000001	-1.4020507200000003	3.33046875	1.4648438	-1.7089844	0.24414062	-9.666015380000001	-0.6017333966	-0.9570312500000001	0	-0.12207031	0.12207031	6.64060054	1.9738769960000002	7.43374002	0.30517578	-0.4272461	-0.24414062	1.464257788	9.754540740000001	-0.12919922120000002	0.18310547	0	-0.4272461	1539959548.052
-8.39077176	-3.818554712	-3.08881839	-0.18310547	-0.12207031	0	10.483080580000001	1.8422851440000003	1.2919922120000003	-1.0986328	-2.380371	0.24414062	10.13017572	-0.8756836060000002	4.070971646	1.4648438	-2.319336	-0.061035156	-9.48776857	-0.6089111420000001	-0.869702176	0.18310547	-0.12207031	-0.12207031	6.518579074000001	2.3483153960000003	7.702905252000001	-0.12207031	0.061035156	-0.36621094	1.933203076	9.593042032000001	-0.3158203076	0.061035156	-0.18310547	-0.18310547	1539959548.092
-8.26276857	-3.811376996	-3.178540036	-0.18310547	0.12207031	0.12207031	9.845459260000002	1.369750998	1.8542480040000002	-0.8544922	-1.4648438	0.12207031	10.557250900000001	-0.26796875000000003	3.6666259000000005	1.7089844	-2.2583008	0.061035156	-9.45427266	-0.5443115216000001	-0.8206542932	0.36621094	-0.24414062	-0.12207031	5.53044429	2.45598143	8.226879892	-1.3427734	-0.36621094	-0.91552734	1.8075927520000004	9.616967752	-0.4474121106000001	-0.061035156	0	-0.18310547	1539959548.132
-8.407519568	-3.7228514400000003	-3.257495108	-0.24414062	0.48828125	0.061035156	9.9710688	0.7991211060000001	1.7035155760000003	-1.2817383	-1.7700195	0.4272461	11.13147014	0.49167482	2.9572264400000003	2.4414062	-2.746582	1.4648438	-9.705493210000002	-0.7416992212000001	-0.619677716	0.36621094	-0.24414062	-0.12207031	5.49934056	2.5026367800000004	8.47451178	-2.8076172	-0.24414062	-1.8920898	1.617382788	9.60859375	-0.593359375	0.12207031	0	-0.12207031	1539959548.172
-8.76760234	-3.4967528960000003	-3.4788086060000003	-0.18310547	0.24414062	0	10.480688400000002	0.3541015576	1.5276611420000001	-1.5869141	0.061035156	-0.5493164	11.318090560000002	1.35419928	2.7323242800000003	3.1738281	-2.1972656	1.7089844	-9.77966304	-0.7668212860000001	-0.5467041034000001	0.24414062	-0.24414062	-0.061035156	5.504125900000001	2.7179687500000003	8.88842752	-3.8452148	0.30517578	-2.4414062	1.349414038	9.67917482	-0.642407248	0.061035156	-0.061035156	-0.18310547	1539959548.212
-8.83698732	-3.609204074	-3.32807608	-0.18310547	-0.12207031	0.12207031	10.62185054	-0.1256103534	0.8732910340000001	-1.5869141	0.061035156	-0.5493164	10.88383786	1.28361821	2.19399411	3.6010742	-1.3427734	1.3427734	-9.917236420000002	-0.7381103240000001	-0.3971679712	0.30517578	-0.24414062	0	5.66921376	2.816064496	8.55466304	-4.0283203	0.4272461	-2.746582	1.4822021760000001	9.669604532000001	-0.642407248	0.12207031	0.12207031	-0.24414062	1539959548.252
-8.56901857	-3.7037110600000003	-3.3472167540000006	0	0.30517578	0.18310547	10.097875900000002	-0.18422851440000002	0.0693847644	-2.2583008	1.8310547	-0.6713867	9.92321736	0.729736322	1.41640625	3.2958984	-0.48828125	1.2207031	-9.941162140000001	-0.6328369110000001	-0.401953125	0.30517578	-0.24414062	0	5.969482428000001	2.7323242800000003	7.836889480000001	-4.3945312	0.36621094	-2.8076172	1.47263179	9.712670926000001	-0.6902587860000001	0.24414062	0.061035156	-0.24414062	1539959548.292
-8.524755890000002	-3.734814496	-3.5541748200000005	0.24414062	0.12207031	0.24414062	9.87536592	0.19738769960000002	-0.8314209260000001	-2.8076172	4.699707	-0.8544922	9.518872300000002	-0.4689453076	0.8529540740000001	3.479004	0.91552734	0.9765625	-9.624145468	-0.6208740020000001	-0.45937500000000003	0.48828125	-0.36621094	0.061035156	5.6548584260000005	2.56723642	7.650268570000001	-4.211426	-0.7324219	-2.8686523	1.284814496	9.729418930000001	-0.7476806610000001	0.12207031	-0.12207031	-0.18310547	1539959548.332
-8.28669429	-3.6558594240000004	-3.3914795320000004	0.061035156	0.30517578	0.24414062	8.36325679	0.5072265576	-0.34213867800000003	-3.7841797	3.2348633	-0.79345703	8.40153804	-0.9869384980000001	1.503735324	3.0517578	1.6479492	0	-9.553564300000001	-0.592163089	-0.5861816394	0.91552734	-0.5493164	0.12207031	6.129785340000001	2.2801269960000004	7.415795926	-1.7700195	-1.8310547	-3.479004	1.43076178	9.64328624	-0.7046142572	0.12207031	-0.24414062	-0.24414062	1539959548.372
-8.450586060000001	-3.643896466	-3.4692382200000003	0.12207031	0.79345703	0.24414062	7.196875	1.168774411	1.179541034	-3.7231445	1.0986328	-0.7324219	7.6143798920000005	-1.414013678	2.4751221040000004	2.6855469	0.36621094	-0.36621094	-9.791625900000001	-0.707006839	-0.501245108	0.91552734	-0.5493164	0.12207031	5.315112320000001	1.924829074	6.450390380000001	-3.4179688	-0.7324219	-4.211426	1.509716754	9.729418930000001	-0.71538089	0.12207031	-0.061035156	-0.18310547	1539959548.412
-8.607299820000001	-3.48957518	-3.7671141200000005	0.061035156	0.36621094	0.18310547	6.419287140000001	1.7130859620000003	1.564746106	-2.9907227	1.2207031	-0.12207031	7.21242662	-1.801611322	2.9368896760000003	2.4414062	-0.79345703	0.061035156	-9.71147464	-0.6627441100000001	-0.477319339	0.79345703	-0.6713867	0	5.157201980000001	1.375732428	6.17763678	-3.2348633	-3.0517578	-4.333496	1.300366214	9.765307608	-0.7034179712000002	0.061035156	-0.12207031	-0.18310547	1539959548.452
-8.43503444	-3.50393071	-3.4512939300000003	0.12207031	-0.12207031	0.12207031	5.731420926	2.72395018	2.424877896	-2.8686523	1.159668	0.9765625	10.3622554	-1.403247104	3.5182862400000006	0.7324219	1.5869141	0.9765625	-9.746167032	-0.9785644568000001	-0.440234375	0.4272461	-0.48828125	0.12207031	5.8833496400000005	1.2907959260000001	5.59624002	-2.5634766	-3.1738281	-4.211426	1.315917932	9.63371556	-0.61848143	-0.061035156	-0.30517578	-0.061035156	1539959548.492
-8.027099640000001	-3.410620108	-3.6977295320000003	-0.18310547	0.48828125	-0.061035156	6.8224366000000005	3.15700679	3.5625489200000002	-1.8920898	0.61035156	0.18310547	9.7748777	-2.360278354	4.513598740000001	0.12207031	-0.4272461	0.79345703	-9.666015380000001	-0.8900390380000001	-0.34094239200000004	0.4272461	-0.48828125	0.12207031	6.7650144800000005	1.5180908540000002	5.48378894	-1.5258789	-3.1738281	-4.0283203	1.604223642	9.63491214	-0.6292480432	-0.061035156	0	0	1539959548.532
-8.403930710000001	-3.4213867800000006	-3.6307373200000006	-0.36621094	0.5493164	-0.18310547	6.9839357	4.3150146760000005	4.492065396	-1.8920898	0.61035156	0.18310547	9.723437500000001	-3.201269568	3.331665036	0.6713867	-4.333496	-0.36621094	-9.801196580000001	-1.0180419928000002	-0.06340332068	0.061035156	-0.48828125	0.36621094	7.8608152	2.0899170320000002	6.114233426	-1.2817383	-3.540039	-3.7231445	1.5432128600000001	9.589452880000001	-0.7393066100000001	-0.061035156	0.18310547	0	1539959548.572
-8.47211911	-3.2144287140000003	-3.81616214	-0.18310547	-0.5493164	-0.36621094	8.226879892	4.46455072	4.874877896	-1.0375977	-1.5869141	0.12207031	10.837183	-3.543408246	2.642602536	0.61035156	-0.6713867	-0.4272461	-9.78444838	-0.8421875000000001	-0.20217285340000002	0.4272461	-0.8544922	0.18310547	8.644384980000002	1.94636232	6.723144568	-0.8544922	-0.5493164	-2.5634766	1.46665036	9.69113768	-0.5646484424	-0.12207031	0.24414062	0.12207031	1539959548.612
-8.52595198	-3.5673339660000005	-3.541015576	-0.48828125	0.7324219	-0.18310547	8.51040036	3.5733153960000004	5.36296376	-1.0375977	-1.5869141	0.12207031	9.962695680000001	-3.0206298920000005	3.161792032	-0.24414062	0.9765625	0	-10.014135880000001	-0.42587889400000006	0.2344726538	0.4272461	-0.8544922	0.18310547	8.641992212	2.789746106	6.0400634	-0.12207031	0.7324219	-3.0517578	1.7071045320000002	9.680371106	-0.67709964	-0.18310547	0.061035156	0.18310547	1539959548.652
-8.673095746000001	-3.7671141200000005	-4.10207518	-0.061035156	-0.061035156	-0.061035156	9.58347194	2.902197284	4.702612320000001	0	-2.1362305	-0.48828125	10.19836412	-2.872290036	3.170166034	-0.4272461	-1.2817383	-0.12207031	-9.87775908	-0.343334964	0.3732421924	0.7324219	-1.0375977	-0.061035156	6.873876800000001	2.2645751800000005	5.7170651999999995	0.9765625	1.5258789	-2.746582	1.51928714	9.80598192	-0.6711181610000001	-0.061035156	0.48828125	0.24414062	1539959548.692
-8.935082968000001	-3.6893554320000006	-4.048242212	-0.30517578	-0.48828125	0.061035156	9.15161142	2.483496106	1.876977536	0.9765625	-3.0517578	-1.4648438	9.138451980000001	-2.483496106	2.190405252	-0.61035156	-2.5024414	-0.6713867	-9.686352340000001	-0.2177246106	0.4426269568000001	0.36621094	0	-0.061035156	7.0317871400000005	3.2945800720000005	5.41679712	0.18310547	-0.4272461	-3.7231445	1.387695288	9.733007788	-0.686669928	0	0.30517578	0.061035156	1539959548.732
-8.13955072	-4.08652356	-3.447705072	0.30517578	-0.7324219	0.061035156	9.74138179	2.62705072	1.911669928	0.9765625	-3.0517578	-1.4648438	9.97346196	-2.5839844240000005	3.2682617800000004	-1.0986328	-2.746582	-0.5493164	-10.090698380000001	-0.492871106	0.8230468750000001	0.36621094	0	-0.061035156	6.925317392	2.77180162	6.148925720000001	1.953125	0.9765625	-3.7231445	1.2202148560000001	9.78444838	-0.539526358	0	0.30517578	0.061035156	1539959548.772
-8.192187500000001	-3.42736821	-3.387890576	0.061035156	0.24414062	-0.061035156	8.0390625	2.872290036	2.874682608	1.8310547	-3.2348633	-0.8544922	10.682861420000002	-2.9416748200000002	3.1689697480000003	-1.8310547	-1.3427734	0.061035156	-10.073950180000002	-0.898413089	0.718969748	0.91552734	-0.12207031	-0.12207031	6.817651260000001	4.529150360000001	5.45148912	1.8310547	1.159668	-3.112793	1.03957518	9.700707968000001	-0.531152356	-0.12207031	-0.061035156	0.18310547	1539959548.812
-8.706591754	-3.4800048920000006	-3.92023912	0.18310547	-0.4272461	-0.24414062	9.45307608	3.523071286	2.2753417540000003	1.8310547	-3.2348633	-0.8544922	9.932788040000002	-3.0720702880000004	2.4667480040000003	-1.6479492	-0.36621094	-0.7324219	-9.96748004	-0.7464843750000001	0.811083966	-0.18310547	0.36621094	0	7.62873552	4.425073380000001	6.1333741	1.5869141	0.5493164	-3.7841797	1.28122554	9.80358876	-0.617285144	-0.061035156	-0.18310547	0.18310547	1539959548.852
-8.414697480000001	-3.640307608	-3.568530252	0.36621094	-0.48828125	-0.12207031	9.52485324	3.8604248200000004	2.191601538	2.319336	-2.2583008	-0.36621094	9.262865920000001	-3.343627896	3.269457968	-1.8310547	-0.30517578	-1.5258789	-10.05241664	-0.5060302716	0.835009784	-0.18310547	0.36621094	0	7.340429712000001	3.7288329680000003	6.261376800000001	3.1738281	2.4414062	-2.746582	1.662841754	9.729418930000001	-0.540722644	-0.12207031	0.12207031	0.18310547	1539959548.892
-8.451782248	-3.2407471040000004	-3.4835937500000003	0.24414062	-0.30517578	-0.36621094	9.52485324	3.8604248200000004	2.191601538	2.319336	-2.2583008	-0.36621094	8.81066893	-3.371142572	2.31481929	-2.1362305	-1.3427734	-1.7700195	-9.89091754	-0.5490966754000001	0.5969482428	0.7324219	0.30517578	-0.30517578	6.278125	4.657153354	5.226586960000001	4.272461	2.5024414	-2.1362305	1.693945288	9.6636232	-0.5526855432	-0.061035156	0.18310547	0.12207031	1539959548.932
-8.257983426000001	-3.23955072	-3.585278354	-0.061035156	0.061035156	-0.5493164	8.70180661	3.676196286	0.02153320288	2.9907227	0.8544922	1.3427734	9.29157698	-2.66174321	1.179541034	-2.0141602	-0.4272461	-2.0141602	-9.596630890000002	-0.7213623200000001	0.7309326080000002	0.7324219	0.30517578	-0.30517578	5.567529254	5.2828125	4.98015126	4.333496	2.319336	-2.1972656	1.5396240020000003	9.682763580000001	-0.5957519568	-0.18310547	0.18310547	0.12207031	1539959548.972
-8.387182608000002	-3.5972412140000003	-3.38908696	0.24414062	0	-0.4272461	6.7363034200000005	2.8639160340000003	-0.011962890380000002	2.380371	-1.7089844	2.2583008	8.747265380000002	-1.61977536	1.9260253600000001	-2.0141602	-0.61035156	-1.8310547	-9.7748777	-0.893627896	0.678295926	0.24414062	0.5493164	0.18310547	4.813867212	4.91315944	5.51967752	6.3476562	3.112793	-2.4414062	1.484594748	9.637304712	-0.619677716	-0.12207031	-0.30517578	0.12207031	1539959549.012
-8.69582518	-3.3531983800000003	-3.47402356	0.061035156	-0.24414062	-0.4272461	7.5114991	1.720263678	0.49526367800000004	2.5634766	-5.2490234	1.953125	8.601318390000001	-0.8529540740000001	1.3087402160000001	-2.1362305	-1.953125	-2.0751953	-9.76411142	-0.899609375	0.46416014400000005	0.36621094	0.4272461	0.061035156	3.9776612400000007	6.52575679	5.161987320000001	6.958008	3.0517578	-2.746582	1.8913329680000002	9.615771760000001	-0.6089111420000001	-0.18310547	-0.24414062	0.061035156	1539959549.052
-8.81665036	-3.452490216	-3.4632567900000004	0.18310547	0.061035156	-0.30517578	7.8428711060000005	1.670019568	-0.0837402356	2.9907227	-3.7231445	2.319336	9.0858152	-0.21054687500000002	-0.2452392572	-1.2817383	-0.7324219	-2.8076172	-9.612182608000001	-0.6244628600000001	0.5550781250000001	0.36621094	0.4272461	0.061035156	3.8101807100000005	7.77228984	4.97775908	5.554199	2.4414062	-2.6855469	2.3614746400000004	9.559545926	-0.42827148560000006	-0.061035156	0	0.061035156	1539959549.092
-8.601318390000001	-3.5493896760000005	-3.3831054320000007	0.12207031	-0.61035156	-0.24414062	8.28789038	0.9522461060000001	-1.0347900360000002	2.9907227	-3.7231445	2.319336	9.85742212	0.7201660340000001	-0.8720947480000001	-0.6713867	-2.5024414	-3.2958984	-9.8083741	-0.8146728240000001	0.539526358	0	0.48828125	0.12207031	3.9501464660000005	8.963793930000001	5.1464357	5.065918	3.112793	-2.1972656	2.2849121400000003	9.54399411	-0.381616214	-0.061035156	0	0.061035156	1539959549.132
-8.512792932	-3.484790036	-3.081640576	-0.061035156	-0.24414062	-0.36621094	9.026000900000001	0.2512207068	-1.27763678	2.0141602	-1.4038086	4.0893555	10.5907473	1.343432608	-0.19020996400000004	-0.4272461	-2.8076172	-4.1503906	-9.79401857	-0.7201660340000001	0.4354492212	-0.7324219	0.8544922	0.18310547	3.645092752	10.97595198	4.23486322	4.4555664	3.7841797	-2.380371	2.104272464	9.558349640000001	-0.309838858	0	0.061035156	0.061035156	1539959549.172
-8.747265380000002	-3.5087158540000005	-3.2455322480000004	0.061035156	0.18310547	-0.36621094	9.73898912	-0.8888427520000001	-1.667626996	1.2817383	-2.0751953	4.5166016	11.71765126	2.5492920320000003	-0.05144042932000001	-0.5493164	-0.48828125	-5.126953	-9.925610520000001	-0.5335449280000001	0.34213867800000003	-0.7324219	0.8544922	0.18310547	2.154516574	11.95451628	3.609204074	3.4179688	3.1738281	-0.79345703	1.983447284	9.6385009	-0.40314941100000007	0	-0.061035156	0.061035156	1539959549.212
-8.76521016	-3.59484874	-3.3555908540000003	0.12207031	-0.36621094	-0.4272461	10.21032698	-1.676000998	-2.344726538	0.30517578	-2.319336	4.4555664	11.929394960000002	3.58049321	-0.500048822	-0.61035156	0.79345703	-5.6762695	-10.05122104	-0.67709964	0.1363769568	-0.61035156	0.8544922	0	1.6736084260000001	10.917334260000002	3.23596196	2.5634766	2.4414062	-0.91552734	2.0755615020000002	9.683960160000002	-0.401953125	0.061035156	0	0	1539959549.252
-8.6515625	-3.5745117800000004	-3.2838134000000005	0.12207031	-0.24414062	-0.36621094	11.218798920000001	-2.8471679320000005	-3.3089355040000004	0.7324219	-1.0375977	3.90625	12.692626800000001	4.337744110000001	-0.679492212	-0.6713867	3.6621094	-5.6152344	-9.6552491	-0.594555661	-0.2033691394	-0.4272461	0.7324219	-0.061035156	1.276440396	9.911254500000002	2.7072021760000005	2.2583008	2.1972656	-0.8544922	1.927221646	9.7150634	-0.32658691100000004	-0.061035156	0	-0.12207031	1539959549.292
-8.39316394	-3.6977295320000003	-3.18332518	-0.061035156	-0.4272461	-0.36621094	10.700806200000002	-2.8041014400000006	-4.318603534	1.0375977	-0.7324219	3.2348633	11.69252896	4.822241214000001	-0.8122802520000001	-0.30517578	3.6621094	-4.8828125	-9.7318116	-0.699829074	-0.2536132788	-0.4272461	0.7324219	-0.061035156	1.13647464	9.557153060000001	2.55048822	1.6479492	1.7700195	-1.0986328	1.8614257200000002	9.47460962	-0.46655273560000005	-0.061035156	-0.36621094	-0.18310547	1539959549.332
-8.257983426000001	-3.9214355040000006	-2.8423827880000005	0.061035156	-0.18310547	-0.4272461	10.303637680000001	-3.29816893	-4.702612320000001	0.36621094	-2.9296875	2.746582	12.466528060000002	5.329467752000001	0.04426269568	-0.30517578	0.61035156	-4.1503906	-9.589452880000001	-0.6842773560000001	-0.5479003894	-0.30517578	0.6713867	-0.061035156	0.7716064300000001	9.90766574	2.2286865020000004	1.0986328	1.4648438	-0.36621094	2.183227536	9.39685054	-0.538330072	-0.061035156	-0.36621094	-0.18310547	1539959549.372
-8.5582518	-4.027905252	-3.1713623200000005	-0.061035156	-0.24414062	-0.4272461	10.303637680000001	-3.29816893	-4.702612320000001	0.36621094	-2.9296875	2.746582	11.775073380000002	5.329467752000001	1.987036142	-1.3427734	3.6010742	-3.4179688	-9.81435504	-0.7775878600000001	-0.8900390380000001	-0.30517578	0.61035156	0	0.9175537140000001	9.39086911	2.136572284	1.5258789	1.6479492	-0.61035156	2.180834964	9.71625998	-0.3612792932	0	0.061035156	-0.12207031	1539959549.412
-8.63122554	-4.187011780000001	-3.14504393	-0.061035156	-0.4272461	-0.30517578	8.82263179	-3.0876221040000003	-2.8986084260000005	0.5493164	0.91552734	2.9296875	9.63371556	5.240942392	2.299267572	-0.7324219	0.30517578	-3.2958984	-9.844262680000002	-0.7464843750000001	-0.9343017572	-0.30517578	0.61035156	0	1.369750998	9.67917482	1.8805663940000001	1.7089844	1.8310547	0	1.89611821	9.734204074	-0.343334964	-0.061035156	0.18310547	-0.12207031	1539959549.452
-8.274731430000001	-4.236059604	-2.795727536	0	-0.061035156	-0.36621094	8.82263179	-3.0876221040000003	-2.8986084260000005	0.79345703	0.18310547	3.0517578	10.20673822	6.0795407400000006	2.050439496	0.7324219	-1.2207031	-3.1738281	-9.693530252	-0.6842773560000001	-0.9187500000000001	-0.30517578	0.61035156	-0.061035156	1.11613768	10.120605040000001	2.168872104	0.61035156	1.953125	0.18310547	1.546801718	9.657641574000001	-0.5646484424	-0.061035156	0.18310547	-0.12207031	1539959549.492
-8.28669429	-4.249218750000001	-2.8268310700000003	0	0.061035156	-0.36621094	9.795214660000001	-4.7612304320000005	-3.507519568	0.6713867	-0.6713867	3.112793	10.868286240000002	7.347607428000001	1.836303714	-0.4272461	-1.8920898	-1.8310547	-9.71745607	-0.5969482428	-0.9438721040000001	-0.24414062	0.48828125	-0.061035156	0.1806396466	9.89689946	2.0911132200000004	0.48828125	2.1972656	-0.61035156	1.7094971040000002	9.62773462	-0.4354492212	0	-0.12207031	-0.18310547	1539959549.532
-8.50561502	-4.353295926	-3.0732665740000003	0.061035156	-0.24414062	-0.4272461	9.795214660000001	-4.7612304320000005	-3.507519568	0.6713867	-0.6713867	3.112793	11.89948732	7.6418945680000006	1.5336425720000002	-1.3427734	-1.7700195	-0.61035156	-9.67438948	-0.5024413940000001	-1.053930661	-0.24414062	0.48828125	-0.061035156	-1.141259784	10.103857820000002	1.70471196	0.18310547	0.9765625	-0.5493164	1.8231445680000002	9.673193390000002	-0.2990722644	0	0	-0.12207031	1539959549.572
-8.52714856	-4.393969748000001	-2.9321045320000003	0.12207031	-0.36621094	-0.30517578	10.631421220000002	-5.255298020000001	-3.992016574	0.061035156	-0.6713867	0.30517578	10.34670378	7.108349640000001	1.599438498	0.12207031	-3.8452148	0.18310547	-9.63491214	-0.49765625	-1.3051513580000003	-0.18310547	0.4272461	0.061035156	-1.073071286	10.0464357	1.605419928	-0.24414062	-0.48828125	-0.30517578	1.7023192900000002	9.718652160000001	-0.4354492212	0.061035156	-0.12207031	-0.18310547	1539959549.612
-8.46972644	-4.28151857	-2.8890380400000004	-0.061035156	-0.061035156	-0.18310547	10.28210414	-5.118920926	-3.4907714660000004	0.061035156	-0.6713867	0.30517578	10.005761780000002	6.842773560000001	1.650878894	0.24414062	-2.0751953	0.7324219	-9.557153060000001	-0.6041259784	-1.490576178	0.061035156	0.18310547	0	-0.1806396466	10.101464660000001	1.717871106	-0.36621094	-0.8544922	-0.12207031	1.851855432	9.646875000000001	-0.47253417540000003	0.061035156	-0.24414062	-0.18310547	1539959549.652
-8.47451178	-4.3162110600000005	-2.8064941100000005	-0.12207031	-0.30517578	-0.12207031	10.28210414	-5.118920926	-3.4907714660000004	0.061035156	-0.6713867	0.30517578	9.394457968000001	6.451586960000001	0.36845702880000003	1.0375977	-5.004883	0.8544922	-9.58825679	-0.69504393	-1.564746106	0.061035156	0.18310547	0	0.423486322	9.96867662	1.9032959260000002	-0.36621094	-0.48828125	-0.12207031	2.318408246	9.56672374	-0.41511232	0.061035156	-0.061035156	-0.12207031	1539959549.692
-8.451782248	-4.447802716000001	-2.62346196	-0.061035156	-0.12207031	0	9.020019568	-4.805493210000001	-3.131884784	-0.18310547	0.36621094	-0.6713867	10.757030760000001	6.542504892	-0.5646484424	0.24414062	-1.4648438	1.5258789	-9.58825679	-0.69504393	-1.564746106	0	0.12207031	-0.061035156	0.36367187500000003	9.8514402	1.8757812500000002	-0.4272461	-0.30517578	-0.12207031	2.4990478240000003	9.552368210000001	-0.24165038940000003	0.061035156	-0.061035156	-0.12207031	1539959549.732
-8.497240920000001	-4.447802716000001	-2.644995108	-0.12207031	-0.36621094	0	8.101269568000001	-4.4980469240000005	-3.5266601440000005	-0.30517578	0.30517578	-0.8544922	9.5104982	6.267358426	-0.343334964	0.5493164	-0.061035156	1.0375977	-9.58825679	-0.69504393	-1.564746106	0	0.12207031	-0.061035156	0.36367187500000003	9.792822480000002	1.8626221040000002	-0.36621094	0	-0.061035156	2.3734375	9.5619384	-0.362475589	0.12207031	0.30517578	0.061035156	1539959549.772
-8.415893570000001	-4.11044928	-2.5074219240000004	-0.24414062	-0.48828125	-0.061035156	7.558154254000001	-4.81745607	-3.1330810700000002	-0.18310547	-0.12207031	-0.91552734	9.62773462	6.474316394000001	-0.44621582460000003	0.7324219	0.61035156	1.2207031	-9.76411142	-1.27524411	-1.4247802520000001	0	0.12207031	-0.061035156	-0.17106933900000001	9.523657248000001	2.15571286	-0.48828125	-0.4272461	-0.30517578	1.9930175720000003	9.69233426	-0.15910644960000003	0.12207031	0.36621094	0.24414062	1539959549.812
-8.328564300000002	-4.056616214000001	-2.344726538	-0.5493164	-0.12207031	-0.24414062	7.754345746000001	-5.267260880000001	-3.063696286	0.12207031	-0.30517578	-1.0375977	9.87775908	6.39895018	-0.9677978240000001	0.7324219	-0.24414062	1.159668	-9.645678420000001	-1.47263179	-1.409228534	-0.061035156	0.12207031	-0.061035156	-0.4438232428	9.62055661	2.1437500000000003	-0.5493164	-1.4648438	-0.4272461	1.418798822	9.625341754	-0.23208007200000003	0.12207031	0.36621094	0.24414062	1539959549.852
-8.42905252	-4.0685790740000005	-2.312426718	-0.6713867	-0.18310547	-0.36621094	7.78544928	-5.270849640000001	-3.37473143	0.061035156	-0.7324219	-1.2207031	9.853833360000001	5.83669429	-0.8230468750000001	0.7324219	0.30517578	0.79345703	-9.6983152	-1.582690396	-1.4427246400000002	-0.30517578	0.18310547	0	0.1579101538	9.615771760000001	2.268164038	-0.61035156	-1.8310547	-0.12207031	1.4546875000000001	9.59782698	-0.41511232	-0.061035156	0	0.18310547	1539959549.892
-8.461352340000001	-3.8353027160000006	-2.418896466	-0.79345703	-0.18310547	-0.48828125	7.69572734	-5.292382788	-3.5697264400000006	0	-0.30517578	-1.159668	9.25209964	5.32109375	-0.61848143	1.4038086	0.18310547	0.91552734	-9.786840560000002	-1.7489746400000001	-1.3254882200000002	-0.6713867	0.12207031	0.061035156	1.1245117212000002	9.47341304	2.810082968	-0.5493164	-1.0986328	-0.48828125	1.465454074	9.62055661	-0.47851562500000006	0.12207031	0.24414062	0.061035156	1539959549.932
-8.247216754	-3.5135009000000004	-2.59116214	-1.0986328	-0.061035156	-0.91552734	7.69572734	-5.292382788	-3.5697264400000006	0.30517578	-0.79345703	-1.2817383	9.08461911	4.987329074000001	-0.9785644568000001	1.5258789	0.30517578	0.79345703	-9.80717752	-2.076757788	-1.337451178	-0.9765625	0.24414062	0.12207031	1.580297824	9.39326178	2.78017572	-0.4272461	-0.30517578	-0.6713867	1.11613768	9.697119110000001	-0.5634521466	0.18310547	0.36621094	-0.18310547	1539959549.972
-7.75075679	-3.302954074	-3.0313964660000003	-1.6479492	0.4272461	-1.4648438	7.661035340000001	-4.738500900000001	-3.3005616	0.7324219	-0.9765625	-1.5869141	8.979345746000002	4.268359424000001	-1.1209228240000002	1.8310547	-0.12207031	0.48828125	-9.795214660000001	-2.14973143	-1.3470214660000002	-2.5024414	0.5493164	0.30517578	1.8793701080000003	9.249707068000001	2.4846923920000004	-0.36621094	0.18310547	-0.61035156	0.9283202880000001	9.644482428000002	-0.5754150360000001	0.061035156	-0.18310547	-0.4272461	1539959550.012
-7.723242212000001	-3.3819091460000004	-3.7982177520000002	-2.5634766	0.5493164	-2.0141602	7.458862320000001	-4.46455072	-3.09121106	1.4038086	-1.0986328	-2.0141602	9.212622300000001	3.5960449280000004	-1.234570288	2.0751953	0.36621094	0.36621094	-9.6217527	-1.7310302520000003	-1.3482177520000003	-2.5024414	0.5493164	0.30517578	2.00856929	8.8979982	2.333959964	0.36621094	0.7324219	-0.6713867	2.00856929	9.3657473	-1.0288086060000001	0.061035156	-0.18310547	-0.4272461	1539959550.052
-7.743579074	-3.8089844240000006	-4.3329589660000005	-2.9296875	-0.061035156	-2.1362305	7.458862320000001	-4.46455072	-3.09121106	1.4038086	-1.0986328	-2.0141602	9.47341304	3.14504393	-1.522875998	2.6245117	-0.30517578	0.18310547	-9.42077626	-0.9331054712000001	-1.4774170320000002	-3.2958984	0.7324219	0.36621094	2.004980432	8.9829348	1.714282248	0.12207031	1.4038086	-0.18310547	2.810082968	9.29157698	-1.03957518	0.24414062	2.380371	-0.9765625	1539959550.092
-7.549780252000001	-4.4166992800000004	-4.978955072	-3.3569336	0.18310547	-2.4414062	7.0963867800000004	-4.67390126	-2.6354248200000003	1.953125	-1.0986328	-2.0141602	9.73898912	2.9859375000000004	-2.227490216	2.9296875	0.5493164	0.18310547	-9.426757788000002	0.15192871400000002	-1.5587646760000002	-3.7231445	0.79345703	0.4272461	1.830322284	9.23774411	1.204663089	-0.12207031	2.0751953	0.18310547	2.662939496	9.515283246000001	-0.7991211060000001	-0.061035156	3.4179688	-1.0375977	1539959550.132
-7.914648560000001	-5.02082518	-5.573510880000001	-3.1738281	-0.9765625	-2.2583008	7.19567842	-4.754052716	-2.2813232820000002	2.4414062	-0.9765625	-1.6479492	9.87775908	3.2144287140000003	-2.9141601440000002	3.2348633	1.2817383	0.061035156	-9.797607428000001	1.1304931610000002	-1.629345746	-3.8452148	0.61035156	0.30517578	1.5372314300000003	9.928002700000002	0.709399411	-0.18310547	3.0517578	0.61035156	2.1305908540000003	9.72224092	-0.86850589	-0.061035156	3.4179688	-1.0375977	1539959550.172
-8.14792482	-5.159594748	-5.457470746	-2.9907227	-2.0751953	-1.8310547	7.5198732	-4.837792932	-2.07915036	3.112793	-0.61035156	-1.2817383	10.16845746	3.794628894	-3.6845702880000006	3.6010742	1.0375977	-0.18310547	-9.82751448	1.6437011780000002	-1.6149902160000003	-3.8452148	0.48828125	0.12207031	0.949853534	10.923315200000001	0.1854248004	-0.12207031	3.479004	0.8544922	1.943969748	9.853833360000001	-1.0192382788	0	2.1362305	-0.36621094	1539959550.212
-8.05102536	-4.59733876	-5.492163039999999	-2.8686523	-1.953125	-1.2817383	7.763915740000001	-4.6703125000000005	-2.11743161	3.1738281	-1.159668	-1.159668	10.34311502	4.326977536	-4.58178714	3.7841797	1.7089844	-0.36621094	-9.67917482	1.6903564300000002	-1.6030273560000001	-3.90625	0.24414062	-0.12207031	0.4438232428	11.448486420000002	0.154321286	0	3.6621094	0.8544922	1.947558606	9.7401857	-1.544409146	0.061035156	1.953125	-0.61035156	1539959550.252
-7.802197480000001	-4.157104532	-5.83071286	-3.0517578	-2.0751953	-1.2817383	8.0558107	-4.445410144	-2.0336913940000003	3.6010742	-1.6479492	-1.2817383	10.091894960000001	4.592553714000001	-4.701416034	3.9672852	2.1362305	-0.30517578	-9.402832068	1.5970459260000003	-1.592260782	-3.9672852	0	-0.4272461	0.2524169928	11.227173020000002	0.401953125	0.30517578	3.7841797	0.91552734	2.0121582460000003	9.719848740000002	-1.567138678	0.061035156	1.953125	-0.61035156	1539959550.292
-7.35358876	-4.2073487400000005	-5.842675720000001	-3.2958984	-2.380371	-1.3427734	8.29506839	-4.008764676	-2.168872104	3.6010742	-1.6479492	-1.2817383	9.917236420000002	4.559057608	-4.26357428	4.211426	2.0141602	-0.4272461	-9.2808107	1.723852536	-1.47263179	-4.1503906	-0.36621094	-0.7324219	0.32060547120000005	10.96279254	0.423486322	0.30517578	3.8452148	1.0986328	1.85544429	9.567919928000002	-1.4451172120000002	0	2.6245117	-0.8544922	1539959550.332
-7.025805710000001	-4.510009784	-5.83071286	-3.2348633	-2.319336	-1.2817383	8.119213760000001	-3.776684604	-2.4129150360000002	4.0283203	-1.6479492	-1.6479492	9.94953624	4.42028804	-3.7240478240000003	4.211426	1.953125	-0.5493164	-9.42436502	1.697534146	-1.227392572	-4.1503906	-0.61035156	-0.91552734	0.571826178	10.5991214	0.27155761780000004	0.061035156	4.0893555	1.2817383	1.553979532	9.558349640000001	-1.282421924	0.18310547	2.746582	-0.79345703	1539959550.372
-6.992309800000001	-4.5327391200000005	-6.09868161	-3.0517578	-2.319336	-1.2817383	7.775878894000001	-3.5900634000000005	-2.8411866	3.9672852	-2.1972656	-1.953125	10.01652806	4.330566394000001	-3.3866942900000003	4.0283203	2.1362305	-0.48828125	-9.6983152	1.701123004	-1.025219748	-4.211426	-0.7324219	-1.0986328	0.7273437500000001	10.33713408	0.1435546875	-0.12207031	4.333496	1.3427734	1.161596646	9.612182608000001	-1.2058593750000002	0.18310547	2.746582	-0.79345703	1539959550.412
-6.916943390000001	-4.391577176	-6.2147219400000004	-3.112793	-2.9907227	-1.2207031	7.775878894000001	-3.5900634000000005	-2.8411866	3.9672852	-2.1972656	-1.953125	10.0895018	4.1606933900000005	-3.172558606	3.90625	2.5024414	-0.4272461	-9.60859375	1.771704074	-0.8421875000000001	-4.333496	-0.61035156	-1.159668	0.7811767572	10.27492662	-0.0227294928	-0.24414062	4.3945312	1.4038086	1.1209228240000002	9.7401857	-1.2477295320000001	0.4272461	2.1972656	-0.4272461	1539959550.452
-6.75544429	-4.270751996	-6.1931884	-3.1738281	-2.746582	-1.2817383	7.77228984	-3.4453125000000004	-3.06608876	3.6621094	-2.0751953	-2.1972656	9.96867662	4.06977536	-3.301757788	3.7231445	2.5634766	-0.36621094	-9.60859375	1.771704074	-0.8421875000000001	-4.4555664	-0.48828125	-1.2207031	0.649584964	10.11940944	-0.09331054320000001	-0.4272461	4.4555664	1.5258789	1.8040038940000003	9.8	-1.5456054320000001	-0.18310547	2.5024414	-0.30517578	1539959550.492
-6.889428420000001	-4.12241214	-6.183618210000001	-3.2958984	-2.6855469	-1.2207031	7.919433606	-3.23596196	-2.7765869600000004	3.4179688	-2.0141602	-2.1362305	9.82751448	4.04584964	-3.5769042540000004	3.7231445	2.746582	-0.30517578	-9.54638678	1.9212402160000002	-0.775195288	-4.3945312	-0.5493164	-1.2207031	0.49765625	10.035669420000001	-0.1363769568	-0.61035156	4.333496	1.6479492	2.4870849640000006	9.52485324	-1.8159667540000002	-0.18310547	2.5024414	-0.30517578	1539959550.532
-7.18969748	-3.9250244600000004	-6.151318390000001	-3.540039	-3.540039	-1.0375977	7.919433606	-3.23596196	-2.7765869600000004	3.4179688	-2.0141602	-2.1362305	9.53322734	4.035082968	-3.7527587860000002	3.6621094	2.8686523	-0.24414062	-9.596630890000002	1.485791034	-0.735717752	-4.272461	-0.5493164	-1.2817383	0.492871106	9.992602340000001	-0.1411621106	-0.6713867	4.333496	1.6479492	2.11743161	9.375317392	-1.9020996400000003	-0.6713867	3.6621094	0	1539959550.572
-7.28061502	-3.8484619600000003	-5.7505616	-3.90625	-3.7841797	-0.7324219	8.34172374	-3.12351088	-2.64379892	3.2348633	-2.0141602	-2.2583008	9.305932608	4.020727536	-3.8747802520000003	3.6010742	2.4414062	-0.24414062	-9.596630890000002	1.485791034	-0.735717752	-4.211426	-0.5493164	-1.4038086	0.43664550720000006	10.029687500000001	0.09211425720000001	-0.24414062	4.272461	1.5258789	2.595947284	9.404028060000002	-1.6269530760000002	-1.2207031	3.2958984	0.36621094	1539959550.612
-7.320092752000001	-3.7360108800000003	-5.7421875	-4.333496	-3.8452148	-0.7324219	8.819042932	-3.0050780759999998	-2.7012207459999997	3.2958984	-2.1972656	-2.5024414	9.599023560000001	4.189404254	-3.6869628600000004	3.6621094	2.2583008	-0.24414062	-10.157690200000001	0.05144042932000001	-0.61848143	-4.272461	-0.8544922	-1.4038086	0.4904785144	9.94833966	0.6447998200000001	0	4.0893555	1.4038086	4.188207968	9.65285643	-0.835009784	-1.2207031	3.2958984	0.36621094	1539959550.652
-7.869189300000001	-3.4835937500000003	-5.193090560000001	-4.699707	-2.1972656	-1.2817383	8.987719748	-3.28022464	-2.948852536	3.2348633	-1.8920898	-2.5634766	9.78444838	4.34851088	-3.3149170320000003	3.7231445	2.1362305	-0.12207031	-10.097875900000002	-0.794335962	-0.32060547120000005	-3.90625	-0.8544922	-1.3427734	0.592163089	9.760522660000001	1.471435504	0.36621094	3.6621094	1.2817383	5.508911240000001	10.606298920000002	-0.227294928	-1.4038086	5.004883	2.2583008	1539959550.692
-8.094091754	-4.50522464	-4.9729737400000005	-4.9438477	-3.4179688	-1.6479492	9.170751800000001	-3.4883788940000002	-3.282617212	3.7231445	-1.6479492	-2.6855469	9.939965560000001	4.280322284	-2.8268310700000003	3.90625	1.8920898	-0.061035156	-10.097875900000002	-0.794335962	-0.32060547120000005	-4.8828125	-0.8544922	-1.0986328	1.025219748	9.603808606000001	2.003784146	0.6713867	3.6010742	1.2817383	6.77697734	11.12429164	-1.1747558900000001	-1.4038086	7.3242188	2.9296875	1539959550.732
-8.414697480000001	-4.62963858	-3.568530252	-4.9438477	-4.3945312	-1.7700195	9.170751800000001	-3.4883788940000002	-3.282617212	3.7231445	-1.6479492	-2.6855469	10.127783540000001	4.208544928	-2.4021484620000004	4.211426	2.0751953	0.18310547	-10.20314946	-1.28122554	-0.52995607	-4.699707	-0.9765625	-0.79345703	1.4965576080000003	9.198266574	2.253808606	0.5493164	4.333496	1.5258789	5.480200180000001	10.49384784	-4.10566394	-1.4038086	7.3242188	2.9296875	1539959550.772
-8.42067842	-4.549487320000001	-3.452490216	-5.1879883	-2.0751953	-1.8920898	8.342919928	-3.331665036	-4.383203076	3.90625	-1.2207031	-2.746582	9.9447509	4.312622104000001	-1.943969748	4.333496	2.1362305	0.24414062	-10.43164038	-1.459472644	-0.1770507788	-4.638672	-0.6713867	-0.79345703	1.53125	9.46145018	2.5134033540000003	0.5493164	5.065918	1.6479492	2.27893071	8.9494384	-4.684667932000001	0.79345703	7.6293945	1.3427734	1539959550.812
-8.98173822	-4.986132788000001	-3.696533246	-3.9672852	-3.2958984	-1.4038086	8.1072509	-3.0828369600000003	-4.521972644000001	4.211426	-1.159668	-2.8076172	9.758129892000001	4.677490216000001	-1.73701178	4.5166016	2.0751953	-0.12207031	-10.43164038	-1.459472644	-0.1770507788	-5.004883	-0.6713867	-0.6713867	1.58149411	10.152904860000001	2.5899658540000003	0.48828125	5.126953	1.5869141	2.7359130400000002	7.5306394800000005	-5.67878444	3.1738281	7.9956055	1.4648438	1539959550.852
-8.059399460000002	-3.7288329680000003	-3.289794928	-3.540039	-4.272461	-0.7324219	7.461254892	-3.12111821	-4.854541034	4.5776367	-1.4648438	-2.8686523	9.778466754	4.90598143	-1.6484863220000001	4.5776367	2.0751953	-0.4272461	-9.911254500000002	-1.4367432100000002	-0.026318359620000002	-5.2490234	-0.30517578	-0.61035156	1.459472644	10.246215560000001	2.496655252	0.4272461	5.2490234	1.3427734	3.881957968	8.56303714	-6.727929712	3.1738281	7.9956055	1.4648438	1539959550.892
-7.643090560000001	-3.10317392	-3.4429199280000002	-4.760742	-1.2817383	-1.0986328	6.920532248	-3.0613037140000006	-5.45148912	4.5776367	-1.4648438	-2.8686523	9.630126800000001	4.872485324	-1.655664038	4.638672	2.0751953	-0.48828125	-9.535620108000002	-1.2919922120000003	0.0897216754	-5.493164	-0.30517578	-0.7324219	1.1472412140000001	9.69472644	2.442822284	0.4272461	5.3100586	1.4038086	1.988232428	9.185107428000002	-5.5639402	4.8217773	11.413574	1.4038086	1539959550.932
-8.298657248	-2.7550537140000007	-4.29108876	-4.760742	-3.90625	-1.4038086	6.86669928	-2.67370607	-5.191894568	4.638672	-1.5258789	-2.6855469	9.33464357	4.78276358	-1.42836911	4.638672	2.0751953	-0.30517578	-9.535620108000002	-1.2919922120000003	0.0897216754	-5.493164	-0.4272461	-0.6713867	0.8362060700000001	9.035571580000001	2.29089357	0.30517578	5.004883	1.5258789	0.724951178	9.669604532000001	-5.2170165740000005	6.225586	9.82666	1.5258789	1539959550.972
-7.61796875	-2.8244384000000005	-3.968090854	-5.004883	-3.1738281	-1.2207031	6.9133545320000005	-2.215527356	-4.659545926000001	4.5166016	-1.5869141	-2.6245117	9.180322480000001	4.592553714000001	-1.431957968	4.699707	1.7700195	-0.18310547	-9.374121106	-1.276440396	0.3672607428	-5.3710938	-0.4272461	-0.48828125	0.7381103240000001	8.685058606	2.018139676	0.4272461	4.5166016	1.4648438	-0.153125	10.650561600000001	-4.059008786	6.225586	9.82666	1.5258789	1539959551.012
-7.546191394000001	-3.4680420320000005	-4.280322284	-5.2490234	-1.2817383	-1.5258789	7.1310790740000005	-1.867407248	-4.280322284	4.5166016	-1.5869141	-2.6245117	8.96499002	4.240844748000001	-1.681982428	4.5776367	1.4648438	-0.24414062	-9.62653804	-1.035986322	0.7488769568000001	-5.432129	-0.48828125	-0.36621094	1.0168457068	8.73291034	1.808789038	0.7324219	4.211426	1.2817383	-1.4678466460000001	10.75463858	-2.10546875	4.699707	8.300781	0.48828125	1539959551.052
-7.35478534	-4.277929712	-4.3975586060000005	-5.3710938	-2.746582	-2.2583008	7.370336960000001	-1.644897464	-4.49326178	4.272461	-1.4648438	-2.6855469	8.93747554	4.139160144000001	-1.886547824	4.3945312	1.4648438	-0.36621094	-9.62653804	-1.035986322	0.7488769568000001	-5.493164	-0.48828125	-0.18310547	1.3230957460000001	8.978149460000001	1.701123004	0.91552734	4.0893555	1.0986328	-0.69504393	10.794115920000001	0.21413574280000003	4.699707	8.300781	0.48828125	1539959551.092
-6.9492432100000014	-4.55546875	-3.0553222840000003	-4.760742	-2.1362305	-2.1362305	7.370336960000001	-1.644897464	-4.49326178	3.9672852	-1.0375977	-2.5024414	9.132470746000001	4.1152344240000005	-1.885351538	4.211426	1.4648438	-0.4272461	-9.73061502	-0.050244139400000006	1.0826415740000002	-5.3710938	-0.48828125	0	1.3195067900000002	9.0858152	1.5898682100000001	1.0375977	3.8452148	0.8544922	-0.028710937500000002	10.321582460000002	1.299169928	3.7841797	5.7373047	0.36621094	1539959551.132
-7.56054712	-3.776684604	-2.8986084260000005	-4.5776367	-1.5869141	-1.8310547	8.55585962	-1.47263179	-4.843774460000001	4.272461	-0.24414062	-1.953125	9.253295926000002	4.124804712	-1.9320067900000002	4.1503906	1.159668	-0.4272461	-9.169555710000001	0.32658691100000004	0.9378906250000001	-4.9438477	-0.4272461	0.12207031	1.193896466	8.978149460000001	1.6269530760000002	1.0375977	3.7841797	0.6713867	-1.580297824	8.55466304	-1.8267334260000003	2.5634766	0.30517578	0	1539959551.172
-8.047436600000001	-3.2838134000000005	-3.6917480040000004	-4.1503906	-2.1362305	-1.2207031	8.492456070000001	-1.0898193390000002	-4.512402356	4.211426	0.12207031	-1.5258789	9.441113220000002	4.064990216	-1.859033246	4.0893555	1.2817383	-0.18310547	-9.169555710000001	0.32658691100000004	0.9378906250000001	-4.5776367	-0.18310547	0.18310547	1.030004892	8.737695288000001	1.924829074	1.0375977	3.6010742	0.6713867	2.08513179	7.35598143	-3.025415036	3.1738281	-1.5258789	-0.061035156	1539959551.212
-7.93857428	-3.3244873200000002	-2.62944339	-2.5024414	0.48828125	-0.4272461	8.307031250000001	-0.48808594240000003	-4.106860324	4.272461	-0.12207031	-1.6479492	9.572705072	3.887939496	-1.756152356	4.0893555	1.159668	0.061035156	-8.93388678	0.32778320680000006	0.34572753600000006	-4.1503906	-0.24414062	0.18310547	0.984545926	8.462548920000001	2.209545926	1.4038086	3.540039	0.79345703	12.17941942	8.918335160000002	-1.0563232428000002	3.1738281	-1.5258789	-0.061035156	1539959551.252
-9.145629892	-2.168872104	-4.559057608	-3.4179688	-0.61035156	-0.36621094	8.307031250000001	-0.48808594240000003	-4.106860324	4.272461	-0.12207031	-1.6479492	9.785644568	3.8508545320000005	-1.7944336060000001	3.9672852	0.8544922	0.24414062	-8.557055710000002	0.46774902160000004	0.5634521466	-3.9672852	-0.30517578	0.4272461	0.9474609620000001	8.6599366	2.286108426	1.5869141	3.479004	1.2817383	5.849853240000001	8.150317392	-1.6879638580000003	3.540039	4.272461	0.79345703	1539959551.292
-9.472216754	-4.636816394	-5.9826415740000005	-4.272461	-0.9765625	-1.4038086	8.68864766	0.32539062500000004	-4.03986821	4.333496	-0.8544922	-1.7700195	10.42565944	4.11882338	-1.6437011780000002	3.90625	1.3427734	0.36621094	-8.557055710000002	0.46774902160000004	0.5634521466	-3.6010742	-1.0375977	0.91552734	1.053930661	9.29516574	2.2167236420000003	1.5258789	2.9296875	1.6479492	0.22849121400000003	9.015234620000001	-2.78017572	0.4272461	5.065918	-3.4179688	1539959551.332
-10.11342752	-7.47441394	-4.62006839	-3.2348633	0.24414062	-2.0751953	9.81555162	-0.4904785144	-4.209741214	4.0893555	-0.7324219	-1.159668	10.81086412	4.294677716000001	-1.6496826080000002	3.7841797	0.48828125	0.36621094	-12.8804438	0.22849121400000003	0.3014648462	-2.9907227	-1.8920898	1.4648438	1.930810504	10.692432100000001	1.66403804	1.5258789	2.5634766	1.4648438	5.60700679	14.644971040000001	0.44143066100000006	0.4272461	5.065918	-3.4179688	1539959551.372
-9.45786142	-6.07714856	-3.2467285340000003	-0.6713867	-5.2490234	-0.12207031	10.88383786	-1.3984619600000001	-3.6821777160000004	4.0893555	-0.7324219	-1.159668	11.370727340000002	4.468139676000001	-2.27653804	3.3569336	0	0	-12.8804438	0.22849121400000003	0.3014648462	-3.6010742	-0.12207031	1.3427734	2.51101088	12.41508786	1.073071286	1.8920898	3.2348633	0.6713867	0.3959716754	9.701904254	-1.27763678	0.061035156	5.6762695	-1.7089844	1539959551.411
-7.492358426000001	-3.8460692900000004	-4.627246106	-4.4555664	0.5493164	-1.3427734	11.3731205	-2.1604980040000004	-3.552978534	3.7841797	-0.6713867	-0.9765625	12.02390126	4.830615216000001	-3.09121106	3.0517578	0.9765625	-0.30517578	-11.89948732	1.5731201080000001	-0.2524169928	-3.7841797	0.61035156	0.91552734	2.07915036	12.844556200000001	0.8565429712000001	1.4038086	4.3945312	0.4272461	0.5550781250000001	9.68515625	-1.6544677520000002	-0.12207031	0.12207031	-2.9296875	1539959551.452
-8.187402160000001	-4.4980469240000005	-5.342626800000001	-2.9907227	-1.2817383	-1.2207031	10.97714856	-2.7861572480000003	-3.23356929	2.6245117	-0.061035156	-1.0986328	11.94135782	5.109350539999999	-3.29816893	3.1738281	1.2207031	-0.30517578	-10.540502700000001	0.855346646	-0.593359375	-3.2348633	0.18310547	0.18310547	1.0240234620000002	12.288280760000001	1.1257080072	0.6713867	4.760742	0.79345703	0.8948242212000002	9.65285643	-2.036083966	-0.12207031	0.12207031	-2.9296875	1539959551.492
-7.887134080000001	-3.494360324	-5.04953624	-4.272461	-1.5869141	-1.5869141	10.13017572	-3.2814209260000005	-2.086328076	2.6245117	-0.061035156	-1.0986328	11.489160340000002	5.063891574	-3.2275878600000003	3.2348633	1.0375977	-0.12207031	-9.942358720000001	0.657958966	-0.25839844240000004	-2.9296875	-0.24414062	-0.48828125	0.3349609424	11.724828780000001	0.9127685700000001	0.36621094	3.1738281	1.0375977	0.6890625	9.902880399999999	-1.553979532	0.7324219	1.4648438	-2.9296875	1539959551.531
-7.217211960000001	-3.9322021760000005	-3.645092752	-2.5024414	-1.159668	-1.2207031	8.8979982	-3.50991214	-2.01096196	2.6245117	0.12207031	-1.6479492	10.87067842	4.419091754000001	-3.3089355040000004	3.4179688	1.0986328	-0.12207031	-9.942358720000001	0.657958966	-0.25839844240000004	-3.8452148	-0.30517578	-0.24414062	0.92473143	10.627832460000002	0.832617212	0.18310547	2.0751953	0.91552734	1.21303714	9.681567392	-1.4810058900000003	0.48828125	0.79345703	-3.2958984	1539959551.571
-6.79013678	-3.7479737400000004	-3.9884277160000003	-2.9296875	-0.36621094	-1.3427734	7.811767572	-3.446508786	-2.874682608	3.1738281	-0.7324219	-2.1362305	10.018921220000001	3.484790036	-2.8447753600000003	3.540039	1.159668	-0.061035156	-8.455371106000001	1.783667032	0.0035888672120000004	-4.211426	-0.24414062	-0.4272461	1.650878894	9.077441394000001	0.6759033540000001	0.12207031	2.746582	0.79345703	2.0839355040000003	9.170751800000001	-0.8756836060000002	0.48828125	0.79345703	-3.2958984	1539959551.612
-6.843969748	-3.7587402160000005	-4.38200679	-2.5024414	-1.4648438	-1.2207031	7.09279802	-2.7012207459999997	-2.8220459260000004	3.1738281	-0.7324219	-2.1362305	9.08222644	2.8124755400000003	-2.2621826080000003	3.3569336	1.4038086	0.12207031	-8.321386780000001	2.018139676	0.03947753894	-3.7841797	-0.4272461	-0.61035156	1.471435504	8.067773560000001	0.3337646466	-0.18310547	3.479004	1.0986328	1.5025390379999999	9.124096940000001	-0.65676268	0.4272461	1.5869141	-3.4179688	1539959551.651
-6.592749100000001	-3.7886474640000007	-4.49924321	-2.1972656	-1.4648438	-1.2817383	6.7063967600000005	-1.55158696	-1.7035155760000003	3.1738281	-0.91552734	-2.0751953	8.632422120000001	2.64379892	-2.144946286	3.112793	1.4648438	0.18310547	-8.321386780000001	2.018139676	0.03947753894	-3.2348633	-0.18310547	-0.61035156	1.0120605432	8.00795926	0.19499511780000003	-0.30517578	3.479004	1.3427734	0.9737792932	9.03796376	-0.5287597644	0.36621094	2.2583008	-3.1738281	1539959551.691
-6.78774411	-3.9190429320000004	-4.31142572	-1.8310547	-0.91552734	-1.0986328	6.7063967600000005	-1.55158696	-1.7035155760000003	3.0517578	-0.48828125	-2.0751953	8.45776358	2.7454834260000003	-2.6880616	2.9907227	1.159668	0	-8.741284440000001	2.215527356	0.643603534	-2.9296875	-0.18310547	-0.6713867	1.03359375	8.589355432000001	0.2895019568	-0.18310547	3.479004	0.91552734	0.9642089660000001	9.096582068	-0.885253894	0.6713867	1.953125	-2.8076172	1539959551.731
-7.61557608	-3.7599366	-4.4166992800000004	-1.2817383	-0.4272461	-0.7324219	6.964794928000001	-0.0418701178	-1.9164550720000002	2.9296875	-1.0986328	-1.953125	8.730517572	3.085229532	-2.6713134000000003	2.6245117	1.4648438	-0.18310547	-8.571411240000002	2.548095746	0.7058105432	-2.746582	-0.18310547	-0.79345703	0.9402832068000001	9.46743161	0.40434570680000004	0	3.2348633	0.91552734	1.0168457068	9.407617212	-1.1639892572000001	0.36621094	1.0375977	-2.4414062	1539959551.771
-8.76521016	-3.5469971040000003	-4.709790036	-1.2817383	-2.6855469	-0.18310547	7.887134080000001	0.40554199280000003	-2.13776857	2.8076172	-1.2817383	-1.7700195	9.286792032000001	3.38908696	-2.101879892	2.1362305	1.2207031	-0.24414062	-8.571411240000002	2.548095746	0.7058105432	-2.6855469	-0.18310547	-0.79345703	0.6280517572	9.66242662	0.647192392	0	2.5634766	0.7324219	1.388891574	9.34421376	-0.900805661	-0.18310547	0.9765625	-2.0141602	1539959551.811
-9.228173920000001	-2.34711911	-4.4334472840000005	-0.8544922	-3.479004	0.4272461	8.67189946	1.000097644	-2.313623004	2.6855469	-1.7089844	-1.5258789	10.11701628	3.696533246	-1.5767089660000002	1.4648438	0.91552734	-0.12207031	-9.28200679	1.5563721040000003	0.84816893	-1.0986328	-0.5493164	-1.0986328	0.6232665740000001	10.0560054	1.156811502	-0.30517578	2.1972656	0.6713867	1.888940396	9.609789840000001	-0.346923822	-0.18310547	0.9765625	-2.0141602	1539959551.851
-8.61328125	-1.9978027160000003	-4.71816394	-1.4038086	-1.953125	0.36621094	8.67189946	1.000097644	-2.313623004	2.319336	-1.8310547	-1.5258789	10.796509080000002	3.905883786	-1.296777356	0.8544922	1.0986328	0	-9.28200679	1.5563721040000003	0.84816893	-0.30517578	-0.7324219	-1.5258789	0.9905273560000001	10.74985324	2.22629393	-0.5493164	1.0986328	0.61035156	3.625952176	9.459057608	-1.1053711060000002	-0.48828125	2.380371	-1.6479492	1539959551.892
-8.886035340000001	-3.10676268	-5.3557862400000005	-3.4179688	0.5493164	-0.24414062	10.127783540000001	1.6305420320000001	-3.0086670320000004	0.6713867	-1.2207031	-1.4038086	11.2810054	3.8520507200000003	-0.8421875000000001	0.6713867	0.79345703	-0.18310547	-10.62304712	0.07177734424	1.1508300720000002	-0.48828125	-0.91552734	-1.5869141	2.03488768	11.383886780000001	3.23955072	-0.4272461	-0.24414062	0.061035156	4.2958741	10.546484620000001	-1.95234375	-1.2207031	2.8686523	-0.6713867	1539959551.932
-10.377808	-5.480200180000001	-5.41201178	-2.6855469	0.6713867	-0.18310547	10.5907473	1.1053711060000002	-3.8209472840000003	0.6713867	-1.2207031	-1.4038086	11.687744600000002	3.6187744600000005	-0.5514892572000001	0.30517578	0.48828125	-0.5493164	-14.10783696	-2.5313476440000002	0.8577392572	-0.6713867	-2.2583008	-1.3427734	3.1534179320000004	11.64108876	3.645092752	-0.30517578	-0.24414062	-0.36621094	4.99211412	11.487963760000001	-0.6005371106	-1.2207031	2.8686523	-0.6713867	1539959551.971
-9.850244600000002	-5.872582968000001	-4.487280252000001	-1.159668	-2.380371	-0.18310547	11.16616214	-0.2189208966	-5.1081542540000004	0.24414062	-0.61035156	-1.159668	11.74636232	3.56613768	-0.763232428	0.30517578	0.30517578	-1.0375977	-14.10783696	-2.5313476440000002	0.8577392572	-0.9765625	0.061035156	-1.159668	2.9739746400000002	10.995092360000001	3.905883786	-0.24414062	-0.061035156	-0.7324219	5.3557862400000005	12.26076628	1.002490216	-1.4038086	2.746582	1.8920898	1539959552.011
-7.9158447480000005	-6.75544429	-1.6915527160000003	-0.91552734	-2.380371	0	11.16616214	-0.2189208966	-5.1081542540000004	0.4272461	-1.0375977	-0.48828125	11.33005342	3.5362304320000004	-0.7141846040000002	0.6713867	0.12207031	-0.7324219	-11.374316100000001	-1.874584964	-0.17824707460000003	-1.8310547	0.30517578	-1.0375977	1.427172824	8.503222840000001	3.98723143	0.061035156	0.7324219	-0.5493164	2.94765625	11.529834260000001	-2.9632079680000003	-1.5258789	4.0283203	4.9438477	1539959552.051
-7.504321580000001	-4.914355432000001	-2.039672824	-1.8310547	1.8920898	-0.30517578	11.302538940000002	-2.45358876	-4.639208966000001	0.4272461	-0.30517578	0	10.74147914	3.6534667540000005	-0.6316406250000001	0.79345703	0.4272461	0.30517578	-9.480590560000001	-0.9474609620000001	-1.3266846040000002	-1.4038086	-0.24414062	0.18310547	-0.2033691394	6.960009980000001	3.818554712	0.061035156	0.7324219	-0.5493164	0.3337646466	12.907959260000002	-3.0337889400000004	-1.5258789	4.0283203	4.9438477	1539959552.091
-10.069164840000001	-3.9968016200000003	-3.619970746	-2.0141602	1.8920898	0.061035156	11.302538940000002	-2.45358876	-4.639208966000001	0	0.30517578	-0.061035156	10.106250000000001	4.09011232	-1.03957518	0.9765625	0.24414062	0.9765625	-8.97097194	-1.2632812500000001	-1.391284146	-0.7324219	-0.5493164	0.8544922	-0.4761230432	7.878759980000001	3.9441650360000002	0.7324219	1.0375977	1.4038086	0.0813476538	11.464038040000002	-2.9045898560000003	-1.159668	3.3569336	5.004883	1539959552.131
-9.559545926	-4.135571286	-3.58647464	-0.48828125	-5.1879883	0.61035156	9.9961911	-1.9403808900000001	-3.6929442900000002	0.24414062	1.2817383	-0.4272461	9.9016848	4.65476088	-1.282421924	1.0375977	-0.5493164	0.7324219	-9.573901260000001	-1.528857428	-0.39238280760000005	-0.79345703	-0.7324219	1.0375977	0.461767572	9.74257788	3.563745108	1.2207031	0.12207031	0.7324219	0.23686523560000003	11.02739218	-2.076757788	1.159668	2.8686523	4.8828125	1539959552.171
-5.961108426000001	-3.505126996	-1.5300537140000001	-0.9765625	-1.6479492	-0.061035156	9.031982428000001	-1.469042932	-3.7156739200000004	0.24414062	1.159668	-0.6713867	9.65405252	4.383203076	-1.3039550720000002	1.2207031	-0.79345703	0.4272461	-8.63122554	-1.52526857	0.35649413939999997	-0.91552734	-0.36621094	0.36621094	1.403247104	9.41599092	3.818554712	0.91552734	0.24414062	0.24414062	-0.6830810700000001	9.89211412	-0.86850589	1.159668	2.8686523	4.8828125	1539959552.211
-6.303247300000001	-3.2993652160000004	-1.4247802520000001	-1.953125	3.2958984	-0.24414062	8.07614766	-0.6280517572	-4.181030252	0.6713867	0.7324219	-0.6713867	9.412402160000001	3.410620108	-0.7201660340000001	1.4038086	-0.36621094	0.30517578	-8.63122554	-1.52526857	0.35649413939999997	-1.2207031	-0.61035156	0.48828125	1.637719748	8.263964660000001	3.5972412140000003	0.48828125	0.18310547	0.36621094	-0.5778076080000001	8.82023912	-0.6747070288	2.0141602	3.6010742	4.272461	1539959552.251
-8.05222194	-3.1498290740000003	-2.3423339660000004	-0.24414062	-1.5869141	0.24414062	7.5055175720000005	0.0765625	-3.7599366	1.159668	0.36621094	-1.3427734	9.412402160000001	3.410620108	-0.7201660340000001	1.4038086	-0.36621094	0.30517578	-8.6001223	-1.12211911	0.538330072	-1.0375977	-0.5493164	0.48828125	1.9355957460000002	7.689746106	3.0409667540000003	0.30517578	0.24414062	0.48828125	-2.1975829680000003	8.11083966	-0.647192392	1.5258789	2.9907227	2.0751953	1539959552.291
-6.727929712	-2.7275389400000005	-1.561157248	-0.61035156	-0.7324219	0	7.239941394000001	0.6101074280000001	-3.363964856	1.0375977	0.12207031	-1.0986328	9.412402160000001	3.410620108	-0.7201660340000001	1.4038086	-0.36621094	0.30517578	-8.512792932	-1.3470214660000002	0.915161142	-0.61035156	-0.4272461	0.36621094	2.205957068	7.5964357	2.93808606	0.5493164	0.4272461	0.30517578	-3.8341064300000003	7.046142572	-0.9343017572	1.5258789	2.9907227	2.0751953	1539959552.331
-6.9958985600000005	-2.250219748	-1.6078125	-0.7324219	1.5869141	0	7.239941394000001	0.6101074280000001	-3.363964856	1.0375977	0.12207031	-1.0986328	9.8334964	2.138964856	0.062207030760000004	1.0375977	-0.061035156	0.7324219	-8.512792932	-1.3470214660000002	0.915161142	-0.5493164	-0.4272461	0.36621094	2.410522464	7.82731929	3.019433606	0.48828125	0.24414062	0.30517578	-2.10546875	7.145434800000001	0.4091308606000001	2.319336	-1.4648438	1.3427734	1539959552.371
-8.572607428000001	-1.9774658540000003	-2.682080072	-1.4038086	1.3427734	-0.24414062	7.3595702880000005	1.3302734620000003	-3.4154052520000002	0.91552734	0.24414062	-0.79345703	9.95192842	1.8434814300000002	-0.11005859620000001	1.159668	0.30517578	0.91552734	-8.356079074	-1.418798822	1.312329074	-0.6713867	-0.30517578	0.4272461	2.6976317900000004	7.887134080000001	3.109155252	0.4272461	0.24414062	0.36621094	1.013256839	8.229272660000001	0.288305661	2.6855469	-3.112793	0.5493164	1539959552.411
-9.69472644	-2.75625	-3.366357428	-0.4272461	1.0986328	-0.36621094	7.876367212000001	1.47263179	-3.255102536	0.7324219	0.36621094	-0.5493164	10.16127896	1.6532714660000003	0.10288086060000001	1.159668	0.9765625	1.4648438	-9.077441394000001	-1.2082519568	1.1675781250000001	-0.5493164	-0.48828125	0.48828125	2.733520468	7.805786240000001	3.0313964660000003	0.61035156	0.18310547	0.4272461	10.541699280000001	8.4733152	-0.855346646	1.8920898	-4.8217773	-0.24414062	1539959552.451
-10.218701079999999	-2.8124755400000003	-2.359082068	0.061035156	-0.30517578	0.6713867	7.876367212000001	1.47263179	-3.255102536	0.7324219	0.36621094	-0.5493164	10.19716754	1.4606689300000002	-0.381616214	0.6713867	0.7324219	1.2817383	-9.077441394000001	-1.2082519568	1.1675781250000001	-0.7324219	-0.12207031	0.6713867	2.6713134000000003	7.893115020000001	2.8352050720000004	0.79345703	0.12207031	0.6713867	14.662914840000003	9.683960160000002	-1.790844748	1.7089844	-2.4414062	0.91552734	1539959552.491
-11.623144960000001	-3.8197509000000003	-4.99211412	-0.5493164	-0.9765625	-0.12207031	8.80588408	1.1651855432	-3.0971923920000006	0.7324219	0.30517578	-0.5493164	10.473510880000001	1.5898682100000001	-1.19270018	0.4272461	1.2207031	1.2817383	-9.232959260000001	-0.52995607	1.2453369600000002	-0.61035156	-0.4272461	1.0986328	2.8651123200000006	8.90876448	2.996704074	0.9765625	0.5493164	0.79345703	2.4751221040000004	9.81914038	-2.2286865020000004	-1.5258789	1.5258789	-2.8686523	1539959552.531
-11.19367662	-5.821142572	-4.886840854000001	-1.2817383	-0.79345703	-0.91552734	9.10615216	0.9271240020000001	-3.5314452880000005	0.24414062	0.36621094	-0.12207031	10.536913940000002	2.04924321	-1.600634784	0.30517578	0.9765625	0.61035156	-13.3637455	-0.7369140380000001	1.3015625000000002	0.18310547	-0.91552734	1.3427734	3.3914795320000004	11.62553714	2.665332068	0.91552734	0.8544922	0.6713867	6.7291259000000005	10.340722840000002	2.227490216	-1.5258789	1.5258789	-2.8686523	1539959552.571
-8.987719748	-5.40483426	-2.058813498	1.0375977	-0.6713867	0.9765625	9.88254442	0.0657958966	-3.158203076	0.24414062	0.36621094	-0.12207031	11.57648912	3.0014891200000005	-1.4774170320000002	0.24414062	-0.30517578	-0.5493164	-13.3637455	-0.7369140380000001	1.3015625000000002	0	0.48828125	0.5493164	3.226391574	13.17951628	2.3399413940000002	0.9765625	1.2817383	-0.48828125	-0.758447284	10.852734620000001	-0.9020019568000001	0.91552734	3.3569336	0.36621094	1539959552.611
-7.6729982	-3.158203076	-4.0877197480000005	-0.7324219	1.8920898	-0.5493164	10.7522464	-0.9402832068000001	-2.9010009000000005	0.30517578	0.7324219	0.48828125	12.395947480000002	3.42736821	-1.870996106	0.48828125	-0.91552734	-0.79345703	-11.565722840000001	-0.47014160340000005	0.5550781250000001	-1.159668	0.9765625	0.18310547	2.0336913940000003	12.180615020000001	2.46794429	0.6713867	0.7324219	-0.8544922	0.4868896466	8.06657698	-2.8734864200000003	-3.8452148	-0.061035156	-1.3427734	1539959552.651
-8.828613220000001	-5.1751467600000005	-5.58427716	0.30517578	0.5493164	-0.36621094	10.873071580000001	-1.356591754	-2.8316162140000003	0.61035156	0	0.30517578	12.56701628	2.8914307100000003	-1.8267334260000003	0.7324219	-0.061035156	-0.79345703	-11.332446580000001	1.031201178	-0.23327636780000002	-1.6479492	-0.061035156	0.48828125	1.84946286	11.28220198	2.097094748	-0.18310547	1.3427734	0.061035156	2.9632079680000003	10.90178264	-1.8602295320000002	1.953125	-2.1972656	-1.5258789	1539959552.691
-8.994897660000001	-3.881957968	-5.21821286	-1.4038086	-1.8920898	-0.30517578	10.303637680000001	-1.58388678	-2.471533246	0.61035156	0	0.30517578	12.6579348	2.8878417540000005	-1.64011232	0.61035156	0.61035156	-0.5493164	-11.332446580000001	1.031201178	-0.23327636780000002	-0.61035156	0.061035156	-0.18310547	1.522875998	11.347998200000001	1.41640625	-0.36621094	1.5869141	0.36621094	0.955834964	9.916039840000002	-1.6532714660000003	-0.30517578	1.3427734	-2.5024414	1539959552.731
-8.47929712	-3.1282959260000003	-3.8616211060000003	-1.0986328	-0.5493164	-0.36621094	10.303637680000001	-1.58388678	-2.471533246	0.61035156	-0.061035156	-0.24414062	12.017920320000002	2.8758788940000004	-1.9140625000000002	0.48828125	0.24414062	-0.5493164	-10.5919429	0.717773462	0.07536621106000001	-0.5493164	-0.061035156	-0.18310547	1.37214357	10.73071286	1.431957968	-0.12207031	0.30517578	0.12207031	1.0503417932	9.932788040000002	-2.13178714	0.36621094	0	-2.746582	1539959552.771
-7.451684800000001	-3.198876996	-2.969189496	0.5493164	0.7324219	0	9.4423098	-1.7406005400000002	-2.55288089	0.79345703	0.061035156	-0.061035156	11.05251448	2.3674560700000002	-1.662841754	0.8544922	0	-0.30517578	-8.77358426	0.41511232	0.501245108	-0.9765625	0	-0.18310547	1.771704074	9.145629892	1.8626221040000002	-0.061035156	0.30517578	-0.061035156	2.115039038	9.29277356	-1.415209964	0.12207031	-0.36621094	-3.112793	1539959552.811
-7.05571286	-2.767016574	-3.3831054320000007	-0.12207031	-0.79345703	-0.36621094	9.4423098	-1.7406005400000002	-2.55288089	0.8544922	-0.24414062	0.061035156	9.926807100000001	1.6736084260000001	-1.1484375	0.8544922	0.5493164	-0.061035156	-8.77358426	0.41511232	0.501245108	-0.9765625	-0.18310547	-0.4272461	1.927221646	7.9134519800000005	1.6592528960000001	-0.36621094	0.7324219	0.30517578	2.8639160340000003	8.92910144	-0.5467041034000001	0.30517578	-0.48828125	-3.112793	1539959552.851
-6.671704074	-2.477514676	-3.017041034	0.12207031	-0.61035156	-0.5493164	8.42666034	-0.04306640576	-1.4427246400000002	0.91552734	-0.6713867	-0.12207031	9.229370108000001	1.36018071	-0.9630126800000001	0.6713867	0.61035156	0.061035156	-7.90388179	0.734521466	0.3517089856000001	-0.79345703	-0.061035156	-0.24414062	1.8913329680000002	7.2411376800000005	1.3853027160000002	-0.5493164	0.8544922	0.5493164	2.15571286	8.52954074	-0.7285400360000001	0.30517578	0.61035156	-3.0517578	1539959552.891
-6.693237320000001	-2.400952176	-3.216821286	0.12207031	1.5258789	-0.6713867	7.71367212	0.613696286	-1.582690396	0.7324219	-0.18310547	-0.48828125	8.9326902	1.3230957460000001	-0.9378906250000001	0.7324219	0.48828125	0.30517578	-7.838086060000001	0.740502896	0.6029296924	-0.5493164	0.061035156	-0.36621094	1.8733886780000002	7.287792932	1.355395468	-0.5493164	0.8544922	0.5493164	2.15571286	8.52954074	-0.7285400360000001	0.48828125	0.7324219	-2.6855469	1539959552.931
-8.18500998	-2.7658202880000005	-4.078149460000001	0.30517578	0.36621094	-0.30517578	7.43374002	0.9642089660000001	-2.07915036	0.5493164	-0.12207031	-0.79345703	8.939868210000002	1.490576178	-0.9893310700000001	0.36621094	0.6713867	0.18310547	-7.9971923920000005	0.898413089	0.916357428	-0.5493164	0.061035156	-0.36621094	1.8542480040000002	8.151513580000001	1.282421924	-0.24414062	0.9765625	0.4272461	3.2479248200000006	8.675488220000002	-0.5060302716	0.30517578	0.061035156	-2.5024414	1539959552.971
-9.14682608	-2.686865216	-4.720556610000001	0.61035156	-1.5258789	0.4272461	7.676586960000001	1.18671875	-2.1604980040000004	0.36621094	-0.79345703	-0.8544922	9.54160144	1.833911142	-0.6830810700000001	0	0.6713867	-0.12207031	-8.235253894000001	1.246533246	1.1125488220000002	-0.24414062	-0.12207031	-0.36621094	1.8004150360000002	9.000878894000001	1.39606929	-0.24414062	0.5493164	0.30517578	3.7360108800000003	9.07146016	0.1626953076	-0.4272461	0.061035156	-1.4038086	1539959553.011
-8.176635880000001	-2.020532248	-4.371240216	-0.4272461	-2.746582	0.24414062	8.47211911	1.35180661	-2.3674560700000002	0.36621094	-0.79345703	-0.8544922	10.1241938	2.263378894	-0.5144042932	-0.30517578	0	-0.24414062	-9.743774460000001	-0.007177734620000001	0.9594238220000001	0.30517578	-0.30517578	-0.48828125	1.8075927520000004	9.46264676	1.8159667540000002	-0.36621094	-0.24414062	0.061035156	2.851953076	8.787939300000001	-0.7381103240000001	-0.4272461	0.061035156	-1.4038086	1539959553.051
-7.9971923920000005	-3.045751996	-3.16298822	-1.5869141	-0.48828125	0.24414062	9.304736420000001	1.335058606	-2.59116214	0.12207031	-0.7324219	-0.48828125	10.577587860000001	2.5588623200000002	-0.49167482	-0.48828125	-0.12207031	-0.24414062	-9.743774460000001	-0.007177734620000001	0.9594238220000001	0.36621094	-0.12207031	-0.8544922	2.2346679320000002	9.91245108	2.5803954680000003	-0.48828125	-0.4272461	-0.18310547	2.528955072	8.95063498	-0.9905273560000001	-0.91552734	-0.12207031	-0.9765625	1539959553.091
-9.883740020000001	-4.693042032	-4.8162597840000005	-2.9296875	1.4038086	-1.0375977	9.8334964	0.9510498200000002	-2.787353534	-0.7324219	-0.12207031	-0.061035156	10.911352340000002	3.0002929320000002	-0.5754150360000001	-0.61035156	-0.061035156	-0.61035156	-11.07285144	-0.5455078076000001	0.553881839	1.5258789	-0.61035156	-1.0375977	2.74069838	11.013037140000002	3.65944838	-0.30517578	-0.061035156	-0.5493164	3.6750000000000003	10.6589357	-1.222607428	-0.6713867	-0.6713867	0.8544922	1539959553.131
-11.063280760000001	-6.651367212	-3.8388915740000003	1.3427734	-1.5258789	0.5493164	10.2342527	0.1997802716	-3.5721191100000005	-0.7324219	0.30517578	0.24414062	11.28220198	3.9417724640000005	-0.22490234620000002	-0.5493164	0.061035156	-1.0986328	-12.303833360000002	-1.8040038940000003	0.43066405760000004	0.61035156	0.12207031	-0.91552734	2.237060504	11.840869600000001	4.05422374	0	-0.91552734	-1.4648438	6.1764402	11.95930162	1.3111327879999999	-0.6713867	-0.6713867	0.8544922	1539959553.171
-8.90876448	-6.90617662	-2.0576172120000003	1.4038086	-1.5869141	0.8544922	10.800097840000001	-0.9881347840000001	-4.9167482	-0.7324219	0.30517578	0.24414062	11.560937500000001	4.3975586060000005	-0.10886230040000001	-0.6713867	-0.7324219	-1.159668	-12.303833360000002	-1.8040038940000003	0.43066405760000004	-0.6713867	0.8544922	-0.91552734	1.4235839660000003	10.503417540000001	4.202563400000001	0.12207031	-0.5493164	-1.7700195	4.9622070680000006	12.84216304	1.726245108	-1.2207031	-0.4272461	3.2958984	1539959553.211
-8.54748552	-4.69064946	-0.8433837860000001	0.5493164	0.061035156	0.061035156	10.390966460000001	-1.752563498	-5.273242212	-0.5493164	-0.36621094	0.6713867	11.456860520000001	4.3700439300000005	0.1447509784	-0.8544922	-0.24414062	-0.6713867	-10.71396466	-0.06459961060000001	-0.34094239200000004	0.61035156	0.4272461	-0.061035156	0.1124511682	8.923120108	4.079345746	-0.24414062	-0.061035156	-0.8544922	-0.1196289038	13.39604532	-0.8242431610000001	-1.5258789	0.24414062	4.333496	1539959553.251
-9.48776857	-3.4919677520000003	-2.4081298920000003	-0.4272461	3.540039	-0.6713867	9.668408246	-1.4056396760000003	-4.792333966	-0.6713867	0.48828125	0.79345703	10.95082968	4.632031250000001	0.33017577880000004	-0.7324219	-0.061035156	0	-9.95192842	-2.1329834260000005	-0.7716064300000001	1.159668	0.61035156	0.12207031	-0.5108154254	8.718554712000001	4.454980432	0.18310547	-0.6713867	-0.5493164	-2.101879892	12.25	-0.647192392	-1.5258789	0.24414062	4.333496	1539959553.291
-9.77368161	-4.450195288000001	-3.1474366000000003	1.3427734	-1.2817383	-0.18310547	8.884838760000001	-0.46774902160000004	-4.006372104	-0.6713867	0.48828125	0.79345703	10.43164038	4.548291034	0.2033691394	-0.79345703	-0.12207031	-0.061035156	-9.95192842	-2.1329834260000005	-0.7716064300000001	0.7324219	0.4272461	0.36621094	0.38879393000000007	9.615771760000001	4.129589856	0	-1.5258789	-0.61035156	-0.2990722644	10.88144568	-1.193896466	-0.9765625	-1.2817383	4.5776367	1539959553.331
-7.42177716	-4.963403060000001	-1.50732428	0.91552734	-0.8544922	0	8.70061052	-0.18422851440000002	-4.1331787140000005	-0.61035156	0.36621094	1.0986328	9.9100589	3.9022949280000003	0.135180661	-0.7324219	-0.6713867	-0.5493164	-9.718652160000001	-1.9930175720000003	-0.5359375000000001	0.5493164	0.79345703	0.36621094	1.3446288940000002	9.33464357	3.9118652160000003	-0.12207031	-1.0375977	-0.8544922	-0.056225586060000006	9.11452626	0.5108154254	0.5493164	-0.91552734	2.9296875	1539959553.371
-6.762622300000001	-4.236059604	-1.179541034	0.18310547	1.8310547	-0.061035156	8.674292032	-0.38640135800000003	-4.76242662	-0.61035156	0.36621094	1.0986328	9.87297374	3.3579834260000005	0.2775390576	-0.79345703	-0.79345703	-0.61035156	-9.30952176	-2.068383786	-0.52995607	0.36621094	0.91552734	0.18310547	1.4044433900000002	8.720947480000001	3.8125733800000003	-0.12207031	-1.0375977	-0.8544922	-0.056225586060000006	9.11452626	0.5108154254	0.5493164	-0.91552734	2.9296875	1539959553.411
-8.259179712	-4.0326903960000005	-1.7621337860000001	0.9765625	0.91552734	0.061035156	8.539111420000001	-0.6232665740000001	-4.40473642	-0.7324219	0.18310547	0.9765625	10.04763228	3.1641846040000003	0.439038089	-0.8544922	-0.7324219	-0.5493164	-8.88723143	-1.8255371400000002	-0.5467041034000001	0.48828125	0.7324219	0.30517578	1.4044433900000002	8.720947480000001	3.8125733800000003	0.18310547	-0.4272461	-0.91552734	-0.6256591459999999	8.005566394	-0.833813498	1.4648438	1.2817383	1.8310547	1539959553.451
-7.963696580000001	-3.585278354	-1.4833984620000003	1.8310547	-0.5493164	0.18310547	8.14313948	-0.6256591459999999	-3.7503662140000005	-0.6713867	0.24414062	0.4272461	10.271337860000001	3.124707068	0.454589856	-0.79345703	-0.6713867	-0.12207031	-8.880053420000001	-1.829125998	-0.6352294928000001	0.48828125	0.6713867	0.4272461	1.4044433900000002	8.720947480000001	3.8125733800000003	0.18310547	-0.4272461	-0.91552734	-2.8328125	8.004370108000002	-0.717773462	0.79345703	-2.6245117	-0.48828125	1539959553.491
-7.13586412	-3.3268798920000004	-1.7250488220000002	0.6713867	2.0141602	-0.061035156	7.71367212	-0.6280517572	-3.387890576	-0.5493164	0.30517578	0.4272461	10.16486772	3.05053714	0.096899411	-0.6713867	-0.61035156	0.12207031	-8.953027160000001	-1.9989990020000004	-0.7488769568000001	0.36621094	0.7324219	0.4272461	1.264477536	8.201757788	3.716870108	0.18310547	-0.36621094	-0.30517578	-0.8661132788	8.129980432	0.172265625	0.79345703	-2.6245117	-0.48828125	1539959553.531
-8.47211911	-4.06140126	-2.3985596040000003	-0.12207031	1.953125	-0.24414062	7.66940944	-0.7524658540000001	-3.5960449280000004	-0.5493164	0.30517578	0.4272461	10.004565200000002	3.0206298920000005	-0.11484375000000001	-0.4272461	-0.30517578	0.24414062	-8.807080072	-2.063598642	-0.8062988220000001	0.36621094	0.6713867	0.48828125	1.32788089	8.369238220000002	3.785058606	0.24414062	-0.061035156	-0.12207031	4.749267572000001	9.649267572	0.2607910144	1.7089844	-3.90625	-0.61035156	1539959553.571
-9.015234620000001	-3.48957518	-2.3626709260000003	1.2207031	-0.30517578	0.24414062	8.17902806	-0.9881347840000001	-3.649877896	-0.4272461	0.12207031	0.4272461	9.853833360000001	3.10317392	-0.06459961060000001	-0.30517578	-0.30517578	0.12207031	-9.211425720000001	-2.020532248	-0.7381103240000001	0.48828125	0.4272461	0.61035156	1.3242920320000002	8.67788089	3.6714112400000003	0.30517578	0.12207031	-0.12207031	5.193090560000001	9.522461060000001	-1.341040036	0.79345703	-2.1362305	-0.79345703	1539959553.611
-8.177832068	-3.1940917540000004	-2.7454834260000003	-0.36621094	2.2583008	-0.12207031	8.719750900000001	-1.3195067900000002	-3.434545926	-0.24414062	0.18310547	0.48828125	9.82153354	3.124707068	-0.173461911	-0.30517578	-0.30517578	0.12207031	-9.262865920000001	-1.988232428	-0.6208740020000001	0.24414062	0.48828125	0.6713867	1.1855224640000002	8.777173020000001	3.6235596040000004	0.30517578	0.12207031	-0.12207031	5.64528804	9.6552491	-1.0120605432	0.79345703	-2.1362305	-0.79345703	1539959553.651
-10.05959514	-5.039965560000001	-3.7300292540000006	0.79345703	2.0141602	-0.7324219	9.035571580000001	-1.44870607	-3.52785643	-0.061035156	0.30517578	0.4272461	9.98063948	3.1175292540000004	-0.5431152356000001	0	-0.8544922	-0.18310547	-9.7401857	-1.98464357	-0.7201660340000001	0.24414062	0.12207031	1.0375977	1.3422363220000002	9.24013678	3.4512939300000003	0.79345703	-0.12207031	-0.18310547	5.650073380000001	11.12429164	1.485791034	0.36621094	0.36621094	-1.4038086	1539959553.691
-8.91354982	-3.694140576	-2.99191893	0.91552734	-1.3427734	-0.36621094	9.20305162	-1.5180908540000002	-3.5792969240000003	0.12207031	0.30517578	0.48828125	10.31320836	3.3005616	-0.8661132788	0.12207031	-0.91552734	-0.36621094	-10.676879500000002	-1.4403320680000002	-0.49765625	-0.24414062	0.61035156	1.2207031	1.431957968	9.74257788	2.8806639400000003	0.79345703	-0.12207031	-0.18310547	4.329370108	9.7401857	-0.9821533540000001	-1.2207031	0.61035156	-1.2207031	1539959553.731
-6.9767577880000005	-3.4225829680000004	-3.0876221040000003	-0.48828125	2.0141602	-0.91552734	9.20305162	-1.5180908540000002	-3.5792969240000003	0.30517578	0.36621094	0.6713867	10.31320836	3.3005616	-0.8661132788	0.12207031	-0.91552734	-0.36621094	-9.630126800000001	-0.5359375000000001	-1.175952176	-0.30517578	0.61035156	0.91552734	1.431957968	9.74257788	2.8806639400000003	0.7324219	0	-0.4272461	4.329370108	9.7401857	-0.9821533540000001	-1.2207031	0.61035156	-1.2207031	1539959553.771
-8.49365216	-4.797119110000001	-4.921533246000001	-0.36621094	2.8686523	-1.2817383	8.920727340000001	-1.42836911	-2.79213858	0.30517578	0.24414062	0.6713867	10.42446286	3.410620108	-1.4451172120000002	0.18310547	-0.30517578	-0.24414062	-9.517675720000002	-0.2643798822	-1.5360351440000002	-0.36621094	0.6713867	0.7324219	0.709399411	9.80358876	2.08513179	0.36621094	0.79345703	-0.30517578	3.9094726440000005	9.734204074	-0.43186035340000006	0.12207031	-1.5258789	-1.0986328	1539959553.811
-8.30942392	-5.665625	-6.1333741	0.061035156	-2.9296875	-0.30517578	9.133667032	-1.6161865020000004	-2.3519042540000004	0.18310547	0.24414062	0.61035156	10.576391280000001	3.7515625000000004	-1.848266574	0	-0.24414062	-0.36621094	-10.11701628	0.678295926	-1.5336425720000002	-0.24414062	0.36621094	0.6713867	0.2835205072	10.6589357	1.3075439300000002	0.18310547	0.5493164	-0.18310547	3.216821286	9.609789840000001	-1.079052716	0	0.5493164	-0.91552734	1539959553.851
-7.56652806	-4.45258786	-3.96569838	-0.9765625	0.12207031	-0.61035156	9.234155252	-2.0695800720000004	-2.384204074	0	0.48828125	0.6713867	10.74267572	4.218115216	-2.454785144	-0.24414062	-0.48828125	-0.48828125	-10.466333360000002	1.29558107	-1.312329074	-0.12207031	0.5493164	0.61035156	0.09211425720000001	11.246313400000002	1.137670926	0.4272461	-0.18310547	-0.6713867	1.2477295320000001	9.394457968000001	-2.2980712860000003	-0.30517578	0.48828125	-0.4272461	1539959553.891
-8.15988768	-4.5243652160000005	-4.684667932000001	0.24414062	1.2207031	-0.61035156	9.234155252	-2.0695800720000004	-2.384204074	0	0.48828125	0.6713867	10.68046924	4.3329589660000005	-2.7586425720000003	-0.24414062	-0.61035156	-0.61035156	-10.413696580000002	1.063500998	-1.1400634980000002	-0.12207031	0.4272461	0.48828125	0.1112548822	11.07883336	1.6592528960000001	0.5493164	-0.48828125	-1.0986328	1.259692392	9.67917482	-2.5098144959999997	0	-0.48828125	-0.61035156	1539959553.931
-7.5019284200000005	-4.9442626800000005	-4.8916259	0.24414062	-0.30517578	-0.7324219	9.4255616	-2.5720214660000003	-2.441625998	-0.061035156	0.24414062	0.61035156	10.52614766	4.1260009	-2.47631839	-0.061035156	-0.30517578	-0.7324219	-10.29047824	1.175952176	-1.076660144	0	0.4272461	0.18310547	0.1686767572	10.639795320000001	1.61977536	0.5493164	-0.48828125	-1.0986328	2.333959964	10.06079074	-1.314721646	0.36621094	-0.5493164	-1.3427734	1539959553.971
-6.681274460000001	-5.203857428000001	-4.130786240000001	0.12207031	0.061035156	-0.6713867	9.48776857	-2.4356445680000003	-2.217919928	0.12207031	0.061035156	0.5493164	10.223486420000002	3.8759764400000005	-2.2430420320000004	-0.12207031	-0.61035156	-0.7324219	-9.82751448	1.50732428	-1.28122554	0.061035156	0.5493164	0.18310547	0.17585449280000004	10.02729532	1.362573282	-0.18310547	-0.8544922	-0.9765625	1.29558107	9.558349640000001	-1.15441893	0.4272461	0.6713867	-1.4038086	1539959554.011
-7.21003444	-5.60461412	-3.8532471040000003	0.6713867	0.36621094	-0.4272461	9.3155027	-1.808789038	-1.7298339660000002	0.18310547	0	0.61035156	10.22109424	3.7276367800000005	-2.076757788	-0.30517578	-0.18310547	-0.48828125	-9.290380890000002	1.6078125	-1.656860324	0.24414062	0.7324219	0.061035156	-0.057421875000000004	9.36455072	1.32788089	-0.18310547	-0.48828125	-0.9765625	1.7118896760000002	9.372924820000001	-1.4618652160000003	-0.12207031	-0.061035156	-1.159668	1539959554.051
-7.85842302	-5.63452176	-3.917846646	1.3427734	-0.61035156	0.24414062	8.43383786	-1.144848642	-1.9391846040000003	-0.061035156	-0.18310547	0.4272461	10.169653060000002	3.726440396	-1.8386962860000002	-0.5493164	0.061035156	-0.12207031	-8.858520468	1.930810504	-1.9942138580000002	0.30517578	0.7324219	0	-0.56823732	9.31669928	1.2058593750000002	-0.18310547	-0.48828125	-0.9765625	2.634228534	9.27602536	-0.7476806610000001	-0.12207031	-1.3427734	-0.79345703	1539959554.091
-7.9026857	-5.29597194	-4.059008786	1.6479492	-0.91552734	0.61035156	8.411108426	-1.107763678	-2.286108426	-0.30517578	0	0.36621094	10.484277160000001	4.301855432000001	-1.96430661	-1.0375977	0.12207031	-0.061035156	-8.6264402	2.512207068	-2.25859375	0.9765625	0.36621094	-0.061035156	-1.0108642572	10.0464357	1.221411142	-0.4272461	-0.061035156	-0.061035156	2.78496106	9.538012680000001	-0.8816650360000001	-0.18310547	-0.79345703	-0.5493164	1539959554.131
-7.682568390000001	-4.87128894	-4.165478534	1.2817383	0.24414062	0.5493164	8.60251448	-1.28361821	-2.255004892	-0.36621094	-0.12207031	0.36621094	10.851538040000001	5.02202176	-2.1293945680000004	-1.4038086	0	-0.24414062	-9.584667932	1.7609375	-2.1138427520000005	1.7089844	0.12207031	-0.4272461	-0.9055908540000002	11.230761780000002	1.8506591460000001	-0.4272461	-0.36621094	-0.18310547	1.6879638580000003	9.707885880000001	-1.4798096040000002	-0.24414062	-0.36621094	-0.30517578	1539959554.171
-7.93139676	-4.526757788	-3.91066893	1.159668	-0.18310547	0.48828125	9.35976538	-1.7190673920000001	-2.6306396760000004	-0.7324219	-0.4272461	0.30517578	11.086010880000002	5.267260880000001	-2.1437500000000003	-0.9765625	0	-0.30517578	-10.1241938	0.38999023560000007	-1.8099853240000001	1.159668	0.24414062	-0.7324219	-0.657958966	11.559740920000001	2.4906739200000003	-0.4272461	-0.36621094	-0.18310547	1.144848642	9.60261232	-1.8231445680000002	-0.18310547	-0.8544922	-0.30517578	1539959554.211
-7.7399900200000005	-4.727734424	-3.58049321	0.9765625	0.61035156	0.5493164	9.35976538	-1.7190673920000001	-2.6306396760000004	-0.9765625	-0.4272461	0.061035156	10.916137680000002	4.536328076	-1.836303714	-0.61035156	0.18310547	-0.4272461	-9.713867212	0.11484375000000001	-1.9200439300000003	0.91552734	0.061035156	-0.7324219	0.011962890380000002	10.576391280000001	2.5815917540000006	-1.0986328	-1.5869141	-0.48828125	1.23696286	9.52485324	-1.4618652160000003	-0.18310547	-0.8544922	-0.30517578	1539959554.251
-7.899096940000001	-4.932299820000001	-3.4692382200000003	1.159668	-0.061035156	0.7324219	10.140942000000003	-2.59116214	-3.640307608	-0.61035156	-0.61035156	0	10.71396466	3.7503662140000005	-0.9283202880000001	-0.61035156	0.36621094	-0.12207031	-9.16357428	0.03828125	-2.0097655760000004	0.9765625	-0.30517578	-0.6713867	0.10048827880000001	9.180322480000001	2.3219971040000003	-1.159668	-0.91552734	-0.061035156	1.6688232820000002	9.45666484	-1.238159146	-0.18310547	-0.7324219	-0.61035156	1539959554.291
-7.5952391200000005	-4.60930162	-3.3053466460000003	1.0986328	-0.5493164	0.4272461	10.140942000000003	-2.59116214	-3.640307608	-0.7324219	-0.6713867	-0.36621094	10.303637680000001	3.1773437500000004	-0.4354492212	-0.79345703	0.4272461	0.4272461	-9.20544429	-0.1303955072	-1.9726807100000001	1.0986328	-0.4272461	-0.4272461	-0.172265625	8.531933606	2.0372802520000004	-1.159668	-0.91552734	-0.061035156	1.373339856	9.563134980000001	-1.0754638580000002	-0.18310547	-0.30517578	-0.7324219	1539959554.331
-7.574902160000001	-4.5339355040000004	-2.9632079680000003	0.6713867	0.12207031	0.18310547	8.310620108	-2.381811502	-2.9620117800000005	-1.2207031	-0.36621094	-0.5493164	9.922021760000002	2.95363768	-0.8254394568000001	-0.6713867	0.48828125	0.61035156	-9.47341304	-0.32180175720000004	-1.8231445680000002	1.2207031	-0.36621094	-0.36621094	0.5335449280000001	8.604907248	2.32917482	-0.6713867	-1.0375977	0.30517578	1.403247104	9.564331070000001	-0.6292480432	-0.18310547	-0.30517578	-0.7324219	1539959554.371
-7.799804712	-4.657153354	-2.9081787140000004	0.6713867	0.12207031	0.12207031	7.558154254000001	-1.9690917540000001	-3.188110324	-0.7324219	-0.061035156	-0.61035156	9.75214856	3.210839856	-0.9797607428000001	-0.48828125	0.7324219	0.24414062	-9.862207460000002	-0.835009784	-1.6544677520000002	0.9765625	-0.12207031	-0.36621094	1.21303714	9.24492212	2.8399902160000003	-0.4272461	-0.24414062	-0.061035156	1.6736084260000001	9.52604982	-0.7883544928000001	-0.30517578	-0.6713867	-0.36621094	1539959554.411
-8.100073380000001	-4.458569290000001	-3.0553222840000003	0.7324219	0.12207031	0.061035156	7.74477536	-1.988232428	-3.07805162	-0.6713867	-0.12207031	-0.18310547	9.518872300000002	3.4800048920000006	-0.740502896	-0.24414062	0.18310547	-0.061035156	-9.98901358	-1.123315396	-1.52526857	0.5493164	0.18310547	-0.36621094	0.9725830072	9.600219748	3.15102536	-0.4272461	-0.24414062	-0.061035156	1.27763678	9.6636232	-1.146044928	-0.30517578	-0.6713867	-0.12207031	1539959554.451
-8.11203624	-4.2061523560000005	-3.0947998200000004	0.36621094	-0.24414062	-0.18310547	8.332153060000001	-2.13776857	-2.8579346040000004	0	-0.48828125	0.18310547	9.290380890000002	3.3005616	-0.6459961060000001	0.061035156	-0.12207031	-0.30517578	-9.87058058	-1.020434604	-1.4247802520000001	0.18310547	0.30517578	-0.18310547	0.613696286	9.405224640000002	3.1139403960000003	-0.4272461	-0.18310547	-0.36621094	1.161596646	9.505712860000001	-1.0886230432000001	-0.30517578	-0.6713867	-0.12207031	1539959554.491
-7.992407248	-4.4430175720000005	-2.8651123200000006	0.24414062	0.30517578	-0.30517578	8.332153060000001	-2.13776857	-2.8579346040000004	0	-0.48828125	0.18310547	9.572705072	3.2862060700000004	-0.7883544928000001	0.12207031	0.24414062	-0.4272461	-9.721044928000001	-1.0192382788	-1.534838858	0.061035156	0.36621094	-0.12207031	0.6232665740000001	9.087011780000001	2.9799560700000005	-0.30517578	0.061035156	-0.30517578	1.5527832460000002	9.558349640000001	-0.8529540740000001	-0.24414062	-0.48828125	-0.24414062	1539959554.531
-8.15988768	-4.559057608	-2.9129637600000002	0.061035156	-0.24414062	-0.30517578	8.73291034	-1.911669928	-3.31611322	0.18310547	-0.61035156	0.24414062	9.63491214	3.24433606	-0.8170653959999999	0	0.24414062	-0.48828125	-9.645678420000001	-0.9677978240000001	-1.66044928	-0.061035156	0.36621094	-0.061035156	0.5802001800000001	8.992504892	2.866308606	-0.30517578	0.061035156	-0.30517578	1.534838858	9.578686600000001	-0.8900390380000001	-0.18310547	-0.4272461	-0.18310547	1539959554.571
-8.257983426000001	-4.655957068	-2.940478534	-0.061035156	-0.18310547	-0.30517578	8.795117212000001	-1.52526857	-3.3005616	0.24414062	-0.6713867	0.24414062	9.9866214	3.5888672120000003	-0.88046875	0	0.24414062	-0.48828125	-9.60859375	-0.88046875	-1.7812744600000001	-0.18310547	0.36621094	0.061035156	0.2823242212	9.138451980000001	2.8316162140000003	0.12207031	0.36621094	-0.4272461	1.534838858	9.578686600000001	-0.8900390380000001	-0.12207031	-0.061035156	-0.18310547	1539959554.611
-8.156298920000001	-4.598535144	-2.8854492800000004	-0.24414062	-0.24414062	-0.36621094	8.931494110000001	-1.494165036	-3.20366214	0.24414062	-0.061035156	0.36621094	10.085913040000001	3.7695067900000003	-0.88645018	0.12207031	0.061035156	-0.30517578	-9.687548920000001	-0.7560547120000001	-1.851855432	-0.18310547	0.30517578	0.061035156	-0.01315917932	9.522461060000001	2.9990966460000004	0.24414062	0.30517578	-0.4272461	1.464257788	9.63371556	-0.7955322480000001	-0.12207031	-0.18310547	-0.18310547	1539959554.651
-8.10246556	-4.742089856000001	-2.7945312500000004	-0.12207031	-0.18310547	-0.30517578	9.029589660000001	-1.51928714	-3.2180175720000004	0.36621094	-0.12207031	0.30517578	10.05361322	3.9369873200000005	-0.6759033540000001	0.061035156	0.5493164	-0.36621094	-9.66242662	-0.619677716	-1.830322284	-0.24414062	0.36621094	0.061035156	0.05502929712000001	9.609789840000001	3.0086670320000004	0.24414062	0.30517578	-0.4272461	1.459472644	9.58347194	-0.8637207068000001	-0.061035156	0.061035156	-0.18310547	1539959554.691
-8.023510880000002	-4.777978534	-2.82084964	-0.30517578	-0.12207031	-0.30517578	9.11213408	-1.4522949280000002	-3.1354737400000006	0.4272461	0.24414062	0.24414062	9.755737320000001	3.867602536	-0.5574707068000001	0	0.12207031	-0.5493164	-9.605004892	-0.5562744110000001	-1.8841552520000002	-0.24414062	0.36621094	0.061035156	0.07177734424	9.538012680000001	2.9057862400000003	0.30517578	0.5493164	-0.4272461	1.161596646	9.57150908	-0.9438721040000001	-0.061035156	0.061035156	-0.18310547	1539959554.731
-8.115625000000001	-4.941870108000001	-2.8411866	-0.18310547	-0.12207031	-0.30517578	8.425463760000001	-1.2907959260000001	-2.981152356	0.4272461	0.24414062	0.24414062	9.29636232	3.625952176	-0.34572753600000006	-0.12207031	0.18310547	-0.7324219	-9.5104982	-0.576611322	-2.024121106	-0.36621094	0.30517578	0.061035156	0.12202148560000001	9.475805710000001	2.7861572480000003	0.48828125	0.79345703	-0.36621094	1.21901857	9.65883786	-0.9295165740000001	0	0.061035156	-0.18310547	1539959554.771
-8.022314300000001	-4.961010880000001	-2.9045898560000003	-0.18310547	-0.18310547	-0.24414062	7.564135880000001	-1.221411142	-2.5899658540000003	0.24414062	0.6713867	0.4272461	8.443408246	3.33645018	-0.015551758180000002	0	-0.18310547	-0.91552734	-9.61816394	-0.43186035340000006	-2.0301025360000002	-0.30517578	0.30517578	0.061035156	0.2033691394	9.53442392	2.624658246	0.48828125	0.79345703	-0.36621094	1.1962890380000002	9.682763580000001	-0.925927716	0	0.061035156	-0.18310547	1539959554.811
-7.89191893	-5.043554712000001	-2.7825683900000002	-0.18310547	0.061035156	-0.24414062	7.217211960000001	-1.38410643	-1.9607177520000003	0.18310547	2.0141602	1.4648438	7.814160340000001	3.277832068	0.17944336060000002	-0.30517578	0.6713867	-1.4648438	-9.65405252	-0.3349609424	-2.08752446	-0.36621094	0.18310547	0.061035156	0.5072265576	9.563134980000001	2.42607428	1.159668	1.7700195	-0.12207031	1.03359375	9.63371556	-0.90678714	-0.061035156	0.18310547	-0.18310547	1539959554.851
-7.9026857	-5.207446580000001	-2.80051268	0	-0.061035156	-0.18310547	7.37751448	-1.808789038	-1.6460937500000001	0.18310547	2.0141602	1.4648438	7.420581070000001	3.3149170320000003	-0.44621582460000003	-0.30517578	0.7324219	-2.6245117	-9.65285643	-0.25480957460000003	-2.127001996	-0.30517578	0.12207031	0	1.2178222840000001	9.578686600000001	2.3160155760000003	0.9765625	2.9296875	0.6713867	1.02163089	9.683960160000002	-0.8720947480000001	0.061035156	0.061035156	-0.12207031	1539959554.891
-7.751952880000001	-5.2337644800000005	-2.7634277160000003	0.12207031	0.12207031	-0.12207031	7.525854532	-1.923632788	-2.204760782	0.4272461	3.6010742	2.319336	8.17304712	4.318603534	-0.4844970746000001	-0.30517578	0.7324219	-2.6245117	-9.6552491	-0.0885253894	-2.136572284	-0.24414062	0.18310547	-0.12207031	1.5982422120000002	9.542798020000001	2.082739218	0.9765625	2.9296875	0.6713867	0.974975589	9.66242662	-0.9271240020000001	-0.061035156	0	-0.12207031	1539959554.931
-7.859619110000001	-5.2170165740000005	-2.9847412140000005	0.12207031	0.061035156	-0.18310547	7.525854532	-1.923632788	-2.204760782	-0.12207031	3.90625	3.2348633	9.11452626	5.337841754	-0.6328369110000001	0	0.91552734	-3.7231445	-9.74138179	-0.29069824280000006	-2.08752446	-0.24414062	0.36621094	-0.12207031	0.9522461060000001	9.82871106	1.7059082460000001	0.61035156	5.065918	0.5493164	0.7285400360000001	9.712670926000001	-0.94506839	-0.061035156	0	-0.061035156	1539959554.971
-7.887134080000001	-5.170361420000001	-3.029003894	0.18310547	-0.4272461	-0.18310547	8.572607428000001	-2.6844726440000004	-1.6544677520000002	-0.12207031	3.90625	3.2348633	10.40053714	6.607104532	-0.47971191100000005	0.12207031	0.9765625	-4.272461	-9.7748777	-0.4868896466	-2.0923096040000004	-0.5493164	0.4272461	-0.061035156	0.09211425720000001	9.61936052	1.4750244600000002	0.8544922	4.9438477	0.48828125	0.9331054712000001	9.67558606	-0.9821533540000001	0	-0.18310547	-0.061035156	1539959555.011
-7.763915740000001	-4.98015126	-2.906982428	0.12207031	-0.12207031	-0.24414062	8.595336960000001	-3.44890126	-1.3230957460000001	0.24414062	3.7231445	4.272461	10.58835414	7.1478269800000005	-0.5885742212	0.18310547	2.6245117	-3.6010742	-9.85622554	-0.417504892	-2.0839355040000003	-0.6713867	0.61035156	0	-0.9905273560000001	9.74736322	1.2692626800000002	0.8544922	4.9438477	0.48828125	1.038378894	9.67080072	-0.98334964	0	-0.061035156	0	1539959555.051
-8.016332968	-4.9514401999999995	-3.01225589	0.18310547	-0.061035156	-0.30517578	7.604809800000001	-4.427465854	-1.851855432	0.36621094	6.1035156	4.5776367	9.683960160000002	7.791430710000001	0.0980957068	0.061035156	1.2207031	-3.6010742	-9.724634080000001	-0.287109375	-2.250219748	-0.61035156	0.7324219	0.061035156	-1.1472412140000001	9.962695680000001	1.183129892	0.91552734	2.8686523	0.91552734	1.100585962	9.66003444	-1.1209228240000002	0	-0.061035156	0	1539959555.091
-7.908667032	-4.84736322	-3.0565185700000006	0	-0.36621094	-0.30517578	9.614575180000001	-5.32109375	-1.0575195288	0.36621094	0.61035156	4.333496	9.310717752	8.298657248	0.9905273560000001	0.24414062	0.24414062	-3.1738281	-9.53442392	-0.16508788940000002	-2.3531005400000002	-0.48828125	0.6713867	0.12207031	-1.268066394	10.04882788	1.3864990020000003	0.5493164	2.6855469	0.18310547	1.168774411	9.504516574	-1.143652356	0	-0.061035156	0	1539959555.131
-7.75075679	-5.06508786	-2.70600589	0	0.18310547	-0.4272461	8.66711412	-5.957519568	0.002392578076	0.18310547	3.2348633	4.0893555	8.963793930000001	8.366845746000001	0.923535144	0.24414062	0.5493164	-2.2583008	-9.523657248000001	-0.153125	-2.4404297120000003	-0.61035156	0.7324219	0.12207031	-1.485791034	9.8418705	1.191503894	0.5493164	2.6855469	0.18310547	1.3793212860000001	9.595434800000001	-1.0898193390000002	0.061035156	0.24414062	0	1539959555.171
-7.905077880000001	-5.20983876	-2.9141601440000002	0	0.061035156	-0.4272461	7.6060058900000005	-6.8511476600000005	1.0958007788	0.36621094	0.79345703	3.540039	8.576196580000001	8.32976088	0.7500732428000001	0.24414062	0.5493164	-2.2583008	-9.532031250000001	-0.050244139400000006	-2.65576178	-0.48828125	0.8544922	0.12207031	-1.0874267572	9.782055710000002	1.1723632788	0.7324219	2.0751953	-0.061035156	1.3793212860000001	9.595434800000001	-1.0898193390000002	0.061035156	0.24414062	0	1539959555.211
-7.872778060000001	-5.400048920000001	-2.8926269959999997	0.061035156	-0.30517578	-0.36621094	7.67180162	-7.155004892	1.272851538	-0.30517578	-0.4272461	3.2958984	7.939770468000001	8.1072509	1.0515380890000001	0.48828125	-0.4272461	-1.3427734	-9.41120607	-0.002392578076	-2.830419928	-0.36621094	0.7324219	0.061035156	-0.832617212	9.869384980000001	1.33386232	0.4272461	0.79345703	0	1.0886230432000001	9.648071580000002	-0.9630126800000001	0.061035156	0.18310547	-0.061035156	1539959555.251
-7.806982428000001	-5.351000900000001	-2.7550537140000007	0.061035156	-0.18310547	-0.30517578	7.67180162	-7.155004892	1.272851538	-0.24414062	1.0986328	2.6855469	7.590454074	8.26276857	0.46535643000000004	0.6713867	0.061035156	-1.4648438	-9.360961960000001	0.1112548822	-2.9620117800000005	-0.30517578	0.79345703	0.061035156	-0.417504892	9.911254500000002	1.222607428	0.4272461	0.79345703	0	1.146044928	9.673193390000002	-0.953442392	0.061035156	0.18310547	-0.061035156	1539959555.291
-7.84047824	-5.35458966	-2.7634277160000003	-0.061035156	-0.12207031	-0.36621094	6.67409694	-7.310522660000001	1.335058606	0.061035156	0.5493164	1.5258789	7.458862320000001	8.539111420000001	-0.15073241820000002	-0.24414062	1.159668	-1.2207031	-9.24492212	0.06699218750000001	-3.101977536	-0.18310547	0.61035156	0	-0.07536621106000001	9.99021016	1.197485324	0.061035156	0.9765625	0.12207031	1.0443603240000001	9.673193390000002	-0.9869384980000001	0.061035156	0.18310547	-0.061035156	1539959555.331
-7.763915740000001	-5.351000900000001	-2.7861572480000003	0.061035156	-0.18310547	-0.36621094	6.40014676	-7.36555162	1.1627929712000002	0.061035156	0.5493164	1.5258789	6.991113220000001	8.74367662	-0.0813476538	-0.061035156	-0.18310547	-0.8544922	-9.39685054	-0.07775878600000001	-3.160595746	-0.30517578	0.61035156	0	-0.5837890576	10.09428714	1.2441405760000002	0.18310547	1.0986328	-0.24414062	0.9977050720000001	9.66242662	-1.0371826080000002	0	0.12207031	-0.061035156	1539959555.371
-7.8512451080000005	-5.352197480000001	-2.6964355040000005	0.061035156	-0.18310547	-0.30517578	6.272143570000001	-7.531836060000001	1.1053711060000002	-0.12207031	0.79345703	1.0986328	6.9133545320000005	8.766406250000001	0.24763183900000002	0.061035156	-0.61035156	-0.79345703	-9.354980432000001	-0.11723633180000001	-3.255102536	-0.4272461	0.61035156	0	-0.75366214	10.13735324	1.025219748	0.18310547	1.0986328	-0.24414062	1.193896466	9.65285643	-1.062304712	0	-0.061035156	-0.061035156	1539959555.411
-7.71247554	-5.352197480000001	-2.778979532	-0.061035156	0.061035156	-0.30517578	5.395263580000001	-7.722045926000001	1.211840854	-0.5493164	0.91552734	0.91552734	6.986327880000001	8.82263179	0.45100097840000003	0.061035156	-0.61035156	-0.79345703	-9.19467752	0.04306640576	-3.417797824	-0.4272461	0.48828125	-0.061035156	-0.5646484424	10.12180162	1.091015625	0.24414062	0.79345703	-0.18310547	1.193896466	9.65285643	-1.062304712	0	-0.061035156	-0.061035156	1539959555.451
-7.799804712	-5.50771466	-2.8136719240000003	-0.12207031	-0.12207031	-0.24414062	5.5651367800000004	-7.8153564300000005	1.3290771760000002	-0.36621094	0.5493164	0.79345703	6.689648560000001	8.813061600000001	0.454589856	0.18310547	0.79345703	-0.6713867	-9.100170926	0.096899411	-3.581689496	-0.30517578	0.30517578	-0.061035156	-0.5658447284000001	10.103857820000002	1.09819339	0.061035156	0.48828125	-0.061035156	1.358984424	9.644482428000002	-1.053930661	0	0.12207031	-0.061035156	1539959555.491
-7.7399900200000005	-5.49335962	-2.8220459260000004	-0.12207031	-0.24414062	-0.12207031	5.623754892	-7.8967040740000005	1.2656738220000001	-0.18310547	-0.061035156	0.48828125	6.4204834260000005	8.990112320000001	0.5024413940000001	0.18310547	0.79345703	-0.6713867	-9.154003894	0.09331054320000001	-3.61638179	-0.30517578	0.18310547	-0.061035156	-0.762036142	10.04045378	1.032397464	0.061035156	0.48828125	-0.061035156	1.2154297120000002	9.60739766	-1.1269042932	0	0.18310547	0	1539959555.531
-7.67419429	-5.5292482	-2.7945312500000004	-0.18310547	-0.12207031	-0.12207031	5.579492212	-7.841674820000001	1.25729982	-0.18310547	-0.48828125	0.12207031	6.44680162	8.91953125	0.5825927716	0	0.30517578	-0.36621094	-9.12648912	0.08493652160000001	-3.7037110600000003	-0.30517578	0.061035156	-0.061035156	-0.8194580072000001	9.941162140000001	0.8888427520000001	-0.061035156	0.6713867	-0.18310547	1.2513183900000002	9.630126800000001	-1.1556152160000002	0	0.061035156	0	1539959555.571
-7.594042932000001	-5.65246556	-2.7418945679999998	-0.18310547	-0.12207031	-0.12207031	5.6058107	-7.70170926	1.1424560700000002	-0.18310547	-0.48828125	0.12207031	6.59992662	9.00327176	0.729736322	-0.4272461	0.91552734	0	-9.102563400000001	0.1579101538	-3.7072998200000002	-0.24414062	0	-0.061035156	-0.7285400360000001	10.000976440000002	0.9055908540000002	-0.18310547	0.061035156	0.061035156	1.211840854	9.62055661	-1.070678714	0	0.12207031	0	1539959555.611
-7.489965560000001	-5.7027101600000005	-2.777783246	-0.061035156	-0.12207031	-0.061035156	5.54838858	-7.805786240000001	1.03359375	-0.12207031	0.18310547	0.12207031	6.452783246000001	9.01882338	1.2333740020000001	-0.7324219	0.8544922	0	-9.1109375	0.2572021466	-3.71088858	-0.18310547	-0.12207031	-0.061035156	-0.8541503600000001	9.90407698	0.9211425720000002	-0.18310547	0.061035156	0.061035156	1.211840854	9.700707968000001	-1.0575195288	-0.061035156	0.12207031	0.061035156	1539959555.651
-7.5414062500000005	-5.656054712	-2.9081787140000004	0	-0.18310547	0	5.4455077880000005	-7.991211060000001	0.931909146	-0.30517578	0.24414062	-0.061035156	6.817651260000001	9.25090306	0.9043945288	-0.7324219	0.8544922	0	-9.122900360000001	0.27275390380000003	-3.7742920320000004	0	-0.18310547	-0.061035156	-1.3470214660000002	9.938769960000002	0.9127685700000001	0	0.24414062	-0.061035156	1.211840854	9.700707968000001	-1.0575195288	-0.061035156	0.12207031	0.061035156	1539959555.691
-7.524658246	-5.540014480000001	-3.06848143	-0.18310547	-0.061035156	0.12207031	5.09260234	-8.12758786	0.9929199280000001	0.061035156	0.61035156	-0.061035156	5.74577626	9.65883786	1.650878894	-1.4038086	2.0751953	0.24414062	-9.034375	0.3158203076	-3.859228534	0.24414062	-0.30517578	0	-1.8159667540000002	10.071558	0.846972644	-0.30517578	-1.0375977	-0.12207031	1.7824707460000002	9.613378894	-1.138867212	-0.24414062	0	0.24414062	1539959555.73
-7.655053420000001	-5.48378894	-3.111547824	-0.24414062	0.24414062	0.36621094	4.6703125000000005	-8.463745108000001	0.7763915740000001	0.12207031	0.9765625	0	4.6978271760000005	9.92919928	2.162890576	-2.1362305	0.36621094	0.79345703	-8.92551268	0.492871106	-3.829321286	0.4272461	-0.61035156	0	-2.231079074	10.16247554	0.732128894	-0.30517578	-1.0375977	-0.12207031	1.967895468	9.451879892000001	-1.238159146	-0.24414062	-0.061035156	0.4272461	1539959555.771
-7.730419928000001	-5.602221940000001	-3.40703125	-0.30517578	0.24414062	0.48828125	5.67758786	-8.665917932000001	1.068286142	0.48828125	0.36621094	-0.6713867	4.614086960000001	9.97226538	2.48588858	-1.5869141	-0.061035156	0.4272461	-9.035571580000001	0.734521466	-3.7288329680000003	0.7324219	-0.8544922	0.061035156	-2.4488037140000003	10.5141848	0.5096191394	-0.24414062	-2.1362305	-0.24414062	1.685571286	9.56672374	-1.534838858	-0.36621094	0.061035156	0.48828125	1539959555.811
-7.61796875	-5.97905252	-3.4369384000000003	-0.12207031	0.36621094	0.61035156	6.09628894	-8.39794928	1.812377896	2.0751953	1.6479492	-1.953125	4.330566394000001	9.94833966	2.409326178	-1.3427734	0.9765625	0.18310547	-9.165966754000001	0.8613281250000001	-3.581689496	0.9765625	-1.0375977	0	-2.0659912140000003	10.728320680000001	0.33854982	-1.159668	-4.760742	-0.36621094	1.4989501800000002	9.7150634	-1.3290771760000002	-0.30517578	0.30517578	0.48828125	1539959555.85
-7.55576178	-6.183618210000001	-3.3400389400000003	0.18310547	-0.24414062	0.7324219	6.09628894	-8.39794928	1.812377896	2.6855469	2.8076172	-3.0517578	3.8759764400000005	9.937573380000002	1.9212402160000002	-0.9765625	-0.061035156	-0.30517578	-9.15878894	1.252514676	-3.34841304	1.2207031	-1.2207031	0	-1.7250488220000002	10.66491664	0.288305661	-1.159668	-4.760742	-0.36621094	1.3661621400000001	9.796411240000001	-1.1472412140000001	-0.30517578	0.18310547	0.5493164	1539959555.89
-7.376318390000001	-6.3307617800000004	-3.1103514400000005	0.48828125	-0.061035156	0.7324219	7.347607428000001	-6.561645468	2.5229737400000003	1.3427734	1.7700195	-3.8452148	4.06379393	9.859814300000002	1.546801718	-0.79345703	-1.0986328	-0.7324219	-9.331054712	1.4965576080000003	-3.1737548920000003	1.7089844	-1.3427734	0	-1.683178714	10.51179164	0.07416992212000001	-1.3427734	-5.126953	-0.61035156	1.3063476440000001	9.755737320000001	-1.008471646	-0.48828125	0	0.6713867	1539959555.931
-7.17055661	-6.63342302	-2.89741214	1.0986328	-0.36621094	0.91552734	6.7889402	-5.666821580000001	2.5181884000000005	-0.12207031	2.9907227	-3.90625	4.627246106	10.090698380000001	1.2537109620000002	-1.5258789	-0.9765625	-0.6713867	-9.52963858	1.491772464	-2.86870108	2.0751953	-1.159668	-0.18310547	-1.9978027160000003	10.27373004	-0.027514648560000004	-1.4038086	-5.6152344	-1.5258789	1.393676718	9.788037140000002	-0.7871582068	-0.30517578	-0.061035156	0.8544922	1539959555.971
-7.16098642	-6.954028060000001	-2.536132788	1.8920898	-0.48828125	1.0375977	6.8655027	-4.910766574	2.327978534	-1.5869141	3.2348633	-4.1503906	5.037573380000001	10.259375	0.44143066100000006	-2.6855469	-3.479004	-0.9765625	-9.76770018	1.550390576	-2.592358426	2.5634766	-0.79345703	-0.36621094	-2.09948732	10.18161592	0.22490234620000002	-1.4038086	-5.6152344	-1.5258789	1.280029254	10.09428714	-0.30505371400000003	-0.61035156	-0.061035156	1.159668	1539959556.011
-6.932495108000001	-6.432446580000001	-2.050439496	2.6855469	-0.6713867	1.0986328	6.62385234	-4.26118161	2.168872104	-2.4414062	3.0517578	-4.211426	5.501733426	9.86699182	0.783569339	-3.112793	-3.7841797	-1.0986328	-9.669604532000001	1.429565396	-2.295678714	3.2348633	-0.48828125	-0.48828125	-1.892529254	10.3275634	0.5287597644	-1.2207031	-6.713867	-1.6479492	1.2082519568	9.97465854	-0.037084961060000005	-0.5493164	-0.7324219	1.7089844	1539959556.051
-6.93608426	-5.417993210000001	-1.488183606	2.8686523	-0.4272461	1.0375977	6.86430661	-3.93339856	1.9320067900000002	-3.3569336	1.0986328	-3.8452148	5.662036240000001	9.408813400000001	0.7811767572	-2.5634766	-3.90625	-1.0986328	-9.35976538	0.770410144	-2.076757788	3.8452148	-0.24414062	-0.79345703	-1.302758786	10.16845746	1.1352783540000002	-1.4648438	-6.7749023	-1.7089844	0.6304443390000001	9.74138179	0.02990722644	-0.79345703	-1.159668	2.2583008	1539959556.091
-7.725634980000001	-4.838989120000001	-1.28122554	2.8686523	1.4038086	0.79345703	6.998290740000001	-3.9417724640000005	1.490576178	-3.7841797	1.7700195	-3.479004	6.05202626	8.9494384	0.6830810700000001	-2.0751953	-3.540039	-1.0375977	-9.173144568	-0.34453125	-2.109057608	4.211426	-0.6713867	-0.91552734	-0.5849853534	9.920825180000001	2.22629393	-1.4648438	-6.7749023	-1.7089844	0.0346923822	9.610986420000001	-0.716577176	-0.91552734	-1.8920898	2.319336	1539959556.131
-8.95661592	-5.127294928000001	-2.2250976440000003	2.4414062	1.6479492	0.5493164	7.369140380000001	-3.77788089	1.6496826080000002	-3.9672852	0.79345703	-2.746582	6.50302716	8.6599366	0.7979248200000001	-1.4648438	-2.380371	-1.0986328	-9.613378894	-1.8781738220000002	-1.9738769960000002	3.90625	-0.8544922	-0.79345703	-0.15073241820000002	10.010547120000002	3.0409667540000003	-1.6479492	-6.1035156	-1.8920898	0.01315917932	10.18999002	-1.2884033540000002	-0.8544922	-3.2348633	1.8310547	1539959556.171
-8.571411240000002	-5.66442842	-2.185620108	2.5024414	1.0986328	0.6713867	8.56782248	-3.9381836060000004	1.8626221040000002	-3.9672852	0.79345703	-2.746582	6.665722840000001	9.0427491	1.4068359620000002	-1.4648438	-2.380371	-1.0986328	-10.097875900000002	-2.710791034	-1.753759784	3.6621094	-0.8544922	-0.7324219	-0.15073241820000002	10.010547120000002	3.0409667540000003	-1.4038086	-5.3100586	-1.953125	0.660351538	10.47829622	-0.23566894960000004	-1.0375977	-4.4555664	1.0986328	1539959556.21
-7.7244384	-5.14523912	-1.6245605040000002	2.380371	2.0751953	0.8544922	9.572705072	-4.407128894	2.071972644	-4.272461	2.5634766	-1.953125	6.780566394000001	8.752050720000002	1.8099853240000001	-0.9765625	-1.4038086	-1.0375977	-9.835888579999999	-2.469140576	-1.61977536	3.479004	-0.30517578	-0.24414062	-0.15073241820000002	10.010547120000002	3.0409667540000003	-1.4038086	-5.3100586	-1.953125	0.25480957460000003	10.42565944	0.2607910144	-1.8920898	-4.4555664	0.79345703	1539959556.251
-7.839282248	-5.018432608	-1.7489746400000001	2.2583008	2.0751953	0.9765625	10.029687500000001	-4.46933606	2.6174804320000002	-3.4179688	3.0517578	-1.4648438	6.340332068	7.8620117800000004	1.9954101440000003	-1.4648438	-1.7089844	-0.7324219	-9.097778060000001	-1.650878894	-1.6161865020000004	3.7841797	-0.8544922	0.18310547	-1.599438498	8.113232428000002	3.2957762600000002	-1.4038086	-5.3100586	-1.953125	-0.11005859620000001	10.19836412	0.6232665740000001	-2.9907227	-5.126953	0.061035156	1539959556.291
-7.957714660000001	-5.23735324	-1.8650146760000001	2.380371	1.0986328	1.2207031	10.054809800000001	-4.12839357	2.969189496	-2.8686523	1.8310547	-1.4038086	5.62973642	7.2136232	1.923632788	-1.4648438	-1.7089844	-0.7324219	-8.921923920000001	-1.6269530760000002	-1.425976538	4.272461	-1.159668	0.61035156	-1.516894568	7.561743210000001	3.011059604	-0.48828125	-5.554199	-1.0375977	-0.501245108	10.303637680000001	-0.037084961060000005	-3.7841797	-5.7373047	-0.6713867	1539959556.33
-7.528247300000001	-5.40483426	-1.3087402160000001	2.6245117	1.4038086	1.159668	9.23774411	-3.6558594240000004	2.787353534	-2.8686523	1.6479492	-1.5869141	5.14763179	7.011450180000001	1.5025390379999999	-1.8920898	-2.9907227	-0.79345703	-9.12648912	-1.965502896	-1.1269042932	4.4555664	-1.2207031	0.6713867	-0.9965087860000001	7.571313400000001	3.034985324	-0.48828125	-5.554199	-1.0375977	-0.501245108	10.1828125	-0.57421875	-3.7231445	-6.286621	-1.0986328	1539959556.371
-7.261474640000001	-5.48378894	-1.15441893	2.9907227	2.5634766	1.159668	8.1239991	-3.23955072	2.463159146	-4.333496	2.1362305	-0.79345703	4.862915036	7.12390126	0.98334964	-2.1972656	-3.112793	-1.159668	-9.39685054	-2.1509277160000004	-0.708203125	4.5166016	-0.91552734	0.6713867	-0.3959716754	7.88952626	3.2634764400000003	0.30517578	-5.493164	-0.9765625	-0.027514648560000004	10.3622554	-1.3864990020000003	-3.0517578	-6.5307617	-0.91552734	1539959556.411
-7.293774460000001	-5.5974366	-1.5575683900000001	3.3569336	2.5634766	1.2207031	7.684961060000001	-3.180932608	2.165283246	-4.333496	2.1362305	-0.79345703	4.740893570000001	7.333251800000001	0.9953125	-2.1972656	-3.112793	-1.159668	-9.481787140000002	-2.058813498	-0.41511232	4.638672	-0.7324219	0.7324219	-0.1303955072	8.182617212	3.5111084260000003	1.4038086	-4.3945312	-1.0375977	1.6437011780000002	9.521264480000001	-2.09948732	-3.112793	-6.7749023	-0.36621094	1539959556.45
-7.2136232	-5.69433606	-1.641308606	3.7231445	2.8076172	1.2817383	7.327270468000001	-3.3005616	1.9020996400000003	-4.760742	3.0517578	0.061035156	4.7528564300000005	8.101269568000001	1.3111327879999999	-1.4038086	-2.5634766	-2.1362305	-9.795214660000001	-1.7609375	-0.17585449280000004	4.9438477	-0.48828125	0.7324219	-0.492871106	8.63959964	3.5673339660000005	1.4038086	-4.3945312	-1.0375977	2.013354532	8.8046875	-2.263378894	-2.8076172	-6.5307617	-0.4272461	1539959556.491
-7.445702880000001	-5.6572509	-1.8195557100000002	3.7841797	3.479004	1.4038086	6.550878894	-3.543408246	0.7608398560000001	-4.4555664	2.1972656	1.5869141	4.539917032	8.95661592	1.3984619600000001	-0.9765625	-2.2583008	-2.380371	-9.8418705	-1.6879638580000003	0.1124511682	5.1879883	-0.061035156	0.79345703	-1.108959964	9.02839357	3.7695067900000003	1.3427734	-3.90625	-1.0986328	3.0086670320000004	8.031884980000001	-1.7633300720000002	-2.0141602	-6.7749023	-0.24414062	1539959556.53
-8.109643570000001	-5.4359375000000005	-1.836303714	4.333496	3.8452148	1.7700195	7.371533246000001	-4.2336670320000005	0.4868896466	-4.4555664	2.1972656	1.5869141	4.04584964	9.479394568	1.119726538	-0.9765625	-2.2583008	-2.380371	-10.00217302	-1.650878894	0.248828125	5.3710938	0.30517578	0.79345703	-1.4331542540000002	9.319091754	3.6427001800000003	1.2207031	-4.638672	-1.3427734	4.998095746000001	7.611987320000001	-2.08513179	-1.5258789	-7.1411133	0.61035156	1539959556.57
-8.53671875	-4.592553714000001	-2.205957068	5.3100586	4.333496	2.0751953	7.27941893	-4.340136780000001	0.67709964	-3.2348633	2.1972656	1.7089844	3.80778804	9.69592302	0.9821533540000001	-0.8544922	-3.7231445	-2.5634766	-10.1397464	-1.642504892	0.30744628600000007	5.3710938	0.4272461	0.7324219	-1.337451178	9.67438948	3.331665036	1.2207031	-4.638672	-1.3427734	3.9561278960000004	8.61328125	-1.867407248	0	-6.958008	0.91552734	1539959556.611
-8.487670926	-3.818554712	-3.140258786	4.333496	5.004883	1.7089844	6.65615216	-4.663134784	-0.1208251996	-2.8686523	1.0986328	2.8686523	3.964501996	9.94355432	0.9522461060000001	-0.6713867	-4.3945312	-2.9907227	-9.60620108	-1.5396240020000003	0.47373047120000006	5.432129	0.12207031	0.79345703	-1.418798822	10.000976440000002	2.87109375	1.2207031	-4.760742	-1.3427734	4.176245108	9.540405252000001	-0.17106933900000001	0.9765625	-5.6152344	0.12207031	1539959556.65
-9.069067392000001	-4.76481929	-3.9429687500000004	4.4555664	3.6010742	1.7089844	6.63701178	-5.56872554	-0.2081542932	-2.8686523	1.0986328	2.8686523	4.322192392000001	10.13735324	0.7369140380000001	-0.6713867	-4.3945312	-2.9907227	-9.918433	-1.35180661	0.699829074	5.3710938	0.24414062	0.7324219	-1.1245117212000002	10.23784146	2.003784146	0.6713867	-6.4086914	-1.2817383	4.9992920320000005	10.50700728	1.03359375	0.9765625	-4.5776367	-0.18310547	1539959556.69
-8.170654254	-4.84736322	-3.8376952880000004	5.126953	1.4648438	2.0751953	6.84995108	-6.25180661	-0.05502929712000001	-2.6855469	0.30517578	3.479004	4.76721196	10.37421924	0.5120117212	-1.0986328	-4.0893555	-3.112793	-10.11821286	-0.8649169928000001	0.8900390380000001	5.432129	0.24414062	0.5493164	-0.7213623200000001	10.50222194	1.4618652160000003	0.6713867	-6.4086914	-1.2817383	3.7790771760000004	9.709082068	0.5622558606000001	0.9765625	-2.319336	-1.0375977	1539959556.731
-7.294970746000001	-4.2240966460000005	-3.2646728240000003	4.0893555	3.6621094	1.8310547	5.7385987400000005	-7.21481929	-0.17585449280000004	-3.6621094	0.24414062	5.126953	4.94904802	10.300048920000002	0.36845702880000003	-1.2207031	-4.3945312	-3.2958984	-9.69472644	-0.49645996400000003	0.7416992212000001	5.3710938	0.18310547	0.5493164	-0.4713378894	10.460351440000002	1.2692626800000002	0.36621094	-6.4697266	-1.2817383	0.06340332068	9.750951980000002	-1.2321777160000003	0.79345703	-2.0141602	-0.12207031	1539959556.77
-7.516284440000001	-4.544702176	-4.27553714	5.004883	5.065918	2.2583008	6.115429712	-8.333349640000002	-0.11604003600000001	-3.6621094	0.24414062	5.126953	5.018432608	10.26416034	0.12202148560000001	-1.2207031	-4.3945312	-3.2958984	-9.789233426000001	-0.16389160340000003	0.5670410144	5.1879883	0.24414062	0.4272461	-0.745288089	10.344311600000001	0.9366943390000001	0	-6.286621	-1.2817383	0.764428714	9.25688498	-2.8734864200000003	0.48828125	-4.333496	-0.061035156	1539959556.81
-7.832104532000001	-5.310326980000001	-5.86660144	4.8828125	3.3569336	2.5024414	6.115429712	-8.333349640000002	-0.11604003600000001	-3.7841797	0.91552734	5.126953	5.203857428000001	10.450780760000002	-0.031103515380000002	-1.4038086	-5.79834	-3.0517578	-9.666015380000001	0.41870117800000006	0.43664550720000006	5.1879883	0	0.30517578	-1.0646972840000002	10.33713408	0.5036376800000001	0	-6.286621	-1.2817383	5.03278804	9.624145468	-0.7728027160000001	1.0986328	-6.591797	-0.48828125	1539959556.851
