# Supplementary material for: A deep learning approach for lower back-pain risk prediction during manual lifting
Source: PLoS One. 2021 Feb 19;16(2):e0247162. doi: 10.1371/journal.pone.0247162 (PMC7894914; doi:10.1371/journal.pone.0247162)
Supplement: S1 Data — (ZIP) [file pone.0247162.s001.zip › source-used/Subject_01_P2_Zone03_T2.csv]

Side_A_x	Side_A_y	Side_A_z	Side_G_x	Side_G_y	Side_G_z	LtWt_A_x	LtWt_A_y	LtWt_A_z	LtWt_G_x	LtWt_G_y	LtWt_G_z	RtWt_A_x	RtWt_A_y	RtWt_A_z	RtWt_G_x	RtWt_G_y	RtWt_G_z	Back_A_x	Back_A_y	Back_A_z	Back_G_x	Back_G_y	Back_G_z	UArm_A_x	UArm_A_y	UArm_A_z	UArm_G_x	UArm_G_y	UArm_G_z	Thig_A_x	Thig_A_y	Thig_A_z	Thig_G_x	Thig_G_y	Thig_G_z	Time_stp
-8.8046875	-3.0553222840000003	-3.29816893	0	-0.061035156	0	3.025415036	-8.72453624	0.949853534	0	-0.061035156	0.061035156	3.017041034	9.61936052	2.5265625000000003	-0.12207031	-0.061035156	-0.061035156	-9.689941394000002	-0.1674804712	1.168774411	-0.061035156	0	0	1.3661621400000001	9.6217527	2.138964856	-0.061035156	-0.061035156	0	1.189111322	9.723437500000001	-0.718969748	-0.061035156	0	0	1539956864.371
-8.77597644	-3.0038817900000003	-3.3448242800000005	-0.12207031	-0.24414062	-0.061035156	3.05053714	-8.68745108	0.970190396	0	-0.12207031	0	3.017041034	9.61936052	2.5265625000000003	-0.061035156	-0.061035156	0	-9.657641574000001	-0.17585449280000004	1.166381839	-0.061035156	0	0	1.4044433900000002	9.593042032000001	2.135375998	-0.061035156	0	0	1.1316894568000002	9.69592302	-0.7010253600000002	0	0	0	1539956864.411
-8.797509980000001	-3.057714856	-3.216821286	0	-0.061035156	-0.061035156	3.0038817900000003	-8.633618210000002	0.9881347840000001	0	-0.061035156	0	3.0182373200000003	9.60261232	2.537329074	-0.061035156	0	0	-9.693530252	-0.1770507788	1.1699707068	-0.061035156	0	0	1.350610324	9.564331070000001	2.094702176	0	0	0	1.1651855432	9.6983152	-0.7034179712000002	0	-0.061035156	-0.061035156	1539956864.451
-8.766406250000001	-3.02421875	-3.202465854	0	0	-0.061035156	3.0038817900000003	-8.633618210000002	0.9881347840000001	0	-0.061035156	0	3.01225589	9.600219748	2.48229982	-0.061035156	-0.061035156	0	-9.671997300000001	-0.1435546875	1.178344748	0	0	0	1.3254882200000002	9.56552716	2.08752446	0	-0.061035156	0	1.222607428	9.71745607	-0.707006839	-0.061035156	0	0	1539956864.491
-8.79990216	-3.0313964660000003	-3.334057608	-0.061035156	-0.061035156	-0.061035156	3.01225589	-8.62524411	0.949853534	0	-0.061035156	0	3.01225589	9.600219748	2.48229982	-0.061035156	-0.061035156	0	-9.656445288	-0.16628417539999998	1.1580077880000001	0	-0.061035156	-0.061035156	1.353002896	9.573901260000001	2.115039038	0	0	-0.061035156	1.1508300720000002	9.69233426	-0.7117919928	0	-0.061035156	-0.061035156	1539956864.531
-8.80109874	-3.0876221040000003	-3.27663588	-0.061035156	-0.12207031	-0.061035156	3.01225589	-8.62524411	0.949853534	0	-0.061035156	-0.12207031	2.975170926	9.58825679	2.4595702880000005	0	-0.12207031	0	-9.688745108	-0.17585449280000004	1.152026358	0	-0.061035156	0	1.356591754	9.581079074	2.1162353240000003	0	0	-0.061035156	1.168774411	9.71625998	-0.709399411	0	-0.061035156	-0.061035156	1539956864.571
-8.793920926	-3.0744628600000006	-3.2407471040000004	0	-0.061035156	0	2.956030252	-8.637207068	0.910375998	0	0	-0.12207031	2.976367212	9.60859375	2.469140576	0	-0.061035156	0	-9.69951178	-0.15671386780000002	1.179541034	0	0	0	1.3422363220000002	9.603808606000001	2.098291034	0	-0.061035156	-0.061035156	1.1855224640000002	9.72822284	-0.687866214	-0.061035156	0	-0.061035156	1539956864.611
-8.80588408	-3.0708741	-3.2539062500000004	0	-0.18310547	-0.061035156	2.8926269959999997	-8.67788089	0.891235324	0	-0.061035156	-0.061035156	2.969189496	9.66242662	2.4990478240000003	0	-0.061035156	0	-9.673193390000002	-0.1411621106	1.179541034	0	-0.061035156	0	1.356591754	9.63969748	2.11982428	0	-0.061035156	-0.061035156	1.0922119110000001	9.7066893	-0.729736322	0	-0.061035156	-0.061035156	1539956864.651
-8.8046875	-3.0900146760000005	-3.2479248200000006	0	-0.12207031	-0.061035156	2.906982428	-8.6766848	0.9271240020000001	-0.061035156	-0.061035156	-0.061035156	2.9823487400000004	9.688745108	2.5588623200000002	0	-0.061035156	0	-9.70429712	-0.1579101538	1.1735596040000003	0	0	-0.061035156	1.331469748	9.63491214	2.1162353240000003	0	-0.061035156	-0.061035156	1.159204074	9.71027806	-0.7117919928	0	-0.061035156	-0.061035156	1539956864.69
-8.819042932	-3.06848143	-3.220410144	0	-0.24414062	0	2.8112792540000004	-8.69702176	0.966601538	-0.061035156	-0.061035156	-0.061035156	2.9368896760000003	9.67438948	2.628247104	0	-0.12207031	-0.061035156	-9.67438948	-0.1459472644	1.1651855432	0	0	0	1.3446288940000002	9.625341754	2.1030761780000002	-0.061035156	-0.061035156	-0.061035156	1.1508300720000002	9.7066893	-0.6974365020000001	-0.061035156	0	0	1539956864.731
-8.802294928000002	-3.0565185700000006	-3.1869139400000006	-0.061035156	-0.061035156	-0.061035156	2.851953076	-8.68745108	0.9869384980000001	-0.061035156	-0.061035156	0	2.9368896760000003	9.67438948	2.628247104	-0.061035156	-0.12207031	-0.061035156	-9.680371106	-0.16628417539999998	1.1651855432	0	-0.061035156	-0.061035156	1.3577880400000002	9.609789840000001	2.124609424	-0.061035156	-0.061035156	-0.061035156	1.0969971040000002	9.71147464	-0.7309326080000002	0	-0.12207031	-0.061035156	1539956864.771
-8.81665036	-3.075659146	-3.1354737400000006	0	-0.18310547	-0.061035156	2.906982428	-8.70778804	0.9821533540000001	-0.061035156	-0.061035156	0.061035156	2.9907226440000003	9.676782248	2.62944339	-0.061035156	-0.12207031	-0.061035156	-9.682763580000001	-0.16987304320000002	1.1627929712000002	0	-0.061035156	-0.061035156	1.36018071	9.62653804	2.1293945680000004	-0.061035156	-0.061035156	-0.061035156	1.19270018	9.70429712	-0.7285400360000001	0	-0.061035156	-0.061035156	1539956864.81
-8.83698732	-3.045751996	-3.1665771760000005	-0.061035156	-0.12207031	-0.061035156	2.906982428	-8.70778804	0.9821533540000001	-0.061035156	-0.061035156	0.061035156	3.019433606	9.668408246	2.5971435700000005	-0.061035156	-0.12207031	-0.061035156	-9.687548920000001	-0.1579101538	1.143652356	0	-0.061035156	0	1.3637695680000002	9.613378894	2.112646466	-0.061035156	-0.061035156	-0.061035156	1.1855224640000002	9.700707968000001	-0.7010253600000002	0	0	-0.061035156	1539956864.85
-8.86091304	-3.0553222840000003	-3.1127441100000004	-0.061035156	-0.18310547	-0.061035156	2.9572264400000003	-8.70778804	0.9881347840000001	0	-0.061035156	0	3.0397704680000004	9.62294928	2.5636474640000007	-0.061035156	-0.12207031	-0.061035156	-9.6636232	-0.19140625	1.156811502	0	-0.061035156	-0.061035156	1.3446288940000002	9.58227536	2.109057608	-0.061035156	-0.061035156	-0.061035156	1.152026358	9.701904254	-0.708203125	0	-0.061035156	-0.061035156	1539956864.89
-8.850146760000001	-3.063696286	-3.1486327880000005	-0.061035156	-0.12207031	-0.061035156	2.9703858800000003	-8.69582518	0.9737792932	0	-0.061035156	0	3.07805162	9.614575180000001	2.524169928	-0.061035156	-0.12207031	-0.061035156	-9.6636232	-0.16389160340000003	1.166381839	0	-0.061035156	-0.061035156	1.349414038	9.59782698	2.1162353240000003	-0.061035156	-0.061035156	0	1.18671875	9.70429712	-0.7141846040000002	0	0	-0.061035156	1539956864.93
-8.865698380000001	-3.0589112400000005	-3.0983885800000004	-0.061035156	-0.24414062	-0.061035156	3.0038817900000003	-8.717358426	0.965405252	0	-0.061035156	0	3.116332968	9.60739766	2.48229982	-0.061035156	-0.12207031	-0.061035156	-9.687548920000001	-0.1985839856	1.184326178	0	-0.061035156	0	1.355395468	9.61816394	2.109057608	0	-0.061035156	-0.061035156	1.1639892572000001	9.697119110000001	-0.709399411	0	0	-0.061035156	1539956864.971
-8.834594748	-3.064892572	-3.0900146760000005	-0.061035156	-0.061035156	-0.061035156	2.96560054	-8.712573380000002	0.954638678	0	-0.061035156	-0.061035156	3.116332968	9.60739766	2.48229982	-0.061035156	-0.12207031	0	-9.713867212	-0.172265625	1.19270018	-0.061035156	-0.061035156	0	1.3817138580000001	9.58347194	2.109057608	-0.061035156	-0.061035156	-0.061035156	1.159204074	9.701904254	-0.708203125	-0.061035156	0	-0.061035156	1539956865.011
-8.825024460000002	-3.093603534	-3.0409667540000003	-0.061035156	-0.061035156	-0.061035156	2.9129637600000002	-8.68864766	0.9271240020000001	0	-0.061035156	-0.12207031	3.10317392	9.60141574	2.5002441100000006	0	-0.061035156	0	-9.669604532000001	-0.1626953076	1.1711669928000001	0	0	0	1.4211913940000003	9.584667932	2.11982428	0	0	-0.061035156	1.1651855432	9.700707968000001	-0.6974365020000001	0	0	-0.061035156	1539956865.05
-8.895605432000002	-3.081640576	-3.0959961060000003	-0.061035156	-0.18310547	-0.061035156	2.8926269959999997	-8.646777160000001	0.931909146	0	-0.061035156	-0.061035156	3.0732665740000003	9.610986420000001	2.5540771760000003	0	0	0	-9.682763580000001	-0.18303222840000002	1.161596646	0	-0.061035156	0	1.3458251800000003	9.552368210000001	2.101879892	0	0	-0.061035156	1.1580077880000001	9.69233426	-0.708203125	0	0	-0.061035156	1539956865.091
-8.850146760000001	-3.08881839	-3.069677716	-0.061035156	-0.18310547	-0.061035156	2.8806639400000003	-8.685058606	0.916357428	0	-0.061035156	-0.061035156	3.0732665740000003	9.610986420000001	2.5540771760000003	-0.061035156	-0.061035156	0	-9.673193390000002	-0.15192871400000002	1.1580077880000001	0	-0.061035156	0	1.2884033540000002	9.557153060000001	2.0923096040000004	0	0	0	1.1424560700000002	9.7150634	-0.717773462	0	0	-0.061035156	1539956865.131
-8.84296875	-3.1127441100000004	-3.011059604	0	-0.061035156	-0.061035156	2.8854492800000004	-8.73171376	0.9295165740000001	0	0	0	3.063696286	9.656445288	2.524169928	-0.061035156	-0.12207031	0.061035156	-9.680371106	-0.135180661	1.1879150360000001	0	-0.061035156	0	1.315917932	9.630126800000001	2.127001996	0	-0.061035156	0	1.1340820288	9.709082068	-0.7010253600000002	0	0	-0.061035156	1539956865.17
-8.833398560000001	-3.0971923920000006	-3.0218260800000003	0	0	-0.061035156	2.93808606	-8.719750900000001	0.931909146	0	-0.12207031	0	3.03857428	9.630126800000001	2.48828125	0	-0.061035156	0.061035156	-9.67438948	-0.16508788940000002	1.214233426	0	-0.061035156	0	1.3470214660000002	9.636108426000002	2.12341304	0	-0.061035156	0	1.12211911	9.71027806	-0.723754892	-0.061035156	0	-0.061035156	1539956865.21
-8.844164840000001	-3.0983885800000004	-3.05053714	0	-0.061035156	-0.061035156	2.906982428	-8.66352536	1.003686502	0	-0.061035156	-0.061035156	3.03857428	9.630126800000001	2.48828125	0	-0.061035156	0.061035156	-9.669604532000001	-0.153125	1.1962890380000002	0	-0.061035156	0	1.356591754	9.612182608000001	2.095898462	0	0	0	1.0670898560000002	9.7066893	-0.7512695288	0	0	-0.061035156	1539956865.25
-8.865698380000001	-3.1055663940000002	-3.025415036	0	-0.12207031	-0.061035156	2.8698974640000006	-8.686254892000001	0.991723642	-0.061035156	-0.061035156	0	3.011059604	9.63969748	2.519384784	0	-0.061035156	0	-9.69472644	-0.1244140625	1.216625998	0	-0.061035156	0	1.3111327879999999	9.614575180000001	2.0731689300000005	0	0	-0.061035156	1.1173339660000001	9.6983152	-0.7010253600000002	0	-0.061035156	-0.061035156	1539956865.29
-8.866894568000001	-3.092407248	-2.9847412140000005	0	0	-0.061035156	2.9464599640000007	-8.718554712000001	0.98334964	-0.061035156	-0.061035156	0	3.0014891200000005	9.649267572	2.495458966	-0.061035156	-0.12207031	0	-9.689941394000002	-0.1363769568	1.225	0	0	0	1.312329074	9.615771760000001	2.0743652160000003	0	-0.061035156	-0.061035156	1.168774411	9.725830072	-0.7046142572	-0.061035156	0	-0.061035156	1539956865.341
-8.86928714	-3.0672851440000004	-3.0541259000000003	-0.061035156	-0.061035156	-0.061035156	2.978759784	-8.70778804	0.9677978240000001	-0.061035156	-0.061035156	0.061035156	3.0014891200000005	9.649267572	2.495458966	0	-0.12207031	-0.061035156	-9.667211960000001	-0.1459472644	1.2202148560000001	0	-0.061035156	0	1.343432608	9.63491214	2.095898462	0	-0.061035156	-0.061035156	1.0934082068000002	9.705493210000002	-0.724951178	0	-0.061035156	-0.061035156	1539956865.37
-8.87646466	-3.116332968	-3.04455571	0	-0.061035156	-0.061035156	2.9548339660000003	-8.698217752000001	0.9881347840000001	-0.061035156	0	0	3.034985324	9.656445288	2.5026367800000004	0	0	-0.061035156	-9.681567392	-0.14833984620000001	1.2154297120000002	0	0	0	1.343432608	9.651660340000001	2.104272464	-0.061035156	-0.061035156	-0.061035156	1.129296875	9.707885880000001	-0.7225586060000001	-0.061035156	0	-0.061035156	1539956865.41
-8.864501800000001	-3.093603534	-3.027807608	0	-0.061035156	0	2.9799560700000005	-8.68864766	1.015649411	-0.061035156	-0.061035156	0	3.045751996	9.6552491	2.5397216460000003	0	-0.061035156	-0.061035156	-9.687548920000001	-0.1303955072	1.221411142	0	0	0	1.3458251800000003	9.636108426000002	2.0695800720000004	0	-0.061035156	-0.061035156	1.13647464	9.71147464	-0.7225586060000001	-0.061035156	0	-0.061035156	1539956865.45
-8.851342752	-3.0828369600000003	-3.0038817900000003	0	0	-0.061035156	2.9799560700000005	-8.69941394	0.9953125	-0.061035156	-0.061035156	-0.061035156	3.045751996	9.6552491	2.5397216460000003	0	-0.12207031	-0.12207031	-9.680371106	-0.113647464	1.2285888580000002	0	0	0	1.3422363220000002	9.63371556	2.050439496	0	-0.061035156	-0.061035156	1.1209228240000002	9.70310054	-0.724951178	-0.061035156	0	-0.061035156	1539956865.49
-8.8728759	-3.116332968	-3.0218260800000003	0	-0.061035156	-0.061035156	2.98952626	-8.680273560000002	0.9677978240000001	-0.061035156	-0.061035156	-0.061035156	3.109155252	9.67438948	2.5564697480000005	-0.061035156	0	-0.061035156	-9.671997300000001	-0.113647464	1.2477295320000001	0	0	0	1.3075439300000002	9.630126800000001	2.064794928	-0.061035156	-0.061035156	-0.061035156	1.1556152160000002	9.713867212	-0.716577176	-0.061035156	-0.061035156	-0.061035156	1539956865.53
-8.880053420000001	-3.1187255400000002	-3.025415036	0	-0.061035156	-0.061035156	2.9548339660000003	-8.67189946	0.9953125	-0.061035156	0	-0.061035156	3.10317392	9.669604532000001	2.5397216460000003	-0.061035156	-0.12207031	-0.061035156	-9.693530252	-0.12321777160000001	1.222607428	0	0	-0.061035156	1.3362548920000001	9.63969748	2.0336913940000003	-0.061035156	-0.061035156	-0.061035156	1.128100589	9.73061502	-0.7201660340000001	-0.061035156	0	-0.061035156	1539956865.571
-8.845361420000001	-3.125903354	-3.0050780759999998	0	-0.061035156	-0.061035156	2.9213378600000004	-8.681469748	1.013256839	-0.061035156	-0.061035156	-0.061035156	3.125903354	9.6552491	2.5098144959999997	-0.061035156	-0.061035156	-0.061035156	-9.687548920000001	-0.12321777160000001	1.2513183900000002	0	0	-0.061035156	1.387695288	9.646875000000001	2.038476538	-0.061035156	-0.061035156	-0.061035156	1.073071286	9.725830072	-0.7141846040000002	0	-0.061035156	-0.061035156	1539956865.61
-8.88723143	-3.109155252	-3.01225589	0	-0.061035156	0	2.987133786	-8.681469748	0.949853534	-0.18310547	0.061035156	0	3.1007812500000003	9.651660340000001	2.4811035340000003	0	-0.061035156	-0.061035156	-9.683960160000002	-0.135180661	1.2333740020000001	0	0	-0.061035156	1.375732428	9.640893570000001	2.0564209260000004	-0.061035156	0	-0.061035156	1.129296875	9.712670926000001	-0.69504393	0	-0.061035156	-0.061035156	1539956865.65
-8.865698380000001	-3.10317392	-2.98952626	0	-0.061035156	-0.061035156	2.8914307100000003	-8.653955072	0.840991214	-0.12207031	0	-0.061035156	3.111547824	9.648071580000002	2.496655252	-0.061035156	-0.061035156	-0.061035156	-9.683960160000002	-0.113647464	1.222607428	0	0	-0.061035156	1.3195067900000002	9.62055661	2.0576172120000003	0	0	-0.061035156	1.0993896760000001	9.709082068	-0.7225586060000001	-0.061035156	-0.061035156	-0.061035156	1539956865.69
-8.881250000000001	-3.1103514400000005	-2.9955077880000003	0	-0.12207031	-0.061035156	2.9632079680000003	-8.674292032	0.8708984620000001	-0.12207031	0	-0.061035156	3.093603534	9.667211960000001	2.512207068	-0.061035156	-0.061035156	-0.061035156	-9.686352340000001	-0.1399658246	1.199877896	0	0	-0.061035156	1.282421924	9.612182608000001	2.042065396	-0.061035156	-0.061035156	0	1.1245117212000002	9.709082068	-0.708203125	0	-0.061035156	-0.061035156	1539956865.73
-8.84177266	-3.1330810700000002	-2.9416748200000002	0	0	-0.061035156	2.928515576	-8.6599366	0.850561502	-0.12207031	0	0	3.0601074280000002	9.62893071	2.4667480040000003	-0.061035156	-0.061035156	0	-9.65883786	-0.16389160340000003	1.199877896	0	0	-0.061035156	1.3230957460000001	9.600219748	2.0743652160000003	0	-0.061035156	-0.061035156	1.11613768	9.712670926000001	-0.707006839	-0.061035156	-0.061035156	-0.061035156	1539956865.77
-8.89680162	-3.1175292540000004	-3.0206298920000005	0	-0.18310547	-0.061035156	2.9010009000000005	-8.720947480000001	0.860131839	-0.061035156	0	0	3.0672851440000004	9.62893071	2.4344482820000004	0	-0.061035156	0	-9.69113768	-0.1770507788	1.193896466	0	0	-0.061035156	1.331469748	9.62773462	2.0899170320000002	-0.061035156	0	-0.061035156	1.0969971040000002	9.709082068	-0.729736322	0	-0.061035156	-0.061035156	1539956865.81
-8.847753894	-3.12111821	-2.934497104	-0.061035156	0	-0.061035156	2.866308606	-8.78435054	0.9175537140000001	-0.061035156	0	0	3.0469483800000003	9.61816394	2.4356445680000003	0	0	-0.061035156	-9.7066893	-0.16628417539999998	1.2094482428000002	0	0	-0.061035156	1.3362548920000001	9.595434800000001	2.06120607	0	0	-0.061035156	1.0969971040000002	9.712670926000001	-0.729736322	0	-0.061035156	-0.061035156	1539956865.85
-8.846557608000001	-3.116332968	-2.951245108	0	-0.061035156	-0.061035156	2.87109375	-8.719750900000001	0.9331054712000001	0	-0.12207031	-0.061035156	3.011059604	9.612182608000001	2.4296630400000003	0	-0.061035156	-0.061035156	-9.667211960000001	-0.18303222840000002	1.1723632788	0	0	-0.061035156	1.302758786	9.596630890000002	2.05522464	0	0	-0.061035156	1.081445288	9.721044928000001	-0.6962402160000001	-0.061035156	0	-0.061035156	1539956865.89
-8.87766124	-3.124707068	-2.95961911	0	0	-0.061035156	2.775390576	-8.69941394	0.9486572480000001	0	-0.061035156	0	3.0313964660000003	9.636108426000002	2.469140576	0	0	-0.061035156	-9.6552491	-0.2081542932	1.152026358	-0.061035156	0	-0.061035156	1.276440396	9.61816394	2.071972644	0	0	-0.061035156	1.0862304712000002	9.69113768	-0.717773462	0	-0.061035156	-0.061035156	1539956865.93
-8.8979982	-3.1893066100000005	-2.9931152160000005	0	0	-0.061035156	2.834008786	-8.74367662	0.90678714	0	-0.061035156	0	3.0493408540000004	9.645678420000001	2.477514676	0	0	-0.061035156	-9.689941394000002	-0.1399658246	1.1484375	-0.061035156	0	0	1.2513183900000002	9.603808606000001	2.044457968	0	0	-0.061035156	1.0922119110000001	9.72224092	-0.7369140380000001	0	-0.061035156	-0.061035156	1539956865.971
-8.813061600000001	-3.188110324	-2.9500489200000004	0	0	0	2.8698974640000006	-8.75922824	0.8134765380000001	0	-0.12207031	0	3.069677716	9.67558606	2.469140576	0	0	0	-9.69113768	-0.1315917932	1.1556152160000002	0	0	0	1.234570288	9.63969748	2.04326178	0	0	-0.061035156	1.1627929712000002	9.74257788	-0.6914550720000001	-0.061035156	0	-0.061035156	1539956866.01
-8.82263179	-3.1737548920000003	-2.9644042540000006	-0.061035156	0.18310547	-0.061035156	2.895019568	-8.728125	0.7859619110000001	-0.061035156	-0.061035156	-0.061035156	3.0708741	9.697119110000001	2.460766574	0	-0.061035156	0	-9.63969748	-0.15073241820000002	1.137670926	0	0	-0.061035156	1.258496106	9.657641574000001	2.077954074	0	0	-0.061035156	1.008471646	9.689941394000002	-0.7428955072	0	0	-0.061035156	1539956866.05
-8.85373552	-3.23356929	-3.04216304	0	0	-0.061035156	2.9057862400000003	-8.6515625	0.8158691100000001	-0.12207031	0	0	3.06848143	9.646875000000001	2.4595702880000005	0	0	0	-9.69592302	-0.1614990216	1.1352783540000002	-0.061035156	0	-0.061035156	1.264477536	9.614575180000001	2.064794928	0	0.061035156	-0.061035156	1.02163089	9.72224092	-0.754858426	-0.061035156	-0.061035156	-0.061035156	1539956866.091
-8.8214357	-3.210839856	-2.98952626	-0.061035156	0.061035156	0	2.879467752	-8.673095746000001	0.8565429712000001	-0.061035156	0	0.061035156	3.00986322	9.673193390000002	2.471533246	0	0	0	-9.73061502	-0.1411621106	1.1424560700000002	-0.061035156	0	-0.061035156	1.222607428	9.656445288	2.031298822	0	0	0	1.1209228240000002	9.71625998	-0.709399411	0	-0.061035156	0	1539956866.13
-8.814257788	-3.1761474640000005	-2.988330072	0	0.12207031	0	2.9548339660000003	-8.75444339	0.8625244110000001	-0.061035156	-0.061035156	0	3.0038817900000003	9.7318116	2.471533246	-0.061035156	-0.061035156	0	-9.676782248	-0.1303955072	1.108959964	0	0	-0.061035156	1.2034667932	9.677978240000002	2.060009784	0	0	-0.061035156	1.022827176	9.72224092	-0.7213623200000001	-0.061035156	0.061035156	0	1539956866.17
-8.8046875	-3.202465854	-3.08881839	-0.061035156	0.12207031	-0.061035156	2.9703858800000003	-8.741284440000001	0.909179712	-0.061035156	0	-0.061035156	3.0134521760000004	9.676782248	2.43205571	-0.061035156	0	0	-9.667211960000001	-0.16508788940000002	1.08383786	-0.061035156	0	-0.061035156	1.214233426	9.64208966	2.0887207460000004	-0.061035156	0	0	0.984545926	9.693530252	-0.7369140380000001	0	-0.061035156	0	1539956866.21
-8.827417032000001	-3.2383545320000002	-3.0672851440000004	0	0	0	2.9057862400000003	-8.730517572	0.9725830072	-0.061035156	0	-0.061035156	2.9739746400000002	9.676782248	2.44401857	0	0.061035156	0	-9.686352340000001	-0.16987304320000002	1.0886230432000001	-0.061035156	0	0	1.2010742212	9.645678420000001	2.05522464	-0.061035156	0	0	1.043164038	9.719848740000002	-0.7381103240000001	0	-0.061035156	0	1539956866.25
-8.79990216	-3.1845214660000005	-3.037377896	-0.061035156	0.12207031	0	2.818457068	-8.76879892	0.966601538	0	-0.061035156	-0.061035156	2.9392822480000005	9.697119110000001	2.43803714	-0.061035156	0	-0.061035156	-9.676782248	-0.16030273560000002	1.1017822480000001	-0.061035156	0	0	1.199877896	9.667211960000001	2.0755615020000002	0	0	-0.061035156	1.0503417932	9.718652160000001	-0.709399411	0	-0.061035156	0	1539956866.29
-8.8046875	-3.1641846040000003	-3.0744628600000006	0	0.18310547	0	2.83879393	-8.76879892	0.9402832068000001	0	-0.061035156	-0.061035156	2.9775634	9.69951178	2.4356445680000003	-0.061035156	0	-0.061035156	-9.66003444	-0.16030273560000002	1.08383786	-0.061035156	0	0	1.222607428	9.666015380000001	2.109057608	-0.061035156	0	0	1.035986322	9.70310054	-0.764428714	0	-0.061035156	0	1539956866.33
-8.82263179	-3.180932608	-3.140258786	0	0.18310547	0	2.8244384000000005	-8.755639480000001	0.910375998	0.061035156	0	0	3.0002929320000002	9.69233426	2.45	-0.061035156	0.061035156	-0.061035156	-9.67080072	-0.14714355040000002	1.111352536	-0.061035156	0	0	1.221411142	9.651660340000001	2.09948732	-0.061035156	0	0	1.108959964	9.70429712	-0.7309326080000002	0	-0.061035156	0	1539956866.37
-8.851342752	-3.134277356	-3.1905028960000004	0	-0.061035156	0	2.818457068	-8.728125	0.90678714	0.061035156	0	-0.061035156	2.9847412140000005	9.67917482	2.4846923920000004	-0.061035156	0	-0.061035156	-9.6983152	-0.1459472644	1.1269042932	-0.061035156	0	0	1.1986816100000002	9.6217527	2.031298822	-0.061035156	-0.061035156	0	1.1580077880000001	9.723437500000001	-0.7225586060000001	-0.061035156	0	0	1539956866.41
-8.7963134	-3.124707068	-3.16298822	-0.061035156	0.12207031	0	2.78496106	-8.712573380000002	0.8517577880000001	0.061035156	0	-0.061035156	2.983544928	9.669604532000001	2.4799072480000004	-0.12207031	-0.061035156	-0.061035156	-9.69472644	-0.1495361322	1.1316894568000002	-0.061035156	0	-0.061035156	1.21303714	9.625341754	2.0564209260000004	-0.061035156	-0.061035156	0	1.102978534	9.724634080000001	-0.7369140380000001	0	0	0	1539956866.45
-8.815454074	-3.1689697480000003	-3.198876996	0	0.061035156	0	2.8447753600000003	-8.712573380000002	0.8314209260000001	0.061035156	0	0	3.0708741	9.671997300000001	2.4488037140000003	-0.061035156	-0.061035156	-0.061035156	-9.697119110000001	-0.16508788940000002	1.1424560700000002	-0.061035156	0	0	1.28122554	9.651660340000001	2.0923096040000004	-0.061035156	-0.061035156	0	1.1245117212000002	9.721044928000001	-0.7285400360000001	-0.061035156	0	0	1539956866.49
-8.777173020000001	-3.1438476440000005	-3.180932608	0	0.061035156	0	2.920141574	-8.7364991	0.869702176	0.061035156	-0.061035156	0.061035156	3.0995849640000004	9.6636232	2.428466754	-0.061035156	0	-0.061035156	-9.67917482	-0.1495361322	1.15441893	-0.061035156	0	0	1.3290771760000002	9.63969748	2.076757788	-0.061035156	-0.061035156	0	1.12211911	9.718652160000001	-0.7225586060000001	-0.061035156	0	0	1539956866.53
-8.781957968	-3.134277356	-3.208447284	-0.061035156	0.18310547	0	2.9249266200000004	-8.711376800000002	0.9378906250000001	0	0.061035156	0	3.0947998200000004	9.62893071	2.469140576	-0.061035156	0	-0.061035156	-9.688745108	-0.1411621106	1.1304931610000002	-0.061035156	0	0	1.320703076	9.60261232	2.0480469240000003	-0.061035156	0	0	1.1041748200000001	9.69472644	-0.75964357	0	0	0	1539956866.57
-8.79990216	-3.1330810700000002	-3.255102536	0	-0.061035156	0	2.8579346040000004	-8.682665740000001	0.961816394	0	0.061035156	0	3.12111821	9.640893570000001	2.4751221040000004	-0.061035156	0	0	-9.68515625	-0.1315917932	1.153222644	-0.061035156	0	0	1.294384784	9.603808606000001	2.0480469240000003	-0.061035156	0	0	1.0802490020000002	9.712670926000001	-0.7488769568000001	-0.061035156	0	0	1539956866.61
-8.752050720000002	-3.1079589660000004	-3.228784146	0	0.061035156	0	2.9213378600000004	-8.712573380000002	1.015649411	0	-0.061035156	0	3.12111821	9.6636232	2.483496106	-0.061035156	0	0	-9.705493210000002	-0.13398437500000002	1.1556152160000002	-0.061035156	0	0	1.3195067900000002	9.644482428000002	2.05522464	0	0	0	1.107763678	9.71147464	-0.7381103240000001	-0.061035156	0	0	1539956866.65
-8.774780252000001	-3.122314496	-3.25988768	0	0.12207031	0	2.9321045320000003	-8.70061052	0.984545926	0.061035156	0	0	3.10317392	9.645678420000001	2.48828125	-0.061035156	0	0	-9.733007788	-0.10766601440000001	1.178344748	-0.061035156	0.061035156	-0.061035156	1.38410643	9.62893071	2.0576172120000003	-0.061035156	0	0	1.1400634980000002	9.69951178	-0.735717752	-0.061035156	0	0	1539956866.69
-8.792724640000001	-3.0959961060000003	-3.3627685700000005	-0.061035156	-0.061035156	-0.061035156	2.874682608	-8.68864766	1.020434604	0.061035156	-0.061035156	-0.061035156	3.0792480040000005	9.676782248	2.5157959260000005	-0.061035156	0.061035156	0	-9.666015380000001	-0.12202148560000001	1.1304931610000002	-0.061035156	0	-0.061035156	1.3673584260000002	9.649267572	2.0839355040000003	-0.061035156	0.061035156	0	1.1209228240000002	9.71625998	-0.73332518	0	-0.061035156	0	1539956866.73
-8.76521016	-3.122314496	-3.2885987400000003	-0.061035156	0	0	2.8890380400000004	-8.661132788000002	0.9953125	0	0	0	3.0493408540000004	9.666015380000001	2.5492920320000003	-0.061035156	0.061035156	0	-9.681567392	-0.11843261780000001	1.113745108	-0.061035156	0	-0.061035156	1.2656738220000001	9.603808606000001	2.062402356	-0.061035156	0.061035156	0	1.1245117212000002	9.71625998	-0.7500732428000001	-0.061035156	-0.061035156	0	1539956866.77
-8.77358426	-3.1199219240000007	-3.2969726440000002	0	-0.061035156	0	2.9213378600000004	-8.704199280000001	0.9821533540000001	0.061035156	-0.061035156	0	3.0230224640000003	9.66003444	2.548095746	-0.12207031	0	0	-9.680371106	-0.09211425720000001	1.119726538	-0.061035156	0	-0.061035156	1.21901857	9.596630890000002	2.076757788	-0.061035156	0	0.061035156	1.1699707068	9.687548920000001	-0.7572509980000001	0	0	0	1539956866.81
-8.762817392	-3.1079589660000004	-3.323291034	0	0	0	2.9213378600000004	-8.704199280000001	0.9821533540000001	0.061035156	-0.061035156	0	3.0134521760000004	9.680371106	2.48588858	-0.12207031	-0.061035156	0	-9.686352340000001	-0.11843261780000001	1.141259784	-0.061035156	0	-0.061035156	1.2884033540000002	9.63371556	2.08513179	0	-0.061035156	0.061035156	1.1328857428	9.700707968000001	-0.7273437500000001	-0.061035156	0	0	1539956866.85
-8.78435054	-3.1187255400000002	-3.3244873200000002	0	0	0	2.9213378600000004	-8.704199280000001	0.9821533540000001	0.061035156	-0.061035156	0	3.0002929320000002	9.656445288	2.451196286	-0.061035156	0	0	-9.69592302	-0.12800292540000002	1.13647464	-0.061035156	0	-0.061035156	1.349414038	9.63969748	2.107861322	-0.061035156	0	0	1.128100589	9.6983152	-0.75366214	-0.061035156	-0.061035156	0	1539956866.89
-8.777173020000001	-3.101977536	-3.313720746	-0.061035156	-0.12207031	0	2.9213378600000004	-8.704199280000001	0.9821533540000001	0.061035156	-0.061035156	0	2.9775634	9.630126800000001	2.4571777160000003	-0.061035156	0	0	-9.6983152	-0.1303955072	1.1639892572000001	-0.061035156	0	-0.061035156	1.315917932	9.616967752	2.094702176	-0.061035156	0	0	1.1053711060000002	9.71027806	-0.740502896	-0.061035156	0	0	1539956866.93
-8.755639480000001	-3.1127441100000004	-3.24433606	0	-0.061035156	-0.061035156	2.9213378600000004	-8.704199280000001	0.9821533540000001	0.061035156	-0.061035156	0	2.9644042540000006	9.64208966	2.477514676	-0.061035156	-0.061035156	-0.061035156	-9.68515625	-0.12202148560000001	1.1711669928000001	0	0	-0.061035156	1.274047824	9.60620108	2.080346646	-0.061035156	-0.061035156	0	1.12211911	9.69113768	-0.7524658540000001	0	0	0	1539956866.97
-8.77597644	-3.07805162	-3.31611322	-0.061035156	-0.061035156	-0.061035156	2.9213378600000004	-8.704199280000001	0.9821533540000001	0.061035156	-0.061035156	0	2.988330072	9.632519568000001	2.4978514400000003	-0.061035156	-0.061035156	-0.061035156	-9.6983152	-0.1315917932	1.166381839	0	0	-0.061035156	1.314721646	9.599023560000001	2.095898462	-0.061035156	-0.061035156	-0.061035156	1.114941394	9.734204074	-0.732128894	-0.061035156	-0.061035156	-0.061035156	1539956867.01
-8.77597644	-3.1103514400000005	-3.25151358	0	-0.12207031	-0.061035156	2.9213378600000004	-8.704199280000001	0.9821533540000001	0.061035156	-0.061035156	0	2.983544928	9.58825679	2.477514676	-0.061035156	-0.061035156	-0.061035156	-9.67917482	-0.154321286	1.1340820288	0	0	-0.061035156	1.355395468	9.55117212	2.0707763580000003	-0.061035156	0	-0.061035156	1.1651855432	9.70429712	-0.7273437500000001	0	-0.061035156	-0.061035156	1539956867.05
-8.783154254000001	-3.0804442900000004	-3.2634764400000003	-0.061035156	-0.12207031	-0.061035156	2.9213378600000004	-8.704199280000001	0.9821533540000001	0.061035156	-0.061035156	0	2.9979003600000005	9.60620108	2.4667480040000003	-0.061035156	-0.061035156	-0.12207031	-9.69113768	-0.16389160340000003	1.1424560700000002	0	0	-0.061035156	1.296777356	9.57629393	2.081542932	0	0	-0.061035156	1.13647464	9.7150634	-0.7381103240000001	-0.061035156	-0.061035156	-0.061035156	1539956867.09
-8.81784694	-3.1175292540000004	-3.220410144	0	-0.12207031	-0.061035156	2.9620117800000005	-8.70180661	0.9307128600000001	0.061035156	-0.12207031	-0.12207031	3.0397704680000004	9.640893570000001	2.460766574	-0.061035156	-0.12207031	-0.061035156	-9.688745108	-0.12800292540000002	1.1424560700000002	0	0	-0.061035156	1.276440396	9.615771760000001	2.086328076	0	-0.061035156	-0.061035156	1.1735596040000003	9.69233426	-0.7309326080000002	0	-0.061035156	-0.061035156	1539956867.13
-8.80109874	-3.09121106	-3.24433606	0	-0.18310547	-0.061035156	2.9620117800000005	-8.70180661	0.9307128600000001	0.061035156	-0.12207031	-0.12207031	3.0876221040000003	9.657641574000001	2.469140576	0	-0.061035156	-0.061035156	-9.70310054	-0.1387695288	1.143652356	0	0	-0.061035156	1.3195067900000002	9.6217527	2.112646466	-0.061035156	-0.061035156	-0.061035156	1.143652356	9.725830072	-0.7476806610000001	-0.061035156	-0.061035156	-0.061035156	1539956867.17
-8.771191394	-3.1175292540000004	-3.1845214660000005	0	-0.061035156	-0.061035156	2.9165527160000004	-8.694628894000001	0.9187500000000001	0	-0.061035156	-0.061035156	3.0744628600000006	9.63969748	2.503832968	0	-0.061035156	-0.061035156	-9.693530252	-0.153125	1.141259784	0	-0.061035156	-0.061035156	1.343432608	9.605004892	2.097094748	-0.061035156	-0.061035156	-0.061035156	1.09819339	9.693530252	-0.7440917932000001	-0.061035156	-0.061035156	-0.061035156	1539956867.21
-8.81066893	-3.1378662140000007	-3.2299804320000005	0	-0.24414062	-0.061035156	2.9129637600000002	-8.6515625	0.931909146	-0.061035156	0	0	3.04455571	9.62773462	2.53254393	0	-0.12207031	-0.061035156	-9.71147464	-0.154321286	1.1269042932	0.061035156	-0.061035156	-0.061035156	1.3254882200000002	9.58825679	2.062402356	0	-0.061035156	-0.061035156	1.1053711060000002	9.7150634	-0.708203125	-0.061035156	-0.061035156	-0.061035156	1539956867.25
-8.8046875	-3.1354737400000006	-3.124707068	0	-0.18310547	-0.061035156	2.9045898560000003	-8.657543930000001	0.9773681610000001	-0.061035156	-0.061035156	0	3.04455571	9.632519568000001	2.5445067900000002	0	-0.12207031	-0.061035156	-9.707885880000001	-0.153125	1.108959964	0	-0.061035156	0	1.314721646	9.593042032000001	2.080346646	0	-0.061035156	-0.061035156	1.1340820288	9.71625998	-0.7201660340000001	-0.061035156	-0.061035156	-0.061035156	1539956867.29
-8.76521016	-3.101977536	-3.111547824	0	0	-0.061035156	2.9177491	-8.711376800000002	0.9737792932	-0.12207031	-0.061035156	-0.061035156	3.084033246	9.666015380000001	2.5265625000000003	-0.061035156	-0.12207031	-0.061035156	-9.677978240000002	-0.16389160340000003	1.0993896760000001	0.061035156	0	-0.061035156	1.3087402160000001	9.62294928	2.094702176	0	-0.061035156	-0.061035156	1.1209228240000002	9.6983152	-0.740502896	-0.061035156	0	-0.061035156	1539956867.33
-8.858520468	-3.1366699280000003	-3.1821288940000003	0	-0.24414062	-0.061035156	2.9010009000000005	-8.72333966	1.0072753600000002	-0.061035156	-0.061035156	-0.061035156	3.051733426	9.66242662	2.4906739200000003	-0.061035156	-0.12207031	-0.061035156	-9.687548920000001	-0.172265625	1.108959964	0	-0.061035156	-0.061035156	1.300366214	9.63491214	2.104272464	0	-0.061035156	-0.061035156	1.081445288	9.709082068	-0.723754892	-0.061035156	-0.061035156	-0.061035156	1539956867.37
-8.77597644	-3.116332968	-3.0708741	0	-0.12207031	-0.061035156	2.874682608	-8.711376800000002	1.025219748	-0.061035156	0	0	3.025415036	9.637304712	2.501440396	0	-0.12207031	-0.061035156	-9.69113768	-0.16628417539999998	1.113745108	0	0	-0.061035156	1.294384784	9.60261232	2.0659912140000003	-0.061035156	-0.061035156	-0.061035156	1.11613768	9.713867212	-0.693847644	-0.061035156	-0.061035156	-0.061035156	1539956867.41
-8.833398560000001	-3.1199219240000007	-3.1498290740000003	-0.061035156	0	-0.12207031	2.8902344240000004	-8.725732428	1.000097644	-0.061035156	-0.061035156	-0.061035156	2.9990966460000004	9.649267572	2.477514676	-0.061035156	-0.12207031	-0.061035156	-9.671997300000001	-0.1818359424	1.1041748200000001	0	-0.061035156	0	1.2919922120000003	9.62055661	2.08752446	0	-0.061035156	-0.061035156	1.052734375	9.697119110000001	-0.708203125	-0.061035156	0	-0.061035156	1539956867.45
-8.902783246	-3.192895468	-3.1354737400000006	0	-0.30517578	-0.061035156	2.8651123200000006	-8.742480432	0.966601538	-0.061035156	-0.061035156	-0.061035156	3.017041034	9.64208966	2.4667480040000003	0	-0.12207031	-0.061035156	-9.7748777	-0.15671386780000002	1.1209228240000002	0	-0.061035156	0	1.3195067900000002	9.614575180000001	2.076757788	0	-0.061035156	-0.061035156	1.141259784	9.73659694	-0.7129882787999999	0	-0.12207031	-0.061035156	1539956867.49
-8.78435054	-3.17495108	-3.0230224640000003	-0.061035156	-0.12207031	-0.061035156	2.8411866	-8.748461960000002	0.915161142	-0.061035156	-0.061035156	-0.061035156	3.0337889400000004	9.673193390000002	2.471533246	0	-0.061035156	-0.061035156	-9.71625998	-0.16508788940000002	1.073071286	0	0	-0.061035156	1.3362548920000001	9.656445288	2.051635782	-0.061035156	0	-0.12207031	1.2106445288	9.746167032	-0.6818847840000001	-0.061035156	-0.061035156	0	1539956867.53
-8.815454074	-3.18332518	-2.9943116	-0.061035156	-0.12207031	-0.061035156	2.83879393	-8.714965560000001	0.931909146	-0.061035156	-0.061035156	0	3.0601074280000002	9.69951178	2.489477536	0	-0.061035156	-0.061035156	-9.66242662	-0.1997802716	1.0419677520000001	0	0	-0.061035156	1.2549072479999999	9.669604532000001	2.1329834260000005	0	0	-0.12207031	0.9965087860000001	9.6983152	-0.7428955072	-0.061035156	-0.061035156	-0.061035156	1539956867.57
-8.8046875	-3.180932608	-3.04216304	0	-0.12207031	-0.061035156	2.8651123200000006	-8.717358426	0.9510498200000002	-0.061035156	0.061035156	0	3.1103514400000005	9.681567392	2.496655252	0	-0.061035156	0	-9.64328624	-0.17824707460000003	1.0192382788	0	-0.061035156	-0.061035156	1.166381839	9.593042032000001	2.115039038	-0.061035156	0	-0.061035156	1.030004892	9.713867212	-0.7369140380000001	0	0	-0.061035156	1539956867.61
-8.81784694	-3.2455322480000004	-3.007470746	-0.061035156	-0.12207031	-0.061035156	2.8651123200000006	-8.73171376	0.9594238220000001	-0.061035156	0.061035156	0	3.052929712	9.661230432000002	2.5026367800000004	-0.061035156	0	0	-9.66481929	-0.13757324280000002	1.03957518	0	-0.061035156	0	1.1580077880000001	9.579882788	2.076757788	0	-0.061035156	0	1.068286142	9.71027806	-0.6914550720000001	0	-0.061035156	-0.061035156	1539956867.65
-8.81186502	-3.22160643	-2.9572264400000003	0	-0.061035156	0	2.884252896	-8.693432608	0.8960205072	0	-0.061035156	0	3.0206298920000005	9.666015380000001	2.47392572	-0.061035156	-0.12207031	0	-9.673193390000002	-0.172265625	1.032397464	0	-0.061035156	-0.061035156	1.193896466	9.613378894	2.080346646	0	-0.061035156	0	1.1017822480000001	9.718652160000001	-0.6914550720000001	-0.061035156	0	-0.061035156	1539956867.69
-8.83220198	-3.2239991	-3.025415036	-0.061035156	-0.061035156	0	2.860327176	-8.698217752000001	0.8816650360000001	-0.061035156	-0.061035156	-0.061035156	3.0601074280000002	9.69472644	2.4488037140000003	-0.061035156	-0.061035156	0	-9.677978240000002	-0.1854248004	1.0443603240000001	0	-0.061035156	-0.061035156	1.2453369600000002	9.67438948	2.124609424	0	0	0	1.00129393	9.71147464	-0.707006839	0	0	-0.061035156	1539956867.73
-8.844164840000001	-3.215625	-2.9955077880000003	0	-0.061035156	0	2.8806639400000003	-8.730517572	0.8637207068000001	-0.061035156	-0.061035156	-0.061035156	3.034985324	9.73061502	2.4129150360000002	0	0	0	-9.70310054	-0.153125	1.0958007788	0	-0.061035156	0	1.21901857	9.693530252	2.121020468	0	0	0	1.040771466	9.729418930000001	-0.6974365020000001	-0.061035156	-0.061035156	-0.061035156	1539956867.77
-8.797509980000001	-3.188110324	-2.95961911	0	0	0	2.884252896	-8.774780252000001	0.9378906250000001	-0.061035156	-0.061035156	-0.061035156	2.9392822480000005	9.693530252	2.45358876	-0.061035156	-0.061035156	0	-9.697119110000001	-0.16987304320000002	1.079052716	0	-0.061035156	0	1.166381839	9.624145468	2.0695800720000004	0	-0.061035156	0	1.03957518	9.72822284	-0.687866214	-0.061035156	0	0	1539956867.81
-8.844164840000001	-3.1893066100000005	-3.0158447480000006	-0.061035156	-0.061035156	0	2.89741214	-8.713769568	0.98334964	-0.061035156	-0.061035156	-0.061035156	2.93330072	9.65405252	2.451196286	-0.061035156	-0.12207031	0	-9.68515625	-0.1818359424	1.0862304712000002	0	-0.061035156	-0.061035156	1.214233426	9.616967752	2.077954074	0	-0.12207031	0	1.0515380890000001	9.69233426	-0.7058105432	0	0	-0.061035156	1539956867.85
-8.847753894	-3.19768071	-2.981152356	-0.061035156	-0.061035156	-0.061035156	2.89741214	-8.713769568	0.98334964	-0.061035156	-0.061035156	-0.061035156	2.9524413940000005	9.637304712	2.4392334260000004	-0.061035156	-0.061035156	-0.061035156	-9.705493210000002	-0.17465820680000002	1.085034146	0	-0.061035156	-0.061035156	1.284814496	9.63491214	2.098291034	-0.061035156	-0.061035156	0	1.0563232428000002	9.723437500000001	-0.7046142572	-0.061035156	0	-0.061035156	1539956867.89
-8.845361420000001	-3.188110324	-2.983544928	-0.061035156	-0.061035156	0	2.8627197480000004	-8.730517572	0.9211425720000002	0	-0.061035156	-0.061035156	2.99191893	9.68515625	2.44401857	0	-0.061035156	-0.061035156	-9.713867212	-0.16628417539999998	1.1245117212000002	0	-0.061035156	-0.061035156	1.262084964	9.66481929	2.080346646	-0.061035156	-0.061035156	-0.061035156	1.0575195288	9.73898912	-0.699829074	-0.061035156	0	0	1539956867.93
-8.827417032000001	-3.1797364200000002	-2.9931152160000005	-0.061035156	-0.061035156	-0.061035156	2.884252896	-8.749658246000001	0.876879892	0	-0.061035156	-0.061035156	3.0397704680000004	9.697119110000001	2.442822284	-0.061035156	0	-0.061035156	-9.697119110000001	-0.16508788940000002	1.1245117212000002	0	-0.061035156	-0.061035156	1.227392572	9.645678420000001	2.082739218	-0.061035156	-0.061035156	-0.061035156	1.0491455072	9.719848740000002	-0.7117919928	-0.061035156	0	-0.061035156	1539956867.97
-8.834594748	-3.215625	-2.975170926	0	-0.061035156	0	2.8926269959999997	-8.717358426	0.8876464660000001	0	-0.061035156	-0.061035156	3.03857428	9.645678420000001	2.446411142	-0.061035156	-0.12207031	-0.061035156	-9.700707968000001	-0.1626953076	1.123315396	0	-0.061035156	0	1.234570288	9.610986420000001	2.076757788	-0.061035156	-0.061035156	-0.061035156	1.0503417932	9.718652160000001	-0.6914550720000001	0	0	-0.061035156	1539956868.01
-8.81665036	-3.2060547120000003	-2.976367212	-0.061035156	0	0	2.8555420320000002	-8.68864766	0.9055908540000002	-0.061035156	-0.061035156	-0.061035156	3.0708741	9.62773462	2.421289038	-0.061035156	-0.061035156	-0.061035156	-9.693530252	-0.1770507788	1.1245117212000002	-0.061035156	0	0	1.27524411	9.600219748	2.071972644	0	-0.061035156	-0.061035156	1.0192382788	9.718652160000001	-0.6902587860000001	-0.061035156	0	0	1539956868.05
-8.85373552	-3.1869139400000006	-3.0002929320000002	0	-0.061035156	0	2.8555420320000002	-8.70778804	0.9055908540000002	-0.061035156	-0.061035156	-0.061035156	3.1127441100000004	9.63371556	2.4081298920000003	0	0	-0.061035156	-9.686352340000001	-0.1818359424	1.1269042932	-0.061035156	0	0	1.302758786	9.61816394	2.0911132200000004	0	0	-0.061035156	1.013256839	9.71625998	-0.7058105432	0	-0.061035156	0	1539956868.09
-8.85253894	-3.172558606	-2.9859375000000004	0	0	-0.061035156	2.8878417540000005	-8.704199280000001	0.8948242212000002	0	-0.12207031	0	3.0900146760000005	9.661230432000002	2.441625998	0	0	0	-9.697119110000001	-0.16030273560000002	1.1400634980000002	-0.061035156	-0.061035156	0	1.2668701080000002	9.624145468	2.068383786	0	0	-0.061035156	1.053930661	9.72702626	-0.6986327880000001	0	-0.061035156	0	1539956868.13
-8.85732428	-3.1713623200000005	-2.978759784	0	-0.061035156	-0.061035156	2.8878417540000005	-8.705395468	0.8673096040000001	-0.061035156	-0.061035156	0	3.0553222840000003	9.66242662	2.4751221040000004	0	0	0	-9.69472644	-0.1268066394	1.138867212	0	-0.061035156	0	1.2297851440000003	9.614575180000001	2.06120607	0	-0.061035156	0	1.0934082068000002	9.723437500000001	-0.702221646	0	-0.061035156	-0.061035156	1539956868.17
-8.848950180000001	-3.1641846040000003	-2.96560054	0	0	-0.061035156	2.87707518	-8.686254892000001	0.899609375	-0.061035156	-0.061035156	0	3.04455571	9.67438948	2.47871106	0	-0.061035156	0	-9.68515625	-0.1495361322	1.1400634980000002	0	-0.061035156	0	1.246533246	9.64328624	2.0695800720000004	0	-0.061035156	0	1.1053711060000002	9.723437500000001	-0.716577176	-0.061035156	0	-0.061035156	1539956868.21
-8.866894568000001	-3.170166034	-2.987133786	-0.061035156	-0.061035156	0	2.92971196	-8.68864766	0.9020019568000001	-0.061035156	-0.061035156	0	3.0565185700000006	9.682763580000001	2.4727295320000002	-0.061035156	-0.061035156	0	-9.680371106	-0.16030273560000002	1.129296875	0	-0.061035156	-0.061035156	1.282421924	9.64328624	2.0671875	0	0	0	1.07785643	9.705493210000002	-0.71538089	0	0	0	1539956868.25
-8.838183606000001	-3.16777356	-2.9464599640000007	0	0	0	2.92971196	-8.68864766	0.9020019568000001	-0.061035156	-0.061035156	0.061035156	3.03857428	9.668408246	2.4595702880000005	-0.061035156	0	-0.061035156	-9.680371106	-0.15910644960000003	1.144848642	0	-0.061035156	-0.061035156	1.2692626800000002	9.648071580000002	2.0468505400000003	-0.061035156	0	0	1.07785643	9.72702626	-0.7046142572	-0.061035156	-0.061035156	-0.061035156	1539956868.295
-8.883642572	-3.140258786	-2.9943116	0	-0.12207031	0	2.975170926	-8.72214357	0.9606201080000001	-0.061035156	-0.061035156	0	3.034985324	9.681567392	2.469140576	-0.061035156	-0.061035156	-0.061035156	-9.69233426	-0.1495361322	1.1580077880000001	0	-0.061035156	0	1.2501221040000001	9.66003444	2.044457968	-0.061035156	-0.061035156	0	1.081445288	9.7150634	-0.735717752	0	0	0	1539956868.33
-8.83220198	-3.16298822	-2.9667969240000005	-0.061035156	0	-0.061035156	2.9261230040000004	-8.741284440000001	0.961816394	-0.061035156	-0.061035156	-0.061035156	3.045751996	9.6636232	2.4488037140000003	-0.061035156	-0.061035156	-0.061035156	-9.693530252	-0.1315917932	1.161596646	0	-0.061035156	-0.061035156	1.276440396	9.6385009	2.068383786	-0.061035156	0	0	1.079052716	9.721044928000001	-0.708203125	0	0	-0.061035156	1539956868.37
-8.87407248	-3.178540036	-2.9464599640000007	0	-0.12207031	-0.061035156	2.9249266200000004	-8.710180710000001	0.9414794928000001	-0.061035156	-0.061035156	-0.061035156	3.0493408540000004	9.668408246	2.4571777160000003	-0.061035156	0	-0.061035156	-9.683960160000002	-0.1459472644	1.1484375	-0.061035156	-0.061035156	0	1.28122554	9.62893071	2.04924321	-0.061035156	0	0	1.0802490020000002	9.719848740000002	-0.7034179712000002	0	-0.061035156	0	1539956868.41
-8.84296875	-3.131884784	-2.971582068	-0.061035156	-0.061035156	-0.061035156	2.837597644	-8.674292032	0.90678714	-0.061035156	-0.061035156	-0.061035156	3.0744628600000006	9.632519568000001	2.4392334260000004	-0.061035156	0	-0.061035156	-9.673193390000002	-0.1387695288	1.141259784	0	-0.061035156	-0.061035156	1.2716552520000002	9.603808606000001	2.0301025360000002	-0.061035156	0	0	1.07785643	9.71625998	-0.7393066100000001	0	-0.061035156	-0.061035156	1539956868.45
-8.865698380000001	-3.198876996	-2.9644042540000006	-0.061035156	-0.061035156	-0.061035156	2.918945288	-8.704199280000001	0.898413089	-0.061035156	-0.061035156	-0.061035156	3.1187255400000002	9.636108426000002	2.414111322	-0.061035156	-0.061035156	-0.061035156	-9.688745108	-0.1363769568	1.156811502	0	-0.061035156	0	1.221411142	9.60859375	2.04326178	-0.061035156	0	0	1.068286142	9.70310054	-0.732128894	0	0	-0.061035156	1539956868.49
-8.846557608000001	-3.19768071	-2.9213378600000004	0	0	0	2.960815396	-8.70778804	0.8278320288	0	0	0	3.1558105040000006	9.66003444	2.3949707460000003	-0.061035156	0	0	-9.681567392	-0.13398437500000002	1.1747558900000001	0	-0.061035156	0	1.246533246	9.64328624	2.038476538	0	-0.061035156	0	1.05991214	9.709082068	-0.734521466	-0.061035156	0	-0.061035156	1539956868.53
-8.864501800000001	-3.188110324	-2.969189496	0	0	0	2.94526358	-8.712573380000002	0.850561502	-0.061035156	0	-0.061035156	3.12709964	9.65405252	2.4021484620000004	0	-0.061035156	0	-9.682763580000001	-0.1315917932	1.1352783540000002	0	-0.061035156	-0.061035156	1.280029254	9.640893570000001	2.054028354	0	0	0	1.053930661	9.729418930000001	-0.745288089	0	-0.061035156	-0.061035156	1539956868.57
-8.815454074	-3.1964844240000003	-2.9273192900000002	0	0.061035156	0	2.8854492800000004	-8.6766848	0.8661132788	-0.061035156	0	-0.061035156	3.129492212	9.648071580000002	2.43205571	0	0	0	-9.69233426	-0.13757324280000002	1.143652356	0	-0.061035156	0	1.2716552520000002	9.61816394	2.04326178	0	0	0	1.0563232428000002	9.712670926000001	-0.7141846040000002	-0.061035156	0	-0.061035156	1539956868.61
-8.83220198	-3.198876996	-2.9739746400000002	0	0.12207031	-0.061035156	2.9129637600000002	-8.685058606	0.8625244110000001	-0.061035156	-0.061035156	0	3.10676268	9.63371556	2.441625998	0	-0.061035156	0	-9.697119110000001	-0.14714355040000002	1.152026358	0	0	-0.061035156	1.2513183900000002	9.600219748	2.05522464	0	-0.061035156	0	1.046752896	9.719848740000002	-0.7105957068000001	0	-0.061035156	-0.061035156	1539956868.65
-8.845361420000001	-3.180932608	-3.0014891200000005	0	0.061035156	-0.061035156	2.9117675720000005	-8.693432608	0.88046875	-0.061035156	0	-0.061035156	3.0613037140000006	9.637304712	2.4344482820000004	-0.061035156	-0.061035156	0	-9.6983152	-0.153125	1.1400634980000002	-0.061035156	0	-0.061035156	1.28361821	9.625341754	2.0468505400000003	0	0	-0.061035156	1.0288086060000001	9.7066893	-0.7273437500000001	-0.061035156	-0.061035156	0	1539956868.69
-8.839379892	-3.1845214660000005	-3.04216304	-0.061035156	0.061035156	-0.061035156	2.9117675720000005	-8.693432608	0.88046875	-0.061035156	0	-0.061035156	3.0325927520000002	9.667211960000001	2.436840854	0	0	-0.061035156	-9.713867212	-0.15192871400000002	1.143652356	-0.061035156	0	-0.061035156	1.29558107	9.6636232	2.03488768	0	0	-0.061035156	1.0168457068	9.72702626	-0.73332518	-0.061035156	0	-0.061035156	1539956868.73
-8.80947284	-3.2096435700000003	-2.9955077880000003	0	0.061035156	-0.061035156	2.8902344240000004	-8.72692842	0.8840576080000001	0	-0.061035156	0	3.0218260800000003	9.683960160000002	2.4200927520000004	0	0	-0.061035156	-9.693530252	-0.1626953076	1.143652356	-0.061035156	0	0	1.24294429	9.66481929	2.058813498	0	0	-0.061035156	1.038378894	9.72224092	-0.740502896	-0.061035156	-0.061035156	-0.061035156	1539956868.77
-8.797509980000001	-3.1761474640000005	-3.027807608	0	0.24414062	-0.061035156	2.9129637600000002	-8.741284440000001	0.8625244110000001	0	-0.061035156	0	3.045751996	9.669604532000001	2.410522464	0	0	-0.061035156	-9.677978240000002	-0.12800292540000002	1.12211911	-0.061035156	0	0	1.2261962860000002	9.63969748	2.0480469240000003	-0.061035156	0	-0.061035156	1.05991214	9.689941394000002	-0.7141846040000002	-0.061035156	0	0	1539956868.81
-8.845361420000001	-3.20007338	-3.0959961060000003	0	0.061035156	-0.061035156	2.837597644	-8.747265380000002	0.9175537140000001	0	-0.061035156	-0.061035156	3.048144568	9.651660340000001	2.418896466	0	0	-0.061035156	-9.701904254	-0.1387695288	1.118530252	-0.061035156	0	0	1.2261962860000002	9.624145468	2.0301025360000002	-0.061035156	0	-0.061035156	1.0240234620000002	9.71027806	-0.7201660340000001	-0.061035156	0	-0.061035156	1539956868.85
-8.783154254000001	-3.2048584260000004	-3.0864257200000003	0	0.12207031	-0.061035156	2.787353534	-8.7448732	0.9283202880000001	0	-0.061035156	0	3.06608876	9.683960160000002	2.418896466	0	0	-0.061035156	-9.700707968000001	-0.13757324280000002	1.1053711060000002	-0.061035156	0	0	1.2453369600000002	9.661230432000002	2.024121106	-0.061035156	0	-0.061035156	1.063500998	9.697119110000001	-0.7381103240000001	0	0	0	1539956868.89
-8.81784694	-3.19768071	-3.14265126	-0.061035156	0.12207031	-0.061035156	2.8064941100000005	-8.7795652	0.92473143	0	-0.061035156	0	3.093603534	9.70310054	2.4021484620000004	0	0	-0.061035156	-9.69592302	-0.135180661	1.102978534	-0.061035156	0	0	1.238159146	9.69233426	2.04924321	-0.061035156	0	-0.061035156	1.0240234620000002	9.72702626	-0.724951178	-0.061035156	-0.061035156	-0.061035156	1539956868.93
-8.795117212000001	-3.2228027160000003	-3.1199219240000007	0	0.061035156	-0.061035156	2.8232422120000003	-8.762817392	0.9343017572	0	-0.061035156	0.061035156	3.1187255400000002	9.6983152	2.43205571	0	0.061035156	-0.061035156	-9.71027806	-0.12321777160000001	1.0874267572	-0.061035156	0	0	1.2202148560000001	9.67558606	2.032495108	-0.061035156	0	-0.061035156	1.061108426	9.723437500000001	-0.709399411	-0.061035156	-0.061035156	-0.061035156	1539956868.97
-8.792724640000001	-3.2072509000000005	-3.1438476440000005	-0.061035156	0.061035156	-0.061035156	2.816064496	-8.738891574	0.9378906250000001	0.061035156	-0.061035156	0	3.092407248	9.709082068	2.436840854	0	0	-0.061035156	-9.6983152	-0.12321777160000001	1.0718750000000001	-0.061035156	0	0	1.2202148560000001	9.671997300000001	2.0145507200000004	-0.061035156	0	-0.061035156	1.076660144	9.725830072	-0.724951178	-0.061035156	0	0	1539956869.01
-8.774780252000001	-3.2323730040000007	-3.172558606	0	0	0	2.85075679	-8.72692842	0.898413089	0.061035156	-0.061035156	0	3.0947998200000004	9.69113768	2.4392334260000004	-0.061035156	0	-0.061035156	-9.68515625	-0.11604003600000001	1.043164038	-0.061035156	0	0	1.2154297120000002	9.666015380000001	2.0468505400000003	-0.061035156	0	0	1.0563232428000002	9.72822284	-0.718969748	-0.061035156	0	0	1539956869.049
-8.777173020000001	-3.2275878600000003	-3.129492212	0	0.12207031	0	2.8818603240000003	-8.69702176	0.891235324	0	-0.061035156	0.061035156	3.08881839	9.69472644	2.4571777160000003	-0.061035156	0.061035156	-0.061035156	-9.686352340000001	-0.10048827880000001	1.0347900360000002	-0.061035156	0	-0.061035156	1.1962890380000002	9.648071580000002	2.04086911	-0.061035156	0.061035156	0	1.061108426	9.701904254	-0.7285400360000001	-0.061035156	0	0	1539956869.09
-8.76401358	-3.2048584260000004	-3.1665771760000005	0	0	-0.061035156	2.9129637600000002	-8.68745108	0.8661132788	0	0	0	3.05053714	9.712670926000001	2.446411142	-0.12207031	0	-0.061035156	-9.687548920000001	-0.1244140625	1.0515380890000001	-0.061035156	0	-0.061035156	1.1604003600000001	9.661230432000002	2.02292482	-0.061035156	0	0	0.98334964	9.7318116	-0.723754892	-0.061035156	0	0	1539956869.13
-8.681469748	-3.180932608	-3.1079589660000004	-0.061035156	0.12207031	-0.061035156	2.902197284	-8.72932158	0.891235324	0	-0.061035156	0	3.0613037140000006	9.725830072	2.414111322	-0.061035156	0	-0.061035156	-9.693530252	-0.15671386780000002	1.063500998	-0.061035156	0	-0.061035156	1.195092752	9.69113768	2.062402356	-0.061035156	0	0	0.9869384980000001	9.67558606	-0.7225586060000001	0	0	-0.061035156	1539956869.17
-8.675488220000002	-3.2144287140000003	-3.0971923920000006	0.061035156	0.30517578	-0.061035156	2.874682608	-8.686254892000001	0.885253894	0	-0.061035156	0	3.02421875	9.625341754	2.372241214	-0.061035156	0	-0.061035156	-9.69592302	-0.1435546875	1.0862304712000002	-0.061035156	0	-0.061035156	1.276440396	9.609789840000001	2.0695800720000004	-0.12207031	0	0	1.0264160340000001	9.69113768	-0.7225586060000001	-0.061035156	-0.061035156	-0.061035156	1539956869.209
-8.640795926000001	-3.0553222840000003	-3.228784146	0	0.24414062	-0.061035156	2.8352050720000004	-8.640795926000001	0.9307128600000001	0	-0.061035156	-0.12207031	3.0086670320000004	9.60739766	2.38540036	0	0.061035156	-0.061035156	-9.60739766	-0.15671386780000002	1.085034146	-0.061035156	0	-0.061035156	1.320703076	9.609789840000001	2.0480469240000003	-0.061035156	0.061035156	0	1.076660144	9.603808606000001	-0.732128894	0	0.061035156	-0.061035156	1539956869.25
-8.57380342	-2.9117675720000005	-3.3759277160000005	0.061035156	0.4272461	-0.061035156	2.7371094240000002	-8.63122554	0.9354980432000001	0	-0.061035156	-0.12207031	3.0433594240000006	9.596630890000002	2.4153076080000004	0	0.12207031	-0.12207031	-9.60739766	-0.1124511682	1.138867212	-0.061035156	0	-0.061035156	1.2441405760000002	9.567919928000002	2.04326178	-0.12207031	0.12207031	0	1.0718750000000001	9.649267572	-0.835009784	-0.12207031	0	-0.18310547	1539956869.29
-8.62524411	-3.0206298920000005	-3.52546376	0	0.61035156	-0.12207031	2.7371094240000002	-8.63122554	0.9354980432000001	0	-0.061035156	-0.061035156	3.0613037140000006	9.603808606000001	2.433251996	-0.061035156	0.12207031	-0.061035156	-9.753344748	-0.02033691394	1.2202148560000001	-0.12207031	0	-0.061035156	1.2453369600000002	9.589452880000001	1.961914038	-0.18310547	0	0	1.2094482428000002	9.656445288	-0.899609375	-0.18310547	0.30517578	-0.18310547	1539956869.329
-8.706591754	-3.0433594240000006	-3.776684604	0.061035156	0.48828125	-0.061035156	2.68566893	-8.60371106	0.899609375	0	-0.12207031	-0.061035156	3.00627446	9.63371556	2.427270468	0	0	-0.18310547	-9.788037140000002	0.1411621106	1.35419928	-0.12207031	0	-0.061035156	1.4833984620000003	9.689941394000002	1.783667032	-0.18310547	0	-0.12207031	1.227392572	9.636108426000002	-0.8972167932	-0.12207031	0.24414062	-0.12207031	1539956869.369
-8.58815944	-2.9632079680000003	-4.1152344240000005	-0.18310547	-0.061035156	-0.24414062	2.6605469240000006	-8.6001223	0.9366943390000001	-0.061035156	-0.12207031	-0.061035156	3.063696286	9.725830072	2.35549321	0	0	-0.36621094	-9.73540036	0.14714355040000002	1.343432608	-0.24414062	0.24414062	-0.12207031	1.62575679	9.81315944	1.6927490020000002	-0.24414062	0.12207031	-0.24414062	1.2656738220000001	9.66481929	-0.898413089	-0.18310547	0.18310547	-0.12207031	1539956869.41
-8.848950180000001	-3.21921376	-4.0147461060000005	-0.18310547	0.36621094	-0.30517578	2.537329074	-8.442211960000002	1.0455566100000002	-0.24414062	-0.061035156	-0.061035156	3.210839856	9.62653804	2.292089856	0.061035156	0.18310547	-0.48828125	-9.87895468	0.211743161	1.3362548920000001	-0.30517578	0.24414062	-0.24414062	1.6544677520000002	9.75214856	1.7023192900000002	-0.30517578	0.18310547	-0.30517578	1.3709472839999999	9.770092752000002	-0.7464843750000001	-0.18310547	0.18310547	0	1539956869.449
-8.955419928000001	-3.116332968	-4.3054442900000005	-0.12207031	-1.2817383	-0.30517578	2.4930663940000004	-8.39555661	1.1304931610000002	-0.4272461	-0.30517578	-0.061035156	3.269457968	9.765307608	2.3016601440000004	0.12207031	0.4272461	-0.6713867	-9.902880399999999	0.30505371400000003	1.3063476440000001	-0.30517578	0.24414062	-0.24414062	1.6915527160000003	9.92441394	1.61977536	-0.4272461	0.4272461	-0.36621094	1.8602295320000002	9.88015126	-0.642407248	-0.30517578	0.061035156	0.061035156	1539956869.489
-8.45297824	-3.334057608	-3.917846646	-0.4272461	-1.0375977	-0.4272461	2.51459964	-8.52714856	1.1556152160000002	-0.36621094	-0.48828125	0.061035156	3.31252446	9.95432158	2.4153076080000004	0.12207031	0.48828125	-0.7324219	-9.8765625	0.3014648462	1.2453369600000002	-0.48828125	0.6713867	-0.4272461	1.5456054320000001	10.003369600000001	1.656860324	-0.4272461	0.48828125	-0.48828125	2.665332068	9.595434800000001	-0.4139160144	-0.36621094	0.18310547	0.36621094	1539956869.529
-8.375219748000001	-3.5960449280000004	-3.420190396	0.061035156	-2.1972656	-0.18310547	2.51459964	-8.52714856	1.1556152160000002	-0.36621094	-0.48828125	0.061035156	3.2814209260000005	9.869384980000001	2.501440396	0	0.4272461	-0.6713867	-9.72702626	0.42229003600000004	1.264477536	-0.36621094	0.91552734	-0.48828125	1.2632812500000001	9.77966304	1.7513672120000003	-0.48828125	0.5493164	-0.5493164	3.79223642	9.27004393	0.08493652160000001	-0.48828125	1.0375977	1.2207031	1539956869.569
-7.82492662	-3.3173096040000005	-2.112646466	0	-2.1972656	-0.12207031	2.8675048920000004	-7.92541484	0.931909146	-0.4272461	-0.79345703	0.18310547	3.0182373200000003	9.527246106	2.5409179320000006	-0.061035156	0.18310547	-0.5493164	-9.54997554	0.015551758180000002	1.331469748	-0.36621094	0.91552734	-0.48828125	1.12211911	9.34780252	1.961914038	-0.6713867	0.5493164	-0.61035156	4.527954074	8.954223740000002	0.269165036	-0.8544922	1.7089844	2.319336	1539956869.609
-8.455371106000001	-3.192895468	-1.453491214	0.24414062	1.0375977	-0.36621094	3.1151367800000003	-7.40622554	0.6986327880000001	-0.61035156	-0.91552734	0.061035156	2.548095746	9.100170926	2.38540036	-0.12207031	-0.061035156	-0.48828125	-10.06079074	-0.716577176	1.403247104	0.12207031	1.6479492	-0.79345703	1.3829101440000002	8.994897660000001	2.447607428	-0.61035156	0.61035156	-0.91552734	4.301855432000001	10.0560054	0.27275390380000003	-0.36621094	2.1362305	3.2958984	1539956869.649
-10.52614766	-2.751464856	-2.6725097840000003	1.2207031	-1.0986328	-0.61035156	3.15461412	-7.528247300000001	0.31342773560000003	-0.6713867	-0.7324219	0	2.127001996	9.057104532	2.198779254	0.30517578	-0.30517578	-0.61035156	-10.25817842	-1.197485324	1.443920926	-0.24414062	1.8310547	-0.7324219	1.739404254	9.24611821	3.02421875	-0.30517578	0.91552734	-1.2817383	3.5769042540000004	11.157788040000002	-0.5431152356000001	0	1.7089844	3.8452148	1539956869.689
-10.81804164	-2.6019287140000005	-2.7634277160000003	0.7324219	-0.61035156	-0.7324219	3.24433606	-8.50561502	-0.1854248004	-0.79345703	-0.8544922	1.0986328	2.054028354	9.756933606	2.345922824	0.7324219	0.12207031	-0.91552734	-10.19597194	-1.18671875	1.274047824	-0.24414062	1.8310547	-0.7324219	1.6879638580000003	9.98183606	3.3448242800000005	-0.12207031	0.79345703	-1.4038086	1.9320067900000002	11.57170378	-0.80988768	-0.24414062	1.5258789	3.7841797	1539956869.729
-10.328759980000001	-2.6103027160000005	-2.56723642	0.79345703	-0.91552734	-0.8544922	3.8987060700000002	-9.52963858	-0.308642572	-0.5493164	-0.5493164	1.6479492	2.08752446	10.12539038	2.728735324	1.0375977	0.5493164	-1.0375977	-10.26416034	-1.2022705072	1.184326178	-0.061035156	1.5869141	-0.4272461	1.0455566100000002	10.078735520000002	3.4800048920000006	-0.18310547	0.5493164	-1.4648438	2.557666034	10.63859874	-0.5263671924000001	-0.18310547	0.9765625	2.5634766	1539956869.769
-8.959009080000001	-2.3973632200000004	-1.9726807100000001	0.30517578	-0.9765625	-0.9765625	4.15830072	-9.98901358	-0.03947753894	-0.5493164	-0.5493164	1.6479492	1.876977536	10.14333516	3.1127441100000004	0.9765625	0.30517578	-0.9765625	-9.34541034	-1.123315396	0.8374023560000001	0.36621094	1.2817383	-0.36621094	0.60651857	9.74257788	3.275439496	-0.30517578	-0.061035156	-1.4038086	2.2382567900000003	8.96140126	-0.54191893	0.5493164	0.12207031	1.2817383	1539956869.809
-8.378808606	-2.345922824	-1.41640625	0.4272461	-1.0375977	-0.79345703	4.230078076	-9.360961960000001	0.265576178	-1.2207031	0	0.79345703	1.7130859620000003	9.405224640000002	3.2251952880000005	0.79345703	-0.30517578	-0.8544922	-8.859716754	-1.494165036	0.34931639400000003	0.36621094	1.2817383	-0.36621094	0.5024413940000001	8.808276260000001	3.1869139400000006	-0.30517578	-0.36621094	-1.3427734	3.109155252	7.795019568000001	-0.7058105432	1.0375977	0.6713867	0.061035156	1539956869.849
-8.174243210000002	-2.064794928	-1.141259784	0.24414062	-0.6713867	-0.61035156	4.213330072000001	-8.4386232	0.5981445288	-1.2207031	0	0.79345703	1.770507788	8.496044928000002	3.1558105040000006	0.6713867	-0.4272461	-0.8544922	-8.69941394	-1.899707068	0.057421875000000004	0.5493164	1.2207031	-0.30517578	0.6747070288	8.03427716	3.2228027160000003	-0.30517578	-0.30517578	-1.2817383	3.20366214	6.94804712	-0.63881839	1.6479492	1.5869141	-0.5493164	1539956869.889
-8.51159694	-1.8614257200000002	-1.388891574	0.18310547	0.18310547	-0.48828125	3.8353027160000006	-8.021118210000001	0.9295165740000001	-1.0986328	0.48828125	0.36621094	1.8949219240000001	8.394360520000001	2.9739746400000002	0.6713867	-0.24414062	-0.9765625	-8.807080072	-2.1293945680000004	-0.02990722644	0.36621094	0.6713867	0	0.860131839	8.11083966	3.2957762600000002	-0.061035156	0	-1.0986328	3.06848143	7.062890380000001	-0.01674804712	2.0751953	0.48828125	-0.12207031	1539956869.929
-8.815454074	-2.127001996	-1.5456054320000001	0.061035156	0.61035156	-0.48828125	3.5422119600000004	-8.585766574	0.773999002	-0.4272461	0.4272461	0.18310547	2.1114501800000003	9.016430710000002	2.85673822	0.8544922	-0.061035156	-0.9765625	-9.14802266	-2.1880126800000004	0.0681884784	0.36621094	0.6713867	0	0.7010253600000002	8.846557608000001	3.4728271760000005	0.24414062	-0.061035156	-0.91552734	3.2730469240000004	7.9373777	0.31701660340000004	1.2207031	-1.0375977	0.5493164	1539956869.969
-9.471020468	-2.604321286	-1.6496826080000002	0	0.7324219	-0.36621094	3.667822284	-9.594238220000001	0.5825927716	-0.4272461	0.4272461	0.18310547	2.5385253600000004	9.575097840000002	2.9943116	0.91552734	0.18310547	-0.7324219	-9.14682608	-1.9188476440000002	-0.03229980432	0	0.48828125	0.24414062	0.4354492212	9.20544429	3.5314452880000005	0.48828125	-0.48828125	-0.7324219	5.437134080000001	7.661035340000001	-0.04067382788	0.91552734	-1.0375977	0.6713867	1539956870.009
-9.894507280000001	-2.4296630400000003	-1.8052001800000002	-0.061035156	-0.12207031	0	3.7467773560000004	-10.00217302	0.387597644	0.24414062	0.061035156	0.24414062	2.7885498200000005	9.523657248000001	3.2180175720000004	0.7324219	0.12207031	-0.24414062	-8.9661866	-1.5145019960000001	-0.16389160340000003	0.061035156	-0.12207031	0.79345703	0.27873535340000005	8.99848642	3.417797824	0.4272461	-0.5493164	-0.48828125	8.119213760000001	7.900292932000001	0.002392578076	0.36621094	-0.61035156	0.30517578	1539956870.049
-9.76889676	-2.107861322	-1.637719748	-0.8544922	-0.61035156	0	3.716870108	-9.69592302	0.42707518000000005	0.5493164	0.24414062	-0.24414062	2.8220459260000004	9.28798822	3.39506839	0.4272461	-0.24414062	0.30517578	-8.741284440000001	-1.5372314300000003	-0.2619873004	0.061035156	-0.12207031	0.79345703	0.03349609424	8.638403060000002	3.2383545320000002	0.61035156	-0.48828125	-0.061035156	7.70170926	7.7244384	0.5215820288	-0.12207031	0.6713867	-0.30517578	1539956870.089
-10.01772464	-3.4907714660000004	-1.3290771760000002	-1.5258789	-0.18310547	-0.48828125	3.5386230040000006	-9.266455072	0.8146728240000001	0.5493164	0.24414062	-0.24414062	2.7155760800000004	9.2042482	3.4142089660000003	0.061035156	-0.79345703	0.8544922	-9.39086911	-1.453491214	-0.38999023560000007	0.24414062	-0.5493164	1.0375977	-0.10048827880000001	8.62045926	3.034985324	0.79345703	-0.8544922	0.30517578	5.55078125	7.419384980000001	0.5658447284000001	0.12207031	-0.79345703	-1.0375977	1539956870.129
-9.96748004	-4.463354532	-1.252514676	-0.24414062	-1.2207031	0.30517578	3.210839856	-9.1875	0.6711181610000001	0.7324219	0.61035156	-0.18310547	2.6880616	9.7066893	3.2275878600000003	-0.18310547	-1.159668	1.0986328	-10.52495108	-1.3099365020000002	-0.2643798822	0	-0.48828125	1.0375977	0.4378417932	9.38608426	2.775390576	0.8544922	-0.8544922	0.61035156	3.56613768	9.542798020000001	-1.6269530760000002	0.061035156	-3.112793	-1.3427734	1539956870.169
-10.57998004	-5.537622300000001	-1.503735324	-0.061035156	0.61035156	0.7324219	2.978759784	-9.60141574	0.287109375	0.91552734	0.6713867	-0.061035156	2.834008786	10.9484375	2.8698974640000006	-0.18310547	-1.0375977	1.0986328	-11.523852340000001	-0.7201660340000001	-0.43186035340000006	0	-0.48828125	1.0375977	1.002490216	10.9747554	3.0086670320000004	1.3427734	-0.30517578	0.5493164	8.18022464	10.43164038	-1.3230957460000001	0.30517578	0.12207031	-0.18310547	1539956870.209
-9.16835962	-4.091308606	-1.6460937500000001	0.79345703	0.36621094	1.0375977	2.7646241	-10.219897659999999	-0.0490478534	1.2817383	0.4272461	0	3.215625	12.3863768	2.624658246	-0.061035156	-0.18310547	1.159668	-11.462841460000002	0.026318359620000002	-0.6974365020000001	0	-0.7324219	0.9765625	0.5646484424	12.370825180000002	2.85673822	1.2817383	0.4272461	0.8544922	5.618969748	11.04533696	-1.50732428	-1.8920898	1.5869141	-0.61035156	1539956870.249
-9.16357428	-4.371240216	-2.682080072	-0.30517578	2.8686523	0	2.20236821	-10.835986420000001	-0.6711181610000001	1.3427734	-0.7324219	-0.48828125	3.3843016200000005	13.003662140000001	2.4344482820000004	-0.12207031	0.8544922	1.4648438	-10.916137680000002	-0.10168457460000001	-1.221411142	-0.24414062	-0.7324219	0.7324219	-0.45100097840000003	12.58376448	2.5157959260000005	0.61035156	0.30517578	1.2207031	-2.0157471040000003	9.60620108	-0.45578614200000006	-0.4272461	-0.36621094	-1.4038086	1539956870.289
-9.00686052	-5.39885234	-3.1845214660000005	0.8544922	0.5493164	0.4272461	2.1485351440000002	-10.0895018	-0.5144042932	1.3427734	-0.7324219	-0.48828125	2.9955077880000003	12.12080072	2.094702176	-0.4272461	1.2817383	1.8920898	-10.394556200000002	0.8374023560000001	-1.4211913940000003	-0.24414062	-0.7324219	0.7324219	-0.754858426	11.43054164	1.905688498	0.061035156	0.12207031	1.4038086	0.764428714	10.33234874	-1.7824707460000002	-0.24414062	-3.0517578	-2.4414062	1539956870.329
-7.876367212000001	-4.236059604	-3.0900146760000005	-0.79345703	0.4272461	0.7324219	2.1485351440000002	-10.0895018	-0.5144042932	1.2817383	-1.2207031	-0.4272461	2.363867212	10.96279254	1.600634784	-0.7324219	0.7324219	1.8310547	-10.04045378	1.3051513580000003	-1.1771484620000001	-0.4272461	-1.0986328	0.61035156	-0.379223642	10.4304438	0.9295165740000001	-0.36621094	0.7324219	1.5869141	3.131884784	9.64328624	-1.832714856	-0.12207031	0.061035156	-2.6855469	1539956870.369
-8.48527806	-2.9703858800000003	-3.7252441100000007	-1.4648438	0.6713867	0.48828125	2.14973143	-8.50561502	0.17585449280000004	0.7324219	-1.0375977	-0.9765625	2.312426718	10.80249002	1.1472412140000001	-1.0375977	0.48828125	1.2817383	-9.5104982	0.7058105432	-0.5825927716	-0.18310547	-1.2207031	0.12207031	-0.14235839660000002	10.509399460000001	0.6806884980000001	-0.24414062	1.0375977	1.5869141	1.5276611420000001	8.92670926	-2.1975829680000003	0.48828125	-0.4272461	-3.112793	1539956870.409
-8.488867212	-2.75625	-3.31611322	-0.9765625	0.6713867	0.36621094	2.14973143	-8.50561502	0.17585449280000004	0.36621094	-0.30517578	-1.5258789	2.4356445680000003	10.411303420000001	0.954638678	-1.159668	0.4272461	0.79345703	-9.5104982	0.7058105432	-0.5825927716	-0.18310547	-1.2207031	0.12207031	-0.0837402356	10.243823380000002	1.0503417932	0	0.30517578	1.2817383	1.4056396760000003	9.7748777	-1.4056396760000003	0	-0.7324219	-3.112793	1539956870.449
-7.738793930000001	-2.878271466	-2.6390135800000003	-0.8544922	0.4272461	0.12207031	0.965405252	-7.699316394	1.252514676	0.18310547	0.24414062	-1.4038086	2.5050292540000005	9.273632788	0.8744873200000001	-0.79345703	-0.30517578	0.79345703	-8.548681610000001	0.6268554712000001	0.25480957460000003	-1.0986328	-0.79345703	-0.24414062	0.5048339856	9.363354532	1.256103534	0	-0.4272461	0.79345703	1.7788817900000002	9.485375900000001	-0.7512695288	0	-0.4272461	-3.0517578	1539956870.49
-7.4720217600000005	-2.642602536	-2.8352050720000004	-0.8544922	0.061035156	-0.30517578	0.965405252	-7.699316394	1.252514676	0.36621094	-0.12207031	-0.91552734	2.85314946	8.33933107	1.02761232	-0.48828125	-0.24414062	0.6713867	-8.50441893	0.8158691100000001	0.44621582460000003	-1.2207031	-0.4272461	-0.30517578	1.2321777160000003	8.572607428000001	1.2010742212	-0.36621094	-0.061035156	0.48828125	1.833911142	9.102563400000001	-0.953442392	0.30517578	-0.12207031	-2.9907227	1539956870.529
-7.451684800000001	-2.6772949280000002	-3.3831054320000007	-0.7324219	0.061035156	-0.5493164	1.2309814300000002	-6.299658246000001	1.5372314300000003	0.5493164	-0.91552734	-0.48828125	3.1665771760000005	7.990014480000001	1.272851538	-0.30517578	0.7324219	0.18310547	-8.59892572	0.9390869110000001	0.8517577880000001	-1.2207031	-0.4272461	-0.30517578	1.7250488220000002	8.328564300000002	1.0419677520000001	-0.7324219	0.9765625	0.36621094	1.975073282	8.886035340000001	-0.7859619110000001	0.30517578	0.79345703	-2.746582	1539956870.569
-7.6060058900000005	-2.7586425720000003	-3.8053954680000004	-0.6713867	-0.36621094	-0.5493164	1.6090087860000002	-6.476709260000001	1.191503894	0.61035156	-1.5258789	-0.18310547	3.1737548920000003	8.0905027	1.4199951080000002	-0.18310547	1.5258789	-0.4272461	-8.789135880000002	1.19270018	0.9809570288	-1.159668	-0.24414062	-0.5493164	1.662841754	8.496044928000002	0.8960205072	-0.7324219	1.4038086	0.18310547	1.391284146	8.883642572	-1.06589357	0.36621094	0.48828125	-2.5024414	1539956870.609
-8.45896016	-3.052929712	-3.371142572	-0.4272461	-0.30517578	-0.24414062	1.885351538	-6.879858426	0.9020019568000001	0.61035156	-1.5258789	-0.18310547	3.202465854	8.487670926	1.580297824	-0.12207031	1.5869141	-0.91552734	-8.698217752000001	1.484594748	0.885253894	-1.0375977	0	-0.6713867	1.2632812500000001	8.864501800000001	0.885253894	-0.5493164	1.159668	0	0.9785644568000001	9.226977340000001	-1.300366214	0.18310547	-0.18310547	-2.2583008	1539956870.649
-9.35258786	-2.381811502	-3.6080077880000005	-0.24414062	-1.159668	0.30517578	2.384204074	-7.20883786	0.7046142572	-0.36621094	-2.1362305	0.30517578	3.3603759000000006	9.16118161	1.8410888580000002	-0.24414062	1.3427734	-1.159668	-8.93867212	1.488183606	1.1209228240000002	-1.0986328	0	-0.61035156	0.839794928	9.39685054	0.9055908540000002	-0.5493164	0.8544922	0.061035156	1.373339856	9.53083516	-0.7381103240000001	0	-0.12207031	-1.953125	1539956870.689
-9.19946286	-1.8398925720000001	-3.7276367800000005	-0.36621094	-1.4648438	0.18310547	3.1737548920000003	-7.832104532000001	0.8445800720000001	-0.36621094	-2.1362305	0.30517578	3.6139891200000003	10.04284694	2.1521240020000003	-0.5493164	1.2207031	-1.159668	-9.515283246000001	0.723754892	1.337451178	-0.48828125	-0.4272461	-0.79345703	0.379223642	9.94953624	1.258496106	-0.61035156	0.36621094	0.18310547	1.899707068	9.518872300000002	-1.113745108	0.061035156	0.79345703	-2.0141602	1539956870.729
-8.992504892	-2.527758786	-4.029101440000001	-0.91552734	0.18310547	0	3.62236322	-8.21611322	1.138867212	-0.6713867	-1.5258789	0.6713867	3.3675537140000005	10.42446286	2.2035644960000003	-0.6713867	0.18310547	-0.79345703	-10.50102536	0.5897705072	1.4044433900000002	-0.24414062	-0.48828125	-0.9765625	0.46535643000000004	10.459154860000002	1.812377896	-0.61035156	-0.7324219	-0.061035156	1.665234424	10.04165036	-1.15441893	-0.61035156	0.8544922	-1.7700195	1539956870.769
-10.57041034	-4.143945288	-5.343823380000001	-2.8686523	-0.061035156	-0.061035156	3.9154540740000003	-8.906372300000001	1.2058593750000002	-0.8544922	-1.0375977	0.61035156	3.25988768	11.19846196	2.390185504	-0.4272461	-0.91552734	-0.61035156	-12.5311277	0.09331054320000001	0.784765625	-0.30517578	-1.6479492	-1.0986328	1.3230957460000001	11.519067000000001	2.2621826080000003	-0.7324219	-0.9765625	-0.12207031	2.45598143	10.837183	-1.7417969240000002	-1.7700195	-0.12207031	-0.7324219	1539956870.809
-11.67458516	-5.72304712	-5.1715576080000005	-0.61035156	-2.5024414	1.0375977	4.2420410340000005	-10.82641574	0.900805661	-1.0375977	-1.4038086	0.36621094	3.3077391200000004	12.372021760000003	2.5134033540000003	-0.24414062	-0.61035156	-0.91552734	-14.39973192	-1.5563721040000003	1.52526857	-0.36621094	-2.1362305	-0.91552734	1.927221646	12.527538940000001	2.433251996	-0.7324219	-0.48828125	-0.4272461	4.701416034	11.869579680000001	0.5048339856	-3.0517578	-0.24414062	2.0141602	1539956870.849
-9.18271466	-6.422875900000001	-1.166381839	2.0751953	-2.6855469	1.0986328	4.2420410340000005	-10.82641574	0.900805661	-0.91552734	-1.6479492	0.61035156	3.2586913940000004	12.26914038	2.4165038940000003	-0.12207031	-0.061035156	-0.91552734	-14.39973192	-1.5563721040000003	1.52526857	-0.12207031	1.7700195	-0.91552734	1.469042932	12.07534146	3.66303714	0.4272461	0.18310547	-1.159668	6.188403060000001	11.85761682	2.751464856	-3.90625	0.36621094	5.126953	1539956870.889
-7.834497300000001	-5.08063948	-0.4103271466	0	3.540039	0.24414062	5.086621106	-13.376903960000002	0.6543701080000001	-0.4272461	-0.7324219	1.2207031	3.1175292540000004	10.297655760000001	2.239453076	0.12207031	0.6713867	0.061035156	-9.90766574	-0.5514892572000001	-1.28122554	-0.24414062	0.061035156	-1.159668	-0.7883544928000001	9.46145018	4.1415527160000005	-0.18310547	1.6479492	-0.4272461	3.640307608	11.83727986	-0.8062988220000001	-0.8544922	1.0986328	5.6762695	1539956870.929
-10.54409146	-3.0206298920000005	-3.8053954680000004	-0.48828125	0.7324219	0.18310547	5.612988220000001	-12.016723740000002	1.106567392	-0.24414062	1.0375977	0.36621094	2.039672824	9.38608426	2.1114501800000003	-0.24414062	0.6713867	1.2207031	-9.961499100000001	-1.7406005400000002	-1.032397464	0.7324219	0.7324219	-0.12207031	-2.4619628600000003	8.016332968	3.9094726440000005	-0.8544922	1.2817383	0.7324219	-0.37204589660000004	14.25498004	-2.178442392	-1.8310547	1.0375977	6.225586	1539956870.969
-10.29646016	-3.9836425720000004	-3.2790283540000003	0.79345703	-3.7231445	0.24414062	5.3450195680000006	-10.144530760000002	1.564746106	-0.24414062	1.0375977	0.36621094	0.492871106	9.852636780000001	1.8458740020000002	-0.79345703	-1.0375977	1.5869141	-10.064379500000001	-1.961914038	-0.401953125	0.6713867	-0.48828125	0.30517578	-1.8267334260000003	9.024804712	3.4728271760000005	0.36621094	-0.91552734	0.4272461	0.173461911	12.31938498	-1.637719748	-0.48828125	0.18310547	6.8969727	1539956871.009
-7.108349640000001	-3.61638179	-1.013256839	0.36621094	-0.48828125	0.30517578	2.960815396	-10.1481205	0.25839844240000004	0.7324219	2.319336	-1.4038086	0.096899411	9.7401857	1.8458740020000002	-0.7324219	-2.6245117	1.0375977	-8.61328125	-1.5372314300000003	-0.08732910340000001	0	0.4272461	0.30517578	-0.061010742800000003	9.337036240000002	3.12111821	0.79345703	-0.9765625	0.12207031	-0.7883544928000001	11.156591460000001	-1.168774411	-0.061035156	0	6.225586	1539956871.049
-6.232665740000001	-2.6796875	-1.259692392	-0.61035156	0.5493164	0	3.343627896	-8.73291034	-0.2033691394	1.6479492	-0.5493164	-1.6479492	1.183129892	8.466137680000001	1.982250998	-0.12207031	-1.3427734	0.36621094	-8.062988220000001	-1.375732428	0.192602536	0.30517578	-0.061035156	0.12207031	0.745288089	8.38120108	3.5027344240000007	0.6713867	-0.061035156	0.061035156	-1.0551269568000001	9.072656250000001	0.3600830072	0.4272461	0.36621094	4.333496	1539956871.089
-7.17773462	-2.295678714	-1.276440396	-0.12207031	0.24414062	0.12207031	3.343627896	-8.73291034	-0.2033691394	1.4648438	-1.4038086	-2.2583008	1.697534146	7.762719748	2.1760498200000002	0.18310547	0.7324219	0.12207031	-7.97446286	-1.4953613220000002	0.38400878600000005	0.36621094	-0.061035156	0.30517578	0.6459961060000001	7.625146760000001	3.1737548920000003	0.061035156	-0.061035156	0.12207031	0.06340332068	7.2052491000000005	0.693847644	2.5024414	1.6479492	1.953125	1539956871.129
-6.89421376	-1.967895468	-0.849365216	0.4272461	-0.6713867	0.12207031	3.78027356	-7.44450679	-0.1459472644	1.0986328	-0.061035156	-2.6855469	1.3972655760000001	7.436132788000001	2.306445288	0.30517578	0.5493164	0	-7.929003894000001	-1.723852536	0.643603534	0.12207031	0.061035156	0.48828125	0.6400146760000001	7.300951980000001	2.89382338	-0.12207031	-0.4272461	-0.061035156	-2.5839844240000005	6.427661240000001	-1.070678714	2.380371	0.5493164	0.48828125	1539956871.169
-6.408520468000001	-1.5587646760000002	-0.832617212	-0.36621094	1.6479492	0.12207031	3.011059604	-6.43125	-0.35888672120000004	0.9765625	0.5493164	-2.8076172	1.435546924	7.449292032000001	2.250219748	0.36621094	-0.36621094	-0.18310547	-8.0139402	-2.0301025360000002	0.770410144	-0.061035156	0	0.48828125	0.8960205072	7.46245108	2.906982428	0.18310547	-0.5493164	-0.30517578	-4.2970702880000005	5.732617212	-0.285913089	2.4414062	-1.3427734	-0.48828125	1539956871.209
-7.9134519800000005	-1.698730432	-2.031298822	-1.4648438	3.112793	-0.18310547	3.1079589660000004	-6.51140126	-0.3995605432	0.9765625	-0.18310547	-2.6245117	2.081542932	7.59763179	2.368652356	0.61035156	-0.36621094	-0.36621094	-7.9134519800000005	-2.0061767180000003	0.8182617212000002	-0.36621094	0.12207031	0.4272461	1.223803714	7.698120108000001	3.093603534	0.48828125	-0.61035156	-0.36621094	-1.6149902160000003	6.999487320000001	0.30505371400000003	2.6855469	-3.6010742	-1.5869141	1539956871.249
-10.180420320000001	-2.7371094240000002	-1.8351074280000002	1.4038086	1.0375977	0.61035156	3.1079589660000004	-6.51140126	-0.3995605432	1.0986328	-0.8544922	-2.380371	2.830419928	7.8512451080000005	2.670117212	0.9765625	0.48828125	-0.4272461	-8.758032248000001	-1.70471196	0.41152344240000005	-0.36621094	-0.18310547	0.5493164	1.459472644	7.927807608000001	3.23596196	0.6713867	-0.4272461	-0.30517578	8.443408246	9.460253894000001	0.2237060504	0.5493164	-3.1738281	0.5493164	1539956871.289
-10.20314946	-1.490576178	-2.34113768	0.6713867	-0.6713867	0.9765625	3.753955072	-7.256689300000001	-0.5526855432	1.0375977	-1.0375977	-1.953125	3.216821286	8.07136232	2.9931152160000005	0.9765625	1.0375977	-0.24414062	-8.604907248	-0.663940396	0.657958966	-0.7324219	0.24414062	0.7324219	1.0419677520000001	7.85842302	3.029003894	0.7324219	-0.061035156	-0.061035156	15.063672120000001	10.272534440000001	-0.362475589	0.48828125	1.7700195	2.0141602	1539956871.329
-12.16865216	-3.2299804320000005	-5.7385987400000005	-1.159668	-0.30517578	-1.159668	3.753955072	-7.256689300000001	-0.5526855432	0.91552734	-0.7324219	-1.4648438	3.1916992800000004	9.15878894	2.9368896760000003	0.7324219	0.5493164	0.24414062	-8.604907248	-0.663940396	0.657958966	-0.8544922	-0.5493164	1.4038086	0.27155761780000004	8.972167932000001	2.7658202880000005	0.7324219	-0.12207031	0.48828125	1.53125	8.881250000000001	-2.628247104	-1.6479492	0.36621094	-2.1362305	1539956871.369
-11.86240216	-7.0951902	-3.7001221040000005	-0.12207031	0.12207031	-0.6713867	4.280322284	-9.00805661	-0.32180175720000004	0.4272461	-0.48828125	-0.6713867	3.0613037140000006	11.484375	2.7012207459999997	0.4272461	-0.6713867	0.4272461	-13.95351538	0.42707518000000005	0.5251708966	-0.18310547	-0.7324219	1.8310547	0.5335449280000001	11.49155252	1.681982428	0.79345703	-0.61035156	0.4272461	4.510009784	11.531029860000002	3.2945800720000005	1.8920898	0.48828125	1.2817383	1539956871.409
-9.01403804	-6.02810054	-2.807690396	2.2583008	-2.0141602	0.7324219	4.341332968000001	-10.42326628	0.09331054320000001	-0.9765625	1.8920898	1.7089844	3.33046875	13.600610520000002	2.14973143	0	-1.2207031	0.061035156	-12.26435504	1.459472644	-0.419897464	-0.48828125	0.8544922	0.8544922	1.320703076	13.527636780000002	1.193896466	1.4648438	0.4272461	-0.30517578	3.6750000000000003	12.467724640000002	1.3039550720000002	-2.9907227	1.8310547	-0.24414062	1539956871.449
-7.73640126	-3.71088858	-3.9453614200000002	-0.79345703	1.5258789	-0.7324219	4.4705322480000005	-10.012939300000001	0.94506839	-0.9765625	1.8920898	1.7089844	4.0338867800000004	13.226172120000001	1.6161865020000004	0.061035156	0.061035156	0	-10.966382280000001	1.915258786	-1.516894568	-0.48828125	1.0375977	0.79345703	0.48808594240000003	13.26804164	1.6078125	0.9765625	1.8310547	-0.36621094	-0.362475589	9.35378444	-2.256201178	0.24414062	-1.7089844	-1.3427734	1539956871.489
-8.9494384	-4.810278354	-5.492163039999999	-0.12207031	-0.4272461	-0.30517578	4.1499266200000005	-9.25927716	1.9355957460000002	-1.3427734	3.112793	1.8310547	4.2336670320000005	12.521558	1.23696286	0.24414062	1.8920898	0.61035156	-11.149413940000002	1.606616214	-1.189111322	-0.61035156	0.4272461	0.8544922	-0.891235324	12.3528804	1.312329074	-0.24414062	2.0751953	0.30517578	1.1747558900000001	9.82153354	-3.2455322480000004	0	-1.0375977	-1.7700195	1539956871.529
-8.91953125	-4.06140126	-4.4489991	-0.7324219	-0.91552734	-0.12207031	3.561352536	-9.69592302	2.3423339660000004	-1.7089844	3.4179688	0.9765625	3.3651612400000004	12.325365920000001	0.9020019568000001	-0.061035156	1.7700195	1.0986328	-10.2928714	1.276440396	-0.8720947480000001	0.061035156	0.5493164	-0.12207031	-1.64011232	11.81335414	0.9139648560000001	-0.6713867	1.2817383	0.48828125	2.2657714660000003	9.591845746	-2.6031250000000004	0.30517578	0	-2.5024414	1539956871.569
-8.332153060000001	-3.4548827880000004	-3.58647464	0.18310547	0.8544922	-0.36621094	3.0050780759999998	-9.790429712	2.2621826080000003	-0.91552734	2.0141602	-0.30517578	2.447607428	11.27741664	0.5371337860000001	-0.36621094	0.18310547	1.2817383	-9.595434800000001	1.6891601440000001	-0.840991214	-0.61035156	0.4272461	0.12207031	-1.27524411	10.911352340000002	0.7967285340000001	-0.36621094	-0.12207031	0.061035156	2.2167236420000003	10.43283696	-1.280029254	0.18310547	0.91552734	-2.746582	1539956871.609
-7.702905252000001	-3.446508786	-3.3065429320000006	-0.061035156	0.4272461	-0.61035156	3.2969726440000002	-8.847753894	1.9930175720000003	0.36621094	-0.6713867	-0.8544922	2.2107422120000004	9.85502896	0.4821044928	-0.18310547	-1.4648438	1.0986328	-9.173144568	1.7226562500000002	-0.745288089	-0.4272461	0.061035156	0.18310547	-0.6017333966	9.79880342	0.6651367212000001	-0.12207031	-0.4272461	0	1.600634784	9.843066100000001	-0.717773462	-0.061035156	-0.4272461	-2.6855469	1539956871.649
-7.351196580000001	-3.359179712	-3.4034423920000005	-0.36621094	0.12207031	-0.48828125	4.31381839	-7.769897660000001	1.9009033540000002	0.30517578	-1.5869141	-1.4648438	2.7813721040000003	9.1623777	0.56823732	-0.18310547	-1.159668	0.7324219	-8.4900634	1.714282248	-0.6352294928000001	-0.24414062	0.24414062	-0.24414062	-0.387597644	9.061889480000001	0.6125	-0.30517578	0.061035156	0	1.64011232	9.15639676	-0.991723642	-0.061035156	-0.9765625	-2.4414062	1539956871.689
-7.419384980000001	-3.029003894	-3.7611327880000003	0.30517578	-0.24414062	-0.48828125	4.31381839	-7.769897660000001	1.9009033540000002	0.30517578	-1.5869141	-1.4648438	3.201269568	8.86330571	0.6627441100000001	-0.48828125	0	0.5493164	-7.8548342600000005	1.6927490020000002	-0.6759033540000001	0.12207031	0.18310547	-0.36621094	-0.47014160340000005	8.675488220000002	0.9020019568000001	-0.36621094	0.12207031	-0.18310547	2.4930663940000004	8.70778804	-1.1711669928000001	0.30517578	-0.5493164	-2.319336	1539956871.729
-7.644287140000001	-3.31252446	-3.4835937500000003	0.91552734	-0.4272461	0	4.766015576	-6.653759980000001	1.9786621400000002	0.24414062	-0.18310547	-1.8310547	3.5589599640000005	8.80349092	0.8290283540000001	-0.5493164	0.36621094	0.79345703	-7.97446286	2.04086911	-0.6627441100000001	-0.061035156	0.18310547	-0.36621094	-0.8433837860000001	8.618066394000001	1.05991214	-0.61035156	-0.5493164	-0.30517578	3.178540036	8.777173020000001	-0.7201660340000001	0.061035156	0.061035156	-1.8310547	1539956871.769
-8.334545926	-3.2275878600000003	-3.352001996	0.9765625	-0.36621094	0.4272461	5.109350539999999	-5.690747300000001	1.758544928	0.24414062	-0.061035156	-2.1362305	3.791040036	9.460253894000001	1.469042932	-0.79345703	-0.5493164	1.3427734	-7.885937500000001	2.4811035340000003	-0.5060302716	0.061035156	0.061035156	-0.30517578	-1.1316894568000002	9.210229532000001	0.7608398560000001	-1.159668	-1.0986328	0.12207031	3.6486816100000006	8.646777160000001	-0.5191894568000001	-0.36621094	0.061035156	-1.3427734	1539956871.809
-8.89919429	-2.1604980040000004	-4.14035643	0.24414062	-2.0751953	0.48828125	6.724340560000001	-6.3307617800000004	2.1796386780000003	0.12207031	-1.2207031	-2.8686523	5.1691648400000005	11.1446286	2.8483641200000003	-2.0751953	-1.2207031	2.0751953	-8.66472194	1.814770468	-0.5670410144	0.61035156	-0.61035156	-0.48828125	-1.733422824	10.1241938	0.6759033540000001	-1.2207031	-1.6479492	0.24414062	2.851953076	9.12888179	-0.7381103240000001	-0.61035156	0.4272461	-1.0986328	1539956871.849
-8.606103240000001	-2.6976317900000004	-3.645092752	-0.48828125	-0.36621094	0.61035156	6.724340560000001	-6.3307617800000004	2.1796386780000003	0.48828125	-1.7700195	-3.7841797	6.69204074	12.165063400000001	4.044653354	-3.6621094	-2.9296875	3.479004	-10.012939300000001	1.144848642	-0.47971191100000005	1.159668	-1.159668	-0.7324219	-1.667626996	10.8288089	1.11613768	-1.5258789	-3.3569336	0.7324219	1.9798584260000003	9.14204074	-0.6089111420000001	-0.4272461	0.18310547	-1.0375977	1539956871.889
-8.902783246	-3.6307373200000006	-4.280322284	-0.8544922	-1.6479492	0.8544922	10.107446580000001	-6.148925720000001	3.8807617800000003	0.9765625	-1.159668	-4.638672	8.42905252	12.84096646	5.7421875	-5.126953	-3.6621094	5.1879883	-10.13376448	0.30744628600000007	-0.19619140380000002	1.2207031	-2.1362305	-1.2817383	0.0909179712	11.326464660000001	1.5156982820000002	-1.4038086	-3.90625	0.8544922	2.5229737400000003	9.567919928000002	-1.27763678	-0.36621094	0.18310547	-1.0375977	1539956871.929
-8.021118210000001	-4.672705072	-3.8089844240000006	-0.30517578	-1.5869141	1.0375977	11.776269960000002	-6.357080072	5.04953624	1.3427734	-0.5493164	-5.6762695	10.2773188	12.521558	6.9767577880000005	-6.4697266	-3.0517578	6.4086914	-10.509399460000001	0.40075683900000003	-0.04067382788	0.79345703	-1.7700195	-1.3427734	1.7130859620000003	10.893408540000001	1.7059082460000001	-2.4414062	-3.6621094	1.7089844	4.1786376800000005	9.402832068	-0.5084228534	-1.0986328	0.30517578	0.36621094	1539956871.969
-7.940966754000001	-5.67878444	-1.5563721040000003	0.5493164	-0.30517578	1.0986328	13.002465560000001	-5.9288086060000005	5.8259275200000005	1.7700195	0.4272461	-6.3476562	11.54897464	10.82402356	7.77228984	-7.080078	-2.0141602	7.6293945	-10.959203780000001	0.052636719240000004	-0.00837402356	0.79345703	-2.1362305	-1.159668	3.29816893	9.264062500000001	2.6533691100000003	-2.9296875	-2.1972656	3.2958984	7.078442392	9.33464357	2.0145507200000004	-1.8310547	0.12207031	3.2958984	1539956872.009
-9.337036240000002	-5.83430162	-0.9989013580000001	1.4648438	-1.8310547	0.61035156	13.081421220000001	-5.603417932000001	5.614184800000001	3.2348633	2.8076172	-7.6293945	12.704589660000002	9.656445288	8.14313948	-6.713867	-1.6479492	9.338379	-10.959203780000001	0.052636719240000004	-0.00837402356	1.4038086	-1.2207031	-1.0375977	4.793530252	8.918335160000002	3.716870108	-5.3710938	-0.5493164	5.7373047	5.3139157400000006	12.72253444	3.4512939300000003	-1.5258789	1.7089844	5.126953	1539956872.049
-10.267749100000001	-3.4656494600000003	-0.784765625	0.91552734	-0.061035156	-0.24414062	14.17482878	-3.89272464	5.3821045320000005	3.2348633	2.8076172	-7.6293945	13.34340854	8.307031250000001	8.07136232	-5.554199	-1.0986328	10.131836	-11.02619658	-2.319604532	0.270361322	1.5869141	0.36621094	-0.4272461	6.93967302	10.466333360000002	5.59504393	-8.361816	-0.61035156	8.850098	-2.080346646	14.331542540000001	-0.401953125	-3.0517578	0.061035156	4.8828125	1539956872.089
-11.20205072	-3.2814209260000005	-2.326782248	0.9765625	1.7700195	-0.61035156	14.17482878	-3.89272464	5.3821045320000005	2.746582	1.4648438	-7.080078	12.86848192	5.87138678	7.297363220000001	-2.319336	-4.272461	9.155273	-11.02619658	-2.319604532	0.270361322	1.0375977	-0.18310547	-0.36621094	9.506909440000001	9.863403060000001	9.27004393	-9.155273	-2.5634766	9.82666	-3.46086412	13.002465560000001	-2.8041014400000006	-2.319336	-0.36621094	3.0517578	1539956872.129
-9.262865920000001	-3.830517572	-1.234570288	0.7324219	0.24414062	-0.4272461	16.854516280000002	-3.8664062500000003	5.035180710000001	2.380371	5.1879883	-6.3476562	12.909154860000001	4.208544928	5.07106929	0.061035156	-1.0375977	7.2631836	-11.26425818	-2.828027356	0.9223388580000002	-0.79345703	1.0375977	0	9.51169429	8.3453125	9.721044928000001	-4.760742	0.6713867	10.498047	-2.422485324	9.700707968000001	-0.643603534	-0.91552734	-3.2958984	0.7324219	1539956872.169
-8.00795926	-3.3807128600000005	-0.5670410144	-0.79345703	-0.24414062	-0.4272461	14.855517180000001	-2.60910643	2.3925780760000004	2.1972656	4.3945312	-5.7373047	10.174438400000001	2.728735324	3.3412353240000003	-0.061035156	1.7700195	4.8217773	-10.072753600000002	-2.2430420320000004	0.5885742212	-1.2207031	0.5493164	-0.061035156	8.38598642	7.7148682100000014	7.7423827880000005	-3.0517578	3.112793	10.437012	0.7476806610000001	7.44450679	0.9283202880000001	0.7324219	-0.36621094	-1.2817383	1539956872.209
-9.016430710000002	-2.87109375	-0.173461911	-0.30517578	0.8544922	-0.061035156	10.920923020000002	-1.003686502	1.64011232	2.0751953	2.746582	-5.1879883	6.791332968000001	0.8828613220000001	3.18332518	-0.6713867	0.4272461	1.7089844	-8.92551268	-2.0731689300000005	-0.015551758180000002	-1.5258789	0.91552734	-0.48828125	9.12888179	6.567626800000001	6.12858876	0.18310547	5.79834	8.605957	1.4606689300000002	7.27702626	0.47971191100000005	3.540039	3.540039	-2.1362305	1539956872.249
-9.09179712	-2.8328125	-0.718969748	0.4272461	2.6245117	0	7.717260880000001	0.37683107	0.893627896	1.0986328	-0.61035156	-1.7089844	5.417993210000001	1.4403320680000002	2.0731689300000005	-2.746582	1.7700195	0	-8.92551268	-2.0731689300000005	-0.015551758180000002	-2.0751953	0.8544922	-0.8544922	6.235058606	5.62973642	4.38200679	1.2207031	8.972168	5.3710938	-0.45698242800000005	8.74606929	0.2177246106	1.5258789	0.7324219	-1.6479492	1539956872.289
-8.980542032	-4.006372104	-3.42736821	-0.061035156	-3.7231445	-0.9765625	3.7025146760000003	-0.5802001800000001	-0.2392578076	2.2583008	1.953125	1.0375977	3.7790771760000004	2.001391574	-0.15192871400000002	-1.953125	1.5869141	-0.36621094	-10.308423020000001	-1.081445288	-0.27993163940000004	-2.6245117	0.61035156	-0.18310547	1.179541034	1.7441894960000002	6.89421376	-0.79345703	1.2817383	3.1738281	4.367651260000001	11.04892572	2.777783246	-1.4038086	0.9765625	-2.2583008	1539956872.413
-7.19567842	-3.7180663940000005	-1.0587158540000001	-0.48828125	-0.4272461	-0.79345703	3.277832068	0.1208251996	0.36965332460000005	2.2583008	1.953125	1.0375977	4.850952176000001	1.656860324	1.4678466460000001	-0.9765625	2.4414062	-0.9765625	-9.30952176	-0.1387695288	-0.38400878600000005	-2.1362305	1.2207031	0.30517578	1.5109130400000002	1.5779052520000003	7.196875	0.5493164	2.0141602	2.4414062	4.08173822	8.787939300000001	0.07416992212000001	2.4414062	0.8544922	-1.5258789	1539956872.449
-7.13586412	-3.52785643	-1.503735324	0.4272461	0	-0.61035156	4.459765576	-0.35529785340000003	1.599438498	1.5258789	2.5024414	1.7700195	5.612988220000001	1.294384784	3.5673339660000005	-0.36621094	2.746582	-0.48828125	-8.2005616	-0.6304443390000001	-0.687866214	-0.9765625	1.159668	-0.12207031	0.9570312500000001	1.4044433900000002	7.945751800000001	-0.8544922	1.2817383	1.7089844	1.297973642	9.341821580000001	-1.0993896760000001	0.8544922	-0.5493164	-1.3427734	1539956872.489
-7.643090560000001	-4.08173822	-2.445214856	-0.18310547	0.91552734	-0.6713867	5.02680661	0.15671386780000002	2.5540771760000003	0.5493164	1.8920898	1.2207031	5.8474610600000005	0.8673096040000001	5.1464357	-0.18310547	1.2207031	-0.061035156	-8.2005616	-0.6304443390000001	-0.687866214	-0.30517578	0.79345703	-0.12207031	1.7669189300000003	0.65676268	7.94335962	0.18310547	0.91552734	1.2817383	2.2621826080000003	9.8933107	0.7967285340000001	-0.30517578	-0.4272461	-1.2817383	1539956872.529
-8.693432608	-3.9836425720000004	-2.471533246	-0.36621094	-0.061035156	-0.8544922	5.02680661	0.15671386780000002	2.5540771760000003	0.24414062	2.2583008	0.5493164	6.44321286	0.1818359424	5.422778060000001	0.12207031	1.159668	-0.24414062	-8.69582518	-1.24294429	-0.907983426	-0.4272461	0.61035156	0.12207031	2.421289038	1.002490216	8.959009080000001	0.24414062	0.79345703	0.8544922	3.07805162	9.4171875	0.619677716	-0.18310547	-0.061035156	-0.48828125	1539956872.569
-8.77358426	-3.9525389400000006	-2.190405252	-0.18310547	-0.24414062	-0.9765625	5.13088408	1.2022705072	4.55546875	-0.36621094	0.7324219	0.061035156	7.3500000000000005	-0.1399658246	5.575903060000001	0.7324219	1.2817383	-0.48828125	-9.87775908	-0.8182617212000002	-1.111352536	-0.4272461	0.79345703	0.12207031	2.988330072	1.123315396	9.780859620000001	-0.36621094	1.159668	0.30517578	1.592260782	9.69592302	-0.21652832460000004	0.12207031	0.24414062	-0.24414062	1539956872.609
-8.524755890000002	-4.401147464000001	-2.44401857	0.30517578	0.18310547	-0.61035156	6.500634980000001	0.9977050720000001	4.98972194	-1.3427734	2.380371	0.7324219	7.834497300000001	0.057421875000000004	5.8103759	1.4648438	2.0141602	-0.6713867	-9.87775908	-0.8182617212000002	-1.111352536	-0.4272461	0.9765625	0.12207031	2.7371094240000002	1.0969971040000002	9.733007788	-0.24414062	1.5258789	-0.18310547	0.8924316100000002	9.953125	0.10288086060000001	-0.12207031	-0.4272461	-0.7324219	1539956872.649
-8.548681610000001	-4.542309604000001	-2.1604980040000004	0.4272461	-0.12207031	-0.4272461	6.500634980000001	0.9977050720000001	4.98972194	-1.3427734	2.380371	0.7324219	7.681372300000001	0.34213867800000003	6.269750900000001	1.7089844	0.6713867	-0.36621094	-9.4004393	-0.855346646	-1.4211913940000003	-0.18310547	0.91552734	0.061035156	2.7825683900000002	0.9965087860000001	9.49494658	-0.061035156	1.0375977	-0.24414062	1.8052001800000002	9.81315944	0.046655271600000006	0	-0.18310547	-0.48828125	1539956872.689
-8.552270468000001	-4.360473740000001	-2.310034146	0.5493164	0.24414062	-0.48828125	5.953930710000001	0.3804199280000001	7.1119384000000005	-1.7700195	1.6479492	0.48828125	7.88234874	0.42109375000000004	6.842773560000001	1.4648438	0.4272461	-0.061035156	-9.49494658	-0.92473143	-1.915258786	0	0.7324219	0.12207031	2.7550537140000007	1.2321777160000003	10.02729532	-0.30517578	0.8544922	-0.18310547	1.5360351440000002	9.770092752000002	0.11484375000000001	-0.061035156	-0.9765625	-0.12207031	1539956872.729
-8.712573380000002	-4.079345746	-2.424877896	0.48828125	-0.4272461	-0.24414062	6.7028076080000005	0.4438232428	6.75544429	-1.7700195	-0.5493164	0.24414062	8.298657248	0.5658447284000001	7.141845746	1.2817383	0.48828125	-0.30517578	-9.49494658	-0.92473143	-1.915258786	-0.061035156	0.6713867	0.061035156	2.9129637600000002	1.141259784	9.82033696	0.36621094	1.0986328	0.061035156	1.534838858	9.81914038	0.04426269568	-0.12207031	-0.8544922	-0.061035156	1539956872.769
-8.585766574	-4.1606933900000005	-2.51101088	0.30517578	0.24414062	-0.061035156	6.7028076080000005	0.4438232428	6.75544429	-1.5258789	1.0375977	0.61035156	8.298657248	0.5658447284000001	7.141845746	1.2817383	0.48828125	-0.30517578	-9.433935700000001	-0.8756836060000002	-2.01096196	-0.061035156	0.5493164	0.061035156	2.23227536	1.0862304712000002	10.05839856	0.5493164	0.30517578	0.061035156	1.8949219240000001	9.681567392	0.062207030760000004	-0.24414062	-0.36621094	-0.12207031	1539956872.809
-8.749658246000001	-4.099682608	-2.60671376	-0.061035156	-0.12207031	-0.061035156	9.15161142	-0.534741214	7.47082518	-2.0141602	-0.5493164	0.24414062	8.298657248	0.5658447284000001	7.141845746	1.2817383	0.48828125	-0.30517578	-9.366943390000001	-0.7668212860000001	-2.2430420320000004	-0.061035156	0.4272461	0.061035156	2.4846923920000004	1.5719238220000002	10.272534440000001	0.061035156	0.24414062	0.061035156	1.89013678	9.68515625	-0.3289794928	0.18310547	0.12207031	-0.12207031	1539956872.849
-8.90876448	-4.134375	-2.57082518	-0.061035156	-0.36621094	0.061035156	8.022314300000001	-0.001196289038	7.42177716	-0.7324219	-1.5258789	-0.36621094	8.298657248	0.5658447284000001	7.141845746	1.2817383	0.48828125	-0.30517578	-9.366943390000001	-0.7668212860000001	-2.2430420320000004	0	0.12207031	0	2.983544928	1.58747554	10.849145860000002	-0.4272461	0.48828125	-0.18310547	1.6281494600000002	9.7066893	-0.17944336060000002	0.061035156	0.18310547	-0.24414062	1539956872.889
-8.246020468000001	-4.2599853240000005	-2.190405252	-0.061035156	-0.12207031	0.18310547	8.279516574	0.11843261780000001	5.9993894800000005	-0.7324219	-1.5258789	-0.36621094	8.298657248	0.5658447284000001	7.141845746	1.2817383	0.48828125	-0.30517578	-9.398047120000001	-0.839794928	-2.239453076	-0.061035156	-0.12207031	-0.061035156	2.0671875	1.37214357	10.10983876	-0.18310547	0.61035156	-0.30517578	1.4367432100000002	9.80598192	-0.11723633180000001	0.061035156	0.30517578	-0.18310547	1539956872.929
-8.366845746000001	-4.359277356000001	-2.5851807100000004	-0.18310547	0.30517578	0.18310547	7.51508786	0.03947753894	6.226684800000001	-0.61035156	0.30517578	-0.061035156	8.298657248	0.5658447284000001	7.141845746	1.2817383	0.48828125	-0.30517578	-9.2808107	-0.8637207068000001	-2.122216754	0	-0.12207031	0	2.0839355040000003	1.1723632788	10.04882788	-0.36621094	-0.061035156	-0.48828125	1.27524411	9.8	-0.17585449280000004	0.12207031	0.12207031	-0.18310547	1539956872.969
-8.41828624	-4.320996106	-2.396167032	-0.18310547	0.30517578	0.18310547	7.193286240000001	-0.2607910144	6.4204834260000005	-0.9765625	0.48828125	0.061035156	8.298657248	0.5658447284000001	7.141845746	1.2817383	0.48828125	-0.30517578	-9.2808107	-0.8637207068000001	-2.122216754	0.18310547	-0.36621094	0	1.8434814300000002	1.3039550720000002	10.21391574	-0.48828125	-0.18310547	-0.61035156	1.149633786	9.755737320000001	-0.11723633180000001	0.061035156	0.061035156	-0.12207031	1539956873.009
-8.54389676	-4.212133786	-2.5385253600000004	0.061035156	-0.24414062	0.24414062	8.44819339	-1.2608886780000002	5.79841304	-0.8544922	-0.8544922	-0.4272461	8.456567392	0.8565429712000001	6.910961960000001	1.6479492	-0.36621094	0.4272461	-9.637304712	-0.6292480432	-1.75495607	0.061035156	-0.18310547	0.12207031	1.490576178	1.6688232820000002	10.67329074	-1.2817383	-0.36621094	-1.4038086	1.221411142	9.846654860000001	-0.21652832460000004	0	0.30517578	-0.12207031	1539956873.049
-8.446997300000001	-4.173852536	-2.64140625	-0.24414062	0.061035156	0.18310547	8.44819339	-1.2608886780000002	5.79841304	-1.2817383	-0.6713867	-1.0375977	8.456567392	0.8565429712000001	6.910961960000001	1.6479492	-0.36621094	0.4272461	-9.28798822	-0.5957519568	-1.6365234620000002	0.12207031	-0.30517578	0.18310547	1.9966064300000002	1.923632788	11.05371106	-1.953125	-0.48828125	-1.8920898	0.802709964	9.725830072	-0.265576178	0	0	-0.18310547	1539956873.089
-8.365649460000002	-4.221704074	-2.418896466	0.061035156	-0.18310547	0.24414062	8.229272660000001	-1.276440396	5.336645468	-1.4648438	-0.18310547	-1.0375977	7.7041014400000005	3.452490216	6.7889402	1.6479492	-0.36621094	0.4272461	-9.28798822	-0.5957519568	-1.6365234620000002	0.24414062	-0.4272461	0.061035156	1.738207968	1.5180908540000002	10.308423020000001	-2.8686523	0.12207031	-2.9296875	0.8637207068000001	9.63371556	-0.20217285340000002	0.061035156	0.12207031	-0.18310547	1539956873.129
-8.32617212	-4.171459964	-2.4870849640000006	0	0	0.4272461	8.229272660000001	-1.276440396	5.336645468	-1.5869141	-0.36621094	-1.159668	7.92541484	3.5781005400000003	5.71586911	2.8686523	0.5493164	1.159668	-9.52604982	-0.5455078076000001	-1.6915527160000003	0.61035156	-0.36621094	0.061035156	1.4702392180000001	0.9271240020000001	9.73540036	-2.5634766	-0.79345703	-2.9907227	0.833813498	9.746167032	-0.34931639400000003	0.061035156	-0.12207031	-0.24414062	1539956873.169
-8.06657698	-4.0685790740000005	-2.3399413940000002	-0.12207031	0.6713867	0.6713867	6.78535144	-1.302758786	6.08911142	-2.5024414	0.79345703	-1.8310547	6.3235842600000005	2.728735324	5.93359375	2.8686523	0.5493164	1.7089844	-8.972167932000001	-0.553881839	-1.833911142	0.4272461	-0.5493164	0.061035156	1.485791034	1.1328857428	9.057104532	-3.4179688	-1.953125	-3.3569336	0.8589355432	9.555957068	-0.3529052716	0.061035156	-0.061035156	-0.30517578	1539956873.209
-8.255590560000002	-4.088916034	-2.5492920320000003	0	0.6713867	0.7324219	6.919336060000001	-0.5215820288	4.0326903960000005	-1.7700195	-0.12207031	-1.8920898	6.3235842600000005	2.728735324	5.93359375	2.5024414	-0.4272461	1.5258789	-8.972167932000001	-0.553881839	-1.833911142	0.7324219	-0.79345703	-0.061035156	1.8817626800000002	1.144848642	8.638403060000002	-3.1738281	-2.380371	-3.90625	1.06589357	9.609789840000001	-0.309838858	0.12207031	-0.061035156	-0.36621094	1539956873.249
-8.54270018	-4.002783246	-2.69523912	-0.18310547	0.79345703	0.6713867	7.21003444	0.15910644960000003	3.27663588	-1.8310547	-0.48828125	-2.0751953	7.510302520000001	2.2849121400000003	5.848657248	2.2583008	-1.2817383	2.2583008	-9.58825679	-0.5490966754000001	-1.547998004	0.6713867	-0.9765625	0.18310547	2.153320288	0.6220702880000001	8.193384080000001	1.7089844	-3.0517578	-3.479004	1.0455566100000002	9.688745108	-0.15671386780000002	0.061035156	0.18310547	-0.24414062	1539956873.289
-8.83100589	-3.953735324	-2.7538574280000003	0	0.36621094	0.5493164	5.5974366	1.4176025360000002	4.856933606	-2.2583008	1.159668	-1.7700195	7.56054712	0.899609375	7.36794429	1.4648438	-0.6713867	2.4414062	-9.7748777	-0.6830810700000001	-1.3290771760000002	0.6713867	-0.9765625	0	2.837597644	1.268066394	8.596533246000002	-1.7089844	-4.333496	-2.4414062	1.008471646	9.9698732	-0.308642572	0.061035156	-0.061035156	-0.30517578	1539956873.329
-8.638403060000002	-3.6331298920000004	-2.775390576	0	0.4272461	0.48828125	5.8187500000000005	2.271752896	5.4909667540000004	-1.8920898	-0.24414062	-1.0986328	8.408715560000001	0.001196289038	7.120312500000001	0.6713867	-0.4272461	2.0751953	-9.7748777	-0.6830810700000001	-1.3290771760000002	0.79345703	-0.9765625	-0.18310547	4.67390126	1.052734375	9.133667032	-2.8686523	-3.6621094	-1.8920898	0.65676268	9.8418705	-0.173461911	0	-0.18310547	-0.18310547	1539956873.369
-8.653955072	-3.4261719240000006	-2.8447753600000003	-0.30517578	0.79345703	0.4272461	6.89780252	2.598339856	6.215917932000001	-1.8920898	-0.24414062	-1.0986328	8.408715560000001	0.001196289038	7.120312500000001	0.79345703	-1.159668	1.3427734	-9.756933606	-1.2285888580000002	-0.9977050720000001	0.7324219	-1.3427734	0.061035156	5.986230432000001	0.0980957068	8.82023912	-3.6010742	-1.159668	-2.746582	0.9881347840000001	9.72224092	-0.1997802716	-0.061035156	-0.24414062	-0.12207031	1539956873.409
-8.91354982	-3.5111084260000003	-2.9321045320000003	-0.30517578	0.36621094	0.5493164	6.0927001800000005	2.802905252	7.798608426	-1.5869141	-0.61035156	-1.4038086	7.303344748	-0.37802735600000004	7.38947734	-0.061035156	-0.12207031	1.2207031	-9.756933606	-1.2285888580000002	-0.9977050720000001	0.18310547	-1.159668	0.061035156	5.59504393	-0.4438232428	8.17902806	-2.319336	-2.6855469	-2.380371	1.51330571	9.60141574	-0.10527343750000001	0	0.12207031	0	1539956873.449
-8.828613220000001	-3.4429199280000002	-3.202465854	-0.36621094	0	0.4272461	6.12858876	2.598339856	7.753149460000001	-0.18310547	-2.0141602	-0.61035156	7.328466754	-0.7381103240000001	5.62853984	-0.30517578	-1.4038086	0.91552734	-9.81555162	-0.9127685700000001	-0.8134765380000001	0.061035156	-1.159668	-0.12207031	5.904882788000001	-0.8457763580000002	8.274731430000001	-1.6479492	-2.0141602	-1.8920898	1.0503417932	9.790429712	-0.2452392572	0	0.4272461	-0.061035156	1539956873.489
-8.752050720000002	-3.3508057100000004	-2.928515576	-0.4272461	0.12207031	0.24414062	7.412207068000001	1.84946286	6.1764402	-0.18310547	-2.0141602	-0.61035156	7.328466754	-0.7381103240000001	5.62853984	0.24414062	-1.0986328	0.4272461	-10.19477536	-0.8900390380000001	0.052636719240000004	0.48828125	-1.0375977	-0.061035156	6.058007788	-0.7680175720000001	7.70649411	-1.2817383	-1.953125	-1.6479492	0.765625	9.80957068	-0.0861328125	-0.061035156	0.18310547	0	1539956873.529
-8.675488220000002	-3.269457968	-2.8818603240000003	-0.48828125	0.30517578	0.12207031	7.836889480000001	1.3853027160000002	5.688354532000001	-0.12207031	-1.5869141	-0.48828125	7.428955072	-0.41152344240000005	5.523266574	0.61035156	-0.6713867	0.30517578	-10.19477536	-0.8900390380000001	0.052636719240000004	0.36621094	-0.8544922	-0.061035156	6.43603534	-0.6890625	7.2339601600000005	-0.61035156	-1.2207031	-1.953125	0.732128894	9.646875000000001	-0.00478515625	-0.12207031	-0.061035156	0.12207031	1539956873.569
-8.6766848	-3.43334964	-3.06848143	-0.24414062	0.36621094	-0.18310547	7.62753894	1.6341308900000002	5.310326980000001	-0.12207031	-1.4648438	-0.5493164	7.70649411	-0.2189208966	6.47192392	0.5493164	-1.4648438	0.061035156	-9.724634080000001	-1.1747558900000001	0.04426269568	0.24414062	-0.79345703	-0.12207031	6.763818390000001	-1.5300537140000001	7.875170926000001	-0.30517578	0.18310547	-2.1362305	0.9354980432000001	10.314403960000002	-0.2918945288	0.061035156	-0.12207031	0.061035156	1539956873.608
-9.41599092	-2.798120108	-3.42736821	-0.6713867	0.9765625	-0.18310547	6.919336060000001	1.9918212860000002	5.106957968000001	-0.12207031	-1.4648438	-0.5493164	7.70649411	-0.2189208966	6.47192392	0.61035156	-0.6713867	-0.24414062	-10.20673822	-0.953442392	0.46774902160000004	0.61035156	-0.9765625	0.4272461	5.98742662	-0.7979248200000001	6.750659440000001	1.8310547	0.61035156	-2.5024414	0.7285400360000001	10.0213134	-0.24404297120000001	0.12207031	0.30517578	-0.061035156	1539956873.649
-9.33464357	-3.0086670320000004	-3.484790036	-0.24414062	-1.4648438	-0.18310547	6.919336060000001	1.9918212860000002	5.106957968000001	0.18310547	-0.91552734	-0.18310547	6.39536142	-0.2775390576	6.245825180000001	0.12207031	-2.5634766	-0.061035156	-10.35866664	-1.2549072479999999	0.540722644	0.18310547	-0.36621094	0.18310547	5.150024460000001	-0.67709964	5.70151358	3.9672852	1.2817383	-3.3569336	0.793139676	9.795214660000001	-0.20576172120000003	0.061035156	0	-0.18310547	1539956873.688
-8.048632788	-3.2407471040000004	-2.83879393	-0.30517578	-0.8544922	-0.36621094	4.859326080000001	2.879467752	4.349707068	0.7324219	-1.2207031	-0.5493164	6.494653060000001	-1.18671875	4.05422374	-0.30517578	-3.7231445	-0.18310547	-9.677978240000002	-0.8840576080000001	0.39238280760000005	0.24414062	-0.6713867	-0.12207031	4.830615216000001	0.12321777160000001	4.885644568	5.859375	0.61035156	-3.7841797	1.264477536	9.693530252	-0.03588867212	-0.061035156	0.12207031	0	1539956873.728
-8.01872554	-3.1773437500000004	-2.418896466	-0.36621094	0.91552734	-0.30517578	6.451586960000001	3.1689697480000003	4.594946286	0.5493164	-2.2583008	0.4272461	6.494653060000001	-1.18671875	4.05422374	-1.159668	-2.6245117	0.4272461	-9.85622554	-1.3362548920000001	0.611303714	0.6713867	0	0.12207031	5.234961060000001	2.406933606	4.885644568	5.7373047	0.30517578	-4.699707	1.4367432100000002	9.62893071	-0.11723633180000001	-0.12207031	-0.12207031	0.24414062	1539956873.769
-8.931494110000001	-2.61867662	-3.6738037140000004	-0.8544922	1.2207031	-0.5493164	5.28999002	3.2993652160000004	5.278027160000001	1.8310547	0.9765625	0.9765625	7.15978984	-0.8254394568000001	3.2228027160000003	-1.5869141	-3.9672852	-0.30517578	-9.85622554	-1.3362548920000001	0.611303714	1.4038086	-0.36621094	0.4272461	5.123706070000001	2.07915036	6.379809800000001	7.1411133	1.0986328	-5.3100586	1.6317382200000001	9.8251223	-0.1854248004	-0.061035156	-0.18310547	0.36621094	1539956873.808
-9.656445288	-2.8579346040000004	-3.66303714	-0.18310547	-0.79345703	-0.61035156	7.2136232	3.0768554320000003	4.779174820000001	2.8076172	-1.953125	1.159668	7.491162140000001	-1.4929687500000002	3.338842752	-2.6855469	0.36621094	-0.30517578	-9.80957068	-0.855346646	1.0072753600000002	-0.18310547	0.48828125	0.36621094	4.494457968	3.1940917540000004	5.7505616	7.873535	1.7089844	-3.7841797	1.2716552520000002	9.770092752000002	-0.2225097644	-0.12207031	0.4272461	0.24414062	1539956873.848
-8.917138580000001	-2.8447753600000003	-3.393872104	-0.18310547	-1.0375977	-0.61035156	7.396655252000001	3.048144568	4.12839357	2.8076172	-1.953125	1.159668	7.491162140000001	-1.4929687500000002	3.338842752	-2.6855469	-4.0283203	-1.5258789	-9.849048020000001	-0.833813498	0.7524658540000001	1.0986328	-0.061035156	0.12207031	5.16557608	5.11054712	6.48388678	8.7890625	2.6245117	-2.319336	0.9354980432000001	9.80598192	-0.192602536	0	0.18310547	0	1539956873.888
-8.442211960000002	-3.446508786	-3.23596196	-0.36621094	0.91552734	-0.7324219	6.603515380000001	2.159301718	2.5540771760000003	3.479004	0.4272461	2.1972656	10.077538940000002	0.05861816394	2.4404297120000003	-3.2958984	0.18310547	-2.746582	-9.9447509	-0.571826178	1.195092752	0.8544922	0.7324219	0.18310547	6.3176023400000005	7.3500000000000005	6.86311052	9.82666	2.4414062	-3.2348633	1.106567392	9.91245108	-0.1303955072	0	0.18310547	0	1539956873.928
-8.81665036	-3.7324219240000005	-3.4788086060000003	0.061035156	-0.91552734	-0.36621094	6.603515380000001	2.159301718	2.5540771760000003	2.5024414	-5.9814453	2.8076172	10.077538940000002	0.05861816394	2.4404297120000003	-2.2583008	1.5258789	-3.2348633	-9.650463760000001	-0.49885253600000007	1.2010742212	0.36621094	0.4272461	0.7324219	6.2374510800000005	8.23046875	7.68854982	9.460449	2.380371	-3.479004	1.038378894	9.734204074	-0.24045410340000004	-0.061035156	-0.24414062	0.061035156	1539956873.968
-8.73410643	-3.1187255400000002	-2.81726088	0.18310547	-0.48828125	-0.30517578	7.9517334260000005	-0.6507812500000001	3.6905516200000004	2.9296875	1.953125	4.0283203	10.02250998	0.8840576080000001	4.5339355040000004	-1.0375977	0.8544922	-3.90625	-10.297655760000001	-0.6543701080000001	1.274047824	-0.79345703	0.8544922	0.36621094	4.894018570000001	11.614770860000002	5.0890135800000005	7.9345703	2.746582	-3.112793	1.2202148560000001	9.77607428	-0.2428466754	-0.12207031	-0.36621094	0.061035156	1539956874.009
-8.638403060000002	-2.845971646	-3.140258786	0.12207031	0.6713867	-0.6713867	8.880053420000001	-1.33984375	3.5900634000000005	1.7089844	-1.4038086	4.272461	12.998876800000001	4.0506347840000005	5.62973642	-0.12207031	-1.159668	-4.211426	-10.297655760000001	-0.6543701080000001	1.274047824	-2.1362305	1.3427734	0.18310547	3.4967528960000003	13.851830580000001	3.9046875	3.540039	1.3427734	-2.1972656	1.484594748	9.723437500000001	-0.1495361322	-0.12207031	-0.30517578	0	1539956874.049
-9.15878894	-2.9799560700000005	-3.2251952880000005	0.18310547	-0.36621094	-0.79345703	10.484277160000001	-2.46794429	3.5326415740000003	0.4272461	-2.2583008	4.8828125	12.998876800000001	4.0506347840000005	5.62973642	1.159668	-0.061035156	-4.8217773	-10.009350540000002	-0.22968750000000002	0.4904785144	-0.7324219	1.0375977	0.18310547	2.6940429320000003	12.806274460000001	4.176245108	1.6479492	1.953125	-1.4648438	1.5336425720000002	9.77966304	-0.1112548822	0	-0.18310547	-0.061035156	1539956874.088
-9.23654802	-3.2479248200000006	-3.3053466460000003	0.061035156	0.18310547	-0.61035156	10.484277160000001	-2.46794429	3.5326415740000003	-1.2817383	-0.79345703	5.859375	13.020410340000002	5.51967752	5.35458966	2.1362305	-1.5869141	-4.8828125	-10.13854982	-0.037084961060000005	0.32778320680000006	-0.24414062	1.3427734	-0.12207031	1.11613768	11.1948732	3.0541259000000003	1.0986328	1.0375977	-0.8544922	1.667626996	9.864599640000002	-0.0418701178	0.12207031	0.12207031	-0.30517578	1539956874.129
-8.718554712000001	-3.599633786	-3.4010498200000003	-0.12207031	-0.6713867	-0.48828125	9.410009980000002	-3.6821777160000004	3.2909912140000004	-1.953125	-2.6855469	5.432129	10.26894568	5.395263580000001	3.017041034	2.0141602	-2.0751953	-3.8452148	-9.689941394000002	0.061010742800000003	-0.19738769960000002	0.12207031	0.79345703	-0.12207031	0.9055908540000002	9.6983152	2.27653804	0.061035156	0.4272461	-0.6713867	1.726245108	9.786840560000002	-0.08015136780000001	0.061035156	0.12207031	-0.24414062	1539956874.169
-8.443408246	-4.012353534	-2.9081787140000004	0.061035156	-0.5493164	-0.36621094	9.796411240000001	-4.732519568	2.757446286	-0.24414062	-3.479004	3.7841797	9.38488768	4.8318116	2.6713134000000003	1.5869141	-1.8920898	-3.1738281	-9.49973143	-0.2524169928	-0.6328369110000001	-0.061035156	0.7324219	-0.12207031	1.6712158540000002	8.931494110000001	1.9702880400000002	0.79345703	0.91552734	-0.5493164	1.629345746	9.682763580000001	-0.07775878600000001	0.061035156	0.18310547	-0.18310547	1539956874.209
-8.52595198	-4.093701080000001	-2.9847412140000005	0.18310547	-0.18310547	-0.18310547	9.796411240000001	-4.732519568	2.757446286	-0.24414062	-3.479004	3.7841797	9.38488768	4.8318116	2.6713134000000003	1.5869141	-0.4272461	-3.0517578	-9.496142572	-0.34213867800000003	-0.8421875000000001	0	0.5493164	-0.24414062	2.115039038	9.35378444	2.024121106	1.159668	1.5869141	-0.30517578	1.2106445288	9.72702626	-0.1244140625	0.061035156	0	-0.061035156	1539956874.249
-8.62524411	-3.9896241	-3.1952880400000003	0.24414062	-0.61035156	-0.12207031	10.528539840000002	-4.8150634000000005	1.5384277160000002	-0.79345703	-6.4697266	3.6621094	8.34172374	5.829516574	2.154516574	2.319336	-6.8969727	-3.479004	-9.668408246	-0.576611322	-0.770410144	-0.48828125	0.6713867	-0.24414062	1.53125	9.785644568	2.378222644	1.4038086	2.0751953	-0.8544922	1.062304712	9.790429712	-0.2380615216	0.061035156	-0.36621094	-0.061035156	1539956874.288
-8.52236322	-3.6570557100000003	-2.9943116	0.061035156	-0.48828125	-0.24414062	12.27751448	-5.632128894	0.3828125	-0.6713867	-2.319336	3.1738281	12.370825180000002	8.38598642	1.679589856	0.48828125	-3.2958984	-3.0517578	-9.97585414	-0.6340332068000001	-0.754858426	-0.48828125	0.61035156	-0.18310547	0.3505126800000001	10.298852340000002	2.3889892180000003	0.91552734	1.4648438	-1.159668	1.0934082068000002	9.7832518	-0.309838858	0	-0.36621094	-0.061035156	1539956874.328
-8.497240920000001	-3.7072998200000002	-2.930908246	-0.061035156	0.12207031	-0.36621094	11.895898560000001	-5.581884980000001	0.06340332068	-1.0375977	-2.8076172	2.0141602	12.370825180000002	8.38598642	1.679589856	-0.18310547	-0.24414062	-0.9765625	-9.62773462	-0.3828125	-1.09819339	-0.79345703	0.7324219	-0.061035156	-0.83022464	9.98542482	2.109057608	0.48828125	0.48828125	-1.3427734	1.274047824	9.76889676	-0.26318359620000004	0	0	-0.12207031	1539956874.369
-8.523559800000001	-3.90827626	-3.0086670320000004	-0.061035156	-0.18310547	-0.36621094	11.565722840000001	-5.264868210000001	0.023925780760000005	-1.7089844	-3.6621094	1.2207031	12.66032698	7.684961060000001	2.76821286	-0.18310547	-1.0375977	-0.24414062	-9.62773462	-0.3828125	-1.09819339	-0.36621094	0.5493164	0	-0.707006839	9.74736322	1.655664038	-0.12207031	-1.0986328	-0.4272461	1.2477295320000001	9.7748777	-0.26318359620000004	0	0.18310547	-0.18310547	1539956874.408
-8.43503444	-4.00517572	-3.0325927520000002	-0.18310547	-0.30517578	-0.4272461	10.1911866	-4.31142572	-0.248828125	0.12207031	-0.4272461	0.24414062	11.347998200000001	5.840283246000001	1.752563498	-0.24414062	0.36621094	0.24414062	-9.479394568	-0.364868161	-1.429565396	0.12207031	0.4272461	-0.061035156	0.617285144	9.517675720000002	2.101879892	-0.4272461	-0.9765625	-0.12207031	1.091015625	9.759326080000001	-0.34213867800000003	0	0.061035156	-0.18310547	1539956874.448
-8.3967527	-4.153515576	-2.819653354	-0.18310547	-0.24414062	-0.36621094	10.1911866	-4.31142572	-0.248828125	0.48828125	-0.36621094	0	11.347998200000001	5.840283246000001	1.752563498	0.24414062	0.48828125	0.4272461	-9.448290740000001	-0.5287597644	-1.4822021760000001	0.18310547	0.24414062	-0.061035156	1.3613769960000002	9.719848740000002	2.00258786	-0.48828125	0.18310547	0.061035156	1.175952176	9.725830072	-0.3014648462	0	0.12207031	-0.12207031	1539956874.488
-8.3967527	-4.254003894	-2.810082968	-0.12207031	-0.12207031	-0.30517578	8.97097194	-4.008764676	-0.06459961060000001	0.30517578	-0.061035156	0.061035156	9.791625900000001	5.56992212	1.3362548920000001	-0.061035156	-0.24414062	0.4272461	-9.58825679	-0.5060302716	-1.5025390379999999	0	0.24414062	0	1.1903076080000001	9.5870607	1.7286376800000003	0.18310547	0.48828125	0.18310547	1.175952176	9.77607428	-0.32180175720000004	0	0.30517578	-0.12207031	1539956874.528
-8.42307158	-4.14035643	-2.9261230040000004	0	-0.48828125	-0.24414062	8.238842752000002	-4.836596646	-0.2536132788	0.18310547	0	0	8.024707068	6.080737320000001	0.48090820680000007	-0.061035156	-0.061035156	0	-9.68515625	-0.47014160340000005	-1.403247104	-0.12207031	0.18310547	-0.061035156	0.6316406250000001	9.73540036	1.836303714	0.12207031	0.5493164	0.18310547	0.9570312500000001	9.7748777	-0.3337646466	-0.061035156	0.12207031	-0.061035156	1539956874.568
-8.12758786	-4.0494384000000005	-2.96560054	-0.30517578	0.12207031	-0.30517578	8.18022464	-5.297167932000001	-0.3971679712	-0.12207031	-0.48828125	0.24414062	8.024707068	6.080737320000001	0.48090820680000007	-0.061035156	-0.30517578	-0.061035156	-9.661230432000002	-0.49645996400000003	-1.46665036	-0.18310547	0.12207031	0	0.3002685504	9.862207460000002	1.7346191100000001	0.24414062	0.5493164	0	1.03359375	9.7318116	-0.32658691100000004	-0.12207031	-0.12207031	-0.061035156	1539956874.608
-8.21970198	-4.173852536	-3.2706542540000005	-0.24414062	0.12207031	-0.30517578	8.05102536	-5.469433606	-0.5885742212	0.061035156	0.12207031	0.061035156	8.113232428000002	6.543701080000001	0.40554199280000003	-0.061035156	-0.12207031	-0.061035156	-9.701904254	-0.37204589660000004	-1.443920926	-0.24414062	0.12207031	0	-0.1363769568	9.843066100000001	1.58388678	0.24414062	0.18310547	-0.24414062	1.503735324	9.645678420000001	-0.48569336060000007	-0.18310547	0	0	1539956874.648
-8.27233876	-4.4513915740000005	-3.52546376	-0.18310547	-0.18310547	-0.30517578	8.05102536	-5.469433606	-0.5885742212	0	0.12207031	0	8.332153060000001	6.79013678	0.4450195288	0.061035156	-0.24414062	-0.12207031	-9.70310054	-0.05861816394	-1.5707275360000001	-0.24414062	0.12207031	0.061035156	-0.3349609424	9.76770018	1.4176025360000002	0.12207031	-0.36621094	-0.24414062	1.6269530760000002	9.79880342	-0.5251708966	-0.30517578	0.5493164	0.24414062	1539956874.688
-8.206542932000001	-4.737304712	-3.5924560700000003	-0.24414062	-0.24414062	-0.24414062	7.8907228400000005	-5.43952626	-0.659155252	-0.12207031	0	-0.12207031	8.347705072	6.721948380000001	0.5825927716	-0.061035156	-0.4272461	-0.12207031	-9.669604532000001	0.385205072	-1.617382788	0	0.061035156	0.12207031	-0.2045654254	9.911254500000002	1.070678714	-0.061035156	-0.5493164	-0.24414062	1.1101562500000002	9.850244600000002	-0.5598632788000001	-0.12207031	0.24414062	0.18310547	1539956874.728
-8.1838134	-5.300756789999999	-3.7551512600000003	-0.061035156	-0.18310547	-0.30517578	7.786645468000001	-5.203857428000001	-0.855346646	-0.18310547	0.36621094	-0.061035156	8.3453125	6.808081070000001	0.718969748	-0.4272461	-0.61035156	-0.18310547	-9.786840560000002	0.898413089	-1.56354982	0.30517578	0.12207031	0.061035156	-0.2081542932	10.087109620000001	0.8170653959999999	0.12207031	-0.79345703	-0.36621094	0.67709964	9.853833360000001	-0.619677716	-0.061035156	0.30517578	0.30517578	1539956874.768
-7.964892572	-6.00417482	-3.1821288940000003	0.8544922	-1.159668	-0.12207031	7.923022660000001	-4.705004892000001	-0.8637207068000001	-0.4272461	0.61035156	0	8.47451178	6.904980432	0.7034179712000002	-0.6713867	-0.48828125	-0.30517578	-9.884936600000001	1.27763678	-1.5456054320000001	0.79345703	0.18310547	0	-0.461767572	10.126586960000001	0.8218505890000001	-0.061035156	-0.8544922	-0.4272461	0.8756836060000002	9.792822480000002	-0.3828125	0.12207031	0.6713867	0.61035156	1539956874.808
-7.338037140000001	-5.863012680000001	-2.5409179320000006	1.4648438	-0.30517578	0.061035156	8.24243161	-4.248022464000001	-0.6986327880000001	-0.4272461	0.61035156	0	8.58815944	7.09997554	0.765625	-0.9765625	-0.6713867	-0.24414062	-10.008153960000001	1.4678466460000001	-1.494165036	1.5869141	0.36621094	-0.12207031	-0.7010253600000002	10.21272014	0.8433837860000001	-0.30517578	-1.3427734	-0.48828125	0.1040771466	10.023705580000001	-0.2643798822	-0.36621094	0.8544922	0.91552734	1539956874.848
-7.451684800000001	-5.87617212	-2.41770018	1.953125	0.24414062	0	8.24243161	-4.248022464000001	-0.6986327880000001	-0.8544922	0.48828125	-0.061035156	8.58098143	7.2901857	1.0048827880000002	-1.4038086	-0.8544922	-0.24414062	-9.835888579999999	1.0670898560000002	-1.4558837860000002	2.1362305	0.61035156	-0.30517578	-0.718969748	10.152904860000001	1.252514676	-0.4272461	-1.7700195	-0.61035156	-0.6926513580000001	9.92919928	-0.096899411	-0.36621094	-0.9765625	0.9765625	1539956874.888
-8.03786592	-5.843872300000001	-2.239453076	2.9296875	0	0.18310547	8.4135009	-3.6714112400000003	-0.641210962	-1.5869141	0.6713867	-0.30517578	8.508007788	7.42775908	1.1651855432	-1.8310547	-0.9765625	-0.061035156	-9.77607428	0.5275634784000001	-1.553979532	2.5634766	0.8544922	-0.4272461	-0.7668212860000001	10.096679320000002	1.6999267180000002	-0.5493164	-2.0751953	-0.7324219	-0.5550781250000001	10.069164840000001	-0.095703125	-0.18310547	-2.5024414	1.4038086	1539956874.928
-8.149121106	-5.39167482	-1.833911142	3.2348633	0.48828125	0.36621094	8.49963408	-3.428564496	-1.1017822480000001	-1.953125	0.9765625	-0.4272461	8.383593750000001	7.431347840000001	1.2656738220000001	-2.0141602	-1.4038086	-0.061035156	-9.52604982	-0.01076660144	-1.695141574	3.1738281	0.7324219	-0.48828125	-0.8218505890000001	10.01652806	2.141357428	-0.6713867	-2.2583008	-0.61035156	0.308642572	10.11701628	-0.0825439496	-0.4272461	-3.6010742	1.6479492	1539956874.968
-8.299853240000001	-4.836596646	-1.7023192900000002	3.2958984	2.1362305	0.61035156	8.633618210000002	-3.4261719240000006	-1.61977536	-2.2583008	0.91552734	-0.5493164	8.18500998	7.36555162	1.6712158540000002	-2.380371	-1.2207031	-0.061035156	-9.512890380000002	-0.840991214	-1.81357428	3.479004	0.61035156	-0.4272461	-0.9881347840000001	10.072753600000002	2.4296630400000003	-0.5493164	-2.380371	-0.48828125	1.6030273560000001	10.11342752	-0.095703125	-0.48828125	-4.0893555	1.6479492	1539956875.008
-8.766406250000001	-4.67390126	-2.080346646	3.1738281	2.380371	0.6713867	9.177929712000001	-3.91066893	-2.78496106	-2.6855469	1.0375977	-0.48828125	8.20415036	7.4433107000000005	1.924829074	-2.6855469	-1.5869141	-0.24414062	-9.52604982	-1.3254882200000002	-1.8099853240000001	3.7231445	0.4272461	-0.18310547	-1.2501221040000001	10.1241938	2.6796875	-0.5493164	-2.380371	-0.48828125	1.225	10.28808606	-0.3959716754	-1.5258789	-3.6010742	1.4648438	1539956875.048
-8.42785643	-4.85214856	-1.7980224640000002	3.6010742	1.953125	0.9765625	9.340625000000001	-4.34372554	-3.2383545320000002	-2.9907227	1.5258789	-0.30517578	8.24841304	7.683764480000001	1.975073282	-2.9907227	-2.0141602	-0.24414062	-9.69113768	-1.7621337860000001	-1.7310302520000003	3.8452148	0.24414062	0.12207031	-1.3984619600000001	10.064379500000001	2.56245108	-0.4272461	-3.6010742	-0.18310547	0.6663330072	10.41489218	-0.44980469240000004	-1.8920898	-4.8828125	1.5869141	1539956875.088
-7.6729982	-4.568627896000001	-1.892529254	3.3569336	2.8076172	1.3427734	9.169555710000001	-4.2875000000000005	-3.15102536	-3.2348633	2.0751953	-0.18310547	8.257983426000001	7.756738220000001	1.9391846040000003	-3.1738281	-2.1362305	-0.24414062	-9.343017572	-1.801611322	-1.656860324	3.9672852	0	0.4272461	-1.284814496	9.8083741	2.409326178	-0.5493164	-4.1503906	-0.12207031	0.053833007200000005	9.82272914	-0.42827148560000006	-2.5024414	-6.3476562	1.4648438	1539956875.128
-7.561743210000001	-4.34372554	-1.9583251800000003	3.1738281	3.0517578	1.5869141	8.96977536	-3.9776612400000007	-2.7454834260000003	-3.4179688	2.319336	-0.061035156	8.14433606	7.30454074	1.655664038	-3.4179688	-2.2583008	-0.18310547	-8.954223740000002	-1.6616454680000001	-1.5934570680000002	4.272461	-0.36621094	0.6713867	-1.1675781250000001	9.408813400000001	2.11743161	-0.61035156	-4.5166016	0.061035156	0.515600589	8.85493161	0.08493652160000001	-3.2958984	-9.216309	1.3427734	1539956875.168
-8.059399460000002	-4.330566394000001	-2.178442392	3.2348633	2.9907227	1.7700195	8.96977536	-3.9776612400000007	-2.7454834260000003	-3.6010742	2.5024414	0.12207031	8.14433606	7.30454074	1.655664038	-3.6621094	-2.6855469	-0.061035156	-8.924316394	-1.7083007200000002	-1.429565396	4.5166016	-0.61035156	0.8544922	-0.9809570288	9.064282248	1.9511474640000002	-0.61035156	-5.126953	0.24414062	1.9044922120000003	8.597729532	-0.910375998	-2.1362305	-9.887695	1.4648438	1539956875.208
-8.34650908	-4.201367212	-2.115039038	3.7841797	2.746582	2.0751953	8.85373552	-3.603222644	-2.524169928	-3.90625	2.5024414	-0.061035156	8.114428420000001	7.01623552	1.294384784	-3.7231445	-2.9296875	0.12207031	-9.176733426	-1.739404254	-1.0862304712000002	4.8217773	-0.79345703	0.9765625	-0.5251708966	9.19348143	1.8626221040000002	-0.61035156	-5.493164	0.24414062	3.475219748	8.524755890000002	-1.701123004	-1.3427734	-6.713867	1.2817383	1539956875.248
-8.35009784	-3.7204589660000003	-2.064794928	3.8452148	3.2958984	2.0751953	8.85373552	-3.603222644	-2.524169928	-4.0893555	2.6855469	0.061035156	7.99838858	6.925317392	1.152026358	-3.8452148	-2.9296875	0.24414062	-9.590649460000002	-1.8028076080000002	-0.7213623200000001	4.760742	-0.6713867	0.9765625	0.17106933900000001	9.445898560000002	1.7406005400000002	-0.5493164	-5.554199	0.24414062	3.9322021760000005	8.4733152	-2.136572284	-1.5258789	-5.004883	0.5493164	1539956875.288
-8.4386232	-3.3771241	-2.372241214	3.540039	2.8686523	2.0141602	8.637207068	-3.7527587860000002	-2.75625	-3.9672852	2.6855469	-0.061035156	8.053417932	6.724340560000001	0.8218505890000001	-3.9672852	-3.0517578	0.18310547	-9.557153060000001	-1.7035155760000003	-0.4378417932	4.9438477	-0.79345703	1.0375977	0.5443115216000001	9.317895468000001	1.8052001800000002	-0.48828125	-5.493164	0.12207031	3.410620108	7.976855432000001	-1.9212402160000002	-0.9765625	-5.065918	0	1539956875.328
-9.101367212000001	-3.92023912	-2.726342752	2.746582	3.4179688	1.7700195	8.637207068	-3.7527587860000002	-2.75625	-4.1503906	2.746582	0.12207031	8.476904254	6.574804712000001	0.6806884980000001	-3.90625	-3.1738281	0.30517578	-9.567919928000002	-1.8434814300000002	-0.27155761780000004	4.9438477	-0.79345703	1.0986328	0.5574707068000001	9.11213408	1.7274413940000002	-0.48828125	-5.7373047	0	4.40832518	8.34890126	-1.6496826080000002	0.4272461	-5.004883	-0.24414062	1539956875.368
-9.589452880000001	-4.705004892000001	-3.201269568	4.272461	1.2817383	2.1972656	8.33933107	-4.11643071	-2.3949707460000003	-4.1503906	3.0517578	0.24414062	8.62524411	5.915649460000001	0.5885742212	-3.9672852	-3.112793	0.5493164	-10.064379500000001	-1.70471196	-0.1411621106	4.699707	-0.48828125	1.159668	0.9271240020000001	9.092993210000001	1.4427246400000002	-0.4272461	-5.859375	0.12207031	6.747070288000001	10.246215560000001	-0.0909179712	0.061035156	-2.2583008	-0.61035156	1539956875.408
-7.716064300000001	-3.951342752	-2.6964355040000005	4.1503906	1.7700195	2.2583008	8.08691394	-4.240844748000001	-2.4296630400000003	-4.0283203	2.9907227	0.061035156	8.62524411	5.915649460000001	0.5885742212	-3.9672852	-3.0517578	0.5493164	-10.140942000000003	-0.991723642	0.10168457460000001	4.8217773	-0.18310547	1.159668	1.4570800720000001	9.610986420000001	1.003686502	-0.5493164	-5.6152344	0.12207031	4.53513179	9.59782698	0.5215820288	-0.30517578	0.061035156	-0.061035156	1539956875.448
-7.927807608000001	-4.330566394000001	-3.152221646	2.8686523	2.9296875	1.7089844	8.07973642	-4.359277356000001	-2.1114501800000003	-4.1503906	2.2583008	0.18310547	8.866894568000001	5.90249002	0.2452392572	-3.90625	-2.9907227	0.48828125	-9.433935700000001	-0.709399411	0.0418701178	4.8828125	-0.6713867	1.2207031	1.503735324	9.563134980000001	0.8876464660000001	-0.48828125	-5.3100586	-0.061035156	0.8254394568000001	9.449487320000001	-0.9295165740000001	-0.061035156	-4.9438477	-0.12207031	1539956875.488
-9.226977340000001	-4.614086960000001	-4.012353534	4.5776367	1.4038086	1.8310547	8.058202880000001	-4.413110324	-1.650878894	-4.0283203	3.112793	0.30517578	9.095385880000002	5.953930710000001	-0.1315917932	-4.0283203	-3.0517578	0.61035156	-10.033276260000001	-0.3911865216	0.0980957068	4.699707	-0.61035156	1.0986328	1.3171142180000002	9.859814300000002	0.35649413939999997	-0.6713867	-5.3100586	-0.061035156	2.491870108	9.868188400000001	-1.1986816100000002	0.48828125	-4.3945312	-0.30517578	1539956875.528
-8.115625000000001	-4.29348143	-4.292285144	4.699707	1.8920898	2.1362305	7.820141574000001	-4.5255616000000005	-1.588671924	-4.0893555	3.112793	0	9.346606430000001	5.91086412	-0.3600830072	-4.0893555	-2.746582	0.61035156	-10.21391574	0.35888672120000004	0.230883786	4.638672	-0.12207031	0.79345703	1.5575683900000001	10.29526358	-0.3158203076	-0.6713867	-5.6152344	-0.12207031	4.018334964	9.46145018	-0.47971191100000005	0.30517578	-1.4038086	-0.36621094	1539956875.568
-7.44450679	-4.10207518	-4.204956070000001	4.5776367	2.319336	1.8310547	7.820141574000001	-4.5255616000000005	-1.588671924	-4.1503906	2.5024414	-0.12207031	9.475805710000001	5.89650908	-0.5359375000000001	-4.211426	-2.8686523	0.5493164	-10.071558	1.0144531250000002	0.1626953076	4.9438477	-0.30517578	0.5493164	1.876977536	10.58596196	-0.41870117800000006	-0.6713867	-5.6152344	-0.12207031	1.7633300720000002	9.450683606	-2.00856929	0.4272461	-2.0751953	-0.12207031	1539956875.608
-8.17185054	-3.9477538940000003	-5.389282248	4.272461	2.9907227	1.4648438	7.921826080000001	-4.742089856000001	-1.0563232428000002	-4.272461	2.8686523	-0.061035156	9.6983152	6.107055710000001	-0.855346646	-4.3945312	-2.6855469	0.4272461	-10.55126996	1.113745108	0.401953125	5.126953	-0.4272461	0.48828125	1.9367920320000003	10.81923822	-0.40434570680000004	-1.159668	-5.1879883	-0.30517578	1.046752896	9.713867212	-2.454785144	0.24414062	-3.3569336	-0.061035156	1539956875.648
-8.749658246000001	-3.8532471040000003	-5.724243210000001	4.211426	0.4272461	1.6479492	7.921826080000001	-4.742089856000001	-1.0563232428000002	-4.4555664	2.6855469	-0.18310547	9.6983152	6.107055710000001	-0.855346646	-4.5776367	-2.5634766	0.30517578	-10.846752700000001	0.954638678	0.6268554712000001	5.126953	-0.12207031	0.30517578	1.982250998	10.71755342	-0.5849853534	-1.159668	-5.493164	-0.5493164	1.6269530760000002	10.008153960000001	-2.271752896	-0.061035156	-3.3569336	-0.061035156	1539956875.688
-7.956518570000001	-3.667822284	-4.672705072	4.0283203	1.7089844	1.5869141	8.44819339	-4.792333966	-0.724951178	-4.3945312	2.319336	-0.12207031	9.73540036	5.833105432000001	-1.355395468	-4.638672	-2.746582	0.061035156	-10.846752700000001	0.954638678	0.6268554712000001	5.126953	-0.12207031	0.30517578	2.1509277160000004	10.02729532	-0.5550781250000001	-1.0986328	-5.432129	-0.48828125	1.4630615020000002	9.53442392	-2.1293945680000004	-0.24414062	-3.540039	-0.24414062	1539956875.728
-7.85363768	-4.121215854000001	-4.19538588	4.638672	2.1362305	1.8920898	8.44819339	-4.792333966	-0.724951178	-4.5776367	2.4414062	0.12207031	9.49853534	5.0603025200000005	-1.485791034	-4.5776367	-2.5024414	0	-10.846752700000001	0.954638678	0.6268554712000001	5.126953	-0.12207031	0.30517578	2.051635782	9.35258786	-0.5873779254	-1.2207031	-5.126953	-0.48828125	1.6269530760000002	9.176733426	-2.269360324	-0.24414062	-4.333496	0.12207031	1539956875.768
-8.387182608000002	-4.252807608	-3.9776612400000007	5.493164	2.0141602	2.0751953	8.42666034	-4.5435058900000005	-0.5993408246	-4.760742	2.5024414	-0.061035156	9.49853534	5.0603025200000005	-1.485791034	-4.8217773	-2.2583008	0.12207031	-9.51169429	1.246533246	0.8673096040000001	5.554199	-0.12207031	0.061035156	1.9726807100000001	9.2724366	-0.462963858	-1.2207031	-5.2490234	-0.61035156	1.1903076080000001	9.410009980000002	-2.259790036	-0.5493164	-5.3100586	0.48828125	1539956875.808
-8.13356929	-3.2885987400000003	-3.773095746	6.1035156	2.5634766	2.0751953	8.017529254000001	-3.7994139400000004	-0.611303714	-4.699707	2.4414062	-0.4272461	9.1276857	4.98254393	-1.4235839660000003	-4.8828125	-2.5634766	0.061035156	-9.846654860000001	0.925927716	1.2034667932	5.554199	0.061035156	-0.061035156	2.4619628600000003	9.87058058	-0.14833984620000001	-1.2207031	-5.3100586	-0.79345703	1.5145019960000001	9.28200679	-2.51459964	-0.5493164	-6.225586	0.7324219	1539956875.848
-8.30942392	-2.219116214	-4.866503894	5.3100586	3.2958984	1.5258789	7.676586960000001	-3.570922824	-1.015649411	-4.8828125	2.4414062	-0.48828125	9.6217527	5.087817392	-1.0718750000000001	-4.8217773	-2.6245117	-0.18310547	-9.96030252	0.4904785144	1.353002896	5.3100586	0.24414062	-0.30517578	3.0971923920000006	10.28330072	0.30625	-1.4038086	-4.9438477	-1.0986328	3.1378662140000007	9.34780252	-2.5564697480000005	-0.8544922	-5.2490234	0.61035156	1539956875.888
-8.906372300000001	-2.6150878600000005	-4.429858426	5.859375	1.4038086	1.6479492	7.676586960000001	-3.570922824	-1.015649411	-5.004883	2.0751953	-0.36621094	9.6217527	5.087817392	-1.0718750000000001	-4.8828125	-1.953125	-0.48828125	-9.861010880000002	0.061010742800000003	0.954638678	4.8217773	0.7324219	-0.36621094	2.854345746	9.70429712	0.43664550720000006	-1.4038086	-4.3945312	-1.2207031	3.6833741	9.29277356	-2.118627896	-0.8544922	-4.9438477	1.0375977	1539956875.928
-8.7448732	-2.48828125	-4.55546875	4.3945312	1.7700195	1.8310547	8.04624002	-3.6462889400000003	-1.8243408540000001	-5.065918	1.7700195	-0.18310547	9.786840560000002	4.792333966	-0.7560547120000001	-4.8217773	-1.953125	-0.7324219	-9.299951080000001	0.45100097840000003	0.4904785144	5.065918	0.5493164	-0.6713867	1.9738769960000002	9.521264480000001	0.014355469240000002	-1.5869141	-4.272461	-1.0375977	4.17504892	8.921923920000001	-1.4044433900000002	-0.91552734	-4.760742	1.5869141	1539956875.968
-8.647973740000001	-3.8460692900000004	-5.242138580000001	3.7231445	0.4272461	1.6479492	8.04624002	-3.6462889400000003	-1.8243408540000001	-5.3710938	2.0751953	-0.24414062	9.99021016	5.55676268	-0.24045410340000004	-5.126953	-2.0141602	-0.61035156	-8.47211911	0.7440917932000001	0.44621582460000003	5.3100586	0.12207031	-0.79345703	1.32189946	9.82392572	-0.1244140625	-1.953125	-4.699707	-0.6713867	5.8474610600000005	8.807080072	-0.79194339	-1.0375977	-4.0893555	2.0751953	1539956876.008
-8.378808606	-3.96330571	-3.8652099640000004	4.0893555	-2.0141602	1.5869141	7.952929712	-4.056616214000001	-1.599438498	-5.3710938	1.8310547	-0.61035156	9.99021016	5.55676268	-0.24045410340000004	-5.3710938	-1.7700195	-0.7324219	-9.759326080000001	0.723754892	0.6280517572	5.9814453	-0.61035156	-0.9765625	1.783667032	10.4208741	0.04306640576	-2.319336	-5.1879883	-0.6713867	5.9407717600000005	8.98173822	0.88046875	-2.1972656	-2.5634766	3.9672852	1539956876.048
-7.779467752000001	-3.8329101440000004	-0.211743161	4.8828125	2.319336	0.8544922	8.16467302	-4.391577176	-1.610205072	-5.493164	1.2817383	-0.7324219	10.28808606	6.1214112400000005	-0.534741214	-5.432129	-2.4414062	-0.79345703	-10.485473740000002	-1.899707068	0.5467041034000001	5.432129	0.6713867	-1.2817383	2.1485351440000002	9.902880399999999	1.7621337860000001	-1.4648438	-5.6762695	-1.4038086	2.686865216	12.24401808	2.3028564300000003	-2.0141602	-3.112793	5.554199	1539956876.088
-9.713867212	-3.215625	-3.0361816100000003	4.8217773	4.0893555	0.061035156	9.217407248	-4.807885880000001	-2.00856929	-5.432129	1.159668	-0.48828125	9.80358876	5.575903060000001	-0.5813964856000001	-5.3100586	-1.953125	-0.4272461	-10.576391280000001	-2.9500489200000004	-0.0227294928	4.5776367	0.24414062	-1.159668	2.25261232	9.737792932000001	3.4572753600000006	-1.0375977	-4.4555664	-1.2207031	-0.30744628600000007	14.074340560000001	0.9582275360000001	-3.479004	-6.5307617	5.1879883	1539956876.128
-10.92690396	-3.185717752	-3.6893554320000006	3.6010742	-0.61035156	0.79345703	9.217407248	-4.807885880000001	-2.00856929	-4.9438477	1.8310547	-0.4272461	9.80358876	5.575903060000001	-0.5813964856000001	-4.5776367	-1.5258789	-0.5493164	-10.42805162	-2.60910643	0.0478515625	4.0893555	0.48828125	-0.36621094	2.018139676	9.721044928000001	3.2527099640000006	-1.4038086	-3.90625	-0.7324219	-0.30505371400000003	11.81096196	-0.9486572480000001	-3.479004	-7.2631836	4.699707	1539956876.168
-9.19348143	-2.9500489200000004	-1.8805663940000001	3.90625	1.3427734	1.0986328	8.943457068	-5.0662844400000004	-2.433251996	-4.211426	1.4038086	-0.18310547	9.725830072	5.383300720000001	0.5036376800000001	-3.90625	-1.3427734	-0.7324219	-9.9698732	-2.769409146	-0.132788089	3.8452148	0.4272461	-0.18310547	1.299169928	9.11452626	2.7119873200000004	-1.0375977	-3.90625	-0.7324219	1.909277356	10.484277160000001	-1.0503417932	-3.6621094	-3.7231445	3.479004	1539956876.208
-8.59892572	-2.404541034	-1.403247104	3.6010742	0.6713867	0.9765625	9.139648560000001	-4.98254393	-2.56723642	-3.9672852	0.7324219	0.24414062	9.29516574	4.7887451080000005	0.679492212	-3.90625	-1.8920898	-0.61035156	-9.293969748	-2.50622554	0.08493652160000001	3.7841797	0.061035156	0.24414062	1.015649411	8.408715560000001	2.5875733800000003	-0.6713867	-4.272461	-0.48828125	3.50991214	8.403930710000001	-0.5873779254	-4.0283203	-1.6479492	1.5869141	1539956876.248
-7.7615235600000005	-2.1796386780000003	-1.137670926	2.9907227	0.48828125	0.7324219	9.139648560000001	-4.98254393	-2.56723642	-3.7231445	1.5258789	0.48828125	9.29516574	4.7887451080000005	0.679492212	-3.7231445	-2.1972656	-0.4272461	-8.679076980000001	-2.4655516200000003	0.0980957068	3.6621094	0	0.5493164	1.0826415740000002	7.62993161	2.57082518	-0.48828125	-4.699707	-0.30517578	2.2609863220000004	6.542504892	-0.7261474640000001	-2.6855469	-1.953125	0.4272461	1539956876.288
-7.702905252000001	-2.83640126	-0.6735107428000001	2.1972656	1.4648438	0.48828125	8.78076178	-4.376025360000001	-1.7872558900000002	-3.6010742	1.7700195	0.30517578	8.84177266	4.32817392	0.745288089	-3.4179688	-2.1362305	-0.061035156	-8.322582968	-2.6844726440000004	-0.001196289038	3.479004	-0.12207031	0.61035156	1.5683349640000002	7.25429712	2.65935054	-0.4272461	-4.3945312	-0.30517578	2.7167724640000004	6.71716304	-0.71538089	-2.0141602	-1.4648438	-0.61035156	1539956876.328
-8.4135009	-2.7179687500000003	-0.5467041034000001	2.2583008	1.4038086	0.6713867	8.212524460000001	-2.85673822	-0.985742212	-3.1738281	1.4648438	0.18310547	8.61328125	3.9549316100000005	0.6077148560000001	-3.112793	-2.0141602	0.30517578	-8.81066893	-2.9416748200000002	0.0885253894	3.6010742	-0.12207031	0.5493164	2.4117187500000004	7.954125900000001	3.048144568	-0.18310547	-3.6621094	-0.36621094	2.1305908540000003	6.99470198	-0.32180175720000004	-1.0986328	-1.8310547	-0.6713867	1539956876.368
-9.171948380000002	-2.185620108	-0.6400146760000001	1.953125	2.0751953	0.61035156	8.212524460000001	-2.85673822	-0.985742212	-2.9907227	1.5258789	-0.061035156	8.69103984	3.8604248200000004	0.440234375	-2.8076172	-2.1362305	0.30517578	-9.4171875	-3.228784146	0.538330072	2.9296875	-0.061035156	0.48828125	2.976367212	9.132470746000001	3.4656494600000003	0.061035156	-3.2958984	-0.61035156	1.8566405760000002	7.256689300000001	-0.539526358	-0.24414062	-4.3945312	-0.36621094	1539956876.408
-9.366943390000001	-2.4655516200000003	-0.8242431610000001	2.0141602	2.1972656	0.5493164	8.315405252000001	-2.7299316100000004	-0.9462646760000001	-2.6855469	1.8310547	0	9.048730432000001	3.917846646	0.6160888580000001	-2.380371	-1.8920898	-0.12207031	-9.631323380000001	-3.0218260800000003	0.6651367212000001	2.1972656	0.12207031	0.61035156	3.1127441100000004	9.231762680000001	3.5673339660000005	0.061035156	-3.2958984	-0.61035156	2.9392822480000005	6.53891574	-1.0347900360000002	1.8310547	-5.7373047	0	1539956876.448
-9.102563400000001	-2.8854492800000004	-1.341040036	1.5869141	0.91552734	0.48828125	8.34052716	-2.7813721040000003	-1.081445288	-2.2583008	1.3427734	0.30517578	10.344311600000001	3.4058349640000003	1.637719748	-1.953125	-1.8920898	-0.30517578	-9.4255616	-2.79213858	0.6304443390000001	1.8920898	0.12207031	0.61035156	2.8136719240000003	8.755639480000001	3.3448242800000005	0.18310547	-2.6245117	-0.61035156	6.7123777	8.577392572	0.09331054320000001	1.4648438	-5.004883	0.5493164	1539956876.488
-9.858617720000002	-2.3614746400000004	-0.56823732	2.0141602	1.8920898	0.91552734	8.517577880000001	-2.9644042540000006	-1.443920926	-1.8920898	1.0375977	0.48828125	10.344311600000001	3.4058349640000003	1.637719748	-1.7700195	-1.7089844	-0.18310547	-9.0427491	-2.3710449280000003	0.27275390380000003	1.953125	-0.061035156	0.7324219	2.3243896760000005	8.0905027	3.1916992800000004	0.24414062	-2.380371	-0.061035156	13.86499002	8.86330571	2.0061767180000003	0.36621094	-1.7089844	1.7700195	1539956876.528
-11.87436502	-3.0804442900000004	-1.606616214	1.953125	-1.5869141	0.7324219	8.720947480000001	-2.971582068	-1.3302734620000003	-1.7700195	1.3427734	0.36621094	10.59553264	3.1653808900000002	1.738207968	-1.6479492	-1.6479492	0.24414062	-8.92670926	-1.899707068	0.339746106	2.0141602	-0.36621094	1.0986328	2.2167236420000003	8.445800720000001	2.9979003600000005	0.12207031	-2.2583008	0.30517578	8.49125998	8.138354532000001	-0.17585449280000004	-1.5869141	-0.8544922	-0.8544922	1539956876.568
-10.503417540000001	-3.131884784	-0.8290283540000001	1.0375977	1.0986328	0.5493164	8.73291034	-2.7418945679999998	-1.0347900360000002	-1.4038086	1.159668	0.12207031	10.74985324	3.9345947480000003	0.949853534	-1.3427734	-1.2207031	0.61035156	-10.243823380000002	-1.7190673920000001	0.641210962	2.0141602	0	1.0986328	2.976367212	9.894507280000001	2.8220459260000004	0.061035156	-2.1362305	0.4272461	3.5266601440000005	9.157592752000001	-0.14235839660000002	-2.319336	-1.0986328	-1.3427734	1539956876.608
-10.959203780000001	-5.014843750000001	-1.8231445680000002	1.4648438	1.8310547	0.48828125	9.21501448	-2.616284146	-0.45339357	-1.159668	0.9765625	0.30517578	10.74985324	3.9345947480000003	0.949853534	-0.9765625	-1.0375977	0.48828125	-11.105151260000001	-1.8829589660000003	0.41511232	1.7700195	-0.30517578	0.6713867	3.55058606	11.343212860000001	3.034985324	0.30517578	-1.2817383	-0.061035156	7.0521241	11.600414840000001	-0.2524169928	0.18310547	0.7324219	-0.12207031	1539956876.648
-9.31669928	-4.3245849640000005	-1.66044928	2.1362305	-0.7324219	0.7324219	10.004565200000002	-3.1055663940000002	-0.16987304320000002	-1.0375977	0.91552734	0.36621094	11.147021760000001	4.6021241	0.44143066100000006	-0.79345703	-0.8544922	0.061035156	-12.311010880000001	-1.299169928	0.288305661	0.9765625	0.30517578	0.48828125	3.4596679320000003	12.49882788	2.356689496	0.12207031	-0.8544922	-0.24414062	3.56613768	10.25339308	0.9295165740000001	-1.5869141	-0.061035156	-1.2817383	1539956876.688
-8.408715560000001	-3.5924560700000003	-2.3626709260000003	0.6713867	3.3569336	0.36621094	10.004565200000002	-3.1055663940000002	-0.16987304320000002	-1.0986328	0.36621094	0.61035156	11.800195680000002	5.329467752000001	0.35649413939999997	-0.79345703	-0.5493164	-0.4272461	-10.94724092	-0.6675292932	-0.592163089	0.7324219	0.4272461	0.18310547	2.3351562500000003	11.8324955	1.8973144960000001	0.12207031	-0.4272461	-0.30517578	-0.80988768	9.266455072	-0.7907471040000001	0.18310547	-4.0893555	-1.2817383	1539956876.728
-8.14433606	-5.01603984	-3.1737548920000003	1.6479492	1.5258789	0.91552734	10.19597194	-3.994409146	-0.309838858	-1.3427734	0.24414062	0.61035156	11.800195680000002	5.329467752000001	0.35649413939999997	-0.8544922	-0.79345703	-0.48828125	-9.962695680000001	-0.002392578076	-1.3254882200000002	0.61035156	0	0.061035156	1.003686502	10.4304438	1.341040036	-0.36621094	-0.48828125	0.18310547	2.292089856	9.181518570000001	-2.2167236420000003	0.36621094	-2.380371	-1.7089844	1539956876.768
-8.189794928000001	-4.3724366	-3.8556396760000005	0.79345703	1.3427734	1.0375977	9.113330072	-4.25520018	0.22490234620000002	-1.2207031	1.159668	0.061035156	11.449683	5.09140625	0.1878173822	-0.79345703	-0.4272461	0.061035156	-9.938769960000002	0.6974365020000001	-1.676000998	0.8544922	-0.30517578	-0.061035156	0.7488769568000001	9.850244600000002	0.5897705072	-0.9765625	-0.12207031	0.6713867	3.334057608	9.173144568	-2.32319339	0.61035156	-0.7324219	-1.8920898	1539956876.808
-9.217407248	-3.093603534	-4.652368210000001	0.48828125	0.36621094	0.5493164	9.113330072	-4.25520018	0.22490234620000002	-0.91552734	0.30517578	-0.6713867	10.989111420000002	4.892822284	-0.27395019960000005	-0.9765625	0.36621094	0.48828125	-9.67917482	1.043164038	-1.415209964	1.0375977	-0.7324219	0.12207031	0.9462646760000001	10.146923920000003	0.46774902160000004	-0.91552734	-0.12207031	1.0375977	2.0528320680000003	10.1146241	-1.7609375	0.24414062	-0.36621094	-2.2583008	1539956876.848
-8.464941394	-2.948852536	-3.581689496	0.30517578	1.2817383	0.5493164	8.545092752	-4.304248004000001	0.050244139400000006	-0.6713867	0.061035156	-0.79345703	10.50820288	4.94067392	-0.7034179712000002	-1.0986328	0.4272461	0.36621094	-9.81914038	0.716577176	-0.7058105432	0.91552734	-0.48828125	0.18310547	1.1352783540000002	9.961499100000001	0.6328369110000001	-0.48828125	-0.8544922	0.7324219	0.6208740020000001	9.737792932000001	-1.6460937500000001	0.36621094	-1.8920898	-2.5024414	1539956876.888
-7.96967752	-3.4919677520000003	-2.934497104	0.5493164	1.159668	0.6713867	8.327368210000001	-4.57341304	0.5981445288	-0.6713867	0.61035156	-0.48828125	10.02609874	4.969384980000001	-0.5132080072	-1.0375977	0	0.30517578	-9.439917032	0.4892822284000001	-0.1878173822	0.7324219	-0.61035156	-0.12207031	1.4558837860000002	9.024804712	0.994116214	-0.18310547	-1.2817383	0.18310547	1.293188498	9.613378894	-1.35180661	0.18310547	-2.1362305	-2.5024414	1539956876.928
-7.899096940000001	-3.1641846040000003	-2.7706054320000004	1.2817383	0.061035156	0.7324219	8.327368210000001	-4.57341304	0.5981445288	-0.5493164	0.30517578	-0.36621094	9.30952176	4.386792032000001	-0.3576904254	-0.91552734	-0.36621094	0.30517578	-8.87646466	0.6747070288	-0.056225586060000006	0.79345703	-0.48828125	-0.061035156	1.9810547120000002	8.323779254	1.2285888580000002	-0.4272461	-1.0375977	0.24414062	1.8949219240000001	9.029589660000001	-1.300366214	0.30517578	-1.8920898	-2.1972656	1539956876.968
-7.522265380000001	-2.45	-2.934497104	1.4038086	0.7324219	0.4272461	7.51508786	-2.662939496	1.063500998	-0.61035156	-0.12207031	-0.5493164	8.74606929	3.6080077880000005	-0.539526358	-0.6713867	-0.48828125	0.30517578	-8.49125998	0.5909667932	0.08732910340000001	0.79345703	-0.36621094	-0.18310547	2.2813232820000002	7.832104532000001	1.4020507200000003	-0.5493164	-0.79345703	0.24414062	2.3387451080000004	8.85373552	-1.3613769960000002	0.36621094	-1.5258789	-1.8920898	1539956877.008
-8.03786592	-2.118627896	-3.1306884000000004	1.5869141	1.5869141	0.30517578	7.391870108000001	-1.9858398560000001	0.8122802520000001	-0.61035156	-0.12207031	-0.7324219	8.73291034	3.1438476440000005	-0.33615722840000006	-0.48828125	-0.24414062	0.30517578	-8.60251448	0.41271972840000004	0.2990722644	0.7324219	-0.30517578	-0.30517578	2.6581542540000003	8.01274411	1.4774170320000002	-0.48828125	-0.36621094	0.12207031	2.300463858	9.04633786	-1.2537109620000002	0.24414062	-1.7700195	-1.4648438	1539956877.048
-8.63959964	-2.0253173920000003	-3.338842752	1.3427734	-0.24414062	0.48828125	7.391870108000001	-1.9858398560000001	0.8122802520000001	-0.5493164	-0.4272461	-0.6713867	9.523657248000001	3.0947998200000004	0.42109375000000004	-0.36621094	-0.30517578	0.12207031	-8.517577880000001	0.492871106	0.570629892	0.36621094	-0.12207031	-0.30517578	2.8914307100000003	8.407519568	1.471435504	-0.48828125	0.061035156	0.061035156	2.036083966	8.992504892	-0.9725830072	-0.24414062	-1.953125	-1.4038086	1539956877.088
-8.80588408	-1.677197284	-3.2527099640000006	0.48828125	0.061035156	0.48828125	7.61557608	-1.677197284	0.3959716754	-0.5493164	-0.5493164	-0.6713867	9.523657248000001	3.0947998200000004	0.42109375000000004	-0.5493164	0.18310547	0	-8.53671875	0.709399411	0.576611322	0.61035156	-0.48828125	-0.4272461	2.8041014400000006	9.04633786	1.4391357820000001	-0.7324219	0.12207031	0.18310547	2.3578857820000003	8.752050720000002	-0.9737792932	-0.12207031	-1.159668	-1.2207031	1539956877.128
-9.38847644	-1.3793212860000001	-3.3854980040000004	0.30517578	-0.79345703	0.5493164	8.082128894	-1.5216797120000003	0.053833007200000005	-0.5493164	-0.61035156	-0.61035156	10.04045378	3.3579834260000005	0.8529540740000001	-0.8544922	0.48828125	-0.061035156	-9.02839357	0.22490234620000002	0.75366214	1.0375977	-0.5493164	-0.79345703	2.8579346040000004	9.38608426	1.7681152160000002	-1.0375977	-0.18310547	0.12207031	2.38540036	9.065478240000001	-1.0288086060000001	-0.30517578	-0.8544922	-1.2817383	1539956877.168
-9.122900360000001	-1.90808107	-3.643896466	0	0.061035156	0.4272461	8.793920926	-1.4116211060000001	0.05502929712000001	-0.6713867	-0.5493164	-0.61035156	10.778564300000001	3.98723143	0.80390625	-0.91552734	0.18310547	-0.12207031	-9.645678420000001	-0.5885742212	0.9043945288	0.4272461	-0.4272461	-1.159668	3.07805162	10.04523912	2.4619628600000003	-1.0986328	-0.61035156	-0.12207031	1.8434814300000002	9.713867212	-1.1424560700000002	-0.9765625	-0.8544922	-1.0986328	1539956877.208
-10.5153804	-3.507519568	-4.744482428	-1.7089844	2.319336	0.4272461	10.02250998	-1.6736084260000001	-0.14833984620000001	-0.9765625	-0.7324219	-0.9765625	10.778564300000001	3.98723143	0.80390625	-0.8544922	0.12207031	-0.24414062	-10.89460414	-0.5072265576	0.7369140380000001	0.36621094	-0.91552734	-1.159668	3.38908696	10.90896016	2.9213378600000004	-1.2207031	-0.36621094	-0.12207031	4.08652356	10.850341460000001	-1.07785643	-1.7089844	-1.4038086	0.12207031	1539956877.248
-9.596630890000002	-5.96828624	-2.2239013580000004	2.0141602	-3.112793	0.91552734	11.5178714	-3.4656494600000003	-1.714282248	-0.79345703	-0.91552734	-0.5493164	11.35397914	6.10585962	0.8637207068000001	-0.91552734	0.24414062	-0.7324219	-12.496435700000001	-1.679589856	0.11484375000000001	0	0.61035156	-1.3427734	1.509716754	11.43173822	2.9990966460000004	0	-1.2817383	-0.79345703	5.79243161	12.829003600000002	1.697534146	-3.6621094	1.0375977	4.699707	1539956877.332
-8.176635880000001	-5.220605432000001	-1.8159667540000002	0.5493164	1.7089844	0.48828125	11.943750000000001	-4.407128894	-1.909277356	-1.0375977	-0.8544922	0.48828125	11.35397914	6.10585962	0.8637207068000001	-0.91552734	0	-0.6713867	-10.605102340000002	-0.2129394568	-0.7799804712000001	0.30517578	-0.36621094	-0.5493164	0.23327636780000002	9.475805710000001	2.9907226440000003	-0.12207031	-0.7324219	-0.24414062	1.715478534	12.81823732	-1.3422363220000002	-1.2207031	-0.36621094	5.065918	1539956877.368
-10.39934056	-3.334057608	-3.70131839	0.18310547	1.4648438	0.30517578	10.81564946	-3.78984375	-1.60183107	-0.91552734	0.12207031	0.30517578	10.582373200000001	5.96828624	0.783569339	-0.91552734	0.5493164	0.061035156	-10.12897914	-0.5359375000000001	-1.102978534	1.6479492	-0.12207031	-0.18310547	-0.6663330072	8.78435054	3.2323730040000007	-0.79345703	-0.12207031	0.5493164	1.312329074	13.437914840000001	-1.3111327879999999	-1.7089844	0.7324219	5.92041	1539956877.408
-10.19477536	-3.7970214660000003	-3.1199219240000007	2.319336	-2.5634766	0.48828125	9.56911592	-2.8112792540000004	-1.2261962860000002	-0.91552734	0.8544922	-0.24414062	9.49016124	6.123803420000001	1.107763678	-0.9765625	0.12207031	0.5493164	-10.530933	-1.373339856	-0.43186035340000006	1.159668	-0.36621094	0.24414062	-0.1674804712	10.05959514	3.0026855040000004	-0.30517578	-1.7700195	0.4272461	-0.3959716754	12.776366820000002	-1.2094482428000002	-1.5869141	-0.061035156	5.859375	1539956877.448
-7.121509080000001	-3.140258786	-1.5719238220000002	1.4038086	-1.2207031	0.18310547	9.56911592	-2.8112792540000004	-1.2261962860000002	-0.91552734	0.7324219	0	8.81784694	6.347509980000001	1.038378894	-0.9765625	-0.91552734	0.18310547	-9.844262680000002	-1.4965576080000003	0.026318359620000002	0.8544922	0.12207031	0.24414062	1.28361821	9.640893570000001	3.2048584260000004	-0.061035156	-2.319336	-0.24414062	-1.069482428	10.69482428	-0.6352294928000001	-1.4648438	-0.9765625	4.9438477	1539956877.488
-6.190795926000001	-2.0899170320000002	-1.4427246400000002	0.48828125	1.5258789	-0.18310547	9.372924820000001	-2.7299316100000004	-1.5121094240000001	-1.0986328	0.5493164	0.4272461	8.77238768	5.70151358	0.849365216	-0.79345703	-1.0986328	-0.061035156	-8.81784694	-1.599438498	0.1674804712	0.6713867	-0.061035156	0.12207031	1.74299321	8.041455072	3.24433606	-0.24414062	-1.4648438	-0.61035156	-0.41152344240000005	7.759130890000001	0.2643798822	-0.18310547	-0.48828125	3.112793	1539956877.528
-7.275830072	-1.9738769960000002	-1.358984424	0.24414062	0.4272461	0	8.234057608	-2.062402356	-1.350610324	-1.4648438	0.48828125	0.24414062	8.118017572	3.3567871400000002	1.6460937500000001	-0.91552734	-0.48828125	0.061035156	-8.064184800000001	-1.516894568	0.07536621106000001	0.7324219	0.061035156	0.18310547	1.561157248	6.78176268	2.7765869600000004	-0.18310547	-1.3427734	-0.4272461	0.06699218750000001	6.396557608000001	-0.6747070288	1.2207031	0.5493164	0.91552734	1539956877.568
-7.336840560000001	-1.58747554	-1.0718750000000001	0.79345703	-1.6479492	0.36621094	8.234057608	-2.062402356	-1.350610324	-1.2817383	0.9765625	-0.12207031	8.118017572	3.3567871400000002	1.6460937500000001	-0.9765625	-1.0986328	0.24414062	-7.5306394800000005	-1.50493161	-0.057421875000000004	0.9765625	0	0.36621094	1.670019568	6.489868210000001	2.7526612400000006	-0.30517578	-1.4648438	-0.12207031	-2.5074219240000004	5.36057158	-1.4403320680000002	2.0751953	-0.6713867	-0.36621094	1539956877.608
-6.900195288000001	-1.12211911	-0.9642089660000001	-0.9765625	1.4648438	0.24414062	7.382299820000001	-1.415209964	-0.9271240020000001	-1.159668	0.6713867	-0.36621094	8.52595198	2.874682608	1.358984424	-0.8544922	-1.0375977	0.48828125	-7.62753894	-2.215527356	0.22490234620000002	0.9765625	-0.12207031	0.24414062	2.4643554320000005	7.251904254	3.15102536	0	-1.159668	-0.061035156	-2.8328125	5.707495108000001	0.5036376800000001	2.2583008	-0.79345703	-1.5869141	1539956877.648
-8.5833741	-1.6664307100000002	-2.271752896	-1.0375977	3.6621094	-0.24414062	7.31770018	-1.2285888580000002	-0.893627896	-1.0375977	0.8544922	-0.30517578	9.65883786	2.89741214	0.961816394	-0.5493164	-1.0375977	0.48828125	-7.895507788000001	-2.6581542540000003	0.439038089	0.24414062	-0.18310547	0.18310547	3.1055663940000002	7.963696580000001	3.6821777160000004	0.36621094	-0.7324219	0	2.138964856	8.792724640000001	0.9893310700000001	1.0986328	-3.540039	-1.7700195	1539956877.688
-10.97236322	-2.4751221040000004	-1.506127896	1.4038086	-0.91552734	1.0986328	7.622753894000001	-1.5563721040000003	-0.6328369110000001	-0.61035156	0.79345703	-0.30517578	9.65883786	2.89741214	0.961816394	-0.30517578	-0.48828125	0.48828125	-8.66472194	-2.536132788	0.5443115216000001	-0.61035156	-0.36621094	0.36621094	2.9739746400000002	8.115625000000001	3.43334964	0.48828125	-0.5493164	0.12207031	13.876952880000001	10.509399460000001	1.1125488220000002	2.0751953	1.7089844	2.319336	1539956877.728
-10.577587860000001	-2.140161142	-3.07805162	-0.8544922	0.9765625	0.48828125	8.03427716	-2.1616942900000002	-0.5431152356000001	0.061035156	0.36621094	-0.36621094	10.40891124	2.7729980040000006	1.149633786	0.061035156	-0.48828125	0.7324219	-8.881250000000001	-1.553979532	0.668725589	-0.79345703	-0.61035156	0.7324219	2.837597644	8.25678714	3.1797364200000002	0.4272461	-0.18310547	0.6713867	9.22458516	8.56303714	-2.044457968	-0.61035156	0	0	1539956877.768
-11.559740920000001	-3.4237792540000007	-4.519580072	-0.8544922	-0.36621094	-0.5493164	9.481787140000002	-3.2790283540000003	-0.802709964	0.4272461	0.18310547	-0.36621094	10.944848740000001	2.816064496	0.9115722840000001	0.4272461	-0.18310547	0.91552734	-10.19238318	-0.7464843750000001	0.6148925720000001	-0.5493164	-0.6713867	1.2817383	3.10317392	9.62055661	2.6904540740000003	0.18310547	0.12207031	1.2207031	-0.0227294928	10.163672120000001	1.3230957460000001	-3.90625	3.1738281	-2.4414062	1539956877.808
-10.846752700000001	-5.8474610600000005	-4.043457068	1.3427734	0.7324219	-0.061035156	9.481787140000002	-3.2790283540000003	-0.802709964	0.6713867	0.36621094	-0.30517578	11.176928420000001	3.40942392	0.69504393	0.6713867	0.12207031	0.7324219	-12.78952626	-0.362475589	0.7488769568000001	-0.061035156	-0.6713867	1.0375977	4.109252896	11.637500000000001	2.038476538	0.48828125	0.9765625	0.6713867	4.100878894	13.0072509	1.874584964	-1.4038086	-1.0375977	-0.4272461	1539956877.848
-8.92551268	-4.2791259	-4.1140380400000005	0.48828125	-1.0986328	-0.12207031	10.40771466	-3.4417237400000005	0.0885253894	0.79345703	0	0.061035156	11.297753600000002	4.371240216	-0.0765625	0.6713867	-0.36621094	0.18310547	-12.781152160000001	0.014355469240000002	0.7416992212000001	-1.2207031	0.6713867	0.4272461	3.8975097840000004	12.48566942	1.4810058900000003	0.79345703	1.0986328	-0.30517578	-0.45339357	10.919726440000002	-0.5072265576	-0.48828125	-2.2583008	-1.2207031	1539956877.888
-8.024707068	-3.62236322	-4.61169429	-0.36621094	1.5258789	-1.2207031	10.40771466	-3.4417237400000005	0.0885253894	0.8544922	-0.18310547	0.5493164	11.748754500000002	5.0531250000000005	-1.2106445288	0.79345703	0.061035156	-0.24414062	-11.86838408	0.9199462860000001	-0.230883786	-1.5869141	1.0375977	0.4272461	2.805297824	11.909058	1.1424560700000002	0.36621094	1.5869141	-0.48828125	1.4774170320000002	10.5225589	-2.141357428	0.12207031	-1.0375977	-2.0751953	1539956877.928
-8.75922824	-3.7395996400000002	-5.648876800000001	-1.3427734	-1.4038086	-0.7324219	10.6170652	-3.5553711060000004	0.19020996400000004	0.4272461	-0.061035156	0.48828125	11.456860520000001	4.9514401999999995	-1.28361821	0.79345703	0.61035156	-0.48828125	-11.141039840000001	1.983447284	-0.248828125	-0.6713867	0.61035156	-0.061035156	2.082739218	11.601611420000001	0.5060302716	-0.12207031	2.319336	-0.18310547	1.923632788	9.87536592	-2.0564209260000004	0.18310547	0.12207031	-2.2583008	1539956877.968
-9.027197480000002	-2.67370607	-4.548291034	-1.159668	-0.061035156	-0.18310547	9.9100589	-3.7503662140000005	1.006079074	0.4272461	0.061035156	0.12207031	11.076440200000002	5.038769568	-0.793139676	0.48828125	0.36621094	-0.48828125	-10.5058107	1.2202148560000001	0.10288086060000001	-0.30517578	0.30517578	-0.36621094	1.27524411	11.158984620000002	0.4892822284000001	-0.12207031	2.319336	-0.18310547	0.8924316100000002	9.575097840000002	-2.6976317900000004	0.4272461	-0.79345703	-2.9907227	1539956878.008
-8.067773560000001	-2.0743652160000003	-3.3197021760000003	0.18310547	0.8544922	-0.18310547	9.10974092	-3.7838623200000003	1.223803714	0.7324219	-0.61035156	0.061035156	10.984326079999999	4.88803714	-1.4810058900000003	0.5493164	-0.18310547	-0.48828125	-9.60620108	0.6101074280000001	0.2775390576	-1.2207031	0.24414062	-0.18310547	1.524072284	9.581079074	1.1986816100000002	0.12207031	-0.30517578	-0.30517578	2.4117187500000004	9.407617212	-1.9571288940000002	0.91552734	-0.24414062	-3.1738281	1539956878.048
-7.3858885800000005	-2.11743161	-3.744384784	-0.36621094	0.5493164	-0.5493164	8.848950180000001	-3.4680420320000005	0.6148925720000001	0.7324219	-0.6713867	0.18310547	10.49384784	3.968090854	-1.341040036	0.91552734	0.4272461	-0.36621094	-8.685058606	0.991723642	0.3002685504	-1.159668	0	-0.30517578	2.4619628600000003	8.1239991	1.320703076	0.12207031	0.5493164	-0.30517578	2.496655252	9.4171875	-0.7010253600000002	0.4272461	0.30517578	-3.4179688	1539956878.088
-6.968384080000001	-2.5791992800000005	-3.9381836060000004	-0.30517578	-0.61035156	-0.8544922	7.759130890000001	-2.319604532	0.7967285340000001	0.8544922	-0.7324219	0.18310547	9.57749002	3.0086670320000004	-0.269165036	0.8544922	0.7324219	-0.12207031	-8.0558107	1.161596646	0.02033691394	-0.6713867	0.061035156	-0.30517578	2.3435302520000003	7.461254892	1.0240234620000002	-0.36621094	1.0986328	0.061035156	2.410522464	9.02839357	-0.24165038940000003	0.12207031	0.5493164	-2.9296875	1539956878.128
-6.751855432000001	-2.6509764400000004	-4.202563400000001	-0.4272461	1.2207031	-0.91552734	7.759130890000001	-2.319604532	0.7967285340000001	0.9765625	-0.6713867	-0.061035156	8.972167932000001	2.5492920320000003	0.03828125	0.7324219	0.30517578	-0.12207031	-8.064184800000001	0.90678714	0.17585449280000004	-0.6713867	0.24414062	-0.30517578	2.190405252	7.481591754	1.0144531250000002	-0.24414062	1.0375977	0.18310547	2.360278354	8.870483426000002	-0.8565429712000001	0.12207031	0.061035156	-2.2583008	1539956878.167
-8.058202880000001	-2.578002896	-4.419091754000001	-0.061035156	-0.12207031	-0.61035156	7.546191394000001	-1.7896484620000002	0.7476806610000001	0.8544922	-0.7324219	-0.24414062	8.960205072	2.6976317900000004	-0.5323486420000001	0.91552734	0.30517578	-0.12207031	-8.37163089	1.1472412140000001	0.4139160144	-0.9765625	0.30517578	-0.18310547	2.2801269960000004	7.981640380000001	0.9043945288	-0.18310547	1.4038086	0.12207031	2.605517572	8.884838760000001	-1.159204074	0	-0.24414062	-1.8310547	1539956878.207
-8.901586960000001	-2.183227536	-4.7983153960000005	-0.8544922	-1.953125	-0.36621094	7.675390380000001	-1.3673584260000002	0.44980469240000004	0.79345703	-0.91552734	-0.18310547	9.021215560000002	3.0230224640000003	-0.6125	0.6713867	1.0375977	-0.12207031	-8.523559800000001	1.74299321	0.4438232428	-0.6713867	0.12207031	-0.18310547	2.0528320680000003	8.797509980000001	0.5586669928	-0.18310547	1.4038086	0.12207031	3.063696286	9.08342302	-0.46416014400000005	-0.24414062	0.18310547	-1.4038086	1539956878.248
-8.39316394	-2.112646466	-4.249218750000001	-0.9765625	-2.8686523	-0.061035156	8.263964660000001	-1.3948730040000001	0.5251708966	0.6713867	-0.6713867	-0.12207031	9.33942842	3.62236322	-0.2189208966	0.30517578	0.61035156	-0.30517578	-8.8896241	1.412817392	0.40075683900000003	-0.18310547	-0.061035156	-0.5493164	1.6484863220000001	9.89211412	0.907983426	-0.24414062	0.7324219	0	3.428564496	8.711376800000002	-0.27514648560000005	-0.7324219	1.0375977	-1.0375977	1539956878.287
-7.759130890000001	-3.124707068	-3.3376464660000003	-0.91552734	-0.36621094	0.4272461	8.847753894	-1.5001464660000001	0.6304443390000001	0.6713867	-0.6713867	-0.12207031	10.009350540000002	4.312622104000001	-0.135180661	0.061035156	0.48828125	-0.4272461	-9.407617212	0.7895507788	0.21054687500000002	-0.24414062	-0.12207031	-1.0375977	1.8375000000000001	10.25578624	1.66403804	-0.48828125	0.12207031	-0.18310547	4.383203076	8.28789038	-0.8254394568000001	-0.48828125	1.953125	-0.36621094	1539956878.327
-9.447094748	-4.349707068	-5.494555710000001	-2.8076172	0.30517578	-0.24414062	9.91484424	-1.9284179320000001	0.2643798822	-0.061035156	-0.6713867	-0.24414062	10.473510880000001	4.669116214000001	-0.1124511682	-0.061035156	0.4272461	-0.4272461	-10.8981929	0.16987304320000002	0.0	0.061035156	-0.36621094	-1.0375977	2.29089357	10.71276808	2.433251996	-0.48828125	0.24414062	-0.36621094	4.22888179	10.50820288	-0.7823730432	-1.2207031	1.4648438	1.0986328	1539956878.368
-10.55126996	-5.34741214	-4.856933606	0.9765625	-4.333496	0.7324219	9.91484424	-1.9284179320000001	0.2643798822	-0.12207031	-0.48828125	-0.6713867	10.8969973	4.953832968	0.1866210962	-0.18310547	0.6713867	-0.48828125	-13.003662140000001	-0.7058105432	-0.1447509784	0.12207031	0.30517578	-0.91552734	2.436840854	11.601611420000001	2.62346196	-0.061035156	0.30517578	-0.61035156	6.7363034200000005	11.87795378	1.847070288	-2.319336	1.159668	3.8452148	1539956878.407
-8.07614766	-5.260082968000001	-1.5563721040000003	0.061035156	-0.5493164	0.30517578	10.02250998	-2.3578857820000003	-0.5598632788000001	0.061035156	-0.9765625	-0.30517578	11.11472194	5.44790036	0.4294677716	-0.18310547	0.5493164	-0.79345703	-11.928198380000001	-1.137670926	-0.5526855432	-0.79345703	0.8544922	-1.0375977	1.7884521760000003	10.83239766	2.9955077880000003	0.48828125	0.5493164	-0.8544922	5.419189300000001	12.8959964	2.310034146	-2.4414062	2.6245117	5.554199	1539956878.447
-9.73659694	-4.05422374	-1.8578369600000002	-0.91552734	1.7089844	-0.61035156	10.66970198	-4.572216754	-1.6185790740000001	-0.061035156	0	0.7324219	10.94724092	5.609399460000001	0.73332518	-0.12207031	0.18310547	-0.7324219	-10.345508180000001	-0.7476806610000001	-1.264477536	-0.24414062	0.4272461	-0.36621094	0.477319339	9.11572284	3.1665771760000005	0.30517578	1.2207031	-0.36621094	-1.0479492212000001	15.311303420000002	-3.637915036	-2.8076172	1.2207031	4.3945312	1539956878.487
-11.472412140000001	-3.302954074	-4.763623004	0.24414062	-3.540039	-0.61035156	10.66970198	-4.572216754	-1.6185790740000001	0.12207031	0.5493164	0.6713867	10.16247554	5.24692392	1.0946044928	0	0.5493164	-0.12207031	-10.251000900000001	-1.3829101440000002	-1.644897464	-0.24414062	0.30517578	0.061035156	0.11843261780000001	9.181518570000001	3.0995849640000004	-0.30517578	1.3427734	0.4272461	-1.50732428	11.44011232	-3.2909912140000004	-0.24414062	0.61035156	4.9438477	1539956878.527
-8.39794928	-3.917846646	-1.70471196	-0.91552734	-0.18310547	-0.4272461	10.0464357	-4.10566394	-1.24294429	0.5493164	0.24414062	0.24414062	9.35617662	5.190698380000001	0.961816394	0.061035156	0.91552734	-0.12207031	-10.37421924	-1.3853027160000002	-1.1472412140000001	-0.6713867	0.48828125	0.12207031	1.025219748	10.081127700000001	2.7646241	0.36621094	1.0986328	0.12207031	-0.21054687500000002	9.506909440000001	-1.280029254	0.30517578	-0.4272461	2.8076172	1539956878.567
-7.3320557100000014	-3.9022949280000003	-1.5396240020000003	-0.7324219	-0.91552734	-0.61035156	8.95063498	-3.1653808900000002	-1.149633786	0.4272461	0.30517578	0.4272461	9.289184800000001	5.72185054	0.69504393	0.12207031	0.12207031	-0.61035156	-9.62653804	-1.6544677520000002	-1.0874267572	-0.61035156	0.61035156	-0.18310547	1.256103534	9.85622554	2.9667969240000005	0.79345703	1.2817383	-0.48828125	0.49765625	8.07973642	-0.660351538	2.2583008	0.6713867	1.8310547	1539956878.608
-7.4050292540000004	-3.262280252	-1.28122554	-1.159668	-0.36621094	-0.8544922	8.95063498	-3.1653808900000002	-1.149633786	0.30517578	0.48828125	0.6713867	9.29157698	5.48618161	0.6519775360000001	0.12207031	0.24414062	-0.5493164	-9.023608426000001	-1.888940396	-0.9869384980000001	-0.9765625	0.36621094	-0.12207031	0.770410144	8.65634784	3.0983885800000004	0.5493164	1.4038086	-0.30517578	0.763232428	7.88234874	-0.4294677716	3.2958984	3.7841797	-0.48828125	1539956878.647
-7.35478534	-3.1103514400000005	-1.312329074	-0.48828125	-0.24414062	-0.7324219	8.44819339	-2.802905252	-1.02163089	0.5493164	0.61035156	0.79345703	9.021215560000002	4.71098642	1.085034146	0.24414062	0.9765625	-0.36621094	-8.572607428000001	-1.6317382200000001	-1.0958007788	-0.9765625	0.48828125	0	0.648388678	7.73640126	2.82922374	0.48828125	1.0986328	0	-1.771704074	8.04025908	-0.8194580072000001	2.5634766	2.4414062	-1.159668	1539956878.687
-6.877465560000001	-3.2682617800000004	-1.5372314300000003	-0.7324219	0.61035156	-0.30517578	7.58447284	-2.77419429	-0.4713378894	0.6713867	0.8544922	0.5493164	8.43742662	4.25520018	1.491772464	0.4272461	0.12207031	-0.24414062	-8.301049820000001	-1.6185790740000001	-1.3195067900000002	-0.79345703	0.48828125	0.061035156	0.5969482428	7.613183606000001	2.87109375	0.5493164	1.3427734	0	-2.47631839	7.683764480000001	0.287109375	2.6855469	-1.8310547	-1.0375977	1539956878.728
-7.488769568	-3.62714856	-1.7094971040000002	-1.0375977	1.953125	-0.12207031	7.58447284	-2.77419429	-0.4713378894	0.79345703	0.79345703	0.36621094	8.45417482	4.401147464000001	1.4810058900000003	0.48828125	0.061035156	0	-8.34650908	-1.7609375	-1.09819339	-0.91552734	0.24414062	0.30517578	0.5144042932	8.14433606	2.8914307100000003	0.79345703	1.4038086	0.12207031	2.45358876	8.78554712	1.617382788	2.1972656	-1.5258789	-0.61035156	1539956878.767
-8.742480432	-3.48598642	-2.6533691100000003	-0.5493164	0.8544922	-0.061035156	7.66940944	-3.027807608	-0.9139648560000001	0.79345703	-0.30517578	0.61035156	8.641992212	4.870092752000001	1.235766574	0.61035156	0	0.061035156	-8.82263179	-1.6460937500000001	-1.0826415740000002	-1.159668	0.24414062	0.61035156	0.3337646466	8.570214660000001	2.8579346040000004	0.9765625	0.9765625	0.061035156	4.17265625	9.61936052	-1.15441893	1.0375977	-2.380371	0	1539956878.807
-9.383691394000001	-3.01225589	-2.366259784	-0.24414062	0.79345703	0.18310547	8.28071286	-4.165478534	-0.5431152356000001	0.91552734	0.79345703	0.6713867	8.79990216	5.196679712	1.3099365020000002	0.7324219	-0.4272461	0.061035156	-9.346606430000001	-1.3972655760000001	-1.085034146	-0.91552734	0.12207031	0.8544922	0.15910644960000003	9.03317842	2.7765869600000004	1.159668	0.6713867	0.061035156	6.3929687500000005	9.222192392	-1.489379892	-0.061035156	-3.479004	0.12207031	1539956878.847
-10.52734424	-4.12241214	-4.109252896	-1.4648438	1.0375977	-1.4038086	8.28071286	-4.165478534	-0.5431152356000001	0.8544922	0.30517578	0.7324219	9.095385880000002	5.535229532000001	1.193896466	0.79345703	-0.5493164	0.18310547	-9.723437500000001	-1.0120605432	-0.9809570288	-0.8544922	0.18310547	1.2207031	0.02990722644	9.58586412	2.50622554	1.0375977	0.24414062	0.18310547	3.79582518	11.676977340000002	0.3959716754	-2.9907227	3.479004	-2.746582	1539956878.887
-9.3238768	-4.310229532	-2.198779254	0.6713867	-1.5258789	-0.48828125	8.903979532000001	-4.623657248000001	-0.48330077880000005	1.0375977	0.061035156	0.7324219	9.408813400000001	5.889331070000001	0.6986327880000001	1.0986328	-0.79345703	0.18310547	-10.796509080000002	-0.31223143000000003	-1.2513183900000002	-0.7324219	0.30517578	1.4038086	0.8062988220000001	10.302441100000001	1.774096646	1.0375977	0.24414062	0.18310547	7.8153564300000005	10.387377700000002	-0.8565429712000001	-0.4272461	2.9296875	-1.5869141	1539956878.927
-7.62993161	-3.7384033540000003	-3.7300292540000006	-1.5869141	1.953125	-1.2207031	9.22458516	-4.703808606	-0.29069824280000006	1.0986328	0.24414062	0.79345703	9.567919928000002	6.0998776999999995	0.45937500000000003	1.0986328	-0.4272461	0	-10.484277160000001	-0.04426269568	-1.5336425720000002	-0.36621094	0.4272461	0.61035156	1.107763678	11.003466460000002	1.1400634980000002	0.8544922	0.12207031	-0.061035156	-0.763232428	9.591845746	-0.4713378894	0.36621094	0.36621094	-1.0986328	1539956878.967
-9.0176268	-5.494555710000001	-5.13088408	-0.36621094	-0.18310547	-1.159668	8.8979982	-4.334155252	0.11005859620000001	0.8544922	-0.061035156	0.79345703	9.56911592	6.35109874	0.153125	0.91552734	-0.5493164	-0.18310547	-10.308423020000001	0.7285400360000001	-1.8638183900000003	-1.4038086	0.7324219	0.5493164	0.5191894568000001	11.25349092	0.5072265576	0.79345703	0.18310547	-0.6713867	1.6149902160000003	10.247412140000002	-0.23566894960000004	-0.12207031	-0.7324219	-1.2817383	1539956879.007
-8.54389676	-5.324682608000001	-4.94067392	-1.2817383	-1.7089844	-0.48828125	8.98173822	-4.2970702880000005	0.28471679320000004	0.48828125	-0.061035156	0.79345703	9.79401857	6.150122300000001	-0.173461911	0.7324219	-0.4272461	-0.61035156	-10.54409146	1.81357428	-1.963110324	-0.4272461	0.12207031	0.4272461	0.764428714	11.55854532	-0.113647464	0.4272461	0.30517578	-0.5493164	1.847070288	9.862207460000002	-1.848266574	0.18310547	-0.12207031	-1.0375977	1539956879.047
-8.62524411	-4.47292482	-4.104467752000001	-1.0375977	1.0986328	-0.48828125	8.935082968000001	-4.580590854	0.23327636780000002	0.24414062	0.061035156	0.61035156	10.1828125	6.260180710000001	-0.07775878600000001	0.24414062	0	-0.91552734	-10.95441942	1.4451172120000002	-1.715478534	-0.48828125	0.5493164	0	0.6244628600000001	11.688940200000001	0.28471679320000004	0.48828125	0.061035156	-0.8544922	1.1735596040000003	9.88134784	-2.4571777160000003	0.4272461	0.6713867	-1.5869141	1539956879.087
-7.8943116	-4.756445288	-3.8747802520000003	0.5493164	0.061035156	-0.5493164	8.875268570000001	-4.854541034	0.617285144	0.12207031	-0.061035156	0.61035156	10.26176718	6.63701178	-0.5048339856	0.18310547	-0.5493164	-1.159668	-10.11701628	1.7130859620000003	-1.5491942900000002	-0.36621094	0.4272461	0	0.18303222840000002	10.95561502	0.5993408246	0.36621094	-0.30517578	-0.8544922	1.2537109620000002	10.097875900000002	-1.6185790740000001	0.48828125	0.4272461	-1.7700195	1539956879.127
-6.670507788000001	-4.615283246	-3.58049321	0.4272461	0.12207031	-0.6713867	8.693432608	-4.671508786	0.90678714	0	-0.24414062	0.7324219	10.16486772	6.19558107	-0.540722644	0.24414062	0	-1.0375977	-9.16118161	1.8434814300000002	-1.6484863220000001	-0.061035156	0.48828125	0	-0.06459961060000001	9.293969748	0.324194339	-0.061035156	-0.36621094	-0.6713867	1.3230957460000001	9.572705072	-0.9953125	0.24414062	0.24414062	-1.5258789	1539956879.167
-7.486376800000001	-5.67878444	-3.514697284	0.4272461	1.6479492	-0.6713867	8.1838134	-3.9836425720000004	0.9043945288	0.061035156	-0.12207031	0.6713867	9.58825679	5.516088760000001	-0.019140625	0.061035156	0.4272461	-0.48828125	-8.263964660000001	2.044457968	-2.219116214	0	0.79345703	0	-0.6675292932	7.991211060000001	-0.0813476538	0	-0.48828125	-0.4272461	1.7788817900000002	9.201855432	-0.8122802520000001	0.12207031	-0.61035156	-1.159668	1539956879.207
-9.092993210000001	-6.2015625000000005	-4.136767572	2.0751953	-4.4555664	0.5493164	7.30454074	-3.034985324	0.8948242212000002	-0.061035156	-0.061035156	0.4272461	8.786743210000001	4.996899460000001	0.3732421924	-0.36621094	0.24414062	0.061035156	-8.11682158	2.7993163940000003	-2.54689946	1.159668	0.48828125	0.12207031	-0.5431152356000001	8.394360520000001	-0.5084228534	-0.5493164	-0.18310547	0.12207031	3.07805162	9.743774460000001	-0.381616214	0.061035156	-0.36621094	-0.4272461	1539956879.247
-7.05092752	-4.4705322480000005	-2.8830566100000006	0.36621094	-0.91552734	0.12207031	6.84995108	-2.5229737400000003	0.40554199280000003	-0.5493164	-0.4272461	0.18310547	8.115625000000001	5.29597194	0.20097655760000002	-0.8544922	0	-0.061035156	-10.43403354	1.353002896	-2.0731689300000005	1.953125	0.6713867	-0.12207031	0.309838858	10.28090854	0.477319339	-0.5493164	0.061035156	-0.18310547	2.07915036	9.6636232	-0.08493652160000001	-0.12207031	1.0375977	0.4272461	1539956879.287
-7.4875733800000015	-4.23486322	-2.866308606	0.8544922	0.48828125	-0.7324219	7.777075180000001	-4.42028804	0.4378417932	-0.8544922	0.48828125	0.30517578	8.041455072	6.3176023400000005	-0.1411621106	-1.0375977	0	-0.7324219	-10.94724092	-1.02163089	-1.801611322	0.5493164	1.7700195	-0.7324219	1.1328857428	11.347998200000001	2.16408696	0.30517578	0.061035156	-1.5258789	-0.30744628600000007	9.792822480000002	-0.8134765380000001	-0.36621094	-0.6713867	0.30517578	1539956879.327
-7.766308606000001	-4.4513915740000005	-2.6103027160000005	0.9765625	-0.061035156	-1.0375977	7.777075180000001	-4.42028804	0.4378417932	-0.8544922	0.30517578	0.6713867	8.45896016	6.7889402	-0.32060547120000005	-0.7324219	0.24414062	-1.2207031	-9.850244600000002	-1.111352536	-2.15571286	-0.12207031	1.7089844	-0.4272461	0.7763915740000001	10.02250998	2.7646241	0.4272461	0.91552734	-1.7700195	-0.8266357428000001	10.04284694	-1.592260782	-0.4272461	-2.0751953	-0.061035156	1539956879.367
-7.754345746000001	-4.8533447480000005	-2.2035644960000003	1.2207031	-0.18310547	-0.61035156	8.4386232	-5.65844748	-0.01315917932	-0.79345703	0.24414062	1.0375977	8.93867212	6.123803420000001	0.0909179712	-0.12207031	-0.24414062	-1.2207031	-9.180322480000001	-0.6220702880000001	-2.6641358800000003	0.18310547	1.4648438	-0.12207031	-0.7668212860000001	8.661132788000002	1.6736084260000001	0.061035156	0.9765625	-1.2207031	1.0886230432000001	9.477001800000002	-1.3051513580000003	-0.18310547	-1.4038086	-0.30517578	1539956879.407
-8.00197734	-4.391577176	-2.286108426	1.0986328	-0.12207031	-0.7324219	8.269946580000001	-5.726635880000001	-0.2978759784	-0.61035156	0.36621094	0.7324219	8.880053420000001	5.446704074	1.040771466	-0.4272461	0.30517578	-0.8544922	-9.04753444	-0.2775390576	-2.866308606	0.7324219	1.4038086	0.061035156	-1.0455566100000002	8.689843750000001	0.9785644568000001	0.061035156	0.9765625	-1.2207031	2.136572284	9.253295926000002	-1.1807373200000002	0	-0.5493164	-0.24414062	1539956879.447
-7.984033246000001	-4.5159912140000005	-2.153320288	1.0375977	0.4272461	-0.91552734	7.394262680000001	-5.1691648400000005	-0.17824707460000003	-0.18310547	0.5493164	0.36621094	8.43981929	5.59265126	1.0443603240000001	-0.61035156	0	-0.6713867	-9.24013678	-0.5526855432	-2.93330072	0.36621094	1.5258789	0.18310547	-0.2835205072	9.25209964	1.582690396	0.061035156	-0.12207031	-0.7324219	1.829125998	9.410009980000002	-1.0096679712	0.18310547	-0.12207031	-0.24414062	1539956879.487
-7.649072480000001	-5.12849092	-2.2239013580000004	0.8544922	1.0986328	-1.159668	7.11433107	-4.635620108	-0.10886230040000001	-0.12207031	0.61035156	0.6713867	7.973266574	5.612988220000001	0.31701660340000004	-0.30517578	-0.36621094	-0.9765625	-9.337036240000002	-0.8732910340000001	-3.2096435700000003	-0.12207031	1.7700195	0.12207031	-0.2835205072	9.25209964	1.582690396	0.061035156	-0.12207031	-0.7324219	1.07785643	9.80598192	-0.5048339856	-0.061035156	-0.30517578	-0.061035156	1539956879.527
-7.914648560000001	-5.3139157400000006	-2.27653804	0.8544922	0.061035156	-1.2207031	7.18969748	-4.5243652160000005	0.6041259784	-0.12207031	1.2817383	1.159668	7.8153564300000005	5.53642572	0.5455078076000001	-0.12207031	0.36621094	-1.2817383	-9.154003894	-0.7967285340000001	-3.466845746	-0.5493164	1.953125	0.24414062	-0.2835205072	9.25209964	1.582690396	0.061035156	-0.12207031	-0.7324219	1.1771484620000001	9.70429712	-0.6759033540000001	-0.12207031	-0.9765625	0	1539956879.567
-7.65983876	-5.045947480000001	-2.153320288	0.7324219	0.6713867	-1.159668	7.18969748	-4.5243652160000005	0.6041259784	0.061035156	1.3427734	1.4648438	7.766308606000001	5.5651367800000004	0.8541503600000001	-0.36621094	0	-1.2817383	-8.92670926	-0.32658691100000004	-3.7228514400000003	-0.4272461	1.953125	0.30517578	-0.794335962	9.072656250000001	0.850561502	0.79345703	2.0751953	-0.8544922	1.60183107	9.413598740000001	-0.9989013580000001	0	-0.79345703	0	1539956879.607
-8.21970198	-5.506518570000001	-2.598339856	0.7324219	-0.48828125	-1.159668	7.250707968	-4.94067392	0.5227783246000001	-0.12207031	0.30517578	1.3427734	8.403930710000001	5.971875000000001	0.573022464	-0.36621094	0	-1.4648438	-8.81784694	-0.08493652160000001	-4.04584964	-0.4272461	1.953125	0.36621094	-1.374536142	9.39685054	0.7763915740000001	0.6713867	1.4038086	-0.48828125	1.975073282	9.53322734	-0.860131839	0.061035156	-0.12207031	0	1539956879.647
-7.73759784	-5.86899411	-2.1700683900000004	0.7324219	0.30517578	-1.0986328	7.8907228400000005	-5.3677491	0.5861816394	-0.12207031	0.91552734	1.2207031	8.725732428	6.629834260000001	0.6268554712000001	-0.4272461	0.48828125	-1.159668	-8.748461960000002	0.1997802716	-4.359277356000001	-0.30517578	1.8310547	0.36621094	-1.641308606	9.961499100000001	0.764428714	0.6713867	1.4038086	-0.48828125	1.7621337860000001	9.707885880000001	-0.9307128600000001	0.12207031	-0.061035156	-0.12207031	1539956879.687
-7.765112320000001	-5.775683606	-2.34113768	0.7324219	-0.24414062	-0.9765625	7.801000900000001	-5.76013179	0.8254394568000001	0.18310547	1.0986328	1.2817383	8.892016574000001	7.28898912	0.8828613220000001	-0.4272461	0.30517578	-1.0986328	-8.777173020000001	0.1399658246	-4.77080072	-0.30517578	1.7089844	0.4272461	-1.5432128600000001	10.304834260000002	0.6244628600000001	0.7324219	0.6713867	-0.30517578	1.6305420320000001	9.7832518	-0.92473143	0.12207031	-0.061035156	-0.12207031	1539956879.727
-7.5796875	-5.87617212	-2.095898462	0.7324219	-0.061035156	-0.79345703	7.464843750000001	-6.0747558900000005	1.1711669928000001	0.18310547	1.5869141	1.2817383	9.133667032	7.56652806	1.0503417932	-0.30517578	0.18310547	-0.91552734	-8.47451178	0.36965332460000005	-5.0016848000000005	-0.36621094	1.6479492	0.30517578	-1.7812744600000001	10.21272014	0.718969748	0.61035156	0.8544922	-0.48828125	1.8398925720000001	9.448290740000001	-0.9725830072	0.061035156	-0.4272461	0.061035156	1539956879.767
-7.608398560000001	-6.263769568	-2.063598642	0.7324219	0.48828125	-0.61035156	7.206445288	-6.263769568	1.350610324	-0.061035156	0.30517578	1.4648438	9.266455072	7.7148682100000014	1.07785643	-0.24414062	0.6713867	-0.5493164	-8.20773912	0.5813964856000001	-5.3450195680000006	-0.12207031	1.4648438	0.30517578	-2.042065396	10.13615764	0.37802735600000004	0.61035156	0.8544922	-0.48828125	1.7884521760000003	9.535620108000002	-1.1400634980000002	-0.061035156	-0.061035156	0	1539956879.807
-7.6311277	-6.244628894000001	-2.55527356	0.4272461	-0.5493164	-0.48828125	7.328466754	-6.47192392	1.6161865020000004	0.061035156	0.48828125	1.159668	8.787939300000001	7.640698380000001	1.1125488220000002	-0.18310547	0.61035156	-0.36621094	-8.11203624	0.6316406250000001	-5.56992212	0	1.2817383	0.36621094	-1.8949219240000001	10.178027160000001	0.11005859620000001	0.36621094	0.30517578	-0.061035156	1.7513672120000003	9.532031250000001	-1.111352536	0	-0.18310547	-0.061035156	1539956879.847
-7.18371556	-6.043652160000001	-1.7214599640000001	0.48828125	0.36621094	-0.48828125	7.572509980000001	-6.724340560000001	1.52526857	0.12207031	0.7324219	0.9765625	8.334545926	7.598827880000001	0.9594238220000001	-0.18310547	0.061035156	-0.6713867	-8.07973642	0.592163089	-5.693139480000001	0.12207031	1.0986328	0.24414062	-1.8949219240000001	10.178027160000001	0.11005859620000001	0.36621094	0.30517578	-0.061035156	1.7513672120000003	9.532031250000001	-1.111352536	0	-0.18310547	-0.061035156	1539956879.887
-7.35478534	-6.343920926000001	-2.071972644	0.5493164	0	-0.4272461	6.97316893	-6.975561600000001	1.667626996	0	0.5493164	0.79345703	8.24123552	7.8512451080000005	0.9869384980000001	-0.18310547	0.36621094	-0.91552734	-7.940966754000001	0.5215820288	-5.865405252	0.061035156	0.8544922	0.18310547	-1.8949219240000001	10.178027160000001	0.11005859620000001	0.36621094	0.30517578	-0.061035156	1.7513672120000003	9.532031250000001	-1.111352536	0	-0.18310547	-0.061035156	1539956879.927
-7.358374100000001	-6.31401358	-2.036083966	0.4272461	0.36621094	-0.30517578	6.97316893	-6.975561600000001	1.667626996	0.061035156	0.6713867	0.8544922	7.795019568000001	7.887134080000001	1.191503894	0	0.8544922	-0.91552734	-7.864404254	0.516796875	-5.94436052	0.061035156	0.61035156	0.24414062	-1.4391357820000001	10.16127896	0.1818359424	0.18310547	0.79345703	-0.12207031	1.7513672120000003	9.532031250000001	-1.111352536	0	-0.18310547	-0.061035156	1539956879.967
-7.47441394	-6.318798920000001	-2.209545926	0.18310547	-0.30517578	-0.24414062	6.458764480000001	-6.951635880000001	1.698730432	0.18310547	0.9765625	0.9765625	7.8153564300000005	7.85363768	1.3195067900000002	0.061035156	1.0375977	-1.0986328	-7.957714660000001	0.515600589	-5.9706784200000005	-0.061035156	0.5493164	0.24414062	-1.7693115020000003	9.863403060000001	0.01315917932	0.24414062	0.48828125	-0.12207031	1.7513672120000003	9.532031250000001	-1.111352536	0	-0.18310547	-0.061035156	1539956880.007
-7.261474640000001	-6.442016574	-1.7980224640000002	0.18310547	0	-0.18310547	6.43842752	-7.028198380000001	1.6460937500000001	0.30517578	1.4648438	0.8544922	8.585766574	7.940966754000001	1.6664307100000002	-0.30517578	0.7324219	-0.4272461	-7.97565944	0.6459961060000001	-6.018530252000001	-0.061035156	0.5493164	0.18310547	-1.7884521760000003	9.95910692	-0.2237060504	0.24414062	0.48828125	-0.12207031	1.7513672120000003	9.532031250000001	-1.111352536	0	-0.18310547	-0.061035156	1539956880.047
-7.3248777	-6.506615920000001	-1.8985107820000002	0.18310547	0	-0.12207031	6.57839357	-7.086816394	1.5707275360000001	0.30517578	0.6713867	0.8544922	8.8046875	7.73640126	1.7645263580000001	-0.36621094	0.5493164	0.18310547	-7.88952626	0.765625	-6.10585962	0	0.48828125	0.12207031	-1.320703076	10.2773188	0.11484375000000001	0.6713867	0.24414062	0.061035156	1.7513672120000003	9.532031250000001	-1.111352536	0	-0.18310547	-0.061035156	1539956880.087
-7.265063400000001	-6.389379892	-1.8195557100000002	0.12207031	-0.061035156	0	6.572412140000001	-6.928906250000001	2.05522464	0.30517578	0.5493164	0.61035156	8.09528804	7.590454074	2.195190396	-0.18310547	0.48828125	0.061035156	-7.78544928	0.758447284	-6.202759080000001	0.061035156	0.30517578	0.12207031	-1.091015625	10.13854982	0.046655271600000006	0	0.30517578	0.12207031	1.6353271760000003	9.538012680000001	-0.955834964	0	-0.18310547	-0.061035156	1539956880.127
-7.27463408	-6.455175720000001	-1.8028076080000002	0.18310547	0.30517578	0	7.08801268	-6.763818390000001	2.99191893	0.18310547	0.61035156	0.6713867	7.77348642	7.564135880000001	2.451196286	-0.24414062	0.30517578	-0.061035156	-7.7878417540000004	0.648388678	-6.231469748	0.061035156	0.18310547	0	-1.1580077880000001	10.19477536	0.025122070680000004	0	0.30517578	0.12207031	1.6353271760000003	9.538012680000001	-0.955834964	0.12207031	-0.18310547	0.061035156	1539956880.167
-7.310522660000001	-6.476709260000001	-1.8985107820000002	0.18310547	-0.18310547	0.061035156	7.08801268	-6.763818390000001	2.99191893	0.24414062	0.61035156	0.4272461	8.021118210000001	7.622753894000001	2.0935058900000003	-0.061035156	0.30517578	-0.12207031	-7.7974121400000005	0.687866214	-6.2530027	0	0.061035156	0	-1.284814496	10.21272014	0.02153320288	-0.12207031	0.30517578	0.24414062	1.6365234620000002	9.5870607	-1.06589357	0.12207031	-0.18310547	0.061035156	1539956880.207
-7.413403060000001	-6.310424820000001	-1.8398925720000001	0	-0.12207031	0.24414062	7.0521241	-6.94326178	2.9464599640000007	0.18310547	1.159668	0.12207031	7.812963760000001	7.775878894000001	2.036083966	0.061035156	0.30517578	-0.12207031	-7.676586960000001	0.6890625	-6.32597644	0	-0.12207031	0	-1.299169928	10.18161592	-0.05502929712000001	-0.12207031	0.30517578	0.24414062	1.9571288940000002	9.49016124	-1.1508300720000002	-0.12207031	-0.12207031	0.12207031	1539956880.247
-7.4660398400000005	-6.308032248	-1.681982428	-0.061035156	0.48828125	0.30517578	6.17524411	-7.141845746	2.7729980040000006	0.24414062	0.6713867	0.18310547	7.946948380000001	7.88234874	2.0193359620000004	-0.061035156	0.30517578	-0.061035156	-7.7423827880000005	0.6543701080000001	-6.3235842600000005	0	-0.30517578	0	-1.189111322	10.248608720000002	-0.0490478534	-0.30517578	0.30517578	0.24414062	1.9954101440000003	9.491357428	-1.0575195288	-0.12207031	-0.12207031	0.12207031	1539956880.287
-7.62993161	-6.261376800000001	-1.9200439300000003	-0.061035156	-0.061035156	0.4272461	6.21711412	-7.1717527	2.8136719240000003	0.12207031	1.0986328	0.36621094	8.24123552	7.9792482	1.790844748	-0.36621094	0.7324219	-0.30517578	-7.791430710000001	0.5885742212	-6.29008786	-0.061035156	-0.5493164	-0.061035156	-1.1508300720000002	10.29646016	0.08493652160000001	-0.30517578	0.36621094	0.36621094	2.2215087860000002	9.575097840000002	-1.0563232428000002	-0.061035156	-0.24414062	0.18310547	1539956880.327
-7.716064300000001	-6.163281250000001	-1.756152356	-0.18310547	0.18310547	0.61035156	6.002978240000001	-7.250707968	3.0134521760000004	-0.061035156	1.2817383	0.18310547	7.793823380000001	7.82492662	2.6772949280000002	-0.5493164	-0.61035156	-0.12207031	-7.80458966	0.57421875	-6.299658246000001	-0.12207031	-0.7324219	-0.12207031	-1.114941394	10.40053714	-0.03947753894	-0.30517578	0.36621094	0.36621094	2.4667480040000003	9.523657248000001	-0.9115722840000001	-0.12207031	-0.12207031	0.18310547	1539956880.367
-7.8261232000000005	-5.93239766	-1.9427734620000003	-0.48828125	0.24414062	0.79345703	5.782861420000001	-7.779467752000001	3.064892572	-0.24414062	0.5493164	0.18310547	7.54260234	7.7076902	2.586376996	-0.36621094	-0.24414062	-0.4272461	-7.836889480000001	0.5586669928	-6.280517572	-0.12207031	-0.91552734	-0.18310547	-0.5861816394	10.461548020000002	0.1866210962	-0.30517578	0.24414062	0.5493164	2.4296630400000003	9.477001800000002	-1.0108642572	-0.12207031	-0.30517578	0.18310547	1539956880.407
-8.1072509	-5.508911240000001	-2.042065396	-0.7324219	-0.48828125	0.8544922	5.351000900000001	-7.6789795320000005	3.289794928	-0.12207031	0.18310547	0.9765625	7.67419429	8.28430162	2.447607428	-0.48828125	-0.79345703	-0.5493164	-7.777075180000001	0.0681884784	-5.93239766	-0.61035156	-1.4648438	-0.36621094	-0.5634521466	10.151709260000002	0.3517089856000001	-0.36621094	0.79345703	0.7324219	2.48588858	9.43632788	-1.0515380890000001	-0.18310547	0.18310547	0.12207031	1539956880.47
-8.08930661	-5.243335160000001	-1.9164550720000002	-1.0986328	-0.4272461	0.8544922	5.351000900000001	-7.6789795320000005	3.289794928	-0.12207031	0.18310547	0.9765625	7.67419429	8.28430162	2.447607428	-0.48828125	-0.79345703	-0.5493164	-7.777075180000001	0.0681884784	-5.93239766	-0.61035156	-1.4648438	-0.36621094	-1.3015625000000002	10.322778060000001	0.5598632788000001	-0.36621094	0.79345703	0.7324219	2.4129150360000002	9.35617662	-1.000097644	-0.12207031	0.36621094	-0.12207031	1539956880.487
-8.29506839	-5.21223143	-2.11982428	-1.6479492	-0.48828125	0.8544922	5.0447509	-8.7963134	3.354394568	0.18310547	-0.79345703	0.7324219	7.9158447480000005	8.2938723	2.5899658540000003	-0.12207031	0	-0.36621094	-7.918237320000001	0.1196289038	-5.683569289999999	-0.6713867	-1.8310547	-0.48828125	-1.31352536	10.36464856	0.5263671924000001	-0.61035156	0.7324219	0.48828125	2.0528320680000003	9.43752446	-0.9677978240000001	0	0.36621094	-0.36621094	1539956880.527
-8.35129393	-5.13686502	-2.0564209260000004	-1.8920898	-0.5493164	0.9765625	5.0447509	-8.7963134	3.354394568	1.159668	0.061035156	0.12207031	7.59763179	8.354882788000001	2.2753417540000003	-0.12207031	0.24414062	-0.24414062	-8.170654254	0.023925780760000005	-5.373730432	-0.79345703	-2.0751953	-0.61035156	-0.9474609620000001	10.298852340000002	0.7608398560000001	-1.0986328	-0.24414062	0.5493164	2.25859375	9.605004892	-0.840991214	-0.061035156	0.61035156	-0.5493164	1539956880.567
-8.14433606	-4.660742212000001	-2.24663089	-2.1972656	-0.4272461	1.0375977	4.556665036	-8.539111420000001	3.1689697480000003	1.0986328	-0.5493164	-0.18310547	8.00676268	8.577392572	2.1030761780000002	-0.24414062	2.2583008	0.30517578	-8.274731430000001	-0.19499511780000003	-4.9729737400000005	-1.0986328	-2.319336	-0.7324219	-1.195092752	10.13735324	1.1604003600000001	-1.0986328	-0.24414062	0.5493164	1.9966064300000002	9.527246106	-0.855346646	-0.12207031	0.8544922	-0.6713867	1539956880.607
-8.30583516	-4.15231929	-2.5337402160000004	-2.8686523	-0.24414062	0.79345703	4.143945288	-8.152710160000002	3.0983885800000004	0.91552734	-0.24414062	-0.18310547	7.676586960000001	8.43383786	2.27893071	-0.12207031	3.2348633	1.159668	-8.38957518	-0.40434570680000004	-4.486083966000001	-1.5258789	-2.5634766	-0.8544922	-1.2704589660000003	10.097875900000002	1.0886230432000001	-1.159668	-0.6713867	0.18310547	1.70471196	9.29636232	-0.9438721040000001	0.24414062	0.8544922	-0.8544922	1539956880.647
-8.366845746000001	-4.19897464	-3.1187255400000002	-3.3569336	0.061035156	0.48828125	4.143945288	-8.152710160000002	3.0983885800000004	0.5493164	0.12207031	0	7.534228240000001	8.19816893	2.463159146	0	2.9296875	1.6479492	-8.61328125	-0.4474121106000001	-3.9345947480000003	-1.8920898	-2.746582	-0.8544922	-0.970190396	9.89570288	0.9462646760000001	-1.159668	-2.6245117	0.30517578	1.638916034	9.486572480000001	-1.2285888580000002	0.30517578	1.159668	-1.2817383	1539956880.687
-8.28190944	-4.330566394000001	-3.7790771760000004	-3.6010742	0	0.18310547	3.96569838	-7.986425720000001	2.7251464660000004	-0.061035156	1.159668	0.12207031	7.77109375	7.68735324	2.674902356	0.36621094	3.6621094	2.380371	-9.198266574	-0.1854248004	-3.14265126	-2.1362305	-2.8686523	-0.79345703	-0.379223642	9.98063948	0.970190396	-1.159668	-2.6245117	0.30517578	1.4833984620000003	9.680371106	-1.221411142	0.24414062	1.6479492	-1.4648438	1539956880.727
-7.81057158	-4.2336670320000005	-3.753955072	-3.479004	-0.7324219	-0.061035156	4.106860324	-7.78903804	2.55048822	-0.6713867	1.7700195	0.4272461	7.88952626	7.17055661	2.9416748200000002	0.61035156	5.126953	3.1738281	-9.573901260000001	-0.09450683900000001	-2.47631839	-2.380371	-2.5634766	-0.7324219	0.849365216	9.9794429	1.1604003600000001	-1.4038086	-3.3569336	0.30517578	1.9188476440000002	9.491357428	-1.300366214	0.24414062	1.6479492	-1.4648438	1539956880.767
-7.364355432000001	-4.329370108	-4.091308606	-3.6621094	0	-0.48828125	3.6833741	-7.702905252000001	2.0671875	-0.91552734	1.2817383	0.91552734	7.932592752000001	6.474316394000001	2.878271466	1.2817383	4.3945312	3.6010742	-9.61936052	0.0980957068	-1.967895468	-2.6245117	-2.380371	-0.6713867	1.7035155760000003	9.754540740000001	1.4211913940000003	-1.4038086	-3.1738281	0.12207031	1.6437011780000002	9.49733876	-1.56354982	0.30517578	1.7089844	-1.2817383	1539956880.807
-7.59165036	-4.32817392	-4.440625000000001	-3.3569336	-1.0375977	-0.6713867	3.2048584260000004	-7.342822480000001	2.141357428	-1.159668	0.12207031	1.159668	8.0905027	5.56274411	2.981152356	2.0751953	3.7231445	3.7231445	-9.780859620000001	0.34572753600000006	-1.5013427520000002	-3.112793	-2.1972656	-0.5493164	2.331567392	9.310717752	1.3769287140000002	-1.5869141	-2.4414062	0	1.2202148560000001	9.226977340000001	-1.6484863220000001	0.36621094	2.6855469	-1.0375977	1539956880.847
-7.38947734	-4.288696286	-4.6978271760000005	-3.1738281	-1.159668	-1.0375977	2.7945312500000004	-7.236352340000001	2.10546875	-1.0375977	-0.7324219	1.4648438	8.021118210000001	4.776782248000001	2.501440396	2.9296875	2.8076172	3.2958984	-9.82272914	0.6830810700000001	-1.2895996400000003	-3.0517578	-1.8920898	-0.48828125	2.80051268	8.990112320000001	1.3649658540000003	-1.7700195	-0.8544922	0.12207031	0.860131839	9.506909440000001	-1.476220746	0.36621094	2.6855469	-1.0375977	1539956880.887
-7.08801268	-4.483691394	-4.627246106	-3.4179688	-1.0986328	-1.4038086	2.447607428	-7.151415740000001	1.489379892	-0.30517578	-2.5634766	1.8310547	7.8548342600000005	4.310229532	2.076757788	3.7231445	2.1972656	2.5634766	-9.8179438	1.05991214	-0.9773681610000001	-2.9296875	-1.7700195	-0.48828125	2.569628894	9.24611821	1.4199951080000002	-1.8920898	2.380371	0.61035156	1.393676718	9.2389402	-1.524072284	0.5493164	3.479004	-0.79345703	1539956880.927
-8.08930661	-5.13686502	-4.94904802	-3.4179688	-0.18310547	-1.4038086	2.743090854	-7.238745108000001	1.5121094240000001	0.36621094	-4.333496	2.319336	8.0139402	4.54111322	2.2645751800000005	4.5776367	2.6855469	2.1972656	-9.87895468	1.409228534	-0.7859619110000001	-2.6245117	-2.0141602	-0.48828125	1.0491455072	9.479394568	1.0144531250000002	-1.8920898	2.380371	0.61035156	2.18203125	9.477001800000002	-1.369750998	0.7324219	4.760742	-0.4272461	1539956880.967
-10.030884080000002	-5.974267572	-4.492065396	-1.2207031	-3.4179688	-0.12207031	4.34851088	-7.611987320000001	1.796826178	0.12207031	-5.1879883	2.746582	7.930200180000001	5.49934056	1.8985107820000002	4.3945312	2.1972656	1.4648438	-10.05959514	1.9762695680000002	-0.7285400360000001	-2.6245117	-1.4038086	-0.36621094	-0.42827148560000006	9.069067392000001	0.8744873200000001	-0.48828125	2.9296875	0.30517578	1.9260253600000001	10.2163089	-1.4068359620000002	0.6713867	5.554199	-0.79345703	1539956881.007
-8.291479532	-5.188305710000001	-3.6056152160000003	-0.7324219	-5.004883	0.30517578	4.34851088	-7.611987320000001	1.796826178	-0.36621094	-4.8828125	3.479004	7.529443390000001	5.852246106	1.847070288	3.4179688	0.7324219	0.5493164	-9.79880342	2.269360324	-0.5861816394	-1.7700195	-1.2207031	-0.36621094	-0.9031982428000002	8.86210962	1.3302734620000003	1.159668	1.6479492	0.6713867	-0.26796875000000003	10.245019960000002	-1.6616454680000001	0.12207031	3.479004	-0.9765625	1539956881.047
-6.69802266	-4.318603534	-2.463159146	-1.4648438	0.79345703	0.7324219	5.037573380000001	-7.640698380000001	1.667626996	-0.18310547	-3.479004	3.6010742	7.20883786	6.062792932000001	2.5074219240000004	2.9907227	0.12207031	-0.24414062	-10.030884080000002	1.9487548920000002	-0.47373047120000006	-0.48828125	-1.4648438	-0.30517578	-0.4091308606000001	9.32148462	2.293286142	1.159668	1.6479492	0.6713867	-0.9893310700000001	9.758129892000001	-1.471435504	-0.061035156	0.79345703	-0.4272461	1539956881.087
-7.65146466	-4.09848642	-2.79213858	-1.159668	1.953125	0.5493164	5.1895018	-7.87995607	1.447509784	-0.18310547	-3.8452148	3.479004	7.11672374	6.657348740000001	3.5601562500000004	3.7231445	0.48828125	-0.79345703	-10.02490216	0.6854736419999999	-0.30744628600000007	-0.30517578	-1.0375977	-0.61035156	0.6101074280000001	10.088306200000002	3.02421875	1.6479492	2.2583008	1.2817383	-1.3661621400000001	9.584667932	-1.7071045320000002	-0.30517578	-1.2207031	-0.12207031	1539956881.127
-8.4135009	-4.450195288000001	-3.665429712	0.061035156	-0.9765625	0.5493164	5.1895018	-7.87995607	1.447509784	0	-4.5166016	3.0517578	7.536621106	7.626342752000001	4.76481929	4.0893555	2.5024414	-0.4272461	-9.81196286	0.2930908246	-0.05502929712000001	-1.0375977	-0.7324219	-0.4272461	0.8290283540000001	9.939965560000001	2.9392822480000005	0.79345703	2.6855469	0.7324219	-0.966601538	9.460253894000001	-1.47263179	-0.061035156	-2.5024414	0.061035156	1539956881.167
-8.259179712	-4.403540036	-3.185717752	0.12207031	-0.91552734	0.4272461	6.4479982	-8.115625000000001	1.4702392180000001	0.4272461	-4.3945312	2.2583008	7.39067392	7.914648560000001	5.663232428000001	3.540039	3.7841797	0	-9.801196580000001	0.5861816394	-0.21054687500000002	-0.91552734	-0.5493164	-0.24414062	-0.061010742800000003	9.644482428000002	2.495458966	0.79345703	2.6855469	0.7324219	1.400854532	9.88732878	-0.9486572480000001	-0.24414062	-1.8920898	0.061035156	1539956881.207
-7.9995851600000005	-3.52546376	-3.1689697480000003	-0.61035156	-0.12207031	0.18310547	7.39067392	-7.809375	1.5743163940000002	0.48828125	-3.2958984	1.0375977	6.73151857	7.8428711060000005	5.75415036	2.8076172	2.8686523	0	-10.12180162	0.37443847840000005	-0.2428466754	-0.48828125	-0.24414062	-0.18310547	-0.2990722644	9.835888579999999	2.094702176	0.061035156	2.5024414	0.79345703	2.7371094240000002	9.459057608	-0.846972644	-0.24414062	-1.8920898	0.061035156	1539956881.247
-8.307031250000001	-3.361572284	-3.2885987400000003	-0.91552734	0.61035156	0.061035156	7.461254892	-7.512695288000001	1.540820288	0.061035156	-1.6479492	-0.12207031	6.421679712	8.08930661	5.21342752	1.7700195	1.159668	-0.48828125	-10.158886780000001	-0.4426269568000001	-0.3529052716	-0.7324219	0.24414062	-0.30517578	0.37802735600000004	9.94355432	2.1341797120000003	-1.159668	1.2207031	1.159668	2.0145507200000004	9.46264676	-0.5873779254	-0.24414062	0.4272461	0.91552734	1539956881.287
-8.508007788	-3.180932608	-3.917846646	-1.4038086	-0.36621094	-0.61035156	6.69204074	-7.77109375	1.567138678	-0.36621094	-0.36621094	-0.79345703	6.87148462	8.061792032000001	4.550683606000001	1.159668	0.79345703	-0.79345703	-10.233057100000002	-1.003686502	-0.33256836060000006	-1.3427734	0.5493164	-0.36621094	1.4116211060000001	9.70310054	2.5445067900000002	-1.159668	1.2207031	1.159668	0.49167482	9.782055710000002	-0.8577392572	-0.61035156	-0.24414062	0.6713867	1539956881.327
-8.1323732	-2.516992212	-3.9070800720000003	-1.4648438	-1.8310547	-1.2207031	5.752954074000001	-8.44819339	1.2082519568	-0.6713867	0.061035156	-1.0986328	7.480395468	7.710082968000001	3.4058349640000003	0.6713867	1.2817383	-0.61035156	-10.40891124	-1.3972655760000001	-0.12202148560000001	-1.8310547	0.8544922	0	1.81357428	8.93747554	2.983544928	-0.7324219	1.3427734	0.6713867	-0.47373047120000006	9.835888579999999	-1.035986322	-0.61035156	-0.24414062	0.6713867	1539956881.367
-6.6776857000000005	-2.259790036	-3.188110324	-2.0751953	-1.0375977	-1.7700195	5.17993161	-9.52604982	0.8314209260000001	-0.30517578	0.5493164	-1.7700195	7.62993161	6.75544429	2.3997558900000002	0.4272461	0.9765625	-0.061035156	-10.35388228	-2.054028354	0.0454589856	-2.380371	1.4038086	0.24414062	2.007373004	7.9373777	2.76223143	-0.18310547	2.0751953	0	-0.7285400360000001	9.33942842	-1.5982422120000002	-0.7324219	-0.36621094	0.18310547	1539956881.407
-6.37263179	-3.1893066100000005	-3.109155252	-2.8076172	3.6621094	-2.4414062	4.135571286	-9.844262680000002	0.679492212	-0.061035156	0.4272461	-2.9907227	7.55576178	5.7385987400000005	1.5156982820000002	0.79345703	0.61035156	0.6713867	-9.74257788	-1.6748047120000003	0.03349609424	-3.540039	1.5869141	0.36621094	2.213134784	7.4947509000000005	2.332763678	-0.18310547	2.0751953	0	0.1268066394	9.261669928000002	-1.967895468	-0.36621094	0.24414062	-0.18310547	1539956881.447
-8.104858426	-3.6905516200000004	-4.894018570000001	-2.4414062	3.112793	-2.746582	2.810082968	-9.961499100000001	0.37443847840000005	0.48828125	-0.8544922	-4.0283203	7.328466754	5.240942392	0.8661132788	1.4038086	0.30517578	0.8544922	-9.81435504	-0.21533202880000002	-0.3505126800000001	-3.7841797	1.4648438	0.8544922	2.3016601440000004	8.34052716	1.3422363220000002	0.48828125	2.1362305	-0.36621094	1.2261962860000002	9.7832518	-1.5109130400000002	-0.36621094	0.24414062	-0.18310547	1539956881.487
-9.32866214	-4.389184604	-5.797216754	-1.0375977	-1.7089844	-2.2583008	2.253808606	-9.74138179	0.734521466	0.7324219	-1.2817383	-4.3945312	7.765112320000001	5.726635880000001	0.723754892	1.7700195	1.2207031	0.61035156	-10.106250000000001	1.5204834260000002	-0.5024413940000001	-3.4179688	1.8310547	0.8544922	1.6078125	9.62653804	0.32778320680000006	0.6713867	4.1503906	0.18310547	1.3254882200000002	9.96030252	-0.8625244110000001	-0.18310547	2.4414062	-0.5493164	1539956881.527
-8.492456070000001	-4.386792032000001	-4.9	-1.5258789	-1.3427734	-1.6479492	2.0743652160000003	-9.682763580000001	1.0419677520000001	0.61035156	-0.6713867	-3.540039	8.28430162	6.73151857	0.642407248	1.8310547	2.4414062	0.24414062	-9.69472644	2.5337402160000004	-0.5335449280000001	-2.9296875	1.4038086	0.5493164	0.678295926	10.58955072	0.21533202880000002	0.6713867	4.1503906	0.18310547	1.808789038	10.004565200000002	-0.573022464	-0.36621094	1.5258789	-0.4272461	1539956881.567
-8.30463858	-3.544604532	-4.783959964000001	-1.8310547	0.8544922	-1.2817383	1.885351538	-9.419580072	1.225	0.7324219	0.30517578	-1.8920898	8.52595198	7.78186052	0.7129882787999999	1.8310547	3.112793	0	-9.42197284	2.5157959260000005	-0.9606201080000001	-2.380371	1.0986328	0.18310547	0.1208251996	11.02380342	0.619677716	1.0986328	3.90625	0.36621094	2.7478759000000004	9.645678420000001	-0.6208740020000001	-0.36621094	1.5258789	-0.4272461	1539956881.607
-8.45297824	-3.092407248	-5.62853984	-1.8310547	-1.159668	-1.3427734	1.284814496	-8.446997300000001	1.8793701080000003	0.48828125	0.18310547	-0.36621094	8.364452880000002	8.425463760000001	1.02761232	1.8920898	3.112793	-0.12207031	-8.769995108000002	2.372241214	-1.144848642	-1.953125	0.48828125	-0.24414062	-0.1399658246	10.936474640000002	0.9414794928000001	1.5258789	3.6010742	0.4272461	2.237060504	9.439917032	-0.876879892	-0.30517578	2.0141602	-0.4272461	1539956881.647
-7.946948380000001	-3.6139891200000003	-5.656054712	-1.5869141	-1.159668	-0.9765625	0.9522461060000001	-7.078442392	2.09948732	-0.061035156	-0.79345703	1.0986328	7.77109375	8.597729532	1.447509784	2.1972656	2.380371	-0.18310547	-9.055908246000001	2.16767572	-1.1328857428	-1.7700195	0.061035156	-0.5493164	-0.173461911	10.800097840000001	0.9414794928000001	1.5258789	3.6010742	0.4272461	2.3399413940000002	9.68515625	-1.1245117212000002	-0.5493164	2.0141602	-0.48828125	1539956881.687
-7.8237304320000005	-3.6690185700000004	-5.752954074000001	-1.4648438	-1.0375977	-0.7324219	1.159204074	-6.506615920000001	2.080346646	0.24414062	-1.4038086	2.4414062	7.0497314300000005	8.80109874	1.685571286	2.5024414	2.0141602	-0.36621094	-9.31669928	2.064794928	-0.915161142	-2.0141602	0	-0.79345703	0.37204589660000004	11.011840560000001	0.891235324	0.91552734	2.9296875	0.4272461	2.051635782	9.52963858	-1.1209228240000002	-0.30517578	2.1362305	-0.30517578	1539956881.727
-7.675390380000001	-3.58288588	-6.068774460000001	-1.2817383	-1.7700195	-0.61035156	1.393676718	-7.153808606	2.062402356	0.5493164	-2.2583008	3.479004	6.7063967600000005	9.25209964	1.7824707460000002	2.2583008	1.953125	-0.4272461	-9.504516574	2.231079074	-0.734521466	-2.0141602	-0.18310547	-0.8544922	1.21303714	10.9819339	1.113745108	0.061035156	1.8310547	-0.061035156	1.063500998	9.553564300000001	-1.2549072479999999	-0.24414062	1.0375977	-0.4272461	1539956881.767
-7.346411240000001	-3.352001996	-6.01135234	-1.5258789	-2.0751953	-0.61035156	1.7441894960000002	-8.39077176	1.4702392180000001	0.79345703	-3.1738281	4.0893555	6.619067392	9.149218750000001	2.235864218	2.2583008	2.0141602	-0.7324219	-9.7748777	2.0336913940000003	-0.6244628600000001	-1.953125	-0.12207031	-0.9765625	1.3817138580000001	10.47829622	1.159204074	0.061035156	1.8310547	-0.061035156	0.7428955072	9.80598192	-1.168774411	-0.24414062	1.0986328	-0.5493164	1539956881.807
-7.05690944	-2.981152356	-6.13815944	-1.5869141	-0.9765625	-0.8544922	2.2657714660000003	-9.53442392	1.3099365020000002	0.9765625	-4.1503906	4.0893555	6.426464660000001	8.55466304	2.6174804320000002	2.4414062	2.380371	-1.0986328	-9.70310054	1.726245108	-0.37443847840000005	-1.953125	-0.12207031	-0.9765625	1.335058606	9.77966304	0.8577392572	-0.48828125	2.380371	-0.36621094	1.51330571	9.961499100000001	-1.58388678	-0.7324219	0.8544922	-0.4272461	1539956881.847
-7.328466754	-2.680883786	-5.9036866	-1.159668	-1.4038086	-0.9765625	3.007470746	-9.63969748	1.128100589	0.61035156	-4.4555664	3.3569336	6.152514480000001	8.141943390000002	2.64379892	2.2583008	2.5634766	-1.4038086	-9.38488768	1.6269530760000002	-0.48808594240000003	-2.5024414	0	-0.7324219	1.312329074	9.21501448	0.6208740020000001	-0.79345703	2.1362305	-0.36621094	2.9739746400000002	9.760522660000001	-1.415209964	-0.7324219	0.8544922	-0.4272461	1539956881.887
-7.344018570000001	-2.7359130400000002	-5.79841304	-1.8310547	-2.4414062	-1.2207031	4.1152344240000005	-9.410009980000002	1.108959964	0.36621094	-3.4179688	2.6245117	6.233862320000001	7.78066394	2.709594748	1.5869141	3.112793	-1.5258789	-9.07146016	1.8937255400000002	-0.8457763580000002	-2.2583008	-0.061035156	-0.91552734	1.3984619600000001	9.18391124	0.31103514400000004	-0.8544922	1.5869141	-0.4272461	1.7944336060000001	9.374121106	-1.5743163940000002	-1.2207031	4.0893555	-0.7324219	1539956881.927
-7.516284440000001	-3.1151367800000003	-5.920434800000001	-2.8686523	-2.319336	-1.2207031	3.803002896	-8.62763678	1.032397464	0.18310547	-1.8310547	1.2817383	6.038867212	7.70888678	2.682080072	1.159668	2.6855469	-2.0141602	-9.668408246	1.5599609620000003	-0.9283202880000001	-1.7700195	0	-1.2207031	1.4570800720000001	9.650463760000001	0.269165036	-1.0375977	1.5258789	-0.30517578	0.49406739200000005	9.564331070000001	-1.2022705072	-1.0375977	3.2348633	-0.7324219	1539956881.967
-8.25678714	-3.2921875000000003	-6.180029254	-2.6855469	-2.8686523	-0.8544922	2.899804712	-8.38120108	0.7129882787999999	0.061035156	-2.9907227	0.36621094	6.072363220000001	8.328564300000002	2.5253662140000004	1.0375977	1.953125	-2.6855469	-10.310815200000002	0.6232665740000001	-0.5861816394	-2.0751953	-0.36621094	-1.2817383	1.2549072479999999	10.392163040000002	1.0048827880000002	-0.61035156	1.159668	-0.12207031	1.035986322	9.77607428	-0.8242431610000001	-1.2817383	2.319336	-0.5493164	1539956882.007
-8.290283246000001	-3.4812010800000004	-5.1715576080000005	-2.6245117	-4.211426	-0.36621094	3.21203624	-8.77597644	0.6507812500000001	0.5493164	-3.8452148	0.30517578	6.56403804	9.366943390000001	2.2573974640000003	0.6713867	2.319336	-2.8076172	-10.072753600000002	-0.287109375	-0.7129882787999999	-2.9907227	-0.18310547	-1.3427734	1.222607428	10.603905760000002	2.2071533540000003	-0.61035156	1.159668	-0.12207031	2.9500489200000004	9.612182608000001	-0.1040771466	-1.5869141	2.8076172	0.24414062	1539956882.047
-7.93378894	-4.013549820000001	-3.6905516200000004	-3.2348633	-2.1362305	-0.36621094	3.41301268	-9.536816394	0.775195288	0.91552734	-4.1503906	0	6.747070288000001	9.631323380000001	2.32917482	0.5493164	3.112793	-2.5634766	-9.590649460000002	-0.49406739200000005	-1.183129892	-3.112793	-0.7324219	-1.2207031	1.0969971040000002	10.20434604	2.7179687500000003	0.24414062	0.8544922	-0.36621094	4.751660144000001	9.274829074000001	0.40554199280000003	-1.2817383	4.0283203	1.0986328	1539956882.087
-9.35976538	-3.741992212	-2.93808606	-4.333496	-1.4648438	-0.9765625	3.5553711060000004	-9.81435504	0.7046142572	0.9765625	-4.0283203	-0.61035156	6.609497300000001	9.431542932000001	2.575610324	0.9765625	3.6621094	-2.0141602	-9.849048020000001	-0.954638678	-1.489379892	-3.0517578	-0.79345703	-1.0375977	0.2572021466	9.6217527	2.8483641200000003	-0.7324219	2.6245117	0.7324219	4.974169928000001	9.785644568	-0.2763427716	-0.61035156	6.4697266	1.0375977	1539956882.127
-9.770092752000002	-4.733715854000001	-3.1893066100000005	-3.1738281	-3.0517578	-1.4038086	3.53981929	-9.67438948	0.7393066100000001	1.159668	-4.0283203	-1.0375977	6.347509980000001	9.377710160000001	2.7969239200000002	1.3427734	4.4555664	-1.159668	-10.6589357	-1.868603534	-1.5456054320000001	-3.4179688	-0.4272461	-0.91552734	-0.09331054320000001	9.503320288000001	3.131884784	-0.7324219	2.6245117	0.7324219	4.45258786	9.32746556	-1.757348642	1.159668	6.0424805	0.61035156	1539956882.167
-8.70061052	-4.78515625	-2.749072284	-2.8076172	-2.9907227	-1.0375977	3.3053466460000003	-9.51169429	0.5359375000000001	1.4648438	-4.211426	-1.159668	5.40842302	9.853833360000001	2.5301512600000002	1.0986328	4.5776367	-0.12207031	-10.534521760000002	-1.9595214660000002	-1.52526857	-3.7231445	-0.36621094	-0.91552734	0.2344726538	9.926807100000001	3.3687500000000004	-0.5493164	3.0517578	0.8544922	6.579589660000001	8.52714856	-3.4632567900000004	3.2958984	7.873535	-0.30517578	1539956882.207
-8.500830072	-4.082934604	-2.8064941100000005	-3.540039	-0.18310547	-0.7324219	3.1964844240000003	-9.868188400000001	-0.1770507788	2.0141602	-4.3945312	-1.0986328	4.32817392	10.20195288	2.0336913940000003	0.61035156	3.90625	0.6713867	-10.453173920000001	-2.112646466	-1.56953125	-4.0283203	-0.24414062	-0.79345703	0.24643554320000002	9.75214856	3.1641846040000003	0	3.7231445	0.7324219	4.188207968	10.2163089	-3.5087158540000005	3.2958984	7.873535	-0.30517578	1539956882.247
-9.089404254	-3.5577635800000005	-3.7455810700000005	-3.1738281	-2.9907227	-1.3427734	3.2180175720000004	-9.95073282	-0.7464843750000001	2.319336	-4.9438477	-1.2817383	3.7611327880000003	9.98422824	1.7286376800000003	0.24414062	3.6621094	1.159668	-9.98901358	-1.847070288	-1.3984619600000001	-4.211426	-0.24414062	-0.6713867	-0.0346923822	9.335839660000001	2.9165527160000004	-0.061035156	4.272461	0.91552734	0.26318359620000004	10.96877446	-4.189404254	3.8452148	11.59668	2.8076172	1539956882.287
-7.619164840000001	-3.282617212	-3.71088858	-3.7231445	-2.8686523	-1.4038086	3.249121106	-9.76291484	-1.1053711060000002	2.1972656	-5.065918	-1.4648438	3.5386230040000006	9.649267572	1.7226562500000002	0.24414062	3.8452148	1.4648438	-9.41599092	-1.7812744600000001	-1.211840854	-4.272461	-0.36621094	-0.4272461	-0.3828125	9.07026358	2.6713134000000003	-0.061035156	4.699707	1.2817383	-1.892529254	11.538208360000002	-2.268164038	3.8452148	11.59668	2.8076172	1539956882.327
-7.145434800000001	-3.494360324	-3.2957762600000002	-4.4555664	-0.7324219	-1.4648438	3.3292724640000007	-9.38847644	-1.296777356	2.0141602	-4.5166016	-1.5869141	3.269457968	9.45307608	1.3948730040000001	0.18310547	4.1503906	1.5869141	-9.18630342	-1.680786142	-0.9414794928000001	-4.3945312	-0.4272461	-0.24414062	-0.5586669928	8.7795652	2.3531005400000002	-0.061035156	4.760742	1.4648438	-1.8075927520000004	10.69602086	-1.3446288940000002	3.4179688	6.3476562	2.6855469	1539956882.367
-7.51867662	-3.514697284	-3.619970746	-4.1503906	-2.5024414	-1.2207031	3.116332968	-9.0092527	-1.0934082068000002	1.953125	-3.540039	-1.4648438	2.8471679320000005	9.10615216	0.879272464	0	3.6621094	1.5258789	-8.846557608000001	-1.3195067900000002	-0.6376221040000001	-4.4555664	-0.5493164	-0.061035156	-0.46774902160000004	8.42666034	2.1712646760000003	0.061035156	4.272461	1.5258789	-1.0048827880000002	10.064379500000001	-1.848266574	2.319336	2.4414062	1.5869141	1539956882.407
-7.8237304320000005	-3.6797851440000002	-3.6750000000000003	-4.5166016	-2.5024414	-1.4038086	2.6581542540000003	-8.577392572	-0.775195288	1.953125	-3.6010742	-1.159668	2.7359130400000002	8.61328125	0.6244628600000001	0.061035156	2.9296875	1.4648438	-8.87646466	-0.9809570288	-0.40554199280000003	-4.4555664	-0.5493164	0.18310547	-0.26796875000000003	8.388378894	2.051635782	0.36621094	3.90625	1.4648438	2.6940429320000003	9.01044928	-0.6220702880000001	1.8920898	6.591797	0.061035156	1539956882.447
-8.441015380000001	-3.5745117800000004	-3.0182373200000003	-4.0283203	-3.6010742	-1.2207031	2.4870849640000006	-8.098876800000001	-0.4438232428	1.953125	-3.6621094	-0.7324219	2.928515576	8.539111420000001	0.516796875	0.24414062	2.6855469	1.2207031	-9.24492212	-0.6328369110000001	-0.31103514400000004	-4.272461	-0.48828125	0.24414062	0.062207030760000004	8.713769568	1.924829074	0.5493164	3.7841797	1.4038086	2.3997558900000002	9.00686052	-1.7417969240000002	1.8920898	6.591797	0.061035156	1539956882.487
-7.58686502	-3.017041034	-3.1007812500000003	-4.0893555	-1.4648438	-0.9765625	2.3674560700000002	-7.811767572	-0.27993163940000004	1.953125	-3.6621094	-0.18310547	3.2072509000000005	8.694628894000001	0.43186035340000006	0.48828125	2.8076172	0.9765625	-9.563134980000001	-0.6208740020000001	0.0490478534	-4.272461	-0.24414062	0.30517578	0.3732421924	9.220996106000001	2.177246106	0.79345703	3.6010742	1.2817383	-0.2918945288	8.74367662	-2.70600589	2.1362305	7.385254	-0.7324219	1539956882.527
-7.798608426	-3.5601562500000004	-3.1534179320000004	-4.211426	-1.5869141	-1.159668	2.2573974640000003	-7.820141574000001	-0.10048827880000001	1.953125	-3.7231445	0.61035156	3.5135009000000004	9.07385234	0.47492675720000005	0.91552734	3.112793	0.7324219	-9.267651260000001	-0.592163089	0.14833984620000001	-4.4555664	-0.24414062	0.48828125	0.56823732	9.459057608	2.3076415740000003	1.2817383	3.7841797	0.9765625	-0.3289794928	8.979345746000002	-0.32180175720000004	2.1362305	7.385254	-0.7324219	1539956882.567
-7.037768570000001	-2.751464856	-2.5720214660000003	-4.333496	-1.4648438	-0.91552734	2.256201178	-8.260375900000001	-0.023925780760000005	1.8920898	-3.9672852	1.8310547	3.8843505400000002	9.138451980000001	0.784765625	1.4038086	3.7231445	0.7324219	-8.644384980000002	-0.4091308606000001	0.053833007200000005	-4.272461	-0.4272461	0.5493164	0.5586669928	8.915942392	2.0707763580000003	0.91552734	3.479004	0.79345703	-0.18422851440000002	8.176635880000001	-1.7657226440000002	-0.24414062	1.2817383	-1.953125	1539956882.607
-8.524755890000002	-4.359277356000001	-4.185815396000001	-5.6762695	2.4414062	-2.746582	2.61867662	-8.59414038	0.014355469240000002	1.953125	-3.8452148	2.8076172	4.103271466000001	8.65515126	1.0874267572	1.7700195	4.4555664	1.159668	-8.907568390000002	-0.5622558606000001	-0.3517089856000001	-4.4555664	-0.6713867	0.61035156	0.6029296924	8.698217752000001	1.7106933900000003	0.91552734	3.479004	0.79345703	-1.3924804320000002	10.50700728	-0.5550781250000001	0.91552734	0.91552734	-3.4179688	1539956882.647
-10.868286240000002	-7.7459719400000004	-5.324682608000001	0.061035156	-4.333496	-1.4038086	3.0708741	-8.226879892	0.2763427716	2.0141602	-3.3569336	3.0517578	3.8508545320000005	8.851342752	0.9929199280000001	1.8310547	4.272461	1.3427734	-11.79660692	0.9977050720000001	-0.30625	-5.065918	0.12207031	0.9765625	0.846972644	10.251000900000001	0.3002685504	0.61035156	3.6621094	0.8544922	6.792529254000001	12.95939946	0.910375998	-0.79345703	1.5258789	-1.2817383	1539956882.687
-7.39067392	-3.2658691100000006	-4.012353534	-4.638672	-2.4414062	-1.0375977	3.0864257200000003	-8.370434800000002	0.1579101538	2.0141602	-3.540039	2.8076172	3.776684604	10.59792482	0.925927716	1.7089844	4.0283203	0.6713867	-11.136254500000001	3.1414550720000003	-0.27993163940000004	-4.1503906	0.79345703	0.18310547	0.985742212	12.56223192	-0.732128894	0.48828125	3.7841797	0.9765625	2.930908246	9.35378444	-0.3289794928	-0.79345703	1.5258789	-1.2817383	1539956882.727
-9.048730432000001	-3.0828369600000003	-6.006567392	-4.0893555	1.0375977	-1.2817383	2.8064941100000005	-9.515283246000001	-0.8613281250000001	1.953125	-5.554199	2.319336	4.181030252	12.526342360000001	0.9211425720000002	1.0986328	4.211426	-0.5493164	-10.388574280000002	2.7610351440000005	-0.5526855432	-3.112793	-0.12207031	-0.18310547	-0.0418701178	13.132861420000003	-0.0418701178	0.91552734	4.699707	0.61035156	0.3935791034	9.331054712	-2.78017572	0.6713867	1.4648438	-1.7089844	1539956882.766
-9.39326178	-2.956030252	-6.0855226600000005	-3.9672852	-3.8452148	-1.0986328	3.2957762600000002	-9.632519568000001	-1.0371826080000002	1.5869141	-7.019043	1.5258789	4.69064946	12.802685700000001	0.660351538	0.5493164	4.5776367	-0.9765625	-10.830004500000001	1.70471196	-0.005981445288000001	-3.6621094	0.061035156	-0.48828125	-0.7428955072	12.443798920000003	0.6292480432	1.2817383	5.1879883	0.24414062	2.209545926	10.20195288	-1.8375000000000001	0.36621094	2.0751953	-2.1362305	1539956882.807
-7.620361420000001	-2.3578857820000003	-4.29946286	-4.0893555	-0.24414062	-1.2817383	3.9979980040000007	-9.121704074	0.1435546875	0.61035156	-5.92041	0.7324219	4.562646466	11.95451628	0.7907471040000001	0.6713867	4.1503906	-0.18310547	-10.03686502	1.069482428	0.40075683900000003	-3.6621094	0.061035156	-0.48828125	0.2572021466	11.492749100000001	0.619677716	0.4272461	3.0517578	0.36621094	1.604223642	9.554760880000002	-1.8614257200000002	0.36621094	2.0751953	-2.1362305	1539956882.847
-7.31889676	-2.6784912140000006	-4.81147464	-4.0893555	-0.30517578	-1.7700195	4.39038089	-8.740087860000001	0.9606201080000001	0.12207031	-4.0893555	0.5493164	3.974072284	10.7606205	1.4558837860000002	0.9765625	2.6855469	0.61035156	-9.20544429	1.144848642	0.33854982	-4.3945312	-0.30517578	-0.7324219	1.851855432	10.16726088	0.6854736419999999	-0.24414062	1.3427734	0.24414062	0.40554199280000003	9.705493210000002	-1.3195067900000002	0.6713867	2.319336	-3.2348633	1539956882.886
-7.0222167540000004	-3.5649413940000003	-5.126098740000001	-3.4179688	-1.4648438	-1.6479492	3.517089856	-8.4733152	1.0754638580000002	1.0375977	-3.4179688	0.30517578	4.27553714	9.217407248	1.905688498	1.0375977	2.0751953	0.48828125	-8.914746106	1.7106933900000003	0.3002685504	-4.333496	-0.24414062	-0.9765625	1.9894287140000002	8.761621106	0.2069580072	-0.5493164	2.2583008	-0.18310547	1.546801718	9.3657473	-0.643603534	0.6713867	2.319336	-3.2348633	1539956882.926
-6.7458741	-3.9034912140000007	-4.691845746	-2.8076172	-1.4038086	-1.3427734	2.427270468	-7.298559800000001	0.915161142	1.4038086	-6.652832	-0.5493164	4.813867212	8.120410340000001	1.96430661	0.8544922	3.6010742	0.061035156	-8.88842752	2.363867212	0.34931639400000003	-3.9672852	-0.18310547	-0.91552734	1.2704589660000003	8.0905027	-0.5144042932	-0.79345703	3.540039	0	1.05991214	9.095385880000002	-1.225	0.61035156	2.8686523	-2.319336	1539956882.966
-7.306933606	-3.4536866	-4.970581070000001	-2.0141602	0.12207031	-1.2817383	3.208447284	-6.57839357	1.18671875	1.4038086	-7.1411133	-1.0375977	4.901196580000001	7.900292932000001	1.833911142	0.36621094	5.065918	-0.4272461	-9.22338858	2.73830571	0.5598632788000001	-3.6010742	0.24414062	-0.6713867	0.6292480432	8.31301268	-0.7261474640000001	-0.9765625	4.1503906	0.6713867	0.22131347840000004	9.69113768	-1.1962890380000002	0.12207031	1.4038086	-1.8920898	1539956883.006
-7.677783246000001	-2.7909423920000003	-5.69433606	-1.4038086	-1.7700195	-1.0986328	3.4967528960000003	-6.541308606	1.61977536	0.9765625	-5.432129	-0.79345703	4.615283246	8.38957518	1.641308606	-0.18310547	4.272461	-0.79345703	-9.11452626	2.860327176	0.7979248200000001	-3.112793	0.30517578	-0.61035156	0.25480957460000003	8.990112320000001	-0.4605712860000001	-0.6713867	4.0283203	1.0375977	0.27155761780000004	9.58227536	-1.4869873200000001	0.12207031	1.4038086	-1.8920898	1539956883.046
-7.381103240000001	-2.89741214	-5.352197480000001	-2.1362305	-1.4038086	-1.3427734	3.2790283540000003	-6.927710160000001	1.362573282	0.4272461	-4.4555664	0.18310547	4.6786866	9.134863220000002	1.299169928	-0.79345703	2.746582	-0.61035156	-9.061889480000001	2.8136719240000003	0.699829074	-2.4414062	0.061035156	-0.61035156	0.03947753894	9.375317392	0.01794433606	-0.12207031	3.6010742	1.0375977	0.8649169928000001	9.326269568	-1.7286376800000003	-0.30517578	0.9765625	-2.0141602	1539956883.086
-8.292675720000002	-2.8878417540000005	-5.063891574	-2.319336	-1.3427734	-1.4648438	3.475219748	-7.408618210000001	1.4953613220000002	-0.061035156	-3.3569336	1.2817383	4.8162597840000005	9.399243210000002	0.879272464	-1.159668	1.6479492	0.061035156	-9.480590560000001	2.3674560700000002	0.5658447284000001	-2.1362305	0.24414062	-0.61035156	0.15192871400000002	9.624145468	0.4450195288	0	2.9296875	0.9765625	0.9821533540000001	9.79880342	-0.811083966	-0.36621094	3.112793	-2.0751953	1539956883.126
-8.7448732	-3.129492212	-5.467040740000001	-2.4414062	-2.8686523	-1.2817383	3.8221435700000006	-7.640698380000001	2.00258786	-0.79345703	-2.0751953	1.953125	4.77080072	9.518872300000002	0.4821044928	-1.0375977	1.0375977	0.7324219	-10.794115920000001	1.8602295320000002	0.5359375000000001	-1.159668	0	-0.79345703	0.8074951080000001	10.553662140000002	0.900805661	-0.24414062	2.4414062	0.8544922	0.6926513580000001	10.01652806	-0.745288089	-0.36621094	3.112793	-2.0751953	1539956883.166
-8.73410643	-3.83171376	-5.504125900000001	-3.1738281	-1.5258789	-1.3427734	4.337744110000001	-7.96130342	2.24064946	-1.2207031	-0.79345703	2.380371	4.647582968	10.4041259	0.4139160144	-0.4272461	0.8544922	0.9765625	-11.8839357	0.22968750000000002	0.33615722840000006	-1.8310547	0.12207031	-1.0375977	1.491772464	11.854028060000001	1.876977536	-0.18310547	2.5024414	0.48828125	1.008471646	10.554858720000002	-1.81357428	-0.36621094	2.8076172	-1.8310547	1539956883.206
-9.96867662	-5.183520468	-5.610595746	-3.3569336	1.3427734	-1.0375977	4.709790036	-9.60859375	2.377026358	-1.2817383	-0.24414062	2.1972656	4.4489991	11.477197480000001	0.5048339856	0.18310547	1.5258789	0.79345703	-12.930688400000001	-0.7572509980000001	-0.17944336060000002	-2.1362305	0.7324219	-0.9765625	1.491772464	11.854028060000001	1.876977536	0.79345703	2.4414062	-0.48828125	1.408032248	11.59323732	-1.123315396	-1.6479492	2.9907227	-0.36621094	1539956883.246
-11.10874002	-6.6752929320000005	-4.970581070000001	-0.4272461	-3.0517578	-0.36621094	5.042358426000001	-11.675780760000002	2.095898462	-1.0375977	-0.30517578	1.3427734	4.4489991	11.477197480000001	0.5048339856	0.18310547	1.5258789	0.79345703	-12.165063400000001	-0.03947753894	-1.2632812500000001	-2.8076172	0.5493164	-0.79345703	0.35529785340000003	11.89111322	2.566040036	0.9765625	2.319336	-0.91552734	2.19638678	12.12797824	-0.4904785144	-1.6479492	2.9907227	-0.36621094	1539956883.287
-9.089404254	-5.938378894	-3.0900146760000005	0.7324219	-5.432129	-0.12207031	5.10097644	-13.329052520000001	1.588671924	-0.061035156	-0.9765625	0.12207031	4.082934604	11.93178714	0.953442392	1.0375977	2.1972656	0.7324219	-10.796509080000002	0.9020019568000001	-2.007373004	-1.5258789	0.61035156	-0.12207031	-1.796826178	10.601513579999999	2.1880126800000004	0.8544922	2.9296875	-0.79345703	3.0732665740000003	10.5141848	0.22490234620000002	-2.1972656	2.5634766	0.9765625	1539956883.326
-6.902587860000001	-4.47292482	-1.594653354	-2.0751953	1.3427734	-0.061035156	4.5614501800000005	-12.400732820000002	1.068286142	0.48828125	-2.319336	-1.4648438	3.011059604	11.35996106	2.00258786	1.2207031	3.9672852	1.3427734	-8.90517572	-0.11723633180000001	-2.851953076	-0.6713867	0.061035156	-0.4272461	-3.3914795320000004	9.285595746	2.38540036	0.36621094	3.8452148	0.18310547	3.599633786	9.522461060000001	0.5790038940000001	-0.36621094	2.380371	3.7231445	1539956883.366
-8.12160643	-5.133276260000001	-1.46665036	-1.3427734	1.3427734	0.36621094	4.187011780000001	-10.328759980000001	1.2884033540000002	0.61035156	-2.4414062	-2.319336	1.469042932	10.461548020000002	1.6137939300000002	0	2.4414062	2.0751953	-8.39316394	-1.0180419928000002	-3.0720702880000004	-0.5493164	-0.30517578	-0.30517578	-3.514697284	8.584570288	2.86152356	0.79345703	3.1738281	0.7324219	0.879272464	10.911352340000002	-0.8948242212000002	-0.36621094	2.380371	3.7231445	1539956883.406
-8.921923920000001	-5.150024460000001	-2.41770018	0.4272461	-2.319336	0.61035156	4.3054442900000005	-8.370434800000002	1.4798096040000002	0.6713867	-0.61035156	-2.1362305	0.21652832460000004	9.884936600000001	1.156811502	-0.61035156	-0.12207031	2.5024414	-8.748461960000002	-1.337451178	-2.670117212	-0.6713867	-0.48828125	-0.12207031	-2.4906739200000003	9.031982428000001	3.081640576	0.79345703	1.7700195	1.0375977	-0.10048827880000001	10.849145860000002	-1.8422851440000003	-0.91552734	3.479004	4.0283203	1539956883.446
-7.338037140000001	-3.8616211060000003	-2.138964856	-0.5493164	-2.4414062	0.30517578	3.8053954680000004	-7.945751800000001	1.022827176	1.2817383	-0.061035156	-1.7700195	-0.13398437500000002	10.100268080000001	1.425976538	-0.61035156	-1.0986328	2.380371	-8.80947284	-1.3230957460000001	-1.982250998	-0.8544922	-0.4272461	-0.12207031	-1.008471646	9.613378894	3.075659146	0.5493164	1.0986328	1.159668	0.6053222644	10.345508180000001	-1.0646972840000002	1.159668	1.3427734	5.432129	1539956883.486
-6.846362320000001	-3.6690185700000004	-1.5456054320000001	-1.0986328	1.5869141	0.24414062	3.5481933900000002	-8.637207068	0.0490478534	1.7700195	-0.30517578	-1.6479492	0.43664550720000006	10.0213134	2.0564209260000004	-0.30517578	0	1.4648438	-8.689843750000001	-1.3386474640000001	-1.623364218	-0.7324219	-0.36621094	-0.061035156	-0.48569336060000007	8.985326980000002	3.0050780759999998	0.30517578	1.0375977	0.91552734	0.2512207068	10.2928714	-0.538330072	1.159668	1.3427734	5.432129	1539956883.526
-7.7902346200000006	-3.6702148560000003	-1.967895468	-0.5493164	-1.0375977	0.24414062	3.4776123200000004	-9.095385880000002	-0.21413574280000003	2.0141602	-0.8544922	-2.1362305	0.9821533540000001	9.012841754	2.162890576	0	1.5258789	0.4272461	-8.54389676	-1.28361821	-1.3637695680000002	-0.6713867	-0.4272461	0.18310547	-0.5790038940000001	8.291479532	2.7706054320000004	0.061035156	1.0375977	0.6713867	-0.1208251996	9.7832518	-0.19738769960000002	1.5869141	1.8920898	5.065918	1539956883.566
-7.608398560000001	-3.198876996	-1.7788817900000002	-0.48828125	-0.8544922	0.5493164	3.2993652160000004	-8.47810054	-0.5251708966	1.7089844	-1.2817383	-2.9296875	1.0551269568000001	8.518774460000001	1.971484424	-0.061035156	1.8310547	-0.12207031	-8.456567392	-1.3290771760000002	-1.0993896760000001	-0.48828125	-0.4272461	0.24414062	-0.5790038940000001	8.291479532	2.7706054320000004	-0.4272461	0.61035156	0.6713867	-0.9031982428000002	8.610888580000001	-0.538330072	2.6855469	2.319336	2.8076172	1539956883.606
-7.364355432000001	-2.7418945679999998	-1.774096646	-0.79345703	0.18310547	0.30517578	3.1905028960000004	-7.9792482	-0.5598632788000001	1.4038086	-1.2207031	-3.1738281	1.1053711060000002	8.45776358	1.735815396	-0.18310547	0.79345703	-0.24414062	-8.790332068	-1.5109130400000002	-0.6818847840000001	-0.48828125	-0.48828125	0.30517578	-0.5610595746000001	8.299853240000001	2.710791034	-0.36621094	0.18310547	0.48828125	-2.162890576	8.049829074	-0.7524658540000001	2.6855469	2.319336	2.8076172	1539956883.646
-7.6107907400000006	-2.428466754	-1.4953613220000002	-0.79345703	0.4272461	0.12207031	3.051733426	-7.719653060000001	-0.40434570680000004	0.9765625	-0.61035156	-2.8686523	1.435546924	8.464941394	1.6927490020000002	-0.12207031	-0.36621094	-0.4272461	-8.98173822	-1.542016574	-0.31103514400000004	-0.61035156	-0.36621094	0.4272461	0.07058105432	8.492456070000001	2.74428714	0	-0.18310547	0.18310547	-2.0193359620000004	7.38947734	-0.1447509784	2.6855469	-0.18310547	1.6479492	1539956883.686
-8.169457968	-1.7190673920000001	-1.7884521760000003	-0.7324219	1.2207031	0.18310547	2.674902356	-7.48398462	-0.6256591459999999	0.91552734	-0.61035156	-2.0751953	2.077954074	8.42666034	2.001391574	0.24414062	-0.6713867	-0.6713867	-8.70061052	-1.629345746	-0.17465820680000002	-0.6713867	-0.48828125	0.5493164	0.6459961060000001	8.42307158	2.9500489200000004	0.24414062	-0.7324219	0	0.12800292540000002	7.988818390000001	-0.05144042932000001	2.0751953	-0.91552734	-0.61035156	1539956883.726
-8.992504892	-2.387792932	-2.7813721040000003	-1.0375977	0.9765625	0.18310547	2.586376996	-7.314111420000001	-0.47492675720000005	0.48828125	-0.7324219	-1.5258789	2.7155760800000004	8.151513580000001	2.23227536	0.5493164	-0.48828125	-0.79345703	-8.56184056	-1.753759784	-0.5335449280000001	-0.8544922	-0.4272461	0.6713867	1.02761232	8.11682158	3.045751996	0.61035156	-1.0986328	-0.24414062	5.462255890000001	8.04504393	-0.31223143000000003	2.0751953	-0.91552734	-0.61035156	1539956883.766
-9.20065944	-2.3889892180000003	-1.7645263580000001	-0.30517578	0.36621094	1.4038086	2.9213378600000004	-7.327270468000001	-0.25959472840000003	0.18310547	0	-0.36621094	3.29816893	7.811767572	2.588769568	0.8544922	0	-0.79345703	-8.753247300000002	-1.3242920320000002	-0.6125	-1.0375977	-0.6713867	0.9765625	1.081445288	8.07016574	2.787353534	0.6713867	-1.159668	-0.24414062	13.367334260000002	9.72224092	-1.2178222840000001	0.91552734	1.8310547	1.8310547	1539956883.806
-11.66860324	-3.570922824	-4.54111322	-2.1362305	0.48828125	0	2.9632079680000003	-7.257885880000001	-0.08493652160000001	0.24414062	0.9765625	0.7324219	3.8376952880000004	8.174243210000002	2.8698974640000006	1.0375977	0.8544922	-0.6713867	-9.636108426000002	-0.5873779254	-0.5479003894	-0.8544922	-1.4648438	1.7089844	0.762036142	9.370532248	2.404541034	0.61035156	-0.61035156	0.12207031	3.6068116	9.7748777	-1.899707068	-1.2207031	-0.9765625	0.30517578	1539956883.846
-12.36245108	-6.41809056	-5.83669429	-1.0986328	-1.3427734	-1.7089844	3.2742432100000003	-7.945751800000001	0.517993161	0.24414062	1.8310547	1.953125	4.185815396000001	10.1313723	2.960815396	0.91552734	1.5258789	-0.6713867	-9.636108426000002	-0.5873779254	-0.5479003894	-0.8544922	-1.4648438	1.7089844	0.762036142	9.370532248	2.404541034	0.7324219	-0.24414062	0.79345703	3.6068116	9.7748777	-1.899707068	-1.2207031	-0.9765625	0.30517578	1539956883.886
-8.57978534	-6.39536142	-1.485791034	1.7089844	-1.159668	0.7324219	3.069677716	-9.72224092	1.1735596040000003	-0.061035156	2.319336	2.9296875	3.887939496	12.449779860000001	2.7658202880000005	0.30517578	0.4272461	-0.61035156	-13.594628600000002	1.2261962860000002	-0.9020019568000001	-0.8544922	1.4038086	0.7324219	1.655664038	13.165161240000002	0.5108154254	0.7324219	-0.5493164	0.7324219	2.239453076	12.476098740000001	-0.056225586060000006	-4.211426	3.90625	-0.48828125	1539956883.926
-7.645483426000001	-4.32817392	-3.8915283540000005	-2.4414062	2.0751953	-0.79345703	2.971582068	-10.79292032	1.2716552520000002	-0.4272461	1.3427734	3.479004	3.8628173920000006	13.081421220000001	2.0157471040000003	-0.18310547	-1.2207031	-0.5493164	-11.083617720000001	1.425976538	-1.888940396	-0.79345703	0.4272461	0.5493164	1.1556152160000002	13.025195680000001	1.296777356	1.2817383	0.12207031	-0.24414062	-2.215527356	8.55466304	-2.5899658540000003	1.7700195	-4.8217773	-1.4038086	1539956883.966
-9.139648560000001	-5.191894568	-5.879760880000001	0.18310547	-1.4038086	-0.5493164	3.47402356	-10.406518080000001	1.8781738220000002	-0.6713867	0.61035156	3.112793	4.70859375	12.611278960000002	1.6688232820000002	-0.061035156	-0.6713867	-0.12207031	-10.873071580000001	1.5958496400000002	-1.9547363220000002	-0.6713867	0.12207031	0.30517578	-0.36606445680000005	12.25717752	0.9725830072	1.159668	1.8920898	-0.5493164	1.8733886780000002	10.614673020000001	-2.5265625000000003	1.7700195	-4.8217773	-1.4038086	1539956884.006
-7.921826080000001	-4.465747104	-4.262377896	-1.5258789	-0.18310547	-0.4272461	4.317407248	-9.9949955	3.06608876	-0.7324219	2.0141602	2.0751953	4.934692392	12.137548920000002	1.717871106	-0.061035156	1.7700195	0.79345703	-10.49863318	1.42836911	-1.7513672120000003	-0.79345703	0.30517578	0.061035156	-1.39008786	11.377904860000001	0.2763427716	-0.18310547	2.4414062	0.12207031	2.0755615020000002	10.1911866	-1.6891601440000001	-0.36621094	0.36621094	-2.5634766	1539956884.046
-7.963696580000001	-4.177441394000001	-3.410620108	-0.24414062	0.061035156	-0.4272461	3.4393310700000006	-9.56911592	2.575610324	0.48828125	1.2207031	0.61035156	3.7970214660000003	11.51667482	1.069482428	-0.4272461	1.8920898	1.4648438	-9.478198380000002	1.7106933900000003	-1.6090087860000002	-0.8544922	0.061035156	0.36621094	-0.9307128600000001	10.340722840000002	0.2177246106	-0.6713867	1.2817383	0.48828125	0.723754892	9.528442392	-2.0695800720000004	0	-0.7324219	-2.6855469	1539956884.086
-7.358374100000001	-3.847265576	-3.1940917540000004	0.36621094	0.91552734	-0.18310547	2.269360324	-9.22338858	1.617382788	1.4038086	-2.5634766	-0.79345703	2.8124755400000003	10.18520468	0.8062988220000001	-0.6713867	-0.30517578	1.4648438	-9.064282248	1.9391846040000003	-1.5384277160000002	-0.5493164	0.12207031	0	-0.34931639400000003	9.21501448	0.44143066100000006	-0.4272461	0.12207031	0.5493164	2.1114501800000003	9.41120607	-1.443920926	0	-0.7324219	-2.6855469	1539956884.126
-7.3416259	-3.8759764400000005	-3.8125733800000003	0.30517578	0.91552734	0	2.400952176	-8.21611322	1.2788329680000001	1.159668	-4.5166016	-1.6479492	2.798120108	9.045141574	0.7273437500000001	-0.61035156	-1.7089844	1.4038086	-8.405126800000001	2.2239013580000004	-1.3996582460000002	-0.24414062	0.061035156	-0.12207031	-0.40314941100000007	8.55107428	0.39836425720000007	0.30517578	0.36621094	0.30517578	2.50622554	9.088207968	-0.9462646760000001	-0.24414062	-0.8544922	-2.4414062	1539956884.166
-7.04375	-3.6080077880000005	-4.012353534	0.61035156	-0.24414062	-0.061035156	3.3555908540000003	-7.0030760800000005	1.181933606	0.48828125	-3.112793	-1.6479492	3.158203076	8.595336960000001	0.5813964856000001	-0.6713867	-1.2207031	1.3427734	-8.135961960000001	2.25859375	-1.234570288	0.18310547	0.061035156	-0.061035156	-0.40314941100000007	8.55107428	0.39836425720000007	0.24414062	0.79345703	0.4272461	2.2801269960000004	8.756836060000001	-0.9953125	-0.4272461	-0.36621094	-2.1362305	1539956884.206
-6.7650144800000005	-3.446508786	-3.66303714	0.91552734	0.48828125	0	3.5721191100000005	-6.24103984	1.300366214	0	-0.18310547	-1.0375977	3.213232428	8.497240920000001	0.594555661	-0.6713867	-0.12207031	1.159668	-8.31301268	2.190405252	-1.0443603240000001	0.4272461	0.061035156	-0.12207031	-0.41870117800000006	8.5582518	0.3349609424	-0.061035156	0.48828125	0.61035156	2.326782248	8.047436600000001	-1.5599609620000003	-0.4272461	-0.48828125	-1.7089844	1539956884.246
-7.930200180000001	-3.8711913940000002	-4.02192392	1.5258789	0.9765625	-0.12207031	2.8124755400000003	-5.94316394	1.25729982	-0.5493164	0.6713867	-0.24414062	2.8328125	8.6515625	0.6292480432	-0.61035156	0	0.8544922	-8.668310700000001	2.1437500000000003	-0.8924316100000002	0.48828125	0.24414062	-0.12207031	-0.1256103534	9.00566394	0.3756347644	-0.18310547	0.18310547	0.4272461	2.098291034	9.469824280000001	-0.770410144	-0.5493164	0	-0.9765625	1539956884.286
-8.30463858	-3.6845702880000006	-4.7528564300000005	1.7089844	-1.5869141	0.30517578	2.548095746	-6.215917932000001	1.2477295320000001	-0.8544922	0.5493164	0.36621094	2.5134033540000003	8.972167932000001	0.5634521466	-0.61035156	-0.79345703	0.4272461	-8.82023912	2.670117212	-0.52995607	0.79345703	0.12207031	-0.12207031	0.0729736322	9.669604532000001	0.3517089856000001	-0.24414062	-0.24414062	0.24414062	1.8638183900000003	9.317895468000001	-0.794335962	-0.9765625	0	-1.0986328	1539956884.326
-7.832104532000001	-3.3053466460000003	-3.96928714	1.2207031	-1.0986328	0.24414062	2.7012207459999997	-6.8451657400000006	1.5599609620000003	-1.2817383	0.48828125	0.61035156	2.6880616	9.517675720000002	0.7871582068	-0.48828125	-1.0986328	-0.18310547	-9.185107428000002	2.43205571	-0.5981445288	1.4648438	0.12207031	-0.36621094	0.27395019960000005	10.028490920000001	0.2380615216	-0.24414062	-0.5493164	0	1.7681152160000002	8.883642572	-1.341040036	-0.9765625	0	-1.0986328	1539956884.366
-8.421875	-3.33645018	-4.0326903960000005	1.4648438	-0.36621094	0.48828125	3.2383545320000002	-7.75075679	1.830322284	-1.7089844	1.4648438	0.8544922	2.9739746400000002	9.709082068	0.9989013580000001	-0.4272461	-0.6713867	-0.7324219	-9.450683606	1.9009033540000002	-0.65676268	1.3427734	0.30517578	-0.61035156	0.5431152356000001	10.11940944	0.46535643000000004	-0.48828125	-0.9765625	-0.30517578	1.8422851440000003	9.54997554	-0.5861816394	-0.4272461	0	-0.8544922	1539956884.406
-8.42067842	-3.5422119600000004	-3.9788574280000004	1.2207031	-1.7089844	0.6713867	3.202465854	-7.967285340000001	2.250219748	-1.7700195	2.319336	0.91552734	3.007470746	9.766503894000001	1.079052716	-0.4272461	-0.61035156	-1.2817383	-9.51169429	1.9176513580000003	-0.805102536	1.5258789	0.061035156	-0.6713867	0.6854736419999999	10.36823732	0.6854736419999999	-0.79345703	-1.2207031	-0.6713867	1.403247104	9.66481929	-0.4904785144	-1.0986328	-0.30517578	-0.48828125	1539956884.446
-8.728125	-4.155908246	-3.92023912	0.12207031	-2.6245117	0.4272461	3.00986322	-8.101269568000001	2.45598143	-1.7700195	1.5869141	0.79345703	3.12111821	10.13615764	1.369750998	-0.24414062	-0.7324219	-1.8920898	-10.681664840000002	1.1986816100000002	-0.961816394	2.1362305	-0.12207031	-0.79345703	0.765625	10.8036866	0.7728027160000001	-0.61035156	-1.4038086	-0.79345703	2.451196286	9.630126800000001	-0.7416992212000001	-1.0986328	-0.30517578	-0.48828125	1539956884.486
