# Supplementary material for: A deep learning approach for lower back-pain risk prediction during manual lifting
Source: PLoS One. 2021 Feb 19;16(2):e0247162. doi: 10.1371/journal.pone.0247162 (PMC7894914; doi:10.1371/journal.pone.0247162)
Supplement: S1 Data — (ZIP) [file pone.0247162.s001.zip › source-used/Subject_01_P2_Zone03_T3.csv]

Side_A_x	Side_A_y	Side_A_z	Side_G_x	Side_G_y	Side_G_z	LtWt_A_x	LtWt_A_y	LtWt_A_z	LtWt_G_x	LtWt_G_y	LtWt_G_z	RtWt_A_x	RtWt_A_y	RtWt_A_z	RtWt_G_x	RtWt_G_y	RtWt_G_z	Back_A_x	Back_A_y	Back_A_z	Back_G_x	Back_G_y	Back_G_z	UArm_A_x	UArm_A_y	UArm_A_z	UArm_G_x	UArm_G_y	UArm_G_z	Thig_A_x	Thig_A_y	Thig_A_z	Thig_G_x	Thig_G_y	Thig_G_z	Time_stp
-8.66352536	-3.178540036	-3.24433606	0	0.061035156	0.061035156	1.9942138580000002	-9.149218750000001	1.8028076080000002	1.2817383	-9.765625	-2.5634766	0.9725830072	10.308423020000001	2.3483153960000003	-0.9765625	-4.4555664	1.7089844	-9.838280760000002	-0.60651857	0.7476806610000001	-0.18310547	0.061035156	0.061035156	1.287207068	10.376611420000001	2.8818603240000003	-0.24414062	0.6713867	0.7324219	1.6137939300000002	9.636108426000002	-0.8266357428000001	0	-0.061035156	0.061035156	1539958666.009
-8.738891574	-3.101977536	-3.4213867800000006	-0.12207031	0.24414062	0.061035156	1.9942138580000002	-9.149218750000001	1.8028076080000002	0.79345703	-4.0893555	-2.380371	1.0646972840000002	10.18520468	2.369848642	-0.7324219	-0.6713867	1.0375977	-9.72822284	-0.6160888580000001	0.7105957068000001	-0.48828125	0	0	1.0515380890000001	10.179223740000001	2.702417032	-0.24414062	0.6713867	0.7324219	1.629345746	9.65405252	-0.7716064300000001	-0.061035156	-0.061035156	0.061035156	1539958666.049
-8.8214357	-3.1390625	-3.4572753600000006	0	-0.30517578	0	1.2333740020000001	-9.750951980000002	1.5982422120000002	0.7324219	-0.48828125	-2.1362305	0.976171875	10.05959514	2.289697284	-0.48828125	2.319336	0.79345703	-9.682763580000001	-0.2560058606	0.7285400360000001	-0.48828125	-0.12207031	-0.12207031	0.5981445288	9.97346196	2.62705072	-0.61035156	1.8920898	0.7324219	1.774096646	9.596630890000002	-0.7117919928	0	0	0	1539958666.09
-8.714965560000001	-3.198876996	-3.494360324	-0.24414062	0.12207031	-0.061035156	0.668725589	-9.33464357	1.638916034	0.9765625	1.0375977	-2.1362305	0.24045410340000004	9.97465854	2.213134784	-0.48828125	1.953125	0.6713867	-9.837085159999999	-0.1878173822	0.8074951080000001	-0.18310547	0.12207031	-0.18310547	-0.30385742800000004	9.58227536	2.245434604	-0.4272461	1.8920898	0.6713867	1.8028076080000002	9.65285643	-0.686669928	0	0.18310547	0	1539958666.129
-8.711376800000002	-3.269457968	-3.640307608	-0.24414062	-0.30517578	0	0.668725589	-9.33464357	1.638916034	0.91552734	1.0375977	-1.8920898	-0.5203857428	10.01174272	2.1437500000000003	-0.8544922	-1.2207031	0.4272461	-9.749755890000001	-0.364868161	0.778784146	-0.18310547	0.12207031	-0.18310547	-1.063500998	9.480590560000001	2.138964856	-0.4272461	1.8920898	0.6713867	1.5180908540000002	9.67558606	-0.7010253600000002	0	0.12207031	0	1539958666.169
-8.597729532	-3.2706542540000005	-3.3376464660000003	-0.18310547	-0.24414062	0.061035156	-0.2811279254	-8.91354982	1.5384277160000002	0.6713867	-5.065918	-2.380371	-0.898413089	10.0213134	2.08752446	-1.0375977	-5.859375	0.79345703	-9.69592302	-0.47851562500000006	0.7010253600000002	-0.30517578	0	-0.18310547	-1.0886230432000001	9.48896466	2.3614746400000004	0.18310547	-0.30517578	0.79345703	1.47263179	9.64328624	-0.7213623200000001	0	0	0	1539958666.21
-8.61926268	-3.1905028960000004	-3.2323730040000007	0.061035156	0.36621094	0.061035156	0.8613281250000001	-9.297558606	1.3613769960000002	0.9765625	-7.6904297	-2.6855469	0.20576172120000003	9.864599640000002	2.06120607	-1.0986328	-6.713867	0.8544922	-9.73540036	-0.36606445680000005	0.7225586060000001	-0.12207031	0	-0.18310547	-0.07177734424	9.596630890000002	2.662939496	0.18310547	-0.30517578	0.79345703	1.58388678	9.612182608000001	-0.7955322480000001	0	0	0.061035156	1539958666.249
-8.66472194	-3.198876996	-3.535034146	0.12207031	0.12207031	0.12207031	2.3076415740000003	-9.413598740000001	1.3482177520000003	1.0375977	-4.4555664	-2.380371	1.3793212860000001	9.816748200000001	2.5313476440000002	-0.8544922	-4.1503906	0.24414062	-9.683960160000002	-0.309838858	0.7141846040000002	0	0	-0.12207031	0.773999002	9.7748777	3.0768554320000003	0	-0.61035156	0.79345703	1.604223642	9.6385009	-0.805102536	0	-0.061035156	0.061035156	1539958666.289
-8.628832968000001	-3.1869139400000006	-3.6534667540000005	0.061035156	-0.12207031	0.12207031	2.0707763580000003	-9.18869658	0.784765625	0.4272461	-0.9765625	-2.0141602	1.717871106	9.780859620000001	2.41770018	-0.12207031	-1.6479492	-0.30517578	-9.62893071	-0.4139160144	0.6914550720000001	-0.12207031	-0.12207031	-0.061035156	0.8924316100000002	9.862207460000002	3.20007338	-0.48828125	0.5493164	0.61035156	1.64011232	9.599023560000001	-0.811083966	0	-0.061035156	0.061035156	1539958666.33
-8.589355432000001	-3.0433594240000006	-3.4931639400000005	0.12207031	-0.18310547	0.061035156	2.0707763580000003	-9.18869658	0.784765625	-0.18310547	2.2583008	-1.5869141	1.25729982	9.649267572	1.84946286	0.12207031	0.6713867	0	-9.7066893	-0.39836425720000007	0.8134765380000001	-0.061035156	-0.12207031	-0.061035156	0.49885253600000007	9.62653804	2.810082968	-0.48828125	0.5493164	0.61035156	1.6616454680000001	9.62893071	-0.8122802520000001	-0.061035156	-0.061035156	0.061035156	1539958666.369
-8.572607428000001	-3.00986322	-3.40942392	0.061035156	0.18310547	0	1.90808107	-8.96499002	0.401953125	-0.24414062	3.1738281	-1.2817383	1.2477295320000001	9.58825679	1.9762695680000002	-0.30517578	1.3427734	0.061035156	-9.725830072	-0.4091308606000001	0.8732910340000001	0	-0.061035156	-0.061035156	0.12321777160000001	9.32148462	2.5313476440000002	-0.4272461	0.61035156	0.30517578	1.726245108	9.594238220000001	-0.79194339	-0.061035156	-0.12207031	0.061035156	1539958666.409
-8.67189946	-3.0625	-3.5422119600000004	0.12207031	0.061035156	0	1.726245108	-8.738891574	0.2452392572	-0.18310547	4.272461	-0.6713867	1.1855224640000002	9.399243210000002	1.9104736420000001	-0.12207031	1.2207031	-0.24414062	-9.67080072	-0.31342773560000003	0.8254394568000001	0.24414062	-0.12207031	-0.061035156	0.09331054320000001	9.329858426000001	2.7119873200000004	-0.24414062	0.24414062	0.18310547	1.756152356	9.615771760000001	-0.8242431610000001	-0.061035156	-0.12207031	0.061035156	1539958666.45
-8.685058606	-3.084033246	-3.552978534	0.061035156	0.061035156	0	1.6030273560000001	-8.5833741	0.3337646466	-0.30517578	4.8217773	-0.30517578	1.21901857	9.38967302	1.6891601440000001	0.36621094	0.8544922	0	-9.69113768	-0.4139160144	0.869702176	0.24414062	-0.12207031	0	0.29069824280000006	9.538012680000001	2.878271466	-0.061035156	-0.24414062	0.24414062	1.7681152160000002	9.58825679	-0.793139676	-0.061035156	-0.061035156	0	1539958666.489
-8.730517572	-3.093603534	-3.48598642	0.12207031	0.061035156	0	1.1101562500000002	-8.56303714	0.26318359620000004	-0.61035156	2.6245117	-0.30517578	1.13647464	9.535620108000002	1.58388678	0.5493164	1.2207031	0.48828125	-9.734204074	-0.47253417540000003	0.8960205072	0.24414062	-0.12207031	0	0.5897705072	9.59782698	2.721557608	0.36621094	-0.24414062	-0.24414062	1.7465820680000002	9.610986420000001	-0.7895507788	-0.061035156	-0.061035156	0	1539958666.529
-8.67070288	-3.0589112400000005	-3.55058606	0.12207031	0.061035156	0	1.18671875	-8.643188400000001	0.570629892	-1.159668	0.5493164	-0.12207031	1.1245117212000002	9.667211960000001	1.6520751800000002	0.61035156	0.6713867	0.7324219	-9.723437500000001	-0.46774902160000004	0.900805661	0.24414062	-0.061035156	0	0.5275634784000001	9.58825679	2.662939496	0.36621094	-0.24414062	-0.24414062	1.717871106	9.61816394	-0.7524658540000001	-0.061035156	-0.12207031	0	1539958666.569
-8.693432608	-3.0732665740000003	-3.5625489200000002	0.061035156	-0.061035156	0	1.592260782	-8.681469748	0.8661132788	-1.4648438	0.8544922	0.30517578	1.3051513580000003	9.792822480000002	1.96430661	0.5493164	0.36621094	0.6713867	-9.69113768	-0.46774902160000004	0.8661132788	0.24414062	-0.061035156	0	0.48569336060000007	9.54638678	2.568432608	0.36621094	-0.7324219	-0.4272461	1.7609375	9.60739766	-0.7393066100000001	-0.061035156	-0.12207031	0	1539958666.609
-8.685058606	-3.081640576	-3.47402356	0.061035156	-0.061035156	0	1.8530517180000001	-8.714965560000001	0.970190396	-1.5869141	1.4648438	0.7324219	1.4582763580000002	9.80598192	2.369848642	0.6713867	0.4272461	0.36621094	-9.729418930000001	-0.46655273560000005	0.879272464	0.24414062	-0.061035156	0	0.6818847840000001	9.53322734	2.5815917540000006	0.36621094	-0.7324219	-0.4272461	1.7800780760000001	9.581079074	-0.758447284	-0.061035156	-0.061035156	0.061035156	1539958666.649
-8.6264402	-3.06848143	-3.517089856	0.061035156	0.12207031	0	2.097094748	-8.84057608	0.9402832068000001	-1.3427734	2.0141602	1.0375977	1.592260782	9.9100589	2.7418945679999998	0.61035156	0.61035156	0.18310547	-9.719848740000002	-0.4761230432	0.8816650360000001	0.24414062	-0.061035156	0	0.838598642	9.671997300000001	2.68327626	0.36621094	-0.5493164	-0.4272461	1.735815396	9.612182608000001	-0.7763915740000001	-0.061035156	-0.061035156	0	1539958666.689
-8.713769568	-3.1151367800000003	-3.5781005400000003	0.061035156	0	0	2.127001996	-8.999682608	1.3853027160000002	-0.9765625	2.380371	1.0375977	1.4738280760000002	10.069164840000001	2.886645468	0.61035156	0.30517578	0.12207031	-9.707885880000001	-0.48090820680000007	0.8840576080000001	0.18310547	-0.061035156	0.061035156	0.9020019568000001	9.83110324	2.616284146	0.36621094	-0.5493164	-0.4272461	1.7190673920000001	9.63371556	-0.7428955072	-0.061035156	-0.12207031	0	1539958666.729
-8.720947480000001	-3.093603534	-3.5601562500000004	0	-0.12207031	0	1.967895468	-9.101367212000001	1.868603534	-1.0986328	2.0141602	0.91552734	1.5013427520000002	10.120605040000001	3.057714856	0.48828125	0.30517578	0.061035156	-9.7401857	-0.45937500000000003	0.899609375	0.12207031	-0.12207031	0.061035156	0.8134765380000001	9.74736322	2.536132788	0.18310547	-0.48828125	-0.36621094	1.7513672120000003	9.63969748	-0.770410144	-0.061035156	-0.12207031	0	1539958666.769
-8.70778804	-3.09121106	-3.4955566100000004	0	0	0	1.8410888580000002	-9.191088760000001	1.9690917540000001	-1.0986328	1.159668	0.79345703	1.547998004	10.127783540000001	3.0182373200000003	0.24414062	0.061035156	-0.061035156	-9.718652160000001	-0.4450195288	0.909179712	0.12207031	-0.061035156	0.061035156	0.708203125	9.721044928000001	2.436840854	-0.061035156	-0.4272461	-0.18310547	1.7609375	9.615771760000001	-0.7572509980000001	-0.061035156	-0.061035156	0	1539958666.809
-8.728125	-3.0720702880000004	-3.6080077880000005	-0.061035156	-0.18310547	-0.061035156	1.7788817900000002	-9.258081070000001	2.004980432	-0.79345703	0.48828125	0.6713867	1.64011232	10.09309056	2.89382338	0	-0.12207031	-0.061035156	-9.72702626	-0.43664550720000006	0.9175537140000001	0.061035156	-0.12207031	0.061035156	0.709399411	9.73540036	2.387792932	-0.061035156	-0.4272461	-0.18310547	1.7310302520000003	9.636108426000002	-0.73332518	0	-0.061035156	-0.061035156	1539958666.849
-8.68864766	-3.14504393	-3.434545926	-0.061035156	-0.12207031	-0.061035156	1.7800780760000001	-9.226977340000001	2.0480469240000003	-0.4272461	0.061035156	0.48828125	1.7513672120000003	10.076342360000002	2.6784912140000006	-0.18310547	-0.30517578	-0.061035156	-9.77368161	-0.41511232	0.9331054712000001	0.061035156	-0.061035156	0	0.6926513580000001	9.76291484	2.387792932	-0.12207031	-0.36621094	-0.061035156	1.7489746400000001	9.62294928	-0.7046142572	0	0	-0.061035156	1539958666.889
-8.69702176	-3.081640576	-3.4931639400000005	-0.12207031	-0.12207031	-0.061035156	1.81118161	-9.220996106000001	1.9104736420000001	-0.18310547	-0.30517578	0.30517578	1.872192392	9.97465854	2.5002441100000006	-0.24414062	-0.24414062	-0.061035156	-9.70310054	-0.41511232	0.879272464	0	-0.061035156	0	0.7608398560000001	9.689941394000002	2.377026358	-0.12207031	-0.12207031	0	1.776489218	9.62055661	-0.717773462	0	0	-0.061035156	1539958666.929
-8.714965560000001	-3.152221646	-3.5135009000000004	-0.12207031	-0.18310547	-0.061035156	2.058813498	-9.18630342	1.637719748	0.18310547	-0.48828125	0.24414062	1.93439946	9.864599640000002	2.3172119600000003	-0.24414062	-0.12207031	-0.061035156	-9.69113768	-0.3959716754	0.8744873200000001	-0.061035156	-0.12207031	0	0.7105957068000001	9.62653804	2.378222644	-0.12207031	-0.12207031	0	1.7597412140000002	9.624145468	-0.6962402160000001	0	0.061035156	-0.061035156	1539958666.969
-8.698217752000001	-3.1534179320000004	-3.47163089	-0.12207031	-0.30517578	-0.061035156	2.217919928	-9.14204074	1.4211913940000003	0.5493164	-0.4272461	0.061035156	2.004980432	9.850244600000002	2.172460962	-0.24414062	-0.061035156	0	-9.705493210000002	-0.39238280760000005	0.900805661	-0.061035156	-0.12207031	0	0.6053222644	9.676782248	2.390185504	-0.061035156	0	0.061035156	1.7645263580000001	9.615771760000001	-0.7117919928	0	0.061035156	-0.061035156	1539958667.009
-8.680273560000002	-3.1474366000000003	-3.39267572	-0.12207031	-0.061035156	0	2.168872104	-9.08342302	1.2656738220000001	0.6713867	-0.5493164	-0.12207031	1.9595214660000002	9.884936600000001	2.100683606	-0.18310547	-0.061035156	0.061035156	-9.72224092	-0.3732421924	0.9343017572	-0.12207031	-0.12207031	0	0.6029296924	9.69233426	2.3794189300000004	0	0.061035156	0.061035156	1.7059082460000001	9.625341754	-0.7201660340000001	0	0.061035156	0	1539958667.049
-8.718554712000001	-3.180932608	-3.4453125000000004	-0.061035156	-0.12207031	0	2.03488768	-9.0594973	1.0144531250000002	0.7324219	-0.7324219	-0.30517578	1.9176513580000003	9.87895468	2.08752446	-0.061035156	0	0.061035156	-9.71147464	-0.34453125	0.9630126800000001	-0.12207031	-0.12207031	-0.061035156	0.6041259784	9.669604532000001	2.4200927520000004	0.061035156	0.18310547	0.061035156	1.752563498	9.609789840000001	-0.7285400360000001	0	0.061035156	-0.061035156	1539958667.089
-8.698217752000001	-3.1534179320000004	-3.440527356	-0.061035156	-0.24414062	0	2.039672824	-8.963793930000001	0.915161142	0.6713867	-0.8544922	-0.4272461	1.847070288	9.834692000000002	2.1305908540000003	0	0.061035156	0.061035156	-9.723437500000001	-0.31103514400000004	0.965405252	-0.12207031	-0.061035156	-0.061035156	0.5837890576	9.62653804	2.409326178	0.061035156	0.12207031	0.061035156	1.73701178	9.62294928	-0.707006839	0	0.061035156	0	1539958667.129
-8.652759080000001	-3.1474366000000003	-3.371142572	-0.12207031	-0.061035156	-0.061035156	2.0061767180000003	-8.88842752	0.800317392	0.5493164	-0.6713867	-0.4272461	1.723852536	9.80957068	2.1844238220000003	0	0	0.12207031	-9.7150634	-0.31103514400000004	1.000097644	-0.061035156	-0.061035156	0	0.5227783246000001	9.60261232	2.4081298920000003	0.061035156	0.12207031	0.061035156	1.69633786	9.613378894	-0.7058105432	0	0.061035156	0	1539958667.169
-8.70898462	-3.1390625	-3.4010498200000003	-0.061035156	-0.061035156	-0.061035156	1.923632788	-8.833398560000001	0.723754892	0.36621094	-0.36621094	-0.30517578	1.677197284	9.863403060000001	2.1844238220000003	-0.061035156	0.061035156	0.12207031	-9.72702626	-0.3529052716	1.00129393	-0.061035156	-0.061035156	-0.061035156	0.49765625	9.6636232	2.4308594240000003	0	0.12207031	0.061035156	1.683178714	9.62055661	-0.7369140380000001	0	0.061035156	0	1539958667.209
-8.719750900000001	-3.1593994600000004	-3.366357428	-0.061035156	-0.12207031	0	1.7980224640000002	-8.826220746	0.71538089	0.18310547	-0.18310547	-0.24414062	1.5587646760000002	9.902880399999999	2.213134784	-0.061035156	-0.061035156	0.061035156	-9.721044928000001	-0.30744628600000007	1.0264160340000001	-0.061035156	-0.061035156	-0.061035156	0.531152356	9.676782248	2.442822284	0.061035156	0.12207031	0	1.7106933900000003	9.62294928	-0.717773462	-0.061035156	0	0	1539958667.249
-8.747265380000002	-3.1354737400000006	-3.352001996	0	0	0	1.526464856	-8.823827880000001	0.659155252	0.12207031	-0.36621094	-0.36621094	1.5563721040000003	9.93039586	2.2478271760000004	-0.061035156	0	0	-9.724634080000001	-0.3014648462	1.0455566100000002	0	-0.061035156	0	0.500048822	9.707885880000001	2.43803714	0.061035156	0.12207031	0	1.7298339660000002	9.62773462	-0.754858426	-0.061035156	0	0	1539958667.289
-8.753247300000002	-3.131884784	-3.3843016200000005	0	-0.061035156	0	1.7226562500000002	-8.967382788	0.8756836060000002	0.061035156	-0.6713867	-0.30517578	1.506127896	9.94833966	2.227490216	-0.061035156	-0.18310547	0	-9.71625998	-0.32778320680000006	1.0443603240000001	0	-0.061035156	-0.061035156	0.47253417540000003	9.72702626	2.4523925720000004	0	0	0	1.697534146	9.64328624	-0.7500732428000001	-0.061035156	0	0	1539958667.334
-8.719750900000001	-3.125903354	-3.343627896	0	-0.061035156	0	1.7477783540000003	-8.917138580000001	1.025219748	0	-0.5493164	-0.24414062	1.56354982	9.916039840000002	2.25859375	-0.061035156	-0.12207031	-0.061035156	-9.709082068	-0.3576904254	1.0455566100000002	0	-0.061035156	0	0.48808594240000003	9.68515625	2.42607428	-0.061035156	-0.12207031	0	1.681982428	9.63969748	-0.724951178	-0.061035156	0	-0.061035156	1539958667.369
-8.706591754	-3.12351088	-3.269457968	0	0	0	1.9164550720000002	-8.906372300000001	1.216625998	-0.12207031	-0.5493164	-0.24414062	1.5707275360000001	9.88613318	2.233471646	-0.061035156	-0.18310547	-0.12207031	-9.71147464	-0.37084961060000005	1.031201178	0.061035156	-0.061035156	0	0.5108154254	9.67917482	2.4081298920000003	-0.061035156	-0.12207031	0	1.7286376800000003	9.630126800000001	-0.6974365020000001	-0.061035156	-0.061035156	0	1539958667.409
-8.750854532	-3.10676268	-3.3352538940000005	0	0.061035156	-0.061035156	2.0671875	-8.907568390000002	1.302758786	-0.12207031	0	-0.12207031	1.6317382200000001	9.87536592	2.159301718	-0.061035156	-0.18310547	-0.12207031	-9.707885880000001	-0.36965332460000005	1.0371826080000002	0	-0.061035156	0	0.5526855432	9.681567392	2.4117187500000004	-0.061035156	-0.18310547	0	1.7489746400000001	9.62055661	-0.6962402160000001	0	-0.061035156	0	1539958667.449
-8.76760234	-3.109155252	-3.361572284	0.061035156	0	0	1.990625	-8.866894568000001	1.332666034	-0.18310547	0.18310547	-0.061035156	1.693945288	9.859814300000002	2.174853534	-0.061035156	-0.18310547	-0.12207031	-9.69951178	-0.35649413939999997	1.02163089	0	0	0	0.5467041034000001	9.671997300000001	2.3997558900000002	-0.061035156	-0.12207031	-0.061035156	1.776489218	9.61936052	-0.6711181610000001	-0.061035156	-0.061035156	0	1539958667.489
-8.752050720000002	-3.1151367800000003	-3.3759277160000005	0	0	-0.061035156	2.0193359620000004	-8.906372300000001	1.349414038	-0.18310547	0.061035156	0	1.7501709260000002	9.8933107	2.1760498200000002	0	-0.12207031	-0.18310547	-9.6983152	-0.35529785340000003	1.0192382788	0.061035156	-0.061035156	0	0.515600589	9.683960160000002	2.378222644	-0.061035156	-0.12207031	-0.061035156	1.74299321	9.632519568000001	-0.6615478240000001	-0.061035156	0	0	1539958667.529
-8.76879892	-3.15461412	-3.3914795320000004	0	-0.061035156	0	2.0528320680000003	-8.924316394	1.335058606	-0.061035156	0.12207031	0.12207031	1.73701178	9.87177716	2.16767572	0	-0.24414062	-0.12207031	-9.713867212	-0.3505126800000001	1.0503417932	0.061035156	0	0	0.5790038940000001	9.69592302	2.383007788	-0.061035156	-0.18310547	-0.061035156	1.7298339660000002	9.62055661	-0.6854736419999999	0	-0.061035156	0	1539958667.569
-8.716162140000002	-3.122314496	-3.3065429320000006	0	-0.12207031	-0.061035156	2.024121106	-8.93029802	1.2788329680000001	-0.061035156	0	0.061035156	1.7800780760000001	9.88613318	2.1892089660000003	0	-0.24414062	-0.12207031	-9.7066893	-0.3935791034	1.043164038	0	0	0	0.61848143	9.677978240000002	2.3985596040000003	0	-0.12207031	-0.12207031	1.7776855040000001	9.62773462	-0.6747070288	0	-0.061035156	0	1539958667.609
-8.72932158	-3.10676268	-3.3460204680000003	0	0.061035156	-0.061035156	2.104272464	-8.92670926	1.2441405760000002	-0.061035156	0	-0.061035156	1.8375000000000001	9.82871106	2.233471646	0.061035156	-0.18310547	-0.12207031	-9.725830072	-0.34931639400000003	1.0491455072	0	0	-0.061035156	0.6208740020000001	9.66242662	2.414111322	0	-0.12207031	-0.12207031	1.739404254	9.616967752	-0.6902587860000001	0	-0.061035156	0	1539958667.649
-8.76401358	-3.12709964	-3.379516574	0	-0.061035156	-0.061035156	2.0887207460000004	-8.9494384	1.1903076080000001	0	-0.18310547	-0.061035156	1.833911142	9.862207460000002	2.3016601440000004	0.061035156	-0.061035156	-0.061035156	-9.701904254	-0.346923822	1.052734375	0	0	0	0.617285144	9.673193390000002	2.4021484620000004	-0.061035156	-0.061035156	-0.12207031	1.774096646	9.62653804	-0.7034179712000002	0	-0.061035156	-0.061035156	1539958667.689
-8.748461960000002	-3.1007812500000003	-3.361572284	0	-0.12207031	-0.061035156	2.1341797120000003	-8.881250000000001	1.1855224640000002	0	-0.30517578	-0.061035156	1.7848632200000003	9.92321736	2.3399413940000002	0	-0.12207031	-0.12207031	-9.7150634	-0.38999023560000007	1.0347900360000002	0	0	-0.061035156	0.592163089	9.689941394000002	2.3949707460000003	0	-0.061035156	-0.12207031	1.7669189300000003	9.625341754	-0.6854736419999999	0	0	-0.061035156	1539958667.729
-8.706591754	-3.111547824	-3.3352538940000005	-0.061035156	0	-0.061035156	2.3303711060000003	-8.90517572	1.1604003600000001	0	-0.12207031	-0.061035156	1.7788817900000002	9.931591460000002	2.331567392	-0.061035156	-0.18310547	-0.061035156	-9.69592302	-0.37683107	1.0443603240000001	-0.061035156	0	0	0.5502929712000001	9.697119110000001	2.41770018	0	-0.061035156	-0.061035156	1.7226562500000002	9.62773462	-0.7129882787999999	0	-0.061035156	-0.061035156	1539958667.769
-8.783154254000001	-3.12351088	-3.3687500000000004	-0.061035156	-0.12207031	-0.061035156	2.381811502	-8.93029802	1.1101562500000002	0.061035156	-0.061035156	0	1.81118161	9.90766574	2.3219971040000003	-0.061035156	-0.18310547	0	-9.71027806	-0.37683107	1.02761232	-0.061035156	0	0	0.611303714	9.683960160000002	2.418896466	0	-0.061035156	-0.061035156	1.770507788	9.624145468	-0.7046142572	0	-0.061035156	-0.061035156	1539958667.809
-8.712573380000002	-3.1007812500000003	-3.3496094240000005	-0.061035156	-0.061035156	-0.061035156	2.300463858	-8.91235324	1.091015625	0.061035156	-0.5493164	-0.061035156	1.8231445680000002	9.884936600000001	2.3255859620000003	-0.061035156	-0.061035156	-0.061035156	-9.689941394000002	-0.362475589	0.991723642	-0.061035156	0	0	0.5861816394	9.650463760000001	2.4021484620000004	-0.061035156	-0.061035156	-0.061035156	1.783667032	9.62773462	-0.7105957068000001	0	0	-0.061035156	1539958667.849
-8.761621106	-3.129492212	-3.3149170320000003	-0.061035156	-0.061035156	-0.061035156	2.427270468	-8.829809800000001	1.13647464	0	-0.79345703	-0.30517578	1.77290036	9.883740020000001	2.2980712860000003	-0.12207031	-0.12207031	-0.061035156	-9.667211960000001	-0.364868161	1.000097644	-0.061035156	-0.061035156	0	0.501245108	9.64208966	2.3973632200000004	0	0.061035156	0	1.7621337860000001	9.609789840000001	-0.729736322	0	0	-0.061035156	1539958667.889
-8.74367662	-3.1127441100000004	-3.3005616	-0.061035156	-0.061035156	-0.061035156	2.6150878600000005	-8.83579074	1.227392572	0	-0.18310547	-0.4272461	1.783667032	9.864599640000002	2.24663089	-0.12207031	-0.12207031	0	-9.69951178	-0.34213867800000003	1.02163089	-0.061035156	-0.061035156	0	0.515600589	9.649267572	2.396167032	0	0	0	1.7848632200000003	9.624145468	-0.686669928	0	0.061035156	-0.061035156	1539958667.929
-8.748461960000002	-3.17495108	-3.32089856	-0.061035156	0	-0.061035156	2.45	-8.866894568000001	1.318310504	-0.12207031	0.30517578	-0.36621094	1.783667032	9.869384980000001	2.2286865020000004	-0.12207031	-0.061035156	0	-9.70429712	-0.33256836060000006	1.0192382788	-0.061035156	-0.061035156	-0.061035156	0.5790038940000001	9.688745108	2.3626709260000003	-0.061035156	0	0	1.738207968	9.632519568000001	-0.686669928	0	0	-0.061035156	1539958667.969
-8.749658246000001	-3.1916992800000004	-3.313720746	-0.061035156	-0.12207031	-0.061035156	2.141357428	-8.906372300000001	1.27763678	-0.12207031	0.18310547	-0.30517578	1.795629892	9.89211412	2.2107422120000004	-0.12207031	-0.061035156	0	-9.7066893	-0.33137207460000007	1.015649411	-0.061035156	-0.061035156	-0.061035156	0.5431152356000001	9.6983152	2.4021484620000004	0	0.061035156	0	1.7071045320000002	9.62773462	-0.7309326080000002	0	0	-0.061035156	1539958668.009
-8.705395468	-3.188110324	-3.2921875000000003	-0.061035156	0.061035156	-0.061035156	2.0336913940000003	-8.921923920000001	1.302758786	0	-0.061035156	-0.24414062	1.7681152160000002	9.90048822	2.19997554	-0.061035156	0	0	-9.713867212	-0.32658691100000004	1.030004892	-0.061035156	-0.061035156	-0.061035156	0.4605712860000001	9.69113768	2.409326178	0	0.061035156	0	1.6688232820000002	9.66003444	-0.67709964	-0.061035156	0	-0.061035156	1539958668.049
-8.693432608	-3.2323730040000007	-3.277832068	0	0	0	2.0372802520000004	-8.890820288	1.3242920320000002	0.061035156	0	-0.18310547	1.7083007200000002	9.8933107	2.1485351440000002	-0.061035156	-0.12207031	0.061035156	-9.6983152	-0.30744628600000007	1.013256839	-0.061035156	0	-0.061035156	0.4821044928	9.69472644	2.381811502	0	0	0	1.7214599640000001	9.616967752	-0.693847644	0	-0.061035156	-0.061035156	1539958668.089
-8.69223642	-3.216821286	-3.2945800720000005	0	0.12207031	0	2.0336913940000003	-8.89440944	1.2632812500000001	0.061035156	0.12207031	-0.061035156	1.662841754	9.8418705	2.13178714	-0.061035156	-0.061035156	0	-9.72224092	-0.3146240216	1.000097644	-0.061035156	0	-0.061035156	0.5072265576	9.651660340000001	2.396167032	0	0	0	1.7346191100000001	9.6385009	-0.668725589	-0.061035156	-0.061035156	0	1539958668.129
-8.72692842	-3.185717752	-3.3687500000000004	0	0.061035156	0	1.9762695680000002	-8.859716754	1.1723632788	0	0.061035156	0	1.685571286	9.835888579999999	2.1509277160000004	0	0.061035156	0	-9.7066893	-0.2918945288	0.9881347840000001	0	0	-0.061035156	0.4486083966	9.646875000000001	2.3758300720000003	0	0.061035156	0	1.7250488220000002	9.6385009	-0.6711181610000001	-0.061035156	-0.12207031	0	1539958668.169
-8.683862320000001	-3.14504393	-3.3376464660000003	-0.061035156	0.18310547	0	2.038476538	-8.813061600000001	1.079052716	0	0.061035156	0.061035156	1.5982422120000002	9.908862319999999	2.1138427520000005	-0.061035156	0	-0.061035156	-9.69233426	-0.3026611322	0.9785644568000001	0	0	-0.061035156	0.36845702880000003	9.70429712	2.3351562500000003	-0.061035156	0.061035156	0	1.7059082460000001	9.63969748	-0.660351538	-0.061035156	-0.061035156	0.061035156	1539958668.209
-8.741284440000001	-3.1534179320000004	-3.4046385800000003	0	0.24414062	0	2.13776857	-8.81186502	1.053930661	-0.061035156	0.18310547	0.18310547	1.5982422120000002	9.928002700000002	2.1138427520000005	0	-0.18310547	-0.061035156	-9.71625998	-0.3146240216	1.006079074	0	0	-0.061035156	0.40075683900000003	9.733007788	2.39138179	-0.061035156	-0.061035156	0	1.65805661	9.64208966	-0.7010253600000002	-0.061035156	-0.061035156	0	1539958668.249
-8.710180710000001	-3.15700679	-3.5362304320000004	0.061035156	0	0	2.1437500000000003	-8.86928714	1.0455566100000002	-0.12207031	0.12207031	0.18310547	1.66403804	9.945947480000001	2.1521240020000003	0.061035156	-0.12207031	-0.061035156	-9.71745607	-0.32539062500000004	1.00129393	0	0	-0.061035156	0.492871106	9.743774460000001	2.3997558900000002	0	-0.12207031	-0.061035156	1.6712158540000002	9.646875000000001	-0.6974365020000001	0	-0.061035156	0	1539958668.289
-8.643188400000001	-3.1773437500000004	-3.44890126	0	0.061035156	-0.061035156	2.1712646760000003	-8.920727340000001	1.0802490020000002	-0.12207031	-0.061035156	0.18310547	1.6520751800000002	9.919628600000001	2.1975829680000003	0.061035156	-0.061035156	-0.12207031	-9.734204074	-0.34094239200000004	1.006079074	0	0	-0.061035156	0.5096191394	9.69951178	2.3925780760000004	-0.061035156	-0.12207031	-0.061035156	1.650878894	9.648071580000002	-0.6759033540000001	-0.061035156	-0.061035156	0	1539958668.329
-8.67189946	-3.180932608	-3.43334964	0.061035156	0.12207031	0	2.292089856	-8.900390380000001	1.1903076080000001	-0.12207031	-0.061035156	0.12207031	1.650878894	9.89570288	2.2215087860000002	0	-0.061035156	-0.12207031	-9.729418930000001	-0.3672607428	0.9725830072	-0.061035156	0.061035156	0	0.5096191394	9.69951178	2.3925780760000004	-0.061035156	-0.12207031	-0.12207031	1.6724121400000003	9.63969748	-0.679492212	0	-0.061035156	0	1539958668.369
-8.679076980000001	-3.1665771760000005	-3.4656494600000003	0	0	-0.061035156	2.2645751800000005	-8.89680162	1.272851538	-0.12207031	0.18310547	0.18310547	1.714282248	9.874170320000001	2.2478271760000004	0.061035156	0.061035156	-0.18310547	-9.73540036	-0.362475589	0.9677978240000001	-0.061035156	0.061035156	0	0.5096191394	9.69951178	2.3925780760000004	-0.061035156	-0.12207031	-0.12207031	1.650878894	9.63491214	-0.7105957068000001	0	-0.061035156	0	1539958668.409
-8.683862320000001	-3.172558606	-3.4417237400000005	0	0.12207031	-0.061035156	2.235864218	-8.89680162	1.3613769960000002	-0.12207031	0.061035156	0.12207031	1.7083007200000002	9.90527356	2.227490216	0	0	-0.18310547	-9.737792932000001	-0.343334964	0.949853534	-0.12207031	0.061035156	0	0.5371337860000001	9.71745607	2.384204074	-0.061035156	0	-0.12207031	1.6783935700000001	9.62893071	-0.6400146760000001	0	0	0	1539958668.449
-8.69941394	-3.1773437500000004	-3.521875	-0.061035156	0.061035156	-0.061035156	2.25859375	-8.97336412	1.3422363220000002	0	0.061035156	0.061035156	1.83151857	9.956713760000001	2.25859375	0	0	-0.12207031	-9.713867212	-0.362475589	0.899609375	-0.061035156	0.061035156	-0.061035156	0.4868896466	9.74257788	2.409326178	-0.061035156	0	-0.12207031	1.6484863220000001	9.65883786	-0.649584964	0	-0.061035156	0	1539958668.489
-8.69103984	-3.1916992800000004	-3.4823974640000004	0	-0.061035156	0	2.19399411	-8.957812500000001	1.3817138580000001	0	0.061035156	0.061035156	1.836303714	9.932788040000002	2.271752896	-0.061035156	0	-0.061035156	-9.721044928000001	-0.3672607428	0.9043945288	-0.12207031	0.061035156	0	0.49645996400000003	9.693530252	2.3794189300000004	-0.061035156	0	-0.061035156	1.7083007200000002	9.63371556	-0.669921875	0	-0.061035156	-0.061035156	1539958668.529
-8.61328125	-3.170166034	-3.476416034	0	0.061035156	-0.061035156	2.21433107	-8.955419928000001	1.356591754	0.061035156	0.061035156	0.061035156	1.8279297120000002	9.88613318	2.250219748	-0.061035156	0	0	-9.72224092	-0.3349609424	0.907983426	-0.061035156	0.061035156	-0.061035156	0.5251708966	9.66481929	2.3949707460000003	-0.061035156	0.061035156	0	1.7094971040000002	9.625341754	-0.678295926	0	0	-0.061035156	1539958668.569
-8.66472194	-3.22160643	-3.4955566100000004	0	0	-0.061035156	2.2071533540000003	-8.93029802	1.314721646	0.12207031	0	0.061035156	1.7896484620000002	9.9100589	2.217919928	-0.12207031	0	0.061035156	-9.7066893	-0.3529052716	0.878076178	-0.12207031	0.061035156	-0.061035156	0.5036376800000001	9.69233426	2.386596646	-0.061035156	0.061035156	0	1.7298339660000002	9.60859375	-0.6627441100000001	0	0	0	1539958668.609
-8.6766848	-3.160595746	-3.5493896760000005	0	0	0	2.159301718	-8.88842752	1.2441405760000002	0.12207031	0.061035156	0	1.7944336060000001	9.883740020000001	2.227490216	-0.12207031	0.061035156	0.061035156	-9.7066893	-0.33854982	0.8816650360000001	-0.12207031	0.061035156	0	0.48330077880000005	9.683960160000002	2.404541034	-0.061035156	0.061035156	0	1.7310302520000003	9.646875000000001	-0.6711181610000001	0	0	0	1539958668.649
-8.675488220000002	-3.17495108	-3.53742662	0	-0.061035156	0	2.080346646	-8.87407248	1.214233426	0	0.061035156	0	1.7190673920000001	9.920825180000001	2.22629393	-0.12207031	0.12207031	0.061035156	-9.7318116	-0.339746106	0.899609375	-0.061035156	0	-0.061035156	0.4521972644	9.70310054	2.3949707460000003	-0.061035156	0.061035156	0.061035156	1.685571286	9.62653804	-0.6842773560000001	0	-0.061035156	0	1539958668.689
-8.686254892000001	-3.125903354	-3.5290527160000003	0	-0.12207031	0	2.1509277160000004	-8.89440944	1.2321777160000003	0	0.061035156	-0.061035156	1.6030273560000001	9.902880399999999	2.2035644960000003	-0.18310547	0	0.12207031	-9.724634080000001	-0.3672607428	0.9031982428000002	-0.12207031	0	0	0.4474121106000001	9.687548920000001	2.4200927520000004	-0.061035156	0.061035156	0.061035156	1.753759784	9.62653804	-0.6842773560000001	0	0	0	1539958668.729
-8.698217752000001	-3.1534179320000004	-3.512304712	-0.061035156	-0.18310547	0	2.063598642	-8.91354982	1.2058593750000002	-0.12207031	0	0.061035156	1.6125976440000003	9.87058058	2.235864218	-0.12207031	0.061035156	0.061035156	-9.71147464	-0.34213867800000003	0.8960205072	-0.061035156	0	-0.061035156	0.47373047120000006	9.6552491	2.414111322	-0.061035156	0.061035156	0	1.739404254	9.637304712	-0.663940396	-0.061035156	0	-0.061035156	1539958668.769
-8.65515126	-3.129492212	-3.428564496	-0.061035156	-0.061035156	0	2.038476538	-8.890820288	1.2453369600000002	-0.24414062	0.12207031	0	1.6329346040000001	9.889721940000001	2.222705072	-0.12207031	0.12207031	0	-9.72224092	-0.3600830072	0.869702176	-0.12207031	0	-0.061035156	0.45339357	9.66481929	2.442822284	-0.061035156	0.061035156	0	1.757348642	9.60739766	-0.7117919928	0	-0.061035156	0	1539958668.809
-8.67070288	-3.1414550720000003	-3.4692382200000003	-0.061035156	0	0	1.9176513580000003	-8.880053420000001	1.1711669928000001	-0.48828125	0.061035156	0.061035156	1.6437011780000002	9.863403060000001	2.2083496400000002	-0.12207031	0.061035156	0	-9.701904254	-0.3505126800000001	0.8613281250000001	-0.12207031	0	-0.061035156	0.4438232428	9.65405252	2.442822284	-0.061035156	0.061035156	0	1.7669189300000003	9.63969748	-0.6723144568000001	0	0	0	1539958668.849
-8.7030027	-3.1593994600000004	-3.499145468	0	-0.12207031	0	1.8040038940000003	-8.89440944	1.0120605432	-0.36621094	-0.30517578	0.18310547	1.679589856	9.87297374	2.23227536	-0.12207031	0	0	-9.682763580000001	-0.33256836060000006	0.8457763580000002	-0.061035156	0	0	0.4103271466	9.65883786	2.42607428	-0.061035156	0	0	1.7501709260000002	9.610986420000001	-0.7046142572	0	0	-0.061035156	1539958668.889
-8.63601088	-3.161792032	-3.4692382200000003	-0.061035156	-0.061035156	-0.061035156	1.867407248	-8.88723143	0.75964357	-0.061035156	-0.18310547	0.12207031	1.7071045320000002	9.853833360000001	2.229882788	-0.12207031	0	0	-9.7066893	-0.3289794928	0.8708984620000001	-0.061035156	-0.061035156	-0.061035156	0.44143066100000006	9.64328624	2.424877896	-0.061035156	0	0	1.714282248	9.62773462	-0.6806884980000001	-0.061035156	0	-0.061035156	1539958668.929
-8.6766848	-3.1893066100000005	-3.40703125	0	0.061035156	0	1.93439946	-8.94584964	0.9486572480000001	0.24414062	-0.12207031	0	1.6891601440000001	9.861010880000002	2.209545926	-0.12207031	-0.061035156	0	-9.719848740000002	-0.3349609424	0.88645018	-0.061035156	-0.061035156	-0.061035156	0.4821044928	9.669604532000001	2.428466754	-0.061035156	-0.061035156	0	1.7489746400000001	9.61936052	-0.6830810700000001	-0.061035156	0	-0.061035156	1539958668.969
-8.6766848	-3.1534179320000004	-3.4979492800000003	-0.061035156	0	-0.061035156	1.9020996400000003	-8.942260880000001	1.0969971040000002	0.18310547	-0.12207031	0	1.735815396	9.837085159999999	2.2035644960000003	-0.061035156	-0.061035156	0	-9.719848740000002	-0.34094239200000004	0.8708984620000001	0	-0.061035156	-0.061035156	0.4821044928	9.648071580000002	2.4392334260000004	-0.061035156	-0.061035156	0	1.7106933900000003	9.636108426000002	-0.679492212	-0.061035156	0	-0.061035156	1539958669.009
-8.66711412	-3.1916992800000004	-3.4596679320000003	-0.061035156	-0.061035156	-0.061035156	1.9140625000000002	-8.882446580000002	1.181933606	0.061035156	-0.30517578	0	1.774096646	9.8251223	2.235864218	-0.061035156	-0.061035156	0.061035156	-9.724634080000001	-0.32180175720000004	0.849365216	0	-0.061035156	-0.061035156	0.4474121106000001	9.6385009	2.42607428	0	-0.061035156	0	1.695141574	9.61936052	-0.6735107428000001	0	-0.061035156	-0.061035156	1539958669.049
-8.682665740000001	-3.1845214660000005	-3.4704346040000003	-0.061035156	-0.12207031	-0.061035156	2.128198282	-8.91354982	1.183129892	0.061035156	-0.061035156	0.061035156	1.733422824	9.859814300000002	2.235864218	-0.061035156	-0.12207031	0	-9.73061502	-0.343334964	0.8625244110000001	0	-0.061035156	-0.061035156	0.46416014400000005	9.677978240000002	2.4165038940000003	0	-0.061035156	0	1.714282248	9.63491214	-0.663940396	0	0	-0.061035156	1539958669.089
-8.652759080000001	-3.188110324	-3.4512939300000003	-0.061035156	-0.061035156	-0.061035156	2.0564209260000004	-8.86210962	1.1675781250000001	0	0.061035156	0.061035156	1.7286376800000003	9.858617720000002	2.227490216	0	-0.12207031	0	-9.74736322	-0.346923822	0.8948242212000002	0	-0.061035156	-0.061035156	0.5215820288	9.693530252	2.4667480040000003	0	-0.061035156	0	1.644897464	9.656445288	-0.6830810700000001	-0.061035156	0	-0.061035156	1539958669.129
-8.698217752000001	-3.1905028960000004	-3.47163089	0	-0.12207031	-0.061035156	1.9942138580000002	-8.883642572	1.111352536	-0.061035156	-0.061035156	0.061035156	1.720263678	9.852636780000001	2.2813232820000002	0	-0.061035156	0	-9.744970746000002	-0.34812010800000004	0.9187500000000001	0	0	-0.061035156	0.49885253600000007	9.668408246	2.451196286	0	0	-0.061035156	1.655664038	9.637304712	-0.6890625	0	-0.061035156	-0.061035156	1539958669.169
-8.67070288	-3.1916992800000004	-3.4572753600000006	-0.061035156	-0.061035156	-0.12207031	2.0564209260000004	-8.9410643	1.15441893	0	0	0	1.66403804	9.863403060000001	2.3016601440000004	0	-0.12207031	-0.061035156	-9.76171875	-0.32778320680000006	0.9055908540000002	0.061035156	0	-0.061035156	0.4713378894	9.69951178	2.427270468	0	0	-0.061035156	1.6891601440000001	9.65285643	-0.6663330072	-0.061035156	0	-0.061035156	1539958669.209
-8.69103984	-3.215625	-3.4429199280000002	-0.061035156	-0.12207031	-0.061035156	1.96669928	-8.935082968000001	1.113745108	0	-0.061035156	0	1.6544677520000002	9.920825180000001	2.3495117800000003	0	-0.12207031	-0.061035156	-9.718652160000001	-0.35888672120000004	0.8732910340000001	0	0	-0.061035156	0.47492675720000005	9.7150634	2.45	-0.061035156	-0.061035156	-0.061035156	1.650878894	9.630126800000001	-0.6507812500000001	0	-0.061035156	-0.061035156	1539958669.249
-8.728125	-3.1713623200000005	-3.46086412	-0.061035156	-0.12207031	-0.061035156	1.9607177520000003	-8.915942392	1.175952176	-0.061035156	-0.12207031	0	1.697534146	9.8765625	2.377026358	-0.061035156	-0.061035156	-0.12207031	-9.71625998	-0.34812010800000004	0.84816893	0	0	-0.061035156	0.47492675720000005	9.7150634	2.45	0	-0.061035156	-0.061035156	1.66403804	9.63371556	-0.678295926	0	-0.061035156	-0.061035156	1539958669.289
-8.69103984	-3.19768071	-3.4261719240000006	0	-0.18310547	-0.061035156	2.000195288	-8.94584964	1.21303714	-0.061035156	0.061035156	0.061035156	1.7083007200000002	9.88732878	2.345922824	-0.12207031	-0.12207031	-0.12207031	-9.71147464	-0.3517089856000001	0.855346646	0.061035156	-0.061035156	-0.061035156	0.47492675720000005	9.7150634	2.45	0	-0.061035156	-0.061035156	1.695141574	9.645678420000001	-0.6675292932	-0.061035156	0	-0.061035156	1539958669.329
-8.67070288	-3.1905028960000004	-3.3651612400000004	0	-0.061035156	-0.061035156	1.930810504	-8.985326980000002	1.2297851440000003	0	-0.061035156	0.061035156	1.7657226440000002	9.88015126	2.3172119600000003	-0.061035156	-0.18310547	-0.061035156	-9.71625998	-0.362475589	0.8756836060000002	0.061035156	-0.061035156	-0.061035156	0.47492675720000005	9.7150634	2.45	0	-0.061035156	-0.061035156	1.726245108	9.632519568000001	-0.643603534	0	0	-0.061035156	1539958669.372
-8.70180661	-3.201269568	-3.3866942900000003	0	0	0	1.9942138580000002	-8.9410643	1.23696286	0.061035156	-0.18310547	0	1.801611322	9.85502896	2.27893071	-0.061035156	-0.18310547	-0.061035156	-9.6983152	-0.36965332460000005	0.8625244110000001	0	-0.061035156	-0.061035156	0.49765625	9.689941394000002	2.451196286	-0.061035156	-0.18310547	-0.061035156	1.66403804	9.6385009	-0.6711181610000001	-0.061035156	-0.061035156	-0.061035156	1539958669.415
-8.69702176	-3.216821286	-3.40703125	0	-0.12207031	0	1.9942138580000002	-8.9410643	1.23696286	0.061035156	-0.061035156	0	1.8063964660000003	9.845459260000002	2.292089856	-0.061035156	-0.12207031	-0.061035156	-9.718652160000001	-0.35649413939999997	0.8756836060000002	0.061035156	-0.061035156	-0.061035156	0.5096191394	9.67558606	2.4392334260000004	-0.061035156	-0.18310547	-0.061035156	1.6999267180000002	9.631323380000001	-0.6854736419999999	0	0	-0.061035156	1539958669.452
-8.680273560000002	-3.198876996	-3.3400389400000003	0	0	0	1.9571288940000002	-8.972167932000001	1.24294429	0.061035156	0	0	1.81118161	9.8514402	2.3160155760000003	-0.061035156	-0.18310547	-0.061035156	-9.713867212	-0.3672607428	0.900805661	0	-0.061035156	-0.061035156	0.49167482	9.67558606	2.4404297120000003	0	-0.061035156	0	1.6736084260000001	9.645678420000001	-0.6507812500000001	-0.061035156	0	-0.061035156	1539958669.495
-8.720947480000001	-3.210839856	-3.4381347840000003	0	-0.061035156	0	1.9176513580000003	-8.94584964	1.223803714	0.061035156	-0.061035156	-0.061035156	1.83151857	9.863403060000001	2.34113768	-0.061035156	-0.12207031	0	-9.712670926000001	-0.3517089856000001	0.90678714	0	-0.061035156	-0.061035156	0.48569336060000007	9.69113768	2.43803714	0	-0.12207031	0	1.638916034	9.63969748	-0.6651367212000001	-0.061035156	-0.061035156	-0.061035156	1539958669.529
-8.698217752000001	-3.2048584260000004	-3.366357428	-0.061035156	-0.12207031	0	1.899707068	-8.947045926000001	1.2477295320000001	0	-0.061035156	0	1.8063964660000003	9.844262680000002	2.372241214	-0.061035156	-0.12207031	-0.061035156	-9.72702626	-0.35888672120000004	0.9127685700000001	0.061035156	-0.061035156	-0.061035156	0.5287597644	9.651660340000001	2.421289038	0	-0.12207031	0	1.6664307100000002	9.650463760000001	-0.6400146760000001	-0.061035156	0	-0.061035156	1539958669.569
-8.69941394	-3.210839856	-3.3412353240000003	0	-0.061035156	0	1.885351538	-8.9494384	1.2022705072	0	-0.061035156	0	1.795629892	9.838280760000002	2.356689496	-0.061035156	-0.12207031	-0.061035156	-9.73540036	-0.3612792932	0.916357428	0.061035156	-0.061035156	-0.061035156	0.5251708966	9.669604532000001	2.414111322	-0.061035156	-0.061035156	0	1.665234424	9.649267572	-0.6316406250000001	0	-0.061035156	-0.061035156	1539958669.609
-8.698217752000001	-3.1916992800000004	-3.379516574	0	-0.12207031	-0.061035156	1.8733886780000002	-8.921923920000001	1.207055661	0	-0.061035156	-0.061035156	1.7980224640000002	9.88134784	2.363867212	-0.061035156	-0.12207031	-0.061035156	-9.71745607	-0.3600830072	0.9223388580000002	0.061035156	-0.061035156	-0.061035156	0.5096191394	9.69592302	2.442822284	0	-0.061035156	0	1.6616454680000001	9.650463760000001	-0.6447998200000001	0	-0.061035156	-0.061035156	1539958669.649
-8.70898462	-3.22160643	-3.3460204680000003	0	-0.061035156	-0.061035156	1.870996106	-8.936279254	1.204663089	0	-0.12207031	0	1.7788817900000002	9.87895468	2.3542969240000002	-0.061035156	-0.12207031	0	-9.73659694	-0.3911865216	0.949853534	0	-0.061035156	-0.061035156	0.5335449280000001	9.700707968000001	2.433251996	0	-0.061035156	0	1.6616454680000001	9.65405252	-0.6316406250000001	-0.061035156	0	-0.061035156	1539958669.689
-8.74367662	-3.202465854	-3.33046875	0	-0.18310547	0	1.8829589660000003	-8.93747554	1.2202148560000001	0	-0.061035156	0	1.73701178	9.858617720000002	2.360278354	-0.061035156	-0.12207031	-0.061035156	-9.72702626	-0.385205072	0.9295165740000001	0	-0.061035156	-0.061035156	0.5371337860000001	9.67080072	2.424877896	0	-0.061035156	0	1.6472900360000002	9.66003444	-0.6507812500000001	-0.061035156	-0.061035156	-0.061035156	1539958669.729
-8.70180661	-3.1869139400000006	-3.3400389400000003	0	-0.061035156	-0.061035156	1.876977536	-8.935082968000001	1.222607428	0	0	0	1.7633300720000002	9.852636780000001	2.34711911	-0.061035156	-0.061035156	-0.12207031	-9.713867212	-0.381616214	0.931909146	0	-0.061035156	-0.061035156	0.4821044928	9.6552491	2.447607428	-0.061035156	0	0	1.6149902160000003	9.651660340000001	-0.6531738220000001	-0.061035156	-0.061035156	-0.061035156	1539958669.769
-8.72453624	-3.2251952880000005	-3.3101317900000002	0	-0.12207031	-0.061035156	1.7944336060000001	-8.93747554	1.2202148560000001	0	-0.12207031	0	1.757348642	9.858617720000002	2.3495117800000003	0	-0.12207031	-0.061035156	-9.712670926000001	-0.3935791034	0.9211425720000002	0	-0.061035156	-0.061035156	0.4474121106000001	9.680371106	2.454785144	-0.061035156	0	0	1.695141574	9.625341754	-0.6208740020000001	-0.061035156	-0.061035156	-0.061035156	1539958669.808
-8.711376800000002	-3.20366214	-3.301757788	0	-0.061035156	0	1.833911142	-8.963793930000001	1.225	0.061035156	-0.12207031	0	1.7214599640000001	9.85742212	2.326782248	0	-0.12207031	-0.061035156	-9.721044928000001	-0.38640135800000003	0.8924316100000002	0	-0.061035156	-0.061035156	0.477319339	9.66003444	2.447607428	-0.061035156	-0.061035156	0	1.677197284	9.640893570000001	-0.6268554712000001	-0.061035156	0	-0.061035156	1539958669.848
-8.737695288000001	-3.220410144	-3.3292724640000007	-0.061035156	-0.12207031	-0.061035156	1.8159667540000002	-8.95661592	1.2704589660000003	0.061035156	-0.061035156	0	1.7465820680000002	9.85502896	2.332763678	-0.061035156	-0.12207031	-0.061035156	-9.72702626	-0.37084961060000005	0.9055908540000002	0	-0.061035156	-0.061035156	0.4474121106000001	9.667211960000001	2.4392334260000004	-0.061035156	0	0	1.6353271760000003	9.67438948	-0.6292480432	-0.061035156	0	-0.061035156	1539958669.889
-8.69223642	-3.2323730040000007	-3.27663588	0	-0.12207031	-0.061035156	1.7848632200000003	-8.9494384	1.264477536	0	-0.061035156	0	1.757348642	9.883740020000001	2.31481929	-0.061035156	-0.12207031	-0.061035156	-9.687548920000001	-0.36606445680000005	0.909179712	0	-0.061035156	-0.061035156	0.458178714	9.693530252	2.451196286	0	0	0	1.629345746	9.630126800000001	-0.6208740020000001	0	0	-0.061035156	1539958669.928
-8.70180661	-3.228784146	-3.2909912140000004	-0.061035156	0.061035156	-0.061035156	1.79323732	-8.9829348	1.2549072479999999	0	-0.061035156	0.061035156	1.74299321	9.846654860000001	2.331567392	-0.061035156	-0.18310547	-0.061035156	-9.7401857	-0.37084961060000005	0.9378906250000001	0	-0.061035156	-0.061035156	0.47971191100000005	9.656445288	2.4356445680000003	-0.061035156	-0.061035156	0	1.57551268	9.683960160000002	-0.5909667932	-0.061035156	0	-0.061035156	1539958669.968
-8.73410643	-3.2874023560000003	-3.2874023560000003	0	-0.18310547	-0.061035156	1.833911142	-8.959009080000001	1.2668701080000002	0	-0.061035156	0.061035156	1.7190673920000001	9.853833360000001	2.3112304320000003	-0.061035156	-0.24414062	-0.061035156	-9.733007788	-0.387597644	0.925927716	0	0	-0.061035156	0.516796875	9.69233426	2.4404297120000003	-0.061035156	0	-0.061035156	1.5563721040000003	9.6636232	-0.6089111420000001	0	0	-0.061035156	1539958670.009
-8.66950679	-3.21921376	-3.249121106	-0.061035156	0	-0.061035156	1.81716304	-8.95183107	1.2608886780000002	0	-0.061035156	0.061035156	1.776489218	9.839477340000002	2.3219971040000003	-0.061035156	-0.12207031	-0.061035156	-9.71625998	-0.419897464	0.9271240020000001	-0.061035156	0	-0.061035156	0.492871106	9.656445288	2.446411142	-0.061035156	0	-0.061035156	1.5958496400000002	9.677978240000002	-0.5778076080000001	0	0	-0.061035156	1539958670.048
-8.711376800000002	-3.2706542540000005	-3.2479248200000006	0	0.12207031	-0.061035156	1.8267334260000003	-8.936279254	1.25729982	0	-0.061035156	0.061035156	1.7860596040000003	9.82751448	2.299267572	-0.061035156	0	-0.061035156	-9.707885880000001	-0.385205072	0.8828613220000001	-0.061035156	0	-0.061035156	0.462963858	9.6385009	2.427270468	-0.061035156	0.061035156	0	1.5731201080000001	9.657641574000001	-0.60651857	-0.061035156	0	-0.061035156	1539958670.088
-8.725732428	-3.2658691100000006	-3.3089355040000004	-0.061035156	0	-0.061035156	1.812377896	-8.955419928000001	1.2285888580000002	0	-0.12207031	0.061035156	1.7669189300000003	9.861010880000002	2.269360324	-0.061035156	-0.061035156	-0.061035156	-9.74138179	-0.3959716754	0.879272464	-0.061035156	0	-0.061035156	0.4450195288	9.67917482	2.44401857	0	0	0	1.6185790740000001	9.676782248	-0.5993408246	0	0	-0.061035156	1539958670.129
-8.681469748	-3.267065396	-3.2503173920000004	-0.061035156	0.12207031	-0.061035156	1.84946286	-8.97336412	1.1903076080000001	0	-0.061035156	0.061035156	1.776489218	9.845459260000002	2.24423822	0	-0.061035156	-0.061035156	-9.712670926000001	-0.40793457460000004	0.891235324	-0.061035156	0	-0.061035156	0.45578614200000006	9.67080072	2.4583741	0	0	0	1.588671924	9.680371106	-0.5849853534	-0.061035156	0	-0.061035156	1539958670.168
-8.70180661	-3.2586913940000004	-3.311328076	-0.061035156	0.061035156	-0.061035156	1.8040038940000003	-8.947045926000001	1.197485324	0	-0.061035156	0	1.7621337860000001	9.865796220000002	2.2645751800000005	0	0	0	-9.709082068	-0.3828125	0.878076178	-0.061035156	0	-0.061035156	0.43186035340000006	9.680371106	2.44401857	0	0.061035156	-0.061035156	1.565942392	9.66242662	-0.6160888580000001	0	-0.061035156	0	1539958670.208
-8.679076980000001	-3.261083966	-3.369946286	0	0.12207031	-0.061035156	1.7645263580000001	-8.93747554	1.2202148560000001	-0.061035156	-0.061035156	0.061035156	1.6915527160000003	9.85502896	2.268164038	0	-0.061035156	0	-9.766503894000001	-0.38999023560000007	0.925927716	-0.061035156	0	-0.061035156	0.454589856	9.67558606	2.418896466	0	-0.061035156	-0.061035156	1.5779052520000003	9.688745108	-0.6005371106	0	0	0	1539958670.249
-8.66950679	-3.269457968	-3.3496094240000005	0	0.061035156	-0.061035156	1.758544928	-8.96499002	1.235766574	-0.061035156	0	0.061035156	1.723852536	9.839477340000002	2.300463858	0	-0.061035156	-0.061035156	-9.7485598	-0.39238280760000005	0.909179712	-0.061035156	0.061035156	-0.061035156	0.531152356	9.668408246	2.4344482820000004	0	-0.061035156	-0.061035156	1.5767089660000002	9.661230432000002	-0.6017333966	0	-0.061035156	-0.061035156	1539958670.288
-8.662329074	-3.2586913940000004	-3.402246106	-0.061035156	0.061035156	-0.061035156	1.753759784	-8.97336412	1.2537109620000002	-0.061035156	0	0	1.73701178	9.88254442	2.3387451080000004	0	0.061035156	-0.061035156	-9.72822284	-0.387597644	0.8840576080000001	-0.061035156	0.061035156	-0.061035156	0.5084228534	9.69113768	2.4356445680000003	0	0.061035156	-0.061035156	1.57551268	9.677978240000002	-0.613696286	0	0	0	1539958670.328
-8.67070288	-3.2407471040000004	-3.39267572	-0.061035156	0.061035156	-0.061035156	1.7465820680000002	-9.011645468000001	1.314721646	-0.12207031	0	0.061035156	1.7214599640000001	9.90407698	2.3160155760000003	0	0	-0.061035156	-9.73898912	-0.42229003600000004	0.8840576080000001	-0.061035156	0.061035156	0	0.4091308606000001	9.712670926000001	2.47871106	0	0	-0.061035156	1.60183107	9.6636232	-0.6029296924	-0.061035156	-0.061035156	0	1539958670.369
-8.662329074	-3.24194339	-3.4034423920000005	0	0.12207031	-0.061035156	1.7609375	-9.029589660000001	1.3829101440000002	-0.061035156	0.061035156	0.061035156	1.720263678	9.89929164	2.3351562500000003	0	0	0	-9.718652160000001	-0.416308606	0.869702176	-0.12207031	0.061035156	-0.061035156	0.45339357	9.70310054	2.454785144	0	0	-0.061035156	1.5934570680000002	9.65883786	-0.6256591459999999	0	0	0	1539958670.408
-8.68864766	-3.2586913940000004	-3.430957068	0	0.061035156	-0.061035156	1.757348642	-9.011645468000001	1.418798822	-0.061035156	0.12207031	0.061035156	1.6915527160000003	9.88732878	2.3483153960000003	0	0.061035156	-0.061035156	-9.72224092	-0.37204589660000004	0.8565429712000001	-0.061035156	0.061035156	0	0.454589856	9.680371106	2.41770018	-0.061035156	0	-0.061035156	1.588671924	9.651660340000001	-0.61848143	0	-0.061035156	-0.061035156	1539958670.448
-8.66950679	-3.2539062500000004	-3.4441162140000006	0	0	-0.061035156	1.69633786	-9.045141574	1.3924804320000002	0	0.12207031	0.061035156	1.6748047120000003	9.9016848	2.3219971040000003	-0.061035156	0	-0.061035156	-9.7485598	-0.381616214	0.860131839	-0.061035156	0.061035156	0	0.4294677716	9.72224092	2.45	-0.061035156	0	-0.061035156	1.6329346040000001	9.667211960000001	-0.6053222644	-0.061035156	0	-0.061035156	1539958670.489
-8.633618210000002	-3.220410144	-3.4417237400000005	-0.061035156	0	-0.061035156	1.66044928	-9.00566394	1.3613769960000002	0	0	0.061035156	1.7071045320000002	9.917236420000002	2.3243896760000005	0	0	-0.061035156	-9.723437500000001	-0.3947753894	0.846972644	-0.061035156	0.061035156	-0.061035156	0.4294677716	9.72224092	2.45	-0.061035156	0	-0.061035156	1.6365234620000002	9.66003444	-0.5981445288	0	0	0	1539958670.528
-8.646777160000001	-3.25988768	-3.41301268	0	0.18310547	-0.061035156	1.7298339660000002	-9.00207518	1.320703076	0	0	0.061035156	1.6879638580000003	9.87297374	2.312426718	-0.061035156	0.061035156	-0.12207031	-9.73540036	-0.38999023560000007	0.8577392572	-0.061035156	0.061035156	-0.061035156	0.45578614200000006	9.66481929	2.4583741	-0.061035156	0	-0.061035156	1.58747554	9.6636232	-0.6017333966	0	0	0	1539958670.568
-8.649169928000001	-3.23955072	-3.5111084260000003	0	0.061035156	-0.061035156	1.7609375	-8.993701080000001	1.331469748	0	0.061035156	0.061035156	1.6532714660000003	9.87775908	2.2980712860000003	-0.061035156	0	-0.12207031	-9.737792932000001	-0.39238280760000005	0.8074951080000001	-0.061035156	0.061035156	0	0.41511232	9.682763580000001	2.45358876	-0.061035156	0.061035156	-0.061035156	1.57551268	9.687548920000001	-0.6244628600000001	0	-0.061035156	-0.061035156	1539958670.609
-8.630029254	-3.2885987400000003	-3.4632567900000004	-0.061035156	0.12207031	-0.061035156	1.720263678	-8.97097194	1.356591754	-0.061035156	0	-0.061035156	1.676000998	9.90048822	2.27055661	-0.061035156	0	-0.12207031	-9.734204074	-0.38879393000000007	0.80390625	-0.061035156	0.061035156	0	0.41511232	9.682763580000001	2.45358876	-0.061035156	0	-0.061035156	1.6185790740000001	9.657641574000001	-0.593359375	0	-0.061035156	-0.061035156	1539958670.648
-8.6264402	-3.2479248200000006	-3.4883788940000002	0	0.18310547	-0.061035156	1.81357428	-8.94584964	1.31352536	-0.061035156	0.24414062	0	1.6843750000000002	9.884936600000001	2.251416034	-0.061035156	0	-0.12207031	-9.744970746000002	-0.37443847840000005	0.7763915740000001	-0.061035156	0.061035156	-0.061035156	0.42109375000000004	9.686352340000001	2.4571777160000003	-0.12207031	0	-0.061035156	1.6460937500000001	9.66481929	-0.593359375	-0.061035156	0	-0.061035156	1539958670.688
-8.612085160000001	-3.24433606	-3.570922824	0	0.12207031	-0.061035156	1.7800780760000001	-8.935082968000001	1.2453369600000002	-0.24414062	0.18310547	0	1.7023192900000002	9.889721940000001	2.229882788	0	0.061035156	-0.12207031	-9.723437500000001	-0.38400878600000005	0.7608398560000001	-0.061035156	0.061035156	-0.061035156	0.3804199280000001	9.69951178	2.471533246	-0.061035156	0	-0.061035156	1.610205072	9.656445288	-0.6053222644	-0.061035156	-0.061035156	-0.061035156	1539958670.729
-8.595336960000001	-3.293383786	-3.52546376	0	0.18310547	-0.061035156	1.662841754	-8.90996106	1.18671875	-0.36621094	0.18310547	0	1.6365234620000002	9.88613318	2.186816394	0	0	-0.061035156	-9.786840560000002	-0.3804199280000001	0.7775878600000001	-0.061035156	0.061035156	-0.061035156	0.38879393000000007	9.707885880000001	2.463159146	-0.061035156	0	-0.061035156	1.61977536	9.646875000000001	-0.5837890576	0	0	-0.061035156	1539958670.768
-8.608496106	-3.313720746	-3.617578076	0.061035156	0.12207031	-0.061035156	1.580297824	-8.948242212	0.9773681610000001	-0.24414062	0.12207031	0.061035156	1.5910644960000002	9.889721940000001	2.2035644960000003	0	0.061035156	-0.12207031	-9.74736322	-0.37443847840000005	0.7285400360000001	-0.061035156	0.12207031	-0.061035156	0.41271972840000004	9.680371106	2.4667480040000003	-0.12207031	-0.061035156	-0.061035156	1.605419928	9.656445288	-0.570629892	0	0	-0.061035156	1539958670.808
-8.612085160000001	-3.33046875	-3.58647464	0.061035156	0	-0.061035156	1.5180908540000002	-8.972167932000001	0.98334964	0.061035156	-0.18310547	-0.061035156	1.600634784	9.861010880000002	2.22629393	0	0.061035156	-0.12207031	-9.723437500000001	-0.40075683900000003	0.6854736419999999	-0.061035156	0.061035156	-0.061035156	0.34572753600000006	9.64208966	2.46794429	-0.061035156	0.061035156	-0.12207031	1.5276611420000001	9.673193390000002	-0.5885742212	0	-0.061035156	-0.061035156	1539958670.849
-8.56303714	-3.331665036	-3.617578076	0	0.061035156	-0.061035156	1.6114013580000002	-8.967382788	1.204663089	0.12207031	0	-0.12207031	1.6161865020000004	9.868188400000001	2.23227536	0	0	-0.12207031	-9.73898912	-0.4139160144	0.686669928	-0.061035156	0.061035156	-0.061035156	0.34572753600000006	9.64208966	2.46794429	-0.061035156	0.061035156	-0.12207031	1.5396240020000003	9.64208966	-0.5957519568	0	-0.061035156	-0.061035156	1539958670.888
-8.58815944	-3.37473143	-3.631933606	0.061035156	0	-0.061035156	1.629345746	-9.02839357	1.3075439300000002	0	-0.061035156	-0.18310547	1.610205072	9.91245108	2.2621826080000003	0.061035156	0	-0.12207031	-9.76291484	-0.42109375000000004	0.6735107428000001	-0.061035156	0.061035156	-0.061035156	0.36367187500000003	9.723437500000001	2.4870849640000006	-0.061035156	-0.061035156	-0.061035156	1.544409146	9.686352340000001	-0.5598632788000001	0	-0.061035156	-0.061035156	1539958670.928
-8.56184056	-3.3735351440000003	-3.6211670320000002	0.061035156	-0.061035156	0	1.693945288	-9.09060054	1.312329074	-0.061035156	0	-0.061035156	1.6030273560000001	9.918433	2.25859375	0	0.061035156	-0.12207031	-9.744970746000002	-0.417504892	0.6244628600000001	-0.061035156	0.061035156	-0.061035156	0.3517089856000001	9.697119110000001	2.4811035340000003	-0.061035156	0	-0.061035156	1.540820288	9.669604532000001	-0.5490966754000001	-0.061035156	-0.12207031	-0.061035156	1539958670.969
-8.52954074	-3.3173096040000005	-3.611596646	0.061035156	-0.061035156	-0.061035156	1.6748047120000003	-9.04633786	1.2907959260000001	0	0.061035156	-0.061035156	1.588671924	9.88613318	2.239453076	0	0	-0.061035156	-9.73898912	-0.40075683900000003	0.6280517572	0	0.061035156	-0.061035156	0.29667969240000003	9.64328624	2.5026367800000004	-0.061035156	0	-0.061035156	1.53125	9.67080072	-0.5455078076000001	-0.061035156	-0.061035156	-0.061035156	1539958671.008
-8.54748552	-3.31611322	-3.584082068	0.061035156	-0.18310547	-0.12207031	1.610205072	-8.97695288	1.262084964	-0.061035156	0	-0.12207031	1.5707275360000001	9.838280760000002	2.19997554	0	-0.061035156	0	-9.729418930000001	-0.41870117800000006	0.6316406250000001	0	0.061035156	-0.061035156	0.2536132788	9.599023560000001	2.4846923920000004	-0.061035156	0	-0.061035156	1.526464856	9.67438948	-0.5849853534	0	-0.061035156	-0.061035156	1539958671.048
-8.51040036	-3.3496094240000005	-3.5302491000000003	0.061035156	0	-0.12207031	1.677197284	-8.967382788	1.2058593750000002	0	0	-0.061035156	1.534838858	9.844262680000002	2.1162353240000003	0	-0.061035156	-0.061035156	-9.73540036	-0.45937500000000003	0.5873779254	0	0.061035156	-0.061035156	0.3373535144	9.644482428000002	2.495458966	-0.061035156	-0.061035156	-0.061035156	1.5551757200000003	9.661230432000002	-0.6017333966	0	-0.061035156	-0.061035156	1539958671.089
-8.56184056	-3.3771241	-3.5565673920000003	0	-0.061035156	-0.12207031	1.6245605040000002	-8.92670926	1.1245117212000002	0	0	-0.061035156	1.579101538	9.82751448	2.08752446	0.061035156	0.061035156	-0.061035156	-9.729418930000001	-0.45339357	0.5873779254	0	0.061035156	-0.061035156	0.2954833966	9.630126800000001	2.5385253600000004	-0.061035156	-0.061035156	-0.061035156	1.5862792540000001	9.646875000000001	-0.576611322	-0.061035156	-0.061035156	-0.061035156	1539958671.128
-8.559448380000001	-3.334057608	-3.5601562500000004	0.061035156	-0.12207031	-0.12207031	1.6305420320000001	-8.9410643	1.022827176	0	-0.061035156	-0.061035156	1.547998004	9.843066100000001	2.12341304	0.061035156	0	-0.061035156	-9.73061502	-0.4486083966	0.5658447284000001	0	0	-0.061035156	0.22011719240000002	9.62893071	2.4906739200000003	0	0.061035156	-0.12207031	1.56953125	9.656445288	-0.5885742212	0	-0.061035156	-0.061035156	1539958671.168
-8.541503894	-3.366357428	-3.5493896760000005	0	-0.061035156	-0.12207031	1.64011232	-8.94584964	1.006079074	-0.061035156	-0.061035156	-0.061035156	1.4965576080000003	9.91245108	2.11743161	0.061035156	-0.061035156	-0.061035156	-9.721044928000001	-0.46655273560000005	0.5574707068000001	0	0	-0.061035156	0.18303222840000002	9.677978240000002	2.5026367800000004	0	0	-0.12207031	1.522875998	9.673193390000002	-0.5873779254	0	-0.061035156	-0.061035156	1539958671.209
-8.5666259	-3.3866942900000003	-3.4955566100000004	0	-0.12207031	-0.061035156	1.56953125	-8.942260880000001	0.9953125	-0.12207031	0.061035156	0	1.4798096040000002	9.908862319999999	2.158105432	0.061035156	-0.12207031	0	-9.744970746000002	-0.47253417540000003	0.5849853534	0	0	-0.061035156	0.2572021466	9.701904254	2.5181884000000005	0.061035156	-0.061035156	-0.12207031	1.5384277160000002	9.648071580000002	-0.617285144	0	0	-0.061035156	1539958671.248
-8.548681610000001	-3.3866942900000003	-3.55058606	0	0	-0.12207031	1.52526857	-9.00207518	1.0168457068	-0.12207031	-0.061035156	0	1.5216797120000003	9.9016848	2.2083496400000002	0.061035156	0	-0.061035156	-9.76171875	-0.47851562500000006	0.592163089	0	0	0	0.2978759784	9.693530252	2.5409179320000006	0	-0.061035156	-0.12207031	1.4750244600000002	9.681567392	-0.6077148560000001	0	0	-0.12207031	1539958671.288
-8.5917482	-3.447705072	-3.5541748200000005	0	-0.18310547	-0.12207031	1.5432128600000001	-9.015234620000001	1.1041748200000001	-0.18310547	-0.12207031	0.061035156	1.46665036	9.928002700000002	2.2250976440000003	0.061035156	-0.061035156	-0.12207031	-9.765307608	-0.424682608	0.5754150360000001	0	0	0	0.27275390380000003	9.677978240000002	2.48828125	0	0	-0.12207031	1.4798096040000002	9.688745108	-0.5813964856000001	0	-0.061035156	-0.12207031	1539958671.329
-8.56901857	-3.4596679320000003	-3.521875	0	-0.18310547	-0.12207031	1.534838858	-9.036767572	1.1269042932	-0.18310547	-0.061035156	0.061035156	1.509716754	9.94833966	2.217919928	0	-0.12207031	-0.12207031	-9.795214660000001	-0.43186035340000006	0.569433606	0	0	0	0.22968750000000002	9.721044928000001	2.48828125	0	-0.061035156	-0.12207031	1.5527832460000002	9.69951178	-0.5526855432	0	0	-0.061035156	1539958671.368
-8.607299820000001	-3.4692382200000003	-3.4967528960000003	0	-0.24414062	-0.12207031	1.5180908540000002	-9.031982428000001	1.181933606	-0.18310547	-0.061035156	0.12207031	1.5599609620000003	9.937573380000002	2.19638678	0	-0.061035156	-0.12207031	-9.754540740000001	-0.41511232	0.5371337860000001	0	0.061035156	-0.061035156	0.2237060504	9.70310054	2.4811035340000003	0	-0.061035156	-0.12207031	1.561157248	9.681567392	-0.5658447284000001	0	-0.061035156	-0.061035156	1539958671.408
-8.52236322	-3.4512939300000003	-3.390283246	0	-0.18310547	-0.061035156	1.5599609620000003	-9.00805661	1.2082519568	-0.12207031	-0.061035156	0.12207031	1.582690396	9.955517180000001	2.13776857	0	-0.061035156	-0.12207031	-9.72702626	-0.43664550720000006	0.5060302716	0	0	-0.061035156	0.15671386780000002	9.73061502	2.47392572	0	0	-0.12207031	1.4570800720000001	9.666015380000001	-0.5670410144	0	0	-0.061035156	1539958671.449
-8.535522660000002	-3.5003417540000004	-3.428564496	0	0	-0.12207031	1.622167932	-9.026000900000001	1.2261962860000002	-0.12207031	-0.061035156	0.18310547	1.55158696	9.94833966	2.09948732	0	-0.061035156	-0.061035156	-9.73898912	-0.47373047120000006	0.5084228534	-0.061035156	0	-0.061035156	0.16508788940000002	9.718652160000001	2.496655252	-0.061035156	0	-0.061035156	1.451098642	9.676782248	-0.5802001800000001	0	-0.061035156	-0.061035156	1539958671.488
-8.6001223	-3.52546376	-3.4776123200000004	0	-0.24414062	-0.061035156	1.665234424	-9.067871106	1.211840854	-0.061035156	-0.061035156	0.12207031	1.5563721040000003	9.916039840000002	2.094702176	0	0	-0.061035156	-9.789233426000001	-0.41870117800000006	0.5096191394	0	0	-0.061035156	0.1854248004	9.693530252	2.47871106	0	-0.061035156	-0.12207031	1.453491214	9.69113768	-0.6089111420000001	0	0	-0.061035156	1539958671.528
-8.54270018	-3.5314452880000005	-3.40942392	0	-0.12207031	-0.061035156	1.7250488220000002	-9.0594973	1.1639892572000001	0	-0.12207031	0.061035156	1.522875998	9.962695680000001	2.095898462	0	0	-0.061035156	-9.743774460000001	-0.42109375000000004	0.46774902160000004	0	0	-0.061035156	0.1387695288	9.723437500000001	2.4643554320000005	-0.061035156	0	-0.061035156	1.4415283540000001	9.6983152	-0.613696286	0	0.061035156	-0.061035156	1539958671.569
-8.56901857	-3.5469971040000003	-3.430957068	-0.12207031	-0.18310547	-0.12207031	1.73701178	-9.03916034	1.118530252	0	-0.12207031	-0.061035156	1.5145019960000001	9.932788040000002	2.115039038	0	0	-0.061035156	-9.74736322	-0.45100097840000003	0.4354492212	-0.061035156	0	-0.061035156	0.1387695288	9.723437500000001	2.4643554320000005	0	0.061035156	-0.061035156	1.332666034	9.693530252	-0.5957519568	0	-0.061035156	-0.061035156	1539958671.608
-8.557055710000002	-3.6008300720000004	-3.338842752	0	-0.18310547	-0.061035156	1.697534146	-9.011645468000001	1.0934082068000002	0	-0.061035156	-0.061035156	1.5204834260000002	9.911254500000002	2.080346646	-0.061035156	-0.061035156	-0.061035156	-9.760522660000001	-0.43664550720000006	0.4474121106000001	0	0	-0.061035156	0.06340332068	9.66481929	2.4655516200000003	0	0	-0.061035156	1.3805175720000002	9.713867212	-0.6005371106	0	0	-0.061035156	1539958671.648
-8.49484874	-3.5924560700000003	-3.313720746	0	-0.061035156	-0.061035156	1.6520751800000002	-9.040356430000001	1.0575195288	-0.061035156	-0.061035156	-0.061035156	1.4869873200000001	9.926807100000001	2.0372802520000004	-0.061035156	-0.061035156	-0.061035156	-9.74736322	-0.439038089	0.43186035340000006	0	0	-0.061035156	0.07775878600000001	9.68515625	2.460766574	-0.061035156	0	-0.061035156	1.3817138580000001	9.686352340000001	-0.5802001800000001	0	0	-0.061035156	1539958671.689
-8.541503894	-3.603222644	-3.3197021760000003	0.061035156	0	-0.061035156	1.6125976440000003	-9.061889480000001	0.9893310700000001	-0.061035156	-0.061035156	-0.12207031	1.5109130400000002	9.916039840000002	2.001391574	-0.061035156	-0.061035156	-0.061035156	-9.746167032	-0.41511232	0.4330566394	0	0	0	0.0454589856	9.676782248	2.4727295320000002	0	0	-0.061035156	1.391284146	9.687548920000001	-0.611303714	0	-0.061035156	-0.061035156	1539958671.728
-8.552270468000001	-3.5781005400000003	-3.3783202880000003	0	-0.061035156	-0.061035156	1.526464856	-9.011645468000001	1.003686502	-0.061035156	0	-0.12207031	1.4582763580000002	9.93039586	1.9762695680000002	0	-0.061035156	0	-9.743774460000001	-0.41870117800000006	0.43066405760000004	0	0	-0.061035156	0.01315917932	9.680371106	2.471533246	0	0.061035156	-0.061035156	1.3972655760000001	9.69472644	-0.5909667932	0	0	-0.061035156	1539958671.768
-8.545092752	-3.5673339660000005	-3.3328614200000004	0	0	-0.061035156	1.4176025360000002	-9.02241214	1.02761232	-0.061035156	0	-0.061035156	1.4176025360000002	9.90766574	1.9427734620000003	0	-0.12207031	0	-9.760522660000001	-0.4139160144	0.439038089	0	0	0	-0.0035888672120000004	9.656445288	2.4667480040000003	0	0	-0.061035156	1.33984375	9.680371106	-0.6089111420000001	0	-0.061035156	-0.061035156	1539958671.809
-8.596533246000002	-3.60202626	-3.3759277160000005	0.061035156	-0.061035156	0	1.4427246400000002	-9.051123200000001	1.020434604	-0.061035156	0	0	1.4176025360000002	9.941162140000001	1.9355957460000002	0	-0.12207031	0	-9.74257788	-0.42707518000000005	0.45100097840000003	0	0	0	-0.0035888672120000004	9.656445288	2.4667480040000003	0.061035156	-0.061035156	-0.061035156	1.3924804320000002	9.688745108	-0.592163089	0	-0.061035156	-0.061035156	1539958671.848
-8.59414038	-3.5481933900000002	-3.37233876	0	-0.12207031	0	1.459472644	-9.087011780000001	1.0419677520000001	-0.061035156	0.061035156	0	1.425976538	9.9710688	1.967895468	0.061035156	-0.061035156	-0.061035156	-9.749755890000001	-0.417504892	0.461767572	0	-0.061035156	0	0.03828125	9.7066893	2.471533246	0	-0.061035156	-0.061035156	1.400854532	9.721044928000001	-0.5993408246	-0.061035156	0	-0.061035156	1539958671.888
-8.557055710000002	-3.5326415740000003	-3.3149170320000003	-0.061035156	0	-0.061035156	1.437939496	-9.07983426	1.085034146	-0.061035156	-0.061035156	0	1.425976538	9.95432158	2.024121106	0	-0.061035156	-0.061035156	-9.750951980000002	-0.4474121106000001	0.4438232428	0	-0.061035156	0	0.03828125	9.7066893	2.471533246	0.061035156	-0.061035156	-0.061035156	1.3996582460000002	9.688745108	-0.613696286	-0.061035156	-0.061035156	-0.061035156	1539958671.928
-8.601318390000001	-3.5625489200000002	-3.3376464660000003	0	0	-0.061035156	1.451098642	-9.07385234	1.1173339660000001	0	-0.061035156	0	1.43435054	9.95192842	2.0336913940000003	0	-0.061035156	-0.061035156	-9.753344748	-0.439038089	0.46774902160000004	0	-0.061035156	0	0.01674804712	9.693530252	2.460766574	0	-0.12207031	-0.061035156	1.3972655760000001	9.71027806	-0.5873779254	0	0	-0.061035156	1539958671.968
-8.597729532	-3.5745117800000004	-3.354394568	0	-0.12207031	0	1.4822021760000001	-9.045141574	1.0874267572	0	-0.061035156	0	1.5013427520000002	9.957910340000002	2.045654254	0	-0.18310547	-0.061035156	-9.7748777	-0.43066405760000004	0.477319339	0	-0.061035156	0	0.11843261780000001	9.721044928000001	2.4488037140000003	0	-0.12207031	-0.061035156	1.4116211060000001	9.7150634	-0.6077148560000001	0	0	-0.061035156	1539958672.008
-8.54748552	-3.581689496	-3.2945800720000005	-0.061035156	-0.061035156	0	1.5300537140000001	-9.045141574	1.05991214	0	0	0	1.5336425720000002	9.97346196	2.0659912140000003	0	-0.061035156	-0.061035156	-9.766503894000001	-0.41511232	0.4821044928	0	-0.061035156	0	0.11843261780000001	9.721044928000001	2.4488037140000003	0	-0.12207031	-0.061035156	1.4211913940000003	9.69592302	-0.6041259784	0	0	-0.061035156	1539958672.048
-8.565429712	-3.568530252	-3.3041503600000004	-0.061035156	-0.061035156	-0.061035156	1.561157248	-9.040356430000001	1.0503417932	0	-0.061035156	0	1.540820288	9.938769960000002	2.0923096040000004	0	-0.061035156	-0.061035156	-9.76171875	-0.4354492212	0.46774902160000004	0	-0.061035156	0	0.12321777160000001	9.723437500000001	2.451196286	-0.061035156	-0.061035156	-0.061035156	1.3996582460000002	9.697119110000001	-0.5957519568	0	0	-0.061035156	1539958672.088
-8.560644568	-3.58288588	-3.2862060700000004	0	-0.061035156	-0.061035156	1.5767089660000002	-9.024804712	1.046752896	0	0	0	1.5707275360000001	9.937573380000002	2.0731689300000005	0	-0.061035156	-0.061035156	-9.770092752000002	-0.43664550720000006	0.4761230432	-0.061035156	-0.061035156	0	0.12202148560000001	9.69113768	2.4308594240000003	0	-0.061035156	0	1.3470214660000002	9.69233426	-0.6160888580000001	0	0	-0.061035156	1539958672.137
-8.572607428000001	-3.5924560700000003	-3.313720746	0	0	-0.061035156	1.5719238220000002	-9.02241214	1.0288086060000001	0	-0.061035156	0	1.5707275360000001	9.9447509	2.051635782	-0.061035156	-0.061035156	0	-9.7748777	-0.419897464	0.48330077880000005	-0.061035156	0	0	0.12202148560000001	9.69113768	2.4308594240000003	0	-0.061035156	0	1.353002896	9.713867212	-0.6077148560000001	0	0	-0.061035156	1539958672.174
-8.577392572	-3.5876709260000004	-3.269457968	-0.061035156	-0.18310547	-0.061035156	1.561157248	-9.015234620000001	1.0096679712	0	-0.061035156	0	1.5575683900000001	9.939965560000001	2.013354532	-0.061035156	-0.061035156	0	-9.77368161	-0.424682608	0.4844970746000001	-0.061035156	0	0	0.08732910340000001	9.69233426	2.42607428	0	0	0	1.378125	9.680371106	-0.6017333966	0	0	0	1539958672.208
-8.576196580000001	-3.5673339660000005	-3.2718505400000004	0	0	-0.061035156	1.5587646760000002	-9.01403804	1.0108642572	0	-0.061035156	-0.061035156	1.534838858	9.938769960000002	1.949951178	-0.061035156	-0.061035156	0	-9.76171875	-0.41511232	0.5215820288	0	0	0	0.062207030760000004	9.7150634	2.436840854	0	0	0	1.3661621400000001	9.712670926000001	-0.5861816394	0	0	0	1539958672.248
-8.585766574	-3.591259784	-3.3053466460000003	-0.061035156	-0.12207031	-0.061035156	1.532446286	-9.011645468000001	1.02163089	-0.061035156	0	0	1.506127896	9.95192842	1.9224365020000003	0	-0.061035156	0	-9.77248552	-0.4294677716	0.5060302716	-0.061035156	0	0	0.062207030760000004	9.7150634	2.436840854	0	0	0	1.355395468	9.69113768	-0.5897705072	0	-0.061035156	-0.061035156	1539958672.288
-8.59294429	-3.5721191100000005	-3.2455322480000004	0	0	-0.061035156	1.4977538940000001	-9.057104532	1.0240234620000002	-0.061035156	-0.061035156	-0.061035156	1.4929687500000002	9.92441394	1.9367920320000003	0	-0.061035156	0	-9.80717752	-0.38999023560000007	0.5060302716	-0.061035156	0	0	0.0861328125	9.689941394000002	2.396167032	0	0	0	1.3709472839999999	9.71745607	-0.5909667932	0	0	0	1539958672.328
-8.58217752	-3.5649413940000003	-3.2634764400000003	-0.061035156	-0.12207031	-0.061035156	1.5001464660000001	-9.055908246000001	1.052734375	0	-0.061035156	-0.061035156	1.4798096040000002	9.96030252	1.9547363220000002	0	0	-0.061035156	-9.80717752	-0.38999023560000007	0.5060302716	-0.061035156	0	0	0.06340332068	9.7150634	2.4021484620000004	0	0	-0.061035156	1.369750998	9.689941394000002	-0.617285144	0	0	-0.061035156	1539958672.368
-8.57978534	-3.541015576	-3.2383545320000002	-0.061035156	-0.061035156	-0.061035156	1.484594748	-8.99848642	1.073071286	0	0	-0.061035156	1.50732428	9.94833966	1.9726807100000001	0	-0.061035156	0	-9.80717752	-0.38999023560000007	0.5060302716	-0.061035156	0	0	0.06340332068	9.7150634	2.4021484620000004	0	0.061035156	-0.061035156	1.350610324	9.676782248	-0.6244628600000001	0	0	-0.061035156	1539958672.408
-8.606103240000001	-3.541015576	-3.210839856	0	-0.24414062	-0.061035156	1.459472644	-8.99728984	1.1017822480000001	-0.061035156	-0.061035156	0	1.5336425720000002	9.938769960000002	1.987036142	0	-0.061035156	0	-9.712670926000001	-0.38400878600000005	0.49765625	-0.061035156	0	0	0.023925780760000005	9.709082068	2.3973632200000004	0	0	-0.061035156	1.3482177520000003	9.65405252	-0.6328369110000001	0	0	-0.061035156	1539958672.448
-8.466137680000001	-3.39746106	-3.1689697480000003	0	0	0	1.4965576080000003	-9.012841754	1.0802490020000002	-0.061035156	-0.061035156	0	1.588671924	9.941162140000001	2.0301025360000002	0	0	0	-9.560742212000001	-0.3517089856000001	0.5084228534	-0.061035156	-0.061035156	-0.061035156	0.1040771466	9.6983152	2.331567392	-0.061035156	-0.061035156	0	1.262084964	9.67558606	-0.659155252	0	0	-0.12207031	1539958672.488
-8.475707968	-3.3400389400000003	-3.2838134000000005	-0.061035156	0.12207031	-0.061035156	1.547998004	-8.972167932000001	1.0742675720000001	-0.061035156	-0.061035156	-0.061035156	1.65805661	9.91484424	2.097094748	-0.061035156	0.061035156	0	-9.63969748	-0.285913089	0.5455078076000001	0	-0.12207031	-0.061035156	0.1040771466	9.6983152	2.331567392	0	0	0	1.2632812500000001	9.52485324	-0.7512695288	0	0	-0.24414062	1539958672.528
-8.42666034	-3.25151358	-3.4907714660000004	-0.18310547	0.30517578	-0.12207031	1.5491942900000002	-8.881250000000001	1.12211911	-0.061035156	-0.12207031	-0.12207031	1.693945288	9.92321736	2.051635782	-0.061035156	0.061035156	0	-9.77368161	-0.3182128894	0.6651367212000001	0	-0.12207031	-0.061035156	0.135180661	9.66003444	2.233471646	-0.12207031	-0.061035156	0.061035156	1.4977538940000001	9.547582968	-0.8194580072000001	0	0.18310547	-0.24414062	1539958672.568
-8.55585962	-3.2706542540000005	-3.696533246	-0.12207031	0.8544922	-0.18310547	1.484594748	-8.769995108000002	1.09819339	0	-0.24414062	-0.18310547	1.7035155760000003	9.992602340000001	1.9738769960000002	0	0.24414062	-0.18310547	-9.92441394	-0.2177246106	0.949853534	-0.30517578	0.061035156	-0.061035156	0.687866214	9.953125	2.16767572	-0.18310547	0	0	1.5145019960000001	9.673193390000002	-0.8218505890000001	-0.061035156	0.18310547	-0.18310547	1539958672.608
-8.682665740000001	-3.15461412	-4.145141574	-0.30517578	0.18310547	-0.36621094	1.400854532	-8.755639480000001	1.025219748	-0.18310547	-0.36621094	-0.24414062	1.6114013580000002	10.035669420000001	1.9798584260000003	0.12207031	0.36621094	-0.36621094	-10.079932100000002	-0.16628417539999998	1.1316894568000002	-0.48828125	0.30517578	-0.061035156	0.687866214	9.953125	2.16767572	-0.30517578	0.12207031	-0.18310547	1.776489218	9.76889676	-0.876879892	-0.12207031	0.12207031	-0.18310547	1539958672.648
-8.50441893	-3.0995849640000004	-4.167871106000001	-0.36621094	-0.061035156	-0.48828125	1.4463134979999999	-8.815454074	0.955834964	-0.36621094	-0.4272461	-0.30517578	1.5599609620000003	10.006958360000002	1.9810547120000002	0.12207031	0.36621094	-0.36621094	-10.034472840000001	-0.11604003600000001	1.149633786	-0.6713867	0.48828125	-0.18310547	0.9115722840000001	9.90647014	1.89611821	-0.36621094	0.12207031	-0.36621094	2.173657248	9.673193390000002	-0.740502896	-0.18310547	0.36621094	-0.12207031	1539958672.688
-8.48647464	-3.21203624	-4.182226440000001	-0.4272461	-0.4272461	-0.5493164	1.5145019960000001	-8.720947480000001	0.915161142	-0.61035156	-0.4272461	-0.48828125	1.698730432	9.9866214	2.0193359620000004	0.18310547	0.36621094	-0.7324219	-9.922021760000002	-0.023925780760000005	1.03359375	-0.6713867	0.48828125	-0.18310547	0.9115722840000001	9.90647014	1.89611821	-0.36621094	0.36621094	-0.61035156	2.7478759000000004	9.58347194	-0.573022464	-0.4272461	0.7324219	0.061035156	1539958672.728
-8.41708966	-3.3352538940000005	-3.9226317900000005	-0.24414062	-0.9765625	-0.4272461	1.6688232820000002	-8.72692842	0.8637207068000001	-0.79345703	-0.5493164	-0.6713867	1.7693115020000003	10.06079074	2.0911132200000004	0.12207031	0.18310547	-0.8544922	-9.74736322	0.03828125	0.8816650360000001	-0.7324219	0.7324219	-0.24414062	0.7034179712000002	9.89689946	1.94636232	-0.4272461	0.4272461	-0.7324219	3.7599366	9.31311052	-0.15551757200000002	-0.48828125	0.18310547	0.48828125	1539958672.768
-8.414697480000001	-3.275439496	-3.521875	-0.5493164	-1.5869141	-0.48828125	1.79921875	-8.70180661	0.754858426	-0.79345703	-0.5493164	-0.9765625	1.733422824	9.99021016	2.1712646760000003	0.12207031	0.18310547	-0.8544922	-9.413598740000001	-0.05144042932000001	0.570629892	-0.4272461	0.6713867	-0.36621094	0.025122070680000004	9.63969748	2.269360324	-0.5493164	0.4272461	-0.7324219	4.6427978240000005	9.10974092	0.135180661	-0.61035156	0.9765625	1.4648438	1539958672.808
-8.657543930000001	-3.6474853240000003	-2.8698974640000006	-0.79345703	-1.5869141	-0.4272461	1.77290036	-8.58696286	1.053930661	-0.5493164	-0.61035156	-1.8310547	1.5982422120000002	9.845459260000002	2.186816394	0.061035156	0.12207031	-0.79345703	-9.5021241	-0.40554199280000003	0.47851562500000006	-0.4272461	0.6713867	-0.36621094	-0.1435546875	9.5104982	2.7538574280000003	-0.5493164	0.48828125	-0.6713867	4.705004892000001	9.360961960000001	0.1447509784	-1.2207031	2.0751953	2.2583008	1539958672.848
-9.40163588	-3.8089844240000006	-2.191601538	0.30517578	-0.5493164	-0.24414062	3.02661142	-8.48647464	1.222607428	-0.48828125	-1.7089844	-2.5024414	1.2501221040000001	9.941162140000001	2.1293945680000004	0.061035156	-0.18310547	-0.36621094	-10.320385880000002	-0.955834964	0.723754892	-0.18310547	0.8544922	-0.6713867	-0.1435546875	9.5104982	2.7538574280000003	-0.61035156	0.4272461	-0.5493164	5.1631836060000005	10.34670378	-0.3158203076	-0.61035156	2.2583008	2.9296875	1539958672.888
-9.7832518	-3.1474366000000003	-2.27893071	0.6713867	-0.24414062	-0.30517578	4.080542032	-8.369238220000002	0.9713867212000001	-0.18310547	-2.2583008	-1.8920898	0.8242431610000001	10.23784146	2.23227536	0.061035156	-0.18310547	-0.36621094	-10.247412140000002	-1.138867212	0.949853534	-0.30517578	0.9765625	-0.6713867	0.3505126800000001	10.1397464	3.685766574	-0.5493164	0.30517578	-0.6713867	4.713378894000001	11.130273560000001	-0.11604003600000001	0.48828125	2.380371	4.211426	1539958672.928
-9.69233426	-2.73830571	-2.3578857820000003	0.6713867	-0.061035156	-0.48828125	4.67629393	-8.48647464	0.687866214	0.4272461	-1.2817383	-1.0986328	0.699829074	10.06198732	2.560058606	0.36621094	-0.12207031	-0.4272461	-10.247412140000002	-1.138867212	0.949853534	-0.30517578	0.9765625	-0.6713867	0.2775390576	9.734204074	3.7252441100000007	-0.4272461	0.36621094	-0.79345703	2.3519042540000004	10.80607878	-0.26677246400000004	0.24414062	1.8310547	3.9672852	1539958672.968
-8.98173822	-2.837597644	-2.428466754	0.6713867	-0.5493164	-0.8544922	4.519580072	-8.49365216	0.5778076080000001	0.36621094	-1.5258789	-0.5493164	0.2607910144	9.477001800000002	2.73830571	0.5493164	0.6713867	-0.61035156	-10.247412140000002	-1.138867212	0.949853534	-0.30517578	0.9765625	-0.6713867	0.2775390576	9.734204074	3.7252441100000007	-0.4272461	0.36621094	-0.91552734	1.715478534	9.713867212	-0.6292480432	0.24414062	0.8544922	2.6855469	1539958673.008
-8.12878444	-2.8902344240000004	-2.04086911	0.30517578	-0.61035156	-0.7324219	4.760034146000001	-8.27353534	0.41870117800000006	-0.061035156	-1.6479492	-0.18310547	0.17944336060000002	9.04155252	2.665332068	0.5493164	0.5493164	-0.8544922	-9.283202880000001	-1.5300537140000001	0.860131839	-0.30517578	0.9765625	-0.6713867	0.1854248004	9.023608426000001	3.6486816100000006	-0.4272461	0.12207031	-0.9765625	1.451098642	8.151513580000001	-1.1245117212000002	0.6713867	-0.061035156	1.953125	1539958673.048
-8.0558107	-2.7012207459999997	-1.7848632200000003	0.18310547	0.36621094	-0.7324219	5.079443390000001	-7.9936032400000006	0.48090820680000007	-0.6713867	-0.79345703	0.12207031	0.501245108	8.717358426	2.4978514400000003	0.48828125	-0.12207031	-0.91552734	-9.11452626	-1.9487548920000002	0.60651857	0.24414062	1.0986328	-0.12207031	0.172265625	8.28071286	3.782666034	-0.30517578	0	-1.159668	3.1438476440000005	7.43852536	-0.8170653959999999	1.2817383	0.8544922	0.4272461	1539958673.088
-8.564233426000001	-2.253808606	-1.9188476440000002	0.4272461	0.6713867	-0.7324219	5.14284694	-7.8512451080000005	0.47492675720000005	-1.0375977	0.4272461	0.30517578	0.8756836060000002	8.674292032	2.422485324	0.6713867	-0.24414062	-0.9765625	-9.0092527	-2.01096196	0.42827148560000006	0.12207031	0.9765625	0.12207031	0.172265625	8.28071286	3.782666034	-0.12207031	-0.12207031	-1.2207031	3.1761474640000005	7.230371106000001	-0.9414794928000001	1.6479492	1.7700195	-0.18310547	1539958673.128
-8.552270468000001	-2.154516574	-2.3028564300000003	0.30517578	0.61035156	-0.6713867	4.830615216000001	-7.8883300720000005	0.37443847840000005	-0.8544922	0.91552734	0.4272461	1.1699707068	8.814257788	2.4751221040000004	0.8544922	0	-0.91552734	-8.73171376	-1.9140625000000002	0.24404297120000001	0.12207031	0.9765625	0.12207031	0.0095703125	8.257983426000001	3.8364991	0.061035156	-0.061035156	-1.159668	2.89382338	7.3320557100000014	-0.19020996400000004	1.7089844	0.4272461	-0.4272461	1539958673.168
-8.403930710000001	-2.8447753600000003	-2.400952176	-0.24414062	1.4038086	-0.61035156	4.608105432	-8.05222194	0.461767572	-0.5493164	0.9765625	0.5493164	1.335058606	8.931494110000001	2.5564697480000005	0.91552734	-0.061035156	-0.6713867	-8.948242212	-1.868603534	0.12800292540000002	0.30517578	0.4272461	0.6713867	-0.65676268	8.323779254	3.6486816100000006	0.36621094	-0.24414062	-0.9765625	4.042260880000001	7.5952391200000005	0.9055908540000002	1.8920898	-1.2207031	-0.12207031	1539958673.208
-9.383691394000001	-3.2909912140000004	-2.3542969240000002	0.30517578	0.4272461	-0.18310547	4.547094748	-8.451782248	0.5335449280000001	-0.24414062	0.8544922	0.5493164	1.4211913940000003	9.096582068	2.527758786	0.79345703	-0.5493164	-0.24414062	-9.20305162	-1.6341308900000002	0.1411621106	0.4272461	0.36621094	0.91552734	-0.65676268	8.323779254	3.6486816100000006	0.5493164	-0.79345703	-0.6713867	6.020923020000001	7.38828125	1.300366214	2.380371	-0.91552734	0.061035156	1539958673.248
-9.593042032000001	-3.302954074	-2.3435302520000003	0.48828125	-0.18310547	-0.12207031	4.421484424000001	-8.86928714	0.5144042932	-0.061035156	0.79345703	0.61035156	1.553979532	9.2389402	2.519384784	0.61035156	-1.0986328	0.18310547	-9.181518570000001	-1.5731201080000001	-0.14714355040000002	0.4272461	0.36621094	0.91552734	-0.22011719240000002	8.77836911	3.434545926	0.79345703	-0.9765625	-0.48828125	9.2556884	8.774780252000001	1.3087402160000001	0.30517578	-1.2817383	0.18310547	1539958673.288
-10.98671924	-4.092504892000001	-2.874682608	0.061035156	-0.12207031	0.061035156	4.23486322	-9.08222644	0.47492675720000005	0.18310547	0.7324219	0.61035156	1.5970459260000003	9.712670926000001	2.624658246	0.61035156	-1.2207031	0.4272461	-9.853833360000001	-1.400854532	-0.54191893	0.24414062	0	1.2817383	-0.668725589	9.274829074000001	3.29816893	1.0375977	-0.61035156	-0.36621094	8.369238220000002	9.27004393	0.062207030760000004	-0.91552734	-3.2348633	0.61035156	1539958673.328
-10.26535692	-5.386889480000001	-3.24194339	0.24414062	-1.4648438	0.5493164	4.002783246	-9.22458516	0.41271972840000004	0.30517578	0.79345703	0.7324219	1.5551757200000003	11.017822480000001	2.6126952880000003	0.5493164	-1.2207031	0.7324219	-10.73789038	-0.531152356	-0.849365216	0.61035156	-0.12207031	1.2207031	-0.668725589	9.274829074000001	3.29816893	1.0375977	-0.61035156	-0.061035156	4.6069091460000005	9.38847644	-2.159301718	-2.5634766	-2.6855469	-1.0375977	1539958673.368
-9.788037140000002	-6.224292032	-2.4655516200000003	0.61035156	0.7324219	0.48828125	3.521875	-9.80957068	-0.06340332068	0.36621094	0.6713867	0.6713867	1.6520751800000002	12.916333360000001	2.168872104	0.30517578	-1.2817383	1.0375977	-12.131567000000002	-0.13757324280000002	-1.1675781250000001	0.61035156	-0.12207031	1.2207031	-1.2333740020000001	12.50241664	3.0409667540000003	0.9765625	-0.5493164	0.30517578	7.604809800000001	10.319189300000001	-0.265576178	-0.7324219	1.5869141	-0.79345703	1539958673.408
-8.921923920000001	-4.98374002	-2.5839844240000005	0.7324219	1.0375977	0.61035156	2.662939496	-10.59313948	-0.8421875000000001	0.4272461	-0.7324219	0.36621094	1.735815396	13.69990216	1.8351074280000002	0	-1.0986328	1.159668	-11.50830072	-0.24404297120000001	-1.5910644960000002	0.61035156	-0.12207031	0.61035156	-1.4822021760000001	13.22377896	2.9500489200000004	0.9765625	-0.061035156	0.5493164	2.749072284	10.49265126	-1.1209228240000002	-2.1972656	0.91552734	-1.5869141	1539958673.448
-7.765112320000001	-4.4059326080000005	-3.3496094240000005	0.79345703	2.4414062	0.36621094	2.24423822	-10.86110872	-0.8816650360000001	0.48828125	-1.6479492	0.4272461	1.771704074	12.41389128	1.753759784	-0.12207031	-0.18310547	1.4038086	-10.243823380000002	-0.096899411	-2.1796386780000003	-0.061035156	-0.30517578	0.36621094	-1.4822021760000001	13.22377896	2.9500489200000004	0.6713867	0	0.79345703	-0.915161142	9.08342302	-1.886547824	-0.61035156	-2.9907227	-2.0751953	1539958673.488
-7.7495607	-4.8892334260000005	-3.447705072	0.7324219	1.159668	0.8544922	2.192797824	-9.542798020000001	-0.45339357	0.4272461	-1.2207031	0.36621094	1.6305420320000001	10.95800818	1.5934570680000002	-0.12207031	1.2817383	1.3427734	-9.62294928	0.6890625	-2.2478271760000004	-0.061035156	-0.30517578	0.36621094	-1.2333740020000001	10.309619600000001	1.870996106	0.36621094	0.30517578	1.0375977	3.5745117800000004	9.49016124	-2.593554712	-0.18310547	-1.0986328	-2.4414062	1539958673.528
-8.57978534	-2.802905252	-4.919140380000001	-1.159668	-1.0375977	0.12207031	2.271752896	-7.940966754000001	0.4474121106000001	0.12207031	0.36621094	-0.061035156	1.774096646	10.965185700000001	0.5108154254	-0.7324219	1.6479492	1.5258789	-9.42915036	0.0681884784	-0.8960205072	0	-1.159668	-0.24414062	-1.650878894	10.28688948	1.3685547120000001	-0.5493164	0.7324219	1.2817383	1.776489218	9.418384080000001	-1.3051513580000003	0	-0.36621094	-3.1738281	1539958673.612
-7.621557608000001	-2.75625	-3.4788086060000003	-1.2207031	-0.18310547	0.12207031	2.121020468	-8.3201902	0.9606201080000001	0	0.7324219	-0.061035156	1.851855432	9.849048020000001	0.458178714	-0.9765625	0.8544922	1.8920898	-9.072656250000001	-0.2978759784	-0.37443847840000005	0	-1.159668	-0.24414062	-1.650878894	10.28688948	1.3685547120000001	-1.0986328	-0.12207031	1.159668	1.8662109620000003	9.23535144	-1.287207068	0.30517578	-0.6713867	-3.3569336	1539958673.648
-7.156201080000001	-3.0469483800000003	-3.2634764400000003	-1.0986328	0	-0.30517578	2.25859375	-8.302246106	1.138867212	0.36621094	0.36621094	-0.30517578	2.3483153960000003	8.54628894	0.617285144	-0.7324219	-0.36621094	2.1362305	-8.56901857	0.16987304320000002	-0.0980957068	-0.79345703	-0.79345703	-0.36621094	-0.724951178	9.460253894000001	1.53125	-1.0375977	-0.91552734	0.7324219	2.6844726440000004	9.2556884	-0.7285400360000001	0.61035156	0.18310547	-3.4179688	1539958673.688
-7.2925778800000005	-3.0732665740000003	-3.43334964	-0.48828125	-0.7324219	-0.48828125	2.1844238220000003	-7.481591754	1.0969971040000002	0.5493164	-1.0375977	-0.91552734	2.93808606	7.869189300000001	0.9020019568000001	-0.36621094	-0.48828125	1.8920898	-8.43981929	0.573022464	0.09211425720000001	-1.0375977	-0.79345703	-0.4272461	0.43186035340000006	8.436230432	1.605419928	-0.48828125	-0.7324219	0.4272461	2.6844726440000004	9.2556884	-0.7285400360000001	0.61035156	0.18310547	-3.4179688	1539958673.728
-6.8511476600000005	-3.1761474640000005	-3.62236322	-0.36621094	-0.4272461	-0.4272461	2.24423822	-6.931298920000001	0.8900390380000001	0.79345703	-1.5869141	-1.3427734	3.2180175720000004	7.93618161	1.111352536	-0.12207031	0.61035156	1.2817383	-8.47810054	0.839794928	0.2823242212	-1.159668	-0.7324219	-0.48828125	1.302758786	8.265161240000001	1.1735596040000003	-0.24414062	0.36621094	0.36621094	2.6844726440000004	9.2556884	-0.7285400360000001	0.61035156	0.18310547	-3.4179688	1539958673.768
-7.09997554	-3.180932608	-3.9800537140000007	-0.5493164	0.6713867	-0.36621094	2.263378894	-6.772192392	0.8924316100000002	0.8544922	-1.7700195	-1.5869141	3.4441162140000006	8.521167032000001	1.3864990020000003	0.061035156	1.8310547	0.5493164	-8.441015380000001	1.1400634980000002	0.44980469240000004	-1.0986328	-0.36621094	-0.5493164	0.6376221040000001	8.76042482	1.0754638580000002	-0.18310547	1.5258789	0.48828125	2.6844726440000004	9.2556884	-0.7285400360000001	0.61035156	0.18310547	-3.4179688	1539958673.808
-8.451782248	-3.5063233800000004	-4.164282248	-0.48828125	-1.0986328	-0.18310547	2.4619628600000003	-6.92172824	0.7261474640000001	0.36621094	-1.953125	-1.5869141	3.4441162140000006	8.521167032000001	1.3864990020000003	-0.061035156	2.746582	-0.061035156	-8.441015380000001	1.1400634980000002	0.44980469240000004	-1.0986328	-0.36621094	-0.5493164	0.6376221040000001	8.76042482	1.0754638580000002	-0.12207031	1.7089844	0.5493164	2.6844726440000004	9.2556884	-0.7285400360000001	0.61035156	0.18310547	-3.4179688	1539958673.848
-9.136059800000002	-2.79213858	-4.092504892000001	-0.12207031	-2.746582	0.4272461	3.0002929320000002	-7.146630890000001	0.5885742212	0.18310547	-2.0141602	-1.5869141	2.9847412140000005	10.02250998	1.526464856	-0.48828125	2.746582	-0.18310547	-9.23654802	1.149633786	0.6902587860000001	-0.8544922	-0.7324219	-0.5493164	-0.619677716	9.89809604	1.4774170320000002	-0.36621094	1.0986328	0.61035156	2.6844726440000004	9.2556884	-0.7285400360000001	0.61035156	0.18310547	-3.4179688	1539958673.888
-8.942260880000001	-2.7371094240000002	-3.5900634000000005	-0.61035156	-1.0375977	0.4272461	3.7838623200000003	-7.437329074000001	0.6711181610000001	0	-1.7700195	-1.6479492	2.85913089	10.87426718	1.3948730040000001	-0.8544922	1.2817383	-0.061035156	-10.468725540000001	0.193798822	0.6220702880000001	-0.18310547	-1.4038086	-1.2817383	-0.44980469240000004	11.02978534	2.13776857	-0.4272461	0.6713867	0.61035156	2.6844726440000004	9.2556884	-0.7285400360000001	0.61035156	0.18310547	-3.4179688	1539958673.928
-9.600219748	-3.8975097840000004	-5.39885234	-2.5634766	0.61035156	-0.24414062	4.500439496	-7.729223740000001	1.006079074	0	-1.7700195	-1.6479492	2.85913089	10.87426718	1.3948730040000001	-0.91552734	-0.36621094	0.18310547	-10.468725540000001	0.193798822	0.6220702880000001	-0.18310547	-1.4038086	-1.2817383	-0.44980469240000004	11.02978534	2.13776857	-0.6713867	-0.18310547	0.30517578	2.6844726440000004	9.2556884	-0.7285400360000001	0.61035156	0.18310547	-3.4179688	1539958673.968
-11.760717360000001	-6.5975344400000004	-6.2565917540000004	-1.7700195	1.7089844	1.2207031	5.193090560000001	-8.62045926	0.9438721040000001	-0.36621094	-2.2583008	-1.4038086	3.05053714	13.758520860000003	1.51928714	-0.6713867	-0.6713867	0.061035156	-14.668896760000003	-1.885351538	0.439038089	-0.48828125	-1.2207031	-1.159668	0.699829074	13.902075180000002	3.428564496	-0.36621094	-0.5493164	-0.061035156	2.097094748	9.18869658	-0.6220702880000001	0.61035156	0.5493164	-3.2958984	1539958674.008
-11.11711412	-6.715966754	-4.57580571	1.8310547	-6.0424805	1.0986328	6.122607428000001	-10.82282698	0.6101074280000001	0	-2.2583008	-0.5493164	3.0206298920000005	12.785937500000001	1.868603534	-0.18310547	-0.24414062	-0.48828125	-12.50720198	-1.38410643	-0.4354492212	-0.6713867	0.24414062	-1.0375977	-0.643603534	12.1052491	3.9573242800000004	-0.61035156	0.30517578	-0.12207031	2.097094748	9.18869658	-0.6220702880000001	0.61035156	0.5493164	-3.2958984	1539958674.048
-7.0581054320000005	-6.7422853400000005	-0.61848143	0.79345703	-4.5166016	0.61035156	7.153808606	-12.614867720000001	0.10168457460000001	0.6713867	-1.4648438	0.30517578	2.177246106	9.95432158	1.697534146	0	0.9765625	-0.8544922	-10.80966754	-0.7488769568000001	-1.7274413940000002	-0.6713867	0.24414062	-1.0375977	-0.643603534	12.1052491	3.9573242800000004	-0.30517578	1.2207031	-0.30517578	5.7278320680000006	10.65295378	-0.4354492212	-2.1972656	2.5024414	4.8217773	1539958674.088
-6.96120607	-3.8915283540000005	-0.9869384980000001	-1.3427734	6.225586	0.12207031	7.436132788000001	-11.1446286	-0.0693847644	0.7324219	-0.4272461	-0.5493164	0.6711181610000001	8.78076178	1.1903076080000001	-0.36621094	1.6479492	0	-9.54638678	-1.5145019960000001	-1.6030273560000001	-0.061035156	0.24414062	-0.24414062	-3.3089355040000004	7.194482428000001	3.7790771760000004	-0.7324219	1.5869141	0.24414062	1.3482177520000003	13.697509980000001	-2.433251996	-0.8544922	2.5634766	5.554199	1539958674.128
-9.671997300000001	-2.95961911	-3.89272464	-0.91552734	3.2958984	-0.061035156	7.071264480000001	-9.11213408	0.4761230432	-0.24414062	0.8544922	-1.8920898	-0.17944336060000002	9.366943390000001	0.9426757788	-1.159668	-0.061035156	0.9765625	-9.064282248	-1.7406005400000002	-1.0969971040000002	-0.12207031	-0.061035156	0.48828125	-3.1916992800000004	8.084521760000001	3.428564496	-0.61035156	0.91552734	0.7324219	-0.7010253600000002	12.69741214	-1.818359424	-0.12207031	1.3427734	6.286621	1539958674.168
-9.363354532	-3.7683105040000004	-3.625952176	0.5493164	-6.591797	0.18310547	6.33554712	-8.786743210000001	0.3600830072	-0.24414062	0.8544922	-1.8920898	0.1985839856	9.375317392	1.0826415740000002	-1.8310547	-2.1972656	1.159668	-8.24003894	-1.949951178	-0.6711181610000001	-0.12207031	-0.061035156	0.48828125	-3.1916992800000004	8.084521760000001	3.428564496	0.48828125	-0.91552734	0.61035156	-0.30385742800000004	10.780957460000002	-1.9284179320000001	0.061035156	-0.061035156	6.0424805	1539958674.208
-5.050732428000001	-3.4453125000000004	-1.1101562500000002	-1.0375977	-2.8076172	-0.061035156	5.28759784	-8.68864766	-0.1256103534	-0.5493164	2.5634766	-2.4414062	1.355395468	8.2173098	1.567138678	-1.6479492	-2.746582	0.61035156	-8.05222194	-2.01096196	-0.269165036	-0.12207031	-0.12207031	0.30517578	-0.002392578076	8.0139402	3.7611327880000003	0.48828125	-1.4648438	0.36621094	-0.2524169928	9.4255616	-0.5490966754000001	0.8544922	1.0986328	5.126953	1539958674.248
-5.24572734	-3.3531983800000003	-0.5586669928	-1.7089844	5.6152344	-0.061035156	5.28759784	-8.68864766	-0.1256103534	0	2.4414062	-2.8076172	1.8985107820000002	7.546191394000001	1.9978027160000003	-1.0986328	-1.0375977	-0.061035156	-8.31779802	-1.7406005400000002	0.00478515625	-0.36621094	-0.12207031	0.4272461	0.3014648462	7.537817392	3.543408246	0.61035156	-0.4272461	0	0.4450195288	8.25678714	0.381616214	1.6479492	2.8686523	3.7231445	1539958674.288
-8.735302520000001	-3.323291034	-2.644995108	0	-0.4272461	0.30517578	4.71457518	-6.893017572	-0.573022464	0.5493164	1.4038086	-3.540039	2.180834964	7.82492662	2.16767572	-0.36621094	0.61035156	-0.24414062	-8.357275360000001	-1.5910644960000002	0.32180175720000004	-0.36621094	-0.12207031	0.4272461	0.3014648462	7.537817392	3.543408246	0.18310547	-0.061035156	-0.12207031	-0.10288086060000001	8.152710160000002	-0.5778076080000001	2.319336	3.479004	2.2583008	1539958674.327
-7.698120108000001	-2.56484375	-1.73701178	0.61035156	-3.8452148	0.18310547	4.9311032400000006	-6.546093750000001	-0.7572509980000001	0.9765625	0.18310547	-4.5776367	2.333959964	8.27233876	2.3495117800000003	0	1.5258789	-0.24414062	-8.24123552	-1.6891601440000001	0.48090820680000007	-0.5493164	-0.061035156	0.48828125	0.0454589856	8.292675720000002	3.2455322480000004	-0.12207031	-0.061035156	-0.12207031	-3.6474853240000003	7.17653804	-1.207055661	1.8310547	0.6713867	1.7089844	1539958674.368
-6.288891574	-2.168872104	-0.7967285340000001	-0.61035156	2.8686523	0.24414062	4.9311032400000006	-6.546093750000001	-0.7572509980000001	0.9765625	0.18310547	-4.5776367	2.569628894	8.067773560000001	2.6904540740000003	0.061035156	1.5258789	-0.24414062	-8.311816394000001	-1.600634784	0.5610595746000001	-0.61035156	0	0.36621094	0.0454589856	8.292675720000002	3.2455322480000004	0.30517578	-0.18310547	-0.30517578	-3.2838134000000005	6.779370108000001	-0.21054687500000002	2.746582	-3.2348633	0.79345703	1539958674.407
-8.35129393	-1.8267334260000003	-2.319604532	-1.8920898	3.9672852	0.5493164	5.0603025200000005	-6.40493161	-0.8445800720000001	0.9765625	0.18310547	-4.5776367	2.9033935700000004	7.94335962	3.069677716	0.12207031	0.79345703	-0.061035156	-8.07973642	-1.51330571	0.5108154254	-0.61035156	0.061035156	0.48828125	0.06340332068	8.01513678	3.198876996	0.5493164	-0.4272461	-0.30517578	-1.0264160340000001	7.408618210000001	-0.7560547120000001	1.6479492	-4.760742	-0.4272461	1539958674.447
-9.999779860000002	-2.886645468	-3.208447284	0.6713867	0	0.61035156	5.196679712	-6.0484375	-1.0108642572	0.91552734	-0.61035156	-4.0893555	3.25151358	8.170654254	3.5338378600000007	0.12207031	0.061035156	0.30517578	-8.62404802	-1.2907959260000001	0.4294677716	-0.18310547	-0.36621094	0.48828125	0.04426269568	7.8775634000000005	3.31611322	0.91552734	-0.4272461	-0.12207031	6.768603240000001	8.028295926	-1.259692392	0.79345703	-6.4086914	0.18310547	1539958674.487
-9.85622554	-2.177246106	-2.1880126800000004	0.30517578	-0.9765625	0.6713867	6.451586960000001	-4.9729737400000005	-0.3337646466	0.36621094	-0.18310547	-2.8686523	3.25151358	8.170654254	3.5338378600000007	0	-0.12207031	0.79345703	-8.802294928000002	-0.47851562500000006	0.6125	0.061035156	-0.91552734	1.159668	-0.2930908246	8.407519568	2.7658202880000005	1.159668	-0.61035156	0.18310547	15.80776358	9.131274460000002	-0.8266357428000001	1.3427734	0.9765625	1.159668	1539958674.527
-11.64707068	-3.9130616000000003	-4.805493210000001	-0.12207031	2.319336	-0.36621094	6.927710160000001	-4.512402356	0.007177734620000001	0.12207031	0.061035156	-2.319336	3.269457968	9.955517180000001	3.3914795320000004	-0.24414062	-0.4272461	1.0986328	-11.59084514	-0.6830810700000001	0.6316406250000001	0.061035156	-0.91552734	1.159668	-0.2930908246	8.407519568	2.7658202880000005	1.0375977	-0.7324219	0.61035156	6.5975344400000004	9.283202880000001	-2.8698974640000006	-1.8310547	1.6479492	-1.7700195	1539958674.568
-11.834887680000001	-7.1478269800000005	-5.63930661	0.12207031	-1.4648438	-0.9765625	7.537817392	-4.554272464	0.21533202880000002	-0.18310547	0.4272461	-1.5869141	3.366357428	12.326562500000001	3.140258786	-0.36621094	-1.2207031	1.2817383	-13.969067000000003	-0.723754892	0.40075683900000003	0.61035156	-1.4648438	1.4038086	-0.05144042932000001	10.24023462	2.5815917540000006	1.2207031	-0.6713867	0.8544922	4.789941394	10.32636682	2.360278354	-1.5869141	3.1738281	-0.8544922	1539958674.607
-7.738793930000001	-7.230371106000001	-2.7143798920000006	2.1972656	-1.8310547	0.61035156	8.400341754000001	-5.242138580000001	0.3756347644	-0.24414062	0.4272461	-0.7324219	3.366357428	12.326562500000001	3.140258786	-0.36621094	-1.4648438	0.91552734	-13.025195680000001	0.6842773560000001	-0.6017333966	-0.5493164	1.4038086	0.48828125	1.2489257200000001	13.924804320000002	1.6125976440000003	1.159668	-0.24414062	0.24414062	2.5588623200000002	12.55983876	0.90678714	-2.8686523	1.4648438	-0.30517578	1539958674.648
-8.152710160000002	-4.659545926000001	-4.40234375	-0.9765625	0.8544922	-0.7324219	9.198266574	-5.687158246000001	0.33137207460000007	-0.79345703	0.12207031	-0.30517578	4.04584964	12.879248200000001	2.6126952880000003	-0.18310547	-0.91552734	0.24414062	-11.767895860000001	1.3673584260000002	-1.3984619600000001	-0.5493164	1.4038086	0.48828125	1.2489257200000001	13.924804320000002	1.6125976440000003	1.0375977	1.5869141	-0.5493164	-2.1975829680000003	9.354980432000001	-3.1414550720000003	-0.48828125	-4.3945312	-1.0986328	1539958674.688
-9.4004393	-4.592553714000001	-5.609399460000001	-0.061035156	-0.79345703	-0.24414062	9.95073282	-5.994604532	0.30505371400000003	-1.5258789	0.6713867	-0.7324219	3.9477538940000003	12.395947480000002	2.578002896	0	0.79345703	0	-11.228369600000002	0.8888427520000001	-1.362573282	-0.5493164	0.7324219	0.36621094	-0.387597644	13.3398188	1.814770468	0.30517578	3.1738281	-0.36621094	2.1569091460000003	10.11701628	-3.2144287140000003	-0.36621094	-1.159668	-1.8310547	1539958674.728
-8.311816394000001	-3.6618408540000003	-4.013549820000001	-0.5493164	0.36621094	-0.18310547	9.412402160000001	-6.248217752000001	0.7213623200000001	-1.7089844	1.3427734	-1.3427734	3.9477538940000003	12.395947480000002	2.578002896	0	2.1972656	0.5493164	-10.18520468	0.401953125	-1.106567392	-0.4272461	0.5493164	-0.18310547	-3.31850589	10.960400360000001	1.113745108	-0.48828125	2.5634766	0.12207031	2.9667969240000005	9.4423098	-2.934497104	0.18310547	0.79345703	-2.5634766	1539958674.768
-7.8177491	-3.6104003600000003	-3.3735351440000003	0.30517578	1.159668	-0.4272461	8.224487320000001	-6.337939300000001	1.1807373200000002	-1.0375977	1.2817383	-1.4648438	2.7131836060000003	10.224683	1.6496826080000002	-0.36621094	0.9765625	1.0375977	-9.253295926000002	0.80988768	-1.032397464	-0.4272461	0.5493164	-0.18310547	-3.31850589	10.960400360000001	1.113745108	-0.7324219	0.24414062	0.18310547	2.3937744600000004	10.076342360000002	-1.544409146	0.061035156	0.48828125	-2.6855469	1539958674.807
-7.415795926	-3.6187744600000005	-3.4692382200000003	0.48828125	0.30517578	-0.48828125	7.103564300000001	-5.994604532	1.2106445288	0.061035156	-0.18310547	-1.2817383	2.9093750000000003	8.954223740000002	1.8099853240000001	-0.5493164	-0.79345703	1.2817383	-8.84177266	0.9199462860000001	-1.0826415740000002	-0.4272461	0.24414062	0	-2.2645751800000005	9.83110324	1.204663089	-0.5493164	-1.0986328	0	2.144946286	9.297558606	-1.129296875	-0.30517578	-0.79345703	-2.4414062	1539958674.847
-7.193286240000001	-3.71926268	-3.59484874	0.18310547	0.8544922	-0.4272461	6.7028076080000005	-4.8796630400000005	1.161596646	0.48828125	-1.4038086	-1.2207031	2.9093750000000003	8.954223740000002	1.8099853240000001	-0.4272461	-1.4038086	1.159668	-8.58815944	0.879272464	-1.05991214	0	0.4272461	-0.12207031	-0.9438721040000001	8.372826980000001	1.1484375	-0.6713867	-0.7324219	-0.12207031	2.7227538940000002	9.064282248	-1.3649658540000003	-0.30517578	-0.9765625	-2.2583008	1539958674.887
-7.4325439300000005	-3.8089844240000006	-3.9896241	0.36621094	0.4272461	-0.30517578	7.00666484	-3.92023912	1.6137939300000002	0.061035156	-0.48828125	-0.9765625	3.8891358800000004	8.467334260000001	1.909277356	-0.6713867	-1.2207031	1.159668	-8.548681610000001	1.0898193390000002	-0.8445800720000001	0	0.4272461	-0.12207031	-0.9438721040000001	8.372826980000001	1.1484375	-0.79345703	-0.12207031	-0.18310547	3.0218260800000003	8.607299820000001	-1.4618652160000003	0.12207031	-0.48828125	-2.0751953	1539958674.927
-7.473217752000001	-3.7790771760000004	-3.817358426	0.8544922	0	0.061035156	7.01982428	-3.3005616	1.6867675720000002	-0.24414062	0.18310547	-0.7324219	4.322192392000001	8.920727340000001	2.162890576	-0.9765625	-0.79345703	1.2207031	-8.716162140000002	1.2537109620000002	-0.718969748	0.12207031	0.4272461	-0.061035156	-1.0503417932	8.523559800000001	1.1747558900000001	-0.79345703	-0.12207031	-0.18310547	3.0361816100000003	8.711376800000002	-0.6531738220000001	0.18310547	0	-1.8310547	1539958674.967
-7.801000900000001	-3.7037110600000003	-3.9154540740000003	1.3427734	0.6713867	0.30517578	7.262670926	-3.158203076	1.7860596040000003	-0.12207031	-0.36621094	-0.7324219	4.322192392000001	8.920727340000001	2.162890576	-1.2207031	-0.9765625	1.3427734	-8.716162140000002	1.2537109620000002	-0.718969748	0.30517578	0.36621094	-0.18310547	-1.3482177520000003	9.121704074	1.2309814300000002	-0.79345703	-0.6713867	-0.12207031	3.7240478240000003	9.04155252	-0.4761230432	-0.36621094	-0.36621094	-1.2207031	1539958675.007
-8.498437500000001	-3.2838134000000005	-4.282714856	1.0986328	-0.79345703	0.4272461	8.193384080000001	-2.884252896	1.655664038	0.18310547	-0.6713867	-0.91552734	6.459961060000001	10.308423020000001	3.4010498200000003	-1.5258789	-1.8920898	1.8310547	-8.878857428000002	1.25729982	-0.7895507788	0.48828125	0.061035156	-0.24414062	-1.698730432	9.8	1.41640625	-0.91552734	-1.0375977	-0.12207031	3.0469483800000003	9.12888179	-0.7728027160000001	-0.8544922	-0.4272461	-0.5493164	1539958675.047
-8.6264402	-3.1175292540000004	-4.22888179	0.30517578	-0.79345703	0.4272461	9.368139480000002	-2.483496106	1.6927490020000002	0.36621094	-0.18310547	-1.2207031	7.351196580000001	10.091894960000001	4.00756839	-2.380371	-2.746582	2.746582	-9.376513580000001	0.8266357428000001	-0.9378906250000001	1.0375977	-0.30517578	-0.36621094	-2.1712646760000003	10.17683058	1.522875998	-1.2817383	-2.1972656	0	2.4583741	9.28200679	-1.1257080072	-1.0375977	-1.0986328	-0.61035156	1539958675.087
-8.67189946	-3.6427001800000003	-4.377221646000001	-0.12207031	-0.7324219	0.48828125	10.20434604	-2.135375998	1.8913329680000002	0.30517578	0.30517578	-1.6479492	7.351196580000001	10.091894960000001	4.00756839	-2.9907227	-2.8076172	3.479004	-10.05002446	0.20576172120000003	-0.7440917932000001	1.3427734	-0.8544922	-0.7324219	-0.6962402160000001	10.63740216	2.045654254	-1.2207031	-3.0517578	0.30517578	3.0768554320000003	9.264062500000001	-1.0072753600000002	-0.6713867	0	-0.6713867	1539958675.127
-8.118017572	-4.067382788000001	-3.994409146	0.30517578	-1.4648438	0.6713867	10.5141848	-1.8159667540000002	1.792041034	0.24414062	0.36621094	-2.2583008	9.09060054	9.88134784	5.456274460000001	-3.540039	-2.0141602	4.1503906	-10.59672824	-0.385205072	-0.37084961060000005	1.4038086	-0.8544922	-1.0986328	-0.6962402160000001	10.63740216	2.045654254	-1.2207031	-2.9296875	0.36621094	3.8759764400000005	9.077441394000001	-0.45578614200000006	-1.0375977	0.4272461	-0.12207031	1539958675.167
-7.930200180000001	-4.877270468000001	-3.2862060700000004	-0.18310547	-0.4272461	0	11.44011232	-1.74299321	1.8422851440000003	0.36621094	0.8544922	-2.6855469	10.09309056	8.92910144	6.255395468000001	-4.272461	-1.8920898	4.760742	-10.886230040000001	-1.137670926	-0.4868896466	1.5869141	-0.91552734	-1.0986328	0.1387695288	10.81445288	2.604321286	-1.2817383	-2.9907227	0.4272461	3.5565673920000003	9.73898912	-0.4713378894	-0.9765625	-0.5493164	0.9765625	1539958675.207
-8.797509980000001	-5.9096679320000005	-2.10546875	1.3427734	-0.24414062	0.61035156	12.332544420000001	-1.47263179	2.0372802520000004	0.36621094	0.8544922	-2.6855469	10.09309056	8.92910144	6.255395468000001	-5.004883	-2.380371	5.7373047	-10.554858720000002	-1.0503417932	-0.8661132788	0.8544922	-0.6713867	-0.79345703	1.6437011780000002	9.479394568	3.8735839660000004	-1.2207031	-2.8076172	0.61035156	5.152417032000001	10.78334964	1.9284179320000001	-0.12207031	-1.5258789	2.8076172	1539958675.247
-8.705395468	-4.750463760000001	-2.24423822	1.159668	-2.0141602	0.48828125	12.86728534	-1.2919922120000003	2.27055661	0.6713867	2.5024414	-3.4179688	11.371923920000002	5.8187500000000005	6.86430661	-5.3100586	-2.319336	6.7749023	-9.666015380000001	-1.166381839	-1.02761232	0.91552734	-0.5493164	-0.48828125	1.6437011780000002	9.479394568	3.8735839660000004	-3.7841797	-2.1362305	1.7089844	3.0601074280000002	11.58007788	1.388891574	-1.5869141	-0.48828125	3.1738281	1539958675.287
-8.47211911	-3.581689496	-1.216625998	0.24414062	1.2207031	0.061035156	12.8708741	-0.6974365020000001	2.5050292540000005	0.6713867	2.4414062	-3.9672852	11.44011232	4.492065396	6.77817392	-4.9438477	-0.48828125	7.8125	-9.705493210000002	-1.8937255400000002	-1.138867212	1.4038086	-0.18310547	-0.48828125	2.24663089	8.86091304	4.549487320000001	-3.479004	-0.79345703	3.7841797	0.515600589	10.450780760000002	-0.8828613220000001	-0.7324219	0.4272461	3.0517578	1539958675.327
-10.05361322	-4.47292482	-2.058813498	1.4648438	1.8310547	0.061035156	13.43671924	-0.1866210962	3.1845214660000005	0.8544922	3.6621094	-4.5776367	11.44011232	4.492065396	6.77817392	-4.760742	2.4414062	8.605957	-10.233057100000002	-2.1521240020000003	-0.5658447284000001	1.4038086	-0.61035156	-0.48828125	5.446704074	6.2924804320000005	6.163281250000001	-5.126953	-1.4648438	5.2490234	-0.33615722840000006	10.66491664	-2.428466754	0.24414062	0.91552734	2.1362305	1539958675.367
-9.25688498	-4.265966754000001	-2.159301718	1.2817383	-1.8310547	0.4272461	13.1520018	0.07775878600000001	2.746679712	2.0751953	3.7231445	-4.9438477	10.13017572	2.122216754	5.973071580000001	-4.272461	2.4414062	8.117676	-9.71625998	-2.3255859620000003	-0.2619873004	0.7324219	-0.12207031	-0.18310547	5.446704074	6.2924804320000005	6.163281250000001	-7.446289	-1.4038086	6.225586	-0.27275390380000003	9.32028804	-0.8756836060000002	0.4272461	-0.36621094	0.4272461	1539958675.407
-7.875170926000001	-3.104370108	-1.435546924	0.061035156	0.48828125	0.24414062	12.752441100000002	0.6160888580000001	2.19638678	2.5634766	1.953125	-5.126953	9.9016848	0.17465820680000002	5.106957968000001	-3.6010742	0.7324219	7.6293945	-9.216211060000001	-2.446411142	-0.20097655760000002	0.8544922	-0.30517578	-0.24414062	4.774389676	9.9949955	6.6394042540000004	-2.319336	-0.7324219	6.652832	-0.611303714	9.011645468000001	-0.08015136780000001	0.5493164	0.91552734	-0.8544922	1539958675.447
-8.017529254000001	-2.548095746	-1.4558837860000002	-0.061035156	0.6713867	0.12207031	12.497632280000001	1.8063964660000003	1.93439946	2.0751953	1.7700195	-5.2490234	9.9016848	0.17465820680000002	5.106957968000001	-2.319336	-1.3427734	6.958008	-8.76401358	-2.5851807100000004	-0.0909179712	0.36621094	-0.24414062	-0.18310547	6.56044928	7.36196286	7.54260234	-3.2348633	-1.0986328	7.5683594	-0.04426269568	7.796215560000001	-0.2607910144	0.7324219	1.0986328	-1.2817383	1539958675.487
-7.869189300000001	-2.702417032	-1.6532714660000003	-0.36621094	0	0.18310547	11.755933	2.463159146	2.3076415740000003	1.0986328	2.9296875	-4.760742	7.219604532000001	-3.0947998200000004	4.842578076	0.30517578	-2.0751953	5.79834	-8.604907248	-2.8902344240000004	-0.00478515625	-0.24414062	-0.061035156	-0.12207031	6.56044928	7.36196286	7.54260234	-3.6621094	-0.7324219	8.422852	1.9379882200000003	8.5833741	0.2129394568	1.3427734	0.7324219	-1.3427734	1539958675.527
-8.55107428	-3.476416034	-1.8937255400000002	-1.0986328	3.6621094	-0.24414062	9.6385009	3.543408246	2.4571777160000003	0.30517578	1.8310547	-3.6010742	5.900097840000001	-3.8783691100000004	4.5171875	1.2817383	-1.4648438	4.1503906	-10.09309056	-3.122314496	0.1303955072	-0.7324219	-0.4272461	0	7.5796875	6.21711412	6.69682608	-2.2583008	0.061035156	8.605957	0.540722644	9.268847840000001	1.1245117212000002	1.4038086	-0.48828125	-1.2207031	1539958675.567
-10.34790036	-4.44660643	-4.204956070000001	-0.24414062	3.6010742	-0.36621094	7.786645468000001	3.9322021760000005	2.5397216460000003	0.36621094	0.5493164	-1.953125	5.900097840000001	-3.8783691100000004	4.5171875	0.9765625	-2.746582	1.6479492	-10.09309056	-3.122314496	0.1303955072	-1.7700195	-0.79345703	0.18310547	8.907568390000002	5.735009980000001	5.776879892	0.18310547	2.6855469	7.9956055	1.5109130400000002	13.6795652	-0.20217285340000002	-0.36621094	-3.1738281	-1.7700195	1539958675.607
-10.417285340000001	-4.42866214	-4.203759784	1.0375977	-4.638672	-0.18310547	7.090405252000001	4.34611821	3.104370108	1.2207031	0.36621094	-0.30517578	7.54379892	-2.3997558900000002	3.085229532	0.36621094	-3.6621094	-0.48828125	-10.33115216	-0.7464843750000001	0.5371337860000001	-2.9907227	0.12207031	0.4272461	8.783154254000001	5.76013179	5.635717752000001	1.6479492	3.7231445	7.019043	6.780566394000001	10.180420320000001	1.3290771760000002	-2.2583008	0.061035156	-1.7089844	1539958675.647
-7.682568390000001	-3.34841304	-2.7155760800000004	-0.4272461	-0.4272461	-0.12207031	7.24472644	4.419091754000001	4.026708966	1.0375977	0	1.4038086	7.333251800000001	-0.7775878600000001	1.7214599640000001	-0.4272461	-1.953125	-1.8920898	-10.392163040000002	-0.2512207068	0.2930908246	-2.8076172	0.61035156	0.30517578	7.36794429	5.353393570000001	6.23984375	1.8920898	4.3945312	5.7373047	3.1378662140000007	9.247314300000001	-1.353002896	0.79345703	0.30517578	-0.91552734	1539958675.687
-8.328564300000002	-3.2945800720000005	-3.5362304320000004	-0.8544922	3.0517578	-0.61035156	6.9384764400000005	3.7635253600000005	3.859228534	0.79345703	-1.2207031	2.8076172	7.333251800000001	-0.7775878600000001	1.7214599640000001	-0.7324219	0.18310547	-2.6855469	-10.392163040000002	-0.2512207068	0.2930908246	-2.6245117	1.159668	0.12207031	4.998095746000001	3.9214355040000006	6.432446580000001	0.7324219	3.7231445	4.638672	2.0659912140000003	9.3573732	-1.240551718	0.6713867	-0.8544922	-1.159668	1539958675.727
-9.91484424	-4.074560504000001	-5.0662844400000004	0.61035156	-2.1972656	-0.4272461	5.996997300000001	1.93439946	2.665332068	1.2817383	-1.6479492	3.6010742	7.048535340000001	1.9379882200000003	1.4367432100000002	-0.4272461	1.0375977	-3.540039	-10.552465560000002	-0.11604003600000001	-0.03349609424	-2.5024414	1.3427734	-0.12207031	4.998095746000001	3.9214355040000006	6.432446580000001	0.91552734	5.065918	2.8076172	3.3472167540000006	9.52485324	0.0693847644	0.18310547	0.4272461	-1.0986328	1539958675.767
-8.17185054	-3.514697284	-3.420190396	-0.12207031	-3.1738281	-0.7324219	5.985034440000001	1.08383786	1.3422363220000002	1.2817383	-0.30517578	3.479004	7.048535340000001	1.9379882200000003	1.4367432100000002	-0.48828125	1.7089844	-2.9907227	-10.0631839	0.046655271600000006	-0.2942871106	-1.953125	1.4038086	-0.24414062	3.3268798920000004	3.1378662140000007	5.532836960000001	0.48828125	4.4555664	2.1362305	2.4799072480000004	9.60141574	-0.4761230432	0.4272461	0.18310547	-0.5493164	1539958675.807
-7.0581054320000005	-3.5673339660000005	-3.0182373200000003	-0.6713867	1.4038086	-0.7324219	6.146533246000001	0.0346923822	1.622167932	0.6713867	0.12207031	3.0517578	6.681274460000001	1.9511474640000002	2.5720214660000003	0	1.2207031	-2.6245117	-10.0631839	0.046655271600000006	-0.2942871106	-1.4038086	1.4038086	-0.18310547	2.4595702880000005	2.4392334260000004	6.78295926	-0.48828125	2.380371	1.3427734	1.662841754	9.480590560000001	-0.8828613220000001	-0.18310547	-0.48828125	-0.5493164	1539958675.847
-8.06538089	-4.079345746	-3.160595746	-0.18310547	-1.3427734	-0.48828125	5.985034440000001	0.43066405760000004	1.3577880400000002	0.6713867	0.61035156	2.0751953	7.3320557100000014	1.567138678	3.4979492800000003	0.30517578	1.6479492	-2.6855469	-9.01403804	-0.2775390576	-0.7775878600000001	-0.8544922	1.159668	-0.061035156	2.4595702880000005	2.4392334260000004	6.78295926	-0.6713867	0.9765625	0.8544922	2.445214856	9.254492212	-0.9570312500000001	0.30517578	0.6713867	-0.48828125	1539958675.887
-7.7041014400000005	-4.360473740000001	-2.940478534	-0.061035156	-0.061035156	-0.5493164	6.58317842	0.775195288	2.217919928	-0.4272461	2.5024414	1.8920898	7.944555710000001	1.3111327879999999	4.69423822	-0.18310547	0.8544922	-1.2207031	-9.24492212	-0.2536132788	-1.053930661	-0.5493164	0.8544922	0	2.8878417540000005	1.774096646	7.255493210000001	0	1.4648438	0.18310547	1.6783935700000001	9.60620108	-0.784765625	0.18310547	0.8544922	-0.48828125	1539958675.927
-8.23764676	-4.34611821	-2.956030252	0.061035156	-0.4272461	-0.61035156	6.680077880000001	0.6125	3.34243161	-1.159668	1.5258789	1.4038086	8.00317392	0.7141846040000002	4.756445288	-0.79345703	0.30517578	-1.0375977	-9.24492212	-0.2536132788	-1.053930661	-0.18310547	0.7324219	0.061035156	3.63432608	1.629345746	7.986425720000001	-0.30517578	0.6713867	0.12207031	0.8433837860000001	9.56672374	-0.6663330072	-0.061035156	-0.061035156	-0.36621094	1539958675.967
-8.009155252000001	-4.492065396	-2.825634784	0.061035156	-0.30517578	-0.48828125	7.030590560000001	0.925927716	3.77548822	-1.2207031	0.9765625	0.79345703	9.9710688	-0.5359375000000001	3.198876996	-0.36621094	-0.4272461	-0.6713867	-9.514086960000002	-0.5646484424	-1.43435054	-0.12207031	0.6713867	0.061035156	3.63432608	1.629345746	7.986425720000001	-0.24414062	0.061035156	-0.12207031	1.0646972840000002	9.80598192	-0.7716064300000001	0	-0.36621094	-0.30517578	1539958676.007
-8.13117662	-4.639208966000001	-2.63183606	0.36621094	0.30517578	-0.48828125	7.54858426	1.1484375	4.24323732	-1.159668	0.36621094	0.36621094	9.9710688	-0.5359375000000001	3.198876996	-0.36621094	-0.5493164	-0.18310547	-9.591845746	-0.5562744110000001	-1.60183107	-0.061035156	0.7324219	0.12207031	4.44660643	1.565942392	8.212524460000001	0.4272461	-0.36621094	0.36621094	1.39008786	9.743774460000001	-0.7680175720000001	-0.12207031	0	-0.24414062	1539958676.047
-8.45417482	-4.431054712	-2.7586425720000003	0.61035156	0.18310547	-0.4272461	8.016332968	1.3637695680000002	4.059008786	-0.6713867	0.24414062	-0.061035156	10.294067000000002	-0.9797607428000001	2.9177491	-0.061035156	-0.12207031	-0.12207031	-9.637304712	-0.6962402160000001	-1.69633786	0.12207031	0.6713867	0.18310547	4.91196286	1.6891601440000001	8.97336412	0.61035156	-0.12207031	0.4272461	1.2333740020000001	9.721044928000001	-0.9283202880000001	-0.061035156	-0.18310547	-0.12207031	1539958676.087
-8.49125998	-4.252807608	-2.7825683900000002	0.48828125	0.061035156	-0.24414062	8.32497554	1.4116211060000001	4.423876996	-0.7324219	-0.7324219	0.061035156	10.36464856	-0.3756347644	3.8125733800000003	0.8544922	-0.61035156	0.24414062	-9.554760880000002	-0.8158691100000001	-1.7824707460000002	0.12207031	0.61035156	0.12207031	4.91196286	1.6891601440000001	8.97336412	0.7324219	0.18310547	0.5493164	1.3673584260000002	9.614575180000001	-0.735717752	-0.061035156	-0.61035156	-0.061035156	1539958676.127
-8.391967752000001	-4.16308606	-2.8926269959999997	0.4272461	0.24414062	-0.18310547	9.07146016	1.0192382788	3.9788574280000004	-1.0986328	-0.18310547	0.12207031	10.36464856	-0.3756347644	3.8125733800000003	0.7324219	-1.159668	0.48828125	-9.26047374	-0.8577392572	-1.975073282	0.061035156	0.61035156	0.18310547	4.860522464000001	1.9403808900000001	8.769995108000002	0.48828125	-0.061035156	0.7324219	1.7214599640000001	9.69113768	-0.6818847840000001	-0.18310547	-0.30517578	0	1539958676.167
-8.50561502	-4.006372104	-2.75983876	0.12207031	0.24414062	-0.12207031	8.43981929	0.7261474640000001	4.655957068	-0.8544922	0.7324219	0.61035156	10.20434604	-0.30625	4.389184604	0.24414062	1.2817383	-0.061035156	-9.38488768	-0.7716064300000001	-1.9954101440000003	0.12207031	0.36621094	0.12207031	4.689453076	1.924829074	9.096582068	0.4272461	-0.12207031	0.79345703	1.7872558900000002	9.52006839	-0.7823730432	-0.12207031	-0.18310547	0	1539958676.207
-8.72453624	-4.15830072	-2.8818603240000003	0.18310547	0	0	8.706591754	0.7608398560000001	4.8617187500000005	-0.36621094	2.2583008	0.6713867	9.6983152	0.0765625	5.689550720000001	-0.30517578	0.8544922	-0.36621094	-9.469824280000001	-0.659155252	-2.018139676	0.12207031	0.24414062	0.12207031	4.689453076	1.924829074	9.096582068	0.30517578	0.6713867	0.5493164	1.8805663940000001	9.615771760000001	-0.649584964	0	-0.061035156	0	1539958676.247
-8.388378894	-4.200170926	-2.79213858	-0.18310547	-0.18310547	0	7.486376800000001	0.8673096040000001	4.844970746	-0.91552734	-0.18310547	0.6713867	9.645678420000001	-0.07895508180000001	4.910766574	-0.18310547	0.5493164	-0.48828125	-9.503320288000001	-0.707006839	-2.0372802520000004	0.12207031	0.061035156	0	4.282714856	1.8542480040000002	9.180322480000001	0.12207031	-0.4272461	0.36621094	1.7417969240000002	9.646875000000001	-0.6232665740000001	0	0.18310547	-0.12207031	1539958676.287
-8.31301268	-4.3784179320000005	-2.5445067900000002	0	0.24414062	0.061035156	8.19816893	0.6974365020000001	5.60700679	0.061035156	-1.2817383	-0.6713867	9.15878894	-0.14833984620000001	4.8318116	0	0.9765625	-0.6713867	-9.503320288000001	-0.707006839	-2.0372802520000004	0.12207031	0	-0.061035156	4.6786866	1.930810504	9.21501448	0.12207031	0.48828125	0	1.629345746	9.666015380000001	-0.5203857428	0	0.24414062	-0.061035156	1539958676.327
-8.584570288	-4.29348143	-2.64140625	0	0.12207031	0.061035156	8.70778804	0.71538089	4.4155028960000005	-0.8544922	-2.5634766	-0.4272461	9.482983426	0.1806396466	5.5268554320000005	0	0.5493164	-0.4272461	-9.433935700000001	-0.8661132788	-1.8841552520000002	0.30517578	-0.12207031	-0.12207031	4.742089856000001	1.9762695680000002	8.866894568000001	-0.18310547	0.30517578	-0.061035156	1.3996582460000002	9.71147464	-0.49645996400000003	-0.12207031	-0.12207031	-0.061035156	1539958676.367
-8.47929712	-4.1511230040000004	-2.7646241	-0.061035156	-0.36621094	0.12207031	8.81186502	0.5622558606000001	4.4166992800000004	-0.6713867	-1.4648438	-0.6713867	9.62294928	0.6268554712000001	5.938378894	0.48828125	-0.24414062	-0.24414062	-9.729418930000001	-0.7871582068	-1.588671924	0.48828125	-0.12207031	-0.18310547	4.7073974640000005	2.312426718	10.02250998	-0.9765625	0.61035156	-0.8544922	1.5599609620000003	9.6217527	-0.5837890576	-0.12207031	-0.061035156	0	1539958676.407
-8.35009784	-3.94895018	-2.73830571	-0.24414062	0.24414062	0.061035156	9.81435504	-0.02153320288	4.998095746000001	-0.8544922	-0.30517578	-0.24414062	10.75463858	2.1664795320000003	6.2565917540000004	1.4648438	0.061035156	0.36621094	-9.729418930000001	-0.7871582068	-1.588671924	0.5493164	-0.12207031	-0.18310547	3.609204074	2.460766574	10.31320836	-2.4414062	1.3427734	-1.953125	1.491772464	9.677978240000002	-0.56823732	0	0.061035156	-0.061035156	1539958676.447
-8.597729532	-3.9704834260000004	-2.7909423920000003	-0.12207031	-0.30517578	0.061035156	10.1241938	-0.5048339856	4.865307608	-1.5258789	0.5493164	-0.061035156	10.840771760000003	3.521875	5.414404254	2.9296875	0.79345703	1.3427734	-9.567919928000002	-0.9378906250000001	-1.4546875000000001	0.5493164	-0.18310547	-0.24414062	2.7825683900000002	2.524169928	10.87426718	-3.3569336	0.61035156	-2.9296875	1.4403320680000002	9.73659694	-0.5813964856000001	-0.061035156	0.12207031	-0.18310547	1539958676.487
-8.58098143	-4.31979982	-2.634228534	-0.12207031	-0.12207031	0.12207031	10.747461060000001	-1.6137939300000002	4.309033246	-2.8076172	0.6713867	-0.61035156	9.97226538	3.62236322	5.32109375	3.2958984	2.746582	1.2817383	-9.567919928000002	-0.9378906250000001	-1.4546875000000001	0.48828125	-0.24414062	-0.18310547	2.7227538940000002	2.60910643	10.7438723	-4.211426	1.159668	-3.7231445	1.5599609620000003	9.68515625	-0.576611322	0.061035156	0.061035156	-0.18310547	1539958676.527
-8.604907248	-4.483691394	-2.60910643	0.36621094	0.12207031	0.4272461	10.19716754	-2.436840854	3.1773437500000004	-3.90625	1.0375977	-2.0751953	7.934985520000001	2.4643554320000005	5.172753894	3.6010742	1.0375977	1.7700195	-9.57150908	-0.954638678	-1.562353534	0.7324219	-0.48828125	-0.12207031	3.52546376	2.004980432	9.835888579999999	-5.126953	1.2207031	-3.90625	1.3577880400000002	9.70429712	-0.6555663939999999	-0.061035156	0	-0.18310547	1539958676.567
-8.334545926	-4.2970702880000005	-2.60671376	0.48828125	-0.24414062	0.6713867	9.69472644	-2.6079101440000003	2.728735324	-4.4555664	1.5258789	-2.380371	8.296264480000001	1.8028076080000002	4.65834964	4.0893555	-0.61035156	2.9907227	-9.337036240000002	-0.88645018	-1.758544928	0.79345703	-0.5493164	-0.061035156	2.6497802520000002	0.88645018	8.76760234	-4.1503906	0.061035156	-4.333496	1.39606929	9.680371106	-0.7058105432	0	-0.30517578	-0.18310547	1539958676.607
-8.26875	-3.9573242800000004	-2.624658246	0.18310547	1.0375977	0.8544922	8.101269568000001	-1.4415283540000001	3.188110324	-4.211426	1.7700195	-2.1972656	8.47211911	0.8661132788	4.919140380000001	2.5024414	0.12207031	1.4038086	-9.337036240000002	-0.88645018	-1.758544928	0.91552734	-0.91552734	-0.061035156	2.286108426	0.7572509980000001	7.7148682100000014	-3.7841797	-1.953125	-3.6621094	1.5743163940000002	9.66481929	-0.5849853534	-0.061035156	-0.4272461	-0.12207031	1539958676.647
-8.72453624	-3.6714112400000003	-2.61867662	0.061035156	-0.36621094	0.79345703	7.3500000000000005	-0.1626953076	3.00627446	-3.4179688	2.1362305	-0.9765625	8.297461060000002	-0.7046142572	4.221704074	2.1362305	-0.36621094	1.4648438	-9.031982428000001	-1.119726538	-1.8697998200000001	1.0375977	-1.159668	0.061035156	3.9154540740000003	-0.15671386780000002	8.23645018	-3.6621094	-2.1362305	-3.7841797	1.8578369600000002	9.472216754	-0.5754150360000001	-0.061035156	-0.18310547	-0.12207031	1539958676.687
-8.519970746	-3.285009784	-2.400952176	-0.30517578	0.5493164	0.79345703	6.29606929	1.9224365020000003	4.012353534	-2.9296875	1.8310547	-0.24414062	7.845263580000001	-1.5156982820000002	4.129589856	2.8076172	0.12207031	1.4038086	-9.38488768	-1.4582763580000002	-1.4953613220000002	0.7324219	-1.4038086	0.18310547	4.194189496	-0.05144042932000001	8.421875	-3.6621094	-2.380371	-2.746582	1.8159667540000002	9.53920926	-0.5144042932	0	-0.061035156	-0.061035156	1539958676.727
-8.572607428000001	-3.3771241	-2.6844726440000004	-0.7324219	0.79345703	0.6713867	5.199072480000001	2.13776857	4.59733876	-2.5024414	0.6713867	0.36621094	7.52106929	-1.752563498	5.18232428	2.0751953	0.48828125	0.4272461	-9.38488768	-1.4582763580000002	-1.4953613220000002	0.7324219	-1.7700195	0.061035156	4.612890576	-0.8015136780000001	8.354882788000001	-3.3569336	-2.380371	-2.2583008	1.8004150360000002	9.54160144	-0.4354492212	0	0.18310547	-0.12207031	1539958676.767
-8.6766848	-3.447705072	-2.3937744600000004	-0.5493164	0.30517578	0.4272461	5.402441394	2.3112304320000003	6.617871106000001	-1.7089844	-0.061035156	0.7324219	7.756738220000001	-1.8841552520000002	5.935986420000001	1.8310547	-0.061035156	0.061035156	-9.27004393	-1.534838858	-1.259692392	0.8544922	-1.953125	0.18310547	5.5268554320000005	-1.35180661	7.702905252000001	-2.319336	-1.2207031	-1.5869141	1.73701178	9.630126800000001	-0.4892822284000001	0.12207031	0.4272461	-0.18310547	1539958676.807
-8.73171376	-3.4297608800000003	-3.0337889400000004	-0.91552734	0.9765625	0.30517578	6.574804712000001	1.9954101440000003	7.4074221200000006	-0.79345703	-0.79345703	0.61035156	8.83579074	-1.524072284	5.603417932000001	1.8920898	-0.8544922	1.0986328	-9.843066100000001	-1.582690396	-0.343334964	0.36621094	-2.1972656	0.30517578	5.195483426000001	-2.0887207460000004	6.9097653800000005	-0.7324219	-2.0751953	-1.2207031	1.4606689300000002	9.673193390000002	-0.2978759784	0.18310547	0.7324219	-0.18310547	1539958676.847
-9.0427491	-3.4046385800000003	-2.5995362400000004	-1.2817383	-0.91552734	0.18310547	7.373925720000001	0.6675292932	6.963598740000001	0.30517578	-0.61035156	0.4272461	9.368139480000002	-1.1304931610000002	6.050830072	1.4648438	0.7324219	2.0141602	-9.843066100000001	-1.582690396	-0.343334964	0.48828125	-1.6479492	0.30517578	5.4490969400000004	-2.000195288	6.70878894	0.18310547	-2.5024414	-1.0986328	0.9426757788	9.338232428000001	-0.154321286	0.18310547	0.48828125	-0.061035156	1539958676.887
-8.468530252	-3.5769042540000004	-3.0469483800000003	-0.9765625	0.9765625	-0.18310547	9.20544429	0.20935058900000003	6.5245607	0.8544922	0.061035156	0.061035156	8.16108426	-1.3039550720000002	6.62504892	1.0986328	-1.7700195	2.319336	-9.83229982	-1.8733886780000002	-0.007177734620000001	0.18310547	-1.8920898	0.061035156	5.712280252000001	-1.851855432	6.24702176	1.4038086	-2.9296875	-0.8544922	1.128100589	9.91364766	-0.381616214	0.4272461	0.6713867	-0.061035156	1539958676.927
-9.589452880000001	-2.983544928	-3.410620108	-1.4648438	0.5493164	-0.24414062	7.927807608000001	0.0729736322	5.735009980000001	1.5869141	-1.3427734	-0.061035156	7.4014402	-1.50732428	5.3342526999999995	0.79345703	-1.7089844	2.6245117	-9.80239218	-1.715478534	0.6459961060000001	0.91552734	-1.8920898	0	6.02211911	-1.262084964	6.26496556	2.5024414	-2.5634766	-0.7324219	0.6053222644	9.88134784	-0.5108154254	0.5493164	0.7324219	-0.30517578	1539958676.967
-8.604907248	-3.59484874	-3.5888672120000003	-1.2817383	-2.380371	-0.61035156	8.302246106	-0.005981445288000001	4.800707968	1.4648438	-1.0375977	-0.79345703	8.145532248	-1.449902356	5.084228240000001	1.7089844	-1.8920898	2.5634766	-9.80239218	-1.715478534	0.6459961060000001	0.061035156	-1.0986328	0.061035156	7.155004892	-2.18203125	6.0998776999999995	3.7231445	-2.380371	-1.4648438	0.593359375	9.657641574000001	-0.5981445288	0.7324219	0.6713867	-0.36621094	1539958677.007
-7.5772949280000015	-3.20366214	-2.7012207459999997	-1.5869141	0.6713867	-0.79345703	6.926513580000001	0.531152356	4.559057608	2.0751953	-1.4038086	-0.36621094	8.25678714	-1.9128662140000001	6.445605432000001	1.5869141	-2.2583008	2.1362305	-10.09907248	-1.335058606	1.4427246400000002	0.24414062	-1.7089844	0.5493164	7.661035340000001	-0.8170653959999999	6.4575683900000005	3.7841797	-0.91552734	-0.48828125	1.0108642572	9.788037140000002	-0.709399411	0.48828125	0.7324219	-0.24414062	1539958677.047
-8.445800720000001	-3.101977536	-3.2658691100000006	-1.5869141	1.0375977	-1.159668	5.83430162	0.6854736419999999	4.159497104000001	2.2583008	-2.380371	0.4272461	7.675390380000001	-1.5013427520000002	5.5125	0.79345703	-2.4414062	1.8920898	-9.861010880000002	-1.637719748	2.204760782	0.48828125	-1.4648438	0.4272461	7.175341754000001	0.39836425720000007	5.84626448	4.0893555	-0.36621094	-1.3427734	1.4044433900000002	9.559545926	-0.7967285340000001	0.61035156	0.8544922	-0.30517578	1539958677.087
-8.468530252	-3.96330571	-4.2791259	-1.7089844	-0.18310547	-1.3427734	7.90148912	1.4929687500000002	3.9118652160000003	2.4414062	-0.061035156	0.6713867	8.16347644	-2.428466754	4.648779254000001	1.3427734	-2.0141602	1.6479492	-9.861010880000002	-1.637719748	2.204760782	-2.2583008	0.4272461	0.61035156	8.004370108000002	-0.17585449280000004	5.659643570000001	4.8217773	-0.48828125	-2.1362305	1.195092752	9.76411142	-1.032397464	0.5493164	1.2817383	-0.24414062	1539958677.127
-8.394360520000001	-3.3675537140000005	-3.877172824	-1.2817383	-0.5493164	-1.3427734	6.445605432000001	2.060009784	3.4955566100000004	2.6855469	-2.4414062	0.61035156	8.364452880000002	-3.6833741	5.02441394	1.3427734	-2.319336	0.7324219	-10.27971196	-0.9965087860000001	2.3112304320000003	-1.4648438	0.4272461	1.2207031	9.331054712	0.9378906250000001	6.18242212	4.9438477	1.5258789	-1.0986328	0.7895507788	9.71147464	-1.178344748	0.4272461	1.0375977	-0.18310547	1539958677.167
-7.97565944	-2.537329074	-3.9597167540000004	-1.8920898	0	-2.1362305	6.512597840000001	1.745385782	3.9345947480000003	3.2958984	-2.8076172	1.0375977	8.25678714	-3.1378662140000007	4.476513580000001	1.0375977	-2.8686523	0.36621094	-9.82153354	-1.204663089	2.144946286	-1.8310547	0.8544922	1.0375977	8.05700679	1.933203076	5.626147660000001	5.859375	2.9296875	-1.2817383	0.539526358	9.709082068	-1.146044928	0.36621094	0.8544922	-0.24414062	1539958677.207
-7.491162140000001	-3.1773437500000004	-4.289892572	-2.0141602	0.4272461	-2.4414062	6.90378444	1.6137939300000002	3.9788574280000004	4.3945312	-0.30517578	1.8310547	8.28908696	-2.366259784	2.1700683900000004	0.7324219	-2.0751953	0.12207031	-9.82153354	-1.204663089	2.144946286	-2.8076172	1.5258789	1.159668	6.70998552	3.1474366000000003	4.965795926	6.164551	2.8076172	-2.0751953	0.619677716	9.564331070000001	-1.100585962	0.12207031	0.7324219	-0.30517578	1539958677.247
-8.033081070000001	-3.59484874	-4.71098642	-1.8920898	-0.061035156	-2.5634766	6.415698380000001	1.3171142180000002	3.1593994600000004	4.5166016	-3.2958984	1.7089844	8.59294429	-2.3519042540000004	1.138867212	1.2207031	-1.0986328	-0.24414062	-9.247314300000001	-0.71538089	2.1030761780000002	-3.479004	1.5258789	1.0986328	6.331957968	3.6893554320000006	5.700317392	5.92041	2.6855469	-2.0751953	1.579101538	9.5703125	-1.12211911	0	1.2207031	-0.36621094	1539958677.287
-8.610888580000001	-3.3508057100000004	-5.23735324	-2.1362305	-0.8544922	-2.5024414	8.47929712	0.735717752	3.23955072	5.3710938	-2.8076172	1.7089844	7.967285340000001	-2.097094748	2.5791992800000005	0.7324219	-1.0375977	-1.5258789	-9.80957068	0.7046142572	1.1771484620000001	-3.3569336	1.7089844	1.0375977	5.64648462	5.25410144	5.514892572	6.8359375	3.7231445	-1.7089844	1.808789038	9.610986420000001	-1.211840854	0	1.7089844	-0.24414062	1539958677.327
-8.31899411	-3.5027344240000007	-5.33066394	-2.319336	-1.5869141	-2.1972656	8.028295926	0.19619140380000002	2.50622554	5.7373047	-1.953125	1.953125	7.9936032400000006	-1.1723632788	1.7130859620000003	0.24414062	-3.479004	-2.2583008	-9.80957068	0.7046142572	1.1771484620000001	-3.0517578	1.5869141	0.9765625	5.094995108000001	6.378613220000001	4.872485324	7.8125	4.5166016	-2.2583008	1.963110324	9.5451902	-1.4451172120000002	-0.12207031	1.4038086	-0.18310547	1539958677.367
-8.04384784	-3.6666259000000005	-5.017236420000001	-2.5634766	-0.9765625	-2.0751953	8.08930661	0.3158203076	1.66403804	5.3710938	-3.1738281	2.1362305	9.80478534	-0.5861816394	0.955834964	0.8544922	-0.8544922	-2.6855469	-9.479394568	0.5885742212	0.9977050720000001	-3.540039	1.7700195	0.79345703	3.90827626	7.66940944	5.75534694	7.2021484	1.8920898	-2.0751953	2.4344482820000004	9.532031250000001	-1.353002896	0	1.8310547	-0.18310547	1539958677.407
-8.084521760000001	-3.83171376	-4.946655252000001	-2.5634766	-1.6479492	-1.7700195	8.53073732	-0.2237060504	0.7369140380000001	4.8217773	-3.540039	3.112793	10.018921220000001	0.18901367800000002	0.40793457460000004	1.3427734	-3.3569336	-3.6010742	-9.4255616	0.8290283540000001	0.46416014400000005	-3.3569336	1.0986328	0.48828125	4.23725589	8.83220198	5.581884980000001	8.239746	2.746582	-1.8920898	2.5409179320000006	9.47341304	-1.437939496	0	2.0141602	-0.061035156	1539958677.447
-7.70888678	-3.8089844240000006	-4.97177716	-2.380371	-1.3427734	-1.7700195	9.4255616	-0.8720947480000001	1.553979532	3.90625	-1.159668	4.0283203	11.66022914	1.0048827880000002	1.2321777160000003	1.5258789	-2.319336	-4.272461	-9.4255616	0.8290283540000001	0.46416014400000005	-4.1503906	1.5869141	0.61035156	4.81147464	10.38498552	4.92751448	7.751465	2.8686523	-1.5258789	2.47631839	9.46264676	-1.4977538940000001	0.061035156	2.2583008	-0.12207031	1539958677.487
-7.7687010800000005	-4.062597644	-5.610595746	-2.6855469	-1.2207031	-1.7700195	8.689843750000001	-1.5491942900000002	1.053930661	3.1738281	-1.5258789	5.92041	11.78105432	1.9140625000000002	0.2189208966	2.5024414	-1.3427734	-4.211426	-8.90876448	1.137670926	0.04426269568	-4.5166016	1.0986328	0.36621094	5.123706070000001	10.36584514	3.7635253600000005	5.92041	3.9672852	-1.7700195	2.2801269960000004	9.603808606000001	-1.489379892	-0.061035156	2.5024414	-0.24414062	1539958677.527
-7.90388179	-4.312622104000001	-5.85703125	-2.9296875	-2.319336	-1.5869141	9.593042032000001	-3.39746106	1.6317382200000001	1.6479492	-2.1972656	5.6152344	12.07653804	2.7048096040000003	-0.69504393	3.0517578	-3.7841797	-4.272461	-9.96867662	1.5683349640000002	-0.22490234620000002	-4.4555664	1.0375977	0.061035156	3.9345947480000003	10.395751800000001	2.976367212	4.5166016	3.7841797	-0.61035156	2.1258057100000003	9.5703125	-1.4810058900000003	-0.061035156	2.6245117	-0.24414062	1539958677.567
-7.47441394	-4.227685504000001	-5.751757788000001	-2.8076172	-2.746582	-1.5869141	9.82033696	-4.49086911	0.994116214	1.6479492	-1.8920898	5.432129	13.112524460000001	3.4907714660000004	-1.262084964	2.6245117	-0.30517578	-5.065918	-9.96867662	1.5683349640000002	-0.22490234620000002	-4.8217773	1.159668	-0.24414062	4.166674820000001	10.800097840000001	1.561157248	3.540039	4.699707	-0.30517578	1.693945288	9.67917482	-1.641308606	-0.12207031	2.4414062	-0.24414062	1539958677.607
-7.134667932000001	-3.9094726440000005	-5.726635880000001	-3.0517578	-2.0141602	-1.6479492	10.95202626	-5.90727536	-0.1495361322	2.0751953	-4.5776367	4.760742	13.090990920000001	4.288696286	-2.007373004	3.1738281	-0.24414062	-4.760742	-9.6385009	1.655664038	-0.339746106	-4.5776367	0.6713867	-0.4272461	3.8484619600000003	10.4459964	1.0826415740000002	3.2348633	5.3710938	-0.4272461	1.685571286	9.61936052	-1.58747554	-0.061035156	2.319336	-0.30517578	1539958677.647
-7.428955072	-3.83171376	-6.0400634	-3.3569336	-1.953125	-1.7700195	12.10285692	-6.109448380000001	0.0490478534	2.746582	0.24414062	4.333496	12.7356929	5.05910643	-2.050439496	3.2348633	0.6713867	-4.699707	-9.74736322	1.349414038	-0.346923822	-5.065918	0.36621094	-0.5493164	2.9165527160000004	10.7438723	0.24165038940000003	2.380371	5.3100586	-0.24414062	1.9786621400000002	9.559545926	-1.528857428	-0.12207031	3.0517578	-0.48828125	1539958677.687
-7.30454074	-3.817358426	-6.29008786	-3.540039	-3.540039	-1.953125	9.926807100000001	-6.03527806	0.037084961060000005	2.6855469	-1.4038086	3.8452148	12.238037140000001	5.48498552	-1.489379892	2.9296875	3.540039	-4.638672	-9.74736322	1.349414038	-0.346923822	-4.8828125	0.48828125	-0.7324219	2.446411142	10.396948380000001	-0.3935791034	2.380371	5.493164	-0.18310547	2.1437500000000003	9.527246106	-1.47263179	-0.12207031	3.2958984	-0.4272461	1539958677.727
-6.797314300000001	-3.9417724640000005	-6.146533246000001	-3.7841797	-2.6855469	-1.953125	9.25090306	-6.018530252000001	-0.007177734620000001	2.8686523	-2.1362305	3.4179688	10.44838858	5.9371826080000005	-2.48828125	3.2958984	0.9765625	-4.638672	-9.683960160000002	1.50493161	-0.5802001800000001	-5.004883	0.12207031	-0.9765625	2.359082068	10.36464856	-0.7955322480000001	1.953125	5.554199	0.18310547	2.1138427520000005	9.650463760000001	-1.7118896760000002	-0.36621094	3.7231445	-0.36621094	1539958677.767
-6.945654254	-4.209741214	-6.287695288000001	-3.8452148	-2.746582	-1.8920898	8.844164840000001	-6.25061052	-0.762036142	2.6245117	-3.2348633	3.6010742	12.03825728	6.86311052	-2.2645751800000005	3.4179688	4.0283203	-4.272461	-9.615771760000001	1.6484863220000001	-0.2930908246	-5.065918	0.30517578	-1.159668	2.0887207460000004	10.41967752	-0.7883544928000001	1.0986328	5.2490234	0.30517578	1.8542480040000002	9.6552491	-2.0659912140000003	-0.5493164	4.0893555	-0.30517578	1539958677.807
-7.07485324	-4.3784179320000005	-6.343920926000001	-3.7841797	-3.4179688	-1.6479492	9.293969748	-7.025805710000001	0.07058105432	2.6855469	-1.0986328	3.6621094	10.339526260000001	7.073657248	-1.680786142	3.0517578	4.638672	-3.90625	-9.615771760000001	1.6484863220000001	-0.2930908246	-5.2490234	0.061035156	-1.0986328	2.045654254	10.14213858	-0.71538089	0.7324219	6.0424805	0.12207031	1.4786132200000002	9.596630890000002	-2.192797824	-0.61035156	4.0283203	-0.36621094	1539958677.847
-7.265063400000001	-4.419091754000001	-5.924023560000001	-4.0283203	-3.4179688	-1.4038086	8.523559800000001	-7.3667482	0.693847644	2.1972656	-0.6713867	3.540039	9.39326178	7.454076980000001	-1.5707275360000001	2.319336	3.1738281	-3.7841797	-9.459057608	1.7896484620000002	-0.1878173822	-5.065918	-0.061035156	-1.0986328	2.2215087860000002	9.91245108	-1.178344748	0.9765625	6.591797	0.36621094	1.6532714660000003	9.573901260000001	-1.6544677520000002	-0.8544922	4.0893555	-0.4272461	1539958677.887
-7.693335160000001	-4.2587889400000005	-5.82353534	-4.4555664	-4.0893555	-1.159668	8.24841304	-7.58686502	0.4521972644	1.7700195	-2.0751953	2.8686523	10.008153960000001	7.94335962	-1.118530252	2.1972656	4.4555664	-2.6855469	-9.796411240000001	1.670019568	-0.2763427716	-4.760742	-0.4272461	-1.0375977	1.2261962860000002	9.869384980000001	-1.1340820288	0.79345703	6.1035156	0.30517578	2.5157959260000005	9.38967302	-0.7476806610000001	-0.6713867	4.333496	0	1539958677.927
-8.18500998	-3.5972412140000003	-4.6882567900000005	-4.333496	-4.211426	-1.3427734	8.23046875	-7.59284694	0.923535144	1.3427734	-2.5634766	1.7089844	9.91484424	8.37641574	-0.718969748	2.380371	4.1503906	-1.4648438	-10.780957460000002	0.1256103534	0.031103515380000002	-4.272461	0.061035156	-1.2817383	0.25959472840000003	9.88732878	-0.6304443390000001	1.5869141	5.493164	0.061035156	4.700219748	9.58347194	-0.2045654254	-1.0375977	3.8452148	0.5493164	1539958677.967
-7.875170926000001	-3.71926268	-3.5900634000000005	-4.9438477	-4.5776367	-1.159668	8.30583516	-8.067773560000001	0.5203857428	2.746582	-4.8828125	0.36621094	9.47341304	8.70898462	-0.6208740020000001	2.8686523	3.7231445	-0.79345703	-9.94833966	-0.5790038940000001	-0.15073241820000002	-5.2490234	-0.061035156	-1.2207031	0.458178714	10.510596040000001	0.9869384980000001	2.1972656	3.7841797	0.12207031	6.3630616	9.220996106000001	-0.6328369110000001	-1.7700195	5.6152344	1.4038086	1539958678.007
-8.60251448	-4.00756839	-2.368652356	-6.225586	-1.4038086	-1.8310547	8.419482428	-7.45766574	0.31223143000000003	3.6621094	-5.79834	-0.5493164	9.38488768	8.661132788000002	-0.11604003600000001	3.540039	5.004883	0.12207031	-9.268847840000001	-1.046752896	-0.6842773560000001	-4.8217773	-0.61035156	-1.0986328	1.268066394	10.393359620000002	2.140161142	0.8544922	4.5166016	0.30517578	5.228979532	9.01044928	-2.032495108	0.061035156	7.6293945	0.9765625	1539958678.047
-9.754540740000001	-3.9190429320000004	-3.5649413940000003	-4.3945312	-3.112793	-1.7700195	8.135961960000001	-7.029394568	0.534741214	4.272461	-5.3100586	-1.0986328	8.374023560000001	8.484082068000001	0.6232665740000001	3.3569336	4.333496	1.0986328	-9.73061502	-2.3937744600000004	-1.003686502	-5.2490234	-0.61035156	-1.0375977	1.2022705072	9.43632788	2.144946286	0.18310547	5.7373047	0.48828125	4.2073487400000005	8.589355432000001	-4.120019568	2.5634766	7.080078	0.4272461	1539958678.087
-8.374023560000001	-4.026708966	-3.90827626	-4.9438477	-5.1879883	-1.4038086	7.59165036	-6.9133545320000005	-0.30744628600000007	4.211426	-6.1035156	-1.6479492	7.73640126	8.826220746	0.8637207068000001	3.6010742	4.272461	1.5258789	-10.490259080000001	-2.135375998	-0.34453125	-5.3100586	-0.79345703	-0.91552734	1.006079074	9.74257788	1.776489218	0.18310547	5.6152344	1.0986328	5.276831070000001	8.24003894	-4.1236084260000005	3.6621094	8.911133	-0.30517578	1539958678.127
-7.6167726600000005	-3.91066893	-3.31850589	-5.859375	-1.0986328	-1.4648438	7.469628894	-7.646679712	-1.56953125	4.333496	-5.004883	-1.7700195	7.2590820680000006	9.29636232	0.5132080072	3.1738281	4.211426	1.4648438	-10.36345198	-2.124609424	-0.192602536	-5.493164	-0.61035156	-0.8544922	1.2919922120000003	10.4543705	1.65805661	-0.061035156	5.493164	1.3427734	5.54838858	9.241332968	-4.337744110000001	3.7231445	12.268066	-0.061035156	1539958678.167
-8.47211911	-3.823339856	-3.9908202880000005	-5.554199	-2.5634766	-1.7089844	7.04375	-8.01992212	-2.4392334260000004	4.333496	-5.004883	-1.7700195	6.86311052	8.847753894	0.2942871106	2.6245117	4.333496	1.5258789	-10.145727340000002	-2.0528320680000003	-0.014355469240000002	-5.92041	-0.61035156	-0.6713867	1.199877896	9.90048822	1.459472644	0.30517578	5.493164	1.159668	3.4142089660000003	9.888525360000001	-5.207446580000001	4.211426	12.573242	0.36621094	1539958678.207
-8.14433606	-3.676196286	-4.367651260000001	-5.493164	-4.211426	-1.6479492	6.450390380000001	-7.451684800000001	-3.0565185700000006	3.90625	-3.3569336	-1.8920898	6.305639480000001	8.09648462	0.20576172120000003	2.8686523	4.333496	1.4648438	-9.62294928	-1.6927490020000002	0.1985839856	-5.859375	-0.6713867	-0.48828125	0.893627896	9.122900360000001	1.32788089	0.61035156	5.6152344	1.2817383	0.18901367800000002	10.3694339	-5.09738768	3.2958984	11.84082	1.3427734	1539958678.247
-6.901391574000001	-3.667822284	-3.9525389400000006	-5.9814453	-2.746582	-1.7700195	5.9635009000000005	-6.786548020000001	-2.9679932100000004	3.90625	-3.479004	-1.5869141	5.918042032000001	7.87995607	-0.26796875000000003	2.9296875	3.7841797	1.4038086	-9.25688498	-1.5372314300000003	0.31701660340000004	-5.92041	-0.7324219	-0.24414062	0.5658447284000001	8.85732428	1.19270018	0.5493164	5.1879883	1.4038086	-1.4020507200000003	9.96867662	-3.3268798920000004	4.211426	7.751465	1.8310547	1539958678.287
-6.87028804	-4.3425292540000004	-3.543408246	-5.6762695	-2.319336	-1.7700195	5.77927266	-6.146533246000001	-2.424877896	3.6621094	-3.3569336	-1.3427734	5.9766603400000005	7.798608426	-0.5443115216000001	2.8076172	3.7231445	1.4038086	-9.088207968	-1.181933606	0.3935791034	-5.92041	-0.6713867	-0.061035156	0.34812010800000004	8.76401358	1.138867212	0.7324219	4.638672	1.2817383	-0.846972644	9.88613318	-2.733520468	3.90625	4.699707	1.953125	1539958678.327
-7.31770018	-4.663134784	-3.2467285340000003	-5.3710938	-2.2583008	-1.4648438	5.58547374	-5.756542932	-2.09948732	3.7231445	-3.540039	-1.159668	5.98742662	7.6526612400000005	-0.6268554712000001	2.9296875	3.8452148	1.3427734	-9.180322480000001	-0.7058105432	0.659155252	-5.432129	-0.79345703	-0.061035156	0.461767572	8.80588408	1.106567392	0.91552734	4.1503906	1.159668	0.8756836060000002	9.426757788000002	-1.5563721040000003	3.6621094	5.065918	1.6479492	1539958678.367
-7.820141574000001	-4.29348143	-3.201269568	-4.211426	-1.8920898	-1.6479492	5.949145468	-5.364160340000001	-2.0193359620000004	3.7841797	-4.0283203	-1.0375977	5.888134980000001	7.87995607	-0.8565429712000001	3.0517578	3.2348633	1.0986328	-9.625341754	-0.6232665740000001	0.9522461060000001	-5.1879883	-0.61035156	-0.061035156	0.8708984620000001	9.254492212	1.2321777160000003	1.159668	4.0283203	0.91552734	1.81716304	9.713867212	-1.6245605040000002	3.2348633	6.958008	1.0375977	1539958678.407
-7.814160340000001	-3.8640135800000004	-3.1187255400000002	-3.4179688	-2.319336	-1.7089844	6.445605432000001	-5.014843750000001	-1.81357428	3.6621094	-4.0283203	-0.9765625	6.310424820000001	8.106054712	-0.784765625	3.1738281	2.6855469	0.79345703	-9.66003444	-0.173461911	1.008471646	-5.065918	-0.4272461	0.12207031	1.153222644	9.56911592	1.562353534	1.4038086	3.7841797	0.5493164	0.3182128894	9.38847644	-2.99191893	3.0517578	3.9672852	0.18310547	1539958678.447
-7.86560054	-3.6127929320000005	-3.152221646	-3.9672852	-0.61035156	-0.9765625	6.644189300000001	-4.5339355040000004	-1.6365234620000002	3.8452148	-4.0893555	-0.61035156	6.759033246	7.967285340000001	-0.27993163940000004	3.0517578	3.1738281	0.79345703	-9.62294928	0.07536621106000001	0.835009784	-4.638672	-0.061035156	0.061035156	1.040771466	9.39685054	1.562353534	1.4038086	3.479004	0.18310547	0.6232665740000001	8.09528804	-3.2658691100000006	3.7841797	3.7231445	-0.36621094	1539958678.487
-8.202954074	-4.074560504000001	-3.6307373200000006	-3.2958984	-1.2817383	-0.8544922	7.029394568	-4.100878894	-1.412817392	3.7841797	-4.272461	-0.36621094	6.7063967600000005	7.62753894	0.27395019960000005	3.112793	3.0517578	0.6713867	-9.262865920000001	0.1435546875	0.6089111420000001	-4.1503906	-0.12207031	0	1.0192382788	9.05471196	1.459472644	1.3427734	3.479004	0.24414062	3.78984375	9.16716304	-0.29069824280000006	2.746582	5.432129	-0.91552734	1539958678.527
-8.084521760000001	-3.776684604	-2.82922374	-2.4414062	-1.953125	-0.7324219	7.5964357	-4.0147461060000005	-0.9929199280000001	3.7841797	-4.272461	-0.36621094	6.70520018	7.619164840000001	0.5957519568	3.1738281	2.6855469	0.61035156	-9.21860324	0.2990722644	0.5754150360000001	-3.479004	-0.30517578	0.24414062	0.9773681610000001	8.978149460000001	1.667626996	1.2817383	3.3569336	0.4272461	4.748071286	9.232959260000001	-0.3600830072	1.6479492	3.112793	-0.36621094	1539958678.567
-8.89440944	-3.158203076	-3.0493408540000004	-2.746582	-0.30517578	-0.48828125	8.078539840000001	-4.182226440000001	-0.915161142	3.7231445	-3.540039	0	7.13825679	7.8847409200000005	0.7261474640000001	3.112793	2.1972656	0.7324219	-9.27961412	0.0490478534	0.5981445288	-3.0517578	-0.36621094	0.36621094	0.8218505890000001	9.290380890000002	1.7884521760000003	1.0986328	2.6245117	0.5493164	1.0886230432000001	9.21979982	-1.848266574	0.79345703	-0.12207031	-0.61035156	1539958678.607
-9.159985520000001	-4.191796924	-5.379711960000001	-3.540039	0.9765625	-1.6479492	8.716162140000002	-4.604516574	-0.8972167932	3.479004	-2.9907227	0.30517578	7.6060058900000005	7.990014480000001	0.8744873200000001	3.112793	2.1972656	0.79345703	-9.88015126	-0.046655271600000006	0.517993161	-2.6855469	-0.8544922	0.7324219	1.264477536	9.645678420000001	1.9930175720000003	1.2207031	2.1362305	0.61035156	-0.16508788940000002	10.4292482	-1.9200439300000003	-0.5493164	0.7324219	-3.2958984	1539958678.647
-10.624242720000002	-7.6143798920000005	-4.238452176	-0.61035156	-1.5258789	-1.7089844	9.16835962	-5.603417932000001	-0.849365216	3.479004	-2.9907227	0.30517578	7.878759980000001	8.464941394	0.9187500000000001	3.112793	1.5869141	0.61035156	-11.367138579999999	-0.31701660340000004	0.096899411	-2.746582	-0.48828125	0.9765625	1.7465820680000002	10.35866664	1.71667482	1.0375977	1.953125	0.6713867	6.06638179	13.827904860000002	0.12321777160000001	-0.5493164	0.7324219	-3.2958984	1539958678.687
-8.38120108	-4.88803714	-3.487182608	-1.8920898	-2.6245117	-0.7324219	9.423168930000001	-6.531738220000001	-0.6747070288	2.9296875	-1.6479492	0.30517578	8.32976088	8.8046875	0.65676268	2.8686523	1.159668	0.4272461	-12.32417032	0.46774902160000004	-0.20097655760000002	-3.3569336	0.5493164	0.91552734	2.222705072	11.0931884	0.732128894	0.8544922	1.953125	0.30517578	1.670019568	10.127783540000001	-0.931909146	0.061035156	2.2583008	-1.5258789	1539958678.727
-7.791430710000001	-4.963403060000001	-4.635620108	-3.112793	1.0375977	-1.159668	8.86928714	-7.08083516	-1.2285888580000002	2.6245117	-1.0375977	0.36621094	8.886035340000001	8.9829348	-0.0454589856	2.5024414	1.953125	0	-10.85991214	1.656860324	-1.27524411	-2.8686523	0.48828125	0.18310547	2.47392572	11.833691100000001	-0.1208251996	0.79345703	3.2958984	0	0.47373047120000006	9.850244600000002	-1.565942392	0.24414062	-0.24414062	-2.5634766	1539958678.766
-8.553466754	-4.19060054	-5.086621106	-2.1972656	-2.1362305	-0.6713867	8.39555661	-6.93967302	-0.9271240020000001	1.7700195	-0.9765625	0	9.136059800000002	9.301147660000002	-0.3529052716	1.8310547	2.1362305	0	-10.455566100000002	1.792041034	-1.0096679712	-2.0141602	-0.061035156	-0.12207031	1.5121094240000001	11.907861420000001	-0.20935058900000003	0.4272461	4.5776367	0.18310547	1.296777356	10.06079074	-1.418798822	0.061035156	-0.24414062	-2.6245117	1539958678.806
-7.500732428000001	-3.5194824280000003	-3.9836425720000004	-2.1972656	-1.7089844	-0.7324219	7.510302520000001	-6.937280252000001	-0.36367187500000003	1.7700195	-0.9765625	0	8.80109874	9.077441394000001	-0.3959716754	1.2207031	1.5258789	0.30517578	-9.88134784	0.8278320288	-0.5981445288	-2.4414062	-0.12207031	-0.24414062	0.03947753894	11.391064300000002	-0.07536621106000001	0.48828125	2.9907227	0.4272461	2.122216754	9.504516574	-1.6090087860000002	0.061035156	0.18310547	-2.5634766	1539958678.846
-6.69204074	-3.561352536	-3.170166034	-1.5869141	0.24414062	-0.8544922	6.71835962	-6.6776857000000005	-0.35529785340000003	1.953125	-1.953125	-0.9765625	8.408715560000001	7.945751800000001	-0.4713378894	1.4648438	1.0375977	0.5493164	-9.278417932000002	0.6531738220000001	-0.4474121106000001	-2.746582	-0.36621094	-0.12207031	0.3828125	10.29047824	0.54191893	0.5493164	0.91552734	0.30517578	1.7633300720000002	9.07026358	-1.745385782	0	-0.12207031	-2.4414062	1539958678.887
-7.2961670320000005	-3.5697264400000006	-4.0877197480000005	-2.1972656	0.4272461	-1.0375977	6.4396241000000005	-5.90727536	-0.3672607428	2.1362305	-2.0141602	-1.2207031	7.9026857	6.7482665740000005	-0.2524169928	1.5869141	1.4648438	0.7324219	-8.881250000000001	0.8948242212000002	-0.3505126800000001	-2.746582	-0.36621094	-0.24414062	1.532446286	9.0176268	0.8924316100000002	0.12207031	1.4648438	0.18310547	2.288500998	8.99728984	-1.42836911	0.061035156	0.79345703	-2.6245117	1539958678.926
-7.622753894000001	-3.6869628600000004	-4.4789062500000005	-1.7089844	-1.7700195	-0.9765625	6.0651857	-5.122509980000001	-0.0418701178	2.1972656	-2.319336	-1.4038086	7.328466754	6.038867212	-0.0346923822	1.4648438	1.5869141	0.7324219	-8.58815944	1.3829101440000002	-0.38640135800000003	-2.5024414	-0.36621094	-0.36621094	1.8267334260000003	8.328564300000002	0.381616214	-0.36621094	2.5024414	0.36621094	2.3435302520000003	8.848950180000001	-0.8074951080000001	0.61035156	1.7700195	-2.4414062	1539958678.966
-7.1119384000000005	-4.018334964	-3.966894568	-1.5258789	-0.8544922	-0.9765625	6.16208516	-4.62963858	0.3194091754	1.8310547	-2.1972656	-1.4038086	7.38947734	5.78166484	-0.061010742800000003	1.0986328	1.953125	0.48828125	-8.89321286	1.4176025360000002	-0.2452392572	-2.1972656	-0.24414062	-0.36621094	1.7118896760000002	8.22089856	-0.1064697284	-0.4272461	2.6855469	0.61035156	1.8733886780000002	9.16716304	-0.5622558606000001	0.24414062	1.3427734	-2.1362305	1539958679.006
-7.682568390000001	-3.6570557100000003	-4.277929712	-1.5258789	0	-0.9765625	6.16208516	-4.62963858	0.3194091754	1.8310547	-2.1972656	-1.4038086	7.425365920000001	6.007763580000001	-0.32658691100000004	0.61035156	1.7089844	0.24414062	-9.337036240000002	1.5336425720000002	0.26796875000000003	-2.0141602	-0.061035156	-0.48828125	1.6305420320000001	8.609692392	-0.24165038940000003	-0.12207031	2.6855469	0.5493164	1.3290771760000002	9.198266574	-1.216625998	0.36621094	1.3427734	-1.7700195	1539958679.046
-8.11682158	-3.523071286	-4.872485324	-0.79345703	-1.4648438	-0.6713867	6.9588134	-4.39995108	0.16030273560000002	1.5869141	-1.953125	-1.4648438	7.425365920000001	6.007763580000001	-0.32658691100000004	0.61035156	1.7089844	0.24414062	-9.553564300000001	1.4558837860000002	0.54191893	-1.8310547	0.12207031	-0.5493164	1.8159667540000002	9.27602536	-0.00478515625	0.30517578	2.319336	0.24414062	0.41870117800000006	9.521264480000001	-1.32788089	0.061035156	0.91552734	-1.953125	1539958679.086
-7.9026857	-3.2383545320000002	-4.334155252	-1.0375977	-1.953125	-0.5493164	7.449292032000001	-4.419091754000001	0.0	1.0986328	-2.0751953	-1.0986328	7.425365920000001	6.007763580000001	-0.32658691100000004	0.61035156	1.7089844	0.24414062	-9.310717752	1.451098642	0.8170653959999999	-1.953125	0.18310547	-0.6713867	1.9798584260000003	9.743774460000001	0.5060302716	0.30517578	2.0751953	-0.18310547	1.00129393	9.016430710000002	-1.582690396	0.18310547	1.4038086	-1.953125	1539958679.126
-8.303442392000001	-3.188110324	-3.7228514400000003	-1.0375977	-0.9765625	-0.36621094	8.206542932000001	-4.100878894	0.22849121400000003	0.9765625	-1.6479492	-1.2207031	8.34411592	6.6944336060000005	0.227294928	0.18310547	0.8544922	0.061035156	-9.021215560000002	1.5779052520000003	0.515600589	-1.7089844	0	-0.79345703	1.58149411	9.553564300000001	0.6747070288	0.061035156	1.6479492	-0.4272461	0.8888427520000001	9.555957068	-1.42836911	0.30517578	1.0375977	-1.8920898	1539958679.166
-8.68745108	-2.6964355040000005	-4.33176268	-0.6713867	-1.5869141	0.061035156	8.358471940000001	-3.4680420320000005	0.49645996400000003	1.0375977	-1.8310547	-1.4038086	8.58217752	6.6130860600000005	0.6531738220000001	0.36621094	0.91552734	0.12207031	-9.11572284	1.1711669928000001	0.41152344240000005	-1.0986328	-0.061035156	-0.9765625	1.3829101440000002	9.43752446	0.7763915740000001	-0.4272461	1.2817383	-0.061035156	1.9583251800000003	9.865796220000002	-0.5096191394	-0.4272461	0.9765625	-1.7700195	1539958679.206
-8.303442392000001	-3.2993652160000004	-4.407128894	-1.159668	-1.8310547	0.12207031	8.70778804	-3.354394568	0.6447998200000001	0.8544922	-1.7700195	-1.4038086	8.9410643	6.867895468	0.9474609620000001	0.24414062	1.0375977	0.061035156	-9.41599092	0.709399411	0.42109375000000004	-1.159668	-0.30517578	-1.159668	1.733422824	9.94355432	1.2477295320000001	-0.6713867	0.79345703	0.061035156	3.0038817900000003	9.231762680000001	-1.146044928	-0.8544922	2.1362305	-1.159668	1539958679.246
-9.265259080000002	-4.0602050720000005	-4.651171924000001	-2.746582	0.061035156	0.061035156	9.159985520000001	-3.665429712	0.30505371400000003	0.4272461	-0.91552734	-1.2207031	9.32866214	7.40263678	1.238159146	0.12207031	0.91552734	0.12207031	-10.5739991	0.570629892	0.308642572	-0.5493164	-0.4272461	-1.0375977	2.06120607	10.58955072	1.38410643	-0.8544922	0.61035156	0	3.4154052520000002	9.7318116	-1.567138678	-0.7324219	3.112793	-0.24414062	1539958679.287
-10.847949280000002	-5.4108152	-4.59733876	-1.8310547	0.36621094	0.24414062	9.32028804	-4.29348143	-0.42229003600000004	0.18310547	-0.7324219	-0.91552734	9.64328624	7.93139676	1.1304931610000002	-0.061035156	0.61035156	0.12207031	-12.703393080000001	-0.6017333966	-0.22011719240000002	0.8544922	-0.91552734	-0.91552734	1.8614257200000002	11.147021760000001	1.915258786	-0.79345703	0	0.061035156	4.5159912140000005	11.107544420000002	-0.6208740020000001	-1.2817383	2.6855469	1.5258789	1539958679.327
-9.8418705	-6.0927001800000005	-3.7862548920000005	0.18310547	-2.1362305	0.12207031	9.902880399999999	-5.5878659200000005	-1.144848642	0.12207031	-0.24414062	0.061035156	9.609789840000001	8.533129892	0.9630126800000001	0	0.61035156	-0.061035156	-13.112524460000001	-2.299267572	-0.33137207460000007	-0.4272461	0.61035156	-1.2817383	1.81118161	11.72961412	2.76223143	-0.061035156	-0.36621094	-0.12207031	5.010058606	12.446191100000002	0.7141846040000002	-2.0751953	1.8310547	3.6621094	1539958679.366
-7.621557608000001	-6.61188948	-2.0301025360000002	0.30517578	-2.4414062	0.12207031	9.902880399999999	-5.5878659200000005	-1.144848642	0.12207031	-0.24414062	0.061035156	9.113330072	8.17304712	1.0120605432	0.18310547	0.6713867	0.24414062	-10.9568116	-1.6305420320000001	-1.119726538	-1.2207031	0.24414062	-0.61035156	1.337451178	10.862304320000002	3.1845214660000005	0.48828125	-0.36621094	-0.61035156	3.7288329680000003	11.456860520000001	-1.96430661	-1.5258789	2.1972656	4.3945312	1539958679.406
-7.7148682100000014	-4.191796924	-1.717871106	-1.5869141	2.1972656	0.061035156	10.1313723	-6.872680710000001	-1.642504892	0.61035156	0	0.12207031	8.129980432	7.218408246000001	1.141259784	0.48828125	0.061035156	0.8544922	-9.63491214	-1.0886230432000001	-1.783667032	-0.5493164	-0.061035156	0.18310547	0.08015136780000001	8.80349092	3.011059604	-0.061035156	0.9765625	-0.18310547	0.6651367212000001	12.28229982	-2.89741214	-0.7324219	2.0751953	4.760742	1539958679.446
-9.9698732	-3.8448730040000005	-3.1127441100000004	-1.3427734	2.0141602	0.24414062	9.057104532	-5.797216754	-1.106567392	0.79345703	0.36621094	-0.4272461	7.411010880000001	6.910961960000001	1.4786132200000002	0.48828125	0.12207031	1.3427734	-8.87766124	-1.3446288940000002	-1.693945288	-0.12207031	-0.24414062	0.48828125	-0.9438721040000001	7.9936032400000006	2.895019568	0.061035156	1.2817383	0.61035156	0.2775390576	11.27861322	-1.872192392	0.61035156	3.112793	5.004883	1539958679.486
-9.303539840000001	-3.917846646	-2.64738768	0.48828125	-4.5776367	0.6713867	8.2173098	-5.0698732	-0.869702176	0.7324219	0.4272461	-0.48828125	7.46364766	7.552173020000001	1.524072284	0.30517578	-0.12207031	1.4648438	-9.16357428	-1.4427246400000002	-1.129296875	-0.18310547	-0.36621094	0.6713867	-0.8577392572	8.93388678	2.778979532	0.79345703	-0.12207031	0.7324219	0.45578614200000006	10.380200180000001	-2.031298822	0.91552734	1.6479492	4.8217773	1539958679.526
-5.62136232	-3.08881839	-1.3015625000000002	-0.79345703	-0.48828125	0.061035156	8.2173098	-5.0698732	-0.869702176	0.7324219	0.4272461	-0.48828125	7.549780252000001	7.626342752000001	1.2692626800000002	0.36621094	-0.79345703	1.3427734	-8.683862320000001	-1.51928714	-0.668725589	-0.18310547	-0.30517578	0.30517578	0.27395019960000005	9.646875000000001	2.749072284	0.7324219	-0.91552734	0.4272461	0.07416992212000001	9.508105432	-0.773999002	1.2207031	1.8920898	3.8452148	1539958679.566
-6.40014676	-2.942871106	-1.429565396	-1.5258789	3.7841797	-0.36621094	7.948144568	-4.191796924	-1.74299321	0.48828125	0.18310547	-0.7324219	7.56054712	6.74467752	1.4810058900000003	0.61035156	-0.91552734	1.3427734	-8.523559800000001	-1.698730432	-0.309838858	-0.48828125	-0.36621094	0.30517578	1.193896466	9.124096940000001	3.1306884000000004	0.36621094	-0.8544922	0.061035156	0.4844970746000001	8.188598740000002	0.10527343750000001	2.319336	2.746582	2.8686523	1539958679.606
-8.488867212	-3.4058349640000003	-2.6497802520000002	-0.30517578	-0.8544922	-0.12207031	7.73640126	-3.5386230040000006	-1.280029254	0.79345703	0.061035156	-1.159668	7.6789795320000005	5.848657248	1.8542480040000002	0.6713867	-0.6713867	1.3427734	-8.54389676	-1.5707275360000001	-0.173461911	-0.61035156	-0.30517578	0.4272461	1.2895996400000003	8.254394568	2.692846646	-0.18310547	-1.0375977	0.061035156	0.014355469240000002	8.135961960000001	-0.38879393000000007	2.0751953	2.6855469	1.6479492	1539958679.646
-7.36196286	-3.12111821	-1.528857428	-0.24414062	-1.5869141	0.30517578	7.55097644	-3.12351088	-1.259692392	0.61035156	-0.061035156	-1.2817383	7.809375	5.152417032000001	1.9355957460000002	0.4272461	-0.61035156	1.3427734	-8.370434800000002	-1.4427246400000002	-0.12321777160000001	-0.36621094	-0.30517578	0.36621094	1.44870607	7.84047824	2.27893071	-0.36621094	-1.2817383	0.24414062	-1.56953125	7.372729532	-0.8158691100000001	1.8920898	0.6713867	1.2207031	1539958679.686
-6.78774411	-2.2753417540000003	-1.5085204680000002	-0.61035156	1.6479492	0.24414062	7.680175720000001	-2.82922374	-1.294384784	0.30517578	0.18310547	-1.2207031	8.10366214	4.946655252000001	1.7441894960000002	0.24414062	-0.91552734	1.159668	-8.6515625	-1.491772464	0.248828125	-0.24414062	-0.36621094	0.30517578	1.9726807100000001	7.967285340000001	2.30883786	-0.12207031	-1.0375977	0.18310547	-1.983447284	6.797314300000001	-0.2045654254	2.9296875	-2.2583008	0.61035156	1539958679.726
-8.1072509	-1.610205072	-2.49426268	-1.2817383	2.0751953	-0.18310547	7.8703858800000015	-2.7478759000000004	-1.1340820288	0.30517578	0.24414062	-1.2207031	8.871679712	4.98015126	1.565942392	0.18310547	-0.61035156	1.0375977	-8.48527806	-1.594653354	0.6304443390000001	-0.24414062	-0.5493164	0.30517578	2.4583741	8.689843750000001	2.5803954680000003	0.061035156	-0.91552734	0.18310547	0.21413574280000003	7.9625	-0.6232665740000001	1.5258789	-4.760742	-0.18310547	1539958679.766
-9.463842752000001	-2.578002896	-3.379516574	-0.5493164	2.4414062	-0.18310547	8.119213760000001	-2.698828076	-1.0969971040000002	0.48828125	0.12207031	-1.2207031	9.56672374	4.751660144000001	1.3242920320000002	0.24414062	-0.36621094	1.0375977	-8.61567392	-1.832714856	0.7476806610000001	-0.48828125	-0.6713867	0.30517578	2.5995362400000004	8.5666259	2.7131836060000003	0	-1.0986328	0.18310547	7.320092752000001	7.808178420000001	-1.42836911	1.7700195	-5.9814453	1.0375977	1539958679.806
-10.546484620000001	-2.85913089	-2.442822284	1.2207031	-0.5493164	0.9765625	8.62524411	-2.548095746	-0.8433837860000001	0.48828125	0.24414062	-1.0986328	9.38488768	4.153515576	1.414013678	0.48828125	-0.61035156	1.3427734	-9.206640380000001	-1.443920926	0.5084228534	-0.8544922	-0.30517578	0.61035156	2.64738768	8.03547374	2.6031250000000004	-0.061035156	-1.4038086	0.4272461	15.890308000000001	9.73540036	-1.28122554	1.8310547	2.380371	2.0141602	1539958679.846
-11.105151260000001	-2.8818603240000003	-5.148827880000001	-1.8920898	-1.5869141	0.18310547	8.612085160000001	-2.344726538	-0.5024413940000001	0.79345703	0.12207031	-1.0986328	9.69233426	4.030297824	1.1627929712000002	0.30517578	-0.18310547	1.4648438	-9.136059800000002	-0.45578614200000006	0.6806884980000001	-0.30517578	-0.6713867	0.9765625	2.674902356	7.958911240000001	2.277734424	0.18310547	-0.7324219	0.6713867	6.396557608000001	8.6766848	-1.70471196	-1.7089844	1.8920898	-1.159668	1539958679.886
-12.26914038	-6.18122554	-6.486279254	-2.380371	0	-1.7089844	8.845361420000001	-2.5229737400000003	-0.48808594240000003	0.79345703	0.12207031	-1.0986328	10.41967752	4.883251996	0.663940396	0.18310547	0.48828125	1.0375977	-11.163769960000002	-0.37084961060000005	0.343334964	0.61035156	-1.5258789	1.3427734	2.9010009000000005	9.650463760000001	2.0061767180000003	0.5493164	-0.30517578	1.0986328	0.8278320288	11.11711412	1.7274413940000002	-4.4555664	2.0141602	-3.2348633	1539958679.926
-9.258081070000001	-7.4014402	-2.118627896	1.8920898	-2.8686523	1.0986328	9.640893570000001	-3.4919677520000003	-0.211743161	0.24414062	0.79345703	0.24414062	10.635009980000001	6.29008786	0.5060302716	0.30517578	-0.30517578	0.36621094	-14.34589856	-0.73332518	0.8960205072	0.18310547	0.30517578	0.61035156	3.6773925720000005	12.183008180000002	1.47263179	0.24414062	0	0.9765625	7.09279802	14.2573732	-0.879272464	-5.126953	1.953125	-1.3427734	1539958679.966
-6.428857428000001	-4.236059604	-2.198779254	0.6713867	2.4414062	0.061035156	9.945947480000001	-4.677490216000001	0.01794433606	0.36621094	0.5493164	0.6713867	10.779760880000001	6.97077626	-0.4378417932	0.24414062	-0.4272461	0.061035156	-12.305028960000001	-0.24643554320000002	-0.21054687500000002	-0.7324219	1.0375977	-0.24414062	3.4560790740000003	13.0838134	1.526464856	0.91552734	0.36621094	-0.5493164	-2.816064496	8.049829074	-2.646191394	0.36621094	-3.112793	-0.91552734	1539958680.006
-8.28789038	-5.20266124	-5.67878444	-0.24414062	1.5869141	-0.6713867	10.004565200000002	-4.909570288	-0.32539062500000004	0.12207031	0.30517578	0.4272461	10.87905252	6.883447480000001	-0.8122802520000001	0.36621094	0.61035156	-0.36621094	-10.7450679	0.71538089	-1.46665036	-1.159668	0.61035156	0.30517578	2.72395018	12.30861772	1.967895468	0.61035156	1.6479492	-0.5493164	2.5839844240000005	10.389770860000002	-2.5851807100000004	-0.48828125	-1.4648438	-1.8310547	1539958680.046
-9.27961412	-4.6427978240000005	-5.90249002	-0.48828125	-2.319336	0.36621094	10.004565200000002	-4.909570288	-0.32539062500000004	0.12207031	0.30517578	0.4272461	10.465136780000002	6.86430661	0.00478515625	0.30517578	0.36621094	-0.4272461	-10.81086412	0.8194580072000001	-1.276440396	-0.12207031	0.12207031	-0.24414062	1.4056396760000003	11.377904860000001	1.3661621400000001	-0.61035156	2.746582	0.48828125	2.333959964	10.00217302	-1.6736084260000001	-0.30517578	0.36621094	-2.319336	1539958680.086
-7.718457068	-3.4680420320000005	-3.5517822480000003	-0.36621094	-0.4272461	0.061035156	8.77238768	-5.33186052	0.22968750000000002	0.30517578	0.7324219	-0.4272461	10.029687500000001	6.64777806	0.11005859620000001	-0.061035156	0.12207031	0.061035156	-10.1241938	0.43066405760000004	-0.8254394568000001	-0.18310547	0	-0.18310547	-0.0227294928	10.801294420000001	0.84816893	-0.24414062	1.4648438	0.4272461	1.314721646	9.337036240000002	-2.6964355040000005	0.4272461	-0.48828125	-2.5634766	1539958680.126
-7.009057608000001	-3.8987060700000002	-2.600732428	1.0375977	2.1362305	0.061035156	8.77238768	-5.33186052	0.22968750000000002	0.30517578	0.7324219	-0.4272461	9.482983426	5.927612320000001	-0.517993161	0.061035156	0	0.24414062	-9.52604982	0.38999023560000007	-0.6651367212000001	-0.4272461	-0.061035156	0	0.3289794928	9.87895468	1.1328857428	0.18310547	-0.6713867	0.30517578	2.4595702880000005	9.63371556	-1.2501221040000001	-0.061035156	-0.7324219	-2.5024414	1539958680.166
-7.6060058900000005	-3.8101807100000005	-3.7551512600000003	0.6713867	-0.4272461	-0.061035156	8.048632788	-4.286303714000001	-0.439038089	0.30517578	-0.36621094	-0.48828125	8.781957968	5.083032248	-0.25480957460000003	0.12207031	0.061035156	0.30517578	-9.092993210000001	0.7369140380000001	-0.5132080072	-0.12207031	0	-0.18310547	1.3063476440000001	8.712573380000002	1.5013427520000002	-0.12207031	0	0.12207031	2.3794189300000004	9.27961412	-0.6627441100000001	-0.5493164	-0.8544922	-2.319336	1539958680.206
-6.904980432	-3.2838134000000005	-3.4596679320000003	0.7324219	-1.159668	-0.12207031	7.62993161	-3.4213867800000006	0.2990722644	0.36621094	-0.30517578	-0.61035156	8.156298920000001	4.614086960000001	0.03947753894	-0.061035156	0.24414062	0.30517578	-8.451782248	0.7883544928000001	-0.54191893	0.36621094	0.061035156	-0.12207031	1.465454074	8.09768071	1.138867212	-0.30517578	0.61035156	0.30517578	2.34711911	8.674292032	-0.898413089	-0.12207031	-0.8544922	-1.8920898	1539958680.246
-6.50900908	-3.4213867800000006	-3.2874023560000003	0.79345703	2.5634766	-0.36621094	7.250707968	-2.595947284	0.75366214	0	0	-0.7324219	7.93378894	4.55786142	0.03828125	-0.18310547	0	0.30517578	-8.5582518	0.5132080072	-0.3026611322	0.4272461	0.30517578	-0.18310547	1.47263179	7.8883300720000005	1.2692626800000002	-0.4272461	0.61035156	0.18310547	2.7825683900000002	8.76521016	-0.6459961060000001	-0.24414062	-0.8544922	-1.7089844	1539958680.286
-7.920629892	-3.6151855040000007	-3.867602536	1.5869141	-0.12207031	0.12207031	7.28061502	-2.204760782	0.5969482428	-0.18310547	-0.18310547	-0.7324219	7.94335962	4.665527356	-0.037084961060000005	-0.18310547	-0.12207031	0.24414062	-8.56303714	0.770410144	-0.046655271600000006	0.12207031	0.36621094	-0.12207031	1.3637695680000002	8.18620607	1.300366214	-0.4272461	0.48828125	-0.12207031	2.9141601440000002	8.698217752000001	-0.686669928	-0.5493164	-0.8544922	-1.2207031	1539958680.326
-8.3453125	-3.512304712	-3.7790771760000004	1.4038086	-0.79345703	0.36621094	7.306933606	-2.191601538	0.0681884784	-0.30517578	-0.30517578	-0.6713867	8.170654254	4.82702626	-0.03947753894	-0.4272461	-0.18310547	0.12207031	-8.29506839	1.3051513580000003	-0.24165038940000003	0.30517578	0.30517578	-0.12207031	1.2919922120000003	8.6264402	0.9989013580000001	-0.4272461	-0.12207031	-0.12207031	2.319604532	8.985326980000002	-0.617285144	-0.4272461	-0.79345703	-0.91552734	1539958680.366
-8.609692392	-3.0026855040000004	-4.166674820000001	0.5493164	-1.4038086	0.6713867	7.431347840000001	-2.3016601440000004	-0.1315917932	-0.7324219	-0.4272461	-0.6713867	8.6766848	5.190698380000001	0.3672607428	-0.91552734	0.061035156	0	-8.646777160000001	1.5384277160000002	-0.3002685504	1.2207031	0.12207031	-0.36621094	1.204663089	9.08342302	0.955834964	-0.61035156	0	-0.12207031	2.0253173920000003	8.991308606	-0.5622558606000001	-0.48828125	-0.7324219	-1.2207031	1539958680.406
-8.27353534	-3.5003417540000004	-3.70131839	0.8544922	-0.8544922	0.91552734	7.99838858	-2.292089856	-0.1040771466	-0.9765625	-0.30517578	-0.6713867	9.05471196	5.64648462	0.48569336060000007	-1.2817383	0.12207031	-0.18310547	-9.47341304	0.6747070288	-0.4426269568000001	1.6479492	0.061035156	-0.91552734	1.1879150360000001	9.786840560000002	1.214233426	-0.79345703	-0.48828125	-0.18310547	2.595947284	8.59892572	-0.6962402160000001	-0.4272461	-0.79345703	-0.8544922	1539958680.446
-8.76042482	-4.669116214000001	-4.0494384000000005	-0.30517578	-0.79345703	-0.30517578	8.488867212	-2.369848642	-0.2918945288	-1.4038086	-0.48828125	-0.48828125	9.49973143	6.263769568	0.3959716754	-1.4648438	0	-0.6713867	-10.906567000000003	-0.31701660340000004	-0.08732910340000001	1.953125	-0.061035156	-1.159668	1.8446777160000003	10.79770468	1.9571288940000002	-0.79345703	-0.79345703	-0.4272461	3.029003894	9.56911592	-1.156811502	-0.6713867	-1.5258789	0	1539958680.486
-10.04165036	-6.22907698	-3.37233876	1.5258789	-0.79345703	0.30517578	9.24492212	-3.0313964660000003	-0.45698242800000005	-1.5869141	-0.18310547	-0.061035156	9.85622554	6.74467752	0.33137207460000007	-1.4648438	-0.36621094	-1.159668	-12.63999002	-1.1400634980000002	-0.379223642	2.1362305	0.24414062	-1.0986328	2.4392334260000004	11.417383180000002	2.682080072	-0.79345703	-1.5258789	-0.8544922	4.37961412	11.449683	0.417504892	-0.9765625	-1.0986328	1.5869141	1539958680.526
-9.211425720000001	-6.321191394	-1.95234375	2.2583008	-0.48828125	-0.061035156	9.661230432000002	-3.8939209260000003	-1.031201178	-1.5258789	-0.48828125	0.36621094	9.843066100000001	6.766211060000001	0.25480957460000003	-1.2817383	-0.48828125	-1.4648438	-12.613672120000002	-2.286108426	-0.6077148560000001	0.8544922	1.5869141	-1.2207031	2.65576178	11.320483720000002	3.2718505400000004	-0.4272461	-1.2817383	-1.6479492	3.9525389400000006	12.72971196	1.876977536	-1.8920898	-1.4648438	3.1738281	1539958680.566
-8.545092752	-5.23735324	-1.4678466460000001	1.4648438	-0.36621094	-0.7324219	9.98183606	-4.65834964	-1.676000998	-1.3427734	-0.24414062	1.0375977	9.88732878	6.592749100000001	0.538330072	-0.9765625	-0.48828125	-1.6479492	-11.374316100000001	-1.8195557100000002	-1.3948730040000001	0.9765625	1.4648438	-0.6713867	2.1975829680000003	10.457959260000003	3.6833741	-0.30517578	-0.6713867	-1.953125	2.04086911	12.57897914	0.36606445680000005	-1.953125	-1.2207031	3.4179688	1539958680.606
-9.581079074	-4.2193116	-2.08752446	0.5493164	2.0751953	-1.0986328	9.911254500000002	-4.933496106000001	-1.6688232820000002	-1.3427734	-0.12207031	1.3427734	9.426757788000002	6.203955072	1.137670926	-0.79345703	-0.4272461	-1.4038086	-9.953125	-2.1892089660000003	-1.9894287140000002	1.0375977	1.5258789	-0.18310547	0.925927716	9.154003894	3.6367187500000004	-0.5493164	0.18310547	-1.5869141	-0.41511232	11.917432100000003	-0.910375998	-1.2817383	-0.91552734	3.112793	1539958680.646
-9.52485324	-4.5614501800000005	-2.077954074	1.7089844	-1.8310547	-0.6713867	9.475805710000001	-4.600927716	-1.1604003600000001	-1.0375977	0.18310547	1.0986328	9.021215560000002	6.032885880000001	1.168774411	-0.6713867	-0.6713867	-1.0375977	-9.5619384	-2.6019287140000005	-2.07915036	0.6713867	1.4648438	0.12207031	-0.05502929712000001	8.57380342	3.5135009000000004	-0.30517578	0	-1.0375977	-0.49167482	10.51179164	-1.03359375	-0.61035156	-1.6479492	2.8076172	1539958680.686
-7.133471940000001	-4.65476088	-0.907983426	0.79345703	-0.24414062	-0.5493164	8.924316394	-4.1140380400000005	-1.189111322	-0.8544922	-0.12207031	0.8544922	9.043945288000002	6.13217752	0.8421875000000001	-0.4272461	-0.79345703	-0.8544922	-8.98652356	-2.3243896760000005	-2.174853534	0.6713867	1.2817383	0.12207031	0.1315917932	8.991308606	3.3854980040000004	0	-0.48828125	-0.8544922	0.38640135800000003	8.717358426	-0.24165038940000003	0	-0.6713867	1.5258789	1539958680.726
-7.097582968	-4.304248004000001	-0.660351538	0.12207031	0.91552734	-0.91552734	8.792724640000001	-3.8484619600000003	-1.562353534	-0.7324219	-0.12207031	0.9765625	9.0427491	5.981445288000001	0.6747070288	-0.36621094	-0.4272461	-0.79345703	-8.577392572	-2.4308594240000003	-2.3937744600000004	0.4272461	1.0986328	0.061035156	0.80390625	9.14323732	3.3508057100000004	0.18310547	-0.12207031	-0.8544922	0.42827148560000006	7.911059800000001	-0.113647464	1.2207031	1.4038086	0.5493164	1539958680.766
-8.421875	-4.254003894	-0.8625244110000001	0.7324219	0.061035156	-0.48828125	8.60251448	-3.6307373200000006	-1.44870607	-0.5493164	0.24414062	0.7324219	8.67070288	5.647680710000001	1.02163089	-0.30517578	-0.30517578	-0.61035156	-8.38239766	-2.6354248200000003	-2.6665283540000004	0.36621094	0.8544922	0.061035156	0.846972644	8.653955072	3.50991214	0.30517578	0.6713867	-0.6713867	-0.39836425720000007	8.2436277	-0.5024413940000001	0.8544922	0.48828125	-0.18310547	1539958680.806
-7.964892572	-4.1236084260000005	-1.0646972840000002	0.48828125	-0.061035156	-0.18310547	8.14672824	-3.5290527160000003	-1.052734375	-0.18310547	0.5493164	0.5493164	8.441015380000001	5.505322480000001	1.3039550720000002	-0.24414062	-0.24414062	-0.4272461	-8.49484874	-2.9500489200000004	-2.8854492800000004	0.12207031	0.79345703	0.061035156	0.5957519568	8.40273462	3.5015380400000002	0.48828125	1.0986328	-0.30517578	0.13757324280000002	7.914648560000001	-0.417504892	1.4648438	-2.4414062	-0.24414062	1539958680.846
-7.428955072	-4.396362320000001	-1.002490216	-0.18310547	0.9765625	-0.30517578	7.66342752	-3.6750000000000003	-1.0718750000000001	0.18310547	0.30517578	0.48828125	8.443408246	5.573510880000001	1.178344748	-0.12207031	-0.061035156	-0.36621094	-8.34052716	-2.9775634	-2.9225341460000003	-0.48828125	0.61035156	0.18310547	0.46774902160000004	8.49125998	3.4823974640000004	0.6713867	1.2817383	0	3.5984375	9.11572284	1.1723632788	1.4038086	0.61035156	-0.5493164	1539958680.886
-7.686157248	-4.38439946	-1.516894568	-0.8544922	0.30517578	-0.5493164	7.683764480000001	-4.07336412	-1.4199951080000002	0.36621094	0.36621094	0.61035156	8.431445288	5.7170651999999995	0.9510498200000002	0.061035156	-0.36621094	-0.36621094	-8.365649460000002	-2.81726088	-2.9261230040000004	-0.7324219	0.30517578	0.36621094	0.6029296924	8.637207068	3.334057608	0.8544922	1.5869141	0.24414062	2.038476538	9.149218750000001	-0.015551758180000002	0.61035156	0.79345703	-0.8544922	1539958680.926
-8.059399460000002	-4.657153354	-1.4199951080000002	-0.9765625	1.4648438	-0.5493164	8.053417932	-4.645190396	-1.312329074	0.61035156	0.79345703	0.61035156	8.641992212	5.904882788000001	0.9689941100000001	0.18310547	0	-0.30517578	-8.88842752	-2.733520468	-2.8818603240000003	-0.9765625	0.18310547	0.48828125	0.6723144568000001	8.859716754	3.1055663940000002	0.79345703	2.1362305	0.4272461	1.8028076080000002	9.10974092	0.230883786	-0.36621094	-2.1362305	-0.9765625	1539958680.966
-8.61328125	-5.14763179	-2.68327626	-1.5258789	1.2207031	-1.2817383	8.053417932	-4.645190396	-1.312329074	0.61035156	0.79345703	0.61035156	8.78076178	6.25898462	0.839794928	0.24414062	0.36621094	-0.18310547	-9.45666484	-2.537329074	-2.58278804	-1.0986328	0.061035156	0.5493164	0.4892822284000001	9.216211060000001	2.9057862400000003	1.0375977	2.380371	0.4272461	-0.9570312500000001	10.35986322	-1.447509784	0.061035156	-2.5024414	-2.2583008	1539958681.006
-8.54628894	-5.517285340000001	-2.292089856	0.24414062	0.061035156	-1.0375977	7.7076902	-5.06508786	-0.9737792932	0.79345703	0.5493164	0.7324219	8.69223642	6.62504892	0.40434570680000004	0.5493164	0.24414062	-0.24414062	-10.16845746	-2.1880126800000004	-2.27893071	-1.4648438	0.36621094	0.79345703	0.4474121106000001	9.721044928000001	2.64140625	1.2817383	1.953125	0.48828125	7.2231933900000005	11.276221040000001	0.573022464	0.91552734	0.48828125	-2.2583008	1539958681.046
-7.082031250000001	-4.344921924	-2.9464599640000007	-1.0986328	1.5258789	-1.5258789	8.13955072	-5.2445312500000005	-0.7811767572	1.159668	0.24414062	1.7089844	8.46015625	6.5915525200000005	0.27275390380000003	0.6713867	0.30517578	-0.48828125	-10.091894960000001	-1.1484375	-2.12341304	-1.8310547	0.7324219	0.6713867	0.8278320288	9.935181200000002	2.369848642	1.159668	1.7700195	0.18310547	2.1473388580000004	10.222289840000002	-0.793139676	-0.5493164	2.4414062	-2.0141602	1539958681.086
-7.257885880000001	-5.273242212	-3.86879892	-0.91552734	2.1362305	-1.7089844	7.622753894000001	-4.846167032	-0.38640135800000003	1.159668	0.24414062	1.7089844	7.966088760000001	6.383398560000001	0.3182128894	0.7324219	0.79345703	-0.5493164	-9.5104982	-0.019140625	-2.4811035340000003	-1.4648438	1.0375977	0.5493164	1.00129393	9.5451902	1.7226562500000002	1.2207031	2.4414062	-0.18310547	2.080346646	9.337036240000002	-0.663940396	-0.5493164	2.4414062	-2.0141602	1539958681.126
-7.9134519800000005	-6.802099640000001	-4.630834964000001	-0.4272461	0.061035156	-0.9765625	6.93010234	-4.627246106	0.0454589856	1.159668	0.36621094	2.1972656	7.55576178	6.491064300000001	-0.0035888672120000004	0.4272461	0.91552734	-0.79345703	-9.459057608	0.8445800720000001	-2.512207068	-1.2207031	0.91552734	0.61035156	0.724951178	9.35976538	0.6962402160000001	0.91552734	2.746582	-0.12207031	2.4870849640000006	9.62773462	-0.6747070288	0.18310547	-0.30517578	-0.8544922	1539958681.166
-7.71247554	-6.610693390000001	-4.19538588	-0.18310547	-1.2207031	-0.6713867	6.93010234	-4.627246106	0.0454589856	1.159668	0.36621094	2.1972656	7.598827880000001	6.836792032000001	-0.17944336060000002	0.12207031	1.0986328	-1.159668	-9.72702626	1.3769287140000002	-2.3483153960000003	-0.9765625	1.0986328	0.61035156	0.362475589	9.60141574	-0.03947753894	0.8544922	2.2583008	0.061035156	2.8818603240000003	9.677978240000002	-0.3026611322	-0.061035156	0.18310547	-0.61035156	1539958681.206
-7.25429712	-5.470629892	-3.129492212	0.61035156	0	-0.79345703	7.346411240000001	-5.1691648400000005	-0.06459961060000001	0.7324219	-1.7700195	2.6855469	7.7423827880000005	7.338037140000001	0.14714355040000002	-0.12207031	0.5493164	-1.5258789	-9.62055661	1.71667482	-2.3519042540000004	-0.7324219	1.4038086	0.6713867	0.3732421924	9.96628444	-0.014355469240000002	1.2817383	2.0141602	-0.30517578	2.5899658540000003	9.540405252000001	-0.6101074280000001	0.48828125	0.36621094	-0.24414062	1539958681.246
-6.86191394	-5.517285340000001	-3.6391114200000003	0.4272461	-0.12207031	-1.2207031	7.27463408	-5.389282248	0.25839844240000004	0.36621094	-0.5493164	2.9907227	7.871582068	7.51867662	0.29667969240000003	-0.24414062	0.18310547	-1.5258789	-9.40163588	1.3673584260000002	-2.746679712	-0.36621094	1.5869141	0.4272461	0.33854982	10.005761780000002	0.37443847840000005	1.2817383	1.6479492	-0.6713867	1.23696286	9.578686600000001	-0.8374023560000001	0.5493164	0.30517578	-0.36621094	1539958681.286
-7.413403060000001	-5.9371826080000005	-3.69533696	0.61035156	-0.61035156	-1.0986328	7.303344748	-5.53044429	0.1124511682	0.24414062	-0.8544922	2.319336	7.77109375	7.512695288000001	0.41870117800000006	-0.24414062	0.4272461	-1.5258789	-9.4686277	0.7034179712000002	-3.057714856	-0.24414062	1.7700195	0.18310547	0.11723633180000001	9.852636780000001	0.7668212860000001	1.0986328	1.5869141	-0.91552734	0.7895507788	9.87058058	-1.102978534	0.5493164	0.30517578	-0.36621094	1539958681.326
-7.02460962	-5.924023560000001	-3.517089856	0.61035156	-0.8544922	-0.91552734	7.431347840000001	-5.9096679320000005	-0.0418701178	0.12207031	0.30517578	1.8920898	7.419384980000001	7.75075679	0.5909667932	-0.30517578	0.12207031	-1.7089844	-9.319091754	0.2811279254	-3.4728271760000005	-0.61035156	1.8920898	0.061035156	0.27155761780000004	9.94953624	0.7883544928000001	0.79345703	1.8920898	-0.9765625	0.9953125	9.5619384	-1.451098642	0.36621094	-0.7324219	-0.18310547	1539958681.366
-7.010253894000001	-6.2111327880000005	-3.0900146760000005	0.7324219	-0.30517578	-0.61035156	6.85234375	-6.724340560000001	-0.324194339	0.12207031	0.30517578	1.8920898	7.565332068	7.954125900000001	0.92473143	-0.18310547	0	-1.7700195	-8.8728759	0.5251708966	-3.9788574280000004	-0.6713867	1.7700195	0.18310547	-0.062207030760000004	9.953125	0.7261474640000001	0.8544922	1.6479492	-1.159668	2.007373004	9.423168930000001	-1.5396240020000003	0.36621094	-0.7324219	-0.18310547	1539958681.406
-7.5079103400000005	-5.981445288000001	-3.2718505400000004	0.7324219	-0.6713867	-0.36621094	6.40732428	-7.275830072	-0.4868896466	0.18310547	0.36621094	1.4038086	7.8177491	8.118017572	1.297973642	-0.36621094	0.5493164	-1.4648438	-8.644384980000002	0.7381103240000001	-4.31381839	-0.36621094	1.4648438	0.24414062	-0.570629892	9.8933107	0.22131347840000004	0.8544922	1.7089844	-0.9765625	2.141357428	9.536816394	-1.5276611420000001	0.18310547	0.18310547	-0.12207031	1539958681.446
-7.073657248	-5.82353534	-3.1498290740000003	0.36621094	-0.48828125	-0.61035156	5.839086960000001	-7.62993161	-0.2260986322	0.24414062	0.30517578	1.0375977	7.987622300000001	8.31899411	1.178344748	-0.48828125	0.12207031	-1.2207031	-8.679076980000001	0.6400146760000001	-4.598535144	-0.12207031	1.3427734	0.24414062	-0.9677978240000001	9.9447509	0.0861328125	0.91552734	1.0375977	-0.79345703	1.5180908540000002	9.523657248000001	-1.3446288940000002	0.061035156	0.061035156	-0.18310547	1539958681.486
-7.046142572	-6.158496106	-2.9141601440000002	0.30517578	-0.12207031	-0.61035156	5.90727536	-7.798608426	-0.12202148560000001	0.12207031	-0.061035156	0.9765625	8.16347644	8.4733152	1.276440396	-0.36621094	0.24414062	-0.7324219	-8.595336960000001	0.516796875	-4.806689496	-0.061035156	1.159668	0.18310547	-1.3709472839999999	10.1313723	0.173461911	0.8544922	0.48828125	-0.61035156	1.509716754	9.61936052	-1.50493161	0	-0.18310547	-0.18310547	1539958681.526
-7.0892092600000005	-6.51499002	-2.789746106	0.24414062	-0.36621094	-0.36621094	5.8737792540000004	-7.8907228400000005	0.2930908246	0.061035156	0.061035156	0.91552734	7.8512451080000005	8.43981929	1.476220746	-0.24414062	0.30517578	-0.7324219	-8.535522660000002	0.5323486420000001	-5.02919928	-0.061035156	1.0375977	0.12207031	-0.9642089660000001	10.345508180000001	0.2129394568	0.61035156	0.30517578	-0.5493164	1.617382788	9.553564300000001	-1.3242920320000002	-0.061035156	0	-0.12207031	1539958681.566
-7.00666484	-6.40014676	-2.64379892	0.24414062	-0.12207031	-0.24414062	5.904882788000001	-7.844067392	0.47492675720000005	0.30517578	0.30517578	0.79345703	7.604809800000001	8.369238220000002	1.4211913940000003	0.061035156	0.4272461	-0.7324219	-8.338134980000001	0.6675292932	-5.1811277	-0.061035156	0.79345703	0.12207031	-0.6148925720000001	10.411303420000001	0.24404297120000001	0.5493164	0.4272461	-0.48828125	1.641308606	9.394457968000001	-1.400854532	0.061035156	-0.12207031	-0.12207031	1539958681.606
-6.968384080000001	-6.39536142	-2.47871106	0.30517578	-0.061035156	-0.12207031	5.74816893	-7.75075679	0.27514648560000005	0.061035156	0.36621094	0.9765625	7.681372300000001	8.333349640000002	1.528857428	0.061035156	0.4272461	-0.6713867	-8.18500998	0.69504393	-5.297167932000001	0	0.61035156	0.12207031	-0.611303714	10.26176718	0.0490478534	0.36621094	0.7324219	-0.4272461	1.561157248	9.431542932000001	-1.3039550720000002	0.061035156	-0.12207031	-0.12207031	1539958681.646
-6.893017572	-6.29606929	-2.436840854	0.24414062	-0.12207031	-0.18310547	6.297265380000001	-7.760326980000001	0.2918945288	0.24414062	0.061035156	0.5493164	7.77228984	8.1670652	1.6927490020000002	0.12207031	-0.12207031	-0.61035156	-8.187402160000001	0.6974365020000001	-5.32348642	0.12207031	0.4272461	0.061035156	-0.9223388580000002	10.151709260000002	-0.10048827880000001	0.30517578	0.5493164	-0.30517578	1.297973642	9.504516574	-1.1651855432	0	0	-0.12207031	1539958681.686
-6.99470198	-6.451586960000001	-2.365063498	0.24414062	0.18310547	-0.18310547	6.245825180000001	-7.54858426	0.2990722644	0.30517578	0.79345703	0.24414062	7.070068390000001	8.28908696	1.7752929320000002	-0.061035156	-0.061035156	-0.61035156	-8.24123552	0.45578614200000006	-5.420385880000001	0.061035156	0.30517578	0	-0.9773681610000001	9.997387680000001	-0.08732910340000001	0.24414062	-0.061035156	-0.061035156	1.2537109620000002	9.52006839	-1.2058593750000002	-0.061035156	-0.36621094	-0.12207031	1539958681.726
-7.065283246000001	-6.4755126800000005	-2.5492920320000003	0.24414062	0	-0.12207031	5.973071580000001	-7.725634980000001	0.5837890576	0	0.48828125	0.36621094	7.010253894000001	8.464941394	1.8506591460000001	-0.18310547	0.18310547	-0.30517578	-8.274731430000001	0.439038089	-5.446704074	0.061035156	0.18310547	0	-0.8230468750000001	10.003369600000001	-0.002392578076	0.12207031	0.24414062	-0.12207031	1.561157248	9.58347194	-1.3075439300000002	0	-0.18310547	-0.061035156	1539958681.766
-7.025805710000001	-6.3714357	-2.491870108	0.061035156	-0.061035156	-0.061035156	5.8103759	-7.89191893	0.48808594240000003	-0.18310547	0.7324219	0.061035156	6.7674072480000005	8.456567392	1.7465820680000002	-0.12207031	0.12207031	-0.30517578	-8.34411592	0.385205072	-5.458667032	0	0.12207031	0.061035156	-1.1711669928000001	9.9100589	0.02990722644	0.061035156	0.12207031	-0.12207031	1.51330571	9.55117212	-1.222607428	-0.12207031	0	-0.12207031	1539958681.806
-7.082031250000001	-6.43125	-2.5157959260000005	-0.061035156	0.061035156	-0.061035156	5.361767572	-7.914648560000001	0.38999023560000007	-0.36621094	0.79345703	0.12207031	6.631030252000001	8.559448380000001	1.680786142	-0.18310547	0.12207031	-0.18310547	-8.291479532	0.477319339	-5.462255890000001	-0.061035156	0	0	-1.1747558900000001	9.89570288	-0.0490478534	-0.061035156	0	-0.12207031	1.447509784	9.613378894	-1.1699707068	-0.12207031	-0.18310547	-0.12207031	1539958681.846
-7.11433107	-6.52575679	-2.5313476440000002	0	-0.061035156	0.061035156	5.23854982	-7.9062744600000014	0.8649169928000001	-0.18310547	0.36621094	-0.061035156	6.89660643	8.710180710000001	1.503735324	-0.061035156	-0.061035156	-0.12207031	-8.30822734	0.5526855432	-5.456274460000001	0	-0.18310547	0	-1.1472412140000001	10.11821286	-0.061010742800000003	-0.18310547	-0.18310547	-0.12207031	1.516894568	9.631323380000001	-1.274047824	-0.18310547	-0.24414062	-0.061035156	1539958681.886
-7.175341754000001	-6.574804712000001	-2.68566893	-0.12207031	0.18310547	0.18310547	5.477807608000001	-7.995996106000001	0.8457763580000002	0	0.061035156	-0.12207031	7.488769568	8.8979982	1.4738280760000002	0.24414062	-0.61035156	0	-8.327368210000001	0.6029296924	-5.508911240000001	0	-0.36621094	-0.061035156	-1.27524411	10.418481920000001	0.0418701178	-0.30517578	-0.36621094	-0.12207031	1.600634784	9.63491214	-1.25729982	-0.18310547	-0.18310547	0	1539958681.926
-7.283007788000001	-6.626245108000001	-2.719165036	-0.12207031	0	0.36621094	6.163281250000001	-8.021118210000001	0.976171875	0.12207031	0	-0.24414062	7.9708741000000005	9.322680710000002	1.695141574	0.18310547	-0.7324219	0.24414062	-8.330957068	0.7907471040000001	-5.575903060000001	0	-0.5493164	-0.061035156	-1.85544429	10.55007338	0.04067382788	-0.5493164	-0.79345703	-0.18310547	1.818359424	9.612182608000001	-1.375732428	-0.18310547	0.061035156	0.061035156	1539958681.966
-7.163378894000001	-6.51499002	-2.682080072	-0.12207031	0.24414062	0.61035156	6.2374510800000005	-8.08691394	1.1041748200000001	0.12207031	0	-0.24414062	8.016332968	9.201855432	2.121020468	-0.12207031	1.953125	0.24414062	-8.19697284	1.000097644	-5.609399460000001	0.30517578	-0.91552734	-0.061035156	-2.04924321	10.59433606	-0.2380615216	-0.61035156	-1.6479492	0	1.8267334260000003	9.625341754	-1.3673584260000002	-0.30517578	0.12207031	0.12207031	1539958682.006
-7.1119384000000005	-6.6394042540000004	-2.9165527160000004	-0.24414062	0.36621094	0.7324219	5.86899411	-7.923022660000001	1.1855224640000002	0.30517578	1.0375977	0.12207031	6.81884784	8.864501800000001	2.2944824280000002	-0.18310547	2.9907227	0.24414062	-8.16467302	1.0371826080000002	-5.5184814300000005	0.5493164	-1.2817383	-0.12207031	-1.264477536	10.603905760000002	-0.35529785340000003	-0.8544922	-1.7089844	0.4272461	1.655664038	9.52604982	-1.331469748	-0.24414062	-0.061035156	0.12207031	1539958682.046
-7.26865216	-6.853539840000001	-3.0313964660000003	-0.24414062	-0.48828125	0.91552734	5.855835160000001	-8.01872554	1.235766574	0.30517578	1.4648438	0.12207031	6.653759980000001	9.3920652	2.081542932	-0.6713867	2.9907227	0.18310547	-8.364452880000002	1.0886230432000001	-5.2995607	1.0986328	-1.5869141	-0.18310547	-1.05991214	10.5919429	0.028710937500000002	-1.159668	-1.5869141	0.5493164	1.75495607	9.681567392	-1.199877896	-0.18310547	0.061035156	0.24414062	1539958682.086
-7.1250978400000005	-6.914550720000001	-2.85314946	-0.12207031	-0.061035156	1.0375977	6.151318390000001	-8.101269568000001	1.350610324	0.61035156	2.6245117	-0.12207031	6.3116211060000005	9.933984620000002	2.656957968	-1.3427734	2.6245117	0.24414062	-8.54748552	1.13647464	-5.019628894	1.7089844	-1.8920898	-0.18310547	-2.142553714	10.705590560000001	0.0227294928	-1.4648438	-1.8310547	0.24414062	1.667626996	9.709082068	-1.3171142180000002	-0.30517578	0.30517578	0.36621094	1539958682.126
-7.338037140000001	-7.153808606	-2.9045898560000003	0.061035156	-0.4272461	1.159668	5.916845746000001	-8.0558107	1.39606929	0.7324219	3.1738281	-0.91552734	5.094995108000001	10.11821286	2.93569339	-1.0375977	2.0141602	0.18310547	-8.685058606	1.540820288	-4.672705072	2.319336	-2.1972656	-0.18310547	-3.3400389400000003	10.78813498	-0.31103514400000004	-1.4648438	-3.540039	0.48828125	1.509716754	9.709082068	-1.2513183900000002	-0.30517578	0.30517578	0.36621094	1539958682.166
-6.808081070000001	-7.909863220000001	-2.256201178	1.0986328	0.061035156	1.4038086	6.352294928000001	-7.992407248	0.879272464	0.7324219	3.1738281	-0.91552734	4.147534146	10.44479982	2.7550537140000007	-1.159668	1.5869141	0.4272461	-9.034375	1.8231445680000002	-4.227685504000001	3.0517578	-2.2583008	-0.12207031	-3.631933606	10.639795320000001	-0.33615722840000006	-1.7700195	-5.3100586	0.91552734	1.21303714	10.1229982	-1.183129892	-0.061035156	0.5493164	0.7324219	1539958682.206
-6.500634980000001	-7.964892572	-1.885351538	2.1972656	0.6713867	1.7089844	6.52097194	-7.489965560000001	1.516894568	0.79345703	4.0893555	-3.90625	3.6881591460000003	10.1241938	2.4811035340000003	-0.9765625	1.3427734	0.6713867	-9.326269568	1.85544429	-3.6738037140000004	3.8452148	-1.8920898	-0.061035156	-3.101977536	10.33713408	0.0681884784	-1.8310547	-6.4697266	0.4272461	0.21054687500000002	10.52495108	-0.61848143	-0.5493164	0.12207031	1.0986328	1539958682.246
-6.367846940000001	-7.3320557100000014	-1.892529254	3.3569336	0.79345703	1.7700195	6.403735520000001	-6.455175720000001	1.002490216	-0.91552734	2.0141602	-4.1503906	3.0014891200000005	9.572705072	2.0576172120000003	-0.24414062	-0.9765625	0.36621094	-9.447094748	1.2549072479999999	-3.1964844240000003	4.3945312	-1.7089844	0	-2.186816394	10.150512680000002	0.42109375000000004	-2.0141602	-6.591797	-0.12207031	-1.356591754	10.608691100000001	-0.28471679320000004	-0.8544922	-1.7089844	1.159668	1539958682.286
-6.456372300000001	-6.652563400000001	-1.990625	4.1503906	1.8920898	1.8310547	6.751855432000001	-5.544799820000001	1.102978534	-1.8310547	2.0751953	-4.211426	3.390283246	9.553564300000001	1.4176025360000002	-0.5493164	-2.0141602	-0.36621094	-9.177929712000001	0.783569339	-2.721557608	5.004883	-1.3427734	-0.061035156	-1.5145019960000001	9.926807100000001	0.47014160340000005	-2.319336	-6.225586	-0.5493164	-1.8973144960000001	10.1229982	-0.48569336060000007	-1.0375977	-3.3569336	0.91552734	1539958682.326
-6.975561600000001	-5.996997300000001	-2.0193359620000004	4.272461	1.4038086	1.8920898	6.834399460000001	-4.549487320000001	0.6507812500000001	-2.5634766	1.4648438	-3.6010742	3.9896241	9.222192392	1.425976538	-1.6479492	-1.6479492	-0.9765625	-8.7364991	-0.02990722644	-2.383007788	5.493164	-1.2817383	0.12207031	-1.732226538	9.34421376	0.6077148560000001	-2.380371	-6.5307617	-1.0986328	-1.343432608	9.410009980000002	-1.204663089	-1.0375977	-4.3945312	0.5493164	1539958682.366
-6.442016574	-5.23735324	-1.21901857	3.3569336	1.2207031	1.6479492	7.504321580000001	-3.92023912	-0.16030273560000002	-3.0517578	0.4272461	-2.6245117	3.8652099640000004	8.265161240000001	1.5551757200000003	-1.8310547	-2.1362305	-1.5258789	-8.52954074	-1.24294429	-2.101879892	5.79834	-1.4038086	0.30517578	-1.94636232	8.57978534	0.991723642	-2.0751953	-7.385254	-1.2207031	0.991723642	8.683862320000001	-1.0742675720000001	-1.159668	-4.333496	0.8544922	1539958682.406
-6.715966754	-5.1380616	-0.8374023560000001	3.2958984	2.9296875	1.4648438	8.604907248	-3.4907714660000004	-0.2428466754	-4.0893555	2.8076172	-2.1362305	3.8963134000000004	7.755542032000001	1.425976538	-2.0751953	-2.6855469	-2.1972656	-9.095385880000002	-2.2239013580000004	-2.003784146	5.6152344	-1.6479492	0.5493164	-1.3673584260000002	8.00676268	1.3075439300000002	-1.5869141	-7.507324	-1.0375977	1.8004150360000002	9.07385234	-0.7811767572	-1.6479492	-4.8217773	1.0986328	1539958682.446
-7.8548342600000005	-5.02441394	-1.771704074	3.479004	3.90625	1.0986328	9.1276857	-3.7276367800000005	0.1244140625	-5.493164	4.8828125	-2.0751953	4.196582068	8.05461412	1.3111327879999999	-2.6855469	-3.0517578	-3.1738281	-10.377808	-3.0876221040000003	-1.300366214	5.004883	-1.0986328	0.7324219	-0.3194091754	8.43742662	1.629345746	-0.8544922	-7.2021484	-1.2817383	-1.449902356	11.247509980000002	0.096899411	-2.5634766	-6.164551	1.159668	1539958682.487
-7.6418945680000006	-5.276831070000001	-1.808789038	3.479004	0.91552734	1.0375977	9.387280252000002	-4.6416014400000005	0.424682608	-6.164551	5.859375	-1.8920898	4.547094748	8.749658246000001	1.3805175720000002	-2.8686523	-3.6010742	-4.3945312	-10.06557608	-2.9632079680000003	-1.15441893	4.5776367	-0.6713867	0.8544922	0.41152344240000005	9.5021241	2.0564209260000004	0.24414062	-7.1411133	-1.8310547	-1.695141574	10.538110520000002	0.2978759784	-3.479004	-10.009766	1.2207031	1539958682.526
-6.651367212	-5.112939300000001	-0.9378906250000001	2.5024414	2.4414062	1.5869141	9.118115020000001	-5.39167482	0.678295926	-6.0424805	6.164551	-1.4648438	4.9957028800000005	8.848950180000001	1.600634784	-2.6245117	-4.0283203	-4.8828125	-9.103759980000001	-2.386596646	-1.0946044928	4.699707	-0.9765625	1.0986328	0.47971191100000005	9.3657473	2.3399413940000002	0.18310547	-6.713867	-1.7089844	0.12919922120000002	8.931494110000001	0.24045410340000004	-3.2348633	-12.512207	2.4414062	1539958682.566
-7.336840560000001	-4.76721196	-1.070678714	2.319336	3.7841797	2.0141602	8.56901857	-5.437134080000001	1.153222644	-5.79834	6.1035156	-1.4648438	5.489770468000001	8.78076178	1.836303714	-2.0751953	-3.90625	-4.4555664	-8.789135880000002	-2.14973143	-0.885253894	4.9438477	-1.2817383	1.0375977	-0.11484375000000001	8.901586960000001	2.743090854	-0.36621094	-6.8359375	-1.2207031	1.8542480040000002	8.125195288	-2.9177491	-2.380371	-10.070801	2.8686523	1539958682.606
-8.145532248	-5.29477536	-0.8517577880000001	4.333496	2.5634766	2.319336	7.734009080000001	-5.184716754	1.300366214	-5.79834	6.1035156	-1.4648438	5.651269568	8.798706070000001	1.870996106	-1.6479492	-3.7231445	-3.7231445	-9.103759980000001	-1.990625	-0.5263671924000001	5.065918	-0.91552734	1.0986328	-0.5526855432	8.637207068	2.746679712	-0.48828125	-6.4086914	-1.0375977	3.379516574	6.8762695680000006	-3.776684604	-2.1362305	-7.873535	1.5869141	1539958682.646
-7.818945288000001	-4.486083966000001	-0.308642572	5.859375	4.5776367	2.9296875	7.734009080000001	-5.184716754	1.300366214	-5.2490234	5.859375	-1.5258789	5.2337644800000005	8.846557608000001	1.524072284	-1.4038086	-5.004883	-2.9907227	-9.612182608000001	-1.820751996	-0.42707518000000005	5.126953	-0.61035156	1.0375977	-0.849365216	8.742480432	2.56723642	-0.24414062	-6.591797	-1.0986328	5.53642572	6.06040036	-5.48378894	1.2207031	-5.432129	1.0375977	1539958682.686
-7.696923920000001	-3.4166014400000004	-2.49426268	3.8452148	7.873535	2.6855469	6.452783246000001	-4.8150634000000005	1.052734375	-4.5166016	5.6152344	-1.2817383	5.29477536	9.094189300000002	1.2608886780000002	-1.4038086	-5.79834	-2.6855469	-9.10495607	-1.8219482820000001	-0.33256836060000006	5.126953	-0.9765625	1.0375977	-0.7799804712000001	9.113330072	2.227490216	0.12207031	-6.7749023	-1.0375977	4.21691893	8.954223740000002	-2.0121582460000003	1.3427734	-1.8920898	-0.12207031	1539958682.726
-9.29157698	-6.300854532000001	-4.955029254	3.540039	7.873535	1.7700195	6.288891574	-4.974169928000001	0.8816650360000001	-2.8686523	3.9672852	0.18310547	5.64648462	9.15878894	1.2154297120000002	-1.3427734	-5.9814453	-2.380371	-9.402832068	-1.2501221040000001	-0.0095703125	4.5776367	-1.0986328	1.0986328	-0.7799804712000001	9.113330072	2.227490216	0.12207031	-6.7749023	-1.0375977	4.580590854	13.53959964	2.7179687500000003	-1.2817383	-1.4648438	-1.0986328	1539958682.766
-8.07734375	-7.082031250000001	-5.25170926	6.7749023	-3.90625	3.2958984	6.4659423920000005	-5.1691648400000005	0.9630126800000001	-2.746582	4.3945312	0.8544922	5.608202880000001	9.31191394	1.152026358	-1.2817383	-6.3476562	-1.8920898	-10.256982820000001	1.6927490020000002	0.3002685504	5.1879883	-0.4272461	1.0986328	-0.7799804712000001	9.113330072	2.227490216	0.12207031	-6.7749023	-1.0375977	0.462963858	8.69941394	0.11484375000000001	0.5493164	-2.5024414	1.2817383	1539958682.806
-5.5459961060000005	-5.796020468	-3.2096435700000003	4.699707	6.4697266	2.6245117	5.974267572	-5.225390380000001	0.931909146	-3.1738281	3.2348633	0.9765625	5.255298020000001	10.106250000000001	0.12919922120000002	-2.1362305	-6.958008	-1.7700195	-10.660132280000001	2.6760987400000005	0.5897705072	7.080078	-1.0986328	0.30517578	-1.561157248	10.18161592	-1.161596646	-0.6713867	-6.591797	-0.4272461	1.076660144	9.6636232	-3.8341064300000003	0.5493164	-2.5024414	1.2817383	1539958682.846
-6.992309800000001	-6.0998776999999995	-7.451684800000001	6.286621	8.422852	3.6621094	5.697924820000001	-6.163281250000001	1.388891574	-3.9672852	2.0141602	1.2207031	5.400048920000001	11.26784694	-0.8625244110000001	-3.1738281	-7.8125	-2.380371	-11.6458741	1.7776855040000001	1.465454074	7.019043	-0.24414062	0.5493164	-1.111352536	11.450878600000001	-1.3266846040000002	0.30517578	-7.019043	-0.79345703	1.7130859620000003	9.91245108	-2.830419928	0.36621094	-3.9672852	0.48828125	1539958682.886
-8.79990216	-5.133276260000001	-8.52954074	5.6152344	-2.746582	3.1738281	6.135766574000001	-7.6646241	2.229882788	-4.638672	3.3569336	1.8310547	5.797216754	11.73439946	-1.221411142	-3.112793	-9.033203	-2.8076172	-11.52026358	1.374536142	1.6161865020000004	7.2631836	0.24414062	0.12207031	-0.6268554712000001	12.50361322	-1.1269042932	0.48828125	-7.9345703	-1.2817383	1.070678714	10.193578780000001	-2.89382338	0.36621094	-3.9672852	0.48828125	1539958682.926
-6.31401358	-4.393969748000001	-5.467040740000001	6.4697266	2.4414062	2.4414062	6.347509980000001	-8.518774460000001	2.9464599640000007	-5.004883	6.8969727	2.0751953	6.0101562500000005	10.96279254	-1.1711669928000001	-2.746582	-8.7890625	-2.2583008	-10.450780760000002	1.3649658540000003	1.3015625000000002	7.507324	0.12207031	0.12207031	-0.27993163940000004	11.947338760000001	-0.8756836060000002	-0.24414062	-8.178711	-1.4038086	-0.37204589660000004	10.003369600000001	-3.5984375	0.061035156	-4.333496	0.48828125	1539958682.966
-6.226684800000001	-4.569824280000001	-5.11652806	6.591797	6.7749023	3.112793	5.736206070000001	-8.155102340000001	2.94526358	-5.004883	6.8969727	2.0751953	6.042456070000001	9.98542482	-1.0072753600000002	-2.2583008	-7.019043	-1.8310547	-9.9866214	1.3709472839999999	1.3075439300000002	7.8125	0	-0.061035156	-0.2524169928	10.81684604	-0.885253894	-1.159668	-7.5683594	-1.2207031	2.41770018	8.97695288	-4.11044928	-0.18310547	-6.4697266	0.4272461	1539958683.006
-7.4074221200000006	-4.71816394	-6.364257788000001	7.019043	2.9907227	3.7231445	5.050732428000001	-8.024707068	2.2849121400000003	-4.4555664	7.2631836	1.3427734	5.635717752000001	9.57749002	-1.03359375	-2.4414062	-6.652832	-1.953125	-9.53442392	1.268066394	1.3470214660000002	7.9345703	0.18310547	0	-0.594555661	10.10505342	-1.25729982	-1.2817383	-7.446289	-1.0375977	4.173852536	8.48049321	-3.48598642	0.12207031	-5.126953	0.79345703	1539958683.046
-7.61557608	-3.7611327880000003	-6.165673920000001	7.507324	1.8920898	3.540039	4.848559604	-7.93857428	1.7441894960000002	-3.540039	6.8359375	0.79345703	5.41679712	9.407617212	-0.9737792932	-2.9907227	-7.751465	-1.8920898	-9.410009980000002	0.7500732428000001	1.5276611420000001	7.9345703	0.30517578	0.061035156	-0.6627441100000001	9.749755890000001	-1.378125	-0.9765625	-7.5683594	-1.159668	2.2669677520000002	8.878857428000002	-2.9679932100000004	-0.30517578	-5.6152344	0.9765625	1539958683.086
-7.31291484	-2.83640126	-6.08432608	6.1035156	3.479004	2.6855469	4.34372554	-8.03786592	0.5479003894	-3.6621094	6.164551	0.48828125	5.837890380000001	9.228173920000001	-0.6160888580000001	-3.3569336	-8.7890625	-1.8920898	-9.4255616	0.2452392572	1.832714856	7.5683594	0.24414062	0.18310547	-0.03947753894	9.750951980000002	-1.341040036	-0.5493164	-7.8125	-1.2817383	2.211938498	9.08342302	-2.8399902160000003	-0.30517578	-5.6152344	0.9765625	1539958683.126
-7.957714660000001	-3.42736821	-5.154809800000001	6.3476562	2.9296875	2.746582	3.8209472840000003	-8.915942392	-0.8661132788	-3.6621094	6.164551	0.48828125	6.543701080000001	8.96140126	-0.20217285340000002	-3.4179688	-8.850098	-1.7700195	-9.88613318	-0.5514892572000001	2.177246106	7.446289	0.48828125	0.12207031	1.0288086060000001	9.8765625	-1.015649411	-0.24414062	-7.6904297	-1.2207031	2.344726538	8.833398560000001	-3.0469483800000003	-0.12207031	-5.432129	0.9765625	1539958683.166
-8.41708966	-2.495458966	-5.157201980000001	6.225586	3.479004	2.6855469	3.2658691100000006	-9.24372554	-1.5025390379999999	-3.2958984	6.8969727	-0.5493164	7.196875	8.58217752	0.0897216754	-3.3569336	-7.873535	-1.7089844	-10.004565200000002	-1.223803714	2.287304712	7.080078	0.36621094	0.18310547	2.2609863220000004	9.932788040000002	-0.8362060700000001	-0.12207031	-7.1411133	-1.0986328	2.2083496400000002	8.851342752	-3.07805162	0.12207031	-5.859375	0.6713867	1539958683.206
-8.463745108000001	-0.6280517572	-4.684667932000001	6.3476562	2.6855469	1.8920898	2.42607428	-9.155200180000001	-1.8578369600000002	-3.540039	5.2490234	-0.5493164	7.590454074	7.972070288000001	0.16628417539999998	-2.9296875	-6.652832	-1.7700195	-9.89211412	-2.27294928	2.1066650360000003	6.0424805	0.6713867	0.48828125	3.561352536	9.80598192	-0.095703125	0.24414062	-6.1035156	-1.2817383	2.4751221040000004	8.994897660000001	-2.9249266200000004	-0.24414062	-5.92041	0.48828125	1539958683.246
-8.299853240000001	-0.230883786	-3.9573242800000004	4.8828125	3.8452148	0.91552734	2.04924321	-9.063086060000002	-1.567138678	-3.7841797	4.272461	-0.061035156	7.844067392	7.02460962	0.6400146760000001	-1.7089844	-5.3100586	-1.8310547	-9.60620108	-3.0804442900000004	1.8351074280000002	4.760742	0.6713867	0.6713867	4.494457968	9.441113220000002	0.6723144568000001	0.18310547	-5.7373047	-1.3427734	3.5206787140000007	9.36933606	-2.5636474640000007	-0.36621094	-5.2490234	0.24414062	1539958683.286
-9.01882338	-0.5909667932	-3.9094726440000005	3.2348633	2.5634766	0.7324219	1.927221646	-8.65874002	-1.008471646	-3.4179688	5.126953	0.24414062	8.145532248	6.30205072	1.193896466	-0.7324219	-2.9907227	-1.7089844	-9.03916034	-2.7706054320000004	1.3051513580000003	3.4179688	0.4272461	0.4272461	4.897607428000001	8.747265380000002	1.061108426	-0.061035156	-4.272461	-1.4648438	2.62944339	9.285595746	-1.1735596040000003	-0.18310547	-4.760742	0	1539958683.326
-9.874170320000001	-1.1245117212000002	-3.2874023560000003	2.5634766	0.30517578	0.7324219	1.47263179	-8.01513678	-0.5215820288	-3.112793	4.760742	0.4272461	8.21013179	6.17763678	2.1760498200000002	0	-0.12207031	-1.6479492	-8.63601088	-1.66403804	0.40793457460000004	3.112793	0.18310547	0.061035156	4.157104532	8.23286142	1.079052716	-0.4272461	-2.5634766	-1.3427734	1.915258786	9.307128894	-0.18303222840000002	-0.48828125	-5.3710938	-0.24414062	1539958683.366
-9.766503894000001	-1.341040036	-2.48828125	1.5869141	-0.5493164	1.2817383	1.195092752	-7.489965560000001	0.2512207068	-2.9296875	3.540039	0.36621094	7.75075679	7.522265380000001	2.76223143	0.36621094	2.0141602	-1.6479492	-7.9134519800000005	-0.6160888580000001	0.10168457460000001	3.1738281	-0.4272461	-0.36621094	2.721557608	8.87766124	0.39836425720000007	-0.7324219	-0.8544922	-0.8544922	2.8579346040000004	8.597729532	0.27395019960000005	-0.4272461	-5.79834	0.061035156	1539958683.405
-8.060595746	-2.8698974640000006	-3.27663588	0.4272461	-0.9765625	1.2817383	1.534838858	-7.155004892	1.36018071	-2.5634766	3.2348633	0.30517578	7.004272660000001	9.447094748	3.2682617800000004	0.4272461	2.9907227	-1.5869141	-7.919433606	-0.47253417540000003	-0.07775878600000001	3.3569336	-1.4648438	-1.4038086	1.315917932	10.609887680000002	1.246533246	-1.0375977	-0.8544922	-0.5493164	5.20266124	7.2315673920000005	-1.0288086060000001	-0.8544922	-5.554199	0.91552734	1539958683.446
-8.17185054	-6.534130890000001	-1.9104736420000001	1.159668	2.5634766	0.8544922	1.776489218	-7.0581054320000005	1.60183107	-1.8310547	2.5024414	0.18310547	5.310326980000001	10.89938948	3.5781005400000003	0.4272461	2.0141602	-1.0375977	-11.854028060000001	-1.5731201080000001	0.230883786	3.0517578	-1.6479492	-1.953125	0.47971191100000005	11.531029860000002	2.595947284	-0.48828125	-2.4414062	-0.61035156	4.60930162	8.918335160000002	-0.594555661	-0.7324219	-5.3100586	3.3569336	1539958683.485
-9.709082068	-8.01274411	-4.44660643	3.479004	3.8452148	1.3427734	1.7417969240000002	-8.04624002	0.6890625	-1.8310547	2.5024414	0.18310547	3.5625489200000002	11.75234424	3.1593994600000004	0.36621094	-0.4272461	-0.7324219	-13.257275360000001	-3.5721191100000005	-1.2441405760000002	1.2207031	0.9765625	-2.2583008	0.891235324	11.876758180000001	3.47402356	-0.48828125	-1.7089844	-0.8544922	1.524072284	14.434423920000002	-0.5443115216000001	-0.8544922	-4.5166016	3.8452148	1539958683.525
-8.73171376	-6.567626800000001	-6.598730432000001	4.1503906	-2.319336	0.9765625	2.07915036	-11.87915036	-0.642407248	-0.8544922	0.5493164	0.24414062	2.9273192900000002	11.95690944	3.122314496	0	-0.061035156	-0.6713867	-11.10275908	-0.4067382788	-1.9726807100000001	1.0986328	0.91552734	-1.0375977	-0.42707518000000005	11.705688400000001	4.368847644000001	-0.12207031	0	-1.0986328	2.0145507200000004	12.900780760000002	-1.0575195288	-2.5024414	-4.4555664	3.6010742	1539958683.566
-8.864501800000001	-6.152514480000001	-3.4166014400000004	2.319336	0.5493164	1.2817383	4.63801268	-14.55883786	-0.9283202880000001	0	-2.1972656	0.91552734	1.588671924	11.11352536	2.573217752	-1.2207031	0.4272461	-0.18310547	-9.76411142	1.1041748200000001	-2.7729980040000006	3.7841797	-0.7324219	0.36621094	-4.53513179	9.557153060000001	2.6126952880000003	-1.0986328	-0.5493164	0.12207031	3.3244873200000002	11.62434056	0.4354492212	-2.5024414	-4.4555664	3.6010742	1539958683.605
-9.427954074	-6.37263179	-2.8041014400000006	3.7841797	4.333496	1.6479492	5.63691394	-13.08500998	-0.454589856	0.9765625	1.5869141	0	-0.12321777160000001	10.547681200000001	0.9043945288	-2.319336	-3.3569336	-0.61035156	-11.154199280000002	-0.364868161	-1.5982422120000002	4.4555664	-0.48828125	0.4272461	-5.898901260000001	8.17185054	1.642504892	-0.61035156	-3.479004	1.159668	2.4619628600000003	14.836376800000002	0.4450195288	-1.7089844	-0.4272461	5.3710938	1539958683.645
-9.362158246000002	-4.8533447480000005	-4.514794928000001	3.0517578	-1.4648438	1.159668	3.7096923920000004	-11.522655760000001	0.2392578076	-0.61035156	3.8452148	-2.5634766	-0.057421875000000004	11.66142572	0.27873535340000005	-2.8686523	-7.5683594	-1.4648438	-11.252295320000002	-1.5767089660000002	-0.6651367212000001	3.7231445	0.12207031	0.24414062	-3.2048584260000004	10.245019960000002	2.0923096040000004	1.3427734	-5.3710938	0.48828125	0.6268554712000001	13.294360520000001	-0.458178714	-2.380371	-0.6713867	5.6762695	1539958683.686
-7.986425720000001	-3.77548822	-3.0804442900000004	3.90625	-2.8076172	1.3427734	3.3819091460000004	-11.420971940000001	-0.2954833966	-0.18310547	3.90625	-3.1738281	1.490576178	10.910155760000002	1.0491455072	-2.319336	-7.751465	-2.0751953	-9.919628600000001	-1.814770468	-0.6160888580000001	3.4179688	0.30517578	0.36621094	-0.11005859620000001	11.156591460000001	2.198779254	0.91552734	-4.9438477	-0.48828125	0.25959472840000003	11.759521760000002	0.061010742800000003	-2.380371	-0.6713867	5.6762695	1539958683.725
-6.532934800000001	-2.60910643	-1.8662109620000003	1.6479492	2.2583008	0.8544922	3.172558606	-9.482983426	-0.8948242212000002	-0.18310547	3.90625	-3.1738281	3.0050780759999998	8.920727340000001	2.0695800720000004	-1.2207031	-3.479004	-2.380371	-8.798706070000001	-1.88774411	-0.462963858	3.0517578	0.30517578	0.4272461	1.1580077880000001	9.614575180000001	2.39138179	-0.18310547	-3.7231445	-0.36621094	0.5802001800000001	9.491357428	0.27275390380000003	-2.6245117	-0.8544922	5.432129	1539958683.765
-7.335644568	-2.57680661	-1.695141574	1.7700195	0	0.9765625	2.8758788940000004	-8.00795926	-0.765625	0.8544922	2.746582	-1.5258789	3.2096435700000003	7.74477536	2.387792932	-0.79345703	-0.36621094	-2.5634766	-8.017529254000001	-2.31481929	-0.23686523560000003	2.8076172	0.36621094	0.48828125	1.2537109620000002	8.137158246	2.5409179320000006	-0.61035156	-3.2958984	-0.18310547	-0.1579101538	7.271044928000001	-0.6627441100000001	-1.2207031	-1.159668	3.1738281	1539958683.806
-6.610693390000001	-2.198779254	-0.8876464660000001	1.5258789	-0.79345703	0.7324219	2.70361322	-7.20883786	-0.500048822	0.8544922	2.746582	-1.5258789	2.8088867800000004	7.267456070000001	2.386596646	-0.5493164	-0.5493164	-2.5024414	-7.643090560000001	-2.6103027160000005	-0.17944336060000002	2.1362305	-0.30517578	0.61035156	0.90678714	7.383496106000001	2.47871106	-0.61035156	-2.9296875	-0.061035156	-0.362475589	5.75773912	-0.5849853534	-1.2207031	-1.159668	3.1738281	1539958683.845
