# Supplementary material for: A deep learning approach for lower back-pain risk prediction during manual lifting
Source: PLoS One. 2021 Feb 19;16(2):e0247162. doi: 10.1371/journal.pone.0247162 (PMC7894914; doi:10.1371/journal.pone.0247162)
Supplement: S1 Data — (ZIP) [file pone.0247162.s001.zip › source-used/Subject_01_P2_Zone04_T1.csv]

Side_A_x	Side_A_y	Side_A_z	Side_G_x	Side_G_y	Side_G_z	LtWt_A_x	LtWt_A_y	LtWt_A_z	LtWt_G_x	LtWt_G_y	LtWt_G_z	RtWt_A_x	RtWt_A_y	RtWt_A_z	RtWt_G_x	RtWt_G_y	RtWt_G_z	Back_A_x	Back_A_y	Back_A_z	Back_G_x	Back_G_y	Back_G_z	UArm_A_x	UArm_A_y	UArm_A_z	UArm_G_x	UArm_G_y	UArm_G_z	Thig_A_x	Thig_A_y	Thig_A_z	Thig_G_x	Thig_G_y	Thig_G_z	Time_stp
-8.653955072	-3.5481933900000002	-3.16777356	-0.061035156	-0.12207031	-0.061035156	3.2539062500000004	-8.630029254	0.849365216	0	-0.061035156	0	2.5720214660000003	9.8179438	2.1485351440000002	-0.061035156	0.061035156	-0.12207031	-9.75214856	-0.250024411	0.3600830072	-0.061035156	0	-0.061035156	0.8924316100000002	9.681567392	2.158105432	-0.061035156	0.061035156	-0.061035156	1.491772464	9.67917482	-0.735717752	0	0.061035156	0	1539958589.066
-8.633618210000002	-3.5565673920000003	-3.15461412	-0.061035156	-0.061035156	-0.061035156	3.23955072	-8.57858876	0.7991211060000001	-0.061035156	-0.12207031	0	2.57680661	9.8179438	2.122216754	0	0	-0.12207031	-9.759326080000001	-0.25480957460000003	0.36606445680000005	-0.061035156	0	-0.061035156	0.8457763580000002	9.687548920000001	2.16408696	0	0.061035156	-0.061035156	1.4678466460000001	9.646875000000001	-0.7680175720000001	0	0	0	1539958589.106
-8.630029254	-3.570922824	-3.185717752	-0.061035156	-0.12207031	0	3.2407471040000004	-8.55585962	0.7141846040000002	-0.18310547	0.061035156	0	2.578002896	9.80717752	2.107861322	0	0.061035156	-0.061035156	-9.7748777	-0.27873535340000005	0.3600830072	-0.061035156	0	-0.061035156	0.8840576080000001	9.71027806	2.1975829680000003	0	-0.061035156	-0.061035156	1.5156982820000002	9.657641574000001	-0.7393066100000001	0	0	0	1539958589.146
-8.621655252000002	-3.5302491000000003	-3.1414550720000003	-0.061035156	-0.061035156	0	3.3101317900000002	-8.58098143	0.7117919928	-0.24414062	0.36621094	0.12207031	2.592358426	9.788037140000002	2.14973143	0	0.12207031	-0.12207031	-9.770092752000002	-0.269165036	0.35649413939999997	-0.061035156	0	-0.061035156	0.9283202880000001	9.67917482	2.178442392	-0.061035156	0	-0.061035156	1.509716754	9.66481929	-0.7716064300000001	0	0.061035156	0	1539958589.186
-8.58696286	-3.544604532	-3.1366699280000003	-0.061035156	0.061035156	-0.061035156	3.2060547120000003	-8.5833741	0.7668212860000001	-0.30517578	0.48828125	0.12207031	2.592358426	9.778466754	2.1700683900000004	0	0.18310547	-0.12207031	-9.74257788	-0.27873535340000005	0.35649413939999997	-0.061035156	0	-0.061035156	0.9020019568000001	9.63371556	2.16408696	0	0	-0.061035156	1.427172824	9.646875000000001	-0.7967285340000001	0	0	0	1539958589.226
-8.66352536	-3.5541748200000005	-3.1869139400000006	0	-0.061035156	0	3.435742212	-8.596533246000002	0.193798822	-0.4272461	1.4648438	0.36621094	2.63183606	9.796411240000001	2.19638678	0	0.30517578	-0.12207031	-9.73061502	-0.26318359620000004	0.3600830072	0	-0.061035156	-0.061035156	0.9187500000000001	9.671997300000001	2.180834964	-0.12207031	0	-0.061035156	1.5145019960000001	9.61936052	-0.765625	0.061035156	0	0	1539958589.266
-8.652759080000001	-3.5063233800000004	-3.22160643	-0.061035156	0	0	3.7862548920000005	-8.584570288	0.42109375000000004	-0.7324219	4.0893555	0.79345703	2.5839844240000005	9.72224092	2.219116214	0	0.48828125	-0.12207031	-9.733007788	-0.2512207068	0.3600830072	0	-0.061035156	0	0.954638678	9.605004892	2.18203125	-0.061035156	0	0	1.5145019960000001	9.6552491	-0.7680175720000001	0	0	0	1539958589.306
-8.689843750000001	-3.523071286	-3.257495108	-0.061035156	-0.12207031	0	2.7454834260000003	-8.322582968	0.35649413939999997	-1.5869141	4.4555664	1.2207031	2.386596646	9.785644568	2.2346679320000002	-0.12207031	0.061035156	-0.061035156	-9.76411142	-0.2428466754	0.39836425720000007	0	-0.061035156	0	0.8613281250000001	9.596630890000002	2.1293945680000004	0	0.061035156	0	1.5300537140000001	9.645678420000001	-0.8565429712000001	0	-0.061035156	0	1539958589.346
-8.6264402	-3.5015380400000002	-3.1905028960000004	0	0	0	2.201171924	-8.54628894	0.44621582460000003	-1.3427734	3.479004	1.4648438	2.45598143	9.82751448	2.180834964	-0.18310547	-0.24414062	0.061035156	-9.786840560000002	-0.21533202880000002	0.42707518000000005	0.061035156	-0.061035156	0	0.7141846040000002	9.66481929	2.1138427520000005	0.12207031	-0.18310547	0	1.5384277160000002	9.669604532000001	-0.8242431610000001	0	0	0	1539958589.386
-8.5833741	-3.5745117800000004	-3.122314496	0.061035156	0.061035156	0	1.9391846040000003	-8.886035340000001	0.839794928	-0.7324219	2.1972656	1.0986328	2.5744139400000003	9.86699182	2.183227536	-0.18310547	-0.12207031	0.12207031	-9.778466754	-0.1997802716	0.4761230432	0.12207031	-0.061035156	-0.061035156	0.8290283540000001	9.723437500000001	2.1760498200000002	0	-0.30517578	0.061035156	1.4798096040000002	9.63969748	-0.8314209260000001	0	-0.061035156	-0.061035156	1539958589.426
-8.610888580000001	-3.5900634000000005	-3.1151367800000003	0.12207031	0.12207031	0	1.6341308900000002	-9.191088760000001	1.1304931610000002	-0.18310547	0.061035156	0.4272461	2.5349366	9.82392572	2.217919928	-0.12207031	0.061035156	0.12207031	-9.789233426000001	-0.26318359620000004	0.4605712860000001	0.12207031	-0.061035156	0	0.9773681610000001	9.737792932000001	2.178442392	0	-0.18310547	0	1.516894568	9.63371556	-0.805102536	0	-0.061035156	0	1539958589.466
-8.7030027	-3.5063233800000004	-3.2503173920000004	0.061035156	0	0	2.08513179	-9.2724366	1.36018071	-0.18310547	0.061035156	0.4272461	2.548095746	9.733007788	2.27055661	-0.061035156	0.30517578	0.061035156	-9.77966304	-0.34094239200000004	0.4294677716	0.061035156	-0.061035156	0	1.038378894	9.6636232	2.180834964	0	-0.18310547	0	1.5025390379999999	9.656445288	-0.7560547120000001	-0.061035156	-0.061035156	0	1539958589.506
-8.67189946	-3.4776123200000004	-3.2251952880000005	-0.061035156	-0.18310547	0	2.51459964	-9.124096940000001	1.447509784	-0.18310547	-0.18310547	-0.061035156	2.6581542540000003	9.71745607	2.268164038	0	0.61035156	0	-9.76171875	-0.31223143000000003	0.4091308606000001	0.061035156	-0.061035156	0	1.069482428	9.646875000000001	2.186816394	-0.12207031	-0.12207031	-0.061035156	1.51330571	9.640893570000001	-0.7381103240000001	0	-0.061035156	0	1539958589.546
-8.66711412	-3.47163089	-3.111547824	-0.061035156	0	0	2.433251996	-9.020019568	1.331469748	-0.12207031	0.30517578	0	2.7275389400000005	9.79401857	2.2609863220000004	0	1.4648438	-0.061035156	-9.758129892000001	-0.2942871106	0.43066405760000004	0	-0.061035156	0	1.0934082068000002	9.67558606	2.174853534	-0.12207031	-0.061035156	0	1.564746106	9.646875000000001	-0.745288089	0	0	0	1539958589.586
-8.646777160000001	-3.4572753600000006	-3.192895468	-0.061035156	-0.061035156	-0.061035156	2.447607428	-8.948242212	1.2537109620000002	0.061035156	0.24414062	0.18310547	2.5026367800000004	9.797607428000001	2.299267572	0	1.5869141	0	-9.792822480000002	-0.309838858	0.44621582460000003	0	-0.061035156	-0.061035156	1.008471646	9.67438948	2.1162353240000003	-0.18310547	0	-0.061035156	1.5743163940000002	9.63491214	-0.7716064300000001	0	0	-0.061035156	1539958589.626
-8.6264402	-3.5015380400000002	-3.1438476440000005	-0.061035156	0	-0.061035156	2.421289038	-8.914746106	1.15441893	0.18310547	0	0.12207031	2.2849121400000003	9.780859620000001	2.3483153960000003	0	0.5493164	0	-9.795214660000001	-0.32539062500000004	0.462963858	0	0	-0.061035156	0.9354980432000001	9.637304712	2.0899170320000002	-0.061035156	-0.061035156	-0.061035156	1.5707275360000001	9.62893071	-0.80390625	0	0.061035156	-0.061035156	1539958589.666
-8.601318390000001	-3.512304712	-3.202465854	-0.061035156	0.061035156	-0.061035156	2.524169928	-8.917138580000001	0.9438721040000001	0.24414062	-0.24414062	-0.061035156	2.3925780760000004	9.76291484	2.4344482820000004	0.12207031	0.061035156	0	-9.79401857	-0.34931639400000003	0.45937500000000003	0	0	-0.061035156	0.9821533540000001	9.640893570000001	2.162890576	0	-0.12207031	-0.061035156	1.459472644	9.648071580000002	-0.8206542932	0	0	-0.061035156	1539958589.706
-8.609692392	-3.54580072	-3.20007338	-0.12207031	0	-0.12207031	2.6126952880000003	-8.87407248	0.7907471040000001	0.24414062	-0.24414062	-0.061035156	2.56245108	9.72822284	2.45	0.18310547	0.18310547	0	-9.80478534	-0.309838858	0.4605712860000001	-0.12207031	0	0	1.1352783540000002	9.61936052	2.195190396	0	0	-0.061035156	1.465454074	9.64208966	-0.805102536	0	0	0	1539958589.746
-8.606103240000001	-3.5517822480000003	-3.226391574	-0.12207031	0.061035156	-0.12207031	2.524169928	-8.81066893	0.723754892	0.24414062	-0.18310547	-0.30517578	2.5815917540000006	9.76889676	2.3734375	0.12207031	0.24414062	0.061035156	-9.810766280000001	-0.285913089	0.4378417932	-0.12207031	0.061035156	0	1.1173339660000001	9.650463760000001	2.172460962	0	0.12207031	-0.061035156	1.484594748	9.661230432000002	-0.775195288	0	0	0	1539958589.787
-8.67788089	-3.5302491000000003	-3.21921376	-0.061035156	-0.061035156	-0.12207031	2.3219971040000003	-8.789135880000002	0.7416992212000001	0.18310547	-0.36621094	-0.30517578	2.5803954680000003	9.8179438	2.4404297120000003	0	0.24414062	0	-9.797607428000001	-0.2775390576	0.4294677716	-0.12207031	0.061035156	0	1.0479492212000001	9.65405252	2.135375998	0	0.18310547	-0.061035156	1.50493161	9.650463760000001	-0.79194339	0	0	0	1539958589.826
-8.61328125	-3.5135009000000004	-3.2180175720000004	-0.12207031	0.12207031	-0.12207031	2.332763678	-8.80947284	0.764428714	0.18310547	-0.4272461	-0.24414062	2.59116214	9.80478534	2.421289038	0	0.24414062	0	-9.778466754	-0.2524169928	0.416308606	-0.12207031	0.061035156	0	0.9893310700000001	9.6385009	2.122216754	0.061035156	0.18310547	0	1.4738280760000002	9.651660340000001	-0.8242431610000001	0	0	-0.061035156	1539958589.866
-8.653955072	-3.58049321	-3.2251952880000005	-0.061035156	-0.12207031	-0.12207031	2.4296630400000003	-8.892016574000001	0.8242431610000001	0.061035156	-0.18310547	-0.24414062	2.568432608	9.87058058	2.3674560700000002	-0.061035156	0.18310547	0.061035156	-9.785644568	-0.2930908246	0.41152344240000005	-0.12207031	0.061035156	0	0.965405252	9.712670926000001	2.185620108	0.061035156	0.18310547	0	1.5300537140000001	9.65285643	-0.7883544928000001	0	0	-0.061035156	1539958589.906
-8.589355432000001	-3.5553711060000004	-3.192895468	-0.061035156	0.12207031	-0.12207031	2.43205571	-8.902783246	0.846972644	0	0	-0.24414062	2.524169928	9.847851440000001	2.3626709260000003	-0.12207031	0.18310547	0.061035156	-9.790429712	-0.30744628600000007	0.419897464	-0.18310547	0.12207031	0	0.9797607428000001	9.724634080000001	2.241845746	0	0.18310547	0	1.51330571	9.6552491	-0.7775878600000001	0	0	-0.061035156	1539958589.946
-8.612085160000001	-3.585278354	-3.255102536	-0.061035156	-0.061035156	-0.12207031	2.3435302520000003	-8.87407248	0.9821533540000001	-0.18310547	0.18310547	-0.24414062	2.396167032	9.810766280000001	2.424877896	-0.12207031	0.18310547	0.061035156	-9.791625900000001	-0.26318359620000004	0.35649413939999997	-0.18310547	0.12207031	-0.061035156	0.98334964	9.689941394000002	2.1604980040000004	0	0.24414062	0	1.491772464	9.63969748	-0.7991211060000001	0	-0.061035156	-0.061035156	1539958589.986
-8.6264402	-3.58647464	-3.2467285340000003	-0.061035156	-0.061035156	-0.12207031	2.144946286	-8.895605432000002	1.0587158540000001	-0.12207031	-0.12207031	-0.24414062	2.372241214	9.81196286	2.428466754	-0.12207031	0.18310547	0.061035156	-9.770092752000002	-0.26318359620000004	0.343334964	-0.18310547	0.12207031	-0.061035156	0.9187500000000001	9.636108426000002	2.1616942900000002	0	0.24414062	0	1.494165036	9.64328624	-0.7428955072	0	-0.061035156	-0.061035156	1539958590.026
-8.62524411	-3.5792969240000003	-3.2323730040000007	-0.061035156	-0.12207031	-0.12207031	2.4081298920000003	-8.839379892	1.0551269568000001	0.061035156	-0.061035156	-0.24414062	2.3303711060000003	9.82871106	2.3746337860000004	-0.18310547	0.18310547	0.061035156	-9.785644568	-0.31342773560000003	0.29667969240000003	-0.12207031	0.12207031	-0.061035156	0.8720947480000001	9.69113768	2.20236821	-0.061035156	0.18310547	0.061035156	1.4833984620000003	9.66003444	-0.7728027160000001	0	-0.061035156	-0.061035156	1539958590.066
-8.59892572	-3.5745117800000004	-3.202465854	-0.061035156	-0.061035156	-0.061035156	2.319604532	-8.848950180000001	1.0886230432000001	-0.24414062	0.12207031	-0.061035156	2.239453076	9.868188400000001	2.390185504	-0.24414062	0.061035156	0	-9.77128894	-0.3194091754	0.27873535340000005	-0.18310547	0.12207031	-0.061035156	0.860131839	9.713867212	2.20236821	0	0.24414062	0	1.46665036	9.64328624	-0.773999002	-0.061035156	0	-0.061035156	1539958590.106
-8.601318390000001	-3.5900634000000005	-3.1845214660000005	-0.061035156	0	-0.061035156	2.3423339660000004	-8.86210962	0.898413089	-0.48828125	0	0	2.2753417540000003	9.82153354	2.3937744600000004	-0.24414062	0.061035156	-0.061035156	-9.756933606	-0.2954833966	0.22011719240000002	-0.18310547	0.12207031	-0.061035156	0.7979248200000001	9.6983152	2.227490216	-0.061035156	0.12207031	0	1.528857428	9.637304712	-0.7859619110000001	0	-0.061035156	-0.061035156	1539958590.146
-8.606103240000001	-3.6056152160000003	-3.2228027160000003	-0.061035156	0	-0.061035156	2.306445288	-8.85493161	0.570629892	-0.18310547	0.24414062	0.12207031	2.2944824280000002	9.78444838	2.4200927520000004	-0.24414062	0.12207031	0	-9.74736322	-0.2392578076	0.20576172120000003	-0.12207031	0.061035156	-0.061035156	0.7524658540000001	9.676782248	2.231079074	-0.12207031	0.061035156	0	1.542016574	9.631323380000001	-0.7799804712000001	0	0	-0.061035156	1539958590.186
-8.57380342	-3.6151855040000007	-3.2072509000000005	-0.061035156	-0.061035156	-0.061035156	2.159301718	-8.88842752	0.6256591459999999	0.4272461	-0.4272461	0	2.21433107	9.778466754	2.40573732	-0.18310547	0	-0.061035156	-9.7401857	-0.26796875000000003	0.18422851440000002	-0.061035156	0.061035156	-0.061035156	0.7692138580000001	9.669604532000001	2.1975829680000003	-0.12207031	0.061035156	0	1.522875998	9.63371556	-0.783569339	-0.061035156	0	0	1539958590.226
-8.58098143	-3.611596646	-3.23596196	-0.061035156	0.12207031	0	2.288500998	-8.844164840000001	0.860131839	0.4272461	-0.48828125	-0.12207031	2.2621826080000003	9.790429712	2.365063498	-0.12207031	0	-0.12207031	-9.755737320000001	-0.30744628600000007	0.2045654254	-0.061035156	0.061035156	-0.061035156	0.7560547120000001	9.686352340000001	2.209545926	-0.061035156	0	0	1.4929687500000002	9.636108426000002	-0.7907471040000001	0	0	0	1539958590.266
-8.63601088	-3.60202626	-3.249121106	0	-0.061035156	0	2.503832968	-8.864501800000001	1.0048827880000002	0.061035156	-0.36621094	-0.18310547	2.289697284	9.765307608	2.3435302520000003	-0.12207031	0	-0.12207031	-9.758129892000001	-0.3026611322	0.19020996400000004	-0.12207031	0	-0.061035156	0.7859619110000001	9.69951178	2.25261232	-0.061035156	-0.061035156	0	1.485791034	9.667211960000001	-0.7859619110000001	0	0	0	1539958590.306
-8.559448380000001	-3.599633786	-3.210839856	0	0.061035156	0	2.62944339	-8.83100589	0.7859619110000001	0	0.061035156	0	2.3076415740000003	9.74257788	2.3973632200000004	-0.061035156	0.061035156	-0.12207031	-9.77248552	-0.2560058606	0.1997802716	-0.061035156	0	-0.061035156	0.8362060700000001	9.671997300000001	2.2430420320000004	-0.061035156	0	-0.061035156	1.52526857	9.632519568000001	-0.773999002	0	0	0	1539958590.346
-8.57380342	-3.5792969240000003	-3.282617212	-0.061035156	0.12207031	0	2.2107422120000004	-8.786743210000001	0.84816893	0.12207031	-0.30517578	-0.061035156	2.30883786	9.74257788	2.42607428	0	0.061035156	-0.12207031	-9.76889676	-0.2560058606	0.1770507788	-0.061035156	0	-0.061035156	0.805102536	9.644482428000002	2.253808606	-0.12207031	0	-0.061035156	1.53125	9.644482428000002	-0.7728027160000001	0	0	0	1539958590.386
-8.56184056	-3.6080077880000005	-3.2874023560000003	-0.061035156	0	0	2.5492920320000003	-8.7795652	0.898413089	0.061035156	-0.18310547	0	2.295678714	9.782055710000002	2.4655516200000003	0	-0.061035156	-0.12207031	-9.766503894000001	-0.30744628600000007	0.19499511780000003	-0.061035156	0	-0.061035156	0.773999002	9.649267572	2.219116214	-0.061035156	-0.061035156	-0.061035156	1.5001464660000001	9.648071580000002	-0.7979248200000001	0	0	0	1539958590.426
-8.560644568	-3.6151855040000007	-3.2909912140000004	0	0.12207031	0	2.58278804	-8.80947284	0.8828613220000001	0	-0.061035156	0.061035156	2.3112304320000003	9.77607428	2.4751221040000004	0	-0.12207031	-0.18310547	-9.789233426000001	-0.30385742800000004	0.193798822	-0.061035156	0	-0.061035156	0.8134765380000001	9.67080072	2.24423822	-0.061035156	-0.12207031	-0.061035156	1.5121094240000001	9.64328624	-0.7907471040000001	0	0	0	1539958590.466
-8.57380342	-3.6187744600000005	-3.3089355040000004	0	0.061035156	0	2.6378173920000005	-8.83220198	0.915161142	0	0.061035156	0.061035156	2.3423339660000004	9.758129892000001	2.48229982	0.061035156	-0.12207031	-0.18310547	-9.797607428000001	-0.309838858	0.1985839856	-0.061035156	0	-0.061035156	0.885253894	9.677978240000002	2.271752896	-0.061035156	-0.061035156	-0.061035156	1.4750244600000002	9.656445288	-0.7955322480000001	0	-0.061035156	0	1539958590.506
-8.53073732	-3.6355224640000006	-3.2838134000000005	0	0.12207031	0	2.573217752	-8.846557608000001	0.9307128600000001	-0.061035156	0	0.061035156	2.3351562500000003	9.74257788	2.519384784	0	-0.061035156	-0.12207031	-9.81435504	-0.30625	0.21054687500000002	-0.061035156	0	-0.061035156	0.8972167932	9.65405252	2.2478271760000004	-0.12207031	-0.12207031	-0.061035156	1.50732428	9.650463760000001	-0.775195288	0	-0.061035156	0	1539958590.546
-8.559448380000001	-3.60202626	-3.3627685700000005	0	0.061035156	0	2.5074219240000004	-8.825024460000002	0.9474609620000001	-0.061035156	-0.12207031	0	2.32917482	9.786840560000002	2.527758786	-0.061035156	-0.061035156	-0.12207031	-9.766503894000001	-0.2942871106	0.14833984620000001	-0.061035156	0	-0.061035156	0.9271240020000001	9.65405252	2.256201178	-0.061035156	-0.061035156	-0.061035156	1.4786132200000002	9.65883786	-0.783569339	0	0	0	1539958590.586
-8.5582518	-3.5972412140000003	-3.3627685700000005	0	0	0	2.5588623200000002	-8.82263179	1.0144531250000002	0	-0.061035156	-0.061035156	2.409326178	9.81315944	2.568432608	-0.061035156	0	-0.12207031	-9.7485598	-0.29667969240000003	0.1256103534	-0.061035156	0	-0.061035156	0.8541503600000001	9.673193390000002	2.289697284	-0.061035156	0	0	1.4750244600000002	9.637304712	-0.79194339	0	-0.061035156	0	1539958590.626
-8.552270468000001	-3.5781005400000003	-3.3292724640000007	0.061035156	0.061035156	0.061035156	2.524169928	-8.85373552	1.015649411	0.061035156	0	0	2.3519042540000004	9.770092752000002	2.56245108	-0.061035156	-0.061035156	0	-9.746167032	-0.2643798822	0.1315917932	0	-0.061035156	-0.061035156	0.79194339	9.63491214	2.2669677520000002	-0.12207031	-0.061035156	0.061035156	1.5109130400000002	9.631323380000001	-0.7991211060000001	0	-0.061035156	0	1539958590.666
-8.571411240000002	-3.56613768	-3.3603759000000006	0.061035156	-0.12207031	0	2.477514676	-8.84177266	0.9869384980000001	0.12207031	-0.18310547	-0.061035156	2.3112304320000003	9.770092752000002	2.50622554	-0.18310547	-0.12207031	0	-9.743774460000001	-0.2895019568	0.15671386780000002	0.061035156	-0.061035156	-0.061035156	0.778784146	9.613378894	2.2203125000000004	0	-0.061035156	0.061035156	1.5121094240000001	9.624145468	-0.8074951080000001	0	-0.061035156	0	1539958590.706
-8.528344748	-3.5697264400000006	-3.361572284	0	0.061035156	0	2.5349366	-8.85373552	1.05991214	0.061035156	-0.18310547	-0.18310547	2.3219971040000003	9.778466754	2.4667480040000003	-0.12207031	-0.12207031	0	-9.780859620000001	-0.3026611322	0.1866210962	0.061035156	-0.061035156	-0.061035156	0.839794928	9.668408246	2.245434604	-0.061035156	-0.12207031	0.061035156	1.50493161	9.630126800000001	-0.783569339	0	0	0	1539958590.746
-8.56782248	-3.5553711060000004	-3.393872104	0	-0.061035156	0	2.5181884000000005	-8.84057608	0.9977050720000001	0	-0.18310547	-0.18310547	2.288500998	9.71745607	2.427270468	-0.12207031	-0.061035156	0	-9.780859620000001	-0.3002685504	0.19499511780000003	0	-0.061035156	-0.061035156	0.9199462860000001	9.640893570000001	2.27294928	-0.061035156	-0.061035156	0.061035156	1.490576178	9.645678420000001	-0.7883544928000001	0	-0.061035156	0	1539958590.786
-8.517577880000001	-3.544604532	-3.3771241	-0.061035156	-0.061035156	0	2.49426268	-8.75444339	0.8744873200000001	-0.061035156	-0.24414062	-0.18310547	2.2609863220000004	9.689941394000002	2.4153076080000004	-0.061035156	-0.061035156	0	-9.77368161	-0.31701660340000004	0.19020996400000004	0	-0.061035156	-0.061035156	0.8840576080000001	9.594238220000001	2.2430420320000004	0	0	0	1.5587646760000002	9.62294928	-0.7871582068	0	-0.061035156	0	1539958590.826
-8.56303714	-3.52546376	-3.3651612400000004	0	-0.061035156	0	2.6713134000000003	-8.75444339	0.88645018	0.061035156	0.061035156	-0.061035156	2.256201178	9.7066893	2.38540036	-0.061035156	-0.061035156	0	-9.7748777	-0.3194091754	0.21652832460000004	0	-0.061035156	-0.061035156	0.832617212	9.60620108	2.259790036	0	-0.061035156	0	1.580297824	9.60620108	-0.7775878600000001	0	0	0.061035156	1539958590.866
-8.570214660000001	-3.517089856	-3.434545926	-0.061035156	-0.061035156	0	2.3985596040000003	-8.710180710000001	0.9474609620000001	-0.36621094	0.18310547	0	2.255004892	9.7066893	2.418896466	0	-0.12207031	0	-9.785644568	-0.32658691100000004	0.227294928	0	-0.061035156	-0.061035156	0.885253894	9.632519568000001	2.263378894	0	-0.061035156	0	1.58747554	9.632519568000001	-0.8074951080000001	-0.061035156	-0.061035156	0	1539958590.906
-8.5917482	-3.53981929	-3.379516574	-0.061035156	-0.061035156	0	2.2801269960000004	-8.814257788	0.7285400360000001	-0.5493164	-0.18310547	0.061035156	2.263378894	9.753344748	2.454785144	0	-0.061035156	-0.061035156	-9.80717752	-0.3182128894	0.24165038940000003	0	-0.061035156	-0.061035156	0.900805661	9.650463760000001	2.25261232	0	-0.061035156	-0.061035156	1.6149902160000003	9.64208966	-0.7871582068	-0.061035156	0.061035156	0.061035156	1539958590.946
-8.589355432000001	-3.523071286	-3.4046385800000003	-0.061035156	-0.12207031	-0.061035156	2.3255859620000003	-8.8728759	0.4868896466	-0.30517578	0	0.061035156	2.2813232820000002	9.76291484	2.50622554	0	-0.061035156	-0.061035156	-9.80717752	-0.30744628600000007	0.27395019960000005	0	-0.061035156	0	0.9115722840000001	9.680371106	2.277734424	0	-0.12207031	-0.061035156	1.506127896	9.6552491	-0.808691394	0	0	0	1539958590.986
-8.55466304	-3.5625489200000002	-3.3735351440000003	0	-0.18310547	-0.061035156	2.2167236420000003	-8.890820288	0.57421875	0.18310547	-0.24414062	0	2.2813232820000002	9.77128894	2.5744139400000003	0	-0.12207031	-0.061035156	-9.790429712	-0.33137207460000007	0.2823242212	0	-0.061035156	0	0.9366943390000001	9.666015380000001	2.2645751800000005	0	-0.061035156	-0.061035156	1.485791034	9.67080072	-0.794335962	0	0	0	1539958591.026
-8.540307608	-3.54580072	-3.33645018	-0.061035156	-0.18310547	-0.061035156	2.259790036	-8.88842752	0.8924316100000002	0.4272461	-0.4272461	-0.12207031	2.30883786	9.733007788	2.5803954680000003	0	-0.12207031	-0.12207031	-9.796411240000001	-0.33256836060000006	0.2524169928	0	-0.061035156	0	0.9510498200000002	9.637304712	2.24064946	0	-0.12207031	-0.061035156	1.5276611420000001	9.62893071	-0.8062988220000001	0	0	0	1539958591.066
-8.58098143	-3.5673339660000005	-3.2562989200000003	0	-0.061035156	-0.061035156	2.3243896760000005	-8.875268570000001	1.108959964	0.24414062	-0.5493164	-0.18310547	2.3758300720000003	9.729418930000001	2.575610324	0	-0.061035156	-0.12207031	-9.795214660000001	-0.30744628600000007	0.23686523560000003	0	-0.061035156	0	0.9737792932	9.610986420000001	2.263378894	0	-0.061035156	-0.061035156	1.6078125	9.631323380000001	-0.794335962	0	0	0	1539958591.106
-8.61447734	-3.5302491000000003	-3.2921875000000003	-0.061035156	-0.12207031	-0.061035156	2.674902356	-8.8979982	1.161596646	0.12207031	-0.24414062	0.061035156	2.39138179	9.791625900000001	2.5899658540000003	0	-0.061035156	-0.061035156	-9.785644568	-0.2918945288	0.23566894960000004	-0.061035156	-0.061035156	0	0.9773681610000001	9.651660340000001	2.25261232	0	0	-0.061035156	1.564746106	9.646875000000001	-0.800317392	-0.061035156	0	0	1539958591.146
-8.616870108	-3.5769042540000004	-3.293383786	-0.061035156	-0.12207031	-0.061035156	2.5181884000000005	-8.878857428000002	1.1245117212000002	0.061035156	-0.18310547	0.061035156	2.372241214	9.8179438	2.57082518	-0.061035156	-0.061035156	-0.061035156	-9.788037140000002	-0.2942871106	0.248828125	-0.061035156	-0.061035156	0	0.9055908540000002	9.683960160000002	2.229882788	0	0	0	1.564746106	9.62773462	-0.765625	0	-0.061035156	0	1539958591.186
-8.6001223	-3.5577635800000005	-3.2718505400000004	-0.061035156	-0.18310547	0	2.5265625000000003	-8.845361420000001	1.053930661	0.061035156	-0.12207031	0.061035156	2.365063498	9.780859620000001	2.551684604	-0.061035156	-0.12207031	-0.061035156	-9.77128894	-0.27155761780000004	0.23686523560000003	-0.061035156	-0.061035156	0	0.9331054712000001	9.671997300000001	2.1975829680000003	0	0	0	1.599438498	9.6385009	-0.783569339	0	0	0	1539958591.226
-8.595336960000001	-3.53742662	-3.2407471040000004	-0.061035156	-0.061035156	0	2.548095746	-8.81784694	0.985742212	0.18310547	-0.30517578	0	2.41770018	9.73898912	2.5229737400000003	-0.061035156	0	-0.061035156	-9.76291484	-0.2572021466	0.2643798822	0	-0.061035156	0	0.925927716	9.63371556	2.2203125000000004	0	0.061035156	0	1.610205072	9.62294928	-0.7871582068	-0.061035156	-0.061035156	0	1539958591.267
-8.601318390000001	-3.52546376	-3.2311766200000003	-0.061035156	-0.12207031	0	2.64140625	-8.797509980000001	1.0120605432	0.12207031	-0.36621094	0	2.34711911	9.765307608	2.46794429	-0.061035156	-0.12207031	0	-9.750951980000002	-0.2942871106	0.26318359620000004	0	-0.061035156	0	0.8744873200000001	9.650463760000001	2.195190396	0	0	0	1.6520751800000002	9.60620108	-0.7692138580000001	0	0	0.061035156	1539958591.306
-8.628832968000001	-3.5003417540000004	-3.2072509000000005	-0.061035156	0	0	2.7478759000000004	-8.783154254000001	0.9737792932	0	-0.18310547	-0.061035156	2.3255859620000003	9.74257788	2.44401857	-0.061035156	-0.12207031	0	-9.770092752000002	-0.270361322	0.27395019960000005	0	-0.061035156	0	0.8541503600000001	9.646875000000001	2.191601538	0	0	0	1.6305420320000001	9.62653804	-0.773999002	-0.061035156	-0.061035156	0.061035156	1539958591.346
-8.62763678	-3.5206787140000007	-3.2682617800000004	0	-0.061035156	0	2.7371094240000002	-8.78435054	0.9055908540000002	0	-0.061035156	-0.061035156	2.3255859620000003	9.73898912	2.446411142	0	-0.061035156	0	-9.759326080000001	-0.250024411	0.27395019960000005	0	-0.061035156	0	0.9139648560000001	9.65285643	2.2071533540000003	0	0	0	1.677197284	9.637304712	-0.7799804712000001	-0.061035156	0	0.061035156	1539958591.386
-8.643188400000001	-3.5182862400000006	-3.2180175720000004	-0.061035156	-0.061035156	0	2.662939496	-8.7364991	0.9630126800000001	-0.061035156	-0.061035156	-0.061035156	2.3303711060000003	9.777270468000001	2.4870849640000006	0	0	0	-9.75214856	-0.27395019960000005	0.2895019568	0	-0.061035156	0	0.9271240020000001	9.677978240000002	2.19997554	0	0	0	1.6616454680000001	9.62893071	-0.800317392	-0.061035156	-0.061035156	0.061035156	1539958591.426
-8.698217752000001	-3.4883788940000002	-3.2838134000000005	-0.061035156	-0.12207031	0	2.6150878600000005	-8.791528060000001	0.9785644568000001	-0.12207031	0.061035156	-0.061035156	2.3028564300000003	9.795214660000001	2.5205810700000004	0	-0.061035156	0	-9.77128894	-0.23208007200000003	0.30744628600000007	-0.061035156	-0.061035156	0	0.86850589	9.669604532000001	2.2071533540000003	0	0.061035156	0	1.6843750000000002	9.62055661	-0.79194339	-0.061035156	0	0.061035156	1539958591.466
-8.65036592	-3.4883788940000002	-3.228784146	-0.061035156	-0.12207031	0	2.5445067900000002	-8.850146760000001	0.9438721040000001	-0.18310547	0.061035156	-0.061035156	2.286108426	9.797607428000001	2.5397216460000003	-0.061035156	-0.12207031	0	-9.801196580000001	-0.23566894960000004	0.33137207460000007	0	-0.12207031	0	0.8421875000000001	9.677978240000002	2.174853534	0	-0.12207031	0.061035156	1.6245605040000002	9.645678420000001	-0.784765625	0	0.061035156	0	1539958591.506
-8.61447734	-3.5182862400000006	-3.1797364200000002	0	0	0	2.7586425720000003	-8.85732428	0.9462646760000001	-0.061035156	0.18310547	0	2.332763678	9.792822480000002	2.557666034	-0.061035156	-0.12207031	0	-9.786840560000002	-0.26318359620000004	0.339746106	0	-0.12207031	0	0.9366943390000001	9.677978240000002	2.173657248	0.061035156	-0.061035156	0.061035156	1.580297824	9.65405252	-0.740502896	-0.061035156	0	0	1539958591.546
-8.604907248	-3.5326415740000003	-3.1869139400000006	0	-0.061035156	0	2.46794429	-8.72692842	1.063500998	-0.24414062	0.24414062	0.061035156	2.3387451080000004	9.753344748	2.536132788	-0.061035156	-0.12207031	0	-9.7832518	-0.2811279254	0.3337646466	0	-0.061035156	0	0.985742212	9.67558606	2.2215087860000002	0	-0.061035156	0	1.6030273560000001	9.62893071	-0.7799804712000001	-0.061035156	-0.061035156	0	1539958591.586
-8.63122554	-3.5290527160000003	-3.192895468	-0.061035156	-0.061035156	0	2.400952176	-8.771191394	1.006079074	-0.5493164	0.12207031	0.18310547	2.3255859620000003	9.77607428	2.527758786	-0.061035156	-0.061035156	0	-9.81914038	-0.2643798822	0.3576904254	0	-0.12207031	0	1.002490216	9.67917482	2.19997554	-0.061035156	-0.061035156	0	1.6317382200000001	9.62773462	-0.7464843750000001	-0.061035156	0	0	1539958591.626
-8.638403060000002	-3.5338378600000007	-3.1653808900000002	0	0	-0.061035156	2.39138179	-8.834594748	0.6615478240000001	-0.36621094	0.36621094	0.18310547	2.313623004	9.766503894000001	2.4990478240000003	-0.061035156	-0.061035156	0	-9.81914038	-0.2643798822	0.3576904254	0	-0.061035156	0	0.9642089660000001	9.661230432000002	2.178442392	0	0	0	1.606616214	9.651660340000001	-0.7428955072	0	0	0	1539958591.666
-8.644384980000002	-3.5194824280000003	-3.2228027160000003	0	-0.12207031	-0.061035156	2.14973143	-8.85493161	0.6627441100000001	0.12207031	-0.061035156	0	2.293286142	9.758129892000001	2.4751221040000004	-0.061035156	-0.061035156	-0.061035156	-9.81315944	-0.24404297120000001	0.37084961060000005	0	-0.061035156	0	0.9426757788	9.67080072	2.1760498200000002	-0.061035156	-0.061035156	0	1.53125	9.644482428000002	-0.7476806610000001	0	-0.061035156	-0.061035156	1539958591.706
-8.61567392	-3.5493896760000005	-3.158203076	0	0	-0.061035156	2.24423822	-8.85373552	0.910375998	0.36621094	-0.4272461	-0.18310547	2.293286142	9.780859620000001	2.4583741	-0.061035156	-0.061035156	-0.061035156	-9.81315944	-0.24404297120000001	0.37084961060000005	0	0	-0.061035156	0.9881347840000001	9.688745108	2.159301718	0	0	-0.061035156	1.600634784	9.630126800000001	-0.7309326080000002	0	-0.061035156	-0.061035156	1539958591.746
-8.66472194	-3.5063233800000004	-3.180932608	0	-0.061035156	-0.061035156	2.51459964	-8.858520468	1.02163089	0.18310547	-0.30517578	-0.12207031	2.319604532	9.744970746000002	2.446411142	0	-0.061035156	-0.12207031	-9.79880342	-0.3026611322	0.346923822	-0.061035156	0	-0.061035156	0.9905273560000001	9.6636232	2.192797824	-0.061035156	0	-0.061035156	1.6125976440000003	9.640893570000001	-0.758447284	0	0	-0.061035156	1539958591.786
-8.643188400000001	-3.5206787140000007	-3.1773437500000004	0	-0.061035156	-0.061035156	2.598339856	-8.83698732	0.9642089660000001	0.061035156	-0.061035156	-0.061035156	2.345922824	9.755737320000001	2.47392572	0.061035156	0	-0.12207031	-9.777270468000001	-0.24763183900000002	0.32658691100000004	-0.061035156	0	-0.061035156	0.984545926	9.661230432000002	2.1880126800000004	0	0	-0.061035156	1.600634784	9.631323380000001	-0.7440917932000001	0	-0.061035156	-0.061035156	1539958591.826
-8.653955072	-3.5386230040000006	-3.192895468	0	-0.061035156	-0.061035156	2.304052716	-8.85253894	0.9031982428000002	0.18310547	-0.18310547	-0.061035156	2.3387451080000004	9.80478534	2.503832968	0	0	-0.12207031	-9.791625900000001	-0.2524169928	0.3373535144	-0.061035156	0	-0.061035156	0.9283202880000001	9.676782248	2.153320288	0	0	-0.061035156	1.662841754	9.64208966	-0.7428955072	0	0	-0.061035156	1539958591.866
-8.62404802	-3.5565673920000003	-3.2096435700000003	-0.061035156	-0.12207031	-0.061035156	2.5217773560000003	-8.8561277	0.9642089660000001	0.061035156	-0.18310547	-0.061035156	2.3303711060000003	9.79401857	2.5074219240000004	0	-0.061035156	-0.061035156	-9.786840560000002	-0.2536132788	0.31223143000000003	-0.061035156	0	-0.061035156	0.909179712	9.67917482	2.16408696	-0.061035156	0	-0.061035156	1.6281494600000002	9.62653804	-0.7428955072	0	0	-0.061035156	1539958591.906
-8.62763678	-3.5649413940000003	-3.1474366000000003	0	-0.12207031	-0.061035156	2.496655252	-8.834594748	0.9510498200000002	0	-0.18310547	-0.061035156	2.350707968	9.770092752000002	2.5026367800000004	0	-0.061035156	-0.061035156	-9.777270468000001	-0.2775390576	0.2918945288	0	0	-0.061035156	0.9331054712000001	9.65285643	2.174853534	0	0	-0.061035156	1.610205072	9.6385009	-0.7500732428000001	0	-0.061035156	-0.061035156	1539958591.946
-8.597729532	-3.5733153960000004	-3.1713623200000005	0	0	-0.061035156	2.527758786	-8.789135880000002	0.954638678	-0.061035156	-0.18310547	-0.061035156	2.3614746400000004	9.76411142	2.49426268	0	0	-0.061035156	-9.782055710000002	-0.26677246400000004	0.27395019960000005	-0.061035156	0	-0.061035156	0.954638678	9.64328624	2.1712646760000003	0	0.061035156	-0.061035156	1.547998004	9.66003444	-0.7799804712000001	0	-0.061035156	-0.061035156	1539958591.986
-8.63122554	-3.6139891200000003	-3.1821288940000003	0	-0.12207031	-0.061035156	2.5612548920000004	-8.807080072	0.9331054712000001	-0.061035156	0	0	2.32319339	9.795214660000001	2.47392572	-0.061035156	0	-0.061035156	-9.780859620000001	-0.25959472840000003	0.2775390576	-0.061035156	0	-0.061035156	0.9199462860000001	9.668408246	2.1796386780000003	0	0.061035156	0	1.604223642	9.62653804	-0.765625	0	-0.061035156	-0.061035156	1539958592.026
-8.61567392	-3.5745117800000004	-3.160595746	0	-0.061035156	-0.061035156	2.51101088	-8.829809800000001	0.9139648560000001	-0.061035156	-0.12207031	-0.061035156	2.269360324	9.786840560000002	2.469140576	-0.061035156	-0.12207031	-0.061035156	-9.786840560000002	-0.2536132788	0.27275390380000003	-0.061035156	0	-0.061035156	0.8828613220000001	9.668408246	2.15571286	-0.061035156	0.061035156	0	1.5958496400000002	9.645678420000001	-0.75366214	0	-0.061035156	-0.061035156	1539958592.066
-8.61328125	-3.599633786	-3.1330810700000002	0	-0.061035156	-0.061035156	2.4978514400000003	-8.828613220000001	0.925927716	-0.061035156	-0.18310547	0	2.268164038	9.790429712	2.45358876	-0.061035156	-0.061035156	-0.061035156	-9.766503894000001	-0.248828125	0.2452392572	0	0	-0.061035156	0.855346646	9.6552491	2.138964856	0	0.061035156	0	1.5862792540000001	9.63371556	-0.7560547120000001	0	-0.061035156	-0.061035156	1539958592.106
-8.628832968000001	-3.584082068	-3.152221646	0	-0.061035156	-0.061035156	2.524169928	-8.8214357	0.9115722840000001	-0.061035156	-0.061035156	-0.061035156	2.2346679320000002	9.788037140000002	2.406933606	-0.061035156	-0.12207031	0	-9.770092752000002	-0.270361322	0.24763183900000002	0	0	-0.061035156	0.8290283540000001	9.66003444	2.180834964	-0.061035156	0	0	1.5372314300000003	9.656445288	-0.7560547120000001	-0.061035156	-0.061035156	-0.061035156	1539958592.146
-8.653955072	-3.6151855040000007	-3.15102536	-0.061035156	-0.18310547	-0.061035156	2.5421141200000004	-8.845361420000001	0.9462646760000001	-0.061035156	0.061035156	0	2.23227536	9.7748777	2.381811502	0	-0.12207031	-0.061035156	-9.790429712	-0.269165036	0.2428466754	0	0	-0.061035156	0.840991214	9.67080072	2.177246106	0	0	0	1.588671924	9.60261232	-0.7572509980000001	0	-0.061035156	0	1539958592.186
-8.59892572	-3.6068116	-3.0804442900000004	0	0	-0.061035156	2.5026367800000004	-8.895605432000002	1.046752896	-0.061035156	-0.061035156	-0.12207031	2.205957068	9.786840560000002	2.383007788	-0.061035156	-0.12207031	-0.061035156	-9.753344748	-0.2918945288	0.211743161	0	0.061035156	-0.061035156	0.8673096040000001	9.680371106	2.1664795320000003	0	0	-0.061035156	1.582690396	9.648071580000002	-0.73332518	0	0	0	1539958592.226
-8.675488220000002	-3.5792969240000003	-3.131884784	0	-0.061035156	-0.061035156	2.47392572	-8.850146760000001	0.898413089	0.12207031	-0.12207031	0	2.2239013580000004	9.789233426000001	2.410522464	0	-0.061035156	-0.061035156	-9.759326080000001	-0.30625	0.1985839856	0	0.061035156	-0.061035156	0.840991214	9.673193390000002	2.172460962	0	0.061035156	-0.061035156	1.524072284	9.632519568000001	-0.778784146	0	-0.061035156	-0.061035156	1539958592.266
-8.632422120000001	-3.584082068	-3.111547824	0	-0.12207031	-0.061035156	2.670117212	-8.87766124	1.0168457068	0.36621094	0.24414062	0	2.274145468	9.80957068	2.4356445680000003	0	-0.061035156	-0.061035156	-9.777270468000001	-0.288305661	0.1806396466	-0.061035156	0	-0.061035156	0.7991211060000001	9.666015380000001	2.162890576	0	0	-0.061035156	1.62575679	9.62893071	-0.765625	0	-0.061035156	-0.061035156	1539958592.306
-8.595336960000001	-3.5960449280000004	-3.064892572	-0.061035156	0.12207031	0	2.3973632200000004	-8.781957968	1.1807373200000002	-0.18310547	-0.061035156	0.061035156	2.2573974640000003	9.82751448	2.4344482820000004	-0.061035156	-0.12207031	-0.061035156	-9.749755890000001	-0.27395019960000005	0.1818359424	0	0	-0.061035156	0.8170653959999999	9.683960160000002	2.172460962	0	0	0	1.6544677520000002	9.616967752	-0.783569339	0	0	-0.061035156	1539958592.346
-8.6515625	-3.5984375	-3.1175292540000004	0	0	0	2.414111322	-8.786743210000001	0.840991214	-0.5493164	0	0.061035156	2.282519568	9.782055710000002	2.4846923920000004	-0.061035156	0	-0.061035156	-9.74138179	-0.26677246400000004	0.18303222840000002	-0.061035156	0	-0.061035156	0.8230468750000001	9.687548920000001	2.19399411	0	0	-0.061035156	1.5910644960000002	9.62653804	-0.754858426	0	-0.061035156	0	1539958592.386
-8.62285144	-3.6068116	-3.172558606	-0.061035156	0.061035156	0	2.3578857820000003	-8.84177266	0.6053222644	-0.18310547	0.061035156	0.061035156	2.253808606	9.80358876	2.5026367800000004	-0.061035156	0	-0.061035156	-9.76171875	-0.2572021466	0.19499511780000003	0	-0.061035156	-0.061035156	0.805102536	9.668408246	2.159301718	-0.061035156	-0.061035156	0	1.58747554	9.6636232	-0.775195288	-0.061035156	-0.061035156	0	1539958592.426
-8.653955072	-3.6127929320000005	-3.1558105040000006	-0.061035156	-0.061035156	0	2.40573732	-8.82263179	0.6400146760000001	0.18310547	-0.18310547	0.12207031	2.217919928	9.79401857	2.4583741	-0.061035156	-0.061035156	-0.061035156	-9.795214660000001	-0.287109375	0.21413574280000003	0	-0.061035156	-0.061035156	0.7991211060000001	9.6636232	2.136572284	-0.061035156	-0.061035156	0	1.594653354	9.640893570000001	-0.7823730432	-0.061035156	-0.061035156	0	1539958592.466
-8.608496106	-3.5673339660000005	-3.1462402160000003	-0.061035156	0	0	2.4583741	-8.884838760000001	1.08383786	0.061035156	-0.30517578	-0.18310547	2.3219971040000003	9.790429712	2.477514676	0	0.12207031	-0.12207031	-9.785644568	-0.3541015576	0.2344726538	-0.061035156	0	-0.061035156	0.965405252	9.725830072	2.209545926	-0.061035156	0.061035156	-0.061035156	1.540820288	9.63371556	-0.7763915740000001	0	0	0	1539958592.552
-8.632422120000001	-3.58049321	-3.160595746	-0.061035156	-0.061035156	0	2.503832968	-8.936279254	1.0886230432000001	0.061035156	0.24414062	-0.12207031	2.2849121400000003	9.788037140000002	2.51459964	-0.061035156	0.12207031	-0.061035156	-9.81315944	-0.324194339	0.2225097644	-0.12207031	0	-0.061035156	0.9187500000000001	9.66481929	2.190405252	-0.061035156	0	0	1.580297824	9.64328624	-0.7955322480000001	0	0	0	1539958592.586
-8.589355432000001	-3.599633786	-3.1689697480000003	-0.061035156	0	0	2.3423339660000004	-8.931494110000001	1.1269042932	0.12207031	-0.18310547	-0.12207031	2.263378894	9.780859620000001	2.5349366	-0.061035156	0.061035156	-0.061035156	-9.81315944	-0.324194339	0.2225097644	-0.12207031	0	-0.061035156	0.885253894	9.646875000000001	2.16767572	-0.061035156	0	0	1.5456054320000001	9.63969748	-0.7668212860000001	0	0	0	1539958592.626
-8.62285144	-3.5960449280000004	-3.160595746	-0.061035156	0	-0.061035156	2.319604532	-8.86210962	1.1807373200000002	0.12207031	-0.24414062	-0.18310547	2.27294928	9.77368161	2.495458966	-0.061035156	0	-0.061035156	-9.795214660000001	-0.2954833966	0.23208007200000003	-0.12207031	0	-0.061035156	0.9055908540000002	9.66242662	2.183227536	-0.061035156	0.061035156	0	1.5180908540000002	9.6385009	-0.764428714	0	0	0	1539958592.666
-8.638403060000002	-3.568530252	-3.2251952880000005	-0.12207031	-0.061035156	-0.061035156	2.47033696	-8.883642572	1.1580077880000001	0	-0.12207031	-0.12207031	2.2849121400000003	9.7748777	2.483496106	-0.061035156	0.061035156	-0.061035156	-9.795214660000001	-0.2954833966	0.23208007200000003	-0.12207031	0	-0.061035156	0.8960205072	9.667211960000001	2.153320288	-0.061035156	0.061035156	0	1.5551757200000003	9.62653804	-0.775195288	0	0	0	1539958592.706
-8.630029254	-3.60202626	-3.161792032	-0.061035156	0	-0.061035156	2.4978514400000003	-8.86210962	1.0515380890000001	-0.12207031	-0.061035156	-0.061035156	2.2657714660000003	9.755737320000001	2.4404297120000003	-0.061035156	0.061035156	-0.061035156	-9.791625900000001	-0.29069824280000006	0.24045410340000004	-0.12207031	0	-0.061035156	0.9020019568000001	9.65405252	2.177246106	-0.061035156	0.061035156	0	1.565942392	9.644482428000002	-0.762036142	0	0.061035156	0	1539958592.746
-8.612085160000001	-3.5589599640000005	-3.215625	-0.061035156	0	-0.061035156	2.4571777160000003	-8.813061600000001	0.8840576080000001	-0.12207031	-0.30517578	-0.12207031	2.250219748	9.792822480000002	2.4165038940000003	-0.061035156	0.061035156	0	-9.788037140000002	-0.3229980432	0.23208007200000003	-0.12207031	0	-0.061035156	0.8744873200000001	9.65883786	2.1700683900000004	-0.061035156	0.12207031	0	1.58149411	9.630126800000001	-0.79194339	0	0	0	1539958592.786
-8.616870108	-3.5577635800000005	-3.1653808900000002	-0.061035156	0	-0.061035156	2.578002896	-8.79990216	0.800317392	0.061035156	-0.12207031	0	2.235864218	9.770092752000002	2.400952176	-0.061035156	0.061035156	0	-9.77966304	-0.32778320680000006	0.24165038940000003	-0.12207031	0	-0.061035156	0.850561502	9.668408246	2.213134784	-0.061035156	0.061035156	0	1.610205072	9.636108426000002	-0.7799804712000001	0	0	0	1539958592.826
-8.59294429	-3.55058606	-3.170166034	-0.061035156	0	-0.061035156	2.528955072	-8.80349092	0.8708984620000001	0.061035156	0	0	2.2035644960000003	9.765307608	2.445214856	0	0	0	-9.786840560000002	-0.30744628600000007	0.2237060504	-0.12207031	0	-0.061035156	0.8529540740000001	9.67080072	2.2083496400000002	0	0.061035156	0	1.592260782	9.624145468	-0.80988768	0	0	0	1539958592.866
-8.616870108	-3.58288588	-3.213232428	0	0.061035156	-0.061035156	2.644995108	-8.774780252000001	0.7907471040000001	0.18310547	0.061035156	-0.061035156	2.201171924	9.77128894	2.4523925720000004	0	0	0	-9.796411240000001	-0.28471679320000004	0.22849121400000003	-0.12207031	0	0	0.840991214	9.645678420000001	2.1892089660000003	0	0.061035156	0	1.6090087860000002	9.632519568000001	-0.8062988220000001	0	0	0	1539958592.906
-8.607299820000001	-3.570922824	-3.21921376	-0.061035156	0	-0.061035156	2.64738768	-8.793920926	1.0993896760000001	0.12207031	0.061035156	0.18310547	2.198779254	9.790429712	2.4583741	0	0	0	-9.77128894	-0.30625	0.1878173822	-0.12207031	0	0	0.8278320288	9.677978240000002	2.20236821	-0.061035156	0	0	1.6329346040000001	9.61816394	-0.7716064300000001	-0.061035156	0	0	1539958592.946
-8.596533246000002	-3.570922824	-3.1713623200000005	-0.061035156	0.18310547	-0.061035156	2.5265625000000003	-8.833398560000001	1.19270018	-0.36621094	0.18310547	0.24414062	2.159301718	9.785644568	2.4667480040000003	0	0	0	-9.8083741	-0.270361322	0.18422851440000002	-0.12207031	0	0	0.835009784	9.680371106	2.2035644960000003	0	0	0	1.5898682100000001	9.637304712	-0.7811767572	0	-0.061035156	0	1539958592.986
-8.609692392	-3.591259784	-3.2586913940000004	0	0.12207031	-0.061035156	2.3219971040000003	-8.847753894	0.8744873200000001	-0.48828125	0.12207031	0.18310547	2.14973143	9.8	2.45598143	0	0	-0.061035156	-9.797607428000001	-0.2392578076	0.16987304320000002	-0.12207031	0	0	0.8421875000000001	9.677978240000002	2.21433107	-0.061035156	0	-0.061035156	1.567138678	9.64208966	-0.7883544928000001	0	0	0	1539958593.026
-8.612085160000001	-3.6080077880000005	-3.2838134000000005	0	0	0	2.286108426	-8.8561277	0.7369140380000001	0.061035156	-0.18310547	0.061035156	2.1473388580000004	9.82751448	2.491870108	0	0	-0.061035156	-9.766503894000001	-0.27395019960000005	0.1315917932	-0.061035156	0	-0.061035156	0.8206542932	9.69233426	2.180834964	-0.061035156	0	-0.061035156	1.604223642	9.625341754	-0.762036142	0	-0.061035156	0	1539958593.066
-8.6001223	-3.58049321	-3.255102536	0	0	0	2.3734375	-8.84296875	0.9989013580000001	0.36621094	-0.12207031	0.061035156	2.159301718	9.8083741	2.460766574	-0.061035156	0	-0.061035156	-9.778466754	-0.2990722644	0.1387695288	-0.061035156	0	0	0.79194339	9.676782248	2.185620108	-0.061035156	-0.061035156	0	1.5707275360000001	9.624145468	-0.793139676	-0.061035156	0	0	1539958593.106
-8.584570288	-3.5972412140000003	-3.2072509000000005	0.061035156	0.061035156	0	2.5217773560000003	-8.866894568000001	1.166381839	0.36621094	-0.12207031	0.061035156	2.2083496400000002	9.837085159999999	2.463159146	-0.061035156	-0.12207031	-0.061035156	-9.795214660000001	-0.2835205072	0.1447509784	-0.061035156	0	-0.061035156	0.7967285340000001	9.7066893	2.2286865020000004	-0.061035156	-0.061035156	0	1.617382788	9.63491214	-0.80988768	0	0	0	1539958593.146
-8.577392572	-3.58288588	-3.277832068	0	0.12207031	0	2.4727295320000002	-8.87646466	1.0946044928	0.061035156	-0.061035156	-0.061035156	2.2239013580000004	9.834692000000002	2.47631839	-0.061035156	-0.12207031	-0.061035156	-9.795214660000001	-0.2835205072	0.1447509784	-0.061035156	0	-0.061035156	0.846972644	9.724634080000001	2.23227536	-0.061035156	-0.061035156	0	1.58388678	9.6217527	-0.754858426	-0.061035156	0	0	1539958593.185
-8.589355432000001	-3.5888672120000003	-3.2957762600000002	0	0.061035156	0	2.6210692900000003	-8.826220746	1.07785643	0	0.061035156	0	2.168872104	9.797607428000001	2.4799072480000004	-0.061035156	0	-0.061035156	-9.78444838	-0.270361322	0.135180661	0	0	-0.061035156	0.8445800720000001	9.681567392	2.1760498200000002	-0.061035156	0	0	1.58388678	9.631323380000001	-0.75366214	0	0	0	1539958593.225
-8.575000000000001	-3.5422119600000004	-3.361572284	0	0	0	2.463159146	-8.78435054	1.020434604	0	-0.061035156	-0.12207031	2.19399411	9.80478534	2.447607428	-0.061035156	-0.061035156	-0.061035156	-9.786840560000002	-0.3002685504	0.1674804712	0	0	-0.061035156	0.8062988220000001	9.66242662	2.2083496400000002	-0.061035156	-0.061035156	0	1.5719238220000002	9.636108426000002	-0.7728027160000001	0	-0.061035156	0	1539958593.266
-8.564233426000001	-3.5517822480000003	-3.325683606	0	-0.061035156	0	2.5098144959999997	-8.78076178	1.076660144	-0.12207031	-0.12207031	-0.18310547	2.195190396	9.78444838	2.428466754	-0.061035156	-0.061035156	-0.061035156	-9.786840560000002	-0.3002685504	0.1674804712	0	0	-0.061035156	0.850561502	9.686352340000001	2.2250976440000003	-0.061035156	-0.12207031	0	1.5910644960000002	9.62893071	-0.764428714	0	0	0	1539958593.306
-8.58098143	-3.5469971040000003	-3.2586913940000004	0.061035156	0	0	2.5050292540000005	-8.798706070000001	0.9737792932	-0.30517578	0	-0.18310547	2.1796386780000003	9.73659694	2.400952176	-0.061035156	-0.061035156	-0.061035156	-9.777270468000001	-0.31342773560000003	0.1674804712	-0.061035156	0	-0.061035156	0.88046875	9.62893071	2.209545926	-0.12207031	-0.061035156	-0.061035156	1.58149411	9.64208966	-0.8062988220000001	-0.061035156	-0.061035156	-0.061035156	1539958593.346
-8.545092752	-3.53981929	-3.34243161	0	-0.061035156	-0.061035156	2.5217773560000003	-8.802294928000002	0.8661132788	-0.30517578	0	-0.18310547	2.1796386780000003	9.7401857	2.3997558900000002	0	-0.061035156	-0.061035156	-9.79401857	-0.31701660340000004	0.16030273560000002	0	-0.061035156	-0.061035156	0.8661132788	9.605004892	2.209545926	-0.061035156	-0.061035156	-0.061035156	1.64011232	9.615771760000001	-0.7811767572	0	-0.061035156	-0.061035156	1539958593.386
-8.58815944	-3.5649413940000003	-3.25151358	0	0	-0.061035156	2.326782248	-8.725732428	0.724951178	0	-0.061035156	-0.12207031	2.219116214	9.746167032	2.381811502	0	-0.061035156	-0.061035156	-9.79401857	-0.31701660340000004	0.16030273560000002	0	0	-0.061035156	0.8266357428000001	9.61816394	2.215527356	-0.061035156	-0.061035156	-0.061035156	1.6616454680000001	9.63491214	-0.7871582068	0	-0.061035156	0	1539958593.426
-8.572607428000001	-3.5517822480000003	-3.3173096040000005	0	0	-0.061035156	2.566040036	-8.838183606000001	0.9773681610000001	0.18310547	0.30517578	0	2.2430420320000004	9.766503894000001	2.3925780760000004	0	-0.12207031	0	-9.766503894000001	-0.30505371400000003	0.1411621106	0	0	0	0.7967285340000001	9.630126800000001	2.2203125000000004	0	-0.061035156	-0.061035156	1.58149411	9.62055661	-0.7955322480000001	-0.061035156	-0.061035156	0	1539958593.466
-8.595336960000001	-3.585278354	-3.338842752	0	-0.061035156	-0.061035156	2.2167236420000003	-8.7963134	1.020434604	-0.36621094	0.12207031	0.12207031	2.222705072	9.782055710000002	2.396167032	0	-0.12207031	0	-9.80478534	-0.2930908246	0.1674804712	0	-0.061035156	0	0.840991214	9.67558606	2.239453076	0	-0.061035156	-0.061035156	1.637719748	9.6385009	-0.7512695288	0	0	0	1539958593.506
-8.56184056	-3.591259784	-3.3101317900000002	0	-0.12207031	-0.061035156	2.333959964	-8.915942392	0.9486572480000001	-0.36621094	0.24414062	0.18310547	2.237060504	9.76291484	2.4296630400000003	0	-0.12207031	0	-9.80478534	-0.2930908246	0.1674804712	0	0	-0.061035156	0.8756836060000002	9.66481929	2.256201178	0	-0.061035156	-0.061035156	1.5982422120000002	9.645678420000001	-0.7524658540000001	-0.061035156	0	-0.061035156	1539958593.545
-8.577392572	-3.593652356	-3.3101317900000002	0	-0.061035156	-0.061035156	2.1162353240000003	-8.901586960000001	0.8134765380000001	-0.18310547	-0.12207031	0.061035156	2.219116214	9.790429712	2.469140576	0.061035156	-0.12207031	0	-9.801196580000001	-0.2942871106	0.16508788940000002	0	0	0	0.84816893	9.661230432000002	2.241845746	0	-0.061035156	-0.061035156	1.580297824	9.636108426000002	-0.770410144	0	-0.061035156	0	1539958593.585
-8.577392572	-3.584082068	-3.3220947480000005	-0.061035156	-0.18310547	-0.061035156	2.186816394	-8.90876448	0.8218505890000001	0.12207031	-0.30517578	0.12207031	2.1473388580000004	9.789233426000001	2.477514676	0	-0.12207031	-0.061035156	-9.79401857	-0.34572753600000006	0.16030273560000002	0.061035156	0	0	0.86850589	9.65285643	2.20236821	0	-0.061035156	-0.061035156	1.5587646760000002	9.651660340000001	-0.7871582068	-0.061035156	0	0	1539958593.626
-8.559448380000001	-3.5984375	-3.2479248200000006	0	-0.061035156	-0.061035156	2.3614746400000004	-8.91354982	1.123315396	0.18310547	-0.18310547	0.061035156	2.19638678	9.786840560000002	2.47871106	0	-0.12207031	-0.061035156	-9.79401857	-0.34572753600000006	0.16030273560000002	0	0	0	0.878076178	9.669604532000001	2.239453076	0	-0.061035156	-0.061035156	1.60183107	9.61816394	-0.754858426	-0.061035156	0	-0.061035156	1539958593.665
-8.61447734	-3.5721191100000005	-3.2479248200000006	0	-0.12207031	-0.061035156	2.421289038	-8.906372300000001	1.043164038	0	-0.18310547	-0.061035156	2.198779254	9.788037140000002	2.4811035340000003	0	-0.061035156	-0.061035156	-9.788037140000002	-0.31103514400000004	0.1363769568	0	0	0	0.8840576080000001	9.650463760000001	2.2215087860000002	0	-0.061035156	-0.061035156	1.62575679	9.640893570000001	-0.75366214	0	0	0	1539958593.706
-8.597729532	-3.5900634000000005	-3.2251952880000005	-0.061035156	-0.12207031	-0.061035156	2.537329074	-8.892016574000001	0.954638678	0.24414062	-0.18310547	0.061035156	2.186816394	9.8251223	2.44401857	0	-0.061035156	-0.061035156	-9.76770018	-0.309838858	0.1268066394	0	0	0	0.849365216	9.67438948	2.21433107	0	0	-0.061035156	1.592260782	9.644482428000002	-0.763232428	-0.061035156	-0.061035156	-0.061035156	1539958593.746
-8.601318390000001	-3.5972412140000003	-3.208447284	-0.061035156	-0.12207031	-0.061035156	2.3758300720000003	-8.86809056	1.0503417932	0.061035156	-0.24414062	-0.12207031	2.231079074	9.81315944	2.424877896	0	-0.061035156	-0.061035156	-9.76770018	-0.309838858	0.1268066394	0	0	0	0.805102536	9.70310054	2.19638678	0	-0.061035156	-0.061035156	1.600634784	9.651660340000001	-0.7524658540000001	-0.061035156	0.061035156	-0.061035156	1539958593.785
-8.584570288	-3.611596646	-3.228784146	-0.061035156	-0.12207031	-0.061035156	2.45598143	-8.827417032000001	0.976171875	0	-0.12207031	-0.12207031	2.2346679320000002	9.785644568	2.3806152160000003	0	-0.061035156	-0.061035156	-9.79880342	-0.2978759784	0.1387695288	0	-0.061035156	0	0.8158691100000001	9.657641574000001	2.2250976440000003	-0.061035156	-0.061035156	-0.061035156	1.5599609620000003	9.65883786	-0.724951178	0	0	-0.061035156	1539958593.825
-8.585766574	-3.6570557100000003	-3.170166034	0	-0.12207031	-0.061035156	2.48229982	-8.781957968	0.954638678	0	-0.18310547	-0.18310547	2.219116214	9.80957068	2.368652356	0	0	0	-9.780859620000001	-0.29667969240000003	0.11604003600000001	0	0	0	0.8278320288	9.688745108	2.233471646	0	0	-0.061035156	1.5432128600000001	9.64328624	-0.745288089	0	0	-0.061035156	1539958593.865
-8.60371106	-3.6295410340000003	-3.213232428	-0.061035156	-0.12207031	-0.061035156	2.45	-8.791528060000001	0.9175537140000001	0	-0.061035156	-0.12207031	2.209545926	9.82392572	2.3746337860000004	0	0	0	-9.780859620000001	-0.29667969240000003	0.11604003600000001	-0.061035156	0	0	0.7955322480000001	9.681567392	2.190405252	0	0	-0.061035156	1.5599609620000003	9.650463760000001	-0.7560547120000001	0	0	-0.061035156	1539958593.905
-8.606103240000001	-3.645092752	-3.1964844240000003	0	-0.061035156	-0.061035156	2.445214856	-8.828613220000001	0.8290283540000001	0	-0.12207031	-0.061035156	2.237060504	9.837085159999999	2.3889892180000003	0	-0.061035156	-0.061035156	-9.785644568	-0.285913089	0.1124511682	0	-0.061035156	0	0.7500732428000001	9.69113768	2.204760782	0	0	-0.061035156	1.58149411	9.657641574000001	-0.7488769568000001	0	0	-0.061035156	1539958593.945
-8.56782248	-3.6486816100000006	-3.161792032	0	-0.12207031	-0.061035156	2.4583741	-8.833398560000001	0.8828613220000001	0	-0.061035156	-0.12207031	2.21433107	9.82871106	2.39138179	0	-0.061035156	0	-9.7748777	-0.2619873004	0.1124511682	0	-0.061035156	-0.061035156	0.754858426	9.71147464	2.22629393	0	0	0	1.562353534	9.64328624	-0.723754892	0	-0.061035156	-0.061035156	1539958593.986
-8.572607428000001	-3.6462889400000003	-3.1438476440000005	0	0	0	2.410522464	-8.83698732	0.9570312500000001	-0.12207031	-0.061035156	-0.12207031	2.177246106	9.835888579999999	2.3889892180000003	0	-0.061035156	0	-9.7748777	-0.2619873004	0.1124511682	0	-0.061035156	-0.061035156	0.764428714	9.687548920000001	2.2239013580000004	0	0	0	1.6305420320000001	9.640893570000001	-0.7381103240000001	0	0	-0.061035156	1539958594.025
-8.595336960000001	-3.599633786	-3.178540036	0	-0.12207031	0	2.34113768	-8.84177266	0.893627896	-0.12207031	-0.061035156	0	2.180834964	9.80717752	2.3889892180000003	-0.061035156	-0.061035156	0	-9.77128894	-0.2990722644	0.1268066394	0	-0.061035156	0	0.754858426	9.669604532000001	2.2167236420000003	0	-0.061035156	0	1.5731201080000001	9.6385009	-0.754858426	-0.061035156	0	0	1539958594.065
-8.585766574	-3.667822284	-3.134277356	0	0	0	2.4595702880000005	-8.86809056	0.9713867212000001	0.061035156	-0.061035156	-0.061035156	2.1796386780000003	9.82153354	2.4021484620000004	0	-0.061035156	0	-9.782055710000002	-0.2930908246	0.132788089	0	-0.061035156	-0.061035156	0.7680175720000001	9.677978240000002	2.191601538	-0.061035156	-0.061035156	0	1.5599609620000003	9.644482428000002	-0.729736322	0	0	0	1539958594.105
-8.633618210000002	-3.63432608	-3.180932608	0	-0.061035156	0	2.42607428	-8.883642572	1.0419677520000001	0	-0.061035156	0	2.198779254	9.81914038	2.387792932	-0.061035156	-0.061035156	-0.061035156	-9.78444838	-0.2918945288	0.1256103534	0	-0.061035156	0	0.7692138580000001	9.67558606	2.192797824	0	-0.061035156	0	1.5587646760000002	9.651660340000001	-0.7369140380000001	-0.061035156	0	0	1539958594.145
-8.6001223	-3.619970746	-3.170166034	-0.061035156	-0.061035156	0	2.333959964	-8.89321286	1.0120605432	0.061035156	-0.24414062	-0.061035156	2.14973143	9.81914038	2.365063498	-0.061035156	-0.061035156	-0.061035156	-9.81196286	-0.309838858	0.1387695288	0	-0.061035156	0	0.7859619110000001	9.686352340000001	2.19399411	-0.061035156	-0.061035156	0	1.5396240020000003	9.65285643	-0.7309326080000002	0	0	-0.061035156	1539958594.185
-8.596533246000002	-3.645092752	-3.1378662140000007	0	0	0	2.4870849640000006	-8.8728759	1.025219748	0.12207031	-0.12207031	0	2.1796386780000003	9.80239218	2.3483153960000003	-0.061035156	-0.061035156	-0.061035156	-9.81196286	-0.309838858	0.1387695288	0	-0.061035156	-0.061035156	0.802709964	9.676782248	2.1975829680000003	0	-0.061035156	0	1.562353534	9.65285643	-0.7273437500000001	-0.061035156	0	0	1539958594.226
-8.57978534	-3.6187744600000005	-3.158203076	0	-0.061035156	0	2.446411142	-8.80349092	1.022827176	0.061035156	-0.12207031	0	2.2250976440000003	9.795214660000001	2.345922824	-0.061035156	-0.12207031	-0.061035156	-9.789233426000001	-0.30505371400000003	0.15671386780000002	0	-0.061035156	-0.061035156	0.83022464	9.68515625	2.1975829680000003	-0.061035156	-0.061035156	0	1.567138678	9.63491214	-0.7512695288	0	0	0	1539958594.265
-8.604907248	-3.6355224640000006	-3.16777356	-0.061035156	0	-0.061035156	2.469140576	-8.8046875	0.9522461060000001	0	-0.061035156	0.061035156	2.233471646	9.810766280000001	2.3734375	0	-0.061035156	-0.061035156	-9.79880342	-0.308642572	0.1866210962	0	-0.061035156	-0.061035156	0.833813498	9.682763580000001	2.186816394	0	0	-0.061035156	1.585082968	9.62773462	-0.7393066100000001	0	0	0	1539958594.305
-8.637207068	-3.6462889400000003	-3.1821288940000003	0	-0.12207031	0	2.403344748	-8.80349092	0.9929199280000001	-0.18310547	-0.061035156	-0.12207031	2.289697284	9.835888579999999	2.404541034	0	-0.061035156	-0.061035156	-9.79880342	-0.308642572	0.1866210962	0	0	-0.061035156	0.8290283540000001	9.705493210000002	2.1880126800000004	0	-0.061035156	-0.061035156	1.5384277160000002	9.649267572	-0.7201660340000001	0	0	0	1539958594.345
-8.621655252000002	-3.6546630400000004	-3.125903354	0	-0.061035156	0	2.65576178	-8.813061600000001	1.0347900360000002	-0.36621094	-0.12207031	-0.12207031	2.2980712860000003	9.82153354	2.4296630400000003	0	0	-0.061035156	-9.8083741	-0.3002685504	0.1866210962	-0.061035156	0	-0.061035156	0.8517577880000001	9.70310054	2.183227536	-0.061035156	0	0	1.5563721040000003	9.65285643	-0.73332518	0	0	-0.061035156	1539958594.385
-8.610888580000001	-3.60202626	-3.172558606	-0.061035156	-0.061035156	-0.061035156	2.5564697480000005	-8.797509980000001	0.9594238220000001	-0.6713867	0.18310547	0.12207031	2.2801269960000004	9.81435504	2.4392334260000004	0	0	0	-9.786840560000002	-0.308642572	0.17106933900000001	0	-0.061035156	-0.061035156	0.8517577880000001	9.70310054	2.183227536	-0.061035156	0	0	1.579101538	9.648071580000002	-0.718969748	0	-0.061035156	-0.061035156	1539958594.425
-8.589355432000001	-3.63432608	-3.124707068	0	-0.061035156	-0.061035156	2.4165038940000003	-8.771191394	0.6220702880000001	-0.79345703	0.061035156	0.24414062	2.3172119600000003	9.785644568	2.42368161	-0.061035156	-0.061035156	0	-9.786840560000002	-0.308642572	0.17106933900000001	0	-0.061035156	-0.061035156	0.8517577880000001	9.70310054	2.183227536	-0.061035156	0	0	1.599438498	9.6217527	-0.7369140380000001	0	0	-0.061035156	1539958594.465
-8.61328125	-3.6355224640000006	-3.124707068	0	-0.061035156	0	2.268164038	-8.8046875	0.47971191100000005	-0.4272461	0.061035156	0.061035156	2.282519568	9.80957068	2.3794189300000004	-0.061035156	-0.061035156	0	-9.782055710000002	-0.26796875000000003	0.1866210962	0	-0.061035156	-0.061035156	0.8170653959999999	9.6636232	2.1880126800000004	-0.061035156	0	0	1.5934570680000002	9.632519568000001	-0.7428955072	0	0	0	1539958594.505
-8.62285144	-3.6127929320000005	-3.125903354	0	-0.061035156	-0.061035156	2.2167236420000003	-8.825024460000002	0.41511232	0	-0.12207031	0	2.251416034	9.82153354	2.336352536	-0.061035156	-0.061035156	0.061035156	-9.777270468000001	-0.3146240216	0.1985839856	0	0	-0.061035156	0.832617212	9.687548920000001	2.16408696	0	0	0	1.565942392	9.64328624	-0.7476806610000001	-0.061035156	0	0	1539958594.545
-8.662329074	-3.611596646	-3.1330810700000002	0	-0.061035156	-0.061035156	2.3889892180000003	-8.960205072	0.6926513580000001	0.36621094	-0.24414062	-0.061035156	2.233471646	9.810766280000001	2.344726538	-0.061035156	-0.061035156	0	-9.777270468000001	-0.3146240216	0.1985839856	0	0	-0.061035156	0.8290283540000001	9.709082068	2.183227536	0	0	0	1.58149411	9.66242662	-0.7261474640000001	-0.061035156	-0.061035156	-0.061035156	1539958594.585
-8.595336960000001	-3.5781005400000003	-3.12351088	-0.061035156	-0.061035156	-0.061035156	2.3519042540000004	-8.96140126	0.9977050720000001	0.30517578	-0.18310547	-0.12207031	2.219116214	9.82392572	2.3626709260000003	-0.061035156	0	0	-9.795214660000001	-0.3146240216	0.2129394568	0	-0.061035156	-0.061035156	0.8314209260000001	9.68515625	2.174853534	-0.061035156	-0.061035156	0	1.561157248	9.649267572	-0.729736322	0	0	-0.061035156	1539958594.625
-8.647973740000001	-3.6104003600000003	-3.1139403960000003	-0.061035156	-0.061035156	-0.061035156	2.45358876	-8.91235324	1.0288086060000001	0.18310547	-0.18310547	-0.061035156	2.219116214	9.792822480000002	2.3925780760000004	-0.061035156	-0.061035156	0	-9.782055710000002	-0.3289794928	0.19020996400000004	-0.061035156	0	-0.061035156	0.8661132788	9.687548920000001	2.1664795320000003	-0.061035156	0	0	1.564746106	9.657641574000001	-0.7058105432	0	-0.061035156	-0.061035156	1539958594.665
-8.6348143	-3.570922824	-3.1199219240000007	-0.061035156	-0.18310547	-0.061035156	2.5026367800000004	-8.866894568000001	1.0168457068	0.18310547	-0.12207031	0	2.274145468	9.797607428000001	2.3925780760000004	0	0	-0.061035156	-9.782055710000002	-0.3289794928	0.19020996400000004	-0.061035156	0	-0.061035156	0.8637207068000001	9.66481929	2.1712646760000003	-0.061035156	0	-0.061035156	1.565942392	9.624145468	-0.7261474640000001	0	0.061035156	-0.061035156	1539958594.705
-8.62285144	-3.568530252	-3.129492212	-0.12207031	-0.12207031	-0.061035156	2.460766574	-8.827417032000001	0.8732910340000001	0.18310547	-0.12207031	0	2.274145468	9.797607428000001	2.3925780760000004	0	0	-0.061035156	-9.76171875	-0.3194091754	0.17585449280000004	-0.061035156	-0.061035156	-0.061035156	0.83022464	9.69233426	2.140161142	-0.061035156	0	-0.061035156	1.550390576	9.61936052	-0.763232428	0	0.061035156	-0.061035156	1539958594.745
-8.545092752	-3.5027344240000007	-3.0182373200000003	-0.061035156	-0.061035156	-0.061035156	2.45598143	-8.80588408	0.7476806610000001	0.12207031	-0.18310547	-0.12207031	2.383007788	9.843066100000001	2.360278354	0	0	-0.061035156	-9.77368161	-0.27514648560000005	0.2775390576	-0.061035156	-0.061035156	-0.061035156	0.8720947480000001	9.723437500000001	2.118627896	-0.061035156	0	0	1.53125	9.572705072	-0.7967285340000001	0	0.061035156	-0.12207031	1539958594.785
-8.5068116	-3.3244873200000002	-3.104370108	0	0.061035156	-0.12207031	2.368652356	-8.742480432	0.6890625	0	-0.18310547	-0.18310547	2.383007788	9.843066100000001	2.360278354	0	0	-0.061035156	-9.77368161	-0.27514648560000005	0.2775390576	-0.12207031	-0.061035156	-0.12207031	0.9295165740000001	9.712670926000001	2.097094748	-0.12207031	0.061035156	-0.061035156	1.4869873200000001	9.49973143	-0.8589355432	0	0.12207031	-0.18310547	1539958594.825
-8.468530252	-3.2885987400000003	-3.3448242800000005	-0.24414062	0.36621094	-0.24414062	2.3542969240000002	-8.5498777	0.765625	-0.061035156	-0.18310547	-0.12207031	2.49426268	9.791625900000001	2.383007788	0	0.12207031	-0.061035156	-9.6983152	-0.227294928	0.23327636780000002	-0.12207031	0	-0.12207031	1.0240234620000002	9.63969748	2.020532248	-0.18310547	0.12207031	-0.061035156	1.61977536	9.53083516	-0.8972167932	0	0.12207031	-0.18310547	1539958594.865
-8.528344748	-3.3854980040000004	-3.6546630400000004	-0.18310547	0.4272461	-0.36621094	2.271752896	-8.421875	0.83022464	-0.24414062	-0.12207031	-0.12207031	2.5086182100000003	9.676782248	2.3423339660000004	0	0.24414062	-0.061035156	-9.82871106	-0.1579101538	0.3935791034	-0.24414062	0.12207031	-0.18310547	1.178344748	9.62893071	1.945166034	-0.24414062	0.18310547	-0.12207031	1.60183107	9.67917482	-1.0264160340000001	0	0.61035156	-0.30517578	1539958594.905
-8.56184056	-3.505126996	-4.002783246	-0.30517578	0.4272461	-0.4272461	2.15571286	-8.48049321	0.7859619110000001	-0.30517578	-0.30517578	-0.18310547	2.4571777160000003	9.87177716	2.3483153960000003	0.061035156	0.36621094	-0.18310547	-9.82871106	-0.1579101538	0.3935791034	-0.4272461	0.18310547	-0.24414062	1.3266846040000002	9.792822480000002	1.774096646	-0.30517578	0.36621094	-0.24414062	1.6783935700000001	9.744970746000002	-1.025219748	-0.12207031	0.61035156	-0.36621094	1539958594.945
-8.54389676	-3.6558594240000004	-4.262377896	-0.48828125	-0.24414062	-0.4272461	2.11743161	-8.6001223	0.8158691100000001	-0.4272461	-0.36621094	-0.30517578	2.4930663940000004	10.00217302	2.3734375	0.061035156	0.5493164	-0.4272461	-9.9100589	0.0980957068	0.4892822284000001	-0.61035156	0.24414062	-0.24414062	1.3290771760000002	9.908862319999999	1.5910644960000002	-0.36621094	0.48828125	-0.30517578	2.064794928	9.6636232	-0.955834964	-0.18310547	0.48828125	-0.18310547	1539958594.985
-8.559448380000001	-3.6080077880000005	-4.10207518	-0.5493164	-0.91552734	-0.36621094	2.082739218	-8.6515625	0.860131839	-0.61035156	-0.30517578	-0.30517578	2.5385253600000004	10.0631839	2.2382567900000003	0	0.6713867	-0.6713867	-10.163672120000001	0.2045654254	0.6029296924	-0.7324219	0.30517578	-0.24414062	1.28361821	10.004565200000002	1.5384277160000002	-0.4272461	0.5493164	-0.4272461	2.3243896760000005	9.590649460000002	-0.8744873200000001	-0.24414062	0.48828125	0.12207031	1539958595.025
-8.537914840000001	-3.3962646760000004	-3.9860351440000006	-0.4272461	-0.61035156	-0.36621094	2.018139676	-8.665917932000001	0.869702176	-0.7324219	-0.4272461	-0.30517578	2.592358426	10.083520860000002	2.177246106	-0.061035156	0.61035156	-0.7324219	-10.163672120000001	0.2045654254	0.6029296924	-0.7324219	0.61035156	-0.36621094	1.32189946	10.11821286	1.757348642	-0.61035156	0.61035156	-0.5493164	2.5636474640000007	9.506909440000001	-0.6675292932	-0.36621094	-0.061035156	0.4272461	1539958595.065
-8.28190944	-3.585278354	-3.88674321	-0.30517578	-1.3427734	-0.4272461	2.044457968	-8.76760234	0.9175537140000001	-0.7324219	-0.4272461	-0.30517578	2.592358426	10.083520860000002	2.177246106	0.12207031	0.79345703	-0.79345703	-10.069164840000001	0.0095703125	0.5275634784000001	-0.7324219	0.6713867	-0.5493164	1.2537109620000002	10.04284694	1.9164550720000002	-0.61035156	0.8544922	-0.7324219	3.917846646	9.284399460000001	-0.270361322	-0.36621094	-0.061035156	0.4272461	1539958595.105
-7.988818390000001	-3.581689496	-2.787353534	-0.30517578	-2.319336	-0.36621094	2.445214856	-8.564233426000001	0.9378906250000001	-0.79345703	-0.4272461	0.36621094	2.054028354	9.3920652	2.3172119600000003	0.18310547	0.9765625	-0.8544922	-9.589452880000001	-0.41152344240000005	0.3373535144	-0.6713867	0.9765625	-0.61035156	0.9689941100000001	9.485375900000001	2.121020468	-0.5493164	0.79345703	-0.8544922	5.419189300000001	8.8896241	0.0454589856	-0.7324219	0.7324219	2.0751953	1539958595.145
-8.157495108	-3.2885987400000003	-1.7250488220000002	-0.8544922	-0.91552734	-0.5493164	2.64379892	-8.261572480000002	0.8649169928000001	-0.79345703	-0.4272461	0.36621094	1.680786142	8.82263179	2.2382567900000003	0.12207031	0.6713867	-0.79345703	-9.589452880000001	-0.41152344240000005	0.3373535144	-0.36621094	1.159668	-0.61035156	0.6041259784	8.78435054	2.489477536	-0.5493164	0.79345703	-0.91552734	4.454980432	9.540405252000001	-0.5191894568000001	-1.0375977	2.8076172	2.380371	1539958595.185
-9.609789840000001	-3.4704346040000003	-1.776489218	-0.12207031	0.91552734	-0.8544922	2.8017089660000005	-8.265161240000001	0.643603534	-0.7324219	-0.6713867	0.30517578	1.562353534	9.064282248	2.127001996	0.18310547	0.18310547	-0.6713867	-9.406420926000001	-1.022827176	-0.011962890380000002	0	0.9765625	-0.5493164	0.5490966754000001	8.621655252000002	3.2479248200000006	-0.30517578	0.8544922	-0.9765625	3.2885987400000003	10.63859874	-1.36018071	-0.48828125	2.6245117	2.380371	1539958595.225
-10.2163089	-3.5290527160000003	-2.4930663940000004	0.36621094	0	-0.6713867	3.0947998200000004	-8.978149460000001	0.028710937500000002	-0.5493164	-0.79345703	0.79345703	1.4403320680000002	10.19238318	2.306445288	0.5493164	0.30517578	-0.5493164	-10.28210414	-1.662841754	0.0657958966	-0.4272461	1.159668	-0.48828125	0.5120117212	9.614575180000001	3.65944838	-0.061035156	0.7324219	-0.9765625	3.5541748200000005	10.768994600000001	-0.419897464	0.24414062	2.0751953	3.0517578	1539958595.265
-9.839477340000002	-3.507519568	-2.3160155760000003	0.5493164	-0.36621094	-0.48828125	3.301757788	-9.758129892000001	-0.37084961060000005	-0.5493164	-0.79345703	0.79345703	1.2309814300000002	10.41967752	2.6976317900000004	0.8544922	0.8544922	-0.61035156	-10.163672120000001	-1.550390576	0.037084961060000005	-0.48828125	0.9765625	-0.36621094	0.269165036	10.235449280000001	3.7671141200000005	0.12207031	0.6713867	-1.0375977	2.851953076	10.27971196	0.1399658246	-0.18310547	1.8310547	2.5024414	1539958595.305
-9.02241214	-3.47163089	-2.256201178	0.36621094	0.18310547	-0.6713867	3.672607428	-9.8263179	-0.86850589	-0.61035156	-0.9765625	1.2207031	1.2309814300000002	10.41967752	2.6976317900000004	0.9765625	0.91552734	-0.48828125	-10.02729532	-1.516894568	-0.10766601440000001	-0.30517578	0.8544922	-0.18310547	-0.172265625	9.74736322	3.7814697480000006	0	0.30517578	-0.8544922	2.47033696	9.248510880000001	-0.19619140380000002	-0.18310547	1.8310547	2.5024414	1539958595.345
-8.45776358	-3.4835937500000003	-2.1760498200000002	0.12207031	-0.18310547	-0.48828125	4.136767572	-9.418384080000001	-0.8194580072000001	-0.48828125	-0.24414062	0.6713867	0.56823732	9.500927520000001	3.210839856	0.8544922	0.61035156	-0.24414062	-9.08461911	-1.489379892	-0.39238280760000005	0	0.6713867	-0.12207031	-0.24404297120000001	9.10495607	3.591259784	0	-0.061035156	-0.7324219	2.29089357	8.40273462	-0.31223143000000003	0.61035156	0.36621094	1.3427734	1539958595.385
-8.27592752	-3.172558606	-1.911669928	0.24414062	-0.30517578	-0.24414062	3.9968016200000003	-8.81665036	-0.10288086060000001	-0.48828125	-0.24414062	0.6713867	0.4761230432	9.16357428	3.0995849640000004	0.61035156	0	-0.18310547	-9.08461911	-1.489379892	-0.39238280760000005	0.30517578	0.4272461	0.061035156	-0.2177246106	8.712573380000002	3.512304712	0.061035156	-0.18310547	-0.6713867	3.5577635800000005	8.03427716	-0.30625	0.7324219	0.91552734	0.61035156	1539958595.425
-8.27233876	-2.6772949280000002	-1.7597412140000002	0.18310547	0.5493164	-0.24414062	3.7659179320000007	-8.28071286	0.3600830072	-0.24414062	0	0.36621094	0.4761230432	9.16357428	3.0995849640000004	0.36621094	-0.36621094	-0.24414062	-9.035571580000001	-1.7023192900000002	-0.49406739200000005	0.36621094	0.36621094	0.12207031	-0.135180661	8.62045926	3.5326415740000003	0.18310547	-0.5493164	-0.5493164	3.6367187500000004	7.6729982	-0.23686523560000003	0.7324219	0.91552734	0.61035156	1539958595.465
-8.5068116	-2.5564697480000005	-1.8805663940000001	0.18310547	0.8544922	0	3.8341064300000003	-8.23645018	0.3935791034	0.061035156	0.18310547	0.48828125	0.9642089660000001	9.24492212	2.78017572	0.36621094	-0.48828125	-0.36621094	-8.9661866	-1.790844748	-0.48808594240000003	0.24414062	0.30517578	0.18310547	-0.05981445288	8.77238768	3.640307608	0.18310547	-0.48828125	-0.48828125	4.00996106	7.476806610000001	0.27993163940000004	1.0375977	0.48828125	0.30517578	1539958595.505
-8.415893570000001	-2.85673822	-2.3531005400000002	-0.18310547	0.9765625	-0.12207031	3.9525389400000006	-8.628832968000001	0.424682608	0.24414062	0.30517578	0.48828125	1.07785643	9.2808107	2.757446286	0.36621094	-0.30517578	-0.24414062	-8.881250000000001	-1.832714856	-0.3505126800000001	0.30517578	0.061035156	0.30517578	-0.04426269568	8.903979532000001	3.6056152160000003	0.24414062	-0.6713867	-0.36621094	4.42028804	7.867993210000001	0.9785644568000001	1.4038086	-0.5493164	0.5493164	1539958595.545
-8.72692842	-3.243139676	-2.421289038	-0.061035156	0.9765625	-0.18310547	4.127197284	-8.9745607	0.2763427716	0.4272461	0.36621094	0.18310547	1.1771484620000001	9.175537140000001	2.7323242800000003	0.36621094	-0.5493164	-0.12207031	-9.171948380000002	-1.8279297120000002	-0.19140625	0.18310547	-0.061035156	0.48828125	0.06340332068	8.85253894	3.410620108	0.30517578	-1.0986328	-0.30517578	4.9514401999999995	7.88234874	1.1771484620000001	1.0986328	-1.2817383	0.6713867	1539958595.585
-9.247314300000001	-3.1366699280000003	-2.47033696	0.5493164	0.18310547	0.12207031	3.964501996	-9.101367212000001	0.1878173822	0.48828125	0.30517578	-0.18310547	1.1771484620000001	9.175537140000001	2.7323242800000003	0.36621094	-0.8544922	-0.12207031	-9.44350589	-1.526464856	-0.052636719240000004	0.24414062	-0.061035156	0.6713867	0.34812010800000004	8.808276260000001	3.16777356	0.48828125	-1.0986328	-0.30517578	6.663330072	7.371533246000001	1.5982422120000002	1.6479492	-0.6713867	0.61035156	1539958595.625
-9.404028060000002	-2.910571286	-2.62346196	0.061035156	-0.30517578	0	3.964501996	-9.101367212000001	0.1878173822	0.48828125	0.30517578	-0.18310547	1.8805663940000001	9.23535144	2.662939496	0.30517578	-0.9765625	-0.12207031	-9.174340560000001	-1.259692392	-0.01076660144	0.48828125	-0.18310547	0.8544922	0.4139160144	8.882446580000002	3.092407248	0.7324219	-0.91552734	-0.18310547	7.603613220000001	7.808178420000001	1.3422363220000002	1.4648438	-0.24414062	0.18310547	1539958595.665
-9.7318116	-3.3914795320000004	-2.2980712860000003	-0.5493164	0.12207031	-0.061035156	3.685766574	-9.197070288	0.36606445680000005	0.36621094	0.61035156	-0.24414062	1.8805663940000001	9.23535144	2.662939496	0.24414062	-1.0375977	0.12207031	-9.18869658	-1.373339856	-0.0490478534	0.5493164	-0.36621094	1.0375977	0.25839844240000004	8.97575679	3.1462402160000003	0.8544922	-1.159668	0	6.007763580000001	8.14672824	-0.12919922120000002	1.4648438	-0.24414062	0.18310547	1539958595.705
-10.16247554	-4.50522464	-2.646191394	0.18310547	-0.79345703	0.12207031	3.220410144	-9.28798822	0.1040771466	0.61035156	0.79345703	-0.24414062	2.1329834260000005	9.382495108	2.63183606	0.30517578	-1.159668	0.48828125	-9.88613318	-1.221411142	-0.11005859620000001	0.5493164	-0.48828125	1.0986328	0.2918945288	9.469824280000001	2.981152356	0.8544922	-1.3427734	0.12207031	4.2336670320000005	9.265259080000002	-1.774096646	-1.0375977	-2.9907227	-0.9765625	1539958595.745
-10.04763228	-5.267260880000001	-2.310034146	0.6713867	-0.4272461	0.7324219	2.92971196	-9.42197284	-0.052636719240000004	0.7324219	0.30517578	-0.24414062	2.165283246	10.12897914	2.6533691100000003	0.30517578	-1.4648438	0.79345703	-10.40053714	-0.7512695288	-0.1614990216	0.6713867	-0.18310547	0.9765625	0.4091308606000001	10.28210414	2.7729980040000006	0.9765625	-1.159668	0.18310547	8.41828624	9.755737320000001	-0.9438721040000001	-0.30517578	-0.18310547	-1.0375977	1539958595.785
-9.329858426000001	-4.996899460000001	-2.64140625	1.159668	0.7324219	0.24414062	2.545703076	-9.63371556	-0.44621582460000003	0.5493164	-0.4272461	-0.24414062	2.5720214660000003	12.57778354	2.213134784	0.24414062	-1.4038086	0.8544922	-11.875561600000001	-0.45937500000000003	-0.5658447284000001	0.91552734	-0.30517578	0.8544922	0.6005371106	11.686548020000002	2.778979532	1.0375977	-0.36621094	0.18310547	4.712182608	11.178125000000001	-0.893627896	-1.7089844	1.5869141	-1.0986328	1539958595.825
-8.557055710000002	-4.9167482	-3.2634764400000003	0.4272461	2.8686523	-0.36621094	2.545703076	-9.63371556	-0.44621582460000003	0.5493164	-0.4272461	-0.24414062	2.5720214660000003	12.57778354	2.213134784	0.36621094	-0.48828125	0.8544922	-12.226074280000002	-0.5467041034000001	-0.8828613220000001	0.61035156	0.30517578	0.5493164	0.3756347644	13.08500998	2.6150878600000005	0.7324219	0.061035156	0.24414062	-2.27055661	9.987817000000001	-0.8876464660000001	-1.7089844	1.5869141	-1.0986328	1539958595.865
-8.23645018	-5.52446286	-3.7683105040000004	0.9765625	1.3427734	-0.24414062	2.62346196	-10.546484620000001	-0.2619873004	0.61035156	0.36621094	-0.4272461	2.3997558900000002	11.759521760000002	2.094702176	0.36621094	0.6713867	0.9765625	-11.2116214	-0.4354492212	-1.4618652160000003	0.12207031	0.24414062	0.4272461	-0.07775878600000001	12.321777160000002	2.173657248	0.24414062	0.4272461	0.30517578	1.447509784	10.028490920000001	-2.038476538	-0.30517578	-3.6621094	-2.5024414	1539958595.905
-7.415795926	-5.44790036	-3.7563476440000003	0.8544922	0.7324219	0.48828125	1.9966064300000002	-9.096582068	-0.308642572	0.61035156	0.36621094	-0.4272461	2.3997558900000002	11.759521760000002	2.094702176	0.30517578	1.2817383	1.0375977	-10.19238318	0.38400878600000005	-2.19997554	-0.36621094	0	0.4272461	-0.4761230432	10.509399460000001	1.447509784	-0.30517578	0.79345703	0.61035156	3.4512939300000003	9.79880342	-1.9379882200000003	-0.30517578	-3.6621094	-2.5024414	1539958595.945
-7.85722644	-3.946557608	-4.309033246	-0.5493164	0.9765625	0.30517578	1.343432608	-8.30822734	0.011962890380000002	0.18310547	-0.24414062	-1.8920898	2.372241214	10.71994658	1.8817626800000002	-0.24414062	1.2817383	1.0986328	-9.56552716	1.1053711060000002	-2.0899170320000002	0.061035156	-0.30517578	0.24414062	-1.0180419928000002	10.03207968	0.9426757788	-0.5493164	1.159668	0.9765625	2.2669677520000002	9.16118161	-1.9511474640000002	-0.24414062	-1.5869141	-2.8686523	1539958595.985
-8.194580072	-3.1534179320000004	-4.574609424	-0.36621094	0.061035156	0.30517578	1.107763678	-8.571411240000002	0.45698242800000005	-0.061035156	-0.36621094	-1.953125	2.3758300720000003	10.81445288	1.39008786	-0.8544922	0.6713867	1.2817383	-9.133667032	1.0096679712	-1.6437011780000002	0.18310547	-0.61035156	0.12207031	-1.46665036	10.127783540000001	0.9223388580000002	-0.48828125	0.4272461	1.0986328	2.104272464	9.326269568	-1.8506591460000001	-0.30517578	-2.1362305	-2.8076172	1539958596.025
-7.467236420000001	-3.3244873200000002	-3.50991214	-0.12207031	0.24414062	0.30517578	1.1699707068	-8.34172374	0.6890625	0.4272461	0.12207031	-1.3427734	2.593554712	9.368139480000002	0.6328369110000001	-1.0986328	-0.4272461	1.6479492	-8.870483426000002	0.56823732	-1.0922119110000001	-0.061035156	-0.48828125	-0.12207031	-1.118530252	9.52604982	1.1771484620000001	-0.4272461	-0.6713867	0.91552734	2.8041014400000006	9.16357428	-1.453491214	-0.30517578	-1.2817383	-2.9296875	1539958596.065
-7.073657248	-3.17495108	-3.311328076	-0.061035156	-0.12207031	0	1.4020507200000003	-7.565332068	1.0491455072	0.5493164	0	-1.159668	2.593554712	9.368139480000002	0.6328369110000001	-0.8544922	-1.2207031	2.0141602	-8.524755890000002	0.6627441100000001	-0.800317392	-0.18310547	-0.61035156	-0.18310547	-0.19619140380000002	8.644384980000002	1.28361821	-0.36621094	-1.0375977	0.6713867	2.940478534	8.749658246000001	-1.4582763580000002	-0.30517578	-1.2817383	-2.9296875	1539958596.105
-7.230371106000001	-3.0565185700000006	-3.611596646	-0.061035156	0.4272461	-0.30517578	1.7645263580000001	-7.00786142	1.0922119110000001	0.18310547	-0.30517578	-1.3427734	2.8926269959999997	8.49484874	0.6268554712000001	-0.61035156	-1.0986328	2.0751953	-8.508007788	0.7728027160000001	-0.5263671924000001	-0.18310547	-0.5493164	-0.24414062	0.6675292932	8.30822734	1.1962890380000002	-0.36621094	-0.4272461	0.48828125	2.9727783540000003	8.85732428	-0.811083966	0.18310547	0.5493164	-2.6855469	1539958596.145
-7.49953624	-3.1474366000000003	-4.121215854000001	0	0	-0.30517578	2.4344482820000004	-7.036572480000001	0.910375998	0.18310547	-0.30517578	-1.3427734	3.129492212	8.212524460000001	0.7416992212000001	-0.4272461	-0.5493164	1.6479492	-8.65634784	0.7895507788	-0.19619140380000002	-0.24414062	-0.36621094	-0.4272461	1.0563232428000002	8.49125998	1.03957518	-0.18310547	0.24414062	0.24414062	2.4296630400000003	8.999682608	-0.686669928	0.18310547	0.5493164	-2.6855469	1539958596.185
-7.646679712	-2.9141601440000002	-4.185815396000001	-0.061035156	-0.79345703	-0.12207031	3.0230224640000003	-7.224389480000001	0.8134765380000001	0.12207031	-0.5493164	-1.5869141	3.4776123200000004	8.388378894	0.860131839	-0.36621094	0.12207031	1.159668	-8.81066893	1.0551269568000001	0.0861328125	-0.30517578	-0.24414062	-0.48828125	0.9989013580000001	8.906372300000001	0.966601538	-0.18310547	0.18310547	0	1.553979532	8.833398560000001	-1.223803714	0.18310547	0	-2.1362305	1539958596.225
-8.18022464	-2.8675048920000004	-4.02192392	-0.48828125	-0.18310547	-0.061035156	3.58049321	-7.21003444	0.8732910340000001	0.12207031	-0.5493164	-1.5869141	3.8520507200000003	8.747265380000002	0.9438721040000001	-0.24414062	0.24414062	0.91552734	-8.612085160000001	1.03957518	0.2823242212	-0.24414062	-0.18310547	-0.61035156	0.7416992212000001	9.374121106	1.12211911	-0.4272461	-0.24414062	-0.18310547	1.2608886780000002	9.095385880000002	-1.111352536	0.30517578	-0.061035156	-2.0751953	1539958596.265
-9.217407248	-2.66174321	-4.22888179	-0.12207031	-2.380371	0.36621094	4.338940396	-6.9420652	0.9283202880000001	-0.48828125	-1.4038086	-2.1972656	4.361669928	9.095385880000002	1.2106445288	-0.18310547	0.12207031	0.9765625	-8.607299820000001	1.15441893	0.24045410340000004	-0.36621094	-0.61035156	-0.7324219	0.5670410144	9.750951980000002	1.178344748	-0.5493164	-0.7324219	-0.12207031	1.4176025360000002	9.42915036	-0.648388678	0.30517578	-0.061035156	-2.0751953	1539958596.305
-8.753247300000002	-2.5205810700000004	-3.830517572	-0.30517578	-2.5024414	0.4272461	5.1464357	-6.9097653800000005	1.2549072479999999	-0.48828125	-1.4038086	-2.1972656	4.958618210000001	9.444701980000001	1.5587646760000002	-0.30517578	0.30517578	1.0986328	-9.08222644	0.729736322	0.42707518000000005	0.18310547	-0.8544922	-0.9765625	0.7560547120000001	10.19716754	1.4044433900000002	-0.7324219	-0.8544922	-0.12207031	1.3972655760000001	9.615771760000001	-1.0371826080000002	-0.061035156	0.5493164	-2.1362305	1539958596.345
-8.51638179	-3.575707968	-4.21691893	-0.9765625	0.61035156	0.36621094	5.662036240000001	-7.064086960000001	1.28361821	-0.30517578	-1.4038086	-2.4414062	5.573510880000001	10.7103759	2.2980712860000003	-0.36621094	0.5493164	1.159668	-9.7401857	-0.08732910340000001	0.5658447284000001	-0.18310547	-0.9765625	-1.4038086	1.123315396	11.075244600000001	1.906884784	-0.79345703	-1.2207031	-0.061035156	2.153320288	10.05122104	-1.637719748	-0.24414062	0	-1.7089844	1539958596.385
-10.52136232	-5.720654254	-5.806787140000001	-2.9296875	2.0751953	0.5493164	6.13696286	-8.068969748	0.811083966	-0.24414062	-1.953125	-2.1362305	5.647680710000001	12.226074280000002	2.6533691100000003	-0.18310547	0.7324219	0.91552734	-11.74995108	0.2607910144	0.6280517572	0	-2.1972656	-1.2817383	1.753759784	12.526342360000001	2.4081298920000003	-1.2207031	-1.0986328	0	4.33176268	11.148217360000002	-1.038378894	-2.0751953	-0.91552734	0.48828125	1539958596.425
-11.559740920000001	-6.357080072	-5.2744384	0.9765625	-3.479004	1.3427734	7.098779254	-10.11940944	0.2954833966	0.18310547	-1.7089844	-1.2817383	5.647680710000001	12.226074280000002	2.6533691100000003	-0.061035156	1.2207031	0.61035156	-14.366235520000002	-1.1807373200000002	0.613696286	0.6713867	-2.1972656	-1.2207031	1.5001464660000001	13.3900634	2.78017572	-1.4038086	-0.6713867	-0.061035156	6.94086911	12.162671220000002	1.3470214660000002	-2.746582	0	4.0283203	1539958596.465
-8.93747554	-6.680077880000001	-1.714282248	0.79345703	-4.5166016	0.8544922	7.098779254	-10.11940944	0.2954833966	0.18310547	-1.7089844	-1.2817383	5.40363768	12.674683	2.644995108	-0.4272461	0.9765625	0.30517578	-13.161572480000002	-2.3937744600000004	-0.03828125	-0.4272461	1.8920898	-1.5869141	0.4438232428	11.703296220000002	4.103271466000001	-0.4272461	0.12207031	-0.79345703	5.886938400000001	11.839673020000001	0.4892822284000001	-2.5024414	2.9907227	5.065918	1539958596.505
-7.5055175720000005	-5.0626952880000005	-1.415209964	0.061035156	2.9296875	0.36621094	7.956518570000001	-11.224779860000002	-0.41870117800000006	0.36621094	-1.2207031	-0.30517578	5.301952880000001	10.691235520000001	2.3542969240000002	-0.48828125	1.0375977	1.159668	-10.798901260000001	-1.0072753600000002	-1.829125998	-0.7324219	0.061035156	-0.79345703	-1.7310302520000003	8.601318390000001	4.15231929	-1.0986328	1.2817383	0.18310547	2.2286865020000004	14.63898912	-3.6750000000000003	-2.5024414	2.9907227	5.065918	1539958596.545
-9.2389402	-2.8411866	-3.9226317900000005	-1.7700195	3.8452148	-0.36621094	8.769995108000002	-9.902880399999999	-0.1866210962	-0.30517578	0.4272461	-0.91552734	5.0890135800000005	9.56911592	2.259790036	-0.9765625	0.7324219	2.8076172	-9.3920652	-0.7428955072	-1.7752929320000002	0.61035156	-0.6713867	0.12207031	-3.361572284	7.4720217600000005	3.847265576	-0.91552734	0.12207031	1.0986328	-0.758447284	12.41389128	-2.11743161	0.48828125	2.5024414	6.164551	1539958596.585
-9.9782473	-4.0147461060000005	-4.07336412	0.24414062	-2.8686523	0.30517578	8.315405252000001	-8.96499002	0.15551757200000002	-0.9765625	1.953125	-2.5024414	4.208544928	9.786840560000002	2.14973143	-1.8920898	-0.48828125	3.7841797	-9.563134980000001	-1.7513672120000003	-1.079052716	0.12207031	-0.79345703	0.61035156	-2.345922824	8.728125	3.42497554	0.36621094	-2.0751953	0.8544922	0.1997802716	11.326464660000001	-2.516992212	-0.061035156	1.159668	6.1035156	1539958596.625
-6.48388678	-3.8149658540000004	-1.670019568	-0.30517578	-4.3945312	0.30517578	6.419287140000001	-8.235253894000001	-0.45937500000000003	-0.6713867	2.2583008	-2.9907227	3.9979980040000007	8.16347644	2.1437500000000003	-2.4414062	-2.1362305	3.6010742	-8.755639480000001	-2.03488768	-0.362475589	0	-0.36621094	0.061035156	-0.2823242212	8.8728759	3.04455571	0.24414062	-2.4414062	0.36621094	-0.6926513580000001	9.656445288	-1.2034667932	0.7324219	1.4038086	5.2490234	1539958596.665
-5.48378894	-3.16777356	-1.1316894568000002	-1.0986328	-0.79345703	0.12207031	5.96828624	-6.652563400000001	-0.19738769960000002	0.24414062	1.6479492	-3.1738281	3.9979980040000007	8.16347644	2.1437500000000003	-2.0751953	-3.2348633	3.2348633	-8.06538089	-1.738207968	-0.10288086060000001	-0.12207031	-0.6713867	0.061035156	0.9785644568000001	7.796215560000001	3.41301268	0.061035156	-1.2817383	0.12207031	-0.4342529254	8.35129393	-0.1866210962	1.4038086	2.4414062	3.3569336	1539958596.705
-7.01743161	-2.7048096040000003	-1.2895996400000003	-0.79345703	0.9765625	0	5.96828624	-6.652563400000001	-0.19738769960000002	0.24414062	1.6479492	-3.1738281	4.919140380000001	6.860717752000001	2.3710449280000003	-1.5258789	-2.2583008	3.1738281	-8.00676268	-1.4044433900000002	0.22011719240000002	-0.061035156	-0.6713867	0.36621094	1.1771484620000001	7.272240920000001	3.22160643	-0.30517578	-0.79345703	0.18310547	-0.7440917932000001	7.219604532000001	-0.4378417932	2.319336	2.8076172	1.8920898	1539958596.745
-7.31291484	-2.6390135800000003	-1.41640625	-0.24414062	-0.36621094	-0.18310547	5.96828624	-6.652563400000001	-0.19738769960000002	0.48828125	1.0375977	-3.7231445	5.1464357	6.3307617800000004	2.6402099640000003	-1.2207031	-0.36621094	2.8686523	-8.12160643	-1.4582763580000002	0.5622558606000001	-0.12207031	-0.4272461	0.36621094	1.314721646	7.420581070000001	3.0744628600000006	-0.30517578	-0.61035156	0.18310547	-2.7825683900000002	6.726733426000001	-1.7417969240000002	2.319336	2.8076172	1.8920898	1539958596.785
-6.94326178	-2.4200927520000004	-1.137670926	-0.24414062	0.91552734	0	5.40722644	-4.76721196	-0.132788089	0.79345703	0.91552734	-3.7231445	5.1296875	6.203955072	2.8698974640000006	-1.0375977	0	2.380371	-8.39555661	-1.7286376800000003	0.9402832068000001	-0.24414062	-0.36621094	0.30517578	1.41640625	7.86560054	3.16777356	-0.061035156	-0.7324219	-0.061035156	-3.40942392	6.56403804	-0.699829074	2.380371	-2.380371	0.24414062	1539958596.825
-7.556957968000001	-1.8697998200000001	-1.7860596040000003	-1.5869141	2.1362305	0.24414062	5.8259275200000005	-4.356884784	-0.308642572	0.91552734	0.48828125	-3.2348633	5.5005371400000005	6.0484375	2.9273192900000002	-0.91552734	-0.9765625	1.8920898	-8.24482428	-1.8697998200000001	1.2692626800000002	-0.48828125	-0.12207031	0.30517578	1.564746106	8.125195288	3.3555908540000003	0.061035156	-0.6713867	-0.24414062	-0.6675292932	7.81655252	-0.381616214	2.2583008	-3.0517578	-1.0375977	1539958596.865
-9.24492212	-3.1007812500000003	-2.956030252	-0.8544922	4.8217773	-0.24414062	6.626245108000001	-4.38798822	-0.41511232	1.0986328	0.12207031	-2.8076172	7.117919928000001	5.623754892	3.393872104	-0.7324219	-0.6713867	1.7089844	-8.24482428	-1.6437011780000002	1.144848642	-0.30517578	-0.4272461	0.4272461	1.469042932	8.011548020000001	3.5206787140000007	0.061035156	-0.7324219	-0.18310547	9.066674820000001	8.737695288000001	0.002392578076	1.0375977	-3.7231445	1.0375977	1539958596.905
-11.565722840000001	-2.318408246	-2.55288089	2.8076172	-4.211426	1.4038086	7.481591754	-4.292285144	-0.1268066394	1.0375977	-0.24414062	-2.319336	7.117919928000001	5.623754892	3.393872104	-0.4272461	-0.4272461	1.7700195	-9.201855432	-1.1627929712000002	0.8756836060000002	-0.30517578	0	0.7324219	1.085034146	7.871582068	3.29816893	0	-1.0986328	0.18310547	14.981127700000002	9.646875000000001	-1.75495607	0.5493164	-0.18310547	1.5869141	1539958596.945
-10.63740216	-2.42368161	-4.419091754000001	-1.5869141	-0.5493164	-0.12207031	7.954125900000001	-3.951342752	0.09450683900000001	0.9765625	-0.5493164	-2.0751953	7.58686502	5.473022660000001	3.4189941100000003	-0.4272461	-0.30517578	1.8920898	-8.628832968000001	-0.43186035340000006	1.0371826080000002	-0.24414062	-0.12207031	1.2207031	0.916357428	8.18500998	3.267065396	0.48828125	-0.91552734	0.48828125	0.8613281250000001	8.612085160000001	-2.6772949280000002	-2.0751953	-0.6713867	-2.4414062	1539958596.985
-12.1219973	-6.0927001800000005	-5.843872300000001	-3.479004	3.3569336	-1.8920898	7.954125900000001	-3.951342752	0.09450683900000001	0.61035156	-0.36621094	-1.5869141	8.029492212000001	5.775683606	3.2539062500000004	-0.61035156	-0.6713867	1.7700195	-10.721142180000001	-0.717773462	1.0419677520000001	0.36621094	-1.7700195	1.5869141	1.5743163940000002	10.723535340000002	3.045751996	0.9765625	-0.9765625	0.7324219	5.48857428	10.096679320000002	4.2193116	0.30517578	2.0751953	-0.8544922	1539958597.025
-9.908862319999999	-8.992504892	-3.417797824	2.9296875	-4.9438477	1.159668	10.387377700000002	-4.87607428	0.965405252	0.18310547	-0.30517578	-0.91552734	9.043945288000002	6.75544429	3.261083966	-0.36621094	-0.8544922	0.8544922	-14.39614218	-1.58149411	1.353002896	-0.5493164	-0.91552734	0.6713867	2.8579346040000004	13.3900634	2.46794429	1.0375977	0.18310547	0.061035156	2.983544928	11.71286592	-0.1459472644	0.30517578	2.0751953	-0.8544922	1539958597.065
-7.1478269800000005	-4.40832518	-2.3076415740000003	0.18310547	0.79345703	-0.061035156	10.11701628	-5.10097644	1.32788089	0.24414062	0.48828125	-0.61035156	11.487963760000001	7.802197480000001	2.424877896	-0.30517578	-0.18310547	0	-11.449683	1.990625	-0.67709964	-1.2207031	0.61035156	0.91552734	0.5084228534	12.26076628	3.025415036	0.7324219	1.5869141	-0.7324219	-1.5145019960000001	9.036767572	-3.37473143	-0.48828125	-3.8452148	-1.7700195	1539958597.13
-8.68745108	-4.32817392	-5.342626800000001	-1.0986328	2.380371	-0.79345703	10.11701628	-5.10097644	1.32788089	0.12207031	-0.5493164	-1.4648438	11.487963760000001	7.802197480000001	2.424877896	-0.30517578	-0.18310547	0	-11.449683	1.990625	-0.67709964	-1.2207031	0.61035156	0.91552734	0.5084228534	12.26076628	3.025415036	0.18310547	2.8076172	0.061035156	1.526464856	10.37302266	-2.987133786	-0.36621094	-1.0375977	-2.5634766	1539958597.145
-9.573901260000001	-3.8245362400000005	-5.031591754	-0.8544922	-0.8544922	0.18310547	9.600219748	-4.821044928	2.00258786	0.12207031	-0.5493164	-1.4648438	12.26076628	7.683764480000001	2.60671376	0.18310547	0.5493164	0.7324219	-11.304932100000002	1.08383786	-0.3756347644	-0.061035156	0.8544922	-0.4272461	-1.0491455072	11.63989218	2.251416034	-0.36621094	2.1362305	1.159668	1.7776855040000001	9.853833360000001	-1.9810547120000002	-0.36621094	-1.0375977	-2.5634766	1539958597.185
-7.239941394000001	-3.5697264400000006	-2.82084964	-0.18310547	-0.7324219	0.24414062	8.675488220000002	-4.4789062500000005	2.2167236420000003	0.4272461	0.61035156	-1.6479492	10.083520860000002	6.64060054	2.12341304	-0.61035156	-0.24414062	2.319336	-8.51638179	0.593359375	-0.2189208966	-0.6713867	0.061035156	0	-0.4378417932	8.76879892	2.1437500000000003	-0.36621094	0.12207031	1.2207031	1.714282248	8.827417032000001	-2.32319339	0.18310547	-0.48828125	-3.0517578	1539958597.25
-6.3463134000000005	-3.20366214	-1.739404254	1.2207031	2.0141602	0	8.235253894000001	-3.741992212	2.211938498	0.4272461	0.61035156	-1.6479492	10.083520860000002	6.64060054	2.12341304	-0.61035156	-0.24414062	2.319336	-8.51638179	0.593359375	-0.2189208966	-0.6713867	0.061035156	0	-0.4378417932	8.76879892	2.1437500000000003	-0.061035156	-0.6713867	0.79345703	3.0589112400000005	9.189892572	-1.387695288	-0.12207031	-1.0375977	-2.5634766	1539958597.265
-7.263867212	-3.03020018	-3.71088858	0.6713867	1.7089844	-0.36621094	7.765112320000001	-2.60910643	2.180834964	1.4038086	-0.12207031	-1.8920898	9.01403804	5.16079074	2.063598642	-0.79345703	-0.61035156	2.9296875	-8.2436277	0.6806884980000001	-0.15671386780000002	-0.6713867	-0.061035156	-0.18310547	0.5646484424	7.725634980000001	1.9487548920000002	-0.061035156	0.12207031	0.79345703	3.52546376	8.90996106	-0.32778320680000006	-0.12207031	-1.0375977	-2.5634766	1539958597.305
-7.6311277	-2.795727536	-4.48847644	0.30517578	-1.2207031	-0.18310547	7.765112320000001	-2.60910643	2.180834964	1.8920898	-0.36621094	-2.319336	8.484082068000001	4.29946286	2.1305908540000003	-0.8544922	-0.5493164	3.112793	-8.061792032000001	0.8900390380000001	-0.15551757200000002	-0.4272461	-0.12207031	-0.18310547	0.9354980432000001	7.7076902	1.61977536	-0.48828125	0.8544922	1.159668	3.2072509000000005	8.487670926	-0.5658447284000001	-0.30517578	-0.30517578	-1.7089844	1539958597.345
-7.342822480000001	-2.942871106	-3.75754393	0	0.79345703	-0.12207031	8.158691394	-1.753759784	1.9738769960000002	1.7089844	0.30517578	-2.380371	8.673095746000001	3.8975097840000004	2.268164038	-0.9765625	0.36621094	3.0517578	-8.2771241	1.1041748200000001	-0.014355469240000002	-0.30517578	0.061035156	-0.24414062	1.02761232	8.23046875	1.7130859620000003	-0.36621094	1.0375977	1.4038086	2.7131836060000003	8.4733152	-0.9199462860000001	-0.30517578	-0.30517578	-1.7089844	1539958597.385
-8.58098143	-2.969189496	-3.8616211060000003	0.24414062	-1.3427734	0.36621094	8.158691394	-1.753759784	1.9738769960000002	1.6479492	1.7089844	-2.380371	8.886035340000001	3.773095746	2.46794429	-1.0986328	0.9765625	2.9296875	-8.254394568	1.387695288	0.23327636780000002	0	-0.061035156	-0.24414062	1.0491455072	8.790332068	1.6783935700000001	-0.48828125	0.9765625	1.5258789	2.446411142	8.35009784	-1.4199951080000002	-0.36621094	-0.24414062	-1.2817383	1539958597.425
-8.2938723	-2.5301512600000002	-3.512304712	0.36621094	-0.9765625	0.48828125	7.893115020000001	-0.5909667932	2.2753417540000003	1.7089844	2.1972656	-2.4414062	9.253295926000002	3.645092752	2.616284146	-1.5258789	1.0375977	2.746582	-8.254394568	1.387695288	0.23327636780000002	0	-0.061035156	-0.24414062	1.3302734620000003	9.27722194	1.7489746400000001	-0.79345703	0.6713867	1.6479492	2.845971646	8.640795926000001	-0.41870117800000006	0.48828125	0.79345703	-1.2207031	1539958597.465
-7.967285340000001	-2.268164038	-3.7611327880000003	0.18310547	-0.7324219	0.18310547	8.212524460000001	0.07058105432	2.7706054320000004	1.2817383	0.9765625	-2.2583008	9.649267572	3.3101317900000002	3.158203076	-1.7089844	1.3427734	2.5024414	-8.254394568	1.387695288	0.23327636780000002	0	-0.061035156	-0.24414062	1.9320067900000002	9.445898560000002	2.1796386780000003	-0.79345703	0.4272461	1.4038086	1.516894568	9.341821580000001	-0.35888672120000004	0.48828125	0.79345703	-1.2207031	1539958597.505
-8.109643570000001	-1.9966064300000002	-3.0768554320000003	0.12207031	-0.79345703	0.24414062	8.45776358	0.45339357	2.79213858	1.2817383	1.0375977	-2.2583008	9.725830072	2.9033935700000004	3.24433606	-1.8920898	1.0375977	2.2583008	-9.90527356	-0.4139160144	1.0455566100000002	0.18310547	0	-0.9765625	2.78017572	10.082324280000002	2.7359130400000002	-1.2817383	0.18310547	1.0375977	0.9606201080000001	8.9661866	-1.1747558900000001	-0.4272461	-0.36621094	-0.9765625	1539958597.545
-8.954223740000002	-2.406933606	-4.77558606	-1.3427734	0.9765625	0.12207031	8.907568390000002	0.5861816394	2.733520468	1.2207031	0.12207031	-2.0751953	9.87177716	2.3746337860000004	3.5781005400000003	-1.8310547	0.91552734	1.8310547	-9.340625000000001	-0.30385742800000004	1.2034667932	-0.5493164	-0.6713867	-1.0986328	3.21921376	9.74736322	3.3759277160000005	-1.5869141	0	0.6713867	1.4247802520000001	9.83110324	-2.48828125	-0.24414062	-1.159668	-1.4648438	1539958597.585
-10.635009980000001	-4.1786376800000005	-5.358178420000001	-1.159668	-2.0751953	0.36621094	9.73898912	0.4892822284000001	2.8579346040000004	1.2207031	0	-2.0751953	10.236645860000001	1.7776855040000001	4.15830072	-1.4648438	1.3427734	1.4648438	-10.582373200000001	0.12202148560000001	1.113745108	-0.061035156	-0.8544922	-0.91552734	2.9368896760000003	10.223486420000002	3.234765576	-1.7089844	-0.061035156	0.91552734	4.872485324	9.766503894000001	-1.002490216	-0.30517578	0.061035156	-0.61035156	1539958597.625
-10.29526358	-4.8342040740000005	-3.3819091460000004	-0.30517578	-2.6855469	0.30517578	10.20434604	0.423486322	2.3423339660000004	1.3427734	-0.4272461	-1.7700195	10.618261780000001	1.8913329680000002	4.62006839	-1.6479492	2.6855469	1.0375977	-13.10295378	-0.3971679712	1.025219748	0.79345703	-0.6713867	-0.9765625	3.9214355040000006	9.43513179	3.8018066100000003	0.061035156	0.36621094	-0.12207031	6.111840560000001	11.059692000000002	1.4953613220000002	-0.48828125	0.48828125	2.0141602	1539958597.664
-9.34421376	-5.467040740000001	-2.127001996	-0.30517578	3.2958984	0.061035156	10.65654254	0.2524169928	1.905688498	1.159668	-1.0375977	-0.91552734	9.97346196	2.414111322	4.204956070000001	-1.953125	1.8920898	0.18310547	-12.7356929	-1.7776855040000001	0.9582275360000001	0.061035156	0.8544922	-1.159668	2.6497802520000002	11.02858876	4.750463760000001	-0.18310547	-0.24414062	-0.61035156	4.4430175720000005	13.469018080000001	0.7512695288	-0.48828125	0.48828125	2.0141602	1539958597.705
-9.69592302	-5.700317392	-2.7538574280000003	0.8544922	-2.380371	-0.24414062	10.65654254	0.2524169928	1.905688498	1.159668	-1.0375977	-0.91552734	9.290380890000002	2.318408246	4.201367212	-1.5258789	0	-0.24414062	-11.540600540000002	-1.5683349640000002	0.01076660144	-0.18310547	0.91552734	-0.8544922	1.6664307100000002	9.451879892000001	5.09260234	0.12207031	0.4272461	-0.7324219	2.5588623200000002	12.09926718	-1.268066394	-1.953125	1.2817383	3.90625	1539958597.744
-9.108544928	-3.958520468	-2.306445288	0.30517578	-1.8920898	-0.36621094	10.692432100000001	0.416308606	1.818359424	0.5493164	-1.0375977	-0.30517578	9.09179712	2.1616942900000002	4.393969748000001	-1.159668	-0.30517578	-0.18310547	-10.460351440000002	-1.293188498	-0.811083966	-0.061035156	0.91552734	-0.36621094	1.0180419928000002	8.26755342	4.797119110000001	-0.7324219	0.61035156	-0.24414062	0.7046142572	11.29296924	-1.814770468	-1.953125	1.2817383	3.90625	1539958597.784
-8.815454074	-3.9501464660000005	-2.0372802520000004	-0.36621094	3.1738281	-0.79345703	10.243823380000002	0.5622558606000001	1.6365234620000002	-0.61035156	0.48828125	0.061035156	8.698217752000001	2.217919928	4.4430175720000005	-0.7324219	0.24414062	-0.12207031	-9.7401857	-1.7298339660000002	-0.893627896	0	0.79345703	-0.061035156	0.7859619110000001	8.27353534	5.099780252	-0.36621094	0.4272461	-0.4272461	-0.3541015576	11.184106920000001	-1.8063964660000003	-0.5493164	0.79345703	4.0283203	1539958597.825
-8.597729532	-4.155908246	-2.5791992800000005	0.7324219	-2.2583008	-0.7324219	9.340625000000001	0.5203857428	1.3577880400000002	-0.79345703	0.4272461	0.61035156	8.098876800000001	2.082739218	4.208544928	-0.061035156	0	-0.5493164	-9.599023560000001	-1.8004150360000002	-0.7979248200000001	-0.36621094	1.0375977	0.12207031	1.043164038	8.403930710000001	4.6416014400000005	-0.18310547	0.061035156	-0.4272461	0.6854736419999999	9.987817000000001	-0.92473143	0.6713867	0	3.2348633	1539958597.864
-6.36186502	-4.355688400000001	-1.6125976440000003	-0.5493164	-0.6713867	-0.79345703	8.994897660000001	0.16389160340000003	1.2178222840000001	-0.8544922	-0.24414062	0.5493164	8.126391574000001	1.98464357	4.035082968	0.24414062	-0.36621094	-0.7324219	-8.85493161	-1.5180908540000002	-0.8888427520000001	-0.18310547	0.91552734	0.18310547	1.178344748	7.774682608000001	4.337744110000001	-0.12207031	0.30517578	-0.61035156	0.12919922120000002	8.557055710000002	0.3947753894	1.5869141	1.953125	2.2583008	1539958597.904
-7.544995108000001	-4.2970702880000005	-1.4618652160000003	-0.4272461	2.1362305	-0.6713867	9.253295926000002	0.0681884784	1.582690396	-0.6713867	-0.12207031	0	8.519970746	1.915258786	3.818554712	0.12207031	-0.79345703	-0.4272461	-8.993701080000001	-1.4750244600000002	-0.9977050720000001	0.24414062	0.79345703	0.18310547	1.178344748	7.774682608000001	4.337744110000001	-0.12207031	0.30517578	-0.61035156	-0.6555663939999999	8.96977536	-0.12919922120000002	1.5869141	1.953125	2.2583008	1539958597.945
-8.80947284	-4.318603534	-2.1509277160000004	0.9765625	-1.7089844	-0.5493164	8.990112320000001	0.1411621106	1.4965576080000003	-0.79345703	-0.48828125	0.061035156	8.601318390000001	1.905688498	3.992016574	0.48828125	-1.0986328	-0.30517578	-9.15878894	-1.6161865020000004	-0.9331054712000001	0.24414062	1.5869141	0.36621094	1.178344748	7.774682608000001	4.337744110000001	-0.12207031	0.30517578	-0.61035156	-2.6390135800000003	8.571411240000002	-1.5527832460000002	1.953125	2.4414062	0.91552734	1539958597.984
-7.527050720000001	-3.8640135800000004	-1.4582763580000002	0.79345703	0.18310547	-0.61035156	8.75922824	0.12202148560000001	1.1627929712000002	-0.9765625	-0.6713867	0.61035156	8.60371106	2.172460962	4.306640576	0.48828125	-1.4038086	-0.48828125	-9.33942842	-1.720263678	-1.000097644	-0.061035156	1.0375977	0.36621094	0.8708984620000001	8.35009784	4.57819838	0.4272461	0.30517578	-0.9765625	-0.79194339	8.22089856	-0.3529052716	2.5024414	-2.6855469	0.24414062	1539958598.024
-7.852441394	-3.9226317900000005	-2.217919928	-0.36621094	1.5869141	-0.79345703	8.6515625	-0.05144042932000001	0.9283202880000001	-0.91552734	-0.6713867	0.30517578	8.927905252	2.299267572	4.59375	0.30517578	-1.4038086	-0.4272461	-9.314306610000001	-1.9104736420000001	-1.178344748	-0.24414062	1.0375977	0.30517578	0.8529540740000001	8.46015625	4.724145468000001	0.61035156	0.30517578	-1.159668	2.115039038	9.884936600000001	0.8876464660000001	2.5024414	-2.6855469	0.24414062	1539958598.064
-8.55107428	-4.185815396000001	-2.595947284	-0.4272461	0.12207031	-0.6713867	9.216211060000001	-0.40314941100000007	1.21303714	-0.9765625	-0.79345703	0.48828125	9.410009980000002	2.253808606	4.521972644000001	0.36621094	-1.5869141	-0.36621094	-9.266455072	-1.735815396	-1.4570800720000001	-0.30517578	0.91552734	0.36621094	0.73332518	8.59294429	4.86411142	0.48828125	0.30517578	-1.0375977	3.3041503600000004	9.02241214	-0.8374023560000001	0.4272461	-0.6713867	-0.91552734	1539958598.104
-8.34411592	-4.130786240000001	-2.098291034	-0.18310547	0.61035156	-0.30517578	9.38129892	-0.5263671924000001	1.5934570680000002	-0.7324219	-0.18310547	0.5493164	10.0380616	2.1664795320000003	4.529150360000001	0.79345703	-1.7700195	0.12207031	-9.206640380000001	-1.5970459260000003	-1.5707275360000001	-0.24414062	0.7324219	0.4272461	0.48569336060000007	8.747265380000002	4.720556610000001	0.30517578	0	-0.8544922	4.701416034	9.451879892000001	-2.35549321	0.9765625	-0.24414062	-0.5493164	1539958598.144
-8.394360520000001	-4.29946286	-2.3710449280000003	-0.24414062	0.8544922	-0.48828125	9.567919928000002	-0.5778076080000001	1.662841754	-0.5493164	-0.6713867	0.61035156	10.47709964	2.036083966	4.3150146760000005	1.0375977	-1.4038086	0.4272461	-9.064282248	-1.5109130400000002	-1.697534146	-0.36621094	0.61035156	0.61035156	0.423486322	8.880053420000001	4.548291034	0.18310547	-0.30517578	-0.7324219	5.126098740000001	8.988915740000001	0.423486322	0.9765625	-0.24414062	-0.5493164	1539958598.184
-8.70061052	-4.507617212	-2.662939496	-0.4272461	-0.12207031	-0.61035156	9.844262680000002	-0.47971191100000005	1.676000998	-0.61035156	-0.5493164	0.5493164	10.54409146	2.027709964	3.7467773560000004	0.8544922	-1.2207031	0.61035156	-9.144433606	-1.166381839	-1.77290036	-0.30517578	0.30517578	0.7324219	0.5802001800000001	8.85373552	4.492065396	0.12207031	-0.36621094	-0.4272461	3.89272464	9.3322509	-0.11005859620000001	-0.30517578	-0.4272461	-0.91552734	1539958598.224
-8.265161240000001	-4.301855432000001	-2.29089357	-0.61035156	1.159668	-0.12207031	9.844262680000002	-0.47971191100000005	1.676000998	-0.61035156	-0.5493164	0.5493164	10.44001448	1.868603534	3.3220947480000005	0.8544922	-1.5258789	0.79345703	-9.2556884	-1.073071286	-1.783667032	-0.36621094	0.4272461	0.61035156	0.61848143	8.918335160000002	4.355688400000001	0.18310547	-0.12207031	-0.48828125	5.400048920000001	9.50930162	-0.6830810700000001	0.61035156	1.3427734	-0.79345703	1539958598.264
-8.93747554	-4.727734424	-2.978759784	-0.24414062	0.48828125	-0.12207031	9.96030252	-0.2930908246	1.374536142	-0.30517578	0.7324219	0.61035156	10.62304712	1.7896484620000002	3.1689697480000003	0.9765625	-1.159668	0.9765625	-9.21979982	-1.022827176	-1.909277356	-0.36621094	0.24414062	0.61035156	0.42707518000000005	9.03796376	4.334155252	0.30517578	-0.30517578	-0.36621094	3.4189941100000003	9.5104982	-0.5323486420000001	0.61035156	1.3427734	-0.79345703	1539958598.304
-8.714965560000001	-4.568627896000001	-3.124707068	-0.48828125	-0.7324219	-0.061035156	9.46743161	-0.2081542932	2.036083966	-0.4272461	0.24414062	0.5493164	10.9735598	1.7513672120000003	2.9727783540000003	0.91552734	-0.36621094	1.159668	-9.603808606000001	-0.6125	-1.836303714	-0.48828125	0.12207031	0.7324219	0.40075683900000003	9.463842752000001	4.240844748000001	0.18310547	-0.36621094	-0.18310547	4.9765625	9.3155027	-0.29667969240000003	-0.91552734	-0.9765625	-0.61035156	1539958598.344
-8.387182608000002	-4.612890576	-3.124707068	-0.4272461	0.36621094	-0.24414062	9.700707968000001	-0.34213867800000003	2.0372802520000004	0	0.30517578	0.61035156	10.73310504	1.7094971040000002	2.783764676	0.9765625	-0.30517578	0.7324219	-9.505712860000001	-0.309838858	-1.9164550720000002	-0.48828125	0.24414062	0.5493164	0.5861816394	9.770092752000002	4.029101440000001	-0.18310547	-0.4272461	-0.12207031	3.887939496	9.310717752	-0.5802001800000001	0.18310547	2.319336	-0.9765625	1539958598.384
-7.594042932000001	-4.486083966000001	-3.603222644	-0.18310547	0.7324219	-0.7324219	9.523657248000001	-0.5084228534	2.154516574	0.4272461	0.12207031	0.36621094	10.698413040000002	1.792041034	2.851953076	0.9765625	-0.24414062	0.61035156	-9.918433	-0.005981445288000001	-1.832714856	-0.61035156	0.24414062	0.4272461	0.6232665740000001	9.9100589	3.7527587860000002	-0.4272461	-0.24414062	-0.30517578	1.580297824	9.637304712	-1.353002896	0.18310547	2.319336	-0.9765625	1539958598.426
-7.982836960000001	-5.586669928000001	-4.72893071	-0.30517578	0.79345703	-0.5493164	9.22338858	-0.4761230432	2.378222644	-0.061035156	0.48828125	0.79345703	10.5141848	1.6544677520000002	2.6976317900000004	0.8544922	0.12207031	0.30517578	-10.43642572	0.6519775360000001	-1.7621337860000001	-0.79345703	0.48828125	0.24414062	0.5431152356000001	10.57041034	3.4046385800000003	-0.61035156	-0.061035156	-0.48828125	1.29558107	9.83229982	-1.8159667540000002	0	1.953125	-0.91552734	1539958598.464
-9.015234620000001	-5.370141574000001	-5.13088408	-0.61035156	-1.6479492	-0.061035156	8.758032248000001	-0.7668212860000001	2.8627197480000004	-0.061035156	0.48828125	0.79345703	10.649365020000001	1.629345746	2.5098144959999997	0.7324219	0.24414062	-0.4272461	-10.960400360000001	1.6724121400000003	-1.542016574	-0.30517578	0.36621094	0.12207031	0.47014160340000005	11.184106920000001	3.2311766200000003	-0.79345703	0	-0.7324219	2.3076415740000003	9.87895468	-1.7513672120000003	0.061035156	0.12207031	-0.61035156	1539958598.504
-8.234057608	-4.572216754	-4.013549820000001	0.24414062	-0.79345703	-0.061035156	9.363354532	-1.022827176	3.1845214660000005	-0.30517578	0.24414062	1.4038086	10.6421875	1.66044928	2.13178714	0.5493164	-0.12207031	-1.2817383	-10.757030760000001	1.252514676	-1.299169928	0.061035156	0.91552734	-0.061035156	0.34094239200000004	10.78813498	3.435742212	-0.7324219	-0.24414062	-1.0375977	2.3889892180000003	9.719848740000002	-1.3853027160000002	0.061035156	0.12207031	-0.61035156	1539958598.544
-6.687255890000001	-4.337744110000001	-3.7551512600000003	0.24414062	0.5493164	-0.79345703	9.189892572	-0.42229003600000004	2.496655252	-0.91552734	1.7089844	1.4648438	10.639795320000001	1.5109130400000002	1.9044922120000003	0.7324219	-0.48828125	-1.5258789	-9.861010880000002	0.92473143	-1.4786132200000002	-0.18310547	0.91552734	-0.18310547	0.270361322	9.73659694	3.2814209260000005	-0.61035156	-0.61035156	-1.3427734	2.3626709260000003	9.35976538	-1.387695288	0.12207031	0.6713867	-0.91552734	1539958598.584
-7.73759784	-5.9347898400000005	-2.828027356	0.48828125	0.61035156	-0.36621094	9.089404254	-0.5658447284000001	2.2837158540000004	-1.2817383	-0.6713867	0.18310547	10.850341460000001	1.37214357	2.0731689300000005	0.6713867	-0.4272461	-0.91552734	-9.067871106	1.4044433900000002	-2.1975829680000003	-0.36621094	1.0986328	0	-0.06699218750000001	8.6515625	2.934497104	-0.91552734	-0.6713867	-1.0375977	2.5851807100000004	9.395654254	-0.501245108	0.12207031	-0.36621094	-0.18310547	1539958598.624
-8.79990216	-6.2530027	-3.085229532	2.0751953	-1.5258789	1.4038086	9.506909440000001	-0.193798822	2.3387451080000004	-1.6479492	0.30517578	0	10.9735598	1.293188498	2.2573974640000003	0.36621094	-0.18310547	-0.4272461	-8.657543930000001	1.9978027160000003	-2.7323242800000003	0.61035156	1.3427734	-0.061035156	-0.265576178	7.984033246000001	3.1845214660000005	-0.91552734	0.18310547	-0.5493164	3.3603759000000006	9.249707068000001	0.193798822	0.12207031	-0.36621094	-0.18310547	1539958598.664
-8.064184800000001	-3.48957518	-3.5242675720000003	1.5869141	-2.1972656	0.36621094	8.915942392	-0.18303222840000002	2.219116214	-0.7324219	-0.12207031	-0.48828125	10.789330580000001	1.605419928	1.808789038	-0.18310547	-0.48828125	-0.48828125	-9.69113768	0.991723642	-2.536132788	1.8310547	0.5493164	0	-0.17106933900000001	8.906372300000001	4.3724366	-0.48828125	1.0375977	-0.4272461	2.9703858800000003	9.33344748	-1.453491214	-0.36621094	-0.9765625	0.061035156	1539958598.704
-7.729223740000001	-3.0397704680000004	-2.524169928	0.30517578	1.953125	-0.24414062	9.632519568000001	-0.693847644	1.9200439300000003	-0.61035156	-0.8544922	-0.18310547	10.376611420000001	2.69523912	2.1712646760000003	-0.61035156	-1.4038086	-0.91552734	-10.294067000000002	-0.974975589	-2.471533246	0.8544922	1.3427734	-0.18310547	-0.6041259784	10.039258180000001	5.050732428000001	0.30517578	0.24414062	-1.2207031	1.1556152160000002	9.801196580000001	-1.3661621400000001	0.12207031	-0.30517578	-0.18310547	1539958598.744
-8.024707068	-4.54111322	-2.8483641200000003	0.48828125	1.5258789	-0.4272461	11.02619658	-1.5180908540000002	1.93439946	-0.5493164	-0.4272461	-0.30517578	10.8898188	3.2251952880000005	2.4488037140000003	-0.9765625	-2.0751953	-0.9765625	-9.564331070000001	-1.276440396	-2.528955072	0.18310547	1.0986328	-0.36621094	-0.686669928	9.69233426	5.26965306	-0.18310547	-1.0986328	-1.4038086	0.9594238220000001	9.5104982	-0.9187500000000001	0.12207031	-0.30517578	-0.18310547	1539958598.784
-8.033081070000001	-5.231372300000001	-2.5002441100000006	1.2207031	-1.5258789	0.30517578	10.71396466	-1.6437011780000002	2.24423822	-0.61035156	0.79345703	-0.36621094	10.851538040000001	2.406933606	2.9859375000000004	-0.61035156	-1.6479492	-1.0375977	-8.80349092	-0.6340332068000001	-2.83640126	0.18310547	0.61035156	-0.12207031	-0.3373535144	8.87407248	4.870092752000001	-0.7324219	-1.5258789	-0.8544922	2.9249266200000004	9.197070288	-0.800317392	-0.061035156	-1.2817383	-0.5493164	1539958598.824
-7.893115020000001	-4.50522464	-2.185620108	0.8544922	0.61035156	0.36621094	9.096582068	-1.4546875000000001	2.08513179	0	1.159668	-0.24414062	10.97714856	2.1030761780000002	2.5205810700000004	-0.4272461	-0.91552734	-1.6479492	-8.69702176	-0.42707518000000005	-3.2885987400000003	0.30517578	0.30517578	0.061035156	0.3289794928	8.559448380000001	4.90598143	-1.4038086	-0.5493164	-0.24414062	2.9416748200000002	9.061889480000001	-0.9713867212000001	-0.12207031	-0.9765625	-0.24414062	1539958598.864
-8.705395468	-3.9034912140000007	-2.89382338	0.36621094	0.61035156	0.18310547	8.5917482	-1.268066394	2.0121582460000003	-0.24414062	0.12207031	-0.061035156	10.4543705	1.9140625000000002	2.1485351440000002	0.8544922	-1.3427734	-0.61035156	-9.145629892	-0.41271972840000004	-3.3065429320000006	0.5493164	0.18310547	0.061035156	-0.014355469240000002	8.730517572	5.157201980000001	-0.91552734	0.061035156	-0.24414062	2.9129637600000002	9.293969748	-0.923535144	-0.36621094	-1.0375977	0	1539958598.904
-8.609692392	-4.2193116	-2.746679712	0.79345703	0.061035156	0.18310547	9.31191394	-1.113745108	1.9415771760000002	-0.30517578	-1.2817383	-0.061035156	10.699609620000002	2.327978534	1.4391357820000001	0.91552734	-2.1362305	-0.24414062	-9.54997554	-0.6053222644	-3.1378662140000007	0.36621094	0.24414062	-0.12207031	-0.33615722840000006	8.95063498	5.0626952880000005	-0.7324219	-0.30517578	-0.12207031	2.948852536	9.538012680000001	-0.7105957068000001	-0.24414062	-0.8544922	0	1539958598.944
-8.041455072	-4.212133786	-2.7000244600000003	0.12207031	0.30517578	0	10.02729532	-0.925927716	2.5337402160000004	0	-0.61035156	-0.061035156	10.33234874	2.3016601440000004	1.771704074	0.6713867	-2.8076172	-0.18310547	-9.2556884	-0.745288089	-3.15102536	0.12207031	0.18310547	-0.061035156	-0.2512207068	8.78554712	4.771997104	-0.24414062	-0.36621094	-0.18310547	2.6103027160000005	9.33464357	-0.9199462860000001	-0.24414062	-0.18310547	-0.12207031	1539958598.984
-8.189794928000001	-4.276733426000001	-2.9010009000000005	-0.18310547	0.12207031	0.061035156	9.74257788	-0.73332518	2.6892577880000004	0.061035156	-0.24414062	-0.24414062	10.37182608	2.058813498	1.2202148560000001	0.24414062	-0.9765625	0.061035156	-9.045141574	-0.762036142	-3.2407471040000004	0	-0.12207031	0	0.18303222840000002	8.296264480000001	4.7803711060000005	-0.12207031	-0.061035156	0.061035156	2.2609863220000004	9.3573732	-0.693847644	-0.12207031	-0.18310547	-0.12207031	1539958599.024
-8.482885880000001	-4.584179712	-2.85075679	0	-0.18310547	0	9.2389402	-0.539526358	2.1138427520000005	0	-1.0986328	-0.36621094	10.389770860000002	1.8697998200000001	0.5335449280000001	0.24414062	-0.30517578	0.24414062	-9.098974640000002	-0.6447998200000001	-3.25988768	-0.061035156	-0.24414062	0	0.2225097644	8.24841304	4.86770018	0.061035156	0.4272461	0.30517578	2.9273192900000002	9.44350589	-0.8637207068000001	-0.24414062	-0.48828125	-0.12207031	1539958599.064
-8.430249100000001	-4.645190396	-2.89741214	-0.30517578	0.061035156	0.061035156	9.15878894	-0.48569336060000007	1.5970459260000003	-0.061035156	-1.2207031	-0.48828125	10.73789038	2.0695800720000004	-0.01315917932	0.12207031	-0.9765625	0.36621094	-9.29277356	-0.4868896466	-3.2383545320000002	-0.18310547	-0.24414062	0.061035156	-0.053833007200000005	8.640795926000001	4.88803714	0.18310547	0.61035156	0.4272461	2.6354248200000003	9.426757788000002	-0.92473143	-0.18310547	-0.12207031	0	1539958599.104
-8.42666034	-4.5064209260000005	-2.6916503600000006	0	-0.30517578	0.18310547	9.329858426000001	-0.43664550720000006	1.8458740020000002	-0.061035156	-1.2207031	-0.48828125	11.05490764	2.3303711060000003	0.20097655760000002	-0.12207031	-1.159668	0.4272461	-9.426757788000002	-0.12919922120000002	-3.1378662140000007	-0.18310547	-0.24414062	0.061035156	-0.45100097840000003	8.955419928000001	4.830615216000001	0.36621094	0.48828125	0.5493164	2.5636474640000007	9.447094748	-0.9283202880000001	0	0.24414062	-0.061035156	1539958599.144
-8.27592752	-4.265966754000001	-2.783764676	-0.30517578	0.18310547	-0.061035156	9.9016848	-0.31342773560000003	1.965502896	-0.061035156	-2.0141602	-0.61035156	11.301342360000001	2.471533246	0.25839844240000004	-0.18310547	-0.8544922	0.48828125	-9.3238768	-0.053833007200000005	-3.1187255400000002	-0.12207031	-0.30517578	0	-0.3672607428	9.374121106	4.94785144	0.18310547	0.30517578	0.6713867	2.545703076	9.460253894000001	-0.773999002	0.061035156	0.36621094	0	1539958599.184
-8.640795926000001	-4.62604982	-2.8854492800000004	-0.30517578	0	0.12207031	10.605102340000002	-0.211743161	1.715478534	-0.061035156	-1.8920898	-1.0375977	12.03227536	2.271752896	0.0909179712	0.061035156	-0.18310547	0.61035156	-9.307128894	-0.1686767572	-3.05053714	-0.12207031	-0.4272461	-0.12207031	0.06699218750000001	9.29157698	5.249316394	-0.12207031	0.24414062	0.9765625	2.624658246	9.449487320000001	-0.9020019568000001	0.061035156	0.48828125	0.061035156	1539958599.224
-8.78435054	-4.474121106	-2.9225341460000003	-0.30517578	-0.30517578	0.30517578	11.80976538	-0.265576178	1.723852536	0.5493164	-2.4414062	-2.1972656	12.686645860000002	1.9212402160000002	-0.0454589856	0.30517578	0.48828125	1.2817383	-9.42077626	-0.08015136780000001	-2.951245108	-0.18310547	-0.5493164	-0.18310547	0.28471679320000004	9.23774411	5.139257788	-0.30517578	0.30517578	1.4038086	2.454785144	9.56552716	-0.6818847840000001	0.061035156	0.48828125	0.061035156	1539958599.264
-8.683862320000001	-4.127197284	-2.6713134000000003	-0.24414062	-0.30517578	0.4272461	11.88154254	-0.01315917932	1.15441893	0.36621094	-1.5258789	-2.1972656	13.12329074	1.7824707460000002	0.0478515625	0.4272461	0.79345703	1.8310547	-9.310717752	-0.1387695288	-2.8352050720000004	-0.061035156	-0.8544922	-0.12207031	0.250024411	9.23654802	5.0890135800000005	-0.7324219	0.36621094	1.7089844	2.586376996	9.55117212	-0.7668212860000001	0	0.4272461	0.061035156	1539958599.304
-8.3967527	-3.98125	-2.8124755400000003	-0.48828125	-0.18310547	0.24414062	10.996288940000001	0.26318359620000004	1.1041748200000001	0.36621094	-1.5258789	-2.1972656	12.24641124	1.820751996	0.056225586060000006	0.30517578	-1.4038086	1.6479492	-9.335839660000001	-0.2918945288	-2.7179687500000003	0.18310547	-1.0986328	-0.24414062	0.1244140625	9.508105432	5.25888678	-0.8544922	-0.36621094	2.1972656	2.6784912140000006	9.404028060000002	-0.745288089	0.061035156	0.24414062	0.061035156	1539958599.344
-8.735302520000001	-4.088916034	-2.7885498200000005	-0.4272461	0.061035156	0.48828125	10.996288940000001	0.26318359620000004	1.1041748200000001	-0.12207031	0	-1.8310547	12.297851440000002	2.0061767180000003	-0.135180661	0.61035156	-0.8544922	2.0141602	-9.53083516	-0.4103271466	-2.372241214	0.24414062	-1.2817383	-0.24414062	0.5658447284000001	9.50930162	5.7673098000000005	-1.4648438	-0.6713867	2.319336	2.6126952880000003	9.49016124	-0.734521466	0.061035156	0.36621094	-0.061035156	1539958599.384
-8.662329074	-3.8520507200000003	-2.8423827880000005	-0.36621094	-0.30517578	0.4272461	9.8263179	0.40314941100000007	0.29069824280000006	0.061035156	-0.9765625	-2.0751953	11.34560504	2.018139676	-0.40793457460000004	0.79345703	-0.24414062	1.7089844	-9.479394568	-0.45698242800000005	-2.026513678	0.24414062	-1.4038086	-0.30517578	0.9809570288	9.15041484	6.15610324	-1.7700195	-0.8544922	2.1362305	2.289697284	9.471020468	-0.765625	0	0.36621094	-0.12207031	1539958599.424
-8.359667932	-3.9034912140000007	-2.6114991	-0.24414062	0.18310547	0.4272461	9.14802266	0.8529540740000001	-0.42229003600000004	-0.061035156	-2.1362305	-1.7089844	10.758227340000001	1.7872558900000002	-0.33256836060000006	0.9765625	-0.12207031	1.2207031	-9.504516574	-0.379223642	-1.8279297120000002	0.30517578	-1.5258789	-0.30517578	1.296777356	8.880053420000001	6.1441403800000005	-2.0751953	-0.8544922	2.1362305	2.3997558900000002	9.387280252000002	-0.6842773560000001	0	0	-0.12207031	1539958599.464
-8.508007788	-3.794628894	-2.9045898560000003	-0.24414062	0.30517578	0.4272461	9.28200679	1.1304931610000002	-0.9187500000000001	-0.4272461	-1.3427734	-1.159668	10.308423020000001	1.435546924	-0.38400878600000005	1.3427734	-0.48828125	0.79345703	-9.49375	-0.3612792932	-1.5432128600000001	0.24414062	-1.5258789	-0.30517578	1.425976538	8.31660144	6.078344748	-2.1972656	-1.2207031	1.8920898	2.6222655759999998	9.46503894	-0.5586669928	0	0	-0.12207031	1539958599.504
-8.456567392	-3.721655252	-2.9739746400000002	-0.24414062	-0.12207031	0.48828125	8.758032248000001	1.225	-0.860131839	-0.7324219	-0.7324219	-1.3427734	9.645678420000001	1.476220746	-0.057421875000000004	1.0375977	-0.4272461	0.4272461	-9.39326178	-0.38640135800000003	-1.337451178	0.36621094	-1.7700195	-0.24414062	1.36018071	7.775878894000001	5.884545926	-1.8920898	-1.2817383	1.5258789	2.345922824	9.293969748	-0.6986327880000001	-0.18310547	0.12207031	-0.061035156	1539958599.544
-8.545092752	-3.9429687500000004	-2.956030252	-0.18310547	0.48828125	0.5493164	8.083325180000001	1.4702392180000001	-0.9199462860000001	-0.30517578	-0.4272461	-1.2207031	9.189892572	1.3817138580000001	0.2643798822	0.48828125	0.7324219	0.48828125	-9.651660340000001	-0.43664550720000006	-1.1173339660000001	0.4272461	-1.6479492	-0.24414062	1.356591754	7.182519568	5.5806884000000005	-1.4038086	-1.2207031	0.79345703	2.381811502	9.472216754	-0.7524658540000001	-0.12207031	-0.18310547	-0.061035156	1539958599.584
-8.517577880000001	-3.89272464	-3.2503173920000004	-0.12207031	0.24414062	0.5493164	7.32607428	1.930810504	-0.5502929712000001	-0.24414062	0.30517578	-0.7324219	8.67788089	1.00129393	-0.015551758180000002	-0.12207031	1.2207031	0.48828125	-9.682763580000001	-0.5981445288	-0.8146728240000001	0.30517578	-1.5258789	-0.18310547	1.5300537140000001	6.8308107	5.196679712	-0.6713867	-1.2207031	0.12207031	2.158105432	9.53322734	-0.6447998200000001	-0.12207031	-0.18310547	-0.061035156	1539958599.624
-8.28669429	-4.1511230040000004	-3.06848143	-0.061035156	-0.4272461	0.36621094	7.32607428	1.930810504	-0.5502929712000001	-0.24414062	0.30517578	-0.7324219	7.967285340000001	0.3612792932	0.24763183900000002	-0.48828125	0.61035156	0.30517578	-9.785644568	-0.364868161	-0.931909146	0.36621094	-1.7089844	-0.061035156	1.7812744600000001	6.541308606	4.7983153960000005	0.48828125	-1.0375977	-0.48828125	2.0935058900000003	9.535620108000002	-0.9713867212000001	-0.24414062	-0.30517578	-0.061035156	1539958599.664
-8.39077176	-4.4430175720000005	-2.918945288	0.12207031	1.2207031	0.30517578	7.32607428	1.930810504	-0.5502929712000001	-0.24414062	0.30517578	-0.7324219	8.187402160000001	-0.24643554320000002	0.33137207460000007	-1.3427734	-0.18310547	0.12207031	-10.03686502	-0.3289794928	-0.5227783246000001	0.4272461	-1.159668	-0.061035156	2.51101088	6.357080072	4.510009784	1.5258789	-0.6713867	-0.8544922	2.2669677520000002	9.6636232	-0.8134765380000001	0	-0.24414062	0.24414062	1539958599.704
-8.5068116	-4.639208966000001	-3.541015576	0.36621094	-0.30517578	0.12207031	7.32607428	1.930810504	-0.5502929712000001	-0.24414062	0.30517578	-0.7324219	9.39685054	-0.5060302716	-0.6280517572	-1.5869141	-1.3427734	0.24414062	-10.084716460000001	-0.3529052716	-0.35649413939999997	0.18310547	-0.8544922	-0.061035156	3.1390625	6.39895018	4.94904802	2.2583008	-0.36621094	-1.159668	2.19997554	9.7150634	-0.5455078076000001	0	-0.24414062	0.24414062	1539958599.744
-8.73410643	-4.689453076	-2.8914307100000003	0.9765625	-1.4648438	0.24414062	7.32607428	1.930810504	-0.5502929712000001	-0.24414062	0.30517578	-0.7324219	10.602710159999999	-0.5036376800000001	-0.1614990216	-1.5869141	-1.2817383	0.5493164	-10.02490216	-0.3349609424	-0.21054687500000002	0.12207031	-0.48828125	0	3.3735351440000003	7.28898912	5.207446580000001	2.6855469	0.12207031	-1.2207031	3.42497554	9.38847644	-0.10527343750000001	0.061035156	-0.48828125	0.48828125	1539958599.784
-8.858520468	-4.018334964	-2.7538574280000003	0.36621094	-0.18310547	0.48828125	7.32607428	1.930810504	-0.5502929712000001	-0.24414062	0.30517578	-0.7324219	10.852734620000001	-0.5550781250000001	0.285913089	-1.7700195	-0.9765625	0.4272461	-9.9949955	-0.693847644	-0.2775390576	0.24414062	-0.4272461	-0.061035156	3.48598642	8.54628894	5.711084260000001	2.6245117	0.79345703	-0.8544922	4.100878894	9.548779254000001	-0.339746106	0.9765625	0.36621094	1.159668	1539958599.824
-9.631323380000001	-3.9250244600000004	-2.378222644	0.48828125	-0.18310547	0.91552734	7.32607428	1.930810504	-0.5502929712000001	-0.24414062	0.30517578	-0.7324219	11.803784440000001	-0.15192871400000002	-0.43664550720000006	-1.4038086	-1.2817383	-0.061035156	-10.100268080000001	-1.181933606	-0.07416992212000001	-0.061035156	-0.24414062	-0.18310547	3.0553222840000003	9.21501448	6.537719748	2.319336	0.79345703	-0.48828125	4.99211412	9.701904254	-0.46774902160000004	0.9765625	0.36621094	1.159668	1539958599.864
-9.55117212	-2.1521240020000003	-1.040771466	1.7089844	-1.5258789	1.5869141	7.32607428	1.930810504	-0.5502929712000001	-0.24414062	0.30517578	-0.7324219	12.419873200000001	0.40554199280000003	-0.6125	-0.91552734	-0.9765625	-0.30517578	-9.917236420000002	-0.9953125	-0.417504892	0.12207031	-0.30517578	-0.12207031	2.289697284	9.53442392	6.231469748	1.6479492	0.7324219	0.12207031	4.67390126	9.81315944	-1.874584964	0.6713867	0.061035156	1.5869141	1539958599.904
-8.75444339	-0.19020996400000004	-2.819653354	-0.24414062	1.8920898	0.9765625	7.09160144	2.1341797120000003	-0.7416992212000001	-0.24414062	-0.36621094	-0.18310547	12.4282473	0.7512695288	-1.0993896760000001	-0.4272461	-0.4272461	-0.30517578	-9.382495108	-1.3015625000000002	-0.22131347840000004	0.5493164	-0.79345703	-0.30517578	2.032495108	9.816748200000001	6.150122300000001	0.6713867	0.48828125	0.6713867	-4.248022464000001	8.23764676	-2.295678714	-0.91552734	0.12207031	-1.4038086	1539958599.944
-7.830908246000001	-1.427172824	-3.301757788	-2.319336	-2.1362305	-0.061035156	10.485473740000002	1.550390576	-2.209545926	-0.24414062	-0.36621094	-0.18310547	12.366039840000003	0.8146728240000001	-1.1771484620000001	-0.18310547	-0.48828125	-0.36621094	-8.212524460000001	-2.173657248	0.385205072	0.36621094	-1.4648438	-0.5493164	2.174853534	9.1875	5.586669928000001	0	-0.18310547	0.9765625	-3.714477536	8.225683606	-1.143652356	-0.91552734	0.12207031	-1.4038086	1539958599.984
-7.1717527	-6.549682608000001	-1.073071286	-1.7700195	4.8217773	-0.7324219	10.485473740000002	1.550390576	-2.209545926	0.18310547	-0.7324219	0.061035156	12.527538940000001	0.07177734424	-0.3517089856000001	0.18310547	0.79345703	0.61035156	-8.96259784	-2.981152356	0.172265625	-0.36621094	-1.8310547	-0.48828125	2.66772464	6.919336060000001	4.39277356	0	-1.2817383	0.9765625	3.20007338	12.1901857	-0.12321777160000001	0.061035156	-2.9907227	-2.380371	1539958600.024
-9.778466754	-3.5792969240000003	-1.8434814300000002	1.7089844	-2.1362305	1.5258789	10.3012455	2.19399411	-0.7416992212000001	0.18310547	-0.7324219	0.061035156	11.69970746	-1.1041748200000001	-0.2643798822	0.4272461	2.5634766	1.8310547	-11.538208360000002	-1.656860324	1.15441893	-1.4038086	0	0.12207031	4.17504892	7.09997554	3.9010987400000006	0.24414062	0	1.159668	3.0397704680000004	7.769897660000001	-0.515600589	1.2207031	2.9296875	0.9765625	1539958600.064
-10.16247554	0.22490234620000002	-5.351000900000001	-2.6855469	4.8217773	-0.4272461	8.75922824	2.9464599640000007	-0.985742212	0.7324219	0.4272461	-1.5869141	9.34541034	-1.0096679712	-1.464257788	0.5493164	0.24414062	0.61035156	-9.38488768	-0.8708984620000001	1.008471646	0.61035156	-1.5869141	-0.30517578	4.036279254000001	9.849048020000001	4.722949280000001	0.79345703	1.5869141	0.7324219	2.2753417540000003	9.267651260000001	-2.7311278960000003	1.2207031	2.9296875	0.9765625	1539958600.104
-9.676782248	-2.47871106	-4.166674820000001	-2.1362305	-1.0375977	-1.5258789	8.19936502	1.717871106	-0.8888427520000001	0.30517578	0.12207031	-0.24414062	9.00566394	0.34094239200000004	-0.75964357	0.18310547	-0.61035156	-1.159668	-11.895898560000001	-1.717871106	1.227392572	-1.7700195	0.30517578	-0.12207031	2.5050292540000005	10.457959260000003	4.701416034	0.6713867	0.5493164	-0.18310547	6.1214112400000005	9.331054712	-0.540722644	-0.18310547	-0.48828125	-2.2583008	1539958600.144
-8.464941394	-5.268457068	-4.9	0.79345703	-1.0986328	1.2817383	8.791528060000001	1.547998004	-0.641210962	1.2207031	-1.159668	0.48828125	10.154101440000002	1.149633786	-0.6148925720000001	0	-0.48828125	-1.0375977	-10.30722644	-0.1806396466	1.0072753600000002	-0.8544922	0.061035156	-1.0986328	1.223803714	9.121704074	3.6331298920000004	0.7324219	-0.48828125	-0.8544922	3.3866942900000003	9.157592752000001	-0.693847644	0.12207031	0.061035156	-0.5493164	1539958600.184
-8.5666259	-3.007470746	-3.830517572	-0.12207031	-2.380371	1.5869141	9.79880342	1.9702880400000002	-1.967895468	0.61035156	-1.2817383	1.2207031	11.20922824	0.763232428	-2.268164038	0.061035156	-0.4272461	-0.36621094	-8.1670652	0.45100097840000003	1.081445288	-0.30517578	-0.91552734	-0.12207031	1.0515380890000001	8.2520018	3.734814496	0.18310547	-0.4272461	0.18310547	3.8508545320000005	8.674292032	-0.14833984620000001	0.12207031	0.061035156	-0.5493164	1539958600.224
-6.8451657400000006	-1.8937255400000002	-2.8483641200000003	0.24414062	0.5493164	0	12.22727086	2.0695800720000004	-1.66403804	0.24414062	-0.18310547	-0.061035156	11.95810504	-0.1124511682	-1.264477536	-0.12207031	-0.4272461	0.5493164	-7.54379892	1.2656738220000001	1.3242920320000002	0.18310547	-1.4648438	0.61035156	1.5779052520000003	7.009057608000001	2.34113768	0.4272461	-1.159668	1.0375977	3.7970214660000003	8.83579074	-0.27275390380000003	0.12207031	-0.5493164	0.4272461	1539958600.264
-6.815259080000001	-2.9368896760000003	-3.3819091460000004	-0.6713867	5.126953	-1.6479492	11.399438400000001	3.5541748200000005	-0.9307128600000001	-0.18310547	1.2817383	-1.6479492	11.562134080000002	-1.21901857	-0.046655271600000006	-0.4272461	1.2817383	1.8920898	-9.20065944	1.4463134979999999	1.6437011780000002	1.0375977	-1.5258789	0.61035156	3.4237792540000007	7.174145468000001	1.8386962860000002	-0.18310547	-1.4648438	1.2817383	2.6533691100000003	9.62653804	-0.40434570680000004	0.061035156	0.9765625	0.24414062	1539958600.304
-8.848950180000001	-3.823339856	-5.158398560000001	0.24414062	0.61035156	-2.380371	8.509204074000001	4.078149460000001	-1.13647464	-1.0375977	2.0751953	-1.4038086	9.6385009	-1.435546924	-0.9474609620000001	-0.24414062	2.1972656	1.4648438	-11.225976440000002	-0.47253417540000003	2.003784146	0.8544922	0.30517578	0.48828125	5.063891574	8.310620108	3.037377896	-0.12207031	0.5493164	0.48828125	0.8625244110000001	10.230663940000001	-1.4391357820000001	0	1.5869141	0.5493164	1539958600.344
-10.13017572	-4.580590854	-4.73132338	1.0986328	-4.8217773	-0.9765625	6.610693390000001	2.7586425720000003	-1.0048827880000002	-0.9765625	0.5493164	0.12207031	8.1323732	-0.40314941100000007	-0.8960205072	-0.4272461	-1.0375977	0.061035156	-12.297851440000002	-1.790844748	1.795629892	0.4272461	1.0986328	-0.061035156	4.146337860000001	9.73898912	3.8843505400000002	1.159668	1.8920898	-1.159668	1.886547824	10.316797120000002	-0.740502896	0.18310547	1.2207031	1.159668	1539958600.384
-8.935082968000001	-2.83879393	-3.2862060700000004	-0.7324219	0.4272461	0.061035156	7.589257788	1.2202148560000001	-1.1209228240000002	0.48828125	-1.0375977	1.2817383	8.62404802	0.154321286	-0.6723144568000001	-0.91552734	-1.7089844	-1.2817383	-10.076342360000002	-1.8506591460000001	1.739404254	-0.48828125	2.0141602	-0.91552734	2.6306396760000004	10.65295378	4.760034146000001	1.4038086	0.61035156	-1.8310547	3.40942392	9.589452880000001	0.07895508180000001	-0.061035156	-1.6479492	2.0751953	1539958600.424
-10.26296376	-3.29816893	-2.4595702880000005	0.79345703	-0.7324219	1.4038086	10.14213858	0.3517089856000001	-2.516992212	0.48828125	-0.4272461	1.0986328	10.700806200000002	0.462963858	-1.2549072479999999	-0.18310547	-1.5258789	-1.8310547	-8.601318390000001	-0.5622558606000001	1.1580077880000001	-0.30517578	-0.061035156	0.061035156	2.1569091460000003	8.3453125	4.98972194	0.4272461	0	-0.79345703	4.298266574	9.87058058	-2.1664795320000003	-0.061035156	-1.6479492	2.0751953	1539958600.464
-9.6636232	-1.030004892	-2.5337402160000004	2.380371	-2.1362305	0.91552734	10.576391280000001	1.491772464	-2.0145507200000004	0.48828125	-0.4272461	1.0986328	12.306225540000002	0.172265625	-0.1770507788	0	-1.0986328	-0.8544922	-9.30234375	-1.09819339	1.240551718	0.18310547	-0.12207031	0.91552734	2.5253662140000004	8.1239991	4.660742212000001	0.12207031	0	0	3.4548827880000004	10.083520860000002	-0.4342529254	-0.61035156	-2.9907227	2.0141602	1539958600.504
-7.988818390000001	-0.5981445288	-2.57082518	-0.9765625	1.953125	0.18310547	10.084716460000001	3.951342752	-1.5982422120000002	0.6713867	0.061035156	-0.12207031	13.525244600000002	-0.6208740020000001	0.7991211060000001	-0.36621094	0.61035156	0.30517578	-8.87407248	-1.3302734620000003	1.629345746	0.24414062	-0.061035156	0.12207031	3.5015380400000002	9.01882338	4.026708966	0.12207031	-0.7324219	0.24414062	-0.050244139400000006	7.70649411	-0.765625	-0.5493164	2.1972656	-0.9765625	1539958600.544
-8.72692842	-2.387792932	-2.363867212	-0.61035156	-1.7700195	-0.30517578	9.942358720000001	5.29477536	-2.098291034	-0.12207031	0.061035156	0	13.17592752	-0.9486572480000001	-0.28471679320000004	-0.12207031	1.2207031	0.7324219	-8.638403060000002	-1.4678466460000001	1.830322284	0.7324219	-0.7324219	-0.18310547	3.905883786	8.283105432000001	4.08413089	-0.36621094	-0.7324219	0.6713867	-0.25959472840000003	7.940966754000001	-1.35180661	-0.5493164	2.1972656	-0.9765625	1539958600.584
-8.213720746000002	-3.6462889400000003	-1.6724121400000003	-0.12207031	0.79345703	-0.12207031	9.693530252	4.77319339	-1.642504892	-0.30517578	0.12207031	-0.8544922	11.0584964	-1.1723632788	-0.47253417540000003	0.12207031	1.0986328	0.91552734	-9.431542932000001	-1.9224365020000003	1.892529254	0.061035156	-0.5493164	0.24414062	4.185815396000001	7.56054712	3.9142577880000005	-0.30517578	-0.30517578	0.61035156	1.7812744600000001	9.547582968	-0.052636719240000004	0.24414062	-0.12207031	-2.5634766	1539958600.624
-9.521264480000001	-4.797119110000001	-2.356689496	1.4648438	1.953125	0.6713867	8.61328125	3.7228514400000003	-1.27524411	-0.18310547	0.48828125	-0.8544922	9.45427266	-0.7285400360000001	0.4342529254	0	0.36621094	0.4272461	-10.79770468	-1.318310504	1.9858398560000001	-0.18310547	-0.24414062	0.061035156	3.823339856	8.34411592	3.9429687500000004	0.30517578	0.4272461	-0.061035156	3.7049072480000005	10.766601440000002	-0.6316406250000001	-0.24414062	-2.5024414	-0.36621094	1539958600.664
-9.76411142	-1.7657226440000002	-2.930908246	1.8310547	-2.8076172	0.6713867	7.539013580000001	2.902197284	-1.74299321	-0.12207031	-0.061035156	0.24414062	9.220996106000001	0.1208251996	0.3947753894	-0.4272461	-0.36621094	-0.61035156	-9.81315944	-0.46535643000000004	1.9571288940000002	-0.24414062	0.79345703	-0.12207031	2.819653354	10.259375	3.9322021760000005	0.36621094	0.30517578	-0.61035156	2.749072284	9.69233426	-0.4091308606000001	-0.24414062	-2.5024414	-0.36621094	1539958600.704
-9.12888179	-1.0742675720000001	-3.063696286	-0.36621094	3.6621094	-0.30517578	8.374023560000001	2.112646466	-1.9583251800000003	-0.24414062	-0.6713867	1.159668	10.25578624	0.7512695288	-0.7763915740000001	-0.48828125	-1.159668	-1.4648438	-9.46264676	-0.49526367800000004	1.7465820680000002	0.4272461	0	-0.24414062	2.209545926	9.310717752	4.347314496	-0.24414062	0	-0.6713867	4.921533246000001	9.081030252000001	-0.0992919928	-0.18310547	-2.5024414	0.30517578	1539958600.744
-8.871679712	-2.769409146	-3.53981929	0.61035156	0.30517578	-0.30517578	9.5619384	2.253808606	-1.4068359620000002	-0.24414062	-0.6713867	1.159668	11.87915036	0.5048339856	-0.30385742800000004	-0.4272461	-0.30517578	-0.61035156	-9.853833360000001	-0.723754892	1.6078125	0.61035156	0.18310547	-0.18310547	2.3172119600000003	8.5917482	3.6235596040000004	-0.5493164	-0.61035156	-0.36621094	3.66303714	9.120507788000001	-0.931909146	0.6713867	0.79345703	-0.6713867	1539958600.784
-8.43383786	-3.447705072	-3.7611327880000003	0.36621094	-0.18310547	0.24414062	10.023705580000001	2.8698974640000006	-1.3685547120000001	-0.061035156	-0.79345703	0.6713867	11.843261780000002	-0.44980469240000004	-0.33256836060000006	-0.48828125	0.4272461	0.061035156	-9.38010234	-0.891235324	1.3087402160000001	0.5493164	0.30517578	-0.24414062	3.23955072	8.357275360000001	3.201269568	-0.79345703	-1.0375977	-0.18310547	2.6019287140000005	9.522461060000001	-0.31342773560000003	0.6713867	0.79345703	-0.6713867	1539958600.824
-8.988915740000001	-2.7538574280000003	-3.7276367800000005	0.18310547	0.12207031	0.061035156	9.9949955	3.0038817900000003	-1.5491942900000002	-0.30517578	-0.18310547	0.18310547	10.87546376	-1.199877896	-0.832617212	-0.4272461	0	0.12207031	-9.521264480000001	-1.073071286	1.4367432100000002	0.30517578	0	0.12207031	3.9441650360000002	8.315405252000001	3.379516574	-0.12207031	-0.24414062	-0.12207031	2.4595702880000005	9.299951080000001	-0.8529540740000001	0	-0.48828125	-0.24414062	1539958600.864
-8.7448732	-2.3112304320000003	-3.5960449280000004	0.18310547	0.061035156	-0.30517578	9.693530252	2.441625998	-1.23696286	-0.6713867	0.24414062	0.061035156	10.43164038	-1.106567392	-0.954638678	-0.24414062	-0.18310547	-0.12207031	-9.77368161	-0.88046875	1.4977538940000001	0	0.18310547	0	3.5517822480000003	8.572607428000001	3.2228027160000003	0.12207031	0.12207031	-0.30517578	2.9237304320000006	9.414794928000001	-0.9331054712000001	0.12207031	-0.4272461	-0.18310547	1539958600.904
-8.718554712000001	-2.536132788	-3.6666259000000005	0.24414062	0.6713867	-0.24414062	9.285595746	1.79323732	-0.9773681610000001	0	-0.061035156	0	10.42805162	-0.5873779254	-0.9390869110000001	-0.36621094	-0.18310547	-0.18310547	-9.67558606	-0.4378417932	1.42836911	0.12207031	0.24414062	0	2.85913089	8.637207068	3.2323730040000007	0.18310547	0	-0.30517578	3.10676268	9.38847644	-0.6854736419999999	0.12207031	-0.4272461	-0.18310547	1539958600.944
-8.76521016	-2.5971435700000005	-3.714477536	0.061035156	-0.24414062	-0.18310547	8.921923920000001	1.6472900360000002	-1.234570288	-0.061035156	-0.18310547	0.30517578	10.57280252	-0.18901367800000002	-1.315917932	-0.24414062	-0.36621094	-0.30517578	-9.52604982	-0.500048822	1.400854532	0.18310547	0.30517578	0.061035156	2.6222655759999998	8.882446580000002	3.4237792540000007	0.061035156	-0.12207031	-0.30517578	2.445214856	9.25927716	-0.9893310700000001	0.24414062	0.24414062	-0.36621094	1539958600.984
-8.531933606	-2.646191394	-3.4620605040000005	0.12207031	0.4272461	-0.18310547	9.25927716	1.6903564300000002	-0.953442392	-0.061035156	-0.24414062	0.4272461	10.8036866	-0.05981445288	-1.1807373200000002	-0.18310547	-0.24414062	-0.18310547	-9.447094748	-0.693847644	1.2058593750000002	0.061035156	0.12207031	0	2.6844726440000004	8.802294928000002	3.440527356	0.061035156	-0.24414062	-0.36621094	2.489477536	9.41599092	-0.8122802520000001	-0.061035156	-0.79345703	0	1539958601.024
-8.630029254	-2.7478759000000004	-3.9094726440000005	-0.30517578	0.4272461	-0.24414062	9.60261232	1.9379882200000003	-0.9570312500000001	0.12207031	0	0.18310547	10.835986420000001	-0.2895019568	-1.091015625	-0.061035156	-0.061035156	-0.061035156	-9.307128894	-0.6077148560000001	0.98334964	-0.061035156	0.12207031	0	2.918945288	8.662329074	3.4189941100000003	-0.12207031	-0.12207031	-0.24414062	2.9464599640000007	9.286792032000001	-0.923535144	-0.061035156	-0.79345703	0	1539958601.064
-9.081030252000001	-2.9261230040000004	-4.059008786	-0.18310547	-0.36621094	-0.18310547	9.559545926	2.118627896	-1.488183606	0	-0.12207031	0.12207031	10.795312500000001	-0.477319339	-1.106567392	0.061035156	-0.12207031	-0.12207031	-9.721044928000001	-0.5790038940000001	0.994116214	-0.061035156	0.061035156	0.18310547	2.95961911	8.813061600000001	3.38908696	0.061035156	0.18310547	-0.061035156	2.7526612400000006	9.449487320000001	-1.1855224640000002	0.061035156	-0.61035156	0	1539958601.104
-8.85253894	-2.975170926	-3.8269287140000006	-0.12207031	-0.061035156	-0.061035156	9.70310054	2.11982428	-1.3637695680000002	0	-0.12207031	0.12207031	10.780957460000002	-0.423486322	-1.0479492212000001	-0.061035156	-0.24414062	-0.24414062	-9.69951178	-0.553881839	1.146044928	-0.061035156	-0.061035156	0.12207031	2.825634784	9.18271466	3.3819091460000004	0.30517578	0.12207031	-0.061035156	2.4595702880000005	9.536816394	-1.199877896	0.061035156	0.12207031	0	1539958601.144
-8.63601088	-3.051733426	-3.3687500000000004	0	-0.24414062	-0.061035156	9.9961911	2.0528320680000003	-1.3458251800000003	0.12207031	0.061035156	0.18310547	11.017822480000001	-0.21054687500000002	-1.1340820288	-0.061035156	-0.48828125	-0.30517578	-9.599023560000001	-0.4521972644	1.238159146	-0.18310547	0	0.18310547	2.7813721040000003	8.8979982	3.410620108	0.18310547	0	-0.061035156	2.031298822	9.371728240000001	-1.1651855432	0.061035156	0.12207031	0	1539958601.184
-8.665917932000001	-2.8926269959999997	-3.487182608	-0.18310547	0.061035156	-0.30517578	9.81914038	2.050439496	-1.2632812500000001	0	0.18310547	0.061035156	11.20803264	-0.1112548822	-1.156811502	0.061035156	-0.061035156	0.061035156	-9.74736322	-0.4761230432	1.1316894568000002	0.061035156	0	0.24414062	2.777783246	8.61447734	3.40703125	0	0	0	2.19638678	9.58586412	-1.0515380890000001	0	-0.18310547	-0.061035156	1539958601.224
-8.89919429	-2.93330072	-3.70131839	-0.24414062	-0.79345703	-0.36621094	9.482983426	1.8937255400000002	-1.1269042932	0	0.36621094	0	10.59433606	-0.2512207068	-1.0862304712000002	0.12207031	0	0.061035156	-9.849048020000001	-0.687866214	1.2022705072	-0.12207031	0.12207031	0.18310547	3.09121106	8.815454074	3.361572284	0.061035156	0.24414062	-0.061035156	2.6796875	9.3322509	-0.6651367212000001	-0.12207031	0.061035156	0.061035156	1539958601.264
-8.607299820000001	-2.74428714	-2.920141574	-0.7324219	-1.2207031	-0.4272461	9.03796376	1.579101538	-1.0515380890000001	0.12207031	0.30517578	0.12207031	10.180420320000001	-0.3337646466	-1.488183606	0.30517578	-0.36621094	-0.30517578	-9.8765625	-1.1855224640000002	1.1017822480000001	-0.4272461	0.5493164	0.061035156	3.38908696	8.931494110000001	3.5386230040000006	0.061035156	0.5493164	-0.36621094	2.27294928	9.0427491	-1.0371826080000002	-0.12207031	0.061035156	0.061035156	1539958601.304
-8.38120108	-2.319604532	-3.21203624	-1.0986328	-0.061035156	-0.8544922	9.04753444	0.84816893	-0.898413089	0.61035156	0.18310547	0.12207031	10.13854982	-0.6148925720000001	-1.656860324	0.7324219	-0.48828125	-0.61035156	-9.926807100000001	-1.617382788	1.076660144	-0.8544922	0.61035156	0.061035156	3.737207068	8.56184056	3.7886474640000007	0.30517578	1.2207031	-0.48828125	1.2106445288	9.54160144	-1.2489257200000001	0.24414062	0.6713867	0.061035156	1539958601.344
-8.451782248	-2.551684604	-3.6905516200000004	-1.159668	0.4272461	-1.4038086	9.231762680000001	0.132788089	-0.7967285340000001	1.3427734	0.061035156	0	10.28928264	-1.0742675720000001	-1.7693115020000003	1.2207031	-0.48828125	-0.8544922	-10.02729532	-1.945166034	1.073071286	-1.5869141	0.8544922	0.30517578	4.075756790000001	8.66711412	3.6415038940000004	0.24414062	1.7089844	-0.24414062	1.6269530760000002	9.782055710000002	-0.8517577880000001	0.30517578	0.12207031	-0.24414062	1539958601.384
-7.9971923920000005	-2.634228534	-3.640307608	-1.6479492	-0.24414062	-1.7700195	9.5619384	-0.5790038940000001	-0.6627441100000001	1.953125	0.24414062	0.061035156	10.609887680000002	-1.55158696	-2.08513179	2.0751953	-0.36621094	-0.9765625	-9.80239218	-1.9391846040000003	0.88046875	-2.4414062	1.0986328	0.4272461	4.280322284	8.113232428000002	3.3101317900000002	0.4272461	2.380371	-0.061035156	1.9810547120000002	9.65285643	-1.1209228240000002	0.12207031	-0.12207031	-0.48828125	1539958601.424
-7.369140380000001	-2.77180162	-3.313720746	-2.1362305	1.6479492	-2.0141602	9.563134980000001	-1.2106445288	-0.5598632788000001	1.953125	0.24414062	0.061035156	10.603905760000002	-1.58747554	-2.3208007200000003	2.8686523	-0.36621094	-0.48828125	-9.229370108000001	-1.3769287140000002	0.423486322	-3.2348633	1.2817383	0.5493164	3.7611327880000003	7.46245108	2.642602536	0.6713867	3.112793	0.30517578	2.9368896760000003	9.01403804	-1.2632812500000001	-0.61035156	0.061035156	-0.4272461	1539958601.464
-8.565429712	-3.2586913940000004	-5.05910643	-2.4414062	1.5258789	-2.319336	9.284399460000001	-1.296777356	-0.34812010800000004	3.2348633	0.4272461	-0.36621094	10.5058107	-1.490576178	-3.0565185700000006	3.4179688	0.24414062	-0.061035156	-9.528442392	-0.5215820288	0.21413574280000003	-3.0517578	1.0986328	0.91552734	3.323291034	8.01274411	2.112646466	0.5493164	3.9672852	0.9765625	2.8232422120000003	9.3573732	-1.114941394	0.061035156	1.4648438	-0.36621094	1539958601.504
-9.721044928000001	-3.3866942900000003	-6.35827626	-2.746582	-2.319336	-2.1362305	9.38129892	-1.2297851440000003	-0.35888672120000004	3.7231445	0.5493164	-0.18310547	10.42326628	-1.195092752	-3.6750000000000003	3.9672852	0.7324219	-0.12207031	-10.18640126	-0.11723633180000001	0.33615722840000006	-3.1738281	1.0986328	0.79345703	3.1486327880000005	9.657641574000001	2.0253173920000003	0.8544922	4.5776367	1.2817383	2.3531005400000002	9.7832518	-1.108959964	0.18310547	2.2583008	-0.4272461	1539958601.544
-8.694628894000001	-3.048144568	-5.310326980000001	-2.746582	-2.4414062	-1.8920898	9.97465854	-1.1340820288	-0.6675292932	4.5166016	0.18310547	0.36621094	10.54528804	-0.7010253600000002	-4.029101440000001	4.333496	0.30517578	-0.6713867	-10.1828125	-0.0992919928	0.3337646466	-3.7841797	0.8544922	0.48828125	2.7825683900000002	10.938866820000001	1.9978027160000003	1.4648438	4.5776367	0.91552734	2.2813232820000002	9.707885880000001	-1.5599609620000003	0.18310547	2.0751953	-0.36621094	1539958601.584
-8.031884980000001	-2.6904540740000003	-5.20266124	-3.6010742	-0.61035156	-2.0141602	10.985522659999999	-1.003686502	-1.276440396	4.8217773	0.061035156	0.36621094	11.16496556	-0.1459472644	-4.454980432	4.5776367	-0.4272461	-1.0986328	-9.82272914	-0.0980957068	0.1686767572	-4.3945312	0.61035156	0.24414062	2.592358426	10.759423920000001	2.217919928	1.6479492	4.4555664	0.79345703	2.4667480040000003	9.552368210000001	-1.676000998	0.24414062	2.6245117	-0.9765625	1539958601.624
-8.119213760000001	-2.7538574280000003	-6.067577880000001	-4.0283203	-1.7700195	-2.319336	10.96159694	-0.8529540740000001	-1.606616214	4.9438477	0.12207031	-0.36621094	11.43054164	0.12919922120000002	-4.252807608	5.065918	-0.36621094	-1.2207031	-9.451879892000001	-0.0454589856	0.037084961060000005	-5.004883	0.36621094	0	2.566040036	10.271337860000001	2.2849121400000003	1.3427734	4.9438477	1.159668	2.4667480040000003	9.552368210000001	-1.676000998	0.24414062	2.6245117	-0.9765625	1539958601.664
-7.696923920000001	-3.20366214	-6.125	-4.3945312	-2.746582	-2.319336	10.266552520000001	-0.7967285340000001	-1.7406005400000002	5.432129	0.12207031	-0.91552734	11.252295320000002	0.2452392572	-3.38908696	5.493164	0.36621094	-1.0986328	-9.207836960000002	0.36965332460000005	-0.0729736322	-5.3710938	0	-0.12207031	2.4583741	10.003369600000001	1.75495607	0.91552734	5.126953	1.5869141	2.3746337860000004	9.486572480000001	-1.3302734620000003	0.30517578	3.4179688	-1.2207031	1539958601.704
-7.387085160000001	-3.44890126	-6.08911142	-4.3945312	-1.8920898	-2.2583008	9.733007788	-0.8206542932	-2.020532248	5.6152344	0.36621094	-1.0986328	10.90178264	0.31223143000000003	-3.3687500000000004	5.7373047	0.5493164	-1.0375977	-9.326269568	0.75964357	0.03349609424	-5.432129	-0.18310547	-0.30517578	2.3614746400000004	9.98303264	1.258496106	0.48828125	5.1879883	1.953125	2.6222655759999998	9.4423098	-1.3864990020000003	0.12207031	3.2958984	-1.2207031	1539958601.744
-7.303344748	-3.4166014400000004	-6.646582068	-4.5776367	-3.0517578	-2.380371	9.08222644	-0.84816893	-2.4117187500000004	5.493164	0.061035156	-1.159668	10.73190944	0.45100097840000003	-3.7874510800000003	5.859375	0.79345703	-1.0375977	-9.535620108000002	0.9031982428000002	0.30625	-5.7373047	-0.24414062	-0.36621094	2.1437500000000003	10.224683	0.900805661	0.5493164	5.3710938	2.0141602	2.6222655759999998	9.4423098	-1.3864990020000003	0.061035156	3.1738281	-1.0986328	1539958601.784
-7.028198380000001	-3.5697264400000006	-6.804492212	-4.699707	-3.112793	-2.5024414	8.96140126	-0.794335962	-2.231079074	5.6152344	-0.30517578	-1.0375977	10.625439300000002	0.5586669928	-4.038671924000001	5.7373047	0.5493164	-1.0986328	-9.648071580000002	1.152026358	0.5108154254	-5.9814453	-0.24414062	-0.48828125	1.933203076	10.243823380000002	0.5837890576	0.7324219	5.432129	1.953125	2.30883786	9.407617212	-1.9188476440000002	-0.24414062	3.90625	-1.0375977	1539958601.824
-6.904980432	-3.849658246	-6.93010234	-4.760742	-2.9296875	-2.5024414	9.23774411	-0.6926513580000001	-1.8434814300000002	5.6152344	-0.30517578	-1.0375977	10.6074955	0.7309326080000002	-4.19538588	5.6152344	0.5493164	-1.0986328	-9.796411240000001	1.341040036	0.6232665740000001	-6.0424805	-0.24414062	-0.6713867	1.6891601440000001	10.291674819999999	0.5048339856	0.7324219	5.2490234	1.8920898	1.43435054	9.555957068	-1.9355957460000002	0	4.760742	-0.9765625	1539958601.864
-6.86311052	-4.029101440000001	-6.918139480000001	-4.5776367	-3.6010742	-2.319336	9.30234375	-0.5096191394	-1.5276611420000001	5.7373047	-0.30517578	-1.2817383	10.474707460000001	0.7775878600000001	-4.265966754000001	5.6152344	0.8544922	-0.9765625	-9.760522660000001	1.546801718	0.678295926	-6.1035156	-0.24414062	-0.79345703	1.592260782	10.291674819999999	0.5467041034000001	0.7324219	5.2490234	1.953125	1.061108426	9.6385009	-2.191601538	-0.12207031	4.699707	-0.91552734	1539958601.904
-6.615478240000001	-3.9979980040000007	-6.67888179	-4.4555664	-3.4179688	-2.0751953	9.31311052	-0.1997802716	-1.847070288	5.859375	-0.5493164	-1.4648438	10.390966460000001	0.770410144	-4.2958741	5.6762695	0.79345703	-0.9765625	-9.66242662	1.6843750000000002	0.7871582068	-6.1035156	-0.24414062	-0.79345703	1.679589856	10.3275634	0.5778076080000001	0.6713867	5.3710938	1.953125	1.1903076080000001	9.512890380000002	-2.4200927520000004	-0.30517578	4.1503906	-0.9765625	1539958601.944
-6.573608426000001	-4.030297824	-6.6776857000000005	-4.5776367	-3.1738281	-1.953125	9.42436502	0.1985839856	-2.122216754	5.7373047	-0.4272461	-1.5869141	10.535717360000001	1.0563232428000002	-4.336547824	5.6762695	0.61035156	-1.0986328	-9.579882788	1.7944336060000001	0.8924316100000002	-6.0424805	-0.4272461	-0.8544922	1.490576178	10.217504500000002	0.734521466	0.61035156	5.3710938	1.953125	1.7824707460000002	9.49016124	-2.183227536	-0.48828125	4.5166016	-0.79345703	1539958601.984
-6.96599092	-4.130786240000001	-6.604711960000001	-4.4555664	-4.5166016	-1.5258789	9.33464357	0.540722644	-2.121020468	5.3710938	-0.4272461	-1.6479492	10.706787140000001	1.4044433900000002	-3.8125733800000003	5.3100586	0.61035156	-0.91552734	-9.8765625	1.720263678	0.8756836060000002	-5.6152344	-0.48828125	-0.7324219	1.153222644	10.21032698	0.84816893	0.61035156	5.1879883	1.8920898	3.4237792540000007	9.290380890000002	-1.425976538	-0.7324219	4.272461	-0.6713867	1539958602.024
-7.076049820000001	-2.983544928	-6.158496106	-5.126953	-5.1879883	-1.2207031	9.590649460000002	0.802709964	-2.333959964	5.126953	-0.48828125	-1.3427734	10.58476538	1.665234424	-3.3005616	4.9438477	0.5493164	-0.7324219	-10.219897659999999	0.6555663939999999	0.770410144	-5.065918	-0.30517578	-0.79345703	0.923535144	10.04882788	1.447509784	0.79345703	4.638672	1.5869141	4.43703624	9.412402160000001	-0.7991211060000001	-1.3427734	4.333496	0	1539958602.064
-6.96599092	-3.2682617800000004	-4.922729532	-6.286621	-2.5634766	-1.5869141	10.16726088	0.7716064300000001	-2.930908246	5.126953	-0.48828125	-1.3427734	10.48188498	2.000195288	-2.99191893	4.699707	0.30517578	-0.61035156	-9.838280760000002	-0.5778076080000001	0.4450195288	-5.554199	-0.4272461	-0.61035156	0.718969748	9.362158246000002	2.4595702880000005	1.3427734	4.1503906	1.3427734	3.9154540740000003	10.413696580000002	-0.976171875	-2.1972656	5.3710938	1.3427734	1539958602.104
-8.848950180000001	-5.33903804	-4.191796924	-6.652832	0.91552734	-2.4414062	10.418481920000001	0.4103271466	-3.514697284	4.272461	0.5493164	-1.4038086	10.468725540000001	2.205957068	-2.410522464	4.5776367	0.12207031	-0.36621094	-9.97226538	-1.314721646	0.12919922120000002	-5.7373047	-0.6713867	-0.18310547	0.8182617212000002	8.972167932000001	3.14265126	1.7700195	4.272461	1.4038086	4.441821286	12.641186600000001	-0.8589355432	-2.1362305	5.3100586	2.1362305	1539958602.143
-10.27492662	-5.303149460000001	-4.53513179	-4.5166016	-4.5776367	-2.1972656	10.63620558	-0.15192871400000002	-4.02192392	4.211426	1.0986328	-1.3427734	10.776172120000002	2.50622554	-2.0145507200000004	4.5776367	0.061035156	-0.18310547	-10.600317000000002	-1.038378894	0.37084961060000005	-5.6152344	-0.7324219	0.12207031	0.8744873200000001	9.651660340000001	3.5900634000000005	1.5869141	4.760742	1.6479492	5.59624002	10.25578624	-2.256201178	-1.8920898	6.3476562	2.2583008	1539958602.184
-8.864501800000001	-4.7157714660000005	-3.62475589	-4.5776367	-4.760742	-2.0141602	9.847851440000001	-0.19738769960000002	-4.2958741	4.4555664	0.7324219	-1.159668	11.26425818	2.9799560700000005	-2.007373004	4.699707	0.24414062	-0.4272461	-10.627832460000002	-0.7369140380000001	0.4821044928	-5.2490234	-0.48828125	-0.12207031	0.80988768	10.66372104	3.8759764400000005	1.2207031	4.4555664	1.5258789	3.974072284	8.033081070000001	-2.8651123200000006	-0.6713867	7.9956055	1.159668	1539958602.223
-7.517480432000001	-4.83540036	-2.6904540740000003	-4.638672	-2.2583008	-2.0751953	8.80109874	0.095703125	-4.230078076	4.5166016	0.48828125	-1.3427734	11.247509980000002	3.2658691100000006	-2.05522464	4.8217773	0.30517578	-0.61035156	-10.711572480000001	-1.1316894568000002	0.192602536	-5.1879883	-0.30517578	-0.30517578	0.9929199280000001	10.376611420000001	4.085327176000001	0.91552734	4.5166016	1.2817383	3.4154052520000002	6.35827626	-4.970581070000001	0.91552734	9.216309	0.5493164	1539958602.264
-7.667016574000001	-4.074560504000001	-3.25151358	-4.211426	-1.953125	-1.7089844	8.120410340000001	0.6220702880000001	-4.12839357	4.8217773	0.4272461	-1.0986328	10.983129500000002	3.1893066100000005	-1.8398925720000001	4.8828125	0.6713867	-0.7324219	-10.126586960000001	-1.3817138580000001	0.18303222840000002	-5.2490234	0	-0.48828125	0.9689941100000001	9.911254500000002	3.9860351440000006	0.5493164	4.699707	1.2207031	2.5971435700000005	9.262865920000001	-6.235058606	4.0893555	8.911133	0.9765625	1539958602.304
-7.63710962	-3.517089856	-3.9142577880000005	-4.333496	-2.380371	-1.4038086	7.93618161	0.7728027160000001	-4.181030252	4.8217773	0.4272461	-1.0986328	10.40532248	2.9644042540000006	-1.600634784	4.8828125	0.7324219	-0.9765625	-9.370532248	-1.2919922120000003	0.17944336060000002	-5.3710938	-0.12207031	-0.36621094	0.808691394	9.213818390000002	3.6283447480000004	0.24414062	4.3945312	1.3427734	1.7441894960000002	9.63491214	-5.1715576080000005	4.4555664	11.474609	1.5869141	1539958602.343
-7.680175720000001	-3.354394568	-3.563745108	-4.5166016	-3.112793	-1.7700195	8.14792482	0.7261474640000001	-4.030297824	4.760742	-0.12207031	-1.0375977	9.908862319999999	2.7072021760000005	-1.335058606	4.8217773	0.61035156	-1.0375977	-8.94584964	-1.216625998	0.25959472840000003	-5.3100586	-0.24414062	-0.24414062	0.7488769568000001	8.519970746	3.21203624	0.061035156	4.0283203	1.4038086	1.7441894960000002	9.63491214	-5.1715576080000005	4.5776367	10.437012	2.4414062	1539958602.384
-7.646679712	-2.7634277160000003	-3.770703076	-4.638672	-3.112793	-1.5869141	8.165869110000001	0.7728027160000001	-3.77189946	4.760742	-0.12207031	-1.0375977	9.645678420000001	2.428466754	-1.2513183900000002	4.638672	0.48828125	-0.91552734	-9.064282248	-1.214233426	0.39238280760000005	-5.126953	-0.24414062	-0.24414062	0.8278320288	8.226879892	2.9416748200000002	0.24414062	3.9672852	1.2817383	-0.20576172120000003	10.7618161	-3.5577635800000005	5.493164	8.300781	2.6855469	1539958602.424
-7.28898912	-3.0134521760000004	-4.26357428	-5.126953	-2.1362305	-1.4648438	8.21132788	0.9929199280000001	-3.4883788940000002	4.760742	-0.12207031	-0.79345703	9.70310054	2.1066650360000003	-1.4977538940000001	4.333496	0.4272461	-0.7324219	-9.051123200000001	-1.246533246	0.718969748	-5.126953	-0.36621094	-0.12207031	0.9785644568000001	8.356079074	2.895019568	0.61035156	3.8452148	1.0986328	-0.379223642	10.58835414	-1.7274413940000002	5.554199	6.958008	2.746582	1539958602.463
-7.104760880000001	-3.905883786	-4.124804712	-5.6152344	-1.953125	-2.0751953	8.653955072	1.358984424	-3.1330810700000002	4.760742	-0.12207031	-0.79345703	9.87297374	1.8446777160000003	-1.77290036	4.1503906	0.12207031	-0.6713867	-9.201855432	-1.1424560700000002	0.8972167932	-5.126953	-0.4272461	0.061035156	1.221411142	8.51638179	2.98952626	0.61035156	3.8452148	1.0986328	-0.379223642	10.58835414	-1.7274413940000002	5.126953	7.2631836	2.0141602	1539958602.504
-7.461254892	-4.32817392	-3.325683606	-4.699707	-1.8310547	-2.0141602	9.310717752	1.5779052520000003	-2.644995108	4.638672	-0.30517578	-0.5493164	10.184009080000001	1.5491942900000002	-1.6125976440000003	4.211426	-0.061035156	-0.61035156	-9.319091754	-0.6160888580000001	1.0515380890000001	-5.004883	-0.4272461	0.18310547	1.409228534	8.55466304	2.9117675720000005	0.8544922	3.6010742	0.9765625	-0.6077148560000001	10.486670320000002	-0.6244628600000001	3.7841797	7.6293945	0.91552734	1539958602.543
-7.8967040740000005	-3.83171376	-2.9225341460000003	-3.9672852	-2.0141602	-1.4648438	9.705493210000002	1.8949219240000001	-2.3578857820000003	4.760742	-0.18310547	-0.7324219	10.483080580000001	1.2608886780000002	-1.695141574	4.272461	0.24414062	-0.4272461	-9.210229532000001	-0.057421875000000004	1.113745108	-4.3945312	-0.48828125	0.24414062	1.5707275360000001	8.640795926000001	2.8902344240000004	1.0986328	3.7231445	1.2207031	-1.752563498	8.487670926	-1.484594748	3.2958984	3.7841797	0	1539958602.583
-8.011548020000001	-3.73122554	-3.53981929	-3.8452148	-1.2817383	-1.159668	9.737792932000001	2.23227536	-2.483496106	4.4555664	0	-0.91552734	10.87546376	1.335058606	-1.892529254	4.211426	0.36621094	-0.12207031	-9.096582068	-0.10886230040000001	0.90678714	-3.90625	-0.48828125	0.30517578	1.41042482	8.49484874	3.027807608	1.159668	3.7841797	1.4038086	3.8915283540000005	8.808276260000001	-0.15671386780000002	3.6010742	0.6713867	-0.18310547	1539958602.624
-8.618066394000001	-3.7025146760000003	-2.63183606	-1.953125	-0.8544922	-0.061035156	9.540405252000001	2.48229982	-2.6796875	4.4555664	0	-0.91552734	11.007056200000001	1.540820288	-1.4546875000000001	3.90625	0.18310547	0.30517578	-9.169555710000001	-0.1124511682	0.517993161	-3.7841797	-0.30517578	0.5493164	1.0419677520000001	8.24482428	3.007470746	1.159668	3.7841797	1.4038086	3.8915283540000005	8.808276260000001	-0.15671386780000002	2.746582	1.5869141	-0.30517578	1539958602.663
-9.605004892	-2.463159146	-3.5721191100000005	-3.112793	-2.1362305	-0.12207031	9.31669928	2.588769568	-3.10317392	3.7231445	0.4272461	-1.0986328	11.147021760000001	1.7417969240000002	-1.1400634980000002	3.7231445	0.30517578	0.9765625	-8.75444339	0.2536132788	0.6089111420000001	-3.3569336	-0.7324219	0.8544922	0.6974365020000001	8.45417482	3.1905028960000004	1.5869141	3.3569336	1.953125	4.463354532	8.09768071	-2.3399413940000002	1.7089844	3.540039	1.159668	1539958602.703
-10.26057158	-4.2193116	-5.7027101600000005	-4.0893555	-0.18310547	-1.3427734	10.106250000000001	2.241845746	-3.06848143	3.1738281	0.36621094	-0.9765625	11.249902160000001	1.64011232	-1.2704589660000003	3.3569336	0.36621094	1.0375977	-10.291674819999999	0.41870117800000006	0.702221646	-2.380371	-1.6479492	1.2817383	1.1699707068	10.178027160000001	3.2299804320000005	1.5258789	3.0517578	2.5024414	0.0454589856	9.91484424	-2.63183606	0.061035156	1.6479492	-0.91552734	1539958602.744
-10.835986420000001	-8.334545926	-4.828222644	-1.4038086	0.24414062	-1.5869141	11.077636780000002	1.6161865020000004	-2.4643554320000005	3.1738281	0.36621094	-0.9765625	11.73439946	1.5683349640000002	-1.5563721040000003	2.9907227	-0.5493164	0.48828125	-13.263257280000001	-0.28471679320000004	0.778784146	-2.4414062	-0.6713867	0.9765625	2.4081298920000003	12.055004500000003	3.3149170320000003	1.4038086	3.0517578	1.8920898	4.298266574	15.25148912	0.8661132788	-0.061035156	5.065918	-3.0517578	1539958602.783
-8.125195288	-5.0447509	-2.895019568	-0.48828125	-4.4555664	-0.30517578	11.532226440000002	0.9725830072	-2.7167724640000004	3.0517578	0.48828125	-0.6713867	12.7691893	1.667626996	-2.336352536	2.9907227	0.18310547	0	-12.535913040000002	0.5191894568000001	0.32658691100000004	-3.6010742	0.91552734	0.7324219	2.4308594240000003	13.24770468	2.93569339	1.159668	3.0517578	0.91552734	-1.9212402160000002	8.72214357	-1.294384784	-3.479004	2.6245117	-2.1362305	1539958602.823
-6.93967302	-3.94895018	-4.3329589660000005	-4.333496	2.319336	-1.953125	11.26545378	-0.08015136780000001	-2.586376996	3.0517578	0.48828125	-0.6713867	12.679467360000002	1.9104736420000001	-3.3472167540000006	3.0517578	0.5493164	-0.12207031	-10.850341460000001	1.617382788	-1.0575195288	-3.3569336	0.18310547	0.4272461	1.4786132200000002	12.28110324	2.62705072	1.159668	3.0517578	0.91552734	0.21533202880000002	10.609887680000002	-2.050439496	0.36621094	0.7324219	-1.6479492	1539958602.863
-9.108544928	-4.81147464	-6.025707968000001	-1.8310547	-1.4648438	-0.79345703	10.865893080000001	-0.8756836060000002	-0.9115722840000001	2.4414062	0.48828125	-1.2207031	12.31699182	1.94636232	-2.851953076	2.8686523	0.12207031	-0.24414062	-10.57998004	1.2860107820000002	-0.531152356	-2.2583008	-0.18310547	-0.5493164	0.2177246106	11.523852340000001	2.277734424	0.6713867	3.7841797	0.7324219	0.21533202880000002	10.609887680000002	-2.050439496	0.61035156	-0.7324219	-2.8076172	1539958602.903
-8.35249002	-3.4548827880000004	-4.8342040740000005	-3.1738281	-2.8686523	-0.79345703	9.58227536	-0.9187500000000001	-0.7141846040000002	2.4414062	0.48828125	-1.2207031	11.65664038	1.89611821	-3.0493408540000004	2.9907227	0.79345703	-0.12207031	-9.676782248	0.8062988220000001	-0.19140625	-2.8686523	-0.4272461	-0.24414062	-0.096899411	11.017822480000001	2.222705072	-0.18310547	1.953125	1.4038086	1.1209228240000002	9.80717752	-1.738207968	0.48828125	0.24414062	-2.9907227	1539958602.943
-6.4683351600000005	-3.43334964	-2.6605469240000006	-1.4648438	-1.5258789	-0.7324219	8.771191394	-0.6902587860000001	-1.337451178	2.9907227	0.24414062	-1.0986328	10.466333360000002	1.4929687500000002	-3.12111821	3.112793	0.61035156	-0.30517578	-9.25090306	0.534741214	-0.00478515625	-3.2958984	-0.30517578	-0.12207031	0.9187500000000001	9.785644568	2.222705072	0	1.159668	0.91552734	1.965502896	8.97695288	-1.752563498	0.5493164	0.18310547	-3.2958984	1539958602.983
-6.075951980000001	-3.0959961060000003	-3.6283447480000004	-2.746582	1.7700195	-1.4648438	8.149121106	-0.27395019960000005	-1.7872558900000002	3.0517578	-0.24414062	-1.3427734	9.35976538	0.9115722840000001	-2.4619628600000003	3.1738281	0.24414062	-0.36621094	-8.714965560000001	0.8816650360000001	0.027514648560000004	-3.2958984	-0.24414062	-0.61035156	1.8650146760000001	8.255590560000002	2.100683606	0.18310547	2.380371	0.5493164	3.0959961060000003	9.175537140000001	-1.0898193390000002	0.61035156	-0.48828125	-3.2958984	1539958603.023
-7.293774460000001	-3.6235596040000004	-4.554272464	-2.0751953	-0.4272461	-1.2817383	7.37751448	0.4904785144	-1.335058606	2.8686523	-0.30517578	-1.4648438	8.618066394000001	0.417504892	-1.830322284	3.0517578	0.18310547	-0.36621094	-8.310620108	1.4199951080000002	-0.007177734620000001	-3.1738281	-0.18310547	-0.48828125	1.4929687500000002	7.529443390000001	1.5384277160000002	0	2.9296875	0.8544922	2.404541034	8.84296875	-0.5861816394	0.36621094	1.4038086	-3.2958984	1539958603.063
-7.13227536	-3.6427001800000003	-4.7062010800000005	-1.7700195	-2.5634766	-1.3427734	6.951635880000001	1.0646972840000002	-0.8421875000000001	2.8686523	-0.30517578	-1.4648438	8.584570288	0.20576172120000003	-1.6724121400000003	2.6245117	0.18310547	-0.36621094	-8.310620108	1.4199951080000002	-0.007177734620000001	-3.1738281	-0.18310547	-0.48828125	1.4929687500000002	7.529443390000001	1.5384277160000002	0	2.9296875	0.8544922	2.404541034	8.84296875	-0.5861816394	0.36621094	2.1972656	-2.8686523	1539958603.103
-6.881054712	-3.6510742800000004	-4.15231929	-1.5258789	0.36621094	-1.0375977	7.24472644	1.4211913940000003	-0.7668212860000001	2.5634766	-0.18310547	-1.2817383	9.1623777	0.45937500000000003	-1.96430661	2.380371	0.36621094	-0.36621094	-8.310620108	1.4199951080000002	-0.007177734620000001	-3.1738281	-0.18310547	-0.48828125	0.9043945288	8.49125998	1.44870607	0.12207031	2.8686523	1.0375977	0.5239746106000001	9.124096940000001	-1.156811502	0.61035156	1.5869141	-2.5024414	1539958603.143
-7.81057158	-3.5625489200000002	-4.751660144000001	-1.3427734	-0.9765625	-0.91552734	7.643090560000001	1.930810504	-0.9020019568000001	2.380371	-0.9765625	-0.6713867	9.69233426	0.7201660340000001	-2.1796386780000003	2.0141602	0.4272461	-0.36621094	-8.682665740000001	2.04326178	0.8421875000000001	-2.1362305	-0.061035156	-0.48828125	0.876879892	9.41120607	1.7417969240000002	0.18310547	2.2583008	0.7324219	0.7883544928000001	9.108544928	-1.2919922120000003	0.18310547	0.79345703	-2.319336	1539958603.183
-8.99848642	-4.0506347840000005	-3.966894568	-1.4648438	-3.1738281	-0.61035156	8.548681610000001	2.616284146	-0.6101074280000001	1.8920898	-0.91552734	-0.61035156	10.43522914	0.9020019568000001	-1.758544928	1.6479492	0.36621094	-0.36621094	-9.16357428	2.209545926	0.699829074	-1.5869141	-0.30517578	-0.6713867	0.994116214	9.637304712	2.0911132200000004	0.18310547	2.2583008	0.7324219	0.876879892	9.97585414	-0.5562744110000001	0.24414062	0.91552734	-2.2583008	1539958603.223
-9.3322509	-2.644995108	-4.131982428000001	-0.7324219	-2.1972656	0.48828125	9.343017572	3.3041503600000004	-0.83022464	1.8920898	-0.91552734	-0.61035156	11.150610520000003	0.8637207068000001	-1.356591754	1.159668	0.79345703	-0.18310547	-9.503320288000001	1.31352536	0.6519775360000001	-0.6713867	-0.18310547	-1.2817383	1.4391357820000001	10.375414840000001	2.860327176	-0.12207031	1.8920898	0.5493164	2.5995362400000004	9.69951178	-0.15671386780000002	0.18310547	0.7324219	-1.8920898	1539958603.263
-8.368042032	-2.566040036	-4.3975586060000005	-0.91552734	-1.7089844	0.4272461	10.04045378	3.6415038940000004	-1.5025390379999999	1.0375977	-1.0986328	-1.159668	11.81455072	0.838598642	-1.4558837860000002	0.9765625	0.7324219	-0.4272461	-10.20314946	0.4426269568000001	1.002490216	-0.8544922	-0.7324219	-1.5258789	1.89013678	11.222387680000002	3.9429687500000004	-0.30517578	1.2817383	0.48828125	3.563745108	9.554760880000002	-2.192797824	-0.5493164	1.0375977	-1.8310547	1539958603.303
-9.528442392	-4.4980469240000005	-4.66672374	-3.2348633	2.8076172	0.5493164	11.11232878	3.2658691100000006	-2.310034146	0.8544922	-0.79345703	-1.4648438	12.65075728	0.9187500000000001	-1.0096679712	0.9765625	0.5493164	-0.7324219	-11.776269960000002	-0.2978759784	0.6256591459999999	-0.79345703	-1.0375977	-1.2207031	2.319604532	11.40302716	4.431054712	-0.30517578	1.2817383	0.48828125	4.057812500000001	10.486670320000002	-1.7800780760000001	-0.30517578	2.6245117	-1.4038086	1539958603.343
-11.29296924	-5.567529254	-5.95273462	-0.6713867	0.36621094	0.7324219	11.493945680000001	2.73830571	-3.2299804320000005	0.9765625	-1.2817383	-1.159668	13.234546220000002	0.9343017572	-0.42827148560000006	0.5493164	0.36621094	-0.61035156	-13.756127700000002	-1.81118161	0.39836425720000007	0.18310547	-0.48828125	-1.3427734	2.42607428	11.40183058	4.746875	-0.30517578	0.79345703	0.12207031	4.4489991	12.18898912	-0.01315917932	-0.61035156	3.112793	0	1539958603.383
-10.05241664	-5.5292482	-5.10217302	0.24414062	-6.958008	0.24414062	12.56223192	1.7250488220000002	-4.067382788000001	0.7324219	-0.4272461	-0.30517578	13.2022464	1.6616454680000001	-0.6830810700000001	0.36621094	0.5493164	-0.48828125	-11.9521241	-1.739404254	-0.1674804712	-0.91552734	0.061035156	-1.2207031	1.2513183900000002	10.29526358	4.837792932	-0.12207031	0.30517578	-0.061035156	4.526757788	11.74157698	0.26796875000000003	-1.7700195	1.8920898	2.5634766	1539958603.423
-6.25419928	-5.729028060000001	-1.0922119110000001	0.5493164	-3.2348633	0.24414062	12.330151260000001	0.6220702880000001	-3.7970214660000003	0.30517578	0.18310547	-0.061035156	12.10046376	2.359082068	-0.27873535340000005	0.4272461	0.4272461	0.36621094	-10.10864218	-1.0646972840000002	-1.2632812500000001	-0.8544922	-0.30517578	-0.061035156	-0.3158203076	7.6789795320000005	4.54589856	-0.12207031	0.30517578	-0.061035156	2.7418945679999998	11.450878600000001	-3.3854980040000004	-2.9296875	1.0375977	4.1503906	1539958603.463
-6.495849640000001	-3.716870108	-1.550390576	-2.6855469	6.958008	-0.24414062	11.008251800000002	0.6160888580000001	-3.0014891200000005	0.30517578	0.18310547	-0.061035156	10.325171220000001	2.4200927520000004	-0.2344726538	0.4272461	0.4272461	1.159668	-9.024804712	-1.2309814300000002	-1.435546924	-0.12207031	-0.4272461	0.61035156	-0.6914550720000001	6.73151857	4.4059326080000005	0.18310547	0	0.9765625	1.13647464	11.71884784	-2.454785144	-0.91552734	2.6855469	4.5776367	1539958603.503
-10.2342527	-3.905883786	-3.8101807100000005	-1.0986328	2.746582	-0.12207031	9.431542932000001	1.085034146	-2.9955077880000003	-0.24414062	1.8310547	-0.061035156	9.122900360000001	2.436840854	-0.73332518	0.4272461	0.061035156	1.159668	-9.174340560000001	-1.4630615020000002	-0.9127685700000001	-0.30517578	-0.6713867	0.9765625	0.007177734620000001	7.830908246000001	4.49326178	0.9765625	0.12207031	0.6713867	1.000097644	11.032177520000001	-3.1940917540000004	-0.18310547	3.0517578	5.065918	1539958603.543
-9.668408246	-3.927417032	-3.6235596040000004	0.061035156	-7.385254	0.7324219	8.461352340000001	1.246533246	-2.971582068	0	1.2817383	0.24414062	8.90517572	2.29089357	-1.015649411	0.30517578	-0.7324219	0.48828125	-8.85253894	-1.485791034	-0.37683107	-0.4272461	-0.24414062	0.6713867	0.7859619110000001	8.85493161	4.2240966460000005	0.9765625	0.12207031	0.6713867	0.5598632788000001	10.20554164	-1.9284179320000001	0.61035156	2.8076172	5.2490234	1539958603.583
-5.624951080000001	-3.2957762600000002	-1.0479492212000001	-0.8544922	-1.7089844	0.061035156	8.08930661	1.294384784	-2.64140625	0.24414062	0.7324219	0.12207031	8.978149460000001	1.8506591460000001	-0.891235324	0.36621094	-1.2817383	-0.061035156	-8.633618210000002	-1.698730432	0.0095703125	-0.48828125	-0.4272461	0.36621094	1.3805175720000002	8.374023560000001	4.462158246	0.91552734	-0.061035156	-0.30517578	-0.477319339	9.176733426	-1.1316894568000002	1.2207031	3.1738281	4.5776367	1539958603.623
-6.026904254	-2.98952626	-1.3613769960000002	-1.6479492	4.1503906	-0.48828125	7.7615235600000005	1.393676718	-2.1473388580000004	0.61035156	0.6713867	-0.24414062	9.230566394	1.1879150360000001	-0.40793457460000004	0.5493164	-0.9765625	-0.30517578	-8.72214357	-1.6616454680000001	0.33137207460000007	-0.7324219	-0.30517578	0.61035156	1.8351074280000002	7.905077880000001	4.23725589	0.61035156	-0.061035156	-0.24414062	-0.734521466	8.756836060000001	-0.5191894568000001	2.0141602	3.8452148	3.9672852	1539958603.663
-8.481689300000001	-3.220410144	-2.6533691100000003	-0.61035156	-1.2817383	-0.18310547	7.467236420000001	1.6353271760000003	-2.0923096040000004	0.79345703	0.4272461	-0.30517578	9.683960160000002	0.516796875	0.0035888672120000004	0.6713867	-0.6713867	-0.30517578	-8.59055162	-1.6329346040000001	0.4378417932	-0.8544922	-0.12207031	0.48828125	2.386596646	7.754345746000001	3.8197509000000003	0.61035156	-0.061035156	-0.24414062	-3.0553222840000003	7.944555710000001	-1.469042932	2.6245117	4.0283203	2.4414062	1539958603.703
-7.335644568	-2.733520468	-1.51928714	-0.5493164	-1.8920898	-0.12207031	7.54379892	1.7226562500000002	-2.2035644960000003	0.6713867	0.36621094	-0.061035156	9.9794429	-0.04306640576	-0.05144042932000001	0.6713867	-0.7324219	-0.36621094	-8.61447734	-1.642504892	0.6447998200000001	-0.6713867	-0.12207031	0.30517578	2.810082968	7.63591304	3.7479737400000004	0.36621094	0.48828125	-0.12207031	-4.544702176	6.8140625	-0.9486572480000001	1.8920898	1.4038086	1.6479492	1539958603.743
-6.799707068	-1.961914038	-1.3254882200000002	-1.2207031	1.5869141	-0.12207031	7.77109375	2.0097655760000004	-2.121020468	0.6713867	0.36621094	-0.061035156	10.376611420000001	-0.343334964	-0.21413574280000003	0.7324219	-0.6713867	-0.18310547	-8.464941394	-1.795629892	0.8015136780000001	-0.8544922	-0.061035156	0.36621094	2.9261230040000004	7.603613220000001	3.7527587860000002	0.4272461	0.7324219	0.061035156	-1.4558837860000002	7.981640380000001	0.5335449280000001	2.6245117	-2.319336	0.8544922	1539958603.783
-8.290283246000001	-1.8650146760000001	-2.751464856	-1.8310547	3.6010742	-0.24414062	8.519970746	2.0097655760000004	-1.75495607	0.6713867	0.4272461	-0.12207031	10.766601440000002	-0.41152344240000005	-0.2763427716	0.91552734	-0.30517578	0.18310547	-8.137158246	-1.963110324	0.63881839	-1.2207031	-0.24414062	0.48828125	2.710791034	7.4349366	3.7982177520000002	0.4272461	0.7324219	0.061035156	6.14055162	8.08691394	0.28471679320000004	2.9296875	-3.8452148	-0.30517578	1539958603.823
-10.58715854	-2.4583741	-3.3854980040000004	-0.4272461	-0.12207031	0.36621094	9.382495108	1.9284179320000001	-1.522875998	0.6713867	0.4272461	-0.12207031	10.925708360000002	-0.4486083966	-0.5072265576	1.0986328	-0.18310547	0.61035156	-8.52954074	-1.6317382200000001	0.38640135800000003	-1.2817383	-0.48828125	0.8544922	2.409326178	7.26865216	3.637915036	0.91552734	0.61035156	0.8544922	14.922509980000001	9.375317392	-2.00856929	0.6713867	-5.065918	-0.12207031	1539958603.863
-11.379101440000001	-3.4680420320000005	-4.683471646	-1.953125	-0.79345703	-0.24414062	9.382495108	1.9284179320000001	-1.522875998	0.91552734	0.79345703	-0.30517578	11.038159440000001	-0.4139160144	-0.953442392	1.2817383	-0.18310547	1.0986328	-9.73659694	-0.8960205072	0.745288089	-1.2207031	-1.2207031	1.5258789	2.406933606	8.330957068	3.5206787140000007	1.2817383	0.9765625	1.2817383	7.294970746000001	10.71396466	-3.3579834260000005	0.91552734	1.953125	0.30517578	1539958603.903
-12.49404254	-5.950341754	-6.62385234	-1.2207031	-0.7324219	-1.0986328	10.386182100000001	1.579101538	-2.071972644	1.3427734	0.36621094	-0.30517578	11.442504500000002	-0.04067382788	-1.582690396	1.2207031	-0.48828125	0.7324219	-13.01083966	-0.26796875000000003	1.1627929712000002	-0.9765625	-1.0375977	1.5869141	3.007470746	11.541797120000002	3.2814209260000005	1.2817383	0.9765625	1.2817383	7.294970746000001	10.71396466	-3.3579834260000005	-1.2207031	3.0517578	-1.4648438	1539958603.943
-9.22578125	-5.52446286	-2.4200927520000004	-0.061035156	-2.380371	0.061035156	11.51188948	0.8062988220000001	-1.923632788	1.3427734	0.18310547	0.4272461	12.919922120000003	0.899609375	-2.3578857820000003	0.79345703	-0.9765625	-0.18310547	-13.573096040000001	-0.027514648560000004	0.8122802520000001	-0.91552734	0.7324219	0.4272461	2.9392822480000005	13.908057100000002	3.0947998200000004	1.3427734	1.4648438	1.2207031	6.51140126	11.528637680000001	3.180932608	-1.2817383	4.8828125	-0.6713867	1539958603.983
-7.62753894	-3.37473143	-3.77189946	-2.0141602	2.6245117	-1.159668	11.59921924	0.28471679320000004	-1.522875998	1.159668	0.24414062	0.61035156	13.43552266	1.6137939300000002	-3.3735351440000003	1.0986328	-0.5493164	-0.36621094	-11.459252700000002	0.056225586060000006	0.15073241820000002	-1.8310547	0.79345703	0.30517578	1.8219482820000001	12.85651808	3.721655252	0.8544922	1.159668	-0.5493164	-0.8074951080000001	9.482983426	-2.99191893	-2.2583008	0.061035156	-1.5869141	1539958604.023
-8.323779254	-5.118920926	-5.508911240000001	-0.36621094	-0.48828125	-0.79345703	11.04653354	0.0227294928	-0.7775878600000001	1.0375977	0.48828125	0.12207031	12.65673822	1.37214357	-2.9033935700000004	1.7089844	0.48828125	-0.36621094	-10.93408246	0.619677716	-0.42229003600000004	-1.953125	0.24414062	0.24414062	1.418798822	11.33603534	3.21921376	0.8544922	1.159668	-0.5493164	3.011059604	10.24023462	-1.65805661	0.91552734	-2.8686523	-2.4414062	1539958604.064
-8.24841304	-4.100878894	-4.9	-2.0751953	-0.7324219	-0.61035156	10.0631839	0.05861816394	-0.6723144568000001	1.3427734	0.6713867	-0.18310547	11.88991664	0.9402832068000001	-2.5205810700000004	1.7700195	0.61035156	-0.48828125	-9.95432158	1.240551718	-0.32778320680000006	-1.4038086	-0.12207031	-0.12207031	1.070678714	10.576391280000001	2.274145468	-0.8544922	1.4648438	0.8544922	1.4068359620000002	9.69472644	-1.42836911	0.12207031	1.0375977	-2.8686523	1539958604.103
-7.833300720000001	-3.4907714660000004	-3.8640135800000004	-1.0375977	-1.3427734	-0.30517578	9.11452626	0.31701660340000004	-1.39008786	1.4648438	-0.061035156	-0.24414062	11.225976440000002	0.7428955072	-2.845971646	1.5869141	0.5493164	-0.30517578	-9.58347194	0.8529540740000001	-0.07416992212000001	-1.3427734	0	0.061035156	1.0563232428000002	9.908862319999999	1.9894287140000002	-0.4272461	0.91552734	0.5493164	0.5909667932	9.04753444	-2.327978534	0.12207031	1.0375977	-3.2958984	1539958604.143
-6.69682608	-3.1079589660000004	-3.1175292540000004	-0.30517578	0.24414062	-0.4272461	8.74367662	0.5981445288	-1.506127896	1.4648438	-0.061035156	-0.24414062	10.30602986	0.6148925720000001	-2.56723642	1.4648438	0.36621094	-0.061035156	-8.886035340000001	0.48569336060000007	0.03947753894	-1.6479492	0.12207031	-0.30517578	1.272851538	8.557055710000002	2.1305908540000003	-0.4272461	0.91552734	0.5493164	3.390283246	9.035571580000001	-1.043164038	0.18310547	-0.9765625	-2.8686523	1539958604.183
-6.8403808900000005	-3.3687500000000004	-3.830517572	-0.8544922	0.6713867	-0.9765625	8.43383786	1.0515380890000001	-0.8517577880000001	1.4038086	-0.36621094	-0.61035156	9.450683606	0.3935791034	-1.665234424	1.2817383	0.5493164	0.18310547	-8.442211960000002	0.9737792932	-0.0693847644	-1.5869141	0	-0.24414062	1.175952176	7.765112320000001	1.983447284	0.061035156	1.2207031	0.4272461	2.7586425720000003	9.04633786	-0.69504393	0.12207031	0.30517578	-2.8686523	1539958604.223
-7.190893570000001	-3.4046385800000003	-4.173852536	-0.4272461	-0.91552734	-0.79345703	8.43383786	1.0515380890000001	-0.8517577880000001	1.4038086	-0.36621094	-0.61035156	8.878857428000002	0.2225097644	-1.3853027160000002	1.159668	0.36621094	0.061035156	-8.291479532	1.284814496	-0.07775878600000001	-1.0986328	0.18310547	-0.18310547	1.184326178	7.88234874	1.8781738220000002	-0.24414062	1.3427734	0.7324219	1.6915527160000003	8.720947480000001	-0.7883544928000001	0.18310547	1.0986328	-2.5634766	1539958604.263
-6.817651260000001	-3.458471646	-4.202563400000001	-0.61035156	0.4272461	-0.7324219	8.229272660000001	1.752563498	-0.539526358	1.159668	-0.12207031	-0.61035156	8.947045926000001	0.4378417932	-1.579101538	0.9765625	0.30517578	-0.12207031	-8.5151857	1.1747558900000001	0.2930908246	-1.0986328	0.12207031	-0.36621094	1.193896466	8.31899411	2.1138427520000005	-0.24414062	1.3427734	0.7324219	1.032397464	8.94465306	-1.128100589	0.4272461	1.2207031	-2.319336	1539958604.303
-7.43972194	-3.5900634000000005	-4.00996106	-0.12207031	0.24414062	-0.18310547	8.38478984	1.9212402160000002	-0.869702176	0.6713867	-0.18310547	-0.61035156	9.382495108	0.69504393	-1.7645263580000001	0.6713867	0.30517578	-0.12207031	-8.553466754	1.4810058900000003	0.4354492212	-0.9765625	0.18310547	-0.30517578	0.9630126800000001	8.80109874	2.0480469240000003	0	1.2817383	0.24414062	1.90808107	8.69223642	-1.2632812500000001	0.30517578	0.24414062	-2.1972656	1539958604.343
-8.42067842	-3.3460204680000003	-3.92861322	0.4272461	-0.79345703	0.4272461	8.552270468000001	2.21433107	-0.9343017572	0.36621094	-0.48828125	-0.61035156	9.98183606	0.7775878600000001	-1.6748047120000003	0.36621094	0.12207031	-0.061035156	-8.43981929	1.872192392	0.462963858	-0.36621094	-0.12207031	-0.36621094	0.7464843750000001	8.943457068	2.1521240020000003	-0.12207031	0.8544922	0.30517578	2.271752896	9.089404254	-0.7572509980000001	0.18310547	0.061035156	-1.7700195	1539958604.383
-8.35129393	-2.3160155760000003	-4.88205571	0.6713867	-1.4648438	0.4272461	8.957812500000001	2.495458966	-0.79194339	0.36621094	-0.48828125	-0.61035156	10.556054320000001	0.86850589	-1.3577880400000002	-0.061035156	0.24414062	0.061035156	-8.875268570000001	1.3302734620000003	0.5323486420000001	0.36621094	-0.24414062	-0.61035156	0.8206542932	9.46623552	2.4751221040000004	-0.12207031	0.8544922	0.30517578	1.7406005400000002	9.2556884	-0.7213623200000001	0.18310547	0.48828125	-1.4648438	1539958604.423
-7.820141574000001	-2.5839844240000005	-3.9250244600000004	-0.061035156	-1.0375977	0.48828125	9.1276857	2.7706054320000004	-1.0048827880000002	-0.24414062	-0.36621094	-0.8544922	10.938866820000001	0.9689941100000001	-1.2692626800000002	-0.30517578	0.30517578	0.061035156	-9.3657473	0.424682608	0.693847644	0.18310547	-0.30517578	-0.91552734	1.2477295320000001	9.918433	3.0325927520000002	-0.48828125	-0.61035156	0.061035156	2.021728534	8.900390380000001	-1.2919922120000003	-0.36621094	0.8544922	-1.5869141	1539958604.463
-8.56782248	-3.60202626	-5.164379892	-1.6479492	0.9765625	0	9.500927520000001	2.6940429320000003	-1.6317382200000001	-0.61035156	-0.48828125	-0.7324219	11.222387680000002	0.702221646	-1.0192382788	-0.48828125	0.48828125	-0.12207031	-10.698413040000002	0.07058105432	0.729736322	0.6713867	-0.6713867	-0.91552734	2.2167236420000003	10.4208741	3.585278354	-0.61035156	-0.6713867	-0.18310547	2.6976317900000004	10.466333360000002	-1.1771484620000001	-0.30517578	0.79345703	-1.159668	1539958604.503
-10.705590560000001	-5.52565944	-5.739794928000001	-1.3427734	-1.5869141	-0.12207031	10.030884080000002	2.326782248	-2.142553714	-0.61035156	-0.48828125	-0.7324219	11.42814946	0.5658447284000001	-0.732128894	-0.79345703	0.24414062	-0.5493164	-13.803979140000001	-1.0515380890000001	0.707006839	1.3427734	-0.12207031	-0.7324219	2.89741214	11.223584260000003	4.09011232	-0.61035156	-0.6713867	-0.18310547	4.756445288	10.711572480000001	0.6160888580000001	-0.79345703	-0.48828125	-0.36621094	1539958604.543
-10.21152356	-5.82473143	-3.210839856	1.0986328	-1.5869141	0.8544922	10.71516124	1.7693115020000003	-2.960815396	-0.6713867	-0.5493164	-0.4272461	11.95690944	1.256103534	-0.7668212860000001	-1.0986328	-0.061035156	-0.9765625	-12.5048098	-1.726245108	0.5502929712000001	0.48828125	1.2207031	-1.2817383	2.109057608	11.145825180000001	4.72653804	-0.5493164	-0.36621094	-0.6713867	4.756445288	10.711572480000001	0.6160888580000001	-1.0375977	0.061035156	1.7089844	1539958604.583
-8.25319838	-6.658544928000001	-1.9009033540000002	0.9765625	-0.061035156	0.24414062	11.306127700000001	0.9438721040000001	-3.4500976440000004	-0.61035156	-0.6713867	0.91552734	12.330151260000001	1.949951178	-0.8134765380000001	-0.91552734	-0.4272461	-0.8544922	-10.843163940000002	-0.7692138580000001	-0.6364257788	0.30517578	0.18310547	-0.30517578	0.869702176	9.431542932000001	5.111743210000001	0	-0.61035156	-1.2817383	2.6880616	11.724828780000001	-0.735717752	-1.8920898	0.30517578	3.2348633	1539958604.623
-8.657543930000001	-4.787548920000001	-1.8458740020000002	0.7324219	-0.36621094	-0.12207031	10.944848740000001	1.013256839	-2.9632079680000003	-0.91552734	0	0.8544922	11.9006839	2.360278354	-0.37084961060000005	-0.79345703	0	-0.36621094	-10.20434604	-1.2285888580000002	-1.19270018	1.4038086	0.61035156	0.061035156	-0.04067382788	8.609692392	4.978955072	0	-0.61035156	-1.2817383	0.4605712860000001	12.238037140000001	-0.8074951080000001	-1.5258789	-0.12207031	4.211426	1539958604.663
-9.061889480000001	-4.571020468	-2.1975829680000003	0.61035156	2.5024414	-0.36621094	9.785644568	1.5970459260000003	-2.795727536	-0.8544922	0.48828125	0.6713867	11.038159440000001	2.7418945679999998	-0.11005859620000001	-0.7324219	0.36621094	0.12207031	-10.173241820000001	-2.136572284	-1.141259784	0.9765625	0.61035156	0	0.04306640576	8.85373552	5.37731929	-0.18310547	-0.8544922	-0.79345703	-0.716577176	12.223682100000001	-0.8158691100000001	-0.9765625	0.24414062	4.333496	1539958604.703
-9.25927716	-5.1356689300000005	-2.421289038	2.6245117	-0.30517578	0.061035156	9.11691893	1.924829074	-3.4560790740000003	-0.91552734	0.30517578	0.7324219	10.44240764	2.7646241	-0.515600589	-0.7324219	0.36621094	-0.24414062	-10.06557608	-1.74299321	-0.9677978240000001	0.6713867	1.2207031	0.24414062	0.45100097840000003	9.27961412	5.05192842	-0.36621094	-1.0375977	-1.0375977	-0.12919922120000002	11.148217360000002	-0.9486572480000001	-0.4272461	-0.18310547	4.211426	1539958604.743
-7.07963858	-4.3329589660000005	-2.158105432	1.5258789	-1.6479492	0.12207031	8.86809056	1.5551757200000003	-3.7431884000000006	-0.91552734	0.30517578	0.7324219	9.96867662	2.4488037140000003	-0.2942871106	-0.9765625	-0.5493164	-0.6713867	-9.063086060000002	-1.74299321	-1.062304712	0.9765625	0.91552734	0.18310547	0.423486322	8.528344748	4.8150634000000005	-0.36621094	-1.0375977	-1.0375977	-0.12919922120000002	11.148217360000002	-0.9486572480000001	-0.36621094	-1.5869141	4.4555664	1539958604.783
-6.29606929	-3.7025146760000003	-1.5216797120000003	0.48828125	3.0517578	-0.18310547	8.826220746	1.0503417932	-3.325683606	-1.0375977	0.061035156	0.6713867	9.931591460000002	2.11743161	0.19619140380000002	-1.2207031	-0.7324219	-0.48828125	-8.717358426	-1.8913329680000002	-1.0503417932	0.9765625	1.0375977	0.24414062	0.3289794928	7.7974121400000005	4.518383786	-0.061035156	-0.91552734	-1.0375977	0.517993161	8.54270018	0.783569339	0.91552734	-0.30517578	3.6010742	1539958604.823
-8.1072509	-3.9381836060000004	-1.9355957460000002	1.2817383	1.4038086	0	8.43503444	1.0874267572	-2.93569339	-1.159668	0.12207031	0.61035156	10.073950180000002	1.7250488220000002	0.0765625	-1.2207031	-0.5493164	-0.24414062	-8.5582518	-1.8040038940000003	-1.015649411	1.0986328	0.7324219	0.61035156	0.540722644	7.534228240000001	4.3054442900000005	-0.18310547	-1.0986328	-0.8544922	-1.318310504	8.4386232	-1.197485324	1.7089844	1.159668	2.1972656	1539958604.863
-8.125195288	-3.523071286	-2.1293945680000004	1.6479492	-0.4272461	0.24414062	8.51040036	1.013256839	-2.728735324	-1.2207031	0.18310547	0.6713867	10.0464357	1.509716754	-0.11723633180000001	-1.2207031	-0.5493164	0	-8.83579074	-2.0743652160000003	-0.9187500000000001	1.159668	0.6713867	0.5493164	0.850561502	7.85842302	4.407128894	-0.18310547	-1.0986328	-0.8544922	-1.9858398560000001	7.104760880000001	-0.501245108	0.91552734	-1.0986328	1.4038086	1539958604.903
-7.5964357	-3.2383545320000002	-2.159301718	0.61035156	1.953125	0.061035156	8.698217752000001	0.8924316100000002	-2.548095746	-1.0986328	0.30517578	0.61035156	9.997387680000001	1.356591754	-0.4103271466	-1.0986328	-0.7324219	-0.061035156	-8.972167932000001	-2.1485351440000002	-0.80988768	0.79345703	0.6713867	0.5493164	1.123315396	8.2520018	4.49086911	0.18310547	-0.91552734	-0.91552734	1.0946044928	8.610888580000001	0.3026611322	1.4648438	-3.3569336	0.6713867	1539958604.943
-8.336938400000001	-3.249121106	-2.654565396	0.18310547	0.9765625	-0.36621094	8.91235324	0.8577392572	-2.333959964	-0.79345703	0.36621094	0.6713867	10.163672120000001	1.1041748200000001	-0.5287597644	-0.79345703	-0.6713867	-0.12207031	-8.948242212	-2.231079074	-0.9522461060000001	0.61035156	0.5493164	0.7324219	1.388891574	8.145532248	4.5171875	0.24414062	-0.79345703	-0.8544922	3.8400878600000006	9.20305162	-0.49526367800000004	1.159668	-2.9907227	-0.30517578	1539958604.983
-8.749658246000001	-3.101977536	-2.38540036	0.7324219	0.61035156	0.30517578	9.15639676	0.735717752	-1.988232428	-0.61035156	0.48828125	0.61035156	10.345508180000001	0.7979248200000001	-0.576611322	-0.61035156	-0.8544922	-0.12207031	-9.06069339	-2.18203125	-1.1041748200000001	0.4272461	0.48828125	0.7324219	1.4678466460000001	8.072558606000001	4.43464357	0.24414062	-0.79345703	-0.8544922	3.8400878600000006	9.20305162	-0.49526367800000004	0.12207031	-3.0517578	-0.5493164	1539958605.023
-8.70778804	-2.9572264400000003	-3.15102536	-0.18310547	1.6479492	0.24414062	9.43513179	0.6735107428000001	-2.0755615020000002	-0.30517578	0.36621094	0.6713867	10.5835688	0.641210962	-0.783569339	-0.36621094	-0.8544922	0.061035156	-9.03916034	-1.9403808900000001	-1.0802490020000002	0.30517578	0.18310547	0.9765625	1.297973642	8.332153060000001	4.3640625	0.7324219	-0.36621094	-0.36621094	7.5880616000000005	9.072656250000001	-0.11723633180000001	0.91552734	-2.9296875	-0.5493164	1539958605.063
-9.65405252	-4.411913940000001	-3.52785643	-0.36621094	0.9765625	-0.5493164	10.06677266	0.5861816394	-2.12341304	-0.12207031	0.4272461	0.7324219	10.88742662	0.7285400360000001	-1.043164038	-0.061035156	-1.0375977	0	-9.85622554	-1.6915527160000003	-0.9773681610000001	0.18310547	-0.18310547	1.2817383	1.35419928	9.00805661	4.220507788000001	0.7324219	-0.36621094	-0.12207031	3.39506839	10.16247554	-0.75366214	-0.61035156	1.3427734	-0.91552734	1539958605.103
-8.963793930000001	-4.31979982	-3.0325927520000002	-0.30517578	0.4272461	-0.5493164	10.4292482	0.5024413940000001	-1.733422824	0.12207031	0.48828125	0.6713867	11.38867212	0.8708984620000001	-1.091015625	-0.061035156	-1.0375977	0.061035156	-10.34311502	-1.27763678	-0.915161142	0.061035156	0.061035156	0.9765625	1.562353534	9.80717752	3.9345947480000003	0.7324219	-0.36621094	-0.12207031	3.39506839	10.16247554	-0.75366214	-2.1362305	0	-3.0517578	1539958605.143
-8.758032248000001	-4.758837860000001	-3.3819091460000004	-0.12207031	0.8544922	-0.9765625	10.174438400000001	0.6507812500000001	-1.6891601440000001	0.12207031	0.48828125	0.6713867	11.44609424	0.984545926	-1.7824707460000002	0.12207031	-0.6713867	0.061035156	-10.51657698	-0.8254394568000001	-1.175952176	-0.24414062	0.24414062	0.79345703	1.494165036	10.140942000000003	3.9130616000000003	0.8544922	-0.18310547	-0.36621094	5.602221940000001	10.401733720000001	-0.419897464	0.9765625	0.48828125	-0.79345703	1539958605.183
-7.918237320000001	-4.702612320000001	-3.7336182100000004	0.12207031	0.061035156	-1.0375977	9.758129892000001	0.5275634784000001	-1.5527832460000002	0	0.7324219	0.18310547	11.28579074	1.191503894	-2.14973143	0.4272461	-0.48828125	-0.12207031	-10.169653060000002	-0.1208251996	-1.540820288	-0.48828125	0.48828125	0.5493164	1.0144531250000002	10.320385880000002	3.3651612400000004	0.36621094	0.4272461	-0.36621094	3.33046875	9.4686277	-0.5646484424	-1.0375977	-0.6713867	-1.2817383	1539958605.223
-7.7041014400000005	-5.48618161	-4.445410144	-0.24414062	1.2817383	-0.9765625	9.192285340000002	-0.07416992212000001	-1.2321777160000003	0.061035156	0.36621094	0.12207031	11.105151260000001	1.4750244600000002	-2.076757788	0.30517578	-0.24414062	-0.24414062	-9.8765625	0.9402832068000001	-2.024121106	-0.61035156	0.4272461	0.24414062	0.20097655760000002	10.35148912	2.8818603240000003	0.36621094	0.4272461	-0.36621094	3.33046875	9.4686277	-0.5646484424	-0.30517578	0.18310547	-1.0375977	1539958605.263
-7.9708741000000005	-5.82353534	-5.5292482	-0.12207031	-1.3427734	-0.79345703	8.747265380000002	-0.4354492212	-0.8744873200000001	0.12207031	-0.12207031	0.12207031	11.20683606	1.8841552520000002	-2.3626709260000003	0.061035156	-0.061035156	-0.24414062	-10.40891124	1.8375000000000001	-1.949951178	-0.12207031	0.24414062	0.18310547	-0.48090820680000007	10.82402356	2.4811035340000003	0.12207031	0.8544922	-0.24414062	1.9583251800000003	9.58347194	-1.7800780760000001	0	0.48828125	-1.159668	1539958605.303
-7.944555710000001	-4.9957028800000005	-4.91315944	-0.61035156	-0.91552734	-0.61035156	8.747265380000002	-0.4354492212	-0.8744873200000001	0.12207031	-0.12207031	0.12207031	11.26425818	2.406933606	-3.0050780759999998	-0.30517578	0.18310547	-0.4272461	-10.650561600000001	1.144848642	-1.7094971040000002	-0.061035156	0.61035156	-0.12207031	-0.8206542932	11.537011780000002	2.60910643	-0.12207031	0.4272461	-0.5493164	0.800317392	9.85502896	-1.949951178	0.30517578	0.79345703	-1.2207031	1539958605.343
-7.28659694	-4.850952176000001	-4.350903354000001	0	0.12207031	-0.61035156	9.185107428000002	-0.5909667932	-0.8960205072	0.18310547	-0.48828125	1.0986328	11.13147014	2.726342752	-3.293383786	-0.36621094	0	-0.6713867	-9.962695680000001	0.764428714	-1.670019568	-0.24414062	0.48828125	-0.30517578	-0.965405252	10.850341460000001	3.02661142	-0.12207031	0.4272461	-0.5493164	0.800317392	9.85502896	-1.949951178	0.30517578	-0.24414062	-1.4038086	1539958605.383
-6.58916034	-5.1081542540000004	-3.8915283540000005	0.36621094	-0.30517578	-0.61035156	9.795214660000001	-0.33615722840000006	-0.6328369110000001	0.061035156	-0.36621094	0.8544922	10.236645860000001	2.377026358	-2.595947284	-0.24414062	0.18310547	-0.7324219	-9.22338858	1.05991214	-1.9128662140000001	-0.24414062	0.5493164	-0.30517578	-0.679492212	9.5104982	2.8483641200000003	0.061035156	-0.4272461	-1.159668	1.39606929	9.60739766	-1.7274413940000002	0.12207031	-0.48828125	-1.5258789	1539958605.423
-6.4934570680000006	-4.99450679	-3.994409146	0.24414062	0.8544922	-0.61035156	9.60739766	0.16987304320000002	-0.5120117212	0.061035156	-0.36621094	0.8544922	9.62893071	2.031298822	-2.2478271760000004	-0.30517578	0.30517578	-0.61035156	-8.72453624	1.287207068	-2.231079074	-0.061035156	0.48828125	-0.24414062	-0.7823730432	8.70778804	2.578002896	-0.5493164	-0.18310547	-0.79345703	2.4978514400000003	9.363354532	-1.4774170320000002	0.18310547	0.12207031	-1.2817383	1539958605.463
-7.4875733800000015	-5.3844973000000005	-4.67629393	0.48828125	0.4272461	-0.4272461	9.133667032	0.46655273560000005	-0.925927716	-0.061035156	0.24414062	0.4272461	9.661230432000002	1.9391846040000003	-2.5445067900000002	-0.4272461	0.061035156	-0.48828125	-8.694628894000001	1.6903564300000002	-2.5086182100000003	0.12207031	0.4272461	-0.061035156	-1.053930661	8.80588408	2.445214856	-0.5493164	-0.18310547	-0.79345703	2.4978514400000003	9.363354532	-1.4774170320000002	-0.24414062	-0.061035156	-0.9765625	1539958605.503
-7.8775634000000005	-5.813964660000001	-4.6021241	0.6713867	-0.61035156	0.061035156	9.175537140000001	0.516796875	-1.3254882200000002	-0.48828125	-0.6713867	0.18310547	10.1397464	2.21433107	-2.6725097840000003	-0.8544922	-0.24414062	-0.30517578	-9.069067392000001	1.9176513580000003	-2.446411142	0.7324219	0.30517578	-0.18310547	-1.4774170320000002	9.485375900000001	2.327978534	-0.30517578	0	-0.5493164	2.733520468	9.4171875	-0.8744873200000001	-0.48828125	-0.48828125	-0.7324219	1539958605.543
-7.47082518	-6.02451178	-4.289892572	1.0375977	-0.8544922	0.24414062	9.175537140000001	0.516796875	-1.3254882200000002	-0.48828125	-0.6713867	0.18310547	10.88503444	2.85913089	-2.5229737400000003	-1.3427734	-0.061035156	0	-9.3657473	1.7824707460000002	-2.3794189300000004	1.0375977	0.12207031	-0.36621094	-1.9595214660000002	10.073950180000002	2.4571777160000003	-0.12207031	-0.36621094	-0.5493164	2.2813232820000002	9.41599092	-1.4056396760000003	-0.4272461	0	-0.30517578	1539958605.583
-7.39904802	-5.7936277	-4.326977536	0.79345703	-0.6713867	0.30517578	10.19716754	0.10527343750000001	-1.183129892	-0.6713867	-0.48828125	0	11.163769960000002	3.051733426	-2.0839355040000003	-1.5258789	0.4272461	0.24414062	-9.667211960000001	1.2321777160000003	-2.2286865020000004	1.3427734	0	-0.4272461	-1.8028076080000002	10.387377700000002	2.93569339	-0.12207031	-0.36621094	-0.5493164	2.2813232820000002	9.41599092	-1.4056396760000003	-0.18310547	0.48828125	-0.24414062	1539958605.623
-7.600024460000001	-5.5579592600000005	-3.8520507200000003	1.2817383	-0.61035156	0.48828125	10.47709964	-0.03229980432	-1.5958496400000002	-0.9765625	-0.4272461	-0.30517578	11.147021760000001	2.789746106	-1.990625	-1.4648438	0.30517578	0.061035156	-10.243823380000002	0.3182128894	-2.0253173920000003	1.2207031	0.24414062	-0.5493164	-0.916357428	10.57160692	3.523071286	-0.12207031	-1.0986328	-0.7324219	1.079052716	9.563134980000001	-1.622167932	0.18310547	0.48828125	-0.36621094	1539958605.663
-7.053320288000001	-5.084228240000001	-2.8962158540000003	1.4648438	-0.18310547	0.4272461	10.40292932	-0.2524169928	-2.07915036	-1.4648438	0.061035156	-0.18310547	11.380298020000001	2.3758300720000003	-1.8243408540000001	-1.3427734	-0.12207031	-0.24414062	-9.80239218	-0.2069580072	-2.217919928	1.0986328	0.36621094	-0.61035156	-0.440234375	9.98901358	3.7647216460000004	-0.48828125	-1.159668	-0.91552734	0.35529785340000003	9.89211412	-1.1304931610000002	-0.12207031	-0.061035156	-0.18310547	1539958605.703
-7.613183606000001	-5.0818360600000005	-2.7478759000000004	1.2207031	0.36621094	0.79345703	9.987817000000001	-0.385205072	-2.3519042540000004	-1.4038086	-0.30517578	-0.30517578	11.26186502	1.8841552520000002	-1.4546875000000001	-1.0986328	0.061035156	-0.061035156	-9.286792032000001	-0.423486322	-2.4488037140000003	1.2207031	0	-0.48828125	-0.5048339856	9.11691893	3.8221435700000006	-0.48828125	-1.159668	-0.91552734	0.35529785340000003	9.89211412	-1.1304931610000002	-0.6713867	-1.2207031	0	1539958605.743
-8.364452880000002	-4.844970746	-3.3244873200000002	1.0986328	-0.48828125	0.91552734	9.637304712	-0.44143066100000006	-2.146142572	-1.2817383	-0.24414062	-0.4272461	11.080028960000002	1.756152356	-1.1627929712000002	-1.0375977	0.24414062	0.12207031	-9.249707068000001	-0.8876464660000001	-2.378222644	1.2817383	-0.24414062	-0.30517578	-0.5873779254	8.89919429	3.8245362400000005	-0.48828125	-0.8544922	-0.48828125	1.2333740020000001	9.431542932000001	-1.2417480040000002	-0.5493164	-2.1362305	-0.061035156	1539958605.783
-8.027099640000001	-4.57341304	-2.7072021760000005	1.0986328	-0.12207031	0.79345703	9.575097840000002	-0.3959716754	-2.363867212	-1.2817383	-0.24414062	-0.4272461	11.11232878	1.8195557100000002	-1.0946044928	-0.91552734	0.18310547	0.12207031	-9.58586412	-1.320703076	-2.06120607	1.0986328	-0.30517578	-0.24414062	-0.4521972644	9.35856929	4.0326903960000005	-0.36621094	-1.0375977	0.061035156	1.50732428	9.5870607	-0.8218505890000001	-0.36621094	-0.8544922	-0.12207031	1539958605.823
-7.61557608	-4.67390126	-2.3052490020000005	0.8544922	0.30517578	0.4272461	9.340625000000001	-0.3732421924	-2.41770018	-0.7324219	-0.48828125	-0.24414062	11.009448380000002	1.89611821	-1.123315396	-0.8544922	0	0.061035156	-9.66481929	-1.4044433900000002	-1.8697998200000001	0.91552734	-0.30517578	-0.30517578	-0.1579101538	9.331054712	4.2420410340000005	-0.36621094	-1.0375977	0.061035156	1.50732428	9.5870607	-0.8218505890000001	-0.30517578	-0.30517578	-0.30517578	1539958605.863
-7.78544928	-4.748071286	-2.3746337860000004	0.79345703	0.36621094	0.24414062	9.340625000000001	-0.3349609424	-2.13178714	-0.48828125	-0.5493164	-0.36621094	10.89580072	1.9140625000000002	-1.102978534	-0.6713867	0.12207031	0.12207031	-9.51169429	-1.4068359620000002	-1.8829589660000003	0.79345703	-0.24414062	-0.18310547	-0.057421875000000004	8.959009080000001	4.22648912	-0.30517578	-1.0375977	0.061035156	0.5754150360000001	9.69113768	-0.6651367212000001	-0.30517578	-1.4648438	-0.36621094	1539958605.903
-8.01992212	-4.833007788000001	-2.4583741	0.79345703	0.12207031	0.30517578	9.22458516	0.0490478534	-2.032495108	-0.48828125	-0.5493164	-0.36621094	10.547681200000001	1.7812744600000001	-0.954638678	-0.4272461	0.30517578	0.24414062	-9.612182608000001	-1.459472644	-1.943969748	0.61035156	-0.061035156	-0.12207031	0.03947753894	8.646777160000001	4.13796376	-0.4272461	-0.7324219	0.12207031	2.269360324	9.426757788000002	-0.7058105432	-0.30517578	-1.5258789	-0.24414062	1539958605.943
-7.9373777	-4.86770018	-2.296875	0.6713867	0.30517578	0.30517578	8.901586960000001	0.22849121400000003	-1.9511474640000002	-0.18310547	-0.5493164	-0.30517578	10.0895018	1.679589856	-1.020434604	-0.36621094	0.18310547	0.24414062	-9.62294928	-1.4546875000000001	-1.95234375	0.48828125	0.061035156	-0.061035156	0.192602536	8.65634784	4.12241214	-0.4272461	-0.7324219	0.12207031	2.269360324	9.426757788000002	-0.7058105432	-0.30517578	-0.6713867	-0.061035156	1539958605.983
-8.01513678	-4.66433107	-2.414111322	0.7324219	0.18310547	0.18310547	8.92551268	0.25839844240000004	-2.03488768	-0.18310547	-0.5493164	-0.30517578	9.9794429	1.69633786	-1.156811502	-0.30517578	0.061035156	0.061035156	-9.527246106	-1.4223876800000002	-1.8985107820000002	0.48828125	0.061035156	-0.061035156	0.20576172120000003	8.80109874	4.240844748000001	-0.30517578	-0.30517578	0.12207031	1.6544677520000002	9.532031250000001	-0.5646484424	-0.24414062	-0.36621094	0.061035156	1539958606.023
-8.141943390000002	-4.59973143	-2.49426268	0.4272461	0.30517578	-0.061035156	9.01044928	0.28471679320000004	-1.961914038	-0.18310547	-0.30517578	-0.061035156	10.225878600000001	1.874584964	-1.03359375	-0.24414062	-0.061035156	-0.18310547	-9.59782698	-1.32189946	-1.814770468	0.18310547	0.12207031	0.061035156	-0.10168457460000001	9.036767572	4.1260009	0.061035156	0.18310547	0.061035156	1.2082519568	9.594238220000001	-0.5610595746000001	-0.30517578	-0.91552734	0	1539958606.063
-8.259179712	-4.62246106	-2.4392334260000004	0.36621094	0.061035156	0	9.25090306	0.32539062500000004	-1.9403808900000001	0.061035156	-0.24414062	0.4272461	10.36584514	1.9320067900000002	-1.0479492212000001	-0.12207031	-0.12207031	-0.24414062	-9.645678420000001	-1.2285888580000002	-1.8159667540000002	0.12207031	0.18310547	0.12207031	-0.17824707460000003	9.034375	4.055419928	0.061035156	0.18310547	0.061035156	1.2082519568	9.594238220000001	-0.5610595746000001	-0.18310547	-0.9765625	-0.061035156	1539958606.103
-8.126391574000001	-4.6786866	-2.5205810700000004	0.18310547	0.4272461	-0.061035156	9.24372554	0.38640135800000003	-1.9930175720000003	0.061035156	-0.18310547	0.4272461	10.233057100000002	1.8614257200000002	-1.0551269568000001	0	-0.061035156	-0.18310547	-9.63371556	-1.168774411	-1.833911142	-0.061035156	0.24414062	0.12207031	0.0490478534	9.031982428000001	4.106860324	-0.061035156	0	0	1.6281494600000002	9.58586412	-0.538330072	-0.12207031	-0.5493164	-0.061035156	1539958606.143
-8.436230432	-4.62604982	-2.670117212	0.12207031	-0.12207031	-0.061035156	9.24372554	0.4844970746000001	-1.8542480040000002	0.18310547	0.12207031	0.5493164	9.98183606	1.7848632200000003	-1.0108642572	0	0	-0.4272461	-9.686352340000001	-0.8972167932	-1.8195557100000002	0.12207031	0.12207031	0.12207031	0.0897216754	9.133667032	4.023120108	0.18310547	0.5493164	-0.12207031	1.758544928	9.572705072	-0.669921875	-0.18310547	-0.48828125	0	1539958606.183
-8.2436277	-4.504028354000001	-2.6844726440000004	0.061035156	0.061035156	-0.18310547	8.967382788	0.3971679712	-1.1604003600000001	0.12207031	0.5493164	0.8544922	9.33942842	1.679589856	-0.7572509980000001	0.12207031	0.061035156	-0.91552734	-9.810766280000001	-0.8816650360000001	-1.7597412140000002	0.061035156	0.18310547	0.12207031	0.0861328125	9.258081070000001	3.811376996	0.18310547	0.5493164	-0.12207031	1.758544928	9.572705072	-0.669921875	0	-0.30517578	0	1539958606.223
-8.12280252	-4.737304712	-2.670117212	-0.061035156	0.061035156	-0.30517578	8.13117662	0.27395019960000005	-0.1854248004	0.48828125	1.953125	1.7089844	8.17304712	1.5527832460000002	0.062207030760000004	0.18310547	0.5493164	-1.8920898	-9.780859620000001	-0.9295165740000001	-1.7609375	-0.12207031	0.30517578	0.061035156	0.2811279254	9.19946286	3.6056152160000003	0.30517578	0.48828125	-0.12207031	1.437939496	9.62893071	-0.669921875	-0.061035156	-0.12207031	-0.061035156	1539958606.263
-8.104858426	-4.883251996	-2.62346196	0.061035156	0.18310547	-0.30517578	6.347509980000001	0.22011719240000002	0.16987304320000002	0.7324219	2.1972656	3.2958984	7.076049820000001	1.55158696	0.29069824280000006	0.30517578	1.8310547	-2.8686523	-9.62653804	-0.762036142	-1.8267334260000003	-0.18310547	0.30517578	0.061035156	0.5861816394	9.08342302	3.42497554	0.8544922	1.3427734	0.18310547	1.280029254	9.73898912	-0.6352294928000001	0.12207031	-0.12207031	0	1539958606.303
-8.135961960000001	-4.9083741000000005	-2.7861572480000003	0	-0.12207031	-0.36621094	6.5592527	-0.27873535340000005	-0.2775390576	0.30517578	2.380371	4.8828125	7.122705072	2.165283246	-0.15910644960000003	0.5493164	1.159668	-4.272461	-9.681567392	-0.668725589	-1.8650146760000001	-0.30517578	0.36621094	0.12207031	1.4678466460000001	8.86928714	3.2634764400000003	0.8544922	1.3427734	0.18310547	1.280029254	9.73898912	-0.6352294928000001	0.061035156	-0.12207031	-0.061035156	1539958606.343
-8.062988220000001	-4.93828125	-2.646191394	0.061035156	-0.18310547	-0.36621094	7.47561052	-1.073071286	-1.1328857428	0.30517578	2.380371	4.8828125	8.32617212	2.8555420320000002	-0.0478515625	0.91552734	1.8310547	-5.6152344	-9.754540740000001	-0.5622558606000001	-1.8949219240000001	-0.4272461	0.48828125	0.061035156	1.252514676	9.370532248	3.1007812500000003	1.6479492	2.8686523	0.4272461	1.3829101440000002	9.705493210000002	-0.69504393	0	-0.12207031	-0.061035156	1539958606.383
-8.053417932	-5.0016848000000005	-2.7072021760000005	0.061035156	0.061035156	-0.36621094	7.47561052	-1.073071286	-1.1328857428	-0.061035156	3.112793	5.79834	9.171948380000002	4.300659146	-1.227392572	1.0375977	-0.30517578	-6.225586	-9.73540036	-0.49885253600000007	-2.0121582460000003	-0.4272461	0.48828125	0.061035156	0.8840576080000001	9.71745607	2.9464599640000007	1.0986328	3.90625	0.61035156	1.282421924	9.676782248	-0.7967285340000001	0.061035156	-0.061035156	0	1539958606.423
-8.12758786	-4.998095746000001	-2.7586425720000003	0.12207031	-0.061035156	-0.30517578	9.89091754	-3.249121106	-1.43435054	-0.5493164	1.2207031	6.3476562	11.136254500000001	5.56035144	-1.2154297120000002	0.8544922	0.8544922	-6.1035156	-9.682763580000001	-0.5825927716	-2.044457968	-0.61035156	0.61035156	0.061035156	0.2895019568	9.931591460000002	2.656957968	0.9765625	4.211426	0.9765625	1.282421924	9.676782248	-0.7967285340000001	0	-0.18310547	0	1539958606.463
-8.11083966	-4.93947734	-2.830419928	0.12207031	-0.24414062	-0.30517578	9.89091754	-3.249121106	-1.43435054	-0.061035156	3.479004	6.3476562	11.82172824	6.550878894	-0.9402832068000001	0.36621094	3.8452148	-5.004883	-9.636108426000002	-0.5084228534	-2.2621826080000003	-0.5493164	0.5493164	0.061035156	-0.19140625	9.668408246	2.381811502	0.9765625	4.272461	0.91552734	1.4798096040000002	9.648071580000002	-0.8900390380000001	0.061035156	-0.12207031	0	1539958606.503
-7.988818390000001	-4.990917932	-2.6031250000000004	0.24414062	-0.18310547	-0.24414062	10.75104982	-5.351000900000001	-0.923535144	-0.18310547	0.91552734	4.211426	11.034570680000002	7.35598143	-1.4044433900000002	0.8544922	1.159668	-4.3945312	-9.58227536	-0.3529052716	-2.29089357	-0.4272461	0.6713867	0.12207031	-1.1424560700000002	10.030884080000002	2.231079074	1.159668	3.540039	0.6713867	1.5599609620000003	9.62294928	-0.86850589	0	-0.18310547	0	1539958606.543
-8.024707068	-4.98852536	-2.4990478240000003	0.30517578	-0.061035156	-0.24414062	10.229467360000001	-5.891723740000001	-0.2918945288	0.61035156	1.8920898	3.6010742	11.034570680000002	7.35598143	-1.4044433900000002	0.8544922	1.159668	-4.3945312	-9.557153060000001	-0.3373535144	-2.44401857	-0.36621094	0.6713867	0.12207031	-1.650878894	9.945947480000001	2.183227536	1.159668	3.540039	0.6713867	1.5599609620000003	9.62294928	-0.86850589	0.061035156	0	0	1539958606.583
-7.981640380000001	-4.959814300000001	-2.5397216460000003	0.30517578	0.18310547	-0.24414062	8.54748552	-6.188403060000001	0.6005371106	0.36621094	0.18310547	2.746582	11.034570680000002	7.35598143	-1.4044433900000002	0.8544922	1.159668	-4.3945312	-9.523657248000001	-0.36367187500000003	-2.57680661	-0.30517578	0.61035156	0.061035156	-1.262084964	9.786840560000002	2.0731689300000005	0.9765625	2.4414062	0.5493164	1.6149902160000003	9.624145468	-0.8637207068000001	0	-0.12207031	0	1539958606.622
-7.82492662	-5.132080072	-2.6222655759999998	0.12207031	0.79345703	-0.30517578	8.332153060000001	-6.4396241000000005	0.663940396	0.4272461	0.61035156	2.5024414	8.16347644	8.425463760000001	0.5993408246	0	1.5869141	-2.0141602	-9.412402160000001	-0.37204589660000004	-2.62944339	-0.30517578	0.61035156	0.061035156	-0.994116214	9.64208966	1.96430661	0.9765625	1.8920898	0.12207031	1.58747554	9.575097840000002	-0.8517577880000001	0.061035156	-0.061035156	0	1539958606.663
-7.927807608000001	-5.195483426000001	-2.75625	0	0.48828125	-0.30517578	7.422973740000001	-6.68486322	1.1556152160000002	0.18310547	1.6479492	2.2583008	7.806982428000001	8.467334260000001	0.885253894	0	0.79345703	-1.5869141	-9.589452880000001	-0.39238280760000005	-2.6772949280000002	-0.48828125	0.61035156	0.18310547	-1.0993896760000001	9.754540740000001	2.00258786	0.9765625	1.8920898	0.12207031	1.58747554	9.575097840000002	-0.8517577880000001	0.061035156	0	0	1539958606.702
-7.984033246000001	-5.16557608	-2.9464599640000007	0.061035156	-0.061035156	-0.36621094	6.926513580000001	-6.964794928000001	1.29558107	0	1.5869141	2.1362305	7.512695288000001	8.5068116	0.8649169928000001	0	0.79345703	-1.5869141	-9.522461060000001	-0.287109375	-2.7885498200000005	-0.36621094	0.61035156	0.12207031	-0.833813498	9.87536592	1.9954101440000003	1.0375977	1.4648438	0.061035156	1.3470214660000002	9.71027806	-0.8661132788	0	0.061035156	0	1539958606.742
-7.7615235600000005	-5.349804712	-2.662939496	0.061035156	0.18310547	-0.36621094	6.577197480000001	-7.19567842	1.234570288	0.12207031	1.159668	1.8920898	7.21242662	8.534326080000001	1.111352536	-0.18310547	1.2817383	-1.2207031	-9.47341304	-0.1854248004	-2.8890380400000004	-0.36621094	0.61035156	0.12207031	-0.4844970746000001	9.96030252	1.8052001800000002	0.5493164	1.4038086	-0.061035156	1.4678466460000001	9.63969748	-0.88046875	0.061035156	-0.061035156	-0.061035156	1539958606.783
-7.694531250000001	-5.32348642	-2.7000244600000003	0.12207031	0.24414062	-0.36621094	6.16447734	-7.24472644	1.522875998	-0.24414062	0.12207031	1.4038086	7.35478534	8.44819339	0.9522461060000001	0.18310547	0.6713867	-0.9765625	-9.38488768	-0.10048827880000001	-3.00627446	-0.24414062	0.61035156	0.12207031	-0.7369140380000001	9.9447509	1.77290036	0.5493164	1.4038086	-0.061035156	1.4678466460000001	9.63969748	-0.88046875	0.061035156	-0.061035156	-0.061035156	1539958606.822
-7.760326980000001	-5.33903804	-2.78017572	0.18310547	0.24414062	-0.36621094	6.2565917540000004	-7.35478534	1.561157248	-0.12207031	0.12207031	1.0986328	7.07963858	8.4900634	1.1209228240000002	-0.12207031	0.91552734	-0.8544922	-9.319091754	-0.1435546875	-3.1175292540000004	-0.24414062	0.61035156	0.12207031	-0.7285400360000001	9.844262680000002	1.579101538	0.30517578	1.3427734	-0.12207031	1.36018071	9.610986420000001	-0.9199462860000001	0.061035156	0.12207031	0	1539958606.862
-7.7615235600000005	-5.426367212000001	-2.8902344240000004	0.12207031	-0.12207031	-0.4272461	5.98981929	-7.338037140000001	1.459472644	0.18310547	0.18310547	0.91552734	6.74467752	8.497240920000001	1.08383786	-0.30517578	0.7324219	-0.91552734	-9.325073380000001	-0.10527343750000001	-3.2239991	-0.24414062	0.5493164	0.061035156	-0.5670410144	9.862207460000002	1.403247104	0.30517578	0.7324219	0	1.36018071	9.64328624	-0.879272464	0.061035156	0.12207031	0	1539958606.903
-7.723242212000001	-5.5005371400000005	-2.8411866	0.061035156	0.061035156	-0.4272461	5.77329074	-7.298559800000001	1.431957968	-0.18310547	0.061035156	0.8544922	6.54011232	8.632422120000001	1.189111322	-0.18310547	0.5493164	-0.7324219	-9.303539840000001	-0.0885253894	-3.323291034	-0.30517578	0.61035156	0	-0.6854736419999999	9.835888579999999	1.3769287140000002	0.30517578	0.7324219	0	1.36018071	9.64328624	-0.879272464	0.061035156	0	-0.061035156	1539958606.942
-7.719653060000001	-5.501733426	-2.8112792540000004	0.061035156	-0.061035156	-0.36621094	5.668017572	-7.601220746000001	1.546801718	-0.12207031	0	0.61035156	6.2661621400000005	8.8561277	1.56354982	-0.12207031	0.18310547	-0.5493164	-9.27602536	-0.0693847644	-3.402246106	-0.36621094	0.5493164	0.061035156	-0.9390869110000001	9.922021760000002	1.2692626800000002	0.36621094	0.8544922	-0.061035156	1.437939496	9.67080072	-0.949853534	0.061035156	0.061035156	-0.061035156	1539958606.982
-7.626342752000001	-5.5639402	-2.948852536	0.061035156	-0.061035156	-0.36621094	6.151318390000001	-7.75075679	1.5743163940000002	0.061035156	0	0.5493164	6.21352536	8.87646466	1.3446288940000002	0.061035156	0.061035156	-0.48828125	-9.20065944	-0.09450683900000001	-3.5733153960000004	-0.36621094	0.48828125	0	-0.9115722840000001	9.9961911	1.3661621400000001	0.12207031	0.36621094	-0.12207031	1.588671924	9.590649460000002	-0.9020019568000001	0.061035156	0	-0.061035156	1539958607.023
-7.696923920000001	-5.615380890000001	-2.819653354	0	-0.30517578	-0.30517578	5.985034440000001	-7.580884080000001	1.6484863220000001	-0.18310547	0.6713867	0.61035156	6.18242212	8.90876448	1.070678714	0.061035156	0.061035156	-0.48828125	-9.12888179	-0.00837402356	-3.7635253600000005	-0.36621094	0.4272461	0	-0.7811767572	10.035669420000001	1.3111327879999999	0.12207031	0.36621094	-0.12207031	1.588671924	9.590649460000002	-0.9020019568000001	0.12207031	0.061035156	0	1539958607.062
-7.585668930000001	-5.689550720000001	-2.8698974640000006	-0.061035156	0.061035156	-0.24414062	5.234961060000001	-7.799804712	1.859033246	-0.18310547	0.12207031	0.061035156	5.806787140000001	9.1193116	1.21303714	0.24414062	0.24414062	-0.61035156	-9.10615216	0.1399658246	-3.8807617800000003	-0.36621094	0.30517578	0	-0.855346646	10.140942000000003	1.0563232428000002	0.18310547	0.5493164	-0.12207031	1.8781738220000002	9.668408246	-0.9989013580000001	0.061035156	0.18310547	0	1539958607.103
-7.601220746000001	-5.671606430000001	-2.9703858800000003	-0.061035156	-0.061035156	-0.12207031	5.648876800000001	-7.8620117800000004	1.3709472839999999	-0.18310547	0.48828125	0.24414062	6.025707968000001	9.27602536	1.5156982820000002	0.18310547	-0.061035156	-0.5493164	-9.05231929	0.18303222840000002	-4.012353534	-0.36621094	0.30517578	0	-1.3266846040000002	10.169653060000002	0.916357428	0.12207031	0.4272461	-0.18310547	1.833911142	9.53322734	-1.100585962	-0.061035156	0.24414062	0.061035156	1539958607.143
-7.55336911	-5.785253894	-3.07805162	-0.24414062	0	-0.061035156	5.324682608000001	-7.920629892	1.256103534	-0.18310547	0.48828125	0.24414062	6.268554712	9.4423098	1.4235839660000003	-0.061035156	0.4272461	-0.24414062	-8.87407248	0.3182128894	-4.17026358	-0.24414062	-0.061035156	0	-1.5145019960000001	10.18520468	0.846972644	0.12207031	0.4272461	-0.18310547	1.833911142	9.53322734	-1.100585962	0.061035156	0.4272461	0.12207031	1539958607.182
-7.3667482	-5.9288086060000005	-3.161792032	-0.30517578	0.24414062	0.061035156	5.317504892	-8.24482428	1.3242920320000002	-0.36621094	0.18310547	0.061035156	6.44440944	9.816748200000001	1.622167932	-0.061035156	0.4272461	-0.24414062	-8.827417032000001	0.5634521466	-4.196582068	0	-0.36621094	-0.061035156	-2.021728534	10.34790036	0.9043945288	-0.061035156	-0.12207031	0	1.7693115020000003	9.60620108	-1.141259784	0	0.36621094	0.061035156	1539958607.222
-7.528247300000001	-6.050830072	-3.302954074	-0.30517578	-0.48828125	0.24414062	5.26247554	-8.40153804	1.2285888580000002	0.061035156	0.24414062	0	6.236254892	10.101464660000001	1.246533246	-0.36621094	1.6479492	-0.61035156	-8.742480432	0.6890625	-4.27194838	0	-0.36621094	-0.061035156	-2.178442392	10.50222194	0.832617212	-0.79345703	-0.91552734	0.061035156	1.605419928	9.6385009	-1.1651855432	-0.061035156	0.30517578	0.12207031	1539958607.262
-7.3595702880000005	-6.090307608000001	-3.0959961060000003	-0.24414062	-0.061035156	0.48828125	5.535229532000001	-8.38239766	1.108959964	0.12207031	0.6713867	-0.18310547	4.965795926	10.26176718	1.6161865020000004	-0.79345703	2.5634766	-0.6713867	-8.80947284	0.7775878600000001	-4.212133786	0.7324219	-0.9765625	-0.061035156	-2.077954074	10.43164038	0.7393066100000001	-0.79345703	-0.91552734	0.061035156	1.605419928	9.6385009	-1.1651855432	-0.12207031	0.18310547	0.24414062	1539958607.302
-7.32607428	-6.129785340000001	-3.1893066100000005	-0.12207031	0.12207031	0.6713867	5.553173920000001	-8.65515126	0.647192392	0.12207031	0.6713867	-0.18310547	4.445410144	10.853931200000002	1.7106933900000003	-0.79345703	2.5634766	-0.6713867	-8.90517572	0.9785644568000001	-3.968090854	0.7324219	-0.9765625	-0.061035156	-2.57680661	10.51657698	0.5909667932	-0.91552734	-1.3427734	0	1.50493161	9.66242662	-1.1508300720000002	-0.30517578	0	0.36621094	1539958607.342
-7.379907248	-6.22907698	-3.3472167540000006	0	0	0.8544922	6.40732428	-8.565429712	1.5336425720000002	3.2958984	3.2958984	-2.5024414	3.7395996400000002	10.778564300000001	2.11982428	-2.2583008	2.6855469	0.30517578	-9.045141574	1.2501221040000001	-3.7395996400000002	1.2207031	-1.2817383	-0.12207031	-3.178540036	10.64457968	0.4713378894	-1.2207031	-4.1503906	-0.30517578	1.4798096040000002	9.682763580000001	-1.191503894	-0.30517578	-0.18310547	0.4272461	1539958607.383
-7.333251800000001	-6.464746106000001	-3.269457968	0.24414062	0.24414062	1.0375977	5.53642572	-7.43374002	2.331567392	1.8920898	0.7324219	-3.479004	3.3065429320000006	10.36704074	1.8028076080000002	-1.7700195	0.4272461	0.24414062	-9.14204074	1.2884033540000002	-3.52785643	1.953125	-1.5258789	-0.30517578	-2.8411866	10.57878444	0.417504892	-1.2207031	-4.1503906	-0.30517578	1.4798096040000002	9.682763580000001	-1.191503894	-0.36621094	-0.36621094	0.5493164	1539958607.422
-7.261474640000001	-6.9097653800000005	-3.301757788	0.6713867	-0.18310547	1.0986328	6.188403060000001	-6.40014676	2.8914307100000003	1.8920898	0.7324219	-3.479004	3.3268798920000004	10.087109620000001	1.7645263580000001	-1.159668	-1.8920898	-0.18310547	-9.419580072	1.3948730040000001	-3.0625	1.953125	-1.5258789	-0.30517578	-2.141357428	10.63859874	0.538330072	-1.5258789	-5.065918	-0.24414062	1.4977538940000001	9.785644568	-1.022827176	-0.30517578	-0.4272461	0.7324219	1539958607.462
-7.133471940000001	-7.261474640000001	-2.670117212	1.5258789	-0.18310547	1.2207031	6.32717302	-5.76013179	2.633032248	-0.30517578	1.4648438	-4.333496	3.7096923920000004	9.920825180000001	1.5910644960000002	-0.7324219	-2.4414062	-0.24414062	-9.62055661	1.53125	-2.680883786	2.380371	-1.5258789	-0.36621094	-1.6269530760000002	10.489062500000001	0.6244628600000001	-1.6479492	-5.493164	-0.36621094	1.1771484620000001	10.259375	-0.5909667932	-0.30517578	-0.4272461	0.9765625	1539958607.502
-7.32966304	-7.196875	-2.24663089	2.380371	0.18310547	1.2817383	6.32717302	-5.76013179	2.633032248	-2.0141602	2.2583008	-4.3945312	4.474121106	9.651660340000001	1.175952176	-0.79345703	-1.7700195	-0.36621094	-9.729418930000001	1.3039550720000002	-2.21433107	3.7841797	-1.0986328	-0.48828125	-1.418798822	10.12539038	0.8840576080000001	-1.7700195	-5.432129	-0.6713867	1.1771484620000001	10.259375	-0.5909667932	-0.30517578	-0.12207031	1.4648438	1539958607.542
-7.38947734	-5.863012680000001	-1.8578369600000002	3.540039	0.061035156	1.7089844	6.473120108000001	-5.10217302	1.3290771760000002	-2.0141602	2.2583008	-4.3945312	4.958618210000001	9.4423098	0.8888427520000001	-1.0986328	-1.4038086	-0.61035156	-9.479394568	0.6376221040000001	-1.9320067900000002	3.7841797	-1.0986328	-0.48828125	-1.3195067900000002	9.862207460000002	1.276440396	-1.5869141	-5.432129	-0.8544922	0.2536132788	9.8251223	0.07895508180000001	-0.61035156	-1.2817383	1.5869141	1539958607.582
-7.31889676	-4.414306610000001	-1.739404254	2.9296875	1.0375977	1.5869141	6.30205072	-4.610498004000001	1.1173339660000001	-3.2958984	0.9765625	-2.5634766	5.3785153800000005	9.06069339	0.9522461060000001	-1.159668	-1.3427734	-0.91552734	-9.09060054	-0.9175537140000001	-1.7645263580000001	4.638672	-0.9765625	-0.6713867	-1.320703076	9.53083516	2.1329834260000005	-1.5258789	-5.3100586	-0.9765625	-0.09211425720000001	9.645678420000001	-0.60651857	-0.79345703	-2.4414062	1.6479492	1539958607.622
-8.17304712	-4.72653804	-2.2239013580000004	2.5024414	2.380371	1.159668	7.220800720000001	-4.492065396	0.8517577880000001	-3.6621094	1.5258789	-0.5493164	5.567529254	8.783154254000001	1.235766574	-0.91552734	-2.0751953	-0.9765625	-9.63491214	-2.299267572	-1.3111327879999999	4.5166016	-1.3427734	-0.30517578	-1.159204074	9.38967302	2.9440673920000004	-1.2207031	-5.493164	-0.8544922	-0.09211425720000001	9.645678420000001	-0.60651857	-1.0375977	-3.7231445	1.0986328	1539958607.662
-8.662329074	-5.816357428000001	-2.209545926	3.112793	1.159668	1.8310547	7.699316394	-5.24692392	0.80390625	-3.6621094	1.5258789	-0.5493164	5.797216754	8.621655252000002	1.8458740020000002	-0.91552734	-2.0751953	-0.9765625	-9.8334964	-2.4619628600000003	-1.0048827880000002	4.5166016	-1.3427734	-0.30517578	-0.642407248	9.33464357	3.048144568	-0.91552734	-5.79834	-0.6713867	-0.05981445288	10.13735324	-0.8708984620000001	-1.8920898	-4.699707	0.6713867	1539958607.702
-7.61557608	-5.41201178	-1.617382788	3.7231445	0.48828125	2.1972656	8.39555661	-5.8953125	1.1424560700000002	-3.7841797	2.5024414	0.18310547	5.9467527	8.335742212000001	2.427270468	-0.6713867	-1.8920898	-0.6713867	-9.439917032	-1.85544429	-0.8290283540000001	3.9672852	-0.91552734	-0.12207031	0.026318359620000002	8.97575679	2.834008786	-0.7324219	-6.4697266	-0.61035156	-0.062207030760000004	9.8179438	-0.01794433606	-2.6855469	-5.1879883	0.18310547	1539958607.742
-6.8870362400000005	-4.396362320000001	-1.476220746	3.1738281	2.5634766	1.953125	8.718554712000001	-6.036474640000001	1.427172824	-4.4555664	3.7841797	0.061035156	5.821142572	7.86679712	2.739501996	-1.0375977	-1.4648438	-0.4272461	-8.987719748	-1.546801718	-0.6543701080000001	4.8217773	-1.4038086	0.30517578	0.1112548822	8.38957518	2.8579346040000004	-0.79345703	-5.9814453	-0.6713867	-0.062207030760000004	9.8179438	-0.01794433606	-3.0517578	-6.0424805	0	1539958607.782
-7.59165036	-4.2599853240000005	-1.732226538	3.0517578	2.6245117	1.8310547	8.4733152	-5.877368210000001	1.300366214	-4.760742	4.5166016	-0.36621094	5.51369658	7.675390380000001	2.886645468	-1.0375977	-1.4648438	-0.4272461	-9.140844748000001	-1.6712158540000002	-0.23327636780000002	4.8217773	-1.4038086	0.30517578	-0.30505371400000003	8.084521760000001	2.726342752	-0.79345703	-5.1879883	-0.4272461	-0.538330072	9.85622554	0.095703125	-3.3569336	-7.1411133	-0.4272461	1539958607.822
-8.072558606000001	-4.487280252000001	-1.9810547120000002	3.2958984	1.8920898	1.7700195	8.181420926000001	-5.7278320680000006	1.3984619600000001	-4.760742	4.5166016	-0.36621094	5.1811277	7.859619110000001	2.971582068	-2.1362305	-2.6245117	-0.24414062	-9.5870607	-2.068383786	0.381616214	5.2490234	-1.7700195	0.4272461	-0.3935791034	8.134765380000001	2.5564697480000005	-0.8544922	-5.1879883	-0.12207031	-0.2763427716	9.937573380000002	-1.2261962860000002	-2.746582	-8.117676	-0.18310547	1539958607.862
-7.92661142	-4.730126996	-1.9044922120000003	3.2348633	1.8920898	1.4648438	7.650268570000001	-5.59624002	1.4451172120000002	-4.638672	4.760742	-0.5493164	4.742089856000001	8.078539840000001	2.68327626	-2.8686523	-4.0893555	-0.18310547	-9.916039840000002	-2.263378894	0.8649169928000001	5.004883	-1.159668	0.24414062	0.211743161	8.484082068000001	2.739501996	-0.5493164	-5.859375	-0.18310547	-0.2763427716	9.937573380000002	-1.2261962860000002	-2.9907227	-8.850098	0.12207031	1539958607.902
-7.893115020000001	-5.16557608	-1.588671924	3.6010742	2.5634766	1.4648438	6.952832068	-5.52446286	1.079052716	-4.333496	4.8828125	-0.36621094	4.572216754	8.14433606	2.42607428	-2.8686523	-4.0893555	-0.18310547	-10.267749100000001	-1.9774658540000003	1.106567392	5.004883	-1.159668	0.24414062	1.0587158540000001	8.790332068	2.7945312500000004	0.061035156	-6.286621	-0.48828125	1.5001464660000001	9.472216754	-2.0755615020000002	-2.5634766	-8.605957	0.6713867	1539958607.942
-7.93139676	-4.90478534	-1.5456054320000001	4.638672	2.6855469	1.6479492	6.952832068	-5.52446286	1.079052716	-4.0283203	4.211426	0.061035156	4.779174820000001	8.101269568000001	2.269360324	-3.0517578	-5.3710938	-0.6713867	-10.199560700000001	-1.605419928	1.143652356	4.8828125	-0.4272461	0.30517578	1.491772464	8.92670926	2.83879393	0.30517578	-5.9814453	-0.79345703	3.951342752	7.619164840000001	-2.64140625	-2.0751953	-7.3242188	0.79345703	1539958607.982
-8.129980432	-4.3784179320000005	-1.770507788	5.6152344	4.211426	1.953125	6.750659440000001	-5.648876800000001	0.47971191100000005	-3.1738281	4.0893555	0.4272461	4.85214856	8.291479532	1.9738769960000002	-3.0517578	-5.3710938	-0.6713867	-10.009350540000002	-1.418798822	1.2489257200000001	5.1879883	0.30517578	0.36621094	1.28122554	9.19946286	2.878271466	0.24414062	-5.2490234	-0.9765625	3.951342752	7.619164840000001	-2.64140625	-0.8544922	-6.5307617	0.7324219	1539958608.022
-8.45417482	-3.0720702880000004	-3.2993652160000004	4.3945312	5.1879883	1.4648438	6.3463134000000005	-5.63332518	0.2835205072	-3.1738281	3.7841797	0.79345703	4.665527356	8.66352536	1.637719748	-2.6855469	-4.3945312	-1.4648438	-9.724634080000001	-1.476220746	1.44870607	5.1879883	0.30517578	0.36621094	0.71538089	9.522461060000001	2.7526612400000006	0.12207031	-4.638672	-1.0375977	3.8329101440000004	9.72224092	-1.1879150360000001	0.9765625	-5.92041	0.30517578	1539958608.062
-9.00207518	-3.640307608	-4.182226440000001	4.211426	5.065918	1.0375977	6.0831298920000005	-5.87617212	0.379223642	-3.3569336	3.479004	1.6479492	4.59973143	9.103759980000001	1.4044433900000002	-2.5024414	-4.8217773	-2.0141602	-10.13496106	-1.400854532	1.739404254	4.9438477	0.30517578	0.5493164	0.5574707068000001	10.06677266	2.095898462	-0.061035156	-4.8828125	-1.0986328	4.69663089	10.6673098	0.011962890380000002	1.4038086	-4.0283203	-0.7324219	1539958608.102
-8.771191394	-3.9094726440000005	-4.9263183900000005	4.0283203	3.3569336	0.9765625	5.687158246000001	-6.592749100000001	0.2536132788	-3.540039	3.6621094	2.746582	4.689453076	9.124096940000001	1.2668701080000002	-2.5024414	-4.8217773	-2.0141602	-10.485473740000002	-0.9929199280000001	1.89611821	4.8217773	0.91552734	0.5493164	1.0563232428000002	10.16726088	1.490576178	-0.30517578	-5.92041	-1.2817383	4.69663089	10.6673098	0.011962890380000002	0.79345703	-0.8544922	-1.4038086	1539958608.142
-8.508007788	-3.890332068	-4.27553714	3.6010742	0.91552734	0.8544922	5.14763179	-7.5964357	0.11005859620000001	-3.7231445	4.272461	3.0517578	4.932299820000001	8.93747554	0.8673096040000001	-2.6245117	-5.7373047	-3.479004	-9.94953624	-0.46416014400000005	1.4989501800000002	4.8217773	0.91552734	0.5493164	1.358984424	9.91484424	1.0946044928	-0.48828125	-6.4086914	-1.6479492	1.9966064300000002	9.849048020000001	-1.2106445288	0.4272461	-2.2583008	-0.48828125	1539958608.183
-7.801000900000001	-3.5302491000000003	-3.800610324	4.1503906	1.0986328	1.2817383	5.267260880000001	-8.152710160000002	0.75964357	-3.7231445	4.272461	3.0517578	5.39885234	8.86091304	0.37084961060000005	-2.6855469	-6.164551	-3.8452148	-9.67917482	-0.592163089	1.184326178	4.9438477	0.9765625	0.6713867	1.28361821	9.609789840000001	0.994116214	-0.30517578	-6.164551	-2.0141602	2.0468505400000003	8.87646466	-1.670019568	0.36621094	-3.479004	0.12207031	1539958608.222
-7.054516574	-3.390283246	-4.187011780000001	3.2958984	3.90625	1.2207031	5.26367212	-8.26875	1.2477295320000001	-3.8452148	5.859375	2.8686523	6.072363220000001	8.884838760000001	-0.19020996400000004	-2.6855469	-6.164551	-3.8452148	-9.32148462	-1.0048827880000002	0.7692138580000001	4.5776367	0.9765625	0.5493164	1.144848642	9.661230432000002	1.1627929712000002	-0.061035156	-5.859375	-2.1972656	2.0468505400000003	8.87646466	-1.670019568	0.4272461	-3.9672852	-0.061035156	1539958608.262
-7.1717527	-4.3784179320000005	-4.621264676	3.7841797	2.8076172	1.5258789	4.756445288	-8.36086412	1.3829101440000002	-3.8452148	5.859375	2.8686523	6.67648912	8.834594748	-0.381616214	-2.0141602	-5.859375	-3.6621094	-9.176733426	-0.37084961060000005	0.270361322	4.5776367	0.9765625	0.5493164	1.2058593750000002	9.62653804	1.0240234620000002	-0.061035156	-6.225586	-2.1362305	1.8697998200000001	9.048730432000001	-1.7298339660000002	0.79345703	-1.8920898	-0.061035156	1539958608.302
-6.9133545320000005	-4.890429712	-4.701416034	3.9672852	2.9907227	1.7089844	3.8963134000000004	-8.414697480000001	0.763232428	-2.0141602	5.493164	1.6479492	6.97316893	8.88723143	-0.3935791034	-1.6479492	-5.3710938	-3.4179688	-9.05471196	0.9187500000000001	-0.04067382788	4.211426	0.79345703	0.6713867	0.8062988220000001	9.67438948	0.570629892	-0.30517578	-5.9814453	-1.953125	1.2692626800000002	9.310717752	-1.9296142180000002	0.61035156	-1.953125	0.18310547	1539958608.342
-7.722045926000001	-5.157201980000001	-5.36655252	4.4555664	2.746582	1.8310547	3.8963134000000004	-8.414697480000001	0.763232428	-2.0141602	5.493164	1.6479492	6.97316893	8.88723143	-0.3935791034	-1.6479492	-5.3710938	-3.4179688	-9.05471196	0.9187500000000001	-0.04067382788	4.333496	0.48828125	0.79345703	0.8062988220000001	9.67438948	0.570629892	-0.30517578	-5.126953	-1.7089844	1.2692626800000002	9.310717752	-1.9296142180000002	0.5493164	-3.3569336	0.30517578	1539958608.382
-7.950537140000001	-4.7349121400000005	-5.708691394000001	4.5776367	2.380371	1.8920898	2.9847412140000005	-8.612085160000001	0.33256836060000006	-0.9765625	3.7231445	0.8544922	7.238745108000001	10.087109620000001	-0.8218505890000001	-1.7700195	-5.126953	-3.112793	-10.314403960000002	1.7657226440000002	0.2189208966	4.9438477	0.18310547	0.79345703	-0.9115722840000001	10.65654254	-0.343334964	-0.061035156	-4.699707	-1.4648438	1.971484424	9.72224092	-1.5432128600000001	0.30517578	-3.1738281	0.4272461	1539958608.424
-7.793823380000001	-4.592553714000001	-5.77927266	4.272461	2.4414062	1.953125	3.3268798920000004	-8.675488220000002	0.43664550720000006	-1.7089844	2.6855469	-0.18310547	7.025805710000001	10.50700728	-0.9223388580000002	-1.8920898	-6.164551	-2.0141602	-10.35388228	1.491772464	0.192602536	5.2490234	0.24414062	0.5493164	-0.9115722840000001	10.65654254	-0.343334964	0	-5.1879883	-1.2817383	1.1209228240000002	9.852636780000001	-2.356689496	0.12207031	-3.479004	0.48828125	1539958608.462
-8.062988220000001	-4.54589856	-5.7098876800000005	4.0283203	2.1362305	1.8920898	4.06977536	-8.870483426000002	0.57421875	-2.0751953	5.1879883	0.30517578	6.93608426	10.52614766	-0.6447998200000001	-1.8920898	-6.164551	-2.0141602	-10.227075180000002	1.234570288	0.12800292540000002	5.126953	0.18310547	0.18310547	0.12919922120000002	11.450878600000001	0.11604003600000001	0.061035156	-5.7373047	-1.3427734	1.1209228240000002	9.852636780000001	-2.356689496	0	-3.6621094	0.36621094	1539958608.502
-8.061792032000001	-4.46933606	-5.573510880000001	4.0283203	2.0751953	1.8920898	3.6893554320000006	-9.061889480000001	0.516796875	-2.0751953	5.1879883	0.30517578	6.857128894000001	10.20554164	-0.0992919928	-1.2817383	-5.2490234	-1.4648438	-10.04404254	1.25729982	0.1579101538	5.126953	0.18310547	0.18310547	0.5335449280000001	11.178125000000001	0.1256103534	0	-5.7373047	-1.4648438	1.3649658540000003	10.003369600000001	-2.1473388580000004	-0.12207031	-4.0283203	0.30517578	1539958608.542
-8.3201902	-4.844970746	-5.114135880000001	4.272461	1.8920898	2.2583008	2.6964355040000005	-9.023608426000001	0.03229980432	-1.8920898	6.591797	0.36621094	6.69802266	9.89570288	0.5861816394	-1.0986328	-4.3945312	-1.3427734	-9.98303264	1.3362548920000001	0.250024411	5.126953	-0.061035156	0	0.5335449280000001	11.178125000000001	0.1256103534	-0.24414062	-5.1879883	-1.2817383	1.33386232	9.82392572	-2.25859375	-0.12207031	-4.272461	0.24414062	1539958608.582
-8.07136232	-4.2587889400000005	-4.727734424	4.5776367	0.91552734	2.4414062	2.255004892	-8.834594748	-0.21054687500000002	-1.0986328	3.479004	-0.8544922	6.474316394000001	9.648071580000002	1.1627929712000002	-1.0986328	-4.3945312	-1.3427734	-9.782055710000002	0.9295165740000001	0.49167482	5.2490234	-0.12207031	-0.24414062	0.6089111420000001	10.398144960000002	0.3146240216	-0.4272461	-4.8828125	-1.0986328	1.33386232	9.82392572	-2.25859375	-0.24414062	-4.5166016	0.30517578	1539958608.622
-7.7328125000000005	-3.3783202880000003	-4.03747554	4.9438477	1.4648438	2.1362305	2.255004892	-8.834594748	-0.21054687500000002	-1.0986328	3.479004	-0.8544922	6.474316394000001	9.648071580000002	1.1627929712000002	-1.2207031	-4.0283203	-1.159668	-9.782055710000002	0.9295165740000001	0.49167482	5.2490234	-0.12207031	-0.24414062	0.6089111420000001	10.398144960000002	0.3146240216	-0.36621094	-4.5776367	-0.9765625	1.234570288	9.56911592	-2.241845746	-0.12207031	-4.8828125	0.48828125	1539958608.662
-7.694531250000001	-2.6390135800000003	-4.19060054	4.3945312	1.5869141	1.8920898	2.5098144959999997	-7.982836960000001	-0.25480957460000003	-1.3427734	2.5024414	-1.2817383	5.888134980000001	9.08222644	1.9403808900000001	-1.4648438	-3.9672852	-0.79345703	-9.201855432	-0.1614990216	0.7213623200000001	5.065918	0	-0.36621094	0.8374023560000001	10.13496106	0.6675292932	-0.36621094	-4.5166016	-0.91552734	2.190405252	8.609692392	-2.250219748	-0.36621094	-4.4555664	0.18310547	1539958608.702
-7.743579074	-2.588769568	-3.9094726440000005	3.8452148	1.4038086	1.5869141	2.593554712	-7.778271760000001	-0.416308606	-1.5258789	3.0517578	-1.0986328	5.5651367800000004	8.597729532	2.0899170320000002	-1.4648438	-3.9672852	-0.79345703	-8.884838760000001	-0.6304443390000001	0.619677716	4.211426	0.061035156	-0.48828125	1.414013678	9.346606430000001	1.081445288	-0.5493164	-4.4555664	-0.79345703	2.190405252	8.609692392	-2.250219748	-0.061035156	-3.540039	0.12207031	1539958608.742
-8.2938723	-2.9093750000000003	-3.3053466460000003	3.9672852	1.7089844	1.6479492	2.4523925720000004	-7.408618210000001	-0.49167482	-1.5258789	3.0517578	-1.0986328	5.248120108000001	8.12758786	2.209545926	-1.4038086	-3.4179688	-0.91552734	-8.67070288	-0.33615722840000006	0.5431152356000001	4.211426	0.061035156	-0.48828125	1.77290036	8.99848642	1.153222644	-0.8544922	-4.3945312	-0.7324219	1.5707275360000001	8.984130890000001	-1.561157248	-0.061035156	-3.6010742	0.061035156	1539958608.782
-8.91354982	-2.3806152160000003	-3.4596679320000003	3.540039	0.5493164	1.5869141	2.5253662140000004	-7.35598143	-0.230883786	-1.7089844	3.2348633	-0.6713867	5.126098740000001	8.23286142	2.35549321	-1.2817383	-2.6245117	-1.3427734	-8.56303714	-0.2918945288	0.4450195288	3.8452148	-0.12207031	-0.61035156	1.77290036	8.99848642	1.153222644	-0.91552734	-3.90625	-0.6713867	2.48588858	9.06069339	-0.6017333966	-0.4272461	-3.9672852	0.12207031	1539958608.822
-9.16118161	-2.336352536	-3.0541259000000003	2.8076172	0.61035156	1.7089844	2.82922374	-7.461254892	-0.8254394568000001	-2.4414062	2.746582	-0.61035156	5.077050720000001	8.9494384	2.332763678	-1.2817383	-2.6245117	-1.3427734	-8.870483426000002	-0.40314941100000007	0.34453125	3.6621094	-0.36621094	-0.7324219	1.579101538	9.937573380000002	1.299169928	-0.9765625	-2.9907227	-0.48828125	2.48588858	9.06069339	-0.6017333966	-0.5493164	-3.9672852	0.24414062	1539958608.862
-9.293969748	-3.323291034	-4.094897464000001	0.9765625	0.8544922	1.0986328	2.82922374	-7.461254892	-0.8254394568000001	-2.9296875	2.8686523	-0.4272461	5.17873552	10.06796924	2.4404297120000003	-0.8544922	-0.8544922	-2.1972656	-11.225976440000002	-1.0718750000000001	0.593359375	3.2348633	-0.6713867	-1.2207031	1.695141574	11.1183107	2.227490216	-0.9765625	-2.8686523	-0.30517578	2.7861572480000003	9.173144568	-0.36965332460000005	-0.61035156	-3.479004	0.48828125	1539958608.902
-9.889721940000001	-5.336645468	-3.5972412140000003	1.953125	1.8920898	0.9765625	2.595947284	-9.782055710000002	-1.0993896760000001	-2.380371	2.9296875	-0.18310547	5.16557608	11.533423020000003	2.7359130400000002	-0.36621094	-0.30517578	-2.319336	-12.522753600000001	-2.843579074	-0.07177734424	3.3569336	-1.159668	-1.5869141	1.695141574	11.1183107	2.227490216	-0.7324219	-2.1362305	-0.4272461	5.40363768	11.830102340000002	1.008471646	-1.0986328	-4.333496	1.4648438	1539958608.942
-9.412402160000001	-6.39416484	-2.81726088	3.8452148	-2.746582	1.4038086	2.94526358	-11.702099640000002	-1.414013678	-1.0375977	0.6713867	0.24414062	4.677490216000001	11.379101440000001	2.6126952880000003	-0.36621094	-0.30517578	-2.319336	-11.239135880000001	-2.245434604	-0.6974365020000001	2.5024414	0.24414062	-1.8310547	0.4689453076	11.19248004	4.109252896	-0.8544922	-2.2583008	-1.0375977	5.40363768	11.830102340000002	1.008471646	-1.4648438	-4.5776367	3.7231445	1539958608.982
-8.126391574000001	-5.897705072	-1.5432128600000001	2.9296875	0	0.9765625	3.9728759000000005	-11.42336412	-1.1556152160000002	-1.0375977	0.6713867	0.24414062	3.8041992800000006	9.931591460000002	2.56723642	-0.48828125	-1.159668	-0.4272461	-9.9782473	-1.393676718	-1.540820288	1.8310547	0.61035156	-1.5869141	-1.2632812500000001	8.890820288	4.166674820000001	-1.159668	-1.8310547	-1.3427734	3.8221435700000006	12.39116214	1.830322284	-2.8686523	-3.112793	4.9438477	1539958609.022
-9.23654802	-3.6486816100000006	-2.4021484620000004	2.1362305	3.6621094	0.48828125	4.121215854000001	-10.79292032	-1.061108426	-1.7089844	2.1362305	-1.0986328	2.7131836060000003	9.38967302	2.446411142	-0.91552734	-1.6479492	0.18310547	-10.03207968	-1.8614257200000002	-1.21303714	2.8076172	-0.061035156	-0.18310547	-2.586376996	8.03427716	3.505126996	-0.8544922	-0.4272461	-0.6713867	-2.1030761780000002	12.35048822	-0.35529785340000003	-1.8310547	-6.713867	5.493164	1539958609.069
-9.56552716	-4.208544928	-2.527758786	2.319336	-0.30517578	0.36621094	3.7240478240000003	-10.59553264	-1.403247104	-1.7089844	2.1362305	-1.0986328	1.550390576	9.71625998	2.086328076	-0.91552734	-1.6479492	0.18310547	-9.83229982	-2.27055661	-0.893627896	2.8076172	-0.061035156	-0.18310547	-2.05522464	8.6264402	3.140258786	-0.7324219	-1.2817383	0.36621094	-2.1030761780000002	12.35048822	-0.35529785340000003	-1.8310547	-6.713867	5.493164	1539958609.102
-6.281713760000001	-3.6833741	-0.9426757788	1.8310547	1.953125	0.5493164	3.0158447480000006	-8.28908696	-0.9773681610000001	-0.5493164	2.1972656	-0.24414062	1.42836911	8.20773912	1.7106933900000003	-1.5869141	-4.638672	-0.4272461	-8.302246106	-2.205957068	-0.6926513580000001	2.5024414	0.18310547	0.48828125	-0.13398437500000002	7.717260880000001	3.6773925720000005	0.7324219	-2.4414062	-0.061035156	2.68327626	8.476904254	0.1112548822	-2.1972656	1.159668	2.5024414	1539958609.2
-7.32966304	-3.5290527160000003	-0.764428714	2.0141602	2.8076172	0.6713867	3.0792480040000005	-7.3212889400000005	-0.5969482428	-0.12207031	2.5024414	0.18310547	2.174853534	7.594042932000001	2.077954074	-1.5869141	-4.638672	-0.4272461	-8.20534694	-2.094702176	-0.5909667932	2.5024414	0.18310547	0.48828125	-0.0681884784	7.242334260000001	3.5924560700000003	0.7324219	-2.4414062	-0.061035156	2.68327626	8.476904254	0.1112548822	-2.1972656	1.159668	2.5024414	1539958609.223
-8.334545926	-3.399853534	-1.146044928	2.319336	0.12207031	0.7324219	3.0792480040000005	-7.3212889400000005	-0.5969482428	-0.12207031	2.5024414	0.18310547	2.174853534	7.594042932000001	2.077954074	-1.159668	-2.5634766	-0.36621094	-8.20534694	-2.094702176	-0.5909667932	2.8076172	0.18310547	0.6713867	-0.0681884784	7.242334260000001	3.5924560700000003	0.24414062	-1.953125	0.12207031	1.6712158540000002	7.600024460000001	0.1196289038	-1.7089844	1.8920898	1.4648438	1539958609.266
-7.914648560000001	-2.9979003600000005	-0.4868896466	1.953125	0.79345703	0.30517578	3.0086670320000004	-7.63232428	-0.8900390380000001	0.24414062	2.319336	0.7324219	1.795629892	8.61447734	2.245434604	-0.61035156	-1.8310547	-0.8544922	-9.278417932000002	-3.170166034	0.26318359620000004	2.6855469	0	0.61035156	0.3935791034	8.78554712	3.676196286	0.18310547	-1.7700195	0.061035156	-1.09819339	7.2961670320000005	0.08732910340000001	-0.5493164	0.8544922	0.7324219	1539958609.303
-7.92661142	-2.777783246	-0.33256836060000006	1.3427734	2.319336	0.30517578	3.0493408540000004	-8.206542932000001	-1.193896466	0.24414062	2.319336	0.7324219	1.947558606	9.0427491	2.288500998	-0.18310547	-2.5634766	-1.159668	-9.173144568	-3.1414550720000003	0.43664550720000006	2.2583008	0.24414062	0.5493164	0.876879892	9.346606430000001	3.9298096040000003	0.6713867	-1.953125	-0.24414062	-1.043164038	7.218408246000001	-0.5323486420000001	0.18310547	-1.7700195	0.30517578	1539958609.346
-8.89680162	-2.286108426	-1.0491455072	0.4272461	2.2583008	0.24414062	3.277832068	-8.298657248	-1.5563721040000003	0.61035156	0.6713867	0.8544922	2.6103027160000005	8.75922824	2.64379892	0.5493164	-2.0141602	-1.159668	-9.02839357	-3.3077391200000004	0.35649413939999997	1.8310547	0.36621094	0.5493164	1.119726538	9.07504892	4.188207968	0.8544922	-2.1972656	-0.61035156	-1.043164038	7.218408246000001	-0.5323486420000001	0.36621094	-4.5166016	-0.18310547	1539958609.382
-9.25927716	-2.8854492800000004	-1.7465820680000002	0.9765625	1.2817383	0.36621094	3.7551512600000003	-8.174243210000002	-1.582690396	0.6713867	0.61035156	0.61035156	3.12111821	8.263964660000001	3.12111821	0.5493164	-2.0141602	-1.159668	-8.866894568000001	-3.1007812500000003	-0.019140625	1.4648438	0.30517578	0.61035156	1.119726538	9.07504892	4.188207968	0.61035156	-2.2583008	-0.8544922	10.6074955	8.66711412	1.27763678	2.746582	-8.056641	0	1539958609.422
-9.46264676	-2.6784912140000006	0.01794433606	1.8920898	1.7700195	1.0986328	3.8448730040000005	-7.984033246000001	-1.5145019960000001	0.6713867	0.61035156	0.61035156	3.3472167540000006	7.967285340000001	3.4596679320000003	1.0375977	-0.79345703	-0.9765625	-8.618066394000001	-2.344726538	-0.30625	0.9765625	0.36621094	0.7324219	0.7967285340000001	7.96130342	3.625952176	0.36621094	-2.319336	-0.8544922	10.6074955	8.66711412	1.27763678	1.2207031	-5.7373047	2.1362305	1539958609.462
-11.614770860000002	-2.527758786	-2.9237304320000006	0.5493164	0.4272461	1.4038086	3.8975097840000004	-8.21970198	-1.5145019960000001	0.6713867	0.61035156	0.24414062	3.62236322	8.740087860000001	3.78027356	1.0986328	0.5493164	-0.36621094	-9.063086060000002	-1.8841552520000002	-0.27514648560000005	0.6713867	0.12207031	1.159668	0.10886230040000001	8.813061600000001	3.3807128600000005	0.5493164	-1.8310547	-0.61035156	14.473901260000002	8.65634784	-0.7428955072	0.8544922	1.3427734	1.4038086	1539958609.502
-10.90417482	-4.104467752000001	-3.593652356	-2.1362305	0.12207031	-0.5493164	4.238452176	-9.24013678	-1.3254882200000002	0.30517578	1.0375977	0.61035156	3.78984375	10.73071286	3.9214355040000006	1.0986328	0.5493164	-0.36621094	-11.44370108	-1.51928714	-0.288305661	0.91552734	-0.8544922	1.5258789	0.10886230040000001	8.813061600000001	3.3807128600000005	0.6713867	-1.4038086	0	1.494165036	9.594238220000001	3.53981929	-2.319336	1.0375977	-3.7231445	1539958609.542
-11.12548822	-9.25688498	-3.029003894	3.7841797	2.9296875	0.61035156	3.8652099640000004	-10.20314946	-1.00129393	0.30517578	0.24414062	0.24414062	3.830517572	13.04672824	3.7072998200000002	0.8544922	0.12207031	0	-14.58396016	-0.12202148560000001	0.33137207460000007	1.0375977	-1.5258789	1.159668	0.7907471040000001	13.49892572	1.9559326080000001	0.30517578	-2.4414062	0.4272461	1.494165036	9.594238220000001	3.53981929	3.1738281	-1.2817383	0.61035156	1539958609.582
-8.914746106	-6.05561502	-2.83640126	1.7700195	-3.3569336	0.6713867	3.91066893	-10.841967360000002	-0.5323486420000001	-0.5493164	-0.7324219	-0.18310547	3.9979980040000007	14.3004393	3.34243161	-0.18310547	-2.2583008	-0.12207031	-12.27033696	1.02163089	-0.8146728240000001	-0.12207031	0.6713867	0.5493164	1.387695288	14.48945288	1.41042482	0.48828125	-2.0751953	0.18310547	5.303149460000001	12.81464856	0.27155761780000004	-1.0986328	-4.211426	-0.7324219	1539958609.622
