# Supplementary material for: A deep learning approach for lower back-pain risk prediction during manual lifting
Source: PLoS One. 2021 Feb 19;16(2):e0247162. doi: 10.1371/journal.pone.0247162 (PMC7894914; doi:10.1371/journal.pone.0247162)
Supplement: S1 Data — (ZIP) [file pone.0247162.s001.zip › source-used/Subject_01_P2_Zone04_T2.csv]

Side_A_x	Side_A_y	Side_A_z	Side_G_x	Side_G_y	Side_G_z	LtWt_A_x	LtWt_A_y	LtWt_A_z	LtWt_G_x	LtWt_G_y	LtWt_G_z	RtWt_A_x	RtWt_A_y	RtWt_A_z	RtWt_G_x	RtWt_G_y	RtWt_G_z	Back_A_x	Back_A_y	Back_A_z	Back_G_x	Back_G_y	Back_G_z	UArm_A_x	UArm_A_y	UArm_A_z	UArm_G_x	UArm_G_y	UArm_G_z	Thig_A_x	Thig_A_y	Thig_A_z	Thig_G_x	Thig_G_y	Thig_G_z	Time_stp
-8.609692392	-3.4297608800000003	-3.3807128600000005	-0.18310547	-0.24414062	-0.061035156	3.541015576	-8.400341754000001	1.522875998	0.061035156	-0.30517578	0.4272461	2.751464856	10.005761780000002	2.8651123200000006	0.30517578	-0.18310547	-0.5493164	-9.753344748	-0.2895019568	0.4103271466	-0.18310547	-0.061035156	0	1.5767089660000002	9.797607428000001	2.2035644960000003	0	-0.30517578	-0.30517578	1.4810058900000003	9.64328624	-0.6208740020000001	-0.061035156	-0.061035156	-0.061035156	1539958995.136
-8.66711412	-3.446508786	-3.2730469240000004	0	0.061035156	0	3.512304712	-8.4900634	1.437939496	-1.0375977	-0.061035156	0.4272461	2.778979532	9.837085159999999	2.7825683900000002	0.36621094	-0.061035156	-0.24414062	-9.82392572	-0.22490234620000002	0.37204589660000004	0	-0.061035156	0	1.302758786	9.70310054	2.1138427520000005	-0.30517578	-0.61035156	-0.18310547	1.561157248	9.70429712	-0.6364257788	0	-0.061035156	-0.061035156	1539958995.176
-8.519970746	-3.4704346040000003	-3.267065396	-0.061035156	0.18310547	0	3.665429712	-8.45896016	0.7129882787999999	-1.0375977	-0.18310547	0.5493164	2.5253662140000004	9.64328624	2.652172824	0.30517578	-0.4272461	-0.12207031	-9.791625900000001	-0.287109375	0.439038089	0.12207031	-0.061035156	-0.061035156	1.35419928	9.439917032	2.118627896	-0.12207031	-0.5493164	-0.24414062	1.489379892	9.666015380000001	-0.6543701080000001	0	0	-0.061035156	1539958995.216
-8.50441893	-3.5469971040000003	-3.37473143	0	0.36621094	0	3.7072998200000002	-8.46972644	0.38879393000000007	-0.24414062	0.18310547	0.48828125	2.527758786	9.6636232	2.5445067900000002	0.18310547	-0.48828125	-0.12207031	-9.77607428	-0.38400878600000005	0.37802735600000004	0.061035156	0	0	1.4833984620000003	9.475805710000001	2.039672824	0	-0.4272461	-0.24414062	1.489379892	9.666015380000001	-0.6543701080000001	0	0	-0.061035156	1539958995.256
-8.601318390000001	-3.5290527160000003	-3.4680420320000005	0	0	0	3.7049072480000005	-8.47092302	0.6220702880000001	0.48828125	0.12207031	0.24414062	2.757446286	9.67558606	2.6126952880000003	0.24414062	0	-0.18310547	-9.750951980000002	-0.34931639400000003	0.3911865216	0	-0.061035156	0	1.6185790740000001	9.49853534	2.098291034	0.061035156	-0.24414062	-0.18310547	1.4786132200000002	9.649267572	-0.6555663939999999	0	-0.061035156	-0.061035156	1539958995.296
-8.5582518	-3.446508786	-3.3687500000000004	0	0.18310547	0	3.8125733800000003	-8.564233426000001	1.356591754	0.48828125	0.12207031	0.24414062	2.76223143	9.725830072	2.743090854	0.18310547	0.18310547	-0.12207031	-9.777270468000001	-0.33854982	0.3935791034	-0.061035156	0	0	1.655664038	9.50930162	2.0671875	0.061035156	0	-0.12207031	1.4558837860000002	9.6552491	-0.65676268	0	-0.061035156	0	1539958995.336
-8.649169928000001	-3.371142572	-3.5111084260000003	0	0.061035156	0	3.96330571	-8.534326080000001	1.2285888580000002	-0.8544922	0.12207031	0.4272461	2.7813721040000003	9.88732878	2.8220459260000004	0.061035156	0.12207031	0	-9.755737320000001	-0.31103514400000004	0.4067382788	-0.061035156	-0.061035156	0	1.484594748	9.593042032000001	2.068383786	0.061035156	0.18310547	-0.061035156	1.4558837860000002	9.6552491	-0.65676268	0	-0.12207031	0	1539958995.376
-8.65634784	-3.359179712	-3.48598642	0	-0.061035156	-0.061035156	3.6893554320000006	-8.8046875	1.113745108	-0.8544922	0.12207031	0.4272461	2.62705072	9.931591460000002	2.7550537140000007	-0.12207031	-0.061035156	0.18310547	-9.77128894	-0.2177246106	0.4521972644	0	-0.061035156	0	1.296777356	9.651660340000001	2.094702176	0	0	0.061035156	1.5336425720000002	9.6636232	-0.6986327880000001	0	-0.061035156	0	1539958995.416
-8.548681610000001	-3.3579834260000005	-3.476416034	0	0.061035156	-0.061035156	3.611596646	-8.756836060000001	0.6125	-1.5869141	-0.61035156	-0.8544922	2.3794189300000004	9.85502896	2.6880616	-0.18310547	-0.30517578	0.30517578	-9.795214660000001	-0.24404297120000001	0.4904785144	0.061035156	0	-0.061035156	1.315917932	9.60620108	2.0671875	0	-0.061035156	0.12207031	1.582690396	9.6636232	-0.708203125	0.061035156	-0.061035156	-0.061035156	1539958995.456
-8.584570288	-3.3854980040000004	-3.5266601440000005	-0.061035156	0	-0.061035156	4.059008786	-8.492456070000001	0.1674804712	-0.8544922	0	-0.6713867	2.231079074	9.79880342	2.4990478240000003	-0.12207031	-0.4272461	0.18310547	-9.76291484	-0.33854982	0.5024413940000001	0	0	0	1.4391357820000001	9.60739766	2.077954074	0	0	0.12207031	1.582690396	9.6636232	-0.708203125	0.061035156	0	-0.061035156	1539958995.496
-8.57858876	-3.379516574	-3.4680420320000005	0	0	0	3.7527587860000002	-8.4900634	0.20576172120000003	0	0.30517578	-0.36621094	2.331567392	9.80478534	2.422485324	0.061035156	-0.12207031	0.061035156	-9.78444838	-0.3529052716	0.48808594240000003	-0.12207031	0	0	1.681982428	9.721044928000001	2.0528320680000003	0	0.12207031	0.061035156	1.6317382200000001	9.62294928	-0.7716064300000001	0	-0.061035156	0	1539958995.536
-8.607299820000001	-3.361572284	-3.476416034	0.061035156	0.061035156	0.061035156	3.5386230040000006	-8.575000000000001	0.26318359620000004	0.5493164	0.5493164	-0.30517578	2.4488037140000003	9.724634080000001	2.5791992800000005	0.12207031	0.36621094	0	-9.788037140000002	-0.32060547120000005	0.48808594240000003	-0.18310547	0.061035156	0	1.693945288	9.603808606000001	2.1030761780000002	0	0.36621094	0.061035156	1.7083007200000002	9.62893071	-0.763232428	0	-0.061035156	0	1539958995.576
-8.647973740000001	-3.323291034	-3.5493896760000005	-0.061035156	-0.061035156	0	3.694140576	-8.685058606	-0.011962890380000002	1.8310547	1.0986328	-0.18310547	2.4129150360000002	9.790429712	2.70839856	0	0.24414062	0	-9.743774460000001	-0.1997802716	0.48090820680000007	-0.12207031	0	0	1.44870607	9.554760880000002	2.04086911	0	0.4272461	0.061035156	1.7083007200000002	9.62893071	-0.763232428	0	0	0	1539958995.616
-8.653955072	-3.371142572	-3.4883788940000002	0	-0.18310547	0	2.878271466	-8.823827880000001	1.335058606	2.5634766	1.159668	-0.48828125	2.231079074	9.9782473	2.7131836060000003	-0.36621094	-0.30517578	0.12207031	-9.765307608	-0.211743161	0.46535643000000004	0	0	-0.061035156	1.225	9.64328624	1.965502896	-0.18310547	0.12207031	0.18310547	1.66044928	9.668408246	-0.708203125	0	-0.061035156	0	1539958995.656
-8.56901857	-3.3460204680000003	-3.371142572	0	0.061035156	0.061035156	2.656957968	-8.5917482	1.8243408540000001	0.9765625	-0.9765625	-0.48828125	1.9942138580000002	9.97465854	2.7909423920000003	-0.61035156	-0.7324219	0.30517578	-9.7748777	-0.29069824280000006	0.49406739200000005	0	0	-0.061035156	1.350610324	9.64328624	1.975073282	-0.18310547	0	0.12207031	1.6496826080000002	9.646875000000001	-0.740502896	0	-0.061035156	0	1539958995.696
-8.630029254	-3.3089355040000004	-3.5338378600000007	0	0.18310547	0.061035156	3.4393310700000006	-8.637207068	1.7669189300000003	0.9765625	-0.30517578	0.061035156	1.8973144960000001	9.942358720000001	2.733520468	-0.5493164	-1.4648438	0	-9.765307608	-0.32658691100000004	0.4892822284000001	0	0	-0.061035156	1.41640625	9.63491214	2.1712646760000003	0	0	0.12207031	1.622167932	9.62294928	-0.7464843750000001	-0.061035156	-0.061035156	0	1539958995.736
-8.67070288	-3.2634764400000003	-3.5792969240000003	-0.061035156	-0.18310547	0.061035156	3.104370108	-8.38478984	1.8410888580000002	0.36621094	-0.6713867	0.061035156	2.1664795320000003	9.86699182	2.6079101440000003	-0.4272461	-1.5258789	-0.12207031	-9.74257788	-0.3194091754	0.4689453076	0	0	-0.061035156	1.3446288940000002	9.66242662	2.3016601440000004	-0.12207031	-0.12207031	0.12207031	1.6114013580000002	9.650463760000001	-0.7512695288	-0.061035156	-0.12207031	0	1539958995.776
-8.55107428	-3.20366214	-3.4656494600000003	-0.061035156	0.24414062	0	2.854345746	-8.26276857	1.3637695680000002	-0.30517578	-1.0375977	0	2.27294928	9.67080072	2.5803954680000003	-0.5493164	-0.91552734	-0.24414062	-9.796411240000001	-0.343334964	0.5132080072	-0.061035156	-0.061035156	-0.061035156	1.3422363220000002	9.63371556	2.2490234620000003	-0.30517578	-0.24414062	0.061035156	1.6736084260000001	9.62055661	-0.7512695288	-0.061035156	-0.12207031	0	1539958995.816
-8.633618210000002	-3.234765576	-3.5745117800000004	-0.061035156	0.12207031	0	3.0828369600000003	-8.302246106	0.855346646	-0.36621094	-1.159668	-0.12207031	2.185620108	9.646875000000001	2.418896466	-0.36621094	-1.0986328	-0.36621094	-9.74138179	-0.27275390380000003	0.477319339	-0.061035156	0	-0.061035156	1.3470214660000002	9.58347194	2.18203125	-0.24414062	-0.36621094	0	1.6736084260000001	9.62055661	-0.7512695288	0	-0.12207031	0	1539958995.856
-8.65515126	-3.2658691100000006	-3.5673339660000005	-0.061035156	0	0.061035156	3.311328076	-8.296264480000001	0.49526367800000004	0.24414062	-0.4272461	-0.12207031	2.489477536	9.65405252	2.2490234620000003	-0.36621094	-0.8544922	-0.30517578	-9.74138179	-0.29667969240000003	0.440234375	0	-0.061035156	-0.061035156	1.4044433900000002	9.62055661	2.21433107	-0.24414062	-0.5493164	0	1.683178714	9.62773462	-0.773999002	0	-0.061035156	-0.061035156	1539958995.896
-8.53671875	-3.31252446	-3.4823974640000004	0	0.18310547	0.061035156	3.2239991	-8.283105432000001	0.594555661	0.4272461	0.18310547	0.18310547	2.7969239200000002	9.5870607	2.219116214	-0.12207031	-0.61035156	-0.30517578	-9.750951980000002	-0.3229980432	0.4605712860000001	-0.061035156	-0.061035156	-0.061035156	1.4786132200000002	9.563134980000001	2.2083496400000002	-0.18310547	-0.5493164	-0.061035156	1.6783935700000001	9.60739766	-0.7955322480000001	0	0	-0.061035156	1539958995.936
-8.564233426000001	-3.3376464660000003	-3.61638179	0	0.24414062	0.061035156	3.063696286	-8.424267572	0.6747070288	0.4272461	0.18310547	0.4272461	2.96560054	9.593042032000001	2.21433107	0.061035156	-0.24414062	-0.36621094	-9.7748777	-0.2930908246	0.458178714	0	-0.061035156	-0.061035156	1.5767089660000002	9.58586412	2.1162353240000003	-0.18310547	-0.5493164	-0.061035156	1.6783935700000001	9.60739766	-0.7955322480000001	0	-0.061035156	-0.061035156	1539958995.976
-8.65036592	-3.2957762600000002	-3.66303714	0	-0.061035156	0.061035156	3.0325927520000002	-8.49484874	0.8122802520000001	0.48828125	-0.18310547	0.61035156	3.052929712	9.557153060000001	2.233471646	0.12207031	0	-0.36621094	-9.788037140000002	-0.31342773560000003	0.47373047120000006	0	0	-0.061035156	1.6783935700000001	9.536816394	2.0935058900000003	-0.12207031	-0.36621094	-0.12207031	1.6879638580000003	9.62294928	-0.7572509980000001	0	0	-0.061035156	1539958996.016
-8.55585962	-3.2455322480000004	-3.62714856	0	-0.061035156	0	3.32089856	-8.43742662	1.1484375	0.30517578	-0.12207031	0.6713867	3.064892572	9.506909440000001	2.3160155760000003	0.18310547	0.12207031	-0.24414062	-9.76171875	-0.31701660340000004	0.4474121106000001	0.061035156	0	-0.061035156	1.681982428	9.444701980000001	2.094702176	-0.18310547	-0.30517578	-0.12207031	1.5121094240000001	9.644482428000002	-0.7692138580000001	-0.061035156	0	0	1539958996.056
-8.54389676	-3.234765576	-3.611596646	0	-0.061035156	-0.061035156	3.581689496	-8.45776358	1.268066394	0.061035156	0.30517578	0.6713867	3.0900146760000005	9.55117212	2.409326178	0.061035156	0.24414062	-0.24414062	-9.77248552	-0.362475589	0.48090820680000007	0.061035156	0	-0.061035156	1.62575679	9.404028060000002	2.063598642	-0.061035156	-0.12207031	-0.12207031	1.5121094240000001	9.644482428000002	-0.7692138580000001	0	-0.061035156	0	1539958996.096
-8.54389676	-3.2383545320000002	-3.61638179	0	-0.061035156	-0.061035156	3.714477536	-8.461352340000001	1.465454074	-0.24414062	0.36621094	0.6713867	2.9955077880000003	9.57749002	2.4990478240000003	0.061035156	0.12207031	-0.12207031	-9.765307608	-0.3612792932	0.46535643000000004	0	0	-0.061035156	1.6437011780000002	9.413598740000001	2.08752446	0.061035156	-0.12207031	-0.12207031	1.5970459260000003	9.62055661	-0.773999002	0	-0.061035156	-0.061035156	1539958996.136
-8.540307608	-3.24433606	-3.6056152160000003	-0.061035156	-0.061035156	-0.061035156	3.58049321	-8.476904254	1.4833984620000003	-0.4272461	0.24414062	0.48828125	2.9177491	9.600219748	2.56245108	0.061035156	0.061035156	0.061035156	-9.770092752000002	-0.3828125	0.45100097840000003	0	0	-0.061035156	1.7035155760000003	9.43273912	2.13178714	0.061035156	0	-0.061035156	1.6496826080000002	9.60859375	-0.793139676	0	-0.061035156	-0.061035156	1539958996.176
-8.557055710000002	-3.2467285340000003	-3.649877896	-0.061035156	0.061035156	-0.12207031	3.593652356	-8.5582518	1.337451178	-0.48828125	0.18310547	0.24414062	2.8639160340000003	9.640893570000001	2.616284146	0.18310547	0.24414062	0.12207031	-9.74736322	-0.40314941100000007	0.423486322	-0.061035156	0	-0.061035156	1.7059082460000001	9.46743161	2.1293945680000004	0.061035156	0.12207031	-0.061035156	1.60183107	9.613378894	-0.8445800720000001	0	-0.061035156	-0.061035156	1539958996.216
-8.5833741	-3.27663588	-3.744384784	-0.061035156	-0.12207031	-0.12207031	3.581689496	-8.610888580000001	1.2154297120000002	-0.30517578	0.12207031	-0.061035156	2.7311278960000003	9.7150634	2.6354248200000003	0.12207031	0.18310547	0.18310547	-9.770092752000002	-0.37683107	0.40434570680000004	-0.12207031	0	0	1.667626996	9.532031250000001	2.140161142	0.12207031	0.18310547	-0.061035156	1.655664038	9.612182608000001	-0.7823730432	0	0	-0.061035156	1539958996.256
-8.528344748	-3.282617212	-3.643896466	-0.061035156	-0.18310547	-0.12207031	3.5003417540000004	-8.652759080000001	1.3458251800000003	-0.18310547	-0.061035156	-0.24414062	2.6940429320000003	9.746167032	2.6222655759999998	0.12207031	0.18310547	0.18310547	-9.7832518	-0.3517089856000001	0.4294677716	-0.12207031	0	0	1.5934570680000002	9.558349640000001	2.135375998	0.061035156	0.18310547	0	1.6472900360000002	9.63491214	-0.8062988220000001	0	0	-0.061035156	1539958996.296
-8.523559800000001	-3.23356929	-3.609204074	-0.12207031	-0.061035156	-0.18310547	3.4907714660000004	-8.596533246000002	1.4833984620000003	-0.36621094	-0.061035156	-0.30517578	2.5995362400000004	9.71027806	2.5875733800000003	0	0.24414062	0.18310547	-9.785644568	-0.387597644	0.454589856	-0.12207031	0.061035156	0	1.565942392	9.522461060000001	2.136572284	0.061035156	0.18310547	0	1.6472900360000002	9.63491214	-0.8062988220000001	-0.061035156	0	-0.061035156	1539958996.336
-8.584570288	-3.2993652160000004	-3.6391114200000003	-0.12207031	0	-0.18310547	3.446508786	-8.597729532	1.3709472839999999	-0.4272461	0.18310547	-0.36621094	2.454785144	9.721044928000001	2.5492920320000003	0.061035156	0.18310547	0.061035156	-9.790429712	-0.34812010800000004	0.423486322	-0.12207031	0.061035156	0	1.588671924	9.54160144	2.0923096040000004	0.12207031	0.30517578	0	1.5982422120000002	9.63491214	-0.8254394568000001	-0.061035156	0.061035156	-0.061035156	1539958996.376
-8.62524411	-3.379516574	-3.6869628600000004	-0.12207031	-0.18310547	-0.18310547	3.3567871400000002	-8.64558107	1.3458251800000003	-0.30517578	0.18310547	-0.36621094	2.495458966	9.782055710000002	2.4978514400000003	0.061035156	0.24414062	0	-9.786840560000002	-0.31342773560000003	0.41152344240000005	-0.12207031	0.061035156	0	1.5563721040000003	9.62055661	2.082739218	0.061035156	0.24414062	0	1.58388678	9.6636232	-0.8278320288	0	0.061035156	-0.061035156	1539958996.416
-8.533129892	-3.3567871400000002	-3.575707968	-0.061035156	-0.18310547	-0.12207031	3.2479248200000006	-8.63959964	1.355395468	-0.12207031	0	-0.30517578	2.5445067900000002	9.782055710000002	2.47392572	0.061035156	0.30517578	0	-9.7832518	-0.30505371400000003	0.4067382788	-0.12207031	0.061035156	0	1.4391357820000001	9.62773462	2.104272464	0	0.24414062	0	1.58388678	9.6636232	-0.8278320288	-0.061035156	0.061035156	-0.061035156	1539958996.456
-8.52595198	-3.420190396	-3.5888672120000003	-0.061035156	0.061035156	-0.12207031	3.2048584260000004	-8.601318390000001	1.239355432	-0.061035156	-0.061035156	-0.24414062	2.6126952880000003	9.82033696	2.424877896	0.061035156	0.24414062	-0.061035156	-9.7401857	-0.29069824280000006	0.3349609424	-0.18310547	0.061035156	0	1.488183606	9.69951178	2.10546875	0.061035156	0.18310547	0	1.600634784	9.644482428000002	-0.7871582068	0	0.12207031	-0.061035156	1539958996.496
-8.608496106	-3.447705072	-3.6415038940000004	0	-0.12207031	-0.061035156	3.134277356	-8.585766574	1.19270018	-0.061035156	-0.061035156	-0.24414062	2.7048096040000003	9.77248552	2.4799072480000004	0	0.5493164	-0.18310547	-9.71745607	-0.24165038940000003	0.25959472840000003	-0.12207031	0	-0.061035156	1.491772464	9.62294928	2.0695800720000004	0.061035156	0.36621094	0	1.580297824	9.63491214	-0.80988768	0	0	-0.061035156	1539958996.536
-8.54270018	-3.4548827880000004	-3.593652356	0.061035156	-0.18310547	-0.061035156	3.1689697480000003	-8.52714856	1.3673584260000002	0.24414062	-0.30517578	-0.30517578	2.5839844240000005	9.797607428000001	2.545703076	-0.12207031	0.7324219	-0.061035156	-9.73898912	-0.21413574280000003	0.2763427716	-0.061035156	-0.061035156	-0.061035156	1.337451178	9.548779254000001	2.060009784	0.061035156	0.4272461	0.061035156	1.580297824	9.63491214	-0.80988768	-0.061035156	0	-0.061035156	1539958996.576
-8.500830072	-3.3651612400000004	-3.5733153960000004	0	-0.12207031	-0.12207031	3.277832068	-8.431445288	1.4606689300000002	-0.18310547	-0.061035156	-0.4272461	2.201171924	9.760522660000001	2.4153076080000004	-0.061035156	0.24414062	0.12207031	-9.90048822	-0.2428466754	0.492871106	0	0.061035156	0	1.2668701080000002	9.555957068	2.031298822	-0.061035156	0.12207031	0.061035156	1.6149902160000003	9.644482428000002	-0.8158691100000001	-0.061035156	-0.061035156	-0.061035156	1539958996.616
-8.57858876	-3.50393071	-3.5182862400000006	0	0	-0.12207031	3.277832068	-8.431445288	1.4606689300000002	-0.18310547	-0.061035156	-0.4272461	2.29089357	9.77607428	2.359082068	0	-0.061035156	0	-9.87177716	-0.288305661	0.4330566394	-0.061035156	0.18310547	-0.12207031	1.714282248	9.71147464	2.08752446	0	0.18310547	0	1.6437011780000002	9.640893570000001	-0.7524658540000001	-0.061035156	0	0	1539958996.656
-8.67070288	-3.435742212	-3.6714112400000003	-0.061035156	-0.18310547	-0.061035156	3.081640576	-8.487670926	0.7991211060000001	-0.36621094	-0.18310547	0	2.5181884000000005	9.82272914	2.5217773560000003	0.18310547	0.61035156	-0.18310547	-9.801196580000001	-0.38640135800000003	0.28471679320000004	-0.061035156	0.18310547	-0.12207031	1.714282248	9.71147464	2.08752446	0	0.18310547	0	1.546801718	9.651660340000001	-0.7979248200000001	-0.061035156	0	0	1539958996.696
-8.633618210000002	-3.5338378600000007	-3.5027344240000007	0.061035156	-0.24414062	0	3.4823974640000004	-8.43742662	0.899609375	-0.36621094	-0.18310547	0	2.6103027160000005	9.90527356	2.593554712	0.18310547	0.91552734	-0.36621094	-9.838280760000002	-0.379223642	0.1806396466	-0.24414062	0.18310547	-0.12207031	1.714282248	9.71147464	2.08752446	0	0.18310547	0	1.5862792540000001	9.683960160000002	-0.784765625	-0.061035156	-0.061035156	0	1539958996.736
-8.43742662	-3.517089856	-3.42497554	0	-0.12207031	0	3.9441650360000002	-8.419482428	1.15441893	0	0.061035156	0.48828125	2.62346196	9.91364766	2.6916503600000006	0	0.9765625	-0.24414062	-9.796411240000001	-0.31342773560000003	0.1112548822	-0.061035156	0.18310547	-0.18310547	1.358984424	9.6552491	2.13776857	0	0.8544922	0	1.542016574	9.64328624	-0.7955322480000001	0	0	-0.061035156	1539958996.776
-8.357275360000001	-3.514697284	-3.32089856	0.12207031	0	-0.061035156	4.085327176000001	-8.557055710000002	1.09819339	0	0.061035156	-0.061035156	2.312426718	9.864599640000002	2.6378173920000005	-0.24414062	0.48828125	0.061035156	-9.837085159999999	-0.3911865216	0.19140625	-0.061035156	0.24414062	-0.18310547	1.0802490020000002	9.57150908	2.107861322	-0.061035156	0.5493164	0.12207031	1.542016574	9.64328624	-0.7955322480000001	-0.061035156	0	-0.061035156	1539958996.816
-8.45297824	-3.4728271760000005	-3.3687500000000004	0.18310547	0.12207031	-0.18310547	3.83171376	-8.496044928000002	1.0969971040000002	-0.061035156	-0.24414062	-0.8544922	2.004980432	9.567919928000002	2.4870849640000006	-0.30517578	-0.12207031	0.24414062	-10.008153960000001	-0.49645996400000003	0.31701660340000004	0	0.4272461	-0.12207031	1.27763678	9.410009980000002	2.2609863220000004	-0.12207031	0.30517578	0.061035156	1.491772464	9.646875000000001	-0.71538089	0	-0.061035156	0	1539958996.856
-8.53073732	-3.4728271760000005	-3.5386230040000006	0.12207031	-0.12207031	-0.24414062	3.8221435700000006	-8.500830072	0.9893310700000001	0	0.18310547	-1.159668	1.9224365020000003	9.3920652	2.43803714	-0.18310547	-0.18310547	0.12207031	-10.100268080000001	-0.540722644	0.32180175720000004	-0.061035156	0.6713867	-0.12207031	1.5982422120000002	9.30234375	2.27055661	0	0.36621094	-0.12207031	1.431957968	9.668408246	-0.7225586060000001	-0.061035156	-0.12207031	0.061035156	1539958996.896
-8.524755890000002	-3.399853534	-3.4620605040000005	0.12207031	-0.12207031	-0.4272461	3.523071286	-8.34052716	1.1711669928000001	-0.36621094	0.79345703	-0.79345703	1.9391846040000003	9.42197284	2.386596646	0.12207031	0.24414062	-0.061035156	-9.96389128	-0.576611322	0.3229980432	-0.18310547	0.7324219	-0.061035156	1.7059082460000001	9.36933606	2.245434604	0	0.5493164	-0.30517578	1.431957968	9.668408246	-0.7225586060000001	-0.061035156	-0.18310547	0.061035156	1539958996.936
-8.585766574	-3.3675537140000005	-3.4656494600000003	0.12207031	-0.061035156	-0.48828125	2.9727783540000003	-8.301049820000001	1.05991214	-0.6713867	0.48828125	-0.4272461	1.96669928	9.47460962	2.2753417540000003	0.30517578	0.36621094	-0.24414062	-9.810766280000001	-0.592163089	0.15551757200000002	-0.24414062	0.6713867	0	1.7059082460000001	9.36933606	2.245434604	0	0.5493164	-0.30517578	1.393676718	9.686352340000001	-0.7811767572	-0.061035156	-0.24414062	0	1539958996.976
-8.649169928000001	-3.4823974640000004	-3.466845746	0.12207031	-0.12207031	-0.4272461	2.569628894	-8.528344748	0.7680175720000001	-0.48828125	0	-0.061035156	1.987036142	9.688745108	2.3351562500000003	0.48828125	0.30517578	-0.30517578	-9.693530252	-0.45698242800000005	-0.09211425720000001	-0.18310547	0.5493164	-0.061035156	1.7059082460000001	9.36933606	2.245434604	0	0.5493164	-0.30517578	1.491772464	9.6552491	-0.8362060700000001	-0.061035156	-0.18310547	-0.061035156	1539958997.016
-8.6264402	-3.561352536	-3.428564496	0.18310547	-0.12207031	-0.36621094	2.866308606	-8.621655252000002	0.5610595746000001	-0.48828125	0	-0.061035156	2.0576172120000003	9.884936600000001	2.460766574	0.36621094	0.12207031	-0.36621094	-9.645678420000001	-0.37802735600000004	-0.2619873004	-0.12207031	0.4272461	-0.061035156	0.915161142	9.60261232	2.172460962	0.18310547	0.30517578	-0.48828125	1.491772464	9.6552491	-0.8362060700000001	0	-0.24414062	-0.18310547	1539958997.056
-8.535522660000002	-3.5924560700000003	-3.363964856	0.18310547	-0.12207031	-0.24414062	3.2096435700000003	-8.535522660000002	0.8290283540000001	0.24414062	-0.18310547	0.36621094	2.1664795320000003	9.90647014	2.50622554	0.18310547	-0.12207031	-0.18310547	-9.630126800000001	-0.32658691100000004	-0.44143066100000006	0	0.36621094	-0.061035156	0.707006839	9.616967752	2.24064946	0.18310547	0.061035156	-0.4272461	1.9200439300000003	9.591845746	-0.7979248200000001	0	-0.12207031	-0.18310547	1539958997.096
-8.4900634	-3.658251996	-3.2790283540000003	0.18310547	0.18310547	-0.18310547	3.1139403960000003	-8.559448380000001	0.9869384980000001	-0.24414062	0.061035156	0.18310547	2.186816394	9.87536592	2.519384784	0.12207031	-0.30517578	0	-9.53322734	-0.3576904254	-0.5359375000000001	0.12207031	0.24414062	0	0.6986327880000001	9.62055661	2.277734424	0	-0.12207031	-0.30517578	1.867407248	9.555957068	-0.802709964	0	-0.061035156	-0.18310547	1539958997.136
-8.628832968000001	-3.70131839	-3.4560790740000003	0.18310547	0.061035156	-0.061035156	3.1593994600000004	-8.66472194	0.9606201080000001	-0.5493164	0.12207031	0.36621094	2.168872104	9.932788040000002	2.495458966	0.061035156	-0.24414062	0.061035156	-9.508105432	-0.4378417932	-0.6089111420000001	0.18310547	0.061035156	0	0.7692138580000001	9.666015380000001	2.250219748	0	-0.12207031	-0.18310547	1.867407248	9.555957068	-0.802709964	0	-0.12207031	-0.12207031	1539958997.176
-8.616870108	-3.68098143	-3.4166014400000004	0.12207031	-0.12207031	0.061035156	3.311328076	-8.74367662	0.876879892	-0.4272461	0.24414062	0.48828125	2.086328076	9.999779860000002	2.516992212	0	-0.24414062	0	-9.599023560000001	-0.42587889400000006	-0.6101074280000001	0.18310547	-0.12207031	0.061035156	0.778784146	9.718652160000001	2.19399411	0	-0.24414062	-0.12207031	1.848266574	9.58586412	-0.8433837860000001	-0.061035156	-0.18310547	-0.061035156	1539958997.216
-8.560644568	-3.6797851440000002	-3.3041503600000004	0.12207031	0.18310547	0.12207031	3.1558105040000006	-8.76042482	0.8062988220000001	-0.4272461	0.24414062	0.48828125	2.0576172120000003	10.035669420000001	2.5253662140000004	-0.12207031	-0.36621094	-0.061035156	-9.63969748	-0.4486083966	-0.6148925720000001	0.18310547	-0.18310547	0.061035156	0.784765625	9.760522660000001	2.1892089660000003	0.061035156	-0.30517578	0	1.812377896	9.60261232	-0.846972644	-0.061035156	-0.12207031	-0.061035156	1539958997.256
-8.518774460000001	-3.6917480040000004	-3.3292724640000007	0.12207031	0	0.18310547	3.4166014400000004	-8.69223642	0.9378906250000001	-0.24414062	-0.061035156	0.36621094	2.191601538	10.004565200000002	2.5947509	-0.12207031	-0.36621094	0	-9.6636232	-0.4486083966	-0.5586669928	0.18310547	-0.24414062	0	0.8972167932	9.795214660000001	2.251416034	0	-0.36621094	0.061035156	1.812377896	9.60261232	-0.846972644	-0.061035156	0	-0.061035156	1539958997.296
-8.50561502	-3.7288329680000003	-3.366357428	0.061035156	0.12207031	0.12207031	3.53981929	-8.718554712000001	0.9606201080000001	-0.24414062	0.18310547	0.30517578	2.263378894	9.932788040000002	2.62944339	-0.24414062	-0.24414062	0.061035156	-9.7066893	-0.4474121106000001	-0.49167482	0.24414062	-0.30517578	0	0.9510498200000002	9.73540036	2.21433107	-0.12207031	-0.30517578	0.12207031	1.644897464	9.644482428000002	-0.764428714	0	-0.061035156	-0.061035156	1539958997.336
-8.560644568	-3.714477536	-3.37473143	0.061035156	-0.18310547	0.12207031	3.40703125	-8.675488220000002	0.9426757788	-0.061035156	0.061035156	0.18310547	2.1760498200000002	9.8418705	2.61867662	-0.30517578	-0.30517578	0.061035156	-9.74736322	-0.4904785144	-0.45578614200000006	0.18310547	-0.36621094	0	0.9989013580000001	9.640893570000001	2.1616942900000002	-0.12207031	-0.36621094	0.18310547	1.623364218	9.64208966	-0.7261474640000001	-0.061035156	-0.12207031	-0.061035156	1539958997.376
-8.462548920000001	-3.631933606	-3.2885987400000003	-0.061035156	-0.061035156	0.061035156	3.4500976440000004	-8.475707968	0.83022464	0.12207031	0.061035156	0.12207031	2.2849121400000003	9.69472644	2.427270468	-0.30517578	-0.30517578	0	-9.844262680000002	-0.54191893	-0.31223143000000003	0.18310547	-0.30517578	0	1.1735596040000003	9.555957068	2.201171924	-0.12207031	-0.24414062	0.12207031	1.5527832460000002	9.644482428000002	-0.7117919928	-0.12207031	-0.061035156	-0.061035156	1539958997.44
-8.533129892	-3.6510742800000004	-3.3412353240000003	-0.061035156	-0.061035156	0	3.4500976440000004	-8.475707968	0.83022464	-0.061035156	0.061035156	0.24414062	2.2849121400000003	9.69472644	2.427270468	-0.30517578	-0.18310547	0	-9.844262680000002	-0.54191893	-0.31223143000000003	0.18310547	-0.30517578	0	1.1735596040000003	9.555957068	2.201171924	-0.12207031	-0.24414062	0.12207031	1.5121094240000001	9.65405252	-0.6902587860000001	-0.12207031	-0.061035156	-0.061035156	1539958997.456
-8.54628894	-3.7671141200000005	-3.3771241	-0.18310547	-0.18310547	-0.061035156	3.5721191100000005	-8.66352536	0.37683107	0.5493164	0.18310547	0.061035156	2.27055661	9.7066893	2.3052490020000005	-0.061035156	-0.12207031	-0.061035156	-9.83229982	-0.4761230432	-0.25959472840000003	0	-0.24414062	-0.061035156	1.1639892572000001	9.630126800000001	2.162890576	-0.061035156	-0.24414062	0	1.39606929	9.683960160000002	-0.735717752	0	0.061035156	-0.12207031	1539958997.583
-8.475707968	-3.817358426	-3.2909912140000004	-0.18310547	-0.24414062	0	3.2407471040000004	-8.560644568	0.5802001800000001	0.24414062	-0.12207031	-0.18310547	2.3519042540000004	9.79401857	2.3985596040000003	-0.061035156	-0.061035156	-0.061035156	-9.839477340000002	-0.501245108	-0.22490234620000002	-0.12207031	-0.18310547	-0.061035156	1.2309814300000002	9.687548920000001	2.140161142	0	-0.18310547	0	1.4116211060000001	9.66242662	-0.702221646	0	0.061035156	-0.12207031	1539958997.618
-8.37641574	-3.8065917540000007	-3.1438476440000005	-0.18310547	0.061035156	-0.061035156	3.334057608	-8.63122554	0.6519775360000001	0.061035156	0.12207031	-0.4272461	2.445214856	9.782055710000002	2.48588858	0	0.061035156	-0.061035156	-9.80717752	-0.4761230432	-0.2189208966	-0.12207031	-0.18310547	-0.061035156	1.252514676	9.687548920000001	2.1844238220000003	-0.061035156	-0.061035156	-0.061035156	1.3087402160000001	9.650463760000001	-0.724951178	0	0.18310547	-0.12207031	1539958997.659
-8.463745108000001	-3.8125733800000003	-3.25988768	-0.12207031	0.061035156	-0.061035156	3.3651612400000004	-8.58217752	0.7799804712000001	-0.12207031	0.061035156	-0.48828125	2.4165038940000003	9.73659694	2.5588623200000002	0	0.12207031	0	-9.844262680000002	-0.46774902160000004	-0.17465820680000002	-0.18310547	-0.12207031	-0.061035156	1.23696286	9.609789840000001	2.19997554	-0.061035156	0	0	1.287207068	9.67558606	-0.717773462	0	0.061035156	-0.12207031	1539958997.696
-8.450586060000001	-3.794628894	-3.3101317900000002	-0.18310547	-0.061035156	-0.12207031	3.216821286	-8.553466754	0.805102536	-0.18310547	-0.061035156	-0.48828125	2.381811502	9.701904254	2.604321286	-0.061035156	0.12207031	0.061035156	-9.83110324	-0.44980469240000004	-0.1626953076	-0.12207031	-0.061035156	-0.061035156	1.199877896	9.554760880000002	2.19997554	0	0.061035156	0	1.287207068	9.67558606	-0.717773462	0	0.061035156	-0.12207031	1539958997.736
-8.45776358	-3.791040036	-3.31850589	-0.12207031	0.061035156	-0.061035156	3.172558606	-8.565429712	0.770410144	-0.24414062	0	-0.30517578	2.327978534	9.77128894	2.54689946	-0.061035156	0.061035156	0.061035156	-9.840673920000002	-0.46774902160000004	-0.135180661	-0.12207031	-0.061035156	-0.061035156	1.152026358	9.599023560000001	2.16408696	0	0.061035156	0	1.282421924	9.67080072	-0.7034179712000002	0	0	-0.12207031	1539958997.776
-8.481689300000001	-3.75754393	-3.32089856	-0.12207031	0	-0.061035156	3.116332968	-8.577392572	0.7416992212000001	-0.24414062	0	-0.30517578	2.350707968	9.792822480000002	2.50622554	-0.061035156	0.061035156	0.12207031	-9.80717752	-0.4521972644	-0.12800292540000002	-0.12207031	-0.061035156	-0.061035156	1.153222644	9.648071580000002	2.1844238220000003	0.061035156	0.061035156	0	1.284814496	9.68515625	-0.7476806610000001	0	0	-0.061035156	1539958997.816
-8.430249100000001	-3.7515625000000004	-3.34243161	-0.061035156	0.18310547	-0.061035156	3.1139403960000003	-8.633618210000002	0.764428714	-0.18310547	0.18310547	0	2.363867212	9.74257788	2.47871106	0	0.12207031	0.12207031	-9.7832518	-0.45339357	-0.1411621106	-0.12207031	-0.061035156	-0.061035156	1.1604003600000001	9.615771760000001	2.178442392	0.061035156	0.12207031	0	1.284814496	9.67558606	-0.7680175720000001	0	-0.061035156	-0.061035156	1539958997.856
-8.47092302	-3.77548822	-3.4381347840000003	-0.12207031	0	-0.061035156	3.1893066100000005	-8.668310700000001	0.8182617212000002	-0.18310547	0.30517578	0.061035156	2.3255859620000003	9.72702626	2.47631839	-0.061035156	0.18310547	0.12207031	-9.789233426000001	-0.43186035340000006	-0.1387695288	-0.12207031	-0.061035156	0	1.0958007788	9.581079074	2.153320288	0.061035156	0.12207031	0	1.284814496	9.67558606	-0.7680175720000001	0	-0.061035156	-0.061035156	1539958997.896
-8.45417482	-3.741992212	-3.3914795320000004	-0.061035156	0.12207031	0	3.10317392	-8.706591754	0.8673096040000001	-0.061035156	0.18310547	0.061035156	2.293286142	9.790429712	2.4930663940000004	-0.061035156	0.12207031	0.12207031	-9.795214660000001	-0.4139160144	-0.132788089	-0.061035156	-0.061035156	0	1.040771466	9.62055661	2.154516574	0.061035156	0.12207031	0.061035156	1.39606929	9.673193390000002	-0.7440917932000001	0	-0.061035156	-0.061035156	1539958997.936
-8.498437500000001	-3.7300292540000006	-3.487182608	-0.061035156	0.061035156	0	3.1103514400000005	-8.69941394	0.9402832068000001	0	0.061035156	0.12207031	2.24663089	9.80239218	2.4667480040000003	-0.061035156	0	0.12207031	-9.780859620000001	-0.43186035340000006	-0.12800292540000002	-0.12207031	-0.061035156	0	1.0563232428000002	9.66481929	2.141357428	0	0.061035156	0.061035156	1.296777356	9.65405252	-0.7668212860000001	-0.061035156	0	-0.061035156	1539958997.976
-8.461352340000001	-3.7384033540000003	-3.446508786	-0.061035156	0.061035156	0	3.16777356	-8.674292032	0.898413089	0.061035156	0.12207031	0.18310547	2.25859375	9.79880342	2.496655252	-0.061035156	0.061035156	0.12207031	-9.797607428000001	-0.4342529254	-0.11843261780000001	-0.12207031	-0.061035156	0	1.114941394	9.689941394000002	2.12341304	0	0.061035156	0.061035156	1.296777356	9.65405252	-0.7668212860000001	0	0	-0.061035156	1539958998.016
-8.42666034	-3.7072998200000002	-3.4321533540000004	-0.061035156	0.18310547	0	3.2682617800000004	-8.698217752000001	0.9737792932	0.18310547	0.18310547	0.18310547	2.2837158540000004	9.77607428	2.5588623200000002	0	0.12207031	0.061035156	-9.82153354	-0.43066405760000004	-0.09450683900000001	-0.12207031	-0.061035156	0	1.1903076080000001	9.686352340000001	2.1305908540000003	-0.061035156	0.061035156	0.061035156	1.3242920320000002	9.656445288	-0.775195288	0	0	-0.061035156	1539958998.056
-8.421875	-3.6785887600000002	-3.514697284	-0.061035156	0.061035156	-0.061035156	3.3448242800000005	-8.57858876	0.9905273560000001	0.18310547	0.18310547	0.18310547	2.3052490020000005	9.729418930000001	2.592358426	-0.061035156	0.12207031	0	-9.7832518	-0.41511232	-0.0837402356	-0.12207031	0	0	1.1807373200000002	9.62294928	2.1473388580000004	0	0.12207031	0	1.3242920320000002	9.656445288	-0.775195288	0.061035156	0	-0.061035156	1539958998.096
-8.421875	-3.676196286	-3.4788086060000003	-0.061035156	0.12207031	-0.061035156	3.325683606	-8.48647464	0.9426757788	-0.30517578	0.24414062	0.30517578	2.3387451080000004	9.71745607	2.6174804320000002	-0.061035156	0.061035156	0	-9.81555162	-0.37204589660000004	-0.0885253894	-0.12207031	0	0	1.1699707068	9.58825679	2.10546875	0	0.061035156	0.061035156	1.33386232	9.6552491	-0.7692138580000001	0.061035156	-0.061035156	-0.061035156	1539958998.136
-8.46972644	-3.6415038940000004	-3.585278354	-0.12207031	0.24414062	-0.061035156	3.32807608	-8.560644568	0.75964357	-0.4272461	0.24414062	0.30517578	2.3949707460000003	9.76889676	2.56484375	-0.12207031	0.061035156	0	-9.835888579999999	-0.3935791034	-0.03349609424	-0.12207031	0	0	1.1747558900000001	9.636108426000002	2.100683606	-0.061035156	0.061035156	0.061035156	1.443920926	9.680371106	-0.8182617212000002	0	0	-0.061035156	1539958998.176
-8.462548920000001	-3.6474853240000003	-3.6618408540000003	-0.12207031	0.061035156	-0.061035156	3.215625	-8.610888580000001	0.5323486420000001	-0.36621094	0.18310547	0.18310547	2.4595702880000005	9.795214660000001	2.49426268	-0.061035156	0	0	-9.82990764	-0.40434570680000004	-0.03229980432	-0.12207031	0	0	1.2285888580000002	9.724634080000001	2.11743161	-0.061035156	0.061035156	0	1.443920926	9.680371106	-0.8182617212000002	0	0	-0.061035156	1539958998.215
-8.369238220000002	-3.6714112400000003	-3.53742662	-0.061035156	0.18310547	-0.061035156	3.111547824	-8.58815944	0.39836425720000007	0.061035156	-0.061035156	0.061035156	2.477514676	9.713867212	2.46794429	-0.061035156	0.12207031	0	-9.849048020000001	-0.3911865216	0.0	-0.12207031	0.061035156	0	1.25729982	9.66242662	2.122216754	-0.12207031	0.061035156	0	1.3302734620000003	9.6983152	-0.8266357428000001	0	0.061035156	-0.061035156	1539958998.255
-8.415893570000001	-3.6773925720000005	-3.6750000000000003	-0.061035156	0.18310547	-0.061035156	3.19768071	-8.564233426000001	0.642407248	0.36621094	-0.18310547	-0.061035156	2.4751221040000004	9.697119110000001	2.4643554320000005	0	0.12207031	0	-9.7748777	-0.3612792932	-0.06699218750000001	-0.12207031	0.061035156	-0.061035156	1.2704589660000003	9.625341754	2.101879892	-0.061035156	0.061035156	-0.061035156	1.408032248	9.648071580000002	-0.7883544928000001	0	0	-0.061035156	1539958998.296
-8.47451178	-3.6917480040000004	-3.6917480040000004	-0.061035156	0	0	3.134277356	-8.608496106	0.9642089660000001	0.36621094	0.061035156	-0.18310547	2.5074219240000004	9.743774460000001	2.536132788	0	0.12207031	0	-9.770092752000002	-0.37802735600000004	-0.1208251996	-0.12207031	0	0	1.1879150360000001	9.645678420000001	2.068383786	0	0.12207031	-0.061035156	1.408032248	9.648071580000002	-0.7883544928000001	0	0	-0.061035156	1539958998.335
-8.3536866	-3.6893554320000006	-3.640307608	-0.061035156	0.30517578	0	3.2682617800000004	-8.69103984	1.1639892572000001	0.061035156	-0.18310547	-0.18310547	2.53254393	9.790429712	2.5791992800000005	0	0.12207031	0.061035156	-9.7748777	-0.362475589	-0.10527343750000001	-0.12207031	0	-0.061035156	1.15441893	9.67917482	2.0755615020000002	-0.061035156	0	0	1.387695288	9.66242662	-0.840991214	0	0	-0.061035156	1539958998.375
-8.405126800000001	-3.7061035340000004	-3.7324219240000005	0.061035156	0.12207031	0.061035156	3.40703125	-8.661132788000002	1.114941394	-0.12207031	0.061035156	-0.12207031	2.5026367800000004	9.789233426000001	2.586376996	0	0.061035156	0.061035156	-9.77966304	-0.346923822	-0.1256103534	-0.12207031	0	-0.061035156	1.184326178	9.681567392	2.146142572	-0.061035156	0.061035156	0	1.3637695680000002	9.646875000000001	-0.832617212	0	0	-0.061035156	1539958998.415
-8.375219748000001	-3.6618408540000003	-3.80778804	0	-0.061035156	0.061035156	3.2718505400000004	-8.637207068	1.061108426	-0.18310547	0.12207031	-0.12207031	2.447607428	9.785644568	2.63183606	-0.061035156	0.12207031	0.061035156	-9.77607428	-0.33017577880000004	-0.132788089	-0.061035156	0	-0.061035156	1.2058593750000002	9.673193390000002	2.135375998	-0.061035156	0.061035156	0	1.3577880400000002	9.656445288	-0.833813498	-0.061035156	-0.061035156	-0.061035156	1539958998.455
-8.342919928	-3.6750000000000003	-3.7479737400000004	0.061035156	0.061035156	0.061035156	3.2180175720000004	-8.5833741	0.878076178	-0.061035156	0.061035156	-0.12207031	2.3949707460000003	9.77607428	2.6533691100000003	-0.061035156	0.061035156	0	-9.77607428	-0.34094239200000004	-0.1411621106	-0.061035156	0	-0.061035156	1.197485324	9.63969748	2.10546875	-0.061035156	0.061035156	0.061035156	1.3577880400000002	9.656445288	-0.833813498	-0.061035156	-0.061035156	-0.061035156	1539958998.495
-8.342919928	-3.6558594240000004	-3.77788089	0	-0.061035156	0	3.198876996	-8.52954074	0.832617212	0.061035156	0	-0.061035156	2.372241214	9.71745607	2.604321286	-0.12207031	0	0	-9.782055710000002	-0.34931639400000003	-0.1208251996	0	0	-0.061035156	1.1508300720000002	9.591845746	2.1329834260000005	-0.061035156	0	0.061035156	1.374536142	9.65285643	-0.8565429712000001	0	0	-0.061035156	1539958998.535
-8.34890126	-3.6618408540000003	-3.77189946	0	0	0	3.15461412	-8.540307608	0.8637207068000001	0	0	-0.12207031	2.34711911	9.724634080000001	2.5492920320000003	-0.12207031	-0.061035156	0	-9.80358876	-0.379223642	-0.12919922120000002	0	0	-0.061035156	1.152026358	9.60141574	2.15571286	-0.12207031	0	0.061035156	1.3362548920000001	9.6636232	-0.833813498	-0.061035156	0	-0.061035156	1539958998.575
-8.34650908	-3.6283447480000004	-3.8388915740000003	0	-0.18310547	-0.061035156	3.1761474640000005	-8.595336960000001	0.7895507788	-0.061035156	0	-0.12207031	2.386596646	9.700707968000001	2.4978514400000003	-0.12207031	-0.061035156	-0.061035156	-9.80358876	-0.38879393000000007	-0.10048827880000001	-0.061035156	0	-0.061035156	1.175952176	9.612182608000001	2.1293945680000004	-0.061035156	-0.061035156	0	1.3769287140000002	9.666015380000001	-0.811083966	-0.061035156	-0.061035156	-0.061035156	1539958998.615
-8.321386780000001	-3.6415038940000004	-3.7049072480000005	0.061035156	-0.12207031	-0.061035156	3.12351088	-8.576196580000001	0.7991211060000001	-0.061035156	0	-0.12207031	2.403344748	9.6552491	2.445214856	-0.061035156	0	-0.061035156	-9.760522660000001	-0.3959716754	-0.0980957068	0	-0.061035156	-0.061035156	1.168774411	9.57150908	2.16767572	-0.061035156	-0.061035156	0	1.3613769960000002	9.65285643	-0.8589355432	-0.061035156	0	0	1539958998.655
-8.334545926	-3.6797851440000002	-3.7025146760000003	0	0.061035156	-0.061035156	3.0900146760000005	-8.564233426000001	0.7907471040000001	0	-0.12207031	-0.12207031	2.390185504	9.63969748	2.418896466	-0.061035156	-0.12207031	-0.061035156	-9.816748200000001	-0.3995605432	-0.1196289038	0	0	-0.061035156	1.152026358	9.542798020000001	2.1569091460000003	-0.061035156	-0.061035156	0	1.35419928	9.66481929	-0.840991214	0	0	-0.061035156	1539958998.695
-8.38120108	-3.7049072480000005	-3.71088858	0.061035156	-0.24414062	-0.061035156	3.08881839	-8.56901857	0.838598642	0	-0.12207031	-0.12207031	2.404541034	9.67080072	2.396167032	0	-0.12207031	-0.061035156	-9.7748777	-0.4091308606000001	-0.1363769568	0	0	0	1.1484375	9.57150908	2.15571286	0	-0.061035156	-0.061035156	1.356591754	9.682763580000001	-0.838598642	-0.061035156	0	-0.061035156	1539958998.735
-8.32497554	-3.7025146760000003	-3.6977295320000003	-0.061035156	0	-0.061035156	3.131884784	-8.638403060000002	0.90678714	0	-0.061035156	-0.061035156	2.4595702880000005	9.682763580000001	2.42368161	0	-0.061035156	-0.061035156	-9.770092752000002	-0.387597644	-0.15671386780000002	0	0	0	1.1627929712000002	9.600219748	2.1616942900000002	0	-0.061035156	-0.061035156	1.349414038	9.668408246	-0.8230468750000001	-0.061035156	0	-0.061035156	1539958998.775
-8.42785643	-3.7431884000000006	-3.7072998200000002	0	-0.24414062	-0.061035156	2.9273192900000002	-8.680273560000002	1.0515380890000001	-0.12207031	-0.5493164	-0.061035156	2.4655516200000003	9.69472644	2.4930663940000004	0.061035156	-0.061035156	-0.061035156	-9.797607428000001	-0.401953125	-0.14235839660000002	0.061035156	-0.061035156	0	1.1580077880000001	9.595434800000001	2.1700683900000004	0	-0.061035156	-0.061035156	1.343432608	9.656445288	-0.805102536	-0.061035156	-0.061035156	-0.061035156	1539958998.815
-8.333349640000002	-3.7300292540000006	-3.66303714	0	-0.18310547	-0.061035156	3.134277356	-8.711376800000002	0.9343017572	-0.24414062	-0.61035156	0.061035156	2.4165038940000003	9.758129892000001	2.5421141200000004	0.061035156	-0.12207031	-0.061035156	-9.80358876	-0.4342529254	-0.1674804712	0.061035156	0	0	1.156811502	9.631323380000001	2.16408696	0	-0.12207031	-0.061035156	1.343432608	9.656445288	-0.805102536	-0.061035156	0	-0.061035156	1539958998.855
-8.388378894	-3.7156739200000004	-3.593652356	0	-0.12207031	-0.061035156	3.2479248200000006	-8.712573380000002	0.8254394568000001	-0.18310547	-0.18310547	0.061035156	2.4308594240000003	9.73898912	2.593554712	0	-0.18310547	-0.061035156	-9.77607428	-0.42707518000000005	-0.16987304320000002	0.061035156	-0.061035156	0	1.156811502	9.631323380000001	2.16408696	0	-0.12207031	-0.061035156	1.299169928	9.67438948	-0.80390625	-0.061035156	0	-0.061035156	1539958998.895
-8.380004892	-3.7204589660000003	-3.6139891200000003	-0.061035156	-0.12207031	-0.061035156	3.07805162	-8.61328125	0.5598632788000001	0.12207031	-0.36621094	-0.061035156	2.42607428	9.73540036	2.6174804320000002	0	-0.12207031	-0.061035156	-9.76889676	-0.4426269568000001	-0.18422851440000002	0.061035156	-0.061035156	0	1.156811502	9.631323380000001	2.16408696	0	-0.12207031	-0.061035156	1.3230957460000001	9.677978240000002	-0.8134765380000001	-0.061035156	-0.061035156	-0.061035156	1539958998.935
-8.368042032	-3.7360108800000003	-3.5984375	0	-0.12207031	-0.061035156	3.19768071	-8.685058606	0.708203125	0.7324219	-0.61035156	-0.061035156	2.3746337860000004	9.77607428	2.613891574	-0.061035156	-0.12207031	-0.061035156	-9.795214660000001	-0.41511232	-0.15551757200000002	0.12207031	-0.061035156	0	1.152026358	9.62055661	2.191601538	0	-0.12207031	0	1.3230957460000001	9.677978240000002	-0.8134765380000001	-0.061035156	0	-0.061035156	1539958998.975
-8.41828624	-3.7252441100000007	-3.5673339660000005	-0.061035156	-0.061035156	-0.061035156	3.2527099640000006	-8.675488220000002	1.02761232	0.61035156	-0.4272461	-0.061035156	2.34113768	9.77128894	2.60910643	-0.061035156	-0.18310547	-0.061035156	-9.76291484	-0.4713378894	-0.15910644960000003	0.061035156	-0.061035156	0	1.1328857428	9.64208966	2.178442392	0	-0.12207031	-0.061035156	1.29558107	9.6552491	-0.7799804712000001	-0.061035156	0	-0.061035156	1539958999.015
-8.408715560000001	-3.77189946	-3.58647464	0	-0.12207031	-0.061035156	3.16298822	-8.66472194	1.1400634980000002	0.24414062	-0.5493164	-0.24414062	2.365063498	9.74257788	2.60910643	-0.061035156	-0.061035156	-0.18310547	-9.8251223	-0.40075683900000003	-0.113647464	0.061035156	-0.061035156	0	1.239355432	9.637304712	2.191601538	-0.061035156	-0.12207031	0	1.302758786	9.689941394000002	-0.7763915740000001	-0.061035156	0	-0.061035156	1539958999.055
-8.4135009	-3.7204589660000003	-3.5960449280000004	-0.061035156	-0.18310547	-0.061035156	3.359179712	-8.646777160000001	1.00129393	0.18310547	-0.79345703	-0.18310547	2.35549321	9.77248552	2.60910643	-0.061035156	-0.12207031	-0.12207031	-9.790429712	-0.41870117800000006	-0.132788089	0.061035156	-0.061035156	0	1.211840854	9.648071580000002	2.2071533540000003	-0.061035156	-0.061035156	-0.061035156	1.302758786	9.689941394000002	-0.7763915740000001	0	-0.061035156	-0.061035156	1539958999.095
-8.41828624	-3.696533246	-3.5625489200000002	-0.061035156	-0.18310547	-0.061035156	3.4213867800000006	-8.518774460000001	0.8840576080000001	0.12207031	-0.24414062	0	2.3925780760000004	9.73061502	2.58278804	-0.12207031	-0.18310547	-0.12207031	-9.756933606	-0.38640135800000003	-0.12321777160000001	0	-0.061035156	0	1.1472412140000001	9.60739766	2.154516574	-0.061035156	-0.12207031	0	1.312329074	9.69113768	-0.745288089	-0.061035156	0	-0.061035156	1539958999.135
-8.424267572	-3.6881591460000003	-3.544604532	-0.061035156	-0.061035156	-0.061035156	3.3089355040000004	-8.497240920000001	0.800317392	0.061035156	-0.18310547	0.061035156	2.366259784	9.71147464	2.54689946	-0.12207031	-0.24414062	-0.18310547	-9.8083741	-0.364868161	-0.09450683900000001	0.061035156	-0.061035156	0	1.144848642	9.56911592	2.1114501800000003	-0.061035156	-0.12207031	0	1.355395468	9.667211960000001	-0.7823730432	-0.061035156	-0.061035156	-0.061035156	1539958999.175
-8.414697480000001	-3.744384784	-3.5589599640000005	0	-0.12207031	-0.061035156	3.1665771760000005	-8.53671875	0.6842773560000001	0.061035156	-0.18310547	0.061035156	2.451196286	9.746167032	2.4906739200000003	-0.12207031	-0.24414062	-0.18310547	-9.80957068	-0.39836425720000007	-0.07058105432	0.061035156	-0.061035156	0	1.191503894	9.61816394	2.1437500000000003	0	-0.12207031	-0.061035156	1.355395468	9.667211960000001	-0.7823730432	0	0	-0.061035156	1539958999.215
-8.391967752000001	-3.773095746	-3.5194824280000003	0	-0.12207031	-0.061035156	3.24433606	-8.54270018	0.783569339	0.12207031	-0.36621094	0.061035156	2.4978514400000003	9.737792932000001	2.4595702880000005	0	-0.12207031	-0.12207031	-9.79401857	-0.401953125	-0.05502929712000001	0	-0.061035156	0	1.2178222840000001	9.67080072	2.177246106	-0.061035156	-0.18310547	-0.061035156	1.335058606	9.680371106	-0.7811767572	0	0	-0.061035156	1539958999.255
-8.431445288	-3.7599366	-3.5194824280000003	0	-0.061035156	-0.061035156	3.33645018	-8.51398912	0.7799804712000001	-0.061035156	0	0.061035156	2.4799072480000004	9.734204074	2.5098144959999997	0	-0.12207031	-0.12207031	-9.80957068	-0.37084961060000005	-0.0729736322	-0.061035156	-0.061035156	0	1.268066394	9.637304712	2.14973143	0	-0.12207031	-0.061035156	1.2884033540000002	9.683960160000002	-0.793139676	0	0	-0.061035156	1539958999.295
-8.412304712000001	-3.7527587860000002	-3.505126996	0	-0.12207031	-0.061035156	3.22160643	-8.560644568	0.811083966	-0.061035156	0	0.061035156	2.4667480040000003	9.724634080000001	2.528955072	0	-0.12207031	-0.12207031	-9.82751448	-0.33017577880000004	-0.05502929712000001	0	0	0	1.223803714	9.612182608000001	2.107861322	0	-0.12207031	-0.061035156	1.2884033540000002	9.683960160000002	-0.793139676	-0.061035156	-0.061035156	-0.061035156	1539958999.335
-8.3967527	-3.77788089	-3.4692382200000003	0	-0.061035156	-0.061035156	3.1737548920000003	-8.531933606	0.961816394	0.061035156	-0.18310547	0.061035156	2.4643554320000005	9.72822284	2.545703076	0	-0.12207031	-0.061035156	-9.777270468000001	-0.34213867800000003	-0.06699218750000001	0.061035156	0	0	1.1879150360000001	9.615771760000001	2.1293945680000004	-0.061035156	-0.12207031	-0.061035156	1.3087402160000001	9.689941394000002	-0.75366214	-0.061035156	-0.061035156	-0.061035156	1539958999.375
-8.450586060000001	-3.7982177520000002	-3.5386230040000006	0	-0.12207031	-0.061035156	3.3220947480000005	-8.517577880000001	0.9977050720000001	-0.30517578	-0.12207031	0.18310547	2.4583741	9.758129892000001	2.527758786	0	-0.12207031	-0.061035156	-9.790429712	-0.34453125	-0.10886230040000001	0.061035156	-0.061035156	0	1.18671875	9.62773462	2.124609424	0	-0.12207031	-0.061035156	1.262084964	9.686352340000001	-0.764428714	-0.061035156	0	-0.061035156	1539958999.415
-8.42785643	-3.813769568	-3.4967528960000003	0	-0.12207031	0	3.31252446	-8.604907248	0.850561502	-0.36621094	-0.061035156	0.24414062	2.43205571	9.816748200000001	2.5540771760000003	0	-0.061035156	-0.061035156	-9.8334964	-0.36367187500000003	-0.09331054320000001	0	0	-0.061035156	1.2022705072	9.688745108	2.154516574	0	-0.061035156	-0.061035156	1.262084964	9.686352340000001	-0.764428714	-0.061035156	-0.061035156	-0.061035156	1539958999.455
-8.403930710000001	-3.7671141200000005	-3.4512939300000003	0.061035156	-0.061035156	0	3.14265126	-8.653955072	0.6089111420000001	-0.36621094	-0.061035156	0.24414062	2.3997558900000002	9.792822480000002	2.595947284	0	-0.061035156	0	-9.79880342	-0.3505126800000001	-0.0992919928	0	0	-0.061035156	1.191503894	9.671997300000001	2.141357428	0	-0.061035156	-0.061035156	1.302758786	9.6983152	-0.75964357	-0.061035156	0	-0.061035156	1539958999.495
-8.419482428	-3.8053954680000004	-3.458471646	0	-0.061035156	0	3.2323730040000007	-8.577392572	1.013256839	0.24414062	-0.30517578	-0.061035156	2.30883786	9.760522660000001	2.568432608	-0.061035156	-0.12207031	0	-9.77248552	-0.41271972840000004	-0.11843261780000001	0	0	-0.061035156	1.149633786	9.6385009	2.135375998	-0.061035156	-0.12207031	0	1.284814496	9.6552491	-0.7512695288	-0.061035156	-0.061035156	-0.061035156	1539958999.582
-8.4386232	-3.7695067900000003	-3.4596679320000003	0	0	0	3.2275878600000003	-8.62763678	1.0491455072	0.24414062	-0.30517578	-0.061035156	2.3423339660000004	9.76411142	2.560058606	-0.061035156	-0.061035156	-0.061035156	-9.780859620000001	-0.401953125	-0.11484375000000001	-0.061035156	-0.061035156	0	1.2022705072	9.645678420000001	2.1473388580000004	0	-0.061035156	0	1.25729982	9.680371106	-0.7763915740000001	0	-0.061035156	-0.061035156	1539958999.615
-8.445800720000001	-3.7874510800000003	-3.4823974640000004	0	-0.061035156	-0.061035156	3.4907714660000004	-8.633618210000002	0.9187500000000001	-0.061035156	-0.24414062	-0.12207031	2.3710449280000003	9.765307608	2.5636474640000007	-0.061035156	0	-0.061035156	-9.78444838	-0.37084961060000005	-0.0980957068	-0.061035156	-0.061035156	0	1.193896466	9.666015380000001	2.140161142	-0.061035156	-0.061035156	0	1.320703076	9.688745108	-0.7381103240000001	-0.061035156	-0.061035156	-0.061035156	1539958999.655
-8.42307158	-3.791040036	-3.4955566100000004	0	-0.18310547	0	3.46086412	-8.63122554	0.8541503600000001	0	0.12207031	-0.12207031	2.356689496	9.7748777	2.5409179320000006	-0.061035156	-0.12207031	-0.061035156	-9.79401857	-0.35529785340000003	-0.12919922120000002	-0.061035156	-0.061035156	0	1.107763678	9.632519568000001	2.0911132200000004	-0.061035156	0	0	1.320703076	9.688745108	-0.7381103240000001	-0.061035156	0	0	1539958999.695
-8.409912140000001	-3.7515625000000004	-3.4500976440000004	-0.12207031	-0.061035156	-0.061035156	3.3101317900000002	-8.604907248	0.805102536	-0.12207031	-0.36621094	-0.24414062	2.421289038	9.712670926000001	2.4930663940000004	-0.061035156	-0.061035156	-0.061035156	-9.765307608	-0.3971679712	-0.1435546875	-0.061035156	-0.061035156	0	1.138867212	9.603808606000001	2.0839355040000003	-0.061035156	-0.12207031	0	1.373339856	9.67558606	-0.707006839	-0.061035156	0	0	1539958999.735
-8.455371106000001	-3.7695067900000003	-3.4297608800000003	-0.061035156	-0.061035156	0	3.5493896760000005	-8.57858876	0.6256591459999999	-0.12207031	-0.36621094	-0.24414062	2.5086182100000003	9.7066893	2.4751221040000004	-0.061035156	0.061035156	-0.061035156	-9.756933606	-0.3828125	-0.1459472644	-0.061035156	-0.061035156	0	1.189111322	9.567919928000002	2.122216754	0	0.061035156	0	1.227392572	9.67917482	-0.7512695288	-0.061035156	0	0	1539958999.775
-8.3967527	-3.78984375	-3.4500976440000004	-0.12207031	-0.061035156	0	3.721655252	-8.5917482	0.73332518	-0.18310547	-0.18310547	-0.18310547	2.48229982	9.770092752000002	2.4846923920000004	-0.061035156	-0.061035156	0.061035156	-9.76770018	-0.37683107	-0.1303955072	-0.061035156	-0.12207031	0	1.1173339660000001	9.62893071	2.09948732	0	0.061035156	0.061035156	1.258496106	9.68515625	-0.7716064300000001	-0.061035156	0	0	1539958999.815
-8.431445288	-3.8329101440000004	-3.402246106	-0.061035156	0	0	3.5087158540000005	-8.597729532	0.808691394	-0.12207031	0.12207031	-0.4272461	2.471533246	9.756933606	2.4799072480000004	-0.061035156	-0.12207031	0.12207031	-9.796411240000001	-0.3576904254	-0.10168457460000001	-0.061035156	-0.12207031	0	1.063500998	9.60739766	2.109057608	0.061035156	0	0.061035156	1.258496106	9.67917482	-0.7799804712000001	-0.061035156	0.061035156	-0.061035156	1539958999.855
-8.40153804	-3.83171376	-3.4166014400000004	-0.061035156	-0.061035156	0	3.5087158540000005	-8.597729532	0.808691394	-0.12207031	0.12207031	-0.4272461	2.43803714	9.73659694	2.4799072480000004	-0.061035156	-0.061035156	0.12207031	-9.79880342	-0.3289794928	-0.07058105432	0	-0.061035156	0	1.1245117212000002	9.616967752	2.1030761780000002	0	-0.061035156	0.061035156	1.240551718	9.677978240000002	-0.7488769568000001	0	0.061035156	-0.061035156	1539958999.895
-8.380004892	-3.817358426	-3.4010498200000003	-0.061035156	-0.12207031	-0.061035156	3.3065429320000006	-8.54628894	0.9283202880000001	0.12207031	0.12207031	-0.5493164	2.403344748	9.72702626	2.5002441100000006	-0.061035156	0.061035156	0.061035156	-9.780859620000001	-0.36845702880000003	-0.0490478534	-0.061035156	-0.061035156	0	1.256103534	9.64328624	2.068383786	0.061035156	0	0.061035156	1.184326178	9.707885880000001	-0.7440917932000001	-0.061035156	0	-0.061035156	1539958999.935
-8.444604532000001	-3.8053954680000004	-3.387890576	0	0.061035156	0	3.125903354	-8.5068116	0.9462646760000001	0.061035156	-0.12207031	-0.4272461	2.369848642	9.719848740000002	2.5301512600000002	-0.061035156	0.061035156	0	-9.766503894000001	-0.3026611322	-0.037084961060000005	-0.061035156	-0.061035156	0	1.259692392	9.61816394	2.050439496	0.061035156	0.12207031	0	1.225	9.65883786	-0.7309326080000002	0	0	0	1539958999.975
-8.509204074000001	-3.8197509000000003	-3.4500976440000004	0	-0.12207031	0	3.1558105040000006	-8.508007788	0.8637207068000001	0	0	-0.24414062	2.3542969240000002	9.780859620000001	2.5301512600000002	-0.061035156	0	0	-9.835888579999999	-0.24643554320000002	-0.01315917932	0	-0.061035156	0	1.1269042932	9.6385009	2.031298822	0	0	0.061035156	1.302758786	9.6983152	-0.740502896	0	-0.061035156	-0.061035156	1539959000.015
-8.432641574	-3.7862548920000005	-3.4213867800000006	0	0	0	3.124707068	-8.51398912	0.8146728240000001	0	0	-0.24414062	2.3387451080000004	9.85622554	2.48229982	-0.12207031	-0.12207031	0.061035156	-9.847851440000001	-0.27275390380000003	0.03349609424	0	-0.061035156	-0.061035156	1.1125488220000002	9.71745607	2.06120607	0.061035156	-0.061035156	0.061035156	1.302758786	9.6983152	-0.740502896	-0.061035156	-0.061035156	0	1539959000.055
-8.436230432	-3.8101807100000005	-3.4189941100000003	0.061035156	-0.061035156	0.061035156	3.131884784	-8.503222840000001	0.7991211060000001	-0.061035156	0.061035156	0	2.369848642	9.82153354	2.47871106	-0.061035156	-0.061035156	0.061035156	-9.785644568	-0.26677246400000004	0.03229980432	0	-0.061035156	-0.061035156	1.2082519568	9.74736322	2.0911132200000004	0	0	0	1.32788089	9.7150634	-0.73332518	-0.061035156	-0.061035156	0	1539959000.095
-8.44819339	-3.7276367800000005	-3.434545926	0.061035156	-0.061035156	0	3.3005616	-8.519970746	0.7883544928000001	-0.061035156	0.12207031	0.12207031	2.3399413940000002	9.765307608	2.524169928	0	0	0	-9.80717752	-0.29069824280000006	0.05502929712000001	0	-0.061035156	-0.061035156	1.211840854	9.668408246	2.060009784	-0.061035156	-0.061035156	0	1.262084964	9.683960160000002	-0.7309326080000002	-0.061035156	-0.061035156	0	1539959000.135
-8.45896016	-3.7635253600000005	-3.4441162140000006	0.061035156	0	0	3.3268798920000004	-8.445800720000001	0.8828613220000001	-0.061035156	0.12207031	0.12207031	2.30883786	9.7401857	2.560058606	-0.061035156	-0.12207031	-0.061035156	-9.816748200000001	-0.30505371400000003	0.04426269568	0	-0.061035156	-0.061035156	1.234570288	9.64328624	2.0097655760000004	-0.061035156	-0.061035156	0	1.262084964	9.683960160000002	-0.7309326080000002	-0.061035156	-0.061035156	0	1539959000.175
-8.445800720000001	-3.7455810700000005	-3.3807128600000005	0	-0.12207031	0	3.3460204680000003	-8.42785643	0.7907471040000001	-0.48828125	0.061035156	0.36621094	2.406933606	9.725830072	2.57082518	-0.061035156	-0.061035156	-0.12207031	-9.82033696	-0.32539062500000004	0.02990722644	0	0	-0.061035156	1.252514676	9.609789840000001	2.0145507200000004	-0.061035156	-0.061035156	-0.061035156	1.252514676	9.697119110000001	-0.7285400360000001	-0.061035156	-0.12207031	0	1539959000.215
-8.4135009	-3.7527587860000002	-3.4010498200000003	0	0.12207031	0	3.33046875	-8.475707968	0.540722644	-0.48828125	0.12207031	0.36621094	2.469140576	9.73061502	2.56723642	-0.061035156	-0.061035156	-0.12207031	-9.801196580000001	-0.3541015576	0.00478515625	0	0	-0.061035156	1.3290771760000002	9.63969748	2.077954074	-0.12207031	-0.061035156	-0.061035156	1.32189946	9.683960160000002	-0.7261474640000001	-0.061035156	-0.061035156	0	1539959000.256
-8.47092302	-3.762329074	-3.47163089	0	-0.12207031	-0.061035156	3.411816394	-8.464941394	0.3337646466	0	-0.12207031	0.18310547	2.51459964	9.7318116	2.578002896	0	0.061035156	-0.12207031	-9.82153354	-0.36965332460000005	0.0095703125	0	0	-0.061035156	1.2884033540000002	9.631323380000001	2.095898462	-0.12207031	0	-0.061035156	1.27763678	9.688745108	-0.716577176	-0.061035156	0	0	1539959000.295
-8.41828624	-3.7790771760000004	-3.3866942900000003	0	0	-0.061035156	3.543408246	-8.55107428	0.6555663939999999	0.4272461	-0.061035156	0.061035156	2.4846923920000004	9.71745607	2.56245108	-0.061035156	-0.061035156	-0.061035156	-9.81196286	-0.39836425720000007	-0.00837402356	0	0.061035156	-0.061035156	1.239355432	9.60739766	2.06120607	-0.12207031	-0.061035156	-0.061035156	1.297973642	9.67438948	-0.7416992212000001	-0.061035156	-0.061035156	0	1539959000.335
-8.462548920000001	-3.7838623200000003	-3.402246106	0	-0.061035156	-0.061035156	3.541015576	-8.57978534	0.965405252	0.24414062	-0.12207031	0	2.5445067900000002	9.70429712	2.5492920320000003	-0.061035156	0	-0.12207031	-9.791625900000001	-0.3995605432	-0.01315917932	-0.061035156	0	-0.061035156	1.252514676	9.609789840000001	2.060009784	-0.061035156	-0.061035156	-0.061035156	1.3039550720000002	9.682763580000001	-0.708203125	-0.061035156	0	0	1539959000.375
-8.47929712	-3.7563476440000003	-3.390283246	0	-0.061035156	-0.061035156	3.5422119600000004	-8.630029254	0.9965087860000001	0.061035156	0	-0.061035156	2.55527356	9.700707968000001	2.5421141200000004	0	0	-0.061035156	-9.792822480000002	-0.401953125	-0.014355469240000002	-0.061035156	0	-0.061035156	1.280029254	9.599023560000001	2.0923096040000004	-0.061035156	0.061035156	-0.061035156	1.3039550720000002	9.682763580000001	-0.708203125	-0.061035156	-0.061035156	0	1539959000.415
-8.45776358	-3.7790771760000004	-3.3819091460000004	-0.061035156	0	-0.061035156	3.6462889400000003	-8.66711412	1.0670898560000002	-0.12207031	0.18310547	-0.061035156	2.5229737400000003	9.724634080000001	2.566040036	0	0.061035156	0	-9.80239218	-0.41271972840000004	-0.03588867212	-0.061035156	0.061035156	-0.061035156	1.2668701080000002	9.6217527	2.1030761780000002	-0.061035156	0.061035156	-0.061035156	1.3063476440000001	9.709082068	-0.6842773560000001	-0.061035156	0	0	1539959000.455
-8.456567392	-3.7886474640000007	-3.3783202880000003	-0.061035156	0	-0.061035156	3.52546376	-8.653955072	0.9989013580000001	-0.061035156	0.061035156	-0.061035156	2.4667480040000003	9.72822284	2.5851807100000004	0	0.061035156	0	-9.790429712	-0.4067382788	-0.05502929712000001	-0.061035156	0.061035156	-0.061035156	1.2441405760000002	9.625341754	2.1066650360000003	-0.061035156	0.061035156	-0.061035156	1.314721646	9.681567392	-0.686669928	-0.061035156	0	0	1539959000.495
-8.436230432	-3.7695067900000003	-3.3962646760000004	-0.061035156	-0.061035156	0	3.4189941100000003	-8.589355432000001	0.9307128600000001	0	-0.061035156	-0.12207031	2.428466754	9.749755890000001	2.613891574	0	0.061035156	0	-9.782055710000002	-0.44143066100000006	-0.0729736322	-0.061035156	0	-0.061035156	1.2154297120000002	9.630126800000001	2.138964856	0	0.061035156	0	1.314721646	9.681567392	-0.686669928	-0.061035156	0	0	1539959000.535
-8.446997300000001	-3.7934326080000003	-3.3675537140000005	0	0	-0.061035156	3.390283246	-8.570214660000001	0.850561502	0.061035156	0.061035156	-0.18310547	2.4308594240000003	9.76411142	2.63183606	0	0.12207031	0	-9.790429712	-0.43186035340000006	-0.0657958966	-0.12207031	0	-0.061035156	1.227392572	9.644482428000002	2.13776857	-0.061035156	0.061035156	0	1.2895996400000003	9.67438948	-0.687866214	-0.061035156	0	0	1539959000.575
-8.47929712	-3.83171376	-3.4058349640000003	0	0	0	3.311328076	-8.58815944	0.7775878600000001	0.061035156	-0.12207031	-0.12207031	2.381811502	9.7748777	2.636621106	-0.061035156	0.12207031	0	-9.80478534	-0.41271972840000004	-0.0765625	-0.061035156	0	-0.061035156	1.214233426	9.656445288	2.16767572	-0.061035156	0.12207031	0	1.332666034	9.70310054	-0.668725589	-0.061035156	0	0	1539959000.615
-8.475707968	-3.7683105040000004	-3.3807128600000005	-0.061035156	-0.12207031	0	3.3866942900000003	-8.560644568	0.762036142	-0.061035156	0	-0.12207031	2.350707968	9.7748777	2.6210692900000003	-0.061035156	0.061035156	0	-9.81196286	-0.4330566394	-0.07058105432	-0.12207031	0.061035156	-0.061035156	1.1986816100000002	9.65883786	2.138964856	-0.12207031	0.061035156	0	1.332666034	9.70310054	-0.668725589	-0.061035156	-0.061035156	0	1539959000.655
-8.4386232	-3.77788089	-3.31611322	0	0.12207031	-0.061035156	3.361572284	-8.533129892	0.6818847840000001	-0.061035156	0	-0.12207031	2.3255859620000003	9.74736322	2.593554712	-0.061035156	0.061035156	0	-9.8	-0.38999023560000007	-0.0813476538	-0.061035156	0.061035156	-0.061035156	1.193896466	9.631323380000001	2.165283246	-0.12207031	0.061035156	0	1.3577880400000002	9.68515625	-0.660351538	-0.061035156	0	0	1539959000.695
-8.492456070000001	-3.7838623200000003	-3.452490216	-0.061035156	-0.061035156	-0.061035156	3.2814209260000005	-8.47810054	0.6328369110000001	-0.12207031	0.12207031	-0.061035156	2.318408246	9.792822480000002	2.5851807100000004	-0.061035156	0.061035156	-0.061035156	-9.77128894	-0.424682608	-0.09331054320000001	-0.061035156	0.061035156	-0.061035156	1.1962890380000002	9.693530252	2.14973143	-0.12207031	0.061035156	0	1.3482177520000003	9.687548920000001	-0.6507812500000001	-0.061035156	0	0	1539959000.735
-8.48049321	-3.800610324	-3.3197021760000003	0	-0.12207031	0	3.37473143	-8.492456070000001	0.7979248200000001	0	0.061035156	0.061035156	2.3160155760000003	9.76171875	2.578002896	-0.061035156	0.061035156	-0.12207031	-9.789233426000001	-0.4761230432	-0.0837402356	-0.12207031	0	-0.061035156	1.1604003600000001	9.656445288	2.172460962	-0.12207031	0	0	1.32788089	9.7066893	-0.63881839	-0.061035156	0	0	1539959000.775
-8.412304712000001	-3.7970214660000003	-3.2993652160000004	0	0.24414062	0	3.4225829680000004	-8.55107428	0.802709964	-0.061035156	0	0.061035156	2.3387451080000004	9.7401857	2.5995362400000004	-0.061035156	0	-0.061035156	-9.778466754	-0.46535643000000004	-0.0992919928	-0.12207031	0	-0.061035156	1.2022705072	9.60859375	2.192797824	-0.061035156	0	0	1.32788089	9.671997300000001	-0.679492212	-0.061035156	-0.061035156	0	1539959000.815
-8.498437500000001	-3.78027356	-3.4500976440000004	0	-0.061035156	0	3.4596679320000003	-8.572607428000001	0.763232428	-0.061035156	0	0.061035156	2.3626709260000003	9.759326080000001	2.6103027160000005	-0.061035156	0.061035156	-0.061035156	-9.777270468000001	-0.4294677716	-0.10168457460000001	-0.12207031	0	-0.061035156	1.2202148560000001	9.62653804	2.2215087860000002	-0.12207031	0.061035156	0	1.32788089	9.69472644	-0.6447998200000001	-0.061035156	-0.061035156	0	1539959000.855
-8.488867212	-3.7384033540000003	-3.363964856	0	-0.061035156	0.061035156	3.4812010800000004	-8.595336960000001	0.9570312500000001	0.12207031	0	0	2.31481929	9.765307608	2.64738768	-0.061035156	0	-0.061035156	-9.780859620000001	-0.44980469240000004	-0.1112548822	-0.061035156	0	-0.061035156	1.179541034	9.625341754	2.2071533540000003	-0.12207031	0	0	1.4415283540000001	9.676782248	-0.611303714	-0.061035156	-0.061035156	0	1539959000.895
-8.45297824	-3.7324219240000005	-3.41301268	-0.061035156	0	0	3.434545926	-8.47451178	1.070678714	0.18310547	0.061035156	-0.12207031	2.3519042540000004	9.782055710000002	2.6641358800000003	-0.12207031	0	-0.061035156	-9.797607428000001	-0.4904785144	-0.11843261780000001	-0.061035156	0	-0.061035156	1.235766574	9.648071580000002	2.22629393	-0.12207031	0	0	1.38410643	9.693530252	-0.6316406250000001	-0.061035156	-0.061035156	0	1539959000.935
-8.46015625	-3.7479737400000004	-3.359179712	0	0	0.061035156	3.4835937500000003	-8.548681610000001	1.076660144	-0.36621094	-0.061035156	0.12207031	2.3542969240000002	9.75214856	2.686865216	-0.061035156	0.061035156	-0.061035156	-9.816748200000001	-0.49645996400000003	-0.0837402356	-0.12207031	0.061035156	-0.12207031	1.3075439300000002	9.666015380000001	2.2753417540000003	-0.12207031	0	0	1.412817392	9.683960160000002	-0.643603534	-0.061035156	-0.061035156	0	1539959000.975
-8.48049321	-3.6893554320000006	-3.458471646	-0.061035156	0	0	3.5422119600000004	-8.52954074	0.7859619110000001	-0.4272461	0	0.12207031	2.3674560700000002	9.719848740000002	2.743090854	-0.061035156	0.12207031	-0.12207031	-9.801196580000001	-0.4689453076	-0.11484375000000001	-0.061035156	0.061035156	-0.061035156	1.350610324	9.59782698	2.274145468	-0.12207031	0.12207031	0	1.412817392	9.683960160000002	-0.643603534	0	-0.061035156	0	1539959001.015
-8.509204074000001	-3.7061035340000004	-3.494360324	0	-0.061035156	0	3.2682617800000004	-8.502026260000001	0.47851562500000006	-0.12207031	-0.12207031	0	2.3303711060000003	9.734204074	2.75625	-0.12207031	0	-0.12207031	-9.8	-0.49526367800000004	-0.1208251996	-0.061035156	0.061035156	-0.061035156	1.2704589660000003	9.57749002	2.231079074	-0.12207031	0.12207031	0	1.3685547120000001	9.701904254	-0.61848143	-0.061035156	0	0	1539959001.055
-8.45297824	-3.6845702880000006	-3.408227536	0	-0.061035156	0	3.434545926	-8.53671875	0.5646484424	0.4272461	-0.24414062	-0.061035156	2.366259784	9.69472644	2.6940429320000003	-0.18310547	-0.061035156	-0.061035156	-9.788037140000002	-0.5108154254	-0.13398437500000002	-0.12207031	0.061035156	-0.061035156	1.197485324	9.553564300000001	2.256201178	-0.12207031	0	0.061035156	1.3948730040000001	9.6983152	-0.6507812500000001	-0.061035156	-0.061035156	0	1539959001.095
-8.48527806	-3.6690185700000004	-3.331665036	0.061035156	0	0	3.3866942900000003	-8.53671875	0.9271240020000001	0.36621094	-0.30517578	-0.30517578	2.383007788	9.66003444	2.6390135800000003	-0.12207031	0	-0.061035156	-9.73659694	-0.5024413940000001	-0.16030273560000002	-0.061035156	0	-0.061035156	1.2477295320000001	9.548779254000001	2.27893071	-0.12207031	0	0.061035156	1.3948730040000001	9.6983152	-0.6507812500000001	-0.061035156	-0.12207031	0	1539959001.135
-8.492456070000001	-3.63432608	-3.4381347840000003	0	0.061035156	0	3.6331298920000004	-8.53073732	0.869702176	0.36621094	-0.30517578	-0.30517578	2.344726538	9.651660340000001	2.5875733800000003	-0.12207031	0	-0.061035156	-9.77128894	-0.5203857428	-0.1387695288	-0.061035156	0	-0.061035156	1.2656738220000001	9.52604982	2.271752896	-0.12207031	0.061035156	0.061035156	1.4606689300000002	9.67080072	-0.647192392	-0.061035156	-0.061035156	0	1539959001.175
-8.52595198	-3.6104003600000003	-3.4512939300000003	0	-0.18310547	0	3.50991214	-8.492456070000001	0.8613281250000001	0.061035156	-0.061035156	-0.12207031	2.34711911	9.657641574000001	2.5540771760000003	-0.12207031	-0.061035156	0	-9.789233426000001	-0.5048339856	-0.11843261780000001	0	-0.061035156	-0.061035156	1.2034667932	9.53083516	2.2813232820000002	-0.061035156	0	0.061035156	1.451098642	9.701904254	-0.6364257788	-0.061035156	-0.061035156	0	1539959001.215
-8.40153804	-3.6151855040000007	-3.39506839	-0.061035156	0.061035156	-0.061035156	3.40942392	-8.456567392	0.838598642	0.12207031	-0.061035156	-0.24414062	2.350707968	9.615771760000001	2.5217773560000003	-0.061035156	-0.061035156	0	-9.74736322	-0.5144042932	-0.12800292540000002	0	-0.061035156	-0.061035156	1.2094482428000002	9.500927520000001	2.2837158540000004	-0.061035156	0	0	1.451098642	9.701904254	-0.6364257788	-0.061035156	0	-0.061035156	1539959001.255
-8.481689300000001	-3.6869628600000004	-3.40703125	0	-0.061035156	-0.061035156	3.4010498200000003	-8.388378894	0.8074951080000001	0	-0.18310547	-0.12207031	2.271752896	9.5870607	2.4799072480000004	0	-0.12207031	0	-9.801196580000001	-0.5479003894	-0.135180661	0	-0.061035156	0	1.2477295320000001	9.478198380000002	2.271752896	0	-0.061035156	0	1.3649658540000003	9.683960160000002	-0.6531738220000001	-0.061035156	-0.061035156	-0.061035156	1539959001.295
-8.47092302	-3.6391114200000003	-3.3101317900000002	0	-0.30517578	-0.061035156	3.39746106	-8.407519568	0.773999002	0	-0.18310547	-0.12207031	2.3219971040000003	9.60859375	2.471533246	0.061035156	0	-0.061035156	-9.782055710000002	-0.515600589	-0.1447509784	0	-0.061035156	0	1.297973642	9.52485324	2.289697284	0.061035156	0	-0.061035156	1.41042482	9.677978240000002	-0.67709964	-0.061035156	-0.061035156	-0.061035156	1539959001.335
-8.4386232	-3.4692382200000003	-3.243139676	0.061035156	-0.061035156	0	3.325683606	-8.42785643	0.73332518	-0.12207031	-0.061035156	-0.061035156	2.3519042540000004	9.66003444	2.575610324	0.12207031	0.061035156	0	-9.67917482	-0.5191894568000001	-0.11484375000000001	-0.061035156	0	-0.061035156	1.341040036	9.573901260000001	2.299267572	0	0.061035156	-0.12207031	1.4056396760000003	9.65405252	-0.6352294928000001	-0.061035156	0	-0.061035156	1539959001.375
-8.42666034	-3.1007812500000003	-3.4536866	0	0.24414062	-0.061035156	3.277832068	-8.369238220000002	0.7500732428000001	-0.18310547	-0.12207031	0	2.3387451080000004	9.668408246	2.719165036	0.061035156	0.061035156	0	-9.58825679	-0.5227783246000001	-0.0909179712	-0.061035156	-0.12207031	-0.061035156	1.341040036	9.573901260000001	2.299267572	0	0.061035156	-0.12207031	1.1711669928000001	9.63491214	-0.643603534	-0.061035156	-0.18310547	-0.12207031	1539959001.415
-8.290283246000001	-3.0469483800000003	-3.7611327880000003	-0.12207031	0.24414062	-0.30517578	3.3089355040000004	-8.26875	0.8708984620000001	-0.12207031	-0.12207031	-0.12207031	2.312426718	9.567919928000002	2.802905252	0.061035156	0.061035156	-0.061035156	-9.57749002	-0.5957519568	0.0227294928	-0.30517578	-0.12207031	-0.12207031	1.341040036	9.573901260000001	2.299267572	0	0.061035156	-0.12207031	1.08383786	9.553564300000001	-0.773999002	0	-0.24414062	-0.30517578	1539959001.455
-8.15390625	-3.44890126	-4.182226440000001	-0.24414062	0.61035156	-0.48828125	3.2742432100000003	-8.174243210000002	0.9510498200000002	-0.12207031	-0.18310547	-0.24414062	2.2753417540000003	9.412402160000001	2.8232422120000003	0.061035156	0.18310547	-0.30517578	-9.80358876	-0.32180175720000004	0.16628417539999998	-0.48828125	-0.061035156	-0.061035156	1.679589856	9.39685054	1.9989990020000004	-0.18310547	0	-0.12207031	1.561157248	9.49255342	-0.916357428	0	0.18310547	-0.4272461	1539959001.495
-8.748461960000002	-3.73122554	-4.50163588	-0.48828125	-0.30517578	-0.48828125	3.1175292540000004	-8.16467302	0.840991214	-0.24414062	-0.12207031	-0.30517578	2.3076415740000003	9.57629393	2.7993163940000003	0.061035156	0.24414062	-0.6713867	-10.064379500000001	0.00837402356	0.2775390576	-0.5493164	0.12207031	-0.061035156	1.923632788	9.469824280000001	1.7657226440000002	-0.30517578	0.12207031	-0.30517578	2.0743652160000003	9.567919928000002	-0.907983426	0.061035156	0.48828125	-0.36621094	1539959001.535
-8.95183107	-3.3400389400000003	-4.5339355040000004	-0.6713867	-1.4648438	-0.36621094	3.0732665740000003	-8.39077176	0.8206542932	-0.5493164	0.4272461	-0.12207031	2.4846923920000004	10.069164840000001	2.726342752	0.061035156	0.30517578	-0.8544922	-10.079932100000002	0.153125	0.362475589	-0.48828125	0.18310547	-0.18310547	1.870996106	9.926807100000001	1.6592528960000001	-0.36621094	0.24414062	-0.4272461	2.843579074	9.7318116	-0.647192392	-0.12207031	0.36621094	-0.12207031	1539959001.575
-8.492456070000001	-3.3962646760000004	-4.196582068	-0.91552734	-0.9765625	-0.36621094	3.16777356	-8.517577880000001	1.000097644	-0.79345703	0.8544922	0.18310547	2.5851807100000004	10.32636682	2.680883786	0.061035156	0.24414062	-0.8544922	-9.957910340000002	0.0992919928	0.31223143000000003	-0.5493164	0.24414062	-0.4272461	1.6030273560000001	10.26057158	1.7298339660000002	-0.4272461	0.24414062	-0.5493164	2.843579074	9.7318116	-0.647192392	-0.36621094	0.5493164	0.12207031	1539959001.615
-8.12280252	-3.770703076	-3.4237792540000007	-0.36621094	-1.953125	-0.061035156	3.0409667540000003	-8.18620607	1.1604003600000001	-1.159668	0.79345703	0.6713867	2.568432608	10.11103534	2.74069838	-0.061035156	0.12207031	-0.79345703	-9.6983152	0.052636719240000004	0.2607910144	-0.4272461	0.36621094	-0.5493164	1.2860107820000002	10.151709260000002	1.8793701080000003	-0.5493164	-0.061035156	-0.5493164	3.905883786	9.33464357	-0.28471679320000004	-0.36621094	0.48828125	0.5493164	1539959001.655
-7.835693390000001	-3.9345947480000003	-2.5409179320000006	-0.91552734	-1.8310547	-0.12207031	2.93808606	-7.791430710000001	1.063500998	-1.4038086	-0.061035156	0.91552734	2.3399413940000002	9.41120607	2.783764676	-0.061035156	-0.12207031	-0.6713867	-9.612182608000001	-0.4426269568000001	0.2177246106	-0.061035156	0.48828125	-0.6713867	1.3613769960000002	9.496142572	2.190405252	-0.61035156	-0.12207031	-0.48828125	4.9992920320000005	9.322680710000002	-0.0885253894	-0.36621094	1.4038086	1.6479492	1539959001.695
-8.81665036	-3.8065917540000007	-1.830322284	0	0.061035156	-0.30517578	3.084033246	-7.396655252000001	0.5287597644	-1.2207031	-1.0375977	0.6713867	2.018139676	8.99728984	2.743090854	0.061035156	-0.18310547	-0.5493164	-10.52734424	-1.15441893	0.47014160340000005	-0.18310547	1.0375977	-0.6713867	1.58388678	8.97695288	2.6880616	-0.48828125	0.18310547	-0.7324219	4.9992920320000005	9.322680710000002	-0.0885253894	-0.9765625	2.6245117	2.5024414	1539959001.735
-9.801196580000001	-3.0206298920000005	-2.378222644	0.5493164	-0.12207031	-0.6713867	3.5769042540000004	-7.683764480000001	-0.30505371400000003	-0.36621094	-1.7089844	0.79345703	1.7669189300000003	9.34780252	2.70839856	0.4272461	0.061035156	-0.61035156	-10.57998004	-1.3661621400000001	0.6747070288	-0.30517578	1.3427734	-0.7324219	1.909277356	9.207836960000002	3.2503173920000004	-0.4272461	0.36621094	-0.9765625	4.391577176	10.790527160000002	-0.7955322480000001	-0.18310547	2.6245117	3.1738281	1539959001.775
-10.018921220000001	-3.257495108	-2.5899658540000003	0.4272461	-0.061035156	-0.7324219	4.22648912	-8.685058606	-0.6053222644	-0.061035156	-2.1972656	0.9765625	1.5563721040000003	9.852636780000001	2.878271466	0.91552734	0.61035156	-0.79345703	-10.44001448	-1.465454074	0.6340332068000001	-0.30517578	1.4038086	-0.5493164	1.975073282	9.835888579999999	3.53742662	-0.30517578	0.5493164	-1.2207031	1.9355957460000002	10.919726440000002	-0.570629892	0.36621094	2.0141602	4.211426	1539959001.815
-9.57749002	-3.1079589660000004	-2.8698974640000006	0.5493164	-1.5258789	-0.9765625	5.011254892	-9.42436502	-0.40554199280000003	-0.36621094	-1.4038086	1.0375977	1.3087402160000001	9.754540740000001	3.15461412	1.0986328	0.6713867	-0.8544922	-10.251000900000001	-1.62575679	0.47492675720000005	-0.24414062	1.3427734	-0.36621094	1.600634784	9.721044928000001	3.631933606	-0.30517578	0.48828125	-1.2817383	1.9355957460000002	10.919726440000002	-0.570629892	-0.12207031	1.2817383	3.6621094	1539959001.855
-8.419482428	-2.8698974640000006	-2.03488768	-0.061035156	-0.24414062	-1.0375977	5.590259080000001	-9.371728240000001	-0.0825439496	-1.0986328	0.12207031	1.0375977	1.1101562500000002	9.33344748	3.3077391200000004	0.9765625	0.30517578	-0.79345703	-9.5021241	-1.7118896760000002	0.16987304320000002	-0.24414062	1.3427734	-0.36621094	1.119726538	9.145629892	3.544604532	-0.18310547	0.24414062	-1.2817383	1.915258786	9.478198380000002	-0.86850589	0.30517578	0.91552734	2.5024414	1539959001.895
-8.247216754	-2.878271466	-1.7621337860000001	0.18310547	-0.12207031	-0.79345703	5.25051268	-8.81665036	0.1411621106	-1.0986328	0.12207031	1.0375977	1.1771484620000001	8.749658246000001	3.277832068	0.8544922	-0.061035156	-0.7324219	-8.93029802	-1.8829589660000003	-0.1985839856	0.12207031	1.0375977	-0.061035156	0.879272464	8.47211911	3.420190396	0	0.061035156	-1.2207031	3.2407471040000004	7.5079103400000005	-0.9510498200000002	0.8544922	1.0375977	1.3427734	1539959001.935
-8.06657698	-2.51101088	-1.732226538	0	-0.5493164	-0.79345703	4.700219748	-8.229272660000001	0.38640135800000003	-1.4038086	0.9765625	0.6713867	1.3673584260000002	8.370434800000002	3.0792480040000005	0.8544922	-0.12207031	-0.5493164	-8.668310700000001	-2.03488768	-0.4139160144	0.12207031	0.91552734	0.12207031	0.762036142	8.00676268	3.39267572	0.061035156	-0.061035156	-1.0986328	3.2407471040000004	7.5079103400000005	-0.9510498200000002	1.3427734	2.0751953	-0.061035156	1539959001.975
-8.058202880000001	-2.51459964	-1.7214599640000001	-0.12207031	0.79345703	-0.6713867	4.0602050720000005	-8.04624002	0.49765625	-0.5493164	0.48828125	0.18310547	1.5587646760000002	8.5582518	2.95363768	0.91552734	-0.12207031	-0.4272461	-8.628832968000001	-2.1760498200000002	-0.47851562500000006	0.061035156	0.7324219	0.24414062	0.7680175720000001	8.04624002	3.4261719240000006	0.30517578	0.061035156	-1.0375977	2.971582068	7.1250978400000005	-0.9821533540000001	1.4038086	2.319336	-0.4272461	1539959002.015
-8.321386780000001	-3.122314496	-2.121020468	-0.24414062	1.0375977	-0.5493164	3.83171376	-8.43981929	0.45339357	0	-0.30517578	0	1.680786142	9.004467752000002	2.940478534	0.91552734	-0.12207031	-0.4272461	-8.99609375	-2.08752446	-0.439038089	-0.12207031	0.61035156	0.48828125	0.648388678	8.49484874	3.4800048920000006	0.4272461	-0.061035156	-0.8544922	3.16298822	7.33085962	0.39836425720000007	2.1362305	0.5493164	0.12207031	1539959002.055
-9.029589660000001	-3.841284146	-2.0839355040000003	0.18310547	1.0375977	-0.36621094	3.8616211060000003	-8.96499002	0.2392578076	0.4272461	-0.6713867	0	1.6915527160000003	9.32746556	3.0433594240000006	0.8544922	-0.36621094	0.061035156	-9.29636232	-1.6281494600000002	-0.517993161	-0.12207031	0.4272461	0.79345703	0.539526358	8.80588408	3.4010498200000003	0.61035156	-0.36621094	-0.7324219	3.6750000000000003	8.31779802	0.9127685700000001	1.3427734	-1.0986328	0.48828125	1539959002.095
-9.719848740000002	-3.505126996	-2.387792932	0.36621094	0.12207031	-0.12207031	3.9525389400000006	-9.376513580000001	0.053833007200000005	0.5493164	-0.4272461	0.12207031	1.870996106	9.721044928000001	3.1593994600000004	0.6713867	-0.48828125	0.24414062	-9.27961412	-1.1699707068	-0.5251708966	-0.12207031	0.4272461	0.79345703	0.501245108	9.1109375	3.2228027160000003	0.79345703	-0.36621094	-0.48828125	5.6967282400000006	7.70170926	0.961816394	0.7324219	-1.4038086	0.7324219	1539959002.135
-10.17683058	-2.6497802520000002	-1.9978027160000003	0.4272461	-1.0375977	0	4.047045926	-9.299951080000001	0.0729736322	0.48828125	0.24414062	0.61035156	1.9511474640000002	9.840673920000002	3.0971923920000006	0.48828125	-0.79345703	0.6713867	-9.374121106	-1.3254882200000002	-0.6101074280000001	0.61035156	0	0.9765625	0.27275390380000003	9.326269568	3.2646728240000003	0.91552734	-0.4272461	-0.30517578	7.66940944	7.81655252	0.2045654254	0.48828125	-1.7700195	0.4272461	1539959002.175
-9.80239218	-3.01464856	-2.3255859620000003	-0.18310547	0.4272461	0.061035156	4.10566394	-9.155200180000001	0.22131347840000004	0.48828125	1.0986328	1.0375977	1.7597412140000002	9.816748200000001	2.987133786	0.4272461	-1.2207031	0.9765625	-9.70310054	-1.796826178	-0.9785644568000001	0.48828125	-0.24414062	1.159668	0.132788089	9.363354532	3.2562989200000003	0.91552734	-0.9765625	0	7.66940944	7.81655252	0.2045654254	0.48828125	-0.79345703	-0.79345703	1539959002.215
-8.993701080000001	-5.14165036	-3.220410144	-1.0986328	1.4038086	-0.24414062	3.9932128600000003	-9.552368210000001	0.22968750000000002	0.61035156	1.953125	1.2207031	1.8757812500000002	10.40292932	3.0026855040000004	0.48828125	-0.79345703	0.8544922	-10.57280252	-1.9403808900000001	-1.3482177520000003	0.18310547	-0.48828125	1.159668	0.6005371106	9.766503894000001	3.125903354	1.0986328	-1.159668	0.18310547	4.340136780000001	8.048632788	-0.35529785340000003	0.6713867	-2.1362305	-2.319336	1539959002.255
-10.344311600000001	-7.564135880000001	-3.4034423920000005	0.7324219	0.24414062	-0.18310547	3.3197021760000003	-10.57998004	-0.3911865216	0.48828125	1.5258789	1.0375977	2.245434604	11.906664840000001	2.9321045320000003	0.4272461	0	0.7324219	-12.294262680000001	-1.031201178	-1.5396240020000003	-0.6713867	-0.48828125	1.3427734	1.015649411	11.1278804	2.8328125	1.2207031	-0.5493164	0.18310547	5.62136232	12.186596940000001	-0.7907471040000001	-0.36621094	-1.2207031	-1.2817383	1539959002.295
-8.496044928000002	-5.71586911	-2.810082968	0.30517578	-0.30517578	0.12207031	1.983447284	-11.49753444	-1.5336425720000002	0.91552734	-0.7324219	0.12207031	2.3542969240000002	13.058691100000003	2.551684604	0.061035156	0.061035156	0.79345703	-11.66142572	0.34572753600000006	-2.153320288	-0.4272461	0.36621094	1.2207031	0.6208740020000001	12.450976440000002	2.101879892	0.91552734	0	0.24414062	5.62136232	12.186596940000001	-0.7907471040000001	-2.0751953	-0.7324219	-0.91552734	1539959002.335
-8.04624002	-5.364160340000001	-3.361572284	-0.24414062	2.746582	-0.18310547	1.8614257200000002	-10.51897014	-1.8985107820000002	0.91552734	-0.7324219	0.12207031	2.6581542540000003	12.553857820000001	2.1975829680000003	-0.30517578	0.18310547	0.91552734	-10.101464660000001	0.641210962	-3.0014891200000005	-0.6713867	0	0.9765625	-0.0693847644	12.474902160000001	1.6329346040000001	0.79345703	0.6713867	0.4272461	1.757348642	10.47829622	-1.41042482	-1.3427734	-1.4648438	-1.2817383	1539959002.375
-7.82731929	-5.53044429	-3.8843505400000002	0.4272461	0.30517578	0.61035156	2.78496106	-8.263964660000001	-0.6268554712000001	1.0375977	-0.7324219	-1.0986328	2.8411866	11.42814946	1.8410888580000002	-0.7324219	0.8544922	1.2207031	-9.45786142	1.3673584260000002	-2.956030252	-0.24414062	-0.5493164	0.4272461	-0.94506839	11.2199955	1.1986816100000002	0.30517578	1.0375977	0.91552734	2.726342752	9.423168930000001	-2.427270468	-0.91552734	-2.380371	-2.380371	1539959002.415
-7.44450679	-4.161889676	-3.9154540740000003	-0.8544922	0.61035156	0.48828125	2.360278354	-7.493554712000001	0.6304443390000001	1.0375977	-0.7324219	-1.0986328	2.5181884000000005	11.11711412	1.3302734620000003	-1.2207031	0.6713867	1.4038086	-8.827417032000001	1.5551757200000003	-2.410522464	0.061035156	-0.79345703	0.061035156	-1.343432608	10.437622300000001	0.7907471040000001	-0.30517578	0.8544922	1.5869141	2.726342752	9.423168930000001	-2.427270468	-0.18310547	-0.36621094	-2.5024414	1539959002.455
-7.661035340000001	-3.7072998200000002	-3.8831542540000004	-0.5493164	0.79345703	0.48828125	1.2285888580000002	-7.753149460000001	0.9462646760000001	0.36621094	0.61035156	-1.0375977	2.209545926	10.844360520000002	0.8062988220000001	-1.4648438	-0.48828125	1.6479492	-8.66711412	1.091015625	-1.848266574	0.061035156	-0.79345703	0.061035156	-1.3015625000000002	10.40771466	0.7500732428000001	-0.30517578	0.12207031	1.6479492	2.306445288	9.26047374	-1.7609375	-0.30517578	-0.24414062	-2.746582	1539959002.495
-7.495947480000001	-3.652270468	-3.277832068	-0.12207031	0.48828125	0.61035156	1.2285888580000002	-7.753149460000001	0.9462646760000001	0.36621094	0.61035156	-1.0375977	2.489477536	9.80478534	0.60651857	-1.159668	-1.159668	2.0141602	-8.714965560000001	0.6519775360000001	-1.2668701080000002	-0.30517578	-0.8544922	-0.30517578	-0.8194580072000001	9.80598192	1.102978534	-0.24414062	-0.36621094	1.3427734	2.277734424	8.901586960000001	-1.412817392	-0.4272461	-1.4038086	-2.6245117	1539959002.535
-7.271044928000001	-3.5769042540000004	-3.53742662	-0.18310547	0.18310547	0.36621094	1.715478534	-7.52106929	1.5372314300000003	0.4272461	-0.7324219	-0.6713867	2.93330072	8.91953125	0.669921875	-0.8544922	-0.6713867	2.2583008	-8.54628894	1.0288086060000001	-0.8362060700000001	-0.18310547	-1.0375977	-0.36621094	-0.025122070680000004	8.96977536	1.331469748	-0.4272461	-0.4272461	1.0375977	2.277734424	8.901586960000001	-1.412817392	-0.4272461	-1.2817383	-2.5024414	1539959002.575
-7.381103240000001	-3.019433606	-3.8149658540000004	-0.18310547	-0.30517578	0.30517578	1.829125998	-7.23276358	1.274047824	0.24414062	0.061035156	-0.79345703	3.052929712	8.48527806	0.8218505890000001	-0.7324219	0.12207031	2.0141602	-8.596533246000002	1.0144531250000002	-0.540722644	0	-0.79345703	-0.48828125	0.6663330072	8.539111420000001	1.0862304712000002	-0.6713867	-0.24414062	0.8544922	2.85913089	8.83100589	-1.293188498	-0.061035156	-0.061035156	-2.6245117	1539959002.615
-7.458862320000001	-3.0433594240000006	-4.06140126	-0.30517578	0.48828125	-0.12207031	1.77290036	-7.220800720000001	0.8876464660000001	0.24414062	-0.30517578	-0.91552734	2.8651123200000006	8.255590560000002	1.022827176	-0.5493164	0.24414062	1.4038086	-8.95063498	0.8314209260000001	-0.10168457460000001	-0.061035156	-0.7324219	-0.61035156	1.195092752	8.482885880000001	0.832617212	-0.6713867	0	0.61035156	1.66403804	9.226977340000001	-0.9366943390000001	0.30517578	0.91552734	-2.5634766	1539959002.655
-7.832104532000001	-3.25988768	-4.526757788	-0.24414062	-0.30517578	-0.061035156	1.9535400360000001	-7.29138179	0.5634521466	0.24414062	-0.30517578	-0.91552734	2.819653354	8.2771241	1.1484375	-0.30517578	0	0.5493164	-9.081030252000001	0.965405252	0.3517089856000001	-0.12207031	-0.61035156	-0.6713867	1.57551268	8.72692842	0.729736322	-0.30517578	0.061035156	0.30517578	1.66403804	9.226977340000001	-0.9366943390000001	0.36621094	0.91552734	-2.2583008	1539959002.695
-8.058202880000001	-3.37473143	-4.10566394	0	-1.2817383	0.12207031	2.43205571	-7.40263678	0.6842773560000001	0.061035156	-0.91552734	-0.8544922	3.092407248	8.528344748	1.485791034	-0.12207031	0	-0.24414062	-8.802294928000002	1.0168457068	0.43664550720000006	-0.12207031	-0.61035156	-0.6713867	1.9140625000000002	9.10615216	0.7416992212000001	-0.12207031	0	0	0.5036376800000001	9.29277356	-0.92473143	0.24414062	0	-2.2583008	1539959002.735
-8.21013179	-3.185717752	-3.6331298920000004	-0.061035156	-1.6479492	0.36621094	2.9440673920000004	-6.914550720000001	0.709399411	-0.4272461	-1.4648438	-0.7324219	3.60441893	8.92910144	2.027709964	-0.061035156	0.48828125	-0.8544922	-8.915942392	1.350610324	0.36965332460000005	-0.12207031	-0.79345703	-0.9765625	1.927221646	9.426757788000002	0.832617212	-0.24414062	-0.061035156	-0.18310547	1.3075439300000002	9.30234375	-0.6747070288	0.36621094	-0.61035156	-2.1362305	1539959002.775
-8.633618210000002	-2.5217773560000003	-3.27663588	0.36621094	-2.0751953	0.6713867	3.507519568	-6.67290036	0.8565429712000001	-0.4272461	-1.4648438	-0.7324219	4.000390576	9.450683606	2.383007788	-0.18310547	1.0375977	-1.0986328	-9.362158246000002	0.762036142	0.5287597644	0.48828125	-0.6713867	-1.3427734	1.544409146	9.645678420000001	1.1041748200000001	-0.61035156	0	-0.18310547	1.3075439300000002	9.30234375	-0.6747070288	0.30517578	-0.24414062	-2.0751953	1539959002.814
-8.518774460000001	-2.605517572	-4.19060054	-0.8544922	0.061035156	0.18310547	4.322192392000001	-7.181323380000001	0.8816650360000001	-0.48828125	-2.4414062	-1.7700195	4.01953125	10.40532248	2.61867662	0	0.8544922	-0.91552734	-10.914941100000002	-0.22968750000000002	0.6531738220000001	0.18310547	-1.0986328	-1.5869141	1.5001464660000001	10.387377700000002	1.801611322	-1.0375977	-0.36621094	-0.24414062	1.622167932	9.132470746000001	-0.832617212	-0.12207031	0.18310547	-1.7700195	1539959002.855
-10.13854982	-4.750463760000001	-5.4646485600000005	-2.9907227	3.540039	-0.12207031	5.20983876	-8.69582518	0.49885253600000007	-0.48828125	-2.4414062	-1.7700195	3.9800537140000007	12.08132338	2.85314946	0.30517578	0.5493164	-1.0375977	-13.41757788	-1.2895996400000003	0.132788089	0.12207031	-1.5258789	-1.4038086	2.001391574	11.95810504	2.5301512600000002	-1.2207031	-0.8544922	-0.4272461	3.23596196	10.865893080000001	-1.51928714	-0.30517578	0.24414062	-1.6479492	1539959002.894
-11.9006839	-6.7063967600000005	-6.39536142	0.5493164	0.79345703	1.2207031	6.770996106	-11.54299272	0.04426269568	0.24414062	-2.0141602	-0.36621094	3.9573242800000004	13.17951628	3.134277356	0.4272461	0.61035156	-1.4648438	-14.04204074	-2.682080072	0.046655271600000006	-0.9765625	0.91552734	-1.3427734	2.527758786	13.48815944	2.668920926	-1.7089844	-1.0986328	-0.6713867	3.23596196	10.865893080000001	-1.51928714	-1.159668	0.18310547	-0.36621094	1539959002.934
-10.37302266	-6.652563400000001	-5.306738220000001	1.2207031	-8.239746	0.6713867	6.770996106	-11.54299272	0.04426269568	0.24414062	-2.0141602	-0.36621094	4.01953125	11.913842360000002	3.408227536	0.36621094	0.9765625	-1.4038086	-11.66621106	-0.9821533540000001	-1.1209228240000002	-1.2817383	0	-0.8544922	1.6736084260000001	12.40192842	3.2945800720000005	-0.91552734	-0.48828125	-1.0375977	5.25410144	12.88522914	0.10527343750000001	-2.380371	0.12207031	2.4414062	1539959002.974
-6.403735520000001	-5.352197480000001	-0.893627896	0.4272461	-2.9296875	0.30517578	7.28659694	-12.831396760000002	-0.57421875	0.24414062	-2.0141602	-0.36621094	3.8041992800000006	10.180420320000001	2.9703858800000003	-0.5493164	1.2207031	-0.24414062	-10.157690200000001	-0.1411621106	-2.204760782	0.48828125	0.24414062	-0.30517578	-0.7046142572	9.538012680000001	3.311328076	-0.8544922	1.0986328	-0.24414062	5.788842752000001	12.156689300000002	1.2608886780000002	-3.3569336	0.4272461	4.5776367	1539959003.015
-7.38828125	-3.6104003600000003	-1.5025390379999999	-2.2583008	8.422852	0.24414062	7.698120108000001	-11.1446286	-0.3541015576	-0.12207031	-0.36621094	-1.159668	2.64140625	9.42197284	2.001391574	-1.7089844	-0.79345703	1.3427734	-9.11691893	-1.2860107820000002	-1.9367920320000003	0.48828125	0.24414062	-0.30517578	-2.82922374	7.722045926000001	3.41301268	-0.8544922	0.6713867	0.79345703	2.66174321	11.988012680000002	-2.10546875	-0.61035156	1.7089844	5.2490234	1539959003.054
-10.21272014	-4.294677716000001	-4.24682608	0.8544922	0.8544922	0.4272461	6.82722194	-9.60141574	0.0837402356	-1.4648438	1.953125	-2.8076172	1.8949219240000001	9.874170320000001	1.358984424	-2.2583008	-3.1738281	2.319336	-9.24372554	-1.39606929	-1.1627929712000002	0.61035156	-0.61035156	0.36621094	-2.8495605040000003	8.16826178	3.6331298920000004	0.4272461	-1.2207031	0.91552734	0.47492675720000005	13.01682158	-2.121020468	-0.79345703	1.2817383	5.9814453	1539959003.094
-8.41708966	-3.7982177520000002	-2.934497104	1.4038086	-7.6904297	0.61035156	5.47541484	-9.18391124	-0.07775878600000001	-0.12207031	1.5869141	-4.0283203	2.19399411	9.60141574	1.464257788	-2.2583008	-3.1738281	2.319336	-8.3453125	-1.641308606	-0.5993408246	0.61035156	-0.61035156	0.18310547	-1.100585962	9.064282248	3.1175292540000004	0.4272461	-2.4414062	0.79345703	0.2452392572	11.851635880000002	-2.360278354	0	0.5493164	6.1035156	1539959003.135
-4.615283246	-2.72036142	-1.0503417932	-0.79345703	0.4272461	0.30517578	5.47541484	-9.18391124	-0.07775878600000001	-0.12207031	1.5869141	-4.0283203	2.81486821	8.279516574	1.5719238220000002	-0.9765625	-2.319336	2.4414062	-7.981640380000001	-1.8662109620000003	-0.1878173822	0.61035156	-0.61035156	0.18310547	0.6053222644	8.596533246000002	3.4369384000000003	0.24414062	-1.8920898	0.24414062	-0.026318359620000002	10.2761232	-1.038378894	0.12207031	0.8544922	5.493164	1539959003.174
-5.90727536	-2.390185504	-1.1651855432	-1.5258789	4.699707	0	5.52446286	-7.753149460000001	-0.47971191100000005	-0.12207031	1.5869141	-4.0283203	3.092407248	7.34880342	1.832714856	-0.9765625	-2.319336	2.4414062	-7.8488523400000005	-1.683178714	0.046655271600000006	0.48828125	-0.5493164	0.24414062	1.119726538	7.7076902	3.29816893	-0.48828125	-1.6479492	0.18310547	-0.2452392572	8.571411240000002	0.1447509784	0.48828125	2.319336	3.9672852	1539959003.214
-8.181420926000001	-2.66772464	-2.4153076080000004	0.36621094	-2.1972656	0.24414062	5.63930661	-6.63701178	-0.729736322	0.30517578	1.0986328	-4.760742	3.0876221040000003	7.23515625	2.310034146	-0.48828125	-0.61035156	2.2583008	-7.84646016	-1.892529254	0.31701660340000004	0.5493164	-0.61035156	0.24414062	1.0455566100000002	7.122705072	3.0361816100000003	-0.6713867	-1.6479492	0.18310547	-0.30505371400000003	7.2136232	-0.19499511780000003	2.1972656	2.746582	2.5024414	1539959003.254
-7.187304712	-2.042065396	-1.547998004	-0.30517578	-1.7089844	0.30517578	5.315112320000001	-5.81276857	-0.668725589	0.18310547	0.18310547	-5.065918	3.06848143	7.387085160000001	2.5409179320000006	-0.18310547	-0.5493164	1.8310547	-8.106054712	-2.288500998	0.686669928	0.5493164	-0.61035156	0.24414062	1.349414038	7.37751448	3.111547824	-0.6713867	-1.3427734	-0.18310547	-1.75495607	6.721948380000001	-1.409228534	1.5258789	1.4648438	1.5869141	1539959003.294
-7.221997300000001	-1.604223642	-1.4068359620000002	-1.4038086	3.112793	0.24414062	5.4646485600000005	-5.121313400000001	-0.83022464	-0.061035156	-0.4272461	-5.2490234	3.99919429	7.68854982	2.85673822	-0.18310547	-0.5493164	1.8310547	-8.150317392	-2.3614746400000004	1.1711669928000001	0.18310547	-0.48828125	0.18310547	1.7071045320000002	7.9026857	3.24433606	-0.36621094	-1.5869141	-0.48828125	-3.2562989200000003	5.90847194	-0.9223388580000002	2.8076172	-1.5869141	0.91552734	1539959003.334
-8.83100589	-2.14973143	-2.85673822	-1.4038086	4.0283203	0.12207031	6.18122554	-4.90478534	-1.040771466	0.12207031	0.18310547	-4.8217773	4.71098642	7.55935054	3.302954074	-0.12207031	-0.30517578	1.8310547	-8.13356929	-2.299267572	0.9773681610000001	-0.61035156	-0.5493164	0.48828125	1.9200439300000003	8.18500998	3.420190396	-0.48828125	-1.953125	-0.6713867	-1.6161865020000004	7.0856201080000005	-0.7728027160000001	3.1738281	-3.7231445	-0.061035156	1539959003.374
-10.9747554	-1.9104736420000001	-1.6353271760000003	2.1362305	-3.2958984	1.8310547	6.321191394	-4.240844748000001	-1.000097644	0.61035156	0.061035156	-4.211426	5.4455077880000005	6.9767577880000005	3.6869628600000004	0	-1.4648438	2.1972656	-8.738891574	-1.679589856	0.659155252	-0.61035156	-0.5493164	0.48828125	2.054028354	7.805786240000001	3.390283246	-0.48828125	-1.8920898	-0.61035156	5.54958516	8.09169928	-0.03828125	1.2817383	-5.6762695	0.4272461	1539959003.415
-9.48776857	-1.867407248	-5.32109375	-3.4179688	2.5024414	0.061035156	6.6489746400000005	-4.0338867800000004	-0.9809570288	0.7324219	-0.12207031	-3.4179688	6.2948732000000005	6.817651260000001	3.770703076	0	-1.4648438	2.1972656	-9.216211060000001	-1.0551269568000001	0.724951178	-0.5493164	-1.8920898	1.7700195	1.7860596040000003	7.381103240000001	3.475219748	-0.12207031	-1.2207031	-0.061035156	15.481176620000001	10.085913040000001	-0.811083966	1.5869141	1.6479492	1.953125	1539959003.454
-13.324267180000001	-7.311718750000001	-8.53671875	-1.6479492	6.225586	-2.5024414	7.43972194	-4.39038089	-0.8625244110000001	0.30517578	-0.79345703	-1.2817383	7.23515625	8.24960962	3.8388915740000003	-0.12207031	-2.1362305	1.7089844	-14.746654860000001	-1.000097644	0.8828613220000001	-0.48828125	-2.1362305	1.8310547	2.205957068	9.51169429	2.6126952880000003	0.79345703	-1.3427734	0.7324219	4.27553714	8.078539840000001	-3.20366214	-2.4414062	1.6479492	-1.7089844	1539959003.494
-10.087109620000001	-8.4733152	-4.270751996	1.5869141	-9.58252	0.9765625	9.47341304	-5.853442392	-0.5562744110000001	0.061035156	0.7324219	0.5493164	8.42905252	10.199560700000001	3.2742432100000003	-0.5493164	-1.2207031	0.4272461	-13.929589660000001	0.27275390380000003	0.14833984620000001	-0.48828125	-2.1362305	1.8310547	3.20366214	12.672289840000001	1.546801718	1.2207031	0	0.4272461	3.8855469240000007	12.141137680000002	5.389282248	-1.3427734	2.1972656	-0.061035156	1539959003.534
-7.07485324	-4.963403060000001	-2.6940429320000003	-1.2207031	2.5634766	-0.18310547	10.456762680000002	-6.187207068	-0.08493652160000001	-0.61035156	1.0986328	0.79345703	9.85742212	11.29057608	2.1604980040000004	-0.5493164	-1.2207031	0.4272461	-11.839673020000001	1.5432128600000001	-0.7369140380000001	-0.91552734	0.18310547	0.9765625	2.769409146	13.789624100000001	2.5098144959999997	2.380371	2.9907227	-0.48828125	1.412817392	12.66032698	0.649584964	-4.272461	3.8452148	0	1539959003.574
-8.953027160000001	-4.733715854000001	-6.65615216	0.6713867	1.4648438	-0.061035156	10.916137680000002	-5.86899411	1.391284146	-1.5869141	1.3427734	-0.36621094	10.376611420000001	11.57409694	1.982250998	-0.6713867	0.5493164	1.7700195	-11.8935054	1.37214357	-0.46535643000000004	-0.4272461	0.5493164	0.30517578	0.056225586060000006	13.2453125	3.0541259000000003	0.91552734	3.6621094	0.61035156	-4.166674820000001	8.292675720000002	-4.80310054	1.0375977	-4.0893555	-2.319336	1539959003.614
-8.09648462	-4.360473740000001	-4.93588858	-1.0375977	-1.0986328	0.30517578	10.0560054	-5.751757788000001	2.3483153960000003	-1.2207031	2.319336	-1.2207031	9.646875000000001	10.857519960000001	2.14973143	-0.36621094	0.7324219	3.0517578	-10.21152356	0.7895507788	-0.265576178	-0.4272461	0.5493164	0.30517578	-1.567138678	12.242822480000001	2.271752896	0.36621094	1.2207031	1.4648438	2.83879393	11.147021760000001	-3.267065396	-0.61035156	0.18310547	-3.2958984	1539959003.654
-7.072461060000001	-3.91066893	-3.2957762600000002	-0.48828125	0.4272461	0.24414062	8.30463858	-5.01364766	2.16408696	0.36621094	1.2817383	-1.6479492	8.372826980000001	9.46743161	2.021728534	-0.36621094	0.7324219	3.0517578	-8.7963134	1.0969971040000002	-0.20097655760000002	-0.6713867	-0.30517578	0.18310547	-1.1041748200000001	10.995092360000001	1.9595214660000002	0.24414062	-0.061035156	1.2207031	1.293188498	10.29646016	-1.7250488220000002	-0.30517578	0.79345703	-3.4179688	1539959003.694
-7.013842752000001	-3.561352536	-2.65935054	1.4038086	0	0.30517578	7.600024460000001	-3.83171376	2.082739218	1.7089844	-0.30517578	-2.0141602	7.594042932000001	7.718457068	2.080346646	-1.4648438	-0.9765625	4.0283203	-8.661132788000002	1.1472412140000001	0.002392578076	-0.30517578	-0.12207031	-0.24414062	-0.1579101538	9.2724366	1.7657226440000002	0	-0.30517578	1.159668	0.5455078076000001	9.70310054	-1.4546875000000001	-0.18310547	-0.7324219	-3.1738281	1539959003.734
-6.458764480000001	-2.74069838	-3.3197021760000003	0.9765625	0.5493164	0.12207031	7.600024460000001	-3.83171376	2.082739218	1.7089844	-0.30517578	-2.0141602	7.287792932	6.5939452880000005	2.1880126800000004	-1.7089844	-0.91552734	4.3945312	-8.24482428	1.0551269568000001	0.11484375000000001	-0.30517578	-0.12207031	-0.24414062	0.31103514400000004	8.0139402	1.373339856	-0.061035156	0.24414062	1.0375977	1.7980224640000002	9.1109375	-1.532446286	-0.24414062	-1.7089844	-2.8686523	1539959003.774
-6.658544928000001	-2.7251464660000004	-4.148730432000001	0.61035156	1.159668	-0.5493164	7.488769568	-2.5253662140000004	2.250219748	1.8920898	-0.5493164	-2.4414062	7.2961670320000005	6.117822480000001	2.2573974640000003	-1.7089844	-0.91552734	4.3945312	-8.255590560000002	1.0371826080000002	0.23686523560000003	-0.061035156	0.36621094	-0.30517578	0.7895507788	7.7328125000000005	1.443920926	-0.48828125	0.4272461	1.0375977	3.27663588	8.42905252	-1.1017822480000001	0.61035156	-0.79345703	-2.5024414	1539959003.814
-7.4947509000000005	-2.9273192900000002	-4.440625000000001	0.6713867	-0.24414062	-0.18310547	7.255493210000001	-0.9725830072	1.776489218	1.7700195	0.12207031	-2.6245117	7.492358426000001	5.642895468000001	2.209545926	-2.0751953	-1.2207031	3.90625	-8.419482428	1.19270018	0.39836425720000007	0	0.36621094	-0.36621094	1.2632812500000001	8.388378894	1.3613769960000002	-0.61035156	0.48828125	1.0986328	3.007470746	8.884838760000001	-0.153125	0	-0.36621094	-2.1362305	1539959003.854
-8.14792482	-2.3710449280000003	-3.8891358800000004	0.4272461	-0.91552734	0.18310547	7.255493210000001	-0.9725830072	1.776489218	1.8310547	0.061035156	-2.5024414	8.297461060000002	5.1464357	2.560058606	-2.0751953	-0.36621094	3.540039	-8.19936502	1.1424560700000002	0.4689453076	0	0.36621094	-0.36621094	1.6748047120000003	8.980542032	1.3099365020000002	-0.91552734	0.48828125	1.0986328	3.1916992800000004	8.468530252	-0.15671386780000002	-0.24414062	-0.18310547	-1.5258789	1539959003.894
-8.54270018	-2.19399411	-4.338940396	0.30517578	-0.12207031	0.18310547	8.011548020000001	-0.5802001800000001	1.65805661	1.7700195	-0.061035156	-2.2583008	8.297461060000002	5.1464357	2.560058606	-2.0751953	-0.36621094	3.540039	-8.19936502	1.1424560700000002	0.4689453076	0.12207031	0.24414062	-0.48828125	1.6532714660000003	9.07504892	1.459472644	-0.8544922	0.18310547	1.0375977	2.9416748200000002	8.24841304	-1.0515380890000001	-0.18310547	-0.18310547	-1.0986328	1539959003.934
-8.7030027	-2.32917482	-4.65476088	0.30517578	-2.2583008	0.48828125	9.3489991	0.1256103534	1.4415283540000001	1.6479492	-0.12207031	-2.5634766	9.262865920000001	3.9979980040000007	2.9117675720000005	-2.4414062	0.79345703	3.2958984	-9.354980432000001	0.135180661	0.6854736419999999	0.61035156	-0.24414062	-0.6713867	2.0839355040000003	9.267651260000001	1.6496826080000002	-0.91552734	0.4272461	1.159668	2.7251464660000004	8.789135880000002	-1.0934082068000002	0.12207031	0.30517578	-1.159668	1539959003.974
-8.068969748	-2.34113768	-3.5469971040000003	-0.18310547	-1.5258789	0.30517578	9.516479532	0.501245108	1.4953613220000002	1.2207031	-0.30517578	-2.8686523	9.603808606000001	3.3771241	3.1905028960000004	-2.4414062	0.18310547	2.4414062	-9.578686600000001	-0.42229003600000004	0.808691394	0.48828125	-0.24414062	-0.9765625	2.7861572480000003	9.6217527	2.032495108	-1.0375977	-0.061035156	1.0986328	2.62346196	9.07504892	-0.477319339	-0.48828125	0.6713867	-1.2817383	1539959004.014
-8.28071286	-2.767016574	-4.618872104	-1.159668	0.30517578	-0.18310547	9.516479532	0.501245108	1.4953613220000002	0.5493164	0.36621094	-2.746582	9.884936600000001	2.751464856	3.0601074280000002	-2.4414062	0.18310547	2.4414062	-10.697216460000002	-0.35529785340000003	0.8720947480000001	0	-0.5493164	-1.0375977	3.33645018	9.70429712	2.51101088	-0.8544922	-0.12207031	0.8544922	1.983447284	9.03796376	-0.8362060700000001	-0.48828125	0.7324219	-0.8544922	1539959004.054
-9.535620108000002	-4.88205571	-5.1177246400000005	-1.3427734	-0.8544922	0.18310547	9.49853534	-0.00478515625	1.0096679712	0.4272461	0.6713867	-2.4414062	10.02011682	2.31481929	3.2180175720000004	-2.5634766	0.36621094	2.1362305	-12.704589660000002	-0.955834964	0.8194580072000001	0	-0.5493164	-1.0375977	3.71328125	9.8765625	2.798120108	-0.8544922	0	0.8544922	2.296875	9.782055710000002	-1.3195067900000002	-0.5493164	-0.91552734	-0.6713867	1539959004.094
-9.82990764	-5.39646016	-2.5157959260000005	1.0375977	-2.5634766	0.7324219	10.35627446	-0.611303714	0.8362060700000001	0.4272461	0	-1.2207031	10.06677266	2.5540771760000003	3.00986322	-2.319336	0.48828125	1.159668	-11.711670320000001	-1.582690396	0.211743161	0.4272461	-0.061035156	-0.8544922	3.5481933900000002	10.1660643	3.1055663940000002	-0.6713867	0.18310547	0.4272461	5.40363768	9.80478534	0.17944336060000002	-0.91552734	-0.61035156	1.0986328	1539959004.134
-8.368042032	-5.25888678	-2.12341304	0.30517578	1.2207031	0	10.869482820000002	-0.994116214	0.75366214	0.36621094	-0.18310547	-0.6713867	9.60620108	2.81486821	3.12111821	-2.319336	0.48828125	1.159668	-10.857519960000001	-0.6519775360000001	-0.75964357	0.18310547	0.7324219	-0.30517578	2.588769568	9.480590560000001	3.8018066100000003	-0.061035156	0.24414062	-0.18310547	6.197973740000001	11.732007280000001	1.7406005400000002	-0.9765625	1.0986328	3.479004	1539959004.174
-9.6385009	-4.34851088	-2.89382338	-0.18310547	-0.48828125	-0.48828125	10.790527160000002	-0.6340332068000001	0.8218505890000001	0.36621094	-0.18310547	-0.6713867	8.88842752	2.981152356	3.2862060700000004	-1.8920898	-0.48828125	0.79345703	-10.495044420000001	-1.2477295320000001	-1.28122554	0.6713867	0.5493164	0.061035156	1.5336425720000002	8.589355432000001	4.197778354	-0.18310547	1.159668	0.18310547	3.01225589	12.9641848	-0.6615478240000001	-2.746582	1.3427734	3.6010742	1539959004.214
-10.23903804	-4.45258786	-2.9225341460000003	-0.48828125	0.8544922	-0.5493164	10.626635880000002	-0.3911865216	0.954638678	-0.48828125	0.4272461	0.061035156	8.502026260000001	3.313720746	3.37473143	-1.4038086	-0.24414062	0.18310547	-10.89101538	-2.138964856	-1.03957518	0.6713867	0.5493164	0.061035156	0.9271240020000001	9.07146016	4.69423822	0	0.79345703	0.36621094	0.8457763580000002	11.7391848	-2.1760498200000002	-0.7324219	0.91552734	3.8452148	1539959004.254
-9.869384980000001	-4.833007788000001	-2.802905252	1.3427734	-0.4272461	-0.24414062	10.418481920000001	-0.30744628600000007	0.6459961060000001	-0.48828125	0.4272461	0.061035156	8.54628894	3.3173096040000005	3.7611327880000003	-1.4038086	-0.24414062	0.18310547	-10.473510880000001	-1.6520751800000002	-0.7572509980000001	-0.18310547	0.8544922	0.18310547	1.5731201080000001	9.9961911	5.05910643	0.48828125	0.30517578	-0.4272461	0.12321777160000001	11.6207518	-1.930810504	0.24414062	1.4038086	3.8452148	1539959004.294
-7.8261232000000005	-4.157104532	-2.4081298920000003	0.36621094	-1.4648438	-0.7324219	10.236645860000001	-0.6148925720000001	0.42587889400000006	-1.0375977	-0.061035156	1.0375977	8.9494384	2.851953076	3.6367187500000004	0.12207031	-1.4648438	-1.3427734	-9.7401857	-1.4522949280000002	-0.8362060700000001	-0.12207031	0.91552734	0.18310547	1.818359424	9.999779860000002	4.630834964000001	0	0.061035156	-0.79345703	0.3959716754	11.66142572	-1.3984619600000001	-0.12207031	-0.061035156	3.0517578	1539959004.334
-7.302148560000001	-3.7659179320000007	-1.66044928	-0.36621094	1.5258789	-0.91552734	9.637304712	-0.538330072	0.5885742212	-0.79345703	0.4272461	0.8544922	9.169555710000001	2.192797824	3.4417237400000005	0.48828125	-1.953125	-1.2207031	-8.968579074	-1.349414038	-1.09819339	-0.12207031	0.91552734	0.18310547	1.594653354	8.834594748	4.236059604	-0.4272461	-0.30517578	-0.79345703	-0.1806396466	9.433935700000001	-0.005981445288000001	1.0375977	0.6713867	2.319336	1539959004.374
-8.292675720000002	-3.611596646	-1.9547363220000002	0.8544922	-0.79345703	-0.30517578	9.637304712	-0.538330072	0.5885742212	-0.79345703	0.4272461	0.8544922	9.504516574	1.8973144960000001	3.2144287140000003	0.48828125	-1.953125	-1.2207031	-8.531933606	-1.235766574	-1.227392572	-0.061035156	0.8544922	0.30517578	1.437939496	7.754345746000001	3.7049072480000005	-0.4272461	-0.24414062	-0.6713867	-0.1268066394	8.771191394	0.48090820680000007	2.1972656	1.8310547	0.61035156	1539959004.414
-7.17653804	-3.54580072	-1.830322284	-0.12207031	-0.061035156	-0.30517578	7.932592752000001	-0.23208007200000003	0.9977050720000001	-1.0375977	0.30517578	0.61035156	9.480590560000001	1.814770468	2.7418945679999998	0.6713867	-1.5258789	-0.6713867	-8.769995108000002	-1.5719238220000002	-1.1041748200000001	0.12207031	0.7324219	0.36621094	1.52526857	7.5880616000000005	3.561352536	-0.24414062	-0.061035156	-0.6713867	-2.0289062500000004	8.482885880000001	-0.7129882787999999	0.4272461	-0.9765625	0.12207031	1539959004.454
-7.798608426	-3.982446286	-1.770507788	0	1.0986328	-0.5493164	8.330957068	-0.5263671924000001	0.9713867212000001	-0.79345703	0.5493164	0.5493164	9.573901260000001	1.9415771760000002	2.5995362400000004	0.61035156	-1.0986328	-0.30517578	-9.152807608000002	-1.945166034	-0.849365216	0.30517578	0.6713867	0.30517578	1.93439946	8.07614766	3.8640135800000004	0	0	-0.79345703	-0.45100097840000003	7.163378894000001	0.38400878600000005	1.8920898	-1.5258789	-0.061035156	1539959004.494
-8.48647464	-3.5517822480000003	-2.560058606	-0.24414062	-0.24414062	-0.79345703	8.783154254000001	-0.974975589	1.547998004	-0.61035156	0.5493164	0.8544922	9.573901260000001	1.9415771760000002	2.5995362400000004	0.6713867	-1.4648438	-0.36621094	-9.447094748	-2.101879892	-1.0048827880000002	-0.36621094	0.7324219	0.36621094	2.1604980040000004	8.425463760000001	4.164282248	0.30517578	-0.18310547	-1.159668	2.1509277160000004	9.41120607	0.516796875	1.2207031	-0.12207031	-0.8544922	1539959004.534
-8.114428420000001	-3.0230224640000003	-2.274145468	-0.18310547	0.8544922	-0.4272461	8.890820288	-1.119726538	1.5001464660000001	-0.48828125	0.12207031	0.6713867	10.4208741	1.600634784	2.441625998	0.9765625	-2.0141602	-0.24414062	-9.447094748	-2.101879892	-1.0048827880000002	-0.36621094	0.7324219	0.36621094	2.24423822	8.523559800000001	4.27553714	0.30517578	-0.36621094	-1.159668	2.6844726440000004	8.990112320000001	-0.7668212860000001	0.5493164	-1.159668	-1.0986328	1539959004.575
-8.923120108	-4.512402356	-3.116332968	-1.159668	3.479004	-1.159668	9.267651260000001	-1.27763678	1.43076178	-0.061035156	-0.61035156	0.79345703	10.465136780000002	1.5336425720000002	2.115039038	1.2817383	-1.0986328	0	-9.88732878	-1.353002896	-1.378125	-0.7324219	0.7324219	0.48828125	2.0899170320000002	8.359667932	4.236059604	0.18310547	-0.36621094	-0.8544922	4.963403060000001	9.34421376	-1.7489746400000001	1.2207031	-0.18310547	-0.61035156	1539959004.614
-9.85502896	-4.71098642	-3.9417724640000005	0	-2.6245117	-0.79345703	9.4255616	-1.1627929712000002	1.667626996	0.30517578	-0.12207031	1.0375977	10.676879500000002	2.121020468	1.491772464	1.7089844	-0.30517578	0.24414062	-10.006958360000002	-0.7955322480000001	-1.2907959260000001	-0.8544922	0.8544922	0.91552734	2.004980432	8.999682608	3.9573242800000004	0.18310547	-0.061035156	-0.61035156	2.5791992800000005	10.966382280000001	0.6759033540000001	-1.5258789	-0.4272461	-2.5634766	1539959004.654
-7.681372300000001	-3.7360108800000003	-2.080346646	-0.30517578	0.18310547	-0.5493164	9.697119110000001	-0.9809570288	2.271752896	0	0.36621094	1.4038086	11.28459514	2.573217752	1.0455566100000002	2.2583008	-1.2817383	0.24414062	-9.2724366	-0.553881839	-1.65805661	-0.8544922	0.8544922	0.91552734	1.6137939300000002	9.553564300000001	3.5900634000000005	-0.061035156	-0.12207031	-0.8544922	7.966088760000001	9.29516574	0.974975589	0.18310547	2.0751953	-1.7089844	1539959004.694
-7.121509080000001	-3.8388915740000003	-3.33645018	-0.91552734	2.319336	-1.3427734	9.646875000000001	-0.9929199280000001	2.4811035340000003	-0.61035156	-0.24414062	0.7324219	11.233153960000001	2.3483153960000003	1.156811502	2.1972656	-0.7324219	0.24414062	-9.3155027	-0.14714355040000002	-2.000195288	-0.8544922	1.0986328	0.7324219	1.179541034	9.18391124	3.3472167540000006	-0.30517578	-0.36621094	-0.9765625	2.60910643	9.0176268	-0.9043945288	0.24414062	0.9765625	-1.5258789	1539959004.734
-8.403930710000001	-5.232568390000001	-5.2337644800000005	-0.48828125	0.7324219	-1.4038086	9.6217527	-1.0419677520000001	2.191601538	-0.18310547	-0.18310547	0.4272461	10.74267572	2.227490216	1.2668701080000002	2.1972656	0.12207031	0.6713867	-10.12897914	0.8146728240000001	-1.9547363220000002	-0.9765625	0.8544922	0.6713867	1.1604003600000001	9.523657248000001	2.8830566100000006	-0.4272461	-0.12207031	-0.7324219	3.1773437500000004	9.12648912	-0.40434570680000004	0.18310547	0.18310547	-1.4038086	1539959004.774
-8.36325679	-5.729028060000001	-5.356982428000001	-0.79345703	-1.953125	-0.61035156	9.120507788000001	-1.11613768	1.8028076080000002	0.18310547	-0.5493164	0.24414062	11.25827626	2.0899170320000002	1.5360351440000002	1.953125	-0.61035156	0.5493164	-10.455566100000002	2.0061767180000003	-1.9427734620000003	-1.2207031	1.0375977	0.4272461	1.3924804320000002	10.600317000000002	2.54689946	-0.79345703	0	-0.79345703	3.4776123200000004	9.688745108	-0.05144042932000001	0	1.159668	-1.0986328	1539959004.814
-7.613183606000001	-4.897607428000001	-4.091308606	-0.79345703	-0.4272461	-0.36621094	9.134863220000002	-1.2860107820000002	1.5683349640000002	0.18310547	-0.12207031	0.061035156	12.16745558	2.0097655760000004	0.8362060700000001	1.6479492	-1.0375977	0.48828125	-10.24980432	1.650878894	-1.8075927520000004	-0.7324219	0.9765625	0.30517578	1.178344748	11.12070288	2.48828125	-0.6713867	0.48828125	-0.91552734	2.58278804	9.49494658	-1.656860324	0.24414062	0.91552734	-0.7324219	1539959004.854
-7.769897660000001	-4.439428714000001	-4.320996106	0.36621094	1.2207031	-0.36621094	9.346606430000001	-0.9965087860000001	1.73701178	-0.36621094	-0.18310547	0	11.775073380000002	2.1293945680000004	0.758447284	1.4648438	-0.91552734	0.4272461	-9.360961960000001	1.6090087860000002	-1.9894287140000002	-0.4272461	1.0375977	-0.061035156	0.8015136780000001	10.75583516	2.93330072	-0.8544922	-0.12207031	-0.91552734	1.7441894960000002	9.480590560000001	-2.0336913940000003	0.30517578	0.12207031	-0.61035156	1539959004.894
-7.382299820000001	-4.934692392	-4.600927716	0.48828125	-0.61035156	-0.6713867	9.77966304	-1.0479492212000001	2.222705072	-0.7324219	-0.30517578	-0.30517578	11.155395860000002	1.9858398560000001	1.400854532	0.30517578	-0.79345703	-0.12207031	-8.7448732	2.098291034	-2.4978514400000003	-0.4272461	1.0375977	-0.061035156	0.113647464	9.926807100000001	2.940478534	-0.9765625	-0.79345703	-0.9765625	1.7489746400000001	9.6385009	-1.369750998	0.18310547	-0.30517578	-0.91552734	1539959004.934
-8.303442392000001	-6.574804712000001	-3.4572753600000006	1.0375977	-0.6713867	0.061035156	9.853833360000001	-0.6340332068000001	2.5409179320000006	-0.4272461	0	-0.79345703	10.770190200000002	2.097094748	1.341040036	0.30517578	-0.79345703	-0.12207031	-8.7448732	2.098291034	-2.4978514400000003	-0.4272461	1.0986328	0.061035156	-0.45578614200000006	9.130077880000002	2.7119873200000004	-1.3427734	-1.2207031	-0.48828125	2.942871106	9.43632788	-1.006079074	0	-0.061035156	-0.7324219	1539959004.974
-8.40273462	-6.183618210000001	-2.9057862400000003	1.953125	-3.1738281	1.7089844	9.410009980000002	0.12919922120000002	1.4427246400000002	-0.4272461	0	-0.79345703	10.721142180000001	2.447607428	0.5287597644	0	-0.9765625	-0.061035156	-9.29277356	2.2382567900000003	-3.1964844240000003	0.18310547	1.0986328	0.18310547	-0.6615478240000001	8.61567392	3.16777356	-1.3427734	-0.61035156	0.061035156	3.027807608	9.46145018	-0.41511232	0	-0.4272461	-0.18310547	1539959005.014
-7.676586960000001	-2.85314946	-3.4369384000000003	0.48828125	-0.12207031	0.12207031	9.637304712	-0.09450683900000001	0.8278320288	-1.0375977	-0.36621094	-1.2817383	11.203247300000001	2.789746106	-0.154321286	-0.7324219	-1.0986328	-0.30517578	-9.29277356	2.2382567900000003	-3.1964844240000003	2.2583008	-0.061035156	-0.12207031	-0.1315917932	9.505712860000001	4.147534146	-0.91552734	0.4272461	0.061035156	3.379516574	9.30952176	-0.2129394568	-0.24414062	0.061035156	0.24414062	1539959005.054
-7.504321580000001	-3.9968016200000003	-3.4680420320000005	0.18310547	1.2207031	-0.7324219	9.931591460000002	-1.418798822	1.8662109620000003	-1.5869141	-0.48828125	-0.48828125	11.522655760000001	2.9620117800000005	-0.10886230040000001	-0.79345703	-1.159668	-0.7324219	-9.88134784	-1.2106445288	-2.895019568	1.159668	1.159668	-0.48828125	0.3349609424	10.706787140000001	5.152417032000001	-0.24414062	-0.61035156	-1.159668	2.01096196	9.614575180000001	-1.3984619600000001	0.18310547	0	0.12207031	1539959005.094
-7.9158447480000005	-5.578295926000001	-2.3052490020000005	1.0375977	0.48828125	0.12207031	10.328759980000001	-1.8973144960000001	2.255004892	-1.5869141	-0.48828125	-0.48828125	10.865893080000001	2.121020468	0.5323486420000001	-0.91552734	-0.8544922	-0.8544922	-9.063086060000002	-0.594555661	-3.178540036	0.30517578	0.7324219	-0.48828125	0.8924316100000002	9.835888579999999	4.844970746	-0.36621094	-2.0751953	-1.6479492	-0.007177734620000001	10.17683058	-1.4116211060000001	-0.48828125	-0.91552734	-0.4272461	1539959005.134
-7.9062744600000014	-4.896411240000001	-2.460766574	0.8544922	-0.30517578	0.48828125	9.77966304	-1.1651855432	1.062304712	-0.24414062	-0.79345703	-0.24414062	10.64577626	1.642504892	1.032397464	-0.61035156	-0.61035156	-0.61035156	-9.063086060000002	-0.594555661	-3.178540036	0.18310547	0.5493164	-0.24414062	1.128100589	8.46015625	4.695434604000001	-1.0986328	-1.4038086	-0.79345703	1.1472412140000001	9.615771760000001	-0.724951178	-0.24414062	-0.9765625	-0.4272461	1539959005.174
-7.8967040740000005	-4.08173822	-2.8064941100000005	0.8544922	0	0.18310547	8.61328125	-0.285913089	0.0765625	-0.24414062	-0.79345703	-0.24414062	10.64577626	1.642504892	1.032397464	-0.061035156	0.18310547	-0.4272461	-8.864501800000001	-0.44143066100000006	-3.570922824	0.4272461	0.12207031	-0.061035156	1.106567392	7.995996106000001	4.749267572000001	-1.159668	-0.6713867	-0.12207031	2.24663089	9.076245108	-1.022827176	-0.18310547	-1.2207031	-0.36621094	1539959005.214
-8.19816893	-4.2970702880000005	-2.837597644	0.30517578	0.6713867	-0.061035156	8.606103240000001	-0.34094239200000004	0.34213867800000003	-0.61035156	-0.91552734	-0.18310547	11.13266574	2.195190396	1.144848642	-0.61035156	0.79345703	-0.24414062	-9.3573732	-0.42707518000000005	-3.3220947480000005	0.6713867	-0.12207031	0	0.0885253894	8.508007788	4.62246106	-0.9765625	-0.91552734	0.12207031	3.048144568	9.18271466	-1.0503417932	-0.18310547	-0.5493164	-0.18310547	1539959005.254
-8.226879892	-4.657153354	-2.6306396760000004	0.30517578	0.12207031	0	9.612182608000001	-0.4821044928	0.6555663939999999	-0.5493164	-1.5869141	-0.36621094	10.95441942	2.18203125	0.379223642	-0.79345703	1.2817383	0	-9.3573732	-0.42707518000000005	-3.3220947480000005	0.4272461	0	-0.061035156	0.8649169928000001	8.63122554	4.830615216000001	-0.8544922	-0.48828125	-0.48828125	2.403344748	9.599023560000001	-0.3517089856000001	-0.24414062	-0.24414062	-0.12207031	1539959005.294
-7.650268570000001	-4.59375	-2.6258545320000004	0.48828125	0.4272461	0	10.920923020000002	-0.227294928	0.6747070288	0	-2.319336	-0.36621094	10.010547120000002	1.7609375	0.00837402356	-0.6713867	1.7700195	-0.061035156	-9.211425720000001	-0.5371337860000001	-3.2634764400000003	0.36621094	-0.12207031	-0.18310547	1.1400634980000002	9.283202880000001	5.154809800000001	-0.48828125	-0.7324219	-0.12207031	1.580297824	9.600219748	-0.69504393	-0.24414062	-0.5493164	-0.18310547	1539959005.334
-7.70051268	-4.580590854	-3.1593994600000004	0	0.9765625	-0.30517578	10.11940944	-0.0346923822	0.6364257788	-0.12207031	-0.5493164	-0.24414062	9.865796220000002	1.876977536	0.56823732	-0.30517578	0.91552734	-0.4272461	-9.222192392	-0.5467041034000001	-3.262280252	0.24414062	-0.24414062	-0.18310547	1.1101562500000002	8.674292032	5.010058606	-0.5493164	-0.30517578	0.061035156	1.7657226440000002	9.469824280000001	-0.8589355432	-0.12207031	-0.7324219	-0.24414062	1539959005.374
-8.38957518	-5.087817392	-3.4728271760000005	-0.061035156	-0.061035156	-0.061035156	9.469824280000001	-0.22011719240000002	0.754858426	-0.12207031	-0.5493164	-0.24414062	9.868188400000001	1.8614257200000002	1.1316894568000002	-0.18310547	0.48828125	-0.30517578	-9.274829074000001	-0.12800292540000002	-3.3843016200000005	-0.061035156	-0.18310547	-0.12207031	0.835009784	8.411108426	4.7887451080000005	-0.4272461	-0.30517578	0	1.9140625000000002	9.46264676	-0.7763915740000001	-0.24414062	-0.7324219	-0.12207031	1539959005.414
-8.11682158	-5.139257788	-3.202465854	0.30517578	0.36621094	0.24414062	9.852636780000001	-0.13757324280000002	0.5490966754000001	-0.18310547	-0.36621094	-0.18310547	9.868188400000001	1.8614257200000002	1.1316894568000002	-0.24414062	0.061035156	-0.24414062	-9.21860324	0.45698242800000005	-3.2503173920000004	-0.12207031	-0.061035156	-0.061035156	0.6089111420000001	8.55107428	4.64638678	0	-0.12207031	0.061035156	2.48828125	9.395654254	-0.8625244110000001	-0.12207031	-0.12207031	-0.061035156	1539959005.454
-8.338134980000001	-4.71098642	-3.5027344240000007	0.18310547	-0.12207031	0.18310547	9.85742212	-0.057421875000000004	0.24763183900000002	-0.18310547	-0.36621094	-0.18310547	10.52016574	1.9858398560000001	0.5802001800000001	-0.48828125	-0.4272461	-0.12207031	-9.14802266	0.5060302716	-3.2228027160000003	0.061035156	-0.18310547	-0.061035156	0.458178714	8.826220746	4.7073974640000005	0.12207031	0	0.30517578	2.365063498	9.527246106	-1.0575195288	-0.18310547	0.18310547	0	1539959005.494
-8.606103240000001	-4.751660144000001	-3.2539062500000004	-0.061035156	-0.4272461	0.36621094	9.689941394000002	0.0885253894	0.364868161	-0.24414062	-0.48828125	-0.12207031	10.73908696	2.1258057100000003	0.9606201080000001	-0.30517578	-0.6713867	-0.061035156	-9.290380890000002	0.269165036	-3.180932608	0.24414062	-0.36621094	0	0.5060302716	8.984130890000001	4.652368210000001	0.36621094	0.12207031	0.24414062	2.668920926	9.45666484	-0.9474609620000001	-0.061035156	0.12207031	0.12207031	1539959005.534
-8.797509980000001	-4.7157714660000005	-3.277832068	0	0	0.5493164	10.528539840000002	0.37683107	0.63881839	-0.24414062	-1.159668	-0.12207031	11.12907698	1.982250998	0.8134765380000001	-0.5493164	-0.7324219	0.061035156	-9.31311052	0.12919922120000002	-3.05053714	0.30517578	-0.48828125	-0.12207031	0.5849853534	9.097778060000001	4.744482428	0.6713867	0.30517578	0.18310547	2.6390135800000003	9.572705072	-0.7273437500000001	-0.061035156	0.5493164	0.18310547	1539959005.574
-8.712573380000002	-4.376025360000001	-3.1366699280000003	-0.18310547	-1.159668	0.79345703	10.541699280000001	0.5646484424	-0.2452392572	0	-1.3427734	0	11.6554438	1.65805661	0.793139676	-0.4272461	-1.0375977	0	-9.303539840000001	-0.12800292540000002	-2.9057862400000003	0.30517578	-0.6713867	-0.18310547	1.146044928	9.45666484	5.005273560000001	0.79345703	0.30517578	0.61035156	2.3925780760000004	9.646875000000001	-0.8314209260000001	0	0.5493164	0	1539959005.614
-8.53671875	-4.221704074	-2.428466754	-0.24414062	0.4272461	0.91552734	10.57998004	0.840991214	-0.7440917932000001	-0.12207031	-2.746582	0.24414062	12.5741938	1.758544928	1.4391357820000001	-0.12207031	-1.5869141	-0.36621094	-9.63371556	-0.47492675720000005	-2.656957968	0.36621094	-1.0375977	-0.18310547	1.600634784	9.31191394	5.133276260000001	0.6713867	0.5493164	1.0986328	2.35549321	9.693530252	-0.617285144	0	0.7324219	-0.061035156	1539959005.654
-8.78435054	-4.075756790000001	-2.8902344240000004	-0.12207031	0.18310547	0.79345703	11.528637680000001	0.5813964856000001	0.19140625	-0.30517578	-1.5258789	0.30517578	12.381591460000001	1.57551268	1.4953613220000002	-0.18310547	-0.9765625	-0.61035156	-9.671997300000001	-0.8278320288	-2.24064946	0.5493164	-1.2817383	-0.30517578	2.06120607	9.338232428000001	5.191894568	0.30517578	0.48828125	1.7089844	1.963110324	9.750951980000002	-0.492871106	0	0.30517578	-0.12207031	1539959005.694
-8.34052716	-3.8855469240000007	-2.7227538940000002	0	-1.0375977	0.5493164	11.528637680000001	0.5813964856000001	0.19140625	-0.30517578	-1.5258789	0.30517578	14.205933	1.23696286	1.35180661	0.30517578	-1.4648438	-0.061035156	-9.217407248	-0.7823730432	-1.9176513580000003	0.48828125	-1.4038086	-0.24414062	2.5851807100000004	9.00207518	5.473022660000001	-0.8544922	0.12207031	2.746582	1.923632788	9.7832518	-0.5287597644	-0.18310547	-0.061035156	-0.18310547	1539959005.734
-8.40153804	-3.5888672120000003	-2.2573974640000003	-0.12207031	0.12207031	0.61035156	12.57060504	0.32658691100000004	-1.3422363220000002	0.12207031	-1.7089844	-1.4038086	12.857714660000001	1.350610324	0.7381103240000001	0.7324219	0.48828125	1.0986328	-8.990112320000001	-0.84816893	-1.53125	0.48828125	-1.7089844	-0.24414062	2.7993163940000003	8.523559800000001	4.9957028800000005	-0.9765625	-0.36621094	3.7231445	2.174853534	9.62294928	-0.7393066100000001	-0.061035156	0	-0.24414062	1539959005.774
-8.52954074	-3.40703125	-2.4906739200000003	-0.30517578	0.18310547	0.61035156	10.44958516	0.39238280760000005	-1.193896466	-0.48828125	0.061035156	-1.6479492	11.73559604	2.2107422120000004	0.6029296924	1.5258789	-0.79345703	1.2207031	-9.34421376	-1.06589357	-1.079052716	0.48828125	-2.0141602	-0.12207031	2.5421141200000004	8.23645018	4.760034146000001	-0.8544922	-0.61035156	3.7231445	2.2239013580000004	9.40163588	-0.44621582460000003	0	0.18310547	-0.30517578	1539959005.814
-8.750854532	-3.3149170320000003	-2.6796875	-0.36621094	0.36621094	0.36621094	9.449487320000001	0.17465820680000002	-0.7859619110000001	-0.6713867	0.12207031	-1.5258789	10.73310504	2.5803954680000003	-0.1579101538	0.8544922	0.061035156	1.953125	-9.5703125	-0.9031982428000002	-0.5658447284000001	0.48828125	-2.1362305	0	2.185620108	7.963696580000001	4.77558606	-0.6713867	-1.0986328	3.1738281	2.13776857	9.31191394	-0.211743161	-0.061035156	0.061035156	-0.30517578	1539959005.854
-9.051123200000001	-3.42497554	-2.7909423920000003	-0.18310547	0	0.48828125	8.880053420000001	0.20217285340000002	-1.9320067900000002	0	0.5493164	-2.0751953	9.555957068	2.48229982	-0.708203125	0.36621094	0.4272461	2.4414062	-9.77248552	-0.6328369110000001	-0.19140625	0.48828125	-2.2583008	-0.061035156	2.2813232820000002	7.923022660000001	4.877270468000001	-0.18310547	-1.5869141	2.6245117	2.08513179	9.53442392	-0.4450195288	-0.061035156	-0.36621094	-0.24414062	1539959005.894
-9.00566394	-3.435742212	-2.948852536	-0.30517578	0.12207031	0.48828125	8.323779254	0.11843261780000001	-2.2083496400000002	-0.18310547	-0.24414062	-1.7700195	8.31899411	2.2621826080000003	-0.592163089	0.79345703	-0.30517578	1.7089844	-9.82990764	-0.6160888580000001	0.17585449280000004	0.36621094	-2.1362305	-0.061035156	2.8471679320000005	7.934985520000001	4.724145468000001	0.061035156	-1.6479492	1.7089844	2.2573974640000003	9.496142572	-0.2775390576	0	-0.18310547	-0.36621094	1539959005.934
-8.923120108	-3.4381347840000003	-2.702417032	0	-0.30517578	0.7324219	8.07495108	0.3576904254	-1.620971646	-0.18310547	-0.24414062	-1.7700195	8.808276260000001	1.5156982820000002	-0.5514892572000001	0.5493164	-1.5869141	1.2817383	-9.82990764	-0.6160888580000001	0.17585449280000004	0.4272461	-1.953125	-0.12207031	3.3914795320000004	7.802197480000001	4.77080072	0.36621094	-1.4648438	0.7324219	2.0564209260000004	9.644482428000002	-0.2823242212	-0.061035156	-0.24414062	-0.48828125	1539959005.974
-8.482885880000001	-3.2586913940000004	-2.68566893	-0.24414062	0.18310547	0.7324219	7.82133786	1.0874267572	-1.6927490020000002	0.18310547	-0.30517578	-1.5258789	8.808276260000001	1.5156982820000002	-0.5514892572000001	0.12207031	-1.4038086	1.0375977	-9.82392572	-0.8122802520000001	0.42827148560000006	0.24414062	-1.8310547	-0.18310547	4.030297824	7.436132788000001	4.598535144	0.79345703	-1.4038086	0.061035156	1.7286376800000003	9.522461060000001	-0.5479003894	-0.061035156	-0.24414062	-0.48828125	1539959006.014
-8.301049820000001	-3.464453076	-2.7885498200000005	-0.4272461	0.79345703	0.36621094	8.403930710000001	1.79921875	-1.592260782	0.30517578	-0.61035156	-1.2207031	10.27492662	0.2930908246	-0.015551758180000002	-0.18310547	-0.91552734	0.91552734	-9.7401857	-0.707006839	0.6675292932	0.24414062	-1.7089844	-0.18310547	4.362866214	7.107153060000001	4.27553714	0.5493164	-1.2207031	0	1.5276611420000001	9.57629393	-0.4868896466	0	-0.61035156	-0.48828125	1539959006.054
-8.6264402	-3.7742920320000004	-3.06848143	0.30517578	0.4272461	0.48828125	8.98173822	2.118627896	-1.2860107820000002	0.18310547	0.061035156	-1.2817383	10.27492662	0.2930908246	-0.015551758180000002	-0.18310547	-1.159668	1.2207031	-9.7401857	-0.707006839	0.6675292932	0.18310547	-1.5869141	-0.061035156	4.268359424000001	7.066479532000001	3.8257324280000002	0.79345703	-1.4648438	-0.12207031	1.293188498	9.485375900000001	-0.5993408246	-0.18310547	-1.0375977	-0.48828125	1539959006.094
-8.7795652	-3.39746106	-3.243139676	0.12207031	-0.48828125	0.4272461	8.80349092	2.7299316100000004	-0.9893310700000001	-0.061035156	0.6713867	-1.4038086	10.66372104	-0.057421875000000004	0.37683107	-0.61035156	-0.30517578	1.4038086	-10.09428714	-0.6256591459999999	1.0479492212000001	0.18310547	-1.3427734	0.061035156	4.786352536	7.364355432000001	3.570922824	0.7324219	-1.3427734	-0.12207031	2.109057608	9.57749002	-0.8565429712000001	-0.061035156	-0.5493164	-0.36621094	1539959006.134
-8.597729532	-3.1079589660000004	-3.0732665740000003	-0.18310547	0.18310547	0.30517578	8.365649460000002	3.10317392	-0.833813498	0	0.30517578	-0.91552734	10.17204622	-0.5514892572000001	-0.5072265576	-0.5493164	-0.48828125	1.0986328	-10.087109620000001	-0.9797607428000001	1.2202148560000001	0.4272461	-1.2207031	-0.061035156	5.353393570000001	7.7495607	3.794628894	0.4272461	-1.0986328	-0.12207031	2.18203125	9.57150908	-0.517993161	0.061035156	-0.061035156	-0.30517578	1539959006.174
-8.421875	-3.3077391200000004	-3.2060547120000003	-0.24414062	0.6713867	0	8.15988768	3.1282959260000003	-0.42229003600000004	-0.061035156	0.36621094	-0.36621094	10.259375	-0.5897705072	-0.593359375	-0.30517578	-0.7324219	0.5493164	-10.087109620000001	-0.9797607428000001	1.2202148560000001	0.12207031	-0.79345703	-0.18310547	5.5806884000000005	7.85842302	3.849658246	0.18310547	-0.79345703	-0.18310547	1.144848642	9.5870607	-0.8122802520000001	0	-0.18310547	-0.30517578	1539959006.214
-8.557055710000002	-3.5769042540000004	-3.22160643	0.061035156	-0.24414062	-0.24414062	8.072558606000001	2.971582068	-0.2978759784	-0.061035156	0.36621094	-0.36621094	10.259375	-0.5897705072	-0.593359375	-0.061035156	-0.7324219	0.18310547	-10.1911866	-0.8589355432	1.343432608	-0.18310547	-0.4272461	-0.061035156	5.394067392	7.705298020000001	3.6750000000000003	0	-0.24414062	-0.18310547	1.2010742212	9.835888579999999	-0.8074951080000001	0.061035156	-0.36621094	-0.24414062	1539959006.254
-8.518774460000001	-3.46086412	-3.1366699280000003	-0.061035156	-0.12207031	-0.24414062	8.866894568000001	2.6210692900000003	-0.7979248200000001	-0.12207031	-0.4272461	0.18310547	10.12897914	-0.48330077880000005	-1.1508300720000002	0	-0.61035156	-0.12207031	-10.018921220000001	-0.6005371106	1.3793212860000001	-0.12207031	0	0	5.193090560000001	7.792626800000001	3.40703125	-0.18310547	0.18310547	-0.12207031	1.387695288	9.750951980000002	-0.43066405760000004	-0.061035156	-0.18310547	-0.12207031	1539959006.294
-8.496044928000002	-3.3077391200000004	-3.1593994600000004	-0.061035156	0.30517578	-0.4272461	8.866894568000001	2.6210692900000003	-0.7979248200000001	-0.12207031	-0.4272461	0.18310547	10.5739991	-0.1818359424	-1.146044928	0.061035156	-0.7324219	-0.36621094	-10.018921220000001	-0.6005371106	1.3793212860000001	-0.12207031	0.30517578	-0.061035156	4.862915036	7.905077880000001	3.44890126	-0.061035156	0.4272461	-0.48828125	1.3290771760000002	9.63371556	-0.6101074280000001	0.061035156	0.061035156	-0.061035156	1539959006.334
-8.638403060000002	-3.4393310700000006	-3.4154052520000002	0	-0.24414062	-0.48828125	9.61936052	2.3949707460000003	-0.994116214	-0.18310547	-0.12207031	0.18310547	10.5739991	-0.1818359424	-1.146044928	-0.18310547	-0.48828125	-0.24414062	-9.89091754	-0.7572509980000001	1.102978534	-0.30517578	0.61035156	-0.12207031	4.440625000000001	8.092895468	3.379516574	0.061035156	0.18310547	-0.7324219	0.9797607428000001	9.677978240000002	-0.762036142	0.061035156	-0.24414062	-0.061035156	1539959006.374
-8.58217752	-3.3783202880000003	-3.3807128600000005	-0.18310547	-0.36621094	-0.61035156	9.36455072	2.528955072	-1.1245117212000002	-0.061035156	-0.12207031	-0.12207031	10.771386780000002	-0.3517089856000001	-1.5156982820000002	-0.18310547	-0.36621094	-0.18310547	-9.77128894	-0.7105957068000001	0.8625244110000001	-0.4272461	0.79345703	-0.061035156	4.471728534	7.956518570000001	3.5769042540000004	-0.061035156	0.24414062	-0.61035156	0.910375998	9.7150634	-0.7692138580000001	-0.061035156	-0.30517578	-0.061035156	1539959006.414
-8.637207068	-3.4907714660000004	-3.2383545320000002	-0.12207031	0.061035156	-0.36621094	9.217407248	2.5265625000000003	-0.9223388580000002	0	-0.12207031	-0.061035156	10.771386780000002	-0.3517089856000001	-1.5156982820000002	0	-0.24414062	-0.18310547	-9.77128894	-0.7105957068000001	0.8625244110000001	-0.48828125	0.6713867	0	4.5255616000000005	8.1323732	3.59484874	0.12207031	0.5493164	-0.4272461	1.227392572	9.725830072	-0.699829074	0	-0.18310547	-0.061035156	1539959006.454
-8.86210962	-3.4142089660000003	-3.352001996	-0.061035156	0.061035156	-0.18310547	9.18869658	2.5265625000000003	-0.899609375	0.24414062	-0.30517578	0.12207031	11.003466460000002	-0.385205072	-1.412817392	-0.061035156	-0.24414062	-0.36621094	-9.63371556	-0.3804199280000001	0.5981445288	-0.48828125	0.5493164	0	4.265966754000001	8.1239991	3.59484874	0.24414062	0.79345703	-0.30517578	1.61977536	9.560742212000001	-0.838598642	0.061035156	-0.061035156	0	1539959006.494
-8.839379892	-3.2921875000000003	-3.5326415740000003	-0.12207031	-0.061035156	-0.12207031	9.80957068	2.4811035340000003	-1.035986322	0.24414062	-0.12207031	-0.12207031	11.448486420000002	-0.154321286	-1.776489218	-0.061035156	0.12207031	0.24414062	-9.591845746	-0.385205072	0.49406739200000005	-0.36621094	0.48828125	0	3.9010987400000006	8.38478984	3.6068116	0.24414062	0.30517578	-0.12207031	1.5719238220000002	9.6636232	-0.8433837860000001	0	-0.061035156	0.061035156	1539959006.534
-8.762817392	-3.3579834260000005	-3.417797824	-0.061035156	-0.48828125	-0.12207031	9.449487320000001	2.80051268	-1.234570288	0.24414062	-0.12207031	-0.12207031	11.448486420000002	-0.154321286	-1.776489218	-0.12207031	0.12207031	0.18310547	-9.591845746	-0.385205072	0.49406739200000005	-0.24414062	0.24414062	0	4.165478534	8.40273462	3.714477536	0	0.24414062	0.12207031	1.732226538	9.68515625	-0.8828613220000001	0	0.061035156	0.061035156	1539959006.574
-8.58696286	-3.4620605040000005	-3.267065396	-0.18310547	-0.061035156	-0.061035156	9.289184800000001	2.879467752	-1.216625998	0.061035156	-0.12207031	-0.12207031	11.02021466	-0.11005859620000001	-1.3972655760000001	-0.24414062	0.36621094	0.061035156	-9.76291484	-0.49526367800000004	0.47253417540000003	-0.18310547	0.18310547	-0.061035156	4.09848642	8.38478984	3.7072998200000002	-0.061035156	0.24414062	0.18310547	1.7094971040000002	9.667211960000001	-0.793139676	0	0.18310547	0.061035156	1539959006.614
-8.653955072	-3.5194824280000003	-3.361572284	-0.12207031	-0.12207031	-0.061035156	9.319091754	2.8244384000000005	-1.040771466	-0.12207031	-0.24414062	0.061035156	10.64338408	0.05981445288	-1.2884033540000002	-0.24414062	0.061035156	0	-9.69233426	-0.417504892	0.5790038940000001	-0.18310547	0.18310547	-0.12207031	3.99919429	8.37761232	3.762329074	-0.18310547	0.12207031	0	1.3805175720000002	9.67438948	-0.839794928	0	0	0	1539959006.654
-8.49484874	-3.464453076	-3.334057608	0	-0.24414062	-0.061035156	9.697119110000001	2.613891574	-1.2501221040000001	-0.12207031	-0.24414062	0.061035156	10.65175818	0.0	-1.429565396	-0.18310547	0	0	-9.69233426	-0.417504892	0.5790038940000001	-0.18310547	0.18310547	-0.12207031	3.83171376	8.4135009	3.6773925720000005	-0.24414062	0.061035156	-0.12207031	1.4403320680000002	9.68515625	-0.833813498	-0.061035156	-0.12207031	0.061035156	1539959006.694
-8.461352340000001	-3.6893554320000006	-3.311328076	-0.061035156	0.12207031	-0.061035156	9.677978240000002	2.527758786	-1.315917932	-0.24414062	-0.24414062	-0.061035156	10.65175818	0.0	-1.429565396	-0.12207031	-0.061035156	-0.12207031	-9.796411240000001	-0.3612792932	0.4438232428	-0.061035156	0.18310547	-0.18310547	3.9752685700000003	8.33933107	3.6486816100000006	-0.18310547	0.061035156	-0.18310547	1.4618652160000003	9.637304712	-0.8661132788	-0.12207031	-0.061035156	0.12207031	1539959006.734
-8.455371106000001	-3.803002896	-3.4548827880000004	0.18310547	-0.18310547	0	9.360961960000001	2.5540771760000003	-1.18671875	-0.24414062	-0.18310547	-0.12207031	10.88503444	-0.27993163940000004	-1.42836911	-0.061035156	-0.061035156	-0.18310547	-9.868188400000001	-0.4091308606000001	0.37204589660000004	-0.061035156	0.18310547	-0.12207031	4.08652356	8.165869110000001	3.640307608	-0.12207031	0.12207031	-0.12207031	1.5276611420000001	9.594238220000001	-0.878076178	0	0	0.12207031	1539959006.774
-8.30822734	-3.8209472840000003	-3.3914795320000004	0.12207031	-0.18310547	-0.12207031	9.274829074000001	2.6784912140000006	-1.350610324	-0.12207031	-0.30517578	-0.18310547	10.88503444	-0.27993163940000004	-1.42836911	-0.061035156	-0.061035156	-0.061035156	-9.868188400000001	-0.4091308606000001	0.37204589660000004	0	0.30517578	-0.12207031	3.935791034	8.106054712	3.52546376	0	0.18310547	-0.12207031	1.4750244600000002	9.657641574000001	-0.909179712	-0.18310547	-0.061035156	0.18310547	1539959006.814
-8.24003894	-3.92023912	-3.40942392	0.18310547	0.12207031	-0.18310547	9.32746556	2.79213858	-1.57551268	-0.18310547	-0.4272461	-0.12207031	10.71516124	-0.113647464	-1.1723632788	-0.24414062	-0.24414062	0	-9.933984620000002	-0.31342773560000003	0.2775390576	0.061035156	0.36621094	-0.12207031	3.6415038940000004	8.328564300000002	3.5565673920000003	-0.12207031	0.12207031	-0.12207031	1.5456054320000001	9.591845746	-0.9486572480000001	-0.18310547	-0.30517578	0.30517578	1539959006.854
-8.27353534	-4.182226440000001	-3.5027344240000007	0.4272461	0.18310547	-0.30517578	9.26047374	3.04216304	-1.681982428	-0.48828125	-0.30517578	-0.12207031	10.73430162	0.80390625	-1.2154297120000002	-0.5493164	0	0.12207031	-9.932788040000002	0.1303955072	0.24165038940000003	0.18310547	0.5493164	-0.18310547	3.3831054320000007	8.564233426000001	3.7647216460000004	-0.30517578	-0.12207031	-0.24414062	1.4798096040000002	9.578686600000001	-0.8242431610000001	-0.12207031	0.061035156	0.48828125	1539959006.894
-8.301049820000001	-4.62604982	-3.3376464660000003	0.79345703	0	-0.30517578	9.170751800000001	3.2706542540000005	-1.66044928	-0.61035156	-0.12207031	-0.18310547	10.871875000000001	1.040771466	-0.909179712	-0.79345703	0.061035156	0.061035156	-9.932788040000002	0.1303955072	0.24165038940000003	0.4272461	0.61035156	-0.18310547	3.027807608	8.728125	3.8855469240000007	-0.61035156	-0.36621094	-0.36621094	1.715478534	9.579882788	-0.657958966	0.18310547	0.18310547	0.7324219	1539959006.934
-8.35009784	-5.0280027	-2.9847412140000005	1.4648438	-0.24414062	-0.12207031	8.987719748	3.487182608	-1.830322284	-1.0375977	-0.061035156	-0.18310547	10.871875000000001	1.040771466	-0.909179712	-1.0986328	0.061035156	0.12207031	-9.97705072	0.3194091754	0.1674804712	0.8544922	0.8544922	-0.30517578	2.879467752	8.85493161	3.8711913940000002	-0.91552734	-0.7324219	-0.5493164	1.88774411	9.673193390000002	-0.477319339	0.24414062	0.24414062	1.0375977	1539959006.974
-8.2520018	-5.05671376	-2.7526612400000006	1.8920898	-0.6713867	0.12207031	8.987719748	3.487182608	-1.830322284	-1.3427734	-0.061035156	-0.36621094	10.43283696	1.0192382788	-0.6029296924	-1.6479492	0.30517578	0.24414062	-9.644482428000002	-0.10886230040000001	-0.22131347840000004	1.2817383	1.0986328	-0.4272461	3.01464856	8.68745108	4.047045926	-1.0986328	-0.8544922	-0.8544922	2.424877896	9.6217527	-0.38879393000000007	0.061035156	-0.4272461	1.5869141	1539959007.014
-8.24123552	-4.6021241	-2.1760498200000002	2.380371	-0.30517578	0.4272461	8.790332068	4.10805661	-2.229882788	-2.2583008	-0.061035156	-0.4272461	10.711572480000001	1.091015625	-0.4354492212	-1.953125	-0.18310547	0.4272461	-9.644482428000002	-0.10886230040000001	-0.22131347840000004	1.7700195	1.3427734	-0.61035156	3.18332518	8.265161240000001	4.34611821	-1.0375977	-0.61035156	-1.0986328	2.3806152160000003	9.758129892000001	0.0346923822	-0.4272461	-0.4272461	2.4414062	1539959007.054
-8.297461060000002	-3.7970214660000003	-2.299267572	2.1362305	1.4038086	0.12207031	9.000878894000001	4.306640576	-1.9690917540000001	-2.5634766	-0.061035156	-0.5493164	10.711572480000001	1.091015625	-0.4354492212	-2.1972656	0.061035156	0.6713867	-9.600219748	-1.464257788	-0.592163089	2.1362305	1.0986328	-0.61035156	3.063696286	7.908667032	4.87607428	-0.8544922	-0.6713867	-1.0986328	1.943969748	10.103857820000002	-0.22968750000000002	-0.61035156	-2.1362305	2.5634766	1539959007.094
-8.850146760000001	-4.097290036	-3.0325927520000002	1.8920898	1.4038086	-0.18310547	9.18630342	4.693042032	-2.445214856	-2.5634766	-0.061035156	-0.5493164	11.34680162	1.3446288940000002	-0.5132080072	-2.9296875	0.4272461	0.4272461	-9.837085159999999	-1.617382788	-0.6316406250000001	2.1362305	0.79345703	-0.4272461	3.116332968	8.16826178	5.157201980000001	-0.5493164	-1.0986328	-1.0986328	0.3732421924	10.59672824	-0.8314209260000001	-1.4038086	-2.746582	2.0751953	1539959007.134
-8.802294928000002	-4.628442392	-2.524169928	2.380371	0.61035156	0.36621094	9.254492212	4.92751448	-2.698828076	-2.746582	-0.12207031	-0.48828125	11.370727340000002	1.655664038	-0.33854982	-3.1738281	-0.36621094	0.30517578	-9.837085159999999	-1.617382788	-0.6316406250000001	2.380371	0.48828125	-0.18310547	2.9177491	8.552270468000001	5.267260880000001	-0.5493164	-1.8310547	-1.2207031	-0.4067382788	10.81086412	-0.248828125	-1.8310547	-4.0893555	1.5869141	1539959007.174
-8.067773560000001	-4.471728534	-2.2849121400000003	2.4414062	1.3427734	0.6713867	9.284399460000001	4.730126996	-2.3542969240000002	-3.0517578	-0.30517578	-0.18310547	11.370727340000002	1.655664038	-0.33854982	-3.540039	-0.30517578	0.48828125	-9.6983152	-1.46665036	-0.668725589	2.6245117	0.5493164	0	2.4308594240000003	8.299853240000001	5.096191394000001	-0.5493164	-2.4414062	-1.3427734	0.23327636780000002	10.460351440000002	0.3959716754	-2.4414062	-5.493164	1.2817383	1539959007.213
-8.15390625	-4.5088134	-2.3949707460000003	2.5024414	1.2817383	0.9765625	8.753247300000002	4.687060504000001	-2.1030761780000002	-3.2348633	-0.12207031	0.24414062	10.707983720000001	2.27294928	-1.2094482428000002	-3.6621094	-0.48828125	0.91552734	-9.10615216	-1.068286142	-0.7488769568000001	3.0517578	0.12207031	0.36621094	1.906884784	7.875170926000001	4.9622070680000006	-0.6713867	-3.112793	-1.0986328	1.181933606	10.340722840000002	0.346923822	-3.479004	-5.1879883	0.79345703	1539959007.254
-8.068969748	-4.53752446	-2.3423339660000004	2.6855469	1.0986328	1.0375977	8.484082068000001	4.695434604000001	-1.9894287140000002	-4.0283203	-0.4272461	0.8544922	10.707983720000001	2.27294928	-1.2094482428000002	-3.9672852	-0.12207031	1.0375977	-9.10615216	-1.068286142	-0.7488769568000001	3.7231445	-0.30517578	0.6713867	1.8375000000000001	8.11203624	4.685864120000001	-0.79345703	-3.479004	-1.0375977	1.152026358	10.28090854	0.1854248004	-4.699707	-4.211426	0.061035156	1539959007.294
-7.859619110000001	-4.91196286	-2.018139676	2.8076172	1.953125	1.2207031	8.206542932000001	4.547094748	-1.9942138580000002	-4.4555664	-0.48828125	1.2817383	10.144530760000002	2.4643554320000005	-1.5767089660000002	-4.333496	-0.061035156	0.79345703	-9.644482428000002	-1.2907959260000001	-0.2392578076	4.0893555	-0.18310547	0.6713867	1.9918212860000002	8.531933606	4.5435058900000005	-0.5493164	-3.9672852	-1.6479492	0.43186035340000006	10.224683	0.4139160144	-4.4555664	-4.272461	-0.12207031	1539959007.333
-7.78066394	-5.31152356	-1.9188476440000002	3.7231445	2.4414062	1.5869141	8.13356929	4.336547824	-2.27893071	-4.4555664	-0.61035156	1.4038086	10.06198732	2.3483153960000003	-1.7681152160000002	-4.638672	-0.061035156	0.6713867	-9.755737320000001	-1.0479492212000001	-0.0478515625	4.3945312	-0.061035156	0.6713867	2.1341797120000003	8.674292032	4.3233885800000005	-0.79345703	-4.272461	-2.0141602	0.0693847644	9.926807100000001	-0.3002685504	-3.7841797	-6.225586	0.24414062	1539959007.374
-7.531836060000001	-4.90598143	-1.9284179320000001	4.3945312	2.746582	1.8920898	8.149121106	4.078149460000001	-3.034985324	-4.760742	-1.159668	1.4038086	10.06198732	2.3483153960000003	-1.7681152160000002	-4.9438477	-0.36621094	0.6713867	-9.755737320000001	-1.0479492212000001	-0.0478515625	4.699707	0	0.7324219	2.03488768	8.718554712000001	3.958520468	-0.9765625	-4.8217773	-2.0751953	0.227294928	9.53920926	-1.453491214	-3.2958984	-7.9345703	0.12207031	1539959007.413
-7.779467752000001	-4.716967752	-2.168872104	4.272461	3.7841797	2.0751953	8.641992212	3.6211670320000002	-3.625952176	-5.065918	-1.0375977	1.4038086	10.536913940000002	2.195190396	-1.81118161	-5.1879883	-0.36621094	0.7324219	-9.609789840000001	-0.94506839	0.23327636780000002	5.1879883	0.061035156	0.79345703	2.0899170320000002	8.78435054	3.584082068	-1.0375977	-5.004883	-2.0751953	0.6268554712000001	8.76401358	-1.66044928	-2.8686523	-9.216309	0.36621094	1539959007.453
-8.83100589	-4.797119110000001	-2.2107422120000004	4.9438477	3.2958984	2.319336	8.826220746	3.4596679320000003	-3.8460692900000004	-5.493164	-0.8544922	1.2207031	11.04055162	1.945166034	-2.1892089660000003	-5.554199	-0.30517578	1.0986328	-9.609789840000001	-0.94506839	0.23327636780000002	5.6762695	0	0.7324219	2.372241214	9.0858152	3.4213867800000006	-1.2207031	-5.1879883	-1.8920898	2.987133786	7.561743210000001	-1.680786142	-1.8920898	-8.666992	1.0375977	1539959007.494
-9.32746556	-4.029101440000001	-2.9321045320000003	5.7373047	2.9296875	2.4414062	8.725732428	3.37473143	-3.823339856	-5.493164	-0.8544922	1.2207031	11.04055162	1.945166034	-2.1892089660000003	-5.859375	-0.24414062	1.0375977	-9.839477340000002	-1.1316894568000002	0.3517089856000001	6.0424805	0	0.5493164	2.6916503600000006	9.290380890000002	3.435742212	-1.4648438	-5.1879883	-1.7700195	5.81276857	6.879858426	-3.7671141200000005	-0.79345703	-7.8125	0.4272461	1539959007.534
-8.72333966	-4.592553714000001	-3.6821777160000004	5.1879883	5.004883	1.6479492	9.249707068000001	2.87707518	-3.6510742800000004	-5.79834	-1.0986328	1.2207031	11.1266848	1.9954101440000003	-2.548095746	-5.859375	-0.18310547	1.159668	-10.71635782	-0.8960205072	0.915161142	6.1035156	0	0.5493164	2.7371094240000002	9.90527356	3.0744628600000006	-1.7089844	-5.493164	-1.8310547	6.6944336060000005	7.968481430000001	-2.600732428	1.159668	-4.8217773	-1.159668	1539959007.574
-8.246020468000001	-4.90478534	-3.6773925720000005	6.4086914	2.6245117	2.8076172	9.5703125	2.34113768	-3.5362304320000004	-5.859375	-0.9765625	0.91552734	11.45566394	1.739404254	-3.770703076	-5.9814453	0.061035156	0.9765625	-10.71635782	-0.8960205072	0.915161142	5.6762695	0.4272461	0.5493164	2.6796875	10.18999002	2.24663089	-2.1972656	-5.7373047	-1.6479492	7.932592752000001	11.449683	1.61977536	-0.061035156	-1.4648438	-1.2207031	1539959007.614
-6.5042237400000005	-4.6798827880000005	-3.68098143	5.79834	2.6245117	2.6855469	9.479394568	1.4247802520000001	-3.1079589660000004	-6.164551	-1.2207031	0.8544922	11.45566394	1.739404254	-3.770703076	-6.164551	0.48828125	1.159668	-9.197070288	-0.01794433606	0.416308606	6.164551	0.36621094	0.18310547	1.9032959260000002	9.52963858	1.2919922120000003	-2.1972656	-5.6762695	-1.4038086	3.52546376	9.1791259	0.7979248200000001	0.4272461	-1.5869141	0.24414062	1539959007.654
-6.36665036	-5.196679712	-5.109350539999999	5.92041	4.699707	2.9296875	9.479394568	1.4247802520000001	-3.1079589660000004	-6.164551	-1.2207031	0.8544922	11.00585962	1.4702392180000001	-4.5901612400000005	-5.9814453	0.4272461	1.7089844	-9.41120607	1.358984424	0.52995607	6.3476562	-0.18310547	0.18310547	1.7250488220000002	9.38488768	0.8708984620000001	-2.380371	-5.432129	-0.6713867	0.9187500000000001	7.93378894	-1.681982428	0.48828125	-7.3242188	-0.061035156	1539959007.698
-7.5138915740000005	-4.667919928	-7.08083516	6.164551	2.0751953	3.4179688	9.54399411	0.7859619110000001	-1.9894287140000002	-6.3476562	-0.9765625	0.24414062	10.59553264	1.393676718	-5.228979532	-5.859375	0.8544922	1.7700195	-9.41120607	1.358984424	0.52995607	7.1411133	-0.6713867	0	2.07915036	10.54409146	0.44143066100000006	-2.6245117	-5.1879883	-0.6713867	4.417895468	8.85373552	-0.9773681610000001	0.4272461	-3.4179688	0.24414062	1539959007.733
-7.192089660000001	-4.2970702880000005	-6.44680162	5.3710938	2.2583008	2.5634766	10.230663940000001	0.42707518000000005	-1.96430661	-6.164551	-1.4648438	0.061035156	10.66372104	1.7441894960000002	-5.2146241	-6.164551	0.9765625	1.6479492	-10.388574280000002	0.7500732428000001	0.9402832068000001	6.713867	-0.18310547	-0.18310547	2.1305908540000003	11.008251800000002	0.21054687500000002	-2.319336	-5.9814453	-1.5258789	2.56723642	9.155200180000001	-2.064794928	0.12207031	-3.2348633	0.5493164	1539959007.773
-7.778271760000001	-4.59733876	-6.440820288	5.7373047	4.0283203	2.5024414	10.44121106	0.3289794928	-2.75983876	-5.92041	-1.3427734	0.061035156	10.615869600000002	1.491772464	-5.58547374	-6.286621	0.8544922	1.7700195	-11.089599640000001	0.6208740020000001	0.86850589	6.5307617	-0.061035156	0.061035156	2.64738768	10.554858720000002	0.19020996400000004	-2.2583008	-6.164551	-1.6479492	1.3063476440000001	9.8334964	-2.702417032	0	-4.211426	0.7324219	1539959007.813
-8.682665740000001	-4.136767572	-6.993505890000001	4.9438477	1.4038086	2.4414062	10.50820288	0.3289794928	-2.733520468	-5.92041	-1.4038086	0.18310547	10.00217302	0.6041259784	-4.7887451080000005	-6.286621	0.91552734	1.4038086	-11.083617720000001	0.7763915740000001	0.8589355432	6.5307617	0.18310547	0	3.1282959260000003	10.51298822	0.2129394568	-2.2583008	-5.6762695	-1.6479492	1.4223876800000002	10.69482428	-3.093603534	-0.18310547	-3.8452148	0.18310547	1539959007.853
-8.024707068	-3.8448730040000005	-5.632128894	5.3100586	1.7089844	2.6245117	10.5488768	0.19020996400000004	-1.9427734620000003	-6.164551	-1.0986328	1.159668	10.00217302	0.6041259784	-4.7887451080000005	-6.4697266	0.30517578	0.91552734	-10.64338408	0.7273437500000001	0.832617212	6.591797	0.24414062	0.061035156	3.2455322480000004	10.308423020000001	0.4689453076	-2.0751953	-5.3710938	-1.8310547	1.4391357820000001	10.18999002	-3.0708741	-0.061035156	-4.0283203	-0.18310547	1539959007.893
-7.535424820000001	-3.53742662	-4.8892334260000005	5.554199	3.0517578	2.6245117	10.338329680000001	0.26318359620000004	-1.8913329680000002	-6.1035156	-0.91552734	1.0986328	10.28928264	0.57421875	-4.823437500000001	-6.3476562	0.30517578	0.79345703	-9.57629393	0.16030273560000002	1.1747558900000001	6.5307617	0.12207031	0	3.161792032	9.8083741	0.7129882787999999	-2.1362305	-5.3100586	-1.6479492	1.8375000000000001	9.578686600000001	-3.2503173920000004	-0.061035156	-4.1503906	-0.30517578	1539959007.933
-7.867993210000001	-3.4979492800000003	-5.122509980000001	5.79834	2.8076172	2.6245117	9.69951178	0.47971191100000005	-1.8530517180000001	-5.859375	-1.0375977	0.79345703	10.18161592	0.03588867212	-4.249218750000001	-5.92041	0.4272461	0.79345703	-9.57629393	0.16030273560000002	1.1747558900000001	6.286621	0.061035156	-0.061035156	3.2658691100000006	9.406420926000001	0.8278320288	-2.2583008	-5.432129	-1.5869141	2.118627896	9.189892572	-3.3244873200000002	0.24414062	-4.5166016	-0.5493164	1539959007.973
-7.863207968	-3.0553222840000003	-5.017236420000001	6.4086914	1.0986328	2.5024414	9.170751800000001	0.729736322	-1.9104736420000001	-5.859375	-1.0375977	0.79345703	10.18161592	0.03588867212	-4.249218750000001	-5.7373047	0.24414062	0.79345703	-9.517675720000002	0.01076660144	1.3829101440000002	6.164551	0	0	3.649877896	9.058300720000002	0.8074951080000001	-2.2583008	-5.2490234	-1.5258789	2.0253173920000003	9.558349640000001	-2.55527356	0.12207031	-5.3710938	-0.6713867	1539959008.013
-7.602417032000001	-2.3303711060000003	-4.3784179320000005	5.79834	2.0751953	2.1972656	8.6515625	0.9331054712000001	-2.16767572	-5.554199	-1.159668	0.61035156	10.087109620000001	-0.230883786	-3.58647464	-5.6152344	0.4272461	0.6713867	-9.5703125	-0.20576172120000003	1.642504892	6.164551	0.061035156	-0.061035156	3.93339856	8.753247300000002	0.8577392572	-2.1972656	-5.065918	-1.5258789	2.91535643	9.04155252	-2.3519042540000004	-0.6713867	-6.0424805	-0.18310547	1539959008.053
-8.05102536	-1.667626996	-4.120019568	5.79834	3.3569336	1.953125	8.19936502	1.0192382788	-2.2286865020000004	-5.3100586	-1.2207031	0.48828125	9.85742212	-0.343334964	-3.1306884000000004	-5.6762695	0.4272461	0.6713867	-9.575097840000002	-0.693847644	1.622167932	5.92041	0.30517578	-0.18310547	4.10207518	8.43383786	1.073071286	-1.953125	-4.8217773	-1.7089844	4.3245849640000005	8.37163089	-2.9177491	-0.36621094	-5.3100586	0.30517578	1539959008.093
-8.52954074	-1.5862792540000001	-4.492065396	5.126953	1.8920898	1.2817383	8.16108426	0.9737792932	-2.0671875	-5.065918	-1.2817383	0.7324219	9.67080072	-0.4521972644	-2.942871106	-5.493164	0.12207031	0.48828125	-9.2808107	-1.08383786	1.5527832460000002	5.432129	0.48828125	-0.18310547	4.347314496	8.113232428000002	1.526464856	-1.8920898	-4.5166016	-1.6479492	3.830517572	8.517577880000001	-2.363867212	-0.4272461	-4.211426	0.4272461	1539959008.133
-8.34650908	-1.655664038	-3.9728759000000005	4.272461	1.0986328	1.0375977	8.3620607	0.8840576080000001	-1.8626221040000002	-4.8217773	-1.3427734	0.91552734	9.62893071	-0.6711181610000001	-2.7012207459999997	-5.2490234	0.12207031	0.24414062	-9.299951080000001	-1.4415283540000001	1.3386474640000001	5.126953	0.36621094	-0.18310547	4.645190396	8.255590560000002	1.6185790740000001	-2.0751953	-4.0283203	-1.5258789	2.9273192900000002	8.902783246	-1.9989990020000004	-0.5493164	-4.211426	0.061035156	1539959008.173
-8.65634784	-1.6484863220000001	-3.741992212	3.1738281	2.6245117	0.8544922	8.72932158	0.5909667932	-1.64011232	-4.5776367	-1.3427734	0.9765625	10.054809800000001	-1.0168457068	-2.866308606	-5.004883	0.18310547	0.061035156	-9.299951080000001	-1.4415283540000001	1.3386474640000001	4.699707	0.61035156	-0.36621094	4.795922824	8.283105432000001	1.620971646	-2.0751953	-3.6010742	-1.5869141	2.686865216	8.683862320000001	-1.6185790740000001	-0.4272461	-4.0893555	0.24414062	1539959008.213
-9.953125	-1.66044928	-3.58049321	3.112793	0.36621094	0.9765625	9.10495607	0.5969482428	-1.5767089660000002	-4.5776367	-1.3427734	0.9765625	10.054809800000001	-1.0168457068	-2.866308606	-4.638672	0	0	-9.175537140000001	-1.6125976440000003	1.181933606	4.1503906	0.6713867	-0.5493164	4.9083741000000005	8.39794928	1.8422851440000003	-1.953125	-3.3569336	-1.6479492	2.363867212	8.901586960000001	-1.562353534	-0.5493164	-3.8452148	0.24414062	1539959008.253
-9.755737320000001	-1.44870607	-3.0768554320000003	2.6245117	-0.061035156	0.91552734	9.558349640000001	0.5634521466	-1.3039550720000002	-4.1503906	-1.4038086	0.6713867	10.380200180000001	-1.294384784	-3.0337889400000004	-4.211426	0	-0.18310547	-9.130077880000002	-1.6724121400000003	0.9187500000000001	3.3569336	0.4272461	-0.79345703	5.112939300000001	8.911157248	2.306445288	-1.7700195	-2.746582	-1.5258789	2.115039038	9.27602536	-1.0168457068	-0.30517578	-3.7231445	0.061035156	1539959008.293
-10.10983876	-1.8099853240000001	-4.0494384000000005	0	2.1362305	0.18310547	10.1660643	0.540722644	-1.12211911	-3.2348633	-1.4648438	0.12207031	11.308520860000002	-1.1771484620000001	-2.9775634	-3.7841797	0.061035156	-0.4272461	-9.77966304	-1.6724121400000003	0.6232665740000001	2.9907227	-0.36621094	-1.159668	5.401245108	9.89929164	3.12709964	-1.8920898	-2.380371	-1.4648438	2.7048096040000003	9.46743161	-0.8230468750000001	-0.12207031	-3.2348633	-0.30517578	1539959008.333
-11.458057100000001	-3.976464856	-4.30783696	0.61035156	1.0375977	0.18310547	10.753442000000001	0.8278320288	-1.6437011780000002	-3.2348633	-1.4648438	0.12207031	12.17224092	-0.878076178	-2.805297824	-3.2348633	0.61035156	-0.7324219	-11.10275908	-2.83879393	0.8015136780000001	2.1972656	0.12207031	-1.4648438	5.273242212	10.655346940000001	3.6391114200000003	-1.8920898	-2.6855469	-1.7089844	4.262377896	9.835888579999999	-0.9821533540000001	-0.12207031	-2.9907227	0.061035156	1539959008.373
-10.35986322	-4.50163588	-4.605712860000001	1.8310547	-3.6010742	0.24414062	11.36235324	0.885253894	-2.42368161	-2.2583008	-1.5258789	0.4272461	12.63042032	-0.440234375	-2.545703076	-2.9296875	0	-1.0375977	-10.64338408	-2.8986084260000005	-1.0180419928000002	1.5258789	0.4272461	-1.6479492	4.744482428	10.4041259	4.031494110000001	-1.7089844	-2.6855469	-1.8310547	5.423974640000001	11.35397914	0.21054687500000002	-1.0986328	-2.746582	1.6479492	1539959008.413
-7.200463760000001	-5.24692392	-1.020434604	1.8310547	-7.2631836	0.12207031	11.732007280000001	0.539526358	-2.69523912	-1.8920898	-1.159668	0.48828125	12.89121106	0.32778320680000006	-2.165283246	-2.6245117	0.24414062	-0.7324219	-10.64338408	-2.8986084260000005	-1.0180419928000002	1.2817383	1.0375977	-1.953125	2.6126952880000003	8.04025908	4.340136780000001	-1.4648438	-2.8686523	-1.3427734	7.184912140000001	11.968872300000001	2.4667480040000003	-1.8920898	-3.7231445	4.272461	1539959008.453
-5.489770468000001	-5.79960962	-0.573022464	0.9765625	8.300781	0.4272461	11.5178714	0.7309326080000002	-2.78496106	-1.8920898	-1.159668	0.48828125	11.96408696	1.4199951080000002	-1.592260782	-2.0751953	0.6713867	0.61035156	-8.369238220000002	-1.905688498	-2.3531005400000002	1.2207031	0.18310547	-0.7324219	0.7728027160000001	6.06040036	5.079443390000001	-0.79345703	-1.0986328	0	2.360278354	11.157788040000002	2.0731689300000005	-2.4414062	-2.5634766	5.3710938	1539959008.493
-10.21032698	-4.480102536	-3.226391574	-0.30517578	6.1035156	0.18310547	10.83120108	1.39008786	-3.1534179320000004	-1.8310547	-0.5493164	-0.061035156	10.5488768	2.1138427520000005	-1.437939496	-1.7700195	0.36621094	1.159668	-8.61926268	-2.1341797120000003	-2.34711911	2.1362305	-0.61035156	0.5493164	0.6459961060000001	7.667016574000001	5.4526857	0	-1.3427734	0.4272461	-1.002490216	14.024096940000002	-0.9510498200000002	-2.4414062	-4.8217773	5.065918	1539959008.533
-10.40771466	-5.59624002	-4.202563400000001	4.0283203	-5.79834	1.0375977	10.340722840000002	1.6999267180000002	-3.2144287140000003	-1.953125	0	0.061035156	10.193578780000001	2.72395018	-1.161596646	-1.8310547	-0.5493164	0.7324219	-10.375414840000001	-2.292089856	-1.0826415740000002	1.8310547	-0.12207031	0.79345703	1.2907959260000001	9.57150908	4.8808594240000005	0.061035156	-2.6855469	-0.36621094	-0.1124511682	11.88872104	-1.2884033540000002	-2.2583008	-3.90625	5.3100586	1539959008.573
-6.272143570000001	-4.457373004000001	-0.8900390380000001	2.9296875	-2.8076172	0.5493164	10.340722840000002	1.6999267180000002	-3.2144287140000003	-2.0141602	0.12207031	0.7324219	10.40891124	2.9907226440000003	-0.80390625	-2.0751953	-0.79345703	0.61035156	-9.503320288000001	-1.905688498	-0.7046142572	2.0751953	0.12207031	0.4272461	1.542016574	8.47810054	4.856933606	-0.24414062	-2.5634766	-0.7324219	2.051635782	11.852832460000002	-0.32539062500000004	-2.8686523	-2.0141602	4.9438477	1539959008.613
-5.7278320680000006	-3.514697284	-0.3505126800000001	1.159668	7.2631836	1.159668	8.4733152	2.62705072	-2.93330072	-2.1362305	0.061035156	0.4272461	10.107446580000001	2.277734424	-0.660351538	-1.953125	-0.4272461	0.91552734	-8.718554712000001	-1.7980224640000002	-0.6364257788	2.1972656	0.24414062	0.8544922	1.5456054320000001	7.067675720000001	4.463354532	-0.36621094	-2.6855469	-0.36621094	1.7597412140000002	9.23774411	0.4438232428	-2.6245117	0.12207031	3.90625	1539959008.653
-8.78076178	-3.3735351440000003	-1.81118161	2.4414062	0.61035156	1.2817383	7.594042932000001	2.988330072	-2.50622554	-2.1362305	0.061035156	0.4272461	9.605004892	1.3422363220000002	-0.12202148560000001	-2.0141602	-0.36621094	1.0986328	-8.053417932	-1.8458740020000002	-0.492871106	2.6855469	-0.12207031	1.2207031	2.036083966	6.40014676	4.012353534	-0.30517578	-2.5634766	0	1.7752929320000002	8.05222194	0.057421875000000004	-2.1362305	1.159668	2.5634766	1539959008.693
-7.88952626	-2.7646241	-0.808691394	3.0517578	-1.7700195	0.79345703	7.4791992800000004	2.951245108	-2.60910643	-2.5024414	0.4272461	0.6713867	9.31669928	0.8637207068000001	0.0681884784	-2.1362305	-0.61035156	1.2817383	-8.246020468000001	-2.5791992800000005	-0.26318359620000004	2.746582	-0.18310547	1.0986328	2.75983876	6.7650144800000005	3.9298096040000003	0.12207031	-2.1972656	-0.12207031	0.910375998	7.162182608000001	-0.5586669928	-0.8544922	0.79345703	1.4648438	1539959008.733
-6.75544429	-1.6353271760000003	-0.45339357	1.2207031	3.540039	0.7324219	7.565332068	2.6306396760000004	-2.81726088	-2.746582	0.7324219	0.7324219	9.340625000000001	0.5562744110000001	-0.0909179712	-2.1972656	-0.61035156	1.2207031	-8.704199280000001	-2.9990966460000004	0.26318359620000004	2.380371	-0.061035156	0.8544922	3.609204074	7.667016574000001	4.06977536	0.18310547	-2.0751953	-0.48828125	-1.5575683900000001	6.78295926	-0.2990722644	-0.24414062	-1.3427734	0.9765625	1539959008.773
-9.0092527	-1.7513672120000003	-1.714282248	0.24414062	3.3569336	1.0375977	7.9601074280000015	2.173657248	-2.8830566100000006	-2.1972656	0.24414062	0.36621094	9.58825679	0.0813476538	-0.3349609424	-2.1362305	-0.6713867	0.7324219	-8.39794928	-3.085229532	0.48808594240000003	2.1972656	-0.12207031	0.48828125	4.262377896	7.852441394	4.27553714	0	-1.8920898	-0.5493164	-2.0468505400000003	5.662036240000001	-0.40314941100000007	0.5493164	-5.126953	0	1539959008.813
-10.217504500000002	-2.8316162140000003	-1.7860596040000003	1.0986328	0.36621094	0.7324219	8.49125998	1.5970459260000003	-2.698828076	-2.1972656	0.24414062	0.36621094	10.2844973	-0.47851562500000006	-0.230883786	-1.8310547	-0.6713867	0.61035156	-8.28789038	-3.085229532	0.4486083966	1.5869141	-0.36621094	0.48828125	4.043457068	7.18969748	4.079345746	0	-2.0141602	-0.18310547	2.060009784	6.19558107	0.3911865216	2.1362305	-5.92041	0.6713867	1539959008.853
-11.11352536	-4.091308606	-1.868603534	1.2207031	1.159668	1.2207031	8.749658246000001	1.465454074	-2.4595702880000005	-1.7089844	0.18310547	0.061035156	10.96757788	-0.8840576080000001	-0.3612792932	-1.5258789	-0.30517578	1.0375977	-8.58815944	-2.48828125	0.17944336060000002	1.4648438	-0.61035156	0.7324219	3.9609130400000003	7.010253894000001	3.7324219240000005	0.18310547	-1.7700195	0.4272461	13.55515126	8.46972644	1.564746106	1.0986328	-1.0986328	2.1972656	1539959008.893
-12.915136780000001	-6.715966754	-4.2240966460000005	2.319336	-3.4179688	0.61035156	8.9410643	1.5707275360000001	-2.0061767180000003	-1.0375977	-0.12207031	-0.18310547	11.28459514	-0.9797607428000001	-1.085034146	-1.2817383	-0.18310547	1.2207031	-10.74626448	-1.720263678	0.2524169928	1.4038086	-1.0986328	1.0986328	4.719360324	8.859716754	3.737207068	0.18310547	-1.0375977	0.7324219	11.921020860000002	9.171948380000002	-0.5263671924000001	-1.0375977	0.18310547	-0.48828125	1539959008.933
-9.555957068	-5.3785153800000005	-1.9224365020000003	2.4414062	0	1.0986328	9.57629393	1.3254882200000002	-1.3051513580000003	-1.0375977	-0.12207031	-0.18310547	11.57290036	-0.6735107428000001	-1.851855432	-1.2207031	-0.061035156	0.5493164	-13.702295320000001	-1.073071286	0.40554199280000003	1.159668	0.48828125	0.7324219	5.53642572	12.31938498	3.6869628600000004	0.24414062	0.061035156	0.12207031	5.425170926000001	10.96877446	0.5658447284000001	-6.4697266	0	-1.2207031	1539959008.973
-9.08461911	-3.0493408540000004	-3.484790036	-0.061035156	2.319336	0	10.852734620000001	0.647192392	-1.149633786	-0.6713867	-0.7324219	0.48828125	12.65195288	0.3229980432	-3.1498290740000003	-1.2207031	-0.12207031	-0.61035156	-12.783545320000002	-0.8122802520000001	-0.173461911	1.3427734	0.9765625	-0.12207031	4.746875	13.94394568	3.917846646	0	0.4272461	-0.8544922	2.8734864200000003	12.40551718	1.6532714660000003	-5.126953	-0.061035156	-0.48828125	1539959009.013
-8.747265380000002	-4.95622554	-3.5589599640000005	1.6479492	2.9296875	-0.18310547	12.709375000000001	-0.22131347840000004	-1.02761232	-0.5493164	-0.5493164	1.2207031	13.379297120000002	0.9474609620000001	-3.9884277160000003	-0.6713867	0.18310547	-1.0986328	-11.704491820000001	-1.118530252	-0.900805661	0.30517578	0.5493164	-0.36621094	3.1438476440000005	11.993994600000002	3.741992212	-0.6713867	-0.36621094	-0.7324219	-2.8854492800000004	7.94335962	-1.818359424	-0.061035156	-5.92041	-2.1362305	1539959009.053
-7.178930710000001	-4.44660643	-4.732519568	0	0.5493164	0.48828125	12.409106920000001	-0.6806884980000001	-0.79194339	-0.5493164	-0.5493164	1.2207031	12.744067000000001	0.765625	-3.5003417540000004	-0.12207031	0.5493164	-0.7324219	-10.936474640000002	-0.4821044928	-1.6879638580000003	-0.30517578	0.48828125	-0.4272461	2.1293945680000004	9.917236420000002	2.519384784	-0.9765625	-0.36621094	0.12207031	4.1331787140000005	11.008251800000002	-2.8758788940000004	0.12207031	-1.2207031	-2.6855469	1539959009.093
-8.632422120000001	-3.5158935700000002	-4.81745607	-0.7324219	1.159668	0.18310547	10.768994600000001	-0.6268554712000001	-1.3637695680000002	-0.48828125	0.36621094	0.061035156	11.69252896	0.2392578076	-3.71926268	0	0.4272461	-0.18310547	-9.25927716	0.6507812500000001	-1.7896484620000002	0.36621094	-0.36621094	-0.18310547	2.101879892	9.351391574	1.7693115020000003	-0.8544922	-0.12207031	0.7324219	3.5924560700000003	9.185107428000002	-2.1760498200000002	0.7324219	0.18310547	-2.8686523	1539959009.133
-8.698217752000001	-2.8064941100000005	-4.740893570000001	0	0.18310547	0.24414062	10.1481205	-0.8170653959999999	-1.143652356	0.36621094	-0.30517578	-0.4272461	10.985522659999999	0.1196289038	-3.895117212	0.12207031	0.36621094	-0.061035156	-9.439917032	0.2069580072	-1.119726538	0.61035156	-0.91552734	-0.061035156	2.445214856	9.185107428000002	1.81118161	-0.12207031	-0.061035156	0.4272461	1.561157248	9.77248552	-1.983447284	0.18310547	-0.91552734	-3.2348633	1539959009.173
-7.216015380000001	-3.1964844240000003	-3.5422119600000004	-0.12207031	-0.79345703	0.12207031	9.463842752000001	-0.5371337860000001	-0.35529785340000003	0.36621094	-0.30517578	-0.4272461	10.26894568	0.15192871400000002	-3.160595746	0.18310547	0.18310547	0.18310547	-9.35378444	-0.5227783246000001	-0.49885253600000007	-0.48828125	-0.48828125	-0.24414062	2.595947284	8.303442392000001	1.987036142	0.30517578	-0.36621094	0.061035156	1.8662109620000003	9.713867212	-1.459472644	0	-1.4648438	-3.4179688	1539959009.213
-6.54011232	-3.172558606	-3.158203076	-0.36621094	0.30517578	-0.12207031	8.518774460000001	0.41152344240000005	-0.001196289038	0.61035156	0.061035156	-0.30517578	9.406420926000001	-0.16030273560000002	-2.646191394	0.48828125	0.30517578	0.18310547	-8.57380342	0.15551757200000002	-0.34931639400000003	-0.61035156	-0.5493164	-0.24414062	3.02421875	7.437329074000001	2.0923096040000004	-0.061035156	0.061035156	0.30517578	2.7909423920000003	9.360961960000001	-0.9462646760000001	-0.061035156	-0.36621094	-3.2958984	1539959009.253
-6.816455072	-3.0744628600000006	-3.28022464	-0.061035156	0.36621094	-0.4272461	7.763915740000001	1.123315396	0.15910644960000003	0.5493164	0.061035156	-0.18310547	8.790332068	-0.515600589	-2.363867212	0.8544922	0.4272461	-0.061035156	-8.235253894000001	0.387597644	-0.3229980432	-0.36621094	-0.4272461	-0.18310547	3.1940917540000004	7.0222167540000004	2.14973143	-0.18310547	0.91552734	0.61035156	2.4643554320000005	8.9829348	-0.8146728240000001	0.36621094	-0.61035156	-2.9907227	1539959009.293
-6.878662140000001	-2.9033935700000004	-3.6462889400000003	0.12207031	0.36621094	-0.4272461	7.544995108000001	1.641308606	-0.037084961060000005	0.5493164	0.061035156	-0.18310547	8.72453624	-0.4474121106000001	-2.1030761780000002	0.9765625	0.48828125	-0.12207031	-8.2938723	0.1459472644	0.02153320288	-0.7324219	-0.24414062	-0.24414062	3.0708741	7.28898912	1.9607177520000003	-0.12207031	1.159668	0.61035156	2.336352536	8.766406250000001	-0.7716064300000001	0.36621094	-0.12207031	-2.5634766	1539959009.333
-7.777075180000001	-2.7993163940000003	-3.7838623200000003	0	0.79345703	-0.12207031	7.694531250000001	2.04326178	-0.6507812500000001	0.7324219	0	-0.36621094	8.97695288	-0.2607910144	-2.1066650360000003	0.9765625	0.36621094	-0.18310547	-8.38239766	0.4426269568000001	0.2619873004	-0.91552734	-0.061035156	-0.24414062	2.9321045320000003	7.8177491	1.90808107	-0.12207031	1.2207031	0.48828125	1.927221646	8.78554712	-0.8254394568000001	0.5493164	-0.4272461	-2.319336	1539959009.373
-8.786743210000001	-2.85913089	-4.12241214	-0.061035156	-1.159668	0.12207031	8.0390625	2.436840854	-1.0515380890000001	0.8544922	-0.79345703	-0.79345703	9.673193390000002	-0.0693847644	-1.66044928	0.6713867	0.4272461	-0.12207031	-8.15988768	1.008471646	0.3612792932	-0.7324219	-0.18310547	-0.36621094	2.733520468	8.412304712000001	1.943969748	-0.12207031	1.0986328	0.61035156	1.783667032	8.864501800000001	-0.7859619110000001	0.24414062	-0.79345703	-2.0751953	1539959009.413
-9.15041484	-2.4727295320000002	-3.7874510800000003	0.18310547	-2.1972656	0.36621094	8.686254892000001	2.787353534	-1.1903076080000001	0.8544922	-0.79345703	-0.79345703	10.625439300000002	0.19738769960000002	-1.387695288	0.24414062	0.30517578	-0.061035156	-8.5917482	1.0563232428000002	0.33615722840000006	0.18310547	-0.5493164	-0.6713867	2.8926269959999997	9.16835962	2.3531005400000002	-0.4272461	0.8544922	0.6713867	2.710791034	9.040356430000001	-0.1387695288	-0.061035156	-0.30517578	-1.7700195	1539959009.453
-9.253295926000002	-2.728735324	-3.8939209260000003	-0.061035156	-0.6713867	1.0375977	9.310717752	3.1665771760000005	-1.4068359620000002	0.4272461	-0.79345703	-0.91552734	11.545385880000001	0.5263671924000001	-1.3458251800000003	-0.12207031	0.79345703	0.12207031	-9.273632788	0.14714355040000002	0.5622558606000001	0.24414062	-0.48828125	-1.159668	3.255102536	9.864599640000002	3.178540036	-0.48828125	0.48828125	0.48828125	2.702417032	9.60859375	0.0861328125	-0.5493164	-0.061035156	-1.4648438	1539959009.493
-9.744970746000002	-4.08652356	-5.6058107	-2.380371	0.36621094	0.5493164	10.083520860000002	3.3412353240000003	-1.7609375	-0.24414062	-0.9765625	-1.0375977	12.17941942	0.6232665740000001	-1.3446288940000002	-0.18310547	0.9765625	0	-10.916137680000002	-0.0478515625	0.648388678	0.48828125	-1.2207031	-1.4038086	4.01953125	11.04772914	4.0506347840000005	-0.8544922	0.061035156	0.36621094	2.9739746400000002	9.61816394	-1.031201178	-0.7324219	-0.24414062	-1.2207031	1539959009.533
-10.856323380000001	-5.974267572	-5.159594748	0.6713867	-0.9765625	1.2817383	11.150610520000003	3.0828369600000003	-2.63183606	-0.24414062	-0.9765625	-1.0375977	12.757226440000002	0.6926513580000001	-1.2094482428000002	-0.4272461	0.7324219	-0.4272461	-13.471411240000002	-1.32189946	0.500048822	0.7324219	-0.6713867	-1.2817383	4.286303714000001	11.601611420000001	4.355688400000001	-0.91552734	-0.4272461	-0.061035156	5.16677266	10.82282698	-0.4067382788	-1.3427734	-0.8544922	0.61035156	1539959009.573
-9.87536592	-6.381005890000001	-2.728735324	1.7700195	-4.9438477	1.0375977	12.4282473	2.122216754	-3.8065917540000007	-0.061035156	-1.4038086	-0.61035156	13.073047120000002	1.2202148560000001	-1.362573282	-0.61035156	0.61035156	-0.5493164	-12.9558107	-2.231079074	-0.1579101538	0	0.79345703	-1.5258789	3.16298822	10.32636682	4.5327391200000005	-0.48828125	-0.79345703	-0.48828125	6.614282248	12.325365920000001	1.9774658540000003	-2.6245117	-0.18310547	3.6010742	1539959009.613
-7.369140380000001	-5.0531250000000005	-1.923632788	0.91552734	-0.30517578	0.30517578	12.398339660000001	1.2537109620000002	-3.6510742800000004	-0.61035156	-0.12207031	-0.18310547	12.59333516	1.9104736420000001	-0.9905273560000001	-0.6713867	0.8544922	0.18310547	-10.992700180000002	-0.7895507788	-1.0551269568000001	0.18310547	-0.061035156	-0.6713867	1.638916034	8.369238220000002	4.596142572000001	-0.48828125	-0.18310547	0.18310547	4.05183107	12.9558107	-0.12800292540000002	-3.6621094	0.9765625	4.5166016	1539959009.653
-9.02839357	-2.8902344240000004	-2.586376996	-1.159668	5.126953	0.18310547	11.149413940000002	1.409228534	-3.051733426	-0.61035156	-0.12207031	-0.18310547	11.20803264	2.227490216	-0.611303714	-0.6713867	0.30517578	0.7324219	-10.21272014	-1.15441893	-1.35419928	1.4038086	-0.12207031	0.061035156	1.1472412140000001	7.973266574	4.693042032	-0.4272461	-0.061035156	0.7324219	1.5779052520000003	12.917528960000002	-2.726342752	-1.8920898	0.5493164	4.699707	1539959009.693
-10.394556200000002	-3.5733153960000004	-3.813769568	0.5493164	-0.36621094	0.18310547	10.2342527	1.644897464	-2.9141601440000002	-0.8544922	0.4272461	0	10.02011682	2.237060504	-1.003686502	-0.61035156	-0.12207031	0.5493164	-10.149316100000002	-2.344726538	-0.7201660340000001	0.61035156	-0.24414062	0.36621094	2.01096196	9.04753444	4.69064946	0.18310547	-0.7324219	0.061035156	1.0048827880000002	12.1483152	-1.7059082460000001	-0.4272461	1.8920898	5.3710938	1539959009.733
-8.12160643	-3.599633786	-2.18203125	0.8544922	-4.8217773	0.12207031	9.625341754	1.491772464	-2.7765869600000004	-0.7324219	0.48828125	0.36621094	9.616967752	1.7884521760000003	-1.168774411	-0.61035156	-0.61035156	-0.061035156	-9.536816394	-2.209545926	-0.34453125	0.12207031	-0.061035156	0.24414062	2.834008786	8.461352340000001	4.2109375	0.12207031	-0.91552734	-0.48828125	0.10886230040000001	11.31569838	-1.9762695680000002	-0.18310547	0.36621094	4.9438477	1539959009.773
-5.482592752	-2.64379892	-1.022827176	-0.6713867	1.6479492	-0.12207031	8.91354982	1.39606929	-2.259790036	-0.7324219	0.48828125	0.36621094	9.669604532000001	0.9965087860000001	-0.9199462860000001	-0.4272461	-0.79345703	0	-8.653955072	-2.031298822	-0.23686523560000003	0.061035156	-0.12207031	0.18310547	2.80051268	7.04375	3.830517572	0.18310547	-0.61035156	-0.36621094	0.18303222840000002	9.65883786	-1.2632812500000001	0.61035156	0.5493164	3.90625	1539959009.813
-7.078442392	-2.4799072480000004	-1.4989501800000002	-0.8544922	3.0517578	-0.36621094	7.82133786	1.60183107	-1.818359424	-0.5493164	0.61035156	0	9.48896466	0.23566894960000004	-0.7141846040000002	-0.30517578	-0.61035156	0.24414062	-8.254394568	-1.9188476440000002	-0.1985839856	0.061035156	-0.061035156	0.36621094	2.9739746400000002	6.25778804	3.4931639400000005	0.18310547	-0.5493164	-0.061035156	-0.06699218750000001	7.40263678	0.019140625	2.1972656	1.7700195	3.112793	1539959009.853
-8.036669928	-2.6258545320000004	-2.2286865020000004	0.061035156	-2.0751953	-0.30517578	7.097582968	1.6472900360000002	-1.7417969240000002	-0.4272461	0.91552734	-0.18310547	9.301147660000002	-0.172265625	-0.5885742212	0	-0.4272461	0.4272461	-8.01035144	-1.9260253600000001	-0.0980957068	0.061035156	-0.061035156	0.5493164	3.3819091460000004	6.3176023400000005	3.4620605040000005	0.36621094	-0.18310547	0	-0.06340332068	7.63232428	-0.29069824280000006	2.4414062	2.6855469	1.4038086	1539959009.893
-7.00546875	-2.185620108	-1.4451172120000002	-0.5493164	0.12207031	-0.12207031	7.097582968	1.6472900360000002	-1.7417969240000002	-0.24414062	0.61035156	-0.18310547	9.176733426	-0.379223642	-0.641210962	0	-0.36621094	0.36621094	-8.263964660000001	-2.19399411	0.2452392572	-0.12207031	0	0.36621094	3.9046875	6.9588134	3.62236322	0.61035156	0.30517578	-0.061035156	-2.662939496	6.96599092	-1.4391357820000001	1.8920898	-0.30517578	0.7324219	1539959009.933
-8.005566394	-1.963110324	-1.83151857	-1.3427734	2.8076172	-0.12207031	7.574902160000001	1.885351538	-1.7824707460000002	0.30517578	0.30517578	-0.12207031	9.540405252000001	-0.3517089856000001	-0.6651367212000001	0.18310547	-0.61035156	0.18310547	-8.49365216	-2.30883786	0.6041259784	-0.5493164	0.061035156	0.30517578	3.9070800720000003	7.273437500000001	3.8125733800000003	0.6713867	0.36621094	-0.12207031	-1.4869873200000001	6.343920926000001	0.057421875000000004	3.2958984	-2.0141602	0.24414062	1539959009.973
-9.337036240000002	-2.4021484620000004	-3.4213867800000006	-0.7324219	0.6713867	-0.30517578	8.38957518	2.095898462	-1.7406005400000002	0.30517578	0.30517578	-0.12207031	10.06198732	-0.33256836060000006	-0.573022464	0.30517578	-0.61035156	0.18310547	-8.595336960000001	-2.16408696	0.619677716	-0.6713867	-0.061035156	0.4272461	3.8209472840000003	7.422973740000001	3.905883786	0.6713867	0.30517578	-0.061035156	1.2489257200000001	8.683862320000001	-0.4521972644	2.1972656	-2.746582	-0.8544922	1539959010.013
-9.56672374	-2.2621826080000003	-2.0528320680000003	0.7324219	-0.48828125	0.61035156	9.130077880000002	2.256201178	-1.670019568	0.7324219	0.48828125	-0.12207031	10.40771466	-0.5335449280000001	-0.6854736419999999	0.5493164	-0.4272461	0.18310547	-8.640795926000001	-1.1508300720000002	0.5790038940000001	-0.8544922	0	0.5493164	3.603222644	7.35598143	3.69892572	0.79345703	0.12207031	0.36621094	6.343920926000001	8.56782248	-0.7261474640000001	1.8310547	-4.272461	-0.36621094	1539959010.06
-9.482983426	-1.5025390379999999	-3.568530252	-2.4414062	0.79345703	0.18310547	9.444701980000001	2.56245108	-1.60183107	0.7324219	0.48828125	-0.12207031	10.764209260000001	-0.4438232428	-0.9881347840000001	0.61035156	-0.48828125	0.48828125	-8.640795926000001	-1.1508300720000002	0.5790038940000001	-0.6713867	-0.4272461	0.91552734	3.507519568	7.696923920000001	3.591259784	1.0986328	0.4272461	0.6713867	14.9464357	8.92551268	-0.2260986322	1.8310547	1.4038086	1.159668	1539959010.098
-12.157885880000002	-3.37473143	-5.208642572	-1.6479492	1.2817383	-1.159668	10.152904860000001	2.692846646	-1.4211913940000003	0.61035156	0.7324219	0.12207031	11.064477340000002	-0.42229003600000004	-1.387695288	0.7324219	-0.30517578	0.61035156	-9.49973143	-0.9677978240000001	0.6041259784	-0.30517578	-1.2817383	1.2817383	4.030297824	8.86330571	3.458471646	0.91552734	0.30517578	0.91552734	7.62873552	8.370434800000002	-1.7035155760000003	-1.0375977	1.5258789	-0.91552734	1539959010.133
-11.39824182	-7.51867662	-4.733715854000001	0.12207031	-1.8310547	-0.36621094	10.70917932	2.4727295320000002	-1.08383786	0.61035156	0.7324219	0.12207031	11.541797120000002	-0.24165038940000003	-1.6748047120000003	0.79345703	-0.30517578	0.30517578	-12.238037140000001	-0.974975589	0.6914550720000001	-0.30517578	-0.79345703	1.0986328	4.844970746	10.455566100000002	3.262280252	1.0375977	0.5493164	0.36621094	2.987133786	10.532128600000002	1.5025390379999999	-2.6855469	3.2958984	-2.380371	1539959010.173
-8.332153060000001	-5.51967752	-2.0923096040000004	1.159668	-2.746582	0.9765625	10.784546220000001	1.96430661	-1.195092752	0.7324219	0.4272461	0.061035156	11.98083516	0.04067382788	-2.1114501800000003	0.61035156	-0.30517578	-0.061035156	-13.10534694	-0.5634521466	0.4474121106000001	-1.0986328	0.48828125	0.36621094	4.628442392	11.918627700000002	2.8232422120000003	0.9765625	0.7324219	-0.4272461	6.883447480000001	14.241821580000002	-0.2512207068	-4.0893555	2.746582	-1.2817383	1539959010.213
-7.585668930000001	-3.0900146760000005	-4.640405252	-1.7700195	2.8686523	-1.3427734	10.57041034	1.2297851440000003	-1.341040036	0.48828125	0.7324219	0.18310547	12.34689946	0.6627441100000001	-2.906982428	0.4272461	-0.36621094	-0.48828125	-11.490356920000002	0.43186035340000006	-0.270361322	-0.9765625	1.0986328	0.24414062	3.5194824280000003	11.7140625	2.956030252	0.4272461	1.0375977	-0.48828125	-0.5897705072	9.31311052	-1.65805661	-0.061035156	-1.2817383	-0.061035156	1539959010.253
-8.985326980000002	-4.85214856	-6.006567392	0.36621094	-1.6479492	-0.5493164	9.81914038	0.5861816394	-0.9677978240000001	0.48828125	0.7324219	0.18310547	12.43422824	1.272851538	-2.82922374	0.6713867	0.24414062	-0.61035156	-10.837183	0.7728027160000001	-0.699829074	-0.91552734	0.30517578	0.18310547	2.3973632200000004	10.837183	2.8411866	-0.36621094	1.0375977	0	0.2344726538	10.179223740000001	-2.319604532	0.30517578	-2.319336	-1.7089844	1539959010.293
-7.972070288000001	-3.744384784	-3.8891358800000004	-1.7089844	-2.1362305	-0.79345703	9.254492212	0.3289794928	-1.0491455072	0.6713867	-0.12207031	0.18310547	11.705688400000001	1.358984424	-2.195190396	0.61035156	0.36621094	-0.48828125	-10.700806200000002	0.5191894568000001	-0.48090820680000007	-0.61035156	0.61035156	-0.30517578	2.104272464	10.28210414	2.2837158540000004	-0.5493164	0.48828125	-0.18310547	2.981152356	10.00217302	-1.2895996400000003	0.12207031	1.4648438	-2.0751953	1539959010.333
-7.5079103400000005	-3.5242675720000003	-2.8124755400000003	-0.12207031	1.2207031	-0.6713867	8.978149460000001	0.7129882787999999	-1.4618652160000003	0.6713867	-0.12207031	0.18310547	10.601513579999999	0.961816394	-2.3208007200000003	0.36621094	0.24414062	-0.6713867	-10.23784146	0.23566894960000004	-0.324194339	-0.6713867	0.61035156	-0.061035156	2.6892577880000004	9.791625900000001	2.287304712	-0.30517578	0.061035156	-0.7324219	1.3996582460000002	9.066674820000001	-2.215527356	0.6713867	0.91552734	-2.5024414	1539959010.373
-7.90148912	-3.6104003600000003	-4.303051620000001	-0.18310547	0.7324219	-0.91552734	8.92551268	0.90678714	-1.166381839	0.48828125	-0.12207031	0.36621094	9.97705072	0.5562744110000001	-2.3997558900000002	0.24414062	-0.18310547	-0.9765625	-9.753344748	0.031103515380000002	-0.36845702880000003	-1.0986328	0.79345703	-0.30517578	2.878271466	8.65515126	2.5409179320000006	0.12207031	0.61035156	-0.9765625	1.166381839	9.58227536	-2.2645751800000005	0.5493164	-1.0986328	-2.4414062	1539959010.413
-7.786645468000001	-3.694140576	-3.88674321	0.18310547	-2.319336	-0.7324219	8.73410643	1.141259784	-0.47492675720000005	0.5493164	-0.4272461	0.4272461	9.839477340000002	0.381616214	-2.0289062500000004	0.30517578	-0.18310547	-0.91552734	-9.14323732	0.5036376800000001	-0.5550781250000001	-0.91552734	0.6713867	-0.30517578	2.3674560700000002	8.202954074	2.274145468	-0.24414062	0.6713867	-0.61035156	2.9045898560000003	9.667211960000001	-0.5467041034000001	-0.36621094	-0.36621094	-2.380371	1539959010.453
-6.6358152	-3.4237792540000007	-3.3053466460000003	-0.5493164	1.2817383	-1.159668	8.706591754	1.314721646	-0.27155761780000004	0.5493164	-0.4272461	0.4272461	9.759326080000001	0.379223642	-1.9595214660000002	0.30517578	0.061035156	-0.8544922	-8.828613220000001	0.571826178	-0.702221646	-0.5493164	0.7324219	-0.24414062	2.3028564300000003	8.135961960000001	2.201171924	-0.4272461	0.79345703	-0.48828125	2.551684604	9.067871106	-0.909179712	0	0.18310547	-1.953125	1539959010.493
-7.907470746	-3.6821777160000004	-3.917846646	0.36621094	1.4038086	-0.7324219	8.608496106	1.57551268	-0.648388678	0.6713867	-0.18310547	0.24414062	9.85502896	0.4904785144	-2.23227536	0.36621094	0.18310547	-0.6713867	-8.86091304	0.5957519568	-0.5526855432	-0.79345703	0.79345703	-0.24414062	2.036083966	8.30942392	2.215527356	0	0.79345703	-0.5493164	2.3495117800000003	9.18271466	-1.11613768	-0.18310547	-0.48828125	-1.7700195	1539959010.533
-8.559448380000001	-3.512304712	-4.225292932	0.18310547	-1.5869141	-0.12207031	9.040356430000001	1.594653354	-0.6627441100000001	0.4272461	-0.5493164	0.30517578	10.235449280000001	0.770410144	-2.274145468	0.18310547	0.48828125	-0.5493164	-8.76521016	0.98334964	-0.839794928	-0.48828125	0.61035156	-0.18310547	1.698730432	8.81066893	2.141357428	0	0.5493164	-0.36621094	2.5265625000000003	9.173144568	-0.9354980432000001	-0.48828125	-0.8544922	-1.5258789	1539959010.573
-8.10844748	-3.75754393	-4.12839357	-0.18310547	0.18310547	0	9.614575180000001	1.7597412140000002	-0.7524658540000001	0.30517578	-0.48828125	0.18310547	10.542895860000002	1.0264160340000001	-2.080346646	0	0.18310547	-0.48828125	-8.39794928	1.141259784	-1.05991214	-0.18310547	0.30517578	-0.30517578	1.464257788	9.226977340000001	2.4571777160000003	-0.12207031	0.48828125	-0.061035156	3.38908696	8.948242212	-0.6735107428000001	-0.48828125	-0.5493164	-1.159668	1539959010.613
-8.72214357	-4.292285144	-4.038671924000001	0.18310547	-2.380371	0.61035156	10.076342360000002	1.9044922120000003	-1.000097644	0.30517578	-0.48828125	0.18310547	11.16855432	1.465454074	-2.13178714	-0.12207031	0.30517578	-0.30517578	-8.50441893	1.214233426	-1.05991214	0.30517578	-0.30517578	-0.4272461	1.27524411	9.709082068	2.5744139400000003	-0.61035156	0	0.24414062	3.829321286	8.875268570000001	-0.7285400360000001	-0.4272461	-0.18310547	-0.7324219	1539959010.653
-7.409814300000001	-4.705004892000001	-4.171459964	-0.5493164	-3.2348633	0.30517578	10.21272014	1.7071045320000002	-1.21303714	-0.12207031	-0.5493164	-0.18310547	11.379101440000001	1.7609375	-1.888940396	-0.24414062	0.7324219	-0.061035156	-9.7150634	0.8900390380000001	-1.168774411	0.9765625	-0.6713867	-0.8544922	1.8063964660000003	10.14333516	2.879467752	-0.79345703	-0.18310547	0	4.435839856	8.65036592	0.5144042932	-0.8544922	0.9765625	-0.061035156	1539959010.693
-7.639501800000001	-5.995800720000001	-1.8937255400000002	0.12207031	0.24414062	0.24414062	9.97465854	1.449902356	-1.7657226440000002	-0.4272461	-0.24414062	-0.61035156	11.016625900000001	1.756152356	-1.720263678	-0.5493164	0.5493164	-0.12207031	-11.58486322	-1.106567392	-0.953442392	0.91552734	0.30517578	-0.9765625	2.45598143	10.20434604	3.6797851440000002	-0.4272461	-0.24414062	-0.7324219	4.317407248	9.021215560000002	0.10886230040000001	-1.2817383	0.61035156	0.9765625	1539959010.733
-8.710180710000001	-6.087914840000001	-1.9044922120000003	1.2817383	1.159668	0.8544922	9.8251223	1.03957518	-2.5313476440000002	-0.4272461	-0.24414062	-0.61035156	10.71635782	1.733422824	-1.490576178	-0.4272461	0.36621094	-0.36621094	-10.837183	-1.5910644960000002	-1.471435504	0.12207031	0.6713867	-1.0986328	2.327978534	9.325073380000001	4.414306610000001	0.12207031	-0.061035156	-1.0375977	5.02919928	11.212817000000001	1.4235839660000003	-0.79345703	-0.5493164	3.3569336	1539959010.773
-9.76770018	-4.569824280000001	-2.9667969240000005	0.91552734	-1.7700195	0	9.797607428000001	0.7393066100000001	-2.7813721040000003	-0.30517578	-0.24414062	-0.24414062	10.95561502	1.9140625000000002	-0.7799804712000001	-0.48828125	0.48828125	-0.48828125	-10.2773188	-0.9055908540000002	-1.870996106	0.7324219	0.36621094	-0.48828125	1.642504892	9.01403804	4.6416014400000005	-0.30517578	0.7324219	-0.4272461	3.3914795320000004	13.22976088	1.5599609620000003	-1.4038086	0.36621094	3.7841797	1539959010.813
-9.5451902	-4.03747554	-2.3243896760000005	-0.12207031	0.9765625	-0.48828125	9.76171875	0.718969748	-3.085229532	-0.12207031	-0.36621094	0.30517578	11.1266848	2.369848642	-0.5825927716	-0.4272461	0.18310547	-0.6713867	-10.251000900000001	-1.8650146760000001	-1.94636232	0.79345703	0.24414062	-0.24414062	1.2477295320000001	9.515283246000001	4.81984874	-0.4272461	0.4272461	-0.18310547	-1.3111327879999999	12.373217360000002	-1.5204834260000002	-1.7700195	0	3.7841797	1539959010.853
-9.485375900000001	-4.709790036	-2.337548822	0.61035156	-0.12207031	-0.30517578	9.853833360000001	0.7225586060000001	-3.32089856	-0.12207031	-0.36621094	0.30517578	11.320483720000002	2.795727536	-0.44980469240000004	-0.48828125	0	-0.6713867	-10.52614766	-2.350707968	-1.6867675720000002	0.18310547	0.4272461	-0.30517578	1.3087402160000001	9.80358876	4.854541034	-0.061035156	-0.061035156	-0.61035156	-1.1627929712000002	10.698413040000002	-1.848266574	-0.61035156	-1.0986328	2.6245117	1539959010.893
-8.26875	-4.805493210000001	-1.796826178	0.61035156	-1.5869141	-0.18310547	10.155298020000002	0.6220702880000001	-3.2180175720000004	-0.24414062	-0.36621094	0.61035156	11.35039038	2.7311278960000003	-0.5778076080000001	-0.5493164	-0.24414062	-0.7324219	-10.0560054	-2.2215087860000002	-1.681982428	0.24414062	0.36621094	-0.24414062	1.5001464660000001	9.441113220000002	4.675097644	-0.30517578	-0.36621094	-0.6713867	0.8625244110000001	9.648071580000002	-1.069482428	-0.48828125	-0.8544922	1.4648438	1539959010.933
-7.558154254000001	-4.100878894	-1.282421924	0	0.6713867	-0.30517578	9.88015126	0.7680175720000001	-2.7550537140000007	-0.30517578	-0.061035156	0.48828125	11.235547120000001	2.222705072	-0.5849853534	-0.36621094	-0.24414062	-0.61035156	-9.431542932000001	-2.21433107	-1.6353271760000003	0.12207031	0.30517578	-0.18310547	1.4965576080000003	8.534326080000001	4.48847644	-0.30517578	-0.36621094	-0.48828125	1.2537109620000002	8.265161240000001	-0.43664550720000006	0.9765625	0.48828125	0.48828125	1539959010.973
-7.966088760000001	-3.9884277160000003	-1.2453369600000002	0.4272461	-0.12207031	-0.24414062	9.299951080000001	0.9582275360000001	-2.3208007200000003	-0.30517578	-0.061035156	0.48828125	10.924511780000001	1.88774411	-0.5873779254	-0.18310547	0.12207031	-0.24414062	-8.85493161	-2.154516574	-1.792041034	0.18310547	0.24414062	-0.061035156	1.46665036	7.7399900200000005	4.286303714000001	-0.30517578	-0.36621094	-0.24414062	1.409228534	8.330957068	-0.265576178	1.7089844	2.8686523	-0.6713867	1539959011.013
-7.489965560000001	-3.5972412140000003	-1.300366214	0.18310547	-0.6713867	-0.12207031	8.90876448	1.123315396	-2.3243896760000005	-0.18310547	-0.061035156	0.18310547	10.510596040000001	1.745385782	-0.7775878600000001	0	0.12207031	0.061035156	-8.59055162	-2.282519568	-1.8434814300000002	0.24414062	0.24414062	-0.061035156	1.5121094240000001	7.58686502	4.304248004000001	-0.061035156	-0.061035156	-0.12207031	-0.15192871400000002	8.19697284	-0.7608398560000001	0.91552734	0.91552734	-1.0375977	1539959011.053
-7.340429712000001	-3.6056152160000003	-1.193896466	-0.4272461	1.4648438	-0.061035156	8.89919429	1.0455566100000002	-2.3758300720000003	0.061035156	-0.061035156	-0.18310547	10.18640126	1.7800780760000001	-0.7680175720000001	0.12207031	-0.061035156	0.24414062	-8.502026260000001	-2.63183606	-1.7465820680000002	0	0.18310547	-0.061035156	1.6592528960000001	7.8512451080000005	4.507617212	0.12207031	0.061035156	-0.061035156	0.08015136780000001	7.734009080000001	-0.48330077880000005	1.4648438	-1.953125	-0.9765625	1539959011.093
-8.125195288	-3.7647216460000004	-2.000195288	-0.4272461	1.4648438	0	9.35258786	0.7141846040000002	-2.51101088	0.061035156	-0.061035156	-0.18310547	10.05361322	1.677197284	-0.5957519568	0.36621094	-0.24414062	0.18310547	-8.758032248000001	-2.828027356	-1.6915527160000003	-0.48828125	0.061035156	0.12207031	1.8829589660000003	7.94216304	4.659545926000001	0.24414062	0.18310547	-0.061035156	3.84367662	9.07863768	0.686669928	1.5869141	0.48828125	-1.2207031	1539959011.133
-8.58696286	-4.212133786	-2.418896466	-1.159668	1.159668	-0.36621094	10.04523912	0.25839844240000004	-2.78496106	0.4272461	0.24414062	-0.18310547	10.62304712	1.7250488220000002	-0.7117919928	0.6713867	-0.48828125	0.24414062	-8.844164840000001	-2.719165036	-1.6353271760000003	-0.7324219	-0.12207031	0.4272461	1.620971646	8.01035144	4.554272464	0.30517578	-0.061035156	0.18310547	3.1127441100000004	9.36933606	-0.48569336060000007	1.4648438	-0.61035156	-0.79345703	1539959011.173
-9.6385009	-4.763623004	-2.7933349640000005	-0.061035156	2.8686523	-0.4272461	10.2342527	0.18422851440000002	-2.70361322	0.4272461	0.24414062	-0.18310547	11.076440200000002	1.5910644960000002	-0.8242431610000001	0.79345703	-0.7324219	0.6713867	-9.605004892	-2.3219971040000003	-1.79921875	-0.91552734	-0.18310547	0.79345703	1.638916034	8.301049820000001	4.220507788000001	0.61035156	0	0.36621094	3.9597167540000004	9.750951980000002	-0.22490234620000002	-0.061035156	-0.7324219	-0.9765625	1539959011.213
-9.557153060000001	-3.9046875	-3.37473143	-0.18310547	-1.7700195	-0.30517578	10.13496106	0.6627441100000001	-2.6892577880000004	0.6713867	0.30517578	-0.30517578	11.452075180000001	1.714282248	-1.156811502	0.79345703	-0.48828125	0.8544922	-10.151709260000002	-1.25729982	-1.302758786	-0.79345703	-0.061035156	1.0375977	1.7094971040000002	9.5619384	3.8269287140000006	0.48828125	-0.061035156	0.36621094	3.5900634000000005	12.17822284	0.531152356	-1.0986328	0.30517578	-1.6479492	1539959011.253
-7.34880342	-3.152221646	-2.975170926	-0.79345703	0.5493164	-0.91552734	10.33115216	1.0096679712	-1.975073282	0.7324219	0.24414062	-0.12207031	11.605200180000002	1.9595214660000002	-1.52526857	0.8544922	-0.30517578	0.8544922	-9.290380890000002	-1.1723632788	-1.268066394	-0.7324219	-0.12207031	0.7324219	1.6114013580000002	9.485375900000001	3.591259784	-0.061035156	-0.6713867	0.24414062	5.019628894	9.404028060000002	1.003686502	-0.36621094	2.9907227	-1.7089844	1539959011.293
-6.86430661	-4.286303714000001	-3.830517572	-1.5869141	3.6010742	-1.5869141	9.65285643	1.534838858	-1.214233426	0.12207031	0.6713867	-0.6713867	10.74985324	1.415209964	-1.195092752	0.8544922	-0.061035156	1.0986328	-9.35378444	-0.7668212860000001	-1.5372314300000003	-1.159668	-0.12207031	0.61035156	1.8446777160000003	8.78554712	3.0613037140000006	-0.24414062	-0.6713867	0.36621094	1.00129393	9.192285340000002	-0.885253894	0.5493164	0.48828125	-1.7089844	1539959011.333
-8.792724640000001	-6.129785340000001	-6.199169928000001	-0.24414062	0	-0.91552734	9.65285643	1.534838858	-1.214233426	0.12207031	0.6713867	-0.6713867	9.88613318	0.657958966	-1.6688232820000002	0.7324219	-0.30517578	0.8544922	-10.54409146	0.2380615216	-1.1651855432	-1.0986328	0.24414062	0.61035156	2.4165038940000003	9.68515625	2.3710449280000003	-0.18310547	-0.12207031	0.12207031	3.1151367800000003	9.76291484	-0.3373535144	0.6713867	0.61035156	-1.0986328	1539959011.373
-8.844164840000001	-4.83540036	-5.41201178	-1.0375977	-4.1503906	-0.5493164	8.653955072	1.662841754	-0.9965087860000001	-0.061035156	0.18310547	-0.12207031	10.06677266	0.517993161	-2.1305908540000003	0.18310547	-0.5493164	0.18310547	-11.319287140000002	0.850561502	-0.84816893	-0.8544922	0.4272461	0.4272461	2.624658246	11.160181200000002	2.255004892	0.24414062	0.12207031	-0.7324219	2.636621106	9.98183606	-0.9295165740000001	0.18310547	1.3427734	-0.79345703	1539959011.413
-7.226782248	-4.157104532	-3.3376464660000003	-0.30517578	1.8310547	-0.61035156	9.034375	1.118530252	-0.63881839	0.12207031	-0.30517578	0.4272461	10.7354982	0.8649169928000001	-2.598339856	-0.12207031	-1.0375977	-0.36621094	-10.66491664	0.724951178	-0.660351538	-0.79345703	0.8544922	0	1.9176513580000003	10.992700180000002	2.819653354	0.061035156	-0.48828125	-1.4038086	1.0646972840000002	9.718652160000001	-1.8985107820000002	0.48828125	0	-0.61035156	1539959011.453
-7.63591304	-4.8533447480000005	-4.135571286	0.5493164	0.91552734	-0.5493164	9.27722194	1.2154297120000002	-0.25839844240000004	0.12207031	-0.30517578	0.4272461	11.163769960000002	0.80390625	-2.4930663940000004	0.061035156	-0.48828125	-0.24414062	-9.413598740000001	1.0946044928	-1.040771466	-0.8544922	0.6713867	-0.061035156	1.299169928	9.547582968	2.930908246	-0.4272461	-1.159668	-0.91552734	2.0061767180000003	9.69592302	-1.331469748	0.30517578	-0.12207031	-0.91552734	1539959011.493
-8.467334260000001	-5.96589357	-4.29348143	0.18310547	-2.9296875	-0.12207031	8.93388678	1.756152356	-0.500048822	0	-0.30517578	-0.12207031	10.868286240000002	0.5909667932	-2.060009784	0.18310547	0.30517578	0.061035156	-8.8979982	1.8733886780000002	-2.16408696	-0.18310547	0.30517578	0.12207031	1.2513183900000002	8.720947480000001	2.721557608	-0.7324219	-0.7324219	0	3.1534179320000004	9.53920926	-0.6615478240000001	0.12207031	0.7324219	-0.79345703	1539959011.533
-8.412304712000001	-4.225292932	-3.4261719240000006	0.061035156	-0.61035156	0.5493164	8.693432608	2.3794189300000004	-1.2704589660000003	-0.061035156	-0.5493164	0	10.36584514	0.3158203076	-2.0193359620000004	0	0.30517578	0.12207031	-9.97346196	0.7273437500000001	-2.054028354	1.3427734	0	-0.12207031	2.2215087860000002	9.85742212	3.352001996	0	0.79345703	-0.18310547	2.1341797120000003	9.700707968000001	-1.358984424	0.061035156	0.5493164	-0.48828125	1539959011.573
-7.50910643	-4.12241214	-3.440527356	0.61035156	0.36621094	0.24414062	9.298754892	2.159301718	-1.55158696	-0.061035156	-0.5493164	0	10.285692899999999	0.669921875	-1.7776855040000001	-0.30517578	0	-0.48828125	-9.766503894000001	-0.9187500000000001	-1.808789038	-0.18310547	0.36621094	-0.6713867	2.063598642	10.328759980000001	3.974072284	0.36621094	0.30517578	-0.8544922	1.629345746	9.700707968000001	-0.900805661	0.12207031	-0.8544922	-0.12207031	1539959011.613
-7.803393570000001	-4.744482428	-3.124707068	0.18310547	0.48828125	0.24414062	10.02609874	1.343432608	-2.0061767180000003	0	-0.48828125	0.36621094	10.98073732	1.070678714	-1.199877896	-0.24414062	-0.12207031	-0.79345703	-9.351391574	-0.34453125	-1.8578369600000002	0	-0.24414062	-0.24414062	1.3685547120000001	9.335839660000001	3.93339856	-0.36621094	-0.30517578	-0.24414062	2.383007788	9.3920652	-0.994116214	0	-0.5493164	-0.18310547	1539959011.653
-8.791528060000001	-4.748071286	-3.2945800720000005	0.30517578	-0.4272461	0.61035156	10.069164840000001	1.143652356	-2.4906739200000003	0	-0.48828125	0.36621094	11.35158696	0.923535144	-0.965405252	-0.18310547	0	-0.4272461	-9.170751800000001	-0.3373535144	-1.885351538	0.48828125	-0.4272461	-0.18310547	1.36018071	8.753247300000002	3.7647216460000004	-0.24414062	-0.4272461	0.24414062	2.062402356	9.66003444	-0.8876464660000001	-0.061035156	0.36621094	-0.30517578	1539959011.693
-7.955322480000001	-3.8855469240000007	-2.886645468	0.79345703	-1.2817383	0.24414062	9.362158246000002	1.655664038	-2.333959964	0	-0.36621094	-0.061035156	11.20922824	0.8278320288	-0.910375998	-0.36621094	0.12207031	-0.061035156	-9.480590560000001	-0.5323486420000001	-1.274047824	0.79345703	-0.61035156	-0.12207031	1.8578369600000002	8.675488220000002	3.6869628600000004	-0.18310547	-0.18310547	0.24414062	1.3482177520000003	9.7485598	-0.5969482428	-0.24414062	-0.24414062	-0.48828125	1539959011.732
-7.169360520000001	-3.640307608	-2.4571777160000003	0	1.8310547	-0.30517578	8.844164840000001	2.0923096040000004	-1.9547363220000002	-0.36621094	-0.061035156	0	10.602710159999999	0.8194580072000001	-0.83022464	-0.48828125	0.12207031	-0.061035156	-9.6552491	-1.1651855432	-1.013256839	0.6713867	-0.48828125	-0.061035156	2.195190396	8.8896241	3.6833741	-0.061035156	-0.6713867	-0.12207031	1.3386474640000001	9.517675720000002	-0.8720947480000001	-0.12207031	-0.91552734	-0.30517578	1539959011.773
-9.000878894000001	-4.204956070000001	-3.4369384000000003	0.30517578	0.91552734	0.18310547	9.092993210000001	2.29089357	-2.138964856	-0.24414062	-0.48828125	0.30517578	10.387377700000002	0.6376221040000001	-1.143652356	-0.5493164	0.061035156	-0.24414062	-9.50930162	-1.28122554	-1.256103534	0.36621094	-0.6713867	-0.12207031	2.1473388580000004	8.76401358	3.611596646	0.18310547	-0.5493164	-0.12207031	1.88774411	9.399243210000002	-0.9307128600000001	-0.30517578	-0.5493164	-0.36621094	1539959011.812
-8.78435054	-4.5255616000000005	-3.393872104	0.36621094	-1.3427734	0.4272461	9.756933606	1.93439946	-2.0899170320000002	-0.24414062	-0.48828125	0.30517578	10.473510880000001	0.5670410144	-1.332666034	-0.6713867	-0.30517578	-0.24414062	-9.36455072	-0.954638678	-1.471435504	0.4272461	-0.8544922	-0.061035156	1.8841552520000002	8.7364991	3.6474853240000003	0.5493164	-0.18310547	0.18310547	1.9403808900000001	9.450683606	-0.833813498	0	-0.4272461	-0.4272461	1539959011.852
-8.025903060000001	-4.3425292540000004	-2.8555420320000002	0	0.91552734	0.5493164	9.93039586	1.299169928	-1.8697998200000001	-0.36621094	-0.24414062	0.24414062	10.75104982	0.7512695288	-1.091015625	-0.6713867	-0.12207031	-0.12207031	-9.42077626	-0.643603534	-1.471435504	0.61035156	-1.0986328	0.061035156	1.8075927520000004	9.157592752000001	3.6151855040000007	0.6713867	-0.061035156	0.4272461	1.81357428	9.594238220000001	-0.8421875000000001	-0.18310547	-0.24414062	-0.48828125	1539959011.892
-8.528344748	-4.304248004000001	-3.152221646	0.12207031	0.18310547	0.61035156	10.05002446	0.949853534	-2.190405252	-0.30517578	0.30517578	0.18310547	10.841967360000002	1.1257080072	-1.4977538940000001	-0.6713867	-0.12207031	-0.36621094	-9.503320288000001	-0.7716064300000001	-1.1986816100000002	0.7324219	-1.2817383	0	1.930810504	9.20065944	3.6367187500000004	0.48828125	-0.061035156	0.5493164	1.732226538	9.5703125	-0.7129882787999999	-0.061035156	-0.30517578	-0.4272461	1539959011.932
-8.399145468	-4.2336670320000005	-3.0900146760000005	0.30517578	-0.48828125	0.61035156	9.77966304	0.8433837860000001	-2.2239013580000004	-0.30517578	0.30517578	0.18310547	11.181713760000001	1.5599609620000003	-1.8542480040000002	-0.36621094	-0.30517578	-0.12207031	-9.797607428000001	-1.0168457068	-0.7967285340000001	0.48828125	-1.0986328	0.061035156	1.8004150360000002	9.20305162	3.611596646	0.30517578	-0.36621094	0.4272461	1.814770468	9.591845746	-0.65676268	-0.061035156	-0.36621094	-0.30517578	1539959011.972
-8.06657698	-4.027905252	-3.0744628600000006	-0.12207031	0.48828125	0.48828125	9.579882788	0.8374023560000001	-1.9547363220000002	-0.30517578	0.12207031	0.12207031	11.302538940000002	1.6269530760000002	-1.8446777160000003	-0.24414062	0	0.12207031	-9.816748200000001	-1.0371826080000002	-0.5574707068000001	0.48828125	-0.9765625	0.061035156	1.8781738220000002	9.076245108	3.4548827880000004	0.18310547	-0.6713867	0.4272461	1.3230957460000001	9.687548920000001	-0.65676268	-0.12207031	-0.24414062	-0.24414062	1539959012.012
-8.259179712	-4.080542032	-3.1390625	0.12207031	0.061035156	0.4272461	9.307128894	0.9905273560000001	-1.776489218	-0.24414062	0	0	10.90058606	1.3386474640000001	-1.714282248	-0.18310547	0	0.24414062	-9.869384980000001	-0.9773681610000001	-0.3529052716	0.48828125	-0.8544922	0.061035156	2.1975829680000003	9.034375	3.31611322	0.061035156	-0.6713867	0.4272461	1.0575195288	9.669604532000001	-0.762036142	-0.12207031	-0.48828125	-0.30517578	1539959012.052
-8.229272660000001	-4.147534146	-3.0720702880000004	0.12207031	0.061035156	0.30517578	9.081030252000001	1.0969971040000002	-1.7896484620000002	-0.12207031	0.18310547	-0.061035156	10.64577626	1.15441893	-1.565942392	-0.061035156	0.061035156	0.24414062	-9.97705072	-0.9594238220000001	-0.18901367800000002	0.36621094	-0.61035156	0.061035156	2.586376996	8.967382788	3.1665771760000005	0	-0.5493164	0.24414062	1.2895996400000003	9.624145468	-0.6555663939999999	-0.061035156	-0.4272461	-0.30517578	1539959012.092
-8.223290740000001	-4.1260009	-3.1199219240000007	0.18310547	0.24414062	0.24414062	8.90996106	1.252514676	-1.8757812500000002	-0.061035156	-0.12207031	-0.12207031	10.29526358	0.860131839	-1.4056396760000003	-0.12207031	0.12207031	0.12207031	-10.05959514	-0.9211425720000002	-0.06340332068	0.24414062	-0.36621094	0.061035156	2.825634784	8.939868210000002	3.0565185700000006	0.061035156	-0.30517578	0.061035156	1.152026358	9.6983152	-0.660351538	-0.12207031	-0.30517578	-0.24414062	1539959012.133
-8.28071286	-4.121215854000001	-3.2251952880000005	0	0.12207031	0	8.72333966	1.299169928	-1.5432128600000001	0	0	0.24414062	10.071558	0.687866214	-1.2178222840000001	-0.12207031	-0.061035156	-0.12207031	-10.01652806	-0.846972644	0.00478515625	0.18310547	-0.18310547	0	2.845971646	8.947045926000001	3.034985324	0.12207031	-0.061035156	-0.061035156	1.178344748	9.6385009	-0.7728027160000001	0.061035156	-0.30517578	-0.18310547	1539959012.172
-8.37163089	-4.135571286	-3.3531983800000003	0.061035156	-0.061035156	-0.12207031	8.323779254	1.3446288940000002	-0.961816394	0	0	0.24414062	9.756933606	0.6400146760000001	-0.954638678	-0.061035156	0.24414062	-0.18310547	-10.05002446	-0.811083966	0.011962890380000002	0.12207031	0	0	2.7634277160000003	8.979345746000002	2.93808606	0.18310547	0.18310547	-0.24414062	0.9689941100000001	9.72702626	-0.643603534	0	0	-0.18310547	1539959012.212
-8.327368210000001	-4.183422824	-3.228784146	0.12207031	-0.36621094	-0.18310547	7.644287140000001	1.2513183900000002	-0.3026611322	0	0.18310547	0.4272461	8.920727340000001	0.49526367800000004	-0.42827148560000006	-0.30517578	1.4648438	-0.48828125	-9.9782473	-0.7201660340000001	-0.00478515625	0.12207031	0.12207031	0	2.8986084260000005	8.980542032	2.80051268	0.4272461	0.5493164	-0.5493164	0.657958966	9.7485598	-0.745288089	0.061035156	-0.30517578	-0.18310547	1539959012.252
-8.11682158	-4.03747554	-2.940478534	0.12207031	-0.12207031	-0.24414062	6.651367212	1.118530252	-0.33017577880000004	0.36621094	1.0375977	1.8920898	7.67180162	0.3146240216	0.1579101538	-0.30517578	2.8076172	-1.6479492	-9.9782473	-0.764428714	-0.07895508180000001	0.061035156	0.24414062	0	3.16777356	8.70061052	2.726342752	0.7324219	1.2207031	-0.61035156	0.9594238220000001	9.689941394000002	-0.7261474640000001	0	-0.24414062	-0.061035156	1539959012.292
-8.2089357	-4.027905252	-3.1940917540000004	0.061035156	0.36621094	-0.36621094	7.103564300000001	0.5036376800000001	0.3505126800000001	0.36621094	1.0375977	1.8920898	6.720751800000001	0.687866214	-0.046655271600000006	0.36621094	2.8686523	-3.4179688	-9.94953624	-0.8649169928000001	-0.07895508180000001	-0.12207031	0.4272461	-0.061035156	3.3531983800000003	8.57858876	2.7969239200000002	1.0986328	2.319336	-0.6713867	0.9821533540000001	9.673193390000002	-0.709399411	0	-0.061035156	-0.061035156	1539959012.332
-8.311816394000001	-3.953735324	-3.301757788	0.061035156	-0.4272461	-0.48828125	7.103564300000001	0.5036376800000001	0.3505126800000001	0.061035156	3.1738281	3.112793	6.75544429	1.9535400360000001	-0.6244628600000001	0.7324219	0.30517578	-5.004883	-9.993798920000001	-0.9343017572	0.04067382788	-0.4272461	0.7324219	0	3.3448242800000005	9.195874100000001	2.834008786	1.0986328	2.319336	-0.6713867	1.000097644	9.649267572	-0.878076178	0	-0.12207031	0	1539959012.372
-8.17304712	-4.111645468	-3.131884784	0.12207031	0.30517578	-0.61035156	8.083325180000001	-1.2333740020000001	-0.745288089	-0.5493164	2.0141602	5.6762695	9.026000900000001	2.7706054320000004	-1.076660144	0.79345703	2.0751953	-5.3710938	-10.01174272	-0.838598642	0.0837402356	-0.61035156	0.91552734	-0.061035156	3.289794928	9.29636232	2.598339856	0.8544922	3.6010742	-0.36621094	0.9965087860000001	9.609789840000001	-0.8074951080000001	0.12207031	-0.12207031	0	1539959012.412
-8.3201902	-4.245629892	-3.31252446	0.12207031	0.30517578	-0.6713867	8.083325180000001	-1.2333740020000001	-0.745288089	-0.5493164	2.0141602	5.6762695	10.302441100000001	3.517089856	-1.331469748	1.3427734	0.6713867	-6.286621	-10.101464660000001	-0.708203125	0.01076660144	-0.6713867	1.0986328	-0.061035156	3.6151855040000007	8.769995108000002	2.3028564300000003	0.8544922	4.5776367	0.061035156	0.763232428	9.723437500000001	-0.846972644	0	0	-0.061035156	1539959012.452
-8.403930710000001	-4.218115216	-3.4453125000000004	0.18310547	-0.6713867	-0.61035156	8.47810054	-2.6378173920000005	-0.1674804712	-0.12207031	4.760742	6.4697266	11.761913940000001	4.337744110000001	-0.16508788940000002	0.6713867	3.0517578	-5.2490234	-9.932788040000002	-0.702221646	-0.4474121106000001	-0.5493164	1.0986328	0	2.7359130400000002	8.737695288000001	2.2382567900000003	1.0375977	5.126953	-0.24414062	0.8876464660000001	9.69233426	-0.8720947480000001	0.061035156	-0.18310547	-0.061035156	1539959012.492
-8.2089357	-4.182226440000001	-3.1916992800000004	0.061035156	-0.061035156	-0.5493164	9.589452880000001	-3.430957068	0.35529785340000003	-0.12207031	3.4179688	6.958008	11.55136682	5.02680661	0.031103515380000002	0.9765625	1.8310547	-5.065918	-9.88254442	-0.8015136780000001	-0.7716064300000001	-0.8544922	1.159668	0.12207031	1.7776855040000001	8.960205072	1.7118896760000002	1.7089844	4.699707	0.12207031	1.123315396	9.6983152	-0.925927716	0	-0.12207031	0	1539959012.532
-8.40273462	-4.082934604	-3.3352538940000005	0.061035156	-0.30517578	-0.61035156	8.78435054	-4.062597644	-0.025122070680000004	-0.12207031	3.4179688	6.958008	11.88991664	6.01135234	0.7201660340000001	0.7324219	4.5166016	-4.5166016	-9.646875000000001	-0.6507812500000001	-0.832617212	-0.91552734	1.159668	0.18310547	1.1604003600000001	9.20065944	1.905688498	1.5869141	4.1503906	0.12207031	1.3805175720000002	9.61936052	-0.9582275360000001	0.12207031	-0.12207031	0	1539959012.572
-8.30583516	-4.274340854	-3.3460204680000003	-0.12207031	-0.18310547	-0.61035156	10.21511232	-5.74577626	1.119726538	-0.30517578	1.0375977	6.3476562	10.390966460000001	6.9097653800000005	1.031201178	0.9765625	3.7841797	-3.8452148	-9.862207460000002	-0.641210962	-1.0646972840000002	-0.8544922	1.2817383	0.18310547	0.849365216	9.80598192	1.923632788	1.8920898	3.9672852	0.12207031	1.547998004	9.60141574	-0.976171875	0.061035156	0.12207031	0	1539959012.612
-8.21970198	-4.568627896000001	-3.255102536	0.061035156	-0.24414062	-0.5493164	9.63491214	-6.607104532	1.4116211060000001	0.4272461	2.1362305	4.5166016	9.76770018	7.696923920000001	1.4044433900000002	1.0375977	3.1738281	-3.6010742	-9.869384980000001	-0.287109375	-1.189111322	-0.79345703	1.4648438	0.18310547	0.6232665740000001	9.962695680000001	2.23227536	1.3427734	3.540039	0.061035156	1.43435054	9.636108426000002	-1.0503417932	0.061035156	0.30517578	0	1539959012.652
-8.058202880000001	-4.571020468	-3.045751996	0.061035156	-0.061035156	-0.61035156	8.682665740000001	-6.720751800000001	2.5205810700000004	0.4272461	2.1362305	4.5166016	8.900390380000001	8.00317392	1.814770468	1.0375977	2.8686523	-3.1738281	-9.72702626	-0.2954833966	-1.443920926	-0.5493164	1.3427734	0.18310547	0.5096191394	9.87297374	2.268164038	1.0375977	3.1738281	-0.12207031	1.4056396760000003	9.64328624	-1.013256839	0.12207031	0.24414062	0	1539959012.692
-7.954125900000001	-4.63801268	-3.2180175720000004	0	0.12207031	-0.6713867	8.39555661	-7.141845746	3.12709964	-0.18310547	0.061035156	3.540039	8.0558107	8.38478984	2.3614746400000004	0.7324219	3.112793	-2.9296875	-9.49733876	-0.35529785340000003	-1.6867675720000002	-0.7324219	1.2817383	0.18310547	0.25480957460000003	9.9794429	1.847070288	0.9765625	2.6855469	0.18310547	1.161596646	9.62294928	-1.068286142	0.061035156	0.30517578	0	1539959012.732
-8.1072509	-4.858129892000001	-3.257495108	-0.12207031	-0.61035156	-0.7324219	7.66940944	-7.048535340000001	2.5588623200000002	-0.36621094	0.6713867	2.380371	6.682470746000001	8.675488220000002	2.62944339	0.48828125	1.0375977	-2.2583008	-9.39326178	-0.2560058606	-2.044457968	-0.4272461	1.0986328	0.12207031	-0.08015136780000001	9.686352340000001	1.847070288	0.79345703	2.0141602	-0.18310547	1.000097644	9.62055661	-1.046752896	0.061035156	0.24414062	-0.061035156	1539959012.772
-8.06657698	-5.0280027	-2.85673822	0.18310547	0	-0.48828125	7.23276358	-6.969580072	2.634228534	-0.24414062	0.7324219	2.0141602	7.010253894000001	8.918335160000002	2.331567392	0.24414062	0.6713867	-1.7089844	-9.555957068	-0.346923822	-2.27653804	-0.61035156	1.159668	0.18310547	-0.227294928	9.847851440000001	1.771704074	0.8544922	1.159668	-0.24414062	1.081445288	9.69592302	-0.994116214	0.061035156	0.12207031	-0.061035156	1539959012.812
-7.98044429	-5.011254892	-2.9237304320000006	0.12207031	-0.061035156	-0.4272461	6.263769568	-7.3500000000000005	2.3614746400000004	-0.6713867	1.2207031	1.7089844	6.70998552	8.98173822	2.3351562500000003	0.24414062	0.6713867	-1.4038086	-9.448290740000001	-0.09450683900000001	-2.4392334260000004	-0.4272461	0.9765625	0.12207031	-0.03349609424	10.034472840000001	1.6748047120000003	0.61035156	0.91552734	-0.36621094	1.2668701080000002	9.69951178	-1.0371826080000002	0.061035156	0.18310547	0	1539959012.852
-7.828515380000001	-5.20146466	-2.7478759000000004	0.30517578	0.24414062	-0.4272461	5.6823732	-7.4014402	2.3925780760000004	0	0.36621094	0.91552734	6.21950679	8.985326980000002	2.45598143	0.18310547	0.24414062	-1.0986328	-9.46264676	-0.13398437500000002	-2.72395018	-0.36621094	0.9765625	0.061035156	0.11723633180000001	9.962695680000001	1.6903564300000002	0.48828125	0.9765625	-0.4272461	1.2537109620000002	9.671997300000001	-1.070678714	0.061035156	0.18310547	0	1539959012.892
-7.661035340000001	-5.2110353400000005	-2.8352050720000004	0.4272461	0.4272461	-0.36621094	5.501733426	-7.38947734	2.51101088	0	0.36621094	0.91552734	6.005371106	8.834594748	2.384204074	0.061035156	-0.36621094	-0.8544922	-9.30952176	-0.15910644960000003	-2.8806639400000003	-0.24414062	0.91552734	0.061035156	0.03947753894	9.70310054	1.4786132200000002	0.5493164	0.5493164	-0.36621094	1.1209228240000002	9.6385009	-1.0563232428000002	0.061035156	0.061035156	0	1539959012.932
-7.6526612400000005	-5.346215560000001	-3.111547824	0.12207031	0.12207031	-0.36621094	5.193090560000001	-7.493554712000001	2.3674560700000002	-0.12207031	0.48828125	0.91552734	5.98742662	8.607299820000001	2.4404297120000003	0	-0.4272461	-0.79345703	-9.242529254	-0.3229980432	-3.0589112400000005	-0.30517578	0.8544922	0.12207031	0.2225097644	9.60739766	1.547998004	0.61035156	0.36621094	-0.24414062	1.085034146	9.6552491	-0.8948242212000002	0.061035156	0.12207031	0.061035156	1539959012.972
-7.78305661	-5.31870108	-2.825634784	0.18310547	0.30517578	-0.36621094	4.842578076	-7.710082968000001	2.2573974640000003	-0.30517578	1.0986328	1.0375977	6.043652160000001	8.61567392	2.48828125	0.18310547	0	-0.8544922	-9.22458516	-0.22011719240000002	-3.202465854	-0.30517578	0.8544922	0.12207031	0.4342529254	9.8334964	1.6843750000000002	0.36621094	0.5493164	-0.24414062	0.9462646760000001	9.516479532	-1.030004892	0	-0.12207031	0.061035156	1539959013.012
-7.726831070000001	-5.2337644800000005	-2.9679932100000004	0.18310547	0.48828125	-0.30517578	4.389184604	-7.995996106000001	2.404541034	-0.30517578	1.0986328	1.0375977	6.068774460000001	8.924316394	2.6509764400000004	-0.12207031	0.30517578	-0.48828125	-9.249707068000001	-0.193798822	-3.301757788	-0.24414062	0.79345703	0.18310547	0.1997802716	9.92441394	1.5934570680000002	0.30517578	0.6713867	-0.24414062	1.1580077880000001	9.66242662	-0.9462646760000001	0.061035156	-0.12207031	0.12207031	1539959013.052
-7.723242212000001	-5.1715576080000005	-3.16298822	0.18310547	0.24414062	-0.24414062	4.872485324	-8.068969748	2.5851807100000004	-0.061035156	0.30517578	0.6713867	5.849853240000001	8.987719748	2.8220459260000004	-0.24414062	-0.6713867	-0.061035156	-9.209033246	-0.2607910144	-3.4010498200000003	-0.18310547	0.6713867	0.18310547	0.02033691394	9.88015126	1.39606929	0.4272461	0.18310547	-0.12207031	1.3075439300000002	9.610986420000001	-0.9582275360000001	0.061035156	-0.061035156	0.061035156	1539959013.092
-7.793823380000001	-5.207446580000001	-2.9464599640000007	0.061035156	0.12207031	-0.24414062	4.486083966000001	-8.106054712	2.709594748	-0.061035156	-0.24414062	0.5493164	5.969482428000001	9.05351538	2.6402099640000003	-0.061035156	-0.24414062	-0.4272461	-9.077441394000001	-0.25480957460000003	-3.58049321	-0.24414062	0.48828125	0.18310547	0.007177734620000001	10.05002446	1.4606689300000002	0.061035156	-0.061035156	0.061035156	1.36018071	9.555957068	-1.085034146	0.061035156	0	0.061035156	1539959013.132
-8.016332968	-5.266064300000001	-3.1952880400000003	0.061035156	0.24414062	-0.18310547	4.486083966000001	-8.106054712	2.709594748	-0.24414062	0.30517578	0.5493164	5.74338408	9.249707068000001	2.5026367800000004	-0.061035156	-0.30517578	-0.36621094	-9.07863768	-0.16030273560000002	-3.6905516200000004	-0.18310547	0.24414062	0.18310547	0.12321777160000001	10.26176718	1.4331542540000002	0	0.18310547	0.061035156	1.39008786	9.625341754	-0.994116214	0.061035156	-0.24414062	0	1539959013.172
-8.07614766	-5.28640126	-3.10317392	0.061035156	-0.12207031	0.061035156	4.322192392000001	-8.461352340000001	2.560058606	-0.4272461	0.12207031	0.7324219	5.775683606	9.33942842	2.47392572	-0.061035156	1.0375977	0.18310547	-9.197070288	-0.11604003600000001	-3.7683105040000004	-0.18310547	0.18310547	0.12207031	0.172265625	10.31201178	1.3948730040000001	0.061035156	0.30517578	0.12207031	1.6736084260000001	9.688745108	-0.923535144	0.061035156	-0.24414062	0.061035156	1539959013.212
-7.8967040740000005	-5.170361420000001	-2.9990966460000004	-0.061035156	0.061035156	0.18310547	4.2073487400000005	-8.712573380000002	2.5815917540000006	-0.24414062	0	0.61035156	6.13815944	9.43632788	2.080346646	0.18310547	2.1362305	-0.24414062	-9.064282248	-0.18303222840000002	-3.8795653960000003	-0.18310547	-0.061035156	0.12207031	0.12321777160000001	10.34311502	1.5013427520000002	-0.36621094	0.12207031	0.18310547	1.81118161	9.646875000000001	-1.0455566100000002	0	-0.12207031	0.061035156	1539959013.252
-7.952929712	-5.18710962	-3.084033246	-0.18310547	-0.061035156	0.30517578	4.5171875	-9.121704074	2.7969239200000002	0.12207031	-0.12207031	0.12207031	5.855835160000001	9.680371106	2.6031250000000004	-0.30517578	1.4648438	-0.24414062	-8.8728759	-0.27993163940000004	-3.9788574280000004	-0.30517578	-0.36621094	0.12207031	-0.0454589856	10.1828125	1.3673584260000002	-0.12207031	0.6713867	0.18310547	1.8638183900000003	9.596630890000002	-1.0168457068	0.061035156	0	0.061035156	1539959013.292
-8.01035144	-5.02561052	-3.063696286	-0.48828125	-0.24414062	0.4272461	3.86879892	-9.185107428000002	2.983544928	0.6713867	-0.12207031	-0.061035156	5.050732428000001	9.564331070000001	3.2239991	-0.18310547	1.0986328	-0.24414062	-8.829809800000001	-0.27514648560000005	-3.976464856	-0.30517578	-0.6713867	0.061035156	-0.5084228534	10.1660643	1.3853027160000002	-0.30517578	-0.12207031	0.36621094	1.983447284	9.52485324	-0.9630126800000001	-0.12207031	0	0.061035156	1539959013.332
-8.323779254	-4.751660144000001	-3.1737548920000003	-0.7324219	-0.36621094	0.5493164	2.9727783540000003	-9.05231929	3.2634764400000003	1.4038086	-1.7089844	-0.061035156	6.837988220000001	10.34191942	2.545703076	-0.7324219	5.004883	-0.12207031	-8.7795652	-0.2643798822	-3.86879892	-0.30517578	-1.0375977	0.061035156	-1.0240234620000002	10.304834260000002	1.8985107820000002	-1.0375977	-0.7324219	0.18310547	1.9978027160000003	9.552368210000001	-0.9725830072	0	0	0.12207031	1539959013.373
-8.238842752000002	-4.3640625	-3.00986322	-1.2207031	-0.30517578	0.5493164	2.6150878600000005	-9.07146016	3.0900146760000005	1.4038086	-1.7089844	-0.061035156	4.990917932	10.35866664	2.3889892180000003	-2.1972656	9.58252	0.61035156	-8.87646466	-0.3194091754	-3.6785887600000002	-0.18310547	-1.4038086	-0.061035156	-0.5586669928	10.398144960000002	2.001391574	-1.4648438	-0.8544922	0.12207031	2.0372802520000004	9.49973143	-0.9522461060000001	0.061035156	0.12207031	0.061035156	1539959013.412
-8.04384784	-4.227685504000001	-3.025415036	-1.6479492	-0.061035156	0.48828125	2.5134033540000003	-8.99848642	3.1139403960000003	1.7700195	-1.8920898	-0.30517578	3.3496094240000005	10.18879442	2.942871106	-2.5634766	6.652832	1.8920898	-9.103759980000001	-0.613696286	-3.40942392	-0.4272461	-1.4648438	-0.18310547	-0.9486572480000001	10.25339308	2.27294928	-1.8310547	-1.6479492	-0.24414062	1.975073282	9.423168930000001	-1.000097644	0.061035156	0.36621094	0	1539959013.452
-7.9625	-4.09848642	-3.4213867800000006	-2.0141602	-0.24414062	0.24414062	2.2573974640000003	-8.86091304	2.8411866	2.2583008	-1.0986328	0	2.9093750000000003	9.28798822	3.7240478240000003	-1.953125	-0.061035156	2.8686523	-9.120507788000001	-0.764428714	-3.1653808900000002	-0.7324219	-1.5869141	-0.24414062	-0.891235324	9.744970746000002	2.287304712	-1.7700195	-3.0517578	-0.36621094	1.812377896	9.5104982	-0.839794928	0	0.7324219	-0.061035156	1539959013.492
-7.946948380000001	-3.9130616000000003	-3.7994139400000004	-2.5024414	-0.79345703	-0.12207031	2.2573974640000003	-8.86091304	2.8411866	2.2583008	-1.0986328	0	4.544702176	8.777173020000001	3.90827626	-1.5258789	-1.5869141	3.7231445	-9.24492212	-1.238159146	-2.8244384000000005	-1.2817383	-1.6479492	-0.061035156	-0.30385742800000004	9.35856929	2.289697284	-1.7700195	-4.3945312	-0.18310547	1.2321777160000003	9.47341304	-0.8876464660000001	0	0.4272461	-0.24414062	1539959013.532
-7.59763179	-3.7814697480000006	-3.958520468	-3.0517578	-0.5493164	-0.48828125	2.237060504	-8.786743210000001	1.9104736420000001	1.5869141	-1.8310547	0.61035156	5.43234874	7.738793930000001	3.9896241	-0.18310547	-0.48828125	4.211426	-9.573901260000001	-1.5743163940000002	-2.3243896760000005	-2.0751953	-1.5258789	0	1.24294429	9.591845746	2.237060504	-1.8920898	-4.5776367	-0.24414062	1.038378894	9.370532248	-1.3099365020000002	0.24414062	0.61035156	-0.36621094	1539959013.572
-7.340429712000001	-3.7300292540000006	-4.377221646000001	-3.3569336	-0.24414062	-1.0986328	2.7371094240000002	-8.947045926000001	0.916357428	0.79345703	-3.112793	0.61035156	5.935986420000001	7.198071580000001	3.2539062500000004	1.2817383	-2.0751953	3.8452148	-9.734204074	-1.2513183900000002	-1.7597412140000002	-2.8686523	-1.2817383	0	2.447607428	9.47460962	2.4356445680000003	-1.8920898	-4.5776367	-0.24414062	1.2513183900000002	9.42436502	-1.2608886780000002	0.18310547	1.159668	-0.61035156	1539959013.612
-7.17055661	-3.9501464660000005	-4.85573732	-3.3569336	0.12207031	-1.4648438	3.5792969240000003	-8.464941394	0.4378417932	0.61035156	-3.0517578	0.61035156	6.730322480000001	6.4755126800000005	3.3220947480000005	2.319336	-2.5024414	3.7231445	-9.5021241	-0.7058105432	-1.246533246	-3.6621094	-1.0375977	0.18310547	2.634228534	9.374121106	2.3542969240000002	-1.0986328	-1.3427734	-1.7700195	0.9426757788	9.5703125	-1.387695288	0.12207031	1.8310547	-0.7324219	1539959013.652
-7.2052491000000005	-4.868896466000001	-5.315112320000001	-3.3569336	0.18310547	-1.4648438	3.1103514400000005	-7.863207968	0.5837890576	0.61035156	-2.6855469	0.91552734	7.036572480000001	5.4909667540000004	3.4500976440000004	3.6010742	-1.8920898	3.9672852	-9.536816394	0.4294677716	-1.1125488220000002	-3.8452148	-1.0986328	0.30517578	2.23227536	9.413598740000001	1.623364218	-0.48828125	-0.79345703	-1.953125	1.193896466	9.755737320000001	-1.4977538940000001	-0.48828125	2.2583008	-0.91552734	1539959013.692
-8.049829074	-5.08063948	-5.816357428000001	-3.479004	-0.36621094	-1.3427734	3.10317392	-7.957714660000001	0.0909179712	-1.0375977	-2.0751953	1.4038086	7.923022660000001	5.33903804	2.8041014400000006	3.7231445	-0.36621094	2.9296875	-10.223486420000002	1.5982422120000002	-0.9402832068000001	-3.3569336	-1.0375977	0.36621094	2.192797824	9.449487320000001	1.2537109620000002	-0.48828125	-0.79345703	-1.953125	1.8422851440000003	9.363354532	-1.0886230432000001	0.12207031	2.9296875	-0.48828125	1539959013.732
-8.38120108	-4.177441394000001	-5.711084260000001	-3.0517578	-2.746582	-1.2207031	3.10317392	-7.957714660000001	0.0909179712	-1.0375977	-2.0751953	1.4038086	8.224487320000001	5.01603984	3.17495108	3.8452148	0.79345703	1.8920898	-10.29047824	1.6903564300000002	-0.80390625	-3.0517578	-0.79345703	0.18310547	1.9690917540000001	9.942358720000001	1.783667032	-1.2207031	-0.12207031	-0.8544922	1.443920926	9.71745607	-1.3242920320000002	0.36621094	2.319336	-0.18310547	1539959013.772
-7.310522660000001	-3.78984375	-5.386889480000001	-3.1738281	-1.8310547	-1.2817383	3.069677716	-8.26755342	0.15910644960000003	-0.91552734	-1.8920898	2.319336	8.749658246000001	5.1978759000000005	3.43334964	4.4555664	1.0986328	1.5869141	-9.73898912	1.4702392180000001	-0.6830810700000001	-3.1738281	-0.79345703	-0.061035156	2.127001996	9.96389128	2.332763678	0.36621094	1.7700195	0.18310547	0.3959716754	9.73540036	-1.425976538	0.5493164	1.2207031	-0.18310547	1539959013.812
-6.7004148400000005	-4.041064496	-5.540014480000001	-3.3569336	-1.0375977	-1.3427734	3.069677716	-8.26755342	0.15910644960000003	-0.36621094	-1.7089844	3.1738281	9.2724366	5.5005371400000005	3.007470746	4.638672	1.5869141	1.3427734	-9.25927716	1.2895996400000003	-0.6663330072	-3.1738281	-0.79345703	-0.061035156	2.127001996	9.96389128	2.332763678	0.36621094	1.7700195	0.18310547	0.6663330072	9.612182608000001	-1.427172824	0.7324219	0.91552734	-0.48828125	1539959013.852
-7.2279782400000006	-4.062597644	-5.736206070000001	-3.112793	-1.0986328	-1.3427734	3.111547824	-7.809375	0.7213623200000001	-0.12207031	-2.1362305	3.7231445	9.35378444	5.489770468000001	2.48588858	4.638672	2.746582	0.9765625	-9.584667932	1.1627929712000002	-0.4868896466	-3.8452148	-0.9765625	-0.12207031	1.5910644960000002	9.35976538	2.058813498	0.061035156	3.1738281	0.61035156	2.180834964	9.39685054	-1.641308606	0.48828125	2.0141602	-0.5493164	1539959013.892
-7.5138915740000005	-3.849658246	-6.20515126	-3.2958984	-2.1362305	-1.4648438	3.124707068	-8.415893570000001	1.3290771760000002	-0.12207031	-2.8076172	3.7841797	9.124096940000001	5.386889480000001	2.344726538	5.065918	4.333496	0.61035156	-9.697119110000001	1.408032248	-0.33017577880000004	-4.211426	-0.7324219	-0.18310547	1.2321777160000003	9.624145468	1.5360351440000002	0	4.0893555	2.0751953	2.344726538	9.57150908	-1.5300537140000001	0.5493164	2.6245117	-0.36621094	1539959013.932
-7.25429712	-3.9621094240000003	-6.232665740000001	-3.540039	-2.4414062	-1.5258789	3.124707068	-8.415893570000001	1.3290771760000002	0.12207031	-3.8452148	3.6621094	9.177929712000001	5.87497554	1.8004150360000002	5.3100586	5.493164	0.12207031	-9.713867212	1.7597412140000002	-0.25839844240000004	-4.1503906	-0.7324219	-0.36621094	1.038378894	10.084716460000001	1.3972655760000001	0	4.0893555	2.0751953	1.0754638580000002	9.755737320000001	-1.8578369600000002	0.24414062	2.2583008	-0.24414062	1539959013.972
-7.041357428000001	-3.8711913940000002	-6.2841064300000005	-3.90625	-2.4414062	-1.7089844	3.01464856	-8.987719748	1.06589357	0.5493164	-5.6152344	3.1738281	9.331054712	6.619067392	1.159204074	4.4555664	6.225586	0.061035156	-9.90766574	1.50493161	-0.06340332068	-4.272461	-0.61035156	-0.48828125	0.5837890576	10.480688400000002	1.293188498	0.30517578	5.1879883	2.1972656	1.1879150360000001	9.718652160000001	-1.7118896760000002	0.061035156	2.1362305	-0.18310547	1539959014.012
-7.12390126	-3.593652356	-6.255395468000001	-3.9672852	-2.9907227	-2.0751953	3.966894568	-8.935082968000001	0.5227783246000001	1.0986328	-7.019043	2.1972656	8.89919429	6.94086911	0.9402832068000001	3.90625	5.493164	-0.12207031	-10.12539038	1.1723632788	0.20935058900000003	-4.638672	-0.36621094	-0.48828125	0.0346923822	10.3790036	1.1604003600000001	0.48828125	4.8828125	1.8920898	1.8578369600000002	9.58347194	-1.490576178	0	3.0517578	-0.061035156	1539959014.052
-6.79492212	-3.338842752	-6.52336412	-4.5776367	-3.0517578	-2.6245117	4.0877197480000005	-8.72453624	0.41870117800000006	1.0986328	-6.5307617	0.91552734	8.290283246000001	6.987524460000001	0.8134765380000001	3.6010742	3.9672852	-0.12207031	-10.235449280000001	0.849365216	0.3600830072	-4.9438477	-0.061035156	-0.5493164	0.1124511682	10.16127896	1.1747558900000001	0.48828125	4.8828125	1.8920898	1.642504892	9.65405252	-1.8243408540000001	-0.061035156	3.6010742	0.061035156	1539959014.092
-6.603515380000001	-4.288696286	-6.316406250000001	-4.5776367	-2.9907227	-2.5634766	3.726440396	-8.63601088	0.0885253894	1.0375977	-5.554199	-0.18310547	8.1323732	6.9839357	0.6292480432	3.112793	3.7841797	-0.12207031	-10.154101440000002	0.6962402160000001	0.4139160144	-5.554199	0.30517578	-0.5493164	0.5431152356000001	10.034472840000001	1.227392572	0.48828125	4.9438477	1.3427734	0.6125	9.6636232	-2.4643554320000005	-0.12207031	3.90625	-0.36621094	1539959014.132
-7.1191159200000005	-4.44421376	-5.89052716	-4.8217773	-3.0517578	-2.319336	3.726440396	-8.63601088	0.0885253894	1.0375977	-5.432129	-0.9765625	8.28071286	7.001879892	0.693847644	3.112793	4.5166016	-0.24414062	-10.05361322	1.046752896	0.49765625	-5.79834	0.4272461	-0.4272461	0.7608398560000001	10.101464660000001	1.156811502	0.30517578	5.554199	1.2817383	1.0371826080000002	9.62893071	-2.19997554	0	4.4555664	-0.48828125	1539959014.172
-7.589257788	-4.3700439300000005	-5.695532248	-4.5776367	-3.0517578	-2.0751953	2.971582068	-8.791528060000001	-0.1208251996	0.9765625	-5.6152344	-1.4648438	8.19816893	7.073657248	0.794335962	3.479004	5.2490234	-0.4272461	-9.69113768	1.542016574	0.6735107428000001	-5.859375	0.36621094	-0.48828125	0.6029296924	10.26535692	1.091015625	0.30517578	5.554199	1.2817383	1.469042932	9.644482428000002	-1.715478534	-0.24414062	4.638672	-0.24414062	1539959014.212
-7.68735324	-4.145141574	-5.574707068	-4.211426	-4.0893555	-1.6479492	2.971582068	-8.791528060000001	-0.1208251996	0.6713867	-5.6152344	-2.0141602	8.279516574	7.4014402	1.0443603240000001	3.6010742	6.286621	-0.5493164	-9.79401857	1.7669189300000003	0.7261474640000001	-5.3710938	0.061035156	-0.4272461	0.1435546875	10.340722840000002	1.106567392	0.12207031	6.225586	1.5869141	1.715478534	9.749755890000001	-1.4678466460000001	-0.5493164	4.3945312	-0.12207031	1539959014.252
-7.340429712000001	-3.354394568	-5.4359375000000005	-5.493164	-3.7231445	-1.8310547	2.5337402160000004	-8.498437500000001	0.26677246400000004	0.48828125	-5.554199	-2.0751953	7.677783246000001	7.94335962	1.2501221040000001	3.2348633	6.164551	-0.6713867	-10.51657698	0.953442392	0.740502896	-4.9438477	0.18310547	-0.5493164	-0.0980957068	10.339526260000001	1.2788329680000001	0.4272461	6.0424805	1.7089844	1.851855432	9.595434800000001	-1.256103534	-0.61035156	4.0283203	0.24414062	1539959014.292
-7.84646016	-2.7155760800000004	-4.476513580000001	-4.5776367	-1.3427734	-1.953125	2.4667480040000003	-9.05231929	0.1196289038	0.4272461	-5.432129	-1.5869141	6.616674820000001	8.18500998	1.3649658540000003	2.8686523	4.3945312	-1.0375977	-10.416088760000001	-0.4689453076	0.9594238220000001	-5.6762695	1.0375977	-0.5493164	0.28471679320000004	10.035669420000001	1.851855432	0.4272461	6.0424805	1.7089844	3.2311766200000003	9.712670926000001	-1.33984375	-0.7324219	3.7841797	0.8544922	1539959014.332
-7.741186600000001	-2.802905252	-4.4968505400000005	-5.004883	-4.333496	-1.953125	3.0026855040000004	-9.154003894	0.16508788940000002	0.7324219	-5.859375	-0.36621094	6.036474640000001	8.0139402	1.795629892	2.6855469	3.2348633	-1.159668	-9.118115020000001	-0.13757324280000002	0.687866214	-5.6762695	0.061035156	-0.5493164	0.3971679712	9.274829074000001	2.097094748	1.4648438	5.859375	0.9765625	5.226586960000001	9.2556884	-0.910375998	-0.6713867	4.638672	1.5258789	1539959014.372
-8.51398912	-3.0230224640000003	-2.951245108	-6.4086914	-0.79345703	-2.1362305	3.523071286	-9.012841754	0.41870117800000006	1.5869141	-6.1035156	0.91552734	5.816357428000001	7.988818390000001	2.1258057100000003	2.4414062	3.2958984	-0.9765625	-9.01882338	-0.27993163940000004	0.5191894568000001	-4.8828125	0	-0.36621094	-0.053833007200000005	8.679076980000001	2.1892089660000003	0.79345703	6.225586	1.4648438	6.43842752	8.924316394	-0.8134765380000001	-1.0375977	7.2631836	2.0141602	1539959014.412
-10.563232820000001	-3.3555908540000003	-3.6008300720000004	-4.211426	-0.7324219	-2.1972656	3.523071286	-9.012841754	0.41870117800000006	1.8920898	-5.3710938	0.91552734	5.740990920000001	8.62763678	2.296875	2.0751953	4.4555664	-1.0375977	-9.869384980000001	-1.1125488220000002	0.840991214	-4.9438477	-0.36621094	-0.36621094	-0.25480957460000003	9.319091754	2.5397216460000003	0.79345703	6.225586	1.4648438	6.196777160000001	8.55466304	-2.8914307100000003	0.7324219	8.361816	1.7700195	1539959014.452
-9.894507280000001	-3.1641846040000003	-4.329370108	-3.6010742	-6.7749023	-2.1972656	3.5063233800000004	-9.05351538	-0.9713867212000001	2.1362305	-5.6762695	0.79345703	5.096191394000001	9.90048822	2.2346679320000002	1.8310547	4.760742	-1.159668	-10.73430162	-1.168774411	1.2094482428000002	-5.3100586	0.061035156	-0.5493164	0.49526367800000004	10.73190944	3.04216304	1.953125	5.6152344	0.79345703	4.894018570000001	7.546191394000001	-5.48139676	3.2348633	7.385254	0.4272461	1539959014.492
-8.064184800000001	-3.1366699280000003	-3.0613037140000006	-4.272461	-1.953125	-1.5869141	4.111645468	-9.2724366	-1.9212402160000002	2.5634766	-6.8969727	0.91552734	4.733715854000001	10.67209514	2.47871106	1.953125	4.0283203	-1.2817383	-10.396948380000001	-1.2513183900000002	1.179541034	-5.3710938	0.12207031	-0.5493164	0.80390625	10.920923020000002	3.178540036	0.8544922	5.554199	0.48828125	5.356982428000001	8.189794928000001	-5.084228240000001	4.0283203	8.728027	-0.4272461	1539959014.532
-8.424267572	-2.40573732	-3.6415038940000004	-5.1879883	-0.6713867	-2.0751953	4.9992920320000005	-8.608496106	-2.3531005400000002	3.1738281	-8.056641	0.6713867	4.6990235600000005	10.219897659999999	2.69523912	2.1362305	4.272461	-0.7324219	-10.107446580000001	-1.2704589660000003	1.073071286	-5.432129	0.18310547	-0.61035156	0.40793457460000004	10.12897914	2.8926269959999997	0.8544922	5.554199	0.48828125	6.534130890000001	8.92910144	-4.2875000000000005	4.5166016	11.779785	-0.24414062	1539959014.572
-8.826220746	-2.682080072	-4.1427491000000005	-4.638672	-3.8452148	-2.1972656	4.9992920320000005	-8.608496106	-2.3531005400000002	2.9296875	-7.2021484	0.4272461	4.459765576	9.734204074	2.719165036	1.953125	4.9438477	-0.061035156	-9.61816394	-1.08383786	0.94506839	-5.2490234	0.18310547	-0.6713867	0.12919922120000002	9.480590560000001	2.516992212	-0.9765625	5.065918	0.6713867	3.8281250000000004	9.362158246000002	-4.250415036	4.333496	12.878418	-0.12207031	1539959014.612
-7.56652806	-3.3005616	-3.66303714	-4.760742	-3.7231445	-2.1362305	5.041162140000001	-7.500732428000001	-2.53254393	2.4414062	-6.3476562	0	3.8257324280000002	9.069067392000001	2.414111322	1.4648438	5.065918	0	-9.118115020000001	-1.0551269568000001	0.8457763580000002	-5.1879883	0.18310547	-0.5493164	-0.037084961060000005	8.883642572	2.180834964	-0.91552734	4.638672	0.7324219	1.2285888580000002	9.43513179	-4.221704074	4.272461	10.925293	1.0986328	1539959014.652
-7.103564300000001	-3.8448730040000005	-2.8316162140000003	-4.760742	-1.953125	-1.8920898	4.49086911	-7.225586060000001	-2.5181884000000005	1.7700195	-5.79834	-0.48828125	3.331665036	8.519970746	2.121020468	1.159668	3.9672852	-0.30517578	-9.13725589	-0.9953125	0.6256591459999999	-5.065918	0	-0.4272461	-0.154321286	8.537914840000001	1.949951178	-0.91552734	4.638672	0.7324219	0.4761230432	9.130077880000002	-2.68327626	5.004883	8.422852	1.4648438	1539959014.692
