# Supplementary material for: A deep learning approach for lower back-pain risk prediction during manual lifting
Source: PLoS One. 2021 Feb 19;16(2):e0247162. doi: 10.1371/journal.pone.0247162 (PMC7894914; doi:10.1371/journal.pone.0247162)
Supplement: S1 Data — (ZIP) [file pone.0247162.s001.zip › source-used/Subject_01_P2_Zone04_T3.csv]

Side_A_x	Side_A_y	Side_A_z	Side_G_x	Side_G_y	Side_G_z	LtWt_A_x	LtWt_A_y	LtWt_A_z	LtWt_G_x	LtWt_G_y	LtWt_G_z	RtWt_A_x	RtWt_A_y	RtWt_A_z	RtWt_G_x	RtWt_G_y	RtWt_G_z	Back_A_x	Back_A_y	Back_A_z	Back_G_x	Back_G_y	Back_G_z	UArm_A_x	UArm_A_y	UArm_A_z	UArm_G_x	UArm_G_y	UArm_G_z	Thig_A_x	Thig_A_y	Thig_A_z	Thig_G_x	Thig_G_y	Thig_G_z	Time_stp
-8.86210962	-3.12351088	-2.8962158540000003	-0.061035156	0.061035156	-0.061035156	3.21921376	-8.49484874	1.851855432	-0.12207031	0	0	1.792041034	9.479394568	3.6666259000000005	0	0	0	-9.795214660000001	-0.24643554320000002	0.592163089	-0.061035156	0	0	1.4403320680000002	9.631323380000001	1.7597412140000002	-0.061035156	-0.061035156	-0.061035156	1.3051513580000003	9.682763580000001	-0.745288089	-0.061035156	-0.061035156	0	1539957100.998
-8.89680162	-3.093603534	-2.93569339	-0.061035156	0	-0.061035156	3.2790283540000003	-8.509204074000001	1.9607177520000003	-0.061035156	0	-0.061035156	1.75495607	9.47341304	3.7276367800000005	0	0	-0.061035156	-9.77248552	-0.24045410340000004	0.570629892	-0.061035156	0	-0.061035156	1.403247104	9.66481929	1.7597412140000002	-0.061035156	0	-0.061035156	1.3302734620000003	9.682763580000001	-0.7273437500000001	-0.061035156	-0.061035156	0	1539957101.038
-8.90517572	-3.0876221040000003	-2.9775634	-0.061035156	0	-0.061035156	3.25151358	-8.502026260000001	2.0253173920000003	-0.12207031	0.061035156	0	1.75495607	9.47341304	3.7276367800000005	0	0	-0.061035156	-9.760522660000001	-0.24404297120000001	0.5550781250000001	-0.12207031	0	0	1.341040036	9.6636232	1.7824707460000002	-0.061035156	0.061035156	-0.061035156	1.3386474640000001	9.68515625	-0.7034179712000002	-0.061035156	0	0	1539957101.078
-8.890820288	-3.109155252	-2.9117675720000005	-0.061035156	0	-0.061035156	3.2299804320000005	-8.492456070000001	2.0372802520000004	0	0	0.061035156	1.7872558900000002	9.49255342	3.737207068	-0.061035156	0	-0.061035156	-9.750951980000002	-0.2081542932	0.5526855432	-0.12207031	0	0	1.314721646	9.667211960000001	1.776489218	-0.061035156	0	0	1.3386474640000001	9.68515625	-0.7034179712000002	-0.061035156	0	0	1539957101.118
-8.890820288	-3.0995849640000004	-2.9273192900000002	0	0.061035156	-0.061035156	3.201269568	-8.518774460000001	2.0157471040000003	0	0.061035156	0.061035156	1.7980224640000002	9.49016124	3.658251996	-0.061035156	0	-0.061035156	-9.76889676	-0.20576172120000003	0.5562744110000001	-0.061035156	0	0	1.315917932	9.67438948	1.7657226440000002	-0.061035156	0	0	1.387695288	9.680371106	-0.7285400360000001	-0.061035156	0	0	1539957101.158
-8.89680162	-3.0900146760000005	-2.9847412140000005	-0.061035156	0	-0.061035156	3.1713623200000005	-8.41708966	2.12341304	0.36621094	0.18310547	0	1.7980224640000002	9.49016124	3.658251996	-0.12207031	-0.061035156	0	-9.756933606	-0.2260986322	0.5622558606000001	-0.061035156	0	0	1.350610324	9.63491214	1.7824707460000002	-0.061035156	0	0	1.3613769960000002	9.676782248	-0.7046142572	0	0	0	1539957101.199
-8.871679712	-3.12111821	-2.9632079680000003	-0.061035156	0	-0.061035156	3.1713623200000005	-8.41708966	2.12341304	0.061035156	0.061035156	0.061035156	1.8052001800000002	9.46623552	3.60202626	-0.061035156	0	0	-9.76411142	-0.2081542932	0.5562744110000001	-0.12207031	0	-0.061035156	1.3362548920000001	9.62893071	1.7812744600000001	-0.061035156	0	0	1.35419928	9.69113768	-0.716577176	0	-0.061035156	-0.061035156	1539957101.238
-8.883642572	-3.12709964	-2.9644042540000006	0	0.061035156	0	3.27663588	-8.408715560000001	1.9989990020000004	-0.30517578	0.24414062	0.061035156	1.752563498	9.455468750000001	3.568530252	-0.061035156	0.061035156	0	-9.780859620000001	-0.19020996400000004	0.5646484424	-0.061035156	0	-0.061035156	1.32189946	9.6385009	1.7848632200000003	-0.061035156	0.061035156	0	1.3817138580000001	9.6983152	-0.718969748	0	-0.061035156	-0.061035156	1539957101.278
-8.87407248	-3.104370108	-2.9907226440000003	-0.061035156	0.061035156	-0.061035156	3.0900146760000005	-8.49484874	1.6616454680000001	-0.24414062	0.18310547	-0.061035156	1.752563498	9.455468750000001	3.568530252	-0.061035156	0	0	-9.77128894	-0.2129394568	0.534741214	-0.061035156	0	-0.061035156	1.3302734620000003	9.63491214	1.7609375	-0.061035156	0	0	1.3386474640000001	9.676782248	-0.7117919928	-0.061035156	-0.061035156	-0.061035156	1539957101.319
-8.850146760000001	-3.1187255400000002	-3.017041034	-0.061035156	0.061035156	-0.061035156	3.0900146760000005	-8.49484874	1.6616454680000001	0.061035156	-0.12207031	-0.061035156	1.7298339660000002	9.44350589	3.5517822480000003	-0.061035156	0	-0.061035156	-9.759326080000001	-0.2536132788	0.5108154254	-0.12207031	0	0	1.3266846040000002	9.625341754	1.776489218	-0.061035156	0	0	1.296777356	9.697119110000001	-0.7201660340000001	-0.061035156	0	-0.061035156	1539957101.358
-8.87407248	-3.1558105040000006	-2.971582068	0	0.061035156	-0.061035156	3.2228027160000003	-8.45776358	1.930810504	0.18310547	-0.18310547	-0.061035156	1.7597412140000002	9.48776857	3.5649413940000003	0	0.061035156	-0.061035156	-9.778466754	-0.20935058900000003	0.515600589	-0.12207031	0	0	1.28361821	9.668408246	1.8040038940000003	-0.061035156	0	-0.061035156	1.3673584260000002	9.669604532000001	-0.745288089	-0.061035156	0	-0.061035156	1539957101.398
-8.845361420000001	-3.1366699280000003	-3.0014891200000005	0	0.12207031	-0.061035156	3.16298822	-8.409912140000001	2.0061767180000003	0.061035156	0	-0.061035156	1.7597412140000002	9.48776857	3.5649413940000003	0	0	0	-9.77607428	-0.1614990216	0.48808594240000003	-0.12207031	0	0	1.264477536	9.673193390000002	1.790844748	-0.061035156	0	-0.061035156	1.356591754	9.700707968000001	-0.702221646	-0.061035156	0	0	1539957101.439
-8.846557608000001	-3.1821288940000003	-3.0206298920000005	0	0.12207031	-0.061035156	3.104370108	-8.517577880000001	1.9786621400000002	0.061035156	0	0.061035156	1.7286376800000003	9.505712860000001	3.5792969240000003	0	0.061035156	0	-9.749755890000001	-0.173461911	0.46774902160000004	-0.061035156	0	-0.061035156	1.252514676	9.666015380000001	1.774096646	-0.061035156	0	-0.061035156	1.2537109620000002	9.686352340000001	-0.7201660340000001	-0.061035156	0	-0.061035156	1539957101.478
-8.81784694	-3.2096435700000003	-3.052929712	0	0.061035156	0	3.1462402160000003	-8.48647464	2.00856929	0.061035156	0	0.061035156	1.680786142	9.49973143	3.58647464	0	0	0	-9.76411142	-0.1806396466	0.42707518000000005	-0.061035156	0	-0.061035156	1.2668701080000002	9.661230432000002	1.771704074	-0.061035156	0	-0.061035156	1.33386232	9.69113768	-0.69504393	-0.061035156	0	-0.061035156	1539957101.518
-8.807080072	-3.188110324	-3.0613037140000006	0	0.18310547	0	3.1498290740000003	-8.45896016	2.00856929	-0.12207031	0	-0.061035156	1.680786142	9.49973143	3.58647464	0	0.061035156	-0.061035156	-9.76770018	-0.17944336060000002	0.42827148560000006	-0.061035156	0	-0.061035156	1.2489257200000001	9.697119110000001	1.77290036	-0.061035156	0	-0.061035156	1.33984375	9.680371106	-0.7105957068000001	-0.061035156	0	0	1539957101.559
-8.7795652	-3.15461412	-3.1151367800000003	0	0.12207031	0	3.1414550720000003	-8.468530252	1.9427734620000003	-0.061035156	0	0	1.70471196	9.53322734	3.5888672120000003	-0.061035156	0	-0.061035156	-9.744970746000002	-0.1854248004	0.401953125	-0.061035156	0	-0.061035156	1.216625998	9.67917482	1.8028076080000002	-0.061035156	0	-0.061035156	1.282421924	9.661230432000002	-0.7309326080000002	-0.061035156	0	0	1539957101.598
-8.797509980000001	-3.17495108	-3.124707068	0.061035156	0.12207031	0	3.1414550720000003	-8.468530252	1.9427734620000003	-0.061035156	0	-0.061035156	1.7190673920000001	9.49375	3.5721191100000005	0	0	0	-9.76291484	-0.1866210962	0.381616214	0	0	-0.061035156	1.2178222840000001	9.64208966	1.7609375	-0.061035156	0	-0.061035156	1.2285888580000002	9.68515625	-0.7201660340000001	-0.061035156	0	0	1539957101.638
-8.79990216	-3.180932608	-3.1689697480000003	0	0.061035156	0	3.16777356	-8.451782248	1.9607177520000003	-0.061035156	-0.061035156	-0.061035156	1.6664307100000002	9.479394568	3.581689496	-0.061035156	-0.061035156	-0.061035156	-9.75214856	-0.2045654254	0.38879393000000007	0	0	-0.061035156	1.2082519568	9.668408246	1.7860596040000003	-0.061035156	-0.061035156	0	1.29558107	9.686352340000001	-0.7381103240000001	0	-0.061035156	0	1539957101.679
-8.798706070000001	-3.172558606	-3.20007338	0	0.061035156	0	3.16777356	-8.451782248	1.9607177520000003	-0.061035156	0.061035156	-0.061035156	1.698730432	9.504516574	3.5541748200000005	-0.061035156	-0.061035156	-0.061035156	-9.755737320000001	-0.20097655760000002	0.4091308606000001	0	-0.061035156	-0.061035156	1.235766574	9.65883786	1.818359424	-0.061035156	0	0	1.299169928	9.697119110000001	-0.7213623200000001	0	0	0	1539957101.718
-8.80349092	-3.129492212	-3.1964844240000003	0	-0.18310547	0	3.1306884000000004	-8.49365216	1.8805663940000001	-0.18310547	0.061035156	0	1.698730432	9.49016124	3.5386230040000006	-0.061035156	0	-0.061035156	-9.734204074	-0.20217285340000002	0.44143066100000006	0	-0.061035156	0	1.2309814300000002	9.624145468	1.7884521760000003	-0.061035156	-0.061035156	0	1.299169928	9.682763580000001	-0.7141846040000002	0	0	0	1539957101.758
-8.75922824	-3.109155252	-3.1055663940000002	0	0	0	3.188110324	-8.533129892	1.8733886780000002	-0.18310547	0.061035156	0	1.685571286	9.450683606	3.5087158540000005	-0.061035156	-0.061035156	-0.061035156	-9.734204074	-0.20217285340000002	0.44143066100000006	0	-0.061035156	0	1.2309814300000002	9.624145468	1.7884521760000003	-0.061035156	-0.061035156	0	1.299169928	9.682763580000001	-0.7141846040000002	0	0	0	1539957101.799
-8.844164840000001	-3.1199219240000007	-3.1641846040000003	0	-0.12207031	0	3.1199219240000007	-8.500830072	1.9942138580000002	-0.061035156	0.061035156	-0.061035156	1.698730432	9.441113220000002	3.4931639400000005	0	-0.061035156	-0.061035156	-9.709082068	-0.20576172120000003	0.424682608	0	-0.061035156	0	1.299169928	9.60620108	1.812377896	-0.061035156	-0.061035156	-0.061035156	1.3829101440000002	9.677978240000002	-0.735717752	0	-0.061035156	0	1539957101.838
-8.81665036	-3.0864257200000003	-3.140258786	0	0	0	3.0828369600000003	-8.518774460000001	1.8913329680000002	0	0.12207031	0	1.7118896760000002	9.431542932000001	3.512304712	0	-0.061035156	-0.061035156	-9.725830072	-0.23566894960000004	0.4091308606000001	0	-0.061035156	0	1.2261962860000002	9.600219748	1.801611322	0	-0.061035156	-0.061035156	1.3972655760000001	9.676782248	-0.7428955072	0	-0.061035156	0	1539957101.878
-8.880053420000001	-3.10317392	-3.180932608	0	-0.061035156	0	2.9859375000000004	-8.411108426	2.08752446	0	0.4272461	0.12207031	1.7872558900000002	9.472216754	3.5326415740000003	0	-0.061035156	-0.061035156	-9.73659694	-0.17106933900000001	0.46774902160000004	0	-0.061035156	0	1.195092752	9.671997300000001	1.8099853240000001	0	-0.061035156	0	1.449902356	9.667211960000001	-0.7488769568000001	0	0	0	1539957101.919
-8.851342752	-3.1151367800000003	-3.16777356	-0.061035156	-0.18310547	0	2.9859375000000004	-8.411108426	2.08752446	-0.5493164	0.12207031	0.12207031	1.7944336060000001	9.542798020000001	3.552978534	0	-0.18310547	0	-9.77966304	-0.15910644960000003	0.501245108	0.061035156	-0.12207031	0	1.3087402160000001	9.676782248	1.783667032	0	-0.18310547	0	1.362573282	9.697119110000001	-0.7416992212000001	0	0	-0.061035156	1539957101.958
-8.790332068	-3.1151367800000003	-3.1127441100000004	-0.061035156	-0.061035156	0	3.0900146760000005	-8.606103240000001	1.7274413940000002	-0.5493164	0.12207031	0.061035156	1.796826178	9.505712860000001	3.58647464	0	-0.12207031	0	-9.765307608	-0.21413574280000003	0.5036376800000001	0.061035156	-0.12207031	0	1.3853027160000002	9.624145468	1.7788817900000002	0	-0.18310547	0	1.3302734620000003	9.687548920000001	-0.740502896	0	0	-0.061035156	1539957101.998
-8.80947284	-3.124707068	-3.124707068	0	-0.12207031	0	2.9727783540000003	-8.5151857	1.7214599640000001	-0.18310547	0.12207031	0	1.7633300720000002	9.43273912	3.591259784	0	-0.12207031	0	-9.76171875	-0.20576172120000003	0.49645996400000003	0.061035156	-0.12207031	0	1.374536142	9.594238220000001	1.7980224640000002	0	-0.12207031	0	1.3685547120000001	9.67558606	-0.7225586060000001	0	-0.061035156	0	1539957102.039
-8.8046875	-3.116332968	-3.07805162	-0.061035156	-0.061035156	0	3.063696286	-8.45297824	1.988232428	0.061035156	-0.18310547	0	1.7848632200000003	9.431542932000001	3.61638179	0	-0.061035156	-0.061035156	-9.770092752000002	-0.21533202880000002	0.52995607	0	-0.12207031	0	1.388891574	9.686352340000001	1.8063964660000003	0	-0.061035156	0	1.3290771760000002	9.669604532000001	-0.758447284	0	0	-0.061035156	1539957102.078
-8.882446580000002	-3.1127441100000004	-3.1199219240000007	0	-0.12207031	0	3.063696286	-8.45297824	1.988232428	0.18310547	-0.18310547	-0.061035156	1.795629892	9.521264480000001	3.6295410340000003	0	-0.12207031	0	-9.80717752	-0.192602536	0.5455078076000001	-0.061035156	-0.061035156	0	1.4223876800000002	9.682763580000001	1.7812744600000001	0	-0.061035156	0	1.356591754	9.682763580000001	-0.7213623200000001	0	0	-0.061035156	1539957102.118
-8.828613220000001	-3.1007812500000003	-3.10317392	-0.061035156	-0.18310547	-0.061035156	3.092407248	-8.548681610000001	2.024121106	0.061035156	-0.12207031	-0.061035156	1.7752929320000002	9.49853534	3.6558594240000004	-0.061035156	-0.061035156	-0.061035156	-9.782055710000002	-0.17465820680000002	0.5550781250000001	-0.061035156	-0.061035156	0	1.412817392	9.6552491	1.7693115020000003	0	-0.061035156	-0.061035156	1.312329074	9.701904254	-0.75366214	-0.061035156	0	-0.061035156	1539957102.159
-8.8561277	-3.12351088	-3.085229532	-0.061035156	-0.18310547	-0.061035156	3.0983885800000004	-8.575000000000001	1.9762695680000002	0	-0.12207031	-0.061035156	1.7693115020000003	9.479394568	3.643896466	-0.061035156	-0.061035156	-0.061035156	-9.789233426000001	-0.1614990216	0.5431152356000001	0	-0.061035156	0	1.391284146	9.65285643	1.7477783540000003	0	0	-0.061035156	1.3661621400000001	9.6636232	-0.717773462	0	-0.061035156	-0.061035156	1539957102.198
-8.828613220000001	-3.0768554320000003	-3.0206298920000005	-0.061035156	-0.18310547	-0.061035156	2.9990966460000004	-8.540307608	1.9595214660000002	0	-0.12207031	-0.061035156	1.7848632200000003	9.477001800000002	3.6355224640000006	-0.061035156	-0.061035156	-0.061035156	-9.77368161	-0.16628417539999998	0.5514892572000001	0	0	0	1.3661621400000001	9.62055661	1.7501709260000002	-0.061035156	-0.061035156	0	1.349414038	9.697119110000001	-0.740502896	0	-0.061035156	-0.061035156	1539957102.238
-8.859716754	-3.101977536	-3.0158447480000006	-0.061035156	-0.18310547	-0.061035156	3.01464856	-8.48049321	1.927221646	-0.061035156	-0.061035156	0	1.8075927520000004	9.46145018	3.5960449280000004	-0.061035156	-0.061035156	-0.061035156	-9.760522660000001	-0.16508788940000002	0.5514892572000001	0	0	0	1.33984375	9.649267572	1.7633300720000002	0	0	0	1.331469748	9.671997300000001	-0.7512695288	-0.061035156	-0.061035156	-0.061035156	1539957102.278
-8.890820288	-3.075659146	-2.9943116	-0.061035156	-0.12207031	-0.061035156	3.01464856	-8.48049321	1.927221646	-0.061035156	-0.061035156	0	1.8351074280000002	9.484179712000001	3.5625489200000002	-0.061035156	-0.061035156	-0.061035156	-9.76770018	-0.17944336060000002	0.5562744110000001	-0.061035156	-0.061035156	0	1.37214357	9.66481929	1.7657226440000002	-0.061035156	-0.061035156	0	1.4415283540000001	9.67080072	-0.7428955072	0	-0.061035156	0	1539957102.318
-8.903979532000001	-3.0541259000000003	-3.0134521760000004	-0.061035156	-0.12207031	-0.061035156	3.063696286	-8.51638179	1.9032959260000002	-0.061035156	-0.061035156	0	1.814770468	9.482983426	3.5290527160000003	0	-0.061035156	-0.061035156	-9.74736322	-0.1878173822	0.5634521466	-0.061035156	-0.061035156	0	1.35180661	9.65405252	1.7752929320000002	0	-0.061035156	0	1.3817138580000001	9.69472644	-0.7572509980000001	0	-0.061035156	0	1539957102.358
-8.90517572	-3.1079589660000004	-2.9679932100000004	-0.061035156	-0.12207031	-0.061035156	3.0553222840000003	-8.512792932	1.89013678	-0.12207031	-0.12207031	0	1.8267334260000003	9.49375	3.53981929	0	0	0	-9.770092752000002	-0.1579101538	0.5646484424	-0.061035156	-0.061035156	0	1.3637695680000002	9.650463760000001	1.7657226440000002	0	0	-0.061035156	1.388891574	9.67558606	-0.740502896	-0.061035156	0	-0.061035156	1539957102.398
-8.895605432000002	-3.0947998200000004	-2.9632079680000003	-0.061035156	-0.12207031	-0.061035156	2.942871106	-8.565429712	1.8351074280000002	-0.12207031	-0.061035156	0.061035156	1.77290036	9.485375900000001	3.5733153960000004	0	-0.061035156	-0.061035156	-9.750951980000002	-0.13757324280000002	0.5670410144	-0.061035156	-0.061035156	0	1.35180661	9.66003444	1.756152356	0	-0.061035156	-0.061035156	1.415209964	9.709082068	-0.71538089	-0.061035156	0	-0.061035156	1539957102.438
-8.906372300000001	-3.0947998200000004	-2.9177491	-0.061035156	-0.061035156	-0.061035156	2.942871106	-8.565429712	1.8351074280000002	-0.061035156	-0.12207031	0.061035156	1.7824707460000002	9.504516574	3.62475589	0	-0.061035156	-0.061035156	-9.756933606	-0.1399658246	0.5598632788000001	0	-0.061035156	0	1.3266846040000002	9.657641574000001	1.7441894960000002	0	-0.061035156	-0.061035156	1.3673584260000002	9.671997300000001	-0.732128894	-0.061035156	0	-0.061035156	1539957102.478
-8.86330571	-3.0971923920000006	-2.9739746400000002	-0.12207031	-0.12207031	-0.061035156	2.9440673920000004	-8.55466304	1.836303714	-0.12207031	-0.18310547	0.12207031	1.771704074	9.5021241	3.640307608	-0.061035156	-0.061035156	-0.061035156	-9.756933606	-0.1399658246	0.5598632788000001	0	-0.061035156	0	1.3266846040000002	9.657641574000001	1.7441894960000002	0	-0.061035156	0	1.3673584260000002	9.671997300000001	-0.732128894	0	0	-0.061035156	1539957102.518
-8.88723143	-3.160595746	-2.9237304320000006	0	-0.12207031	-0.061035156	3.202465854	-8.5582518	1.89611821	0.061035156	0.12207031	0.12207031	1.757348642	9.52485324	3.62475589	-0.061035156	-0.061035156	-0.061035156	-9.780859620000001	-0.15671386780000002	0.570629892	0	-0.061035156	-0.061035156	1.3422363220000002	9.681567392	1.7597412140000002	-0.061035156	-0.061035156	0	1.3613769960000002	9.680371106	-0.716577176	-0.061035156	-0.061035156	-0.061035156	1539957102.558
-8.86809056	-3.1103514400000005	-2.9321045320000003	0	-0.061035156	-0.061035156	2.942871106	-8.48647464	2.064794928	-0.36621094	-0.18310547	0.12207031	1.745385782	9.49733876	3.617578076	0	-0.061035156	-0.061035156	-9.792822480000002	-0.1040771466	0.56823732	-0.061035156	-0.061035156	0	1.3685547120000001	9.64328624	1.75495607	0	-0.061035156	0	1.320703076	9.69592302	-0.7464843750000001	0	-0.061035156	-0.061035156	1539957102.598
-8.85732428	-3.1474366000000003	-2.93569339	-0.061035156	-0.061035156	-0.061035156	2.8962158540000003	-8.606103240000001	1.638916034	-0.5493164	0.061035156	0.24414062	1.7501709260000002	9.48776857	3.5924560700000003	-0.061035156	0	-0.061035156	-9.754540740000001	-0.1614990216	0.5287597644	0	0	-0.061035156	1.2895996400000003	9.66481929	1.7417969240000002	-0.061035156	0	-0.061035156	1.2656738220000001	9.67558606	-0.7416992212000001	0	-0.061035156	-0.061035156	1539957102.638
-8.901586960000001	-3.1593994600000004	-2.93569339	0	-0.12207031	-0.061035156	2.8962158540000003	-8.606103240000001	1.638916034	-0.24414062	0.12207031	0.24414062	1.739404254	9.486572480000001	3.5469971040000003	-0.061035156	-0.061035156	-0.061035156	-9.756933606	-0.1256103534	0.5096191394	0.061035156	0	-0.061035156	1.262084964	9.65285643	1.71667482	-0.061035156	0	0	1.300366214	9.67438948	-0.762036142	-0.061035156	-0.061035156	-0.061035156	1539957102.678
-8.903979532000001	-3.1330810700000002	-2.93569339	0	-0.12207031	-0.061035156	2.6641358800000003	-8.67189946	1.6712158540000002	0.18310547	-0.30517578	0.18310547	1.720263678	9.48896466	3.4931639400000005	-0.061035156	-0.12207031	-0.061035156	-9.743774460000001	-0.1614990216	0.5048339856	0.061035156	0	-0.061035156	1.2537109620000002	9.693530252	1.74299321	-0.061035156	-0.061035156	0	1.320703076	9.680371106	-0.723754892	0	-0.061035156	-0.061035156	1539957102.719
-8.89440944	-3.158203076	-2.8447753600000003	0	-0.12207031	0	2.524169928	-8.62404802	1.859033246	0.30517578	-0.5493164	0.18310547	1.7681152160000002	9.54160144	3.4321533540000004	0	-0.12207031	-0.061035156	-9.743774460000001	-0.1614990216	0.5048339856	0.061035156	-0.061035156	-0.061035156	1.2537109620000002	9.693530252	1.74299321	-0.061035156	-0.061035156	0	1.320703076	9.680371106	-0.723754892	0	-0.061035156	-0.061035156	1539957102.758
-8.8561277	-3.1486327880000005	-2.8914307100000003	0	0	-0.061035156	2.72036142	-8.673095746000001	1.911669928	0.24414062	-0.36621094	0.36621094	1.801611322	9.548779254000001	3.4297608800000003	0	-0.061035156	0	-9.74138179	-0.1208251996	0.5263671924000001	0.061035156	-0.061035156	-0.061035156	1.3063476440000001	9.67080072	1.7465820680000002	-0.061035156	-0.061035156	-0.061035156	1.2788329680000001	9.689941394000002	-0.7381103240000001	-0.061035156	-0.061035156	-0.061035156	1539957102.798
-8.89919429	-3.17495108	-2.9141601440000002	0	-0.061035156	-0.061035156	2.795727536	-8.67070288	1.876977536	0.18310547	-0.24414062	0.30517578	1.7274413940000002	9.527246106	3.4812010800000004	0	-0.061035156	-0.061035156	-9.76889676	-0.12919922120000002	0.5323486420000001	0.061035156	-0.061035156	-0.061035156	1.3075439300000002	9.625341754	1.7298339660000002	-0.061035156	-0.12207031	-0.061035156	1.3386474640000001	9.673193390000002	-0.7381103240000001	-0.061035156	-0.061035156	-0.061035156	1539957102.838
-8.8561277	-3.1486327880000005	-2.920141574	0	-0.12207031	-0.061035156	2.7706054320000004	-8.65634784	1.79921875	0.061035156	-0.18310547	0.30517578	1.7106933900000003	9.469824280000001	3.552978534	0	-0.12207031	-0.061035156	-9.77368161	-0.15671386780000002	0.5335449280000001	0.061035156	-0.061035156	-0.061035156	1.331469748	9.616967752	1.7609375	0	-0.12207031	-0.061035156	1.293188498	9.689941394000002	-0.745288089	-0.061035156	-0.061035156	-0.061035156	1539957102.878
-8.86210962	-3.152221646	-2.9093750000000003	-0.061035156	-0.061035156	-0.061035156	2.828027356	-8.61567392	1.6544677520000002	0.061035156	-0.12207031	0.30517578	1.7860596040000003	9.478198380000002	3.5182862400000006	0	-0.12207031	-0.061035156	-9.786840560000002	-0.1878173822	0.5335449280000001	0	0	-0.061035156	1.3805175720000002	9.681567392	1.752563498	-0.061035156	-0.12207031	-0.061035156	1.207055661	9.681567392	-0.7883544928000001	-0.061035156	-0.061035156	-0.061035156	1539957102.918
-8.886035340000001	-3.17495108	-2.8878417540000005	0	-0.12207031	-0.061035156	2.8806639400000003	-8.589355432000001	1.5563721040000003	0	-0.18310547	0.18310547	1.8279297120000002	9.52485324	3.5290527160000003	0	-0.061035156	-0.061035156	-9.780859620000001	-0.1854248004	0.5275634784000001	0	0	-0.061035156	1.375732428	9.67080072	1.7633300720000002	-0.061035156	-0.061035156	-0.061035156	1.280029254	9.689941394000002	-0.7488769568000001	-0.061035156	-0.061035156	-0.061035156	1539957102.958
-8.87646466	-3.152221646	-2.86152356	0	0	-0.061035156	2.9775634	-8.6001223	1.5372314300000003	-0.061035156	-0.061035156	0	1.874584964	9.505712860000001	3.53981929	0	-0.061035156	-0.061035156	-9.782055710000002	-0.17824707460000003	0.5024413940000001	0	0	-0.061035156	1.335058606	9.62773462	1.7059082460000001	0	0	-0.061035156	1.238159146	9.69951178	-0.754858426	-0.061035156	0	-0.061035156	1539957102.998
-8.871679712	-3.1797364200000002	-2.82084964	0	-0.061035156	-0.061035156	2.895019568	-8.58696286	1.6149902160000003	-0.18310547	0	-0.12207031	1.9032959260000002	9.5021241	3.523071286	0	-0.061035156	-0.061035156	-9.77248552	-0.1878173822	0.48569336060000007	0	0	-0.061035156	1.337451178	9.637304712	1.7346191100000001	-0.061035156	-0.061035156	-0.061035156	1.225	9.66481929	-0.75366214	0	-0.061035156	-0.061035156	1539957103.038
-8.890820288	-3.2048584260000004	-2.879467752	0	0	-0.061035156	2.895019568	-8.58696286	1.6149902160000003	-0.30517578	-0.18310547	-0.24414062	1.9224365020000003	9.49375	3.4812010800000004	0	-0.061035156	0	-9.76770018	-0.17824707460000003	0.47014160340000005	0	0	-0.061035156	1.3362548920000001	9.6552491	1.733422824	0	-0.061035156	-0.061035156	1.21901857	9.700707968000001	-0.7381103240000001	0	-0.061035156	-0.061035156	1539957103.078
-8.89680162	-3.210839856	-2.8471679320000005	0	-0.12207031	-0.061035156	2.92971196	-8.61926268	1.656860324	-0.30517578	0	-0.24414062	1.90808107	9.49853534	3.4680420320000005	0	0	0	-9.76770018	-0.15671386780000002	0.461767572	-0.061035156	0	-0.061035156	1.2884033540000002	9.648071580000002	1.7214599640000001	0	0	-0.061035156	1.2632812500000001	9.69472644	-0.7560547120000001	-0.061035156	0	-0.061035156	1539957103.118
-8.88723143	-3.24433606	-2.8447753600000003	0	0	-0.12207031	2.866308606	-8.6766848	1.7489746400000001	-0.30517578	0.12207031	-0.24414062	1.8757812500000002	9.53442392	3.4453125000000004	0	0	0	-9.76770018	-0.15671386780000002	0.461767572	0	0	-0.061035156	1.2884033540000002	9.648071580000002	1.7214599640000001	0	0.061035156	-0.061035156	1.2632812500000001	9.69472644	-0.7560547120000001	-0.061035156	0	-0.061035156	1539957103.158
-8.88723143	-3.25988768	-2.810082968	0	-0.18310547	-0.061035156	2.746679712	-8.718554712000001	1.7776855040000001	-0.36621094	0.12207031	-0.30517578	1.8040038940000003	9.55117212	3.417797824	0	-0.061035156	0.061035156	-9.76889676	-0.1626953076	0.42109375000000004	0	0	-0.061035156	1.282421924	9.676782248	1.7130859620000003	0	0	0	1.234570288	9.687548920000001	-0.723754892	0	-0.061035156	-0.061035156	1539957103.198
-8.838183606000001	-3.208447284	-2.743090854	0	0	-0.061035156	2.668920926	-8.749658246000001	1.7106933900000003	-0.24414062	0.061035156	-0.30517578	1.7501709260000002	9.50930162	3.411816394	0	0	0	-9.76889676	-0.1626953076	0.42109375000000004	-0.061035156	0.061035156	-0.061035156	1.282421924	9.676782248	1.7130859620000003	0	0	-0.061035156	1.234570288	9.687548920000001	-0.723754892	-0.061035156	-0.061035156	-0.061035156	1539957103.238
-8.921923920000001	-3.2527099640000006	-2.860327176	-0.061035156	0	-0.12207031	2.646191394	-8.718554712000001	1.756152356	-0.061035156	0.12207031	-0.24414062	1.7417969240000002	9.5021241	3.41301268	0	0.061035156	0	-9.725830072	-0.1878173822	0.416308606	-0.061035156	0.061035156	-0.061035156	1.2441405760000002	9.645678420000001	1.752563498	0.061035156	0.12207031	-0.061035156	1.166381839	9.680371106	-0.7464843750000001	-0.061035156	-0.061035156	-0.061035156	1539957103.278
-8.90996106	-3.3412353240000003	-2.8328125	0.061035156	-0.18310547	-0.061035156	2.6210692900000003	-8.66352536	1.697534146	-0.12207031	0.061035156	-0.18310547	1.6245605040000002	9.60141574	3.4058349640000003	0	-0.061035156	-0.061035156	-9.847851440000001	-0.192602536	0.401953125	-0.061035156	0.061035156	-0.061035156	1.161596646	9.734204074	1.7118896760000002	0	-0.061035156	-0.061035156	1.3195067900000002	9.7485598	-0.7668212860000001	0	0	-0.061035156	1539957103.34
-8.77358426	-3.2909912140000004	-2.733520468	0	0.12207031	-0.061035156	2.60671376	-8.716162140000002	1.6472900360000002	-0.061035156	0	-0.12207031	1.6245605040000002	9.60141574	3.4058349640000003	0	-0.061035156	-0.061035156	-9.755737320000001	-0.17824707460000003	0.32539062500000004	-0.061035156	0.061035156	-0.061035156	1.161596646	9.734204074	1.7118896760000002	0	-0.061035156	-0.061035156	1.1472412140000001	9.73540036	-0.762036142	0	0	-0.061035156	1539957103.36
-8.76401358	-3.302954074	-2.7909423920000003	0	0.12207031	-0.061035156	2.68327626	-8.777173020000001	1.5743163940000002	0	0.061035156	-0.061035156	1.7023192900000002	9.53322734	3.3603759000000006	0	0	-0.061035156	-9.705493210000002	-0.18422851440000002	0.2978759784	-0.061035156	0	-0.061035156	1.1508300720000002	9.63491214	1.758544928	0	0	-0.12207031	1.040771466	9.644482428000002	-0.7476806610000001	0	-0.061035156	-0.061035156	1539957103.4
-8.82263179	-3.3579834260000005	-2.86870108	-0.061035156	0.061035156	-0.061035156	2.7538574280000003	-8.641992212	1.542016574	-0.061035156	0.061035156	-0.061035156	1.7214599640000001	9.49494658	3.3567871400000002	0	0.12207031	-0.061035156	-9.746167032	-0.2225097644	0.2572021466	-0.061035156	0	-0.061035156	1.108959964	9.624145468	1.681982428	-0.061035156	0.061035156	-0.061035156	1.1723632788	9.677978240000002	-0.7285400360000001	-0.061035156	0	0	1539957103.441
-8.875268570000001	-3.282617212	-2.86870108	-0.061035156	-0.061035156	-0.061035156	2.7538574280000003	-8.641992212	1.542016574	-0.12207031	0	-0.061035156	1.677197284	9.532031250000001	3.393872104	0	0.061035156	-0.061035156	-9.746167032	-0.2225097644	0.2572021466	-0.061035156	0	-0.061035156	1.108959964	9.624145468	1.681982428	-0.061035156	0.061035156	-0.061035156	1.1723632788	9.677978240000002	-0.7285400360000001	-0.061035156	0	0	1539957103.479
-8.828613220000001	-3.2921875000000003	-2.8411866	-0.12207031	0.12207031	0	2.86152356	-8.62763678	1.5551757200000003	-0.061035156	0.24414062	0	1.771704074	9.58825679	3.366357428	0	0	-0.061035156	-9.719848740000002	-0.1818359424	0.2428466754	-0.12207031	0	0	1.053930661	9.754540740000001	1.74299321	0	0	-0.061035156	1.141259784	9.67558606	-0.802709964	0	0	-0.061035156	1539957103.518
-8.8561277	-3.32089856	-2.872290036	0	0.061035156	0	2.8220459260000004	-8.6766848	1.51330571	-0.061035156	0.24414062	0	1.8949219240000001	9.63969748	3.3735351440000003	0	0.061035156	0.061035156	-9.7318116	-0.1806396466	0.287109375	-0.061035156	-0.061035156	0	1.102978534	9.746167032	1.745385782	-0.061035156	0	0	1.2549072479999999	9.68515625	-0.729736322	0	0	-0.061035156	1539957103.558
-8.823827880000001	-3.301757788	-2.879467752	-0.061035156	0.12207031	0	2.686865216	-8.72333966	1.506127896	-0.30517578	0.12207031	0	1.8351074280000002	9.600219748	3.40703125	0	0	0.061035156	-9.729418930000001	-0.1674804712	0.288305661	-0.12207031	-0.061035156	0	1.102978534	9.746167032	1.745385782	-0.061035156	0	0	1.207055661	9.688745108	-0.7369140380000001	-0.061035156	0	0	1539957103.598
-8.848950180000001	-3.2479248200000006	-2.971582068	-0.12207031	0.061035156	0	2.789746106	-8.781957968	1.509716754	-0.18310547	0.18310547	-0.12207031	1.7848632200000003	9.54638678	3.4620605040000005	-0.061035156	0	0.061035156	-9.744970746000002	-0.19738769960000002	0.33615722840000006	-0.061035156	-0.12207031	0	1.149633786	9.656445288	1.6879638580000003	0	0	0.061035156	1.13647464	9.676782248	-0.745288089	-0.061035156	0	0	1539957103.638
-8.844164840000001	-3.262280252	-2.956030252	-0.12207031	0	0	2.6222655759999998	-8.716162140000002	1.4977538940000001	0.061035156	-0.061035156	-0.12207031	1.739404254	9.547582968	3.4776123200000004	-0.061035156	0	0.061035156	-9.79880342	-0.2225097644	0.3935791034	-0.061035156	-0.12207031	0	1.2309814300000002	9.7150634	1.7609375	0	0	0.061035156	1.183129892	9.7150634	-0.7213623200000001	0	-0.061035156	0	1539957103.678
-8.851342752	-3.2479248200000006	-2.9273192900000002	-0.12207031	0.061035156	0	2.605517572	-8.689843750000001	1.69633786	0.36621094	-0.18310547	-0.061035156	1.726245108	9.58586412	3.4728271760000005	-0.061035156	0	0	-9.797607428000001	-0.2045654254	0.42229003600000004	-0.12207031	-0.12207031	0	1.2309814300000002	9.7150634	1.7609375	-0.061035156	-0.061035156	0.061035156	1.2477295320000001	9.68515625	-0.7225586060000001	0	0	0	1539957103.718
-8.865698380000001	-3.2323730040000007	-2.95363768	-0.12207031	0	0	2.72036142	-8.69223642	1.8626221040000002	0.24414062	-0.12207031	0.061035156	1.757348642	9.57629393	3.4704346040000003	-0.061035156	0.061035156	0	-9.797607428000001	-0.1579101538	0.4294677716	-0.12207031	-0.12207031	0	1.2501221040000001	9.680371106	1.7489746400000001	-0.061035156	0	0	1.2309814300000002	9.693530252	-0.724951178	0	0	0	1539957103.758
-8.8046875	-3.2503173920000004	-2.9667969240000005	-0.12207031	0	-0.061035156	2.834008786	-8.705395468	1.83151857	0.18310547	0	0.061035156	1.6891601440000001	9.55117212	3.4931639400000005	-0.12207031	0.061035156	-0.061035156	-9.801196580000001	-0.1818359424	0.4450195288	-0.12207031	-0.061035156	0	1.223803714	9.671997300000001	1.738207968	-0.061035156	0	0	1.18671875	9.719848740000002	-0.6974365020000001	0	0	0	1539957103.798
-8.815454074	-3.2909912140000004	-2.951245108	-0.061035156	0	0	2.7167724640000004	-8.6766848	1.8040038940000003	0.18310547	0	0.12207031	1.667626996	9.548779254000001	3.4823974640000004	-0.12207031	-0.061035156	-0.061035156	-9.792822480000002	-0.19499511780000003	0.4354492212	-0.061035156	-0.061035156	0	1.223803714	9.671997300000001	1.738207968	-0.061035156	0	0	1.204663089	9.68515625	-0.723754892	0	0	0	1539957103.838
-8.823827880000001	-3.255102536	-2.987133786	-0.061035156	0	0	2.83879393	-8.621655252000002	1.795629892	0.12207031	-0.24414062	0.061035156	1.7884521760000003	9.55117212	3.43334964	-0.061035156	0	-0.061035156	-9.790429712	-0.154321286	0.45339357	-0.12207031	-0.061035156	-0.061035156	1.27763678	9.71147464	1.7824707460000002	-0.12207031	-0.061035156	0	1.1879150360000001	9.681567392	-0.7572509980000001	0	0	0	1539957103.877
-8.844164840000001	-3.23955072	-2.9799560700000005	0	0	0	2.85314946	-8.59055162	1.7441894960000002	0.061035156	-0.061035156	0.061035156	1.7896484620000002	9.542798020000001	3.4620605040000005	-0.061035156	0.12207031	-0.061035156	-9.792822480000002	-0.1495361322	0.4438232428	-0.12207031	0	-0.061035156	1.2692626800000002	9.686352340000001	1.733422824	-0.12207031	0.061035156	0	1.1879150360000001	9.705493210000002	-0.717773462	0	0	0	1539957103.918
-8.81784694	-3.2144287140000003	-2.99191893	-0.061035156	0	0	2.8818603240000003	-8.597729532	1.7214599640000001	0.061035156	-0.12207031	0	1.770507788	9.547582968	3.499145468	-0.061035156	0.061035156	-0.061035156	-9.76889676	-0.154321286	0.4342529254	-0.12207031	0	-0.061035156	1.2692626800000002	9.686352340000001	1.733422824	-0.12207031	0.061035156	0	1.221411142	9.69592302	-0.7273437500000001	-0.061035156	-0.061035156	0	1539957103.957
-8.80947284	-3.2144287140000003	-2.9775634	0	0.061035156	0	2.8962158540000003	-8.576196580000001	1.695141574	0.061035156	0	0	1.8028076080000002	9.528442392	3.4728271760000005	-0.12207031	0	-0.061035156	-9.77248552	-0.15910644960000003	0.43066405760000004	-0.061035156	0	-0.061035156	1.246533246	9.649267572	1.77290036	-0.12207031	0	0	1.262084964	9.67917482	-0.7381103240000001	0	0	0	1539957103.997
-8.829809800000001	-3.21203624	-3.0218260800000003	0	0.061035156	0	2.85314946	-8.533129892	1.6460937500000001	0	-0.12207031	-0.061035156	1.8219482820000001	9.51169429	3.4500976440000004	-0.12207031	0	-0.061035156	-9.75214856	-0.16030273560000002	0.424682608	-0.061035156	0	-0.061035156	1.28361821	9.668408246	1.79921875	-0.12207031	-0.061035156	0	1.221411142	9.688745108	-0.758447284	0	0	0	1539957104.038
-8.83579074	-3.1940917540000004	-3.048144568	0	0.061035156	0	2.92971196	-8.55466304	1.617382788	0	-0.12207031	-0.061035156	1.8075927520000004	9.514086960000002	3.4453125000000004	-0.061035156	0	-0.061035156	-9.760522660000001	-0.16987304320000002	0.4103271466	-0.061035156	0	-0.061035156	1.28361821	9.668408246	1.79921875	-0.061035156	0	0	1.24294429	9.687548920000001	-0.7285400360000001	0	0	0	1539957104.077
-8.839379892	-3.1893066100000005	-3.027807608	0	0.061035156	0	2.956030252	-8.612085160000001	1.6736084260000001	-0.12207031	0	-0.061035156	1.770507788	9.508105432	3.4453125000000004	-0.12207031	0	-0.061035156	-9.760522660000001	-0.16987304320000002	0.4103271466	-0.061035156	0	-0.061035156	1.234570288	9.650463760000001	1.783667032	-0.061035156	0	0	1.2895996400000003	9.69113768	-0.75366214	0	-0.061035156	0	1539957104.117
-8.81186502	-3.1761474640000005	-3.0134521760000004	0	0.061035156	0	2.9093750000000003	-8.606103240000001	1.7214599640000001	-0.12207031	0	-0.061035156	1.745385782	9.504516574	3.4536866	-0.12207031	-0.061035156	-0.061035156	-9.77128894	-0.1818359424	0.42707518000000005	-0.061035156	0	-0.061035156	1.2549072479999999	9.649267572	1.832714856	-0.061035156	-0.061035156	0	1.2441405760000002	9.669604532000001	-0.7572509980000001	0	-0.061035156	0	1539957104.158
-8.81665036	-3.2144287140000003	-3.05053714	0.061035156	0.18310547	0	2.8962158540000003	-8.65634784	1.81357428	-0.061035156	0	-0.061035156	1.7621337860000001	9.49016124	3.43334964	-0.061035156	-0.061035156	0	-9.792822480000002	-0.19140625	0.419897464	-0.061035156	0	-0.061035156	1.2549072479999999	9.649267572	1.832714856	-0.061035156	-0.061035156	0	1.252514676	9.705493210000002	-0.7560547120000001	-0.061035156	-0.061035156	0	1539957104.197
-8.81186502	-3.21203624	-3.0995849640000004	0	0.12207031	0	2.8232422120000003	-8.632422120000001	1.892529254	-0.061035156	0.061035156	-0.12207031	1.7059082460000001	9.49016124	3.440527356	-0.061035156	0	-0.061035156	-9.792822480000002	-0.19140625	0.419897464	-0.061035156	0	-0.061035156	1.216625998	9.62653804	1.7896484620000002	-0.061035156	0	0	1.28361821	9.68515625	-0.7608398560000001	0	-0.061035156	0	1539957104.237
-8.83100589	-3.16298822	-3.180932608	0	-0.061035156	0	2.733520468	-8.647973740000001	1.8398925720000001	0	0.061035156	0	1.6843750000000002	9.512890380000002	3.464453076	-0.061035156	-0.061035156	-0.061035156	-9.73659694	-0.18303222840000002	0.381616214	0	0	-0.061035156	1.15441893	9.609789840000001	1.8195557100000002	-0.061035156	0	0	1.227392572	9.682763580000001	-0.7871582068	0	-0.061035156	0	1539957104.277
-8.813061600000001	-3.234765576	-3.07805162	0	-0.12207031	0	2.7418945679999998	-8.65515126	1.8446777160000003	0.061035156	0.061035156	0	1.7106933900000003	9.485375900000001	3.4369384000000003	-0.12207031	-0.12207031	-0.061035156	-9.77128894	-0.173461911	0.4067382788	0	-0.061035156	0	1.15441893	9.609789840000001	1.8195557100000002	-0.061035156	-0.12207031	0	1.3099365020000002	9.683960160000002	-0.754858426	0	-0.061035156	0	1539957104.317
-8.81665036	-3.201269568	-3.0708741	0.061035156	-0.061035156	0	2.778979532	-8.63959964	1.8542480040000002	0.061035156	0.061035156	0	1.693945288	9.5451902	3.4393310700000006	-0.061035156	-0.12207031	-0.061035156	-9.77128894	-0.173461911	0.4067382788	0	-0.061035156	0	1.3087402160000001	9.700707968000001	1.790844748	-0.061035156	-0.18310547	0	1.31352536	9.693530252	-0.763232428	-0.061035156	0	0	1539957104.357
-8.787939300000001	-3.15700679	-3.04455571	-0.061035156	0	0	2.7610351440000005	-8.66472194	1.7693115020000003	0	-0.061035156	-0.061035156	1.7274413940000002	9.514086960000002	3.435742212	0	-0.061035156	-0.061035156	-9.73898912	-0.21054687500000002	0.36606445680000005	0	-0.061035156	0	1.2788329680000001	9.603808606000001	1.814770468	-0.061035156	-0.061035156	-0.061035156	1.211840854	9.68515625	-0.764428714	-0.061035156	0	0	1539957104.397
-8.791528060000001	-3.1916992800000004	-3.0720702880000004	0	-0.061035156	0	2.746679712	-8.61447734	1.790844748	0.061035156	0	-0.061035156	1.757348642	9.45427266	3.4620605040000005	-0.061035156	-0.061035156	-0.061035156	-9.74138179	-0.2033691394	0.36367187500000003	0	-0.061035156	0	1.2788329680000001	9.603808606000001	1.814770468	0	0	-0.061035156	1.2656738220000001	9.677978240000002	-0.765625	-0.061035156	-0.061035156	0	1539957104.437
-8.795117212000001	-3.2180175720000004	-3.05053714	0	-0.061035156	0	2.751464856	-8.54389676	1.7693115020000003	0	0	0	1.752563498	9.477001800000002	3.4680420320000005	-0.061035156	-0.12207031	-0.061035156	-9.74138179	-0.2033691394	0.36367187500000003	0	-0.061035156	0	1.2668701080000002	9.6552491	1.8052001800000002	-0.061035156	-0.12207031	0	1.3111327879999999	9.6636232	-0.7416992212000001	-0.061035156	0	0	1539957104.477
-8.851342752	-3.18332518	-3.093603534	0	-0.061035156	0	2.8088867800000004	-8.5917482	1.77290036	0.061035156	-0.061035156	-0.061035156	1.8004150360000002	9.521264480000001	3.487182608	0	-0.12207031	-0.061035156	-9.77368161	-0.211743161	0.387597644	0	-0.061035156	0	1.3254882200000002	9.681567392	1.833911142	0	-0.12207031	-0.061035156	1.23696286	9.69472644	-0.7668212860000001	-0.061035156	0	0	1539957104.517
-8.815454074	-3.20366214	-3.063696286	-0.061035156	-0.12207031	-0.061035156	2.828027356	-8.6264402	1.757348642	0.18310547	0.12207031	0	1.830322284	9.52963858	3.5087158540000005	0	0	0	-9.76411142	-0.192602536	0.3971679712	0	-0.061035156	0	1.3254882200000002	9.681567392	1.833911142	0	0	-0.061035156	1.2261962860000002	9.680371106	-0.75366214	0	-0.061035156	0	1539957104.557
-8.839379892	-3.1905028960000004	-3.0469483800000003	0	-0.12207031	0	2.6880616	-8.58696286	1.847070288	0	0	-0.061035156	1.796826178	9.50930162	3.5577635800000005	0	0	0	-9.76411142	-0.192602536	0.3971679712	-0.061035156	-0.061035156	0	1.2860107820000002	9.67917482	1.8040038940000003	0	0	-0.061035156	1.272851538	9.6983152	-0.7309326080000002	0	0	0	1539957104.597
-8.82023912	-3.1952880400000003	-3.03020018	-0.061035156	-0.18310547	-0.061035156	2.845971646	-8.63959964	1.8231445680000002	-0.12207031	0.12207031	-0.061035156	1.770507788	9.5021241	3.568530252	-0.061035156	-0.061035156	0	-9.778466754	-0.1997802716	0.38999023560000007	0	-0.061035156	0	1.2656738220000001	9.630126800000001	1.77290036	0	-0.061035156	0	1.272851538	9.6983152	-0.7309326080000002	-0.061035156	0	0	1539957104.637
-8.839379892	-3.178540036	-2.9955077880000003	-0.061035156	-0.12207031	0	2.7658202880000005	-8.621655252000002	1.7693115020000003	-0.12207031	0.12207031	-0.061035156	1.801611322	9.500927520000001	3.54580072	-0.061035156	-0.061035156	0	-9.749755890000001	-0.18901367800000002	0.385205072	0	-0.061035156	0	1.28122554	9.6385009	1.790844748	0	0	0	1.252514676	9.69233426	-0.7440917932000001	0	0	0	1539957104.677
-8.851342752	-3.1713623200000005	-3.0313964660000003	-0.061035156	-0.18310547	0	2.739501996	-8.61567392	1.7848632200000003	0	-0.24414062	-0.061035156	1.796826178	9.532031250000001	3.5015380400000002	-0.061035156	0	0	-9.756933606	-0.18422851440000002	0.40314941100000007	0	-0.061035156	0	1.287207068	9.667211960000001	1.8099853240000001	0	0	0	1.32788089	9.677978240000002	-0.7488769568000001	-0.061035156	-0.12207031	0	1539957104.717
-8.839379892	-3.1761474640000005	-2.99191893	-0.061035156	-0.12207031	0	2.767016574	-8.58815944	1.8937255400000002	0	-0.12207031	-0.061035156	1.752563498	9.54997554	3.5003417540000004	-0.061035156	-0.061035156	0	-9.76291484	-0.19619140380000002	0.423486322	-0.061035156	-0.061035156	0	1.268066394	9.689941394000002	1.776489218	0	0	0	1.32788089	9.677978240000002	-0.7488769568000001	0	0	0	1539957104.757
-8.845361420000001	-3.1761474640000005	-2.976367212	-0.061035156	-0.12207031	0	2.8411866	-8.63959964	1.885351538	0.061035156	-0.061035156	0.061035156	1.7609375	9.523657248000001	3.50991214	-0.061035156	-0.061035156	0	-9.778466754	-0.18422851440000002	0.440234375	-0.061035156	-0.061035156	0	1.274047824	9.693530252	1.8004150360000002	0	-0.061035156	0	1.2501221040000001	9.70310054	-0.7524658540000001	0	0	-0.061035156	1539957104.797
-8.84177266	-3.1845214660000005	-2.9368896760000003	-0.061035156	-0.12207031	0	2.77419429	-8.640795926000001	1.9403808900000001	0.18310547	-0.18310547	0	1.7752929320000002	9.506909440000001	3.5194824280000003	-0.061035156	0	0	-9.778466754	-0.18422851440000002	0.440234375	-0.061035156	-0.061035156	0	1.3039550720000002	9.66242662	1.796826178	0	0	0	1.31352536	9.67917482	-0.7261474640000001	0	0	0	1539957104.837
-8.85373552	-3.18332518	-2.94765625	-0.061035156	-0.061035156	0	2.7646241	-8.62404802	1.9978027160000003	0.12207031	-0.12207031	0	1.771704074	9.478198380000002	3.5314452880000005	-0.061035156	-0.061035156	0	-9.778466754	-0.16030273560000002	0.4486083966	-0.061035156	-0.061035156	0	1.2907959260000001	9.62653804	1.774096646	0	0	0	1.28361821	9.673193390000002	-0.7273437500000001	0	0	0	1539957104.877
-8.880053420000001	-3.1893066100000005	-2.958422824	-0.061035156	-0.12207031	0	2.834008786	-8.597729532	1.949951178	0.061035156	-0.061035156	0	1.7752929320000002	9.491357428	3.5266601440000005	-0.061035156	-0.061035156	0	-9.76411142	-0.1626953076	0.46535643000000004	-0.061035156	-0.061035156	0	1.2907959260000001	9.62653804	1.774096646	0	0	0	1.276440396	9.687548920000001	-0.7440917932000001	0	0	0	1539957104.917
-8.848950180000001	-3.1414550720000003	-2.9249266200000004	-0.061035156	-0.061035156	0	2.85314946	-8.58815944	1.9535400360000001	0.061035156	-0.12207031	-0.061035156	1.7621337860000001	9.514086960000002	3.517089856	-0.061035156	-0.061035156	0	-9.76411142	-0.1626953076	0.46535643000000004	0	-0.061035156	0	1.302758786	9.651660340000001	1.7645263580000001	0	0	0	1.299169928	9.69472644	-0.7261474640000001	-0.061035156	0	0	1539957104.957
-8.881250000000001	-3.1713623200000005	-2.9273192900000002	-0.061035156	-0.061035156	-0.061035156	2.860327176	-8.595336960000001	1.9738769960000002	0	-0.061035156	-0.061035156	1.7848632200000003	9.482983426	3.4776123200000004	-0.061035156	-0.12207031	0	-9.76889676	-0.15910644960000003	0.5060302716	-0.061035156	-0.061035156	0	1.3386474640000001	9.661230432000002	1.7896484620000002	0	0	0	1.3230957460000001	9.686352340000001	-0.7369140380000001	-0.061035156	0	0	1539957104.997
-8.871679712	-3.16777356	-2.948852536	-0.061035156	-0.12207031	0	2.85673822	-8.596533246000002	1.9224365020000003	-0.061035156	-0.12207031	-0.061035156	1.792041034	9.49255342	3.4788086060000003	0	-0.061035156	0	-9.760522660000001	-0.172265625	0.49885253600000007	0	0	0	1.3386474640000001	9.661230432000002	1.7896484620000002	0	0	0	1.3051513580000003	9.693530252	-0.764428714	0	0	0	1539957105.037
-8.884838760000001	-3.1486327880000005	-2.9464599640000007	-0.061035156	-0.12207031	-0.061035156	2.8734864200000003	-8.5666259	1.8973144960000001	0	-0.061035156	-0.061035156	1.7944336060000001	9.514086960000002	3.5182862400000006	0	0	0	-9.760522660000001	-0.172265625	0.49885253600000007	-0.061035156	-0.061035156	0	1.341040036	9.683960160000002	1.7693115020000003	0	0	-0.061035156	1.312329074	9.67558606	-0.7464843750000001	0	-0.061035156	-0.061035156	1539957105.077
-8.920727340000001	-3.1797364200000002	-2.886645468	-0.061035156	-0.12207031	-0.061035156	2.879467752	-8.55466304	1.9212402160000002	0	0	0	1.79921875	9.5104982	3.5493896760000005	0	-0.061035156	0	-9.765307608	-0.1447509784	0.4713378894	0	-0.061035156	0	1.280029254	9.65285643	1.7417969240000002	0	0	0	1.312329074	9.67558606	-0.7464843750000001	0	-0.061035156	-0.061035156	1539957105.117
-8.890820288	-3.16298822	-2.8639160340000003	0	-0.061035156	0	2.8926269959999997	-8.61328125	1.933203076	0	-0.061035156	-0.061035156	1.830322284	9.52963858	3.5517822480000003	0	-0.12207031	0	-9.76889676	-0.1435546875	0.5132080072	0	-0.061035156	0	1.299169928	9.67917482	1.745385782	0	-0.061035156	0	1.343432608	9.701904254	-0.7393066100000001	0	-0.061035156	0	1539957105.157
-8.864501800000001	-3.16298822	-2.89382338	-0.061035156	-0.061035156	0	2.9165527160000004	-8.56901857	1.987036142	0	-0.061035156	-0.061035156	1.8566405760000002	9.522461060000001	3.5697264400000006	-0.061035156	-0.061035156	0	-9.76889676	-0.1435546875	0.5132080072	0	-0.061035156	0	1.343432608	9.6983152	1.7465820680000002	0	-0.061035156	0	1.27524411	9.66242662	-0.7440917932000001	0	0	-0.061035156	1539957105.197
-8.8979982	-3.1737548920000003	-2.918945288	-0.061035156	-0.12207031	-0.061035156	2.9165527160000004	-8.56901857	1.987036142	-0.061035156	0	-0.061035156	1.8351074280000002	9.514086960000002	3.59484874	-0.061035156	-0.061035156	0	-9.76171875	-0.17106933900000001	0.49406739200000005	0	-0.061035156	-0.061035156	1.3482177520000003	9.656445288	1.7489746400000001	0	0	0	1.297973642	9.689941394000002	-0.718969748	0	0	-0.061035156	1539957105.237
-8.865698380000001	-3.172558606	-2.82922374	-0.061035156	0	-0.061035156	2.9165527160000004	-8.56901857	1.987036142	-0.061035156	0	-0.061035156	1.8243408540000001	9.49016124	3.6056152160000003	-0.061035156	-0.061035156	0	-9.77966304	-0.14833984620000001	0.5024413940000001	0	-0.061035156	-0.061035156	1.3482177520000003	9.656445288	1.7489746400000001	0	0	0	1.297973642	9.689941394000002	-0.718969748	0	0	-0.061035156	1539957105.277
-8.870483426000002	-3.16298822	-2.86870108	0	0.061035156	-0.061035156	2.9165527160000004	-8.597729532	2.0193359620000004	0.061035156	-0.12207031	-0.061035156	1.8386962860000002	9.50930162	3.585278354	-0.12207031	-0.061035156	0	-9.782055710000002	-0.1459472644	0.49406739200000005	0	0	-0.061035156	1.31352536	9.62773462	1.7465820680000002	0	0	0	1.2668701080000002	9.676782248	-0.735717752	-0.061035156	-0.061035156	-0.061035156	1539957105.317
-8.903979532000001	-3.1593994600000004	-2.9057862400000003	0	-0.12207031	-0.061035156	2.9500489200000004	-8.56184056	2.02292482	0.061035156	0	-0.061035156	1.820751996	9.49016124	3.5481933900000002	-0.061035156	-0.061035156	-0.061035156	-9.76770018	-0.16987304320000002	0.5108154254	0	0	-0.061035156	1.3709472839999999	9.65405252	1.735815396	-0.061035156	-0.061035156	0	1.32189946	9.677978240000002	-0.740502896	0	-0.061035156	-0.061035156	1539957105.357
-8.88842752	-3.1462402160000003	-2.878271466	0	-0.061035156	-0.061035156	2.8878417540000005	-8.570214660000001	1.9810547120000002	0.061035156	-0.061035156	-0.12207031	1.8231445680000002	9.47341304	3.512304712	-0.061035156	0	-0.061035156	-9.77966304	-0.16389160340000003	0.48808594240000003	-0.061035156	0	-0.061035156	1.3709472839999999	9.65405252	1.735815396	-0.061035156	0.061035156	0	1.32189946	9.677978240000002	-0.740502896	0	-0.061035156	-0.061035156	1539957105.397
-8.903979532000001	-3.14504393	-2.86870108	0	0	-0.061035156	2.8698974640000006	-8.589355432000001	1.943969748	0.12207031	-0.061035156	-0.12207031	1.8530517180000001	9.503320288000001	3.487182608	-0.061035156	-0.061035156	-0.061035156	-9.76291484	-0.14833984620000001	0.5108154254	-0.061035156	0	0	1.3099365020000002	9.65883786	1.71667482	0	0	0	1.2668701080000002	9.67917482	-0.7500732428000001	0	0	-0.061035156	1539957105.437
-8.8896241	-3.134277356	-2.89741214	-0.061035156	-0.061035156	-0.061035156	2.8830566100000006	-8.618066394000001	1.9260253600000001	0.12207031	-0.061035156	-0.12207031	1.8458740020000002	9.47460962	3.4907714660000004	-0.061035156	-0.12207031	0	-9.766503894000001	-0.15073241820000002	0.4904785144	0	-0.061035156	0	1.2907959260000001	9.640893570000001	1.732226538	0	-0.061035156	0	1.3577880400000002	9.677978240000002	-0.718969748	0	-0.12207031	-0.061035156	1539957105.477
-8.890820288	-3.1653808900000002	-2.8244384000000005	0	0	-0.061035156	2.8447753600000003	-8.52236322	2.09948732	0.24414062	0.061035156	-0.12207031	1.84946286	9.477001800000002	3.4800048920000006	-0.061035156	-0.12207031	0	-9.758129892000001	-0.1447509784	0.48808594240000003	0	0	-0.061035156	1.2907959260000001	9.640893570000001	1.732226538	0	-0.061035156	0	1.337451178	9.66003444	-0.7464843750000001	-0.061035156	0	-0.061035156	1539957105.517
-8.8896241	-3.129492212	-2.8854492800000004	0	-0.061035156	-0.061035156	2.8447753600000003	-8.52236322	2.09948732	0.12207031	-0.12207031	-0.12207031	1.8410888580000002	9.472216754	3.48598642	0	-0.061035156	0	-9.765307608	-0.132788089	0.47492675720000005	0	0	0	1.337451178	9.646875000000001	1.74299321	0	-0.061035156	0	1.29558107	9.71147464	-0.7440917932000001	0	-0.061035156	-0.061035156	1539957105.557
-8.8896241	-3.161792032	-2.8986084260000005	0	-0.12207031	-0.061035156	2.87707518	-8.541503894	1.9858398560000001	-0.4272461	0.36621094	-0.12207031	1.8052001800000002	9.484179712000001	3.484790036	0	-0.061035156	-0.061035156	-9.76411142	-0.14833984620000001	0.48808594240000003	0	0	-0.061035156	1.3302734620000003	9.66242662	1.7035155760000003	0	0	-0.061035156	1.29558107	9.71147464	-0.7440917932000001	0	-0.061035156	-0.061035156	1539957105.597
-8.87766124	-3.16777356	-2.8698974640000006	0	-0.061035156	-0.061035156	2.8483641200000003	-8.560644568	1.81716304	-0.30517578	0.12207031	-0.061035156	1.796826178	9.49016124	3.5111084260000003	0	-0.12207031	-0.061035156	-9.76411142	-0.14833984620000001	0.48808594240000003	0	0	0	1.3302734620000003	9.66242662	1.7035155760000003	0	-0.061035156	-0.061035156	1.2608886780000002	9.69113768	-0.7309326080000002	0	-0.061035156	-0.061035156	1539957105.637
-8.90876448	-3.18332518	-2.845971646	0	-0.12207031	-0.061035156	2.7478759000000004	-8.521167032000001	1.8040038940000003	-0.24414062	0	0	1.8434814300000002	9.51169429	3.5194824280000003	0	-0.061035156	-0.061035156	-9.77966304	-0.15551757200000002	0.48330077880000005	0	0	0	1.3362548920000001	9.668408246	1.7190673920000001	0	-0.061035156	-0.061035156	1.332666034	9.680371106	-0.7381103240000001	0	-0.061035156	-0.061035156	1539957105.677
-8.85253894	-3.1641846040000003	-2.775390576	0	0	-0.061035156	2.7969239200000002	-8.58696286	1.8458740020000002	0	-0.18310547	0.061035156	1.8530517180000001	9.504516574	3.53742662	0	-0.061035156	-0.061035156	-9.7832518	-0.1268066394	0.46774902160000004	0	0	0	1.3482177520000003	9.67438948	1.683178714	0	-0.061035156	-0.061035156	1.27763678	9.676782248	-0.7500732428000001	-0.061035156	0	-0.061035156	1539957105.717
-8.89321286	-3.1940917540000004	-2.87109375	0	0.061035156	-0.061035156	2.85075679	-8.58217752	2.0121582460000003	0	-0.18310547	0.061035156	1.868603534	9.491357428	3.523071286	0	-0.12207031	-0.061035156	-9.76411142	-0.1614990216	0.4486083966	0	0	0	1.3099365020000002	9.650463760000001	1.6903564300000002	0	-0.061035156	-0.061035156	1.246533246	9.686352340000001	-0.758447284	0	0	-0.061035156	1539957105.757
-8.86928714	-3.1940917540000004	-2.845971646	0	-0.061035156	-0.061035156	2.8495605040000003	-8.5917482	1.9702880400000002	-0.12207031	-0.061035156	0.061035156	1.8913329680000002	9.486572480000001	3.5063233800000004	0	-0.061035156	-0.061035156	-9.7832518	-0.14235839660000002	0.45339357	0	0	0	1.3242920320000002	9.646875000000001	1.683178714	0	-0.061035156	-0.061035156	1.246533246	9.686352340000001	-0.758447284	0	-0.061035156	-0.061035156	1539957105.797
-8.847753894	-3.1869139400000006	-2.8471679320000005	-0.061035156	0.12207031	-0.061035156	2.860327176	-8.643188400000001	1.945166034	-0.12207031	-0.061035156	0.061035156	1.8913329680000002	9.49853534	3.4919677520000003	0	0	-0.061035156	-9.778466754	-0.1303955072	0.416308606	0	0	0	1.35180661	9.66003444	1.6843750000000002	0	0	-0.061035156	1.225	9.671997300000001	-0.7500732428000001	0	0	-0.061035156	1539957105.837
-8.884838760000001	-3.1916992800000004	-2.8986084260000005	-0.061035156	0	-0.061035156	2.8411866	-8.565429712	2.071972644	0.12207031	-0.12207031	0.061035156	1.8841552520000002	9.49255342	3.4536866	0	0	-0.061035156	-9.778466754	-0.15551757200000002	0.38999023560000007	-0.061035156	0.061035156	-0.061035156	1.318310504	9.686352340000001	1.7226562500000002	0	0	-0.061035156	1.2022705072	9.69472644	-0.7775878600000001	0	-0.061035156	-0.061035156	1539957105.877
-8.878857428000002	-3.2323730040000007	-2.8818603240000003	-0.061035156	0.061035156	-0.061035156	2.8352050720000004	-8.54628894	2.00856929	0.12207031	-0.12207031	0	1.8817626800000002	9.508105432	3.47402356	0	0.061035156	-0.061035156	-9.778466754	-0.15551757200000002	0.38999023560000007	-0.061035156	0	-0.061035156	1.318310504	9.66481929	1.6891601440000001	0	0.061035156	-0.061035156	1.28122554	9.700707968000001	-0.7524658540000001	0	-0.061035156	-0.061035156	1539957105.917
-8.859716754	-3.215625	-2.9010009000000005	-0.061035156	0	-0.061035156	2.8675048920000004	-8.61926268	1.909277356	0.061035156	-0.061035156	0.061035156	1.874584964	9.547582968	3.487182608	0	0	0	-9.76889676	-0.1303955072	0.40793457460000004	-0.061035156	0	0	1.2549072479999999	9.693530252	1.677197284	0	0.061035156	-0.061035156	1.2788329680000001	9.69113768	-0.7500732428000001	0	-0.061035156	-0.061035156	1539957105.957
-8.83698732	-3.216821286	-2.9117675720000005	0	0.12207031	-0.061035156	2.8675048920000004	-8.61926268	1.909277356	0.061035156	-0.061035156	0.061035156	1.8733886780000002	9.535620108000002	3.4907714660000004	0	0	0	-9.76889676	-0.1303955072	0.40793457460000004	-0.12207031	0	0	1.2549072479999999	9.693530252	1.677197284	0	0	-0.061035156	1.211840854	9.688745108	-0.7955322480000001	0	0	-0.061035156	1539957105.997
-8.848950180000001	-3.2527099640000006	-2.948852536	0	0.061035156	-0.061035156	2.8483641200000003	-8.60251448	1.924829074	0	-0.061035156	0	1.8733886780000002	9.532031250000001	3.5003417540000004	0	0.061035156	0	-9.76291484	-0.1256103534	0.38640135800000003	-0.061035156	0	0	1.29558107	9.677978240000002	1.7035155760000003	0	0.061035156	-0.061035156	1.24294429	9.671997300000001	-0.7500732428000001	0	-0.061035156	-0.061035156	1539957106.037
-8.84057608	-3.2299804320000005	-2.956030252	0	0.061035156	-0.061035156	2.775390576	-8.606103240000001	1.9726807100000001	-0.061035156	0	-0.061035156	1.8159667540000002	9.54399411	3.514697284	-0.061035156	0.061035156	0	-9.76770018	-0.1064697284	0.39836425720000007	-0.12207031	0	0	1.25729982	9.69113768	1.6748047120000003	-0.061035156	0.061035156	-0.061035156	1.24294429	9.671997300000001	-0.7500732428000001	0	-0.061035156	-0.061035156	1539957106.077
-8.84296875	-3.21921376	-2.9859375000000004	-0.061035156	0	-0.061035156	2.7359130400000002	-8.62524411	2.0923096040000004	0	0	0	1.7896484620000002	9.542798020000001	3.5087158540000005	0	0	0	-9.7832518	-0.1040771466	0.3804199280000001	-0.061035156	0	0	1.235766574	9.693530252	1.676000998	-0.061035156	0.061035156	-0.061035156	1.1986816100000002	9.681567392	-0.775195288	0	0	-0.061035156	1539957106.117
-8.83220198	-3.23596196	-2.9931152160000005	-0.061035156	-0.061035156	-0.061035156	2.726342752	-8.63959964	2.0731689300000005	0	0	0	1.808789038	9.55117212	3.4812010800000004	-0.061035156	0.061035156	-0.061035156	-9.78444838	-0.11484375000000001	0.3732421924	-0.061035156	0	-0.061035156	1.239355432	9.70310054	1.6724121400000003	-0.061035156	0	0	1.2106445288	9.69233426	-0.7775878600000001	0	0	-0.061035156	1539957106.157
-8.82023912	-3.2562989200000003	-2.9727783540000003	-0.061035156	0	-0.061035156	2.70600589	-8.632422120000001	2.109057608	0.061035156	-0.061035156	0	1.771704074	9.52006839	3.435742212	-0.061035156	0.061035156	-0.061035156	-9.78444838	-0.11604003600000001	0.34931639400000003	-0.12207031	0	0	1.221411142	9.676782248	1.6736084260000001	-0.061035156	0.061035156	-0.061035156	1.2656738220000001	9.682763580000001	-0.7608398560000001	0	-0.061035156	-0.061035156	1539957106.197
-8.8214357	-3.2503173920000004	-2.9739746400000002	-0.061035156	0	-0.061035156	2.7478759000000004	-8.62524411	2.081542932	0.061035156	-0.061035156	0.061035156	1.795629892	9.53442392	3.42497554	-0.061035156	0	-0.061035156	-9.78444838	-0.11604003600000001	0.34931639400000003	-0.061035156	0	0	1.221411142	9.676782248	1.6736084260000001	-0.061035156	0.061035156	-0.061035156	1.258496106	9.697119110000001	-0.7955322480000001	0	-0.061035156	-0.061035156	1539957106.237
-8.802294928000002	-3.2503173920000004	-2.9847412140000005	-0.061035156	0	-0.061035156	2.795727536	-8.61328125	2.0301025360000002	0.061035156	-0.061035156	0.061035156	1.8255371400000002	9.54399411	3.408227536	-0.061035156	0.061035156	-0.061035156	-9.780859620000001	-0.0980957068	0.34213867800000003	-0.061035156	0	0	1.207055661	9.69951178	1.665234424	-0.061035156	0	-0.061035156	1.166381839	9.668408246	-0.7979248200000001	-0.061035156	0	-0.061035156	1539957106.277
-8.819042932	-3.289794928	-2.9679932100000004	0	0	-0.061035156	2.80051268	-8.618066394000001	1.98464357	0.061035156	0	0	1.7860596040000003	9.540405252000001	3.3986572480000006	0	0	-0.061035156	-9.76770018	-0.0980957068	0.3194091754	-0.061035156	0	-0.061035156	1.1986816100000002	9.69113768	1.681982428	-0.061035156	0	-0.061035156	1.18671875	9.681567392	-0.778784146	-0.061035156	0	-0.061035156	1539957106.317
-8.81186502	-3.2539062500000004	-3.00627446	-0.061035156	-0.061035156	-0.061035156	2.7454834260000003	-8.601318390000001	2.000195288	0	0	0	1.8052001800000002	9.54399411	3.4046385800000003	0	0	-0.061035156	-9.76889676	-0.11843261780000001	0.31342773560000003	-0.061035156	0	-0.061035156	1.1986816100000002	9.69113768	1.681982428	-0.061035156	0	-0.061035156	1.25729982	9.645678420000001	-0.7716064300000001	0	0	-0.061035156	1539957106.357
-8.787939300000001	-3.2862060700000004	-3.092407248	-0.061035156	-0.18310547	-0.18310547	2.80051268	-8.56782248	1.990625	0	-0.061035156	0	1.801611322	9.53322734	3.4261719240000006	0	0	-0.061035156	-9.746167032	-0.09331054320000001	0.32539062500000004	-0.061035156	0.061035156	-0.061035156	1.159204074	9.687548920000001	1.693945288	-0.061035156	0	-0.061035156	1.665234424	9.482983426	-0.7285400360000001	0.061035156	0.24414062	0.061035156	1539957106.397
-8.9829348	-3.543408246	-3.081640576	0	-0.9765625	-0.12207031	2.83640126	-8.528344748	1.9595214660000002	0	0.061035156	0	1.7489746400000001	9.408813400000001	3.42736821	-0.061035156	-0.061035156	-0.061035156	-9.737792932000001	0.0837402356	0.4761230432	-0.061035156	0.061035156	-0.061035156	1.0826415740000002	9.49853534	1.66044928	-0.061035156	-0.061035156	-0.061035156	2.76821286	9.30234375	-0.5084228534	0.061035156	0.24414062	0.061035156	1539957106.437
-8.766406250000001	-3.5565673920000003	-2.05522464	0.48828125	-1.0375977	0.18310547	2.866308606	-8.378808606	1.888940396	0	0.061035156	0	1.6496826080000002	9.382495108	3.387890576	-0.061035156	-0.18310547	0	-9.737792932000001	0.0837402356	0.4761230432	0.18310547	0	-0.061035156	1.0826415740000002	9.49853534	1.66044928	-0.061035156	-0.12207031	0	3.3555908540000003	9.19467752	-0.19499511780000003	0	0.79345703	0.4272461	1539957106.477
-9.25927716	-2.654565396	-2.198779254	0.4272461	0.12207031	0.12207031	2.9500489200000004	-8.234057608	1.7884521760000003	-0.12207031	0.12207031	0	1.5336425720000002	9.376513580000001	3.2503173920000004	0	-0.36621094	-0.061035156	-9.8251223	0.01794433606	0.6352294928000001	0.48828125	0.18310547	-0.12207031	1.1556152160000002	9.53920926	1.7513672120000003	-0.12207031	-0.24414062	-0.12207031	1.7860596040000003	9.81315944	-0.343334964	-0.12207031	1.4038086	0.79345703	1539957106.517
-9.55117212	-2.5385253600000004	-2.3710449280000003	0.24414062	-0.5493164	-0.061035156	2.9859375000000004	-8.120410340000001	1.685571286	-0.30517578	0.12207031	0	1.5085204680000002	9.48776857	3.1438476440000005	0.30517578	-0.24414062	0	-9.89570288	-0.5120117212	0.8290283540000001	0.48828125	0.24414062	-0.24414062	1.3470214660000002	9.89211412	2.496655252	-0.061035156	-0.30517578	-0.30517578	0.381616214	9.962695680000001	-0.770410144	-0.12207031	1.4038086	0.79345703	1539957106.557
-9.124096940000001	-2.9117675720000005	-1.7298339660000002	0.61035156	-0.18310547	-0.061035156	2.9979003600000005	-8.20415036	1.6903564300000002	-0.4272461	0.30517578	0.12207031	1.3577880400000002	9.49375	3.3041503600000004	0.61035156	-0.061035156	0.061035156	-9.937573380000002	-0.8146728240000001	1.0144531250000002	0.36621094	0.24414062	-0.18310547	1.3470214660000002	9.89211412	2.496655252	-0.061035156	-0.61035156	-0.48828125	1.119726538	9.90766574	-0.878076178	0	-0.18310547	0.4272461	1539957106.597
-8.792724640000001	-2.8268310700000003	-1.77290036	0.48828125	0.18310547	-0.12207031	3.43334964	-8.54389676	1.8231445680000002	-0.48828125	0.4272461	0.30517578	1.193896466	9.113330072	3.5649413940000003	0.7324219	-0.061035156	0	-9.863403060000001	-0.8948242212000002	1.031201178	0.18310547	0.36621094	-0.061035156	1.4953613220000002	9.56672374	2.593554712	-0.12207031	-0.7324219	-0.6713867	1.3613769960000002	9.71745607	-0.48808594240000003	0.30517578	0.061035156	0	1539957106.637
-8.72333966	-2.9129637600000002	-1.5898682100000001	0.61035156	-0.12207031	-0.061035156	3.2814209260000005	-8.58098143	1.733422824	-0.6713867	0.18310547	0.36621094	1.1735596040000003	8.609692392	3.8520507200000003	0.79345703	-0.12207031	-0.18310547	-9.701904254	-0.846972644	0.891235324	0.24414062	0.48828125	0.061035156	1.50732428	8.52954074	2.387792932	-0.061035156	-0.61035156	-0.79345703	1.349414038	9.46264676	-0.3349609424	0.24414062	0.36621094	-0.4272461	1539957106.677
-8.698217752000001	-2.3949707460000003	-1.8099853240000001	0.48828125	1.0375977	-0.30517578	3.3065429320000006	-8.51398912	1.5898682100000001	-0.6713867	0.061035156	0.24414062	1.337451178	8.4135009	3.8424804320000003	0.6713867	-0.36621094	-0.24414062	-9.60739766	-0.915161142	0.717773462	0.36621094	0.7324219	0.24414062	1.50732428	8.52954074	2.387792932	-0.061035156	-0.4272461	-0.79345703	0.885253894	9.54160144	-0.32658691100000004	0.18310547	-0.24414062	-0.5493164	1539957106.717
-8.47211911	-2.386596646	-2.598339856	0.4272461	0.8544922	-0.79345703	3.1665771760000005	-8.38478984	1.6281494600000002	-0.6713867	0.061035156	0.24414062	1.69633786	8.468530252	3.665429712	0.6713867	-0.5493164	-0.18310547	-9.278417932000002	-1.1627929712000002	0.693847644	0.061035156	1.0986328	0.36621094	1.4558837860000002	8.541503894	2.3160155760000003	-0.061035156	-0.5493164	-0.91552734	1.81716304	9.503320288000001	-0.4354492212	0	-0.5493164	-1.0986328	1539957106.757
-8.60251448	-3.514697284	-2.710791034	0.5493164	0	-1.2817383	2.920141574	-8.333349640000002	2.0911132200000004	-0.36621094	0.4272461	0.7324219	2.11743161	8.302246106	3.402246106	0.79345703	-0.48828125	-0.12207031	-9.21501448	-0.679492212	0.45578614200000006	-0.36621094	1.0375977	0.61035156	1.943969748	8.792724640000001	1.4798096040000002	0	-0.4272461	-0.9765625	3.0589112400000005	9.36455072	-0.6005371106	0	-0.5493164	-1.0986328	1539957106.797
-9.283202880000001	-2.3423339660000004	-3.6558594240000004	-0.36621094	-0.36621094	-1.159668	2.573217752	-8.092895468	2.101879892	-0.36621094	0.4272461	0.7324219	2.483496106	8.98652356	3.15102536	0.79345703	-0.18310547	-0.36621094	-10.600317000000002	0.0	0.6005371106	0.12207031	1.3427734	0.6713867	1.943969748	8.792724640000001	1.4798096040000002	-0.12207031	0.12207031	-1.0375977	3.0589112400000005	9.36455072	-0.6005371106	0.061035156	0.9765625	-0.9765625	1539957106.837
-9.62653804	-2.3937744600000004	-3.9142577880000005	-0.4272461	0.6713867	-1.0986328	2.30883786	-8.261572480000002	1.771704074	0.061035156	0.18310547	0.7324219	2.7658202880000005	10.23903804	2.8830566100000006	1.0375977	0.12207031	-0.79345703	-10.51897014	-0.061010742800000003	0.745288089	-0.24414062	1.6479492	0.36621094	2.337548822	10.1229982	1.0168457068	0.36621094	0.7324219	-1.3427734	1.5025390379999999	9.81435504	-1.726245108	-0.30517578	-0.79345703	-0.79345703	1539957106.877
-9.584667932	-2.6713134000000003	-3.7288329680000003	-0.6713867	-0.30517578	-1.159668	2.1341797120000003	-9.326269568	2.0289062500000004	0	0.24414062	0.8544922	3.1055663940000002	10.724731920000002	2.6772949280000002	1.4038086	0.12207031	-1.0375977	-10.29047824	0.5275634784000001	0.67709964	-0.5493164	1.3427734	0.48828125	2.24064946	11.022607820000001	0.9773681610000001	0.7324219	0.5493164	-1.5258789	1.5025390379999999	9.81435504	-1.726245108	-0.30517578	-0.79345703	-0.79345703	1539957106.917
-9.10974092	-2.5217773560000003	-3.6845702880000006	-0.79345703	0.4272461	-1.2817383	2.081542932	-9.506909440000001	2.447607428	-0.5493164	0.30517578	1.0375977	3.521875	10.73310504	2.8316162140000003	1.5869141	0.36621094	-0.91552734	-10.469922120000001	0.5646484424	0.6364257788	-0.5493164	1.0986328	0.30517578	1.945166034	11.014233720000002	0.9031982428000002	0.61035156	0.5493164	-1.4648438	1.9559326080000001	9.7401857	-1.949951178	0.061035156	0	-1.2207031	1539957106.957
-8.140747300000001	-2.899804712	-3.21203624	-0.48828125	0.061035156	-1.3427734	2.081542932	-9.506909440000001	2.447607428	-0.5493164	0.30517578	1.0375977	3.716870108	10.297655760000001	3.0947998200000004	1.5869141	0.5493164	-0.61035156	-9.939965560000001	0.6005371106	0.364868161	-0.91552734	1.2207031	0.18310547	1.6245605040000002	10.582373200000001	0.800317392	0.4272461	0.30517578	-1.5258789	0.9043945288	9.58347194	-1.6125976440000003	0.061035156	-0.61035156	-1.8920898	1539957106.997
-8.073754892	-3.1893066100000005	-2.8483641200000003	-0.24414062	0.9765625	-1.0375977	2.081542932	-9.506909440000001	2.447607428	-0.5493164	0.30517578	1.0375977	3.6773925720000005	9.540405252000001	3.2527099640000006	1.4038086	0.6713867	-0.24414062	-9.231762680000001	0.88046875	-0.11484375000000001	-0.9765625	1.2207031	0.12207031	1.443920926	9.780859620000001	0.8194580072000001	0.4272461	0.30517578	-1.4648438	0.9043945288	9.58347194	-1.6125976440000003	0.061035156	-0.61035156	-1.8920898	1539957107.037
-8.70778804	-3.269457968	-3.435742212	0.18310547	0.12207031	-0.5493164	2.081542932	-9.506909440000001	2.447607428	-0.5493164	0.30517578	1.0375977	3.696533246	9.00327176	3.44890126	1.0375977	1.0986328	0.061035156	-8.509204074000001	1.1986816100000002	-0.52995607	-1.0375977	1.159668	0	1.1017822480000001	8.93388678	0.7428955072	0.24414062	0.91552734	-1.159668	2.013354532	9.154003894	-1.320703076	0.061035156	-0.36621094	-1.5869141	1539957107.077
-8.921923920000001	-3.048144568	-3.311328076	0.12207031	-0.7324219	-0.18310547	2.081542932	-9.506909440000001	2.447607428	-0.5493164	0.30517578	1.0375977	3.505126996	9.26047374	3.58288588	0.48828125	1.3427734	0.30517578	-8.24482428	1.8638183900000003	-0.7560547120000001	-0.7324219	0.7324219	-0.061035156	0.5634521466	8.749658246000001	0.4378417932	-0.061035156	1.2817383	-0.61035156	2.007373004	9.189892572	-0.891235324	-0.12207031	-0.4272461	-1.2817383	1539957107.117
-9.268847840000001	-2.6390135800000003	-3.39267572	-0.12207031	-0.4272461	-0.061035156	2.081542932	-9.506909440000001	2.447607428	-0.5493164	0.30517578	1.0375977	3.18332518	10.248608720000002	3.6773925720000005	-0.12207031	1.2207031	0.48828125	-8.577392572	2.1473388580000004	-0.732128894	-0.12207031	0.30517578	-0.36621094	-0.14714355040000002	10.68884236	0.269165036	-0.4272461	1.3427734	0	1.318310504	9.673193390000002	-0.8625244110000001	-0.12207031	-0.4272461	-1.2817383	1539957107.157
-9.108544928	-2.446411142	-3.6558594240000004	-0.061035156	-0.8544922	0	2.081542932	-9.506909440000001	2.447607428	-0.5493164	0.30517578	1.0375977	2.83879393	11.27741664	3.5063233800000004	-0.6713867	0.6713867	0.5493164	-9.108544928	1.685571286	-0.3947753894	0.30517578	-0.061035156	-0.79345703	-0.14714355040000002	10.68884236	0.269165036	-0.61035156	0.79345703	0.36621094	1.318310504	9.673193390000002	-0.8625244110000001	-0.18310547	-0.61035156	-1.4038086	1539957107.197
-8.7364991	-2.6784912140000006	-3.1055663940000002	-0.12207031	-0.8544922	-0.12207031	1.9487548920000002	-9.407617212	2.5205810700000004	-0.7324219	0.30517578	0.91552734	2.337548822	11.294164840000002	3.1653808900000002	-0.9765625	-0.30517578	0.6713867	-9.52006839	1.119726538	-0.25480957460000003	0.12207031	-0.30517578	-0.9765625	0.0657958966	11.24392122	0.686669928	-0.8544922	-0.18310547	0.36621094	1.7465820680000002	9.676782248	-1.179541034	-0.48828125	-0.24414062	-1.7089844	1539957107.237
-9.62653804	-2.9667969240000005	-3.9046875	-0.48828125	0.5493164	0.18310547	1.9487548920000002	-9.407617212	2.5205810700000004	-0.7324219	0.30517578	0.91552734	2.263378894	10.74028354	3.0002929320000002	-0.7324219	-0.12207031	0.4272461	-9.90647014	0.69504393	-0.2619873004	-0.30517578	-0.4272461	-1.2207031	0.9522461060000001	11.06208516	1.143652356	-1.0986328	-0.4272461	0.18310547	1.7465820680000002	9.676782248	-1.179541034	-0.36621094	0.36621094	-1.7700195	1539957107.277
-10.534521760000002	-2.971582068	-4.91555162	-1.7089844	-1.7089844	0	3.48598642	-8.41828624	2.3016601440000004	-0.7324219	0.30517578	0.91552734	2.233471646	11.063280760000001	3.0959961060000003	-0.61035156	1.159668	-0.24414062	-10.90896016	0.343334964	-0.21413574280000003	-0.18310547	-0.48828125	-1.2817383	1.6149902160000003	11.228369600000002	1.2608886780000002	-1.4038086	0.36621094	0.18310547	1.561157248	10.9568116	-0.9630126800000001	-0.61035156	0.4272461	-1.4038086	1539957107.317
-10.65295378	-4.020727536	-4.3640625	-2.5634766	-0.8544922	-0.18310547	3.5158935700000002	-9.542798020000001	2.18203125	-1.0375977	-0.9765625	0	1.776489218	11.90546924	2.879467752	-0.5493164	1.2817383	-0.91552734	-11.86240216	-0.40075683900000003	-0.88046875	0.12207031	-1.2207031	-1.3427734	1.252514676	11.949731920000001	1.4068359620000002	-1.3427734	0.48828125	0	3.051733426	11.34560504	0.046655271600000006	-1.4038086	1.5869141	-0.18310547	1539957107.357
-10.856323380000001	-6.227880890000001	-3.447705072	-1.2817383	0	0.24414062	3.3771241	-11.081225540000002	1.9128662140000001	-0.8544922	-1.159668	-0.7324219	1.6030273560000001	12.217700180000001	2.4200927520000004	-0.48828125	0.8544922	-1.2207031	-12.74526358	-1.6365234620000002	-1.118530252	-0.8544922	-0.24414062	-1.3427734	-0.6280517572	11.685351440000002	2.5397216460000003	-0.91552734	0.30517578	-0.18310547	3.59484874	12.31340306	0.285913089	-1.4038086	1.5869141	-0.18310547	1539957107.397
-9.027197480000002	-6.715966754	-2.8818603240000003	0.4272461	-3.90625	0.5493164	3.3771241	-11.081225540000002	1.9128662140000001	-0.8544922	-1.159668	-0.7324219	1.6915527160000003	11.5094973	2.144946286	-0.36621094	0.5493164	-0.9765625	-11.149413940000002	-1.002490216	-2.0061767180000003	-1.4648438	0.12207031	-1.2817383	-0.6280517572	11.685351440000002	2.5397216460000003	-0.4272461	0.61035156	-0.24414062	3.59484874	12.31340306	0.285913089	-1.5869141	1.4038086	1.4038086	1539957107.437
-7.504321580000001	-5.2911866000000005	-1.526464856	-1.3427734	-0.18310547	0.61035156	4.0147461060000005	-12.679467360000002	1.693945288	0	0.061035156	-1.5869141	1.51330571	10.12180162	1.8985107820000002	-0.91552734	0.61035156	-0.18310547	-9.850244600000002	-0.07058105432	-2.8352050720000004	-0.24414062	-0.79345703	-0.5493164	-2.180834964	9.82990764	2.3806152160000003	-0.6713867	1.4038086	0.18310547	2.442822284	10.612279860000001	-0.47971191100000005	-0.24414062	1.2207031	4.760742	1539957107.477
-8.570214660000001	-4.986132788000001	-1.6736084260000001	-0.9765625	2.1972656	0.48828125	3.5733153960000004	-10.910155760000002	1.7693115020000003	0.24414062	0.8544922	-2.6245117	0.6005371106	9.50930162	1.3386474640000001	-1.5869141	-0.30517578	0.61035156	-9.677978240000002	-1.19270018	-2.7825683900000002	0.18310547	-0.79345703	-0.36621094	-3.561352536	8.399145468	2.8651123200000006	-0.8544922	0.8544922	0.91552734	1.5145019960000001	12.31938498	-0.4330566394	-0.24414062	1.2207031	4.760742	1539957107.517
-9.410009980000002	-5.4443116	-2.8352050720000004	1.8310547	-2.4414062	0.48828125	2.67370607	-9.97705072	1.5898682100000001	0.6713867	0.79345703	-2.8076172	-0.2990722644	9.555957068	1.113745108	-1.5869141	-1.8310547	0.9765625	-9.57629393	-1.4582763580000002	-2.47871106	-0.12207031	-0.79345703	-0.24414062	-3.25151358	8.6264402	3.09121106	-0.18310547	-0.7324219	0.9765625	-0.8565429712000001	13.077832460000002	-1.1125488220000002	-0.7324219	1.4038086	5.6762695	1539957107.557
-6.770996106	-4.117626996	-1.859033246	0.48828125	-2.319336	0.4272461	1.8913329680000002	-9.81555162	0.92473143	1.2207031	-0.24414062	-2.380371	-0.3182128894	9.4255616	1.293188498	-1.2207031	-2.1362305	0.61035156	-9.346606430000001	-0.8924316100000002	-1.547998004	0.12207031	-0.48828125	0.24414062	-1.94636232	9.012841754	3.01225589	0.12207031	-0.7324219	0.91552734	0.0490478534	10.795312500000001	-0.5909667932	-0.36621094	-0.4272461	6.164551	1539957107.597
-6.55327176	-3.4429199280000002	-0.9977050720000001	-0.4272461	1.8920898	0.6713867	1.8793701080000003	-9.52604982	0.2811279254	1.4648438	-1.0375977	-1.8920898	-0.03947753894	8.391967752000001	1.567138678	-0.9765625	-0.91552734	0.30517578	-8.509204074000001	-0.94506839	-1.199877896	0.7324219	-0.61035156	0.24414062	-1.2907959260000001	8.487670926	2.9273192900000002	0.12207031	-0.79345703	0.79345703	0.898413089	9.55117212	0.492871106	-0.36621094	-0.4272461	6.164551	1539957107.637
-7.735205072	-2.767016574	-1.221411142	0.4272461	-2.2583008	0.5493164	2.259790036	-8.387182608000002	-0.03828125	0.79345703	-0.48828125	-1.5869141	-0.17944336060000002	7.35358876	1.738207968	-0.7324219	-0.9765625	0.18310547	-7.950537140000001	-0.9486572480000001	-0.8637207068000001	0.79345703	-0.48828125	0.4272461	-0.965405252	7.43374002	2.8675048920000004	0.30517578	-0.7324219	0.61035156	0.2380615216	7.793823380000001	-0.19499511780000003	0.4272461	1.5258789	4.5776367	1539957107.677
-6.64777806	-2.44401857	-0.3995605432	0.61035156	-0.91552734	0.48828125	2.4595702880000005	-6.544897660000001	0.0813476538	0.24414062	1.159668	-0.91552734	-0.09211425720000001	6.9384764400000005	2.024121106	-0.48828125	-1.6479492	-0.061035156	-8.07734375	-1.7417969240000002	-0.17824707460000003	0.8544922	-0.6713867	0.61035156	0.01076660144	7.1717527	2.7813721040000003	0.48828125	-1.2817383	0.24414062	-1.3302734620000003	6.645385880000001	-0.9043945288	1.6479492	1.159668	1.8920898	1539957107.743
-6.127392572	-1.8410888580000002	-0.45339357	-0.061035156	0.91552734	0.18310547	2.4595702880000005	-6.544897660000001	0.0813476538	0.24414062	1.159668	-0.91552734	0.37204589660000004	7.3631594400000004	2.2813232820000002	-0.18310547	-1.7089844	-0.30517578	-8.07734375	-1.7417969240000002	-0.17824707460000003	0.8544922	-0.6713867	0.61035156	0.6029296924	8.09528804	2.9907226440000003	0.48828125	-1.2817383	0.24414062	-2.7418945679999998	5.865405252	-0.2225097644	1.6479492	1.159668	1.8920898	1539957107.757
-7.604809800000001	-1.5862792540000001	-0.7692138580000001	-1.0375977	1.953125	0.48828125	2.4619628600000003	-6.43603534	0.19140625	0.48828125	1.2817383	-0.61035156	1.063500998	8.016332968	2.53254393	0.24414062	-1.0986328	-0.4272461	-8.409912140000001	-2.282519568	0.339746106	0.36621094	-0.36621094	0.4272461	0.6029296924	8.09528804	2.9907226440000003	0.61035156	-1.2817383	-0.18310547	-2.7418945679999998	5.865405252	-0.2225097644	2.8076172	-0.18310547	0.6713867	1539957107.797
-10.04284694	-2.406933606	-1.9284179320000001	-0.61035156	1.0986328	0.4272461	2.304052716	-6.82602536	0.2978759784	0.91552734	0.18310547	-0.4272461	1.859033246	8.246020468000001	2.8627197480000004	0.79345703	-0.24414062	-0.30517578	-8.165869110000001	-2.3351562500000003	0.44980469240000004	0	-0.5493164	0.48828125	0.9773681610000001	8.668310700000001	3.2299804320000005	0.6713867	-1.5258789	-0.30517578	5.5878659200000005	7.934985520000001	-0.1112548822	2.6245117	-2.6855469	-0.12207031	1539957107.837
-11.025	-2.9464599640000007	-0.45100097840000003	2.0751953	-0.24414062	1.159668	2.692846646	-7.43852536	0.2045654254	1.0375977	-0.5493164	-0.18310547	2.4846923920000004	8.213720746000002	3.40942392	1.0375977	0.4272461	-0.061035156	-8.698217752000001	-1.9511474640000002	0.31103514400000004	-0.4272461	-0.48828125	0.61035156	1.1424560700000002	8.66711412	3.20007338	0.5493164	-1.7089844	-0.24414062	15.34958516	10.58476538	1.015649411	1.7700195	-3.479004	0.8544922	1539957107.877
-11.928198380000001	-2.9416748200000002	-2.205957068	-0.6713867	-2.9907227	0.8544922	3.04455571	-7.90148912	0.1579101538	1.0986328	-0.79345703	0	2.802905252	8.644384980000002	3.9393798920000007	0.79345703	0.36621094	0.30517578	-9.140844748000001	-0.9426757788	0.4450195288	-0.5493164	-0.7324219	0.91552734	1.1041748200000001	8.5151857	2.733520468	0.30517578	-1.4038086	-0.12207031	15.34958516	10.58476538	1.015649411	1.4648438	2.8076172	2.319336	1539957107.917
-13.41757788	-6.426464660000001	-4.176245108	-0.6713867	0.6713867	-0.5493164	3.158203076	-8.025903060000001	0.027514648560000004	0.7324219	-0.91552734	0	3.00627446	10.465136780000002	4.422680710000001	0.5493164	0.061035156	0.5493164	-11.27382788	-0.288305661	0.27993163940000004	0.12207031	-1.7089844	1.3427734	0.878076178	9.603808606000001	2.471533246	0.79345703	-0.9765625	0.18310547	1.550390576	12.528735520000001	0.805102536	-4.0893555	-0.7324219	-1.8920898	1539957107.957
-9.71625998	-6.073559800000001	-1.0120605432	1.8920898	-2.6245117	0.9765625	3.514697284	-8.994897660000001	0.1040771466	-0.061035156	-0.6713867	0.30517578	2.9739746400000002	13.929589660000001	4.71098642	0.30517578	-0.36621094	0.30517578	-14.56242662	0.2643798822	0.424682608	0.30517578	-0.4272461	0.61035156	1.2501221040000001	12.748852340000003	1.28122554	0.7324219	-1.159668	0.5493164	5.1631836060000005	14.532519960000002	0.00837402356	-4.0893555	-0.7324219	-1.8920898	1539957107.997
-8.442211960000002	-3.818554712	-1.8817626800000002	-0.5493164	3.0517578	-0.061035156	3.7156739200000004	-11.145825180000001	0.2835205072	-0.79345703	0.30517578	0.9765625	3.27663588	14.764599640000002	4.249218750000001	-0.18310547	0.061035156	-0.061035156	-12.43901358	0.8242431610000001	-0.6543701080000001	0.61035156	0.18310547	0	1.84946286	15.117504500000003	0.6352294928000001	0.6713867	-0.24414062	0.24414062	-3.927417032	6.36665036	-3.794628894	-5.6762695	4.638672	-0.61035156	1539957108.037
-9.669604532000001	-5.1751467600000005	-3.80778804	1.5869141	1.7700195	0.36621094	3.4835937500000003	-11.365942000000002	1.0048827880000002	-0.8544922	0.18310547	1.4648438	3.7515625000000004	12.978539840000002	3.7635253600000005	-0.30517578	1.3427734	0.8544922	-11.88872104	0.47492675720000005	-1.605419928	-0.4272461	-0.30517578	0.30517578	0.9713867212000001	13.916431200000002	1.8375000000000001	0.48828125	1.4648438	0.12207031	3.7037110600000003	12.186596940000001	-3.4955566100000004	-0.48828125	0.4272461	-2.9907227	1539957108.077
-8.797509980000001	-3.3962646760000004	-4.391577176	-2.2583008	0.79345703	0.061035156	3.4835937500000003	-11.365942000000002	1.0048827880000002	-0.8544922	0.18310547	1.4648438	3.4823974640000004	12.24401808	3.343627896	-0.6713867	2.4414062	1.7089844	-11.54897464	0.44143066100000006	-1.2860107820000002	-0.18310547	-0.12207031	-0.7324219	-0.1866210962	12.087304320000001	1.3302734620000003	-0.91552734	2.1362305	0.8544922	1.6245605040000002	10.381396760000001	-1.2321777160000003	-0.48828125	0.4272461	-2.9907227	1539957108.117
-8.957812500000001	-3.18332518	-3.23356929	-0.6713867	0.12207031	0.24414062	3.946557608	-9.46145018	2.1030761780000002	-1.159668	0.12207031	1.0986328	2.427270468	11.97365764	2.89741214	-1.2207031	1.5869141	1.6479492	-10.06557608	0.6842773560000001	-0.8816650360000001	-0.6713867	-0.5493164	-0.24414062	-0.754858426	11.748754500000002	0.3828125	-1.5258789	1.0375977	1.4038086	0.611303714	10.078735520000002	-1.4367432100000002	0.36621094	0.36621094	-3.8452148	1539957108.157
-7.639501800000001	-2.9644042540000006	-2.22629393	-0.18310547	1.953125	0.24414062	3.6929442900000002	-10.163672120000001	2.1700683900000004	0.24414062	-0.91552734	-1.159668	2.124609424	9.80358876	2.6019287140000005	-1.2207031	-0.5493164	1.5258789	-9.02839357	0.17465820680000002	-0.5060302716	-0.8544922	-0.36621094	-0.24414062	-0.13757324280000002	10.463940200000001	0.6711181610000001	-0.8544922	0.24414062	1.0986328	2.3794189300000004	9.701904254	-0.966601538	-0.18310547	-1.2817383	-3.8452148	1539957108.197
-7.187304712	-2.8352050720000004	-2.58278804	-0.12207031	0.24414062	0.061035156	3.5194824280000003	-9.724634080000001	2.256201178	0.7324219	-1.2817383	-2.0141602	2.6976317900000004	7.726831070000001	2.122216754	-1.0375977	-1.953125	1.953125	-8.2771241	0.5060302716	-0.21652832460000004	-1.0986328	-0.48828125	-0.6713867	0.21413574280000003	8.297461060000002	1.146044928	-0.48828125	0.18310547	0.6713867	2.3794189300000004	9.701904254	-0.966601538	0	-1.5869141	-3.540039	1539957108.236
-6.723144568	-2.4129150360000002	-2.306445288	0.7324219	-0.91552734	0.061035156	3.7384033540000003	-7.55336911	2.3219971040000003	0.4272461	-1.0375977	-2.8076172	3.552978534	7.064086960000001	2.1604980040000004	-1.2207031	-1.159668	2.319336	-7.480395468	1.189111322	-0.2392578076	-0.8544922	-0.24414062	-0.4272461	0.265576178	6.80090306	1.0240234620000002	-0.9765625	0.48828125	0.8544922	1.9858398560000001	8.415893570000001	-0.6029296924	-0.36621094	-0.24414062	-3.0517578	1539957108.276
-6.01972644	-2.021728534	-2.2645751800000005	0.4272461	1.5258789	-0.18310547	3.7037110600000003	-6.1931884	2.288500998	0.30517578	-0.24414062	-3.4179688	3.927417032	7.151415740000001	2.0528320680000003	-1.6479492	-0.061035156	2.6245117	-7.24711911	1.0718750000000001	-0.037084961060000005	-0.48828125	0	-0.48828125	0.1854248004	6.532934800000001	0.783569339	-1.2207031	0.6713867	0.91552734	1.6365234620000002	7.984033246000001	-0.6675292932	0.18310547	-0.5493164	-2.746582	1539957108.317
-7.07485324	-1.9966064300000002	-2.9632079680000003	0.8544922	1.8310547	0.061035156	3.4883788940000002	-5.63930661	2.064794928	0.30517578	-0.30517578	-3.6010742	4.164282248	7.61796875	2.1509277160000004	-1.8310547	-0.7324219	2.9296875	-7.011450180000001	1.068286142	0.2512207068	-0.48828125	-0.4272461	-0.61035156	0.20217285340000002	7.05092752	0.961816394	-0.91552734	0.61035156	0.91552734	1.6365234620000002	7.984033246000001	-0.6675292932	0	-0.30517578	-2.5634766	1539957108.356
-8.482885880000001	-2.183227536	-3.3986572480000006	0.6713867	-0.9765625	0.30517578	3.737207068	-5.37492662	1.8973144960000001	0.36621094	-0.61035156	-3.6621094	4.605712860000001	8.265161240000001	2.3399413940000002	-2.0751953	-1.8920898	3.4179688	-7.143042032	1.3805175720000002	0.6519775360000001	0.12207031	-0.6713867	-0.48828125	-0.011962890380000002	7.643090560000001	0.974975589	-0.61035156	0.18310547	0.8544922	1.7800780760000001	7.9158447480000005	-0.754858426	0	-0.7324219	-2.4414062	1539957108.396
-8.90996106	-1.159204074	-3.927417032	0.12207031	-1.5869141	0.30517578	4.4430175720000005	-5.230175720000001	1.81118161	0.4272461	-1.5869141	-3.6010742	5.20983876	8.8214357	2.692846646	-2.2583008	-2.8076172	3.7231445	-8.42067842	1.2501221040000001	1.0443603240000001	0.8544922	-0.8544922	-0.5493164	0.1674804712	8.48049321	0.8577392572	-0.91552734	-0.79345703	0.79345703	1.949951178	9.102563400000001	-0.3947753894	-0.30517578	-0.91552734	-2.319336	1539957108.436
-9.18630342	-1.216625998	-3.34243161	-0.79345703	-0.8544922	0.24414062	5.770898560000001	-5.316308606000001	1.872192392	0.4272461	-2.1362305	-3.7841797	5.75415036	9.11691893	3.0720702880000004	-2.1972656	-3.0517578	3.7841797	-9.656445288	-0.11484375000000001	1.42836911	0.8544922	-0.4272461	-0.8544922	1.1986816100000002	9.46623552	1.21901857	-0.7324219	-1.4038086	0.24414062	2.81486821	9.304736420000001	-0.846972644	-0.6713867	-0.48828125	-2.4414062	1539957108.476
-10.394556200000002	-2.0899170320000002	-5.307934800000001	-3.2348633	0.91552734	-0.061035156	7.12629393	-5.276831070000001	1.9140625000000002	0.5493164	-1.7700195	-3.90625	6.50900908	9.382495108	3.243139676	-2.0141602	-2.8686523	3.2348633	-11.5011232	-0.7117919928	1.314721646	0.30517578	-0.9765625	-1.2817383	2.4165038940000003	10.996288940000001	2.15571286	0	-1.6479492	-0.36621094	2.81486821	9.304736420000001	-0.846972644	-0.6713867	0.30517578	-2.0751953	1539957108.516
-12.9641848	-5.348608426	-5.739794928000001	-2.6245117	2.5024414	0.12207031	7.8428711060000005	-5.496948380000001	1.9296142180000002	0.5493164	-1.7700195	-3.90625	7.31770018	9.70310054	3.8245362400000005	-0.9765625	-2.1362305	1.953125	-14.6497554	-2.8854492800000004	1.1352783540000002	0	-0.5493164	-0.9765625	4.373632788	13.27641574	3.390283246	-0.24414062	-0.8544922	-0.7324219	5.70151358	13.459448380000001	1.063500998	-0.91552734	-0.12207031	-1.0986328	1539957108.556
-12.1231929	-6.6776857000000005	-4.987329074000001	0.8544922	-4.1503906	0.79345703	9.35378444	-7.199267572	1.580297824	0.12207031	-2.319336	-2.8076172	8.537914840000001	9.460253894000001	4.693042032	0	-0.061035156	1.5258789	-14.235839660000002	-2.9620117800000005	0.5275634784000001	-1.7089844	1.4648438	-1.3427734	4.099682608	13.6544429	3.9477538940000003	-0.24414062	-0.30517578	-1.0375977	5.676391574	13.565917540000001	1.2010742212	-2.4414062	1.159668	1.7089844	1539957108.597
-8.858520468	-6.43125	-0.5610595746000001	0.5493164	-4.4555664	0.12207031	11.565722840000001	-9.76770018	0.9725830072	0.6713867	-0.30517578	-1.953125	8.57978534	8.9410643	5.000488220000001	-0.6713867	0.7324219	2.380371	-11.78942842	0.13757324280000002	-0.808691394	-1.0986328	-0.7324219	0.061035156	0.693847644	11.222387680000002	3.5733153960000004	-0.7324219	0.79345703	-0.4272461	2.318408246	11.93059056	-1.149633786	-3.6621094	1.4038086	4.333496	1539957108.636
-8.85253894	-3.890332068	-0.9965087860000001	-1.953125	6.0424805	-0.24414062	11.74636232	-10.35388228	0.49406739200000005	0.6713867	-0.24414062	-2.6245117	7.43374002	8.74606929	4.556665036	-2.1362305	-0.36621094	3.6010742	-10.96279254	-0.6101074280000001	-1.8913329680000002	0.9765625	1.0375977	0.24414062	-1.9427734620000003	8.55466304	3.1558105040000006	-0.6713867	0.61035156	0.7324219	0.648388678	13.713061600000001	-0.5024413940000001	-1.159668	1.8920898	5.493164	1539957108.676
-10.772583360000002	-4.181030252	-3.92023912	0.91552734	-1.8310547	0	10.49982878	-8.466137680000001	0.909179712	-0.30517578	0.24414062	-3.6010742	6.567626800000001	8.8728759	4.202563400000001	-2.8076172	-1.4648438	3.8452148	-10.42446286	-1.9858398560000001	-1.453491214	0.30517578	-0.24414062	0.24414062	-1.8386962860000002	9.000878894000001	4.10566394	0.61035156	0.30517578	0.48828125	-1.4068359620000002	13.513280760000002	-1.0347900360000002	-1.159668	2.319336	5.79834	1539957108.717
-7.814160340000001	-4.23725589	-2.1796386780000003	1.4038086	-4.211426	-0.30517578	9.241332968	-6.86191394	0.955834964	-0.30517578	0.24414062	-3.6010742	6.337939300000001	8.19697284	4.34851088	-2.5024414	-1.8310547	3.479004	-9.86699182	-1.885351538	-1.1879150360000001	-0.4272461	0.79345703	0.5493164	-0.553881839	10.1241938	3.7455810700000005	0.48828125	-0.9765625	0.4272461	-1.4068359620000002	13.513280760000002	-1.0347900360000002	-0.91552734	-0.7324219	5.79834	1539957108.756
-5.590259080000001	-3.575707968	-1.32788089	-1.8920898	2.9296875	-0.91552734	8.009155252000001	-5.900097840000001	0.6519775360000001	0.48828125	1.5869141	-3.2348633	6.352294928000001	6.5556639400000005	4.262377896	-2.1972656	-1.8920898	3.0517578	-9.10734874	-2.032495108	-1.149633786	-0.5493164	0.48828125	0.36621094	0.2942871106	9.475805710000001	3.7072998200000002	0	-0.6713867	0.18310547	-0.833813498	9.145629892	1.1316894568000002	-0.5493164	-1.0375977	5.2490234	1539957108.796
-8.406323380000002	-3.6881591460000003	-1.6281494600000002	-0.24414062	-0.30517578	-0.18310547	7.85842302	-5.188305710000001	0.3517089856000001	1.159668	0.7324219	-3.3569336	6.6394042540000004	5.28640126	4.31381839	-2.0141602	-0.6713867	2.746582	-8.65874002	-1.6317382200000001	-0.9331054712000001	-0.5493164	0.61035156	0.30517578	0.500048822	8.54270018	3.58049321	-0.12207031	-0.18310547	0.24414062	-0.833813498	9.145629892	1.1316894568000002	1.5258789	0.91552734	4.4555664	1539957108.836
-7.413403060000001	-2.471533246	-1.312329074	0.6713867	-2.1362305	0.24414062	7.71247554	-4.360473740000001	0.09450683900000001	1.3427734	0.30517578	-3.479004	6.869091754	4.6248535340000005	4.231274460000001	-2.2583008	-0.30517578	2.6855469	-8.06657698	-1.211840854	-0.8720947480000001	-0.36621094	0.30517578	0.48828125	0.3947753894	8.021118210000001	3.04216304	-0.30517578	-0.24414062	0.48828125	-3.0804442900000004	7.0832273400000005	-0.362475589	2.2583008	1.2817383	2.4414062	1539957108.876
-6.32836911	-2.10546875	-0.8816650360000001	-0.48828125	2.9296875	0.30517578	7.411010880000001	-3.6893554320000006	0.0825439496	1.2207031	0.6713867	-3.3569336	7.098779254	4.056616214000001	4.076953076	-2.319336	-0.91552734	2.5634766	-7.8512451080000005	-1.414013678	-0.9809570288	-0.48828125	0.18310547	0.5493164	0.309838858	7.65146466	3.0625	-0.18310547	-0.30517578	0.5493164	-1.2106445288	6.440820288	0.6902587860000001	2.5634766	-0.36621094	1.0986328	1539957108.916
-8.49963408	-2.6892577880000004	-2.11982428	-1.2207031	0.8544922	0.18310547	7.0604982000000005	-3.029003894	0.2069580072	1.159668	1.3427734	-3.112793	7.522265380000001	3.4548827880000004	3.9800537140000007	-2.2583008	-1.3427734	2.380371	-7.734009080000001	-1.4415283540000001	-0.7141846040000002	-0.5493164	-0.18310547	0.5493164	0.4904785144	7.73759784	3.2299804320000005	0.12207031	-0.61035156	0.7324219	2.7454834260000003	7.68854982	0.3995605432	2.8686523	-1.4038086	0.24414062	1539957108.956
-9.34421376	-2.7502685700000002	-2.288500998	-0.30517578	-0.4272461	0.5493164	7.0892092600000005	-2.404541034	0.2081542932	1.0986328	0.9765625	-2.746582	7.985229532000001	2.971582068	3.8376952880000004	-1.8920898	-1.2817383	2.1972656	-8.70778804	-1.39008786	-0.5275634784000001	-0.12207031	-0.48828125	0.61035156	1.1269042932	7.985229532000001	3.269457968	0.12207031	-0.4272461	0.79345703	5.030395468	8.802294928000002	-1.43435054	1.4038086	-1.2817383	-0.4272461	1539957108.997
-8.917138580000001	-1.8937255400000002	-1.89611821	0.24414062	0.7324219	0.61035156	7.54738768	-2.219116214	0.765625	1.2207031	1.2207031	-2.5024414	8.628832968000001	2.5492920320000003	3.7982177520000002	-1.0375977	-0.48828125	1.953125	-9.04633786	-1.297973642	-0.132788089	-0.4272461	-0.4272461	0.61035156	1.680786142	8.8728759	3.5242675720000003	-0.061035156	-0.30517578	0.91552734	7.9158447480000005	8.534326080000001	1.0371826080000002	1.4038086	-1.5258789	-0.30517578	1539957109.036
-8.7963134	-1.7824707460000002	-2.204760782	-0.91552734	0.8544922	0.12207031	7.798608426	-1.93439946	1.09819339	1.4038086	0.9765625	-1.8920898	8.985326980000002	2.1114501800000003	3.7515625000000004	-0.30517578	-0.48828125	1.8310547	-8.892016574000001	-1.1245117212000002	0.19499511780000003	-0.24414062	-0.6713867	0.7324219	1.89611821	8.924316394	3.48957518	-0.12207031	-0.6713867	0.79345703	7.3787110600000005	8.201757788	-0.9426757788	0.7324219	1.0986328	0.36621094	1539957109.076
-10.553662140000002	-2.987133786	-3.1964844240000003	-1.7089844	0.61035156	-0.7324219	8.247216754	-1.5587646760000002	1.2884033540000002	1.5869141	0.48828125	-1.4038086	9.16357428	1.4798096040000002	3.4500976440000004	0.12207031	-0.79345703	1.8920898	-9.46623552	-1.225	0.21652832460000004	0	-1.0375977	0.91552734	2.19997554	8.47092302	3.440527356	-0.12207031	-0.91552734	0.7324219	-1.2656738220000001	10.01174272	-0.3229980432	-0.36621094	-0.30517578	-0.8544922	1539957109.116
-10.180420320000001	-4.227685504000001	-3.369946286	-1.0986328	1.2817383	-1.4648438	8.728125	-0.9809570288	1.795629892	1.4648438	0.12207031	-1.159668	9.78444838	1.2907959260000001	2.98952626	0.12207031	-0.79345703	1.8920898	-10.81804164	-1.28122554	0.454589856	-0.12207031	-0.48828125	0.7324219	3.05053714	9.174340560000001	3.4237792540000007	-0.61035156	-0.61035156	0.48828125	-1.2656738220000001	10.01174272	-0.3229980432	-0.4272461	1.2817383	-3.540039	1539957109.156
-9.051123200000001	-5.139257788	-3.170166034	1.7700195	-1.2207031	-0.48828125	9.061889480000001	-0.6268554712000001	2.021728534	1.0375977	0.48828125	-0.5493164	10.34311502	1.314721646	2.934497104	2.0751953	-0.7324219	1.0986328	-11.66621106	-0.8673096040000001	0.462963858	-1.159668	0.7324219	0.7324219	3.393872104	10.259375	3.0792480040000005	-0.24414062	-0.30517578	0.18310547	5.59624002	10.80847194	1.0862304712000002	1.159668	0.91552734	-1.4038086	1539957109.196
-7.31889676	-4.71457518	-3.611596646	-1.8310547	0.30517578	-1.0986328	9.11572284	-0.46774902160000004	2.2167236420000003	0.6713867	0.79345703	0.061035156	10.869482820000002	1.6149902160000003	2.6378173920000005	1.953125	-0.79345703	1.0375977	-10.90178264	0.7967285340000001	-0.891235324	-1.0986328	0.6713867	0.61035156	2.6892577880000004	10.17204622	2.331567392	0.061035156	-0.12207031	-0.18310547	1.3063476440000001	9.32028804	-0.4438232428	-1.2817383	2.0751953	-0.6713867	1539957109.236
-9.997387680000001	-5.34741214	-5.644091754	0.18310547	0.61035156	-0.48828125	9.048730432000001	-0.6280517572	1.7250488220000002	0.48828125	0.5493164	0.36621094	11.28459514	2.2478271760000004	2.310034146	1.8310547	-0.79345703	0.7324219	-10.849145860000002	2.299267572	-1.2668701080000002	-0.12207031	0.6713867	0.18310547	1.874584964	10.395751800000001	1.9954101440000003	-0.30517578	1.4038086	-0.061035156	2.186816394	9.79401857	-2.095898462	-0.30517578	-0.6713867	0	1539957109.276
-8.80349092	-4.652368210000001	-5.60461412	-0.5493164	-2.746582	-1.0986328	8.73291034	-0.75366214	2.253808606	-0.18310547	0.061035156	0.36621094	11.158984620000002	3.134277356	1.8255371400000002	2.5634766	-0.4272461	-0.18310547	-11.55734874	1.9690917540000001	-1.259692392	-0.061035156	0.36621094	0.24414062	0.84816893	11.36235324	2.245434604	-0.48828125	1.6479492	0.24414062	1.4331542540000002	11.080028960000002	-1.159204074	0.9765625	0.24414062	-0.36621094	1539957109.316
-7.692138580000001	-4.262377896	-3.2586913940000004	-0.5493164	1.5258789	-1.3427734	8.86091304	-1.27524411	2.83879393	-0.6713867	0.6713867	0.79345703	10.44240764	3.9932128600000003	1.1675781250000001	2.4414062	0.24414062	-1.0986328	-11.448486420000002	1.141259784	-0.7010253600000002	-0.30517578	1.159668	0	0.7213623200000001	12.296654860000002	2.702417032	-0.12207031	0.8544922	-0.4272461	0.40075683900000003	10.298852340000002	-1.847070288	0.061035156	1.159668	-1.0375977	1539957109.356
-7.812963760000001	-4.231274460000001	-4.31142572	0.061035156	0.8544922	-1.0375977	8.2436277	-1.605419928	2.920141574	-1.0375977	0.12207031	1.4038086	9.758129892000001	4.023120108	1.770507788	2.2583008	-0.7324219	-1.159668	-10.411303420000001	1.129296875	-0.931909146	-0.4272461	1.4648438	-0.12207031	0.8314209260000001	11.466431200000002	2.818457068	0.18310547	0.24414062	-1.7089844	0.9295165740000001	9.92441394	-1.655664038	0.61035156	0.79345703	-1.6479492	1539957109.396
-7.3595702880000005	-4.202563400000001	-4.1260009	0.24414062	-0.18310547	-0.91552734	8.62404802	-2.107861322	3.0553222840000003	-1.0986328	-0.7324219	1.2817383	9.758129892000001	4.023120108	1.770507788	2.2583008	-0.7324219	-1.159668	-9.362158246000002	1.195092752	-1.2656738220000001	-0.48828125	1.4648438	-0.12207031	0.2177246106	9.69113768	2.5217773560000003	0	0.30517578	-2.2583008	0.9295165740000001	9.92441394	-1.655664038	0.6713867	-0.12207031	-1.8920898	1539957109.436
-6.97197284	-3.9884277160000003	-3.611596646	0.36621094	0.5493164	-0.91552734	8.99609375	-2.0301025360000002	3.116332968	-1.2817383	-0.36621094	0.8544922	9.64208966	3.23955072	2.11743161	1.3427734	-2.0751953	-0.5493164	-8.408715560000001	1.5085204680000002	-1.7106933900000003	-0.24414062	1.3427734	0	-0.5239746106000001	8.628832968000001	2.263378894	-0.48828125	-0.48828125	-1.8920898	2.3925780760000004	8.939868210000002	-0.770410144	0	0.12207031	-1.5258789	1539957109.476
-7.552173020000001	-4.504028354000001	-4.220507788000001	0.6713867	1.4038086	-1.0375977	8.850146760000001	-1.681982428	2.988330072	-1.4038086	0.4272461	0.7324219	9.778466754	3.0792480040000005	2.124609424	0.91552734	-3.2348633	-0.061035156	-8.3967527	1.874584964	-2.032495108	0.24414062	1.0986328	0.12207031	-0.7524658540000001	8.21013179	2.15571286	-0.6713867	-0.79345703	-1.5869141	2.996704074	9.170751800000001	-0.8517577880000001	0.061035156	-0.79345703	-1.0375977	1539957109.516
-8.571411240000002	-5.352197480000001	-4.136767572	1.8310547	-0.7324219	-0.4272461	8.187402160000001	-1.4211913940000003	2.95961911	-1.5258789	0.24414062	0.48828125	10.80966754	2.92971196	1.9798584260000003	0.8544922	-2.6245117	0.9765625	-9.08342302	2.08513179	-1.9559326080000001	0.5493164	1.3427734	0.30517578	-0.5813964856000001	8.755639480000001	2.183227536	-0.79345703	-0.6713867	-1.3427734	3.603222644	9.351391574	-0.663940396	0.12207031	-0.6713867	-0.79345703	1539957109.556
-8.798706070000001	-4.766015576	-4.042260880000001	1.5258789	-0.61035156	-0.061035156	8.30583516	-1.5898682100000001	3.1905028960000004	-0.8544922	-0.24414062	0	11.680566100000002	3.10317392	1.069482428	-0.061035156	-1.2207031	0.5493164	-9.222192392	1.847070288	-2.03488768	0.61035156	1.6479492	0.24414062	-0.43066405760000004	9.713867212	2.4165038940000003	-1.0375977	-0.7324219	-1.2207031	2.9237304320000006	9.07863768	-0.6854736419999999	-0.061035156	0.061035156	-0.36621094	1539957109.596
-8.60251448	-5.164379892	-4.301855432000001	1.2207031	-0.9765625	-0.061035156	8.49125998	-1.284814496	2.65935054	-0.79345703	-0.4272461	0.12207031	11.447289840000002	2.495458966	1.0575195288	-0.79345703	-0.9765625	0.4272461	-9.213818390000002	1.5156982820000002	-2.231079074	0.5493164	1.4648438	0.24414062	0.0	10.24023462	3.051733426	-1.159668	-0.79345703	-1.2207031	2.798120108	9.962695680000001	-0.1854248004	0.36621094	-0.24414062	-0.4272461	1539957109.636
-8.364452880000002	-5.172753894	-3.140258786	1.4038086	-3.2348633	0.61035156	8.98652356	-1.1340820288	2.8124755400000003	-1.5869141	-0.36621094	0	11.5274411	1.9559326080000001	1.1747558900000001	-0.6713867	-1.0986328	0.12207031	-9.92441394	1.1257080072	-2.304052716	0.79345703	1.7700195	0.12207031	0.34812010800000004	10.120605040000001	3.22160643	-1.0375977	-0.79345703	-1.0375977	2.031298822	9.778466754	-0.33137207460000007	0.30517578	0	-0.36621094	1539957109.676
-7.883544928000001	-4.285107428	-1.4786132200000002	1.3427734	-0.18310547	0.48828125	9.412402160000001	-1.44870607	2.8088867800000004	-1.953125	-0.18310547	-0.61035156	11.391064300000002	1.6269530760000002	0.808691394	-0.5493164	-0.5493164	0.24414062	-10.417285340000001	0.492871106	-2.6497802520000002	0.79345703	2.0141602	-0.061035156	0.8720947480000001	10.112231920000001	3.4812010800000004	-1.4038086	-0.61035156	-1.0375977	1.5372314300000003	9.88732878	-1.08383786	0	-0.48828125	-0.18310547	1539957109.716
-8.23764676	-3.7742920320000004	-2.3794189300000004	1.4038086	0.79345703	0.18310547	10.00217302	-1.644897464	2.616284146	-1.0986328	0.6713867	-1.0986328	11.31569838	1.4977538940000001	0.4605712860000001	-0.36621094	-0.30517578	0.18310547	-9.847851440000001	-0.03828125	-2.9775634	0.36621094	2.1362305	-0.18310547	1.08383786	9.656445288	4.2073487400000005	-1.2207031	0.18310547	-1.0375977	1.3864990020000003	9.73061502	-0.716577176	0.061035156	-0.79345703	-0.12207031	1539957109.756
-8.21013179	-4.2061523560000005	-2.180834964	1.6479492	-0.6713867	0.24414062	10.63620558	-1.119726538	1.982250998	-1.4648438	-0.91552734	-1.5869141	11.156591460000001	1.4810058900000003	0.6806884980000001	-0.061035156	-0.24414062	0	-8.9326902	-0.22131347840000004	-3.152221646	0.61035156	1.4648438	-0.24414062	0.38400878600000005	9.125292932	4.59733876	-0.8544922	0.5493164	-0.79345703	2.5074219240000004	9.346606430000001	-0.6220702880000001	-0.24414062	-1.4038086	-0.36621094	1539957109.796
-8.269946580000001	-3.7503662140000005	-1.561157248	1.5258789	0	0.36621094	10.54409146	-1.03957518	1.524072284	-1.5258789	0.9765625	-1.5258789	10.611084260000002	2.03488768	1.6329346040000001	-0.61035156	0.24414062	-0.6713867	-8.77836911	-0.2763427716	-3.3496094240000005	0.7324219	1.0986328	-0.18310547	-0.1303955072	9.000878894000001	4.474121106	-0.9765625	-0.061035156	-0.24414062	2.5074219240000004	9.346606430000001	-0.6220702880000001	-0.30517578	-1.3427734	-0.24414062	1539957109.836
-8.610888580000001	-3.3759277160000005	-1.5384277160000002	1.2817383	1.2207031	0.061035156	9.472216754	-1.27763678	1.4331542540000002	-1.3427734	0.12207031	-1.953125	10.28090854	2.3172119600000003	2.058813498	-0.61035156	0.48828125	-0.5493164	-8.994897660000001	-0.46655273560000005	-3.5266601440000005	0.61035156	0.91552734	-0.061035156	-0.24643554320000002	8.766406250000001	4.62604982	-0.7324219	-0.12207031	-0.48828125	2.22629393	9.303539840000001	-0.4450195288	-0.4272461	-1.0986328	0	1539957109.876
-8.85373552	-3.8711913940000002	-2.0731689300000005	1.0375977	0.12207031	0.18310547	8.328564300000002	-1.899707068	2.512207068	-0.6713867	0.24414062	-0.91552734	10.541699280000001	2.378222644	1.197485324	-0.30517578	-0.18310547	-0.7324219	-8.878857428000002	-0.44980469240000004	-3.6797851440000002	0.61035156	0.6713867	-0.12207031	-0.4450195288	8.67788089	4.88205571	-0.79345703	-0.24414062	-0.4272461	3.0744628600000006	9.222192392	-0.31701660340000004	-0.4272461	-1.5869141	-0.18310547	1539957109.916
-8.758032248000001	-3.849658246	-1.757348642	0.5493164	-0.18310547	0.30517578	9.14682608	-1.3972655760000001	2.396167032	-0.36621094	-0.91552734	-0.7324219	11.00585962	1.655664038	0.0897216754	-0.30517578	-0.18310547	-0.7324219	-8.69223642	-0.707006839	-3.8364991	0.5493164	0.4272461	0	-0.0885253894	8.83698732	5.207446580000001	-1.2817383	-0.36621094	-0.4272461	3.0744628600000006	9.222192392	-0.31701660340000004	-0.36621094	-1.159668	-0.061035156	1539957109.956
-8.97575679	-3.6104003600000003	-1.81357428	0.30517578	0.6713867	0.24414062	10.179223740000001	-0.898413089	1.9726807100000001	-0.36621094	-1.2817383	-0.5493164	11.962890380000001	1.4798096040000002	-0.778784146	0.12207031	1.2817383	0.48828125	-8.90996106	-0.8948242212000002	-4.00996106	0.12207031	0.30517578	-0.061035156	0.6519775360000001	9.170751800000001	5.392871106	-0.91552734	0.24414062	0.36621094	2.2813232820000002	9.552368210000001	-0.12202148560000001	-0.30517578	-0.48828125	0	1539957109.996
-9.000878894000001	-3.859228534	-1.77290036	0.18310547	-0.18310547	0.36621094	10.096679320000002	-0.735717752	2.4129150360000002	-0.12207031	-0.18310547	-0.5493164	11.163769960000002	1.9104736420000001	-0.13398437500000002	-0.5493164	1.7089844	0.61035156	-8.886035340000001	-0.6531738220000001	-3.9979980040000007	0	0.12207031	-0.061035156	0.5574707068000001	8.557055710000002	5.49934056	-0.9765625	1.3427734	0.61035156	2.8447753600000003	9.303539840000001	-0.2512207068	-0.4272461	-1.0375977	-0.12207031	1539957110.036
-8.84296875	-4.05183107	-1.6472900360000002	-0.12207031	-0.36621094	0.4272461	10.05002446	-0.663940396	2.49426268	0.30517578	0.7324219	-0.5493164	9.998584260000001	1.8937255400000002	0.9438721040000001	0.12207031	-1.953125	-0.12207031	-8.601318390000001	-0.5251708966	-4.153515576	0.061035156	-0.18310547	0	0.007177734620000001	8.431445288	5.139257788	0.4272461	0.9765625	0.48828125	3.1593994600000004	9.066674820000001	-0.47014160340000005	-0.24414062	-0.9765625	-0.061035156	1539957110.076
-9.305932608	-3.927417032	-1.8985107820000002	-0.30517578	-0.18310547	0.4272461	9.554760880000002	-0.56823732	2.427270468	0.12207031	0.30517578	-0.18310547	10.57160692	1.6748047120000003	1.9200439300000003	0.8544922	-2.1362305	-0.24414062	-9.03916034	-0.8433837860000001	-4.10805661	-0.18310547	-0.30517578	0	0.2237060504	9.2042482	5.380908246000001	-1.2207031	0.6713867	0.7324219	2.646191394	9.82871106	-0.34572753600000006	0.18310547	-0.061035156	0.061035156	1539957110.116
-9.061889480000001	-4.042260880000001	-1.7441894960000002	-0.61035156	-0.24414062	0.5493164	9.5104982	-0.30625	2.5385253600000004	0.30517578	0.36621094	0.36621094	12.403125000000001	1.485791034	1.565942392	0.9765625	-1.7700195	-0.24414062	-9.445898560000002	-0.88046875	-4.0661866	-0.61035156	-0.18310547	0	0.3529052716	8.793920926	5.9993894800000005	-0.8544922	0.5493164	1.159668	2.646191394	9.82871106	-0.34572753600000006	0.061035156	0.5493164	-0.12207031	1539957110.156
-8.224487320000001	-3.71088858	-1.5982422120000002	-0.79345703	0.6713867	0.24414062	9.79401857	-0.019140625	2.47871106	0.30517578	0.18310547	0.5493164	13.48935504	1.6317382200000001	0.8122802520000001	1.5869141	-1.2817383	0.30517578	-8.98652356	-0.26318359620000004	-3.905883786	-0.4272461	-0.36621094	-0.061035156	0.6651367212000001	9.02839357	6.203955072	-1.3427734	0.36621094	1.953125	2.24064946	9.54399411	-0.31103514400000004	0.061035156	0.5493164	-0.12207031	1539957110.196
-8.994897660000001	-3.50393071	-1.756152356	-0.9765625	-0.91552734	0.061035156	10.248608720000002	-0.21054687500000002	2.6713134000000003	0.12207031	-0.91552734	0.5493164	15.55175818	1.735815396	1.2285888580000002	1.4038086	3.2348633	2.4414062	-8.69702176	-0.5837890576	-3.7228514400000003	-0.30517578	-0.6713867	-0.12207031	0.6842773560000001	9.10615216	6.152514480000001	-1.8310547	0.18310547	2.6855469	1.9786621400000002	9.485375900000001	-0.3026611322	0	0.6713867	0	1539957110.236
-8.643188400000001	-3.4058349640000003	-1.56354982	-1.2207031	0.9765625	-0.18310547	13.618554320000001	0.44621582460000003	4.161889676	0.6713867	-3.4179688	-1.6479492	12.582567899999999	0.970190396	1.1556152160000002	1.4038086	-1.8310547	1.6479492	-8.93867212	-0.7979248200000001	-3.5314452880000005	-0.6713867	-0.79345703	-0.18310547	0.9773681610000001	9.01882338	6.002978240000001	-2.5024414	-1.3427734	3.479004	1.795629892	9.631323380000001	-0.4426269568000001	0.12207031	0.4272461	-0.061035156	1539957110.276
-8.83579074	-3.829321286	-1.6185790740000001	-0.4272461	0.36621094	-0.061035156	13.618554320000001	0.44621582460000003	4.161889676	0.6713867	-3.4179688	-1.6479492	11.834887680000001	-0.06340332068	-0.1495361322	2.1972656	1.159668	2.5024414	-8.93388678	-0.641210962	-3.31252446	-1.159668	-1.159668	-0.24414062	1.8375000000000001	7.609594748	5.9886232	-1.4648438	-1.7700195	4.0893555	2.8017089660000005	9.368139480000002	-0.1268066394	0.18310547	0.061035156	-0.18310547	1539957110.316
-8.8046875	-3.293383786	-1.753759784	-0.24414062	-0.18310547	0.24414062	11.833691100000001	0.462963858	3.452490216	0.7324219	-1.7700195	-1.5258789	10.028490920000001	0.25959472840000003	-1.7310302520000003	2.6245117	1.8310547	2.8686523	-8.875268570000001	-0.2619873004	-3.00986322	-0.9765625	-1.2207031	-0.18310547	2.7825683900000002	6.804492212	5.33066394	-0.9765625	0.12207031	4.3945312	2.56245108	9.290380890000002	0.12202148560000001	0.24414062	0.12207031	-0.061035156	1539957110.356
-8.65874002	-2.866308606	-1.888940396	-1.2817383	-0.61035156	-0.18310547	9.181518570000001	0.287109375	3.1474366000000003	1.4038086	0.30517578	-1.953125	8.234057608	1.052734375	-2.739501996	3.112793	-0.30517578	2.380371	-8.62404802	-0.38879393000000007	-2.906982428	-1.0375977	-1.2817383	-0.24414062	2.366259784	6.815259080000001	5.12490216	-0.48828125	-0.18310547	4.3945312	2.56245108	9.290380890000002	0.12202148560000001	-0.18310547	0.36621094	0.24414062	1539957110.396
-9.69472644	-3.2682617800000004	-2.173657248	-0.9765625	0.18310547	0	7.030590560000001	-1.0670898560000002	2.7586425720000003	1.3427734	-0.6713867	-1.159668	8.528344748	1.4044433900000002	-3.07805162	3.6621094	-0.5493164	2.6855469	-9.029589660000001	-0.6328369110000001	-2.886645468	-0.8544922	-1.4648438	-0.36621094	1.9355957460000002	6.693237320000001	5.193090560000001	0.4272461	0.6713867	3.6621094	2.7131836060000003	9.917236420000002	-0.6101074280000001	0.24414062	-0.61035156	0.18310547	1539957110.436
-9.573901260000001	-3.0720702880000004	-2.837597644	-1.8310547	-0.7324219	-0.4272461	6.74348143	-2.30883786	1.1723632788	1.4038086	-2.1972656	-1.2817383	5.243335160000001	0.6077148560000001	-2.158105432	3.112793	-5.3710938	0.48828125	-10.534521760000002	-0.7213623200000001	-2.2944824280000002	-1.0986328	-1.4038086	-0.48828125	1.9930175720000003	6.884643570000001	4.97775908	1.6479492	0.7324219	2.9296875	2.8064941100000005	9.843066100000001	-0.17465820680000002	0.5493164	0.24414062	0	1539957110.476
-8.391967752000001	-2.7861572480000003	-2.274145468	-2.0751953	0.8544922	-0.7324219	8.029492212000001	-3.234765576	1.214233426	3.2348633	-1.953125	-1.4038086	8.20534694	-0.2237060504	-2.0731689300000005	3.4179688	-2.1972656	0.30517578	-10.58117662	-0.764428714	-1.9595214660000002	-1.7700195	-0.61035156	-0.4272461	3.9190429320000004	7.0772461060000005	5.48498552	1.8920898	1.4038086	0.79345703	1.4403320680000002	9.73061502	-0.898413089	0.48828125	1.2817383	-0.4272461	1539957110.517
-8.50441893	-3.12351088	-3.643896466	-2.6245117	0.7324219	-1.2817383	6.957617212000001	-2.53254393	0.2524169928	4.1503906	-6.286621	-1.0375977	8.93747554	-1.465454074	-1.6317382200000001	4.1503906	-1.5258789	0	-10.009350540000002	-1.141259784	-2.031298822	-2.4414062	-0.48828125	-0.36621094	5.303149460000001	6.90378444	5.666821580000001	2.8686523	2.8076172	0.61035156	1.3482177520000003	9.375317392	-1.5432128600000001	0.48828125	0.91552734	-0.48828125	1539957110.556
-8.73410643	-3.8388915740000003	-4.05422374	-2.319336	-0.79345703	-1.159668	10.20673822	-1.5384277160000002	-0.4605712860000001	4.4555664	-0.91552734	-1.159668	9.575097840000002	-2.020532248	0.6507812500000001	3.540039	0.12207031	-0.36621094	-9.536816394	-0.5837890576	-2.0923096040000004	-3.112793	-0.48828125	-0.36621094	5.65844748	6.5664307100000014	5.42995607	3.0517578	3.7841797	1.4038086	3.6056152160000003	9.92321736	-0.754858426	0.8544922	0.36621094	-1.0986328	1539957110.596
-8.193384080000001	-3.5984375	-3.737207068	-2.319336	-0.24414062	-1.0375977	9.862207460000002	-0.40434570680000004	0.45339357	5.1879883	0.6713867	-0.8544922	9.894507280000001	-1.6736084260000001	0.07536621106000001	3.540039	-1.4648438	-1.2207031	-9.3322509	0.41271972840000004	-1.961914038	-2.8076172	-0.8544922	0	4.702612320000001	6.981542932000001	4.273144568	3.6010742	4.638672	2.1362305	2.5385253600000004	9.375317392	-1.1580077880000001	0.4272461	2.5634766	-0.8544922	1539957110.636
-8.5068116	-3.7395996400000002	-3.8711913940000002	-2.1972656	0.36621094	-0.91552734	8.923120108	0.2978759784	0.3505126800000001	5.3710938	-0.48828125	-0.91552734	10.3526857	-1.408032248	-1.156811502	2.8686523	-1.5258789	-1.2817383	-9.593042032000001	0.8218505890000001	-1.6305420320000001	-2.8076172	-0.8544922	0.12207031	3.9836425720000004	7.730419928000001	3.6104003600000003	3.1738281	4.0283203	2.4414062	1.8219482820000001	9.395654254	-1.868603534	0	2.380371	-0.61035156	1539957110.676
-8.59414038	-3.6869628600000004	-4.719360324	-2.1972656	-0.7324219	-0.7324219	9.701904254	0.679492212	-1.0240234620000002	5.1879883	1.8920898	-0.5493164	11.704491820000001	-0.27395019960000005	-2.22629393	2.319336	-0.36621094	-1.2817383	-9.77128894	0.907983426	-1.41640625	-3.0517578	-0.8544922	0.18310547	3.66303714	8.24123552	3.7204589660000003	3.7231445	4.272461	2.319336	2.356689496	9.329858426000001	-1.6891601440000001	0.36621094	1.5869141	-0.48828125	1539957110.716
-8.713769568	-3.4776123200000004	-4.164282248	-2.1362305	-1.5869141	-0.79345703	9.651660340000001	0.763232428	-1.091015625	4.699707	1.8310547	-0.48828125	12.2918705	0.15551757200000002	-2.878271466	2.5024414	0.30517578	-0.5493164	-9.96748004	0.8134765380000001	-1.183129892	-3.3569336	-0.7324219	-0.061035156	3.4034423920000005	9.37890625	3.9728759000000005	3.6621094	3.9672852	1.953125	2.920141574	9.559545926	-1.297973642	0.18310547	1.6479492	-0.5493164	1539957110.756
-7.801000900000001	-3.3843016200000005	-4.03986821	-2.6245117	0.9765625	-0.91552734	9.516479532	1.106567392	-0.5239746106000001	5.2490234	0.12207031	-0.24414062	12.2416259	0.0418701178	-2.8423827880000005	2.8686523	-0.48828125	-1.0986328	-9.953125	1.5396240020000003	-0.8972167932	-3.112793	-0.6713867	-0.061035156	3.109155252	9.718652160000001	4.2061523560000005	3.6010742	3.2958984	1.8310547	1.2895996400000003	10.146923920000003	-1.189111322	0.48828125	2.8076172	-0.48828125	1539957110.796
-7.930200180000001	-3.8065917540000007	-4.250415036	-2.5634766	0.12207031	-0.7324219	10.4543705	1.8566405760000002	-0.5443115216000001	4.3945312	0.6713867	-0.24414062	12.144726440000001	0.6519775360000001	-2.592358426	3.112793	1.0986328	-0.9765625	-9.80239218	1.6496826080000002	-0.80390625	-2.5634766	-0.79345703	-0.24414062	3.869995108	9.590649460000002	3.9501464660000005	2.8686523	3.0517578	1.8310547	1.314721646	9.27961412	-1.544409146	-0.4272461	1.8920898	-0.36621094	1539957110.836
-8.31420926	-3.42497554	-4.580590854	-2.1362305	0.30517578	-0.91552734	10.57160692	1.9942138580000002	0.12321777160000001	4.0283203	1.8310547	-0.5493164	11.82172824	0.5969482428	-3.1689697480000003	3.3569336	2.746582	-0.30517578	-9.99021016	1.06589357	-0.69504393	-2.9296875	-0.5493164	-0.4272461	3.694140576	9.310717752	4.165478534	2.2583008	3.3569336	1.4648438	1.08383786	9.72224092	-1.459472644	-0.18310547	1.0375977	0.061035156	1539957110.876
-8.461352340000001	-3.410620108	-4.712182608	-2.0141602	-0.48828125	-0.5493164	9.79401857	1.284814496	0.362475589	4.0893555	0.79345703	-0.8544922	11.82172824	0.5969482428	-3.1689697480000003	3.3569336	2.746582	-0.30517578	-9.96748004	1.0742675720000001	-0.805102536	-3.2348633	-0.48828125	-0.36621094	3.9800537140000007	8.915942392	3.8915283540000005	2.1362305	3.2348633	1.7089844	1.6724121400000003	9.4004393	-0.9486572480000001	-0.79345703	0.18310547	0	1539957110.916
-8.718554712000001	-3.6068116	-4.57819838	-2.1362305	0.30517578	-0.36621094	9.16118161	1.1903076080000001	0.30385742800000004	4.0283203	1.4038086	-0.5493164	11.82172824	0.5969482428	-3.1689697480000003	3.3569336	2.746582	-0.30517578	-9.517675720000002	1.5456054320000001	-0.707006839	-3.0517578	-0.4272461	-0.61035156	4.46455072	9.96867662	3.1761474640000005	1.4038086	3.9672852	1.8310547	2.58278804	9.756933606	-0.5335449280000001	-0.4272461	-0.30517578	0.061035156	1539957110.956
-8.725732428	-2.5720214660000003	-5.317504892	-1.8920898	-2.8686523	-0.061035156	8.825024460000002	1.66044928	-0.4844970746000001	4.1503906	0.7324219	-0.12207031	11.82172824	0.5969482428	-3.1689697480000003	3.3569336	2.746582	-0.30517578	-8.673095746000001	1.5934570680000002	-0.5239746106000001	-3.2348633	-0.79345703	-0.5493164	4.34851088	9.459057608	3.277832068	1.2207031	3.6010742	1.8310547	2.56484375	8.69702176	-0.8565429712000001	-0.9765625	-0.24414062	-0.12207031	1539957110.996
-7.97565944	-2.068383786	-4.749267572000001	-2.380371	-0.5493164	-0.24414062	8.96977536	2.0336913940000003	-0.611303714	3.8452148	0.061035156	-0.24414062	11.82172824	0.5969482428	-3.1689697480000003	3.3569336	2.746582	-0.30517578	-8.68864766	1.1771484620000001	-0.6280517572	-3.0517578	-1.159668	-0.91552734	3.923828076	8.9661866	3.124707068	0.9765625	3.6010742	2.0141602	3.7395996400000002	9.030786240000001	-0.949853534	-0.6713867	-0.4272461	-0.24414062	1539957111.036
-8.259179712	-2.0253173920000003	-6.549682608000001	-3.3569336	0.061035156	-0.7324219	8.57858876	2.310034146	-0.0418701178	3.90625	0.36621094	-0.79345703	11.82172824	0.5969482428	-3.1689697480000003	3.3569336	2.746582	-0.30517578	-9.80598192	1.2668701080000002	-0.2452392572	-3.479004	-1.159668	-1.0375977	3.5553711060000004	8.5666259	2.5157959260000005	0.7324219	3.8452148	2.0751953	4.34611821	10.381396760000001	-0.657958966	-0.12207031	0.79345703	-0.48828125	1539957111.076
-8.278320288000002	-1.459472644	-7.20166034	-3.6010742	-5.004883	-1.3427734	7.8907228400000005	2.860327176	0.1459472644	4.3945312	0.48828125	-0.9765625	11.82172824	0.5969482428	-3.1689697480000003	3.3569336	2.746582	-0.30517578	-10.251000900000001	1.111352536	0.3002685504	-3.479004	-0.8544922	-1.0986328	3.817358426	8.456567392	2.516992212	0.6713867	3.112793	1.8920898	4.34611821	10.381396760000001	-0.657958966	-0.61035156	1.953125	-0.48828125	1539957111.116
-6.621460160000001	-1.0108642572	-6.54011232	-4.8217773	-2.8076172	-2.1362305	7.35598143	3.32807608	0.0885253894	4.333496	-0.4272461	-0.7324219	11.151807100000001	0.14833984620000001	-2.282519568	3.3569336	2.746582	-0.30517578	-10.02609874	0.3182128894	0.5598632788000001	-4.0893555	-0.4272461	-1.2817383	4.362866214	8.12878444	2.6485839660000003	0.8544922	2.8076172	1.3427734	1.528857428	9.46145018	-1.8697998200000001	-0.61035156	4.3945312	-0.18310547	1539957111.156
-6.008960160000001	-2.25859375	-6.766211060000001	-5.493164	-0.4272461	-2.746582	7.909863220000001	3.2706542540000005	0.2069580072	4.211426	-0.36621094	-0.12207031	11.151807100000001	0.14833984620000001	-2.282519568	3.8452148	2.5024414	-0.30517578	-10.01174272	0.0035888672120000004	0.657958966	-4.9438477	-0.061035156	-1.0375977	4.439428714000001	7.01503894	2.55288089	1.4038086	2.746582	0.9765625	1.1352783540000002	9.485375900000001	-1.693945288	-0.61035156	4.9438477	-0.4272461	1539957111.196
-7.09160144	-3.4776123200000004	-6.67648912	-5.2490234	-3.112793	-2.8686523	8.819042932	2.7478759000000004	0.387597644	3.90625	0.12207031	0.18310547	9.82033696	-0.40793457460000004	-0.056225586060000006	3.8452148	2.5024414	-0.30517578	-10.178027160000001	0.3732421924	0.613696286	-5.3100586	-0.18310547	-0.79345703	3.829321286	6.62385234	2.0671875	1.8310547	2.0141602	0.7324219	1.1352783540000002	9.485375900000001	-1.693945288	-0.36621094	4.8828125	-0.79345703	1539957111.236
-7.988818390000001	-3.5242675720000003	-5.819946580000001	-5.79834	-3.9672852	-2.746582	8.993701080000001	2.201171924	0.45578614200000006	4.1503906	0.79345703	0.061035156	8.89321286	-0.9366943390000001	0.1112548822	2.380371	1.4648438	-0.30517578	-9.87895468	0.4450195288	0.7668212860000001	-5.065918	0	-0.48828125	4.09011232	7.18969748	2.001391574	1.8310547	2.0751953	0.79345703	1.137670926	9.916039840000002	-1.2094482428000002	-0.48828125	5.92041	-0.6713867	1539957111.276
-9.089404254	-2.8698974640000006	-5.40483426	-6.164551	-3.112793	-2.5024414	8.456567392	2.1305908540000003	-0.16508788940000002	4.0283203	2.380371	1.0375977	7.528247300000001	-0.860131839	-1.07785643	3.7841797	-2.319336	-1.4648438	-10.345508180000001	0.025122070680000004	0.966601538	-5.004883	-0.12207031	-0.30517578	4.2193116	7.525854532	3.0409667540000003	2.0141602	1.7089844	0.30517578	1.2082519568	10.0895018	-0.6890625	-0.7324219	5.432129	-0.4272461	1539957111.316
-8.52236322	-3.1282959260000003	-4.94904802	-5.493164	-4.333496	-2.380371	7.774682608000001	2.204760782	-1.341040036	2.5634766	-1.159668	2.0751953	9.170751800000001	0.8206542932	-1.123315396	3.112793	-1.0986328	-1.0986328	-10.839575180000002	-1.070678714	1.062304712	-5.432129	0.18310547	-0.61035156	4.038671924000001	8.80349092	3.541015576	3.112793	2.1972656	-0.5493164	1.2082519568	10.0895018	-0.6890625	-0.7324219	3.8452148	-0.6713867	1539957111.356
-8.19577626	-4.565038940000001	-3.3292724640000007	-5.6152344	-1.5869141	-2.4414062	10.11103534	1.41640625	-0.7871582068	2.6855469	1.159668	2.6245117	9.0092527	1.238159146	0.15073241820000002	2.9907227	-2.8076172	-1.3427734	-10.36584514	-1.15441893	0.7428955072	-6.1035156	-0.061035156	-0.4272461	4.15471196	9.671997300000001	3.4297608800000003	4.211426	2.319336	-1.5869141	6.650170926	9.383691394000001	0.2572021466	-0.9765625	5.6762695	-0.61035156	1539957111.396
-9.077441394000001	-4.17265625	-3.2048584260000004	-5.126953	-4.0283203	-2.380371	9.22338858	1.2788329680000001	-0.7034179712000002	3.3569336	-0.12207031	2.8076172	9.575097840000002	1.96669928	0.32539062500000004	3.0517578	-2.319336	-1.2207031	-10.06796924	-0.732128894	0.08732910340000001	-5.859375	0.061035156	-0.12207031	3.5015380400000002	9.69592302	3.721655252	3.1738281	2.319336	-1.159668	6.35109874	8.798706070000001	-0.955834964	-0.61035156	8.361816	0.36621094	1539957111.436
-8.70061052	-4.236059604	-2.6485839660000003	-4.272461	-2.746582	-1.953125	9.83110324	1.0503417932	-1.32189946	3.540039	-1.0986328	2.5024414	11.58366664	3.694140576	-0.4139160144	3.7231445	-1.2817383	-1.5258789	-10.18520468	-0.8960205072	-0.16628417539999998	-5.3100586	0.48828125	-0.18310547	3.06608876	9.14802266	3.476416034	2.1362305	4.3945312	-0.48828125	6.336743210000001	7.992407248	-2.795727536	1.3427734	9.399414	0.8544922	1539957111.476
-8.86330571	-3.5625489200000002	-3.185717752	-4.8828125	-1.0375977	-1.8310547	10.6589357	0.6759033540000001	-1.524072284	3.540039	-1.0986328	2.5024414	11.58366664	3.694140576	-0.4139160144	3.7841797	-1.8920898	-2.1972656	-10.12180162	-0.9510498200000002	-0.33137207460000007	-4.8828125	0.30517578	-0.30517578	1.949951178	9.74138179	3.198876996	1.6479492	4.760742	-0.18310547	6.123803420000001	9.701904254	-5.532836960000001	2.6245117	8.666992	1.0986328	1539957111.516
-9.34780252	-3.5493896760000005	-3.6702148560000003	-4.3945312	-4.0283203	-1.6479492	10.5488768	-0.32658691100000004	-1.5779052520000003	3.8452148	0	2.5634766	12.62324182	4.419091754000001	-0.976171875	3.6621094	1.2817383	-1.5258789	-10.030884080000002	-1.5491942900000002	-0.36367187500000003	-5.126953	0.24414062	-0.30517578	1.3972655760000001	10.28330072	3.2144287140000003	1.4038086	3.9672852	-0.12207031	1.753759784	10.73789038	-6.51977536	4.3945312	11.291504	0.9765625	1539957111.556
-8.637207068	-3.081640576	-3.6893554320000006	-5.3710938	-3.112793	-1.8920898	10.78334964	-1.102978534	-2.050439496	4.0893555	-1.5258789	1.8310547	11.7140625	4.3329589660000005	-1.25729982	3.7841797	0.4272461	-1.5258789	-9.849048020000001	-1.8052001800000002	-0.37204589660000004	-5.432129	0.12207031	-0.36621094	1.6317382200000001	10.0560054	3.1366699280000003	1.2207031	3.8452148	-0.12207031	1.753759784	10.73789038	-6.51977536	2.8686523	11.779785	2.0141602	1539957111.596
-8.021118210000001	-3.323291034	-3.7683105040000004	-5.6762695	-1.3427734	-1.5869141	11.897095140000001	-1.509716754	-2.327978534	3.540039	0.18310547	1.5869141	11.7140625	4.3329589660000005	-1.25729982	4.0283203	0.5493164	-1.4648438	-9.29516574	-1.4570800720000001	-0.308642572	-5.493164	-0.30517578	-0.24414062	1.7657226440000002	9.701904254	2.930908246	1.2817383	3.9672852	-0.061035156	-1.74299321	11.143433	-5.492163039999999	2.9907227	9.643555	2.6245117	1539957111.636
-7.86560054	-3.261083966	-3.7659179320000007	-4.9438477	-2.746582	-1.2207031	11.25947284	-1.89013678	-1.9595214660000002	4.1503906	-0.36621094	1.3427734	10.837183	3.958520468	-0.8194580072000001	3.9672852	0.61035156	-1.3427734	-9.261669928000002	-1.146044928	0.014355469240000002	-5.554199	-0.48828125	-0.18310547	1.6317382200000001	9.518872300000002	2.6306396760000004	0.91552734	3.7841797	0.24414062	0.1208251996	10.173241820000001	-2.2849121400000003	4.5166016	5.432129	2.9296875	1539957111.676
-8.009155252000001	-3.301757788	-3.794628894	-5.004883	-2.1972656	-1.0986328	10.800097840000001	-1.7657226440000002	-1.814770468	4.3945312	-0.6713867	0.91552734	10.943652160000001	3.773095746	-1.341040036	4.0893555	0.91552734	-1.2207031	-9.012841754	-0.6615478240000001	0.22131347840000004	-5.3100586	-0.79345703	-0.12207031	1.6903564300000002	9.201855432	2.292089856	0.7324219	3.90625	0.48828125	0.1208251996	10.173241820000001	-2.2849121400000003	5.065918	3.7231445	2.319336	1539957111.716
-7.676586960000001	-3.302954074	-3.773095746	-5.126953	-2.9907227	-1.4038086	9.89689946	-1.5145019960000001	-1.5551757200000003	4.272461	-0.30517578	0.91552734	10.81804164	3.408227536	-1.337451178	3.7231445	2.746582	-1.0986328	-9.08461911	-0.0490478534	0.517993161	-4.8217773	-1.0375977	0	1.61977536	8.8214357	1.90808107	1.0375977	4.211426	0.6713867	0.9630126800000001	9.564331070000001	-2.081542932	4.1503906	7.385254	0.4272461	1539957111.756
-7.15978984	-3.0708741	-2.86870108	-4.8828125	-1.7700195	-1.4038086	8.766406250000001	-1.227392572	-1.6078125	4.272461	-0.30517578	0.91552734	9.82392572	3.1151367800000003	-1.331469748	3.9672852	1.7700195	-0.8544922	-9.145629892	0.22490234620000002	0.7393066100000001	-4.1503906	-0.79345703	-0.061035156	1.3924804320000002	8.55466304	1.553979532	1.3427734	4.0893555	0.79345703	0.9630126800000001	9.564331070000001	-2.081542932	2.319336	8.605957	-0.6713867	1539957111.796
-7.40263678	-2.9141601440000002	-2.9213378600000004	-4.272461	-1.7089844	-0.7324219	8.14433606	-0.8266357428000001	-1.6269530760000002	4.4555664	-0.91552734	1.4648438	9.53083516	3.4967528960000003	-1.24294429	3.7841797	2.4414062	-0.61035156	-8.915942392	0.2344726538	0.8062988220000001	-4.1503906	-0.61035156	-0.061035156	1.3075439300000002	8.356079074	1.4929687500000002	1.6479492	3.7841797	0.8544922	-1.629345746	8.07973642	-2.1975829680000003	3.1738281	5.7373047	-0.7324219	1539957111.836
-7.229174820000001	-2.988330072	-3.1103514400000005	-3.8452148	-0.24414062	-0.61035156	8.17185054	-0.7572509980000001	-1.1903076080000001	4.3945312	-1.3427734	1.159668	9.53083516	3.4967528960000003	-1.24294429	3.479004	0.6713867	-0.79345703	-8.73291034	-0.1112548822	0.8972167932	-3.9672852	-0.4272461	0.061035156	1.5025390379999999	8.36325679	1.848266574	1.7089844	3.540039	0.5493164	3.3400389400000003	8.719750900000001	-0.19619140380000002	3.112793	3.540039	-0.79345703	1539957111.876
-8.895605432000002	-3.011059604	-3.6797851440000002	-4.0283203	-0.61035156	-0.61035156	9.03796376	-0.6986327880000001	-1.62575679	4.0893555	-1.7089844	0.91552734	9.656445288	3.466845746	-1.161596646	4.0283203	-0.18310547	-0.5493164	-8.342919928	-0.3756347644	0.783569339	-4.0283203	-0.6713867	0.36621094	1.60183107	8.43503444	2.204760782	1.7700195	3.479004	0.61035156	5.023217752000001	8.985326980000002	-1.091015625	2.1362305	2.1362305	0	1539957111.916
-10.97116664	-5.45148912	-4.681079074	-2.1362305	-1.0986328	-1.4648438	10.03686502	-0.9031982428000002	-0.5036376800000001	4.0893555	-1.2207031	0.61035156	10.28330072	3.311328076	-1.076660144	3.90625	0.6713867	-0.5493164	-9.24372554	0.1626953076	0.49765625	-4.1503906	-1.0986328	1.2207031	1.644897464	8.150317392	2.032495108	1.5869141	3.2348633	1.2207031	5.023217752000001	8.985326980000002	-1.091015625	0.4272461	-0.12207031	-0.061035156	1539957111.956
-10.74267572	-6.77817392	-3.649877896	-1.5258789	-2.4414062	-0.8544922	10.6170652	-1.567138678	-0.27993163940000004	4.4555664	-0.7324219	0.30517578	10.28330072	3.311328076	-1.076660144	3.6010742	0.8544922	-0.36621094	-12.212914840000002	1.3386474640000001	0.571826178	-3.7841797	-0.30517578	1.953125	1.9989990020000004	8.985326980000002	1.280029254	1.6479492	3.6010742	1.5869141	2.112646466	12.234448380000002	-3.5326415740000003	-0.91552734	4.0893555	-2.8686523	1539957111.996
-7.710082968000001	-3.32807608	-2.902197284	-2.8076172	-1.5258789	-0.79345703	10.82402356	-2.1700683900000004	-1.035986322	3.7231445	-0.36621094	0.30517578	10.4041259	3.47163089	-1.8410888580000002	3.1738281	0.5493164	-0.4272461	-11.59204074	1.8255371400000002	-0.07177734424	-3.112793	0.5493164	0.5493164	3.4728271760000005	11.8935054	0.1997802716	1.8310547	5.065918	1.6479492	4.365258786	13.842260880000001	2.3112304320000003	-2.8076172	4.0283203	-0.91552734	1539957112.036
-8.766406250000001	-4.155908246	-4.187011780000001	-3.4179688	1.4038086	-1.4648438	10.69003894	-3.2874023560000003	-1.5599609620000003	2.6245117	-0.48828125	1.0986328	11.876758180000001	5.971875000000001	-2.282519568	2.9907227	2.0141602	-1.3427734	-11.163769960000002	1.7980224640000002	-0.878076178	-2.8686523	-0.18310547	-0.12207031	3.220410144	12.928296220000002	-0.019140625	1.8920898	6.591797	0.9765625	-2.4153076080000004	8.08691394	-0.5072265576	0.36621094	-2.0751953	-1.8920898	1539957112.076
-9.650463760000001	-3.923828076	-5.70629892	-3.2348633	-1.8310547	-1.0375977	9.939965560000001	-3.4237792540000007	-0.7979248200000001	2.380371	0.18310547	1.4038086	11.876758180000001	5.971875000000001	-2.282519568	2.746582	2.0751953	-1.2817383	-11.16496556	0.6543701080000001	-0.19020996400000004	-2.8686523	0.061035156	-0.18310547	1.4546875000000001	12.88522914	0.32658691100000004	1.159668	6.958008	0.8544922	2.331567392	10.912548920000003	-1.5360351440000002	-0.4272461	-0.79345703	-2.1362305	1539957112.116
-8.576196580000001	-3.2634764400000003	-4.112841754000001	-3.0517578	0.30517578	-0.9765625	9.066674820000001	-3.5517822480000003	0.33137207460000007	2.9907227	0.18310547	0.8544922	11.631518080000001	6.39895018	-2.9823487400000004	2.6245117	1.159668	-1.3427734	-10.798901260000001	0.6208740020000001	0.031103515380000002	-3.9672852	-0.30517578	-0.24414062	0.708203125	12.55744658	0.1878173822	0.7324219	5.004883	1.0986328	0.095703125	10.006958360000002	-2.48828125	-0.36621094	1.5258789	-2.746582	1539957112.156
-7.757934800000001	-2.9500489200000004	-3.78984375	-2.5024414	-0.18310547	-1.159668	8.58696286	-3.917846646	0.22968750000000002	3.4179688	-1.2207031	0.5493164	11.105151260000001	6.1764402	-3.0744628600000006	2.8686523	2.1972656	-1.4038086	-9.869384980000001	1.168774411	0.01076660144	-4.0283203	-0.12207031	-0.36621094	1.353002896	11.59084514	0.2129394568	0.91552734	3.6010742	0.79345703	0.095703125	10.006958360000002	-2.48828125	0.18310547	0.36621094	-3.0517578	1539957112.196
-7.01503894	-2.757446286	-4.256396466	-2.8686523	0.7324219	-1.2817383	8.609692392	-4.28151857	0.21054687500000002	3.479004	-0.61035156	0.48828125	10.1660643	5.60700679	-2.04086911	2.5634766	2.746582	-1.4038086	-9.21501448	1.2154297120000002	0.1040771466	-3.90625	-0.12207031	-0.79345703	1.829125998	9.66003444	0.20935058900000003	1.2207031	3.90625	0.30517578	1.8458740020000002	9.514086960000002	-2.274145468	0.48828125	1.2207031	-3.540039	1539957112.236
-6.699218750000001	-3.226391574	-4.544702176	-1.8920898	-0.12207031	-1.3427734	8.00197734	-3.9429687500000004	0.5479003894	3.540039	-0.6713867	0.30517578	9.023608426000001	4.81745607	-1.0886230432000001	2.6245117	2.1972656	-1.3427734	-8.57858876	1.5156982820000002	0.20935058900000003	-3.6621094	-0.061035156	-0.79345703	1.181933606	8.35009784	0.1626953076	0.91552734	4.333496	0.18310547	1.698730432	8.991308606	-0.28471679320000004	0.7324219	2.9907227	-3.3569336	1539957112.276
-6.5760009	-3.487182608	-4.494457968	-1.953125	-0.061035156	-1.5869141	7.608398560000001	-2.987133786	0.5873779254	3.2348633	-1.6479492	0.061035156	8.694628894000001	4.724145468000001	-1.0264160340000001	2.8076172	2.0141602	-1.159668	-8.31420926	1.9415771760000002	0.3337646466	-3.2958984	-0.061035156	-0.61035156	0.5825927716	7.966088760000001	0.13757324280000002	-0.061035156	3.8452148	0.4272461	1.294384784	9.0092527	-0.6232665740000001	0.18310547	2.6855469	-2.8686523	1539957112.316
-7.384692392	-3.1593994600000004	-4.892822284	-0.91552734	-0.61035156	-0.9765625	7.751952880000001	-2.20236821	0.850561502	2.8076172	-1.4038086	-0.061035156	8.694628894000001	4.724145468000001	-1.0264160340000001	2.8076172	1.8310547	-0.79345703	-8.456567392	2.269360324	0.5227783246000001	-2.8686523	0.12207031	-0.5493164	0.49167482	8.03427716	-0.019140625	-0.18310547	3.4179688	0.36621094	0.5215820288	9.20305162	-0.6651367212000001	0.061035156	1.7089844	-2.0751953	1539957112.356
-7.4780027	-2.613891574	-5.159594748	-1.2817383	-2.2583008	-0.7324219	7.94335962	-1.88774411	1.299169928	2.746582	-0.91552734	-0.4272461	8.693432608	4.966992212	-1.1580077880000001	2.5634766	1.4648438	-0.61035156	-7.99838858	2.55288089	0.6962402160000001	-2.380371	0	-0.61035156	0.46655273560000005	8.657543930000001	-0.00837402356	-0.18310547	2.5024414	0.36621094	0.6854736419999999	8.706591754	-1.3637695680000002	-0.4272461	1.3427734	-2.0141602	1539957112.396
-8.22089856	-2.646191394	-4.407128894	-1.953125	-1.8310547	-0.48828125	8.40153804	-1.599438498	1.053930661	2.2583008	-1.4648438	-0.36621094	9.264062500000001	5.421582068	-0.8625244110000001	1.8310547	1.7700195	-0.061035156	-8.4386232	2.652172824	0.5873779254	-1.0986328	-0.36621094	-0.7324219	0.4139160144	9.069067392000001	0.22131347840000004	-0.24414062	1.6479492	0.4272461	0.6854736419999999	8.706591754	-1.3637695680000002	-0.4272461	1.5258789	-2.1362305	1539957112.436
-8.878857428000002	-2.0671875	-4.856933606	-1.4038086	-2.4414062	0	9.00805661	-1.015649411	1.3996582460000002	1.5258789	-1.0375977	-0.5493164	9.264062500000001	5.421582068	-0.8625244110000001	1.2207031	1.0375977	0.24414062	-9.192285340000002	1.21901857	0.48090820680000007	-0.6713867	-0.24414062	-1.159668	0.7129882787999999	9.31191394	0.7117919928	-0.36621094	0.91552734	0.30517578	0.8816650360000001	9.102563400000001	-0.7560547120000001	-0.18310547	2.380371	-2.319336	1539957112.476
-8.6264402	-2.99191893	-5.578295926000001	-2.9296875	-0.9765625	-0.24414062	9.68515625	-0.773999002	1.8578369600000002	1.2207031	-1.0375977	-0.8544922	9.4004393	5.5639402	-0.3505126800000001	0.5493164	0.5493164	0.4272461	-10.90297824	-0.06699218750000001	0.79194339	-0.4272461	-0.5493164	-1.2817383	1.642504892	10.43164038	1.697534146	-0.24414062	0.4272461	0.061035156	2.162890576	10.4208741	-2.00258786	-0.36621094	3.112793	-2.2583008	1539957112.516
-10.152904860000001	-5.054321580000001	-6.13098143	-4.0893555	2.5634766	-0.61035156	10.603905760000002	-1.195092752	1.9930175720000003	0.91552734	-1.0375977	-1.159668	9.936376800000001	6.12021466	-0.3541015576	0.30517578	0.061035156	-0.12207031	-13.41757788	-1.494165036	0.79194339	-0.9765625	-0.5493164	-0.91552734	2.68566893	11.96528354	2.9177491	-0.18310547	-0.24414062	-0.24414062	2.162890576	10.4208741	-2.00258786	-0.79345703	2.746582	-1.7089844	1539957112.556
-11.297753600000002	-5.9551268	-5.958715560000001	-0.24414062	-3.2348633	0.12207031	11.83847644	-2.4488037140000003	1.335058606	0.79345703	-0.18310547	-1.0375977	10.609887680000002	6.59992662	-0.416308606	0.36621094	-0.6713867	-0.79345703	-13.549170320000002	-1.5013427520000002	0.0825439496	-1.2817383	0.4272461	-1.159668	3.019433606	12.43303264	3.2144287140000003	-0.18310547	-0.36621094	-0.7324219	3.3412353240000003	11.59682608	-0.9989013580000001	-1.2207031	3.2348633	0.24414062	1539957112.596
-8.58217752	-6.19558107	-2.702417032	0.91552734	-3.8452148	0.30517578	11.80976538	-9.61816394	-15.38188498	1484.9243	1654.0527	-331.11572	11.1278804	6.719555710000001	-0.3373535144	0.36621094	-0.12207031	-1.0375977	-11.377904860000001	-0.0885253894	-0.729736322	-1.2817383	-0.30517578	-0.30517578	1.3769287140000002	11.16496556	2.92971196	-0.36621094	-0.30517578	-0.5493164	4.594946286	10.6589357	0.41870117800000006	-2.380371	2.1362305	2.9907227	1539957112.636
-7.141845746	-4.2061523560000005	-1.592260782	-2.0141602	3.3569336	-0.12207031	11.01542932	-4.435839856	0.09331054320000001	-0.24414062	0.5493164	0	9.47341304	6.391772660000001	0.5227783246000001	0.12207031	0.18310547	-0.48828125	-9.926807100000001	-0.2811279254	-1.8458740020000002	0.18310547	0	0.24414062	-0.5072265576	9.10495607	2.920141574	-0.061035156	0.6713867	0	4.594946286	10.6589357	0.41870117800000006	-1.3427734	2.2583008	4.5776367	1539957112.676
-9.326269568	-3.85444339	-3.2742432100000003	-1.5869141	1.3427734	-0.18310547	9.579882788	-3.42736821	0.5562744110000001	-0.24414062	1.159668	-0.061035156	9.47341304	6.391772660000001	0.5227783246000001	0.061035156	0.48828125	0.48828125	-8.963793930000001	-1.4750244600000002	-1.7094971040000002	0.061035156	-0.5493164	0.48828125	-1.3793212860000001	8.29506839	3.2503173920000004	0.36621094	0.4272461	0.4272461	-0.1399658246	12.303833360000002	-1.5575683900000001	-0.36621094	2.9296875	5.004883	1539957112.716
-9.59782698	-4.212133786	-3.7659179320000007	0.36621094	-4.4555664	0.36621094	8.902783246	-2.830419928	0.3541015576	-0.12207031	1.159668	0	8.649169928000001	6.403735520000001	0.3517089856000001	0.12207031	0.24414062	1.0375977	-9.284399460000001	-1.6281494600000002	-1.1556152160000002	-0.36621094	-0.24414062	0.6713867	-0.649584964	8.972167932000001	3.4393310700000006	0.79345703	-0.61035156	0.4272461	0.4091308606000001	10.997485520000001	-2.332763678	-0.61035156	2.0751953	5.126953	1539957112.755
-6.735107428000001	-3.3077391200000004	-1.74299321	-0.4272461	-0.91552734	0.36621094	8.512792932	-2.6114991	-0.21652832460000004	0	0.7324219	0	8.5151857	6.543701080000001	-0.173461911	0.30517578	-0.5493164	0.7324219	-8.72453624	-1.5587646760000002	-0.6148925720000001	-0.4272461	-0.30517578	0.48828125	0.65676268	9.559545926	3.21203624	0.5493164	-0.8544922	0.4272461	0.4091308606000001	10.997485520000001	-2.332763678	0.6713867	0.7324219	5.79834	1539957112.795
-6.6358152	-2.8124755400000003	-1.629345746	-1.0986328	0.91552734	-0.18310547	8.115625000000001	-2.4799072480000004	-0.3935791034	0.48828125	0.061035156	-0.24414062	8.55585962	5.93359375	-0.1435546875	0.5493164	-0.6713867	0.4272461	-8.48647464	-1.58388678	-0.27993163940000004	-0.79345703	-0.18310547	0.30517578	1.4929687500000002	8.936279254	3.185717752	0.36621094	-0.36621094	0.061035156	0.49765625	10.495044420000001	-0.8720947480000001	1.0986328	2.0141602	5.3710938	1539957112.835
-7.944555710000001	-2.7765869600000004	-2.191601538	-0.12207031	-1.3427734	0	7.73161592	-2.269360324	-0.2069580072	0.7324219	-0.24414062	-0.6713867	8.412304712000001	5.036376800000001	0.23566894960000004	0.5493164	-0.48828125	0.36621094	-8.400341754000001	-1.315917932	0.062207030760000004	-0.91552734	-0.18310547	0.48828125	1.565942392	8.025903060000001	2.879467752	0.061035156	-0.30517578	0	-0.707006839	8.359667932	-0.287109375	2.1362305	3.540039	3.6621094	1539957112.875
-7.105957068	-2.3495117800000003	-2.1305908540000003	-0.61035156	-1.7700195	-0.061035156	7.570117212	-1.9164550720000002	-0.057421875000000004	0.48828125	-0.061035156	-0.7324219	8.64558107	3.8891358800000004	0.7117919928	0.5493164	-0.5493164	0.48828125	-8.162280252	-1.2441405760000002	0.1387695288	-0.6713867	-0.24414062	0.4272461	1.459472644	7.46364766	2.4643554320000005	0	-0.4272461	0	-0.707006839	8.359667932	-0.287109375	2.4414062	3.479004	2.319336	1539957112.915
-6.671704074	-2.3495117800000003	-1.32189946	-1.0986328	0.8544922	-0.18310547	7.43374002	-1.4558837860000002	0.387597644	0.36621094	0.18310547	-0.5493164	8.64558107	3.8891358800000004	0.7117919928	0.36621094	-0.30517578	0.61035156	-8.481689300000001	-1.355395468	0.32778320680000006	-0.30517578	-0.18310547	0.18310547	1.836303714	7.68854982	2.50622554	0.18310547	-0.48828125	0.061035156	-3.447705072	6.43483876	0.16987304320000002	1.8920898	1.0986328	1.2207031	1539957112.955
-8.12160643	-1.585082968	-1.84946286	-1.0986328	0.79345703	0.18310547	7.74836412	-1.143652356	0.52995607	0.5493164	0.18310547	-0.30517578	8.774780252000001	3.791040036	0.3935791034	0.24414062	-0.7324219	0.48828125	-8.502026260000001	-1.7023192900000002	0.693847644	-0.30517578	-0.18310547	0.18310547	2.372241214	8.113232428000002	2.69523912	0.24414062	-0.24414062	0	-3.447705072	6.43483876	0.16987304320000002	3.3569336	-2.1362305	0.24414062	1539957112.995
-9.423168930000001	-1.683178714	-2.8806639400000003	-0.79345703	1.0986328	0.061035156	8.572607428000001	-1.0934082068000002	0.6986327880000001	0.6713867	0.24414062	-0.061035156	9.599023560000001	3.5565673920000003	-0.15910644960000003	0.4272461	-0.18310547	0.5493164	-8.39794928	-1.7980224640000002	0.7010253600000002	-0.79345703	-0.5493164	0.30517578	2.5253662140000004	8.303442392000001	2.9859375000000004	0.36621094	-0.30517578	-0.061035156	-0.7680175720000001	7.4875733800000015	0.230883786	2.4414062	-3.7231445	-0.48828125	1539957113.036
-10.469922120000001	-1.5001464660000001	-2.0935058900000003	1.0986328	-0.30517578	0.91552734	9.22578125	-1.524072284	1.1472412140000001	0.7324219	0.61035156	-0.12207031	9.599023560000001	3.5565673920000003	-0.15910644960000003	0.61035156	0.061035156	0.5493164	-8.87646466	-1.418798822	0.4294677716	-0.9765625	-0.36621094	0.6713867	2.424877896	8.031884980000001	2.9057862400000003	0.4272461	-0.48828125	0.24414062	15.49433606	9.9016848	-1.4953613220000002	2.0751953	-4.8828125	0.5493164	1539957113.075
-11.249902160000001	-2.24064946	-3.7120849640000007	-2.319336	-1.7700195	0	9.689941394000002	-2.0480469240000003	1.1580077880000001	0.91552734	0.48828125	-0.18310547	9.80598192	3.31850589	-0.19140625	0.7324219	-0.48828125	0.5493164	-8.921923920000001	-0.7105957068000001	0.729736322	-0.7324219	-1.0375977	1.2817383	2.313623004	7.867993210000001	2.7478759000000004	0.5493164	-0.12207031	0.6713867	15.49433606	9.9016848	-1.4953613220000002	1.2207031	2.0141602	1.7089844	1539957113.115
-12.590942000000002	-4.7995117800000004	-5.7936277	-2.380371	-0.9765625	-0.9765625	10.20314946	-2.680883786	1.280029254	0.6713867	0.30517578	0.24414062	10.25817842	3.3854980040000004	-0.3672607428	1.0375977	-0.30517578	0.91552734	-11.5178714	-0.16987304320000002	0.6926513580000001	0.24414062	-1.7089844	1.6479492	2.3937744600000004	9.29277356	2.332763678	0.79345703	-0.061035156	1.159668	5.249316394	8.870483426000002	-2.2621826080000003	-0.91552734	0.6713867	-0.6713867	1539957113.156
-11.295361420000003	-7.774682608000001	-2.545703076	1.4038086	-2.380371	0.36621094	10.920923020000002	-3.5541748200000005	1.9020996400000003	0.48828125	0.79345703	0.61035156	11.009448380000002	4.441821286	-1.02163089	0.91552734	0.12207031	0.61035156	-13.927197480000002	-0.1818359424	0.8517577880000001	-0.12207031	0	0.79345703	3.5302491000000003	11.88513228	1.594653354	0.6713867	0.36621094	1.0375977	3.25988768	13.280004500000002	0.6352294928000001	-5.065918	4.638672	-2.4414062	1539957113.195
-7.21242662	-4.024316394	-1.8063964660000003	0.12207031	1.0986328	0.061035156	10.920923020000002	-3.5541748200000005	1.9020996400000003	0.48828125	0.79345703	0.61035156	11.72363318	5.816357428000001	-1.814770468	0.6713867	-0.12207031	-0.061035156	-12.367236420000001	0.67709964	-0.0681884784	-1.3427734	0.8544922	0.36621094	3.5135009000000004	13.58147014	1.25729982	0.91552734	0.79345703	0	3.25988768	13.280004500000002	0.6352294928000001	-4.272461	0.61035156	-0.9765625	1539957113.236
-8.98652356	-4.213330072000001	-4.09848642	-0.36621094	1.8310547	-0.61035156	10.386182100000001	-3.9310058900000002	1.876977536	0.61035156	0.30517578	-0.061035156	12.05859424	6.56403804	-2.5433105040000004	0.79345703	0.24414062	-0.12207031	-11.537011780000002	1.5491942900000002	-1.1316894568000002	-0.79345703	0.061035156	0.36621094	2.4021484620000004	13.058691100000003	1.503735324	0.79345703	1.7700195	-0.36621094	-1.29558107	8.321386780000001	-2.331567392	0.79345703	-3.9672852	-1.6479492	1539957113.275
-9.90527356	-3.637915036	-5.1691648400000005	-1.0375977	-1.3427734	0.18310547	9.451879892000001	-4.092504892000001	2.433251996	0.91552734	0	-0.5493164	11.724828780000001	6.62385234	-2.471533246	0.8544922	0.79345703	-0.24414062	-10.959203780000001	1.068286142	-0.5239746106000001	-0.18310547	0.061035156	-0.61035156	1.314721646	12.48686502	1.4750244600000002	-0.30517578	2.6855469	0.4272461	1.296777356	10.248608720000002	-1.8075927520000004	-0.6713867	-0.9765625	-2.4414062	1539957113.315
-8.58217752	-3.051733426	-3.1713623200000005	-0.6713867	0.4272461	0.12207031	8.710180710000001	-3.77548822	2.082739218	1.0986328	-0.8544922	-0.48828125	11.318090560000002	6.7123777	-1.7657226440000002	0.7324219	0.91552734	-0.12207031	-10.00217302	0.5371337860000001	-0.10527343750000001	-0.7324219	-0.18310547	-0.30517578	0.2978759784	11.66740764	1.1173339660000001	-0.48828125	1.2207031	0.5493164	1.296777356	10.248608720000002	-1.8075927520000004	-0.4272461	-1.0375977	-2.9296875	1539957113.355
-7.345214660000001	-2.5851807100000004	-2.2382567900000003	0.5493164	1.2207031	0.30517578	8.618066394000001	-3.2311766200000003	1.332666034	0.9765625	-0.7324219	-0.48828125	10.55007338	6.1417482	-1.56354982	0.61035156	0.48828125	0.18310547	-9.210229532000001	0.46535643000000004	0.02990722644	-0.8544922	-0.24414062	-0.30517578	0.663940396	10.079932100000002	1.293188498	-0.30517578	-0.48828125	0.18310547	1.783667032	9.70310054	-2.501440396	-0.12207031	-0.91552734	-3.2348633	1539957113.395
-7.238745108000001	-2.3758300720000003	-3.3053466460000003	-0.61035156	1.4648438	-0.48828125	8.26276857	-2.447607428	1.102978534	0.79345703	-0.4272461	-0.7324219	9.408813400000001	4.7983153960000005	-1.4235839660000003	0.61035156	0.6713867	0.30517578	-8.597729532	0.648388678	0.04426269568	-0.6713867	-0.061035156	-0.61035156	1.738207968	8.378808606	1.4247802520000001	-0.5493164	0.061035156	0	2.624658246	9.38608426	-0.5802001800000001	0.36621094	-0.5493164	-3.3569336	1539957113.435
-7.44211412	-2.83879393	-3.9022949280000003	0.5493164	-0.9765625	-0.4272461	7.619164840000001	-1.50732428	1.4929687500000002	0.48828125	-0.36621094	-0.8544922	8.492456070000001	3.6797851440000002	-0.8948242212000002	0.4272461	0.79345703	0.30517578	-8.13955072	0.8158691100000001	0.0657958966	-0.5493164	-0.061035156	-0.4272461	1.6114013580000002	7.3248777	1.2692626800000002	-0.61035156	0.6713867	0.061035156	2.624658246	9.38608426	-0.5802001800000001	0.24414062	0.4272461	-3.0517578	1539957113.475
-6.78176268	-2.65576178	-3.23955072	0	-0.12207031	-0.6713867	7.376318390000001	-0.9043945288	1.74299321	0.36621094	-0.36621094	-0.8544922	8.1754393	3.228784146	-0.553881839	0.24414062	0.4272461	0.36621094	-8.10844748	0.8960205072	0.19619140380000002	-0.30517578	0.24414062	-0.30517578	1.387695288	7.255493210000001	1.008471646	-0.6713867	0.36621094	0.18310547	1.8434814300000002	8.834594748	-0.2069580072	0	0	-2.5634766	1539957113.515
-7.811767572	-2.79213858	-2.568432608	0.7324219	-0.30517578	0.061035156	7.619164840000001	-0.660351538	1.567138678	0.36621094	-0.36621094	-0.8544922	8.246020468000001	3.192895468	-0.7141846040000002	0.12207031	0.24414062	0.4272461	-7.911059800000001	1.2082519568	0.2189208966	-0.48828125	0.4272461	-0.36621094	1.4869873200000001	7.607201980000001	1.0180419928000002	-0.6713867	0.48828125	0.12207031	2.2250976440000003	8.18022464	-0.45100097840000003	0.12207031	-0.48828125	-1.8920898	1539957113.555
-8.552270468000001	-2.277734424	-3.0182373200000003	0.7324219	-0.9765625	0.8544922	8.202954074	-0.5084228534	1.606616214	0.24414062	-0.5493164	-0.8544922	8.753247300000002	3.41301268	-0.891235324	-0.12207031	0.4272461	0.48828125	-7.608398560000001	1.7944336060000001	0.11484375000000001	0.48828125	-0.061035156	-0.6713867	1.149633786	8.1838134	0.9486572480000001	-0.4272461	0.30517578	0.18310547	2.2250976440000003	8.18022464	-0.45100097840000003	-0.24414062	-0.5493164	-1.6479492	1539957113.595
-8.100073380000001	-1.567138678	-3.7814697480000006	0	-1.6479492	0.8544922	8.63122554	-0.21652832460000004	1.888940396	-0.30517578	-0.4272461	-1.4648438	9.1276857	3.8556396760000005	-0.9175537140000001	-0.5493164	0.30517578	0.5493164	-8.028295926	1.0922119110000001	0.154321286	1.2207031	-0.5493164	-0.9765625	1.1101562500000002	9.027197480000002	1.27524411	-0.6713867	0.4272461	0.5493164	2.5074219240000004	8.55466304	-0.2811279254	-0.24414062	0.5493164	-1.6479492	1539957113.635
-8.08930661	-2.951245108	-3.435742212	-1.5258789	0	0.79345703	9.063086060000002	-0.1878173822	1.8458740020000002	-0.61035156	-0.48828125	-1.7089844	9.62653804	4.468139676000001	-0.6854736419999999	-0.8544922	0.30517578	0.61035156	-10.297655760000001	-0.1806396466	0.37443847840000005	1.4038086	-1.0375977	-1.4038086	1.2716552520000002	9.997387680000001	1.967895468	-0.7324219	-0.30517578	0.48828125	4.830615216000001	7.964892572	-0.9390869110000001	-0.24414062	0.48828125	-1.5869141	1539957113.675
-10.79770468	-5.075854532	-3.581689496	-2.2583008	3.4179688	0.5493164	9.9447509	-0.6101074280000001	1.2154297120000002	-0.7324219	0.12207031	-1.2207031	10.4292482	5.123706070000001	-0.49645996400000003	-1.0986328	0.4272461	0.48828125	-13.46303714	-1.832714856	0.3911865216	1.8310547	-0.5493164	-1.4038086	2.259790036	11.11591754	2.9907226440000003	-0.7324219	-0.91552734	0.061035156	4.830615216000001	7.964892572	-0.9390869110000001	-0.36621094	-0.18310547	0	1539957113.715
-12.5729982	-5.16677266	-4.230078076	2.6855469	-0.61035156	0.91552734	11.003466460000002	-1.870996106	0.1256103534	-0.7324219	0.12207031	-1.2207031	10.763012680000001	5.63452176	-0.419897464	-1.2817383	-0.061035156	0	-13.930786240000002	-3.1103514400000005	0.3576904254	0	1.2207031	-1.2817383	3.3579834260000005	12.094482820000001	3.79582518	-0.30517578	-1.0986328	-0.8544922	6.773388580000001	11.324072480000002	0.6818847840000001	-1.0986328	0.6713867	2.746582	1539957113.755
-10.767798020000003	-4.62604982	-3.2072509000000005	2.0751953	-4.0893555	0.061035156	11.003466460000002	-1.870996106	0.1256103534	-0.8544922	-0.12207031	-0.12207031	10.8898188	5.837890380000001	-0.2129394568	-1.2817383	-0.36621094	-0.61035156	-12.165063400000001	-1.9320067900000002	-0.3289794928	-0.36621094	1.0986328	-0.61035156	3.160595746	11.434130399999999	4.536328076	0.18310547	-0.12207031	-1.5869141	1.4522949280000002	15.12109424	-0.6914550720000001	-1.7089844	0.5493164	5.065918	1539957113.795
-8.67788089	-3.1821288940000003	-1.8446777160000003	-0.18310547	0.9765625	-0.6713867	11.87915036	-4.130786240000001	-0.019140625	-0.9765625	0.36621094	0.6713867	10.778564300000001	5.559155252000001	0.15192871400000002	-0.91552734	-0.061035156	-0.91552734	-10.56921376	-1.9044922120000003	-1.0455566100000002	0.36621094	0.91552734	0.24414062	1.2022705072	9.35856929	4.264770468	-0.36621094	0.5493164	-0.9765625	1.4522949280000002	15.12109424	-0.6914550720000001	-2.8076172	-0.12207031	5.6762695	1539957113.835
-9.8251223	-3.430957068	-2.4811035340000003	-1.0375977	3.6621094	-1.0986328	10.668505399999999	-3.3687500000000004	0.6519775360000001	-1.0375977	0.36621094	0.61035156	10.033276260000001	5.127294928000001	0.4821044928	-0.61035156	0.18310547	-0.4272461	-9.74257788	-2.205957068	-0.9426757788	0.48828125	0.6713867	0.61035156	-0.364868161	8.1838134	3.9226317900000005	-0.12207031	-0.24414062	-0.5493164	-0.5574707068000001	13.859009080000002	-1.677197284	-0.8544922	-1.159668	6.225586	1539957113.875
-9.98183606	-3.800610324	-2.5074219240000004	1.7089844	-4.8217773	-0.24414062	9.503320288000001	-2.4619628600000003	0.833813498	-0.8544922	1.159668	0.48828125	9.20065944	5.014843750000001	0.18901367800000002	-0.36621094	0	0	-9.593042032000001	-1.758544928	-0.6304443390000001	0.18310547	0.9765625	0.79345703	0.10168457460000001	8.693432608	3.343627896	0.30517578	-1.159668	-0.61035156	0.440234375	11.483178420000002	-1.3075439300000002	-0.12207031	-0.61035156	5.554199	1539957113.915
-6.377417032	-3.2957762600000002	-0.5371337860000001	0.79345703	0.12207031	-0.18310547	8.85493161	-1.733422824	0.516796875	-0.7324219	0.7324219	0.48828125	9.01403804	4.932299820000001	-0.2260986322	-0.30517578	-0.7324219	-0.061035156	-8.892016574000001	-1.6305420320000001	-0.7440917932000001	0.36621094	0.9765625	0.5493164	1.0922119110000001	8.92551268	3.0050780759999998	0.48828125	-1.159668	-0.9765625	1.3805175720000002	10.01652806	-0.12202148560000001	0.061035156	0.61035156	3.90625	1539957113.955
-7.047338760000001	-2.692846646	-0.802709964	-0.12207031	2.6855469	-0.4272461	8.52236322	-1.3661621400000001	0.6304443390000001	-0.6713867	0.8544922	0.36621094	9.08222644	4.49086911	-0.5251708966	-0.30517578	-0.6713867	-0.24414062	-8.45297824	-1.738207968	-0.6208740020000001	0.30517578	0.91552734	0.48828125	1.335058606	8.45417482	3.3831054320000007	0.7324219	-0.36621094	-1.159668	-0.48569336060000007	7.62873552	0.22849121400000003	0.79345703	0.91552734	1.7700195	1539957113.995
-8.296264480000001	-2.293286142	-1.335058606	1.7089844	-1.8920898	-0.061035156	8.05461412	-1.0969971040000002	1.143652356	-0.6713867	0.8544922	0.36621094	8.978149460000001	4.072167932	-0.0657958966	-0.18310547	-0.79345703	-0.30517578	-8.158691394	-1.7417969240000002	-0.7524658540000001	0.30517578	0.61035156	0.6713867	1.02761232	8.138354532000001	3.24433606	0.48828125	-0.48828125	-0.79345703	-4.02192392	6.21352536	-2.25261232	2.8686523	0.8544922	-0.79345703	1539957114.035
-6.36186502	-2.054028354	-0.9713867212000001	0.12207031	1.5869141	-0.12207031	7.9517334260000005	-0.9965087860000001	1.3266846040000002	-0.24414062	0.8544922	0.4272461	9.0176268	3.8089844240000006	0.4330566394	0.061035156	-0.8544922	-0.24414062	-8.053417932	-2.001391574	-0.915161142	0.36621094	0.48828125	0.5493164	1.166381839	7.9242187500000005	3.31611322	0.30517578	-0.61035156	-0.61035156	-4.02192392	6.21352536	-2.25261232	1.4648438	-3.2958984	-1.2207031	1539957114.075
-8.41828624	-2.739501996	-2.04326178	0.12207031	4.0283203	-0.061035156	8.2173098	-1.143652356	1.069482428	-0.12207031	0.79345703	0.61035156	9.247314300000001	3.62475589	0.43186035340000006	0.18310547	-0.61035156	-0.12207031	-8.234057608	-2.368652356	-0.860131839	0.18310547	0.24414062	0.6713867	1.3972655760000001	8.021118210000001	3.4058349640000003	0.36621094	-0.4272461	-0.5493164	-0.954638678	6.815259080000001	0.49885253600000007	3.2958984	-4.272461	-1.7089844	1539957114.115
-9.70429712	-1.9260253600000001	-2.798120108	0.6713867	-1.2207031	0.48828125	8.70180661	-1.642504892	0.984545926	-0.061035156	0.7324219	0.8544922	9.3238768	3.521875	0.26318359620000004	0.36621094	-0.61035156	-0.24414062	-8.640795926000001	-2.3399413940000002	-1.0443603240000001	-0.18310547	0	0.9765625	1.579101538	8.271142572	3.3819091460000004	0.5493164	-0.4272461	-0.24414062	9.52006839	9.0427491	-2.180834964	0.91552734	-2.6245117	-0.79345703	1539957114.155
-9.46623552	-3.6127929320000005	-2.428466754	-0.7324219	3.4179688	-0.30517578	8.978149460000001	-2.23227536	1.280029254	0.24414062	0.61035156	1.159668	9.331054712	3.5111084260000003	0.0346923822	0.48828125	-0.7324219	-0.30517578	-9.15161142	-1.735815396	-1.153222644	-0.36621094	-0.30517578	1.2207031	1.65805661	8.441015380000001	3.25988768	0.79345703	-0.12207031	-0.061035156	9.52006839	9.0427491	-2.180834964	0.12207031	-2.746582	-0.4272461	1539957114.195
-10.534521760000002	-4.28391124	-4.09011232	0.36621094	-1.2817383	-1.0986328	9.100170926	-2.751464856	1.6748047120000003	0.4272461	0.8544922	1.4038086	9.677978240000002	3.685766574	-0.3182128894	0.5493164	-0.7324219	-0.36621094	-10.04523912	-0.6148925720000001	-1.161596646	-0.4272461	0	1.5869141	1.3805175720000002	8.94584964	2.6198730040000004	0.91552734	0.18310547	0.24414062	5.10097644	10.57878444	-2.3112304320000003	-1.7700195	1.3427734	-2.0141602	1539957114.235
-9.77607428	-5.776879892	-2.7167724640000004	0.8544922	-0.12207031	-0.79345703	8.750854532	-2.8112792540000004	1.988232428	0.4272461	0.48828125	1.6479492	10.10983876	4.270751996	-0.949853534	0.8544922	-0.12207031	-0.36621094	-11.465234620000002	0.424682608	-1.7752929320000002	-0.24414062	0.12207031	1.4038086	1.4774170320000002	9.9949955	1.8255371400000002	0.48828125	0.48828125	0.36621094	3.85444339	11.460449280000002	0.7692138580000001	1.0375977	1.7700195	-0.36621094	1539957114.275
-8.00317392	-4.487280252000001	-4.047045926	-0.5493164	0.12207031	-0.91552734	8.903979532000001	-3.017041034	2.5385253600000004	0.18310547	0.7324219	1.8920898	10.3790036	4.97775908	-1.153222644	0.7324219	0.4272461	-0.5493164	-11.141039840000001	1.032397464	-1.8985107820000002	-0.36621094	0.9765625	0.7324219	1.540820288	11.33364218	1.197485324	0.4272461	1.6479492	0.12207031	3.85444339	11.460449280000002	0.7692138580000001	-1.5258789	1.3427734	-0.61035156	1539957114.315
-8.564233426000001	-5.011254892	-4.52077626	-0.79345703	-0.061035156	-0.79345703	8.984130890000001	-3.3400389400000003	2.8914307100000003	-0.18310547	1.7089844	1.953125	10.577587860000001	5.802001800000001	-1.5204834260000002	0.18310547	0.30517578	-0.79345703	-10.78813498	1.223803714	-2.03488768	-0.4272461	0.61035156	0.4272461	0.9295165740000001	11.97485324	0.723754892	0.79345703	1.8310547	-0.18310547	0.6519775360000001	9.98542482	-0.5323486420000001	-0.5493164	-1.3427734	-0.61035156	1539957114.355
-8.728125	-4.722949280000001	-4.035082968	-0.30517578	-0.12207031	-0.7324219	8.829809800000001	-3.7874510800000003	3.3077391200000004	-0.36621094	1.4648438	1.8920898	10.43164038	6.07714856	-1.923632788	-0.24414062	0.6713867	-0.8544922	-10.796509080000002	1.2501221040000001	-1.7310302520000003	-0.30517578	0.61035156	0.30517578	0.48808594240000003	11.66979982	1.0180419928000002	0.79345703	1.6479492	-0.24414062	1.564746106	9.852636780000001	-2.422485324	0	-1.159668	-0.79345703	1539957114.395
-8.155102340000001	-4.462158246	-3.599633786	0.4272461	0.8544922	-0.9765625	8.257983426000001	-4.01953125	3.3005616	-0.061035156	0.79345703	2.0751953	9.9949955	5.93120108	-1.9164550720000002	0	0.9765625	-1.0375977	-10.33354532	1.1627929712000002	-1.6341308900000002	-0.30517578	0.61035156	0.30517578	0.52995607	10.95800818	1.0874267572	0.7324219	1.7700195	-0.36621094	1.564746106	9.852636780000001	-2.422485324	0.30517578	-0.30517578	-1.4038086	1539957114.435
-7.262670926	-4.712182608	-3.2467285340000003	0.6713867	1.2207031	-1.0986328	7.920629892	-3.81616214	3.2730469240000004	-0.061035156	0.79345703	2.0751953	9.24611821	5.47421875	-1.7023192900000002	0.12207031	0.8544922	-1.4038086	-9.744970746000002	1.388891574	-1.7860596040000003	-0.5493164	0.9765625	0.24414062	0.8565429712000001	10.3359375	0.7225586060000001	0.79345703	1.4038086	-0.4272461	1.3577880400000002	10.10864218	-1.6688232820000002	0.36621094	-0.12207031	-1.8310547	1539957114.475
-7.37751448	-5.01245108	-3.9621094240000003	0.48828125	1.159668	-0.91552734	8.08811052	-3.9190429320000004	3.5553711060000004	-0.36621094	0.4272461	1.8310547	8.67070288	4.909570288	-1.8626221040000002	0.061035156	-0.061035156	-1.8920898	-9.176733426	1.443920926	-2.001391574	-0.36621094	1.0986328	0.12207031	1.4774170320000002	9.226977340000001	0.6519775360000001	1.159668	2.1362305	-0.48828125	1.6999267180000002	9.49016124	-1.2202148560000001	0.12207031	-0.79345703	-1.7089844	1539957114.515
-7.801000900000001	-5.16677266	-3.926220746	0.8544922	-0.8544922	-0.61035156	7.589257788	-3.77788089	3.7061035340000004	-0.18310547	0.36621094	1.5258789	8.750854532	4.812670926	-1.7633300720000002	-0.30517578	0.24414062	-1.953125	-8.694628894000001	1.7441894960000002	-2.3303711060000003	-0.30517578	1.159668	0.18310547	1.091015625	8.61447734	0.648388678	1.159668	3.479004	-0.4272461	1.6999267180000002	9.49016124	-1.2202148560000001	-0.30517578	-1.5869141	-1.3427734	1539957114.555
-7.196875	-4.98254393	-3.220410144	1.0986328	0.061035156	-0.36621094	6.50302716	-3.714477536	3.2658691100000006	-0.12207031	-1.3427734	1.6479492	8.45417482	5.0280027	-1.550390576	-0.18310547	0.5493164	-1.7700195	-8.408715560000001	2.27893071	-2.5074219240000004	0.12207031	1.0986328	0.30517578	0.0478515625	8.637207068	-0.03349609424	0.8544922	3.540039	-0.12207031	2.7131836060000003	9.0858152	-1.12211911	-0.24414062	-1.5258789	-0.91552734	1539957114.595
-7.450488220000001	-5.109350539999999	-3.12709964	1.4038086	1.0375977	-0.36621094	6.262573380000001	-3.8388915740000003	3.122314496	-0.30517578	-0.48828125	1.8310547	8.2173098	5.67878444	-1.5336425720000002	-0.30517578	0.061035156	-1.7089844	-8.902783246	1.88774411	-2.536132788	0.4272461	1.3427734	0.18310547	-0.343334964	9.1109375	-0.362475589	0.4272461	2.8076172	0.30517578	2.350707968	9.38847644	-0.8924316100000002	0.061035156	-0.30517578	-0.4272461	1539957114.635
-7.7076902	-5.207446580000001	-3.926220746	1.5258789	0.24414062	-0.48828125	5.9802491	-4.439428714000001	2.902197284	-0.30517578	-0.48828125	1.8310547	8.4900634	6.282910340000001	-0.9295165740000001	-0.6713867	0.18310547	-1.5258789	-9.54638678	1.3769287140000002	-2.345922824	0.30517578	1.5258789	0	-0.2428466754	9.512890380000002	-0.08732910340000001	1.0375977	2.4414062	-0.061035156	2.350707968	9.38847644	-0.8924316100000002	-0.4272461	0.061035156	-0.18310547	1539957114.675
-7.340429712000001	-4.998095746000001	-3.958520468	1.2207031	-0.5493164	-0.79345703	5.40961911	-5.532836960000001	2.14973143	-0.24414062	1.7089844	2.1972656	8.285498200000001	7.036572480000001	-0.3995605432	-0.7324219	1.0375977	-1.4038086	-10.084716460000001	1.020434604	-2.333959964	0.48828125	1.6479492	-0.12207031	-0.07416992212000001	10.17683058	0.23686523560000003	1.3427734	1.7700195	-0.4272461	1.18671875	9.39086911	-1.259692392	-0.36621094	-0.7324219	-0.12207031	1539957114.715
-7.449292032000001	-5.10336911	-3.59484874	1.2207031	0.18310547	-1.4648438	5.635717752000001	-6.437231430000001	1.7944336060000001	-0.8544922	0.18310547	2.8076172	8.15988768	7.7878417540000004	-0.3995605432	-0.61035156	0.48828125	-1.7700195	-10.16127896	0.5957519568	-2.4799072480000004	-0.061035156	2.380371	-0.12207031	0.15671386780000002	10.456762680000002	0.8290283540000001	1.0375977	1.5869141	-1.2207031	0.8948242212000002	9.743774460000001	-1.64011232	-0.061035156	-0.6713867	-0.18310547	1539957114.755
-7.45766574	-5.1081542540000004	-3.22160643	1.159668	-0.061035156	-1.6479492	5.685961960000001	-6.9133545320000005	1.8949219240000001	-0.91552734	-0.18310547	2.5634766	8.311816394000001	7.856030252000001	-0.20217285340000002	-0.48828125	0.061035156	-1.6479492	-9.5021241	0.6711181610000001	-3.0876221040000003	-0.061035156	2.5024414	-0.18310547	-0.0813476538	10.157690200000001	1.00129393	0.9765625	1.4038086	-1.6479492	1.1209228240000002	10.064379500000001	-1.1269042932	0.061035156	-0.18310547	-0.24414062	1539957114.795
-7.316503894	-5.5878659200000005	-3.161792032	1.2207031	-0.12207031	-1.3427734	5.43952626	-7.4325439300000005	2.021728534	-0.61035156	-1.0375977	2.1362305	7.994799820000001	7.544995108000001	-0.005981445288000001	-0.12207031	0.36621094	-1.5869141	-8.653955072	0.8433837860000001	-3.609204074	0.12207031	2.380371	-0.18310547	-0.619677716	9.58825679	0.5981445288	0.6713867	0.8544922	-1.5869141	1.225	9.7318116	-1.1484375	-0.12207031	-0.48828125	-0.18310547	1539957114.835
-7.488769568	-5.630932608000001	-2.878271466	1.2207031	-0.79345703	-1.159668	5.699121106000001	-7.705298020000001	2.2167236420000003	-0.48828125	-0.48828125	1.5869141	7.8883300720000005	7.4947509000000005	-0.02990722644	0.061035156	0.24414062	-1.4648438	-8.30942392	0.7608398560000001	-4.01953125	0.18310547	2.1972656	-0.061035156	-1.2549072479999999	9.25688498	0.12321777160000001	0.30517578	0.36621094	-1.4648438	1.93439946	9.231762680000001	-1.534838858	0.061035156	-0.7324219	-0.061035156	1539957114.875
-7.650268570000001	-5.176342752000001	-2.918945288	0.8544922	-0.7324219	-1.0375977	5.7936277	-7.958911240000001	2.050439496	-0.5493164	-1.0375977	1.159668	7.833300720000001	7.607201980000001	-0.07058105432	-0.061035156	-0.12207031	-1.2207031	-8.30583516	0.5813964856000001	-4.5339355040000004	0.18310547	2.0141602	0	-1.3099365020000002	9.25209964	-0.03947753894	0.5493164	0.24414062	-1.4038086	2.47033696	9.173144568	-1.644897464	0.061035156	0	0	1539957114.915
-7.774682608000001	-5.516088760000001	-3.0086670320000004	0.24414062	-0.36621094	-1.159668	6.17404802	-8.2089357	2.08752446	-0.48828125	-0.7324219	0.79345703	7.716064300000001	7.934985520000001	0.05981445288	-0.061035156	0.18310547	-0.91552734	-8.33933107	0.34213867800000003	-4.93828125	0.18310547	2.0141602	0	-1.4977538940000001	9.69113768	0.09211425720000001	0.6713867	-0.061035156	-1.4648438	2.060009784	9.122900360000001	-1.56953125	0.24414062	0.24414062	-0.24414062	1539957114.955
-7.7423827880000005	-6.1764402	-2.7765869600000004	0	-1.2207031	-1.159668	6.355884080000001	-8.08811052	2.205957068	-0.61035156	-0.4272461	0.6713867	7.5306394800000005	8.415893570000001	0.33137207460000007	-0.24414062	-0.061035156	-0.91552734	-8.432641574	0.42109375000000004	-5.261279254	0	1.5869141	-0.12207031	-1.6664307100000002	10.243823380000002	-0.06699218750000001	0.61035156	0	-1.4648438	1.814770468	9.57749002	-0.965405252	0.061035156	0.18310547	-0.48828125	1539957114.995
-7.2315673920000005	-6.04125998	-1.9702880400000002	0.30517578	-1.0986328	-0.8544922	6.720751800000001	-8.000781250000001	1.8733886780000002	-0.5493164	-0.30517578	0.18310547	7.608398560000001	8.502026260000001	0.3026611322	-0.36621094	0.061035156	-0.9765625	-8.13117662	0.678295926	-5.437134080000001	-0.061035156	1.4038086	-0.061035156	-1.3853027160000002	10.344311600000001	-0.04306640576	0.5493164	-0.12207031	-1.3427734	2.177246106	9.74138179	-1.0479492212000001	0.061035156	0.18310547	-0.4272461	1539957115.035
-7.27941893	-6.3654540740000005	-2.20236821	0	-0.48828125	-0.79345703	7.65983876	-7.763915740000001	2.076757788	-0.36621094	-0.24414062	-0.36621094	8.37163089	8.307031250000001	0.3935791034	-0.24414062	1.2207031	-0.18310547	-7.8907228400000005	0.5670410144	-5.815161240000001	-0.061035156	1.0986328	-0.061035156	-1.7513672120000003	10.11582068	0.0825439496	0.36621094	0	-1.4038086	2.1293945680000004	9.46264676	-1.2656738220000001	0.061035156	0.5493164	-0.30517578	1539957115.075
-7.251904254	-6.581982428000001	-2.1700683900000004	0.061035156	-0.9765625	-0.61035156	6.44919429	-7.416992212	2.32319339	-0.48828125	-0.24414062	-0.36621094	8.03786592	8.12160643	0.458178714	0.12207031	0.4272461	-0.6713867	-7.795019568000001	0.6017333966	-6.032885880000001	-0.061035156	0.7324219	-0.061035156	-2.11743161	10.1146241	-0.07416992212000001	0	-0.24414062	-1.159668	1.7059082460000001	9.262865920000001	-1.1735596040000003	0.061035156	0.18310547	-0.61035156	1539957115.115
-7.1717527	-6.7889402	-1.971484424	0.061035156	-0.9765625	-0.4272461	6.5760009	-7.448095746000001	2.1521240020000003	-0.9765625	0.48828125	-0.18310547	8.53671875	8.30583516	0.7141846040000002	-0.30517578	0.5493164	-0.24414062	-7.990014480000001	0.5981445288	-6.209936600000001	-0.061035156	0.61035156	-0.061035156	-2.153320288	10.321582460000002	-0.1459472644	-0.36621094	-0.48828125	-0.91552734	1.9224365020000003	9.700707968000001	-1.08383786	0.12207031	0.24414062	-0.4272461	1539957115.155
-7.076049820000001	-6.89182158	-1.6137939300000002	0.24414062	-0.4272461	-0.12207031	6.50900908	-7.62873552	2.3052490020000005	-0.61035156	1.0986328	-0.24414062	8.498437500000001	8.296264480000001	0.5048339856	-0.24414062	0.6713867	-0.061035156	-8.00197734	0.8158691100000001	-6.33435054	0	0.4272461	0.061035156	-2.08752446	10.485473740000002	-0.250024411	-0.061035156	-0.18310547	-0.7324219	2.30883786	9.560742212000001	-1.2202148560000001	-0.12207031	0.18310547	-0.18310547	1539957115.195
-6.823632788	-6.627441394000001	-1.89013678	0	0.48828125	0	6.00417482	-7.556957968000001	2.27055661	-0.18310547	0.18310547	-0.12207031	8.082128894	8.16826178	0.5024413940000001	-0.12207031	-0.30517578	-0.18310547	-7.683764480000001	0.849365216	-6.3822019800000005	0.18310547	0	0.061035156	-2.400952176	10.319189300000001	-0.11843261780000001	-0.18310547	-0.30517578	-0.48828125	1.924829074	9.6983152	-1.4451172120000002	-0.061035156	0.4272461	0	1539957115.235
-7.16816394	-6.73391124	-2.039672824	0.061035156	-0.24414062	0.18310547	6.139355432	-7.54858426	2.336352536	-0.24414062	0.061035156	0.12207031	7.8943116	8.073754892	0.754858426	0.061035156	-0.12207031	-0.12207031	-7.68735324	0.716577176	-6.37023912	0.30517578	-0.4272461	0.12207031	-2.7299316100000004	10.303637680000001	-0.2081542932	-0.24414062	-0.4272461	-0.12207031	1.1269042932	9.329858426000001	-1.299169928	-0.18310547	-0.12207031	-0.18310547	1539957115.275
-7.12749002	-6.59992662	-1.9762695680000002	-0.24414062	0.18310547	0.24414062	6.376220746	-7.59284694	2.5947509	-0.24414062	0.24414062	0.18310547	7.8703858800000015	8.41708966	0.8816650360000001	-0.12207031	-0.061035156	-0.18310547	-7.893115020000001	0.5287597644	-6.33435054	0.30517578	-0.61035156	0.12207031	-2.751464856	10.17683058	-0.2512207068	-0.24414062	-0.6713867	0.12207031	1.735815396	9.371728240000001	-1.52526857	-0.061035156	-0.36621094	-0.18310547	1539957115.315
-7.178930710000001	-6.50900908	-1.8506591460000001	-0.12207031	0	0.36621094	6.3534909200000005	-7.486376800000001	2.4488037140000003	-0.36621094	0.8544922	0.12207031	7.8703858800000015	8.421875	0.8218505890000001	-0.36621094	-0.91552734	-0.18310547	-7.98044429	0.7823730432	-6.21950679	0.24414062	-0.7324219	0.12207031	-2.9524413940000005	9.9698732	-0.22490234620000002	-0.18310547	-1.3427734	0.24414062	2.0097655760000004	9.681567392	-1.39008786	-0.18310547	0.4272461	-0.061035156	1539957115.355
-6.9073732	-6.51499002	-2.211938498	-0.4272461	0.48828125	0.48828125	6.440820288	-7.5019284200000005	2.300463858	-0.36621094	0.8544922	0.12207031	7.74836412	8.484082068000001	0.5837890576	-0.36621094	-1.2207031	-0.30517578	-7.98044429	0.7823730432	-6.21950679	0.24414062	-0.7324219	0.12207031	-2.775390576	10.1325679	-0.3182128894	-0.36621094	-1.5258789	0.36621094	1.9296142180000002	9.441113220000002	-1.3063476440000001	-0.24414062	0.61035156	-0.24414062	1539957115.395
-6.7028076080000005	-7.102368210000001	-2.5839844240000005	-0.30517578	-1.159668	0.79345703	6.7757812500000005	-7.63232428	1.670019568	0.12207031	1.4648438	-0.36621094	7.650268570000001	8.585766574	0.4892822284000001	-0.30517578	-0.61035156	-0.061035156	-7.456469748	1.42836911	-5.6548584260000005	0.7324219	-1.159668	-0.061035156	-2.7119873200000004	10.079932100000002	-0.3194091754	-0.61035156	-1.5258789	0.24414062	1.868603534	9.37890625	-1.1986816100000002	-0.24414062	0.7324219	-0.12207031	1539957115.435
-6.36665036	-7.948144568	-2.0480469240000003	0.30517578	-0.48828125	1.2207031	6.7757812500000005	-7.63232428	1.670019568	0.12207031	1.4648438	-0.36621094	7.893115020000001	8.97097194	0.576611322	-0.91552734	0.36621094	0.18310547	-7.6143798920000005	2.095898462	-5.4718260800000005	1.6479492	-1.4648438	-0.12207031	-3.172558606	9.8251223	-0.60651857	-0.7324219	-2.1362305	0.36621094	1.680786142	9.247314300000001	-0.84816893	-0.36621094	0.6713867	0.18310547	1539957115.475
-7.6167726600000005	-8.364452880000002	-1.8817626800000002	1.953125	-0.5493164	1.2817383	7.20883786	-7.44450679	2.0061767180000003	1.4038086	3.6621094	-1.7089844	6.261376800000001	8.955419928000001	0.8433837860000001	-1.5258789	0.61035156	-0.061035156	-7.6143798920000005	2.095898462	-5.4718260800000005	1.6479492	-1.4648438	-0.12207031	-3.517089856	10.005761780000002	-0.778784146	-1.0986328	-2.9907227	0.61035156	1.184326178	9.521264480000001	-1.4427246400000002	-0.61035156	0.12207031	0.7324219	1539957115.515
-7.344018570000001	-8.109643570000001	-1.6149902160000003	2.5634766	-0.18310547	1.0375977	7.626342752000001	-6.426464660000001	2.9033935700000004	0.24414062	5.1879883	-5.2490234	5.79960962	9.596630890000002	1.199877896	-2.2583008	1.7089844	0	-9.39086911	2.8734864200000003	-4.618872104	3.2958984	-1.159668	0.18310547	-3.75754393	10.56442842	-0.4821044928	-0.6713867	-3.9672852	0.61035156	0.419897464	10.27971196	-2.0564209260000004	-0.12207031	-1.0375977	0.79345703	1539957115.555
-6.638207968000001	-7.24951178	-1.373339856	2.2583008	1.7089844	1.0375977	7.686157248	-5.306738220000001	2.403344748	0.24414062	5.1879883	-5.2490234	5.40363768	10.389770860000002	1.51928714	-2.5024414	2.0141602	-0.5493164	-9.32746556	1.9966064300000002	-4.489672824	4.333496	-1.0986328	-0.12207031	-3.3197021760000003	11.249902160000001	-0.1686767572	-0.6713867	-4.5776367	0.12207031	0.0885253894	11.0584964	-0.9307128600000001	-0.36621094	-0.24414062	0.48828125	1539957115.596
-6.97316893	-6.737500000000001	-1.3769287140000002	3.1738281	2.5024414	0.9765625	7.200463760000001	-4.0877197480000005	2.231079074	-2.6855469	1.953125	-5.126953	5.043554712000001	10.66611322	1.4068359620000002	-2.2583008	0.36621094	-1.2817383	-9.2724366	0.35649413939999997	-4.227685504000001	4.5776367	-0.91552734	-0.24414062	-2.9249266200000004	10.8969973	0.517993161	-1.159668	-4.333496	-0.61035156	-0.75366214	10.55964308	0.1985839856	-0.61035156	-1.8920898	0.36621094	1539957115.635
-6.9492432100000014	-6.79372554	-0.9127685700000001	3.90625	1.4038086	0.91552734	7.107153060000001	-3.2527099640000006	2.47033696	-4.211426	2.380371	-4.638672	4.769604532000001	10.03686502	1.195092752	-1.7700195	-0.7324219	-1.6479492	-8.531933606	-0.5227783246000001	-4.104467752000001	4.4555664	-0.6713867	-0.12207031	-2.906982428	10.073950180000002	1.0347900360000002	-1.4038086	-4.638672	-0.91552734	-0.6974365020000001	10.18999002	-0.6208740020000001	-0.61035156	-4.3945312	0.79345703	1539957115.675
-6.536523560000001	-6.15610324	-0.5263671924000001	3.7231445	2.1362305	1.7089844	7.44211412	-2.884252896	2.173657248	-5.432129	2.4414062	-3.90625	4.786352536	9.31311052	1.0946044928	-1.2817383	-0.24414062	-2.0141602	-7.78186052	-0.8888427520000001	-4.041064496	5.1879883	-1.0986328	0.18310547	-3.12709964	9.133667032	0.9821533540000001	-1.2817383	-5.126953	-0.79345703	-0.3229980432	9.80717752	-0.92473143	-0.5493164	-5.2490234	1.0986328	1539957115.715
-7.795019568000001	-5.6165769800000005	-1.079052716	3.7231445	4.0283203	1.7700195	7.728027160000001	-3.208447284	1.796826178	-5.859375	3.479004	-3.1738281	4.67390126	8.834594748	0.94506839	-1.4038086	0.48828125	-2.319336	-8.405126800000001	-1.9188476440000002	-3.803002896	5.1879883	-1.0986328	0.18310547	-3.24194339	8.38120108	0.984545926	-0.9765625	-5.493164	-0.4272461	1.4810058900000003	8.825024460000002	-0.90678714	-1.2817383	-5.2490234	1.2817383	1539957115.755
-8.265161240000001	-5.25888678	-1.4522949280000002	4.0283203	1.953125	1.5869141	7.9780516200000005	-3.78984375	1.7800780760000001	-5.9814453	2.9907227	-2.1972656	4.4968505400000005	8.571411240000002	0.8577392572	-1.6479492	0.24414062	-2.6245117	-9.481787140000002	-2.8878417540000005	-3.2096435700000003	5.1879883	-1.2817383	1.0375977	-2.928515576	8.33933107	1.623364218	-0.4272461	-5.79834	-0.24414062	2.054028354	9.56911592	-0.687866214	-1.953125	-4.638672	1.5258789	1539957115.795
-7.04494658	-5.37253444	-0.8134765380000001	3.8452148	3.7231445	1.4648438	8.375219748000001	-4.878466754000001	1.738207968	-5.859375	1.2207031	-1.0375977	4.306640576	8.82263179	0.9127685700000001	-1.4648438	-0.7324219	-3.112793	-9.60620108	-3.0947998200000004	-2.636621106	4.760742	-0.91552734	1.5258789	-2.418896466	8.85253894	2.1521240020000003	-0.061035156	-6.164551	-0.24414062	1.00129393	10.382592360000002	-1.3171142180000002	-2.1972656	-5.79834	1.7089844	1539957115.835
-7.025805710000001	-4.90478534	-1.1879150360000001	3.4179688	3.4179688	1.5258789	9.52963858	-5.589062500000001	2.0097655760000004	-5.126953	2.9907227	-0.9765625	4.376025360000001	9.07863768	1.1651855432	-1.0375977	-1.4038086	-3.479004	-9.094189300000002	-2.72036142	-2.2621826080000003	4.8828125	-1.0375977	1.7700195	-2.418896466	8.85253894	2.1521240020000003	-0.061035156	-6.164551	-0.24414062	-1.0048827880000002	10.50700728	-0.30385742800000004	-3.479004	-5.859375	1.4038086	1539957115.875
-7.464843750000001	-4.3784179320000005	-1.069482428	3.1738281	3.112793	1.4648438	9.063086060000002	-5.37253444	2.4356445680000003	-5.3100586	3.479004	-0.91552734	4.671508786	9.176733426	1.5599609620000003	-0.79345703	-1.4038086	-3.540039	-8.6264402	-2.4799072480000004	-1.9559326080000001	5.2490234	-1.2817383	2.0141602	-2.418896466	8.85253894	2.1521240020000003	-0.061035156	-6.164551	-0.24414062	-0.7105957068000001	9.765307608	0.6651367212000001	-4.0283203	-8.361816	0.9765625	1539957115.915
-7.5796875	-4.560253894000001	-0.6926513580000001	3.540039	3.479004	1.5869141	7.9242187500000005	-4.83540036	2.3172119600000003	-5.6152344	3.7231445	-0.79345703	4.572216754	8.83220198	1.5958496400000002	-0.8544922	-1.8310547	-3.1738281	-8.720947480000001	-2.2657714660000003	-1.6724121400000003	5.3710938	-1.2207031	2.0141602	-1.680786142	7.9708741000000005	1.7274413940000002	0.4272461	-6.8969727	-0.18310547	1.0946044928	9.4255616	-1.106567392	-3.7841797	-8.483887	1.4648438	1539957115.955
-7.416992212	-4.774389676	-0.27873535340000005	4.272461	3.7231445	1.8920898	7.190893570000001	-4.48847644	2.213134784	-5.6152344	3.7231445	-0.79345703	4.201367212	8.403930710000001	1.4546875000000001	-0.8544922	-3.479004	-2.8686523	-9.05231929	-1.9930175720000003	-1.3290771760000002	5.6762695	-1.0375977	1.953125	-2.0659912140000003	7.841674820000001	1.622167932	0.24414062	-7.2631836	-0.4272461	2.180834964	8.53671875	-2.2286865020000004	-3.112793	-7.2631836	1.2817383	1539957115.995
-7.393066394000001	-4.652368210000001	-0.6256591459999999	4.211426	4.8828125	2.1362305	7.190893570000001	-4.48847644	2.213134784	-5.6152344	3.7231445	-0.79345703	3.60202626	8.653955072	0.8840576080000001	-1.0986328	-5.79834	-2.5024414	-9.33344748	-2.03488768	-0.955834964	5.9814453	-1.0986328	1.7700195	-1.491772464	8.528344748	1.516894568	0.30517578	-7.8125	-0.36621094	2.441625998	7.900292932000001	-2.410522464	-2.1972656	-7.446289	1.0986328	1539957116.035
-8.406323380000002	-4.608105432	-1.222607428	4.333496	5.004883	2.5024414	6.367846940000001	-4.117626996	2.2286865020000004	-4.699707	5.493164	0	3.877172824	9.180322480000001	0.46774902160000004	-1.6479492	-7.019043	-2.1972656	-9.82153354	-2.421289038	-0.686669928	5.9814453	-1.0986328	1.7700195	-0.6711181610000001	9.226977340000001	1.868603534	0.6713867	-7.6904297	-0.6713867	1.9367920320000003	7.428955072	-2.3985596040000003	-1.4038086	-8.056641	0.79345703	1539957116.075
-9.637304712	-4.3724366	-2.2621826080000003	5.126953	3.6621094	2.6245117	6.94086911	-4.477709964000001	2.4595702880000005	-3.2958984	4.8217773	1.4648438	4.32817392	9.39326178	0.6268554712000001	-1.7700195	-6.7749023	-2.0751953	-9.689941394000002	-2.0336913940000003	-0.5359375000000001	5.79834	-0.6713867	1.5869141	-0.1866210962	9.600219748	1.965502896	0.79345703	-7.507324	-0.79345703	4.4059326080000005	7.12390126	-1.5910644960000002	-0.61035156	-8.7890625	1.4648438	1539957116.115
-10.319189300000001	-5.7385987400000005	-2.9739746400000002	6.225586	1.159668	2.6855469	6.81884784	-4.750463760000001	2.2849121400000003	-2.9907227	3.479004	2.0141602	4.367651260000001	9.368139480000002	0.7907471040000001	-1.4038086	-6.225586	-1.8310547	-10.413696580000002	-0.9223388580000002	-0.5275634784000001	5.79834	-0.8544922	1.5869141	-0.1686767572	9.72702626	1.698730432	0.4272461	-7.1411133	-0.5493164	6.74946286	8.661132788000002	-1.550390576	0.9765625	-5.79834	-0.4272461	1539957116.155
-8.601318390000001	-4.604516574	-2.4667480040000003	6.164551	2.746582	2.9296875	7.01743161	-5.306738220000001	2.063598642	-2.9907227	3.0517578	2.5634766	4.76242662	9.766503894000001	0.8924316100000002	-1.3427734	-5.6762695	-1.4648438	-10.31201178	-0.1770507788	-0.17465820680000002	6.4697266	-0.4272461	1.4648438	-0.5323486420000001	10.35747104	1.0240234620000002	-0.061035156	-7.019043	-0.36621094	7.9026857	10.303637680000001	-0.2560058606	-0.24414062	-3.8452148	-0.5493164	1539957116.195
-7.430151260000001	-4.106860324	-3.0026855040000004	5.493164	5.126953	3.0517578	6.92292482	-6.2841064300000005	1.642504892	-3.1738281	3.2958984	2.8076172	4.840185504000001	10.668505399999999	0.9606201080000001	-1.5869141	-5.6152344	-1.5258789	-9.89211412	-0.14833984620000001	-0.11604003600000001	6.591797	-0.7324219	1.2207031	-0.833813498	11.148217360000002	0.35529785340000003	-0.061035156	-7.080078	-0.48828125	4.84736322	9.92919928	0.04067382788	-0.061035156	0.36621094	0.4272461	1539957116.235
-7.9971923920000005	-4.64638678	-4.441821286	6.164551	3.2348633	2.5024414	6.727929712	-7.046142572	2.13776857	-4.0283203	3.90625	3.1738281	4.6069091460000005	11.03098192	0.6340332068000001	-2.0141602	-6.652832	-1.6479492	-9.63491214	0.26677246400000004	0.01674804712	6.4086914	-0.8544922	1.2817383	-1.030004892	11.1015625	-0.0418701178	-0.18310547	-7.873535	-0.5493164	0.9271240020000001	9.28798822	-1.0718750000000001	0.36621094	-7.873535	0.48828125	1539957116.275
-7.229174820000001	-5.325878894000001	-4.53752446	6.1035156	2.9907227	2.4414062	6.616674820000001	-7.607201980000001	2.406933606	-4.5776367	6.0424805	2.6245117	4.556665036	10.44121106	0.265576178	-2.4414062	-7.751465	-1.2817383	-9.92919928	1.1962890380000002	-0.15671386780000002	6.8359375	-1.2207031	0.8544922	-1.0898193390000002	10.3275634	-0.915161142	-1.0375977	-8.178711	-0.48828125	3.188110324	9.346606430000001	-0.9510498200000002	-0.061035156	-4.3945312	0.18310547	1539957116.315
-7.327270468000001	-5.083032248	-5.12490216	5.6152344	3.3569336	2.380371	6.39416484	-8.380004892	2.29089357	-3.7841797	6.8969727	1.3427734	4.587768570000001	10.02011682	-0.5024413940000001	-2.9907227	-8.117676	-0.91552734	-10.63740216	1.435546924	0.17824707460000003	7.1411133	-0.61035156	0.5493164	-0.8900390380000001	10.11821286	-1.776489218	-1.4038086	-7.8125	-0.5493164	2.5851807100000004	9.299951080000001	-1.8733886780000002	0.30517578	-3.90625	0.36621094	1539957116.355
-8.487670926	-4.459765576	-5.956323380000001	5.7373047	2.6855469	2.1972656	5.731420926	-9.31191394	1.988232428	-3.112793	6.4086914	0.24414062	4.542309604000001	10.35866664	-1.5025390379999999	-3.6621094	-8.605957	-1.3427734	-10.9316893	1.178344748	0.2045654254	6.958008	-0.48828125	0.7324219	-0.6017333966	10.69602086	-2.051635782	-0.91552734	-7.9956055	-0.91552734	1.350610324	9.612182608000001	-2.592358426	0.30517578	-3.479004	0.36621094	1539957116.395
-8.65036592	-4.1786376800000005	-5.388086060000001	5.2490234	1.7089844	2.0751953	4.9167482	-9.942358720000001	1.252514676	-2.9907227	5.3710938	-0.48828125	4.818652356	10.650561600000001	-2.403344748	-3.90625	-9.216309	-1.8310547	-10.42446286	0.8266357428000001	0.15671386780000002	6.958008	-0.48828125	0.7324219	-0.3014648462	11.11950728	-1.79323732	-0.4272461	-8.483887	-1.0986328	0.9594238220000001	10.2342527	-2.489477536	0.061035156	-4.272461	0.061035156	1539957116.435
-8.113232428000002	-4.053027356	-4.531542932000001	4.760742	2.6855469	2.1362305	4.3640625	-9.66242662	0.42707518000000005	-2.5634766	5.2490234	-1.2817383	5.37133786	10.47111772	-2.8328125	-3.540039	-9.338379	-1.953125	-10.12539038	0.5574707068000001	0.2177246106	6.7749023	-0.36621094	0.18310547	0.2619873004	10.997485520000001	-1.403247104	-0.6713867	-8.361816	-1.2207031	0.94506839	9.852636780000001	-2.372241214	-0.061035156	-4.1503906	-0.061035156	1539957116.475
-8.47211911	-4.157104532	-4.336547824	5.432129	2.5634766	2.0751953	3.84367662	-9.217407248	-0.339746106	-1.8920898	5.9814453	-1.953125	6.06040036	9.9794429	-2.600732428	-2.8076172	-8.117676	-1.8310547	-9.9710688	0.1303955072	0.42827148560000006	6.4697266	-0.30517578	0	0.9642089660000001	10.6673098	-0.7309326080000002	-0.91552734	-7.5683594	-1.4038086	0.6675292932	9.67080072	-2.483496106	-0.12207031	-5.1879883	-0.18310547	1539957116.515
-8.370434800000002	-3.9369873200000005	-4.12241214	5.9814453	2.5024414	2.2583008	2.9644042540000006	-8.988915740000001	-1.153222644	-1.4038086	5.432129	-2.319336	6.4396241000000005	9.51169429	-2.02292482	-2.1362305	-6.652832	-1.7700195	-9.97705072	0.381616214	0.649584964	6.286621	-0.30517578	-0.12207031	1.3924804320000002	10.44958516	-0.34812010800000004	-0.9765625	-6.8969727	-1.4648438	1.4822021760000001	9.90048822	-2.337548822	-0.24414062	-5.554199	0.12207031	1539957116.555
-8.19816893	-3.2455322480000004	-4.24323732	5.6152344	2.8686523	2.1362305	2.1485351440000002	-8.921923920000001	-1.7250488220000002	-1.2207031	3.7841797	-2.6855469	6.816455072	9.21860324	-1.0718750000000001	-1.5869141	-5.7373047	-1.8310547	-9.931591460000002	0.2033691394	0.9606201080000001	6.225586	-0.061035156	-0.18310547	1.50493161	10.173241820000001	-0.23327636780000002	-0.79345703	-6.1035156	-1.4038086	2.1437500000000003	9.593042032000001	-2.414111322	-0.48828125	-5.3710938	0.36621094	1539957116.595
-8.15390625	-2.7227538940000002	-3.8963134000000004	5.554199	2.9907227	2.1972656	1.738207968	-8.72453624	-1.7609375	-1.4038086	2.5634766	-2.6855469	6.987524460000001	8.990112320000001	-0.1985839856	-1.4648438	-5.3100586	-1.7089844	-9.680371106	-0.5658447284000001	1.1424560700000002	5.859375	0.12207031	-0.12207031	1.66044928	9.840673920000002	0.062207030760000004	-0.61035156	-5.79834	-1.3427734	1.9966064300000002	9.19467752	-2.6760987400000005	-0.6713867	-5.065918	0.4272461	1539957116.635
-8.120410340000001	-1.8542480040000002	-3.6415038940000004	5.7373047	2.9296875	2.0751953	1.585082968	-8.327368210000001	-1.415209964	-1.8920898	2.319336	-2.1362305	6.998290740000001	8.56184056	0.37683107	-1.5258789	-5.3100586	-1.3427734	-9.58347194	-1.2895996400000003	1.1986816100000002	5.1879883	0.24414062	-0.18310547	2.050439496	9.449487320000001	0.657958966	-0.30517578	-5.493164	-1.4038086	1.9894287140000002	8.649169928000001	-3.02661142	-0.30517578	-5.3100586	0.36621094	1539957116.675
-8.01035144	-0.6543701080000001	-3.92861322	4.638672	2.9907227	1.4648438	1.637719748	-7.9792482	-1.259692392	-2.4414062	2.380371	-1.0986328	6.9803469400000004	8.104858426	0.9821533540000001	-1.4038086	-5.065918	-0.9765625	-9.031982428000001	-1.783667032	1.03957518	4.699707	0.30517578	-0.18310547	2.48588858	9.13725589	1.068286142	-0.24414062	-4.8828125	-1.3427734	2.5265625000000003	8.31779802	-2.942871106	-0.12207031	-4.5776367	0.24414062	1539957116.715
-8.44819339	-0.9474609620000001	-3.8616211060000003	3.7841797	3.6010742	0.9765625	1.7310302520000003	-7.909863220000001	-0.7369140380000001	-2.5024414	2.8686523	-0.30517578	6.86430661	7.658642572	1.4929687500000002	-1.0986328	-4.211426	-0.8544922	-9.16835962	-1.9595214660000002	1.0419677520000001	4.0283203	0.24414062	0	2.7299316100000004	8.786743210000001	1.2608886780000002	-0.24414062	-4.4555664	-1.2207031	3.5194824280000003	8.299853240000001	-2.296875	0.48828125	-3.479004	0.061035156	1539957116.755
-9.222192392	-0.43664550720000006	-4.480102536	2.1972656	1.159668	0.4272461	1.4068359620000002	-8.09768071	-0.4605712860000001	-2.5024414	2.8686523	-0.30517578	6.638207968000001	7.32368161	1.7944336060000001	-0.7324219	-3.90625	-0.7324219	-9.290380890000002	-2.0193359620000004	1.053930661	3.0517578	0.5493164	0.18310547	3.1593994600000004	8.665917932000001	1.3709472839999999	-0.36621094	-3.9672852	-1.159668	3.1737548920000003	9.33942842	-1.073071286	-0.36621094	-2.6855469	-0.061035156	1539957116.795
-9.590649460000002	-0.27514648560000005	-4.11044928	1.4648438	1.2207031	-0.18310547	1.1041748200000001	-8.595336960000001	-0.31342773560000003	-2.380371	2.4414062	0.061035156	6.64179712	7.260278060000001	2.0671875	-0.30517578	-3.3569336	-0.8544922	-9.195874100000001	-2.50622554	0.9187500000000001	2.0751953	0.5493164	0	3.8831542540000004	8.936279254	1.5013427520000002	-0.30517578	-3.1738281	-1.2817383	1.756152356	9.4171875	-0.9139648560000001	-0.061035156	-2.380371	-0.24414062	1539957116.835
-9.69592302	-1.43076178	-3.70131839	0.6713867	-0.24414062	-0.6713867	1.400854532	-9.131274460000002	0.5802001800000001	-2.1362305	1.159668	0.4272461	6.726733426000001	7.393066394000001	2.445214856	0.18310547	-2.2583008	-1.2817383	-9.10734874	-2.107861322	0.6986327880000001	0.7324219	0.24414062	-0.18310547	4.4513915740000005	9.21501448	1.5384277160000002	0	-2.0141602	-1.4648438	0.8374023560000001	9.89570288	-0.3337646466	-0.36621094	-2.5634766	-1.0375977	1539957116.875
-9.67438948	-2.4021484620000004	-4.08652356	-1.2207031	-0.30517578	-0.7324219	1.665234424	-9.231762680000001	1.3637695680000002	-2.1362305	1.159668	0.4272461	6.872680710000001	7.730419928000001	2.9727783540000003	0.61035156	-0.7324219	-1.8310547	-10.339526260000001	-1.4953613220000002	0.173461911	0.9765625	-0.7324219	-0.7324219	4.230078076	9.70310054	1.506127896	-0.24414062	-0.061035156	-1.4038086	1.2022705072	9.88015126	-0.132788089	-0.24414062	-2.9296875	-1.0375977	1539957116.915
-10.57998004	-4.34372554	-3.9322021760000005	-1.7700195	-0.91552734	-0.61035156	1.64011232	-9.5104982	1.6496826080000002	-1.8920898	1.4648438	0.48828125	6.879858426	9.00686052	3.1689697480000003	0.91552734	1.159668	-2.380371	-11.839673020000001	-1.620971646	0.1495361322	0.30517578	-0.061035156	-1.4038086	3.0206298920000005	11.147021760000001	2.0468505400000003	-0.30517578	0.6713867	-0.9765625	2.6760987400000005	9.630126800000001	-0.648388678	-0.12207031	-2.9296875	-0.30517578	1539957116.955
-10.20195288	-5.2828125	-2.878271466	2.380371	-3.112793	0.61035156	1.3386474640000001	-9.91245108	1.1209228240000002	-1.2817383	-0.61035156	0.8544922	6.69802266	11.55136682	3.2383545320000002	1.0986328	3.3569336	-2.6245117	-11.724828780000001	-1.933203076	-0.45698242800000005	-0.48828125	1.4648438	-1.4648438	1.5563721040000003	12.66870108	2.8639160340000003	-0.24414062	0.79345703	-0.9765625	4.366455072	10.20673822	-0.3158203076	-0.79345703	-3.2958984	1.5258789	1539957116.995
-7.6789795320000005	-6.331957968	-1.0479492212000001	2.2583008	-0.4272461	0.48828125	1.3386474640000001	-9.91245108	1.1209228240000002	-1.2817383	-0.61035156	0.8544922	5.5208741	12.614867720000001	2.7119873200000004	0.7324219	3.4179688	-1.8310547	-9.723437500000001	-0.8445800720000001	-2.6210692900000003	-0.6713867	1.159668	-1.4038086	-0.668725589	11.86359874	4.29108876	-0.48828125	1.3427734	-1.159668	5.78764676	11.217602340000001	0.98334964	-2.1362305	-3.2958984	3.9672852	1539957117.035
-8.047436600000001	-6.163281250000001	-3.06848143	1.0986328	5.3100586	0.6713867	3.063696286	-9.76171875	-0.21413574280000003	-0.24414062	-1.8310547	2.5634766	4.264770468	11.178125000000001	2.75625	0.4272461	2.5634766	0.12207031	-9.122900360000001	1.0419677520000001	-3.359179712	1.6479492	-0.79345703	-0.4272461	-4.100878894	9.18630342	4.120019568	-1.3427734	2.0751953	0.12207031	2.062402356	12.449779860000001	1.8530517180000001	-2.0141602	-2.6245117	5.2490234	1539957117.075
-10.088306200000002	-5.1380616	-4.69423822	1.159668	0.30517578	1.2207031	4.29348143	-10.80249002	-0.27155761780000004	-0.24414062	-1.8310547	2.5634766	2.5540771760000003	11.03098192	2.5433105040000004	-0.4272461	1.8920898	1.7700195	-10.16845746	-0.31701660340000004	-2.2239013580000004	2.746582	-0.7324219	-0.12207031	-6.5269528800000005	8.621655252000002	3.27663588	-1.0375977	0.30517578	1.7089844	-1.2417480040000002	13.364941100000001	0.440234375	-2.4414062	-4.211426	4.4555664	1539957117.115
-9.286792032000001	-5.800805710000001	-2.9273192900000002	4.0283203	-3.4179688	1.5258789	4.783959964000001	-11.380298020000001	0.1997802716	-0.36621094	2.380371	2.746582	0.154321286	11.928198380000001	1.4235839660000003	-2.5024414	-1.2207031	1.7700195	-10.112231920000001	-1.106567392	-1.6437011780000002	2.746582	-0.61035156	-0.18310547	-4.965795926	9.73898912	2.6079101440000003	0.7324219	-3.0517578	1.2817383	-0.8457763580000002	12.145923020000001	-1.166381839	-2.380371	-4.333496	5.004883	1539957117.155
-6.7004148400000005	-4.398754892	-1.8375000000000001	3.2958984	0.24414062	1.5869141	4.783959964000001	-11.380298020000001	0.1997802716	-0.36621094	2.380371	2.746582	-0.7464843750000001	11.312109620000001	0.5072265576	-3.8452148	-5.554199	0.91552734	-9.23535144	-1.2441405760000002	-1.204663089	3.4179688	-0.7324219	0.061035156	-2.3758300720000003	9.3920652	3.1414550720000003	1.0375977	-3.112793	0.9765625	1.7083007200000002	11.876758180000001	-1.08383786	-3.0517578	-2.9296875	4.699707	1539957117.195
-6.86430661	-3.4010498200000003	-1.9989990020000004	2.0141602	2.4414062	1.159668	4.72653804	-9.13725589	0.6029296924	-0.61035156	3.3569336	0.79345703	0.4426269568000001	9.591845746	0.849365216	-3.2348633	-5.859375	0.61035156	-8.693432608	-1.7035155760000003	-0.900805661	3.4179688	-0.5493164	0.30517578	-0.9929199280000001	8.40153804	3.4429199280000002	0.36621094	-2.8076172	0.9765625	2.56723642	9.8933107	-0.0897216754	-2.5024414	-0.48828125	3.9672852	1539957117.235
-7.93857428	-3.255102536	-1.9176513580000003	2.8686523	-0.61035156	0.9765625	4.685864120000001	-8.214917032	0.718969748	-0.12207031	3.8452148	-0.061035156	1.641308606	8.31779802	1.8267334260000003	-1.953125	-2.319336	0.48828125	-8.40153804	-2.25261232	-0.57421875	2.9296875	-0.36621094	0.79345703	-0.44621582460000003	7.6311277	3.2072509000000005	-0.4272461	-3.112793	0.91552734	1.975073282	9.026000900000001	0.3337646466	-1.953125	1.159668	3.0517578	1539957117.275
-7.493554712000001	-2.783764676	-1.284814496	2.1972656	-0.36621094	0.6713867	4.139160144000001	-7.988818390000001	0.5825927716	-0.12207031	3.8452148	-0.061035156	1.3673584260000002	7.966088760000001	1.4558837860000002	-1.7700195	-1.0375977	0	-8.66472194	-2.879467752	-0.15073241820000002	2.5024414	-0.36621094	0.79345703	0.287109375	7.525854532	3.0589112400000005	-0.61035156	-2.9907227	0.6713867	1.081445288	8.024707068	-0.09211425720000001	-1.0375977	0.91552734	2.1972656	1539957117.314
-7.455273560000001	-2.16408696	-0.9570312500000001	1.4038086	1.4648438	0.61035156	3.42736821	-8.04504393	0.16508788940000002	1.3427734	2.2583008	-1.159668	1.1328857428	7.68854982	1.23696286	-1.5869141	-1.8920898	-0.6713867	-9.035571580000001	-3.180932608	0.30505371400000003	1.7089844	0.061035156	0.6713867	1.1400634980000002	7.809375	3.057714856	0.12207031	-2.6855469	0.061035156	-0.571826178	7.458862320000001	-0.056225586060000006	-0.24414062	-0.24414062	1.4648438	1539957117.354
-8.2173098	-1.4391357820000001	-1.111352536	0.4272461	0.7324219	0.6713867	3.06848143	-8.51638179	-0.3947753894	1.3427734	2.2583008	-1.159668	1.679589856	7.696923920000001	1.3805175720000002	-0.9765625	-2.5634766	-1.4648438	-8.59414038	-3.069677716	0.46416014400000005	1.7089844	0.061035156	0.6713867	1.6999267180000002	8.235253894000001	3.069677716	0.61035156	-2.2583008	-0.36621094	-1.331469748	6.550878894	0.15073241820000002	0.9765625	-2.2583008	0.61035156	1539957117.395
-9.15161142	-1.4582763580000002	-1.7752929320000002	-0.48828125	0.79345703	0.48828125	3.17495108	-8.6264402	-0.5502929712000001	1.8310547	0.7324219	-1.6479492	2.7048096040000003	7.803393570000001	1.833911142	-0.061035156	-2.0141602	-2.1972656	-8.43981929	-3.0828369600000003	0.34931639400000003	0.79345703	-0.12207031	0.7324219	1.9595214660000002	8.42666034	3.293383786	0.7324219	-2.0141602	-0.48828125	-1.240551718	6.652563400000001	-0.10766601440000001	0.91552734	-3.3569336	-0.48828125	1539957117.434
-9.718652160000001	-2.372241214	-0.12321777160000001	0.6713867	0.91552734	0.6713867	2.906982428	-8.528344748	-0.517993161	2.0751953	0.30517578	-2.319336	3.8508545320000005	7.828515380000001	2.5349366	0.61035156	-0.12207031	-2.2583008	-8.451782248	-2.4392334260000004	0.0693847644	0.79345703	-0.12207031	0.7324219	1.808789038	8.23166484	3.3352538940000005	0.7324219	-1.8920898	-0.61035156	4.92871106	7.3595702880000005	0.9343017572	0	-4.1503906	0	1539957117.474
-10.04045378	-1.592260782	-1.225	0.36621094	-0.6713867	1.4648438	2.64140625	-8.41828624	-0.8649169928000001	1.5869141	-0.48828125	-2.9907227	4.439428714000001	7.82492662	3.04455571	0.91552734	1.5869141	-1.7089844	-8.24243161	-1.5958496400000002	0.1459472644	0.24414062	-1.0375977	0.91552734	1.44870607	8.11203624	3.0900146760000005	0.61035156	-1.5258789	-0.36621094	14.94882788	9.04992662	1.588671924	0.7324219	0.48828125	1.7700195	1539957117.515
-11.678173920000003	-4.366455072	-4.67629393	-2.2583008	1.4648438	-0.24414062	2.64140625	-8.41828624	-0.8649169928000001	1.5869141	-0.48828125	-2.9907227	4.55786142	8.450586060000001	3.50991214	1.0986328	1.8920898	-1.0375977	-11.18530252	-1.300366214	0.41271972840000004	0.61035156	-1.7700195	1.0375977	1.0096679712	9.286792032000001	3.0792480040000005	0.4272461	-0.91552734	0.18310547	8.21611322	7.040161240000001	-1.9571288940000002	-1.0986328	0.79345703	-0.91552734	1539957117.554
-12.133960159999999	-9.371728240000001	-4.2240966460000005	4.699707	-0.9765625	0.48828125	2.409326178	-9.90766574	-1.409228534	0.6713867	-0.48828125	-2.319336	4.44421376	10.81804164	3.79582518	0.9765625	1.0375977	-0.48828125	-15.240722840000002	0.062207030760000004	0.8625244110000001	0.61035156	-1.7700195	1.0375977	1.1209228240000002	11.907861420000001	1.723852536	-0.30517578	-1.8920898	0.61035156	-2.162890576	11.26784694	2.6402099640000003	-5.004883	0.12207031	-3.2348633	1539957117.594
-7.911059800000001	-4.961010880000001	-2.2203125000000004	1.8310547	-1.4648438	1.2817383	1.7980224640000002	-10.9053714	-1.459472644	0.6713867	-0.48828125	-2.319336	4.020727536	13.595825180000002	3.8018066100000003	0.61035156	-1.0375977	-0.4272461	-12.30861772	2.0301025360000002	-0.570629892	0.48828125	1.6479492	0.48828125	1.9355957460000002	14.27651358	0.5443115216000001	0.36621094	-1.2817383	-0.24414062	8.795117212000001	14.39853534	0.5658447284000001	-0.9765625	-6.591797	0.8544922	1539957117.634
-7.682568390000001	-3.2527099640000006	-4.82702626	-1.6479492	3.90625	-0.61035156	2.463159146	-9.57150908	0.3349609424	-1.5869141	-0.18310547	-0.4272461	4.194189496	14.045629500000002	3.025415036	-0.36621094	-2.1362305	-0.7324219	-10.654150360000001	1.5599609620000003	-1.906884784	0.4272461	0.4272461	0.48828125	1.4391357820000001	13.686742720000002	1.156811502	0.6713867	1.0986328	-0.61035156	-0.9953125	9.34780252	-0.839794928	-0.6713867	-2.5634766	0	1539957117.674
-9.234155252	-4.44660643	-5.86660144	1.4648438	-1.0375977	0.36621094	3.749169928	-8.539111420000001	2.19638678	-2.9296875	4.0893555	0.30517578	4.919140380000001	12.50002446	2.4667480040000003	-0.7324219	-1.0375977	-0.30517578	-10.345508180000001	1.425976538	-1.7406005400000002	0.4272461	0.4272461	0.48828125	-0.517993161	11.907861420000001	1.179541034	-0.30517578	1.8310547	0.30517578	0.2835205072	9.734204074	-2.47392572	0.4272461	-3.4179688	-1.7700195	1539957117.714
-7.948144568	-3.9417724640000005	-3.5649413940000003	-0.6713867	0.6713867	0.36621094	3.90827626	-9.31311052	3.4680420320000005	-1.8920898	8.361816	-0.061035156	4.7062010800000005	11.33723192	2.135375998	-0.9765625	0.6713867	0.7324219	-9.414794928000001	1.276440396	-1.293188498	0.6713867	0.12207031	-0.4272461	-1.84946286	10.630224640000002	0.34213867800000003	-1.4648438	0.8544922	1.2817383	2.501440396	10.154101440000002	-2.107861322	-0.24414062	-1.159668	-2.0751953	1539957117.755
-8.774780252000001	-3.39506839	-3.7563476440000003	0.8544922	0.7324219	0.48828125	1.013256839	-10.120605040000001	2.64738768	-0.30517578	4.333496	-1.2817383	3.66303714	10.74147914	1.3458251800000003	-1.4038086	0	1.0986328	-9.095385880000002	1.28361821	-1.006079074	0.48828125	-0.4272461	0.18310547	-1.335058606	10.076342360000002	0.20935058900000003	-1.2817383	-1.0375977	1.3427734	2.15571286	9.791625900000001	-1.753759784	-0.061035156	-1.0986328	-2.4414062	1539957117.794
-7.645483426000001	-3.185717752	-3.1905028960000004	0.79345703	0.24414062	0.4272461	-0.4521972644	-9.24492212	2.5851807100000004	0.18310547	-2.0751953	-2.0141602	2.8495605040000003	9.770092752000002	1.0168457068	-1.7089844	-2.0751953	0.9765625	-9.095385880000002	1.28361821	-1.006079074	0.48828125	-0.4272461	0.18310547	-0.01794433606	9.290380890000002	0.708203125	-0.061035156	-1.3427734	0.6713867	2.159301718	9.485375900000001	-1.6030273560000001	0.061035156	-0.9765625	-2.6855469	1539957117.834
