# Supplementary material for: A deep learning approach for lower back-pain risk prediction during manual lifting
Source: PLoS One. 2021 Feb 19;16(2):e0247162. doi: 10.1371/journal.pone.0247162 (PMC7894914; doi:10.1371/journal.pone.0247162)
Supplement: S1 Data — (ZIP) [file pone.0247162.s001.zip › source-used/Subject_01_P2_Zone05_T1.csv]

Side_A_x	Side_A_y	Side_A_z	Side_G_x	Side_G_y	Side_G_z	LtWt_A_x	LtWt_A_y	LtWt_A_z	LtWt_G_x	LtWt_G_y	LtWt_G_z	RtWt_A_x	RtWt_A_y	RtWt_A_z	RtWt_G_x	RtWt_G_y	RtWt_G_z	Back_A_x	Back_A_y	Back_A_z	Back_G_x	Back_G_y	Back_G_z	UArm_A_x	UArm_A_y	UArm_A_z	UArm_G_x	UArm_G_y	UArm_G_z	Thig_A_x	Thig_A_y	Thig_A_z	Thig_G_x	Thig_G_y	Thig_G_z	Time_stp
-9.15878894	-2.69523912	-2.5205810700000004	0.061035156	-0.061035156	-0.061035156	2.8328125	-8.70898462	0.34453125	-0.30517578	0.12207031	-0.12207031	3.21203624	9.74736322	2.09948732	0.12207031	-0.061035156	-0.061035156	-9.725830072	-0.08493652160000001	0.7261474640000001	0.061035156	-0.061035156	0	0.709399411	9.765307608	1.52526857	-0.061035156	-0.18310547	-0.12207031	1.547998004	9.780859620000001	0.37683107	0	-0.061035156	-0.061035156	1539961520.675
-9.171948380000002	-2.66174321	-2.48828125	0	-0.061035156	-0.061035156	2.9129637600000002	-8.747265380000002	0.4426269568000001	-0.30517578	0.24414062	-0.061035156	3.1761474640000005	9.760522660000001	2.0839355040000003	0.12207031	-0.061035156	-0.061035156	-9.725830072	-0.08493652160000001	0.7261474640000001	0.061035156	-0.061035156	0	0.693847644	9.7748777	1.5156982820000002	-0.061035156	-0.18310547	-0.12207031	1.5336425720000002	9.77368161	0.3576904254	-0.061035156	-0.061035156	-0.061035156	1539961520.715
-9.170751800000001	-2.6605469240000006	-2.496655252	0	-0.12207031	-0.061035156	2.8675048920000004	-8.752050720000002	0.3529052716	-0.30517578	0.24414062	-0.061035156	3.1187255400000002	9.76889676	2.081542932	0.061035156	-0.061035156	-0.061035156	-9.725830072	-0.08493652160000001	0.7261474640000001	0.061035156	-0.061035156	0	0.69504393	9.782055710000002	1.5109130400000002	-0.061035156	-0.18310547	-0.12207031	1.5216797120000003	9.765307608	0.3672607428	-0.061035156	-0.061035156	-0.061035156	1539961520.755
-9.177929712000001	-2.6390135800000003	-2.483496106	0	-0.061035156	-0.061035156	2.8675048920000004	-8.752050720000002	0.3529052716	-0.30517578	0.24414062	-0.061035156	3.1462402160000003	9.733007788	2.0911132200000004	0	-0.061035156	-0.061035156	-9.758129892000001	-0.1040771466	0.765625	0.061035156	-0.061035156	-0.061035156	0.735717752	9.77248552	1.52526857	-0.061035156	-0.18310547	-0.12207031	1.565942392	9.77368161	0.37683107	-0.061035156	-0.061035156	-0.061035156	1539961520.795
-9.1623777	-2.665332068	-2.4727295320000002	0.061035156	-0.12207031	-0.12207031	2.8675048920000004	-8.752050720000002	0.3529052716	-0.30517578	0.24414062	-0.061035156	3.1486327880000005	9.755737320000001	2.062402356	0	-0.12207031	0	-9.788037140000002	-0.0980957068	0.7883544928000001	0.061035156	-0.061035156	-0.061035156	0.7500732428000001	9.8083741	1.516894568	-0.12207031	-0.18310547	-0.12207031	1.50493161	9.795214660000001	0.34094239200000004	-0.061035156	-0.061035156	-0.061035156	1539961520.835
-9.131274460000002	-2.6760987400000005	-2.4356445680000003	0.061035156	-0.061035156	-0.12207031	2.8675048920000004	-8.752050720000002	0.3529052716	-0.18310547	0.7324219	0	3.10676268	9.71027806	2.060009784	0	-0.061035156	-0.061035156	-9.753344748	-0.1256103534	0.811083966	0.061035156	0	-0.061035156	0.754858426	9.7748777	1.5276611420000001	-0.061035156	-0.18310547	-0.12207031	1.4798096040000002	9.777270468000001	0.346923822	-0.061035156	-0.061035156	-0.061035156	1539961520.875
-9.180322480000001	-2.62346196	-2.4655516200000003	0.061035156	-0.061035156	-0.12207031	2.8675048920000004	-8.752050720000002	0.3529052716	-0.18310547	0.7324219	0	3.10676268	9.71027806	2.060009784	0	-0.061035156	-0.061035156	-9.74257788	-0.154321286	0.8170653959999999	0.061035156	-0.061035156	-0.061035156	0.73332518	9.749755890000001	1.4965576080000003	-0.061035156	-0.18310547	-0.12207031	1.5336425720000002	9.765307608	0.37084961060000005	-0.061035156	-0.061035156	-0.061035156	1539961520.915
-9.228173920000001	-2.644995108	-2.47033696	0.061035156	0	-0.12207031	2.8483641200000003	-8.77836911	0.517993161	-0.18310547	0.7324219	0	3.1354737400000006	9.765307608	2.0695800720000004	0.061035156	-0.12207031	-0.12207031	-9.71625998	-0.13398437500000002	0.7859619110000001	0.061035156	-0.061035156	-0.061035156	0.6914550720000001	9.77607428	1.491772464	-0.061035156	-0.18310547	-0.12207031	1.56354982	9.766503894000001	0.36606445680000005	-0.061035156	-0.061035156	-0.061035156	1539961520.955
-9.210229532000001	-2.6916503600000006	-2.4200927520000004	0.061035156	0	-0.061035156	2.8483641200000003	-8.77836911	0.517993161	-0.12207031	0.9765625	-0.061035156	3.20366214	9.858617720000002	2.082739218	0	-0.061035156	-0.18310547	-9.67438948	-0.1303955072	0.740502896	0.061035156	-0.12207031	-0.061035156	0.6651367212000001	9.838280760000002	1.5360351440000002	-0.061035156	-0.18310547	-0.12207031	1.58149411	9.78444838	0.34094239200000004	0	-0.061035156	-0.12207031	1539961520.995
-9.185107428000002	-2.70361322	-2.433251996	0.061035156	0.061035156	0	2.7359130400000002	-8.76521016	0.38400878600000005	-0.12207031	0.9765625	-0.061035156	3.25988768	9.862207460000002	2.1437500000000003	0	-0.12207031	-0.18310547	-9.656445288	-0.15192871400000002	0.6735107428000001	0	-0.18310547	-0.061035156	0.613696286	9.8263179	1.600634784	-0.061035156	-0.18310547	-0.061035156	1.588671924	9.770092752000002	0.37204589660000004	0	-0.061035156	-0.061035156	1539961521.035
-9.169555710000001	-2.7323242800000003	-2.428466754	0.061035156	-0.061035156	0.061035156	2.7359130400000002	-8.76521016	0.38400878600000005	-0.12207031	0.9765625	-0.061035156	3.27663588	9.8263179	2.154516574	-0.061035156	-0.12207031	-0.12207031	-9.637304712	-0.11604003600000001	0.6519775360000001	0	-0.24414062	-0.061035156	0.5658447284000001	9.766503894000001	1.588671924	-0.061035156	-0.18310547	0.061035156	1.5982422120000002	9.759326080000001	0.3541015576	0	-0.061035156	-0.061035156	1539961521.075
-9.16118161	-2.7167724640000004	-2.421289038	0.061035156	0.061035156	0.12207031	2.7359130400000002	-8.76521016	0.38400878600000005	-0.061035156	0.8544922	0.061035156	3.17495108	9.756933606	2.144946286	-0.12207031	-0.061035156	0	-9.645678420000001	-0.12202148560000001	0.6926513580000001	0.061035156	-0.24414062	-0.061035156	0.5813964856000001	9.70429712	1.5707275360000001	-0.061035156	-0.18310547	0.061035156	1.5575683900000001	9.7748777	0.36845702880000003	-0.061035156	0	-0.061035156	1539961521.114
-9.185107428000002	-2.702417032	-2.4667480040000003	0	0	0.12207031	2.6904540740000003	-8.72333966	0.6256591459999999	-0.061035156	0.8544922	0.061035156	3.124707068	9.758129892000001	2.095898462	-0.18310547	-0.12207031	0	-9.69113768	-0.18901367800000002	0.7716064300000001	0.061035156	-0.24414062	-0.061035156	0.657958966	9.724634080000001	1.5731201080000001	-0.061035156	-0.18310547	0.12207031	1.4798096040000002	9.780859620000001	0.346923822	-0.061035156	0	-0.061035156	1539961521.154
-9.191088760000001	-2.709594748	-2.495458966	0	0	0.12207031	2.6904540740000003	-8.72333966	0.6256591459999999	-0.061035156	0.8544922	0.061035156	3.0744628600000006	9.749755890000001	2.021728534	-0.24414062	-0.18310547	0	-9.746167032	-0.192602536	0.8445800720000001	0	-0.24414062	-0.061035156	0.735717752	9.780859620000001	1.561157248	-0.061035156	-0.18310547	0.12207031	1.42836911	9.8083741	0.37683107	-0.061035156	0	-0.061035156	1539961521.194
-9.15161142	-2.6916503600000006	-2.4392334260000004	-0.061035156	-0.061035156	0.061035156	2.652172824	-8.8046875	0.5670410144	-0.061035156	0.8544922	0.061035156	3.0397704680000004	9.72702626	2.0169433900000002	-0.18310547	-0.12207031	0	-9.77248552	-0.2081542932	0.9331054712000001	0	-0.18310547	-0.061035156	0.800317392	9.80358876	1.579101538	-0.061035156	-0.18310547	0.12207031	1.4391357820000001	9.78444838	0.3756347644	-0.061035156	0	-0.061035156	1539961521.234
-9.155200180000001	-2.698828076	-2.441625998	-0.061035156	0.12207031	0	2.47871106	-8.85732428	0.40314941100000007	-0.061035156	0.8544922	0.061035156	2.9990966460000004	9.69592302	2.0121582460000003	-0.18310547	0	-0.061035156	-9.792822480000002	-0.2260986322	0.9630126800000001	0	-0.12207031	-0.061035156	0.8230468750000001	9.7485598	1.553979532	-0.12207031	-0.12207031	0.061035156	1.415209964	9.8	0.3959716754	-0.061035156	0.061035156	-0.061035156	1539961521.274
-9.165966754000001	-2.7119873200000004	-2.4870849640000006	0	0	0	2.5744139400000003	-8.902783246	0.47851562500000006	-0.061035156	0.8544922	0.061035156	3.01225589	9.73540036	2.02292482	-0.12207031	0	-0.12207031	-9.788037140000002	-0.1770507788	0.984545926	-0.061035156	-0.061035156	-0.061035156	0.800317392	9.77248552	1.5862792540000001	-0.061035156	-0.061035156	0	1.37214357	9.780859620000001	0.417504892	-0.061035156	0	-0.061035156	1539961521.315
-9.173144568	-2.698828076	-2.4990478240000003	-0.061035156	0	0	2.5744139400000003	-8.902783246	0.47851562500000006	-0.061035156	0.8544922	0.061035156	3.01225589	9.73540036	2.02292482	-0.061035156	-0.061035156	-0.12207031	-9.80358876	-0.19619140380000002	1.0096679712	-0.061035156	0	-0.061035156	0.770410144	9.778466754	1.5970459260000003	-0.061035156	-0.061035156	0	1.350610324	9.82153354	0.38400878600000005	-0.061035156	0	-0.061035156	1539961521.354
-9.133667032	-2.6940429320000003	-2.469140576	-0.061035156	0	-0.061035156	2.757446286	-8.88723143	0.44621582460000003	-0.061035156	0.8544922	0.061035156	3.0589112400000005	9.744970746000002	2.050439496	-0.061035156	-0.061035156	-0.12207031	-9.801196580000001	-0.2536132788	1.0120605432	-0.061035156	0	-0.061035156	0.8362060700000001	9.782055710000002	1.6090087860000002	-0.061035156	-0.12207031	-0.061035156	1.33386232	9.790429712	0.362475589	-0.061035156	0	-0.061035156	1539961521.394
-9.122900360000001	-2.6665283540000004	-2.483496106	-0.061035156	0	-0.061035156	2.654565396	-8.93388678	0.2811279254	-0.061035156	0.8544922	0.061035156	3.0744628600000006	9.721044928000001	2.101879892	-0.061035156	0	-0.12207031	-9.777270468000001	-0.24643554320000002	0.976171875	-0.12207031	0.061035156	-0.061035156	0.876879892	9.76770018	1.5934570680000002	-0.061035156	-0.061035156	-0.061035156	1.3685547120000001	9.778466754	0.40314941100000007	-0.061035156	-0.061035156	-0.061035156	1539961521.434
-9.154003894	-2.668920926	-2.4751221040000004	-0.061035156	0	-0.061035156	2.524169928	-8.81066893	0.41870117800000006	-0.061035156	0.8544922	0.061035156	3.0744628600000006	9.721044928000001	2.101879892	0	0.061035156	-0.12207031	-9.73659694	-0.21413574280000003	0.9283202880000001	-0.18310547	0.12207031	-0.061035156	0.8708984620000001	9.74736322	1.604223642	-0.061035156	-0.061035156	-0.061035156	1.4116211060000001	9.77128894	0.416308606	0	0	-0.061035156	1539961521.474
-9.181518570000001	-2.6784912140000006	-2.495458966	-0.061035156	0.061035156	-0.061035156	2.592358426	-8.76401358	0.832617212	0.12207031	0.061035156	0	3.1079589660000004	9.70310054	2.159301718	0	0.12207031	-0.12207031	-9.746167032	-0.16987304320000002	0.9127685700000001	-0.12207031	0.12207031	-0.061035156	0.80988768	9.743774460000001	1.599438498	-0.12207031	0	-0.061035156	1.391284146	9.80239218	0.401953125	0	0	-0.061035156	1539961521.514
-9.21501448	-2.68566893	-2.588769568	-0.061035156	0	-0.061035156	2.6354248200000003	-8.915942392	0.41152344240000005	-0.12207031	-0.30517578	0	3.081640576	9.73061502	2.154516574	0	0.12207031	-0.12207031	-9.744970746000002	-0.19499511780000003	0.8900390380000001	-0.12207031	0.12207031	-0.061035156	0.7213623200000001	9.718652160000001	1.6161865020000004	-0.061035156	0.061035156	-0.061035156	1.3577880400000002	9.81435504	0.37683107	0	0	-0.061035156	1539961521.554
-9.140844748000001	-2.70600589	-2.5445067900000002	-0.061035156	-0.12207031	-0.061035156	2.5301512600000002	-8.906372300000001	0.17465820680000002	-0.061035156	-0.061035156	0	3.081640576	9.73061502	2.154516574	-0.061035156	0	-0.061035156	-9.7066893	-0.2177246106	0.8421875000000001	-0.12207031	0.061035156	-0.061035156	0.718969748	9.705493210000002	1.6269530760000002	-0.061035156	0.061035156	-0.061035156	1.393676718	9.795214660000001	0.39238280760000005	-0.061035156	-0.061035156	-0.061035156	1539961521.594
-9.10495607	-2.656957968	-2.4655516200000003	-0.061035156	0	-0.061035156	2.5301512600000002	-8.906372300000001	0.17465820680000002	0.36621094	0.18310547	-0.12207031	3.1175292540000004	9.729418930000001	2.1796386780000003	-0.061035156	0	-0.061035156	-9.721044928000001	-0.248828125	0.8673096040000001	-0.12207031	0.061035156	-0.061035156	0.735717752	9.709082068	1.6484863220000001	-0.061035156	0.061035156	0	1.414013678	9.782055710000002	0.379223642	0	0	-0.061035156	1539961521.634
-9.181518570000001	-2.65935054	-2.48828125	0	0.061035156	-0.061035156	2.634228534	-8.84057608	0.5455078076000001	0.6713867	0.12207031	-0.18310547	3.029003894	9.725830072	2.11982428	-0.061035156	0	0	-9.754540740000001	-0.265576178	0.8673096040000001	-0.18310547	0.12207031	-0.061035156	0.808691394	9.76411142	1.665234424	-0.061035156	0.061035156	0	1.4176025360000002	9.795214660000001	0.3804199280000001	0	0	-0.061035156	1539961521.674
-9.19348143	-2.6402099640000003	-2.5564697480000005	-0.061035156	0.061035156	-0.061035156	2.76223143	-8.808276260000001	0.73332518	0.36621094	-0.30517578	-0.30517578	3.029003894	9.725830072	2.11982428	-0.061035156	0	0	-9.688745108	-0.22849121400000003	0.8158691100000001	-0.12207031	0.061035156	-0.061035156	0.8194580072000001	9.789233426000001	1.656860324	0	0	-0.061035156	1.453491214	9.788037140000002	0.401953125	-0.061035156	-0.061035156	-0.061035156	1539961521.714
-9.20065944	-2.6665283540000004	-2.54689946	-0.061035156	0	0	2.7167724640000004	-8.80349092	0.6914550720000001	0.30517578	-0.12207031	-0.12207031	3.0134521760000004	9.7832518	2.19997554	0	0.12207031	-0.061035156	-9.71625998	-0.2045654254	0.794335962	-0.12207031	0.061035156	-0.061035156	0.69504393	9.76889676	1.65805661	-0.061035156	0.061035156	0	1.4977538940000001	9.80717752	0.38879393000000007	0	-0.061035156	-0.061035156	1539961521.754
-9.155200180000001	-2.66174321	-2.528955072	0	0	0	2.64140625	-8.762817392	0.6806884980000001	0.30517578	-0.30517578	-0.12207031	3.0134521760000004	9.7832518	2.19997554	-0.061035156	0.061035156	0	-9.71625998	-0.21533202880000002	0.7955322480000001	-0.12207031	0.061035156	-0.061035156	0.69504393	9.76889676	1.65805661	-0.061035156	0.061035156	0	1.4977538940000001	9.80717752	0.38879393000000007	0	0	-0.061035156	1539961521.794
-9.11213408	-2.68566893	-2.5349366	-0.061035156	0.061035156	0	2.7179687500000003	-8.704199280000001	0.8541503600000001	0.24414062	-0.4272461	-0.061035156	2.969189496	9.759326080000001	2.19997554	-0.061035156	-0.12207031	0.061035156	-9.713867212	-0.22131347840000004	0.765625	-0.061035156	0	-0.061035156	0.7285400360000001	9.73061502	1.693945288	0	0	0.061035156	1.4235839660000003	9.789233426000001	0.38879393000000007	-0.061035156	0	-0.061035156	1539961521.834
-9.138451980000001	-2.702417032	-2.5421141200000004	0	0	0	2.7179687500000003	-8.704199280000001	0.8541503600000001	-0.12207031	-0.5493164	-0.061035156	2.981152356	9.700707968000001	2.19399411	-0.12207031	-0.061035156	0.061035156	-9.733007788	-0.2572021466	0.764428714	-0.061035156	0	-0.061035156	0.7261474640000001	9.697119110000001	1.642504892	0	0	0.061035156	1.43076178	9.788037140000002	0.3911865216	-0.061035156	-0.061035156	-0.061035156	1539961521.874
-9.15041484	-2.6641358800000003	-2.5744139400000003	0	0	0	2.816064496	-8.72214357	0.6352294928000001	-0.18310547	-0.24414062	0	2.9524413940000005	9.681567392	2.154516574	-0.12207031	-0.12207031	0.061035156	-9.74257788	-0.23327636780000002	0.770410144	-0.061035156	0.061035156	-0.061035156	0.7261474640000001	9.697119110000001	1.642504892	0	0	0.061035156	1.4211913940000003	9.789233426000001	0.387597644	-0.061035156	0	0	1539961521.914
-9.152807608000002	-2.65576178	-2.5744139400000003	0	0	0	2.816064496	-8.72214357	0.6352294928000001	-0.30517578	0	0	2.9524413940000005	9.681567392	2.154516574	-0.12207031	-0.12207031	0	-9.7318116	-0.26796875000000003	0.7680175720000001	-0.061035156	0	-0.061035156	0.7261474640000001	9.697119110000001	1.642504892	0	0	0.061035156	1.3793212860000001	9.801196580000001	0.38640135800000003	-0.061035156	0	0	1539961521.954
-9.174340560000001	-2.644995108	-2.5815917540000006	-0.061035156	-0.061035156	0	2.6892577880000004	-8.716162140000002	0.573022464	-0.30517578	0	0	2.9907226440000003	9.701904254	2.095898462	-0.12207031	-0.12207031	0	-9.75214856	-0.2643798822	0.7476806610000001	-0.061035156	0	-0.061035156	0.7907471040000001	9.7318116	1.6783935700000001	0	0	0	1.3924804320000002	9.81315944	0.36367187500000003	-0.061035156	0	0	1539961521.994
-9.1193116	-2.670117212	-2.5313476440000002	0	0.061035156	0	2.686865216	-8.793920926	0.5514892572000001	-0.24414062	0	0	2.988330072	9.723437500000001	2.142553714	-0.061035156	0	-0.061035156	-9.74257788	-0.22968750000000002	0.735717752	-0.061035156	0	-0.061035156	0.7668212860000001	9.7401857	1.685571286	0	0	0	1.387695288	9.796411240000001	0.3529052716	-0.061035156	-0.061035156	-0.061035156	1539961522.034
-9.139648560000001	-2.66174321	-2.5636474640000007	-0.061035156	0	-0.061035156	2.70361322	-8.747265380000002	0.734521466	-0.061035156	0.061035156	-0.061035156	2.988330072	9.723437500000001	2.142553714	-0.061035156	0	-0.061035156	-9.73659694	-0.2643798822	0.740502896	-0.061035156	0	0	0.732128894	9.73898912	1.6843750000000002	-0.061035156	0	0	1.3805175720000002	9.786840560000002	0.3672607428	-0.061035156	0	0	1539961522.074
-9.125292932	-2.6772949280000002	-2.5899658540000003	0	0	-0.061035156	2.70361322	-8.747265380000002	0.734521466	-0.061035156	0.12207031	-0.061035156	3.0744628600000006	9.67080072	2.1473388580000004	-0.061035156	-0.12207031	0	-9.746167032	-0.24045410340000004	0.732128894	-0.061035156	0	0	0.775195288	9.6983152	1.6867675720000002	-0.061035156	-0.061035156	0	1.355395468	9.81435504	0.37683107	-0.061035156	0	-0.061035156	1539961522.114
-9.133667032	-2.69523912	-2.58278804	0	-0.061035156	-0.061035156	2.652172824	-8.77597644	0.6735107428000001	-0.24414062	0.061035156	0.061035156	3.0218260800000003	9.6636232	2.15571286	0	-0.061035156	0	-9.74257788	-0.23686523560000003	0.7464843750000001	0	0	0	0.770410144	9.689941394000002	1.6281494600000002	-0.061035156	-0.061035156	0	1.39008786	9.79401857	0.3756347644	-0.061035156	-0.061035156	-0.061035156	1539961522.154
-9.11572284	-2.68327626	-2.5229737400000003	0	0	-0.061035156	2.652172824	-8.77597644	0.6735107428000001	-0.36621094	0.18310547	0.12207031	3.0218260800000003	9.6636232	2.15571286	-0.061035156	-0.061035156	-0.061035156	-9.743774460000001	-0.23686523560000003	0.7201660340000001	0	0	0	0.778784146	9.687548920000001	1.62575679	-0.061035156	-0.061035156	-0.061035156	1.375732428	9.8	0.37683107	-0.061035156	-0.061035156	-0.061035156	1539961522.194
-9.10495607	-2.6760987400000005	-2.569628894	0	0	-0.12207031	2.5217773560000003	-8.73171376	0.531152356	-0.36621094	0.18310547	0.12207031	3.085229532	9.681567392	2.107861322	0	-0.061035156	-0.061035156	-9.746167032	-0.2177246106	0.740502896	0	0	0	0.762036142	9.712670926000001	1.655664038	-0.061035156	0	-0.061035156	1.3972655760000001	9.797607428000001	0.3672607428	-0.061035156	-0.061035156	-0.061035156	1539961522.234
-9.159985520000001	-2.70361322	-2.5815917540000006	0.061035156	0	-0.061035156	2.55048822	-8.758032248000001	0.539526358	0	-0.18310547	0.12207031	3.029003894	9.705493210000002	2.0923096040000004	0	-0.061035156	0	-9.7485598	-0.2619873004	0.71538089	0	0	0	0.765625	9.753344748	1.6484863220000001	-0.061035156	0	-0.061035156	1.38410643	9.795214660000001	0.3672607428	-0.061035156	-0.061035156	-0.061035156	1539961522.274
-9.138451980000001	-2.702417032	-2.573217752	0	0	-0.061035156	2.69523912	-8.797509980000001	0.5096191394	0	-0.061035156	0.061035156	3.029003894	9.705493210000002	2.0923096040000004	0.061035156	-0.061035156	0	-9.74138179	-0.2344726538	0.716577176	0	0	0	0.7476806610000001	9.75214856	1.6592528960000001	0	-0.061035156	-0.12207031	1.4020507200000003	9.80717752	0.37443847840000005	-0.061035156	-0.061035156	-0.061035156	1539961522.314
-9.177929712000001	-2.6964355040000005	-2.6019287140000005	0	-0.061035156	-0.061035156	2.69523912	-8.797509980000001	0.5096191394	-0.18310547	-0.061035156	0.061035156	3.045751996	9.74138179	2.144946286	0.061035156	-0.061035156	-0.061035156	-9.749755890000001	-0.2177246106	0.71538089	0	0	0	0.7058105432	9.756933606	1.6520751800000002	-0.061035156	-0.061035156	-0.12207031	1.39606929	9.80598192	0.379223642	-0.061035156	-0.061035156	-0.061035156	1539961522.354
-9.14682608	-2.702417032	-2.62346196	0	-0.12207031	-0.061035156	2.6258545320000004	-8.823827880000001	0.5120117212	-0.18310547	0.12207031	0.061035156	3.01464856	9.744970746000002	2.1616942900000002	0.061035156	-0.061035156	-0.061035156	-9.74138179	-0.22849121400000003	0.7046142572	0	0	0	0.7464843750000001	9.78444838	1.6484863220000001	-0.061035156	-0.061035156	-0.12207031	1.4068359620000002	9.80239218	0.38400878600000005	-0.061035156	-0.061035156	-0.061035156	1539961522.394
-9.1276857	-2.702417032	-2.5564697480000005	0	-0.061035156	-0.061035156	2.6354248200000003	-8.791528060000001	0.46416014400000005	-0.24414062	0	0.061035156	3.01464856	9.744970746000002	2.1616942900000002	0.061035156	-0.12207031	-0.061035156	-9.75214856	-0.19738769960000002	0.7034179712000002	0	0	0	0.75366214	9.743774460000001	1.6496826080000002	0	-0.12207031	-0.12207031	1.400854532	9.81196286	0.36845702880000003	0	-0.061035156	-0.061035156	1539961522.434
-9.121704074	-2.7227538940000002	-2.5875733800000003	0	-0.061035156	-0.12207031	2.6354248200000003	-8.791528060000001	0.46416014400000005	-0.24414062	-0.061035156	0.061035156	3.02661142	9.7832518	2.19399411	0.061035156	0	-0.12207031	-9.770092752000002	-0.21533202880000002	0.7058105432	0	0	-0.061035156	0.7141846040000002	9.77368161	1.6341308900000002	-0.061035156	-0.061035156	-0.12207031	1.369750998	9.796411240000001	0.36845702880000003	-0.061035156	0	-0.061035156	1539961522.474
-9.131274460000002	-2.7586425720000003	-2.5445067900000002	0	-0.061035156	-0.061035156	2.6114991	-8.795117212000001	0.5610595746000001	-0.061035156	0.18310547	0	3.0589112400000005	9.755737320000001	2.20236821	0	-0.12207031	-0.12207031	-9.73898912	-0.2380615216	0.6627441100000001	0	0	-0.061035156	0.7309326080000002	9.770092752000002	1.6616454680000001	-0.061035156	-0.061035156	-0.12207031	1.3805175720000002	9.81315944	0.36965332460000005	-0.061035156	-0.061035156	-0.061035156	1539961522.514
-9.1623777	-2.7167724640000004	-2.560058606	0	-0.12207031	-0.061035156	2.5899658540000003	-8.8214357	0.57421875	-0.18310547	0.12207031	0.061035156	3.0589112400000005	9.755737320000001	2.20236821	0	-0.12207031	-0.12207031	-9.72224092	-0.2380615216	0.6555663939999999	0	0	0	0.6974365020000001	9.723437500000001	1.6712158540000002	-0.061035156	-0.061035156	-0.12207031	1.3673584260000002	9.790429712	0.4139160144	-0.061035156	0	-0.061035156	1539961522.553
-9.1276857	-2.7418945679999998	-2.496655252	-0.061035156	-0.061035156	-0.061035156	2.5899658540000003	-8.8214357	0.57421875	-0.30517578	0.061035156	0.12207031	3.109155252	9.73659694	2.186816394	0	-0.061035156	-0.061035156	-9.71625998	-0.2225097644	0.657958966	0	-0.061035156	-0.061035156	0.686669928	9.743774460000001	1.66044928	-0.061035156	-0.061035156	-0.061035156	1.3805175720000002	9.79401857	0.385205072	-0.061035156	-0.061035156	-0.061035156	1539961522.593
-9.15041484	-2.76821286	-2.5050292540000005	0	-0.061035156	-0.061035156	2.569628894	-8.848950180000001	0.36606445680000005	-0.24414062	0	0.12207031	3.10317392	9.74138179	2.14973143	-0.061035156	-0.061035156	-0.061035156	-9.74736322	-0.2129394568	0.6663330072	0	-0.061035156	-0.061035156	0.686669928	9.75214856	1.6460937500000001	-0.061035156	-0.061035156	-0.061035156	1.375732428	9.80957068	0.40314941100000007	0	0	-0.061035156	1539961522.633
-9.14204074	-2.7538574280000003	-2.5074219240000004	0	-0.061035156	0	2.55288089	-8.880053420000001	0.4689453076	0	-0.18310547	-0.061035156	3.140258786	9.7401857	2.112646466	-0.061035156	-0.12207031	-0.061035156	-9.733007788	-0.24763183900000002	0.6842773560000001	0	-0.061035156	-0.061035156	0.7105957068000001	9.782055710000002	1.6712158540000002	-0.061035156	-0.061035156	-0.061035156	1.35180661	9.80358876	0.3935791034	-0.061035156	0	-0.061035156	1539961522.673
-9.140844748000001	-2.7586425720000003	-2.5026367800000004	0	-0.061035156	-0.061035156	2.55288089	-8.880053420000001	0.4689453076	0.12207031	-0.061035156	-0.12207031	3.1438476440000005	9.7401857	2.100683606	0	-0.061035156	0	-9.744970746000002	-0.27275390380000003	0.6842773560000001	0	-0.061035156	-0.061035156	0.6962402160000001	9.750951980000002	1.6365234620000002	0	-0.061035156	-0.061035156	1.3446288940000002	9.80478534	0.401953125	-0.061035156	0	-0.061035156	1539961522.713
-9.144433606	-2.767016574	-2.469140576	0	-0.061035156	0	2.5995362400000004	-8.865698380000001	0.5658447284000001	-0.12207031	-0.18310547	-0.061035156	3.085229532	9.71745607	2.122216754	0	-0.061035156	0	-9.72822284	-0.2380615216	0.6926513580000001	0	-0.061035156	0	0.6926513580000001	9.71027806	1.656860324	0	-0.061035156	-0.061035156	1.39008786	9.795214660000001	0.417504892	-0.061035156	0	0	1539961522.753
-9.145629892	-2.757446286	-2.48229982	0	-0.061035156	0	2.6079101440000003	-8.85373552	0.43066405760000004	-0.24414062	0	0	3.08881839	9.697119110000001	2.135375998	0	-0.061035156	0	-9.74138179	-0.2380615216	0.687866214	0	-0.061035156	0	0.647192392	9.734204074	1.656860324	0	0	-0.061035156	1.3470214660000002	9.8083741	0.4103271466	-0.061035156	0	-0.061035156	1539961522.793
-9.154003894	-2.7538574280000003	-2.503832968	-0.061035156	-0.061035156	-0.061035156	2.47631839	-8.858520468	0.30744628600000007	-0.24414062	0	-0.061035156	3.0625	9.72702626	2.127001996	0	-0.061035156	0	-9.74736322	-0.2344726538	0.69504393	0	-0.061035156	0	0.641210962	9.73540036	1.6748047120000003	0	0	-0.061035156	1.3362548920000001	9.790429712	0.4067382788	-0.061035156	0	0	1539961522.833
-9.15041484	-2.7933349640000005	-2.44401857	-0.061035156	-0.12207031	-0.061035156	2.47631839	-8.858520468	0.30744628600000007	-0.061035156	-0.18310547	-0.061035156	3.0625	9.72702626	2.127001996	0	-0.061035156	0	-9.76291484	-0.25959472840000003	0.699829074	0	-0.061035156	0	0.67709964	9.77128894	1.680786142	0	0	-0.061035156	1.355395468	9.80717752	0.4330566394	-0.061035156	0	-0.061035156	1539961522.873
-9.136059800000002	-2.7969239200000002	-2.4117187500000004	0	-0.061035156	0	2.5253662140000004	-8.87407248	0.39238280760000005	0	-0.12207031	-0.061035156	3.02421875	9.76770018	2.1341797120000003	0	-0.061035156	0	-9.755737320000001	-0.27514648560000005	0.718969748	0	-0.061035156	0	0.678295926	9.844262680000002	1.7059082460000001	0	0	0	1.332666034	9.80717752	0.4330566394	-0.061035156	0	-0.061035156	1539961522.913
-9.14323732	-2.75983876	-2.422485324	0	-0.061035156	-0.061035156	2.5253662140000004	-8.87407248	0.39238280760000005	-0.12207031	0	-0.061035156	2.996704074	9.81315944	2.146142572	0	-0.18310547	0	-9.749755890000001	-0.265576178	0.732128894	-0.061035156	0	0	0.708203125	9.77607428	1.7190673920000001	-0.061035156	-0.061035156	-0.061035156	1.33386232	9.80478534	0.42229003600000004	-0.061035156	0	-0.061035156	1539961522.953
-9.16118161	-2.77180162	-2.424877896	0	-0.12207031	-0.061035156	2.5157959260000005	-8.8561277	0.3194091754	-0.12207031	0	-0.061035156	2.996704074	9.74138179	2.1700683900000004	0	-0.12207031	-0.061035156	-9.743774460000001	-0.230883786	0.718969748	-0.061035156	-0.061035156	0	0.6531738220000001	9.707885880000001	1.66403804	-0.061035156	-0.061035156	-0.061035156	1.3637695680000002	9.80239218	0.4474121106000001	-0.061035156	0	-0.061035156	1539961522.993
-9.1623777	-2.75983876	-2.418896466	0	-0.12207031	-0.061035156	2.447607428	-8.83698732	0.14235839660000002	-0.30517578	0	0	2.976367212	9.719848740000002	2.209545926	-0.061035156	0	-0.12207031	-9.75214856	-0.230883786	0.71538089	0	0	0	0.593359375	9.718652160000001	1.656860324	-0.12207031	0	0	1.355395468	9.797607428000001	0.42229003600000004	-0.061035156	0	-0.061035156	1539961523.033
-9.222192392	-2.743090854	-2.4870849640000006	0	-0.36621094	-0.061035156	2.4021484620000004	-8.84177266	0.096899411	-0.30517578	-0.061035156	0.061035156	2.942871106	9.734204074	2.1138427520000005	-0.061035156	-0.18310547	-0.12207031	-9.746167032	-0.24763183900000002	0.716577176	0	-0.061035156	-0.061035156	0.647192392	9.744970746000002	1.695141574	0	-0.061035156	-0.061035156	1.36018071	9.79880342	0.439038089	-0.061035156	0	-0.061035156	1539961523.073
-9.134863220000002	-2.7765869600000004	-2.2430420320000004	0	-0.18310547	0	2.460766574	-8.82263179	0.2045654254	0.12207031	-0.061035156	0.061035156	3.0804442900000004	9.721044928000001	2.042065396	-0.061035156	-0.12207031	-0.12207031	-9.733007788	-0.23208007200000003	0.709399411	0	0	-0.061035156	0.647192392	9.76171875	1.6927490020000002	0	-0.061035156	-0.061035156	1.369750998	9.79401857	0.4438232428	-0.061035156	0	-0.061035156	1539961523.113
-9.18630342	-2.7765869600000004	-2.318408246	0	-0.061035156	0	2.47392572	-8.846557608000001	0.288305661	0.12207031	-0.18310547	0.061035156	3.1462402160000003	9.723437500000001	2.032495108	0	0	-0.12207031	-9.721044928000001	-0.2177246106	0.717773462	0.061035156	-0.061035156	-0.061035156	0.6244628600000001	9.744970746000002	1.6592528960000001	-0.061035156	-0.061035156	0	1.393676718	9.80598192	0.45578614200000006	-0.061035156	-0.061035156	-0.061035156	1539961523.153
-9.209033246	-2.778979532	-2.356689496	0	-0.18310547	0	2.604321286	-8.88723143	0.34812010800000004	0.061035156	-0.18310547	0	3.09121106	9.725830072	2.013354532	0	-0.061035156	-0.061035156	-9.71745607	-0.2380615216	0.7512695288	0	-0.061035156	-0.061035156	0.6352294928000001	9.770092752000002	1.6484863220000001	0	-0.12207031	-0.061035156	1.3613769960000002	9.8179438	0.4689453076	-0.061035156	0	-0.061035156	1539961523.193
-9.171948380000002	-2.787353534	-2.2801269960000004	0	-0.061035156	0	2.6892577880000004	-8.859716754	0.3505126800000001	0.061035156	0.061035156	0	3.122314496	9.73659694	2.044457968	0	-0.061035156	-0.061035156	-9.74138179	-0.2380615216	0.7716064300000001	0	-0.061035156	-0.061035156	0.6352294928000001	9.770092752000002	1.6484863220000001	0	-0.12207031	-0.061035156	1.3613769960000002	9.8179438	0.4689453076	-0.061035156	0	0	1539961523.233
-9.171948380000002	-2.7251464660000004	-2.312426718	0	0	0	2.593554712	-8.847753894	0.3026611322	0.061035156	0	-0.061035156	3.15102536	9.737792932000001	2.112646466	0	-0.061035156	0	-9.77248552	-0.2260986322	0.7859619110000001	0.061035156	-0.061035156	-0.061035156	0.7046142572	9.73898912	1.6305420320000001	0	-0.061035156	-0.061035156	1.3039550720000002	9.82392572	0.4103271466	-0.061035156	-0.061035156	0	1539961523.273
-9.154003894	-2.798120108	-2.2849121400000003	0.061035156	0.061035156	0	2.593554712	-8.847753894	0.3026611322	0.061035156	-0.12207031	-0.061035156	3.0983885800000004	9.73061502	2.15571286	0	-0.061035156	0	-9.72822284	-0.22849121400000003	0.783569339	0	-0.061035156	-0.061035156	0.729736322	9.77607428	1.656860324	0	0	-0.061035156	1.3793212860000001	9.80358876	0.4426269568000001	-0.061035156	-0.061035156	-0.061035156	1539961523.313
-9.2042482	-2.74069838	-2.3208007200000003	0.061035156	-0.061035156	0	2.6210692900000003	-8.777173020000001	0.30625	0	-0.061035156	-0.061035156	3.1079589660000004	9.76770018	2.2203125000000004	0	0	0	-9.737792932000001	-0.2392578076	0.773999002	0	-0.061035156	-0.061035156	0.6806884980000001	9.750951980000002	1.637719748	0	0	-0.061035156	1.350610324	9.79880342	0.439038089	-0.061035156	-0.061035156	-0.061035156	1539961523.353
-9.201855432	-2.757446286	-2.268164038	0.061035156	0	0	2.6533691100000003	-8.756836060000001	0.248828125	0.061035156	0.12207031	0	3.0589112400000005	9.74257788	2.239453076	-0.061035156	-0.061035156	0	-9.7485598	-0.1854248004	0.7883544928000001	0	-0.061035156	-0.061035156	0.6723144568000001	9.718652160000001	1.610205072	-0.061035156	-0.061035156	0	1.35180661	9.834692000000002	0.47014160340000005	-0.061035156	-0.061035156	-0.061035156	1539961523.393
-9.229370108000001	-2.7502685700000002	-2.295678714	0.061035156	-0.12207031	0	2.489477536	-8.80947284	0.2560058606	0.061035156	0.061035156	0	3.045751996	9.721044928000001	2.2071533540000003	-0.12207031	-0.061035156	0	-9.754540740000001	-0.19140625	0.800317392	0.061035156	0	-0.061035156	0.648388678	9.79401857	1.62575679	-0.061035156	-0.061035156	0	1.3709472839999999	9.82990764	0.4821044928	-0.061035156	-0.061035156	-0.061035156	1539961523.433
-9.207836960000002	-2.7347167540000004	-2.2753417540000003	0.061035156	0	0	2.489477536	-8.80947284	0.2560058606	0.061035156	-0.061035156	-0.061035156	3.027807608	9.786840560000002	2.1114501800000003	-0.12207031	-0.12207031	-0.061035156	-9.74736322	-0.21413574280000003	0.8278320288	0.061035156	0	-0.061035156	0.657958966	9.853833360000001	1.6664307100000002	-0.061035156	-0.061035156	0	1.391284146	9.791625900000001	0.458178714	-0.061035156	-0.061035156	-0.061035156	1539961523.473
-9.198266574	-2.6880616	-2.289697284	0	-0.061035156	-0.061035156	2.49426268	-8.814257788	0.4330566394	-0.061035156	0	-0.061035156	3.0613037140000006	9.788037140000002	2.060009784	-0.061035156	-0.061035156	-0.061035156	-9.74257788	-0.2380615216	0.832617212	0.061035156	-0.061035156	-0.061035156	0.6806884980000001	9.795214660000001	1.6437011780000002	-0.061035156	-0.061035156	0	1.32189946	9.810766280000001	0.47014160340000005	-0.061035156	-0.061035156	-0.061035156	1539961523.513
-9.189892572	-2.733520468	-2.2203125000000004	0	-0.061035156	-0.12207031	2.49426268	-8.814257788	0.4330566394	-0.061035156	0.061035156	0	3.0397704680000004	9.743774460000001	2.054028354	0	-0.061035156	-0.061035156	-9.75214856	-0.285913089	0.833813498	0	0	-0.12207031	0.7046142572	9.760522660000001	1.6161865020000004	-0.12207031	-0.12207031	-0.061035156	1.31352536	9.786840560000002	0.4426269568000001	-0.061035156	-0.061035156	-0.061035156	1539961523.553
-9.195874100000001	-2.739501996	-2.19997554	0.061035156	-0.30517578	-0.12207031	2.45598143	-8.8046875	0.40075683900000003	-0.12207031	0	0	3.0050780759999998	9.6983152	2.0528320680000003	0	-0.12207031	-0.12207031	-9.729418930000001	-0.27275390380000003	0.833813498	0	0	-0.12207031	0.7775878600000001	9.755737320000001	1.610205072	-0.12207031	-0.12207031	-0.061035156	1.294384784	9.7748777	0.5084228534	-0.061035156	-0.061035156	-0.061035156	1539961523.593
-8.98173822	-2.55288089	-2.2107422120000004	0.061035156	-0.061035156	-0.12207031	2.428466754	-8.789135880000002	0.401953125	-0.061035156	0.061035156	0	3.1187255400000002	9.680371106	2.1102538940000004	0.061035156	0	-0.12207031	-9.63969748	-0.2536132788	0.8457763580000002	0	0	-0.12207031	0.805102536	9.744970746000002	1.605419928	-0.061035156	-0.061035156	-0.12207031	1.1711669928000001	9.7401857	0.515600589	-0.061035156	-0.12207031	-0.061035156	1539961523.633
-8.97695288	-2.4523925720000004	-2.39138179	-0.061035156	0.18310547	-0.18310547	2.428466754	-8.789135880000002	0.401953125	-0.061035156	0.12207031	0	3.20007338	9.686352340000001	2.198779254	0.061035156	0.12207031	-0.12207031	-9.640893570000001	-0.22849121400000003	0.8840576080000001	-0.061035156	-0.061035156	-0.12207031	0.754858426	9.66242662	1.53125	-0.12207031	-0.061035156	-0.061035156	1.5300537140000001	9.74138179	0.2990722644	-0.18310547	-0.18310547	-0.12207031	1539961523.673
-9.154003894	-2.4811035340000003	-2.378222644	0.12207031	0.36621094	-0.18310547	2.3806152160000003	-8.75444339	0.3756347644	-0.12207031	0.12207031	0	3.215625	9.612182608000001	2.277734424	-0.061035156	0.061035156	-0.12207031	-9.73659694	-0.1040771466	0.9438721040000001	-0.12207031	0	-0.12207031	0.8170653959999999	9.6636232	1.3577880400000002	-0.12207031	-0.061035156	-0.061035156	1.490576178	9.743774460000001	0.1459472644	-0.30517578	-0.18310547	-0.18310547	1539961523.713
-9.25209964	-2.4129150360000002	-2.8328125	-0.061035156	0.79345703	-0.18310547	2.332763678	-8.69223642	0.3289794928	-0.24414062	0.24414062	0	3.2239991	9.645678420000001	2.2645751800000005	-0.12207031	0	-0.18310547	-9.780859620000001	0.050244139400000006	1.1053711060000002	-0.12207031	0.061035156	-0.18310547	0.954638678	9.935181200000002	1.178344748	-0.18310547	-0.12207031	0	1.41640625	9.80239218	0.1244140625	-0.12207031	0.18310547	-0.24414062	1539961523.753
-9.2808107	-2.501440396	-3.1641846040000003	-0.18310547	0.061035156	-0.18310547	2.1258057100000003	-8.80349092	0.45339357	-0.4272461	0.4272461	0	3.213232428	9.844262680000002	2.1258057100000003	-0.12207031	0	-0.36621094	-9.865796220000002	0.0693847644	1.240551718	-0.24414062	0.12207031	-0.18310547	1.076660144	10.20195288	1.1041748200000001	-0.4272461	0	-0.18310547	2.1796386780000003	9.765307608	0.4868896466	-0.061035156	0.12207031	-0.36621094	1539961523.793
-9.278417932000002	-2.50622554	-3.1330810700000002	-0.48828125	-0.12207031	-0.24414062	2.1258057100000003	-8.80349092	0.45339357	-0.5493164	0.48828125	0.061035156	3.2251952880000005	9.961499100000001	2.024121106	-0.061035156	0.18310547	-0.5493164	-9.8933107	-0.08493652160000001	1.235766574	-0.4272461	0.30517578	-0.24414062	1.1604003600000001	10.178027160000001	1.09819339	-0.4272461	0	-0.18310547	3.0182373200000003	9.667211960000001	0.833813498	-0.30517578	0.061035156	-0.24414062	1539961523.833
-9.2808107	-2.4978514400000003	-3.0613037140000006	-0.61035156	-0.8544922	-0.24414062	1.945166034	-8.72333966	0.5610595746000001	-0.5493164	0.061035156	0.18310547	3.1534179320000004	9.87177716	2.05522464	0	0.30517578	-0.79345703	-9.758129892000001	-0.0418701178	1.138867212	-0.61035156	0.48828125	-0.30517578	1.0969971040000002	9.94355432	1.227392572	-0.61035156	0	-0.36621094	3.60441893	9.439917032	1.069482428	-0.4272461	0.4272461	0.12207031	1539961523.873
-8.89680162	-2.6031250000000004	-2.733520468	-0.7324219	-1.3427734	-0.18310547	2.001391574	-8.571411240000002	0.687866214	-0.5493164	-0.4272461	0.24414062	3.15461412	9.74138179	2.1880126800000004	0	0.4272461	-1.0375977	-9.5619384	-0.019140625	1.020434604	-0.5493164	0.48828125	-0.4272461	0.8577392572	9.80717752	1.3793212860000001	-0.8544922	0.24414062	-0.48828125	4.49924321	9.04992662	1.662841754	-0.4272461	0.4272461	0.4272461	1539961523.913
-8.641992212	-2.76223143	-1.909277356	-0.8544922	-1.5258789	0.061035156	2.231079074	-8.548681610000001	0.7416992212000001	-0.4272461	-0.79345703	0.30517578	3.109155252	9.76171875	2.410522464	-0.061035156	0.5493164	-1.0986328	-9.33464357	-0.21054687500000002	0.8266357428000001	-0.24414062	0.4272461	-0.61035156	0.5335449280000001	9.53442392	1.752563498	-0.8544922	0.24414062	-0.48828125	4.689453076	9.310717752	1.770507788	-0.5493164	1.2817383	1.2817383	1539961523.953
-9.31669928	-3.0086670320000004	-1.2513183900000002	-0.5493164	-0.61035156	0.12207031	2.50622554	-8.330957068	0.693847644	-0.30517578	-1.2817383	0.24414062	2.8818603240000003	9.6217527	2.5157959260000005	-0.24414062	0.48828125	-0.9765625	-9.755737320000001	-0.686669928	0.8589355432	-0.061035156	0.48828125	-0.7324219	0.594555661	9.4004393	2.327978534	-0.8544922	0.24414062	-0.48828125	5.152417032000001	10.7522464	1.4116211060000001	-1.2817383	1.5869141	2.380371	1539961523.993
-10.413696580000002	-2.5301512600000002	-1.1962890380000002	0.6713867	-0.30517578	0.061035156	2.7526612400000006	-8.115625000000001	0.39238280760000005	-0.18310547	-2.319336	0.061035156	2.51459964	9.58347194	2.47392572	-0.24414062	0.12207031	-0.7324219	-10.25458966	-0.9438721040000001	1.1556152160000002	-0.36621094	0.79345703	-0.7324219	1.0072753600000002	9.87058058	2.783764676	-0.6713867	0.30517578	-0.48828125	4.003979532000001	11.88632788	0.9737792932	-1.3427734	1.7700195	3.0517578	1539961524.032
-10.51298822	-1.9762695680000002	-1.5013427520000002	0.30517578	-0.5493164	-0.4272461	3.3400389400000003	-8.53671875	-0.2344726538	-0.18310547	-2.319336	0.061035156	2.344726538	9.9961911	2.6174804320000002	0	0.18310547	-0.7324219	-10.338329680000001	-1.0072753600000002	1.409228534	-0.36621094	0.79345703	-0.7324219	1.199877896	10.25578624	2.983544928	-0.6713867	0.30517578	-0.48828125	1.7190673920000001	10.639795320000001	1.491772464	-1.4038086	1.953125	3.9672852	1539961524.072
-10.126586960000001	-1.949951178	-1.2202148560000001	0.48828125	0	-0.7324219	4.0602050720000005	-9.00566394	-0.8445800720000001	0	-2.8076172	-0.061035156	2.136572284	10.193578780000001	2.8639160340000003	0.24414062	0.61035156	-0.7324219	-10.338329680000001	-1.0072753600000002	1.409228534	-0.12207031	0.7324219	-0.7324219	1.199877896	10.25578624	2.983544928	-0.8544922	0.36621094	-0.61035156	1.7190673920000001	10.639795320000001	1.491772464	-0.79345703	0.061035156	3.9672852	1539961524.112
-9.52604982	-1.9164550720000002	-1.3577880400000002	0.4272461	-0.8544922	-0.9765625	4.374829074	-9.10615216	-1.1699707068	-0.18310547	-1.6479492	0	1.6592528960000001	9.810766280000001	2.928515576	0.30517578	0.36621094	-0.7324219	-10.012939300000001	-1.4570800720000001	1.550390576	0	1.0986328	-0.6713867	1.13647464	9.37890625	2.9416748200000002	-0.9765625	0	-0.7324219	1.757348642	8.61567392	0.1818359424	0.24414062	0.48828125	3.3569336	1539961524.152
-8.58217752	-1.8841552520000002	-1.035986322	0.12207031	-0.36621094	-0.91552734	4.4980469240000005	-8.901586960000001	-1.0551269568000001	-0.6713867	-0.7324219	0.12207031	1.3039550720000002	9.335839660000001	2.92971196	0.36621094	-0.24414062	-0.8544922	-10.012939300000001	-1.4570800720000001	1.550390576	0.18310547	1.2817383	-0.5493164	1.13647464	9.37890625	2.9416748200000002	-0.8544922	-0.18310547	-0.9765625	1.757348642	8.61567392	0.1818359424	0.8544922	-0.12207031	2.746582	1539961524.192
-8.30822734	-1.676000998	-0.775195288	0.24414062	-0.061035156	-1.0986328	4.565038940000001	-8.508007788	-0.8828613220000001	-0.91552734	0.12207031	0.24414062	1.3302734620000003	8.54628894	2.743090854	0.48828125	-0.6713867	-1.0986328	-9.065478240000001	-2.128198282	0.9677978240000001	0.18310547	1.5258789	-0.061035156	1.300366214	7.963696580000001	3.01225589	-0.7324219	-0.36621094	-1.2207031	3.2180175720000004	7.609594748	0.09331054320000001	1.5869141	1.0375977	1.8920898	1539961524.232
-8.577392572	-1.375732428	-0.8924316100000002	0.061035156	0.24414062	-1.159668	4.4705322480000005	-8.07136232	-0.7476806610000001	-0.91552734	0.8544922	0.18310547	1.490576178	7.976855432000001	2.496655252	0.7324219	-0.6713867	-1.2207031	-8.826220746	-2.251416034	0.7907471040000001	0.061035156	1.4648438	0.18310547	1.35419928	7.87995607	3.101977536	-0.5493164	-0.30517578	-1.4648438	2.79213858	7.25310054	0.193798822	2.0751953	2.746582	0.79345703	1539961524.272
-8.76042482	-1.2895996400000003	-1.12211911	-0.18310547	0.61035156	-1.0986328	4.232470746	-7.992407248	-0.5191894568000001	-0.79345703	1.159668	0	1.7788817900000002	8.07016574	2.404541034	1.159668	-0.4272461	-1.4038086	-8.82263179	-2.3255859620000003	0.5993408246	0.061035156	1.4648438	0.18310547	1.11613768	8.328564300000002	3.15700679	-0.36621094	-0.12207031	-1.5869141	2.79213858	7.25310054	0.193798822	1.953125	1.6479492	-0.18310547	1539961524.312
-8.98652356	-1.617382788	-1.2907959260000001	-0.61035156	1.7089844	-1.0375977	3.676196286	-9.03916034	-0.37204589660000004	-0.5493164	1.159668	-0.12207031	2.1664795320000003	8.711376800000002	2.527758786	1.4648438	0	-1.4038086	-9.18869658	-2.2430420320000004	0.5479003894	0	1.2207031	0.36621094	0.6986327880000001	8.881250000000001	3.2072509000000005	-0.12207031	0	-1.5869141	3.1593994600000004	7.025805710000001	1.945166034	2.8076172	-0.5493164	-0.12207031	1539961524.352
-9.846654860000001	-2.3626709260000003	-1.4750244600000002	-0.24414062	0.79345703	-1.2207031	3.676196286	-9.03916034	-0.37204589660000004	-0.18310547	0.7324219	-0.12207031	2.39138179	9.3573732	2.7610351440000005	1.4648438	0.061035156	-1.159668	-9.253295926000002	-1.7800780760000001	0.4605712860000001	-0.30517578	1.0375977	0.91552734	0.5096191394	9.00566394	3.12111821	0.12207031	-0.30517578	-1.5258789	7.694531250000001	8.859716754	2.74428714	3.1738281	-1.159668	-0.24414062	1539961524.392
-9.86699182	-2.6402099640000003	-0.9642089660000001	0.48828125	0	-0.91552734	3.4620605040000005	-9.589452880000001	-0.36845702880000003	0.30517578	0.48828125	-0.061035156	2.48588858	9.414794928000001	2.958422824	1.3427734	-0.36621094	-0.7324219	-9.103759980000001	-1.4702392180000001	-0.028710937500000002	-0.30517578	1.0375977	0.91552734	0.364868161	8.65515126	3.1199219240000007	0.30517578	-0.61035156	-1.4648438	9.87895468	8.682665740000001	1.5456054320000001	1.8310547	-2.9296875	0.5493164	1539961524.432
-11.24392122	-2.3949707460000003	-1.7812744600000001	-0.8544922	-1.2817383	-0.12207031	3.01464856	-9.136059800000002	-0.24404297120000001	0.4272461	0.5493164	0	2.636621106	9.131274460000002	3.027807608	1.159668	-0.7324219	-0.30517578	-9.08461911	-1.3039550720000002	-0.5108154254	0.12207031	0.36621094	1.2817383	-0.0418701178	8.802294928000002	3.15700679	0.5493164	-0.48828125	-1.2817383	4.659545926000001	8.310620108	-1.214233426	0.7324219	-2.5634766	-0.24414062	1539961524.472
-10.1146241	-3.47163089	-1.9942138580000002	-0.79345703	-1.7089844	-0.36621094	3.01464856	-9.136059800000002	-0.24404297120000001	0.4272461	0.8544922	0.30517578	2.757446286	9.649267572	2.9500489200000004	0.8544922	-0.79345703	0.18310547	-10.18520468	-0.90678714	-0.9869384980000001	0	0.4272461	1.3427734	-0.6663330072	9.888525360000001	2.895019568	0.8544922	-0.12207031	-0.91552734	10.1146241	7.1478269800000005	4.45617662	-1.2817383	-0.7324219	-2.6245117	1539961524.512
-10.668505399999999	-6.01972644	-1.547998004	-0.12207031	2.1362305	-0.4272461	2.65576178	-9.60261232	-0.32539062500000004	0.6713867	1.2817383	0.8544922	2.7275389400000005	10.90058606	2.795727536	0.48828125	-0.7324219	0.5493164	-11.831298920000002	-0.37443847840000005	-1.617382788	0	0.4272461	1.3427734	-0.7716064300000001	11.313306200000001	2.902197284	1.0375977	-0.30517578	-0.4272461	10.1146241	7.1478269800000005	4.45617662	0.30517578	2.6245117	-0.8544922	1539961524.552
-10.388574280000002	-6.080737320000001	-1.6125976440000003	1.6479492	-1.8310547	0.18310547	1.9032959260000002	-10.18520468	-0.9797607428000001	0.6713867	1.2817383	0.8544922	2.6103027160000005	12.3528804	2.233471646	0.18310547	-0.79345703	0.8544922	-13.0574955	0.0	-1.75495607	0.18310547	-0.061035156	1.2207031	-1.149633786	12.96777356	2.7634277160000003	1.3427734	0.4272461	-0.12207031	1.5109130400000002	10.608691100000001	-0.0346923822	-2.319336	2.0751953	-1.0986328	1539961524.592
-8.13955072	-3.9345947480000003	-2.0468505400000003	-0.18310547	3.4179688	0.12207031	0.7991211060000001	-11.13386232	-1.524072284	1.3427734	0.12207031	1.3427734	2.636621106	13.80158696	1.6688232820000002	0.061035156	-0.4272461	1.159668	-10.627832460000002	-0.0227294928	-2.524169928	-0.36621094	0.48828125	0.79345703	-1.5707275360000001	12.95939946	2.874682608	1.2817383	1.159668	0.12207031	0.740502896	8.870483426000002	-1.07785643	-3.2958984	-0.91552734	-1.5258789	1539961524.632
-8.67070288	-4.55546875	-3.2072509000000005	0.12207031	1.2817383	0	0.3804199280000001	-11.141039840000001	-1.3685547120000001	1.0986328	-0.061035156	1.7700195	2.8112792540000004	13.05271016	1.50732428	0.18310547	0.79345703	1.5869141	-8.74606929	0.49765625	-3.3448242800000005	-0.36621094	0.48828125	0.79345703	-2.259790036	10.776172120000002	2.3746337860000004	1.159668	1.4038086	0.30517578	2.918945288	9.325073380000001	-1.9989990020000004	0.79345703	-1.2207031	-1.7089844	1539961524.672
-7.921826080000001	-4.978955072	-2.5409179320000006	0.7324219	0.91552734	0.91552734	0.21413574280000003	-8.1323732	0.1112548822	0.36621094	0.5493164	2.0141602	2.5540771760000003	11.04892572	1.1855224640000002	0	1.5258789	2.1972656	-8.53073732	1.7190673920000001	-2.9129637600000002	-0.79345703	-0.18310547	0.61035156	-2.76821286	9.262865920000001	1.378125	0.4272461	1.0986328	0.8544922	3.161792032	9.176733426	-0.8134765380000001	0.24414062	-0.30517578	-2.380371	1539961524.712
-8.553466754	-3.59484874	-3.0433594240000006	-0.36621094	0.36621094	0.91552734	0.21413574280000003	-8.1323732	0.1112548822	-0.36621094	0.8544922	1.5869141	1.9212402160000002	10.401733720000001	0.569433606	-0.6713867	1.0375977	2.380371	-8.407519568	1.579101538	-2.41770018	0.061035156	-1.3427734	0.24414062	-3.048144568	9.35258786	0.8613281250000001	-0.061035156	1.3427734	1.7089844	2.25261232	9.159985520000001	-0.9295165740000001	0.12207031	0	-2.5024414	1539961524.752
-8.959009080000001	-2.9117675720000005	-3.3292724640000007	-0.5493164	0.5493164	0.8544922	0.03828125	-8.342919928	0.1208251996	-0.24414062	0.61035156	1.0375977	1.676000998	10.530933	-0.011962890380000002	-1.159668	0.12207031	2.1972656	-8.943457068	0.9737792932	-1.683178714	0.061035156	-1.3427734	0.24414062	-2.5349366	9.81555162	0.8445800720000001	0.4272461	1.0375977	2.0751953	2.25261232	9.159985520000001	-0.9295165740000001	0.4272461	-0.8544922	-2.5634766	1539961524.792
-8.405126800000001	-3.282617212	-3.0313964660000003	-0.24414062	0.79345703	0.79345703	0.2069580072	-8.612085160000001	0.5084228534	-0.24414062	0.61035156	1.0375977	1.933203076	10.320385880000002	-0.1411621106	-0.9765625	-0.6713867	1.953125	-9.0427491	0.9677978240000001	-1.0646972840000002	-0.061035156	-1.5258789	-0.061035156	-1.264477536	9.81914038	0.9642089660000001	1.159668	0.12207031	1.8310547	2.3710449280000003	9.62773462	-0.1674804712	0	-0.9765625	-2.6855469	1539961524.832
-7.985229532000001	-3.1486327880000005	-2.652172824	-0.36621094	-0.8544922	0.48828125	0.569433606	-8.290283246000001	0.6675292932	-0.061035156	-0.4272461	0.4272461	2.451196286	9.790429712	0.1579101538	-0.48828125	-0.4272461	1.8920898	-8.7030027	1.2417480040000002	-0.60651857	-0.30517578	-1.2817383	-0.30517578	-0.09331054320000001	9.410009980000002	0.9869384980000001	0.91552734	-0.48828125	1.3427734	1.9894287140000002	9.247314300000001	-0.5610595746000001	-0.4272461	-0.48828125	-2.8076172	1539961524.872
-7.665820288000001	-2.7610351440000005	-2.7538574280000003	-0.30517578	0.18310547	0.24414062	0.885253894	-7.690942392	0.6914550720000001	0	-0.79345703	0	2.8124755400000003	9.18391124	0.534741214	-0.24414062	0.6713867	1.5869141	-8.69702176	1.252514676	-0.193798822	-0.30517578	-1.2817383	-0.30517578	0.4103271466	9.067871106	0.8015136780000001	0.18310547	-0.12207031	1.0986328	1.9894287140000002	9.247314300000001	-0.5610595746000001	-0.12207031	-0.36621094	-2.746582	1539961524.912
-7.61796875	-2.8878417540000005	-2.778979532	0.18310547	-0.36621094	0.36621094	1.6891601440000001	-6.951635880000001	0.729736322	-0.4272461	-1.2207031	-0.61035156	2.55288089	8.827417032000001	1.24294429	-0.48828125	1.7089844	0.5493164	-8.4733152	1.299169928	0.423486322	-0.5493164	-0.61035156	-0.7324219	0.0837402356	8.96499002	0.40314941100000007	-0.6713867	0	0.7324219	1.4965576080000003	9.05231929	-0.20097655760000002	0.061035156	-0.8544922	-2.2583008	1539961524.998
-8.41828624	-2.48828125	-2.798120108	0.5493164	-0.91552734	0.4272461	1.6891601440000001	-6.951635880000001	0.729736322	-0.61035156	-0.79345703	-0.6713867	2.319604532	8.70180661	1.46665036	-0.6713867	0.9765625	-0.24414062	-8.358471940000001	1.70471196	0.40075683900000003	-0.5493164	-0.61035156	-0.7324219	0.1112548822	8.98173822	0.37802735600000004	-0.6713867	0	0.7324219	1.4965576080000003	9.05231929	-0.20097655760000002	0.061035156	-0.8544922	-2.2583008	1539961525.032
-9.01882338	-1.753759784	-3.0134521760000004	0	-1.6479492	0.36621094	1.909277356	-6.8403808900000005	0.500048822	-0.9765625	-0.91552734	-0.30517578	2.5050292540000005	8.892016574000001	1.641308606	-0.91552734	0.18310547	-0.8544922	-8.95661592	1.2297851440000003	0.5251708966	-0.36621094	-0.91552734	-0.8544922	0.06459961060000001	9.43513179	0.5060302716	-0.7324219	-0.061035156	0.7324219	1.7094971040000002	9.304736420000001	0.23686523560000003	-0.48828125	-0.36621094	-2.1362305	1539961525.072
-9.07863768	-1.90808107	-2.516992212	-0.6713867	-0.9765625	0.5493164	2.3243896760000005	-7.266259980000001	0.6005371106	-0.91552734	-0.7324219	-0.061035156	2.7706054320000004	9.625341754	1.7083007200000002	-1.2207031	-0.061035156	-1.2817383	-10.102661240000002	0.33854982	0.69504393	0.061035156	-1.2207031	-1.4648438	0.36367187500000003	10.344311600000001	1.05991214	-1.0375977	-0.12207031	0.79345703	1.38410643	9.82990764	-0.01076660144	-0.79345703	0.12207031	-2.0751953	1539961525.112
-10.36464856	-2.287304712	-3.16777356	-1.4648438	-1.2207031	0.18310547	2.670117212	-7.8428711060000005	0.4868896466	-0.6713867	-0.4272461	0.061035156	2.819653354	10.536913940000002	1.579101538	-1.3427734	-0.24414062	-1.7089844	-12.27392572	-0.4713378894	1.008471646	0.061035156	-1.2207031	-1.4648438	1.252514676	12.215308	1.695141574	-0.91552734	-0.5493164	0.36621094	1.38410643	9.82990764	-0.01076660144	-0.79345703	0.061035156	-1.7089844	1539961525.152
-12.04304164	-2.81486821	-4.159497104000001	-2.8686523	1.2207031	0.30517578	2.743090854	-9.6552491	0.26318359620000004	-0.24414062	-0.8544922	-0.061035156	2.8268310700000003	12.34689946	1.4247802520000001	-0.8544922	-0.36621094	-2.1972656	-13.783642180000001	-2.906982428	1.070678714	0.24414062	-1.2207031	-1.6479492	1.949951178	14.0444339	2.644995108	-0.8544922	-0.4272461	-0.12207031	4.10207518	12.744067000000001	1.052734375	-1.2207031	0.24414062	-1.5869141	1539961525.192
-12.582567899999999	-5.401245108	-3.7982177520000002	-0.30517578	1.7089844	0.8544922	2.8651123200000006	-12.7010009	-0.2978759784	0.18310547	-1.7700195	-0.30517578	3.198876996	13.459448380000001	1.774096646	0	0.30517578	-2.5634766	-13.03117662	-1.61977536	0.1112548822	-1.4648438	-0.79345703	-1.5258789	1.312329074	12.779955580000001	3.4931639400000005	-1.4038086	-1.0986328	-0.79345703	4.724145468000001	12.69741214	2.217919928	-2.6855469	0.8544922	0.18310547	1539961525.232
-10.179223740000001	-6.14055162	-2.948852536	-0.12207031	-4.699707	0.061035156	3.53981929	-14.1808107	-0.878076178	0.61035156	-1.7700195	-1.159668	3.7288329680000003	12.19497104	2.3387451080000004	0.79345703	1.8310547	-2.380371	-11.773876800000002	-0.03349609424	-0.7895507788	-1.4648438	-0.79345703	-1.5258789	-0.878076178	10.005761780000002	3.3292724640000007	-1.8310547	-0.8544922	-0.91552734	4.724145468000001	12.69741214	2.217919928	-3.0517578	-0.48828125	2.2583008	1539961525.272
-7.5414062500000005	-4.768408246	0.3911865216	-0.61035156	2.4414062	0.8544922	3.7360108800000003	-13.526440200000001	-0.6723144568000001	0.30517578	-0.5493164	-2.5024414	3.2706542540000005	10.67927266	2.1700683900000004	0.12207031	2.1972656	-1.2207031	-10.082324280000002	-1.4833984620000003	-1.4463134979999999	-0.12207031	-0.061035156	-0.30517578	-2.00856929	8.125195288	3.90827626	-1.953125	0.24414062	0.061035156	1.1723632788	12.35647014	0.34812010800000004	-2.9907227	1.7700195	4.8828125	1539961525.312
-9.49375	-3.1893066100000005	-1.534838858	-0.36621094	0.30517578	0.30517578	3.708496106	-11.374316100000001	0.026318359620000002	-0.48828125	0.8544922	-3.6010742	1.771704074	9.07983426	1.32189946	-0.79345703	-0.18310547	0.12207031	-8.792724640000001	-1.5396240020000003	-1.429565396	0	-0.30517578	-0.061035156	-2.3925780760000004	7.412207068000001	3.927417032	-0.5493164	0.61035156	-0.30517578	-0.835009784	12.4282473	-0.0035888672120000004	-1.2817383	1.0375977	5.126953	1539961525.352
-9.15639676	-3.0744628600000006	-2.57680661	-0.48828125	-1.6479492	-0.24414062	3.2814209260000005	-10.21032698	0.3026611322	-0.36621094	2.6855469	-3.9672852	1.03957518	8.673095746000001	1.240551718	-1.0375977	-2.5634766	1.0375977	-8.792724640000001	-1.5396240020000003	-1.429565396	0	-0.30517578	-0.061035156	-2.3925780760000004	7.412207068000001	3.927417032	0.4272461	-0.12207031	-0.061035156	-0.835009784	12.4282473	-0.0035888672120000004	-0.91552734	-1.0375977	5.126953	1539961525.392
-7.40024411	-3.410620108	-1.373339856	0.5493164	-0.8544922	0.4272461	2.2980712860000003	-9.661230432000002	0.0897216754	0.4272461	3.1738281	-3.6621094	1.1472412140000001	8.828613220000001	1.6724121400000003	-0.7324219	-3.0517578	1.2817383	-8.446997300000001	-1.629345746	-0.34213867800000003	0.18310547	-0.6713867	0.4272461	-0.1064697284	8.21013179	3.42497554	0.8544922	-1.2207031	0.4272461	1.610205072	9.9016848	1.3769287140000002	0.061035156	-2.6855469	5.3710938	1539961525.432
-6.5664307100000014	-3.2682617800000004	-0.6101074280000001	-0.61035156	0.18310547	0.30517578	1.3853027160000002	-8.7963134	-0.1256103534	0.79345703	1.4648438	-3.3569336	1.239355432	8.488867212	1.89013678	-0.5493164	-2.1972656	1.0986328	-8.05461412	-1.5360351440000002	-0.07775878600000001	0.30517578	-0.5493164	0.24414062	0.5957519568	7.7687010800000005	3.352001996	0.79345703	-1.0375977	0.18310547	1.183129892	9.82272914	1.7298339660000002	1.0986328	0.61035156	5.554199	1539961525.472
-7.982836960000001	-2.775390576	-0.8362060700000001	0.4272461	-0.30517578	0.4272461	1.465454074	-7.907470746	-0.45578614200000006	0.91552734	-0.24414062	-3.2958984	1.25729982	7.8488523400000005	2.08752446	-0.18310547	-0.6713867	0.79345703	-8.05461412	-1.5360351440000002	-0.07775878600000001	0.36621094	-0.48828125	0.24414062	0.5957519568	7.7687010800000005	3.352001996	0.5493164	-0.36621094	0.061035156	1.183129892	9.82272914	1.7298339660000002	1.2817383	3.3569336	4.9438477	1539961525.512
-8.35129393	-1.9200439300000003	-1.282421924	0.5493164	-0.79345703	0.36621094	2.295678714	-7.39785144	-0.909179712	0.91552734	-0.30517578	-3.2348633	1.0180419928000002	7.940966754000001	2.27294928	0	-0.12207031	0.4272461	-8.365649460000002	-1.287207068	0.773999002	0.4272461	-0.48828125	0.5493164	0.30625	8.062988220000001	2.9225341460000003	0.30517578	-0.5493164	0.30517578	-1.783667032	8.27592752	-0.015551758180000002	2.319336	4.5776367	4.8828125	1539961525.552
-7.698120108000001	-1.7071045320000002	-0.30744628600000007	0.8544922	0.6713867	0.30517578	2.295678714	-7.39785144	-0.909179712	0.91552734	-0.30517578	-3.2348633	0.7967285340000001	8.408715560000001	2.369848642	-0.12207031	-0.6713867	0.12207031	-8.365649460000002	-1.287207068	0.773999002	0.48828125	-0.36621094	0.61035156	0.30625	8.062988220000001	2.9225341460000003	0.30517578	-0.8544922	0.18310547	-1.783667032	8.27592752	-0.015551758180000002	1.5869141	1.7089844	3.479004	1539961525.591
-7.54260234	-0.9522461060000001	-0.48569336060000007	0.48828125	1.2207031	0.4272461	3.47163089	-7.30454074	-1.588671924	0.6713867	-0.24414062	-3.0517578	1.06589357	8.58815944	2.3112304320000003	0	-1.2817383	-0.12207031	-8.55107428	-2.0468505400000003	1.42836911	0.48828125	-0.24414062	0.48828125	1.274047824	8.761621106	3.02661142	0.30517578	-1.2207031	-0.12207031	-3.7970214660000003	7.340429712000001	0.19619140380000002	1.4038086	-2.5024414	1.5258789	1539961525.632
-8.011548020000001	0.0490478534	-1.5025390379999999	-1.2207031	3.112793	0.6713867	3.8795653960000003	-7.05571286	-1.491772464	0.061035156	-0.24414062	-2.5634766	1.7190673920000001	8.42666034	2.372241214	0.6713867	-1.2207031	-0.24414062	-7.71367212	-2.1604980040000004	1.393676718	0.24414062	0	0.4272461	1.6724121400000003	8.51398912	3.1007812500000003	0.12207031	-1.5869141	-0.24414062	-2.9392822480000005	6.689648560000001	-0.03947753894	2.746582	-5.859375	0.24414062	1539961525.672
-10.000976440000002	-0.765625	-2.263378894	-1.2207031	1.7089844	0.36621094	4.31381839	-6.750659440000001	-1.349414038	-0.12207031	-0.24414062	-2.5024414	3.0959961060000003	8.229272660000001	3.1354737400000006	0.9765625	0.18310547	-0.24414062	-7.71367212	-2.1604980040000004	1.393676718	0.061035156	-0.4272461	0.4272461	1.6724121400000003	8.51398912	3.1007812500000003	-0.18310547	-2.0141602	-0.24414062	1.983447284	6.7422853400000005	-0.5215820288	1.953125	-7.6904297	-0.12207031	1539961525.711
-10.24023462	-1.0168457068	-0.8960205072	1.0375977	-0.79345703	1.0986328	4.31381839	-6.750659440000001	-1.349414038	-0.12207031	-0.24414062	-2.5024414	3.58049321	7.814160340000001	3.3986572480000006	0.91552734	1.3427734	0.061035156	-8.39794928	-1.085034146	1.516894568	-0.061035156	-0.6713867	0.6713867	1.5145019960000001	7.492358426000001	2.3578857820000003	-0.36621094	-2.2583008	0.061035156	13.753735520000001	7.718457068	1.7645263580000001	1.6479492	-0.8544922	2.380371	1539961525.751
-13.17114218	-2.5947509	-4.103271466000001	-1.8310547	-0.30517578	-0.48828125	5.455077880000001	-6.419287140000001	-1.0144531250000002	0.18310547	-0.18310547	-2.5024414	3.408227536	8.036669928	3.25151358	0.36621094	0.6713867	0.24414062	-10.759423920000001	-0.270361322	1.268066394	-0.30517578	-1.0375977	1.159668	1.2285888580000002	8.851342752	1.84946286	0.24414062	-1.3427734	0.30517578	1.2453369600000002	11.076440200000002	-1.715478534	-0.48828125	3.0517578	-0.4272461	1539961525.791
-14.41289038	-7.198071580000001	-4.440625000000001	1.0375977	-3.8452148	-0.79345703	5.809179712000001	-6.94685054	-0.9307128600000001	0.18310547	-0.9765625	-2.1972656	3.2814209260000005	9.80957068	3.0792480040000005	-0.12207031	-1.3427734	0.24414062	-15.8137455	-0.538330072	2.5098144959999997	-0.12207031	-3.8452148	1.4648438	1.5779052520000003	12.20573732	0.9486572480000001	1.0375977	-1.0986328	0.30517578	10.309619600000001	13.9427491	2.76821286	-1.6479492	1.6479492	-2.380371	1539961525.831
-7.12390126	-5.303149460000001	-1.1807373200000002	0.18310547	0.6713867	0.79345703	6.190795926000001	-8.497240920000001	-0.9630126800000001	0	-1.4648438	-1.2817383	3.660644568	13.421166640000001	2.4392334260000004	-0.61035156	-2.8686523	-0.30517578	-15.8137455	-0.538330072	2.5098144959999997	-0.8544922	1.4648438	1.2817383	1.5779052520000003	12.20573732	0.9486572480000001	2.0141602	-0.4272461	-0.12207031	10.309619600000001	13.9427491	2.76821286	-1.953125	2.5024414	1.4648438	1539961525.871
-9.83229982	-3.7096923920000004	-2.5492920320000003	-0.61035156	2.1972656	-0.91552734	8.738891574	-7.97446286	0.43066405760000004	-0.30517578	-1.159668	0.36621094	5.067480432000001	14.172436600000001	2.062402356	-0.4272461	-1.4038086	-0.4272461	-12.24401808	0.9893310700000001	-0.869702176	0.18310547	1.8920898	0.61035156	0.7524658540000001	13.46542932	2.74069838	2.6855469	2.1362305	-1.3427734	1.4702392180000001	11.907861420000001	-2.6964355040000005	-0.8544922	-3.1738281	-0.6713867	1539961525.911
-10.088306200000002	-5.193090560000001	-5.346215560000001	2.0751953	-1.2817383	-0.24414062	8.738891574	-7.97446286	0.43066405760000004	-1.0375977	1.3427734	0.30517578	5.797216754	12.8876223	1.790844748	0.30517578	2.1362305	0.91552734	-11.842065200000002	1.638916034	-0.5036376800000001	-1.2207031	1.3427734	0.61035156	-1.156811502	12.19377446	2.081542932	0.9765625	3.112793	-0.36621094	2.72395018	10.541699280000001	-1.5001464660000001	-2.1362305	-2.6855469	-1.2207031	1539961525.951
-8.87766124	-3.66303714	-3.1737548920000003	-0.79345703	0.61035156	-0.12207031	8.686254892000001	-7.27702626	1.53125	-1.0375977	1.3427734	0.30517578	4.721752896	12.70698282	1.2860107820000002	0.18310547	3.6010742	2.5024414	-10.39934056	1.0144531250000002	-0.876879892	0	1.3427734	-0.12207031	-2.136572284	11.55854532	1.3087402160000001	-0.36621094	3.2958984	0.9765625	2.72395018	10.541699280000001	-1.5001464660000001	0	0.061035156	-1.8920898	1539961525.991
-9.07863768	-3.111547824	-2.91535643	0.30517578	0.12207031	-0.30517578	7.62993161	-7.967285340000001	1.8028076080000002	-0.48828125	2.0751953	-1.7700195	3.2957762600000002	12.35527356	0.849365216	-0.61035156	2.0751953	2.9907227	-9.681567392	0.9522461060000001	-0.5610595746000001	-0.79345703	0.7324219	0.30517578	-2.404541034	10.503417540000001	0.9785644568000001	-0.30517578	2.4414062	1.2207031	2.9727783540000003	9.47460962	-1.4798096040000002	-0.061035156	-0.5493164	-2.8076172	1539961526.031
-7.946948380000001	-2.72395018	-2.185620108	1.0986328	1.2207031	-0.061035156	6.642993210000001	-8.1239991	1.3171142180000002	0.8544922	-0.30517578	-2.0751953	2.5540771760000003	10.87067842	0.6531738220000001	-0.8544922	-1.0375977	3.2348633	-9.02839357	1.1651855432	-0.4354492212	-0.6713867	0.5493164	0.24414062	-2.404541034	10.503417540000001	0.9785644568000001	0.5493164	1.0375977	0.7324219	3.71328125	8.73171376	-0.9881347840000001	0.12207031	-0.30517578	-2.8076172	1539961526.071
-8.263964660000001	-2.296875	-2.783764676	0.48828125	0.7324219	-0.30517578	6.561645468	-6.8451657400000006	1.0874267572	1.3427734	-1.5258789	-2.6245117	3.1151367800000003	9.35976538	0.7775878600000001	-0.6713867	-2.8076172	3.6010742	-9.02839357	1.1651855432	-0.4354492212	-0.36621094	0.8544922	-0.24414062	-1.561157248	9.253295926000002	0.9031982428000002	0.79345703	0.061035156	0.4272461	3.71328125	8.73171376	-0.9881347840000001	0.5493164	0	-2.5634766	1539961526.111
-7.881152160000001	-2.299267572	-3.092407248	0.4272461	-1.0375977	-0.61035156	6.579589660000001	-5.21940944	1.378125	0.8544922	-0.79345703	-2.8686523	4.182226440000001	8.735302520000001	1.129296875	-0.61035156	-1.7700195	3.8452148	-8.08930661	1.4822021760000001	-0.34453125	-0.18310547	0.4272461	-0.12207031	-0.477319339	8.224487320000001	0.835009784	0.4272461	0.48828125	0.36621094	3.6415038940000004	8.496044928000002	0.416308606	-0.24414062	0.48828125	-2.746582	1539961526.151
-7.835693390000001	-2.512207068	-2.427270468	0.24414062	0.12207031	-0.4272461	6.5245607	-4.360473740000001	1.4463134979999999	0.8544922	-0.79345703	-2.8686523	4.587768570000001	8.795117212000001	1.2178222840000001	-1.0375977	-0.30517578	4.0893555	-8.405126800000001	1.4116211060000001	-0.22968750000000002	0.30517578	0.36621094	-0.18310547	-0.3541015576	8.606103240000001	0.61848143	-0.061035156	0.7324219	0.5493164	4.2958741	8.445800720000001	-0.132788089	-0.12207031	0.36621094	-2.1972656	1539961526.191
-8.68864766	-2.6713134000000003	-2.7179687500000003	1.0986328	-0.9765625	0.061035156	6.413305710000001	-3.9298096040000003	1.2094482428000002	0.5493164	0.061035156	-2.8686523	4.6798827880000005	8.86928714	1.2297851440000003	-1.3427734	-0.6713867	4.0283203	-8.47451178	1.408032248	0.05144042932000001	0.4272461	0.30517578	-0.36621094	-0.1244140625	9.314306610000001	0.647192392	-0.24414062	0.7324219	0.5493164	4.2958741	8.445800720000001	-0.132788089	0.18310547	0.9765625	-1.8310547	1539961526.231
-8.89321286	-2.310034146	-2.76223143	1.2207031	-0.30517578	0.36621094	6.76979982	-3.7156739200000004	1.161596646	0.8544922	-0.36621094	-2.8076172	5.336645468	9.01403804	1.622167932	-1.4038086	-1.0986328	3.8452148	-8.466137680000001	1.5587646760000002	0.2081542932	0.36621094	0.4272461	-0.48828125	-0.0227294928	9.916039840000002	0.7716064300000001	-0.61035156	0.4272461	0.30517578	2.4930663940000004	9.07504892	0.500048822	0.24414062	0.8544922	-1.3427734	1539961526.271
-9.132470746000001	-1.7657226440000002	-2.899804712	0.7324219	-1.8310547	0.12207031	7.373925720000001	-3.37473143	1.1484375	0.79345703	-0.48828125	-2.746582	6.075951980000001	8.9745607	1.9260253600000001	-1.4038086	-1.4648438	3.6010742	-9.035571580000001	1.0969971040000002	0.24643554320000002	0.48828125	0	-0.5493164	-0.0227294928	9.916039840000002	0.7716064300000001	-0.7324219	-0.36621094	0.4272461	2.274145468	9.22338858	0.19020996400000004	-0.61035156	0.61035156	-1.2207031	1539961526.311
-8.5917482	-1.4929687500000002	-2.2430420320000004	0.18310547	0.061035156	0.30517578	7.97565944	-2.9703858800000003	1.1723632788	0.5493164	-0.061035156	-2.6245117	6.805688400000001	8.5917482	2.241845746	-1.5258789	-1.4038086	3.2958984	-9.686352340000001	0.32778320680000006	0.172265625	0.6713867	-0.12207031	-0.7324219	0.974975589	10.32636682	0.9139648560000001	-1.0375977	-0.79345703	0.6713867	2.274145468	9.22338858	0.19020996400000004	-0.7324219	-0.12207031	-1.4648438	1539961526.351
-9.329858426000001	-1.783667032	-3.12351088	-0.4272461	-0.12207031	0.18310547	8.43981929	-2.7502685700000002	1.3302734620000003	0.36621094	0.18310547	-2.6245117	7.47082518	8.118017572	2.62346196	-1.8310547	-0.6713867	3.0517578	-10.3526857	-0.23327636780000002	0.35529785340000003	0.5493164	-0.24414062	-1.159668	1.3087402160000001	10.88264128	1.2704589660000003	-1.3427734	-1.0375977	0.24414062	3.109155252	9.7066893	-0.2560058606	-1.2207031	-0.18310547	-1.2817383	1539961526.391
-9.6217527	-2.851953076	-3.275439496	-1.0375977	-1.2207031	-0.24414062	8.902783246	-2.8555420320000002	1.1472412140000001	0.4272461	0.36621094	-2.5634766	7.856030252000001	7.66342752	2.9010009000000005	-2.1362305	-0.4272461	2.5024414	-10.992700180000002	-0.6986327880000001	-0.005981445288000001	0.48828125	-0.18310547	-1.4038086	1.3087402160000001	10.88264128	1.2704589660000003	-1.0986328	-1.0375977	-0.061035156	3.38908696	10.006958360000002	0.17824707460000003	-1.5258789	-0.48828125	-1.3427734	1539961526.431
-10.04045378	-4.236059604	-2.733520468	-1.4038086	-0.7324219	-0.36621094	9.360961960000001	-3.1414550720000003	0.876879892	0.6713867	0.12207031	-2.319336	8.279516574	7.1119384000000005	3.14504393	-2.319336	-0.36621094	2.1972656	-12.089697480000002	-1.3039550720000002	-0.2954833966	0.30517578	-0.5493164	-1.2817383	1.6999267180000002	10.467528960000001	2.063598642	-1.4038086	-1.5258789	0.18310547	3.38908696	10.006958360000002	0.17824707460000003	-1.7089844	-0.4272461	-0.79345703	1539961526.471
-10.096679320000002	-5.394067392	-1.4570800720000001	0.91552734	0.48828125	0.061035156	10.091894960000001	-3.570922824	0.6914550720000001	0.79345703	-0.30517578	-2.0141602	8.67070288	6.55327176	3.192895468	-2.380371	-0.6713867	1.953125	-11.087207460000002	-0.8015136780000001	-0.7608398560000001	0.12207031	0.5493164	-1.159668	1.53125	9.98063948	2.670117212	-1.2207031	-1.3427734	0	3.899902356	11.148217360000002	1.485791034	-1.7700195	-0.30517578	0.5493164	1539961526.511
-9.444701980000001	-5.194287140000001	-1.221411142	1.159668	-1.8310547	0.061035156	10.541699280000001	-3.762329074	0.20217285340000002	0.79345703	-0.30517578	-2.0141602	9.16118161	6.113037140000001	3.5649413940000003	-2.380371	-0.61035156	2.0141602	-11.087207460000002	-0.8015136780000001	-0.7608398560000001	-0.36621094	0.61035156	-0.8544922	1.53125	9.98063948	2.670117212	-0.91552734	-0.7324219	-0.061035156	3.9621094240000003	11.80139128	3.974072284	-2.6855469	-0.8544922	1.7700195	1539961526.551
-8.758032248000001	-3.8664062500000003	-0.1579101538	0.5493164	-0.91552734	0.12207031	10.697216460000002	-3.3077391200000004	0.0729736322	0.30517578	-0.5493164	-1.5869141	9.62653804	5.981445288000001	3.5003417540000004	-2.746582	-0.24414062	2.6245117	-9.56552716	-1.2537109620000002	-1.911669928	0.4272461	0.6713867	-0.24414062	0.17106933900000001	8.644384980000002	3.521875	-0.48828125	0.24414062	0.36621094	2.616284146	10.937671220000002	3.363964856	-2.380371	-0.4272461	2.5634766	1539961526.591
-9.863403060000001	-3.0876221040000003	-0.613696286	0.061035156	0.5493164	-0.24414062	10.624242720000002	-2.51101088	0.21413574280000003	-0.30517578	0.36621094	-1.3427734	9.418384080000001	5.75415036	3.5135009000000004	-2.6855469	-0.61035156	3.1738281	-9.56552716	-1.2537109620000002	-1.911669928	0.9765625	0.61035156	-0.24414062	0.17106933900000001	8.644384980000002	3.521875	-0.061035156	0.6713867	0.8544922	0.6926513580000001	10.96877446	1.9547363220000002	-1.953125	0.7324219	2.1972656	1539961526.631
-10.010547120000002	-3.849658246	-0.8254394568000001	0.5493164	-0.79345703	-0.48828125	10.34191942	-1.909277356	-0.1447509784	-0.48828125	1.0375977	-1.3427734	9.05231929	5.351000900000001	3.48598642	-2.4414062	-0.061035156	3.4179688	-9.859814300000002	-1.9966064300000002	-1.561157248	0.61035156	0.5493164	-0.12207031	0.440234375	8.653955072	3.9453614200000002	0.12207031	0.79345703	0.7324219	-0.3828125	10.223486420000002	0.46655273560000005	-1.3427734	-0.79345703	2.2583008	1539961526.671
-8.63601088	-3.9621094240000003	-0.32539062500000004	0.61035156	0.12207031	-0.24414062	10.005761780000002	-1.8052001800000002	-0.765625	-0.36621094	0.4272461	-1.4648438	8.76879892	4.97775908	3.762329074	-2.1362305	0.18310547	2.9907227	-9.61816394	-1.915258786	-1.437939496	0.24414062	0.30517578	0	1.4606689300000002	9.98303264	3.5027344240000007	0.36621094	0.48828125	1.4038086	-0.3828125	10.223486420000002	0.46655273560000005	-1.4648438	-2.319336	1.3427734	1539961526.711
-8.6001223	-3.5422119600000004	-0.270361322	0.061035156	0.061035156	-0.36621094	9.845459260000002	-1.9379882200000003	-1.3685547120000001	-0.4272461	-0.30517578	-1.4038086	8.545092752	4.365258786	3.8101807100000005	-1.8310547	-0.4272461	2.319336	-9.61816394	-1.915258786	-1.437939496	0.24414062	0.24414062	-0.12207031	1.4606689300000002	9.98303264	3.5027344240000007	-0.12207031	0.18310547	1.4648438	0.576611322	8.711376800000002	1.752563498	0.4272461	-0.8544922	0.8544922	1539961526.751
-8.52954074	-3.494360324	-0.21054687500000002	0.18310547	0.24414062	-0.36621094	9.77607428	-1.9810547120000002	-1.5898682100000001	-0.5493164	0.061035156	-1.2817383	8.553466754	3.5481933900000002	3.782666034	-1.2207031	-0.79345703	1.8920898	-9.337036240000002	-1.9044922120000003	-1.393676718	0.18310547	0.18310547	-0.12207031	1.8099853240000001	9.528442392	3.6355224640000006	-0.5493164	0.61035156	1.4038086	0.5275634784000001	8.291479532	1.5587646760000002	1.8920898	1.3427734	0.4272461	1539961526.791
-8.332153060000001	-3.2969726440000002	-0.1244140625	0.61035156	0.6713867	-0.061035156	9.065478240000001	-1.605419928	-1.189111322	-1.0986328	0	-1.159668	8.375219748000001	2.70839856	3.420190396	-0.4272461	-0.8544922	1.2817383	-9.0594973	-1.9559326080000001	-1.459472644	0.24414062	0.18310547	-0.12207031	2.12341304	8.498437500000001	3.6211670320000002	-0.5493164	0.61035156	1.6479492	-0.1579101538	8.260375900000001	0.94506839	2.319336	0.91552734	0.4272461	1539961526.83
-8.59294429	-3.1593994600000004	-0.37802735600000004	0.18310547	0.61035156	-0.18310547	8.400341754000001	-1.2417480040000002	-1.0826415740000002	-1.4038086	-0.061035156	-0.7324219	8.30822734	2.165283246	3.019433606	0.5493164	-0.36621094	0.4272461	-9.095385880000002	-2.271752896	-1.4810058900000003	0.18310547	0.18310547	-0.12207031	2.5815917540000006	8.33933107	3.652270468	-0.61035156	0.6713867	1.8920898	1.8985107820000002	9.1791259	1.982250998	2.0751953	-0.9765625	-0.24414062	1539961526.871
-8.825024460000002	-3.32089856	-0.6005371106	-0.36621094	1.159668	-0.24414062	8.321386780000001	-1.0826415740000002	-1.0240234620000002	-1.4038086	0.36621094	-0.12207031	8.408715560000001	2.042065396	2.6916503600000006	1.159668	-0.48828125	-0.24414062	-9.35258786	-2.545703076	-1.431957968	-0.061035156	0.061035156	-0.061035156	2.5815917540000006	8.33933107	3.652270468	-0.48828125	1.2817383	1.7700195	3.4931639400000005	9.859814300000002	1.6305420320000001	2.1362305	-1.159668	-0.6713867	1539961526.91
-9.207836960000002	-3.140258786	-0.9426757788	0.36621094	0.91552734	0	8.285498200000001	-1.1125488220000002	-0.17824707460000003	-1.3427734	0.24414062	0.18310547	8.689843750000001	2.2035644960000003	2.64379892	1.2817383	-0.79345703	-0.5493164	-9.362158246000002	-2.3303711060000003	-1.35419928	-0.36621094	-0.061035156	0.061035156	2.6210692900000003	8.35009784	3.6139891200000003	-0.12207031	2.0751953	1.5869141	3.4931639400000005	9.859814300000002	1.6305420320000001	2.4414062	0.12207031	-0.48828125	1539961526.95
-9.39685054	-2.6725097840000003	-1.567138678	-0.18310547	1.3427734	0.061035156	8.51159694	-1.268066394	0.02990722644	-1.0986328	-0.18310547	0.61035156	9.029589660000001	2.798120108	2.6916503600000006	1.0986328	-1.5258789	-0.4272461	-9.362158246000002	-2.3303711060000003	-1.35419928	-0.7324219	-0.12207031	0.24414062	2.2107422120000004	8.548681610000001	3.48957518	0.5493164	2.1972656	1.2817383	0.899609375	10.7606205	1.32788089	1.4648438	-0.24414062	0.12207031	1539961526.99
-9.596630890000002	-3.1773437500000004	-1.965502896	-1.2817383	0.18310547	-0.61035156	8.895605432000002	-1.679589856	0.379223642	-0.5493164	0.30517578	0.91552734	9.27961412	3.14504393	2.588769568	0.9765625	-2.5024414	-0.36621094	-9.44350589	-1.8099853240000001	-1.0826415740000002	-0.79345703	-0.48828125	0.5493164	2.2107422120000004	8.548681610000001	3.48957518	1.0375977	2.0141602	1.0986328	2.6605469240000006	9.314306610000001	2.94765625	-1.7700195	0.30517578	-2.6245117	1539961527.03
-9.646875000000001	-3.7970214660000003	-1.4810058900000003	-0.48828125	0.061035156	-0.24414062	8.97097194	-1.9284179320000001	0.8290283540000001	0.061035156	-0.24414062	0.7324219	9.33942842	3.3567871400000002	2.2645751800000005	1.159668	-2.6855469	-0.91552734	-9.70310054	-1.335058606	-0.907983426	-0.61035156	-0.48828125	0.61035156	2.23227536	8.8561277	3.3508057100000004	1.4038086	1.5258789	1.0375977	2.6605469240000006	9.314306610000001	2.94765625	0	-0.30517578	-1.2817383	1539961527.07
-8.91953125	-3.5015380400000002	-1.6712158540000002	-0.30517578	0.12207031	-0.12207031	9.133667032	-1.870996106	1.299169928	-0.24414062	-1.2207031	0.91552734	9.431542932000001	3.923828076	2.0169433900000002	1.5258789	-2.380371	-0.9765625	-9.89809604	-1.0862304712000002	-0.7488769568000001	-0.5493164	-0.30517578	0.48828125	2.274145468	9.249707068000001	3.1797364200000002	1.2207031	1.4648438	0.6713867	1.8805663940000001	10.19477536	0.38640135800000003	1.7089844	-0.5493164	-1.0986328	1539961527.11
-8.674292032	-3.2228027160000003	-1.8973144960000001	-0.18310547	0.36621094	-0.24414062	9.1875	-1.53125	1.4391357820000001	-0.24414062	-0.91552734	1.0986328	9.232959260000001	4.326977536	1.580297824	1.8310547	-3.0517578	-0.4272461	-9.688745108	-0.4844970746000001	-0.5646484424	-0.7324219	-0.24414062	0.48828125	2.274145468	9.249707068000001	3.1797364200000002	1.0986328	1.0986328	0.12207031	3.6151855040000007	9.438720746000001	1.868603534	-0.30517578	-1.4038086	-1.4038086	1539961527.15
-8.845361420000001	-3.399853534	-1.98464357	-0.30517578	0.12207031	-0.48828125	8.76760234	-1.447509784	1.2884033540000002	-0.061035156	-0.4272461	0.79345703	9.682763580000001	4.64638678	1.178344748	1.6479492	-3.9672852	-0.061035156	-9.754540740000001	-0.2225097644	-0.679492212	-0.7324219	-0.12207031	0.48828125	1.8063964660000003	9.475805710000001	2.7179687500000003	1.0375977	0.79345703	-0.30517578	3.6151855040000007	9.438720746000001	1.868603534	-0.18310547	-0.18310547	-1.2817383	1539961527.19
-9.00805661	-3.5493896760000005	-2.1329834260000005	-0.24414062	0.36621094	-0.24414062	9.09179712	-1.8410888580000002	1.0575195288	0.30517578	-1.8920898	0.36621094	10.20195288	4.482495108	0.8254394568000001	0.36621094	-2.8076172	0.5493164	-9.754540740000001	-0.2225097644	-0.679492212	-0.48828125	-0.061035156	0.36621094	2.1844238220000003	9.49973143	2.7813721040000003	0.79345703	-0.061035156	-0.48828125	2.6976317900000004	9.49853534	0.2392578076	0.36621094	0.48828125	-0.6713867	1539961527.23
-9.07146016	-3.3352538940000005	-2.2478271760000004	-0.12207031	0.12207031	-0.12207031	10.11342752	-1.8386962860000002	0.5431152356000001	0.061035156	-0.5493164	0.061035156	10.940063400000001	4.411913940000001	-0.2895019568	-0.61035156	-0.91552734	0.79345703	-9.77607428	-0.2189208966	-0.6077148560000001	-0.30517578	0	0.24414062	2.1844238220000003	9.49973143	2.7813721040000003	0.61035156	-0.36621094	-0.5493164	2.46794429	9.69472644	0.7201660340000001	0.18310547	0	-0.4272461	1539961527.27
-9.11691893	-3.3101317900000002	-2.319604532	-0.061035156	0.12207031	-0.061035156	9.847851440000001	-1.5300537140000001	-0.061010742800000003	0.24414062	0.24414062	-0.24414062	11.11352536	3.3448242800000005	-0.4354492212	0.12207031	-1.3427734	0.91552734	-9.687548920000001	-0.2033691394	-0.6376221040000001	-0.24414062	0	0.24414062	2.674902356	9.254492212	2.2621826080000003	0.4272461	-0.36621094	-0.48828125	2.46794429	9.69472644	0.7201660340000001	0.12207031	0.18310547	-0.30517578	1539961527.31
-9.11452626	-3.31252446	-2.363867212	-0.18310547	0.061035156	0.061035156	9.138451980000001	-1.414013678	-0.30625	-0.12207031	-0.61035156	-0.061035156	11.490356920000002	2.8675048920000004	-0.5287597644	1.0986328	-0.8544922	0.8544922	-9.687548920000001	-0.2033691394	-0.6376221040000001	-0.18310547	-0.12207031	0.18310547	2.783764676	9.362158246000002	2.11743161	0.48828125	-0.30517578	-0.5493164	1.874584964	9.724634080000001	0.26677246400000004	0	0	-0.30517578	1539961527.35
-9.180322480000001	-3.210839856	-2.4727295320000002	-0.18310547	0.061035156	0.18310547	9.60620108	-1.7310302520000003	-0.21413574280000003	-0.18310547	-0.91552734	-0.12207031	11.216405760000002	2.7658202880000005	-0.33017577880000004	0.7324219	-1.2207031	0.4272461	-9.66003444	-0.10168457460000001	-0.4139160144	0	-0.24414062	0.12207031	2.783764676	9.362158246000002	2.11743161	0.30517578	-0.8544922	-0.12207031	1.9798584260000003	9.746167032	0.248828125	0.12207031	-0.18310547	-0.24414062	1539961527.39
-9.18869658	-3.1558105040000006	-2.326782248	0	0	0.24414062	10.04284694	-1.81118161	-0.2512207068	-0.061035156	-1.2817383	-0.8544922	11.26545378	3.064892572	-0.6316406250000001	0.9765625	-1.5869141	0.61035156	-9.66003444	-0.10168457460000001	-0.4139160144	0.061035156	-0.4272461	0.061035156	2.368652356	9.640893570000001	2.383007788	0.12207031	-0.61035156	-0.061035156	1.9798584260000003	9.746167032	0.248828125	0	-0.061035156	-0.30517578	1539961527.43
-9.120507788000001	-3.064892572	-2.360278354	-0.061035156	0.12207031	0.18310547	11.376709260000002	-2.178442392	-0.346923822	0.12207031	-1.3427734	-1.5258789	11.87436502	3.25988768	-1.447509784	1.5258789	-1.8310547	1.159668	-9.733007788	-0.16508788940000002	-0.2225097644	0.061035156	-0.48828125	0.061035156	2.1162353240000003	9.933984620000002	2.16767572	-0.12207031	-1.0375977	-0.30517578	1.733422824	9.7401857	0.23208007200000003	0.061035156	0.061035156	-0.30517578	1539961527.47
-9.170751800000001	-3.069677716	-2.366259784	-0.12207031	0	0.18310547	10.995092360000001	-1.7788817900000002	-0.4689453076	0.18310547	-2.0751953	-2.0751953	12.22128894	3.0493408540000004	-1.8446777160000003	1.4038086	-1.4038086	1.6479492	-9.729418930000001	-0.14833984620000001	-0.1579101538	0.061035156	-0.5493164	0.061035156	2.1162353240000003	9.933984620000002	2.16767572	-0.4272461	-2.0751953	-0.12207031	1.8602295320000002	9.733007788	0.2607910144	0	-0.12207031	-0.30517578	1539961527.51
-9.18630342	-2.9273192900000002	-2.366259784	-0.061035156	-0.12207031	0.24414062	10.798901260000001	-1.191503894	-0.8637207068000001	0.061035156	-1.3427734	-2.1972656	12.295459260000001	2.8890380400000004	-2.086328076	1.3427734	-0.91552734	2.0141602	-9.713867212	-0.1854248004	-0.1112548822	0.18310547	-0.61035156	0	2.304052716	9.444701980000001	2.036083966	-0.7324219	-2.6855469	0	1.8602295320000002	9.733007788	0.2607910144	0	-0.061035156	-0.24414062	1539961527.55
-9.10495607	-2.9045898560000003	-2.2813232820000002	-0.12207031	-0.061035156	0.30517578	10.398144960000002	-0.7500732428000001	-0.90678714	-0.12207031	-0.91552734	-2.1972656	11.763110520000001	2.469140576	-1.756152356	1.0986328	-0.91552734	2.1362305	-9.713867212	-0.1854248004	-0.1112548822	0.30517578	-0.6713867	-0.061035156	2.304052716	9.444701980000001	2.036083966	-0.7324219	-2.6855469	0	1.81357428	9.683960160000002	0.2225097644	0.061035156	0.12207031	-0.30517578	1539961527.59
-9.1276857	-2.845971646	-2.40573732	-0.30517578	0.061035156	0.24414062	9.80358876	-0.01794433606	-1.2489257200000001	-0.24414062	-0.8544922	-1.953125	11.090796220000001	1.667626996	-1.2513183900000002	1.0375977	-0.6713867	2.0141602	-9.6636232	-0.33256836060000006	0.09331054320000001	0.48828125	-0.79345703	-0.061035156	2.304052716	9.444701980000001	2.036083966	-0.7324219	-2.6855469	0	1.71667482	9.72224092	0.24045410340000004	0	0.18310547	-0.30517578	1539961527.63
-9.213818390000002	-2.988330072	-2.2669677520000002	-0.12207031	0.12207031	0.36621094	9.41599092	0.4139160144	-1.195092752	-0.48828125	-0.61035156	-1.7700195	10.44240764	1.081445288	-1.3051513580000003	0.5493164	-0.6713867	1.7089844	-9.6636232	-0.33256836060000006	0.09331054320000001	0.36621094	-0.9765625	-0.12207031	3.0804442900000004	9.563134980000001	1.8578369600000002	-1.2207031	-3.6621094	0.30517578	1.71667482	9.72224092	0.24045410340000004	0.061035156	0.24414062	-0.30517578	1539961527.67
-9.173144568	-2.8352050720000004	-2.46794429	-0.12207031	0.48828125	0.36621094	8.7963134	0.9486572480000001	-1.579101538	-0.48828125	-0.7324219	-1.4648438	9.992602340000001	0.2560058606	-1.3673584260000002	0.4272461	-0.36621094	1.2207031	-9.615771760000001	-0.20097655760000002	0.3337646466	0.4272461	-1.0986328	-0.24414062	3.9310058900000002	8.89321286	1.6353271760000003	-1.0986328	-3.2348633	0.36621094	1.622167932	9.74138179	0.24404297120000001	0.061035156	0.30517578	-0.30517578	1539961527.71
-9.30952176	-2.94526358	-2.5803954680000003	-0.18310547	0.061035156	0.48828125	8.76042482	1.39606929	-1.89611821	-0.48828125	-0.7324219	-1.4648438	9.911254500000002	-0.1770507788	-1.656860324	0.061035156	-1.0986328	0.9765625	-9.69113768	-0.3002685504	0.576611322	0.36621094	-1.2817383	-0.24414062	3.9310058900000002	8.89321286	1.6353271760000003	-0.91552734	-2.6855469	0.36621094	1.3685547120000001	9.816748200000001	0.2081542932	0.061035156	0.18310547	-0.36621094	1539961527.75
-9.102563400000001	-2.9799560700000005	-2.4655516200000003	-0.061035156	0.18310547	0.61035156	9.02839357	1.565942392	-1.276440396	-0.6713867	-0.30517578	-0.91552734	10.11582068	-0.46655273560000005	-1.5767089660000002	-0.061035156	-0.8544922	0.8544922	-9.69113768	-0.3002685504	0.576611322	0.36621094	-1.2817383	-0.30517578	3.8221435700000006	8.596533246000002	1.5767089660000002	-0.5493164	-2.2583008	0.4272461	1.3685547120000001	9.816748200000001	0.2081542932	0.061035156	0.12207031	-0.36621094	1539961527.79
-9.02839357	-2.9392822480000005	-2.4595702880000005	0	0.18310547	0.6713867	8.883642572	1.8506591460000001	-1.1017822480000001	-0.30517578	-0.79345703	-0.8544922	10.35986322	-0.5778076080000001	-2.168872104	0	0	0.9765625	-9.701904254	-0.2225097644	0.7440917932000001	0.48828125	-1.2207031	-0.24414062	4.00996106	8.342919928	1.5013427520000002	-0.30517578	-1.8920898	0.5493164	1.3924804320000002	9.795214660000001	0.2225097644	0.061035156	0.12207031	-0.36621094	1539961527.83
-9.103759980000001	-2.843579074	-2.446411142	0.24414062	0.061035156	0.61035156	9.231762680000001	1.9044922120000003	-1.1735596040000003	-0.24414062	-0.48828125	-0.91552734	10.228271760000002	-0.702221646	-2.23227536	0.36621094	0.61035156	0.9765625	-9.729418930000001	-0.2177246106	1.038378894	0.5493164	-1.0986328	-0.18310547	4.00996106	8.342919928	1.5013427520000002	-0.12207031	-1.5258789	0.7324219	1.2309814300000002	9.83229982	0.172265625	0.061035156	0.12207031	-0.24414062	1539961527.87
-9.04155252	-2.5217773560000003	-2.545703076	0.18310547	0.061035156	0.48828125	9.031982428000001	1.8028076080000002	-1.341040036	-0.30517578	-0.5493164	-0.79345703	9.91364766	-0.477319339	-2.01096196	0.18310547	0.7324219	0.91552734	-9.713867212	-0.385205072	1.3769287140000002	0.8544922	-1.0375977	-0.18310547	3.9716797120000003	8.537914840000001	1.6341308900000002	-0.061035156	-1.159668	0.8544922	1.2309814300000002	9.83229982	0.172265625	-0.061035156	0	-0.24414062	1539961527.91
-9.061889480000001	-2.516992212	-2.4296630400000003	0.30517578	0.18310547	0.48828125	9.04633786	1.69633786	-1.274047824	-0.24414062	-0.4272461	-0.7324219	9.91364766	-0.192602536	-1.95234375	0.24414062	0.4272461	0.6713867	-9.713867212	-0.385205072	1.3769287140000002	0.79345703	-0.91552734	-0.18310547	3.9776612400000007	8.81784694	1.7274413940000002	-0.18310547	-0.9765625	0.79345703	1.331469748	9.77966304	0.2069580072	0	-0.18310547	-0.18310547	1539961527.95
-9.16835962	-2.3435302520000003	-2.4870849640000006	0.30517578	0.12207031	0.36621094	9.10495607	1.6520751800000002	-1.41042482	-0.24414062	0.061035156	-0.61035156	9.77128894	-0.0729736322	-2.001391574	0.24414062	0.36621094	0.48828125	-9.77607428	-0.538330072	1.8243408540000001	0.6713867	-0.79345703	-0.12207031	3.9776612400000007	8.81784694	1.7274413940000002	-0.5493164	-1.159668	0.6713867	1.315917932	9.834692000000002	0.26677246400000004	0	-0.12207031	-0.12207031	1539961527.99
-9.097778060000001	-2.1892089660000003	-2.4404297120000003	0.4272461	0.12207031	0.24414062	8.865698380000001	1.7693115020000003	-1.58149411	-0.12207031	-0.12207031	-0.48828125	10.081127700000001	-0.30505371400000003	-1.8757812500000002	-0.061035156	0.4272461	0.48828125	-9.80358876	-0.5885742212	1.9164550720000002	0.5493164	-0.61035156	-0.061035156	4.136767572	8.60371106	1.3972655760000001	-0.5493164	-0.8544922	0.30517578	1.315917932	9.834692000000002	0.26677246400000004	-0.12207031	-0.061035156	-0.12207031	1539961528.03
-9.15041484	-2.209545926	-2.6760987400000005	0.061035156	0.30517578	0.061035156	9.206640380000001	2.122216754	-1.848266574	-0.12207031	-0.12207031	-0.48828125	10.416088760000001	-0.764428714	-1.776489218	-0.061035156	0.36621094	0.5493164	-9.80358876	-0.5885742212	1.9164550720000002	0.61035156	-0.5493164	-0.12207031	4.136767572	8.60371106	1.3972655760000001	-0.6713867	-0.9765625	0.12207031	1.159204074	9.786840560000002	0.16389160340000003	-0.061035156	-0.12207031	-0.12207031	1539961528.07
-9.266455072	-2.268164038	-2.624658246	0.12207031	-0.18310547	-0.12207031	9.16835962	2.5385253600000004	-1.8052001800000002	-0.24414062	-0.061035156	-0.36621094	10.30722644	-1.191503894	-1.6149902160000003	-0.061035156	0.30517578	0.61035156	-9.750951980000002	-0.5849853534	1.983447284	0.36621094	-0.36621094	-0.061035156	4.320996106	8.49963408	1.2082519568	-0.5493164	-0.91552734	-0.061035156	1.1807373200000002	9.80717752	0.2823242212	-0.061035156	-0.061035156	-0.061035156	1539961528.11
-9.226977340000001	-2.253808606	-2.56484375	0	-0.12207031	-0.18310547	8.90996106	2.78496106	-1.2907959260000001	-0.24414062	-0.12207031	-0.24414062	10.00217302	-1.4367432100000002	-1.6114013580000002	-0.061035156	0	0.30517578	-9.65285643	-0.6352294928000001	2.086328076	0.4272461	-0.30517578	-0.061035156	4.8342040740000005	8.21013179	1.2297851440000003	-0.4272461	-0.8544922	-0.12207031	1.1807373200000002	9.80717752	0.2823242212	-0.061035156	0	-0.061035156	1539961528.15
-9.27961412	-2.295678714	-2.56245108	-0.18310547	-0.18310547	-0.24414062	9.012841754	2.6605469240000006	-1.3685547120000001	-0.18310547	-0.12207031	0.12207031	9.962695680000001	-1.5384277160000002	-1.739404254	-0.061035156	-0.4272461	-0.061035156	-9.65285643	-0.6352294928000001	2.086328076	0.18310547	-0.061035156	0	4.90478534	8.378808606	1.23696286	-0.24414062	-0.48828125	-0.18310547	0.9905273560000001	9.849048020000001	0.24643554320000002	-0.061035156	0.061035156	-0.061035156	1539961528.19
-9.29157698	-2.3423339660000004	-2.50622554	-0.18310547	-0.061035156	-0.30517578	9.14204074	2.569628894	-1.6149902160000003	-0.24414062	-0.30517578	0.24414062	10.245019960000002	-1.451098642	-1.963110324	-0.061035156	-0.8544922	-0.18310547	-9.760522660000001	-0.5873779254	2.1258057100000003	0	0.24414062	0	4.90478534	8.378808606	1.23696286	-0.12207031	-0.061035156	-0.36621094	1.1723632788	9.852636780000001	0.27275390380000003	-0.061035156	-0.12207031	-0.061035156	1539961528.23
-9.3155027	-2.369848642	-2.4655516200000003	-0.061035156	-0.18310547	-0.30517578	9.500927520000001	2.141357428	-1.6903564300000002	-0.24414062	-0.061035156	0.24414062	10.69003894	-1.1807373200000002	-1.9547363220000002	-0.061035156	-0.4272461	-0.12207031	-9.65405252	-0.5084228534	1.9918212860000002	-0.12207031	0.36621094	0.061035156	4.431054712	8.56184056	1.50732428	0	0.12207031	-0.48828125	1.1723632788	9.852636780000001	0.27275390380000003	-0.061035156	-0.061035156	-0.061035156	1539961528.269
-9.253295926000002	-2.3997558900000002	-2.3052490020000005	-0.061035156	0	-0.36621094	9.450683606	1.70471196	-1.542016574	0	0	0.18310547	10.72951628	-1.0072753600000002	-2.063598642	-0.061035156	-0.18310547	-0.18310547	-9.65405252	-0.5084228534	1.9918212860000002	-0.061035156	0.48828125	0.061035156	4.431054712	8.56184056	1.50732428	-0.061035156	0.12207031	-0.36621094	1.207055661	9.81196286	0.28471679320000004	0	0	0	1539961528.309
-9.413598740000001	-2.406933606	-2.2980712860000003	-0.18310547	-0.24414062	-0.4272461	9.10615216	1.6090087860000002	-1.792041034	0.061035156	-0.061035156	0.24414062	10.65654254	-0.966601538	-2.115039038	0	-0.18310547	-0.24414062	-9.616967752	-0.49167482	1.8913329680000002	-0.061035156	0.4272461	0.061035156	4.330566394000001	8.6348143	1.66044928	-0.12207031	0.12207031	-0.30517578	1.287207068	9.789233426000001	0.2428466754	0	-0.061035156	0	1539961528.349
-9.419580072	-2.501440396	-2.062402356	-0.18310547	-0.48828125	-0.4272461	9.094189300000002	1.610205072	-1.89013678	0.12207031	-0.061035156	0.36621094	10.5907473	-0.9570312500000001	-2.068383786	0	-0.24414062	-0.30517578	-9.734204074	-0.6292480432	1.8255371400000002	-0.061035156	0.48828125	0.061035156	4.3329589660000005	8.73291034	1.637719748	-0.12207031	0.18310547	-0.30517578	1.4953613220000002	9.721044928000001	0.269165036	0.061035156	0.18310547	0	1539961528.389
-9.32746556	-2.53254393	-1.868603534	-0.12207031	-0.12207031	-0.4272461	9.248510880000001	1.650878894	-1.9415771760000002	0.24414062	-0.12207031	0.30517578	10.529736420000003	-0.9331054712000001	-2.154516574	0.12207031	-0.24414062	-0.36621094	-9.8263179	-0.7907471040000001	1.7274413940000002	-0.24414062	0.61035156	0	4.4430175720000005	8.75922824	1.7094971040000002	-0.061035156	0.30517578	-0.4272461	1.9403808900000001	9.721044928000001	0.48090820680000007	0.12207031	0.79345703	0.061035156	1539961528.429
-9.28798822	-2.3997558900000002	-1.924829074	-0.5493164	-0.18310547	-0.5493164	9.41599092	1.528857428	-2.071972644	0.30517578	-0.061035156	0.24414062	10.35747104	-0.9570312500000001	-2.024121106	0.24414062	-0.24414062	-0.48828125	-9.778466754	-1.03957518	1.544409146	-0.36621094	0.8544922	-0.061035156	4.54111322	8.661132788000002	1.814770468	-0.061035156	0.61035156	-0.5493164	1.7465820680000002	9.782055710000002	0.6615478240000001	0.12207031	1.0375977	0.12207031	1539961528.469
-9.283202880000001	-2.34113768	-1.7884521760000003	-0.7324219	-0.30517578	-0.5493164	9.33344748	1.3242920320000002	-2.024121106	0.4272461	-0.061035156	0.12207031	10.25817842	-1.1173339660000001	-2.2167236420000003	0.36621094	-0.4272461	-0.61035156	-9.69592302	-1.39606929	1.318310504	-0.7324219	0.91552734	-0.061035156	4.6798827880000005	8.488867212	1.8662109620000003	0	0.8544922	-0.61035156	1.2453369600000002	9.74736322	0.6280517572	0.12207031	0.91552734	0.18310547	1539961528.509
-9.15161142	-2.13776857	-1.899707068	-1.159668	-0.30517578	-0.91552734	9.319091754	1.1316894568000002	-1.9487548920000002	0.4272461	-0.061035156	0.12207031	10.34670378	-1.2513183900000002	-2.4296630400000003	0.79345703	-0.48828125	-0.7324219	-9.677978240000002	-1.6460937500000001	1.11613768	-1.0986328	0.9765625	0	4.850952176000001	8.224487320000001	1.9224365020000003	0.18310547	1.4038086	-0.61035156	1.035986322	9.754540740000001	0.6041259784	0.24414062	0.7324219	0.12207031	1539961528.549
-8.864501800000001	-2.25859375	-1.830322284	-1.5869141	-0.5493164	-1.159668	9.319091754	1.1316894568000002	-1.9487548920000002	0.4272461	-0.061035156	0.12207031	10.37182608	-1.238159146	-2.5851807100000004	1.2817383	-0.36621094	-0.79345703	-9.644482428000002	-1.9104736420000001	0.9630126800000001	-1.5258789	1.0375977	0.12207031	4.751660144000001	8.07734375	1.9427734620000003	0.36621094	1.7089844	-0.5493164	1.2417480040000002	9.636108426000002	0.4821044928	0.36621094	1.0986328	0.12207031	1539961528.589
-8.61926268	-2.3387451080000004	-1.89611821	-1.8310547	0	-1.5869141	9.319091754	1.1316894568000002	-1.9487548920000002	0.4272461	-0.061035156	0.12207031	10.149316100000002	-1.272851538	-2.7012207459999997	1.8310547	-0.4272461	-0.7324219	-9.6217527	-2.097094748	0.876879892	-2.0751953	1.0986328	0.24414062	4.693042032	7.919433606	1.8949219240000001	0.36621094	2.0141602	-0.4272461	0.9271240020000001	9.58227536	0.44143066100000006	0.61035156	1.2817383	0.061035156	1539961528.629
-8.40153804	-2.5050292540000005	-2.3160155760000003	-2.0751953	0.36621094	-1.8310547	9.46503894	0.6543701080000001	-1.8829589660000003	0.6713867	0.12207031	0.061035156	9.962695680000001	-1.4582763580000002	-2.7502685700000002	2.2583008	-0.12207031	-0.7324219	-9.58227536	-2.138964856	0.75964357	-2.746582	1.2817383	0.4272461	4.603320288000001	7.396655252000001	1.44870607	0.48828125	2.5634766	-0.4272461	1.008471646	9.661230432000002	0.24165038940000003	0.4272461	1.2817383	-0.12207031	1539961528.669
-8.51398912	-2.6892577880000004	-2.7048096040000003	-2.2583008	0.24414062	-2.0751953	9.485375900000001	-0.2069580072	-1.7848632200000003	1.6479492	0.18310547	-0.24414062	9.7485598	-1.600634784	-3.052929712	2.8076172	-0.18310547	-0.6713867	-9.438720746000001	-1.9367920320000003	0.5574707068000001	-3.479004	1.4648438	0.7324219	4.603320288000001	7.396655252000001	1.44870607	0.6713867	3.0517578	-0.36621094	1.374536142	9.61936052	0.2572021466	0.30517578	1.5258789	-0.061035156	1539961528.709
-8.539111420000001	-2.7311278960000003	-3.3759277160000005	-2.8686523	0.12207031	-2.5024414	8.798706070000001	-0.46416014400000005	-1.683178714	3.1738281	0.6713867	0.061035156	9.650463760000001	-1.60183107	-3.352001996	3.4179688	-0.30517578	-0.61035156	-9.370532248	-1.4056396760000003	0.4486083966	-3.90625	1.4648438	1.0375977	4.365258786	7.2901857	1.1257080072	0.36621094	3.9672852	-0.36621094	1.374536142	9.61936052	0.2572021466	0.12207031	1.4038086	-0.12207031	1539961528.749
-8.67189946	-3.07805162	-4.012353534	-3.2348633	-0.4272461	-2.6245117	8.83220198	-0.6531738220000001	-1.69633786	3.540039	0.36621094	0.30517578	9.64328624	-1.485791034	-3.6391114200000003	3.8452148	-0.24414062	-0.6713867	-9.66481929	-0.80988768	0.387597644	-4.1503906	1.5869141	1.159668	3.517089856	7.8967040740000005	0.8254394568000001	1.4038086	4.0283203	0.18310547	2.0097655760000004	9.67080072	-0.14235839660000002	0.18310547	1.8920898	-0.061035156	1539961528.789
-8.906372300000001	-3.6427001800000003	-4.43703624	-3.6010742	-0.9765625	-2.5634766	9.42915036	-1.040771466	-1.7776855040000001	3.8452148	0.36621094	0.30517578	9.713867212	-1.2477295320000001	-3.982446286	4.0283203	-0.61035156	-0.7324219	-9.91364766	-0.0897216754	0.40793457460000004	-4.333496	1.7700195	1.159668	3.14265126	8.694628894000001	0.48569336060000007	1.7089844	4.211426	0.30517578	1.8614257200000002	10.02250998	-0.2942871106	0.36621094	2.5024414	0	1539961528.829
-8.98173822	-3.9716797120000003	-4.401147464000001	-3.6621094	-1.4648438	-2.1362305	10.170849640000002	-1.069482428	-2.0743652160000003	4.4555664	0.5493164	0.48828125	9.91245108	-1.07785643	-4.57341304	4.1503906	-0.91552734	-1.0375977	-9.992602340000001	0.5957519568	0.16389160340000003	-4.5166016	1.6479492	0.9765625	2.872290036	9.6385009	0.4354492212	1.8310547	4.5776367	0.18310547	1.8614257200000002	10.02250998	-0.2942871106	0.24414062	2.5024414	0.061035156	1539961528.869
-8.963793930000001	-3.672607428	-4.244433606	-3.479004	-1.2207031	-1.6479492	10.27373004	-0.69504393	-2.00258786	4.4555664	0.061035156	0.48828125	10.317992720000001	-0.7261474640000001	-5.084228240000001	4.211426	-1.2207031	-1.5258789	-9.928002700000002	1.1484375	-0.08015136780000001	-4.638672	1.4038086	0.79345703	2.190405252	11.0429438	0.5335449280000001	1.5869141	6.0424805	-0.7324219	2.0289062500000004	10.054809800000001	-0.4378417932	0.24414062	2.0751953	0	1539961528.909
-8.681469748	-3.1103514400000005	-4.353295926	-3.7231445	-1.0986328	-1.5258789	10.633813400000001	-0.7141846040000002	-1.9020996400000003	4.5166016	-0.061035156	0.30517578	10.7869384	-0.4342529254	-5.184716754	4.333496	-1.159668	-1.5258789	-9.69233426	1.3230957460000001	-0.417504892	-4.699707	1.159668	0.6713867	2.190405252	11.0429438	0.5335449280000001	2.0141602	5.065918	-0.18310547	2.6892577880000004	9.682763580000001	-0.33854982	0.12207031	1.953125	0	1539961528.949
-8.4386232	-3.23955072	-4.669116214000001	-3.6010742	-0.9765625	-1.5258789	10.8802491	-0.8170653959999999	-1.9774658540000003	5.004883	0.30517578	0	11.17573282	-0.230883786	-5.414404254	4.5776367	-0.9765625	-1.4648438	-9.28200679	1.3864990020000003	-0.6005371106	-4.8828125	0.7324219	0.30517578	1.9020996400000003	10.763012680000001	0.6268554712000001	2.1972656	4.699707	0	2.6892577880000004	9.682763580000001	-0.33854982	0.061035156	2.2583008	-0.18310547	1539961528.989
-8.26875	-3.7324219240000005	-5.139257788	-3.8452148	-1.5258789	-1.4648438	10.44240764	-0.6555663939999999	-2.1138427520000005	5.004883	-0.12207031	-0.6713867	11.16855432	-0.2775390576	-5.10097644	4.8828125	-0.4272461	-1.4038086	-9.029589660000001	1.7059082460000001	-0.6854736419999999	-4.760742	0.18310547	0	1.98464357	10.5058107	0.7285400360000001	1.953125	4.5776367	0.5493164	2.7299316100000004	9.593042032000001	-0.47851562500000006	0.061035156	2.9296875	-0.24414062	1539961529.035
-8.05700679	-4.111645468	-5.26965306	-3.7231445	-1.5258789	-1.2817383	9.765307608	-0.6232665740000001	-2.104272464	5.004883	-0.24414062	-1.0986328	10.95322284	-0.3947753894	-4.649975540000001	4.8828125	-0.36621094	-1.4038086	-9.56911592	2.042065396	-0.458178714	-4.699707	-0.061035156	-0.24414062	2.2801269960000004	10.529736420000003	0.10766601440000001	1.7700195	4.699707	0.91552734	2.0731689300000005	9.869384980000001	-0.5072265576	-0.18310547	2.746582	-0.24414062	1539961529.075
-7.895507788000001	-4.01953125	-5.3785153800000005	-3.7231445	-2.0141602	-1.2817383	9.133667032	-0.47851562500000006	-2.165283246	4.9438477	-0.18310547	-1.2817383	10.920923020000002	-0.40075683900000003	-4.7349121400000005	4.9438477	-0.12207031	-1.4038086	-9.56911592	2.042065396	-0.458178714	-4.8217773	-0.18310547	-0.4272461	2.2801269960000004	10.529736420000003	0.10766601440000001	1.5869141	4.8828125	1.159668	2.0731689300000005	9.869384980000001	-0.5072265576	-0.18310547	2.746582	-0.24414062	1539961529.109
-7.585668930000001	-3.7970214660000003	-5.43474092	-3.7841797	-2.0141602	-1.4038086	8.819042932	-0.4139160144	-2.3973632200000004	4.699707	-0.61035156	-1.2207031	10.73789038	-0.35649413939999997	-4.732519568	4.9438477	0.061035156	-1.3427734	-9.723437500000001	2.10546875	-0.30744628600000007	-4.8828125	-0.061035156	-0.5493164	1.9391846040000003	10.389770860000002	-0.1686767572	1.3427734	4.760742	1.2817383	1.662841754	9.80957068	-0.5993408246	-0.18310547	2.8686523	-0.12207031	1539961529.149
-7.565332068	-3.8197509000000003	-5.68117662	-3.7231445	-1.953125	-1.5258789	8.8896241	-0.46655273560000005	-2.144946286	4.5776367	-0.7324219	-1.4038086	10.398144960000002	-0.343334964	-4.572216754	4.760742	0.36621094	-1.2817383	-9.60859375	2.2250976440000003	-0.2081542932	-4.9438477	0	-0.7324219	1.9391846040000003	10.389770860000002	-0.1686767572	1.159668	4.760742	1.4038086	1.526464856	9.753344748	-0.5610595746000001	-0.18310547	2.746582	-0.30517578	1539961529.189
-7.4947509000000005	-3.791040036	-6.04724092	-3.9672852	-2.6855469	-1.5258789	9.0858152	-0.515600589	-1.8817626800000002	4.4555664	-0.4272461	-1.5869141	9.89929164	-0.4354492212	-4.754052716	4.699707	0.36621094	-1.159668	-9.53322734	2.2753417540000003	-0.1244140625	-4.9438477	0.061035156	-0.8544922	1.73701178	10.1325679	-0.3194091754	0.9765625	4.5776367	1.5258789	1.526464856	9.753344748	-0.5610595746000001	-0.18310547	3.1738281	-0.30517578	1539961529.229
-7.16098642	-3.716870108	-6.018530252000001	-3.9672852	-2.746582	-1.5869141	9.0427491	-0.4354492212	-1.79921875	4.4555664	-0.4272461	-1.5869141	9.42436502	-0.5455078076000001	-4.966992212	4.699707	0.5493164	-1.2207031	-9.612182608000001	2.183227536	-0.07536621106000001	-5.065918	0.12207031	-0.91552734	1.8757812500000002	9.85502896	-0.4067382788	0.79345703	4.4555664	1.4648438	1.7190673920000001	9.858617720000002	-0.49526367800000004	-0.30517578	3.479004	-0.24414062	1539961529.269
-7.00786142	-3.6845702880000006	-5.969482428000001	-4.272461	-2.319336	-1.5869141	9.0594973	-0.48808594240000003	-1.617382788	4.5166016	-0.61035156	-1.7700195	8.967382788	-0.54191893	-5.1895018	4.638672	0.24414062	-1.4648438	-9.682763580000001	2.03488768	0.0693847644	-5.1879883	0.24414062	-0.9765625	1.8757812500000002	9.85502896	-0.4067382788	0.8544922	4.4555664	1.2817383	1.5360351440000002	9.941162140000001	-0.7728027160000001	-0.61035156	3.7841797	-0.18310547	1539961529.309
-7.4349366	-4.0661866	-5.87617212	-4.3945312	-2.9907227	-1.4648438	9.10615216	-0.477319339	-1.3709472839999999	4.638672	-0.7324219	-1.7089844	8.880053420000001	-0.42707518000000005	-5.1464357	4.699707	-0.24414062	-1.7089844	-9.542798020000001	2.138964856	0.11723633180000001	-5.3710938	0.24414062	-0.91552734	1.9320067900000002	9.67917482	-0.287109375	0.91552734	4.5166016	1.0986328	1.300366214	9.89929164	-0.7117919928	-0.91552734	3.7231445	-0.061035156	1539961529.349
-8.0139402	-4.08413089	-5.154809800000001	-4.8217773	-4.211426	-1.3427734	9.49973143	-0.3517089856000001	-1.464257788	4.699707	-0.7324219	-1.4648438	9.164770468	-0.24045410340000004	-4.78276358	4.699707	-0.36621094	-1.8310547	-9.49853534	2.318408246	0.1985839856	-4.9438477	0.061035156	-0.8544922	1.7441894960000002	9.60261232	0.19140625	0.91552734	4.638672	1.0375977	1.375732428	9.80239218	-0.3289794928	-1.159668	3.540039	0.12207031	1539961529.389
-8.44819339	-3.354394568	-4.42028804	-4.9438477	-3.479004	-1.0986328	9.69951178	-0.1686767572	-1.75495607	4.699707	-0.48828125	-1.4648438	9.687548920000001	0.13398437500000002	-4.360473740000001	4.5166016	-0.4272461	-1.7700195	-9.956713760000001	1.7609375	0.01315917932	-4.272461	0.061035156	-0.91552734	1.7441894960000002	9.60261232	0.19140625	1.0986328	4.699707	0.91552734	2.2813232820000002	9.87536592	0.2954833966	-1.2207031	3.7231445	0.36621094	1539961529.429
-8.948242212	-3.034985324	-3.99919429	-4.760742	-2.9907227	-0.91552734	9.60859375	0.1363769568	-2.644995108	4.760742	-0.30517578	-1.5258789	10.325171220000001	0.5598632788000001	-3.9417724640000005	4.333496	-0.5493164	-1.5869141	-10.41010782	0.20097655760000002	-0.005981445288000001	-4.5166016	0.24414062	-0.9765625	1.8805663940000001	9.65883786	0.9929199280000001	1.5869141	4.638672	0.36621094	3.8628173920000006	9.72224092	0.802709964	-1.0986328	4.1503906	0.8544922	1539961529.469
-9.24013678	-3.2838134000000005	-2.978759784	-5.6152344	-4.3945312	-0.91552734	9.744970746000002	0.3600830072	-3.643896466	4.699707	-0.24414062	-1.5258789	11.105151260000001	0.970190396	-3.1378662140000007	4.3945312	-0.4272461	-1.4648438	-9.85622554	-0.3959716754	-0.1495361322	-4.9438477	-0.061035156	-0.9765625	2.6880616	9.43752446	2.8830566100000006	2.1362305	4.333496	0	5.671606430000001	9.500927520000001	0.878076178	-0.8544922	4.8828125	1.4648438	1539961529.509
-9.90048822	-3.4166014400000004	-1.899707068	-5.7373047	-3.1738281	-1.0986328	9.928002700000002	0.2643798822	-4.213330072000001	4.699707	-0.24414062	-1.5258789	11.704491820000001	1.159204074	-2.428466754	4.5776367	-0.061035156	-1.2207031	-9.7318116	-0.7201660340000001	-0.5144042932	-4.5166016	-0.61035156	-0.79345703	2.6880616	9.43752446	2.8830566100000006	1.8310547	4.272461	0.30517578	4.98254393	9.261669928000002	-1.8422851440000003	0	6.652832	1.6479492	1539961529.549
-9.77607428	-3.6893554320000006	-2.205957068	-4.638672	-3.6621094	-0.91552734	9.70429712	0.2763427716	-4.649975540000001	4.699707	0.18310547	-1.7700195	11.842065200000002	1.27763678	-2.3387451080000004	4.8217773	0.30517578	-1.159668	-10.25339308	-1.415209964	-0.5048339856	-4.5776367	-0.4272461	-0.79345703	2.918945288	9.33942842	3.387890576	1.4038086	4.4555664	1.0986328	4.98254393	9.261669928000002	-1.8422851440000003	1.953125	7.5683594	0.79345703	1539961529.589
-8.737695288000001	-3.5206787140000007	-1.927221646	-4.5776367	-2.1362305	-0.5493164	9.04992662	0.49526367800000004	-5.02082518	4.638672	0.48828125	-1.8920898	11.62673372	1.387695288	-2.2430420320000004	4.8828125	0.48828125	-1.2817383	-10.4292482	-1.4798096040000002	-0.2380615216	-4.760742	-0.61035156	-0.79345703	3.293383786	9.85502896	3.208447284	1.2817383	4.5776367	1.4648438	5.98383786	8.6515625	-2.74428714	2.6855469	9.033203	0.48828125	1539961529.629
-9.051123200000001	-3.5087158540000005	-2.427270468	-5.1879883	-1.6479492	-0.91552734	8.680273560000002	0.643603534	-5.207446580000001	4.638672	0.4272461	-1.953125	11.19248004	1.4391357820000001	-2.068383786	4.8217773	0.4272461	-1.4038086	-10.495044420000001	-1.6724121400000003	-0.22011719240000002	-4.9438477	-0.4272461	-0.7324219	3.293383786	9.85502896	3.208447284	0.9765625	4.760742	1.5258789	2.5026367800000004	9.97346196	-3.4453125000000004	3.4179688	12.756348	1.0986328	1539961529.669
-8.858520468	-3.4967528960000003	-2.5540771760000003	-4.638672	-1.5258789	-0.61035156	8.83220198	0.6328369110000001	-5.183520468	4.5776367	0	-1.7089844	10.841967360000002	1.3948730040000001	-2.080346646	4.699707	0.24414062	-1.4038086	-10.41489218	-1.7800780760000001	0.03349609424	-5.1879883	-0.24414062	-0.7324219	2.9775634	9.508105432	2.9679932100000004	0.8544922	4.5776367	1.4648438	2.5026367800000004	9.97346196	-3.4453125000000004	3.4179688	12.878418	2.319336	1539961529.708
-8.96140126	-2.940478534	-2.775390576	-4.8828125	-2.6855469	-1.0986328	8.83220198	0.6806884980000001	-4.8162597840000005	4.5776367	0	-1.7089844	10.42805162	1.2860107820000002	-2.192797824	4.638672	0.18310547	-1.2817383	-9.786840560000002	-1.4798096040000002	0.16508788940000002	-5.3100586	-0.24414062	-0.5493164	2.27055661	8.35249002	2.5217773560000003	0.91552734	4.333496	1.4038086	0.9354980432000001	10.413696580000002	-3.79582518	4.638672	10.498047	3.4179688	1539961529.748
-7.777075180000001	-2.721557608	-2.50622554	-5.004883	-2.6855469	-1.0986328	8.686254892000001	0.8625244110000001	-4.33176268	4.4555664	0.24414062	-1.6479492	9.89570288	1.09819339	-2.356689496	4.5776367	0.12207031	-1.0375977	-9.24492212	-1.238159146	0.26318359620000004	-5.1879883	-0.30517578	-0.36621094	2.27055661	8.35249002	2.5217773560000003	1.0375977	4.211426	1.3427734	-1.043164038	10.547681200000001	-1.679589856	3.9672852	8.056641	3.7231445	1539961529.788
-7.383496106000001	-2.5791992800000005	-2.372241214	-5.004883	-1.0986328	-1.0986328	8.29506839	1.166381839	-3.8843505400000002	4.4555664	0.30517578	-1.5869141	9.516479532	0.9402832068000001	-2.4751221040000004	4.5166016	0.061035156	-0.8544922	-9.08461911	-1.043164038	0.44143066100000006	-5.065918	-0.36621094	-0.18310547	2.20236821	7.876367212000001	2.3076415740000003	1.2817383	4.0283203	1.3427734	-1.043164038	10.547681200000001	-1.679589856	4.3945312	4.5166016	3.4179688	1539961529.828
-8.01992212	-2.81726088	-2.7933349640000005	-5.004883	-1.2817383	-1.0986328	8.000781250000001	1.4678466460000001	-3.66303714	4.3945312	0.24414062	-1.3427734	9.274829074000001	0.8290283540000001	-2.360278354	4.4555664	-0.061035156	-0.7324219	-8.99728984	-0.898413089	0.678295926	-4.9438477	-0.36621094	0	2.3949707460000003	7.7842527	2.058813498	1.5869141	4.0283203	1.0986328	-0.15192871400000002	10.233057100000002	-0.8888427520000001	3.4179688	3.0517578	2.1362305	1539961529.868
-8.27353534	-3.2239991	-2.46794429	-4.5776367	-1.5869141	-1.2207031	7.78544928	1.6281494600000002	-3.16777356	4.3945312	0.30517578	-1.159668	9.169555710000001	0.6723144568000001	-2.153320288	4.272461	-0.12207031	-0.61035156	-9.016430710000002	-0.8577392572	0.88645018	-4.8217773	-0.30517578	0.12207031	2.3949707460000003	7.7842527	2.058813498	1.8310547	3.8452148	0.7324219	1.66044928	9.595434800000001	-0.5909667932	3.112793	5.065918	1.5869141	1539961529.908
-8.66711412	-3.12111821	-2.109057608	-3.6621094	-1.8920898	-1.0986328	7.8703858800000015	1.774096646	-3.1007812500000003	4.3945312	0.36621094	-0.8544922	9.18869658	0.5287597644	-2.235864218	4.1503906	-0.36621094	-0.7324219	-9.329858426000001	-0.4892822284000001	1.0048827880000002	-4.5776367	-0.30517578	0.30517578	2.568432608	7.912255890000001	2.071972644	1.953125	3.7231445	0.5493164	1.66044928	9.595434800000001	-0.5909667932	2.0751953	4.9438477	0.24414062	1539961529.948
-8.83100589	-3.07805162	-2.386596646	-3.6010742	-1.2817383	-0.8544922	8.145532248	1.965502896	-3.2634764400000003	4.3945312	-0.061035156	-0.6713867	9.41599092	0.5359375000000001	-2.255004892	3.90625	-0.6713867	-0.9765625	-9.38608426	-0.08015136780000001	0.994116214	-4.211426	0.061035156	0.36621094	2.726342752	8.540307608	2.2573974640000003	2.0141602	3.8452148	0.36621094	1.1125488220000002	8.936279254	-1.335058606	3.112793	3.7231445	0.061035156	1539961529.988
-8.698217752000001	-3.1821288940000003	-1.7489746400000001	-2.746582	-0.7324219	-0.4272461	8.50561502	2.180834964	-3.16777356	4.333496	0	-0.48828125	10.22109424	0.838598642	-2.146142572	3.7841797	-0.48828125	-0.91552734	-9.30832518	0.1064697284	0.8708984620000001	-3.90625	0.061035156	0.48828125	2.726342752	8.540307608	2.2573974640000003	2.0751953	3.9672852	0.18310547	5.6572509	8.97695288	1.143652356	3.1738281	4.8828125	0.5493164	1539961530.028
-9.39326178	-2.5026367800000004	-1.8386962860000002	-2.8686523	-0.79345703	-0.061035156	8.97097194	2.386596646	-3.1821288940000003	4.211426	-0.061035156	-0.36621094	10.64338408	0.9510498200000002	-2.100683606	3.6010742	-0.48828125	-0.61035156	-9.10495607	0.1818359424	0.73332518	-3.3569336	0.061035156	0.5493164	2.293286142	8.6348143	2.422485324	2.0141602	3.540039	0.18310547	5.6572509	8.97695288	1.143652356	0.48828125	1.159668	-0.24414062	1539961530.068
-10.4974366	-3.4381347840000003	-3.2096435700000003	-2.8076172	-1.4038086	-0.79345703	9.2389402	2.5433105040000004	-3.034985324	3.8452148	0	-0.30517578	10.8120607	0.773999002	-1.9415771760000002	3.3569336	-0.4272461	-0.4272461	-9.34541034	0.096899411	0.45339357	-3.0517578	-0.36621094	0.7324219	2.332763678	8.814257788	2.5875733800000003	2.0751953	3.2958984	0.30517578	1.6867675720000002	8.9410643	-0.8290283540000001	0.18310547	0.6713867	-1.0986328	1539961530.108
-10.74626448	-5.651269568	-3.1916992800000004	-2.0141602	-1.0375977	-1.5258789	9.48776857	2.3925780760000004	-2.951245108	3.4179688	0.24414062	-0.36621094	11.21521016	0.594555661	-2.0576172120000003	3.112793	-0.4272461	-0.48828125	-10.73190944	0.288305661	0.32180175720000004	-3.0517578	-0.18310547	0.9765625	2.6485839660000003	9.261669928000002	2.42368161	2.0141602	3.0517578	0.48828125	4.732519568	11.58964856	1.0826415740000002	-0.7324219	5.3100586	-1.5258789	1539961530.148
-8.177832068	-3.7527587860000002	-1.031201178	-1.159668	-2.0141602	-0.4272461	9.90527356	1.867407248	-3.311328076	3.3569336	0.061035156	-0.30517578	11.34082068	0.30385742800000004	-2.789746106	2.746582	-0.48828125	-0.7324219	-12.1303714	0.8744873200000001	-0.32778320680000006	-2.8076172	0.48828125	0.79345703	2.9249266200000004	10.510596040000001	1.906884784	1.8920898	3.112793	0.4272461	4.732519568	11.58964856	1.0826415740000002	-3.112793	2.9296875	-1.953125	1539961530.188
-8.833398560000001	-3.2251952880000005	-3.4142089660000003	-3.7841797	2.8076172	-1.2207031	9.90647014	1.076660144	-3.257495108	2.9907227	-0.061035156	-0.30517578	11.704491820000001	0.4521972644	-3.1151367800000003	2.2583008	-0.4272461	-0.91552734	-11.11711412	0.6376221040000001	-1.183129892	-2.8076172	1.159668	0.061035156	2.25261232	11.779858720000002	1.4929687500000002	1.8310547	4.1503906	0	0.31223143000000003	8.769995108000002	-1.6484863220000001	0.48828125	2.5024414	-0.18310547	1539961530.228
-9.547582968	-4.6786866	-4.945459260000001	-1.8920898	-3.112793	-0.8544922	10.29646016	0.001196289038	-2.7933349640000005	2.8076172	0	-0.36621094	12.03825728	0.6340332068000001	-3.818554712	2.2583008	-0.4272461	-1.0375977	-10.4974366	0.839794928	-1.409228534	-3.540039	0.5493164	0	2.25261232	11.779858720000002	1.4929687500000002	1.7700195	4.699707	-0.24414062	2.310034146	10.1229982	-0.2607910144	0.61035156	0.5493164	-1.8310547	1539961530.268
-8.82263179	-3.3508057100000004	-3.0230224640000003	-3.8452148	-0.061035156	-0.5493164	10.63740216	-1.119726538	-2.5899658540000003	2.8076172	0	-0.36621094	12.11840854	0.7955322480000001	-4.567431610000001	2.380371	0.18310547	-1.159668	-9.97226538	1.39008786	-1.119726538	-2.9907227	-0.24414062	-0.30517578	1.332666034	11.66621106	1.356591754	1.2817383	3.90625	0.4272461	2.310034146	10.1229982	-0.2607910144	0.48828125	1.4038086	-1.7700195	1539961530.308
-9.445898560000002	-2.983544928	-3.484790036	-2.5024414	-0.18310547	-0.61035156	10.393359620000002	-2.007373004	-2.158105432	2.6245117	0.12207031	-0.5493164	11.470019960000002	0.7728027160000001	-4.665527356	2.5634766	0.6713867	-1.0986328	-9.883740020000001	1.3817138580000001	-0.8888427520000001	-2.9296875	-0.4272461	-0.12207031	1.427172824	10.711572480000001	1.061108426	0.91552734	3.1738281	0.91552734	1.642504892	9.66242662	-1.8004150360000002	0.79345703	0.7324219	-2.319336	1539961530.348
-8.51040036	-2.895019568	-3.617578076	-2.380371	-0.48828125	-0.6713867	9.9949955	-2.032495108	-2.140161142	3.112793	-0.30517578	-0.8544922	10.721142180000001	0.570629892	-4.684667932000001	2.9296875	0.61035156	-1.0375977	-9.858617720000002	1.1855224640000002	-0.3947753894	-3.112793	-0.5493164	-0.4272461	1.427172824	10.711572480000001	1.061108426	0.8544922	2.5024414	0.79345703	1.8434814300000002	9.902880399999999	-0.0478515625	1.0986328	1.7089844	-2.9296875	1539961530.388
-7.653857428000001	-3.09121106	-3.7407959260000005	-3.3569336	-0.5493164	-0.79345703	9.341821580000001	-1.2022705072	-2.229882788	3.2348633	-0.6713867	-0.9765625	10.170849640000002	0.4521972644	-4.038671924000001	3.112793	0.6713867	-1.0375977	-9.304736420000001	1.3099365020000002	-0.23208007200000003	-3.112793	-0.5493164	-0.61035156	1.9798584260000003	9.749755890000001	0.9965087860000001	0.7324219	2.746582	0.61035156	1.8434814300000002	9.902880399999999	-0.0478515625	0.8544922	1.8920898	-2.746582	1539961530.428
-7.370336960000001	-3.665429712	-3.323291034	-2.5634766	-1.159668	-0.8544922	8.74606929	-0.3576904254	-1.6903564300000002	3.0517578	-0.4272461	-1.0986328	9.447094748	0.27275390380000003	-3.07805162	3.0517578	0.7324219	-0.91552734	-8.769995108000002	1.4750244600000002	-0.22131347840000004	-3.0517578	-0.36621094	-0.5493164	1.532446286	8.1239991	0.5108154254	0.4272461	2.8686523	0.7324219	1.629345746	9.581079074	-0.17824707460000003	0.4272461	1.4038086	-2.8076172	1539961530.468
-7.236352340000001	-3.6068116	-3.007470746	-1.7089844	-0.91552734	-0.61035156	8.24123552	0.22968750000000002	-1.4738280760000002	2.9296875	-0.30517578	-1.2817383	9.11452626	0.21533202880000002	-2.8986084260000005	2.9296875	0.7324219	-0.7324219	-8.41828624	1.7071045320000002	-0.025122070680000004	-2.6855469	-0.30517578	-0.7324219	1.532446286	8.1239991	0.5108154254	0.36621094	2.8686523	0.91552734	1.0993896760000001	8.81784694	-0.3971679712	0.61035156	1.3427734	-2.5024414	1539961530.508
-7.3787110600000005	-2.9955077880000003	-3.361572284	-1.4038086	-0.4272461	-0.36621094	7.743579074	0.7560547120000001	-1.697534146	2.5634766	-0.30517578	-1.3427734	8.94465306	0.35888672120000004	-2.66174321	2.6245117	0.61035156	-0.61035156	-8.255590560000002	1.9726807100000001	0.248828125	-2.4414062	-0.30517578	-0.6713867	1.4977538940000001	7.96130342	0.5084228534	0.4272461	3.0517578	0.9765625	1.0993896760000001	8.81784694	-0.3971679712	0.6713867	0.9765625	-2.4414062	1539961530.548
-8.512792932	-2.79213858	-3.5194824280000003	-1.159668	-0.7324219	-0.36621094	7.40024411	1.238159146	-1.579101538	2.4414062	-0.4272461	-1.2817383	8.84296875	0.5443115216000001	-2.3758300720000003	2.1972656	0.5493164	-0.7324219	-8.49365216	2.024121106	0.4294677716	-2.0751953	-0.24414062	-0.5493164	1.42836911	8.93867212	0.745288089	0.48828125	2.9907227	0.8544922	1.204663089	9.20065944	-0.7464843750000001	0.36621094	0.9765625	-2.380371	1539961530.588
-9.38488768	-2.3985596040000003	-3.282617212	-0.91552734	-2.380371	0	7.522265380000001	1.7800780760000001	-1.7071045320000002	2.319336	-0.79345703	-1.0986328	9.30832518	0.8577392572	-2.3949707460000003	1.7089844	0.061035156	-0.91552734	-8.85373552	2.086328076	0.517993161	-1.8920898	-0.30517578	-0.6713867	1.42836911	8.93867212	0.745288089	0.5493164	2.746582	0.61035156	1.9020996400000003	9.60739766	0.9055908540000002	0.18310547	1.0375977	-2.319336	1539961530.628
-9.15041484	-2.19638678	-3.2909912140000004	-1.7089844	-1.5258789	0.061035156	8.134765380000001	2.277734424	-2.04086911	2.0141602	-1.159668	-0.91552734	10.294067000000002	1.138867212	-2.1844238220000003	1.0375977	0.18310547	-1.159668	-9.261669928000002	1.6484863220000001	0.7105957068000001	-0.91552734	-0.4272461	-1.0375977	1.665234424	9.844262680000002	1.146044928	0.48828125	2.380371	0.30517578	1.9020996400000003	9.60739766	0.9055908540000002	-0.061035156	0.9765625	-2.2583008	1539961530.668
-9.4686277	-2.74069838	-3.243139676	-1.5258789	-0.8544922	0	9.248510880000001	2.5134033540000003	-2.2490234620000003	1.4648438	-1.0375977	-0.7324219	11.59802266	1.4822021760000001	-2.000195288	0.79345703	0.18310547	-1.159668	-10.85871556	0.75366214	0.8649169928000001	-0.61035156	-0.6713867	-1.2817383	2.9931152160000005	11.40661592	2.35549321	0.18310547	1.8920898	0	2.53254393	9.85742212	0.07177734424	-0.6713867	1.7089844	-1.7700195	1539961530.708
-10.9735598	-3.1282959260000003	-4.273144568	-2.1972656	0.79345703	0.24414062	10.50700728	2.269360324	-2.7550537140000007	1.2817383	-0.9765625	-0.7324219	12.33972194	1.3039550720000002	-1.79323732	0.5493164	0.12207031	-1.2817383	-12.294262680000001	-0.811083966	0.79194339	-0.91552734	0.12207031	-1.2817383	2.9931152160000005	11.40661592	2.35549321	-0.24414062	1.0375977	-0.5493164	1.9212402160000002	12.0538089	0.16987304320000002	-1.2207031	2.319336	-1.2207031	1539961530.748
-11.757128600000001	-4.6798827880000005	-4.14035643	-0.91552734	-0.4272461	0.36621094	11.449683	1.8279297120000002	-3.899902356	1.2207031	-0.91552734	-0.6713867	12.983325180000001	1.063500998	-1.717871106	0.48828125	-0.061035156	-1.4648438	-12.547875900000001	-1.5300537140000001	0.2763427716	-1.159668	0.24414062	-1.3427734	3.8281250000000004	11.73798822	2.928515576	-0.4272461	0.30517578	-0.8544922	1.9212402160000002	12.0538089	0.16987304320000002	-2.319336	2.2583008	-0.30517578	1539961530.788
-8.14672824	-5.196679712	-1.063500998	-0.4272461	-0.48828125	0.12207031	12.471313400000001	-0.001196289038	-4.700219748	0.24414062	0	0.061035156	12.905566100000001	3.02421875	-1.388891574	0	0.61035156	0.36621094	-9.795214660000001	-0.7763915740000001	-1.57551268	0.24414062	-0.24414062	-0.12207031	-0.4450195288	8.653955072	3.665429712	-0.4272461	0.061035156	0.30517578	2.85913089	9.894507280000001	2.363867212	-1.4648438	0.91552734	4.272461	1539961530.878
-8.266357428000001	-4.383203076	-0.5467041034000001	-0.18310547	0.79345703	0.30517578	11.145825180000001	0.34094239200000004	-4.347314496	0.24414062	0	0.061035156	10.96279254	3.58288588	-1.7896484620000002	0.061035156	0.9765625	1.159668	-9.795214660000001	-0.7763915740000001	-1.57551268	0.8544922	-0.30517578	0.12207031	-0.4450195288	8.653955072	3.665429712	0.18310547	-0.48828125	0.5493164	2.85913089	9.894507280000001	2.363867212	-1.4648438	0.91552734	4.272461	1539961530.908
-9.206640380000001	-3.9776612400000007	-1.246533246	-0.061035156	-0.061035156	0.18310547	9.712670926000001	1.020434604	-4.173852536	-0.6713867	0.8544922	-0.061035156	9.575097840000002	3.708496106	-1.53125	-0.24414062	-0.24414062	1.0375977	-9.29277356	-1.644897464	-1.617382788	0.61035156	-0.12207031	0.18310547	0.8374023560000001	8.882446580000002	4.245629892	0.61035156	-0.61035156	0.061035156	0.7668212860000001	11.912646760000001	0.94506839	-1.2817383	0.30517578	4.333496	1539961530.948
-9.42077626	-3.785058606	-1.6125976440000003	1.159668	-0.91552734	0.24414062	8.781957968	1.2094482428000002	-3.90827626	-0.9765625	0.9765625	-0.061035156	9.307128894	3.3352538940000005	-0.9438721040000001	-0.5493164	-0.5493164	0.5493164	-9.39326178	-1.5731201080000001	-1.183129892	0.36621094	0.12207031	0.4272461	0.8374023560000001	8.882446580000002	4.245629892	0.5493164	-0.48828125	-0.24414062	1.152026358	10.40771466	0.42587889400000006	-0.4272461	-1.0986328	4.8217773	1539961530.988
-7.63591304	-3.1175292540000004	-1.0491455072	0.5493164	-0.18310547	0.24414062	8.109643570000001	1.0563232428000002	-4.165478534	-1.0986328	0.9765625	-0.061035156	9.68515625	2.7885498200000005	-0.6818847840000001	-0.79345703	-0.5493164	0.12207031	-9.03916034	-1.4331542540000002	-0.6974365020000001	0.4272461	0.12207031	0.36621094	1.4176025360000002	9.27124002	3.91066893	0	-1.0375977	-0.18310547	1.152026358	10.40771466	0.42587889400000006	-0.48828125	-0.6713867	4.8828125	1539961531.028
-7.412207068000001	-2.595947284	-0.7046142572	0.18310547	0.5493164	0.12207031	7.63591304	0.7201660340000001	-4.474121106	-1.0986328	0.61035156	-0.061035156	10.127783540000001	2.19399411	-0.35649413939999997	-0.91552734	-0.61035156	0.24414062	-8.65515126	-1.605419928	-0.419897464	0.61035156	0	0.24414062	1.7824707460000002	8.75922824	3.6415038940000004	-0.30517578	-1.2207031	-0.36621094	1.1125488220000002	9.600219748	1.5456054320000001	1.0986328	1.2817383	4.8217773	1539961531.068
-8.042651260000001	-2.38540036	-1.0168457068	0.5493164	0.18310547	0	7.300951980000001	0.5598632788000001	-4.248022464000001	-1.0986328	0.61035156	-0.061035156	10.11821286	1.580297824	-0.23208007200000003	-1.0375977	-0.4272461	0.5493164	-8.49484874	-1.5743163940000002	-0.17465820680000002	0.5493164	0	0.4272461	1.7812744600000001	7.964892572	3.28022464	-0.4272461	-1.5869141	-0.30517578	-0.3158203076	8.07495108	0.6507812500000001	2.319336	2.0141602	4.0283203	1539961531.108
-7.9242187500000005	-2.2430420320000004	-0.7811767572	0.91552734	0.30517578	0.30517578	7.120312500000001	0.7393066100000001	-3.80778804	-1.2207031	0.30517578	0.12207031	9.766503894000001	0.9642089660000001	-0.423486322	-1.159668	-0.30517578	0.7324219	-8.33933107	-1.50732428	-0.037084961060000005	0.6713867	-0.061035156	0.61035156	1.9738769960000002	7.567724640000001	2.89382338	-0.48828125	-1.8920898	-0.061035156	-0.3158203076	8.07495108	0.6507812500000001	3.112793	2.2583008	3.540039	1539961531.148
-7.7244384	-1.7848632200000003	-0.592163089	0.4272461	1.5869141	0.4272461	7.310522660000001	1.032397464	-3.2945800720000005	-1.2817383	0.24414062	0.30517578	9.547582968	0.4868896466	-0.765625	-1.159668	-0.48828125	0.61035156	-8.498437500000001	-1.7130859620000003	0.19738769960000002	0.79345703	-0.12207031	0.4272461	2.62944339	7.55336911	2.7706054320000004	-0.30517578	-1.7089844	-0.061035156	-2.217919928	7.609594748	-0.08015136780000001	2.5634766	-0.36621094	1.953125	1539961531.187
-8.33933107	-0.9905273560000001	-0.8589355432	0.24414062	1.7089844	0.61035156	7.796215560000001	1.239355432	-2.7586425720000003	-1.2207031	0.24414062	0.36621094	9.682763580000001	0.019140625	-1.1017822480000001	-0.9765625	-0.48828125	0.48828125	-8.657543930000001	-2.00856929	0.515600589	0.61035156	-0.18310547	0.36621094	3.3579834260000005	7.830908246000001	2.682080072	-0.061035156	-1.4038086	-0.24414062	-3.3244873200000002	7.27702626	-0.1866210962	2.1362305	-4.9438477	0.24414062	1539961531.227
-9.346606430000001	-0.6854736419999999	-2.1521240020000003	-0.79345703	2.6245117	0.18310547	8.394360520000001	1.33984375	-2.378222644	-0.9765625	0.36621094	0.36621094	9.98422824	-0.41511232	-1.33386232	-0.6713867	-0.4272461	0.4272461	-8.462548920000001	-2.112646466	0.6830810700000001	0.4272461	-0.48828125	0.4272461	3.79582518	7.8261232000000005	2.6725097840000003	0.18310547	-1.0986328	-0.4272461	0.050244139400000006	7.8967040740000005	0.270361322	2.1362305	-5.6762695	-0.91552734	1539961531.267
-10.58715854	-1.6125976440000003	-1.5372314300000003	0.5493164	0.4272461	0.48828125	9.096582068	1.3386474640000001	-2.241845746	-0.61035156	0.36621094	0.24414062	10.388574280000002	-0.8577392572	-1.60183107	-0.24414062	-0.48828125	0.61035156	-8.54389676	-2.0695800720000004	0.5514892572000001	0	-0.5493164	0.5493164	3.869995108	7.61796875	2.5851807100000004	0.30517578	-1.0986328	-0.18310547	10.771386780000002	8.310620108	1.88774411	1.953125	-4.0283203	0.5493164	1539961531.307
-10.838378600000002	-1.665234424	-2.07915036	-0.061035156	-1.2817383	0.5493164	9.71147464	1.144848642	-2.2239013580000004	-0.30517578	0.61035156	-0.12207031	10.8120607	-1.022827176	-1.715478534	0.18310547	-0.4272461	1.0375977	-8.828613220000001	-1.35180661	0.657958966	-0.061035156	-0.7324219	0.9765625	3.7599366	7.297363220000001	2.365063498	0.61035156	-0.9765625	0.30517578	15.103149460000001	9.514086960000002	0.5622558606000001	0.18310547	2.319336	0.061035156	1539961531.347
-12.674683	-3.0493408540000004	-3.637915036	-1.6479492	-2.1362305	-0.30517578	9.744970746000002	0.9725830072	-2.16408696	-0.12207031	0.79345703	-0.30517578	11.02380342	-0.976171875	-1.9571288940000002	0.4272461	-0.24414062	1.159668	-9.91245108	-0.9390869110000001	0.5514892572000001	0.24414062	-1.0986328	1.3427734	3.8652099640000004	7.934985520000001	2.077954074	1.0986328	-0.18310547	0.61035156	4.373632788	9.23774411	-0.976171875	-2.1972656	2.8076172	-1.3427734	1539961531.387
-11.74157698	-5.25649411	-2.233471646	0.36621094	0	0.12207031	9.97585414	0.660351538	-2.100683606	0.12207031	0.6713867	-0.18310547	11.5262455	-0.734521466	-2.816064496	0.4272461	-0.5493164	0.4272461	-12.89360324	-0.8673096040000001	0.6256591459999999	0.24414062	-0.4272461	1.159668	4.425073380000001	9.90527356	1.7633300720000002	1.2207031	0.18310547	0.61035156	5.63930661	9.475805710000001	3.28022464	-3.8452148	1.7700195	-0.6713867	1539961531.427
-9.6217527	-3.1414550720000003	-2.19399411	-0.18310547	-0.79345703	0.18310547	10.614673020000001	-0.00837402356	-2.25859375	0.12207031	0.6713867	-0.18310547	12.607690200000002	0.1208251996	-3.9609130400000003	0.4272461	-1.0375977	-0.6713867	-13.32666034	-0.86850589	0.6304443390000001	-0.5493164	0.36621094	0.36621094	5.111743210000001	12.832592360000001	1.7872558900000002	1.4038086	1.5869141	0	1.6437011780000002	12.558642180000001	1.1424560700000002	-4.760742	0	-1.953125	1539961531.467
-8.5498777	-2.5839844240000005	-3.051733426	-0.9765625	2.6245117	-0.9765625	11.44011232	-1.1639892572000001	-2.5086182100000003	0.79345703	0	0.36621094	13.1950679	1.015649411	-4.075756790000001	1.0986328	-0.5493164	-0.91552734	-11.33005342	-0.569433606	-0.057421875000000004	-1.3427734	0.36621094	0.24414062	4.24682608	13.42236322	2.1329834260000005	0.61035156	1.5869141	-0.36621094	-0.440234375	8.850146760000001	-1.9403808900000001	0.5493164	-2.746582	-1.6479492	1539961531.507
-8.36325679	-4.238452176	-3.811376996	0.12207031	-0.48828125	-0.30517578	11.0429438	-1.8733886780000002	-2.1305908540000003	0.9765625	0	-0.12207031	12.4282473	0.838598642	-3.3005616	1.5258789	0.7324219	-0.30517578	-10.4041259	0.11484375000000001	-0.71538089	-1.7089844	0.12207031	0.18310547	2.7454834260000003	11.3575679	2.27294928	-0.12207031	0.9765625	0.061035156	3.81616214	10.179223740000001	-1.3099365020000002	0	0	-2.5634766	1539961531.547
-9.314306610000001	-3.3687500000000004	-3.4046385800000003	-1.7700195	0	0	9.5021241	-1.698730432	-1.679589856	1.0986328	0.4272461	-0.6713867	11.39824182	0.38640135800000003	-3.7288329680000003	1.5869141	0.91552734	-0.061035156	-9.81435504	1.1101562500000002	-0.9378906250000001	-1.159668	-0.36621094	-0.061035156	1.71667482	9.83110324	1.488183606	-0.30517578	1.3427734	0.9765625	2.9727783540000003	9.671997300000001	-0.648388678	0.061035156	1.159668	-2.2583008	1539961531.587
-9.433935700000001	-2.442822284	-4.092504892000001	-1.0375977	-0.48828125	-0.12207031	8.497240920000001	-1.1257080072	-2.217919928	1.0986328	-0.24414062	-0.36621094	10.71396466	0.5431152356000001	-3.899902356	1.5258789	0.48828125	-0.061035156	-9.60620108	1.085034146	-0.49885253600000007	-1.0986328	-0.4272461	0.12207031	1.66044928	9.77607428	0.9773681610000001	-0.12207031	1.4648438	1.4038086	1.1508300720000002	9.98542482	-1.600634784	0.061035156	-0.7324219	-2.5634766	1539961531.628
-8.1239991	-2.8041014400000006	-3.1103514400000005	-0.61035156	0.24414062	-0.30517578	9.00207518	-0.663940396	-1.93439946	1.4648438	-0.6713867	-0.18310547	10.034472840000001	0.8254394568000001	-3.5194824280000003	1.4038086	0.5493164	0.061035156	-9.73540036	0.7572509980000001	0.037084961060000005	-1.4038086	-0.30517578	-0.061035156	1.7130859620000003	9.753344748	1.022827176	0.48828125	1.0375977	0.79345703	2.6126952880000003	9.861010880000002	-0.6328369110000001	0.24414062	-0.24414062	-2.8076172	1539961531.667
-7.638305710000001	-3.1964844240000003	-2.646191394	-0.6713867	-0.18310547	-0.36621094	9.46503894	-0.0478515625	-1.391284146	1.5869141	-0.6713867	-0.5493164	9.283202880000001	0.6089111420000001	-2.9799560700000005	1.4038086	0.7324219	0.061035156	-9.232959260000001	1.069482428	0.1674804712	-1.4648438	-0.18310547	-0.18310547	1.8733886780000002	8.947045926000001	1.195092752	0.48828125	0.9765625	0.36621094	2.296875	9.60261232	-0.1854248004	0.061035156	0.48828125	-2.6855469	1539961531.707
-7.583276260000001	-2.7885498200000005	-2.8890380400000004	-0.30517578	-0.30517578	-0.48828125	9.4004393	0.6292480432	-1.129296875	1.3427734	-0.18310547	-0.79345703	8.756836060000001	0.3158203076	-2.5995362400000004	1.3427734	0.36621094	-0.12207031	-8.64558107	1.332666034	0.11723633180000001	-1.0986328	0	-0.12207031	1.933203076	8.369238220000002	1.0575195288	0.30517578	1.159668	0.4272461	1.9367920320000003	9.10734874	-0.18303222840000002	0.5493164	0.18310547	-2.4414062	1539961531.747
-7.3667482	-2.57082518	-3.24194339	-0.061035156	0.18310547	-0.5493164	8.87646466	1.1639892572000001	-1.022827176	1.0375977	0.30517578	-0.7324219	8.85373552	0.3576904254	-2.3160155760000003	1.2207031	0.24414062	-0.18310547	-8.570214660000001	1.09819339	0.2763427716	-0.9765625	0.12207031	-0.30517578	2.1521240020000003	8.09768071	1.09819339	0.18310547	1.4038086	0.4272461	1.7190673920000001	8.8561277	-0.5287597644	0.48828125	0.24414062	-2.319336	1539961531.787
-7.839282248	-2.545703076	-3.289794928	0.12207031	0	-0.30517578	8.342919928	1.561157248	-1.214233426	0.8544922	0.36621094	-0.8544922	9.097778060000001	0.401953125	-1.983447284	0.91552734	0.30517578	-0.12207031	-8.68745108	1.1879150360000001	0.47373047120000006	-1.0986328	0.24414062	-0.30517578	2.15571286	8.09169928	1.137670926	0.18310547	1.5258789	0.18310547	2.46794429	8.77358426	-0.001196289038	0.18310547	0.36621094	-2.1362305	1539961531.827
-8.61447734	-2.6258545320000004	-3.0828369600000003	0.61035156	-0.18310547	0	8.04025908	1.738207968	-1.408032248	0.7324219	0.061035156	-0.91552734	9.4423098	0.33615722840000006	-1.8506591460000001	0.5493164	0.24414062	-0.061035156	-8.51398912	1.528857428	0.6268554712000001	-0.79345703	0.36621094	-0.18310547	1.96430661	8.322582968	1.0419677520000001	0.061035156	1.2817383	0.061035156	2.46794429	8.77358426	-0.001196289038	-0.18310547	0.36621094	-1.8920898	1539961531.867
-9.33942842	-1.9798584260000003	-3.4034423920000005	0.7324219	-1.2207031	0	8.000781250000001	1.8458740020000002	-1.610205072	0.4272461	-0.061035156	-0.7324219	10.11821286	0.36367187500000003	-1.6592528960000001	0.12207031	0.30517578	-0.12207031	-8.59414038	1.8195557100000002	0.723754892	-0.12207031	-0.061035156	-0.30517578	1.9188476440000002	8.72333966	1.0946044928	-0.12207031	0.8544922	0.18310547	2.4296630400000003	9.23535144	0.31103514400000004	-0.48828125	0.4272461	-1.6479492	1539961531.907
-8.61328125	-1.4451172120000002	-3.24433606	0.061035156	-1.3427734	-0.061035156	8.16347644	2.04924321	-1.61977536	0.061035156	-0.30517578	-0.48828125	10.59313948	0.47492675720000005	-1.5910644960000002	-0.24414062	0.48828125	-0.061035156	-9.283202880000001	1.2417480040000002	0.8218505890000001	0.5493164	0	-0.61035156	2.154516574	9.23535144	1.239355432	-0.30517578	0.5493164	0.18310547	1.7645263580000001	9.579882788	-0.01315917932	-0.6713867	0.48828125	-1.7700195	1539961531.947
-9.253295926000002	-2.344726538	-3.3041503600000004	-0.4272461	0.24414062	0.18310547	8.52595198	2.2107422120000004	-1.638916034	-0.30517578	-0.4272461	-0.4272461	10.871875000000001	0.424682608	-1.667626996	-0.5493164	0.4272461	-0.24414062	-10.09428714	0.39238280760000005	0.923535144	0.48828125	0	-0.9765625	2.66174321	9.77128894	1.604223642	-0.48828125	-0.061035156	-0.12207031	1.7645263580000001	9.579882788	-0.01315917932	-0.9765625	0.36621094	-1.5869141	1539961531.987
-10.74267572	-3.1127441100000004	-3.926220746	-0.7324219	-1.4648438	0.30517578	9.132470746000001	2.19399411	-1.84946286	-0.5493164	-0.36621094	-0.24414062	11.414990020000001	0.2990722644	-1.599438498	-0.79345703	0.30517578	-0.79345703	-11.245116820000002	0.08493652160000001	0.94506839	0.79345703	-0.061035156	-0.9765625	3.5960449280000004	10.69602086	2.1102538940000004	-0.6713867	-0.24414062	-0.4272461	2.45598143	10.34311502	-0.06699218750000001	-1.3427734	0	-1.2207031	1539961532.027
-11.09797374	-3.5326415740000003	-3.5960449280000004	-0.4272461	0.12207031	0.061035156	9.75214856	1.848266574	-2.7706054320000004	-0.5493164	-0.79345703	0.12207031	12.094482820000001	0.657958966	-1.637719748	-0.91552734	0	-1.2207031	-12.79550818	-1.03359375	0.7273437500000001	1.159668	0.12207031	-1.0986328	4.0960937500000005	11.295361420000003	2.5253662140000004	-0.9765625	-0.5493164	-0.7324219	4.031494110000001	12.063378600000002	2.107861322	-2.1362305	0.12207031	-0.30517578	1539961532.067
-10.272534440000001	-4.742089856000001	-2.566040036	0.5493164	0.30517578	0.18310547	11.153002700000002	1.0108642572	-3.5984375	-0.48828125	-0.8544922	0.5493164	12.43303264	1.526464856	-1.3793212860000001	-0.9765625	-0.24414062	-0.9765625	-12.31459964	-1.3685547120000001	0.15192871400000002	0.061035156	0.7324219	-1.0375977	3.3854980040000004	10.94245558	2.8854492800000004	-1.0986328	-1.2207031	-1.0986328	4.031494110000001	12.063378600000002	2.107861322	-2.319336	0.5493164	1.0986328	1539961532.107
-9.066674820000001	-5.297167932000001	-1.485791034	0.36621094	-1.6479492	0.18310547	11.770288040000002	0.2428466754	-4.006372104	-0.5493164	-0.7324219	0.79345703	12.014330580000001	2.004980432	-1.3685547120000001	-1.0986328	-0.061035156	-0.48828125	-10.72951628	0.04067382788	-0.592163089	0.24414062	0.061035156	-0.24414062	1.892529254	9.942358720000001	3.237158246	-1.2207031	-1.5869141	-1.0375977	4.177441394000001	10.97595198	2.828027356	-2.9296875	0.12207031	2.380371	1539961532.147
-8.502026260000001	-4.191796924	-0.40075683900000003	0.48828125	-0.061035156	0.36621094	11.13266574	0.050244139400000006	-3.6367187500000004	-1.0986328	-0.18310547	0.91552734	11.162573380000001	2.3243896760000005	-1.6269530760000002	-1.2207031	0.12207031	0.18310547	-9.753344748	-0.387597644	-1.5121094240000001	1.4038086	0.4272461	0.061035156	0.9199462860000001	8.730517572	3.408227536	-0.79345703	-1.2207031	-0.4272461	2.7586425720000003	10.28090854	1.963110324	-1.7700195	0.7324219	4.0893555	1539961532.187
-9.44350589	-3.86879892	-1.03957518	0.61035156	1.159668	0	9.87775908	0.5526855432	-3.081640576	-1.159668	0.36621094	0.7324219	10.230663940000001	2.43205571	-2.100683606	-0.9765625	0.061035156	0.36621094	-9.45307608	-1.829125998	-1.4522949280000002	1.2207031	0.5493164	-0.12207031	1.2417480040000002	8.42905252	4.00517572	0	-0.7324219	-0.6713867	0.2775390576	11.240332460000001	1.353002896	-1.3427734	0.48828125	3.6621094	1539961532.227
-9.790429712	-4.202563400000001	-1.5982422120000002	2.0751953	-1.0986328	-0.24414062	9.10734874	0.9486572480000001	-3.2945800720000005	-1.159668	0.36621094	0.5493164	9.82990764	2.400952176	-1.58149411	-0.8544922	-0.24414062	-0.12207031	-9.90647014	-1.836303714	-1.484594748	0.6713867	0.79345703	0.24414062	1.8805663940000001	8.813061600000001	4.31979982	0.12207031	-0.6713867	-0.8544922	-1.5934570680000002	12.151903960000002	-0.10766601440000001	0.061035156	-1.7089844	4.0893555	1539961532.267
-7.7495607	-3.71088858	-1.061108426	0.91552734	0.7324219	-0.18310547	8.988915740000001	0.43066405760000004	-3.7360108800000003	-0.9765625	0.30517578	0.48828125	10.156494600000002	2.360278354	-0.8589355432	-1.0375977	-0.61035156	-0.5493164	-9.560742212000001	-1.5527832460000002	-1.235766574	0.7324219	0.7324219	0.36621094	2.0695800720000004	9.3920652	4.0960937500000005	-0.30517578	-0.6713867	-0.79345703	-0.339746106	10.857519960000001	0.0729736322	-0.9765625	-3.2348633	3.7231445	1539961532.307
-8.06657698	-3.402246106	-1.0108642572	0.24414062	0.6713867	-0.5493164	8.77836911	-0.25959472840000003	-3.905883786	-0.79345703	0.061035156	0.61035156	10.43642572	2.253808606	-0.8625244110000001	-1.0375977	-0.5493164	-0.36621094	-9.460253894000001	-1.738207968	-1.1855224640000002	0.79345703	0.8544922	0.12207031	1.8446777160000003	9.021215560000002	3.881957968	-0.4272461	-0.61035156	-0.8544922	-0.132788089	9.27004393	1.9810547120000002	1.8920898	-0.91552734	3.2958984	1539961532.347
-8.829809800000001	-3.4417237400000005	-1.06589357	0.8544922	0.061035156	-0.48828125	8.39794928	-0.36367187500000003	-3.7599366	-0.91552734	0.18310547	0.7324219	10.18640126	1.9415771760000002	-1.0288086060000001	-1.0375977	-0.36621094	-0.061035156	-9.12648912	-1.6269530760000002	-1.1556152160000002	0.7324219	0.8544922	0.4272461	1.50493161	8.29506839	3.6534667540000005	-0.4272461	-0.8544922	-0.79345703	0.1447509784	8.89440944	2.107861322	2.9907227	2.1972656	2.746582	1539961532.387
-8.189794928000001	-3.025415036	-0.9354980432000001	1.0986328	0.30517578	-0.24414062	8.214917032	-0.2225097644	-3.3268798920000004	-0.91552734	0.30517578	0.91552734	9.77128894	1.5683349640000002	-1.1735596040000003	-0.9765625	-0.48828125	-0.12207031	-9.04992662	-1.714282248	-1.221411142	0.6713867	0.8544922	0.61035156	1.594653354	8.01872554	3.3651612400000004	-0.36621094	-0.91552734	-0.79345703	-1.876977536	8.839379892	0.037084961060000005	2.5634766	0.4272461	1.7700195	1539961532.427
-7.47441394	-2.8112792540000004	-0.8421875000000001	0.18310547	1.5869141	-0.36621094	8.334545926	-0.011962890380000002	-2.960815396	-0.79345703	0.24414062	0.8544922	9.560742212000001	1.225	-1.4403320680000002	-0.9765625	-0.48828125	-0.12207031	-8.999682608	-2.08752446	-1.2632812500000001	0.24414062	1.0375977	0.5493164	2.0695800720000004	8.137158246	3.32807608	-0.061035156	-0.61035156	-0.9765625	-3.0230224640000003	7.9601074280000015	0.6376221040000001	1.7700195	-2.5024414	0.48828125	1539961532.467
-8.47929712	-2.7813721040000003	-1.2501221040000001	-0.061035156	1.2817383	-0.30517578	8.749658246000001	0.07177734424	-2.7993163940000003	-0.61035156	0.48828125	0.79345703	9.80358876	1.0096679712	-1.677197284	-0.61035156	-1.0986328	-0.36621094	-8.76401358	-2.24064946	-1.4367432100000002	-0.18310547	0.8544922	0.5493164	2.3614746400000004	8.2089357	3.387890576	0.30517578	-0.36621094	-1.159668	0.60651857	9.136059800000002	2.15571286	1.8310547	-3.2348633	-0.24414062	1539961532.507
-8.915942392	-2.312426718	-1.6544677520000002	0.4272461	1.0986328	0.12207031	9.262865920000001	-0.15551757200000002	-2.80051268	-0.30517578	0.61035156	0.61035156	10.35388228	0.891235324	-1.8542480040000002	-0.24414062	-1.2207031	-0.24414062	-8.689843750000001	-2.217919928	-1.6437011780000002	-0.4272461	0.48828125	0.6713867	2.387792932	8.19697284	3.5003417540000004	0.48828125	-0.061035156	-0.9765625	2.8483641200000003	9.405224640000002	0.9953125	1.2817383	-2.8076172	-0.91552734	1539961532.547
-8.49484874	-1.9954101440000003	-2.29089357	-1.8310547	2.0141602	-0.18310547	9.69233426	-0.5658447284000001	-2.74428714	0	0.6713867	0.4272461	10.877856920000001	0.92473143	-2.051635782	0.12207031	-1.159668	0.12207031	-8.32497554	-1.656860324	-1.56953125	-0.61035156	0	0.8544922	2.027709964	8.118017572	3.48598642	0.7324219	0.061035156	-0.5493164	5.974267572	8.87646466	-0.8888427520000001	0.24414062	-1.6479492	-0.7324219	1539961532.587
-10.83359424	-4.502832068	-3.3735351440000003	-1.0986328	-0.24414062	-1.159668	9.80717752	-0.80988768	-2.566040036	0.24414062	0.8544922	0.18310547	11.130273560000001	0.9307128600000001	-2.190405252	0.61035156	-0.61035156	0.5493164	-8.604907248	-1.23696286	-1.61977536	-0.36621094	-0.61035156	1.2817383	1.6520751800000002	8.1072509	3.220410144	0.91552734	-0.18310547	0	2.55527356	9.69233426	1.650878894	-2.1972656	2.0751953	-3.112793	1539961532.627
-9.004467752000002	-4.837792932	-2.039672824	1.2207031	0.48828125	-0.48828125	9.60261232	-0.966601538	-2.400952176	0.48828125	0.79345703	0.18310547	10.7366938	0.991723642	-2.414111322	0.6713867	-0.36621094	0.6713867	-10.386182100000001	-0.36606445680000005	-1.349414038	-0.79345703	0	1.5869141	1.7190673920000001	8.668310700000001	2.568432608	0.8544922	-0.36621094	0.4272461	10.19597194	10.50820288	1.655664038	2.0751953	1.3427734	0	1539961532.667
-8.356079074	-4.65476088	-2.9321045320000003	-0.18310547	0.12207031	-0.7324219	8.87407248	-0.7261474640000001	-2.0468505400000003	0.7324219	0.5493164	0.12207031	10.33713408	1.062304712	-3.0768554320000003	0.4272461	-0.36621094	0.30517578	-10.98671924	1.27763678	-1.738207968	-0.5493164	0.4272461	1.159668	1.851855432	9.721044928000001	1.8267334260000003	0.79345703	0.36621094	0.24414062	2.1162353240000003	9.360961960000001	1.812377896	-0.30517578	0.61035156	-0.061035156	1539961532.706
-9.472216754	-4.665527356	-4.286303714000001	-0.36621094	0.061035156	-0.5493164	8.686254892000001	-0.44621582460000003	-1.9954101440000003	0.4272461	0.12207031	0.48828125	10.757030760000001	1.7477783540000003	-3.744384784	0.061035156	-0.6713867	-0.48828125	-10.87905252	1.7310302520000003	-1.701123004	-0.24414062	0.48828125	0.6713867	1.8255371400000002	11.324072480000002	1.6114013580000002	0.91552734	1.4648438	-0.12207031	2.3626709260000003	10.145727340000002	0.5490966754000001	-0.24414062	-0.91552734	-0.36621094	1539961532.746
-9.491357428	-4.07336412	-4.19538588	-0.8544922	-0.12207031	-0.4272461	9.449487320000001	-0.794335962	-1.258496106	0.24414062	0.12207031	0.8544922	11.27861322	2.446411142	-4.094897464000001	0	-0.5493164	-0.61035156	-10.96398912	1.3972655760000001	-1.540820288	-0.18310547	0.5493164	0.30517578	1.0419677520000001	12.11601538	1.7214599640000001	0.6713867	1.7089844	-0.4272461	1.606616214	10.096679320000002	-1.3075439300000002	-0.24414062	-1.3427734	-0.5493164	1539961532.786
-8.467334260000001	-3.877172824	-3.446508786	0.18310547	1.0986328	-0.61035156	10.150512680000002	-1.153222644	-0.9139648560000001	0.36621094	0.061035156	0.91552734	10.97116664	2.299267572	-4.1331787140000005	0.061035156	-0.18310547	-0.7324219	-10.529736420000003	1.0934082068000002	-1.378125	-0.5493164	0.5493164	0.24414062	0.3600830072	11.87436502	2.013354532	0.4272461	0.36621094	-0.8544922	2.5205810700000004	10.070361420000001	-1.61977536	0.36621094	0	-1.2207031	1539961532.826
-7.84646016	-3.9573242800000004	-3.4823974640000004	0.061035156	0.18310547	-0.7324219	10.180420320000001	-1.1627929712000002	-1.102978534	0.5493164	-0.061035156	0.48828125	10.615869600000002	1.9212402160000002	-3.869995108	0.18310547	0	-0.7324219	-9.73061502	1.606616214	-1.516894568	-0.36621094	0.30517578	0.18310547	0.6316406250000001	10.892211960000001	1.8985107820000002	0.061035156	-0.4272461	-0.8544922	2.001391574	9.9447509	-1.025219748	0.48828125	0.5493164	-1.4648438	1539961532.866
-8.201757788	-4.304248004000001	-3.4788086060000003	0.061035156	0.30517578	-0.48828125	9.609789840000001	-0.98334964	-1.3709472839999999	0.48828125	0.18310547	0.30517578	10.26057158	1.66403804	-3.25151358	0	0.24414062	-0.5493164	-9.248510880000001	1.7441894960000002	-1.74299321	0.061035156	0.18310547	0.061035156	0.6148925720000001	9.925610520000001	1.56953125	-0.24414062	-0.30517578	-0.7324219	2.020532248	9.640893570000001	-0.4091308606000001	0.30517578	-0.36621094	-1.3427734	1539961532.906
-8.400341754000001	-4.4489991	-3.446508786	0.5493164	-0.4272461	-0.12207031	8.661132788000002	-0.702221646	-1.0802490020000002	0.36621094	0.12207031	0.30517578	9.95073282	1.638916034	-3.0541259000000003	-0.24414062	0.36621094	-0.30517578	-8.80947284	1.89611821	-1.9403808900000001	0.061035156	0.30517578	0	0.2428466754	9.20305162	1.38410643	-0.12207031	-0.18310547	-0.6713867	2.5086182100000003	9.22458516	-0.47014160340000005	0.12207031	-0.91552734	-1.159668	1539961532.946
-8.307031250000001	-4.477709964000001	-3.3831054320000007	0.5493164	-0.5493164	-0.061035156	7.9936032400000006	-0.2763427716	-1.2309814300000002	0.12207031	0.12207031	0.4272461	9.86699182	1.74299321	-3.0158447480000006	-0.36621094	0.5493164	-0.18310547	-8.597729532	2.282519568	-2.0169433900000002	0.36621094	0.12207031	0	-0.001196289038	9.07385234	1.4068359620000002	-0.12207031	-0.12207031	-0.4272461	3.2503173920000004	9.331054712	-0.1399658246	-0.18310547	-0.36621094	-0.9765625	1539961532.986
-8.871679712	-4.518383786	-3.3197021760000003	0.6713867	-1.2207031	0	8.27233876	-0.2954833966	-1.400854532	-0.18310547	-0.4272461	0.48828125	10.100268080000001	2.146142572	-3.160595746	-0.7324219	0.24414062	-0.30517578	-9.24372554	2.4296630400000003	-1.9942138580000002	0.9765625	-0.061035156	-0.12207031	0.0035888672120000004	9.649267572	1.4199951080000002	-0.24414062	-0.061035156	-0.12207031	3.0002929320000002	9.527246106	0.38999023560000007	-0.24414062	0.061035156	-0.79345703	1539961533.026
-8.315405252000001	-4.22648912	-2.8818603240000003	0.79345703	-0.36621094	0.24414062	8.90876448	-0.39238280760000005	-1.400854532	-0.36621094	-0.4272461	0.4272461	10.51179164	2.560058606	-3.1151367800000003	-0.9765625	0.7324219	-0.5493164	-10.06796924	1.6341308900000002	-1.8351074280000002	1.159668	0.12207031	-0.61035156	0.1866210962	10.68884236	1.6472900360000002	-0.4272461	0	-0.24414062	2.211938498	9.680371106	0.03349609424	-0.36621094	-0.24414062	-0.5493164	1539961533.066
-8.4135009	-4.11882338	-3.20007338	0.79345703	-0.061035156	0.061035156	9.426757788000002	-0.699829074	-1.227392572	-0.48828125	-0.061035156	0.4272461	10.145727340000002	2.6079101440000003	-3.0086670320000004	-1.159668	0.6713867	-0.91552734	-10.005761780000002	0.8015136780000001	-1.745385782	0.79345703	0.24414062	-0.91552734	0.48808594240000003	11.34082068	2.068383786	-0.48828125	-0.24414062	-0.7324219	1.8733886780000002	9.765307608	-0.5790038940000001	0	-0.61035156	-0.4272461	1539961533.106
-8.315405252000001	-4.12241214	-2.8579346040000004	0.79345703	-0.48828125	0.18310547	9.217407248	-0.8876464660000001	-1.3422363220000002	-0.48828125	-0.061035156	0.4272461	9.865796220000002	2.2657714660000003	-2.70361322	-0.79345703	0.91552734	-1.3427734	-9.591845746	0.5275634784000001	-1.8530517180000001	0.61035156	0.061035156	-0.79345703	0.88645018	10.758227340000001	2.3734375	-0.91552734	-0.6713867	-0.79345703	1.783667032	9.682763580000001	-0.6125	-0.30517578	-0.12207031	-0.5493164	1539961533.146
-8.27233876	-4.1415527160000005	-2.3746337860000004	0.79345703	0.061035156	0.30517578	9.217407248	-0.8876464660000001	-1.3422363220000002	-0.48828125	-0.061035156	0.4272461	9.637304712	2.0480469240000003	-2.122216754	-0.6713867	1.0986328	-1.5869141	-9.354980432000001	0.45100097840000003	-1.963110324	0.6713867	0	-0.79345703	0.970190396	9.60739766	2.3172119600000003	-1.2817383	-0.6713867	-0.48828125	1.7812744600000001	9.504516574	-0.39836425720000007	-0.18310547	0.061035156	-0.48828125	1539961533.186
-8.335742212000001	-4.042260880000001	-2.471533246	0.6713867	-0.18310547	0.12207031	8.993701080000001	-1.0168457068	-1.550390576	-0.5493164	-0.5493164	0.6713867	9.74736322	2.00856929	-1.5898682100000001	-0.6713867	0.8544922	-1.5258789	-9.363354532	0.17585449280000004	-1.9511474640000002	0.7324219	0	-0.6713867	0.923535144	8.762817392	2.251416034	-1.0375977	-0.12207031	-0.18310547	1.720263678	9.49016124	-0.20217285340000002	-0.061035156	-0.24414062	-0.48828125	1539961533.226
-8.51398912	-4.01953125	-2.469140576	0.61035156	-0.18310547	-0.061035156	8.482885880000001	-1.9260253600000001	-2.18203125	-0.5493164	0.12207031	1.2207031	9.918433	2.08513179	-1.790844748	-0.36621094	0.6713867	-1.4038086	-9.682763580000001	-0.16389160340000003	-1.8386962860000002	0.5493164	0.12207031	-0.5493164	0.8122802520000001	8.85493161	2.233471646	-0.5493164	0.30517578	-0.4272461	1.8578369600000002	9.709082068	0.1435546875	-0.18310547	-0.24414062	-0.36621094	1539961533.266
-8.7364991	-4.0147461060000005	-2.2944824280000002	0.5493164	-0.24414062	-0.061035156	8.84296875	-2.27893071	-2.726342752	-0.36621094	-1.4038086	1.2207031	9.942358720000001	2.4296630400000003	-1.6161865020000004	-0.48828125	0.61035156	-1.4648438	-9.837085159999999	-0.3182128894	-1.8255371400000002	0.61035156	0.24414062	-0.5493164	1.0419677520000001	9.057104532	2.454785144	-0.24414062	0.48828125	-0.48828125	1.7298339660000002	9.749755890000001	0.095703125	-0.18310547	-0.30517578	-0.24414062	1539961533.306
-8.57978534	-3.75754393	-2.2753417540000003	0.24414062	-0.24414062	-0.12207031	9.6385009	-2.6114991	-2.039672824	-0.30517578	-0.061035156	1.0986328	10.74028354	3.0134521760000004	-1.022827176	-0.7324219	0	-1.4648438	-9.56911592	-0.6531738220000001	-1.906884784	0.36621094	0.18310547	-0.4272461	1.032397464	9.18869658	2.654565396	0.12207031	0.79345703	-0.48828125	1.447509784	9.69472644	-0.1495361322	-0.18310547	-0.24414062	-0.30517578	1539961533.346
-8.62404802	-3.8257324280000002	-2.192797824	0.12207031	-0.24414062	-0.12207031	9.451879892000001	-2.48229982	-2.447607428	-0.18310547	-0.30517578	1.2817383	11.449683	3.2945800720000005	-1.5862792540000001	-0.48828125	-0.12207031	-1.0986328	-9.52485324	-0.8924316100000002	-1.971484424	0.12207031	0.12207031	-0.30517578	0.3935791034	9.21860324	2.8352050720000004	0.30517578	0.7324219	-0.6713867	1.5360351440000002	9.701904254	-0.1196289038	-0.061035156	-0.30517578	-0.36621094	1539961533.386
-8.653955072	-3.8843505400000002	-1.9978027160000003	0.061035156	-0.18310547	-0.061035156	9.5619384	-2.390185504	-3.0026855040000004	-0.18310547	-0.30517578	1.2817383	12.35886232	3.85444339	-2.095898462	-0.12207031	-0.4272461	-0.6713867	-9.515283246000001	-0.79194339	-2.0097655760000004	0.12207031	0	-0.18310547	0.12919922120000002	9.293969748	3.093603534	0.061035156	0	-0.36621094	2.0061767180000003	9.615771760000001	0.135180661	-0.18310547	0.061035156	-0.30517578	1539961533.426
-8.7448732	-3.93339856	-1.9810547120000002	-0.061035156	-0.061035156	-0.12207031	10.853931200000002	-3.101977536	-3.3472167540000006	-0.30517578	-0.4272461	1.0986328	12.544287140000002	3.9441650360000002	-1.5396240020000003	0.061035156	0.12207031	0.061035156	-9.62294928	-0.6053222644	-1.9595214660000002	0.12207031	0	-0.18310547	-0.05502929712000001	9.94953624	3.387890576	-0.5493164	-0.30517578	-0.18310547	1.8279297120000002	9.682763580000001	0.10527343750000001	-0.12207031	-0.18310547	-0.18310547	1539961533.466
-8.76401358	-4.04584964	-2.0480469240000003	-0.12207031	-0.061035156	-0.061035156	10.853931200000002	-3.101977536	-3.3472167540000006	-0.24414062	-0.5493164	0.24414062	12.41269568	3.6534667540000005	-1.592260782	0.061035156	0.48828125	0.6713867	-9.605004892	-0.6364257788	-2.021728534	0.061035156	0	-0.12207031	-0.193798822	9.81435504	3.1558105040000006	-0.4272461	-0.8544922	-0.12207031	1.7776855040000001	9.683960160000002	0.03349609424	-0.12207031	-0.061035156	-0.18310547	1539961533.506
-8.63959964	-4.117626996	-2.0157471040000003	-0.18310547	-0.061035156	0	10.004565200000002	-2.3052490020000005	-2.9703858800000003	0.12207031	-0.79345703	-0.48828125	11.425757280000001	3.201269568	-1.435546924	0.12207031	-0.061035156	1.0986328	-9.5703125	-0.6256591459999999	-2.027709964	0	-0.061035156	-0.061035156	0.01315917932	9.407617212	2.9907226440000003	-0.4272461	-1.0986328	0.061035156	1.5743163940000002	9.676782248	0.04306640576	-0.18310547	0.061035156	-0.12207031	1539961533.546
-8.606103240000001	-4.200170926	-1.9391846040000003	-0.12207031	-0.12207031	-0.061035156	9.382495108	-1.818359424	-2.906982428	-0.061035156	-0.79345703	-0.6713867	10.51179164	2.8902344240000004	-1.0120605432	-0.12207031	0.36621094	1.159668	-9.500927520000001	-0.5263671924000001	-2.026513678	0.061035156	-0.12207031	0	0.4139160144	9.317895468000001	2.874682608	-0.18310547	-0.9765625	0.18310547	1.50732428	9.69592302	0.1387695288	-0.12207031	-0.061035156	-0.18310547	1539961533.586
-8.548681610000001	-4.109252896	-1.947558606	-0.12207031	-0.061035156	-0.12207031	9.108544928	-1.532446286	-2.3519042540000004	-0.061035156	-0.79345703	-0.6713867	9.90048822	2.879467752	-1.179541034	-0.12207031	0.36621094	1.159668	-9.66003444	-0.5957519568	-1.8697998200000001	0.061035156	-0.12207031	0	0.9378906250000001	9.216211060000001	2.8447753600000003	0	-0.61035156	0.30517578	1.43435054	9.688745108	0.19499511780000003	-0.061035156	0.12207031	-0.12207031	1539961533.626
-8.589355432000001	-4.164282248	-1.8973144960000001	-0.061035156	0.061035156	-0.18310547	9.14802266	-1.296777356	-2.47871106	-0.30517578	-0.18310547	-0.7324219	9.5104982	2.9141601440000002	-1.24294429	0.061035156	0.061035156	0.6713867	-9.67438948	-0.5849853534	-1.8099853240000001	-0.12207031	0	0	1.05991214	9.43513179	3.037377896	-0.12207031	-0.18310547	0.24414062	1.138867212	9.756933606	0.10288086060000001	-0.061035156	-0.061035156	-0.18310547	1539961533.666
-8.69941394	-4.26118161	-2.0157471040000003	0.061035156	0	-0.18310547	8.8979982	-1.337451178	-2.4021484620000004	-0.36621094	-0.18310547	-0.61035156	9.30832518	2.98952626	-1.222607428	-0.12207031	0.18310547	0.30517578	-9.67438948	-0.5849853534	-1.8099853240000001	-0.12207031	0	0	0.9378906250000001	9.3920652	3.0337889400000004	-0.18310547	0	0.18310547	1.223803714	9.789233426000001	0.1997802716	-0.061035156	-0.12207031	-0.12207031	1539961533.706
-8.74367662	-4.167871106000001	-2.06120607	0	-0.12207031	-0.18310547	8.80109874	-1.5372314300000003	-2.2346679320000002	-0.24414062	0.12207031	-0.48828125	9.547582968	3.051733426	-1.464257788	-0.12207031	0.18310547	0.30517578	-9.67438948	-0.5849853534	-1.8099853240000001	-0.12207031	0	0	0.708203125	9.43752446	2.9823487400000004	-0.18310547	0.061035156	0.12207031	1.451098642	9.786840560000002	0.1411621106	-0.061035156	-0.12207031	-0.12207031	1539961533.746
-8.66711412	-4.062597644	-1.9918212860000002	0	0	-0.18310547	8.41828624	-1.4929687500000002	-2.3542969240000002	-0.18310547	0.18310547	-0.24414062	9.7401857	2.9703858800000003	-1.5396240020000003	-0.12207031	-0.061035156	-0.061035156	-9.753344748	-0.458178714	-1.7848632200000003	-0.12207031	0.18310547	0	0.5120117212	9.50930162	2.9620117800000005	-0.12207031	0.061035156	-0.12207031	1.4630615020000002	9.759326080000001	0.173461911	-0.061035156	-0.061035156	-0.061035156	1539961533.786
-8.60251448	-4.136767572	-2.050439496	0	0.18310547	-0.24414062	8.2089357	-1.5300537140000001	-2.271752896	-0.12207031	0.12207031	0.12207031	9.52604982	2.828027356	-1.46665036	-0.24414062	-0.18310547	-0.36621094	-9.73898912	-0.343334964	-1.8231445680000002	-0.061035156	0.24414062	0	0.501245108	9.431542932000001	2.9237304320000006	0.061035156	0.061035156	-0.30517578	1.4331542540000002	9.76411142	0.1363769568	-0.061035156	-0.061035156	-0.061035156	1539961533.826
-8.575000000000001	-4.191796924	-2.138964856	0.061035156	0	-0.30517578	8.157495108	-1.56354982	-1.8028076080000002	0	0.18310547	0.48828125	9.149218750000001	2.6784912140000006	-1.2034667932	-0.24414062	-0.18310547	-0.36621094	-9.707885880000001	-0.3337646466	-1.8028076080000002	-0.061035156	0.30517578	0	0.763232428	9.45427266	2.951245108	0	0.24414062	-0.36621094	1.4822021760000001	9.73659694	0.09450683900000001	-0.061035156	-0.061035156	-0.061035156	1539961533.866
-8.466137680000001	-4.270751996	-2.13178714	0	0.36621094	-0.36621094	8.265161240000001	-1.567138678	-1.4558837860000002	0	0.18310547	0.48828125	8.38598642	2.428466754	-0.8529540740000001	-0.12207031	0.061035156	-0.79345703	-9.76411142	-0.4294677716	-1.8386962860000002	-0.18310547	0.4272461	0.061035156	1.08383786	9.368139480000002	2.8926269959999997	0.18310547	0.61035156	-0.48828125	1.393676718	9.746167032	0.0681884784	0	0	0	1539961533.906
-8.540307608	-4.300659146	-2.251416034	0.12207031	0.24414062	-0.36621094	7.9708741000000005	-1.4522949280000002	-0.30505371400000003	0.30517578	0.36621094	0.91552734	7.275830072	2.268164038	-0.28471679320000004	-0.24414062	1.5869141	-2.5634766	-9.72822284	-0.5060302716	-1.9930175720000003	-0.36621094	0.5493164	0.061035156	1.4223876800000002	9.131274460000002	2.6222655759999998	0.36621094	1.2817383	-0.5493164	1.332666034	9.80358876	0.0035888672120000004	0.061035156	-0.061035156	0	1539961533.946
-8.456567392	-4.429858426	-2.2645751800000005	0	0.30517578	-0.36621094	6.70998552	-1.4522949280000002	-0.027514648560000004	0.7324219	2.380371	3.7841797	7.583276260000001	2.5612548920000004	-0.5981445288	-0.24414062	1.5869141	-2.5634766	-9.65405252	-0.4354492212	-2.11743161	-0.48828125	0.61035156	0.12207031	1.526464856	8.761621106	2.3172119600000003	0.9765625	2.1362305	-0.4272461	1.2907959260000001	9.80478534	0.0478515625	-0.061035156	-0.061035156	0	1539961533.986
-8.441015380000001	-4.44421376	-2.318408246	0.061035156	0.24414062	-0.36621094	6.839184800000001	-1.8231445680000002	-0.840991214	0.061035156	3.90625	5.3100586	8.54748552	3.2814209260000005	-0.953442392	0.79345703	4.0283203	-4.5776367	-9.673193390000002	-0.30625	-2.138964856	-0.6713867	0.7324219	0.18310547	1.698730432	8.81665036	2.1796386780000003	1.2817383	3.112793	-0.061035156	1.506127896	9.74736322	0.057421875000000004	0	-0.061035156	0.12207031	1539961534.026
-8.47810054	-4.471728534	-2.4117187500000004	0	0.18310547	-0.4272461	6.841576980000001	-2.795727536	-1.25729982	-0.061035156	3.540039	6.652832	8.98173822	4.423876996	-0.898413089	0.79345703	4.0283203	-4.5776367	-9.63969748	-0.135180661	-2.22629393	-0.7324219	0.8544922	0.12207031	1.623364218	9.14323732	1.9595214660000002	1.6479492	4.3945312	0.4272461	1.35419928	9.76291484	0.01674804712	0.061035156	0	0.12207031	1539961534.066
-8.4733152	-4.487280252000001	-2.4751221040000004	0.061035156	0.18310547	-0.48828125	7.38828125	-4.129589856	-1.739404254	-0.36621094	3.0517578	6.958008	10.834789840000001	5.6405027	-0.7201660340000001	0.9765625	1.953125	-5.3710938	-9.70310054	-0.002392578076	-2.331567392	-0.79345703	0.91552734	0.12207031	1.199877896	9.81555162	1.7812744600000001	1.4038086	4.760742	0.4272461	1.300366214	9.780859620000001	-0.0346923822	0	-0.12207031	0.061035156	1539961534.106
-8.51159694	-4.495654254000001	-2.454785144	0.18310547	0.061035156	-0.4272461	8.484082068000001	-5.73740216	-1.9403808900000001	-0.5493164	3.1738281	6.4697266	11.245116820000002	6.69802266	-0.02990722644	0.91552734	3.479004	-3.9672852	-9.62773462	0.193798822	-2.4930663940000004	-0.61035156	0.8544922	0	0.28471679320000004	9.92441394	1.297973642	1.4648438	5.6762695	-0.061035156	1.431957968	9.82153354	-0.03229980432	0.061035156	-0.061035156	0.061035156	1539961534.145
-8.41828624	-4.526757788	-2.491870108	0.18310547	0	-0.36621094	9.122900360000001	-7.02460962	-1.24294429	-0.24414062	3.4179688	5.554199	10.29646016	7.517480432000001	0.250024411	0.36621094	1.4648438	-3.479004	-9.471020468	0.2452392572	-2.6964355040000005	-0.48828125	0.8544922	0	-1.0180419928000002	10.010547120000002	1.1269042932	1.6479492	4.760742	0.061035156	1.599438498	9.7150634	-0.0729736322	0.061035156	-0.12207031	0.061035156	1539961534.185
-8.405126800000001	-4.580590854	-2.4870849640000006	0.18310547	0.061035156	-0.30517578	8.450586060000001	-7.676586960000001	-0.20097655760000002	-0.12207031	2.6855469	4.272461	10.27851538	8.138354532000001	0.88046875	0.36621094	1.4648438	-3.479004	-9.42197284	0.26796875000000003	-2.828027356	-0.30517578	0.79345703	0	-1.5862792540000001	10.21272014	1.070678714	1.2817383	3.2958984	0.18310547	1.7609375	9.682763580000001	-0.07775878600000001	0.061035156	0.061035156	0.12207031	1539961534.225
-8.476904254	-4.566235324	-2.516992212	0.18310547	-0.18310547	-0.30517578	7.6060058900000005	-7.921826080000001	0.0454589856	0.061035156	1.5869141	2.6245117	9.472216754	8.35249002	1.0371826080000002	0.36621094	0.91552734	-2.5634766	-9.331054712	0.211743161	-2.958422824	-0.18310547	0.6713867	0	-1.6783935700000001	10.3790036	1.393676718	0.9765625	2.4414062	0.061035156	1.75495607	9.70310054	-0.0813476538	0	0.061035156	0.061035156	1539961534.265
-8.366845746000001	-4.634423920000001	-2.336352536	0.24414062	0.18310547	-0.24414062	6.7650144800000005	-8.042651260000001	0.693847644	0.8544922	1.5258789	1.8310547	8.6515625	8.372826980000001	1.022827176	0.24414062	1.6479492	-1.8920898	-9.38847644	0.1686767572	-3.085229532	-0.18310547	0.61035156	-0.061035156	-0.9295165740000001	10.486670320000002	1.4582763580000002	0.6713867	2.0141602	0.18310547	1.6353271760000003	9.80239218	-0.1268066394	-0.061035156	0	0.061035156	1539961534.305
-8.375219748000001	-4.68227536	-2.424877896	0.24414062	-0.061035156	-0.18310547	6.0484375	-7.883544928000001	1.553979532	-0.061035156	0.18310547	1.4038086	7.9936032400000006	8.321386780000001	1.3924804320000002	0.18310547	0.79345703	-1.4648438	-9.298754892	0.0837402356	-3.2251952880000005	-0.24414062	0.5493164	-0.061035156	-0.5275634784000001	10.36823732	1.5599609620000003	0.4272461	1.8310547	-0.12207031	1.600634784	9.719848740000002	-0.07775878600000001	0	-0.12207031	0	1539961534.345
-8.364452880000002	-4.724145468000001	-2.3973632200000004	0.061035156	-0.12207031	-0.12207031	6.002978240000001	-7.9995851600000005	1.567138678	-0.4272461	1.4038086	1.3427734	7.181323380000001	8.152710160000002	1.564746106	0.061035156	0.7324219	-1.5258789	-9.212622300000001	0.05502929712000001	-3.361572284	-0.24414062	0.4272461	-0.061035156	-0.5670410144	10.11582068	1.2441405760000002	0.4272461	1.8310547	-0.18310547	1.8028076080000002	9.67917482	-0.0490478534	0	-0.061035156	0.061035156	1539961534.385
-8.424267572	-4.659545926000001	-2.406933606	0	-0.061035156	-0.12207031	5.164379892	-7.899096940000001	1.4403320680000002	-0.061035156	1.6479492	1.2817383	7.243530252000001	8.2173098	1.293188498	0.061035156	1.2817383	-1.5869141	-9.21860324	0.10168457460000001	-3.3986572480000006	-0.30517578	0.36621094	-0.12207031	-0.4330566394	9.92321736	0.9594238220000001	0.18310547	1.4038086	0.061035156	1.8458740020000002	9.71625998	-0.056225586060000006	0	0.061035156	0.061035156	1539961534.425
-8.354882788000001	-4.65476088	-2.41770018	0	-0.18310547	-0.12207031	5.230175720000001	-7.8488523400000005	1.3266846040000002	-0.30517578	1.4648438	1.2207031	7.338037140000001	8.48527806	1.00129393	0.061035156	1.2817383	-1.5869141	-9.285595746	0.1399658246	-3.40942392	-0.18310547	0.24414062	-0.12207031	-0.4450195288	9.96508786	1.12211911	0	1.159668	-0.061035156	1.7190673920000001	9.73898912	-0.04426269568	-0.061035156	0	0	1539961534.465
-8.328564300000002	-4.705004892000001	-2.3734375	0	-0.24414062	-0.18310547	4.8892334260000005	-7.96967752	1.0563232428000002	-0.36621094	1.4038086	0.9765625	6.987524460000001	8.618066394000001	1.491772464	0.30517578	1.2817383	-1.3427734	-9.3155027	0.0980957068	-3.3843016200000005	-0.18310547	0.30517578	-0.12207031	-0.7716064300000001	10.01652806	1.227392572	-0.12207031	1.0986328	-0.18310547	1.79921875	9.73540036	-0.05981445288	0	0	0.061035156	1539961534.505
-8.26755342	-4.777978534	-2.410522464	-0.061035156	-0.18310547	-0.18310547	4.288696286	-8.23046875	1.1735596040000003	0	1.159668	0.91552734	6.422875900000001	8.766406250000001	1.61977536	0.4272461	0.6713867	-1.3427734	-9.24492212	0.11604003600000001	-3.4967528960000003	-0.18310547	0.24414062	-0.12207031	-1.02761232	10.014135880000001	0.9893310700000001	-0.061035156	0.8544922	-0.24414062	1.79323732	9.72702626	-0.0729736322	-0.12207031	0.12207031	0	1539961534.545
-8.271142572	-4.990917932	-2.4583741	-0.061035156	-0.48828125	-0.12207031	4.177441394000001	-8.431445288	1.7513672120000003	-0.12207031	0.61035156	0.61035156	7.086816394	8.917138580000001	1.7860596040000003	0.36621094	0.30517578	-1.2817383	-9.145629892	0.1363769568	-3.6283447480000004	-0.061035156	0.12207031	-0.061035156	-1.076660144	9.8514402	0.879272464	-0.061035156	-0.061035156	-0.061035156	1.8351074280000002	9.749755890000001	-0.026318359620000002	-0.061035156	0.061035156	0.12207031	1539961534.585
-8.14672824	-5.09140625	-2.312426718	0	-0.24414062	0.061035156	4.840185504000001	-8.63959964	2.19997554	-0.18310547	-0.18310547	0.12207031	6.489868210000001	8.87646466	1.726245108	-0.061035156	0.24414062	-0.48828125	-9.165966754000001	0.1495361322	-3.7384033540000003	-0.061035156	0.061035156	0	-1.3051513580000003	9.88613318	1.11613768	-0.061035156	-0.5493164	-0.12207031	2.077954074	9.765307608	0.0035888672120000004	-0.12207031	0.12207031	0.18310547	1539961534.625
-8.13955072	-5.127294928000001	-2.3889892180000003	-0.061035156	-0.24414062	0.061035156	4.636816394	-8.604907248	2.1664795320000003	-0.18310547	0.061035156	0.061035156	6.52336412	9.176733426	1.6090087860000002	-0.24414062	-0.12207031	-0.061035156	-9.020019568	0.30505371400000003	-3.8532471040000003	0.12207031	-0.12207031	0.061035156	-0.8960205072	10.075146760000003	0.984545926	-0.12207031	-0.36621094	0	1.7788817900000002	9.74257788	-0.2069580072	-0.18310547	0.061035156	0.24414062	1539961534.665
-8.2089357	-5.10097644	-2.48588858	-0.12207031	-0.48828125	0.24414062	4.383203076	-8.694628894000001	1.8937255400000002	0.24414062	0.24414062	-0.061035156	6.477905252000001	9.671997300000001	1.697534146	-0.24414062	-0.12207031	-0.061035156	-9.036767572	0.49167482	-3.958520468	0.79345703	-0.4272461	0	-1.256103534	10.21511232	0.9354980432000001	-0.18310547	-0.6713867	0	1.771704074	9.721044928000001	-0.1818359424	-0.18310547	0	0.24414062	1539961534.705
-8.336938400000001	-5.193090560000001	-2.4583741	0.061035156	-0.7324219	0.36621094	4.8162597840000005	-8.844164840000001	1.790844748	1.4038086	0.48828125	-0.18310547	5.40722644	10.19716754	1.414013678	-0.7324219	-0.36621094	0	-9.021215560000002	0.7261474640000001	-3.9094726440000005	1.2817383	-0.7324219	-0.061035156	-2.229882788	10.317992720000001	0.6830810700000001	-0.24414062	-1.4038086	-0.18310547	2.044457968	9.693530252	-0.062207030760000004	-0.18310547	-0.12207031	0.36621094	1539961534.745
-8.182617212	-5.22180162	-2.2490234620000003	0.30517578	-0.61035156	0.5493164	3.9142577880000005	-8.737695288000001	1.5934570680000002	2.1362305	-0.36621094	-1.4648438	4.67390126	10.82761232	1.128100589	-0.7324219	-0.36621094	0	-8.985326980000002	0.9905273560000001	-3.7838623200000003	1.7089844	-0.9765625	-0.061035156	-2.94526358	10.633813400000001	0.5813964856000001	-0.7324219	-3.3569336	0.061035156	2.345922824	9.681567392	-0.153125	-0.24414062	0	0.48828125	1539961534.785
-8.141943390000002	-5.39885234	-2.2107422120000004	0.61035156	-0.24414062	0.6713867	6.223095746000001	-8.616870108	1.8757812500000002	3.4179688	1.8310547	-3.6010742	4.012353534	10.941259980000002	0.855346646	-1.2817383	-0.5493164	0.24414062	-9.09179712	1.119726538	-3.603222644	2.0141602	-1.0986328	-0.12207031	-3.2383545320000002	10.67089856	0.649584964	-1.3427734	-4.5776367	-0.061035156	2.2478271760000004	9.788037140000002	-0.1997802716	-0.48828125	0.4272461	0.61035156	1539961534.825
-8.214917032	-5.769701980000001	-2.274145468	0.8544922	-0.48828125	0.79345703	6.223095746000001	-8.616870108	1.8757812500000002	3.4179688	1.8310547	-3.6010742	3.5733153960000004	10.57160692	0.5275634784000001	-1.5869141	-0.9765625	0.24414062	-9.20065944	1.1580077880000001	-3.4967528960000003	2.380371	-1.2207031	-0.18310547	-2.95363768	10.700806200000002	0.657958966	-1.6479492	-5.493164	-0.4272461	1.81118161	9.785644568	0.057421875000000004	-0.48828125	0	0.6713867	1539961534.865
-8.14672824	-6.1477295320000005	-2.0193359620000004	1.5258789	-0.4272461	0.91552734	6.223095746000001	-8.616870108	1.8757812500000002	3.4179688	1.8310547	-3.6010742	3.23596196	10.235449280000001	0.27993163940000004	-1.7089844	-1.0986328	-0.30517578	-9.36933606	1.1304931610000002	-3.2503173920000004	2.746582	-1.2207031	-0.12207031	-2.40573732	10.565625	0.6340332068000001	-1.8310547	-5.9814453	-0.6713867	1.5372314300000003	9.97465854	0.027514648560000004	-0.79345703	-0.18310547	0.91552734	1539961534.905
-8.100073380000001	-6.383398560000001	-1.8195557100000002	2.1362305	-0.18310547	0.79345703	6.223095746000001	-8.616870108	1.8757812500000002	3.4179688	1.8310547	-3.6010742	2.8986084260000005	9.97585414	-0.002392578076	-1.6479492	-0.91552734	-1.2817383	-9.6552491	1.0802490020000002	-2.9045898560000003	3.2348633	-1.0375977	-0.12207031	-1.9128662140000001	10.50102536	0.43066405760000004	-1.953125	-6.4086914	-0.9765625	1.567138678	10.30602986	0.1674804712	-0.91552734	-0.30517578	1.2207031	1539961534.945
-8.119213760000001	-6.642993210000001	-1.4427246400000002	3.0517578	-0.18310547	0.7324219	6.615478240000001	-7.78186052	2.6725097840000003	2.5634766	2.319336	-5.065918	3.4237792540000007	9.992602340000001	-0.285913089	-2.1972656	-2.746582	-3.2348633	-9.85502896	1.183129892	-2.445214856	3.8452148	-0.6713867	-0.18310547	-1.7609375	10.151709260000002	0.4713378894	-1.5258789	-6.5307617	-1.4038086	1.0742675720000001	10.35029254	0.2392578076	-0.91552734	-0.7324219	1.2817383	1539961534.985
-7.92661142	-6.32717302	-1.013256839	3.9672852	0.18310547	0.7324219	7.859619110000001	-5.242138580000001	1.8279297120000002	-1.8920898	1.4648438	-5.1879883	4.035082968	10.085913040000001	-0.4474121106000001	-2.1972656	-2.746582	-3.2348633	-9.778466754	0.9462646760000001	-2.1509277160000004	4.5776367	-0.18310547	-0.24414062	-1.745385782	9.90527356	0.729736322	-1.4038086	-6.591797	-1.6479492	0.42707518000000005	10.48786592	0.381616214	-0.7324219	-1.159668	1.5258789	1539961535.025
-7.650268570000001	-5.03398462	-0.6627441100000001	4.760742	0.6713867	1.0375977	7.464843750000001	-4.165478534	1.1400634980000002	-1.8920898	1.4648438	-5.1879883	4.495654254000001	9.95073282	-0.48090820680000007	-2.5024414	-3.1738281	-3.7841797	-9.23535144	0.24045410340000004	-1.9296142180000002	5.2490234	-0.061035156	-0.30517578	-1.7752929320000002	9.66242662	0.9809570288	-1.4648438	-6.591797	-1.6479492	-0.0897216754	10.11582068	0.7225586060000001	-0.79345703	-2.380371	1.0986328	1539961535.065
-7.4349366	-3.7934326080000003	-0.47851562500000006	3.7841797	1.7700195	0.8544922	7.046142572	-4.32578125	0.7823730432	-5.6152344	2.6245117	-3.6621094	4.90598143	9.686352340000001	-0.309838858	-2.380371	-3.6621094	-4.0283203	-8.76042482	-1.1735596040000003	-1.8434814300000002	5.6152344	-0.61035156	-0.18310547	-1.4451172120000002	9.3920652	1.5898682100000001	-1.4038086	-6.5307617	-1.6479492	-0.15671386780000002	9.07146016	0.14235839660000002	-0.61035156	-4.0893555	0.6713867	1539961535.105
-8.597729532	-4.340136780000001	-0.8314209260000001	3.7841797	2.6855469	0.48828125	7.072461060000001	-4.833007788000001	1.02163089	-6.164551	3.4179688	-3.0517578	4.90598143	9.686352340000001	-0.309838858	-2.0751953	-3.9672852	-3.7841797	-9.4004393	-2.7143798920000006	-1.564746106	5.004883	-0.91552734	0.061035156	-0.84816893	9.27602536	2.47033696	-1.2817383	-6.4697266	-1.7089844	0.053833007200000005	9.560742212000001	-0.29069824280000006	-1.0375977	-5.2490234	0.061035156	1539961535.145
-8.391967752000001	-4.562646466	-1.008471646	4.1503906	2.2583008	0.6713867	7.00666484	-6.243432608000001	1.166381839	-6.652832	3.6010742	-2.5634766	5.41201178	9.593042032000001	0.43066405760000004	-1.5869141	-3.7841797	-3.479004	-9.937573380000002	-3.27663588	-1.191503894	4.5776367	-0.30517578	0.061035156	-0.21652832460000004	9.53322734	2.81726088	-1.0986328	-6.713867	-1.6479492	0.7393066100000001	10.12180162	-0.6555663939999999	-2.1362305	-7.3242188	-0.061035156	1539961535.185
-7.753149460000001	-4.062597644	-1.153222644	3.90625	3.479004	0.91552734	7.230371106000001	-6.774585160000001	1.355395468	-5.79834	4.638672	-0.79345703	5.392871106	9.230566394	0.7105957068000001	-0.6713867	-2.9296875	-3.0517578	-9.527246106	-2.5839844240000005	-1.1484375	4.5166016	-0.5493164	0.61035156	0.1495361322	9.581079074	2.825634784	-0.9765625	-6.4086914	-1.6479492	-0.062207030760000004	10.246215560000001	0.34812010800000004	-3.6010742	-7.080078	-0.79345703	1539961535.225
-8.524755890000002	-3.818554712	-1.358984424	3.4179688	2.8076172	0.79345703	7.229174820000001	-6.9492432100000014	1.39606929	-4.9438477	3.3569336	-0.18310547	5.225390380000001	8.5666259	1.0072753600000002	-0.6713867	-2.9296875	-3.0517578	-9.173144568	-2.209545926	-0.991723642	4.638672	-0.79345703	1.159668	-0.050244139400000006	8.851342752	2.902197284	-0.6713867	-5.79834	-1.5869141	0.132788089	10.36823732	1.665234424	-3.9672852	-8.728027	-1.159668	1539961535.265
-8.8728759	-3.9704834260000004	-1.3015625000000002	3.1738281	2.2583008	0.79345703	7.419384980000001	-6.73391124	1.6329346040000001	-4.1503906	2.746582	0.061035156	4.736108426	8.310620108	0.9223388580000002	-0.48828125	-3.1738281	-2.6245117	-9.42436502	-2.241845746	-0.7416992212000001	4.699707	-0.8544922	1.159668	-0.6555663939999999	8.134765380000001	2.7227538940000002	-0.18310547	-5.79834	-1.3427734	-0.0478515625	10.946045320000001	0.910375998	-4.5166016	-10.375977	-1.2817383	1539961535.305
-8.994897660000001	-4.966992212	-0.9965087860000001	3.6621094	1.8310547	0.6713867	7.278222840000001	-6.183618210000001	1.8255371400000002	-3.7841797	2.746582	0.30517578	4.347314496	8.5666259	0.7225586060000001	-0.5493164	-4.211426	-2.1362305	-9.687548920000001	-2.032495108	-0.5263671924000001	4.8828125	-0.48828125	1.2207031	-0.8362060700000001	8.00197734	2.528955072	0.48828125	-5.92041	-1.2817383	0.7010253600000002	10.5153804	-0.7381103240000001	-3.479004	-9.643555	-0.30517578	1539961535.345
-8.162280252	-4.701416034	-0.56823732	5.126953	2.1972656	1.0375977	6.6693116	-5.690747300000001	1.622167932	-3.4179688	2.9907227	0.61035156	4.347314496	8.5666259	0.7225586060000001	-1.0375977	-5.554199	-1.6479492	-10.09309056	-1.7788817900000002	-0.33615722840000006	5.1879883	-0.061035156	1.159668	-0.5024413940000001	8.508007788	2.51101088	1.0375977	-5.7373047	-1.4038086	2.778979532	9.97465854	-2.6103027160000005	-3.2348633	-7.8125	0	1539961535.385
-7.24951178	-3.6534667540000005	-0.7811767572	4.699707	3.7231445	1.2817383	5.898901260000001	-5.36057158	1.5216797120000003	-3.112793	3.479004	1.3427734	4.435839856	9.023608426000001	0.966601538	-1.2207031	-6.591797	-1.0986328	-9.49494658	-1.7633300720000002	-0.3517089856000001	5.3100586	0	1.0986328	-0.44143066100000006	8.78435054	2.65576178	1.3427734	-5.3710938	-1.5258789	2.7765869600000004	8.406323380000002	-2.104272464	-2.746582	-6.7749023	-0.61035156	1539961535.425
-7.495947480000001	-3.869995108	-0.9642089660000001	4.5166016	4.4555664	1.4038086	5.541211060000001	-5.3761232	1.88774411	-3.112793	3.479004	1.3427734	4.38439946	9.076245108	1.276440396	-0.48828125	-5.79834	0.24414062	-9.27961412	-1.8662109620000003	-0.2823242212	5.493164	-0.12207031	1.0375977	-0.3600830072	8.97336412	3.0230224640000003	1.4648438	-5.432129	-1.3427734	2.805297824	6.828417932000001	-3.24194339	-1.0375977	-7.019043	0	1539961535.465
-8.425463760000001	-3.7455810700000005	-1.757348642	5.493164	5.1879883	1.5869141	5.39167482	-5.51967752	2.1844238220000003	-3.1738281	4.4555664	2.746582	4.38439946	9.076245108	1.276440396	-0.48828125	-5.79834	0.24414062	-9.96508786	-1.945166034	-0.0992919928	5.432129	0.24414062	1.0375977	-0.00478515625	9.169555710000001	3.1905028960000004	1.0375977	-5.432129	-0.8544922	4.649975540000001	7.03896466	-3.4154052520000002	0.6713867	-7.080078	0.61035156	1539961535.504
-10.11701628	-2.60910643	-3.3854980040000004	5.2490234	5.2490234	1.0986328	5.642895468000001	-6.043652160000001	2.27653804	-3.0517578	4.699707	3.6621094	3.505126996	9.67558606	1.443920926	0	-4.8217773	0.36621094	-10.06079074	-1.8255371400000002	0.061010742800000003	4.9438477	-0.061035156	1.2207031	0.31701660340000004	9.46264676	2.884252896	0.79345703	-4.699707	-0.91552734	4.566235324	8.99848642	-2.299267572	1.159668	-5.1879883	-0.36621094	1539961535.544
-11.687744600000002	-3.80778804	-4.86411142	4.5776367	0.36621094	0.6713867	5.719457968	-7.01743161	2.146142572	-2.8076172	4.0283203	4.699707	3.2503173920000004	10.30602986	0.878076178	0.061035156	-4.5166016	0.18310547	-10.840771760000003	-1.108959964	0.154321286	4.333496	-0.061035156	1.4038086	-0.19499511780000003	10.0213134	2.1664795320000003	0.91552734	-5.2490234	-0.8544922	6.24941394	11.9006839	1.1209228240000002	0.5493164	-1.8920898	-1.5258789	1539961535.584
-8.157495108	-4.044653354	-2.7131836060000003	4.760742	2.6245117	1.2817383	5.6823732	-8.24243161	1.98464357	-2.5634766	2.9907227	5.554199	3.3962646760000004	10.66252446	0.5526855432	-0.36621094	-4.8828125	-0.18310547	-10.453173920000001	-0.1315917932	0.10048827880000001	4.760742	0.91552734	1.2817383	-0.534741214	10.78215306	1.1627929712000002	0.8544922	-5.859375	-0.91552734	5.421582068	10.74985324	2.8806639400000003	-0.36621094	0.18310547	-0.79345703	1539961535.624
-7.68735324	-4.763623004	-3.544604532	3.90625	4.5776367	1.5258789	5.4359375000000005	-9.0427491	2.058813498	-2.380371	1.4648438	5.6152344	4.056616214000001	10.16726088	0.0885253894	-0.8544922	-5.859375	-0.91552734	-9.42077626	0.7823730432	-0.500048822	4.8217773	0.18310547	0.9765625	-0.5048339856	10.940063400000001	0.5335449280000001	0.9765625	-5.6762695	-1.2817383	0.2177246106	10.120605040000001	0.784765625	0.4272461	-3.6621094	-0.48828125	1539961535.664
-7.747167932000001	-5.5651367800000004	-4.9849366	5.3710938	1.7089844	1.8920898	5.482592752	-9.040356430000001	2.2382567900000003	-2.0751953	1.3427734	4.1503906	4.5327391200000005	9.82871106	-0.3935791034	-1.5258789	-5.2490234	-1.4038086	-9.2556884	2.026513678	-0.686669928	5.004883	-0.061035156	1.0375977	-0.9689941100000001	10.178027160000001	0.25480957460000003	0.61035156	-5.065918	-1.159668	0.18422851440000002	9.286792032000001	-1.331469748	-0.36621094	-6.713867	-0.5493164	1539961535.704
-8.181420926000001	-5.501733426	-4.724145468000001	5.9814453	2.0751953	2.1972656	6.224292032	-8.301049820000001	2.271752896	-1.5869141	4.272461	1.7089844	4.5518798920000005	10.49624002	-0.9905273560000001	-1.5258789	-5.2490234	-1.4038086	-9.933984620000002	2.6079101440000003	-0.35888672120000004	5.7373047	-0.24414062	0.8544922	-1.8195557100000002	9.91245108	-0.343334964	0.24414062	-5.065918	-0.48828125	3.563745108	9.51169429	-1.0898193390000002	0.12207031	-4.3945312	0.30517578	1539961535.744
-8.6515625	-4.318603534	-5.300756789999999	5.92041	1.7700195	2.0751953	5.154809800000001	-8.266357428000001	1.6460937500000001	-1.8310547	5.2490234	-0.24414062	4.55786142	11.52026358	-1.5958496400000002	-1.8920898	-5.065918	-1.3427734	-10.1397464	2.592358426	-0.154321286	6.1035156	-0.18310547	0.61035156	-2.190405252	10.93049272	-0.855346646	0.30517578	-4.9438477	-0.36621094	2.3208007200000003	9.88134784	-1.4977538940000001	0	-4.0283203	0.18310547	1539961535.784
-8.009155252000001	-3.741992212	-4.7073974640000005	6.1035156	2.4414062	2.1362305	3.8963134000000004	-8.87646466	0.9869384980000001	-1.8920898	5.065918	-1.159668	4.81745607	11.533423020000003	-1.8398925720000001	-2.2583008	-7.2021484	-1.2207031	-10.076342360000002	2.3351562500000003	0.0765625	6.5307617	-0.24414062	0.24414062	-2.0887207460000004	11.80498004	-0.8218505890000001	0.36621094	-5.92041	-0.5493164	1.5085204680000002	9.81196286	-2.0336913940000003	0.18310547	-4.0283203	0.061035156	1539961535.824
-8.388378894	-3.3603759000000006	-4.66433107	5.9814453	3.2958984	2.319336	3.2228027160000003	-8.584570288	0.67709964	-1.8310547	3.9672852	-1.2207031	4.945459260000001	10.847949280000002	-1.490576178	-2.2583008	-7.2021484	-1.2207031	-9.71745607	1.7094971040000002	0.192602536	6.652832	-0.4272461	0	-1.859033246	11.537011780000002	-0.5084228534	-0.18310547	-6.4697266	-0.61035156	1.588671924	9.46743161	-2.54689946	0.24414062	-4.3945312	-0.12207031	1539961535.864
-8.87766124	-3.56613768	-4.763623004	6.0424805	1.5869141	2.5024414	3.0947998200000004	-8.135961960000001	0.5455078076000001	-1.8310547	3.9672852	-1.2207031	4.98015126	10.26894568	-0.9582275360000001	-1.8920898	-7.2631836	-0.5493164	-9.56911592	1.3111327879999999	0.3373535144	6.4697266	-0.5493164	-0.18310547	-1.2441405760000002	10.93049272	-0.4761230432	-0.79345703	-6.958008	-0.4272461	2.7299316100000004	9.52604982	-2.3172119600000003	0.30517578	-4.0283203	-0.24414062	1539961535.904
-8.18620607	-3.43334964	-4.166674820000001	6.286621	2.5024414	2.5024414	3.0947998200000004	-8.135961960000001	0.5455078076000001	-2.0751953	3.7231445	-0.8544922	4.80310054	9.81555162	-0.47851562500000006	-1.6479492	-5.859375	-0.5493164	-9.581079074	0.9809570288	0.6256591459999999	6.5307617	-0.61035156	-0.30517578	-0.5658447284000001	10.41967752	-0.7105957068000001	-1.159668	-6.958008	-0.30517578	2.8734864200000003	9.210229532000001	-1.847070288	0.7324219	-3.2348633	0.061035156	1539961535.945
-8.135961960000001	-2.83879393	-3.9979980040000007	6.1035156	1.6479492	1.8920898	3.063696286	-8.72453624	-0.4342529254	-1.5869141	6.0424805	-0.6713867	4.592553714000001	9.439917032	-0.2189208966	-1.6479492	-5.859375	-0.5493164	-9.733007788	0.381616214	0.909179712	6.286621	-0.61035156	-0.24414062	-0.053833007200000005	9.955517180000001	-0.839794928	-1.0986328	-6.5307617	-0.36621094	1.437939496	9.8334964	-1.0874267572	-0.24414062	-4.211426	-0.36621094	1539961535.984
-8.334545926	-2.07915036	-3.652270468	5.859375	2.380371	1.7089844	2.56723642	-9.164770468	-1.37214357	-1.2207031	5.1879883	-0.91552734	4.5901612400000005	9.133667032	-0.10886230040000001	-2.0141602	-5.9814453	-0.79345703	-9.88254442	-0.17585449280000004	1.197485324	6.0424805	-0.4272461	-0.24414062	0.553881839	9.69592302	-0.6986327880000001	-0.8544922	-6.5307617	-0.5493164	2.6605469240000006	9.299951080000001	-1.353002896	-0.4272461	-4.9438477	-0.12207031	1539961536.024
-8.93747554	-1.783667032	-3.7240478240000003	5.493164	1.8920898	1.4648438	2.05522464	-9.254492212	-1.8841552520000002	-1.0375977	3.7231445	-1.2817383	4.8150634000000005	8.880053420000001	-0.014355469240000002	-2.319336	-6.225586	-1.0375977	-9.88613318	-0.6735107428000001	1.3637695680000002	5.6152344	-0.18310547	-0.30517578	1.1316894568000002	9.485375900000001	-0.3804199280000001	-0.6713867	-6.286621	-0.79345703	3.69892572	9.16835962	-1.05991214	-0.48828125	-3.7231445	-0.061035156	1539961536.064
-8.69103984	-1.33386232	-3.458471646	5.065918	2.1972656	0.91552734	1.8841552520000002	-9.04753444	-2.1329834260000005	-1.3427734	3.112793	-1.6479492	5.075854532	8.595336960000001	0.08015136780000001	-2.319336	-6.225586	-1.2207031	-9.637304712	-1.063500998	1.314721646	5.065918	0.061035156	-0.12207031	1.58388678	9.343017572	0.03947753894	-0.61035156	-6.0424805	-0.9765625	2.68327626	9.34541034	-0.6962402160000001	-0.6713867	-2.6855469	-0.12207031	1539961536.104
-9.051123200000001	-1.318310504	-3.3759277160000005	4.0283203	1.953125	0.61035156	1.701123004	-8.807080072	-2.19638678	-1.6479492	3.7231445	-1.7700195	5.349804712	8.43383786	0.265576178	-1.953125	-5.92041	-1.2817383	-9.505712860000001	-1.36018071	1.2788329680000001	4.333496	0.30517578	0.061035156	2.044457968	9.2724366	0.2811279254	-0.79345703	-5.859375	-1.0375977	0.878076178	9.681567392	-0.9725830072	-0.6713867	-3.8452148	-0.6713867	1539961536.144
-9.508105432	-1.617382788	-3.0995849640000004	3.3569336	0.48828125	0.4272461	1.240551718	-8.72932158	-2.180834964	-1.8920898	4.5166016	-1.5258789	5.744580072	8.23166484	0.5981445288	-1.4648438	-5.1879883	-1.4038086	-9.325073380000001	-1.3817138580000001	1.1879150360000001	3.6621094	0.36621094	0.061035156	2.7323242800000003	9.351391574	0.33137207460000007	-0.91552734	-5.3710938	-1.159668	1.5180908540000002	9.3920652	-0.6244628600000001	-0.4272461	-4.1503906	-0.9765625	1539961536.184
-9.48896466	-1.3673584260000002	-2.287304712	2.9907227	0.48828125	0.36621094	0.5072265576	-8.46015625	-1.9535400360000001	-2.1362305	4.211426	-1.0986328	6.07714856	8.28908696	0.974975589	-1.0375977	-3.8452148	-1.8310547	-9.414794928000001	-1.1807373200000002	0.9893310700000001	3.1738281	0.24414062	-0.061035156	3.1821288940000003	9.20544429	0.454589856	-0.8544922	-4.0893555	-1.3427734	2.6222655759999998	9.2808107	-0.16030273560000002	-0.24414062	-3.2348633	-0.7324219	1539961536.224
-9.73659694	-0.773999002	-1.8063964660000003	2.2583008	0.6713867	0.5493164	-0.18303222840000002	-8.080932608000001	-1.56953125	-2.6245117	2.746582	-0.61035156	6.4479982	9.00686052	1.506127896	-0.5493164	-2.2583008	-2.1972656	-9.48896466	-1.2309814300000002	0.8266357428000001	2.6855469	0.30517578	-0.48828125	3.237158246	9.486572480000001	0.659155252	-0.79345703	-2.6245117	-1.3427734	2.3399413940000002	9.368139480000002	0.0813476538	-0.30517578	-3.1738281	-0.6713867	1539961536.264
-10.064379500000001	-0.6352294928000001	-2.0839355040000003	1.7089844	1.2207031	0.61035156	-0.1495361322	-8.098876800000001	-0.8876464660000001	-2.8686523	1.7700195	0.12207031	6.762622300000001	9.9794429	2.390185504	0.061035156	-0.4272461	-2.5634766	-9.18630342	-1.274047824	0.8613281250000001	2.1362305	-0.12207031	-0.91552734	3.04455571	10.294067000000002	1.1556152160000002	-0.61035156	-1.8310547	-1.2207031	2.27055661	9.599023560000001	0.153125	-0.18310547	-2.746582	-0.8544922	1539961536.304
-10.577587860000001	-1.7621337860000001	-3.0230224640000003	-0.48828125	-0.061035156	-0.4272461	0.6160888580000001	-8.39794928	-0.15551757200000002	-2.8076172	2.0141602	0.79345703	6.5915525200000005	11.075244600000001	3.3508057100000004	0.8544922	1.2817383	-2.6245117	-10.227075180000002	-1.534838858	0.9725830072	1.5869141	-0.7324219	-1.0375977	2.7275389400000005	11.182910340000001	1.933203076	-0.7324219	-1.7700195	-1.0986328	2.5540771760000003	9.94714308	0.36845702880000003	0.061035156	-2.380371	-1.0986328	1539961536.344
-10.772583360000002	-3.7970214660000003	-2.24064946	0.61035156	0.9765625	0.061035156	1.181933606	-9.38608426	0.285913089	-2.2583008	2.1362305	1.4038086	5.342626800000001	11.856421220000001	3.40942392	1.5258789	2.4414062	-2.380371	-11.919824280000002	-2.06120607	0.5837890576	1.159668	-1.0375977	-1.5258789	2.271752896	11.97126448	2.34711911	-1.5258789	-1.8310547	-1.0986328	2.837597644	10.456762680000002	1.1101562500000002	-0.61035156	-2.9907227	-0.30517578	1539961536.384
-10.65175818	-4.3245849640000005	-2.7586425720000003	0.8544922	1.0375977	0.30517578	1.7118896760000002	-10.56921376	0.24165038940000003	-1.4038086	1.5258789	1.7700195	5.342626800000001	11.856421220000001	3.40942392	1.5258789	1.6479492	-1.6479492	-12.0538089	-2.313623004	0.046655271600000006	0.61035156	1.2207031	-2.0141602	2.1712646760000003	12.03945288	2.9081787140000004	-1.8920898	-0.8544922	-1.159668	3.7862548920000005	11.78942842	1.8243408540000001	-2.0141602	-3.540039	0.8544922	1539961536.424
-8.864501800000001	-4.769604532000001	-2.217919928	2.1972656	-1.4648438	0.79345703	2.2430420320000004	-11.540600540000002	0.36606445680000005	-0.61035156	0.18310547	2.1972656	2.7119873200000004	10.27373004	2.445214856	0.7324219	0.12207031	-0.79345703	-9.933984620000002	-1.332666034	-1.168774411	0.24414062	0.8544922	-1.4648438	1.0551269568000001	10.7522464	3.591259784	-1.4648438	0.12207031	-1.0375977	4.95263678	10.747461060000001	3.208447284	-2.8076172	-3.6621094	2.1362305	1539961536.464
-7.63232428	-4.862915036	-1.532446286	1.0986328	0.7324219	0.79345703	3.3412353240000003	-10.89101538	0.8170653959999999	-0.12207031	-0.30517578	1.953125	1.4750244600000002	8.851342752	1.9894287140000002	-0.4272461	-0.8544922	0.24414062	-8.455371106000001	-0.3337646466	-2.692846646	1.5258789	-0.36621094	-0.5493164	-1.8650146760000001	7.809375	4.146337860000001	-0.8544922	0.79345703	-0.36621094	3.25151358	10.603905760000002	3.261083966	-3.0517578	-2.380371	4.0893555	1539961536.504
-9.254492212	-3.8628173920000006	-2.1066650360000003	1.2207031	0.91552734	0.61035156	3.8221435700000006	-9.96628444	0.86850589	-0.4272461	0.61035156	1.2207031	1.4750244600000002	8.851342752	1.9894287140000002	-1.2207031	-1.4648438	1.2207031	-9.52604982	-1.043164038	-2.021728534	2.0141602	-0.6713867	0	-4.248022464000001	6.25419928	3.9142577880000005	-0.061035156	-0.5493164	0.9765625	0.6507812500000001	12.367236420000001	2.327978534	-3.1738281	-3.112793	3.6010742	1539961536.544
-9.46264676	-4.0661866	-2.451196286	1.4038086	-0.6713867	0.8544922	3.6821777160000004	-10.73908696	0.27395019960000005	-0.061035156	1.8310547	0.30517578	-0.270361322	10.536913940000002	0.381616214	-2.1362305	-3.112793	1.5869141	-9.475805710000001	-1.6903564300000002	-1.393676718	2.0751953	-0.61035156	0	-3.4812010800000004	8.049829074	3.6510742800000004	1.5258789	-2.0751953	0.79345703	0.339746106	11.34560504	0.8661132788	-1.2817383	-4.638672	4.8828125	1539961536.584
-8.771191394	-4.1499266200000005	-1.594653354	2.4414062	-0.6713867	1.0375977	3.5015380400000002	-10.89460414	-0.16030273560000002	0.79345703	2.0141602	-0.18310547	0.540722644	9.82153354	0.7464843750000001	-3.0517578	-5.2490234	1.3427734	-9.5619384	-1.6843750000000002	-0.954638678	2.1362305	-0.61035156	0.30517578	-1.4822021760000001	9.363354532	3.9010987400000006	1.5869141	-2.319336	0.061035156	2.24423822	12.010741820000002	0.324194339	-2.5024414	-2.9296875	5.3710938	1539961536.624
-8.321386780000001	-3.1641846040000003	-1.3254882200000002	1.8920898	0.7324219	1.4038086	3.129492212	-9.869384980000001	-0.30625	0.79345703	2.0141602	-0.18310547	0.540722644	9.82153354	0.7464843750000001	-2.4414062	-5.126953	0.91552734	-9.2042482	-1.491772464	-0.4605712860000001	2.4414062	-0.7324219	0.48828125	-0.60651857	8.987719748	3.8245362400000005	0.8544922	-2.319336	0.4272461	2.778979532	10.58835414	1.2501221040000001	-2.2583008	-0.24414062	4.8217773	1539961536.664
-8.790332068	-2.496655252	-1.447509784	1.6479492	-0.30517578	1.2817383	3.215625	-9.058300720000002	-0.24404297120000001	0.9765625	1.5258789	-0.61035156	1.5156982820000002	9.171948380000002	1.745385782	-0.9765625	-2.6855469	0.4272461	-8.89321286	-1.818359424	-0.0681884784	2.4414062	-0.61035156	0.5493164	-0.09331054320000001	8.82023912	3.619970746	0.4272461	-2.380371	0.5493164	2.1473388580000004	9.362158246000002	1.516894568	-1.0986328	0.9765625	4.1503906	1539961536.704
-8.0139402	-2.235864218	-0.6842773560000001	1.8310547	-0.5493164	0.7324219	3.29816893	-8.55466304	-0.26318359620000004	1.2207031	2.0751953	-0.6713867	1.4044433900000002	8.62524411	1.876977536	-0.4272461	-0.7324219	-0.12207031	-8.886035340000001	-2.178442392	0.31701660340000004	2.0751953	-0.61035156	0.7324219	0.29069824280000006	8.6348143	3.2311766200000003	0	-2.6855469	0.48828125	1.258496106	8.2089357	0.8242431610000001	0.30517578	0.79345703	3.2958984	1539961536.744
-7.7328125000000005	-1.892529254	-0.47971191100000005	1.3427734	0.7324219	0.24414062	3.134277356	-8.1754393	-0.5191894568000001	1.3427734	2.2583008	-0.79345703	1.4044433900000002	8.62524411	1.876977536	-0.48828125	-0.9765625	-0.61035156	-9.01403804	-2.345922824	0.7512695288	1.6479492	-0.36621094	0.7324219	0.7799804712000001	8.415893570000001	2.8064941100000005	0.061035156	-2.8076172	0.18310547	0.037084961060000005	7.845263580000001	0.2237060504	0.6713867	-0.24414062	2.319336	1539961536.784
-8.192187500000001	-1.4427246400000002	-0.287109375	0.91552734	0.8544922	0.36621094	2.8555420320000002	-8.01035144	-0.717773462	1.3427734	2.2583008	-0.79345703	1.526464856	8.38120108	1.851855432	-0.48828125	-1.953125	-0.91552734	-9.24611821	-2.605517572	0.966601538	1.3427734	-0.18310547	0.61035156	1.437939496	8.534326080000001	2.686865216	0.12207031	-2.6245117	-0.30517578	-1.1879150360000001	7.175341754000001	0.28471679320000004	1.5869141	-2.1972656	1.0375977	1539961536.824
-8.442211960000002	-0.775195288	-0.6041259784	-0.18310547	2.0751953	0.48828125	2.57082518	-8.016332968	-0.876879892	1.4648438	1.0986328	-1.2817383	3.0900146760000005	8.43503444	2.180834964	-0.24414062	-2.5024414	-1.2207031	-8.777173020000001	-2.64379892	1.183129892	0.8544922	-0.061035156	0.4272461	1.965502896	8.716162140000002	2.739501996	0.18310547	-2.319336	-0.61035156	-1.585082968	6.421679712	0.4139160144	2.0141602	-3.2958984	-0.36621094	1539961536.864
-9.25209964	-1.0371826080000002	-1.503735324	-1.159668	1.7089844	-0.12207031	2.491870108	-8.098876800000001	-1.003686502	1.2817383	0.30517578	-1.4038086	3.0900146760000005	8.43503444	2.180834964	0.36621094	-1.8310547	-1.4648438	-8.51040036	-2.7909423920000003	0.88645018	0.30517578	-0.12207031	0.48828125	2.378222644	8.815454074	2.860327176	0.18310547	-2.0141602	-0.6713867	0.8732910340000001	7.412207068000001	0.42587889400000006	2.1362305	-4.8217773	-0.9765625	1539961536.903
-10.073950180000002	-1.965502896	-0.40314941100000007	0.6713867	0.30517578	0.48828125	2.5540771760000003	-8.1323732	-0.9953125	1.2817383	0.30517578	-1.4038086	4.69064946	8.26755342	3.275439496	0.8544922	-0.12207031	-1.5258789	-8.66472194	-2.2609863220000004	0.6747070288	-0.061035156	-0.24414062	0.61035156	2.3542969240000002	8.492456070000001	2.9524413940000005	0.061035156	-1.953125	-0.61035156	11.50471196	7.054516574	2.269360324	2.1362305	-3.90625	0.8544922	1539961536.943
-10.772583360000002	-1.1807373200000002	-1.476220746	-0.24414062	-0.30517578	0.8544922	2.4296630400000003	-8.22089856	-1.1711669928000001	1.0986328	-0.24414062	-1.5258789	4.636816394	9.021215560000002	3.2228027160000003	1.2817383	1.5258789	-1.159668	-8.641992212	-1.2010742212	1.0144531250000002	0.061035156	-0.7324219	0.8544922	1.9320067900000002	8.24243161	2.7706054320000004	0.12207031	-0.91552734	-0.12207031	13.98940396	8.011548020000001	1.11613768	0.8544922	1.8310547	0.061035156	1539961536.983
-12.34211412	-2.6533691100000003	-3.512304712	-2.1972656	-1.0986328	-0.36621094	2.192797824	-8.468530252	-1.227392572	0.79345703	-0.91552734	-1.5258789	4.636816394	9.021215560000002	3.2228027160000003	1.0986328	1.953125	-0.61035156	-10.49982878	-1.0922119110000001	1.1424560700000002	0	-0.9765625	1.159668	1.3613769960000002	9.189892572	2.6772949280000002	0.7324219	-0.4272461	0.30517578	2.9548339660000003	8.6348143	-2.9464599640000007	-2.6855469	2.8076172	-4.211426	1539961537.023
-12.20932608	-7.503125000000001	-2.5397216460000003	2.380371	0.30517578	-0.061035156	2.1329834260000005	-9.171948380000002	-1.3386474640000001	0.79345703	-0.91552734	-1.5258789	4.182226440000001	10.613476440000001	2.9081787140000004	0.48828125	0.91552734	0.12207031	-13.930786240000002	-0.7010253600000002	1.1257080072	-0.24414062	-0.79345703	0.6713867	1.2178222840000001	10.85871556	2.16767572	0.91552734	-0.8544922	0.30517578	6.9743650200000005	9.419580072	6.820043930000001	0.4272461	2.1972656	2.2583008	1539961537.063
-9.08342302	-4.98374002	-1.227392572	1.2207031	-1.159668	1.0986328	2.10546875	-10.28688948	-1.189111322	-0.48828125	-1.5258789	-0.5493164	4.173852536	13.532422120000001	1.8829589660000003	0.12207031	-0.9765625	0.61035156	-13.147216460000001	0.28471679320000004	0.8517577880000001	-0.36621094	1.8920898	0.48828125	1.7633300720000002	12.874462860000001	1.5731201080000001	1.5869141	0.5493164	-0.18310547	5.1177246400000005	12.228466460000002	2.4978514400000003	-6.8969727	-0.6713867	-2.319336	1539961537.103
-8.572607428000001	-1.7872558900000002	-2.83640126	-1.0375977	3.479004	-0.61035156	2.366259784	-10.59313948	-0.26318359620000004	-1.159668	-0.91552734	0.4272461	5.02202176	12.26076628	1.792041034	-0.30517578	-1.5258789	0.79345703	-10.70917932	0.2237060504	-0.6148925720000001	-0.12207031	1.2207031	0.4272461	1.546801718	13.218994600000002	2.1305908540000003	1.5258789	2.5024414	-0.48828125	-2.178442392	8.26875	-1.8805663940000001	0.8544922	-3.4179688	-0.8544922	1539961537.143
-8.372826980000001	-4.77319339	-4.645190396	1.953125	0	-0.36621094	3.3065429320000006	-9.48896466	1.28122554	-1.159668	-0.91552734	0.4272461	5.02202176	12.26076628	1.792041034	0	0.6713867	1.159668	-10.05839856	0.660351538	-1.6544677520000002	-1.0375977	0.24414062	0.061035156	0.172265625	11.58964856	2.3303711060000003	0.61035156	2.6855469	0.36621094	3.3651612400000004	10.02011682	-1.812377896	0.24414062	-1.0986328	-1.8920898	1539961537.183
-8.11682158	-4.360473740000001	-3.5649413940000003	-1.6479492	0.6713867	0.12207031	3.3065429320000006	-9.48896466	1.28122554	-1.7089844	1.5258789	0.8544922	3.3005616	10.82761232	0.7261474640000001	0.18310547	3.1738281	2.1972656	-9.85502896	1.3649658540000003	-1.12211911	-0.30517578	0.12207031	0.061035156	-1.137670926	9.96508786	1.378125	-0.61035156	2.8076172	1.6479492	3.665429712	9.72702626	-0.44621582460000003	0.24414062	0.9765625	-1.8310547	1539961537.223
-9.38010234	-3.323291034	-3.776684604	-0.4272461	-1.2207031	-0.061035156	3.6702148560000003	-8.610888580000001	2.359082068	-1.2817383	4.5166016	0.18310547	3.3005616	10.82761232	0.7261474640000001	-0.24414062	3.112793	2.746582	-9.51169429	0.8720947480000001	-0.8589355432	-0.6713867	-0.061035156	0.36621094	-1.4558837860000002	10.02011682	0.6854736419999999	-0.5493164	2.4414062	2.2583008	1.378125	9.962695680000001	-0.571826178	0.36621094	-0.8544922	-2.1972656	1539961537.263
-8.39077176	-3.0876221040000003	-2.85913089	0.5493164	0.8544922	0.18310547	2.719165036	-9.144433606	2.884252896	-1.2817383	4.5166016	0.18310547	2.14973143	9.82392572	0.0693847644	-1.159668	1.0375977	2.319336	-9.57749002	0.800317392	-0.5514892572000001	-0.79345703	0.061035156	0.12207031	-1.141259784	10.18999002	0.6759033540000001	0.5493164	1.5258789	1.3427734	2.109057608	9.743774460000001	-1.043164038	-0.061035156	-1.2207031	-2.4414062	1539961537.303
-8.257983426000001	-2.951245108	-2.8579346040000004	0.061035156	0.36621094	0	1.022827176	-10.1313723	2.828027356	0.12207031	0.18310547	-1.7089844	2.3997558900000002	8.927905252	-0.02153320288	-1.4038086	-0.91552734	1.8310547	-9.28200679	1.2477295320000001	-0.419897464	-0.61035156	0.061035156	0	-0.8421875000000001	9.3657473	0.916357428	1.3427734	0.9765625	0.5493164	3.302954074	9.578686600000001	-0.49885253600000007	0.24414062	-0.91552734	-2.380371	1539961537.343
-8.194580072	-2.503832968	-3.0493408540000004	0.12207031	-0.6713867	-0.18310547	1.872192392	-7.78066394	2.7072021760000005	0.18310547	-2.319336	-1.5258789	2.3997558900000002	8.927905252	-0.02153320288	-0.9765625	-1.953125	1.6479492	-8.802294928000002	1.412817392	-0.32658691100000004	-0.36621094	0.18310547	0.061035156	-0.5132080072	8.866894568000001	0.833813498	0.91552734	0.91552734	0.5493164	2.978759784	9.307128894	0.1040771466	-0.48828125	-0.48828125	-2.319336	1539961537.383
-7.796215560000001	-2.48828125	-3.0947998200000004	-0.18310547	-0.061035156	-0.48828125	2.42607428	-7.12390126	2.573217752	-0.18310547	-1.4648438	-0.91552734	3.15102536	8.698217752000001	0.17585449280000004	-0.5493164	-1.3427734	1.4038086	-8.649169928000001	1.252514676	-0.32180175720000004	-0.12207031	0.24414062	-0.18310547	-0.028710937500000002	8.915942392	0.974975589	0.24414062	0.9765625	0.6713867	3.2730469240000004	8.823827880000001	0.288305661	0	0.24414062	-2.0141602	1539961537.423
-8.048632788	-2.81486821	-2.818457068	0.30517578	-0.61035156	-0.24414062	1.9379882200000003	-6.65615216	1.650878894	-0.18310547	0.5493164	0.6713867	2.971582068	8.675488220000002	0.33256836060000006	-0.24414062	0.24414062	0.91552734	-8.786743210000001	1.3171142180000002	-0.08493652160000001	-0.12207031	0.24414062	-0.30517578	0.308642572	9.04992662	1.062304712	0	1.0986328	0.30517578	3.417797824	8.76401358	0.16987304320000002	0.061035156	0.4272461	-1.5869141	1539961537.463
-8.387182608000002	-2.646191394	-2.6880616	0.5493164	-0.48828125	0	1.906884784	-6.78176268	1.02163089	-0.18310547	0.5493164	0.6713867	2.971582068	8.675488220000002	0.33256836060000006	0.12207031	1.2817383	0.30517578	-8.693432608	1.451098642	0.113647464	0.12207031	0.30517578	-0.36621094	0.41152344240000005	9.152807608000002	0.84816893	-0.18310547	0.9765625	0.061035156	3.124707068	8.466137680000001	-0.20217285340000002	0	0.5493164	-1.0986328	1539961537.503
-8.737695288000001	-2.345922824	-2.956030252	0.8544922	-0.61035156	0.061035156	2.141357428	-7.1250978400000005	0.5790038940000001	-0.18310547	-0.4272461	0.91552734	3.0995849640000004	8.98652356	0.9929199280000001	0.30517578	1.5258789	-0.30517578	-8.719750900000001	1.4116211060000001	0.3194091754	0.24414062	0.24414062	-0.4272461	0.5191894568000001	9.31311052	0.6340332068000001	-0.36621094	0.61035156	-0.061035156	2.235864218	8.93747554	-0.1064697284	-0.48828125	0.6713867	-1.159668	1539961537.543
-8.89680162	-2.3997558900000002	-3.1378662140000007	0.8544922	-0.5493164	0	2.47392572	-7.2698487400000005	0.35529785340000003	-0.48828125	-0.5493164	0.8544922	3.2455322480000004	9.301147660000002	1.356591754	0.4272461	1.5258789	-0.91552734	-9.045141574	1.318310504	0.4342529254	0.36621094	0.12207031	-0.5493164	0.6125	9.5104982	0.729736322	-0.5493164	0.36621094	-0.30517578	2.2980712860000003	9.15639676	0.285913089	-0.4272461	0.48828125	-1.2817383	1539961537.583
-9.05231929	-2.40573732	-3.0553222840000003	0.7324219	-1.2817383	-0.061035156	2.702417032	-7.3500000000000005	0.45698242800000005	-0.91552734	-0.12207031	0.9765625	3.2455322480000004	9.301147660000002	1.356591754	0.36621094	1.2207031	-1.4038086	-9.46145018	1.0922119110000001	0.5598632788000001	0.30517578	0.24414062	-0.61035156	0.7381103240000001	9.756933606	0.724951178	-0.7324219	-0.18310547	-0.5493164	2.045654254	9.59782698	0.6268554712000001	-0.6713867	0.4272461	-1.2207031	1539961537.623
-8.829809800000001	-2.04326178	-2.209545926	0.6713867	-1.159668	0	2.6880616	-7.643090560000001	0.5969482428	-0.91552734	-0.12207031	0.9765625	3.58049321	9.723437500000001	1.89013678	0.30517578	0.36621094	-1.7700195	-9.65285643	0.6531738220000001	0.47971191100000005	0.36621094	0.30517578	-0.79345703	1.0922119110000001	9.98901358	0.73332518	-0.91552734	-0.6713867	-0.7324219	1.3302734620000003	9.600219748	0.3517089856000001	-0.9765625	-0.12207031	-1.159668	1539961537.663
-9.077441394000001	-1.9128662140000001	-2.128198282	0.48828125	0.36621094	0.18310547	2.879467752	-8.104858426	0.7285400360000001	-1.5258789	-0.4272461	1.4038086	3.58049321	9.723437500000001	1.89013678	0.24414062	-0.12207031	-2.0751953	-9.80358876	0.538330072	0.173461911	0.4272461	0	-0.9765625	1.3386474640000001	10.05122104	1.0144531250000002	-0.8544922	-0.6713867	-0.91552734	1.204663089	9.74736322	0.011962890380000002	-1.159668	-0.6713867	-1.3427734	1539961537.703
-10.50222194	-2.136572284	-3.2658691100000006	-0.9765625	-1.159668	-0.18310547	3.285009784	-8.606103240000001	1.02761232	-1.6479492	-0.12207031	1.4648438	4.03747554	10.090698380000001	2.2657714660000003	0.24414062	0.12207031	-2.380371	-10.721142180000001	-0.02033691394	0.1196289038	0.91552734	-0.061035156	-1.159668	1.234570288	10.495044420000001	1.1962890380000002	-0.9765625	-0.4272461	-0.8544922	1.449902356	10.229467360000001	-0.3600830072	-1.2207031	-0.7324219	-1.7089844	1539961537.743
-11.008251800000002	-3.399853534	-2.82084964	-1.3427734	-1.0986328	-0.6713867	3.543408246	-9.889721940000001	1.2022705072	-1.5869141	0.30517578	1.3427734	3.9477538940000003	12.288280760000001	2.1293945680000004	0.12207031	0.4272461	-2.5024414	-12.96657698	-1.4546875000000001	-0.11723633180000001	0.7324219	0.061035156	-1.159668	1.320703076	11.49514128	1.5743163940000002	-0.91552734	-0.9765625	-0.7324219	2.044457968	10.96757788	0.22849121400000003	-1.2207031	0.12207031	-1.5869141	1539961537.783
-10.89938948	-4.39038089	-2.3483153960000003	-1.0986328	1.0375977	-0.91552734	3.7324219240000005	-12.040649460000001	1.046752896	-1.0986328	0.36621094	1.2817383	3.9477538940000003	12.288280760000001	2.1293945680000004	0.18310547	-0.18310547	-2.4414062	-13.313500900000001	-2.654565396	-0.3529052716	-0.30517578	1.0375977	-1.4648438	1.758544928	12.618457460000002	2.47033696	-0.9765625	-0.9765625	-1.2207031	2.192797824	11.66740764	1.1484375	-1.4038086	0.18310547	-0.91552734	1539961537.823
-10.5153804	-6.24702176	-1.720263678	0.4272461	-0.24414062	-0.5493164	3.6510742800000004	-13.41638228	0.5586669928	0	-0.36621094	0.5493164	3.9501464660000005	12.4294429	2.250219748	0.30517578	-0.5493164	-1.953125	-11.26425818	-1.617382788	-1.337451178	-0.91552734	0.9765625	-1.0986328	1.4427246400000002	11.947338760000001	3.2239991	-0.79345703	-0.8544922	-1.8920898	2.0253173920000003	12.233251800000001	2.686865216	-1.5258789	0.7324219	0.18310547	1539961537.863
-9.341821580000001	-5.632128894	-1.4618652160000003	0.24414062	-3.540039	-0.36621094	3.2646728240000003	-11.82651358	0.09331054320000001	0	-0.36621094	0.5493164	3.9979980040000007	10.86110872	2.299267572	0.5493164	-0.4272461	-1.0375977	-9.648071580000002	0.05981445288	-2.11982428	-0.12207031	0.48828125	-0.18310547	-0.0454589856	9.94355432	3.4500976440000004	-1.0986328	0.12207031	-1.4648438	1.246533246	11.550171220000001	3.104370108	-2.1362305	0.061035156	0.79345703	1539961537.903
-7.729223740000001	-4.33535144	0.20217285340000002	0	-0.5493164	-0.18310547	3.111547824	-10.13615764	0.21054687500000002	-0.061035156	-0.91552734	-1.953125	3.6546630400000004	9.82153354	2.0839355040000003	0.061035156	0.18310547	0.12207031	-8.92670926	-0.5024413940000001	-2.600732428	0.91552734	0.7324219	-0.061035156	-2.173657248	8.07614766	2.975170926	-1.0986328	1.2817383	-0.12207031	0.7823730432	10.082324280000002	2.48588858	-2.319336	-0.5493164	1.2817383	1539961537.943
-8.193384080000001	-4.486083966000001	-0.015551758180000002	-0.30517578	0.5493164	-0.61035156	2.81726088	-8.8979982	0.001196289038	0.12207031	-0.36621094	-1.953125	2.560058606	9.307128894	1.459472644	-0.8544922	-0.61035156	1.2207031	-8.936279254	-1.7800780760000001	-2.807690396	0.7324219	0.36621094	-0.24414062	-2.9727783540000003	7.696923920000001	3.29816893	0.18310547	0.4272461	0.24414062	0.2344726538	9.395654254	2.138964856	-2.0751953	-1.7089844	1.7089844	1539961537.983
-8.886035340000001	-5.317504892	-0.416308606	1.4038086	-0.8544922	-0.4272461	2.5098144959999997	-8.266357428000001	-0.33137207460000007	0.5493164	0	-1.2817383	1.2549072479999999	9.58825679	0.783569339	-1.4038086	-2.4414062	1.953125	-9.189892572	-2.0659912140000003	-2.68327626	0.4272461	0.5493164	-0.12207031	-2.25261232	8.296264480000001	3.6235596040000004	1.2207031	0.061035156	-0.061035156	-0.27873535340000005	10.158886780000001	1.7884521760000003	-0.9765625	-2.0751953	2.2583008	1539961538.023
-7.893115020000001	-4.854541034	-0.385205072	0.5493164	-0.12207031	-0.30517578	2.245434604	-8.334545926	-0.9474609620000001	0.8544922	0.061035156	-0.61035156	1.2549072479999999	9.58825679	0.783569339	-1.0375977	-3.4179688	2.2583008	-9.045141574	-1.8949219240000001	-2.5134033540000003	0.5493164	0.5493164	-0.061035156	-1.3805175720000002	8.992504892	3.7300292540000006	1.0986328	0.30517578	0.061035156	0.10766601440000001	9.414794928000001	1.833911142	-0.24414062	-1.953125	2.1972656	1539961538.063
-7.8907228400000005	-4.6164795320000005	0.01315917932	0.4272461	0.061035156	-0.18310547	2.08752446	-8.62524411	-1.8351074280000002	1.0986328	0	-0.36621094	1.726245108	9.669604532000001	1.4558837860000002	-0.24414062	-2.1362305	2.0141602	-8.914746106	-1.96430661	-2.436840854	0.61035156	0.61035156	-0.061035156	-0.7464843750000001	9.258081070000001	3.716870108	0.79345703	0.6713867	0.12207031	0.5634521466	8.87646466	2.22629393	1.2817383	-0.061035156	2.5634766	1539961538.103
-8.34052716	-4.55786142	0.0861328125	0.61035156	0.24414062	-0.18310547	2.0923096040000004	-8.56303714	-2.1760498200000002	0.9765625	0.12207031	-0.5493164	1.4367432100000002	9.278417932000002	1.4582763580000002	0.18310547	0.30517578	1.5869141	-8.86210962	-2.04086911	-2.313623004	0.5493164	0.5493164	0.12207031	-0.7201660340000001	8.994897660000001	3.6080077880000005	0.30517578	1.0375977	0.24414062	0.1435546875	9.175537140000001	1.783667032	2.1362305	1.0986328	2.4414062	1539961538.143
-8.70180661	-4.22888179	-0.01315917932	1.0986328	-0.30517578	-0.18310547	1.88774411	-8.468530252	-2.2478271760000004	0.36621094	0.18310547	-0.8544922	1.4367432100000002	9.278417932000002	1.4582763580000002	0.12207031	1.4038086	1.0986328	-9.24372554	-2.250219748	-2.217919928	0.36621094	0.7324219	0.24414062	-0.879272464	8.758032248000001	3.402246106	0.18310547	1.0375977	0.4272461	-0.643603534	9.43632788	0.7476806610000001	2.2583008	0.7324219	2.1362305	1539961538.183
-8.27592752	-3.5242675720000003	0.04306640576	0.48828125	0.4272461	-0.24414062	1.681982428	-8.500830072	-2.3578857820000003	-0.18310547	0	-0.8544922	1.1580077880000001	9.22458516	1.516894568	0.30517578	1.2817383	0.61035156	-9.33344748	-2.6725097840000003	-2.18203125	0.061035156	0.8544922	0.24414062	-0.8589355432	8.93747554	3.1175292540000004	0.48828125	1.159668	0.18310547	-1.0946044928	9.30952176	0.8242431610000001	2.1362305	-0.36621094	1.3427734	1539961538.223
-8.029492212000001	-3.0864257200000003	-0.12202148560000001	-0.48828125	0.5493164	-0.48828125	1.5898682100000001	-8.737695288000001	-2.396167032	-0.36621094	-0.061035156	-0.6713867	1.594653354	9.32746556	1.387695288	0.48828125	0.7324219	0.24414062	-9.07385234	-3.06848143	-2.3219971040000003	-0.4272461	0.8544922	0.24414062	-0.6543701080000001	9.229370108000001	3.15700679	0.5493164	0.8544922	-0.18310547	0.192602536	8.886035340000001	1.9296142180000002	3.2958984	0.8544922	1.0375977	1539961538.263
-7.574902160000001	-2.70600589	-0.12800292540000002	-0.91552734	1.0986328	-0.48828125	1.620971646	-9.029589660000001	-2.1138427520000005	-0.4272461	0.12207031	-0.30517578	1.594653354	9.32746556	1.387695288	0.79345703	0.30517578	-0.18310547	-8.675488220000002	-3.2275878600000003	-2.5002441100000006	-0.8544922	0.48828125	0.36621094	-0.5287597644	9.213818390000002	3.2048584260000004	0.61035156	0.91552734	-0.4272461	0.8744873200000001	9.60141574	2.43803714	2.0751953	0.8544922	-0.061035156	1539961538.302
-7.838086060000001	-2.7634277160000003	-0.5586669928	-1.7700195	2.1972656	-0.48828125	1.650878894	-9.305932608	-1.6114013580000002	-0.4272461	0.12207031	-0.30517578	2.1485351440000002	9.169555710000001	1.4522949280000002	1.0986328	0.7324219	-0.36621094	-8.409912140000001	-3.2383545320000002	-2.491870108	-1.4648438	0.12207031	0.61035156	-0.5790038940000001	8.918335160000002	3.180932608	0.5493164	1.0375977	-0.4272461	0.5754150360000001	8.749658246000001	1.11613768	0.91552734	-0.5493164	-0.36621094	1539961538.342
-9.649267572	-4.011157248000001	-1.836303714	-2.6855469	2.0141602	-1.0375977	1.945166034	-9.66242662	-1.0048827880000002	-0.24414062	0.48828125	0.18310547	2.74428714	9.055908246000001	1.4582763580000002	1.2817383	1.3427734	-0.4272461	-8.903979532000001	-2.981152356	-2.369848642	-1.8920898	-0.24414062	1.0375977	-0.576611322	8.652759080000001	3.1007812500000003	0.48828125	0.9765625	-0.30517578	1.947558606	9.4171875	0.7105957068000001	-0.36621094	-0.36621094	-0.7324219	1539961538.382
-10.534521760000002	-5.469433606	-2.4200927520000004	-0.8544922	-1.7089844	-1.2207031	1.9954101440000003	-10.1313723	-0.5837890576	0.12207031	0.7324219	0.24414062	2.74428714	9.055908246000001	1.4582763580000002	1.4648438	1.6479492	-0.4272461	-10.473510880000001	-1.7094971040000002	-1.9032959260000002	-2.1972656	0.18310547	1.3427734	-0.45698242800000005	9.118115020000001	2.592358426	0.48828125	0.9765625	-0.18310547	0.8529540740000001	12.395947480000002	0.9869384980000001	0.8544922	-1.0375977	-1.8310547	1539961538.422
-7.8883300720000005	-4.410717752	-1.166381839	-1.2817383	1.159668	-0.48828125	1.5372314300000003	-10.25458966	-0.619677716	0.4272461	-0.12207031	0.18310547	2.8220459260000004	9.96508786	1.3829101440000002	1.4648438	1.5869141	-0.61035156	-9.6636232	0.007177734620000001	-2.082739218	-2.1972656	0.18310547	1.3427734	-0.4761230432	10.05720198	1.62575679	0.4272461	0.79345703	-0.30517578	6.51140126	10.035669420000001	1.1472412140000001	1.0986328	2.6245117	-0.9765625	1539961538.462
-8.10366214	-3.6474853240000003	-1.9415771760000002	-1.7700195	0.8544922	-0.61035156	1.3984619600000001	-9.371728240000001	-0.24763183900000002	0.4272461	-0.12207031	0.18310547	3.3053466460000003	10.3012455	1.069482428	1.2207031	1.2207031	-0.79345703	-9.04753444	0.7393066100000001	-2.292089856	-1.5258789	0.12207031	0.91552734	-0.73332518	10.21511232	1.3171142180000002	0.5493164	0.9765625	-0.61035156	1.2884033540000002	9.222192392	0.05981445288	0.18310547	1.159668	-1.3427734	1539961538.503
-9.31669928	-4.483691394	-3.543408246	-1.159668	1.0986328	-0.91552734	1.851855432	-8.115625000000001	0.6459961060000001	-0.12207031	-0.7324219	0.79345703	3.3053466460000003	10.3012455	1.069482428	0.9765625	1.2817383	-0.7324219	-9.293969748	1.1101562500000002	-2.259790036	-1.2817383	-0.30517578	0.79345703	-1.464257788	10.0560054	1.21901857	0.30517578	1.5258789	-0.36621094	2.9081787140000004	9.28200679	0.39836425720000007	1.3427734	0.12207031	-1.0375977	1539961538.542
-9.00566394	-5.02441394	-3.7874510800000003	-0.9765625	-0.9765625	-0.24414062	2.16767572	-7.723242212000001	1.1639892572000001	-0.30517578	0.24414062	1.7700195	3.3352538940000005	10.707983720000001	0.686669928	0.6713867	1.159668	-0.48828125	-10.008153960000001	1.6317382200000001	-2.122216754	-1.2817383	-0.30517578	0.79345703	-2.107861322	10.490259080000001	0.6268554712000001	-0.18310547	0.48828125	0.18310547	2.958422824	9.95073282	0.4354492212	0.18310547	1.159668	-1.0375977	1539961538.582
-8.62524411	-4.702612320000001	-3.052929712	-1.0375977	0.61035156	0.12207031	2.239453076	-8.39316394	1.1316894568000002	0.061035156	0.61035156	2.5634766	3.220410144	11.67338858	0.362475589	0.36621094	0.7324219	-0.30517578	-9.777270468000001	1.89611821	-2.04086911	-0.7324219	-0.48828125	0.24414062	-2.071972644	11.307324280000001	0.41870117800000006	0.061035156	-0.5493164	0.12207031	2.586376996	9.850244600000002	-0.24763183900000002	0.61035156	1.2817383	-0.7324219	1539961538.622
-9.021215560000002	-4.59973143	-3.5314452880000005	-0.36621094	0.18310547	0.36621094	2.1712646760000003	-9.207836960000002	1.1041748200000001	0.4272461	0.061035156	2.8686523	3.220410144	11.67338858	0.362475589	0.24414062	-0.12207031	-0.36621094	-9.484179712000001	2.031298822	-1.94636232	-0.4272461	-0.79345703	0.061035156	-1.58149411	11.44370108	0.7369140380000001	0.30517578	-0.79345703	-0.061035156	1.5300537140000001	9.933984620000002	-0.5993408246	0.24414062	-0.12207031	-0.91552734	1539961538.662
-8.610888580000001	-4.5889648560000005	-3.216821286	0	-0.5493164	0.61035156	2.5612548920000004	-9.3573732	1.443920926	0.30517578	-0.7324219	2.6245117	3.658251996	11.0931884	0.5526855432	0.12207031	-0.18310547	-0.30517578	-9.1875	2.095898462	-1.7872558900000002	0	-0.91552734	0	-1.3805175720000002	10.702001800000001	0.879272464	-0.061035156	-0.8544922	0.12207031	2.566040036	9.922021760000002	0.056225586060000006	0	-0.18310547	-0.7324219	1539961538.702
-8.22089856	-4.598535144	-2.8112792540000004	0.24414062	-0.61035156	0.7324219	3.208447284	-8.884838760000001	1.6185790740000001	0.30517578	-0.7324219	2.6245117	3.8855469240000007	10.35029254	0.832617212	-0.061035156	0.18310547	0.12207031	-8.992504892	2.03488768	-1.8063964660000003	0.30517578	-1.0375977	-0.061035156	-1.4391357820000001	9.884936600000001	0.84816893	-0.30517578	-1.0375977	0.48828125	2.981152356	9.63371556	0.5359375000000001	0.061035156	0.18310547	-0.36621094	1539961538.742
-8.269946580000001	-4.25520018	-2.7299316100000004	0.36621094	-0.4272461	0.7324219	3.208447284	-8.884838760000001	1.6185790740000001	0.24414062	-0.48828125	1.7700195	3.640307608	9.89570288	0.9211425720000002	-0.4272461	0.061035156	0.48828125	-9.548779254000001	1.5180908540000002	-1.6783935700000001	0.7324219	-1.159668	-0.18310547	-1.2477295320000001	9.480590560000001	0.8254394568000001	-0.48828125	-0.9765625	0.79345703	2.483496106	9.62893071	0.2129394568	-0.36621094	0.36621094	0	1539961538.782
-8.791528060000001	-3.9010987400000006	-2.8232422120000003	0.061035156	-0.12207031	0.79345703	3.034985324	-8.2938723	1.000097644	0.18310547	0.48828125	0.061035156	3.313720746	9.9949955	0.840991214	-0.8544922	-0.6713867	0.61035156	-10.082324280000002	0.41511232	-1.4630615020000002	0.5493164	-0.7324219	-0.36621094	-0.8565429712000001	9.816748200000001	0.839794928	-0.18310547	-0.6713867	0.79345703	1.6472900360000002	9.79880342	-0.17465820680000002	-0.4272461	0.12207031	0.18310547	1539961538.822
-8.65036592	-3.8664062500000003	-2.81726088	-0.12207031	-0.061035156	0.79345703	2.895019568	-8.9326902	0.8457763580000002	0.24414062	0.4272461	-0.18310547	3.4225829680000004	10.120605040000001	0.8242431610000001	-0.9765625	-1.2207031	0.48828125	-9.839477340000002	-0.1112548822	-1.2884033540000002	0.24414062	-0.79345703	-0.5493164	-0.27155761780000004	10.28688948	1.2788329680000001	0.30517578	-0.79345703	0.48828125	0.8625244110000001	9.86699182	0.0861328125	-0.48828125	-0.4272461	0.12207031	1539961538.862
-8.302246106	-3.98723143	-2.5385253600000004	0.12207031	0.061035156	0.7324219	2.787353534	-9.38847644	0.611303714	0.36621094	0.36621094	-0.48828125	3.4225829680000004	10.120605040000001	0.8242431610000001	-0.6713867	-1.0375977	0.48828125	-9.53322734	0.037084961060000005	-1.178344748	0.061035156	-0.8544922	-0.36621094	0.2918945288	10.170849640000002	1.7513672120000003	0.30517578	-0.61035156	0.30517578	1.0443603240000001	9.688745108	-0.023925780760000005	-0.30517578	-0.61035156	0.061035156	1539961538.902
-8.56901857	-3.79223642	-2.1664795320000003	0.48828125	-0.18310547	0.79345703	2.6198730040000004	-9.07504892	0.39238280760000005	0.4272461	0.12207031	-1.0986328	3.696533246	9.637304712	1.0563232428000002	-0.30517578	0	0.48828125	-9.56672374	0.2452392572	-1.068286142	0.061035156	-0.8544922	-0.36621094	0.3732421924	9.62653804	1.8075927520000004	-0.24414062	-0.18310547	0.5493164	1.57551268	9.637304712	0.027514648560000004	-0.30517578	-0.61035156	0.061035156	1539961538.942
-8.826220746	-3.185717752	-2.2657714660000003	0.36621094	0.30517578	0.7324219	2.6198730040000004	-9.07504892	0.39238280760000005	0.4272461	0.12207031	-1.0986328	3.03020018	9.85502896	1.27763678	-0.30517578	0.91552734	0.5493164	-9.6636232	0.211743161	-0.891235324	0.36621094	-0.91552734	-0.18310547	-0.04306640576	9.414794928000001	1.7214599640000001	-0.6713867	0.12207031	0.79345703	1.6460937500000001	9.760522660000001	0.2512207068	-0.48828125	-0.5493164	0.12207031	1539961538.982
-8.76879892	-3.045751996	-2.43205571	0.30517578	0.4272461	0.7324219	2.036083966	-8.95661592	-0.24404297120000001	0.4272461	-0.5493164	-1.5869141	3.03020018	9.85502896	1.27763678	-0.5493164	0.6713867	0.5493164	-9.721044928000001	-0.04306640576	-0.67709964	0.4272461	-0.79345703	-0.30517578	-0.4713378894	9.758129892000001	1.7190673920000001	-0.7324219	0	0.6713867	1.84946286	9.596630890000002	0.46416014400000005	-0.5493164	-0.8544922	0.18310547	1539961539.022
-9.06069339	-3.2239991	-2.46794429	0.12207031	0.36621094	0.6713867	1.5456054320000001	-9.34541034	-0.9725830072	-0.4272461	-2.6245117	-2.2583008	2.3076415740000003	10.26057158	1.1723632788	-0.8544922	-0.7324219	0.48828125	-9.80717752	-0.1411621106	-0.4904785144	0.4272461	-0.79345703	-0.30517578	-0.718969748	9.998584260000001	1.7980224640000002	-0.12207031	-0.5493164	0.24414062	1.9164550720000002	9.646875000000001	0.49645996400000003	-0.48828125	-0.7324219	0.24414062	1539961539.062
-9.2389402	-3.1462402160000003	-2.5791992800000005	0.12207031	0	0.7324219	1.8805663940000001	-8.991308606	-1.008471646	-0.5493164	-2.6245117	-2.1972656	1.8279297120000002	10.02250998	1.1508300720000002	-0.9765625	-2.1362305	0.36621094	-9.916039840000002	-0.16508788940000002	-0.26796875000000003	0.36621094	-0.7324219	-0.12207031	-0.5479003894	9.69951178	1.7896484620000002	0.36621094	-1.3427734	0	1.975073282	9.76889676	0.3672607428	-0.48828125	-0.4272461	0.24414062	1539961539.102
-8.984130890000001	-2.87109375	-2.4296630400000003	0	0.12207031	0.6713867	2.026513678	-8.825024460000002	-0.0909179712	-0.6713867	-1.5869141	-1.8920898	1.6137939300000002	9.79880342	1.1556152160000002	-0.91552734	-2.8076172	-0.061035156	-9.76889676	-0.36845702880000003	-0.18422851440000002	0.30517578	-0.7324219	-0.12207031	0.11843261780000001	9.733007788	1.885351538	0.061035156	-1.5258789	0.061035156	1.443920926	9.73659694	0.5108154254	-0.30517578	-0.36621094	0.18310547	1539961539.142
-8.967382788	-2.778979532	-2.2753417540000003	-0.12207031	0.4272461	0.48828125	1.343432608	-8.711376800000002	0.09211425720000001	-0.6713867	-1.4038086	-1.0375977	1.64011232	9.888525360000001	1.1986816100000002	-0.7324219	-2.319336	-0.91552734	-9.874170320000001	-0.6352294928000001	-0.0454589856	0.061035156	-0.79345703	-0.061035156	0.60651857	9.97226538	2.097094748	-0.061035156	-1.159668	-0.24414062	1.41640625	9.68515625	0.516796875	-0.24414062	-0.61035156	-0.061035156	1539961539.182
-9.27961412	-2.75983876	-2.3710449280000003	0.12207031	0.24414062	0.4272461	1.052734375	-8.750854532	0.3229980432	-0.36621094	-0.91552734	0.18310547	2.024121106	9.88613318	1.4020507200000003	-0.4272461	-0.24414062	-2.0141602	-10.018921220000001	-0.67709964	0.0992919928	-0.18310547	-0.5493164	-0.061035156	0.7440917932000001	9.853833360000001	2.0301025360000002	-0.30517578	-1.2817383	-0.48828125	1.74299321	9.837085159999999	0.4844970746000001	-0.18310547	-0.36621094	-0.061035156	1539961539.222
-9.14204074	-2.7131836060000003	-2.39138179	-0.061035156	0.18310547	0.4272461	0.953442392	-9.023608426000001	0.8206542932	0.30517578	-0.24414062	1.3427734	1.6999267180000002	10.18520468	1.528857428	-0.8544922	1.5258789	-2.6245117	-9.88613318	-0.45339357	0.2069580072	-0.24414062	-0.4272461	-0.061035156	0.7309326080000002	9.91364766	1.8913329680000002	-1.159668	-1.3427734	-0.61035156	1.7848632200000003	9.67558606	0.613696286	-0.061035156	-0.061035156	-0.061035156	1539961539.262
-9.11452626	-2.6964355040000005	-2.47033696	-0.12207031	0.24414062	0.24414062	0.931909146	-9.59782698	1.1639892572000001	1.2207031	0.061035156	2.0141602	1.108959964	10.388574280000002	2.118627896	-2.1362305	2.2583008	-2.5634766	-9.926807100000001	-0.3182128894	0.26796875000000003	-0.24414062	-0.4272461	-0.061035156	0.2512207068	9.83110324	2.121020468	-1.159668	-1.5258789	-0.61035156	1.752563498	9.749755890000001	0.734521466	0	-0.061035156	-0.12207031	1539961539.302
-9.234155252	-2.7131836060000003	-2.60671376	-0.12207031	0.18310547	0.12207031	0.7261474640000001	-9.840673920000002	1.0934082068000002	1.953125	0.12207031	2.0141602	1.2106445288	10.47829622	3.2921875000000003	-2.9296875	2.8686523	-2.8686523	-9.844262680000002	-0.2344726538	0.288305661	-0.36621094	-0.30517578	0	0.28471679320000004	9.71745607	2.410522464	-0.8544922	-1.5869141	-0.61035156	1.6305420320000001	9.785644568	0.729736322	0	0	-0.12207031	1539961539.342
-9.25090306	-2.726342752	-2.6378173920000005	-0.12207031	-0.12207031	0.061035156	1.7980224640000002	-9.92919928	0.846972644	2.6855469	0.30517578	2.380371	1.0551269568000001	9.69113768	3.69533696	0.7324219	0.61035156	-4.0283203	-9.935181200000002	-0.1064697284	0.37084961060000005	-0.30517578	-0.30517578	0	0.41511232	9.962695680000001	2.682080072	-1.2817383	-1.953125	-0.12207031	1.51928714	9.79401857	0.678295926	0.061035156	0	-0.12207031	1539961539.382
-9.10615216	-2.6665283540000004	-2.600732428	-0.12207031	0.18310547	0	1.4211913940000003	-9.65285643	1.3075439300000002	2.6855469	1.5869141	2.5634766	1.81716304	9.89809604	2.9033935700000004	1.7089844	1.0986328	-3.7231445	-9.918433	-0.3995605432	0.3935791034	-0.30517578	-0.30517578	0	0.6376221040000001	9.77128894	2.5433105040000004	-1.3427734	-1.5869141	-0.24414062	1.3984619600000001	9.81315944	0.5981445288	0.18310547	-0.061035156	-0.24414062	1539961539.422
-9.19348143	-2.644995108	-2.75625	-0.18310547	-0.061035156	-0.061035156	2.55288089	-9.4255616	1.0575195288	1.3427734	3.4179688	3.0517578	2.191601538	10.01652806	2.2250976440000003	0.6713867	1.8310547	-2.6245117	-10.012939300000001	-0.364868161	0.41152344240000005	-0.4272461	-0.12207031	-0.061035156	0.60651857	9.406420926000001	2.3794189300000004	-1.0986328	-0.9765625	-0.48828125	1.4810058900000003	9.843066100000001	0.5263671924000001	0.18310547	0	-0.30517578	1539961539.462
-9.066674820000001	-2.7072021760000005	-2.64140625	-0.061035156	0.061035156	-0.12207031	2.064794928	-8.942260880000001	0.7967285340000001	1.3427734	3.4179688	3.0517578	2.30883786	9.753344748	1.9176513580000003	0.4272461	0.36621094	-1.953125	-9.911254500000002	-0.053833007200000005	0.33854982	-0.24414062	-0.12207031	-0.061035156	0.3517089856000001	9.210229532000001	2.274145468	-0.79345703	-0.8544922	-0.30517578	1.5432128600000001	9.80957068	0.500048822	0.18310547	0.061035156	-0.30517578	1539961539.502
-9.04633786	-2.70361322	-2.7418945679999998	-0.061035156	0.12207031	-0.12207031	2.064794928	-8.942260880000001	0.7967285340000001	0.6713867	4.1503906	2.9296875	3.0565185700000006	9.67080072	1.7788817900000002	0.24414062	0.18310547	-1.2207031	-9.97705072	-0.17465820680000002	0.36965332460000005	-0.18310547	0	-0.061035156	0.36965332460000005	9.173144568	2.2573974640000003	-0.24414062	-0.79345703	-0.18310547	1.5767089660000002	9.80358876	0.5251708966	0.18310547	-0.061035156	-0.30517578	1539961539.542
