# Supplementary material for: A deep learning approach for lower back-pain risk prediction during manual lifting
Source: PLoS One. 2021 Feb 19;16(2):e0247162. doi: 10.1371/journal.pone.0247162 (PMC7894914; doi:10.1371/journal.pone.0247162)
Supplement: S1 Data — (ZIP) [file pone.0247162.s001.zip › source-used/Subject_01_P2_Zone05_T2.csv]

Side_A_x	Side_A_y	Side_A_z	Side_G_x	Side_G_y	Side_G_z	LtWt_A_x	LtWt_A_y	LtWt_A_z	LtWt_G_x	LtWt_G_y	LtWt_G_z	RtWt_A_x	RtWt_A_y	RtWt_A_z	RtWt_G_x	RtWt_G_y	RtWt_G_z	Back_A_x	Back_A_y	Back_A_z	Back_G_x	Back_G_y	Back_G_z	UArm_A_x	UArm_A_y	UArm_A_z	UArm_G_x	UArm_G_y	UArm_G_z	Thig_A_x	Thig_A_y	Thig_A_z	Thig_G_x	Thig_G_y	Thig_G_z	Time_stp
-8.53671875	-3.541015576	-3.48598642	0	0.061035156	0.061035156	2.56723642	-8.83220198	0.0681884784	0.18310547	-0.18310547	-0.48828125	2.255004892	9.81914038	1.7693115020000003	-0.061035156	0.24414062	0.061035156	-9.676782248	-0.4091308606000001	1.4415283540000001	-0.061035156	0	-0.061035156	-0.3732421924	9.713867212	2.56723642	0.061035156	0.12207031	0.061035156	0.915161142	9.71625998	-0.6818847840000001	-0.061035156	-0.061035156	0.061035156	1539959930.365
-8.557055710000002	-3.5469971040000003	-3.4788086060000003	-0.061035156	-0.061035156	0	2.7299316100000004	-8.749658246000001	0.0478515625	0.36621094	0.30517578	-0.61035156	2.293286142	9.835888579999999	1.833911142	0.061035156	0.12207031	0	-9.6983152	-0.381616214	1.4570800720000001	-0.12207031	0	0	-0.3600830072	9.721044928000001	2.568432608	0.061035156	0.24414062	0	0.9426757788	9.71147464	-0.686669928	-0.061035156	-0.061035156	0.061035156	1539959930.405
-8.50561502	-3.505126996	-3.4034423920000005	-0.12207031	0.12207031	0	2.67370607	-8.72932158	0.30505371400000003	0	0.24414062	-0.36621094	2.3889892180000003	9.888525360000001	1.945166034	0.061035156	0.24414062	-0.12207031	-9.667211960000001	-0.34931639400000003	1.4391357820000001	-0.18310547	0.061035156	0	-0.3995605432	9.73898912	2.5564697480000005	0.061035156	0.24414062	0	0.9414794928000001	9.707885880000001	-0.663940396	-0.061035156	0	0.061035156	1539959930.445
-8.51638179	-3.521875	-3.440527356	-0.061035156	0.18310547	-0.061035156	2.471533246	-8.674292032	0.2560058606	-0.5493164	-0.18310547	-0.18310547	2.3985596040000003	9.928002700000002	2.021728534	0	0.18310547	-0.12207031	-9.676782248	-0.33854982	1.437939496	-0.18310547	0.061035156	0	-0.4521972644	9.725830072	2.537329074	0	0.12207031	0	0.923535144	9.721044928000001	-0.668725589	0	0	0.061035156	1539959930.485
-8.512792932	-3.535034146	-3.4823974640000004	-0.061035156	0.12207031	-0.061035156	2.656957968	-8.716162140000002	-0.1674804712	-0.5493164	0.061035156	0.12207031	2.4200927520000004	9.928002700000002	2.058813498	-0.061035156	0.061035156	-0.061035156	-9.686352340000001	-0.3194091754	1.409228534	-0.18310547	0.061035156	0	-0.42827148560000006	9.73061502	2.5588623200000002	-0.061035156	0.12207031	0	0.9426757788	9.73540036	-0.686669928	0	0	0	1539959930.525
-8.45896016	-3.5649413940000003	-3.4931639400000005	-0.061035156	0.12207031	-0.061035156	2.746679712	-8.675488220000002	-0.3947753894	0.30517578	0.6713867	0.4272461	2.433251996	9.91364766	2.082739218	-0.061035156	0	-0.12207031	-9.705493210000002	-0.3600830072	1.374536142	-0.12207031	0.12207031	0	-0.343334964	9.73898912	2.528955072	-0.12207031	0.12207031	-0.061035156	0.9809570288	9.709082068	-0.6926513580000001	-0.061035156	0	0	1539959930.57
-8.49484874	-3.5888672120000003	-3.4704346040000003	0	0.12207031	-0.061035156	2.5253662140000004	-8.728125	0.23208007200000003	0.9765625	0.12207031	0.36621094	2.4200927520000004	9.95192842	2.0707763580000003	-0.12207031	0	-0.12207031	-9.683960160000002	-0.36845702880000003	1.3637695680000002	-0.18310547	0.12207031	0	-0.34572753600000006	9.77248552	2.528955072	-0.061035156	0.12207031	-0.061035156	1.002490216	9.718652160000001	-0.6926513580000001	0	0	0	1539959930.607
-8.52954074	-3.5338378600000007	-3.5481933900000002	0	0.061035156	-0.12207031	2.5157959260000005	-8.73410643	0.7907471040000001	0.61035156	-0.36621094	0.36621094	2.4523925720000004	9.91245108	2.064794928	-0.12207031	-0.061035156	-0.12207031	-9.765307608	-0.30625	1.375732428	-0.24414062	0.12207031	0	-0.3529052716	9.76770018	2.5612548920000004	-0.12207031	0.12207031	-0.061035156	1.022827176	9.719848740000002	-0.686669928	-0.061035156	-0.061035156	0	1539959930.645
-8.535522660000002	-3.581689496	-3.6056152160000003	0	0	-0.12207031	2.866308606	-8.73171376	0.8720947480000001	0.061035156	-0.12207031	0.36621094	2.491870108	9.925610520000001	2.027709964	-0.12207031	0.061035156	-0.12207031	-9.765307608	-0.30625	1.375732428	-0.18310547	0.30517578	0	-0.37443847840000005	9.7748777	2.5720214660000003	-0.18310547	0.18310547	-0.12207031	1.03957518	9.737792932000001	-0.641210962	0	-0.061035156	0	1539959930.685
-8.55585962	-3.584082068	-3.6666259000000005	-0.061035156	-0.18310547	-0.061035156	2.9955077880000003	-8.78435054	0.740502896	-0.18310547	0.4272461	0.30517578	2.442822284	9.87177716	2.018139676	-0.18310547	0.061035156	-0.18310547	-9.66242662	-0.2763427716	1.1580077880000001	-0.18310547	0.24414062	-0.061035156	-0.4354492212	9.661230432000002	2.5181884000000005	-0.12207031	0.30517578	-0.061035156	1.0551269568000001	9.719848740000002	-0.659155252	0	-0.061035156	-0.061035156	1539959930.725
-8.47929712	-3.591259784	-3.5553711060000004	-0.061035156	-0.12207031	-0.061035156	2.746679712	-8.77358426	0.617285144	-0.4272461	0.4272461	0.30517578	2.366259784	9.864599640000002	1.9738769960000002	-0.18310547	-0.061035156	-0.18310547	-9.66242662	-0.2763427716	1.1580077880000001	-0.12207031	0.18310547	-0.061035156	-0.6041259784	9.651660340000001	2.47392572	-0.18310547	0.18310547	-0.061035156	1.0718750000000001	9.753344748	-0.6651367212000001	0	-0.061035156	-0.061035156	1539959930.765
-8.47451178	-3.603222644	-3.5649413940000003	0	-0.061035156	0	2.7155760800000004	-8.81186502	0.538330072	-0.6713867	0.30517578	0.36621094	2.3794189300000004	9.88613318	1.9188476440000002	-0.24414062	-0.24414062	-0.12207031	-9.66242662	-0.2763427716	1.1209228240000002	-0.12207031	0.18310547	-0.061035156	-0.6507812500000001	9.649267572	2.516992212	-0.061035156	0	0	1.108959964	9.718652160000001	-0.67709964	0	-0.061035156	-0.061035156	1539959930.805
-8.468530252	-3.5697264400000006	-3.568530252	-0.061035156	-0.12207031	0	2.613891574	-8.741284440000001	0.2607910144	-0.7324219	0	0.36621094	2.4906739200000003	9.844262680000002	1.8375000000000001	-0.18310547	-0.18310547	-0.061035156	-9.62773462	-0.3002685504	1.0563232428000002	-0.12207031	0.061035156	-0.061035156	-0.5670410144	9.6636232	2.5947509	-0.061035156	0	0	1.073071286	9.71745607	-0.707006839	0	0	-0.061035156	1539959930.845
-8.41708966	-3.5972412140000003	-3.561352536	0	-0.061035156	0	2.70600589	-8.72453624	0.0813476538	-0.5493164	-0.12207031	0.30517578	2.5492920320000003	9.810766280000001	1.832714856	-0.12207031	0.061035156	-0.061035156	-9.62773462	-0.3002685504	1.0563232428000002	-0.12207031	0	-0.061035156	-0.538330072	9.637304712	2.60671376	-0.12207031	0.061035156	0	1.0575195288	9.680371106	-0.7010253600000002	0	-0.061035156	-0.061035156	1539959930.885
-8.455371106000001	-3.58647464	-3.5469971040000003	-0.061035156	0	0	2.7993163940000003	-8.756836060000001	0.023925780760000005	-0.24414062	0.061035156	0.18310547	2.5157959260000005	9.77368161	1.8040038940000003	-0.061035156	0.061035156	0	-9.657641574000001	-0.3146240216	1.031201178	-0.12207031	0	0	-0.573022464	9.609789840000001	2.56245108	-0.061035156	0.061035156	0	1.118530252	9.709082068	-0.7201660340000001	0	0	-0.061035156	1539959930.925
-8.407519568	-3.6068116	-3.5541748200000005	-0.061035156	-0.061035156	0	2.8136719240000003	-8.839379892	0.057421875000000004	-0.12207031	0	0.061035156	2.47871106	9.785644568	1.84946286	0	0	0.061035156	-9.64208966	-0.28471679320000004	0.9953125	-0.061035156	-0.061035156	-0.061035156	-0.6089111420000001	9.60620108	2.5086182100000003	0.061035156	0.061035156	0	1.0288086060000001	9.709082068	-0.7273437500000001	-0.061035156	0.061035156	0	1539959930.965
-8.37761232	-3.660644568	-3.568530252	-0.12207031	0	-0.061035156	2.7179687500000003	-8.834594748	0.1112548822	0.12207031	-0.30517578	-0.24414062	2.4846923920000004	9.8	1.8829589660000003	-0.061035156	-0.061035156	0.12207031	-9.64208966	-0.28471679320000004	0.9953125	-0.061035156	-0.061035156	-0.061035156	-0.6352294928000001	9.60261232	2.5026367800000004	0.061035156	0	0.061035156	0.8732910340000001	9.689941394000002	-0.7512695288	0	0	-0.061035156	1539959931.005
-8.45776358	-3.696533246	-3.5733153960000004	0	-0.12207031	0	2.983544928	-8.890820288	0.25959472840000003	0.48828125	-0.24414062	-0.48828125	2.5026367800000004	9.795214660000001	1.870996106	-0.061035156	-0.061035156	0.12207031	-9.66481929	-0.2978759784	1.003686502	0	-0.12207031	-0.061035156	-0.6352294928000001	9.60261232	2.5026367800000004	0.061035156	0	0.061035156	0.9055908540000002	9.71027806	-0.716577176	0	0	-0.061035156	1539959931.045
-8.43383786	-3.6773925720000005	-3.5206787140000007	-0.061035156	-0.061035156	0	2.8579346040000004	-8.81784694	0.54191893	0.36621094	-0.061035156	-0.5493164	2.501440396	9.839477340000002	1.8781738220000002	0	0.061035156	0.18310547	-9.6983152	-0.25959472840000003	1.043164038	0	-0.12207031	-0.061035156	-0.6352294928000001	9.60261232	2.5026367800000004	0.061035156	0	0.061035156	0.9570312500000001	9.712670926000001	-0.7117919928	-0.061035156	-0.061035156	-0.061035156	1539959931.085
-8.445800720000001	-3.6546630400000004	-3.52546376	0	0	0	2.8232422120000003	-8.859716754	0.6986327880000001	-0.061035156	-0.12207031	-0.48828125	2.442822284	9.85742212	1.905688498	0.061035156	0.061035156	0.18310547	-9.6983152	-0.25959472840000003	1.043164038	0	-0.061035156	-0.061035156	-0.49406739200000005	9.69951178	2.55288089	0.061035156	0	0.061035156	0.9402832068000001	9.718652160000001	-0.745288089	0	0.061035156	0	1539959931.125
-8.43742662	-3.6355224640000006	-3.5565673920000003	0	-0.061035156	-0.061035156	2.783764676	-8.85732428	0.5287597644	-0.30517578	-0.24414062	-0.30517578	2.4165038940000003	9.87775908	1.90808107	0.061035156	0.12207031	0.18310547	-9.680371106	-0.27155761780000004	1.1053711060000002	0.061035156	-0.061035156	-0.061035156	-0.534741214	9.707885880000001	2.51101088	0.12207031	0	0	0.9031982428000002	9.72702626	-0.6974365020000001	0	0	0	1539959931.165
-8.4135009	-3.643896466	-3.53981929	0	0	-0.061035156	2.642602536	-8.813061600000001	0.2069580072	-0.18310547	-0.18310547	-0.24414062	2.327978534	9.87297374	1.9188476440000002	0.061035156	0.061035156	0.18310547	-9.687548920000001	-0.3146240216	1.108959964	0.061035156	-0.061035156	-0.061035156	-0.540722644	9.69233426	2.48828125	0	-0.061035156	0	0.8637207068000001	9.693530252	-0.7381103240000001	0	-0.061035156	0	1539959931.205
-8.482885880000001	-3.6367187500000004	-3.5589599640000005	0.061035156	0	-0.061035156	2.6258545320000004	-8.7030027	0.03229980432	0.061035156	-0.12207031	-0.18310547	2.2944824280000002	9.87058058	1.906884784	0.061035156	0	0.12207031	-9.687548920000001	-0.3146240216	1.108959964	0.061035156	-0.061035156	0	-0.4689453076	9.71027806	2.4811035340000003	0	-0.061035156	0	0.9977050720000001	9.709082068	-0.71538089	0	-0.061035156	0	1539959931.245
-8.502026260000001	-3.62475589	-3.5362304320000004	0	-0.061035156	0	2.545703076	-8.711376800000002	0.0657958966	0.30517578	0	-0.061035156	2.2837158540000004	9.90048822	1.909277356	0.061035156	0.061035156	0	-9.72822284	-0.30505371400000003	1.1304931610000002	0.061035156	-0.061035156	-0.061035156	-0.44980469240000004	9.750951980000002	2.48588858	0	0	-0.061035156	1.013256839	9.724634080000001	-0.7141846040000002	-0.061035156	0	0	1539959931.285
-8.503222840000001	-3.58647464	-3.5290527160000003	0.061035156	0	0	2.469140576	-8.758032248000001	0.2069580072	0.18310547	-0.12207031	0	2.2753417540000003	9.95073282	1.9188476440000002	0.061035156	0.061035156	-0.061035156	-9.682763580000001	-0.309838858	1.1484375	0.061035156	-0.061035156	-0.061035156	-0.500048822	9.766503894000001	2.4978514400000003	-0.061035156	-0.061035156	-0.12207031	0.9893310700000001	9.724634080000001	-0.723754892	0	-0.061035156	0	1539959931.325
-8.482885880000001	-3.5960449280000004	-3.5649413940000003	-0.061035156	-0.12207031	-0.061035156	2.604321286	-8.725732428	0.34931639400000003	-0.12207031	0	0.061035156	2.3243896760000005	9.92919928	1.949951178	0.061035156	0	-0.12207031	-9.682763580000001	-0.309838858	1.1484375	0.061035156	-0.061035156	-0.061035156	-0.5203857428	9.723437500000001	2.469140576	-0.061035156	-0.12207031	-0.12207031	1.000097644	9.73061502	-0.668725589	-0.061035156	-0.061035156	0	1539959931.365
-8.45896016	-3.637915036	-3.476416034	0	-0.061035156	-0.12207031	2.709594748	-8.777173020000001	0.35649413939999997	-0.36621094	0.24414062	0.18310547	2.331567392	9.89689946	1.9595214660000002	0.061035156	-0.12207031	-0.12207031	-9.76889676	-0.2895019568	1.204663089	0.061035156	-0.061035156	-0.061035156	-0.43186035340000006	9.75214856	2.489477536	-0.12207031	-0.18310547	-0.18310547	1.008471646	9.721044928000001	-0.707006839	0	0	-0.061035156	1539959931.405
-8.464941394	-3.65944838	-3.5362304320000004	0	-0.061035156	-0.061035156	2.6772949280000002	-8.753247300000002	0.24165038940000003	-0.36621094	0.30517578	0.18310547	2.42607428	9.88613318	1.988232428	0.061035156	0	-0.18310547	-9.688745108	-0.34453125	1.106567392	0.061035156	0	-0.061035156	-0.385205072	9.72702626	2.5265625000000003	-0.061035156	-0.061035156	-0.18310547	0.9797607428000001	9.734204074	-0.6926513580000001	0	-0.061035156	-0.061035156	1539959931.445
-8.517577880000001	-3.6474853240000003	-3.5015380400000002	0	-0.18310547	-0.061035156	2.5947509	-8.719750900000001	0.17944336060000002	-0.30517578	0.061035156	0.12207031	2.4727295320000002	9.863403060000001	1.9762695680000002	0.061035156	0	-0.24414062	-9.688745108	-0.34453125	1.106567392	0.061035156	-0.061035156	-0.061035156	-0.4342529254	9.67917482	2.491870108	-0.12207031	0	-0.18310547	0.9893310700000001	9.719848740000002	-0.7129882787999999	-0.061035156	-0.061035156	-0.061035156	1539959931.485
-8.45896016	-3.6474853240000003	-3.4823974640000004	0	-0.12207031	-0.061035156	2.692846646	-8.77238768	0.19140625	-0.12207031	0.061035156	0.061035156	2.51101088	9.87297374	1.96669928	0	-0.12207031	-0.18310547	-9.687548920000001	-0.34572753600000006	1.111352536	0.061035156	0	-0.061035156	-0.49406739200000005	9.677978240000002	2.477514676	0	-0.061035156	-0.12207031	0.985742212	9.72224092	-0.723754892	0	-0.061035156	-0.061035156	1539959931.525
-8.476904254	-3.6714112400000003	-3.4225829680000004	0	-0.12207031	-0.061035156	2.7969239200000002	-8.86210962	0.22490234620000002	0.061035156	0	0	2.5899658540000003	9.89809604	1.971484424	0	-0.12207031	-0.12207031	-9.681567392	-0.34572753600000006	1.114941394	0.061035156	-0.061035156	-0.061035156	-0.501245108	9.73061502	2.516992212	-0.061035156	-0.061035156	-0.061035156	0.9582275360000001	9.721044928000001	-0.734521466	-0.061035156	-0.061035156	-0.061035156	1539959931.565
-8.48647464	-3.6785887600000002	-3.464453076	0	-0.12207031	-0.061035156	2.8136719240000003	-8.786743210000001	0.2942871106	-0.061035156	-0.18310547	-0.061035156	2.6378173920000005	9.916039840000002	1.9511474640000002	0	-0.12207031	-0.061035156	-9.681567392	-0.34572753600000006	1.114941394	0	-0.061035156	-0.061035156	-0.4844970746000001	9.733007788	2.5253662140000004	-0.061035156	-0.061035156	-0.061035156	0.9378906250000001	9.701904254	-0.693847644	0	-0.061035156	-0.061035156	1539959931.605
-8.50441893	-3.6773925720000005	-3.4548827880000004	0	-0.18310547	-0.061035156	2.8017089660000005	-8.81784694	0.364868161	-0.30517578	-0.12207031	-0.061035156	2.634228534	9.87536592	1.94636232	-0.061035156	-0.061035156	0	-9.65883786	-0.3337646466	1.111352536	0	-0.061035156	-0.061035156	-0.4486083966	9.701904254	2.5313476440000002	-0.061035156	0	-0.061035156	1.003686502	9.700707968000001	-0.6986327880000001	0	-0.061035156	-0.061035156	1539959931.645
-8.488867212	-3.6797851440000002	-3.4321533540000004	0	-0.12207031	-0.061035156	2.83640126	-8.80349092	0.13757324280000002	-0.30517578	0	-0.061035156	2.636621106	9.88015126	1.983447284	0	0	0	-9.68515625	-0.34453125	1.1424560700000002	0	-0.061035156	-0.061035156	-0.423486322	9.737792932000001	2.496655252	0	0	0	1.0240234620000002	9.712670926000001	-0.69504393	-0.061035156	-0.061035156	0	1539959931.685
-8.482885880000001	-3.6785887600000002	-3.430957068	-0.061035156	-0.12207031	-0.061035156	2.74069838	-8.81784694	-0.0227294928	0.12207031	-0.12207031	0	2.68566893	9.9016848	2.01096196	0	0.12207031	0.061035156	-9.68515625	-0.34453125	1.1424560700000002	0	-0.061035156	-0.061035156	-0.364868161	9.733007788	2.5229737400000003	0	0	0	0.9773681610000001	9.70429712	-0.718969748	-0.061035156	-0.061035156	0	1539959931.725
-8.488867212	-3.6881591460000003	-3.354394568	0	-0.12207031	-0.061035156	2.6844726440000004	-8.833398560000001	0.2129394568	0.30517578	-0.36621094	-0.061035156	2.7347167540000004	9.85502896	2.026513678	-0.061035156	0.12207031	0.18310547	-9.693530252	-0.35888672120000004	1.1328857428	-0.061035156	-0.061035156	-0.061035156	-0.39836425720000007	9.661230432000002	2.528955072	0.061035156	0.12207031	0.061035156	0.9582275360000001	9.713867212	-0.708203125	-0.061035156	0	0	1539959931.765
-8.50441893	-3.6738037140000004	-3.3675537140000005	0	-0.061035156	-0.061035156	2.802905252	-8.8214357	0.4342529254	0.061035156	-0.12207031	-0.12207031	2.7813721040000003	9.8765625	1.961914038	-0.12207031	0.18310547	0.30517578	-9.68515625	-0.362475589	1.1723632788	0	-0.061035156	-0.061035156	-0.4892822284000001	9.67080072	2.4906739200000003	0.061035156	0.061035156	0.12207031	0.9713867212000001	9.72224092	-0.6986327880000001	-0.061035156	0	0	1539959931.805
-8.533129892	-3.6750000000000003	-3.3675537140000005	0	-0.18310547	-0.061035156	2.726342752	-8.84057608	0.27993163940000004	-0.18310547	-0.12207031	-0.12207031	2.6796875	9.845459260000002	1.9104736420000001	-0.061035156	0.18310547	0.30517578	-9.68515625	-0.362475589	1.1723632788	0	-0.061035156	-0.061035156	-0.3935791034	9.693530252	2.436840854	0.12207031	0.12207031	0.18310547	0.98334964	9.71027806	-0.71538089	-0.061035156	0	-0.061035156	1539959931.845
-8.496044928000002	-3.649877896	-3.3962646760000004	-0.061035156	-0.061035156	-0.061035156	2.7969239200000002	-8.87407248	0.14235839660000002	-0.12207031	-0.12207031	-0.12207031	2.5791992800000005	9.79401857	1.8638183900000003	-0.061035156	0.24414062	0.24414062	-9.6983152	-0.3529052716	1.168774411	0	-0.061035156	-0.061035156	-0.32778320680000006	9.661230432000002	2.421289038	0.12207031	0.30517578	0.12207031	0.9594238220000001	9.725830072	-0.7010253600000002	0	-0.061035156	-0.061035156	1539959931.885
-8.54748552	-3.6797851440000002	-3.3866942900000003	0	-0.18310547	-0.061035156	2.7227538940000002	-8.81665036	0.1674804712	0	-0.12207031	-0.18310547	2.489477536	9.77966304	1.8231445680000002	-0.061035156	0.30517578	0.18310547	-9.689941394000002	-0.37084961060000005	1.183129892	0	-0.061035156	-0.061035156	-0.3576904254	9.661230432000002	2.451196286	0	0.30517578	0.12207031	0.9402832068000001	9.72224092	-0.7034179712000002	0	-0.061035156	-0.061035156	1539959931.925
-8.51638179	-3.640307608	-3.3352538940000005	-0.061035156	-0.24414062	-0.061035156	2.746679712	-8.795117212000001	0.1411621106	0.061035156	-0.30517578	-0.18310547	2.4488037140000003	9.85622554	1.8446777160000003	0	0.36621094	0.12207031	-9.689941394000002	-0.37084961060000005	1.183129892	-0.061035156	-0.061035156	0	-0.40314941100000007	9.712670926000001	2.47631839	0.061035156	0.30517578	0.12207031	1.025219748	9.73061502	-0.7058105432	-0.061035156	0	-0.061035156	1539959931.965
-8.533129892	-3.65944838	-3.23596196	-0.061035156	0	-0.061035156	2.9249266200000004	-8.79990216	0.19619140380000002	0.18310547	0.24414062	-0.24414062	2.3303711060000003	9.917236420000002	1.83151857	0	0.24414062	0.12207031	-9.70310054	-0.3732421924	1.189111322	-0.061035156	0	0	-0.47971191100000005	9.76291484	2.4643554320000005	0	0.24414062	0.061035156	1.0264160340000001	9.701904254	-0.6890625	0	0	-0.061035156	1539959932.004
-8.534326080000001	-3.6295410340000003	-3.3603759000000006	-0.061035156	-0.18310547	-0.061035156	2.8579346040000004	-8.728125	0.287109375	-0.12207031	0.061035156	-0.12207031	2.3243896760000005	9.94953624	1.8219482820000001	0.061035156	0.12207031	0.12207031	-9.700707968000001	-0.3349609424	1.156811502	-0.061035156	0	0	-0.5335449280000001	9.780859620000001	2.43803714	0	0.12207031	0	1.000097644	9.73540036	-0.6974365020000001	-0.061035156	0	-0.061035156	1539959932.045
-8.51398912	-3.68098143	-3.2634764400000003	-0.061035156	-0.061035156	-0.061035156	2.751464856	-8.73171376	0.1579101538	-0.30517578	-0.24414062	-0.12207031	2.4117187500000004	9.92919928	1.8231445680000002	0.061035156	0.12207031	0.12207031	-9.700707968000001	-0.3349609424	1.156811502	-0.061035156	0	-0.061035156	-0.570629892	9.73898912	2.45358876	0	0	-0.061035156	0.9881347840000001	9.709082068	-0.6962402160000001	-0.061035156	-0.061035156	-0.061035156	1539959932.084
-8.502026260000001	-3.6750000000000003	-3.313720746	-0.061035156	-0.061035156	-0.061035156	2.7371094240000002	-8.758032248000001	-0.0693847644	-0.18310547	0	0	2.4356445680000003	9.88613318	1.7980224640000002	0	0.12207031	0.061035156	-9.676782248	-0.308642572	1.141259784	0	0	0	-0.5323486420000001	9.69233426	2.3973632200000004	0	-0.061035156	-0.061035156	1.035986322	9.72822284	-0.7034179712000002	0	0	-0.061035156	1539959932.125
-8.496044928000002	-3.7156739200000004	-3.261083966	-0.061035156	-0.061035156	-0.061035156	2.680883786	-8.76042482	-0.09211425720000001	0.12207031	-0.36621094	0.061035156	2.383007788	9.838280760000002	1.7597412140000002	0	0	0	-9.733007788	-0.3289794928	1.1556152160000002	0	0	0	-0.462963858	9.6983152	2.3387451080000004	0.061035156	-0.061035156	-0.12207031	0.9402832068000001	9.71147464	-0.718969748	-0.061035156	0	-0.061035156	1539959932.164
-8.51638179	-3.7395996400000002	-3.2646728240000003	0	-0.061035156	-0.061035156	2.69523912	-8.758032248000001	0.2045654254	0.24414062	-0.30517578	0	2.4129150360000002	9.838280760000002	1.7752929320000002	0.061035156	-0.061035156	-0.12207031	-9.681567392	-0.343334964	1.128100589	0	0	-0.061035156	-0.440234375	9.71147464	2.381811502	0	0	-0.12207031	0.899609375	9.70429712	-0.6974365020000001	-0.061035156	0	-0.061035156	1539959932.204
-8.540307608	-3.7276367800000005	-3.2969726440000002	0	-0.12207031	-0.061035156	2.7418945679999998	-8.7364991	0.2512207068	0	-0.061035156	0.061035156	2.4117187500000004	9.82990764	1.847070288	0.061035156	-0.061035156	-0.24414062	-9.688745108	-0.3600830072	1.1340820288	0	-0.061035156	-0.061035156	-0.41870117800000006	9.69951178	2.3674560700000002	-0.12207031	0	-0.12207031	0.9354980432000001	9.729418930000001	-0.7046142572	-0.061035156	-0.061035156	-0.061035156	1539959932.244
-8.502026260000001	-3.734814496	-3.2874023560000003	0	-0.061035156	-0.061035156	2.7945312500000004	-8.77238768	0.2129394568	-0.24414062	0.061035156	0.061035156	2.377026358	9.874170320000001	1.8757812500000002	0	-0.12207031	-0.30517578	-9.683960160000002	-0.29069824280000006	1.1245117212000002	0	0	0	-0.462963858	9.683960160000002	2.32319339	0	0.061035156	-0.12207031	0.9343017572	9.712670926000001	-0.7105957068000001	0	0	-0.061035156	1539959932.284
-8.488867212	-3.71926268	-3.262280252	0	-0.061035156	-0.061035156	2.7729980040000006	-8.77836911	0.037084961060000005	-0.24414062	0.061035156	0.12207031	2.4117187500000004	9.94355432	1.8733886780000002	-0.061035156	-0.18310547	-0.30517578	-9.683960160000002	-0.30505371400000003	1.11613768	0.061035156	-0.061035156	0	-0.5550781250000001	9.7318116	2.387792932	0	-0.12207031	-0.12207031	0.915161142	9.723437500000001	-0.67709964	-0.061035156	-0.061035156	-0.061035156	1539959932.324
-8.51159694	-3.7599366	-3.275439496	0	0.061035156	-0.061035156	2.787353534	-8.740087860000001	-0.09211425720000001	-0.12207031	-0.061035156	0.12207031	2.548095746	9.993798920000001	1.833911142	0	-0.18310547	-0.18310547	-9.701904254	-0.3194091754	1.1352783540000002	0	0	-0.061035156	-0.5574707068000001	9.782055710000002	2.47033696	-0.061035156	-0.24414062	-0.12207031	0.9139648560000001	9.72822284	-0.6902587860000001	-0.061035156	-0.061035156	-0.061035156	1539959932.364
-8.5498777	-3.749169928	-3.282617212	0.061035156	-0.12207031	-0.061035156	2.7933349640000005	-8.72692842	-0.046655271600000006	-0.061035156	-0.061035156	0.061035156	2.5720214660000003	9.95432158	1.7752929320000002	0	-0.12207031	-0.12207031	-9.69113768	-0.30625	1.113745108	0	0	-0.061035156	-0.5144042932	9.789233426000001	2.445214856	-0.12207031	-0.24414062	-0.18310547	0.9606201080000001	9.7318116	-0.7105957068000001	-0.061035156	-0.061035156	-0.061035156	1539959932.405
-8.488867212	-3.7503662140000005	-3.21921376	0	0	-0.061035156	2.757446286	-8.75922824	0.03947753894	-0.12207031	-0.061035156	0	2.588769568	9.865796220000002	1.7417969240000002	0	-0.18310547	-0.12207031	-9.682763580000001	-0.30385742800000004	1.1269042932	0	0	-0.061035156	-0.5215820288	9.7066893	2.3578857820000003	0	-0.18310547	-0.12207031	0.915161142	9.72224092	-0.693847644	-0.061035156	0	-0.061035156	1539959932.444
-8.537914840000001	-3.81616214	-3.2479248200000006	0.061035156	0	-0.061035156	2.746679712	-8.77836911	0.02033691394	-0.12207031	0	0.061035156	2.5815917540000006	9.859814300000002	1.7776855040000001	0	-0.24414062	-0.12207031	-9.689941394000002	-0.33256836060000006	1.0922119110000001	0	0	-0.061035156	-0.5084228534	9.712670926000001	2.3519042540000004	-0.061035156	-0.12207031	-0.12207031	0.893627896	9.74257788	-0.678295926	-0.061035156	-0.061035156	-0.061035156	1539959932.484
-8.552270468000001	-3.803002896	-3.2706542540000005	0.061035156	-0.18310547	0	2.7706054320000004	-8.797509980000001	0.03229980432	0	-0.061035156	0	2.566040036	9.86699182	1.812377896	0	-0.18310547	-0.18310547	-9.701904254	-0.3289794928	1.107763678	0.061035156	-0.061035156	-0.061035156	-0.4342529254	9.7066893	2.3531005400000002	0	0.061035156	-0.12207031	0.9283202880000001	9.756933606	-0.6400146760000001	-0.061035156	-0.061035156	-0.061035156	1539959932.524
-8.450586060000001	-3.773095746	-3.1689697480000003	0	0.061035156	0	2.845971646	-8.81066893	0.13757324280000002	0.24414062	0.061035156	-0.12207031	2.5050292540000005	9.89689946	1.847070288	0	-0.18310547	-0.12207031	-9.687548920000001	-0.3373535144	1.0886230432000001	0	0	-0.061035156	-0.47851562500000006	9.72224092	2.406933606	0	-0.061035156	-0.12207031	0.8421875000000001	9.74257788	-0.6830810700000001	-0.061035156	-0.061035156	-0.061035156	1539959932.564
-8.475707968	-3.7982177520000002	-3.2275878600000003	0	0.061035156	0	2.70600589	-8.725732428	0.21413574280000003	-0.061035156	-0.24414062	0	2.51459964	9.94355432	1.874584964	0.061035156	-0.24414062	0.061035156	-9.668408246	-0.364868161	1.0898193390000002	0	0	-0.061035156	-0.5239746106000001	9.750951980000002	2.47392572	0	-0.12207031	-0.061035156	0.8637207068000001	9.71027806	-0.6723144568000001	-0.061035156	-0.061035156	0	1539959932.604
-8.534326080000001	-3.811376996	-3.2682617800000004	0	0.061035156	0	2.7634277160000003	-8.75444339	0.135180661	-0.18310547	0.061035156	0.061035156	2.6210692900000003	9.96628444	1.8530517180000001	0	-0.12207031	0.061035156	-9.70310054	-0.381616214	1.0862304712000002	-0.061035156	0	-0.061035156	-0.5263671924000001	9.780859620000001	2.489477536	-0.061035156	-0.061035156	-0.12207031	0.8661132788	9.712670926000001	-0.6651367212000001	-0.061035156	-0.061035156	0	1539959932.644
-8.5151857	-3.800610324	-3.2730469240000004	0	0.061035156	0	2.769409146	-8.792724640000001	-0.15192871400000002	-0.12207031	0.12207031	0.12207031	2.5086182100000003	9.925610520000001	1.8697998200000001	-0.061035156	0	-0.061035156	-9.7318116	-0.3349609424	1.1017822480000001	0	0	-0.061035156	-0.47373047120000006	9.73898912	2.3758300720000003	-0.061035156	0	-0.061035156	0.878076178	9.758129892000001	-0.6651367212000001	-0.061035156	-0.061035156	0	1539959932.684
-8.44938948	-3.7934326080000003	-3.2467285340000003	-0.061035156	0.061035156	-0.061035156	2.60671376	-8.838183606000001	-0.12202148560000001	0.30517578	-0.18310547	0	2.441625998	9.9100589	1.8375000000000001	-0.12207031	-0.061035156	-0.12207031	-9.709082068	-0.364868161	1.046752896	0	0.061035156	-0.061035156	-0.531152356	9.73540036	2.3542969240000002	-0.061035156	0	-0.061035156	0.898413089	9.7318116	-0.6531738220000001	-0.061035156	-0.061035156	0	1539959932.724
-8.482885880000001	-3.75754393	-3.23596196	-0.061035156	0.12207031	0	2.7143798920000006	-8.74606929	0.132788089	0.18310547	-0.24414062	-0.061035156	2.3746337860000004	9.87177716	1.8159667540000002	-0.12207031	-0.061035156	-0.18310547	-9.680371106	-0.424682608	1.0264160340000001	-0.061035156	0.061035156	-0.061035156	-0.5359375000000001	9.69472644	2.403344748	-0.061035156	0.12207031	0	0.885253894	9.71625998	-0.6519775360000001	-0.061035156	-0.061035156	0	1539959932.764
-8.524755890000002	-3.7862548920000005	-3.31252446	-0.061035156	0	0	2.845971646	-8.793920926	0.2225097644	-0.12207031	0.12207031	0	2.3674560700000002	9.88732878	1.8398925720000001	-0.12207031	0	-0.18310547	-9.673193390000002	-0.4139160144	1.025219748	-0.061035156	0	-0.061035156	-0.5646484424	9.707885880000001	2.45598143	0	0.24414062	0	0.88645018	9.73540036	-0.6555663939999999	-0.061035156	-0.061035156	0	1539959932.804
-8.503222840000001	-3.77548822	-3.354394568	-0.061035156	-0.061035156	0	2.7969239200000002	-8.84057608	0.0765625	-0.30517578	0.12207031	0	2.3889892180000003	9.96748004	1.832714856	-0.061035156	0.061035156	-0.12207031	-9.70429712	-0.37084961060000005	1.032397464	-0.061035156	0	-0.061035156	-0.6101074280000001	9.756933606	2.4655516200000003	-0.061035156	0.061035156	0	0.8744873200000001	9.749755890000001	-0.6651367212000001	-0.061035156	0	0	1539959932.844
-8.4900634	-3.75754393	-3.3197021760000003	-0.061035156	-0.061035156	0	2.726342752	-8.866894568000001	-0.014355469240000002	-0.24414062	0.061035156	-0.12207031	2.381811502	10.012939300000001	1.8195557100000002	-0.061035156	0.061035156	-0.061035156	-9.713867212	-0.424682608	1.0371826080000002	-0.061035156	0.061035156	-0.061035156	-0.6651367212000001	9.79401857	2.48828125	-0.12207031	-0.061035156	0	0.8649169928000001	9.74736322	-0.643603534	-0.061035156	0	0	1539959932.884
-8.47810054	-3.7647216460000004	-3.25151358	-0.12207031	-0.061035156	-0.061035156	2.67370607	-8.890820288	0.0	0	-0.061035156	-0.12207031	2.3483153960000003	9.919628600000001	1.8004150360000002	-0.061035156	0	-0.061035156	-9.712670926000001	-0.42229003600000004	1.032397464	-0.12207031	0	-0.061035156	-0.6017333966	9.71625998	2.469140576	-0.12207031	-0.061035156	-0.061035156	0.8565429712000001	9.719848740000002	-0.6352294928000001	-0.061035156	0	0	1539959932.924
-8.467334260000001	-3.7862548920000005	-3.2527099640000006	-0.061035156	0.061035156	-0.061035156	2.642602536	-8.85253894	0.0837402356	0	-0.12207031	-0.12207031	2.3710449280000003	9.91484424	1.7693115020000003	-0.061035156	0	-0.061035156	-9.72702626	-0.41511232	1.015649411	-0.12207031	0.061035156	-0.061035156	-0.5885742212	9.719848740000002	2.4751221040000004	-0.061035156	-0.061035156	-0.061035156	0.8625244110000001	9.7318116	-0.6220702880000001	-0.061035156	0	0	1539959932.964
-8.531933606	-3.77788089	-3.3651612400000004	-0.061035156	-0.12207031	-0.061035156	2.6796875	-8.83579074	0.09331054320000001	0.061035156	-0.061035156	-0.18310547	2.3794189300000004	9.888525360000001	1.820751996	-0.061035156	0.061035156	-0.061035156	-9.687548920000001	-0.41152344240000005	0.9929199280000001	-0.061035156	0.061035156	-0.061035156	-0.5981445288	9.677978240000002	2.4571777160000003	-0.061035156	0.061035156	0	0.8613281250000001	9.73061502	-0.613696286	-0.061035156	0	0	1539959933.004
-8.497240920000001	-3.817358426	-3.2909912140000004	0	-0.061035156	0	2.70361322	-8.838183606000001	0.132788089	0.24414062	0.4272461	-0.061035156	2.3734375	9.889721940000001	1.81118161	-0.12207031	0	-0.061035156	-9.701904254	-0.39238280760000005	0.9677978240000001	-0.12207031	0.061035156	-0.061035156	-0.642407248	9.683960160000002	2.43803714	-0.061035156	0	0	0.9223388580000002	9.74736322	-0.611303714	-0.061035156	0	0	1539959933.044
-8.47929712	-3.7886474640000007	-3.2586913940000004	0	0	0	2.6258545320000004	-8.728125	0.053833007200000005	0.061035156	0.061035156	0.061035156	2.3614746400000004	9.92441394	1.8099853240000001	-0.12207031	-0.061035156	0	-9.71745607	-0.37802735600000004	0.9713867212000001	-0.061035156	0	-0.061035156	-0.69504393	9.713867212	2.4643554320000005	-0.061035156	-0.061035156	0	0.9737792932	9.758129892000001	-0.617285144	-0.061035156	0	0	1539959933.084
-8.48049321	-3.794628894	-3.3101317900000002	0	0.061035156	0	2.595947284	-8.76879892	-0.06340332068	0	-0.061035156	0.061035156	2.35549321	9.90766574	1.790844748	-0.061035156	-0.061035156	0	-9.69233426	-0.41271972840000004	0.974975589	-0.061035156	0.061035156	-0.061035156	-0.6101074280000001	9.712670926000001	2.5181884000000005	-0.061035156	-0.061035156	0	0.8960205072	9.73659694	-0.60651857	-0.061035156	0	0	1539959933.124
-8.50561502	-3.7874510800000003	-3.323291034	0	0	0.061035156	2.749072284	-8.77836911	-0.16508788940000002	0.061035156	0	0.12207031	2.306445288	9.889721940000001	1.81118161	-0.061035156	0	0	-9.683960160000002	-0.41870117800000006	0.9582275360000001	-0.061035156	0	-0.061035156	-0.571826178	9.69472644	2.5086182100000003	-0.061035156	0	0	0.8876464660000001	9.734204074	-0.6017333966	-0.061035156	-0.12207031	0	1539959933.164
-8.45297824	-3.7431884000000006	-3.2682617800000004	0.061035156	0.12207031	0.061035156	2.726342752	-8.814257788	-0.031103515380000002	0.24414062	-0.061035156	0	2.2573974640000003	9.861010880000002	1.81716304	-0.061035156	0	-0.061035156	-9.7066893	-0.4342529254	0.9905273560000001	-0.061035156	0	-0.061035156	-0.5502929712000001	9.680371106	2.496655252	-0.061035156	0	0	0.9390869110000001	9.743774460000001	-0.6125	-0.061035156	0	0	1539959933.204
-8.528344748	-3.708496106	-3.3735351440000003	0.061035156	0	0.061035156	2.769409146	-8.76401358	0.15551757200000002	0	-0.061035156	0	2.2753417540000003	9.88732878	1.8351074280000002	0	0	-0.061035156	-9.697119110000001	-0.48808594240000003	0.974975589	-0.061035156	0.061035156	-0.061035156	-0.5239746106000001	9.701904254	2.5301512600000002	-0.061035156	0	0	0.9414794928000001	9.73540036	-0.5909667932	-0.061035156	0	0	1539959933.244
-8.571411240000002	-3.737207068	-3.32807608	0.061035156	-0.12207031	0.061035156	2.8316162140000003	-8.78076178	0.16389160340000003	-0.30517578	0.18310547	-0.061035156	2.304052716	9.911254500000002	1.8973144960000001	0	0.061035156	-0.061035156	-9.68515625	-0.47014160340000005	0.9630126800000001	-0.12207031	0	0	-0.5239746106000001	9.723437500000001	2.5540771760000003	-0.061035156	0	-0.061035156	0.891235324	9.72702626	-0.5598632788000001	-0.061035156	-0.061035156	0	1539959933.284
-8.5068116	-3.685766574	-3.2838134000000005	0	0.061035156	0.061035156	2.834008786	-8.82263179	0.06699218750000001	-0.36621094	0.18310547	0	2.3387451080000004	9.94714308	1.965502896	-0.061035156	0.061035156	-0.061035156	-9.73061502	-0.4761230432	0.9570312500000001	-0.12207031	0	0	-0.516796875	9.734204074	2.5229737400000003	-0.061035156	0	-0.061035156	0.94506839	9.77248552	-0.6005371106	-0.061035156	-0.061035156	0	1539959933.324
-8.47929712	-3.6821777160000004	-3.311328076	-0.061035156	0.061035156	0	2.7646241	-8.798706070000001	0.03828125	-0.24414062	0.12207031	-0.061035156	2.3219971040000003	9.933984620000002	2.003784146	-0.12207031	0	-0.061035156	-9.719848740000002	-0.45578614200000006	0.9582275360000001	-0.12207031	0	-0.061035156	-0.5514892572000001	9.701904254	2.528955072	-0.061035156	0	0	0.9965087860000001	9.72702626	-0.576611322	0	-0.061035156	0	1539959933.364
-8.56303714	-3.6510742800000004	-3.352001996	0	-0.061035156	0	2.7119873200000004	-8.766406250000001	-0.02990722644	-0.18310547	0.061035156	-0.061035156	2.32319339	9.89809604	1.971484424	-0.061035156	-0.061035156	-0.061035156	-9.71625998	-0.44621582460000003	0.9606201080000001	-0.12207031	0.061035156	-0.061035156	-0.5634521466	9.700707968000001	2.56245108	-0.12207031	-0.061035156	0	1.0180419928000002	9.73061502	-0.5897705072	-0.061035156	0	0	1539959933.404
-8.524755890000002	-3.6881591460000003	-3.3531983800000003	0	-0.12207031	0	2.674902356	-8.72214357	-0.056225586060000006	-0.18310547	0.061035156	0	2.34113768	9.92441394	1.9511474640000002	-0.061035156	0	-0.061035156	-9.724634080000001	-0.454589856	0.9606201080000001	-0.12207031	0.061035156	-0.061035156	-0.47373047120000006	9.724634080000001	2.573217752	-0.12207031	0	0	0.9869384980000001	9.743774460000001	-0.573022464	-0.061035156	-0.061035156	0	1539959933.444
-8.502026260000001	-3.68098143	-3.289794928	0	-0.061035156	0	2.7143798920000006	-8.790332068	0.04067382788	-0.12207031	0	0	2.32917482	9.874170320000001	1.9391846040000003	-0.061035156	0.061035156	-0.061035156	-9.72702626	-0.4605712860000001	0.931909146	-0.061035156	0.061035156	-0.061035156	-0.462963858	9.68515625	2.5744139400000003	-0.12207031	0	0	0.9977050720000001	9.74736322	-0.5790038940000001	0	0	0	1539959933.484
-8.492456070000001	-3.6905516200000004	-3.2909912140000004	-0.061035156	0	0	2.7765869600000004	-8.790332068	-0.02153320288	-0.18310547	0.061035156	0.061035156	2.3076415740000003	9.874170320000001	1.9200439300000003	-0.061035156	0.061035156	-0.061035156	-9.7401857	-0.49526367800000004	0.9175537140000001	-0.061035156	0.061035156	-0.061035156	-0.5120117212	9.666015380000001	2.56723642	-0.061035156	0.061035156	0	0.9642089660000001	9.74138179	-0.5885742212	-0.061035156	0	0	1539959933.524
-8.497240920000001	-3.658251996	-3.3173096040000005	0	-0.061035156	0	2.7371094240000002	-8.808276260000001	-0.053833007200000005	-0.12207031	0.061035156	0.061035156	2.30883786	9.87297374	1.9009033540000002	-0.12207031	0	-0.061035156	-9.701904254	-0.47014160340000005	0.893627896	-0.061035156	0.061035156	-0.061035156	-0.5813964856000001	9.63371556	2.5433105040000004	-0.061035156	0.061035156	0	0.9414794928000001	9.754540740000001	-0.5981445288	-0.061035156	-0.061035156	0	1539959933.564
-8.487670926	-3.617578076	-3.323291034	0	-0.12207031	-0.061035156	2.6772949280000002	-8.769995108000002	-0.0837402356	-0.18310547	0	0	2.288500998	9.82990764	1.8757812500000002	-0.12207031	-0.061035156	-0.061035156	-9.69951178	-0.4294677716	0.8840576080000001	-0.061035156	0	-0.061035156	-0.6268554712000001	9.581079074	2.519384784	-0.061035156	0	0	0.9977050720000001	9.71147464	-0.5778076080000001	0	0	0	1539959933.604
-8.5068116	-3.6534667540000005	-3.267065396	0	0	-0.061035156	2.60671376	-8.81186502	-0.1770507788	-0.12207031	-0.12207031	0	2.241845746	9.82751448	1.820751996	-0.12207031	-0.12207031	0	-9.680371106	-0.440234375	0.885253894	0	-0.061035156	0	-0.60651857	9.616967752	2.548095746	0	-0.061035156	0	0.9606201080000001	9.73659694	-0.6125	0	0	0	1539959933.644
-8.48049321	-3.7025146760000003	-3.2885987400000003	-0.061035156	0.061035156	-0.061035156	2.616284146	-8.713769568	-0.2918945288	0	-0.18310547	-0.061035156	2.2382567900000003	9.864599640000002	1.7681152160000002	-0.061035156	-0.18310547	0	-9.737792932000001	-0.45937500000000003	0.910375998	0	-0.061035156	0	-0.5431152356000001	9.686352340000001	2.5744139400000003	0.061035156	-0.061035156	-0.061035156	1.0048827880000002	9.72702626	-0.6005371106	-0.061035156	0	-0.061035156	1539959933.684
-8.519970746	-3.714477536	-3.302954074	-0.061035156	0	-0.061035156	2.595947284	-8.72692842	-0.3026611322	0.24414062	-0.12207031	-0.061035156	2.2813232820000002	9.9100589	1.79323732	0	-0.061035156	0	-9.73898912	-0.440234375	0.88645018	-0.061035156	0	0	-0.5670410144	9.719848740000002	2.6198730040000004	0.061035156	-0.061035156	-0.061035156	1.031201178	9.750951980000002	-0.6005371106	0	-0.061035156	-0.061035156	1539959933.724
-8.531933606	-3.6929442900000002	-3.3352538940000005	0	-0.061035156	-0.061035156	2.560058606	-8.76879892	-0.18901367800000002	0.4272461	-0.18310547	-0.12207031	2.215527356	9.858617720000002	1.8386962860000002	0	-0.061035156	0	-9.65405252	-0.4354492212	0.838598642	0	-0.061035156	0	-0.61848143	9.63371556	2.5313476440000002	0	0.061035156	-0.061035156	0.976171875	9.733007788	-0.593359375	-0.061035156	0	0	1539959933.764
-8.52954074	-3.737207068	-3.3472167540000006	0	0	-0.061035156	2.6378173920000005	-8.790332068	0.005981445288000001	0.4272461	-0.18310547	-0.12207031	2.1844238220000003	9.91484424	1.8697998200000001	-0.061035156	-0.12207031	0	-9.69592302	-0.43066405760000004	0.8433837860000001	0	-0.061035156	0	-0.65676268	9.676782248	2.47871106	0	-0.12207031	-0.061035156	0.9606201080000001	9.72822284	-0.5562744110000001	0	-0.061035156	0	1539959933.804
-8.512792932	-3.7395996400000002	-3.2885987400000003	0	-0.12207031	0	2.7371094240000002	-8.798706070000001	0.15192871400000002	0.30517578	-0.061035156	-0.061035156	2.168872104	9.926807100000001	1.8757812500000002	-0.061035156	-0.18310547	-0.061035156	-9.721044928000001	-0.41870117800000006	0.8565429712000001	0.061035156	-0.061035156	-0.061035156	-0.5981445288	9.73061502	2.5313476440000002	0	-0.12207031	-0.061035156	0.9869384980000001	9.733007788	-0.5849853534	-0.061035156	0	0	1539959933.844
-8.51040036	-3.71088858	-3.302954074	0	0.061035156	0	2.65576178	-8.83220198	0.16030273560000002	0.061035156	-0.12207031	0.061035156	2.1892089660000003	9.94714308	1.9164550720000002	-0.061035156	-0.12207031	-0.061035156	-9.713867212	-0.42587889400000006	0.8732910340000001	0.061035156	-0.061035156	-0.061035156	-0.538330072	9.753344748	2.5720214660000003	0	-0.061035156	-0.061035156	0.991723642	9.744970746000002	-0.5790038940000001	-0.061035156	0	0	1539959933.884
-8.54748552	-3.71926268	-3.3603759000000006	0.061035156	-0.12207031	0	2.6713134000000003	-8.77836911	0.1112548822	-0.12207031	0	0.061035156	2.159301718	9.928002700000002	1.967895468	-0.061035156	-0.18310547	-0.12207031	-9.701904254	-0.42229003600000004	0.8888427520000001	0.061035156	-0.061035156	-0.061035156	-0.5885742212	9.700707968000001	2.536132788	0	-0.061035156	-0.061035156	0.9630126800000001	9.724634080000001	-0.5981445288	-0.061035156	-0.061035156	0	1539959933.924
-8.47211911	-3.714477536	-3.3101317900000002	0	-0.061035156	-0.061035156	2.65576178	-8.84057608	0.01315917932	-0.18310547	0.12207031	0.061035156	2.19399411	9.925610520000001	1.9810547120000002	-0.12207031	-0.24414062	-0.12207031	-9.719848740000002	-0.40554199280000003	0.90678714	0.061035156	-0.061035156	-0.061035156	-0.6017333966	9.70310054	2.5157959260000005	0	-0.061035156	-0.061035156	0.9582275360000001	9.7485598	-0.5849853534	-0.061035156	-0.061035156	0	1539959933.964
-8.5151857	-3.721655252	-3.2814209260000005	0.061035156	0.061035156	0	2.5588623200000002	-8.766406250000001	0.02033691394	-0.24414062	0.12207031	0.061035156	2.2083496400000002	9.94953624	1.9858398560000001	-0.12207031	-0.30517578	-0.12207031	-9.734204074	-0.4342529254	0.931909146	0.061035156	-0.061035156	-0.061035156	-0.517993161	9.7485598	2.5409179320000006	-0.061035156	-0.18310547	-0.061035156	0.9582275360000001	9.73898912	-0.5813964856000001	0	-0.061035156	0	1539959934.004
-8.560644568	-3.69892572	-3.3197021760000003	0.061035156	-0.12207031	0	2.4571777160000003	-8.78435054	-0.01794433606	-0.24414062	-0.061035156	0.061035156	2.12341304	9.92441394	1.9786621400000002	-0.12207031	-0.5493164	-0.18310547	-9.746167032	-0.4474121106000001	0.9630126800000001	0.061035156	-0.061035156	-0.061035156	-0.5024413940000001	9.71625998	2.51459964	0.061035156	-0.12207031	-0.12207031	0.9486572480000001	9.74736322	-0.6101074280000001	0	-0.12207031	0	1539959934.044
-8.50441893	-3.68098143	-3.3197021760000003	0	-0.12207031	-0.061035156	2.5074219240000004	-8.808276260000001	0.0227294928	-0.24414062	-0.12207031	0.12207031	2.24663089	9.87058058	1.9978027160000003	-0.12207031	-0.48828125	-0.18310547	-9.744970746000002	-0.4378417932	0.9474609620000001	0.061035156	-0.061035156	-0.061035156	-0.5132080072	9.682763580000001	2.5002441100000006	0	-0.18310547	-0.061035156	0.9594238220000001	9.750951980000002	-0.6160888580000001	-0.061035156	-0.061035156	-0.061035156	1539959934.088
-8.51398912	-3.71088858	-3.261083966	0	-0.061035156	-0.061035156	2.5205810700000004	-8.77358426	0.03947753894	-0.30517578	-0.30517578	0.24414062	2.350707968	9.85742212	1.9367920320000003	-0.12207031	-0.24414062	-0.18310547	-9.73540036	-0.45339357	0.949853534	0.061035156	-0.061035156	-0.061035156	-0.42587889400000006	9.700707968000001	2.56484375	-0.061035156	-0.18310547	-0.061035156	0.970190396	9.73061502	-0.6029296924	0	-0.061035156	-0.061035156	1539959934.126
-8.521167032000001	-3.69892572	-3.24433606	0	-0.061035156	-0.061035156	2.6713134000000003	-8.78554712	-0.03947753894	-0.24414062	-0.24414062	0.24414062	2.3758300720000003	9.86699182	1.9140625000000002	-0.12207031	-0.24414062	-0.18310547	-9.725830072	-0.462963858	0.974975589	0	-0.061035156	-0.061035156	-0.401953125	9.73540036	2.5815917540000006	-0.061035156	-0.18310547	-0.061035156	0.991723642	9.7318116	-0.6017333966	0	-0.061035156	-0.061035156	1539959934.165
-8.55466304	-3.696533246	-3.3173096040000005	0	-0.12207031	-0.061035156	2.7885498200000005	-8.8046875	-0.05144042932000001	-0.24414062	-0.061035156	0.24414062	2.409326178	9.85502896	1.8841552520000002	0	0	-0.12207031	-9.750951980000002	-0.47492675720000005	0.9713867212000001	0	0	-0.061035156	-0.46774902160000004	9.709082068	2.5313476440000002	-0.061035156	0	-0.12207031	1.000097644	9.7401857	-0.5861816394	0	-0.061035156	-0.061035156	1539959934.206
-8.524755890000002	-3.6881591460000003	-3.2718505400000004	-0.061035156	-0.18310547	-0.12207031	2.795727536	-8.815454074	0.019140625	-0.18310547	-0.12207031	0.12207031	2.436840854	9.82751448	1.8937255400000002	0	0.061035156	-0.12207031	-9.719848740000002	-0.500048822	0.9426757788	0	0	-0.061035156	-0.49167482	9.6636232	2.5229737400000003	0	0	-0.12207031	0.9737792932	9.744970746000002	-0.6160888580000001	0	0	-0.061035156	1539959934.246
-8.496044928000002	-3.7204589660000003	-3.2251952880000005	-0.061035156	0	-0.12207031	2.878271466	-8.858520468	-0.0765625	-0.061035156	-0.12207031	-0.061035156	2.4404297120000003	9.837085159999999	1.9104736420000001	0	0.12207031	-0.061035156	-9.71027806	-0.46416014400000005	0.9127685700000001	-0.061035156	0	-0.061035156	-0.5263671924000001	9.677978240000002	2.5409179320000006	0	0.061035156	-0.12207031	0.9630126800000001	9.737792932000001	-0.6005371106	0	-0.061035156	-0.061035156	1539959934.31
-8.523559800000001	-3.7336182100000004	-3.249121106	-0.061035156	-0.12207031	-0.12207031	2.878271466	-8.858520468	-0.0765625	-0.061035156	-0.12207031	-0.061035156	2.3794189300000004	9.861010880000002	1.943969748	0.061035156	0.061035156	0	-9.71027806	-0.46416014400000005	0.9127685700000001	-0.061035156	0	-0.061035156	-0.5526855432	9.6636232	2.495458966	0.061035156	0.061035156	-0.12207031	0.9965087860000001	9.725830072	-0.61848143	0	0	-0.061035156	1539959934.324
-8.519970746	-3.770703076	-3.2539062500000004	-0.061035156	-0.12207031	-0.12207031	2.7765869600000004	-8.86210962	-0.1303955072	-0.12207031	-0.12207031	-0.18310547	2.3435302520000003	9.8765625	1.9403808900000001	0.061035156	0.061035156	0	-9.718652160000001	-0.4378417932	0.915161142	-0.061035156	0	-0.061035156	-0.6340332068000001	9.6636232	2.47392572	0.061035156	0.061035156	-0.061035156	0.9965087860000001	9.725830072	-0.61848143	0	0	-0.061035156	1539959934.364
-8.498437500000001	-3.8041992800000006	-3.216821286	-0.061035156	-0.061035156	-0.12207031	2.6976317900000004	-8.828613220000001	-0.2428466754	-0.061035156	-0.12207031	-0.18310547	2.313623004	9.894507280000001	1.9104736420000001	0	0.061035156	0.12207031	-9.7150634	-0.43066405760000004	0.899609375	0	0	0	-0.6519775360000001	9.68515625	2.47033696	0.061035156	0.061035156	-0.061035156	0.9965087860000001	9.725830072	-0.61848143	0	0	-0.061035156	1539959934.404
-8.5068116	-3.8041992800000006	-3.2180175720000004	0	-0.061035156	-0.061035156	2.644995108	-8.82263179	-0.2811279254	-0.061035156	-0.061035156	-0.18310547	2.2645751800000005	9.884936600000001	1.9176513580000003	0	0.061035156	0.12207031	-9.70310054	-0.4139160144	0.8708984620000001	-0.061035156	0	0	-0.642407248	9.668408246	2.4595702880000005	0.061035156	0.061035156	-0.061035156	0.9965087860000001	9.725830072	-0.61848143	0	0	-0.061035156	1539959934.444
-8.496044928000002	-3.81616214	-3.20007338	-0.061035156	-0.061035156	-0.12207031	2.5564697480000005	-8.865698380000001	-0.2380615216	0	-0.061035156	-0.18310547	2.205957068	9.92919928	1.874584964	0	0.061035156	0.12207031	-9.724634080000001	-0.37802735600000004	0.8673096040000001	0	0	0	-0.6615478240000001	9.719848740000002	2.45	0	0.061035156	-0.061035156	0.9965087860000001	9.725830072	-0.61848143	0	0	-0.061035156	1539959934.484
-8.518774460000001	-3.8484619600000003	-3.18332518	0	-0.061035156	-0.061035156	2.4571777160000003	-8.86210962	-0.19738769960000002	0.061035156	-0.18310547	-0.18310547	2.12341304	9.955517180000001	1.8793701080000003	0	0	0.061035156	-9.701904254	-0.42229003600000004	0.8362060700000001	0	0	-0.061035156	-0.732128894	9.718652160000001	2.446411142	0	0.061035156	-0.061035156	0.9965087860000001	9.725830072	-0.61848143	0	0	-0.061035156	1539959934.524
-8.54748552	-3.8101807100000005	-3.2299804320000005	0	-0.18310547	-0.061035156	2.45598143	-8.84177266	-0.135180661	0.12207031	-0.12207031	-0.12207031	2.1138427520000005	9.95192842	1.8638183900000003	-0.061035156	-0.061035156	0.061035156	-9.69233426	-0.40793457460000004	0.839794928	0	-0.061035156	0	-0.7871582068	9.69951178	2.386596646	0.061035156	-0.061035156	0	0.9965087860000001	9.725830072	-0.61848143	0	0	-0.061035156	1539959934.564
-8.524755890000002	-3.8281250000000004	-3.1952880400000003	0	-0.12207031	0	2.445214856	-8.838183606000001	-0.05502929712000001	0.18310547	0	-0.061035156	2.1521240020000003	9.9782473	1.8458740020000002	-0.061035156	-0.061035156	0.061035156	-9.680371106	-0.38999023560000007	0.832617212	0.061035156	-0.061035156	-0.061035156	-0.7763915740000001	9.744970746000002	2.4200927520000004	0	-0.12207031	0	0.9965087860000001	9.72822284	-0.6328369110000001	0	0	-0.061035156	1539959934.604
-8.51040036	-3.847265576	-3.1474366000000003	0	-0.061035156	0	2.43205571	-8.865698380000001	-0.03229980432	0.061035156	-0.061035156	0	2.154516574	9.9794429	1.8231445680000002	-0.061035156	-0.061035156	0	-9.682763580000001	-0.401953125	0.8529540740000001	0.061035156	-0.12207031	-0.061035156	-0.7799804712000001	9.75214856	2.4571777160000003	0	-0.12207031	0	0.9426757788	9.7401857	-0.6376221040000001	0	0	-0.061035156	1539959934.644
-8.502026260000001	-3.8329101440000004	-3.1952880400000003	0	-0.061035156	0	2.4811035340000003	-8.8728759	-0.11484375000000001	0.061035156	-0.061035156	0	2.1437500000000003	9.955517180000001	1.8422851440000003	-0.061035156	-0.12207031	0	-9.693530252	-0.40793457460000004	0.8565429712000001	0.061035156	-0.12207031	-0.061035156	-0.7273437500000001	9.73898912	2.404541034	0	-0.12207031	0	0.9390869110000001	9.721044928000001	-0.6328369110000001	-0.061035156	0	0	1539959934.684
-8.487670926	-3.813769568	-3.1330810700000002	0	-0.061035156	0	2.5050292540000005	-8.8561277	-0.09211425720000001	0.061035156	-0.061035156	0	2.159301718	9.919628600000001	1.8578369600000002	-0.061035156	-0.12207031	0	-9.69113768	-0.40314941100000007	0.8577392572	0.061035156	-0.12207031	-0.061035156	-0.7105957068000001	9.709082068	2.3794189300000004	0	-0.12207031	0	0.9390869110000001	9.721044928000001	-0.6328369110000001	-0.061035156	-0.061035156	0	1539959934.724
-8.4900634	-3.830517572	-3.1486327880000005	0	0	0	2.5337402160000004	-8.825024460000002	-0.06340332068	0.061035156	0	0	2.211938498	9.90527356	1.8398925720000001	-0.061035156	-0.18310547	-0.061035156	-9.701904254	-0.42827148560000006	0.8828613220000001	0.061035156	-0.12207031	-0.061035156	-0.6759033540000001	9.718652160000001	2.410522464	0	-0.12207031	0	0.88645018	9.744970746000002	-0.6292480432	-0.061035156	0	0	1539959934.764
-8.528344748	-3.8424804320000003	-3.1773437500000004	0	-0.061035156	0	2.5433105040000004	-8.807080072	-0.096899411	0.061035156	-0.061035156	0.061035156	2.2813232820000002	9.908862319999999	1.833911142	0	-0.12207031	-0.061035156	-9.713867212	-0.45339357	0.910375998	0	-0.12207031	-0.061035156	-0.6089111420000001	9.746167032	2.4392334260000004	0	-0.12207031	-0.061035156	0.92473143	9.733007788	-0.6328369110000001	-0.061035156	-0.061035156	0	1539959934.804
-8.54389676	-3.8245362400000005	-3.1773437500000004	0	-0.12207031	0	2.5612548920000004	-8.807080072	-0.1196289038	0.061035156	-0.061035156	0	2.3351562500000003	9.911254500000002	1.85544429	0	-0.12207031	-0.061035156	-9.72224092	-0.43066405760000004	0.9402832068000001	0	-0.12207031	-0.061035156	-0.5885742212	9.746167032	2.42607428	-0.061035156	-0.061035156	-0.061035156	0.92473143	9.733007788	-0.6328369110000001	-0.061035156	0	0	1539959934.844
-8.509204074000001	-3.841284146	-3.1414550720000003	-0.061035156	-0.061035156	0	2.57680661	-8.813061600000001	-0.10527343750000001	0	-0.061035156	-0.061035156	2.336352536	9.89091754	1.886547824	0	-0.061035156	-0.061035156	-9.73659694	-0.45339357	0.966601538	0	-0.061035156	-0.061035156	-0.611303714	9.721044928000001	2.4165038940000003	-0.061035156	-0.061035156	-0.061035156	0.8613281250000001	9.734204074	-0.641210962	-0.061035156	0	0	1539959934.884
-8.51159694	-3.823339856	-3.0995849640000004	-0.061035156	-0.061035156	0	2.586376996	-8.827417032000001	-0.1112548822	0	-0.061035156	0	2.366259784	9.889721940000001	1.8949219240000001	0	-0.061035156	0	-9.719848740000002	-0.4689453076	0.9606201080000001	0	-0.061035156	-0.061035156	-0.5837890576	9.71147464	2.410522464	0	-0.061035156	-0.061035156	0.8756836060000002	9.74138179	-0.6101074280000001	-0.061035156	0	0	1539959934.924
-8.518774460000001	-3.8245362400000005	-3.12709964	0	0	0	2.6222655759999998	-8.823827880000001	-0.09211425720000001	-0.061035156	0	-0.061035156	2.3746337860000004	9.89211412	1.930810504	0	-0.061035156	0	-9.71027806	-0.45339357	0.9677978240000001	0	-0.061035156	-0.061035156	-0.57421875	9.712670926000001	2.424877896	0	0	-0.061035156	0.8756836060000002	9.74138179	-0.6101074280000001	-0.061035156	-0.061035156	0	1539959934.964
-8.52595198	-3.803002896	-3.1139403960000003	0	-0.061035156	0	2.60910643	-8.826220746	-0.053833007200000005	-0.061035156	0	-0.061035156	2.363867212	9.9016848	1.947558606	0	0	0	-9.705493210000002	-0.45698242800000005	0.976171875	0	-0.061035156	-0.061035156	-0.5885742212	9.721044928000001	2.4153076080000004	0	0	-0.061035156	0.916357428	9.73659694	-0.6244628600000001	0	0	0	1539959935.004
-8.51398912	-3.7563476440000003	-3.1330810700000002	-0.061035156	0.061035156	0	2.593554712	-8.82023912	-0.02153320288	0	-0.061035156	-0.061035156	2.3710449280000003	9.91245108	1.9511474640000002	0	0	0.061035156	-9.707885880000001	-0.45578614200000006	0.9977050720000001	-0.061035156	-0.061035156	-0.061035156	-0.5909667932	9.723437500000001	2.428466754	-0.061035156	0	0	0.9307128600000001	9.71027806	-0.6220702880000001	-0.061035156	0	0	1539959935.044
-8.597729532	-3.7862548920000005	-3.160595746	0.061035156	-0.061035156	0	2.5839844240000005	-8.823827880000001	-0.050244139400000006	0	-0.061035156	-0.12207031	2.350707968	9.91364766	1.9487548920000002	0	0	0.061035156	-9.700707968000001	-0.43664550720000006	1.015649411	-0.061035156	-0.061035156	-0.061035156	-0.5790038940000001	9.725830072	2.4129150360000002	-0.061035156	0	0	0.9307128600000001	9.71027806	-0.6220702880000001	-0.061035156	-0.061035156	0	1539959935.084
-8.59892572	-3.7659179320000007	-3.15102536	0	-0.061035156	0	2.5313476440000002	-8.84177266	-0.06459961060000001	0	-0.061035156	-0.12207031	2.3208007200000003	9.931591460000002	1.9355957460000002	-0.061035156	0	0.061035156	-9.721044928000001	-0.381616214	1.002490216	-0.061035156	-0.061035156	-0.061035156	-0.61848143	9.72224092	2.3399413940000002	-0.061035156	0	0	1.032397464	9.760522660000001	-0.60651857	-0.061035156	-0.061035156	0	1539959935.124
-8.60371106	-3.7407959260000005	-3.180932608	0	-0.12207031	0	2.519384784	-8.826220746	-0.057421875000000004	-0.061035156	-0.061035156	-0.061035156	2.296875	9.928002700000002	1.8841552520000002	-0.12207031	-0.061035156	0	-9.705493210000002	-0.37683107	1.003686502	0	-0.061035156	-0.061035156	-0.6531738220000001	9.73540036	2.359082068	0	-0.061035156	0	1.0168457068	9.755737320000001	-0.611303714	-0.061035156	-0.061035156	0	1539959935.164
-8.59055162	-3.71926268	-3.12111821	-0.061035156	-0.12207031	0	2.5397216460000003	-8.815454074	-0.0657958966	-0.061035156	0	0	2.3219971040000003	9.93039586	1.8638183900000003	-0.12207031	-0.061035156	0	-9.67438948	-0.38400878600000005	1.0180419928000002	0	-0.061035156	-0.061035156	-0.6531738220000001	9.750951980000002	2.3746337860000004	-0.061035156	-0.061035156	0.061035156	1.0168457068	9.755737320000001	-0.611303714	-0.061035156	-0.061035156	0	1539959935.204
-8.576196580000001	-3.71926268	-3.0971923920000006	0	-0.061035156	0	2.593554712	-8.86091304	-0.03349609424	-0.061035156	0	0	2.287304712	9.89211412	1.833911142	-0.12207031	-0.12207031	0	-9.707885880000001	-0.4103271466	1.0575195288	0	-0.12207031	-0.061035156	-0.6148925720000001	9.734204074	2.378222644	-0.061035156	-0.061035156	0.061035156	0.9953125	9.73540036	-0.6029296924	-0.061035156	0	0	1539959935.244
-8.564233426000001	-3.7515625000000004	-3.0433594240000006	-0.061035156	0	0	2.6258545320000004	-8.858520468	0.00837402356	-0.061035156	-0.061035156	0	2.27294928	9.8765625	1.8219482820000001	-0.061035156	-0.061035156	0	-9.725830072	-0.4438232428	1.0754638580000002	0	-0.061035156	-0.061035156	-0.5251708966	9.75214856	2.424877896	-0.061035156	-0.061035156	-0.061035156	0.9378906250000001	9.73659694	-0.613696286	-0.061035156	0	0	1539959935.284
-8.575000000000001	-3.7455810700000005	-3.0971923920000006	-0.061035156	0	0	2.66174321	-8.829809800000001	0.023925780760000005	0	-0.12207031	0	2.31481929	9.868188400000001	1.876977536	-0.061035156	-0.061035156	0	-9.687548920000001	-0.49885253600000007	1.0575195288	0	-0.061035156	-0.061035156	-0.5072265576	9.725830072	2.447607428	0	0	-0.061035156	0.9378906250000001	9.73659694	-0.613696286	-0.061035156	-0.12207031	0	1539959935.324
-8.571411240000002	-3.7814697480000006	-3.0553222840000003	-0.061035156	0	0	2.709594748	-8.7963134	-0.00837402356	0.061035156	0	0	2.31481929	9.87297374	1.9284179320000001	0	0.061035156	-0.061035156	-9.69951178	-0.49406739200000005	1.038378894	0	-0.061035156	-0.061035156	-0.5275634784000001	9.70310054	2.447607428	0	0	-0.061035156	1.03957518	9.73898912	-0.5443115216000001	-0.061035156	0	0	1539959935.364
-8.577392572	-3.762329074	-3.0983885800000004	-0.061035156	-0.061035156	0	2.692846646	-8.815454074	-0.07416992212000001	0.061035156	0	0	2.3219971040000003	9.90048822	1.9511474640000002	0	0	-0.061035156	-9.7066893	-0.45937500000000003	1.0491455072	0	-0.061035156	-0.061035156	-0.569433606	9.712670926000001	2.45598143	-0.061035156	0	-0.061035156	0.9953125	9.734204074	-0.5479003894	-0.061035156	0	0	1539959935.404
-8.541503894	-3.762329074	-3.045751996	-0.061035156	0	0	2.6784912140000006	-8.777173020000001	-0.1363769568	0	-0.061035156	-0.061035156	2.319604532	9.918433	1.9942138580000002	0	0	-0.061035156	-9.709082068	-0.49526367800000004	1.053930661	-0.061035156	0	-0.061035156	-0.5837890576	9.743774460000001	2.446411142	-0.061035156	-0.061035156	-0.061035156	0.9953125	9.734204074	-0.5479003894	-0.061035156	0	0	1539959935.444
-8.559448380000001	-3.7360108800000003	-3.0469483800000003	-0.061035156	0.18310547	0	2.6533691100000003	-8.7963134	-0.1626953076	-0.061035156	0	-0.12207031	2.30883786	9.922021760000002	1.9989990020000004	-0.061035156	0	-0.061035156	-9.701904254	-0.49406739200000005	1.0563232428000002	-0.061035156	0	-0.061035156	-0.5622558606000001	9.73540036	2.4619628600000003	-0.061035156	-0.061035156	-0.061035156	1.0180419928000002	9.7318116	-0.5479003894	-0.061035156	-0.061035156	0	1539959935.484
-8.585766574	-3.737207068	-3.0995849640000004	0	0	0	2.5899658540000003	-8.783154254000001	-0.1208251996	-0.061035156	0.061035156	-0.061035156	2.289697284	9.902880399999999	2.003784146	-0.061035156	-0.061035156	-0.061035156	-9.712670926000001	-0.5096191394	1.0742675720000001	-0.061035156	0	-0.061035156	-0.5203857428	9.71027806	2.4667480040000003	-0.061035156	0	-0.061035156	0.9725830072	9.74736322	-0.571826178	-0.061035156	0	0	1539959935.524
-8.539111420000001	-3.7324219240000005	-3.1139403960000003	-0.061035156	0.12207031	-0.061035156	2.595947284	-8.83220198	-0.0897216754	-0.12207031	0	0	2.292089856	9.88015126	1.987036142	-0.061035156	-0.061035156	-0.061035156	-9.729418930000001	-0.5263671924000001	1.076660144	-0.061035156	0	-0.061035156	-0.5132080072	9.71625998	2.4727295320000002	-0.061035156	0	-0.061035156	0.9725830072	9.74736322	-0.571826178	-0.061035156	0	0	1539959935.564
-8.59892572	-3.7467773560000004	-3.2072509000000005	-0.061035156	0	-0.061035156	2.61867662	-8.847753894	-0.0454589856	-0.12207031	0.12207031	0	2.299267572	9.889721940000001	1.9726807100000001	-0.061035156	0	-0.061035156	-9.724634080000001	-0.5239746106000001	1.06589357	-0.061035156	0.061035156	-0.061035156	-0.501245108	9.72224092	2.489477536	-0.061035156	0	-0.061035156	0.9725830072	9.749755890000001	-0.5610595746000001	0	-0.061035156	-0.061035156	1539959935.604
-8.54270018	-3.737207068	-3.1306884000000004	-0.061035156	-0.061035156	-0.061035156	2.64379892	-8.844164840000001	0.05502929712000001	-0.12207031	0.12207031	0	2.3351562500000003	9.88732878	1.9355957460000002	-0.061035156	0	-0.061035156	-9.733007788	-0.5562744110000001	1.0491455072	-0.12207031	0.061035156	-0.061035156	-0.5443115216000001	9.712670926000001	2.48588858	-0.061035156	0.061035156	-0.061035156	0.976171875	9.73540036	-0.576611322	-0.061035156	-0.061035156	0	1539959935.644
-8.503222840000001	-3.744384784	-3.0983885800000004	-0.061035156	0.24414062	-0.061035156	2.686865216	-8.89440944	0.056225586060000006	-0.12207031	0.061035156	-0.061035156	2.3435302520000003	9.88613318	1.915258786	-0.061035156	0.061035156	-0.061035156	-9.724634080000001	-0.531152356	1.043164038	-0.061035156	0.061035156	-0.061035156	-0.5431152356000001	9.709082068	2.48229982	-0.061035156	0.061035156	-0.061035156	0.976171875	9.73540036	-0.576611322	-0.061035156	0	-0.061035156	1539959935.684
-8.570214660000001	-3.762329074	-3.2407471040000004	0	0.12207031	-0.061035156	2.6725097840000003	-8.881250000000001	0.019140625	-0.12207031	0.061035156	-0.061035156	2.359082068	9.883740020000001	1.911669928	-0.061035156	0.061035156	-0.061035156	-9.7150634	-0.5203857428	0.9821533540000001	-0.12207031	0.061035156	0	-0.5969482428	9.688745108	2.48229982	-0.061035156	0.061035156	-0.061035156	0.9965087860000001	9.73540036	-0.5526855432	0	-0.061035156	-0.061035156	1539959935.724
-8.52236322	-3.785058606	-3.2180175720000004	0	0	-0.061035156	2.751464856	-8.84057608	0.028710937500000002	-0.18310547	0.24414062	-0.12207031	2.332763678	9.894507280000001	1.90808107	-0.061035156	0	0	-9.7150634	-0.5036376800000001	0.974975589	-0.061035156	0.061035156	0	-0.61848143	9.707885880000001	2.44401857	0	0.061035156	-0.061035156	1.013256839	9.734204074	-0.5754150360000001	0	-0.061035156	-0.061035156	1539959935.764
-8.464941394	-3.762329074	-3.178540036	-0.061035156	0.24414062	-0.061035156	2.692846646	-8.80588408	-0.07536621106000001	-0.36621094	0.12207031	-0.12207031	2.27653804	9.87177716	1.876977536	-0.061035156	0.061035156	0	-9.71147464	-0.49406739200000005	0.94506839	-0.061035156	0.061035156	0	-0.6268554712000001	9.683960160000002	2.441625998	0	0.061035156	-0.061035156	1.013256839	9.734204074	-0.5754150360000001	0	0	0	1539959935.804
-8.52236322	-3.7814697480000006	-3.302954074	0	0.18310547	-0.061035156	2.7119873200000004	-8.797509980000001	-0.2835205072	-0.24414062	0.061035156	-0.061035156	2.255004892	9.88254442	1.8398925720000001	-0.061035156	0	0	-9.70429712	-0.4868896466	0.891235324	-0.061035156	0.061035156	0	-0.657958966	9.69592302	2.445214856	0	0.061035156	-0.061035156	0.9378906250000001	9.756933606	-0.5802001800000001	0	-0.061035156	-0.061035156	1539959935.844
-8.47810054	-3.7934326080000003	-3.2969726440000002	0	0.12207031	0	2.65935054	-8.742480432	-0.4330566394	0.061035156	0.061035156	0.061035156	2.2609863220000004	9.931591460000002	1.8398925720000001	0	0	0	-9.719848740000002	-0.47492675720000005	0.8708984620000001	-0.061035156	0.061035156	0	-0.6747070288	9.73061502	2.427270468	0	0.061035156	0	1.0264160340000001	9.73061502	-0.5861816394	0	-0.061035156	0	1539959935.884
-8.441015380000001	-3.762329074	-3.2503173920000004	0	0.24414062	0	2.573217752	-8.795117212000001	-0.227294928	0.30517578	-0.061035156	-0.061035156	2.231079074	9.919628600000001	1.8351074280000002	-0.061035156	0.061035156	0	-9.680371106	-0.454589856	0.833813498	-0.061035156	0.061035156	0	-0.723754892	9.71625998	2.43205571	0	0	-0.061035156	1.0264160340000001	9.73061502	-0.5861816394	0	0	0	1539959935.924
-8.482885880000001	-3.7659179320000007	-3.3292724640000007	0	0.30517578	0	2.6114991	-8.81066893	-0.132788089	0.24414062	-0.12207031	-0.061035156	2.213134784	9.91484424	1.8063964660000003	0	-0.061035156	0	-9.69233426	-0.4689453076	0.833813498	-0.061035156	0.061035156	0	-0.718969748	9.705493210000002	2.4153076080000004	0	0	-0.061035156	0.966601538	9.718652160000001	-0.6280517572	-0.061035156	0	0	1539959935.964
-8.463745108000001	-3.8053954680000004	-3.420190396	0	0.24414062	0	2.6031250000000004	-8.827417032000001	-0.01674804712	0.18310547	0	-0.061035156	2.20236821	9.94355432	1.847070288	0	-0.061035156	0	-9.69592302	-0.461767572	0.8218505890000001	-0.061035156	0	0	-0.69504393	9.7401857	2.409326178	0	0	-0.061035156	0.9977050720000001	9.73898912	-0.5825927716	0	-0.061035156	0	1539959936.004
-8.424267572	-3.78984375	-3.434545926	0	0.24414062	0	2.600732428	-8.827417032000001	0.03588867212	0.061035156	0.061035156	-0.061035156	2.195190396	9.90766574	1.8602295320000002	0	0	0	-9.729418930000001	-0.4450195288	0.8290283540000001	-0.061035156	0	0	-0.648388678	9.73061502	2.4200927520000004	-0.061035156	-0.061035156	-0.061035156	0.9977050720000001	9.73898912	-0.5825927716	0	0	0	1539959936.044
-8.424267572	-3.77189946	-3.512304712	0.061035156	0.18310547	0	2.575610324	-8.875268570000001	-0.03349609424	0.061035156	0.061035156	-0.061035156	2.2239013580000004	9.96030252	1.8793701080000003	0	0	-0.061035156	-9.750951980000002	-0.41870117800000006	0.839794928	-0.061035156	0.061035156	0	-0.641210962	9.758129892000001	2.4404297120000003	-0.061035156	-0.061035156	-0.061035156	0.994116214	9.74257788	-0.5849853534	-0.061035156	0	0	1539959936.084
-8.42666034	-3.7455810700000005	-3.541015576	0	0.12207031	0	2.5181884000000005	-8.834594748	-0.0418701178	0.12207031	-0.061035156	-0.061035156	2.2657714660000003	9.92919928	1.8973144960000001	0	0	-0.061035156	-9.656445288	-0.4450195288	0.7883544928000001	0	0	-0.061035156	-0.6902587860000001	9.712670926000001	2.4021484620000004	-0.061035156	-0.061035156	-0.061035156	1.002490216	9.734204074	-0.6101074280000001	0	-0.061035156	0	1539959936.124
-8.43503444	-3.7563476440000003	-3.5314452880000005	0.061035156	0.061035156	0.061035156	2.5744139400000003	-8.77836911	0.023925780760000005	0.12207031	0	0	2.29089357	9.911254500000002	1.89611821	-0.061035156	0	-0.061035156	-9.71027806	-0.4294677716	0.80390625	0	0	0	-0.699829074	9.700707968000001	2.4021484620000004	-0.12207031	-0.18310547	0	1.002490216	9.734204074	-0.6101074280000001	-0.061035156	-0.061035156	-0.061035156	1539959936.164
-8.4135009	-3.762329074	-3.561352536	0.061035156	0.061035156	0.061035156	2.57082518	-8.808276260000001	0.015551758180000002	0.061035156	0.12207031	0	2.32917482	9.919628600000001	1.872192392	-0.061035156	-0.061035156	-0.061035156	-9.729418930000001	-0.42587889400000006	0.8374023560000001	0	0	-0.061035156	-0.617285144	9.737792932000001	2.414111322	-0.12207031	-0.18310547	0	1.0551269568000001	9.7318116	-0.6208740020000001	0	0	0	1539959936.204
-8.446997300000001	-3.7384033540000003	-3.581689496	0	0	0	2.524169928	-8.787939300000001	-0.07536621106000001	0	-0.18310547	-0.12207031	2.3674560700000002	9.9016848	1.867407248	-0.061035156	-0.12207031	-0.061035156	-9.7318116	-0.424682608	0.855346646	0	-0.061035156	-0.061035156	-0.5658447284000001	9.7485598	2.427270468	-0.061035156	-0.061035156	0	0.9510498200000002	9.746167032	-0.5909667932	0	0	0	1539959936.244
-8.380004892	-3.7252441100000007	-3.5900634000000005	0	-0.061035156	0	2.7418945679999998	-8.827417032000001	-0.02033691394	0.061035156	-0.061035156	-0.061035156	2.3758300720000003	9.87297374	1.8793701080000003	-0.061035156	-0.061035156	-0.061035156	-9.7318116	-0.4474121106000001	0.8529540740000001	0	-0.061035156	-0.061035156	-0.5550781250000001	9.69951178	2.4117187500000004	0	-0.061035156	-0.061035156	0.9510498200000002	9.746167032	-0.5909667932	-0.061035156	-0.061035156	-0.061035156	1539959936.284
-8.40273462	-3.71328125	-3.5625489200000002	0.061035156	-0.061035156	-0.061035156	2.70839856	-8.790332068	0.04426269568	0.061035156	0.061035156	0	2.368652356	9.850244600000002	1.84946286	-0.061035156	-0.061035156	0	-9.75214856	-0.4474121106000001	0.898413089	0	0	-0.061035156	-0.553881839	9.69951178	2.41770018	0	-0.061035156	-0.061035156	1.043164038	9.746167032	-0.5873779254	0	-0.061035156	0	1539959936.324
-8.430249100000001	-3.6893554320000006	-3.5577635800000005	0	-0.12207031	-0.061035156	2.674902356	-8.740087860000001	0.028710937500000002	0	-0.061035156	0	2.368652356	9.850244600000002	1.84946286	-0.061035156	-0.061035156	0	-9.734204074	-0.4330566394	0.8888427520000001	0	0	-0.061035156	-0.5431152356000001	9.70429712	2.3937744600000004	0	-0.12207031	-0.061035156	1.043164038	9.746167032	-0.5873779254	-0.061035156	-0.061035156	-0.061035156	1539959936.364
-8.403930710000001	-3.7120849640000007	-3.512304712	0	-0.12207031	-0.061035156	2.698828076	-8.730517572	0.03229980432	0	0	-0.061035156	2.3519042540000004	9.861010880000002	1.8841552520000002	-0.061035156	-0.061035156	0	-9.729418930000001	-0.440234375	0.8625244110000001	0	0	-0.061035156	-0.5562744110000001	9.69472644	2.400952176	0	-0.061035156	-0.061035156	1.032397464	9.72224092	-0.6160888580000001	0	0	-0.061035156	1539959936.404
-8.394360520000001	-3.7240478240000003	-3.521875	0	-0.061035156	-0.061035156	2.6174804320000002	-8.737695288000001	-0.00837402356	0	-0.061035156	0	2.3542969240000002	9.85742212	1.8697998200000001	0	-0.061035156	0	-9.712670926000001	-0.440234375	0.8362060700000001	0	0	-0.061035156	-0.6017333966	9.683960160000002	2.421289038	0	-0.061035156	-0.061035156	0.9797607428000001	9.7485598	-0.6352294928000001	-0.061035156	-0.061035156	-0.061035156	1539959936.444
-8.43981929	-3.7503662140000005	-3.5266601440000005	0	-0.18310547	-0.061035156	2.557666034	-8.72453624	-0.037084961060000005	0	-0.12207031	-0.061035156	2.333959964	9.884936600000001	1.8650146760000001	0	-0.061035156	0	-9.712670926000001	-0.44980469240000004	0.8182617212000002	0	0	-0.061035156	-0.6125	9.71745607	2.42368161	0	0	-0.061035156	1.0455566100000002	9.74736322	-0.60651857	0	-0.061035156	-0.061035156	1539959936.484
-8.43742662	-3.714477536	-3.505126996	-0.061035156	-0.12207031	-0.061035156	2.56245108	-8.758032248000001	-0.015551758180000002	-0.061035156	-0.061035156	0	2.286108426	9.920825180000001	1.848266574	0	-0.061035156	0	-9.73540036	-0.43186035340000006	0.84816893	0	-0.061035156	-0.061035156	-0.6125	9.737792932000001	2.43205571	0	0	-0.061035156	1.0455566100000002	9.74736322	-0.60651857	-0.061035156	0	-0.061035156	1539959936.524
-8.43383786	-3.7395996400000002	-3.458471646	-0.061035156	-0.18310547	-0.061035156	2.5445067900000002	-8.825024460000002	0.001196289038	-0.061035156	-0.12207031	-0.061035156	2.288500998	9.94355432	1.8638183900000003	0	-0.061035156	0	-9.723437500000001	-0.44980469240000004	0.8457763580000002	0	-0.061035156	-0.061035156	-0.6148925720000001	9.755737320000001	2.4392334260000004	0	0	-0.061035156	0.9677978240000001	9.712670926000001	-0.659155252	-0.061035156	-0.061035156	-0.061035156	1539959936.564
-8.462548920000001	-3.65944838	-3.399853534	-0.061035156	-0.48828125	-0.12207031	2.624658246	-8.844164840000001	0.06699218750000001	-0.061035156	-0.18310547	-0.061035156	2.326782248	9.918433	1.9009033540000002	0	-0.061035156	0	-9.71027806	-0.46655273560000005	0.8529540740000001	0	-0.061035156	-0.061035156	-0.5837890576	9.729418930000001	2.428466754	0	-0.061035156	-0.061035156	0.900805661	9.6552491	-0.6256591459999999	0	0	-0.061035156	1539959936.604
-8.321386780000001	-3.4417237400000005	-3.2862060700000004	0.061035156	-0.4272461	0	2.616284146	-8.80947284	0.1315917932	-0.061035156	-0.061035156	0	2.3351562500000003	9.8933107	1.906884784	0	0	-0.061035156	-9.648071580000002	-0.4868896466	0.84816893	-0.061035156	-0.061035156	-0.061035156	-0.5263671924000001	9.724634080000001	2.43205571	-0.061035156	0	-0.12207031	0.900805661	9.6552491	-0.6256591459999999	-0.061035156	-0.12207031	-0.18310547	1539959936.643
-8.17902806	-3.2323730040000007	-3.4907714660000004	-0.061035156	0.12207031	-0.061035156	2.5791992800000005	-8.76879892	0.16628417539999998	-0.061035156	-0.12207031	0	2.369848642	9.8179438	1.967895468	0	0.12207031	-0.12207031	-9.575097840000002	-0.501245108	0.893627896	-0.061035156	-0.12207031	-0.061035156	-0.461767572	9.66003444	2.3531005400000002	-0.061035156	0	-0.12207031	0.855346646	9.52604982	-0.765625	-0.061035156	0.061035156	-0.18310547	1539959936.684
-8.24482428	-3.3149170320000003	-3.6797851440000002	-0.061035156	0.18310547	-0.18310547	2.56484375	-8.716162140000002	0.21413574280000003	-0.061035156	-0.12207031	0	2.4296630400000003	9.680371106	1.9858398560000001	0	0.12207031	-0.12207031	-9.54638678	-0.49885253600000007	0.9283202880000001	-0.24414062	-0.061035156	-0.061035156	-0.2512207068	9.593042032000001	2.255004892	-0.12207031	0	-0.12207031	1.287207068	9.688745108	-0.83022464	-0.18310547	0.36621094	-0.18310547	1539959936.723
-8.503222840000001	-3.476416034	-4.10566394	-0.12207031	0.4272461	-0.30517578	2.47033696	-8.607299820000001	0.1495361322	0	-0.30517578	-0.12207031	2.5301512600000002	9.73061502	1.9798584260000003	0	0.18310547	-0.18310547	-9.6552491	-0.27993163940000004	1.076660144	-0.36621094	-0.12207031	0	-0.02033691394	9.688745108	2.1066650360000003	-0.30517578	0.18310547	-0.12207031	1.287207068	9.688745108	-0.83022464	-0.24414062	0.36621094	-0.24414062	1539959936.763
-8.740087860000001	-3.4166014400000004	-4.510009784	-0.30517578	-0.30517578	-0.30517578	2.4165038940000003	-8.58098143	0.027514648560000004	-0.061035156	-0.36621094	-0.24414062	2.6354248200000003	10.05720198	1.9140625000000002	0	0.36621094	-0.61035156	-9.843066100000001	-0.014355469240000002	1.2106445288	-0.48828125	0	0.061035156	0.027514648560000004	10.04882788	1.8697998200000001	-0.30517578	0.18310547	-0.12207031	1.4702392180000001	9.91484424	-0.79194339	-0.24414062	0.36621094	-0.30517578	1539959936.803
-8.63601088	-3.417797824	-4.458569290000001	-0.7324219	-0.5493164	-0.4272461	2.35549321	-8.789135880000002	0.0681884784	-0.24414062	-0.4272461	-0.18310547	2.8136719240000003	10.26296376	1.876977536	0	0.36621094	-0.61035156	-9.88134784	0.14235839660000002	1.3422363220000002	-0.5493164	0	-0.061035156	-0.0418701178	10.27971196	1.790844748	-0.4272461	0.36621094	-0.18310547	2.0743652160000003	9.82392572	-0.49645996400000003	-0.30517578	0.36621094	-0.24414062	1539959936.843
-8.62045926	-3.487182608	-4.240844748000001	-0.7324219	-0.79345703	-0.36621094	2.3172119600000003	-8.89919429	0.2237060504	-0.4272461	-0.4272461	-0.12207031	2.9368896760000003	10.25578624	1.9009033540000002	0	0.36621094	-0.7324219	-9.852636780000001	0.17824707460000003	1.3362548920000001	-0.61035156	0.12207031	-0.18310547	-0.1614990216	10.26176718	1.9176513580000003	-0.4272461	0.36621094	-0.30517578	2.0743652160000003	9.82392572	-0.49645996400000003	-0.36621094	0.30517578	-0.12207031	1539959936.883
-8.421875	-3.4692382200000003	-4.06977536	-0.7324219	-1.4038086	-0.36621094	2.3758300720000003	-8.69702176	0.5467041034000001	-0.5493164	-0.4272461	0	2.9368896760000003	10.25578624	1.9009033540000002	-0.061035156	0.36621094	-0.6713867	-9.801196580000001	0.11604003600000001	1.27524411	-0.79345703	0.24414062	-0.24414062	-0.2189208966	9.98542482	2.1066650360000003	-0.6713867	0.36621094	-0.4272461	2.5086182100000003	9.721044928000001	-0.269165036	-0.5493164	0.4272461	0.12207031	1539959936.923
-8.059399460000002	-3.716870108	-3.4261719240000006	-0.5493164	-1.7700195	-0.24414062	2.336352536	-8.421875	0.6675292932	-0.48828125	-0.5493164	0.061035156	2.66174321	9.85502896	2.0576172120000003	-0.061035156	0.30517578	-0.61035156	-9.645678420000001	0.04426269568	1.2058593750000002	-0.79345703	0.4272461	-0.36621094	-0.3194091754	9.71027806	2.2645751800000005	-0.8544922	0.36621094	-0.48828125	4.72893071	9.16357428	0.6818847840000001	-0.48828125	-0.061035156	0.7324219	1539959936.964
-8.11682158	-3.803002896	-2.5229737400000003	-0.8544922	-2.1972656	-0.12207031	2.3112304320000003	-8.2771241	0.5287597644	-0.18310547	-1.0375977	0.24414062	2.3435302520000003	9.595434800000001	2.11743161	-0.18310547	0.24414062	-0.5493164	-9.418384080000001	-0.18303222840000002	1.12211911	-0.6713867	0.4272461	-0.4272461	-0.540722644	9.360961960000001	2.551684604	-0.48828125	0.5493164	-0.48828125	4.72893071	9.16357428	0.6818847840000001	-1.0375977	0.79345703	1.8310547	1539959937.004
-8.68864766	-3.877172824	-1.605419928	-0.5493164	-0.18310547	-0.24414062	2.5181884000000005	-8.162280252	0.2918945288	0	-1.7089844	0.36621094	2.0253173920000003	9.552368210000001	2.098291034	-0.24414062	-0.061035156	-0.4272461	-9.688745108	-0.7010253600000002	1.199877896	-0.36621094	0.48828125	-0.6713867	-0.5993408246	9.290380890000002	3.2539062500000004	-0.48828125	0.5493164	-0.48828125	4.60930162	9.66481929	-0.028710937500000002	-1.3427734	2.1972656	2.4414062	1539959937.043
-9.96748004	-3.4596679320000003	-2.1293945680000004	0.4272461	0.61035156	-0.4272461	2.9799560700000005	-8.23764676	-0.2260986322	-0.061035156	-2.319336	0.36621094	1.650878894	10.03686502	2.08513179	-0.18310547	-0.30517578	-0.18310547	-10.50700728	-1.2297851440000003	1.61977536	-0.24414062	0.91552734	-0.6713867	-0.71538089	9.76770018	3.927417032	-0.24414062	0.36621094	-0.61035156	1.9762695680000002	11.605200180000002	0.2260986322	-0.61035156	2.2583008	3.112793	1539959937.083
-10.243823380000002	-3.5027344240000007	-2.64140625	0.61035156	-0.8544922	-0.61035156	3.4788086060000003	-8.76521016	-0.885253894	-0.061035156	-2.380371	0.18310547	1.3661621400000001	10.314403960000002	2.282519568	0.061035156	-0.48828125	-0.061035156	-10.223486420000002	-1.256103534	1.6736084260000001	-0.30517578	0.8544922	-0.48828125	-0.7416992212000001	10.097875900000002	4.002783246	0	0.61035156	-0.79345703	1.9762695680000002	11.605200180000002	0.2260986322	-0.24414062	1.5869141	3.7231445	1539959937.123
-9.23774411	-3.2275878600000003	-2.288500998	0.7324219	-0.7324219	-0.7324219	3.9621094240000003	-9.36933606	-1.2333740020000001	-0.12207031	-1.5869141	0.48828125	1.0551269568000001	9.920825180000001	2.575610324	0.48828125	-0.18310547	-0.18310547	-10.1241938	-1.3362548920000001	1.5551757200000003	-0.24414062	0.91552734	-0.36621094	-0.7775878600000001	9.62055661	3.8041992800000006	0	0.4272461	-0.8544922	1.65805661	10.691235520000001	0.0657958966	-0.5493164	0.7324219	3.112793	1539959937.163
-8.291479532	-3.0361816100000003	-2.000195288	0.12207031	-0.24414062	-0.79345703	4.244433606	-9.30234375	-1.2106445288	-0.36621094	-0.6713867	0.91552734	0.717773462	9.23774411	2.624658246	0.61035156	0.36621094	-0.4272461	-9.472216754	-1.355395468	1.320703076	0.061035156	0.9765625	-0.36621094	-0.8541503600000001	8.7795652	3.6080077880000005	-0.061035156	0.12207031	-0.91552734	2.204760782	7.944555710000001	-0.4904785144	0.12207031	0.18310547	2.4414062	1539959937.203
-8.05461412	-2.9907226440000003	-1.656860324	0.24414062	-0.7324219	-0.48828125	4.40234375	-8.584570288	-1.0670898560000002	-0.61035156	0.24414062	0.9765625	0.7728027160000001	8.718554712000001	2.5744139400000003	0.5493164	0	-0.6713867	-8.892016574000001	-1.4606689300000002	0.985742212	0.30517578	0.8544922	-0.24414062	-0.9881347840000001	8.18500998	3.5565673920000003	-0.061035156	-0.061035156	-0.9765625	2.204760782	7.944555710000001	-0.4904785144	0.5493164	0.7324219	1.5869141	1539959937.243
-8.061792032000001	-2.7658202880000005	-1.55158696	0.18310547	0.36621094	-0.61035156	4.594946286	-8.01992212	-0.773999002	-0.79345703	0.5493164	0.61035156	1.013256839	8.80349092	2.43803714	0.4272461	-0.4272461	-0.79345703	-8.890820288	-1.738207968	0.885253894	0.36621094	0.79345703	-0.12207031	-0.9821533540000001	8.271142572	3.603222644	-0.18310547	-0.36621094	-0.9765625	3.2275878600000003	7.619164840000001	-0.24165038940000003	1.159668	1.8920898	0.6713867	1539959937.283
-8.756836060000001	-2.5720214660000003	-1.7645263580000001	0.48828125	0.5493164	-0.48828125	4.627246106	-7.905077880000001	-0.6759033540000001	-0.61035156	0.6713867	0.36621094	1.2608886780000002	9.07863768	2.29089357	0.4272461	-0.48828125	-0.8544922	-9.0092527	-1.915258786	0.8840576080000001	0.24414062	0.79345703	0.12207031	-0.907983426	8.62763678	3.8125733800000003	-0.061035156	-0.30517578	-0.9765625	2.7526612400000006	7.9625	0.30625	1.5258789	1.8310547	0.36621094	1539959937.323
-8.851342752	-2.7634277160000003	-2.05522464	0.24414062	0.4272461	-0.4272461	4.344921924	-8.342919928	-0.7117919928	0.061035156	0.48828125	0.18310547	1.610205072	9.29636232	2.359082068	0.61035156	-0.61035156	-0.91552734	-9.035571580000001	-1.9942138580000002	0.9031982428000002	0.24414062	0.61035156	0.24414062	-0.9677978240000001	8.866894568000001	3.9190429320000004	0.30517578	-0.4272461	-0.91552734	2.7526612400000006	7.9625	0.30625	1.953125	0.4272461	0.48828125	1539959937.363
-8.795117212000001	-3.2874023560000003	-2.081542932	0.24414062	1.159668	-0.30517578	4.161889676	-8.712573380000002	-0.619677716	0.061035156	0.48828125	0.18310547	1.610205072	9.29636232	2.359082068	0.8544922	-0.4272461	-0.8544922	-9.34780252	-1.8973144960000001	0.909179712	0.18310547	0.4272461	0.4272461	-0.994116214	8.939868210000002	3.716870108	0.30517578	-0.4272461	-0.91552734	3.48957518	8.09648462	1.5743163940000002	2.319336	-0.8544922	0.61035156	1539959937.403
-9.368139480000002	-3.198876996	-2.3172119600000003	0.30517578	0.24414062	-0.30517578	4.213330072000001	-9.058300720000002	-0.643603534	0.24414062	0.18310547	-0.30517578	1.9762695680000002	9.478198380000002	2.57680661	0.8544922	-0.36621094	-0.7324219	-9.45427266	-1.516894568	0.8708984620000001	0.24414062	0.36621094	0.6713867	-1.0347900360000002	8.90996106	3.47402356	0.36621094	-0.6713867	-0.79345703	7.40622554	8.47211911	-0.015551758180000002	2.6855469	-2.1972656	0.8544922	1539959937.443
-9.847851440000001	-2.9261230040000004	-2.09948732	0.061035156	-0.18310547	-0.061035156	-31.810522660000004	0.00478515625	36.7320562	-1124.3286	-202.63672	-1027.4658	2.0695800720000004	9.3322509	2.6126952880000003	0.7324219	-0.61035156	-0.4272461	-9.19467752	-1.32788089	0.7010253600000002	0.61035156	0.24414062	0.79345703	-1.149633786	8.777173020000001	3.446508786	0.5493164	-0.8544922	-0.48828125	7.40622554	8.47211911	-0.015551758180000002	1.2207031	-3.540039	0.36621094	1539959937.483
-9.96628444	-2.8447753600000003	-2.013354532	-0.5493164	0.061035156	0	3.6666259000000005	-8.78435054	-0.5144042932	0.061035156	0.7324219	-0.18310547	2.233471646	9.38847644	2.595947284	0.5493164	-1.0375977	-0.061035156	-9.24611821	-1.542016574	0.5227783246000001	0.61035156	0.30517578	0.79345703	-1.1627929712000002	8.847753894	3.552978534	0.5493164	-0.8544922	-0.48828125	7.705298020000001	8.34650908	-0.6256591459999999	0.4272461	-2.0141602	0	1539959937.523
-9.843066100000001	-3.4812010800000004	-2.8399902160000003	-0.4272461	-0.6713867	0.061035156	3.5063233800000004	-9.067871106	-0.534741214	0.061035156	0.7324219	-0.18310547	2.233471646	9.38847644	2.595947284	0.48828125	-1.2207031	0.30517578	-10.02011682	-1.580297824	0.3612792932	0.6713867	0	0.91552734	-1.1627929712000002	8.847753894	3.552978534	0.79345703	-0.91552734	-0.30517578	5.711084260000001	8.6599366	-1.3302734620000003	-0.6713867	-0.5493164	-1.4648438	1539959937.563
-9.433935700000001	-6.654956070000001	-3.3244873200000002	-1.0986328	2.9296875	-0.79345703	3.208447284	-10.05959514	-0.9366943390000001	0	1.2207031	-0.061035156	2.872290036	11.715259080000001	2.6665283540000004	0.5493164	-0.91552734	0.5493164	-10.924511780000001	-1.550390576	0.052636719240000004	0.36621094	-0.30517578	0.91552734	-0.8948242212000002	11.26545378	3.50393071	0.91552734	0.061035156	0.24414062	5.7649170320000005	9.149218750000001	0.6053222644	-0.6713867	0.91552734	-1.4648438	1539959937.603
-10.2163089	-6.836792032000001	-2.424877896	1.5869141	-3.2348633	0.91552734	2.5899658540000003	-10.96997104	-1.62575679	0.4272461	1.2207031	0.12207031	3.0995849640000004	12.96179164	2.7765869600000004	0.5493164	0	0.6713867	-12.50241664	-0.5993408246	-0.31701660340000004	-0.24414062	-0.061035156	0.9765625	-1.052734375	12.450976440000002	2.976367212	0.91552734	0.061035156	0.24414062	5.668017572	12.015527160000001	-1.297973642	-1.5258789	1.5869141	-1.159668	1539959937.643
-7.455273560000001	-4.338940396	-2.4595702880000005	-0.4272461	2.9296875	0.30517578	1.732226538	-10.997485520000001	-1.532446286	1.159668	-0.12207031	-1.0986328	3.160595746	13.023999100000001	2.6150878600000005	0.36621094	0.9765625	0.6713867	-11.24152806	0.0909179712	-1.1855224640000002	0.18310547	0.4272461	0.61035156	-2.345922824	12.272729140000001	2.777783246	0.79345703	0.9765625	0.5493164	0.855346646	8.81784694	-1.987036142	-1.8920898	0.48828125	-1.3427734	1539959937.683
-8.419482428	-4.591357428	-3.7611327880000003	0.36621094	1.8920898	0.24414062	1.3996582460000002	-8.99609375	-0.48808594240000003	1.159668	-0.12207031	-1.0986328	2.662939496	11.44011232	2.0659912140000003	-0.24414062	1.7089844	1.0375977	-9.60620108	0.03588867212	-1.8063964660000003	-0.24414062	-0.48828125	0.4272461	-3.116332968	10.509399460000001	2.4667480040000003	-0.061035156	0.9765625	1.3427734	0.855346646	8.81784694	-1.987036142	0.30517578	-2.1972656	-2.4414062	1539959937.723
-7.718457068	-4.909570288	-3.817358426	-0.061035156	-0.36621094	0.61035156	1.1173339660000001	-7.8153564300000005	-0.5072265576	-0.36621094	0.61035156	-0.5493164	2.4930663940000004	10.64099092	1.427172824	-0.79345703	1.4648438	1.953125	-9.56672374	0.6041259784	-1.75495607	-0.24414062	-0.8544922	0.12207031	-2.5050292540000005	9.532031250000001	1.69633786	-0.061035156	0.9765625	1.3427734	3.0971923920000006	9.410009980000002	-2.25859375	0.30517578	0.4272461	-2.5024414	1539959937.763
-7.728027160000001	-4.024316394	-3.9788574280000004	-1.3427734	0.91552734	0.18310547	0.4330566394	-8.192187500000001	-0.764428714	0.24414062	0.61035156	-0.24414062	2.68566893	10.843163940000002	0.8649169928000001	-1.159668	1.0986328	2.319336	-9.304736420000001	0.955834964	-1.1675781250000001	-0.061035156	-0.9765625	0.061035156	-1.9140625000000002	9.90766574	1.4738280760000002	-1.159668	0.4272461	2.1362305	1.05991214	9.515283246000001	-1.1735596040000003	0.18310547	0.5493164	-2.746582	1539959937.803
-8.407519568	-3.5589599640000005	-3.968090854	-0.48828125	-0.18310547	0.36621094	0.5455078076000001	-8.833398560000001	-0.17824707460000003	0.79345703	0	0.12207031	2.483496106	10.52136232	0.3756347644	-1.5869141	1.7700195	2.1972656	-9.46623552	0.44980469240000004	-0.416308606	0	-1.0375977	0	-1.2884033540000002	10.073950180000002	1.51928714	-0.48828125	0.24414062	1.8920898	1.05991214	9.515283246000001	-1.1735596040000003	0.12207031	-0.7324219	-2.746582	1539959937.843
-7.65146466	-3.4967528960000003	-3.39506839	-0.7324219	-0.30517578	0.24414062	0.5455078076000001	-8.833398560000001	-0.17824707460000003	0.79345703	0	0.12207031	2.483496106	10.52136232	0.3756347644	-1.6479492	1.3427734	1.8310547	-9.0858152	-0.2260986322	0.025122070680000004	-0.7324219	-0.7324219	-0.24414062	-0.7416992212000001	9.3238768	1.814770468	-0.48828125	0.24414062	1.8920898	1.179541034	9.377710160000001	-1.2692626800000002	0.18310547	-1.0375977	-2.9296875	1539959937.883
-7.211230432000001	-3.40942392	-3.1905028960000004	-0.36621094	-0.30517578	0	1.52526857	-7.50671376	0.679492212	-0.12207031	0.061035156	0.36621094	2.634228534	8.48527806	0.03828125	-1.2207031	0.18310547	1.7700195	-8.76879892	0.31103514400000004	0.36367187500000003	-0.9765625	-0.7324219	-0.18310547	-0.1626953076	8.653955072	1.848266574	0.061035156	0.30517578	1.2817383	1.57551268	9.103759980000001	-0.8541503600000001	0.12207031	-0.18310547	-2.9296875	1539959937.923
-7.2279782400000006	-2.95961911	-3.408227536	-0.4272461	0	-0.4272461	1.5575683900000001	-7.1502197480000005	0.3529052716	-0.30517578	-0.4272461	0.061035156	2.940478534	8.23764676	0.1686767572	-0.79345703	-0.18310547	1.7089844	-8.766406250000001	0.4868896466	0.6842773560000001	-1.0375977	-0.48828125	-0.24414062	0.0980957068	8.584570288	1.774096646	-0.24414062	0.8544922	0.6713867	1.57551268	9.103759980000001	-0.8541503600000001	0.36621094	0.30517578	-2.8686523	1539959937.963
-7.17653804	-3.1534179320000004	-3.6235596040000004	-0.18310547	0.4272461	-0.48828125	1.7633300720000002	-7.16577176	0.15910644960000003	-0.24414062	-0.8544922	0.12207031	2.940478534	8.23764676	0.1686767572	-0.36621094	0.36621094	1.4038086	-8.90996106	0.5598632788000001	0.976171875	-1.0986328	-0.30517578	-0.36621094	0.08732910340000001	8.791528060000001	1.6999267180000002	-0.24414062	0.8544922	0.6713867	1.408032248	9.1875	-0.88046875	0.4272461	0.18310547	-2.5634766	1539959938.003
-7.5952391200000005	-3.4213867800000006	-3.69892572	-0.36621094	1.2207031	-0.36621094	1.8973144960000001	-7.243530252000001	-0.001196289038	-0.36621094	-1.0986328	0.5493164	2.9045898560000003	8.720947480000001	0.7201660340000001	0	1.2817383	0.8544922	-8.886035340000001	0.879272464	1.073071286	-1.0986328	-0.12207031	-0.36621094	-0.07177734424	9.14323732	1.5109130400000002	-0.12207031	1.159668	0.36621094	1.2549072479999999	9.21501448	-0.7716064300000001	0.4272461	-0.4272461	-2.2583008	1539959938.043
-8.741284440000001	-3.2479248200000006	-4.2599853240000005	-0.24414062	-0.30517578	0	2.195190396	-7.216015380000001	0.09450683900000001	-0.36621094	-1.0986328	0.5493164	2.85314946	9.234155252	1.1747558900000001	0.30517578	1.5869141	0.24414062	-8.641992212	1.23696286	0.92473143	-0.91552734	-0.30517578	-0.48828125	-0.36965332460000005	9.455468750000001	1.484594748	-0.36621094	0.6713867	-0.12207031	1.2549072479999999	9.21501448	-0.7716064300000001	0.36621094	-0.79345703	-1.8920898	1539959938.083
-9.058300720000002	-2.9165527160000004	-4.69663089	-0.48828125	-2.746582	0.18310547	2.75983876	-7.409814300000001	0.33137207460000007	-0.8544922	-0.7324219	1.7700195	2.85314946	9.234155252	1.1747558900000001	0.36621094	1.5258789	-0.24414062	-8.90517572	1.276440396	0.915161142	-0.4272461	-0.4272461	-0.6713867	-0.7476806610000001	9.953125	1.6317382200000001	-0.36621094	0.6713867	-0.12207031	1.284814496	9.575097840000002	-0.5586669928	0.061035156	-0.61035156	-1.8920898	1539959938.123
-8.900390380000001	-3.428564496	-3.1558105040000006	-0.061035156	-1.5258789	0.79345703	3.282617212	-7.914648560000001	0.5670410144	-0.9765625	-0.4272461	2.0751953	2.6916503600000006	10.849145860000002	1.9535400360000001	0.24414062	1.159668	-0.6713867	-9.475805710000001	0.686669928	0.8948242212000002	-0.30517578	-0.5493164	-1.159668	-0.88645018	10.850341460000001	2.05522464	-0.48828125	0.24414062	-0.12207031	2.11743161	10.0213134	-1.4738280760000002	-0.12207031	0.061035156	-1.5869141	1539959938.163
-9.058300720000002	-4.136767572	-4.896411240000001	-0.9765625	0.48828125	0.18310547	3.7647216460000004	-9.305932608	0.35529785340000003	-0.9765625	-0.30517578	1.8920898	2.3889892180000003	12.26555162	2.10546875	0.12207031	0.91552734	-1.0375977	-10.95561502	0.2895019568	1.0575195288	-0.061035156	-0.91552734	-1.2817383	-0.763232428	12.149511780000001	3.017041034	-0.48828125	-0.7324219	-0.5493164	2.11743161	10.0213134	-1.4738280760000002	-0.61035156	-0.36621094	-1.2207031	1539959938.203
-11.1960688	-6.08432608	-5.688354532000001	-0.9765625	1.5869141	0.9765625	4.166674820000001	-12.300244600000003	-0.454589856	-0.9765625	-0.30517578	1.8920898	2.3889892180000003	12.26555162	2.10546875	0.12207031	0.36621094	-1.4038086	-13.780053420000002	-1.4546875000000001	1.076660144	0.30517578	-0.48828125	-1.2207031	-0.462963858	13.05271016	3.8125733800000003	-0.48828125	-0.7324219	-0.5493164	4.020727536	11.249902160000001	-0.8960205072	-1.6479492	-0.30517578	0.24414062	1539959938.243
-10.5835688	-6.32238768	-4.569824280000001	1.7089844	-5.126953	1.0986328	4.527954074	-13.856615920000001	-1.1903076080000001	0.4272461	-0.91552734	0.12207031	2.4523925720000004	11.990404860000002	2.7610351440000005	0.30517578	-0.24414062	-1.7089844	-12.910351440000001	-2.0193359620000004	0.33017577880000004	-0.61035156	0.36621094	-1.4648438	-1.2441405760000002	11.537011780000002	4.322192392000001	-0.5493164	-0.5493164	-0.9765625	4.722949280000001	11.88991664	1.66044928	-3.479004	-0.18310547	2.8686523	1539959938.283
-6.8989991	-6.14294429	-1.867407248	0.48828125	-5.065918	0.18310547	4.81984874	-11.97485324	-0.7261474640000001	0.4272461	-0.91552734	0.12207031	2.4523925720000004	11.990404860000002	2.7610351440000005	0.4272461	-0.061035156	-1.5258789	-10.4292482	-0.43066405760000004	-0.794335962	-0.18310547	-0.48828125	-0.5493164	-2.598339856	8.815454074	3.8209472840000003	-0.9765625	0.7324219	-0.4272461	4.722949280000001	11.88991664	1.66044928	-3.2958984	-0.12207031	4.5166016	1539959938.323
-6.902587860000001	-4.124804712	-0.7680175720000001	-1.4648438	5.9814453	0.18310547	4.92871106	-10.627832460000002	0.03947753894	-0.18310547	-0.4272461	-2.2583008	2.292089856	10.106250000000001	2.3758300720000003	-0.18310547	0.061035156	-0.6713867	-9.89211412	-1.264477536	-1.2034667932	0.4272461	0.24414062	0.18310547	-3.7049072480000005	7.625146760000001	3.2455322480000004	-0.9765625	0.7324219	-0.4272461	0.7560547120000001	12.879248200000001	-2.2071533540000003	-1.6479492	0.7324219	5.065918	1539959938.363
-9.671997300000001	-3.7790771760000004	-3.5601562500000004	-0.7324219	3.2348633	0.18310547	3.773095746	-10.418481920000001	-0.007177734620000001	-0.6713867	1.2207031	-3.4179688	0.9366943390000001	9.375317392	0.8708984620000001	-1.159668	-1.2817383	0.18310547	-9.578686600000001	-2.038476538	-0.75964357	0.36621094	-0.36621094	0.061035156	-3.116332968	8.10366214	3.34243161	-1.4038086	-0.6713867	0.4272461	-0.26796875000000003	11.2044429	-1.927221646	-1.0986328	0.18310547	5.79834	1539959938.403
-9.71027806	-4.407128894	-3.2503173920000004	1.0986328	-5.065918	0.4272461	2.219116214	-9.92441394	-0.501245108	1.5869141	0.24414062	-3.6621094	0.9366943390000001	9.375317392	0.8708984620000001	-1.6479492	-3.112793	0.4272461	-9.479394568	-1.7597412140000002	-0.23208007200000003	0.061035156	-0.061035156	0.4272461	-1.6664307100000002	8.72692842	3.29816893	0.18310547	-1.6479492	0.30517578	-0.26796875000000003	11.2044429	-1.927221646	0.18310547	-0.18310547	5.6152344	1539959938.443
-6.336743210000001	-3.4776123200000004	-1.39008786	-0.12207031	-2.5024414	0	1.930810504	-8.679076980000001	-0.5239746106000001	1.5869141	-1.0375977	-3.540039	1.3195067900000002	9.26047374	0.9055908540000002	-1.159668	-3.90625	0.18310547	-8.713769568	-1.7776855040000001	0.050244139400000006	0.061035156	0	0.24414062	-0.846972644	8.338134980000001	3.7156739200000004	0.6713867	-1.6479492	0.18310547	0.1674804712	10.43164038	-1.032397464	0.36621094	0.36621094	5.126953	1539959938.483
-5.71467302	-3.04216304	-1.0419677520000001	-1.0375977	4.0893555	-0.12207031	1.930810504	-8.679076980000001	-0.5239746106000001	1.5869141	-1.0375977	-3.540039	2.5301512600000002	7.887134080000001	1.375732428	-0.36621094	-2.6245117	-0.061035156	-8.43503444	-1.6616454680000001	0.27395019960000005	0.24414062	-0.061035156	0.24414062	-0.23208007200000003	7.850048920000001	3.8807617800000003	0.6713867	-1.2817383	0	-0.19140625	7.656250000000001	0.36606445680000005	1.0375977	2.4414062	3.90625	1539959938.523
-8.060595746	-3.2228027160000003	-1.9188476440000002	0.061035156	0.5493164	-0.061035156	2.3399413940000002	-7.5796875	-0.3289794928	0.91552734	-0.5493164	-3.1738281	2.5301512600000002	7.887134080000001	1.375732428	0.12207031	-0.4272461	0	-8.278320288000002	-1.592260782	0.5048339856	0.24414062	0	0.36621094	-0.23566894960000004	7.676586960000001	3.5733153960000004	0.36621094	-0.4272461	-0.061035156	-0.19140625	7.656250000000001	0.36606445680000005	2.0751953	3.6621094	2.6245117	1539959938.563
-7.646679712	-2.810082968	-1.7824707460000002	0.4272461	-2.9296875	0.061035156	2.0671875	-7.0832273400000005	-1.2154297120000002	0.91552734	0.48828125	-2.0751953	2.1521240020000003	7.82253444	1.7669189300000003	0.4272461	0.5493164	-0.12207031	-8.2005616	-1.599438498	0.7261474640000001	0.18310547	0	0.30517578	-0.34931639400000003	7.74477536	3.435742212	0	-0.12207031	-0.24414062	-1.3829101440000002	7.3667482	-0.5849853534	1.5258789	2.9907227	1.4648438	1539959938.603
-6.94804712	-2.144946286	-1.1484375	-0.36621094	1.5258789	0.30517578	1.9547363220000002	-6.96120607	-1.227392572	0.91552734	0.48828125	-2.0751953	1.8075927520000004	8.24841304	2.100683606	0.5493164	0.5493164	-0.30517578	-8.391967752000001	-1.8829589660000003	0.9366943390000001	0.061035156	0.061035156	0.4272461	-0.34931639400000003	7.74477536	3.435742212	0.24414062	-0.12207031	-0.36621094	-2.516992212	7.01623552	0.096899411	1.5869141	-1.0986328	0.4272461	1539959938.644
-8.24841304	-1.717871106	-2.172460962	-0.91552734	2.4414062	0.24414062	1.9702880400000002	-7.413403060000001	-1.50493161	0.79345703	-0.6713867	-0.91552734	1.8075927520000004	8.24841304	2.100683606	0.6713867	0	-0.4272461	-8.24123552	-2.062402356	1.1508300720000002	-0.12207031	-0.12207031	0.4272461	-0.2225097644	8.357275360000001	3.776684604	0.91552734	-0.61035156	-0.4272461	-2.516992212	7.01623552	0.096899411	2.6245117	-4.0893555	-0.30517578	1539959938.683
-9.18271466	-2.6354248200000003	-3.06848143	-0.4272461	1.5258789	-0.18310547	2.2645751800000005	-7.564135880000001	-1.469042932	0.79345703	-0.61035156	-0.061035156	2.333959964	8.564233426000001	2.42368161	0.91552734	0.061035156	-0.4272461	-8.315405252000001	-1.8829589660000003	1.2321777160000003	-0.18310547	-0.4272461	0.61035156	-0.2033691394	8.330957068	3.794628894	0.91552734	-0.61035156	-0.4272461	3.2909912140000004	8.552270468000001	-0.0897216754	2.4414062	-5.7373047	-0.12207031	1539959938.723
-9.756933606	-2.7131836060000003	-1.75495607	0.12207031	-0.30517578	0.5493164	2.287304712	-7.540210160000001	-1.540820288	0.79345703	-0.61035156	-0.061035156	2.78496106	8.59294429	2.75983876	1.0375977	0.6713867	-0.18310547	-8.84296875	-1.39606929	0.9965087860000001	-0.4272461	-0.24414062	1.0375977	-0.15671386780000002	8.118017572	3.3412353240000003	0.79345703	-0.7324219	-0.30517578	14.022900360000001	10.193578780000001	1.3470214660000002	0.5493164	1.2817383	1.0986328	1539959938.763
-11.11232878	-4.309033246	-4.249218750000001	-0.7324219	2.1972656	0.36621094	2.253808606	-8.106054712	-1.7657226440000002	0.7324219	-0.7324219	0.5493164	2.860327176	8.553466754	2.956030252	0.9765625	0.79345703	0.12207031	-9.644482428000002	-0.531152356	0.9677978240000001	0.30517578	-1.0986328	1.159668	-0.36367187500000003	9.418384080000001	3.0433594240000006	0.61035156	-0.6713867	-0.061035156	10.857519960000001	9.560742212000001	-2.27294928	-1.2207031	0	-0.9765625	1539959938.803
-12.915136780000001	-6.8655027	-6.67409694	0.48828125	-2.1972656	-0.30517578	2.4990478240000003	-9.91245108	-1.8004150360000002	-0.12207031	-0.9765625	2.6245117	2.86870108	9.991405760000001	2.692846646	0.5493164	0.36621094	0.24414062	-13.314697480000001	-0.25480957460000003	1.2656738220000001	0.48828125	-0.9765625	1.159668	-0.32539062500000004	12.66870108	2.436840854	0.6713867	-0.18310547	0.48828125	1.7071045320000002	11.017822480000001	0.34453125	-1.953125	0.7324219	-1.5258789	1539959938.843
-8.30822734	-5.735009980000001	-2.4619628600000003	1.2207031	-1.953125	0.7324219	3.0792480040000005	-11.49514128	-1.2884033540000002	-0.12207031	-0.9765625	2.6245117	3.8616211060000003	14.3004393	2.241845746	0.24414062	0.18310547	0.061035156	-13.362548920000002	-0.20935058900000003	0.8900390380000001	0.061035156	1.5258789	0.4272461	-0.7799804712000001	14.205933	2.5409179320000006	0.8544922	0.24414062	0.6713867	-3.4536866	9.07026358	-1.888940396	-2.0141602	0.91552734	0	1539959938.883
-6.928906250000001	-3.7874510800000003	-3.5553711060000004	-0.8544922	3.9672852	-0.7324219	4.462158246	-10.460351440000002	0.3349609424	-0.24414062	3.6621094	4.5776367	3.8616211060000003	14.3004393	2.241845746	0.48828125	1.0986328	0.30517578	-10.90776358	0.32060547120000005	-0.5024413940000001	-0.48828125	0.7324219	0.4272461	-1.2417480040000002	12.74167482	3.1916992800000004	1.0375977	0.30517578	0.061035156	-3.4536866	9.07026358	-1.888940396	-0.9765625	-2.5024414	-1.0375977	1539959938.923
-9.064282248	-5.724243210000001	-6.005371106	0.6713867	0	-0.061035156	4.771997104	-9.42915036	2.118627896	-1.2207031	4.760742	3.2958984	4.139160144000001	12.601709260000002	1.642504892	0.6713867	2.0751953	0.79345703	-10.965185700000001	1.2154297120000002	-1.03957518	-0.4272461	-0.061035156	0.12207031	-1.2549072479999999	11.155395860000002	2.227490216	0.061035156	1.2207031	0.24414062	1.0826415740000002	10.41489218	-2.55288089	0.91552734	-1.953125	-1.7089844	1539959938.963
-8.432641574	-4.566235324	-5.2337644800000005	-0.9765625	-1.8310547	0	3.7599366	-9.5451902	2.121020468	-0.7324219	2.380371	0.4272461	3.1282959260000003	11.58964856	0.7440917932000001	0.24414062	2.8076172	1.2207031	-10.83239766	1.12211911	-0.5263671924000001	0.12207031	0.12207031	-0.24414062	-1.620971646	10.877856920000001	1.129296875	-1.3427734	2.380371	1.0375977	0.534741214	9.89091754	-2.138964856	0.12207031	0.7324219	-2.2583008	1539959939.003
-7.872778060000001	-3.4919677520000003	-3.8460692900000004	-0.4272461	0.5493164	-0.18310547	2.8962158540000003	-9.765307608	1.6305420320000001	0.24414062	-1.8920898	-1.2817383	3.1282959260000003	11.58964856	0.7440917932000001	-0.7324219	2.746582	1.0986328	-9.9016848	0.5443115216000001	-0.08493652160000001	-0.4272461	0.061035156	0.18310547	-1.8757812500000002	10.416088760000001	1.189111322	-0.61035156	0.5493164	0.7324219	0.534741214	9.89091754	-2.138964856	0.48828125	-0.061035156	-3.0517578	1539959939.043
-7.40622554	-3.5721191100000005	-3.3651612400000004	0.79345703	0.24414062	-0.12207031	3.03020018	-8.65036592	1.2632812500000001	0.24414062	-1.8920898	-1.2817383	2.32319339	10.800097840000001	0.34812010800000004	-1.5258789	1.2207031	0.8544922	-9.39086911	0.19140625	0.01076660144	-0.8544922	0	-0.24414062	-1.28122554	9.241332968	1.5109130400000002	-0.61035156	0.5493164	0.7324219	1.1352783540000002	10.01174272	-1.451098642	0.18310547	-0.6713867	-2.9907227	1539959939.083
-7.12629393	-3.2634764400000003	-3.6845702880000006	0	-0.7324219	-0.4272461	3.32089856	-7.294970746000001	1.15441893	0.5493164	-3.1738281	-1.5258789	2.6210692900000003	8.2436277	0.4378417932	-1.2817383	-1.2207031	0.91552734	-8.82023912	0.802709964	0.04426269568	-0.9765625	0.18310547	-0.30517578	-0.6029296924	8.38478984	1.524072284	0.30517578	0.18310547	0.30517578	2.537329074	9.05351538	-0.686669928	0	-0.91552734	-2.8076172	1539959939.123
-6.77817392	-3.0038817900000003	-3.5266601440000005	0.24414062	-0.24414062	-0.6713867	3.32089856	-7.294970746000001	1.15441893	0.30517578	-2.4414062	-1.4648438	2.6210692900000003	8.2436277	0.4378417932	-0.79345703	-2.1362305	0.9765625	-8.42785643	1.129296875	-0.00478515625	-0.48828125	0.4272461	-0.36621094	-0.4103271466	8.004370108000002	1.5934570680000002	0	0.18310547	0.36621094	2.537329074	9.05351538	-0.686669928	-0.18310547	-0.48828125	-2.4414062	1539959939.163
-6.9073732	-3.1797364200000002	-3.71926268	0.30517578	1.2207031	-0.7324219	3.007470746	-6.324780252000001	0.34931639400000003	-0.18310547	-1.4038086	-1.4038086	3.4393310700000006	8.027099640000001	0.49167482	-0.79345703	-0.5493164	0.79345703	-8.498437500000001	1.1627929712000002	0.153125	-0.30517578	0.4272461	-0.36621094	-0.643603534	8.292675720000002	1.567138678	-0.36621094	0.8544922	0.4272461	2.9440673920000004	8.789135880000002	-0.699829074	0.061035156	-0.18310547	-1.953125	1539959939.203
-7.839282248	-3.3687500000000004	-3.94895018	0.18310547	-0.48828125	-0.4272461	2.9620117800000005	-6.759033246	0.01674804712	-0.61035156	-0.7324219	-1.0375977	2.956030252	8.828613220000001	0.48569336060000007	-0.79345703	1.159668	0.4272461	-8.4135009	1.3446288940000002	0.135180661	-0.061035156	0.48828125	-0.4272461	-0.808691394	8.94465306	1.375732428	-0.36621094	1.2207031	0.30517578	2.418896466	8.748461960000002	-0.461767572	-0.061035156	0.5493164	-1.6479492	1539959939.243
-8.6001223	-3.3651612400000004	-4.176245108	0.30517578	-0.8544922	0.061035156	3.15700679	-7.062890380000001	0.1112548822	-1.2817383	-0.48828125	-0.61035156	2.956030252	8.828613220000001	0.48569336060000007	-0.61035156	1.2207031	0	-8.3201902	1.418798822	0.19140625	0.24414062	0.18310547	-0.61035156	-0.808691394	8.94465306	1.375732428	-0.36621094	0.9765625	0.24414062	2.418896466	8.748461960000002	-0.461767572	-0.30517578	0.12207031	-1.2207031	1539959939.283
-8.647973740000001	-2.988330072	-4.3150146760000005	0.30517578	-2.5634766	0.24414062	3.7288329680000003	-7.38947734	0.34453125	-1.5869141	0.36621094	-0.48828125	2.78496106	9.48776857	0.6053222644	-0.36621094	0.7324219	-0.36621094	-8.939868210000002	0.915161142	0.26796875000000003	0.5493164	-0.061035156	-0.8544922	-1.282421924	9.9782473	1.70471196	-0.4272461	0.4272461	0.18310547	1.9212402160000002	9.189892572	-0.900805661	-0.36621094	0.24414062	-1.2207031	1539959939.323
-8.13356929	-3.1797364200000002	-3.180932608	0.12207031	-1.2817383	0.48828125	3.7336182100000004	-7.90148912	0.31223143000000003	-1.5869141	0.36621094	-0.48828125	2.682080072	10.47829622	0.84816893	-0.30517578	0.24414062	-0.61035156	-9.7066893	0.2811279254	0.3756347644	0.30517578	-0.12207031	-1.159668	-0.9953125	10.554858720000002	2.1329834260000005	-0.4272461	-0.12207031	-0.061035156	2.0468505400000003	9.01882338	-0.954638678	-0.48828125	0.7324219	-1.0986328	1539959939.363
-8.238842752000002	-3.6881591460000003	-4.1427491000000005	-0.5493164	0.061035156	0.061035156	3.7049072480000005	-8.882446580000002	-0.1399658246	-0.8544922	-1.0986328	-1.0375977	2.682080072	10.47829622	0.84816893	-0.061035156	-0.30517578	-0.79345703	-10.20195288	-0.09211425720000001	0.43186035340000006	0.36621094	-0.30517578	-1.2817383	-0.9953125	10.554858720000002	2.1329834260000005	-0.48828125	-0.7324219	-0.48828125	2.3542969240000002	9.11572284	-0.6364257788	-0.4272461	0.12207031	-0.61035156	1539959939.403
-9.3920652	-5.44191893	-4.792333966	-0.61035156	-0.79345703	-0.12207031	3.964501996	-10.05720198	-0.6280517572	-0.48828125	-1.7700195	-0.9765625	2.6892577880000004	11.04414038	1.276440396	0.24414062	-0.24414062	-1.0986328	-11.87915036	-0.8840576080000001	0.29069824280000006	0.36621094	-0.18310547	-1.0986328	-0.40075683900000003	11.230761780000002	3.446508786	-0.6713867	-0.79345703	-0.91552734	4.2061523560000005	10.2928714	-0.1315917932	-1.159668	-0.5493164	0.4272461	1539959939.443
-9.67917482	-6.12619658	-2.7610351440000005	0.9765625	-3.6010742	0.48828125	4.24682608	-11.0501223	-1.2895996400000003	-0.30517578	-1.4648438	-0.6713867	2.11743161	10.867089660000001	1.9726807100000001	0.5493164	-0.12207031	-1.4648438	-12.224877700000002	-1.695141574	-0.15551757200000002	0.18310547	0.7324219	-1.0375977	-0.592163089	10.58596196	3.71328125	-0.61035156	-0.36621094	-1.2207031	6.3199951080000005	11.343212860000001	1.983447284	-1.8310547	-0.36621094	2.9296875	1539959939.483
-8.226879892	-5.684765380000001	-0.7512695288	0.61035156	-0.36621094	0.24414062	4.48129892	-10.869482820000002	-1.3482177520000003	-0.48828125	-0.24414062	-0.48828125	2.11743161	10.867089660000001	1.9726807100000001	0.61035156	-0.30517578	-1.6479492	-10.835986420000001	-1.6137939300000002	-0.9020019568000001	-0.12207031	0.6713867	-0.7324219	-1.414013678	9.335839660000001	4.244433606	-0.18310547	-0.18310547	-1.4648438	5.317504892	13.35896016	2.287304712	-2.0751953	1.0986328	4.333496	1539959939.523
-8.86809056	-3.9501464660000005	-1.8219482820000001	-0.48828125	2.0141602	-0.6713867	4.495654254000001	-10.0560054	-1.006079074	-1.0375977	1.3427734	-0.48828125	2.062402356	10.028490920000001	2.1700683900000004	0.5493164	-0.4272461	-1.2817383	-9.9961911	-1.872192392	-1.256103534	0.24414062	0.5493164	-0.30517578	-2.45598143	8.5498777	4.288696286	0.061035156	0.48828125	-1.2817383	-0.84816893	13.628125	-1.676000998	-2.0141602	0.61035156	4.0893555	1539959939.563
-10.28808606	-4.66433107	-2.9799560700000005	0.18310547	0.6713867	-0.61035156	3.96928714	-9.673193390000002	-1.1735596040000003	-1.0375977	1.3427734	-0.48828125	1.783667032	10.101464660000001	2.1114501800000003	0.12207031	-0.24414062	-0.5493164	-10.174438400000001	-2.2250976440000003	-1.262084964	0.061035156	0.5493164	0.061035156	-2.86152356	8.735302520000001	3.8209472840000003	-0.30517578	0.61035156	-0.6713867	-0.4342529254	10.160083360000002	-1.5336425720000002	-0.61035156	-0.7324219	4.1503906	1539959939.603
-8.89680162	-4.996899460000001	-1.9798584260000003	0.5493164	-3.112793	-0.30517578	3.4369384000000003	-9.447094748	-1.6724121400000003	0.12207031	0.12207031	-1.159668	1.783667032	10.101464660000001	2.1114501800000003	-0.24414062	-0.5493164	-0.061035156	-9.83229982	-1.9690917540000001	-1.0192382788	0.061035156	0.61035156	0.18310547	-2.1892089660000003	9.171948380000002	3.593652356	-0.30517578	-0.36621094	-0.30517578	-0.4342529254	10.160083360000002	-1.5336425720000002	-0.4272461	-1.2817383	3.112793	1539959939.643
-6.568823380000001	-4.46455072	-0.8673096040000001	-0.18310547	0.18310547	-0.48828125	3.5733153960000004	-8.8214357	-1.8004150360000002	0.4272461	-0.8544922	-1.4648438	1.565942392	10.076342360000002	1.756152356	-0.48828125	-1.3427734	0.061035156	-9.371728240000001	-2.112646466	-1.00129393	0.061035156	0.5493164	0.061035156	-1.6437011780000002	9.0594973	3.93339856	0.12207031	-0.91552734	-0.30517578	0.3517089856000001	8.88842752	-0.1997802716	0.4272461	0.12207031	1.7089844	1539959939.683
-7.54858426	-4.14035643	-1.149633786	-0.5493164	1.8920898	-0.5493164	3.92861322	-8.016332968	-1.7501709260000002	0.4272461	-0.8544922	-1.4648438	1.8386962860000002	9.563134980000001	1.6688232820000002	-0.24414062	-1.6479492	0.12207031	-9.05471196	-2.19399411	-1.0120605432	-0.12207031	0.5493164	0.18310547	-1.43435054	8.496044928000002	3.9310058900000002	0.4272461	-0.18310547	-0.4272461	0.6842773560000001	7.94216304	0.00837402356	2.0751953	2.746582	0.6713867	1539959939.723
-8.225683606	-3.9836425720000004	-1.4116211060000001	0.79345703	-1.6479492	-0.24414062	4.26357428	-7.476806610000001	-1.870996106	0.4272461	-1.0375977	-1.7700195	2.344726538	8.95183107	1.7118896760000002	0.18310547	-0.91552734	0.4272461	-8.834594748	-2.031298822	-1.0515380890000001	-0.24414062	0.61035156	0.30517578	-1.43435054	8.496044928000002	3.9310058900000002	0.36621094	0.12207031	-0.36621094	-1.191503894	8.005566394	-0.949853534	1.159668	1.953125	-0.061035156	1539959939.763
-7.071264480000001	-3.6355224640000006	-1.153222644	-0.18310547	1.0375977	-0.36621094	4.54589856	-7.303344748	-1.9403808900000001	0.91552734	-1.2207031	-2.5024414	2.496655252	8.86928714	1.8422851440000003	0.18310547	-0.18310547	0.8544922	-8.911157248	-2.2239013580000004	-1.1257080072	-0.36621094	0.61035156	0.4272461	-1.745385782	8.290283246000001	3.8269287140000006	0.061035156	0	-0.30517578	-2.05522464	7.811767572	0.019140625	1.159668	-0.9765625	-0.61035156	1539959939.803
-8.05102536	-3.9070800720000003	-1.8231445680000002	-0.9765625	2.0141602	-0.4272461	5.0280027	-7.3248777	-2.1485351440000002	0.91552734	-1.2207031	-2.5024414	2.4571777160000003	9.04992662	1.8973144960000001	0	-0.061035156	1.159668	-8.89321286	-2.403344748	-1.2309814300000002	-0.61035156	0.4272461	0.48828125	-1.745385782	8.290283246000001	3.8269287140000006	0.24414062	0.12207031	-0.30517578	-0.031103515380000002	8.79990216	1.076660144	2.1972656	-2.0141602	-0.91552734	1539959939.843
-8.585766574	-4.057812500000001	-2.383007788	-0.79345703	-0.30517578	-0.4272461	5.96828624	-7.488769568	-2.001391574	1.3427734	-1.6479492	-3.0517578	2.578002896	9.45307608	2.12341304	-0.18310547	-0.36621094	1.5869141	-9.065478240000001	-2.269360324	-1.1651855432	-0.7324219	0.24414062	0.6713867	-1.81357428	8.57858876	3.87238768	0.36621094	0.30517578	-0.24414062	2.6725097840000003	9.375317392	-0.037084961060000005	1.2207031	-3.2958984	-0.79345703	1539959939.883
-8.257983426000001	-4.227685504000001	-1.6748047120000003	-0.48828125	1.2207031	-0.18310547	6.4575683900000005	-7.480395468	-1.859033246	1.3427734	-1.6479492	-3.0517578	2.8244384000000005	9.56911592	2.43205571	-0.24414062	-1.0375977	1.8920898	-9.113330072	-1.847070288	-1.0922119110000001	-0.79345703	0.12207031	0.8544922	-1.7980224640000002	8.753247300000002	3.7120849640000007	0.4272461	0	-0.24414062	5.32109375	9.522461060000001	-1.0874267572	1.7700195	-0.24414062	-0.79345703	1539959939.923
-9.29157698	-5.004076980000001	-2.78496106	-0.061035156	2.1362305	-0.61035156	6.56403804	-7.3595702880000005	-1.9128662140000001	1.3427734	-1.2817383	-3.2958984	3.2562989200000003	9.423168930000001	2.7119873200000004	-0.18310547	-0.79345703	2.0141602	-9.709082068	-1.1962890380000002	-1.0886230432000001	-0.61035156	-0.24414062	1.0986328	-1.620971646	9.063086060000002	3.4680420320000005	0.4272461	-0.24414062	0.061035156	5.586669928000001	10.479491820000002	-0.6627441100000001	0.18310547	1.8920898	-1.7700195	1539959939.963
-9.60859375	-5.10217302	-3.1378662140000007	-0.12207031	-1.8310547	-0.4272461	6.859521760000001	-7.05092752	-1.680786142	1.3427734	-0.91552734	-2.9907227	3.611596646	9.868188400000001	2.733520468	-0.5493164	-0.18310547	2.1972656	-10.25339308	-0.7058105432	-0.9414794928000001	-0.6713867	0.18310547	1.2207031	-1.620971646	9.063086060000002	3.4680420320000005	0.4272461	0	0.36621094	4.176245108	10.9819339	1.6137939300000002	-1.0375977	1.4648438	-1.7089844	1539959940.003
-7.589257788	-4.1415527160000005	-1.9176513580000003	-0.061035156	0.91552734	-0.12207031	7.00786142	-6.13815944	-1.287207068	1.0375977	-0.18310547	-2.6245117	3.8628173920000006	10.291674819999999	2.75983876	-0.9765625	-0.79345703	2.319336	-9.406420926000001	-0.4067382788	-1.166381839	-0.48828125	0.4272461	0.8544922	-1.8650146760000001	9.612182608000001	2.9679932100000004	0.48828125	-0.18310547	0.18310547	3.77548822	9.87058058	-0.285913089	-0.12207031	1.8920898	-1.5258789	1539959940.043
-7.376318390000001	-4.187011780000001	-3.234765576	-0.6713867	1.7089844	-0.8544922	7.418188400000001	-5.004076980000001	-0.5227783246000001	1.0375977	-0.18310547	-2.6245117	4.471728534	10.146923920000003	2.7729980040000006	-1.159668	-1.4038086	2.6855469	-9.14323732	-0.057421875000000004	-1.484594748	-0.6713867	0.12207031	0.79345703	-2.0253173920000003	9.591845746	2.613891574	0.4272461	-0.24414062	0	0.5323486420000001	9.043945288000002	-0.7105957068000001	0.061035156	-0.91552734	-1.4038086	1539959940.083
-8.37641574	-5.64169928	-4.71457518	-0.12207031	0.30517578	-0.91552734	7.55097644	-4.7803711060000005	-0.3026611322	0.48828125	0.79345703	-2.5634766	5.288793930000001	10.163672120000001	2.7825683900000002	-1.7089844	-1.6479492	3.3569336	-10.225878600000001	0.660351538	-1.447509784	-0.6713867	0.18310547	0.6713867	-2.0253173920000003	9.591845746	2.613891574	-0.18310547	-0.24414062	0.18310547	3.0337889400000004	9.81315944	0.09331054320000001	0.061035156	-0.48828125	-1.159668	1539959940.123
-8.141943390000002	-5.0698732	-4.5088134	-0.6713867	-1.2207031	-0.36621094	8.644384980000002	-5.349804712	0.11604003600000001	0.61035156	0.7324219	-2.9296875	5.964697480000001	10.845557100000002	3.011059604	-3.0517578	-2.746582	3.6010742	-10.33713408	1.1424560700000002	-1.41640625	-0.6713867	0.4272461	0.36621094	-2.69523912	11.41857878	1.199877896	-0.6713867	-0.36621094	0.30517578	3.3149170320000003	9.74736322	-0.1447509784	-0.24414062	1.2817383	-0.5493164	1539959940.163
-7.835693390000001	-4.6703125000000005	-4.0602050720000005	-0.6713867	0.9765625	-0.4272461	9.693530252	-5.425170926000001	0.19619140380000002	1.4038086	-0.18310547	-3.90625	7.0317871400000005	11.239135880000001	3.2862060700000004	-4.5166016	-4.3945312	4.1503906	-10.04763228	1.580297824	-1.3853027160000002	-0.5493164	0.061035156	0.18310547	-2.6760987400000005	11.36235324	1.745385782	-1.0375977	-0.7324219	0	1.3853027160000002	9.423168930000001	-1.9367920320000003	0.061035156	0.061035156	-0.48828125	1539959940.203
-8.310620108	-4.88444838	-4.821044928	-0.30517578	0.48828125	-0.36621094	10.459154860000002	-4.636816394	0.3229980432	1.159668	-0.24414062	-4.1503906	8.461352340000001	10.63261682	2.3112304320000003	-5.493164	-7.5683594	5.432129	-10.272534440000001	1.3075439300000002	-1.193896466	-0.36621094	0	-0.061035156	-2.6760987400000005	11.36235324	1.745385782	-0.7324219	-1.953125	0.18310547	1.3063476440000001	9.83110324	-1.924829074	0.18310547	-0.18310547	-0.79345703	1539959940.243
-7.7399900200000005	-4.9729737400000005	-4.5255616000000005	-0.36621094	-0.8544922	-0.36621094	10.886230040000001	-3.543408246	0.3337646466	0.48828125	1.2207031	-4.211426	10.236645860000001	9.030786240000001	2.27055661	-4.0893555	-9.58252	5.92041	-9.858617720000002	1.221411142	-1.2453369600000002	-0.6713867	0.061035156	-0.12207031	-0.9271240020000001	10.35986322	2.503832968	-0.61035156	-2.4414062	0.48828125	1.503735324	9.98901358	-1.2501221040000001	0.18310547	0.48828125	-1.0375977	1539959940.283
-6.8989991	-5.111743210000001	-3.8604248200000004	-0.18310547	0.4272461	-0.4272461	9.920825180000001	-2.48828125	-0.1806396466	-0.12207031	1.2817383	-4.5776367	11.6207518	7.549780252000001	1.720263678	-2.6245117	-5.004883	7.019043	-9.301147660000002	1.6125976440000003	-1.53125	-0.36621094	-0.061035156	-0.24414062	0.6818847840000001	7.108349640000001	2.9237304320000006	-1.0375977	-2.1362305	0.61035156	1.2513183900000002	9.609789840000001	-1.2704589660000003	0.18310547	0.12207031	-0.91552734	1539959940.323
-7.6167726600000005	-5.974267572	-4.006372104	0.24414062	-0.36621094	-0.24414062	9.0427491	-2.0336913940000003	-0.6101074280000001	-0.12207031	1.2817383	-4.5776367	11.30971646	6.304443390000001	0.6926513580000001	-1.4648438	-1.8310547	7.080078	-9.331054712	2.018139676	-1.949951178	0.12207031	-0.24414062	-0.30517578	0.6818847840000001	7.108349640000001	2.9237304320000006	3.2348633	-0.8544922	-0.24414062	1.701123004	9.595434800000001	-1.013256839	0.061035156	-0.12207031	-0.7324219	1539959940.363
-8.09169928	-5.417993210000001	-3.81616214	0.24414062	-1.5258789	0.30517578	8.657543930000001	-1.9164550720000002	-1.51928714	-2.1362305	1.7700195	-3.3569336	9.9100589	4.922729532	-0.3672607428	0.61035156	-1.0986328	6.5307617	-9.962695680000001	1.6365234620000002	-1.70471196	0.9765625	-0.18310547	-0.48828125	-0.20935058900000003	9.82033696	3.4010498200000003	-2.380371	-1.2817383	1.7700195	1.753759784	9.95192842	-0.6148925720000001	-0.18310547	0.12207031	-0.4272461	1539959940.403
-7.4875733800000015	-4.85573732	-3.6068116	0.30517578	0.6713867	0.24414062	8.383593750000001	-2.180834964	-1.599438498	-2.746582	2.1972656	-1.7700195	8.793920926	4.360473740000001	-1.8530517180000001	2.319336	-1.5258789	4.638672	-9.816748200000001	0.49645996400000003	-1.50732428	0.79345703	-0.12207031	-0.6713867	0.026318359620000002	10.321582460000002	3.887939496	-2.0751953	-0.61035156	2.5024414	0.8266357428000001	9.76411142	-0.732128894	-0.18310547	-0.48828125	-0.061035156	1539959940.443
-7.49953624	-5.15361322	-3.4800048920000006	0.7324219	-0.12207031	0.18310547	7.950537140000001	-2.306445288	-1.0898193390000002	-2.746582	2.1972656	-1.7700195	8.1323732	3.71088858	-1.74299321	3.2348633	0.8544922	2.5634766	-9.57150908	0.0418701178	-1.400854532	0.48828125	-0.24414062	-0.48828125	0.026318359620000002	10.321582460000002	3.887939496	-1.7700195	-0.7324219	2.9907227	0.6986327880000001	9.754540740000001	-1.43435054	-0.18310547	-1.0986328	-0.30517578	1539959940.483
-7.77228984	-5.158398560000001	-3.0768554320000003	0.61035156	-0.061035156	0.4272461	8.009155252000001	-2.5588623200000002	-0.285913089	-1.8920898	3.90625	0.5493164	7.681372300000001	3.5541748200000005	-0.724951178	2.380371	4.0893555	0.91552734	-9.572705072	-0.1997802716	-1.37214357	0.36621094	-0.30517578	-0.4272461	0.8637207068000001	8.43981929	3.568530252	-0.8544922	0.36621094	2.4414062	0.8457763580000002	9.743774460000001	-0.94506839	-0.18310547	-0.36621094	-0.4272461	1539959940.523
-8.025903060000001	-4.712182608	-3.1306884000000004	0.8544922	0	0.5493164	6.657348740000001	-2.293286142	0.5072265576	-1.4038086	1.8920898	-0.48828125	6.9133545320000005	3.21921376	0.8828613220000001	0.91552734	4.5166016	0.12207031	-9.596630890000002	-0.17106933900000001	-1.3087402160000001	0.48828125	-0.30517578	-0.36621094	0.3672607428	8.38957518	3.6008300720000004	-0.061035156	1.2207031	1.953125	0.9390869110000001	9.67558606	-0.6974365020000001	-0.18310547	-0.48828125	-0.48828125	1539959940.563
-7.66342752	-4.361669928	-2.948852536	0.6713867	0.061035156	0.18310547	7.20166034	-2.5409179320000006	0.949853534	-0.9765625	-0.4272461	-0.24414062	5.88215306	2.68566893	2.3243896760000005	0.36621094	2.1362305	-0.18310547	-9.600219748	-0.34094239200000004	-1.168774411	0.48828125	-0.24414062	-0.30517578	0.3672607428	8.38957518	3.6008300720000004	0.61035156	1.8310547	1.4038086	1.21303714	9.5870607	-0.657958966	-0.18310547	-0.79345703	-0.30517578	1539959940.603
-7.8883300720000005	-4.34372554	-3.17495108	0.24414062	0.6713867	0.061035156	7.82492662	-2.519384784	1.8638183900000003	0.12207031	0.12207031	0.12207031	7.420581070000001	3.5553711060000004	2.30883786	0.18310547	-0.6713867	-1.159668	-9.637304712	-0.6017333966	-0.909179712	0.30517578	-0.12207031	-0.30517578	-0.346923822	9.045141574	4.833007788000001	1.0986328	1.953125	0.9765625	1.2788329680000001	9.552368210000001	-0.75964357	-0.30517578	-0.79345703	-0.30517578	1539959940.643
-8.338134980000001	-4.566235324	-3.2945800720000005	0.30517578	-0.24414062	0.061035156	7.644287140000001	-2.142553714	2.127001996	0.30517578	0	-0.18310547	9.081030252000001	4.435839856	2.7969239200000002	-0.4272461	-2.1972656	0.061035156	-9.916039840000002	-1.0419677520000001	-0.8888427520000001	0.061035156	0.061035156	-0.18310547	-0.3600830072	9.3155027	4.818652356	0.8544922	1.0986328	0.24414062	1.3446288940000002	9.605004892	-0.5251708966	-0.061035156	-0.30517578	-0.30517578	1539959940.683
-8.11682158	-4.560253894000001	-3.064892572	0.061035156	0.24414062	0.061035156	8.467334260000001	-1.9403808900000001	2.02292482	-0.36621094	-1.159668	0.5493164	9.96508786	4.161889676	2.819653354	-0.7324219	-1.953125	-0.18310547	-9.839477340000002	-0.770410144	-1.0587158540000001	-0.061035156	-0.12207031	-0.18310547	-0.3600830072	9.3155027	4.818652356	0.61035156	-0.061035156	-0.12207031	1.152026358	9.76171875	-0.5036376800000001	-0.18310547	-0.24414062	-0.30517578	1539959940.723
-8.08930661	-4.454980432	-3.0601074280000002	0.12207031	0.18310547	0	8.948242212	-1.6341308900000002	1.605419928	-0.9765625	-2.8076172	0.36621094	9.9710688	3.609204074	2.3542969240000002	-0.12207031	-1.4648438	-0.36621094	-9.72822284	-0.5335449280000001	-1.0575195288	0	0	-0.12207031	0.6160888580000001	9.34421376	4.7995117800000004	0.18310547	-0.18310547	-0.24414062	1.1903076080000001	9.721044928000001	-0.657958966	-0.061035156	-0.36621094	-0.30517578	1539959940.763
-7.9601074280000015	-4.5171875	-2.9847412140000005	0	0.061035156	-0.18310547	10.006958360000002	-1.8829589660000003	1.5145019960000001	-0.36621094	-1.4648438	-0.18310547	9.938769960000002	3.599633786	2.018139676	0.30517578	-1.5258789	-0.5493164	-9.80239218	-0.7476806610000001	-1.0754638580000002	0	0	-0.061035156	0.14833984620000001	9.03317842	4.3700439300000005	-0.30517578	0.061035156	-0.36621094	1.41640625	9.6552491	-0.47253417540000003	-0.061035156	0.061035156	-0.24414062	1539959940.803
-7.986425720000001	-4.78276358	-3.1378662140000007	-0.18310547	0.24414062	-0.18310547	9.46623552	-1.66044928	1.1400634980000002	-0.4272461	-1.5258789	-0.12207031	10.81923822	3.7384033540000003	1.8542480040000002	0.12207031	-1.0375977	0	-9.81196286	-0.7476806610000001	-1.146044928	0	0.061035156	-0.12207031	0.14833984620000001	9.03317842	4.3700439300000005	-0.18310547	-0.36621094	-0.6713867	1.08383786	9.71027806	-0.5144042932	0	0.24414062	-0.24414062	1539959940.843
-8.119213760000001	-4.98254393	-3.1414550720000003	-0.12207031	-0.30517578	-0.12207031	9.508105432	-1.447509784	0.10288086060000001	-0.61035156	-2.1362305	-0.48828125	11.017822480000001	3.3149170320000003	1.240551718	0.30517578	-1.2207031	0.4272461	-9.778466754	-0.6376221040000001	-1.214233426	0	0	-0.061035156	0.5574707068000001	8.80349092	4.25520018	-0.48828125	-1.159668	-0.6713867	0.891235324	9.73659694	-0.4605712860000001	0	0.18310547	-0.12207031	1539959940.883
-7.988818390000001	-4.917944289999999	-3.051733426	0	-0.061035156	-0.061035156	10.155298020000002	-1.6114013580000002	-0.14235839660000002	-0.61035156	-2.1362305	-0.48828125	11.260669420000001	3.0744628600000006	0.6555663939999999	0.4272461	-1.2817383	0.5493164	-9.749755890000001	-0.515600589	-1.282421924	0.061035156	0	-0.061035156	0.5455078076000001	9.16716304	4.25520018	-0.4272461	-1.2207031	-1.159668	0.6974365020000001	9.844262680000002	-0.45698242800000005	-0.061035156	-0.061035156	-0.12207031	1539959940.923
-7.805786240000001	-4.809082068	-2.9213378600000004	0.061035156	-0.18310547	0	9.8334964	-1.491772464	-0.49167482	-0.24414062	-2.6855469	-0.61035156	11.221191100000002	2.9213378600000004	0.5275634784000001	0.4272461	-0.91552734	0.6713867	-9.605004892	-0.5191894568000001	-1.293188498	0.061035156	0	-0.12207031	0.5455078076000001	9.16716304	4.25520018	-0.36621094	-1.2817383	-0.5493164	0.734521466	9.615771760000001	-0.5120117212	0	-0.061035156	-0.12207031	1539959940.963
-7.7495607	-4.8150634000000005	-2.96560054	0	0.18310547	0.061035156	10.245019960000002	-1.3685547120000001	-0.5502929712000001	-0.30517578	-2.380371	-0.7324219	10.847949280000002	2.795727536	0.63881839	0.36621094	-0.6713867	0.8544922	-9.521264480000001	-0.5263671924000001	-1.32189946	0.061035156	-0.12207031	-0.12207031	0.500048822	9.0858152	4.380810504	-0.4272461	-1.2817383	-0.61035156	0.71538089	9.612182608000001	-0.5813964856000001	-0.061035156	0.061035156	-0.061035156	1539959941.003
-8.061792032000001	-4.87607428	-3.198876996	0.12207031	0.24414062	0.061035156	9.945947480000001	-1.0048827880000002	-0.800317392	-0.30517578	-2.1362305	-0.9765625	10.6421875	2.593554712	0.569433606	0.4272461	-0.79345703	0.91552734	-9.56552716	-0.48090820680000007	-1.2453369600000002	0.12207031	-0.24414062	-0.12207031	0.534741214	9.09179712	4.386792032000001	-0.36621094	-1.5258789	-0.5493164	0.716577176	9.651660340000001	-0.5323486420000001	0.061035156	0.061035156	-0.061035156	1539959941.042
-8.106054712	-4.743286240000001	-3.3197021760000003	0.12207031	-0.36621094	0.18310547	9.59782698	-0.5658447284000001	-1.3613769960000002	-0.36621094	-2.2583008	-0.8544922	10.28210414	2.1712646760000003	0.5622558606000001	0.4272461	-1.4038086	0.79345703	-9.581079074	-0.3911865216	-1.11613768	0.061035156	-0.24414062	-0.061035156	0.534741214	9.09179712	4.386792032000001	-0.7324219	-1.4038086	-0.48828125	0.6292480432	9.72822284	-0.6519775360000001	-0.061035156	-0.18310547	-0.12207031	1539959941.082
-7.93378894	-4.6164795320000005	-3.0744628600000006	-0.061035156	-0.18310547	0.24414062	9.319091754	-0.2619873004	-1.547998004	-0.4272461	-2.6855469	-0.61035156	10.34670378	1.8267334260000003	0.2835205072	0.61035156	-1.8920898	1.2817383	-9.527246106	-0.41152344240000005	-1.1424560700000002	0	-0.36621094	-0.061035156	0.8374023560000001	8.86091304	4.24323732	-0.24414062	-1.2817383	-0.5493164	0.8134765380000001	9.705493210000002	-0.594555661	-0.061035156	0	-0.12207031	1539959941.122
-8.080932608000001	-4.421484424000001	-3.261083966	-0.30517578	0.48828125	0.24414062	9.527246106	-0.17585449280000004	-1.81357428	-0.48828125	-1.6479492	-0.61035156	10.925708360000002	1.739404254	-0.14714355040000002	0.30517578	-1.7700195	1.2817383	-9.5021241	-0.4294677716	-1.106567392	0.12207031	-0.48828125	-0.12207031	0.9426757788	8.76521016	4.276733426000001	-0.061035156	-1.0986328	-0.5493164	0.855346646	9.49853534	-0.611303714	0.061035156	-0.18310547	-0.12207031	1539959941.162
-8.541503894	-4.705004892000001	-3.301757788	0.12207031	0	0.30517578	9.535620108000002	-0.0227294928	-2.068383786	-0.48828125	-0.8544922	-0.61035156	10.724731920000002	1.3266846040000002	-0.37204589660000004	0.36621094	-1.7089844	1.3427734	-9.709082068	-0.423486322	-0.9737792932	0.18310547	-0.7324219	0	0.9426757788	8.76521016	4.276733426000001	0.12207031	-1.0375977	-0.36621094	1.3111327879999999	9.849048020000001	-0.69504393	0	-0.12207031	-0.061035156	1539959941.202
-8.37641574	-4.489672824	-3.293383786	0.12207031	-0.061035156	0.61035156	9.97465854	0.001196289038	-2.138964856	-0.36621094	-0.5493164	-0.91552734	10.65654254	1.091015625	-0.30385742800000004	-0.061035156	-0.061035156	1.3427734	-9.77607428	-0.21533202880000002	-0.73332518	0.5493164	-1.0375977	0	1.052734375	9.283202880000001	4.227685504000001	0.24414062	-0.91552734	-0.12207031	1.264477536	9.94714308	-0.6125	-0.12207031	-0.12207031	0	1539959941.242
-8.415893570000001	-4.200170926	-3.3962646760000004	-0.24414062	0.12207031	0.61035156	10.25817842	0.33017577880000004	-2.3710449280000003	-0.36621094	-0.5493164	-0.91552734	10.55126996	1.0958007788	-0.764428714	-0.24414062	-0.61035156	1.0375977	-9.721044928000001	-0.34094239200000004	-0.41870117800000006	0.5493164	-1.0986328	-0.061035156	0.9031982428000002	9.584667932	4.238452176	0.30517578	-0.48828125	-0.061035156	1.222607428	9.759326080000001	-0.5802001800000001	-0.061035156	-0.12207031	-0.061035156	1539959941.282
-8.365649460000002	-4.208544928	-3.27663588	0.061035156	0.061035156	0.5493164	10.04523912	0.647192392	-2.433251996	-0.36621094	-0.24414062	-1.0375977	10.68046924	0.9570312500000001	-0.915161142	-0.18310547	-0.8544922	0.5493164	-9.737792932000001	-0.517993161	-0.20217285340000002	0.36621094	-1.0986328	-0.061035156	0.9031982428000002	9.584667932	4.238452176	0.4272461	-0.61035156	-0.061035156	1.2261962860000002	9.754540740000001	-0.649584964	-0.061035156	-0.061035156	0	1539959941.323
-8.223290740000001	-4.117626996	-3.129492212	0	0.18310547	0.48828125	9.479394568	0.8649169928000001	-2.288500998	-0.6713867	-0.12207031	-1.0986328	10.847949280000002	0.855346646	-1.0503417932	-0.061035156	-0.7324219	0.7324219	-9.81315944	-0.4378417932	0.01076660144	0.61035156	-1.2817383	-0.18310547	1.0563232428000002	9.173144568	4.189404254	0.4272461	-0.79345703	0	1.0096679712	9.77248552	-0.6280517572	-0.061035156	-0.061035156	0	1539959941.362
-8.2436277	-4.012353534	-3.2957762600000002	-0.061035156	0.36621094	0.4272461	9.331054712	1.0802490020000002	-1.96669928	-0.5493164	0.36621094	-0.9765625	10.995092360000001	0.9713867212000001	-1.246533246	-0.30517578	-0.91552734	0.6713867	-9.725830072	-0.4438232428	0.2189208966	0.48828125	-1.0986328	-0.061035156	0.9582275360000001	9.1875	4.029101440000001	0.30517578	-0.91552734	0.061035156	0.876879892	9.754540740000001	-0.5335449280000001	0	-0.18310547	-0.061035156	1539959941.402
-8.263964660000001	-4.145141574	-3.32807608	0.12207031	0.061035156	0.36621094	9.331054712	1.0802490020000002	-1.96669928	-0.5493164	0.36621094	-0.9765625	10.77736772	0.800317392	-0.9402832068000001	-0.30517578	-0.48828125	0.48828125	-9.80598192	-0.5132080072	0.4605712860000001	0.4272461	-0.9765625	0	0.9582275360000001	9.1875	4.029101440000001	0	-1.159668	0.12207031	1.0096679712	9.68515625	-0.6089111420000001	-0.061035156	-0.12207031	-0.061035156	1539959941.442
-8.158691394	-4.072167932	-3.3041503600000004	0.061035156	0.18310547	0.24414062	8.797509980000001	1.274047824	-1.9487548920000002	-0.48828125	0.061035156	-0.7324219	10.796509080000002	0.42587889400000006	-1.0347900360000002	-0.24414062	-0.79345703	0.18310547	-9.962695680000001	-0.659155252	0.69504393	0.4272461	-0.9765625	0	1.85544429	9.124096940000001	3.80778804	-0.061035156	-1.159668	0.061035156	0.891235324	9.719848740000002	-0.5837890576	0	0.061035156	0	1539959941.483
-8.23046875	-4.0326903960000005	-3.2862060700000004	0.061035156	0.24414062	0.12207031	8.468530252	1.4199951080000002	-2.24064946	-0.4272461	-0.061035156	-0.36621094	11.11711412	0.0909179712	-1.143652356	-0.18310547	-0.5493164	0.12207031	-9.919628600000001	-0.660351538	0.802709964	0.24414062	-0.61035156	0	1.9774658540000003	8.97575679	3.744384784	-0.061035156	-0.8544922	0.061035156	0.8158691100000001	9.6983152	-0.538330072	0	-0.24414062	0	1539959941.522
-8.412304712000001	-3.8460692900000004	-3.4800048920000006	0.12207031	0	0.061035156	8.409912140000001	1.3996582460000002	-2.173657248	-0.36621094	-0.24414062	0	10.918529860000001	-0.028710937500000002	-1.5085204680000002	-0.24414062	-0.12207031	0.061035156	-9.96508786	-0.6244628600000001	0.8960205072	0.24414062	-0.4272461	-0.061035156	1.9774658540000003	8.97575679	3.744384784	-0.061035156	-0.7324219	0.12207031	0.6651367212000001	9.80957068	-0.5825927716	-0.061035156	-0.18310547	0	1539959941.562
-8.374023560000001	-3.9345947480000003	-3.3627685700000005	0.061035156	0.18310547	0	9.100170926	1.081445288	-1.9918212860000002	-0.30517578	-0.5493164	0.061035156	10.63859874	0.0346923822	-1.6365234620000002	-0.12207031	-0.12207031	0	-9.85622554	-0.617285144	0.9677978240000001	0.061035156	-0.18310547	-0.061035156	1.899707068	9.14204074	3.8089844240000006	-0.061035156	-0.4272461	0.18310547	0.723754892	9.78444838	-0.6328369110000001	0	-0.24414062	-0.061035156	1539959941.602
-8.380004892	-3.9130616000000003	-3.3914795320000004	0.061035156	-0.061035156	0	9.485375900000001	0.9331054712000001	-2.1892089660000003	-0.12207031	-0.61035156	0.18310547	10.6074955	0.1674804712	-1.6317382200000001	-0.061035156	-0.24414062	0	-9.8418705	-0.594555661	0.970190396	0.061035156	-0.12207031	-0.061035156	1.735815396	9.095385880000002	3.77788089	0	-0.30517578	0	1.032397464	9.7318116	-0.492871106	0	-0.24414062	0	1539959941.642
-8.451782248	-3.70131839	-3.4500976440000004	0	-0.18310547	-0.061035156	9.3920652	0.8960205072	-2.4153076080000004	-0.061035156	-0.30517578	0	10.7103759	0.2918945288	-1.57551268	-0.061035156	-0.18310547	0	-9.749755890000001	-0.5371337860000001	0.88046875	-0.061035156	0	-0.061035156	1.735815396	9.095385880000002	3.77788089	0.061035156	-0.18310547	-0.061035156	1.1209228240000002	9.777270468000001	-0.4844970746000001	0	-0.12207031	-0.061035156	1539959941.682
-8.431445288	-3.78027356	-3.34841304	0	0	-0.061035156	9.3920652	0.8960205072	-2.4153076080000004	-0.061035156	-0.30517578	0	10.68884236	0.32180175720000004	-1.5934570680000002	-0.12207031	0	0	-9.723437500000001	-0.5646484424	0.8266357428000001	-0.061035156	-0.061035156	-0.061035156	1.697534146	9.12648912	3.8245362400000005	0	-0.18310547	0	1.0192382788	9.73659694	-0.6077148560000001	0	-0.18310547	-0.061035156	1539959941.722
-8.475707968	-3.8197509000000003	-3.428564496	-0.061035156	-0.061035156	0	9.35258786	0.8362060700000001	-2.5098144959999997	0	-0.18310547	-0.061035156	10.7366938	0.36606445680000005	-1.693945288	-0.061035156	-0.061035156	0	-9.737792932000001	-0.5754150360000001	0.8158691100000001	-0.061035156	-0.061035156	-0.061035156	1.6161865020000004	9.20065944	3.8257324280000002	0	-0.12207031	0	1.1986816100000002	9.71027806	-0.5885742212	0	-0.12207031	-0.061035156	1539959941.762
-8.4733152	-3.817358426	-3.434545926	-0.061035156	-0.18310547	0.061035156	9.35258786	0.8362060700000001	-2.5098144959999997	0.061035156	-0.24414062	-0.12207031	10.757030760000001	0.34094239200000004	-1.6891601440000001	0	-0.18310547	0	-9.69951178	-0.5622558606000001	0.7560547120000001	-0.061035156	-0.12207031	-0.061035156	1.6161865020000004	9.20065944	3.8257324280000002	0.061035156	-0.061035156	-0.061035156	1.1556152160000002	9.72702626	-0.5790038940000001	0	0	-0.061035156	1539959941.802
-8.40153804	-3.8221435700000006	-3.41301268	-0.18310547	-0.061035156	0.061035156	9.32746556	1.038378894	-2.42607428	0.061035156	-0.24414062	-0.12207031	10.835986420000001	0.34812010800000004	-1.7274413940000002	0	-0.30517578	0.061035156	-9.72822284	-0.5969482428	0.7440917932000001	-0.12207031	-0.12207031	-0.061035156	1.655664038	9.134863220000002	3.8221435700000006	0	-0.061035156	0.061035156	1.0993896760000001	9.71625998	-0.6316406250000001	0.061035156	-0.061035156	-0.061035156	1539959941.842
-8.415893570000001	-3.8341064300000003	-3.34841304	-0.12207031	-0.12207031	0	9.49255342	0.9905273560000001	-2.569628894	0.12207031	-0.18310547	-0.12207031	10.935278060000002	0.2954833966	-1.7776855040000001	0.061035156	-0.12207031	0.061035156	-9.72702626	-0.553881839	0.758447284	-0.12207031	-0.12207031	-0.061035156	1.6724121400000003	9.12888179	3.7886474640000007	0	-0.061035156	0.12207031	1.09819339	9.73898912	-0.6806884980000001	-0.061035156	0	-0.061035156	1539959941.882
-8.37761232	-3.867602536	-3.4823974640000004	-0.18310547	-0.061035156	0	9.49733876	0.9223388580000002	-2.566040036	0.12207031	-0.061035156	-0.12207031	10.85991214	0.32658691100000004	-1.808789038	0.12207031	0.12207031	0.12207031	-9.7318116	-0.5203857428	0.7907471040000001	-0.12207031	-0.12207031	-0.061035156	1.6724121400000003	9.12888179	3.7886474640000007	-0.061035156	0.12207031	0.18310547	1.000097644	9.74257788	-0.6148925720000001	0	0.061035156	-0.061035156	1539959941.922
-8.430249100000001	-3.9154540740000003	-3.44890126	-0.24414062	-0.30517578	-0.061035156	9.337036240000002	1.002490216	-2.593554712	0.12207031	-0.061035156	-0.24414062	10.693627700000002	0.41271972840000004	-1.7286376800000003	0.061035156	0.061035156	0.061035156	-9.756933606	-0.5275634784000001	0.832617212	-0.12207031	-0.12207031	-0.061035156	1.5001464660000001	9.19348143	3.7180663940000005	-0.061035156	0	0.18310547	0.9881347840000001	9.712670926000001	-0.6400146760000001	0	0.061035156	-0.061035156	1539959941.962
-8.32617212	-3.890332068	-3.40942392	-0.18310547	-0.24414062	-0.061035156	9.1791259	1.043164038	-2.519384784	0.12207031	-0.061035156	-0.12207031	10.64697284	0.4378417932	-1.7681152160000002	0.061035156	0	0.061035156	-9.789233426000001	-0.501245108	0.8362060700000001	-0.12207031	-0.061035156	-0.061035156	1.5910644960000002	9.175537140000001	3.7563476440000003	0	0	0.061035156	0.915161142	9.753344748	-0.687866214	0	0.18310547	-0.061035156	1539959942.002
-8.278320288000002	-3.953735324	-3.3759277160000005	-0.24414062	-0.12207031	-0.12207031	9.138451980000001	1.070678714	-2.50622554	0.12207031	-0.061035156	-0.12207031	10.65773912	0.381616214	-1.735815396	0.12207031	-0.061035156	0	-9.76889676	-0.5036376800000001	0.8218505890000001	-0.12207031	0	-0.061035156	1.5910644960000002	9.175537140000001	3.7563476440000003	0.061035156	0	0	0.8649169928000001	9.734204074	-0.669921875	-0.061035156	0.18310547	-0.061035156	1539959942.042
-8.25678714	-3.9788574280000004	-3.393872104	-0.24414062	-0.061035156	-0.12207031	9.1791259	1.053930661	-2.5899658540000003	0.12207031	-0.061035156	-0.061035156	10.693627700000002	0.37443847840000005	-1.6999267180000002	0.12207031	0.061035156	0	-9.75214856	-0.500048822	0.778784146	-0.18310547	0	-0.061035156	1.5767089660000002	9.14204074	3.7479737400000004	0.061035156	0.12207031	0	0.7476806610000001	9.681567392	-0.71538089	0	0.12207031	0	1539959942.082
-8.299853240000001	-4.00996106	-3.4500976440000004	-0.18310547	-0.12207031	-0.12207031	9.169555710000001	1.053930661	-2.600732428	0.12207031	-0.061035156	-0.061035156	10.64338408	0.4091308606000001	-1.70471196	0.12207031	0.061035156	-0.061035156	-9.750951980000002	-0.47851562500000006	0.800317392	-0.18310547	0	-0.061035156	1.5743163940000002	9.2042482	3.753955072	0	0.12207031	0	0.7967285340000001	9.729418930000001	-0.783569339	-0.061035156	0	0	1539959942.122
-8.30942392	-4.0506347840000005	-3.52546376	-0.24414062	-0.30517578	-0.18310547	9.266455072	1.111352536	-2.6940429320000003	0.12207031	-0.12207031	-0.061035156	10.64338408	0.440234375	-1.7023192900000002	0.061035156	0	-0.12207031	-9.795214660000001	-0.423486322	0.8074951080000001	-0.18310547	0.061035156	-0.061035156	1.5743163940000002	9.2042482	3.753955072	0	0.12207031	0	0.8529540740000001	9.737792932000001	-0.784765625	-0.24414062	0.12207031	-0.061035156	1539959942.162
-8.18500998	-4.10805661	-3.4883788940000002	-0.18310547	-0.12207031	-0.12207031	9.32028804	1.225	-2.72395018	-0.061035156	-0.18310547	-0.061035156	10.728320680000001	0.4844970746000001	-1.7274413940000002	0	-0.061035156	-0.18310547	-9.8933107	-0.3517089856000001	0.7763915740000001	-0.12207031	0.061035156	-0.061035156	1.3470214660000002	9.307128894	3.6666259000000005	-0.061035156	0.12207031	-0.061035156	1.079052716	9.72822284	-0.6747070288	-0.24414062	0.24414062	0	1539959942.202
-8.12280252	-4.196582068	-3.7096923920000004	-0.18310547	-0.18310547	-0.18310547	9.2556884	1.5001464660000001	-2.73830571	-0.061035156	-0.18310547	-0.061035156	10.703198380000002	0.6376221040000001	-1.7250488220000002	-0.12207031	-0.061035156	-0.12207031	-9.88134784	-0.154321286	0.6400146760000001	0	0.12207031	-0.12207031	1.0503417932	9.360961960000001	3.6056152160000003	-0.061035156	0.12207031	-0.12207031	0.925927716	9.750951980000002	-0.6663330072	-0.24414062	0.12207031	0.18310547	1539959942.242
-8.083325180000001	-4.337744110000001	-3.667822284	-0.061035156	-0.12207031	-0.12207031	9.23774411	1.7800780760000001	-2.7347167540000004	-0.36621094	-0.18310547	0.061035156	10.602710159999999	0.8876464660000001	-1.6688232820000002	-0.30517578	0	-0.18310547	-9.96867662	0.07536621106000001	0.5802001800000001	0.24414062	0.24414062	-0.18310547	1.0503417932	9.360961960000001	3.6056152160000003	-0.061035156	0.061035156	-0.12207031	1.3577880400000002	9.81435504	-0.6089111420000001	-0.48828125	0.30517578	0.30517578	1539959942.282
-7.984033246000001	-4.632031250000001	-3.6367187500000004	0.12207031	0.061035156	-0.12207031	9.177929712000001	2.026513678	-2.843579074	-0.6713867	-0.24414062	0.12207031	10.64338408	1.3302734620000003	-1.564746106	-0.61035156	0.12207031	-0.18310547	-9.8418705	0.3828125	0.462963858	0.48828125	0.30517578	-0.24414062	0.31223143000000003	9.528442392	3.5326415740000003	-0.061035156	-0.12207031	-0.24414062	1.123315396	9.69113768	-0.735717752	-0.36621094	0.5493164	0.4272461	1539959942.322
-7.93139676	-4.929907248	-3.512304712	0.6713867	0	-0.061035156	9.108544928	2.1138427520000005	-3.172558606	-0.6713867	-0.24414062	0.12207031	10.467528960000001	1.683178714	-1.4989501800000002	-1.0375977	0	-0.18310547	-9.88254442	0.613696286	0.43066405760000004	0.8544922	0.36621094	-0.36621094	0.096899411	9.636108426000002	3.575707968	-0.12207031	-0.4272461	-0.4272461	0.923535144	9.723437500000001	-0.5909667932	-0.30517578	0.79345703	0.61035156	1539959942.362
-7.793823380000001	-5.2146241	-3.4213867800000006	1.0375977	0.061035156	0	8.96140126	2.0755615020000002	-3.4812010800000004	-1.159668	-0.24414062	0.18310547	10.4041259	2.0707763580000003	-1.375732428	-1.5258789	-0.061035156	-0.24414062	-9.8933107	0.718969748	0.48808594240000003	1.2817383	0.5493164	-0.48828125	0.096899411	9.636108426000002	3.575707968	-0.36621094	-0.7324219	-0.6713867	0.381616214	9.790429712	-0.5084228534	-0.4272461	0.36621094	0.7324219	1539959942.402
-7.836889480000001	-5.59265126	-3.3627685700000005	1.4038086	0	0.061035156	8.61926268	2.098291034	-3.7240478240000003	-2.2583008	-0.061035156	0.4272461	10.66372104	2.3949707460000003	-1.1101562500000002	-2.1362305	-0.061035156	-0.18310547	-9.998584260000001	0.6555663939999999	0.5108154254	1.7089844	0.79345703	-0.61035156	-0.2811279254	9.834692000000002	3.6295410340000003	-0.61035156	-1.0986328	-1.0375977	0.12321777160000001	9.760522660000001	-0.515600589	-0.18310547	-0.12207031	0.9765625	1539959942.442
-8.00317392	-5.75534694	-3.03857428	2.1972656	-0.61035156	0.24414062	8.30583516	2.13178714	-3.9405760800000005	-2.8076172	-0.24414062	0.61035156	10.97236322	2.578002896	-0.984545926	-2.746582	0	0	-9.928002700000002	0.5550781250000001	0.4892822284000001	2.2583008	1.0375977	-0.79345703	-0.1806396466	9.697119110000001	3.7025146760000003	-0.8544922	-1.6479492	-1.2817383	0.4904785144	9.759326080000001	-0.24165038940000003	-0.12207031	-0.8544922	1.2817383	1539959942.482
-7.9625	-5.44790036	-2.396167032	3.112793	-0.4272461	0.61035156	8.08930661	2.19399411	-4.043457068	-3.2348633	-0.30517578	0.79345703	10.929297120000001	2.566040036	-0.9366943390000001	-3.2958984	0.12207031	0.061035156	-9.637304712	0.0418701178	0.44980469240000004	2.9296875	1.2207031	-0.9765625	-0.1806396466	9.697119110000001	3.7025146760000003	-1.0986328	-2.1362305	-1.5258789	0.9821533540000001	9.81315944	0.34931639400000003	-0.061035156	-1.5869141	1.7089844	1539959942.522
-8.058202880000001	-4.6069091460000005	-2.0372802520000004	3.2348633	0.61035156	0.61035156	8.05461412	2.2035644960000003	-3.98125	-3.6010742	-0.5493164	0.9765625	10.796509080000002	2.593554712	-0.891235324	-3.6621094	0.18310547	0.061035156	-9.514086960000002	-0.910375998	0.33017577880000004	3.2348633	1.2207031	-0.9765625	0.26318359620000004	9.087011780000001	4.700219748	-1.0986328	-2.319336	-1.7089844	1.4989501800000002	9.96748004	0.693847644	0.30517578	-2.746582	2.0751953	1539959942.562
-8.33933107	-3.966894568	-2.4356445680000003	2.9907227	1.5258789	0.18310547	8.38598642	2.235864218	-4.143945288	-3.7231445	-0.6713867	1.0986328	10.52495108	2.524169928	-0.923535144	-3.7841797	-0.061035156	0	-9.668408246	-1.8410888580000002	0.30744628600000007	3.1738281	0.9765625	-0.6713867	0.45698242800000005	9.055908246000001	5.030395468	-1.0986328	-2.5634766	-1.8920898	0.10048827880000001	10.81086412	-0.1112548822	-0.7324219	-4.333496	2.0751953	1539959942.603
-8.369238220000002	-4.556665036	-2.6880616	2.380371	2.319336	0	8.900390380000001	2.0839355040000003	-4.58178714	-3.6621094	-0.4272461	1.4038086	10.684058	2.333959964	-1.0192382788	-3.90625	-0.061035156	-0.12207031	-9.837085159999999	-2.222705072	0.25839844240000004	3.112793	0.8544922	-0.48828125	0.45698242800000005	9.055908246000001	5.030395468	-0.9765625	-2.9296875	-1.953125	-1.6748047120000003	11.065673920000002	-0.3935791034	-2.380371	-4.9438477	1.4648438	1539959942.642
-8.23286142	-4.862915036	-2.3531005400000002	2.9907227	1.3427734	0.5493164	9.548779254000001	1.509716754	-5.002880890000001	-3.7841797	-0.30517578	1.6479492	10.93408246	2.1114501800000003	-1.2537109620000002	-4.0893555	-0.48828125	-0.18310547	-9.49733876	-2.013354532	0.15910644960000003	3.2958984	0.79345703	-0.24414062	0.3337646466	8.4135009	4.489672824	-0.79345703	-3.2958984	-2.0141602	-2.2167236420000003	10.338329680000001	-0.21533202880000002	-2.5024414	-7.8125	1.159668	1539959942.682
-7.757934800000001	-4.5518798920000005	-2.213134784	2.8686523	2.0141602	0.9765625	9.480590560000001	1.38410643	-4.675097644	-3.8452148	-0.12207031	1.5869141	10.88264128	1.9571288940000002	-1.149633786	-4.272461	-0.8544922	0.24414062	-8.99728984	-1.7417969240000002	-0.0885253894	3.6621094	0.4272461	0.24414062	0.17465820680000002	7.705298020000001	4.28151857	-0.36621094	-3.6010742	-1.953125	0.5622558606000001	10.169653060000002	-0.5359375000000001	-3.4179688	-9.216309	1.2207031	1539959942.722
-8.113232428000002	-4.483691394	-2.233471646	2.8686523	2.4414062	1.0986328	9.14802266	1.5276611420000001	-4.157104532	-4.0283203	0.61035156	1.7700195	10.615869600000002	1.8757812500000002	-1.0096679712	-4.272461	-0.5493164	0.8544922	-9.22578125	-1.9511474640000002	-0.1040771466	3.90625	0.24414062	0.6713867	0.17465820680000002	7.705298020000001	4.28151857	-0.061035156	-3.8452148	-1.6479492	2.38540036	9.76889676	-0.2763427716	-4.333496	-7.6904297	0.9765625	1539959942.762
-8.234057608	-4.185815396000001	-2.3028564300000003	2.9296875	1.8920898	1.2207031	8.823827880000001	1.7274413940000002	-4.075756790000001	-4.211426	0.7324219	2.0141602	10.24980432	1.9559326080000001	-1.0288086060000001	-4.333496	-0.18310547	1.0986328	-9.426757788000002	-2.1258057100000003	0.06340332068	4.211426	0.061035156	0.6713867	0.4713378894	8.415893570000001	4.425073380000001	0.36621094	-3.7231445	-1.4038086	2.4308594240000003	9.451879892000001	-0.5144042932	-3.9672852	-6.0424805	0.4272461	1539959942.802
-8.07136232	-4.201367212	-2.0336913940000003	2.6855469	2.8686523	1.0986328	9.020019568	1.544409146	-4.3150146760000005	-4.211426	0.7324219	2.0141602	9.82990764	2.1700683900000004	-1.4546875000000001	-4.3945312	-0.9765625	0.8544922	-9.504516574	-2.185620108	0.29069824280000006	4.211426	0.061035156	0.6713867	0.4713378894	8.415893570000001	4.425073380000001	0.7324219	-3.6621094	-1.4038086	1.9738769960000002	9.21501448	-0.732128894	-2.9296875	-4.8217773	0.4272461	1539959942.842
-8.224487320000001	-4.5339355040000004	-2.10546875	2.746582	2.9296875	1.0375977	9.20065944	1.2297851440000003	-4.571020468	-4.4555664	0.79345703	2.1362305	9.862207460000002	2.2669677520000002	-1.594653354	-4.3945312	-1.4648438	0.6713867	-9.78444838	-2.2286865020000004	0.43186035340000006	4.1503906	0.24414062	0.8544922	0.501245108	8.791528060000001	4.603320288000001	0.7324219	-3.8452148	-1.5258789	1.415209964	8.943457068	-1.025219748	-1.953125	-5.6762695	0.061035156	1539959942.882
-8.104858426	-4.66433107	-2.1796386780000003	2.6855469	2.2583008	1.159668	8.881250000000001	0.98334964	-4.300659146	-4.3945312	1.0375977	1.7089844	10.24980432	2.27653804	-1.516894568	-4.272461	-1.4648438	0.7324219	-9.7150634	-2.1509277160000004	0.42707518000000005	4.272461	0.36621094	0.8544922	0.501245108	9.03317842	4.23486322	0.6713867	-4.0283203	-1.6479492	1.3171142180000002	8.226879892	-1.166381839	-0.91552734	-6.7749023	-0.24414062	1539959942.922
-8.254394568	-5.1045652	-1.7071045320000002	3.1738281	2.746582	1.5258789	8.328564300000002	1.040771466	-4.1499266200000005	-4.3945312	1.0375977	1.7089844	10.413696580000002	2.07915036	-1.637719748	-4.272461	-1.5258789	0.8544922	-9.66481929	-2.032495108	0.2045654254	4.211426	0.5493164	0.8544922	0.5837890576	9.020019568	4.153515576	0.5493164	-4.211426	-1.7700195	3.672607428	7.55576178	-0.909179712	0.48828125	-6.0424805	0.6713867	1539959942.962
-8.584570288	-4.69423822	-2.400952176	3.7231445	3.479004	1.7089844	8.2089357	0.976171875	-4.248022464000001	-4.211426	0.61035156	1.6479492	10.63620558	1.85544429	-1.89013678	-4.211426	-1.4038086	0.9765625	-9.72224092	-1.720263678	0.061010742800000003	4.272461	0.30517578	0.91552734	0.5837890576	9.020019568	4.153515576	0.61035156	-4.0893555	-1.7700195	6.32597644	7.743579074	-2.8220459260000004	1.953125	-4.5776367	-0.48828125	1539959943.002
-9.095385880000002	-5.043554712000001	-3.0625	4.699707	2.746582	1.7700195	8.41828624	0.7285400360000001	-4.196582068	-4.0283203	0.36621094	1.5869141	10.92690396	1.909277356	-1.9738769960000002	-4.1503906	-1.2207031	0.91552734	-10.082324280000002	-1.07785643	0.1411621106	4.272461	0.48828125	0.8544922	0.47373047120000006	9.304736420000001	4.203759784	0.6713867	-3.8452148	-1.5869141	6.512597840000001	10.698413040000002	0.3529052716	0.5493164	-0.79345703	-0.61035156	1539959943.044
-7.6729982	-4.647582968	-2.960815396	3.7231445	3.2958984	2.1972656	8.539111420000001	0.401953125	-4.092504892000001	-4.0283203	0.36621094	1.5869141	11.389867720000002	2.198779254	-2.01096196	-4.333496	-0.7324219	1.0375977	-9.181518570000001	-0.5634521466	-0.014355469240000002	4.272461	0.48828125	0.8544922	-0.38999023560000007	9.957910340000002	3.1893066100000005	0.48828125	-4.211426	-1.4038086	5.21821286	9.908862319999999	1.1484375	-0.12207031	1.159668	-0.61035156	1539959943.082
-7.809375	-5.37731929	-3.3914795320000004	4.211426	3.9672852	2.1362305	8.85732428	0.08493652160000001	-3.75754393	-4.1503906	0.18310547	1.4648438	11.43532698	2.1509277160000004	-2.68566893	-4.333496	-0.48828125	1.2817383	-9.438720746000001	0.1686767572	-0.23686523560000003	4.699707	-0.30517578	0.61035156	-0.38999023560000007	9.957910340000002	3.1893066100000005	0.30517578	-4.638672	-1.159668	-0.13398437500000002	9.39685054	-0.36965332460000005	0.24414062	-5.6152344	-0.24414062	1539959943.122
-7.639501800000001	-5.208642572	-4.574609424	4.9438477	2.9907227	2.746582	9.061889480000001	-0.07058105432	-3.0744628600000006	-4.1503906	0.18310547	1.4648438	11.26186502	2.051635782	-2.958422824	-4.1503906	-0.18310547	1.2817383	-9.693530252	0.5993408246	-0.05861816394	5.004883	-0.36621094	0.36621094	-0.2918945288	9.962695680000001	2.816064496	-0.12207031	-4.699707	-0.6713867	2.1329834260000005	9.60739766	-0.724951178	0.36621094	-5.1879883	-0.36621094	1539959943.162
-6.82124002	-5.05192842	-4.721752896	5.3710938	3.479004	3.1738281	9.351391574	-0.2045654254	-2.8399902160000003	-4.272461	-0.061035156	1.3427734	11.11950728	2.2801269960000004	-3.063696286	-4.4555664	0.12207031	1.4038086	-9.846654860000001	0.9366943390000001	-0.0346923822	5.065918	-0.24414062	0.18310547	-0.569433606	10.603905760000002	1.61977536	-0.30517578	-4.4555664	-0.61035156	3.6486816100000006	9.399243210000002	-0.7572509980000001	0.5493164	-2.5024414	0	1539959943.202
-6.413305710000001	-4.5171875	-5.567529254	4.638672	3.7231445	2.8076172	9.36933606	-0.3911865216	-2.9799560700000005	-4.5166016	0.18310547	1.159668	10.81086412	2.3016601440000004	-3.923828076	-4.638672	0.30517578	1.3427734	-9.850244600000002	1.02761232	0.10766601440000001	5.3100586	-0.6713867	0.12207031	-0.569433606	10.603905760000002	1.61977536	-0.36621094	-4.760742	-0.6713867	1.9320067900000002	9.011645468000001	-2.032495108	0.48828125	-2.5024414	0.061035156	1539959943.242
-6.836792032000001	-4.610498004000001	-6.518579074000001	3.9672852	3.479004	2.1972656	9.65285643	-0.84816893	-2.769409146	-4.9438477	-0.18310547	0.9765625	10.64577626	2.20236821	-4.236059604	-4.5776367	0.18310547	1.2817383	-10.546484620000001	0.838598642	0.3995605432	5.126953	-0.36621094	0.12207031	-0.38879393000000007	10.48188498	1.637719748	-0.6713867	-4.9438477	-0.5493164	1.2919922120000003	9.63371556	-2.2801269960000004	0.61035156	-2.9907227	0.061035156	1539959943.282
-8.0558107	-4.748071286	-6.71716304	4.0893555	2.8076172	2.1972656	10.039258180000001	-1.1053711060000002	-2.9045898560000003	-4.9438477	-0.18310547	0.9765625	10.510596040000001	2.10546875	-3.8532471040000003	-4.699707	0.30517578	1.2817383	-10.800097840000001	0.783569339	0.4521972644	5.126953	-0.36621094	0.12207031	-0.23327636780000002	10.6170652	1.3087402160000001	-0.6713867	-5.004883	-0.79345703	1.0862304712000002	10.35029254	-2.268164038	0.30517578	-3.2348633	-0.061035156	1539959943.322
-8.14433606	-4.3054442900000005	-6.14055162	3.4179688	1.0375977	1.953125	9.916039840000002	-1.280029254	-3.16298822	-5.004883	0.5493164	1.4648438	10.05839856	1.7812744600000001	-4.19897464	-5.004883	0.12207031	1.0986328	-10.231860520000001	0.8972167932	0.3756347644	4.9438477	0.061035156	0.12207031	0.11484375000000001	10.650561600000001	0.891235324	-0.5493164	-5.1879883	-1.2817383	1.2154297120000002	10.13735324	-2.271752896	0.18310547	-2.746582	-0.48828125	1539959943.362
-7.347607428000001	-4.417895468	-5.34741214	3.7231445	2.0141602	2.1972656	9.527246106	-1.3853027160000002	-2.7538574280000003	-5.1879883	0.48828125	1.4648438	9.83110324	1.3805175720000002	-4.06977536	-5.065918	-0.48828125	0.8544922	-9.63491214	0.9438721040000001	0.44621582460000003	4.8217773	0.061035156	0.061035156	0.517993161	10.30602986	1.07785643	-0.36621094	-4.8217773	-1.3427734	1.183129892	9.701904254	-2.1437500000000003	0.48828125	-2.380371	-0.7324219	1539959943.402
-7.396655252000001	-4.393969748000001	-4.8916259	4.272461	2.0751953	2.5024414	9.527246106	-1.3853027160000002	-2.7538574280000003	-5.1879883	0.48828125	1.4648438	10.034472840000001	1.216625998	-3.541015576	-4.9438477	-0.61035156	0.7324219	-9.486572480000001	0.679492212	0.6507812500000001	4.8217773	0.061035156	0.061035156	0.67709964	10.01174272	1.2058593750000002	-0.30517578	-4.5776367	-1.3427734	0.916357428	9.53442392	-2.168872104	0.48828125	-3.0517578	-0.7324219	1539959943.442
-7.589257788	-4.023120108	-4.8258300720000005	4.5166016	1.2817383	2.5024414	8.548681610000001	-0.9606201080000001	-2.293286142	-4.9438477	0.6713867	1.2817383	10.317992720000001	1.0192382788	-3.4919677520000003	-4.760742	-0.4272461	0.7324219	-9.42436502	0.5431152356000001	0.835009784	4.638672	-0.061035156	-0.12207031	0.846972644	9.843066100000001	1.337451178	-0.48828125	-4.8217773	-1.2817383	1.0874267572	9.49973143	-1.95234375	0.30517578	-4.0283203	-0.5493164	1539959943.482
-7.600024460000001	-3.3735351440000003	-4.2420410340000005	5.126953	1.0986328	2.4414062	8.1323732	-0.686669928	-2.595947284	-4.3945312	-0.18310547	0.79345703	10.298852340000002	0.641210962	-3.47402356	-4.5776367	-0.36621094	0.61035156	-9.39326178	0.5215820288	1.0575195288	4.699707	-0.12207031	-0.24414062	1.337451178	9.82751448	1.620971646	-0.61035156	-4.699707	-1.0986328	2.378222644	9.247314300000001	-1.792041034	0	-4.638672	-0.24414062	1539959943.522
-7.839282248	-2.6390135800000003	-4.19897464	4.699707	2.1972656	2.2583008	8.072558606000001	-0.4067382788	-2.5002441100000006	-4.3945312	-0.18310547	0.79345703	10.51298822	0.5120117212	-2.851953076	-4.4555664	-0.18310547	0.61035156	-9.485375900000001	0.1447509784	1.21303714	4.699707	-0.12207031	-0.24414062	1.7693115020000003	9.616967752	1.7944336060000001	-0.61035156	-4.1503906	-0.9765625	3.1139403960000003	8.980542032	-1.9009033540000002	0.061035156	-3.6621094	0	1539959943.562
-8.1239991	-2.4165038940000003	-4.580590854	4.333496	1.0986328	1.953125	8.291479532	-0.1435546875	-2.51101088	-4.0893555	-0.48828125	0.8544922	10.547681200000001	0.5443115216000001	-2.3399413940000002	-4.333496	0.12207031	0.48828125	-9.25927716	-0.31103514400000004	1.2919922120000003	4.4555664	-0.061035156	-0.48828125	1.8602295320000002	9.644482428000002	2.0061767180000003	-0.7324219	-3.9672852	-0.9765625	2.327978534	9.10615216	-1.6927490020000002	-0.18310547	-3.90625	0	1539959943.602
-8.162280252	-2.5253662140000004	-3.6773925720000005	3.6010742	1.2207031	1.7089844	8.57858876	0.1124511682	-2.7765869600000004	-4.0283203	-0.6713867	0.8544922	10.64697284	0.619677716	-2.333959964	-4.272461	0.12207031	0.4272461	-9.210229532000001	-0.6005371106	1.12211911	4.211426	-0.18310547	-0.6713867	1.975073282	9.535620108000002	2.24423822	-0.91552734	-4.0893555	-0.8544922	2.0372802520000004	9.0092527	-1.4977538940000001	-0.12207031	-3.7231445	0.18310547	1539959943.642
-8.9745607	-2.3985596040000003	-3.8664062500000003	3.4179688	2.380371	1.7089844	9.1791259	0.14714355040000002	-2.7323242800000003	-4.0283203	-0.6713867	0.8544922	10.7618161	0.52995607	-2.3172119600000003	-4.1503906	0.18310547	0.4272461	-9.27961412	-0.7117919928	1.1352783540000002	3.9672852	-0.30517578	-0.79345703	2.136572284	9.54399411	2.4404297120000003	-1.0986328	-3.8452148	-0.79345703	1.605419928	9.5451902	-1.302758786	-0.24414062	-3.4179688	0.061035156	1539959943.682
-9.4686277	-2.0193359620000004	-4.197778354	3.1738281	0.12207031	1.6479492	9.81555162	0.04426269568	-2.5875733800000003	-3.90625	-0.5493164	0.5493164	10.893408540000001	0.5502929712000001	-2.3889892180000003	-3.90625	0.24414062	0.36621094	-9.261669928000002	-0.758447284	1.2632812500000001	3.6010742	-0.36621094	-0.91552734	2.136572284	9.54399411	2.4404297120000003	-1.2817383	-3.540039	-0.79345703	1.829125998	9.471020468	-1.0048827880000002	-0.18310547	-3.1738281	-0.18310547	1539959943.722
-8.90996106	-3.04216304	-4.46933606	1.953125	2.0751953	1.0375977	10.16726088	-0.002392578076	-2.6258545320000004	-3.90625	-0.5493164	0.5493164	11.1960688	0.46774902160000004	-2.3889892180000003	-3.6621094	0.5493164	0.4272461	-10.26176718	-0.8170653959999999	1.32189946	3.90625	-0.9765625	-1.0986328	1.9726807100000001	9.7485598	2.47033696	-1.4038086	-3.7841797	-0.79345703	2.48588858	9.729418930000001	-0.762036142	-0.30517578	-3.112793	0.12207031	1539959943.762
-10.160083360000002	-4.963403060000001	-4.3329589660000005	1.4648438	1.2817383	0.8544922	10.557250900000001	-0.1256103534	-2.85075679	-3.4179688	-0.5493164	0.24414062	11.49155252	0.45937500000000003	-2.528955072	-3.6621094	0.36621094	0.4272461	-11.96647914	-0.9929199280000001	0.8972167932	4.211426	-0.48828125	-1.5258789	2.229882788	10.05361322	2.65576178	-1.2817383	-3.6010742	-0.7324219	3.33046875	10.767798020000003	0.046655271600000006	-1.159668	-3.479004	1.0986328	1539959943.802
-9.410009980000002	-4.978955072	-4.797119110000001	2.2583008	-2.5024414	1.2207031	10.5835688	-0.0490478534	-3.466845746	-3.0517578	-0.5493164	0.36621094	11.711670320000001	1.031201178	-2.6019287140000005	-3.540039	0	0.36621094	-11.6973143	-2.269360324	0.7488769568000001	3.7231445	0.061035156	-1.5869141	2.356689496	10.576391280000001	2.958422824	-0.91552734	-3.1738281	-0.9765625	4.659545926000001	11.391064300000002	2.4117187500000004	-2.1362305	-4.9438477	2.5634766	1539959943.842
-7.602417032000001	-5.918042032000001	-1.0742675720000001	3.6010742	-3.2958984	0.9765625	10.55964308	-0.27873535340000005	-4.285107428	-2.9296875	0	0.5493164	11.49753444	1.7465820680000002	-2.2837158540000004	-3.0517578	0.79345703	0.24414062	-10.17204622	-2.5744139400000003	-0.37084961060000005	2.6855469	0.5493164	-1.159668	1.9391846040000003	10.654150360000001	4.28391124	-0.61035156	-2.6245117	-1.5869141	4.468139676000001	12.449779860000001	3.2885987400000003	-3.4179688	-3.4179688	5.065918	1539959943.882
-7.01623552	-5.457470746	-1.274047824	2.6855469	5.92041	0.5493164	9.853833360000001	-0.5969482428	-4.5889648560000005	-2.9296875	0	0.5493164	10.69602086	2.1114501800000003	-0.98334964	-2.8076172	0.9765625	0.5493164	-9.89091754	-1.9284179320000001	-0.8062988220000001	2.6855469	0.5493164	-1.159668	0.8194580072000001	8.630029254	4.902392572	-0.24414062	-2.6245117	-1.4648438	-0.8134765380000001	13.406811600000001	0.7716064300000001	-2.6245117	-4.8828125	4.8217773	1539959943.922
-10.083520860000002	-3.9477538940000003	-3.9776612400000007	1.8920898	3.90625	0.5493164	9.164770468	-0.7440917932000001	-4.830615216000001	-2.9907227	0.12207031	0.79345703	10.18520468	2.7299316100000004	-0.056225586060000006	-2.746582	-0.36621094	0.4272461	-9.991405760000001	-1.8841552520000002	-0.19499511780000003	3.1738281	0.30517578	0.18310547	-0.061010742800000003	8.031884980000001	4.98015126	-0.5493164	-2.0141602	-0.6713867	-2.837597644	13.4151857	-0.52995607	-2.4414062	-6.8969727	6.0424805	1539959943.962
-9.89211412	-4.712182608	-3.452490216	4.1503906	-2.6245117	1.3427734	8.35129393	-0.29667969240000003	-5.084228240000001	-2.9907227	0.12207031	0.79345703	10.345508180000001	3.234765576	-0.014355469240000002	-3.112793	-0.48828125	-0.061035156	-9.57150908	-1.7513672120000003	0.1315917932	3.1738281	0.30517578	0.18310547	-0.7775878600000001	9.33344748	4.663134784	-0.48828125	-2.8686523	-0.61035156	-0.7967285340000001	11.7403804	-0.1411621106	-2.8076172	-4.760742	5.6762695	1539959944.002
-6.63701178	-4.15471196	-1.350610324	3.4179688	-1.159668	0.7324219	8.35129393	-0.29667969240000003	-5.084228240000001	-2.9296875	-0.061035156	1.3427734	10.43522914	3.22160643	-0.36367187500000003	-3.479004	-0.91552734	0.12207031	-8.72333966	-1.6843750000000002	0.11723633180000001	3.2348633	0.30517578	0.12207031	-0.6854736419999999	9.067871106	4.11044928	-0.18310547	-3.7231445	-1.0986328	0.885253894	10.015332460000002	0.37084961060000005	-2.746582	-2.9296875	4.5166016	1539959944.042
-6.07714856	-3.4189941100000003	-0.8433837860000001	2.319336	4.211426	0.9765625	7.850048920000001	1.053930661	-3.7276367800000005	-3.1738281	-0.18310547	1.7089844	9.749755890000001	2.3519042540000004	-0.37204589660000004	-3.6010742	-0.7324219	0.61035156	-8.299853240000001	-1.8410888580000002	0.2260986322	3.6010742	0.24414062	0.48828125	-0.25959472840000003	7.88952626	3.708496106	-0.12207031	-3.9672852	-1.159668	1.0969971040000002	8.021118210000001	0.4521972644	-2.319336	-1.0375977	3.2348633	1539959944.082
-8.408715560000001	-2.9979003600000005	-2.00258786	2.5024414	1.2817383	1.2207031	8.225683606	1.28122554	-3.3914795320000004	-3.3569336	0.12207031	1.6479492	9.27602536	1.6664307100000002	-0.343334964	-3.540039	-0.61035156	0.5493164	-8.49125998	-2.40573732	0.4761230432	3.6010742	0.24414062	0.48828125	0.657958966	7.449292032000001	3.7874510800000003	-0.18310547	-3.7231445	-0.8544922	1.85544429	7.255493210000001	0.1315917932	-1.4648438	0.7324219	1.5869141	1539959944.122
-8.078539840000001	-2.746679712	-1.427172824	2.9907227	-0.36621094	0.6713867	8.47211911	1.02761232	-3.5553711060000004	-3.4179688	0.91552734	1.3427734	9.33942842	1.373339856	-0.4378417932	-3.479004	-0.79345703	0.36621094	-8.968579074	-2.8555420320000002	0.878076178	2.9296875	0.18310547	0.36621094	1.4678466460000001	7.859619110000001	3.935791034	-0.24414062	-3.4179688	-0.91552734	0.230883786	6.89421376	-0.4426269568000001	-0.7324219	0.91552734	0.6713867	1539959944.162
-7.481591754	-2.268164038	-0.6806884980000001	2.0751953	2.380371	0.48828125	8.436230432	0.642407248	-3.905883786	-3.4179688	0.91552734	1.3427734	9.791625900000001	0.9343017572	-0.6459961060000001	-3.2348633	-0.8544922	0.18310547	-9.144433606	-3.027807608	1.0862304712000002	2.9296875	0.18310547	0.36621094	1.9104736420000001	8.380004892	4.103271466000001	0.061035156	-3.1738281	-1.2207031	-2.039672824	6.33554712	0.17106933900000001	0.18310547	-2.5634766	0.30517578	1539959944.202
-8.838183606000001	-1.9989990020000004	-1.6245605040000002	0.5493164	2.9907227	0.61035156	8.476904254	0.1579101538	-3.9477538940000003	-2.5024414	0.30517578	0.79345703	10.36584514	0.36965332460000005	-0.6005371106	-2.8686523	-0.7324219	0.12207031	-8.96977536	-3.0828369600000003	1.0993896760000001	2.6245117	0.24414062	0.24414062	2.422485324	8.5917482	4.26357428	0.18310547	-2.9907227	-1.2817383	-1.685571286	6.21950679	-1.0168457068	1.5869141	-6.1035156	-0.36621094	1539959944.242
-9.66003444	-3.5206787140000007	-2.79213858	0.79345703	1.5258789	0.30517578	8.564233426000001	-0.1435546875	-3.517089856	-2.1362305	0.36621094	0.61035156	10.820434800000001	-0.056225586060000006	-0.37084961060000005	-2.5634766	-0.9765625	0.18310547	-9.021215560000002	-2.928515576	0.849365216	1.8920898	0.061035156	0.36621094	2.7634277160000003	8.431445288	4.396362320000001	0.24414062	-2.6855469	-1.0986328	2.293286142	7.454076980000001	-1.829125998	2.2583008	-7.873535	0.12207031	1539959944.282
-9.25927716	-3.6510742800000004	-0.11723633180000001	2.6245117	0.7324219	0.91552734	8.450586060000001	-0.13398437500000002	-2.958422824	-1.7700195	0.36621094	0.48828125	11.12907698	-0.36367187500000003	-0.05502929712000001	-2.0751953	-0.79345703	0.61035156	-9.139648560000001	-2.384204074	0.45339357	1.5258789	0.12207031	0.61035156	2.795727536	7.9625	4.29108876	0.24414062	-2.380371	-0.7324219	13.356567000000002	9.713867212	1.892529254	1.8310547	-2.8076172	2.6855469	1539959944.322
-11.12070288	-2.5995362400000004	-2.6916503600000006	1.4038086	1.5258789	1.6479492	8.523559800000001	0.11723633180000001	-2.798120108	-1.7700195	0.36621094	0.48828125	11.308520860000002	-0.3182128894	-0.49885253600000007	-1.7089844	-0.24414062	1.0986328	-9.32028804	-1.637719748	0.6041259784	1.5258789	0.12207031	0.61035156	2.613891574	7.73759784	4.074560504000001	0.5493164	-1.7089844	-0.24414062	11.304932100000002	8.357275360000001	-0.7117919928	-0.91552734	-2.9907227	-0.36621094	1539959944.362
-11.16855432	-3.5302491000000003	-4.1427491000000005	-0.4272461	-1.4038086	0	9.575097840000002	0.01076660144	-2.8579346040000004	-1.3427734	0.30517578	0.5493164	11.473608720000001	0.1806396466	-1.0072753600000002	-1.2817383	-0.36621094	0.91552734	-10.66132788	-1.620971646	0.6711181610000001	1.7089844	-0.61035156	0.7324219	2.213134784	8.903979532000001	4.245629892	0.48828125	-1.4038086	0.36621094	0.5084228534	8.497240920000001	-1.9918212860000002	-1.5869141	-1.4038086	-4.5776367	1539959944.402
-10.4041259	-7.261474640000001	-2.82084964	1.8920898	3.2348633	0.12207031	10.87426718	-0.3182128894	-2.646191394	-0.7324219	-0.48828125	0.5493164	12.20932608	0.84816893	-1.1053711060000002	-1.159668	-0.6713867	0.48828125	-13.49055162	-1.567138678	0.846972644	0.91552734	0.12207031	0.18310547	2.154516574	10.55007338	3.935791034	0.36621094	-1.6479492	0.36621094	7.236352340000001	10.863500900000002	4.745678714	4.760742	-0.061035156	1.6479492	1539959944.442
-9.35976538	-5.495751800000001	-2.3112304320000003	2.319336	-2.0141602	1.5258789	11.145825180000001	-0.48090820680000007	-3.7300292540000006	-0.8544922	-0.79345703	0.5493164	12.952221940000001	1.119726538	-1.8805663940000001	-1.2207031	-0.24414062	0.12207031	-12.12678264	-0.6340332068000001	-0.19020996400000004	0.91552734	0.12207031	0.18310547	2.410522464	12.54667932	3.966894568	0.61035156	-0.79345703	-0.24414062	4.675097644	11.618359620000001	0.1363769568	-4.0893555	-1.4038086	-1.2207031	1539959944.482
-7.653857428000001	-2.95363768	-3.535034146	0.4272461	3.7231445	0.18310547	11.239135880000001	-1.0455566100000002	-3.410620108	-0.8544922	-0.79345703	0.5493164	13.17353534	1.5372314300000003	-2.902197284	-0.9765625	-0.18310547	-0.12207031	-9.884936600000001	0.07058105432	-0.9187500000000001	0.8544922	0.91552734	0.061035156	1.8638183900000003	12.89360324	3.794628894	0.4272461	-0.36621094	-0.61035156	-0.2572021466	9.07504892	-1.5527832460000002	0.18310547	-2.0751953	-0.9765625	1539959944.522
-7.8153564300000005	-5.266064300000001	-5.023217752000001	1.7089844	1.8920898	0.7324219	10.560839660000001	-1.650878894	-1.738207968	-1.3427734	0.5493164	0.6713867	12.705786240000002	1.9535400360000001	-2.0193359620000004	-0.7324219	0.18310547	0.18310547	-9.49733876	0.45698242800000005	-1.3290771760000002	0.61035156	0.12207031	0.30517578	0.32539062500000004	11.227173020000002	3.672607428	-0.12207031	-0.7324219	-0.12207031	2.560058606	9.08222644	-1.8434814300000002	0.91552734	-1.4038086	-2.1362305	1539959944.562
-7.21242662	-4.793530252	-4.425073380000001	-0.18310547	-0.5493164	0.79345703	9.20305162	-1.5683349640000002	-1.656860324	-0.6713867	0	-0.8544922	11.39824182	1.7094971040000002	-1.9487548920000002	-0.48828125	0.9765625	0.79345703	-9.374121106	1.0969971040000002	-0.8062988220000001	0.61035156	-0.61035156	-0.18310547	-0.4426269568000001	9.61936052	2.6964355040000005	-0.9765625	-0.8544922	0.91552734	1.8913329680000002	9.719848740000002	-1.905688498	0.061035156	-0.36621094	-2.0751953	1539959944.602
-7.944555710000001	-3.8891358800000004	-4.238452176	0.61035156	0.9765625	0.6713867	8.7364991	-1.3482177520000003	-2.185620108	-0.6713867	0	-0.48828125	10.40292932	1.43076178	-2.9847412140000005	-0.4272461	1.159668	0.7324219	-9.455468750000001	0.9414794928000001	-0.309838858	1.0986328	-0.79345703	0.12207031	-0.057421875000000004	9.53322734	1.9164550720000002	-1.3427734	-0.91552734	1.159668	1.69633786	9.573901260000001	-1.296777356	0.24414062	-1.2207031	-2.319336	1539959944.642
-8.170654254	-3.2957762600000002	-3.9932128600000003	1.159668	0.36621094	0.7324219	8.7364991	-1.3482177520000003	-2.185620108	-0.6713867	0	-0.48828125	9.754540740000001	1.2668701080000002	-2.8316162140000003	-0.6713867	-0.061035156	0.4272461	-9.491357428	0.20935058900000003	0.15073241820000002	0.5493164	-0.5493164	-0.24414062	0.4330566394	9.71027806	1.7872558900000002	-0.6713867	-0.91552734	0.5493164	1.068286142	9.50930162	-1.84946286	-0.061035156	-1.3427734	-2.380371	1539959944.682
-7.2483152	-3.7814697480000006	-3.823339856	0.7324219	-0.061035156	0.36621094	8.414697480000001	-0.37084961060000005	-1.256103534	-0.6713867	-0.5493164	-0.061035156	9.449487320000001	0.8816650360000001	-1.9188476440000002	-0.91552734	-0.24414062	0.4272461	-9.122900360000001	0.63881839	0.346923822	0.5493164	-0.5493164	-0.24414062	0.6340332068000001	8.968579074	1.8949219240000001	0.24414062	-0.9765625	-0.061035156	1.184326178	9.535620108000002	-1.5085204680000002	0.061035156	-2.1362305	-2.5024414	1539959944.722
-7.26865216	-3.5673339660000005	-3.466845746	0.8544922	0.36621094	0.24414062	8.35249002	0.227294928	-1.225	-0.61035156	-0.24414062	0.061035156	9.4004393	0.492871106	-1.4391357820000001	-0.8544922	0.061035156	0.30517578	-8.987719748	0.6364257788	0.4892822284000001	0.91552734	-0.12207031	-0.36621094	1.235766574	8.45417482	2.124609424	0	-1.0986328	-0.061035156	2.003784146	9.043945288000002	-1.211840854	0.30517578	-1.159668	-2.380371	1539959944.762
-7.48278804	-3.1378662140000007	-3.5326415740000003	1.159668	-0.061035156	0	7.9373777	0.6232665740000001	-1.4606689300000002	-0.7324219	-0.061035156	0.12207031	9.38847644	0.23686523560000003	-1.408032248	-0.7324219	0.30517578	0	-9.035571580000001	0.230883786	0.642407248	0.61035156	0.12207031	-0.48828125	1.9044922120000003	8.52595198	2.404541034	-0.5493164	-0.4272461	0	1.9403808900000001	9.067871106	-1.0718750000000001	0.5493164	-0.91552734	-2.1972656	1539959944.802
-7.54738768	-2.8651123200000006	-3.507519568	1.2817383	0.7324219	0	7.8907228400000005	0.740502896	-1.720263678	-0.7324219	-0.061035156	0.12207031	9.63491214	0.22131347840000004	-1.532446286	-0.61035156	0.36621094	-0.24414062	-8.954223740000002	0.3337646466	0.8362060700000001	0.61035156	0.12207031	-0.48828125	2.08513179	8.7030027	2.600732428	-0.48828125	-0.061035156	-0.12207031	1.715478534	9.20065944	-0.965405252	0.4272461	-1.0986328	-1.8920898	1539959944.842
-8.303442392000001	-2.8447753600000003	-3.847265576	0.9765625	0.6713867	0.12207031	8.11083966	0.641210962	-1.945166034	-0.6713867	-0.30517578	0.061035156	10.012939300000001	0.31223143000000003	-1.41640625	-0.5493164	0.48828125	-0.30517578	-8.62404802	0.5132080072	0.7763915740000001	0.36621094	0.24414062	-0.48828125	1.89611821	8.87766124	2.566040036	-0.61035156	0.061035156	-0.24414062	1.7501709260000002	9.39086911	-0.8290283540000001	0	-1.4038086	-1.5869141	1539959944.882
-8.846557608000001	-2.89382338	-3.8101807100000005	0.9765625	-1.0986328	0.36621094	8.60251448	0.6555663939999999	-2.0528320680000003	-0.48828125	-0.7324219	0	10.42685504	0.31701660340000004	-1.152026358	-0.7324219	0.4272461	-0.30517578	-8.49963408	0.594555661	0.642407248	0.6713867	-0.18310547	-0.8544922	1.451098642	8.988915740000001	2.41770018	-0.6713867	-0.24414062	-0.18310547	1.923632788	9.212622300000001	-0.2823242212	-0.36621094	-1.2817383	-1.3427734	1539959944.922
-8.825024460000002	-2.477514676	-3.4261719240000006	0.48828125	-1.5258789	0.5493164	9.27602536	0.88046875	-2.0923096040000004	-0.79345703	-0.79345703	-0.36621094	11.038159440000001	0.46774902160000004	-0.9689941100000001	-0.9765625	0.4272461	-0.061035156	-8.828613220000001	-0.002392578076	0.65676268	0.6713867	-0.18310547	-0.8544922	1.4020507200000003	9.061889480000001	2.4655516200000003	-0.79345703	-0.4272461	0	2.0253173920000003	9.24492212	-0.5957519568	-0.48828125	-0.9765625	-1.2817383	1539959944.962
-8.6766848	-2.528955072	-3.343627896	0.5493164	0	0.79345703	9.80717752	1.199877896	-2.32917482	-0.79345703	-0.79345703	-0.36621094	11.43772014	0.4904785144	-0.9414794928000001	-0.91552734	0.6713867	0.061035156	-9.60739766	-0.31342773560000003	0.949853534	0.91552734	-0.36621094	-1.0986328	1.5599609620000003	9.460253894000001	2.8579346040000004	-0.9765625	-0.61035156	0.12207031	1.9942138580000002	9.173144568	-0.763232428	-0.48828125	-0.61035156	-1.0375977	1539959945.002
-9.31669928	-4.294677716000001	-4.894018570000001	-1.4648438	1.0375977	0.061035156	10.474707460000001	1.195092752	-2.8411866	-0.79345703	-0.8544922	-0.91552734	12.04902356	0.500048822	-0.970190396	-0.8544922	0.9765625	-0.12207031	-12.10166034	-0.47253417540000003	0.9175537140000001	1.2817383	-1.2817383	-1.4038086	1.9738769960000002	10.24023462	3.4632567900000004	-0.9765625	-0.61035156	0.18310547	2.4799072480000004	10.103857820000002	-0.8242431610000001	-0.79345703	-0.8544922	-0.6713867	1539959945.042
-10.893408540000001	-6.134570288000001	-4.850952176000001	0	-0.61035156	1.2817383	11.19008786	1.0886230432000001	-3.9310058900000002	-0.79345703	-0.8544922	-0.91552734	12.63400908	0.9582275360000001	-1.0898193390000002	-0.9765625	0.24414062	-0.48828125	-13.522851440000002	-2.4727295320000002	0.885253894	1.2817383	-1.2817383	-1.4038086	2.53254393	11.36354982	4.127197284	-0.9765625	-0.48828125	0.12207031	4.1331787140000005	10.852734620000001	0.7261474640000001	-1.5258789	-1.7089844	1.0986328	1539959945.082
-10.05002446	-6.452783246000001	-2.62944339	2.5024414	-4.272461	1.0375977	11.79660692	0.20935058900000003	-5.1751467600000005	-0.61035156	-1.0375977	-0.5493164	12.8959964	1.98464357	-1.3948730040000001	-0.8544922	0.24414062	-0.6713867	-11.6709964	-2.031298822	0.1124511682	1.2207031	0.12207031	-1.6479492	2.211938498	11.988012680000002	4.614086960000001	-0.5493164	-0.4272461	-0.7324219	5.20983876	13.069458360000002	2.2609863220000004	-3.0517578	-1.2207031	3.6621094	1539959945.122
-7.4349366	-5.852246106	-2.1114501800000003	1.953125	-1.0375977	0.4272461	11.01901808	-0.48808594240000003	-4.675097644	-0.91552734	0	-0.12207031	12.131567000000002	2.5265625000000003	-0.23208007200000003	-0.6713867	0.9765625	0.12207031	-9.9866214	-0.27155761780000004	-0.6005371106	1.0986328	0.061035156	-0.24414062	0.669921875	9.743774460000001	5.170361420000001	-0.18310547	-0.5493164	-0.9765625	2.282519568	13.147216460000001	0.2512207068	-2.5634766	-0.91552734	4.0283203	1539959945.162
-8.357275360000001	-3.262280252	-2.295678714	-0.061035156	3.4179688	0.12207031	10.05361322	-0.3828125	-3.93339856	-1.2817383	0.61035156	0.18310547	10.919726440000002	2.9261230040000004	0.5622558606000001	-1.0986328	0.79345703	0.6713867	-9.645678420000001	-1.221411142	-0.47971191100000005	1.0986328	0.061035156	-0.24414062	-0.5670410144	8.170654254	4.584179712	-0.6713867	-0.24414062	0	-0.724951178	12.520361420000002	-2.0061767180000003	-1.8310547	-1.8310547	4.5166016	1539959945.202
-9.45427266	-3.5984375	-2.9943116	0.36621094	1.7700195	0.061035156	9.040356430000001	0.21054687500000002	-3.992016574	-1.2817383	0.61035156	0.18310547	9.99021016	3.0625	0.08732910340000001	-1.159668	-0.061035156	0.5493164	-9.5703125	-2.178442392	-0.01794433606	1.5869141	0.12207031	0.30517578	-1.159204074	8.285498200000001	4.3724366	-0.7324219	-1.4038086	0.4272461	-0.1303955072	11.26425818	-0.80390625	-0.6713867	-0.8544922	5.065918	1539959945.242
-8.750854532	-4.13796376	-2.159301718	1.5869141	-2.5634766	0.4272461	8.621655252000002	0.49526367800000004	-3.951342752	-1.5869141	0.48828125	0.79345703	9.508105432	2.63183606	-0.40793457460000004	-1.2817383	-0.30517578	0.24414062	-8.921923920000001	-2.0169433900000002	0.014355469240000002	0.8544922	0.30517578	0.18310547	-0.2942871106	8.76401358	4.31142572	-0.061035156	-2.1362305	-0.30517578	0.4821044928	10.43283696	-1.0922119110000001	-0.24414062	-1.159668	4.8217773	1539959945.282
-6.571215560000001	-3.2909912140000004	-1.437939496	0.5493164	-0.48828125	0.4272461	8.399145468	0.7273437500000001	-3.517089856	-1.5869141	0.48828125	0.79345703	9.043945288000002	1.6867675720000002	-0.3337646466	-1.2207031	-0.6713867	0.061035156	-8.37163089	-1.8195557100000002	0.135180661	0.8544922	0.30517578	0.18310547	0.9127685700000001	8.225683606	4.282714856	0.18310547	-1.7089844	-0.8544922	1.111352536	9.298754892	-0.34812010800000004	0.12207031	0.5493164	3.7231445	1539959945.322
-6.8224366000000005	-2.7885498200000005	-1.447509784	-0.36621094	2.746582	0	8.138354532000001	0.8362060700000001	-2.9703858800000003	-1.3427734	0.5493164	0.4272461	9.26047374	0.8517577880000001	-0.023925780760000005	-1.0986328	-0.5493164	0.12207031	-8.409912140000001	-1.874584964	0.230883786	0.8544922	0.12207031	0.24414062	1.284814496	7.47441394	4.088916034	0.12207031	-1.159668	-0.61035156	0.899609375	7.625146760000001	0.3612792932	0.61035156	2.6245117	2.8076172	1539959945.362
-8.576196580000001	-3.0720702880000004	-1.8566405760000002	0.6713867	-0.4272461	0.12207031	7.77109375	0.808691394	-2.918945288	-0.9765625	0.6713867	-0.18310547	9.70310054	0.46416014400000005	0.14833984620000001	-0.9765625	-0.4272461	0.30517578	-8.539111420000001	-2.256201178	0.49167482	0.7324219	0.18310547	0.36621094	1.6341308900000002	7.2483152	3.8640135800000004	0	-1.2207031	-0.30517578	0.45937500000000003	7.56652806	-0.3014648462	1.2817383	2.6855469	1.5869141	1539959945.402
-7.49953624	-2.46794429	-1.297973642	0.6713867	-1.159668	0	7.722045926000001	0.8015136780000001	-2.978759784	-0.9765625	0.6713867	-0.18310547	9.941162140000001	0.1495361322	0.0693847644	-0.79345703	-0.5493164	0.4272461	-8.597729532	-2.4619628600000003	0.855346646	0.7324219	0.18310547	0.36621094	2.11982428	7.603613220000001	3.99919429	0.24414062	-0.91552734	-0.36621094	-1.1484375	7.251904254	-0.8948242212000002	1.4038086	0.91552734	1.159668	1539959945.441
-7.39785144	-1.9690917540000001	-0.984545926	-0.061035156	2.0141602	0.18310547	7.887134080000001	0.8433837860000001	-2.75983876	-0.4272461	0.48828125	-0.12207031	10.222289840000002	-0.2189208966	0.2189208966	-0.48828125	-0.48828125	0.36621094	-8.571411240000002	-2.3112304320000003	0.9390869110000001	0.4272461	0.12207031	0.24414062	2.56484375	7.927807608000001	4.227685504000001	0.30517578	-0.61035156	-0.4272461	-1.876977536	6.4061277	-0.648388678	2.380371	-2.746582	0.61035156	1539959945.482
-8.58696286	-1.5372314300000003	-2.51459964	-1.159668	2.380371	0.18310547	8.30822734	0.9055908540000002	-2.5815917540000006	-0.18310547	0.48828125	-0.061035156	10.465136780000002	-0.5873779254	0.25959472840000003	-0.30517578	-0.48828125	0.36621094	-8.4900634	-2.46794429	1.025219748	0.12207031	0	0.36621094	2.830419928	7.9517334260000005	4.2599853240000005	0.30517578	-0.36621094	-0.18310547	-0.12321777160000001	7.769897660000001	-0.65676268	2.1362305	-3.479004	-0.36621094	1539959945.522
-9.9794429	-2.9859375000000004	-3.0625	-0.48828125	1.8310547	-0.30517578	8.948242212	0.850561502	-2.5181884000000005	0.061035156	0.7324219	-0.061035156	10.74865764	-0.794335962	0.17465820680000002	0.12207031	-0.24414062	0.36621094	-9.133667032	-2.2107422120000004	0.961816394	0.061035156	-0.24414062	0.36621094	3.0158447480000006	7.9936032400000006	4.3975586060000005	0.30517578	-0.061035156	0.18310547	5.683569289999999	8.66950679	0.37084961060000005	2.0751953	-4.4555664	0.061035156	1539959945.561
-10.97595198	-2.4583741	-1.0993896760000001	2.0141602	-1.953125	1.5258789	9.10734874	0.898413089	-2.436840854	0.36621094	0.4272461	-0.18310547	11.009448380000002	-0.8015136780000001	0.0095703125	0.36621094	-0.36621094	0.6713867	-8.948242212	-1.3996582460000002	1.12211911	-0.61035156	-0.24414062	0.6713867	2.7885498200000005	7.864404254	4.088916034	0.48828125	0	0.48828125	15.249096940000001	10.8036866	0.6376221040000001	1.5258789	1.4648438	1.7700195	1539959945.602
-10.19477536	-1.153222644	-4.360473740000001	-1.7089844	0.61035156	0.6713867	9.560742212000001	1.1125488220000002	-2.5636474640000007	0.48828125	0.4272461	0	11.09199182	-0.56823732	-0.6627441100000001	0.48828125	-0.5493164	0.9765625	-9.54638678	-1.391284146	1.175952176	-0.61035156	-0.36621094	1.0375977	2.5492920320000003	8.036669928	3.794628894	0.91552734	0.30517578	0.8544922	6.8487548920000005	8.072558606000001	-2.0923096040000004	-2.0141602	0.24414062	-1.0986328	1539959945.642
-11.43772014	-3.968090854	-5.5974366	-3.8452148	4.1503906	-1.953125	10.8036866	0.764428714	-2.289697284	0.61035156	0.48828125	0.18310547	11.41020468	-0.16508788940000002	-1.069482428	0.8544922	-0.48828125	0.5493164	-12.543090560000001	-1.7669189300000003	1.3266846040000002	0.12207031	-1.2817383	1.159668	2.55048822	9.42915036	3.9752685700000003	0.91552734	0.30517578	1.159668	-2.233471646	10.072753600000002	1.1101562500000002	-3.2958984	1.159668	-2.9907227	1539959945.681
-10.42685504	-8.52714856	-4.5159912140000005	2.2583008	-3.7231445	0.36621094	11.5872554	0.096899411	-2.0743652160000003	0.61035156	0.48828125	0.18310547	11.968872300000001	-0.027514648560000004	-0.9953125	0.79345703	-1.159668	0.061035156	-13.0838134	-0.7799804712000001	0.9462646760000001	-0.7324219	-0.91552734	1.0986328	3.0613037140000006	10.920923020000002	3.71088858	0.91552734	0.30517578	0.7324219	9.138451980000001	14.606689300000001	-0.27395019960000005	-1.0375977	-0.18310547	-0.61035156	1539959945.721
-7.40024411	-4.9849366	-2.326782248	-0.18310547	-1.4648438	0.30517578	11.065673920000002	-0.2129394568	-2.8041014400000006	0.91552734	0.48828125	-0.12207031	12.610083360000003	0.09450683900000001	-2.299267572	0.7324219	-0.4272461	-0.12207031	-11.172143080000001	0.8565429712000001	0.04426269568	-2.0141602	0.5493164	0.6713867	3.2251952880000005	11.982030760000002	3.03020018	1.2817383	1.159668	0	1.429565396	10.63620558	0.00478515625	-0.48828125	0.61035156	0.061035156	1539959945.761
-7.812963760000001	-3.7886474640000007	-4.71098642	-0.79345703	2.5024414	-0.9765625	10.398144960000002	-0.5263671924000001	-2.094702176	0.91552734	0.48828125	-0.12207031	13.01323282	0.8074951080000001	-2.960815396	1.2207031	0.24414062	-0.061035156	-10.42685504	1.77290036	-0.531152356	-2.0141602	0.91552734	0.7324219	2.2849121400000003	11.80139128	2.9943116	0.6713867	2.0141602	0.18310547	-0.1399658246	9.226977340000001	-2.8471679320000005	0.30517578	-2.380371	-1.6479492	1539959945.801
-8.138354532000001	-4.632031250000001	-5.85703125	-0.6713867	-0.4272461	-0.12207031	9.9782473	-0.723754892	-0.8194580072000001	0.79345703	0.12207031	-0.4272461	12.79790036	1.5432128600000001	-2.001391574	1.0986328	0.24414062	0.24414062	-10.3694339	1.1173339660000001	-0.23566894960000004	-1.2817383	0.18310547	0.36621094	0.8457763580000002	11.395849640000002	2.6713134000000003	0	2.2583008	0.8544922	1.6149902160000003	9.90647014	-2.263378894	0.061035156	0	-2.0141602	1539959945.842
-8.109643570000001	-4.220507788000001	-4.653564496	-0.91552734	-0.4272461	-0.061035156	9.657641574000001	-0.4605712860000001	-1.3829101440000002	0.79345703	0.12207031	-0.4272461	12.137548920000002	1.771704074	-2.442822284	0.9765625	0.48828125	0.30517578	-9.88613318	0.9414794928000001	0.03588867212	-0.8544922	0.18310547	-0.18310547	-0.07536621106000001	11.252295320000002	2.1700683900000004	-0.36621094	1.2207031	0.8544922	1.429565396	9.765307608	-1.32189946	-0.061035156	-0.061035156	-2.319336	1539959945.882
-7.656250000000001	-3.676196286	-3.4812010800000004	0	-0.8544922	-0.30517578	9.152807608000002	0.015551758180000002	-2.1880126800000004	0.91552734	-0.24414062	-0.5493164	11.001074280000001	1.3853027160000002	-2.7251464660000004	1.0986328	0.61035156	0.36621094	-9.486572480000001	0.961816394	0.1686767572	-1.0375977	0	0.18310547	0.0897216754	10.4543705	2.1796386780000003	-0.36621094	-0.061035156	0.5493164	0.869702176	9.700707968000001	-1.795629892	-0.12207031	-0.7324219	-2.319336	1539959945.921
-7.013842752000001	-3.543408246	-3.3771241	0.6713867	1.2207031	-0.18310547	8.737695288000001	0.40314941100000007	-1.6149902160000003	0.91552734	-0.24414062	-0.5493164	9.700707968000001	0.8146728240000001	-1.8028076080000002	0.8544922	0.18310547	0.36621094	-8.980542032	1.28361821	0.2033691394	-0.9765625	0.061035156	-0.061035156	0.8900390380000001	9.10615216	2.186816394	0	0.24414062	0.18310547	1.528857428	9.370532248	-1.6532714660000003	0.061035156	-1.0986328	-2.2583008	1539959945.961
-7.225586060000001	-3.2862060700000004	-4.3162110600000005	0.18310547	-0.18310547	-0.30517578	8.2089357	0.9139648560000001	-1.1879150360000001	0.7324219	-0.4272461	-0.7324219	9.175537140000001	0.5502929712000001	-1.0419677520000001	0.4272461	0.061035156	0.30517578	-8.980542032	1.28361821	0.2033691394	-0.7324219	0.12207031	-0.12207031	1.2106445288	8.431445288	2.0061767180000003	-0.061035156	0.7324219	0.12207031	2.1569091460000003	9.121704074	-1.183129892	-0.18310547	-0.7324219	-2.0751953	1539959946.001
-7.093994110000001	-2.9620117800000005	-4.256396466	-0.36621094	-1.0375977	-0.48828125	7.818945288000001	1.3924804320000002	-1.3051513580000003	0.18310547	-0.12207031	-0.4272461	9.130077880000002	0.538330072	-1.264477536	0.36621094	0.12207031	0.061035156	-8.689843750000001	0.802709964	0.34812010800000004	-0.36621094	0.24414062	-0.18310547	1.1245117212000002	8.466137680000001	2.06120607	-0.30517578	0.5493164	0.12207031	2.68566893	8.444604532000001	-1.0670898560000002	0.061035156	0.24414062	-1.8310547	1539959946.041
-7.40622554	-3.08881839	-3.7360108800000003	-0.061035156	1.159668	-0.48828125	8.000781250000001	1.3290771760000002	-1.2154297120000002	0.18310547	-0.12207031	-0.4272461	9.38010234	0.5132080072	-1.318310504	0.24414062	0.061035156	-0.12207031	-8.80109874	1.0503417932	0.4844970746000001	-0.4272461	0.36621094	-0.30517578	1.1173339660000001	8.58098143	2.3172119600000003	-0.36621094	0.4272461	-0.061035156	2.988330072	8.463745108000001	-1.0969971040000002	0.36621094	0.7324219	-1.4038086	1539959946.081
-8.47810054	-2.9859375000000004	-4.4705322480000005	0.12207031	-0.061035156	-0.48828125	8.187402160000001	1.25729982	-1.2333740020000001	0.061035156	-0.36621094	-0.36621094	9.631323380000001	0.22011719240000002	-1.1304931610000002	0.061035156	0.12207031	-0.24414062	-8.80109874	1.0503417932	0.4844970746000001	-0.4272461	0.24414062	-0.24414062	1.3362548920000001	8.771191394	2.268164038	-0.4272461	0.4272461	-0.24414062	2.211938498	9.278417932000002	-0.553881839	0.12207031	0.8544922	-1.2817383	1539959946.121
-8.662329074	-3.0553222840000003	-4.510009784	0.12207031	-1.5869141	-0.12207031	8.369238220000002	1.3649658540000003	-1.3266846040000002	0.12207031	-0.48828125	-0.30517578	10.17204622	-0.10048827880000001	-1.1209228240000002	-0.18310547	0.4272461	-0.30517578	-9.048730432000001	1.073071286	0.6280517572	-0.18310547	0.30517578	-0.36621094	1.5156982820000002	9.087011780000001	2.245434604	-0.4272461	0.30517578	-0.30517578	1.5982422120000002	9.514086960000002	-0.6747070288	-0.36621094	0.4272461	-1.2207031	1539959946.161
-8.5068116	-2.81726088	-3.98125	-0.36621094	-2.0141602	0.12207031	8.833398560000001	1.5145019960000001	-1.408032248	0.061035156	-0.61035156	-0.12207031	10.73908696	-0.324194339	-1.280029254	-0.30517578	0.36621094	-0.4272461	-9.16118161	0.5060302716	0.6017333966	0.18310547	0.061035156	-0.61035156	1.681982428	9.52006839	2.2813232820000002	-0.4272461	0	-0.24414062	1.9918212860000002	9.087011780000001	-0.923535144	-0.30517578	0.24414062	-1.0986328	1539959946.201
-8.534326080000001	-2.6916503600000006	-3.1893066100000005	-0.12207031	-0.8544922	0.5493164	9.44350589	1.4618652160000003	-1.3637695680000002	-0.18310547	-0.7324219	0.12207031	11.11711412	-0.47014160340000005	-1.25729982	-0.30517578	0.24414062	-0.48828125	-9.16118161	0.5060302716	0.6017333966	0.18310547	-0.061035156	-0.91552734	2.08513179	9.656445288	2.60671376	-0.5493164	-0.061035156	-0.24414062	2.1030761780000002	9.024804712	-1.006079074	-0.12207031	0.6713867	-1.0375977	1539959946.241
-8.405126800000001	-2.680883786	-4.265966754000001	0.36621094	-0.6713867	0.48828125	9.44350589	1.4618652160000003	-1.3637695680000002	-0.24414062	-0.79345703	-0.18310547	11.54299272	-0.6292480432	-1.2058593750000002	-0.061035156	0.7324219	-0.36621094	-9.69592302	-0.07177734424	0.8732910340000001	-0.12207031	-0.24414062	-1.159668	2.368652356	9.578686600000001	3.1665771760000005	-0.61035156	0.12207031	-0.18310547	1.5300537140000001	9.433935700000001	-1.1711669928000001	-0.4272461	0.61035156	-1.2207031	1539959946.281
-8.388378894	-3.6127929320000005	-4.98015126	-0.9765625	-1.6479492	-0.18310547	9.76889676	1.3685547120000001	-1.582690396	-0.061035156	-0.79345703	-0.6713867	11.694922120000001	-0.6747070288	-1.070678714	0.24414062	1.0986328	-0.4272461	-11.416186600000001	-0.5132080072	0.723754892	0.12207031	-0.7324219	-1.159668	2.598339856	9.837085159999999	3.5003417540000004	-0.9765625	0.061035156	0.061035156	2.6605469240000006	9.43273912	-1.3829101440000002	-0.61035156	0.79345703	-1.0986328	1539959946.321
-9.307128894	-5.25410144	-3.9322021760000005	-0.61035156	0	0	10.015332460000002	1.038378894	-1.9535400360000001	0.24414062	-0.8544922	-0.8544922	11.535815200000002	-0.34572753600000006	-0.9307128600000001	0.18310547	0.79345703	-0.4272461	-11.416186600000001	-0.5132080072	0.723754892	0.30517578	-0.5493164	-1.0375977	2.6497802520000002	9.868188400000001	3.4441162140000006	-1.0986328	-0.061035156	0	3.877172824	10.35866664	0.24763183900000002	-0.61035156	0.9765625	0.48828125	1539959946.361
-9.683960160000002	-5.39885234	-3.3005616	-0.12207031	-1.4038086	-0.30517578	10.04045378	0.7381103240000001	-2.5026367800000004	0.5493164	-1.0375977	-0.61035156	11.1278804	0.364868161	-0.9630126800000001	0.061035156	0.36621094	-0.61035156	-11.595629500000001	-1.415209964	0.17465820680000002	0.061035156	0.48828125	-0.91552734	2.489477536	10.106250000000001	3.7527587860000002	-0.48828125	0.30517578	-0.48828125	3.4728271760000005	11.690136780000001	2.1114501800000003	-1.4648438	0.5493164	2.1362305	1539959946.401
-8.607299820000001	-5.656054712	-2.2107422120000004	0.79345703	-2.1362305	-0.48828125	10.04045378	0.7381103240000001	-2.5026367800000004	0.5493164	-1.0375977	-0.61035156	10.990308	1.1879150360000001	-0.619677716	0.24414062	0.12207031	-0.8544922	-10.542895860000002	-0.8158691100000001	-0.67709964	-0.5493164	0.8544922	-0.8544922	1.6365234620000002	9.844262680000002	4.25520018	-0.061035156	0.7324219	-0.91552734	2.001391574	13.459448380000001	1.629345746	-2.9907227	-0.061035156	2.5024414	1539959946.441
-8.226879892	-4.806689496	-1.8638183900000003	-0.5493164	0.12207031	-0.91552734	10.485473740000002	-0.028710937500000002	-3.5589599640000005	0.5493164	-1.0375977	-0.61035156	10.58476538	1.8422851440000003	-0.10527343750000001	0.18310547	-0.30517578	-0.79345703	-10.542895860000002	-0.8158691100000001	-0.67709964	-0.12207031	0.79345703	-0.36621094	0.5287597644	8.91354982	4.401147464000001	-0.18310547	0.7324219	-0.7324219	0.462963858	11.66740764	-0.3182128894	-2.6245117	0.061035156	2.8076172	1539959946.481
-9.335839660000001	-4.6021241	-1.9415771760000002	-0.30517578	1.0375977	-0.7324219	9.4004393	0.1806396466	-3.617578076	0.4272461	0.18310547	0.6713867	10.28928264	2.146142572	-0.45100097840000003	0.18310547	-0.12207031	-0.79345703	-9.844262680000002	-2.217919928	-1.297973642	0	1.0375977	-0.12207031	0.01794433606	8.737695288000001	4.67390126	-0.18310547	0.8544922	-0.48828125	-0.6447998200000001	10.9316893	-1.4810058900000003	-1.4038086	0	2.8686523	1539959946.521
-9.19467752	-4.567431610000001	-2.4165038940000003	0.4272461	-1.2207031	-0.8544922	9.2808107	0.248828125	-4.092504892000001	0.6713867	-0.36621094	0.61035156	10.4974366	2.3160155760000003	-0.686669928	0.61035156	-0.061035156	-1.0375977	-9.572705072	-1.9212402160000002	-1.3230957460000001	-0.48828125	0.91552734	-0.18310547	0.015551758180000002	9.076245108	5.073461960000001	0.18310547	0.9765625	-0.7324219	-0.98334964	10.479491820000002	-1.05991214	0.061035156	-0.061035156	2.5634766	1539959946.561
-7.69572734	-4.29108876	-1.9260253600000001	-0.24414062	-1.4648438	-0.7324219	9.28798822	0.01315917932	-4.1499266200000005	0.6713867	-0.36621094	0.61035156	10.856323380000001	2.2669677520000002	-0.33615722840000006	0.61035156	-0.61035156	-1.0986328	-9.572705072	-1.9212402160000002	-1.3230957460000001	-0.79345703	0.9765625	-0.061035156	-0.0035888672120000004	9.26047374	4.885644568	0.24414062	0.91552734	-0.8544922	0.248828125	9.247314300000001	-0.7991211060000001	0.4272461	-0.18310547	1.8920898	1539959946.601
-7.2279782400000006	-4.309033246	-1.431957968	-0.7324219	0.79345703	-0.5493164	9.02241214	0.05861816394	-4.08413089	0.79345703	-0.48828125	0.24414062	11.312109620000001	2.115039038	0.1363769568	0.48828125	-0.36621094	-0.61035156	-8.577392572	-1.7346191100000001	-1.656860324	-0.61035156	0.79345703	-0.18310547	-0.22490234620000002	8.789135880000002	4.55307608	0.12207031	0.6713867	-0.6713867	1.222607428	8.10366214	-0.2619873004	1.159668	2.4414062	0.9765625	1539959946.641
-8.141943390000002	-4.727734424	-1.7298339660000002	-0.5493164	0.061035156	-0.5493164	8.76879892	0.3026611322	-4.026708966	0.5493164	0.061035156	-0.24414062	11.11472194	1.88774411	0.2823242212	0.48828125	-0.12207031	-0.061035156	-8.807080072	-1.847070288	-1.6137939300000002	-0.48828125	0.48828125	-0.12207031	-0.29069824280000006	8.141943390000002	4.465747104	0.061035156	0.36621094	-0.30517578	0.424682608	8.354882788000001	-0.1878173822	1.7700195	4.4555664	0.061035156	1539959946.681
-8.38598642	-4.4789062500000005	-1.605419928	0.12207031	-1.0986328	-0.12207031	8.81066893	0.3804199280000001	-3.9908202880000005	0.5493164	0.061035156	-0.24414062	10.684058	1.8638183900000003	0.16389160340000003	0.48828125	-0.18310547	0.061035156	-8.807080072	-1.847070288	-1.6137939300000002	-0.30517578	0.24414062	0	-0.019140625	8.24482428	4.579394568	0	0.36621094	0	-1.739404254	8.577392572	-1.2668701080000002	1.6479492	1.8920898	-0.30517578	1539959946.721
-7.7687010800000005	-3.762329074	-1.4391357820000001	-0.12207031	-0.12207031	-0.061035156	8.81066893	0.3804199280000001	-3.9908202880000005	0.4272461	0.12207031	-0.24414062	10.48786592	1.9989990020000004	-0.00837402356	0.5493164	-0.30517578	-0.061035156	-9.176733426	-2.195190396	-1.4989501800000002	-0.5493164	0.30517578	0	0.22849121400000003	8.67189946	4.742089856000001	0.12207031	0.5493164	-0.12207031	-1.3087402160000001	8.637207068	-0.07416992212000001	2.319336	0.061035156	-0.30517578	1539959946.761
-7.5545652	-3.521875	-2.058813498	-0.91552734	0.61035156	-0.24414062	9.444701980000001	0.1806396466	-4.265966754000001	0.48828125	0.12207031	-0.5493164	10.5058107	2.03488768	-0.132788089	0.61035156	-0.4272461	-0.061035156	-8.815454074	-2.2286865020000004	-1.6245605040000002	-0.79345703	0.24414062	0.061035156	0.10886230040000001	8.70061052	4.824633786	0.18310547	0.5493164	-0.24414062	1.293188498	9.937573380000002	1.6544677520000002	2.5634766	0.36621094	-0.9765625	1539959946.801
-8.45417482	-3.7025146760000003	-2.27653804	-1.2817383	1.0986328	0.18310547	9.444701980000001	0.1806396466	-4.265966754000001	0.48828125	0.12207031	-0.5493164	10.763012680000001	1.9918212860000002	-0.29069824280000006	0.6713867	-0.7324219	0.12207031	-8.993701080000001	-2.2801269960000004	-1.5001464660000001	-0.8544922	-0.18310547	0.18310547	-0.1985839856	8.47929712	4.740893570000001	0.24414062	0.4272461	-0.061035156	1.39606929	9.46264676	1.1101562500000002	1.7089844	1.2207031	-0.61035156	1539959946.841
-8.902783246	-4.933496106000001	-3.5027344240000007	-1.5869141	3.8452148	-0.5493164	9.76889676	0.0861328125	-4.075756790000001	0.48828125	0.12207031	-0.5493164	11.05251448	1.8458740020000002	-0.5646484424	0.61035156	-0.91552734	0.30517578	-10.28090854	-1.540820288	-1.1400634980000002	-0.91552734	-0.61035156	0.36621094	-0.346923822	8.638403060000002	4.567431610000001	0.4272461	0.12207031	0.12207031	1.302758786	11.313306200000001	-0.953442392	0.12207031	-0.4272461	-2.0751953	1539959946.881
-9.955517180000001	-5.659643570000001	-3.8795653960000003	0.18310547	-1.2817383	-0.36621094	9.76889676	0.0861328125	-4.075756790000001	0.48828125	0.48828125	-0.61035156	11.370727340000002	1.66044928	-0.9462646760000001	0.6713867	-1.0986328	0.30517578	-10.28090854	-1.540820288	-1.1400634980000002	-1.2817383	-0.7324219	0.9765625	-0.113647464	9.247314300000001	4.3329589660000005	0.7324219	-0.18310547	0.24414062	2.598339856	11.938964660000002	1.008471646	-0.9765625	-0.9765625	-2.1362305	1539959946.921
-7.766308606000001	-4.8533447480000005	-2.75983876	-0.5493164	-2.1362305	0	9.718652160000001	0.1268066394	-3.7180663940000005	0.48828125	0.48828125	-0.61035156	11.528637680000001	1.693945288	-1.393676718	0.61035156	-0.9765625	0.24414062	-10.24980432	-0.31223143000000003	-0.8146728240000001	-0.91552734	-0.48828125	0.91552734	0.230883786	10.267749100000001	3.645092752	0.61035156	-0.36621094	0.12207031	2.8830566100000006	9.734204074	-0.21652832460000004	1.4648438	1.0375977	-1.5869141	1539959946.961
-7.145434800000001	-4.252807608	-2.548095746	-0.9765625	2.746582	0	8.705395468	1.144848642	-2.121020468	0.7324219	0.4272461	-0.48828125	11.162573380000001	1.7417969240000002	-1.3948730040000001	0.48828125	-0.7324219	0.48828125	-9.666015380000001	0.0825439496	-0.8577392572	-0.4272461	-0.36621094	0.4272461	-0.07775878600000001	9.73659694	3.4261719240000006	0.24414062	-0.36621094	-0.061035156	0.8732910340000001	9.540405252000001	-0.775195288	0.18310547	-1.8920898	-1.5258789	1539959947.001
-8.192187500000001	-4.90598143	-3.8484619600000003	0	0.24414062	-0.30517578	8.21970198	1.6736084260000001	-1.830322284	0.4272461	0.61035156	-0.18310547	10.387377700000002	1.447509784	-1.1400634980000002	0.48828125	-0.061035156	0.7324219	-9.394457968000001	0.056225586060000006	-0.885253894	-0.24414062	-0.36621094	0.5493164	-0.22131347840000004	8.953027160000001	3.4321533540000004	0.18310547	-0.5493164	0.18310547	3.0864257200000003	9.801196580000001	0.4904785144	0.24414062	-0.30517578	-1.159668	1539959947.041
-8.0306884	-4.739697284	-3.3400389400000003	0	-1.5869141	-0.12207031	7.9517334260000005	1.8159667540000002	-2.10546875	0.18310547	0.6713867	-0.12207031	9.87177716	1.1173339660000001	-1.3230957460000001	0.30517578	-0.12207031	0.4272461	-9.938769960000002	-0.1878173822	-0.7476806610000001	-0.12207031	-0.24414062	0.48828125	0.2942871106	9.125292932	3.2790283540000003	0.18310547	-0.36621094	0.18310547	2.7993163940000003	9.49733876	-0.454589856	0.12207031	0.36621094	-0.48828125	1539959947.081
-7.63232428	-4.09848642	-3.0050780759999998	-0.5493164	1.5869141	-0.12207031	8.01872554	1.494165036	-2.7155760800000004	0.18310547	-0.36621094	0.18310547	9.785644568	0.9737792932	-1.5001464660000001	0.061035156	-0.4272461	-0.12207031	-9.888525360000001	-0.1196289038	-0.5658447284000001	-0.24414062	0	0.30517578	0.8122802520000001	9.687548920000001	3.3400389400000003	0.30517578	0.12207031	-0.12207031	1.4953613220000002	9.5021241	-0.6663330072	0.12207031	-0.12207031	-0.24414062	1539959947.121
-8.54748552	-4.42028804	-3.9441650360000002	0.18310547	0.7324219	-0.12207031	8.76042482	0.7225586060000001	-2.834008786	0.12207031	-0.48828125	0.30517578	10.13496106	1.0347900360000002	-1.3637695680000002	0	-0.4272461	-0.48828125	-9.888525360000001	-0.1196289038	-0.5658447284000001	-0.30517578	0.061035156	0.18310547	0.754858426	9.713867212	3.4393310700000006	0.36621094	0.48828125	-0.30517578	1.08383786	9.676782248	-0.876879892	0.24414062	0.12207031	-0.4272461	1539959947.161
-8.23166484	-4.547094748	-3.9979980040000007	0.12207031	-1.2207031	-0.30517578	9.226977340000001	0.270361322	-2.3997558900000002	0.12207031	-0.48828125	0.30517578	10.65175818	1.0958007788	-1.0874267572	-0.24414062	-0.5493164	-0.61035156	-9.96867662	-0.04067382788	-0.42827148560000006	-0.24414062	0.12207031	0.12207031	0.49885253600000007	9.756933606	3.387890576	0.24414062	0.24414062	-0.36621094	0.8888427520000001	9.8251223	-0.7488769568000001	0.18310547	0.12207031	-0.48828125	1539959947.201
-7.693335160000001	-4.42028804	-3.24433606	-0.18310547	0.48828125	-0.36621094	9.00566394	0.35888672120000004	-2.418896466	-0.061035156	-0.061035156	0.48828125	11.089599640000001	1.0503417932	-1.2704589660000003	-0.30517578	-0.061035156	-0.4272461	-9.908862319999999	-0.05861816394	-0.5036376800000001	-0.24414062	0.18310547	0.12207031	0.4438232428	9.630126800000001	3.2275878600000003	0.061035156	0	-0.36621094	0.6830810700000001	9.743774460000001	-0.709399411	0.12207031	-0.24414062	-0.30517578	1539959947.241
-8.155102340000001	-4.38798822	-3.645092752	0.061035156	0.36621094	-0.36621094	9.00566394	0.35888672120000004	-2.418896466	-0.061035156	-0.061035156	0.48828125	10.73071286	0.7907471040000001	-1.77290036	-0.12207031	0	-0.36621094	-9.908862319999999	-0.05861816394	-0.5036376800000001	-0.12207031	0.30517578	0.12207031	0.5335449280000001	9.46503894	3.1893066100000005	-0.061035156	0	-0.36621094	0.7895507788	9.69233426	-0.8708984620000001	0.18310547	-0.24414062	-0.24414062	1539959947.281
-8.21013179	-4.439428714000001	-3.65944838	0.30517578	-0.5493164	-0.30517578	8.76879892	0.5957519568	-2.245434604	0	-0.061035156	0.48828125	10.16247554	0.6364257788	-1.6664307100000002	-0.12207031	0.18310547	-0.48828125	-9.90527356	-0.1387695288	-0.6220702880000001	-0.061035156	0.4272461	0.061035156	0.7692138580000001	9.377710160000001	3.1737548920000003	0.061035156	0.24414062	-0.30517578	0.8445800720000001	9.69951178	-1.015649411	0.12207031	-0.24414062	-0.18310547	1539959947.321
-7.864404254	-4.338940396	-3.5182862400000006	0.061035156	0.30517578	-0.36621094	7.71367212	0.9354980432000001	-1.046752896	0.36621094	0.61035156	0.91552734	9.175537140000001	0.48808594240000003	-1.178344748	-0.24414062	0.24414062	-0.8544922	-9.83229982	-0.21413574280000003	-0.7428955072	-0.12207031	0.48828125	0.061035156	0.9474609620000001	9.38129892	3.1486327880000005	0.24414062	0.5493164	-0.36621094	1.0240234620000002	9.718652160000001	-0.907983426	0.061035156	-0.18310547	-0.12207031	1539959947.361
-8.125195288	-4.409521466	-3.5900634000000005	0.12207031	0	-0.4272461	6.65615216	0.9642089660000001	-0.36845702880000003	0.48828125	1.5869141	1.8310547	8.07016574	0.387597644	-0.42229003600000004	-0.48828125	1.7700195	-1.5869141	-9.83229982	-0.21413574280000003	-0.7428955072	-0.12207031	0.48828125	0.061035156	1.128100589	9.231762680000001	3.0732665740000003	0.61035156	1.0375977	-0.36621094	1.114941394	9.63969748	-0.916357428	0.12207031	-0.061035156	-0.061035156	1539959947.401
-8.00317392	-4.38439946	-3.4441162140000006	0.18310547	-0.24414062	-0.36621094	6.642993210000001	0.32060547120000005	-0.515600589	0.7324219	1.953125	3.0517578	7.1861084260000005	0.6711181610000001	-0.5060302716	-0.4272461	2.0141602	-2.746582	-9.8	-0.3158203076	-0.8948242212000002	-0.061035156	0.4272461	0.061035156	1.378125	8.92670926	3.02661142	0.6713867	1.953125	-0.24414062	1.08383786	9.67917482	-0.966601538	0.061035156	0.12207031	-0.061035156	1539959947.441
-7.814160340000001	-4.46694339	-3.4417237400000005	-0.061035156	0.36621094	-0.5493164	7.393066394000001	-0.34213867800000003	-0.8170653959999999	0.91552734	3.540039	4.0893555	7.604809800000001	1.33984375	-0.7416992212000001	0.12207031	1.7700195	-3.8452148	-9.847851440000001	-0.3337646466	-0.9414794928000001	-0.18310547	0.5493164	0.061035156	1.5719238220000002	9.10974092	3.02421875	0.7324219	2.9907227	0.12207031	0.8445800720000001	9.67438948	-0.8625244110000001	0.061035156	0	-0.061035156	1539959947.481
-8.03547374	-4.69423822	-3.4931639400000005	0.12207031	0	-0.48828125	7.644287140000001	-1.1903076080000001	-1.137670926	0.5493164	1.953125	4.9438477	8.884838760000001	2.0097655760000004	-0.4354492212	0.6713867	2.9296875	-5.004883	-9.847851440000001	-0.3337646466	-0.9414794928000001	-0.30517578	0.61035156	0.12207031	1.6999267180000002	9.6217527	2.9943116	0.4272461	3.7231445	0.7324219	0.88645018	9.66003444	-0.910375998	0.061035156	-0.061035156	-0.061035156	1539959947.521
-7.9995851600000005	-4.732519568	-3.47402356	0.18310547	-0.12207031	-0.48828125	9.63371556	-2.0743652160000003	-0.802709964	0.5493164	1.953125	4.9438477	9.515283246000001	3.185717752	-0.571826178	0.9765625	1.8310547	-5.7373047	-9.888525360000001	-0.2177246106	-0.9689941100000001	-0.4272461	0.91552734	0.12207031	1.6365234620000002	9.573901260000001	2.719165036	0.30517578	4.9438477	0.8544922	0.8254394568000001	9.701904254	-0.9474609620000001	0	-0.061035156	0	1539959947.561
-7.981640380000001	-4.653564496	-3.4620605040000005	0.18310547	-0.18310547	-0.48828125	9.63491214	-2.53254393	-1.447509784	0.48828125	4.8217773	5.92041	11.231958360000002	4.423876996	-0.6926513580000001	1.0986328	1.953125	-5.79834	-9.81914038	-0.32658691100000004	-1.1735596040000003	-0.48828125	0.91552734	0.061035156	1.2034667932	9.451879892000001	2.656957968	0.5493164	4.699707	0.36621094	0.8972167932	9.67917482	-0.955834964	0.061035156	-0.12207031	0	1539959947.601
-7.9373777	-4.653564496	-3.277832068	0.18310547	0	-0.5493164	9.098974640000002	-3.6750000000000003	-1.50493161	0.48828125	4.8217773	5.92041	11.12070288	5.33544928	-0.2189208966	1.159668	1.7700195	-5.6152344	-9.81914038	-0.32658691100000004	-1.1735596040000003	-0.61035156	1.0986328	0.12207031	0.417504892	9.49375	2.255004892	1.2207031	4.3945312	0.79345703	1.00129393	9.69233426	-0.9295165740000001	0	0	0.061035156	1539959947.641
-7.87995607	-4.769604532000001	-3.325683606	0.18310547	0.24414062	-0.61035156	10.66132788	-5.249316394	-0.594555661	-0.36621094	1.0986328	5.493164	11.155395860000002	6.43125	0.20576172120000003	0.6713867	2.9296875	-5.065918	-9.744970746000002	-0.17465820680000002	-1.374536142	-0.61035156	1.159668	0.061035156	-0.06459961060000001	9.73659694	1.9595214660000002	0.8544922	4.3945312	0.7324219	1.003686502	9.67917482	-0.9175537140000001	0.061035156	-0.12207031	0.061035156	1539959947.681
-8.073754892	-4.846167032	-3.476416034	0.36621094	-0.18310547	-0.61035156	9.159985520000001	-5.720654254	-0.5490966754000001	-0.24414062	2.9907227	5.1879883	10.480688400000002	7.446899460000001	0.734521466	0.12207031	2.6855469	-4.3945312	-9.782055710000002	-0.18303222840000002	-1.623364218	-0.48828125	1.0986328	0.061035156	-0.22490234620000002	9.850244600000002	2.0480469240000003	0.79345703	3.4179688	0.61035156	0.916357428	9.756933606	-0.92473143	0	-0.061035156	0	1539959947.721
-7.85363768	-4.865307608	-3.0206298920000005	0.48828125	-0.12207031	-0.5493164	8.36086412	-6.693237320000001	0.2560058606	0.24414062	3.1738281	4.760742	9.861010880000002	7.908667032	1.108959964	0.36621094	2.319336	-3.540039	-9.782055710000002	-0.18303222840000002	-1.623364218	-0.6713867	1.2207031	0.12207031	-0.7488769568000001	9.666015380000001	2.23227536	1.0375977	3.112793	0.30517578	1.073071286	9.64328624	-0.9989013580000001	0.061035156	-0.12207031	0	1539959947.761
-7.757934800000001	-4.9	-3.101977536	0.48828125	0.48828125	-0.61035156	7.940966754000001	-7.2698487400000005	1.221411142	-0.18310547	0.91552734	4.1503906	8.844164840000001	8.23166484	1.484594748	0.30517578	2.2583008	-3.2348633	-9.709082068	-0.0897216754	-1.88774411	-0.36621094	1.7700195	0.12207031	-0.9474609620000001	9.8418705	1.9391846040000003	1.0986328	2.0751953	0.24414062	1.168774411	9.651660340000001	-1.02163089	0.061035156	-0.12207031	0.061035156	1539959947.801
-7.7842527	-5.14165036	-3.3675537140000005	0.48828125	0.12207031	-0.61035156	7.01743161	-7.18969748	0.9630126800000001	-0.061035156	0.30517578	2.6855469	8.16826178	8.380004892	2.2035644960000003	0.30517578	2.4414062	-2.4414062	-9.399243210000002	-0.0837402356	-2.613891574	-0.36621094	1.3427734	0.061035156	-0.8362060700000001	9.8263179	2.18203125	0.91552734	1.5869141	0.12207031	1.259692392	9.605004892	-0.9570312500000001	0.061035156	0.061035156	0.061035156	1539959947.841
-7.65146466	-5.12490216	-3.2634764400000003	0.4272461	-0.12207031	-0.61035156	6.9384764400000005	-7.408618210000001	1.55158696	-0.061035156	0.30517578	2.6855469	7.498339660000001	8.6515625	2.031298822	0.48828125	1.0986328	-1.8310547	-9.399243210000002	-0.0837402356	-2.613891574	-0.18310547	1.5869141	0.12207031	-0.974975589	9.6385009	2.192797824	0.79345703	2.0751953	-0.18310547	1.1855224640000002	9.689941394000002	-0.855346646	0	0.12207031	0.061035156	1539959947.881
-7.62993161	-5.099780252	-3.2503173920000004	0.4272461	0.18310547	-0.6713867	6.27692842	-7.5306394800000005	1.5360351440000002	0.061035156	0.12207031	1.8310547	7.3571775200000005	8.76521016	2.142553714	0.18310547	1.0375977	-1.159668	-9.31191394	-0.11604003600000001	-2.98952626	-0.24414062	1.2207031	0.061035156	-1.2333740020000001	9.749755890000001	1.9607177520000003	0.61035156	1.159668	-0.24414062	0.991723642	9.67080072	-0.9785644568000001	0	-0.061035156	-0.061035156	1539959947.921
-7.682568390000001	-5.279223740000001	-3.3460204680000003	0.36621094	-0.30517578	-0.6713867	6.396557608000001	-7.646679712	1.4427246400000002	-0.061035156	-0.36621094	1.3427734	6.786548020000001	8.70180661	2.13178714	0.24414062	0.8544922	-0.91552734	-9.26047374	-0.002392578076	-3.202465854	-0.30517578	1.159668	0.12207031	-1.1340820288	9.82990764	1.927221646	0.61035156	0.79345703	-0.30517578	1.076660144	9.62294928	-0.9929199280000001	0.12207031	-0.18310547	0	1539959947.961
-7.58686502	-5.44072284	-3.17495108	0.30517578	0	-0.5493164	6.41091304	-7.71367212	1.532446286	-0.061035156	-0.36621094	1.3427734	6.461157248	8.86330571	2.1305908540000003	0.36621094	0.30517578	-0.6713867	-9.26047374	-0.002392578076	-3.202465854	-0.24414062	1.0375977	0.061035156	-0.83022464	9.957910340000002	1.909277356	0.48828125	0.6713867	-0.36621094	1.37214357	9.64328624	-1.076660144	0.12207031	-0.061035156	0	1539959948.001
-7.682568390000001	-5.5184814300000005	-3.2503173920000004	0.18310547	-0.18310547	-0.48828125	6.043652160000001	-7.755542032000001	1.5025390379999999	-0.12207031	-0.061035156	0.7324219	6.379809800000001	8.95661592	2.289697284	0.18310547	0.061035156	-0.5493164	-9.11572284	0.04306640576	-3.4680420320000005	-0.24414062	0.91552734	0.12207031	-1.079052716	10.034472840000001	1.7417969240000002	0.36621094	0.6713867	-0.36621094	1.4199951080000002	9.64328624	-1.0108642572	0.061035156	0.12207031	-0.061035156	1539959948.041
-7.55935054	-5.644091754	-3.104370108	0.24414062	-0.4272461	-0.36621094	6.01135234	-7.7423827880000005	1.5001464660000001	-0.36621094	-0.30517578	0.61035156	6.333154254	8.858520468	2.204760782	0.24414062	0.30517578	-0.4272461	-9.01403804	0.1806396466	-3.85444339	-0.18310547	0.79345703	0.12207031	-0.9642089660000001	10.05122104	1.58149411	0.30517578	0.30517578	-0.30517578	1.4056396760000003	9.636108426000002	-1.081445288	0	0.061035156	-0.061035156	1539959948.081
-7.49714357	-5.68117662	-3.06848143	0.12207031	0	-0.30517578	5.93359375	-7.86679712	1.4989501800000002	-0.36621094	-0.12207031	0.4272461	6.115429712	9.040356430000001	2.19638678	0.24414062	0.36621094	-0.36621094	-9.01403804	0.1806396466	-3.85444339	-0.12207031	0.5493164	0.061035156	-1.0826415740000002	10.070361420000001	1.680786142	0.12207031	0.12207031	-0.36621094	1.1879150360000001	9.649267572	-1.0515380890000001	0	0.061035156	0	1539959948.121
-7.5414062500000005	-5.809179712000001	-3.081640576	0.061035156	-0.24414062	-0.18310547	6.135766574000001	-7.8775634000000005	1.3577880400000002	0	0.061035156	0	6.005371106	9.016430710000002	2.219116214	0.12207031	0.061035156	-0.36621094	-9.00566394	0.22131347840000004	-4.041064496	-0.061035156	0.36621094	0.061035156	-0.9965087860000001	10.20673822	1.51330571	0	0.24414062	-0.36621094	1.222607428	9.614575180000001	-0.9965087860000001	0.061035156	-0.061035156	-0.061035156	1539959948.161
-7.51867662	-5.8833496400000005	-2.9703858800000003	0.061035156	-0.12207031	-0.061035156	6.17763678	-7.6239501800000005	1.223803714	-0.24414062	0.061035156	0	6.354687500000001	8.8561277	2.0911132200000004	0.12207031	0.061035156	-0.24414062	-8.90876448	0.269165036	-4.117626996	-0.061035156	0.24414062	0.061035156	-0.9689941100000001	10.083520860000002	1.494165036	0	0.12207031	-0.36621094	1.3829101440000002	9.65285643	-1.052734375	0	0.061035156	0	1539959948.201
-7.4780027	-5.811572480000001	-2.942871106	0	-0.12207031	0.061035156	5.67041034	-7.681372300000001	1.3769287140000002	-0.24414062	0.061035156	0	6.6011232	8.87407248	2.135375998	0.12207031	-0.18310547	-0.12207031	-8.90876448	0.269165036	-4.117626996	-0.061035156	0.061035156	0	-0.915161142	10.071558	1.4570800720000001	-0.061035156	-0.061035156	-0.18310547	1.239355432	9.636108426000002	-1.128100589	-0.061035156	0.061035156	0	1539959948.241
-7.4660398400000005	-5.8319094400000004	-2.9644042540000006	0	0	0.12207031	5.567529254	-7.82492662	1.437939496	0	0.18310547	0.24414062	6.6358152	8.955419928000001	2.1664795320000003	0.12207031	-0.30517578	-0.061035156	-8.9494384	0.2823242212	-4.112841754000001	0	-0.061035156	0	-0.9881347840000001	10.1325679	1.4618652160000003	-0.061035156	-0.12207031	-0.12207031	1.1328857428	9.66242662	-1.0288086060000001	-0.12207031	-0.12207031	0	1539959948.281
-7.539013580000001	-5.809179712000001	-2.9129637600000002	-0.061035156	-0.061035156	0.24414062	5.479003894000001	-7.814160340000001	1.280029254	0	0.7324219	0.36621094	6.51140126	8.902783246	2.141357428	0.30517578	0.12207031	-0.24414062	-8.9494384	0.2823242212	-4.112841754000001	0.061035156	-0.24414062	-0.061035156	-0.876879892	10.26416034	1.51330571	-0.18310547	-0.24414062	0.061035156	1.3290771760000002	9.63969748	-1.0491455072	-0.061035156	-0.061035156	0	1539959948.321
-7.598827880000001	-5.671606430000001	-2.9703858800000003	-0.061035156	0.061035156	0.36621094	4.946655252000001	-7.9780516200000005	1.3195067900000002	0	0.7324219	0.36621094	6.437231430000001	9.165966754000001	1.90808107	0.12207031	0.4272461	-0.4272461	-8.947045926000001	0.25480957460000003	-4.106860324	0.061035156	-0.4272461	-0.061035156	-0.8840576080000001	10.17204622	1.561157248	-0.12207031	-0.12207031	0.12207031	1.152026358	9.667211960000001	-1.081445288	-0.18310547	-0.18310547	0	1539959948.361
-7.774682608000001	-5.53044429	-3.0409667540000003	-0.24414062	0.061035156	0.4272461	4.946655252000001	-7.9780516200000005	1.3195067900000002	0	0.5493164	0.30517578	6.187207068	9.58586412	1.7812744600000001	0.12207031	0.4272461	-0.4272461	-8.91354982	0.2835205072	-4.041064496	0.18310547	-0.6713867	-0.12207031	-1.459472644	10.11701628	1.5145019960000001	-0.18310547	-0.24414062	0	1.41042482	9.636108426000002	-1.006079074	-0.12207031	-0.18310547	0	1539959948.401
-7.982836960000001	-5.36296376	-3.1797364200000002	-0.36621094	-0.24414062	0.61035156	4.42866214	-8.61328125	1.534838858	0.24414062	0.18310547	0.12207031	5.711084260000001	10.21272014	1.79921875	-0.79345703	1.4648438	0.061035156	-8.906372300000001	0.3995605432	-4.00756839	0.7324219	-0.9765625	-0.18310547	-2.162890576	10.18759784	1.5336425720000002	-0.30517578	-0.9765625	-0.12207031	1.641308606	9.6636232	-1.046752896	-0.24414062	-0.24414062	0	1539959948.441
-8.09528804	-5.26367212	-3.0493408540000004	-0.5493164	-0.061035156	0.79345703	4.42866214	-8.61328125	1.534838858	0.48828125	0	-0.18310547	5.035180710000001	10.460351440000002	1.9355957460000002	-1.159668	2.0751953	0.4272461	-8.82263179	0.36965332460000005	-3.8520507200000003	0.9765625	-1.4038086	-0.24414062	-2.7861572480000003	10.422070680000001	1.6078125	-0.7324219	-2.380371	-0.18310547	2.039672824	9.58586412	-0.9594238220000001	-0.18310547	0.061035156	0	1539959948.481
-8.13955072	-5.10576178	-2.996704074	-0.61035156	-0.12207031	1.0375977	3.811376996	-8.62285144	1.6484863220000001	0.5493164	-0.12207031	-0.18310547	4.40473642	10.03686502	2.2753417540000003	-0.9765625	2.1972656	0.9765625	-8.91953125	0.1770507788	-3.5960449280000004	0.91552734	-1.6479492	-0.24414062	-2.604321286	10.418481920000001	1.565942392	-1.0986328	-3.479004	-0.24414062	2.06120607	9.595434800000001	-0.9606201080000001	-0.30517578	0.36621094	0	1539959948.521
-8.04624002	-4.833007788000001	-3.0086670320000004	-0.8544922	-0.061035156	1.159668	3.7671141200000005	-8.445800720000001	1.6748047120000003	0.5493164	0	0.12207031	4.5171875	9.3657473	2.288500998	-0.4272461	3.1738281	0.7324219	-8.9494384	-0.11723633180000001	-3.3041503600000004	0.79345703	-1.953125	-0.24414062	-1.8793701080000003	10.31201178	1.7059082460000001	-1.159668	-3.8452148	-0.30517578	1.8099853240000001	9.517675720000002	-0.9139648560000001	-0.24414062	0.61035156	-0.061035156	1539959948.561
-8.0905027	-4.810278354	-3.017041034	-1.0986328	0.061035156	1.2207031	3.847265576	-8.334545926	1.8638183900000003	0.24414062	0.24414062	0.61035156	4.23486322	8.55107428	2.3423339660000004	0.61035156	2.1362305	0.30517578	-8.88723143	-0.42109375000000004	-2.976367212	0.6713867	-2.2583008	-0.18310547	-1.2501221040000001	10.112231920000001	1.8949219240000001	-1.2817383	-4.3945312	-0.18310547	1.41640625	9.496142572	-0.8158691100000001	-0.24414062	0.4272461	-0.18310547	1539959948.601
-8.359667932	-4.81984874	-3.007470746	-1.0375977	-0.061035156	1.2817383	3.631933606	-8.42905252	1.606616214	-0.91552734	1.2817383	2.0141602	4.191796924	8.016332968	2.2382567900000003	2.0141602	0.12207031	-0.24414062	-9.098974640000002	-0.6280517572	-2.48828125	0.48828125	-2.5024414	-0.12207031	-0.63881839	9.917236420000002	2.124609424	-1.3427734	-4.5776367	-0.061035156	1.331469748	9.729418930000001	-0.83022464	-0.18310547	0.36621094	-0.24414062	1539959948.641
-8.307031250000001	-4.483691394	-3.0206298920000005	-1.0986328	-0.6713867	1.2817383	3.69533696	-8.408715560000001	1.07785643	-0.91552734	1.2817383	2.0141602	4.795922824	7.850048920000001	1.9188476440000002	2.8076172	-0.5493164	-0.6713867	-9.383691394000001	-0.907983426	-2.026513678	0.24414062	-2.5634766	0	-0.096899411	9.6217527	2.4392334260000004	-1.0986328	-4.4555664	-0.18310547	1.1699707068	9.7150634	-0.613696286	-0.12207031	0.4272461	-0.24414062	1539959948.681
-8.047436600000001	-4.074560504000001	-2.83640126	-1.4038086	-0.24414062	1.159668	3.665429712	-8.414697480000001	0.8649169928000001	-1.0986328	1.0986328	2.5024414	5.626147660000001	7.84646016	1.6317382200000001	2.746582	0.5493164	-1.159668	-9.49255342	-1.184326178	-1.610205072	0	-2.5634766	0	0.477319339	9.32866214	2.6079101440000003	-0.79345703	-4.0283203	-0.24414062	1.1903076080000001	9.563134980000001	-0.5790038940000001	-0.061035156	0.4272461	-0.24414062	1539959948.721
-8.031884980000001	-3.8424804320000003	-2.9644042540000006	-1.6479492	-0.4272461	0.7324219	3.40703125	-8.3967527	0.5479003894	-0.79345703	0.5493164	2.5634766	6.0855226600000005	7.725634980000001	1.6783935700000001	2.746582	0.5493164	-1.159668	-9.63371556	-1.343432608	-1.166381839	-0.36621094	-2.5634766	0.061035156	1.0072753600000002	8.93867212	2.802905252	-0.5493164	-3.112793	-0.4272461	1.1424560700000002	9.60739766	-0.660351538	0	0.61035156	-0.18310547	1539959948.761
-7.991211060000001	-3.5649413940000003	-3.3376464660000003	-2.0751953	-0.61035156	0.30517578	3.23955072	-8.321386780000001	0.339746106	-0.24414062	-0.4272461	2.319336	5.914452880000001	7.729223740000001	1.990625	2.1972656	2.8686523	-1.3427734	-9.88015126	-1.4546875000000001	-0.7309326080000002	-0.79345703	-2.1972656	0.12207031	1.3637695680000002	8.72453624	2.872290036	-0.18310547	-2.0751953	-0.61035156	0.69504393	9.48776857	-0.693847644	0.24414062	1.0986328	-0.30517578	1539959948.801
-7.755542032000001	-3.6738037140000004	-3.575707968	-2.6245117	-0.6713867	-0.30517578	3.05053714	-8.484082068000001	0.3014648462	0.4272461	-1.7089844	1.8310547	5.56872554	7.872778060000001	2.384204074	2.380371	2.380371	-1.159668	-10.071558	-1.6544677520000002	-0.33017577880000004	-1.2817383	-1.953125	0.18310547	1.57551268	8.65874002	2.8854492800000004	0.24414062	-1.2207031	-0.8544922	0.1854248004	9.521264480000001	-0.702221646	0.36621094	1.2817383	-0.4272461	1539959948.841
-7.619164840000001	-3.9310058900000002	-3.570922824	-2.6855469	-0.61035156	-0.91552734	2.99191893	-8.48527806	0.19020996400000004	1.3427734	-3.9672852	0.5493164	5.49934056	8.10366214	2.75983876	2.4414062	1.4038086	-1.0375977	-10.321582460000002	-1.698730432	0.13757324280000002	-1.8920898	-1.5869141	0.30517578	1.8781738220000002	8.81186502	2.81486821	0.4272461	-0.61035156	-1.0375977	-0.250024411	9.616967752	-0.7524658540000001	0.5493164	1.4038086	-0.4272461	1539959948.881
-7.480395468	-3.8269287140000006	-3.8353027160000006	-2.746582	-0.4272461	-1.5258789	3.0804442900000004	-8.330957068	0.10288086060000001	1.3427734	-3.9672852	0.5493164	5.766113220000001	8.32976088	3.15700679	2.4414062	1.4648438	-0.91552734	-10.325171220000001	-1.42836911	0.5574707068000001	-2.6245117	-0.8544922	0.48828125	2.172460962	8.991308606	2.76821286	0.4272461	0.36621094	-1.0986328	-0.45937500000000003	9.73659694	-0.8756836060000002	0.48828125	1.3427734	-0.6713867	1539959948.921
-7.283007788000001	-4.023120108	-4.064990216	-2.5634766	-0.6713867	-2.0141602	3.2239991	-8.16467302	0.16987304320000002	1.4038086	-4.5776367	0.18310547	6.0101562500000005	8.296264480000001	3.402246106	2.380371	2.380371	-0.7324219	-10.20434604	-0.90678714	0.7416992212000001	-3.2958984	-0.12207031	0.6713867	2.299267572	8.957812500000001	2.60671376	0.30517578	1.5258789	-1.0986328	0.3229980432	9.6385009	-0.6962402160000001	0.30517578	1.8920898	-0.8544922	1539959948.961
-7.3631594400000004	-4.3054442900000005	-4.460961960000001	-2.8076172	0.18310547	-2.4414062	3.338842752	-8.23645018	0.27395019960000005	0.7324219	-3.3569336	0.24414062	6.103466754	8.40153804	3.5135009000000004	2.380371	3.479004	-0.6713867	-10.13854982	-0.06340332068	0.6986327880000001	-3.540039	0.36621094	0.7324219	2.081542932	8.915942392	2.16408696	-0.12207031	2.9907227	-0.7324219	1.07785643	9.91484424	-0.6914550720000001	-0.061035156	2.5634766	-0.61035156	1539959949.001
-8.14792482	-4.42028804	-4.8318116	-2.5634766	-0.061035156	-2.1972656	3.277832068	-8.766406250000001	0.49765625	0.30517578	-2.1972656	0.7324219	6.186010880000001	9.402832068	3.23596196	2.2583008	4.638672	-0.91552734	-10.4208741	0.5837890576	0.8625244110000001	-3.6621094	1.0375977	0.91552734	1.3829101440000002	9.596630890000002	1.6460937500000001	-0.61035156	3.9672852	0.18310547	1.0874267572	9.7401857	-1.1328857428	-0.061035156	2.6245117	-0.12207031	1539959949.041
-8.39316394	-4.153515576	-4.9370851600000005	-2.4414062	-1.5258789	-2.0141602	3.0672851440000004	-8.939868210000002	0.840991214	0.30517578	-2.1972656	0.7324219	5.935986420000001	9.90527356	2.3255859620000003	1.7700195	5.1879883	-1.0375977	-10.44479982	0.7955322480000001	0.794335962	-3.3569336	1.159668	0.79345703	0.11723633180000001	10.25339308	1.09819339	-0.61035156	3.7231445	0.48828125	0.21652832460000004	9.849048020000001	-1.3673584260000002	0.061035156	1.8310547	-0.061035156	1539959949.081
-8.170654254	-3.9597167540000004	-4.519580072	-2.319336	-1.159668	-1.5869141	2.9117675720000005	-8.69223642	1.0862304712000002	0	-1.7089844	1.2207031	5.425170926000001	9.902880399999999	1.0096679712	1.7700195	5.1879883	-1.0375977	-10.071558	1.161596646	0.6089111420000001	-3.479004	1.159668	0.6713867	-0.802709964	10.303637680000001	1.2549072479999999	0.7324219	3.7231445	0.061035156	0.5778076080000001	9.859814300000002	-1.332666034	-0.061035156	1.2207031	-0.24414062	1539959949.121
-8.011548020000001	-3.6068116	-4.59733876	-2.5024414	-0.7324219	-1.5869141	2.902197284	-8.719750900000001	1.3362548920000001	-0.12207031	-1.7700195	1.4038086	5.586669928000001	9.94355432	0.250024411	1.0375977	2.0141602	-0.30517578	-9.85622554	1.259692392	0.11843261780000001	-3.1738281	0.91552734	0.30517578	-1.3422363220000002	10.29526358	1.37214357	0.5493164	3.9672852	0.4272461	1.676000998	9.60620108	-1.258496106	0.12207031	1.3427734	-0.18310547	1539959949.161
-8.059399460000002	-3.58647464	-4.677490216000001	-2.4414062	-1.159668	-1.5869141	2.902197284	-8.719750900000001	1.3362548920000001	-0.12207031	-2.0751953	1.4648438	5.586669928000001	9.94355432	0.250024411	1.0375977	2.0141602	-0.30517578	-9.207836960000002	1.2860107820000002	-0.16389160340000003	-3.0517578	0.6713867	0.30517578	-1.867407248	10.10864218	1.4558837860000002	0.30517578	3.6621094	0.7324219	1.8578369600000002	9.733007788	-1.1257080072	0	1.2207031	-0.24414062	1539959949.201
-8.11682158	-3.762329074	-4.909570288	-2.6245117	-0.61035156	-1.4648438	2.709594748	-8.54389676	0.9331054712000001	0.6713867	-3.1738281	0.61035156	5.586669928000001	9.94355432	0.250024411	1.0375977	2.0141602	-0.30517578	-9.034375	1.264477536	-0.27873535340000005	-3.1738281	0.24414062	0.12207031	-1.8817626800000002	10.054809800000001	1.58149411	0.12207031	3.1738281	1.0375977	2.1102538940000004	9.63969748	-0.9797607428000001	0.061035156	1.6479492	-0.36621094	1539959949.241
-8.419482428	-4.02192392	-5.49335962	-2.5024414	-1.4648438	-1.2207031	2.7155760800000004	-8.432641574	0.7680175720000001	0.6713867	-3.1738281	0.61035156	5.05791034	9.96508786	-1.00129393	1.5258789	3.8452148	1.0375977	-9.231762680000001	1.5121094240000001	-0.23686523560000003	-2.9907227	-0.061035156	-0.12207031	-1.223803714	10.1828125	1.4750244600000002	-0.12207031	3.3569336	1.0986328	2.1700683900000004	9.744970746000002	-0.98334964	-0.24414062	2.2583008	-0.48828125	1539959949.281
-8.07973642	-4.074560504000001	-5.264868210000001	-2.5634766	-2.9907227	-1.0375977	2.7155760800000004	-8.432641574	0.7680175720000001	0.79345703	-3.6010742	0.061035156	4.901196580000001	10.25817842	-0.8314209260000001	1.3427734	3.8452148	0.7324219	-9.57629393	1.3864990020000003	-0.27395019960000005	-2.9907227	0	-0.24414062	-0.9414794928000001	10.54528804	1.100585962	-0.24414062	3.6010742	1.0375977	1.9786621400000002	9.71745607	-1.0144531250000002	-0.18310547	2.380371	-0.36621094	1539959949.321
-7.528247300000001	-3.7874510800000003	-5.33903804	-2.8686523	-1.4648438	-1.0375977	2.739501996	-8.50441893	0.643603534	0.7324219	-3.8452148	-0.18310547	5.074658246	10.4208741	-0.6531738220000001	1.3427734	4.638672	0.4272461	-9.631323380000001	1.1699707068	-0.2081542932	-3.2958984	-0.12207031	-0.5493164	-0.8589355432	10.86110872	1.0180419928000002	-0.12207031	3.479004	0.9765625	1.284814496	9.743774460000001	-1.28361821	-0.18310547	2.1362305	-0.36621094	1539959949.361
-7.598827880000001	-3.7025146760000003	-5.7589357	-2.8686523	-2.0141602	-1.2207031	2.7813721040000003	-8.387182608000002	0.385205072	0.6713867	-3.479004	-0.61035156	5.05910643	10.29047824	-0.461767572	1.3427734	4.8217773	0.30517578	-9.786840560000002	1.1424560700000002	-0.1363769568	-3.540039	-0.36621094	-0.61035156	-0.5790038940000001	10.9316893	1.1556152160000002	-0.4272461	3.540039	1.0986328	1.03359375	9.74736322	-1.443920926	-0.36621094	1.953125	-0.36621094	1539959949.401
-7.384692392	-3.48598642	-5.9407717600000005	-3.2958984	-2.9907227	-1.5258789	2.51101088	-8.357275360000001	0.15073241820000002	0.6713867	-3.479004	-0.61035156	4.807885880000001	10.015332460000002	-0.27873535340000005	1.2207031	4.333496	0.36621094	-9.933984620000002	0.8972167932	-0.050244139400000006	-3.90625	-0.12207031	-0.6713867	-0.40314941100000007	10.63620558	1.168774411	-0.91552734	3.7841797	1.0986328	1.211840854	9.57749002	-1.2632812500000001	-0.12207031	2.319336	-0.24414062	1539959949.441
-6.93967302	-3.5625489200000002	-5.816357428000001	-3.3569336	-2.1362305	-1.8310547	2.418896466	-8.40273462	0.03947753894	0.6713867	-4.0283203	-1.0986328	4.667919928	9.553564300000001	-0.1208251996	1.0375977	3.9672852	0.061035156	-9.81435504	0.8134765380000001	0.0729736322	-4.3945312	0	-0.7324219	-0.1985839856	10.418481920000001	0.8900390380000001	-1.159668	3.8452148	1.0375977	1.6149902160000003	9.701904254	-1.1472412140000001	-0.30517578	2.9907227	-0.36621094	1539959949.481
-6.962402160000001	-4.042260880000001	-5.891723740000001	-3.6621094	-1.8920898	-1.953125	2.384204074	-8.552270468000001	-0.0897216754	0.61035156	-4.5166016	-1.5258789	4.806689496	8.972167932000001	-0.10886230040000001	0.8544922	4.272461	-0.36621094	-9.82272914	0.8158691100000001	0.23566894960000004	-4.638672	0.12207031	-0.7324219	-0.03229980432	9.931591460000002	0.6316406250000001	-1.2207031	4.0893555	0.9765625	1.5372314300000003	9.631323380000001	-1.355395468	-0.24414062	3.8452148	-0.12207031	1539959949.521
-7.634716754	-4.513598740000001	-5.841479532	-3.540039	-2.8686523	-1.7089844	2.293286142	-8.789135880000002	-0.10168457460000001	0.5493164	-4.5776367	-1.7089844	4.8533447480000005	8.72453624	-0.16628417539999998	0.79345703	4.638672	-0.9765625	-9.765307608	1.0946044928	0.287109375	-5.004883	0.24414062	-0.7324219	0.0454589856	9.723437500000001	0.3349609424	-1.3427734	4.3945312	1.0375977	0.7117919928	9.839477340000002	-1.50732428	-0.4272461	3.479004	-0.12207031	1539959949.561
-8.156298920000001	-4.179833966	-5.66442842	-3.6621094	-3.6621094	-1.3427734	2.293286142	-8.789135880000002	-0.10168457460000001	0.36621094	-4.3945312	-1.7700195	5.195483426000001	9.139648560000001	-0.07416992212000001	0.6713867	5.065918	-1.7089844	-9.87297374	1.4558837860000002	0.381616214	-4.8217773	0.18310547	-0.79345703	0.037084961060000005	9.908862319999999	0.17944336060000002	-1.4038086	4.9438477	1.2817383	0.48090820680000007	9.961499100000001	-1.2501221040000001	-0.79345703	2.8076172	-0.061035156	1539959949.601
-8.15390625	-3.8735839660000004	-5.346215560000001	-3.6010742	-4.3945312	-1.0986328	2.1844238220000003	-9.081030252000001	0.1399658246	0.36621094	-4.3945312	-1.4038086	5.578295926000001	9.8514402	0.025122070680000004	0.30517578	5.432129	-2.0141602	-9.94714308	1.38410643	0.5562744110000001	-4.5776367	-0.061035156	-0.8544922	-0.46535643000000004	10.398144960000002	0.45100097840000003	-1.0375977	5.2490234	1.4038086	1.5599609620000003	9.81914038	-1.221411142	-0.91552734	2.9296875	0	1539959949.641
-7.96130342	-3.1007812500000003	-4.565038940000001	-3.9672852	-4.211426	-1.2207031	2.183227536	-9.063086060000002	0.381616214	0.48828125	-4.4555664	-0.61035156	5.462255890000001	10.035669420000001	-0.09331054320000001	0.30517578	5.432129	-2.0141602	-10.50102536	0.3756347644	0.4521972644	-4.4555664	0.18310547	-0.79345703	-1.022827176	10.406518080000001	1.129296875	-0.5493164	4.699707	1.2817383	2.98952626	9.838280760000002	-0.571826178	-1.0375977	3.2958984	0.48828125	1539959949.681
-7.650268570000001	-3.0828369600000003	-3.79223642	-4.1503906	-3.0517578	-1.2817383	2.471533246	-9.234155252	0.05144042932000001	1.953125	-5.6762695	0.9765625	5.288793930000001	9.756933606	0.2392578076	-0.061035156	3.6621094	-0.61035156	-10.2163089	-0.7811767572	0.3289794928	-5.004883	0.4272461	-1.0375977	-0.891235324	10.144530760000002	2.1880126800000004	-0.24414062	4.211426	1.0986328	5.33066394	9.5619384	-0.06340332068	-1.5869141	4.3945312	1.0986328	1539959949.721
-7.873974640000001	-3.7001221040000005	-2.8268310700000003	-5.3100586	-3.112793	-1.5258789	3.0625	-9.1623777	-0.3804199280000001	2.746582	-6.1035156	1.159668	5.208642572	9.130077880000002	0.6447998200000001	-0.12207031	3.6621094	0.24414062	-9.164770468	-0.849365216	-0.02990722644	-5.065918	-0.12207031	-0.8544922	-0.5993408246	9.38608426	2.8041014400000006	-0.30517578	4.5776367	1.0986328	5.863012680000001	8.89440944	-0.593359375	-1.0375977	6.7749023	1.7089844	1539959949.761
-9.36933606	-3.9932128600000003	-2.600732428	-4.8828125	-0.4272461	-1.8920898	3.313720746	-9.098974640000002	-1.069482428	2.746582	-6.1035156	1.159668	4.744482428	8.85493161	0.668725589	-0.12207031	3.6621094	0.24414062	-8.957812500000001	-1.3446288940000002	-0.3756347644	-4.5776367	-0.61035156	-0.6713867	-0.6208740020000001	8.50561502	2.8268310700000003	-0.79345703	5.065918	1.5869141	3.78984375	9.195874100000001	-3.0876221040000003	0.79345703	7.385254	1.0375977	1539959949.8
-9.500927520000001	-3.458471646	-4.08173822	-4.1503906	-5.2490234	-1.6479492	3.313720746	-9.098974640000002	-1.069482428	3.1738281	-6.3476562	0.61035156	4.030297824	9.669604532000001	0.30625	-0.24414062	3.90625	0.79345703	-10.1241938	-2.0145507200000004	-0.026318359620000002	-4.8828125	-0.5493164	-0.48828125	-0.75964357	8.807080072	2.6605469240000006	-0.48828125	5.3710938	2.0141602	3.5589599640000005	8.38957518	-5.02561052	2.746582	6.4697266	0.18310547	1539959949.84
-7.97565944	-3.7982177520000002	-3.1737548920000003	-4.8828125	-2.9907227	-1.0986328	3.17495108	-9.8179438	-2.442822284	3.479004	-7.873535	-0.12207031	3.721655252	10.20554164	0.27993163940000004	-0.4272461	3.2958984	0.79345703	-10.152904860000001	-2.1102538940000004	0.24763183900000002	-5.3100586	-0.48828125	-0.5493164	-0.517993161	9.85502896	2.783764676	0.5493164	4.9438477	1.7089844	5.301952880000001	8.82263179	-4.681079074	3.4179688	10.131836	-0.30517578	1539959949.881
-8.24841304	-3.3352538940000005	-3.4632567900000004	-5.79834	-0.061035156	-1.5258789	4.00756839	-9.59782698	-3.41301268	3.8452148	-9.094238	-0.79345703	3.90827626	9.869384980000001	0.39836425720000007	0.12207031	3.7841797	1.0986328	-10.158886780000001	-2.2107422120000004	0.362475589	-5.554199	-0.48828125	-0.36621094	0.007177734620000001	9.902880399999999	3.213232428	0.79345703	5.493164	1.4038086	4.91555162	9.7401857	-5.123706070000001	3.3569336	13.61084	-0.30517578	1539959949.92
-8.99848642	-3.1940917540000004	-4.39277356	-5.3100586	-3.2348633	-1.7089844	3.887939496	-8.954223740000002	-3.302954074	3.3569336	-7.9956055	-1.159668	3.7611327880000003	9.610986420000001	0.15551757200000002	0.12207031	3.7841797	1.0986328	-9.953125	-1.909277356	0.641210962	-5.6762695	-0.48828125	-0.12207031	0.002392578076	9.614575180000001	3.06848143	-0.12207031	6.0424805	1.5258789	2.1138427520000005	10.06079074	-5.473022660000001	2.9296875	13.549805	0.36621094	1539959949.96
-7.769897660000001	-3.0672851440000004	-4.277929712	-5.6152344	-4.211426	-1.953125	3.6821777160000004	-8.24960962	-2.9667969240000005	2.1972656	-6.225586	-1.2817383	3.42736821	9.360961960000001	-0.0454589856	0.61035156	5.2490234	0.9765625	-9.42077626	-1.4977538940000001	0.7895507788	-5.7373047	-0.48828125	0.061035156	-0.2560058606	9.406420926000001	2.477514676	-0.61035156	5.7373047	1.6479492	0.2607910144	10.012939300000001	-4.812670926	3.1738281	12.573242	1.4038086	1539959950.001
-6.687255890000001	-3.4596679320000003	-3.6331298920000004	-6.286621	-1.0375977	-2.1972656	3.4500976440000004	-7.705298020000001	-2.5839844240000005	2.1972656	-6.225586	-1.2817383	2.9177491	9.11691893	-0.172265625	0.5493164	4.8217773	0.61035156	-9.278417932000002	-1.3362548920000001	0.9020019568000001	-5.7373047	-0.5493164	0.24414062	-0.49167482	9.211425720000001	2.02292482	-0.5493164	5.432129	1.5869141	-1.1639892572000001	9.80717752	-2.9703858800000003	3.8452148	9.460449	1.7089844	1539959950.04
-7.489965560000001	-4.221704074	-3.858032248	-5.79834	-1.5869141	-2.1972656	3.435742212	-7.481591754	-2.231079074	1.953125	-5.859375	-1.2207031	2.7813721040000003	9.061889480000001	-0.2380615216	0.61035156	3.9672852	0.24414062	-9.41120607	-1.1173339660000001	1.1580077880000001	-5.79834	-0.48828125	0.24414062	-0.5969482428	9.15161142	1.69633786	-0.30517578	5.065918	1.3427734	-1.3972655760000001	9.676782248	-2.4200927520000004	3.479004	5.6152344	1.7700195	1539959950.08
