# Supplementary material for: A deep learning approach for lower back-pain risk prediction during manual lifting
Source: PLoS One. 2021 Feb 19;16(2):e0247162. doi: 10.1371/journal.pone.0247162 (PMC7894914; doi:10.1371/journal.pone.0247162)
Supplement: S1 Data — (ZIP) [file pone.0247162.s001.zip › source-used/Subject_01_P2_Zone05_T3.csv]

Side_A_x	Side_A_y	Side_A_z	Side_G_x	Side_G_y	Side_G_z	LtWt_A_x	LtWt_A_y	LtWt_A_z	LtWt_G_x	LtWt_G_y	LtWt_G_z	RtWt_A_x	RtWt_A_y	RtWt_A_z	RtWt_G_x	RtWt_G_y	RtWt_G_z	Back_A_x	Back_A_y	Back_A_z	Back_G_x	Back_G_y	Back_G_z	UArm_A_x	UArm_A_y	UArm_A_z	UArm_G_x	UArm_G_y	UArm_G_z	Thig_A_x	Thig_A_y	Thig_A_z	Thig_G_x	Thig_G_y	Thig_G_z	Time_stp
-8.421875	-3.890332068	-3.5493896760000005	0	-0.18310547	-0.061035156	2.8651123200000006	-8.76760234	0.6232665740000001	-0.30517578	-0.4272461	-0.30517578	2.062402356	9.46145018	3.0792480040000005	0.30517578	-0.061035156	-0.061035156	-9.744970746000002	-0.03349609424	-0.1124511682	-0.061035156	0	0	0.4904785144	9.724634080000001	2.081542932	-0.061035156	0.061035156	-0.061035156	1.5743163940000002	9.724634080000001	-0.265576178	0	0	-0.061035156	1539960524.751
-8.370434800000002	-3.8616211060000003	-3.494360324	-0.061035156	-0.12207031	-0.061035156	2.8579346040000004	-8.755639480000001	0.33137207460000007	0.061035156	-0.36621094	-0.18310547	2.0899170320000002	9.5021241	2.987133786	0.48828125	0.30517578	-0.061035156	-9.74736322	-0.027514648560000004	-0.1112548822	-0.061035156	-0.061035156	0	0.45698242800000005	9.72822284	2.1030761780000002	-0.061035156	0.12207031	-0.12207031	1.5575683900000001	9.725830072	-0.25839844240000004	-0.061035156	0	-0.061035156	1539960524.79
-8.388378894	-3.8891358800000004	-3.505126996	-0.12207031	-0.18310547	-0.061035156	3.1534179320000004	-8.710180710000001	0.570629892	0.48828125	0.4272461	-0.061035156	2.098291034	9.58227536	2.9225341460000003	0.4272461	0.48828125	-0.061035156	-9.74736322	-0.027514648560000004	-0.1112548822	0	-0.061035156	0	0.3600830072	9.744970746000002	2.068383786	-0.061035156	0.12207031	-0.12207031	1.5360351440000002	9.712670926000001	-0.24165038940000003	0	-0.061035156	-0.061035156	1539960524.831
-8.368042032	-3.9298096040000003	-3.39267572	-0.061035156	-0.12207031	-0.061035156	2.568432608	-8.668310700000001	0.955834964	0.48828125	0.4272461	-0.061035156	2.001391574	9.645678420000001	2.9943116	0.4272461	0.30517578	-0.061035156	-9.80957068	-0.031103515380000002	-0.061010742800000003	0	-0.061035156	-0.061035156	0.27993163940000004	9.743774460000001	2.027709964	-0.061035156	-0.061035156	-0.18310547	1.5456054320000001	9.723437500000001	-0.2524169928	0	0	-0.061035156	1539960524.871
-8.36325679	-3.92861322	-3.4548827880000004	0	-0.061035156	-0.061035156	2.7634277160000003	-8.747265380000002	0.2978759784	-0.7324219	-0.6713867	0.24414062	1.9810547120000002	9.615771760000001	3.129492212	0.48828125	0.061035156	-0.12207031	-9.81435504	-0.02033691394	-0.05981445288	0	-0.12207031	0	0.29667969240000003	9.724634080000001	2.054028354	0	-0.12207031	-0.18310547	1.4774170320000002	9.734204074	-0.26318359620000004	-0.061035156	0	-0.061035156	1539960524.91
-8.342919928	-3.9621094240000003	-3.4955566100000004	-0.061035156	-0.18310547	-0.061035156	2.7048096040000003	-8.738891574	0.3373535144	-0.36621094	0.12207031	0.18310547	2.007373004	9.64208966	3.0804442900000004	0.6713867	-0.12207031	-0.18310547	-9.81435504	-0.02033691394	-0.05981445288	0	-0.061035156	0	0.4450195288	9.758129892000001	2.05522464	-0.061035156	-0.18310547	-0.18310547	1.43435054	9.733007788	-0.2560058606	-0.061035156	0	-0.061035156	1539960524.95
-8.336938400000001	-3.9417724640000005	-3.4441162140000006	-0.061035156	-0.18310547	-0.061035156	2.810082968	-8.633618210000002	0.12800292540000002	-0.12207031	-0.5493164	0.24414062	2.0839355040000003	9.71147464	2.9943116	0.4272461	0.061035156	-0.12207031	-9.80598192	-0.05981445288	-0.07058105432	0	-0.061035156	0	0.4868896466	9.73540036	2.062402356	-0.061035156	0	-0.18310547	1.418798822	9.724634080000001	-0.2572021466	0	0	-0.061035156	1539960524.99
-8.358471940000001	-3.9345947480000003	-3.371142572	-0.061035156	-0.12207031	-0.061035156	2.64140625	-8.7448732	0.15910644960000003	0	0.061035156	0.36621094	2.12341304	9.69233426	3.027807608	0.24414062	0.061035156	-0.12207031	-9.801196580000001	-0.0418701178	-0.0729736322	0	-0.061035156	0	0.385205072	9.69592302	2.036083966	0	-0.061035156	-0.18310547	1.418798822	9.73540036	-0.2560058606	-0.061035156	0	-0.061035156	1539960525.03
-8.39555661	-3.9477538940000003	-3.387890576	0	-0.18310547	-0.061035156	2.64140625	-8.7448732	0.15910644960000003	0.30517578	-0.18310547	0.12207031	2.121020468	9.758129892000001	2.9847412140000005	0.18310547	-0.12207031	-0.12207031	-9.801196580000001	-0.0418701178	-0.0729736322	-0.061035156	-0.061035156	0	0.34213867800000003	9.737792932000001	2.0157471040000003	-0.061035156	-0.18310547	-0.12207031	1.4570800720000001	9.73061502	-0.2572021466	-0.061035156	0	-0.061035156	1539960525.07
-8.40153804	-3.9908202880000005	-3.338842752	0	-0.12207031	-0.061035156	2.78496106	-8.814257788	0.477319339	0.18310547	-0.12207031	-0.061035156	2.2107422120000004	9.73898912	2.9943116	0.12207031	-0.18310547	-0.061035156	-9.82272914	0.0227294928	-0.05502929712000001	0	-0.061035156	0	0.42827148560000006	9.749755890000001	2.013354532	0	-0.12207031	-0.12207031	1.44870607	9.74257788	-0.24643554320000002	-0.061035156	0	-0.061035156	1539960525.111
-8.421875	-3.9501464660000005	-3.4034423920000005	-0.061035156	-0.18310547	-0.061035156	2.85314946	-8.81186502	0.48330077880000005	0.12207031	-0.061035156	0	2.18203125	9.788037140000002	2.9177491	0.18310547	-0.18310547	0	-9.76171875	-0.031103515380000002	-0.0825439496	0	-0.061035156	0	0.4868896466	9.82272914	2.086328076	-0.12207031	0	-0.061035156	1.4176025360000002	9.750951980000002	-0.2260986322	0	0	-0.061035156	1539960525.15
-8.41828624	-3.98125	-3.3053466460000003	-0.061035156	-0.24414062	0	2.7227538940000002	-8.78076178	0.643603534	0	0.12207031	0.061035156	2.1975829680000003	9.758129892000001	2.8447753600000003	0.24414062	0	-0.061035156	-9.76171875	-0.031103515380000002	-0.0825439496	0	-0.061035156	-0.061035156	0.4067382788	9.77128894	2.0659912140000003	-0.12207031	0.061035156	0	1.403247104	9.7318116	-0.22849121400000003	-0.061035156	0	-0.061035156	1539960525.191
-8.41708966	-3.9728759000000005	-3.31252446	-0.061035156	-0.18310547	0	2.7227538940000002	-8.78076178	0.643603534	-0.5493164	-0.12207031	0.061035156	2.140161142	9.73659694	2.6976317900000004	0.12207031	0	-0.061035156	-9.766503894000001	-0.001196289038	-0.06340332068	0	-0.061035156	-0.061035156	0.4067382788	9.77128894	2.0659912140000003	-0.12207031	0.061035156	0	1.4678466460000001	9.73898912	-0.21054687500000002	0	0	-0.061035156	1539960525.231
-8.412304712000001	-4.00756839	-3.257495108	0	-0.24414062	0	2.74069838	-8.85373552	0.1196289038	-0.36621094	-0.24414062	0.12207031	2.081542932	9.709082068	2.59116214	0	-0.12207031	-0.061035156	-9.766503894000001	-0.001196289038	-0.06340332068	0	-0.12207031	-0.061035156	0.4067382788	9.77128894	2.0659912140000003	-0.12207031	0.061035156	0	1.4570800720000001	9.756933606	-0.2225097644	-0.061035156	-0.061035156	-0.061035156	1539960525.27
-8.42785643	-3.98125	-3.2275878600000003	0	-0.12207031	0.061035156	2.6892577880000004	-8.789135880000002	0.1459472644	0.061035156	-0.30517578	-0.12207031	2.168872104	9.71147464	2.588769568	-0.061035156	-0.061035156	0	-9.76411142	0.014355469240000002	-0.0418701178	0	-0.12207031	-0.061035156	0.41511232	9.709082068	2.118627896	0	0.18310547	0.061035156	1.4810058900000003	9.734204074	-0.21652832460000004	0	-0.061035156	0	1539960525.31
-8.42666034	-3.935791034	-3.2634764400000003	0	-0.24414062	0.061035156	2.6892577880000004	-8.789135880000002	0.1459472644	0.061035156	-0.30517578	-0.18310547	2.2035644960000003	9.780859620000001	2.698828076	-0.061035156	0.18310547	0.12207031	-9.721044928000001	0.01315917932	-0.053833007200000005	0.12207031	-0.24414062	-0.061035156	0.33256836060000006	9.750951980000002	2.0731689300000005	0.061035156	0.12207031	0.12207031	1.4367432100000002	9.746167032	-0.24045410340000004	-0.061035156	-0.061035156	0	1539960525.35
-8.419482428	-3.9154540740000003	-3.16298822	0	-0.061035156	0.061035156	2.5995362400000004	-8.748461960000002	0.54191893	0.12207031	-0.12207031	-0.061035156	2.1293945680000004	9.82871106	2.6880616	-0.061035156	-0.061035156	0.18310547	-9.77128894	-0.062207030760000004	0.027514648560000004	0.061035156	-0.18310547	-0.061035156	0.227294928	9.770092752000002	2.04326178	0	-0.061035156	0.12207031	1.4056396760000003	9.73540036	-0.23327636780000002	-0.061035156	-0.061035156	0	1539960525.39
-8.47451178	-3.8843505400000002	-3.201269568	0	-0.12207031	0.061035156	3.064892572	-8.608496106	0.764428714	0.061035156	-0.18310547	-0.061035156	2.045654254	9.791625900000001	2.654565396	0	-0.30517578	0.18310547	-9.77128894	-0.062207030760000004	0.027514648560000004	0.061035156	-0.18310547	-0.061035156	0.2835205072	9.76770018	2.097094748	0.061035156	-0.12207031	0.12207031	1.44870607	9.7401857	-0.2428466754	-0.061035156	-0.061035156	-0.061035156	1539960525.43
-8.45297824	-3.877172824	-3.1187255400000002	0	-0.12207031	0.061035156	3.064892572	-8.608496106	0.764428714	-0.4272461	-0.061035156	0.36621094	2.0193359620000004	9.758129892000001	2.616284146	0.24414062	-0.4272461	0.24414062	-9.7832518	-0.113647464	0.07895508180000001	0.061035156	-0.18310547	-0.061035156	0.43066405760000004	9.795214660000001	2.068383786	0	-0.18310547	0.12207031	1.46665036	9.725830072	-0.21533202880000002	-0.061035156	-0.061035156	0	1539960525.47
-8.533129892	-3.8484619600000003	-3.1761474640000005	-0.061035156	0	0.061035156	3.03857428	-8.82263179	0.1997802716	-0.6713867	0.5493164	0.6713867	1.8841552520000002	9.712670926000001	2.5313476440000002	0.48828125	-0.18310547	0.48828125	-9.81315944	-0.15073241820000002	0.12202148560000001	0	-0.18310547	-0.061035156	0.5778076080000001	9.759326080000001	2.101879892	-0.061035156	-0.061035156	0.061035156	1.5121094240000001	9.733007788	-0.19619140380000002	-0.061035156	-0.061035156	0	1539960525.51
-8.512792932	-3.8353027160000006	-3.2239991	-0.12207031	-0.18310547	0	3.03857428	-8.82263179	0.1997802716	-0.5493164	0	0.7324219	2.086328076	9.7401857	2.365063498	0.7324219	-0.48828125	0.79345703	-9.81315944	-0.15073241820000002	0.12202148560000001	-0.061035156	-0.18310547	0	0.49645996400000003	9.724634080000001	2.1341797120000003	-0.12207031	0	0	1.4833984620000003	9.74138179	-0.18422851440000002	-0.061035156	0	0	1539960525.55
-8.47810054	-3.8460692900000004	-3.116332968	-0.18310547	-0.12207031	0	3.1282959260000003	-8.798706070000001	0.0681884784	0.18310547	0.30517578	0.30517578	2.4619628600000003	9.79880342	2.186816394	0.5493164	-0.061035156	0.5493164	-9.81914038	-0.09211425720000001	0.13757324280000002	-0.061035156	-0.12207031	-0.061035156	0.4103271466	9.700707968000001	2.0755615020000002	-0.12207031	-0.061035156	0	1.4833984620000003	9.721044928000001	-0.1854248004	-0.061035156	0	-0.061035156	1539960525.59
-8.49365216	-3.8424804320000003	-3.14504393	-0.12207031	-0.061035156	-0.061035156	3.1773437500000004	-8.8728759	0.1208251996	0.7324219	0.18310547	-0.24414062	2.503832968	9.8	2.165283246	0.30517578	0.061035156	0.36621094	-9.796411240000001	-0.07775878600000001	0.12202148560000001	0	-0.12207031	-0.061035156	0.4103271466	9.66242662	1.9942138580000002	0	-0.061035156	0	1.4176025360000002	9.73659694	-0.1770507788	-0.061035156	0.061035156	-0.061035156	1539960525.63
-8.49125998	-3.9345947480000003	-3.1187255400000002	-0.061035156	-0.12207031	0	3.20366214	-8.878857428000002	0.5108154254	0.5493164	-0.12207031	-0.79345703	2.5098144959999997	9.790429712	2.1712646760000003	0.18310547	-0.24414062	0.24414062	-9.80239218	-0.095703125	0.1686767572	0	-0.12207031	-0.061035156	0.424682608	9.7066893	2.007373004	0.061035156	-0.12207031	-0.061035156	1.3637695680000002	9.734204074	-0.1985839856	-0.061035156	0	-0.061035156	1539960525.67
-8.45417482	-3.917846646	-3.12709964	-0.061035156	-0.061035156	0	3.109155252	-8.847753894	0.3014648462	0.18310547	-0.48828125	-1.0986328	2.656957968	9.796411240000001	2.2167236420000003	0.18310547	-0.12207031	0.24414062	-9.80478534	-0.057421875000000004	0.18422851440000002	-0.061035156	-0.12207031	0	0.4904785144	9.737792932000001	2.0839355040000003	0.061035156	-0.12207031	-0.061035156	1.378125	9.74736322	-0.192602536	0	0.061035156	-0.061035156	1539960525.71
-8.46972644	-3.9118652160000003	-3.161792032	-0.061035156	-0.061035156	0	2.934497104	-8.7364991	0.3612792932	0.061035156	0.30517578	-0.9765625	2.6378173920000005	9.786840560000002	2.24663089	0.18310547	-0.061035156	0.36621094	-9.80478534	-0.057421875000000004	0.18422851440000002	-0.061035156	-0.12207031	0	0.5622558606000001	9.689941394000002	2.064794928	0.061035156	-0.061035156	-0.061035156	1.3470214660000002	9.7401857	-0.1686767572	-0.061035156	0	-0.061035156	1539960525.75
-8.482885880000001	-3.8987060700000002	-3.1366699280000003	-0.061035156	-0.12207031	0	2.634228534	-8.62045926	0.192602536	-0.30517578	0.18310547	-1.0375977	2.819653354	9.780859620000001	2.231079074	0.12207031	-0.12207031	0.36621094	-9.80957068	-0.03828125	0.1985839856	0	-0.061035156	0	0.48569336060000007	9.682763580000001	2.0301025360000002	0.061035156	-0.061035156	0	1.3637695680000002	9.750951980000002	-0.20097655760000002	-0.061035156	-0.061035156	-0.061035156	1539960525.79
-8.464941394	-3.8843505400000002	-3.10676268	0	0	0	2.646191394	-8.665917932000001	0.046655271600000006	-0.4272461	0.12207031	-0.91552734	2.783764676	9.791625900000001	2.22629393	-0.061035156	-0.061035156	0.24414062	-9.79401857	-0.00837402356	0.227294928	0.061035156	-0.061035156	0	0.4342529254	9.69592302	1.990625	0.061035156	-0.061035156	0	1.39008786	9.737792932000001	-0.2069580072	-0.061035156	0	-0.061035156	1539960525.83
-8.476904254	-3.8735839660000004	-3.1007812500000003	0.061035156	0.061035156	0	2.6605469240000006	-8.61328125	0.05861816394	-0.36621094	-0.061035156	-0.5493164	2.680883786	9.8179438	2.162890576	-0.12207031	-0.24414062	0.18310547	-9.79401857	-0.00837402356	0.227294928	0.061035156	-0.061035156	0	0.44621582460000003	9.737792932000001	2.00258786	0.061035156	-0.12207031	0	1.39008786	9.753344748	-0.20935058900000003	0	-0.061035156	-0.061035156	1539960525.879
-8.503222840000001	-3.890332068	-3.1641846040000003	0.061035156	0	-0.061035156	2.63183606	-8.647973740000001	0.113647464	-0.30517578	0.30517578	-0.061035156	2.7502685700000002	9.80358876	2.1664795320000003	-0.12207031	-0.24414062	0.18310547	-9.80717752	-0.03229980432	0.24763183900000002	0.061035156	-0.061035156	0	0.5024413940000001	9.76171875	2.0169433900000002	0	-0.12207031	0	1.38410643	9.753344748	-0.2033691394	-0.061035156	-0.061035156	-0.061035156	1539960525.91
-8.46972644	-3.8915283540000005	-3.10676268	0.061035156	0	0	2.668920926	-8.657543930000001	0.1866210962	-0.30517578	0.30517578	-0.061035156	2.77180162	9.797607428000001	2.127001996	-0.12207031	-0.12207031	0.12207031	-9.788037140000002	-0.02990722644	0.22968750000000002	0.12207031	-0.061035156	0	0.5287597644	9.7748777	2.0145507200000004	0	-0.12207031	0	1.369750998	9.756933606	-0.19499511780000003	-0.061035156	-0.061035156	0	1539960525.95
-8.540307608	-3.8460692900000004	-3.1187255400000002	0.061035156	0	0	2.7526612400000006	-8.679076980000001	0.3026611322	-0.24414062	0.24414062	0.12207031	2.7359130400000002	9.76171875	2.0887207460000004	-0.061035156	-0.12207031	0	-9.788037140000002	-0.02990722644	0.22968750000000002	0.12207031	0	0	0.47373047120000006	9.724634080000001	1.98464357	0	-0.12207031	-0.061035156	1.4116211060000001	9.73898912	-0.21054687500000002	0	-0.061035156	0	1539960525.99
-8.528344748	-3.8329101440000004	-3.15461412	0.061035156	0	0	2.85673822	-8.748461960000002	0.31103514400000004	-0.30517578	0.18310547	0.24414062	2.778979532	9.72702626	2.0899170320000002	-0.061035156	-0.18310547	0.061035156	-9.77128894	-0.0454589856	0.20576172120000003	0.061035156	0	0	0.4378417932	9.69951178	1.9583251800000003	0	-0.12207031	-0.061035156	1.3996582460000002	9.754540740000001	-0.20576172120000003	-0.061035156	-0.061035156	0	1539960526.031
-8.517577880000001	-3.8460692900000004	-3.131884784	0	0	0	2.85673822	-8.748461960000002	0.31103514400000004	-0.30517578	0.061035156	0.4272461	2.787353534	9.80717752	2.036083966	-0.061035156	-0.30517578	0	-9.770092752000002	-0.03947753894	0.2033691394	0.12207031	-0.061035156	0	0.43664550720000006	9.77966304	1.9260253600000001	0	-0.18310547	-0.061035156	1.4618652160000003	9.723437500000001	-0.17106933900000001	0	-0.12207031	-0.061035156	1539960526.07
-8.53671875	-3.823339856	-3.12351088	0	0	0	3.0409667540000003	-8.7364991	0.1579101538	-0.36621094	0.18310547	0.30517578	2.918945288	9.79880342	2.003784146	-0.061035156	-0.18310547	-0.061035156	-9.79401857	-0.0681884784	0.24165038940000003	0.061035156	0	0	0.49526367800000004	9.81196286	1.9726807100000001	0	-0.18310547	-0.12207031	1.4869873200000001	9.74736322	-0.18901367800000002	0	-0.061035156	0	1539960526.11
-8.5151857	-3.8149658540000004	-3.158203076	0	0	0	3.379516574	-8.673095746000001	0.07775878600000001	-0.36621094	-0.061035156	0.30517578	2.960815396	9.74736322	2.068383786	0.061035156	-0.061035156	-0.061035156	-9.77128894	-0.050244139400000006	0.2189208966	0.061035156	-0.061035156	0	0.5275634784000001	9.766503894000001	1.94636232	0	-0.12207031	-0.12207031	1.459472644	9.73898912	-0.1878173822	0	-0.061035156	-0.061035156	1539960526.151
-8.50561502	-3.8388915740000003	-3.1486327880000005	-0.061035156	0.061035156	-0.061035156	3.379516574	-8.673095746000001	0.07775878600000001	-0.061035156	-0.18310547	0.36621094	3.0026855040000004	9.74736322	2.136572284	0.061035156	0.061035156	-0.12207031	-9.81196286	-0.0490478534	0.2189208966	0	-0.061035156	0	0.5359375000000001	9.74736322	1.8817626800000002	-0.061035156	-0.12207031	-0.12207031	1.4427246400000002	9.734204074	-0.1997802716	-0.061035156	-0.061035156	-0.061035156	1539960526.19
-8.519970746	-3.8735839660000004	-3.2072509000000005	-0.061035156	0	-0.061035156	3.2239991	-8.66352536	0.07177734424	-0.061035156	0.24414062	0.48828125	3.01464856	9.746167032	2.1521240020000003	0	0	-0.18310547	-9.81196286	-0.0490478534	0.2189208966	0	0	0	0.538330072	9.74257788	1.8793701080000003	0	-0.12207031	-0.12207031	1.43435054	9.753344748	-0.19140625	0	0	-0.061035156	1539960526.23
-8.476904254	-3.905883786	-3.1462402160000003	-0.12207031	-0.061035156	-0.061035156	3.2239991	-8.66352536	0.07177734424	-0.18310547	0.18310547	0.36621094	3.0553222840000003	9.7401857	2.191601538	0	0.061035156	-0.18310547	-9.801196580000001	-0.062207030760000004	0.21652832460000004	-0.061035156	0	-0.061035156	0.6304443390000001	9.77966304	1.9367920320000003	-0.061035156	0	-0.12207031	1.393676718	9.7401857	-0.19738769960000002	0	0	-0.061035156	1539960526.27
-8.492456070000001	-3.8963134000000004	-3.1665771760000005	-0.061035156	0.061035156	-0.061035156	2.951245108	-8.70180661	-0.20097655760000002	-0.18310547	-0.24414062	0.18310547	3.04455571	9.785644568	2.2250976440000003	0.061035156	0.18310547	-0.12207031	-9.80598192	-0.01315917932	0.20217285340000002	-0.061035156	0	-0.061035156	0.63881839	9.786840560000002	1.9200439300000003	-0.061035156	0.12207031	-0.061035156	1.427172824	9.758129892000001	-0.1985839856	-0.061035156	0	-0.061035156	1539960526.31
-8.509204074000001	-3.86879892	-3.23955072	-0.061035156	-0.061035156	-0.061035156	2.987133786	-8.73291034	-0.07775878600000001	0	-0.18310547	-0.061035156	3.02421875	9.796411240000001	2.23227536	0	0.18310547	-0.12207031	-9.80598192	-0.01315917932	0.20217285340000002	-0.12207031	0	-0.061035156	0.52995607	9.76889676	1.886547824	-0.061035156	0.12207031	-0.061035156	1.403247104	9.756933606	-0.18422851440000002	0	0	-0.061035156	1539960526.35
-8.45896016	-3.89272464	-3.20007338	-0.12207031	0	-0.061035156	2.987133786	-8.73291034	-0.07775878600000001	0.36621094	-0.18310547	-0.24414062	2.94765625	9.797607428000001	2.21433107	-0.061035156	0.061035156	-0.061035156	-9.79401857	-0.0095703125	0.17824707460000003	-0.12207031	0.061035156	-0.061035156	0.45100097840000003	9.744970746000002	1.89611821	-0.061035156	0.12207031	0	1.3673584260000002	9.7401857	-0.19738769960000002	0	0	-0.061035156	1539960526.39
-8.46015625	-3.895117212	-3.198876996	-0.061035156	0	-0.061035156	2.9943116	-8.808276260000001	0.20097655760000002	0.30517578	-0.24414062	-0.36621094	2.94765625	9.81196286	2.1604980040000004	-0.12207031	0	0	-9.77368161	-0.03349609424	0.15551757200000002	-0.12207031	0	-0.061035156	0.44621582460000003	9.77128894	1.9320067900000002	0	0.061035156	0	1.400854532	9.749755890000001	-0.20576172120000003	0	0	-0.061035156	1539960526.43
-8.463745108000001	-3.91066893	-3.202465854	-0.061035156	0	-0.061035156	2.9943116	-8.808276260000001	0.20097655760000002	0.36621094	0.30517578	-0.24414062	2.9368896760000003	9.790429712	2.142553714	-0.12207031	0.12207031	0	-9.77368161	-0.03349609424	0.15551757200000002	-0.18310547	0	-0.061035156	0.47373047120000006	9.77607428	1.96430661	0	0.18310547	0	1.3996582460000002	9.74736322	-0.227294928	0	0	-0.061035156	1539960526.47
-8.47092302	-3.9070800720000003	-3.22160643	-0.061035156	0.061035156	-0.061035156	2.975170926	-8.80109874	0.36965332460000005	0.18310547	-0.36621094	-0.4272461	2.82084964	9.791625900000001	2.1305908540000003	-0.061035156	0.18310547	-0.061035156	-9.790429712	-0.001196289038	0.14235839660000002	-0.12207031	0	-0.061035156	0.4450195288	9.76171875	1.96669928	-0.061035156	0.18310547	0.061035156	1.447509784	9.743774460000001	-0.1997802716	-0.061035156	0	-0.061035156	1539960526.51
-8.487670926	-3.887939496	-3.262280252	-0.12207031	0	-0.061035156	3.0625	-8.78076178	0.3194091754	0.12207031	-0.061035156	-0.36621094	2.757446286	9.82153354	2.135375998	-0.061035156	0.12207031	-0.061035156	-9.782055710000002	-0.025122070680000004	0.132788089	-0.12207031	0	-0.061035156	0.3337646466	9.759326080000001	1.9511474640000002	0	0.12207031	0.061035156	1.41042482	9.754540740000001	-0.19499511780000003	0	0	0	1539960526.55
-8.442211960000002	-3.90827626	-3.226391574	-0.061035156	0	0	3.0625	-8.78076178	0.3194091754	0.061035156	-0.061035156	-0.12207031	2.64140625	9.837085159999999	2.1569091460000003	-0.12207031	-0.061035156	0	-9.782055710000002	-0.025122070680000004	0.132788089	-0.12207031	0	-0.061035156	0.3529052716	9.777270468000001	1.9595214660000002	-0.061035156	0.061035156	0.061035156	1.408032248	9.749755890000001	-0.20217285340000002	0	-0.061035156	0	1539960526.59
-8.43503444	-3.9046875	-3.220410144	-0.061035156	0.12207031	0	2.93330072	-8.681469748	0.1315917932	0	-0.061035156	-0.061035156	2.674902356	9.79880342	2.1162353240000003	-0.12207031	0.061035156	-0.061035156	-9.782055710000002	-0.0227294928	0.1208251996	-0.12207031	0	-0.061035156	0.39836425720000007	9.744970746000002	1.9786621400000002	-0.061035156	0.061035156	0.061035156	1.369750998	9.756933606	-0.21533202880000002	-0.061035156	0	0	1539960526.63
-8.425463760000001	-3.905883786	-3.2503173920000004	0	0	0	2.93330072	-8.681469748	0.1315917932	0	0	0	2.7119873200000004	9.76411142	2.1114501800000003	-0.12207031	0.061035156	-0.18310547	-9.792822480000002	-0.0490478534	0.10168457460000001	-0.061035156	0	0	0.41511232	9.733007788	1.9930175720000003	-0.061035156	0.061035156	0.061035156	1.391284146	9.734204074	-0.20576172120000003	0	-0.061035156	0	1539960526.67
-8.42307158	-3.8831542540000004	-3.261083966	0	0.12207031	0	2.9632079680000003	-8.68745108	0.1686767572	0.061035156	0	0	2.6581542540000003	9.778466754	2.1066650360000003	-0.061035156	0.18310547	-0.30517578	-9.792822480000002	-0.0490478534	0.10168457460000001	-0.061035156	0	-0.061035156	0.419897464	9.734204074	1.987036142	-0.061035156	0.061035156	0	1.4211913940000003	9.744970746000002	-0.2069580072	-0.061035156	0	0	1539960526.71
-8.467334260000001	-3.89272464	-3.3220947480000005	0	0.061035156	0	3.02661142	-8.6599366	0.16389160340000003	0.061035156	-0.12207031	0	2.49426268	9.82871106	2.027709964	-0.061035156	0.061035156	-0.12207031	-9.8263179	-0.0346923822	0.1112548822	-0.061035156	0.061035156	0	0.41152344240000005	9.790429712	1.9966064300000002	-0.12207031	0.061035156	0	1.391284146	9.73659694	-0.2033691394	0	-0.061035156	0	1539960526.75
-8.455371106000001	-3.88674321	-3.311328076	-0.061035156	0	0	3.02661142	-8.6599366	0.16389160340000003	0	0	0.061035156	2.5791992800000005	9.861010880000002	2.062402356	-0.12207031	-0.061035156	-0.12207031	-9.79401857	-0.025122070680000004	0.07416992212000001	-0.061035156	0.061035156	-0.061035156	0.33256836060000006	9.782055710000002	2.021728534	-0.12207031	-0.061035156	-0.061035156	1.4199951080000002	9.75214856	-0.18422851440000002	-0.061035156	-0.061035156	0	1539960526.79
-8.456567392	-3.8735839660000004	-3.257495108	0	0	0	3.0182373200000003	-8.68745108	0.1208251996	0	0.12207031	0.12207031	2.65935054	9.788037140000002	2.1604980040000004	-0.061035156	0.12207031	-0.24414062	-9.782055710000002	-0.056225586060000006	0.037084961060000005	-0.061035156	0	-0.061035156	0.36606445680000005	9.712670926000001	2.0157471040000003	-0.061035156	-0.061035156	0	1.43435054	9.744970746000002	-0.1818359424	-0.061035156	0	0	1539960526.83
-8.37641574	-3.90827626	-3.23596196	0	0.12207031	0	3.0182373200000003	-8.68745108	0.1208251996	0.061035156	0.12207031	0.18310547	2.5971435700000005	9.7485598	2.128198282	-0.061035156	0.12207031	-0.18310547	-9.76411142	-0.046655271600000006	0.031103515380000002	-0.061035156	0	-0.061035156	0.4294677716	9.693530252	2.038476538	-0.061035156	-0.061035156	0	1.400854532	9.72822284	-0.19619140380000002	-0.061035156	0	0	1539960526.87
-8.42905252	-3.9166503600000007	-3.2814209260000005	0	0.061035156	0	3.1952880400000003	-8.70180661	0.19738769960000002	0.061035156	0.061035156	0.061035156	2.5636474640000007	9.77128894	2.1341797120000003	-0.061035156	-0.061035156	-0.18310547	-9.77248552	-0.062207030760000004	0.04067382788	-0.061035156	0	-0.061035156	0.42109375000000004	9.7150634	2.03488768	-0.061035156	-0.061035156	0	1.4176025360000002	9.74138179	-0.1854248004	0	-0.061035156	0	1539960526.91
-8.45417482	-3.8891358800000004	-3.338842752	0	0	0	3.1952880400000003	-8.70180661	0.19738769960000002	0.061035156	0.36621094	0	2.62944339	9.79880342	2.195190396	-0.12207031	0.061035156	-0.18310547	-9.76770018	-0.06340332068	0.037084961060000005	-0.061035156	0	0	0.423486322	9.719848740000002	2.027709964	-0.061035156	-0.061035156	0	1.4427246400000002	9.754540740000001	-0.154321286	-0.061035156	-0.061035156	0	1539960526.95
-8.444604532000001	-3.86879892	-3.3244873200000002	-0.061035156	0	0	3.0086670320000004	-8.761621106	0.38400878600000005	-0.12207031	0.61035156	0.18310547	2.5433105040000004	9.82033696	2.19399411	-0.061035156	0.061035156	-0.24414062	-9.78444838	-0.057421875000000004	0.03947753894	-0.061035156	-0.061035156	0	0.45937500000000003	9.75214856	2.038476538	-0.061035156	-0.061035156	0	1.4199951080000002	9.744970746000002	-0.19619140380000002	-0.061035156	-0.061035156	0	1539960526.99
-8.42905252	-3.8664062500000003	-3.293383786	0	0.061035156	0	3.0086670320000004	-8.761621106	0.38400878600000005	-0.36621094	0.4272461	0.18310547	2.483496106	9.82392572	2.205957068	-0.061035156	-0.12207031	-0.12207031	-9.8179438	-0.05861816394	0.06699218750000001	-0.061035156	0	-0.061035156	0.46535643000000004	9.74257788	2.0659912140000003	-0.061035156	-0.061035156	0	1.4020507200000003	9.734204074	-0.1854248004	-0.061035156	0	0	1539960527.03
-8.42067842	-3.8556396760000005	-3.3675537140000005	-0.061035156	0	0	2.960815396	-8.72692842	0.1112548822	-0.36621094	0.12207031	0.12207031	2.528955072	9.782055710000002	2.2609863220000004	-0.12207031	-0.061035156	-0.12207031	-9.80358876	-0.08015136780000001	0.050244139400000006	0	0	-0.061035156	0.4761230432	9.693530252	2.0564209260000004	-0.061035156	-0.061035156	0	1.42836911	9.74257788	-0.1674804712	0	-0.061035156	0	1539960527.07
-8.430249100000001	-3.859228534	-3.31850589	0	0	0	2.77180162	-8.68745108	0.04067382788	0	0.12207031	-0.061035156	2.4595702880000005	9.791625900000001	2.22629393	-0.061035156	0	-0.12207031	-9.782055710000002	-0.07416992212000001	0.0454589856	0	0	0	0.49765625	9.718652160000001	2.039672824	-0.061035156	-0.061035156	0	1.4427246400000002	9.7401857	-0.19499511780000003	-0.061035156	-0.061035156	0	1539960527.11
-8.4386232	-3.8376952880000004	-3.3771241	0	-0.061035156	0	2.879467752	-8.762817392	0.33017577880000004	0.30517578	-0.12207031	-0.12207031	2.47033696	9.80478534	2.20236821	-0.061035156	-0.061035156	-0.061035156	-9.78444838	-0.0837402356	0.061010742800000003	0	0	0	0.46535643000000004	9.718652160000001	2.081542932	-0.061035156	-0.061035156	0	1.4606689300000002	9.73540036	-0.16628417539999998	-0.061035156	-0.061035156	0	1539960527.15
-8.456567392	-3.8341064300000003	-3.2993652160000004	0	-0.061035156	0	2.8914307100000003	-8.76042482	0.492871106	0.18310547	-0.18310547	-0.18310547	2.489477536	9.80957068	2.219116214	-0.061035156	-0.12207031	0	-9.7748777	-0.096899411	0.06459961060000001	0	-0.061035156	0	0.46416014400000005	9.7066893	2.060009784	0	-0.12207031	0	1.4953613220000002	9.71745607	-0.19738769960000002	0	0	0	1539960527.19
-8.430249100000001	-3.8508545320000005	-3.33645018	0	0.061035156	0	2.8914307100000003	-8.76042482	0.492871106	0.061035156	-0.061035156	-0.18310547	2.4595702880000005	9.80478534	2.227490216	-0.061035156	-0.12207031	-0.061035156	-9.786840560000002	-0.057421875000000004	0.07416992212000001	0	-0.061035156	0	0.4904785144	9.721044928000001	2.060009784	-0.061035156	-0.061035156	0	1.4630615020000002	9.758129892000001	-0.19619140380000002	-0.061035156	-0.061035156	-0.061035156	1539960527.23
-8.43981929	-3.8831542540000004	-3.3472167540000006	0	-0.12207031	0	2.971582068	-8.75922824	0.46774902160000004	0.061035156	-0.12207031	-0.18310547	2.460766574	9.782055710000002	2.20236821	-0.12207031	-0.12207031	0	-9.78444838	-0.02033691394	0.07895508180000001	0	-0.061035156	0	0.454589856	9.681567392	2.038476538	0	-0.061035156	0	1.534838858	9.72822284	-0.154321286	0	-0.061035156	0	1539960527.27
-8.39316394	-3.8532471040000003	-3.34841304	-0.061035156	0	-0.061035156	2.9081787140000004	-8.665917932000001	0.364868161	0.061035156	-0.12207031	-0.18310547	2.446411142	9.75214856	2.1700683900000004	-0.12207031	-0.12207031	0	-9.76889676	-0.052636719240000004	0.04306640576	0.061035156	-0.061035156	0	0.44143066100000006	9.66481929	2.03488768	-0.061035156	-0.061035156	0	1.50493161	9.75214856	-0.153125	0	0	0	1539960527.31
-8.456567392	-3.8735839660000004	-3.3472167540000006	0	-0.061035156	0	2.828027356	-8.61567392	0.3014648462	0.061035156	0	-0.12207031	2.445214856	9.76171875	2.1880126800000004	-0.061035156	-0.12207031	0	-9.76889676	-0.06699218750000001	0.0478515625	0.061035156	-0.061035156	0	0.45578614200000006	9.69592302	2.03488768	0	-0.061035156	0	1.44870607	9.723437500000001	-0.2069580072	0	-0.061035156	0	1539960527.35
-8.451782248	-3.86879892	-3.3819091460000004	0	-0.12207031	0	2.8471679320000005	-8.683862320000001	0.22131347840000004	0	-0.061035156	-0.061035156	2.441625998	9.81196286	2.1700683900000004	0	-0.061035156	-0.061035156	-9.79880342	-0.037084961060000005	0.0729736322	0.061035156	-0.061035156	0	0.477319339	9.756933606	2.045654254	0	-0.12207031	-0.061035156	1.4522949280000002	9.75214856	-0.16987304320000002	-0.061035156	-0.061035156	0	1539960527.39
-8.442211960000002	-3.8843505400000002	-3.3567871400000002	0	-0.18310547	0	2.8471679320000005	-8.683862320000001	0.22131347840000004	-0.061035156	0.061035156	-0.12207031	2.365063498	9.863403060000001	2.185620108	0	-0.12207031	-0.061035156	-9.80478534	-0.062207030760000004	0.0813476538	0.061035156	-0.061035156	0	0.477319339	9.792822480000002	2.0480469240000003	0	-0.12207031	-0.061035156	1.4570800720000001	9.733007788	-0.17585449280000004	-0.061035156	0	0	1539960527.43
-8.42666034	-3.8628173920000006	-3.2862060700000004	-0.061035156	-0.12207031	-0.061035156	2.884252896	-8.716162140000002	0.2560058606	-0.12207031	-0.061035156	0	2.400952176	9.8514402	2.2478271760000004	0	-0.12207031	-0.061035156	-9.82751448	-0.0729736322	0.0897216754	0	-0.061035156	0	0.5227783246000001	9.789233426000001	2.045654254	-0.061035156	-0.12207031	-0.061035156	1.431957968	9.743774460000001	-0.1985839856	0	0	0	1539960527.47
-8.430249100000001	-3.8807617800000003	-3.2957762600000002	-0.061035156	-0.18310547	-0.061035156	2.906982428	-8.69941394	0.36845702880000003	-0.061035156	-0.061035156	0.061035156	2.428466754	9.81914038	2.27653804	0	-0.061035156	-0.12207031	-9.788037140000002	-0.0729736322	0.0765625	0	-0.061035156	0	0.5120117212	9.74736322	2.0528320680000003	-0.061035156	-0.061035156	-0.061035156	1.418798822	9.75214856	-0.1806396466	-0.061035156	-0.061035156	0	1539960527.51
-8.44819339	-3.89272464	-3.2658691100000006	-0.061035156	-0.12207031	-0.061035156	2.906982428	-8.69941394	0.36845702880000003	-0.061035156	0	0.061035156	2.4200927520000004	9.80717752	2.306445288	0	-0.061035156	-0.12207031	-9.8179438	-0.056225586060000006	0.07536621106000001	0	0	0	0.501245108	9.73898912	2.031298822	-0.061035156	-0.061035156	-0.12207031	1.4929687500000002	9.73898912	-0.15910644960000003	0	0	0	1539960527.55
-8.462548920000001	-3.9022949280000003	-3.2862060700000004	0	-0.12207031	-0.061035156	2.8902344240000004	-8.72932158	0.3995605432	-0.12207031	-0.061035156	0.061035156	2.48229982	9.82392572	2.306445288	-0.061035156	0	-0.18310547	-9.80239218	-0.061010742800000003	0.0490478534	0	0	-0.061035156	0.5132080072	9.759326080000001	2.04326178	-0.061035156	-0.061035156	-0.061035156	1.443920926	9.756933606	-0.1614990216	-0.061035156	0	0	1539960527.59
-8.47092302	-3.8783691100000004	-3.2790283540000003	-0.061035156	-0.24414062	-0.061035156	2.9727783540000003	-8.753247300000002	0.454589856	0.12207031	0.061035156	-0.061035156	2.4990478240000003	9.82751448	2.29089357	-0.061035156	0.061035156	-0.18310547	-9.778466754	-0.07416992212000001	0.027514648560000004	0	0	-0.061035156	0.49645996400000003	9.734204074	2.0372802520000004	-0.061035156	0	-0.061035156	1.4211913940000003	9.7401857	-0.19020996400000004	0	0	0	1539960527.63
-8.467334260000001	-3.905883786	-3.2407471040000004	-0.061035156	-0.18310547	-0.061035156	2.8675048920000004	-8.7364991	0.5443115216000001	-0.18310547	-0.18310547	0.12207031	2.49426268	9.8263179	2.25859375	-0.061035156	-0.12207031	-0.12207031	-9.795214660000001	-0.09450683900000001	0.046655271600000006	-0.061035156	-0.061035156	-0.061035156	0.454589856	9.73898912	2.04924321	-0.061035156	0	-0.061035156	1.4331542540000002	9.756933606	-0.1818359424	-0.061035156	0	-0.061035156	1539960527.67
-8.441015380000001	-3.899902356	-3.16777356	0	-0.12207031	-0.061035156	3.0026855040000004	-8.7795652	0.3289794928	-0.5493164	-0.24414062	0.30517578	2.5409179320000006	9.83110324	2.255004892	-0.061035156	-0.061035156	-0.12207031	-9.80478534	-0.07177734424	0.061010742800000003	-0.061035156	-0.061035156	0	0.45698242800000005	9.753344748	2.0576172120000003	-0.061035156	-0.061035156	-0.061035156	1.476220746	9.733007788	-0.18303222840000002	0	0	0	1539960527.71
-8.456567392	-3.8975097840000004	-3.2048584260000004	-0.061035156	-0.061035156	-0.061035156	2.721557608	-8.66352536	-0.19020996400000004	-0.4272461	-0.061035156	0.24414062	2.5205810700000004	9.8	2.2346679320000002	-0.061035156	-0.061035156	-0.061035156	-9.81555162	-0.027514648560000004	0.07177734424	-0.061035156	0	0	0.46655273560000005	9.71745607	2.0671875	0	0	-0.061035156	1.418798822	9.73898912	-0.1878173822	0	0	-0.061035156	1539960527.75
-8.432641574	-3.8975097840000004	-3.208447284	-0.061035156	-0.18310547	-0.061035156	2.721557608	-8.66352536	-0.19020996400000004	-0.12207031	-0.12207031	0.061035156	2.46794429	9.76411142	2.209545926	-0.061035156	-0.12207031	0	-9.80957068	-0.062207030760000004	0.046655271600000006	-0.061035156	-0.061035156	0	0.4521972644	9.67917482	2.039672824	0	0	-0.061035156	1.435546924	9.7318116	-0.172265625	0	-0.061035156	-0.061035156	1539960527.79
-8.419482428	-3.9214355040000006	-3.122314496	0	0	-0.061035156	2.7131836060000003	-8.67788089	-0.061010742800000003	0.24414062	-0.24414062	-0.12207031	2.4523925720000004	9.766503894000001	2.213134784	-0.061035156	-0.061035156	0	-9.791625900000001	-0.046655271600000006	0.05502929712000001	0	0	0	0.41870117800000006	9.689941394000002	2.0528320680000003	0	0.061035156	0	1.4451172120000002	9.73061502	-0.193798822	0	0	-0.061035156	1539960527.83
-8.49365216	-3.923828076	-3.152221646	0	-0.061035156	-0.061035156	2.93330072	-8.737695288000001	0.135180661	0.5493164	-0.36621094	-0.24414062	2.3949707460000003	9.8	2.1880126800000004	-0.061035156	-0.12207031	0	-9.785644568	-0.06459961060000001	0.04426269568	-0.061035156	0	0	0.387597644	9.7318116	2.0564209260000004	0	0	-0.061035156	1.4953613220000002	9.72822284	-0.14714355040000002	0	0	0	1539960527.87
-8.51638179	-3.8807617800000003	-3.1737548920000003	-0.061035156	-0.061035156	-0.061035156	3.0672851440000004	-8.878857428000002	0.41152344240000005	0.61035156	-0.061035156	-0.30517578	2.390185504	9.82272914	2.19997554	-0.061035156	-0.061035156	-0.061035156	-9.77368161	-0.06459961060000001	0.037084961060000005	-0.061035156	0	0	0.3971679712	9.754540740000001	2.0695800720000004	0	0.061035156	-0.061035156	1.5001464660000001	9.725830072	-0.154321286	0	-0.061035156	0	1539960527.91
-8.5151857	-3.8652099640000004	-3.1797364200000002	-0.061035156	-0.12207031	0	3.0613037140000006	-8.83579074	0.56823732	0.30517578	-0.24414062	-0.18310547	2.332763678	9.87058058	2.24663089	-0.061035156	0	-0.061035156	-9.74736322	-0.0490478534	0.028710937500000002	0	-0.061035156	0	0.3182128894	9.76171875	2.0480469240000003	0.061035156	0.12207031	0	1.50732428	9.746167032	-0.19140625	0	-0.061035156	0	1539960527.95
-8.53073732	-3.8532471040000003	-3.131884784	-0.061035156	-0.061035156	0	2.9081787140000004	-8.789135880000002	0.5909667932	0.061035156	0.18310547	-0.12207031	2.250219748	9.932788040000002	2.27893071	-0.12207031	-0.12207031	-0.061035156	-9.77248552	-0.031103515380000002	0.025122070680000004	0.061035156	-0.061035156	0	0.19020996400000004	9.80358876	2.04086911	0	-0.12207031	0	1.5743163940000002	9.729418930000001	-0.1399658246	0	0	0	1539960527.99
-8.534326080000001	-3.86879892	-3.1558105040000006	-0.061035156	-0.061035156	0.061035156	2.8328125	-8.705395468	0.269165036	0	-0.24414062	-0.061035156	2.209545926	9.861010880000002	2.263378894	-0.12207031	-0.24414062	-0.061035156	-9.759326080000001	0.026318359620000002	0.0418701178	0.061035156	-0.12207031	-0.061035156	0.27275390380000003	9.73540036	2.080346646	0.061035156	-0.18310547	0	1.5456054320000001	9.7485598	-0.23208007200000003	-0.061035156	0	0	1539960528.03
-8.467334260000001	-3.8807617800000003	-3.12709964	-0.061035156	-0.061035156	0.061035156	2.8483641200000003	-8.718554712000001	0.2129394568	0	0	-0.061035156	2.231079074	9.816748200000001	2.259790036	-0.061035156	-0.18310547	-0.061035156	-9.7485598	-0.025122070680000004	0.05981445288	0.061035156	-0.12207031	-0.061035156	0.45578614200000006	9.76411142	2.0935058900000003	-0.061035156	-0.18310547	0	1.5731201080000001	9.724634080000001	-0.17465820680000002	0	-0.061035156	0	1539960528.07
-8.49963408	-3.8424804320000003	-3.131884784	-0.061035156	-0.061035156	0.061035156	2.8483641200000003	-8.718554712000001	0.2129394568	-0.061035156	0	0	2.289697284	9.81914038	2.300463858	-0.061035156	-0.061035156	-0.12207031	-9.737792932000001	-0.052636719240000004	0.09331054320000001	0	-0.12207031	-0.061035156	0.5060302716	9.760522660000001	2.0743652160000003	-0.061035156	-0.061035156	0	1.546801718	9.712670926000001	-0.173461911	-0.061035156	-0.061035156	0	1539960528.11
-8.54389676	-3.829321286	-3.12709964	0	-0.061035156	0.12207031	2.76821286	-8.69702176	0.2572021466	-0.12207031	-0.12207031	0	2.3112304320000003	9.82751448	2.3531005400000002	-0.061035156	-0.061035156	-0.18310547	-9.758129892000001	-0.05144042932000001	0.12919922120000002	0	-0.18310547	0	0.4426269568000001	9.7485598	2.024121106	-0.061035156	-0.12207031	0	1.629345746	9.71745607	-0.16030273560000002	-0.061035156	-0.061035156	0.061035156	1539960528.15
-8.548681610000001	-3.7814697480000006	-3.160595746	-0.061035156	-0.061035156	0.12207031	2.76821286	-8.69702176	0.2572021466	-0.061035156	-0.24414062	0.061035156	2.3519042540000004	9.843066100000001	2.4153076080000004	-0.12207031	-0.12207031	-0.18310547	-9.76889676	-0.062207030760000004	0.132788089	0	-0.18310547	0	0.42587889400000006	9.746167032	2.0301025360000002	-0.061035156	-0.18310547	0	1.5898682100000001	9.73659694	-0.154321286	-0.12207031	-0.061035156	0.061035156	1539960528.19
-8.571411240000002	-3.782666034	-3.134277356	-0.061035156	-0.12207031	0.061035156	2.789746106	-8.74367662	0.37802735600000004	-0.061035156	-0.18310547	0.12207031	2.42607428	9.89211412	2.42368161	-0.18310547	-0.18310547	-0.12207031	-9.759326080000001	-0.0490478534	0.17944336060000002	0.061035156	-0.24414062	0	0.45339357	9.80478534	2.024121106	-0.061035156	-0.24414062	0.061035156	1.60183107	9.707885880000001	-0.1459472644	-0.061035156	-0.061035156	0.061035156	1539960528.23
-8.559448380000001	-3.7240478240000003	-3.0732665740000003	-0.061035156	-0.061035156	0	2.91535643	-8.834594748	0.5646484424	0.061035156	-0.4272461	0.061035156	2.496655252	9.861010880000002	2.384204074	-0.18310547	-0.18310547	-0.061035156	-9.80358876	-0.0490478534	0.288305661	0.061035156	-0.24414062	-0.061035156	0.5251708966	9.78444838	2.050439496	-0.061035156	-0.24414062	0.061035156	1.6030273560000001	9.7318116	-0.1579101538	-0.061035156	0	0.061035156	1539960528.27
-8.56303714	-3.71328125	-3.109155252	-0.061035156	0	0	2.91535643	-8.834594748	0.5646484424	0.30517578	-0.4272461	-0.24414062	2.4930663940000004	9.780859620000001	2.3423339660000004	-0.12207031	-0.18310547	-0.061035156	-9.835888579999999	-0.0825439496	0.3612792932	0.061035156	-0.18310547	-0.061035156	0.6101074280000001	9.760522660000001	2.0695800720000004	-0.061035156	-0.24414062	0.061035156	1.5001464660000001	9.73659694	-0.12800292540000002	-0.061035156	0	0	1539960528.31
-8.62524411	-3.782666034	-3.178540036	-0.12207031	-0.061035156	0	2.94765625	-8.6766848	0.6244628600000001	-0.12207031	-0.48828125	-0.12207031	2.5050292540000005	9.766503894000001	2.3794189300000004	-0.061035156	-0.061035156	-0.061035156	-9.785644568	-0.1303955072	0.30744628600000007	0.061035156	-0.24414062	-0.061035156	0.6663330072	9.724634080000001	2.032495108	-0.061035156	-0.18310547	0.061035156	1.453491214	9.733007788	-0.1674804712	0	-0.061035156	-0.061035156	1539960528.35
-8.584570288	-3.8209472840000003	-3.125903354	-0.061035156	-0.18310547	0.061035156	3.0744628600000006	-8.756836060000001	0.11484375000000001	-0.12207031	-0.36621094	0.12207031	2.49426268	9.7832518	2.445214856	-0.12207031	-0.12207031	0	-9.79401857	-0.0992919928	0.32060547120000005	0	-0.24414062	-0.061035156	0.6543701080000001	9.721044928000001	2.007373004	-0.061035156	-0.18310547	0.061035156	1.5372314300000003	9.744970746000002	-0.1399658246	0	-0.061035156	-0.061035156	1539960528.39
-8.56303714	-3.7407959260000005	-3.111547824	-0.061035156	-0.061035156	0.061035156	3.0744628600000006	-8.756836060000001	0.11484375000000001	0.061035156	-0.30517578	0.061035156	2.53254393	9.76889676	2.527758786	-0.18310547	-0.12207031	0.061035156	-9.72822284	-0.07895508180000001	0.265576178	0	-0.24414062	-0.061035156	0.617285144	9.668408246	2.038476538	0	-0.061035156	0.061035156	1.60183107	9.74138179	-0.1208251996	0	0	-0.061035156	1539960528.43
-8.57380342	-3.7635253600000005	-3.1151367800000003	-0.061035156	-0.12207031	0.12207031	2.94765625	-8.679076980000001	-0.0681884784	0.24414062	-0.4272461	-0.12207031	2.566040036	9.750951980000002	2.56245108	-0.24414062	-0.061035156	0.061035156	-9.709082068	-0.052636719240000004	0.23566894960000004	0	-0.30517578	-0.061035156	0.5203857428	9.63371556	2.02292482	0	-0.061035156	0.18310547	1.6078125	9.71027806	-0.16987304320000002	0	-0.061035156	-0.061035156	1539960528.47
-8.535522660000002	-3.7503662140000005	-3.08881839	-0.12207031	0.061035156	0.12207031	3.1964844240000003	-8.735302520000001	0.0909179712	0.36621094	-0.61035156	-0.24414062	2.5098144959999997	9.76411142	2.5181884000000005	-0.24414062	-0.18310547	0.18310547	-9.719848740000002	-0.095703125	0.270361322	0	-0.30517578	-0.061035156	0.501245108	9.666015380000001	2.050439496	0	-0.061035156	0.24414062	1.6161865020000004	9.737792932000001	-0.16389160340000003	-0.061035156	0	-0.061035156	1539960528.51
-8.552270468000001	-3.726440396	-3.122314496	-0.061035156	-0.061035156	0.12207031	3.1964844240000003	-8.735302520000001	0.0909179712	0.48828125	-0.48828125	-0.36621094	2.5050292540000005	9.765307608	2.447607428	-0.30517578	-0.12207031	0.24414062	-9.73898912	-0.11005859620000001	0.34094239200000004	0	-0.30517578	0	0.5861816394	9.693530252	2.07915036	0.061035156	-0.061035156	0.24414062	1.5396240020000003	9.721044928000001	-0.16987304320000002	-0.061035156	0	-0.061035156	1539960528.55
-8.541503894	-3.7276367800000005	-3.052929712	-0.12207031	0.061035156	0.12207031	3.1964844240000003	-8.69103984	0.3505126800000001	0.4272461	-0.24414062	-0.48828125	2.42607428	9.756933606	2.414111322	-0.24414062	-0.12207031	0.24414062	-9.765307608	-0.1435546875	0.3947753894	0	-0.30517578	0	0.669921875	9.713867212	2.04326178	0.061035156	-0.061035156	0.24414062	1.5575683900000001	9.721044928000001	-0.1495361322	0	0	-0.061035156	1539960528.59
-8.59414038	-3.6714112400000003	-3.1330810700000002	-0.12207031	0	0.061035156	3.1330810700000002	-8.640795926000001	0.57421875	0.061035156	-0.12207031	-0.36621094	2.39138179	9.712670926000001	2.404541034	-0.18310547	-0.061035156	0.18310547	-9.80358876	-0.12202148560000001	0.4689453076	-0.061035156	-0.30517578	0	0.7201660340000001	9.69592302	2.001391574	0.061035156	-0.061035156	0.18310547	1.5216797120000003	9.74138179	-0.17944336060000002	-0.061035156	0.061035156	-0.061035156	1539960528.63
-8.552270468000001	-3.6929442900000002	-3.1199219240000007	-0.12207031	0.061035156	0.061035156	3.0959961060000003	-8.66950679	0.5072265576	-0.12207031	-0.12207031	-0.24414062	2.3734375	9.69233426	2.3973632200000004	-0.18310547	-0.061035156	0.12207031	-9.80239218	-0.0813476538	0.5275634784000001	-0.061035156	-0.24414062	0	0.717773462	9.68515625	1.982250998	0.061035156	0	0.18310547	1.4786132200000002	9.7318116	-0.0909179712	0	0.061035156	-0.061035156	1539960528.67
-8.540307608	-3.7252441100000007	-3.152221646	-0.18310547	0	0	3.0971923920000006	-8.608496106	0.38640135800000003	-0.061035156	0.061035156	-0.18310547	2.3949707460000003	9.69951178	2.3542969240000002	-0.12207031	0	0.12207031	-9.80478534	-0.09211425720000001	0.5526855432	-0.061035156	-0.18310547	-0.061035156	0.7416992212000001	9.70310054	1.9762695680000002	0	0	0.12207031	1.4235839660000003	9.744970746000002	-0.132788089	-0.061035156	0	-0.061035156	1539960528.71
-8.55466304	-3.721655252	-3.1378662140000007	-0.12207031	0	0	3.0086670320000004	-8.576196580000001	0.364868161	0	0.12207031	-0.18310547	2.386596646	9.69233426	2.333959964	-0.061035156	0.061035156	0.061035156	-9.82751448	-0.0765625	0.594555661	-0.061035156	-0.12207031	-0.061035156	0.793139676	9.721044928000001	1.990625	0	0.061035156	0.061035156	1.4618652160000003	9.73659694	-0.1268066394	0	0.061035156	-0.061035156	1539960528.75
-8.5498777	-3.6833741	-3.15102536	-0.12207031	0	-0.061035156	3.0086670320000004	-8.576196580000001	0.364868161	-0.061035156	0.12207031	-0.12207031	2.3985596040000003	9.723437500000001	2.344726538	0	0	0	-9.8251223	-0.0729736322	0.6125	-0.12207031	-0.061035156	-0.061035156	0.765625	9.737792932000001	1.9511474640000002	0	0.061035156	0	1.4199951080000002	9.746167032	-0.135180661	0	0.061035156	0	1539960528.79
-8.585766574	-3.6773925720000005	-3.198876996	-0.12207031	0.061035156	-0.061035156	3.0014891200000005	-8.61328125	0.3182128894	-0.061035156	0.18310547	-0.061035156	2.422485324	9.71147464	2.410522464	0.061035156	0.061035156	0	-9.82153354	-0.062207030760000004	0.63881839	-0.12207031	0	-0.061035156	0.7763915740000001	9.734204074	1.9559326080000001	0	0	-0.061035156	1.388891574	9.754540740000001	-0.14235839660000002	0	0	-0.061035156	1539960528.83
-8.56782248	-3.676196286	-3.2311766200000003	-0.12207031	0	-0.061035156	3.06848143	-8.66711412	0.4904785144	-0.061035156	0.36621094	0.061035156	2.477514676	9.733007788	2.5074219240000004	0.061035156	0.12207031	-0.061035156	-9.79880342	-0.05861816394	0.6244628600000001	-0.12207031	0	-0.061035156	0.7716064300000001	9.724634080000001	1.947558606	0	0.061035156	-0.061035156	1.4223876800000002	9.750951980000002	-0.154321286	0	0	-0.061035156	1539960528.87
-8.5666259	-3.676196286	-3.2383545320000002	-0.12207031	-0.061035156	-0.061035156	3.06848143	-8.66711412	0.4904785144	-0.12207031	0.4272461	0.061035156	2.5050292540000005	9.785644568	2.55527356	0	0	-0.061035156	-9.792822480000002	-0.062207030760000004	0.617285144	-0.12207031	0	-0.061035156	0.7608398560000001	9.76411142	1.9571288940000002	0	0	-0.061035156	1.4570800720000001	9.74257788	-0.1459472644	0	0	-0.061035156	1539960528.91
-8.54270018	-3.665429712	-3.201269568	-0.061035156	0	-0.061035156	3.0050780759999998	-8.735302520000001	0.5144042932	-0.12207031	0.061035156	0	2.55288089	9.765307608	2.62944339	0	0.061035156	-0.061035156	-9.786840560000002	-0.05861816394	0.6340332068000001	-0.12207031	0	-0.061035156	0.7775878600000001	9.76291484	1.96669928	-0.061035156	0	-0.061035156	1.4750244600000002	9.733007788	-0.1806396466	0	0.061035156	0	1539960528.95
-8.5498777	-3.66303714	-3.2814209260000005	-0.061035156	0.061035156	-0.061035156	3.1282959260000003	-8.735302520000001	0.5885742212	-0.061035156	-0.061035156	-0.061035156	2.503832968	9.759326080000001	2.656957968	-0.061035156	0	-0.061035156	-9.7748777	-0.07895508180000001	0.6029296924	-0.12207031	0.061035156	-0.061035156	0.8122802520000001	9.719848740000002	1.943969748	-0.061035156	0.061035156	-0.061035156	1.4451172120000002	9.73659694	-0.172265625	0	-0.061035156	-0.061035156	1539960528.99
-8.597729532	-3.685766574	-3.2909912140000004	-0.061035156	-0.12207031	-0.061035156	3.1282959260000003	-8.735302520000001	0.5885742212	0	0.12207031	0.061035156	2.5253662140000004	9.7401857	2.6772949280000002	-0.061035156	0	-0.061035156	-9.76889676	-0.0861328125	0.5849853534	-0.12207031	0.061035156	-0.061035156	0.7692138580000001	9.697119110000001	1.9403808900000001	-0.061035156	0	-0.061035156	1.5216797120000003	9.729418930000001	-0.18303222840000002	0	-0.061035156	-0.061035156	1539960529.03
-8.560644568	-3.640307608	-3.243139676	-0.061035156	0	-0.061035156	2.9321045320000003	-8.730517572	0.48330077880000005	0	0.12207031	0.061035156	2.5445067900000002	9.7318116	2.624658246	-0.061035156	0	-0.061035156	-9.76770018	-0.0729736322	0.5670410144	-0.061035156	0.061035156	-0.061035156	0.7967285340000001	9.693530252	1.96669928	-0.061035156	0	0	1.580297824	9.7318116	-0.153125	0	-0.061035156	0	1539960529.07
-8.58098143	-3.6486816100000006	-3.24433606	-0.061035156	0.061035156	-0.061035156	2.9644042540000006	-8.705395468	0.440234375	0	-0.30517578	-0.18310547	2.5492920320000003	9.782055710000002	2.55288089	-0.12207031	-0.061035156	-0.061035156	-9.758129892000001	-0.07416992212000001	0.5574707068000001	-0.061035156	0.061035156	-0.061035156	0.745288089	9.743774460000001	1.971484424	-0.061035156	0.061035156	0	1.5336425720000002	9.734204074	-0.1770507788	-0.061035156	-0.061035156	-0.061035156	1539960529.11
-8.589355432000001	-3.6104003600000003	-3.2814209260000005	-0.061035156	-0.061035156	-0.061035156	3.4369384000000003	-8.72692842	0.5108154254	0.24414062	0.12207031	0	2.55527356	9.77368161	2.501440396	-0.12207031	0	-0.061035156	-9.758129892000001	-0.0980957068	0.5502929712000001	-0.061035156	0.061035156	-0.061035156	0.7046142572	9.744970746000002	1.9762695680000002	-0.12207031	0	0	1.564746106	9.719848740000002	-0.18422851440000002	0	-0.061035156	0	1539960529.15
-8.57978534	-3.637915036	-3.2742432100000003	0	-0.061035156	-0.061035156	3.12351088	-8.606103240000001	0.538330072	0.24414062	0.12207031	0.12207031	2.5229737400000003	9.689941394000002	2.495458966	-0.061035156	0	-0.061035156	-9.7832518	-0.11484375000000001	0.54191893	-0.061035156	0	-0.061035156	0.762036142	9.689941394000002	1.9786621400000002	-0.061035156	0	0	1.5862792540000001	9.729418930000001	-0.172265625	0	0	0	1539960529.19
-8.541503894	-3.658251996	-3.285009784	-0.061035156	-0.061035156	-0.061035156	3.12351088	-8.606103240000001	0.538330072	0.061035156	0	0.12207031	2.491870108	9.749755890000001	2.5181884000000005	-0.061035156	0	-0.061035156	-9.7401857	-0.0992919928	0.49645996400000003	-0.061035156	0.061035156	-0.061035156	0.7680175720000001	9.7401857	1.975073282	-0.061035156	0	-0.061035156	1.51928714	9.73659694	-0.1818359424	-0.061035156	0	-0.061035156	1539960529.23
-8.59055162	-3.6714112400000003	-3.23955072	-0.061035156	-0.12207031	0	3.140258786	-8.61328125	0.5251708966	0.061035156	0	0	2.5253662140000004	9.7318116	2.5385253600000004	-0.061035156	0	-0.061035156	-9.744970746000002	-0.1363769568	0.477319339	-0.061035156	0	-0.061035156	0.707006839	9.693530252	2.003784146	-0.061035156	0	0	1.506127896	9.713867212	-0.2129394568	0	0	0	1539960529.27
-8.53073732	-3.6702148560000003	-3.201269568	0	0	0	3.1354737400000006	-8.686254892000001	0.5084228534	0	0	0	2.5313476440000002	9.713867212	2.5720214660000003	-0.061035156	0	0	-9.744970746000002	-0.1256103534	0.461767572	-0.061035156	0	-0.061035156	0.7034179712000002	9.680371106	2.0301025360000002	-0.061035156	-0.061035156	0	1.5109130400000002	9.74138179	-0.1854248004	-0.061035156	0	0	1539960529.31
-8.539111420000001	-3.6618408540000003	-3.24194339	0	0.061035156	0	3.1713623200000005	-8.705395468	0.5215820288	-0.061035156	-0.18310547	-0.061035156	2.50622554	9.74736322	2.5947509	-0.061035156	-0.061035156	0	-9.7401857	-0.12202148560000001	0.45578614200000006	-0.061035156	0	-0.061035156	0.7381103240000001	9.709082068	2.03488768	-0.061035156	0	0	1.5085204680000002	9.69592302	-0.1997802716	0	-0.061035156	0	1539960529.35
-8.577392572	-3.65944838	-3.2885987400000003	-0.061035156	0	0	3.1713623200000005	-8.705395468	0.5215820288	0	-0.18310547	-0.12207031	2.5205810700000004	9.74138179	2.6150878600000005	-0.061035156	0	0	-9.755737320000001	-0.12321777160000001	0.4330566394	-0.061035156	0	-0.061035156	0.7309326080000002	9.71147464	2.0336913940000003	-0.061035156	0	0	1.528857428	9.737792932000001	-0.1878173822	-0.061035156	0	0	1539960529.389
-8.5498777	-3.6462889400000003	-3.2730469240000004	0	0	0	3.111547824	-8.674292032	0.56823732	-0.061035156	0.061035156	-0.061035156	2.4930663940000004	9.719848740000002	2.6019287140000005	-0.12207031	-0.061035156	0	-9.760522660000001	-0.1040771466	0.440234375	-0.061035156	0	-0.061035156	0.707006839	9.688745108	2.02292482	-0.061035156	-0.061035156	0.061035156	1.524072284	9.7318116	-0.173461911	0	-0.061035156	0	1539960529.429
-8.518774460000001	-3.6355224640000006	-3.2527099640000006	0	0.12207031	0	3.029003894	-8.6348143	0.5825927716	-0.061035156	0	-0.061035156	2.445214856	9.7066893	2.5839844240000005	-0.12207031	-0.12207031	0	-9.754540740000001	-0.1244140625	0.4450195288	-0.061035156	0	-0.061035156	0.7524658540000001	9.671997300000001	2.018139676	-0.061035156	-0.061035156	0	1.5527832460000002	9.72224092	-0.18303222840000002	0	-0.061035156	0	1539960529.469
-8.570214660000001	-3.637915036	-3.3089355040000004	0	0.061035156	0	3.051733426	-8.675488220000002	0.6017333966	-0.24414062	-0.061035156	-0.061035156	2.4595702880000005	9.69592302	2.5588623200000002	-0.12207031	-0.12207031	0	-9.759326080000001	-0.14714355040000002	0.45578614200000006	0	0	-0.061035156	0.763232428	9.671997300000001	2.027709964	-0.061035156	-0.061035156	0	1.547998004	9.725830072	-0.14833984620000001	0	-0.061035156	0	1539960529.509
-8.5833741	-3.6151855040000007	-3.363964856	0	0	0	3.134277356	-8.705395468	0.538330072	-0.30517578	0.061035156	0	2.47033696	9.687548920000001	2.5349366	-0.061035156	0	-0.061035156	-9.759326080000001	-0.15910644960000003	0.462963858	-0.061035156	-0.061035156	0	0.7955322480000001	9.687548920000001	2.042065396	-0.061035156	-0.061035156	0	1.561157248	9.7401857	-0.1878173822	-0.061035156	0	0	1539960529.549
-8.5498777	-3.60202626	-3.3149170320000003	-0.061035156	-0.061035156	0	3.0804442900000004	-8.67189946	0.4342529254	-0.18310547	0.24414062	0	2.496655252	9.70429712	2.5397216460000003	-0.061035156	0	-0.061035156	-9.77607428	-0.153125	0.4761230432	-0.061035156	-0.061035156	0	0.783569339	9.724634080000001	2.03488768	-0.061035156	-0.061035156	0	1.522875998	9.72822284	-0.20935058900000003	-0.061035156	-0.061035156	0	1539960529.589
-8.570214660000001	-3.6068116	-3.2874023560000003	0	0	0	2.9620117800000005	-8.679076980000001	0.3971679712	-0.12207031	0	0	2.49426268	9.70429712	2.569628894	-0.061035156	-0.061035156	-0.061035156	-9.782055710000002	-0.14714355040000002	0.501245108	-0.061035156	-0.061035156	0	0.764428714	9.70429712	2.0289062500000004	-0.061035156	-0.061035156	0	1.5862792540000001	9.718652160000001	-0.18901367800000002	0	0	0	1539960529.629
-8.55585962	-3.58049321	-3.3149170320000003	0	-0.061035156	0	3.0361816100000003	-8.641992212	0.3995605432	-0.061035156	-0.061035156	-0.061035156	2.5050292540000005	9.69472644	2.5720214660000003	-0.061035156	-0.12207031	-0.061035156	-9.76889676	-0.12919922120000002	0.49167482	0	-0.061035156	0	0.794335962	9.69472644	2.032495108	0	-0.061035156	0	1.567138678	9.744970746000002	-0.1686767572	-0.061035156	0	0	1539960529.669
-8.541503894	-3.5960449280000004	-3.293383786	0	0	-0.061035156	3.0361816100000003	-8.641992212	0.3995605432	-0.061035156	0	-0.061035156	2.524169928	9.667211960000001	2.5947509	-0.061035156	-0.12207031	0	-9.765307608	-0.12919922120000002	0.47971191100000005	0	-0.061035156	0	0.784765625	9.651660340000001	2.042065396	0	-0.061035156	0	1.5360351440000002	9.718652160000001	-0.1878173822	0	-0.061035156	0	1539960529.709
-8.537914840000001	-3.5984375	-3.31611322	-0.061035156	-0.061035156	-0.061035156	3.0493408540000004	-8.6264402	0.43186035340000006	0	0	-0.061035156	2.53254393	9.6636232	2.59116214	-0.061035156	-0.12207031	0	-9.756933606	-0.1387695288	0.47492675720000005	0	-0.061035156	0	0.7775878600000001	9.65405252	2.032495108	0	-0.061035156	0	1.546801718	9.71745607	-0.1878173822	0	-0.061035156	0	1539960529.749
-8.531933606	-3.6139891200000003	-3.2562989200000003	0	0	-0.061035156	3.0553222840000003	-8.632422120000001	0.41271972840000004	0	0	-0.061035156	2.5086182100000003	9.65285643	2.56484375	-0.061035156	-0.12207031	-0.061035156	-9.76889676	-0.14235839660000002	0.47373047120000006	0	-0.061035156	0	0.8134765380000001	9.667211960000001	2.021728534	0	-0.061035156	-0.061035156	1.564746106	9.723437500000001	-0.18901367800000002	-0.061035156	-0.061035156	-0.061035156	1539960529.789
-8.6001223	-3.593652356	-3.301757788	0	-0.061035156	-0.061035156	3.029003894	-8.661132788000002	0.3828125	0	-0.061035156	0	2.51459964	9.673193390000002	2.560058606	0	-0.061035156	-0.061035156	-9.754540740000001	-0.11604003600000001	0.501245108	0	-0.061035156	0	0.8158691100000001	9.671997300000001	2.0336913940000003	0	-0.061035156	-0.061035156	1.540820288	9.73061502	-0.18901367800000002	-0.061035156	-0.12207031	0	1539960529.829
-8.5666259	-3.5900634000000005	-3.325683606	0	-0.061035156	-0.061035156	3.0469483800000003	-8.649169928000001	0.38879393000000007	0.061035156	0	0	2.519384784	9.71625998	2.5744139400000003	0	-0.12207031	-0.061035156	-9.756933606	-0.10288086060000001	0.47373047120000006	0	-0.061035156	0	0.7692138580000001	9.705493210000002	2.0193359620000004	0	-0.061035156	-0.061035156	1.6269530760000002	9.721044928000001	-0.16987304320000002	0	-0.061035156	0	1539960529.87
-8.575000000000001	-3.5876709260000004	-3.2885987400000003	0	-0.061035156	-0.061035156	3.0397704680000004	-8.68745108	0.47492675720000005	0.061035156	0.061035156	0	2.5098144959999997	9.707885880000001	2.60671376	0	-0.12207031	-0.061035156	-9.76291484	-0.08493652160000001	0.501245108	0.061035156	-0.061035156	0	0.758447284	9.686352340000001	2.020532248	0	-0.12207031	-0.061035156	1.662841754	9.705493210000002	-0.16987304320000002	0	-0.061035156	0	1539960529.909
-8.595336960000001	-3.585278354	-3.2874023560000003	0	0	-0.061035156	2.9823487400000004	-8.711376800000002	0.492871106	0	0.12207031	0.061035156	2.4870849640000006	9.70429712	2.64738768	0	-0.12207031	-0.061035156	-9.760522660000001	-0.11484375000000001	0.5108154254	0.061035156	-0.061035156	0	0.793139676	9.680371106	2.026513678	0	-0.061035156	-0.061035156	1.60183107	9.7318116	-0.20935058900000003	-0.061035156	0	0	1539960529.95
-8.59414038	-3.6427001800000003	-3.334057608	0	-0.18310547	-0.061035156	2.9823487400000004	-8.711376800000002	0.492871106	0	0	0.061035156	2.48828125	9.73898912	2.6665283540000004	0	-0.18310547	-0.061035156	-9.80358876	-0.1196289038	0.5335449280000001	0.061035156	-0.061035156	0	0.8218505890000001	9.753344748	2.0061767180000003	-0.061035156	-0.12207031	-0.061035156	1.562353534	9.733007788	-0.1686767572	-0.061035156	-0.061035156	-0.061035156	1539960529.99
-8.56901857	-3.63432608	-3.2539062500000004	0	-0.18310547	-0.061035156	3.037377896	-8.719750900000001	0.49645996400000003	0.18310547	-0.12207031	0.061035156	2.5229737400000003	9.7318116	2.686865216	0	-0.061035156	-0.061035156	-9.786840560000002	-0.11843261780000001	0.5323486420000001	0.061035156	0	-0.061035156	0.878076178	9.749755890000001	2.02292482	-0.061035156	-0.061035156	-0.12207031	1.588671924	9.75214856	-0.173461911	-0.061035156	0	-0.061035156	1539960530.029
-8.616870108	-3.62714856	-3.2969726440000002	0	-0.18310547	-0.061035156	3.0589112400000005	-8.67788089	0.5825927716	0.24414062	-0.061035156	0.061035156	2.5134033540000003	9.72224092	2.733520468	-0.061035156	-0.12207031	-0.12207031	-9.756933606	-0.1459472644	0.4689453076	0.061035156	-0.061035156	0	0.8122802520000001	9.6983152	1.990625	-0.061035156	-0.061035156	-0.061035156	1.540820288	9.723437500000001	-0.17824707460000003	-0.061035156	-0.061035156	-0.061035156	1539960530.069
-8.56782248	-3.6283447480000004	-3.23596196	-0.061035156	-0.18310547	-0.061035156	3.0218260800000003	-8.67788089	0.657958966	0.24414062	-0.12207031	0.061035156	2.5026367800000004	9.737792932000001	2.70839856	-0.12207031	-0.24414062	-0.061035156	-9.77248552	-0.1411621106	0.45937500000000003	0	-0.061035156	0	0.7440917932000001	9.693530252	1.971484424	-0.061035156	-0.12207031	-0.061035156	1.542016574	9.7401857	-0.17585449280000004	-0.061035156	-0.061035156	-0.061035156	1539960530.109
-8.572607428000001	-3.6690185700000004	-3.1366699280000003	0	-0.12207031	-0.061035156	3.0971923920000006	-8.719750900000001	0.6256591459999999	0.18310547	-0.18310547	0.12207031	2.557666034	9.750951980000002	2.6509764400000004	-0.12207031	-0.24414062	-0.061035156	-9.77607428	-0.1315917932	0.4821044928	0	0	-0.061035156	0.784765625	9.7401857	1.9989990020000004	0	-0.18310547	-0.061035156	1.5731201080000001	9.71147464	-0.172265625	-0.061035156	0	-0.061035156	1539960530.149
-8.548681610000001	-3.643896466	-3.172558606	0	0	-0.061035156	3.0971923920000006	-8.719750900000001	0.6256591459999999	0.18310547	-0.18310547	0	2.616284146	9.68515625	2.59116214	-0.061035156	-0.061035156	-0.061035156	-9.758129892000001	-0.1256103534	0.46416014400000005	0	0	0	0.8673096040000001	9.712670926000001	2.0528320680000003	0	-0.061035156	-0.061035156	1.5372314300000003	9.724634080000001	-0.1686767572	-0.061035156	0	-0.061035156	1539960530.189
-8.584570288	-3.672607428	-3.213232428	0	-0.12207031	-0.061035156	3.052929712	-8.6766848	0.6053222644	0.12207031	-0.18310547	-0.12207031	2.5720214660000003	9.649267572	2.56484375	0	0	0	-9.76411142	-0.1411621106	0.4450195288	0	0	0	0.802709964	9.651660340000001	2.0061767180000003	-0.061035156	0.061035156	-0.061035156	1.464257788	9.72224092	-0.1579101538	-0.061035156	-0.061035156	-0.061035156	1539960530.229
-8.58217752	-3.6750000000000003	-3.14504393	0	-0.061035156	-0.061035156	3.0218260800000003	-8.68745108	0.5993408246	0.12207031	-0.061035156	-0.061035156	2.4906739200000003	9.6636232	2.537329074	0	-0.12207031	-0.061035156	-9.754540740000001	-0.12800292540000002	0.4438232428	0	0	0	0.708203125	9.651660340000001	1.9738769960000002	0	0	-0.061035156	1.580297824	9.725830072	-0.15073241820000002	0	-0.061035156	-0.061035156	1539960530.269
-8.584570288	-3.6331298920000004	-3.1438476440000005	0	-0.061035156	-0.061035156	2.958422824	-8.661132788000002	0.5802001800000001	0.061035156	-0.061035156	-0.061035156	2.5098144959999997	9.6983152	2.545703076	0	-0.12207031	-0.061035156	-9.765307608	-0.1363769568	0.454589856	0	0	0	0.6830810700000001	9.69113768	1.9894287140000002	0	-0.061035156	-0.061035156	1.57551268	9.7318116	-0.153125	-0.061035156	0	-0.061035156	1539960530.309
-8.596533246000002	-3.6797851440000002	-3.172558606	0	-0.061035156	-0.061035156	2.9632079680000003	-8.6766848	0.6005371106	0	-0.12207031	-0.061035156	2.5217773560000003	9.721044928000001	2.578002896	-0.061035156	-0.18310547	0	-9.759326080000001	-0.11484375000000001	0.4521972644	0	0	0	0.6830810700000001	9.7150634	2.0157471040000003	0.061035156	-0.061035156	-0.061035156	1.4977538940000001	9.734204074	-0.1674804712	-0.061035156	0	-0.061035156	1539960530.349
-8.565429712	-3.6929442900000002	-3.1713623200000005	0	-0.12207031	-0.061035156	2.981152356	-8.686254892000001	0.5610595746000001	-0.061035156	-0.061035156	-0.061035156	2.445214856	9.73659694	2.616284146	-0.061035156	-0.30517578	0	-9.777270468000001	-0.1268066394	0.46655273560000005	0	0	0	0.7058105432	9.723437500000001	1.9858398560000001	0	-0.12207031	-0.061035156	1.5180908540000002	9.7485598	-0.132788089	-0.061035156	0	-0.061035156	1539960530.389
-8.58217752	-3.6750000000000003	-3.109155252	0	-0.061035156	-0.061035156	2.9572264400000003	-8.68745108	0.5849853534	-0.061035156	0	0	2.4978514400000003	9.7150634	2.64379892	-0.061035156	-0.24414062	-0.061035156	-9.788037140000002	-0.1363769568	0.47014160340000005	0	0	0	0.7476806610000001	9.7150634	2.00856929	0.061035156	-0.12207031	-0.061035156	1.5396240020000003	9.73540036	-0.1268066394	0	0	-0.061035156	1539960530.429
-8.577392572	-3.6833741	-3.125903354	-0.061035156	-0.061035156	-0.061035156	2.9010009000000005	-8.679076980000001	0.6160888580000001	-0.12207031	-0.061035156	0	2.5540771760000003	9.721044928000001	2.628247104	-0.061035156	-0.061035156	-0.061035156	-9.760522660000001	-0.10527343750000001	0.45100097840000003	0	0	0	0.773999002	9.733007788	2.031298822	0	0	-0.061035156	1.4977538940000001	9.744970746000002	-0.17106933900000001	-0.061035156	-0.061035156	-0.061035156	1539960530.469
-8.58815944	-3.714477536	-3.1139403960000003	0	-0.061035156	-0.061035156	2.93808606	-8.714965560000001	0.6400146760000001	-0.12207031	0	0.061035156	2.51101088	9.729418930000001	2.595947284	-0.061035156	-0.061035156	-0.061035156	-9.76411142	-0.11843261780000001	0.46774902160000004	0	0	0	0.73332518	9.75214856	1.9966064300000002	-0.061035156	0	-0.061035156	1.5121094240000001	9.71625998	-0.16030273560000002	0	-0.061035156	-0.061035156	1539960530.509
-8.597729532	-3.69892572	-3.131884784	0	-0.12207031	-0.061035156	2.9368896760000003	-8.706591754	0.6663330072	-0.061035156	0	0.061035156	2.45	9.70310054	2.588769568	0	-0.12207031	-0.061035156	-9.782055710000002	-0.1447509784	0.4486083966	0	0	0	0.716577176	9.72702626	1.96669928	0	-0.061035156	-0.061035156	1.506127896	9.76171875	-0.13398437500000002	-0.061035156	-0.061035156	-0.061035156	1539960530.549
-8.559448380000001	-3.69892572	-3.0804442900000004	0	0	-0.061035156	2.95363768	-8.706591754	0.6735107428000001	-0.061035156	0	0.061035156	2.4595702880000005	9.73659694	2.6174804320000002	-0.061035156	-0.24414062	-0.061035156	-9.777270468000001	-0.1435546875	0.43066405760000004	0	0	0	0.643603534	9.72224092	1.94636232	0.061035156	-0.061035156	-0.12207031	1.506127896	9.721044928000001	-0.1268066394	-0.061035156	0	-0.061035156	1539960530.589
-8.612085160000001	-3.7240478240000003	-3.134277356	0	-0.061035156	-0.061035156	2.92971196	-8.725732428	0.6627441100000001	-0.061035156	-0.061035156	0	2.5157959260000005	9.733007788	2.604321286	-0.061035156	-0.30517578	-0.061035156	-9.766503894000001	-0.1208251996	0.42707518000000005	0	0	0	0.6220702880000001	9.71745607	1.9726807100000001	0	-0.12207031	-0.061035156	1.4810058900000003	9.73061502	-0.1614990216	-0.061035156	-0.061035156	-0.061035156	1539960530.629
-8.597729532	-3.7527587860000002	-3.1139403960000003	0	-0.12207031	-0.061035156	2.9727783540000003	-8.7030027	0.6268554712000001	0	-0.061035156	0	2.56484375	9.70310054	2.5851807100000004	-0.061035156	-0.18310547	-0.061035156	-9.777270468000001	-0.10288086060000001	0.40314941100000007	0	0	0	0.69504393	9.725830072	1.9690917540000001	0	-0.12207031	-0.061035156	1.526464856	9.750951980000002	-0.12800292540000002	-0.061035156	-0.061035156	-0.061035156	1539960530.669
-8.5498777	-3.749169928	-3.08881839	-0.061035156	-0.061035156	-0.061035156	2.9727783540000003	-8.7030027	0.6268554712000001	0	-0.061035156	0.061035156	2.569628894	9.701904254	2.5612548920000004	-0.061035156	0	-0.061035156	-9.77368161	-0.095703125	0.3911865216	0	0	-0.061035156	0.73332518	9.721044928000001	1.9690917540000001	-0.061035156	0.061035156	-0.061035156	1.5372314300000003	9.750951980000002	-0.12202148560000001	-0.061035156	0	-0.061035156	1539960530.709
-8.58815944	-3.7814697480000006	-3.0971923920000006	0	-0.061035156	-0.061035156	2.9703858800000003	-8.693432608	0.6148925720000001	-0.061035156	0	0.061035156	2.557666034	9.7485598	2.5157959260000005	0	-0.061035156	-0.061035156	-9.788037140000002	-0.12202148560000001	0.3935791034	0	0	-0.061035156	0.6376221040000001	9.76770018	1.9762695680000002	-0.061035156	0	-0.061035156	1.4786132200000002	9.76171875	-0.15192871400000002	-0.061035156	0	-0.061035156	1539960530.749
-8.577392572	-3.7790771760000004	-3.1103514400000005	-0.061035156	-0.12207031	-0.061035156	2.96560054	-8.761621106	0.5825927716	-0.061035156	0.061035156	0	2.5433105040000004	9.707885880000001	2.528955072	0	0.061035156	-0.061035156	-9.788037140000002	-0.10168457460000001	0.40434570680000004	0	0	-0.061035156	0.6280517572	9.721044928000001	1.9427734620000003	-0.061035156	-0.061035156	-0.061035156	1.4522949280000002	9.753344748	-0.14714355040000002	-0.061035156	0	-0.061035156	1539960530.789
-8.535522660000002	-3.7994139400000004	-3.064892572	0	-0.061035156	-0.061035156	2.96560054	-8.761621106	0.5825927716	0	-0.061035156	-0.061035156	2.519384784	9.7066893	2.5026367800000004	0	0.061035156	-0.061035156	-9.789233426000001	-0.08732910340000001	0.3756347644	0	0	-0.061035156	0.6519775360000001	9.712670926000001	1.95234375	-0.061035156	0	-0.061035156	1.41042482	9.746167032	-0.1399658246	-0.061035156	-0.061035156	-0.061035156	1539960530.829
-8.577392572	-3.80778804	-3.081640576	0	-0.12207031	-0.061035156	2.958422824	-8.714965560000001	0.6101074280000001	0	0	-0.061035156	2.5229737400000003	9.723437500000001	2.516992212	0.061035156	0.12207031	-0.061035156	-9.77607428	-0.1579101538	0.3349609424	0	0	-0.061035156	0.6352294928000001	9.733007788	1.971484424	-0.061035156	0.061035156	-0.061035156	1.427172824	9.746167032	-0.1244140625	-0.061035156	0	-0.061035156	1539960530.869
-8.541503894	-3.8053954680000004	-3.03020018	0	0	-0.061035156	2.884252896	-8.758032248000001	0.5514892572000001	-0.061035156	0.061035156	-0.061035156	2.5181884000000005	9.72702626	2.524169928	0.061035156	0.12207031	-0.061035156	-9.76889676	-0.12202148560000001	0.30744628600000007	0	0	-0.061035156	0.5550781250000001	9.70429712	1.967895468	-0.061035156	0.061035156	-0.061035156	1.4391357820000001	9.734204074	-0.15073241820000002	-0.061035156	0	-0.061035156	1539960530.909
-8.577392572	-3.8065917540000007	-3.0469483800000003	0	0	-0.061035156	2.884252896	-8.758032248000001	0.5514892572000001	0	0.061035156	0	2.471533246	9.755737320000001	2.5313476440000002	0	0	0	-9.750951980000002	-0.10048827880000001	0.2942871106	0	0	0	0.462963858	9.69472644	1.963110324	0	0	-0.061035156	1.388891574	9.743774460000001	-0.12800292540000002	-0.061035156	0	-0.061035156	1539960530.949
-8.535522660000002	-3.8341064300000003	-3.045751996	0	0	0	2.8734864200000003	-8.76879892	0.5359375000000001	-0.061035156	0	-0.061035156	2.47033696	9.770092752000002	2.5313476440000002	-0.061035156	-0.12207031	0	-9.74736322	-0.113647464	0.2918945288	0	-0.061035156	0	0.46416014400000005	9.72822284	1.971484424	0.061035156	-0.061035156	0	1.429565396	9.73659694	-0.1411621106	0	0	-0.061035156	1539960530.989
-8.57380342	-3.8364991	-3.0433594240000006	0	0	0	2.8471679320000005	-8.77836911	0.5574707068000001	-0.061035156	0	-0.061035156	2.4811035340000003	9.765307608	2.512207068	-0.061035156	-0.061035156	0.061035156	-9.755737320000001	-0.1315917932	0.3182128894	0	-0.061035156	0	0.5287597644	9.743774460000001	1.9786621400000002	0	-0.061035156	0	1.41640625	9.74138179	-0.135180661	-0.061035156	-0.061035156	-0.061035156	1539960531.029
-8.548681610000001	-3.7862548920000005	-3.0553222840000003	0	-0.061035156	0	2.8112792540000004	-8.790332068	0.61848143	-0.061035156	0	-0.061035156	2.4488037140000003	9.74736322	2.5217773560000003	0	-0.061035156	0	-9.759326080000001	-0.11484375000000001	0.30385742800000004	0	-0.061035156	0	0.5873779254	9.734204074	1.9559326080000001	0	0	0	1.4235839660000003	9.749755890000001	-0.13398437500000002	0	-0.061035156	-0.061035156	1539960531.069
-8.559448380000001	-3.811376996	-3.0206298920000005	0	0.061035156	0	2.8220459260000004	-8.77597644	0.6220702880000001	0	0	0	2.446411142	9.74736322	2.5205810700000004	-0.061035156	-0.061035156	0	-9.76411142	-0.11723633180000001	0.309838858	0	-0.061035156	0	0.5359375000000001	9.71745607	1.975073282	0	0	0	1.4116211060000001	9.73659694	-0.1447509784	-0.061035156	-0.061035156	-0.061035156	1539960531.109
-8.57380342	-3.8041992800000006	-3.0720702880000004	0	-0.061035156	0	2.8244384000000005	-8.77238768	0.6160888580000001	0	0	-0.061035156	2.4488037140000003	9.76291484	2.50622554	-0.061035156	-0.12207031	0	-9.770092752000002	-0.10766601440000001	0.30505371400000003	0	-0.061035156	0	0.5132080072	9.744970746000002	1.9511474640000002	0	-0.12207031	0	1.4451172120000002	9.73898912	-0.0980957068	0	-0.061035156	0	1539960531.149
-8.553466754	-3.8269287140000006	-3.0361816100000003	-0.061035156	0	0	2.805297824	-8.766406250000001	0.6089111420000001	0	0	-0.061035156	2.4667480040000003	9.7401857	2.4978514400000003	-0.061035156	-0.061035156	-0.061035156	-9.78444838	-0.1040771466	0.324194339	0	-0.061035156	0	0.57421875	9.729418930000001	1.94636232	0	-0.061035156	0	1.414013678	9.75214856	-0.113647464	-0.061035156	0	0	1539960531.189
-8.54270018	-3.803002896	-3.0625	-0.061035156	0	0	2.8041014400000006	-8.77238768	0.594555661	0.061035156	-0.061035156	-0.061035156	2.49426268	9.72702626	2.477514676	-0.061035156	-0.061035156	0	-9.77248552	-0.1124511682	0.3337646466	0	-0.061035156	0	0.5754150360000001	9.725830072	1.9391846040000003	0	-0.061035156	0	1.3972655760000001	9.746167032	-0.1363769568	0	0	0	1539960531.229
-8.531933606	-3.79582518	-3.03857428	0	0	0	2.77180162	-8.705395468	0.571826178	0	-0.061035156	-0.061035156	2.5050292540000005	9.7485598	2.47631839	-0.061035156	-0.12207031	0	-9.766503894000001	-0.1040771466	0.34094239200000004	0	-0.061035156	0	0.5754150360000001	9.754540740000001	1.911669928	0	-0.061035156	0	1.39606929	9.744970746000002	-0.12321777160000001	0	-0.061035156	0	1539960531.269
-8.52714856	-3.800610324	-3.0732665740000003	-0.061035156	0.061035156	0	2.77180162	-8.705395468	0.571826178	0	-0.18310547	-0.061035156	2.569628894	9.733007788	2.46794429	-0.061035156	-0.061035156	0	-9.76889676	-0.0765625	0.3289794928	0	-0.061035156	0	0.5813964856000001	9.74257788	1.9164550720000002	0	-0.061035156	0	1.4415283540000001	9.744970746000002	-0.1196289038	-0.061035156	0	0	1539960531.309
-8.58217752	-3.7838623200000003	-3.1187255400000002	-0.061035156	0	0	2.83640126	-8.681469748	0.573022464	0.061035156	-0.18310547	-0.061035156	2.56723642	9.746167032	2.477514676	0	0	0	-9.788037140000002	-0.0681884784	0.3576904254	0	0	-0.061035156	0.63881839	9.75214856	1.9212402160000002	-0.061035156	0	0	1.43435054	9.73898912	-0.132788089	-0.061035156	-0.061035156	0	1539960531.349
-8.576196580000001	-3.7683105040000004	-3.131884784	-0.061035156	0.061035156	0	2.86152356	-8.705395468	0.5646484424	0	-0.12207031	0	2.5086182100000003	9.765307608	2.516992212	0	0	-0.061035156	-9.789233426000001	-0.07177734424	0.38400878600000005	0	-0.061035156	-0.061035156	0.5981445288	9.76291484	1.8733886780000002	0	0	-0.061035156	1.4810058900000003	9.737792932000001	-0.1447509784	0	-0.061035156	0	1539960531.389
-8.584570288	-3.749169928	-3.170166034	-0.061035156	0.061035156	0	2.902197284	-8.728125	0.5586669928	-0.061035156	0.061035156	0.061035156	2.524169928	9.785644568	2.5349366	-0.061035156	-0.061035156	-0.061035156	-9.810766280000001	-0.0657958966	0.40793457460000004	0	-0.061035156	-0.061035156	0.569433606	9.77607428	1.886547824	0	-0.061035156	0	1.41042482	9.782055710000002	-0.1495361322	0	-0.061035156	0	1539960531.429
-8.5498777	-3.7671141200000005	-3.160595746	0	-0.061035156	0	2.8675048920000004	-8.728125	0.5778076080000001	-0.061035156	0	0.061035156	2.537329074	9.788037140000002	2.5421141200000004	0	-0.061035156	-0.061035156	-9.80598192	-0.0657958966	0.401953125	0	0	-0.061035156	0.659155252	9.81196286	1.915258786	-0.061035156	-0.061035156	0	1.425976538	9.760522660000001	-0.15073241820000002	0	-0.061035156	0	1539960531.469
-8.52236322	-3.749169928	-3.1378662140000007	0	0.061035156	0	2.910571286	-8.716162140000002	0.6029296924	-0.061035156	-0.061035156	0	2.53254393	9.729418930000001	2.56723642	-0.061035156	0	-0.061035156	-9.792822480000002	-0.07416992212000001	0.3971679712	0	0	-0.061035156	0.6675292932	9.7485598	1.89611821	-0.061035156	-0.061035156	0	1.5025390379999999	9.74257788	-0.1124511682	-0.061035156	-0.061035156	0	1539960531.509
-8.545092752	-3.753955072	-3.15461412	0	0	0	2.9416748200000002	-8.710180710000001	0.707006839	-0.061035156	0.061035156	0	2.53254393	9.718652160000001	2.593554712	-0.061035156	-0.061035156	-0.061035156	-9.790429712	-0.08493652160000001	0.38999023560000007	0	0	-0.061035156	0.641210962	9.73061502	1.899707068	-0.061035156	-0.061035156	0	1.516894568	9.734204074	-0.13398437500000002	0	-0.061035156	0	1539960531.549
-8.541503894	-3.71926268	-3.1689697480000003	0	0.061035156	-0.061035156	2.9416748200000002	-8.710180710000001	0.707006839	-0.061035156	0.061035156	0	2.5397216460000003	9.753344748	2.55288089	-0.061035156	0	-0.061035156	-9.780859620000001	-0.11604003600000001	0.4067382788	-0.061035156	0	-0.061035156	0.6830810700000001	9.7832518	1.9260253600000001	-0.061035156	-0.061035156	0	1.43076178	9.74736322	-0.15551757200000002	-0.061035156	0	0	1539960531.589
-8.54628894	-3.7180663940000005	-3.1498290740000003	0	0.061035156	-0.061035156	2.9500489200000004	-8.77597644	0.717773462	0	0	0	2.5301512600000002	9.7318116	2.5433105040000004	-0.061035156	0	-0.061035156	-9.8334964	-0.1208251996	0.4426269568000001	-0.061035156	0.061035156	-0.061035156	0.7010253600000002	9.76171875	1.899707068	-0.12207031	0	-0.061035156	1.427172824	9.756933606	-0.11723633180000001	-0.061035156	-0.061035156	0	1539960531.629
-8.53073732	-3.6845702880000006	-3.1366699280000003	0	0	-0.061035156	2.9500489200000004	-8.77597644	0.717773462	0	0.061035156	0	2.57082518	9.759326080000001	2.5588623200000002	0	0.061035156	-0.12207031	-9.76411142	-0.12202148560000001	0.416308606	-0.061035156	0.061035156	-0.061035156	0.67709964	9.778466754	1.93439946	-0.12207031	0	-0.061035156	1.427172824	9.756933606	-0.11723633180000001	-0.061035156	-0.061035156	0	1539960531.669
-8.4733152	-3.584082068	-3.0337889400000004	-0.12207031	0.18310547	-0.061035156	2.87109375	-8.72214357	0.7201660340000001	0	0	-0.061035156	2.633032248	9.69233426	2.6222655759999998	-0.061035156	0.061035156	-0.061035156	-9.687548920000001	-0.1112548822	0.3828125	-0.061035156	0	-0.061035156	0.6818847840000001	9.69233426	1.9140625000000002	-0.12207031	0	0	1.427172824	9.756933606	-0.11723633180000001	-0.061035156	-0.061035156	0	1539960531.709
-8.424267572	-3.3831054320000007	-3.0002929320000002	-0.061035156	0.61035156	-0.061035156	2.845971646	-8.535522660000002	0.659155252	0.061035156	0	-0.061035156	2.733520468	9.657641574000001	2.65576178	-0.061035156	0.12207031	-0.061035156	-9.605004892	-0.0657958966	0.37802735600000004	-0.061035156	-0.061035156	-0.12207031	0.6902587860000001	9.648071580000002	1.885351538	-0.12207031	0.061035156	0.061035156	1.427172824	9.756933606	-0.11723633180000001	-0.061035156	-0.061035156	0	1539960531.749
-8.508007788	-3.2993652160000004	-3.4728271760000005	0.12207031	1.0986328	-0.061035156	2.845971646	-8.535522660000002	0.659155252	0	0	-0.061035156	2.78017572	9.683960160000002	2.6784912140000006	-0.061035156	0.12207031	0	-9.688745108	-0.04426269568	0.49167482	0	-0.061035156	-0.12207031	0.805102536	9.700707968000001	1.814770468	-0.24414062	0.061035156	0.061035156	1.427172824	9.756933606	-0.11723633180000001	-0.061035156	-0.061035156	0	1539960531.789
-8.55585962	-3.323291034	-4.094897464000001	0.18310547	0.48828125	-0.18310547	2.7131836060000003	-8.468530252	0.6101074280000001	-0.061035156	-0.18310547	-0.18310547	2.787353534	9.67917482	2.6390135800000003	-0.061035156	0.4272461	-0.12207031	-9.73659694	-0.00837402356	0.6077148560000001	-0.24414062	0.061035156	-0.18310547	1.070678714	9.790429712	1.6783935700000001	-0.30517578	0.12207031	0.061035156	1.427172824	9.756933606	-0.11723633180000001	-0.061035156	-0.061035156	0	1539960531.829
-8.475707968	-3.4800048920000006	-4.391577176	0.12207031	0.18310547	-0.24414062	2.60910643	-8.365649460000002	0.619677716	-0.18310547	-0.18310547	-0.24414062	2.69523912	9.723437500000001	2.633032248	-0.061035156	0.5493164	-0.30517578	-9.80239218	0.17585449280000004	0.7488769568000001	-0.4272461	0.061035156	-0.18310547	1.152026358	9.850244600000002	1.4678466460000001	-0.36621094	0.24414062	-0.061035156	1.427172824	9.756933606	-0.11723633180000001	-0.061035156	-0.061035156	0	1539960531.869
-8.47929712	-3.390283246	-4.67629393	-0.24414062	-0.36621094	-0.30517578	2.4165038940000003	-8.444604532000001	0.6077148560000001	-0.36621094	-0.18310547	-0.18310547	2.739501996	9.89091754	2.61867662	-0.061035156	0.4272461	-0.5493164	-9.888525360000001	0.40314941100000007	0.8565429712000001	-0.5493164	0.18310547	-0.18310547	1.146044928	10.009350540000002	1.2656738220000001	-0.48828125	0.18310547	-0.12207031	1.4618652160000003	9.7401857	-0.135180661	-0.061035156	-0.061035156	0	1539960531.909
-8.500830072	-3.3352538940000005	-4.46694339	-0.4272461	-0.6713867	-0.30517578	2.2430420320000004	-8.641992212	0.7213623200000001	-0.61035156	-0.48828125	-0.061035156	2.8818603240000003	9.957910340000002	2.5397216460000003	-0.12207031	0.48828125	-0.7324219	-9.96508786	0.45698242800000005	0.916357428	-0.61035156	0.30517578	-0.24414062	1.21303714	10.126586960000001	1.199877896	-0.5493164	0.24414062	-0.24414062	1.4618652160000003	9.7401857	-0.135180661	-0.061035156	-0.061035156	0	1539960531.949
-8.518774460000001	-3.2969726440000002	-4.2791259	-0.5493164	-0.79345703	-0.36621094	2.5157959260000005	-8.44938948	0.976171875	-0.79345703	-0.48828125	0.12207031	2.8926269959999997	9.9447509	2.4583741	-0.061035156	0.4272461	-0.8544922	-9.945947480000001	0.461767572	0.915161142	-0.5493164	0.36621094	-0.36621094	1.1484375	10.1313723	1.259692392	-0.6713867	0.30517578	-0.4272461	2.11743161	9.73061502	-0.1268066394	-0.30517578	0.18310547	-0.18310547	1539960531.989
-8.330957068	-3.430957068	-4.109252896	-0.36621094	-1.159668	-0.36621094	2.5157959260000005	-8.44938948	0.976171875	-0.9765625	-0.18310547	0.12207031	2.7658202880000005	9.869384980000001	2.4296630400000003	-0.061035156	0.24414062	-0.91552734	-9.998584260000001	0.31342773560000003	0.991723642	-0.7324219	0.48828125	-0.4272461	1.0946044928	10.05241664	1.44870607	-0.7324219	0.30517578	-0.5493164	2.418896466	9.62055661	-0.11604003600000001	-0.4272461	0.18310547	-0.12207031	1539960532.029
-8.07136232	-3.6618408540000003	-3.672607428	-0.24414062	-1.159668	-0.24414062	2.6892577880000004	-8.31660144	1.0180419928000002	-0.9765625	-0.18310547	0.12207031	2.5971435700000005	9.864599640000002	2.5433105040000004	0.061035156	0.24414062	-0.9765625	-10.180420320000001	0.04426269568	0.840991214	-0.8544922	0.79345703	-0.5493164	1.138867212	9.99021016	1.70471196	-0.6713867	0.36621094	-0.7324219	3.5625489200000002	9.383691394000001	0.22011719240000002	-0.36621094	-0.18310547	0.12207031	1539960532.069
-8.036669928	-3.6331298920000004	-3.2048584260000004	-0.4272461	-1.5258789	-0.4272461	2.4906739200000003	-8.38239766	0.5873779254	-1.3427734	0.061035156	0.30517578	2.390185504	9.81914038	2.64379892	0	0.30517578	-0.9765625	-10.096679320000002	0.01674804712	0.6759033540000001	-0.5493164	0.9765625	-0.7324219	0.8661132788	9.801196580000001	1.9810547120000002	-0.6713867	0.6713867	-0.91552734	5.0662844400000004	9.175537140000001	1.3996582460000002	-0.61035156	0.5493164	1.2817383	1539960532.109
-8.6001223	-3.8065917540000007	-2.282519568	-0.8544922	-2.6245117	-0.8544922	2.9572264400000003	-8.47451178	0.037084961060000005	-1.0986328	-1.6479492	0.7324219	1.9978027160000003	9.284399460000001	2.569628894	-0.061035156	0.12207031	-0.91552734	-9.6983152	-0.16987304320000002	0.44143066100000006	-0.061035156	1.159668	-0.79345703	0.401953125	9.15878894	2.428466754	-0.7324219	0.8544922	-0.8544922	5.94555661	9.297558606	0.98334964	-1.5869141	1.5869141	2.1362305	1539960532.149
-9.48896466	-3.8628173920000006	-0.8146728240000001	0.48828125	0	-0.8544922	3.5158935700000002	-8.158691394	-0.3026611322	-0.18310547	-1.2817383	0.79345703	1.594653354	8.878857428000002	2.463159146	0.12207031	-0.061035156	-0.7324219	-9.853833360000001	-0.7201660340000001	0.250024411	0.18310547	1.2207031	-0.7324219	0.26318359620000004	8.716162140000002	3.1940917540000004	-0.48828125	0.8544922	-0.8544922	5.41560054	10.938866820000001	0.517993161	-1.0986328	2.5634766	3.112793	1539960532.189
-10.18759784	-3.4788086060000003	-2.0923096040000004	0.24414062	0.36621094	-0.79345703	3.6283447480000004	-9.11572284	-0.846972644	0.36621094	-2.0141602	0.7324219	1.335058606	9.62653804	2.5839844240000005	0.5493164	0.30517578	-0.6713867	-10.084716460000001	-1.27763678	0.500048822	0.18310547	1.159668	-0.6713867	0.41152344240000005	9.496142572	3.7300292540000006	-0.36621094	0.4272461	-0.91552734	4.344921924	11.9604982	1.15441893	-0.8544922	2.380371	4.333496	1539960532.229
-10.19836412	-3.6618408540000003	-2.3710449280000003	0.61035156	-1.7700195	-0.6713867	3.6283447480000004	-9.11572284	-0.846972644	0.5493164	-3.1738281	0.8544922	0.984545926	10.248608720000002	2.9703858800000003	1.0375977	0.61035156	-0.6713867	-10.241431200000001	-1.9595214660000002	0.4067382788	0.12207031	1.159668	-0.6713867	0.7476806610000001	10.2761232	3.9956054320000005	-0.4272461	0.36621094	-1.2207031	1.945166034	10.8898188	0.8661132788	-0.36621094	1.5869141	4.0893555	1539960532.269
-8.75444339	-3.521875	-1.698730432	0.18310547	-0.48828125	-0.91552734	4.445410144	-9.70310054	-0.9881347840000001	0.48828125	-2.380371	1.0986328	0.754858426	9.92321736	3.476416034	1.2207031	0.91552734	-0.8544922	-9.9866214	-2.0755615020000002	0.31223143000000003	0	1.0986328	-0.61035156	0.649584964	9.865796220000002	4.00756839	-0.4272461	0.24414062	-1.2817383	-0.11484375000000001	9.869384980000001	0.0861328125	-0.4272461	-0.5493164	2.6855469	1539960532.309
-8.129980432	-3.4620605040000005	-1.3254882200000002	0.30517578	-0.36621094	-0.5493164	4.87607428	-8.584570288	-1.1639892572000001	0.061035156	-0.61035156	0.91552734	0.49167482	9.2556884	3.7814697480000006	0.9765625	0.6713867	-0.8544922	-9.216211060000001	-1.8434814300000002	0.056225586060000006	0.24414062	0.91552734	-0.4272461	0.2069580072	8.89680162	3.8448730040000005	-0.4272461	0	-1.159668	1.144848642	8.387182608000002	-0.2895019568	-0.48828125	-1.0986328	1.6479492	1539960532.349
-7.836889480000001	-2.9129637600000002	-1.0072753600000002	0.30517578	-0.4272461	-0.61035156	4.87607428	-8.584570288	-1.1639892572000001	-0.5493164	0.18310547	0.30517578	0.2392578076	8.52595198	3.7240478240000003	0.5493164	-0.36621094	-0.7324219	-8.637207068	-1.923632788	-0.2452392572	0.36621094	0.7324219	-0.18310547	-0.0992919928	7.985229532000001	3.7695067900000003	-0.30517578	-0.24414062	-1.0375977	3.402246106	7.238745108000001	0.02153320288	0.5493164	1.0375977	0.36621094	1539960532.389
-7.900292932000001	-2.5253662140000004	-0.9474609620000001	0.36621094	0.7324219	-0.5493164	4.368847644000001	-7.9242187500000005	-1.1711669928000001	-0.91552734	0.061035156	-0.30517578	0.41870117800000006	8.1323732	3.5182862400000006	0.24414062	-1.0375977	-0.6713867	-8.467334260000001	-2.082739218	-0.417504892	0.36621094	0.61035156	0.12207031	-0.21054687500000002	7.544995108000001	3.7336182100000004	-0.12207031	-0.61035156	-0.91552734	3.3854980040000004	6.88583966	-0.1040771466	1.2207031	2.746582	-0.12207031	1539960532.429
-8.27353534	-2.6940429320000003	-1.3362548920000001	0.061035156	1.0375977	-0.4272461	4.184619110000001	-7.759130890000001	-1.2034667932	-0.6713867	0.12207031	-0.48828125	0.8816650360000001	8.40273462	3.2467285340000003	0.30517578	-0.91552734	-0.61035156	-8.58696286	-2.3423339660000004	-0.4821044928	0.36621094	0.4272461	0.30517578	0.0	7.9373777	3.94895018	0	-0.6713867	-0.7324219	3.323291034	6.998290740000001	0.611303714	2.2583008	1.6479492	0.18310547	1539960532.469
-8.825024460000002	-3.399853534	-1.847070288	0.061035156	1.8310547	-0.12207031	4.00756839	-8.335742212000001	-1.2668701080000002	-0.36621094	0.30517578	-0.4272461	1.375732428	9.016430710000002	3.0708741	0.48828125	-0.61035156	-0.36621094	-9.0427491	-2.469140576	-0.40793457460000004	0.12207031	0.18310547	0.61035156	0.03947753894	8.571411240000002	4.038671924000001	0.24414062	-0.79345703	-0.5493164	3.267065396	7.522265380000001	2.4081298920000003	2.8076172	-0.8544922	0.4272461	1539960532.509
-9.58586412	-3.484790036	-2.282519568	0.12207031	-0.061035156	-0.061035156	4.166674820000001	-9.322680710000002	-1.175952176	-0.18310547	1.0986328	-0.24414062	1.629345746	9.52963858	3.1139403960000003	0.4272461	-0.7324219	-0.061035156	-9.350195288	-2.140161142	-0.211743161	0.18310547	-0.061035156	0.91552734	-0.1770507788	9.113330072	3.7611327880000003	0.48828125	-1.0986328	-0.4272461	4.289892572	7.028198380000001	2.906982428	3.2348633	-2.0141602	0.79345703	1539960532.549
-9.49853534	-3.3077391200000004	-1.542016574	0.18310547	-0.061035156	-0.061035156	3.584082068	-9.58347194	-1.141259784	-0.4272461	1.0986328	-0.30517578	1.65805661	9.154003894	3.0206298920000005	0.24414062	-1.5869141	0.30517578	-9.14682608	-1.7441894960000002	-0.2344726538	0.4272461	-0.18310547	1.159668	-0.1459472644	8.84057608	3.512304712	0.8544922	-1.2817383	-0.30517578	8.399145468	9.195874100000001	2.843579074	1.2817383	-3.90625	0.6713867	1539960532.589
-10.42565944	-3.7360108800000003	-2.036083966	-1.3427734	0.7324219	0.061035156	3.584082068	-9.58347194	-1.141259784	-0.24414062	1.0986328	-0.48828125	1.971484424	8.844164840000001	2.988330072	0.24414062	-1.8920898	0.61035156	-9.07146016	-1.579101538	-0.37802735600000004	0.4272461	-0.24414062	1.2817383	-0.01674804712	8.52595198	3.3735351440000003	1.159668	-1.2817383	-0.18310547	8.59892572	8.748461960000002	0.5275634784000001	0.18310547	-4.211426	-0.12207031	1539960532.629
-10.241431200000001	-4.367651260000001	-2.2944824280000002	0	-1.953125	0.7324219	3.2945800720000005	-9.1193116	-0.8230468750000001	0	1.2207031	-0.61035156	2.195190396	9.744970746000002	2.9943116	0.24414062	-1.8920898	0.61035156	-10.24023462	-1.3948730040000001	-0.4605712860000001	0.5493164	-0.24414062	1.3427734	0.095703125	9.360961960000001	3.1821288940000003	1.159668	-1.2207031	0.12207031	5.019628894	8.795117212000001	-1.8805663940000001	-0.8544922	-0.7324219	-2.380371	1539960532.669
-9.449487320000001	-6.150122300000001	-2.16767572	-0.30517578	2.5634766	0.061035156	2.5265625000000003	-9.97585414	-1.1903076080000001	0.30517578	1.2817383	-0.30517578	2.47871106	11.342016280000001	2.987133786	0.4272461	-0.9765625	1.0375977	-11.065673920000002	-1.2608886780000002	-0.7512695288	0.48828125	-0.8544922	1.159668	0.40554199280000003	11.04892572	3.257495108	1.4038086	-0.6713867	0.12207031	9.034375	8.87646466	1.638916034	0.8544922	2.746582	-0.24414062	1539960532.709
-9.609789840000001	-6.391772660000001	-2.5409179320000006	1.4038086	-0.8544922	0.48828125	2.5265625000000003	-9.97585414	-1.1903076080000001	0.8544922	1.0986328	-0.061035156	2.789746106	12.94384784	2.9524413940000005	0.48828125	-0.12207031	1.0986328	-12.77277806	-0.5897705072	-0.965405252	-0.061035156	-0.24414062	1.0986328	0.10766601440000001	12.685449280000002	2.8017089660000005	1.159668	-0.4272461	0.30517578	4.82941893	11.559740920000001	-0.1854248004	-1.3427734	1.7089844	-1.0375977	1539960532.749
-7.878759980000001	-5.199072480000001	-2.942871106	-0.24414062	2.8076172	0.061035156	1.650878894	-10.63261682	-1.930810504	1.4648438	-0.24414062	0.061035156	3.034985324	13.089795320000002	2.787353534	0.36621094	0.9765625	1.159668	-11.57170378	-0.1256103534	-1.61977536	-0.061035156	0.061035156	0.7324219	0.0490478534	13.025195680000001	2.59116214	0.91552734	0.5493164	0.4272461	-1.3111327879999999	10.339526260000001	-0.3517089856000001	-1.4648438	-1.8310547	-1.4648438	1539960532.789
-8.35009784	-5.457470746	-3.7742920320000004	0.61035156	1.3427734	0.24414062	1.790844748	-10.28090854	-1.9511474640000002	1.8310547	-1.2207031	0.12207031	3.0792480040000005	11.51667482	2.56723642	0.18310547	2.0751953	1.5869141	-10.008153960000001	0.339746106	-2.289697284	-0.48828125	-0.30517578	0.6713867	-0.5981445288	11.377904860000001	2.2346679320000002	0.5493164	1.3427734	0.79345703	0.7895507788	9.816748200000001	-1.70471196	0.4272461	-2.6855469	-2.1362305	1539960532.829
-7.516284440000001	-4.958618210000001	-3.817358426	0.24414062	0.24414062	0.61035156	2.424877896	-8.55107428	-0.5837890576	1.0986328	-0.36621094	-0.18310547	2.686865216	10.50820288	2.180834964	-0.36621094	2.0751953	1.953125	-9.508105432	1.3039550720000002	-2.124609424	-0.24414062	-0.7324219	0.36621094	-1.300366214	9.87895468	1.4977538940000001	-0.24414062	1.4648438	1.5258789	3.0864257200000003	9.88134784	-2.140161142	-0.061035156	-0.30517578	-2.8076172	1539960532.869
-7.61557608	-3.8376952880000004	-3.9214355040000006	-0.7324219	0.8544922	0.18310547	1.899707068	-7.864404254	-0.007177734620000001	-0.18310547	0.48828125	-0.6713867	2.250219748	10.627832460000002	1.6281494600000002	-0.36621094	2.0751953	1.953125	-9.283202880000001	1.459472644	-1.579101538	0.12207031	-0.9765625	0.24414062	-1.717871106	9.73898912	1.043164038	-0.36621094	1.159668	1.8920898	2.1844238220000003	9.56911592	-1.373339856	0.061035156	0.061035156	-3.0517578	1539960532.909
-7.985229532000001	-3.3400389400000003	-3.9429687500000004	-0.4272461	0.12207031	0.12207031	1.637719748	-8.202954074	0.48808594240000003	-0.5493164	0.36621094	-0.6713867	2.1293945680000004	10.542895860000002	1.184326178	-1.2817383	-0.4272461	2.1972656	-9.192285340000002	0.6854736419999999	-0.931909146	0.12207031	-0.79345703	0	-1.5432128600000001	9.96748004	0.9905273560000001	-0.12207031	0.4272461	1.6479492	0.849365216	9.671997300000001	-1.0993896760000001	-0.12207031	-1.6479492	-3.2348633	1539960532.949
-7.265063400000001	-3.535034146	-3.2718505400000004	-0.12207031	-0.30517578	0.24414062	1.637719748	-8.202954074	0.48808594240000003	-0.36621094	0.5493164	-0.30517578	2.3112304320000003	9.448290740000001	1.0168457068	-1.159668	-1.2207031	2.2583008	-8.72333966	0.5658447284000001	-0.500048822	-0.30517578	-0.6713867	-0.24414062	-0.5981445288	9.335839660000001	1.214233426	0	-0.30517578	1.0986328	1.8040038940000003	9.319091754	-1.06589357	-0.061035156	-1.7089844	-3.2348633	1539960532.989
-6.8511476600000005	-3.4261719240000006	-2.91535643	-0.061035156	0.061035156	-0.061035156	1.8638183900000003	-7.4074221200000006	0.8242431610000001	-0.12207031	0.79345703	-0.061035156	2.665332068	8.432641574	1.062304712	-1.159668	-1.2207031	2.2583008	-8.430249100000001	0.8828613220000001	-0.3146240216	-0.4272461	-0.61035156	-0.24414062	0.36367187500000003	8.548681610000001	1.300366214	-0.12207031	-0.18310547	0.79345703	3.570922824	8.978149460000001	-0.7464843750000001	0.061035156	-0.30517578	-2.9907227	1539960533.029
-7.314111420000001	-2.9225341460000003	-3.5302491000000003	-0.061035156	0.7324219	-0.4272461	1.8805663940000001	-6.7422853400000005	0.7285400360000001	-0.12207031	0.5493164	-0.24414062	2.9572264400000003	8.176635880000001	1.184326178	-0.8544922	-0.91552734	2.0751953	-8.540307608	0.909179712	-0.0765625	-0.4272461	-0.4272461	-0.36621094	0.9043945288	8.394360520000001	1.193896466	-0.30517578	0.4272461	0.6713867	3.4680420320000005	8.833398560000001	-0.31223143000000003	0.18310547	0.79345703	-2.5634766	1539960533.069
-7.8703858800000015	-2.9644042540000006	-4.23486322	0.12207031	-0.30517578	-0.24414062	1.9164550720000002	-6.7458741	0.5646484424	-0.12207031	-0.4272461	-0.48828125	2.958422824	8.47810054	1.3171142180000002	-0.36621094	1.159668	0.7324219	-8.737695288000001	1.114941394	0.23327636780000002	-0.48828125	-0.36621094	-0.5493164	1.0288086060000001	8.864501800000001	1.008471646	-0.30517578	1.0375977	0.5493164	2.292089856	9.103759980000001	-0.32539062500000004	0.36621094	0.8544922	-2.380371	1539960533.109
-8.158691394	-3.331665036	-4.310229532	-0.5493164	-0.36621094	-0.12207031	2.5074219240000004	-7.30454074	0.49885253600000007	0	-0.7324219	-0.5493164	2.9177491	8.987719748	1.4582763580000002	-0.36621094	1.159668	0.7324219	-8.640795926000001	1.2668701080000002	0.516796875	-0.36621094	-0.30517578	-0.61035156	0.7907471040000001	9.46503894	0.8433837860000001	-0.12207031	0.91552734	0.30517578	1.0934082068000002	9.22338858	-0.6747070288	0.5493164	0.18310547	-2.380371	1539960533.149
-8.7448732	-3.5158935700000002	-4.00996106	-0.36621094	-1.953125	0.12207031	3.2874023560000003	-7.696923920000001	0.2775390576	0.061035156	-0.7324219	-0.91552734	2.94526358	9.4423098	1.7681152160000002	-0.30517578	1.0986328	-0.6713867	-8.718554712000001	1.5779052520000003	0.553881839	-0.4272461	-0.79345703	-0.7324219	0.439038089	9.845459260000002	0.7991211060000001	-0.30517578	0.12207031	0.061035156	1.315917932	9.362158246000002	-0.38879393000000007	0.4272461	-0.36621094	-2.2583008	1539960533.189
-8.81186502	-2.767016574	-3.3914795320000004	0.061035156	-2.5634766	0.61035156	4.15830072	-7.668212860000001	0.4904785144	-0.12207031	-1.0375977	-1.4648438	3.01464856	9.76770018	1.9989990020000004	-0.4272461	0.18310547	-1.0375977	-9.24372554	1.159204074	0.6926513580000001	0.061035156	-0.6713867	-1.0375977	0.33615722840000006	10.075146760000003	0.9881347840000001	-0.6713867	-0.24414062	-0.061035156	1.6891601440000001	9.548779254000001	0.096899411	0.24414062	-0.4272461	-2.0751953	1539960533.229
-8.509204074000001	-2.4811035340000003	-2.9273192900000002	0.12207031	-0.61035156	0.6713867	4.5064209260000005	-7.373925720000001	0.5108154254	-0.12207031	-1.2207031	-2.2583008	3.23596196	10.3275634	2.231079074	-0.4272461	0.18310547	-1.0375977	-9.70429712	0.419897464	0.687866214	0	-1.0375977	-1.4648438	0.5072265576	10.660132280000001	1.662841754	-0.5493164	-0.7324219	-0.30517578	1.9044922120000003	9.410009980000002	-0.48808594240000003	-0.18310547	0	-1.7089844	1539960533.269
-9.298754892	-3.2239991	-5.417993210000001	-3.0517578	1.4038086	-0.48828125	5.492163039999999	-7.54858426	0.6400146760000001	-0.061035156	-1.4038086	-2.6855469	3.514697284	11.619556200000002	2.519384784	-0.061035156	0.12207031	-1.4038086	-11.107544420000002	-0.10527343750000001	0.6400146760000001	-0.36621094	-1.953125	-1.3427734	0.9462646760000001	11.88154254	2.4117187500000004	-0.8544922	-1.0986328	-0.61035156	2.4846923920000004	10.5141848	-1.2884033540000002	-1.0375977	0.24414062	-1.4648438	1539960533.309
-11.942553420000001	-6.71118161	-5.848657248	-2.2583008	2.319336	0.6713867	6.08671875	-8.829809800000001	0.379223642	0.12207031	-1.5258789	-2.1362305	3.563745108	13.19267572	2.7729980040000006	0.24414062	0.18310547	-1.7089844	-14.27771016	-1.8195557100000002	0.9271240020000001	-0.061035156	-1.5869141	-1.2207031	1.159204074	13.428345140000001	2.61867662	-1.7700195	-1.7089844	-0.4272461	3.92861322	11.75234424	-0.211743161	-2.5024414	0.79345703	-0.36621094	1539960533.349
-11.136254500000001	-7.302148560000001	-4.93828125	1.4038086	-4.699707	1.159668	6.7028076080000005	-11.2630616	-0.35649413939999997	0.12207031	-1.5258789	-2.1362305	3.716870108	12.838574280000001	2.9979003600000005	0.4272461	0.61035156	-1.7089844	-13.449877700000002	-2.086328076	0.3576904254	-1.0375977	0.5493164	-1.4648438	1.0742675720000001	13.236938400000001	3.585278354	-1.159668	-1.2817383	-1.0986328	5.373730432	13.23095746	1.987036142	-3.7231445	0.4272461	2.1972656	1539960533.389
-7.49953624	-7.07485324	-1.7346191100000001	0.91552734	-6.164551	0.48828125	7.61557608	-12.12797824	-1.123315396	0.79345703	-1.4648438	-1.2817383	3.6750000000000003	10.50102536	3.0026855040000004	0.4272461	0.61035156	-1.7089844	-11.0417482	-0.324194339	-1.0718750000000001	-0.6713867	-0.36621094	-0.6713867	-0.33137207460000007	10.145727340000002	3.8376952880000004	-1.159668	0.30517578	-0.8544922	5.193090560000001	11.21042482	2.1892089660000003	-3.6010742	0.24414062	4.5166016	1539960533.429
-6.498242212	-4.14035643	-0.5335449280000001	-1.2207031	4.0893555	0.4272461	7.972070288000001	-10.107446580000001	-0.5586669928	0	-0.061035156	-2.1972656	2.616284146	8.70180661	2.122216754	-0.4272461	0.5493164	0.6713867	-9.72822284	-0.5658447284000001	-1.488183606	0.4272461	0.061035156	-0.12207031	-2.1604980040000004	7.4050292540000004	4.013549820000001	-0.9765625	0.8544922	0.18310547	2.834008786	12.80866664	-1.3039550720000002	-0.9765625	1.953125	4.8217773	1539960533.469
-8.92551268	-3.603222644	-2.8495605040000003	-1.2207031	5.004883	0.061035156	7.086816394	-8.994897660000001	0.24404297120000001	-1.4648438	2.0141602	-3.1738281	1.5336425720000002	8.476904254	1.7465820680000002	-0.4272461	0.5493164	0.6713867	-8.91235324	-1.69633786	-1.3470214660000002	0.24414062	-0.5493164	0.12207031	-2.6126952880000003	7.030590560000001	3.8628173920000006	-0.061035156	-0.61035156	0.5493164	-0.308642572	12.839770860000002	-1.3063476440000001	-0.91552734	1.7089844	6.4697266	1539960533.509
-9.559545926	-4.1511230040000004	-4.231274460000001	0.12207031	-4.8217773	0.30517578	4.787548920000001	-8.28789038	-0.7369140380000001	-1.3427734	2.5634766	-3.112793	1.35419928	8.75444339	1.71667482	-1.0986328	-3.1738281	1.4038086	-8.79990216	-1.697534146	-0.60651857	0.24414062	-0.48828125	0.36621094	-1.534838858	7.8775634000000005	3.301757788	0.7324219	-1.6479492	0.48828125	-0.6280517572	11.50830072	-1.617382788	0.12207031	-0.18310547	6.225586	1539960533.549
-6.135766574000001	-3.7635253600000005	-1.2106445288	-0.12207031	-5.004883	0.24414062	4.787548920000001	-8.28789038	-0.7369140380000001	-0.30517578	1.7089844	-3.0517578	1.9355957460000002	8.151513580000001	1.8434814300000002	-0.61035156	-2.6245117	1.0375977	-8.174243210000002	-1.8781738220000002	-0.0693847644	0.18310547	-0.48828125	0.18310547	0.2033691394	8.080932608000001	3.2706542540000005	0.91552734	-1.2817383	0.18310547	-0.855346646	10.16127896	-1.1472412140000001	0.4272461	-0.6713867	5.493164	1539960533.589
-4.586572284	-3.20007338	-0.2918945288	-1.4648438	3.90625	0.061035156	4.675097644	-7.181323380000001	-0.802709964	0.5493164	1.2207031	-3.4179688	2.566040036	7.58447284	1.9176513580000003	-0.61035156	-2.6245117	1.0375977	-8.19816893	-1.7310302520000003	0.270361322	0.18310547	-0.48828125	0.24414062	1.1723632788	7.769897660000001	3.3819091460000004	0.48828125	-0.4272461	-0.061035156	-0.5574707068000001	8.62285144	0.31342773560000003	1.7700195	1.159668	4.0893555	1539960533.629
-7.694531250000001	-3.23596196	-1.47263179	-0.30517578	2.6245117	0	4.519580072	-6.199169928000001	-0.784765625	0.6713867	0.5493164	-3.479004	2.6940429320000003	7.537817392	2.13178714	0.30517578	0.79345703	0.8544922	-8.28789038	-1.6915527160000003	0.6232665740000001	-0.061035156	-0.24414062	0.4272461	1.1400634980000002	7.643090560000001	3.210839856	0	-0.18310547	0.061035156	-0.5670410144	7.763915740000001	-0.5479003894	3.2958984	2.1972656	3.2348633	1539960533.669
-8.235253894000001	-2.6533691100000003	-2.368652356	0.30517578	-3.3569336	0.24414062	4.743286240000001	-5.60700679	-0.84816893	0.79345703	0.7324219	-3.1738281	2.709594748	7.900292932000001	2.3674560700000002	0.4272461	1.2817383	0.7324219	-8.22089856	-1.7298339660000002	0.923535144	-0.12207031	-0.30517578	0.4272461	1.002490216	7.967285340000001	3.109155252	0.061035156	-0.061035156	0	-2.5971435700000005	7.327270468000001	-0.8744873200000001	2.0141602	1.4648438	1.4038086	1539960533.708
-6.836792032000001	-2.003784146	-0.9893310700000001	-0.61035156	0.061035156	0.18310547	5.02680661	-5.356982428000001	-1.0419677520000001	0.91552734	0.7324219	-2.8076172	2.702417032	8.10844748	2.6533691100000003	0.4272461	1.2817383	0.7324219	-8.23764676	-1.8793701080000003	1.111352536	-0.18310547	-0.30517578	0.36621094	0.9606201080000001	8.206542932000001	3.0864257200000003	0.18310547	-0.18310547	-0.18310547	-4.610498004000001	6.318798920000001	-0.3158203076	3.112793	-0.79345703	0.4272461	1539960533.748
-7.12390126	-1.9140625000000002	-1.8733886780000002	-1.2817383	4.8828125	-0.18310547	5.413207968	-5.3091308900000005	-1.0922119110000001	0.9765625	0.24414062	-2.5024414	2.9165527160000004	7.995996106000001	2.9990966460000004	0.61035156	0.18310547	0.6713867	-8.206542932000001	-1.9212402160000002	1.2154297120000002	-0.4272461	-0.36621094	0.48828125	1.0120605432	8.106054712	3.1414550720000003	0.36621094	-0.36621094	-0.24414062	-2.1258057100000003	8.115625000000001	0.83022464	2.6855469	-2.5024414	-1.0375977	1539960533.788
-10.230663940000001	-3.198876996	-2.5791992800000005	0.48828125	2.1972656	0.4272461	5.739794928000001	-5.240942392	-1.0168457068	0.79345703	-0.061035156	-2.0141602	3.4321533540000004	8.05102536	3.34841304	0.61035156	0.061035156	0.7324219	-8.540307608	-1.5575683900000001	0.9139648560000001	-0.36621094	-0.4272461	0.7324219	0.9199462860000001	7.9625	3.125903354	0.5493164	-0.48828125	-0.061035156	6.9133545320000005	8.307031250000001	0.3612792932	2.1972656	-6.652832	1.159668	1539960533.828
-11.3731205	-2.1293945680000004	-3.411816394	0.30517578	-2.319336	1.6479492	6.171655252000001	-5.329467752000001	-0.8565429712000001	0.36621094	0.36621094	-1.3427734	3.7288329680000003	8.462548920000001	3.4907714660000004	0.61035156	0.061035156	0.7324219	-8.797509980000001	-0.8529540740000001	1.1711669928000001	-0.5493164	-0.5493164	1.2207031	0.4426269568000001	8.08930661	2.9703858800000003	0.61035156	-0.4272461	0.30517578	15.3388179	10.33713408	0.308642572	0.12207031	0.4272461	0.36621094	1539960533.869
-11.41140126	-3.6068116	-6.66213408	-2.2583008	2.9296875	-1.0375977	6.48029802	-5.782861420000001	-0.7309326080000002	-0.061035156	0.61035156	-0.48828125	3.96928714	10.081127700000001	3.33645018	-0.12207031	-0.91552734	0.8544922	-10.02729532	-0.285913089	1.43435054	0.24414062	-2.1362305	1.6479492	0.01315917932	9.614575180000001	2.7909423920000003	1.4038086	-0.79345703	0.61035156	3.8329101440000004	8.921923920000001	-2.6641358800000003	-2.9907227	1.159668	-2.6245117	1539960533.908
-11.948535340000001	-9.04992662	-5.540014480000001	0.18310547	-2.8686523	-0.5493164	7.041357428000001	-6.7291259000000005	-0.539526358	-0.48828125	0.61035156	0.5493164	4.34851088	12.1985598	3.0589112400000005	-0.4272461	-1.5258789	0.61035156	-14.167651260000001	-0.693847644	1.4570800720000001	-0.5493164	-0.79345703	1.4648438	0.642407248	12.242822480000001	1.84946286	1.2207031	-1.5869141	0.48828125	5.0280027	11.17453624	5.038769568	-2.319336	4.1503906	0.12207031	1539960533.948
-7.456469748	-6.51379393	-1.6437011780000002	0.91552734	-3.1738281	1.4038086	7.875170926000001	-7.725634980000001	-0.1112548822	-0.8544922	0.4272461	1.4648438	5.075854532	12.826611420000003	2.6103027160000005	-0.4272461	-1.5258789	0.61035156	-13.24770468	0.32180175720000004	0.8074951080000001	-0.18310547	1.0375977	0.5493164	1.6903564300000002	13.599413940000002	1.717871106	1.5258789	0.79345703	-0.4272461	3.0337889400000004	12.62324182	0.8158691100000001	-6.3476562	1.2817383	-1.2207031	1539960533.988
-7.730419928000001	-3.7407959260000005	-3.5158935700000002	-0.18310547	3.7841797	-0.36621094	8.54270018	-7.445702880000001	0.285913089	-1.159668	0.061035156	1.4038086	6.058007788	12.462939300000002	2.350707968	-0.4272461	1.0986328	0.4272461	-10.917334260000002	1.7944336060000001	-0.5790038940000001	-0.36621094	0.18310547	0.91552734	0.46655273560000005	13.015625000000002	2.5385253600000004	0.9765625	2.746582	0.061035156	-3.0325927520000002	8.49963408	-2.7179687500000003	0.30517578	-4.699707	-1.8920898	1539960534.028
-9.11691893	-4.806689496	-6.5556639400000005	0.18310547	0.061035156	0.4272461	9.03916034	-6.9133545320000005	1.184326178	-1.5258789	0.61035156	0.48828125	6.194384980000001	12.541894960000002	2.3495117800000003	-0.4272461	1.0986328	0.4272461	-11.04892572	1.3099365020000002	-0.16389160340000003	0.30517578	-0.24414062	0.061035156	-1.7896484620000002	12.315796220000001	2.3519042540000004	-0.12207031	1.6479492	1.2207031	2.5301512600000002	10.5907473	-2.9548339660000003	-0.91552734	-1.2207031	-2.6245117	1539960534.068
-8.42666034	-4.34372554	-4.55786142	-0.4272461	-1.0375977	0.7324219	8.84177266	-6.914550720000001	1.9918212860000002	-1.2817383	1.4038086	-0.30517578	5.535229532000001	11.96767572	2.24423822	-0.36621094	2.0141602	1.7700195	-10.30722644	0.5335449280000001	0.16030273560000002	-0.24414062	-0.36621094	-0.18310547	-2.295678714	11.608788940000002	1.96669928	-0.30517578	-0.36621094	1.2817383	2.026513678	10.097875900000002	-1.6843750000000002	-0.4272461	0.36621094	-2.9296875	1539960534.108
-7.199267572	-3.716870108	-2.789746106	0.36621094	0.4272461	0.61035156	7.55336911	-6.44440944	1.963110324	-0.24414062	0.61035156	-1.0375977	5.21342752	10.26296376	2.1102538940000004	-1.2817383	-1.5258789	3.479004	-8.991308606	1.0993896760000001	0.26318359620000004	-0.4272461	-0.48828125	0.061035156	-1.234570288	10.248608720000002	1.642504892	-0.18310547	-1.5258789	0.9765625	1.043164038	9.90407698	-1.5216797120000003	-0.12207031	-0.61035156	-2.8076172	1539960534.148
-6.884643570000001	-3.3783202880000003	-2.5217773560000003	1.7089844	0.79345703	0.48828125	6.7578369600000014	-5.267260880000001	1.42836911	0.79345703	-0.9765625	-1.3427734	5.778076080000001	8.783154254000001	2.3219971040000003	-1.2817383	-1.5258789	3.479004	-8.6348143	1.443920926	0.43664550720000006	-0.061035156	-0.5493164	-0.18310547	-0.41511232	8.718554712000001	1.2656738220000001	-0.36621094	-1.0986328	0.9765625	1.971484424	9.29277356	-0.8888427520000001	-0.061035156	-1.2817383	-2.5024414	1539960534.188
-6.658544928000001	-3.00986322	-3.2407471040000004	1.2207031	0.6713867	0.24414062	7.02460962	-4.268359424000001	1.6891601440000001	0.9765625	-1.159668	-1.5869141	6.379809800000001	8.157495108	2.25859375	-1.5258789	-2.1972656	4.1503906	-8.39555661	1.296777356	0.5120117212	0.36621094	-0.24414062	-0.36621094	-0.16389160340000003	7.920629892	1.085034146	-0.5493164	-0.5493164	1.0375977	2.5433105040000004	8.633618210000002	-1.03359375	0.061035156	-0.61035156	-2.319336	1539960534.228
-6.836792032000001	-2.95961911	-3.968090854	0.48828125	0.7324219	-0.061035156	7.2231933900000005	-3.4632567900000004	1.85544429	0.7324219	-0.36621094	-1.8310547	6.73271466	7.70649411	2.360278354	-2.319336	-1.6479492	4.8217773	-8.302246106	1.068286142	0.6830810700000001	0.5493164	0	-0.4272461	0.416308606	7.987622300000001	1.046752896	-1.0986328	-0.30517578	1.6479492	3.1713623200000005	8.42666034	-0.30744628600000007	0.30517578	-0.24414062	-1.8920898	1539960534.268
-7.55935054	-2.9524413940000005	-3.69533696	0.8544922	-0.9765625	0.24414062	7.21481929	-2.94526358	1.801611322	0.61035156	0.12207031	-1.8920898	7.086816394	7.20883786	2.710791034	-2.319336	-1.6479492	4.8217773	-8.17185054	1.1639892572000001	0.9462646760000001	0.61035156	0	-0.5493164	1.246533246	8.283105432000001	0.9869384980000001	-0.4272461	0.12207031	1.5869141	3.2479248200000006	7.94335962	-0.454589856	0.30517578	0.7324219	-1.5869141	1539960534.308
-8.07495108	-2.396167032	-3.4441162140000006	0.79345703	0.48828125	0.24414062	7.6646241	-2.7323242800000003	1.7513672120000003	0.61035156	0.061035156	-2.0751953	7.881152160000001	6.799707068	2.9524413940000005	-2.2583008	-0.91552734	4.760742	-8.261572480000002	0.9989013580000001	1.09819339	0.79345703	0.061035156	-0.6713867	2.001391574	8.662329074	1.0455566100000002	-0.7324219	0.61035156	1.6479492	2.860327176	8.323779254	-0.23686523560000003	0.79345703	1.0375977	-1.0375977	1539960534.348
-9.092993210000001	-2.403344748	-4.738500900000001	1.3427734	0.48828125	0.36621094	8.443408246	-2.702417032	1.6161865020000004	0.91552734	0.18310547	-2.4414062	8.92551268	6.450390380000001	3.5266601440000005	-2.6245117	0	4.3945312	-8.914746106	0.860131839	1.60183107	0.7324219	-0.4272461	-0.7324219	2.59116214	9.387280252000002	1.335058606	-0.7324219	0.9765625	1.953125	1.39606929	9.791625900000001	-0.04426269568	-0.12207031	-0.12207031	-1.4648438	1539960534.389
-9.209033246	-1.9535400360000001	-4.921533246000001	0.24414062	-2.8076172	0.4272461	9.096582068	-2.680883786	1.2010742212	1.0375977	-0.18310547	-2.8076172	9.51169429	6.0747558900000005	3.7479737400000004	-2.6245117	0	4.3945312	-9.67438948	0.31103514400000004	1.8375000000000001	0.7324219	-0.48828125	-0.8544922	3.0601074280000002	10.18759784	1.400854532	-0.79345703	0.79345703	2.1362305	1.393676718	9.766503894000001	-0.269165036	-0.48828125	-0.9765625	-1.4038086	1539960534.428
-8.55585962	-1.84946286	-3.6570557100000003	0.061035156	-0.12207031	0.4272461	9.884936600000001	-2.8698974640000006	1.19270018	0.9765625	-0.48828125	-3.0517578	9.911254500000002	5.249316394	3.7180663940000005	-2.6855469	-0.30517578	4.1503906	-9.844262680000002	-0.5909667932	2.0671875	0.061035156	-0.12207031	-0.9765625	3.4560790740000003	10.05241664	1.695141574	-0.7324219	0.30517578	1.8920898	2.350707968	9.76889676	-0.5873779254	-0.61035156	-0.7324219	-1.2207031	1539960534.468
-8.83579074	-2.241845746	-4.356884784	-0.12207031	0.7324219	0.30517578	10.41967752	-2.9620117800000005	1.1639892572000001	1.0375977	-0.61035156	-3.2958984	9.926807100000001	4.276733426000001	3.75754393	-2.5634766	0.4272461	3.8452148	-9.724634080000001	-0.0657958966	1.9391846040000003	-0.061035156	-0.8544922	-0.9765625	3.749169928	9.5021241	2.2250976440000003	-0.6713867	0.36621094	1.7089844	2.368652356	9.926807100000001	-0.649584964	-1.2817383	-0.8544922	-1.3427734	1539960534.508
-9.9949955	-3.4692382200000003	-5.571118210000001	-1.5869141	-1.5258789	0.18310547	10.534521760000002	-2.6976317900000004	1.0874267572	1.0375977	-0.7324219	-3.540039	9.67917482	3.6139891200000003	3.953735324	-2.5634766	0.4272461	3.8452148	-10.64338408	0.1303955072	1.7441894960000002	0.30517578	-0.91552734	-0.6713867	4.32578125	9.29516574	2.020532248	-0.4272461	1.159668	1.8920898	3.6187744600000005	10.291674819999999	-0.46774902160000004	-1.7089844	-1.4648438	-1.159668	1539960534.548
-9.67080072	-4.712182608	-4.184619110000001	-1.0986328	-3.90625	0.061035156	10.68046924	-2.8352050720000004	1.1711669928000001	0.9765625	-0.48828125	-3.3569336	9.24611821	3.4225829680000004	3.811376996	-2.1972656	1.2207031	3.2348633	-12.8194339	-0.966601538	1.6724121400000003	0.61035156	0.18310547	-0.6713867	3.9836425720000004	10.157690200000001	2.271752896	-0.48828125	0.79345703	2.2583008	5.598632788000001	10.13376448	1.238159146	-2.380371	-0.61035156	0.48828125	1539960534.588
-8.716162140000002	-5.71347644	-0.6890625	0.12207031	0.8544922	0.24414062	10.51179164	-3.03020018	0.8218505890000001	0.79345703	-0.61035156	-2.746582	8.496044928000002	3.3065429320000006	3.60441893	-2.0141602	0.5493164	1.5869141	-11.55375998	-1.9690917540000001	1.1173339660000001	-0.48828125	1.3427734	-0.91552734	4.093701080000001	9.917236420000002	3.4142089660000003	0	0.9765625	1.4038086	6.01135234	11.162573380000001	2.9440673920000004	-2.746582	1.159668	3.2958984	1539960534.628
-8.68745108	-5.492163039999999	-1.166381839	0.8544922	0.6713867	0.30517578	10.67089856	-2.948852536	0.22131347840000004	0.79345703	-0.5493164	-2.0751953	7.881152160000001	2.8639160340000003	3.8053954680000004	-2.0141602	0.5493164	1.5869141	-10.16247554	-0.8828613220000001	-0.2177246106	-0.48828125	1.3427734	-0.91552734	3.4297608800000003	8.714965560000001	4.1236084260000005	0.61035156	2.0751953	1.4038086	1.8446777160000003	12.599316100000001	1.102978534	-2.9907227	0.4272461	3.6010742	1539960534.669
-10.199560700000001	-4.0877197480000005	-2.613891574	-0.36621094	-0.79345703	-0.4272461	10.467528960000001	-2.31481929	0.32539062500000004	0.30517578	-0.24414062	-1.953125	7.973266574	3.1330810700000002	3.8520507200000003	-1.5258789	-0.061035156	1.2817383	-10.21152356	-1.159204074	-0.4474121106000001	0.36621094	0.61035156	-0.18310547	2.9907226440000003	8.84177266	4.134375	-0.4272461	3.0517578	2.0751953	-0.1303955072	11.632714660000001	-1.1173339660000001	-1.2207031	0.061035156	3.2958984	1539960534.708
-10.489062500000001	-3.96330571	-3.0720702880000004	0.7324219	-0.36621094	-0.4272461	10.316797120000002	-2.409326178	0.05502929712000001	0.12207031	0.79345703	-1.2817383	8.12878444	3.9501464660000005	3.953735324	-0.30517578	-1.2207031	-0.36621094	-10.992700180000002	-2.0564209260000004	0.1435546875	-0.18310547	0.7324219	0	2.5134033540000003	9.447094748	4.665527356	0.12207031	2.5024414	2.0141602	-0.8290283540000001	12.11601538	-0.6507812500000001	-0.48828125	-0.12207031	3.2958984	1539960534.748
-8.714965560000001	-4.274340854	-2.00856929	0.4272461	-0.8544922	-0.5493164	9.80358876	-2.5612548920000004	-0.61848143	0.12207031	0.7324219	-0.18310547	8.269946580000001	4.19538588	3.7970214660000003	-0.30517578	-1.2207031	-0.36621094	-10.315600540000002	-2.138964856	0.12919922120000002	-0.18310547	0.7324219	-0.061035156	2.588769568	9.65883786	4.716967752	0.4272461	1.7089844	1.0375977	-0.42587889400000006	10.996288940000001	0.1686767572	-0.36621094	-0.61035156	2.0751953	1539960534.788
-7.372729532	-3.6642334260000005	-1.5001464660000001	-0.7324219	-0.30517578	-0.91552734	9.25090306	-2.682080072	-1.07785643	-0.12207031	-0.4272461	0.24414062	8.604907248	3.77189946	3.9381836060000004	0.12207031	-2.0141602	-0.6713867	-9.64328624	-2.0659912140000003	-0.0454589856	-0.36621094	0.79345703	-0.18310547	2.6114991	8.541503894	4.519580072	0.18310547	1.6479492	0.48828125	-1.030004892	9.035571580000001	0.5467041034000001	2.319336	0.30517578	1.8920898	1539960534.828
-7.7842527	-3.5769042540000004	-1.3051513580000003	-0.4272461	0.7324219	-0.7324219	8.917138580000001	-2.54689946	-0.9965087860000001	-0.18310547	0	0.4272461	8.492456070000001	3.1414550720000003	3.672607428	0.18310547	-1.0375977	-0.9765625	-8.85732428	-1.5527832460000002	-0.387597644	-0.36621094	1.0375977	0	2.2609863220000004	7.517480432000001	4.092504892000001	0	1.2207031	0.61035156	-0.9271240020000001	8.70061052	0.026318359620000002	2.0141602	1.7089844	1.5869141	1539960534.868
-7.8237304320000005	-3.4237792540000007	-1.522875998	0.30517578	-0.91552734	-0.30517578	8.170654254	-2.1258057100000003	-0.84816893	-0.5493164	0.061035156	0.6713867	8.30463858	3.237158246	3.220410144	0.18310547	-1.0375977	-0.9765625	-8.3967527	-1.3637695680000002	-0.6160888580000001	-0.18310547	0.4272461	0.12207031	2.2980712860000003	7.239941394000001	3.90827626	-0.18310547	1.159668	0.7324219	-2.4165038940000003	8.60251448	0.5132080072	0.9765625	-0.8544922	0.061035156	1539960534.908
-7.7687010800000005	-3.0900146760000005	-1.70471196	-0.7324219	0.79345703	-0.36621094	7.516284440000001	-1.7800780760000001	-0.8266357428000001	-0.8544922	-0.12207031	0.6713867	8.151513580000001	3.716870108	3.0134521760000004	0.36621094	-0.7324219	-1.3427734	-8.683862320000001	-1.8578369600000002	-0.4103271466	-0.4272461	0.36621094	0.18310547	2.4081298920000003	7.573706070000001	4.265966754000001	0.061035156	1.0986328	0.36621094	-0.4486083966	7.452880890000001	0.5634521466	1.7700195	-1.4038086	-0.24414062	1539960534.948
-8.48527806	-3.7228514400000003	-2.442822284	-0.9765625	0.91552734	-0.6713867	7.50910643	-1.8985107820000002	-0.5957519568	-0.79345703	0.30517578	0.61035156	8.89919429	4.2193116	2.8818603240000003	0.7324219	-2.0141602	-1.0375977	-9.285595746	-2.241845746	-0.2895019568	-0.79345703	0.24414062	0.24414062	2.337548822	7.70051268	4.438232428	0.4272461	1.159668	-0.18310547	3.4823974640000004	9.687548920000001	1.58747554	2.1972656	1.8310547	-0.6713867	1539960534.988
-8.826220746	-3.98723143	-1.9140625000000002	-0.4272461	0.18310547	-0.61035156	7.97446286	-2.45	-0.2990722644	-0.61035156	0.12207031	0.5493164	9.201855432	4.173852536	2.3243896760000005	0.7324219	-2.0141602	-1.0375977	-9.66242662	-1.715478534	-0.12800292540000002	-0.8544922	0.36621094	0.36621094	2.286108426	7.939770468000001	4.5435058900000005	0.7324219	0.18310547	-0.4272461	2.9129637600000002	9.76411142	0.9438721040000001	0.8544922	1.5258789	-1.0986328	1539960535.028
-9.155200180000001	-4.72893071	-2.7502685700000002	-0.12207031	2.1362305	-0.79345703	8.653955072	-2.805297824	-0.153125	-0.18310547	-0.24414062	0.48828125	9.600219748	4.09011232	2.23227536	0.91552734	-2.0751953	-0.79345703	-10.13615764	-0.965405252	-0.03828125	-0.7324219	0.061035156	0.61035156	2.6306396760000004	8.19816893	4.385595746	0.9765625	-0.24414062	-0.61035156	1.9726807100000001	10.87067842	-0.57421875	1.2207031	1.3427734	-1.0375977	1539960535.068
-9.445898560000002	-4.2875000000000005	-3.4931639400000005	-0.061035156	-1.0375977	-0.8544922	8.94465306	-2.5349366	0.16508788940000002	0.18310547	-0.30517578	0.61035156	9.849048020000001	4.330566394000001	2.107861322	1.3427734	-2.5024414	-0.36621094	-10.228271760000002	-0.5562744110000001	0.1495361322	-0.48828125	0.61035156	0.6713867	3.0313964660000003	8.77836911	4.1511230040000004	1.0375977	-0.12207031	-0.9765625	1.74299321	10.991503600000001	1.7800780760000001	-0.6713867	-1.7089844	-1.4038086	1539960535.108
-8.080932608000001	-4.188207968	-2.2107422120000004	-0.30517578	-0.36621094	-0.91552734	8.924316394	-2.1162353240000003	0.7141846040000002	-0.061035156	-0.61035156	0.79345703	10.088306200000002	4.276733426000001	1.620971646	1.3427734	-2.5024414	-0.36621094	-9.987817000000001	-0.6651367212000001	0.01674804712	-0.30517578	0.7324219	0.36621094	2.866308606	8.730517572	3.7503662140000005	1.2207031	-0.79345703	-1.3427734	3.3173096040000005	9.743774460000001	1.111352536	0.61035156	0.12207031	-1.4038086	1539960535.148
-8.041455072	-4.04584964	-2.569628894	-0.061035156	1.4648438	-0.8544922	9.593042032000001	-2.204760782	1.623364218	0.24414062	-1.2817383	0.24414062	10.4292482	4.230078076	0.8290283540000001	1.6479492	-3.112793	-0.36621094	-9.756933606	-0.6555663939999999	-0.11005859620000001	-0.36621094	0.8544922	0.36621094	2.82084964	8.523559800000001	3.5111084260000003	1.0375977	-1.0986328	-1.5258789	1.302758786	9.760522660000001	-0.5502929712000001	0.6713867	-0.7324219	-1.0986328	1539960535.188
-8.303442392000001	-4.447802716000001	-3.352001996	0.36621094	-0.4272461	-0.8544922	10.11342752	-2.183227536	1.7035155760000003	0.79345703	-0.5493164	-0.36621094	10.3694339	4.1606933900000005	1.24294429	0.12207031	-2.0751953	1.0986328	-9.758129892000001	-0.41152344240000005	-0.2177246106	-0.5493164	0.9765625	0.36621094	2.6880616	8.65036592	3.285009784	1.159668	-1.2207031	-1.7700195	2.78496106	9.734204074	0.26677246400000004	0.18310547	-0.8544922	-1.4038086	1539960535.228
-7.9936032400000006	-4.386792032000001	-2.981152356	0.18310547	-0.24414062	-0.8544922	9.630126800000001	-1.808789038	0.709399411	1.0375977	-0.7324219	-0.91552734	10.80727536	3.86879892	0.5610595746000001	0.12207031	-2.0751953	1.0986328	-9.70429712	-0.25480957460000003	-0.439038089	-0.48828125	1.0986328	0.36621094	2.7227538940000002	9.10615216	2.749072284	1.2207031	-1.5869141	-1.8310547	3.037377896	9.41120607	0.7512695288	0.4272461	0.30517578	-0.8544922	1539960535.268
-8.149121106	-4.31142572	-3.045751996	0.061035156	0.30517578	-0.79345703	9.572705072	-1.7346191100000001	0.5323486420000001	0.79345703	1.0986328	-0.91552734	11.187695680000001	3.3567871400000002	0.7692138580000001	0.24414062	-1.7089844	0.8544922	-9.649267572	-0.14833984620000001	-0.61848143	-0.48828125	1.0986328	0.36621094	2.5337402160000004	9.362158246000002	2.7275389400000005	0.48828125	-2.0141602	-1.953125	2.501440396	9.52604982	-0.0861328125	0.30517578	-0.30517578	-0.79345703	1539960535.308
-8.497240920000001	-4.600927716	-3.5469971040000003	0.24414062	0.12207031	-0.7324219	8.76401358	-1.528857428	0.6854736419999999	0.4272461	0	-0.48828125	10.692432100000001	2.743090854	1.1269042932	0	0.36621094	1.0375977	-9.683960160000002	0.0681884784	-0.850561502	-0.30517578	1.0375977	0.30517578	2.866308606	9.35856929	2.5205810700000004	0.18310547	-1.8920898	-1.8920898	2.3626709260000003	9.5870607	-0.1985839856	0.24414062	-0.5493164	-0.7324219	1539960535.348
-8.2771241	-4.77558606	-3.202465854	0.36621094	-0.8544922	-0.48828125	8.49963408	-1.258496106	0.7512695288	0.30517578	-1.3427734	-0.36621094	10.89580072	2.483496106	1.0958007788	0	0.36621094	1.0375977	-9.69233426	0.20097655760000002	-1.0587158540000001	-0.12207031	0.9765625	0.30517578	2.9045898560000003	9.73540036	2.3794189300000004	0.061035156	-1.5258789	-1.4038086	2.7311278960000003	9.60141574	0.03229980432	0.12207031	0.12207031	-0.5493164	1539960535.388
-8.08930661	-4.55786142	-2.789746106	0.24414062	-0.061035156	-0.48828125	9.136059800000002	-1.0144531250000002	0.4844970746000001	0.061035156	-1.0986328	-0.24414062	11.02380342	2.327978534	0.517993161	0.24414062	-0.79345703	0.48828125	-9.594238220000001	0.11604003600000001	-1.3242920320000002	0	0.91552734	0.18310547	2.654565396	9.77128894	2.42368161	-0.061035156	-1.5258789	-1.2817383	2.6079101440000003	9.681567392	0.0490478534	0.061035156	0	-0.36621094	1539960535.428
-8.23764676	-4.494457968	-2.8232422120000003	0.30517578	-0.18310547	-0.36621094	9.589452880000001	-0.832617212	0.0765625	-0.36621094	-0.9765625	-0.36621094	10.837183	2.0301025360000002	0.15551757200000002	0.30517578	-0.6713867	0.48828125	-9.49973143	-0.15192871400000002	-1.4822021760000001	0.061035156	0.79345703	0.061035156	2.74069838	9.72822284	2.3806152160000003	-0.30517578	-1.0986328	-0.9765625	2.4930663940000004	9.402832068	-0.24404297120000001	0.18310547	0	-0.24414062	1539960535.468
-8.3967527	-4.48847644	-2.895019568	0.061035156	-0.061035156	-0.30517578	9.758129892000001	-0.71538089	-0.30744628600000007	-0.4272461	-1.159668	-0.48828125	11.19128444	1.94636232	0.0885253894	0.61035156	-0.24414062	0.4272461	-9.471020468	-0.37204589660000004	-1.7071045320000002	-0.12207031	0.61035156	0.061035156	2.557666034	9.22458516	2.45	-0.30517578	-0.5493164	-0.7324219	2.2621826080000003	9.54638678	-0.343334964	0.24414062	0.4272461	-0.18310547	1539960535.508
-8.38478984	-4.57580571	-2.899804712	-0.30517578	-0.24414062	-0.30517578	9.88732878	-0.8876464660000001	-0.5239746106000001	0	-1.0375977	-0.36621094	11.302538940000002	1.8733886780000002	-0.12800292540000002	0.79345703	-0.6713867	0.7324219	-9.49255342	-0.4342529254	-1.9044922120000003	-0.12207031	0.48828125	0.061035156	2.6760987400000005	9.00207518	2.3076415740000003	-0.4272461	0.12207031	-1.159668	2.2215087860000002	9.71745607	0.05981445288	0.061035156	0.36621094	-0.24414062	1539960535.548
-8.3536866	-4.565038940000001	-2.5720214660000003	-0.4272461	0.12207031	-0.18310547	9.96628444	-1.0898193390000002	-0.1626953076	-0.061035156	-1.159668	-0.4272461	11.69970746	1.6879638580000003	-0.287109375	1.0375977	-0.8544922	0.7324219	-9.58825679	-0.6519775360000001	-1.9044922120000003	-0.36621094	0.30517578	0.061035156	2.4404297120000003	9.637304712	2.441625998	0.24414062	0.061035156	-0.36621094	1.90808107	9.725830072	-0.046655271600000006	0	0.18310547	-0.12207031	1539960535.588
-8.39794928	-4.309033246	-2.866308606	-0.79345703	-0.12207031	-0.30517578	10.228271760000002	-1.532446286	-0.07775878600000001	0.12207031	-1.4038086	-0.6713867	12.074145860000002	1.388891574	-0.4438232428	1.159668	-0.61035156	1.2207031	-9.547582968	-0.9343017572	-1.9296142180000002	-0.7324219	0.18310547	0.061035156	2.55048822	9.45666484	2.536132788	0	0.24414062	-0.061035156	1.7286376800000003	9.73061502	-0.18901367800000002	0	-0.061035156	-0.12207031	1539960535.628
-8.07016574	-3.8915283540000005	-2.9321045320000003	-1.0986328	-0.6713867	-0.6713867	10.34670378	-1.812377896	-0.3804199280000001	0.5493164	-1.8920898	-0.79345703	11.67458516	0.6723144568000001	-0.954638678	1.4038086	-0.61035156	1.4648438	-9.564331070000001	-1.2333740020000001	-1.8028076080000002	-1.0986328	0.18310547	0.12207031	2.8830566100000006	9.19348143	2.53254393	-0.30517578	0.30517578	0.30517578	1.7417969240000002	9.5619384	-0.19499511780000003	0.061035156	0.24414062	-0.18310547	1539960535.668
-7.4014402	-3.6558594240000004	-2.9739746400000002	-1.8920898	-0.12207031	-1.0986328	10.308423020000001	-2.05522464	-0.40075683900000003	1.0986328	-0.9765625	-1.0375977	10.9137455	0.211743161	-1.178344748	2.0141602	-0.24414062	1.5869141	-9.567919928000002	-1.542016574	-1.85544429	-1.7700195	0.30517578	0.18310547	3.4907714660000004	8.571411240000002	2.4165038940000003	-0.061035156	0.91552734	0.6713867	1.5958496400000002	9.44350589	-0.269165036	0.24414062	0.7324219	-0.30517578	1539960535.708
-7.572509980000001	-3.935791034	-3.4010498200000003	-2.319336	0.48828125	-1.4648438	9.782055710000002	-2.3387451080000004	-0.38640135800000003	1.6479492	-0.6713867	-1.159668	10.29047824	-0.1626953076	-1.3290771760000002	2.5634766	0.18310547	1.5869141	-9.540405252000001	-1.53125	-1.7776855040000001	-2.6245117	0.36621094	0.24414062	3.7360108800000003	8.283105432000001	2.251416034	0.24414062	1.8310547	0.8544922	1.447509784	9.58347194	-0.18303222840000002	0.12207031	0.79345703	-0.5493164	1539960535.748
-7.93618161	-4.041064496	-4.057812500000001	-2.8076172	-0.24414062	-1.6479492	9.504516574	-2.545703076	-0.2775390576	2.4414062	-0.4272461	-1.0986328	10.26535692	-0.29667969240000003	-1.6341308900000002	3.112793	0.30517578	1.5258789	-9.496142572	-1.0969971040000002	-1.606616214	-3.2348633	0.48828125	0.36621094	3.5493896760000005	8.43503444	1.790844748	0.24414062	1.8310547	0.8544922	2.269360324	9.63491214	-0.648388678	-0.18310547	1.3427734	-0.61035156	1539960535.788
-7.69572734	-4.153515576	-4.39277356	-3.112793	-0.36621094	-1.8920898	9.5104982	-2.810082968	-0.4605712860000001	2.9907227	-0.36621094	-0.91552734	10.489062500000001	-0.1303955072	-1.982250998	3.7231445	0.061035156	1.159668	-9.387280252000002	-0.31223143000000003	-1.5587646760000002	-3.7231445	0.4272461	0.48828125	3.007470746	8.752050720000002	1.284814496	0.91552734	3.112793	1.2207031	2.7275389400000005	9.600219748	-0.679492212	-0.4272461	2.5634766	-0.7324219	1539960535.828
-7.85363768	-4.8796630400000005	-4.84975589	-3.4179688	0.36621094	-2.0141602	9.34421376	-2.837597644	-0.80390625	3.2348633	-0.7324219	-0.79345703	10.65654254	0.07536621106000001	-2.55288089	4.272461	-0.36621094	1.0986328	-9.74736322	0.6854736419999999	-1.5432128600000001	-3.8452148	0.24414062	0.36621094	2.86870108	9.026000900000001	0.80390625	1.4038086	3.6010742	1.159668	2.44401857	9.72224092	-0.3158203076	-0.48828125	3.8452148	-0.7324219	1539960535.868
-8.519970746	-4.996899460000001	-5.473022660000001	-2.9907227	-1.7700195	-1.7089844	9.303539840000001	-2.4296630400000003	-0.9582275360000001	3.540039	-0.30517578	-0.6713867	11.18889128	0.2930908246	-3.04455571	4.5166016	-0.9765625	0.9765625	-10.14213858	1.2537109620000002	-1.3924804320000002	-3.90625	0.24414062	0.18310547	2.6114991	10.2928714	0.6651367212000001	1.8310547	3.9672852	1.0375977	1.50493161	9.935181200000002	-0.3002685504	0.061035156	3.0517578	-0.4272461	1539960535.908
-7.966088760000001	-4.1606933900000005	-5.389282248	-3.1738281	-2.380371	-1.6479492	9.3920652	-2.0336913940000003	-1.1580077880000001	3.90625	-0.24414062	-0.36621094	11.18530252	0.37204589660000004	-2.99191893	4.5776367	0.061035156	0.91552734	-10.10505342	1.3051513580000003	-1.15441893	-4.0893555	0.12207031	-0.061035156	2.5349366	11.24272464	0.846972644	1.2207031	3.6010742	0.8544922	1.284814496	10.034472840000001	-0.5443115216000001	0	1.7700195	-0.7324219	1539960535.948
-7.454076980000001	-3.6570557100000003	-5.462255890000001	-3.3569336	-1.2817383	-1.7089844	9.46264676	-1.738207968	-1.102978534	4.3945312	-0.061035156	-0.18310547	10.852734620000001	0.1112548822	-2.593554712	4.760742	0.18310547	0.48828125	-9.508105432	1.238159146	-1.183129892	-4.638672	0	-0.24414062	2.7454834260000003	10.73430162	1.146044928	1.2207031	3.112793	0.7324219	1.8949219240000001	9.640893570000001	-0.5132080072	0.4272461	2.0141602	-0.7324219	1539960535.988
-7.43972194	-3.968090854	-5.9036866	-3.7841797	-1.5869141	-1.7089844	9.39326178	-1.5180908540000002	-1.41640625	4.699707	-0.5493164	-0.30517578	10.556054320000001	-0.3289794928	-2.217919928	5.126953	-0.5493164	0.061035156	-9.06069339	1.5910644960000002	-1.1604003600000001	-4.8828125	-0.36621094	-0.48828125	3.0038817900000003	10.004565200000002	0.9642089660000001	1.3427734	3.540039	0.91552734	2.471533246	9.450683606	-0.40434570680000004	0.7324219	2.380371	-0.79345703	1539960536.028
-7.27463408	-4.4059326080000005	-6.281713760000001	-3.6621094	-2.5634766	-1.6479492	9.211425720000001	-1.391284146	-1.758544928	4.699707	-0.9765625	-0.6713867	10.35148912	-0.5550781250000001	-2.1509277160000004	5.3710938	-0.61035156	-0.30517578	-9.04633786	2.0169433900000002	-1.0515380890000001	-4.8217773	-0.61035156	-0.6713867	3.092407248	9.656445288	0.41152344240000005	1.2207031	4.272461	1.2817383	2.598339856	9.73898912	-0.3959716754	0.48828125	2.8076172	-0.7324219	1539960536.068
-6.933691394	-4.46694339	-6.492260880000001	-3.8452148	-2.9296875	-1.5869141	9.08461911	-1.262084964	-1.8159667540000002	4.638672	-0.8544922	-1.0375977	10.47709964	-0.5622558606000001	-2.47392572	5.2490234	-0.36621094	-0.5493164	-9.42915036	2.1604980040000004	-0.802709964	-4.760742	-0.61035156	-0.79345703	2.9943116	9.680371106	-0.0897216754	1.159668	4.760742	1.5258789	2.3303711060000003	9.718652160000001	-0.835009784	0.24414062	2.8076172	-0.8544922	1539960536.108
-6.726733426000001	-4.356884784	-6.63222644	-3.90625	-2.9907227	-1.6479492	8.9494384	-1.227392572	-1.717871106	5.004883	-0.24414062	-1.159668	10.800097840000001	-0.44621582460000003	-2.9500489200000004	5.3710938	-0.24414062	-0.7324219	-9.636108426000002	2.064794928	-0.54191893	-5.004883	-0.4272461	-0.91552734	2.837597644	9.89809604	-0.2978759784	1.159668	4.8828125	1.5869141	1.8937255400000002	9.71745607	-0.8924316100000002	0.30517578	3.2958984	-0.48828125	1539960536.148
-6.66213408	-4.09011232	-6.8762695680000006	-4.0283203	-3.112793	-1.8310547	8.44819339	-0.9689941100000001	-1.739404254	5.004883	-1.2207031	-1.2817383	10.800097840000001	-0.44621582460000003	-2.9500489200000004	5.493164	0.48828125	-0.79345703	-9.66242662	2.05522464	-0.248828125	-5.004883	-0.4272461	-0.91552734	2.64379892	10.014135880000001	-0.3935791034	1.159668	4.8828125	1.5869141	1.547998004	9.87297374	-1.166381839	0.12207031	3.2958984	-0.5493164	1539960536.188
-6.541308606	-3.8747802520000003	-7.0497314300000005	-4.333496	-3.540039	-1.953125	8.693432608	-0.7895507788	-1.7035155760000003	5.065918	-1.5258789	-1.2817383	10.937671220000002	-0.11484375000000001	-3.03857428	5.3710938	0.79345703	-0.6713867	-9.65883786	2.00856929	-0.057421875000000004	-5.2490234	-0.4272461	-0.9765625	2.377026358	9.911254500000002	-0.40793457460000004	1.159668	4.8828125	1.4648438	1.6149902160000003	9.953125	-1.6496826080000002	-0.61035156	3.6621094	-0.6713867	1539960536.228
-6.269750900000001	-4.135571286	-6.904980432	-4.333496	-3.479004	-1.7089844	8.70180661	-0.454589856	-1.820751996	4.760742	-1.4038086	-1.2207031	10.52495108	-0.057421875000000004	-2.7478759000000004	5.1879883	0.61035156	-0.61035156	-9.503320288000001	2.04326178	-0.002392578076	-5.859375	-0.18310547	-1.0986328	2.359082068	9.796411240000001	-0.3612792932	1.0375977	4.699707	1.4038086	1.8159667540000002	9.60620108	-1.7812744600000001	-0.61035156	4.638672	-0.4272461	1539960536.268
-6.369042932000001	-4.586572284	-6.74946286	-4.699707	-3.479004	-1.5869141	8.963793930000001	-0.2775390576	-2.121020468	4.4555664	-1.5869141	-1.2817383	10.529736420000003	0.1315917932	-2.5253662140000004	5.004883	0.48828125	-0.61035156	-9.557153060000001	2.5744139400000003	0.154321286	-5.432129	-0.48828125	-1.159668	2.2382567900000003	9.71027806	-0.265576178	0.91552734	4.638672	1.4648438	1.851855432	9.557153060000001	-1.494165036	-0.7324219	4.272461	-0.18310547	1539960536.308
-6.823632788	-4.440625000000001	-6.139355432	-4.9438477	-4.8217773	-1.159668	9.423168930000001	-0.3337646466	-2.3303711060000003	4.211426	-1.953125	-1.5258789	10.66970198	0.39836425720000007	-2.368652356	4.760742	0.4272461	-0.5493164	-9.80957068	2.165283246	0.13757324280000002	-5.432129	-0.48828125	-1.159668	2.03488768	9.89570288	0.061010742800000003	0.9765625	4.4555664	1.4038086	3.064892572	9.49016124	-0.46416014400000005	-1.4038086	4.1503906	0.4272461	1539960536.349
-6.9073732	-3.4907714660000004	-5.151220746000001	-5.2490234	-5.004883	-1.159668	10.082324280000002	-0.40314941100000007	-2.1664795320000003	4.211426	-0.9765625	-1.7089844	10.71755342	0.6723144568000001	-2.118627896	4.3945312	0.24414062	-0.61035156	-9.89809604	0.500048822	-0.061010742800000003	-4.699707	-0.24414062	-1.0986328	1.8913329680000002	9.475805710000001	0.793139676	1.5258789	4.0893555	0.9765625	4.277929712	9.535620108000002	0.2835205072	-1.8920898	3.8452148	1.7089844	1539960536.388
-7.347607428000001	-3.905883786	-4.468139676000001	-6.591797	-0.9765625	-1.953125	10.26535692	-0.3959716754	-2.551684604	4.5166016	-0.7324219	-1.8920898	10.853931200000002	0.9510498200000002	-2.086328076	4.5166016	0.061035156	-0.24414062	-9.937573380000002	-0.832617212	-0.19020996400000004	-5.554199	-0.61035156	-0.8544922	2.081542932	8.79990216	1.7884521760000003	2.319336	3.8452148	0.61035156	4.131982428000001	10.612279860000001	0.0346923822	-1.953125	4.0283203	2.4414062	1539960536.433
-9.521264480000001	-5.49934056	-4.54111322	-5.432129	-2.319336	-2.0751953	10.11582068	-0.40314941100000007	-3.5565673920000003	4.638672	-0.6713867	-2.1972656	11.111133180000001	1.4211913940000003	-1.847070288	4.8217773	0.48828125	0.24414062	-10.5058107	-0.6615478240000001	-0.23327636780000002	-5.554199	-0.7324219	-0.48828125	2.68327626	8.920727340000001	2.4165038940000003	2.5024414	4.4555664	0.91552734	5.188305710000001	12.078931200000001	-0.5825927716	-1.8920898	5.6152344	2.9907227	1539960536.47
-9.785644568	-5.1296875	-4.539917032	-4.638672	-6.164551	-1.7700195	10.028490920000001	-0.8673096040000001	-4.181030252	4.760742	0.18310547	-2.319336	11.33125	1.8817626800000002	-1.0575195288	4.760742	0.7324219	0.061035156	-10.71755342	-0.7141846040000002	-0.0813476538	-5.3710938	-0.5493164	-0.48828125	2.8639160340000003	9.94714308	2.710791034	2.319336	5.3100586	1.0375977	5.981445288000001	10.42565944	-2.5349366	-0.48828125	7.5683594	1.7700195	1539960536.511
-8.409912140000001	-4.934692392	-3.234765576	-4.8828125	-3.4179688	-1.7089844	9.394457968000001	-1.214233426	-4.362866214	5.065918	0.24414062	-2.1972656	11.54777806	2.3172119600000003	-0.953442392	4.760742	0.7324219	0.061035156	-10.911352340000002	-0.8445800720000001	0.10886230040000001	-5.493164	-0.4272461	-0.61035156	2.8328125	10.839575180000002	2.9440673920000004	2.0751953	5.065918	0.8544922	3.4776123200000004	9.07146016	-3.658251996	0	8.7890625	0.79345703	1539960536.554
-8.048632788	-4.157104532	-3.15461412	-4.3945312	-2.5634766	-1.4038086	8.761621106	-1.161596646	-4.530346646	5.065918	0.24414062	-2.1972656	11.38747554	2.4523925720000004	-0.9295165740000001	5.065918	0.61035156	-0.30517578	-10.457959260000003	-1.020434604	0.1495361322	-5.7373047	-0.18310547	-0.8544922	2.8830566100000006	10.74267572	2.9799560700000005	1.4038086	5.065918	0.8544922	3.77548822	7.141845746	-5.164379892	3.2958984	8.911133	1.8920898	1539960536.591
-7.844067392	-3.7384033540000003	-3.7503662140000005	-4.638672	-2.9907227	-1.2817383	8.13117662	-0.7883544928000001	-4.716967752	5.126953	-0.12207031	-1.7089844	10.841967360000002	2.2849121400000003	-0.45937500000000003	5.3100586	0.61035156	-0.6713867	-9.71027806	-1.0479492212000001	0.15551757200000002	-5.79834	-0.36621094	-0.8544922	2.578002896	9.94714308	2.7179687500000003	0.91552734	5.065918	1.0986328	3.2945800720000005	9.649267572	-5.8953125	3.4179688	12.084961	2.319336	1539960536.628
-7.919433606	-3.3292724640000007	-3.9369873200000005	-4.8217773	-3.2958984	-1.0986328	7.716064300000001	-0.5263671924000001	-4.5327391200000005	5.065918	-0.36621094	-1.6479492	10.841967360000002	2.2849121400000003	-0.45937500000000003	5.554199	0.61035156	-0.7324219	-9.261669928000002	-0.9773681610000001	0.28471679320000004	-5.79834	-0.36621094	-0.8544922	2.1616942900000002	8.991308606	2.1796386780000003	0.91552734	5.065918	1.0986328	1.8817626800000002	9.651660340000001	-4.422680710000001	4.760742	11.71875	3.112793	1539960536.668
-7.8488523400000005	-2.721557608	-4.2061523560000005	-5.2490234	-4.211426	-1.4038086	7.6526612400000005	-0.41271972840000004	-4.4155028960000005	5.126953	-0.24414062	-1.6479492	10.5991214	2.300463858	-0.3349609424	5.432129	0.8544922	-0.6713867	-9.045141574	-1.02163089	0.42229003600000004	-5.859375	-0.36621094	-0.79345703	1.8949219240000001	8.425463760000001	1.8662109620000003	0.61035156	5.004883	1.4038086	1.02761232	10.856323380000001	-4.5901612400000005	5.2490234	9.338379	3.0517578	1539960536.708
-7.422973740000001	-2.7813721040000003	-4.274340854	-5.6152344	-3.540039	-1.4038086	7.535424820000001	-0.19499511780000003	-4.663134784	5.065918	-0.48828125	-1.6479492	9.74736322	1.8279297120000002	-0.6974365020000001	5.1879883	0.7324219	-0.4272461	-9.24611821	-1.138867212	0.8708984620000001	-5.7373047	-0.61035156	-0.61035156	1.933203076	8.26276857	1.7118896760000002	0.9765625	4.8828125	1.2817383	-0.424682608	10.98671924	-3.2909912140000004	5.1879883	8.361816	2.8686523	1539960536.748
-7.27702626	-3.5721191100000005	-4.40832518	-6.225586	-2.5634766	-1.7700195	7.681372300000001	0.0693847644	-4.554272464	5.065918	-0.7324219	-1.5869141	9.74736322	1.8279297120000002	-0.6974365020000001	5.004883	0.4272461	-0.36621094	-9.70429712	-1.153222644	1.3230957460000001	-5.7373047	-0.61035156	-0.61035156	2.2071533540000003	8.4900634	1.73701178	0.9765625	4.8828125	1.2817383	-0.346923822	10.73789038	-2.003784146	5.065918	8.178711	2.319336	1539960536.788
-7.719653060000001	-4.45258786	-4.127197284	-5.6762695	-2.5634766	-2.1362305	8.114428420000001	0.21652832460000004	-4.1331787140000005	5.1879883	-0.79345703	-1.4038086	9.874170320000001	1.7513672120000003	-0.6017333966	4.8828125	0.36621094	-0.4272461	-9.939965560000001	-0.800317392	1.7118896760000002	-5.6762695	-0.6713867	-0.48828125	2.43205571	8.77836911	1.8506591460000001	1.2207031	4.638672	0.91552734	-0.27514648560000005	10.8288089	-1.544409146	3.9672852	9.094238	1.8310547	1539960536.828
-7.260278060000001	-4.57819838	-3.1474366000000003	-4.699707	-2.8076172	-2.1362305	8.467334260000001	0.34453125	-3.966894568	5.2490234	-1.159668	-1.159668	10.030884080000002	1.7609375	-0.5514892572000001	4.8217773	0.24414062	-0.4272461	-9.858617720000002	-0.20217285340000002	1.6688232820000002	-5.3100586	-0.48828125	0	2.40573732	8.883642572	1.9140625000000002	1.2817383	4.3945312	0.5493164	-1.2537109620000002	10.51897014	-1.222607428	3.4179688	6.4697266	1.0986328	1539960536.868
-6.631030252000001	-4.036279254000001	-2.293286142	-4.272461	-1.0375977	-1.8920898	8.93388678	0.7129882787999999	-3.7647216460000004	5.126953	-0.91552734	-1.0986328	10.16127896	1.7106933900000003	-0.5203857428	4.638672	0.30517578	-0.5493164	-9.35617662	0.45339357	1.544409146	-5.3100586	-0.48828125	0	2.229882788	8.81784694	1.943969748	1.0986328	4.1503906	0.36621094	-1.96669928	9.610986420000001	-0.1268066394	3.0517578	4.3945312	0.48828125	1539960536.908
-7.820141574000001	-3.262280252	-2.7251464660000004	-3.7231445	-1.0986328	-1.2207031	9.07026358	1.3362548920000001	-3.744384784	4.8217773	-0.91552734	-1.0986328	10.37421924	1.642504892	-0.5323486420000001	4.4555664	0.24414062	-0.5493164	-8.86091304	0.22968750000000002	1.119726538	-4.3945312	-0.18310547	0.061035156	2.0061767180000003	8.368042032	2.0839355040000003	1.2207031	4.272461	0.5493164	0.06459961060000001	7.755542032000001	-2.0707763580000003	3.2958984	-1.4038086	0.4272461	1539960536.948
-8.10366214	-3.19768071	-3.393872104	-2.9907227	0.061035156	-0.8544922	9.211425720000001	1.9200439300000003	-3.5194824280000003	4.3945312	-0.4272461	-1.0986328	10.37421924	1.642504892	-0.5323486420000001	4.333496	0.24414062	-0.24414062	-8.735302520000001	0.06699218750000001	0.686669928	-4.272461	0	0.30517578	1.6090087860000002	7.655053420000001	2.29089357	1.5869141	3.8452148	0.7324219	4.1786376800000005	8.51159694	-0.7692138580000001	3.4179688	0.91552734	0.36621094	1539960536.988
-8.58696286	-2.93808606	-3.499145468	-2.8076172	-0.4272461	-0.24414062	9.189892572	2.27294928	-3.6080077880000005	3.9672852	0.061035156	-1.159668	10.9053714	1.9487548920000002	0.10527343750000001	4.0283203	0.061035156	0.30517578	-8.201757788	0.46535643000000004	0.617285144	-3.7841797	-0.5493164	0.79345703	1.159204074	7.621557608000001	2.42607428	2.0751953	3.540039	1.0986328	9.612182608000001	8.94465306	0.15671386780000002	1.953125	2.8076172	-0.061035156	1539960537.028
-10.2928714	-5.06867662	-5.04953624	-3.540039	-0.4272461	-0.48828125	9.30234375	2.14973143	-3.84367662	3.4179688	0	-1.0375977	11.52026358	2.086328076	0.34931639400000003	3.6621094	0.12207031	0.91552734	-9.234155252	1.1173339660000001	0.7285400360000001	-2.8076172	-1.953125	1.5869141	0.965405252	8.34411592	2.4021484620000004	2.380371	2.8076172	1.5869141	4.689453076	8.78554712	0.0418701178	0.79345703	3.112793	-1.4038086	1539960537.068
-10.33474092	-6.66213408	-5.208642572	-3.1738281	0.6713867	-1.6479492	10.49863318	1.222607428	-3.66303714	3.112793	0.24414062	-0.8544922	11.52026358	2.086328076	0.34931639400000003	3.0517578	-0.48828125	1.2207031	-12.327759080000002	0.6555663939999999	0.6627441100000001	-2.1362305	-1.2817383	1.953125	1.801611322	10.247412140000002	2.274145468	2.6245117	2.2583008	1.5869141	3.9908202880000005	10.451977340000001	0.21054687500000002	0.18310547	5.7373047	-2.0141602	1539960537.108
-9.939965560000001	-6.71716304	-2.878271466	0.18310547	-5.2490234	0.18310547	10.938866820000001	-0.005981445288000001	-3.77788089	3.112793	0.24414062	-0.8544922	12.309814300000001	2.1066650360000003	-0.10766601440000001	2.4414062	-0.79345703	1.0986328	-12.87805162	0.4892822284000001	0.61848143	-2.1362305	-1.2817383	1.953125	2.8423827880000005	12.9558107	1.8985107820000002	2.6245117	2.2583008	1.5869141	3.1665771760000005	14.4188723	1.6724121400000003	-7.446289	1.7089844	-3.3569336	1539960537.148
-7.358374100000001	-3.581689496	-3.170166034	-3.6621094	1.0375977	-0.5493164	11.080028960000002	-0.925927716	-4.380810504	3.0517578	0.061035156	-0.79345703	13.1185054	2.286108426	-2.25261232	2.2583008	-0.18310547	0.5493164	-10.774975540000002	1.6245605040000002	-0.647192392	-2.9907227	0.24414062	0.61035156	3.025415036	13.241723740000001	2.0097655760000004	1.6479492	3.1738281	0.30517578	0.27155761780000004	7.2901857	-1.9212402160000002	2.1972656	-0.48828125	-0.6713867	1539960537.188
-9.016430710000002	-4.411913940000001	-5.1715576080000005	-2.0141602	-0.36621094	-0.61035156	10.67089856	-1.47263179	-3.6211670320000002	2.5634766	-0.061035156	-1.159668	13.1185054	2.286108426	-2.25261232	2.5634766	0.30517578	0.24414062	-10.73310504	1.2202148560000001	-0.49526367800000004	-2.1972656	-0.36621094	-0.24414062	2.3542969240000002	12.180615020000001	2.31481929	1.159668	3.9672852	0.7324219	1.8267334260000003	10.44240764	-2.378222644	0	1.7700195	-2.5634766	1539960537.228
-8.646777160000001	-3.552978534	-4.67390126	-3.2958984	-2.6245117	-0.79345703	9.78444838	-1.6783935700000001	-1.7106933900000003	2.5634766	-0.061035156	-1.159668	12.79311502	2.1796386780000003	-1.733422824	2.8076172	0.5493164	0.24414062	-10.510596040000001	0.2775390576	-0.0980957068	-2.1972656	-0.36621094	-0.24414062	1.6879638580000003	11.621948380000001	1.9104736420000001	1.159668	3.9672852	0.7324219	1.189111322	10.20314946	-1.063500998	0.5493164	1.5869141	-2.8686523	1539960537.268
-7.257885880000001	-3.331665036	-3.0804442900000004	-2.6855469	-1.2207031	-0.7324219	9.088207968	-1.459472644	-1.4211913940000003	2.9296875	-0.24414062	-1.7700195	12.361254500000001	2.01096196	-1.6484863220000001	3.1738281	0.8544922	0.18310547	-9.558349640000001	0.5120117212	0.22490234620000002	-3.1738281	-0.30517578	-0.4272461	2.1664795320000003	10.771386780000002	1.56354982	0.61035156	3.0517578	1.159668	0.4521972644	9.63969748	-1.8386962860000002	1.0375977	0.79345703	-3.112793	1539960537.308
-6.931298920000001	-3.1390625	-3.4967528960000003	-2.9296875	1.2207031	-1.159668	9.04633786	-1.0192382788	-2.65576178	3.2348633	-0.30517578	-1.5869141	11.157788040000002	1.391284146	-1.7501709260000002	3.479004	0.8544922	0.061035156	-9.058300720000002	0.540722644	0.4067382788	-3.4179688	-0.48828125	-0.6713867	2.7550537140000007	8.97097194	1.280029254	0.18310547	2.6855469	0.91552734	1.7896484620000002	9.387280252000002	-1.1041748200000001	1.2817383	0.8544922	-3.4179688	1539960537.348
-7.49953624	-3.5792969240000003	-4.34372554	-2.1972656	-0.12207031	-1.159668	8.3536866	-0.31103514400000004	-2.960815396	2.8686523	-0.30517578	-1.8920898	9.80358876	0.7010253600000002	-1.4427246400000002	3.540039	0.8544922	0.061035156	-8.61567392	1.030004892	0.5957519568	-3.4179688	-0.48828125	-0.6713867	2.3423339660000004	7.656250000000001	0.716577176	0.18310547	2.6855469	0.91552734	1.550390576	9.85502896	-0.30625	0.6713867	2.0141602	-3.540039	1539960537.388
-7.030590560000001	-3.734814496	-4.353295926	-1.6479492	-3.2348633	-1.0375977	7.766308606000001	0.10168457460000001	-2.3076415740000003	2.6245117	-0.4272461	-2.0751953	9.021215560000002	0.45339357	-0.8649169928000001	3.2348633	0.91552734	0.18310547	-8.290283246000001	1.4546875000000001	0.592163089	-3.3569336	-0.36621094	-0.61035156	2.3423339660000004	7.656250000000001	0.716577176	0.30517578	3.4179688	1.0375977	1.025219748	9.314306610000001	-0.10288086060000001	1.0986328	1.7700195	-3.2958984	1539960537.428
-6.02451178	-3.7431884000000006	-3.3460204680000003	-1.7700195	-0.18310547	-0.9765625	7.342822480000001	0.3014648462	-1.6843750000000002	2.6855469	-0.24414062	-2.0751953	8.774780252000001	0.5191894568000001	-0.6280517572	2.8686523	0.6713867	0.24414062	-8.725732428	1.5204834260000002	0.7799804712000001	-2.9907227	-0.18310547	-0.4272461	2.3423339660000004	7.656250000000001	0.716577176	0.30517578	3.4179688	1.0375977	1.144848642	9.22338858	-0.287109375	0.9765625	0.7324219	-2.6855469	1539960537.468
-7.308129892	-3.0971923920000006	-3.9094726440000005	-1.0986328	2.746582	-0.5493164	7.180126800000001	0.740502896	-1.7035155760000003	2.6245117	-0.4272461	-1.8920898	8.99848642	0.7955322480000001	-0.9175537140000001	2.6245117	0.7324219	0.24414062	-8.436230432	1.5216797120000003	1.1604003600000001	-2.6855469	0	-0.4272461	1.50493161	8.481689300000001	0.925927716	0.30517578	3.4179688	1.0375977	2.003784146	9.174340560000001	-0.5335449280000001	0.36621094	0.79345703	-2.380371	1539960537.508
-8.9410643	-2.934497104	-5.547192392	-1.2207031	-2.2583008	-0.5493164	7.476806610000001	1.2010742212	-1.923632788	2.6245117	-0.4272461	-1.8920898	10.06796924	1.485791034	-0.6304443390000001	2.319336	0.36621094	0.061035156	-8.5068116	2.24423822	1.0993896760000001	-2.6245117	0.12207031	-0.36621094	1.35419928	8.97695288	1.2608886780000002	0.61035156	2.5634766	0.61035156	1.629345746	9.33344748	-0.893627896	0.24414062	0.91552734	-2.380371	1539960537.548
-8.886035340000001	-2.7706054320000004	-4.66672374	-0.9765625	-4.4555664	-0.48828125	8.214917032	1.872192392	-1.870996106	2.1972656	-0.6713867	-0.91552734	10.06796924	1.485791034	-0.6304443390000001	2.0751953	0.18310547	-0.061035156	-9.139648560000001	1.88774411	1.030004892	-2.1362305	-0.48828125	-0.24414062	1.35419928	9.376513580000001	1.4989501800000002	0.61035156	2.5634766	0.61035156	1.27524411	9.557153060000001	-0.25959472840000003	0.4272461	0.91552734	-2.380371	1539960537.588
-8.596533246000002	-2.956030252	-3.5565673920000003	-1.5258789	0.4272461	0.18310547	9.130077880000002	2.454785144	-2.180834964	1.7700195	-1.159668	-0.79345703	10.89460414	1.580297824	0.0837402356	1.5869141	0.4272461	0.061035156	-10.13017572	1.052734375	1.2309814300000002	-0.48828125	-1.0986328	-1.0375977	1.9176513580000003	10.37182608	2.07915036	0.24414062	1.4038086	0.48828125	1.64011232	9.651660340000001	0.34812010800000004	-0.24414062	1.0375977	-2.1972656	1539960537.628
-9.478198380000002	-3.6008300720000004	-5.40483426	-2.1362305	-0.12207031	0.12207031	10.16486772	2.8734864200000003	-2.816064496	0.9765625	-0.79345703	-0.91552734	12.380395860000002	1.414013678	1.2034667932	1.0986328	0.4272461	-0.12207031	-11.51428264	0.0813476538	1.391284146	-0.61035156	-0.5493164	-0.8544922	3.10317392	11.462841460000002	2.8734864200000003	0.18310547	0.61035156	0	2.477514676	10.26535692	-1.6078125	-0.24414062	0.7324219	-1.7089844	1539960537.668
-10.5907473	-6.08671875	-5.8474610600000005	-2.319336	-0.8544922	0.061035156	10.95561502	2.9165527160000004	-3.58647464	0.6713867	-0.36621094	-1.0375977	12.380395860000002	1.414013678	1.2034667932	0.48828125	0.061035156	-0.48828125	-14.260961960000001	-1.0515380890000001	0.9462646760000001	-0.61035156	-0.5493164	-0.8544922	3.9573242800000004	12.217700180000001	3.4548827880000004	0.061035156	0.24414062	-0.4272461	3.4835937500000003	11.233153960000001	-0.9689941100000001	-2.380371	1.5258789	-0.7324219	1539960537.708
-10.912548920000003	-6.081933606000001	-3.7611327880000003	1.159668	-1.8920898	0.7324219	11.26186502	2.5815917540000006	-5.115332068	0.6713867	-0.36621094	-1.0375977	13.226172120000001	1.4822021760000001	1.1245117212000002	0.24414062	-0.91552734	-0.8544922	-13.19865764	-1.924829074	0.39836425720000007	0.4272461	-0.61035156	-0.91552734	3.466845746	12.093286240000001	3.9752685700000003	0.061035156	0.24414062	-0.4272461	4.286303714000001	12.55625	1.2309814300000002	-3.4179688	1.159668	2.0141602	1539960537.748
-8.07016574	-6.062792932000001	-2.4811035340000003	0.12207031	-3.2958984	-0.061035156	12.33732878	0.9881347840000001	-6.2183107	0.18310547	-0.4272461	0.48828125	13.6364991	2.66772464	0.46655273560000005	0.30517578	-0.30517578	-0.91552734	-10.5907473	-0.773999002	-0.8673096040000001	-0.48828125	-0.061035156	-0.36621094	1.138867212	9.584667932	4.621264676	-0.48828125	0.36621094	-0.36621094	4.5327391200000005	11.371923920000002	2.026513678	-4.1503906	0.24414062	4.211426	1539960537.788
-6.598730432000001	-5.09260234	-0.9510498200000002	-1.0375977	2.2583008	-0.36621094	12.33732878	0.9881347840000001	-6.2183107	0.18310547	-0.4272461	0.48828125	13.6364991	2.66772464	0.46655273560000005	0.30517578	-0.30517578	-0.91552734	-9.14802266	-0.7416992212000001	-1.6748047120000003	-0.48828125	-0.061035156	-0.36621094	-0.8170653959999999	7.552173020000001	4.25520018	0	-0.12207031	0.4272461	3.0625	11.623144960000001	-1.453491214	-1.5258789	2.6245117	4.699707	1539960537.828
-8.82023912	-3.7204589660000003	-2.4081298920000003	-1.5869141	4.8217773	-0.18310547	11.545385880000001	-0.1626953076	-5.15361322	0.18310547	-0.4272461	0.48828125	13.6364991	2.66772464	0.46655273560000005	0.30517578	-0.30517578	-0.91552734	-9.14802266	-0.7416992212000001	-1.6748047120000003	0.5493164	0	0.48828125	-0.26677246400000004	7.917040740000001	4.4980469240000005	0	-0.12207031	0.4272461	-0.050244139400000006	12.419873200000001	-1.2441405760000002	-0.79345703	1.4648438	5.3100586	1539960537.868
-10.339526260000001	-4.1511230040000004	-3.8975097840000004	-0.061035156	-1.953125	0.30517578	9.2808107	0.26677246400000004	-4.337744110000001	-0.91552734	2.0751953	0.061035156	9.515283246000001	2.8555420320000002	0.2380615216	-0.5493164	-0.24414062	1.2817383	-9.045141574	-1.89611821	-0.4689453076	0.061035156	-0.061035156	0.48828125	1.335058606	9.267651260000001	4.17026358	0.61035156	-1.3427734	-0.12207031	-0.1495361322	11.223584260000003	-1.56953125	0.6713867	0.30517578	5.3710938	1539960537.908
-7.611987320000001	-3.92023912	-1.8829589660000003	0.48828125	-4.699707	0.36621094	8.323779254	0.419897464	-4.60930162	-1.0375977	1.5869141	0.061035156	9.515283246000001	2.8555420320000002	0.2380615216	-0.48828125	-0.48828125	0.48828125	-8.32617212	-1.9164550720000002	-0.1985839856	0.061035156	-0.061035156	0.48828125	2.19638678	8.85493161	3.8975097840000004	0.61035156	-1.3427734	-0.12207031	0.5885742212	10.834789840000001	-0.9606201080000001	0.30517578	1.2817383	4.638672	1539960537.948
-5.111743210000001	-3.198876996	-1.1903076080000001	-1.7089844	2.1972656	-0.061035156	6.9588134	0.5802001800000001	-3.0672851440000004	-0.7324219	0.79345703	-0.36621094	9.43034694	1.1053711060000002	1.0264160340000001	-0.12207031	-0.9765625	0.061035156	-8.17304712	-1.7310302520000003	0.13398437500000002	-0.30517578	-0.36621094	0.30517578	2.299267572	7.760326980000001	3.6415038940000004	-0.061035156	-1.2817383	-0.4272461	-0.6962402160000001	8.3620607	0.3014648462	2.1972656	2.5634766	4.333496	1539960538.014
-7.010253894000001	-3.402246106	-1.610205072	-0.7324219	2.8686523	-0.061035156	6.9588134	0.5802001800000001	-3.0672851440000004	-0.18310547	0.18310547	-0.6713867	9.612182608000001	0.5490966754000001	1.0718750000000001	-0.12207031	-0.9765625	0.061035156	-8.07973642	-1.4630615020000002	0.24643554320000002	-0.12207031	-0.30517578	0.4272461	2.4978514400000003	7.11672374	3.0732665740000003	-0.24414062	-1.4038086	-0.061035156	-0.6962402160000001	8.3620607	0.3014648462	2.9907227	3.7231445	3.9672852	1539960538.028
-7.793823380000001	-3.3412353240000003	-2.142553714	0.24414062	-2.1972656	0.4272461	6.7063967600000005	0.8972167932	-2.8758788940000004	0	0.30517578	-0.5493164	9.612182608000001	0.5490966754000001	1.0718750000000001	-0.12207031	-0.4272461	0.30517578	-8.19816893	-1.5085204680000002	0.500048822	-0.12207031	-0.30517578	0.4272461	3.0206298920000005	6.888232428000001	2.948852536	0	-0.6713867	0	-1.4582763580000002	8.290283246000001	-0.0681884784	1.6479492	2.2583008	2.6855469	1539960538.068
-6.951635880000001	-2.7634277160000003	-1.400854532	-0.18310547	0.6713867	0.7324219	6.7889402	1.3386474640000001	-2.7586425720000003	0	0.36621094	-0.36621094	9.66481929	0.1196289038	1.0479492212000001	-0.24414062	-0.30517578	0.5493164	-8.48049321	-1.7752929320000002	0.8661132788	0.12207031	-0.30517578	0.36621094	3.390283246	7.339233426000001	2.9644042540000006	0.48828125	-0.24414062	0	-3.5792969240000003	7.3248777	-0.379223642	2.0751953	-0.79345703	1.4038086	1539960538.108
-7.828515380000001	-1.9738769960000002	-1.829125998	-0.18310547	2.0141602	0.79345703	7.320092752000001	1.6437011780000002	-2.719165036	0	0	-0.18310547	9.77607428	-0.1196289038	0.9570312500000001	-0.18310547	-0.61035156	0.5493164	-8.21611322	-1.6748047120000003	1.2178222840000001	0.12207031	-0.30517578	0.36621094	3.5194824280000003	7.647875900000001	2.956030252	0.48828125	-0.24414062	0	-2.978759784	7.025805710000001	-0.057421875000000004	2.9907227	-4.699707	0.79345703	1539960538.148
-8.875268570000001	-2.036083966	-3.2323730040000007	-0.4272461	2.0141602	0.18310547	8.238842752000002	1.8410888580000002	-2.728735324	0	0.30517578	0	10.158886780000001	-0.10048827880000001	0.9582275360000001	-0.061035156	-0.6713867	0.5493164	-8.450586060000001	-1.6030273560000001	1.1675781250000001	-0.061035156	-0.36621094	0.4272461	3.446508786	7.4600586060000005	3.0002929320000002	0.48828125	-0.24414062	0.061035156	1.2058593750000002	7.964892572	0.0813476538	2.0141602	-7.3242188	-0.061035156	1539960538.187
-9.688745108	-2.516992212	-2.7646241	0.61035156	0.79345703	0.4272461	8.94584964	1.8506591460000001	-2.5313476440000002	-0.061035156	0.5493164	-0.061035156	10.319189300000001	-0.18901367800000002	1.073071286	0	-0.4272461	0.79345703	-9.03796376	-1.1723632788	1.2022705072	-0.061035156	-0.61035156	0.5493164	3.2838134000000005	7.454076980000001	2.7323242800000003	0.5493164	-0.48828125	0.24414062	11.66621106	8.87407248	0.6280517572	1.7089844	-2.6245117	1.8310547	1539960538.228
-10.834789840000001	-2.378222644	-3.198876996	0.30517578	0.48828125	1.159668	9.40163588	1.8542480040000002	-2.55288089	0	0.61035156	-0.18310547	10.484277160000001	-0.2344726538	0.9510498200000002	-0.061035156	-0.4272461	0.9765625	-9.33344748	-0.3804199280000001	1.5109130400000002	-0.12207031	-0.48828125	0.91552734	3.170166034	8.08811052	2.5803954680000003	0.7324219	-0.5493164	0.5493164	14.57438948	9.94953624	-1.37214357	-0.24414062	2.4414062	-0.36621094	1539960538.267
-12.7273188	-3.8125733800000003	-6.90378444	-1.5869141	0.4272461	-1.2207031	9.594238220000001	1.9690917540000001	-2.7478759000000004	0	0.4272461	-0.061035156	10.764209260000001	-0.1447509784	0.38999023560000007	-0.18310547	-0.7324219	1.0986328	-12.03227536	-0.26796875000000003	1.542016574	0.30517578	-0.9765625	1.2207031	3.69892572	10.023705580000001	2.396167032	1.2207031	-0.4272461	0.61035156	2.4978514400000003	9.87775908	-1.302758786	-0.9765625	1.8920898	-2.6245117	1539960538.307
-11.303735520000002	-7.488769568	-4.7073974640000005	0.24414062	-3.0517578	-0.36621094	10.18879442	1.585082968	-2.6198730040000004	-0.18310547	0.061035156	0.36621094	11.58964856	0.0765625	-0.30385742800000004	-0.30517578	-1.2207031	0.36621094	-14.239428420000001	-0.9905273560000001	1.8781738220000002	0.18310547	0.9765625	0.36621094	4.70859375	12.8122554	2.1437500000000003	1.0375977	0.18310547	-0.061035156	7.0030760800000005	11.371923920000002	3.1797364200000002	1.2207031	3.2958984	0.61035156	1539960538.348
-7.527050720000001	-4.8916259	-2.031298822	0.48828125	-0.6713867	1.0375977	11.154199280000002	0.7381103240000001	-2.519384784	0.24414062	-0.30517578	0.79345703	12.758423020000002	0.5024413940000001	-0.9630126800000001	-0.36621094	-1.7089844	-0.61035156	-11.676977340000002	-0.7046142572	0.802709964	-0.7324219	0.9765625	-0.18310547	4.507617212	13.324267180000001	2.47392572	0.7324219	0.7324219	-1.0375977	-1.5300537140000001	10.601513579999999	-0.7979248200000001	-2.2583008	-1.159668	-1.2817383	1539960538.387
-7.32966304	-3.70131839	-4.11882338	-0.24414062	2.319336	-0.79345703	11.245116820000002	-0.0454589856	-2.9464599640000007	0.18310547	0.12207031	0.7324219	13.236938400000001	0.9055908540000002	-1.9188476440000002	0.12207031	-0.24414062	-0.91552734	-10.770190200000002	0.416308606	-0.3971679712	-0.7324219	0.9765625	-0.18310547	3.3962646760000004	11.57170378	2.8316162140000003	0.7324219	0.7324219	-1.0375977	0.153125	9.503320288000001	-2.816064496	1.953125	-3.0517578	-1.5869141	1539960538.427
-8.646777160000001	-4.603320288000001	-5.28640126	0.30517578	0.4272461	0.30517578	10.51777356	-0.7213623200000001	-2.446411142	-0.061035156	0.18310547	-0.061035156	12.931884980000001	1.0096679712	-1.36018071	0.61035156	0.91552734	-0.7324219	-10.534521760000002	0.501245108	-0.324194339	-0.36621094	0.24414062	-0.36621094	2.2813232820000002	10.703198380000002	2.2573974640000003	-0.61035156	1.5258789	0.61035156	3.21203624	9.861010880000002	-1.55158696	0	0.61035156	-2.0751953	1539960538.467
-8.78076178	-3.617578076	-5.348608426	-0.61035156	0	0.4272461	9.97226538	-1.035986322	-1.814770468	0.36621094	0.4272461	-0.4272461	12.677075180000001	1.3063476440000001	-0.9965087860000001	0.48828125	0.91552734	-0.48828125	-9.77368161	0.30625	0.1124511682	-0.61035156	-0.30517578	-0.18310547	1.509716754	10.36584514	1.8578369600000002	-0.4272461	0.4272461	0.61035156	1.3015625000000002	9.9016848	-1.638916034	-0.18310547	-0.8544922	-2.380371	1539960538.507
-8.053417932	-3.440527356	-3.7635253600000005	0.8544922	-1.2207031	0.24414062	9.273632788	-0.8230468750000001	-2.3076415740000003	0.61035156	-0.12207031	-0.48828125	12.059789840000002	1.41640625	-1.374536142	0.5493164	0.30517578	-0.061035156	-9.506909440000001	0.5263671924000001	0.269165036	-0.61035156	-0.30517578	-0.18310547	1.5743163940000002	9.261669928000002	1.6544677520000002	-0.12207031	-0.30517578	0.4272461	1.2704589660000003	10.02729532	-1.7094971040000002	-0.30517578	-1.5869141	-2.5024414	1539960538.548
-6.90378444	-3.2228027160000003	-3.2658691100000006	0.8544922	0.24414062	0.18310547	8.76401358	-0.1112548822	-2.7311278960000003	0.7324219	-0.61035156	-0.5493164	10.911352340000002	1.052734375	-1.373339856	0.4272461	0.30517578	0.18310547	-9.08222644	0.8062988220000001	0.37084961060000005	-0.6713867	-0.30517578	0	1.9296142180000002	8.19816893	1.4965576080000003	-0.12207031	-0.30517578	0.4272461	2.256201178	9.449487320000001	-1.318310504	-0.24414062	-1.159668	-2.5634766	1539960538.587
-6.963598740000001	-2.9081787140000004	-3.4393310700000006	0.4272461	0.30517578	-0.12207031	8.30942392	0.723754892	-2.313623004	0.30517578	-0.6713867	-0.24414062	9.792822480000002	0.663940396	-0.8314209260000001	0.12207031	0.30517578	0.30517578	-8.63601088	0.6531738220000001	0.5132080072	0.061035156	0	-0.12207031	2.118627896	7.7974121400000005	1.546801718	0.12207031	0.48828125	0.36621094	2.665332068	8.8561277	-1.149633786	0.12207031	-0.48828125	-2.380371	1539960538.627
-6.877465560000001	-2.557666034	-3.8640135800000004	0.48828125	0	-0.30517578	8.30942392	0.723754892	-2.313623004	0.30517578	-0.6713867	-0.24414062	9.206640380000001	0.7058105432	-0.38400878600000005	-0.061035156	0.30517578	0.24414062	-8.356079074	0.416308606	0.61848143	0.061035156	0	-0.12207031	2.2753417540000003	7.872778060000001	1.739404254	0.12207031	0.48828125	0.36621094	2.310034146	8.640795926000001	-1.107763678	0.36621094	-0.12207031	-2.2583008	1539960538.667
-6.9803469400000004	-2.6772949280000002	-3.5972412140000003	0.48828125	1.0375977	-0.30517578	7.919433606	1.5527832460000002	-1.2501221040000001	-0.061035156	0.24414062	-0.12207031	9.096582068	0.732128894	-0.5849853534	0	0.48828125	0.12207031	-8.05102536	0.7716064300000001	0.7117919928	-0.061035156	0.30517578	-0.18310547	2.2346679320000002	7.835693390000001	1.7609375	-0.061035156	0.61035156	0.24414062	2.5265625000000003	8.442211960000002	-0.7141846040000002	0.5493164	0.36621094	-2.0751953	1539960538.707
-8.14672824	-2.996704074	-3.773095746	0.79345703	0.61035156	0.12207031	8.10844748	1.5910644960000002	-1.3685547120000001	-0.18310547	0.12207031	-0.24414062	9.226977340000001	0.657958966	-0.67709964	0.061035156	0.61035156	0.061035156	-8.06538089	1.227392572	0.7309326080000002	0.36621094	0	-0.18310547	2.031298822	8.009155252000001	1.4833984620000003	-0.4272461	0.5493164	0.48828125	2.6725097840000003	8.846557608000001	-0.01794433606	0.30517578	0.12207031	-1.7700195	1539960538.747
-8.86928714	-2.7646241	-4.55786142	0.91552734	-1.4648438	0.30517578	8.322582968	1.6317382200000001	-1.7477783540000003	-0.24414062	-0.4272461	-0.4272461	9.681567392	0.501245108	-0.49406739200000005	-0.18310547	0.48828125	0.061035156	-8.89321286	1.008471646	1.08383786	0.36621094	0	-0.18310547	2.313623004	8.81784694	1.39606929	-0.4272461	0.5493164	0.48828125	2.58278804	9.145629892	0.36367187500000003	-0.30517578	-0.24414062	-1.5258789	1539960538.787
-8.62763678	-2.3399413940000002	-4.27553714	-0.18310547	-1.7700195	0.061035156	8.769995108000002	1.7298339660000002	-2.0336913940000003	-0.4272461	-0.5493164	-0.61035156	10.539307100000002	0.6364257788	-0.42707518000000005	-0.5493164	0.36621094	0	-10.17683058	-0.10288086060000001	1.3637695680000002	0.9765625	-0.061035156	-0.8544922	2.851953076	9.782055710000002	1.75495607	-0.36621094	-0.18310547	0	2.215527356	9.201855432	-0.1985839856	-0.6713867	-0.30517578	-1.2207031	1539960538.827
-8.991308606	-3.0947998200000004	-3.6893554320000006	-0.24414062	0	0.30517578	9.177929712000001	1.8410888580000002	-2.1485351440000002	-0.4272461	-0.5493164	-0.61035156	11.077636780000002	0.735717752	-0.21533202880000002	-0.79345703	0.36621094	-0.061035156	-11.04892572	-0.6005371106	1.4391357820000001	0.9765625	-0.061035156	-0.8544922	3.8975097840000004	10.6421875	2.5074219240000004	-0.30517578	-0.4272461	-0.61035156	2.177246106	9.65883786	-0.60651857	-0.5493164	-0.48828125	-0.91552734	1539960538.867
-9.632519568000001	-3.7814697480000006	-4.9	0	0.24414062	0.36621094	9.58227536	1.6903564300000002	-2.54689946	-0.61035156	-0.79345703	-0.36621094	11.48078624	0.5048339856	0.0478515625	-0.79345703	0.48828125	-0.5493164	-12.17941942	-1.204663089	1.408032248	0.7324219	-0.061035156	-1.159668	4.757641574	11.260669420000001	3.125903354	-0.30517578	-0.4272461	-0.61035156	3.39746106	10.626635880000002	-0.270361322	-1.7700195	-1.2207031	-0.5493164	1539960538.907
-9.932788040000002	-4.713378894000001	-4.87368161	0.30517578	-0.061035156	0.4272461	10.26416034	1.3709472839999999	-3.172558606	-0.36621094	-0.9765625	0	12.07653804	0.47971191100000005	0.20097655760000002	-0.61035156	0.30517578	-1.159668	-12.017920320000002	-1.5958496400000002	0.8314209260000001	0.48828125	0.18310547	-1.0375977	4.117626996	10.693627700000002	3.216821286	-0.7324219	-0.18310547	-0.8544922	5.394067392	11.391064300000002	0.8206542932	-2.5024414	-0.5493164	0.8544922	1539960538.947
-9.211425720000001	-5.700317392	-3.1761474640000005	1.4648438	-2.9907227	0.61035156	10.843163940000002	0.693847644	-3.9477538940000003	-0.12207031	-0.79345703	0.4272461	12.525146760000002	0.8888427520000001	0.387597644	-0.48828125	0.12207031	-1.159668	-10.766601440000002	-0.37802735600000004	-0.02153320288	-0.18310547	0.6713867	-0.9765625	2.57680661	9.1193116	3.0708741	-0.91552734	-0.5493164	-0.61035156	7.070068390000001	11.3491938	2.9093750000000003	-2.746582	-0.061035156	3.479004	1539960538.987
-7.8943116	-4.52316893	-1.239355432	0.6713867	-1.5258789	0.30517578	10.5488768	0.17585449280000004	-3.8376952880000004	-0.4272461	-0.6713867	0.61035156	12.02390126	1.4176025360000002	0.6747070288	-0.7324219	0.061035156	-0.48828125	-9.589452880000001	-0.5813964856000001	-0.686669928	0.5493164	0.61035156	-0.5493164	1.4331542540000002	7.945751800000001	3.3005616	-0.91552734	-0.5493164	-0.61035156	4.183422824	11.97365764	1.693945288	-2.1972656	0.30517578	4.8217773	1539960539.027
-8.76521016	-2.895019568	-1.6484863220000001	-0.061035156	2.9907227	-0.12207031	9.8251223	0.324194339	-3.289794928	-0.7324219	0.24414062	0.61035156	10.95202626	2.003784146	0.7369140380000001	-1.0375977	0.18310547	0.24414062	-9.521264480000001	-2.0289062500000004	-0.43066405760000004	1.5869141	0.48828125	-0.18310547	1.294384784	8.181420926000001	4.02551268	-0.30517578	0	-0.24414062	0.02033691394	12.928296220000002	-1.2321777160000003	-1.5258789	0.18310547	4.638672	1539960539.067
-10.223486420000002	-3.78984375	-3.4225829680000004	0.6713867	1.7700195	-0.48828125	9.07504892	0.8433837860000001	-3.237158246	-0.79345703	0.79345703	0.79345703	10.179223740000001	2.35549321	0.5084228534	-0.9765625	0.30517578	0.24414062	-10.25458966	-2.136572284	-0.12919922120000002	1.0986328	0.36621094	0	2.0169433900000002	9.314306610000001	4.2875000000000005	0.36621094	-0.4272461	-0.5493164	-1.282421924	11.35397914	-1.369750998	-1.2817383	-0.12207031	4.5166016	1539960539.107
-9.4423098	-4.218115216	-2.8698974640000006	1.6479492	-2.9907227	-0.12207031	9.011645468000001	0.73332518	-3.544604532	-0.61035156	0.6713867	0.91552734	9.9698732	2.3973632200000004	0.4378417932	-0.7324219	0.24414062	-0.4272461	-9.593042032000001	-1.7310302520000003	0.050244139400000006	0.36621094	0.4272461	0.24414062	2.6390135800000003	9.797607428000001	3.9298096040000003	0.36621094	-0.4272461	-0.5493164	-0.4892822284000001	10.26057158	-1.318310504	-0.18310547	-2.6855469	3.479004	1539960539.147
-6.619067392	-3.593652356	-1.579101538	0.061035156	-0.061035156	-0.36621094	8.8728759	0.3182128894	-3.5745117800000004	-0.36621094	0.4272461	0.91552734	9.94953624	2.03488768	0.669921875	-0.5493164	-0.36621094	-1.159668	-9.25090306	-1.836303714	-0.026318359620000002	0.36621094	0.48828125	-0.061035156	2.628247104	8.791528060000001	3.7503662140000005	-0.36621094	-0.4272461	-0.9765625	0.3349609424	8.718554712000001	0.11843261780000001	0.6713867	-1.0986328	1.7089844	1539960539.187
-7.500732428000001	-3.39746106	-1.374536142	-0.24414062	2.746582	-0.48828125	8.500830072	0.002392578076	-3.275439496	-0.24414062	0.36621094	0.7324219	9.89929164	1.5336425720000002	0.907983426	-0.4272461	-0.61035156	-1.2207031	-8.936279254	-1.7417969240000002	-0.27275390380000003	0.36621094	0.48828125	-0.061035156	2.3542969240000002	7.74836412	3.39506839	-0.30517578	-0.48828125	-0.7324219	0.24165038940000003	7.413403060000001	0.32658691100000004	2.746582	1.5258789	0.91552734	1539960539.227
-8.61447734	-3.4058349640000003	-1.8985107820000002	1.5258789	-1.4038086	-0.061035156	8.05102536	0.04067382788	-2.942871106	-0.24414062	0.48828125	0.7324219	9.82392572	1.3171142180000002	0.9127685700000001	-0.4272461	-0.24414062	-0.9765625	-8.847753894	-1.9547363220000002	-0.3337646466	0.48828125	0.5493164	0.12207031	2.255004892	7.409814300000001	3.2909912140000004	-0.30517578	-0.48828125	-0.7324219	-1.796826178	8.151513580000001	-1.5862792540000001	1.0375977	-0.24414062	-0.61035156	1539960539.267
-7.24951178	-2.9440673920000004	-1.8458740020000002	0.18310547	-0.24414062	-0.30517578	8.033081070000001	0.06459961060000001	-2.5636474640000007	-0.18310547	0.5493164	0.8544922	9.673193390000002	1.337451178	0.7811767572	-0.36621094	-0.061035156	-0.6713867	-8.826220746	-2.45358876	-0.45100097840000003	0.24414062	0.6713867	0.18310547	2.3794189300000004	7.711279254	3.4907714660000004	0.36621094	0.061035156	-0.91552734	-2.400952176	7.229174820000001	-0.18901367800000002	1.953125	-1.953125	-0.6713867	1539960539.307
-7.6789795320000005	-3.4919677520000003	-2.1293945680000004	-0.79345703	3.0517578	-0.4272461	8.45297824	-0.06340332068	-2.4906739200000003	0.12207031	1.0986328	0.91552734	9.590649460000002	1.3864990020000003	0.41870117800000006	-0.18310547	0.061035156	-0.6713867	-8.865698380000001	-2.477514676	-0.454589856	0.24414062	0.6713867	0.18310547	2.5947509	8.033081070000001	3.7431884000000006	0.5493164	0.24414062	-0.8544922	1.75495607	9.35856929	1.7190673920000001	2.5024414	-2.5024414	-0.8544922	1539960539.347
-9.066674820000001	-3.4261719240000006	-2.7311278960000003	0.48828125	0	-0.18310547	8.96977536	-0.32658691100000004	-2.454785144	0.36621094	1.6479492	0.9765625	9.77966304	1.412817392	0.3732421924	0.18310547	-0.24414062	-0.8544922	-9.108544928	-2.2107422120000004	-0.5335449280000001	-0.18310547	0.4272461	0.4272461	2.4930663940000004	8.234057608	3.60202626	0.5493164	0.24414062	-0.8544922	4.196582068	10.31320836	0.8421875000000001	0.8544922	-2.1362305	-0.91552734	1539960539.387
-8.59414038	-3.39267572	-3.0565185700000006	-1.3427734	1.6479492	-0.48828125	9.310717752	-0.765625	-2.318408246	0.6713867	1.4648438	1.159668	10.033276260000001	1.4630615020000002	0.7285400360000001	0.4272461	-0.48828125	-0.91552734	-9.459057608	-1.7776855040000001	-0.734521466	-0.48828125	-0.061035156	1.0986328	2.1604980040000004	8.342919928	3.3771241	0.91552734	0.48828125	-0.4272461	6.784155252000001	10.064379500000001	-1.156811502	0	-1.5258789	-0.9765625	1539960539.427
-9.87177716	-4.794726440000001	-3.65944838	0	1.5869141	-1.0375977	9.53322734	-0.773999002	-1.95234375	0.9765625	1.8310547	1.4038086	10.256982820000001	1.64011232	0.56823732	0.5493164	-0.36621094	-0.8544922	-10.325171220000001	-1.287207068	-0.6555663939999999	-0.48828125	-0.061035156	1.0986328	2.020532248	8.87646466	3.14265126	1.159668	0.61035156	-0.18310547	5.014843750000001	11.1015625	1.9942138580000002	-2.8686523	1.4038086	-2.9296875	1539960539.467
-8.793920926	-3.968090854	-3.2275878600000003	-0.18310547	-1.953125	-0.8544922	9.535620108000002	-0.8960205072	-1.4546875000000001	1.159668	2.8076172	1.8920898	9.93039586	1.8793701080000003	-0.03588867212	0.7324219	-0.48828125	-1.0986328	-9.810766280000001	-0.6244628600000001	-0.9127685700000001	-0.8544922	0.36621094	1.3427734	2.3542969240000002	9.49733876	2.4930663940000004	1.159668	0.61035156	-0.18310547	6.688451980000001	10.16845746	-0.5203857428	0.18310547	1.953125	-1.4038086	1539960539.507
-6.901391574000001	-4.439428714000001	-3.33046875	-0.8544922	2.1972656	-1.2817383	8.883642572	-1.0922119110000001	-1.0898193390000002	0.7324219	1.3427734	2.2583008	9.797607428000001	2.215527356	0.002392578076	1.0375977	-0.12207031	-1.5258789	-10.1481205	0.135180661	-1.0862304712000002	-0.91552734	0.7324219	0.91552734	2.127001996	9.399243210000002	1.9858398560000001	0.8544922	1.2817383	-0.24414062	1.739404254	8.814257788	-0.2942871106	0.8544922	0.48828125	-0.7324219	1539960539.547
-8.70061052	-5.9479492800000004	-5.687158246000001	-0.30517578	0.8544922	-1.2817383	8.846557608000001	-1.062304712	-0.25959472840000003	0.79345703	1.7700195	2.1972656	9.795214660000001	2.5995362400000004	-0.270361322	0.61035156	0.5493164	-1.7700195	-10.844360520000002	1.106567392	-1.052734375	-1.2207031	0.6713867	0.79345703	1.6090087860000002	10.4208741	1.343432608	0.9765625	2.8686523	-0.24414062	2.8220459260000004	10.1325679	0.0095703125	0	1.3427734	-1.0986328	1539960539.587
-8.50561502	-5.267260880000001	-5.148827880000001	-1.0986328	-4.0283203	-0.61035156	8.866894568000001	-1.358984424	-0.3911865216	0.61035156	2.746582	2.6855469	9.922021760000002	2.988330072	-0.6962402160000001	0.30517578	0.9765625	-2.4414062	-10.857519960000001	1.0264160340000001	-0.9905273560000001	-1.2817383	0.8544922	0.61035156	1.7824707460000002	11.381494600000002	0.9582275360000001	0.9765625	2.8686523	-0.24414062	1.8913329680000002	10.05839856	-0.75366214	-0.12207031	0.6713867	-0.61035156	1539960539.627
-7.379907248	-4.49326178	-3.3627685700000005	-0.6713867	1.5258789	-0.91552734	8.2938723	-2.020532248	-0.0765625	0.18310547	2.4414062	3.6010742	10.230663940000001	3.665429712	-0.860131839	0.5493164	1.3427734	-3.1738281	-10.308423020000001	0.7034179712000002	-1.008471646	-0.9765625	1.0375977	0.18310547	1.435546924	11.230761780000002	1.191503894	1.159668	2.8076172	-0.6713867	0.8374023560000001	9.749755890000001	-1.77290036	0.30517578	-0.36621094	-0.79345703	1539960539.667
-7.51508786	-4.665527356	-4.334155252	0.18310547	0.5493164	-1.0986328	7.833300720000001	-2.66772464	-0.12202148560000001	0.061035156	1.4038086	4.1503906	10.18640126	4.39995108	-0.9522461060000001	0.61035156	0.18310547	-3.6621094	-9.81435504	0.86850589	-1.15441893	-0.9765625	1.0375977	0.18310547	1.076660144	10.21511232	1.52526857	1.2817383	2.9907227	-0.61035156	1.81118161	9.80957068	-1.5121094240000001	0.48828125	-0.061035156	-1.2207031	1539960539.707
-6.7363034200000005	-4.85214856	-4.301855432000001	-0.18310547	-0.8544922	-1.3427734	8.47929712	-3.1916992800000004	0.154321286	-0.24414062	2.1972656	4.0893555	10.4723143	4.763623004	-0.8840576080000001	0.79345703	0.24414062	-3.8452148	-9.32746556	1.2058593750000002	-1.4750244600000002	-1.0375977	1.0375977	0	0.9953125	9.484179712000001	1.287207068	1.2817383	2.9907227	-0.61035156	2.21433107	9.527246106	-1.008471646	0.5493164	1.159668	-1.2207031	1539960539.747
-6.74348143	-5.58308107	-3.721655252	-0.24414062	0.79345703	-1.159668	8.47451178	-3.3783202880000003	0.1447509784	-0.24414062	3.7231445	3.9672852	9.790429712	5.005273560000001	-0.5084228534	0.5493164	1.4038086	-3.7841797	-9.136059800000002	1.4630615020000002	-1.9427734620000003	-0.7324219	1.3427734	0	0.7512695288	9.024804712	0.8565429712000001	0.61035156	3.3569336	-0.24414062	1.459472644	9.41599092	-0.8960205072	0.18310547	0.48828125	-0.91552734	1539960539.787
-8.06538089	-6.151318390000001	-3.98483876	0.61035156	-0.36621094	-0.48828125	7.572509980000001	-3.7563476440000003	0.5203857428	-0.18310547	2.2583008	3.479004	8.968579074	5.383300720000001	0.1315917932	0.6713867	0.61035156	-3.8452148	-9.136059800000002	1.4630615020000002	-1.9427734620000003	-0.7324219	1.3427734	0	0.4605712860000001	9.354980432000001	0.4761230432	0.61035156	3.3569336	-0.24414062	1.6305420320000001	9.581079074	-0.6723144568000001	0.24414062	-0.79345703	-0.5493164	1539960539.827
-7.930200180000001	-5.819946580000001	-4.32817392	0.7324219	-1.2817383	-0.18310547	7.49714357	-4.441821286	0.9737792932	-0.30517578	1.4038086	3.479004	9.00566394	6.17045926	0.3349609424	0.7324219	0.12207031	-4.1503906	-9.7748777	1.7465820680000002	-2.107861322	-0.36621094	1.2817383	-0.061035156	0.26677246400000004	10.10864218	0.4713378894	0.48828125	3.479004	0	2.6402099640000003	9.721044928000001	-0.19738769960000002	-0.12207031	-0.48828125	-0.36621094	1539960539.867
-7.104760880000001	-4.76721196	-3.7503662140000005	0.61035156	-1.0375977	-0.48828125	7.65146466	-5.522070288000001	1.66044928	-0.5493164	1.2207031	3.4179688	9.49494658	7.422973740000001	0.6077148560000001	0.12207031	1.2207031	-4.0283203	-10.14213858	0.2954833966	-2.159301718	0.24414062	1.7089844	-0.4272461	0.10527343750000001	10.5488768	0.8314209260000001	0.8544922	3.4179688	-0.4272461	2.600732428	9.65883786	-0.7608398560000001	-0.061035156	0.24414062	-0.061035156	1539960539.907
-6.945654254	-4.82702626	-3.37233876	0.8544922	0.8544922	-0.91552734	7.437329074000001	-6.500634980000001	1.8159667540000002	-0.8544922	0.12207031	3.3569336	9.351391574	8.28071286	0.2536132788	-0.24414062	0.7324219	-3.7231445	-10.14213858	0.2954833966	-2.159301718	0.24414062	1.7089844	-0.4272461	-0.19738769960000002	10.09428714	1.732226538	0.8544922	3.4179688	-0.4272461	1.56953125	9.80957068	-1.353002896	-0.12207031	-0.061035156	-0.061035156	1539960539.947
-7.31889676	-5.542407248	-3.7982177520000002	0.5493164	-0.061035156	-0.79345703	7.7148682100000014	-7.065283246000001	1.892529254	-0.91552734	1.159668	3.1738281	9.165966754000001	8.3536866	0.6974365020000001	-0.061035156	1.6479492	-2.8686523	-9.14682608	0.12919922120000002	-2.828027356	-0.4272461	1.953125	-0.24414062	-0.571826178	9.553564300000001	2.04924321	1.0375977	2.380371	-0.79345703	1.053930661	9.657641574000001	-1.21901857	-0.18310547	-0.30517578	-0.18310547	1539960539.987
-7.50910643	-5.7278320680000006	-3.434545926	0.79345703	-0.7324219	-0.48828125	7.02460962	-7.21481929	1.9930175720000003	-0.4272461	1.2817383	2.5024414	8.274731430000001	8.27592752	1.282421924	-0.18310547	1.2817383	-2.0751953	-8.936279254	0.44143066100000006	-3.0672851440000004	-0.061035156	1.4648438	0	-0.88645018	9.360961960000001	1.246533246	0.5493164	2.4414062	-0.8544922	1.4798096040000002	9.51169429	-0.9295165740000001	-0.18310547	-0.61035156	-0.18310547	1539960540.027
-7.309326080000001	-5.23735324	-3.202465854	0.8544922	-0.5493164	-0.79345703	6.87148462	-7.38947734	1.8781738220000002	-0.48828125	0.4272461	1.953125	7.69572734	8.158691394	1.4415283540000001	-0.18310547	0.4272461	-1.7089844	-9.00207518	0.37802735600000004	-3.2682617800000004	-0.061035156	1.4648438	0	-1.152026358	9.38010234	0.8266357428000001	0.4272461	0.9765625	-0.6713867	2.121020468	9.46503894	-0.8146728240000001	-0.18310547	-0.4272461	-0.12207031	1539960540.067
-7.3595702880000005	-5.264868210000001	-3.1366699280000003	0.7324219	-0.36621094	-0.79345703	6.7063967600000005	-7.346411240000001	1.9164550720000002	-0.5493164	0.4272461	1.3427734	7.431347840000001	8.24960962	1.2333740020000001	-0.30517578	0.5493164	-1.4038086	-9.0858152	0.14235839660000002	-3.5577635800000005	0.12207031	1.3427734	0.061035156	-0.7393066100000001	9.62893071	1.1352783540000002	0.4272461	0.9765625	-0.6713867	2.0121582460000003	9.595434800000001	-0.8206542932	-0.12207031	-0.18310547	-0.061035156	1539960540.107
-7.638305710000001	-5.730224640000001	-3.0613037140000006	0.4272461	-0.30517578	-0.61035156	6.35109874	-7.298559800000001	1.695141574	-0.48828125	0.5493164	0.91552734	7.030590560000001	8.34411592	1.387695288	-0.36621094	0.7324219	-1.159668	-8.991308606	0.0418701178	-3.8364991	0	1.2207031	0	-0.5072265576	9.9866214	1.4247802520000001	0.48828125	0.9765625	-0.7324219	1.6305420320000001	9.427954074	-0.8816650360000001	-0.12207031	-0.4272461	-0.18310547	1539960540.147
-7.762719748	-5.79123552	-2.906982428	0.61035156	-0.6713867	-0.4272461	6.113037140000001	-7.4875733800000015	1.9810547120000002	-0.61035156	0.30517578	0.79345703	6.780566394000001	8.679076980000001	1.409228534	-0.24414062	0.12207031	-1.0375977	-9.00327176	0.12321777160000001	-4.00517572	0	1.2207031	0	-0.6723144568000001	10.20673822	1.2333740020000001	0.48828125	0.9765625	-0.7324219	2.112646466	9.523657248000001	-0.9175537140000001	0	-0.36621094	-0.24414062	1539960540.187
-7.340429712000001	-5.6405027	-2.634228534	0.48828125	-0.061035156	-0.48828125	5.964697480000001	-7.67180162	1.961914038	-0.48828125	0.36621094	0.7324219	6.988720746000001	8.7795652	1.5216797120000003	-0.18310547	0.48828125	-0.9765625	-8.954223740000002	0.11723633180000001	-4.189404254	0	1.0375977	0	-0.8828613220000001	10.163672120000001	1.1257080072	0.30517578	0.91552734	-0.6713867	2.5134033540000003	9.60141574	-0.723754892	-0.12207031	-0.061035156	-0.18310547	1539960540.227
-7.491162140000001	-5.589062500000001	-2.634228534	0.30517578	0.12207031	-0.4272461	5.991015380000001	-7.710082968000001	1.85544429	-0.4272461	0	0.61035156	6.926513580000001	8.81066893	1.524072284	-0.12207031	0.6713867	-0.79345703	-8.76401358	0.057421875000000004	-4.269555710000001	0.18310547	1.0375977	0	-0.965405252	10.06677266	1.09819339	0.12207031	0.36621094	-0.5493164	2.377026358	9.471020468	-0.6806884980000001	-0.12207031	0	-0.18310547	1539960540.267
-7.583276260000001	-5.63452176	-2.819653354	0.061035156	-0.36621094	-0.36621094	5.921630890000001	-7.6143798920000005	1.9044922120000003	-0.24414062	-0.30517578	0.36621094	6.688451980000001	8.79990216	1.6090087860000002	-0.12207031	0	-0.61035156	-8.56782248	-0.01076660144	-4.419091754000001	0.18310547	1.0375977	0	-1.1723632788	9.89091754	1.091015625	0.061035156	0.12207031	-0.5493164	2.19997554	9.410009980000002	-0.73332518	-0.12207031	0.061035156	-0.12207031	1539960540.307
-7.4014402	-5.83071286	-2.642602536	-0.24414062	-0.4272461	-0.4272461	6.74348143	-7.469628894	1.906884784	-0.061035156	-0.24414062	-0.30517578	7.122705072	8.710180710000001	1.8757812500000002	-0.36621094	-0.30517578	-0.18310547	-8.686254892000001	-0.0861328125	-4.51120607	0.061035156	0.5493164	-0.061035156	-1.0993896760000001	9.942358720000001	1.0934082068000002	0.061035156	0.12207031	-0.5493164	2.2215087860000002	9.45427266	-0.49645996400000003	-0.18310547	0.12207031	-0.18310547	1539960540.347
-7.55097644	-6.184814300000001	-2.428466754	0.12207031	-0.5493164	-0.24414062	6.05561502	-7.503125000000001	2.0528320680000003	-0.30517578	0	-0.24414062	6.500634980000001	8.766406250000001	1.680786142	-0.12207031	-0.061035156	-0.061035156	-8.686254892000001	-0.0861328125	-4.51120607	0	0.36621094	-0.12207031	-0.7464843750000001	10.233057100000002	1.3051513580000003	0	-0.18310547	-0.4272461	2.2071533540000003	9.680371106	-0.423486322	-0.12207031	-0.061035156	-0.061035156	1539960540.387
-7.510302520000001	-6.090307608000001	-2.575610324	0.061035156	-0.36621094	-0.061035156	6.342724640000001	-7.766308606000001	1.982250998	-0.36621094	0.36621094	-0.12207031	6.628637680000001	8.851342752	2.1485351440000002	-0.18310547	-0.61035156	-0.12207031	-8.8979982	-0.026318359620000002	-4.565038940000001	-0.061035156	0.24414062	-0.12207031	-0.7464843750000001	10.233057100000002	1.3051513580000003	-0.24414062	-0.24414062	-0.4272461	1.975073282	9.69233426	-0.57421875	-0.24414062	-0.061035156	0	1539960540.427
-7.29138179	-6.06638179	-2.719165036	-0.12207031	-0.061035156	-0.061035156	6.225488220000001	-7.8237304320000005	1.7669189300000003	-0.61035156	1.3427734	-0.061035156	6.627441394000001	8.95183107	2.259790036	-0.12207031	-0.61035156	-0.18310547	-8.84057608	0.01674804712	-4.66672374	-0.061035156	0.061035156	-0.061035156	-1.509716754	10.28330072	1.214233426	-0.18310547	0.18310547	-0.5493164	2.19997554	9.640893570000001	-0.648388678	-0.18310547	-0.061035156	-0.061035156	1539960540.467
-7.221997300000001	-6.10466304	-2.7323242800000003	-0.12207031	-0.18310547	0.12207031	5.736206070000001	-7.920629892	1.6161865020000004	-0.61035156	0.4272461	-0.24414062	6.64060054	9.020019568	2.30883786	-0.061035156	-0.18310547	0.12207031	-8.70061052	0.1674804712	-4.769604532000001	0	-0.12207031	-0.061035156	-2.02292482	10.200757280000001	0.9187500000000001	-0.4272461	-0.48828125	-0.30517578	2.53254393	9.67917482	-0.6244628600000001	-0.30517578	0.18310547	0.12207031	1539960540.507
-7.199267572	-6.272143570000001	-2.886645468	-0.24414062	0.18310547	0.18310547	5.853442392	-8.05222194	1.491772464	0	-0.7324219	-0.4272461	6.8032959260000005	9.72822284	2.259790036	-0.9765625	0.48828125	0.36621094	-8.601318390000001	0.3229980432	-4.858129892000001	0.48828125	-0.48828125	-0.061035156	-2.02292482	10.200757280000001	0.9187500000000001	-0.48828125	-1.0375977	-0.18310547	2.2083496400000002	9.52604982	-0.900805661	-0.4272461	0.12207031	0.24414062	1539960540.547
-7.36794429	-6.808081070000001	-3.1390625	-0.061035156	-0.12207031	0.48828125	6.0484375	-8.23046875	1.184326178	0.5493164	0.24414062	-0.7324219	6.2948732000000005	10.11701628	2.245434604	-1.4648438	0.61035156	0.5493164	-8.57380342	0.707006839	-4.801904254000001	1.0375977	-0.79345703	-0.12207031	-3.39267572	10.925708360000002	0.5778076080000001	-0.48828125	-2.0141602	-0.36621094	2.0253173920000003	9.581079074	-0.839794928	-0.4272461	-0.061035156	0.24414062	1539960540.587
-7.263867212	-7.145434800000001	-3.0433594240000006	0.30517578	-0.24414062	0.79345703	6.494653060000001	-8.405126800000001	1.565942392	2.0751953	2.4414062	-1.6479492	5.285205072	10.654150360000001	2.173657248	-1.4038086	0.79345703	0.36621094	-8.57978534	1.239355432	-4.618872104	1.4038086	-1.2207031	-0.12207031	-3.512304712	11.10275908	0.4438232428	-0.7324219	-3.8452148	-0.24414062	2.19638678	9.673193390000002	-0.734521466	-0.48828125	-0.12207031	0.48828125	1539960540.627
-7.18371556	-7.54738768	-2.7706054320000004	0.91552734	-0.36621094	1.0375977	5.9993894800000005	-7.261474640000001	2.7885498200000005	2.0751953	2.4414062	-1.6479492	4.579394568	10.851538040000001	1.909277356	-1.2207031	1.2207031	0.24414062	-9.265259080000002	1.7669189300000003	-4.075756790000001	2.0751953	-1.5258789	-0.061035156	-3.3352538940000005	10.96398912	0.617285144	-1.5869141	-5.065918	-0.12207031	2.0468505400000003	9.8334964	-0.7476806610000001	-0.30517578	-0.12207031	0.61035156	1539960540.667
-6.760229532	-7.686157248	-2.2609863220000004	1.7700195	0.36621094	1.3427734	6.60231929	-6.340332068	2.5229737400000003	-0.8544922	1.4038086	-3.2958984	4.109252896	10.73310504	1.5085204680000002	-1.0986328	0.61035156	-0.12207031	-9.28200679	1.808789038	-3.71328125	2.6245117	-1.4038086	-0.12207031	-2.878271466	10.851538040000001	0.7680175720000001	-1.6479492	-5.7373047	-0.48828125	1.8255371400000002	10.146923920000003	-0.49765625	-0.5493164	-0.18310547	0.8544922	1539960540.707
-6.652563400000001	-7.1717527	-1.832714856	2.6245117	0.5493164	1.6479492	7.071264480000001	-5.700317392	1.9858398560000001	-0.8544922	1.4038086	-3.2958984	3.7204589660000003	10.340722840000002	1.168774411	-0.91552734	-0.36621094	-0.8544922	-9.28200679	1.808789038	-3.71328125	3.4179688	-1.2817383	-0.18310547	-2.5433105040000004	10.50461412	0.79194339	-1.7089844	-5.92041	-0.91552734	1.312329074	10.096679320000002	0.26796875000000003	-0.7324219	-0.8544922	1.0986328	1539960540.747
-6.6358152	-6.078344748	-1.3793212860000001	3.0517578	0.7324219	1.8310547	6.988720746000001	-4.902392572	1.6736084260000001	-2.0751953	3.6621094	-3.9672852	3.61638179	9.917236420000002	0.732128894	-0.7324219	-1.3427734	-1.5869141	-9.048730432000001	1.3470214660000002	-3.237158246	4.211426	-1.0986328	-0.24414062	-2.5433105040000004	10.50461412	0.79194339	-1.953125	-5.9814453	-1.2207031	0.7680175720000001	9.687548920000001	0.32778320680000006	-0.8544922	-2.1362305	1.4038086	1539960540.787
-7.24951178	-5.523266574	-1.4546875000000001	3.0517578	1.953125	1.5258789	6.67648912	-4.22888179	1.31352536	-4.8217773	2.5634766	-3.112793	4.2061523560000005	9.144433606	0.6017333966	-1.159668	-1.3427734	-2.0751953	-9.423168930000001	-1.5336425720000002	-2.516992212	4.8828125	-1.3427734	-0.24414062	-1.801611322	8.789135880000002	1.8578369600000002	-1.7700195	-6.225586	-1.4648438	0.462963858	9.624145468	-0.2763427716	-1.0986328	-3.540039	1.3427734	1539960540.827
-7.803393570000001	-5.986230432000001	-1.8662109620000003	3.3569336	2.746582	1.2817383	7.155004892	-4.294677716000001	0.5120117212	-4.9438477	3.112793	-1.8310547	4.647582968	8.548681610000001	0.893627896	-1.4648438	-1.159668	-2.4414062	-9.423168930000001	-1.5336425720000002	-2.516992212	4.760742	-1.2817383	0.061035156	-1.33386232	8.968579074	2.282519568	-1.4038086	-6.4697266	-1.7089844	0.05502929712000001	10.4208741	-0.46774902160000004	-1.7089844	-4.272461	0.6713867	1539960540.867
-7.549780252000001	-6.151318390000001	-1.9989990020000004	3.6621094	2.1972656	1.5258789	7.544995108000001	-4.842578076	0.649584964	-4.9438477	2.5634766	-0.79345703	4.866503894	8.65634784	1.1879150360000001	-1.4648438	-1.0375977	-2.9907227	-9.997387680000001	-2.3973632200000004	-2.0887207460000004	4.3945312	-0.8544922	0.30517578	-1.33386232	8.968579074	2.282519568	-0.7324219	-6.164551	-1.953125	0.2942871106	10.771386780000002	0.20935058900000003	-2.380371	-4.8217773	0.5493164	1539960540.907
-6.828417932000001	-5.467040740000001	-1.9379882200000003	3.2348633	2.5024414	1.4648438	8.400341754000001	-5.406030252000001	1.13647464	-5.1879883	2.5634766	-0.30517578	4.8617187500000005	8.903979532000001	1.378125	-1.4648438	-1.8920898	-3.6621094	-9.181518570000001	-1.70471196	-1.676000998	4.1503906	-0.61035156	0.5493164	-0.8254394568000001	9.19467752	2.5612548920000004	-0.061035156	-6.652832	-2.0141602	-1.1352783540000002	10.528539840000002	0.734521466	-3.2958984	-5.859375	-0.061035156	1539960540.947
-7.070068390000001	-5.09738768	-1.927221646	2.9296875	3.2348633	1.4038086	8.728125	-5.48618161	1.3805175720000002	-5.1879883	2.5634766	-0.30517578	4.9442626800000005	8.86091304	1.561157248	-1.5258789	-3.6010742	-3.8452148	-9.181518570000001	-1.70471196	-1.676000998	4.5166016	-0.91552734	0.91552734	-1.211840854	8.597729532	2.6641358800000003	-0.18310547	-6.4697266	-1.8920898	-1.1508300720000002	9.957910340000002	0.949853534	-3.540039	-7.9345703	-0.4272461	1539960540.987
-7.78544928	-5.05192842	-2.1892089660000003	3.1738281	2.4414062	1.4648438	8.23645018	-5.3139157400000006	1.437939496	-5.1879883	3.3569336	-0.24414062	5.20026857	8.70061052	1.7872558900000002	-1.6479492	-4.4555664	-3.540039	-9.05231929	-1.52526857	-1.526464856	4.8828125	-1.0986328	1.0986328	-1.211840854	8.597729532	2.6641358800000003	-0.24414062	-6.3476562	-1.6479492	-0.37802735600000004	10.50222194	-0.02153320288	-3.8452148	-9.033203	-0.61035156	1539960541.027
-7.96967752	-5.301952880000001	-2.076757788	3.3569336	2.5024414	1.4648438	7.756738220000001	-5.230175720000001	1.6305420320000001	-5.126953	3.9672852	0	5.120117212	8.892016574000001	1.656860324	-1.953125	-4.8828125	-3.1738281	-9.750951980000002	-1.8650146760000001	-0.793139676	5.126953	-0.91552734	1.159668	-1.622167932	8.828613220000001	2.3519042540000004	-0.24414062	-6.958008	-1.3427734	-0.285913089	10.2163089	-0.765625	-3.7841797	-9.155273	-0.24414062	1539960541.067
-7.809375	-5.6165769800000005	-1.4786132200000002	3.9672852	2.746582	1.5258789	7.093994110000001	-5.2170165740000005	1.617382788	-4.8828125	4.5776367	0.5493164	4.828222644	9.16118161	1.400854532	-2.1972656	-5.7373047	-2.9907227	-9.750951980000002	-1.8650146760000001	-0.793139676	5.3100586	-0.91552734	1.0986328	-1.2106445288	9.171948380000002	2.381811502	0.18310547	-7.019043	-1.4038086	0.775195288	9.962695680000001	-1.892529254	-3.0517578	-9.094238	0.5493164	1539960541.107
-7.430151260000001	-5.2911866000000005	-1.6114013580000002	4.3945312	3.7231445	1.7089844	6.65615216	-5.300756789999999	1.6520751800000002	-4.5776367	4.5776367	1.159668	4.6069091460000005	9.33344748	1.0575195288	-2.380371	-6.8359375	-2.8686523	-9.677978240000002	-1.6030273560000001	-0.43664550720000006	5.3100586	-0.5493164	0.9765625	-0.900805661	9.26047374	2.54689946	0.7324219	-7.2021484	-1.6479492	2.566040036	9.38488768	-2.600732428	-3.0517578	-7.446289	-0.18310547	1539960541.147
-7.63591304	-5.207446580000001	-2.0157471040000003	4.272461	3.540039	1.8310547	6.470727340000001	-5.4718260800000005	1.6724121400000003	-4.333496	4.1503906	1.8920898	4.5243652160000005	9.21501448	0.8661132788	-2.1972656	-7.5683594	-2.6245117	-9.557153060000001	-1.553979532	-0.308642572	5.6152344	-0.30517578	0.91552734	-0.6818847840000001	9.164770468	2.6605469240000006	0.79345703	-7.080078	-1.7700195	2.4165038940000003	7.98044429	-2.5409179320000006	-2.0141602	-8.178711	-0.4272461	1539960541.187
-8.027099640000001	-5.139257788	-1.818359424	4.699707	2.5024414	2.1362305	6.000586060000001	-5.7098876800000005	1.4810058900000003	-3.6621094	4.211426	2.4414062	4.608105432	9.089404254	0.8649169928000001	-1.7700195	-6.958008	-2.2583008	-9.557153060000001	-1.553979532	-0.308642572	5.79834	-0.30517578	0.91552734	-0.5443115216000001	9.253295926000002	2.61867662	0.6713867	-6.713867	-1.7089844	4.719360324	7.036572480000001	-2.592358426	-0.4272461	-7.6293945	0.12207031	1539960541.227
-8.797509980000001	-4.4166992800000004	-1.9726807100000001	4.760742	4.5776367	2.0751953	6.09628894	-6.15729982	1.412817392	-2.9296875	5.7373047	3.0517578	4.49086911	9.157592752000001	0.8613281250000001	-1.2817383	-5.6762695	-2.0141602	-9.557153060000001	-1.553979532	-0.308642572	5.79834	-0.30517578	0.91552734	-0.30744628600000007	9.58586412	2.7251464660000004	0.4272461	-6.4086914	-1.5258789	5.736206070000001	7.4720217600000005	-2.3423339660000004	1.0986328	-5.432129	-0.4272461	1539960541.267
-9.31311052	-3.47402356	-2.9632079680000003	5.1879883	3.112793	1.953125	5.46345198	-6.89660643	1.1424560700000002	-2.5634766	4.8217773	3.7841797	4.389184604	9.48776857	0.9354980432000001	-0.91552734	-5.126953	-2.0141602	-9.837085159999999	-2.04326178	0.324194339	5.79834	-0.30517578	0.91552734	-0.2990722644	10.072753600000002	2.68327626	0.48828125	-6.0424805	-1.5869141	6.4204834260000005	9.9794429	-0.991723642	2.0141602	-2.0141602	-1.4648438	1539960541.307
-8.920727340000001	-4.035082968	-3.47163089	4.1503906	4.211426	1.4038086	5.660839660000001	-7.950537140000001	1.129296875	-2.1362305	3.9672852	4.638672	4.40832518	9.753344748	1.197485324	-0.48828125	-4.9438477	-2.1972656	-9.837085159999999	-2.04326178	0.324194339	5.493164	-0.61035156	0.79345703	-0.18422851440000002	10.34670378	2.241845746	0.24414062	-6.591797	-1.5869141	4.580590854	11.35876448	2.6940429320000003	0.12207031	-0.61035156	-1.0986328	1539960541.347
-7.504321580000001	-4.447802716000001	-3.58288588	3.7231445	2.380371	2.0141602	5.7936277	-8.662329074	0.7572509980000001	-1.7089844	3.4179688	4.8828125	4.5435058900000005	9.87536592	1.373339856	-0.24414062	-4.5776367	-2.319336	-9.124096940000001	-1.21303714	0.1268066394	5.1879883	0.18310547	0.61035156	-0.05144042932000001	10.018921220000001	1.66403804	0.24414062	-6.591797	-1.5869141	1.7633300720000002	9.268847840000001	0.6268554712000001	0.91552734	-2.6855469	-0.36621094	1539960541.387
-6.35109874	-4.55546875	-3.188110324	4.0893555	3.90625	2.1362305	5.433544928000001	-8.606103240000001	0.46535643000000004	-1.4038086	2.0751953	4.211426	4.61169429	9.4686277	1.19270018	-0.48828125	-4.333496	-2.4414062	-9.197070288	0.11005859620000001	-0.24165038940000003	5.004883	-0.18310547	0.36621094	-0.5598632788000001	9.395654254	1.3769287140000002	-0.061035156	-6.286621	-1.5869141	2.2286865020000004	8.4733152	-2.2430420320000004	1.0375977	-5.432129	-0.12207031	1539960541.427
