# Supplementary material for: A deep learning approach for lower back-pain risk prediction during manual lifting
Source: PLoS One. 2021 Feb 19;16(2):e0247162. doi: 10.1371/journal.pone.0247162 (PMC7894914; doi:10.1371/journal.pone.0247162)
Supplement: S1 Data — (ZIP) [file pone.0247162.s001.zip › source-used/Subject_01_P2_Zone06_T1.csv]

Side_A_x	Side_A_y	Side_A_z	Side_G_x	Side_G_y	Side_G_z	LtWt_A_x	LtWt_A_y	LtWt_A_z	LtWt_G_x	LtWt_G_y	LtWt_G_z	RtWt_A_x	RtWt_A_y	RtWt_A_z	RtWt_G_x	RtWt_G_y	RtWt_G_z	Back_A_x	Back_A_y	Back_A_z	Back_G_x	Back_G_y	Back_G_z	UArm_A_x	UArm_A_y	UArm_A_z	UArm_G_x	UArm_G_y	UArm_G_z	Thig_A_x	Thig_A_y	Thig_A_z	Thig_G_x	Thig_G_y	Thig_G_z	Time_stp
-9.152807608000002	-2.698828076	-2.55048822	-0.061035156	-0.12207031	-0.061035156	2.633032248	-8.825024460000002	0.9785644568000001	-0.12207031	0	0	2.496655252	9.564331070000001	3.16298822	0	0	-0.061035156	-9.713867212	-0.42707518000000005	0.71538089	-0.061035156	0	-0.061035156	0.7117919928	9.71027806	2.045654254	0	0.061035156	-0.12207031	1.542016574	9.759326080000001	0.288305661	-0.061035156	0	-0.061035156	1539961336.122
-9.18391124	-2.7131836060000003	-2.5265625000000003	-0.061035156	-0.18310547	-0.061035156	2.633032248	-8.825024460000002	0.9785644568000001	0	-0.061035156	-0.061035156	2.48588858	9.56672374	3.1797364200000002	-0.061035156	0	-0.061035156	-9.7318116	-0.424682608	0.707006839	0	0	-0.061035156	0.6675292932	9.6983152	2.01096196	-0.061035156	0.061035156	-0.061035156	1.5970459260000003	9.77368161	0.2895019568	-0.061035156	-0.061035156	-0.12207031	1539961336.162
-9.136059800000002	-2.702417032	-2.4751221040000004	-0.061035156	-0.12207031	-0.061035156	2.57680661	-8.864501800000001	0.931909146	0.18310547	-0.12207031	-0.18310547	2.4930663940000004	9.62055661	3.16298822	-0.061035156	-0.12207031	-0.061035156	-9.72224092	-0.416308606	0.708203125	0	0	-0.061035156	0.5778076080000001	9.724634080000001	1.98464357	0	0	-0.061035156	1.620971646	9.77368161	0.32180175720000004	-0.061035156	0	-0.061035156	1539961336.202
-9.12648912	-2.7143798920000006	-2.4571777160000003	0	0	-0.061035156	2.8698974640000006	-8.81665036	1.1675781250000001	0.24414062	-0.12207031	-0.12207031	2.5421141200000004	9.61936052	3.10317392	-0.12207031	-0.061035156	-0.061035156	-9.69472644	-0.42707518000000005	0.678295926	0	-0.061035156	-0.061035156	0.569433606	9.753344748	2.024121106	0	-0.061035156	0	1.540820288	9.770092752000002	0.28471679320000004	-0.061035156	0	-0.061035156	1539961336.242
-9.16118161	-2.746679712	-2.4751221040000004	0	-0.12207031	-0.061035156	2.68566893	-8.742480432	1.2202148560000001	-0.12207031	-0.061035156	-0.061035156	2.5098144959999997	9.56911592	3.075659146	-0.061035156	-0.061035156	0	-9.721044928000001	-0.3971679712	0.678295926	0	-0.061035156	-0.061035156	0.5993408246	9.73540036	2.0528320680000003	-0.061035156	0	0	1.526464856	9.755737320000001	0.32539062500000004	-0.061035156	0	-0.061035156	1539961336.282
-9.155200180000001	-2.77419429	-2.4571777160000003	0	-0.061035156	-0.061035156	2.665332068	-8.795117212000001	0.9486572480000001	-0.12207031	0.061035156	-0.18310547	2.47871106	9.56911592	3.064892572	-0.061035156	-0.061035156	0	-9.75214856	-0.40075683900000003	0.6890625	0	-0.061035156	-0.061035156	0.5813964856000001	9.718652160000001	2.0097655760000004	-0.061035156	0	0	1.567138678	9.77248552	0.2978759784	-0.061035156	0	-0.061035156	1539961336.322
-9.164770468	-2.7454834260000003	-2.47033696	0	-0.12207031	-0.061035156	2.6784912140000006	-8.777173020000001	0.885253894	0	0.061035156	-0.18310547	2.428466754	9.567919928000002	3.017041034	-0.061035156	-0.12207031	-0.061035156	-9.755737320000001	-0.458178714	0.6914550720000001	0	0	-0.061035156	0.5790038940000001	9.71625998	1.982250998	0	0	-0.061035156	1.484594748	9.791625900000001	0.324194339	-0.061035156	0	-0.061035156	1539961336.362
-9.14204074	-2.7729980040000006	-2.403344748	0	-0.061035156	-0.061035156	2.56723642	-8.758032248000001	0.775195288	0.061035156	-0.18310547	-0.12207031	2.45	9.552368210000001	2.987133786	-0.061035156	-0.061035156	-0.061035156	-9.74736322	-0.439038089	0.6651367212000001	0	0	-0.061035156	0.6077148560000001	9.709082068	2.018139676	0	0	-0.061035156	1.4558837860000002	9.77966304	0.3337646466	-0.061035156	0	-0.061035156	1539961336.402
-9.171948380000002	-2.7729980040000006	-2.3794189300000004	0	-0.12207031	-0.061035156	2.6497802520000002	-8.749658246000001	0.9331054712000001	0.24414062	-0.24414062	-0.12207031	2.436840854	9.5451902	2.96560054	0	-0.061035156	-0.061035156	-9.749755890000001	-0.4474121106000001	0.6818847840000001	0	0	-0.061035156	0.594555661	9.71147464	2.024121106	0	0	-0.061035156	1.5013427520000002	9.780859620000001	0.3158203076	-0.061035156	-0.061035156	-0.061035156	1539961336.442
-9.138451980000001	-2.7502685700000002	-2.3578857820000003	0	-0.061035156	-0.061035156	2.6210692900000003	-8.693432608	1.0168457068	0	-0.18310547	-0.061035156	2.4799072480000004	9.60620108	2.978759784	0	-0.061035156	-0.061035156	-9.74736322	-0.458178714	0.6902587860000001	0	0	-0.061035156	0.5634521466	9.749755890000001	2.021728534	0	-0.061035156	-0.061035156	1.4810058900000003	9.7832518	0.3349609424	-0.061035156	0	-0.061035156	1539961336.482
-9.15161142	-2.775390576	-2.3973632200000004	0.061035156	0	-0.061035156	2.75983876	-8.737695288000001	1.013256839	-0.24414062	-0.12207031	0.061035156	2.47392572	9.62893071	3.0206298920000005	0.061035156	-0.061035156	-0.061035156	-9.7318116	-0.4354492212	0.678295926	0	0	-0.061035156	0.5550781250000001	9.76411142	2.058813498	0	-0.061035156	-0.12207031	1.39606929	9.7832518	0.31342773560000003	-0.061035156	-0.061035156	-0.061035156	1539961336.522
-9.191088760000001	-2.81486821	-2.447607428	0	-0.12207031	-0.061035156	2.593554712	-8.76879892	0.907983426	-0.18310547	0.18310547	0.24414062	2.45	9.610986420000001	3.0565185700000006	0	-0.061035156	-0.061035156	-9.754540740000001	-0.42827148560000006	0.6747070288	0	0	-0.061035156	0.5610595746000001	9.73659694	2.0372802520000004	-0.061035156	-0.061035156	-0.12207031	1.4056396760000003	9.790429712	0.3349609424	-0.061035156	-0.061035156	-0.061035156	1539961336.562
-9.18271466	-2.818457068	-2.38540036	0.061035156	-0.12207031	-0.061035156	2.5409179320000006	-8.737695288000001	0.835009784	-0.30517578	-0.24414062	0.061035156	2.38540036	9.573901260000001	3.0708741	0	-0.061035156	-0.061035156	-9.766503894000001	-0.42587889400000006	0.648388678	0	0	-0.061035156	0.5634521466	9.69951178	2.0061767180000003	-0.061035156	-0.061035156	-0.12207031	1.488183606	9.80717752	0.3576904254	-0.061035156	-0.061035156	-0.061035156	1539961336.602
-9.154003894	-2.77180162	-2.34711911	0	-0.061035156	-0.061035156	2.665332068	-8.793920926	0.8661132788	-0.12207031	0	-0.061035156	2.409326178	9.593042032000001	3.0672851440000004	0	-0.061035156	-0.12207031	-9.766503894000001	-0.4474121106000001	0.6447998200000001	0.061035156	0	-0.061035156	0.5586669928	9.721044928000001	2.0097655760000004	-0.061035156	-0.061035156	-0.12207031	1.5121094240000001	9.801196580000001	0.37204589660000004	-0.061035156	-0.061035156	-0.061035156	1539961336.642
-9.174340560000001	-2.7813721040000003	-2.337548822	0.061035156	-0.12207031	-0.061035156	2.665332068	-8.793920926	0.8661132788	-0.12207031	-0.12207031	0	2.4153076080000004	9.615771760000001	3.02421875	0	-0.061035156	-0.12207031	-9.72822284	-0.47373047120000006	0.617285144	0	0	-0.061035156	0.5287597644	9.73540036	2.03488768	-0.061035156	0	-0.12207031	1.4331542540000002	9.790429712	0.33017577880000004	-0.061035156	-0.12207031	-0.061035156	1539961336.682
-9.16357428	-2.8064941100000005	-2.34711911	0	0	-0.061035156	2.7000244600000003	-8.76521016	0.9630126800000001	-0.24414062	0.061035156	0.061035156	2.441625998	9.616967752	3.0182373200000003	0	-0.061035156	-0.12207031	-9.72822284	-0.47253417540000003	0.61848143	0	0	-0.061035156	0.5203857428	9.75214856	2.0564209260000004	-0.061035156	-0.061035156	-0.12207031	1.435546924	9.790429712	0.32060547120000005	0	-0.061035156	-0.061035156	1539961336.722
-9.20544429	-2.8232422120000003	-2.3578857820000003	0	-0.12207031	-0.061035156	2.6509764400000004	-8.77238768	0.88645018	-0.24414062	0	0.061035156	2.4129150360000002	9.609789840000001	3.0230224640000003	0	-0.061035156	-0.12207031	-9.74257788	-0.46535643000000004	0.6041259784	0	0	-0.061035156	0.5060302716	9.733007788	2.027709964	-0.061035156	0	-0.12207031	1.4618652160000003	9.782055710000002	0.3349609424	-0.061035156	-0.061035156	-0.061035156	1539961336.762
-9.131274460000002	-2.7969239200000002	-2.295678714	0	-0.12207031	-0.061035156	2.7610351440000005	-8.8214357	0.9031982428000002	-0.12207031	-0.061035156	0	2.45	9.625341754	3.017041034	0	-0.12207031	-0.12207031	-9.73659694	-0.5024413940000001	0.6041259784	0	0	-0.061035156	0.47851562500000006	9.73898912	2.013354532	0	-0.061035156	-0.061035156	1.429565396	9.80598192	0.364868161	-0.061035156	0	-0.061035156	1539961336.802
-9.13725589	-2.8328125	-2.259790036	0	-0.061035156	-0.12207031	2.7610351440000005	-8.823827880000001	0.899609375	-0.061035156	0	0	2.4906739200000003	9.56552716	3.0218260800000003	0	-0.061035156	-0.061035156	-9.765307608	-0.5072265576	0.6101074280000001	0	0	-0.061035156	0.500048822	9.697119110000001	2.05522464	-0.061035156	-0.061035156	-0.061035156	1.3972655760000001	9.78444838	0.35888672120000004	-0.061035156	0	-0.061035156	1539961336.842
-9.16357428	-2.8651123200000006	-2.271752896	0	-0.061035156	-0.061035156	2.702417032	-8.808276260000001	0.838598642	-0.061035156	-0.12207031	0	2.4799072480000004	9.578686600000001	3.0014891200000005	0	-0.061035156	-0.061035156	-9.760522660000001	-0.5048339856	0.592163089	0	0	-0.061035156	0.5586669928	9.69951178	2.04326178	-0.061035156	0	-0.12207031	1.431957968	9.80239218	0.37802735600000004	0	-0.061035156	-0.061035156	1539961336.882
-9.1791259	-2.83640126	-2.3112304320000003	-0.061035156	-0.12207031	-0.061035156	2.6198730040000004	-8.7795652	0.832617212	0.061035156	0	-0.061035156	2.4655516200000003	9.603808606000001	3.017041034	0	0	-0.061035156	-9.749755890000001	-0.5227783246000001	0.569433606	0	0	-0.061035156	0.539526358	9.72224092	2.062402356	0	0.061035156	-0.061035156	1.43435054	9.789233426000001	0.35649413939999997	-0.061035156	-0.061035156	-0.061035156	1539961336.922
-9.174340560000001	-2.851953076	-2.271752896	0	-0.12207031	-0.061035156	2.6198730040000004	-8.7795652	0.832617212	0.061035156	0.061035156	-0.061035156	2.4571777160000003	9.605004892	2.9979003600000005	0	-0.061035156	-0.061035156	-9.7485598	-0.5036376800000001	0.569433606	0	0	-0.061035156	0.4713378894	9.71745607	2.032495108	0	0.061035156	-0.061035156	1.41042482	9.80598192	0.3612792932	-0.061035156	-0.061035156	-0.061035156	1539961336.962
-9.149218750000001	-2.8914307100000003	-2.255004892	-0.061035156	-0.061035156	-0.061035156	2.6976317900000004	-8.82263179	0.80390625	0	-0.061035156	-0.061035156	2.45	9.625341754	2.9931152160000005	0	-0.061035156	0	-9.746167032	-0.501245108	0.5610595746000001	0	0	-0.061035156	0.424682608	9.721044928000001	2.026513678	0	0	-0.061035156	1.393676718	9.80717752	0.346923822	0	0	-0.061035156	1539961337.002
-9.15041484	-2.906982428	-2.2609863220000004	0	-0.061035156	-0.061035156	2.64140625	-8.777173020000001	0.7716064300000001	-0.061035156	-0.061035156	-0.061035156	2.4667480040000003	9.63371556	2.969189496	0	-0.061035156	0	-9.753344748	-0.5048339856	0.5467041034000001	0	0	-0.061035156	0.4486083966	9.74736322	2.0468505400000003	0	0	-0.061035156	1.375732428	9.80239218	0.3756347644	0	-0.061035156	-0.061035156	1539961337.042
-9.132470746000001	-2.884252896	-2.250219748	0	-0.061035156	-0.061035156	2.64140625	-8.777173020000001	0.7716064300000001	-0.061035156	0	-0.12207031	2.424877896	9.632519568000001	2.9703858800000003	0	0	0	-9.734204074	-0.49167482	0.5335449280000001	-0.061035156	0	0	0.47253417540000003	9.7318116	2.06120607	0	0.061035156	-0.061035156	1.4199951080000002	9.789233426000001	0.3600830072	0	-0.061035156	-0.061035156	1539961337.082
-9.14802266	-2.886645468	-2.2657714660000003	0	0	-0.061035156	2.566040036	-8.76401358	0.7799804712000001	-0.12207031	0	-0.061035156	2.356689496	9.60859375	2.978759784	0	0	0	-9.737792932000001	-0.4713378894	0.5251708966	0	0	0	0.424682608	9.71147464	2.0097655760000004	0	0.061035156	-0.061035156	1.378125	9.785644568	0.34812010800000004	-0.061035156	0	-0.061035156	1539961337.122
-9.152807608000002	-2.9057862400000003	-2.23227536	0	-0.12207031	-0.061035156	2.5540771760000003	-8.792724640000001	0.794335962	-0.061035156	0	-0.061035156	2.327978534	9.62055661	2.9703858800000003	-0.061035156	-0.061035156	0	-9.75214856	-0.4821044928	0.517993161	0	0	-0.061035156	0.36965332460000005	9.71745607	2.018139676	0	0	0	1.332666034	9.796411240000001	0.35529785340000003	0	-0.061035156	-0.061035156	1539961337.162
-9.14682608	-2.8830566100000006	-2.306445288	-0.061035156	0	-0.061035156	2.387792932	-8.85493161	0.6268554712000001	0.18310547	0.061035156	-0.12207031	2.31481929	9.666015380000001	2.9572264400000003	-0.061035156	-0.061035156	0	-9.734204074	-0.46655273560000005	0.5120117212	0	-0.061035156	0	0.3828125	9.759326080000001	2.0253173920000003	0	0	-0.061035156	1.3230957460000001	9.795214660000001	0.33854982	0	-0.061035156	-0.061035156	1539961337.202
-9.173144568	-2.9237304320000006	-2.2490234620000003	0	-0.12207031	-0.061035156	2.47392572	-8.80349092	1.0993896760000001	0.48828125	-0.061035156	-0.18310547	2.310034146	9.63969748	2.9273192900000002	-0.061035156	0	-0.061035156	-9.75214856	-0.48808594240000003	0.5144042932	0	-0.061035156	0	0.40314941100000007	9.737792932000001	2.024121106	-0.061035156	0	-0.061035156	1.343432608	9.80598192	0.34213867800000003	-0.061035156	-0.061035156	-0.061035156	1539961337.242
-9.11213408	-2.8902344240000004	-2.235864218	0	0.061035156	-0.061035156	2.8328125	-8.81066893	1.1125488220000002	0.24414062	-0.4272461	-0.30517578	2.2980712860000003	9.64208966	2.9093750000000003	0	-0.061035156	-0.12207031	-9.744970746000002	-0.47253417540000003	0.517993161	-0.061035156	-0.061035156	0	0.41152344240000005	9.73898912	1.9954101440000003	-0.061035156	0	-0.061035156	1.358984424	9.796411240000001	0.34812010800000004	0	0	-0.061035156	1539961337.282
-9.217407248	-2.9368896760000003	-2.287304712	0	-0.061035156	-0.061035156	2.777783246	-8.75444339	1.069482428	0.18310547	-0.12207031	-0.12207031	2.363867212	9.624145468	2.8926269959999997	0	-0.061035156	-0.12207031	-9.77128894	-0.4474121106000001	0.516796875	0	-0.061035156	0	0.3911865216	9.74138179	2.00856929	-0.061035156	-0.061035156	-0.061035156	1.3422363220000002	9.79401857	0.3541015576	0	0	-0.061035156	1539961337.322
-9.133667032	-2.9093750000000003	-2.2203125000000004	0	-0.061035156	0	2.7347167540000004	-8.713769568	1.0718750000000001	0.12207031	0.061035156	0	2.406933606	9.637304712	2.8878417540000005	0	-0.061035156	-0.061035156	-9.77128894	-0.43066405760000004	0.5287597644	0	-0.061035156	0	0.3947753894	9.74138179	1.9583251800000003	-0.061035156	0	-0.061035156	1.4223876800000002	9.81914038	0.35649413939999997	-0.061035156	-0.061035156	-0.061035156	1539961337.362
-9.10495607	-2.906982428	-2.2382567900000003	0	0.18310547	-0.061035156	2.7646241	-8.68864766	1.0048827880000002	0.061035156	-0.061035156	0	2.460766574	9.657641574000001	2.8986084260000005	-0.061035156	-0.061035156	-0.061035156	-9.734204074	-0.43664550720000006	0.531152356	0	-0.061035156	-0.061035156	0.387597644	9.765307608	1.9547363220000002	0	-0.061035156	-0.061035156	1.3302734620000003	9.80239218	0.3529052716	-0.061035156	0	0	1539961337.402
-9.207836960000002	-2.976367212	-2.31481929	0.061035156	-0.061035156	-0.061035156	2.7478759000000004	-8.66352536	0.9474609620000001	0	0	0.061035156	2.47631839	9.637304712	2.895019568	0	-0.061035156	-0.061035156	-9.78444838	-0.4450195288	0.5287597644	0	0	-0.061035156	0.40314941100000007	9.755737320000001	1.9858398560000001	0	-0.061035156	-0.061035156	1.300366214	9.79401857	0.3349609424	-0.061035156	0	0	1539961337.441
-9.081030252000001	-2.9213378600000004	-2.2215087860000002	0	0.061035156	-0.061035156	2.78496106	-8.668310700000001	0.8577392572	-0.061035156	-0.12207031	0.061035156	2.463159146	9.637304712	2.8878417540000005	0	0	-0.061035156	-9.79401857	-0.45937500000000003	0.5263671924000001	-0.061035156	0	-0.061035156	0.4844970746000001	9.743774460000001	1.96669928	-0.061035156	-0.061035156	-0.061035156	1.3829101440000002	9.81555162	0.34572753600000006	-0.061035156	-0.061035156	-0.061035156	1539961337.481
-9.169555710000001	-2.8914307100000003	-2.3172119600000003	0	0.18310547	-0.061035156	2.9955077880000003	-8.720947480000001	0.8649169928000001	-0.12207031	-0.061035156	-0.061035156	2.4571777160000003	9.646875000000001	2.930908246	0	0	-0.061035156	-9.750951980000002	-0.440234375	0.5479003894	-0.061035156	0	-0.061035156	0.47014160340000005	9.76770018	1.9762695680000002	0	0	-0.12207031	1.293188498	9.8	0.3672607428	-0.061035156	0	0	1539961337.521
-9.1791259	-2.9237304320000006	-2.377026358	0	-0.061035156	-0.061035156	2.9955077880000003	-8.720947480000001	0.8649169928000001	0	0.18310547	0.061035156	2.422485324	9.65285643	2.93808606	0	0	-0.061035156	-9.770092752000002	-0.47014160340000005	0.5598632788000001	-0.061035156	0	-0.061035156	0.3995605432	9.754540740000001	1.9762695680000002	0	0	-0.061035156	1.2716552520000002	9.79401857	0.34453125	-0.061035156	0	0	1539961337.562
-9.10615216	-2.92971196	-2.3016601440000004	0	0.061035156	-0.061035156	2.81486821	-8.72932158	1.0515380890000001	-0.061035156	0.36621094	0.12207031	2.4021484620000004	9.630126800000001	2.960815396	0	0	-0.061035156	-9.77966304	-0.44621582460000003	0.531152356	0	0	-0.061035156	0.38879393000000007	9.73061502	1.961914038	0	-0.061035156	-0.061035156	1.39606929	9.801196580000001	0.38400878600000005	0	-0.061035156	-0.061035156	1539961337.601
-9.195874100000001	-2.9213378600000004	-2.319604532	0.061035156	0	-0.061035156	2.5875733800000003	-8.7795652	0.9929199280000001	-0.48828125	-0.061035156	0.12207031	2.3806152160000003	9.63969748	2.948852536	0	0	-0.061035156	-9.77607428	-0.4486083966	0.52995607	-0.061035156	0.061035156	-0.061035156	0.4450195288	9.744970746000002	2.003784146	-0.061035156	0	-0.061035156	1.4546875000000001	9.80478534	0.387597644	-0.061035156	-0.061035156	0	1539961337.641
-9.173144568	-2.918945288	-2.3160155760000003	0	0	-0.061035156	2.5875733800000003	-8.7795652	0.9929199280000001	-0.5493164	0.30517578	0.12207031	2.3483153960000003	9.661230432000002	2.9225341460000003	0	0	-0.12207031	-9.778466754	-0.462963858	0.5120117212	0	0.061035156	-0.061035156	0.4450195288	9.76770018	2.01096196	-0.061035156	0.061035156	-0.12207031	1.403247104	9.80239218	0.36965332460000005	-0.061035156	-0.061035156	0	1539961337.681
-9.1791259	-2.9261230040000004	-2.3435302520000003	-0.061035156	-0.061035156	-0.061035156	2.5744139400000003	-8.88723143	0.9510498200000002	-0.48828125	0	0.12207031	2.318408246	9.7150634	2.9823487400000004	0	0.061035156	-0.12207031	-9.758129892000001	-0.5084228534	0.48569336060000007	-0.061035156	0	-0.061035156	0.3959716754	9.82751448	2.0301025360000002	-0.061035156	0	-0.12207031	1.358984424	9.8251223	0.35888672120000004	-0.061035156	-0.061035156	-0.061035156	1539961337.721
-9.11452626	-2.942871106	-2.2621826080000003	-0.061035156	0	-0.061035156	2.6210692900000003	-8.825024460000002	1.23696286	0	-0.18310547	0.061035156	2.3172119600000003	9.680371106	3.01464856	-0.061035156	0	-0.12207031	-9.74138179	-0.534741214	0.43664550720000006	-0.061035156	0	-0.061035156	0.38400878600000005	9.7832518	1.9989990020000004	-0.12207031	0	-0.061035156	1.3613769960000002	9.8083741	0.37802735600000004	-0.061035156	-0.061035156	-0.061035156	1539961337.761
-9.10615216	-2.940478534	-2.25261232	0	0	0	2.69523912	-8.859716754	1.1245117212000002	-0.12207031	-0.12207031	0.12207031	2.3542969240000002	9.66481929	3.0158447480000006	-0.061035156	0	-0.12207031	-9.724634080000001	-0.540722644	0.42229003600000004	-0.061035156	-0.061035156	-0.061035156	0.36845702880000003	9.754540740000001	2.0576172120000003	-0.061035156	0	-0.061035156	1.3948730040000001	9.79880342	0.35888672120000004	-0.061035156	-0.061035156	-0.061035156	1539961337.801
-9.11452626	-2.9572264400000003	-2.268164038	0	0.061035156	-0.061035156	2.69523912	-8.859716754	1.1245117212000002	-0.4272461	-0.18310547	0.18310547	2.3626709260000003	9.669604532000001	3.034985324	-0.061035156	0	-0.12207031	-9.76889676	-0.5251708966	0.42707518000000005	-0.061035156	0	-0.061035156	0.3804199280000001	9.755737320000001	2.07915036	-0.061035156	0.061035156	0	1.3661621400000001	9.789233426000001	0.38400878600000005	-0.061035156	0	0	1539961337.841
-9.12648912	-2.9955077880000003	-2.34113768	-0.061035156	-0.061035156	0	2.56484375	-8.850146760000001	0.7608398560000001	-0.12207031	0.061035156	0.30517578	2.368652356	9.66003444	3.0086670320000004	-0.12207031	0	-0.061035156	-9.766503894000001	-0.515600589	0.401953125	-0.061035156	0	-0.061035156	0.3947753894	9.743774460000001	2.077954074	-0.12207031	0	0	1.3254882200000002	9.810766280000001	0.401953125	-0.061035156	-0.061035156	-0.061035156	1539961337.881
-9.09060054	-2.9979003600000005	-2.299267572	-0.061035156	0	0	2.592358426	-8.834594748	0.758447284	-0.12207031	-0.18310547	-0.061035156	2.3531005400000002	9.649267572	2.9679932100000004	-0.12207031	0.061035156	-0.061035156	-9.755737320000001	-0.5502929712000001	0.3959716754	-0.061035156	0	-0.061035156	0.38400878600000005	9.733007788	2.0576172120000003	-0.12207031	0.061035156	0	1.302758786	9.795214660000001	0.40554199280000003	-0.061035156	-0.061035156	-0.061035156	1539961337.921
-9.11213408	-2.9703858800000003	-2.332763678	-0.061035156	0	0	2.524169928	-8.83579074	0.592163089	-0.18310547	0.12207031	0	2.3028564300000003	9.60739766	2.9225341460000003	-0.12207031	0	-0.061035156	-9.765307608	-0.5754150360000001	0.36367187500000003	-0.12207031	0	-0.061035156	0.35649413939999997	9.689941394000002	2.0480469240000003	-0.12207031	0.12207031	0	1.3015625000000002	9.81435504	0.40075683900000003	-0.061035156	0	0	1539961337.961
-9.097778060000001	-2.940478534	-2.32917482	-0.061035156	0	0	2.6378173920000005	-8.882446580000002	0.592163089	-0.24414062	-0.12207031	-0.061035156	2.3303711060000003	9.616967752	2.8962158540000003	-0.12207031	0.061035156	0	-9.74138179	-0.540722644	0.35888672120000004	-0.12207031	0	0	0.34931639400000003	9.69592302	2.0743652160000003	-0.061035156	0.061035156	0.061035156	1.272851538	9.79401857	0.387597644	-0.061035156	0	0	1539961338.001
-9.094189300000002	-2.969189496	-2.287304712	-0.061035156	0	0	2.454785144	-8.814257788	0.6459961060000001	0.061035156	0	-0.12207031	2.3219971040000003	9.6217527	2.8902344240000004	-0.12207031	0.061035156	0	-9.7318116	-0.5502929712000001	0.3529052716	-0.12207031	-0.061035156	0	0.34931639400000003	9.71147464	2.104272464	-0.061035156	0.12207031	0.061035156	1.299169928	9.79880342	0.401953125	-0.061035156	0	0	1539961338.041
-9.1193116	-2.956030252	-2.327978534	-0.061035156	0	0	2.460766574	-8.81665036	0.647192392	0	0.061035156	-0.12207031	2.30883786	9.64208966	2.8986084260000005	-0.061035156	0	0.061035156	-9.737792932000001	-0.5371337860000001	0.36606445680000005	-0.12207031	-0.061035156	0	0.31701660340000004	9.719848740000002	2.095898462	0	0.061035156	0.061035156	1.349414038	9.796411240000001	0.39238280760000005	0	0	0	1539961338.081
-9.131274460000002	-2.9799560700000005	-2.333959964	-0.061035156	0	0	2.503832968	-8.8561277	0.8122802520000001	0	-0.061035156	-0.061035156	2.327978534	9.667211960000001	2.9045898560000003	-0.061035156	0.061035156	0.061035156	-9.749755890000001	-0.5084228534	0.40554199280000003	-0.12207031	-0.061035156	0	0.2942871106	9.73898912	2.0935058900000003	0	0	0.061035156	1.356591754	9.792822480000002	0.38400878600000005	0	0	0	1539961338.121
-9.11452626	-2.971582068	-2.326782248	-0.061035156	0	0	2.428466754	-8.828613220000001	0.5526855432	-0.12207031	0	-0.18310547	2.2849121400000003	9.66003444	2.9464599640000007	-0.061035156	0	0.061035156	-9.760522660000001	-0.5132080072	0.3947753894	-0.061035156	-0.061035156	0	0.34572753600000006	9.749755890000001	2.107861322	0	-0.061035156	0.061035156	1.3482177520000003	9.795214660000001	0.42109375000000004	0	0	0	1539961338.161
-9.121704074	-2.9943116	-2.3435302520000003	-0.061035156	0.061035156	0	2.5301512600000002	-8.92910144	0.5778076080000001	-0.24414062	-0.061035156	-0.061035156	2.219116214	9.62653804	2.975170926	-0.12207031	0	0.061035156	-9.782055710000002	-0.5024413940000001	0.4091308606000001	-0.061035156	-0.061035156	0	0.379223642	9.718652160000001	2.080346646	0	-0.061035156	0.061035156	1.331469748	9.82392572	0.416308606	0	0	-0.061035156	1539961338.201
-9.10974092	-2.969189496	-2.306445288	0	0	0	2.57680661	-8.85373552	0.729736322	0.30517578	0.061035156	0.061035156	2.241845746	9.62893071	3.00986322	-0.12207031	0	0	-9.766503894000001	-0.5072265576	0.41152344240000005	-0.061035156	-0.061035156	0	0.39238280760000005	9.72224092	2.071972644	0	-0.061035156	0.061035156	1.332666034	9.80358876	0.416308606	0	0	0	1539961338.241
-9.081030252000001	-2.9416748200000002	-2.3172119600000003	-0.061035156	0.061035156	0	2.4583741	-8.720947480000001	1.0575195288	0.5493164	0.18310547	-0.061035156	2.231079074	9.646875000000001	2.9859375000000004	-0.12207031	-0.12207031	0	-9.76291484	-0.5359375000000001	0.401953125	-0.061035156	-0.061035156	0	0.424682608	9.734204074	2.0911132200000004	0	-0.061035156	0.061035156	1.312329074	9.82392572	0.3935791034	0	0	0	1539961338.281
-9.14204074	-2.95363768	-2.3542969240000002	0	0	0	2.4583741	-8.720947480000001	1.0575195288	0	0	0.061035156	2.282519568	9.63491214	3.007470746	-0.12207031	-0.061035156	0	-9.756933606	-0.49167482	0.3971679712	-0.061035156	-0.061035156	0	0.44621582460000003	9.74736322	2.0923096040000004	0	0	0	1.3230957460000001	9.80239218	0.38640135800000003	0	-0.061035156	-0.061035156	1539961338.321
-9.15161142	-2.9620117800000005	-2.3985596040000003	0	0	0	2.27893071	-8.83579074	0.5490966754000001	-0.36621094	0.061035156	0.18310547	2.296875	9.603808606000001	3.0014891200000005	-0.061035156	-0.061035156	0	-9.7748777	-0.47253417540000003	0.41271972840000004	-0.061035156	-0.061035156	0	0.440234375	9.725830072	2.0923096040000004	-0.061035156	-0.061035156	0.061035156	1.3470214660000002	9.810766280000001	0.419897464	0	-0.061035156	0	1539961338.361
-9.095385880000002	-2.8914307100000003	-2.363867212	0	-0.12207031	0	2.363867212	-8.881250000000001	0.4521972644	-0.18310547	0	0.12207031	2.2980712860000003	9.60620108	2.988330072	-0.12207031	-0.12207031	0	-9.74736322	-0.45578614200000006	0.4330566394	0	-0.061035156	0	0.41271972840000004	9.71027806	2.063598642	-0.061035156	-0.061035156	0	1.3470214660000002	9.81315944	0.424682608	0	-0.061035156	0	1539961338.401
-9.07026358	-2.9129637600000002	-2.333959964	0	0.061035156	-0.061035156	2.4308594240000003	-8.7795652	0.7799804712000001	0.18310547	-0.24414062	-0.061035156	2.3052490020000005	9.60859375	2.960815396	-0.12207031	-0.18310547	0	-9.766503894000001	-0.516796875	0.4426269568000001	0	-0.061035156	0	0.401953125	9.709082068	2.020532248	0	-0.12207031	0	1.31352536	9.791625900000001	0.37683107	0	-0.061035156	-0.061035156	1539961338.441
-9.138451980000001	-2.9261230040000004	-2.3746337860000004	0	-0.061035156	-0.061035156	2.5181884000000005	-8.73410643	0.8577392572	0.4272461	-0.30517578	-0.18310547	2.3399413940000002	9.567919928000002	2.9033935700000004	-0.061035156	-0.18310547	-0.061035156	-9.76889676	-0.49645996400000003	0.424682608	0	-0.061035156	0	0.4689453076	9.69592302	2.0468505400000003	0	-0.12207031	0	1.337451178	9.8	0.385205072	0	-0.061035156	-0.061035156	1539961338.481
-9.09179712	-2.92971196	-2.3626709260000003	-0.061035156	0.061035156	0	2.628247104	-8.83579074	0.707006839	0	-0.4272461	-0.24414062	2.35549321	9.60261232	2.8830566100000006	-0.061035156	-0.061035156	-0.061035156	-9.72702626	-0.47014160340000005	0.40075683900000003	0	-0.061035156	0	0.5287597644	9.73898912	2.095898462	0	-0.061035156	-0.061035156	1.375732428	9.792822480000002	0.37084961060000005	0	-0.061035156	-0.061035156	1539961338.521
-9.155200180000001	-2.95363768	-2.3973632200000004	0	-0.061035156	0	2.4404297120000003	-8.808276260000001	0.8445800720000001	0.24414062	0.24414062	0	2.3734375	9.595434800000001	2.960815396	-0.061035156	-0.12207031	-0.061035156	-9.73659694	-0.42587889400000006	0.38400878600000005	0	-0.12207031	0	0.440234375	9.6983152	2.0480469240000003	0	0	-0.061035156	1.35419928	9.80717752	0.3612792932	0	0	-0.061035156	1539961338.561
-9.09060054	-2.951245108	-2.404541034	-0.061035156	-0.061035156	0	2.51101088	-8.84177266	0.8314209260000001	0.061035156	-0.18310547	-0.12207031	2.387792932	9.603808606000001	2.987133786	-0.061035156	-0.18310547	0	-9.73061502	-0.4474121106000001	0.3828125	0.061035156	-0.12207031	0	0.379223642	9.686352340000001	1.9762695680000002	0	-0.12207031	0	1.356591754	9.795214660000001	0.381616214	0	-0.061035156	-0.061035156	1539961338.601
-9.092993210000001	-2.940478534	-2.3710449280000003	-0.061035156	0	0	2.4404297120000003	-8.871679712	0.860131839	-0.061035156	0.061035156	-0.12207031	2.396167032	9.62773462	2.9859375000000004	-0.061035156	-0.24414062	0	-9.746167032	-0.440234375	0.40793457460000004	0.061035156	-0.12207031	0	0.42229003600000004	9.74257788	2.00856929	0	-0.18310547	0	1.3242920320000002	9.80598192	0.35649413939999997	0	-0.061035156	-0.061035156	1539961338.641
-9.138451980000001	-2.9117675720000005	-2.4583741	0	0	0	2.560058606	-8.86809056	0.8158691100000001	-0.12207031	-0.18310547	-0.12207031	2.4571777160000003	9.616967752	3.0230224640000003	0	-0.24414062	0	-9.76291484	-0.4294677716	0.440234375	0.061035156	-0.12207031	0	0.5036376800000001	9.744970746000002	2.038476538	0	-0.12207031	0	1.2919922120000003	9.801196580000001	0.36367187500000003	0	-0.061035156	-0.061035156	1539961338.681
-9.11213408	-2.9416748200000002	-2.4296630400000003	-0.061035156	-0.061035156	0	2.4488037140000003	-8.83220198	0.8314209260000001	-0.12207031	0	-0.12207031	2.46794429	9.59782698	3.0313964660000003	-0.061035156	-0.12207031	0	-9.778466754	-0.419897464	0.45578614200000006	0.061035156	-0.12207031	0	0.517993161	9.71027806	1.988232428	0	-0.061035156	0	1.27763678	9.81435504	0.33137207460000007	0	-0.061035156	0	1539961338.721
-9.07983426	-2.9273192900000002	-2.384204074	-0.061035156	0.061035156	0	2.414111322	-8.86928714	0.879272464	0	0	0	2.45	9.590649460000002	3.0601074280000002	-0.061035156	-0.24414062	0	-9.770092752000002	-0.416308606	0.45937500000000003	0.061035156	-0.12207031	0	0.5024413940000001	9.705493210000002	1.9702880400000002	0	-0.12207031	0	1.315917932	9.8083741	0.35888672120000004	0	-0.061035156	0	1539961338.761
-9.15878894	-2.918945288	-2.4356445680000003	0	-0.061035156	0	2.414111322	-8.86928714	0.879272464	0.061035156	-0.12207031	-0.061035156	2.4751221040000004	9.60261232	3.027807608	-0.12207031	-0.24414062	0	-9.780859620000001	-0.387597644	0.47373047120000006	0.061035156	-0.12207031	0	0.5263671924000001	9.729418930000001	1.9774658540000003	0	-0.12207031	0	1.332666034	9.81914038	0.35888672120000004	0	-0.061035156	0	1539961338.801
-9.0858152	-2.899804712	-2.3542969240000002	0	0	0	2.7251464660000004	-8.85493161	1.1269042932	0.30517578	0	-0.12207031	2.491870108	9.60141574	3.01225589	-0.061035156	-0.18310547	0	-9.76171875	-0.401953125	0.46535643000000004	0.061035156	-0.12207031	0	0.5467041034000001	9.73540036	1.975073282	0	-0.061035156	0	1.33984375	9.80717752	0.3600830072	0	-0.061035156	0	1539961338.841
-9.14802266	-2.8698974640000006	-2.428466754	-0.061035156	0	0	2.48828125	-8.686254892000001	1.2907959260000001	0.48828125	0.24414062	-0.12207031	2.4906739200000003	9.62055661	2.9979003600000005	-0.061035156	-0.24414062	0	-9.72822284	-0.4294677716	0.4605712860000001	0	-0.12207031	0	0.5467041034000001	9.77128894	1.9403808900000001	0	-0.061035156	0	1.282421924	9.82153354	0.34572753600000006	0	-0.061035156	0	1539961338.88
-9.216211060000001	-2.89382338	-2.378222644	-0.061035156	-0.18310547	0	2.48828125	-8.686254892000001	1.2907959260000001	-0.30517578	-0.18310547	0.061035156	2.5313476440000002	9.637304712	3.01464856	-0.061035156	-0.18310547	0	-9.780859620000001	-0.381616214	0.5239746106000001	0	-0.12207031	0	0.5502929712000001	9.796411240000001	1.971484424	0	-0.061035156	0	1.258496106	9.80239218	0.34572753600000006	0	-0.061035156	0	1539961338.921
-9.19348143	-2.787353534	-2.2801269960000004	0.061035156	-0.5493164	0	2.363867212	-8.81186502	0.783569339	-0.61035156	-0.061035156	0.061035156	2.586376996	9.656445288	3.03857428	-0.061035156	-0.12207031	0	-9.744970746000002	-0.34931639400000003	0.5455078076000001	0	-0.12207031	-0.061035156	0.5909667932	9.8	1.94636232	-0.061035156	-0.061035156	0	1.32189946	9.8083741	0.34213867800000003	0	0	0	1539961338.961
-8.828613220000001	-2.53254393	-2.219116214	0	-0.061035156	0	2.3985596040000003	-8.8046875	0.41152344240000005	-0.12207031	0	0	2.5875733800000003	9.58227536	3.0900146760000005	-0.12207031	-0.061035156	0	-9.559545926	-0.37084961060000005	0.5550781250000001	0	-0.12207031	-0.061035156	0.6148925720000001	9.749755890000001	1.927221646	-0.061035156	-0.061035156	0	1.0886230432000001	9.791625900000001	0.40554199280000003	0	0	0	1539961339.0
-9.076245108	-2.406933606	-2.4595702880000005	-0.061035156	0.12207031	-0.061035156	2.3734375	-8.665917932000001	0.5586669928	0.24414062	-0.4272461	-0.18310547	2.527758786	9.484179712000001	3.10676268	-0.12207031	-0.061035156	-0.061035156	-9.53920926	-0.401953125	0.6328369110000001	-0.061035156	-0.24414062	0	0.6220702880000001	9.65883786	1.8949219240000001	-0.12207031	-0.061035156	0	0.9139648560000001	9.7066893	0.20097655760000002	-0.061035156	-0.30517578	-0.18310547	1539961339.04
-9.07385234	-2.436840854	-2.8041014400000006	-0.061035156	0.12207031	-0.12207031	2.5229737400000003	-8.742480432	1.038378894	0.18310547	-0.30517578	-0.36621094	2.548095746	9.451879892000001	3.140258786	-0.061035156	-0.061035156	-0.18310547	-9.700707968000001	-0.417504892	0.8194580072000001	-0.18310547	-0.24414062	0	0.765625	9.65405252	1.829125998	-0.18310547	-0.18310547	0.061035156	1.282421924	9.721044928000001	0.00478515625	0.061035156	-0.24414062	-0.36621094	1539961339.081
-9.210229532000001	-2.7861572480000003	-2.902197284	-0.18310547	0.18310547	-0.061035156	2.48229982	-8.802294928000002	1.076660144	0.061035156	-0.18310547	-0.30517578	2.55527356	9.484179712000001	3.1665771760000005	-0.12207031	-0.12207031	-0.30517578	-9.8	-0.18422851440000002	0.9199462860000001	-0.30517578	-0.18310547	0.061035156	0.953442392	9.72224092	1.739404254	-0.18310547	-0.12207031	0	1.7310302520000003	9.76411142	-0.015551758180000002	0.061035156	-0.24414062	-0.36621094	1539961339.12
-9.651660340000001	-2.55527356	-2.9500489200000004	-0.24414062	-0.30517578	0	2.48229982	-8.802294928000002	1.076660144	-0.061035156	-0.30517578	-0.36621094	2.60910643	9.56672374	3.1665771760000005	-0.12207031	-0.12207031	-0.48828125	-10.085913040000001	0.0227294928	1.0874267572	-0.36621094	-0.061035156	0	1.1340820288	9.839477340000002	1.5779052520000003	-0.24414062	-0.061035156	-0.12207031	2.287304712	9.87058058	0.22490234620000002	-0.12207031	0.061035156	-0.24414062	1539961339.16
-9.472216754	-2.235864218	-2.7993163940000003	-0.48828125	-0.48828125	-0.12207031	2.3794189300000004	-8.834594748	1.1257080072	-0.18310547	-0.24414062	-0.30517578	2.67370607	9.77966304	3.18332518	-0.061035156	0.061035156	-0.79345703	-9.90048822	0.1459472644	1.13647464	-0.36621094	0	-0.12207031	1.238159146	10.070361420000001	1.4738280760000002	-0.30517578	0.18310547	-0.18310547	2.5349366	9.864599640000002	0.32658691100000004	-0.18310547	0.48828125	-0.061035156	1539961339.2
-9.261669928000002	-2.3614746400000004	-2.6760987400000005	-0.7324219	-0.61035156	-0.30517578	2.300463858	-8.756836060000001	1.2082519568	-0.36621094	-0.4272461	-0.18310547	2.6976317900000004	9.753344748	3.1498290740000003	-0.12207031	0.061035156	-0.8544922	-9.82272914	0.015551758180000002	1.1053711060000002	-0.4272461	0.061035156	-0.30517578	1.0443603240000001	10.087109620000001	1.5360351440000002	-0.48828125	0.18310547	-0.30517578	2.5002441100000006	9.721044928000001	0.515600589	-0.18310547	0.48828125	-0.061035156	1539961339.24
-9.07863768	-2.8220459260000004	-2.5337402160000004	-0.6713867	-1.0375977	-0.30517578	2.312426718	-8.354882788000001	1.21901857	-0.4272461	-0.30517578	0	2.588769568	9.579882788	3.1306884000000004	-0.12207031	0	-0.8544922	-9.8	-0.03588867212	1.06589357	-0.4272461	0.18310547	-0.4272461	0.8517577880000001	9.884936600000001	1.715478534	-0.79345703	0.12207031	-0.4272461	2.78017572	9.62055661	0.8134765380000001	-0.18310547	0.8544922	0.18310547	1539961339.28
-8.83698732	-3.029003894	-2.031298822	-0.48828125	-1.5258789	-0.12207031	2.2801269960000004	-8.08930661	1.1304931610000002	-0.4272461	-0.30517578	0	2.436840854	9.57749002	3.18332518	-0.12207031	0.18310547	-0.9765625	-9.631323380000001	-0.15551757200000002	1.008471646	-0.36621094	0.36621094	-0.48828125	1.0192382788	9.789233426000001	1.833911142	-0.7324219	0.30517578	-0.48828125	3.575707968	9.377710160000001	1.1484375	-0.48828125	1.0375977	0.91552734	1539961339.32
-8.74367662	-3.09121106	-1.2178222840000001	-0.36621094	-0.79345703	0	2.8088867800000004	-8.033081070000001	0.775195288	-0.36621094	-0.7324219	0.24414062	2.227490216	9.45666484	3.2311766200000003	-0.061035156	0.18310547	-0.91552734	-9.681567392	-0.5371337860000001	0.974975589	-0.36621094	0.36621094	-0.48828125	0.8948242212000002	9.667211960000001	2.2035644960000003	-0.5493164	0.61035156	-0.61035156	4.344921924	9.228173920000001	1.6329346040000001	-0.48828125	1.0375977	0.91552734	1539961339.36
-9.74257788	-2.8890380400000004	-1.0969971040000002	0.5493164	0.12207031	-0.061035156	2.8088867800000004	-8.033081070000001	0.775195288	-0.36621094	-1.159668	0.30517578	1.9894287140000002	9.3657473	3.24194339	0.061035156	0.061035156	-0.8544922	-10.13496106	-0.8708984620000001	1.1041748200000001	-0.30517578	0.61035156	-0.61035156	0.783569339	9.46264676	2.674902356	-0.5493164	0.48828125	-0.6713867	4.5171875	10.35148912	1.2895996400000003	-1.0375977	1.2817383	1.953125	1539961339.4
-10.316797120000002	-2.153320288	-1.491772464	0.6713867	-0.4272461	-0.30517578	3.5266601440000005	-8.571411240000002	-0.18422851440000002	-0.48828125	-1.5869141	0.24414062	1.8542480040000002	9.680371106	3.3651612400000004	0.24414062	0.48828125	-0.79345703	-10.028490920000001	-0.92473143	1.193896466	-0.12207031	0.79345703	-0.61035156	0.763232428	9.76770018	3.12111821	-0.4272461	0.61035156	-0.7324219	4.3162110600000005	11.18051718	0.907983426	-0.8544922	1.4038086	3.6621094	1539961339.44
-10.266552520000001	-2.115039038	-1.400854532	0.61035156	-0.12207031	-0.4272461	3.5266601440000005	-8.571411240000002	-0.18422851440000002	-0.4272461	-2.1972656	0.4272461	1.5432128600000001	9.863403060000001	3.5745117800000004	0.36621094	0.5493164	-0.7324219	-10.033276260000001	-1.0288086060000001	1.2513183900000002	0.061035156	0.7324219	-0.61035156	0.571826178	9.98183606	3.2706542540000005	-0.4272461	0.61035156	-0.8544922	1.4989501800000002	11.013037140000002	1.1651855432	-0.8544922	1.4038086	3.6621094	1539961339.48
-9.810766280000001	-2.04326178	-1.5025390379999999	0.6713867	-0.79345703	-0.5493164	4.277929712	-8.89440944	-0.573022464	-0.4272461	-0.48828125	0.7324219	1.183129892	9.734204074	3.66303714	0.36621094	0.30517578	-0.6713867	-9.846654860000001	-1.1125488220000002	1.3266846040000002	0.36621094	0.8544922	-0.61035156	0.19499511780000003	9.80598192	3.2228027160000003	-0.48828125	0.061035156	-0.79345703	2.086328076	10.2163089	0.1866210962	-0.12207031	0.061035156	3.1738281	1539961339.52
-8.802294928000002	-1.9415771760000002	-1.068286142	0.4272461	-0.36621094	-0.4272461	4.386792032000001	-8.73291034	-0.716577176	-1.0986328	0.48828125	0.7324219	0.8708984620000001	9.307128894	3.631933606	0.30517578	-0.24414062	-0.7324219	-9.438720746000001	-1.4044433900000002	1.204663089	0.5493164	0.8544922	-0.5493164	0.22849121400000003	9.439917032	3.1187255400000002	-0.4272461	-0.48828125	-0.8544922	1.562353534	8.717358426	-0.096899411	0.8544922	-0.5493164	2.6245117	1539961339.56
-8.59294429	-1.7645263580000001	-0.8362060700000001	0.48828125	-0.12207031	-0.36621094	4.33176268	-8.29506839	-0.3804199280000001	-1.4648438	0.12207031	0.36621094	0.778784146	8.5833741	3.475219748	0.36621094	-0.6713867	-0.91552734	-9.171948380000002	-1.75495607	0.9821533540000001	0.5493164	0.91552734	-0.4272461	0.57421875	8.82023912	3.18332518	-0.36621094	-0.7324219	-1.0375977	3.0038817900000003	8.0139402	-0.25839844240000004	0.8544922	-0.5493164	2.6245117	1539961339.6
-8.649169928000001	-1.373339856	-0.7775878600000001	0.5493164	0.18310547	-0.36621094	4.33176268	-8.29506839	-0.3804199280000001	-1.0986328	0.4272461	0.061035156	1.0096679712	8.17304712	3.3508057100000004	0.61035156	-0.5493164	-1.0986328	-8.97575679	-1.9954101440000003	0.8613281250000001	0.48828125	0.8544922	-0.24414062	0.90678714	8.30583516	3.2586913940000004	-0.30517578	-0.5493164	-1.0986328	3.352001996	7.583276260000001	-0.06340332068	1.3427734	2.380371	0.8544922	1539961339.64
-9.06069339	-1.031201178	-1.146044928	0.30517578	0.79345703	-0.36621094	4.3162110600000005	-8.189794928000001	0.20097655760000002	-0.79345703	0.30517578	-0.12207031	1.312329074	8.450586060000001	3.34243161	0.8544922	-0.12207031	-1.2207031	-8.9661866	-2.2430420320000004	0.84816893	0.30517578	0.6713867	-0.061035156	0.923535144	8.42905252	3.379516574	-0.24414062	-0.48828125	-1.159668	2.934497104	7.59763179	0.10288086060000001	1.953125	1.7089844	0.48828125	1539961339.68
-9.298754892	-1.4176025360000002	-1.449902356	-0.12207031	1.0986328	-0.5493164	4.225292932	-9.11572284	0.45578614200000006	-0.79345703	0.48828125	-0.12207031	1.51928714	8.834594748	3.4453125000000004	0.9765625	-0.12207031	-1.0986328	-9.26047374	-2.27055661	0.90678714	0.061035156	0.5493164	0.24414062	0.6675292932	8.737695288000001	3.5422119600000004	0	-0.5493164	-1.159668	2.843579074	7.875170926000001	1.35180661	1.953125	1.7089844	0.48828125	1539961339.72
-9.53322734	-1.8829589660000003	-1.3924804320000002	0.18310547	0.36621094	-0.36621094	4.225292932	-9.11572284	0.45578614200000006	-0.48828125	0.7324219	-0.24414062	1.7465820680000002	8.999682608	3.6080077880000005	0.9765625	-0.30517578	-0.8544922	-9.262865920000001	-1.9762695680000002	0.764428714	-0.061035156	0.48828125	0.48828125	0.48569336060000007	8.875268570000001	3.4166014400000004	0.18310547	-0.91552734	-1.0986328	4.042260880000001	7.445702880000001	1.8697998200000001	2.5634766	-1.8310547	0.6713867	1539961339.76
-9.62294928	-1.6688232820000002	-1.1711669928000001	-0.24414062	0.5493164	-0.30517578	3.9130616000000003	-9.482983426	0.60651857	0	0.4272461	-0.48828125	1.98464357	8.81186502	3.7156739200000004	0.9765625	-0.48828125	-0.61035156	-9.169555710000001	-1.8375000000000001	0.5203857428	0.061035156	0.30517578	0.7324219	0.5969482428	8.737695288000001	3.213232428	0.4272461	-0.9765625	-0.9765625	8.895605432000002	8.1838134	1.606616214	1.0375977	-2.2583008	1.0375977	1539961339.8
-10.838378600000002	-1.427172824	-1.2549072479999999	-0.18310547	-0.61035156	-0.30517578	3.9130616000000003	-9.482983426	0.60651857	0.12207031	0.30517578	-0.6713867	2.204760782	8.69941394	3.753955072	0.8544922	-0.48828125	-0.24414062	-9.175537140000001	-1.7872558900000002	0.4067382788	0.061035156	0.12207031	0.91552734	0.6268554712000001	8.517577880000001	3.2275878600000003	0.6713867	-0.5493164	-0.8544922	9.56672374	8.24841304	1.2656738220000001	1.0375977	-2.2583008	1.0375977	1539961339.84
-10.90417482	-2.4296630400000003	-1.7872558900000002	-1.0986328	-1.2817383	-0.4272461	3.7479737400000004	-9.22458516	0.702221646	0.24414062	0.5493164	-0.5493164	2.27653804	9.189892572	3.8125733800000003	0.7324219	-0.48828125	0.12207031	-9.840673920000002	-1.588671924	0.287109375	0.30517578	-0.30517578	0.9765625	0.3959716754	8.7963134	3.1558105040000006	0.79345703	-0.24414062	-0.5493164	6.1214112400000005	7.684961060000001	0.027514648560000004	-0.5493164	-1.0986328	-1.3427734	1539961339.88
-9.469824280000001	-2.884252896	-1.240551718	-1.2817383	0.30517578	0.061035156	3.1797364200000002	-9.557153060000001	0.669921875	0.61035156	0.79345703	-0.12207031	2.2071533540000003	10.316797120000002	3.8041992800000006	0.61035156	-0.61035156	0.48828125	-10.224683	-1.720263678	0.15551757200000002	-0.061035156	0.061035156	0.7324219	0.1315917932	9.8179438	3.025415036	0.8544922	-0.36621094	-0.30517578	2.107861322	8.8561277	-1.783667032	-0.24414062	-1.159668	-3.0517578	1539961339.92
-10.97236322	-4.732519568	-1.2549072479999999	-0.12207031	-0.18310547	-0.30517578	3.1797364200000002	-9.557153060000001	0.669921875	1.0986328	0.30517578	0.061035156	2.251416034	11.229565200000001	3.6702148560000003	0.6713867	-0.18310547	0.79345703	-11.5525634	-1.3613769960000002	-0.10288086060000001	-0.61035156	-0.18310547	0.91552734	0.2512207068	10.960400360000001	3.2239991	0.9765625	-0.36621094	-0.12207031	9.405224640000002	9.38488768	0.708203125	-0.24414062	-1.159668	-3.0517578	1539961339.96
-9.451879892000001	-4.07336412	-1.2178222840000001	1.2817383	0.8544922	0.4272461	2.368652356	-10.271337860000001	-0.9378906250000001	1.4038086	-0.4272461	0.36621094	2.282519568	11.992798020000002	3.658251996	0.6713867	0.8544922	0.9765625	-11.8923098	-0.6806884980000001	-0.679492212	-0.5493164	0.36621094	0.79345703	0.364868161	11.7475589	3.1187255400000002	0.91552734	0.61035156	0.12207031	6.298461960000001	10.941259980000002	-0.25839844240000004	2.746582	2.319336	-0.7324219	1539961340.0
-9.21501448	-3.4931639400000005	-2.527758786	-1.2207031	2.5634766	-0.30517578	2.5421141200000004	-10.319189300000001	-1.102978534	1.7700195	-1.2207031	0.30517578	2.1293945680000004	12.31340306	3.60202626	0.18310547	1.4648438	1.159668	-10.241431200000001	-0.2811279254	-1.3302734620000003	-0.7324219	0.4272461	0.61035156	-0.31342773560000003	11.992798020000002	2.6665283540000004	0.7324219	1.4648438	0.36621094	-0.5957519568	9.8179438	0.2978759784	-1.6479492	-0.30517578	-1.4038086	1539961340.04
-9.14323732	-4.439428714000001	-2.7275389400000005	0.18310547	0.7324219	0.061035156	2.642602536	-9.11691893	-0.32658691100000004	1.8920898	-1.4038086	0.24414062	1.9176513580000003	11.513086060000001	3.301757788	-0.4272461	1.2817383	1.5258789	-9.472216754	0.265576178	-1.9786621400000002	-0.9765625	-0.36621094	0.61035156	-1.4415283540000001	11.142236420000001	2.239453076	0.61035156	1.5258789	0.91552734	1.4176025360000002	9.231762680000001	-1.2919922120000003	-1.6479492	-0.30517578	-1.4038086	1539961340.08
-8.12878444	-4.33535144	-2.7155760800000004	0.36621094	0.61035156	0.48828125	2.642602536	-9.11691893	-0.32658691100000004	0.91552734	0.24414062	0.24414062	1.7406005400000002	10.40053714	2.7610351440000005	-1.0375977	0.7324219	1.8310547	-9.64208966	1.053930661	-1.6532714660000003	-0.6713867	-0.48828125	0.4272461	-1.681982428	9.80717752	1.3685547120000001	0	1.2207031	1.5258789	3.946557608	9.786840560000002	-1.3470214660000002	1.0375977	-2.319336	-1.8920898	1539961340.12
-8.748461960000002	-3.0325927520000002	-3.3292724640000007	-0.9765625	0.12207031	0.12207031	1.358984424	-8.36086412	0.1866210962	0.12207031	0.79345703	-0.4272461	1.851855432	10.635009980000001	2.1521240020000003	-1.4648438	0.4272461	1.7089844	-9.4686277	1.1125488220000002	-1.221411142	-0.6713867	-0.48828125	0.4272461	-1.447509784	9.746167032	0.8314209260000001	-0.24414062	1.2817383	1.953125	2.70839856	9.37890625	-0.9426757788	0.30517578	0.8544922	-2.5634766	1539961340.16
-8.978149460000001	-2.72036142	-3.354394568	-0.7324219	0.061035156	0.24414062	0.94506839	-8.717358426	0.7512695288	0.18310547	0.61035156	-0.61035156	2.107861322	11.038159440000001	1.64011232	-1.6479492	0.5493164	1.5869141	-9.523657248000001	0.4426269568000001	-0.65676268	-0.48828125	-0.5493164	0.061035156	-1.2034667932	10.50820288	0.88046875	-0.24414062	1.0986328	2.0141602	1.534838858	9.56552716	-0.7728027160000001	0.30517578	0.8544922	-2.5634766	1539961340.2
-8.42905252	-2.8986084260000005	-2.55288089	-0.4272461	0.4272461	0.30517578	0.94506839	-8.717358426	0.7512695288	0.61035156	0.12207031	-0.18310547	2.0935058900000003	10.256982820000001	1.318310504	-1.4038086	0.061035156	1.6479492	-8.967382788	0.516796875	-0.3146240216	-0.79345703	-0.6713867	-0.12207031	-0.8888427520000001	10.323974640000001	1.2632812500000001	0.061035156	0.5493164	1.5258789	2.018139676	9.648071580000002	-0.3756347644	0.12207031	-0.79345703	-2.6855469	1539961340.24
-8.19099092	-2.551684604	-2.3806152160000003	-0.36621094	-0.61035156	0.061035156	1.46665036	-7.408618210000001	1.876977536	0.5493164	-0.12207031	0.24414062	2.24064946	9.23654802	1.287207068	-1.0986328	-0.061035156	1.6479492	-8.652759080000001	0.7141846040000002	-0.0478515625	-0.6713867	-0.6713867	-0.24414062	-0.24045410340000004	9.444701980000001	1.4247802520000001	0.18310547	0.36621094	1.159668	2.4667480040000003	9.42197284	-0.08015136780000001	0	-0.12207031	-2.6855469	1539961340.28
-7.957714660000001	-2.054028354	-2.50622554	-0.18310547	0.12207031	-0.061035156	1.449902356	-7.0604982000000005	1.605419928	0.24414062	-0.12207031	0.24414062	2.365063498	8.67189946	1.3817138580000001	-0.8544922	0.4272461	1.4648438	-8.621655252000002	0.67709964	0.31342773560000003	-0.61035156	-0.48828125	-0.4272461	0.26796875000000003	8.84177266	1.3075439300000002	-0.12207031	0.6713867	1.0375977	2.217919928	8.98652356	-0.401953125	0	-0.12207031	-2.6855469	1539961340.319
-7.8907228400000005	-2.097094748	-3.01464856	-0.30517578	0.24414062	-0.24414062	1.449902356	-7.0604982000000005	1.605419928	0.24414062	-0.30517578	0.18310547	2.360278354	8.484082068000001	1.415209964	-0.61035156	0.79345703	1.159668	-8.748461960000002	0.745288089	0.6304443390000001	-0.61035156	-0.4272461	-0.48828125	0.4821044928	8.7448732	1.156811502	-0.36621094	0.79345703	0.79345703	2.0659912140000003	8.8728759	-0.3182128894	0.7324219	0.48828125	-2.5634766	1539961340.36
-8.299853240000001	-2.5181884000000005	-3.323291034	-0.18310547	0.18310547	-0.18310547	1.7406005400000002	-6.98273912	0.8876464660000001	0.30517578	-0.91552734	0.18310547	2.2849121400000003	8.481689300000001	1.47263179	-0.36621094	0.7324219	0.7324219	-9.04753444	0.793139676	0.9283202880000001	-0.61035156	-0.4272461	-0.48828125	0.6053222644	8.833398560000001	1.156811502	-0.4272461	0.5493164	0.4272461	1.685571286	9.241332968	-0.10288086060000001	0.6713867	0.4272461	-2.319336	1539961340.4
-9.040356430000001	-2.366259784	-3.275439496	-0.18310547	-1.0375977	0.061035156	2.0743652160000003	-7.311718750000001	0.611303714	0.061035156	-1.5869141	0.48828125	2.245434604	8.61567392	1.714282248	-0.061035156	0.5493164	0.12207031	-8.914746106	1.0646972840000002	0.9127685700000001	-0.79345703	-0.24414062	-0.48828125	0.860131839	9.08222644	1.119726538	-0.4272461	0.30517578	0.061035156	1.6999267180000002	9.25090306	-0.0885253894	0.6713867	0.4272461	-2.319336	1539961340.439
-9.08222644	-1.7800780760000001	-3.085229532	-0.4272461	-1.5869141	0.12207031	2.0743652160000003	-7.311718750000001	0.611303714	-0.36621094	-1.5258789	0.7324219	2.296875	8.88842752	2.127001996	0.061035156	0.61035156	-0.61035156	-9.16835962	0.9438721040000001	0.9522461060000001	-0.18310547	-0.30517578	-0.7324219	0.9773681610000001	9.32866214	0.955834964	-0.4272461	0.30517578	-0.12207031	1.6999267180000002	9.25090306	-0.0885253894	0.48828125	-0.24414062	-2.0141602	1539961340.479
-8.774780252000001	-1.790844748	-2.8483641200000003	-0.9765625	-0.6713867	0.061035156	2.87109375	-7.778271760000001	0.9115722840000001	-0.7324219	-1.2817383	1.0375977	2.29089357	9.3238768	2.4153076080000004	0	0.36621094	-1.159668	-9.77248552	0.22490234620000002	0.838598642	-0.24414062	-0.36621094	-1.0375977	0.707006839	9.651660340000001	1.0515380890000001	-0.30517578	0.12207031	-0.4272461	1.600634784	9.326269568	0.00837402356	-0.36621094	0.061035156	-1.953125	1539961340.52
-9.884936600000001	-2.7502685700000002	-3.1127441100000004	-0.9765625	-0.24414062	0	3.124707068	-8.652759080000001	0.916357428	-0.9765625	-0.8544922	1.2207031	2.369848642	10.02250998	2.6378173920000005	0.24414062	0	-1.4648438	-11.48557158	-0.37204589660000004	0.773999002	-0.30517578	-0.4272461	-1.0986328	0.707006839	9.651660340000001	1.0515380890000001	-0.30517578	0.12207031	-0.4272461	1.6125976440000003	9.70429712	-0.4342529254	-0.36621094	0.061035156	-1.953125	1539961340.559
-11.897095140000001	-4.041064496	-4.73132338	-2.1972656	0.061035156	0.12207031	3.124707068	-8.652759080000001	0.916357428	-1.2207031	-0.79345703	1.3427734	2.5588623200000002	11.66979982	2.9524413940000005	0.7324219	0.7324219	-1.8310547	-13.46782248	-1.418798822	0.41511232	-0.30517578	0.061035156	-0.9765625	0.707006839	9.651660340000001	1.0515380890000001	-0.30517578	0.12207031	-0.4272461	2.61867662	11.04533696	-0.5514892572000001	-0.79345703	-0.12207031	-1.5869141	1539961340.599
-11.865990920000002	-5.285205072	-3.3005616	0.61035156	0.30517578	0.91552734	3.8759764400000005	-13.71904254	0.33615722840000006	-1.0986328	-0.7324219	1.4648438	2.5421141200000004	12.93786592	3.323291034	1.0986328	1.8920898	-2.0751953	-12.994091460000002	-1.0264160340000001	-0.42587889400000006	-1.2207031	0.5493164	-0.8544922	1.2333740020000001	13.140038940000002	3.075659146	-0.5493164	0.5493164	-1.2207031	4.312622104000001	12.41628444	1.32788089	-3.0517578	0	0.61035156	1539961340.64
-9.637304712	-5.662036240000001	-2.3626709260000003	0.36621094	-1.8920898	0.30517578	4.285107428	-13.289575180000002	0.5837890576	-0.48828125	-0.8544922	1.0375977	2.16767572	12.278711060000001	3.5087158540000005	0.79345703	1.7089844	-1.5258789	-11.04533696	0.21054687500000002	-1.387695288	-0.061035156	0.18310547	-0.30517578	-0.5873779254	12.232056200000002	3.267065396	-0.36621094	1.0986328	-1.2817383	5.48857428	12.31459964	3.5182862400000006	-3.0517578	0	0.61035156	1539961340.679
-8.155102340000001	-4.630834964000001	-0.27873535340000005	-0.12207031	0.7324219	0.4272461	4.285107428	-13.289575180000002	0.5837890576	-0.12207031	-0.4272461	-0.36621094	1.1711669928000001	10.538110520000002	2.8926269959999997	-0.4272461	-0.36621094	-0.36621094	-9.8418705	-0.860131839	-2.1030761780000002	-0.061035156	0.18310547	-0.30517578	-2.9129637600000002	9.766503894000001	2.8447753600000003	-0.36621094	1.0375977	-0.6713867	4.40234375	10.79770468	2.1604980040000004	-3.540039	-1.0375977	3.3569336	1539961340.719
-9.46503894	-3.354394568	-1.677197284	-0.12207031	0.24414062	0.24414062	4.231274460000001	-10.843163940000002	1.447509784	-0.061035156	0.91552734	-2.0141602	0.5084228534	9.253295926000002	2.1664795320000003	-1.159668	-2.8686523	0.61035156	-9.25090306	-1.50732428	-1.975073282	0.7324219	0.12207031	-0.18310547	-3.7467773560000004	8.027099640000001	2.843579074	-0.24414062	-0.48828125	0.12207031	0.811083966	13.641284440000002	0.3732421924	-1.5869141	0.4272461	5.126953	1539961340.759
-10.17683058	-3.4931639400000005	-2.3614746400000004	0.18310547	-1.159668	0.061035156	3.53742662	-9.491357428	1.6496826080000002	0.48828125	1.5258789	-2.380371	0.385205072	9.484179712000001	1.8028076080000002	-0.8544922	-3.0517578	0.79345703	-9.408813400000001	-1.51330571	-1.39008786	0.4272461	-0.36621094	0.36621094	-2.692846646	8.463745108000001	3.408227536	0.5493164	-1.159668	0.30517578	-0.401953125	12.691431200000002	0.0095703125	-1.5869141	0.4272461	5.126953	1539961340.799
-8.05700679	-3.228784146	-1.227392572	0.5493164	-1.4648438	0.24414062	2.5588623200000002	-9.484179712000001	1.216625998	1.2207031	1.159668	-2.0751953	0.5502929712000001	9.668408246	1.9044922120000003	-0.30517578	-1.6479492	0.30517578	-9.01044928	-1.726245108	-0.8421875000000001	0.4272461	-0.36621094	0.36621094	-1.1173339660000001	9.508105432	3.1414550720000003	0.30517578	-1.0986328	0.24414062	-0.23686523560000003	11.3731205	-0.6160888580000001	-0.5493164	0	5.79834	1539961340.839
-6.94804712	-2.757446286	-0.7883544928000001	-0.6713867	0.6713867	-0.061035156	2.04924321	-8.330957068	0.10527343750000001	1.5258789	0.12207031	-1.8310547	0.7285400360000001	8.850146760000001	2.0301025360000002	0.18310547	-0.061035156	0	-8.711376800000002	-1.733422824	-0.52995607	0.48828125	-0.24414062	0.12207031	-0.309838858	9.21979982	3.3065429320000006	0.30517578	-0.5493164	-0.061035156	-0.14714355040000002	9.922021760000002	0.61848143	0.36621094	-0.36621094	4.9438477	1539961340.879
-7.847656250000001	-2.593554712	-1.1041748200000001	-0.12207031	0.12207031	-0.12207031	2.2669677520000002	-7.692138580000001	-0.2452392572	1.2817383	-0.6713867	-1.953125	0.7381103240000001	8.000781250000001	2.3626709260000003	0.36621094	0.36621094	-0.061035156	-8.421875	-1.5396240020000003	-0.27873535340000005	0.18310547	-0.12207031	0.36621094	-0.25839844240000004	8.229272660000001	3.3197021760000003	0.18310547	-0.4272461	-0.18310547	0.05144042932000001	8.19816893	1.66403804	0.36621094	-0.36621094	4.9438477	1539961340.919
-7.693335160000001	-2.445214856	-1.0551269568000001	0.61035156	-0.8544922	0	2.2669677520000002	-7.692138580000001	-0.2452392572	0.9765625	-0.79345703	-2.0751953	0.6711181610000001	7.710082968000001	2.6019287140000005	0.30517578	-0.12207031	-0.18310547	-8.25319838	-1.5109130400000002	-0.0813476538	0.18310547	-0.12207031	0.36621094	-0.36965332460000005	7.57849092	2.816064496	-0.061035156	-0.79345703	-0.18310547	0.0681884784	7.85842302	0.5227783246000001	1.8920898	1.4648438	4.1503906	1539961340.959
-6.964794928000001	-1.9702880400000002	-0.30625	0.18310547	1.0986328	0.18310547	2.271752896	-7.449292032000001	-0.745288089	0.79345703	-0.12207031	-2.0141602	0.860131839	7.8237304320000005	2.6079101440000003	0.24414062	-0.6713867	-0.36621094	-8.336938400000001	-1.7406005400000002	0.0837402356	0.30517578	-0.061035156	0.4272461	-0.21054687500000002	7.633520468	2.686865216	0.061035156	-0.91552734	-0.24414062	-2.378222644	7.16577176	-0.46655273560000005	2.1972656	0.6713867	1.4648438	1539961340.999
-7.8943116	-1.1245117212000002	-0.7285400360000001	-0.30517578	1.4038086	0.4272461	2.43205571	-7.549780252000001	-0.9378906250000001	0.61035156	0.36621094	-1.8310547	1.37214357	7.973266574	2.586376996	0.48828125	-0.6713867	-0.36621094	-8.162280252	-1.96430661	0.2069580072	0.12207031	-0.12207031	0.5493164	0.1196289038	7.9517334260000005	2.971582068	0.4272461	-0.8544922	-0.36621094	-3.69892572	6.3845947480000005	0.1124511682	2.1972656	0.6713867	1.4648438	1539961341.039
-9.088207968	-0.6854736419999999	-1.983447284	-0.9765625	1.8920898	0.4272461	2.43205571	-7.549780252000001	-0.9378906250000001	0.4272461	0.12207031	-1.4038086	1.9810547120000002	8.138354532000001	2.798120108	0.79345703	-0.061035156	-0.24414062	-8.05222194	-2.0121582460000003	0.18303222840000002	0.12207031	-0.12207031	0.5493164	0.3600830072	8.152710160000002	3.2862060700000004	0.48828125	-0.79345703	-0.36621094	-0.40554199280000003	7.7244384	0.6555663939999999	2.5024414	-2.8076172	0.4272461	1539961341.079
-9.933984620000002	-1.102978534	-1.7417969240000002	-0.24414062	0.91552734	0.7324219	2.4667480040000003	-7.738793930000001	-0.7500732428000001	0.30517578	0.36621094	-0.79345703	2.4296630400000003	8.40153804	3.228784146	0.79345703	0.7324219	0	-8.157495108	-1.5575683900000001	0.1435546875	-0.12207031	-0.36621094	0.7324219	0.2452392572	8.223290740000001	3.213232428	0.7324219	-0.6713867	-0.18310547	9.66242662	8.52714856	1.6460937500000001	2.0751953	-4.8217773	-0.7324219	1539961341.119
-10.87666034	-2.83640126	-2.3423339660000004	-1.3427734	0.91552734	0.24414062	2.778979532	-8.141943390000002	-0.48090820680000007	0.24414062	0.18310547	-0.18310547	2.383007788	8.55107428	3.420190396	0.4272461	0.48828125	0.4272461	-9.211425720000001	-0.8541503600000001	0.1315917932	0	-1.5869141	1.4648438	-0.11723633180000001	8.098876800000001	2.75625	0.79345703	-1.2817383	0.24414062	13.983423020000002	8.789135880000002	1.0754638580000002	1.4648438	-2.9296875	0.4272461	1539961341.159
-13.86020468	-5.626147660000001	-4.596142572000001	0.36621094	-3.0517578	-0.4272461	2.778979532	-8.141943390000002	-0.48090820680000007	0.18310547	0.061035156	0.24414062	2.185620108	9.95432158	3.25151358	0.061035156	-0.91552734	0.6713867	-13.421166640000001	0.011962890380000002	0.5502929712000001	0	-1.5869141	1.4648438	-0.2225097644	9.04753444	2.333959964	0.7324219	-1.0986328	0.61035156	5.199072480000001	10.251000900000001	-1.7298339660000002	0.61035156	2.0141602	-0.4272461	1539961341.199
-9.81914038	-5.23854982	-1.9547363220000002	1.4648438	-0.18310547	0.4272461	2.85075679	-9.174340560000001	-0.5263671924000001	-0.12207031	-0.061035156	0.6713867	2.231079074	12.854125900000001	2.819653354	-0.12207031	-1.5258789	0.4272461	-13.246509080000001	0.839794928	0.19619140380000002	-0.18310547	-1.5258789	1.6479492	0.27275390380000003	11.87915036	1.2860107820000002	0.9765625	-0.61035156	0.61035156	8.95183107	11.05610324	2.978759784	0	0.61035156	1.159668	1539961341.239
-8.65874002	-3.42736821	-2.6641358800000003	-0.7324219	0.6713867	-0.5493164	2.89741214	-11.0668705	-0.3959716754	-0.7324219	0.12207031	1.159668	2.674902356	13.72861322	2.3542969240000002	-0.061035156	-1.159668	0.061035156	-11.80617662	0.9331054712000001	-0.9402832068000001	0.061035156	1.5258789	0.8544922	0.60651857	14.03127446	1.030004892	1.2817383	0.24414062	-0.18310547	8.95183107	11.05610324	2.978759784	0	0.61035156	1.159668	1539961341.279
-9.610986420000001	-4.634423920000001	-4.49086911	0.5493164	0.61035156	-0.6713867	3.2455322480000004	-10.697216460000002	0.4713378894	-1.3427734	1.4648438	1.5869141	3.2742432100000003	12.63999002	1.9966064300000002	0.24414062	0.5493164	0.5493164	-11.58366664	1.076660144	-1.3254882200000002	-0.24414062	0.48828125	0.8544922	-0.09331054320000001	13.26684604	2.058813498	0.8544922	2.0751953	-0.36621094	-0.2954833966	9.792822480000002	-1.9188476440000002	-2.1972656	1.2817383	-0.48828125	1539961341.319
-8.69702176	-4.100878894	-3.9477538940000003	-1.0375977	-0.91552734	-0.30517578	3.68098143	-9.455468750000001	1.8063964660000003	-1.4648438	3.479004	1.2207031	2.9249266200000004	12.0538089	1.720263678	-0.061035156	1.8310547	1.0375977	-10.40292932	1.5156982820000002	-1.2261962860000002	-0.6713867	0.9765625	0.12207031	-1.27763678	11.913842360000002	1.2656738220000001	-0.18310547	2.0751953	0.12207031	2.068383786	10.5739991	-1.732226538	0	0.12207031	-1.8920898	1539961341.359
-9.031982428000001	-3.410620108	-3.1486327880000005	-0.24414062	0.12207031	-0.36621094	1.8099853240000001	-9.82751448	2.359082068	-0.6713867	3.4179688	0.12207031	2.09948732	11.55854532	1.302758786	-0.48828125	1.3427734	1.0986328	-9.7401857	1.3948730040000001	-1.0120605432	-0.61035156	0.24414062	0.30517578	-2.0659912140000003	11.18051718	0.3828125	-0.7324219	1.2207031	0.48828125	1.5001464660000001	9.96867662	-1.4415283540000001	0	0.12207031	-1.8920898	1539961341.399
-8.47810054	-3.048144568	-2.8447753600000003	0.36621094	0.24414062	-0.12207031	1.8099853240000001	-9.82751448	2.359082068	0.30517578	0	-0.8544922	1.7214599640000001	10.447192000000001	1.061108426	-0.4272461	0.061035156	0.8544922	-9.212622300000001	1.46665036	-0.900805661	-0.61035156	0.24414062	0.30517578	-1.847070288	10.534521760000002	0.47492675720000005	-0.24414062	0.36621094	0.4272461	1.7609375	9.96030252	-1.227392572	0.4272461	0	-2.2583008	1539961341.439
-8.152710160000002	-2.78017572	-2.8232422120000003	0.12207031	0.5493164	-0.24414062	2.4583741	-7.644287140000001	2.1305908540000003	0.6713867	-2.5634766	-0.91552734	2.004980432	9.35617662	1.079052716	-0.18310547	-0.4272461	0.6713867	-8.56782248	1.7190673920000001	-0.84816893	-0.5493164	0.12207031	-0.12207031	-1.183129892	9.54399411	0.668725589	0.061035156	0.18310547	0.24414062	2.7251464660000004	9.284399460000001	-0.663940396	0.4272461	-0.36621094	-2.5634766	1539961341.479
-7.873974640000001	-2.624658246	-2.8890380400000004	0.36621094	-0.6713867	-0.4272461	3.00986322	-6.7363034200000005	2.06120607	0.36621094	-2.380371	-1.0375977	2.3028564300000003	8.84296875	1.081445288	-0.4272461	0.061035156	0.6713867	-8.49125998	1.662841754	-0.7991211060000001	-0.12207031	0.12207031	-0.24414062	-0.9426757788	8.74606929	0.7811767572	-0.18310547	0.36621094	0.24414062	3.2718505400000004	9.35856929	-0.001196289038	0.4272461	-0.36621094	-2.5634766	1539961341.519
-7.958911240000001	-2.698828076	-3.0230224640000003	0.12207031	0.30517578	-0.61035156	3.00986322	-6.7363034200000005	2.06120607	0.12207031	-0.91552734	-0.9765625	2.2346679320000002	8.728125	1.062304712	-0.5493164	0.30517578	0.5493164	-8.630029254	1.6281494600000002	-0.6256591459999999	-0.12207031	0.12207031	-0.24414062	-0.970190396	8.512792932	0.6711181610000001	-0.4272461	0.61035156	0.30517578	2.920141574	8.90876448	-0.0813476538	-0.12207031	0.061035156	-2.319336	1539961341.559
-8.572607428000001	-3.034985324	-3.2096435700000003	0.36621094	-1.2817383	-0.12207031	3.05053714	-6.5269528800000005	1.6891601440000001	-0.061035156	0.12207031	-0.48828125	2.1293945680000004	9.08342302	1.0742675720000001	-0.48828125	0.12207031	0.24414062	-8.76521016	1.758544928	-0.387597644	0	0.24414062	-0.4272461	-0.9989013580000001	8.839379892	0.5239746106000001	-0.4272461	0.24414062	0.30517578	3.0804442900000004	9.063086060000002	-0.135180661	-0.12207031	-0.061035156	-1.7089844	1539961341.599
-8.829809800000001	-2.902197284	-2.75625	0.61035156	-0.7324219	0.24414062	3.08881839	-6.839184800000001	1.355395468	-0.36621094	-0.48828125	-0.12207031	2.168872104	9.46743161	1.216625998	-0.48828125	-0.30517578	-0.061035156	-8.72932158	1.832714856	-0.2775390576	0.24414062	0.24414062	-0.5493164	-0.8661132788	9.346606430000001	0.5144042932	-0.48828125	-0.12207031	0.12207031	3.552978534	8.66950679	-0.05144042932000001	-0.12207031	-0.061035156	-1.7089844	1539961341.639
-8.82023912	-2.289697284	-2.7706054320000004	0.6713867	-1.2817383	0.18310547	4.67390126	-7.278222840000001	1.08383786	-0.61035156	-1.5258789	-0.4272461	2.41770018	9.713867212	1.4582763580000002	-0.48828125	-0.6713867	-0.24414062	-8.947045926000001	1.564746106	-0.29069824280000006	0.24414062	0.24414062	-0.5493164	-0.6543701080000001	9.718652160000001	0.7058105432	-0.48828125	-0.30517578	-0.061035156	3.487182608	8.875268570000001	-0.057421875000000004	0.061035156	0.24414062	-1.2817383	1539961341.679
-9.030786240000001	-2.2203125000000004	-2.6784912140000006	0.24414062	-0.91552734	0.12207031	5.086621106	-7.384692392	1.1986816100000002	-0.61035156	-0.8544922	-1.2207031	2.7012207459999997	9.939965560000001	1.7406005400000002	-0.4272461	-0.61035156	-0.48828125	-9.45786142	0.84816893	-0.362475589	0.61035156	-0.061035156	-0.79345703	-0.5096191394	9.97585414	0.900805661	-0.61035156	-0.48828125	-0.12207031	1.927221646	9.22578125	-0.132788089	0.30517578	1.0986328	-0.9765625	1539961341.719
-9.063086060000002	-2.289697284	-2.4751221040000004	0.061035156	-0.4272461	0.5493164	5.2110353400000005	-7.7148682100000014	1.156811502	-0.6713867	-0.30517578	-1.6479492	3.011059604	10.401733720000001	2.121020468	-0.4272461	-0.48828125	-0.61035156	-9.90527356	0.663940396	-0.21413574280000003	0.5493164	-0.48828125	-1.2817383	-0.26796875000000003	10.42685504	1.070678714	-0.79345703	-0.6713867	-0.12207031	1.4702392180000001	9.62055661	-0.002392578076	0.30517578	1.0986328	-0.9765625	1539961341.759
-9.19467752	-1.8985107820000002	-2.746679712	-0.48828125	-0.12207031	0.5493164	5.811572480000001	-8.336938400000001	1.161596646	-0.6713867	-0.61035156	-1.8310547	3.3579834260000005	10.88383786	2.6150878600000005	-0.4272461	-0.4272461	-0.61035156	-9.72702626	0.2392578076	-0.1268066394	0.5493164	-0.48828125	-1.2817383	-0.050244139400000006	11.010644960000002	1.4044433900000002	-0.8544922	-0.91552734	-0.24414062	1.5719238220000002	9.63491214	-0.6555663939999999	-0.4272461	0.61035156	-1.159668	1539961341.798
-9.74257788	-2.787353534	-2.8639160340000003	-0.7324219	-0.79345703	0.12207031	6.376220746	-8.50561502	1.13647464	-0.48828125	-1.0986328	-2.0751953	3.62236322	10.615869600000002	3.0158447480000006	-0.48828125	-0.4272461	-0.30517578	-10.841967360000002	-0.3612792932	-0.30625	0.4272461	-0.6713867	-1.2817383	0.04426269568	10.87905252	1.8913329680000002	-0.91552734	-1.2207031	-0.24414062	2.25859375	9.87536592	-0.5897705072	-0.9765625	-0.24414062	-1.159668	1539961341.84
-9.766503894000001	-3.6558594240000004	-2.573217752	-0.8544922	0.061035156	-0.061035156	6.568823380000001	-9.027197480000002	0.909179712	-0.30517578	-0.8544922	-2.5634766	3.665429712	10.370629500000001	3.2706542540000005	-0.61035156	-0.6713867	0.061035156	-11.559740920000001	-1.102978534	-0.22490234620000002	0.36621094	-0.18310547	-1.2817383	0.193798822	10.473510880000001	2.097094748	-1.2817383	-1.4648438	-0.24414062	2.710791034	10.070361420000001	-0.053833007200000005	-0.9765625	-0.24414062	-1.159668	1539961341.879
-9.801196580000001	-5.312719748	-1.848266574	0.48828125	0.12207031	0	6.568823380000001	-9.027197480000002	0.909179712	-0.061035156	-1.0986328	-2.8076172	3.7982177520000002	10.271337860000001	3.5792969240000003	-0.79345703	-0.79345703	0.4272461	-11.083617720000001	-0.800317392	-0.576611322	0.36621094	-0.18310547	-1.2817383	0.44980469240000004	10.272534440000001	2.4344482820000004	-0.79345703	-1.0986328	-0.30517578	3.03857428	10.801294420000001	1.2022705072	-1.0375977	0.36621094	-0.8544922	1539961341.918
-9.177929712000001	-5.019628894	-1.3266846040000002	0.91552734	-1.5258789	0.12207031	7.17773462	-9.478198380000002	0.716577176	-0.061035156	-1.0375977	-2.9907227	4.047045926	9.942358720000001	3.84367662	-1.2817383	-1.2817383	1.2817383	-10.3012455	-0.611303714	-1.0479492212000001	0.12207031	0.12207031	-0.91552734	0.16030273560000002	9.81196286	2.8926269959999997	-0.6713867	-0.30517578	-0.18310547	3.899902356	10.873071580000001	2.8352050720000004	-1.7089844	-1.0375977	1.8310547	1539961341.958
-8.939868210000002	-3.8795653960000003	-0.5622558606000001	0.7324219	-0.30517578	0.061035156	7.994799820000001	-9.25209964	0.45100097840000003	0.061035156	-0.24414062	-3.7231445	4.54111322	9.615771760000001	4.2193116	-2.1972656	-1.953125	2.4414062	-9.9447509	-1.181933606	-1.3254882200000002	0.91552734	0.4272461	-0.4272461	-0.65676268	8.924316394	3.1007812500000003	-0.5493164	0.30517578	0.061035156	3.02421875	10.925708360000002	3.4907714660000004	-1.7089844	-1.0375977	1.8310547	1539961341.998
-9.370532248	-3.170166034	-0.49885253600000007	0.24414062	0.30517578	-0.24414062	8.56901857	-7.55576178	0.850561502	0.24414062	0.61035156	-4.5166016	4.8318116	9.69951178	4.45258786	-2.9296875	-2.8076172	3.7231445	-9.49973143	-1.7669189300000003	-1.4630615020000002	0.91552734	0.4272461	-0.4272461	-1.356591754	8.496044928000002	3.2742432100000003	-0.24414062	0.24414062	0.5493164	0.9725830072	10.88383786	1.8219482820000001	-2.1362305	-0.6713867	2.6245117	1539961342.038
-9.997387680000001	-3.7240478240000003	-1.1041748200000001	0.5493164	0.061035156	-0.48828125	8.56901857	-7.55576178	0.850561502	0.61035156	0.79345703	-5.1879883	5.33305661	9.94714308	4.823437500000001	-2.9296875	-4.1503906	4.9438477	-9.859814300000002	-2.165283246	-1.2178222840000001	0.9765625	0.18310547	-0.36621094	-1.128100589	8.870483426000002	3.7395996400000002	-0.061035156	-0.12207031	1.0986328	-1.2417480040000002	11.40422374	0.3229980432	-1.159668	-1.3427734	2.8686523	1539961342.078
-9.191088760000001	-3.643896466	-0.84816893	0.91552734	-0.79345703	-0.4272461	8.91354982	-6.770996106	0.7775878600000001	1.3427734	1.4038086	-5.2490234	6.501831070000001	9.88732878	5.660839660000001	-2.6245117	-3.90625	5.7373047	-9.688745108	-2.190405252	-0.8529540740000001	0.5493164	0.18310547	-0.061035156	0.22011719240000002	9.7401857	4.012353534	-1.2817383	-0.12207031	1.8310547	-1.239355432	10.57041034	-0.63881839	-1.159668	-1.3427734	2.8686523	1539961342.118
-8.451782248	-3.4010498200000003	-0.2536132788	0.6713867	0.6713867	-0.24414062	9.212622300000001	-4.9933107	0.686669928	1.5869141	1.7089844	-4.9438477	7.33085962	8.85253894	6.02211911	-2.6855469	-2.319336	6.164551	-9.33942842	-1.9786621400000002	-1.002490216	0.24414062	0.30517578	-0.061035156	1.2704589660000003	9.76171875	4.012353534	-1.8310547	0.4272461	2.2583008	0.47014160340000005	9.1276857	0.11723633180000001	-0.36621094	-2.9296875	2.5024414	1539961342.158
-8.870483426000002	-3.1964844240000003	-0.27155761780000004	0.48828125	0.061035156	-0.18310547	9.212622300000001	-4.9933107	0.686669928	1.7089844	1.3427734	-4.638672	7.271044928000001	7.115527160000001	5.506518570000001	-2.2583008	-2.1362305	6.164551	-9.198266574	-1.9786621400000002	-1.0419677520000001	0.30517578	0.30517578	-0.061035156	2.2609863220000004	8.85253894	4.31381839	-2.4414062	0.91552734	2.8686523	1.119726538	8.13955072	0.80988768	1.5258789	2.6245117	0.8544922	1539961342.198
-8.606103240000001	-2.7227538940000002	-0.3505126800000001	1.0375977	0.4272461	0.12207031	9.10495607	-3.057714856	0.6818847840000001	1.4648438	1.2817383	-4.272461	7.66223143	5.769701980000001	5.273242212	-1.4648438	-1.4038086	5.79834	-9.076245108	-2.268164038	-1.0288086060000001	0.18310547	0.30517578	0.061035156	2.78496106	8.508007788	4.423876996	-2.0141602	1.2207031	3.8452148	0.362475589	8.67070288	-0.1674804712	1.5258789	2.6245117	0.8544922	1539961342.238
-7.833300720000001	-2.2167236420000003	-0.501245108	0.4272461	1.6479492	0.18310547	9.10495607	-3.057714856	0.6818847840000001	1.7089844	2.0141602	-3.90625	8.18500998	5.085424820000001	4.527954074	-1.159668	-0.61035156	5.004883	-8.825024460000002	-2.76821286	-1.106567392	-0.061035156	0.4272461	0.061035156	3.215625	8.30463858	4.53752446	-1.8920898	2.0141602	4.333496	-0.7775878600000001	8.34172374	-0.287109375	2.0141602	2.6245117	-0.12207031	1539961342.278
-8.05102536	-2.45358876	-1.119726538	-0.30517578	2.5024414	-0.061035156	8.959009080000001	-2.3351562500000003	0.7560547120000001	1.5869141	1.4648438	-3.0517578	8.18620607	4.530346646	3.9716797120000003	-1.159668	-0.24414062	4.211426	-8.954223740000002	-2.75625	-0.9977050720000001	-0.5493164	0.24414062	0.12207031	3.458471646	8.047436600000001	4.768408246	-0.9765625	2.5024414	4.8217773	1.6783935700000001	9.00566394	1.9989990020000004	2.9296875	0.61035156	-0.30517578	1539961342.318
-10.06198732	-2.8124755400000003	-2.0695800720000004	-0.91552734	3.6010742	-0.4272461	8.839379892	-2.24663089	0.7823730432	1.159668	1.5869141	-2.0141602	7.5545652	3.8221435700000006	3.4788086060000003	-0.79345703	-1.4038086	3.1738281	-10.256982820000001	-2.2478271760000004	-0.80390625	-1.159668	-0.12207031	0.4272461	3.1378662140000007	7.8512451080000005	4.562646466	-0.061035156	2.1972656	5.3100586	2.127001996	10.064379500000001	1.540820288	2.9296875	0.61035156	-0.30517578	1539961342.358
-10.989111420000002	-4.121215854000001	-2.958422824	0.48828125	0.12207031	-0.8544922	8.512792932	-2.59116214	0.5825927716	0.9765625	1.7700195	-0.61035156	7.4014402	3.8664062500000003	3.0469483800000003	-0.79345703	-1.4038086	3.1738281	-10.256982820000001	-2.2478271760000004	-0.80390625	-1.4038086	-0.36621094	0.7324219	3.8735839660000004	8.17185054	4.32578125	1.4038086	1.6479492	5.3710938	2.127001996	10.064379500000001	1.540820288	1.159668	-0.24414062	-0.30517578	1539961342.405
-9.0176268	-4.09848642	-2.122216754	0.18310547	0.5493164	-0.4272461	7.576098740000001	-2.948852536	1.1771484620000001	0.7324219	0	0.61035156	7.675390380000001	4.71816394	2.5157959260000005	-0.91552734	-2.9907227	0.48828125	-10.406518080000001	-0.4821044928	-0.5359375000000001	-1.2207031	0.6713867	0.6713867	4.457373004000001	8.920727340000001	3.7025146760000003	3.112793	2.1362305	4.4555664	6.369042932000001	9.712670926000001	2.27893071	-0.48828125	0.6713867	-1.2817383	1539961342.444
-8.30942392	-2.85314946	-2.198779254	-0.61035156	0.24414062	-0.6713867	7.69572734	-2.633032248	1.6999267180000002	0.4272461	-1.4648438	1.5869141	7.8237304320000005	5.215820288000001	2.081542932	-1.0986328	-3.540039	-0.24414062	-9.928002700000002	-0.5993408246	-0.8661132788	-1.2207031	0.6713867	0.6713867	4.336547824	9.00566394	3.4800048920000006	2.9296875	1.7700195	3.540039	1.4546875000000001	9.801196580000001	-0.6292480432	-0.48828125	0.6713867	-1.2817383	1539961342.478
-8.463745108000001	-3.3567871400000002	-2.976367212	-0.4272461	1.3427734	-1.0375977	7.69572734	-2.633032248	1.6999267180000002	0.36621094	-0.12207031	2.0141602	8.202954074	5.480200180000001	1.820751996	-1.2207031	-2.8686523	-0.7324219	-9.636108426000002	-0.0490478534	-1.108959964	-1.5869141	1.0375977	0.61035156	3.59484874	8.7963134	3.16777356	2.0141602	1.4648438	3.112793	2.89741214	9.192285340000002	0.899609375	0.48828125	-0.79345703	-1.0986328	1539961342.518
-8.713769568	-3.9214355040000006	-2.975170926	0.061035156	-0.30517578	-0.8544922	7.51508786	-3.037377896	1.874584964	0.4272461	1.7089844	2.380371	8.278320288000002	6.145336960000001	1.0958007788	-0.79345703	-1.7700195	-1.159668	-9.79880342	0.27275390380000003	-1.284814496	-1.5869141	1.2817383	0.61035156	3.5541748200000005	8.606103240000001	3.325683606	1.7089844	1.0986328	2.8076172	3.4453125000000004	9.67080072	0.966601538	-0.18310547	0.24414062	-0.91552734	1539961342.558
-8.66352536	-3.62714856	-2.9548339660000003	-0.4272461	0.61035156	-0.7324219	6.12858876	-4.454980432	1.697534146	0.6713867	1.2817383	2.5024414	8.246020468000001	6.347509980000001	0.7464843750000001	-0.5493164	-0.12207031	-1.0375977	-9.8334964	0.33017577880000004	-1.378125	-1.3427734	1.159668	0.30517578	3.570922824	8.81186502	3.676196286	1.5258789	0.48828125	2.1362305	2.6210692900000003	9.447094748	0.14235839660000002	-0.18310547	0.24414062	-0.91552734	1539961342.598
-8.97097194	-3.858032248	-3.5027344240000007	-0.24414062	-0.12207031	-0.61035156	6.12858876	-4.454980432	1.697534146	1.0375977	-0.36621094	1.8920898	8.15390625	6.06638179	1.040771466	-0.12207031	0.48828125	-0.6713867	-9.57629393	0.6160888580000001	-1.683178714	-1.2817383	1.0986328	0.18310547	3.7336182100000004	8.38120108	3.7025146760000003	1.3427734	1.159668	0.9765625	2.239453076	9.481787140000002	0.052636719240000004	0.18310547	0	-0.36621094	1539961342.638
-8.463745108000001	-4.06140126	-3.101977536	-0.18310547	-0.061035156	-0.5493164	6.28530252	-4.684667932000001	1.7250488220000002	0.6713867	-1.3427734	1.2207031	8.080932608000001	5.48618161	1.43076178	0.6713867	0.12207031	-0.79345703	-9.368139480000002	0.571826178	-1.933203076	-0.91552734	1.0375977	0.061035156	3.7515625000000004	8.0905027	3.507519568	0.9765625	0.7324219	0.6713867	2.337548822	9.644482428000002	-0.2619873004	0.36621094	0.8544922	-0.48828125	1539961342.678
-8.218505890000001	-4.103271466000001	-3.17495108	-0.30517578	-0.18310547	-0.5493164	7.4875733800000015	-4.036279254000001	2.783764676	0.061035156	-0.30517578	0.7324219	8.192187500000001	5.2720459260000005	1.867407248	0.6713867	-0.4272461	-0.5493164	-9.34541034	0.46655273560000005	-2.076757788	-0.61035156	0.8544922	0.061035156	3.881957968	7.598827880000001	3.0325927520000002	1.2207031	0.24414062	0.24414062	1.641308606	9.709082068	0.07536621106000001	0.36621094	0.8544922	-0.48828125	1539961342.718
-8.327368210000001	-4.3233885800000005	-2.9679932100000004	-0.12207031	0.12207031	-0.4272461	7.4875733800000015	-4.036279254000001	2.783764676	-0.48828125	1.2207031	0.8544922	8.61447734	4.933496106000001	1.8985107820000002	0.48828125	0.12207031	-0.9765625	-9.408813400000001	0.32778320680000006	-2.195190396	-0.4272461	0.79345703	0.061035156	4.519580072	7.510302520000001	2.9703858800000003	0.91552734	0.24414062	0.12207031	1.6437011780000002	9.614575180000001	0.23686523560000003	0.061035156	0.61035156	-0.48828125	1539961342.758
-8.51040036	-4.232470746	-3.1558105040000006	0.061035156	-0.48828125	-0.4272461	6.97197284	-3.9190429320000004	2.85673822	-0.4272461	1.4648438	0.79345703	8.665917932000001	5.106957968000001	2.1341797120000003	0.8544922	-0.30517578	-0.8544922	-9.45427266	0.32539062500000004	-2.3531005400000002	-0.4272461	0.7324219	0	4.687060504000001	7.503125000000001	3.0026855040000004	0.7324219	0.36621094	-0.061035156	1.6544677520000002	9.76889676	0.001196289038	0	0.12207031	-0.18310547	1539961342.798
-8.518774460000001	-4.0960937500000005	-3.15461412	-0.12207031	-0.12207031	-0.36621094	7.2925778800000005	-4.191796924	3.5302491000000003	-0.4272461	0.36621094	0.24414062	9.0594973	5.227783246	2.081542932	0.8544922	-0.30517578	-0.8544922	-9.48776857	0.3014648462	-2.469140576	-0.24414062	0.61035156	0	4.45617662	7.689746106	3.1390625	0.4272461	0.36621094	-0.36621094	1.5563721040000003	9.845459260000002	-0.028710937500000002	0	0.12207031	-0.18310547	1539961342.838
-8.462548920000001	-4.076953076	-2.93569339	0.061035156	-0.24414062	-0.24414062	7.2925778800000005	-4.191796924	3.5302491000000003	-0.30517578	-0.36621094	0.061035156	9.558349640000001	5.44790036	1.7501709260000002	1.159668	-0.6713867	-0.061035156	-9.337036240000002	0.2978759784	-2.6378173920000005	-0.24414062	0.5493164	0	4.702612320000001	7.958911240000001	3.192895468	0.18310547	0.18310547	-0.4272461	1.7083007200000002	9.792822480000002	0.01076660144	0.061035156	0	-0.18310547	1539961342.878
-8.333349640000002	-4.117626996	-3.0050780759999998	0	0	-0.18310547	7.315307608000001	-4.232470746	3.800610324	-0.48828125	-0.61035156	0.18310547	10.04882788	5.71467302	2.253808606	0.30517578	-1.4648438	1.0375977	-9.09179712	0.2942871106	-2.7538574280000003	0	0.36621094	-0.061035156	4.572216754	8.0306884	3.185717752	0.12207031	0.30517578	-0.61035156	1.757348642	9.80717752	-0.037084961060000005	0	0.12207031	-0.12207031	1539961342.918
-8.4900634	-4.155908246	-3.0553222840000003	-0.061035156	-0.36621094	0	8.6348143	-4.665527356	3.2909912140000004	-0.4272461	-1.6479492	-0.18310547	10.039258180000001	5.578295926000001	2.5492920320000003	-0.061035156	-0.30517578	1.2207031	-9.04633786	0.1579101538	-2.77419429	0.12207031	0.12207031	-0.061035156	4.52316893	8.177832068	3.387890576	-0.30517578	-0.18310547	-0.4272461	1.738207968	9.71147464	-0.0992919928	0	0.12207031	-0.12207031	1539961342.958
-8.571411240000002	-4.00517572	-2.981152356	-0.061035156	-0.24414062	0.12207031	8.6348143	-4.665527356	3.2909912140000004	-1.2817383	-3.1738281	-1.0375977	10.303637680000001	5.59624002	1.717871106	0.24414062	-0.4272461	1.0375977	-9.284399460000001	0.1387695288	-2.73830571	0.30517578	-0.12207031	-0.061035156	4.49086911	8.150317392	3.8448730040000005	-0.36621094	-0.36621094	-0.61035156	1.8398925720000001	9.733007788	-0.01674804712	-0.12207031	-0.061035156	-0.18310547	1539961342.998
-8.66950679	-4.020727536	-2.8878417540000005	-0.061035156	-0.24414062	0.24414062	8.604907248	-4.742089856000001	2.064794928	-1.0375977	-1.0375977	-1.3427734	11.17453624	5.5268554320000005	1.0898193390000002	0.18310547	-0.61035156	1.4038086	-9.31311052	0.1854248004	-2.644995108	0.30517578	-0.30517578	-0.061035156	4.608105432	8.20534694	3.6008300720000004	-0.61035156	-0.36621094	-0.6713867	1.830322284	9.69592302	-0.05144042932000001	-0.12207031	-0.12207031	-0.061035156	1539961343.038
-8.641992212	-3.9561278960000004	-2.918945288	-0.061035156	-0.4272461	0.36621094	8.475707968	-4.50522464	0.9343017572	-1.3427734	-1.7700195	-2.0751953	10.467528960000001	5.226586960000001	0.7213623200000001	0.18310547	-0.61035156	1.4038086	-9.31311052	0.1854248004	-2.644995108	0.36621094	-0.48828125	-0.061035156	4.495654254000001	8.31301268	3.5027344240000007	-0.6713867	-0.8544922	-0.6713867	1.830322284	9.69592302	-0.05144042932000001	-0.12207031	-0.12207031	-0.061035156	1539961343.078
-8.753247300000002	-3.7300292540000006	-2.86152356	-0.12207031	-0.5493164	0.30517578	8.88723143	-4.750463760000001	0.6735107428000001	-1.6479492	-2.746582	-2.1972656	9.49733876	5.892919928000001	2.04326178	0.61035156	1.7089844	1.7089844	-9.101367212000001	0.03947753894	-2.3219971040000003	0.61035156	-0.7324219	-0.12207031	4.1236084260000005	8.068969748	3.7479737400000004	-0.9765625	-0.91552734	-0.9765625	1.7406005400000002	9.67917482	-0.00837402356	-0.061035156	-0.061035156	-0.061035156	1539961343.118
-8.83100589	-3.544604532	-2.7012207459999997	-0.18310547	-0.36621094	0.4272461	8.464941394	-5.293579074	1.670019568	-1.2207031	-3.7841797	-2.9296875	9.10974092	5.9347898400000005	2.30883786	0.5493164	0.12207031	2.319336	-9.377710160000001	0.01315917932	-2.05522464	0.61035156	-1.0986328	-0.12207031	3.33645018	8.169457968	3.6235596040000004	-1.3427734	-0.8544922	-1.2817383	1.5767089660000002	9.77607428	0.011962890380000002	-0.12207031	-0.061035156	-0.18310547	1539961343.158
-8.735302520000001	-3.73122554	-2.692846646	-0.18310547	-0.12207031	0.36621094	8.80947284	-4.6427978240000005	0.879272464	-1.2207031	-4.3945312	-3.1738281	8.657543930000001	5.769701980000001	1.4176025360000002	0.5493164	0.12207031	2.319336	-9.377710160000001	0.01315917932	-2.05522464	0.7324219	-1.159668	-0.12207031	2.7993163940000003	7.9936032400000006	3.34243161	-1.159668	-2.2583008	-1.5258789	1.5767089660000002	9.77607428	0.011962890380000002	-0.12207031	-0.061035156	-0.18310547	1539961343.198
-8.942260880000001	-3.7336182100000004	-2.6390135800000003	-0.12207031	-0.61035156	0.48828125	8.89680162	-4.07336412	-0.1064697284	-1.2207031	-3.2958984	-2.8076172	9.01882338	4.8318116	0.07775878600000001	0.8544922	-2.5024414	2.5024414	-9.724634080000001	-0.16389160340000003	-1.715478534	0.79345703	-1.2817383	-0.12207031	2.46794429	8.311816394000001	2.9416748200000002	-1.2207031	-4.0283203	-1.7089844	1.8506591460000001	9.76770018	0.11005859620000001	-0.12207031	-0.18310547	-0.30517578	1539961343.237
-8.66472194	-3.7061035340000004	-2.386596646	-0.061035156	-0.061035156	0.5493164	8.644384980000002	-2.749072284	-0.679492212	-1.4648438	-2.6855469	-2.4414062	9.609789840000001	3.2993652160000004	-0.4605712860000001	0.79345703	-2.1362305	1.5258789	-9.852636780000001	0.025122070680000004	-1.4522949280000002	0.79345703	-1.2817383	-0.061035156	3.8484619600000003	8.78554712	2.1664795320000003	-0.36621094	-3.9672852	-1.5258789	1.8434814300000002	9.69472644	0.1674804712	-0.12207031	0.12207031	-0.18310547	1539961343.278
-8.79990216	-3.7096923920000004	-2.605517572	0	0	0.4272461	8.681469748	-1.4427246400000002	-1.137670926	-1.4038086	-2.319336	-1.953125	9.671997300000001	2.68566893	-0.517993161	0.48828125	-2.1362305	1.4648438	-9.81196286	-0.154321286	-1.18671875	1.159668	-1.2817383	-0.18310547	4.665527356	8.616870108	2.185620108	0.12207031	-4.5166016	-2.1362305	1.294384784	9.76889676	0.1614990216	-0.12207031	0.12207031	-0.18310547	1539961343.318
-8.828613220000001	-3.7479737400000004	-2.668920926	0.061035156	-0.48828125	0.48828125	8.450586060000001	-0.4474121106000001	-0.8517577880000001	-1.0375977	-1.4648438	-1.2817383	10.064379500000001	1.990625	-0.462963858	0.061035156	-2.9296875	0.8544922	-9.88613318	-0.6089111420000001	-1.006079074	1.2207031	-1.2817383	-0.12207031	4.721752896	8.67189946	1.915258786	0	-5.3100586	-2.4414062	1.1328857428	9.89809604	0.0837402356	-0.061035156	0.061035156	-0.24414062	1539961343.357
-8.50441893	-3.660644568	-2.27055661	0.12207031	0.24414062	0.61035156	8.6264402	-0.08015136780000001	-1.2716552520000002	-0.79345703	-1.5258789	-0.7324219	10.863500900000002	1.526464856	-1.343432608	0.12207031	-2.8686523	0.4272461	-9.861010880000002	-0.570629892	-0.7572509980000001	0.91552734	-1.2817383	-0.061035156	5.501733426	9.303539840000001	1.6592528960000001	0.61035156	-5.432129	-2.6245117	1.44870607	9.693530252	0.21652832460000004	-0.12207031	-0.24414062	-0.12207031	1539961343.397
-8.987719748	-3.366357428	-2.396167032	0.18310547	0.18310547	0.5493164	8.991308606	0.025122070680000004	-2.0839355040000003	-1.159668	-2.1972656	-0.61035156	11.462841460000002	1.315917932	-0.34931639400000003	0.36621094	-1.8920898	0.24414062	-9.861010880000002	-0.570629892	-0.7572509980000001	0.5493164	-1.0375977	-0.061035156	5.687158246000001	9.211425720000001	1.6472900360000002	-0.5493164	-5.859375	-2.5024414	1.5216797120000003	9.6983152	0.192602536	-0.12207031	-0.24414062	-0.12207031	1539961343.437
-9.290380890000002	-3.12111821	-2.62705072	0.18310547	-0.061035156	0.5493164	9.589452880000001	-0.227294928	-2.516992212	-1.159668	-2.5634766	-0.48828125	11.472412140000001	1.0587158540000001	0.49645996400000003	-0.24414062	-2.0751953	0.18310547	-9.87058058	-0.48090820680000007	-0.5658447284000001	0.18310547	-1.0986328	0	4.9765625	9.191088760000001	1.262084964	-1.2207031	-5.432129	-2.380371	1.5001464660000001	9.90048822	0.18422851440000002	-0.18310547	-0.24414062	0	1539961343.477
-8.984130890000001	-3.1127441100000004	-2.3578857820000003	0.061035156	0.30517578	0.61035156	9.99021016	-0.1040771466	-2.0671875	-1.159668	-2.5634766	-0.48828125	11.97365764	0.5060302716	-0.416308606	-0.24414062	-2.0751953	0.18310547	-9.73659694	-0.2189208966	-0.4521972644	0.30517578	-1.0986328	0	4.98852536	8.97097194	0.5526855432	-1.7089844	-4.333496	-2.6855469	1.526464856	9.78444838	0.211743161	-0.12207031	-0.30517578	0	1539961343.517
-8.900390380000001	-3.2562989200000003	-2.3351562500000003	0	0.24414062	0.61035156	9.481787140000002	0.2835205072	-2.178442392	-1.0986328	-1.2817383	-0.8544922	11.850439300000001	0.005981445288000001	-1.532446286	0.18310547	-0.91552734	0.24414062	-9.7748777	-0.2225097644	-0.3289794928	0.6713867	-1.159668	-0.18310547	4.769604532000001	8.7448732	0.6818847840000001	-1.4648438	-3.479004	-1.0375977	1.5683349640000002	9.705493210000002	0.32060547120000005	-0.12207031	-0.061035156	-0.061035156	1539961343.558
-9.0858152	-3.1821288940000003	-2.369848642	0.30517578	-0.12207031	0.5493164	9.226977340000001	0.9307128600000001	-2.094702176	-1.159668	-0.91552734	-0.18310547	11.51428264	0.05981445288	-2.289697284	0.36621094	-0.8544922	0.24414062	-9.82871106	-0.3505126800000001	-0.0813476538	1.0986328	-1.2207031	-0.30517578	4.584179712	8.383593750000001	0.770410144	-1.4038086	-2.9296875	-0.30517578	1.604223642	9.77966304	0.38640135800000003	-0.061035156	0	-0.061035156	1539961343.597
-9.0594973	-3.0002929320000002	-2.48229982	0.061035156	-0.12207031	0.5493164	9.226977340000001	0.9307128600000001	-2.094702176	-0.36621094	-1.2817383	-0.061035156	11.19965854	0.24763183900000002	-2.3794189300000004	0.4272461	-0.12207031	0.36621094	-9.82871106	-0.3505126800000001	-0.0813476538	1.4648438	-1.2207031	-0.30517578	4.267163040000001	8.37163089	0.669921875	-1.159668	-2.2583008	0.18310547	1.393676718	9.7832518	0.346923822	-0.061035156	0.12207031	0	1539961343.637
-9.1623777	-2.92971196	-2.3531005400000002	0.12207031	0.12207031	0.61035156	9.9961911	1.4116211060000001	-2.665332068	0.4272461	-0.48828125	-0.12207031	10.52016574	0.3971679712	-2.356689496	0.61035156	-0.30517578	0.30517578	-9.82392572	-0.7058105432	0.41870117800000006	1.2817383	-1.3427734	-0.24414062	4.0685790740000005	8.62285144	0.5861816394	-0.7324219	-2.0751953	0.24414062	1.262084964	9.7832518	0.34094239200000004	-0.061035156	0.12207031	0	1539961343.677
-9.21860324	-2.624658246	-2.4296630400000003	0.12207031	-0.12207031	0.5493164	9.9961911	1.4116211060000001	-2.665332068	0.61035156	-0.36621094	-0.12207031	10.25339308	0.7895507788	-2.1880126800000004	0.4272461	-0.18310547	0.061035156	-9.782055710000002	-0.7105957068000001	0.6447998200000001	0.91552734	-1.2207031	-0.18310547	4.200170926	8.694628894000001	0.7728027160000001	-0.5493164	-1.6479492	0.18310547	1.337451178	9.8263179	0.417504892	-0.12207031	-0.061035156	0.061035156	1539961343.717
-9.138451980000001	-2.356689496	-2.34711911	0.12207031	0.12207031	0.48828125	9.73659694	1.3482177520000003	-3.0026855040000004	0.5493164	-1.159668	-0.12207031	10.11103534	1.2788329680000001	-1.796826178	0.4272461	-0.18310547	0.061035156	-9.782055710000002	-0.7105957068000001	0.6447998200000001	0.79345703	-1.4648438	-0.18310547	3.895117212	8.668310700000001	0.879272464	-0.5493164	-1.3427734	0.12207031	1.5336425720000002	9.76889676	0.3337646466	-0.12207031	-0.24414062	0.061035156	1539961343.757
-9.120507788000001	-2.333959964	-2.454785144	0.061035156	0.18310547	0.30517578	9.942358720000001	1.119726538	-3.5158935700000002	0.24414062	-1.0986328	-0.12207031	10.06079074	1.488183606	-1.5156982820000002	-0.12207031	-0.30517578	-0.061035156	-9.6385009	-0.7979248200000001	0.9139648560000001	0.24414062	-1.6479492	-0.12207031	3.6642334260000005	8.815454074	1.02761232	-0.61035156	-1.4038086	0	1.5336425720000002	9.76889676	0.3337646466	-0.061035156	-0.24414062	0.061035156	1539961343.797
-9.15041484	-2.428466754	-2.5181884000000005	-0.12207031	-0.36621094	0.18310547	9.74138179	1.081445288	-3.9393798920000007	0	0.5493164	-0.36621094	10.52136232	1.3793212860000001	-1.5982422120000002	-0.48828125	-0.79345703	-0.24414062	-9.847851440000001	-0.7464843750000001	1.4223876800000002	0.24414062	-0.91552734	0	3.9214355040000006	8.83100589	1.070678714	-0.61035156	-1.5258789	-0.12207031	1.796826178	9.733007788	0.39238280760000005	-0.061035156	-0.061035156	0.061035156	1539961343.837
-8.8728759	-2.624658246	-2.213134784	0.18310547	0.30517578	0.12207031	9.030786240000001	0.8661132788	-3.660644568	-0.48828125	0.8544922	-0.30517578	10.965185700000001	0.891235324	-1.9786621400000002	-0.61035156	-0.79345703	0	-9.847851440000001	-0.7464843750000001	1.4223876800000002	0.061035156	-0.79345703	-0.12207031	4.304248004000001	8.730517572	0.974975589	-0.7324219	-0.9765625	-0.12207031	1.6927490020000002	9.733007788	0.31342773560000003	-0.061035156	0.12207031	0.12207031	1539961343.877
-9.290380890000002	-2.6079101440000003	-2.54689946	0.061035156	0.18310547	0.18310547	9.21501448	0.708203125	-2.616284146	-0.7324219	0.6713867	0	11.143433	0.613696286	-2.8878417540000005	-0.30517578	-0.36621094	0.12207031	-9.758129892000001	-0.5096191394	1.735815396	0	-0.61035156	-0.18310547	4.088916034	8.716162140000002	0.740502896	-0.48828125	-0.7324219	-0.061035156	1.693945288	9.689941394000002	0.3337646466	-0.061035156	0.12207031	0.12207031	1539961343.917
-9.445898560000002	-2.451196286	-2.7550537140000007	0	-0.36621094	0	9.21501448	0.708203125	-2.616284146	-0.30517578	0.9765625	0.061035156	11.02978534	0.423486322	-2.958422824	-0.061035156	-0.12207031	0.18310547	-9.88254442	-0.5574707068000001	1.833911142	0	-0.36621094	0	4.269555710000001	8.637207068	0.778784146	-0.24414062	-0.5493164	0.12207031	1.373339856	9.8334964	0.3995605432	-0.061035156	0.18310547	0.18310547	1539961343.957
-9.27004393	-2.47392572	-2.4643554320000005	-0.061035156	-0.24414062	-0.12207031	8.920727340000001	0.88645018	-3.0050780759999998	-0.061035156	0.18310547	0.061035156	10.66132788	0.5790038940000001	-2.560058606	-0.061035156	-0.12207031	0.18310547	-9.88254442	-0.5574707068000001	1.833911142	0.12207031	-0.12207031	0	4.341332968000001	8.45297824	0.6651367212000001	0.12207031	0.061035156	0.061035156	1.179541034	9.91484424	0.30385742800000004	0	0.12207031	0.18310547	1539961343.997
-9.1193116	-2.3973632200000004	-2.3255859620000003	-0.061035156	-0.12207031	-0.18310547	9.21979982	0.5490966754000001	-2.85075679	-0.12207031	-0.12207031	0.18310547	10.316797120000002	1.0886230432000001	-2.5229737400000003	-0.061035156	0.24414062	-0.061035156	-9.85742212	-0.679492212	1.8542480040000002	0.12207031	0.24414062	0	4.2193116	8.63122554	0.838598642	0.30517578	0.36621094	-0.061035156	1.287207068	9.83229982	0.34572753600000006	0	-0.061035156	0.061035156	1539961344.037
-9.31311052	-2.3028564300000003	-2.2801269960000004	-0.061035156	-0.061035156	-0.30517578	9.21979982	0.5490966754000001	-2.85075679	-0.12207031	0.30517578	0.30517578	10.054809800000001	1.449902356	-2.383007788	-0.061035156	0.24414062	-0.061035156	-9.791625900000001	-0.7285400360000001	1.69633786	0.061035156	0.30517578	0.061035156	3.9441650360000002	8.882446580000002	1.09819339	0.12207031	0.30517578	-0.12207031	1.701123004	9.71745607	0.362475589	0.061035156	-0.24414062	0.061035156	1539961344.077
-9.4255616	-2.3399413940000002	-2.1700683900000004	-0.18310547	-0.30517578	-0.36621094	9.02839357	0.21652832460000004	-2.851953076	-0.061035156	0.18310547	0.30517578	10.072753600000002	1.5527832460000002	-2.40573732	-0.061035156	-0.12207031	-0.36621094	-9.791625900000001	-0.7285400360000001	1.69633786	0	0.48828125	0.061035156	3.8329101440000004	8.978149460000001	1.2058593750000002	-0.061035156	0.30517578	-0.18310547	2.121020468	9.707885880000001	0.4713378894	0.061035156	0.18310547	0.061035156	1539961344.117
-9.177929712000001	-2.3531005400000002	-2.044457968	-0.48828125	-0.18310547	-0.36621094	8.82023912	-0.33615722840000006	-3.1940917540000004	-0.061035156	0.061035156	0.30517578	10.29526358	1.447509784	-2.5899658540000003	-0.061035156	-0.24414062	-0.4272461	-9.90766574	-1.262084964	1.418798822	-0.061035156	0.61035156	0.061035156	3.951342752	9.011645468000001	1.214233426	-0.061035156	0.36621094	-0.36621094	2.097094748	9.59782698	0.35649413939999997	0.061035156	0.18310547	0.061035156	1539961344.157
-9.2556884	-2.4667480040000003	-1.9260253600000001	-0.4272461	-0.061035156	-0.36621094	8.82023912	-0.33615722840000006	-3.1940917540000004	0.061035156	-0.061035156	0.18310547	10.42685504	1.111352536	-2.75625	-0.061035156	-0.24414062	-0.4272461	-9.7832518	-1.4965576080000003	1.141259784	-0.4272461	0.9765625	0	4.338940396	8.990112320000001	1.276440396	-0.12207031	0.6713867	-0.5493164	2.384204074	9.54160144	0.47492675720000005	0	0.36621094	0.12207031	1539961344.197
-9.30234375	-2.174853534	-2.051635782	-0.8544922	-0.6713867	-0.5493164	8.83100589	-0.6723144568000001	-3.208447284	0.36621094	-0.18310547	0.12207031	10.32636682	0.8577392572	-2.7538574280000003	0.61035156	-0.12207031	-0.61035156	-9.7832518	-1.4965576080000003	1.141259784	-0.79345703	1.0375977	0.061035156	4.42866214	8.47810054	1.3685547120000001	-0.061035156	1.0986328	-0.48828125	2.3255859620000003	9.615771760000001	0.6232665740000001	0.18310547	0.9765625	0.30517578	1539961344.237
-9.05471196	-2.0731689300000005	-2.060009784	-1.4648438	-0.91552734	-0.91552734	8.798706070000001	-1.388891574	-2.7586425720000003	0.6713867	-0.24414062	0.061035156	10.075146760000003	0.702221646	-2.8878417540000005	0.9765625	-0.061035156	-0.61035156	-9.712670926000001	-1.715478534	0.9390869110000001	-1.0986328	1.0375977	0.18310547	4.32578125	8.145532248	1.302758786	0.12207031	1.5869141	-0.4272461	1.2285888580000002	9.67917482	0.417504892	0.18310547	0.9765625	0.30517578	1539961344.277
-8.500830072	-2.3112304320000003	-1.8913329680000002	-1.5869141	-0.30517578	-1.2207031	8.798706070000001	-1.388891574	-2.7586425720000003	1.0986328	0	0	9.77368161	0.5670410144	-3.3041503600000004	0.9765625	-0.061035156	-0.61035156	-9.750951980000002	-2.039672824	0.6459961060000001	-1.7089844	1.2817383	0.36621094	4.380810504	7.948144568	1.183129892	0.30517578	2.0751953	-0.5493164	0.955834964	9.71745607	0.4342529254	0.30517578	0.91552734	0.18310547	1539961344.317
-8.657543930000001	-2.205957068	-2.25261232	-1.8920898	0.36621094	-1.7089844	8.728125	-1.667626996	-2.644995108	1.5869141	0	-0.12207031	9.42077626	0.500048822	-3.5314452880000005	2.0751953	0.24414062	-0.8544922	-9.750951980000002	-2.039672824	0.6459961060000001	-2.2583008	1.4038086	0.4272461	4.435839856	7.869189300000001	1.111352536	0.5493164	2.6245117	-0.7324219	1.0958007788	9.649267572	0.6364257788	0.48828125	0.6713867	0.061035156	1539961344.357
-8.41828624	-2.003784146	-2.6306396760000004	-2.319336	-0.12207031	-2.1972656	8.633618210000002	-2.6306396760000004	-2.527758786	2.1362305	0	-0.18310547	9.444701980000001	0.5754150360000001	-3.7037110600000003	2.6855469	-0.18310547	-1.0986328	-9.5619384	-2.013354532	0.5108154254	-2.9907227	1.5258789	0.6713867	4.202563400000001	7.950537140000001	0.8589355432	0.7324219	3.112793	-0.8544922	1.24294429	9.5619384	0.2607910144	0.48828125	0.6713867	0.061035156	1539961344.397
-8.545092752	-2.56484375	-2.996704074	-2.746582	0.8544922	-2.4414062	8.633618210000002	-2.6306396760000004	-2.527758786	2.746582	-0.36621094	-0.18310547	9.538012680000001	0.6459961060000001	-3.770703076	2.6855469	-0.18310547	-1.0986328	-9.431542932000001	-0.6292480432	-0.06340332068	-3.6621094	1.6479492	0.79345703	3.5111084260000003	7.820141574000001	0.594555661	0.91552734	3.479004	-0.79345703	1.85544429	9.504516574	-0.08015136780000001	0.4272461	0.61035156	-0.12207031	1539961344.437
-9.547582968	-3.4154052520000002	-4.256396466	-2.9907227	-0.18310547	-2.319336	8.78435054	-3.0038817900000003	-2.42368161	3.3569336	-0.48828125	-0.30517578	9.603808606000001	0.687866214	-4.320996106	3.479004	0.24414062	-1.159668	-9.431542932000001	-0.6292480432	-0.06340332068	-3.9672852	1.4648438	1.0375977	2.8734864200000003	8.2089357	0.18422851440000002	1.0986328	3.7231445	-0.36621094	2.414111322	9.74138179	-0.270361322	0.48828125	1.0986328	-0.30517578	1539961344.477
-9.30952176	-3.6151855040000007	-4.355688400000001	-3.3569336	-1.4038086	-1.7700195	8.848950180000001	-3.1952880400000003	-2.928515576	3.7841797	-0.18310547	-0.30517578	9.83110324	0.9031982428000002	-4.970581070000001	3.6010742	0.4272461	-1.7089844	-10.05122104	0.362475589	-0.211743161	-3.90625	1.3427734	1.0375977	2.7586425720000003	9.472216754	-0.28471679320000004	1.3427734	4.1503906	-0.061035156	2.7706054320000004	9.89809604	-0.20935058900000003	0.36621094	1.953125	-0.4272461	1539961344.517
-9.04633786	-3.2885987400000003	-3.958520468	-3.4179688	-0.4272461	-1.5258789	8.848950180000001	-3.1952880400000003	-2.928515576	3.9672852	-0.18310547	0.061035156	9.83110324	0.9031982428000002	-4.970581070000001	3.6010742	0.4272461	-1.7089844	-10.11701628	0.7763915740000001	-0.3612792932	-4.0893555	1.2207031	0.79345703	2.728735324	10.620653960000002	-0.46416014400000005	1.7700195	4.638672	-0.18310547	2.7706054320000004	9.89809604	-0.20935058900000003	0.18310547	2.1362305	-0.24414062	1539961344.557
-8.886035340000001	-3.0086670320000004	-4.09848642	-3.4179688	-0.8544922	-1.4038086	9.3573732	-3.1893066100000005	-3.0613037140000006	4.211426	-0.61035156	0.30517578	10.853931200000002	2.331567392	-6.31521016	4.0893555	0.24414062	-2.0751953	-9.785644568	0.8182617212000002	-0.41870117800000006	-4.4555664	0.91552734	0.5493164	2.390185504	11.086010880000002	-0.25480957460000003	2.0141602	4.8217773	-0.48828125	2.356689496	9.85742212	-0.6914550720000001	0.18310547	1.953125	0.061035156	1539961344.597
-8.730517572	-2.9464599640000007	-4.64638678	-3.6621094	-0.91552734	-1.4648438	9.82033696	-3.1127441100000004	-2.8399902160000003	4.3945312	-0.91552734	0	10.800097840000001	2.491870108	-5.921630890000001	4.5776367	1.159668	-1.8920898	-9.3657473	0.885253894	-0.5861816394	-4.9438477	0.61035156	0.30517578	1.9966064300000002	10.778564300000001	0.005981445288000001	1.8310547	4.8217773	-0.30517578	2.6880616	9.666015380000001	-0.534741214	0.061035156	1.4648438	-0.12207031	1539961344.637
-8.533129892	-3.2586913940000004	-4.878466754000001	-3.7841797	-1.7089844	-1.4038086	9.76889676	-3.03020018	-2.489477536	4.8217773	-0.7324219	-0.79345703	10.541699280000001	2.4117187500000004	-5.55078125	4.5776367	1.159668	-1.8920898	-9.15161142	1.9009033540000002	-0.793139676	-5.065918	0.061035156	0	1.7286376800000003	10.320385880000002	-0.193798822	1.5869141	4.8828125	0.4272461	2.9931152160000005	9.613378894	-0.39238280760000005	0.18310547	2.1362305	-0.30517578	1539961344.677
-8.21611322	-3.6833741	-5.067480432000001	-3.9672852	-1.5869141	-1.3427734	9.25209964	-2.8423827880000005	-2.9045898560000003	5.004883	-1.0375977	-1.5258789	10.655346940000001	2.4356445680000003	-5.494555710000001	4.8828125	0.91552734	-1.8920898	-9.15161142	1.9009033540000002	-0.793139676	-4.760742	-0.18310547	-0.30517578	1.73701178	10.20673822	-0.6352294928000001	1.4648438	5.065918	1.0375977	2.7861572480000003	9.548779254000001	-0.49645996400000003	0.061035156	2.8686523	-0.4272461	1539961344.717
-8.193384080000001	-3.6151855040000007	-5.4443116	-4.0283203	-2.1362305	-1.3427734	8.49963408	-2.463159146	-3.430957068	4.8217773	-1.4038086	-1.8310547	10.627832460000002	2.5839844240000005	-5.28759784	4.699707	1.6479492	-1.5869141	-9.54399411	1.7848632200000003	-0.5849853534	-4.8217773	-0.24414062	-0.48828125	1.9559326080000001	10.51897014	-0.916357428	1.4648438	5.3710938	1.159668	2.1102538940000004	9.7748777	-0.439038089	0	3.4179688	-0.36621094	1539961344.757
-7.88952626	-3.4835937500000003	-5.65844748	-4.272461	-2.5024414	-1.5258789	8.23764676	-2.363867212	-3.4835937500000003	4.699707	-1.6479492	-1.953125	10.272534440000001	2.605517572	-5.183520468	4.699707	1.6479492	-1.5869141	-9.861010880000002	1.8817626800000002	-0.172265625	-5.065918	-0.18310547	-0.6713867	1.8279297120000002	10.6589357	-1.069482428	1.3427734	5.3710938	1.159668	1.872192392	9.82272914	-0.5443115216000001	0	3.1738281	-0.30517578	1539961344.797
-7.58686502	-3.6391114200000003	-5.6967282400000006	-4.4555664	-2.380371	-1.6479492	8.3536866	-2.5815917540000006	-3.2539062500000004	4.5776367	-1.5869141	-2.1362305	9.853833360000001	2.5385253600000004	-5.5268554320000005	4.638672	2.1972656	-1.4648438	-9.861010880000002	1.8817626800000002	-0.172265625	-5.2490234	0	-0.8544922	1.65805661	10.50102536	-1.15441893	1.0986328	5.1879883	1.2817383	1.83151857	9.82392572	-0.6268554712000001	-0.18310547	3.0517578	-0.30517578	1539961344.836
-7.609594748	-3.5697264400000006	-5.842675720000001	-4.5166016	-2.5024414	-1.6479492	8.403930710000001	-2.739501996	-2.906982428	4.5166016	-1.3427734	-2.319336	9.438720746000001	2.41770018	-5.769701980000001	4.8217773	2.1362305	-1.4038086	-9.645678420000001	1.9547363220000002	-0.12919922120000002	-5.3710938	0	-1.0375977	1.6149902160000003	10.19238318	-1.1400634980000002	0.8544922	5.1879883	1.4038086	1.6927490020000002	9.796411240000001	-0.773999002	-0.36621094	3.6010742	-0.24414062	1539961344.876
-7.489965560000001	-3.4776123200000004	-6.02810054	-4.638672	-2.9907227	-1.7700195	8.2938723	-2.62944339	-2.642602536	4.5776367	-1.4648438	-2.319336	9.176733426	2.287304712	-5.9036866	4.8217773	2.1362305	-1.4038086	-9.709082068	1.7788817900000002	0.056225586060000006	-5.3710938	0.12207031	-1.0986328	1.516894568	9.908862319999999	-1.299169928	0.9765625	5.1879883	1.3427734	1.715478534	9.76411142	-0.84816893	-0.36621094	3.7841797	-0.18310547	1539961344.916
-7.21481929	-3.6008300720000004	-5.998193390000001	-4.8217773	-2.5634766	-1.7700195	8.383593750000001	-2.469140576	-2.548095746	4.5776367	-1.5869141	-2.380371	9.061889480000001	2.2490234620000003	-5.841479532	4.8217773	1.7700195	-1.2207031	-9.709082068	1.7788817900000002	0.056225586060000006	-5.6152344	0.12207031	-1.0986328	1.471435504	9.755737320000001	-1.451098642	1.2207031	5.3100586	1.0375977	1.341040036	9.89091754	-0.86850589	-0.4272461	4.1503906	-0.18310547	1539961344.956
-7.604809800000001	-3.8807617800000003	-5.959912140000001	-4.9438477	-3.6621094	-1.5258789	9.212622300000001	-2.1712646760000003	-2.728735324	4.5166016	-1.5869141	-2.4414062	9.064282248	2.337548822	-5.589062500000001	4.699707	1.5869141	-1.159668	-9.700707968000001	1.836303714	0.20097655760000002	-5.7373047	0.061035156	-1.0986328	1.378125	9.656445288	-1.38410643	1.3427734	5.2490234	0.8544922	0.9989013580000001	9.916039840000002	-0.7979248200000001	-0.48828125	4.333496	-0.18310547	1539961344.996
-8.134765380000001	-4.1415527160000005	-5.063891574	-5.493164	-4.333496	-1.159668	9.212622300000001	-2.1712646760000003	-2.728735324	4.638672	-1.6479492	-2.4414062	9.18630342	2.4906739200000003	-5.27563498	4.699707	1.5869141	-1.159668	-10.085913040000001	1.6688232820000002	-0.06459961060000001	-5.493164	0	-1.0375977	1.2895996400000003	9.496142572	-1.137670926	1.4648438	5.065918	0.8544922	1.239355432	9.77607428	-0.3959716754	-0.61035156	4.0893555	-0.24414062	1539961345.036
-9.248510880000001	-3.20366214	-4.411913940000001	-5.859375	-3.7231445	-0.91552734	9.6385009	-1.9762695680000002	-2.9847412140000005	4.5776367	-1.3427734	-2.5634766	9.58227536	2.82084964	-4.874877896	4.5166016	0.8544922	-1.0375977	-10.085913040000001	1.6688232820000002	-0.06459961060000001	-4.760742	-0.48828125	-0.91552734	1.5300537140000001	9.567919928000002	-0.45698242800000005	1.8310547	5.126953	0.7324219	2.934497104	9.961499100000001	0.14714355040000002	-0.8544922	3.7841797	0.12207031	1539961345.076
-9.548779254000001	-2.698828076	-3.402246106	-5.3100586	-4.0283203	-0.7324219	9.908862319999999	-1.6915527160000003	-3.6307373200000006	4.638672	-0.8544922	-2.5024414	10.28808606	3.5386230040000006	-4.37961412	4.638672	0.6713867	-0.9765625	-10.615869600000002	-0.56823732	0.12321777160000001	-4.638672	0	-0.9765625	2.0923096040000004	10.014135880000001	0.6615478240000001	2.5024414	5.126953	0.12207031	4.83540036	9.5619384	0.6854736419999999	-0.9765625	4.0893555	0.61035156	1539961345.116
-9.66481929	-3.2383545320000002	-1.9966064300000002	-6.4697266	-2.746582	-0.7324219	9.911254500000002	-1.961914038	-4.98015126	4.699707	-0.7324219	-2.380371	10.64099092	3.9190429320000004	-3.323291034	4.638672	0.6713867	-0.9765625	-9.97705072	-1.235766574	0.287109375	-5.2490234	-0.7324219	-0.9765625	2.575610324	10.13735324	1.7190673920000001	2.5024414	4.699707	-0.12207031	6.1441403800000005	9.54399411	0.028710937500000002	-0.5493164	4.272461	1.159668	1539961345.156
-10.483080580000001	-2.910571286	-2.215527356	-5.004883	-4.0893555	-1.0375977	9.911254500000002	-1.961914038	-4.98015126	4.760742	-0.30517578	-2.6855469	10.59553264	3.887939496	-2.568432608	5.3100586	0.9765625	-1.159668	-10.266552520000001	-1.427172824	0.0454589856	-5.1879883	-0.6713867	-0.6713867	3.0230224640000003	9.80717752	2.32917482	1.8920898	4.9438477	0.36621094	5.75534694	9.538012680000001	-1.7872558900000002	-0.7324219	5.3710938	1.3427734	1539961345.196
-8.716162140000002	-2.9931152160000005	-2.2239013580000004	-5.3100586	-2.380371	-0.91552734	8.8728759	-1.8398925720000001	-5.240942392	4.9438477	-0.12207031	-3.0517578	10.676879500000002	3.899902356	-2.557666034	5.493164	1.4038086	-1.4038086	-10.7103759	-1.733422824	0.20217285340000002	-5.432129	-0.61035156	-0.61035156	3.3555908540000003	9.97346196	2.2753417540000003	1.4648438	5.126953	0.8544922	6.090307608000001	8.96977536	-3.2586913940000004	0.9765625	7.385254	0.79345703	1539961345.236
-8.63122554	-3.379516574	-2.2669677520000002	-5.6152344	-0.9765625	-0.48828125	7.743579074	-1.516894568	-5.85822734	4.9438477	-0.12207031	-3.0517578	10.676879500000002	3.899902356	-2.557666034	5.493164	1.4038086	-1.4038086	-10.34909694	-1.8279297120000002	0.12321777160000001	-5.6762695	-0.4272461	-0.61035156	3.2634764400000003	9.80239218	1.906884784	1.0986328	5.1879883	1.0375977	6.090307608000001	8.96977536	-3.2586913940000004	3.112793	9.155273	0.48828125	1539961345.276
-8.954223740000002	-2.8232422120000003	-2.6665283540000004	-5.554199	-2.380371	-0.48828125	7.206445288	-1.302758786	-6.23984375	5.2490234	-0.36621094	-2.9296875	9.83229982	3.5589599640000005	-2.2035644960000003	5.1879883	1.4648438	-1.3427734	-9.792822480000002	-1.8817626800000002	0.096899411	-5.92041	-0.4272461	-0.48828125	2.624658246	9.124096940000001	1.51928714	1.0986328	5.2490234	1.159668	4.8892334260000005	9.547582968	-5.383300720000001	3.90625	13.977051	0.8544922	1539961345.316
-8.833398560000001	-1.9786621400000002	-2.928515576	-5.9814453	-3.0517578	-0.6713867	7.437329074000001	-0.9869384980000001	-5.44790036	4.9438477	-0.61035156	-2.1362305	9.4171875	3.446508786	-2.400952176	4.8828125	1.2817383	-1.0375977	-9.11691893	-1.667626996	0.27395019960000005	-5.79834	-0.61035156	-0.4272461	1.9690917540000001	8.548681610000001	1.287207068	1.4038086	5.065918	1.2207031	1.5216797120000003	10.649365020000001	-6.0568116000000005	3.9672852	15.563965	1.7089844	1539961345.356
-7.340429712000001	-2.372241214	-3.10317392	-6.652832	-2.2583008	-1.2207031	7.437329074000001	-0.9869384980000001	-5.44790036	4.8217773	-0.24414062	-1.953125	9.004467752000002	3.32807608	-2.7012207459999997	4.8828125	1.2817383	-1.0375977	-8.80947284	-1.5958496400000002	0.5479003894	-5.79834	-0.7324219	-0.30517578	1.8434814300000002	8.299853240000001	1.2704589660000003	1.5258789	4.5776367	1.0986328	-1.58388678	10.6673098	-4.25520018	3.479004	13.916016	2.5024414	1539961345.396
-7.352392572	-2.8830566100000006	-2.7131836060000003	-6.5307617	-1.3427734	-1.3427734	7.409814300000001	-0.647192392	-5.035180710000001	4.699707	-0.061035156	-2.0141602	8.955419928000001	3.226391574	-2.845971646	4.9438477	1.0986328	-0.91552734	-8.89321286	-1.464257788	0.8074951080000001	-5.7373047	-0.79345703	-0.18310547	2.04924321	8.37163089	1.1879150360000001	1.5258789	4.272461	0.9765625	-2.5971435700000005	10.06796924	-2.109057608	3.6010742	11.413574	3.479004	1539961345.436
-8.17902806	-3.354394568	-2.89741214	-6.0424805	-1.2817383	-1.2207031	7.370336960000001	-0.32539062500000004	-4.67629393	4.8828125	-0.12207031	-1.953125	8.955419928000001	3.226391574	-2.845971646	4.9438477	1.0986328	-0.9765625	-9.27722194	-1.2477295320000001	1.178344748	-5.493164	-0.79345703	-0.18310547	2.3734375	8.637207068	1.1340820288	1.5869141	4.0893555	0.6713867	-2.5971435700000005	10.06796924	-2.109057608	3.90625	6.286621	3.479004	1539961345.476
-8.81066893	-3.6295410340000003	-2.9321045320000003	-5.2490234	-1.7700195	-1.3427734	7.358374100000001	-0.028710937500000002	-4.3700439300000005	5.004883	-0.48828125	-1.7089844	9.08222644	3.1474366000000003	-2.64738768	4.760742	0.9765625	-0.9765625	-9.447094748	-0.850561502	1.4331542540000002	-5.554199	-0.7324219	-0.061035156	2.451196286	8.680273560000002	1.221411142	1.5869141	4.1503906	0.30517578	0.8278320288	9.932788040000002	-0.717773462	3.112793	2.1362305	2.8076172	1539961345.516
-8.69103984	-3.4010498200000003	-2.286108426	-4.0283203	-2.4414062	-0.9765625	7.602417032000001	0.2392578076	-4.294677716000001	5.004883	-0.61035156	-1.4038086	9.14802266	3.1079589660000004	-2.3076415740000003	4.4555664	0.79345703	-1.0986328	-9.49973143	-0.153125	1.490576178	-5.3100586	-0.5493164	0.24414062	2.287304712	8.6001223	1.2178222840000001	1.5869141	4.0283203	0.24414062	1.70471196	9.837085159999999	-0.6459961060000001	3.2348633	3.6621094	2.380371	1539961345.556
-8.30583516	-2.757446286	-2.2203125000000004	-3.7841797	-1.0375977	-0.36621094	7.89191893	0.5490966754000001	-4.179833966	4.760742	-0.79345703	-1.0986328	9.314306610000001	3.14265126	-2.158105432	4.4555664	0.79345703	-1.0986328	-9.42436502	0.4474121106000001	1.214233426	-4.638672	-0.36621094	0.4272461	2.0659912140000003	8.54748552	1.3709472839999999	1.7089844	3.8452148	0.18310547	0.03947753894	8.77238768	-2.3806152160000003	2.5634766	5.554199	1.159668	1539961345.596
-8.3967527	-2.4978514400000003	-2.04086911	-2.8076172	0.061035156	-0.061035156	8.226879892	0.8074951080000001	-4.041064496	4.5166016	-0.91552734	-0.91552734	9.9794429	3.311328076	-2.253808606	4.0893555	0.30517578	-1.159668	-8.993701080000001	0.41152344240000005	0.953442392	-3.8452148	-0.4272461	0.4272461	1.9296142180000002	8.58815944	1.610205072	2.0751953	3.7231445	0.12207031	3.1893066100000005	9.304736420000001	0.6256591459999999	3.2348633	4.0283203	-0.4272461	1539961345.636
-9.07983426	-2.205957068	-2.4906739200000003	-3.4179688	-0.4272461	-0.12207031	8.77358426	1.302758786	-4.070971646	4.0893555	-1.2207031	-0.7324219	10.619458360000001	3.2144287140000003	-2.0169433900000002	3.479004	0.18310547	-0.5493164	-8.83698732	0.11005859620000001	0.7883544928000001	-3.540039	-0.48828125	0.61035156	1.8446777160000003	8.50441893	1.79921875	2.1972656	3.1738281	0.30517578	6.139355432	9.314306610000001	1.35180661	2.9907227	4.333496	0.4272461	1539961345.676
-11.519067000000001	-4.531542932000001	-3.7742920320000004	-2.9296875	-1.6479492	-0.8544922	9.54399411	1.489379892	-4.145141574	3.7231445	-0.9765625	-0.7324219	10.619458360000001	3.2144287140000003	-2.0169433900000002	3.479004	0.18310547	-0.5493164	-8.936279254	0.0885253894	0.775195288	-3.1738281	-0.9765625	0.9765625	2.107861322	8.844164840000001	1.676000998	2.2583008	2.4414062	0.61035156	6.139355432	9.314306610000001	1.35180661	1.4648438	2.2583008	0.18310547	1539961345.716
-11.58007788	-6.29367662	-3.02661142	-1.4648438	-1.2817383	-0.61035156	10.503417540000001	0.9510498200000002	-4.189404254	3.2958984	-0.48828125	-0.8544922	11.776269960000002	3.1940917540000004	-2.5433105040000004	3.2348633	0.18310547	-0.36621094	-11.377904860000001	0.9139648560000001	0.8314209260000001	-2.8076172	-1.159668	1.5258789	2.9045898560000003	10.30602986	1.138867212	2.0751953	2.1972656	0.91552734	3.198876996	11.153002700000002	1.2884033540000002	-0.5493164	1.0375977	-1.6479492	1539961345.756
-9.27124002	-3.9214355040000006	-1.388891574	-0.4272461	-1.2817383	-0.061035156	10.55126996	0.193798822	-4.46694339	2.8686523	-0.36621094	-0.79345703	12.181811600000001	3.78984375	-3.96569838	2.380371	0.48828125	-0.61035156	-12.833788940000002	0.8828613220000001	0.576611322	-2.5634766	0.4272461	1.159668	3.521875	12.1985598	0.5897705072	1.8310547	2.6245117	0.48828125	3.31252446	13.33623004	1.221411142	-1.4648438	3.2958984	-1.5869141	1539961345.796
-8.061792032000001	-3.0565185700000006	-2.642602536	-2.5634766	1.5869141	-0.6713867	10.380200180000001	-0.4091308606000001	-4.910766574	2.319336	-0.24414062	-0.5493164	11.80617662	4.038671924000001	-3.9956054320000005	2.380371	0.48828125	-0.61035156	-11.221191100000002	1.076660144	-0.230883786	-3.112793	0.61035156	0.5493164	2.976367212	12.527538940000001	0.709399411	0.9765625	3.3569336	0.18310547	0.63881839	8.643188400000001	-0.47492675720000005	-5.3100586	2.1362305	-2.8076172	1539961345.836
-9.840673920000002	-3.2527099640000006	-4.4430175720000005	-2.2583008	-0.48828125	-0.4272461	10.076342360000002	-1.4367432100000002	-4.1140380400000005	1.7700195	-0.061035156	-0.91552734	11.25349092	3.8018066100000003	-3.7982177520000002	2.2583008	1.2817383	-0.5493164	-10.66491664	1.56953125	-0.764428714	-2.6855469	0.24414062	-0.061035156	2.08752446	11.851635880000002	0.840991214	0.6713867	3.7841797	0.30517578	1.0958007788	10.084716460000001	-1.6664307100000002	0.91552734	0.36621094	-1.2817383	1539961345.876
-9.49016124	-2.239453076	-3.8652099640000004	-3.0517578	-1.6479492	-0.18310547	9.616967752	-2.34113768	-2.2980712860000003	1.8310547	0.061035156	-1.4648438	10.96877446	3.2885987400000003	-4.22888179	2.0141602	0.7324219	-0.5493164	-10.010547120000002	0.88046875	-0.3014648462	-2.319336	-0.18310547	-0.48828125	1.3984619600000001	11.2379393	0.657958966	0.61035156	2.5024414	0.61035156	2.1341797120000003	9.89211412	-1.0144531250000002	-0.061035156	-0.24414062	-1.8920898	1539961345.916
-8.06657698	-2.360278354	-2.4344482820000004	-2.319336	0.18310547	-0.36621094	9.10495607	-2.54689946	-2.1509277160000004	1.8310547	0.061035156	-1.4648438	10.322778060000001	2.3435302520000003	-4.003979532000001	2.2583008	0.61035156	-0.48828125	-9.58825679	0.5084228534	0.053833007200000005	-2.746582	-0.6713867	-0.30517578	2.04326178	10.28928264	0.5981445288	0.36621094	1.2817383	0.48828125	2.3734375	9.362158246000002	-1.235766574	0.061035156	0.4272461	-2.4414062	1539961345.956
-8.098876800000001	-2.446411142	-2.975170926	-2.2583008	0.12207031	-0.79345703	8.72453624	-2.245434604	-2.588769568	2.0751953	-0.4272461	-1.4038086	9.45666484	1.2656738220000001	-3.081640576	2.6245117	1.2207031	-0.36621094	-9.485375900000001	0.401953125	0.26677246400000004	-3.112793	-0.48828125	-0.48828125	2.910571286	8.78554712	0.3505126800000001	0.24414062	1.7700195	0.30517578	1.2010742212	9.76411142	-0.7129882787999999	1.0986328	1.7089844	-2.6855469	1539961345.996
-8.07136232	-2.5540771760000003	-3.410620108	-2.380371	-1.2817383	-0.79345703	8.72453624	-2.245434604	-2.588769568	2.4414062	-0.6713867	-1.4648438	9.185107428000002	0.90678714	-2.743090854	2.5634766	1.2207031	-0.30517578	-8.838183606000001	1.2321777160000003	0.39836425720000007	-2.6855469	-0.61035156	-0.6713867	2.80051268	7.7399900200000005	0.026318359620000002	0.5493164	2.5634766	0.6713867	1.909277356	9.419580072	0.10288086060000001	0.7324219	1.0986328	-2.9907227	1539961346.036
-7.5880616000000005	-2.588769568	-3.0158447480000006	-2.1972656	-0.8544922	-0.8544922	7.863207968	-0.40554199280000003	-2.2609863220000004	2.1972656	-0.18310547	-1.6479492	8.980542032	1.0922119110000001	-2.830419928	2.4414062	0.91552734	-0.24414062	-8.498437500000001	1.3051513580000003	0.33137207460000007	-2.4414062	-0.30517578	-0.4272461	2.4583741	7.469628894	-0.06340332068	0.6713867	2.746582	0.91552734	1.4176025360000002	9.130077880000002	0.001196289038	0.7324219	1.5258789	-3.112793	1539961346.076
-7.883544928000001	-2.3949707460000003	-3.0672851440000004	-1.6479492	-0.61035156	-0.79345703	7.51508786	0.21652832460000004	-1.7310302520000003	2.1362305	-0.12207031	-1.4648438	8.980542032	1.0922119110000001	-2.830419928	2.380371	1.0986328	-0.12207031	-8.584570288	1.141259784	0.6986327880000001	-2.2583008	-0.18310547	-0.36621094	2.306445288	7.730419928000001	-0.07416992212000001	0.7324219	2.746582	0.79345703	1.4176025360000002	9.130077880000002	0.001196289038	0.91552734	1.4038086	-2.6245117	1539961346.116
-8.380004892	-2.178442392	-3.475219748	-1.3427734	0.18310547	-0.79345703	7.549780252000001	0.4354492212	-1.56953125	2.1362305	-0.7324219	-1.4648438	8.90996106	1.579101538	-2.902197284	2.0141602	0.6713867	-0.30517578	-8.737695288000001	1.409228534	1.0563232428000002	-2.1362305	-0.24414062	-0.4272461	2.3937744600000004	8.31301268	0.00478515625	0.8544922	2.8076172	0.61035156	1.4235839660000003	9.145629892	-0.11484375000000001	0.79345703	1.2207031	-2.380371	1539961346.156
-9.23535144	-2.1664795320000003	-3.29816893	-0.79345703	-1.6479492	-0.48828125	7.85842302	0.5060302716	-1.7406005400000002	2.0751953	-1.0375977	-1.4038086	9.6385009	1.8410888580000002	-2.45358876	2.0141602	0.6713867	-0.30517578	-9.023608426000001	1.44870607	1.4056396760000003	-1.953125	-0.061035156	-0.48828125	2.573217752	9.03916034	0.095703125	0.6713867	2.5634766	0.30517578	1.3266846040000002	9.65405252	-0.23327636780000002	0.9765625	1.4648438	-2.1972656	1539961346.196
-9.2808107	-1.4798096040000002	-3.2921875000000003	-2.0141602	-1.6479492	-0.36621094	8.42905252	0.6962402160000001	-1.963110324	1.953125	-1.0375977	-1.159668	9.6385009	1.8410888580000002	-2.45358876	1.6479492	0.8544922	-0.36621094	-9.16357428	1.540820288	1.3972655760000001	-1.8310547	-0.30517578	-0.61035156	2.6605469240000006	9.408813400000001	0.29667969240000003	0.48828125	2.1362305	0.12207031	1.3266846040000002	9.65405252	-0.23327636780000002	0.36621094	1.4648438	-2.1972656	1539961346.235
-8.89440944	-1.9009033540000002	-2.7634277160000003	-1.2817383	-1.0375977	-0.18310547	9.169555710000001	0.9929199280000001	-2.25261232	1.5869141	-0.91552734	-1.0375977	10.9053714	1.783667032	-1.899707068	1.3427734	0.7324219	-0.36621094	-9.553564300000001	0.8637207068000001	1.312329074	-0.9765625	-0.30517578	-0.8544922	3.017041034	9.49494658	0.708203125	0.24414062	1.8920898	0.12207031	1.227392572	9.62773462	-0.01076660144	0.061035156	1.0375977	-2.1972656	1539961346.276
-9.42436502	-2.3052490020000005	-3.3962646760000004	-1.5869141	-0.24414062	-0.12207031	9.917236420000002	1.153222644	-2.8244384000000005	1.159668	-0.7324219	-1.159668	11.45566394	1.7406005400000002	-1.7310302520000003	1.159668	0.7324219	-0.30517578	-10.32636682	0.2452392572	1.3242920320000002	-1.159668	-0.24414062	-1.0986328	3.66303714	9.9698732	1.03957518	-0.18310547	1.4648438	0.12207031	2.5229737400000003	9.54160144	-0.4378417932	-0.4272461	1.2817383	-2.0141602	1539961346.315
-11.33364218	-3.3005616	-4.28391124	-2.9907227	-0.4272461	0.061035156	10.684058	0.9606201080000001	-3.3508057100000004	0.91552734	0.36621094	-1.4038086	12.12080072	1.9702880400000002	-1.7501709260000002	0.91552734	0.79345703	-0.4272461	-11.1697509	0.005981445288000001	0.8828613220000001	-0.79345703	-0.48828125	-0.9765625	4.09848642	10.71276808	1.4235839660000003	-0.48828125	0.8544922	0.12207031	2.3949707460000003	10.65175818	-0.734521466	-0.6713867	2.0141602	-1.5869141	1539961346.355
-12.055004500000003	-4.477709964000001	-3.14265126	-0.6713867	-0.061035156	0.5493164	11.02380342	0.88645018	-4.1690673920000005	0.8544922	0.24414062	-1.2207031	12.82421924	3.0014891200000005	-2.2286865020000004	0.6713867	0.061035156	-0.5493164	-13.0838134	-1.0646972840000002	0.5467041034000001	0.18310547	-0.4272461	-0.91552734	3.905883786	11.376709260000002	1.836303714	-0.24414062	0.61035156	-0.12207031	2.3949707460000003	10.65175818	-0.734521466	-1.8920898	1.5869141	-0.9765625	1539961346.395
-10.44958516	-5.133276260000001	-3.03857428	-1.0986328	0.36621094	0.061035156	11.778662140000002	0.36367187500000003	-4.77080072	0.79345703	0.24414062	-0.48828125	12.82421924	3.0014891200000005	-2.2286865020000004	0.30517578	-0.30517578	-0.61035156	-12.7273188	-1.796826178	0.1997802716	-1.159668	0.36621094	-1.0375977	2.8698974640000006	11.184106920000001	2.818457068	0.18310547	0.4272461	-0.5493164	3.818554712	11.702099640000002	0.439038089	-2.9296875	1.7700195	0.6713867	1539961346.435
-8.609692392	-5.346215560000001	-1.0168457068	-0.061035156	-1.6479492	-0.061035156	12.214111420000002	-0.723754892	-4.98015126	0.48828125	0.79345703	-0.12207031	11.58247104	4.347314496	-1.262084964	0.24414062	0.12207031	0	-11.09917032	-0.6244628600000001	-0.67709964	-0.91552734	0.18310547	-0.18310547	1.335058606	9.693530252	3.37233876	0.30517578	0.18310547	-0.18310547	4.457373004000001	11.156591460000001	1.2094482428000002	-2.8076172	0.6713867	3.112793	1539961346.475
-8.640795926000001	-3.62236322	-0.9582275360000001	-0.6713867	1.2817383	0.12207031	11.538208360000002	-1.0718750000000001	-4.164282248	0.12207031	1.159668	-0.4272461	10.02011682	4.00158696	-1.1400634980000002	0.36621094	0.30517578	0.7324219	-9.8	-0.9055908540000002	-1.425976538	0	0.061035156	0.24414062	0.9642089660000001	8.492456070000001	3.7455810700000005	0.61035156	0.18310547	0	4.457373004000001	11.156591460000001	1.2094482428000002	-2.0751953	1.2207031	4.760742	1539961346.515
-10.4459964	-3.158203076	-2.287304712	-0.7324219	-0.30517578	-0.12207031	9.850244600000002	-0.3337646466	-3.5625489200000002	-0.061035156	1.6479492	-0.61035156	10.02011682	4.00158696	-1.1400634980000002	0.36621094	0.12207031	1.159668	-9.133667032	-1.6078125	-1.32189946	-0.12207031	-0.061035156	0.48828125	1.6437011780000002	8.65634784	3.7431884000000006	0.8544922	0.061035156	-0.18310547	1.9320067900000002	12.4210688	0.0346923822	-1.2207031	2.4414062	4.638672	1539961346.555
-9.08222644	-3.0493408540000004	-1.681982428	0.4272461	-2.6855469	0.24414062	8.49484874	0.343334964	-3.8018066100000003	-0.12207031	1.3427734	-0.36621094	9.455468750000001	3.1916992800000004	-1.0347900360000002	0.36621094	0	0.6713867	-9.35258786	-1.4786132200000002	-0.7201660340000001	-0.4272461	0.12207031	0.7324219	2.282519568	9.299951080000001	3.1354737400000006	0.4272461	-0.24414062	-0.12207031	-0.19499511780000003	11.62434056	-1.23696286	-0.12207031	2.0141602	5.1879883	1539961346.595
-6.51499002	-2.7909423920000003	-0.7955322480000001	-0.79345703	0.6713867	0	7.92661142	0.39836425720000007	-3.7886474640000007	-0.12207031	0.5493164	-0.061035156	9.7485598	2.537329074	-0.5060302716	0.24414062	-0.5493164	0.061035156	-8.63122554	-1.637719748	-0.462963858	-0.30517578	0	0.36621094	2.578002896	8.895605432000002	2.8017089660000005	0.061035156	-0.36621094	-0.30517578	-0.19499511780000003	11.62434056	-1.23696286	0.18310547	0.30517578	5.065918	1539961346.635
-7.3667482	-2.636621106	-0.8840576080000001	-0.6713867	0.48828125	-0.30517578	7.66940944	0.32539062500000004	-3.4776123200000004	0	0.18310547	-0.18310547	9.7485598	2.537329074	-0.5060302716	0.061035156	-0.5493164	0.12207031	-8.451782248	-1.65805661	-0.14714355040000002	-0.5493164	0	0.36621094	2.527758786	7.795019568000001	2.5803954680000003	-0.061035156	-0.5493164	-0.30517578	-0.416308606	9.73898912	0.1985839856	0.61035156	1.0375977	4.638672	1539961346.675
-8.00676268	-2.65935054	-1.0288086060000001	0.24414062	-0.48828125	0	7.394262680000001	0.5060302716	-3.14265126	0.061035156	0.24414062	-0.36621094	9.591845746	1.2106445288	-0.424682608	0.061035156	-0.30517578	0.36621094	-8.347705072	-1.408032248	-0.07895508180000001	-0.4272461	0.061035156	0.61035156	2.7155760800000004	7.238745108000001	2.2215087860000002	-0.061035156	-0.6713867	0	-0.2512207068	8.138354532000001	0.33854982	2.2583008	1.7089844	3.90625	1539961346.715
-7.2315673920000005	-2.213134784	-0.7201660340000001	0.12207031	1.0986328	0.30517578	7.271044928000001	0.8972167932	-2.95363768	0	0.4272461	-0.30517578	9.6217527	0.907983426	-0.5467041034000001	-0.061035156	-0.24414062	0.48828125	-8.28430162	-1.43076178	-0.050244139400000006	-0.30517578	0	0.5493164	3.161792032	7.303344748	2.044457968	0.18310547	-0.24414062	-0.061035156	-0.2512207068	8.138354532000001	0.33854982	3.1738281	2.6855469	3.2348633	1539961346.755
-7.777075180000001	-1.7669189300000003	-0.9725830072	-0.24414062	2.0141602	0.4272461	7.43374002	1.079052716	-2.789746106	-0.12207031	0.4272461	-0.18310547	9.797607428000001	0.9187500000000001	-0.783569339	-0.12207031	-0.48828125	0.5493164	-8.49365216	-1.6305420320000001	0.1770507788	-0.24414062	0.12207031	0.36621094	3.4417237400000005	7.6418945680000006	2.05522464	0.48828125	0.061035156	-0.12207031	-3.660644568	6.97316893	-0.15671386780000002	1.8920898	1.2207031	1.8310547	1539961346.795
-8.834594748	-1.2106445288	-2.063598642	-0.6713867	1.6479492	0.30517578	7.907470746	1.1807373200000002	-2.55288089	-0.12207031	0.79345703	-0.12207031	10.140942000000003	0.9390869110000001	-1.0048827880000002	-0.24414062	-0.5493164	0.4272461	-8.38239766	-1.6114013580000002	0.424682608	-0.12207031	-0.30517578	0.30517578	3.4429199280000002	8.00676268	2.135375998	0.61035156	-0.061035156	-0.12207031	0.13398437500000002	7.7878417540000004	0.265576178	2.5024414	-3.1738281	0.6713867	1539961346.835
-9.953125	-1.792041034	-2.0887207460000004	0.4272461	0.91552734	0.4272461	8.50441893	1.2202148560000001	-2.387792932	-0.061035156	0.6713867	0	10.140942000000003	0.9390869110000001	-1.0048827880000002	-0.18310547	-0.61035156	0.36621094	-8.456567392	-1.544409146	0.3971679712	-0.18310547	-0.48828125	0.36621094	3.37473143	7.9601074280000015	2.192797824	0.61035156	-0.4272461	0.12207031	0.13398437500000002	7.7878417540000004	0.265576178	2.8076172	-4.699707	0.12207031	1539961346.875
-9.58347194	-0.9606201080000001	-1.1556152160000002	1.953125	1.0375977	1.3427734	9.155200180000001	1.1771484620000001	-2.3626709260000003	-0.061035156	0.6713867	0	10.509399460000001	0.916357428	-1.32788089	0.12207031	-0.5493164	0.5493164	-8.719750900000001	-1.1508300720000002	0.25480957460000003	-0.24414062	-0.5493164	0.7324219	3.134277356	7.525854532	2.198779254	0.79345703	-0.48828125	0.36621094	15.240722840000002	9.293969748	-0.1064697284	1.953125	-4.272461	0.6713867	1539961346.915
-10.73430162	-0.7728027160000001	-3.213232428	-1.8310547	-1.7700195	0.7324219	9.563134980000001	1.195092752	-2.365063498	0.12207031	0.36621094	-0.30517578	10.631421220000002	1.0096679712	-1.4977538940000001	0.30517578	-0.4272461	1.0375977	-8.246020468000001	-0.5837890576	0.6986327880000001	0.18310547	-0.9765625	1.0986328	3.0218260800000003	7.85722644	1.988232428	1.0375977	-0.36621094	0.61035156	8.05700679	8.129980432	0.037084961060000005	1.7700195	0.4272461	2.2583008	1539961346.955
-13.406811600000001	-4.459765576	-4.98254393	-3.1738281	0.6713867	-0.91552734	9.92919928	1.149633786	-2.436840854	-0.12207031	0.6713867	-0.18310547	10.631421220000002	1.0096679712	-1.4977538940000001	0.30517578	-0.24414062	1.159668	-9.816748200000001	-0.8637207068000001	0.37802735600000004	0.6713867	-1.7700195	1.3427734	3.52785643	9.2389402	1.44870607	0.79345703	-0.8544922	0.79345703	8.05700679	8.129980432	0.037084961060000005	-1.5869141	1.0375977	-0.7324219	1539961346.995
-10.542895860000002	-7.795019568000001	-1.739404254	3.540039	-1.953125	0.8544922	10.466333360000002	0.6747070288	-2.1700683900000004	-0.36621094	1.2817383	0.18310547	11.01542932	1.076660144	-1.739404254	0.18310547	-0.48828125	0.7324219	-13.74296924	-1.0192382788	0.647192392	0.061035156	-0.30517578	1.159668	4.221704074	11.251098740000002	0.7464843750000001	0.8544922	-0.79345703	0.12207031	0.7512695288	9.850244600000002	1.100585962	-1.7700195	0.36621094	-1.7700195	1539961347.035
-8.03427716	-3.1905028960000004	-1.234570288	0.7324219	1.4038086	0.6713867	10.503417540000001	-0.10886230040000001	-2.25859375	-0.12207031	0.8544922	0.36621094	11.996386780000002	2.060009784	-4.0338867800000004	-0.24414062	-0.8544922	0.18310547	-13.356567000000002	0.16508788940000002	0.028710937500000002	-0.6713867	0.8544922	0.61035156	4.124804712	12.58615764	0.6926513580000001	1.0986328	0.4272461	-0.8544922	0.34094239200000004	10.62185054	-0.30505371400000003	3.3569336	3.112793	2.4414062	1539961347.075
-10.24980432	-2.9859375000000004	-4.648779254000001	-0.36621094	0.9765625	-0.6713867	10.558447480000002	-1.038378894	-2.743090854	-0.061035156	0.36621094	0.36621094	11.996386780000002	2.060009784	-4.0338867800000004	-0.36621094	-0.91552734	-0.36621094	-11.007056200000001	1.4618652160000003	-0.893627896	-0.30517578	0.24414062	0.6713867	3.0601074280000002	12.41389128	1.4223876800000002	0.6713867	1.3427734	-0.48828125	0.34094239200000004	10.62185054	-0.30505371400000003	-2.9296875	0.061035156	0.30517578	1539961347.115
-10.28330072	-3.63432608	-4.709790036	-0.5493164	-1.4648438	0	10.483080580000001	-1.9164550720000002	-2.094702176	-0.24414062	0.5493164	0.24414062	12.370825180000002	3.1893066100000005	-3.2467285340000003	-0.061035156	-0.061035156	-0.5493164	-11.13147014	0.974975589	-0.876879892	0.18310547	0	0.061035156	1.847070288	11.95092752	1.5025390379999999	-0.18310547	0.91552734	0.24414062	4.02551268	10.6421875	-1.4451172120000002	1.8310547	-3.112793	-0.5493164	1539961347.155
-8.725732428	-3.0182373200000003	-2.682080072	-0.8544922	-0.36621094	0	9.98303264	-2.01096196	-0.954638678	0.061035156	0.48828125	0.18310547	12.370825180000002	3.1893066100000005	-3.2467285340000003	0	0.30517578	-0.24414062	-10.8981929	0.4378417932	-0.42229003600000004	-0.061035156	-0.12207031	-0.30517578	1.4176025360000002	11.447289840000002	0.9331054712000001	-0.30517578	-0.5493164	0.12207031	4.02551268	10.6421875	-1.4451172120000002	-1.2207031	1.159668	-2.0141602	1539961347.195
-8.176635880000001	-2.9225341460000003	-1.9009033540000002	0.4272461	0.6713867	0.12207031	9.579882788	-1.387695288	-1.51928714	0.18310547	-0.061035156	0.24414062	11.42695288	2.6150878600000005	-3.6486816100000006	0	0.4272461	-0.24414062	-9.9961911	0.5873779254	-0.35649413939999997	-0.36621094	-0.061035156	-0.061035156	2.319604532	10.25578624	0.8266357428000001	-0.61035156	-0.8544922	-0.061035156	2.286108426	9.87895468	-1.6030273560000001	0.061035156	1.2207031	-2.4414062	1539961347.235
-8.114428420000001	-2.7538574280000003	-2.5337402160000004	0.61035156	0.9765625	-0.12207031	9.34780252	-0.7416992212000001	-2.0576172120000003	-0.061035156	-0.4272461	0.12207031	9.5021241	1.1173339660000001	-2.304052716	0.18310547	0.36621094	-0.36621094	-9.38608426	0.5825927716	-0.381616214	-0.12207031	0	-0.4272461	2.600732428	8.69941394	0.899609375	-0.5493164	0.061035156	-0.18310547	2.483496106	9.21860324	-1.0646972840000002	0.30517578	0.61035156	-2.319336	1539961347.275
-8.40153804	-2.78496106	-3.172558606	0.61035156	-0.36621094	-0.18310547	8.91953125	-0.20097655760000002	-1.2094482428000002	-0.061035156	-0.36621094	-0.18310547	9.38488768	1.0120605432	-2.071972644	0	0.30517578	-0.24414062	-8.927905252	0.648388678	-0.3158203076	-0.18310547	-0.061035156	-0.4272461	2.286108426	8.07614766	0.718969748	-0.30517578	0.24414062	0.061035156	3.0553222840000003	9.547582968	0.20097655760000002	0.18310547	-0.30517578	-2.4414062	1539961347.315
-7.99838858	-2.436840854	-2.86870108	-0.12207031	0	-0.48828125	8.4135009	0.21533202880000002	-0.764428714	0	-0.18310547	-0.30517578	9.38488768	1.0120605432	-2.071972644	-0.12207031	0.36621094	-0.30517578	-8.755639480000001	0.8756836060000002	-0.17106933900000001	0.061035156	0.12207031	-0.30517578	2.288500998	8.182617212	0.6232665740000001	-0.4272461	0.30517578	0.18310547	3.0553222840000003	9.547582968	0.20097655760000002	0.061035156	0.5493164	-2.2583008	1539961347.355
-8.41828624	-2.5098144959999997	-2.670117212	0.91552734	-0.12207031	-0.30517578	8.141943390000002	0.34931639400000003	-1.106567392	-0.12207031	-0.30517578	-0.18310547	9.603808606000001	1.374536142	-2.4799072480000004	-0.18310547	0.36621094	-0.18310547	-8.880053420000001	0.8876464660000001	0.1268066394	0.061035156	0.24414062	-0.36621094	2.1258057100000003	8.290283246000001	0.5622558606000001	-0.30517578	0.24414062	0.061035156	3.0553222840000003	8.959009080000001	-0.23566894960000004	0.36621094	0.61035156	-1.953125	1539961347.395
-8.756836060000001	-2.595947284	-2.6222655759999998	1.2207031	-0.061035156	0.24414062	8.21132788	0.343334964	-1.31352536	-0.18310547	-0.48828125	-0.12207031	9.864599640000002	1.5432128600000001	-2.3399413940000002	-0.36621094	0.18310547	-0.12207031	-8.963793930000001	1.107763678	0.2811279254	0.18310547	0.30517578	-0.30517578	2.045654254	8.589355432000001	0.5754150360000001	-0.24414062	0.24414062	0	2.496655252	9.326269568	0.39238280760000005	0.4272461	0.91552734	-1.6479492	1539961347.435
-8.76521016	-1.9511474640000002	-2.976367212	1.159668	-0.61035156	0.36621094	8.42785643	0.42587889400000006	-1.25729982	-0.36621094	-0.61035156	-0.061035156	9.864599640000002	1.5432128600000001	-2.3399413940000002	-0.61035156	0	-0.061035156	-8.646777160000001	1.246533246	0.343334964	0.5493164	0.061035156	-0.4272461	2.1305908540000003	9.102563400000001	0.775195288	-0.24414062	0.12207031	0	2.496655252	9.326269568	0.39238280760000005	-0.061035156	-0.061035156	-1.4648438	1539961347.475
-9.063086060000002	-1.5982422120000002	-2.9213378600000004	0.30517578	-0.24414062	0.12207031	8.81784694	0.6160888580000001	-1.2010742212	-0.61035156	-0.61035156	0.061035156	10.609887680000002	1.7286376800000003	-2.153320288	-0.7324219	0.30517578	-0.061035156	-8.87766124	0.8158691100000001	0.36367187500000003	0.9765625	-0.24414062	-0.61035156	2.3973632200000004	9.445898560000002	0.9055908540000002	-0.7324219	-0.30517578	0.18310547	2.64738768	8.97097194	-0.2225097644	-0.79345703	-0.5493164	-1.3427734	1539961347.515
-9.792822480000002	-2.107861322	-3.2718505400000004	0	-0.5493164	0.24414062	9.423168930000001	0.6232665740000001	-1.156811502	-0.79345703	-0.4272461	-0.061035156	10.74985324	1.343432608	-2.19638678	-0.79345703	0.48828125	-0.061035156	-9.8334964	-0.01794433606	0.32658691100000004	0.79345703	-0.12207031	-0.8544922	2.9955077880000003	9.6217527	1.02163089	-0.9765625	-0.61035156	0.061035156	2.213134784	9.636108426000002	-0.569433606	-1.0986328	-0.18310547	-1.0375977	1539961347.554
-9.79880342	-2.795727536	-3.3651612400000004	-0.4272461	-0.8544922	0.061035156	9.721044928000001	0.60651857	-1.65805661	-0.8544922	-0.61035156	-0.30517578	10.74985324	1.343432608	-2.19638678	-0.91552734	0.48828125	-0.24414062	-10.67807608	-0.17824707460000003	0.538330072	1.0375977	-0.12207031	-1.0375977	3.7407959260000005	10.44240764	1.1017822480000001	-0.9765625	-0.61035156	-0.061035156	2.213134784	9.636108426000002	-0.569433606	-0.7324219	-0.24414062	-1.2817383	1539961347.594
-9.72822284	-3.8508545320000005	-2.6533691100000003	-0.18310547	-0.4272461	0	10.170849640000002	0.42229003600000004	-2.409326178	-0.79345703	-0.8544922	-0.12207031	11.917432100000003	1.9320067900000002	-2.0659912140000003	-0.9765625	0.18310547	-0.6713867	-11.377904860000001	-0.6376221040000001	0.38879393000000007	1.4038086	-0.061035156	-1.2207031	3.6750000000000003	10.49384784	1.3254882200000002	-0.9765625	-0.79345703	-0.24414062	3.1964844240000003	10.41010782	0.5790038940000001	-0.91552734	-0.36621094	-1.4038086	1539961347.635
-9.536816394	-4.902392572	-1.4965576080000003	1.4038086	0.12207031	0.18310547	10.612279860000001	-0.09331054320000001	-2.746679712	-0.6713867	-1.0986328	0.061035156	11.44011232	2.141357428	-1.57551268	-1.0375977	0.061035156	-0.48828125	-11.18051718	-1.043164038	0.03588867212	0.7324219	0.4272461	-1.0375977	3.0732665740000003	9.500927520000001	1.8949219240000001	-0.91552734	-0.8544922	-0.4272461	4.146337860000001	10.6170652	1.79921875	-1.4038086	-0.8544922	-0.91552734	1539961347.674
-9.404028060000002	-4.32578125	-1.239355432	1.7700195	-0.9765625	0.24414062	10.40053714	-0.3935791034	-2.8651123200000006	-0.6713867	-0.5493164	-0.061035156	11.44011232	2.141357428	-1.57551268	-1.0375977	0.4272461	0	-10.772583360000002	-0.416308606	-0.6340332068000001	1.0375977	0.4272461	-0.48828125	2.60910643	8.85373552	2.51459964	-0.4272461	-0.24414062	-0.24414062	4.146337860000001	10.6170652	1.79921875	-1.7089844	-1.159668	0.48828125	1539961347.714
-9.24611821	-2.9667969240000005	-0.991723642	1.0986328	-0.36621094	-0.061035156	9.8334964	-0.19738769960000002	-3.093603534	-0.79345703	-0.18310547	0.18310547	10.457959260000003	3.0361816100000003	-1.35180661	-0.91552734	0.30517578	0.12207031	-10.12539038	-1.09819339	-0.9821533540000001	1.4038086	0.7324219	-0.24414062	2.442822284	9.01882338	2.9727783540000003	-0.24414062	0	-0.18310547	4.94785144	10.536913940000002	3.2383545320000002	-2.0141602	-1.4038086	2.0751953	1539961347.754
-9.481787140000002	-2.654565396	-0.65676268	0.4272461	0.48828125	-0.48828125	9.478198380000002	-0.0454589856	-3.1474366000000003	-0.8544922	-0.18310547	0.48828125	10.01174272	3.0625	-1.1580077880000001	-0.91552734	0.24414062	0.12207031	-9.744970746000002	-2.21433107	-1.0503417932	0.9765625	0.7324219	-0.30517578	2.477514676	9.15878894	3.3854980040000004	-0.12207031	0.24414062	-0.48828125	-0.07177734424	10.96757788	1.3386474640000001	-1.953125	-1.0375977	3.1738281	1539961347.794
-10.18759784	-3.5003417540000004	-1.2333740020000001	0.8544922	0.30517578	-0.7324219	9.42077626	-0.027514648560000004	-3.2562989200000003	-0.6713867	0	0.4272461	10.01174272	3.0625	-1.1580077880000001	-0.79345703	0.24414062	-0.061035156	-9.644482428000002	-2.62944339	-1.1472412140000001	0.48828125	0.7324219	-0.18310547	2.733520468	9.072656250000001	3.5517822480000003	-0.24414062	0	-0.5493164	-0.07177734424	10.96757788	1.3386474640000001	-1.3427734	-1.5258789	3.2958984	1539961347.834
-8.978149460000001	-3.5625489200000002	-0.8876464660000001	0.9765625	-0.5493164	-0.61035156	9.45427266	-0.1363769568	-3.593652356	-0.48828125	-0.061035156	0.24414062	9.942358720000001	2.6772949280000002	-0.900805661	-0.5493164	0	-0.4272461	-9.858617720000002	-2.42607428	-0.9366943390000001	0	0.91552734	0.061035156	2.951245108	9.154003894	3.161792032	-0.30517578	-0.061035156	-0.61035156	-2.044457968	11.01901808	-0.4378417932	-0.91552734	-3.2958984	2.5634766	1539961347.874
-8.412304712000001	-3.15461412	-0.48090820680000007	0.7324219	0.7324219	-0.36621094	9.31311052	-0.33256836060000006	-3.858032248	-0.24414062	-0.4272461	0.12207031	10.65773912	2.31481929	-0.8182617212000002	-0.5493164	-0.48828125	-0.5493164	-9.45786142	-2.0707763580000003	-1.0419677520000001	0.30517578	0.6713867	0.061035156	2.66174321	8.81066893	2.9644042540000006	-0.12207031	0.12207031	-0.6713867	1.08383786	8.464941394	0.619677716	-0.12207031	-4.0893555	1.7089844	1539961347.914
-8.75444339	-3.140258786	-0.46535643000000004	0.61035156	0.61035156	-0.4272461	9.072656250000001	-0.4521972644	-3.84367662	-0.24414062	-0.4272461	0.061035156	10.65773912	2.31481929	-0.8182617212000002	-0.61035156	-0.5493164	-0.24414062	-9.0594973	-1.9559326080000001	-1.156811502	0.4272461	0.61035156	0.061035156	2.213134784	8.234057608	2.89382338	0.12207031	0.061035156	-0.5493164	1.08383786	8.464941394	0.619677716	1.3427734	-0.91552734	0.36621094	1539961347.954
-8.444604532000001	-3.01464856	-0.931909146	0.91552734	0.30517578	-0.24414062	8.674292032	-0.34931639400000003	-3.5326415740000003	-0.18310547	-0.18310547	-0.061035156	10.412500000000001	2.115039038	-0.961816394	-0.48828125	-0.61035156	0.12207031	-8.883642572	-1.9044922120000003	-1.297973642	0.4272461	0.48828125	0.24414062	2.274145468	8.157495108	2.958422824	0.30517578	0.18310547	-0.30517578	1.168774411	7.917040740000001	0.770410144	2.4414062	3.6010742	0.12207031	1539961347.994
-7.77348642	-3.2251952880000005	-0.6890625	0.5493164	1.5258789	-0.30517578	8.42785643	-0.0765625	-3.19768071	-0.12207031	-0.061035156	0	10.412500000000001	2.115039038	-0.961816394	-0.36621094	-0.48828125	0.24414062	-8.93029802	-2.2837158540000004	-1.409228534	0.36621094	0.4272461	0.24414062	2.274145468	8.157495108	2.958422824	0.30517578	0.18310547	-0.30517578	-0.5610595746000001	9.023608426000001	-0.84816893	1.0986328	1.159668	-0.6713867	1539961348.034
-8.783154254000001	-2.6880616	-1.006079074	1.4038086	2.1972656	0.30517578	8.535522660000002	-0.06340332068	-3.0708741	0.12207031	-0.061035156	0	10.219897659999999	2.136572284	-1.07785643	-0.061035156	-0.4272461	0.18310547	-9.175537140000001	-2.4117187500000004	-1.447509784	0	0.24414062	0.36621094	2.274145468	8.157495108	2.958422824	0.30517578	0.18310547	-0.30517578	0.657958966	8.866894568000001	0.5873779254	2.0751953	-1.2207031	-0.36621094	1539961348.074
-10.05959514	-2.512207068	-3.1905028960000004	-1.0375977	2.6855469	-0.5493164	8.7030027	-0.2942871106	-3.4142089660000003	0.4272461	-0.30517578	0.061035156	10.529736420000003	2.313623004	-1.5563721040000003	0.12207031	-0.5493164	0	-9.157592752000001	-2.1030761780000002	-1.293188498	-0.36621094	-0.061035156	0.61035156	2.5875733800000003	8.987719748	2.8758788940000004	0.5493164	0.30517578	-0.12207031	1.8757812500000002	10.000976440000002	2.0121582460000003	2.0751953	-1.953125	0	1539961348.114
-10.941259980000002	-3.8556396760000005	-2.43803714	1.159668	-1.4038086	-0.48828125	9.211425720000001	-0.734521466	-3.9393798920000007	0.48828125	-0.36621094	0.36621094	10.938866820000001	2.743090854	-1.565942392	0.24414062	-0.7324219	-0.18310547	-10.256982820000001	-1.343432608	-1.137670926	-0.12207031	-0.30517578	0.9765625	2.140161142	9.579882788	2.3985596040000003	0.5493164	0	-0.061035156	3.676196286	11.617163040000001	1.447509784	-1.159668	-2.380371	-2.0141602	1539961348.154
-8.334545926	-3.09121106	-1.437939496	0.12207031	1.2817383	0.061035156	9.683960160000002	-1.0946044928	-3.8891358800000004	0.48828125	-0.36621094	0.36621094	10.938866820000001	2.743090854	-1.565942392	0	-0.79345703	-0.18310547	-10.1229982	-0.48090820680000007	-0.9737792932	0.061035156	0.061035156	0.7324219	1.681982428	10.039258180000001	1.7190673920000001	0.5493164	-0.48828125	-0.36621094	3.676196286	11.617163040000001	1.447509784	-1.4038086	-2.4414062	-1.8920898	1539961348.194
-8.93747554	-2.828027356	-2.318408246	-0.24414062	1.0375977	-0.061035156	9.612182608000001	-0.724951178	-3.3352538940000005	0.30517578	-0.18310547	0.36621094	10.44240764	2.5744139400000003	-2.229882788	-0.18310547	-0.91552734	0.061035156	-9.58586412	-0.39238280760000005	-0.9773681610000001	0.24414062	-0.061035156	0.48828125	1.7752929320000002	9.801196580000001	1.8530517180000001	0.4272461	-0.7324219	-0.48828125	4.425073380000001	9.683960160000002	-0.6053222644	0.061035156	-1.0375977	-1.0986328	1539961348.234
-8.8979982	-3.1438476440000005	-2.83640126	0.24414062	-0.36621094	-0.48828125	9.3155027	0.0418701178	-2.8088867800000004	-0.18310547	0.30517578	0.4272461	10.44240764	2.5744139400000003	-2.229882788	0	-0.5493164	0	-9.340625000000001	-0.4139160144	-1.0993896760000001	0	-0.061035156	0.48828125	2.04326178	9.370532248	1.8386962860000002	0	-0.7324219	-0.30517578	2.9847412140000005	9.040356430000001	-0.35529785340000003	0.24414062	-2.319336	-1.3427734	1539961348.274
-8.502026260000001	-3.29816893	-2.6354248200000003	-0.4272461	0.6713867	-0.4272461	9.027197480000002	0.364868161	-2.107861322	-0.30517578	0.4272461	0.36621094	10.04045378	2.13776857	-2.020532248	0.12207031	-0.36621094	-0.12207031	-9.581079074	-0.3373535144	-1.1173339660000001	-0.061035156	0	0.30517578	2.3519042540000004	9.29157698	1.5336425720000002	-0.12207031	-0.6713867	-0.30517578	4.413110324	9.46623552	1.0240234620000002	-0.18310547	-0.48828125	-1.2207031	1539961348.314
-9.1791259	-3.6056152160000003	-2.7227538940000002	-0.36621094	0.24414062	-0.24414062	8.7795652	0.3517089856000001	-2.026513678	-0.061035156	0.30517578	0.061035156	10.229467360000001	1.553979532	-2.819653354	0.061035156	-0.36621094	-0.18310547	-9.89091754	-0.324194339	-0.9953125	-0.12207031	0.18310547	0.18310547	2.65576178	9.500927520000001	1.193896466	-0.18310547	-0.24414062	-0.48828125	3.9525389400000006	9.24611821	0.440234375	-0.30517578	0.7324219	-0.7324219	1539961348.354
-9.04155252	-3.6714112400000003	-2.9464599640000007	0	-0.61035156	-0.30517578	8.51398912	0.17465820680000002	-2.710791034	0.12207031	0	0.061035156	10.229467360000001	1.553979532	-2.819653354	0.061035156	-0.18310547	-0.36621094	-9.852636780000001	-0.132788089	-0.9295165740000001	-0.18310547	0.18310547	0.12207031	2.5050292540000005	9.62294928	1.063500998	0	-0.061035156	-0.5493164	2.3889892180000003	9.535620108000002	-0.095703125	-0.061035156	-0.24414062	-0.4272461	1539961348.394
-8.789135880000002	-3.47402356	-2.79213858	-0.24414062	-0.12207031	-0.4272461	8.75922824	-0.5060302716	-2.8017089660000005	0.061035156	-0.18310547	0.30517578	10.51657698	1.7286376800000003	-2.4655516200000003	-0.12207031	-0.36621094	-0.4272461	-9.837085159999999	0.0657958966	-0.9594238220000001	-0.12207031	0.18310547	0.061035156	2.09948732	9.62653804	1.2202148560000001	0.061035156	-0.12207031	-0.48828125	2.136572284	9.593042032000001	0.19140625	0.12207031	-0.18310547	-0.4272461	1539961348.434
-8.882446580000002	-3.4979492800000003	-2.8064941100000005	-0.30517578	-0.30517578	-0.36621094	9.065478240000001	-0.98334964	-2.3351562500000003	0.12207031	0.061035156	0.30517578	10.67209514	2.180834964	-2.7072021760000005	-0.24414062	-0.24414062	-0.36621094	-9.778466754	0.10886230040000001	-0.9905273560000001	0	0.12207031	0	2.0121582460000003	9.7401857	1.418798822	-0.061035156	-0.30517578	-0.36621094	2.0743652160000003	9.754540740000001	-0.01794433606	0.061035156	0.36621094	-0.4272461	1539961348.474
-8.640795926000001	-3.7300292540000006	-2.61867662	-0.12207031	-0.24414062	-0.30517578	8.99728984	-0.7991211060000001	-2.442822284	0.12207031	0	0.30517578	10.67209514	2.180834964	-2.7072021760000005	-0.061035156	-0.061035156	-0.4272461	-9.734204074	-0.052636719240000004	-1.06589357	0	0.18310547	-0.061035156	2.1293945680000004	9.780859620000001	1.5767089660000002	-0.30517578	-0.18310547	-0.30517578	1.8542480040000002	9.766503894000001	-0.0980957068	-0.24414062	0.36621094	-0.48828125	1539961348.514
-8.682665740000001	-3.58288588	-2.633032248	0.061035156	-0.12207031	-0.30517578	8.85732428	-0.5251708966	-2.4667480040000003	0	0	0.30517578	10.4041259	2.211938498	-2.686865216	0.061035156	0.18310547	-0.48828125	-9.72702626	-0.12800292540000002	-1.076660144	-0.18310547	0.18310547	-0.12207031	2.115039038	9.615771760000001	1.4618652160000003	-0.4272461	0	-0.30517578	1.676000998	9.6385009	-0.0227294928	-0.12207031	0.24414062	-0.36621094	1539961348.554
-8.77238768	-3.40942392	-2.7251464660000004	-0.12207031	-0.061035156	-0.30517578	8.735302520000001	-0.454589856	-2.183227536	0.18310547	0	0.30517578	9.637304712	1.9559326080000001	-2.2071533540000003	0.061035156	0.30517578	-0.48828125	-9.797607428000001	-0.08493652160000001	-1.0491455072	-0.12207031	0.24414062	-0.12207031	2.064794928	9.38488768	1.4522949280000002	-0.30517578	0.061035156	-0.4272461	1.776489218	9.62773462	-0.050244139400000006	0.061035156	0.061035156	-0.24414062	1539961348.594
-8.906372300000001	-3.4656494600000003	-2.7945312500000004	-0.061035156	-0.18310547	-0.30517578	8.37641574	-0.379223642	-2.1102538940000004	0.18310547	-0.24414062	0.4272461	9.637304712	1.9559326080000001	-2.2071533540000003	0	0.36621094	-0.61035156	-9.66003444	-0.15551757200000002	-1.09819339	-0.12207031	0.18310547	-0.12207031	2.1162353240000003	9.38608426	1.4618652160000003	-0.24414062	0.12207031	-0.48828125	1.610205072	9.686352340000001	-0.113647464	0	0	-0.18310547	1539961348.634
-8.81665036	-3.507519568	-2.6892577880000004	0	-0.18310547	-0.36621094	8.359667932	-0.37683107	-2.098291034	0.30517578	0.24414062	0.7324219	9.32746556	1.9403808900000001	-1.9379882200000003	-0.12207031	0.8544922	-0.8544922	-9.744970746000002	-0.193798822	-1.0096679712	-0.12207031	0.061035156	-0.061035156	2.1796386780000003	9.25209964	1.5121094240000001	0	0.4272461	-0.5493164	1.6437011780000002	9.624145468	-0.2033691394	0.12207031	0.12207031	-0.24414062	1539961348.674
-8.920727340000001	-3.617578076	-2.76821286	-0.24414062	-0.18310547	-0.24414062	7.932592752000001	-0.3146240216	-1.6724121400000003	0.48828125	0.7324219	1.2207031	8.97575679	1.990625	-1.812377896	-0.24414062	0.6713867	-1.4038086	-9.657641574000001	-0.3002685504	-1.1723632788	-0.18310547	-0.061035156	0.061035156	2.2239013580000004	9.375317392	1.453491214	0.30517578	0.5493164	-0.5493164	1.62575679	9.81914038	-0.15910644960000003	0.061035156	0.18310547	-0.24414062	1539961348.714
-8.839379892	-3.7204589660000003	-2.642602536	-0.24414062	-0.24414062	-0.061035156	7.535424820000001	-0.45698242800000005	-1.567138678	0.48828125	0.79345703	1.8920898	8.766406250000001	2.0372802520000004	-1.667626996	-0.12207031	0.6713867	-1.8920898	-9.61816394	-0.153125	-1.3446288940000002	-0.30517578	-0.18310547	0	2.295678714	9.426757788000002	1.3829101440000002	0.5493164	1.2817383	-0.36621094	1.526464856	9.750951980000002	-0.132788089	0.061035156	0	-0.30517578	1539961348.754
-8.714965560000001	-3.791040036	-2.5313476440000002	-0.061035156	-0.12207031	0	7.647875900000001	-0.8708984620000001	-1.3051513580000003	0.91552734	1.159668	2.6855469	9.14682608	2.404541034	-1.5934570680000002	-0.36621094	1.3427734	-2.4414062	-9.636108426000002	-0.08015136780000001	-1.320703076	-0.18310547	-0.24414062	0	2.2071533540000003	9.21860324	1.3577880400000002	0.9765625	2.0141602	-0.24414062	1.6329346040000001	9.72702626	-0.19738769960000002	0	0	-0.24414062	1539961348.794
-8.6766848	-3.7431884000000006	-2.5409179320000006	-0.12207031	-0.061035156	0	7.604809800000001	-1.4056396760000003	-1.183129892	0.79345703	1.6479492	3.1738281	9.676782248	3.6283447480000004	-1.27524411	-0.12207031	0.8544922	-2.8076172	-9.734204074	-0.20576172120000003	-1.2513183900000002	-0.30517578	-0.12207031	0.061035156	1.9989990020000004	9.372924820000001	1.3015625000000002	1.0375977	2.319336	-0.12207031	1.7980224640000002	9.709082068	-0.20097655760000002	0	0.061035156	-0.24414062	1539961348.834
-8.718554712000001	-3.762329074	-2.5445067900000002	-0.061035156	-0.061035156	-0.061035156	8.991308606	-2.217919928	-1.4331542540000002	0.7324219	3.540039	3.7231445	9.676782248	3.6283447480000004	-1.27524411	0.24414062	1.8920898	-3.2348633	-9.80239218	-0.1244140625	-1.106567392	-0.18310547	-0.12207031	0	2.032495108	9.500927520000001	1.3242920320000002	1.159668	2.6855469	0.12207031	1.7214599640000001	9.7485598	-0.07895508180000001	-0.061035156	0.061035156	-0.18310547	1539961348.874
-8.679076980000001	-3.7455810700000005	-2.551684604	-0.12207031	0	-0.18310547	9.759326080000001	-2.9249266200000004	-1.7035155760000003	0.6713867	4.1503906	4.211426	9.884936600000001	4.556665036	-1.36018071	0.36621094	0.12207031	-4.0283203	-9.935181200000002	-0.23208007200000003	-0.92473143	-0.30517578	0.061035156	-0.061035156	1.987036142	9.7485598	1.1711669928000001	0.7324219	3.0517578	0.061035156	1.5336425720000002	9.719848740000002	-0.11723633180000001	0	0	-0.12207031	1539961348.914
-8.79990216	-3.7970214660000003	-2.56245108	0.061035156	-0.061035156	-0.18310547	9.61936052	-3.47402356	-1.4223876800000002	-0.24414062	2.8076172	4.3945312	9.96867662	5.693139480000001	-1.720263678	0.24414062	1.0986328	-3.9672852	-9.94714308	-0.2536132788	-0.984545926	-0.30517578	0.12207031	-0.061035156	1.8578369600000002	9.718652160000001	1.035986322	1.0986328	3.1738281	0.061035156	1.27763678	9.7832518	-0.11005859620000001	-0.061035156	0.061035156	-0.061035156	1539961348.954
-8.681469748	-3.773095746	-2.548095746	-0.12207031	0	-0.24414062	9.64328624	-4.121215854000001	-1.063500998	-0.30517578	2.5634766	4.211426	9.96867662	5.693139480000001	-1.720263678	-0.061035156	1.4038086	-4.0893555	-9.85622554	-0.19619140380000002	-1.0587158540000001	-0.24414062	0.24414062	-0.12207031	1.9044922120000003	9.6552491	1.118530252	0.6713867	3.0517578	0.12207031	1.256103534	9.7748777	-0.10048827880000001	-0.061035156	0	-0.12207031	1539961348.994
-8.75922824	-3.79582518	-2.5002441100000006	0.061035156	-0.061035156	-0.24414062	8.93388678	-4.40832518	-0.88645018	-0.24414062	2.0141602	4.0893555	10.303637680000001	6.117822480000001	-1.320703076	-0.061035156	2.4414062	-3.9672852	-9.846654860000001	-0.23686523560000003	-1.1400634980000002	-0.36621094	0.30517578	-0.061035156	1.64011232	9.650463760000001	1.0371826080000002	0.61035156	3.479004	0	1.179541034	9.80239218	-0.07177734424	-0.061035156	-0.061035156	-0.12207031	1539961349.034
-8.718554712000001	-3.7695067900000003	-2.46794429	0.12207031	0.24414062	-0.12207031	8.047436600000001	-4.93588858	-0.43186035340000006	0.18310547	1.159668	3.9672852	9.42197284	7.16098642	-1.0515380890000001	-0.12207031	2.5024414	-3.8452148	-9.83110324	-0.10766601440000001	-1.276440396	-0.30517578	0.36621094	-0.12207031	1.6365234620000002	9.58825679	0.764428714	0.9765625	3.3569336	0.12207031	1.38410643	9.77248552	-0.1064697284	0	-0.12207031	-0.061035156	1539961349.073
-8.72333966	-3.8149658540000004	-2.537329074	0.12207031	0.18310547	-0.18310547	7.726831070000001	-5.766113220000001	0.29667969240000003	0.18310547	-0.36621094	3.8452148	9.42197284	7.16098642	-1.0515380890000001	0	1.7700195	-3.6010742	-9.801196580000001	-0.14235839660000002	-1.297973642	-0.24414062	0.48828125	-0.18310547	1.0862304712000002	9.90407698	1.118530252	0.5493164	2.8686523	0.36621094	1.57551268	9.71625998	-0.13757324280000002	-0.061035156	0.061035156	0	1539961349.114
-8.61567392	-3.890332068	-2.551684604	0.12207031	0.4272461	-0.18310547	7.944555710000001	-6.614282248	0.3911865216	0.12207031	0.30517578	3.6010742	9.394457968000001	7.656250000000001	-0.36845702880000003	-0.18310547	2.8076172	-3.1738281	-9.834692000000002	-0.31223143000000003	-1.2895996400000003	-0.36621094	0.48828125	-0.061035156	1.1316894568000002	9.729418930000001	1.085034146	0.6713867	3.4179688	-0.12207031	1.542016574	9.73061502	-0.1124511682	-0.061035156	0.12207031	0	1539961349.153
-8.61447734	-3.976464856	-2.53254393	0.30517578	0.24414062	-0.24414062	7.81655252	-7.13825679	0.553881839	-0.061035156	0.48828125	3.1738281	7.873974640000001	8.082128894	0.802709964	-0.48828125	2.1972656	-2.6855469	-9.89929164	-0.2835205072	-1.355395468	-0.36621094	0.6713867	-0.061035156	1.06589357	9.521264480000001	0.9773681610000001	0.91552734	2.746582	-0.18310547	1.490576178	9.74257788	-0.0909179712	0	0.12207031	0.061035156	1539961349.193
-8.596533246000002	-3.8484619600000003	-2.7311278960000003	0.18310547	0.061035156	-0.30517578	7.755542032000001	-7.456469748	0.9869384980000001	-0.061035156	1.0986328	2.4414062	7.873974640000001	8.082128894	0.802709964	-0.30517578	1.2817383	-2.0751953	-9.85502896	-0.29667969240000003	-1.362573282	-0.30517578	0.7324219	0	0.83022464	9.56552716	1.3087402160000001	0.7324219	1.953125	-0.24414062	1.3853027160000002	9.80717752	-0.06459961060000001	-0.12207031	0.061035156	0.061035156	1539961349.233
-8.572607428000001	-3.77189946	-2.6485839660000003	0.061035156	0.24414062	-0.4272461	6.890625000000001	-7.49714357	0.8290283540000001	0.061035156	0.48828125	1.8310547	7.73640126	8.259179712	0.8362060700000001	-0.12207031	1.2207031	-1.5869141	-9.74138179	-0.3541015576	-1.42836911	-0.30517578	0.79345703	0.061035156	0.90678714	9.724634080000001	1.4786132200000002	0.36621094	1.6479492	-0.36621094	1.2656738220000001	9.80957068	-0.08732910340000001	-0.061035156	-0.061035156	0.12207031	1539961349.273
-8.65515126	-3.7862548920000005	-2.743090854	0.12207031	0.061035156	-0.48828125	6.501831070000001	-7.351196580000001	0.7907471040000001	-0.12207031	-0.36621094	1.159668	7.066479532000001	8.421875	1.239355432	-0.061035156	1.0375977	-1.2207031	-9.79401857	-0.30385742800000004	-1.540820288	-0.4272461	0.91552734	0.061035156	1.03957518	9.737792932000001	1.3039550720000002	0.061035156	1.4038086	-0.5493164	1.296777356	9.693530252	-0.03229980432	-0.061035156	-0.12207031	0.061035156	1539961349.313
-8.657543930000001	-3.8376952880000004	-2.74428714	0	-0.18310547	-0.48828125	6.463549820000001	-7.42775908	0.9139648560000001	-0.18310547	0.18310547	0.5493164	7.066479532000001	8.421875	1.239355432	-0.30517578	0.4272461	-0.79345703	-9.578686600000001	-0.31701660340000004	-1.7597412140000002	-0.4272461	0.79345703	0.061035156	0.7775878600000001	9.53442392	1.015649411	0.36621094	1.0375977	-0.5493164	1.4068359620000002	9.734204074	-0.0478515625	0	-0.061035156	0.061035156	1539961349.353
-8.735302520000001	-3.8843505400000002	-2.7526612400000006	-0.061035156	-0.061035156	-0.4272461	5.924023560000001	-7.4660398400000005	0.732128894	-0.12207031	0.24414062	0.4272461	6.842773560000001	8.383593750000001	1.2501221040000001	-0.24414062	0	-0.61035156	-9.581079074	-0.26318359620000004	-2.001391574	-0.4272461	0.7324219	0.061035156	0.8362060700000001	9.686352340000001	0.9953125	0.24414062	0.4272461	-0.30517578	1.52526857	9.7150634	-0.0729736322	0	-0.061035156	0.061035156	1539961349.393
-8.815454074	-3.935791034	-2.81486821	-0.12207031	-0.24414062	-0.30517578	5.920434800000001	-7.44450679	0.63881839	-0.24414062	0.18310547	0.5493164	6.86669928	8.769995108000002	1.2058593750000002	0	0.30517578	-0.61035156	-9.46145018	-0.1459472644	-2.198779254	-0.30517578	0.5493164	0	0.954638678	9.997387680000001	1.2058593750000002	0.18310547	0.48828125	-0.24414062	1.676000998	9.721044928000001	-0.057421875000000004	0	-0.061035156	0	1539961349.433
-8.633618210000002	-4.023120108	-2.65935054	-0.18310547	0	-0.24414062	5.739794928000001	-7.531836060000001	0.6160888580000001	-0.36621094	0.24414062	0.6713867	6.86669928	8.769995108000002	1.2058593750000002	0.12207031	0.18310547	-0.7324219	-9.49973143	-0.07177734424	-2.3172119600000003	-0.24414062	0.4272461	0	1.08383786	10.16247554	0.9905273560000001	0.12207031	0.79345703	-0.18310547	1.888940396	9.725830072	-0.0992919928	-0.061035156	0.061035156	0	1539961349.473
-8.5582518	-4.127197284	-2.6258545320000004	0	-0.12207031	-0.18310547	5.591455072	-7.62993161	0.80390625	-0.30517578	0.18310547	0.61035156	6.86669928	8.77238768	1.27524411	0.061035156	0.5493164	-0.8544922	-9.52963858	-0.05861816394	-2.350707968	-0.18310547	0.36621094	-0.061035156	1.063500998	10.004565200000002	0.9881347840000001	0.061035156	0.48828125	-0.061035156	1.888940396	9.725830072	-0.0992919928	0	0.12207031	0	1539961349.513
-8.607299820000001	-4.203759784	-2.6904540740000003	-0.061035156	-0.12207031	-0.18310547	5.751757788000001	-7.583276260000001	0.6663330072	-0.36621094	0.61035156	0.79345703	6.79013678	8.7795652	1.280029254	0.061035156	0.79345703	-0.48828125	-9.404028060000002	-0.061010742800000003	-2.451196286	-0.12207031	0.18310547	-0.061035156	0.7907471040000001	9.89809604	1.2285888580000002	-0.061035156	0.48828125	-0.12207031	1.8913329680000002	9.693530252	-0.06340332068	-0.12207031	0.12207031	0	1539961349.553
-8.571411240000002	-4.267163040000001	-2.674902356	-0.061035156	-0.24414062	-0.12207031	5.34023462	-7.56652806	0.764428714	-0.48828125	0.4272461	0.7324219	6.48867212	8.78076178	1.3063476440000001	0.12207031	0.61035156	-0.24414062	-9.54399411	-0.052636719240000004	-2.4619628600000003	-0.061035156	0.18310547	-0.12207031	0.86850589	9.92919928	1.0922119110000001	-0.24414062	0.4272461	-0.061035156	1.6736084260000001	9.74736322	-0.03588867212	0	0.24414062	0	1539961349.593
-8.502026260000001	-4.292285144	-2.57680661	-0.061035156	-0.24414062	-0.12207031	4.92751448	-7.661035340000001	0.8362060700000001	-0.4272461	-0.12207031	0.48828125	6.41091304	8.7963134	1.408032248	0.061035156	0.30517578	-0.30517578	-9.505712860000001	-0.053833007200000005	-2.47631839	-0.061035156	0.12207031	-0.12207031	1.03957518	9.849048020000001	0.9677978240000001	-0.061035156	0.30517578	0	1.6736084260000001	9.74736322	-0.03588867212	-0.061035156	0.18310547	0	1539961349.633
-8.500830072	-4.273144568	-2.489477536	0.061035156	-0.12207031	-0.061035156	5.039965560000001	-7.779467752000001	0.73332518	-0.18310547	0	0.30517578	6.20634784	8.665917932000001	1.3302734620000003	0.061035156	0.4272461	-0.5493164	-9.53920926	-0.1256103534	-2.495458966	0	0.12207031	-0.12207031	1.061108426	9.71027806	1.0946044928	-0.061035156	0.24414062	0.061035156	1.6329346040000001	9.750951980000002	0.0035888672120000004	-0.061035156	0.18310547	0.061035156	1539961349.673
-8.50441893	-4.2587889400000005	-2.5385253600000004	0.061035156	-0.18310547	-0.061035156	5.420385880000001	-7.6789795320000005	0.5490966754000001	-0.4272461	0.24414062	0.36621094	5.994604532	8.643188400000001	1.197485324	-0.18310547	0.6713867	-0.30517578	-9.56672374	-0.1985839856	-2.483496106	-0.061035156	0.12207031	-0.12207031	1.1580077880000001	9.683960160000002	1.1639892572000001	-0.061035156	0.48828125	-0.061035156	1.4989501800000002	9.74736322	0.03947753894	-0.061035156	0.061035156	0.061035156	1539961349.713
-8.518774460000001	-4.191796924	-2.496655252	0	-0.18310547	-0.061035156	5.094995108000001	-7.720849640000001	0.49645996400000003	-0.36621094	-0.24414062	0.24414062	5.837890380000001	8.720947480000001	1.294384784	-0.18310547	0	-0.24414062	-9.548779254000001	-0.2380615216	-2.5098144959999997	0	0.18310547	-0.12207031	0.9283202880000001	9.744970746000002	1.214233426	0	0.4272461	-0.12207031	1.4989501800000002	9.74736322	0.03947753894	-0.061035156	0	0	1539961349.753
-8.5582518	-4.135571286	-2.4667480040000003	0.061035156	-0.12207031	-0.061035156	4.90717752	-7.81655252	0.5754150360000001	-0.18310547	-0.48828125	-0.12207031	5.855835160000001	8.89919429	1.469042932	-0.24414062	-0.24414062	-0.18310547	-9.49733876	-0.2643798822	-2.5492920320000003	-0.061035156	0.12207031	-0.12207031	0.7369140380000001	9.845459260000002	1.28361821	-0.12207031	0.12207031	-0.12207031	1.64011232	9.67080072	-0.03229980432	-0.061035156	0	0	1539961349.793
-8.56184056	-4.104467752000001	-2.49426268	0	-0.12207031	-0.12207031	5.3677491	-7.81057158	0.6376221040000001	-0.061035156	-0.30517578	0.061035156	5.914452880000001	8.859716754	1.3984619600000001	0	-0.12207031	-0.061035156	-9.508105432	-0.30385742800000004	-2.5815917540000006	-0.061035156	0.12207031	-0.12207031	0.7369140380000001	9.845459260000002	1.28361821	-0.12207031	0.12207031	-0.12207031	1.6472900360000002	9.744970746000002	0.03947753894	-0.061035156	0.12207031	0.061035156	1539961349.833
-8.572607428000001	-4.177441394000001	-2.45598143	-0.061035156	-0.12207031	-0.12207031	5.01245108	-7.940966754000001	0.5969482428	-0.061035156	-0.4272461	-0.18310547	6.0484375	8.935082968000001	1.5156982820000002	-0.24414062	0.12207031	0	-9.482983426	-0.32658691100000004	-2.5899658540000003	0	0.061035156	-0.12207031	0.7369140380000001	9.845459260000002	1.28361821	-0.12207031	0.12207031	-0.12207031	1.6472900360000002	9.744970746000002	0.03947753894	-0.061035156	0.12207031	0	1539961349.873
-8.633618210000002	-4.181030252	-2.469140576	-0.12207031	-0.30517578	-0.061035156	5.18232428	-7.932592752000001	0.5778076080000001	0	-0.4272461	-0.061035156	5.833105432000001	8.828613220000001	1.4977538940000001	-0.18310547	-0.061035156	-0.12207031	-9.484179712000001	-0.36606445680000005	-2.5971435700000005	0	0	-0.12207031	0.8744873200000001	9.733007788	1.293188498	-0.24414062	0	-0.18310547	1.677197284	9.71745607	0.011962890380000002	-0.061035156	0	0	1539961349.913
-8.61328125	-4.2061523560000005	-2.3614746400000004	-0.061035156	-0.30517578	-0.061035156	5.11652806	-7.8548342600000005	0.4868896466	-0.12207031	-0.30517578	0.12207031	5.7936277	8.686254892000001	1.4953613220000002	-0.061035156	-0.12207031	-0.24414062	-9.45427266	-0.40434570680000004	-2.6222655759999998	-0.061035156	-0.061035156	-0.12207031	0.984545926	9.66242662	1.287207068	-0.12207031	-0.061035156	-0.12207031	1.81716304	9.734204074	0.1268066394	-0.061035156	0.061035156	0	1539961349.953
-8.59414038	-4.146337860000001	-2.336352536	-0.12207031	-0.30517578	-0.061035156	5.158398560000001	-7.905077880000001	0.24045410340000004	-0.061035156	0.36621094	0.12207031	5.981445288000001	8.749658246000001	1.431957968	-0.12207031	-0.18310547	-0.30517578	-9.527246106	-0.42587889400000006	-2.6019287140000005	-0.061035156	-0.061035156	-0.061035156	0.8948242212000002	9.709082068	1.3482177520000003	-0.061035156	0	-0.18310547	1.81716304	9.734204074	0.1268066394	-0.061035156	0.061035156	0	1539961349.993
-8.649169928000001	-4.204956070000001	-2.512207068	-0.24414062	-0.48828125	-0.12207031	5.10097644	-8.01274411	0.18303222840000002	0.12207031	0.61035156	0	6.013745108000001	8.906372300000001	1.234570288	-0.30517578	-0.061035156	-0.18310547	-9.46503894	-0.37443847840000005	-2.60910643	0.061035156	-0.12207031	-0.061035156	0.47851562500000006	9.718652160000001	1.393676718	-0.061035156	0	-0.24414062	1.7346191100000001	9.70310054	0.07895508180000001	-0.061035156	0	0	1539961350.033
-8.77597644	-4.44660643	-2.428466754	-0.18310547	-0.9765625	-0.12207031	4.7887451080000005	-8.1072509	0.3289794928	0.48828125	0.6713867	-0.24414062	6.212329074	9.174340560000001	1.2321777160000003	-0.5493164	0.36621094	-0.061035156	-9.50930162	-0.23686523560000003	-2.6892577880000004	0.4272461	-0.18310547	-0.061035156	-0.19499511780000003	9.861010880000002	1.5085204680000002	-0.30517578	-0.48828125	-0.36621094	1.8829589660000003	9.73898912	0.06459961060000001	-0.061035156	0	0	1539961350.073
-8.5582518	-4.527954074	-2.365063498	-0.24414062	-1.159668	-0.061035156	4.19060054	-8.094091754	0.5455078076000001	0.79345703	-0.30517578	-0.79345703	5.00766574	9.439917032	1.9020996400000003	-0.30517578	0.4272461	0.061035156	-9.57150908	-0.05502929712000001	-2.6641358800000003	0.8544922	-0.30517578	-0.12207031	-0.6627441100000001	10.16247554	1.335058606	-0.61035156	-1.6479492	-0.48828125	1.8829589660000003	9.73898912	0.06459961060000001	0	0.061035156	0	1539961350.113
-8.552270468000001	-4.945459260000001	-2.277734424	-0.24414062	-0.91552734	-0.18310547	4.559057608	-8.23286142	0.20097655760000002	1.5258789	0.79345703	-1.6479492	4.612890576	9.953125	1.9738769960000002	-0.36621094	0.24414062	0.4272461	-9.615771760000001	0.173461911	-2.6114991	1.2207031	-0.36621094	-0.18310547	-1.3099365020000002	10.309619600000001	1.085034146	-0.7324219	-3.4179688	-0.79345703	1.8614257200000002	9.865796220000002	0.1806396466	-0.18310547	0.061035156	0.061035156	1539961350.153
-8.62763678	-5.66921376	-2.04326178	0.48828125	-1.0986328	-0.18310547	5.973071580000001	-8.356079074	0.5813964856000001	2.319336	2.8076172	-2.8076172	4.11044928	10.42446286	1.7513672120000003	-0.8544922	0.18310547	0.7324219	-9.786840560000002	0.6017333966	-2.592358426	1.6479492	-0.30517578	-0.24414062	-1.7190673920000001	10.6756839	0.9725830072	-1.2817383	-5.2490234	-0.6713867	2.11743161	9.86699182	0.23686523560000003	0.12207031	0	0.18310547	1539961350.193
-8.298657248	-6.16208516	-1.6460937500000001	1.2817383	-1.0375977	0.061035156	5.29477536	-7.8883300720000005	0.953442392	1.2817383	2.1972656	-3.7841797	3.9345947480000003	10.447192000000001	1.7657226440000002	-0.91552734	-0.061035156	0.5493164	-9.69951178	1.069482428	-2.5134033540000003	2.1972656	-0.18310547	-0.30517578	-1.5001464660000001	10.800097840000001	0.8254394568000001	-1.5258789	-5.554199	-0.7324219	2.11743161	9.86699182	0.23686523560000003	0.18310547	0.24414062	0.5493164	1539961350.233
-8.141943390000002	-6.243432608000001	-1.0120605432	2.5024414	-0.48828125	0.5493164	6.270947480000001	-7.082031250000001	0.907983426	0.61035156	4.5166016	-4.211426	3.9034912140000007	10.304834260000002	1.5085204680000002	-0.61035156	0.061035156	0.061035156	-9.637304712	1.100585962	-2.5337402160000004	3.112793	-0.061035156	-0.4272461	-0.953442392	10.922119600000002	0.898413089	-1.7089844	-5.7373047	-0.9765625	2.064794928	9.962695680000001	0.416308606	0.061035156	0.12207031	0.91552734	1539961350.273
-7.694531250000001	-5.02441394	-0.8374023560000001	3.2958984	0.4272461	1.0986328	6.915747300000001	-5.855835160000001	0.6340332068000001	-1.5258789	2.9907227	-3.6010742	3.8747802520000003	10.054809800000001	1.335058606	-0.4272461	-0.18310547	-0.4272461	-9.22578125	0.5610595746000001	-2.6150878600000005	3.8452148	-0.12207031	-0.48828125	-0.7428955072	10.64457968	1.1962890380000002	-1.8920898	-5.3100586	-1.159668	1.356591754	10.0464357	0.5670410144	-0.30517578	-0.61035156	1.2207031	1539961350.313
-7.9708741000000005	-4.289892572	-0.9414794928000001	2.9296875	1.2817383	0.91552734	7.190893570000001	-4.8150634000000005	0.3804199280000001	-3.479004	1.7089844	-3.2348633	4.196582068	9.7150634	1.3613769960000002	-0.18310547	-0.30517578	-0.7324219	-8.75922824	-0.22131347840000004	-2.5337402160000004	4.5776367	-0.7324219	-0.5493164	-1.05991214	10.085913040000001	1.3996582460000002	-1.8310547	-5.2490234	-1.159668	1.356591754	10.0464357	0.5670410144	-0.48828125	-2.1972656	1.3427734	1539961350.353
-8.62763678	-4.592553714000001	-1.2884033540000002	3.2958984	1.7700195	0.79345703	8.535522660000002	-4.249218750000001	-0.5490966754000001	-4.333496	0.79345703	-2.1972656	4.2599853240000005	9.57629393	0.9773681610000001	-0.24414062	-1.4648438	-0.91552734	-9.274829074000001	-1.349414038	-2.050439496	4.699707	-0.8544922	-0.12207031	-1.15441893	9.746167032	1.8841552520000002	-1.5258789	-5.9814453	-0.91552734	0.659155252	9.62773462	0.3995605432	-0.8544922	-2.1362305	1.3427734	1539961350.393
-8.38239766	-4.821044928	-1.391284146	3.4179688	1.8920898	0.8544922	9.69472644	-3.7982177520000002	-0.053833007200000005	-5.432129	0.8544922	-1.5869141	4.6786866	9.53322734	0.735717752	-0.61035156	-2.1972656	-1.0986328	-9.709082068	-2.5074219240000004	-1.7884521760000003	4.3945312	-1.0375977	0.12207031	-0.7273437500000001	9.77966304	2.064794928	-1.5258789	-7.6904297	-0.79345703	-1.0646972840000002	10.24980432	-0.45339357	-1.6479492	-3.479004	0.5493164	1539961350.433
-7.766308606000001	-4.721752896	-1.13647464	3.2958984	2.0141602	0.8544922	10.096679320000002	-3.946557608	0.288305661	-6.4697266	1.5258789	-1.2207031	5.13686502	9.21979982	0.9474609620000001	-0.91552734	-2.319336	-1.2207031	-9.438720746000001	-2.381811502	-1.5575683900000001	4.0283203	-0.6713867	0.4272461	-0.24404297120000001	9.447094748	1.8733886780000002	-1.5258789	-7.3242188	-0.8544922	-1.449902356	10.774975540000002	0.0657958966	-1.8310547	-4.9438477	0.30517578	1539961350.473
-7.8943116	-4.487280252000001	-1.008471646	3.2958984	2.5634766	1.2207031	9.5870607	-4.740893570000001	0.49885253600000007	-6.164551	0.61035156	-0.5493164	5.14284694	8.618066394000001	1.0575195288	-1.159668	-2.8076172	-1.4038086	-8.99728984	-1.6927490020000002	-1.55158696	4.4555664	-1.0375977	0.79345703	0.057421875000000004	8.83579074	1.8063964660000003	-1.3427734	-6.713867	-0.7324219	-2.396167032	10.83120108	0.8888427520000001	-3.3569336	-6.8969727	-0.18310547	1539961350.512
-8.34411592	-4.360473740000001	-1.0587158540000001	3.6010742	2.319336	1.5258789	9.301147660000002	-5.270849640000001	1.369750998	-6.164551	0.61035156	-0.5493164	5.23854982	8.24482428	1.222607428	-1.5258789	-2.746582	-1.4648438	-8.990112320000001	-1.5001464660000001	-1.204663089	4.8828125	-1.2207031	0.91552734	-0.06340332068	8.336938400000001	1.8973144960000001	-1.0375977	-6.0424805	-0.5493164	1.0946044928	9.92441394	-0.3576904254	-3.6621094	-9.765625	0.061035156	1539961350.553
-8.44938948	-4.43464357	-0.925927716	4.1503906	2.746582	1.5869141	8.24243161	-5.3342526999999995	1.225	-5.432129	4.4555664	0.24414062	5.12490216	8.226879892	1.15441893	-2.1362305	-2.5024414	-1.4648438	-9.284399460000001	-1.588671924	-0.775195288	5.126953	-1.0375977	1.0986328	-0.439038089	8.24003894	1.915258786	-0.24414062	-5.859375	-0.4272461	1.0946044928	9.92441394	-0.3576904254	-3.3569336	-9.82666	0.5493164	1539961350.592
-8.662329074	-4.147534146	-0.9570312500000001	4.699707	2.9296875	1.6479492	7.3248777	-5.3821045320000005	0.6842773560000001	-4.8828125	4.5776367	0.79345703	4.69423822	8.51638179	0.9821533540000001	-2.746582	-3.479004	-1.4648438	-9.81315944	-1.6353271760000003	-0.20935058900000003	5.3710938	-0.91552734	1.0986328	-0.3182128894	8.680273560000002	1.7417969240000002	0.30517578	-6.286621	-0.5493164	2.16408696	9.404028060000002	-1.4989501800000002	-3.2958984	-8.239746	0.91552734	1539961350.632
-8.834594748	-3.6474853240000003	-1.193896466	4.4555664	3.0517578	1.7089844	7.0317871400000005	-5.341430710000001	0.7369140380000001	-4.1503906	4.3945312	1.7700195	4.403540036	9.048730432000001	0.7883544928000001	-3.1738281	-4.8828125	-1.4038086	-9.97705072	-1.8614257200000002	0.22131347840000004	5.554199	-0.6713867	1.0375977	0.22968750000000002	9.3322509	1.753759784	0.5493164	-6.713867	-0.7324219	2.512207068	8.44819339	-1.6149902160000003	-2.380371	-6.8969727	0.61035156	1539961350.672
-9.118115020000001	-3.4500976440000004	-1.3051513580000003	4.272461	2.746582	1.8310547	6.8487548920000005	-5.492163039999999	0.3158203076	-3.479004	2.4414062	2.380371	4.5614501800000005	9.286792032000001	0.7464843750000001	-3.0517578	-5.79834	-1.4648438	-9.82272914	-2.013354532	0.346923822	5.554199	-0.5493164	0.8544922	0.8445800720000001	9.57629393	1.886547824	0.4272461	-6.7749023	-0.79345703	2.512207068	8.44819339	-1.6149902160000003	-1.8310547	-6.4697266	0.12207031	1539961350.712
-9.228173920000001	-3.06608876	-1.5683349640000002	4.5776367	2.8076172	1.7089844	8.08811052	-5.531640380000001	-0.5287597644	-2.1362305	3.7841797	2.380371	4.756445288	9.180322480000001	0.7883544928000001	-2.5634766	-5.79834	-1.4038086	-9.72702626	-1.9607177520000003	0.49406739200000005	5.3710938	-0.36621094	0.91552734	1.27524411	9.60261232	1.81118161	0	-6.4697266	-0.61035156	3.5302491000000003	7.73161592	-1.3972655760000001	-0.6713867	-6.3476562	0.12207031	1539961350.752
-9.60620108	-2.951245108	-2.436840854	4.0893555	2.8686523	1.4038086	7.792626800000001	-5.54958516	-1.332666034	-1.3427734	4.0893555	2.319336	4.88803714	9.152807608000002	0.839794928	-2.0751953	-5.1879883	-1.4038086	-9.648071580000002	-1.8650146760000001	0.729736322	5.126953	-0.48828125	0.8544922	1.4056396760000003	9.7401857	1.5862792540000001	-0.30517578	-6.4086914	-0.48828125	4.075756790000001	9.450683606	-0.00837402356	1.0375977	-4.5166016	-0.6713867	1539961350.792
-9.624145468	-4.3425292540000004	-2.400952176	5.493164	0.8544922	1.5258789	7.048535340000001	-5.914452880000001	-1.6472900360000002	-0.7324219	3.1738281	1.953125	4.836596646	9.2389402	0.7799804712000001	-1.8310547	-4.8828125	-1.4038086	-10.42685504	-1.123315396	0.891235324	4.8217773	-0.12207031	0.7324219	1.1651855432	9.94714308	0.9881347840000001	-0.61035156	-6.3476562	-0.5493164	4.075756790000001	9.450683606	-0.00837402356	1.5258789	-2.6855469	-1.0375977	1539961350.832
-8.45417482	-3.514697284	-2.020532248	4.5166016	2.1362305	1.8310547	6.46953125	-6.274536240000001	-1.8099853240000001	0	2.9907227	1.8920898	4.738500900000001	9.625341754	0.5813964856000001	-1.953125	-5.493164	-1.6479492	-10.091894960000001	-0.36367187500000003	0.9474609620000001	5.1879883	-0.12207031	0.6713867	0.709399411	10.34191942	0.27514648560000005	-0.6713867	-5.9814453	-0.79345703	5.17873552	11.007056200000001	1.7477783540000003	0.12207031	-1.0986328	-1.2817383	1539961350.872
-8.44819339	-3.16777356	-2.483496106	4.760742	2.9296875	1.5258789	5.37731929	-6.63701178	-2.378222644	0.061035156	1.4038086	2.380371	4.722949280000001	9.961499100000001	0.1447509784	-2.380371	-6.1035156	-2.0141602	-9.90527356	-0.45937500000000003	0.8673096040000001	5.126953	0.24414062	0.5493164	0.5036376800000001	10.398144960000002	0.17585449280000004	-0.36621094	-6.225586	-1.2207031	-0.1196289038	9.7318116	-0.6806884980000001	0.5493164	-0.7324219	-0.30517578	1539961350.912
-8.303442392000001	-3.71088858	-3.4620605040000005	5.6152344	2.5634766	1.6479492	5.207446580000001	-7.13227536	-2.300463858	-0.36621094	-0.36621094	2.746582	4.868896466000001	9.69233426	-0.153125	-2.5024414	-6.3476562	-2.1362305	-9.157592752000001	-0.10288086060000001	0.5897705072	4.8828125	0.061035156	0.36621094	0.2643798822	9.90527356	0.0909179712	-0.5493164	-6.652832	-1.0986328	-0.1196289038	9.7318116	-0.6806884980000001	0.48828125	-4.8217773	-0.48828125	1539961350.952
-7.645483426000001	-4.176245108	-3.7587402160000005	5.79834	2.1362305	1.8310547	5.815161240000001	-6.94326178	-1.476220746	-1.0986328	1.7700195	2.2583008	5.120117212	9.317895468000001	-0.32060547120000005	-2.380371	-6.4697266	-1.953125	-9.08461911	1.12211911	0.26677246400000004	5.065918	-0.061035156	0.30517578	-0.1399658246	9.559545926	-0.1614990216	-1.0375977	-6.5307617	-0.6713867	2.1604980040000004	9.261669928000002	0.03349609424	0.4272461	-4.272461	-0.48828125	1539961350.992
-7.78544928	-4.236059604	-4.33176268	5.859375	3.6621094	1.5869141	5.79841304	-6.62265625	-1.2489257200000001	-2.1972656	6.1035156	1.2817383	5.273242212	9.49494658	-0.5251708966	-2.4414062	-6.591797	-1.7700195	-9.956713760000001	1.5300537140000001	0.4103271466	5.7373047	-0.48828125	0.18310547	-0.42587889400000006	9.936376800000001	-0.6220702880000001	-1.159668	-5.9814453	-0.24414062	4.1260009	8.943457068	-0.07895508180000001	0.48828125	-1.8310547	-0.12207031	1539961351.032
-9.341821580000001	-3.85444339	-5.855835160000001	5.2490234	2.5024414	1.3427734	5.293579074	-7.529443390000001	-1.5743163940000002	-3.1738281	8.361816	0.6713867	5.3139157400000006	10.437622300000001	-0.9438721040000001	-2.8076172	-6.8359375	-1.8920898	-11.149413940000002	0.909179712	0.699829074	5.6762695	0.061035156	0.18310547	-0.36367187500000003	10.991503600000001	-1.0646972840000002	-0.7324219	-6.0424805	-0.4272461	2.097094748	9.419580072	-1.1651855432	0.30517578	-2.8686523	0.4272461	1539961351.072
-9.92321736	-3.926220746	-5.44191893	4.9438477	0.91552734	1.3427734	4.062597644	-9.370532248	-2.001391574	-3.0517578	7.873535	0.36621094	5.33066394	11.21042482	-1.465454074	-3.3569336	-7.3242188	-2.0141602	-11.179321580000002	0.976171875	0.723754892	5.554199	0.30517578	0.12207031	0.011962890380000002	11.562134080000002	-1.0993896760000001	-0.4272461	-6.3476562	-0.8544922	0.985742212	10.328759980000001	-1.38410643	-0.12207031	-3.7841797	0.61035156	1539961351.112
-9.3155027	-3.8520507200000003	-4.483691394	4.9438477	1.2207031	1.4648438	3.363964856	-10.241431200000001	-1.588671924	-2.9296875	5.554199	-0.061035156	5.505322480000001	10.989111420000002	-1.70471196	-3.1738281	-7.9956055	-1.953125	-10.79172374	1.21303714	0.7034179712000002	5.7373047	0.30517578	0.061035156	0.37443847840000005	11.19367662	-0.7871582068	-0.6713867	-6.0424805	-0.91552734	0.29667969240000003	10.8288089	-1.9140625000000002	-0.36621094	-4.333496	0.36621094	1539961351.152
-8.7795652	-3.77788089	-3.8556396760000005	5.554199	2.1362305	1.8310547	3.4417237400000005	-9.791625900000001	-0.5837890576	-3.4179688	5.79834	-0.7324219	5.861816394000001	10.42685504	-1.55158696	-2.6245117	-7.446289	-1.7700195	-10.21152356	1.015649411	0.764428714	5.859375	0.36621094	-0.12207031	0.5754150360000001	10.724731920000002	-0.44143066100000006	-0.8544922	-5.6152344	-0.7324219	0.784765625	10.39934056	-2.483496106	0.12207031	-3.7841797	-0.12207031	1539961351.192
-8.388378894	-3.499145468	-3.7096923920000004	6.3476562	1.953125	1.8920898	3.4560790740000003	-9.20305162	0.10886230040000001	-3.6010742	7.080078	-1.2817383	6.24103984	9.939965560000001	-1.137670926	-2.2583008	-5.6152344	-1.5258789	-9.596630890000002	0.775195288	0.7309326080000002	5.92041	0.24414062	-0.12207031	0.5861816394	10.21391574	-0.1806396466	-0.8544922	-5.432129	-0.5493164	1.350610324	9.938769960000002	-2.222705072	0.24414062	-3.6010742	-0.24414062	1539961351.232
-8.04025908	-2.5002441100000006	-3.8400878600000006	5.859375	1.2207031	1.4038086	2.3483153960000003	-8.68745108	0.10288086060000001	-3.6010742	7.080078	-1.2817383	6.202759080000001	9.448290740000001	-0.573022464	-1.953125	-4.638672	-1.159668	-9.32866214	0.39238280760000005	0.9187500000000001	5.92041	0.18310547	-0.18310547	0.60651857	9.693530252	-0.096899411	-0.8544922	-5.2490234	-0.4272461	2.190405252	9.387280252000002	-1.3661621400000001	0.12207031	-4.760742	-0.061035156	1539961351.272
-8.577392572	-1.965502896	-3.5493896760000005	5.79834	2.380371	1.4038086	1.369750998	-8.541503894	-0.1495361322	-3.3569336	5.79834	-1.2207031	5.959912140000001	8.93867212	-0.02153320288	-1.7700195	-4.699707	-0.7324219	-9.439917032	-0.096899411	1.1484375	5.859375	0.30517578	-0.18310547	0.80390625	9.24492212	-0.173461911	-0.8544922	-5.3100586	-0.4272461	2.190405252	9.387280252000002	-1.3661621400000001	-0.5493164	-4.8828125	-0.061035156	1539961351.312
-8.939868210000002	-1.579101538	-3.323291034	5.7373047	1.3427734	1.2817383	0.44621582460000003	-8.218505890000001	-0.308642572	-2.8076172	4.1503906	-0.5493164	5.720654254	8.52236322	0.34931639400000003	-1.7089844	-5.126953	-0.48828125	-9.47341304	-0.641210962	1.312329074	5.7373047	0.36621094	-0.12207031	1.42836911	9.07146016	-0.21652832460000004	-0.5493164	-5.065918	-0.61035156	2.377026358	9.0858152	-1.7226562500000002	-0.61035156	-4.333496	0	1539961351.352
-8.16347644	-0.900805661	-2.6976317900000004	5.3100586	2.6245117	0.9765625	0.265576178	-8.04504393	-0.26677246400000004	-2.746582	2.6245117	0.61035156	5.52565944	8.285498200000001	0.48569336060000007	-1.6479492	-5.432129	-0.5493164	-9.337036240000002	-1.3386474640000001	1.296777356	5.126953	0.5493164	0	2.414111322	9.155200180000001	-0.10168457460000001	-0.30517578	-4.638672	-1.0375977	2.0468505400000003	9.063086060000002	-1.27763678	-0.48828125	-4.0893555	-0.18310547	1539961351.392
-9.000878894000001	-0.571826178	-2.767016574	4.8828125	3.0517578	1.0375977	0.860131839	-8.202954074	-0.3026611322	-2.8076172	2.6855469	2.0141602	5.54958516	8.016332968	0.729736322	-1.4038086	-5.1879883	-0.8544922	-9.067871106	-1.8578369600000002	1.0862304712000002	4.0893555	0.48828125	0.061035156	3.255102536	9.152807608000002	0.10168457460000001	-0.48828125	-4.3945312	-1.2817383	2.0468505400000003	9.063086060000002	-1.27763678	-0.4272461	-4.333496	-0.36621094	1539961351.432
-9.297558606	-0.02990722644	-2.9392822480000005	4.272461	0.91552734	1.159668	2.0468505400000003	-8.39316394	0.01076660144	-2.6245117	4.0283203	2.9907227	5.729028060000001	7.61796875	1.19270018	-0.91552734	-3.479004	-1.5258789	-8.519970746	-1.6592528960000001	1.061108426	3.2958984	0.24414062	0	3.4536866	8.8561277	0.24045410340000004	-0.6713867	-3.6010742	-1.2817383	2.9249266200000004	9.217407248	-1.0108642572	-0.6713867	-4.0893555	-0.4272461	1539961351.472
-9.14682608	-0.0765625	-2.39138179	2.4414062	1.4038086	0.6713867	2.51459964	-8.358471940000001	0.3194091754	-2.4414062	4.8828125	2.9296875	5.941967752000001	7.512695288000001	1.7633300720000002	-0.36621094	-1.4648438	-2.1972656	-8.1323732	-1.2417480040000002	0.7464843750000001	2.8686523	-0.18310547	-0.12207031	3.08881839	8.769995108000002	0.3289794928	-1.0375977	-2.9296875	-0.91552734	2.5815917540000006	8.911157248	-0.33615722840000006	-0.5493164	-3.8452148	-0.5493164	1539961351.512
-10.25578624	-0.9307128600000001	-2.65576178	1.0986328	0.48828125	0.36621094	2.7012207459999997	-8.08930661	0.5610595746000001	-2.2583008	4.760742	2.2583008	6.163281250000001	8.07136232	2.5002441100000006	0.061035156	0.91552734	-2.6245117	-8.737695288000001	-1.0886230432000001	0.4892822284000001	2.746582	-0.6713867	-0.48828125	2.6713134000000003	9.301147660000002	0.46416014400000005	-1.4648438	-2.5024414	-0.61035156	1.8829589660000003	8.883642572	0.23327636780000002	-0.36621094	-3.9672852	-0.91552734	1539961351.552
-10.47709964	-2.56245108	-3.3472167540000006	-0.8544922	-0.061035156	-0.12207031	2.6665283540000004	-8.00676268	0.8242431610000001	-1.8920898	3.479004	1.4648438	6.06040036	9.33344748	3.0541259000000003	0.30517578	2.746582	-2.9907227	-11.254687500000001	-1.0958007788	0.2775390576	2.9907227	-1.4038086	-1.159668	2.5815917540000006	10.95561502	0.966601538	-1.5258789	-2.0141602	-0.48828125	2.38540036	9.38010234	1.3087402160000001	-0.30517578	-3.7841797	-0.91552734	1539961351.592
-10.47709964	-4.795922824	-2.366259784	1.2817383	2.380371	0.5493164	2.65935054	-9.092993210000001	0.7799804712000001	-1.5258789	1.7700195	1.0986328	5.21940944	11.87915036	2.7538574280000003	0.4272461	2.6245117	-3.3569336	-13.020410340000002	-3.38908696	0.19020996400000004	1.7089844	0.5493164	-1.6479492	2.7179687500000003	13.053905760000001	1.89013678	-0.91552734	-2.6245117	-1.2207031	3.609204074	9.46623552	0.869702176	-0.5493164	-3.479004	-0.24414062	1539961351.632
-9.63371556	-6.04724092	-1.9798584260000003	3.7841797	0.8544922	0.8544922	2.8830566100000006	-11.307324280000001	0.46416014400000005	-0.36621094	0.36621094	1.2207031	4.349707068	12.779955580000001	2.5421141200000004	0.18310547	0.7324219	-2.8076172	-11.95571286	-2.878271466	-1.0826415740000002	0.12207031	1.6479492	-1.6479492	1.524072284	12.22128894	3.7671141200000005	-1.4038086	-1.7089844	-1.5869141	5.1177246400000005	10.844360520000002	1.733422824	-1.7700195	-4.8828125	1.7089844	1539961351.672
-9.024804712	-6.044848740000001	-2.802905252	2.1972656	0.4272461	0.5493164	3.6534667540000005	-12.107641280000001	-0.454589856	0.5493164	-0.36621094	1.0375977	4.197778354	11.13266574	2.6641358800000003	0.18310547	-0.61035156	-0.9765625	-9.840673920000002	0.07775878600000001	-2.6605469240000006	1.0375977	0.7324219	-0.30517578	-1.681982428	9.264062500000001	4.603320288000001	-1.8310547	-0.4272461	-0.30517578	4.655957068	12.589746400000001	3.8556396760000005	-2.9296875	-4.0283203	3.112793	1539961351.712
-10.304834260000002	-4.136767572	-3.057714856	1.6479492	-0.4272461	0.48828125	4.57819838	-11.251098740000002	-0.931909146	0.18310547	0.9765625	-0.30517578	3.2562989200000003	10.38498552	2.19997554	-0.36621094	-0.9765625	1.159668	-9.72224092	0.417504892	-2.7275389400000005	3.0517578	-0.18310547	0.24414062	-3.85683606	8.28430162	4.225292932	-0.9765625	-0.9765625	0.7324219	0.5622558606000001	12.5813723	2.0911132200000004	-2.5024414	-4.0893555	3.9672852	1539961351.752
-9.709082068	-4.92871106	-2.331567392	2.4414062	0.5493164	0.79345703	4.184619110000001	-11.149413940000002	-0.8218505890000001	-0.48828125	2.8076172	-1.7700195	1.1125488220000002	10.87067842	1.27524411	-1.7089844	-2.8686523	2.1362305	-10.12897914	-0.9929199280000001	-1.90808107	3.2958984	-0.4272461	0.061035156	-3.5158935700000002	9.217407248	2.9392822480000005	0.8544922	-2.9907227	0.30517578	-1.469042932	13.11970198	2.04924321	-2.1362305	-6.5307617	3.7231445	1539961351.792
-8.48049321	-5.014843750000001	-1.528857428	4.760742	-1.2817383	1.4648438	3.609204074	-11.003466460000002	-0.6962402160000001	-0.5493164	2.9296875	-1.8310547	-0.10288086060000001	10.724731920000002	0.6747070288	-2.8076172	-6.286621	1.4648438	-9.917236420000002	-1.191503894	-1.4989501800000002	3.3569336	-0.12207031	0.12207031	-1.6592528960000001	9.33942842	2.7813721040000003	1.8310547	-3.112793	-0.061035156	-0.7213623200000001	11.93178714	1.3362548920000001	-1.8920898	-5.6762695	4.4555664	1539961351.832
-6.9671875000000005	-3.402246106	-1.644897464	3.4179688	1.4648438	1.5258789	3.1916992800000004	-9.649267572	-0.6160888580000001	-0.24414062	2.8686523	-1.4038086	0.679492212	9.6983152	1.0144531250000002	-2.6855469	-6.8359375	0.61035156	-8.963793930000001	-1.264477536	-1.1316894568000002	3.7841797	-0.4272461	0.30517578	-0.417504892	8.903979532000001	3.122314496	1.5869141	-2.9296875	0.12207031	1.168774411	12.611278960000002	1.491772464	-2.5024414	-3.540039	4.760742	1539961351.872
-7.9134519800000005	-2.642602536	-1.39606929	3.2348633	0.48828125	1.2817383	3.1498290740000003	-8.39555661	-0.515600589	0	3.2958984	-0.7324219	1.5491942900000002	8.89680162	1.9547363220000002	-1.8310547	-4.1503906	0.30517578	-8.42785643	-1.5575683900000001	-0.8230468750000001	3.8452148	-0.30517578	0.48828125	0.1040771466	8.408715560000001	3.1713623200000005	0.61035156	-3.1738281	0.5493164	1.146044928	10.06198732	2.211938498	-2.8076172	-0.9765625	3.9672852	1539961351.912
-7.646679712	-2.35549321	-0.6005371106	3.6621094	0.48828125	0.9765625	3.31850589	-7.8620117800000004	-0.52995607	0.30517578	4.0283203	-0.36621094	1.4738280760000002	8.23286142	2.3219971040000003	-1.2817383	-1.5869141	0.18310547	-8.16467302	-1.923632788	-0.5048339856	3.6010742	-0.48828125	0.79345703	0.4342529254	7.8177491	2.9081787140000004	-0.061035156	-3.2348633	0.6713867	0.6328369110000001	8.73410643	1.698730432	-1.7089844	-0.7324219	3.479004	1539961351.952
-7.498339660000001	-1.872192392	-0.285913089	2.8686523	1.4038086	0.6713867	3.12351088	-7.65983876	-0.849365216	0.5493164	3.8452148	-0.48828125	1.1017822480000001	7.7878417540000004	2.217919928	-1.2817383	-1.2207031	-0.24414062	-8.64558107	-2.51101088	-0.061010742800000003	3.3569336	-0.4272461	0.7324219	0.976171875	7.73759784	2.5492920320000003	-0.18310547	-3.1738281	0.36621094	0.8517577880000001	8.419482428	0.5754150360000001	-1.7089844	-0.6713867	2.4414062	1539961351.991
-8.263964660000001	-1.1245117212000002	-0.45698242800000005	1.953125	1.2817383	0.6713867	2.98952626	-7.801000900000001	-1.252514676	0.79345703	3.1738281	-0.8544922	1.0288086060000001	7.893115020000001	2.1604980040000004	-1.2207031	-1.953125	-0.91552734	-8.93029802	-3.063696286	0.401953125	2.8076172	0	0.5493164	1.5300537140000001	8.336938400000001	2.2083496400000002	0	-3.1738281	-0.18310547	-0.46774902160000004	7.1370607	0.15910644960000003	-1.0986328	-2.1362305	1.7089844	1539961352.031
-9.20065944	-0.4450195288	-0.6376221040000001	1.0375977	1.2817383	0.7324219	2.72395018	-8.094091754	-1.58747554	0.8544922	2.319336	-1.4038086	1.41640625	8.157495108	2.10546875	-0.91552734	-2.8686523	-1.5869141	-8.54389676	-3.4166014400000004	0.46655273560000005	2.1972656	0.061035156	0.48828125	2.198779254	8.694628894000001	2.344726538	0.18310547	-3.4179688	-0.61035156	-1.3171142180000002	6.06159694	-0.0681884784	0.4272461	-4.760742	0.61035156	1539961352.071
-9.36455072	-0.49167482	-0.88645018	0.4272461	1.8920898	0.61035156	2.5026367800000004	-8.223290740000001	-1.7597412140000002	0.8544922	1.2817383	-1.7700195	2.34711911	7.911059800000001	2.319604532	0	-2.9907227	-2.1362305	-8.42307158	-3.6570557100000003	0.17585449280000004	1.159668	-0.061035156	0.48828125	2.807690396	8.564233426000001	2.59116214	0.061035156	-3.479004	-0.79345703	-0.48808594240000003	6.32836911	0.05981445288	1.5869141	-4.4555664	-0.6713867	1539961352.111
-10.112231920000001	-1.2178222840000001	-0.1626953076	1.0375977	2.4414062	1.6479492	2.277734424	-8.400341754000001	-1.9140625000000002	0.79345703	0.36621094	-2.0141602	3.62236322	7.68854982	3.037377896	0.79345703	-1.4038086	-2.319336	-8.257983426000001	-2.89741214	-0.1244140625	0.4272461	-0.48828125	0.79345703	2.75983876	8.169457968	2.424877896	-0.12207031	-2.9907227	-0.48828125	5.243335160000001	7.411010880000001	1.795629892	3.479004	-4.699707	1.2207031	1539961352.151
-12.911548020000001	-3.0541259000000003	-4.212133786	-1.5869141	-0.5493164	-0.061035156	2.0121582460000003	-8.524755890000002	-2.07915036	0.6713867	-0.6713867	-2.2583008	4.630834964000001	8.247216754	3.6187744600000005	1.4038086	0.91552734	-2.319336	-9.394457968000001	-1.745385782	0.05144042932000001	0.61035156	-1.5258789	1.159668	2.5074219240000004	9.035571580000001	2.2609863220000004	0.30517578	-1.953125	0.24414062	15.383080580000001	8.571411240000002	2.656957968	1.8310547	2.319336	1.953125	1539961352.191
-12.96298822	-8.366845746000001	-3.4572753600000006	3.6621094	-1.159668	0.48828125	1.9942138580000002	-9.195874100000001	-2.1138427520000005	0.12207031	-1.5258789	-2.1972656	4.934692392	10.44958516	3.6486816100000006	1.3427734	2.5024414	-2.0751953	-14.12338858	-0.5263671924000001	-0.10288086060000001	-0.061035156	-1.7700195	1.159668	1.7980224640000002	11.460449280000002	1.0503417932	0.18310547	-1.2817383	0.6713867	5.809179712000001	9.05231929	-1.8052001800000002	-3.90625	0	-3.7231445	1539961352.231
-8.88723143	-5.183520468	-1.5731201080000001	1.8920898	0.79345703	1.4648438	1.9224365020000003	-10.35029254	-2.233471646	-0.5493164	-1.7700195	-1.5869141	4.62246106	13.77167932	3.3508057100000004	0.7324219	1.5869141	-1.6479492	-13.982226440000002	1.02163089	-0.09211425720000001	0.24414062	1.7089844	0.12207031	1.3924804320000002	14.405712860000001	0.3612792932	0.9765625	-0.18310547	-0.30517578	1.431957968	7.649072480000001	5.591455072	-3.112793	-1.0375977	0.7324219	1539961352.272
-8.948242212	-2.8316162140000003	-3.923828076	0.12207031	1.3427734	-0.18310547	2.306445288	-10.780957460000002	-1.1316894568000002	-1.3427734	-1.159668	-0.18310547	4.435839856	15.15339308	2.778979532	-0.4272461	-0.48828125	-0.8544922	-11.172143080000001	1.6185790740000001	-1.2082519568	0.8544922	0.48828125	0.4272461	0.45937500000000003	14.2489991	1.3972655760000001	0.7324219	0.79345703	-0.5493164	4.91315944	13.530028960000001	1.868603534	-4.211426	-2.0141602	-0.9765625	1539961352.311
-8.39555661	-3.9621094240000003	-4.0960937500000005	2.1362305	1.0986328	0.24414062	3.794628894	-9.49016124	1.6185790740000001	-2.8686523	2.5634766	1.7089844	4.492065396	12.95939946	2.70600589	-0.7324219	-1.2817383	0.79345703	-10.58117662	1.2549072479999999	-1.876977536	0.6713867	0.18310547	-0.30517578	-0.838598642	11.82172824	1.610205072	-0.48828125	0.48828125	0.61035156	-1.3685547120000001	9.572705072	-0.8158691100000001	-0.4272461	-3.3569336	-1.4038086	1539961352.351
-8.296264480000001	-3.58049321	-4.00158696	-0.18310547	0.6713867	0.36621094	4.24323732	-8.3620607	2.778979532	-2.746582	6.958008	1.7700195	4.082934604	11.322875900000001	2.44401857	-0.9765625	-1.2207031	2.4414062	-9.6552491	1.118530252	-1.4427246400000002	0.91552734	-0.12207031	-0.7324219	-1.1855224640000002	10.13017572	0.8565429712000001	-1.159668	0.061035156	1.7089844	2.751464856	9.118115020000001	-2.3937744600000004	1.7089844	-0.9765625	-1.953125	1539961352.391
-8.86928714	-2.8890380400000004	-3.7407959260000005	0.9765625	-0.30517578	0.24414062	2.7933349640000005	-8.496044928000002	2.613891574	-1.2817383	6.8359375	0.36621094	3.267065396	10.55007338	1.6891601440000001	-1.6479492	-1.3427734	2.746582	-9.16835962	0.9953125	-1.119726538	1.0375977	-0.48828125	-0.061035156	-0.5203857428	9.547582968	0.3289794928	-0.6713867	-0.4272461	1.7089844	2.95363768	9.8514402	-1.8506591460000001	0.061035156	-0.061035156	-2.380371	1539961352.431
-8.271142572	-2.670117212	-3.10317392	0.8544922	0.4272461	0.12207031	0.7273437500000001	-9.268847840000001	2.70600589	-0.48828125	0.6713867	-0.79345703	2.726342752	9.624145468	1.0587158540000001	-2.1362305	-2.1972656	2.319336	-9.372924820000001	0.4438232428	-0.729736322	0.5493164	-0.30517578	-0.12207031	0.5024413940000001	9.130077880000002	0.270361322	0.18310547	-0.5493164	0.9765625	2.045654254	9.90527356	-1.0563232428000002	0.61035156	-0.48828125	-2.5634766	1539961352.471
-8.16108426	-2.646191394	-2.91535643	0.4272461	-0.18310547	0.061035156	1.2297851440000003	-9.065478240000001	2.53254393	-0.8544922	-2.746582	-1.159668	2.8124755400000003	8.50441893	0.9474609620000001	-1.7700195	-2.8686523	1.7089844	-9.14204074	0.4426269568000001	-0.5191894568000001	0.36621094	-0.24414062	-0.48828125	1.2417480040000002	8.576196580000001	0.35649413939999997	0.30517578	0	0.48828125	1.7645263580000001	9.858617720000002	-0.47253417540000003	0.061035156	-1.2817383	-2.6855469	1539961352.511
-8.399145468	-1.8063964660000003	-3.15461412	0.48828125	-0.4272461	-0.12207031	2.6892577880000004	-8.464941394	2.3243896760000005	-0.6713867	-0.48828125	-0.8544922	3.2718505400000004	7.82492662	1.0646972840000002	-1.0375977	-2.1972656	1.159668	-8.68864766	0.6818847840000001	-0.3373535144	0.4272461	-0.061035156	-0.36621094	1.5958496400000002	8.250805710000002	0.42587889400000006	0.12207031	0.5493164	0.48828125	2.5098144959999997	9.47341304	-0.01674804712	-0.30517578	-1.3427734	-2.5024414	1539961352.551
-8.177832068	-1.4522949280000002	-3.1438476440000005	0.24414062	-0.79345703	-0.30517578	2.477514676	-7.571313400000001	1.745385782	0	1.0986328	-0.7324219	3.8257324280000002	7.67419429	1.1340820288	-0.4272461	-0.12207031	0.5493164	-8.6766848	0.5802001800000001	-0.11484375000000001	0.36621094	0	-0.36621094	1.7465820680000002	8.370434800000002	0.48569336060000007	0	0.9765625	0.48828125	3.0947998200000004	9.247314300000001	-0.20217285340000002	-0.24414062	-1.3427734	-2.380371	1539961352.591
-8.3536866	-1.745385782	-3.1558105040000006	-0.18310547	0.18310547	-0.24414062	1.7477783540000003	-6.879858426	1.2884033540000002	0.12207031	-0.12207031	-0.48828125	3.8987060700000002	7.914648560000001	1.2010742212	-0.061035156	1.5869141	-0.061035156	-8.87766124	0.346923822	0.113647464	0.12207031	0.061035156	-0.5493164	1.9427734620000003	8.828613220000001	0.5191894568000001	-0.061035156	1.3427734	0.18310547	3.6139891200000003	8.80947284	-0.21652832460000004	-0.061035156	-0.12207031	-2.1362305	1539961352.631
-9.021215560000002	-1.8231445680000002	-3.0625	0.36621094	-1.5869141	0.18310547	1.680786142	-6.81286592	0.8421875000000001	-0.12207031	-1.2817383	0	3.818554712	8.419482428	1.550390576	0.24414062	2.1972656	-0.5493164	-8.59414038	0.34812010800000004	0.22490234620000002	-0.4272461	0.061035156	-0.6713867	1.8985107820000002	9.32746556	0.5502929712000001	0	1.0375977	-0.24414062	3.568530252	8.719750900000001	-0.24404297120000001	0.48828125	0.5493164	-1.8920898	1539961352.671
-8.716162140000002	-1.4810058900000003	-2.8232422120000003	-0.4272461	-1.2207031	0.24414062	2.082739218	-7.090405252000001	0.5251708966	-0.30517578	-1.953125	0.8544922	3.8400878600000006	8.81066893	2.136572284	0.4272461	2.1972656	-0.91552734	-8.53073732	0.5586669928	0.2081542932	-0.24414062	-0.36621094	-0.7324219	1.4810058900000003	9.42077626	0.5610595746000001	-0.24414062	0.7324219	-0.24414062	3.4955566100000004	8.923120108	0.15551757200000002	0.30517578	0.61035156	-1.5258789	1539961352.711
-9.05351538	-1.276440396	-2.78017572	-0.6713867	-0.8544922	0.36621094	2.769409146	-7.207641574	0.8529540740000001	-0.6713867	-0.79345703	1.2207031	3.8448730040000005	9.09179712	2.719165036	0.48828125	1.8920898	-0.9765625	-9.144433606	0.050244139400000006	0.36965332460000005	-0.12207031	-0.4272461	-0.8544922	1.183129892	9.449487320000001	0.7105957068000001	-0.30517578	0.18310547	-0.24414062	3.0361816100000003	8.829809800000001	0.0490478534	-0.061035156	0.61035156	-1.3427734	1539961352.751
-9.149218750000001	-1.85544429	-2.76223143	-0.6713867	-1.3427734	0.30517578	3.1414550720000003	-7.677783246000001	0.8529540740000001	-0.91552734	0.30517578	1.6479492	3.591259784	9.35378444	2.9727783540000003	0.30517578	0.8544922	-0.91552734	-9.82392572	-0.4713378894	0.5897705072	-0.4272461	-0.36621094	-1.0986328	1.7693115020000003	9.849048020000001	0.9402832068000001	-0.30517578	-0.4272461	-0.36621094	2.644995108	8.865698380000001	-0.21652832460000004	0.12207031	0.4272461	-1.159668	1539961352.791
-8.906372300000001	-2.692846646	-3.0218260800000003	-1.8920898	-1.0375977	-0.30517578	3.1869139400000006	-8.369238220000002	0.5263671924000001	-0.9765625	0	1.5258789	3.58647464	9.80598192	3.24433606	0.24414062	0.18310547	-1.0375977	-10.794115920000001	-0.6053222644	0.3158203076	-0.24414062	-0.4272461	-1.159668	2.805297824	10.534521760000002	1.262084964	-0.8544922	-0.061035156	-0.4272461	2.3674560700000002	9.249707068000001	-0.05981445288	-0.79345703	0.79345703	-1.2817383	1539961352.831
-10.620653960000002	-4.648779254000001	-3.1713623200000005	-1.4038086	1.2207031	-0.12207031	2.9979003600000005	-9.310717752	0.22490234620000002	-0.79345703	-1.159668	1.0986328	3.8664062500000003	10.422070680000001	3.4823974640000004	0.36621094	0.79345703	-1.3427734	-12.620849640000001	-1.623364218	-0.0095703125	-0.30517578	0	-1.0375977	2.805297824	10.534521760000002	1.262084964	-0.8544922	-0.061035156	-0.4272461	1.726245108	9.53920926	-0.419897464	-1.159668	0.36621094	-1.0375977	1539961352.871
-10.95202626	-4.990917932	-3.0732665740000003	0.91552734	-0.9765625	0.12207031	3.4572753600000006	-11.083617720000001	-0.1256103534	-0.5493164	-1.7700195	0.9765625	3.829321286	11.089599640000001	3.4142089660000003	0.4272461	1.5869141	-1.4648438	-12.5813723	-1.6748047120000003	-0.4521972644	-1.3427734	0.8544922	-0.9765625	2.805297824	10.534521760000002	1.262084964	-0.8544922	-0.061035156	-0.4272461	2.51101088	10.804883180000001	0.052636719240000004	-1.8920898	0.12207031	-0.4272461	1539961352.911
-9.426757788000002	-4.9992920320000005	-1.629345746	0.36621094	-1.2207031	0.061035156	4.053027356	-12.301440200000002	-0.500048822	-0.18310547	-1.4038086	0.8544922	3.410620108	11.17573282	3.14265126	0.18310547	1.0986328	-1.2207031	-10.98073732	-0.27275390380000003	-1.3171142180000002	-1.159668	0.8544922	-0.18310547	0.1256103534	10.398144960000002	2.390185504	-0.36621094	1.0986328	-0.7324219	4.94785144	11.682959260000002	2.141357428	-2.0751953	-0.61035156	1.6479492	1539961352.951
-8.98652356	-3.452490216	-0.839794928	-0.12207031	-0.18310547	0	4.251611420000001	-11.55734874	-0.11604003600000001	-0.30517578	-0.36621094	0.12207031	2.8986084260000005	10.193578780000001	2.4165038940000003	-0.5493164	-0.24414062	-0.30517578	-9.796411240000001	-0.3828125	-2.1569091460000003	0.30517578	0.5493164	0	-1.528857428	8.771191394	2.6772949280000002	-0.18310547	1.5869141	-0.061035156	5.228979532	12.50959514	3.56613768	-3.112793	-0.4272461	3.7231445	1539961352.991
-10.160083360000002	-2.9667969240000005	-1.393676718	-0.79345703	0.36621094	-0.24414062	4.104467752000001	-9.93039586	0.5048339856	-0.7324219	0.79345703	-0.30517578	2.296875	9.289184800000001	1.617382788	-1.159668	-1.6479492	0.79345703	-9.31191394	-1.544409146	-2.3710449280000003	0.18310547	0.4272461	-0.061035156	-1.8757812500000002	8.261572480000002	3.03857428	0.7324219	0.9765625	0.24414062	3.31611322	11.570508180000001	1.9355957460000002	-1.5258789	0.7324219	4.272461	1539961353.031
-10.503417540000001	-3.7886474640000007	-1.8817626800000002	0.18310547	-2.0751953	-0.18310547	3.6307373200000006	-9.29636232	0.65676268	-0.30517578	1.159668	-0.24414062	1.9702880400000002	9.46623552	1.3171142180000002	-1.2207031	-2.1362305	1.4038086	-9.58227536	-1.7884521760000003	-2.0659912140000003	-0.12207031	0.24414062	0.24414062	-0.79194339	9.31311052	2.98952626	1.2207031	0.4272461	0.12207031	0.0490478534	12.24641124	-0.2978759784	-0.91552734	0.79345703	4.333496	1539961353.071
-7.921826080000001	-3.3962646760000004	-0.869702176	-0.12207031	-1.0986328	-0.18310547	3.075659146	-9.518872300000002	0.08015136780000001	0.6713867	0.4272461	-0.18310547	2.031298822	10.174438400000001	1.752563498	-0.8544922	-1.2817383	1.2207031	-9.469824280000001	-1.870996106	-1.662841754	-0.30517578	0.24414062	0.24414062	0.34213867800000003	10.272534440000001	2.5492920320000003	0.91552734	0.30517578	0	-0.3289794928	11.347998200000001	-0.9271240020000001	-0.24414062	0.061035156	4.1503906	1539961353.111
-7.6526612400000005	-2.79213858	-0.6101074280000001	-1.0986328	0.91552734	-0.4272461	2.874682608	-9.547582968	-0.5096191394	1.5869141	-0.30517578	-0.61035156	2.020532248	9.864599640000002	2.38540036	-0.12207031	0.12207031	0.7324219	-9.138451980000001	-1.8458740020000002	-1.4020507200000003	-0.36621094	0.061035156	0.061035156	0.9821533540000001	9.97226538	2.668920926	0.6713867	0.6713867	-0.18310547	0.8517577880000001	10.19238318	-0.855346646	-0.24414062	-0.61035156	3.6010742	1539961353.151
-9.01882338	-3.034985324	-1.1101562500000002	-0.6713867	-0.4272461	-0.4272461	2.5385253600000004	-8.808276260000001	-0.538330072	1.2817383	-1.0375977	-1.2207031	1.9367920320000003	9.0092527	2.592358426	0.48828125	1.159668	0.36621094	-9.00566394	-1.680786142	-1.296777356	-0.48828125	0	0.30517578	0.850561502	9.012841754	2.54689946	0.18310547	0.6713867	-0.061035156	1.465454074	9.15639676	0.35529785340000003	0.79345703	1.0986328	2.8686523	1539961353.191
-8.17185054	-3.064892572	-0.7464843750000001	0	-0.48828125	-0.36621094	2.47033696	-8.2005616	-0.8433837860000001	0.79345703	-1.2817383	-1.5869141	1.6724121400000003	8.508007788	2.692846646	0.5493164	1.4648438	0.24414062	-9.088207968	-1.683178714	-1.2034667932	-0.5493164	0.18310547	0.36621094	0.4605712860000001	8.462548920000001	2.231079074	0.061035156	0.5493164	-0.061035156	0.8421875000000001	7.62753894	0.949853534	3.0517578	3.4179688	2.5024414	1539961353.231
-7.7328125000000005	-2.551684604	-0.5670410144	-0.79345703	0.91552734	-0.30517578	2.5050292540000005	-8.0139402	-1.0347900360000002	1.0986328	-0.8544922	-1.5258789	1.4211913940000003	8.46015625	2.586376996	0.4272461	0.7324219	0.061035156	-9.097778060000001	-1.8267334260000003	-1.081445288	-0.7324219	0.36621094	0.30517578	0.573022464	8.575000000000001	2.19399411	0.30517578	0.48828125	-0.30517578	0.096899411	8.24243161	-0.061010742800000003	2.746582	3.1738281	1.0375977	1539961353.271
-8.43742662	-2.424877896	-0.9737792932	-1.0375977	0.7324219	-0.30517578	2.177246106	-7.847656250000001	-0.991723642	1.2817383	-0.7324219	-1.2817383	1.61977536	8.533129892	2.3973632200000004	0.48828125	-0.061035156	-0.12207031	-8.865698380000001	-1.8973144960000001	-1.1580077880000001	-0.8544922	0.30517578	0.4272461	0.764428714	8.762817392	2.2944824280000002	0.4272461	0.5493164	-0.4272461	-2.68566893	8.00676268	-0.9689941100000001	1.5869141	-0.12207031	-0.36621094	1539961353.311
-8.844164840000001	-2.2239013580000004	-1.4223876800000002	-0.6713867	0.91552734	-0.4272461	2.031298822	-8.03786592	-0.900805661	1.0986328	-0.91552734	-0.6713867	2.29089357	8.748461960000002	2.5086182100000003	0.8544922	0.36621094	-0.24414062	-8.865698380000001	-1.756152356	-1.061108426	-0.9765625	0.061035156	0.5493164	0.7309326080000002	8.990112320000001	2.34113768	0.5493164	0.6713867	-0.4272461	-0.573022464	7.766308606000001	1.3470214660000002	3.479004	-3.7841797	0.12207031	1539961353.351
-8.601318390000001	-2.1437500000000003	-1.35419928	-0.79345703	0.61035156	-0.061035156	2.183227536	-8.57858876	-0.6675292932	0.8544922	-0.7324219	0.12207031	2.743090854	8.85493161	2.6222655759999998	1.0375977	1.159668	-0.18310547	-8.790332068	-1.6472900360000002	-1.15441893	-1.0375977	-0.061035156	0.7324219	0.46774902160000004	8.839379892	2.3351562500000003	0.5493164	0.24414062	-0.24414062	5.731420926	9.677978240000002	2.24423822	2.0141602	-0.24414062	-0.18310547	1539961353.39
-8.621655252000002	-2.153320288	-2.04326178	-2.5024414	2.1972656	-0.18310547	2.30883786	-8.80349092	-0.37802735600000004	0.48828125	-0.36621094	0.6713867	2.8926269959999997	8.819042932	2.654565396	1.0375977	1.2207031	0.061035156	-8.606103240000001	-1.6269530760000002	-1.19270018	-0.9765625	-0.48828125	1.0375977	0.40434570680000004	8.73291034	2.2753417540000003	0.79345703	0.12207031	-0.12207031	4.6882567900000005	8.906372300000001	-0.32060547120000005	0.79345703	0.48828125	-1.0986328	1539961353.43
-11.471215560000001	-4.563842752	-3.3053466460000003	-1.0986328	1.159668	-0.91552734	2.5002441100000006	-9.077441394000001	0.053833007200000005	0.30517578	0.18310547	1.0375977	2.930908246	9.065478240000001	2.624658246	0.9765625	0.91552734	0.36621094	-9.852636780000001	-1.2537109620000002	-1.1986816100000002	-1.0986328	-0.6713867	1.4038086	0.32658691100000004	9.14204074	1.9535400360000001	0.91552734	0	0.12207031	3.71328125	8.45896016	-1.335058606	0.18310547	0.18310547	-2.1972656	1539961353.471
-10.06079074	-5.708691394000001	-2.4846923920000004	1.4648438	-2.1972656	-0.61035156	2.5851807100000004	-9.406420926000001	0.2619873004	0.36621094	0.36621094	1.4648438	2.9943116	9.861010880000002	2.5540771760000003	0.8544922	0.5493164	0.6713867	-11.009448380000002	0.3146240216	-1.189111322	-1.5869141	0	1.5869141	0.19020996400000004	9.938769960000002	1.0072753600000002	0.7324219	-0.4272461	0.18310547	2.7885498200000005	11.069262680000001	0.6507812500000001	0.91552734	0.4272461	-2.6855469	1539961353.51
-7.70649411	-3.794628894	-1.44870607	-1.0375977	0.48828125	-0.4272461	2.245434604	-9.165966754000001	-0.0861328125	0.48828125	-0.24414062	1.4038086	2.920141574	10.565625	2.127001996	0.5493164	-0.061035156	0.6713867	-10.81804164	1.5276611420000001	-1.604223642	-0.4272461	0.36621094	1.159668	0.250024411	10.81445288	0.40075683900000003	0.61035156	0.48828125	-0.061035156	9.656445288	11.50351538	3.1139403960000003	0.30517578	1.0375977	-1.0986328	1539961353.55
-9.68515625	-3.4812010800000004	-3.905883786	-1.4038086	2.1972656	-1.0375977	2.46794429	-8.892016574000001	0.21413574280000003	0.061035156	-0.061035156	1.3427734	3.0313964660000003	11.240332460000001	1.564746106	0.36621094	-0.4272461	0.4272461	-10.393359620000002	0.9462646760000001	-1.714282248	-0.48828125	0.4272461	0.61035156	0.23327636780000002	11.45446736	0.38400878600000005	0.6713867	1.5258789	-0.4272461	3.1821288940000003	9.71147464	1.4546875000000001	-0.9765625	2.746582	-0.4272461	1539961353.591
-9.56552716	-4.79113768	-4.8162597840000005	0.24414062	-2.1362305	-0.7324219	2.8471679320000005	-8.815454074	1.0993896760000001	-0.48828125	1.0375977	1.5258789	3.3077391200000004	11.4760009	1.1627929712000002	0.36621094	0.24414062	0.30517578	-10.495044420000001	1.2333740020000001	-1.756152356	-0.91552734	0.48828125	0.4272461	-0.42707518000000005	11.49873004	0.39238280760000005	0.4272461	0.9765625	-0.4272461	0.8266357428000001	9.31191394	-0.7907471040000001	0.8544922	-1.2817383	-0.8544922	1539961353.63
-7.795019568000001	-4.1606933900000005	-2.65576178	-1.0375977	0.36621094	-0.5493164	2.7993163940000003	-8.92670926	1.3637695680000002	-0.5493164	1.6479492	1.4648438	3.2921875000000003	11.24392122	0.9713867212000001	0.61035156	0.79345703	0.30517578	-10.13496106	1.698730432	-1.69633786	-0.7324219	0.24414062	0.4272461	-0.7381103240000001	11.27861322	0.00478515625	0.061035156	-0.12207031	-0.18310547	1.4367432100000002	10.33115216	-0.9462646760000001	0.5493164	-0.6713867	-1.2207031	1539961353.67
-8.5833741	-3.552978534	-3.1282959260000003	-0.6713867	0.7324219	-0.4272461	2.03488768	-9.27124002	0.985742212	-0.12207031	0.48828125	0.8544922	3.0947998200000004	11.0417482	1.006079074	0.6713867	0.48828125	0.12207031	-9.724634080000001	1.391284146	-1.733422824	-0.5493164	0.18310547	0.24414062	-0.287109375	10.918529860000001	0.10766601440000001	-0.061035156	0.061035156	-0.30517578	2.721557608	10.030884080000002	-0.3911865216	0.30517578	1.0986328	-1.3427734	1539961353.71
-8.51040036	-3.6367187500000004	-3.7527587860000002	-0.24414062	0.36621094	-0.4272461	1.6329346040000001	-9.19467752	0.900805661	0.24414062	-1.2817383	0.24414062	3.14504393	10.247412140000002	1.07785643	0.5493164	0.36621094	-0.061035156	-9.34541034	1.2513183900000002	-1.6903564300000002	-0.6713867	0.12207031	0	-0.1112548822	10.04763228	0.42707518000000005	0.061035156	0.4272461	-0.61035156	1.7214599640000001	9.512890380000002	-1.3661621400000001	0.5493164	0.36621094	-1.2817383	1539961353.75
-7.955322480000001	-4.085327176000001	-3.4046385800000003	-0.6713867	-0.061035156	-0.61035156	2.2430420320000004	-8.47092302	1.268066394	0.12207031	-1.4648438	-0.061035156	3.243139676	9.471020468	1.2321777160000003	0.48828125	0.48828125	0	-9.230566394	1.561157248	-1.7106933900000003	-0.61035156	0.12207031	0.12207031	-0.37802735600000004	9.290380890000002	0.3014648462	-0.12207031	0.18310547	-0.36621094	1.580297824	9.52604982	-1.149633786	0.4272461	-1.0375977	-1.4648438	1539961353.79
-7.9026857	-4.2336670320000005	-3.1737548920000003	-0.4272461	0.4272461	-0.79345703	2.6079101440000003	-7.976855432000001	1.39008786	-0.061035156	-0.24414062	-0.061035156	3.158203076	9.265259080000002	1.299169928	0.36621094	0.4272461	-0.061035156	-9.469824280000001	1.582690396	-1.6078125	-0.48828125	0.4272461	0.061035156	-0.39238280760000005	9.152807608000002	0.019140625	-0.30517578	0.12207031	-0.12207031	2.969189496	9.54997554	-0.1040771466	0.30517578	0.24414062	-1.159668	1539961353.83
-8.432641574	-4.403540036	-3.4154052520000002	0.061035156	-0.061035156	-0.8544922	2.331567392	-7.88234874	1.197485324	-0.12207031	0.18310547	0.061035156	3.0325927520000002	9.372924820000001	1.181933606	0.12207031	0.12207031	-0.24414062	-9.53442392	1.7059082460000001	-1.506127896	-0.4272461	0.7324219	0	-0.132788089	9.38608426	0.07895508180000001	-0.061035156	0.5493164	-0.4272461	2.180834964	9.4686277	-0.4844970746000001	0.24414062	0.24414062	-0.91552734	1539961353.87
-8.2005616	-4.288696286	-3.4728271760000005	0.061035156	-0.48828125	-0.79345703	2.15571286	-7.976855432000001	1.118530252	-0.30517578	0	0.12207031	3.019433606	9.49494658	0.9929199280000001	0	-0.18310547	-0.4272461	-9.46743161	1.90808107	-1.588671924	-0.18310547	0.8544922	-0.061035156	-0.24404297120000001	9.53920926	0.1579101538	0.061035156	0.8544922	-0.61035156	1.83151857	9.640893570000001	-0.27514648560000005	0.18310547	-0.30517578	-0.7324219	1539961353.91
-8.36086412	-4.594946286	-3.3197021760000003	-0.061035156	-0.36621094	-0.8544922	2.2490234620000003	-8.022314300000001	1.0646972840000002	-0.5493164	0.18310547	0.12207031	3.1653808900000002	9.645678420000001	0.8589355432	0.061035156	-0.12207031	-0.4272461	-9.603808606000001	1.8638183900000003	-1.90808107	0.061035156	1.0375977	-0.24414062	-0.531152356	9.71027806	0.16508788940000002	-0.18310547	0.79345703	-0.5493164	1.96669928	9.686352340000001	-0.01674804712	0.30517578	-0.30517578	-0.61035156	1539961353.95
-8.608496106	-4.502832068	-3.185717752	0.36621094	-0.9765625	-0.61035156	2.3303711060000003	-8.082128894	1.0443603240000001	-0.79345703	0.6713867	0.12207031	3.1905028960000004	9.97465854	0.7979248200000001	0.061035156	0.061035156	-0.4272461	-9.9698732	1.427172824	-2.027709964	0.24414062	1.0986328	-0.4272461	-0.5790038940000001	10.05959514	0.265576178	-0.18310547	0.8544922	-0.48828125	2.447607428	9.55117212	-0.046655271600000006	0.061035156	0.48828125	-0.18310547	1539961353.99
-8.140747300000001	-4.196582068	-3.3197021760000003	0.24414062	0.18310547	-0.7324219	2.2215087860000002	-8.67788089	0.9689941100000001	-0.79345703	0.8544922	0.061035156	3.1905028960000004	10.412500000000001	0.783569339	0.12207031	0	-0.5493164	-9.82871106	0.855346646	-2.1138427520000005	0.12207031	1.159668	-0.48828125	-0.38879393000000007	10.523754500000003	0.6220702880000001	0.12207031	0.91552734	-0.7324219	2.004980432	9.8083741	-0.6926513580000001	-0.12207031	0.36621094	-0.061035156	1539961354.03
-8.047436600000001	-4.3784179320000005	-2.9739746400000002	0.48828125	-0.30517578	-0.79345703	2.0289062500000004	-9.307128894	0.839794928	-0.48828125	0.48828125	-0.061035156	3.243139676	10.39934056	0.8840576080000001	0.24414062	0.061035156	-0.4272461	-9.40163588	0.7369140380000001	-2.477514676	-0.12207031	1.0375977	-0.36621094	-0.3576904254	10.40771466	1.0168457068	0.061035156	0.61035156	-0.8544922	1.1017822480000001	9.868188400000001	-0.8924316100000002	-0.061035156	-0.24414062	0	1539961354.07
-8.43503444	-4.61169429	-2.6772949280000002	0.61035156	-0.061035156	-0.36621094	2.0145507200000004	-9.317895468000001	0.657958966	-0.36621094	0.061035156	-0.24414062	3.3603759000000006	10.000976440000002	1.0969971040000002	0.5493164	0.36621094	-0.18310547	-9.06069339	0.84816893	-2.851953076	-0.12207031	0.79345703	-0.30517578	-0.5108154254	9.933984620000002	1.0048827880000002	-0.30517578	0.61035156	-0.5493164	1.431957968	9.81555162	-0.9426757788	-0.18310547	-0.24414062	-0.24414062	1539961354.11
-8.5498777	-4.385595746	-2.9524413940000005	0.4272461	-0.18310547	-0.12207031	2.174853534	-9.21979982	0.5024413940000001	-0.36621094	0.24414062	-0.48828125	3.4369384000000003	10.04404254	1.335058606	0.4272461	1.2207031	-0.061035156	-8.95063498	0.9307128600000001	-3.0361816100000003	0.18310547	0.4272461	-0.36621094	-0.879272464	9.853833360000001	0.8230468750000001	-0.48828125	0.9765625	-0.18310547	1.4116211060000001	9.700707968000001	-0.802709964	-0.18310547	-0.12207031	-0.18310547	1539961354.15
-8.518774460000001	-4.354492212	-2.934497104	0.30517578	-0.12207031	0.12207031	2.2071533540000003	-9.164770468	0.4844970746000001	-0.4272461	0.61035156	-0.48828125	3.1845214660000005	10.383788940000002	1.373339856	0.12207031	1.4648438	0	-9.077441394000001	0.8541503600000001	-3.1007812500000003	0.18310547	0.4272461	-0.36621094	-0.879272464	9.853833360000001	0.8230468750000001	-0.48828125	0.9765625	-0.18310547	1.8458740020000002	9.518872300000002	-0.668725589	-0.24414062	-0.5493164	-0.24414062	1539961354.19
-8.628832968000001	-4.360473740000001	-2.64140625	0.4272461	-0.061035156	0.36621094	2.0839355040000003	-9.38010234	0.3612792932	-0.4272461	0.79345703	-0.4272461	2.8136719240000003	10.565625	1.312329074	-0.061035156	0.8544922	0.18310547	-9.124096940000001	0.6280517572	-3.07805162	0.4272461	-0.12207031	-0.30517578	-0.879272464	9.853833360000001	0.8230468750000001	-0.48828125	0.9765625	-0.18310547	2.3519042540000004	9.528442392	-0.4904785144	-0.30517578	-0.36621094	-0.18310547	1539961354.23
-8.585766574	-4.3233885800000005	-2.586376996	0.4272461	0.12207031	0.6713867	2.027709964	-9.700707968000001	0.32539062500000004	-0.24414062	0.6713867	-0.4272461	2.6390135800000003	10.691235520000001	1.3482177520000003	-0.12207031	0.12207031	0.30517578	-9.098974640000002	0.401953125	-3.063696286	0.4272461	-0.48828125	-0.36621094	-1.32189946	10.41967752	1.193896466	-0.24414062	-0.18310547	0.36621094	2.5564697480000005	9.59782698	-0.35888672120000004	-0.4272461	-0.24414062	-0.18310547	1539961354.27
-8.541503894	-4.104467752000001	-2.4117187500000004	0.61035156	0.061035156	0.8544922	1.9403808900000001	-9.709082068	0.38879393000000007	-0.12207031	0.30517578	-0.48828125	2.652172824	10.59792482	1.5145019960000001	-0.24414062	0	0.4272461	-9.181518570000001	0.3349609424	-2.866308606	0.5493164	-0.79345703	-0.30517578	-1.038378894	10.2844973	1.3470214660000002	-0.18310547	-0.36621094	0.48828125	2.282519568	9.632519568000001	-0.1447509784	-0.7324219	-0.5493164	-0.061035156	1539961354.31
-8.66352536	-3.7061035340000004	-2.47392572	0.4272461	0.24414062	0.91552734	2.04924321	-9.591845746	0.4486083966	0.061035156	0	-0.48828125	2.503832968	10.456762680000002	1.697534146	-0.4272461	-0.061035156	0.48828125	-9.174340560000001	0.20217285340000002	-2.6306396760000004	0.61035156	-0.9765625	-0.30517578	-0.9127685700000001	10.078735520000002	1.375732428	-0.36621094	-0.61035156	0.61035156	2.6210692900000003	9.559545926	-0.16389160340000003	-0.7324219	-0.9765625	0	1539961354.35
-8.774780252000001	-3.6905516200000004	-2.5397216460000003	0.061035156	0.36621094	0.9765625	2.19399411	-9.40163588	0.6292480432	0	0	-0.5493164	2.27294928	10.25578624	1.8602295320000002	-0.61035156	-0.4272461	0.4272461	-9.213818390000002	-0.007177734620000001	-2.427270468	0.6713867	-1.2207031	-0.30517578	-0.6675292932	9.96748004	1.412817392	-0.36621094	-0.9765625	0.6713867	2.7179687500000003	9.515283246000001	-0.0909179712	-0.61035156	-0.7324219	0.24414062	1539961354.39
-8.83100589	-3.813769568	-2.43803714	0.12207031	0.18310547	0.9765625	2.2669677520000002	-9.286792032000001	0.6974365020000001	-0.061035156	-0.061035156	-0.6713867	2.0145507200000004	10.179223740000001	1.9403808900000001	-0.7324219	-0.7324219	0.24414062	-9.463842752000001	-0.20935058900000003	-2.158105432	0.5493164	-1.2207031	-0.30517578	-0.461767572	10.018921220000001	1.3864990020000003	-0.48828125	-0.9765625	0.61035156	2.3937744600000004	9.471020468	0.05861816394	-0.8544922	-0.36621094	0.18310547	1539961354.43
-8.766406250000001	-3.6881591460000003	-2.441625998	0	-0.12207031	0.91552734	2.098291034	-9.37890625	0.538330072	-0.24414062	-0.18310547	-1.0375977	1.683178714	10.32636682	1.9607177520000003	-0.9765625	-1.3427734	0	-9.503320288000001	-0.2452392572	-1.8949219240000001	0.6713867	-1.3427734	-0.24414062	-0.43664550720000006	10.1481205	1.369750998	-0.30517578	-1.5869141	0.30517578	2.122216754	9.69233426	0.173461911	-0.6713867	-0.36621094	0.18310547	1539961354.47
-8.890820288	-3.4955566100000004	-2.3303711060000003	-0.061035156	0.18310547	0.91552734	1.8255371400000002	-9.289184800000001	-0.0490478534	-0.18310547	-1.2207031	-1.159668	1.25729982	10.22109424	1.665234424	-1.2207031	-2.380371	-0.30517578	-9.564331070000001	-0.30744628600000007	-1.64011232	0.48828125	-1.3427734	-0.24414062	-0.576611322	9.88134784	1.516894568	-0.30517578	-2.0141602	0.30517578	1.5396240020000003	9.755737320000001	0.1495361322	-0.8544922	-0.4272461	0.061035156	1539961354.51
-8.99609375	-3.466845746	-2.45	0.12207031	0.24414062	0.9765625	1.610205072	-9.100170926	-0.3756347644	-0.18310547	-1.2207031	-1.159668	1.3195067900000002	9.9698732	1.58388678	-1.0375977	-2.5024414	-0.6713867	-9.753344748	-0.21413574280000003	-1.3829101440000002	0.6713867	-1.4038086	-0.24414062	-0.41152344240000005	9.847851440000001	1.605419928	-0.4272461	-2.5634766	0.18310547	1.5204834260000002	9.693530252	0.248828125	-0.61035156	-0.6713867	-0.061035156	1539961354.55
-8.988915740000001	-3.3807128600000005	-2.56245108	0	0.12207031	0.91552734	1.2656738220000001	-8.81665036	-0.6519775360000001	0.6713867	-2.1362305	-0.7324219	1.3099365020000002	10.000976440000002	1.46665036	-1.0375977	-2.0751953	-1.0986328	-9.7318116	-0.46655273560000005	-1.234570288	0.48828125	-1.3427734	-0.18310547	0.037084961060000005	9.88254442	1.7346191100000001	-0.79345703	-2.9296875	0.24414062	1.7190673920000001	9.72822284	0.3971679712	-0.48828125	-0.4272461	-0.12207031	1539961354.59
