# Supplementary material for: A deep learning approach for lower back-pain risk prediction during manual lifting
Source: PLoS One. 2021 Feb 19;16(2):e0247162. doi: 10.1371/journal.pone.0247162 (PMC7894914; doi:10.1371/journal.pone.0247162)
Supplement: S1 Data — (ZIP) [file pone.0247162.s001.zip › source-used/Subject_01_P2_Zone06_T2.csv]

Side_A_x	Side_A_y	Side_A_z	Side_G_x	Side_G_y	Side_G_z	LtWt_A_x	LtWt_A_y	LtWt_A_z	LtWt_G_x	LtWt_G_y	LtWt_G_z	RtWt_A_x	RtWt_A_y	RtWt_A_z	RtWt_G_x	RtWt_G_y	RtWt_G_z	Back_A_x	Back_A_y	Back_A_z	Back_G_x	Back_G_y	Back_G_z	UArm_A_x	UArm_A_y	UArm_A_z	UArm_G_x	UArm_G_y	UArm_G_z	Thig_A_x	Thig_A_y	Thig_A_z	Thig_G_x	Thig_G_y	Thig_G_z	Time_stp
-8.541503894	-3.581689496	-3.4536866	-0.061035156	0.061035156	-0.061035156	2.818457068	-8.70180661	0.5287597644	-0.61035156	0.061035156	0.24414062	2.5492920320000003	9.778466754	2.45358876	-0.061035156	0.061035156	0	-9.770092752000002	-0.2835205072	0.5251708966	-0.12207031	0	0	0.6854736419999999	9.77248552	2.04326178	-0.061035156	0.061035156	0	1.453491214	9.656445288	-0.7799804712000001	0	0	0	1539959167.858
-8.528344748	-3.5601562500000004	-3.4560790740000003	-0.061035156	0.061035156	-0.061035156	2.9081787140000004	-8.790332068	0.22131347840000004	-0.24414062	-0.061035156	0	2.5002441100000006	9.786840560000002	2.489477536	-0.061035156	0.061035156	0	-9.753344748	-0.23686523560000003	0.5203857428	-0.12207031	0	0	0.6723144568000001	9.73061502	2.03488768	0	0.061035156	0	1.409228534	9.671997300000001	-0.763232428	-0.061035156	0	0	1539959167.898
-8.484082068000001	-3.5541748200000005	-3.5111084260000003	-0.061035156	0.061035156	-0.061035156	3.007470746	-8.825024460000002	0.33017577880000004	0.36621094	-0.12207031	-0.061035156	2.45598143	9.733007788	2.5313476440000002	-0.061035156	0	0	-9.74736322	-0.285913089	0.515600589	-0.061035156	0	0	0.6735107428000001	9.67438948	2.026513678	-0.061035156	0.061035156	0	1.39606929	9.651660340000001	-0.7716064300000001	0	0.061035156	0	1539959167.938
-8.52714856	-3.5541748200000005	-3.52785643	-0.061035156	0	0	3.085229532	-8.64558107	0.5670410144	0.30517578	-0.30517578	0	2.42368161	9.725830072	2.537329074	-0.061035156	0.061035156	0	-9.750951980000002	-0.34094239200000004	0.4904785144	-0.061035156	0	0	0.732128894	9.697119110000001	2.06120607	-0.061035156	0	0	1.4223876800000002	9.6552491	-0.764428714	-0.061035156	0	0	1539959167.978
-8.5068116	-3.52785643	-3.475219748	-0.061035156	0	0	3.0792480040000005	-8.689843750000001	0.6723144568000001	0.18310547	-0.12207031	-0.12207031	2.4153076080000004	9.754540740000001	2.5492920320000003	-0.061035156	0.061035156	-0.061035156	-9.780859620000001	-0.2930908246	0.5120117212	-0.12207031	0	0	0.754858426	9.74257788	2.064794928	0	0.061035156	0	1.4403320680000002	9.637304712	-0.770410144	-0.061035156	0	0	1539959168.018
-8.533129892	-3.5194824280000003	-3.505126996	0	0.12207031	0	3.131884784	-8.72453624	0.686669928	0	-0.061035156	-0.061035156	2.4200927520000004	9.786840560000002	2.6019287140000005	-0.061035156	0.061035156	-0.061035156	-9.77128894	-0.2643798822	0.5359375000000001	-0.12207031	0	0	0.718969748	9.758129892000001	2.0564209260000004	-0.061035156	0.061035156	0	1.4546875000000001	9.65883786	-0.770410144	-0.061035156	0	0	1539959168.058
-8.53073732	-3.5386230040000006	-3.58647464	-0.061035156	-0.061035156	-0.061035156	3.1713623200000005	-8.68745108	0.6160888580000001	-0.18310547	0	-0.061035156	2.4344482820000004	9.788037140000002	2.6533691100000003	-0.061035156	0.061035156	-0.12207031	-9.77128894	-0.2643798822	0.4761230432	-0.12207031	0	0	0.6890625	9.729418930000001	2.04924321	-0.061035156	0.061035156	0	1.4702392180000001	9.666015380000001	-0.7524658540000001	0	-0.061035156	-0.061035156	1539959168.098
-8.475707968	-3.563745108	-3.5242675720000003	-0.061035156	-0.061035156	0	3.12709964	-8.682665740000001	0.4892822284000001	-0.12207031	-0.061035156	-0.12207031	2.3925780760000004	9.73659694	2.613891574	-0.061035156	0.061035156	-0.061035156	-9.760522660000001	-0.24643554320000002	0.46774902160000004	-0.12207031	0	0	0.7010253600000002	9.693530252	2.0707763580000003	-0.061035156	0.061035156	0.061035156	1.4702392180000001	9.666015380000001	-0.7524658540000001	0	-0.061035156	-0.061035156	1539959168.138
-8.48647464	-3.5565673920000003	-3.53742662	-0.061035156	0.061035156	0	3.12351088	-8.643188400000001	0.423486322	0	-0.18310547	-0.18310547	2.372241214	9.74736322	2.5744139400000003	-0.12207031	-0.061035156	-0.061035156	-9.76291484	-0.2811279254	0.46535643000000004	-0.061035156	0	0	0.6711181610000001	9.69113768	2.042065396	-0.061035156	0	0	1.431957968	9.65405252	-0.7871582068	0	0	-0.061035156	1539959168.178
-8.52954074	-3.570922824	-3.552978534	0	-0.061035156	0	3.12111821	-8.62404802	0.4139160144	0.061035156	0.061035156	-0.061035156	2.427270468	9.744970746000002	2.524169928	-0.12207031	0	-0.061035156	-9.77128894	-0.285913089	0.4438232428	-0.061035156	0	-0.061035156	0.6962402160000001	9.725830072	2.0743652160000003	-0.061035156	0	0.061035156	1.391284146	9.67558606	-0.7680175720000001	0	0	-0.061035156	1539959168.218
-8.467334260000001	-3.5721191100000005	-3.5015380400000002	0	0.061035156	0	3.1414550720000003	-8.640795926000001	0.39836425720000007	0.30517578	0.12207031	0	2.428466754	9.778466754	2.501440396	-0.12207031	0	-0.061035156	-9.82392572	-0.25839844240000004	0.45578614200000006	-0.061035156	0	-0.061035156	0.6914550720000001	9.7485598	2.071972644	-0.12207031	0.061035156	0	1.4427246400000002	9.650463760000001	-0.7680175720000001	-0.061035156	-0.061035156	-0.061035156	1539959168.258
-8.492456070000001	-3.570922824	-3.5745117800000004	0	0	0	3.1964844240000003	-8.601318390000001	0.6747070288	0.24414062	0.4272461	0.061035156	2.3925780760000004	9.766503894000001	2.496655252	-0.12207031	0	-0.061035156	-9.725830072	-0.2572021466	0.3756347644	-0.061035156	0.061035156	-0.061035156	0.6854736419999999	9.734204074	2.1066650360000003	-0.061035156	0	0	1.4068359620000002	9.67558606	-0.75366214	0	-0.061035156	0	1539959168.298
-8.519970746	-3.5733153960000004	-3.570922824	0	-0.061035156	0	2.728735324	-8.552270468000001	0.7560547120000001	-0.5493164	0.30517578	0.24414062	2.3710449280000003	9.753344748	2.5720214660000003	-0.061035156	0	-0.061035156	-9.753344748	-0.26677246400000004	0.34812010800000004	0	-0.061035156	-0.061035156	0.592163089	9.683960160000002	2.104272464	-0.061035156	0.061035156	0.061035156	1.403247104	9.66481929	-0.783569339	-0.061035156	-0.061035156	0	1539959168.338
-8.47092302	-3.563745108	-3.5517822480000003	0.061035156	0.061035156	0.061035156	2.7825683900000002	-8.704199280000001	0.3289794928	-0.48828125	0.12207031	0.12207031	2.326782248	9.755737320000001	2.578002896	-0.12207031	-0.061035156	0	-9.756933606	-0.2237060504	0.37084961060000005	0	-0.061035156	-0.061035156	0.531152356	9.67558606	2.1066650360000003	-0.061035156	-0.061035156	0.061035156	1.429565396	9.65405252	-0.7512695288	-0.061035156	-0.061035156	0	1539959168.378
-8.46972644	-3.5972412140000003	-3.593652356	0	0	0.061035156	2.82084964	-8.77238768	0.2380615216	0.24414062	-0.18310547	-0.061035156	2.27893071	9.782055710000002	2.573217752	-0.18310547	-0.18310547	0	-9.76411142	-0.288305661	0.37443847840000005	0.061035156	-0.061035156	-0.061035156	0.571826178	9.724634080000001	2.107861322	-0.061035156	-0.12207031	0.061035156	1.362573282	9.657641574000001	-0.793139676	0	0	0	1539959168.418
-8.5068116	-3.5314452880000005	-3.6056152160000003	0.061035156	-0.18310547	0.061035156	2.91535643	-8.742480432	0.6507812500000001	0.4272461	-0.36621094	-0.12207031	2.2837158540000004	9.7832518	2.5301512600000002	-0.18310547	-0.18310547	-0.061035156	-9.74138179	-0.34812010800000004	0.3756347644	0	-0.061035156	-0.061035156	0.6711181610000001	9.72822284	2.128198282	-0.061035156	-0.12207031	0.061035156	1.3673584260000002	9.66481929	-0.7560547120000001	-0.061035156	-0.061035156	0	1539959168.458
-8.48527806	-3.5182862400000006	-3.5422119600000004	0.061035156	-0.061035156	0.061035156	2.9955077880000003	-8.69941394	0.800317392	0.12207031	0.061035156	-0.061035156	2.2609863220000004	9.72224092	2.545703076	-0.12207031	-0.061035156	-0.061035156	-9.7748777	-0.3289794928	0.37802735600000004	0	-0.061035156	-0.061035156	0.754858426	9.71745607	2.138964856	-0.061035156	-0.061035156	0	1.3685547120000001	9.65285643	-0.770410144	-0.061035156	-0.061035156	0	1539959168.498
-8.47451178	-3.512304712	-3.5063233800000004	0	-0.12207031	0	2.95961911	-8.712573380000002	0.8661132788	0	0.061035156	-0.061035156	2.2621826080000003	9.700707968000001	2.58278804	-0.061035156	-0.12207031	-0.12207031	-9.77248552	-0.30744628600000007	0.40554199280000003	0	-0.061035156	-0.061035156	0.6818847840000001	9.673193390000002	2.1030761780000002	-0.12207031	-0.12207031	0	1.409228534	9.66003444	-0.7763915740000001	-0.061035156	-0.061035156	0	1539959168.538
-8.5068116	-3.512304712	-3.609204074	0	-0.18310547	-0.061035156	2.851953076	-8.698217752000001	0.6352294928000001	0.4272461	0.12207031	-0.061035156	2.3351562500000003	9.646875000000001	2.59116214	-0.12207031	-0.12207031	-0.12207031	-9.74736322	-0.32539062500000004	0.385205072	0	-0.061035156	-0.061035156	0.7261474640000001	9.62773462	2.094702176	-0.061035156	-0.061035156	0	1.43435054	9.6636232	-0.773999002	0	-0.12207031	-0.061035156	1539959168.622
-8.492456070000001	-3.517089856	-3.552978534	0	-0.061035156	-0.061035156	2.8041014400000006	-8.737695288000001	0.6280517572	0.79345703	-0.18310547	0	2.3758300720000003	9.680371106	2.5744139400000003	-0.12207031	-0.12207031	-0.12207031	-9.766503894000001	-0.35888672120000004	0.401953125	0	-0.061035156	-0.061035156	0.7560547120000001	9.67080072	2.1066650360000003	0	-0.12207031	0	1.4582763580000002	9.650463760000001	-0.7799804712000001	-0.061035156	-0.061035156	0	1539959168.658
-8.51638179	-3.4955566100000004	-3.5362304320000004	0	-0.061035156	-0.061035156	2.7586425720000003	-8.70898462	0.92473143	0.6713867	0.061035156	0.24414062	2.43803714	9.69233426	2.6114991	-0.061035156	-0.061035156	-0.12207031	-9.7485598	-0.34812010800000004	0.42229003600000004	0	-0.061035156	-0.061035156	0.7871582068	9.69472644	2.141357428	-0.061035156	-0.061035156	0	1.4056396760000003	9.67080072	-0.8218505890000001	0	-0.061035156	-0.061035156	1539959168.698
-8.52954074	-3.517089856	-3.58647464	-0.061035156	-0.12207031	-0.061035156	2.7359130400000002	-8.69941394	1.1340820288	0.12207031	-0.24414062	0.18310547	2.47631839	9.71147464	2.6533691100000003	-0.061035156	-0.061035156	-0.061035156	-9.72702626	-0.3229980432	0.4378417932	0	-0.061035156	-0.061035156	0.764428714	9.70310054	2.1437500000000003	-0.061035156	-0.061035156	0	1.414013678	9.65405252	-0.805102536	0	-0.061035156	-0.061035156	1539959168.738
-8.553466754	-3.48957518	-3.50991214	0	-0.12207031	-0.061035156	2.5636474640000007	-8.756836060000001	1.23696286	-0.36621094	-0.061035156	0.18310547	2.48229982	9.788037140000002	2.692846646	-0.24414062	0	-0.061035156	-9.72822284	-0.3146240216	0.46655273560000005	0	-0.12207031	-0.061035156	0.732128894	9.669604532000001	2.13178714	-0.061035156	-0.061035156	0	1.47263179	9.657641574000001	-0.79194339	0	-0.061035156	-0.061035156	1539959168.778
-8.540307608	-3.4596679320000003	-3.5541748200000005	-0.061035156	-0.12207031	-0.061035156	2.76223143	-8.80588408	0.994116214	-0.7324219	-0.4272461	0.061035156	2.5301512600000002	9.718652160000001	2.7131836060000003	-0.36621094	0	0	-9.72822284	-0.339746106	0.47253417540000003	0	-0.18310547	0	0.7393066100000001	9.632519568000001	2.081542932	0.061035156	-0.061035156	0	1.4199951080000002	9.66003444	-0.8074951080000001	0	0	-0.061035156	1539959168.818
-8.540307608	-3.523071286	-3.505126996	-0.061035156	-0.24414062	0	2.7538574280000003	-8.78076178	0.6447998200000001	-0.6713867	-0.18310547	0.12207031	2.384204074	9.64208966	2.7993163940000003	-0.24414062	-0.24414062	0	-9.723437500000001	-0.3194091754	0.46416014400000005	0	-0.18310547	0	0.800317392	9.682763580000001	2.100683606	0	-0.061035156	0.061035156	1.4223876800000002	9.65405252	-0.8062988220000001	0	0	-0.061035156	1539959168.858
-8.545092752	-3.4812010800000004	-3.4776123200000004	-0.061035156	-0.12207031	0	2.92971196	-8.7795652	0.5802001800000001	-0.12207031	-0.24414062	0.12207031	2.528955072	9.632519568000001	2.8244384000000005	-0.061035156	-0.12207031	0	-9.74138179	-0.34572753600000006	0.48330077880000005	0	-0.18310547	0	0.805102536	9.666015380000001	2.115039038	0	-0.061035156	0.061035156	1.5025390379999999	9.65883786	-0.7979248200000001	-0.061035156	-0.061035156	-0.061035156	1539959168.898
-8.53671875	-3.452490216	-3.46086412	-0.061035156	-0.12207031	0	2.87707518	-8.72453624	0.6328369110000001	0.061035156	-0.36621094	0	2.4846923920000004	9.648071580000002	2.77419429	-0.061035156	-0.061035156	0	-9.7401857	-0.3600830072	0.49885253600000007	0	-0.18310547	0	0.8218505890000001	9.6552491	2.077954074	0.061035156	-0.061035156	0.061035156	1.50493161	9.637304712	-0.80988768	-0.061035156	0	-0.061035156	1539959168.938
-8.572607428000001	-3.4919677520000003	-3.43334964	-0.061035156	-0.061035156	0	2.9572264400000003	-8.74367662	0.775195288	0.24414062	-0.24414062	0	2.4404297120000003	9.65883786	2.733520468	-0.061035156	-0.12207031	0.061035156	-9.759326080000001	-0.34812010800000004	0.5239746106000001	0	-0.18310547	0	0.79194339	9.67080072	2.081542932	0.061035156	-0.061035156	0.061035156	1.50493161	9.637304712	-0.80988768	-0.061035156	0	0	1539959168.978
-8.60371106	-3.499145468	-3.4453125000000004	-0.061035156	-0.12207031	0	2.87109375	-8.787939300000001	0.9295165740000001	0.30517578	-0.30517578	-0.061035156	2.43205571	9.656445288	2.728735324	-0.061035156	-0.061035156	0.061035156	-9.744970746000002	-0.32658691100000004	0.5813964856000001	0	-0.18310547	0	0.8529540740000001	9.709082068	2.077954074	0.061035156	-0.061035156	0.061035156	1.459472644	9.680371106	-0.7763915740000001	-0.061035156	0	0	1539959169.018
-8.56901857	-3.4931639400000005	-3.4010498200000003	-0.12207031	-0.12207031	0	2.95961911	-8.85732428	1.0646972840000002	0.36621094	-0.12207031	0	2.4117187500000004	9.701904254	2.75983876	0	-0.061035156	0.061035156	-9.78444838	-0.31342773560000003	0.6256591459999999	-0.061035156	-0.18310547	0	0.86850589	9.74257788	2.0564209260000004	0.061035156	-0.061035156	0.061035156	1.4451172120000002	9.65285643	-0.7560547120000001	0	0	-0.061035156	1539959169.058
-8.57858876	-3.5015380400000002	-3.417797824	-0.12207031	0	-0.061035156	2.906982428	-8.747265380000002	0.9689941100000001	0.12207031	-0.36621094	-0.24414062	2.3578857820000003	9.69472644	2.7706054320000004	0	-0.061035156	0.061035156	-9.80717752	-0.30505371400000003	0.6651367212000001	-0.061035156	-0.18310547	0	0.9295165740000001	9.734204074	2.044457968	0	0	0.061035156	1.391284146	9.683960160000002	-0.7488769568000001	0	0	-0.061035156	1539959169.098
-8.5833741	-3.5242675720000003	-3.43334964	-0.061035156	-0.18310547	0	2.9213378600000004	-8.68864766	0.9809570288	0.12207031	0	-0.18310547	2.34711911	9.680371106	2.8124755400000003	0.061035156	0	0	-9.765307608	-0.2990722644	0.6447998200000001	-0.061035156	-0.12207031	-0.061035156	0.94506839	9.69472644	2.044457968	0	0	0	1.3458251800000003	9.671997300000001	-0.7285400360000001	0	0.061035156	-0.061035156	1539959169.138
-8.55585962	-3.4704346040000003	-3.39746106	-0.061035156	-0.18310547	-0.061035156	2.75983876	-8.609692392	0.9402832068000001	0	-0.18310547	-0.18310547	2.331567392	9.65285643	2.8244384000000005	0.061035156	-0.061035156	-0.061035156	-9.76291484	-0.30625	0.6507812500000001	-0.061035156	-0.12207031	-0.061035156	0.878076178	9.65405252	2.013354532	-0.061035156	0	0	1.400854532	9.656445288	-0.7500732428000001	0	0	-0.061035156	1539959169.178
-8.589355432000001	-3.5015380400000002	-3.37473143	-0.061035156	-0.061035156	0	2.8316162140000003	-8.67189946	0.7464843750000001	-0.061035156	-0.12207031	-0.061035156	2.369848642	9.667211960000001	2.7825683900000002	0	0	-0.061035156	-9.770092752000002	-0.2978759784	0.687866214	-0.061035156	-0.12207031	-0.061035156	0.8637207068000001	9.687548920000001	2.0468505400000003	0	0	0	1.4116211060000001	9.649267572	-0.7668212860000001	0	0	-0.061035156	1539959169.218
-8.57858876	-3.494360324	-3.379516574	-0.061035156	-0.061035156	0	2.8232422120000003	-8.712573380000002	0.6041259784	0	-0.061035156	0	2.381811502	9.701904254	2.73830571	-0.061035156	-0.061035156	-0.061035156	-9.75214856	-0.29069824280000006	0.716577176	0	-0.12207031	0	0.8924316100000002	9.7318116	2.063598642	0	0	0	1.3853027160000002	9.66481929	-0.811083966	0	0	-0.061035156	1539959169.258
-8.56901857	-3.47402356	-3.387890576	-0.061035156	-0.061035156	0	2.81726088	-8.70061052	0.707006839	-0.061035156	-0.18310547	-0.12207031	2.421289038	9.69951178	2.739501996	0	-0.061035156	-0.061035156	-9.737792932000001	-0.30625	0.718969748	0	-0.12207031	0	0.8708984620000001	9.693530252	2.06120607	0	0	0	1.4427246400000002	9.6552491	-0.783569339	-0.061035156	0	0	1539959169.298
-8.56901857	-3.434545926	-3.37233876	0	0	0	2.8758788940000004	-8.693432608	0.8457763580000002	-0.12207031	-0.061035156	0	2.4571777160000003	9.689941394000002	2.74428714	-0.061035156	0	0	-9.724634080000001	-0.30625	0.735717752	-0.061035156	-0.12207031	0	0.8708984620000001	9.644482428000002	2.04086911	0	-0.061035156	0	1.43435054	9.6552491	-0.7692138580000001	0	0	0	1539959169.338
-8.616870108	-3.452490216	-3.3687500000000004	-0.061035156	0	0	2.9033935700000004	-8.70778804	0.910375998	-0.061035156	0	0.061035156	2.3985596040000003	9.666015380000001	2.7299316100000004	-0.061035156	-0.12207031	0	-9.765307608	-0.3026611322	0.763232428	0	-0.12207031	0	0.8888427520000001	9.645678420000001	2.0145507200000004	0	-0.061035156	0	1.4199951080000002	9.656445288	-0.7608398560000001	-0.061035156	0	0	1539959169.378
-8.646777160000001	-3.4381347840000003	-3.40942392	0	-0.061035156	0	2.86152356	-8.80109874	1.00129393	0.18310547	-0.061035156	0.061035156	2.447607428	9.67438948	2.728735324	-0.061035156	-0.061035156	0	-9.760522660000001	-0.2895019568	0.7524658540000001	0	-0.12207031	0	0.9223388580000002	9.682763580000001	2.02292482	0	-0.061035156	0	1.4415283540000001	9.68515625	-0.773999002	0	-0.061035156	0	1539959169.418
-8.595336960000001	-3.4453125000000004	-3.3735351440000003	-0.061035156	-0.12207031	0	2.9739746400000002	-8.752050720000002	0.8517577880000001	0.4272461	0.12207031	0.061035156	2.418896466	9.680371106	2.7275389400000005	-0.061035156	-0.061035156	0	-9.74138179	-0.2930908246	0.7476806610000001	0	-0.12207031	0	0.9414794928000001	9.689941394000002	2.0097655760000004	0	-0.061035156	0	1.4199951080000002	9.673193390000002	-0.7440917932000001	-0.061035156	-0.061035156	0	1539959169.458
-8.59414038	-3.466845746	-3.31252446	0	-0.061035156	0	2.9644042540000006	-8.682665740000001	1.268066394	0.24414062	-0.12207031	-0.12207031	2.45	9.65405252	2.7155760800000004	0	0	0	-9.756933606	-0.29069824280000006	0.778784146	0	-0.061035156	0	0.9486572480000001	9.68515625	1.9966064300000002	0	0	0	1.4415283540000001	9.649267572	-0.75964357	-0.061035156	0	0	1539959169.498
-8.59294429	-3.428564496	-3.3567871400000002	-0.061035156	0	0	3.007470746	-8.668310700000001	1.331469748	-0.4272461	0.12207031	0.18310547	2.436840854	9.682763580000001	2.7179687500000003	0	-0.061035156	0	-9.759326080000001	-0.309838858	0.79194339	0	-0.061035156	0	0.9115722840000001	9.70429712	1.983447284	0	-0.061035156	-0.061035156	1.4415283540000001	9.649267572	-0.75964357	-0.061035156	0	0	1539959169.538
-8.628832968000001	-3.452490216	-3.3567871400000002	0	-0.061035156	0	2.83879393	-8.72692842	0.88046875	-0.6713867	0.12207031	0.18310547	2.451196286	9.697119110000001	2.702417032	0	-0.061035156	0	-9.759326080000001	-0.309838858	0.79194339	0	-0.061035156	0	0.9606201080000001	9.712670926000001	2.00856929	0	-0.061035156	-0.061035156	1.41640625	9.66003444	-0.7416992212000001	0	-0.061035156	0	1539959169.578
-8.5833741	-3.4261719240000006	-3.3962646760000004	0	-0.061035156	-0.061035156	2.8124755400000003	-8.730517572	0.454589856	-0.24414062	-0.24414062	0	2.409326178	9.67558606	2.76821286	0	0	-0.061035156	-9.749755890000001	-0.2763427716	0.7871582068	0	0	0	0.9725830072	9.69233426	1.9786621400000002	0	0	-0.061035156	1.4391357820000001	9.67558606	-0.7476806610000001	-0.061035156	0	0	1539959169.618
-8.60371106	-3.435742212	-3.3567871400000002	0	-0.061035156	-0.061035156	2.89382338	-8.68864766	0.6005371106	0.30517578	-0.18310547	-0.061035156	2.372241214	9.69951178	2.778979532	0	-0.061035156	-0.061035156	-9.733007788	-0.33854982	0.7775878600000001	0	0	0	0.92473143	9.71745607	1.98464357	0	0	-0.061035156	1.4391357820000001	9.67558606	-0.7476806610000001	-0.061035156	-0.061035156	-0.061035156	1539959169.658
-8.604907248	-3.4058349640000003	-3.33645018	0	0	-0.061035156	2.83640126	-8.67788089	0.7763915740000001	0.18310547	-0.061035156	-0.18310547	2.400952176	9.712670926000001	2.78496106	0	-0.061035156	-0.061035156	-9.733007788	-0.33854982	0.7775878600000001	-0.061035156	0	0	0.9426757788	9.746167032	2.0145507200000004	0	0	-0.061035156	1.4367432100000002	9.648071580000002	-0.7668212860000001	-0.061035156	0	0	1539959169.697
-8.657543930000001	-3.430957068	-3.334057608	0	0.061035156	-0.061035156	2.92971196	-8.755639480000001	0.8924316100000002	0	-0.061035156	-0.18310547	2.333959964	9.737792932000001	2.7418945679999998	0	-0.061035156	-0.12207031	-9.7485598	-0.2930908246	0.7883544928000001	-0.061035156	0	0	0.9199462860000001	9.756933606	2.0061767180000003	-0.18310547	-0.061035156	-0.061035156	1.4427246400000002	9.661230432000002	-0.7728027160000001	0	-0.061035156	0	1539959169.738
-8.67189946	-3.417797824	-3.4261719240000006	0	-0.12207031	-0.061035156	2.819653354	-8.72692842	1.046752896	-0.18310547	0.36621094	0	2.34113768	9.69113768	2.739501996	0	0	-0.18310547	-9.729418930000001	-0.2775390576	0.7524658540000001	-0.061035156	0	0	0.907983426	9.67917482	2.000195288	-0.12207031	-0.061035156	-0.061035156	1.4427246400000002	9.661230432000002	-0.7728027160000001	-0.061035156	-0.061035156	-0.061035156	1539959169.778
-8.584570288	-3.4237792540000007	-3.34841304	-0.061035156	-0.061035156	-0.061035156	2.624658246	-8.704199280000001	1.0826415740000002	-0.24414062	0.18310547	0.18310547	2.344726538	9.645678420000001	2.7825683900000002	0	0.061035156	-0.18310547	-9.718652160000001	-0.26318359620000004	0.7440917932000001	0	-0.061035156	-0.061035156	0.88645018	9.63371556	2.00258786	-0.12207031	0	-0.061035156	1.489379892	9.67080072	-0.7416992212000001	0	-0.061035156	-0.061035156	1539959169.817
-8.62404802	-3.4596679320000003	-3.3244873200000002	0	-0.061035156	-0.061035156	2.6174804320000002	-8.718554712000001	1.0288086060000001	-0.18310547	0.12207031	0.24414062	2.300463858	9.69113768	2.7729980040000006	-0.061035156	-0.12207031	-0.18310547	-9.74138179	-0.30505371400000003	0.7883544928000001	0	-0.061035156	-0.061035156	0.8218505890000001	9.680371106	2.0145507200000004	-0.061035156	-0.061035156	-0.061035156	1.4738280760000002	9.63969748	-0.740502896	-0.061035156	0	-0.061035156	1539959169.858
-8.62285144	-3.4369384000000003	-3.3400389400000003	0	-0.12207031	-0.061035156	2.692846646	-8.79990216	1.0072753600000002	-0.061035156	0.30517578	0.36621094	2.386596646	9.71147464	2.767016574	-0.061035156	-0.12207031	-0.18310547	-9.749755890000001	-0.2835205072	0.7871582068	0	-0.061035156	-0.061035156	0.9139648560000001	9.687548920000001	2.0576172120000003	-0.061035156	-0.12207031	-0.061035156	1.4738280760000002	9.63969748	-0.740502896	0	-0.061035156	-0.061035156	1539959169.897
-8.58815944	-3.4417237400000005	-3.3065429320000006	0	0	-0.061035156	2.536132788	-8.82263179	0.9462646760000001	0	0.24414062	0.4272461	2.442822284	9.677978240000002	2.7526612400000006	-0.061035156	0	-0.12207031	-9.721044928000001	-0.27993163940000004	0.7692138580000001	0	-0.061035156	-0.061035156	0.974975589	9.70310054	2.054028354	-0.12207031	0	-0.061035156	1.435546924	9.669604532000001	-0.7512695288	-0.061035156	0	-0.061035156	1539959169.937
-8.63959964	-3.4429199280000002	-3.4010498200000003	0	-0.12207031	-0.061035156	2.4308594240000003	-8.77358426	0.7991211060000001	0.061035156	0.12207031	0.36621094	2.442822284	9.73659694	2.746679712	-0.061035156	0	-0.061035156	-9.744970746000002	-0.32180175720000004	0.758447284	0	0	-0.061035156	0.8756836060000002	9.70429712	2.044457968	-0.061035156	-0.061035156	-0.061035156	1.43435054	9.67438948	-0.778784146	-0.061035156	-0.061035156	-0.061035156	1539959169.977
-8.612085160000001	-3.46086412	-3.3555908540000003	0	-0.18310547	-0.061035156	2.5313476440000002	-8.75922824	0.80988768	0.24414062	0.24414062	0.24414062	2.442822284	9.69951178	2.726342752	-0.061035156	-0.061035156	-0.061035156	-9.744970746000002	-0.32180175720000004	0.758447284	0	0	-0.061035156	0.8625244110000001	9.657641574000001	2.013354532	-0.061035156	-0.061035156	-0.061035156	1.43435054	9.67438948	-0.778784146	-0.061035156	0	-0.061035156	1539959170.017
-8.606103240000001	-3.4680420320000005	-3.302954074	0	-0.061035156	-0.061035156	2.390185504	-8.795117212000001	1.02163089	0	-0.12207031	0.18310547	2.4619628600000003	9.682763580000001	2.6964355040000005	-0.061035156	-0.061035156	-0.061035156	-9.73898912	-0.3349609424	0.764428714	0	0	-0.061035156	0.9115722840000001	9.661230432000002	2.027709964	-0.061035156	-0.061035156	-0.061035156	1.4558837860000002	9.661230432000002	-0.758447284	-0.061035156	-0.061035156	-0.061035156	1539959170.058
-8.62404802	-3.458471646	-3.3077391200000004	0	-0.061035156	-0.061035156	2.662939496	-8.80349092	0.9630126800000001	-0.5493164	-0.4272461	0.12207031	2.45	9.676782248	2.644995108	-0.061035156	-0.061035156	0	-9.74257788	-0.3517089856000001	0.7524658540000001	0	0	-0.061035156	0.9378906250000001	9.681567392	2.058813498	0	0	-0.061035156	1.412817392	9.682763580000001	-0.7440917932000001	0	-0.061035156	-0.061035156	1539959170.097
-8.596533246000002	-3.4919677520000003	-3.2874023560000003	0	0	-0.061035156	2.874682608	-8.85373552	0.8015136780000001	-0.79345703	0	0.061035156	2.483496106	9.66003444	2.6581542540000003	0.061035156	0.061035156	0	-9.7401857	-0.31342773560000003	0.7416992212000001	0	0	-0.061035156	0.9175537140000001	9.656445288	2.062402356	0	0.061035156	-0.061035156	1.412817392	9.682763580000001	-0.7440917932000001	-0.061035156	-0.061035156	-0.061035156	1539959170.137
-8.59892572	-3.50393071	-3.3268798920000004	0	-0.061035156	-0.061035156	2.7526612400000006	-8.80349092	0.385205072	-0.4272461	0.12207031	0	2.460766574	9.681567392	2.7131836060000003	0.061035156	0.061035156	0	-9.749755890000001	-0.32658691100000004	0.717773462	0	0	-0.061035156	0.876879892	9.651660340000001	2.00856929	0	0.061035156	-0.061035156	1.388891574	9.683960160000002	-0.7524658540000001	0	-0.061035156	-0.061035156	1539959170.178
-8.5833741	-3.50991214	-3.2407471040000004	0	-0.061035156	-0.061035156	2.68327626	-8.823827880000001	0.49526367800000004	0.061035156	-0.24414062	-0.12207031	2.378222644	9.681567392	2.70600589	0	0	0.061035156	-9.7485598	-0.3529052716	0.699829074	-0.061035156	0	-0.061035156	0.84816893	9.6552491	1.9858398560000001	0.061035156	0.061035156	-0.061035156	1.375732428	9.673193390000002	-0.740502896	-0.061035156	-0.061035156	-0.061035156	1539959170.217
-8.58098143	-3.5266601440000005	-3.249121106	0	0.12207031	-0.061035156	2.68566893	-8.790332068	0.7285400360000001	0.061035156	-0.24414062	-0.30517578	2.372241214	9.69951178	2.6904540740000003	0.061035156	0	0.061035156	-9.74736322	-0.35529785340000003	0.7058105432	-0.061035156	0	-0.061035156	0.8900390380000001	9.712670926000001	2.021728534	0.061035156	0.061035156	-0.061035156	1.375732428	9.673193390000002	-0.740502896	-0.061035156	-0.061035156	-0.061035156	1539959170.257
-8.630029254	-3.521875	-3.3005616	0	0	-0.061035156	2.692846646	-8.851342752	0.8170653959999999	-0.12207031	0	-0.30517578	2.3734375	9.7318116	2.7143798920000006	0.061035156	0.061035156	0.061035156	-9.746167032	-0.324194339	0.6962402160000001	-0.061035156	0.061035156	-0.061035156	0.8924316100000002	9.74736322	2.0671875	0	0.061035156	-0.061035156	1.37214357	9.673193390000002	-0.7381103240000001	-0.061035156	-0.061035156	-0.061035156	1539959170.297
-8.612085160000001	-3.5493896760000005	-3.2957762600000002	-0.061035156	0.061035156	-0.061035156	2.6605469240000006	-8.85493161	0.8517577880000001	-0.12207031	-0.061035156	-0.36621094	2.344726538	9.749755890000001	2.739501996	0.061035156	0.12207031	0.061035156	-9.76171875	-0.308642572	0.663940396	-0.061035156	0.061035156	-0.061035156	0.8254394568000001	9.718652160000001	2.026513678	0	0.12207031	-0.061035156	1.391284146	9.668408246	-0.7201660340000001	-0.061035156	0.061035156	-0.061035156	1539959170.337
-8.63959964	-3.55058606	-3.3005616	-0.061035156	-0.12207031	-0.061035156	2.5433105040000004	-8.84177266	0.8613281250000001	-0.18310547	0	-0.30517578	2.2573974640000003	9.765307608	2.7586425720000003	0	0.061035156	0	-9.73659694	-0.32778320680000006	0.669921875	-0.061035156	0.061035156	-0.061035156	0.7775878600000001	9.719848740000002	2.0097655760000004	0	0.061035156	0	1.391284146	9.668408246	-0.7201660340000001	-0.061035156	-0.061035156	-0.061035156	1539959170.377
-8.57858876	-3.5422119600000004	-3.2527099640000006	-0.061035156	0	-0.061035156	2.600732428	-8.86928714	0.7058105432	-0.18310547	0	-0.12207031	2.25261232	9.7401857	2.7550537140000007	0	0	0	-9.73659694	-0.32778320680000006	0.669921875	-0.061035156	0.061035156	-0.061035156	0.805102536	9.705493210000002	2.058813498	0	0.061035156	0	1.3948730040000001	9.69113768	-0.687866214	0	0	-0.061035156	1539959170.417
-8.585766574	-3.5625489200000002	-3.2706542540000005	0	0.061035156	-0.061035156	2.6114991	-8.81665036	0.6735107428000001	-0.061035156	0.18310547	-0.061035156	2.27893071	9.729418930000001	2.7323242800000003	0	0.061035156	0	-9.74736322	-0.3529052716	0.6615478240000001	-0.061035156	0.061035156	-0.061035156	0.8182617212000002	9.700707968000001	2.0659912140000003	-0.061035156	0.061035156	0	1.3195067900000002	9.680371106	-0.732128894	0	0	-0.061035156	1539959170.457
-8.60251448	-3.5362304320000004	-3.2885987400000003	0	-0.12207031	0	2.4619628600000003	-8.797509980000001	0.702221646	-0.061035156	-0.061035156	-0.18310547	2.255004892	9.73659694	2.719165036	-0.061035156	0	-0.061035156	-9.723437500000001	-0.37443847840000005	0.6364257788	-0.061035156	0.061035156	-0.061035156	0.794335962	9.697119110000001	2.04924321	0	0.061035156	0	1.3195067900000002	9.680371106	-0.732128894	-0.061035156	-0.061035156	-0.061035156	1539959170.497
-8.572607428000001	-3.4907714660000004	-3.2945800720000005	-0.061035156	0.12207031	-0.061035156	2.68566893	-8.85493161	0.668725589	-0.12207031	0.061035156	-0.061035156	2.263378894	9.729418930000001	2.692846646	-0.061035156	0	-0.061035156	-9.743774460000001	-0.41152344240000005	0.6352294928000001	-0.061035156	0.061035156	-0.061035156	0.800317392	9.709082068	2.0671875	-0.061035156	0.061035156	0	1.3458251800000003	9.687548920000001	-0.7560547120000001	0	-0.061035156	-0.061035156	1539959170.537
-8.63601088	-3.543408246	-3.33645018	0	0.061035156	-0.061035156	2.6533691100000003	-8.80109874	0.573022464	-0.30517578	0.36621094	0.061035156	2.282519568	9.733007788	2.6904540740000003	-0.061035156	0	-0.061035156	-9.754540740000001	-0.3935791034	0.6447998200000001	-0.061035156	0	-0.061035156	0.794335962	9.723437500000001	2.0755615020000002	-0.061035156	0	0	1.409228534	9.66003444	-0.7141846040000002	-0.061035156	-0.061035156	-0.061035156	1539959170.577
-8.585766574	-3.5182862400000006	-3.3268798920000004	-0.061035156	-0.061035156	-0.061035156	2.5385253600000004	-8.825024460000002	0.46535643000000004	-0.4272461	0.12207031	0.061035156	2.27294928	9.73061502	2.68327626	-0.061035156	0	-0.061035156	-9.74138179	-0.38400878600000005	0.6280517572	-0.061035156	0	-0.061035156	0.802709964	9.69472644	2.039672824	-0.061035156	0	-0.061035156	1.409228534	9.66003444	-0.7141846040000002	0	-0.12207031	-0.061035156	1539959170.617
-8.57978534	-3.514697284	-3.3089355040000004	-0.061035156	0.12207031	-0.061035156	2.5086182100000003	-8.790332068	0.2392578076	-0.24414062	0	0.061035156	2.29089357	9.6983152	2.6641358800000003	-0.061035156	0	-0.061035156	-9.750951980000002	-0.40075683900000003	0.6041259784	-0.061035156	0	0	0.793139676	9.6552491	2.06120607	-0.061035156	0	-0.061035156	1.39606929	9.65405252	-0.7213623200000001	-0.061035156	0	-0.061035156	1539959170.657
-8.595336960000001	-3.552978534	-3.37473143	-0.061035156	0	-0.061035156	2.4906739200000003	-8.825024460000002	0.24045410340000004	0.24414062	-0.24414062	0.061035156	2.295678714	9.7066893	2.65935054	0	0	-0.061035156	-9.756933606	-0.423486322	0.5873779254	0	0	0	0.8074951080000001	9.697119110000001	2.0707763580000003	-0.061035156	0	-0.061035156	1.362573282	9.673193390000002	-0.7141846040000002	0	-0.061035156	-0.061035156	1539959170.697
-8.5833741	-3.563745108	-3.3376464660000003	-0.061035156	-0.061035156	-0.061035156	2.72036142	-8.864501800000001	0.6256591459999999	0.4272461	-0.12207031	0	2.3016601440000004	9.723437500000001	2.642602536	0	0	-0.061035156	-9.82033696	-0.4354492212	0.5825927716	-0.061035156	0	0	0.8206542932	9.70429712	2.0576172120000003	-0.061035156	0	-0.061035156	1.362573282	9.673193390000002	-0.7141846040000002	-0.061035156	-0.061035156	-0.061035156	1539959170.737
-8.57380342	-3.6008300720000004	-3.2814209260000005	0	0	-0.061035156	2.686865216	-8.89680162	0.80988768	0.24414062	0	-0.061035156	2.32917482	9.72702626	2.654565396	0	0	-0.061035156	-9.73540036	-0.3804199280000001	0.5455078076000001	-0.12207031	0.061035156	0	0.838598642	9.75214856	2.080346646	-0.061035156	0	-0.061035156	1.369750998	9.682763580000001	-0.6914550720000001	-0.061035156	0	-0.061035156	1539959170.777
-8.548681610000001	-3.5792969240000003	-3.3854980040000004	-0.061035156	0	0	2.726342752	-8.85373552	0.8182617212000002	0.061035156	-0.18310547	-0.12207031	2.3303711060000003	9.755737320000001	2.7251464660000004	0.061035156	0.061035156	-0.061035156	-9.73540036	-0.3804199280000001	0.5455078076000001	-0.061035156	0.061035156	0	0.7811767572	9.700707968000001	2.060009784	-0.061035156	0.061035156	-0.061035156	1.28122554	9.693530252	-0.7046142572	-0.061035156	0	-0.061035156	1539959170.817
-8.55107428	-3.645092752	-3.32089856	0	0	0	2.7634277160000003	-8.85732428	0.7716064300000001	0.061035156	0.061035156	0	2.3028564300000003	9.759326080000001	2.7359130400000002	-0.061035156	0	-0.061035156	-9.743774460000001	-0.34812010800000004	0.46416014400000005	-0.061035156	0	0	0.6531738220000001	9.6636232	2.0564209260000004	-0.061035156	0	0	1.28122554	9.693530252	-0.7046142572	0	-0.061035156	-0.061035156	1539959170.857
-8.517577880000001	-3.584082068	-3.3197021760000003	0	0.061035156	0	2.654565396	-8.795117212000001	0.5825927716	0.061035156	-0.061035156	-0.061035156	2.274145468	9.74736322	2.70600589	-0.12207031	-0.061035156	0	-9.7318116	-0.34931639400000003	0.4605712860000001	-0.061035156	0	0	0.7213623200000001	9.680371106	2.064794928	-0.061035156	-0.061035156	0.061035156	1.3613769960000002	9.6636232	-0.6890625	0	-0.061035156	-0.061035156	1539959170.897
-8.528344748	-3.5876709260000004	-3.3555908540000003	0	0.061035156	0	2.767016574	-8.741284440000001	0.5825927716	0.061035156	-0.12207031	-0.061035156	2.3112304320000003	9.73898912	2.636621106	-0.061035156	0	0.061035156	-9.7318116	-0.34931639400000003	0.4605712860000001	0	0	0	0.740502896	9.71147464	2.1162353240000003	-0.061035156	-0.061035156	0.061035156	1.27524411	9.681567392	-0.7393066100000001	0	0	0	1539959170.937
-8.56184056	-3.585278354	-3.363964856	0	0.061035156	0.061035156	2.70839856	-8.747265380000002	0.6447998200000001	-0.12207031	0.18310547	-0.061035156	2.2849121400000003	9.765307608	2.592358426	-0.061035156	0	0.061035156	-9.734204074	-0.35529785340000003	0.45698242800000005	0	0	-0.061035156	0.687866214	9.712670926000001	2.0839355040000003	-0.061035156	0	0.061035156	1.27524411	9.681567392	-0.7393066100000001	-0.061035156	-0.061035156	0	1539959170.977
-8.548681610000001	-3.5517822480000003	-3.3819091460000004	0	0.12207031	0.061035156	2.55048822	-8.838183606000001	0.553881839	-0.12207031	0.061035156	0.061035156	2.287304712	9.790429712	2.588769568	-0.12207031	0	0.12207031	-9.76171875	-0.35888672120000004	0.500048822	0	-0.061035156	-0.061035156	0.6735107428000001	9.71147464	2.0755615020000002	-0.061035156	-0.12207031	0.061035156	1.369750998	9.676782248	-0.7034179712000002	0	-0.061035156	0	1539959171.017
-8.564233426000001	-3.52546376	-3.43334964	0	0.12207031	0.061035156	2.5086182100000003	-8.81784694	0.5323486420000001	0.061035156	-0.061035156	0	2.245434604	9.724634080000001	2.5803954680000003	-0.12207031	-0.061035156	0.12207031	-9.73659694	-0.33256836060000006	0.5024413940000001	0	0	0	0.7763915740000001	9.69113768	2.0659912140000003	0	-0.12207031	0	1.332666034	9.681567392	-0.718969748	0	0	0	1539959171.057
-8.53671875	-3.5194824280000003	-3.464453076	-0.061035156	0.061035156	0	2.60671376	-8.78076178	0.6962402160000001	-0.061035156	-0.061035156	0	2.229882788	9.69472644	2.5971435700000005	-0.061035156	0	0.061035156	-9.756933606	-0.3804199280000001	0.492871106	0	-0.061035156	-0.061035156	0.8266357428000001	9.68515625	2.038476538	-0.061035156	-0.061035156	0	1.332666034	9.681567392	-0.718969748	0	-0.061035156	0	1539959171.097
-8.57858876	-3.5003417540000004	-3.4393310700000006	0	0.061035156	0	2.5947509	-8.7963134	0.679492212	-0.12207031	0.061035156	0	2.213134784	9.671997300000001	2.62346196	-0.061035156	0	-0.061035156	-9.756933606	-0.37084961060000005	0.5215820288	0	-0.061035156	-0.061035156	0.8517577880000001	9.693530252	2.036083966	0	-0.061035156	0	1.369750998	9.673193390000002	-0.6986327880000001	0	-0.061035156	0	1539959171.137
-8.57380342	-3.4823974640000004	-3.5015380400000002	0	0	0.061035156	2.5349366	-8.79990216	0.6304443390000001	-0.061035156	-0.12207031	0	2.292089856	9.7066893	2.6641358800000003	0	0	-0.061035156	-9.756933606	-0.37084961060000005	0.5215820288	-0.061035156	0	0	0.832617212	9.71027806	2.076757788	-0.061035156	-0.061035156	0	1.391284146	9.677978240000002	-0.723754892	0	0	0	1539959171.177
-8.572607428000001	-3.46086412	-3.50393071	0	-0.12207031	0	2.7646241	-8.814257788	0.6926513580000001	0.061035156	0.18310547	0.061035156	2.336352536	9.737792932000001	2.7000244600000003	-0.061035156	0	-0.061035156	-9.76171875	-0.339746106	0.5562744110000001	0	-0.061035156	0	0.7871582068	9.700707968000001	2.039672824	-0.061035156	-0.12207031	0	1.391284146	9.677978240000002	-0.723754892	0	-0.061035156	0	1539959171.217
-8.52595198	-3.447705072	-3.447705072	-0.061035156	-0.061035156	-0.061035156	2.51459964	-8.72453624	0.708203125	-0.30517578	0.24414062	0.18310547	2.365063498	9.713867212	2.728735324	-0.061035156	-0.12207031	0	-9.754540740000001	-0.33615722840000006	0.5658447284000001	0	-0.061035156	0	0.839794928	9.67917482	2.04086911	-0.061035156	-0.18310547	0	1.400854532	9.697119110000001	-0.7369140380000001	0	-0.061035156	0	1539959171.257
-8.51398912	-3.4812010800000004	-3.4453125000000004	0	0	0	2.545703076	-8.75922824	0.5837890576	-0.5493164	-0.061035156	0.30517578	2.4978514400000003	9.671997300000001	2.70839856	-0.061035156	-0.061035156	0.061035156	-9.754540740000001	-0.33615722840000006	0.5658447284000001	0	-0.061035156	-0.061035156	0.839794928	9.67917482	2.04086911	-0.061035156	-0.18310547	0	1.3769287140000002	9.67917482	-0.7500732428000001	0	-0.061035156	-0.061035156	1539959171.297
-8.52714856	-3.4788086060000003	-3.4381347840000003	0	-0.061035156	-0.061035156	2.489477536	-8.75444339	0.3804199280000001	-0.36621094	0.12207031	0.18310547	2.5301512600000002	9.624145468	2.70361322	-0.12207031	0	0.12207031	-9.76291484	-0.3289794928	0.5634521466	0	-0.061035156	0	0.9199462860000001	9.609789840000001	1.975073282	0	0	0	1.435546924	9.669604532000001	-0.7393066100000001	0	-0.061035156	-0.061035156	1539959171.337
-8.564233426000001	-3.46086412	-3.50991214	-0.061035156	0	-0.061035156	2.3937744600000004	-8.75444339	0.24763183900000002	-0.061035156	-0.061035156	0.12207031	2.4846923920000004	9.61816394	2.6892577880000004	-0.12207031	-0.061035156	0.061035156	-9.7401857	-0.3612792932	0.5490966754000001	0	0	0	0.898413089	9.624145468	1.9798584260000003	0.061035156	0	0	1.4056396760000003	9.67917482	-0.734521466	0	-0.061035156	0	1539959171.377
-8.595336960000001	-3.505126996	-3.4835937500000003	0	-0.18310547	-0.061035156	2.446411142	-8.8214357	0.3026611322	0.36621094	-0.18310547	0	2.489477536	9.651660340000001	2.68566893	-0.061035156	-0.12207031	0.061035156	-9.7401857	-0.3612792932	0.5490966754000001	0	-0.061035156	0	0.879272464	9.67438948	2.0289062500000004	0.061035156	0	0	1.3948730040000001	9.66481929	-0.754858426	-0.061035156	0	-0.061035156	1539959171.417
-8.545092752	-3.4548827880000004	-3.464453076	0	-0.061035156	-0.061035156	2.573217752	-8.92670926	0.659155252	0.61035156	-0.24414062	-0.12207031	2.5181884000000005	9.701904254	2.6916503600000006	-0.061035156	-0.061035156	0.061035156	-9.76770018	-0.37084961060000005	0.5754150360000001	0	-0.061035156	0	0.915161142	9.733007788	2.021728534	0	0	0	1.3948730040000001	9.66481929	-0.754858426	0	-0.061035156	-0.061035156	1539959171.457
-8.58815944	-3.4692382200000003	-3.4417237400000005	-0.061035156	-0.12207031	-0.061035156	2.5134033540000003	-8.902783246	0.9522461060000001	0.30517578	-0.24414062	-0.24414062	2.4571777160000003	9.700707968000001	2.6880616	0	-0.061035156	0.061035156	-9.753344748	-0.38400878600000005	0.5670410144	-0.061035156	-0.061035156	0	0.8900390380000001	9.73540036	2.0480469240000003	0	0	-0.061035156	1.400854532	9.657641574000001	-0.7428955072	0	-0.061035156	-0.061035156	1539959171.497
-8.55466304	-3.4500976440000004	-3.4189941100000003	-0.061035156	-0.12207031	-0.12207031	2.7143798920000006	-8.86809056	0.965405252	0.061035156	-0.24414062	-0.12207031	2.49426268	9.67080072	2.6844726440000004	0	-0.061035156	0.12207031	-9.753344748	-0.38400878600000005	0.5670410144	-0.061035156	-0.061035156	0	0.8613281250000001	9.69233426	2.060009784	0	0	-0.061035156	1.400854532	9.657641574000001	-0.7428955072	0	0	-0.061035156	1539959171.537
-8.54389676	-3.514697284	-3.4500976440000004	-0.061035156	-0.061035156	-0.12207031	2.5433105040000004	-8.85253894	0.846972644	0	0	0	2.512207068	9.669604532000001	2.6964355040000005	0	0	0.18310547	-9.78444838	-0.34213867800000003	0.5670410144	-0.061035156	-0.061035156	0	0.8589355432	9.67438948	2.001391574	-0.061035156	-0.061035156	-0.061035156	1.403247104	9.669604532000001	-0.7393066100000001	0	-0.061035156	-0.061035156	1539959171.577
-8.564233426000001	-3.523071286	-3.4369384000000003	-0.061035156	-0.18310547	-0.12207031	2.4523925720000004	-8.797509980000001	0.71538089	0.061035156	-0.18310547	-0.061035156	2.4643554320000005	9.65405252	2.7012207459999997	-0.061035156	0	0.12207031	-9.76291484	-0.3146240216	0.5526855432	0	0	0	0.855346646	9.66003444	1.96430661	-0.061035156	-0.061035156	-0.061035156	1.4463134979999999	9.65883786	-0.7488769568000001	0	-0.061035156	-0.061035156	1539959171.617
-8.575000000000001	-3.535034146	-3.4417237400000005	-0.061035156	-0.12207031	-0.12207031	2.512207068	-8.787939300000001	0.6316406250000001	0.061035156	-0.061035156	0	2.447607428	9.62653804	2.70839856	-0.061035156	-0.061035156	0.061035156	-9.750951980000002	-0.3517089856000001	0.5203857428	0	-0.061035156	0	0.8206542932	9.65285643	1.96430661	0	-0.061035156	-0.061035156	1.349414038	9.667211960000001	-0.7775878600000001	-0.061035156	0.061035156	-0.061035156	1539959171.657
-8.585766574	-3.58647464	-3.387890576	0	-0.24414062	-0.061035156	2.491870108	-8.81665036	0.5813964856000001	0	-0.12207031	0.061035156	2.5086182100000003	9.65883786	2.6976317900000004	0	-0.061035156	0	-9.76291484	-0.33137207460000007	0.540722644	0	-0.061035156	0	0.8230468750000001	9.71625998	1.9942138580000002	0.061035156	0	-0.061035156	1.349414038	9.667211960000001	-0.7775878600000001	0	-0.061035156	-0.061035156	1539959171.697
-8.54389676	-3.544604532	-3.3173096040000005	-0.061035156	-0.061035156	-0.061035156	2.519384784	-8.8046875	0.569433606	0	-0.18310547	0	2.548095746	9.701904254	2.710791034	0	0	0	-9.755737320000001	-0.31701660340000004	0.5443115216000001	-0.061035156	-0.061035156	0	0.8517577880000001	9.746167032	2.0301025360000002	0	0	-0.061035156	1.3793212860000001	9.683960160000002	-0.7811767572	0	0	-0.061035156	1539959171.737
-8.585766574	-3.568530252	-3.3460204680000003	0	0	0	2.575610324	-8.78554712	0.6292480432	-0.12207031	-0.061035156	0	2.5445067900000002	9.719848740000002	2.74428714	0	0	0	-9.755737320000001	-0.31701660340000004	0.5443115216000001	0	-0.061035156	0	0.794335962	9.744970746000002	2.0061767180000003	0	-0.061035156	-0.061035156	1.3817138580000001	9.657641574000001	-0.7500732428000001	-0.061035156	0	-0.061035156	1539959171.777
-8.56782248	-3.5553711060000004	-3.37473143	-0.061035156	-0.12207031	-0.061035156	2.447607428	-8.825024460000002	0.679492212	-0.061035156	-0.061035156	0	2.5492920320000003	9.71625998	2.78017572	0	-0.061035156	0	-9.76171875	-0.3026611322	0.538330072	0	-0.061035156	0	0.7799804712000001	9.71147464	1.98464357	0	-0.061035156	0	1.3817138580000001	9.657641574000001	-0.7500732428000001	0	0	-0.061035156	1539959171.817
-8.560644568	-3.6104003600000003	-3.2682617800000004	0	-0.061035156	0	2.4751221040000004	-8.82263179	0.763232428	0	-0.24414062	0.061035156	2.5385253600000004	9.71147464	2.777783246	-0.061035156	-0.061035156	0	-9.760522660000001	-0.32060547120000005	0.5275634784000001	0	-0.061035156	0	0.800317392	9.71625998	1.9762695680000002	0	-0.061035156	0	1.356591754	9.671997300000001	-0.740502896	0	0	-0.061035156	1539959171.857
-8.576196580000001	-3.5769042540000004	-3.3651612400000004	0	-0.061035156	0	2.58278804	-8.83579074	0.7967285340000001	-0.061035156	0	0	2.55288089	9.709082068	2.7634277160000003	-0.061035156	0	0	-9.760522660000001	-0.32060547120000005	0.5275634784000001	0	-0.061035156	-0.061035156	0.84816893	9.750951980000002	1.9966064300000002	-0.061035156	0	0	1.337451178	9.686352340000001	-0.75366214	0	-0.061035156	-0.061035156	1539959171.897
-8.576196580000001	-3.60202626	-3.34841304	0	-0.061035156	-0.061035156	2.5086182100000003	-8.866894568000001	0.7811767572	0	-0.12207031	0.061035156	2.5540771760000003	9.724634080000001	2.74428714	-0.061035156	0	-0.061035156	-9.77248552	-0.3373535144	0.538330072	0	-0.061035156	-0.061035156	0.805102536	9.74138179	1.98464357	-0.061035156	0	0	1.337451178	9.686352340000001	-0.75366214	-0.061035156	0	-0.061035156	1539959171.937
-8.570214660000001	-3.5769042540000004	-3.3579834260000005	-0.061035156	-0.12207031	0	2.5385253600000004	-8.847753894	0.745288089	0.061035156	-0.12207031	0	2.54689946	9.689941394000002	2.7167724640000004	-0.061035156	-0.061035156	-0.061035156	-9.76889676	-0.32180175720000004	0.54191893	-0.061035156	-0.061035156	-0.061035156	0.802709964	9.71625998	1.9702880400000002	-0.061035156	-0.061035156	0	1.3254882200000002	9.686352340000001	-0.7225586060000001	0	0	-0.061035156	1539959171.977
-8.54389676	-3.58288588	-3.28022464	0	-0.12207031	-0.061035156	2.55527356	-8.85373552	0.7117919928	0.061035156	-0.12207031	0	2.560058606	9.682763580000001	2.7000244600000003	-0.061035156	0	-0.061035156	-9.76889676	-0.32180175720000004	0.54191893	-0.061035156	-0.061035156	-0.061035156	0.7979248200000001	9.68515625	1.9702880400000002	-0.061035156	0	0	1.2656738220000001	9.681567392	-0.765625	0	0	0	1539959172.017
-8.54748552	-3.584082068	-3.3101317900000002	0	0	0	2.5803954680000003	-8.83220198	0.69504393	0	-0.061035156	0	2.586376996	9.667211960000001	2.6725097840000003	-0.061035156	-0.061035156	-0.061035156	-9.750951980000002	-0.3373535144	0.534741214	0	-0.061035156	-0.061035156	0.7560547120000001	9.67438948	1.9918212860000002	-0.061035156	-0.061035156	0	1.2656738220000001	9.681567392	-0.765625	0	-0.061035156	-0.061035156	1539959172.057
-8.572607428000001	-3.5900634000000005	-3.343627896	-0.061035156	-0.061035156	-0.061035156	2.519384784	-8.84296875	0.6854736419999999	0	0	0	2.6103027160000005	9.67558606	2.652172824	-0.061035156	-0.061035156	0	-9.750951980000002	-0.3373535144	0.534741214	0	-0.061035156	-0.061035156	0.754858426	9.69113768	1.990625	-0.061035156	-0.061035156	0	1.320703076	9.67917482	-0.745288089	-0.061035156	0	-0.061035156	1539959172.097
-8.564233426000001	-3.5960449280000004	-3.3077391200000004	0	0	0	2.45598143	-8.847753894	0.7046142572	0	-0.12207031	-0.061035156	2.605517572	9.66242662	2.6784912140000006	-0.061035156	-0.061035156	0	-9.749755890000001	-0.34094239200000004	0.5443115216000001	0	-0.061035156	-0.061035156	0.8146728240000001	9.693530252	1.9702880400000002	-0.061035156	-0.061035156	0	1.320703076	9.67917482	-0.745288089	-0.061035156	0	-0.061035156	1539959172.137
-8.55466304	-3.59484874	-3.3173096040000005	0	-0.061035156	0	2.47033696	-8.859716754	0.7309326080000002	0	-0.061035156	0	2.60910643	9.650463760000001	2.68327626	-0.061035156	0	0	-9.750951980000002	-0.32658691100000004	0.5490966754000001	0	-0.061035156	0	0.808691394	9.69592302	1.982250998	0	0	0	1.320703076	9.67558606	-0.7680175720000001	0	0	0	1539959172.177
-8.5666259	-3.5876709260000004	-3.302954074	0	-0.061035156	0	2.4595702880000005	-8.884838760000001	0.7393066100000001	0	0	0	2.6031250000000004	9.69592302	2.7012207459999997	-0.061035156	-0.061035156	0	-9.750951980000002	-0.32658691100000004	0.5490966754000001	0	-0.061035156	0	0.7524658540000001	9.7066893	1.9894287140000002	0	0	0	1.3254882200000002	9.683960160000002	-0.7668212860000001	-0.061035156	0	-0.061035156	1539959172.217
-8.576196580000001	-3.56613768	-3.3292724640000007	0	0	0	2.4081298920000003	-8.886035340000001	0.775195288	0.061035156	-0.061035156	0	2.59116214	9.687548920000001	2.7155760800000004	-0.061035156	-0.12207031	0	-9.758129892000001	-0.324194339	0.5562744110000001	0	-0.061035156	0	0.7668212860000001	9.693530252	1.9786621400000002	0	-0.061035156	0	1.3015625000000002	9.67558606	-0.7512695288	0	0	0	1539959172.257
-8.572607428000001	-3.59484874	-3.3197021760000003	0	-0.061035156	0	2.4021484620000004	-8.886035340000001	0.80390625	0.061035156	-0.061035156	0	2.5815917540000006	9.667211960000001	2.728735324	-0.061035156	-0.12207031	0	-9.754540740000001	-0.308642572	0.5586669928	0	-0.061035156	0	0.7668212860000001	9.693530252	1.9786621400000002	0	-0.061035156	0	1.3015625000000002	9.67558606	-0.7512695288	0	0	0	1539959172.297
-8.55107428	-3.570922824	-3.2885987400000003	0	0.061035156	0	2.421289038	-8.865698380000001	0.794335962	0	-0.061035156	0	2.5433105040000004	9.66003444	2.7048096040000003	-0.061035156	-0.12207031	0	-9.753344748	-0.324194339	0.5873779254	0	-0.061035156	0	0.8230468750000001	9.707885880000001	1.9762695680000002	0	-0.061035156	0	1.3446288940000002	9.676782248	-0.732128894	0	-0.061035156	0	1539959172.337
-8.60371106	-3.54580072	-3.334057608	0	-0.061035156	-0.061035156	2.4344482820000004	-8.883642572	0.811083966	0	-0.061035156	0	2.5636474640000007	9.636108426000002	2.7311278960000003	-0.061035156	-0.12207031	0	-9.759326080000001	-0.343334964	0.593359375	0	-0.061035156	0	0.849365216	9.69951178	1.9762695680000002	0	-0.061035156	0	1.35419928	9.65883786	-0.7572509980000001	-0.061035156	0	0	1539959172.377
-8.5666259	-3.575707968	-3.31850589	-0.061035156	-0.061035156	-0.061035156	2.4153076080000004	-8.882446580000002	0.7859619110000001	0.061035156	-0.12207031	0	2.5720214660000003	9.66242662	2.7275389400000005	-0.061035156	-0.061035156	-0.061035156	-9.7748777	-0.3146240216	0.611303714	0	-0.061035156	0	0.8673096040000001	9.73061502	1.967895468	0	-0.061035156	0	1.35419928	9.65883786	-0.7572509980000001	0	0	0	1539959172.417
-8.59055162	-3.5481933900000002	-3.2885987400000003	0	-0.061035156	0	2.4523925720000004	-8.838183606000001	0.8062988220000001	0	-0.061035156	0	2.5588623200000002	9.680371106	2.7227538940000002	-0.061035156	-0.061035156	-0.061035156	-9.760522660000001	-0.34213867800000003	0.619677716	0	-0.061035156	0	0.8673096040000001	9.73061502	1.967895468	-0.061035156	-0.061035156	0	1.3171142180000002	9.683960160000002	-0.7428955072	-0.061035156	0	0	1539959172.457
-8.58696286	-3.543408246	-3.31850589	-0.061035156	0	-0.061035156	2.3937744600000004	-8.829809800000001	0.758447284	0.061035156	0	0	2.588769568	9.6385009	2.7538574280000003	-0.061035156	-0.061035156	-0.061035156	-9.74257788	-0.33854982	0.6089111420000001	-0.061035156	-0.061035156	0	0.8673096040000001	9.73061502	1.967895468	-0.061035156	-0.061035156	0	1.3470214660000002	9.666015380000001	-0.7524658540000001	-0.061035156	0	0	1539959172.497
-8.601318390000001	-3.561352536	-3.2945800720000005	0	-0.061035156	0	2.3973632200000004	-8.846557608000001	0.7034179712000002	0	-0.12207031	0	2.64738768	9.66003444	2.7418945679999998	-0.061035156	-0.12207031	-0.061035156	-9.74138179	-0.2954833966	0.6208740020000001	0	-0.061035156	0	0.8122802520000001	9.713867212	1.94636232	-0.061035156	-0.061035156	0	1.3470214660000002	9.671997300000001	-0.754858426	-0.061035156	0	0	1539959172.537
-8.597729532	-3.541015576	-3.313720746	-0.061035156	0	0	2.4296630400000003	-8.846557608000001	0.718969748	-0.061035156	-0.061035156	0	2.6976317900000004	9.69592302	2.7347167540000004	-0.061035156	-0.061035156	-0.061035156	-9.746167032	-0.30505371400000003	0.6400146760000001	0	-0.061035156	0	0.8529540740000001	9.743774460000001	1.96430661	0	-0.061035156	0	1.414013678	9.65883786	-0.735717752	0	0	0	1539959172.577
-8.618066394000001	-3.568530252	-3.3173096040000005	0	-0.061035156	0	2.427270468	-8.83579074	0.7608398560000001	-0.061035156	0	0	2.70839856	9.681567392	2.7454834260000003	-0.061035156	-0.12207031	0	-9.73659694	-0.30505371400000003	0.6256591459999999	0	-0.061035156	0	0.84816893	9.721044928000001	1.9355957460000002	0	-0.061035156	0	1.378125	9.67438948	-0.7476806610000001	-0.061035156	0	0	1539959172.617
-8.56303714	-3.5326415740000003	-3.2921875000000003	0	0	0	2.418896466	-8.844164840000001	0.811083966	0	-0.061035156	0	2.7143798920000006	9.650463760000001	2.7729980040000006	-0.061035156	0	0	-9.74257788	-0.30385742800000004	0.6304443390000001	0	-0.061035156	0	0.878076178	9.687548920000001	1.9044922120000003	0	-0.061035156	0	1.378125	9.67438948	-0.7476806610000001	-0.061035156	-0.061035156	0	1539959172.657
-8.606103240000001	-3.543408246	-3.3173096040000005	-0.061035156	0	0	2.45598143	-8.875268570000001	0.8218505890000001	0	-0.061035156	0	2.6796875	9.645678420000001	2.787353534	-0.061035156	-0.061035156	0	-9.750951980000002	-0.2990722644	0.6555663939999999	0	-0.061035156	0	0.910375998	9.71745607	1.927221646	0	-0.061035156	0	1.400854532	9.676782248	-0.7369140380000001	0	-0.061035156	0	1539959172.697
-8.585766574	-3.5541748200000005	-3.3005616	0	-0.061035156	0	2.4619628600000003	-8.845361420000001	0.8314209260000001	0	0	0	2.7072021760000005	9.649267572	2.789746106	-0.061035156	-0.061035156	0	-9.759326080000001	-0.31342773560000003	0.6543701080000001	0	-0.061035156	-0.061035156	0.9020019568000001	9.712670926000001	1.93439946	0	0	0	1.3817138580000001	9.67917482	-0.723754892	-0.061035156	0	0	1539959172.737
-8.5917482	-3.5517822480000003	-3.285009784	-0.061035156	0.061035156	0	2.43803714	-8.81066893	0.8134765380000001	0	0	0	2.668920926	9.66003444	2.783764676	-0.061035156	0	0	-9.750951980000002	-0.32539062500000004	0.642407248	0	-0.061035156	-0.061035156	0.9055908540000002	9.718652160000001	1.9284179320000001	0	0	0	1.3805175720000002	9.677978240000002	-0.7273437500000001	0	0	0	1539959172.777
-8.58815944	-3.5362304320000004	-3.334057608	-0.061035156	0	0	2.400952176	-8.83579074	0.775195288	0	0	0	2.6354248200000003	9.6636232	2.777783246	-0.061035156	0	-0.061035156	-9.77128894	-0.31701660340000004	0.63881839	-0.061035156	-0.061035156	-0.061035156	0.8840576080000001	9.72702626	1.93439946	0	0	0	1.4020507200000003	9.676782248	-0.7309326080000002	-0.061035156	0	0	1539959172.817
-8.584570288	-3.561352536	-3.343627896	0	0	0	2.4117187500000004	-8.84057608	0.7428955072	-0.061035156	0	0	2.6103027160000005	9.67080072	2.77180162	-0.061035156	0	0	-9.777270468000001	-0.34094239200000004	0.6663330072	0	-0.061035156	-0.061035156	0.88046875	9.734204074	1.94636232	-0.061035156	0	0	1.3829101440000002	9.673193390000002	-0.7129882787999999	-0.061035156	-0.061035156	0	1539959172.857
-8.572607428000001	-3.5314452880000005	-3.325683606	-0.061035156	0	0	2.383007788	-8.858520468	0.75964357	-0.12207031	-0.061035156	0	2.6031250000000004	9.67917482	2.7634277160000003	-0.061035156	0	-0.061035156	-9.758129892000001	-0.33137207460000007	0.668725589	-0.061035156	0	-0.061035156	0.898413089	9.73061502	1.96669928	-0.061035156	0	0	1.3829101440000002	9.673193390000002	-0.7129882787999999	-0.061035156	0	0	1539959172.897
-8.56184056	-3.5469971040000003	-3.3173096040000005	0	0.061035156	0	2.40573732	-8.85732428	0.7823730432	-0.12207031	0	0	2.5803954680000003	9.64208966	2.7813721040000003	-0.061035156	0.061035156	-0.061035156	-9.758129892000001	-0.33137207460000007	0.668725589	-0.061035156	0	-0.061035156	0.8720947480000001	9.700707968000001	1.975073282	-0.061035156	0	0	1.358984424	9.67080072	-0.7309326080000002	-0.061035156	-0.061035156	0	1539959172.937
-8.57858876	-3.5481933900000002	-3.3508057100000004	0	0	0	2.356689496	-8.890820288	0.8433837860000001	-0.12207031	0	0	2.5540771760000003	9.63491214	2.78017572	-0.061035156	0	-0.061035156	-9.760522660000001	-0.3600830072	0.648388678	-0.061035156	0	-0.061035156	0.8589355432	9.689941394000002	1.965502896	-0.061035156	0	0	1.356591754	9.686352340000001	-0.7273437500000001	-0.061035156	-0.061035156	0	1539959172.977
-8.565429712	-3.5422119600000004	-3.3460204680000003	-0.061035156	0.061035156	-0.061035156	2.344726538	-8.92551268	0.860131839	-0.061035156	0	0	2.560058606	9.66003444	2.789746106	-0.061035156	0	-0.061035156	-9.76770018	-0.3529052716	0.6519775360000001	-0.061035156	0	-0.061035156	0.8637207068000001	9.71625998	1.983447284	-0.061035156	0	0	1.369750998	9.67438948	-0.7141846040000002	-0.061035156	0	0	1539959173.017
-8.604907248	-3.5302491000000003	-3.3603759000000006	0	0	0	2.3925780760000004	-8.93747554	0.86850589	-0.061035156	0	0	2.5839844240000005	9.66003444	2.787353534	-0.061035156	0	-0.061035156	-9.76171875	-0.37683107	0.6447998200000001	-0.061035156	0	-0.061035156	0.8816650360000001	9.7318116	1.987036142	-0.061035156	0	-0.061035156	1.3972655760000001	9.67438948	-0.6974365020000001	-0.061035156	-0.061035156	0	1539959173.057
-8.5498777	-3.5242675720000003	-3.3496094240000005	-0.061035156	0.061035156	-0.061035156	2.3674560700000002	-8.917138580000001	0.9139648560000001	-0.061035156	0.061035156	0	2.60671376	9.677978240000002	2.8088867800000004	-0.061035156	0	-0.12207031	-9.76171875	-0.37683107	0.6447998200000001	-0.061035156	0	-0.061035156	0.8362060700000001	9.69951178	1.9810547120000002	-0.061035156	0	-0.061035156	1.393676718	9.6552491	-0.7261474640000001	-0.061035156	-0.061035156	0	1539959173.097
-8.59294429	-3.5206787140000007	-3.3854980040000004	0	0.061035156	0	2.3578857820000003	-8.918335160000002	0.8625244110000001	-0.061035156	-0.061035156	-0.061035156	2.6079101440000003	9.6552491	2.8124755400000003	-0.061035156	0	-0.061035156	-9.73898912	-0.381616214	0.5849853534	-0.061035156	0	-0.061035156	0.838598642	9.686352340000001	1.975073282	-0.061035156	0	0	1.393676718	9.6552491	-0.7261474640000001	-0.061035156	-0.061035156	0	1539959173.137
-8.576196580000001	-3.50393071	-3.39746106	-0.061035156	-0.12207031	0	2.4930663940000004	-8.921923920000001	0.9139648560000001	-0.12207031	0	-0.12207031	2.6103027160000005	9.67558606	2.7993163940000003	-0.061035156	-0.061035156	-0.061035156	-9.73898912	-0.381616214	0.5849853534	-0.061035156	0	-0.061035156	0.8720947480000001	9.697119110000001	1.988232428	-0.061035156	-0.061035156	0	1.41640625	9.686352340000001	-0.693847644	-0.061035156	0	0	1539959173.177
-8.5498777	-3.5063233800000004	-3.352001996	0	0.12207031	-0.061035156	2.6019287140000005	-8.85253894	0.740502896	-0.30517578	0.12207031	0	2.6222655759999998	9.609789840000001	2.7861572480000003	-0.061035156	0	-0.061035156	-9.760522660000001	-0.3911865216	0.6017333966	-0.061035156	0	-0.061035156	0.900805661	9.67558606	1.9942138580000002	-0.061035156	-0.061035156	0	1.415209964	9.66481929	-0.7046142572	-0.061035156	0	0	1539959173.217
-8.565429712	-3.5266601440000005	-3.435742212	0	0	-0.061035156	2.396167032	-8.80588408	0.5490966754000001	-0.061035156	0.24414062	-0.061035156	2.59116214	9.65405252	2.7969239200000002	-0.061035156	0	-0.061035156	-9.76411142	-0.36845702880000003	0.5981445288	-0.061035156	0.061035156	-0.061035156	0.879272464	9.69951178	1.9918212860000002	-0.061035156	0	0	1.435546924	9.673193390000002	-0.7105957068000001	-0.061035156	0	0	1539959173.257
-8.564233426000001	-3.514697284	-3.3579834260000005	0	0.061035156	0	2.384204074	-8.758032248000001	0.6017333966	-0.12207031	-0.12207031	-0.12207031	2.592358426	9.65405252	2.8112792540000004	-0.061035156	0	-0.061035156	-9.723437500000001	-0.37084961060000005	0.5658447284000001	-0.061035156	0	-0.061035156	0.80390625	9.66481929	1.9918212860000002	-0.061035156	0	0	1.429565396	9.667211960000001	-0.693847644	-0.061035156	-0.061035156	0	1539959173.297
-8.53671875	-3.5242675720000003	-3.3807128600000005	0	0.18310547	0	2.524169928	-8.84057608	0.5813964856000001	-0.30517578	0.12207031	0.061035156	2.595947284	9.646875000000001	2.789746106	-0.061035156	-0.061035156	0	-9.744970746000002	-0.387597644	0.5467041034000001	-0.061035156	0	0	0.8194580072000001	9.689941394000002	2.026513678	-0.061035156	0	0	1.4463134979999999	9.661230432000002	-0.708203125	0	0	0	1539959173.337
-8.570214660000001	-3.561352536	-3.410620108	0.061035156	0.18310547	0	2.460766574	-8.870483426000002	0.516796875	-0.36621094	0.12207031	0.12207031	2.5803954680000003	9.6636232	2.7813721040000003	-0.061035156	0	0	-9.746167032	-0.38879393000000007	0.571826178	0	0	-0.061035156	0.9283202880000001	9.723437500000001	2.0169433900000002	-0.061035156	-0.061035156	0	1.4367432100000002	9.667211960000001	-0.7058105432	-0.061035156	-0.061035156	-0.061035156	1539959173.377
-8.571411240000002	-3.52546376	-3.4955566100000004	0	0.061035156	0.061035156	2.319604532	-8.88723143	0.47851562500000006	-0.36621094	0.12207031	0.12207031	2.537329074	9.64328624	2.805297824	0	0	-0.061035156	-9.765307608	-0.3756347644	0.57421875	-0.061035156	0	0	0.9223388580000002	9.721044928000001	1.9966064300000002	-0.061035156	0	0	1.4199951080000002	9.682763580000001	-0.693847644	-0.061035156	0	-0.061035156	1539959173.417
-8.552270468000001	-3.5135009000000004	-3.4417237400000005	0.061035156	0.061035156	0	2.24423822	-8.918335160000002	0.6268554712000001	-0.24414062	0	0.061035156	2.551684604	9.676782248	2.8232422120000003	-0.061035156	0	-0.061035156	-9.76411142	-0.3672607428	0.57421875	0	0	-0.061035156	0.8720947480000001	9.749755890000001	2.0169433900000002	-0.061035156	0	0	1.4211913940000003	9.67080072	-0.657958966	-0.061035156	-0.061035156	-0.061035156	1539959173.457
-8.55107428	-3.5087158540000005	-3.4919677520000003	0	0	0	2.2849121400000003	-8.92910144	0.7058105432	-0.36621094	-0.061035156	-0.061035156	2.5301512600000002	9.70429712	2.8627197480000004	-0.061035156	0	-0.061035156	-9.790429712	-0.36606445680000005	0.5670410144	0	0	-0.061035156	0.849365216	9.7318116	2.0671875	-0.061035156	0	0	1.4211913940000003	9.67080072	-0.657958966	-0.061035156	-0.061035156	-0.061035156	1539959173.497
-8.518774460000001	-3.4955566100000004	-3.5158935700000002	0	-0.12207031	0	2.3758300720000003	-8.95063498	0.6806884980000001	-0.24414062	0.18310547	0.061035156	2.4799072480000004	9.649267572	2.860327176	-0.061035156	0	-0.061035156	-9.76889676	-0.38400878600000005	0.538330072	0	0.061035156	-0.061035156	0.885253894	9.661230432000002	2.0253173920000003	-0.12207031	0	0	1.39606929	9.69951178	-0.6675292932	-0.061035156	0	-0.061035156	1539959173.537
-8.48647464	-3.50393071	-3.476416034	-0.061035156	0.061035156	-0.061035156	2.2813232820000002	-8.91235324	0.5120117212	-0.061035156	0.061035156	0.061035156	2.45598143	9.609789840000001	2.8471679320000005	-0.061035156	0	-0.12207031	-9.75214856	-0.3947753894	0.5144042932	0	0.061035156	-0.061035156	0.86850589	9.640893570000001	2.051635782	-0.12207031	0	0	1.3972655760000001	9.69113768	-0.657958966	-0.061035156	-0.061035156	-0.061035156	1539959173.577
-8.565429712	-3.4907714660000004	-3.563745108	0.061035156	-0.12207031	-0.061035156	2.34711911	-8.914746106	0.4330566394	0.18310547	-0.061035156	0	2.4583741	9.625341754	2.7909423920000003	-0.061035156	-0.061035156	-0.12207031	-9.733007788	-0.4091308606000001	0.5048339856	0	0	-0.061035156	0.808691394	9.668408246	2.044457968	-0.061035156	-0.061035156	0	1.4211913940000003	9.66003444	-0.6555663939999999	0	0	-0.061035156	1539959173.617
-8.50561502	-3.5302491000000003	-3.4512939300000003	0	-0.18310547	-0.061035156	2.390185504	-8.890820288	0.36965332460000005	0.18310547	-0.12207031	-0.12207031	2.5098144959999997	9.646875000000001	2.76821286	-0.061035156	0	-0.12207031	-9.756933606	-0.40554199280000003	0.5191894568000001	-0.061035156	0	-0.061035156	0.8194580072000001	9.67917482	2.0336913940000003	-0.061035156	-0.061035156	-0.061035156	1.3661621400000001	9.689941394000002	-0.6842773560000001	-0.061035156	0	-0.061035156	1539959173.657
-8.524755890000002	-3.5027344240000007	-3.408227536	0.061035156	0	-0.061035156	2.306445288	-8.865698380000001	0.25839844240000004	0.24414062	-0.18310547	-0.12207031	2.5074219240000004	9.612182608000001	2.74069838	-0.061035156	-0.061035156	-0.12207031	-9.76291484	-0.38999023560000007	0.5096191394	0	0	0	0.8278320288	9.630126800000001	2.02292482	-0.061035156	-0.061035156	-0.061035156	1.408032248	9.666015380000001	-0.6854736419999999	-0.061035156	-0.061035156	-0.061035156	1539959173.697
-8.512792932	-3.4979492800000003	-3.4536866	0	-0.061035156	-0.12207031	2.286108426	-8.797509980000001	0.265576178	0.4272461	-0.24414062	-0.18310547	2.5540771760000003	9.572705072	2.6976317900000004	0	-0.061035156	-0.12207031	-9.750951980000002	-0.364868161	0.47253417540000003	0	0	0	0.802709964	9.60739766	2.031298822	-0.061035156	-0.061035156	-0.061035156	1.4391357820000001	9.689941394000002	-0.6615478240000001	-0.061035156	0	-0.061035156	1539959173.737
-8.548681610000001	-3.5422119600000004	-3.4381347840000003	0	-0.061035156	-0.12207031	2.403344748	-8.761621106	0.5239746106000001	0.36621094	-0.12207031	-0.24414062	2.5540771760000003	9.616967752	2.6641358800000003	0	-0.061035156	-0.061035156	-9.724634080000001	-0.37443847840000005	0.44980469240000004	0.061035156	0	0	0.7608398560000001	9.661230432000002	2.0169433900000002	0	-0.061035156	-0.061035156	1.4056396760000003	9.669604532000001	-0.6651367212000001	-0.061035156	-0.061035156	-0.061035156	1539959173.777
-8.559448380000001	-3.541015576	-3.41301268	0	-0.12207031	-0.061035156	2.409326178	-8.833398560000001	0.6041259784	0.18310547	-0.061035156	-0.061035156	2.5205810700000004	9.646875000000001	2.68566893	0	-0.12207031	0	-9.749755890000001	-0.40793457460000004	0.454589856	0	0	0	0.7955322480000001	9.709082068	2.036083966	0	-0.061035156	-0.061035156	1.43435054	9.677978240000002	-0.642407248	-0.061035156	-0.061035156	-0.061035156	1539959173.817
-8.541503894	-3.535034146	-3.37473143	0	-0.061035156	-0.061035156	2.359082068	-8.883642572	0.6400146760000001	0.12207031	0.061035156	-0.12207031	2.5181884000000005	9.67080072	2.7478759000000004	0.061035156	-0.061035156	-0.061035156	-9.750951980000002	-0.40793457460000004	0.4821044928	0.061035156	0	-0.061035156	0.860131839	9.729418930000001	2.063598642	0	-0.061035156	-0.061035156	1.43435054	9.677978240000002	-0.642407248	-0.061035156	0	-0.061035156	1539959173.857
-8.54270018	-3.50991214	-3.4453125000000004	0	-0.30517578	-0.061035156	2.344726538	-8.878857428000002	0.7309326080000002	0	-0.12207031	-0.12207031	2.4751221040000004	9.668408246	2.8399902160000003	0.061035156	0	-0.061035156	-9.737792932000001	-0.40434570680000004	0.48330077880000005	0.061035156	-0.061035156	-0.061035156	0.8625244110000001	9.705493210000002	2.039672824	-0.061035156	0	-0.12207031	1.378125	9.65883786	-0.668725589	-0.061035156	-0.061035156	-0.061035156	1539959173.897
-8.42785643	-3.4417237400000005	-3.311328076	0	-0.4272461	-0.061035156	2.286108426	-8.8046875	0.6555663939999999	-0.061035156	-0.061035156	-0.061035156	2.442822284	9.640893570000001	2.902197284	0	-0.061035156	-0.061035156	-9.7318116	-0.4438232428	0.48330077880000005	0	-0.061035156	-0.061035156	0.8613281250000001	9.6636232	2.0157471040000003	-0.061035156	0	-0.12207031	1.414013678	9.599023560000001	-0.660351538	-0.061035156	-0.061035156	-0.061035156	1539959173.937
-8.411108426	-3.28022464	-3.2228027160000003	-0.061035156	0.36621094	-0.061035156	2.313623004	-8.766406250000001	0.6854736419999999	-0.061035156	-0.18310547	-0.061035156	2.4846923920000004	9.616967752	2.9225341460000003	0	0	-0.12207031	-9.689941394000002	-0.4294677716	0.5024413940000001	0	-0.061035156	-0.061035156	0.9115722840000001	9.65405252	2.013354532	-0.12207031	-0.061035156	-0.061035156	1.414013678	9.599023560000001	-0.660351538	-0.061035156	-0.061035156	-0.12207031	1539959173.977
-8.576196580000001	-3.14265126	-3.7072998200000002	0	0.30517578	-0.12207031	2.3255859620000003	-8.74367662	0.7201660340000001	-0.061035156	-0.061035156	-0.061035156	2.545703076	9.63491214	2.902197284	0	0.061035156	-0.12207031	-9.687548920000001	-0.3732421924	0.5670410144	-0.061035156	-0.12207031	-0.061035156	0.9223388580000002	9.69951178	1.915258786	-0.24414062	-0.061035156	0	1.489379892	9.535620108000002	-0.6759033540000001	-0.12207031	-0.061035156	-0.061035156	1539959174.017
-8.612085160000001	-3.31611322	-3.8388915740000003	-0.061035156	0	-0.18310547	2.255004892	-8.755639480000001	0.659155252	-0.12207031	-0.18310547	-0.061035156	2.5564697480000005	9.67558606	2.82084964	-0.061035156	0.061035156	-0.18310547	-9.8	-0.31701660340000004	0.6806884980000001	-0.061035156	-0.061035156	-0.061035156	1.0670898560000002	9.810766280000001	1.8028076080000002	-0.24414062	-0.061035156	0	1.3793212860000001	9.712670926000001	-0.86850589	-0.24414062	0	-0.12207031	1539959174.057
-8.528344748	-3.3675537140000005	-4.055419928	-0.18310547	0.12207031	-0.24414062	2.268164038	-8.7448732	0.762036142	-0.24414062	-0.18310547	0	2.593554712	9.712670926000001	2.778979532	0	0.12207031	-0.36621094	-9.8083741	-0.2129394568	0.7716064300000001	-0.18310547	-0.061035156	-0.061035156	1.2297851440000003	9.862207460000002	1.637719748	-0.30517578	-0.061035156	-0.12207031	1.3793212860000001	9.712670926000001	-0.86850589	-0.18310547	0.18310547	-0.18310547	1539959174.097
-8.607299820000001	-3.4369384000000003	-3.9597167540000004	-0.30517578	-0.5493164	-0.36621094	2.1844238220000003	-8.756836060000001	0.8182617212000002	-0.30517578	-0.18310547	0	2.69523912	9.63371556	2.7179687500000003	0	0.18310547	-0.48828125	-9.884936600000001	-0.1495361322	0.8254394568000001	-0.30517578	0.061035156	-0.061035156	1.268066394	9.80239218	1.561157248	-0.30517578	0.061035156	-0.24414062	1.412817392	9.71147464	-0.832617212	-0.12207031	0.18310547	-0.30517578	1539959174.137
-8.6001223	-3.3508057100000004	-3.8041992800000006	-0.24414062	-0.18310547	-0.36621094	2.1305908540000003	-8.68864766	0.8170653959999999	-0.4272461	-0.36621094	0	2.7885498200000005	9.682763580000001	2.6605469240000006	0.061035156	0.24414062	-0.61035156	-9.91364766	-0.014355469240000002	0.8577392572	-0.30517578	0.12207031	-0.12207031	1.2656738220000001	9.884936600000001	1.5491942900000002	-0.30517578	0.061035156	-0.24414062	1.8255371400000002	9.71745607	-0.660351538	-0.12207031	0.12207031	-0.24414062	1539959174.177
-8.693432608	-3.277832068	-3.881957968	-0.30517578	-0.6713867	-0.36621094	2.3016601440000004	-8.67788089	0.9510498200000002	-0.48828125	-0.24414062	0.061035156	2.8423827880000005	9.790429712	2.662939496	0.061035156	0.30517578	-0.6713867	-9.85502896	-0.005981445288000001	0.869702176	-0.36621094	0.24414062	-0.18310547	1.1269042932	9.935181200000002	1.6472900360000002	-0.36621094	0.36621094	-0.4272461	1.8255371400000002	9.71745607	-0.660351538	-0.12207031	0.12207031	-0.18310547	1539959174.217
-8.52236322	-3.40703125	-3.818554712	-0.30517578	-0.6713867	-0.36621094	2.3985596040000003	-8.601318390000001	0.7871582068	-0.48828125	-0.12207031	0.061035156	2.854345746	9.88134784	2.7048096040000003	0.061035156	0.30517578	-0.5493164	-9.80717752	-0.0490478534	0.794335962	-0.36621094	0.30517578	-0.30517578	0.8888427520000001	9.9710688	1.7980224640000002	-0.5493164	0.30517578	-0.48828125	1.899707068	9.734204074	-0.5909667932	-0.18310547	0.18310547	-0.18310547	1539959174.257
-8.436230432	-3.6642334260000005	-3.5984375	-0.36621094	-0.8544922	-0.24414062	2.5899658540000003	-8.552270468000001	0.5467041034000001	-0.48828125	-0.12207031	0	2.698828076	9.82990764	2.7825683900000002	0.061035156	0.18310547	-0.48828125	-9.75214856	-0.11604003600000001	0.7464843750000001	-0.36621094	0.24414062	-0.36621094	0.783569339	9.795214660000001	1.915258786	-0.5493164	0.30517578	-0.48828125	3.1199219240000007	9.43273912	-0.2524169928	-0.30517578	0.18310547	-0.12207031	1539959174.296
-8.487670926	-3.70131839	-3.178540036	-0.12207031	-1.5258789	-0.12207031	2.746679712	-8.46972644	0.3672607428	-0.5493164	-0.18310547	-0.061035156	2.5253662140000004	9.724634080000001	2.854345746	-0.061035156	0.30517578	-0.4272461	-9.719848740000002	-0.07895508180000001	0.6148925720000001	-0.36621094	0.24414062	-0.36621094	0.7225586060000001	9.62773462	2.042065396	-0.48828125	0.48828125	-0.36621094	3.1199219240000007	9.43273912	-0.2524169928	-0.18310547	0.061035156	0.30517578	1539959174.336
-8.311816394000001	-3.5673339660000005	-2.501440396	-0.36621094	-1.4038086	-0.12207031	2.767016574	-8.370434800000002	0.2643798822	-0.61035156	-0.30517578	-0.12207031	2.263378894	9.5619384	2.89741214	-0.12207031	0.24414062	-0.36621094	-9.584667932	-0.2344726538	0.5550781250000001	-0.18310547	0.36621094	-0.4272461	0.6160888580000001	9.402832068	2.3889892180000003	-0.36621094	0.6713867	-0.4272461	3.8556396760000005	9.191088760000001	0.113647464	-0.48828125	0.61035156	1.0986328	1539959174.376
-8.66352536	-3.8149658540000004	-2.191601538	-0.061035156	0.12207031	-0.18310547	2.878271466	-8.28908696	0.1363769568	-0.6713867	-0.4272461	0	1.945166034	9.35856929	2.8447753600000003	-0.12207031	-0.061035156	-0.24414062	-9.632519568000001	-0.6914550720000001	0.4605712860000001	0	0.36621094	-0.48828125	0.5885742212	9.284399460000001	2.8124755400000003	-0.36621094	0.6713867	-0.4272461	3.4907714660000004	9.91484424	-0.2572021466	-0.7324219	1.0375977	1.8310547	1539959174.416
-9.49255342	-3.762329074	-2.350707968	0.61035156	-0.6713867	-0.12207031	3.0589112400000005	-8.606103240000001	-0.0346923822	-0.61035156	-0.30517578	0.24414062	1.771704074	9.5619384	2.934497104	0.061035156	0.24414062	-0.24414062	-9.955517180000001	-1.02163089	0.5574707068000001	-0.061035156	0.5493164	-0.48828125	0.717773462	9.64208966	3.12709964	-0.30517578	0.5493164	-0.4272461	3.4907714660000004	9.91484424	-0.2572021466	-0.79345703	1.4648438	2.1972656	1539959174.456
-9.307128894	-3.289794928	-2.2621826080000003	0.36621094	-0.36621094	-0.24414062	3.261083966	-9.07504892	-0.1614990216	-0.5493164	0	0.4272461	1.5180908540000002	9.81315944	3.093603534	0.24414062	0.4272461	-0.30517578	-9.92441394	-1.146044928	0.576611322	0	0.61035156	-0.48828125	0.57421875	9.760522660000001	3.3292724640000007	-0.24414062	0.5493164	-0.48828125	3.5326415740000003	10.58955072	-0.5359375000000001	-0.48828125	1.6479492	2.5024414	1539959174.496
-9.31191394	-3.311328076	-2.2250976440000003	0.4272461	0.18310547	-0.36621094	3.325683606	-9.211425720000001	-0.30625	-0.61035156	0.061035156	0.48828125	1.294384784	9.75214856	3.210839856	0.24414062	0.36621094	-0.30517578	-9.788037140000002	-1.280029254	0.6352294928000001	0.12207031	0.4272461	-0.4272461	0.288305661	9.60261232	3.331665036	-0.24414062	0.5493164	-0.48828125	2.15571286	9.89809604	0.250024411	-0.36621094	2.0141602	2.6855469	1539959174.536
-9.12888179	-3.514697284	-2.295678714	0.5493164	-0.18310547	-0.48828125	3.3986572480000006	-9.058300720000002	-0.3505126800000001	-0.61035156	-0.12207031	0.48828125	1.111352536	9.536816394	3.313720746	0.24414062	0.12207031	-0.36621094	-9.79401857	-1.2860107820000002	0.6160888580000001	0.18310547	0.48828125	-0.36621094	0.3517089856000001	9.372924820000001	3.2539062500000004	-0.30517578	-0.30517578	-0.4272461	2.15571286	9.89809604	0.250024411	-0.18310547	1.2817383	2.4414062	1539959174.576
-8.531933606	-3.42736821	-2.00856929	0.5493164	-0.36621094	-0.36621094	3.591259784	-8.850146760000001	-0.308642572	-0.5493164	-0.24414062	0.36621094	1.0646972840000002	9.372924820000001	3.31611322	0.24414062	-0.18310547	-0.4272461	-9.69113768	-1.240551718	0.7058105432	0.4272461	0.4272461	-0.30517578	0.538330072	9.210229532000001	3.1474366000000003	-0.24414062	-0.4272461	-0.48828125	2.424877896	9.555957068	-0.1878173822	0.4272461	1.6479492	2.0141602	1539959174.616
-8.3967527	-3.15700679	-1.644897464	0.6713867	0.18310547	-0.30517578	3.818554712	-8.54748552	-0.1387695288	-0.5493164	0.18310547	0.30517578	1.138867212	9.077441394000001	3.1893066100000005	0.24414062	-0.4272461	-0.5493164	-9.496142572	-1.3769287140000002	0.6854736419999999	0.5493164	0.5493164	-0.24414062	0.7141846040000002	8.94465306	3.185717752	-0.24414062	-0.4272461	-0.48828125	2.64140625	8.487670926	-0.29069824280000006	0.91552734	-0.061035156	1.6479492	1539959174.656
-8.55466304	-2.75625	-1.9020996400000003	0.6713867	0.18310547	-0.36621094	3.749169928	-8.31301268	0.02153320288	-0.48828125	0.5493164	0.30517578	1.337451178	8.85373552	3.1055663940000002	0.4272461	-0.4272461	-0.61035156	-9.46264676	-1.6712158540000002	0.679492212	0.5493164	0.6713867	-0.18310547	0.9295165740000001	8.83100589	3.302954074	-0.18310547	-0.4272461	-0.79345703	2.64140625	8.487670926	-0.29069824280000006	0.8544922	-0.061035156	0.91552734	1539959174.696
-8.758032248000001	-2.593554712	-1.990625	0.6713867	0.18310547	-0.36621094	3.6546630400000004	-8.451782248	0.06459961060000001	-0.30517578	0.61035156	0.36621094	1.4391357820000001	8.850146760000001	3.129492212	0.5493164	-0.36621094	-0.6713867	-9.37890625	-1.8985107820000002	0.6723144568000001	0.48828125	0.7324219	-0.061035156	0.9582275360000001	8.81665036	3.3065429320000006	-0.12207031	-0.4272461	-0.8544922	3.052929712	8.072558606000001	-0.41271972840000004	1.0986328	0.24414062	0.5493164	1539959174.736
-8.685058606	-2.569628894	-2.0169433900000002	0.36621094	0.61035156	-0.61035156	3.6714112400000003	-8.72692842	0.01076660144	-0.061035156	0.61035156	0.30517578	1.5563721040000003	8.8214357	3.17495108	0.6713867	-0.4272461	-0.6713867	-9.374121106	-2.044457968	0.6627441100000001	0.30517578	0.79345703	0.061035156	0.9426757788	8.76760234	3.285009784	-0.12207031	-0.4272461	-0.8544922	3.5601562500000004	7.98044429	-0.3229980432	1.3427734	0.12207031	0.30517578	1539959174.776
-8.948242212	-2.749072284	-2.332763678	0	1.0986328	-0.6713867	3.5087158540000005	-9.12648912	-0.0490478534	0.18310547	0.36621094	0.061035156	1.7860596040000003	8.89680162	3.23955072	0.79345703	-0.48828125	-0.6713867	-9.414794928000001	-2.0121582460000003	0.663940396	0.18310547	0.7324219	0.36621094	0.98334964	8.839379892	3.1869139400000006	0.24414062	-0.6713867	-0.91552734	4.008764676	8.193384080000001	0.19499511780000003	1.7700195	-0.12207031	0.36621094	1539959174.816
-9.45666484	-3.0206298920000005	-2.4751221040000004	-0.12207031	-0.12207031	-0.7324219	3.40703125	-9.42915036	-0.1256103534	0.36621094	0.061035156	-0.12207031	2.0576172120000003	9.04992662	3.269457968	0.79345703	-0.48828125	-0.5493164	-9.41120607	-1.830322284	0.6316406250000001	0.24414062	0.61035156	0.48828125	0.9510498200000002	8.9661866	3.092407248	0.24414062	-0.5493164	-0.8544922	3.7204589660000003	8.35129393	0.5634521466	1.5258789	-0.9765625	0.36621094	1539959174.856
-9.402832068	-3.1869139400000006	-1.949951178	0.061035156	-0.5493164	-0.6713867	3.2503173920000004	-9.290380890000002	-0.037084961060000005	0.5493164	0	-0.24414062	2.2382567900000003	9.12648912	3.2048584260000004	0.79345703	-0.5493164	-0.36621094	-9.482983426	-1.6437011780000002	0.6077148560000001	0.24414062	0.6713867	0.61035156	0.9474609620000001	9.021215560000002	3.057714856	0.24414062	-0.5493164	-0.8544922	8.01035144	8.421875	0.0813476538	1.5869141	-1.159668	0.24414062	1539959174.897
-9.719848740000002	-3.6773925720000005	-1.9894287140000002	-0.18310547	0.48828125	-0.8544922	3.07805162	-8.963793930000001	0.11843261780000001	0.5493164	0	-0.24414062	2.363867212	9.21860324	3.1103514400000005	0.8544922	-0.7324219	-0.12207031	-9.681567392	-1.7752929320000002	0.29069824280000006	0.24414062	0.79345703	0.7324219	0.811083966	9.231762680000001	3.1486327880000005	0.61035156	-0.30517578	-0.91552734	8.01035144	8.421875	0.0813476538	0.91552734	0.30517578	-0.24414062	1539959174.937
-9.575097840000002	-3.9034912140000007	-2.6605469240000006	0.061035156	-1.4038086	-0.36621094	2.8854492800000004	-9.383691394000001	-0.07177734424	0.5493164	0.4272461	0	2.471533246	9.94355432	3.0983885800000004	0.91552734	-0.48828125	0.12207031	-10.091894960000001	-1.6460937500000001	0.026318359620000002	-0.12207031	0.79345703	0.91552734	0.4521972644	9.919628600000001	2.9990966460000004	0.61035156	-0.18310547	-0.6713867	7.4600586060000005	8.628832968000001	0.5048339856	-0.12207031	-0.061035156	-0.79345703	1539959174.976
-9.19946286	-5.1081542540000004	-2.215527356	-1.0375977	1.8310547	-0.4272461	2.6844726440000004	-10.1660643	-0.06340332068	0.6713867	0.5493164	0.30517578	2.516992212	10.69003894	2.996704074	0.9765625	-0.24414062	0.36621094	-10.05959514	-1.355395468	-0.36367187500000003	0.18310547	0.48828125	0.8544922	0.270361322	10.630224640000002	3.12351088	0.61035156	-0.18310547	-0.6713867	6.2374510800000005	9.500927520000001	-0.8374023560000001	-0.48828125	-2.2583008	-1.953125	1539959175.016
-9.8083741	-5.42995607	-2.7658202880000005	0.48828125	0.12207031	0.12207031	2.268164038	-10.523754500000003	-0.248828125	0.6713867	0.5493164	0.30517578	2.633032248	11.5094973	2.7825683900000002	0.9765625	0.12207031	0.6713867	-11.4078125	-1.3386474640000001	-0.840991214	-0.18310547	0.4272461	0.9765625	-0.07177734424	11.399438400000001	2.7646241	0.8544922	0.4272461	-0.18310547	6.2374510800000005	9.500927520000001	-0.8374023560000001	0.12207031	0.36621094	-0.7324219	1539959175.056
-8.679076980000001	-4.62006839	-3.2682617800000004	-0.4272461	0.9765625	-0.30517578	1.6783935700000001	-10.727124100000001	-0.5490966754000001	0.7324219	-0.24414062	0.061035156	2.895019568	12.398339660000001	2.537329074	0.79345703	0.9765625	0.6713867	-11.34680162	-0.758447284	-1.526464856	-0.48828125	0.24414062	0.9765625	-0.3971679712	12.01911592	2.4595702880000005	0.8544922	0.4272461	-0.18310547	4.88803714	10.380200180000001	-1.756152356	-1.2817383	-0.48828125	-0.9765625	1539959175.096
-7.8153564300000005	-4.786352536	-3.325683606	-0.6713867	2.1972656	-0.24414062	1.32788089	-10.272534440000001	-0.1866210962	0.8544922	-0.24414062	0.12207031	2.930908246	11.86240216	2.3172119600000003	0.4272461	1.7089844	1.0375977	-10.05959514	-0.32658691100000004	-1.9738769960000002	-0.79345703	0.24414062	0.79345703	-1.1699707068	11.014233720000002	2.051635782	0.8544922	0.9765625	0.12207031	0.8577392572	10.20434604	-1.143652356	-1.8310547	-0.36621094	-1.8920898	1539959175.136
-7.3595702880000005	-5.2229982	-3.696533246	-0.24414062	0.61035156	0.24414062	0.994116214	-8.45896016	0.2069580072	0.8544922	-0.24414062	0.12207031	2.5875733800000003	10.58476538	1.8351074280000002	0	1.5258789	1.4648438	-9.24372554	0.48569336060000007	-2.5181884000000005	-1.0986328	-0.36621094	0.61035156	-1.564746106	9.79880342	1.240551718	0.18310547	1.159668	0.91552734	1.51330571	9.479394568	-1.427172824	-0.30517578	-1.2817383	-2.5634766	1539959175.176
-7.71367212	-4.3162110600000005	-4.2791259	-1.2817383	0.12207031	0.30517578	0.718969748	-7.850048920000001	0.3505126800000001	0.4272461	-0.18310547	0.061035156	2.32319339	10.418481920000001	1.431957968	-0.48828125	1.159668	1.5869141	-9.021215560000002	1.284814496	-2.07915036	-0.61035156	-0.79345703	0.30517578	-1.546801718	9.8334964	0.783569339	-0.12207031	1.159668	1.4648438	3.15700679	9.38847644	-1.6185790740000001	0.061035156	0.061035156	-2.8076172	1539959175.216
-8.1239991	-3.9597167540000004	-4.33176268	-1.0375977	0	0.48828125	0.5239746106000001	-8.19816893	0.7512695288	0	-0.12207031	0.18310547	2.3243896760000005	10.64338408	1.152026358	-0.7324219	0.91552734	1.4648438	-9.026000900000001	1.0180419928000002	-1.623364218	-0.48828125	-0.91552734	0.061035156	-1.1903076080000001	10.19836412	0.876879892	-0.12207031	1.159668	1.4648438	2.5050292540000005	9.102563400000001	-1.524072284	0.12207031	-0.30517578	-2.6855469	1539959175.256
-7.476806610000001	-3.926220746	-3.343627896	-0.61035156	-0.4272461	0.5493164	0.34094239200000004	-8.297461060000002	0.9821533540000001	-0.12207031	-0.8544922	0.36621094	2.39138179	10.13017572	1.0120605432	-0.61035156	0.48828125	1.3427734	-9.118115020000001	0.5550781250000001	-1.081445288	-0.8544922	-0.7324219	-0.12207031	-0.534741214	9.90766574	1.2716552520000002	0.30517578	0.30517578	0.9765625	2.191601538	9.35976538	-1.314721646	-0.24414062	-1.0986328	-2.5634766	1539959175.296
-7.113134980000001	-3.593652356	-3.208447284	-0.61035156	0.7324219	0.24414062	1.1484375	-7.6646241	0.8206542932	-0.061035156	-0.6713867	0.6713867	2.6581542540000003	9.444701980000001	1.0802490020000002	-0.4272461	0.6713867	1.3427734	-8.769995108000002	0.7381103240000001	-0.7811767572	-0.91552734	-0.91552734	-0.36621094	0.053833007200000005	9.33942842	1.3482177520000003	0.30517578	0.30517578	0.9765625	2.496655252	9.195874100000001	-1.046752896	-0.12207031	-0.4272461	-2.2583008	1539959175.336
-7.726831070000001	-3.387890576	-4.0602050720000005	-0.12207031	0.61035156	0.061035156	1.6269530760000002	-7.255493210000001	0.5969482428	0.18310547	-0.12207031	0.4272461	2.76223143	9.195874100000001	1.29558107	-0.48828125	1.2207031	1.2207031	-8.750854532	1.0072753600000002	-0.44980469240000004	-0.91552734	-0.79345703	-0.4272461	0.08493652160000001	9.12648912	1.144848642	-0.18310547	0.7324219	0.8544922	2.6150878600000005	8.9494384	-0.9905273560000001	0.36621094	0.24414062	-2.2583008	1539959175.376
-7.449292032000001	-3.434545926	-4.536328076	-0.12207031	-0.9765625	0	1.8410888580000002	-7.39067392	0.7201660340000001	0.4272461	0	0.12207031	2.566040036	9.19946286	1.4582763580000002	-0.5493164	1.2817383	0.91552734	-8.93029802	1.0264160340000001	-0.0095703125	-0.79345703	-0.6713867	-0.48828125	0.061010742800000003	9.181518570000001	0.931909146	-0.79345703	0.6713867	0.91552734	1.833911142	9.195874100000001	-0.9031982428000002	0.18310547	0.48828125	-2.2583008	1539959175.416
-6.97915036	-3.6367187500000004	-4.29946286	-0.36621094	0.24414062	-0.12207031	1.7824707460000002	-7.4600586060000005	0.6280517572	0.4272461	0	0.12207031	2.350707968	9.09060054	1.5491942900000002	-0.6713867	0.7324219	0.4272461	-8.953027160000001	1.008471646	0.32539062500000004	-0.79345703	-0.4272461	-0.61035156	0.061010742800000003	9.181518570000001	0.931909146	-0.79345703	0.6713867	0.91552734	0.984545926	9.169555710000001	-1.06589357	0.6713867	0.4272461	-2.2583008	1539959175.456
-7.8967040740000005	-3.9322021760000005	-3.849658246	-0.24414062	-0.91552734	0	2.239453076	-7.266259980000001	0.6519775360000001	-0.24414062	-1.8920898	-0.18310547	2.3925780760000004	8.88723143	1.662841754	-0.79345703	0.36621094	-0.061035156	-8.752050720000002	1.320703076	0.4426269568000001	-0.79345703	-0.4272461	-0.61035156	0.42229003600000004	9.08342302	0.8565429712000001	-0.7324219	0.30517578	0.61035156	0.32060547120000005	9.273632788	-1.166381839	0.61035156	0	-2.1972656	1539959175.496
-8.7030027	-3.220410144	-4.067382788000001	0.61035156	-2.1362305	0.36621094	2.798120108	-7.17055661	0.8948242212000002	-0.91552734	-1.2817383	-0.061035156	2.4930663940000004	9.254492212	1.756152356	-0.9765625	0.18310547	-0.5493164	-9.03317842	1.6317382200000001	0.49645996400000003	-0.12207031	-0.5493164	-0.7324219	0.40434570680000004	9.45786142	0.9881347840000001	-0.91552734	0.4272461	0.48828125	0.5754150360000001	9.24492212	-0.65676268	0.48828125	-0.12207031	-2.0141602	1539959175.536
-8.604907248	-2.433251996	-3.741992212	-0.12207031	-1.4038086	0.48828125	3.029003894	-7.491162140000001	0.9175537140000001	-0.91552734	-1.2817383	-0.061035156	2.537329074	9.95192842	1.6724121400000003	-0.9765625	-0.12207031	-0.91552734	-9.61936052	0.6914550720000001	0.657958966	0.30517578	-0.36621094	-0.9765625	0.48330077880000005	10.339526260000001	1.7489746400000001	-0.91552734	0.4272461	0.48828125	1.3075439300000002	9.460253894000001	-0.424682608	0.12207031	-0.24414062	-1.8920898	1539959175.576
-9.048730432000001	-3.185717752	-4.6990235600000005	-0.7324219	0.6713867	0.30517578	3.277832068	-8.565429712	0.6914550720000001	-1.3427734	-0.5493164	0.5493164	2.6605469240000006	11.167358720000001	1.77290036	-0.48828125	-0.18310547	-1.2817383	-10.71755342	-0.12202148560000001	0.6854736419999999	0.061035156	-0.6713867	-1.4038086	1.156811502	11.927001800000001	2.5720214660000003	-0.6713867	-0.12207031	0.12207031	1.6472900360000002	9.447094748	-1.040771466	-0.4272461	0	-1.7089844	1539959175.616
-10.922119600000002	-5.689550720000001	-6.7028076080000005	-2.8076172	2.5024414	-0.36621094	3.6295410340000003	-10.96279254	0.4761230432	-1.3427734	-0.5493164	0.5493164	2.8579346040000004	12.57778354	2.16767572	0.12207031	0.79345703	-1.7089844	-12.30861772	-0.793139676	0.3828125	-0.12207031	-1.0986328	-1.3427734	1.588671924	13.257275360000001	3.12351088	-1.159668	-0.30517578	-0.5493164	1.5707275360000001	10.11940944	-1.9930175720000003	-0.6713867	-0.36621094	-1.2207031	1539959175.656
-12.077734620000001	-7.251904254	-5.957519568	0.9765625	-3.6621094	0.8544922	3.9417724640000005	-13.851830580000001	-0.1315917932	-0.61035156	-0.6713867	0.48828125	2.7502685700000002	13.391259980000001	2.51459964	0.36621094	1.7089844	-2.0751953	-14.905761780000002	-2.0528320680000003	0.2643798822	-0.4272461	0.18310547	-1.2207031	0.9510498200000002	13.10415036	3.631933606	-1.159668	-0.30517578	-0.5493164	2.6103027160000005	11.487963760000001	-1.435546924	-1.3427734	-0.79345703	-0.30517578	1539959175.696
-8.37641574	-6.486279254	-2.14973143	1.953125	-7.1411133	0.48828125	4.21452626	-14.128173920000002	-0.2428466754	0	-0.61035156	-0.6713867	2.384204074	11.554955580000001	2.489477536	0.36621094	1.7089844	-2.0751953	-12.51557608	-1.4223876800000002	-0.6735107428000001	-0.8544922	0.91552734	-1.0986328	-1.293188498	10.2928714	3.66303714	-0.79345703	0.5493164	-0.91552734	4.730126996	12.972558900000001	0.6914550720000001	-2.6245117	-0.24414062	2.0751953	1539959175.736
-5.482592752	-4.774389676	-0.17944336060000002	-0.61035156	3.6010742	0.48828125	4.182226440000001	-11.109936600000001	0.8613281250000001	0	-0.61035156	-0.6713867	1.717871106	9.368139480000002	2.0145507200000004	-0.36621094	0	-0.24414062	-9.563134980000001	-0.00837402356	-2.24423822	0.18310547	0.24414062	-0.36621094	-3.1845214660000005	7.47082518	3.4429199280000002	-0.79345703	0.8544922	0.18310547	5.8271241	11.704491820000001	1.412817392	-3.2958984	0.4272461	4.638672	1539959175.776
-8.39555661	-3.1905028960000004	-2.34113768	-0.7324219	3.6010742	0.79345703	3.7635253600000005	-9.61936052	1.451098642	-0.48828125	2.380371	-3.1738281	0.9211425720000002	8.61447734	1.50732428	-1.2207031	-1.8310547	0.91552734	-8.372826980000001	-0.9582275360000001	-2.410522464	1.0375977	-0.24414062	-0.061035156	-3.8508545320000005	6.964794928000001	3.55058606	-0.79345703	0.8544922	0.18310547	3.4776123200000004	11.33005342	-1.522875998	-1.3427734	1.6479492	4.9438477	1539959175.816
-9.087011780000001	-3.867602536	-3.6307373200000006	0	-2.1972656	0.48828125	2.588769568	-9.3573732	0.7524658540000001	-0.48828125	2.380371	-3.1738281	0.424682608	9.139648560000001	1.296777356	-1.2207031	-1.8310547	0.91552734	-8.311816394000001	-1.7752929320000002	-1.8781738220000002	0.79345703	-0.79345703	0.12207031	-1.9702880400000002	8.370434800000002	3.402246106	0.061035156	-0.5493164	0.7324219	0.2260986322	12.010741820000002	-1.6496826080000002	-1.0375977	1.2817383	5.493164	1539959175.856
-7.3212889400000005	-4.31979982	-1.58388678	0.6713867	-3.0517578	0.8544922	1.6125976440000003	-9.145629892	-0.20217285340000002	1.8920898	0	-2.9907227	0.707006839	9.026000900000001	1.5156982820000002	-0.6713867	-2.6245117	0.79345703	-8.570214660000001	-2.039672824	-1.18671875	0.6713867	-0.6713867	0.12207031	0.26318359620000004	8.83698732	3.62475589	0.5493164	-1.3427734	0.5493164	-0.48808594240000003	10.776172120000002	-1.1173339660000001	-0.24414062	-0.12207031	5.6762695	1539959175.896
-6.095092752000001	-3.5194824280000003	-1.33386232	-0.6713867	2.0141602	0.7324219	1.4929687500000002	-8.334545926	-0.5861816394	1.6479492	-1.7089844	-2.8686523	1.5121094240000001	8.39316394	1.899707068	0.061035156	-0.30517578	0.36621094	-8.58815944	-2.2645751800000005	-0.5778076080000001	0.48828125	-0.79345703	0	1.1879150360000001	8.463745108000001	3.869995108	0.5493164	-1.3427734	0.5493164	0.2954833966	9.92321736	-1.57551268	0.4272461	-0.30517578	5.554199	1539959175.936
-7.75075679	-3.1474366000000003	-2.135375998	-0.4272461	1.7089844	0.36621094	2.1102538940000004	-7.78903804	-0.9462646760000001	1.6479492	-1.7089844	-2.8686523	1.66044928	8.025903060000001	2.38540036	0.36621094	1.4648438	0.18310547	-8.76401358	-2.205957068	-0.019140625	0.18310547	-0.5493164	0.18310547	0.925927716	7.9601074280000015	3.505126996	0.18310547	-0.48828125	0.30517578	0.5084228534	8.502026260000001	0.3971679712	1.4648438	0.79345703	4.5166016	1539959175.976
-7.793823380000001	-3.1390625	-2.1341797120000003	0.7324219	-1.7700195	0.12207031	2.6605469240000006	-7.54858426	-1.465454074	0.6713867	-0.18310547	-2.2583008	1.2058593750000002	7.909863220000001	2.78017572	0.24414062	0.91552734	0.12207031	-8.65874002	-1.8793701080000003	0.3229980432	0.061035156	-0.4272461	0.48828125	0.501245108	7.594042932000001	2.9727783540000003	-0.18310547	-0.48828125	0.30517578	0.5084228534	8.502026260000001	0.3971679712	2.1362305	2.746582	3.1738281	1539959176.016
-6.83200679	-2.6916503600000006	-1.113745108	-0.12207031	0.8544922	0.061035156	2.47871106	-7.36794429	-1.808789038	0.6713867	-0.12207031	-1.8310547	1.003686502	7.7399900200000005	2.698828076	0	-0.91552734	-0.061035156	-8.548681610000001	-1.73701178	0.4426269568000001	0.061035156	-0.18310547	0.5493164	0.6089111420000001	7.47441394	2.8411866	0	-0.61035156	0.061035156	-0.46774902160000004	8.406323380000002	-0.7464843750000001	1.8920898	2.2583008	1.8310547	1539959176.056
-7.7495607	-1.983447284	-1.5527832460000002	-0.24414062	1.2817383	0.24414062	2.368652356	-6.951635880000001	-1.7346191100000001	0.6713867	-0.12207031	-1.8310547	1.685571286	7.84047824	2.5421141200000004	0.12207031	-1.4038086	-0.12207031	-8.70898462	-1.7980224640000002	0.660351538	0.12207031	0	0.61035156	1.0419677520000001	7.82731929	3.08881839	0.48828125	-0.61035156	-0.061035156	-2.05522464	6.63222644	0.06459961060000001	2.1362305	-0.5493164	1.0375977	1539959176.096
-8.5151857	-1.4798096040000002	-2.9990966460000004	-0.9765625	1.2207031	0	2.528955072	-6.9097653800000005	-1.356591754	0.5493164	-0.4272461	-1.4648438	2.383007788	8.1670652	2.57680661	0.48828125	-0.61035156	-0.061035156	-8.425463760000001	-2.000195288	0.8756836060000002	0	-0.12207031	0.6713867	1.3661621400000001	8.269946580000001	3.428564496	0.6713867	-0.5493164	-0.18310547	-2.05522464	6.63222644	0.06459961060000001	2.9296875	-3.0517578	0.30517578	1539959176.136
-8.72333966	-2.331567392	-2.636621106	-0.061035156	1.4038086	-0.18310547	2.7909423920000003	-7.180126800000001	-0.5957519568	0.4272461	0.36621094	0.48828125	2.78017572	8.2771241	2.834008786	0.79345703	0.36621094	0.12207031	-8.43503444	-2.191601538	0.6818847840000001	-0.18310547	-0.18310547	0.79345703	1.332666034	8.23764676	3.172558606	0.6713867	-0.61035156	-0.30517578	0.03229980432	8.073754892	-0.4067382788	1.7089844	-4.333496	-0.61035156	1539959176.176
-9.920825180000001	-2.3925780760000004	-2.495458966	-0.8544922	1.5258789	0.24414062	2.7311278960000003	-7.5796875	-0.531152356	0.30517578	0.12207031	1.2817383	2.7000244600000003	8.496044928000002	2.9955077880000003	0.6713867	0.4272461	0.18310547	-8.972167932000001	-1.665234424	0.48808594240000003	-0.48828125	0	1.0986328	0.8744873200000001	8.364452880000002	2.76821286	0.61035156	-0.7324219	-0.24414062	15.3388179	9.49255342	-1.6712158540000002	0.61035156	-4.1503906	0.48828125	1539959176.216
-13.6795652	-4.87128894	-6.63222644	-0.9765625	0.18310547	-1.0986328	3.0864257200000003	-8.595336960000001	-0.48808594240000003	0.30517578	0.36621094	2.0751953	2.54689946	10.070361420000001	2.93569339	0.4272461	-0.48828125	0.18310547	-9.69233426	-0.647192392	0.5778076080000001	-0.30517578	-0.8544922	1.5869141	0.439038089	10.314403960000002	2.27294928	1.2207031	-0.5493164	0.30517578	15.3388179	9.49255342	-1.6712158540000002	0.5493164	1.6479492	0.79345703	1539959176.256
-11.40900908	-7.719653060000001	-4.794726440000001	1.2207031	-5.2490234	-0.12207031	3.158203076	-10.538110520000002	-0.132788089	0	1.159668	2.9296875	2.628247104	12.874462860000001	2.60910643	0.24414062	-1.2207031	0.061035156	-13.241723740000001	0.22490234620000002	0.5610595746000001	0.24414062	-0.79345703	1.4038086	0.7416992212000001	13.10295378	1.516894568	1.2207031	-0.5493164	0.30517578	3.170166034	9.43513179	-2.67370607	-1.5258789	0.48828125	-2.1972656	1539959176.296
-6.570019568	-5.45148912	-1.1508300720000002	0.7324219	1.159668	0.91552734	3.3005616	-11.013037140000002	0.2954833966	-0.5493164	0.9765625	3.4179688	3.0541259000000003	13.916431200000002	1.982250998	0.061035156	-1.0375977	-0.12207031	-13.2704348	0.27155761780000004	0.1268066394	0.12207031	1.6479492	0.4272461	1.0120605432	14.00495558	2.251416034	1.2817383	-0.24414062	-0.061035156	-0.8840576080000001	11.076440200000002	0.5802001800000001	0.12207031	3.4179688	0.6713867	1539959176.336
-8.24482428	-4.30783696	-5.126098740000001	-0.7324219	2.319336	-0.9765625	4.08413089	-9.76291484	1.046752896	-0.5493164	0.9765625	3.4179688	3.773095746	12.7428714	1.7980224640000002	0.61035156	1.159668	0.36621094	-11.254687500000001	0.4354492212	-1.1639892572000001	-0.7324219	0.7324219	0.4272461	-0.24643554320000002	12.6495607	2.548095746	0.12207031	1.953125	-0.36621094	-0.8840576080000001	11.076440200000002	0.5802001800000001	-3.6621094	1.0986328	-0.79345703	1539959176.376
-8.769995108000002	-5.46345198	-5.853442392	0.61035156	-1.2817383	-0.061035156	4.2875000000000005	-9.283202880000001	1.300366214	-1.0375977	3.2348633	1.8920898	3.2814209260000005	12.24521466	1.6927490020000002	0.4272461	2.6245117	1.0986328	-10.97116664	0.9043945288	-1.6161865020000004	-0.30517578	0.4272461	0	-1.6724121400000003	11.562134080000002	1.6592528960000001	0.12207031	1.953125	-0.36621094	-0.6304443390000001	8.865698380000001	-3.048144568	0.91552734	-3.90625	-1.3427734	1539959176.416
-7.69572734	-4.236059604	-4.117626996	-0.9765625	0.48828125	-0.12207031	2.834008786	-9.918433	0.657958966	-1.0375977	3.2348633	1.8920898	3.2814209260000005	12.24521466	1.6927490020000002	0.4272461	2.6245117	1.0986328	-10.89580072	0.5526855432	-1.23696286	-0.36621094	0.61035156	-0.18310547	-1.6724121400000003	11.562134080000002	1.6592528960000001	-1.0986328	1.4648438	0.36621094	2.75625	10.66970198	-2.173657248	-0.6713867	-0.7324219	-1.8310547	1539959176.456
-7.725634980000001	-4.218115216	-3.2945800720000005	0.24414062	0.36621094	-0.30517578	1.9774658540000003	-10.157690200000001	0.41271972840000004	0.48828125	-2.5024414	-1.6479492	1.4020507200000003	10.28330072	1.02163089	-0.48828125	-0.91552734	0.91552734	-9.712670926000001	0.6268554712000001	-1.1771484620000001	-0.5493164	0.24414062	0.18310547	-1.166381839	9.82033696	1.1125488220000002	0.061035156	-0.36621094	0	1.7083007200000002	9.98303264	-1.4044433900000002	-0.4272461	-0.48828125	-2.1972656	1539959176.496
-7.609594748	-3.8125733800000003	-3.8089844240000006	0.61035156	0.36621094	-0.30517578	2.616284146	-8.6766848	0.8433837860000001	-0.12207031	-2.6855469	-1.7700195	1.8626221040000002	8.9661866	0.8362060700000001	-0.12207031	-1.4648438	0.5493164	-9.299951080000001	0.94506839	-1.2058593750000002	-0.30517578	0.12207031	-0.061035156	-0.61848143	8.802294928000002	1.1962890380000002	0.061035156	-0.36621094	0	1.168774411	9.54160144	-2.1030761780000002	-0.36621094	-1.7089844	-2.0751953	1539959176.536
-7.20405252	-3.428564496	-3.9441650360000002	0	-0.5493164	-0.4272461	3.1821288940000003	-7.503125000000001	1.0455566100000002	-0.12207031	-2.6855469	-1.7700195	2.446411142	8.682665740000001	0.6723144568000001	-0.30517578	-0.30517578	0.30517578	-8.89321286	1.129296875	-1.03359375	-0.18310547	0.30517578	-0.061035156	-0.7046142572	8.503222840000001	1.1855224640000002	-0.061035156	0.24414062	0.061035156	2.8962158540000003	8.749658246000001	-1.3613769960000002	-0.36621094	-1.0375977	-2.319336	1539959176.576
-6.74467752	-3.593652356	-3.6486816100000006	0.18310547	0.9765625	-0.79345703	2.65935054	-7.027001800000001	0.8948242212000002	-0.61035156	1.0986328	-0.91552734	2.3674560700000002	8.70898462	0.5802001800000001	-0.30517578	0.24414062	0.12207031	-8.65036592	0.98334964	-0.916357428	-0.061035156	0.4272461	-0.18310547	-0.702221646	8.64558107	1.27763678	-0.24414062	0.4272461	0.12207031	2.8962158540000003	8.749658246000001	-1.3613769960000002	0	-0.061035156	-2.2583008	1539959176.616
-7.373925720000001	-4.153515576	-3.96330571	0.6713867	0.36621094	-0.61035156	2.15571286	-6.96599092	0.5897705072	-0.61035156	1.0986328	-0.91552734	2.1892089660000003	8.9410643	0.643603534	-0.18310547	-0.12207031	-0.061035156	-8.793920926	1.0886230432000001	-0.7716064300000001	-0.12207031	0.5493164	-0.24414062	-0.6974365020000001	9.034375	1.181933606	-0.18310547	0.36621094	-0.12207031	2.8639160340000003	8.890820288	-1.062304712	0.061035156	0.24414062	-2.0141602	1539959176.656
-8.004370108000002	-4.22648912	-4.059008786	0.8544922	-0.4272461	0.061035156	2.56245108	-7.3667482	0.5084228534	-0.8544922	-0.30517578	-0.6713867	2.3028564300000003	9.42915036	0.84816893	-0.12207031	-0.48828125	-0.4272461	-8.846557608000001	1.355395468	-0.735717752	-0.061035156	0.6713867	-0.18310547	-0.740502896	9.538012680000001	1.102978534	-0.30517578	0.18310547	-0.24414062	2.3806152160000003	9.024804712	-0.88645018	-0.18310547	0.24414062	-1.7700195	1539959176.696
-8.290283246000001	-3.6738037140000004	-4.0338867800000004	0.8544922	-1.4648438	0.36621094	3.282617212	-7.7459719400000004	0.5634521466	-1.0375977	-0.061035156	-0.6713867	2.7167724640000004	9.939965560000001	1.222607428	-0.24414062	-0.24414062	-0.6713867	-8.712573380000002	1.655664038	-0.8589355432	0.18310547	0.36621094	-0.30517578	-0.8828613220000001	9.85502896	1.1962890380000002	-0.36621094	-0.12207031	-0.18310547	2.568432608	9.108544928	-0.5861816394	-0.36621094	-0.79345703	-1.2207031	1539959176.736
-8.35129393	-2.9129637600000002	-3.487182608	0.18310547	-1.2817383	0.5493164	3.9597167540000004	-7.930200180000001	0.7010253600000002	-1.0986328	0.7324219	-0.8544922	2.9524413940000005	10.145727340000002	1.503735324	-0.48828125	0	-0.7324219	-8.75922824	1.3266846040000002	-0.90678714	0.7324219	0.061035156	-0.5493164	-1.000097644	9.9698732	1.425976538	-0.48828125	-0.12207031	-0.12207031	2.9368896760000003	8.96499002	-0.6400146760000001	-0.8544922	-0.48828125	-0.79345703	1539959176.776
-8.40273462	-3.1821288940000003	-3.7288329680000003	0.12207031	0.061035156	0.6713867	4.103271466000001	-7.869189300000001	0.8876464660000001	-1.0986328	0.4272461	-1.2817383	2.89741214	10.465136780000002	1.605419928	-0.6713867	-0.24414062	-0.61035156	-8.957812500000001	0.6675292932	-1.118530252	1.0375977	-0.36621094	-1.0375977	-0.717773462	10.469922120000001	1.7812744600000001	-0.61035156	-0.48828125	0	2.7550537140000007	8.60371106	-1.12211911	-0.4272461	0.061035156	-0.8544922	1539959176.816
-8.5666259	-3.927417032	-4.580590854	-0.36621094	-1.2207031	0.30517578	4.3640625	-8.38239766	0.613696286	-1.0986328	0.4272461	-1.2817383	2.8818603240000003	11.1446286	1.8614257200000002	-0.5493164	-0.5493164	-0.6713867	-10.034472840000001	-0.0992919928	-0.7608398560000001	0.9765625	-0.7324219	-1.2207031	-0.1866210962	11.163769960000002	2.1892089660000003	-0.7324219	-0.8544922	0.061035156	2.595947284	8.774780252000001	-1.315917932	-0.061035156	0.91552734	-1.0986328	1539959176.856
-8.58098143	-5.465844748	-3.5158935700000002	-0.36621094	-1.8920898	0.24414062	4.3640625	-8.38239766	0.613696286	-0.7324219	-0.30517578	-1.5869141	2.89382338	11.065673920000002	2.0671875	-0.4272461	-0.61035156	-0.6713867	-11.12070288	-0.79194339	-0.6926513580000001	0.91552734	-0.7324219	-1.0986328	0.48808594240000003	10.98073732	2.5421141200000004	-0.7324219	-1.4648438	0	2.336352536	9.58227536	-1.21901857	-0.36621094	0.30517578	-1.0375977	1539959176.896
-8.49125998	-6.383398560000001	-2.06120607	0.9765625	0.18310547	0.7324219	4.885644568	-9.46264676	0.1303955072	-0.7324219	-0.30517578	-1.5869141	3.01464856	10.33713408	2.269360324	-0.30517578	-0.61035156	-0.61035156	-11.630322480000002	-1.294384784	-0.9713867212000001	0.30517578	0.061035156	-0.9765625	0.855346646	10.218701079999999	3.0313964660000003	-0.6713867	-1.4038086	-0.36621094	4.460961960000001	9.76411142	0.1614990216	-0.79345703	-0.061035156	0.36621094	1539959176.936
-8.84177266	-5.25888678	-2.295678714	1.2207031	-0.8544922	0.4272461	5.66442842	-9.688745108	-1.020434604	-0.12207031	-1.4038086	-2.5024414	3.289794928	9.91484424	2.6940429320000003	-0.48828125	-0.12207031	-0.18310547	-10.722338760000001	-0.8421875000000001	-1.349414038	0.30517578	0.30517578	-0.6713867	-0.21533202880000002	9.310717752	3.2658691100000006	-0.4272461	-0.24414062	-0.5493164	5.918042032000001	11.13984424	1.8075927520000004	-0.91552734	-0.4272461	2.6855469	1539959176.976
-9.011645468000001	-3.8604248200000004	-1.8506591460000001	0.48828125	-1.159668	-0.061035156	6.364257788000001	-9.152807608000002	-0.8840576080000001	-0.48828125	0.61035156	-2.6245117	3.243139676	9.70310054	2.87109375	-1.0375977	-0.6713867	0.8544922	-9.760522660000001	-0.8254394568000001	-1.562353534	0.91552734	0.18310547	-0.24414062	-1.6341308900000002	8.612085160000001	3.371142572	-0.36621094	0.7324219	-0.18310547	4.685864120000001	12.826611420000003	2.436840854	-1.8920898	0	3.7231445	1539959177.016
-9.49255342	-4.013549820000001	-1.6783935700000001	0.18310547	1.6479492	-0.24414062	6.298461960000001	-8.411108426	-0.8613281250000001	-0.4272461	1.0375977	-2.9296875	3.4500976440000004	9.908862319999999	2.98952626	-1.0375977	-0.6713867	0.8544922	-9.612182608000001	-1.8506591460000001	-1.698730432	0.91552734	0.061035156	-0.24414062	-1.735815396	8.85493161	3.78027356	-0.18310547	0.18310547	0.36621094	0.8457763580000002	12.04782698	0.3995605432	-1.6479492	0	3.9672852	1539959177.056
-9.360961960000001	-4.566235324	-2.1341797120000003	0.79345703	-1.2207031	-0.061035156	6.683667032000001	-8.082128894	-0.9737792932	-0.4272461	1.0375977	-2.9296875	3.77189946	10.50820288	3.4835937500000003	-1.953125	-3.2958984	3.479004	-9.9710688	-2.080346646	-1.332666034	0.6713867	0.061035156	-0.12207031	-0.7010253600000002	9.591845746	3.6977295320000003	0.24414062	-0.6713867	0.36621094	-0.6507812500000001	11.365942000000002	-1.5551757200000003	-1.2207031	-0.48828125	3.6621094	1539959177.096
-7.720849640000001	-4.204956070000001	-1.15441893	0.4272461	-0.6713867	0	7.36196286	-7.82492662	-1.015649411	0.61035156	0.24414062	-4.0893555	4.807885880000001	10.601513579999999	4.385595746	-1.953125	-3.2958984	3.479004	-9.644482428000002	-1.8817626800000002	-1.1580077880000001	0.6713867	-0.061035156	-0.12207031	0.3995605432	9.874170320000001	3.4058349640000003	0.30517578	-1.0375977	0.48828125	-0.1495361322	9.937573380000002	-0.9773681610000001	-1.0986328	-0.7324219	2.2583008	1539959177.136
-8.12280252	-3.696533246	-0.9977050720000001	-0.061035156	1.0986328	-0.24414062	7.36196286	-7.82492662	-1.015649411	0.61035156	0.24414062	-4.0893555	5.891723740000001	9.82272914	5.122509980000001	-2.4414062	-2.8686523	4.8217773	-9.31311052	-2.101879892	-1.100585962	0.61035156	-0.12207031	-0.18310547	0.9402832068000001	9.337036240000002	3.5792969240000003	0.061035156	-0.5493164	0.4272461	-0.211743161	8.357275360000001	-0.17106933900000001	0	-0.79345703	0.5493164	1539959177.176
-8.436230432	-3.48598642	-1.350610324	0.6713867	-0.4272461	0.061035156	8.41708966	-6.300854532000001	-0.7105957068000001	1.0986328	-0.18310547	-4.5776367	6.610693390000001	8.972167932000001	5.307934800000001	-2.4414062	-2.8686523	4.8217773	-9.155200180000001	-2.350707968	-1.0646972840000002	0.30517578	-0.18310547	-0.12207031	1.56354982	9.040356430000001	3.487182608	-0.18310547	-0.12207031	0.7324219	0.00478515625	7.7615235600000005	-0.22490234620000002	1.2817383	0.79345703	-0.61035156	1539959177.216
-7.412207068000001	-3.3914795320000004	-1.211840854	-0.4272461	0.30517578	-0.12207031	8.76042482	-5.37253444	-0.21054687500000002	1.8310547	0.48828125	-5.1879883	7.449292032000001	7.852441394	5.719457968	-2.380371	-2.8686523	5.493164	-8.960205072	-2.60910643	-1.0264160340000001	-0.061035156	-0.12207031	-0.061035156	2.4296630400000003	8.557055710000002	3.6151855040000007	-1.159668	0.36621094	1.6479492	-0.40434570680000004	8.137158246	-0.745288089	0.79345703	-0.061035156	-1.3427734	1539959177.256
-7.7615235600000005	-3.8604248200000004	-1.5563721040000003	-0.9765625	2.380371	-0.24414062	9.536816394	-4.5255616000000005	0.36845702880000003	2.0751953	1.6479492	-4.8828125	8.681469748	6.255395468000001	6.355884080000001	-1.5258789	-1.7700195	5.6762695	-9.01044928	-2.93808606	-1.23696286	-0.5493164	-0.18310547	0	3.830517572	8.40273462	3.8891358800000004	-1.4648438	0.9765625	2.5634766	0.30505371400000003	8.083325180000001	-0.07058105432	1.4038086	-1.0986328	-1.4648438	1539959177.296
-9.73540036	-4.6416014400000005	-2.49426268	-0.4272461	2.8076172	-0.4272461	10.40292932	-4.0147461060000005	0.90678714	2.0751953	1.6479492	-4.8828125	9.753344748	5.325878894000001	6.139355432	-1.4648438	-0.91552734	5.3710938	-9.56672374	-2.8986084260000005	-1.1472412140000001	-1.159668	-0.24414062	0.24414062	4.632031250000001	8.278320288000002	3.8460692900000004	-1.5869141	2.1972656	3.6621094	2.8555420320000002	9.3920652	0.8708984620000001	1.5258789	0.4272461	-1.7089844	1539959177.336
-9.853833360000001	-4.886840854000001	-3.7647216460000004	0.79345703	-0.79345703	-0.48828125	10.706787140000001	-3.976464856	0.4713378894	2.5634766	1.2817383	-3.9672852	10.13615764	5.336645468	4.82941893	-1.4648438	-0.91552734	5.3710938	-10.75583516	-1.851855432	-0.783569339	-1.6479492	-0.061035156	0.6713867	4.536328076	9.56552716	3.2144287140000003	-1.0375977	3.2958984	5.004883	4.176245108	10.40532248	-0.7979248200000001	0.8544922	-0.48828125	-0.4272461	1539959177.376
-7.956518570000001	-4.483691394	-2.503832968	-0.5493164	0.24414062	-0.6713867	10.38498552	-3.41301268	0.14833984620000001	2.319336	0.5493164	-3.0517578	10.004565200000002	5.849853240000001	2.910571286	-1.5258789	-1.3427734	4.1503906	-10.19716754	-0.5969482428	-0.5813964856000001	-1.3427734	0.5493164	0.61035156	4.006372104	10.0213134	3.0050780759999998	-0.18310547	3.4179688	5.7373047	1.168774411	12.69621556	0.09450683900000001	-1.8920898	-1.3427734	-2.8076172	1539959177.416
-7.7842527	-3.9549316100000005	-2.51101088	-0.6713867	0.91552734	-0.8544922	9.542798020000001	-2.6533691100000003	0.73332518	1.2207031	1.0986328	-2.1972656	9.176733426	5.60461412	1.69633786	-1.2207031	-1.0375977	3.540039	-9.777270468000001	-0.687866214	-0.910375998	-0.8544922	0.61035156	0.36621094	4.059008786	9.746167032	2.8830566100000006	0.48828125	2.8076172	5.493164	5.811572480000001	9.60859375	2.100683606	-0.12207031	1.8310547	-2.0751953	1539959177.456
-7.914648560000001	-4.4705322480000005	-3.3197021760000003	-0.24414062	1.0986328	-0.8544922	8.31779802	-2.471533246	0.765625	0.6713867	1.4038086	-1.0375977	7.909863220000001	5.650073380000001	1.063500998	-1.2207031	-1.0375977	3.540039	-9.64328624	-0.8720947480000001	-0.910375998	-1.3427734	0.79345703	0.24414062	4.030297824	9.724634080000001	2.7945312500000004	0.91552734	2.8686523	5.004883	0.800317392	9.496142572	-0.36367187500000003	0.91552734	-0.5493164	-1.2817383	1539959177.496
-8.22089856	-4.639208966000001	-3.3986572480000006	0.24414062	0.24414062	-0.48828125	6.843969748	-2.971582068	0.765625	0.6713867	1.2817383	0.36621094	6.12021466	5.770898560000001	0.3182128894	-0.61035156	-0.91552734	0.7324219	-9.87058058	-0.6352294928000001	-1.0503417932	-1.7089844	0.8544922	0.36621094	3.5577635800000005	9.729418930000001	2.72395018	0.5493164	3.540039	4.4555664	2.153320288	9.60620108	0.050244139400000006	0.18310547	-1.4648438	-1.0375977	1539959177.536
-8.40273462	-4.23964856	-3.5135009000000004	0.18310547	0.30517578	-0.4272461	5.71347644	-3.5087158540000005	0.5825927716	0.6713867	-0.36621094	1.4648438	5.542407248	6.24223642	0.385205072	-0.61035156	-0.91552734	0.7324219	-10.02490216	-0.1435546875	-1.1245117212000002	-1.5869141	1.3427734	0.30517578	2.9775634	9.175537140000001	2.9416748200000002	0.6713867	4.0283203	3.7841797	3.9800537140000007	9.4255616	0.19619140380000002	-0.12207031	-0.5493164	-0.61035156	1539959177.576
-8.303442392000001	-4.080542032	-3.9836425720000004	-0.061035156	0.9765625	-0.5493164	5.71347644	-3.5087158540000005	0.5825927716	0.6713867	-0.36621094	1.4648438	5.542407248	6.24223642	0.385205072	-0.30517578	-1.7700195	-0.5493164	-10.009350540000002	0.15073241820000002	-1.272851538	-1.4038086	1.0375977	0.18310547	2.9775634	9.175537140000001	2.9416748200000002	1.159668	2.9907227	2.8686523	3.01464856	9.377710160000001	-0.7991211060000001	0.061035156	0.18310547	-0.24414062	1539959177.616
-8.391967752000001	-4.492065396	-4.225292932	0.061035156	-0.61035156	-0.5493164	5.91923822	-4.645190396	0.570629892	0.61035156	-1.0986328	1.6479492	6.792529254000001	6.492260880000001	1.1245117212000002	-0.4272461	-1.4038086	-1.159668	-9.96867662	0.3182128894	-1.453491214	-1.159668	1.0375977	0.12207031	2.819653354	8.058202880000001	3.47402356	1.5869141	1.159668	2.1362305	2.241845746	9.522461060000001	-0.649584964	0.061035156	0	-0.4272461	1539959177.656
-7.77228984	-4.542309604000001	-3.8484619600000003	-0.24414062	-0.5493164	-0.5493164	6.63701178	-4.383203076	1.0443603240000001	0	0.61035156	1.7089844	7.255493210000001	6.343920926000001	1.5025390379999999	-0.18310547	-0.6713867	-1.6479492	-9.74257788	0.192602536	-1.7106933900000003	-0.9765625	1.0375977	0.12207031	2.686865216	7.834497300000001	3.5769042540000004	1.6479492	1.0375977	1.4648438	2.263378894	9.669604532000001	-0.6818847840000001	0.12207031	0.18310547	-0.48828125	1539959177.696
-7.6311277	-4.582983426	-3.5697264400000006	-0.30517578	0.36621094	-0.4272461	6.884643570000001	-4.39277356	1.53125	-0.30517578	1.0986328	1.3427734	8.223290740000001	6.058007788	1.9224365020000003	0.30517578	-1.2207031	-1.0375977	-9.319091754	0.22131347840000004	-1.965502896	-0.6713867	0.91552734	0.12207031	2.686865216	7.834497300000001	3.5769042540000004	1.3427734	1.2817383	0.79345703	2.08752446	9.686352340000001	-0.5203857428	0.061035156	0.7324219	-0.30517578	1539959177.736
-7.717260880000001	-4.76721196	-3.7886474640000007	0	-0.061035156	-0.48828125	7.102368210000001	-4.396362320000001	1.720263678	-0.61035156	0.48828125	0.5493164	8.59055162	5.815161240000001	2.2035644960000003	1.0986328	-1.4038086	-0.36621094	-9.00207518	0.20217285340000002	-2.263378894	-0.36621094	0.5493164	0.061035156	3.6367187500000004	7.944555710000001	3.5242675720000003	1.0986328	0.18310547	0.4272461	1.70471196	9.49494658	-0.8146728240000001	0.12207031	0.30517578	-0.30517578	1539959177.776
-7.830908246000001	-4.9	-3.6510742800000004	-0.12207031	-0.24414062	-0.36621094	7.61557608	-4.38798822	1.982250998	-0.36621094	0.48828125	0.061035156	8.30822734	5.845068390000001	2.3495117800000003	0.36621094	0.30517578	-0.24414062	-9.248510880000001	0.19619140380000002	-2.387792932	-0.18310547	0.36621094	0.061035156	4.038671924000001	7.958911240000001	3.6881591460000003	0.5493164	0.061035156	0.18310547	1.4570800720000001	9.73061502	-0.592163089	0.061035156	0.36621094	-0.36621094	1539959177.816
-7.657446580000001	-4.897607428000001	-3.62236322	-0.061035156	0	-0.24414062	6.797314300000001	-4.185815396000001	2.80051268	0.12207031	0.5493164	0.24414062	9.449487320000001	5.67041034	2.2083496400000002	-0.6713867	-0.30517578	0.24414062	-9.395654254	0.1770507788	-2.45598143	-0.18310547	0.30517578	0	3.7360108800000003	7.9625	3.6307373200000006	0.36621094	0.5493164	-0.24414062	1.6341308900000002	9.630126800000001	-0.7034179712000002	0	0.18310547	-0.30517578	1539959177.856
-7.656250000000001	-5.037573380000001	-3.734814496	0	0.24414062	-0.12207031	7.303344748	-4.177441394000001	2.5313476440000002	-0.4272461	-0.4272461	0.4272461	9.29277356	5.038769568	2.616284146	0.4272461	0.12207031	0.6713867	-9.222192392	0.24045410340000004	-2.5839844240000005	0.061035156	0.18310547	0	4.403540036	7.9995851600000005	3.895117212	0.30517578	0	-0.5493164	1.3972655760000001	9.590649460000002	-0.765625	0.061035156	0.12207031	-0.24414062	1539959177.896
-7.667016574000001	-4.968188400000001	-3.62475589	0	-0.30517578	-0.12207031	8.36086412	-4.042260880000001	1.5276611420000001	-1.4038086	-0.24414062	-0.4272461	9.91364766	5.34023462	2.68566893	0.30517578	1.2207031	0.61035156	-9.4255616	0.08015136780000001	-2.47871106	0.18310547	0.18310547	0	4.27553714	8.10844748	4.1260009	-0.061035156	-0.36621094	-0.5493164	1.503735324	9.75214856	-0.7141846040000002	0.061035156	0.18310547	-0.24414062	1539959177.936
-7.6418945680000006	-4.823437500000001	-3.523071286	0.12207031	0.12207031	-0.12207031	8.39794928	-4.894018570000001	2.050439496	-1.4038086	-0.24414062	-0.4272461	9.67558606	5.91086412	2.9955077880000003	0.30517578	1.2207031	0.61035156	-9.325073380000001	0.0980957068	-2.44401857	0.30517578	0.12207031	0	3.5517822480000003	8.06657698	4.07336412	-0.48828125	0.12207031	-0.8544922	1.315917932	9.60859375	-0.6208740020000001	-0.061035156	0.061035156	-0.18310547	1539959177.976
-7.957714660000001	-4.640405252	-3.7635253600000005	0.061035156	0.12207031	-0.12207031	8.058202880000001	-5.36535643	1.9989990020000004	-0.9765625	-2.5634766	-2.319336	8.9410643	6.750659440000001	3.361572284	0.36621094	2.380371	0.9765625	-9.04155252	-0.01315917932	-2.4667480040000003	0.36621094	-0.18310547	0	2.6174804320000002	8.05222194	4.49086911	-1.2207031	-0.18310547	-1.0986328	1.4211913940000003	9.71027806	-0.6041259784	-0.061035156	-0.061035156	-0.12207031	1539959178.016
-8.141943390000002	-4.663134784	-3.637915036	0.061035156	-0.36621094	-0.061035156	8.766406250000001	-5.531640380000001	1.81716304	-0.79345703	-2.6855469	-2.6855469	8.756836060000001	6.8583251800000005	2.7526612400000006	1.0986328	-0.5493164	1.4038086	-9.395654254	-0.03828125	-2.383007788	0.36621094	-0.30517578	0	2.058813498	8.2089357	4.202563400000001	-2.5634766	-0.9765625	-1.7700195	1.42836911	9.683960160000002	-0.6531738220000001	-0.12207031	-0.24414062	-0.18310547	1539959178.056
-7.930200180000001	-4.621264676	-3.44890126	0.12207031	0.12207031	0.061035156	8.752050720000002	-5.067480432000001	1.207055661	-0.79345703	-2.6855469	-2.6855469	8.756836060000001	6.8583251800000005	2.7526612400000006	1.4038086	-2.4414062	2.0141602	-9.58586412	0.02153320288	-2.268164038	0.5493164	-0.30517578	0	2.058813498	8.2089357	4.202563400000001	-2.0141602	-1.7089844	-2.0141602	1.7226562500000002	9.542798020000001	-0.7117919928	-0.061035156	-0.12207031	-0.12207031	1539959178.096
-8.027099640000001	-4.700219748	-3.5781005400000003	0	-0.061035156	0.18310547	8.935082968000001	-4.256396466	-0.3756347644	-0.9765625	-3.479004	-2.8076172	9.317895468000001	5.09140625	0.8888427520000001	1.7089844	-2.0141602	2.6245117	-9.34780252	-0.0693847644	-2.3028564300000003	0.6713867	-0.5493164	-0.061035156	2.83640126	8.858520468	3.09121106	-1.0986328	-2.9907227	-2.0141602	1.8458740020000002	9.656445288	-0.641210962	-0.12207031	0.061035156	-0.18310547	1539959178.136
-8.149121106	-4.76481929	-3.6869628600000004	-0.12207031	-0.5493164	0.12207031	9.31669928	-2.9620117800000005	-0.5849853534	-1.2207031	-2.5024414	-2.8076172	9.439917032	3.8053954680000004	0.5993408246	1.7089844	-2.0141602	2.6245117	-9.48776857	-0.23686523560000003	-2.269360324	0.79345703	-0.79345703	0	3.4142089660000003	9.01044928	2.94526358	-1.5869141	-3.7231445	-1.953125	1.7681152160000002	9.504516574	-0.5981445288	-0.12207031	0.18310547	-0.24414062	1539959178.176
-8.016332968	-4.934692392	-3.3627685700000005	0	-0.12207031	0.24414062	8.682665740000001	-1.5085204680000002	-0.014355469240000002	-0.9765625	-2.0751953	-2.5024414	9.387280252000002	2.9057862400000003	0.5036376800000001	1.0986328	-2.0751953	2.1362305	-9.76171875	-0.17824707460000003	-2.172460962	0.9765625	-0.79345703	-0.12207031	3.9417724640000005	9.11213408	2.8352050720000004	-0.36621094	-4.211426	-2.319336	1.506127896	9.744970746000002	-0.5036376800000001	-0.061035156	0.061035156	-0.24414062	1539959178.216
-7.9601074280000015	-4.878466754000001	-3.3819091460000004	0.061035156	-0.7324219	0.4272461	8.374023560000001	-0.669921875	-0.3756347644	-0.4272461	-2.8686523	-1.5258789	9.733007788	1.8757812500000002	-0.05144042932000001	0.61035156	-2.380371	2.1972656	-9.68515625	-0.16030273560000002	-2.044457968	1.159668	-0.6713867	-0.061035156	4.748071286	9.210229532000001	3.0158447480000006	0.4272461	-4.8828125	-2.5024414	1.509716754	9.77368161	-0.343334964	-0.061035156	0	-0.18310547	1539959178.256
-7.7148682100000014	-4.732519568	-3.0708741	-0.12207031	-0.36621094	0.36621094	8.70061052	-0.057421875000000004	-1.33386232	-0.24414062	-3.0517578	-0.8544922	10.03686502	1.068286142	-0.6555663939999999	0.7324219	-2.6855469	1.6479492	-9.52963858	-0.5036376800000001	-1.81357428	1.0986328	-0.8544922	0.061035156	6.654956070000001	8.441015380000001	3.20366214	0.24414062	-5.493164	-3.0517578	1.4391357820000001	9.69592302	-0.381616214	-0.12207031	0	-0.18310547	1539959178.296
-8.0905027	-4.657153354	-3.1055663940000002	0.12207031	0.12207031	0.18310547	8.8214357	0.516796875	-1.8231445680000002	-0.61035156	-2.9296875	-0.48828125	10.25578624	0.458178714	-0.2607910144	0.6713867	-2.8076172	0.61035156	-9.82751448	-0.7225586060000001	-1.622167932	0.61035156	-0.79345703	-0.12207031	5.68117662	9.637304712	2.5301512600000002	-0.30517578	-4.0893555	-4.760742	1.195092752	9.594238220000001	-0.4426269568000001	-0.061035156	-0.18310547	-0.18310547	1539959178.336
-8.149121106	-4.766015576	-3.081640576	0.30517578	-0.061035156	0.36621094	9.35378444	0.758447284	-1.9954101440000003	-0.36621094	-1.3427734	0.18310547	10.73789038	0.6005371106	0.46774902160000004	0.4272461	-2.0751953	0.30517578	-9.95192842	-0.5969482428	-1.4618652160000003	0.4272461	-0.61035156	-0.061035156	4.94067392	9.05231929	2.2621826080000003	0.061035156	-3.7841797	-2.8686523	1.2860107820000002	9.82871106	-0.5371337860000001	0	-0.18310547	-0.18310547	1539959178.376
-7.952929712	-4.453784146	-3.109155252	-0.061035156	0.12207031	0.36621094	9.363354532	0.955834964	-1.792041034	-0.36621094	-1.3427734	0.18310547	11.2044429	0.8254394568000001	0.4450195288	-0.061035156	-1.0986328	-0.36621094	-9.79401857	-0.8146728240000001	-1.4235839660000003	0.36621094	-0.48828125	-0.12207031	4.230078076	8.798706070000001	2.0336913940000003	-0.48828125	-2.9907227	-2.8686523	1.459472644	9.77966304	-0.364868161	-0.12207031	-0.061035156	-0.061035156	1539959178.416
-8.206542932000001	-4.396362320000001	-3.081640576	0	0.36621094	0.18310547	9.82751448	1.1675781250000001	-2.40573732	-0.4272461	-1.6479492	0.36621094	11.2044429	0.8254394568000001	0.4450195288	-0.48828125	-2.0751953	-0.6713867	-9.756933606	-1.000097644	-1.409228534	0.12207031	-0.4272461	-0.061035156	4.230078076	8.798706070000001	2.0336913940000003	-0.4272461	-2.6245117	-2.8076172	1.341040036	9.65285643	-0.33615722840000006	-0.061035156	-0.30517578	0	1539959178.456
-8.365649460000002	-4.486083966000001	-3.3173096040000005	0.061035156	-0.18310547	0.18310547	10.319189300000001	1.412817392	-2.76223143	-0.79345703	-2.2583008	0.12207031	12.026294420000001	0.3194091754	-0.6675292932	-0.30517578	-3.0517578	-0.5493164	-9.82751448	-0.6711181610000001	-1.409228534	0.48828125	-0.61035156	-0.061035156	3.77189946	8.80947284	2.051635782	-0.36621094	-2.380371	-2.1972656	1.315917932	9.760522660000001	-0.45100097840000003	-0.12207031	-0.30517578	-0.061035156	1539959178.496
-8.135961960000001	-4.419091754000001	-3.2251952880000005	0	-0.18310547	0.12207031	10.686450180000001	1.3422363220000002	-2.6019287140000005	-0.7324219	-1.4648438	0.061035156	12.233251800000001	0.8888427520000001	-0.9031982428000002	-0.18310547	-2.1972656	-0.24414062	-9.85622554	-0.5861816394	-1.274047824	0.61035156	-0.6713867	0	3.55058606	8.91354982	2.094702176	-0.48828125	-1.8310547	-1.2817383	1.400854532	9.749755890000001	-0.309838858	0.061035156	0	-0.12207031	1539959178.536
-8.03786592	-4.088916034	-3.051733426	0.12207031	-0.061035156	0.061035156	10.451977340000001	0.9295165740000001	-2.7000244600000003	-0.36621094	-0.48828125	-0.12207031	11.4329348	1.5025390379999999	-1.7848632200000003	-0.4272461	-0.5493164	-0.24414062	-9.68515625	-0.773999002	-0.9989013580000001	0.30517578	-0.6713867	0.18310547	3.0876221040000003	9.040356430000001	2.3423339660000004	-0.6713867	-1.4038086	-0.61035156	1.211840854	9.8334964	-0.308642572	-0.061035156	-0.12207031	-0.12207031	1539959178.576
-8.34052716	-3.9190429320000004	-3.1139403960000003	0	0.12207031	0	9.636108426000002	0.45578614200000006	-3.5673339660000005	-0.5493164	-0.79345703	-0.48828125	10.96159694	2.4583741	-2.7155760800000004	-0.061035156	-0.91552734	-0.061035156	-9.63969748	-0.8637207068000001	-0.754858426	0.061035156	-0.8544922	0.18310547	2.519384784	9.211425720000001	2.5074219240000004	-0.9765625	-1.2207031	-0.30517578	1.4199951080000002	9.686352340000001	-0.250024411	0	-0.4272461	0	1539959178.616
-8.553466754	-3.90827626	-3.210839856	-0.061035156	0.12207031	0.061035156	9.46743161	-0.5144042932	-3.55058606	-0.61035156	-0.9765625	-0.30517578	10.96159694	2.4583741	-2.7155760800000004	0.12207031	-1.0375977	-0.12207031	-9.925610520000001	-0.775195288	-0.5024413940000001	-0.24414062	-0.5493164	0.061035156	1.990625	9.637304712	2.537329074	-1.0986328	-1.2817383	-0.5493164	1.812377896	9.648071580000002	-0.45339357	-0.061035156	-0.24414062	0	1539959178.656
-8.496044928000002	-4.1236084260000005	-3.1127441100000004	0.12207031	0.18310547	0.12207031	9.18271466	-0.4378417932	-2.27055661	-0.61035156	-0.9765625	-0.30517578	9.908862319999999	2.4930663940000004	-2.0731689300000005	0.061035156	-0.79345703	-0.30517578	-9.92321736	-0.5443115216000001	-0.44980469240000004	-0.12207031	-0.30517578	0.061035156	1.8913329680000002	9.661230432000002	2.5433105040000004	-1.159668	-1.2817383	-1.2207031	1.9284179320000001	9.612182608000001	-0.48090820680000007	0.061035156	0.18310547	-0.061035156	1539959178.696
-8.334545926	-4.280322284	-3.22160643	-0.12207031	0.24414062	0.18310547	8.5917482	0.500048822	-2.65576178	0.24414062	0.30517578	-0.30517578	10.724731920000002	1.4235839660000003	-2.819653354	-0.36621094	-1.2207031	-0.36621094	-9.90407698	-0.576611322	-0.657958966	-0.18310547	-0.36621094	-0.061035156	2.616284146	9.382495108	2.4799072480000004	-0.9765625	-1.5869141	-1.5258789	1.829125998	9.671997300000001	-0.37802735600000004	0.061035156	0.12207031	-0.061035156	1539959178.736
-8.30583516	-4.2420410340000005	-3.2909912140000004	-0.18310547	-0.24414062	0.12207031	9.175537140000001	1.3051513580000003	-2.769409146	0.5493164	-0.61035156	-0.061035156	11.56811502	0.5562744110000001	-2.604321286	-0.18310547	-1.159668	-0.61035156	-9.788037140000002	-0.571826178	-0.6555663939999999	-0.18310547	-0.36621094	-0.061035156	2.9572264400000003	8.83579074	2.2203125000000004	-0.9765625	-1.159668	-1.0986328	1.81716304	9.7066893	-0.3146240216	0	0.12207031	0	1539959178.776
-8.226879892	-4.135571286	-3.3053466460000003	-0.18310547	0	0.061035156	9.175537140000001	1.3051513580000003	-2.769409146	0.12207031	-0.24414062	0.5493164	11.638696580000001	0.34931639400000003	-2.34711911	-0.18310547	-0.48828125	-0.36621094	-9.69592302	-0.38999023560000007	-0.6340332068000001	-0.18310547	-0.36621094	-0.061035156	2.9572264400000003	8.83579074	2.2203125000000004	-0.48828125	-0.5493164	-0.5493164	1.6329346040000001	9.69951178	-0.33256836060000006	0	0	0.061035156	1539959178.815
-8.388378894	-4.11044928	-3.5577635800000005	-0.4272461	-0.30517578	0	9.82392572	1.5216797120000003	-2.75625	0	0.5493164	0.30517578	11.167358720000001	0.8673096040000001	-2.69523912	-0.12207031	-0.061035156	0.18310547	-9.693530252	-0.27155761780000004	-0.5359375000000001	0	-0.30517578	-0.061035156	2.78017572	8.518774460000001	2.2657714660000003	0	-0.18310547	0.18310547	1.4176025360000002	9.76171875	-0.40075683900000003	0	-0.061035156	0	1539959178.856
-8.380004892	-4.153515576	-3.24433606	-0.12207031	-0.5493164	0.061035156	9.81914038	1.013256839	-3.721655252	-0.18310547	0.4272461	-0.18310547	11.167358720000001	0.8673096040000001	-2.69523912	0.061035156	0.18310547	0.36621094	-9.756933606	-0.4067382788	-0.27514648560000005	0	-0.24414062	0	2.6880616	8.86928714	2.39138179	0.4272461	0.4272461	0.48828125	1.387695288	9.76291484	-0.36606445680000005	0	0	0	1539959178.896
-8.32976088	-3.9549316100000005	-3.257495108	-0.18310547	-0.12207031	0.061035156	9.46743161	0.1363769568	-3.77788089	-0.18310547	0.79345703	-0.4272461	10.31320836	2.3076415740000003	-2.6784912140000006	0	0.48828125	0.4272461	-9.962695680000001	-0.6651367212000001	-0.095703125	-0.061035156	-0.18310547	-0.061035156	2.2944824280000002	9.343017572	2.545703076	0.48828125	0.48828125	0.36621094	1.4427246400000002	9.66481929	-0.4474121106000001	0	-0.12207031	0	1539959178.936
-8.45776358	-3.9417724640000005	-3.2251952880000005	-0.18310547	-0.36621094	0	8.828613220000001	-0.3373535144	-3.0553222840000003	0	0.18310547	-0.36621094	9.95910692	2.3806152160000003	-2.633032248	0.061035156	0.36621094	0.30517578	-9.962695680000001	-0.5634521466	-0.1040771466	-0.061035156	-0.061035156	-0.061035156	1.9786621400000002	9.542798020000001	2.75983876	0.24414062	0.18310547	0.30517578	1.524072284	9.71147464	-0.48808594240000003	0.061035156	-0.061035156	0	1539959178.975
-8.213720746000002	-3.964501996	-3.1498290740000003	-0.061035156	-0.18310547	0.061035156	8.823827880000001	-0.5861816394	-2.8268310700000003	0.18310547	0.061035156	-0.24414062	9.917236420000002	2.11743161	-2.5026367800000004	0.12207031	0.24414062	0.12207031	-9.864599640000002	-0.4426269568000001	-0.2380615216	-0.061035156	0	-0.12207031	2.0145507200000004	9.35258786	2.59116214	0.061035156	0.061035156	0.18310547	1.6748047120000003	9.701904254	-0.47971191100000005	0	0	0	1539959179.016
-8.188598740000002	-4.003979532000001	-3.420190396	-0.24414062	0.24414062	0	8.833398560000001	0.0729736322	-3.21921376	0.12207031	0.24414062	-0.12207031	10.05122104	1.8805663940000001	-2.5313476440000002	0.061035156	-0.061035156	-0.24414062	-9.77248552	-0.42707518000000005	-0.346923822	-0.12207031	0.061035156	-0.12207031	2.0743652160000003	9.2556884	2.46794429	0	0.12207031	0.18310547	1.771704074	9.707885880000001	-0.461767572	-0.12207031	0	0.061035156	1539959179.059
-8.283105432000001	-4.042260880000001	-3.6510742800000004	-0.30517578	-0.36621094	0	8.833398560000001	0.0729736322	-3.21921376	0	-0.061035156	0	10.2928714	2.007373004	-2.674902356	0.061035156	-0.061035156	-0.24414062	-9.682763580000001	-0.24643554320000002	-0.37802735600000004	-0.061035156	-0.12207031	-0.061035156	1.933203076	9.29277356	2.386596646	0.061035156	0.24414062	0.24414062	1.7274413940000002	9.65285643	-0.42587889400000006	-0.12207031	-0.12207031	0.12207031	1539959179.095
-8.18022464	-4.092504892000001	-3.658251996	-0.4272461	-0.061035156	-0.12207031	9.23535144	0.025122070680000004	-3.14265126	-0.12207031	-0.061035156	0.061035156	10.382592360000002	2.250219748	-2.8328125	0	0	-0.18310547	-9.837085159999999	-0.30385742800000004	-0.34931639400000003	-0.061035156	-0.18310547	-0.061035156	1.6927490020000002	9.45427266	2.356689496	0.061035156	0.30517578	0.24414062	1.4582763580000002	9.62773462	-0.778784146	-0.12207031	-0.061035156	0.12207031	1539959179.136
-8.162280252	-4.439428714000001	-3.6869628600000004	-0.18310547	-0.36621094	-0.12207031	9.412402160000001	-0.1399658246	-2.9392822480000005	0	0	0	10.27492662	2.3423339660000004	-2.8579346040000004	-0.061035156	0	0	-10.030884080000002	-0.0490478534	-0.30505371400000003	-0.061035156	0	-0.12207031	1.7083007200000002	9.56911592	2.274145468	0.12207031	0.12207031	0.12207031	1.3613769960000002	9.67917482	-0.7034179712000002	-0.12207031	-0.12207031	0.061035156	1539959179.176
-7.9373777	-4.5889648560000005	-3.5422119600000004	-0.061035156	-0.61035156	-0.12207031	9.169555710000001	0.07536621106000001	-2.8220459260000004	-0.061035156	-0.12207031	-0.12207031	10.09548372	2.4081298920000003	-2.595947284	-0.18310547	0	0	-10.090698380000001	0.2069580072	-0.34094239200000004	0.18310547	0.24414062	-0.24414062	1.5958496400000002	9.504516574	2.172460962	0.061035156	0.12207031	0.061035156	1.5575683900000001	9.657641574000001	-0.669921875	-0.061035156	0.061035156	0.061035156	1539959179.215
-7.934985520000001	-4.8162597840000005	-3.6127929320000005	0.12207031	0	-0.30517578	9.169555710000001	0.07536621106000001	-2.8220459260000004	-0.24414062	0.18310547	-0.12207031	10.09548372	2.4081298920000003	-2.595947284	-0.30517578	0.061035156	0	-10.05361322	0.40434570680000004	-0.40314941100000007	0.30517578	0.48828125	-0.30517578	1.5958496400000002	9.504516574	2.172460962	-0.061035156	0.18310547	-0.12207031	1.717871106	9.65405252	-0.611303714	-0.061035156	0.18310547	0.24414062	1539959179.255
-8.07973642	-5.361767572	-3.6773925720000005	0.6713867	-0.91552734	-0.4272461	8.43503444	0.686669928	-3.0613037140000006	-0.7324219	0.12207031	0.36621094	9.81914038	2.9990966460000004	-2.27294928	-0.5493164	0.12207031	-0.061035156	-10.154101440000002	0.8362060700000001	-0.37683107	0.79345703	0.61035156	-0.36621094	1.0670898560000002	9.69113768	2.2382567900000003	-0.061035156	0.18310547	-0.24414062	1.7669189300000003	9.64208966	-0.4761230432	0.061035156	0.061035156	0.4272461	1539959179.295
-7.71367212	-5.65246556	-3.2586913940000004	1.159668	-0.91552734	-0.5493164	8.29506839	0.9055908540000002	-3.2993652160000004	-1.0986328	0.061035156	0.61035156	9.632519568000001	3.581689496	-1.732226538	-0.9765625	0.36621094	-0.18310547	-10.227075180000002	0.891235324	-0.34572753600000006	1.4038086	0.9765625	-0.4272461	0.7979248200000001	9.766503894000001	2.47392572	-0.24414062	0.18310547	-0.36621094	1.4869873200000001	9.786840560000002	-0.592163089	0	0.8544922	0.7324219	1539959179.335
-7.57849092	-6.2864991	-2.746679712	2.0141602	-0.4272461	-0.4272461	8.115625000000001	0.9773681610000001	-3.6367187500000004	-1.5258789	-0.061035156	0.7324219	9.70429712	4.02192392	-1.32788089	-1.5258789	0.36621094	-0.18310547	-10.179223740000001	0.5790038940000001	-0.4450195288	1.8310547	1.4038086	-0.61035156	0.5132080072	9.71625998	2.802905252	-0.4272461	-0.061035156	-0.79345703	0.5909667932	10.06198732	-0.4713378894	-0.12207031	0.8544922	0.8544922	1539959179.375
-7.693335160000001	-5.9766603400000005	-2.094702176	3.112793	-0.79345703	0.24414062	7.9708741000000005	1.144848642	-4.06140126	-1.953125	-0.30517578	0.9765625	9.770092752000002	4.2193116	-1.2022705072	-2.1972656	-0.061035156	-0.24414062	-9.750951980000002	0.42109375000000004	-0.7117919928	2.380371	1.7089844	-0.5493164	0.38999023560000007	9.451879892000001	3.3005616	-0.61035156	-0.5493164	-1.2207031	0.364868161	10.0464357	-0.2189208966	-0.12207031	-0.4272461	1.0986328	1539959179.415
-7.57849092	-4.720556610000001	-1.503735324	3.112793	0.79345703	0.24414062	7.9708741000000005	1.144848642	-4.06140126	-1.953125	-0.30517578	0.9765625	9.92321736	4.362866214	-1.2477295320000001	-2.746582	-0.48828125	-0.18310547	-9.335839660000001	-0.417504892	-1.025219748	3.112793	1.4648438	-0.48828125	0.5550781250000001	9.3238768	3.9477538940000003	-0.6713867	-0.91552734	-1.2817383	1.36018071	9.894507280000001	0.19738769960000002	-0.061035156	-1.8920898	1.953125	1539959179.455
-8.502026260000001	-4.31142572	-2.306445288	2.9296875	2.1972656	-0.18310547	8.481689300000001	1.2453369600000002	-4.5339355040000004	-2.4414062	-0.24414062	1.159668	10.395751800000001	4.604516574	-1.378125	-3.0517578	-0.7324219	-0.18310547	-9.447094748	-1.4869873200000001	-1.272851538	3.1738281	1.159668	-0.30517578	0.47851562500000006	9.6983152	4.184619110000001	-0.61035156	-1.0986328	-1.4038086	1.7274413940000002	10.005761780000002	0.1399658246	-0.5493164	-2.746582	2.5634766	1539959179.495
-9.0092527	-4.8533447480000005	-2.566040036	2.8686523	1.6479492	0	8.80349092	1.0180419928000002	-4.828222644	-2.746582	-0.061035156	1.3427734	10.66372104	4.6248535340000005	-1.476220746	-3.2348633	-0.6713867	-0.24414062	-9.789233426000001	-2.080346646	-1.2895996400000003	3.0517578	1.0375977	0	0.42109375000000004	10.19477536	4.01953125	-0.7324219	-1.8920898	-1.3427734	0.7883544928000001	10.50461412	-0.923535144	-1.4038086	-3.90625	2.0751953	1539959179.535
-7.984033246000001	-5.038769568	-1.9164550720000002	2.9296875	1.5869141	0.48828125	9.331054712	0.35529785340000003	-5.431152160000001	-2.8686523	-0.12207031	1.7089844	10.996288940000001	4.55546875	-1.7250488220000002	-3.4179688	-0.8544922	-0.30517578	-9.53083516	-1.8913329680000002	-1.38410643	3.1738281	0.91552734	0.18310547	0.23686523560000003	9.65883786	3.6283447480000004	-0.91552734	-2.9296875	-1.2207031	-0.16508788940000002	10.892211960000001	-0.7381103240000001	-2.4414062	-4.4555664	1.5258789	1539959179.575
-7.4947509000000005	-4.91315944	-1.9487548920000002	2.9296875	2.6855469	0.9765625	9.74736322	-0.19140625	-5.973071580000001	-3.479004	0.061035156	2.0141602	11.013037140000002	4.347314496	-1.8255371400000002	-3.6621094	-1.2207031	-0.12207031	-8.960205072	-1.550390576	-1.567138678	3.6010742	0.4272461	0.4272461	-0.11005859620000001	8.883642572	3.4500976440000004	-0.91552734	-3.540039	-1.159668	-0.4474121106000001	10.230663940000001	-0.09211425720000001	-2.9296875	-5.432129	0.91552734	1539959179.615
-7.995996106000001	-4.9	-2.2286865020000004	2.746582	2.319336	1.0375977	9.616967752	-0.0897216754	-5.632128894	-3.90625	0.7324219	1.8920898	10.486670320000002	4.15231929	-1.7250488220000002	-3.7231445	-1.0375977	0.61035156	-8.793920926	-1.6305420320000001	-1.701123004	4.0893555	-0.12207031	0.79345703	-0.11005859620000001	8.883642572	3.4500976440000004	-0.7324219	-3.90625	-0.91552734	0.783569339	9.514086960000002	0.0980957068	-3.479004	-6.7749023	0.5493164	1539959179.655
-7.900292932000001	-4.998095746000001	-2.0731689300000005	3.4179688	1.953125	1.2817383	9.41120607	0.0490478534	-5.10576178	-3.90625	0.7324219	1.8920898	10.486670320000002	4.15231929	-1.7250488220000002	-3.90625	-0.9765625	1.0986328	-9.29277356	-1.9403808900000001	-1.534838858	4.3945312	-0.24414062	0.9765625	-0.023925780760000005	8.62404802	3.338842752	-0.4272461	-4.333496	-0.61035156	1.8375000000000001	9.58586412	-0.501245108	-3.6621094	-7.2021484	0.5493164	1539959179.695
-7.525854532	-5.074658246	-1.753759784	3.2958984	3.3569336	1.3427734	9.170751800000001	0.27873535340000005	-5.20983876	-4.0893555	1.0986328	1.7089844	10.245019960000002	4.19299321	-1.8195557100000002	-3.9672852	-1.2817383	1.4038086	-9.52006839	-2.0731689300000005	-1.314721646	4.4555664	-0.18310547	0.9765625	0.49526367800000004	8.93029802	3.311328076	-0.18310547	-4.4555664	-0.61035156	2.062402356	9.46145018	-0.9139648560000001	-3.479004	-6.652832	0.6713867	1539959179.735
-7.680175720000001	-4.981347840000001	-2.10546875	3.4179688	3.479004	1.4648438	9.169555710000001	0.2560058606	-5.608202880000001	-4.333496	1.2817383	1.4038086	10.106250000000001	4.203759784	-1.872192392	-3.90625	-1.4038086	1.5869141	-9.53083516	-1.8913329680000002	-1.184326178	4.5776367	-0.12207031	1.159668	0.5861816394	8.9410643	3.122314496	-0.12207031	-4.5776367	-0.61035156	2.378222644	8.90996106	-1.144848642	-2.380371	-6.7749023	0.91552734	1539959179.775
-7.8703858800000015	-4.96459964	-2.237060504	3.3569336	2.9296875	1.6479492	8.93388678	0.132788089	-5.64648462	-4.5776367	1.4038086	1.2207031	10.106250000000001	4.203759784	-1.872192392	-4.0283203	-1.5258789	1.8920898	-9.53322734	-1.8159667540000002	-1.053930661	4.8828125	-0.18310547	1.3427734	0.6352294928000001	8.923120108	2.8854492800000004	-0.12207031	-4.760742	-0.48828125	2.5971435700000005	8.96140126	-1.650878894	-2.1362305	-6.8359375	0.6713867	1539959179.815
-7.948144568	-5.0662844400000004	-2.082739218	3.3569336	3.4179688	1.8310547	8.43383786	0.07177734424	-5.676391574	-4.8217773	1.6479492	1.2207031	9.80598192	4.15830072	-1.801611322	-4.211426	-1.5869141	2.1972656	-9.56672374	-2.050439496	-1.031201178	4.9438477	-0.061035156	1.3427734	0.9570312500000001	9.066674820000001	2.93569339	0	-5.004883	-0.48828125	3.0361816100000003	8.031884980000001	-1.9032959260000002	-1.8920898	-7.1411133	0.48828125	1539959179.855
-8.572607428000001	-4.618872104	-1.988232428	4.0893555	3.540039	2.2583008	8.05700679	-0.00837402356	-5.708691394000001	-5.065918	1.7700195	1.2817383	9.721044928000001	4.044653354	-2.1329834260000005	-4.3945312	-1.7089844	2.380371	-9.65285643	-2.050439496	-1.0108642572	4.8828125	-0.061035156	1.3427734	0.9570312500000001	9.066674820000001	2.93569339	0.061035156	-5.126953	-0.61035156	4.6427978240000005	7.52106929	-1.967895468	-0.7324219	-6.5307617	0.61035156	1539959179.895
-8.55585962	-3.39506839	-2.9727783540000003	3.7231445	3.479004	2.1972656	8.07973642	-0.270361322	-5.671606430000001	-5.004883	1.6479492	1.3427734	9.721044928000001	4.044653354	-2.1329834260000005	-4.5166016	-1.5869141	2.2583008	-9.13725589	-1.7812744600000001	-0.899609375	4.699707	-0.24414062	1.3427734	1.1017822480000001	9.624145468	2.75625	0.061035156	-5.004883	-0.61035156	5.461059800000001	7.11433107	-2.6713134000000003	0.61035156	-5.2490234	0.30517578	1539959179.935
-8.374023560000001	-5.18591304	-3.446508786	2.9907227	4.4555664	1.4648438	8.06657698	-0.49526367800000004	-5.392871106	-5.004883	1.2207031	1.2207031	10.227075180000002	3.643896466	-2.5636474640000007	-4.3945312	-1.4648438	2.0141602	-9.325073380000001	-1.282421924	-0.9343017572	4.5166016	-0.8544922	1.3427734	1.1017822480000001	9.624145468	2.75625	-0.24414062	-5.1879883	-0.30517578	4.9442626800000005	8.45896016	-1.15441893	0.8544922	-3.479004	-0.7324219	1539959179.975
-8.728125	-6.2374510800000005	-3.3220947480000005	4.4555664	1.2817383	2.746582	8.06657698	-0.49526367800000004	-5.392871106	-5.004883	1.2207031	1.2207031	10.227075180000002	3.643896466	-2.5636474640000007	-4.272461	-1.3427734	2.0751953	-10.16127896	-0.2225097644	-0.5359375000000001	5.065918	-0.12207031	1.2817383	0.8613281250000001	9.683960160000002	2.080346646	-0.6713867	-5.79834	-0.061035156	4.12839357	10.779760880000001	0.907983426	0.061035156	-2.5024414	-1.2817383	1539959180.015
-7.90388179	-5.010058606	-3.2874023560000003	4.638672	2.8076172	3.0517578	8.436230432	-0.8374023560000001	-4.86770018	-5.065918	0.9765625	1.159668	10.387377700000002	3.4500976440000004	-3.226391574	-4.699707	-1.159668	2.1362305	-9.605004892	0.1256103534	-0.5526855432	5.3100586	-0.6713867	0.8544922	1.262084964	10.52016574	1.0826415740000002	-0.79345703	-5.6762695	0.061035156	6.180029254	9.76770018	0.965405252	-0.61035156	-1.5258789	0	1539959180.055
-6.54728984	-4.447802716000001	-4.277929712	4.760742	5.493164	3.0517578	8.6766848	-0.876879892	-4.15830072	-5.065918	0.9765625	1.159668	10.35507788	3.40703125	-3.734814496	-4.699707	-0.8544922	1.953125	-9.404028060000002	0.6854736419999999	-0.531152356	5.126953	-0.7324219	0.7324219	1.262084964	10.52016574	1.0826415740000002	-0.79345703	-5.065918	-0.061035156	0.5861816394	9.15041484	-1.5396240020000003	-0.30517578	-5.554199	-0.12207031	1539959180.095
-6.616674820000001	-5.431152160000001	-5.44191893	5.79834	3.7841797	3.540039	8.710180710000001	-0.9522461060000001	-3.40942392	-5.493164	0.91552734	0.7324219	10.241431200000001	3.2921875000000003	-4.109252896	-4.638672	-0.6713867	2.1972656	-9.9698732	1.300366214	-0.2895019568	5.432129	-0.79345703	0.61035156	0.668725589	10.18520468	0.540722644	-1.2207031	-5.3710938	0.12207031	3.0182373200000003	8.823827880000001	-1.5743163940000002	0.18310547	-4.4555664	-0.4272461	1539959180.135
-7.46245108	-4.254003894	-6.4755126800000005	3.7841797	2.380371	2.6855469	8.66352536	-0.9881347840000001	-3.849658246	-5.6152344	0.79345703	0.7324219	10.241431200000001	3.2921875000000003	-4.109252896	-5.126953	-0.30517578	2.4414062	-10.18759784	1.29558107	-0.02990722644	5.7373047	-0.91552734	0.48828125	1.11613768	10.615869600000002	-0.2189208966	-1.4038086	-5.7373047	0.30517578	4.177441394000001	9.293969748	-1.792041034	-0.061035156	-2.0141602	0.18310547	1539959180.175
-7.847656250000001	-4.539917032	-6.48029802	4.5166016	2.9296875	2.6855469	8.948242212	-1.276440396	-4.238452176	-5.7373047	0.30517578	0.9765625	9.884936600000001	3.081640576	-4.8988037140000005	-5.2490234	-0.4272461	2.1972656	-10.73908696	1.2082519568	0.22849121400000003	5.6762695	-0.7324219	0.48828125	1.11613768	10.615869600000002	-0.2189208966	-1.5258789	-5.79834	0.18310547	1.7094971040000002	9.54638678	-2.286108426	0	-3.2348633	0.30517578	1539959180.215
-7.883544928000001	-4.417895468	-6.00417482	3.9672852	2.1972656	2.6245117	8.948242212	-1.276440396	-4.238452176	-5.7373047	0.30517578	0.9765625	9.884936600000001	3.081640576	-4.8988037140000005	-5.493164	-0.7324219	2.0141602	-10.64816942	1.1424560700000002	0.47373047120000006	5.6762695	-0.7324219	0.48828125	1.412817392	10.68046924	-0.461767572	-1.5258789	-5.6762695	-0.24414062	1.5767089660000002	10.127783540000001	-2.141357428	0.061035156	-3.3569336	0.18310547	1539959180.255
-7.73759784	-4.37961412	-5.39047824	4.638672	1.8920898	2.8076172	9.39326178	-1.7023192900000002	-3.3089355040000004	-5.79834	0.30517578	1.2817383	9.79401857	2.816064496	-4.600927716	-5.79834	-0.6713867	2.0141602	-10.1911866	1.1316894568000002	0.539526358	5.7373047	-0.5493164	0.24414062	1.592260782	10.50102536	-0.5502929712000001	-1.4648438	-5.7373047	-0.5493164	1.0503417932	10.04404254	-2.3997558900000002	0.12207031	-3.540039	-0.12207031	1539959180.295
-7.39904802	-4.410717752	-4.9849366	5.3100586	2.6245117	3.0517578	8.94584964	-1.547998004	-3.0409667540000003	-6.0424805	0.7324219	1.3427734	9.579882788	2.1305908540000003	-4.8892334260000005	-5.7373047	-0.5493164	1.7700195	-9.95073282	0.8888427520000001	0.8445800720000001	5.79834	-0.48828125	0.061035156	1.9571288940000002	10.20195288	-0.33256836060000006	-1.5258789	-5.6152344	-0.5493164	0.955834964	9.81435504	-2.5265625000000003	0.18310547	-3.90625	-0.30517578	1539959180.335
-7.182519568	-3.976464856	-4.822241214000001	5.6152344	2.4414062	2.9907227	8.387182608000002	-1.21901857	-2.8926269959999997	-5.7373047	0.4272461	1.2207031	9.609789840000001	1.8566405760000002	-4.6786866	-5.493164	-0.48828125	1.4648438	-9.8263179	0.5813964856000001	1.062304712	5.6152344	-0.30517578	0	2.356689496	9.91364766	-0.135180661	-1.6479492	-5.432129	-0.48828125	1.1604003600000001	9.56911592	-2.7012207459999997	0.12207031	-4.638672	-0.30517578	1539959180.375
-7.297363220000001	-2.9045898560000003	-4.966992212	5.859375	2.8076172	2.8686523	8.023510880000002	-0.8182617212000002	-2.9727783540000003	-5.7373047	0.4272461	1.2207031	9.609789840000001	1.8566405760000002	-4.6786866	-5.3710938	-0.48828125	1.2817383	-9.66242662	0.3959716754	1.2716552520000002	5.493164	-0.24414062	0	2.906982428	9.253295926000002	0.0681884784	-1.7700195	-5.2490234	-0.61035156	1.753759784	9.382495108	-2.409326178	-0.061035156	-5.2490234	-0.061035156	1539959180.415
-7.8177491	-2.368652356	-5.188305710000001	5.432129	2.4414062	2.6855469	8.023510880000002	-0.8182617212000002	-2.9727783540000003	-5.3100586	0.12207031	1.159668	9.64208966	1.19270018	-3.611596646	-5.1879883	-0.5493164	1.2207031	-9.707885880000001	0.0885253894	1.4618652160000003	5.432129	-0.061035156	0	2.906982428	9.253295926000002	0.0681884784	-1.8310547	-4.8828125	-0.6713867	2.7969239200000002	8.988915740000001	-2.686865216	-0.36621094	-5.126953	0.061035156	1539959180.455
-7.786645468000001	-1.868603534	-4.860522464000001	5.065918	1.6479492	2.1972656	7.8512451080000005	-0.3804199280000001	-3.093603534	-5.004883	-0.36621094	1.3427734	9.51169429	0.9881347840000001	-3.2814209260000005	-5.126953	-0.4272461	1.0375977	-9.573901260000001	-0.54191893	1.5216797120000003	5.3100586	0.061035156	-0.18310547	3.14504393	9.00207518	0.19619140380000002	-1.8920898	-4.638672	-0.61035156	3.7671141200000005	8.713769568	-2.4870849640000006	-0.30517578	-4.3945312	0.30517578	1539959180.495
-7.734009080000001	-1.66403804	-4.454980432	4.5776367	2.9296875	1.7700195	8.059399460000002	-0.309838858	-3.15102536	-5.004883	-0.36621094	1.3427734	9.51169429	0.9881347840000001	-3.2814209260000005	-5.1879883	-0.5493164	0.79345703	-9.286792032000001	-1.0144531250000002	1.41640625	4.699707	0.24414062	-0.30517578	3.543408246	8.918335160000002	0.3517089856000001	-1.8310547	-4.5166016	-0.79345703	2.886645468	8.612085160000001	-2.286108426	-0.36621094	-4.211426	0.4272461	1539959180.535
-8.66950679	-1.58388678	-4.9370851600000005	3.7231445	2.9907227	1.4038086	8.399145468	-0.4486083966	-3.2251952880000005	-4.638672	-0.36621094	1.4038086	9.917236420000002	0.5060302716	-3.3675537140000005	-5.065918	-0.5493164	0.61035156	-9.206640380000001	-0.923535144	1.3230957460000001	4.4555664	-0.061035156	-0.24414062	3.8460692900000004	8.559448380000001	0.5335449280000001	-1.8310547	-4.3945312	-0.8544922	2.400952176	8.947045926000001	-2.11743161	-0.30517578	-3.7841797	0.12207031	1539959180.575
-9.362158246000002	-1.911669928	-4.897607428000001	3.112793	0.36621094	1.2817383	8.834594748	-0.9020019568000001	-2.9859375000000004	-4.3945312	-0.48828125	1.2817383	10.29526358	0.40434570680000004	-3.40942392	-4.638672	-0.7324219	0.5493164	-9.48776857	-1.03957518	1.216625998	4.0283203	0.18310547	-0.36621094	3.951342752	8.51040036	0.538330072	-1.8920898	-3.9672852	-0.79345703	2.227490216	9.10495607	-1.683178714	-0.12207031	-3.7231445	-0.061035156	1539959180.615
-9.134863220000002	-1.6616454680000001	-3.6462889400000003	2.8076172	0.061035156	1.7700195	9.12888179	-1.1101562500000002	-2.4978514400000003	-4.3945312	-0.48828125	1.2817383	10.29526358	0.40434570680000004	-3.40942392	-4.4555664	-0.61035156	0.5493164	-9.30832518	-1.079052716	1.1962890380000002	3.6010742	0.12207031	-0.79345703	4.374829074	9.298754892	0.915161142	-1.7089844	-3.90625	-0.8544922	2.124609424	9.299951080000001	-1.353002896	-0.24414062	-3.4179688	-0.12207031	1539959180.655
-8.94465306	-1.8458740020000002	-4.011157248000001	2.319336	2.0751953	1.5869141	9.264062500000001	-0.8900390380000001	-2.271752896	-3.6621094	-0.5493164	0.6713867	11.300146760000002	0.42229003600000004	-3.7395996400000002	-4.1503906	-0.30517578	0.48828125	-9.01403804	-1.3087402160000001	1.0742675720000001	3.2348633	-0.30517578	-1.0375977	4.374829074	9.298754892	0.915161142	-1.5869141	-3.479004	-0.91552734	2.2382567900000003	8.828613220000001	-1.300366214	0.061035156	-3.2958984	-0.18310547	1539959180.695
-9.997387680000001	-3.4393310700000006	-5.591455072	0.4272461	2.6855469	0.4272461	9.52604982	-0.49885253600000007	-2.441625998	-3.2348633	-0.79345703	0.4272461	11.777465560000001	0.7775878600000001	-3.3807128600000005	-3.479004	0	0.30517578	-10.77736772	-1.561157248	0.953442392	2.8076172	-0.6713867	-0.9765625	4.49924321	9.65405252	1.4774170320000002	-1.8310547	-3.2348633	-0.6713867	2.895019568	9.455468750000001	-1.008471646	0	-3.1738281	-0.24414062	1539959180.735
-11.1864991	-5.268457068	-5.501733426	2.1362305	-2.746582	1.2817383	9.931591460000002	-0.34094239200000004	-3.23356929	-3.2348633	-0.79345703	0.4272461	11.777465560000001	0.7775878600000001	-3.3807128600000005	-2.9296875	0.12207031	0	-12.997681200000002	-1.567138678	0.362475589	3.90625	-0.12207031	-1.4648438	4.22648912	11.318090560000002	2.39138179	-2.319336	-3.6010742	-0.36621094	4.218115216	10.259375	-0.668725589	-0.61035156	-3.2348633	0.6713867	1539959180.775
-8.884838760000001	-4.763623004	-2.8447753600000003	4.211426	-6.3476562	1.4038086	10.36464856	-0.379223642	-4.3245849640000005	-2.5024414	-0.9765625	0.91552734	11.848047120000002	2.9010009000000005	-2.61867662	-2.9907227	0.4272461	-0.36621094	-11.05610324	-2.1521240020000003	-0.0992919928	2.746582	0.9765625	-2.319336	4.22648912	11.318090560000002	2.39138179	-2.1972656	-3.0517578	-0.61035156	5.83071286	11.70808058	1.4403320680000002	-1.4038086	-4.5776367	3.0517578	1539959180.815
-5.27563498	-5.89650908	-0.878076178	2.380371	3.2958984	0.6713867	10.71875	-0.576611322	-4.95263678	-2.8686523	-0.48828125	0.79345703	10.88503444	3.7862548920000005	-1.792041034	-3.1738281	0.6713867	0	-8.77238768	-1.362573282	-1.7071045320000002	2.4414062	0.061035156	-1.0986328	2.682080072	9.73540036	3.466845746	-1.4038086	-2.8686523	-1.0986328	7.570117212	11.715259080000001	3.737207068	-3.540039	-3.9672852	5.859375	1539959180.855
-8.828613220000001	-3.8616211060000003	-3.649877896	1.0986328	8.850098	0.7324219	10.317992720000001	-0.34213867800000003	-4.683471646	-3.0517578	0.30517578	0.48828125	10.88503444	3.7862548920000005	-1.792041034	-2.8076172	-0.18310547	0.91552734	-9.480590560000001	-1.4247802520000001	-1.4989501800000002	3.540039	-0.8544922	0.36621094	0.1686767572	8.372826980000001	4.358081070000001	-0.9765625	-1.159668	-0.061035156	2.0755615020000002	13.132861420000003	1.293188498	-1.7089844	-2.9296875	5.79834	1539959180.895
-11.397046220000002	-4.9849366	-5.1177246400000005	3.8452148	-1.159668	1.0375977	9.724634080000001	-0.1363769568	-5.054321580000001	-3.0517578	0.30517578	0.48828125	9.997387680000001	4.106860324	-0.9283202880000001	-2.8686523	-0.12207031	1.2207031	-11.248705580000001	-1.9284179320000001	-0.1244140625	3.1738281	0.24414062	0.61035156	0.1686767572	8.372826980000001	4.358081070000001	-0.4272461	-3.1738281	0.24414062	-1.53125	14.552856920000002	-1.102978534	-2.6855469	-5.79834	6.958008	1539959180.935
-8.375219748000001	-4.411913940000001	-2.948852536	4.8828125	-6.5307617	1.2207031	9.174340560000001	-0.03828125	-5.544799820000001	-3.112793	0.12207031	1.8920898	9.754540740000001	3.6295410340000003	-1.623364218	-3.2348633	-0.91552734	0.48828125	-9.792822480000002	-1.7752929320000002	0.2524169928	3.2348633	0.36621094	0.24414062	1.933203076	10.31201178	3.5015380400000002	-0.61035156	-3.9672852	-0.48828125	1.0946044928	13.5084964	-0.5658447284000001	-2.6855469	-3.6621094	6.8969727	1539959180.975
-5.018432608	-2.4129150360000002	-1.3613769960000002	2.1362305	4.272461	0.91552734	8.41828624	0.2129394568	-4.556665036	-3.479004	0.36621094	1.953125	9.754540740000001	3.6295410340000003	-1.623364218	-3.2348633	-1.3427734	0.36621094	-8.55466304	-1.79323732	0.1208251996	2.9296875	0.5493164	0.7324219	1.6365234620000002	6.954028060000001	3.0337889400000004	-0.79345703	-3.2958984	-1.0375977	1.409228534	11.630322480000002	0.362475589	-3.2958984	-1.0375977	5.493164	1539959181.015
-7.01743161	-1.963110324	-1.32189946	1.5869141	3.6621094	0.8544922	7.71367212	0.7369140380000001	-3.25988768	-3.479004	0.36621094	1.953125	9.341821580000001	2.6390135800000003	-0.8314209260000001	-3.1738281	-0.79345703	0.79345703	-7.552173020000001	-2.060009784	-0.12321777160000001	3.2348633	0.30517578	1.0375977	1.6365234620000002	6.954028060000001	3.0337889400000004	-0.8544922	-3.7841797	-0.7324219	1.025219748	8.283105432000001	0.42587889400000006	-3.2348633	0.30517578	3.8452148	1539959181.055
-7.9708741000000005	-2.3303711060000003	-1.600634784	2.6245117	-2.0751953	0.7324219	7.333251800000001	0.9055908540000002	-3.2742432100000003	-3.540039	1.3427734	1.5869141	8.47810054	1.3290771760000002	-1.393676718	-3.112793	-0.8544922	1.2817383	-7.5952391200000005	-2.6844726440000004	-0.1268066394	3.2958984	0	1.0375977	1.7094971040000002	5.941967752000001	2.613891574	-0.7324219	-3.90625	-0.24414062	1.7441894960000002	6.427661240000001	-0.735717752	-1.5869141	1.4648438	1.5869141	1539959181.095
-6.879858426	-1.599438498	-0.7369140380000001	0.6713867	1.8310547	0.61035156	7.187304712	0.8577392572	-3.65944838	-3.2958984	1.0375977	1.0986328	8.47810054	1.3290771760000002	-1.393676718	-2.9907227	-1.0986328	1.2817383	-8.3453125	-3.234765576	0.6507812500000001	2.9296875	-0.18310547	0.61035156	4.184619110000001	7.801000900000001	2.665332068	-0.30517578	-3.479004	-0.24414062	-1.1316894568000002	5.9706784200000005	-0.955834964	-0.8544922	0.79345703	0.36621094	1539959181.135
-9.11452626	-1.9176513580000003	-1.5360351440000002	0	4.0283203	0.7324219	7.531836060000001	0.477319339	-3.575707968	-2.5634766	0.4272461	0.7324219	9.98542482	0.669921875	-1.37214357	-2.746582	-0.9765625	1.0375977	-8.66950679	-3.359179712	0.7393066100000001	2.2583008	-0.18310547	0.24414062	4.184619110000001	7.801000900000001	2.665332068	-0.12207031	-2.8686523	-0.6713867	-3.890332068	4.57819838	-0.740502896	-0.12207031	-3.479004	-0.30517578	1539959181.175
-10.13735324	-3.04216304	-1.3996582460000002	1.8920898	-0.91552734	1.0375977	8.140747300000001	-0.16987304320000002	-3.369946286	-1.8920898	0.12207031	0.30517578	9.98542482	0.669921875	-1.37214357	-2.4414062	-1.0375977	0.79345703	-8.85373552	-3.302954074	0.5790038940000001	1.3427734	0.12207031	0.18310547	4.86770018	8.35129393	2.951245108	0	-2.746582	-1.0375977	-2.34113768	4.482495108	-1.489379892	2.319336	-8.117676	0.12207031	1539959181.215
-10.50461412	-1.833911142	-1.5527832460000002	1.2207031	0	1.953125	8.612085160000001	-0.6675292932	-3.4142089660000003	-1.4038086	0.12207031	0.061035156	10.74626448	0.16030273560000002	-1.3661621400000001	-2.0141602	-0.91552734	0.7324219	-8.589355432000001	-2.5050292540000005	0.3959716754	1.0375977	-0.36621094	0.6713867	4.81984874	7.8153564300000005	3.06848143	-0.12207031	-2.6245117	-0.6713867	10.692432100000001	9.067871106	1.8805663940000001	0.6713867	-4.5776367	3.6621094	1539959181.255
-12.26435504	-4.22888179	-5.535229532000001	0.30517578	-0.61035156	-0.12207031	8.612085160000001	-0.6675292932	-3.4142089660000003	-1.4038086	0.12207031	0.061035156	11.35039038	-0.15073241820000002	-1.757348642	-1.0986328	-0.7324219	0.91552734	-10.668505399999999	-1.89611821	0.22011719240000002	0.9765625	-1.0375977	1.4648438	4.5327391200000005	7.428955072	3.410620108	0.18310547	-1.5258789	0.18310547	14.26455072	7.531836060000001	0.1686767572	0.18310547	0.061035156	0.9765625	1539959181.295
-11.343212860000001	-9.478198380000002	-3.1737548920000003	3.7841797	2.0141602	0.5493164	9.0858152	-1.0144531250000002	-3.23356929	-1.0986328	0.061035156	0.12207031	11.916235520000003	0.2237060504	-2.140161142	-0.6713867	-0.061035156	0.6713867	-14.378198380000002	-0.9175537140000001	0.343334964	0.91552734	-0.5493164	0.91552734	4.630834964000001	9.64208966	2.5492920320000003	0	-1.7089844	0.9765625	1.8913329680000002	9.52006839	-3.575707968	-2.9907227	0.18310547	-4.9438477	1539959181.335
-8.41708966	-5.450292932000001	-3.676196286	1.0375977	-1.5869141	0.91552734	11.034570680000002	-1.9738769960000002	-3.338842752	-0.12207031	-0.6713867	0.7324219	12.437817000000003	1.221411142	-3.4620605040000005	-0.8544922	-0.36621094	-0.18310547	-13.174731920000001	0.5371337860000001	-0.4904785144	-0.061035156	1.4038086	0.24414062	5.120117212	12.783545320000002	1.7812744600000001	0.4272461	-0.24414062	0.4272461	7.711279254	13.070653960000001	3.6750000000000003	4.272461	-2.8076172	2.5634766	1539959181.375
-8.23645018	-5.10217302	-4.19060054	0.79345703	3.2348633	-0.36621094	11.57409694	-2.350707968	-2.9129637600000002	-0.61035156	-0.30517578	0.79345703	13.101758180000001	2.751464856	-5.014843750000001	-0.6713867	-0.18310547	-0.5493164	-11.69970746	1.3996582460000002	-1.77290036	0.36621094	0.91552734	0.6713867	3.9573242800000004	13.754932100000001	1.6712158540000002	0.24414062	0.8544922	-0.36621094	0.7991211060000001	10.16127896	1.6532714660000003	-2.1362305	-0.6713867	0	1539959181.415
-7.964892572	-5.1356689300000005	-5.90727536	1.4648438	0.36621094	0.30517578	11.43532698	-2.6174804320000002	-1.418798822	-0.61035156	0.5493164	0.18310547	12.89240764	3.3914795320000004	-4.407128894	-0.61035156	0.6713867	-0.24414062	-11.011840560000001	1.246533246	-1.9547363220000002	0.91552734	0.30517578	-0.24414062	1.924829074	12.295459260000001	1.9511474640000002	-0.18310547	1.0375977	-0.18310547	-0.850561502	9.91484424	-3.3197021760000003	0.5493164	-4.333496	-1.7700195	1539959181.455
-8.26875	-3.9046875	-4.586572284	-0.061035156	1.0375977	0.36621094	10.24980432	-2.424877896	-1.66403804	-0.61035156	0.5493164	0.18310547	11.9102536	3.420190396	-4.15231929	-0.48828125	0.61035156	0.18310547	-9.92919928	1.119726538	-1.3829101440000002	0.8544922	-0.36621094	-0.36621094	0.5120117212	10.93288588	1.3482177520000003	-0.4272461	1.159668	0.6713867	2.118627896	10.609887680000002	-2.89741214	-0.5493164	-2.0751953	-2.319336	1539959181.495
-8.23046875	-3.0672851440000004	-4.32817392	0.7324219	1.159668	0.4272461	9.69472644	-2.288500998	-2.5875733800000003	-0.48828125	-0.061035156	-0.36621094	9.98422824	2.428466754	-4.06977536	-0.18310547	0.6713867	0.18310547	-9.267651260000001	1.107763678	-1.1017822480000001	0.48828125	-0.36621094	0.18310547	0.5120117212	10.93288588	1.3482177520000003	-0.4272461	-0.12207031	0.8544922	2.304052716	9.780859620000001	-2.670117212	-0.18310547	-2.1362305	-2.9907227	1539959181.535
-7.20166034	-3.085229532	-3.338842752	0.6713867	-0.30517578	0.4272461	8.959009080000001	-1.8231445680000002	-2.144946286	-0.12207031	-0.30517578	-0.30517578	9.98422824	2.428466754	-4.06977536	-0.12207031	0.61035156	0.12207031	-8.903979532000001	0.6974365020000001	-0.764428714	0.5493164	-0.18310547	-0.30517578	1.5216797120000003	9.83229982	1.102978534	-0.18310547	-0.9765625	0.30517578	2.5612548920000004	9.62294928	-2.2071533540000003	-0.30517578	-1.6479492	-3.4179688	1539959181.575
-6.6752929320000005	-3.1354737400000006	-3.5290527160000003	0.36621094	0.7324219	0.24414062	8.266357428000001	-0.9570312500000001	-1.159204074	-0.24414062	0.061035156	-0.48828125	9.226977340000001	1.693945288	-2.64140625	-0.18310547	0.061035156	0.36621094	-8.150317392	0.5048339856	-0.594555661	0.36621094	-0.36621094	-0.48828125	2.0695800720000004	7.364355432000001	1.0802490020000002	0	0	-0.18310547	2.886645468	8.936279254	-1.756152356	-0.30517578	-1.5258789	-3.3569336	1539959181.615
-6.998290740000001	-2.7634277160000003	-3.696533246	0.8544922	-0.61035156	-0.061035156	7.779467752000001	-0.15910644960000003	-1.0371826080000002	-0.24414062	0.061035156	-0.48828125	8.92551268	1.07785643	-2.3949707460000003	-0.18310547	0.30517578	0.48828125	-7.735205072	0.49406739200000005	-0.5120117212	0.24414062	-0.18310547	-0.4272461	2.0695800720000004	7.364355432000001	1.0802490020000002	-0.061035156	0.18310547	0.061035156	2.872290036	8.851342752	-1.4451172120000002	-0.30517578	-2.1972656	-3.1738281	1539959181.655
-6.914550720000001	-2.57082518	-3.53742662	0.5493164	0	-0.18310547	7.65146466	0.14235839660000002	-1.2608886780000002	-0.24414062	0.36621094	-0.6713867	8.797509980000001	0.5610595746000001	-2.6772949280000002	0.18310547	0.30517578	0.36621094	-8.358471940000001	0.7010253600000002	-0.1196289038	0.061035156	-0.18310547	-0.48828125	2.6019287140000005	7.24951178	1.2441405760000002	-0.30517578	0.12207031	0.4272461	3.140258786	8.621655252000002	-0.9881347840000001	-0.4272461	-1.2817383	-2.8076172	1539959181.695
-7.81057158	-2.09948732	-4.02551268	0.18310547	0.5493164	0	7.786645468000001	0.2895019568	-1.39008786	-0.061035156	-0.12207031	-0.8544922	9.1276857	0.32539062500000004	-2.441625998	0.30517578	0.36621094	0.30517578	-8.661132788000002	0.663940396	0.15073241820000002	0.061035156	0.12207031	-0.6713867	3.53981929	8.27233876	0.893627896	-0.36621094	0.9765625	0.4272461	4.048242212	8.31779802	-0.9977050720000001	0.12207031	0.12207031	-2.5634766	1539959181.735
-8.742480432	-2.3423339660000004	-4.549487320000001	0.18310547	-0.4272461	-0.12207031	8.49365216	0.34213867800000003	-1.7633300720000002	0.30517578	-0.48828125	-1.159668	9.564331070000001	0.17824707460000003	-2.3973632200000004	0.24414062	0.4272461	0.24414062	-8.73171376	0.4713378894	0.34572753600000006	-0.18310547	0	-0.7324219	3.53981929	8.27233876	0.893627896	-0.30517578	1.4038086	0.30517578	4.454980432	8.0390625	-0.8589355432	0.61035156	1.6479492	-2.2583008	1539959181.775
-8.81665036	-2.0731689300000005	-4.549487320000001	-0.36621094	-2.380371	0.18310547	9.30234375	0.492871106	-1.738207968	0.30517578	-0.61035156	-1.0986328	10.230663940000001	0.288305661	-2.2801269960000004	0.061035156	0.4272461	0.061035156	-9.16118161	0.324194339	0.477319339	-0.061035156	-0.36621094	-0.8544922	3.4967528960000003	8.77836911	1.143652356	-0.12207031	1.2817383	0.30517578	3.20366214	9.063086060000002	-0.424682608	0.36621094	1.0986328	-1.7700195	1539959181.815
-8.424267572	-1.836303714	-3.6104003600000003	-0.9765625	-1.5869141	0.36621094	9.30234375	0.492871106	-1.738207968	0.30517578	-0.61035156	-1.0986328	10.93049272	0.49885253600000007	-2.135375998	0.12207031	0.4272461	0.061035156	-9.226977340000001	-0.40434570680000004	0.381616214	-0.36621094	-0.30517578	-1.0375977	3.5960449280000004	9.066674820000001	1.683178714	-0.36621094	0.8544922	0.48828125	3.1103514400000005	9.3573732	-0.641210962	-0.8544922	0.4272461	-1.4648438	1539959181.855
-8.476904254	-2.557666034	-3.98723143	-0.91552734	0	0.48828125	9.834692000000002	0.6627441100000001	-1.715478534	0.24414062	-0.5493164	-1.159668	11.12548822	0.49406739200000005	-2.359082068	0.30517578	0.61035156	0.24414062	-8.980542032	-0.4474121106000001	0.27275390380000003	-0.8544922	-0.8544922	-1.2207031	3.5960449280000004	9.066674820000001	1.683178714	-0.48828125	0.4272461	0.48828125	1.892529254	9.016430710000002	-1.000097644	-0.79345703	0.5493164	-0.9765625	1539959181.895
-9.087011780000001	-3.794628894	-5.48139676	-2.6855469	-1.4038086	-0.18310547	9.9447509	0.8266357428000001	-1.9104736420000001	0.12207031	-0.24414062	-1.5258789	11.3145018	0.516796875	-2.299267572	0.5493164	1.0375977	0.24414062	-10.910155760000002	-0.02153320288	0.001196289038	0.12207031	-1.3427734	-0.9765625	3.79582518	9.212622300000001	2.146142572	-0.5493164	0.5493164	0.6713867	2.0468505400000003	9.39685054	-1.21901857	-0.79345703	0.5493164	-1.4038086	1539959181.935
-10.078735520000002	-5.51369658	-4.34851088	-1.0375977	-2.0751953	0.5493164	9.700707968000001	1.252514676	-2.3303711060000003	0.12207031	-0.36621094	-1.5869141	11.4760009	1.020434604	-2.051635782	0.5493164	1.0375977	0.12207031	-13.7046875	-1.522875998	0.0729736322	0.48828125	0.061035156	-0.9765625	3.484790036	9.933984620000002	2.18203125	-0.79345703	0.12207031	0.9765625	5.349804712	9.669604532000001	-0.5239746106000001	-0.9765625	1.0986328	-0.30517578	1539959181.975
-9.504516574	-6.20036592	-1.9200439300000003	-0.5493164	0.18310547	0.8544922	10.02250998	0.846972644	-3.5900634000000005	0.7324219	-0.79345703	0.061035156	11.33842752	1.8985107820000002	-2.217919928	0	0.30517578	-0.30517578	-11.912646760000001	-2.235864218	-0.5837890576	-1.5869141	1.0375977	-1.2817383	3.721655252	11.235547120000001	2.5791992800000005	0	-0.061035156	0	8.5498777	10.381396760000001	2.174853534	-0.79345703	1.2207031	3.0517578	1539959182.015
-8.9494384	-5.974267572	-2.628247104	0.24414062	-0.5493164	0.18310547	10.682861420000002	-0.27873535340000005	-4.344921924	0.7324219	-0.79345703	0.061035156	11.150610520000003	2.43205571	-2.158105432	0.18310547	-0.061035156	-0.5493164	-10.459154860000002	-0.47014160340000005	-1.4451172120000002	-1.4038086	0	-0.12207031	3.2862060700000004	10.381396760000001	3.58049321	0.7324219	0.30517578	-0.91552734	6.091503894000001	13.5168705	0.492871106	-2.6855469	2.9296875	4.5776367	1539959182.055
-10.180420320000001	-3.4704346040000003	-3.611596646	-0.8544922	1.7089844	-0.18310547	10.75463858	-0.5371337860000001	-3.84367662	0.48828125	0.4272461	0.24414062	10.96757788	2.8914307100000003	-1.211840854	0.30517578	0.24414062	-0.24414062	-10.25817842	-0.9031982428000002	-1.6843750000000002	0.24414062	-0.30517578	0.36621094	0.8613281250000001	9.120507788000001	3.966894568	0.24414062	1.7089844	0.12207031	1.3948730040000001	13.754932100000001	-3.4213867800000006	-1.4038086	1.8920898	4.4555664	1539959182.095
-10.33713408	-3.951342752	-3.91066893	-0.18310547	-1.2817383	0	10.029687500000001	-0.2918945288	-3.877172824	0.48828125	0.4272461	0.24414062	10.58476538	3.3914795320000004	-0.8649169928000001	0.18310547	0.061035156	0	-10.7606205	-1.66403804	-0.7381103240000001	-0.5493164	-0.12207031	0.48828125	0.8613281250000001	9.120507788000001	3.966894568	0.30517578	1.6479492	0.8544922	0.419897464	12.800292540000001	-2.78496106	0.4272461	3.112793	5.7373047	1539959182.135
-7.803393570000001	-4.176245108	-2.003784146	0.24414062	-3.6621094	-0.12207031	10.029687500000001	-0.2918945288	-3.877172824	0.5493164	0.79345703	0.36621094	10.66611322	3.6881591460000003	-1.4977538940000001	0.18310547	-0.18310547	-0.4272461	-9.70429712	-1.528857428	-0.5802001800000001	-0.61035156	-0.12207031	0.24414062	1.606616214	10.43164038	3.440527356	0.6713867	-0.12207031	0.12207031	0.24643554320000002	11.370727340000002	-2.4081298920000003	0.24414062	0.9765625	4.8217773	1539959182.175
-5.7385987400000005	-2.70839856	-1.565942392	-1.2817383	1.8920898	-0.36621094	8.93388678	-0.20576172120000003	-3.78984375	0.30517578	0.12207031	0.5493164	10.259375	3.1558105040000006	-1.5121094240000001	0.30517578	-0.30517578	-0.4272461	-8.848950180000001	-1.491772464	-0.538330072	-0.61035156	-0.12207031	0.18310547	2.001391574	7.7076902	3.0230224640000003	0.4272461	-0.061035156	-0.5493164	-0.3289794928	10.67927266	-1.715478534	0.30517578	0.7324219	3.4179688	1539959182.215
-7.352392572	-2.5791992800000005	-1.7657226440000002	-0.9765625	1.0986328	-0.5493164	8.187402160000001	0.30505371400000003	-2.682080072	0.30517578	0.36621094	0.12207031	9.54638678	2.16408696	-0.879272464	0.36621094	-0.24414062	-0.24414062	-8.094091754	-1.3805175720000002	-0.5885742212	-0.5493164	-0.18310547	0.30517578	2.001391574	7.7076902	3.0230224640000003	0.18310547	-0.061035156	-0.36621094	-0.6974365020000001	7.488769568	-0.611303714	2.380371	1.5869141	2.0141602	1539959182.255
-7.28061502	-2.6485839660000003	-1.8542480040000002	-0.5493164	-2.380371	-0.12207031	7.589257788	0.5514892572000001	-2.3889892180000003	0.36621094	0.6713867	0	9.261669928000002	1.599438498	-0.7105957068000001	0.48828125	-0.12207031	0.061035156	-7.7076902	-1.5767089660000002	-0.71538089	-0.24414062	-0.24414062	0.4272461	1.9427734620000003	6.6776857000000005	2.7251464660000004	0.12207031	-0.36621094	0	-1.9535400360000001	7.2925778800000005	-0.9295165740000001	2.1972656	1.7089844	0.061035156	1539959182.295
-6.505419928000001	-2.0935058900000003	-1.8422851440000003	-1.5258789	0.91552734	0.12207031	7.450488220000001	0.5490966754000001	-2.7311278960000003	0.4272461	0.61035156	-0.061035156	9.05471196	1.207055661	-1.221411142	0.6713867	-0.24414062	0.24414062	-7.875170926000001	-2.241845746	-0.3756347644	-0.79345703	-0.12207031	0.4272461	2.5612548920000004	6.70520018	2.7251464660000004	0.36621094	-0.12207031	-0.061035156	-3.5206787140000007	6.7135742800000004	-1.3266846040000002	2.380371	-1.159668	-0.6713867	1539959182.335
-7.650268570000001	-2.34711911	-2.795727536	-2.0751953	3.3569336	-0.48828125	8.177832068	0.23566894960000004	-2.854345746	0.4272461	0.61035156	-0.061035156	9.27722194	1.008471646	-1.5599609620000003	0.91552734	-0.5493164	0.18310547	-8.202954074	-2.124609424	-0.1399658246	-1.4038086	-0.4272461	0.5493164	3.160595746	7.31889676	2.8471679320000005	0.7324219	0.36621094	-0.18310547	-1.3063476440000001	7.531836060000001	1.2058593750000002	3.2348633	-1.4038086	-1.4648438	1539959182.375
-9.516479532	-3.3783202880000003	-2.24423822	-0.4272461	-0.30517578	0.24414062	9.095385880000002	-0.37802735600000004	-2.598339856	0.6713867	0.48828125	-0.12207031	9.922021760000002	1.070678714	-1.293188498	1.0986328	-0.5493164	0.12207031	-8.76401358	-1.3242920320000002	-0.19020996400000004	-1.5869141	-0.36621094	0.8544922	3.0397704680000004	7.68854982	2.7526612400000006	0.79345703	0.12207031	0	5.571118210000001	9.000878894000001	1.284814496	2.1362305	-0.6713867	-0.6713867	1539959182.415
-9.57629393	-3.70131839	-3.782666034	-1.8310547	2.5024414	-0.36621094	9.265259080000002	-0.5120117212	-2.728735324	1.2207031	0.61035156	-0.5493164	10.40292932	1.0096679712	-1.335058606	1.3427734	-0.4272461	0.4272461	-9.47341304	-0.6818847840000001	-0.19020996400000004	-1.0986328	-0.6713867	1.2207031	2.978759784	8.45896016	2.446411142	0.79345703	0.18310547	0.24414062	11.73679164	9.15161142	-0.763232428	0.61035156	1.3427734	0.061035156	1539959182.455
-11.136254500000001	-5.280419928000001	-5.492163039999999	-0.48828125	2.319336	-1.3427734	9.284399460000001	-0.265576178	-2.739501996	1.159668	0.79345703	-0.18310547	10.71396466	1.1735596040000003	-1.8578369600000002	1.5258789	-0.12207031	0.5493164	-11.684154860000001	-0.20217285340000002	-0.1196289038	-1.2207031	-0.4272461	1.5258789	2.978759784	8.45896016	2.446411142	1.0375977	0.61035156	0.5493164	6.115429712	9.756933606	-2.363867212	-2.0751953	1.5258789	-1.3427734	1539959182.495
-9.616967752	-5.542407248	-4.922729532	0.91552734	-3.0517578	-0.61035156	9.53920926	-0.1387695288	-2.403344748	1.159668	0.79345703	-0.18310547	10.916137680000002	1.745385782	-2.3016601440000004	1.2817383	-0.36621094	0.12207031	-12.79550818	0.52995607	-0.14833984620000001	-1.6479492	1.0986328	1.0375977	3.338842752	10.468725540000001	1.7872558900000002	0.91552734	0.7324219	0.36621094	4.4155028960000005	10.682861420000002	2.726342752	-1.4038086	3.90625	-0.7324219	1539959182.535
-7.2315673920000005	-3.6917480040000004	-4.81147464	-2.2583008	-0.36621094	-1.6479492	9.88134784	-0.439038089	-2.2849121400000003	1.0375977	0.4272461	0.30517578	11.270239120000001	2.445214856	-2.802905252	0.8544922	-0.48828125	-0.4272461	-11.493945680000001	1.100585962	-0.594555661	-1.0375977	1.0986328	0.18310547	2.5050292540000005	12.183008180000002	1.4176025360000002	0.6713867	1.2207031	-0.48828125	3.9166503600000007	12.00236772	0.9953125	-1.3427734	1.8310547	-0.61035156	1539959182.575
-7.981640380000001	-4.925122300000001	-5.86660144	-0.6713867	0.7324219	-1.0375977	9.88134784	-0.439038089	-2.2849121400000003	0.9765625	0.061035156	0.6713867	11.3731205	2.726342752	-3.3579834260000005	0.61035156	-0.30517578	-0.79345703	-10.80249002	1.4786132200000002	-0.855346646	-1.3427734	0.91552734	0.24414062	2.5050292540000005	12.183008180000002	1.4176025360000002	0.61035156	1.4648438	-1.0986328	-0.92473143	9.343017572	-1.0288086060000001	0.24414062	-1.2817383	-1.0986328	1539959182.615
-7.982836960000001	-4.445410144	-5.4718260800000005	-1.4038086	-1.4038086	-0.79345703	10.200757280000001	-1.1699707068	-1.464257788	0.48828125	0.30517578	0.5493164	11.31569838	2.8268310700000003	-3.3914795320000004	0.61035156	-0.30517578	-1.0375977	-10.5058107	1.222607428	-0.7524658540000001	-0.9765625	0.6713867	0	1.6341308900000002	11.47839308	1.41640625	-0.061035156	0.91552734	-0.7324219	1.582690396	9.777270468000001	-2.53254393	0	-0.18310547	-1.5869141	1539959182.655
-7.564135880000001	-3.98483876	-4.32578125	-0.30517578	0.48828125	-0.61035156	9.94953624	-1.2608886780000002	-1.4774170320000002	0.48828125	0.30517578	0.5493164	11.1015625	2.644995108	-3.31611322	0.5493164	-0.24414062	-0.91552734	-9.868188400000001	1.264477536	-0.7428955072	-1.2817383	0.5493164	0.12207031	1.3685547120000001	11.04055162	1.235766574	-0.18310547	0.18310547	-0.79345703	1.9511474640000002	9.668408246	-2.4404297120000003	0.18310547	0.48828125	-1.8920898	1539959182.695
-7.238745108000001	-3.858032248	-4.292285144	0.18310547	0.18310547	-0.79345703	9.496142572	-1.020434604	-1.808789038	0.8544922	-0.36621094	0.18310547	10.856323380000001	2.19638678	-3.5625489200000002	0.7324219	-0.12207031	-0.79345703	-9.42915036	1.610205072	-0.8206542932	-0.8544922	0.4272461	0	1.582690396	10.28330072	1.1651855432	-0.24414062	-0.48828125	-0.9765625	2.0923096040000004	9.38129892	-1.832714856	0.8544922	0.5493164	-2.0141602	1539959182.735
-6.719555710000001	-3.99919429	-4.776782248000001	-0.4272461	0.18310547	-0.9765625	8.963793930000001	-0.5335449280000001	-1.332666034	0.61035156	-0.18310547	0.18310547	10.495044420000001	1.7812744600000001	-3.2730469240000004	0.8544922	0	-0.6713867	-9.07385234	1.6664307100000002	-1.03359375	-0.48828125	0.4272461	-0.061035156	1.6341308900000002	9.286792032000001	1.2154297120000002	-0.48828125	-0.12207031	-0.7324219	1.96430661	9.630126800000001	-1.1651855432	0.30517578	0.24414062	-2.0141602	1539959182.775
-6.720751800000001	-4.19897464	-4.91315944	-0.061035156	0.4272461	-0.9765625	8.963793930000001	-0.5335449280000001	-1.332666034	0.61035156	-0.18310547	0.18310547	10.180420320000001	1.7130859620000003	-2.670117212	0.5493164	0.18310547	-0.4272461	-9.064282248	1.4977538940000001	-1.138867212	-0.36621094	0.6713867	-0.061035156	1.3661621400000001	8.69941394	1.079052716	-0.48828125	0.18310547	-0.4272461	2.6126952880000003	9.262865920000001	-1.038378894	0.30517578	-0.061035156	-1.7700195	1539959182.815
-7.194482428000001	-4.685864120000001	-4.97177716	0.12207031	0.61035156	-0.9765625	8.533129892	0.007177734620000001	-1.0120605432	0.36621094	-0.18310547	0.18310547	9.89091754	1.8099853240000001	-2.74428714	0.4272461	0.24414062	-0.30517578	-9.404028060000002	1.71667482	-1.0874267572	-0.5493164	0.91552734	-0.061035156	1.1986816100000002	8.747265380000002	1.102978534	-0.5493164	0.18310547	-0.36621094	2.6725097840000003	9.04992662	-1.031201178	0.061035156	0.48828125	-1.4648438	1539959182.855
-7.7459719400000004	-4.592553714000001	-4.565038940000001	0.6713867	-0.8544922	-0.36621094	8.662329074	-0.153125	-1.5001464660000001	0.36621094	-0.18310547	0.18310547	9.65883786	1.874584964	-2.8902344240000004	0.30517578	0.48828125	-0.36621094	-9.057104532	2.2669677520000002	-1.238159146	-0.24414062	0.91552734	-0.18310547	1.1639892572000001	9.285595746	1.0563232428000002	-0.61035156	0.30517578	-0.4272461	2.192797824	9.76889676	-0.56823732	-0.24414062	-0.061035156	-0.9765625	1539959182.895
-7.6239501800000005	-4.01713858	-4.9	0.79345703	-0.4272461	-0.12207031	9.02839357	-0.30625	-1.6161865020000004	-0.18310547	-0.5493164	0.30517578	9.8263179	2.186816394	-2.746679712	-0.12207031	0.24414062	-0.48828125	-8.807080072	2.2035644960000003	-1.447509784	0.30517578	0.5493164	-0.30517578	0.9187500000000001	9.733007788	1.12211911	-0.36621094	0.5493164	-0.48828125	2.0145507200000004	9.211425720000001	-0.8254394568000001	-0.4272461	-0.36621094	-0.8544922	1539959182.935
-7.881152160000001	-4.52077626	-5.48139676	0.61035156	0.12207031	0.061035156	9.38847644	-0.26318359620000004	-1.594653354	-0.18310547	-0.5493164	0.30517578	10.247412140000002	2.5839844240000005	-2.51101088	-0.5493164	-0.12207031	-0.48828125	-9.241332968	1.6161865020000004	-1.753759784	0.36621094	0.4272461	-0.48828125	0.4892822284000001	9.81555162	1.408032248	-0.30517578	0.48828125	-0.5493164	2.3387451080000004	9.07026358	-1.4056396760000003	-0.36621094	-0.061035156	-0.9765625	1539959182.975
-7.78544928	-5.10097644	-5.66442842	0.061035156	-2.6245117	0.24414062	9.749755890000001	-0.424682608	-1.9212402160000002	-0.48828125	-0.4272461	0.12207031	10.67329074	2.8639160340000003	-2.6916503600000006	-0.79345703	-0.061035156	-0.48828125	-9.810766280000001	1.553979532	-1.6688232820000002	0.36621094	0.4272461	-0.48828125	0.458178714	10.44121106	1.7513672120000003	-0.4272461	-0.24414062	-0.30517578	3.0601074280000002	9.786840560000002	-0.617285144	-0.48828125	0.061035156	-0.79345703	1539959183.015
-7.175341754000001	-5.59504393	-3.90827626	0.18310547	-2.0141602	0.30517578	10.127783540000001	-0.8649169928000001	-2.215527356	-0.91552734	-0.4272461	-0.061035156	11.163769960000002	3.1641846040000003	-3.0971923920000006	-0.9765625	-0.18310547	-0.5493164	-10.21032698	0.9187500000000001	-1.8650146760000001	0.91552734	0.12207031	-0.8544922	0.80988768	10.87666034	1.9583251800000003	-0.7324219	-0.5493164	-0.24414062	3.625952176	9.374121106	0.01076660144	-0.8544922	-0.4272461	-0.12207031	1539959183.055
-7.65983876	-5.48378894	-2.368652356	1.4038086	-0.6713867	0.61035156	9.77368161	-0.8517577880000001	-2.428466754	-0.91552734	-0.4272461	-0.061035156	11.156591460000001	3.188110324	-2.9249266200000004	-0.91552734	0	-0.30517578	-10.13017572	0.24404297120000001	-1.88774411	1.0986328	0.61035156	-0.8544922	0.9713867212000001	10.33474092	2.451196286	-0.8544922	-0.5493164	-0.4272461	4.322192392000001	9.32866214	0.03947753894	-0.5493164	-0.061035156	1.4038086	1539959183.095
-7.728027160000001	-4.8988037140000005	-2.1616942900000002	1.4648438	-0.9765625	0.61035156	9.39685054	-0.6854736419999999	-2.5744139400000003	-0.79345703	-0.24414062	-0.30517578	10.66970198	3.011059604	-2.390185504	-0.8544922	0.36621094	0.061035156	-9.387280252000002	-0.2619873004	-2.1880126800000004	1.3427734	0.30517578	-0.79345703	0.9438721040000001	9.596630890000002	2.8806639400000003	-0.6713867	-0.36621094	-0.48828125	4.54589856	10.30602986	0.9606201080000001	-0.5493164	-0.9765625	2.8686523	1539959183.135
-8.354882788000001	-4.355688400000001	-2.58278804	0.48828125	0.18310547	0.24414062	9.10615216	-0.5550781250000001	-2.8220459260000004	-0.79345703	0	-0.24414062	10.242626800000002	2.987133786	-1.876977536	-0.79345703	0.5493164	0.061035156	-9.48896466	-1.32788089	-2.21433107	1.4038086	0.24414062	-0.61035156	1.11613768	8.9410643	3.4620605040000005	-0.5493164	-0.18310547	-0.36621094	4.88444838	11.651855040000001	2.146142572	-0.48828125	0.30517578	4.333496	1539959183.175
-9.48776857	-4.230078076	-2.7550537140000007	0.36621094	0	-0.18310547	8.917138580000001	-0.44980469240000004	-3.0565185700000006	-0.79345703	0	-0.24414062	9.869384980000001	2.895019568	-1.4403320680000002	-0.7324219	0.24414062	-0.18310547	-9.8514402	-2.253808606	-2.094702176	0.6713867	0.30517578	-0.48828125	1.5551757200000003	9.04633786	3.926220746	-0.48828125	0.061035156	-0.30517578	0.9199462860000001	11.540600540000002	-0.5634521466	-1.6479492	1.0375977	3.90625	1539959183.214
-9.331054712	-4.78515625	-2.5134033540000003	0.91552734	-0.24414062	-0.061035156	8.94584964	-0.5646484424	-3.58288588	-0.18310547	-0.18310547	0.24414062	9.99021016	2.8088867800000004	-1.27763678	-0.61035156	0.24414062	-0.5493164	-10.09309056	-2.097094748	-1.990625	0.18310547	0.4272461	-0.30517578	1.911669928	9.351391574	4.11044928	-0.48828125	-0.12207031	-0.48828125	-0.9773681610000001	9.42915036	-2.154516574	-0.61035156	-1.0986328	2.5024414	1539959183.255
-8.01992212	-4.46455072	-1.8566405760000002	0.5493164	-0.6713867	0.061035156	8.94584964	-0.5646484424	-3.58288588	-0.18310547	-0.18310547	0.24414062	10.44360324	2.68566893	-1.1903076080000001	-0.48828125	0.061035156	-0.91552734	-9.701904254	-1.6867675720000002	-1.909277356	0.36621094	0.24414062	-0.24414062	1.982250998	9.506909440000001	3.92023912	-0.36621094	-0.12207031	-0.48828125	0.2560058606	9.11691893	-1.7286376800000003	0.24414062	-0.4272461	0.79345703	1539959183.294
-7.792626800000001	-3.9142577880000005	-1.66403804	0.36621094	0.6713867	0	9.475805710000001	-1.003686502	-3.7156739200000004	-0.061035156	-0.6713867	0.48828125	10.941259980000002	2.733520468	-1.159204074	-0.48828125	-0.24414062	-0.91552734	-9.3322509	-1.949951178	-1.988232428	0.48828125	0.12207031	-0.18310547	1.8052001800000002	9.24492212	3.785058606	-0.30517578	0.24414062	-0.4272461	0.966601538	7.93378894	-0.8613281250000001	0.91552734	-0.91552734	-0.5493164	1539959183.334
-8.07614766	-3.458471646	-1.8805663940000001	0.24414062	-0.24414062	0	9.49733876	-0.732128894	-3.390283246	-0.061035156	-0.12207031	0.36621094	11.075244600000001	2.75625	-1.0742675720000001	-0.4272461	-0.30517578	-0.4272461	-9.029589660000001	-2.43803714	-2.1604980040000004	0.24414062	0	-0.061035156	1.337451178	8.528344748	3.8257324280000002	0	0.061035156	-0.30517578	1.4798096040000002	8.2089357	-0.29667969240000003	1.4648438	1.5258789	-1.5258789	1539959183.375
-7.376318390000001	-3.435742212	-1.982250998	-0.18310547	0.7324219	0.18310547	9.74736322	-0.6651367212000001	-3.5481933900000002	0	0	0.061035156	11.04055162	2.7861572480000003	-1.2632812500000001	-0.18310547	0.061035156	0.12207031	-8.72692842	-2.6485839660000003	-2.3303711060000003	0.18310547	-0.30517578	0	1.1304931610000002	8.118017572	3.9429687500000004	0.12207031	-0.18310547	-0.12207031	0.8720947480000001	8.585766574	-0.659155252	1.4648438	1.0375977	-1.8920898	1539959183.415
-7.54858426	-4.2970702880000005	-2.636621106	-2.0751953	3.540039	-0.4272461	10.320385880000002	-0.949853534	-3.8400878600000006	-0.061035156	0.061035156	-0.36621094	10.96877446	2.9261230040000004	-1.5898682100000001	0.18310547	-0.061035156	0.4272461	-8.77238768	-2.5217773560000003	-2.345922824	-0.24414062	-0.7324219	0.24414062	1.114941394	8.32976088	4.044653354	0.18310547	-0.4272461	0.18310547	0.3756347644	9.29277356	-0.7464843750000001	0.7324219	-1.953125	-2.0141602	1539959183.454
-10.20195288	-6.270947480000001	-4.10805661	0.91552734	3.0517578	-0.24414062	10.630224640000002	-1.315917932	-3.6295410340000003	0.24414062	0.24414062	-0.8544922	11.0584964	3.06848143	-1.580297824	0.36621094	-0.48828125	0.61035156	-10.582373200000001	-1.567138678	-2.0564209260000004	-0.91552734	-0.36621094	0.79345703	1.2154297120000002	8.838183606000001	3.9118652160000003	0.12207031	-0.79345703	0.36621094	1.4678466460000001	9.47460962	0.7117919928	0.79345703	-2.5634766	-2.2583008	1539959183.494
-9.197070288	-5.23854982	-3.9393798920000007	0.79345703	-5.3710938	0.061035156	10.229467360000001	-1.415209964	-3.581689496	0.4272461	0	-0.91552734	11.4329348	3.15461412	-1.8913329680000002	0.48828125	-0.91552734	0.8544922	-10.231860520000001	0.0897216754	-1.792041034	-0.36621094	-0.18310547	0.7324219	1.21303714	9.700707968000001	3.363964856	0.24414062	-0.6713867	0.36621094	4.2875000000000005	13.586254500000003	-0.916357428	0.12207031	-2.8686523	-2.6855469	1539959183.535
-6.59633786	-4.00756839	-1.7812744600000001	-0.5493164	1.8920898	0.24414062	9.558349640000001	-0.9211425720000002	-3.2144287140000003	0.4272461	0	-0.91552734	12.185400360000001	3.652270468	-2.818457068	0.36621094	-0.48828125	1.0986328	-10.231860520000001	0.0897216754	-1.792041034	-0.36621094	-0.18310547	0.7324219	0.8254394568000001	10.37421924	2.816064496	0	-0.91552734	0.18310547	7.20405252	10.553662140000002	1.656860324	-1.7089844	2.0141602	-1.6479492	1539959183.574
-7.984033246000001	-3.9896241	-3.234765576	-0.8544922	3.0517578	-0.48828125	9.097778060000001	-0.1495361322	-2.39138179	-0.18310547	-0.18310547	-0.61035156	11.492749100000001	3.446508786	-2.4392334260000004	0.5493164	-0.061035156	1.6479492	-10.231860520000001	0.0897216754	-1.792041034	-0.36621094	-0.18310547	0.7324219	0.5981445288	9.595434800000001	3.0493408540000004	-0.12207031	-0.79345703	0.18310547	1.451098642	8.967382788	-0.48330077880000005	0.91552734	0.4272461	-1.159668	1539959183.614
-8.644384980000002	-5.421582068	-4.347314496	0.8544922	-2.4414062	-0.12207031	8.865698380000001	0.21533202880000002	-2.1844238220000003	-0.18310547	-0.18310547	-0.61035156	9.933984620000002	2.7131836060000003	-1.701123004	0.5493164	0	1.8310547	-9.485375900000001	-0.32180175720000004	-1.8075927520000004	0.24414062	-0.48828125	0.36621094	0.6364257788	8.91354982	2.92971196	-0.061035156	-1.2817383	0.61035156	1.792041034	9.636108426000002	-0.3517089856000001	0.61035156	-2.0751953	-1.4038086	1539959183.655
-7.229174820000001	-4.751660144000001	-2.9667969240000005	-0.24414062	-0.4272461	0.061035156	8.6766848	0.10048827880000001	-3.0900146760000005	-0.18310547	-0.061035156	-0.91552734	9.301147660000002	2.3219971040000003	-2.0576172120000003	0.24414062	-0.12207031	1.159668	-10.035669420000001	-0.35529785340000003	-1.50732428	-0.12207031	0	0.24414062	1.562353534	9.407617212	2.775390576	-0.24414062	-1.2817383	0.48828125	3.21203624	9.8251223	0.32060547120000005	-0.36621094	0	-0.9765625	1539959183.694
-8.106054712	-4.585375900000001	-2.95961911	0.12207031	1.7089844	0.061035156	8.11203624	-0.19140625	-3.48598642	-0.12207031	-0.7324219	-0.9765625	9.394457968000001	1.8626221040000002	-2.300463858	0.24414062	-0.12207031	0.5493164	-9.91364766	-0.12321777160000001	-1.373339856	-0.24414062	0.061035156	0	2.2573974640000003	10.064379500000001	2.719165036	-0.36621094	-0.8544922	-0.12207031	2.4153076080000004	9.307128894	-0.647192392	0	0	-0.61035156	1539959183.734
-8.41708966	-4.3784179320000005	-3.9034912140000007	0.61035156	-1.4038086	-0.12207031	7.70649411	-0.10886230040000001	-2.4846923920000004	0	-0.4272461	-0.61035156	9.382495108	1.4247802520000001	-1.6843750000000002	0	-0.36621094	0.36621094	-9.834692000000002	0.10048827880000001	-1.4750244600000002	0.061035156	0.061035156	0	2.0468505400000003	9.62893071	2.76821286	-0.36621094	-0.30517578	-0.36621094	1.81357428	9.47460962	-0.6400146760000001	0.30517578	-0.061035156	-0.5493164	1539959183.774
-7.5306394800000005	-4.38798822	-3.3496094240000005	-0.18310547	0.30517578	-0.36621094	7.702905252000001	0.17585449280000004	-2.2107422120000004	-0.061035156	-0.24414062	0	9.8179438	1.353002896	-1.516894568	-0.18310547	-0.30517578	0.12207031	-9.8	-0.287109375	-1.5180908540000002	0.12207031	0.18310547	-0.061035156	1.6484863220000001	9.12888179	2.778979532	-0.30517578	-0.36621094	-0.18310547	1.5982422120000002	9.73898912	-0.6077148560000001	0.061035156	-0.12207031	-0.61035156	1539959183.814
-8.1239991	-4.521972644000001	-3.585278354	-0.061035156	0.48828125	-0.18310547	8.13955072	0.47014160340000005	-2.566040036	-0.061035156	-0.36621094	0.36621094	9.89211412	1.1723632788	-2.001391574	0.061035156	0.061035156	0	-9.707885880000001	-0.33256836060000006	-1.5731201080000001	-0.061035156	0.18310547	-0.12207031	1.947558606	9.3238768	2.818457068	-0.36621094	-0.48828125	-0.18310547	1.3864990020000003	9.67438948	-0.5957519568	0.061035156	-0.061035156	-0.4272461	1539959183.854
-8.224487320000001	-4.665527356	-3.6474853240000003	0.24414062	-0.7324219	-0.12207031	8.408715560000001	0.7381103240000001	-2.350707968	-0.061035156	-0.36621094	0.36621094	9.55117212	0.9570312500000001	-2.0289062500000004	-0.061035156	0.48828125	-0.30517578	-9.725830072	-0.21413574280000003	-1.610205072	-0.061035156	0.12207031	-0.061035156	2.2239013580000004	9.286792032000001	2.828027356	-0.36621094	0	-0.24414062	1.2202148560000001	9.612182608000001	-0.8517577880000001	-0.061035156	-0.4272461	-0.30517578	1539959183.894
-7.859619110000001	-4.3724366	-3.3962646760000004	0.061035156	-0.18310547	-0.12207031	8.2771241	0.7046142572	-2.124609424	0.12207031	0.12207031	0.4272461	8.984130890000001	0.7488769568000001	-1.683178714	-0.36621094	0.18310547	-0.7324219	-9.700707968000001	-0.15551757200000002	-1.6736084260000001	-0.061035156	0.12207031	-0.061035156	2.0695800720000004	9.08342302	2.6198730040000004	0.061035156	0.48828125	-0.36621094	1.579101538	9.60261232	-0.84816893	0.061035156	-0.36621094	-0.24414062	1539959183.934
-8.01035144	-4.32817392	-3.4417237400000005	0	0.36621094	-0.18310547	7.580884080000001	0.732128894	-1.606616214	0.48828125	1.0375977	1.0375977	8.523559800000001	0.734521466	-1.6616454680000001	-0.36621094	-0.061035156	-0.91552734	-9.6217527	-0.3026611322	-1.680786142	0	0.12207031	0	1.9726807100000001	8.9410643	2.593554712	0.48828125	0.91552734	-0.5493164	1.85544429	9.5703125	-0.849365216	0	0.061035156	-0.12207031	1539959183.974
-8.067773560000001	-4.429858426	-3.7049072480000005	-0.12207031	-0.30517578	-0.24414062	6.80688498	0.6830810700000001	-1.100585962	0.6713867	1.5258789	1.7700195	8.265161240000001	0.9354980432000001	-1.427172824	-0.9765625	2.380371	-1.7700195	-9.614575180000001	-0.2990722644	-1.66044928	-0.061035156	0.061035156	0	2.0899170320000002	8.89321286	2.668920926	0.8544922	1.4648438	-0.61035156	1.3242920320000002	9.63969748	-0.9642089660000001	0	0.061035156	-0.12207031	1539959184.014
-7.8907228400000005	-4.6021241	-3.5135009000000004	-0.061035156	-0.12207031	-0.30517578	7.54738768	-0.173461911	-1.0575195288	0.6713867	1.5258789	1.7700195	7.448095746000001	1.39606929	-1.679589856	-0.6713867	0.48828125	-2.9296875	-9.760522660000001	-0.33854982	-1.561157248	-0.061035156	0.061035156	0	2.159301718	8.895605432000002	2.537329074	1.2817383	2.0141602	-0.61035156	1.2022705072	9.578686600000001	-0.9223388580000002	0.061035156	-0.061035156	-0.18310547	1539959184.054
-7.956518570000001	-4.691845746	-3.352001996	-0.12207031	-0.061035156	-0.30517578	7.300951980000001	-0.8278320288	-1.7250488220000002	0.30517578	0.9765625	3.7231445	7.90388179	2.01096196	-1.234570288	-0.30517578	0.36621094	-3.4179688	-9.853833360000001	-0.2237060504	-1.4953613220000002	-0.48828125	0.36621094	0.061035156	2.050439496	9.307128894	2.4117187500000004	1.159668	2.4414062	-0.6713867	1.4223876800000002	9.680371106	-0.8876464660000001	0	0.061035156	-0.12207031	1539959184.094
-7.93618161	-4.65476088	-3.47163089	0.061035156	0	-0.30517578	8.741284440000001	-1.733422824	-0.955834964	0.30517578	0.9765625	3.7231445	8.685058606	3.12351088	-1.546801718	-0.48828125	-1.159668	-4.0893555	-9.858617720000002	-0.269165036	-1.580297824	-0.48828125	0.48828125	0.061035156	1.9140625000000002	9.25927716	2.1258057100000003	1.4648438	3.0517578	-0.7324219	1.1604003600000001	9.66242662	-0.915161142	0	0.18310547	-0.061035156	1539959184.134
-7.8943116	-4.7612304320000005	-3.563745108	-0.12207031	-0.24414062	-0.4272461	8.59294429	-2.183227536	-1.5587646760000002	0.7324219	2.8076172	3.9672852	9.935181200000002	3.782666034	-1.776489218	-0.8544922	0.9765625	-4.333496	-9.749755890000001	-0.1459472644	-1.7250488220000002	-0.48828125	0.48828125	0.061035156	1.7106933900000003	9.508105432	1.9690917540000001	1.4648438	3.1738281	-0.24414062	0.9343017572	9.72822284	-0.8613281250000001	0	0	-0.061035156	1539959184.174
-7.93857428	-4.8342040740000005	-3.3220947480000005	0.061035156	-0.36621094	-0.4272461	8.834594748	-3.1737548920000003	-0.9295165740000001	0.4272461	2.6855469	5.004883	10.004565200000002	4.3520996400000005	-1.5599609620000003	-0.18310547	0.8544922	-4.4555664	-9.80358876	-0.056225586060000006	-1.738207968	-0.36621094	0.61035156	0.061035156	1.6736084260000001	9.491357428	1.9009033540000002	1.2817383	3.9672852	-0.061035156	1.07785643	9.637304712	-0.909179712	0	-0.12207031	-0.061035156	1539959184.214
-7.9780516200000005	-4.758837860000001	-3.313720746	0.12207031	-0.24414062	-0.4272461	9.101367212000001	-3.6486816100000006	-0.6268554712000001	0.4272461	2.6855469	5.004883	10.711572480000001	5.26965306	-1.3302734620000003	-0.12207031	1.4648438	-4.5166016	-9.837085159999999	-0.2225097644	-1.8949219240000001	-0.48828125	0.6713867	0.061035156	1.1639892572000001	9.591845746	1.783667032	1.2207031	3.8452148	0.7324219	1.2537109620000002	9.66481929	-0.8756836060000002	0.061035156	0.12207031	0	1539959184.254
-7.912255890000001	-4.768408246	-3.2718505400000004	0.18310547	-0.36621094	-0.36621094	8.38598642	-4.693042032	-1.1484375	0.18310547	5.2490234	5.065918	10.67927266	5.845068390000001	-1.35180661	0	2.1972656	-4.4555664	-9.76889676	0.025122070680000004	-1.9607177520000003	-0.48828125	0.6713867	0.061035156	1.216625998	9.76171875	1.3386474640000001	1.4038086	4.3945312	0.12207031	1.199877896	9.700707968000001	-0.8445800720000001	0	0.12207031	0	1539959184.294
-7.845263580000001	-4.841381790000001	-3.2096435700000003	0.061035156	-0.18310547	-0.4272461	9.95432158	-5.573510880000001	-0.553881839	0	0.9765625	5.1879883	10.635009980000001	6.77697734	-1.7776855040000001	0.6713867	1.4038086	-4.4555664	-9.756933606	-0.33854982	-2.0935058900000003	-0.48828125	0.9765625	0	0.898413089	9.88134784	1.6999267180000002	1.2207031	4.1503906	0.18310547	1.2321777160000003	9.63969748	-0.8649169928000001	0.061035156	0.061035156	0.061035156	1539959184.334
-7.929003894000001	-4.91315944	-3.16298822	0.18310547	-0.061035156	-0.4272461	9.95432158	-5.573510880000001	-0.553881839	0.061035156	4.0893555	5.2490234	10.63620558	7.2818116	-1.28361821	0.18310547	2.319336	-3.6621094	-9.7150634	-0.0825439496	-2.144946286	-0.5493164	1.0375977	0	0.42109375000000004	9.997387680000001	1.494165036	0.8544922	4.0283203	0.12207031	1.1962890380000002	9.677978240000002	-0.8661132788	0	0.12207031	0	1539959184.374
-7.97446286	-5.018432608	-3.1869139400000006	0.30517578	-0.30517578	-0.48828125	8.947045926000001	-6.977954074	0.6663330072	0.12207031	0.48828125	3.2958984	10.091894960000001	7.655053420000001	-0.9043945288	0.18310547	2.6245117	-2.9907227	-9.58825679	0.02153320288	-2.3937744600000004	-0.24414062	1.0375977	0	0.1208251996	9.87536592	1.3769287140000002	1.0375977	3.479004	-0.18310547	1.0443603240000001	9.69233426	-0.9031982428000002	0	-0.061035156	0	1539959184.414
-7.84047824	-5.085424820000001	-2.9177491	0.30517578	-0.18310547	-0.36621094	8.52236322	-7.072461060000001	1.375732428	0.6713867	1.2817383	2.5634766	8.903979532000001	7.8907228400000005	-0.32778320680000006	0.24414062	2.5634766	-2.6245117	-9.527246106	-0.09331054320000001	-2.6114991	-0.30517578	1.0375977	0.061035156	-0.17106933900000001	9.87775908	1.3984619600000001	0.8544922	2.8686523	-0.061035156	1.1580077880000001	9.749755890000001	-0.9223388580000002	-0.061035156	-0.12207031	0.061035156	1539959184.454
-7.75075679	-4.969384980000001	-3.037377896	0.24414062	0.30517578	-0.36621094	7.20883786	-6.804492212	1.7477783540000003	0.6713867	1.2817383	2.5634766	8.28789038	8.100073380000001	0.36606445680000005	0.30517578	2.319336	-2.319336	-9.40163588	-0.17944336060000002	-2.80051268	-0.4272461	1.0986328	0.061035156	-0.16389160340000003	9.931591460000002	1.3637695680000002	0.6713867	2.5634766	0.48828125	1.4427246400000002	9.612182608000001	-0.8278320288	0.061035156	0	0.061035156	1539959184.494
-7.958911240000001	-4.99211412	-3.180932608	0.12207031	-0.24414062	-0.48828125	6.924121106	-6.824829074	1.9128662140000001	0.61035156	0.18310547	2.0141602	7.919433606	8.411108426	0.4103271466	0	1.6479492	-1.7700195	-9.24013678	-0.07895508180000001	-3.0469483800000003	-0.36621094	0.9765625	0.061035156	-0.23208007200000003	9.7066893	1.5575683900000001	0.48828125	2.0751953	-0.4272461	1.429565396	9.61936052	-0.84816893	0.061035156	-0.061035156	0.12207031	1539959184.534
-7.875170926000001	-5.195483426000001	-3.0134521760000004	0.12207031	-0.061035156	-0.48828125	6.772192392	-7.110742212000001	1.6353271760000003	0.12207031	0.48828125	1.4648438	7.46245108	8.521167032000001	0.708203125	-0.30517578	0.61035156	-1.4038086	-9.28200679	0.1303955072	-3.17495108	-0.12207031	0.91552734	0	-0.7213623200000001	9.79880342	1.23696286	0.79345703	1.7089844	-0.30517578	1.542016574	9.589452880000001	-0.8828613220000001	0.12207031	0	0.12207031	1539959184.574
-7.795019568000001	-5.23735324	-3.01464856	0.12207031	0	-0.4272461	6.607104532	-7.314111420000001	1.4391357820000001	0.12207031	0.48828125	1.4648438	7.182519568	8.596533246000002	0.909179712	-0.4272461	0.79345703	-1.2207031	-9.207836960000002	0.05144042932000001	-3.3197021760000003	-0.061035156	0.79345703	0	-0.34094239200000004	9.96628444	1.221411142	0.5493164	1.0986328	-0.18310547	1.4391357820000001	9.668408246	-0.916357428	0.061035156	0.18310547	0.061035156	1539959184.614
-7.6729982	-5.337841754	-2.981152356	0.18310547	0	-0.36621094	6.4575683900000005	-7.411010880000001	1.637719748	0.18310547	-0.24414062	1.0375977	7.073657248	8.73410643	0.7034179712000002	-0.36621094	0.9765625	-0.9765625	-9.209033246	-0.0765625	-3.46086412	-0.061035156	0.79345703	0	-0.03229980432	10.11821286	1.429565396	0.4272461	0.6713867	-0.24414062	1.2309814300000002	9.668408246	-0.9175537140000001	0	0.12207031	0.061035156	1539959184.654
-7.726831070000001	-5.352197480000001	-2.878271466	0.24414062	0.061035156	-0.36621094	6.186010880000001	-7.54379892	1.7346191100000001	-0.24414062	0.12207031	0.6713867	6.798510880000001	8.7030027	0.9713867212000001	-0.24414062	0.7324219	-0.9765625	-9.14323732	-0.1435546875	-3.603222644	-0.18310547	0.61035156	0.061035156	-0.2045654254	9.95432158	1.2285888580000002	0.12207031	1.0986328	-0.4272461	1.221411142	9.61936052	-0.9211425720000002	0.061035156	-0.12207031	0	1539959184.702
-7.719653060000001	-5.361767572	-3.011059604	0.30517578	0.061035156	-0.24414062	6.186010880000001	-7.54379892	1.7346191100000001	-0.24414062	0.12207031	0.6713867	6.798510880000001	8.7030027	0.9713867212000001	0	0.4272461	-0.79345703	-9.14323732	-0.1435546875	-3.603222644	-0.18310547	0.61035156	0.061035156	-0.2045654254	9.95432158	1.2285888580000002	0.18310547	0.8544922	-0.36621094	1.246533246	9.701904254	-0.9797607428000001	-0.12207031	-0.12207031	0	1539959184.736
-7.777075180000001	-5.4431150200000005	-2.928515576	0.18310547	0.12207031	-0.18310547	5.746972840000001	-7.619164840000001	1.8638183900000003	-0.18310547	0	0.6713867	6.869091754	8.750854532	0.961816394	0	0.7324219	-0.61035156	-9.102563400000001	0.037084961060000005	-3.8556396760000005	-0.18310547	0.48828125	0.061035156	-0.3995605432	9.94953624	1.0754638580000002	0.18310547	0.24414062	-0.24414062	1.3099365020000002	9.614575180000001	-1.0491455072	-0.061035156	-0.24414062	0	1539959184.774
-7.78903804	-5.414404254	-2.987133786	0.18310547	0.12207031	-0.12207031	5.50771466	-7.639501800000001	1.8351074280000002	-0.24414062	0.061035156	0.61035156	6.723144568	8.791528060000001	1.0120605432	-0.061035156	0.4272461	-0.5493164	-9.036767572	0.12919922120000002	-3.923828076	0	0.30517578	0.061035156	-0.1495361322	10.06198732	1.0479492212000001	0.12207031	0.36621094	-0.18310547	1.6544677520000002	9.61936052	-0.9438721040000001	-0.061035156	-0.24414062	0	1539959184.814
-7.734009080000001	-5.370141574000001	-2.9667969240000005	0.061035156	0	-0.061035156	5.5974366	-7.59284694	1.6927490020000002	-0.24414062	0.061035156	0.61035156	6.720751800000001	8.798706070000001	1.216625998	-0.18310547	-0.24414062	-0.36621094	-9.01044928	0.08732910340000001	-3.96569838	0.061035156	0.18310547	0	-0.16628417539999998	10.05839856	1.053930661	0.18310547	0.18310547	-0.061035156	1.8410888580000002	9.60141574	-0.8828613220000001	0	-0.061035156	0	1539959184.854
-7.70170926	-5.467040740000001	-2.9141601440000002	0.061035156	0.061035156	-0.12207031	5.5974366	-7.59284694	1.6927490020000002	-0.24414062	0.061035156	0.61035156	6.747070288000001	8.76042482	1.2632812500000001	-0.24414062	-0.12207031	-0.24414062	-8.99609375	0.061010742800000003	-3.9609130400000003	0.061035156	0.18310547	0	-0.1997802716	10.02490216	0.9893310700000001	0.061035156	0.12207031	0	1.644897464	9.58227536	-0.9438721040000001	-0.061035156	0	0	1539959184.894
-7.692138580000001	-5.496948380000001	-2.9261230040000004	0.12207031	-0.061035156	-0.061035156	5.5938478400000005	-7.795019568000001	1.580297824	-0.18310547	0.18310547	0.12207031	6.67648912	8.83698732	1.227392572	-0.12207031	0.30517578	-0.18310547	-9.067871106	-0.007177734620000001	-3.994409146	0.061035156	0	0	0.015551758180000002	10.06796924	1.123315396	0.061035156	0	0	1.606616214	9.61936052	-0.86850589	-0.061035156	0	0	1539959184.934
-7.656250000000001	-5.51967752	-2.91535643	0	0	-0.061035156	5.2229982	-7.812963760000001	1.4989501800000002	-0.18310547	0.18310547	0.061035156	6.303247300000001	8.719750900000001	1.4451172120000002	-0.12207031	0.061035156	-0.30517578	-9.081030252000001	-0.0681884784	-4.002783246	-0.061035156	0	0	0.11604003600000001	10.033276260000001	1.1723632788	-0.12207031	0.18310547	0	1.542016574	9.646875000000001	-0.931909146	-0.061035156	-0.061035156	-0.061035156	1539959184.974
-7.680175720000001	-5.45148912	-2.8411866	0	0	0	5.084228240000001	-7.887134080000001	1.5109130400000002	-0.18310547	0.18310547	0.061035156	6.29128444	8.76042482	1.503735324	-0.061035156	0	-0.30517578	-8.9745607	-0.0035888672120000004	-4.06379393	-0.061035156	0	0	0.06699218750000001	9.999779860000002	1.1508300720000002	-0.12207031	0.18310547	0	1.4606689300000002	9.61936052	-0.9031982428000002	-0.061035156	-0.061035156	0	1539959185.014
-7.775878894000001	-5.479003894000001	-2.9045898560000003	-0.061035156	0.061035156	0.061035156	4.894018570000001	-7.9971923920000005	1.638916034	-0.18310547	0.12207031	0.24414062	6.31521016	8.972167932000001	1.373339856	0.061035156	0.36621094	-0.30517578	-8.9745607	-0.0035888672120000004	-4.06379393	0	-0.12207031	0	-0.24045410340000004	10.071558	1.138867212	-0.18310547	0.061035156	0.061035156	1.55158696	9.636108426000002	-0.832617212	0	0	0	1539959185.054
-7.84646016	-5.470629892	-2.87707518	-0.061035156	-0.12207031	0.18310547	4.894018570000001	-7.9971923920000005	1.638916034	-0.18310547	0.12207031	0.24414062	6.2015625000000005	9.121704074	1.415209964	0.18310547	0.4272461	-0.5493164	-8.903979532000001	0.053833007200000005	-4.124804712	0	-0.30517578	-0.061035156	-0.32658691100000004	10.18999002	1.0874267572	-0.24414062	-0.061035156	0.061035156	1.6269530760000002	9.636108426000002	-0.840991214	-0.12207031	-0.061035156	-0.061035156	1539959185.094
-7.920629892	-5.3270751800000005	-2.9177491	-0.12207031	0.061035156	0.36621094	4.756445288	-8.38120108	1.4869873200000001	-0.061035156	0.5493164	0.18310547	6.25898462	9.53322734	1.216625998	-0.061035156	0.48828125	-0.4272461	-8.787939300000001	0.07895508180000001	-4.120019568	0	-0.48828125	-0.12207031	-0.42109375000000004	10.297655760000001	1.0946044928	-0.30517578	-0.18310547	0.12207031	1.7226562500000002	9.6636232	-0.8362060700000001	-0.12207031	-0.061035156	0	1539959185.134
-7.992407248	-5.2110353400000005	-3.07805162	-0.36621094	0.12207031	0.48828125	4.064990216	-8.6515625	1.4391357820000001	-0.061035156	0.9765625	0.24414062	6.385790740000001	9.753344748	1.343432608	-0.6713867	1.159668	-0.5493164	-8.742480432	0.0478515625	-4.026708966	0.24414062	-1.159668	-0.18310547	-0.758447284	10.4543705	1.183129892	-0.48828125	-0.5493164	0.18310547	1.723852536	9.650463760000001	-0.840991214	-0.12207031	0	-0.061035156	1539959185.174
-8.011548020000001	-5.26247554	-3.0672851440000004	-0.5493164	0.061035156	0.61035156	4.171459964	-8.65036592	1.550390576	0.18310547	0.30517578	0.18310547	5.829516574	9.76770018	1.848266574	-0.5493164	1.2817383	-0.18310547	-8.88723143	-0.04067382788	-3.8329101440000004	0.30517578	-1.5258789	-0.24414062	-0.6077148560000001	10.57041034	1.239355432	-0.6713867	-0.91552734	0.36621094	1.832714856	9.60620108	-0.8266357428000001	-0.12207031	0	-0.12207031	1539959185.214
-7.981640380000001	-5.183520468	-2.98952626	-0.61035156	0.18310547	0.7324219	4.356884784	-8.531933606	1.726245108	0.30517578	0	-0.061035156	5.969482428000001	9.90647014	1.3111327879999999	-1.0375977	1.0986328	0.24414062	-8.97097194	-0.07058105432	-3.5733153960000004	0.30517578	-1.5258789	-0.24414062	-0.401953125	10.536913940000002	1.5085204680000002	-0.8544922	-1.3427734	0.4272461	1.90808107	9.58825679	-0.9223388580000002	-0.12207031	0.18310547	-0.18310547	1539959185.254
-8.0390625	-5.03278804	-3.234765576	-0.61035156	0.061035156	0.79345703	4.457373004000001	-8.468530252	1.83151857	0.061035156	-0.12207031	-0.18310547	6.23984375	9.729418930000001	1.84946286	-1.5258789	1.3427734	0.6713867	-9.01044928	-0.10288086060000001	-3.210839856	0.36621094	-1.7700195	-0.24414062	-0.6053222644	10.51897014	1.733422824	-1.3427734	-1.8310547	0.4272461	1.697534146	9.6217527	-0.8134765380000001	-0.12207031	0.12207031	-0.18310547	1539959185.294
-8.048632788	-4.94904802	-3.09121106	-0.6713867	-0.24414062	0.91552734	4.457373004000001	-8.468530252	1.83151857	0.061035156	-0.12207031	-0.18310547	5.833105432000001	9.35617662	2.3052490020000005	-0.91552734	0.36621094	0.9765625	-8.98652356	-0.26318359620000004	-2.895019568	0.48828125	-2.380371	-0.18310547	-0.6232665740000001	10.310815200000002	1.5204834260000002	-1.3427734	-2.1972656	0.61035156	1.6472900360000002	9.66242662	-0.8445800720000001	-0.12207031	0.12207031	-0.24414062	1539959185.334
-8.08930661	-4.652368210000001	-3.17495108	-0.7324219	0	0.9765625	4.8162597840000005	-8.098876800000001	1.8004150360000002	-0.12207031	0	-0.12207031	5.8271241	8.87766124	2.5265625000000003	-0.12207031	-0.18310547	0.91552734	-9.069067392000001	-0.3971679712	-2.5540771760000003	0.48828125	-2.380371	-0.18310547	-0.5802001800000001	10.023705580000001	1.490576178	-1.3427734	-3.4179688	0.8544922	1.409228534	9.64328624	-0.8015136780000001	-0.061035156	0.18310547	-0.24414062	1539959185.374
-8.31301268	-4.353295926	-3.261083966	-0.91552734	0	1.159668	4.92751448	-8.000781250000001	1.7310302520000003	-0.5493164	0.4272461	0.061035156	6.01135234	8.571411240000002	2.6378173920000005	0.30517578	0.18310547	0.8544922	-9.072656250000001	-0.3828125	-2.06120607	0.61035156	-2.8686523	-0.24414062	-0.019140625	9.865796220000002	1.57551268	-1.3427734	-3.8452148	1.2817383	1.013256839	9.69472644	-0.7775878600000001	-0.12207031	-0.061035156	-0.36621094	1539959185.414
-8.22089856	-4.39995108	-3.34841304	-0.79345703	-0.12207031	1.4038086	4.48129892	-8.009155252000001	1.9571288940000002	-0.79345703	1.5869141	0.30517578	6.07714856	8.254394568	2.3542969240000002	0.6713867	0.6713867	0.7324219	-9.130077880000002	-0.22968750000000002	-1.637719748	0.61035156	-2.8686523	-0.24414062	0.56823732	9.460253894000001	1.774096646	-1.159668	-3.6621094	1.3427734	1.144848642	9.649267572	-0.735717752	-0.061035156	-0.36621094	-0.48828125	1539959185.454
-8.194580072	-4.38798822	-3.354394568	-0.91552734	-0.30517578	1.4038086	4.19060054	-7.649072480000001	1.459472644	-0.6713867	1.8310547	0.12207031	5.8546385800000005	7.955322480000001	2.2239013580000004	0.8544922	1.3427734	0.79345703	-9.56552716	-0.4438232428	-1.100585962	0.61035156	-2.8686523	-0.24414062	0.899609375	9.124096940000001	1.8937255400000002	-1.4648438	-3.6621094	1.5869141	1.8566405760000002	9.52006839	-0.6627441100000001	0.061035156	0.18310547	-0.61035156	1539959185.494
-8.10844748	-4.221704074	-3.0768554320000003	-0.7324219	-0.18310547	1.4038086	3.8245362400000005	-7.458862320000001	1.50732428	-0.12207031	0.5493164	0.61035156	5.739794928000001	7.694531250000001	2.1844238220000003	0.9765625	1.8920898	0.8544922	-9.95192842	-0.793139676	-0.4521972644	0.8544922	-3.0517578	0	1.3769287140000002	8.74367662	1.93439946	-1.2817383	-3.2958984	1.4038086	1.79323732	9.613378894	-0.79194339	0	0.5493164	-0.48828125	1539959185.534
-8.062988220000001	-3.923828076	-3.3412353240000003	-0.79345703	0.24414062	1.2207031	3.5135009000000004	-7.626342752000001	1.7190673920000001	-0.12207031	0.5493164	0.61035156	5.12849092	7.61557608	2.0121582460000003	1.0375977	0.79345703	0.8544922	-9.97226538	-0.6854736419999999	0.02990722644	0.4272461	-2.6245117	0	1.9918212860000002	8.761621106	1.9427734620000003	-0.8544922	-3.0517578	1.0375977	1.3195067900000002	9.649267572	-0.7560547120000001	0.061035156	0.18310547	-0.24414062	1539959185.574
-8.302246106	-3.7695067900000003	-3.5135009000000004	-0.8544922	-0.12207031	0.91552734	3.62236322	-7.6143798920000005	1.6867675720000002	0.12207031	-1.0375977	0.7324219	5.537622300000001	7.710082968000001	1.74299321	0.9765625	-0.061035156	0.5493164	-10.1660643	-0.716577176	0.41271972840000004	0.12207031	-2.4414062	0.061035156	2.436840854	8.95063498	1.9367920320000003	-0.5493164	-3.112793	0.6713867	0.9713867212000001	9.689941394000002	-0.6962402160000001	0.061035156	0	-0.18310547	1539959185.614
-8.334545926	-3.6690185700000004	-3.5721191100000005	-1.0375977	-0.48828125	0.7324219	4.134375	-7.491162140000001	1.4786132200000002	0.061035156	-2.0141602	1.3427734	6.0568116000000005	7.919433606	0.8374023560000001	0.7324219	-2.5634766	0.12207031	-10.31320836	-0.8828613220000001	0.8362060700000001	-0.061035156	-2.0141602	0.12207031	2.7825683900000002	9.0427491	1.990625	-0.61035156	-3.0517578	0.4272461	0.9031982428000002	9.70429712	-0.6842773560000001	0.12207031	0.24414062	-0.18310547	1539959185.654
-8.23286142	-3.660644568	-3.178540036	-0.8544922	-0.4272461	0.36621094	4.3233885800000005	-7.6060058900000005	1.3362548920000001	0.061035156	-2.0141602	1.3427734	7.11433107	7.805786240000001	0.45698242800000005	0.30517578	-4.211426	0.61035156	-10.285692899999999	-0.7560547120000001	1.0563232428000002	-0.48828125	-1.6479492	0.12207031	3.172558606	9.092993210000001	2.2478271760000004	-0.91552734	-2.319336	-0.061035156	0.571826178	9.688745108	-0.702221646	0.18310547	0.18310547	-0.061035156	1539959185.694
-8.187402160000001	-3.44890126	-3.2228027160000003	-0.8544922	0.061035156	0.12207031	4.268359424000001	-7.8775634000000005	1.091015625	0.24414062	-1.159668	1.159668	8.24841304	7.299755890000001	0.6328369110000001	0.4272461	-2.380371	0.9765625	-10.285692899999999	-0.7560547120000001	1.0563232428000002	-0.6713867	-1.2207031	0.061035156	3.2180175720000004	8.81186502	1.971484424	-0.48828125	-1.8920898	-0.36621094	0.569433606	9.70310054	-0.699829074	0.12207031	0.18310547	0	1539959185.734
-8.47451178	-3.4967528960000003	-3.435742212	-1.2207031	-0.24414062	-0.12207031	4.220507788000001	-7.96130342	0.758447284	0.24414062	-0.9765625	0.91552734	8.115625000000001	6.780566394000001	0.516796875	0.7324219	-0.79345703	0.79345703	-10.3012455	-0.8194580072000001	1.1400634980000002	-0.7324219	-0.5493164	0.12207031	3.4596679320000003	8.45776358	1.7346191100000001	-0.12207031	-0.91552734	-0.4272461	0.5562744110000001	9.67080072	-0.6759033540000001	0.12207031	0.36621094	0.061035156	1539959185.774
-8.537914840000001	-3.21921376	-3.4632567900000004	-1.0375977	-1.159668	-0.36621094	4.167871106000001	-8.067773560000001	0.923535144	0.7324219	-1.0986328	0.79345703	7.686157248	6.3534909200000005	0.37204589660000004	1.0375977	-0.48828125	0.61035156	-10.35148912	-0.9402832068000001	1.2501221040000001	-0.7324219	-0.5493164	0.12207031	3.887939496	8.25678714	1.771704074	0.12207031	-0.36621094	-0.30517578	0.5084228534	9.61936052	-0.745288089	0.24414062	0.4272461	0.061035156	1539959185.814
-8.260375900000001	-2.8818603240000003	-3.4812010800000004	-1.3427734	-1.0375977	-0.7324219	4.167871106000001	-8.067773560000001	0.923535144	0.91552734	-1.2207031	0.36621094	7.67419429	6.3594728400000005	0.3947753894	1.4038086	0	0.12207031	-10.35148912	-0.9402832068000001	1.2501221040000001	-0.9765625	-0.12207031	0.18310547	4.3233885800000005	8.311816394000001	1.8099853240000001	0.48828125	0.79345703	-0.30517578	0.4294677716	9.724634080000001	-0.8242431610000001	0.18310547	0.4272461	0.12207031	1539959185.854
-7.927807608000001	-2.710791034	-3.5888672120000003	-1.8920898	0.061035156	-1.3427734	4.035082968	-8.54628894	0.9486572480000001	0.91552734	-1.6479492	-0.18310547	7.791430710000001	6.644189300000001	0.4330566394	1.7089844	1.4038086	-0.36621094	-10.1229982	-1.582690396	1.449902356	-2.2583008	0.6713867	0.48828125	4.565038940000001	8.6264402	1.8614257200000002	0.8544922	2.0751953	-0.48828125	0.539526358	9.536816394	-0.898413089	0.18310547	0.5493164	0	1539959185.894
-7.982836960000001	-2.8806639400000003	-3.7228514400000003	-1.8920898	-0.30517578	-1.953125	3.7683105040000004	-8.450586060000001	0.970190396	0.91552734	-1.6479492	-0.18310547	7.626342752000001	6.79372554	0.38999023560000007	2.0141602	2.319336	-0.61035156	-9.939965560000001	-1.2477295320000001	1.3709472839999999	-2.2583008	0.6713867	0.48828125	4.203759784	8.565429712	1.8195557100000002	0.8544922	2.746582	-0.61035156	0.37084961060000005	9.62653804	-0.8900390380000001	0.18310547	0.7324219	-0.061035156	1539959185.934
-7.966088760000001	-2.604321286	-3.8257324280000002	-2.0141602	-0.61035156	-2.4414062	3.417797824	-8.328564300000002	0.849365216	0.30517578	-1.159668	-0.7324219	7.383496106000001	6.817651260000001	0.40434570680000004	2.380371	2.6855469	-0.48828125	-9.613378894	-0.88046875	1.23696286	-2.746582	1.0986328	0.6713867	3.62475589	8.32617212	1.676000998	0.6713867	3.3569336	-0.61035156	0.838598642	9.6385009	-0.860131839	0.18310547	0.9765625	-0.061035156	1539959185.974
-7.7974121400000005	-2.6665283540000004	-4.1331787140000005	-2.6855469	0.36621094	-2.746582	2.93330072	-8.359667932	0.702221646	0.18310547	-1.0986328	-0.6713867	7.34880342	6.914550720000001	0.19499511780000003	2.8076172	2.9296875	-0.30517578	-9.500927520000001	-0.417504892	1.053930661	-3.1738281	1.5869141	0.79345703	2.9500489200000004	8.388378894	1.35419928	0.5493164	3.6621094	-0.61035156	1.2202148560000001	9.506909440000001	-0.7572509980000001	0.061035156	1.5869141	-0.12207031	1539959186.014
-8.4733152	-2.9703858800000003	-4.921533246000001	-2.8076172	0.5493164	-2.8076172	2.6880616	-8.51159694	0.7560547120000001	0.18310547	-1.0986328	-0.6713867	7.54858426	7.23515625	-0.00837402356	3.2348633	3.3569336	-0.24414062	-9.705493210000002	0.0693847644	0.8170653959999999	-3.479004	1.7089844	0.8544922	2.2813232820000002	8.807080072	1.0264160340000001	0.30517578	3.7231445	-0.4272461	1.7621337860000001	9.41599092	-0.8541503600000001	0.18310547	2.4414062	-0.24414062	1539959186.054
-9.04992662	-3.3866942900000003	-5.47661142	-3.1738281	-1.8310547	-2.6245117	2.491870108	-8.972167932000001	1.1400634980000002	-0.061035156	-0.8544922	0.061035156	7.929003894000001	7.730419928000001	-0.593359375	3.6010742	4.272461	-0.12207031	-10.03207968	0.2177246106	0.5586669928	-3.479004	1.5258789	0.91552734	1.6783935700000001	9.49973143	0.6842773560000001	0.18310547	3.3569336	-0.18310547	2.0743652160000003	9.505712860000001	-1.21901857	0.24414062	2.9296875	-0.18310547	1539959186.094
-8.924316394	-3.6977295320000003	-4.854541034	-3.2348633	-1.7700195	-2.1362305	2.104272464	-9.32746556	1.166381839	-0.061035156	-0.8544922	0.061035156	8.059399460000002	8.28071286	-1.19270018	3.7231445	4.211426	-0.24414062	-9.785644568	0.5108154254	0.3289794928	-4.0893555	1.2207031	0.48828125	1.605419928	10.345508180000001	0.709399411	0.61035156	2.9907227	-0.12207031	1.81357428	9.8418705	-1.3254882200000002	0.18310547	2.9296875	-0.061035156	1539959186.134
-8.65634784	-3.40942392	-4.870092752000001	-3.4179688	-1.7089844	-1.7089844	1.75495607	-9.410009980000002	1.2202148560000001	0.12207031	-1.3427734	0.48828125	8.3201902	8.644384980000002	-1.7106933900000003	3.6010742	3.7231445	-0.5493164	-9.449487320000001	0.8708984620000001	0.0693847644	-4.0893555	1.2207031	0.48828125	1.876977536	11.010644960000002	0.850561502	0.9765625	3.6010742	-0.24414062	1.5767089660000002	10.09428714	-1.314721646	0	2.6245117	-0.24414062	1539959186.174
-8.35129393	-3.15461412	-5.017236420000001	-3.4179688	-1.8310547	-1.6479492	1.867407248	-9.063086060000002	1.414013678	0.9765625	-3.479004	0.9765625	8.86210962	8.69103984	-1.770507788	3.540039	4.699707	-0.6713867	-9.29516574	0.724951178	-0.015551758180000002	-4.0283203	0.61035156	0.18310547	1.7250488220000002	10.983129500000002	1.002490216	0.9765625	4.0893555	-0.061035156	2.2215087860000002	9.683960160000002	-1.44870607	-0.061035156	2.6245117	-0.4272461	1539959186.214
-8.00197734	-3.3460204680000003	-5.25888678	-3.479004	-1.4648438	-1.6479492	1.963110324	-8.66950679	1.29558107	1.5869141	-4.0893555	1.2207031	8.769995108000002	8.630029254	-1.5156982820000002	3.7841797	5.79834	-0.48828125	-9.21979982	0.8278320288	0.08015136780000001	-4.638672	-0.24414062	-0.30517578	1.4546875000000001	10.7103759	1.000097644	0.61035156	4.1503906	0.30517578	2.560058606	9.51169429	-1.2668701080000002	0	3.112793	-0.5493164	1539959186.254
-7.929003894000001	-3.6391114200000003	-5.6823732	-3.6621094	-2.0141602	-1.7089844	1.8458740020000002	-8.430249100000001	0.7775878600000001	1.5869141	-4.0893555	1.2207031	8.137158246	8.53073732	-1.1675781250000001	3.7841797	5.432129	-0.30517578	-9.49973143	1.0862304712000002	0.19619140380000002	-4.638672	-0.24414062	-0.30517578	1.5204834260000002	10.485473740000002	0.8445800720000001	0.24414062	4.1503906	0.6713867	2.386596646	9.484179712000001	-1.13647464	0.061035156	3.112793	-0.48828125	1539959186.294
-7.828515380000001	-3.7563476440000003	-5.855835160000001	-3.7231445	-2.4414062	-1.6479492	2.04924321	-8.43503444	0.270361322	2.0141602	-5.126953	1.4648438	7.791430710000001	8.468530252	-0.6914550720000001	3.6010742	5.004883	-0.36621094	-9.8263179	1.0371826080000002	0.34931639400000003	-4.5776367	-0.18310547	-0.4272461	1.8004150360000002	10.43642572	0.49765625	-0.061035156	4.5776367	0.8544922	1.885351538	9.687548920000001	-1.1639892572000001	0	2.6855469	-0.4272461	1539959186.334
-7.573706070000001	-3.776684604	-5.8737792540000004	-3.7231445	-2.6855469	-1.6479492	2.5349366	-8.584570288	-0.07775878600000001	2.319336	-6.3476562	1.5869141	7.767504892	8.3453125	-0.576611322	3.0517578	5.432129	-0.6713867	-9.922021760000002	1.1723632788	0.4450195288	-5.065918	0	-0.6713867	1.6137939300000002	10.36345198	0.22968750000000002	-0.061035156	4.8828125	0.9765625	1.670019568	9.6983152	-1.488183606	-0.18310547	2.8686523	-0.4272461	1539959186.374
-7.3631594400000004	-3.7204589660000003	-5.8103759	-3.6621094	-2.6855469	-1.7089844	3.019433606	-8.589355432000001	-0.4821044928	2.380371	-6.8359375	1.7700195	7.420581070000001	8.1754393	-0.6400146760000001	2.4414062	5.126953	-0.79345703	-9.76411142	1.408032248	0.4342529254	-5.065918	0	-0.6713867	1.3984619600000001	10.302441100000001	0.14714355040000002	0	4.8217773	1.0986328	1.6520751800000002	9.671997300000001	-1.524072284	-0.18310547	3.0517578	-0.4272461	1539959186.414
-7.239941394000001	-3.5649413940000003	-5.96589357	-3.7231445	-2.5634766	-1.7700195	3.3843016200000005	-8.48647464	-0.5120117212	2.0751953	-6.1035156	1.4648438	7.48398462	8.03786592	-0.641210962	2.0751953	4.699707	-0.8544922	-9.707885880000001	1.4678466460000001	0.364868161	-5.065918	0	-0.79345703	1.1604003600000001	10.180420320000001	0.07895508180000001	-0.12207031	4.8828125	1.2207031	1.437939496	9.631323380000001	-1.3805175720000002	-0.18310547	3.2958984	-0.4272461	1539959186.454
-7.202856430000001	-3.3759277160000005	-6.109448380000001	-3.7231445	-2.5634766	-1.8310547	3.3843016200000005	-8.48647464	-0.5120117212	2.0751953	-6.1035156	1.4648438	7.604809800000001	7.850048920000001	-0.9127685700000001	1.6479492	5.004883	-0.8544922	-9.707885880000001	1.4678466460000001	0.364868161	-4.9438477	-0.12207031	-0.8544922	0.8445800720000001	9.9447509	0.12321777160000001	-0.24414062	4.760742	1.3427734	1.5456054320000001	9.7401857	-1.561157248	-0.48828125	3.3569336	-0.5493164	1539959186.494
-7.20883786	-3.5326415740000003	-6.135766574000001	-3.8452148	-2.6245117	-1.7700195	3.499145468	-8.45776358	-0.643603534	1.4038086	-5.554199	1.159668	7.239941394000001	7.696923920000001	-1.1101562500000002	1.2817383	4.4555664	-0.79345703	-9.636108426000002	1.2321777160000003	0.5287597644	-5.065918	0.061035156	-0.79345703	0.7907471040000001	9.844262680000002	0.18303222840000002	-0.24414062	4.5776367	1.4038086	1.522875998	9.554760880000002	-1.6616454680000001	-0.30517578	3.90625	-0.36621094	1539959186.534
-7.55097644	-4.076953076	-6.078344748	-3.90625	-2.8686523	-1.7089844	3.58647464	-8.61926268	-0.6806884980000001	0.8544922	-5.493164	0.79345703	7.2925778800000005	7.63710962	-1.193896466	1.159668	4.0283203	-0.8544922	-9.858617720000002	1.4176025360000002	0.5203857428	-5.1879883	-0.061035156	-0.8544922	0.8194580072000001	9.8418705	0.2045654254	-0.061035156	4.5166016	1.3427734	0.740502896	9.54160144	-1.580297824	0.061035156	3.3569336	-0.36621094	1539959186.574
-8.118017572	-4.072167932	-5.215820288000001	-3.7841797	-4.4555664	-1.4038086	3.5673339660000005	-8.78554712	-0.45698242800000005	0.24414062	-5.1879883	0.18310547	7.451684800000001	7.726831070000001	-1.18671875	0.9765625	4.4555664	-0.9765625	-10.126586960000001	1.1101562500000002	0.41152344240000005	-4.4555664	-0.30517578	-0.6713867	0.763232428	9.843066100000001	0.31701660340000004	0.061035156	4.5776367	1.4038086	0.8637207068000001	9.837085159999999	-1.6903564300000002	-0.30517578	3.3569336	-0.36621094	1539959186.614
-8.115625000000001	-3.487182608	-4.87607428	-3.90625	-2.8686523	-1.159668	3.517089856	-8.9829348	-0.3804199280000001	0.24414062	-5.1879883	0.18310547	7.342822480000001	8.016332968	-1.02163089	0.79345703	5.2490234	-1.2817383	-10.510596040000001	-0.05861816394	0.5514892572000001	-4.4555664	-0.30517578	-0.6713867	0.88046875	9.919628600000001	0.648388678	0.48828125	4.699707	1.2817383	1.5396240020000003	9.709082068	-1.1125488220000002	-0.61035156	3.540039	-0.24414062	1539959186.654
-8.342919928	-3.5422119600000004	-4.11643071	-3.7841797	-3.0517578	-1.2817383	3.517089856	-8.9829348	-0.3804199280000001	0.24414062	-5.1879883	0.18310547	6.9384764400000005	8.46972644	-0.716577176	0.5493164	6.0424805	-1.4648438	-10.510596040000001	-0.05861816394	0.5514892572000001	-4.272461	0.12207031	-0.7324219	1.100585962	9.94833966	1.5121094240000001	1.2817383	4.8217773	0.8544922	2.818457068	9.83110324	-0.8720947480000001	-0.5493164	3.90625	0	1539959186.694
-8.414697480000001	-3.593652356	-2.86152356	-4.3945312	-4.699707	-1.2207031	3.8018066100000003	-9.43034694	-0.37683107	0.9765625	-5.432129	0.36621094	6.25180661	8.630029254	-0.24763183900000002	0.5493164	6.4086914	-1.2817383	-9.591845746	-1.0371826080000002	-0.08493652160000001	-4.272461	-0.36621094	-0.5493164	1.118530252	9.600219748	2.2250976440000003	1.7089844	4.760742	0.61035156	4.681079074	9.5451902	-0.2942871106	-1.0375977	4.211426	0.61035156	1539959186.734
-8.69941394	-3.399853534	-2.2430420320000004	-5.2490234	-0.36621094	-1.7089844	3.8018066100000003	-9.43034694	-0.37683107	1.3427734	-5.3710938	0.5493164	5.47421875	8.689843750000001	0.270361322	0.91552734	6.164551	-0.79345703	-9.591845746	-1.0371826080000002	-0.08493652160000001	-4.272461	-0.36621094	-0.5493164	0.900805661	9.118115020000001	2.692846646	1.159668	5.3100586	0.91552734	6.215917932000001	9.22458516	-0.424682608	-1.2207031	6.286621	1.2817383	1539959186.774
-9.29636232	-3.62475589	-3.343627896	-4.272461	-2.6245117	-1.7700195	4.155908246	-9.19467752	-0.8134765380000001	1.8310547	-5.065918	0	4.833007788000001	9.11691893	0.793139676	1.4038086	5.859375	-0.18310547	-10.106250000000001	-2.256201178	-0.056225586060000006	-4.5776367	-0.36621094	-0.48828125	0.7692138580000001	9.14682608	3.0625	1.2207031	5.554199	0.9765625	5.293579074	9.228173920000001	-1.7752929320000002	0.48828125	7.751465	0.8544922	1539959186.814
-8.524755890000002	-3.7479737400000004	-2.956030252	-4.4555664	-3.8452148	-1.5869141	3.890332068	-9.56552716	-1.5563721040000003	2.1362305	-5.432129	-0.5493164	4.320996106	9.74138179	0.9331054712000001	1.7089844	5.554199	0.12207031	-10.01174272	-2.454785144	-0.026318359620000002	-4.9438477	-0.30517578	-0.36621094	0.8625244110000001	9.73061502	3.111547824	1.2817383	5.432129	0.79345703	5.06508786	8.149121106	-3.7276367800000005	2.319336	7.2631836	0.30517578	1539959186.854
-7.9708741000000005	-3.4393310700000006	-3.1558105040000006	-5.432129	-0.30517578	-1.5869141	3.890332068	-9.56552716	-1.5563721040000003	2.1362305	-5.432129	-0.5493164	4.103271466000001	10.023705580000001	1.1328857428	1.8920898	5.493164	0.18310547	-10.01174272	-2.454785144	-0.026318359620000002	-5.2490234	-0.30517578	-0.36621094	1.069482428	10.014135880000001	3.0218260800000003	0.8544922	5.2490234	0.7324219	5.164379892	8.315405252000001	-5.120117212	3.7231445	9.70459	-0.18310547	1539959186.894
-8.51638179	-3.464453076	-3.7072998200000002	-5.3100586	-1.5258789	-1.8920898	3.4297608800000003	-9.18630342	-2.062402356	2.0141602	-5.79834	-1.4648438	3.8424804320000003	9.874170320000001	1.287207068	1.953125	5.554199	0.24414062	-9.46503894	-1.9415771760000002	0.3505126800000001	-5.554199	-0.30517578	-0.30517578	1.068286142	9.847851440000001	2.837597644	0.5493164	5.3100586	0.79345703	3.7695067900000003	9.480590560000001	-5.109350539999999	3.1738281	12.145996	0.24414062	1539959186.934
-8.31660144	-3.494360324	-4.1786376800000005	-5.004883	-3.540039	-1.953125	3.2527099640000006	-8.606103240000001	-1.89611821	1.8310547	-5.92041	-1.5869141	3.60202626	9.480590560000001	1.5276611420000001	1.8310547	5.554199	0.30517578	-9.0858152	-1.47263179	0.34453125	-5.79834	-0.30517578	-0.18310547	0.9020019568000001	9.427954074	2.3495117800000003	0.24414062	5.126953	0.8544922	2.13776857	9.894507280000001	-5.151220746000001	3.540039	11.901855	0.8544922	1539959186.974
-7.43972194	-3.9046875	-3.89272464	-5.432129	-2.5024414	-1.8310547	3.20366214	-8.12280252	-1.5001464660000001	1.8310547	-5.92041	-1.5869141	3.42497554	9.18271466	1.6125976440000003	1.6479492	5.3100586	0.24414062	-9.09060054	-1.1556152160000002	0.5132080072	-5.7373047	-0.5493164	-0.061035156	0.573022464	9.048730432000001	1.9200439300000003	0.24414062	5.004883	1.0986328	0.35888672120000004	10.06557608	-4.411913940000001	3.540039	11.108398	1.5869141	1539959187.014
-7.151415740000001	-4.504028354000001	-3.69892572	-5.6152344	-2.1972656	-1.8920898	3.019433606	-7.869189300000001	-1.2309814300000002	1.7700195	-5.126953	-1.159668	3.31850589	9.26047374	1.4965576080000003	1.159668	4.699707	0	-9.402832068	-0.909179712	0.641210962	-5.6152344	-0.5493164	0.061035156	0.2560058606	9.02241214	1.6520751800000002	0.36621094	4.8217773	1.2207031	-0.7716064300000001	10.11940944	-2.767016574	4.272461	8.422852	1.8920898	1539959187.054
-7.4780027	-4.7995117800000004	-3.1558105040000006	-4.8217773	-2.319336	-1.6479492	2.9775634	-7.665820288000001	-1.0144531250000002	1.7700195	-5.126953	-1.159668	3.2718505400000004	9.264062500000001	1.0946044928	0.7324219	3.90625	-0.12207031	-9.847851440000001	-0.793139676	0.855346646	-5.3710938	-0.48828125	0.061035156	0.0418701178	9.209033246	1.8267334260000003	0.8544922	4.272461	1.159668	-0.6711181610000001	9.936376800000001	-2.1844238220000003	3.8452148	5.79834	1.8920898	1539959187.094
-7.722045926000001	-4.582983426	-2.956030252	-3.90625	-1.2817383	-1.7089844	2.976367212	-7.7423827880000005	-0.9211425720000002	1.8310547	-5.126953	-0.7324219	3.39506839	9.423168930000001	0.8170653959999999	0.6713867	3.4179688	-0.12207031	-9.91364766	-0.4067382788	0.9354980432000001	-5.065918	-0.24414062	-0.061035156	0.46535643000000004	9.338232428000001	1.9595214660000002	1.0375977	4.5166016	0.6713867	0.1208251996	10.03207968	-1.851855432	3.112793	5.2490234	1.5869141	1539959187.134
-7.8967040740000005	-4.041064496	-3.0325927520000002	-3.0517578	-2.319336	-1.6479492	3.037377896	-7.89790036	-0.893627896	1.8920898	-4.9438477	-0.12207031	3.6546630400000004	9.713867212	0.7488769568000001	0.79345703	3.6621094	0.061035156	-9.81914038	0.10886230040000001	0.8182617212000002	-4.8217773	-0.061035156	0	0.42707518000000005	9.640893570000001	2.22629393	0.91552734	4.3945312	0.48828125	0.6459961060000001	9.96508786	-1.469042932	2.6855469	4.333496	1.159668	1539959187.174
-8.19936502	-3.8747802520000003	-2.778979532	-2.9296875	-0.7324219	-1.0986328	3.220410144	-7.958911240000001	-0.802709964	1.7089844	-4.333496	1.6479492	3.5900634000000005	9.680371106	0.7608398560000001	0.8544922	3.8452148	0.4272461	-9.560742212000001	-0.06699218750000001	0.516796875	-4.1503906	0	0.061035156	0.0	9.532031250000001	2.41770018	0.48828125	4.0283203	0.4272461	0.6459961060000001	9.23535144	-1.7896484620000002	2.9296875	2.8076172	0.6713867	1539959187.214
-8.17902806	-3.5302491000000003	-3.3603759000000006	-2.1972656	-1.3427734	-0.6713867	3.220410144	-7.958911240000001	-0.802709964	1.7089844	-4.333496	1.6479492	3.1366699280000003	9.46264676	0.754858426	0.8544922	3.2348633	0.9765625	-9.560742212000001	-0.06699218750000001	0.516796875	-3.6010742	0.18310547	0.12207031	-0.34094239200000004	9.096582068	2.551684604	0.61035156	3.479004	0.36621094	1.355395468	8.46015625	-2.0336913940000003	3.0517578	2.2583008	-0.24414062	1539959187.254
-7.852441394	-2.987133786	-3.034985324	-2.0751953	-1.0986328	-0.5493164	4.08652356	-8.673095746000001	-0.44980469240000004	1.5258789	-3.6621094	2.5634766	2.837597644	9.27004393	0.8637207068000001	0.79345703	2.380371	1.3427734	-8.845361420000001	-0.1854248004	0.0885253894	-3.2348633	0.061035156	0.30517578	-0.40314941100000007	8.7963134	2.595947284	0.79345703	2.8686523	0.4272461	3.048144568	8.638403060000002	-1.3984619600000001	2.746582	2.4414062	-0.6713867	1539959187.294
-7.756738220000001	-2.9392822480000005	-3.7683105040000004	-4.333496	0.61035156	-1.159668	4.7887451080000005	-9.319091754	-0.2392578076	1.3427734	-2.746582	3.2958984	2.767016574	8.92670926	0.9881347840000001	0.79345703	1.7089844	1.4648438	-8.638403060000002	-0.4450195288	-0.056225586060000006	-2.8686523	-0.18310547	0.6713867	-0.33256836060000006	8.48647464	2.4870849640000006	0.91552734	1.953125	0.48828125	6.364257788000001	9.02839357	0.270361322	1.3427734	4.0283203	-0.6713867	1539959187.334
-9.578686600000001	-5.139257788	-4.85573732	-2.8076172	1.0986328	-1.4038086	4.7887451080000005	-9.319091754	-0.2392578076	1.2207031	-1.4648438	3.540039	2.9141601440000002	8.93747554	1.1017822480000001	0.9765625	1.3427734	1.4038086	-10.619458360000001	0.028710937500000002	0.0346923822	-2.6245117	-0.6713867	0.9765625	0.07177734424	8.518774460000001	2.4488037140000003	1.2817383	1.6479492	0.61035156	1.8255371400000002	8.58098143	-1.1675781250000001	0	0.9765625	-1.6479492	1539959187.374
-10.37421924	-7.3500000000000005	-4.208544928	-1.4648438	-1.5258789	-1.0986328	4.565038940000001	-10.26296376	0.594555661	-0.4272461	-1.2817383	1.7700195	3.22160643	9.8251223	1.0670898560000002	1.0375977	1.2207031	1.0375977	-12.565820680000002	0.417504892	-0.32539062500000004	-2.5024414	-0.8544922	1.4038086	0.61848143	9.518872300000002	1.8829589660000003	1.4648438	1.4038086	0.6713867	0.22849121400000003	9.759326080000001	-1.623364218	-1.2817383	-0.4272461	-2.9296875	1539959187.414
-9.7832518	-5.17753894	-3.5601562500000004	0.7324219	-3.0517578	0.061035156	3.726440396	-10.73190944	-0.477319339	-0.4272461	-1.2817383	1.7700195	3.6415038940000004	11.43652356	0.8015136780000001	1.0986328	1.2817383	0.24414062	-11.608788940000002	1.239355432	-0.8278320288	-2.5024414	0	1.2817383	1.2704589660000003	11.367138579999999	1.4774170320000002	2.1362305	2.0751953	0.18310547	7.220800720000001	13.300341460000002	-1.318310504	-1.5869141	1.2817383	-1.4038086	1539959187.454
-6.550878894	-3.109155252	-4.66672374	-3.3569336	1.2817383	-1.2207031	4.251611420000001	-9.865796220000002	0.037084961060000005	-0.91552734	-2.6245117	0.8544922	4.63801268	12.525146760000002	1.0993896760000001	0.91552734	2.8686523	-0.4272461	-9.67438948	1.43435054	-2.1258057100000003	-2.5634766	1.0375977	0.91552734	1.0563232428000002	12.74646016	0.953442392	1.8920898	3.2958984	-0.061035156	3.6104003600000003	11.05729982	-0.2835205072	-2.6855469	1.8310547	-1.5869141	1539959187.494
-7.798608426	-5.042358426000001	-5.215820288000001	-2.6245117	1.4648438	-1.0375977	4.27553714	-8.5068116	0.6125	0.36621094	-0.9765625	-0.9765625	5.04953624	11.89948732	0.970190396	0.9765625	4.9438477	0	-9.92441394	1.19270018	-1.3111327879999999	-2.380371	0.24414062	0.4272461	-0.2942871106	12.03825728	1.1711669928000001	0.8544922	4.211426	0.12207031	0.6890625	8.46972644	-0.9295165740000001	0.6713867	0.12207031	-1.7700195	1539959187.534
-8.75922824	-4.15231929	-5.803198380000001	-2.6855469	-3.479004	-0.5493164	3.243139676	-8.4733152	0.6914550720000001	1.0986328	-1.3427734	-2.6855469	4.053027356	11.6638179	0.5526855432	0.7324219	4.4555664	0.8544922	-9.758129892000001	0.5227783246000001	-0.961816394	-1.8920898	-0.4272461	-0.12207031	-1.1604003600000001	11.456860520000001	1.137670926	-0.18310547	2.8686523	0.91552734	1.4546875000000001	9.53920926	-1.9942138580000002	0.24414062	0.36621094	-2.0141602	1539959187.574
-7.272240920000001	-3.42736821	-4.026708966	-2.1362305	-1.6479492	-0.5493164	3.243139676	-8.4733152	0.6914550720000001	1.0986328	-1.3427734	-2.6855469	3.275439496	11.28339856	0.9438721040000001	0.36621094	2.1972656	1.159668	-9.351391574	0.764428714	-0.6651367212000001	-2.6855469	-0.4272461	0	-0.784765625	11.302538940000002	0.855346646	-0.12207031	1.3427734	0.7324219	1.81357428	9.567919928000002	-1.77290036	0.30517578	0.7324219	-2.380371	1539959187.614
-6.603515380000001	-3.8855469240000007	-3.994409146	-2.5634766	1.5869141	-1.0375977	1.667626996	-8.77358426	0.8074951080000001	1.8310547	-4.211426	-4.5776367	3.3687500000000004	9.94953624	1.37214357	0.12207031	0.61035156	0.9765625	-9.11572284	1.294384784	-0.4844970746000001	-2.9296875	-0.61035156	-0.061035156	0.15551757200000002	10.322778060000001	0.6651367212000001	0.061035156	1.0375977	0.36621094	1.5719238220000002	9.25688498	-1.9200439300000003	0.6713867	1.3427734	-2.746582	1539959187.654
-7.535424820000001	-4.338940396	-4.724145468000001	-1.953125	-1.2207031	-0.91552734	1.5300537140000001	-7.834497300000001	1.522875998	1.8310547	-4.211426	-4.5776367	3.8329101440000004	8.786743210000001	1.4451172120000002	-0.061035156	0.79345703	0.6713867	-9.11572284	1.294384784	-0.4844970746000001	-2.9907227	-0.4272461	-0.30517578	0.659155252	9.08342302	0.48569336060000007	-0.061035156	1.5869141	0.5493164	1.6879638580000003	9.80717752	-0.7381103240000001	0.48828125	1.4648438	-2.8076172	1539959187.694
-7.218408246000001	-4.03747554	-4.4489991	-1.5869141	-2.319336	-0.79345703	1.4391357820000001	-6.931298920000001	1.909277356	1.159668	-3.7841797	-4.1503906	4.1499266200000005	8.45776358	1.378125	-0.30517578	1.8920898	0.24414062	-8.942260880000001	1.961914038	-0.308642572	-2.5024414	-0.4272461	-0.36621094	0.6651367212000001	8.575000000000001	0.36606445680000005	-0.30517578	2.319336	0.9765625	1.770507788	9.472216754	-0.4139160144	0.12207031	1.2817383	-2.5634766	1539959187.734
-6.770996106	-3.7431884000000006	-4.2420410340000005	-1.4038086	0.18310547	-0.79345703	0.7560547120000001	-6.768603240000001	1.6161865020000004	0.5493164	-1.8920898	-2.5024414	4.104467752000001	8.668310700000001	1.0670898560000002	-0.5493164	2.5634766	-0.061035156	-9.27961412	1.9391846040000003	0.113647464	-2.0751953	-0.30517578	-0.36621094	0.4330566394	8.705395468	0.32778320680000006	-0.18310547	2.5634766	1.0375977	1.7693115020000003	9.22458516	-0.8720947480000001	0.30517578	1.0986328	-2.0751953	1539959187.774
-7.517480432000001	-3.7635253600000005	-4.793530252	-0.8544922	-0.48828125	-0.6713867	0.6220702880000001	-7.220800720000001	1.391284146	0.48828125	-1.2207031	0.5493164	3.8245362400000005	9.23774411	0.6531738220000001	-0.7324219	1.7089844	-0.24414062	-9.4171875	2.068383786	0.4354492212	-1.7700195	-0.18310547	-0.5493164	0.192602536	9.29277356	0.33615722840000006	-0.061035156	2.4414062	0.8544922	1.465454074	9.20305162	-0.80988768	0.30517578	0.91552734	-1.8310547	1539959187.814
-7.580884080000001	-3.50393071	-4.920336960000001	-0.5493164	-1.7089844	-0.5493164	1.1328857428	-7.675390380000001	1.1580077880000001	0.36621094	-1.2817383	1.4648438	4.1690673920000005	9.322680710000002	0.811083966	-0.48828125	0.8544922	0.18310547	-9.16835962	2.001391574	0.477319339	-1.2817383	0.12207031	-0.6713867	0.25839844240000004	9.71147464	0.833813498	-0.18310547	1.0986328	0.4272461	0.5227783246000001	9.189892572	-1.52526857	0.061035156	0.9765625	-1.5258789	1539959187.881
-7.80458966	-3.593652356	-4.196582068	-0.61035156	-0.24414062	-0.30517578	1.8937255400000002	-7.535424820000001	1.107763678	-0.061035156	-1.2207031	2.0751953	4.1690673920000005	9.322680710000002	0.811083966	-0.48828125	0.8544922	0.18310547	-8.838183606000001	2.215527356	0.30505371400000003	-1.2817383	0.12207031	-0.6713867	0.25839844240000004	9.71147464	0.833813498	-0.18310547	1.0986328	0.4272461	0.5227783246000001	9.189892572	-1.52526857	0.061035156	0.9765625	-1.5258789	1539959187.894
-8.76760234	-3.2180175720000004	-4.554272464	-0.30517578	-2.380371	0	2.5791992800000005	-7.39785144	1.0754638580000002	-0.6713867	-0.8544922	2.5634766	4.204956070000001	9.36933606	0.923535144	-0.4272461	0.9765625	0.18310547	-9.211425720000001	1.606616214	0.385205072	-0.79345703	-0.30517578	-0.7324219	0.44621582460000003	9.61816394	0.8589355432	-0.6713867	0.9765625	0.5493164	0.4067382788	9.433935700000001	-1.197485324	0	0.48828125	-1.5869141	1539959187.934
-8.21013179	-2.7454834260000003	-3.94895018	0.12207031	-2.5024414	0.36621094	3.019433606	-7.88952626	1.2058593750000002	-0.6713867	-0.8544922	2.5634766	4.00517572	9.68515625	1.0288086060000001	-0.4272461	0.79345703	0.061035156	-9.64328624	0.69504393	0.5263671924000001	-0.061035156	-0.30517578	-0.91552734	0.6280517572	9.94355432	0.9402832068000001	-0.7324219	0.79345703	0.48828125	1.111352536	9.600219748	-0.80390625	-0.061035156	0.5493164	-1.7700195	1539959187.973
