# Supplementary material for: A deep learning approach for lower back-pain risk prediction during manual lifting
Source: PLoS One. 2021 Feb 19;16(2):e0247162. doi: 10.1371/journal.pone.0247162 (PMC7894914; doi:10.1371/journal.pone.0247162)
Supplement: S1 Data — (ZIP) [file pone.0247162.s001.zip › source-used/Subject_01_P2_Zone06_T3.csv]

Side_A_x	Side_A_y	Side_A_z	Side_G_x	Side_G_y	Side_G_z	LtWt_A_x	LtWt_A_y	LtWt_A_z	LtWt_G_x	LtWt_G_y	LtWt_G_z	RtWt_A_x	RtWt_A_y	RtWt_A_z	RtWt_G_x	RtWt_G_y	RtWt_G_z	Back_A_x	Back_A_y	Back_A_z	Back_G_x	Back_G_y	Back_G_z	UArm_A_x	UArm_A_y	UArm_A_z	UArm_G_x	UArm_G_y	UArm_G_z	Thig_A_x	Thig_A_y	Thig_A_z	Thig_G_x	Thig_G_y	Thig_G_z	Time_stp
-10.390966460000001	-3.3376464660000003	-2.27653804	0.79345703	0.36621094	-0.48828125	2.9177491	-9.100170926	0.4103271466	-0.6713867	-0.9765625	0.6713867	2.4906739200000003	10.4543705	2.6713134000000003	0.36621094	0.8544922	-0.48828125	-10.383788940000002	-0.9354980432000001	0.8015136780000001	-0.6713867	1.0986328	-0.7324219	-0.5825927716	10.724731920000002	2.8136719240000003	-0.36621094	0.36621094	-0.9765625	2.902197284	11.0501223	-0.800317392	0.7324219	2.2583008	3.6010742	1539957021.896
-9.668408246	-3.02421875	-2.698828076	0.79345703	-1.7089844	-0.7324219	3.2048584260000004	-10.05839856	-0.1626953076	-0.4272461	-1.0986328	0.8544922	2.4906739200000003	10.4543705	2.6713134000000003	0.36621094	1.2817383	-0.79345703	-10.383788940000002	-0.9354980432000001	0.8015136780000001	-0.4272461	0.9765625	-0.5493164	-0.805102536	10.241431200000001	2.795727536	-0.30517578	0.30517578	-1.0375977	2.8926269959999997	11.296558	-1.079052716	-0.36621094	1.8920898	2.8686523	1539957021.936
-8.535522660000002	-2.886645468	-2.128198282	-0.30517578	-0.5493164	-0.8544922	3.5792969240000003	-10.018921220000001	-0.43186035340000006	-0.48828125	-0.9765625	0.6713867	2.2346679320000002	8.980542032	2.8914307100000003	-0.061035156	0.18310547	-0.79345703	-9.058300720000002	-1.03359375	0.193798822	0.30517578	0.91552734	-0.4272461	-1.1472412140000001	8.430249100000001	2.53254393	-0.30517578	0.061035156	-0.9765625	2.503832968	8.595336960000001	-0.593359375	0.6713867	0.79345703	0.8544922	1539957021.992
-8.22089856	-3.1462402160000003	-1.503735324	0.061035156	-1.7089844	-0.48828125	3.6618408540000003	-9.21501448	0.10766601440000001	-0.79345703	-0.24414062	0.36621094	2.23227536	8.444604532000001	2.6103027160000005	-0.061035156	0.18310547	-0.79345703	-8.91235324	-1.443920926	-0.09450683900000001	0.30517578	0.91552734	-0.4272461	-1.1472412140000001	8.430249100000001	2.53254393	-0.24414062	-0.12207031	-0.91552734	2.503832968	8.595336960000001	-0.593359375	0.6713867	0.79345703	0.8544922	1539957022.016
-8.222094748	-2.4978514400000003	-1.1508300720000002	0.36621094	-0.24414062	-0.24414062	3.5242675720000003	-8.31660144	0.5885742212	-1.0986328	0.5493164	0.24414062	2.23227536	8.444604532000001	2.6103027160000005	-0.18310547	-0.18310547	-0.7324219	-8.91235324	-1.443920926	-0.09450683900000001	0.36621094	0.79345703	-0.30517578	-0.9785644568000001	8.292675720000002	2.7251464660000004	-0.12207031	0	-0.79345703	3.4620605040000005	7.836889480000001	-0.29069824280000006	1.159668	1.5869141	0.24414062	1539957022.056
-8.911157248	-1.95234375	-1.5360351440000002	0.5493164	0.061035156	-0.24414062	3.3472167540000006	-8.05102536	0.8074951080000001	-0.8544922	0.79345703	0.30517578	2.3806152160000003	8.753247300000002	2.292089856	-0.061035156	-0.30517578	-0.79345703	-9.2389402	-1.9571288940000002	0.031103515380000002	0.24414062	0.7324219	-0.18310547	-1.053930661	8.906372300000001	2.9679932100000004	0.12207031	-0.061035156	-0.79345703	3.3843016200000005	7.948144568	0.2033691394	1.8920898	1.2207031	0.4272461	1539957022.096
-8.534326080000001	-1.988232428	-1.7059082460000001	0.12207031	1.0375977	-0.48828125	3.170166034	-8.6348143	0.732128894	-0.30517578	0.5493164	0.36621094	2.8244384000000005	9.3489991	2.2346679320000002	0.24414062	-0.061035156	-0.79345703	-9.13725589	-1.9140625000000002	0.12321777160000001	0	0.6713867	-0.061035156	-1.2082519568	9.3920652	3.10317392	0.18310547	-0.18310547	-0.6713867	3.3843016200000005	7.948144568	0.2033691394	1.7700195	0.18310547	0.91552734	1539957022.136
-9.46743161	-2.9045898560000003	-1.7190673920000001	0	-0.061035156	-0.36621094	3.20366214	-9.449487320000001	0.44143066100000006	0.12207031	0.061035156	0.18310547	2.8244384000000005	9.3489991	2.2346679320000002	0.5493164	0.18310547	-0.6713867	-9.13725589	-1.9140625000000002	0.12321777160000001	-0.24414062	0.4272461	0.24414062	-1.23696286	9.13725589	3.0158447480000006	0.24414062	-0.4272461	-0.5493164	5.231372300000001	7.4265625	-0.03349609424	1.0986328	-0.8544922	1.0375977	1539957022.176
-9.743774460000001	-2.82922374	-1.61977536	-0.061035156	-1.4038086	-0.061035156	3.475219748	-9.80717752	0.31103514400000004	0.24414062	0.12207031	-0.061035156	2.87707518	8.93747554	2.436840854	0.61035156	-0.12207031	-0.48828125	-9.133667032	-1.7788817900000002	-0.113647464	-0.12207031	0.24414062	0.48828125	-0.953442392	8.689843750000001	2.8316162140000003	0.36621094	-0.36621094	-0.4272461	7.39904802	8.031884980000001	-0.43066405760000004	1.7700195	-1.0986328	0.91552734	1539957022.216
-9.516479532	-2.12341304	-1.129296875	-0.12207031	-0.12207031	0.36621094	3.2885987400000003	-9.600219748	0.40314941100000007	0.30517578	0.30517578	-0.5493164	3.277832068	8.864501800000001	2.5265625000000003	0.5493164	-0.24414062	-0.30517578	-9.18869658	-1.8566405760000002	-0.28471679320000004	0.061035156	0.12207031	0.61035156	-0.7129882787999999	8.595336960000001	2.834008786	0.61035156	-0.12207031	-0.36621094	7.39904802	8.031884980000001	-0.43066405760000004	0.91552734	0.12207031	0.30517578	1539957022.256
-9.705493210000002	-2.5253662140000004	-1.7118896760000002	-1.8310547	0.61035156	-0.36621094	2.9225341460000003	-9.30952176	0.5443115216000001	0.48828125	0.30517578	-0.5493164	3.277832068	8.864501800000001	2.5265625000000003	0.61035156	-0.30517578	-0.061035156	-9.18869658	-1.8566405760000002	-0.28471679320000004	-0.18310547	0	0.7324219	-0.984545926	9.051123200000001	2.9117675720000005	0.8544922	0.061035156	-0.12207031	3.94895018	7.3787110600000005	-1.0491455072	-0.18310547	0.18310547	-0.48828125	1539957022.296
-10.29047824	-4.6619384	-2.7825683900000002	-0.9765625	-0.12207031	-0.12207031	2.6784912140000006	-9.61816394	0.454589856	0.79345703	0.36621094	-0.24414062	3.5589599640000005	9.786840560000002	2.58278804	0.6713867	-0.061035156	0.24414062	-9.797607428000001	-1.4702392180000001	-0.3337646466	0.12207031	-0.79345703	1.0375977	-1.50732428	10.1313723	2.67370607	0.8544922	-0.30517578	0.4272461	3.94895018	7.3787110600000005	-1.0491455072	-0.4272461	-1.8920898	-1.0986328	1539957022.336
-11.470019960000002	-6.987524460000001	-2.1329834260000005	0.7324219	-0.061035156	0.18310547	2.369848642	-10.5919429	0.2607910144	1.0375977	0.12207031	-0.061035156	3.3220947480000005	12.40791034	2.136572284	0.5493164	0	0.48828125	-13.226172120000001	-0.7476806610000001	-0.9199462860000001	0	-0.7324219	1.0375977	-1.282421924	11.546582460000002	2.3949707460000003	0.79345703	-0.5493164	0.5493164	6.461157248	9.18391124	-0.569433606	-1.0375977	0.061035156	-1.159668	1539957022.376
-8.45776358	-4.8808594240000005	-2.0193359620000004	0.61035156	1.0375977	0.48828125	2.369848642	-10.5919429	0.2607910144	1.0375977	0.12207031	-0.061035156	3.3220947480000005	12.40791034	2.136572284	0.61035156	-0.061035156	0.5493164	-13.226172120000001	-0.7476806610000001	-0.9199462860000001	-0.9765625	0.4272461	1.0986328	-1.013256839	12.758423020000002	2.0061767180000003	1.2207031	0.61035156	0.36621094	6.32836911	13.0574955	-1.400854532	-2.319336	1.6479492	-0.24414062	1539957022.416
-9.067871106	-5.17873552	-2.94765625	-0.24414062	1.2207031	-0.30517578	2.227490216	-11.302538940000002	-0.8529540740000001	1.159668	-1.5258789	-0.061035156	3.581689496	12.93427716	1.923632788	0.48828125	0.7324219	0.61035156	-10.145727340000002	0.8900390380000001	-2.4727295320000002	-0.48828125	0.061035156	0.91552734	-1.9930175720000003	12.31459964	1.2441405760000002	0.7324219	1.5869141	0.5493164	1.6592528960000001	10.146923920000003	-2.3674560700000002	-1.4038086	-0.91552734	-1.4648438	1539957022.456
-7.7687010800000005	-5.3139157400000006	-3.027807608	0.4272461	0.7324219	0.5493164	2.7012207459999997	-9.9447509	0.11843261780000001	0.6713867	0.61035156	-0.4272461	2.9129637600000002	10.95322284	1.239355432	0.18310547	1.7089844	1.2817383	-10.0213134	1.2788329680000001	-2.109057608	-0.6713867	-0.24414062	0.79345703	-2.8399902160000003	10.676879500000002	0.593359375	-0.18310547	1.4038086	1.0986328	1.6592528960000001	10.146923920000003	-2.3674560700000002	0.8544922	-2.319336	-2.319336	1539957022.496
-8.09528804	-3.869995108	-3.3089355040000004	-1.2817383	0.061035156	0.7324219	2.13178714	-8.419482428	0.4091308606000001	0.24414062	1.2817383	-1.2207031	2.9129637600000002	10.95322284	1.239355432	-0.24414062	1.6479492	1.8310547	-10.0213134	1.2788329680000001	-2.109057608	-0.061035156	-0.48828125	0.24414062	-2.82922374	10.1828125	0.00478515625	-0.6713867	0.9765625	1.3427734	1.9595214660000002	8.870483426000002	-2.251416034	0.18310547	-0.12207031	-2.9296875	1539957022.536
-8.222094748	-2.807690396	-2.9823487400000004	-0.61035156	0.79345703	0.61035156	0.994116214	-8.380004892	0.517993161	0.61035156	0.48828125	-1.7089844	2.287304712	11.173339660000002	0.732128894	-0.6713867	1.0375977	1.8310547	-8.802294928000002	0.26796875000000003	-1.23696286	0.12207031	-0.6713867	0	-2.421289038	10.437622300000001	0.09211425720000001	-0.5493164	0.6713867	1.4038086	1.5719238220000002	9.242529254	-1.604223642	0.36621094	-0.36621094	-3.1738281	1539957022.575
-8.03427716	-2.9261230040000004	-2.7155760800000004	-0.61035156	1.7700195	0.48828125	0.26677246400000004	-8.222094748	0.850561502	0.91552734	-0.7324219	-1.2817383	2.25859375	10.601513579999999	0.47253417540000003	-0.5493164	0.48828125	1.7700195	-8.802294928000002	0.26796875000000003	-1.23696286	-0.4272461	-0.6713867	-0.18310547	-1.930810504	9.838280760000002	0.687866214	-0.61035156	0.24414062	1.159668	1.5719238220000002	9.242529254	-1.604223642	0.4272461	-1.0375977	-3.2348633	1539957022.615
-7.88234874	-2.7634277160000003	-2.93808606	-0.4272461	-0.4272461	0.18310547	0.686669928	-7.456469748	1.1400634980000002	0.7324219	-0.9765625	-0.48828125	2.46794429	9.482983426	0.4342529254	-0.12207031	0.061035156	1.8920898	-8.521167032000001	0.5502929712000001	-0.8254394568000001	-0.5493164	-0.8544922	-0.30517578	-1.119726538	9.01044928	0.9343017572	-0.9765625	0.061035156	0.8544922	2.112646466	9.03796376	-0.9199462860000001	0.18310547	-0.12207031	-3.0517578	1539957022.656
-7.656250000000001	-2.7155760800000004	-3.0876221040000003	-0.79345703	1.0986328	-0.12207031	1.1316894568000002	-7.0832273400000005	1.24294429	0.61035156	-0.36621094	-0.4272461	2.74428714	8.762817392	0.6220702880000001	-0.061035156	0.48828125	1.7089844	-8.661132788000002	0.707006839	-0.04306640576	-0.4272461	-0.7324219	-0.48828125	-0.5108154254	8.589355432000001	0.9354980432000001	-1.0375977	0.5493164	0.6713867	1.62575679	9.23774411	-0.745288089	0.4272461	0.30517578	-2.8076172	1539957022.695
-7.77348642	-3.192895468	-3.6474853240000003	0.12207031	-0.5493164	-0.061035156	1.1556152160000002	-7.036572480000001	1.1556152160000002	0.61035156	-0.36621094	-0.5493164	2.7227538940000002	8.455371106000001	0.8637207068000001	-0.24414062	0.91552734	1.2207031	-8.72214357	0.773999002	0.2512207068	-0.4272461	-0.5493164	-0.5493164	-0.211743161	8.5833741	0.83022464	-0.7324219	0.79345703	0.48828125	1.62575679	9.23774411	-0.745288089	0.24414062	0.36621094	-2.6855469	1539957022.735
-7.54260234	-2.73830571	-3.18332518	0	-0.30517578	0	1.052734375	-7.046142572	0.7979248200000001	0.5493164	-1.0375977	-0.48828125	2.7227538940000002	8.455371106000001	0.8637207068000001	-0.30517578	0.79345703	0.6713867	-8.72214357	0.773999002	0.2512207068	-0.48828125	-0.36621094	-0.61035156	-0.10527343750000001	8.72453624	0.8577392572	-0.6713867	0.4272461	0.30517578	0.5502929712000001	9.072656250000001	-1.2704589660000003	0.36621094	-0.061035156	-2.380371	1539957022.776
-8.14672824	-2.7119873200000004	-3.5924560700000003	-0.12207031	0.4272461	0.061035156	1.2919922120000003	-6.999487320000001	0.6220702880000001	0.18310547	-1.7089844	-0.30517578	2.802905252	8.48527806	0.9378906250000001	-0.4272461	0.4272461	0.18310547	-8.6599366	1.211840854	0.5323486420000001	-0.7324219	-0.30517578	-0.61035156	-0.1866210962	8.774780252000001	0.9689941100000001	-0.6713867	0.24414062	0.18310547	1.1855224640000002	9.228173920000001	-0.86850589	0.36621094	-0.6713867	-2.1362305	1539957022.815
-8.85253894	-2.692846646	-3.976464856	-0.30517578	-3.2348633	-0.24414062	1.851855432	-6.846362320000001	0.592163089	-0.30517578	-1.4648438	0.12207031	3.2096435700000003	9.18869658	1.2154297120000002	-0.5493164	0.24414062	-0.24414062	-8.6599366	1.211840854	0.5323486420000001	-0.18310547	-0.7324219	-0.61035156	-0.31342773560000003	9.00207518	0.984545926	-0.79345703	0.12207031	0.12207031	1.1855224640000002	9.228173920000001	-0.86850589	0.061035156	-0.8544922	-2.2583008	1539957022.855
-8.828613220000001	-3.111547824	-2.378222644	-0.24414062	0.24414062	0.36621094	2.20236821	-7.11672374	0.7213623200000001	-0.79345703	-1.0375977	0.6713867	3.2096435700000003	9.18869658	1.2154297120000002	-0.7324219	0.12207031	-0.48828125	-9.733007788	0.35649413939999997	0.417504892	-0.12207031	-0.24414062	-0.79345703	-0.31342773560000003	9.00207518	0.984545926	-0.79345703	0.12207031	0.12207031	1.207055661	9.77607428	-0.9283202880000001	-0.5493164	0.24414062	-1.8310547	1539957022.895
-9.998584260000001	-3.6415038940000004	-4.978955072	-2.319336	1.0986328	0.18310547	2.4117187500000004	-7.791430710000001	0.7763915740000001	-1.159668	-0.9765625	1.159668	3.134277356	10.241431200000001	1.1017822480000001	-0.61035156	-0.30517578	-0.91552734	-12.82421924	-0.09211425720000001	0.1256103534	-0.30517578	-0.61035156	-1.2207031	-0.31342773560000003	9.00207518	0.984545926	-0.79345703	0.12207031	0.12207031	3.017041034	10.80847194	-1.9894287140000002	-0.7324219	-0.18310547	-1.2817383	1539957022.935
-12.25119658	-5.170361420000001	-6.13696286	-1.0375977	-0.12207031	0.5493164	2.9177491	-10.02729532	0.8230468750000001	-1.5258789	-0.79345703	1.7700195	3.3567871400000002	12.5131839	1.238159146	-0.30517578	0.5493164	-1.7700195	-12.82421924	-0.09211425720000001	0.1256103534	0	-0.7324219	-1.0375977	-0.2942871106	13.472607820000002	2.51101088	0.30517578	0.4272461	-0.79345703	3.017041034	10.80847194	-1.9894287140000002	-1.7700195	-1.0986328	-0.24414062	1539957022.975
-11.25349092	-6.306836060000001	-2.9033935700000004	3.112793	-3.7841797	1.0375977	3.5565673920000003	-13.0419429	0.732128894	-1.5258789	-0.79345703	1.7700195	3.2862060700000004	13.8745607	1.494165036	-0.061035156	1.2817383	-2.2583008	-14.694018080000001	-1.701123004	-0.027514648560000004	-0.24414062	1.0375977	-1.0375977	-1.50493161	13.538403060000002	2.5217773560000003	-0.18310547	-0.36621094	-1.0986328	5.74816893	12.137548920000002	0.19738769960000002	-2.4414062	-0.12207031	2.6245117	1539957023.015
-7.072461060000001	-5.9096679320000005	-1.153222644	0.4272461	-1.0986328	0.24414062	4.44660643	-14.386572480000002	0.38400878600000005	-0.61035156	0.18310547	1.6479492	3.131884784	12.255981920000002	1.774096646	0.12207031	1.2207031	-1.7089844	-9.614575180000001	-0.65676268	-2.239453076	-0.61035156	0.61035156	-0.79345703	-2.76223143	10.728320680000001	2.9823487400000004	0.12207031	0.6713867	-1.159668	2.1162353240000003	12.7512455	-1.814770468	-3.3569336	0.061035156	5.6152344	1539957023.056
-8.60251448	-3.5565673920000003	-1.812377896	-0.6713867	3.2958984	0.30517578	4.66433107	-11.84445836	1.0419677520000001	-0.30517578	1.2817383	-0.24414062	1.8040038940000003	8.76042482	1.7190673920000001	0.18310547	0.5493164	-0.30517578	-9.614575180000001	-0.65676268	-2.239453076	0.79345703	0.36621094	-0.30517578	-4.34851088	7.795019568000001	2.5971435700000005	-0.61035156	0.18310547	-0.36621094	2.1162353240000003	12.7512455	-1.814770468	-0.7324219	1.5258789	5.9814453	1539957023.096
-10.49982878	-3.3508057100000004	-4.112841754000001	-0.24414062	-1.7089844	0.30517578	4.094897464000001	-9.85502896	1.6437011780000002	-0.12207031	1.7700195	-1.7089844	1.8040038940000003	8.76042482	1.7190673920000001	-0.36621094	-1.0375977	0.7324219	-8.953027160000001	-1.5707275360000001	-2.2346679320000002	0.61035156	-0.12207031	0.12207031	-4.572216754	7.63710962	2.421289038	-0.4272461	-1.4648438	0.4272461	-0.2380615216	11.36115764	-1.677197284	-1.3427734	0.061035156	6.286621	1539957023.135
-7.958911240000001	-3.721655252	-1.358984424	1.0375977	-3.7841797	0.4272461	3.188110324	-9.765307608	1.2034667932	0.8544922	1.2207031	-1.953125	1.3302734620000003	9.46503894	1.58149411	-0.6713867	-1.8310547	0.9765625	-8.47451178	-1.733422824	-1.3242920320000002	0.36621094	-0.12207031	0.36621094	-2.6198730040000004	8.918335160000002	2.2382567900000003	0.18310547	-1.6479492	0.5493164	-0.10886230040000001	10.3610598	-1.1879150360000001	-0.48828125	-0.18310547	6.1035156	1539957023.176
-5.33305661	-3.544604532	-0.6507812500000001	-0.91552734	2.0751953	-0.12207031	2.4081298920000003	-9.5619384	0.6735107428000001	1.7700195	0.18310547	-2.0141602	1.655664038	9.22458516	1.6688232820000002	-0.4272461	-1.5258789	0.24414062	-8.47451178	-1.733422824	-1.3242920320000002	0.18310547	-0.18310547	0.18310547	-1.113745108	8.80588408	2.6378173920000005	0.4272461	-0.5493164	0.24414062	-0.10886230040000001	10.3610598	-1.1879150360000001	-0.061035156	0.12207031	5.6762695	1539957023.215
-8.0139402	-3.2838134000000005	-1.3805175720000002	0.061035156	0.7324219	0.4272461	2.312426718	-8.40153804	0.2895019568	1.5258789	-0.79345703	-2.1972656	2.3160155760000003	8.17304712	1.604223642	-0.061035156	-0.4272461	0.18310547	-8.35129393	-1.580297824	-1.0575195288	0.18310547	-0.24414062	0.24414062	-0.953442392	7.964892572	3.052929712	0.48828125	0.18310547	0.24414062	-0.007177734620000001	7.4720217600000005	0.571826178	0.79345703	0.79345703	3.7841797	1539957023.256
-7.791430710000001	-2.5995362400000004	-1.476220746	0.5493164	-1.8920898	0.36621094	2.43803714	-7.767504892	-0.0035888672120000004	1.3427734	-0.7324219	-2.380371	2.58278804	7.911059800000001	1.818359424	0.18310547	0.30517578	0.36621094	-8.366845746000001	-1.5204834260000002	-0.6675292932	0.30517578	-0.36621094	0.4272461	-1.1962890380000002	7.85363768	2.76821286	0.12207031	0.061035156	0.36621094	-0.007177734620000001	7.4720217600000005	0.571826178	2.1972656	2.2583008	1.5869141	1539957023.295
-6.607104532	-1.983447284	-0.346923822	0.24414062	1.2817383	0.30517578	2.418896466	-7.611987320000001	-0.2619873004	1.4038086	-0.18310547	-2.2583008	2.4978514400000003	8.274731430000001	1.9571288940000002	0.18310547	0.36621094	0.4272461	-8.49484874	-1.6903564300000002	-0.364868161	0.24414062	-0.24414062	0.4272461	-1.184326178	8.17304712	2.5744139400000003	0.24414062	-0.18310547	0.36621094	-2.61867662	6.900195288000001	-1.113745108	2.380371	0.7324219	0.18310547	1539957023.335
-6.993505890000001	-1.580297824	-1.3242920320000002	-0.79345703	2.5634766	0.12207031	2.24064946	-7.4325439300000005	-0.49406739200000005	1.2817383	-0.12207031	-1.8920898	2.2944824280000002	8.28430162	1.961914038	0.18310547	-0.4272461	0.36621094	-8.301049820000001	-1.867407248	-0.1985839856	0	-0.18310547	0.36621094	-0.8888427520000001	8.194580072	2.72395018	0.48828125	-0.4272461	0.18310547	-1.7130859620000003	7.698120108000001	-0.132788089	2.4414062	-2.0751953	-0.91552734	1539957023.375
-8.881250000000001	-2.592358426	-3.0050780759999998	-2.0141602	3.8452148	-0.48828125	2.135375998	-7.265063400000001	-0.49885253600000007	1.0375977	-0.18310547	-1.4038086	2.63183606	8.15988768	1.9810547120000002	0.48828125	-0.4272461	0.36621094	-8.027099640000001	-2.0671875	-0.011962890380000002	0	-0.48828125	0.4272461	-0.6148925720000001	8.229272660000001	3.075659146	0.4272461	-0.24414062	0.18310547	9.089404254	8.979345746000002	0.553881839	2.6245117	-4.760742	-1.5258789	1539957023.415
-11.251098740000002	-2.960815396	-0.7393066100000001	3.479004	-2.0141602	2.1972656	2.168872104	-7.42177716	-0.4426269568000001	0.91552734	-0.18310547	-0.91552734	2.93330072	8.036669928	2.135375998	0.8544922	0.24414062	0.36621094	-8.6348143	-1.965502896	-0.5072265576	-0.5493164	-0.061035156	0.61035156	-0.4067382788	7.991211060000001	2.981152356	0.5493164	0.12207031	0.18310547	9.089404254	8.979345746000002	0.553881839	0.9765625	-3.2348633	0.6713867	1539957023.455
-10.830004500000001	-1.892529254	-4.42028804	-1.3427734	-1.5869141	0.61035156	2.25859375	-7.607201980000001	-0.6316406250000001	0.7324219	-0.30517578	-0.48828125	3.122314496	8.260375900000001	2.2083496400000002	0.7324219	0.4272461	0.4272461	-8.662329074	-0.8888427520000001	-0.2560058606	-0.6713867	-0.48828125	0.9765625	-0.8218505890000001	8.62524411	2.68327626	0.91552734	0.48828125	0.5493164	0.835009784	8.59414038	-3.23596196	0.6713867	-1.0986328	1.953125	1539957023.495
-11.788232820000001	-4.355688400000001	-4.783959964000001	-3.1738281	2.8686523	-2.0751953	2.4200927520000004	-8.637207068	-0.5754150360000001	0.18310547	-0.061035156	0.24414062	3.366357428	10.179223740000001	2.213134784	0.48828125	0.6713867	0.36621094	-10.24980432	-0.6926513580000001	-0.01315917932	-0.061035156	-1.0375977	1.5258789	-1.6999267180000002	10.484277160000001	1.8386962860000002	0.8544922	0.061035156	1.159668	0.835009784	8.59414038	-3.23596196	-1.8310547	1.2207031	-2.4414062	1539957023.535
-10.44240764	-8.97575679	-3.15461412	3.8452148	-2.2583008	0.8544922	2.548095746	-10.2091304	-0.08493652160000001	-0.12207031	0.6713867	1.2207031	3.20007338	12.02509784	1.9738769960000002	0.24414062	0.4272461	0.36621094	-12.983325180000001	-0.576611322	-0.42587889400000006	-0.48828125	-0.48828125	1.0375977	-0.8529540740000001	12.1148188	0.9785644568000001	0.61035156	-0.61035156	0.5493164	6.8870362400000005	12.186596940000001	3.7288329680000003	2.8076172	2.8076172	0.61035156	1539957023.575
-6.73391124	-4.2791259	-2.9679932100000004	-0.9765625	-1.3427734	-0.30517578	2.548095746	-10.35866664	0.16508788940000002	-0.48828125	0.5493164	1.5869141	2.895019568	12.553857820000001	1.409228534	-0.12207031	-0.9765625	0.061035156	-13.004858720000001	1.50493161	-1.091015625	-0.8544922	0.6713867	0.79345703	-0.061010742800000003	12.905566100000001	0.617285144	1.0375977	0.8544922	-0.12207031	-0.90678714	9.340625000000001	-2.516992212	-2.6855469	1.953125	0	1539957023.615
-9.444701980000001	-3.59484874	-5.017236420000001	-1.5258789	1.6479492	-0.5493164	2.82084964	-10.023705580000001	0.8948242212000002	-1.2207031	1.159668	1.2817383	3.4237792540000007	12.972558900000001	0.9510498200000002	-0.30517578	0.12207031	-0.4272461	-11.63630342	1.830322284	-1.5551757200000003	-0.36621094	0.48828125	0.6713867	-1.0575195288	13.111327880000001	0.27993163940000004	0.48828125	2.319336	-0.24414062	0.23327636780000002	9.297558606	-3.2096435700000003	-0.4272461	-1.953125	-0.7324219	1539957023.655
-9.516479532	-3.4776123200000004	-4.341332968000001	-0.4272461	-1.4038086	-0.061035156	3.02421875	-10.230663940000001	2.00856929	-1.5869141	2.9296875	0.9765625	3.640307608	12.764403960000001	0.6029296924	-0.24414062	1.8920898	-0.18310547	-11.269042540000001	0.965405252	-1.4331542540000002	-0.061035156	0.48828125	-0.12207031	-2.8806639400000003	12.133960159999999	0.2823242212	-0.18310547	1.7700195	-0.18310547	0.23327636780000002	9.297558606	-3.2096435700000003	-0.18310547	-1.7089844	-1.7700195	1539957023.695
-7.852441394	-3.48957518	-2.496655252	-0.12207031	1.7700195	-0.48828125	2.296875	-9.788037140000002	2.4906739200000003	-0.6713867	3.112793	0.4272461	2.7765869600000004	11.64228534	0.25959472840000003	-0.12207031	1.159668	0.48828125	-10.04404254	0.515600589	-1.2704589660000003	-0.6713867	0.48828125	-0.12207031	-2.99191893	10.722338760000001	0.2428466754	-0.79345703	-0.4272461	-0.061035156	2.436840854	9.928002700000002	-1.4833984620000003	0.48828125	0.8544922	-2.5024414	1539957023.735
-8.34411592	-3.3579834260000005	-3.3220947480000005	0	-0.30517578	-0.79345703	1.3446288940000002	-8.792724640000001	2.071972644	0.24414062	0.24414062	-0.061035156	2.271752896	10.151709260000002	0.32658691100000004	0.18310547	-0.36621094	0.5493164	-9.350195288	1.0587158540000001	-1.2261962860000002	-0.6713867	0.12207031	0.12207031	-1.7214599640000001	9.7066893	0.3935791034	-0.79345703	-0.6713867	-0.12207031	1.2094482428000002	9.689941394000002	-0.5670410144	0.61035156	1.8310547	-2.4414062	1539957023.775
-7.726831070000001	-3.3866942900000003	-3.3687500000000004	-0.61035156	0.5493164	-0.7324219	1.604223642	-8.34172374	1.85544429	0.5493164	-2.1972656	-0.5493164	2.60910643	9.40163588	0.48090820680000007	0.12207031	-0.061035156	0.18310547	-9.31311052	1.2094482428000002	-1.178344748	-0.5493164	0.24414062	-0.18310547	-0.9343017572	9.25688498	0.269165036	-0.4272461	0.30517578	-0.36621094	1.2094482428000002	9.689941394000002	-0.5670410144	-0.061035156	-0.4272461	-2.4414062	1539957023.815
-8.03547374	-3.48598642	-3.3687500000000004	-0.18310547	-0.061035156	-0.61035156	2.516992212	-7.97446286	1.5910644960000002	0.36621094	-2.8076172	-0.9765625	2.7119873200000004	9.152807608000002	0.41271972840000004	-0.24414062	0.30517578	-0.12207031	-8.985326980000002	1.2656738220000001	-1.0240234620000002	-0.36621094	0.4272461	-0.36621094	-1.0922119110000001	8.957812500000001	0.22849121400000003	-0.36621094	0.61035156	-0.5493164	1.588671924	9.189892572	-0.7369140380000001	-0.061035156	-0.5493164	-2.0751953	1539957023.855
-7.852441394	-3.2742432100000003	-3.5087158540000005	0.18310547	-0.9765625	-0.36621094	3.5493896760000005	-7.492358426000001	1.5109130400000002	0.18310547	-1.5869141	-1.4648438	2.7179687500000003	8.90517572	0.417504892	-0.30517578	-0.061035156	-0.18310547	-8.63601088	1.5360351440000002	-0.925927716	-0.24414062	0.4272461	-0.4272461	-1.6161865020000004	8.755639480000001	0.31701660340000004	-0.36621094	0.30517578	-0.48828125	3.6929442900000002	8.75444339	-0.5502929712000001	0.24414062	-0.30517578	-1.953125	1539957023.895
-7.994799820000001	-3.5876709260000004	-3.2658691100000006	0.48828125	0.12207031	-0.18310547	3.817358426	-7.011450180000001	1.3290771760000002	-0.061035156	-0.6713867	-1.8310547	2.8651123200000006	9.03916034	0.6914550720000001	-0.4272461	-0.5493164	-0.12207031	-8.247216754	1.808789038	-1.216625998	0.061035156	0.30517578	-0.4272461	-2.021728534	8.84057608	0.12919922120000002	-0.61035156	-0.061035156	-0.30517578	3.6929442900000002	8.75444339	-0.5502929712000001	0.12207031	0.61035156	-1.7089844	1539957023.935
-8.354882788000001	-3.9525389400000006	-3.4393310700000006	0.6713867	-1.8310547	0.4272461	4.088916034	-6.883447480000001	1.166381839	-0.18310547	-0.61035156	-2.1972656	3.361572284	9.755737320000001	1.1855224640000002	-0.9765625	-0.9765625	0.36621094	-8.38478984	1.84946286	-1.343432608	0.4272461	0.061035156	-0.5493164	-2.63183606	9.092993210000001	0.11604003600000001	-0.6713867	-0.48828125	-0.18310547	3.1055663940000002	9.144433606	0.35529785340000003	-0.30517578	1.2817383	-0.5493164	1539957023.975
-7.765112320000001	-4.250415036	-3.4548827880000004	-0.36621094	-1.0986328	0.36621094	4.8342040740000005	-7.02460962	1.5779052520000003	-0.4272461	-0.6713867	-2.5634766	3.5792969240000003	10.101464660000001	1.418798822	-1.6479492	-1.7700195	1.0375977	-8.72932158	1.6724121400000003	-1.6688232820000002	0.9765625	-0.24414062	-0.79345703	-2.7299316100000004	9.500927520000001	0.43186035340000006	-0.79345703	-1.3427734	0.18310547	3.064892572	9.413598740000001	-0.417504892	-0.61035156	-0.48828125	0.061035156	1539957024.015
-8.43503444	-5.770898560000001	-2.9500489200000004	0.5493164	-2.5024414	0.4272461	5.501733426	-7.36794429	1.580297824	-0.6713867	-0.48828125	-3.0517578	4.024316394	10.59433606	1.6305420320000001	-1.8920898	-2.2583008	1.5869141	-9.486572480000001	0.8649169928000001	-1.71667482	1.2817383	-0.4272461	-0.91552734	-2.3542969240000002	9.98422824	0.994116214	-0.91552734	-1.4038086	0.18310547	3.064892572	9.413598740000001	-0.417504892	-1.5258789	-1.2207031	0.9765625	1539957024.055
-9.19467752	-5.239746106	-1.7310302520000003	1.7700195	-1.5869141	0.8544922	6.38698732	-8.03427716	1.435546924	-0.30517578	-0.36621094	-3.479004	4.724145468000001	11.306127700000001	1.723852536	-2.0141602	-2.380371	2.380371	-11.50710414	-0.14714355040000002	-1.6078125	1.953125	-0.30517578	-1.0375977	-2.013354532	10.98073732	1.8781738220000002	-0.91552734	-1.5869141	0	4.9370851600000005	10.179223740000001	1.12211911	-1.159668	-1.5869141	2.9907227	1539957024.095
-9.061889480000001	-4.1152344240000005	-0.925927716	1.8920898	0.061035156	0.4272461	7.255493210000001	-9.097778060000001	1.4463134979999999	0.24414062	-0.4272461	-3.6621094	5.5938478400000005	11.73798822	2.03488768	-2.1362305	-2.2583008	3.112793	-10.9053714	-1.2417480040000002	-1.6496826080000002	1.159668	0.18310547	-1.0375977	-1.7071045320000002	11.51428264	3.0983885800000004	-0.6713867	-1.0375977	-0.24414062	0.36367187500000003	13.26086412	-1.28122554	-2.5634766	0	4.638672	1539957024.135
-11.304932100000002	-3.7886474640000007	-2.1473388580000004	0.61035156	1.0986328	-0.48828125	8.25319838	-9.590649460000002	1.262084964	0.5493164	-0.7324219	-4.1503906	6.695629892	11.143433	3.0876221040000003	-1.8920898	-1.5869141	4.0283203	-10.36345198	-1.8614257200000002	-1.7406005400000002	1.0986328	-0.24414062	-0.79345703	-1.8697998200000001	10.5919429	3.9010987400000006	-0.91552734	-0.36621094	0.18310547	0.36367187500000003	13.26086412	-1.28122554	-3.112793	0.91552734	4.211426	1539957024.175
-10.088306200000002	-3.770703076	-1.812377896	0.7324219	-1.5869141	-0.24414062	8.25319838	-9.590649460000002	1.262084964	0.5493164	-0.7324219	-4.1503906	7.5330322480000005	10.169653060000002	4.13796376	-1.6479492	-1.6479492	5.004883	-10.985522659999999	-2.064794928	-1.7274413940000002	0.48828125	0.061035156	-0.36621094	-1.8195557100000002	10.005761780000002	3.47402356	-1.4648438	-0.61035156	1.0375977	-0.5275634784000001	8.552270468000001	-1.9200439300000003	-1.2207031	-0.36621094	2.319336	1539957024.215
-7.74836412	-3.9022949280000003	-0.5227783246000001	0.36621094	0.8544922	0.18310547	9.527246106	-8.524755890000002	1.195092752	1.5258789	0	-5.554199	8.38478984	9.864599640000002	4.892822284	-2.0751953	-1.2207031	6.0424805	-9.956713760000001	-1.4463134979999999	-1.6341308900000002	0.7324219	-0.18310547	-0.24414062	-1.2477295320000001	9.705493210000002	3.064892572	-1.8920898	-1.3427734	1.5869141	1.546801718	7.668212860000001	0.050244139400000006	0.18310547	-2.1362305	0.18310547	1539957024.255
-8.01274411	-3.3986572480000006	-0.6735107428000001	0.18310547	-0.5493164	0.12207031	9.72702626	-7.5306394800000005	1.1340820288	1.7089844	-0.36621094	-5.859375	8.698217752000001	8.69223642	4.922729532	-2.6245117	-1.2207031	6.591797	-8.978149460000001	-1.5563721040000003	-1.6078125	0.9765625	-0.36621094	-0.36621094	-0.42827148560000006	9.265259080000002	3.4728271760000005	-2.5024414	-1.6479492	2.380371	1.546801718	7.668212860000001	0.050244139400000006	1.5258789	0.48828125	-1.5258789	1539957024.295
-7.17653804	-2.6402099640000003	-0.6890625	-0.061035156	0.8544922	0.12207031	9.83110324	-5.612988220000001	1.6281494600000002	1.2817383	0.9765625	-5.9814453	8.907568390000002	7.260278060000001	4.5088134	-2.6855469	-1.0375977	7.019043	-8.54748552	-2.13776857	-1.5527832460000002	0.6713867	-0.48828125	-0.18310547	0.2237060504	8.016332968	4.12241214	-2.8686523	-1.0375977	3.1738281	-0.0729736322	8.33933107	0.3158203076	2.0751953	2.8686523	-2.2583008	1539957024.335
-7.583276260000001	-3.08881839	-1.3099365020000002	-0.18310547	2.746582	0	9.20305162	-4.270751996	1.4965576080000003	1.5869141	2.2583008	-5.859375	8.585766574	5.679980432000001	3.982446286	-2.380371	0.12207031	6.958008	-8.712573380000002	-2.769409146	-1.5970459260000003	0.18310547	-0.61035156	-0.061035156	1.429565396	7.702905252000001	4.52316893	-3.0517578	-0.79345703	4.0283203	0.16508788940000002	9.522461060000001	0.6806884980000001	0.91552734	-0.12207031	-1.7089844	1539957024.375
-9.7318116	-4.148730432000001	-2.174853534	-0.7324219	2.9907227	-0.30517578	8.5151857	-3.3843016200000005	1.0670898560000002	1.7089844	1.7089844	-5.065918	8.09648462	4.4968505400000005	3.2275878600000003	-1.6479492	0.36621094	6.164551	-9.10974092	-2.775390576	-1.2860107820000002	-0.5493164	-0.5493164	0.18310547	2.2346679320000002	7.85842302	5.05910643	-1.8920898	0	4.8828125	0.16508788940000002	9.522461060000001	0.6806884980000001	0.61035156	-2.1362305	-1.3427734	1539957024.415
-10.453173920000001	-4.623657248000001	-3.1486327880000005	0.61035156	-0.79345703	-0.36621094	8.6001223	-3.052929712	0.7955322480000001	1.4648438	0.6713867	-3.90625	8.261572480000002	3.859228534	2.6114991	-0.9765625	0.18310547	4.8828125	-10.483080580000001	-1.933203076	-0.7979248200000001	-1.159668	-0.30517578	0.61035156	2.9225341460000003	8.548681610000001	5.078247300000001	-0.9765625	0.5493164	5.1879883	3.6427001800000003	10.66970198	0.16389160340000003	0.6713867	-4.272461	-0.9765625	1539957024.455
-8.798706070000001	-4.285107428	-1.7513672120000003	-0.18310547	0	-0.36621094	8.557055710000002	-2.96560054	0.24643554320000002	0.9765625	0.5493164	-2.1972656	8.52236322	3.4835937500000003	2.5086182100000003	-0.48828125	1.2817383	3.2958984	-10.383788940000002	-0.440234375	-0.43186035340000006	-0.8544922	-0.12207031	0.79345703	3.50991214	9.18271466	4.530346646	-0.061035156	1.3427734	5.126953	5.220605432000001	9.228173920000001	0.27275390380000003	-2.1362305	-0.18310547	-1.6479492	1539957024.495
-8.41708966	-3.5314452880000005	-1.5109130400000002	0.061035156	0.061035156	-0.30517578	7.55935054	-2.031298822	0.835009784	0.12207031	0.6713867	-0.91552734	7.9062744600000014	2.988330072	2.665332068	-0.48828125	1.7089844	1.8920898	-9.88732878	-0.153125	-0.4713378894	0	0.24414062	0.4272461	3.7049072480000005	8.947045926000001	3.982446286	-0.12207031	1.0375977	4.1503906	5.220605432000001	9.228173920000001	0.27275390380000003	-0.061035156	3.8452148	-1.5869141	1539957024.535
-8.20415036	-3.2539062500000004	-2.2980712860000003	0.24414062	1.6479492	-0.61035156	7.396655252000001	-1.355395468	1.6090087860000002	-0.36621094	2.0141602	0.061035156	7.2052491000000005	2.8579346040000004	2.837597644	-0.91552734	1.0986328	0.6713867	-9.749755890000001	-0.9953125	-0.4438232428	-0.18310547	0.5493164	0.30517578	3.649877896	8.26755342	3.9525389400000006	1.3427734	0.9765625	3.7231445	0.10048827880000001	9.43752446	-0.8517577880000001	0.9765625	0.4272461	-1.2207031	1539957024.575
-8.45297824	-3.79582518	-2.8471679320000005	0.4272461	-0.12207031	-1.0375977	7.175341754000001	-1.27524411	2.27893071	0.061035156	3.1738281	0.6713867	6.8308107	3.48957518	2.719165036	-0.9765625	0.30517578	-0.36621094	-10.073950180000002	-1.50732428	-0.35888672120000004	-0.9765625	0.91552734	0.36621094	3.581689496	8.109643570000001	4.177441394000001	1.7089844	1.3427734	3.2348633	2.6760987400000005	9.936376800000001	0.6519775360000001	0.5493164	-2.1972656	-1.159668	1539957024.615
-8.557055710000002	-3.77788089	-2.3423339660000004	0.24414062	0.36621094	-0.79345703	6.303247300000001	-1.7130859620000003	2.775390576	0.48828125	0.91552734	1.4648438	6.9133545320000005	4.1690673920000005	2.588769568	-0.48828125	-0.061035156	-1.2207031	-10.21152356	-1.1735596040000003	-0.4904785144	-1.7700195	1.0986328	0.36621094	3.3866942900000003	8.48527806	4.10207518	2.0141602	1.7089844	2.4414062	2.6760987400000005	9.936376800000001	0.6519775360000001	-0.30517578	-1.2817383	-0.79345703	1539957024.655
-9.18271466	-3.7228514400000003	-2.9679932100000004	0.18310547	1.0986328	-0.61035156	6.270947480000001	-2.872290036	2.895019568	0.91552734	-2.1972656	1.8310547	7.004272660000001	4.457373004000001	2.403344748	0.24414062	0.18310547	-1.7700195	-9.922021760000002	-0.07058105432	-0.6615478240000001	-1.5258789	1.2817383	0.36621094	3.216821286	8.49365216	4.013549820000001	1.953125	0.8544922	1.7700195	3.0947998200000004	9.362158246000002	-0.515600589	0.12207031	-0.4272461	-0.5493164	1539957024.695
-8.920727340000001	-3.8891358800000004	-3.1462402160000003	0.30517578	-0.6713867	-0.6713867	6.421679712	-3.68098143	2.757446286	0.91552734	-2.9296875	1.8920898	7.198071580000001	4.801904254000001	2.9321045320000003	0.5493164	-0.12207031	-2.0141602	-9.82033696	0.38999023560000007	-0.7907471040000001	-0.79345703	1.2817383	0.36621094	3.1139403960000003	8.135961960000001	3.817358426	1.5869141	0.7324219	1.0986328	2.097094748	9.729418930000001	-0.248828125	0.24414062	-0.24414062	-0.61035156	1539957024.735
-8.450586060000001	-3.9393798920000007	-2.72395018	0.12207031	0	-0.79345703	7.315307608000001	-3.625952176	2.296875	0.5493164	-1.5258789	1.2817383	7.8620117800000004	5.041162140000001	3.8460692900000004	0.36621094	-0.5493164	-2.0751953	-9.98303264	0.11604003600000001	-1.03957518	-0.61035156	1.2817383	0.24414062	3.716870108	7.814160340000001	3.5135009000000004	1.3427734	1.2817383	0.6713867	2.097094748	9.729418930000001	-0.248828125	0.12207031	-0.30517578	-0.7324219	1539957024.775
-8.47211911	-3.895117212	-2.8088867800000004	0.12207031	0.12207031	-0.7324219	8.10366214	-3.2467285340000003	2.568432608	-0.18310547	0.6713867	1.4648438	7.71247554	4.9	3.9417724640000005	0.12207031	-1.7089844	-1.7700195	-9.765307608	0.02153320288	-1.4044433900000002	-0.6713867	1.3427734	0.18310547	3.5266601440000005	7.741186600000001	3.5266601440000005	1.4648438	0.5493164	0.4272461	2.306445288	9.7318116	-0.0861328125	0.12207031	-0.48828125	-0.4272461	1539957024.815
-8.662329074	-3.8891358800000004	-3.02661142	0.12207031	-0.061035156	-0.5493164	8.041455072	-3.178540036	2.7251464660000004	-0.5493164	0.12207031	1.2207031	8.7030027	4.81147464	3.9022949280000003	0.30517578	-2.380371	-1.5869141	-9.765307608	0.02153320288	-1.4044433900000002	-0.6713867	1.3427734	0.18310547	3.5314452880000005	7.9373777	3.505126996	1.0375977	-0.30517578	0.4272461	2.121020468	9.53442392	-0.8565429712000001	-0.12207031	-0.18310547	-0.061035156	1539957024.855
-8.694628894000001	-4.03986821	-3.10317392	0	-0.36621094	-0.48828125	7.911059800000001	-3.5888672120000003	2.751464856	-0.18310547	-0.12207031	0.8544922	9.371728240000001	5.1631836060000005	3.5541748200000005	0.4272461	-2.5024414	-0.91552734	-9.765307608	0.02153320288	-1.4044433900000002	-0.6713867	1.3427734	0.18310547	3.77548822	8.162280252	3.4500976440000004	0.79345703	0.061035156	0.061035156	2.121020468	9.53442392	-0.8565429712000001	0	-0.18310547	-0.24414062	1539957024.895
-8.411108426	-4.28151857	-2.805297824	-0.12207031	0.061035156	-0.4272461	8.047436600000001	-3.6738037140000004	2.4200927520000004	-0.061035156	-0.12207031	0.7324219	9.849048020000001	4.850952176000001	2.895019568	0.61035156	-1.8310547	-0.61035156	-9.45786142	0.1303955072	-2.19638678	-0.061035156	0.61035156	0.061035156	4.411913940000001	8.336938400000001	3.507519568	0.7324219	0	-0.12207031	2.003784146	9.67917482	-0.7464843750000001	0.12207031	0.30517578	-0.30517578	1539957024.935
-8.37641574	-4.462158246	-2.8447753600000003	-0.12207031	-0.12207031	-0.30517578	7.7687010800000005	-3.9369873200000005	2.8136719240000003	0	-0.061035156	0.9765625	10.0213134	5.0890135800000005	3.1737548920000003	0.91552734	-2.5634766	0.12207031	-9.58227536	0.07775878600000001	-2.383007788	-0.18310547	0.61035156	0.061035156	4.176245108	8.24243161	3.33645018	0.61035156	0.12207031	-0.36621094	1.3853027160000002	9.668408246	-0.805102536	-0.12207031	0.18310547	-0.36621094	1539957024.975
-8.400341754000001	-4.49326178	-2.860327176	-0.061035156	-0.36621094	-0.18310547	7.63710962	-3.800610324	2.76821286	0.18310547	-0.48828125	1.0375977	10.303637680000001	4.9083741000000005	3.0995849640000004	0.24414062	-1.4038086	0.91552734	-9.229370108000001	0.17824707460000003	-2.5026367800000004	-0.061035156	0.36621094	0.061035156	4.135571286	8.451782248	3.4500976440000004	0.18310547	-0.36621094	-0.24414062	1.3853027160000002	9.668408246	-0.805102536	0.061035156	0.18310547	-0.30517578	1539957025.015
-8.34052716	-4.5889648560000005	-2.686865216	-0.061035156	0	-0.12207031	8.408715560000001	-3.73122554	3.00986322	-0.24414062	0.12207031	0.5493164	10.852734620000001	5.079443390000001	2.1030761780000002	0.061035156	-1.8310547	1.0986328	-9.1623777	0.3026611322	-2.6126952880000003	0.18310547	0.12207031	0	3.9130616000000003	8.565429712	3.2814209260000005	-0.18310547	0.061035156	-0.4272461	1.471435504	9.689941394000002	-0.718969748	0.061035156	0.061035156	-0.18310547	1539957025.055
-8.20415036	-4.749267572000001	-2.668920926	0.061035156	0.12207031	-0.061035156	8.42067842	-3.9393798920000007	3.12709964	-0.5493164	-1.3427734	-0.4272461	10.631421220000002	4.62246106	2.366259784	0.30517578	1.4648438	0.61035156	-9.444701980000001	0.2823242212	-2.6605469240000006	0.30517578	0.061035156	0	4.6990235600000005	8.47929712	3.2251952880000005	-0.12207031	-0.18310547	-0.24414062	1.1041748200000001	9.648071580000002	-0.7668212860000001	-0.061035156	0	-0.24414062	1539957025.095
-8.234057608	-4.648779254000001	-2.588769568	0.30517578	-0.061035156	0	8.55107428	-3.887939496	3.045751996	-0.6713867	-0.61035156	-0.24414062	9.2389402	4.31142572	2.593554712	0.61035156	0.061035156	0.18310547	-9.4255616	-0.02153320288	-2.6378173920000005	0.12207031	0.061035156	0	4.783959964000001	8.187402160000001	3.4632567900000004	0.24414062	0.24414062	-0.48828125	1.1041748200000001	9.648071580000002	-0.7668212860000001	-0.061035156	-0.061035156	-0.18310547	1539957025.135
-8.374023560000001	-4.474121106	-2.8639160340000003	0	-0.18310547	0	8.57978534	-4.3162110600000005	2.45598143	-0.12207031	-1.0986328	-0.5493164	9.862207460000002	4.39038089	2.7861572480000003	0.5493164	0.12207031	0.61035156	-9.394457968000001	-0.07177734424	-2.613891574	0.061035156	0.061035156	0	3.69533696	7.985229532000001	3.2239991	-0.61035156	-0.24414062	-0.5493164	1.189111322	9.70429712	-0.6890625	-0.061035156	-0.12207031	-0.12207031	1539957025.175
-8.524755890000002	-4.421484424000001	-2.7729980040000006	-0.061035156	-0.4272461	0	8.790332068	-4.462158246	2.127001996	-0.12207031	-1.3427734	-1.3427734	10.28090854	4.86411142	1.833911142	1.4648438	-0.48828125	0.8544922	-9.23774411	0.05144042932000001	-2.605517572	0.24414062	-0.12207031	0.061035156	3.4907714660000004	8.301049820000001	3.4883788940000002	-1.0986328	-0.5493164	-0.6713867	1.076660144	9.73540036	-0.6974365020000001	-0.12207031	-0.24414062	-0.18310547	1539957025.215
-8.467334260000001	-4.252807608	-2.702417032	0	-0.30517578	0	8.81186502	-5.56274411	1.81357428	-0.7324219	-3.2958984	-2.0751953	9.935181200000002	5.974267572	1.905688498	0.9765625	-0.12207031	1.5258789	-9.340625000000001	0.07058105432	-2.495458966	0.30517578	-0.24414062	0.061035156	2.757446286	8.255590560000002	3.8807617800000003	-2.0751953	-0.36621094	-1.4648438	1.3446288940000002	9.723437500000001	-0.707006839	0	-0.12207031	-0.12207031	1539957025.255
-8.425463760000001	-4.146337860000001	-2.5050292540000005	-0.18310547	-0.30517578	0	8.758032248000001	-5.697924820000001	0.9929199280000001	-0.61035156	-3.2348633	-3.0517578	9.346606430000001	6.3235842600000005	2.2107422120000004	1.2817383	-0.79345703	2.319336	-9.176733426	0.002392578076	-2.442822284	0.30517578	-0.48828125	0.061035156	2.551684604	8.255590560000002	3.61638179	-2.1972656	-0.9765625	-1.8920898	1.332666034	9.725830072	-0.699829074	-0.12207031	0	-0.18310547	1539957025.295
-8.706591754	-4.184619110000001	-2.65576178	-0.36621094	-0.48828125	0	8.674292032	-5.073461960000001	0.00837402356	-0.36621094	-2.319336	-3.112793	9.061889480000001	6.35109874	1.2178222840000001	1.3427734	-1.2817383	2.2583008	-9.343017572	-0.1770507788	-2.427270468	0.18310547	-0.61035156	0.061035156	2.063598642	8.2520018	3.53742662	-1.7089844	-1.5258789	-2.2583008	1.4247802520000001	9.536816394	-0.6340332068000001	0	-0.061035156	-0.18310547	1539957025.335
-8.56901857	-4.40473642	-2.356689496	-0.30517578	-0.18310547	0.061035156	8.917138580000001	-4.771997104	-0.13398437500000002	-0.8544922	-0.48828125	-3.0517578	9.016430710000002	6.058007788	0.3995605432	1.6479492	-0.8544922	2.2583008	-9.614575180000001	0.026318359620000002	-2.2239013580000004	0.36621094	-0.61035156	0.061035156	0.69504393	9.06069339	3.3220947480000005	-0.9765625	-3.6010742	-2.380371	1.55158696	9.729418930000001	-0.6818847840000001	0	0.12207031	-0.24414062	1539957025.375
-8.3536866	-4.361669928	-2.3519042540000004	-0.24414062	-0.30517578	0.061035156	7.911059800000001	-3.7611327880000003	0.3026611322	-0.61035156	-0.79345703	-2.8686523	8.068969748	5.048339660000001	0.5754150360000001	1.5869141	-0.4272461	2.0751953	-9.590649460000002	0.18303222840000002	-2.0528320680000003	0.6713867	-0.7324219	0.12207031	1.774096646	9.686352340000001	2.95363768	-1.8920898	-4.8828125	-2.8686523	1.494165036	9.681567392	-0.60651857	0	0.61035156	-0.24414062	1539957025.415
-8.338134980000001	-4.4968505400000005	-2.312426718	-0.4272461	-0.24414062	0	7.665820288000001	-2.174853534	-0.0837402356	-0.4272461	-0.7324219	-2.0141602	8.40153804	4.02551268	0.613696286	1.159668	-0.5493164	1.4648438	-9.77368161	-0.22849121400000003	-2.121020468	0.91552734	-0.7324219	0.12207031	2.749072284	9.883740020000001	3.17495108	-1.2207031	-4.8217773	-3.8452148	0.8924316100000002	9.667211960000001	-0.492871106	-0.061035156	0.4272461	-0.24414062	1539957025.455
-8.378808606	-4.7253417540000004	-2.2167236420000003	-0.30517578	-0.12207031	0.061035156	8.068969748	-1.1508300720000002	-0.4067382788	-1.0375977	0.12207031	-0.6713867	9.375317392	3.02661142	0.5072265576	0.79345703	-1.7089844	0.6713867	-9.941162140000001	-0.37084961060000005	-2.021728534	0.5493164	-0.48828125	0.061035156	3.03020018	9.859814300000002	2.5995362400000004	-0.36621094	-5.9814453	-4.1503906	0.8924316100000002	9.667211960000001	-0.492871106	0.12207031	0.12207031	-0.30517578	1539957025.495
-8.224487320000001	-4.8258300720000005	-2.313623004	-0.24414062	0	0.061035156	8.187402160000001	-0.678295926	-0.050244139400000006	-1.2817383	-0.36621094	0.12207031	10.698413040000002	2.229882788	0.7488769568000001	0.48828125	-2.0751953	0.36621094	-9.846654860000001	-0.17585449280000004	-1.943969748	0.8544922	-0.4272461	0	3.5087158540000005	10.309619600000001	2.7311278960000003	-0.24414062	-6.286621	-5.004883	0.86850589	9.73898912	-0.5646484424	0.061035156	0.4272461	-0.18310547	1539957025.535
-8.19697284	-4.795922824	-2.4129150360000002	-0.30517578	-0.061035156	0	8.783154254000001	-0.32180175720000004	0.893627896	-0.7324219	-1.159668	0.36621094	11.609985520000002	1.159204074	0.7512695288	0.5493164	-1.8310547	0.4272461	-9.8514402	-0.37683107	-1.945166034	0.4272461	-0.30517578	0.061035156	4.360473740000001	10.90896016	2.516992212	-1.159668	-6.164551	-4.333496	0.401953125	9.734204074	-0.515600589	0	0.4272461	-0.12207031	1539957025.575
-8.152710160000002	-4.901196580000001	-2.2239013580000004	-0.18310547	0.18310547	0	9.95192842	0.37443847840000005	0.7201660340000001	0.18310547	-1.7700195	1.0375977	11.462841460000002	-0.500048822	1.378125	1.159668	-1.5869141	-0.30517578	-9.77607428	-0.27275390380000003	-2.1569091460000003	0.36621094	-0.36621094	0.061035156	5.36655252	10.19597194	2.733520468	-2.319336	-4.272461	-3.540039	0.401953125	9.734204074	-0.515600589	0.061035156	0.18310547	-0.061035156	1539957025.615
-8.14792482	-4.909570288	-2.0887207460000004	0.061035156	0	0	10.13496106	1.369750998	0.6842773560000001	0.12207031	-1.4648438	1.0986328	10.63261682	-1.337451178	2.098291034	0.91552734	-0.061035156	-1.4038086	-9.61936052	-0.2344726538	-2.239453076	0.24414062	-0.24414062	0	5.9993894800000005	8.774780252000001	3.08881839	-2.0751953	-1.4648438	-2.6245117	0.5120117212	9.719848740000002	-0.63881839	0.12207031	0.12207031	0.061035156	1539957025.655
-8.145532248	-4.8150634000000005	-2.032495108	0.24414062	0.24414062	-0.18310547	9.97226538	2.060009784	0.9905273560000001	0.24414062	0.7324219	1.3427734	9.8263179	-1.459472644	2.78017572	0.24414062	-1.8920898	-1.8310547	-9.686352340000001	-0.41511232	-2.27653804	0.30517578	-0.24414062	0	4.946655252000001	7.529443390000001	2.854345746	-1.159668	0.4272461	-1.8920898	0.7811767572	9.75214856	-0.3911865216	0	0.18310547	0.12207031	1539957025.695
-8.421875	-4.67629393	-2.3219971040000003	-0.4272461	-0.36621094	-0.4272461	9.122900360000001	2.51459964	1.079052716	0.30517578	-2.5024414	1.8310547	10.49863318	-1.7597412140000002	1.1484375	0.6713867	-2.319336	-2.1362305	-9.668408246	-0.7763915740000001	-2.190405252	-0.18310547	0.18310547	0.18310547	3.923828076	7.098779254	2.489477536	-0.48828125	0.4272461	-0.48828125	0.7811767572	9.75214856	-0.3911865216	0.061035156	0.061035156	0.30517578	1539957025.735
-8.43981929	-4.16308606	-1.9978027160000003	-0.4272461	-0.61035156	-0.36621094	9.85742212	2.293286142	-0.046655271600000006	0.12207031	-0.5493164	2.1972656	12.2918705	-0.33017577880000004	-0.7572509980000001	1.4648438	-0.061035156	-1.7089844	-9.83110324	-0.878076178	-1.9176513580000003	-0.6713867	0.36621094	0.24414062	3.585278354	7.31889676	3.1151367800000003	-0.24414062	1.953125	0.36621094	1.183129892	9.69472644	-0.0885253894	0.061035156	0.24414062	0.5493164	1539957025.775
-8.48049321	-3.21921376	-2.2107422120000004	-1.0375977	-0.61035156	-0.8544922	9.656445288	0.19499511780000003	-0.4438232428	0.6713867	0.12207031	2.2583008	11.44011232	1.11613768	-0.3529052716	1.2207031	0.9765625	-0.9765625	-9.88254442	-1.28122554	-1.667626996	-0.9765625	0.79345703	0.24414062	2.56245108	8.158691394	3.402246106	0.91552734	2.5634766	0.061035156	1.3793212860000001	9.77607428	-0.2189208966	-0.12207031	0	0.5493164	1539957025.815
-8.24003894	-3.4680420320000005	-2.039672824	-1.7089844	0.12207031	-1.159668	9.375317392	-2.1975829680000003	-0.12321777160000001	1.2207031	-0.5493164	1.8310547	9.645678420000001	2.063598642	-0.028710937500000002	0.9765625	0.9765625	-1.0986328	-9.81196286	-1.6484863220000001	-1.8351074280000002	-1.7700195	1.0986328	0.12207031	1.7609375	8.589355432000001	3.3854980040000004	1.159668	2.746582	-0.12207031	1.2907959260000001	9.593042032000001	-0.5275634784000001	0.24414062	0.91552734	0.4272461	1539957025.855
-7.994799820000001	-3.570922824	-2.363867212	-1.8310547	0.24414062	-1.2207031	9.23654802	-3.9142577880000005	-0.416308606	1.2207031	-0.5493164	1.8310547	8.985326980000002	3.10676268	-1.1209228240000002	1.5258789	0.30517578	-1.5869141	-9.559545926	-1.3769287140000002	-1.7848632200000003	-2.2583008	1.159668	0.12207031	1.5109130400000002	8.851342752	3.7982177520000002	1.0375977	2.9907227	-0.4272461	0.37443847840000005	9.64328624	-0.38640135800000003	0.5493164	0.8544922	-0.061035156	1539957025.895
-7.755542032000001	-2.83879393	-3.234765576	-2.8686523	0.61035156	-2.0751953	7.94934056	-4.9	-0.723754892	1.5869141	-0.5493164	1.6479492	8.858520468	3.2323730040000007	-1.108959964	2.2583008	-0.8544922	-1.8310547	-9.4686277	-1.343432608	-1.6484863220000001	-2.8686523	0.9765625	0.48828125	1.526464856	9.60141574	3.581689496	1.159668	2.5634766	-0.5493164	1.9164550720000002	9.528442392	-0.86850589	0.61035156	0.4272461	-0.30517578	1539957025.935
-7.907470746	-3.5900634000000005	-4.03747554	-3.4179688	0.24414062	-2.5634766	8.13356929	-5.9551268	-0.5479003894	2.380371	-1.6479492	2.0141602	9.04992662	2.6784912140000006	-1.128100589	2.5634766	-0.7324219	-2.380371	-9.67558606	-1.1245117212000002	-1.7681152160000002	-3.8452148	1.5258789	0.48828125	2.1521240020000003	9.1193116	2.551684604	0.9765625	3.1738281	-0.48828125	1.9164550720000002	9.528442392	-0.86850589	0.24414062	1.5258789	-0.30517578	1539957025.975
-8.303442392000001	-4.892822284	-4.565038940000001	-3.479004	0	-2.319336	7.78186052	-5.40842302	0.03229980432	2.6245117	0.79345703	2.1972656	9.938769960000002	2.710791034	-2.098291034	2.9296875	1.159668	-2.5634766	-9.557153060000001	-0.23208007200000003	-2.04086911	-4.333496	1.4038086	0.12207031	2.1604980040000004	8.828613220000001	1.9188476440000002	0.61035156	3.8452148	-0.4272461	1.8781738220000002	9.62294928	-1.1352783540000002	0.12207031	2.4414062	-0.5493164	1539957026.015
-8.557055710000002	-5.292382788	-5.0531250000000005	-3.2958984	-2.1972656	-1.953125	6.345117212	-4.586572284	0.23686523560000003	2.6245117	0.61035156	2.6855469	9.94833966	2.64738768	-2.4595702880000005	3.3569336	0.36621094	-2.1972656	-9.29157698	1.0455566100000002	-2.2753417540000003	-4.5776367	1.2207031	0.24414062	1.335058606	9.559545926	1.2094482428000002	1.2207031	4.699707	-0.24414062	2.7275389400000005	9.721044928000001	-1.146044928	0.36621094	3.112793	-0.7324219	1539957026.055
-8.28430162	-4.9514401999999995	-4.51120607	-3.1738281	-1.8310547	-1.5869141	6.486279254	-5.228979532	0.439038089	2.6855469	-2.8076172	3.1738281	11.082422120000002	3.2527099640000006	-2.7586425720000003	3.2958984	0.36621094	-2.380371	-9.29157698	2.7610351440000005	-2.313623004	-4.0893555	0.6713867	0.12207031	0.26796875000000003	10.3012455	0.385205072	1.7700195	5.7373047	0.61035156	2.7275389400000005	9.721044928000001	-1.146044928	0.18310547	3.6010742	-0.5493164	1539957026.095
-8.291479532	-4.45258786	-4.71457518	-3.112793	-1.3427734	-1.3427734	8.00197734	-5.925219748	0.7907471040000001	2.9907227	0.7324219	3.540039	11.083617720000001	4.059008786	-2.8471679320000005	2.8076172	2.5634766	-2.2583008	-9.5104982	2.8017089660000005	-2.365063498	-3.540039	0.30517578	-0.24414062	-0.0454589856	11.084814300000001	0.15073241820000002	2.380371	6.164551	1.2207031	2.3243896760000005	9.734204074	-1.28361821	0.24414062	3.2958984	-0.30517578	1539957026.135
-7.845263580000001	-4.227685504000001	-4.6978271760000005	-2.9907227	-1.2207031	-1.3427734	7.9936032400000006	-6.651367212	0.343334964	3.2958984	-0.91552734	3.2958984	11.04892572	5.3821045320000005	-3.59484874	3.0517578	0.18310547	-2.319336	-9.555957068	2.2382567900000003	-2.165283246	-3.7231445	0.24414062	-0.79345703	-0.0980957068	11.71286592	0.6507812500000001	2.5024414	5.6762695	1.0375977	2.1844238220000003	9.5703125	-1.369750998	0.12207031	3.0517578	-0.36621094	1539957026.175
-7.820141574000001	-4.29946286	-5.050732428000001	-2.9907227	-1.159668	-1.3427734	8.838183606000001	-7.153808606	0.1040771466	3.2958984	-0.91552734	3.2958984	11.918627700000002	6.166870108	-3.7240478240000003	3.479004	2.746582	-2.1972656	-9.1791259	2.211938498	-2.101879892	-3.8452148	0	-1.0375977	0.0095703125	11.90307608	0.7381103240000001	2.1362305	5.2490234	0.79345703	2.1844238220000003	9.5703125	-1.369750998	0.12207031	2.746582	-0.5493164	1539957026.215
-7.8488523400000005	-4.521972644000001	-5.5208741	-2.9296875	-1.953125	-1.159668	8.484082068000001	-7.219604532000001	0.2069580072	3.2348633	-2.6245117	2.5024414	10.88144568	6.427661240000001	-2.8483641200000003	3.479004	3.6621094	-2.0141602	-9.027197480000002	2.4117187500000004	-2.0839355040000003	-3.9672852	-0.30517578	-1.2207031	0.24643554320000002	11.28459514	0.39836425720000007	1.159668	5.79834	1.2207031	2.128198282	9.52485324	-1.2884033540000002	0	2.8076172	-0.61035156	1539957026.255
-7.393066394000001	-4.587768570000001	-5.547192392	-2.9296875	-1.8310547	-1.0375977	8.65874002	-7.493554712000001	1.091015625	3.2958984	-2.380371	1.159668	10.28330072	6.65615216	-2.31481929	3.540039	2.5024414	-1.8920898	-9.36455072	2.3483153960000003	-1.9702880400000002	-3.8452148	-0.36621094	-1.3427734	-0.0825439496	11.162573380000001	-0.34453125	0.30517578	5.7373047	1.4648438	1.888940396	9.71027806	-1.56953125	-0.12207031	2.0141602	-0.61035156	1539957026.295
-7.2231933900000005	-4.426269568	-5.72304712	-2.9907227	-1.6479492	-1.0375977	8.10366214	-7.31291484	0.534741214	3.1738281	-3.0517578	0.24414062	10.936474640000002	6.737500000000001	-2.566040036	3.6621094	3.4179688	-1.7089844	-9.52604982	2.263378894	-1.7896484620000002	-4.0893555	-0.4272461	-1.4648438	0.0454589856	11.016625900000001	-0.44621582460000003	0	5.065918	1.4038086	1.888940396	9.71027806	-1.56953125	-0.30517578	2.380371	-0.5493164	1539957026.335
-7.194482428000001	-4.120019568	-6.072363220000001	-3.2958984	-2.0751953	-1.159668	7.62873552	-7.032983426	0.288305661	3.2348633	-3.3569336	-0.24414062	10.74267572	6.609497300000001	-2.7323242800000003	3.6621094	3.540039	-1.2207031	-9.484179712000001	2.168872104	-1.6712158540000002	-4.272461	-0.4272461	-1.4648438	0.36367187500000003	10.728320680000001	-0.4294677716	-0.24414062	5.065918	1.2207031	1.58388678	9.567919928000002	-1.579101538	-0.24414062	2.6245117	-0.5493164	1539957026.375
-7.157397660000001	-3.9441650360000002	-6.43842752	-3.4179688	-2.5634766	-1.2207031	7.0030760800000005	-6.688451980000001	0.4892822284000001	3.0517578	-3.2958984	-0.7324219	10.18759784	6.243432608000001	-2.3208007200000003	3.479004	3.1738281	-0.6713867	-9.376513580000001	2.201171924	-1.51928714	-4.3945312	-0.48828125	-1.5869141	0.17824707460000003	10.30602986	-0.754858426	-0.4272461	4.8828125	1.2817383	1.885351538	9.681567392	-1.50732428	-0.18310547	2.9296875	-0.5493164	1539957026.415
-7.035375900000001	-3.7204589660000003	-6.40732428	-3.4179688	-2.8076172	-1.3427734	6.52575679	-6.28530252	0.9366943390000001	3.2958984	-3.112793	-0.8544922	9.98303264	5.8354982	-2.19638678	3.1738281	4.0283203	-0.30517578	-9.329858426000001	2.422485324	-1.225	-4.3945312	-0.5493164	-1.5869141	0.1674804712	9.931591460000002	-1.0455566100000002	-0.48828125	4.333496	1.4648438	1.885351538	9.681567392	-1.50732428	-0.24414062	3.1738281	-0.5493164	1539957026.455
-6.64777806	-3.593652356	-6.5305420320000005	-3.6621094	-3.0517578	-1.4648438	6.3845947480000005	-5.993408246	0.8218505890000001	3.479004	-3.90625	-0.91552734	9.68515625	5.4873777	-2.8136719240000003	3.112793	3.9672852	-0.18310547	-9.297558606	2.27055661	-1.025219748	-4.5166016	-0.48828125	-1.5258789	0.6125	9.68515625	-0.869702176	-0.48828125	4.0283203	1.4648438	2.127001996	9.69951178	-1.7752929320000002	-0.6713867	3.8452148	-0.48828125	1539957026.495
-6.839184800000001	-3.9250244600000004	-6.542504892	-4.1503906	-2.9296875	-1.5869141	6.804492212	-5.839086960000001	0.5658447284000001	3.2958984	-3.479004	-1.159668	9.532031250000001	5.41560054	-2.9093750000000003	3.1738281	4.0283203	-0.061035156	-9.32746556	2.204760782	-0.849365216	-4.8828125	-0.36621094	-1.6479492	0.923535144	9.697119110000001	-0.754858426	-0.5493164	4.211426	1.2207031	1.07785643	9.553564300000001	-2.054028354	-0.8544922	4.211426	-0.5493164	1539957026.535
-7.31291484	-4.09848642	-6.151318390000001	-4.9438477	-4.699707	-1.3427734	6.772192392	-5.7278320680000006	0.8314209260000001	3.2958984	-3.6010742	-1.2207031	9.097778060000001	5.383300720000001	-2.719165036	2.9907227	3.90625	-0.061035156	-9.683960160000002	2.6784912140000006	-0.8565429712000001	-4.4555664	-0.8544922	-1.6479492	1.0371826080000002	9.852636780000001	-0.9510498200000002	-0.61035156	4.272461	1.2817383	1.07785643	9.553564300000001	-2.054028354	-1.159668	4.211426	-0.6713867	1539957026.575
-7.525854532	-3.5063233800000004	-5.85942392	-5.2490234	-3.3569336	-1.2207031	7.084423920000001	-5.75773912	1.1879150360000001	3.1738281	-3.8452148	-1.2817383	9.268847840000001	5.782861420000001	-3.019433606	2.5024414	3.90625	-0.12207031	-10.78574182	1.33386232	-0.5275634784000001	-4.0893555	-0.61035156	-1.7700195	1.1699707068	10.259375	-0.35888672120000004	-0.48828125	4.333496	1.159668	0.6268554712000001	9.59782698	-1.1316894568000002	-1.2207031	3.90625	-0.5493164	1539957026.615
-7.302148560000001	-3.785058606	-5.421582068	-4.8217773	-3.8452148	-1.0986328	8.101269568000001	-6.37023912	0.8924316100000002	3.4179688	-3.7841797	-1.2207031	9.2724366	5.9766603400000005	-3.1414550720000003	2.9296875	3.6010742	-0.061035156	-10.1313723	-0.419897464	-0.1686767572	-5.493164	0.061035156	-1.953125	1.443920926	10.390966460000001	1.1903076080000001	0.7324219	4.0893555	0.4272461	1.7310302520000003	9.88134784	-0.71538089	-1.4038086	3.540039	-0.18310547	1539957026.655
-7.7459719400000004	-4.909570288	-3.4704346040000003	-5.493164	-3.4179688	-1.6479492	8.59414038	-6.50900908	0.33137207460000007	3.90625	-3.1738281	-1.2207031	9.11452626	5.93239766	-2.360278354	3.479004	3.1738281	0.36621094	-9.612182608000001	0.0035888672120000004	-0.6232665740000001	-5.432129	-0.79345703	-1.5258789	1.15441893	9.46264676	1.4929687500000002	0.79345703	3.9672852	0.30517578	4.4059326080000005	9.30952176	-0.15551757200000002	-1.3427734	3.90625	0.79345703	1539957026.695
-9.847851440000001	-4.78276358	-2.9321045320000003	-5.3100586	-2.5634766	-1.7089844	8.517577880000001	-6.190795926000001	0.113647464	4.211426	-3.2348633	-1.4648438	8.82263179	5.770898560000001	-1.1556152160000002	3.6010742	3.2958984	0.8544922	-9.835888579999999	0.13398437500000002	-1.0934082068000002	-4.638672	-0.5493164	-0.9765625	0.3576904254	8.41828624	1.374536142	0.12207031	5.126953	1.3427734	6.846362320000001	9.25927716	-0.36367187500000003	-1.159668	6.4697266	1.8920898	1539957026.735
-10.169653060000002	-4.445410144	-3.22160643	-2.9296875	-4.699707	-0.91552734	8.34890126	-5.624951080000001	-0.5108154254	4.211426	-3.2348633	-1.4648438	8.730517572	6.191992212000001	-0.24165038940000003	3.6621094	3.2348633	1.159668	-10.538110520000002	-0.6364257788	-1.153222644	-4.333496	-0.61035156	-0.8544922	0.113647464	9.05351538	2.0755615020000002	1.0375977	6.0424805	1.8920898	5.735009980000001	9.5619384	-2.5205810700000004	0.61035156	7.8125	0.91552734	1539957026.775
-8.482885880000001	-3.982446286	-3.3687500000000004	-3.6621094	-2.746582	-0.6713867	8.16467302	-5.055517572	-1.57551268	4.699707	-3.1738281	-1.5258789	8.978149460000001	7.448095746000001	-0.2835205072	3.540039	2.746582	1.0986328	-10.59553264	-1.1017822480000001	-0.966601538	-4.4555664	-0.61035156	-0.8544922	0.6352294928000001	10.618261780000001	2.7418945679999998	1.7089844	5.6762695	1.5258789	5.7505616	8.66352536	-4.462158246	2.9296875	7.2021484	0.7324219	1539957026.815
-8.39555661	-3.23356929	-2.89741214	-4.272461	-2.319336	-1.2207031	8.408715560000001	-5.084228240000001	-2.5421141200000004	4.5166016	-3.0517578	-1.2817383	9.249707068000001	8.222094748	-0.1399658246	3.540039	2.380371	1.0986328	-10.566821580000001	-1.6736084260000001	-0.745288089	-5.126953	-0.30517578	-0.7324219	0.7488769568000001	10.96997104	2.5157959260000005	0.91552734	5.432129	1.159668	5.0603025200000005	9.96389128	-4.943066394000001	3.2958984	12.268066	1.0375977	1539957026.855
-8.661132788000002	-2.5433105040000004	-3.9046875	-4.5776367	-4.8217773	-1.0375977	8.298657248	-5.25051268	-2.66772464	4.333496	-3.0517578	-1.0375977	8.665917932000001	7.576098740000001	0.5885742212	3.540039	2.6855469	1.0986328	-9.845459260000002	-1.465454074	-0.538330072	-5.3100586	-0.12207031	-0.79345703	0.41870117800000006	9.845459260000002	2.4117187500000004	0.48828125	5.126953	1.159668	-0.3026611322	11.26545378	-4.724145468000001	4.5776367	12.634277	2.1362305	1539957026.895
-6.73391124	-2.8411866	-3.4704346040000003	-5.7373047	-1.2817383	-1.2817383	7.9062744600000014	-5.06508786	-2.286108426	4.4555664	-3.0517578	-1.159668	7.99838858	6.664526260000001	0.7440917932000001	3.6621094	2.8076172	1.0375977	-8.99609375	-1.138867212	-0.34812010800000004	-5.2490234	-0.4272461	-0.61035156	0.1315917932	8.884838760000001	2.08513179	0.061035156	4.638672	1.4038086	-0.3026611322	11.26545378	-4.724145468000001	4.0893555	10.7421875	2.380371	1539957026.935
-7.552173020000001	-3.22160643	-2.9847412140000005	-4.699707	-3.540039	-0.9765625	7.5234619600000014	-4.521972644000001	-2.064794928	4.1503906	-2.8686523	-1.2817383	8.004370108000002	6.122607428000001	0.095703125	3.7841797	2.6245117	1.0375977	-8.83698732	-1.03957518	-0.19738769960000002	-5.126953	-0.4272461	-0.4272461	0.32539062500000004	8.57380342	1.870996106	-0.12207031	4.0283203	1.4648438	-1.509716754	9.7401857	-2.6796875	4.4555664	5.7373047	2.5634766	1539957026.974
-7.238745108000001	-3.19768071	-3.1127441100000004	-5.3100586	-2.746582	-0.9765625	7.4409179320000005	-3.9453614200000002	-1.8781738220000002	4.1503906	-2.8686523	-1.2817383	7.96130342	5.6548584260000005	-0.5287597644	3.6621094	2.6245117	0.91552734	-8.81186502	-0.9989013580000001	0.015551758180000002	-5.126953	-0.5493164	-0.4272461	0.800317392	8.51040036	1.7274413940000002	0.24414062	3.6621094	1.3427734	-1.3111327879999999	9.36455072	-2.819653354	4.0283203	2.9296875	2.1362305	1539957027.015
-7.796215560000001	-3.0218260800000003	-3.1282959260000003	-5.126953	-1.5258789	-1.0375977	7.24951178	-3.55058606	-1.4427246400000002	3.90625	-2.2583008	-0.91552734	7.944555710000001	5.379711960000001	-0.9713867212000001	3.6621094	2.2583008	0.79345703	-9.067871106	-0.9354980432000001	0.32180175720000004	-5.2490234	-0.61035156	-0.24414062	1.2501221040000001	8.62524411	1.7083007200000002	0.61035156	3.7231445	1.159668	1.3171142180000002	8.902783246	-1.79921875	3.540039	6.286621	0.5493164	1539957027.054
-8.508007788	-3.0361816100000003	-3.1737548920000003	-4.760742	-2.2583008	-0.91552734	7.415795926	-3.4776123200000004	-1.1879150360000001	4.211426	-2.1362305	-0.6713867	8.2520018	5.33186052	-1.1173339660000001	3.8452148	2.0751953	0.7324219	-9.21501448	-0.5215820288	0.492871106	-5.065918	-0.7324219	-0.18310547	1.35419928	8.88723143	1.812377896	1.0375977	3.7231445	0.91552734	0.7369140380000001	8.819042932	-1.9427734620000003	2.8076172	6.8969727	-0.48828125	1539957027.094
-8.378808606	-3.8269287140000006	-3.3508057100000004	-4.5166016	-0.91552734	-0.7324219	7.6239501800000005	-3.5422119600000004	-0.984545926	4.272461	-2.2583008	-0.36621094	8.596533246000002	5.3761232	-0.9366943390000001	3.90625	2.0751953	0.5493164	-9.335839660000001	-0.22131347840000004	0.7524658540000001	-4.760742	-0.8544922	-0.061035156	1.51330571	9.173144568	1.9140625000000002	1.2817383	3.540039	1.0375977	-0.5096191394	8.025903060000001	-2.5588623200000002	3.1738281	5.92041	-1.159668	1539957027.134
-8.84177266	-3.4512939300000003	-2.516992212	-3.112793	-1.7089844	0.061035156	8.08691394	-3.7120849640000007	-0.8134765380000001	4.272461	-2.2583008	-0.36621094	8.761621106	5.421582068	-0.7141846040000002	3.9672852	1.8310547	0.5493164	-9.42077626	-0.211743161	0.758447284	-4.638672	-0.7324219	0.18310547	1.592260782	8.923120108	1.9894287140000002	1.4648438	3.3569336	1.0375977	3.393872104	9.957910340000002	-0.2918945288	1.5869141	4.9438477	-0.61035156	1539957027.174
-9.305932608	-2.930908246	-3.111547824	-5.1879883	-1.5869141	-0.4272461	8.57380342	-3.6355224640000006	-0.657958966	4.4555664	-2.0751953	0	9.11691893	5.3342526999999995	-0.6328369110000001	4.0893555	1.7700195	0.6713867	-9.11452626	-0.0729736322	0.6615478240000001	-4.3945312	-0.8544922	0.4272461	1.6472900360000002	8.679076980000001	2.112646466	1.5258789	3.4179688	1.0375977	5.41679712	9.301147660000002	-0.7883544928000001	1.2207031	1.4648438	0.61035156	1539957027.214
-10.13615764	-5.898901260000001	-3.2993652160000004	-2.0751953	-1.6479492	-1.0986328	9.87058058	-3.7025146760000003	-0.5502929712000001	4.3945312	-2.1362305	0	10.252197480000001	6.188403060000001	-0.2607910144	3.90625	1.3427734	0.61035156	-11.915038940000002	0.4330566394	0.7512695288	-3.479004	-0.8544922	0.91552734	2.333959964	10.922119600000002	1.393676718	1.7089844	3.540039	1.3427734	2.406933606	12.49523912	-0.3194091754	-0.18310547	5.92041	-3.4179688	1539957027.302
-7.82133786	-4.550683606000001	-2.1293945680000004	-1.5258789	-1.5869141	-0.6713867	10.184009080000001	-4.11882338	-0.9366943390000001	4.272461	-2.0751953	-0.24414062	11.07883336	6.714770468	-0.8158691100000001	3.8452148	1.3427734	0.6713867	-11.57529254	0.6735107428000001	0.47253417540000003	-4.272461	0.30517578	0.48828125	2.7167724640000004	11.69372554	1.0144531250000002	1.5869141	3.479004	0.7324219	2.406933606	12.49523912	-0.3194091754	-3.0517578	3.4179688	-2.5634766	1539957027.334
-8.481689300000001	-4.23964856	-4.462158246	-3.90625	0.61035156	-1.4648438	10.084716460000001	-4.057812500000001	-1.4235839660000003	3.7231445	-1.6479492	-0.36621094	11.014233720000002	6.8403808900000005	-1.0969971040000002	3.6010742	2.0751953	0.61035156	-10.839575180000002	1.9966064300000002	-0.46655273560000005	-3.8452148	0.4272461	0.18310547	2.282519568	11.554955580000001	0.5287597644	0.8544922	4.9438477	0.61035156	0.8266357428000001	10.05122104	-1.2608886780000002	0.9765625	1.5258789	-1.7700195	1539957027.374
-9.26047374	-3.992016574	-4.98015126	-2.9296875	-2.6245117	-0.79345703	9.45666484	-4.165478534	-0.5993408246	3.7231445	-1.6479492	-0.36621094	10.455566100000002	6.855932608000001	-0.40554199280000003	3.112793	2.0751953	0.4272461	-10.6170652	2.4655516200000003	-0.5479003894	-2.9296875	0.24414062	-0.30517578	1.0503417932	11.58127446	-0.015551758180000002	0.18310547	5.493164	1.159668	0.8266357428000001	10.05122104	-1.2608886780000002	0.30517578	1.2207031	-2.5024414	1539957027.414
-8.405126800000001	-3.3244873200000002	-4.06379393	-3.7231445	-0.48828125	-0.9765625	8.712573380000002	-4.544702176	0.230883786	3.2958984	-1.8310547	-0.79345703	10.3359375	7.004272660000001	-0.6555663939999999	2.5024414	1.953125	0.61035156	-10.243823380000002	1.546801718	-0.25839844240000004	-2.9296875	-0.18310547	-0.4272461	-0.132788089	11.5262455	0.1064697284	0.4272461	3.9672852	1.2817383	1.5934570680000002	10.146923920000003	-0.9977050720000001	1.0986328	1.6479492	-2.1362305	1539957027.454
-8.114428420000001	-3.464453076	-3.3089355040000004	-2.746582	0.30517578	-1.0375977	8.488867212	-4.572216754	0.22968750000000002	2.9296875	-1.159668	-0.8544922	10.266552520000001	6.78535144	-1.650878894	2.380371	1.7089844	0.61035156	-10.01772464	0.9414794928000001	0.001196289038	-3.2958984	-0.12207031	-0.36621094	0.39836425720000007	10.993896760000002	0.7464843750000001	0.61035156	1.7700195	0.79345703	0.9426757788	9.955517180000001	-0.9390869110000001	0.24414062	0.8544922	-2.6245117	1539957027.494
-7.7244384	-3.411816394	-3.6869628600000004	-2.5024414	-0.4272461	-1.0375977	8.63959964	-4.527954074	-0.3373535144	2.9296875	-1.159668	-0.8544922	9.40163588	5.708691394000001	-1.4869873200000001	2.6855469	1.6479492	0.7324219	-9.426757788000002	1.1125488220000002	-0.0693847644	-3.3569336	-0.061035156	-0.7324219	1.490576178	9.66481929	1.0120605432	0.30517578	2.1972656	0.36621094	0.9426757788	9.955517180000001	-0.9390869110000001	0.061035156	0.61035156	-2.5634766	1539957027.534
-7.49714357	-3.2467285340000003	-3.946557608	-2.2583008	-0.7324219	-1.0375977	8.13356929	-3.9214355040000006	0.1315917932	2.5634766	-1.7700195	-1.0375977	8.40153804	4.733715854000001	-0.6675292932	2.380371	1.5869141	0.6713867	-8.76042482	1.6520751800000002	-0.18422851440000002	-3.112793	0	-0.7324219	1.3853027160000002	8.43742662	0.6364257788	-0.061035156	2.8686523	0.4272461	2.0193359620000004	9.4255616	-0.9977050720000001	0.30517578	1.7700195	-2.4414062	1539957027.574
-7.311718750000001	-3.1366699280000003	-4.179833966	-2.0141602	-0.48828125	-1.2817383	7.430151260000001	-3.03020018	0.7393066100000001	2.5024414	-1.2817383	-1.2817383	8.106054712	4.33535144	-0.5658447284000001	2.1362305	1.6479492	0.61035156	-8.523559800000001	1.8913329680000002	-0.173461911	-2.6855469	-0.061035156	-0.5493164	0.923535144	8.082128894	0.501245108	-0.30517578	2.746582	0.6713867	0.7440917932000001	9.261669928000002	-1.02163089	0.24414062	2.0141602	-2.1972656	1539957027.615
-7.54260234	-3.124707068	-4.38798822	-1.2207031	-0.8544922	-0.91552734	7.226782248	-2.5313476440000002	0.45339357	2.380371	-1.5869141	-1.4038086	8.18500998	4.262377896	-0.9366943390000001	2.0141602	1.4038086	0.6713867	-8.57978534	1.8458740020000002	0.06699218750000001	-2.5634766	0.12207031	-0.5493164	0.7464843750000001	8.456567392	0.4330566394	-0.18310547	2.380371	0.5493164	0.7440917932000001	9.261669928000002	-1.02163089	0.24414062	1.159668	-1.953125	1539957027.654
-7.169360520000001	-2.9081787140000004	-4.22888179	-1.5258789	-1.2817383	-0.7324219	7.621557608000001	-2.2980712860000003	0.03229980432	2.1362305	-1.5869141	-1.0986328	8.419482428	4.367651260000001	-1.073071286	1.5869141	0.8544922	0.48828125	-8.557055710000002	2.0911132200000004	0.3804199280000001	-2.2583008	-0.061035156	-0.5493164	0.9953125	8.906372300000001	0.43186035340000006	0.12207031	1.7700195	0.4272461	0.7859619110000001	8.907568390000002	-1.183129892	-0.061035156	0.79345703	-2.0751953	1539957027.694
-7.963696580000001	-2.92971196	-4.289892572	-1.7700195	0.61035156	-0.6713867	8.38598642	-2.2382567900000003	0.417504892	1.7700195	-1.2207031	-1.0986328	8.69702176	4.431054712	-0.6352294928000001	1.2207031	0.24414062	0.4272461	-8.70180661	2.274145468	0.42109375000000004	-1.7700195	-0.18310547	-0.5493164	1.0264160340000001	9.000878894000001	0.6208740020000001	0.061035156	1.5869141	0.12207031	0.9737792932	8.596533246000002	-1.8458740020000002	-0.061035156	1.3427734	-1.953125	1539957027.734
-9.448290740000001	-2.7119873200000004	-4.8988037140000005	-1.4648438	-2.9296875	-0.24414062	8.59892572	-1.814770468	0.7058105432	1.4038086	-1.4648438	-1.159668	9.22578125	4.477709964000001	-0.2775390576	0.91552734	0.36621094	0.48828125	-9.31311052	1.752563498	0.2237060504	-1.3427734	-0.24414062	-0.4272461	1.091015625	9.229370108000001	1.07785643	-0.061035156	1.2207031	0.061035156	1.272851538	9.298754892	-1.610205072	-0.18310547	1.953125	-1.953125	1539957027.774
-8.815454074	-2.721557608	-4.841381790000001	-2.746582	-2.380371	-0.061035156	9.293969748	-1.509716754	0.764428714	1.0986328	-0.91552734	-1.0986328	9.8418705	4.598535144	-0.230883786	0.61035156	0.48828125	0.24414062	-10.869482820000002	0.83022464	0.08493652160000001	-0.79345703	-0.5493164	-0.6713867	1.64011232	10.462744600000002	1.550390576	0	0.8544922	0	2.41770018	9.60620108	-0.5550781250000001	-0.061035156	2.9296875	-1.7700195	1539957027.814
-9.780859620000001	-4.356884784	-4.189404254	-3.6621094	1.3427734	-0.4272461	10.157690200000001	-1.961914038	0.3935791034	0.61035156	0.061035156	-0.7324219	10.463940200000001	5.1751467600000005	-0.2380615216	0.4272461	0.18310547	-0.30517578	-11.8923098	-0.2045654254	0.08493652160000001	-0.6713867	-0.36621094	-0.91552734	2.39138179	11.79421376	2.5050292540000005	0.18310547	0.36621094	-0.30517578	2.85673822	10.940063400000001	-1.983447284	0.061035156	4.0893555	-1.159668	1539957027.854
-11.559740920000001	-5.48857428	-4.917944289999999	-1.0375977	-1.6479492	0.30517578	10.73071286	-2.9799560700000005	-0.10048827880000001	0.5493164	-0.061035156	-0.18310547	10.97595198	5.699121106000001	0.01315917932	0.5493164	-0.4272461	-0.61035156	-12.539501800000002	-0.9977050720000001	0.0478515625	-0.9765625	-0.36621094	-0.79345703	2.436840854	11.9616938	3.1378662140000007	0.24414062	-0.061035156	-0.7324219	2.85673822	10.940063400000001	-1.983447284	-0.6713867	3.7231445	0.18310547	1539957027.894
-9.754540740000001	-5.802001800000001	-3.34243161	0.18310547	-2.9296875	0.5493164	11.246313400000002	-3.964501996	-0.740502896	0.6713867	-0.61035156	0.18310547	11.486767180000001	5.685961960000001	0.3529052716	0.61035156	0.061035156	-0.6713867	-11.897095140000001	-0.764428714	-0.285913089	-1.0986328	0.061035156	-0.61035156	1.8434814300000002	11.103954680000001	3.60202626	0.30517578	0.24414062	-0.7324219	3.255102536	11.78464308	-1.003686502	-1.2207031	2.5024414	2.0751953	1539957027.934
-7.556957968000001	-4.72653804	-0.9223388580000002	-0.36621094	-0.8544922	0.24414062	11.393457460000002	-4.25520018	-1.28361821	0.61035156	-0.061035156	0.36621094	11.013037140000002	5.506518570000001	0.8433837860000001	0.5493164	0.36621094	-0.61035156	-10.43283696	-0.5610595746000001	-1.040771466	-0.61035156	-0.12207031	0	0.8266357428000001	9.594238220000001	3.4776123200000004	0.12207031	0.5493164	0.061035156	4.167871106000001	11.953320680000001	1.113745108	-2.0141602	0.6713867	4.0893555	1539957027.974
-8.66352536	-3.77189946	-1.0180419928000002	-1.3427734	2.5634766	-0.18310547	10.56921376	-3.60202626	-1.1101562500000002	0.30517578	0.5493164	0.24414062	10.054809800000001	5.389282248	1.141259784	0.5493164	-0.24414062	0.12207031	-9.22578125	-1.2704589660000003	-1.5599609620000003	-0.30517578	-0.24414062	0.18310547	0.002392578076	8.16467302	3.81616214	0.36621094	0.6713867	0.24414062	2.43205571	11.068066100000001	0.6926513580000001	-0.36621094	1.6479492	5.3100586	1539957028.014
-10.1229982	-3.5481933900000002	-2.851953076	0.36621094	-2.380371	0.12207031	9.33344748	-2.6533691100000003	-0.832617212	0.5493164	0.36621094	-0.12207031	9.41599092	5.21940944	0.9486572480000001	0.61035156	-0.36621094	0.6713867	-9.22578125	-1.4558837860000002	-1.2321777160000003	-0.48828125	-0.36621094	0.61035156	0.1112548822	8.225683606	3.8101807100000005	0.61035156	0.4272461	0.48828125	-0.8206542932	12.89360324	-1.667626996	-1.3427734	0.5493164	4.8828125	1539957028.054
-7.77348642	-3.1940917540000004	-1.2106445288	-0.36621094	-1.2207031	0.4272461	8.665917932000001	-2.0372802520000004	-1.1699707068	0.6713867	0.18310547	-0.30517578	9.22578125	5.278027160000001	0.668725589	0.6713867	-0.061035156	0.4272461	-8.9410643	-1.2656738220000001	-0.619677716	-0.30517578	-0.12207031	0.48828125	1.076660144	9.1109375	3.2539062500000004	0.4272461	0.12207031	0.5493164	1.847070288	9.563134980000001	-0.34094239200000004	0.24414062	-0.6713867	5.6762695	1539957028.094
-7.084423920000001	-2.66772464	-1.073071286	-0.8544922	1.3427734	0.12207031	8.65515126	-2.021728534	-1.491772464	0.48828125	0	-0.18310547	8.953027160000001	5.037573380000001	0.762036142	0.61035156	-0.4272461	0.24414062	-8.680273560000002	-1.723852536	-0.288305661	-0.5493164	-0.24414062	0.061035156	1.732226538	9.0092527	3.3508057100000004	0.36621094	0.30517578	0.12207031	1.847070288	9.563134980000001	-0.34094239200000004	1.0986328	1.953125	4.4555664	1539957028.134
-8.25319838	-2.726342752	-1.388891574	-0.6713867	-0.18310547	-0.18310547	8.369238220000002	-2.013354532	-1.2907959260000001	0.48828125	-0.061035156	-0.30517578	8.80947284	4.376025360000001	1.191503894	0.61035156	-0.18310547	0.24414062	-8.65515126	-1.7035155760000003	0.0909179712	-0.79345703	-0.18310547	0.24414062	1.8231445680000002	8.38120108	3.24433606	0.18310547	0.18310547	0.18310547	0.27993163940000004	8.705395468	-0.32180175720000004	1.5869141	2.8076172	2.8686523	1539957028.174
-8.235253894000001	-2.418896466	-1.60183107	-0.24414062	-0.6713867	0.18310547	7.963696580000001	-1.753759784	-0.75964357	0.61035156	0.18310547	-0.4272461	8.9829348	3.89272464	1.3111327879999999	0.48828125	0.12207031	0.18310547	-8.78076178	-1.4953613220000002	0.269165036	-0.79345703	-0.30517578	0.30517578	2.0935058900000003	8.104858426	3.0002929320000002	0.061035156	0.061035156	0.18310547	0.154321286	7.805786240000001	-0.5144042932	3.2348633	2.6245117	1.159668	1539957028.214
-7.302148560000001	-2.204760782	-1.3637695680000002	-0.79345703	1.2207031	-0.061035156	7.93618161	-1.4391357820000001	-0.718969748	0.5493164	0.12207031	-0.18310547	9.212622300000001	3.585278354	0.8924316100000002	0.5493164	0.18310547	0.061035156	-8.91953125	-1.629345746	0.454589856	-0.6713867	-0.24414062	0.12207031	2.6126952880000003	8.311816394000001	2.987133786	0.061035156	0.30517578	0.12207031	-2.377026358	7.40263678	-1.4056396760000003	2.2583008	0.5493164	0.4272461	1539957028.254
-8.100073380000001	-1.9810547120000002	-1.414013678	-0.9765625	1.7700195	-0.061035156	8.18500998	-1.408032248	-0.860131839	0.4272461	0.12207031	0	9.500927520000001	3.4776123200000004	0.6400146760000001	0.5493164	0	0.061035156	-8.844164840000001	-1.7812744600000001	0.6926513580000001	-0.91552734	-0.24414062	0.061035156	2.6725097840000003	8.229272660000001	2.978759784	0.24414062	0.36621094	0	-2.489477536	7.24951178	-0.27993163940000004	3.3569336	-2.1972656	-0.48828125	1539957028.294
-9.066674820000001	-1.872192392	-2.80051268	-0.8544922	1.0375977	-0.061035156	8.640795926000001	-1.42836911	-0.4821044928	0.5493164	0.18310547	0	9.83110324	3.3687500000000004	0.6854736419999999	0.61035156	-0.061035156	0.24414062	-8.512792932	-1.567138678	0.5024413940000001	-0.7324219	-0.30517578	0.12207031	2.333959964	7.94934056	3.0469483800000003	0.30517578	0.18310547	0.12207031	6.421679712	8.523559800000001	-0.7775878600000001	2.5024414	-2.2583008	-0.9765625	1539957028.334
-9.249707068000001	-1.7812744600000001	-1.71667482	1.0375977	0.91552734	1.0986328	9.029589660000001	-1.4798096040000002	-0.01315917932	0.6713867	0.12207031	0	10.10505342	3.267065396	0.699829074	0.7324219	0	0.61035156	-8.552270468000001	-1.4965576080000003	0.1411621106	-0.8544922	-0.24414062	0.36621094	2.04086911	7.622753894000001	3.052929712	0.4272461	-0.061035156	0.5493164	6.421679712	8.523559800000001	-0.7775878600000001	1.2207031	-4.211426	0.12207031	1539957028.374
-9.97465854	-2.104272464	-3.052929712	-1.0986328	1.0375977	0.6713867	9.504516574	-1.739404254	0.21054687500000002	0.91552734	0.12207031	-0.12207031	10.291674819999999	3.2838134000000005	0.4486083966	0.8544922	-0.12207031	1.0986328	-8.356079074	-0.709399411	0.34572753600000006	-0.8544922	-0.79345703	1.0375977	1.74299321	7.549780252000001	2.9237304320000006	0.7324219	0.12207031	0.9765625	13.991797120000001	8.808276260000001	-1.8638183900000003	1.3427734	-0.12207031	1.4648438	1539957028.414
-12.228466460000002	-3.8281250000000004	-5.623754892	-1.7700195	-1.7089844	-1.2207031	9.953125	-1.9858398560000001	0.037084961060000005	0.91552734	0.4272461	-0.12207031	10.37302266	3.7395996400000002	0.1626953076	0.7324219	0.061035156	1.3427734	-9.962695680000001	-0.18901367800000002	0.2930908246	-0.24414062	-1.5869141	1.8310547	2.032495108	8.895605432000002	2.424877896	0.79345703	-0.061035156	1.4038086	5.732617212	9.217407248	-1.6329346040000001	-0.7324219	0.7324219	0.061035156	1539957028.454
-12.03107878	-6.44919429	-2.872290036	0.061035156	-1.5258789	-0.12207031	10.485473740000002	-2.62944339	0.11005859620000001	0.6713867	0.48828125	0.12207031	10.63620558	4.58178714	-0.2081542932	0.6713867	-0.30517578	0.79345703	-13.594628600000002	-0.37443847840000005	0.6543701080000001	0	-0.6713867	1.4038086	3.40703125	11.533423020000003	2.097094748	0.91552734	0.36621094	0.79345703	4.37961412	10.49384784	1.585082968	-0.24414062	5.065918	-1.7089844	1539957028.494
-7.914648560000001	-3.23356929	-2.6174804320000002	-0.36621094	0.5493164	0	10.853931200000002	-3.4441162140000006	0.10288086060000001	0.6713867	0.48828125	0.12207031	11.30971646	5.68117662	-0.885253894	0.4272461	-0.61035156	-0.12207031	-12.764403960000001	-0.33017577880000004	0.619677716	-0.6713867	1.0375977	0.12207031	3.8376952880000004	13.458251800000001	1.9511474640000002	1.3427734	0.91552734	-0.4272461	2.363867212	13.061084260000001	-0.36965332460000005	-2.9296875	2.8686523	-0.9765625	1539957028.534
-8.616870108	-3.895117212	-3.80778804	-1.0986328	2.1972656	-1.4648438	10.676879500000002	-3.8664062500000003	0.0897216754	0.24414062	0	0.61035156	11.72363318	5.995800720000001	-1.3948730040000001	0.8544922	-0.48828125	-0.4272461	-11.04892572	0.1387695288	-0.492871106	-1.2207031	0.24414062	0.30517578	2.5433105040000004	12.437817000000003	2.6198730040000004	0.6713867	1.3427734	-0.61035156	-2.414111322	9.108544928	-1.7106933900000003	0.8544922	-4.0283203	-1.8920898	1539957028.574
-9.285595746	-4.586572284	-4.776782248000001	0.24414062	-1.0375977	0.24414062	10.120605040000001	-4.181030252	0.5048339856	0.36621094	0.91552734	0.12207031	11.52146016	5.665625	-0.5479003894	1.0375977	0.79345703	-0.36621094	-10.991503600000001	0.5634521466	-0.492871106	-0.91552734	0.061035156	0.12207031	1.297973642	11.417383180000002	1.96669928	-0.5493164	0.9765625	0.30517578	1.9690917540000001	10.768994600000001	-1.888940396	-0.6713867	-0.91552734	-2.6245117	1539957028.614
-8.540307608	-3.081640576	-4.013549820000001	-1.3427734	-0.30517578	0.18310547	8.87766124	-4.31142572	0.7799804712000001	0.79345703	0.36621094	-0.30517578	11.2044429	5.3270751800000005	-0.37683107	0.7324219	0.6713867	-0.18310547	-10.06079074	0.860131839	-0.3576904254	-0.7324219	-0.24414062	-0.18310547	1.297973642	11.417383180000002	1.96669928	-0.5493164	0.9765625	0.30517578	1.888940396	9.894507280000001	-1.9595214660000002	-0.4272461	-0.30517578	-2.4414062	1539957028.654
-8.255590560000002	-2.6210692900000003	-3.1378662140000007	0.061035156	1.4648438	0.061035156	8.080932608000001	-3.92023912	-0.028710937500000002	0.8544922	-0.36621094	-0.30517578	10.759423920000001	4.779174820000001	-0.9594238220000001	0.61035156	0.4272461	0.061035156	-9.496142572	0.764428714	-0.02033691394	-0.8544922	-0.24414062	0	1.297973642	11.417383180000002	1.96669928	-0.5493164	0.9765625	0.30517578	0.9462646760000001	9.661230432000002	-2.4153076080000004	-0.12207031	-1.4038086	-2.5634766	1539957028.694
-7.480395468	-2.686865216	-3.125903354	0.48828125	0	0.061035156	8.00795926	-3.237158246	-0.26677246400000004	0.61035156	-0.30517578	-0.12207031	9.749755890000001	3.9728759000000005	-0.75964357	0.5493164	0.5493164	0.12207031	-8.968579074	0.9582275360000001	0.1244140625	-0.4272461	-0.30517578	-0.18310547	1.5336425720000002	8.618066394000001	1.5360351440000002	-0.36621094	0.12207031	0.24414062	1.911669928	9.3657473	-1.776489218	-0.061035156	-1.2207031	-2.8686523	1539957028.734
-6.68486322	-2.5026367800000004	-2.82922374	0.12207031	0.30517578	-0.24414062	7.7148682100000014	-2.3794189300000004	0.5479003894	0.48828125	-0.48828125	-0.061035156	8.72214357	3.4010498200000003	0.10886230040000001	0.24414062	0.5493164	0.12207031	-8.38478984	0.9031982428000002	0.153125	-0.18310547	-0.18310547	-0.30517578	1.6185790740000001	7.644287140000001	1.4451172120000002	-0.4272461	0.12207031	0.30517578	2.47033696	8.503222840000001	-1.5970459260000003	0.30517578	-0.36621094	-2.6855469	1539957028.774
-6.94804712	-2.5385253600000004	-3.7994139400000004	0.18310547	2.9907227	-0.7324219	7.504321580000001	-1.476220746	1.2860107820000002	0.4272461	-0.24414062	-0.12207031	8.257983426000001	3.1306884000000004	-0.172265625	0.24414062	0.5493164	0.18310547	-8.32617212	0.5610595746000001	0.1268066394	-0.18310547	0.12207031	-0.24414062	1.88774411	7.314111420000001	1.516894568	-0.48828125	0.18310547	0.12207031	2.575610324	8.368042032	-1.1747558900000001	0.5493164	0.24414062	-2.380371	1539957028.814
-8.43383786	-2.501440396	-4.645190396	1.0375977	-0.24414062	-0.4272461	7.625146760000001	-0.92473143	1.00129393	0.12207031	0.12207031	-0.30517578	8.31420926	3.1139403960000003	-0.6914550720000001	0.24414062	0.5493164	0	-8.693432608	0.8254394568000001	0.571826178	-0.48828125	0.24414062	-0.12207031	2.082739218	7.958911240000001	1.332666034	-0.48828125	0.48828125	0	1.9559326080000001	9.29157698	-0.835009784	-0.12207031	-0.18310547	-1.8920898	1539957028.854
-8.571411240000002	-2.332763678	-4.40234375	0.061035156	-1.5869141	-0.30517578	7.9792482	-0.9953125	0.6890625	0	-0.36621094	-0.12207031	8.771191394	3.3771241	-0.6447998200000001	-0.12207031	0.12207031	-0.4272461	-8.61447734	1.4738280760000002	0.6220702880000001	-0.30517578	0.12207031	-0.12207031	1.8985107820000002	8.851342752	1.0120605432	-0.30517578	0.18310547	-0.061035156	2.122216754	8.93029802	-1.0754638580000002	-0.18310547	-0.18310547	-1.5258789	1539957028.894
-8.737695288000001	-2.3255859620000003	-4.468139676000001	-0.4272461	-0.79345703	-0.30517578	8.6515625	-1.5767089660000002	0.724951178	0	-0.36621094	-0.12207031	9.53322734	3.8269287140000006	-0.34094239200000004	-0.61035156	-0.18310547	-0.48828125	-9.063086060000002	1.4403320680000002	0.6041259784	0.48828125	-0.061035156	-0.30517578	1.735815396	9.248510880000001	1.144848642	-0.12207031	0.18310547	-0.30517578	2.51459964	9.18391124	-0.754858426	-0.5493164	0.061035156	-1.4648438	1539957028.934
-8.73291034	-3.359179712	-3.75754393	-0.30517578	-2.380371	0.24414062	9.2724366	-1.9547363220000002	1.12211911	-0.61035156	-0.48828125	-0.24414062	10.25339308	4.262377896	-0.20576172120000003	-0.91552734	-0.24414062	-0.24414062	-9.475805710000001	0.7117919928	0.31223143000000003	0.5493164	0.061035156	-0.7324219	1.56953125	9.67438948	1.5384277160000002	-0.18310547	-0.48828125	-0.30517578	2.205957068	9.325073380000001	-0.648388678	-0.6713867	0.30517578	-1.2207031	1539957028.974
-8.604907248	-3.73122554	-4.08652356	-0.79345703	0.30517578	0.8544922	9.661230432000002	-2.060009784	1.15441893	-0.79345703	-0.061035156	-0.36621094	10.9137455	4.57580571	-0.23208007200000003	-0.91552734	-0.24414062	-0.24414062	-10.413696580000002	0.4892822284000001	0.2033691394	1.0986328	-0.48828125	-1.0375977	2.250219748	10.612279860000001	2.293286142	-0.24414062	-0.4272461	-0.24414062	2.274145468	9.011645468000001	-1.168774411	-0.9765625	0	-0.48828125	1539957029.014
-10.28928264	-4.95263678	-4.8318116	-0.18310547	-0.91552734	0.79345703	10.033276260000001	-2.34711911	0.79194339	-0.79345703	-0.30517578	-0.36621094	11.64467752	5.206250000000001	-0.32060547120000005	-0.8544922	0.12207031	-0.48828125	-12.378002700000001	-0.22849121400000003	-0.050244139400000006	1.4648438	-0.36621094	-0.79345703	2.6306396760000004	11.50590854	2.8411866	-0.48828125	-0.61035156	-0.18310547	4.538720746	9.518872300000002	-0.3959716754	-1.4648438	-0.061035156	1.159668	1539957029.054
-9.463842752000001	-4.885644568	-2.418896466	2.6245117	-3.0517578	1.159668	10.67209514	-2.8806639400000003	0.0693847644	-0.4272461	-0.24414062	-0.18310547	11.760717360000001	5.736206070000001	-0.34931639400000003	-0.61035156	0.5493164	-0.24414062	-11.88872104	-1.29558107	-0.15671386780000002	0.5493164	0.8544922	-1.0375977	2.2753417540000003	10.922119600000002	3.5541748200000005	-0.30517578	-0.5493164	-0.61035156	6.34870607	11.79541034	1.223803714	-2.0751953	0.9765625	3.3569336	1539957029.094
-8.053417932	-4.42028804	-1.2537109620000002	0.24414062	0.91552734	0.36621094	11.01542932	-3.9130616000000003	-1.061108426	-0.4272461	-0.5493164	-0.24414062	10.8216304	5.64648462	0.40314941100000007	-0.61035156	0.4272461	0.24414062	-10.59553264	-0.6842773560000001	-0.660351538	0.61035156	0.36621094	-0.48828125	1.1711669928000001	9.2808107	3.8353027160000006	-0.48828125	0	-0.61035156	5.172753894	12.26555162	2.2167236420000003	-2.1972656	1.159668	4.9438477	1539957029.134
-10.150512680000002	-3.1893066100000005	-2.83879393	0	-0.36621094	-0.5493164	10.626635880000002	-4.353295926	-0.9809570288	-0.8544922	0.36621094	-0.36621094	9.517675720000002	5.4431150200000005	1.459472644	-0.7324219	0.24414062	0.61035156	-10.127783540000001	-1.33984375	-0.984545926	1.4648438	0.61035156	0.12207031	0.40314941100000007	8.49484874	3.859228534	-0.5493164	-0.24414062	-0.24414062	0.41271972840000004	13.311108720000002	-1.9020996400000003	-2.1972656	0.4272461	4.9438477	1539957029.174
-10.107446580000001	-3.52785643	-2.445214856	1.159668	-1.0375977	-0.5493164	9.49016124	-3.785058606	-0.49645996400000003	-0.8544922	0.9765625	-0.24414062	8.826220746	5.33903804	1.143652356	-0.5493164	-0.18310547	0.36621094	-10.78334964	-2.4655516200000003	-0.4868896466	0.5493164	0.6713867	0.24414062	0.9582275360000001	9.211425720000001	3.9417724640000005	-0.12207031	-0.91552734	-0.61035156	-1.7501709260000002	12.18898912	-2.135375998	-1.0986328	0.36621094	4.9438477	1539957029.214
-8.3536866	-4.10207518	-1.4678466460000001	0.8544922	0.30517578	-0.48828125	8.83579074	-3.1665771760000005	-1.0646972840000002	-0.7324219	0.61035156	0.061035156	8.978149460000001	5.261279254	0.08493652160000001	-0.24414062	-0.24414062	-0.061035156	-10.2163089	-1.9690917540000001	-0.4904785144	0.4272461	1.0986328	0.24414062	1.8542480040000002	9.77966304	3.73122554	-0.061035156	-1.0375977	-1.0986328	-0.6232665740000001	10.847949280000002	-1.12211911	-0.61035156	-2.1362305	4.211426	1539957029.254
-7.517480432000001	-3.352001996	-1.665234424	0.12207031	0.36621094	-0.91552734	8.86091304	-3.1354737400000006	-1.69633786	-0.79345703	0.24414062	0.36621094	9.04753444	4.8150634000000005	0.1256103534	-0.12207031	-0.48828125	-0.48828125	-9.64208966	-1.9296142180000002	-0.659155252	0.24414062	1.2817383	0.24414062	1.847070288	9.2808107	3.71088858	0	-0.48828125	-1.4038086	-0.01674804712	9.77368161	-0.36965332460000005	-0.12207031	-1.5258789	2.6855469	1539957029.294
-8.356079074	-3.371142572	-1.35419928	0.61035156	0.30517578	-0.8544922	8.64558107	-3.1378662140000007	-1.0862304712000002	-0.61035156	0.36621094	0.4272461	8.859716754	4.29348143	1.053930661	-0.30517578	-0.79345703	-0.48828125	-8.901586960000001	-1.723852536	-0.9307128600000001	0.12207031	1.0986328	0.4272461	1.08383786	8.214917032	3.3675537140000005	0	-0.61035156	-1.2817383	0.663940396	8.028295926	0.15192871400000002	2.1972656	0.4272461	0.79345703	1539957029.334
-7.677783246000001	-2.94526358	-0.931909146	0.9765625	0.12207031	-0.30517578	8.058202880000001	-2.6713134000000003	-0.23566894960000004	-0.24414062	0.30517578	0.36621094	9.024804712	3.811376996	1.149633786	-0.30517578	-0.48828125	-0.061035156	-8.45297824	-1.4199951080000002	-1.1771484620000001	0.36621094	0.9765625	0.61035156	0.8744873200000001	7.683764480000001	3.2275878600000003	0.12207031	-0.79345703	-0.9765625	0.14714355040000002	8.03547374	-0.43186035340000006	2.6245117	1.5869141	-0.7324219	1539957029.374
-7.62873552	-2.7885498200000005	-1.0886230432000001	0.4272461	1.0986328	-0.12207031	8.119213760000001	-2.2167236420000003	-0.2572021466	-0.24414062	0.61035156	0.4272461	9.28200679	3.585278354	0.7428955072	-0.12207031	-0.4272461	0	-8.334545926	-1.70471196	-1.2261962860000002	0.24414062	0.79345703	0.61035156	1.36018071	7.917040740000001	3.402246106	0.36621094	-0.4272461	-0.8544922	-1.9320067900000002	7.156201080000001	-0.05861816394	1.5869141	-0.8544922	-0.91552734	1539957029.414
-8.604907248	-2.336352536	-1.9738769960000002	0.5493164	0.48828125	0.12207031	8.315405252000001	-2.081542932	-0.41152344240000005	-0.30517578	0.61035156	0.48828125	9.413598740000001	3.58647464	0.6400146760000001	0	-0.8544922	-0.12207031	-8.36325679	-1.8542480040000002	-1.1879150360000001	-0.18310547	0.5493164	0.61035156	1.714282248	8.432641574	3.430957068	0.5493164	-0.12207031	-0.7324219	0.3014648462	7.805786240000001	0.096899411	2.2583008	-3.540039	-1.0986328	1539957029.454
-8.596533246000002	-1.594653354	-2.4488037140000003	-0.5493164	1.4038086	0.12207031	8.607299820000001	-2.1258057100000003	-0.052636719240000004	-0.061035156	0.48828125	0.61035156	9.7401857	3.4656494600000003	0.6842773560000001	0.30517578	-0.8544922	-0.18310547	-8.67788089	-2.124609424	-1.175952176	-0.48828125	0.24414062	0.7324219	1.7681152160000002	8.60251448	3.5302491000000003	0.6713867	-0.061035156	-0.5493164	4.786352536	8.531933606	-0.8661132788	1.2207031	-2.5634766	-0.7324219	1539957029.494
-9.98901358	-3.88674321	-2.6222655759999998	-0.8544922	1.6479492	-0.18310547	8.607299820000001	-2.1258057100000003	-0.052636719240000004	-0.061035156	0.48828125	0.61035156	10.178027160000001	3.32089856	0.4378417932	0.7324219	-0.61035156	-0.12207031	-8.82023912	-1.818359424	-1.425976538	-0.79345703	0	0.9765625	1.5707275360000001	8.400341754000001	3.269457968	0.61035156	-0.36621094	-0.061035156	8.839379892	9.220996106000001	0.05981445288	0	-1.0375977	-0.30517578	1539957029.534
-9.8514402	-4.5339355040000004	-3.660644568	-1.0375977	-0.12207031	-1.0986328	9.7150634	-3.338842752	0.3014648462	0.61035156	0.18310547	0.61035156	10.483080580000001	3.4788086060000003	0.04067382788	0.9765625	-0.4272461	0	-9.605004892	-0.42827148560000006	-1.2417480040000002	-0.5493164	-0.061035156	1.159668	1.550390576	9.154003894	2.6509764400000004	0.48828125	0.24414062	0.36621094	4.24323732	10.4388179	-1.9188476440000002	-1.7700195	0.91552734	-2.0141602	1539957029.574
-9.667211960000001	-5.5938478400000005	-2.557666034	1.4038086	-0.30517578	-0.48828125	9.6552491	-3.6797851440000002	0.531152356	0.7324219	0.30517578	0.5493164	10.728320680000001	4.1511230040000004	-0.4868896466	1.0375977	-0.18310547	-0.061035156	-10.65773912	0.9354980432000001	-1.829125998	-0.7324219	-0.79345703	1.2207031	1.4702392180000001	10.2844973	1.8446777160000003	0.24414062	0.61035156	0.48828125	6.751855432000001	10.80966754	1.35180661	0.61035156	1.5258789	0	1539957029.614
-7.981640380000001	-4.652368210000001	-3.3759277160000005	-0.9765625	0.12207031	-1.2207031	8.936279254	-3.4931639400000005	0.63881839	0.61035156	0.24414062	0.48828125	10.81445288	5.03398462	-0.9881347840000001	0.7324219	0.61035156	-0.18310547	-11.554955580000001	1.3853027160000002	-1.771704074	-0.24414062	1.159668	0.61035156	1.41042482	11.477197480000001	1.2489257200000001	0.18310547	1.5258789	0.061035156	3.08881839	10.309619600000001	0.05981445288	-1.2817383	1.4038086	-0.5493164	1539957029.654
-8.644384980000002	-5.1380616	-5.09140625	-0.48828125	0.061035156	-0.91552734	8.407519568	-3.5960449280000004	0.8565429712000001	0.61035156	0.24414062	0.48828125	10.626635880000002	5.638110520000001	-1.4558837860000002	0.30517578	-0.061035156	-0.6713867	-10.90417482	1.0120605432	-2.001391574	-0.9765625	1.0375977	-0.061035156	0.8374023560000001	12.10405252	1.5336425720000002	0.7324219	1.8920898	-0.6713867	1.079052716	10.541699280000001	-0.5634521466	-0.36621094	-0.30517578	-0.7324219	1539957029.694
-8.12758786	-4.868896466000001	-4.356884784	-0.7324219	-0.8544922	-0.7324219	8.498437500000001	-3.88674321	1.297973642	0.24414062	0.18310547	1.0375977	10.58476538	5.885742212	-1.6999267180000002	0.4272461	-0.12207031	-0.91552734	-10.560839660000001	1.6544677520000002	-2.168872104	-0.61035156	0.61035156	0	-0.03588867212	11.58247104	1.6125976440000003	0.61035156	1.4648438	-0.61035156	0.8840576080000001	9.77248552	-1.967895468	0.4272461	-0.7324219	-1.0986328	1539957029.734
-8.20415036	-4.475317392000001	-3.7563476440000003	-0.30517578	0.7324219	-0.79345703	8.26875	-4.304248004000001	1.550390576	0.36621094	0.12207031	1.0986328	10.02609874	5.553173920000001	-1.5180908540000002	0.4272461	0.4272461	-0.91552734	-10.09548372	1.4199951080000002	-2.1796386780000003	-0.79345703	0.79345703	-0.061035156	-0.31223143000000003	10.892211960000001	1.41640625	0.12207031	0.91552734	-0.30517578	1.7130859620000003	9.790429712	-2.19997554	0.12207031	-0.30517578	-1.2207031	1539957029.774
-7.88952626	-4.716967752	-3.7934326080000003	0.061035156	0.24414062	-0.79345703	8.37641574	-4.502832068	1.491772464	0.48828125	0	1.0375977	9.36455072	5.030395468	-1.403247104	0.4272461	0.061035156	-1.159668	-9.407617212	1.7106933900000003	-2.25261232	-0.61035156	0.48828125	0	-0.023925780760000005	10.088306200000002	1.2788329680000001	0.5493164	0.8544922	-0.30517578	1.387695288	9.85622554	-2.082739218	0.24414062	-0.36621094	-1.4038086	1539957029.814
-7.20166034	-5.02441394	-3.68098143	-0.12207031	0.48828125	-0.6713867	8.662329074	-4.340136780000001	1.235766574	0.24414062	0.6713867	1.0986328	9.07863768	4.932299820000001	-1.2788329680000001	0.24414062	-0.061035156	-1.2207031	-8.955419928000001	1.961914038	-2.4308594240000003	-0.24414062	0.4272461	-0.061035156	-0.00478515625	9.283202880000001	1.156811502	0.48828125	1.3427734	-0.24414062	1.832714856	9.637304712	-1.4546875000000001	0.18310547	-0.4272461	-1.5258789	1539957029.854
-7.6526612400000005	-5.206250000000001	-3.8125733800000003	0.61035156	-0.24414062	-0.36621094	8.662329074	-4.340136780000001	1.235766574	0.24414062	0.6713867	1.0986328	8.60251448	4.909570288	-0.808691394	0.061035156	-0.12207031	-0.9765625	-8.69223642	1.9690917540000001	-2.5971435700000005	-0.18310547	0.61035156	0	-0.5215820288	8.895605432000002	0.8649169928000001	0.5493164	1.5869141	-0.30517578	2.0336913940000003	9.53442392	-1.24294429	0	-0.24414062	-1.2817383	1539957029.894
-7.383496106000001	-5.385693390000001	-3.8448730040000005	0.4272461	-0.18310547	-0.24414062	7.255493210000001	-3.4393310700000006	1.4451172120000002	0.18310547	0.7324219	0.91552734	8.421875	5.220605432000001	-1.02761232	-0.30517578	-0.30517578	-0.9765625	-8.60371106	2.46794429	-2.85314946	0.18310547	0.30517578	0	-1.008471646	9.03317842	0.659155252	0.79345703	1.3427734	-0.061035156	1.9535400360000001	9.61816394	-1.204663089	-0.7324219	-1.0986328	-0.8544922	1539957029.934
-7.828515380000001	-5.3091308900000005	-3.4632567900000004	1.0375977	-0.36621094	0.061035156	7.4684326080000005	-3.619970746	1.29558107	-0.30517578	1.2817383	1.0375977	8.781957968	6.026904254	-1.3996582460000002	-0.7324219	-0.061035156	-1.159668	-9.599023560000001	2.1880126800000004	-2.6402099640000003	1.159668	0.36621094	-0.12207031	-0.8577392572	9.933984620000002	0.6316406250000001	0.4272461	1.4038086	0.36621094	2.8483641200000003	9.325073380000001	-1.0742675720000001	-0.8544922	-0.79345703	-0.36621094	1539957029.974
-7.4433107000000005	-4.844970746	-3.9441650360000002	1.0986328	0.48828125	-0.24414062	7.621557608000001	-4.385595746	1.300366214	-0.5493164	1.159668	1.159668	8.903979532000001	6.774585160000001	-1.27763678	-0.61035156	0.48828125	-1.3427734	-9.744970746000002	1.2895996400000003	-2.4523925720000004	0.91552734	0.61035156	-0.36621094	-0.4342529254	10.88264128	1.2106445288	0.61035156	1.2817383	-0.18310547	1.9140625000000002	9.683960160000002	-0.80390625	-0.61035156	0.30517578	0.24414062	1539957030.014
-7.29138179	-4.90598143	-4.030297824	0.9765625	0	-0.61035156	7.5545652	-5.15600589	1.3685547120000001	-0.5493164	0.24414062	1.2207031	9.036767572	7.261474640000001	-1.299169928	-0.5493164	-0.18310547	-1.3427734	-9.632519568000001	1.038378894	-2.442822284	0.7324219	0.8544922	-0.24414062	-0.339746106	10.724731920000002	1.5384277160000002	0.5493164	0.8544922	-0.79345703	0.678295926	9.671997300000001	-1.4702392180000001	-0.5493164	-0.61035156	-0.061035156	1539957030.054
-7.5545652	-5.01603984	-3.665429712	0.8544922	0.061035156	-0.5493164	8.194580072	-5.542407248	1.622167932	-0.61035156	1.3427734	0.91552734	9.1276857	6.9097653800000005	-1.1855224640000002	-0.48828125	0.061035156	-1.2817383	-9.38129892	0.8649169928000001	-2.79213858	0.48828125	0.8544922	-0.18310547	-0.723754892	9.847851440000001	1.33984375	0	0.5493164	-0.9765625	0.7608398560000001	9.70310054	-1.4989501800000002	-0.5493164	-0.6713867	-0.24414062	1539957030.094
-7.342822480000001	-5.16079074	-3.440527356	1.0375977	0.12207031	-0.24414062	7.633520468	-5.455077880000001	1.1041748200000001	-0.61035156	1.0986328	0.79345703	8.807080072	6.2841064300000005	-0.8230468750000001	-0.48828125	0.4272461	-1.0375977	-9.06069339	1.1903076080000001	-3.0002929320000002	0.4272461	0.79345703	-0.18310547	-0.9510498200000002	9.471020468	0.729736322	-0.30517578	0	-0.7324219	1.2321777160000003	9.52485324	-1.0958007788	-0.5493164	-0.24414062	-0.12207031	1539957030.134
-7.35478534	-5.32228984	-3.8604248200000004	0.61035156	-0.48828125	-0.48828125	7.55935054	-5.735009980000001	1.4116211060000001	-0.61035156	1.0986328	0.79345703	8.823827880000001	6.304443390000001	-0.84816893	-0.61035156	-0.30517578	-1.159668	-8.758032248000001	1.362573282	-3.1007812500000003	0.9765625	0.6713867	-0.18310547	-0.7010253600000002	9.264062500000001	0.6077148560000001	-0.18310547	0.061035156	-0.61035156	1.3769287140000002	9.057104532	-1.388891574	-0.36621094	-0.61035156	-0.12207031	1539957030.174
-7.730419928000001	-5.87497554	-3.192895468	1.4648438	-1.7089844	-0.30517578	7.549780252000001	-5.739794928000001	1.6114013580000002	-0.9765625	0.5493164	0.24414062	8.914746106	6.390576080000001	-0.6316406250000001	-1.0375977	-0.18310547	-0.5493164	-8.980542032	1.05991214	-3.1952880400000003	0.79345703	0.8544922	-0.061035156	-0.9366943390000001	9.211425720000001	0.7859619110000001	-0.12207031	0	-0.8544922	2.21433107	8.901586960000001	-1.2608886780000002	-0.061035156	-0.061035156	0.18310547	1539957030.214
-7.196875	-5.581884980000001	-2.527758786	1.4038086	-0.6713867	0.12207031	6.9073732	-5.566332968	1.503735324	-0.8544922	0.61035156	0.24414062	8.78554712	6.267358426	-0.47014160340000005	-0.9765625	-0.061035156	-0.4272461	-8.90517572	1.318310504	-3.2299804320000005	0.79345703	0.9765625	-0.061035156	-1.038378894	9.564331070000001	0.7416992212000001	0	-0.4272461	-0.6713867	2.5134033540000003	9.448290740000001	-0.4330566394	0.30517578	0.91552734	0.48828125	1539957030.254
-7.656250000000001	-5.496948380000001	-1.8542480040000002	0.8544922	-0.5493164	0.4272461	6.6944336060000005	-5.228979532	1.4618652160000003	-0.91552734	0	0.4272461	9.000878894000001	6.197973740000001	-0.18901367800000002	-0.9765625	0.12207031	-0.6713867	-8.468530252	1.0491455072	-3.2945800720000005	1.5869141	0.48828125	-0.12207031	-0.45339357	9.77128894	1.106567392	0	-0.4272461	-0.36621094	1.9690917540000001	9.122900360000001	0.534741214	-0.30517578	-0.24414062	0.7324219	1539957030.294
-9.39086911	-5.078247300000001	-1.299169928	1.7089844	-1.2817383	0.36621094	7.0832273400000005	-4.95024411	1.5300537140000001	-0.9765625	0	0.5493164	8.845361420000001	6.187207068	0.08015136780000001	-1.0375977	-0.36621094	-0.6713867	-9.579882788	-0.717773462	-3.16298822	1.5258789	0.36621094	-0.18310547	0.06699218750000001	9.719848740000002	2.0576172120000003	0.061035156	0.18310547	-0.30517578	2.231079074	9.3920652	0.35529785340000003	0.24414062	-2.319336	1.5869141	1539957030.334
-9.441113220000002	-3.9956054320000005	-0.7046142572	1.7700195	0.24414062	0.061035156	7.525854532	-5.17873552	1.331469748	-0.9765625	0	0.5493164	8.82023912	6.263769568	0.5096191394	-1.0375977	-0.36621094	-0.6713867	-10.418481920000001	-2.06120607	-3.0182373200000003	0.6713867	0.79345703	-0.24414062	0.735717752	10.291674819999999	3.0672851440000004	0.36621094	0.5493164	-0.5493164	2.69523912	10.57160692	-0.4521972644	0.24414062	-2.1362305	2.0141602	1539957030.374
-8.728125	-3.7695067900000003	-0.8744873200000001	0.8544922	1.8920898	-0.4272461	8.225683606	-5.72185054	0.90678714	-0.48828125	0.36621094	1.0375977	8.90517572	6.262573380000001	0.8828613220000001	-0.24414062	0.18310547	-1.2817383	-10.28808606	-2.146142572	-3.0361816100000003	-0.18310547	0.9765625	-0.30517578	1.534838858	10.538110520000002	3.4213867800000006	0.79345703	1.2817383	-0.79345703	2.665332068	10.684058	-1.425976538	-0.5493164	-0.5493164	1.0986328	1539957030.414
-7.976855432000001	-3.625952176	-1.8255371400000002	-0.48828125	1.0986328	-0.79345703	8.497240920000001	-6.006567392	1.128100589	-0.48828125	0.36621094	1.0375977	9.065478240000001	6.269750900000001	1.4463134979999999	-0.24414062	0.48828125	-1.4038086	-9.681567392	-1.83151857	-3.0014891200000005	-0.30517578	0.8544922	-0.30517578	0.9821533540000001	10.06079074	3.0086670320000004	0.48828125	2.1972656	-0.6713867	0.763232428	9.612182608000001	-1.4199951080000002	-1.2817383	0.9765625	-0.61035156	1539957030.454
-7.250707968	-5.1380616	-1.4176025360000002	-1.0375977	1.159668	-1.2207031	7.871582068	-5.90727536	1.0479492212000001	-0.12207031	1.5869141	1.159668	8.994897660000001	6.007763580000001	1.51330571	-0.12207031	1.2207031	-1.0986328	-9.170751800000001	-1.7681152160000002	-3.16777356	-0.48828125	0.91552734	-0.4272461	-0.007177734620000001	9.22338858	2.168872104	0.30517578	1.8920898	-0.61035156	-2.545703076	8.100073380000001	-0.732128894	0.30517578	0.18310547	-2.4414062	1539957030.494
-8.5917482	-6.52336412	-1.6125976440000003	0.79345703	-0.6713867	-0.8544922	7.4433107000000005	-5.608202880000001	1.153222644	0.12207031	1.2817383	1.2207031	8.41828624	5.81755342	1.239355432	-0.12207031	0.79345703	-0.79345703	-9.118115020000001	-1.08383786	-3.7395996400000002	-0.9765625	1.159668	-0.24414062	-0.4713378894	8.496044928000002	1.774096646	0.48828125	1.3427734	-0.4272461	1.594653354	10.076342360000002	0.8948242212000002	0.7324219	-0.91552734	-1.7089844	1539957030.534
-7.561743210000001	-5.501733426	-1.374536142	1.0986328	-0.36621094	-0.5493164	7.110742212000001	-5.456274460000001	1.6736084260000001	0.18310547	1.0986328	0.9765625	8.279516574	6.383398560000001	1.2285888580000002	-0.4272461	0.91552734	-0.61035156	-9.11572284	0.03947753894	-3.6714112400000003	-0.61035156	1.0986328	0	-0.9893310700000001	8.953027160000001	1.143652356	0.36621094	1.6479492	-0.12207031	2.3925780760000004	10.31201178	-0.343334964	-0.12207031	-2.1362305	-0.79345703	1539957030.575
-7.93378894	-4.969384980000001	-2.47631839	0.30517578	0.24414062	-0.8544922	7.073657248	-5.684765380000001	1.8793701080000003	0.4272461	1.0375977	0.9765625	8.12758786	7.20166034	0.9187500000000001	-0.48828125	1.3427734	-0.48828125	-9.00207518	-0.001196289038	-3.9788574280000004	-0.4272461	1.3427734	0	-1.355395468	9.718652160000001	0.80988768	0.48828125	1.3427734	-0.18310547	3.6068116	9.408813400000001	-0.985742212	0.48828125	-1.4038086	-0.4272461	1539957030.614
-7.480395468	-5.329467752000001	-2.3746337860000004	-0.5493164	-0.12207031	-1.0986328	7.275830072	-6.02929712	2.24663089	0.18310547	0.61035156	0.7324219	7.900292932000001	7.777075180000001	0.86850589	-0.4272461	0.61035156	-0.4272461	-8.694628894000001	-0.08493652160000001	-4.240844748000001	-0.5493164	1.4038086	-0.061035156	-1.459472644	9.81196286	1.1352783540000002	0.48828125	1.3427734	-0.48828125	4.09848642	9.419580072	-0.17106933900000001	-0.12207031	0.5493164	-0.6713867	1539957030.654
-7.806982428000001	-6.12858876	-2.205957068	-0.24414062	-0.48828125	-0.8544922	7.3212889400000005	-6.160888580000001	2.6904540740000003	0.18310547	0.61035156	0.7324219	7.448095746000001	7.81057158	1.166381839	-0.5493164	0.24414062	-0.48828125	-8.644384980000002	-0.07536621106000001	-4.49326178	-0.48828125	1.3427734	-0.12207031	-1.71667482	9.7832518	0.9953125	0.48828125	1.2207031	-0.61035156	2.5026367800000004	9.310717752	-0.5778076080000001	0.24414062	1.2207031	-0.5493164	1539957030.694
-7.4349366	-6.08911142	-1.81716304	0.36621094	-0.6713867	-0.7324219	6.6394042540000004	-6.129785340000001	2.9321045320000003	-0.18310547	1.4648438	0.48828125	7.413403060000001	7.726831070000001	0.9115722840000001	-0.18310547	0.12207031	-0.79345703	-8.66352536	0.001196289038	-4.640405252	-0.5493164	1.2817383	0	-1.5551757200000003	9.797607428000001	0.802709964	0.4272461	0.79345703	-0.61035156	1.7274413940000002	9.64328624	-0.8134765380000001	0.36621094	0.12207031	-0.24414062	1539957030.734
-7.3571775200000005	-5.995800720000001	-2.112646466	0	0	-0.8544922	6.373827880000001	-6.43005342	2.8758788940000004	-0.18310547	1.0986328	0.36621094	7.8237304320000005	7.899096940000001	0.6555663939999999	0.061035156	0.30517578	-0.6713867	-8.52595198	0.154321286	-4.8796630400000005	-0.61035156	1.2207031	0.061035156	-1.679589856	9.868188400000001	0.8589355432	0.18310547	0.5493164	-0.6713867	1.667626996	9.766503894000001	-0.5778076080000001	0.30517578	-0.30517578	0	1539957030.774
-7.657446580000001	-6.263769568	-2.001391574	0.24414062	-0.5493164	-0.48828125	6.248217752000001	-6.8140625	2.775390576	-0.30517578	0.61035156	0.36621094	7.684961060000001	7.878759980000001	0.9594238220000001	0.061035156	-0.12207031	-0.61035156	-8.407519568	0.29069824280000006	-5.1751467600000005	-0.5493164	1.0986328	0.061035156	-1.776489218	9.97346196	0.492871106	0.24414062	0.79345703	-0.7324219	1.90808107	9.62055661	-0.8230468750000001	0	-0.30517578	0	1539957030.814
-7.461254892	-6.244628894000001	-1.945166034	0.24414062	0.12207031	-0.4272461	5.920434800000001	-6.924121106	2.6713134000000003	-0.24414062	0.5493164	0.48828125	7.774682608000001	7.711279254	1.119726538	0	0.12207031	-0.79345703	-8.301049820000001	0.458178714	-5.389282248	-0.4272461	0.91552734	0.061035156	-1.561157248	10.106250000000001	0.31103514400000004	0.30517578	0.61035156	-0.48828125	1.6879638580000003	9.522461060000001	-1.2668701080000002	0	0.30517578	-0.061035156	1539957030.854
-7.334448380000001	-6.260180710000001	-2.06120607	0.30517578	0.30517578	-0.30517578	5.79123552	-6.944457968	2.654565396	-0.24414062	0.5493164	0.48828125	8.084521760000001	7.675390380000001	1.2034667932	-0.12207031	0.61035156	-0.79345703	-8.202954074	0.44980469240000004	-5.5459961060000005	-0.24414062	0.7324219	0.12207031	-1.5719238220000002	10.01174272	0.42229003600000004	0.4272461	0.30517578	-0.30517578	1.476220746	9.584667932	-1.076660144	0.12207031	-0.061035156	-0.061035156	1539957030.894
-7.4720217600000005	-6.340332068	-2.1892089660000003	0.12207031	-0.36621094	-0.24414062	5.55078125	-6.9803469400000004	2.605517572	-0.24414062	0.9765625	0.61035156	7.940966754000001	7.81057158	1.37214357	-0.18310547	0.79345703	-0.61035156	-8.21132788	0.417504892	-5.62853984	-0.12207031	0.5493164	0.061035156	-1.6329346040000001	10.13017572	0.40314941100000007	0.36621094	0.5493164	-0.24414062	1.5372314300000003	9.57749002	-0.9809570288	0.061035156	-0.61035156	-0.061035156	1539957030.934
-7.503125000000001	-6.227880890000001	-1.9894287140000002	0.061035156	0.12207031	-0.18310547	5.615380890000001	-7.134667932000001	2.709594748	-0.061035156	0.30517578	0.8544922	8.31301268	8.033081070000001	1.51330571	-0.18310547	1.0375977	-0.24414062	-8.23764676	0.5359375000000001	-5.630932608000001	-0.061035156	0.4272461	0.061035156	-1.8063964660000003	10.25339308	0.40434570680000004	0.12207031	0.30517578	-0.18310547	1.9032959260000002	9.50930162	-1.138867212	0.12207031	-0.36621094	0.061035156	1539957030.974
-7.42775908	-6.13217752	-1.9559326080000001	0.12207031	0	-0.12207031	5.615380890000001	-7.134667932000001	2.709594748	-0.061035156	0.30517578	0.8544922	8.016332968	7.96967752	1.8004150360000002	-0.12207031	1.2207031	-0.061035156	-8.15988768	0.553881839	-5.68117662	0	0.36621094	0	-1.949951178	10.1828125	0.2942871106	0.30517578	0.24414062	-0.061035156	2.159301718	9.58825679	-1.1352783540000002	0.061035156	0	0.12207031	1539957031.014
-7.3858885800000005	-6.390576080000001	-1.909277356	0.061035156	-0.30517578	-0.061035156	6.107055710000001	-6.955224640000001	3.452490216	0.061035156	0.6713867	0.79345703	7.923022660000001	7.912255890000001	1.923632788	-0.24414062	0.4272461	-0.12207031	-8.106054712	0.41870117800000006	-5.763720746000001	0.061035156	0.18310547	-0.061035156	-1.61977536	10.150512680000002	0.2835205072	0.061035156	0.18310547	0	1.771704074	9.56911592	-1.141259784	-0.061035156	0.12207031	0.061035156	1539957031.054
-7.403832968000001	-6.3654540740000005	-1.9224365020000003	0	-0.12207031	0	6.693237320000001	-6.890625000000001	3.8915283540000005	-0.061035156	0.24414062	0.30517578	7.59284694	7.6167726600000005	2.054028354	-0.12207031	0.30517578	-0.24414062	-8.114428420000001	0.2918945288	-5.79960962	0	0.12207031	-0.061035156	-1.280029254	10.09309056	0.3612792932	0	0.12207031	0.12207031	1.6616454680000001	9.535620108000002	-1.1173339660000001	-0.061035156	-0.18310547	0.061035156	1539957031.094
-7.45766574	-6.197973740000001	-1.943969748	-0.061035156	-0.4272461	0.061035156	6.574804712000001	-7.012646760000001	3.7838623200000003	0.061035156	0.61035156	0	7.89790036	7.70170926	2.064794928	-0.061035156	0.5493164	-0.12207031	-8.157495108	0.27395019960000005	-5.804394568	-0.061035156	0	0	-1.23696286	10.054809800000001	0.454589856	-0.12207031	0.4272461	0.12207031	1.6592528960000001	9.5619384	-1.1041748200000001	0.061035156	-0.12207031	0.12207031	1539957031.134
-7.413403060000001	-6.188403060000001	-1.795629892	-0.12207031	0.12207031	0.061035156	6.30922824	-7.025805710000001	3.794628894	0.061035156	0.61035156	0	7.68854982	7.649072480000001	1.874584964	0.061035156	0.48828125	-0.18310547	-8.106054712	0.3194091754	-5.82473143	-0.061035156	-0.12207031	-0.061035156	-1.453491214	10.0631839	0.27993163940000004	-0.30517578	0.18310547	0.30517578	1.7621337860000001	9.563134980000001	-1.222607428	-0.061035156	0.061035156	0.061035156	1539957031.174
-7.4325439300000005	-6.25778804	-1.8781738220000002	-0.18310547	-0.18310547	0.12207031	5.514892572	-6.89182158	3.6702148560000003	0	0.6713867	0.12207031	7.735205072	7.8608152	1.888940396	0.12207031	0.6713867	-0.061035156	-8.07734375	0.362475589	-5.75773912	-0.061035156	-0.24414062	-0.061035156	-1.43435054	10.023705580000001	0.288305661	-0.30517578	0.30517578	0.36621094	1.6664307100000002	9.540405252000001	-1.1747558900000001	-0.061035156	0.061035156	0.061035156	1539957031.214
-7.419384980000001	-6.3116211060000005	-1.8793701080000003	-0.12207031	-0.061035156	0.18310547	5.312719748	-6.904980432	3.3771241	0	0.6713867	0.12207031	7.5055175720000005	7.990014480000001	2.1437500000000003	0.24414062	0.4272461	-0.061035156	-8.177832068	0.49765625	-5.72304712	-0.061035156	-0.30517578	-0.061035156	-1.71667482	9.993798920000001	0.22490234620000002	-0.30517578	0.24414062	0.24414062	1.8662109620000003	9.46623552	-1.1627929712000002	0	0	0.061035156	1539957031.254
-7.456469748	-6.442016574	-2.001391574	-0.061035156	-0.36621094	0.30517578	5.553173920000001	-6.98273912	3.7228514400000003	-0.24414062	0.4272461	0.4272461	7.226782248	8.28908696	2.3028564300000003	0.061035156	-0.30517578	-0.12207031	-8.194580072	0.6089111420000001	-5.725439300000001	0.061035156	-0.4272461	-0.061035156	-1.8805663940000001	10.12180162	0.1997802716	-0.4272461	0.061035156	0.30517578	1.971484424	9.680371106	-1.0347900360000002	-0.18310547	0.061035156	0.12207031	1539957031.294
-7.424169928000001	-6.5843750000000005	-1.8841552520000002	0.061035156	-0.18310547	0.48828125	5.52565944	-7.21481929	3.5745117800000004	0	0.24414062	0.18310547	7.31291484	8.524755890000002	2.142553714	0.24414062	0.061035156	-0.18310547	-8.23764676	0.7393066100000001	-5.733813400000001	0.30517578	-0.5493164	-0.061035156	-2.0659912140000003	10.35627446	0.32060547120000005	-0.4272461	-0.5493164	0.36621094	1.6736084260000001	9.55117212	-1.0862304712000002	-0.061035156	-0.24414062	0.18310547	1539957031.334
-7.5138915740000005	-6.534130890000001	-1.9858398560000001	0.12207031	-0.36621094	0.6713867	5.62016574	-7.293774460000001	3.4704346040000003	-0.12207031	0.061035156	0.24414062	6.869091754	8.633618210000002	2.0899170320000002	0.36621094	-0.30517578	-0.48828125	-8.20534694	0.764428714	-5.712280252000001	0.48828125	-0.7324219	-0.061035156	-1.9032959260000002	10.383788940000002	0.3337646466	-0.5493164	-0.5493164	0.36621094	1.7944336060000001	9.62653804	-1.2692626800000002	0	-0.36621094	0.36621094	1539957031.374
-7.480395468	-6.67648912	-1.949951178	0.18310547	-0.48828125	0.6713867	5.608202880000001	-7.449292032000001	3.434545926	0.30517578	0.4272461	-0.061035156	7.156201080000001	9.011645468000001	1.982250998	-0.36621094	0.61035156	-0.61035156	-8.17902806	0.855346646	-5.611792032	0.8544922	-0.91552734	0	-1.927221646	10.23784146	0.230883786	-0.48828125	-0.61035156	0.4272461	1.9104736420000001	9.496142572	-1.282421924	0.061035156	-0.18310547	0.36621094	1539957031.414
-7.473217752000001	-7.1502197480000005	-1.5767089660000002	0.61035156	-0.6713867	0.8544922	5.586669928000001	-7.371533246000001	3.487182608	0.5493164	0.48828125	-0.12207031	6.500634980000001	8.96140126	2.239453076	-0.9765625	1.0375977	-0.79345703	-8.30822734	0.9725830072	-5.5459961060000005	1.4648438	-1.0986328	0.061035156	-2.4846923920000004	10.155298020000002	0.05144042932000001	-0.4272461	-1.0986328	0.4272461	2.027709964	9.512890380000002	-1.21303714	0.30517578	-0.12207031	0.4272461	1539957031.454
-7.358374100000001	-7.2279782400000006	-1.252514676	1.159668	-0.061035156	1.0375977	6.316406250000001	-7.677783246000001	3.0625	1.6479492	1.4038086	-0.6713867	5.981445288000001	9.46503894	2.2837158540000004	-1.2817383	0.12207031	-0.5493164	-8.455371106000001	1.0969971040000002	-5.312719748	2.2583008	-1.2817383	0.12207031	-3.0541259000000003	10.218701079999999	0.23566894960000004	-0.48828125	-2.1972656	0.48828125	2.1329834260000005	9.926807100000001	-0.931909146	0.24414062	-0.061035156	0.7324219	1539957031.493
-7.309326080000001	-6.902587860000001	-1.006079074	1.7700195	0.48828125	1.0986328	6.546093750000001	-7.59165036	3.899902356	2.746582	1.0375977	-2.0751953	5.78166484	9.93039586	2.190405252	-1.159668	-0.91552734	-0.12207031	-8.597729532	1.02163089	-4.910766574	2.9296875	-1.4038086	0.24414062	-3.402246106	10.47709964	0.732128894	-0.8544922	-3.2958984	0.4272461	1.8626221040000002	10.17204622	-0.7058105432	-0.12207031	-0.7324219	1.0986328	1539957031.533
-7.3320557100000014	-6.486279254	-0.657958966	2.4414062	1.7700195	1.2817383	6.901391574000001	-7.07485324	4.002783246	2.746582	1.0375977	-2.0751953	5.47661142	9.884936600000001	2.1844238220000003	-0.6713867	-0.8544922	0	-8.718554712000001	0.416308606	-4.6990235600000005	3.540039	-1.4648438	0.36621094	-2.95961911	10.603905760000002	1.0551269568000001	-1.159668	-3.7231445	0.24414062	1.234570288	10.42446286	-0.571826178	-0.5493164	-1.5258789	1.3427734	1539957031.574
-7.59284694	-5.7505616	-0.8182617212000002	2.5634766	2.0141602	1.3427734	6.957617212000001	-6.0400634	3.877172824	0	2.6245117	-4.1503906	5.172753894	9.56552716	2.198779254	-0.24414062	-0.9765625	0	-8.66472194	-0.4892822284000001	-4.403540036	3.8452148	-1.6479492	0.4272461	-2.46794429	10.36464856	1.332666034	-1.2817383	-3.8452148	0	1.1352783540000002	10.21272014	-0.192602536	-1.0986328	-2.319336	1.5869141	1539957031.614
-7.845263580000001	-5.379711960000001	-0.915161142	2.319336	2.6245117	1.2207031	6.84995108	-5.133276260000001	3.570922824	-2.1362305	3.6010742	-4.3945312	4.897607428000001	9.094189300000002	1.96669928	0.061035156	-1.0986328	-0.18310547	-8.83220198	-1.2632812500000001	-4.0602050720000005	3.90625	-1.8310547	0.61035156	-2.2849121400000003	9.810766280000001	1.4989501800000002	-1.2207031	-4.333496	-0.061035156	1.4211913940000003	9.861010880000002	-0.32060547120000005	-1.5258789	-2.746582	1.6479492	1539957031.653
-7.883544928000001	-5.1356689300000005	-0.925927716	2.319336	2.6245117	1.2207031	7.25310054	-4.6248535340000005	2.988330072	-3.7841797	3.7231445	-3.9672852	4.990917932	8.51040036	1.8566405760000002	0.24414062	-1.0375977	-0.61035156	-9.04753444	-1.8351074280000002	-3.71328125	3.90625	-1.8310547	0.9765625	-1.9786621400000002	9.329858426000001	1.7441894960000002	-1.0986328	-4.9438477	0.061035156	1.0144531250000002	9.908862319999999	-0.48569336060000007	-1.953125	-2.6245117	1.2817383	1539957031.693
-7.178930710000001	-4.934692392	-1.05991214	1.7700195	2.6245117	1.2817383	8.12160643	-4.574609424	2.4165038940000003	-3.7841797	3.7231445	-3.9672852	5.017236420000001	8.24482428	2.038476538	0.18310547	-0.7324219	-0.91552734	-8.86928714	-1.971484424	-3.1593994600000004	3.7231445	-1.7700195	1.0986328	-1.644897464	9.01044928	1.565942392	-0.91552734	-5.126953	0	-0.0227294928	10.163672120000001	-0.095703125	-2.6245117	-2.8686523	0.79345703	1539957031.733
-6.66213408	-5.083032248	-0.6244628600000001	1.6479492	2.746582	1.4038086	8.12160643	-4.574609424	2.4165038940000003	-4.333496	4.760742	-3.3569336	4.9729737400000005	7.96967752	1.8075927520000004	-0.48828125	-1.4038086	-1.0986328	-8.584570288	-2.007373004	-2.9727783540000003	3.8452148	-1.6479492	1.2207031	-1.489379892	8.60371106	1.6305420320000001	-0.61035156	-5.554199	-0.12207031	-1.949951178	9.65405252	0.028710937500000002	-3.3569336	-5.6762695	0.79345703	1539957031.773
-6.784155252000001	-5.0603025200000005	-0.5084228534	1.953125	3.9672852	1.7700195	7.698120108000001	-4.062597644	3.092407248	-5.065918	3.6010742	-2.9296875	4.892822284	7.565332068	1.6460937500000001	-0.91552734	-2.4414062	-1.4038086	-8.52954074	-2.0193359620000004	-2.878271466	3.8452148	-1.6479492	1.2207031	-1.3099365020000002	8.271142572	1.733422824	-0.36621094	-5.7373047	-0.12207031	-0.8756836060000002	8.01513678	-1.8267334260000003	-1.7700195	-9.70459	1.2817383	1539957031.813
-7.495947480000001	-5.5806884000000005	-1.2154297120000002	2.380371	4.0893555	2.1362305	7.384692392	-4.038671924000001	3.1414550720000003	-4.5776367	4.211426	-2.9296875	5.170361420000001	7.6418945680000006	1.5204834260000002	-1.0375977	-2.5024414	-1.4038086	-8.65874002	-1.476220746	-2.568432608	3.9672852	-1.7700195	1.3427734	-1.2513183900000002	8.356079074	1.7860596040000003	-0.12207031	-5.6762695	0.18310547	1.5719238220000002	7.809375	-2.775390576	-1.4648438	-8.728027	1.3427734	1539957031.853
-9.216211060000001	-5.97905252	-1.522875998	5.065918	2.746582	3.2348633	6.8140625	-4.006372104	3.6666259000000005	-4.699707	4.211426	-2.6245117	5.6548584260000005	8.42067842	1.4044433900000002	-1.159668	-2.319336	-1.3427734	-9.669604532000001	-0.7895507788	-2.378222644	4.333496	-1.5869141	1.5258789	-1.08383786	9.174340560000001	1.756152356	-0.36621094	-5.554199	0.48828125	4.763623004	7.9708741000000005	-1.7513672120000003	-2.1972656	-7.385254	1.4038086	1539957031.893
-8.43742662	-4.413110324	-2.810082968	4.1503906	3.0517578	2.8076172	6.756640380000001	-4.476513580000001	3.7563476440000003	-4.638672	3.90625	-2.319336	6.227880890000001	9.382495108	1.4211913940000003	-1.5258789	-1.159668	-1.159668	-9.23774411	-0.693847644	-1.74299321	4.699707	-1.5258789	1.4648438	-1.259692392	10.04763228	1.629345746	-0.36621094	-5.554199	0.4272461	6.531738220000001	7.778271760000001	-4.65834964	1.5869141	-5.432129	0.36621094	1539957031.933
-8.10844748	-5.918042032000001	-3.14504393	4.211426	4.5166016	2.380371	6.756640380000001	-4.476513580000001	3.7563476440000003	-4.638672	3.90625	-2.319336	6.125	10.146923920000003	1.03957518	-2.2583008	-2.0751953	-0.8544922	-10.146923920000003	0.15671386780000002	-1.5300537140000001	4.9438477	-1.6479492	1.4038086	-1.588671924	10.495044420000001	1.320703076	-0.6713867	-5.92041	0.30517578	3.2921875000000003	10.082324280000002	-0.5873779254	-0.30517578	-1.159668	-0.6713867	1539957031.973
-8.16347644	-6.47192392	-3.2634764400000003	4.699707	1.2817383	3.1738281	7.122705072	-5.555566394	4.17265625	-4.272461	4.5166016	-2.0141602	5.70390625	10.266552520000001	0.8421875000000001	-2.746582	-4.8217773	-0.36621094	-10.47709964	0.9115722840000001	-0.8972167932	6.164551	-1.2817383	1.3427734	-1.9547363220000002	10.58835414	0.2452392572	-1.2207031	-6.8359375	0.061035156	2.6641358800000003	10.271337860000001	-0.346923822	-0.18310547	-2.6245117	-0.30517578	1539957032.014
-7.510302520000001	-4.9622070680000006	-3.42497554	5.7373047	3.1738281	3.4179688	7.04375	-6.03527806	4.1236084260000005	-4.699707	4.760742	-2.0751953	5.495751800000001	10.126586960000001	0.1399658246	-3.7841797	-6.1035156	-0.18310547	-10.18879442	0.423486322	-0.49765625	6.591797	-1.159668	1.159668	-1.8530517180000001	10.412500000000001	-0.47373047120000006	-0.9765625	-7.9345703	-0.24414062	1.65805661	9.613378894	-2.1844238220000003	0.061035156	-6.5307617	0.5493164	1539957032.053
-7.601220746000001	-4.0147461060000005	-4.3150146760000005	5.065918	3.90625	2.746582	6.645385880000001	-6.231469748	4.221704074	-5.004883	5.493164	-1.7700195	5.3139157400000006	9.522461060000001	-0.492871106	-4.638672	-7.3242188	-0.24414062	-9.540405252000001	0.54191893	-0.36367187500000003	6.652832	-1.2817383	1.2817383	-1.193896466	10.018921220000001	-0.8708984620000001	-0.7324219	-8.850098	-0.4272461	1.8530517180000001	9.5451902	-2.004980432	0.30517578	-5.126953	0.24414062	1539957032.093
-6.931298920000001	-5.1356689300000005	-4.165478534	6.4086914	3.112793	2.8076172	6.02810054	-6.069970746000001	4.12241214	-5.2490234	7.019043	-1.5258789	5.47661142	8.69941394	-1.0946044928	-4.8828125	-7.385254	-0.12207031	-9.528442392	1.0969971040000002	-0.23686523560000003	7.019043	-1.2207031	0.9765625	-0.641210962	9.508105432	-1.51928714	-1.2207031	-8.972168	-0.4272461	3.2275878600000003	9.213818390000002	-1.414013678	0.18310547	-3.4179688	-0.12207031	1539957032.133
-6.5042237400000005	-5.58427716	-5.0280027	6.0424805	3.8452148	2.4414062	5.638110520000001	-5.957519568	3.6104003600000003	-5.2490234	7.019043	-1.5258789	5.541211060000001	8.4386232	-1.90808107	-5.2490234	-6.8969727	-0.48828125	-10.26057158	1.697534146	0.21054687500000002	7.2631836	-1.5258789	0.6713867	-0.062207030760000004	9.538012680000001	-2.217919928	-1.5869141	-8.7890625	-0.36621094	2.172460962	9.322680710000002	-1.757348642	0	-3.1738281	0.61035156	1539957032.173
-7.738793930000001	-5.01245108	-6.180029254	6.0424805	2.8076172	2.4414062	5.004076980000001	-6.10107428	3.3567871400000002	-4.4555664	7.8125	-1.7089844	5.916845746000001	8.76042482	-2.6904540740000003	-5.6152344	-7.507324	-1.0986328	-10.949634080000001	1.5958496400000002	0.8661132788	7.751465	-0.5493164	0.79345703	0.5251708966	10.27971196	-2.58278804	-1.2207031	-8.911133	-0.79345703	0.9390869110000001	9.63491214	-2.469140576	-0.36621094	-5.3100586	1.2817383	1539957032.213
-8.254394568	-4.95024411	-6.262573380000001	5.9814453	1.4038086	2.5634766	4.840185504000001	-6.9767577880000005	2.7658202880000005	-3.2958984	4.9438477	-0.61035156	6.562841754	8.985326980000002	-3.544604532	-5.6762695	-7.6293945	-1.5258789	-10.990308	1.102978534	1.0503417932	7.8125	-0.12207031	0.48828125	0.9725830072	10.81086412	-2.20236821	-0.7324219	-9.033203	-1.2817383	1.144848642	9.62294928	-3.1438476440000005	-0.36621094	-5.126953	1.2817383	1539957032.253
-7.7076902	-4.94904802	-5.292382788	6.7749023	3.2348633	2.9296875	5.50771466	-7.661035340000001	2.6390135800000003	-2.6855469	4.0283203	-0.4272461	7.2590820680000006	8.87766124	-3.7862548920000005	-5.2490234	-7.6293945	-1.6479492	-10.5991214	1.234570288	1.07785643	8.178711	0	0.30517578	1.0922119110000001	10.82641574	-1.8578369600000002	-0.8544922	-8.666992	-1.5258789	1.061108426	9.53322734	-3.2239991	-0.30517578	-4.333496	1.0986328	1539957032.293
-7.54858426	-4.273144568	-5.420385880000001	7.2631836	3.4179688	2.8686523	5.50771466	-7.661035340000001	2.6390135800000003	-2.6855469	4.0283203	-0.4272461	7.684961060000001	8.713769568	-3.6235596040000004	-4.638672	-7.3242188	-1.5869141	-10.23784146	0.855346646	1.3577880400000002	8.239746	0.061035156	0.30517578	1.00129393	10.770190200000002	-1.6664307100000002	-1.159668	-8.422852	-1.5869141	-0.4605712860000001	9.573901260000001	-3.619970746	-0.30517578	-5.79834	0.91552734	1539957032.333
-7.436132788000001	-3.42736821	-5.292382788	7.385254	3.0517578	2.6245117	5.473022660000001	-7.5138915740000005	2.0468505400000003	-2.9907227	4.9438477	-0.91552734	8.027099640000001	8.441015380000001	-3.14504393	-4.272461	-6.8969727	-1.5258789	-10.015332460000002	0.4378417932	1.5013427520000002	8.361816	0.12207031	0.18310547	1.1903076080000001	10.600317000000002	-1.4822021760000001	-1.2207031	-8.544922	-1.6479492	0.6854736419999999	9.144433606	-3.6977295320000003	-0.30517578	-6.713867	0.91552734	1539957032.373
-7.798608426	-3.4393310700000006	-5.249316394	6.8359375	4.699707	3.0517578	5.017236420000001	-7.567724640000001	1.41640625	-2.9907227	4.9438477	-0.91552734	8.14313948	7.952929712	-2.48588858	-4.0893555	-6.713867	-1.4648438	-9.79401857	0.03349609424	1.524072284	8.300781	0.12207031	0.061035156	1.564746106	10.21152356	-1.300366214	-1.2207031	-8.544922	-1.6479492	2.0887207460000004	8.698217752000001	-3.79223642	-0.48828125	-6.4086914	1.0986328	1539957032.413
-8.48647464	-2.89382338	-5.470629892	7.3242188	4.333496	3.2958984	4.69064946	-7.705298020000001	0.9402832068000001	-2.9907227	5.3710938	-1.0375977	8.301049820000001	7.467236420000001	-1.6341308900000002	-3.8452148	-6.591797	-1.4648438	-9.865796220000002	-0.6005371106	1.676000998	7.751465	0.36621094	0.24414062	2.2035644960000003	9.86699182	-0.8816650360000001	-1.0375977	-7.9345703	-1.6479492	3.0876221040000003	8.5151857	-3.96330571	-0.36621094	-6.164551	1.2817383	1539957032.453
-8.21970198	-1.1125488220000002	-5.473022660000001	7.3242188	2.6245117	2.5634766	4.500439496	-7.995996106000001	0.6316406250000001	-2.9907227	4.4555664	-0.7324219	8.60371106	7.090405252000001	-0.7440917932000001	-3.7231445	-6.0424805	-1.4038086	-9.74138179	-1.302758786	1.814770468	6.958008	0.4272461	0.48828125	2.9321045320000003	9.62294928	-0.31103514400000004	-0.6713867	-7.385254	-1.7089844	3.06848143	8.730517572	-3.7970214660000003	-0.30517578	-5.6152344	1.3427734	1539957032.493
-8.0905027	-0.37084961060000005	-4.587768570000001	5.7373047	4.1503906	1.5258789	4.459765576	-8.45896016	0.440234375	-3.1738281	4.0893555	-0.79345703	8.815454074	6.70878894	0.0897216754	-3.6010742	-5.432129	-1.3427734	-9.460253894000001	-1.892529254	1.680786142	6.958008	0.4272461	0.48828125	3.3077391200000004	9.2808107	0.1435546875	-0.6713867	-7.385254	-1.7089844	2.365063498	8.66352536	-3.064892572	-0.24414062	-5.6762695	0.91552734	1539957032.533
-8.255590560000002	-0.9570312500000001	-4.057812500000001	5.2490234	2.6855469	1.4038086	4.222900360000001	-8.69702176	0.13398437500000002	-2.9907227	4.5776367	-1.2207031	8.83220198	6.19558107	0.773999002	-3.3569336	-4.5166016	-1.159668	-8.675488220000002	-1.9547363220000002	1.362573282	5.554199	0.12207031	0.30517578	3.3771241	8.673095746000001	0.308642572	-0.7324219	-6.1035156	-1.0986328	2.296875	8.90876448	-2.3997558900000002	-0.30517578	-6.0424805	0.5493164	1539957032.573
-8.303442392000001	-0.783569339	-3.60202626	4.4555664	1.7089844	1.2817383	3.4967528960000003	-8.238842752000002	0.20217285340000002	-3.112793	3.479004	-1.5258789	8.38120108	5.726635880000001	1.2094482428000002	-3.112793	-3.6621094	-1.0375977	-8.149121106	-1.7884521760000003	1.00129393	4.8828125	0.061035156	0.18310547	3.6570557100000003	8.134765380000001	0.5813964856000001	-0.7324219	-5.126953	-0.91552734	3.2658691100000006	8.3620607	-1.4068359620000002	-0.48828125	-5.432129	0.4272461	1539957032.613
-9.314306610000001	-0.5371337860000001	-3.428564496	2.5634766	1.8920898	0.61035156	2.918945288	-7.420581070000001	0.686669928	-3.112793	3.479004	-1.5258789	7.775878894000001	5.609399460000001	1.3673584260000002	-2.6855469	-3.2958984	-1.159668	-8.17304712	-1.4786132200000002	0.500048822	4.1503906	-0.36621094	-0.12207031	3.7336182100000004	8.129980432	0.835009784	-0.7324219	-4.272461	-0.7324219	2.219116214	8.445800720000001	-1.046752896	-0.18310547	-5.1879883	0.48828125	1539957032.653
-10.152904860000001	-1.143652356	-3.8532471040000003	1.4648438	-0.6713867	0.4272461	2.34113768	-6.85234375	0.8589355432	-3.2348633	2.319336	-1.8310547	7.845263580000001	6.80688498	1.680786142	-2.0141602	-2.5634766	-1.7700195	-9.15161142	-1.4618652160000003	0.576611322	3.8452148	-1.5869141	-0.79345703	4.200170926	9.62055661	1.2154297120000002	-0.91552734	-3.112793	-0.30517578	1.7298339660000002	9.035571580000001	-0.6340332068000001	0.061035156	-4.8217773	-0.18310547	1539957032.693
-9.512890380000002	-2.5720214660000003	-3.512304712	-0.48828125	2.0141602	0.18310547	2.140161142	-7.42177716	1.2309814300000002	-2.8076172	2.5024414	-1.6479492	8.106054712	9.216211060000001	2.0336913940000003	-1.2817383	-0.6713867	-2.5634766	-12.2918705	-4.080542032	1.175952176	2.6855469	-1.5869141	-1.8310547	4.660742212000001	12.020312500000001	2.8818603240000003	-0.8544922	-2.1362305	-0.7324219	2.958422824	8.608496106	-1.868603534	0.24414062	-3.8452148	-0.24414062	1539957032.733
-9.591845746	-5.98981929	-3.0433594240000006	2.1362305	6.1035156	0.9765625	2.024121106	-9.201855432	1.582690396	-2.319336	1.5869141	-0.7324219	7.418188400000001	10.503417540000001	1.909277356	-0.4272461	0.6713867	-3.1738281	-12.492846940000002	-4.909570288	0.80390625	0.79345703	1.5258789	-2.1972656	4.135571286	12.521558	4.008764676	-0.8544922	-2.1362305	-0.7324219	1.622167932	8.92910144	-3.7228514400000003	1.0375977	-4.9438477	1.2817383	1539957032.773
-8.509204074000001	-7.117919928000001	-6.989917032	3.2958984	-0.61035156	0.8544922	2.3889892180000003	-11.27382788	1.3051513580000003	-1.6479492	-0.30517578	0.6713867	6.572412140000001	10.25578624	2.1293945680000004	0.9765625	1.3427734	-3.0517578	-11.365942000000002	-1.83151857	-1.2656738220000001	0.18310547	0.48828125	-1.3427734	1.605419928	11.09797374	4.356884784	-1.2817383	-1.2207031	-1.3427734	1.795629892	12.19616664	-2.0564209260000004	-0.9765625	-6.164551	2.5024414	1539957032.813
-8.378808606	-6.5939452880000005	-4.963403060000001	3.7231445	-5.2490234	0.91552734	3.4417237400000005	-12.3433107	0.7799804712000001	-0.8544922	-0.24414062	1.0375977	5.51967752	10.43642572	1.947558606	0.61035156	2.0141602	-2.0141602	-10.267749100000001	1.0443603240000001	-2.460766574	2.380371	0.79345703	0.48828125	-3.2096435700000003	9.00207518	3.063696286	-1.4648438	0.79345703	-0.48828125	4.221704074	11.988012680000002	0.38879393000000007	-1.953125	-5.3710938	3.7841797	1539957032.859
-7.7244384	-5.25410144	-2.5851807100000004	2.2583008	4.4555664	1.159668	3.964501996	-11.836084260000002	0.6902587860000001	-0.8544922	-0.24414062	1.0375977	3.544604532	10.772583360000002	0.7440917932000001	-1.5869141	-0.61035156	-1.0986328	-10.31320836	0.4521972644	-2.138964856	3.540039	0.24414062	0.5493164	-6.3463134000000005	8.713769568	2.13178714	-0.061035156	-2.8076172	-0.061035156	4.529150360000001	12.96777356	1.5276611420000001	-2.319336	-3.4179688	4.638672	1539957032.893
-9.14204074	-4.4705322480000005	-3.7407959260000005	2.8076172	4.0893555	1.2207031	3.887939496	-11.07165486	1.2489257200000001	-1.2207031	0.30517578	0.4272461	1.9535400360000001	11.32526808	-0.0765625	-3.479004	-5.3710938	-0.8544922	-9.9100589	-0.4892822284000001	-1.7776855040000001	3.90625	0.12207031	0.4272461	-4.5901612400000005	9.81315944	1.9690917540000001	1.159668	-5.1879883	-0.30517578	1.488183606	13.148413040000001	1.0515380890000001	-2.1362305	-2.0751953	5.2490234	1539957032.933
-9.305932608	-5.04714357	-4.538720746	4.3945312	-2.1972656	1.2207031	3.887939496	-11.07165486	1.2489257200000001	-2.319336	2.0141602	0.12207031	2.2035644960000003	10.87905252	0.10886230040000001	-3.6621094	-7.873535	-0.9765625	-9.55117212	-0.6902587860000001	-1.1723632788	4.1503906	-0.18310547	0.61035156	-1.971484424	10.2079348	2.0695800720000004	0.7324219	-5.493164	-0.36621094	0.539526358	13.714258180000002	-0.8218505890000001	-3.90625	-1.7089844	5.2490234	1539957032.973
-8.05102536	-4.693042032	-2.8328125	4.0283203	-2.1362305	2.0141602	3.7587402160000005	-9.00327176	2.1664795320000003	-2.319336	6.286621	0.8544922	3.0828369600000003	9.725830072	0.7560547120000001	-2.9296875	-5.7373047	-1.2207031	-9.09060054	-1.0886230432000001	-0.5837890576	4.5166016	-0.36621094	0.5493164	-0.1579101538	9.57629393	2.177246106	-0.061035156	-5.1879883	-0.18310547	0.8206542932	11.528637680000001	-0.5562744110000001	-3.90625	-1.7700195	5.3100586	1539957033.013
-7.12390126	-2.9679932100000004	-2.304052716	2.6855469	0.4272461	1.8310547	3.1139403960000003	-8.263964660000001	1.745385782	-2.319336	6.286621	0.8544922	3.2682617800000004	8.87407248	1.3386474640000001	-2.5634766	-2.5024414	-1.7700195	-8.49484874	-1.8195557100000002	-0.1363769568	4.211426	-0.24414062	0.4272461	0.9199462860000001	8.93029802	2.3973632200000004	-0.36621094	-4.5166016	-0.24414062	1.909277356	10.28330072	-0.24643554320000002	-3.6010742	-1.2817383	4.5166016	1539957033.053
-7.4660398400000005	-2.4846923920000004	-1.2537109620000002	3.479004	-1.0375977	1.5258789	2.78017572	-7.808178420000001	1.695141574	-0.24414062	3.4179688	0.91552734	2.930908246	8.140747300000001	1.7824707460000002	-2.319336	-1.8310547	-2.2583008	-8.17902806	-2.253808606	0.0813476538	3.6621094	-0.30517578	0.61035156	1.191503894	8.1754393	2.255004892	-0.61035156	-4.3945312	-0.24414062	1.0240234620000002	8.28430162	-0.20217285340000002	-2.746582	-0.7324219	3.3569336	1539957033.093
-6.704003894	-1.7298339660000002	-0.8146728240000001	2.2583008	-0.36621094	0.79345703	3.0002929320000002	-7.464843750000001	1.431957968	0.6713867	2.0751953	0.6713867	2.798120108	7.70051268	2.0576172120000003	-1.8920898	-2.8686523	-2.6855469	-8.332153060000001	-2.68566893	0.42827148560000006	3.112793	-0.24414062	0.5493164	1.6903564300000002	7.871582068	2.3423339660000004	-0.48828125	-4.333496	-0.30517578	0.693847644	6.796118210000001	-0.5144042932	-1.0986328	-1.2817383	2.0751953	1539957033.133
-7.285400360000001	-1.061108426	-0.67709964	1.3427734	1.0375977	0.91552734	3.20007338	-7.4050292540000004	0.9199462860000001	1.3427734	1.2817383	0.30517578	3.3053466460000003	7.66342752	2.2669677520000002	-1.8920898	-2.8686523	-2.6855469	-8.577392572	-3.325683606	0.7105957068000001	2.2583008	-0.24414062	0.30517578	2.3758300720000003	7.992407248	2.6378173920000005	-0.24414062	-4.1503906	-0.48828125	-0.8661132788	5.9096679320000005	-0.22490234620000002	0.4272461	-1.3427734	0.91552734	1539957033.173
-8.18022464	-0.6986327880000001	-1.2919922120000003	-0.7324219	1.7089844	0.91552734	3.101977536	-7.68854982	0.173461911	1.7089844	-0.18310547	0	4.148730432000001	7.7459719400000004	2.43803714	-1.0375977	-3.2958984	-3.0517578	-8.19697284	-3.4560790740000003	0.7883544928000001	1.4038086	-0.48828125	0.36621094	2.899804712	8.234057608	2.845971646	0.12207031	-3.540039	-0.7324219	-2.7048096040000003	4.669116214000001	-0.10766601440000001	1.5869141	-2.9907227	0	1539957033.213
-10.014135880000001	-2.306445288	-1.24294429	-0.24414062	1.0986328	0.6713867	3.063696286	-8.13356929	-0.23327636780000002	1.7089844	-0.18310547	0	4.965795926	7.607201980000001	2.82922374	-0.30517578	-1.953125	-2.8076172	-8.354882788000001	-3.2862060700000004	0.517993161	0.7324219	-0.30517578	0.4272461	3.237158246	8.23286142	3.00627446	0.18310547	-3.1738281	-0.61035156	-0.1626953076	6.2183107	0.1064697284	0.4272461	-3.8452148	-0.24414062	1539957033.253
-11.43532698	-1.540820288	-0.6292480432	1.2207031	-0.79345703	1.8920898	3.034985324	-8.56303714	-0.5993408246	1.8920898	-2.1362305	-0.8544922	5.665625	7.461254892	3.33046875	-0.30517578	-1.953125	-2.8076172	-8.69702176	-2.2753417540000003	0.5586669928	0.18310547	-0.8544922	0.6713867	2.778979532	8.042651260000001	3.0361816100000003	0.18310547	-1.7700195	-0.4272461	12.903173920000002	9.433935700000001	-0.028710937500000002	2.0751953	-0.48828125	3.2348633	1539957033.293
-12.0454348	-3.2096435700000003	-3.484790036	-1.0375977	-1.2817383	0.061035156	2.9368896760000003	-8.484082068000001	-0.7500732428000001	1.5258789	-2.6855469	-1.5258789	6.21711412	8.84296875	3.7180663940000005	1.0375977	1.4648438	-1.6479492	-10.32636682	-1.2022705072	0.8194580072000001	0.18310547	-1.7700195	1.0375977	2.4081298920000003	9.32148462	2.7586425720000003	0.48828125	-1.0375977	0.18310547	10.74985324	7.010253894000001	-1.7597412140000002	-0.6713867	1.5258789	-0.061035156	1539957033.333
-12.51796924	-9.278417932000002	-3.7742920320000004	0.061035156	2.380371	-1.0375977	2.6725097840000003	-9.19467752	-0.9725830072	0.8544922	-3.479004	-1.8920898	6.212329074	11.59682608	3.877172824	1.0986328	1.6479492	-0.9765625	-14.19516574	-0.5191894568000001	0.4713378894	0.24414062	-1.953125	0.36621094	2.274145468	12.143529860000001	1.642504892	-0.5493164	-1.2207031	0.7324219	-1.720263678	10.75104982	0.39836425720000007	-2.8686523	2.319336	-4.0283203	1539957033.373
-9.354980432000001	-6.4826902	-1.408032248	3.540039	-3.1738281	2.4414062	2.8328125	-10.48188498	-0.16030273560000002	-0.24414062	-2.8686523	-1.4038086	5.804394568	14.570800720000001	3.48598642	1.0986328	1.6479492	-0.9765625	-14.234643080000001	0.6854736419999999	0.7823730432	-0.5493164	2.9907227	-0.18310547	2.5540771760000003	14.71914038	0.840991214	0.7324219	-0.061035156	-0.36621094	8.260375900000001	15.11272014	0.7034179712000002	1.5258789	-6.7749023	1.159668	1539957033.413
-7.1370607	-2.22629393	-3.552978534	-0.91552734	3.2348633	0.48828125	2.524169928	-11.0931884	-0.04306640576	-0.7324219	-1.953125	-0.7324219	5.651269568	13.48935504	2.9823487400000004	0	-0.36621094	0.4272461	-10.6170652	1.1604003600000001	-0.915161142	0.5493164	0.91552734	0.48828125	1.5145019960000001	13.78842752	1.9918212860000002	1.0375977	1.8920898	-0.7324219	-2.805297824	9.21860324	-1.0826415740000002	-1.953125	-1.159668	-0.4272461	1539957033.453
-8.960205072	-3.9154540740000003	-5.09738768	0.6713867	2.0751953	-0.061035156	3.3101317900000002	-9.45666484	1.927221646	-2.0751953	1.0375977	0.18310547	5.72304712	11.11711412	2.886645468	0.061035156	0.91552734	2.1972656	-10.01772464	0.6244628600000001	-1.930810504	-0.36621094	-0.18310547	-0.30517578	-0.49406739200000005	11.158984620000002	1.8040038940000003	-0.61035156	2.0141602	0.4272461	0.3600830072	8.844164840000001	-2.783764676	1.7700195	-3.6010742	-2.8076172	1539957033.493
-8.482885880000001	-4.020727536	-4.435839856	-1.4648438	-1.7700195	-0.061035156	3.361572284	-8.693432608	3.3567871400000002	-2.2583008	4.638672	-0.18310547	4.833007788000001	10.461548020000002	2.3351562500000003	0.061035156	0.91552734	2.1972656	-10.2342527	0.5215820288	-1.3266846040000002	0.061035156	-0.48828125	-0.61035156	-1.4331542540000002	9.584667932	0.6651367212000001	-2.0141602	1.8310547	1.8920898	3.849658246	10.26057158	-1.820751996	0.48828125	1.0375977	-2.380371	1539957033.533
-8.47451178	-2.93808606	-3.41301268	-0.7324219	1.3427734	0.18310547	2.25261232	-9.523657248000001	2.6174804320000002	-1.0986328	4.4555664	-1.159668	3.458471646	10.57160692	1.81118161	-1.0986328	0.91552734	2.8076172	-9.76889676	0.454589856	-0.648388678	-0.61035156	-0.36621094	0.061035156	-1.4331542540000002	9.584667932	0.6651367212000001	-2.0141602	1.8310547	1.8920898	1.225	10.50700728	-1.35419928	0.4272461	-0.061035156	-3.0517578	1539957033.573
-8.42666034	-2.9990966460000004	-2.983544928	-0.24414062	0.18310547	0.24414062	0.6268554712000001	-10.780957460000002	2.06120607	0.5493164	-0.12207031	-1.6479492	2.960815396	9.35617662	1.469042932	-1.3427734	-1.0986328	2.0141602	-9.2556884	0.4139160144	-0.3541015576	-0.7324219	-0.18310547	-0.30517578	-1.4331542540000002	9.584667932	0.6651367212000001	-2.0141602	1.8310547	1.8920898	0.7811767572	9.54399411	-1.429565396	0.4272461	-0.8544922	-3.1738281	1539957033.613
-7.3595702880000005	-2.477514676	-3.04455571	-0.36621094	0.18310547	-0.12207031	0.501245108	-9.23654802	2.3937744600000004	0.61035156	-2.746582	-1.7700195	3.5063233800000004	7.808178420000001	1.5025390379999999	-1.3427734	-1.0986328	2.0141602	-8.643188400000001	0.41271972840000004	-0.12202148560000001	-0.79345703	-0.18310547	-0.61035156	1.3254882200000002	8.21013179	0.9797607428000001	0.48828125	1.5258789	0.5493164	2.173657248	9.58227536	-1.107763678	0.5493164	-1.0986328	-3.2958984	1539957033.653
-6.9839357	-2.235864218	-3.0206298920000005	-0.24414062	-0.30517578	-0.36621094	1.3362548920000001	-7.054516574	2.95363768	-0.061035156	-1.4038086	-1.4648438	4.085327176000001	7.20405252	1.641308606	-0.5493164	0.79345703	1.6479492	-8.033081070000001	0.5550781250000001	-0.16628417539999998	-0.79345703	0.12207031	-0.5493164	1.1017822480000001	7.49714357	0.92473143	-0.18310547	1.7700195	0.91552734	2.7347167540000004	9.031982428000001	-0.4139160144	0.36621094	0.30517578	-2.9296875	1539957033.693
-6.561645468	-2.3758300720000003	-2.7418945679999998	-0.061035156	1.2207031	-0.4272461	1.4678466460000001	-5.922826980000001	2.7586425720000003	-0.061035156	-1.4038086	-1.4648438	3.8843505400000002	7.25429712	1.60183107	-0.36621094	2.5024414	1.0375977	-7.89790036	0.7440917932000001	-0.15671386780000002	-0.91552734	0	-0.61035156	1.300366214	7.70649411	1.020434604	-0.18310547	1.7700195	0.91552734	1.7657226440000002	8.496044928000002	-0.7476806610000001	0.61035156	0.18310547	-2.4414062	1539957033.733
-8.274731430000001	-2.55527356	-3.6283447480000004	0.30517578	2.0751953	0	0.94506839	-5.574707068	1.5707275360000001	0.36621094	0.061035156	0	3.6893554320000006	7.613183606000001	1.7441894960000002	-0.36621094	2.5024414	1.0375977	-7.867993210000001	1.043164038	0.0992919928	-1.159668	0.12207031	-0.48828125	1.280029254	8.17902806	1.0347900360000002	-0.18310547	2.6245117	0.8544922	1.8458740020000002	8.84296875	-1.2178222840000001	0.8544922	-0.6713867	-2.1362305	1539957033.773
-8.89680162	-2.433251996	-4.577001996	0.36621094	-3.9672852	0.4272461	1.00129393	-6.15610324	1.003686502	0.4272461	-2.1362305	0.61035156	3.7156739200000004	8.553466754	2.0899170320000002	-0.30517578	2.8686523	0.48828125	-8.2173098	1.447509784	0.2775390576	-0.4272461	-0.4272461	-0.5493164	0.7775878600000001	8.994897660000001	0.702221646	-0.24414062	2.2583008	0.91552734	3.0206298920000005	8.9410643	-0.3002685504	-0.18310547	0.12207031	-2.0141602	1539957033.813
-7.7974121400000005	-2.201171924	-2.6880616	-0.6713867	-1.4038086	0.36621094	1.8410888580000002	-6.988720746000001	1.152026358	0.061035156	-2.6855469	1.159668	3.5469971040000003	9.28200679	2.122216754	-0.6713867	2.2583008	-0.4272461	-8.85493161	0.8182617212000002	0.1387695288	-0.061035156	-0.30517578	-0.8544922	0.41152344240000005	9.579882788	0.909179712	-0.5493164	1.4038086	0.7324219	3.3771241	8.694628894000001	0.1112548822	-0.61035156	0.24414062	-1.159668	1539957033.853
-9.0594973	-2.9632079680000003	-3.9369873200000005	-2.380371	1.6479492	0.30517578	2.8088867800000004	-7.334448380000001	1.464257788	-0.6713867	-1.3427734	1.7089844	3.216821286	9.91245108	1.988232428	-0.6713867	2.2583008	-0.4272461	-10.57041034	0.39238280760000005	0.10886230040000001	0.48828125	-1.0375977	-1.2207031	0.38999023560000007	10.315600540000002	1.7441894960000002	-0.5493164	0.5493164	0.36621094	2.209545926	8.713769568	-0.25480957460000003	-0.91552734	0.4272461	-0.48828125	1539957033.893
-11.07285144	-5.0447509	-5.380908246000001	-2.6855469	-1.953125	-0.4272461	3.379516574	-8.115625000000001	1.46665036	-0.6713867	-1.3427734	1.7089844	3.2969726440000002	11.450878600000001	1.9702880400000002	-0.7324219	0.6713867	-0.48828125	-13.876952880000001	-1.3709472839999999	0.172265625	0.4272461	-0.12207031	-1.2817383	1.153222644	12.13276358	2.598339856	0.12207031	0.30517578	-0.18310547	2.60910643	10.018921220000001	-1.156811502	-1.159668	-0.91552734	-0.061035156	1539957033.933
