# Supplementary material for: A deep learning approach for lower back-pain risk prediction during manual lifting
Source: PLoS One. 2021 Feb 19;16(2):e0247162. doi: 10.1371/journal.pone.0247162 (PMC7894914; doi:10.1371/journal.pone.0247162)
Supplement: S1 Data — (ZIP) [file pone.0247162.s001.zip › source-used/Subject_01_P2_Zone07_T1.csv]

Side_A_x	Side_A_y	Side_A_z	Side_G_x	Side_G_y	Side_G_z	LtWt_A_x	LtWt_A_y	LtWt_A_z	LtWt_G_x	LtWt_G_y	LtWt_G_z	RtWt_A_x	RtWt_A_y	RtWt_A_z	RtWt_G_x	RtWt_G_y	RtWt_G_z	Back_A_x	Back_A_y	Back_A_z	Back_G_x	Back_G_y	Back_G_z	UArm_A_x	UArm_A_y	UArm_A_z	UArm_G_x	UArm_G_y	UArm_G_z	Thig_A_x	Thig_A_y	Thig_A_z	Thig_G_x	Thig_G_y	Thig_G_z	Time_stp
-8.43503444	-3.85683606	-3.198876996	0.18310547	0.18310547	0.4272461	1.830322284	-8.5833741	0.9043945288	0.061035156	0.18310547	-0.9765625	2.55288089	9.956713760000001	1.642504892	-0.61035156	-0.4272461	0.30517578	-9.90407698	0.03588867212	0.057421875000000004	0.24414062	-0.61035156	0	-0.17585449280000004	9.789233426000001	1.4822021760000001	0	-0.6713867	0.48828125	1.2489257200000001	9.72702626	-0.7201660340000001	0	-0.36621094	0	1539957790.924
-8.45297824	-3.7479737400000004	-3.338842752	0.12207031	0.24414062	0.4272461	1.830322284	-8.518774460000001	1.1711669928000001	0	0.12207031	-0.4272461	2.360278354	9.80478534	1.7800780760000001	-0.6713867	-1.0986328	0.36621094	-9.843066100000001	0.12800292540000002	0.13757324280000002	0.36621094	-0.5493164	-0.061035156	0.11723633180000001	9.683960160000002	1.4774170320000002	0	-1.0375977	0.5493164	1.3242920320000002	9.645678420000001	-0.7464843750000001	0.061035156	-0.18310547	0.061035156	1539957790.964
-8.42666034	-3.749169928	-3.331665036	0.12207031	0.061035156	0.30517578	1.833911142	-8.50561502	1.465454074	0.061035156	0	0.12207031	2.422485324	9.719848740000002	1.7884521760000003	-0.7324219	-1.3427734	0.4272461	-9.869384980000001	0.053833007200000005	0.2452392572	0.36621094	-0.48828125	-0.061035156	0.27993163940000004	9.688745108	1.4822021760000001	0.18310547	-0.8544922	0.4272461	1.1711669928000001	9.61816394	-0.7859619110000001	0.061035156	-0.24414062	0.061035156	1539957791.004
-8.430249100000001	-3.5924560700000003	-3.2969726440000002	0.12207031	0	0.24414062	1.8937255400000002	-8.606103240000001	1.4582763580000002	0.12207031	-0.48828125	0.6713867	2.422485324	9.719848740000002	1.7884521760000003	-0.7324219	-1.4648438	0.30517578	-9.953125	-0.0681884784	0.3600830072	0.30517578	-0.36621094	0	0.44143066100000006	9.67917482	1.4750244600000002	0.12207031	-0.91552734	0.30517578	1.284814496	9.649267572	-0.855346646	0.061035156	-0.061035156	0.061035156	1539957791.044
-8.4135009	-3.5984375	-3.33645018	0.061035156	0.18310547	0.12207031	1.961914038	-8.66711412	1.39008786	0.36621094	-0.91552734	1.159668	2.3889892180000003	9.689941394000002	1.9391846040000003	-0.79345703	-1.5258789	0.18310547	-9.97585414	-0.1256103534	0.45578614200000006	0.18310547	-0.18310547	0	0.6352294928000001	9.77248552	1.503735324	0.18310547	-0.8544922	0.12207031	1.0718750000000001	9.66242662	-0.8242431610000001	0.061035156	-0.12207031	0.12207031	1539957791.084
-8.54748552	-3.487182608	-3.4154052520000002	0.061035156	0	0	2.1473388580000004	-8.67189946	1.375732428	0.61035156	-1.159668	1.4648438	2.851953076	9.6552491	2.259790036	-0.79345703	-1.6479492	-0.061035156	-9.87177716	-0.13398437500000002	0.45578614200000006	0.061035156	-0.12207031	0	0.80988768	9.874170320000001	1.600634784	0.18310547	-0.8544922	0	1.052734375	9.667211960000001	-0.8816650360000001	0.061035156	-0.18310547	0.061035156	1539957791.124
-8.56184056	-3.4536866	-3.4297608800000003	0	-0.061035156	-0.061035156	2.4727295320000002	-8.65634784	1.3015625000000002	0.6713867	-1.0986328	1.7089844	2.851953076	9.6552491	2.259790036	-0.5493164	-1.0375977	-0.24414062	-9.839477340000002	-0.10048827880000001	0.4438232428	-0.061035156	-0.12207031	0	0.762036142	9.874170320000001	1.60183107	0.061035156	-0.48828125	-0.061035156	0.9414794928000001	9.689941394000002	-0.910375998	0	-0.18310547	0	1539957791.164
-8.597729532	-3.466845746	-3.4417237400000005	-0.061035156	0.12207031	-0.061035156	2.7000244600000003	-8.769995108000002	1.144848642	0.61035156	-1.0986328	1.8310547	3.2096435700000003	9.66481929	2.32319339	-0.36621094	0	-0.24414062	-9.93039586	-0.03828125	0.4904785144	-0.061035156	-0.061035156	0	0.6555663939999999	9.82033696	1.415209964	-0.12207031	-0.18310547	-0.061035156	1.091015625	9.697119110000001	-0.9869384980000001	0.061035156	-0.18310547	-0.061035156	1539957791.204
-8.647973740000001	-3.4812010800000004	-3.499145468	-0.061035156	0	-0.12207031	2.942871106	-8.859716754	0.879272464	0.61035156	-1.159668	1.7089844	3.0720702880000004	9.615771760000001	2.3052490020000005	-0.36621094	0	-0.30517578	-9.859814300000002	0.03828125	0.517993161	-0.12207031	0.061035156	0	0.5215820288	9.8179438	1.3613769960000002	-0.24414062	-0.18310547	-0.12207031	1.296777356	9.687548920000001	-1.0144531250000002	0.061035156	-0.12207031	-0.061035156	1539957791.244
-8.58696286	-3.440527356	-3.440527356	-0.18310547	-0.18310547	-0.12207031	3.21921376	-8.9326902	0.811083966	0.7324219	-1.0986328	1.2817383	3.109155252	9.624145468	2.332763678	-0.24414062	-0.061035156	-0.30517578	-9.7748777	0.1124511682	0.461767572	-0.061035156	0	0	0.39836425720000007	9.758129892000001	1.36018071	-0.18310547	-0.12207031	-0.12207031	1.414013678	9.67917482	-0.9414794928000001	0.061035156	0	-0.061035156	1539957791.284
-8.57978534	-3.40703125	-3.408227536	-0.18310547	0	-0.12207031	3.3352538940000005	-8.80947284	0.8565429712000001	0.48828125	-0.7324219	0.6713867	3.220410144	9.547582968	2.2203125000000004	0	-0.12207031	-0.24414062	-9.77966304	0.005981445288000001	0.401953125	-0.12207031	0	0	0.4330566394	9.74257788	1.378125	-0.12207031	-0.24414062	-0.12207031	1.375732428	9.644482428000002	-0.9582275360000001	0	0.061035156	-0.061035156	1539957791.324
-8.55585962	-3.517089856	-3.4560790740000003	-0.24414062	-0.061035156	-0.12207031	3.5469971040000003	-8.713769568	1.129296875	0.061035156	-0.36621094	0.36621094	3.2634764400000003	9.536816394	2.081542932	0.061035156	0	-0.12207031	-9.795214660000001	0.0035888672120000004	0.3971679712	-0.18310547	0	0	0.5431152356000001	9.73898912	1.415209964	-0.12207031	-0.18310547	-0.12207031	1.3577880400000002	9.65285643	-1.003686502	0	0.061035156	-0.061035156	1539957791.364
-8.61328125	-3.585278354	-3.4919677520000003	-0.36621094	-0.18310547	-0.18310547	3.4142089660000003	-8.630029254	0.9582275360000001	-0.24414062	-0.36621094	0.061035156	3.2634764400000003	9.536816394	2.081542932	0.18310547	0.30517578	-0.061035156	-9.795214660000001	0.0035888672120000004	0.3971679712	-0.18310547	0	0	0.5586669928	9.82871106	1.427172824	-0.061035156	0	-0.18310547	1.414013678	9.631323380000001	-0.9606201080000001	0	0.24414062	-0.061035156	1539957791.404
-8.55585962	-3.58647464	-3.4548827880000004	-0.30517578	-0.24414062	-0.18310547	3.4704346040000003	-8.62524411	1.05991214	-0.24414062	-0.24414062	-0.12207031	3.15700679	9.71027806	2.2813232820000002	0.30517578	0.30517578	-0.061035156	-9.795214660000001	0.0035888672120000004	0.3971679712	-0.18310547	0	0	0.5060302716	9.87895468	1.4116211060000001	0.061035156	0.12207031	-0.24414062	1.299169928	9.657641574000001	-0.9929199280000001	0	0.24414062	-0.061035156	1539957791.444
-8.488867212	-3.640307608	-3.379516574	-0.36621094	-0.12207031	-0.18310547	3.3675537140000005	-8.61447734	1.3195067900000002	-0.36621094	-0.12207031	-0.4272461	3.228784146	9.777270468000001	2.422485324	0.4272461	0.36621094	-0.061035156	-9.80478534	0.04306640576	0.34213867800000003	-0.4272461	0.061035156	-0.061035156	0.43186035340000006	9.884936600000001	1.443920926	0.12207031	0.24414062	-0.24414062	1.234570288	9.67917482	-1.00129393	0	0.18310547	-0.061035156	1539957791.484
-8.53671875	-3.7096923920000004	-3.3496094240000005	-0.30517578	-0.24414062	-0.18310547	3.24194339	-8.665917932000001	1.3972655760000001	-0.5493164	0	-0.5493164	3.228784146	9.777270468000001	2.422485324	0.4272461	0.79345703	0	-9.788037140000002	0.1303955072	0.3002685504	-0.4272461	0.061035156	-0.061035156	0.3529052716	9.849048020000001	1.4953613220000002	0.12207031	0.36621094	-0.12207031	1.256103534	9.646875000000001	-0.9630126800000001	0	0.30517578	-0.061035156	1539957791.524
-8.451782248	-3.716870108	-3.262280252	-0.24414062	-0.12207031	-0.12207031	3.160595746	-8.802294928000002	1.4044433900000002	-0.5493164	0.12207031	-0.61035156	3.0493408540000004	9.778466754	2.624658246	0.30517578	0.79345703	0.12207031	-9.777270468000001	0.1363769568	0.2835205072	-0.30517578	0.061035156	-0.061035156	0.2607910144	9.792822480000002	1.5204834260000002	0	0.48828125	-0.061035156	1.222607428	9.651660340000001	-0.966601538	0	0.24414062	-0.061035156	1539957791.564
-8.53073732	-3.7671141200000005	-3.3508057100000004	-0.18310547	0	-0.12207031	3.084033246	-8.882446580000002	1.4989501800000002	-0.4272461	0.30517578	-0.6713867	2.854345746	9.87297374	2.5385253600000004	0.24414062	0.79345703	0.24414062	-9.7748777	0.0765625	0.22849121400000003	-0.30517578	0.061035156	-0.12207031	0.0992919928	9.80717752	1.4869873200000001	0	0.61035156	0	1.2261962860000002	9.613378894	-0.9390869110000001	0	0.24414062	0	1539957791.604
-8.571411240000002	-3.7874510800000003	-3.4142089660000003	-0.24414062	-0.36621094	-0.12207031	2.8854492800000004	-8.870483426000002	1.494165036	-0.24414062	0.30517578	-0.6713867	2.854345746	9.87297374	2.5385253600000004	0.061035156	0.6713867	0.30517578	-9.788037140000002	0.0765625	0.227294928	-0.24414062	0	-0.12207031	0.0980957068	9.868188400000001	1.4953613220000002	0.061035156	0.5493164	0.12207031	1.1651855432	9.734204074	-0.8661132788	-0.061035156	0.24414062	0	1539957791.644
-8.47929712	-3.8065917540000007	-3.1893066100000005	-0.18310547	-0.18310547	-0.061035156	2.7478759000000004	-8.87646466	1.490576178	0	0.4272461	-0.5493164	2.7012207459999997	9.8933107	2.42607428	-0.061035156	0.36621094	0.36621094	-9.79880342	0.03828125	0.23566894960000004	-0.24414062	0.061035156	-0.12207031	0.1315917932	9.89689946	1.5300537140000001	0	0.5493164	0.18310547	1.1101562500000002	9.712670926000001	-0.869702176	-0.061035156	0.12207031	0	1539957791.684
-8.488867212	-3.785058606	-3.16298822	-0.061035156	0.061035156	-0.061035156	2.628247104	-8.88842752	1.41042482	0.061035156	0.36621094	-0.6713867	2.55048822	9.88254442	2.25859375	0	0.30517578	0.36621094	-9.77368161	0.01315917932	0.2189208966	-0.18310547	0.061035156	-0.12207031	0.12919922120000002	9.90527356	1.610205072	-0.061035156	0.5493164	0.24414062	1.153222644	9.668408246	-0.8613281250000001	-0.061035156	0.12207031	0	1539957791.724
-8.5498777	-3.78984375	-3.215625	0	-0.061035156	0	2.5971435700000005	-8.792724640000001	1.276440396	0	0.4272461	-0.5493164	2.55048822	9.88254442	2.25859375	-0.061035156	0.36621094	0.36621094	-9.791625900000001	-0.011962890380000002	0.23566894960000004	-0.18310547	0.061035156	-0.12207031	0.0657958966	9.88613318	1.6281494600000002	-0.12207031	0.48828125	0.18310547	1.1604003600000001	9.676782248	-0.8613281250000001	-0.061035156	0.061035156	0	1539957791.765
-8.5151857	-3.7096923920000004	-3.202465854	0	0.061035156	0	2.4870849640000006	-8.72214357	1.1580077880000001	0.061035156	0.4272461	-0.30517578	2.3758300720000003	9.81196286	2.24423822	-0.12207031	0.30517578	0.36621094	-9.777270468000001	-0.037084961060000005	0.22849121400000003	-0.12207031	0.061035156	-0.12207031	0.011962890380000002	9.840673920000002	1.5982422120000002	-0.061035156	0.48828125	0.12207031	1.183129892	9.66003444	-0.86850589	-0.061035156	-0.061035156	0.061035156	1539957791.804
-8.48527806	-3.721655252	-3.1905028960000004	0.061035156	0.24414062	0	2.3626709260000003	-8.66711412	1.1257080072	0.12207031	0.061035156	-0.24414062	2.253808606	9.8514402	2.1664795320000003	-0.061035156	0.24414062	0.18310547	-9.8179438	-0.0478515625	0.211743161	-0.061035156	0.061035156	-0.12207031	0.02990722644	9.868188400000001	1.60183107	-0.12207031	0.30517578	0.12207031	1.2501221040000001	9.680371106	-0.83022464	-0.12207031	-0.061035156	0.061035156	1539957791.844
-8.553466754	-3.6977295320000003	-3.277832068	0.12207031	0.18310547	0	2.4751221040000004	-8.711376800000002	0.9965087860000001	0.12207031	0	-0.061035156	2.253808606	9.8514402	2.1664795320000003	0	0.061035156	0.12207031	-9.746167032	-0.07177734424	0.2045654254	0	0.12207031	-0.18310547	0.015551758180000002	9.90527356	1.6891601440000001	-0.18310547	0.18310547	0.061035156	1.296777356	9.64208966	-0.8625244110000001	-0.061035156	-0.061035156	0.061035156	1539957791.884
-8.595336960000001	-3.658251996	-3.301757788	0.12207031	0.061035156	0.061035156	2.6103027160000005	-8.657543930000001	1.0646972840000002	0.061035156	0.061035156	0.061035156	2.326782248	9.89570288	2.1712646760000003	-0.12207031	0.061035156	0	-9.74736322	-0.12919922120000002	0.172265625	0	0.061035156	-0.12207031	-0.005981445288000001	9.82392572	1.6867675720000002	-0.12207031	0.061035156	0	1.2884033540000002	9.669604532000001	-0.8146728240000001	-0.12207031	-0.061035156	0.061035156	1539957791.924
-8.5498777	-3.643896466	-3.2921875000000003	0.12207031	0.18310547	0.12207031	2.702417032	-8.66472194	1.046752896	0.12207031	0.061035156	0.12207031	2.3949707460000003	9.785644568	2.3399413940000002	-0.18310547	0.061035156	-0.12207031	-9.7748777	-0.1411621106	0.154321286	0.061035156	0.061035156	-0.12207031	0.023925780760000005	9.790429712	1.7035155760000003	-0.18310547	0	0	1.331469748	9.65883786	-0.8254394568000001	-0.061035156	-0.18310547	0.061035156	1539957791.964
-8.55466304	-3.6331298920000004	-3.352001996	0.12207031	0.061035156	0.12207031	2.757446286	-8.66950679	1.046752896	0.061035156	0.061035156	0.061035156	2.3949707460000003	9.785644568	2.3399413940000002	-0.12207031	-0.12207031	-0.18310547	-9.760522660000001	-0.14833984620000001	0.14714355040000002	0.061035156	0	-0.12207031	0.07775878600000001	9.82751448	1.723852536	-0.18310547	-0.18310547	-0.061035156	1.415209964	9.661230432000002	-0.7859619110000001	-0.12207031	-0.061035156	0.061035156	1539957792.004
-8.541503894	-3.6068116	-3.3412353240000003	0.12207031	0.061035156	0.12207031	2.8244384000000005	-8.685058606	0.9642089660000001	-0.061035156	0	0.18310547	2.6713134000000003	9.777270468000001	2.3219971040000003	-0.18310547	-0.36621094	-0.18310547	-9.765307608	-0.18901367800000002	0.17824707460000003	0.12207031	0	-0.12207031	0.135180661	9.81914038	1.7609375	-0.18310547	-0.24414062	-0.061035156	1.415209964	9.67080072	-0.784765625	-0.12207031	-0.12207031	0.061035156	1539957792.044
-8.537914840000001	-3.5493896760000005	-3.3819091460000004	0.12207031	0.061035156	0.061035156	2.8698974640000006	-8.66711412	0.9677978240000001	0	0.061035156	0.18310547	2.70839856	9.646875000000001	2.3614746400000004	-0.24414062	-0.18310547	-0.24414062	-9.760522660000001	-0.22968750000000002	0.18422851440000002	0.12207031	0	-0.12207031	0.135180661	9.81914038	1.7609375	-0.18310547	-0.36621094	-0.061035156	1.415209964	9.650463760000001	-0.8062988220000001	-0.12207031	-0.061035156	0.061035156	1539957792.084
-8.503222840000001	-3.544604532	-3.323291034	0.12207031	-0.12207031	0.061035156	2.8878417540000005	-8.57978534	1.0670898560000002	0	0	0.18310547	2.70839856	9.646875000000001	2.3614746400000004	-0.24414062	-0.24414062	-0.24414062	-9.744970746000002	-0.248828125	0.1686767572	0.12207031	0	-0.061035156	0.31103514400000004	9.668408246	1.74299321	-0.24414062	-0.36621094	-0.061035156	1.400854532	9.6552491	-0.765625	-0.12207031	-0.18310547	0	1539957792.124
-8.52954074	-3.512304712	-3.2909912140000004	0.12207031	0.12207031	0.061035156	2.94765625	-8.565429712	1.1125488220000002	-0.12207031	0	0.18310547	2.767016574	9.594238220000001	2.366259784	-0.18310547	-0.36621094	-0.24414062	-9.74736322	-0.287109375	0.19619140380000002	0.12207031	-0.061035156	-0.061035156	0.36845702880000003	9.612182608000001	1.7800780760000001	-0.18310547	-0.36621094	-0.061035156	1.5121094240000001	9.61816394	-0.770410144	-0.12207031	-0.12207031	0.061035156	1539957792.164
-8.63959964	-3.48957518	-3.411816394	0.12207031	-0.061035156	0	3.029003894	-8.60371106	1.1340820288	-0.12207031	0.061035156	0.12207031	2.9392822480000005	9.52604982	2.365063498	-0.18310547	-0.24414062	-0.18310547	-9.750951980000002	-0.30744628600000007	0.22968750000000002	0.12207031	-0.061035156	-0.061035156	0.36845702880000003	9.612182608000001	1.7800780760000001	-0.12207031	-0.24414062	-0.061035156	1.509716754	9.640893570000001	-0.735717752	-0.12207031	-0.18310547	0.061035156	1539957792.204
-8.601318390000001	-3.5027344240000007	-3.3005616	0.12207031	-0.12207031	0	3.0313964660000003	-8.640795926000001	1.191503894	-0.18310547	0.12207031	0	3.00627446	9.504516574	2.3889892180000003	-0.12207031	-0.24414062	-0.12207031	-9.77128894	-0.2835205072	0.24045410340000004	0.12207031	-0.12207031	0	0.34572753600000006	9.707885880000001	1.7669189300000003	-0.061035156	-0.24414062	-0.061035156	1.5432128600000001	9.65405252	-0.7692138580000001	-0.061035156	-0.12207031	0	1539957792.244
-8.59414038	-3.50393071	-3.301757788	0.12207031	-0.061035156	0	3.0038817900000003	-8.685058606	1.1352783540000002	-0.24414062	0.18310547	-0.061035156	3.0230224640000003	9.60261232	2.3937744600000004	-0.12207031	-0.30517578	-0.061035156	-9.80478534	-0.30744628600000007	0.2524169928	0.12207031	-0.12207031	0	0.364868161	9.749755890000001	1.8040038940000003	0	-0.24414062	-0.061035156	1.4929687500000002	9.70310054	-0.7261474640000001	-0.12207031	0	0	1539957792.284
-8.482885880000001	-3.58288588	-3.255102536	0.061035156	0.061035156	-0.061035156	2.94765625	-8.685058606	1.062304712	-0.24414062	0.24414062	-0.061035156	3.0230224640000003	9.60261232	2.3937744600000004	-0.061035156	-0.30517578	0	-9.790429712	-0.32180175720000004	0.2524169928	0.12207031	-0.12207031	-0.061035156	0.364868161	9.749755890000001	1.8040038940000003	0	-0.30517578	-0.061035156	1.4738280760000002	9.65285643	-0.6926513580000001	-0.061035156	-0.12207031	-0.061035156	1539957792.324
-8.607299820000001	-3.6462889400000003	-3.3986572480000006	0.061035156	0	-0.061035156	2.8220459260000004	-8.748461960000002	1.123315396	-0.12207031	0.18310547	-0.12207031	3.0158447480000006	9.59782698	2.4595702880000005	0	-0.12207031	0.061035156	-9.82272914	-0.2954833966	0.230883786	0.061035156	-0.061035156	0	0.492871106	9.746167032	1.8075927520000004	0	-0.18310547	-0.061035156	1.465454074	9.657641574000001	-0.7213623200000001	-0.061035156	-0.12207031	-0.061035156	1539957792.364
-8.5917482	-3.637915036	-3.37233876	0.061035156	-0.36621094	-0.061035156	2.7119873200000004	-8.716162140000002	1.168774411	-0.18310547	0	-0.061035156	2.9081787140000004	9.671997300000001	2.516992212	0	-0.061035156	0	-9.862207460000002	-0.2775390576	0.269165036	0.061035156	0	0	0.4521972644	9.837085159999999	1.7633300720000002	0	0	-0.061035156	1.4331542540000002	9.701904254	-0.723754892	-0.12207031	-0.061035156	-0.061035156	1539957792.404
-8.467334260000001	-3.5493896760000005	-3.237158246	-0.061035156	0.061035156	-0.12207031	2.777783246	-8.69941394	1.1472412140000001	-0.18310547	0.061035156	0	2.830419928	9.7066893	2.560058606	0.061035156	-0.061035156	-0.061035156	-9.8263179	-0.287109375	0.2895019568	0	0.061035156	-0.061035156	0.4521972644	9.837085159999999	1.7633300720000002	0	-0.061035156	-0.12207031	1.4247802520000001	9.67917482	-0.6747070288	-0.061035156	-0.061035156	-0.061035156	1539957792.444
-8.62524411	-3.6917480040000004	-3.338842752	0.061035156	-0.061035156	-0.18310547	2.75625	-8.714965560000001	1.181933606	-0.24414062	0.12207031	0	2.8220459260000004	9.7318116	2.568432608	0.061035156	-0.061035156	-0.061035156	-9.83229982	-0.24763183900000002	0.269165036	0	0.061035156	-0.061035156	0.31342773560000003	9.81435504	1.7657226440000002	0.061035156	0	-0.12207031	1.337451178	9.671997300000001	-0.7129882787999999	-0.061035156	-0.061035156	-0.061035156	1539957792.484
-8.565429712	-3.694140576	-3.2909912140000004	0.061035156	-0.36621094	-0.12207031	2.73830571	-8.706591754	1.1173339660000001	-0.24414062	0.18310547	0.061035156	2.7825683900000002	9.72224092	2.55288089	0.061035156	-0.061035156	-0.061035156	-9.859814300000002	-0.20935058900000003	0.24404297120000001	0	0.061035156	-0.061035156	0.30385742800000004	9.81555162	1.7477783540000003	-0.061035156	-0.061035156	-0.12207031	1.409228534	9.719848740000002	-0.699829074	-0.061035156	-0.061035156	-0.061035156	1539957792.524
-8.444604532000001	-3.6845702880000006	-3.12111821	0.061035156	0.061035156	-0.18310547	2.7371094240000002	-8.738891574	1.076660144	-0.24414062	0.18310547	0.12207031	2.733520468	9.737792932000001	2.4990478240000003	0.061035156	-0.061035156	-0.061035156	-9.77248552	-0.2260986322	0.19499511780000003	0	0.12207031	-0.061035156	0.30385742800000004	9.81555162	1.7477783540000003	-0.061035156	0	-0.12207031	1.4211913940000003	9.71147464	-0.6627441100000001	-0.061035156	0	-0.061035156	1539957792.564
-8.61447734	-3.7503662140000005	-3.2945800720000005	0.061035156	-0.12207031	-0.18310547	2.698828076	-8.74606929	1.1472412140000001	-0.30517578	0.12207031	0.061035156	2.6796875	9.765307608	2.4643554320000005	0	-0.061035156	-0.12207031	-9.80478534	-0.21054687500000002	0.1315917932	0	0.061035156	-0.061035156	0.1303955072	9.80598192	1.7477783540000003	-0.061035156	0	-0.12207031	1.3386474640000001	9.66242662	-0.6818847840000001	-0.061035156	-0.12207031	-0.061035156	1539957792.604
-8.57380342	-3.8532471040000003	-3.24433606	0.061035156	-0.30517578	-0.12207031	2.6390135800000003	-8.73291034	1.046752896	-0.24414062	-0.12207031	0	2.636621106	9.837085159999999	2.356689496	0	-0.061035156	-0.12207031	-9.85502896	-0.2069580072	0.0837402356	0	0.12207031	-0.12207031	0.0992919928	9.8765625	1.753759784	-0.061035156	0	-0.12207031	1.3482177520000003	9.721044928000001	-0.6974365020000001	-0.061035156	-0.061035156	-0.12207031	1539957792.644
-8.540307608	-3.80778804	-3.1199219240000007	0.061035156	-0.30517578	-0.061035156	2.6976317900000004	-8.798706070000001	1.015649411	-0.12207031	-0.12207031	0.061035156	2.636621106	9.837085159999999	2.356689496	0	-0.12207031	-0.12207031	-9.73898912	-0.24165038940000003	-0.005981445288000001	0	0.12207031	-0.12207031	0.0992919928	9.8765625	1.753759784	-0.12207031	-0.061035156	-0.12207031	1.451098642	9.689941394000002	-0.6268554712000001	-0.061035156	-0.061035156	0	1539957792.683
-8.545092752	-3.749169928	-3.0744628600000006	0.061035156	-0.061035156	0	2.749072284	-8.78076178	1.000097644	-0.12207031	0.061035156	0.12207031	2.636621106	9.8083741	2.32917482	0	-0.12207031	-0.18310547	-9.667211960000001	-0.26318359620000004	-0.0813476538	0.061035156	0.061035156	-0.12207031	-0.0729736322	9.760522660000001	1.8099853240000001	0	0.061035156	-0.18310547	1.3829101440000002	9.63491214	-0.6005371106	-0.061035156	-0.12207031	0	1539957792.724
-8.572607428000001	-3.7659179320000007	-3.134277356	0	-0.18310547	0	2.6892577880000004	-8.81665036	1.0347900360000002	-0.12207031	0	0.061035156	2.59116214	9.8083741	2.3758300720000003	0.061035156	0	-0.18310547	-9.693530252	-0.3014648462	-0.05861816394	0.061035156	0	-0.12207031	-0.0729736322	9.82871106	1.8063964660000003	-0.12207031	0	-0.12207031	1.3805175720000002	9.67080072	-0.6711181610000001	-0.061035156	-0.061035156	-0.061035156	1539957792.764
-8.524755890000002	-3.7814697480000006	-3.0397704680000004	0	-0.18310547	0	2.70839856	-8.886035340000001	0.9821533540000001	-0.12207031	-0.18310547	-0.061035156	2.59116214	9.8083741	2.3758300720000003	0.061035156	-0.12207031	-0.18310547	-9.712670926000001	-0.381616214	-0.061010742800000003	0	-0.061035156	-0.12207031	-0.0729736322	9.82871106	1.8063964660000003	-0.18310547	-0.12207031	-0.061035156	1.4056396760000003	9.648071580000002	-0.6627441100000001	-0.061035156	0	-0.061035156	1539957792.803
-8.57978534	-3.7659179320000007	-3.0708741	0	-0.061035156	0.061035156	2.72036142	-8.968579074	1.003686502	-0.12207031	-0.061035156	-0.18310547	2.5899658540000003	9.82392572	2.418896466	0.18310547	0	-0.36621094	-9.756933606	-0.41511232	-0.028710937500000002	0	-0.061035156	-0.061035156	0.0885253894	9.75214856	1.9212402160000002	-0.24414062	-0.12207031	-0.061035156	1.3685547120000001	9.688745108	-0.6292480432	-0.061035156	-0.061035156	-0.061035156	1539957792.844
-8.55466304	-3.7695067900000003	-3.07805162	-0.061035156	-0.061035156	0	2.605517572	-8.819042932	0.8948242212000002	-0.30517578	-0.24414062	-0.18310547	2.56245108	9.724634080000001	2.45	0.30517578	0.30517578	-0.30517578	-9.737792932000001	-0.3600830072	-0.02033691394	0	-0.12207031	-0.061035156	0.03947753894	9.71625998	1.924829074	-0.12207031	-0.061035156	0	1.373339856	9.687548920000001	-0.6555663939999999	-0.061035156	0	0	1539957792.884
-8.560644568	-3.7934326080000003	-3.085229532	-0.061035156	-0.12207031	0	2.6390135800000003	-8.787939300000001	0.7979248200000001	-0.36621094	-0.30517578	-0.18310547	2.537329074	9.782055710000002	2.366259784	0.18310547	0.12207031	-0.30517578	-9.76889676	-0.35888672120000004	-0.001196289038	0	-0.12207031	-0.061035156	0.03947753894	9.71625998	1.924829074	-0.12207031	0	0	1.33984375	9.70429712	-0.6268554712000001	-0.061035156	0	-0.061035156	1539957792.923
-8.56782248	-3.776684604	-3.0325927520000002	-0.061035156	-0.12207031	0	2.68327626	-8.8214357	0.6663330072	-0.12207031	0	-0.061035156	2.5385253600000004	9.8083741	2.300463858	0	0.061035156	-0.18310547	-9.792822480000002	-0.379223642	0.02153320288	-0.061035156	-0.12207031	-0.061035156	0.0992919928	9.72702626	1.8542480040000002	-0.061035156	-0.12207031	0.061035156	1.4056396760000003	9.676782248	-0.6005371106	-0.061035156	0	-0.061035156	1539957792.964
-8.5151857	-3.7635253600000005	-3.0182373200000003	-0.061035156	0	0	2.49426268	-8.76760234	0.770410144	0.12207031	0	-0.061035156	2.48229982	9.77966304	2.239453076	0	-0.12207031	-0.18310547	-9.81315944	-0.3541015576	0.050244139400000006	0	-0.12207031	-0.061035156	0.17585449280000004	9.74257788	1.8913329680000002	-0.12207031	-0.061035156	0.061035156	1.37214357	9.69951178	-0.619677716	-0.061035156	0.061035156	0	1539957793.003
-8.597729532	-3.8448730040000005	-3.034985324	-0.061035156	-0.12207031	0	2.40573732	-8.83579074	0.8972167932	0.24414062	-0.30517578	0.061035156	2.551684604	9.7748777	2.19638678	-0.061035156	-0.061035156	-0.12207031	-9.81196286	-0.34931639400000003	0.0813476538	0	-0.061035156	-0.061035156	0.17585449280000004	9.74257788	1.8913329680000002	-0.061035156	-0.061035156	0.061035156	1.239355432	9.677978240000002	-0.6017333966	-0.061035156	-0.061035156	-0.061035156	1539957793.044
-8.553466754	-3.77189946	-3.0218260800000003	-0.061035156	-0.061035156	-0.061035156	2.5253662140000004	-8.83579074	0.9905273560000001	0.24414062	-0.30517578	0.12207031	2.5636474640000007	9.782055710000002	2.16767572	-0.12207031	0	-0.061035156	-9.80957068	-0.3541015576	0.095703125	-0.061035156	-0.061035156	0	0.096899411	9.765307608	1.930810504	-0.12207031	0.061035156	0	1.39008786	9.69113768	-0.5837890576	0	0	0	1539957793.084
-8.612085160000001	-3.7814697480000006	-3.048144568	-0.061035156	-0.12207031	-0.061035156	2.560058606	-8.808276260000001	1.0264160340000001	0.18310547	-0.18310547	0.12207031	2.48828125	9.8083741	2.173657248	-0.061035156	-0.12207031	0	-9.810766280000001	-0.32060547120000005	0.1208251996	-0.061035156	-0.061035156	-0.061035156	0.10886230040000001	9.790429712	1.888940396	-0.061035156	-0.061035156	0	1.3063476440000001	9.705493210000002	-0.5849853534	-0.061035156	0.061035156	0	1539957793.123
-8.58696286	-3.75754393	-2.9990966460000004	-0.061035156	-0.12207031	0	2.5217773560000003	-8.795117212000001	1.0144531250000002	0.18310547	-0.24414062	0.18310547	2.48828125	9.8083741	2.173657248	0	-0.12207031	0	-9.795214660000001	-0.32060547120000005	0.1303955072	0	-0.061035156	-0.061035156	0.10886230040000001	9.790429712	1.888940396	-0.061035156	0	0	1.297973642	9.697119110000001	-0.6220702880000001	-0.061035156	0.061035156	0	1539957793.163
-8.608496106	-3.737207068	-2.9859375000000004	-0.061035156	0	0	2.6031250000000004	-8.77597644	0.910375998	0.12207031	-0.48828125	0.18310547	2.495458966	9.786840560000002	2.146142572	0	-0.061035156	0	-9.79401857	-0.33017577880000004	0.12202148560000001	0	-0.061035156	-0.061035156	0.15192871400000002	9.743774460000001	1.933203076	0	0	0	1.3613769960000002	9.689941394000002	-0.613696286	-0.061035156	-0.061035156	0	1539957793.204
-8.59414038	-3.7049072480000005	-3.0218260800000003	-0.061035156	-0.061035156	0	2.8399902160000003	-8.73291034	0.762036142	0.12207031	-0.4272461	0.12207031	2.454785144	9.81555162	2.25261232	0	-0.061035156	0	-9.782055710000002	-0.33256836060000006	0.14235839660000002	0	0	-0.061035156	0.12800292540000002	9.796411240000001	1.9128662140000001	0	0	0	1.43076178	9.669604532000001	-0.6053222644	0	0	0	1539957793.243
-8.640795926000001	-3.6869628600000004	-3.034985324	-0.061035156	0	0	2.899804712	-8.735302520000001	0.763232428	0.061035156	-0.24414062	0	2.454785144	9.81555162	2.25261232	0	0	0	-9.7832518	-0.34812010800000004	0.15073241820000002	0	-0.061035156	-0.061035156	0.12800292540000002	9.796411240000001	1.9128662140000001	0	0	0	1.3685547120000001	9.686352340000001	-0.6627441100000001	-0.061035156	0	0	1539957793.283
-8.61926268	-3.721655252	-3.0433594240000006	-0.061035156	-0.061035156	0	2.9010009000000005	-8.716162140000002	0.69504393	0.061035156	-0.24414062	0	2.428466754	9.840673920000002	2.2621826080000003	0	-0.061035156	0	-9.7832518	-0.3337646466	0.15551757200000002	-0.061035156	-0.061035156	0	0.18422851440000002	9.82871106	1.9355957460000002	0	-0.061035156	0	1.3948730040000001	9.71027806	-0.6340332068000001	0	-0.061035156	0	1539957793.324
-8.633618210000002	-3.6977295320000003	-2.99191893	0	-0.061035156	0	2.9225341460000003	-8.735302520000001	0.7464843750000001	0.061035156	-0.18310547	0	2.491870108	9.797607428000001	2.3219971040000003	-0.061035156	-0.061035156	-0.061035156	-9.786840560000002	-0.3373535144	0.1866210962	-0.061035156	-0.061035156	0	0.1806396466	9.74736322	1.89611821	0	-0.061035156	0	1.412817392	9.682763580000001	-0.6268554712000001	-0.061035156	0	0	1539957793.363
-8.589355432000001	-3.68098143	-3.0086670320000004	-0.061035156	0	-0.061035156	2.8698974640000006	-8.738891574	0.8900390380000001	0.12207031	-0.061035156	-0.061035156	2.491870108	9.797607428000001	2.3219971040000003	-0.061035156	-0.061035156	-0.061035156	-9.816748200000001	-0.33615722840000006	0.1818359424	0	-0.061035156	-0.061035156	0.1806396466	9.74736322	1.89611821	-0.061035156	0	0	1.42836911	9.687548920000001	-0.6340332068000001	0	0	0	1539957793.404
-8.621655252000002	-3.749169928	-2.958422824	-0.061035156	-0.061035156	-0.061035156	2.8232422120000003	-8.72692842	1.070678714	-0.12207031	0	-0.12207031	2.5217773560000003	9.80598192	2.2801269960000004	-0.12207031	-0.061035156	0	-9.786840560000002	-0.3349609424	0.18422851440000002	-0.061035156	0	0	0.2452392572	9.786840560000002	1.924829074	0	0	0	1.38410643	9.688745108	-0.6125	0	-0.061035156	0	1539957793.443
-8.62045926	-3.6821777160000004	-3.0182373200000003	-0.061035156	-0.12207031	-0.061035156	2.7347167540000004	-8.756836060000001	1.100585962	-0.18310547	0.061035156	-0.061035156	2.5791992800000005	9.780859620000001	2.2478271760000004	-0.061035156	-0.061035156	-0.061035156	-9.795214660000001	-0.36845702880000003	0.16389160340000003	-0.061035156	0	-0.061035156	0.211743161	9.78444838	1.8973144960000001	0	0	0	1.415209964	9.686352340000001	-0.6053222644	0	0	0	1539957793.483
-8.649169928000001	-3.71926268	-3.0014891200000005	0	-0.061035156	-0.061035156	2.6772949280000002	-8.77597644	1.0288086060000001	-0.061035156	0.061035156	-0.061035156	2.5791992800000005	9.780859620000001	2.2478271760000004	-0.061035156	0	-0.061035156	-9.791625900000001	-0.34812010800000004	0.16508788940000002	-0.061035156	0	-0.061035156	0.211743161	9.78444838	1.8973144960000001	-0.061035156	0.061035156	0	1.409228534	9.681567392	-0.6340332068000001	-0.061035156	0	0	1539957793.523
-8.61926268	-3.7431884000000006	-2.9548339660000003	-0.061035156	-0.061035156	-0.061035156	2.6641358800000003	-8.829809800000001	1.076660144	0	0.061035156	-0.12207031	2.55048822	9.782055710000002	2.235864218	-0.061035156	-0.12207031	0	-9.789233426000001	-0.33854982	0.17465820680000002	-0.061035156	0	-0.061035156	0.15551757200000002	9.796411240000001	1.9128662140000001	0	0.061035156	0	1.4068359620000002	9.681567392	-0.6280517572	0	-0.061035156	0	1539957793.563
-8.62404802	-3.7300292540000006	-2.9632079680000003	0	-0.061035156	0	2.5839844240000005	-8.823827880000001	1.0168457068	0	0	-0.061035156	2.595947284	9.80239218	2.2286865020000004	-0.061035156	-0.18310547	0	-9.76889676	-0.33615722840000006	0.1626953076	0	0	-0.061035156	0.21054687500000002	9.795214660000001	1.906884784	0.061035156	0	0	1.453491214	9.689941394000002	-0.6053222644	0	0	0	1539957793.603
-8.59414038	-3.744384784	-2.9524413940000005	0	0.061035156	-0.061035156	2.6114991	-8.793920926	0.9570312500000001	0	0	-0.061035156	2.60910643	9.795214660000001	2.2645751800000005	0	0	0	-9.7748777	-0.33256836060000006	0.1399658246	0	0	-0.061035156	0.21054687500000002	9.795214660000001	1.906884784	-0.061035156	0.061035156	0	1.425976538	9.67558606	-0.643603534	-0.061035156	-0.061035156	0	1539957793.643
-8.62285144	-3.7120849640000007	-2.9990966460000004	0	0	0	2.6031250000000004	-8.762817392	0.94506839	0	0.18310547	-0.061035156	2.5301512600000002	9.778466754	2.2837158540000004	-0.061035156	0	0	-9.766503894000001	-0.3289794928	0.1626953076	0	0	0	0.11604003600000001	9.777270468000001	1.8973144960000001	0	0.061035156	0	1.3984619600000001	9.689941394000002	-0.6125	0	-0.061035156	0	1539957793.683
-8.61447734	-3.7096923920000004	-2.9907226440000003	0.061035156	0	0	2.524169928	-8.787939300000001	0.893627896	0	0.061035156	0	2.4811035340000003	9.80358876	2.259790036	-0.061035156	-0.061035156	0.061035156	-9.7748777	-0.31223143000000003	0.17106933900000001	0	0	0	0.135180661	9.79880342	1.8793701080000003	0	0	0	1.425976538	9.683960160000002	-0.648388678	0	-0.12207031	0	1539957793.723
-8.6348143	-3.6869628600000004	-3.0182373200000003	0	0	0	2.5385253600000004	-8.81066893	0.876879892	0	0.12207031	0	2.4619628600000003	9.82871106	2.2621826080000003	-0.061035156	-0.061035156	0	-9.7748777	-0.3026611322	0.16389160340000003	0	-0.061035156	0	0.135180661	9.79880342	1.8793701080000003	-0.061035156	-0.061035156	0	1.44870607	9.67917482	-0.6459961060000001	0	-0.12207031	0	1539957793.763
-8.61567392	-3.7049072480000005	-3.00986322	0	-0.061035156	-0.061035156	2.5947509	-8.77238768	0.954638678	-0.061035156	0.30517578	0	2.4811035340000003	9.79401857	2.274145468	-0.061035156	-0.12207031	-0.061035156	-9.792822480000002	-0.3146240216	0.16389160340000003	0	0	0	0.15551757200000002	9.76889676	1.89611821	0	-0.061035156	0	1.3613769960000002	9.697119110000001	-0.6735107428000001	0	-0.061035156	-0.061035156	1539957793.803
-8.59414038	-3.694140576	-2.9799560700000005	0	0	0	2.528955072	-8.70061052	1.0898193390000002	-0.36621094	0.30517578	0.061035156	2.5205810700000004	9.754540740000001	2.271752896	0.12207031	-0.061035156	-0.061035156	-9.79880342	-0.31223143000000003	0.1614990216	0	0	0	0.17824707460000003	9.801196580000001	1.8662109620000003	0	-0.061035156	0	1.4738280760000002	9.66481929	-0.6292480432	0	-0.12207031	-0.061035156	1539957793.843
-8.65515126	-3.6929442900000002	-3.029003894	0	0	-0.061035156	2.516992212	-8.740087860000001	1.03359375	-0.61035156	0.18310547	0.12207031	2.5492920320000003	9.792822480000002	2.1485351440000002	0.061035156	0	-0.061035156	-9.778466754	-0.3014648462	0.15073241820000002	0	0	0	0.17824707460000003	9.801196580000001	1.8662109620000003	-0.061035156	-0.061035156	0	1.5013427520000002	9.680371106	-0.6364257788	0	-0.061035156	0	1539957793.883
-8.661132788000002	-3.7395996400000002	-3.0002929320000002	0.061035156	0	0	2.53254393	-8.834594748	0.8015136780000001	-0.36621094	0.24414062	0.24414062	2.5134033540000003	9.777270468000001	2.1329834260000005	0	-0.061035156	-0.061035156	-9.796411240000001	-0.270361322	0.17106933900000001	0	0	0	0.15073241820000002	9.766503894000001	1.8231445680000002	0	-0.061035156	-0.061035156	1.4391357820000001	9.673193390000002	-0.6651367212000001	0	-0.061035156	-0.061035156	1539957793.923
-8.6264402	-3.6869628600000004	-3.0613037140000006	-0.061035156	-0.061035156	-0.061035156	2.4655516200000003	-8.83100589	0.75366214	0	0.18310547	0.30517578	2.527758786	9.82153354	2.16767572	0	-0.061035156	-0.061035156	-9.78444838	-0.27514648560000005	0.16030273560000002	0	-0.061035156	0	0.1315917932	9.810766280000001	1.83151857	0.061035156	-0.061035156	-0.061035156	1.476220746	9.6983152	-0.6400146760000001	0	-0.061035156	-0.061035156	1539957793.963
-8.62285144	-3.7276367800000005	-2.956030252	0	-0.061035156	-0.061035156	2.4296630400000003	-8.85493161	0.9378906250000001	0.24414062	-0.12207031	0.18310547	2.600732428	9.845459260000002	2.190405252	0	-0.12207031	-0.061035156	-9.788037140000002	-0.2918945288	0.16389160340000003	0.061035156	0	0	0.1315917932	9.810766280000001	1.83151857	0	-0.12207031	-0.061035156	1.4367432100000002	9.682763580000001	-0.6519775360000001	0	-0.061035156	-0.061035156	1539957794.003
-8.5833741	-3.7240478240000003	-2.9955077880000003	0	0.061035156	-0.061035156	2.5217773560000003	-8.85253894	1.013256839	0.24414062	-0.18310547	0.18310547	2.6174804320000002	9.79401857	2.2167236420000003	0	-0.061035156	-0.061035156	-9.789233426000001	-0.3337646466	0.15192871400000002	0	0	-0.061035156	0.27514648560000005	9.8334964	1.8662109620000003	0	-0.12207031	-0.061035156	1.431957968	9.673193390000002	-0.6723144568000001	0	-0.061035156	-0.061035156	1539957794.043
-8.653955072	-3.7503662140000005	-3.04216304	0	-0.12207031	-0.061035156	2.5301512600000002	-8.91235324	1.15441893	0.24414062	0	0.12207031	2.628247104	9.82751448	2.245434604	0.061035156	-0.061035156	-0.061035156	-9.80358876	-0.2990722644	0.15192871400000002	0	0	0	0.250024411	9.82272914	1.847070288	0	-0.061035156	-0.061035156	1.42836911	9.67438948	-0.669921875	-0.061035156	0	-0.061035156	1539957794.083
-8.610888580000001	-3.7061035340000004	-2.958422824	0	-0.061035156	-0.061035156	2.5397216460000003	-8.85732428	1.1340820288	0.061035156	-0.18310547	0.061035156	2.6306396760000004	9.835888579999999	2.25261232	0.061035156	0	-0.061035156	-9.790429712	-0.2942871106	0.135180661	0	0	0	0.250024411	9.82272914	1.847070288	0	0	-0.061035156	1.43435054	9.669604532000001	-0.6711181610000001	-0.061035156	0	-0.061035156	1539957794.123
-8.616870108	-3.7683105040000004	-2.976367212	0	0.061035156	-0.061035156	2.598339856	-8.834594748	1.0371826080000002	-0.12207031	0	0	2.569628894	9.82272914	2.23227536	0	-0.12207031	0	-9.788037140000002	-0.2990722644	0.10527343750000001	0	0	0	0.173461911	9.749755890000001	1.8231445680000002	-0.061035156	-0.061035156	0	1.3661621400000001	9.70429712	-0.6507812500000001	0	-0.061035156	-0.061035156	1539957794.163
-8.609692392	-3.770703076	-3.029003894	0	-0.12207031	-0.061035156	2.51459964	-8.86091304	0.8541503600000001	-0.061035156	-0.061035156	0	2.59116214	9.786840560000002	2.2239013580000004	-0.061035156	-0.18310547	0	-9.82990764	-0.2978759784	0.1399658246	0	0	0	0.2536132788	9.82153354	1.820751996	0	-0.061035156	0	1.3924804320000002	9.67917482	-0.678295926	0	-0.061035156	-0.061035156	1539957794.203
-8.58217752	-3.762329074	-2.9620117800000005	-0.061035156	0.061035156	-0.061035156	2.4583741	-8.792724640000001	0.835009784	0	-0.18310547	-0.12207031	2.592358426	9.8251223	2.154516574	-0.061035156	-0.12207031	0	-9.791625900000001	-0.3194091754	0.09211425720000001	-0.061035156	0.061035156	0	0.2536132788	9.82153354	1.820751996	-0.12207031	0	-0.061035156	1.4391357820000001	9.686352340000001	-0.642407248	0	-0.061035156	-0.061035156	1539957794.243
-8.661132788000002	-3.7276367800000005	-3.0206298920000005	0	-0.12207031	-0.061035156	2.4643554320000005	-8.774780252000001	0.8900390380000001	-0.061035156	-0.061035156	-0.061035156	2.61867662	9.8418705	2.162890576	0	0.061035156	-0.061035156	-9.778466754	-0.30505371400000003	0.07895508180000001	-0.061035156	0	0	0.1411621106	9.7748777	1.77290036	0	0.061035156	-0.061035156	1.375732428	9.6983152	-0.6926513580000001	-0.061035156	-0.061035156	0	1539957794.283
-8.571411240000002	-3.78027356	-2.9739746400000002	-0.061035156	0.061035156	-0.061035156	2.4117187500000004	-8.8214357	0.8720947480000001	-0.12207031	0	-0.061035156	2.5875733800000003	9.840673920000002	2.2035644960000003	-0.061035156	0.061035156	-0.061035156	-9.77966304	-0.287109375	0.04067382788	-0.061035156	0	-0.061035156	0.07177734424	9.789233426000001	1.8195557100000002	0	0.061035156	0	1.43435054	9.677978240000002	-0.6986327880000001	0	-0.061035156	-0.061035156	1539957794.33
-8.62404802	-3.8197509000000003	-2.9955077880000003	0	-0.061035156	-0.061035156	2.387792932	-8.92910144	0.891235324	-0.12207031	0	-0.061035156	2.5815917540000006	9.849048020000001	2.14973143	-0.12207031	-0.061035156	0	-9.77966304	-0.287109375	0.04067382788	-0.061035156	0	-0.061035156	0.07177734424	9.789233426000001	1.8195557100000002	0	0.061035156	0	1.43435054	9.677978240000002	-0.6986327880000001	0	-0.061035156	-0.061035156	1539957794.364
-8.54748552	-3.811376996	-3.0158447480000006	-0.061035156	0.061035156	-0.061035156	2.4595702880000005	-8.89321286	1.11613768	-0.061035156	0.061035156	-0.30517578	2.6079101440000003	9.82751448	2.112646466	-0.061035156	-0.061035156	0.061035156	-9.777270468000001	-0.2918945288	0.04306640576	-0.061035156	0	-0.061035156	0.1686767572	9.862207460000002	1.7860596040000003	-0.061035156	-0.061035156	0	1.391284146	9.683960160000002	-0.6914550720000001	0	0	-0.061035156	1539957794.403
-8.5833741	-3.8329101440000004	-3.0361816100000003	-0.061035156	-0.12207031	0	2.4488037140000003	-8.82263179	1.2333740020000001	-0.5493164	0.24414062	-0.18310547	2.51101088	9.89091754	2.122216754	-0.061035156	0	0	-9.76889676	-0.28471679320000004	0.01674804712	-0.12207031	-0.061035156	0	0.1686767572	9.862207460000002	1.7860596040000003	-0.061035156	0.061035156	0	1.320703076	9.686352340000001	-0.6902587860000001	-0.061035156	-0.061035156	-0.061035156	1539957794.443
-8.55585962	-3.794628894	-2.9667969240000005	0	-0.061035156	0	2.3531005400000002	-8.858520468	0.8816650360000001	-0.61035156	0.12207031	-0.12207031	2.5098144959999997	9.83110324	2.144946286	-0.12207031	-0.061035156	-0.061035156	-9.788037140000002	-0.2428466754	0.023925780760000005	-0.061035156	-0.061035156	-0.061035156	0.08493652160000001	9.789233426000001	1.77290036	0	0.061035156	0	1.33984375	9.67438948	-0.7141846040000002	0	0	0	1539957794.483
-8.571411240000002	-3.811376996	-3.0433594240000006	-0.061035156	-0.061035156	0	2.3483153960000003	-8.8896241	0.5227783246000001	0.12207031	0.12207031	-0.061035156	2.5947509	9.8083741	2.1305908540000003	-0.12207031	-0.061035156	0	-9.76171875	-0.19619140380000002	0.019140625	0	-0.061035156	-0.061035156	0.061010742800000003	9.77368161	1.783667032	0	0	0.061035156	1.343432608	9.676782248	-0.6759033540000001	-0.061035156	0	-0.061035156	1539957794.523
-8.55466304	-3.8101807100000005	-3.048144568	-0.061035156	-0.12207031	0	2.2669677520000002	-8.819042932	0.619677716	0.8544922	-0.18310547	0.061035156	2.537329074	9.81555162	2.076757788	-0.18310547	-0.061035156	0.061035156	-9.778466754	-0.269165036	0.0227294928	0	-0.061035156	0	0.061010742800000003	9.77368161	1.783667032	-0.12207031	0	0.061035156	1.35419928	9.66481929	-0.6735107428000001	-0.061035156	-0.061035156	-0.061035156	1539957794.563
-8.564233426000001	-3.8065917540000007	-2.95961911	0	0.061035156	0	2.331567392	-8.870483426000002	1.2453369600000002	0.8544922	-0.4272461	0.061035156	2.5026367800000004	9.80478534	2.032495108	-0.12207031	-0.12207031	0	-9.7748777	-0.3026611322	0.03229980432	-0.061035156	-0.061035156	0	0.0490478534	9.77607428	1.783667032	0	0	0.061035156	1.3853027160000002	9.676782248	-0.6890625	0	0	0	1539957794.603
-8.585766574	-3.8221435700000006	-3.0014891200000005	0	0	0	2.495458966	-8.90517572	1.355395468	0.36621094	-0.18310547	-0.061035156	2.551684604	9.79401857	2.0121582460000003	-0.061035156	-0.12207031	0	-9.77248552	-0.27155761780000004	0.0418701178	-0.061035156	-0.061035156	0	0.16030273560000002	9.835888579999999	1.79921875	0.061035156	-0.12207031	0	1.3470214660000002	9.676782248	-0.7261474640000001	-0.061035156	0	0	1539957794.643
-8.597729532	-3.8353027160000006	-3.0361816100000003	-0.061035156	0	0	2.503832968	-8.902783246	1.276440396	0.12207031	-0.061035156	-0.12207031	2.5720214660000003	9.82033696	2.05522464	0	0	0	-9.80478534	-0.2177246106	0.06459961060000001	-0.061035156	-0.061035156	0	0.16030273560000002	9.835888579999999	1.79921875	-0.061035156	0	0	1.3864990020000003	9.669604532000001	-0.6890625	0	0	0	1539957794.683
-8.595336960000001	-3.7838623200000003	-3.0601074280000002	-0.061035156	-0.12207031	0	2.4129150360000002	-8.76401358	1.1651855432	-0.18310547	-0.18310547	-0.12207031	2.568432608	9.790429712	2.127001996	0	0	0	-9.792822480000002	-0.22011719240000002	0.07536621106000001	0	-0.061035156	0	0.1196289038	9.770092752000002	1.7645263580000001	0	0	0	1.353002896	9.71147464	-0.6759033540000001	-0.061035156	0	0	1539957794.723
-8.54748552	-3.7970214660000003	-2.9632079680000003	-0.061035156	-0.12207031	0	2.42607428	-8.693432608	0.9630126800000001	-0.36621094	0	0	2.569628894	9.81914038	2.14973143	-0.061035156	-0.061035156	0	-9.786840560000002	-0.24404297120000001	0.06340332068	0	-0.061035156	-0.061035156	0.135180661	9.810766280000001	1.7693115020000003	0	-0.061035156	0	1.3458251800000003	9.671997300000001	-0.6675292932	0	0	0	1539957794.763
-8.557055710000002	-3.773095746	-2.9548339660000003	0	0.061035156	0	2.460766574	-8.718554712000001	0.735717752	-0.18310547	0.12207031	-0.061035156	2.5947509	9.81555162	2.140161142	-0.061035156	-0.12207031	0	-9.766503894000001	-0.26677246400000004	0.08015136780000001	0	-0.061035156	-0.061035156	0.135180661	9.810766280000001	1.7693115020000003	0	-0.12207031	0	1.355395468	9.65285643	-0.6723144568000001	0	0	0	1539957794.803
-8.585766574	-3.7838623200000003	-2.9943116	0	-0.061035156	0	2.441625998	-8.747265380000002	0.8673096040000001	0.061035156	-0.12207031	-0.12207031	2.6581542540000003	9.758129892000001	2.14973143	-0.061035156	0	0	-9.778466754	-0.27873535340000005	0.10288086060000001	0	-0.061035156	-0.061035156	0.1686767572	9.7748777	1.81118161	0.061035156	-0.061035156	0	1.3685547120000001	9.668408246	-0.6974365020000001	-0.061035156	-0.061035156	0	1539957794.843
-8.62285144	-3.7611327880000003	-3.00986322	0	0.061035156	0	2.441625998	-8.747265380000002	0.8673096040000001	0.061035156	-0.12207031	-0.12207031	2.642602536	9.786840560000002	2.2167236420000003	-0.061035156	-0.061035156	0	-9.76411142	-0.2918945288	0.11604003600000001	-0.061035156	-0.061035156	0	0.18901367800000002	9.847851440000001	1.8028076080000002	0	-0.061035156	0	1.4176025360000002	9.6636232	-0.6962402160000001	0	0	0	1539957794.883
-8.69223642	-3.741992212	-3.034985324	-0.061035156	-0.061035156	0	2.5217773560000003	-8.790332068	1.0563232428000002	-0.12207031	0	-0.12207031	2.6402099640000003	9.8334964	2.1892089660000003	-0.061035156	-0.12207031	0	-9.80957068	-0.2619873004	0.16628417539999998	-0.061035156	-0.061035156	-0.061035156	0.18901367800000002	9.847851440000001	1.8028076080000002	0	-0.061035156	0	1.435546924	9.70429712	-0.669921875	-0.061035156	-0.061035156	0	1539957794.923
-8.65515126	-3.7096923920000004	-3.025415036	0	-0.061035156	0	2.44401857	-8.8896241	1.0515380890000001	-0.061035156	0	0	2.662939496	9.82990764	2.25859375	0	0	0	-9.80957068	-0.23327636780000002	0.172265625	0	-0.061035156	-0.061035156	0.20935058900000003	9.840673920000002	1.77290036	0	-0.061035156	0	1.4702392180000001	9.7150634	-0.679492212	0	-0.061035156	0	1539957794.963
-8.60251448	-3.721655252	-2.9907226440000003	-0.061035156	-0.12207031	0	2.3925780760000004	-8.86809056	1.183129892	0	0	0	2.6079101440000003	9.837085159999999	2.251416034	-0.12207031	-0.061035156	-0.061035156	-9.80239218	-0.2619873004	0.18303222840000002	0	-0.061035156	-0.061035156	0.230883786	9.80358876	1.7669189300000003	-0.061035156	-0.061035156	0	1.43435054	9.719848740000002	-0.6723144568000001	-0.061035156	-0.061035156	0	1539957795.003
-8.597729532	-3.7324219240000005	-2.9524413940000005	0	0	0	2.5815917540000006	-8.81066893	1.227392572	-0.061035156	0.12207031	-0.061035156	2.64738768	9.77248552	2.241845746	-0.12207031	-0.12207031	0	-9.8	-0.2954833966	0.2033691394	0	-0.061035156	-0.061035156	0.230883786	9.80358876	1.7669189300000003	-0.061035156	-0.12207031	0	1.412817392	9.681567392	-0.6507812500000001	-0.061035156	0	0	1539957795.043
-8.610888580000001	-3.7479737400000004	-2.9955077880000003	0	0	0	2.5612548920000004	-8.762817392	1.195092752	-0.12207031	0.061035156	0.061035156	2.6892577880000004	9.737792932000001	2.241845746	-0.061035156	0	-0.061035156	-9.782055710000002	-0.269165036	0.1985839856	0	-0.061035156	-0.061035156	0.31701660340000004	9.76770018	1.7872558900000002	0	-0.061035156	0	1.4630615020000002	9.677978240000002	-0.6830810700000001	-0.061035156	-0.061035156	0	1539957795.083
-8.61567392	-3.71328125	-3.0002929320000002	-0.061035156	0	0	2.548095746	-8.8046875	1.118530252	0	0	0.061035156	2.692846646	9.778466754	2.245434604	-0.061035156	0	-0.061035156	-9.80717752	-0.28471679320000004	0.19499511780000003	0	-0.061035156	-0.061035156	0.2895019568	9.782055710000002	1.7669189300000003	-0.061035156	0.061035156	0	1.43435054	9.697119110000001	-0.693847644	-0.061035156	-0.061035156	0	1539957795.123
-8.606103240000001	-3.69892572	-2.9632079680000003	0	0	0	2.5720214660000003	-8.81665036	0.966601538	0.12207031	-0.18310547	0.061035156	2.7072021760000005	9.81196286	2.2286865020000004	-0.061035156	-0.061035156	0	-9.789233426000001	-0.2954833966	0.1997802716	0	0	-0.061035156	0.21652832460000004	9.83110324	1.7597412140000002	-0.061035156	-0.061035156	0	1.4068359620000002	9.67558606	-0.6651367212000001	-0.061035156	-0.061035156	0	1539957795.163
-8.621655252000002	-3.7061035340000004	-2.981152356	-0.061035156	0.061035156	-0.061035156	2.5803954680000003	-8.76521016	0.984545926	0.18310547	-0.18310547	0	2.7179687500000003	9.770092752000002	2.2107422120000004	-0.061035156	0	0	-9.77966304	-0.2954833966	0.2045654254	-0.061035156	0	-0.061035156	0.288305661	9.83229982	1.8075927520000004	-0.061035156	0	0	1.4678466460000001	9.677978240000002	-0.6543701080000001	-0.061035156	-0.061035156	0	1539957795.203
-8.69941394	-3.7204589660000003	-3.029003894	0	-0.061035156	-0.061035156	2.5803954680000003	-8.76521016	0.984545926	0.18310547	-0.18310547	0	2.6844726440000004	9.746167032	2.256201178	0	0.061035156	-0.061035156	-9.77966304	-0.2954833966	0.2045654254	-0.061035156	0	-0.061035156	0.339746106	9.7832518	1.790844748	-0.061035156	0.061035156	0	1.484594748	9.667211960000001	-0.660351538	-0.061035156	0	0	1539957795.243
-8.63601088	-3.6977295320000003	-3.01464856	-0.061035156	-0.061035156	-0.061035156	2.595947284	-8.755639480000001	1.079052716	0	-0.061035156	-0.061035156	2.6378173920000005	9.76411142	2.2849121400000003	-0.061035156	0.061035156	-0.061035156	-9.77966304	-0.2954833966	0.2045654254	-0.061035156	0	-0.061035156	0.27993163940000004	9.758129892000001	1.7693115020000003	0	0.061035156	-0.061035156	1.484594748	9.709082068	-0.6459961060000001	-0.061035156	0	0	1539957795.283
-8.646777160000001	-3.6833741	-2.987133786	-0.061035156	-0.12207031	-0.061035156	2.5098144959999997	-8.81784694	1.0192382788	-0.30517578	0.061035156	-0.061035156	2.6509764400000004	9.8334964	2.2801269960000004	-0.061035156	-0.061035156	-0.061035156	-9.78444838	-0.32180175720000004	0.2045654254	-0.061035156	0	-0.061035156	0.21054687500000002	9.83229982	1.8075927520000004	-0.061035156	0	0	1.4798096040000002	9.669604532000001	-0.6148925720000001	-0.061035156	-0.061035156	0	1539957795.323
-8.575000000000001	-3.71088858	-2.956030252	-0.061035156	0.061035156	-0.061035156	2.519384784	-8.82263179	1.02163089	-0.18310547	0.061035156	-0.061035156	2.6796875	9.80957068	2.263378894	-0.061035156	0.061035156	0	-9.790429712	-0.3505126800000001	0.193798822	-0.061035156	0	-0.061035156	0.23327636780000002	9.8179438	1.836303714	-0.061035156	0	0	1.506127896	9.676782248	-0.6615478240000001	-0.061035156	0	0	1539957795.363
-8.62045926	-3.7563476440000003	-2.9847412140000005	0	0	-0.061035156	2.441625998	-8.844164840000001	1.085034146	-0.12207031	0	-0.061035156	2.598339856	9.77966304	2.2753417540000003	-0.061035156	0.061035156	-0.061035156	-9.77607428	-0.3529052716	0.1866210962	-0.061035156	0	-0.061035156	0.2811279254	9.77248552	1.836303714	-0.061035156	0.061035156	-0.061035156	1.4235839660000003	9.67438948	-0.660351538	-0.061035156	0	-0.061035156	1539957795.403
-8.621655252000002	-3.7001221040000005	-2.98952626	0	0	-0.061035156	2.4930663940000004	-8.83698732	1.119726538	-0.061035156	0	-0.061035156	2.586376996	9.796411240000001	2.310034146	-0.061035156	0	-0.061035156	-9.795214660000001	-0.37204589660000004	0.1866210962	-0.061035156	0	-0.061035156	0.2392578076	9.778466754	1.836303714	-0.061035156	0	-0.061035156	1.4558837860000002	9.67558606	-0.6292480432	-0.061035156	0	-0.061035156	1539957795.443
-8.59055162	-3.7336182100000004	-2.96560054	-0.061035156	0.12207031	-0.061035156	2.4846923920000004	-8.83100589	1.0575195288	-0.061035156	0.061035156	0	2.62944339	9.785644568	2.3112304320000003	-0.061035156	0.061035156	-0.061035156	-9.797607428000001	-0.34572753600000006	0.17585449280000004	-0.061035156	0	-0.061035156	0.24763183900000002	9.788037140000002	1.829125998	-0.12207031	0	-0.061035156	1.4463134979999999	9.683960160000002	-0.6244628600000001	0	0	0	1539957795.483
-8.610888580000001	-3.7252441100000007	-3.0218260800000003	-0.061035156	0	-0.061035156	2.45358876	-8.866894568000001	1.0503417932	0.061035156	0	0	2.586376996	9.785644568	2.27294928	-0.061035156	0.061035156	-0.12207031	-9.797607428000001	-0.364868161	0.1854248004	-0.061035156	0.061035156	-0.061035156	0.24763183900000002	9.788037140000002	1.829125998	-0.18310547	0.061035156	-0.061035156	1.4247802520000001	9.680371106	-0.6364257788	-0.061035156	0	-0.061035156	1539957795.523
-8.62045926	-3.7336182100000004	-3.029003894	0	0.061035156	-0.061035156	2.4404297120000003	-8.85732428	1.0108642572	0.061035156	-0.061035156	0	2.586376996	9.785644568	2.27294928	-0.061035156	0.061035156	-0.12207031	-9.796411240000001	-0.33615722840000006	0.1770507788	-0.061035156	0.061035156	-0.061035156	0.25959472840000003	9.74736322	1.8530517180000001	-0.12207031	0	-0.061035156	1.484594748	9.649267572	-0.5981445288	-0.061035156	0	-0.061035156	1539957795.563
-8.62045926	-3.7049072480000005	-3.1079589660000004	-0.061035156	0	-0.061035156	2.428466754	-8.834594748	1.006079074	0	0	0	2.586376996	9.785644568	2.27294928	-0.061035156	0.061035156	-0.12207031	-9.77368161	-0.3349609424	0.1244140625	-0.061035156	0.061035156	-0.061035156	0.21054687500000002	9.7748777	1.8446777160000003	0	0	-0.061035156	1.4403320680000002	9.683960160000002	-0.6244628600000001	-0.061035156	-0.061035156	-0.061035156	1539957795.603
-8.606103240000001	-3.7407959260000005	-3.0206298920000005	-0.061035156	0	-0.061035156	2.446411142	-8.86091304	0.9785644568000001	0	0.061035156	0.12207031	2.566040036	9.77966304	2.27294928	-0.061035156	-0.061035156	-0.061035156	-9.77607428	-0.35888672120000004	0.11005859620000001	-0.061035156	0.061035156	0	0.15551757200000002	9.73540036	1.830322284	0	0.061035156	-0.061035156	1.490576178	9.668408246	-0.641210962	0	-0.12207031	-0.061035156	1539957795.643
-8.560644568	-3.7336182100000004	-3.03020018	0.061035156	0.061035156	-0.061035156	2.51101088	-8.8561277	0.9522461060000001	0.061035156	0.061035156	0.12207031	2.652172824	9.770092752000002	2.24064946	-0.061035156	-0.061035156	0	-9.77128894	-0.3289794928	0.11843261780000001	-0.061035156	0	0	0.095703125	9.760522660000001	1.868603534	-0.061035156	-0.061035156	-0.061035156	1.5085204680000002	9.66481929	-0.6651367212000001	0	-0.12207031	-0.061035156	1539957795.683
-8.5666259	-3.7551512600000003	-3.03857428	0.061035156	0.061035156	-0.061035156	2.51101088	-8.8561277	0.9522461060000001	0.061035156	0.061035156	0.12207031	2.6079101440000003	9.77248552	2.227490216	-0.061035156	0	0	-9.780859620000001	-0.33615722840000006	0.11843261780000001	-0.061035156	0.061035156	0	0.17585449280000004	9.76889676	1.8626221040000002	0	-0.061035156	0	1.4965576080000003	9.650463760000001	-0.6232665740000001	-0.061035156	0	-0.061035156	1539957795.723
-8.58696286	-3.7563476440000003	-3.08881839	0.061035156	0.061035156	-0.061035156	2.463159146	-8.795117212000001	0.9869384980000001	0	0	0	2.557666034	9.79401857	2.1975829680000003	0	0	-0.061035156	-9.789233426000001	-0.34812010800000004	0.1363769568	-0.061035156	0.061035156	0	0.2452392572	9.82153354	1.8566405760000002	-0.061035156	0	-0.061035156	1.427172824	9.68515625	-0.642407248	-0.061035156	0	-0.061035156	1539957795.763
-8.56782248	-3.7479737400000004	-3.064892572	0.061035156	0.12207031	-0.061035156	2.3208007200000003	-8.864501800000001	1.0646972840000002	0	0.12207031	0.12207031	2.57082518	9.788037140000002	2.22629393	0.061035156	0	-0.061035156	-9.80478534	-0.3146240216	0.1363769568	-0.061035156	0.061035156	0	0.2129394568	9.8	1.8458740020000002	0	0	-0.061035156	1.3805175720000002	9.67558606	-0.6447998200000001	-0.061035156	0	-0.061035156	1539957795.803
-8.52954074	-3.7551512600000003	-3.1079589660000004	0.061035156	0.24414062	-0.061035156	2.2944824280000002	-8.8214357	1.108959964	-0.061035156	-0.12207031	0.12207031	2.569628894	9.80957068	2.268164038	0	0	-0.061035156	-9.7832518	-0.2823242212	0.10048827880000001	-0.061035156	0.061035156	0	0.1674804712	9.785644568	1.830322284	-0.061035156	0	-0.061035156	1.414013678	9.6983152	-0.649584964	-0.061035156	-0.061035156	-0.061035156	1539957795.843
-8.58098143	-3.7742920320000004	-3.1713623200000005	0.061035156	0.12207031	-0.061035156	2.3925780760000004	-8.838183606000001	1.1269042932	-0.061035156	0.061035156	0.12207031	2.5564697480000005	9.82990764	2.3052490020000005	0	0	-0.061035156	-9.8	-0.287109375	0.0813476538	-0.061035156	0.061035156	0	0.18422851440000002	9.789233426000001	1.8255371400000002	-0.061035156	-0.061035156	-0.061035156	1.4558837860000002	9.676782248	-0.6208740020000001	0	-0.12207031	-0.061035156	1539957795.883
-8.548681610000001	-3.7862548920000005	-3.1893066100000005	0	0.18310547	-0.061035156	2.3483153960000003	-8.807080072	1.102978534	0	0.12207031	0.12207031	2.5445067900000002	9.82033696	2.327978534	-0.061035156	-0.061035156	-0.061035156	-9.789233426000001	-0.265576178	0.0454589856	-0.061035156	0.061035156	-0.061035156	0.17585449280000004	9.80478534	1.801611322	-0.061035156	-0.061035156	-0.061035156	1.47263179	9.700707968000001	-0.6220702880000001	0	-0.12207031	-0.061035156	1539957795.923
-8.540307608	-3.77788089	-3.2144287140000003	0	0.18310547	0	2.313623004	-8.8046875	1.081445288	0	0	0.12207031	2.56245108	9.8334964	2.2753417540000003	-0.061035156	0	-0.12207031	-9.792822480000002	-0.270361322	0.0418701178	0	0.061035156	-0.061035156	0.14235839660000002	9.801196580000001	1.796826178	-0.061035156	0	-0.061035156	1.5156982820000002	9.676782248	-0.6148925720000001	-0.061035156	-0.061035156	-0.061035156	1539957795.963
-8.560644568	-3.7455810700000005	-3.2730469240000004	0	-0.061035156	-0.061035156	2.3889892180000003	-8.845361420000001	1.053930661	-0.061035156	-0.061035156	0.12207031	2.527758786	9.82153354	2.191601538	-0.061035156	-0.12207031	-0.061035156	-9.782055710000002	-0.34572753600000006	0.025122070680000004	0	0.061035156	-0.061035156	0.154321286	9.83110324	1.8231445680000002	-0.061035156	-0.061035156	-0.061035156	1.4463134979999999	9.689941394000002	-0.6352294928000001	-0.061035156	0	-0.061035156	1539957796.003
-8.468530252	-3.8041992800000006	-3.1905028960000004	0.061035156	0.061035156	0	2.48229982	-8.892016574000001	1.0993896760000001	-0.12207031	0.12207031	0.061035156	2.586376996	9.788037140000002	2.1760498200000002	0	0	-0.12207031	-9.76171875	-0.3182128894	-0.00478515625	-0.061035156	0.061035156	-0.061035156	0.18303222840000002	9.8251223	1.8650146760000001	-0.061035156	0	-0.061035156	1.39008786	9.67558606	-0.6328369110000001	-0.061035156	0	-0.061035156	1539957796.043
-8.52714856	-3.7587402160000005	-3.23955072	0	0.061035156	-0.061035156	2.409326178	-8.90876448	1.108959964	-0.061035156	0.061035156	0	2.58278804	9.80478534	2.2215087860000002	0	0.12207031	-0.12207031	-9.77966304	-0.32658691100000004	-0.0035888672120000004	-0.061035156	0.061035156	0	0.1626953076	9.788037140000002	1.8530517180000001	-0.061035156	0.061035156	-0.061035156	1.459472644	9.67558606	-0.642407248	0	-0.061035156	-0.061035156	1539957796.083
-8.534326080000001	-3.7431884000000006	-3.2383545320000002	0	0	-0.061035156	2.336352536	-8.88842752	1.1209228240000002	0	-0.061035156	-0.061035156	2.5181884000000005	9.82392572	2.2286865020000004	-0.061035156	-0.12207031	-0.061035156	-9.76889676	-0.33137207460000007	-0.015551758180000002	-0.061035156	0.061035156	0	0.0657958966	9.770092752000002	1.829125998	-0.061035156	-0.061035156	-0.061035156	1.476220746	9.69592302	-0.6507812500000001	-0.061035156	0	-0.061035156	1539957796.123
-8.482885880000001	-3.7515625000000004	-3.3065429320000006	-0.061035156	-0.18310547	-0.12207031	2.3255859620000003	-8.86091304	1.1125488220000002	0	0	-0.061035156	2.5744139400000003	9.77368161	2.2167236420000003	-0.061035156	-0.061035156	-0.061035156	-9.76291484	-0.324194339	0.005981445288000001	-0.061035156	0	-0.061035156	0.08732910340000001	9.744970746000002	1.8434814300000002	0	-0.061035156	-0.061035156	1.3685547120000001	9.697119110000001	-0.65676268	-0.061035156	0	-0.061035156	1539957796.163
-8.51398912	-3.8364991	-3.140258786	0.061035156	-0.061035156	-0.061035156	2.2753417540000003	-8.848950180000001	1.085034146	0	0	-0.061035156	2.5803954680000003	9.765307608	2.198779254	0	0	-0.061035156	-9.8	-0.2918945288	0.011962890380000002	-0.061035156	0	0	0.154321286	9.76291484	1.868603534	-0.061035156	-0.061035156	-0.061035156	1.39606929	9.65883786	-0.6340332068000001	-0.061035156	0	-0.061035156	1539957796.203
-8.496044928000002	-3.77788089	-3.24433606	0	-0.18310547	-0.12207031	2.1844238220000003	-8.83698732	1.0455566100000002	0	-0.12207031	-0.061035156	2.5265625000000003	9.74736322	2.198779254	0	-0.061035156	-0.061035156	-9.81315944	-0.29667969240000003	-0.0035888672120000004	0	0	-0.061035156	0.1399658246	9.725830072	1.8422851440000003	0	0	-0.061035156	1.4750244600000002	9.7066893	-0.6268554712000001	-0.061035156	0	-0.061035156	1539957796.243
-8.46972644	-3.8065917540000007	-3.1665771760000005	0	-0.061035156	-0.12207031	2.136572284	-8.790332068	1.003686502	0	-0.061035156	0	2.5134033540000003	9.749755890000001	2.15571286	-0.061035156	-0.061035156	-0.061035156	-9.76291484	-0.2918945288	-0.01315917932	0	0	0	0.13757324280000002	9.73659694	1.8195557100000002	0	0	-0.061035156	1.4247802520000001	9.687548920000001	-0.6280517572	-0.061035156	0	-0.061035156	1539957796.283
-8.49125998	-3.7970214660000003	-3.1773437500000004	0.061035156	-0.12207031	-0.12207031	2.095898462	-8.791528060000001	0.9713867212000001	0	-0.061035156	0	2.545703076	9.75214856	2.1066650360000003	0	0	-0.061035156	-9.76291484	-0.2918945288	-0.01315917932	0	0	0	0.07177734424	9.7401857	1.8697998200000001	0	0.061035156	-0.061035156	1.4247802520000001	9.687548920000001	-0.6280517572	-0.061035156	0	-0.061035156	1539957796.325
-8.48527806	-3.8460692900000004	-3.161792032	0	-0.24414062	-0.12207031	2.063598642	-8.84057608	0.898413089	-0.061035156	-0.12207031	0	2.469140576	9.792822480000002	2.0659912140000003	0.061035156	-0.061035156	0	-9.80957068	-0.29667969240000003	-0.002392578076	0	0.061035156	-0.061035156	0.0813476538	9.789233426000001	1.83151857	-0.061035156	-0.061035156	-0.061035156	1.3685547120000001	9.668408246	-0.6125	-0.061035156	-0.061035156	-0.12207031	1539957796.366
-8.40273462	-3.6785887600000002	-3.0397704680000004	0	-0.12207031	-0.12207031	2.077954074	-8.829809800000001	0.9474609620000001	-0.12207031	-0.061035156	0.061035156	2.503832968	9.850244600000002	2.112646466	0.12207031	0	-0.061035156	-9.73061502	-0.34213867800000003	-0.01076660144	0	0	-0.061035156	0.16389160340000003	9.87177716	1.833911142	0.061035156	0	-0.12207031	1.24294429	9.68515625	-0.6543701080000001	-0.061035156	-0.061035156	-0.12207031	1539957796.403
-8.3967527	-3.366357428	-3.220410144	0	0.061035156	-0.18310547	2.068383786	-8.827417032000001	1.003686502	-0.18310547	0	0.18310547	2.6019287140000005	9.82392572	2.2107422120000004	0.12207031	0.18310547	-0.061035156	-9.746167032	-0.37204589660000004	0.03588867212	0	-0.061035156	-0.061035156	0.1447509784	9.82153354	1.8243408540000001	0	0.061035156	-0.12207031	1.1903076080000001	9.590649460000002	-0.6364257788	0	-0.12207031	-0.24414062	1539957796.443
-8.354882788000001	-3.393872104	-3.420190396	-0.18310547	0.061035156	-0.36621094	2.068383786	-8.827417032000001	1.003686502	-0.18310547	0	0.18310547	2.524169928	9.80239218	2.2250976440000003	0.061035156	0.061035156	-0.061035156	-9.816748200000001	-0.440234375	0.11723633180000001	-0.18310547	0.061035156	-0.061035156	0.16030273560000002	9.786840560000002	1.790844748	-0.12207031	-0.061035156	-0.12207031	1.1556152160000002	9.548779254000001	-0.7775878600000001	0.061035156	-0.061035156	-0.36621094	1539957796.483
-8.269946580000001	-3.4776123200000004	-3.593652356	-0.30517578	0.24414062	-0.4272461	2.0923096040000004	-8.786743210000001	1.0371826080000002	-0.12207031	-0.24414062	0.061035156	2.53254393	9.71745607	2.2801269960000004	0.12207031	0.12207031	-0.24414062	-9.797607428000001	-0.3289794928	0.193798822	-0.4272461	0.12207031	-0.061035156	0.423486322	9.77607428	1.6843750000000002	-0.061035156	-0.061035156	-0.18310547	1.129296875	9.528442392	-0.9677978240000001	0.061035156	-0.061035156	-0.36621094	1539957796.523
-8.585766574	-3.749169928	-3.905883786	-0.4272461	0.36621094	-0.48828125	1.9128662140000001	-8.65036592	0.984545926	-0.18310547	-0.4272461	-0.12207031	2.662939496	9.709082068	2.2657714660000003	0.18310547	0.30517578	-0.4272461	-9.931591460000002	-0.11723633180000001	0.2237060504	-0.61035156	0.18310547	-0.061035156	0.7273437500000001	9.780859620000001	1.58388678	-0.18310547	0.18310547	-0.30517578	1.41640625	9.637304712	-0.900805661	-0.12207031	0	-0.48828125	1539957796.563
-8.80588408	-3.823339856	-4.161889676	-0.5493164	-0.91552734	-0.4272461	1.8063964660000003	-8.72692842	0.9594238220000001	-0.36621094	-0.4272461	-0.12207031	2.8806639400000003	9.845459260000002	2.27653804	0.12207031	0.6713867	-0.61035156	-9.95432158	0.1315917932	0.29667969240000003	-0.6713867	0.30517578	-0.12207031	0.7775878600000001	9.89091754	1.427172824	-0.18310547	0.48828125	-0.4272461	2.077954074	9.788037140000002	-0.7907471040000001	-0.18310547	0.24414062	-0.30517578	1539957796.603
-8.552270468000001	-3.6474853240000003	-3.813769568	-0.7324219	-0.6713867	-0.4272461	1.812377896	-8.8214357	0.9737792932	-0.48828125	-0.30517578	-0.12207031	2.969189496	10.075146760000003	2.269360324	0.12207031	0.7324219	-0.7324219	-9.83229982	0.2344726538	0.2942871106	-0.6713867	0.36621094	-0.18310547	0.5909667932	10.1229982	1.300366214	-0.36621094	0.5493164	-0.48828125	2.3531005400000002	9.693530252	-0.724951178	-0.18310547	0.24414062	-0.30517578	1539957796.643
-8.37163089	-3.7563476440000003	-3.8388915740000003	-0.7324219	-0.8544922	-0.5493164	1.812377896	-8.8214357	0.9737792932	-0.48828125	-0.30517578	-0.12207031	2.80051268	10.04763228	2.217919928	0.061035156	0.61035156	-0.61035156	-9.750951980000002	0.21652832460000004	0.26796875000000003	-0.61035156	0.48828125	-0.30517578	0.33256836060000006	10.13735324	1.300366214	-0.61035156	0.36621094	-0.48828125	2.8483641200000003	9.575097840000002	-0.5849853534	-0.24414062	0.5493164	-0.12207031	1539957796.683
-8.07495108	-3.9130616000000003	-2.866308606	-0.30517578	-2.1972656	-0.18310547	1.868603534	-8.633618210000002	1.0826415740000002	-0.61035156	-0.18310547	-0.12207031	2.58278804	9.852636780000001	2.255004892	-0.12207031	0.4272461	-0.61035156	-9.46503894	0.16508788940000002	0.17824707460000003	-0.48828125	0.61035156	-0.4272461	0.2189208966	9.849048020000001	1.418798822	-0.7324219	0.48828125	-0.48828125	4.349707068	9.087011780000001	-0.00837402356	-0.30517578	0.7324219	0.79345703	1539957796.723
-7.7399900200000005	-3.6427001800000003	-1.808789038	-0.91552734	-1.4038086	-0.12207031	2.1329834260000005	-7.957714660000001	1.0168457068	-0.6713867	-0.79345703	-0.061035156	2.365063498	9.5619384	2.2286865020000004	-0.18310547	0.24414062	-0.61035156	-9.231762680000001	-0.3146240216	0.1256103534	0.061035156	0.5493164	-0.48828125	0.09211425720000001	9.505712860000001	1.695141574	-0.61035156	0.4272461	-0.48828125	5.5125	8.735302520000001	0.3576904254	-0.30517578	0.7324219	0.79345703	1539957796.763
-9.40163588	-3.9788574280000004	-1.832714856	-0.12207031	1.4038086	-0.36621094	2.4344482820000004	-7.8153564300000005	0.915161142	-0.6713867	-0.9765625	0.18310547	2.104272464	9.213818390000002	2.1258057100000003	-0.12207031	0.061035156	-0.48828125	-10.56442842	-1.1340820288	0.36965332460000005	-0.24414062	0.6713867	-0.5493164	0.037084961060000005	9.180322480000001	2.32319339	-0.5493164	0.5493164	-0.5493164	4.268359424000001	9.62294928	-0.569433606	-0.6713867	2.2583008	2.0141602	1539957796.803
-10.52495108	-3.5924560700000003	-2.9775634	0.8544922	-0.6713867	-0.18310547	2.7538574280000003	-8.728125	0.3672607428	-0.61035156	-1.8310547	0.5493164	1.9487548920000002	9.73540036	2.1616942900000002	0.24414062	0.5493164	-0.48828125	-10.503417540000001	-0.9881347840000001	0.5897705072	-0.4272461	0.9765625	-0.61035156	0.1495361322	9.60859375	3.0218260800000003	-0.36621094	0.61035156	-0.6713867	3.4548827880000004	11.003466460000002	-1.350610324	0.18310547	2.380371	3.112793	1539957796.843
-9.579882788	-3.411816394	-2.50622554	0.7324219	-0.7324219	-0.24414062	3.484790036	-9.7318116	0.17106933900000001	-0.61035156	-1.6479492	0.9765625	1.5563721040000003	10.509399460000001	2.5026367800000004	0.61035156	0.7324219	-0.7324219	-10.075146760000003	-0.8565429712000001	0.5096191394	0	0.79345703	-0.30517578	0.0681884784	10.489062500000001	3.1378662140000007	-0.24414062	0.24414062	-0.79345703	2.739501996	11.252295320000002	-0.025122070680000004	0.18310547	2.380371	3.112793	1539957796.883
-8.87766124	-3.2706542540000005	-2.4021484620000004	0.18310547	0.24414062	-0.7324219	4.2587889400000005	-9.66003444	-0.0478515625	-1.0375977	-0.61035156	1.159668	1.3709472839999999	10.26057158	2.948852536	0.61035156	0.61035156	-0.8544922	-9.98422824	-1.043164038	0.5550781250000001	0	0.79345703	-0.30517578	-0.1064697284	10.243823380000002	3.1474366000000003	-0.12207031	0.12207031	-0.79345703	2.5337402160000004	10.5991214	0.15551757200000002	-0.30517578	1.3427734	2.9907227	1539957796.923
-8.63959964	-3.3735351440000003	-2.20236821	0.36621094	-0.91552734	-0.5493164	4.2587889400000005	-9.66003444	-0.0478515625	-1.0375977	-0.61035156	1.159668	1.1017822480000001	9.554760880000002	3.116332968	0.36621094	0.061035156	-0.7324219	-9.438720746000001	-1.0288086060000001	0.4067382788	0.18310547	0.6713867	-0.30517578	-0.2512207068	9.4004393	3.0732665740000003	-0.24414062	-0.36621094	-0.7324219	1.46665036	9.066674820000001	-0.5574707068000001	0.61035156	-0.12207031	2.319336	1539957796.963
-8.064184800000001	-3.064892572	-1.70471196	0.48828125	-0.6713867	-0.36621094	4.60930162	-9.045141574	0.03588867212	-1.159668	0.30517578	0.8544922	0.8194580072000001	8.89680162	2.9799560700000005	0.12207031	-0.79345703	-0.7324219	-9.216211060000001	-1.403247104	0.2033691394	0.61035156	0.79345703	-0.061035156	-0.01674804712	8.740087860000001	2.9667969240000005	-0.30517578	-0.48828125	-0.8544922	2.80051268	8.13356929	-0.8948242212000002	0.61035156	-0.12207031	2.319336	1539957797.003
-8.16108426	-2.5217773560000003	-1.43435054	0.5493164	0.4272461	-0.5493164	4.05422374	-8.04624002	0.839794928	-0.7324219	0.5493164	0.30517578	1.144848642	8.521167032000001	2.7000244600000003	0.30517578	-0.7324219	-0.9765625	-9.19348143	-1.7083007200000002	0.1435546875	0.61035156	0.79345703	-0.061035156	0.2524169928	8.380004892	3.0828369600000003	-0.12207031	-0.36621094	-0.9765625	3.7360108800000003	7.7495607	-0.80390625	1.159668	1.5258789	0.48828125	1539957797.043
-8.802294928000002	-2.3172119600000003	-2.0169433900000002	0.5493164	0.24414062	-0.4272461	3.8448730040000005	-8.28190944	0.9271240020000001	-0.61035156	0.61035156	0.36621094	1.5599609620000003	8.7963134	2.428466754	0.5493164	-0.24414062	-0.9765625	-9.213818390000002	-1.8243408540000001	0.14714355040000002	0.4272461	0.8544922	0	0.20217285340000002	8.60251448	3.18332518	-0.061035156	-0.24414062	-1.0375977	3.417797824	7.524658246	-0.67709964	1.6479492	0.91552734	0.48828125	1539957797.083
-8.78554712	-2.8124755400000003	-2.16408696	0.061035156	0.6713867	-0.61035156	3.8616211060000003	-8.92670926	0.8589355432	-0.30517578	0.61035156	0.36621094	1.7621337860000001	9.20305162	2.3614746400000004	0.79345703	-0.24414062	-0.79345703	-9.4255616	-1.8159667540000002	0.0897216754	0.18310547	0.6713867	0.36621094	-0.0825439496	9.020019568	3.3065429320000006	0.12207031	-0.36621094	-1.0986328	4.0877197480000005	7.94934056	0.5024413940000001	1.6479492	0.91552734	0.48828125	1539957797.123
-9.38010234	-3.3077391200000004	-2.094702176	0.30517578	0.6713867	-0.4272461	3.770703076	-9.558349640000001	0.6376221040000001	0.061035156	0.6713867	0.18310547	1.905688498	9.346606430000001	2.56245108	0.91552734	-0.48828125	-0.61035156	-9.52604982	-1.58747554	0.01315917932	0.18310547	0.6713867	0.36621094	-0.2990722644	9.134863220000002	3.1940917540000004	0.36621094	-0.8544922	-0.9765625	4.577001996	8.165869110000001	0.73332518	1.953125	0	0.7324219	1539957797.162
-9.563134980000001	-2.9392822480000005	-2.1712646760000003	0.18310547	-0.8544922	-0.30517578	3.6008300720000004	-9.72822284	0.5203857428	0.30517578	0.6713867	0	2.1509277160000004	9.329858426000001	2.7526612400000006	0.79345703	-0.61035156	-0.36621094	-9.159985520000001	-1.3171142180000002	-0.11005859620000001	0.18310547	0.5493164	0.5493164	-0.19140625	9.101367212000001	3.00627446	0.6713867	-1.0375977	-0.8544922	5.56992212	7.062890380000001	0.553881839	1.3427734	-1.8310547	0.5493164	1539957797.203
-9.329858426000001	-2.7167724640000004	-1.77290036	-0.061035156	-0.5493164	-0.061035156	3.3149170320000003	-9.438720746000001	0.5610595746000001	0.4272461	0.7324219	-0.12207031	2.306445288	9.220996106000001	2.8244384000000005	0.7324219	-0.7324219	-0.12207031	-9.00327176	-1.5145019960000001	-0.42109375000000004	0.5493164	0.18310547	0.79345703	-0.06459961060000001	9.016430710000002	2.895019568	0.61035156	-0.79345703	-0.6713867	7.602417032000001	7.6311277	0.00837402356	1.3427734	-1.8310547	0.5493164	1539957797.242
-9.88732878	-3.5888672120000003	-1.471435504	-0.7324219	0.061035156	-0.24414062	2.987133786	-9.05351538	0.6005371106	0.61035156	0.61035156	-0.18310547	2.332763678	9.14204074	2.828027356	0.7324219	-0.79345703	0.24414062	-9.651660340000001	-1.605419928	-0.8254394568000001	0.5493164	0.18310547	0.79345703	-0.24643554320000002	8.914746106	2.9440673920000004	0.7324219	-0.6713867	-0.48828125	7.188500900000001	7.5114991	-0.925927716	1.5258789	-1.4038086	0.61035156	1539957797.282
-9.35258786	-4.4334472840000005	-2.9177491	-0.8544922	0.8544922	0	2.6390135800000003	-9.431542932000001	0.21413574280000003	0.7324219	0.36621094	-0.12207031	2.436840854	9.98303264	2.8878417540000005	0.79345703	-0.48828125	0.48828125	-10.56801718	-1.300366214	-0.98334964	0.36621094	-0.24414062	0.8544922	-0.4426269568000001	9.42077626	2.9440673920000004	0.91552734	-0.7324219	-0.12207031	5.315112320000001	8.125195288	-1.9535400360000001	-0.61035156	-1.2817383	-1.8310547	1539957797.322
-10.778564300000001	-8.155102340000001	-3.234765576	0.48828125	0.91552734	-0.36621094	2.446411142	-10.655346940000001	-0.6017333966	1.2207031	0	0	2.491870108	11.74157698	2.8818603240000003	0.61035156	-0.061035156	0.6713867	-12.96777356	-0.7716064300000001	-1.5432128600000001	-0.48828125	-0.6713867	1.0375977	-0.5144042932	11.11472194	2.8041014400000006	0.9765625	-0.6713867	0.12207031	6.93608426	9.463842752000001	-0.8625244110000001	-0.61035156	-1.2817383	-1.8310547	1539957797.362
-8.844164840000001	-6.663330072	-2.24064946	0.8544922	-0.18310547	0.4272461	2.044457968	-11.6542482	-1.4546875000000001	0.8544922	-0.8544922	-0.36621094	2.616284146	13.46303714	2.64738768	0.48828125	0.24414062	0.7324219	-12.480884080000001	0.22131347840000004	-2.0576172120000003	-0.48828125	-0.6713867	1.0375977	-0.5849853534	12.826611420000003	2.312426718	0.9765625	-0.061035156	0.24414062	4.173852536	12.77397464	-0.5263671924000001	-2.9907227	-0.36621094	-0.9765625	1539957797.403
-8.297461060000002	-5.0626952880000005	-3.27663588	0.061035156	2.5634766	-0.061035156	1.6496826080000002	-11.605200180000002	-1.5970459260000003	0.48828125	-0.8544922	-0.79345703	2.77419429	13.86499002	2.174853534	0	0.7324219	0.8544922	-10.173241820000001	0.576611322	-2.810082968	-0.36621094	0.4272461	0.91552734	-1.0491455072	13.57907698	1.829125998	0.7324219	1.0375977	0.36621094	-0.808691394	10.338329680000001	-1.7083007200000002	-0.91552734	-3.2958984	-1.2817383	1539957797.442
-7.830908246000001	-5.492163039999999	-3.6845702880000006	0.6713867	0.48828125	0.48828125	1.516894568	-9.248510880000001	-0.592163089	-0.18310547	0.8544922	-0.91552734	2.7478759000000004	11.876758180000001	1.8985107820000002	-0.30517578	1.4038086	1.5258789	-9.346606430000001	1.2106445288	-2.7586425720000003	-0.24414062	-0.7324219	0.24414062	-2.1305908540000003	11.850439300000001	1.6353271760000003	0.24414062	1.2207031	0.91552734	2.227490216	9.558349640000001	-2.55527356	-0.91552734	-3.2958984	-1.2817383	1539957797.482
-7.411010880000001	-4.350903354000001	-3.4213867800000006	-0.91552734	1.0986328	0.61035156	0.2990722644	-7.82133786	0.17944336060000002	0.061035156	1.0986328	-0.79345703	2.2645751800000005	10.565625	1.4247802520000001	-0.79345703	1.6479492	1.8310547	-8.73291034	1.3685547120000001	-2.1700683900000004	-0.24414062	-0.7324219	0.24414062	-2.337548822	9.90766574	1.062304712	-0.5493164	1.159668	1.6479492	2.6533691100000003	9.395654254	-2.001391574	0.061035156	-1.7089844	-2.6855469	1539957797.523
-7.909863220000001	-3.361572284	-3.484790036	-0.4272461	0	0.6713867	-0.3672607428	-7.844067392	1.05991214	0.061035156	1.0986328	-0.79345703	1.69633786	10.503417540000001	0.611303714	-1.3427734	0.6713867	1.953125	-8.34890126	0.6890625	-1.5180908540000002	0.18310547	-0.8544922	0	-2.3495117800000003	9.57629393	0.6842773560000001	-0.48828125	0.91552734	1.8310547	1.8662109620000003	9.131274460000002	-1.6520751800000002	-0.4272461	-1.7089844	-3.1738281	1539957797.563
-7.23276358	-3.3220947480000005	-2.62705072	-0.12207031	0.48828125	0.61035156	0.1268066394	-7.944555710000001	1.5360351440000002	0.5493164	-0.5493164	0.48828125	1.4415283540000001	9.96628444	0.27155761780000004	-1.4648438	-0.6713867	1.953125	-8.34890126	0.6890625	-1.5180908540000002	0.18310547	-0.9765625	-0.12207031	-2.0695800720000004	9.5104982	0.724951178	-0.24414062	0.18310547	1.5869141	1.8662109620000003	9.131274460000002	-1.6520751800000002	-0.4272461	-1.7089844	-3.1738281	1539957797.602
-7.09279802	-3.1737548920000003	-2.795727536	0	0.79345703	0.30517578	0.1268066394	-7.944555710000001	1.5360351440000002	0.5493164	-0.5493164	0.48828125	1.7346191100000001	8.66950679	0.42229003600000004	-0.91552734	-0.9765625	1.8310547	-8.299853240000001	0.6759033540000001	-0.6962402160000001	-0.12207031	-0.9765625	-0.30517578	-1.0479492212000001	8.662329074	0.9737792932	-0.12207031	-0.24414062	1.2817383	3.9034912140000007	8.52954074	-1.350610324	-0.61035156	-2.1362305	-2.9296875	1539957797.642
-7.594042932000001	-2.9249266200000004	-3.9932128600000003	-0.48828125	0.48828125	-0.36621094	1.1352783540000002	-7.30573732	1.5731201080000001	0.4272461	-0.18310547	0.36621094	2.292089856	8.119213760000001	0.679492212	-0.6713867	0	1.5258789	-8.793920926	0.571826178	-0.1495361322	-0.061035156	-0.91552734	-0.4272461	-0.15192871400000002	8.03547374	1.1580077880000001	-0.36621094	0.061035156	0.9765625	2.93569339	8.62763678	-1.1735596040000003	0.6713867	1.0986328	-2.9296875	1539957797.682
-7.4791992800000004	-3.12111821	-4.17026358	-0.18310547	-1.159668	-0.4272461	1.524072284	-7.300951980000001	0.9438721040000001	0.36621094	-0.5493164	-0.18310547	2.6126952880000003	8.596533246000002	0.6902587860000001	-0.48828125	0.7324219	1.0986328	-9.04992662	0.5227783246000001	0.2380615216	-0.5493164	-0.4272461	-0.48828125	0.41511232	8.531933606	1.0347900360000002	-0.79345703	0.5493164	0.6713867	1.6078125	9.121704074	-0.5239746106000001	0.6713867	1.0986328	-2.9296875	1539957797.722
-7.2136232	-3.417797824	-3.5972412140000003	-0.91552734	0.24414062	-0.5493164	1.524072284	-7.300951980000001	0.9438721040000001	0.36621094	-0.5493164	-0.18310547	2.5851807100000004	8.917138580000001	0.8062988220000001	-0.18310547	0.91552734	0.48828125	-9.15639676	0.4426269568000001	0.30625	-0.5493164	-0.4272461	-0.48828125	1.0240234620000002	9.317895468000001	1.1245117212000002	-0.8544922	0.5493164	0.24414062	1.137670926	9.096582068	-0.9390869110000001	0.48828125	0.24414062	-2.5024414	1539957797.762
-8.39316394	-3.59484874	-3.6690185700000004	-0.36621094	0.36621094	-0.061035156	1.6460937500000001	-7.611987320000001	0.5981445288	0.36621094	-0.5493164	-0.18310547	2.7526612400000006	8.66950679	1.0862304712000002	0.24414062	0.9765625	-0.36621094	-8.725732428	0.8816650360000001	0.27395019960000005	-0.9765625	-0.12207031	-0.5493164	1.258496106	9.3322509	1.0371826080000002	-0.4272461	0.6713867	-0.24414062	0.500048822	9.298754892	-1.276440396	0.24414062	-0.5493164	-2.2583008	1539957797.802
-8.8561277	-3.213232428	-4.282714856	-0.36621094	-2.6245117	0.4272461	2.3794189300000004	-7.4720217600000005	0.7309326080000002	-0.5493164	-0.91552734	-0.24414062	3.50393071	9.01403804	1.8243408540000001	0.36621094	2.2583008	-0.9765625	-9.04992662	1.0108642572	0.10288086060000001	-0.48828125	-0.5493164	-0.8544922	0.931909146	9.325073380000001	0.98334964	-0.24414062	1.0375977	-0.24414062	1.35419928	9.360961960000001	-0.9199462860000001	0.24414062	-0.5493164	-2.2583008	1539957797.842
-8.730517572	-3.15102536	-3.2096435700000003	-0.061035156	-0.8544922	0.61035156	2.3794189300000004	-7.4720217600000005	0.7309326080000002	-0.5493164	-0.91552734	-0.24414062	3.5972412140000003	9.945947480000001	2.112646466	0	3.112793	-1.159668	-9.557153060000001	0.7775878600000001	0.23327636780000002	-0.48828125	-0.5493164	-0.8544922	-0.0227294928	9.765307608	1.0072753600000002	-0.79345703	0.48828125	0	1.9583251800000003	9.338232428000001	-0.686669928	0	0.6713867	-1.953125	1539957797.882
-9.38488768	-3.60441893	-5.01245108	-1.7700195	0.5493164	0	2.588769568	-7.702905252000001	0.86850589	-0.6713867	-0.8544922	-0.18310547	2.9907226440000003	10.87546376	2.051635782	-0.24414062	1.8920898	-0.91552734	-12.43422824	-0.023925780760000005	0.1256103534	-0.24414062	-0.9765625	-1.0375977	-0.52995607	10.5919429	1.7298339660000002	-0.7324219	-0.36621094	0.18310547	2.192797824	9.953125	-0.9713867212000001	-0.48828125	0.36621094	-1.5869141	1539957797.922
-10.8886232	-6.0400634	-5.85942392	-2.4414062	1.8310547	0.4272461	2.588769568	-7.702905252000001	0.86850589	-0.6713867	-0.8544922	-0.18310547	2.4595702880000005	12.94982878	1.8662109620000003	-0.12207031	-0.24414062	-0.7324219	-14.71914038	-2.7072021760000005	0.45100097840000003	-0.61035156	0.7324219	-1.2207031	-0.04067382788	12.49523912	2.460766574	-0.79345703	-0.61035156	0	3.4369384000000003	10.721142180000001	-1.5683349640000002	-0.48828125	0.36621094	-1.5869141	1539957797.962
-10.67927266	-7.338037140000001	-4.1236084260000005	1.4648438	-2.1972656	1.3427734	2.8854492800000004	-11.231958360000002	0.3959716754	-0.6713867	-0.8544922	-0.18310547	2.269360324	13.842260880000001	2.007373004	0.12207031	-1.0375977	-1.0375977	-11.9604982	-1.3290771760000002	-0.8744873200000001	-0.61035156	0.7324219	-1.2207031	0.6232665740000001	14.135351440000003	3.2072509000000005	-0.48828125	-0.6713867	-0.8544922	5.458667032	12.382788040000001	0.0861328125	-2.380371	0.48828125	2.5634766	1539957798.002
-8.1323732	-6.94804712	-2.6306396760000004	0.5493164	-4.638672	0.61035156	4.398754892	-13.23095746	0.30625	-0.24414062	1.2207031	0.24414062	2.8627197480000004	11.452075180000001	2.6916503600000006	0.61035156	0.8544922	-0.9765625	-10.700806200000002	-0.132788089	-2.036083966	-1.3427734	-0.061035156	-0.9765625	-0.2081542932	11.88752446	3.59484874	-0.061035156	1.0375977	-0.8544922	5.884545926	11.6207518	1.33386232	-2.6245117	0.12207031	5.065918	1539957798.042
-7.9242187500000005	-4.013549820000001	-1.579101538	-0.6713867	3.479004	0.36621094	4.398754892	-13.23095746	0.30625	-0.24414062	1.2207031	0.24414062	2.3495117800000003	9.725830072	2.356689496	-0.36621094	2.2583008	-0.30517578	-9.7748777	-1.197485324	-1.7071045320000002	0.61035156	-0.5493164	0	-2.3710449280000003	8.65874002	3.1378662140000007	-1.2817383	1.4038086	0.48828125	2.178442392	12.51079074	-2.845971646	-2.6245117	0.12207031	5.065918	1539957798.082
-9.43273912	-3.847265576	-4.059008786	-1.0986328	3.3569336	-0.061035156	4.099682608	-10.97236322	0.723754892	-0.24414062	1.2207031	0.24414062	0.462963858	9.578686600000001	1.12211911	-1.7089844	-0.79345703	0.7324219	-9.56552716	-1.3709472839999999	-1.2884033540000002	0.61035156	-0.5493164	0	-3.818554712	7.92661142	3.2383545320000002	-0.30517578	0.24414062	0.79345703	0.907983426	13.03596196	-2.0121582460000003	-0.30517578	1.3427734	5.7373047	1539957798.122
-9.02839357	-4.44660643	-3.07805162	1.7089844	-6.591797	0.79345703	2.3531005400000002	-9.788037140000002	0.86850589	1.5258789	1.0375977	-2.0141602	-0.3517089856000001	9.938769960000002	0.5443115216000001	-1.953125	-4.4555664	0.9765625	-8.54628894	-1.297973642	-0.6711181610000001	0.18310547	-0.48828125	0.4272461	-3.172558606	8.91235324	2.733520468	0.36621094	-1.7089844	0.6713867	0.49645996400000003	11.97246106	-1.98464357	-0.18310547	0.4272461	5.79834	1539957798.162
-4.760034146000001	-3.152221646	-1.152026358	-0.48828125	-1.2817383	0.24414062	2.3531005400000002	-9.788037140000002	0.86850589	1.5258789	1.0375977	-2.0141602	0.6651367212000001	8.66472194	0.9630126800000001	-0.79345703	-4.333496	0.48828125	-7.829711960000001	-1.1855224640000002	-0.38400878600000005	0.36621094	-0.48828125	0.18310547	-1.1328857428	8.7795652	2.7311278960000003	0.30517578	-1.7700195	0.48828125	0.173461911	10.40771466	-0.8529540740000001	-0.18310547	0.4272461	5.79834	1539957798.202
-5.380908246000001	-2.6114991	-0.985742212	-1.159668	3.7841797	-0.18310547	1.9104736420000001	-8.085717752	0.7763915740000001	1.5869141	-0.7324219	-1.8920898	1.9032959260000002	7.510302520000001	1.3685547120000001	-0.30517578	-0.48828125	-0.061035156	-7.82492662	-1.0993896760000001	-0.14833984620000001	0.36621094	-0.48828125	0.18310547	0.1674804712	7.775878894000001	3.0325927520000002	0.24414062	-0.7324219	0.12207031	0.0992919928	8.82023912	0.417504892	0.61035156	2.5024414	4.211426	1539957798.242
-7.929003894000001	-2.9165527160000004	-1.859033246	0.24414062	-1.953125	0.061035156	2.60910643	-6.16926268	0.4761230432	1.0375977	-0.48828125	-1.8310547	1.4582763580000002	7.0856201080000005	1.599438498	-0.061035156	1.2817383	-0.30517578	-8.06657698	-1.5910644960000002	0.20097655760000002	0.36621094	-0.30517578	0.30517578	0.339746106	7.0856201080000005	2.87109375	-0.36621094	-0.48828125	0	-0.0980957068	7.27463408	0.11723633180000001	1.8310547	3.0517578	2.5024414	1539957798.282
-7.12390126	-2.205957068	-1.5527832460000002	0	-1.5258789	0.18310547	2.60910643	-6.16926268	0.4761230432	1.0375977	-0.48828125	-1.8310547	0.8972167932	7.418188400000001	1.580297824	0.24414062	0.30517578	-0.61035156	-8.35249002	-2.0528320680000003	0.571826178	-0.12207031	0.061035156	0.12207031	0.4330566394	7.251904254	2.9548339660000003	-0.12207031	-0.36621094	-0.36621094	-2.3889892180000003	6.6752929320000005	-1.8817626800000002	1.8310547	3.0517578	2.5024414	1539957798.322
-7.032983426	-1.58747554	-1.51928714	-0.9765625	2.0141602	0.061035156	2.6497802520000002	-6.305639480000001	-0.052636719240000004	0.9765625	0.36621094	-1.4648438	1.3613769960000002	8.08930661	1.738207968	0.61035156	-0.36621094	-0.79345703	-8.14433606	-2.1138427520000005	0.839794928	-0.12207031	0.061035156	0.12207031	0.49167482	8.023510880000002	3.1354737400000006	0.36621094	-0.48828125	-0.7324219	-4.012353534	5.9288086060000005	-1.129296875	2.746582	-2.0141602	0.48828125	1539957798.362
-8.120410340000001	-2.0671875	-2.568432608	-1.6479492	2.6855469	-0.24414062	2.4727295320000002	-7.5880616000000005	-0.540722644	1.159668	-0.36621094	-0.24414062	2.5409179320000006	8.43981929	2.471533246	1.0986328	0.9765625	-0.8544922	-7.93857428	-1.9989990020000004	0.534741214	-0.5493164	0	0.18310547	0.5323486420000001	8.463745108000001	3.3328614200000004	0.61035156	-0.8544922	-0.7324219	-1.4415283540000001	7.3212889400000005	-0.17944336060000002	2.2583008	-3.7841797	-0.7324219	1539957798.402
-10.272534440000001	-2.34113768	-1.4606689300000002	1.2817383	-0.6713867	1.5869141	2.65576178	-7.94335962	-0.570629892	1.159668	-0.79345703	-0.12207031	3.1893066100000005	8.08811052	3.027807608	1.159668	2.380371	-0.6713867	-8.51159694	-1.5432128600000001	0.2918945288	-0.61035156	-0.36621094	0.48828125	0.5144042932	8.067773560000001	3.2323730040000007	0.5493164	-1.2817383	-0.36621094	7.58447284	8.101269568000001	0.31701660340000004	2.2583008	-3.7841797	-0.7324219	1539957798.442
-10.558447480000002	-3.226391574	-4.793530252	-2.5024414	1.159668	0.48828125	2.66174321	-8.323779254	-0.659155252	0.91552734	-1.159668	-0.061035156	3.1869139400000006	7.8943116	3.1641846040000003	0.9765625	1.5869141	-0.061035156	-9.521264480000001	-0.534741214	0.050244139400000006	-0.9765625	-0.24414062	0.79345703	0.5646484424	7.464843750000001	3.124707068	0.91552734	-0.7324219	0	15.514673020000002	8.686254892000001	-1.378125	0.30517578	0.36621094	1.3427734	1539957798.482
-13.979834260000002	-8.2520018	-7.97446286	0	-1.6479492	-0.7324219	2.54689946	-9.94953624	-0.8457763580000002	0.36621094	-1.4038086	0.61035156	3.4656494600000003	9.89929164	3.262280252	0.7324219	0.4272461	0.61035156	-15.156982820000001	0.15073241820000002	0.6735107428000001	-0.4272461	-1.7700195	1.6479492	0.050244139400000006	8.76042482	2.67370607	1.2207031	-0.4272461	0.61035156	4.011157248000001	9.57629393	-3.2275878600000003	-1.6479492	1.4648438	-2.380371	1539957798.522
-8.01274411	-6.8451657400000006	-1.933203076	0.9765625	-2.0751953	1.159668	2.680883786	-11.940161240000002	-0.4486083966	-0.061035156	-0.8544922	1.8920898	3.5314452880000005	13.928393080000001	2.757446286	-0.061035156	-0.61035156	0.6713867	-12.838574280000001	1.2704589660000003	-0.27873535340000005	-0.4272461	-0.91552734	1.5869141	-0.1064697284	12.38996556	0.9115722840000001	0.8544922	-0.5493164	0.8544922	9.765307608	13.380492720000001	2.978759784	-1.6479492	1.4648438	-2.380371	1539957798.562
-7.534228240000001	-4.385595746	-3.9776612400000007	-1.2207031	1.953125	-0.61035156	3.10676268	-10.90776358	0.5467041034000001	-0.8544922	1.5258789	2.8076172	3.58049321	14.794507280000001	1.5982422120000002	-0.8544922	-1.5869141	0.61035156	-11.386278960000002	1.51928714	-1.662841754	0.12207031	0.91552734	0.6713867	0.38400878600000005	14.72751448	0.925927716	1.5258789	1.4038086	0	-4.10207518	10.43164038	-0.687866214	1.8920898	1.5258789	2.8076172	1539957798.602
-9.7318116	-5.5639402	-5.91086412	0.79345703	-0.61035156	-0.24414062	3.24433606	-9.173144568	2.0911132200000004	-1.8920898	4.8828125	2.5024414	4.334155252	13.089795320000002	1.0347900360000002	-0.48828125	0.6713867	1.4648438	-12.293066100000003	1.3266846040000002	-0.974975589	-0.7324219	-0.36621094	1.0986328	-0.6902587860000001	13.49892572	1.5085204680000002	0.7324219	2.5634766	0.30517578	-0.8637207068000001	9.547582968	-4.127197284	-1.5258789	-1.0986328	-0.18310547	1539957798.642
-8.606103240000001	-4.354492212	-4.986132788000001	-1.3427734	-0.61035156	-0.18310547	1.9296142180000002	-9.669604532000001	2.229882788	-0.7324219	5.065918	0.8544922	3.48598642	12.825414840000002	0.5790038940000001	-0.12207031	2.4414062	2.0751953	-10.935278060000002	0.907983426	-0.7381103240000001	0	0.48828125	-0.36621094	-1.5767089660000002	12.589746400000001	1.18671875	-0.79345703	2.1362305	1.159668	2.874682608	10.56921376	-2.414111322	0.9765625	-3.0517578	-1.3427734	1539957798.682
-8.011548020000001	-4.225292932	-3.037377896	-0.12207031	0.79345703	-0.24414062	0.05861816394	-10.27851538	1.715478534	-0.7324219	5.065918	0.8544922	2.026513678	12.290673920000001	0.1866210962	-0.36621094	1.3427734	1.7700195	-9.939965560000001	0.9594238220000001	-0.65676268	-0.48828125	0.30517578	-0.30517578	-1.4116211060000001	12.239233720000001	0.846972644	-0.61035156	1.5258789	0.7324219	0.9713867212000001	10.091894960000001	-2.3889892180000003	0.30517578	0.4272461	-3.3569336	1539957798.722
-7.647875900000001	-3.452490216	-3.2957762600000002	0.5493164	0.24414062	-0.5493164	0.05861816394	-10.27851538	1.715478534	0.48828125	-0.24414062	-0.18310547	1.6999267180000002	10.251000900000001	0.3002685504	-0.12207031	-0.24414062	1.5258789	-9.28798822	0.8972167932	-0.5455078076000001	-0.61035156	0.24414062	-0.061035156	-1.18671875	10.66252446	0.7775878600000001	-0.12207031	0.91552734	0.18310547	1.6484863220000001	10.0380616	-1.3972655760000001	0.36621094	0	-3.112793	1539957798.762
-7.48278804	-2.8064941100000005	-3.6845702880000006	0.24414062	-0.4272461	-0.61035156	0.30385742800000004	-9.230566394	1.757348642	0.48828125	-0.24414062	-0.18310547	2.031298822	8.8214357	0.46655273560000005	0.061035156	-0.6713867	1.4038086	-8.2938723	1.070678714	-0.5514892572000001	-0.6713867	0.4272461	-0.48828125	-0.9821533540000001	8.96259784	0.9797607428000001	-0.4272461	0.8544922	0	2.127001996	9.61936052	-1.141259784	0.36621094	0	-3.112793	1539957798.802
-6.36186502	-2.64140625	-3.48598642	-0.12207031	-0.7324219	-0.79345703	1.756152356	-7.645483426000001	1.872192392	0.4272461	-4.333496	-0.61035156	2.24423822	8.14313948	0.5778076080000001	-0.061035156	0.061035156	1.2207031	-7.7687010800000005	1.1017822480000001	-0.5586669928	-0.5493164	0.4272461	-0.4272461	-0.69504393	8.049829074	0.9725830072	-0.5493164	0.7324219	0.061035156	2.45	8.911157248	-0.876879892	-0.061035156	-0.5493164	-3.2348633	1539957798.842
-6.859521760000001	-3.3053466460000003	-2.709594748	0	1.3427734	-0.48828125	2.209545926	-6.13098143	1.2082519568	-0.61035156	-0.7324219	-0.4272461	2.0887207460000004	7.717260880000001	0.5969482428	-0.18310547	0.6713867	0.6713867	-7.58447284	1.27524411	-0.6663330072	-0.36621094	0.48828125	-0.48828125	-0.6842773560000001	7.66342752	0.9402832068000001	-0.48828125	0.8544922	-0.18310547	3.10676268	8.34890126	-0.4868896466	-0.061035156	-0.30517578	-3.2348633	1539957798.882
-8.157495108	-3.122314496	-3.599633786	0.61035156	-1.2207031	0.4272461	2.209545926	-6.13098143	1.2082519568	-0.4272461	0.5493164	-0.061035156	1.9224365020000003	8.104858426	0.6627441100000001	-0.12207031	0.4272461	-0.061035156	-7.387085160000001	1.753759784	-0.43664550720000006	-0.4272461	0.48828125	-0.5493164	-0.619677716	8.0139402	0.7464843750000001	-0.5493164	0.6713867	-0.061035156	3.2060547120000003	8.391967752000001	-0.461767572	0.12207031	0.061035156	-2.6855469	1539957798.922
-7.950537140000001	-2.454785144	-4.1606933900000005	0.18310547	-2.380371	0.5493164	1.8195557100000002	-6.0568116000000005	0.9331054712000001	-0.5493164	-0.48828125	0.24414062	2.39138179	9.232959260000001	0.949853534	-0.30517578	1.0375977	-0.7324219	-8.34650908	0.9989013580000001	-0.1112548822	0.24414062	-0.12207031	-0.7324219	-1.07785643	8.87407248	0.7572509980000001	-0.6713867	0.48828125	0.061035156	3.98125	8.138354532000001	-0.37802735600000004	0.12207031	0.61035156	-2.380371	1539957798.962
-7.759130890000001	-2.9990966460000004	-3.475219748	-0.24414062	-0.91552734	0.5493164	2.83640126	-7.531836060000001	1.1580077880000001	-0.6713867	-0.5493164	0.24414062	2.356689496	9.844262680000002	1.0455566100000002	-0.61035156	1.0986328	-1.0375977	-9.911254500000002	0.113647464	-0.38400878600000005	0.48828125	-0.4272461	-0.8544922	-1.3386474640000001	9.532031250000001	1.08383786	-0.91552734	-0.6713867	0.061035156	3.3472167540000006	8.22089856	-0.23686523560000003	-0.36621094	0.48828125	-1.0986328	1539957799.002
-8.16826178	-4.31979982	-4.385595746	-1.8310547	-0.7324219	-0.4272461	2.9321045320000003	-8.719750900000001	0.758447284	-0.8544922	-0.61035156	0.061035156	1.8757812500000002	10.495044420000001	1.0347900360000002	-0.4272461	-0.4272461	-1.3427734	-11.375512680000002	-0.46774902160000004	-0.379223642	0.48828125	-0.48828125	-1.2207031	-0.49406739200000005	10.323974640000001	1.667626996	-0.9765625	-1.0986328	-0.36621094	3.063696286	8.81784694	-0.5586669928	-0.36621094	0.48828125	-1.0986328	1539957799.042
-9.28798822	-6.224292032	-3.0134521760000004	0.061035156	-1.5258789	0.24414062	2.975170926	-10.705590560000001	0.33615722840000006	-0.61035156	-0.79345703	0	1.9858398560000001	11.40661592	1.1328857428	-0.30517578	-1.0375977	-1.8920898	-12.16865216	-1.6915527160000003	-0.8948242212000002	0.48828125	-0.30517578	-1.2817383	-0.01674804712	11.2044429	2.3710449280000003	-0.48828125	-0.8544922	-0.9765625	5.31152356	8.827417032000001	-0.4474121106000001	-0.7324219	-0.36621094	-0.5493164	1539957799.082
-9.38847644	-6.8487548920000005	-1.4774170320000002	0.79345703	1.0375977	0.61035156	3.029003894	-11.6973143	-0.2895019568	-0.30517578	-0.8544922	-0.12207031	2.4404297120000003	11.003466460000002	1.3195067900000002	0	-0.36621094	-2.1972656	-12.0286866	-1.7489746400000001	-1.3924804320000002	0.18310547	0.79345703	-1.159668	-0.03828125	11.051317899999999	3.129492212	-0.061035156	-0.18310547	-1.3427734	7.35598143	10.757030760000001	2.094702176	-0.4272461	0.24414062	4.5776367	1539957799.122
-9.96389128	-4.95742212	-2.64738768	0.61035156	0	-0.36621094	2.983544928	-11.83727986	-0.617285144	-0.48828125	-0.24414062	-0.4272461	2.6904540740000003	10.71396466	1.55158696	0.4272461	0.48828125	-1.7700195	-11.09558058	-1.5360351440000002	-1.717871106	-0.24414062	0.91552734	-0.7324219	-0.6735107428000001	10.390966460000001	4.01713858	0.12207031	0.61035156	-1.2817383	3.420190396	14.912939300000001	-0.42707518000000005	-0.4272461	0.24414062	4.5776367	1539957799.162
-10.320385880000002	-4.240844748000001	-2.93808606	0.18310547	0.18310547	-0.79345703	2.9117675720000005	-11.556152160000002	-0.5969482428	-0.5493164	1.0986328	-0.61035156	2.400952176	10.78334964	1.909277356	0.36621094	0.91552734	-0.8544922	-10.5991214	-1.9212402160000002	-1.74299321	0.061035156	1.159668	-0.061035156	-2.04924321	9.920825180000001	3.7790771760000004	-0.4272461	0.6713867	-0.79345703	-0.6747070288	13.41757788	-1.9798584260000003	-1.953125	0.48828125	4.4555664	1539957799.202
-9.484179712000001	-4.544702176	-2.3578857820000003	0.5493164	-1.2207031	-0.6713867	2.271752896	-10.536913940000002	-0.693847644	-0.5493164	1.0986328	-0.61035156	1.4427246400000002	10.401733720000001	1.6114013580000002	-0.12207031	-0.48828125	-0.18310547	-10.145727340000002	-1.6305420320000001	-1.46665036	0.18310547	0.9765625	0.12207031	-2.749072284	9.480590560000001	3.5290527160000003	-0.24414062	-0.18310547	-0.7324219	0.172265625	12.133960159999999	-1.3290771760000002	-0.4272461	-0.18310547	4.272461	1539957799.242
-7.574902160000001	-4.66672374	-1.5683349640000002	0.18310547	-0.30517578	-0.7324219	1.6891601440000001	-9.712670926000001	-0.8421875000000001	-0.4272461	1.2817383	-0.6713867	1.100585962	9.9866214	1.335058606	-0.30517578	-2.0141602	-0.12207031	-9.31669928	-1.65805661	-1.6125976440000003	0.12207031	1.0986328	0.24414062	-2.165283246	9.33942842	3.1127441100000004	0.12207031	-0.7324219	-0.79345703	1.792041034	10.339526260000001	-0.4904785144	-0.4272461	-0.18310547	4.272461	1539957799.282
-7.169360520000001	-4.459765576	-1.3673584260000002	0.061035156	0.6713867	-0.8544922	1.6437011780000002	-8.752050720000002	-0.734521466	-0.12207031	-0.12207031	-0.30517578	1.5121094240000001	9.14682608	1.51928714	0	-1.7700195	-0.24414062	-8.839379892	-1.6891601440000001	-1.733422824	0.18310547	1.0375977	0.30517578	-1.3422363220000002	9.011645468000001	3.1378662140000007	0.4272461	-0.48828125	-0.8544922	1.1053711060000002	8.328564300000002	-0.41511232	-0.36621094	0.12207031	2.8076172	1539957799.322
-7.9158447480000005	-4.4705322480000005	-1.102978534	0.6713867	-0.18310547	-0.48828125	1.757348642	-7.883544928000001	-0.6806884980000001	-0.24414062	-0.12207031	0.061035156	1.9547363220000002	8.475707968	1.6592528960000001	0.36621094	-0.48828125	-0.18310547	-8.792724640000001	-1.451098642	-1.818359424	0.061035156	0.9765625	0.36621094	-1.0515380890000001	8.31660144	3.1175292540000004	0.61035156	0.061035156	-0.8544922	0.7967285340000001	8.145532248	-0.3995605432	2.0141602	2.6855469	0.30517578	1539957799.362
-7.621557608000001	-3.543408246	-1.2513183900000002	0.79345703	0.30517578	-0.12207031	1.7657226440000002	-7.625146760000001	-0.838598642	-0.18310547	-0.24414062	0.30517578	1.8410888580000002	8.58696286	1.588671924	0.48828125	-0.30517578	0	-8.792724640000001	-1.451098642	-1.818359424	0.12207031	0.9765625	0.48828125	-1.259692392	8.14433606	3.06848143	0.4272461	0.36621094	-0.6713867	0.7967285340000001	8.145532248	-0.3995605432	2.0141602	2.6855469	0.30517578	1539957799.402
-7.844067392	-3.2180175720000004	-1.867407248	0.24414062	0.6713867	-0.48828125	1.905688498	-8.067773560000001	-0.840991214	-0.12207031	-0.12207031	0.7324219	1.8805663940000001	9.23774411	1.60183107	0.5493164	-0.24414062	0.18310547	-8.704199280000001	-2.0289062500000004	-1.8650146760000001	0.061035156	0.8544922	0.48828125	-1.5456054320000001	8.674292032	3.202465854	0.79345703	0.48828125	-0.61035156	-1.6999267180000002	7.743579074	-0.12202148560000001	1.159668	-0.30517578	-0.30517578	1539957799.442
-8.03786592	-3.813769568	-2.1760498200000002	-0.61035156	1.4038086	-0.79345703	1.905688498	-8.067773560000001	-0.840991214	-0.12207031	-0.12207031	0.7324219	2.068383786	9.439917032	1.867407248	0.79345703	0.24414062	0.36621094	-8.92551268	-2.0743652160000003	-2.1066650360000003	-0.24414062	0.7324219	0.5493164	-1.6712158540000002	9.0427491	3.1474366000000003	0.91552734	0.18310547	-0.48828125	2.237060504	9.145629892	0.22131347840000004	0.6713867	-3.540039	-1.4648438	1539957799.482
-8.54270018	-4.3520996400000005	-2.13776857	-0.061035156	0.91552734	-0.24414062	2.19638678	-8.87766124	-0.8218505890000001	0.18310547	0	1.0986328	2.063598642	9.262865920000001	2.0193359620000004	0.8544922	0.36621094	0.5493164	-8.92551268	-2.0743652160000003	-2.1066650360000003	-0.36621094	0.5493164	0.61035156	-1.485791034	8.89680162	3.0804442900000004	0.8544922	0.24414062	-0.4272461	2.237060504	9.145629892	0.22131347840000004	0.6713867	-3.540039	-1.4648438	1539957799.522
-8.959009080000001	-4.477709964000001	-2.2980712860000003	0.18310547	0	-0.30517578	2.56245108	-9.19348143	-0.8720947480000001	0.36621094	-0.48828125	0.91552734	2.058813498	9.410009980000002	1.9559326080000001	0.79345703	0.18310547	0.7324219	-9.455468750000001	-1.138867212	-2.08513179	-0.48828125	0.48828125	0.79345703	-1.4702392180000001	8.87766124	2.7969239200000002	0.8544922	0.6713867	-0.30517578	7.025805710000001	9.232959260000001	-1.293188498	0.8544922	-1.7700195	-0.9765625	1539957799.562
-8.47211911	-4.24682608	-2.710791034	-1.2207031	0.7324219	-0.8544922	2.89382338	-9.482983426	-0.49885253600000007	0.36621094	-0.30517578	0.24414062	2.168872104	9.759326080000001	1.6891601440000001	0.7324219	0.18310547	0.7324219	-9.406420926000001	-1.2261962860000002	-2.183227536	-0.48828125	0.4272461	1.0986328	-1.7621337860000001	9.18391124	2.4081298920000003	0.91552734	0.61035156	0	3.5960449280000004	9.406420926000001	-0.037084961060000005	-1.8310547	0.79345703	-2.5024414	1539957799.602
-8.366845746000001	-4.6427978240000005	-2.2215087860000002	0.12207031	0.18310547	-0.5493164	2.728735324	-9.000878894000001	-0.193798822	0.48828125	0.061035156	0.12207031	2.366259784	9.850244600000002	1.3470214660000002	0.8544922	0.30517578	0.79345703	-9.100170926	-0.5490966754000001	-2.3758300720000003	-0.61035156	0.36621094	0.9765625	-1.6078125	9.55117212	2.20236821	0.91552734	0.48828125	0	6.05561502	9.998584260000001	0.09450683900000001	-1.8310547	0.79345703	-2.5024414	1539957799.642
-6.8762695680000006	-4.756445288	-2.787353534	-0.4272461	0.79345703	-1.0375977	2.445214856	-8.024707068	-0.16987304320000002	0.7324219	-0.24414062	-0.36621094	2.524169928	9.57150908	1.0670898560000002	1.0375977	0.5493164	0.91552734	-9.278417932000002	0.3612792932	-2.7000244600000003	-1.0375977	0.6713867	0.91552734	-1.400854532	9.374121106	1.8697998200000001	0.7324219	0.91552734	-0.18310547	3.9070800720000003	8.90876448	-0.9187500000000001	0.18310547	0.4272461	-1.0986328	1539957799.682
-8.292675720000002	-5.7505616	-4.6990235600000005	-0.5493164	0.91552734	-1.2817383	2.237060504	-7.741186600000001	-0.2512207068	0.79345703	-0.24414062	-0.7324219	2.5433105040000004	9.852636780000001	0.593359375	0.9765625	0.6713867	0.91552734	-10.227075180000002	1.35419928	-2.7418945679999998	-1.2207031	0.5493164	0.8544922	-1.534838858	9.402832068	1.18671875	0.36621094	1.5258789	-0.18310547	3.71926268	9.527246106	-0.27275390380000003	0.061035156	1.7700195	-0.8544922	1539957799.722
-8.508007788	-6.215917932000001	-4.959814300000001	-0.6713867	-0.9765625	-0.91552734	1.9894287140000002	-9.05351538	-0.461767572	0.7324219	-0.061035156	-0.79345703	2.6880616	11.11591754	0.22490234620000002	0.91552734	0.9765625	0.4272461	-10.619458360000001	2.146142572	-2.598339856	-1.4038086	0.8544922	0.6713867	-1.9607177520000003	10.4388179	0.26677246400000004	0.24414062	1.8920898	-0.12207031	2.403344748	10.004565200000002	-0.49167482	0.061035156	1.7700195	-0.8544922	1539957799.762
-8.17304712	-5.370141574000001	-3.951342752	-0.7324219	-0.36621094	-0.79345703	1.93439946	-10.242626800000002	-0.050244139400000006	0.30517578	-0.12207031	-0.5493164	2.75983876	11.9700679	-0.25480957460000003	0.5493164	0.91552734	-0.24414062	-10.536913940000002	1.7812744600000001	-2.6222655759999998	-0.79345703	0.79345703	0.5493164	-2.5229737400000003	11.473608720000001	-0.5120117212	0.30517578	1.3427734	-0.12207031	1.600634784	9.8514402	-1.9966064300000002	0.12207031	0.36621094	-0.48828125	1539957799.802
-7.881152160000001	-4.9167482	-4.024316394	-0.24414062	0.24414062	-1.0986328	2.0061767180000003	-9.80957068	0.770410144	-0.61035156	0.36621094	-0.24414062	2.8399902160000003	11.43772014	-0.643603534	0.48828125	0	-0.4272461	-9.864599640000002	1.650878894	-2.6976317900000004	-0.6713867	0.8544922	0.4272461	-2.668920926	11.44609424	-0.1806396466	0.6713867	0.6713867	-0.4272461	1.9511474640000002	9.85502896	-2.11743161	0.36621094	0.18310547	-1.0986328	1539957799.842
-6.993505890000001	-5.030395468	-3.87238768	-0.061035156	0.5493164	-1.0375977	2.122216754	-8.808276260000001	1.2106445288	-1.0375977	1.2817383	0	3.22160643	10.608691100000001	-0.641210962	0.79345703	0	-0.12207031	-8.8561277	1.8566405760000002	-2.85314946	-0.7324219	0.9765625	0.18310547	-2.359082068	10.7606205	0.3911865216	0.5493164	0.7324219	-0.79345703	2.0301025360000002	9.73540036	-1.650878894	0.36621094	0.18310547	-1.0986328	1539957799.882
-7.17294928	-5.468237320000001	-3.8628173920000006	-0.061035156	-0.18310547	-0.8544922	1.89013678	-7.957714660000001	1.3015625000000002	-0.91552734	1.3427734	0.12207031	3.343627896	9.89809604	-0.34094239200000004	0.9765625	0.7324219	0.061035156	-8.37163089	2.168872104	-3.093603534	-0.6713867	0.79345703	0.12207031	-2.400952176	9.863403060000001	0.4091308606000001	0.061035156	0.7324219	-0.79345703	2.295678714	9.377710160000001	-1.526464856	0.4272461	0.4272461	-1.5258789	1539957799.922
-7.59284694	-5.8319094400000004	-3.5601562500000004	0.061035156	-0.61035156	-0.36621094	1.53125	-7.449292032000001	1.081445288	-0.7324219	0.30517578	0.12207031	2.981152356	9.46623552	-0.23208007200000003	0.7324219	0.79345703	0.12207031	-8.37163089	2.168872104	-3.093603534	-0.5493164	0.6713867	0.12207031	-2.5875733800000003	9.122900360000001	-0.025122070680000004	-0.24414062	0.6713867	-0.6713867	2.8818603240000003	9.192285340000002	-1.332666034	-0.061035156	-0.24414062	-1.0375977	1539957799.962
-7.8775634000000005	-5.806787140000001	-3.2814209260000005	0.91552734	-0.7324219	0.061035156	1.7621337860000001	-7.48398462	0.876879892	-0.7324219	-0.4272461	0.12207031	2.7454834260000003	9.77128894	-0.1686767572	0.24414062	0.36621094	-0.061035156	-8.432641574	2.442822284	-3.289794928	-0.12207031	0.5493164	-0.12207031	-2.7825683900000002	9.14204074	-0.3947753894	-0.30517578	0.48828125	-0.36621094	2.8818603240000003	9.192285340000002	-1.332666034	-0.061035156	-0.24414062	-1.0375977	1539957800.002
-7.30573732	-5.260082968000001	-3.6821777160000004	1.2207031	-0.8544922	0.12207031	2.2215087860000002	-7.939770468000001	0.723754892	-0.79345703	-0.24414062	0.24414062	2.7299316100000004	10.62304712	-0.132788089	-0.18310547	0.061035156	-0.30517578	-8.432641574	2.442822284	-3.289794928	-0.12207031	0.5493164	-0.12207031	-3.21921376	9.80478534	-0.42827148560000006	-0.30517578	0.30517578	-0.18310547	3.3460204680000003	8.9745607	-0.7524658540000001	-0.30517578	0	-0.7324219	1539957800.042
-7.604809800000001	-5.573510880000001	-3.8089844240000006	0.6713867	-1.4648438	-0.24414062	2.7143798920000006	-8.152710160000002	0.5658447284000001	-0.79345703	-0.24414062	0.24414062	2.6031250000000004	10.87546376	-0.30385742800000004	-0.30517578	-0.61035156	-0.30517578	-8.432641574	2.442822284	-3.289794928	-0.12207031	0.5493164	-0.12207031	-3.216821286	10.28330072	0.0418701178	-0.24414062	-0.4272461	-0.12207031	3.55058606	9.0176268	-1.1651855432	0.061035156	0.5493164	-0.24414062	1539957800.082
-7.878759980000001	-5.7098876800000005	-3.4393310700000006	0.24414062	-0.6713867	-0.4272461	2.834008786	-8.6599366	0.23327636780000002	-0.5493164	0.18310547	0	2.7729980040000006	10.863500900000002	-0.19619140380000002	-0.061035156	-0.5493164	-0.30517578	-10.112231920000001	1.052734375	-3.1055663940000002	0.48828125	0.61035156	-0.7324219	-2.4117187500000004	10.68884236	0.6818847840000001	-0.4272461	-0.8544922	-0.4272461	3.55058606	9.0176268	-1.1651855432	0.061035156	0.5493164	-0.24414062	1539957800.122
-7.35478534	-6.476709260000001	-3.1199219240000007	0.61035156	-0.8544922	-0.36621094	3.0995849640000004	-9.132470746000001	0.01794433606	-0.5493164	0.18310547	0	2.9416748200000002	10.57878444	0.2607910144	0	0.5493164	-0.48828125	-9.749755890000001	0.7488769568000001	-3.216821286	0.18310547	0.91552734	-0.9765625	-1.5456054320000001	10.65175818	1.24294429	-0.4272461	0	-0.91552734	2.112646466	9.816748200000001	-1.1328857428	-0.24414062	0.9765625	-0.12207031	1539957800.162
-7.1191159200000005	-7.316503894	-2.0061767180000003	0.6713867	0.061035156	0.18310547	3.21203624	-8.705395468	0.0346923822	-0.18310547	0.061035156	-0.4272461	3.1534179320000004	9.766503894000001	0.8146728240000001	-0.48828125	1.5258789	-0.61035156	-9.055908246000001	1.168774411	-3.40942392	0.48828125	0.91552734	-0.79345703	-1.8075927520000004	9.637304712	1.1986816100000002	-0.61035156	0.91552734	-0.79345703	2.8734864200000003	9.686352340000001	-0.5120117212	0.12207031	-1.0375977	0.5493164	1539957800.202
-7.43972194	-5.993408246	-1.528857428	1.0986328	-1.7700195	0.48828125	3.311328076	-8.285498200000001	0.10527343750000001	-0.18310547	0.061035156	-0.4272461	2.8734864200000003	9.2042482	1.153222644	-1.0986328	1.0375977	-0.36621094	-9.0176268	0.734521466	-3.476416034	0.9765625	0.91552734	-0.61035156	-2.300463858	8.76521016	1.000097644	-0.91552734	0.6713867	-0.24414062	2.8734864200000003	9.686352340000001	-0.5120117212	0.12207031	-1.0375977	0.5493164	1539957800.242
-7.200463760000001	-4.556665036	-0.9127685700000001	1.2207031	1.4038086	-0.24414062	3.24433606	-8.085717752	-0.1435546875	-0.4272461	-0.061035156	-0.6713867	2.7538574280000003	8.83698732	1.0491455072	-1.3427734	-0.5493164	0.12207031	-9.63491214	-1.7250488220000002	-3.877172824	1.0375977	1.4038086	-0.61035156	-2.3172119600000003	8.41828624	1.6999267180000002	-0.8544922	0.4272461	-0.061035156	3.696533246	9.669604532000001	-0.8708984620000001	0.91552734	0.7324219	1.7089844	1539957800.282
-7.812963760000001	-4.410717752	-1.8351074280000002	1.4038086	-0.24414062	-0.9765625	3.4704346040000003	-8.135961960000001	-0.39836425720000007	-0.12207031	0.79345703	-0.18310547	3.10317392	8.85493161	0.8206542932	-1.159668	-1.6479492	0.6713867	-9.63491214	-1.7250488220000002	-3.877172824	0.48828125	1.7089844	-0.48828125	-2.0576172120000003	8.589355432000001	2.7012207459999997	-0.12207031	0.7324219	0	1.252514676	10.14333516	-2.359082068	0.18310547	2.1362305	1.2817383	1539957800.322
-6.06159694	-3.3292724640000007	-1.4630615020000002	0.24414062	-1.4038086	-1.2817383	3.5541748200000005	-8.51040036	-0.22131347840000004	-0.061035156	1.7700195	0.5493164	3.5087158540000005	9.04753444	1.0946044928	-0.18310547	-1.3427734	0.9765625	-9.463842752000001	-1.8973144960000001	-3.78984375	0	1.8310547	-0.30517578	-1.911669928	8.8561277	2.895019568	0.24414062	1.7700195	-0.061035156	1.252514676	10.14333516	-2.359082068	0.18310547	2.1362305	1.2817383	1539957800.362
-4.5159912140000005	-3.6929442900000002	-1.564746106	-2.5634766	3.479004	-1.953125	3.4142089660000003	-8.610888580000001	-0.14714355040000002	0.12207031	1.5869141	0.7324219	3.3005616	8.54628894	0.660351538	0.4272461	-0.36621094	1.5258789	-7.314111420000001	-2.8986084260000005	-4.518383786	-0.24414062	1.7089844	-0.12207031	-1.9810547120000002	8.481689300000001	2.421289038	-0.061035156	1.8310547	-0.24414062	-2.04086911	7.30454074	-1.375732428	-0.061035156	0.30517578	0.12207031	1539957800.402
-8.9494384	-8.24003894	-2.81726088	0.30517578	1.4648438	-2.1972656	3.29816893	-8.52595198	-0.015551758180000002	0.48828125	1.4038086	0.4272461	2.78496106	7.4600586060000005	0.17944336060000002	0.48828125	-0.4272461	1.7700195	-7.314111420000001	-2.8986084260000005	-4.518383786	-0.9765625	1.4038086	0	-1.7848632200000003	7.2411376800000005	2.2250976440000003	-0.061035156	1.7700195	-0.48828125	1.076660144	8.35249002	-1.0491455072	0.6713867	-1.8920898	-0.30517578	1539957800.442
-7.7076902	-7.2052491000000005	-1.963110324	0.79345703	-4.1503906	-1.4648438	2.7299316100000004	-8.74606929	-0.34812010800000004	0.48828125	1.4038086	0.4272461	2.359082068	7.585668930000001	0.1806396466	0.79345703	-0.79345703	1.2207031	-8.571411240000002	1.1771484620000001	-4.645190396	-2.1972656	2.1972656	0.48828125	-1.9296142180000002	6.846362320000001	1.5575683900000001	0.79345703	2.8686523	-0.5493164	4.8150634000000005	11.1350589	-1.1424560700000002	0.6713867	-1.8920898	-0.30517578	1539957800.482
-6.212329074	-6.621460160000001	-2.4356445680000003	-0.30517578	2.1972656	-1.7700195	2.2478271760000004	-9.00805661	-0.308642572	1.0986328	0.61035156	0.061035156	2.4523925720000004	8.86330571	-0.1459472644	0.48828125	-1.2817383	0.24414062	-7.82253444	0.9115722840000001	-5.05910643	-1.4038086	2.6855469	0.91552734	-2.4811035340000003	8.274731430000001	0.001196289038	1.159668	2.746582	-0.12207031	4.64399411	9.74736322	-0.4521972644	-1.2207031	-2.6855469	0.061035156	1539957800.522
-7.73759784	-6.543701080000001	-2.548095746	-0.48828125	-1.7089844	-1.8920898	1.795629892	-8.67788089	-0.3804199280000001	0.8544922	-0.7324219	0	2.7969239200000002	9.669604532000001	-0.062207030760000004	-0.24414062	-2.2583008	-0.24414062	-7.82253444	0.9115722840000001	-5.05910643	-0.6713867	2.5024414	0.8544922	-3.104370108	9.01882338	-0.6974365020000001	1.3427734	1.953125	0	2.5253662140000004	9.026000900000001	-1.7489746400000001	-1.3427734	1.8920898	-0.30517578	1539957800.562
-6.48388678	-8.078539840000001	-2.287304712	0.61035156	-1.4038086	-1.7089844	1.6078125	-8.000781250000001	-0.32060547120000005	0.24414062	-1.5869141	0.18310547	2.739501996	10.01772464	-0.014355469240000002	-0.91552734	-4.4555664	-0.18310547	-7.8548342600000005	1.356591754	-5.853442392	-1.0375977	2.8686523	0.61035156	-3.5182862400000006	9.036767572	-0.270361322	1.2817383	2.1972656	-0.4272461	2.086328076	9.650463760000001	-0.500048822	0.6713867	0.61035156	-0.24414062	1539957800.602
-6.19558107	-7.26865216	-1.561157248	0.18310547	-1.2207031	-1.5258789	1.453491214	-8.07136232	-0.192602536	-0.4272461	-1.953125	0.5493164	2.805297824	10.412500000000001	-0.17465820680000002	-1.2207031	-5.859375	-0.30517578	-7.8548342600000005	1.356591754	-5.853442392	-1.0375977	2.9907227	0.6713867	-3.6307373200000006	9.45427266	-0.21652832460000004	1.5258789	1.7700195	-0.6713867	2.7502685700000002	9.80478534	-0.98334964	0.5493164	0.061035156	-0.18310547	1539957800.642
-6.24223642	-7.146630890000001	-1.859033246	0.61035156	-0.30517578	-1.5869141	1.60183107	-8.1670652	-0.2033691394	-0.6713867	-1.4038086	0.48828125	2.9141601440000002	10.649365020000001	-0.2380615216	-1.5258789	-5.6152344	-0.4272461	-7.28659694	1.387695288	-6.146533246000001	-0.5493164	3.0517578	0.79345703	-3.9621094240000003	9.65285643	-0.5227783246000001	1.2817383	1.5869141	-0.5493164	2.682080072	8.985326980000002	-1.906884784	0.30517578	-0.18310547	-0.061035156	1539957800.682
-6.113037140000001	-7.425365920000001	-1.9930175720000003	0.6713867	-0.48828125	-1.8920898	1.5180908540000002	-8.24243161	-0.7416992212000001	-0.36621094	-1.5869141	0.12207031	2.960815396	10.5225589	0.42109375000000004	-1.8310547	-3.7231445	-0.061035156	-6.882250900000001	1.562353534	-6.67290036	-0.5493164	2.9907227	0.61035156	-4.08173822	9.54160144	-0.802709964	1.0986328	0.8544922	-0.7324219	2.682080072	8.985326980000002	-1.906884784	0.30517578	-0.18310547	-0.061035156	1539957800.722
-5.9479492800000004	-7.753149460000001	-1.47263179	1.159668	-1.5869141	-1.5258789	1.5300537140000001	-8.403930710000001	-1.0180419928000002	-0.48828125	-1.4038086	0	2.81486821	10.35029254	0.6519775360000001	-1.5258789	-3.540039	0.12207031	-6.581982428000001	1.8757812500000002	-6.82124002	-0.18310547	2.8686523	0.5493164	-4.23486322	9.404028060000002	-0.9642089660000001	0.9765625	0.5493164	-0.91552734	2.55527356	9.266455072	-1.5491942900000002	0.48828125	0.6713867	-0.30517578	1539957800.762
-5.52565944	-7.720849640000001	-1.0646972840000002	1.0986328	-1.0375977	-1.7089844	1.629345746	-8.58098143	-1.1340820288	-0.7324219	-0.7324219	-0.12207031	2.7550537140000007	10.12180162	0.660351538	-0.5493164	-3.2958984	0	-6.28530252	1.7094971040000002	-7.163378894000001	0.061035156	2.8686523	0.5493164	-4.120019568	9.404028060000002	-0.974975589	0.8544922	0.18310547	-0.91552734	2.98952626	9.278417932000002	-1.4546875000000001	0.24414062	-0.12207031	0.061035156	1539957800.802
-5.851049820000001	-7.384692392	-1.337451178	1.0986328	-0.5493164	-1.8920898	2.007373004	-8.918335160000002	-1.0826415740000002	-0.9765625	-0.30517578	-0.24414062	3.081640576	10.219897659999999	0.4605712860000001	-0.061035156	-3.2348633	0.30517578	-5.851049820000001	1.4570800720000001	-7.387085160000001	0.30517578	2.6245117	0.5493164	-4.134375	9.3920652	-0.8529540740000001	0.5493164	-0.12207031	-1.0986328	3.170166034	9.15878894	-1.546801718	0.24414062	-0.12207031	0.061035156	1539957800.842
-5.56872554	-7.9601074280000015	-1.264477536	0.91552734	-0.4272461	-1.953125	2.144946286	-9.553564300000001	-1.152026358	-0.5493164	-0.12207031	-0.61035156	3.4979492800000003	10.5058107	0.0454589856	0.18310547	-2.1972656	0.6713867	-5.383300720000001	1.191503894	-8.115625000000001	0.24414062	2.5024414	0.48828125	-4.282714856	9.314306610000001	-0.778784146	0.36621094	-0.36621094	-1.2817383	2.2382567900000003	9.25209964	-1.47263179	0.30517578	-0.18310547	0.18310547	1539957800.882
-5.450292932000001	-8.55107428	-0.6842773560000001	0.79345703	-1.0375977	-1.5869141	2.3076415740000003	-9.7832518	-0.838598642	0.5493164	0	-0.6713867	3.8353027160000006	10.33713408	-0.011962890380000002	0.61035156	-0.91552734	0.79345703	-5.383300720000001	1.191503894	-8.115625000000001	0.12207031	2.4414062	0.48828125	-4.2587889400000005	9.31311052	-0.9139648560000001	0.36621094	-0.18310547	-1.5258789	2.64140625	9.131274460000002	-2.038476538	0.18310547	-0.8544922	0.061035156	1539957800.922
-5.05791034	-8.45896016	-0.647192392	0.79345703	0.24414062	-1.5869141	2.5385253600000004	-9.998584260000001	-0.6292480432	1.159668	0.12207031	-1.3427734	4.05183107	10.27373004	-0.193798822	0.7324219	-0.061035156	1.3427734	-5.24692392	1.264477536	-8.45896016	0.061035156	2.5024414	0.48828125	-4.1427491000000005	9.1791259	-1.0946044928	0.30517578	-0.30517578	-1.5869141	2.64140625	9.131274460000002	-2.038476538	0.18310547	-0.8544922	0.061035156	1539957800.962
-5.264868210000001	-8.27233876	-0.5431152356000001	0.61035156	-0.24414062	-1.5869141	3.1055663940000002	-9.919628600000001	0.439038089	1.2817383	0.36621094	-1.4038086	4.59973143	10.50461412	-0.49167482	0.5493164	0	1.8920898	-4.336547824	1.412817392	-8.756836060000001	0.12207031	2.380371	0.5493164	-4.48129892	9.159985520000001	-1.234570288	0.061035156	-0.24414062	-1.6479492	2.89741214	9.171948380000002	-1.909277356	0.24414062	-0.24414062	0.061035156	1539957801.002
-4.946655252000001	-8.432641574	-0.617285144	0.48828125	-0.30517578	-1.5258789	3.3579834260000005	-9.632519568000001	0.793139676	1.953125	0.91552734	-1.8920898	4.86770018	10.75463858	-0.40554199280000003	-0.5493164	-0.9765625	2.1362305	-4.336547824	1.412817392	-8.756836060000001	0.12207031	2.380371	0.5493164	-4.886840854000001	8.89440944	-1.387695288	0.12207031	0.061035156	-1.7089844	2.662939496	8.87766124	-1.65805661	0.30517578	-0.9765625	-0.061035156	1539957801.042
-4.771997104	-8.918335160000002	-0.34931639400000003	0.48828125	-0.061035156	-1.2817383	3.78027356	-9.27124002	0.7225586060000001	1.5869141	0.91552734	-2.0751953	5.969482428000001	10.711572480000001	-0.09331054320000001	-1.4648438	0.4272461	1.8310547	-3.8125733800000003	1.550390576	-9.210229532000001	0.061035156	2.2583008	0.48828125	-5.76013179	8.649169928000001	-1.387695288	0.12207031	-0.5493164	-1.8920898	3.3962646760000004	9.036767572	-1.899707068	0.30517578	-0.9765625	-0.061035156	1539957801.082
-4.376025360000001	-9.089404254	-0.16508788940000002	0.48828125	0.4272461	-0.9765625	3.89272464	-8.992504892	1.58388678	1.2817383	0.30517578	-1.7089844	5.8271241	9.889721940000001	0.3935791034	-1.4648438	0.4272461	1.8310547	-3.1438476440000005	1.64011232	-9.82272914	0.12207031	1.953125	0.4272461	-5.5639402	9.133667032	-1.683178714	0.12207031	-1.2207031	-1.4648438	3.58647464	8.97695288	-1.945166034	0.12207031	-0.5493164	-0.12207031	1539957801.122
-4.3162110600000005	-8.90996106	-0.3517089856000001	0.4272461	0.30517578	-0.9765625	4.289892572	-8.98173822	1.3111327879999999	0.91552734	1.5258789	-1.5869141	5.17753894	9.600219748	0.3911865216	-0.61035156	-0.36621094	0.7324219	-3.1438476440000005	1.64011232	-9.82272914	0.18310547	1.5869141	0.4272461	-5.352197480000001	9.38488768	-1.8446777160000003	0.61035156	-0.36621094	-1.4648438	3.3173096040000005	9.03317842	-2.2621826080000003	0.12207031	-0.24414062	0	1539957801.162
-4.457373004000001	-9.213818390000002	-0.3995605432	0.30517578	-0.061035156	-0.8544922	3.399853534	-8.601318390000001	1.6867675720000002	0.6713867	0.12207031	-0.5493164	5.684765380000001	9.408813400000001	0.1878173822	-0.061035156	-0.12207031	1.0375977	-2.872290036	1.642504892	-10.084716460000001	0.061035156	1.3427734	0.36621094	-5.4909667540000004	9.31191394	-1.341040036	0.4272461	-0.8544922	-0.9765625	3.3197021760000003	9.004467752000002	-2.024121106	0.061035156	-0.30517578	0.18310547	1539957801.202
-4.24682608	-9.418384080000001	-0.1686767572	0.18310547	0.12207031	-0.4272461	4.188207968	-8.747265380000002	1.4630615020000002	0.36621094	1.0986328	-0.30517578	6.4623532400000006	9.36455072	0.6830810700000001	-0.30517578	0.30517578	0.91552734	-2.2250976440000003	1.6460937500000001	-10.73071286	0	1.0375977	0.30517578	-5.642895468000001	9.118115020000001	-1.412817392	0.4272461	-0.6713867	-0.8544922	2.82922374	8.91354982	-2.142553714	0.12207031	0.061035156	0.061035156	1539957801.242
-4.127197284	-9.59782698	0.037084961060000005	0.18310547	0	-0.061035156	5.190698380000001	-9.096582068	1.7298339660000002	0.36621094	0.9765625	-0.18310547	5.56035144	9.27602536	0.758447284	-0.5493164	-0.24414062	0.30517578	-2.2250976440000003	1.6460937500000001	-10.73071286	-0.061035156	0.61035156	0.24414062	-5.974267572	9.285595746	-1.752563498	0.24414062	-0.5493164	-0.48828125	2.5134033540000003	9.00327176	-2.0839355040000003	0.36621094	0.18310547	-0.12207031	1539957801.282
-4.121215854000001	-9.517675720000002	-0.1399658246	0	0.4272461	0.30517578	5.13088408	-8.881250000000001	1.35180661	-0.4272461	-0.12207031	-0.18310547	5.589062500000001	9.32866214	0.6735107428000001	-0.4272461	0.36621094	-0.061035156	-1.9738769960000002	1.77290036	-10.97116664	0	0.18310547	0.18310547	-5.92641574	9.472216754	-1.5779052520000003	0.36621094	-0.48828125	-0.061035156	3.2060547120000003	9.198266574	-2.0911132200000004	0.36621094	-0.5493164	-0.061035156	1539957801.322
-4.135571286	-9.406420926000001	-0.095703125	-0.18310547	0.5493164	0.61035156	4.554272464	-8.42666034	1.983447284	-0.6713867	0.061035156	0.061035156	6.3822019800000005	9.43632788	0.729736322	-0.48828125	0.48828125	-0.4272461	-1.8219482820000001	1.733422824	-11.251098740000002	-0.061035156	-0.30517578	0.061035156	-5.8953125	9.558349640000001	-1.3195067900000002	0.24414062	-0.12207031	0.18310547	2.906982428	8.9745607	-2.165283246	-0.061035156	-0.18310547	0	1539957801.362
-4.127197284	-9.441113220000002	-0.13398437500000002	-0.24414062	0.61035156	0.91552734	3.85444339	-8.735302520000001	1.7609375	-0.61035156	-0.4272461	0.5493164	6.455175720000001	9.232959260000001	1.1125488220000002	-0.30517578	-0.12207031	-0.36621094	-1.8829589660000003	1.79323732	-11.153002700000002	-0.061035156	-0.8544922	-0.061035156	-5.93239766	9.778466754	-1.459472644	0.061035156	0.48828125	0.61035156	2.783764676	8.927905252	-2.41770018	-0.12207031	-0.48828125	0	1539957801.402
-4.269555710000001	-9.42077626	-0.20217285340000002	-0.30517578	0.5493164	1.159668	4.482495108	-9.53083516	1.222607428	-0.91552734	-1.4648438	0.79345703	6.3822019800000005	9.517675720000002	0.6531738220000001	0.12207031	-0.91552734	-0.36621094	-1.9044922120000003	1.847070288	-10.9568116	0	-1.3427734	-0.18310547	-5.920434800000001	9.636108426000002	-1.4989501800000002	-0.12207031	0.48828125	1.159668	3.0601074280000002	9.01882338	-2.198779254	-0.12207031	-0.48828125	0	1539957801.442
-4.585375900000001	-9.32866214	-0.2775390576	-0.36621094	0.24414062	1.4648438	4.559057608	-10.18161592	0.775195288	-0.91552734	-0.36621094	0.79345703	7.225586060000001	10.868286240000002	0.42587889400000006	0	0.24414062	-0.48828125	-2.05522464	1.753759784	-10.796509080000002	0	-1.8310547	-0.18310547	-6.2565917540000004	9.377710160000001	-1.6365234620000002	-0.36621094	0.36621094	1.4038086	2.588769568	9.01403804	-2.2071533540000003	-0.24414062	-0.18310547	0	1539957801.482
-4.71816394	-8.93388678	-0.15551757200000002	-0.5493164	0.6713867	1.6479492	4.57580571	-10.552465560000002	1.0551269568000001	-0.36621094	-0.9765625	0.61035156	7.037768570000001	11.29057608	0.649584964	0.18310547	1.0375977	0.48828125	-2.5134033540000003	1.6090087860000002	-10.542895860000002	0.061035156	-2.2583008	-0.30517578	-7.027001800000001	9.267651260000001	-1.9212402160000002	-0.5493164	0.18310547	1.2817383	2.495458966	9.020019568	-2.454785144	-0.36621094	-0.48828125	-0.12207031	1539957801.522
-4.81147464	-8.875268570000001	-0.534741214	-0.7324219	0.61035156	1.8310547	4.769604532000001	-10.41489218	1.5204834260000002	-0.24414062	-1.0375977	0.24414062	6.453979532000001	11.1960688	0.43664550720000006	0.48828125	0.9765625	0.5493164	-2.9440673920000004	1.6114013580000002	-10.26296376	0.24414062	-2.5634766	-0.36621094	-7.0951902	9.377710160000001	-1.620971646	-0.6713867	-0.5493164	1.2817383	2.8579346040000004	9.232959260000001	-2.04086911	-0.36621094	-0.48828125	-0.12207031	1539957801.562
-5.1715576080000005	-8.942260880000001	-0.5335449280000001	-0.79345703	0.36621094	2.319336	4.349707068	-10.09548372	1.5300537140000001	-0.061035156	0	-0.18310547	6.014941394000001	10.983129500000002	0.2930908246	0.79345703	-0.30517578	0.12207031	-2.978759784	1.5300537140000001	-10.05002446	0.30517578	-3.112793	-0.48828125	-6.629834260000001	9.80358876	-1.1209228240000002	-0.9765625	-1.2817383	1.5258789	2.489477536	9.113330072	-1.7884521760000003	-0.7324219	0.061035156	-0.36621094	1539957801.602
-5.4526857	-8.575000000000001	-0.5897705072	-0.79345703	0.36621094	2.6245117	4.182226440000001	-9.760522660000001	0.7201660340000001	-0.12207031	-0.18310547	-0.30517578	6.183618210000001	10.5907473	0.2452392572	0.9765625	0.36621094	0.48828125	-3.369946286	1.41042482	-9.65405252	0.36621094	-3.6010742	-0.61035156	-6.19558107	9.75214856	-0.90678714	-1.2207031	-1.5869141	1.6479492	2.69523912	9.144433606	-1.836303714	-0.61035156	-0.4272461	-0.30517578	1539957801.642
-5.623754892	-8.13356929	-0.642407248	-0.9765625	1.6479492	2.746582	4.4513915740000005	-9.29157698	0.7129882787999999	-0.18310547	-0.24414062	-0.48828125	5.782861420000001	10.12897914	0.10048827880000001	1.2817383	-0.24414062	0.30517578	-3.974072284	1.3482177520000003	-9.154003894	0.36621094	-4.0283203	-0.61035156	-5.685961960000001	9.573901260000001	-0.770410144	-1.2817383	-1.953125	1.6479492	2.787353534	9.2042482	-1.89013678	-0.61035156	-0.4272461	-0.30517578	1539957801.682
-5.9371826080000005	-7.988818390000001	-1.08383786	-1.159668	2.0751953	2.8686523	4.49326178	-8.741284440000001	0.794335962	0	0.12207031	-0.6713867	6.007763580000001	9.62653804	0.75964357	0.8544922	-0.30517578	0.48828125	-4.5171875	1.3302734620000003	-8.54748552	0.48828125	-4.4555664	-0.6713867	-5.16557608	9.584667932	-0.46774902160000004	-1.6479492	-1.953125	2.0751953	2.213134784	9.262865920000001	-1.7023192900000002	-0.79345703	-0.12207031	-0.48828125	1539957801.721
-6.02929712	-7.50910643	-1.149633786	-1.0375977	1.4038086	3.0517578	4.745678714	-8.21611322	0.5778076080000001	0	0.12207031	-0.6713867	6.549682608000001	8.99728984	0.8637207068000001	0.061035156	-0.79345703	0.7324219	-5.01603984	1.0898193390000002	-7.774682608000001	0.6713867	-4.8217773	-0.6713867	-5.063891574	9.020019568	-0.48090820680000007	-1.2207031	-1.8920898	2.1362305	2.551684604	9.410009980000002	-1.6472900360000002	-0.61035156	-0.18310547	-0.79345703	1539957801.762
-6.02211911	-7.145434800000001	-1.362573282	-0.9765625	1.7700195	2.8076172	5.532836960000001	-7.6311277	0.6663330072	0.18310547	0.061035156	-1.5869141	6.730322480000001	8.463745108000001	0.47373047120000006	0	-0.8544922	0.9765625	-5.553173920000001	0.855346646	-6.924121106	0.6713867	-5.004883	-0.6713867	-4.640405252	8.63959964	-0.2619873004	-1.0986328	-2.8076172	2.5634766	2.55048822	9.38967302	-1.5013427520000002	-0.61035156	-0.18310547	-0.79345703	1539957801.801
-6.463549820000001	-6.605908246000001	-1.812377896	-0.6713867	1.4038086	2.6245117	5.482592752	-7.200463760000001	0.9175537140000001	0.61035156	-0.061035156	-2.1972656	6.550878894	8.05102536	0.6830810700000001	0	-0.30517578	1.2817383	-6.14055162	0.8756836060000002	-6.018530252000001	0.8544922	-5.1879883	-0.5493164	-3.726440396	8.38120108	0.44621582460000003	-1.5869141	-3.112793	3.112793	2.24423822	9.43632788	-1.2417480040000002	-0.79345703	0.18310547	-0.79345703	1539957801.841
-6.780566394000001	-6.20754393	-2.48229982	-0.9765625	0.91552734	2.5024414	5.450292932000001	-6.988720746000001	1.1472412140000001	0.79345703	0.24414062	-2.6855469	6.532934800000001	7.8261232000000005	0.7775878600000001	-0.48828125	-0.18310547	1.5869141	-6.90378444	0.6615478240000001	-5.208642572	0.9765625	-5.1879883	-0.4272461	-2.6258545320000004	8.45776358	0.8744873200000001	-1.6479492	-2.5634766	3.3569336	1.81118161	9.32746556	-1.183129892	-0.4272461	0.061035156	-0.79345703	1539957801.881
-6.900195288000001	-6.312817392	-2.271752896	-0.6713867	0.4272461	2.4414062	5.632128894	-6.730322480000001	1.2034667932	0.6713867	0.24414062	-3.0517578	6.506615920000001	7.5198732	0.32060547120000005	-0.5493164	-0.36621094	1.6479492	-7.419384980000001	0.37802735600000004	-4.5518798920000005	0.7324219	-4.8217773	-0.36621094	-1.8757812500000002	8.255590560000002	0.9642089660000001	-1.4648438	-1.953125	3.1738281	2.0695800720000004	9.449487320000001	-1.24294429	-0.36621094	-0.24414062	-0.7324219	1539957801.921
-6.89660643	-6.049634080000001	-2.2071533540000003	-0.4272461	1.0986328	2.4414062	5.52565944	-6.603515380000001	1.046752896	0.79345703	0.4272461	-3.2958984	6.336743210000001	7.47441394	-0.11484375000000001	-0.8544922	0.12207031	2.0141602	-7.9792482	0.4294677716	-3.8269287140000006	0.8544922	-4.699707	-0.24414062	-1.4247802520000001	8.053417932	1.2788329680000001	-1.4038086	-1.7089844	3.2348633	1.8626221040000002	9.4255616	-1.156811502	-0.24414062	-0.12207031	-0.7324219	1539957801.961
-7.217211960000001	-5.4646485600000005	-2.74428714	-0.61035156	0.79345703	2.0141602	5.39047824	-6.518579074000001	1.2094482428000002	0.6713867	0.4272461	-3.4179688	6.352294928000001	7.4791992800000004	-0.11604003600000001	-0.79345703	0.12207031	2.0141602	-8.51398912	0.26677246400000004	-3.243139676	0.8544922	-4.333496	-0.18310547	-1.108959964	8.2005616	1.4965576080000003	-1.3427734	-1.4648438	3.2348633	1.5300537140000001	9.555957068	-1.0934082068000002	-0.18310547	-0.30517578	-0.5493164	1539957802.001
-7.387085160000001	-5.413207968	-2.75625	-0.4272461	0.12207031	1.8310547	5.35458966	-6.507812500000001	1.33386232	0.4272461	0	-3.0517578	6.474316394000001	7.5330322480000005	0.007177734620000001	-0.79345703	-0.30517578	2.0141602	-8.83698732	0.2260986322	-2.743090854	0.8544922	-4.0283203	-0.12207031	-1.108959964	8.2005616	1.4965576080000003	-1.3427734	-1.4648438	3.2348633	1.3924804320000002	9.553564300000001	-1.068286142	-0.18310547	-0.30517578	-0.5493164	1539957802.041
-7.534228240000001	-5.1811277	-2.7861572480000003	-0.12207031	0.48828125	1.6479492	5.388086060000001	-6.383398560000001	0.9809570288	0.4272461	0.61035156	-2.6855469	6.5269528800000005	7.36196286	-0.037084961060000005	-0.8544922	-0.12207031	1.953125	-9.18630342	0.1997802716	-2.183227536	0.79345703	-3.7231445	-0.061035156	-1.108959964	8.2005616	1.4965576080000003	-1.3427734	-1.4648438	3.2348633	1.300366214	9.657641574000001	-1.0192382788	-0.18310547	-0.18310547	-0.48828125	1539957802.081
-7.912255890000001	-4.95024411	-2.816064496	-0.30517578	0	1.6479492	5.59504393	-5.994604532	1.008471646	0.4272461	0.61035156	-2.6855469	6.63222644	7.206445288	-0.0681884784	-0.8544922	-0.36621094	1.7089844	-9.441113220000002	0.10766601440000001	-1.7609375	0.79345703	-3.3569336	0	0.20935058900000003	8.653955072	1.9032959260000002	-0.61035156	-1.8920898	2.6855469	1.128100589	9.49494658	-1.062304712	-0.061035156	-0.30517578	-0.4272461	1539957802.121
-7.9601074280000015	-4.563842752	-3.0158447480000006	-0.30517578	0.061035156	1.5869141	5.76013179	-5.70629892	1.2309814300000002	0.24414062	0.5493164	-1.953125	6.855932608000001	7.07963858	0.03229980432	-0.8544922	-0.36621094	1.7089844	-9.701904254	-0.0897216754	-1.4331542540000002	0.7324219	-3.0517578	0	1.0898193390000002	8.901586960000001	2.11982428	-0.24414062	-1.5258789	2.380371	1.128100589	9.49494658	-1.062304712	-0.061035156	-0.30517578	-0.4272461	1539957802.161
-8.073754892	-4.262377896	-3.0768554320000003	-0.4272461	0.24414062	1.5258789	5.918042032000001	-5.48378894	1.2501221040000001	-0.12207031	-0.36621094	-1.4648438	7.103564300000001	7.181323380000001	-0.1196289038	-0.6713867	-0.24414062	0.9765625	-9.87536592	-0.29667969240000003	-0.970190396	0.48828125	-2.5634766	-0.12207031	1.69633786	9.055908246000001	2.421289038	-0.061035156	-1.159668	2.0141602	1.239355432	9.59782698	-1.1053711060000002	-0.18310547	0	-0.18310547	1539957802.201
-8.214917032	-4.048242212	-3.00986322	-0.36621094	0.061035156	1.4648438	6.122607428000001	-5.63691394	1.1340820288	0.48828125	-0.4272461	-1.2817383	7.516284440000001	7.206445288	-0.14714355040000002	-0.30517578	0.24414062	0.8544922	-9.89211412	-0.32778320680000006	-0.593359375	0.12207031	-2.380371	-0.061035156	1.892529254	9.191088760000001	2.593554712	-0.18310547	-0.6713867	1.6479492	1.443920926	9.48776857	-1.043164038	-0.061035156	0.061035156	0	1539957802.241
-8.260375900000001	-3.9250244600000004	-3.1103514400000005	-0.5493164	0.61035156	1.0375977	6.603515380000001	-5.5184814300000005	1.4582763580000002	0.4272461	0	-0.9765625	7.779467752000001	7.175341754000001	-0.0227294928	-0.30517578	0.24414062	0.8544922	-9.96867662	-0.24165038940000003	-0.20097655760000002	0.12207031	-2.0141602	-0.18310547	1.7693115020000003	9.226977340000001	2.56245108	-0.30517578	-0.79345703	1.3427734	1.443920926	9.48776857	-1.043164038	-0.061035156	0.061035156	0	1539957802.281
-8.557055710000002	-3.869995108	-3.1486327880000005	-0.24414062	0	0.9765625	6.772192392	-5.48498552	1.6353271760000003	0.36621094	-0.7324219	-0.79345703	8.004370108000002	6.937280252000001	0.250024411	0	-0.48828125	0.91552734	-9.992602340000001	-0.19499511780000003	0.19499511780000003	-0.12207031	-1.8310547	-0.12207031	1.7645263580000001	9.1623777	2.3758300720000003	-0.18310547	-1.0375977	1.0375977	1.013256839	9.67558606	-1.0551269568000001	-0.061035156	0.061035156	-0.061035156	1539957802.321
-8.50441893	-3.517089856	-3.158203076	-0.30517578	-0.48828125	0.79345703	7.076049820000001	-5.5125	1.179541034	0.48828125	-1.2207031	-0.7324219	7.966088760000001	6.62265625	0.154321286	0	-0.4272461	0.8544922	-10.079932100000002	-0.015551758180000002	0.5443115216000001	0.12207031	-1.7089844	-0.12207031	1.9595214660000002	9.0858152	2.12341304	-0.12207031	-1.4038086	0.91552734	1.3577880400000002	9.5870607	-0.860131839	0	0.18310547	0.061035156	1539957802.362
-8.333349640000002	-3.4369384000000003	-3.2682617800000004	-0.61035156	0.24414062	0.4272461	7.36196286	-5.193090560000001	1.0898193390000002	0.36621094	-0.9765625	-0.8544922	8.048632788	6.2924804320000005	0.2895019568	0	-0.30517578	0.79345703	-10.18161592	-0.154321286	0.717773462	0.30517578	-1.3427734	-0.24414062	2.5995362400000004	8.94465306	2.19997554	-0.18310547	-1.3427734	0.6713867	1.118530252	9.596630890000002	-0.9821533540000001	0	0.18310547	0.061035156	1539957802.401
-8.47451178	-3.7324219240000005	-3.23596196	-0.4272461	0.30517578	0.30517578	7.2339601600000005	-4.6427978240000005	1.314721646	0.18310547	-0.91552734	-0.8544922	8.201757788	5.921630890000001	0.49885253600000007	-0.12207031	-0.24414062	0.61035156	-10.390966460000001	-0.39836425720000007	0.8517577880000001	0.061035156	-0.9765625	-0.30517578	3.12351088	8.87407248	2.24423822	0	-1.2207031	0.36621094	0.641210962	9.677978240000002	-1.053930661	0	0.48828125	-0.12207031	1539957802.441
-8.4900634	-3.417797824	-3.1665771760000005	0	-1.2817383	0.30517578	7.207641574	-4.240844748000001	1.070678714	0.18310547	-0.91552734	-0.8544922	8.15988768	5.534033246000001	0.42109375000000004	0.061035156	-0.5493164	0.30517578	-10.40292932	-0.33017577880000004	0.8517577880000001	-0.12207031	-0.5493164	-0.24414062	3.6486816100000006	8.641992212	2.300463858	0	-0.61035156	0.12207031	1.258496106	9.651660340000001	-1.0563232428000002	0	0.061035156	-0.12207031	1539957802.481
-8.19577626	-3.1390625	-2.7861572480000003	-0.12207031	-0.18310547	-0.12207031	7.152612320000001	-3.84367662	0.9426757788	0.061035156	-1.0986328	-0.18310547	8.20534694	5.428759980000001	0.2835205072	-0.061035156	0.24414062	0.18310547	-10.06677266	-0.36845702880000003	0.7775878600000001	-0.061035156	-0.061035156	-0.18310547	3.60202626	8.39316394	2.3255859620000003	-0.12207031	0.061035156	0.12207031	1.168774411	9.564331070000001	-0.9630126800000001	0	0	0.061035156	1539957802.521
-8.34890126	-3.2144287140000003	-3.20007338	-0.36621094	0.9765625	-0.36621094	7.55576178	-3.9142577880000005	0.8876464660000001	-0.061035156	-0.5493164	0	8.315405252000001	5.577099640000001	0.2835205072	0.061035156	0.5493164	-0.061035156	-9.941162140000001	-0.47373047120000006	0.7309326080000002	-0.12207031	0.061035156	-0.18310547	3.338842752	8.4733152	2.3112304320000003	-0.12207031	0.48828125	0.12207031	0.6220702880000001	9.60620108	-1.070678714	0	0.24414062	0.12207031	1539957802.561
-8.882446580000002	-3.41301268	-3.282617212	0.24414062	-1.0375977	-0.36621094	7.65983876	-4.30783696	0.9989013580000001	-0.061035156	-0.12207031	0.24414062	8.20773912	5.906079074	0.3732421924	-0.061035156	-0.18310547	-0.18310547	-10.05839856	-0.515600589	0.832617212	-0.18310547	0.18310547	-0.061035156	3.093603534	8.70898462	2.2239013580000004	0	0.7324219	-0.061035156	1.318310504	9.60141574	-0.9953125	0	0	0	1539957802.601
-8.59055162	-3.140258786	-2.8651123200000006	-0.061035156	-0.36621094	-0.4272461	7.719653060000001	-4.63801268	0.9426757788	0.12207031	-0.18310547	0.24414062	8.46015625	6.1417482	0.16508788940000002	-0.061035156	-0.18310547	-0.18310547	-10.096679320000002	-0.5981445288	1.0168457068	-0.36621094	0.5493164	-0.061035156	2.83640126	8.93747554	2.2215087860000002	0.24414062	0.5493164	-0.36621094	1.318310504	9.60141574	-0.9953125	0	0	0.061035156	1539957802.641
-8.51159694	-3.081640576	-3.243139676	-0.48828125	1.159668	-0.6713867	7.939770468000001	-4.872485324	0.9869384980000001	0.061035156	-0.24414062	0.30517578	8.612085160000001	6.236254892	0.1387695288	0.18310547	0.12207031	-0.30517578	-9.953125	-0.5610595746000001	0.9223388580000002	-0.4272461	0.6713867	-0.12207031	2.83640126	8.93747554	2.2215087860000002	0.24414062	0.5493164	-0.36621094	0.8254394568000001	9.59782698	-1.1173339660000001	0	0.36621094	0.061035156	1539957802.681
-8.954223740000002	-3.4967528960000003	-3.2586913940000004	0	-0.79345703	-0.6713867	7.911059800000001	-5.036376800000001	1.199877896	0.061035156	-0.48828125	0.4272461	8.694628894000001	6.2374510800000005	0.2619873004	0.36621094	-0.061035156	-0.36621094	-9.82871106	-0.52995607	0.6220702880000001	-0.5493164	0.61035156	-0.061035156	2.83640126	8.93747554	2.2215087860000002	0.24414062	0.5493164	-0.36621094	1.23696286	9.61816394	-1.043164038	0	-0.12207031	-0.061035156	1539957802.721
-8.83220198	-3.3771241	-2.613891574	0.061035156	-0.79345703	-0.61035156	7.78305661	-5.075854532	1.1424560700000002	0.30517578	-0.4272461	0.24414062	8.81186502	6.17763678	0.23686523560000003	0.30517578	0.12207031	-0.24414062	-9.77128894	-0.339746106	0.36845702880000003	-0.4272461	0.7324219	0	2.4930663940000004	9.034375	2.3172119600000003	0.061035156	0.6713867	-0.4272461	2.0731689300000005	9.52485324	-0.900805661	0	-0.36621094	-0.061035156	1539957802.761
-8.749658246000001	-3.1905028960000004	-2.958422824	-0.30517578	0.4272461	-0.6713867	7.757934800000001	-5.106957968000001	1.081445288	0.30517578	-0.4272461	0.24414062	8.93747554	6.20036592	0.056225586060000006	0.5493164	0.18310547	-0.12207031	-9.79401857	-0.6101074280000001	0.1854248004	-0.24414062	0.79345703	0	2.3578857820000003	8.89919429	2.282519568	0.12207031	0.8544922	-0.48828125	2.1521240020000003	9.560742212000001	-0.8960205072	0	0.12207031	0	1539957802.801
-8.682665740000001	-3.2945800720000005	-2.866308606	-0.30517578	-1.5869141	-0.6713867	7.412207068000001	-5.611792032	1.11613768	0.48828125	-0.7324219	0.18310547	8.637207068	6.069970746000001	-0.18422851440000002	0.79345703	-0.061035156	-0.061035156	-10.16845746	-1.0934082068000002	-0.0035888672120000004	-0.7324219	1.0986328	0	2.5540771760000003	9.01044928	2.378222644	0.18310547	0.79345703	-0.61035156	2.288500998	9.418384080000001	-0.955834964	0.12207031	0.4272461	0.12207031	1539957802.841
-8.113232428000002	-2.6174804320000002	-2.6713134000000003	-1.159668	-0.61035156	-1.2207031	7.1286866	-5.9288086060000005	0.9977050720000001	0.9765625	-0.91552734	0.12207031	8.637207068	6.069970746000001	-0.18422851440000002	0.79345703	-0.061035156	-0.061035156	-10.10983876	-1.5910644960000002	-0.08015136780000001	-1.2207031	1.4038086	0	2.9261230040000004	8.783154254000001	2.6581542540000003	0.30517578	1.2817383	-0.91552734	1.95234375	9.407617212	-0.732128894	0.18310547	0.24414062	0.30517578	1539957802.881
-7.802197480000001	-2.27653804	-3.3914795320000004	-1.8920898	0.7324219	-2.0141602	6.8403808900000005	-6.2530027	1.006079074	1.4038086	-0.91552734	0.18310547	8.637207068	6.069970746000001	-0.18422851440000002	0.79345703	-0.061035156	-0.061035156	-9.82990764	-2.077954074	-0.15192871400000002	-1.8920898	1.5258789	0	3.10317392	8.72214357	2.81486821	0.36621094	1.953125	-1.0986328	0.6160888580000001	9.42077626	-1.0419677520000001	0	0.91552734	0.4272461	1539957802.921
-7.762719748	-2.920141574	-4.00996106	-2.8686523	-0.061035156	-2.5634766	6.5975344400000004	-6.4755126800000005	1.0108642572	1.7700195	-0.9765625	0.4272461	8.713769568	5.39885234	-0.90678714	2.319336	0.91552734	-0.18310547	-9.6217527	-2.310034146	-0.37084961060000005	-3.0517578	1.7089844	0.18310547	2.9273192900000002	8.421875	2.5564697480000005	0.5493164	2.1972656	-1.2207031	0.534741214	9.426757788000002	-1.2010742212	-0.061035156	0.18310547	0.061035156	1539957802.961
-7.878759980000001	-3.98483876	-4.026708966	-2.8076172	0.30517578	-2.746582	6.377417032	-6.7757812500000005	1.043164038	2.0751953	-1.3427734	0.6713867	9.089404254	5.34023462	-1.2261962860000002	2.746582	1.159668	-0.24414062	-9.49016124	-1.715478534	-0.6089111420000001	-3.8452148	1.8310547	0.36621094	2.642602536	8.44819339	2.1102538940000004	0.48828125	2.4414062	-0.9765625	1.927221646	9.560742212000001	-0.9869384980000001	0.061035156	-0.061035156	-0.061035156	1539957803.001
-8.388378894	-4.329370108	-4.709790036	-2.8076172	-0.36621094	-2.8686523	6.3630616	-7.162182608000001	1.1556152160000002	2.0751953	-1.3427734	0.6713867	9.590649460000002	5.5998290740000005	-1.5204834260000002	2.9907227	1.6479492	-0.12207031	-9.2556884	-0.516796875	-0.7871582068	-4.0283203	1.5258789	0.61035156	2.3674560700000002	8.80947284	1.3637695680000002	0.4272461	3.112793	-0.61035156	2.454785144	9.57749002	-1.222607428	0	0.48828125	-0.4272461	1539957803.041
-8.292675720000002	-5.1751467600000005	-5.112939300000001	-2.8076172	-1.8310547	-2.5634766	6.491064300000001	-7.256689300000001	1.118530252	2.5634766	-1.5869141	0.79345703	9.713867212	5.97785643	-2.1293945680000004	3.2958984	1.8920898	0.061035156	-9.505712860000001	0.619677716	-1.114941394	-3.90625	1.4038086	0.61035156	1.792041034	9.410009980000002	0.7141846040000002	0.61035156	3.2958984	-0.12207031	1.905688498	9.796411240000001	-1.0922119110000001	0.18310547	2.0141602	-0.4272461	1539957803.081
-7.955322480000001	-5.349804712	-4.813867212	-3.0517578	-2.0141602	-2.1362305	6.9671875000000005	-7.26865216	1.1269042932	2.8076172	-2.2583008	1.0375977	9.69951178	6.5269528800000005	-2.654565396	3.4179688	2.2583008	-0.061035156	-9.993798920000001	1.447509784	-1.27763678	-3.6010742	1.2207031	0.30517578	1.6269530760000002	10.267749100000001	0.34812010800000004	0.48828125	3.540039	0.18310547	1.179541034	9.713867212	-1.5025390379999999	0.12207031	2.4414062	-0.61035156	1539957803.121
-7.9780516200000005	-4.87368161	-4.579394568	-2.5024414	-2.0141602	-1.4648438	7.216015380000001	-6.997094748	1.0575195288	2.8076172	-2.2583008	1.0375977	9.53083516	7.004272660000001	-2.9799560700000005	3.479004	2.6245117	-0.061035156	-9.85622554	1.350610324	-1.57551268	-3.6010742	1.0986328	0.061035156	1.494165036	10.97236322	0.419897464	0.79345703	3.90625	0.30517578	1.4558837860000002	9.80478534	-1.4630615020000002	0.30517578	2.2583008	-0.6713867	1539957803.161
-7.4145996400000005	-4.177441394000001	-4.46694339	-2.6855469	-1.0986328	-1.5258789	7.420581070000001	-6.658544928000001	1.0862304712000002	3.2348633	-2.5024414	0.9765625	9.27722194	7.21242662	-2.996704074	3.6621094	2.746582	-0.061035156	-9.469824280000001	1.2297851440000003	-1.868603534	-3.9672852	0.8544922	-0.12207031	1.1304931610000002	10.95202626	0.6340332068000001	1.0986328	4.0893555	0.30517578	2.463159146	9.383691394000001	-1.738207968	0.12207031	1.953125	-0.6713867	1539957803.201
-7.48398462	-4.28151857	-5.392871106	-2.9296875	-0.7324219	-1.7089844	7.451684800000001	-6.5664307100000014	0.7141846040000002	3.6010742	-3.0517578	0.61035156	9.220996106000001	7.256689300000001	-2.6198730040000004	3.6621094	2.746582	-0.061035156	-8.978149460000001	1.437939496	-2.03488768	-4.0893555	0.4272461	-0.24414062	0.8948242212000002	10.7354982	0.7141846040000002	0.9765625	4.333496	0.6713867	2.463159146	9.383691394000001	-1.738207968	0.061035156	1.8920898	-0.48828125	1539957803.241
-7.6239501800000005	-4.841381790000001	-5.897705072	-3.112793	-2.0141602	-1.5869141	7.461254892	-6.616674820000001	0.5550781250000001	3.6010742	-3.0517578	0.61035156	9.18391124	7.260278060000001	-2.081542932	3.7841797	2.9296875	0.061035156	-8.95183107	1.7788817900000002	-2.0564209260000004	-3.9672852	-0.061035156	-0.36621094	0.7046142572	10.613476440000001	0.41271972840000004	0.5493164	4.3945312	1.0986328	2.2657714660000003	9.5619384	-1.6030273560000001	0.061035156	2.319336	-0.4272461	1539957803.281
-7.18371556	-4.9765625	-5.5125	-2.9907227	-2.319336	-1.4648438	7.272240920000001	-6.541308606	0.5048339856	3.540039	-3.1738281	0	9.210229532000001	7.139452880000001	-1.927221646	3.479004	2.8076172	0.12207031	-9.363354532	2.0121582460000003	-1.9176513580000003	-3.90625	-0.12207031	-0.5493164	0.678295926	10.625439300000002	0.0095703125	0.4272461	4.211426	1.2207031	1.84946286	9.62294928	-1.620971646	-0.12207031	2.746582	-0.5493164	1539957803.321
-6.739892572	-4.87607428	-5.892919928000001	-3.112793	-1.8920898	-1.6479492	7.255493210000001	-6.20634784	0.132788089	3.3569336	-3.479004	-0.18310547	9.1193116	6.784155252000001	-2.2837158540000004	3.2958984	2.9907227	0.24414062	-9.486572480000001	2.0899170320000002	-1.796826178	-3.9672852	-0.18310547	-0.6713867	0.8206542932	10.565625	-0.11723633180000001	0.4272461	3.90625	1.159668	1.259692392	9.600219748	-1.7286376800000003	-0.18310547	2.8686523	-0.5493164	1539957803.361
-6.66213408	-4.909570288	-6.050830072	-3.1738281	-2.6855469	-1.6479492	7.43852536	-5.96708966	0.2918945288	3.2348633	-3.1738281	-0.36621094	8.915942392	6.428857428000001	-2.386596646	3.2348633	3.2348633	0.12207031	-9.595434800000001	2.127001996	-1.7250488220000002	-4.0893555	-0.12207031	-0.79345703	1.2513183900000002	10.298852340000002	-0.1303955072	0.24414062	4.0893555	1.159668	1.0670898560000002	9.69113768	-1.726245108	-0.18310547	2.5634766	-0.61035156	1539957803.401
-6.41809056	-4.80310054	-5.8546385800000005	-3.2348633	-2.5024414	-1.7089844	7.013842752000001	-5.79482428	0.723754892	3.2348633	-2.9907227	-0.5493164	8.73171376	6.243432608000001	-2.383007788	3.112793	2.8686523	0.18310547	-9.455468750000001	2.20236821	-1.681982428	-4.272461	0	-0.91552734	1.2608886780000002	10.05361322	-0.269165036	0.18310547	4.272461	1.0986328	1.2895996400000003	9.625341754	-1.600634784	-0.18310547	2.5024414	-0.61035156	1539957803.441
-6.4659423920000005	-4.895214856	-6.06398912	-2.9907227	-2.2583008	-1.8310547	6.693237320000001	-5.58547374	0.9031982428000002	3.2348633	-2.9907227	-0.5493164	8.774780252000001	6.10107428	-2.746679712	3.112793	2.8686523	0.18310547	-9.248510880000001	2.3973632200000004	-1.5707275360000001	-4.333496	0	-0.9765625	1.069482428	9.98901358	-0.4330566394	0.061035156	4.211426	1.159668	1.2895996400000003	9.625341754	-1.600634784	-0.4272461	2.8076172	-0.5493164	1539957803.481
-6.440820288	-4.78515625	-6.188403060000001	-2.9907227	-3.2958984	-1.7089844	6.6944336060000005	-5.465844748	0.8433837860000001	3.4179688	-3.479004	-1.0375977	8.78076178	6.007763580000001	-3.027807608	2.8686523	3.0517578	0.36621094	-9.338232428000001	2.6533691100000003	-1.418798822	-4.272461	0	-1.0375977	1.0742675720000001	9.96748004	-0.5969482428	-0.12207031	4.0893555	1.159668	1.3805175720000002	9.66003444	-1.6317382200000001	-0.61035156	3.2348633	-0.5493164	1539957803.521
-6.34990216	-4.66433107	-6.09868161	-3.112793	-2.746582	-1.6479492	7.0892092600000005	-5.49335962	0.9905273560000001	3.3569336	-3.4179688	-1.0986328	8.58217752	5.900097840000001	-2.976367212	2.746582	2.5024414	0.30517578	-9.362158246000002	2.656957968	-1.3230957460000001	-4.272461	0.12207031	-1.159668	1.062304712	9.94355432	-0.6890625	0	3.9672852	1.0986328	0.9630126800000001	9.64208966	-1.7800780760000001	-0.7324219	3.6621094	-0.4272461	1539957803.561
-6.609497300000001	-4.933496106000001	-6.0831298920000005	-3.479004	-3.6621094	-1.5258789	7.175341754000001	-5.39646016	1.4176025360000002	3.2348633	-3.540039	-1.159668	8.502026260000001	5.94316394	-2.9057862400000003	2.5634766	2.4414062	0.18310547	-9.326269568	2.789746106	-1.3051513580000003	-4.211426	0	-1.2207031	1.100585962	9.96389128	-0.5909667932	0.061035156	3.9672852	0.9765625	0.855346646	9.614575180000001	-1.8757812500000002	-0.79345703	3.4179688	-0.36621094	1539957803.601
-7.256689300000001	-4.398754892	-5.50771466	-3.90625	-3.7841797	-1.2207031	7.54379892	-5.48378894	1.5109130400000002	3.2348633	-3.7841797	-1.159668	8.56184056	6.160888580000001	-2.7993163940000003	2.5634766	2.4414062	0.18310547	-9.7401857	2.345922824	-1.293188498	-3.7231445	-0.061035156	-1.4038086	1.0455566100000002	10.005761780000002	-0.33615722840000006	0.12207031	3.8452148	0.79345703	0.855346646	9.614575180000001	-1.8757812500000002	-0.8544922	3.3569336	-0.36621094	1539957803.641
-7.694531250000001	-3.7001221040000005	-5.4873777	-4.272461	-3.3569336	-0.9765625	8.254394568	-5.64169928	1.1316894568000002	3.4179688	-3.479004	-0.91552734	8.49484874	6.333154254	-2.834008786	2.6245117	2.380371	0.061035156	-9.911254500000002	1.211840854	-1.1855224640000002	-3.8452148	-0.061035156	-1.4038086	0.7859619110000001	10.04763228	0.41152344240000005	0.48828125	3.479004	0.48828125	1.53125	9.73659694	-1.2261962860000002	-1.0986328	3.7841797	-0.30517578	1539957803.681
-7.847656250000001	-4.2970702880000005	-4.69663089	-4.699707	-3.6010742	-0.8544922	8.978149460000001	-5.82473143	0.362475589	3.4179688	-3.479004	-0.91552734	8.825024460000002	6.336743210000001	-2.313623004	2.8686523	1.7089844	0	-9.469824280000001	0.4354492212	-1.24294429	-4.333496	-0.4272461	-1.2207031	0.641210962	9.874170320000001	1.3817138580000001	1.0986328	2.8686523	0.48828125	1.53125	9.73659694	-1.2261962860000002	-1.2817383	3.6621094	-0.30517578	1539957803.721
-8.845361420000001	-4.574609424	-3.87238768	-6.591797	-3.2958984	-1.5258789	9.366943390000001	-5.75415036	-0.362475589	3.479004	-1.3427734	-0.91552734	9.24013678	6.517382788000001	-1.451098642	2.9907227	1.7089844	0	-9.596630890000002	-0.046655271600000006	-1.418798822	-3.9672852	-0.9765625	-1.0375977	0.9989013580000001	9.71147464	1.9415771760000002	1.3427734	2.9907227	0.6713867	3.4154052520000002	9.38129892	-0.48808594240000003	-1.3427734	4.211426	0.24414062	1539957803.761
-10.245019960000002	-5.51369658	-3.2239991	-4.638672	-3.7231445	-1.4038086	8.906372300000001	-5.531640380000001	-0.7524658540000001	3.479004	-1.3427734	-0.91552734	9.27004393	6.751855432000001	-0.643603534	3.0517578	2.0751953	0.24414062	-10.06557608	-1.006079074	-1.4451172120000002	-4.0283203	-0.91552734	-0.9765625	1.3171142180000002	9.600219748	2.5433105040000004	1.4038086	3.540039	0.79345703	6.951635880000001	9.408813400000001	-0.729736322	-1.7089844	5.1879883	1.2817383	1539957803.801
-8.980542032	-5.40363768	-3.0589112400000005	-2.8076172	-5.7373047	-0.6713867	8.906372300000001	-5.531640380000001	-0.7524658540000001	3.6010742	-1.2817383	-1.0986328	9.368139480000002	7.1478269800000005	-0.25959472840000003	3.1738281	2.0141602	0.36621094	-10.87067842	-1.4331542540000002	-1.1651855432	-4.699707	-0.8544922	-0.91552734	1.7621337860000001	10.175634980000002	3.1486327880000005	1.2817383	4.0283203	0.8544922	6.951635880000001	9.408813400000001	-0.729736322	-0.30517578	7.019043	1.4038086	1539957803.841
-7.5880616000000005	-4.4513915740000005	-2.6641358800000003	-4.3945312	-1.8310547	-0.61035156	8.1754393	-5.341430710000001	-2.140161142	4.8217773	-2.746582	-1.3427734	9.460253894000001	7.409814300000001	-0.2260986322	3.8452148	2.6245117	0	-10.64577626	-1.2860107820000002	-0.961816394	-4.9438477	-0.61035156	-0.8544922	2.168872104	10.96997104	3.228784146	0.91552734	4.3945312	0.91552734	5.6919433900000005	8.11203624	-4.01713858	1.4038086	6.8969727	0.48828125	1539957803.881
-8.009155252000001	-3.9393798920000007	-3.0995849640000004	-4.333496	-2.0751953	-0.7324219	8.31779802	-5.159594748	-2.25261232	4.3945312	-2.5634766	-1.2817383	9.274829074000001	7.2136232	-0.1124511682	3.90625	2.9296875	-0.12207031	-10.43642572	-1.4451172120000002	-0.8254394568000001	-5.1879883	-0.4272461	-0.91552734	1.9989990020000004	10.615869600000002	2.8698974640000006	0.30517578	4.8828125	1.0986328	4.866503894	9.374121106	-4.750463760000001	3.540039	7.751465	0	1539957803.921
-8.365649460000002	-3.672607428	-3.52785643	-4.8217773	-2.5024414	-1.0375977	7.927807608000001	-4.77558606	-2.112646466	4.211426	-2.6245117	-1.4648438	8.81784694	6.7889402	-0.10168457460000001	3.7231445	2.8686523	0	-9.852636780000001	-1.3661621400000001	-0.6531738220000001	-5.3100586	-0.4272461	-0.9765625	1.391284146	9.719848740000002	2.40573732	0	4.9438477	1.2817383	2.519384784	9.88134784	-5.243335160000001	3.6010742	13.000488	0.6713867	1539957803.961
-7.221997300000001	-3.50991214	-4.139160144000001	-5.004883	-3.3569336	-1.3427734	7.806982428000001	-4.221704074	-1.9379882200000003	4.0283203	-2.5024414	-1.3427734	8.52954074	6.42407248	-0.37683107	3.6621094	2.8686523	0.36621094	-9.242529254	-1.240551718	-0.3146240216	-5.3710938	-0.5493164	-0.79345703	0.8876464660000001	9.03916034	1.9355957460000002	0.12207031	4.699707	1.3427734	-0.173461911	10.7869384	-5.349804712	4.4555664	13.061523	1.5869141	1539957804.001
-6.227880890000001	-3.7659179320000007	-3.0565185700000006	-5.1879883	-1.5869141	-1.5258789	8.1072509	-3.81616214	-1.6365234620000002	4.0283203	-2.5024414	-1.3427734	8.16467302	6.018530252000001	-0.7129882787999999	3.6621094	2.8686523	0.36621094	-9.180322480000001	-0.9965087860000001	0.026318359620000002	-5.3100586	-0.61035156	-0.5493164	0.6962402160000001	8.64558107	1.6496826080000002	0.061035156	4.0283203	1.4038086	-1.4199951080000002	10.06079074	-3.3687500000000004	3.8452148	11.169434	2.5024414	1539957804.041
-7.3320557100000014	-3.8508545320000005	-3.585278354	-4.5166016	-2.2583008	-1.4648438	8.023510880000002	-3.4034423920000005	-1.222607428	3.90625	-1.4038086	-1.2207031	7.84646016	5.7385987400000005	-1.020434604	3.6010742	2.6855469	0.5493164	-9.175537140000001	-0.7129882787999999	0.324194339	-5.2490234	-0.48828125	-0.48828125	0.9809570288	8.43503444	1.610205072	0.24414062	3.7231445	1.2817383	-1.4199951080000002	10.06079074	-3.3687500000000004	4.5166016	6.3476562	3.2348633	1539957804.081
-7.70170926	-4.067382788000001	-3.93339856	-4.8828125	-2.8076172	-1.5869141	7.730419928000001	-2.996704074	-1.0922119110000001	3.8452148	-1.953125	-1.0986328	7.955322480000001	5.719457968	-1.107763678	3.479004	2.0751953	0.36621094	-9.37890625	-0.41152344240000005	0.538330072	-5.065918	-0.5493164	-0.36621094	1.337451178	8.643188400000001	1.6532714660000003	0.36621094	3.6621094	1.0375977	0.3828125	9.80239218	-2.2239013580000004	4.333496	4.638672	3.1738281	1539957804.121
-7.5414062500000005	-4.01953125	-3.12111821	-4.3945312	-1.4648438	-1.4648438	7.9517334260000005	-2.76223143	-0.7440917932000001	3.7841797	-1.7089844	-0.79345703	8.0905027	5.74338408	-1.1747558900000001	3.3569336	2.1362305	0.30517578	-9.60739766	-0.050244139400000006	0.805102536	-4.9438477	-0.36621094	-0.30517578	1.429565396	8.86809056	1.7130859620000003	0.5493164	3.6010742	0.6713867	0.8613281250000001	9.423168930000001	-1.872192392	3.6621094	6.164551	1.7089844	1539957804.161
-8.106054712	-3.5649413940000003	-3.3173096040000005	-4.0893555	-1.4648438	-1.2817383	8.05222194	-2.39138179	-0.461767572	3.7231445	-1.7089844	-0.36621094	8.28430162	5.626147660000001	-1.114941394	3.3569336	2.1362305	0.30517578	-9.60739766	0.34572753600000006	0.92473143	-4.638672	-0.24414062	-0.30517578	1.542016574	9.098974640000002	1.9020996400000003	0.6713867	3.4179688	0.48828125	0.8613281250000001	9.423168930000001	-1.872192392	2.8076172	6.1035156	0.61035156	1539957804.201
-7.90388179	-3.7659179320000007	-3.54580072	-3.479004	-0.7324219	-1.2207031	8.34052716	-2.003784146	-0.265576178	3.7231445	-1.7089844	-0.36621094	8.5068116	5.48139676	-1.0646972840000002	3.2348633	1.4648438	-0.061035156	-9.46623552	0.45937500000000003	0.916357428	-4.211426	-0.24414062	-0.24414062	1.51330571	9.095385880000002	2.064794928	0.9765625	3.1738281	0.4272461	0.6447998200000001	8.16826178	-2.491870108	3.112793	4.0893555	-0.18310547	1539957804.241
-8.24960962	-3.716870108	-3.28022464	-2.5024414	-0.24414062	-0.5493164	8.70778804	-1.7083007200000002	-0.192602536	3.540039	-1.4648438	0.18310547	8.735302520000001	5.388086060000001	-1.0886230432000001	3.2348633	1.4648438	-0.061035156	-9.448290740000001	0.534741214	0.832617212	-3.7841797	-0.24414062	-0.061035156	1.526464856	8.84296875	2.1760498200000002	1.0375977	3.0517578	0.30517578	4.923925720000001	9.058300720000002	-1.1771484620000001	3.8452148	1.6479492	-0.30517578	1539957804.281
-8.789135880000002	-2.7119873200000004	-4.042260880000001	-3.1738281	-1.7089844	-0.30517578	9.18630342	-1.610205072	-0.01674804712	3.4179688	-1.0375977	0.5493164	8.953027160000001	5.191894568	-0.878076178	3.112793	1.5258789	0.12207031	-9.195874100000001	0.3804199280000001	0.762036142	-3.479004	-0.30517578	0.18310547	1.544409146	8.685058606	2.345922824	1.159668	2.6245117	0.6713867	4.923925720000001	9.058300720000002	-1.1771484620000001	2.6855469	3.0517578	-0.61035156	1539957804.321
-9.232959260000001	-3.9896241	-4.736108426	-2.8686523	-0.6713867	-0.91552734	9.82990764	-2.04924321	0.30505371400000003	3.112793	-1.5869141	0.5493164	9.615771760000001	5.28640126	-0.5371337860000001	3.1738281	1.2817383	0.18310547	-8.96977536	0.6292480432	0.576611322	-2.9296875	-1.159668	0.7324219	1.5767089660000002	8.649169928000001	2.3303711060000003	1.3427734	2.380371	1.0986328	2.7909423920000003	8.120410340000001	-2.460766574	1.2207031	0.79345703	-0.4272461	1539957804.361
-9.96628444	-6.310424820000001	-4.677490216000001	-3.2958984	1.7089844	-2.380371	10.490259080000001	-2.83879393	0.3612792932	2.8686523	-1.8310547	0.30517578	10.27492662	5.863012680000001	-0.8457763580000002	3.1738281	1.2817383	0.18310547	-10.88264128	0.42229003600000004	0.48330077880000005	-2.319336	-1.0986328	1.0986328	1.8410888580000002	9.289184800000001	2.06120607	1.2817383	2.1362305	1.2207031	4.395166034	10.33354532	-0.2990722644	0.6713867	1.2207031	-1.953125	1539957804.401
-9.801196580000001	-6.739892572	-3.4297608800000003	-0.061035156	-5.2490234	0	11.02978534	-3.9022949280000003	-0.29069824280000006	2.8686523	-1.8310547	0.30517578	10.5141848	6.298461960000001	-1.7298339660000002	2.8076172	1.4038086	0.48828125	-12.448584260000002	0.1997802716	0.19619140380000002	-3.2348633	0.30517578	1.159668	2.3889892180000003	10.917334260000002	1.667626996	1.6479492	1.953125	0.8544922	4.395166034	10.33354532	-0.2990722644	-0.24414062	3.8452148	-3.2348633	1539957804.441
-7.44450679	-4.40234375	-3.716870108	-3.8452148	0.12207031	-1.0986328	10.7103759	-4.739697284	-0.30744628600000007	2.4414062	-0.24414062	0.24414062	10.946045320000001	6.80688498	-2.363867212	2.8076172	1.8310547	-0.12207031	-11.167358720000001	1.5025390379999999	-0.8720947480000001	-3.0517578	0.4272461	0.5493164	2.9177491	12.12678264	1.3195067900000002	1.2817383	3.540039	0.7324219	0.5646484424	9.07146016	-1.4738280760000002	-5.2490234	2.319336	-2.380371	1539957804.481
-8.86330571	-4.88205571	-5.249316394	-2.1972656	-0.6713867	-0.61035156	9.58825679	-5.402441394	0.5885742212	2.6855469	-1.4038086	-0.48828125	10.867089660000001	7.379907248	-2.191601538	2.8076172	1.8310547	-0.12207031	-10.98671924	1.7226562500000002	-0.9570312500000001	-2.319336	-0.24414062	0	2.3614746400000004	12.39235872	1.53125	0.7324219	5.1879883	0.9765625	0.7369140380000001	10.06677266	-2.0372802520000004	0.5493164	1.0375977	-0.9765625	1539957804.521
-8.59055162	-3.5553711060000004	-4.49086911	-2.9907227	-2.2583008	-0.48828125	8.40273462	-5.353393570000001	0.6854736419999999	3.0517578	-1.4648438	-0.8544922	10.47590306	7.153808606	-2.25261232	2.8076172	1.953125	-0.061035156	-10.603905760000002	0.3349609424	-0.46535643000000004	-2.8076172	0.061035156	-0.4272461	1.2453369600000002	12.1734375	1.3853027160000002	0.6713867	4.0283203	0.9765625	0.8744873200000001	10.27851538	-1.5575683900000001	0.18310547	0.7324219	-2.2583008	1539957804.561
-6.90378444	-3.2251952880000005	-3.124707068	-2.1972656	-1.0375977	-0.6713867	7.86560054	-4.932299820000001	0.07536621106000001	3.112793	-1.4038086	-0.61035156	9.98542482	6.0484375	-1.886547824	2.8076172	1.953125	-0.061035156	-9.484179712000001	0.1626953076	-0.18901367800000002	-3.540039	-0.5493164	-0.24414062	1.2010742212	10.97595198	1.6137939300000002	0.6713867	2.5634766	0.91552734	0.98334964	9.374121106	-2.0899170320000002	0.18310547	0.4272461	-2.8076172	1539957804.601
-6.727929712	-3.408227536	-3.5194824280000003	-2.6855469	1.5869141	-1.0986328	7.393066394000001	-4.167871106000001	-0.24643554320000002	3.1738281	-1.953125	-0.7324219	9.08342302	4.797119110000001	-1.337451178	3.0517578	2.0141602	0.12207031	-8.97695288	0.5191894568000001	-0.1363769568	-3.7841797	-0.61035156	-0.48828125	1.7693115020000003	9.031982428000001	1.3195067900000002	0.48828125	2.6245117	0.91552734	1.94636232	9.402832068	-1.3458251800000003	0.6713867	0.061035156	-2.9907227	1539957804.641
-7.774682608000001	-3.7001221040000005	-4.55546875	-2.0141602	-0.8544922	-0.7324219	7.174145468000001	-3.19768071	-0.23686523560000003	3.1738281	-1.8920898	-0.91552734	8.481689300000001	4.2420410340000005	-1.183129892	2.746582	2.0141602	0.48828125	-8.610888580000001	1.4223876800000002	-0.096899411	-3.2958984	-0.61035156	-0.48828125	1.7848632200000003	7.863207968	0.835009784	0.18310547	3.4179688	1.2817383	2.363867212	9.433935700000001	-0.7488769568000001	0.4272461	0.4272461	-3.0517578	1539957804.681
-7.129882788000001	-3.5003417540000004	-4.230078076	-1.6479492	-3.112793	-0.8544922	7.303344748	-2.4021484620000004	-0.1447509784	3.1738281	-1.8920898	-0.91552734	8.234057608	4.218115216	-1.33386232	2.746582	2.0141602	0.48828125	-8.4135009	1.74299321	0.04306640576	-2.6855469	-0.30517578	-0.24414062	1.5982422120000002	7.7328125000000005	0.5622558606000001	0.12207031	3.540039	1.5258789	1.771704074	8.960205072	-0.9953125	0.4272461	1.4648438	-2.8686523	1539957804.721
-6.629834260000001	-3.352001996	-3.6331298920000004	-1.4648438	0.8544922	-0.7324219	7.495947480000001	-1.9403808900000001	0.1674804712	3.0517578	-1.2817383	-0.79345703	8.13955072	4.495654254000001	-1.2884033540000002	2.380371	2.0141602	0.48828125	-8.6264402	1.6269530760000002	0.43186035340000006	-2.380371	-0.24414062	-0.30517578	1.6078125	8.13955072	0.5802001800000001	0.24414062	3.6010742	1.4648438	1.47263179	9.092993210000001	-1.020434604	0.4272461	1.2817383	-2.6855469	1539957804.761
-7.607201980000001	-2.8555420320000002	-4.4334472840000005	-1.0375977	-0.12207031	-0.61035156	7.8775634000000005	-1.6484863220000001	0.343334964	2.5634766	-1.8310547	-0.79345703	8.334545926	4.828222644	-1.3075439300000002	2.2583008	1.8310547	0.4272461	-8.589355432000001	1.665234424	0.8720947480000001	-2.2583008	-0.18310547	-0.48828125	1.6078125	8.758032248000001	0.7393066100000001	0.4272461	3.2958984	1.159668	1.47263179	9.092993210000001	-1.020434604	0.4272461	0.8544922	-2.319336	1539957804.801
-8.022314300000001	-3.267065396	-4.7995117800000004	-1.5258789	-2.5024414	-0.91552734	8.52595198	-1.355395468	0.47373047120000006	2.1362305	-1.5258789	-0.7324219	8.83698732	4.955029254	-1.03359375	1.8310547	1.3427734	0.36621094	-8.498437500000001	1.7214599640000001	1.0503417932	-2.1362305	-0.4272461	-0.4272461	1.695141574	9.098974640000002	1.052734375	0.48828125	2.6245117	0.8544922	0.8589355432	8.9494384	-1.4391357820000001	0.24414062	0.91552734	-2.1972656	1539957804.841
-8.76401358	-3.116332968	-3.6785887600000002	-1.2817383	-2.2583008	-0.5493164	9.100170926	-1.1651855432	0.63881839	1.7700195	-1.5869141	-0.9765625	9.30832518	4.91555162	-0.424682608	1.5869141	1.2207031	0.24414062	-9.346606430000001	1.7346191100000001	0.976171875	-1.5869141	-0.36621094	-0.5493164	1.9786621400000002	9.097778060000001	1.3853027160000002	0.24414062	2.319336	0.6713867	0.994116214	9.35378444	-0.9211425720000002	0.12207031	1.0375977	-2.319336	1539957804.881
-8.882446580000002	-2.4990478240000003	-3.818554712	-1.0986328	-1.0986328	-0.061035156	9.71147464	-1.068286142	0.35529785340000003	1.4038086	-1.8310547	-1.0375977	9.8263179	5.10576178	-0.2560058606	1.0986328	1.159668	-0.12207031	-9.902880399999999	0.8206542932	1.299169928	-0.91552734	-0.18310547	-1.0986328	2.5815917540000006	9.82871106	1.7800780760000001	0	2.319336	0.36621094	1.318310504	9.73540036	-0.23566894960000004	0.24414062	1.3427734	-2.319336	1539957804.921
-9.15041484	-2.92971196	-4.88803714	-2.1362305	0.36621094	-0.061035156	10.376611420000001	-1.239355432	-0.07058105432	1.4038086	-1.8310547	-1.0375977	10.5058107	5.4275634	0.0897216754	1.0986328	1.159668	-0.12207031	-10.764209260000001	0.35888672120000004	1.7441894960000002	-1.4038086	-0.48828125	-1.0986328	3.293383786	10.8216304	2.743090854	-0.061035156	1.7700195	0	1.8662109620000003	9.65883786	-1.8733886780000002	-0.36621094	1.2207031	-2.0141602	1539957804.961
-10.57160692	-4.371240216	-5.95273462	-2.5634766	0.8544922	0.061035156	10.83359424	-1.56953125	-0.6232665740000001	0.7324219	-1.7700195	-0.91552734	11.145825180000001	5.37133786	0.2823242212	0.91552734	0.8544922	-0.48828125	-11.754736420000002	-0.3002685504	1.33386232	-1.7700195	-0.36621094	-0.91552734	3.52546376	11.05251448	3.064892572	-0.18310547	0.8544922	-0.24414062	2.960815396	10.401733720000001	-1.8949219240000001	-0.48828125	1.4648438	-1.8310547	1539957805.001
-10.8981929	-4.769604532000001	-5.853442392	-0.7324219	-3.540039	0	11.453271760000002	-2.287304712	-1.5145019960000001	0.7324219	-1.0986328	-0.12207031	11.434130399999999	5.772094748	0.270361322	0.7324219	0.61035156	-0.7324219	-13.2704348	-0.8206542932	0.6651367212000001	-0.8544922	-0.36621094	-0.9765625	3.3041503600000004	11.13386232	3.262280252	-0.24414062	1.0986328	-0.18310547	2.960815396	10.401733720000001	-1.8949219240000001	-0.7324219	1.7700195	-0.9765625	1539957805.041
-8.63601088	-5.7613278800000005	-2.66772464	-0.24414062	-4.0283203	-0.12207031	12.12797824	-3.484790036	-1.943969748	0.61035156	-0.36621094	0.5493164	11.0668705	6.33554712	0.16030273560000002	0.5493164	0.61035156	-0.7324219	-11.860009980000001	-0.893627896	-0.026318359620000002	-1.3427734	0.79345703	-0.91552734	1.9176513580000003	10.557250900000001	3.0900146760000005	0.12207031	0.48828125	-0.24414062	5.164379892	12.05261232	1.222607428	-1.6479492	1.7700195	0.79345703	1539957805.081
-6.81286592	-5.50771466	-1.43435054	-1.0375977	1.4648438	0	11.534619600000001	-3.859228534	-1.42836911	0.48828125	0.12207031	0	9.869384980000001	6.2111327880000005	0.35529785340000003	0.30517578	0.36621094	-0.18310547	-10.180420320000001	-0.0765625	-1.1711669928000001	-0.9765625	-0.061035156	-0.061035156	0.31342773560000003	9.125292932	3.2718505400000004	0.48828125	0.48828125	-0.061035156	4.2970702880000005	10.846752700000001	-1.4463134979999999	-2.8686523	1.0375977	2.9907227	1539957805.121
-8.740087860000001	-3.9956054320000005	-2.5349366	-1.7700195	2.5024414	-0.12207031	10.31201178	-3.1462402160000003	-0.7871582068	0.7324219	1.0986328	-0.24414062	8.7030027	6.184814300000001	0.12321777160000001	0.24414062	0.4272461	0.9765625	-9.33942842	-0.49406739200000005	-1.47263179	0.12207031	-0.18310547	0.30517578	-0.3995605432	8.17185054	3.4548827880000004	0.18310547	0.7324219	0.6713867	2.08513179	11.322875900000001	-2.7119873200000004	-2.1362305	2.9907227	4.0893555	1539957805.161
-10.28928264	-4.109252896	-3.830517572	-0.18310547	-0.4272461	0.30517578	9.3657473	-2.592358426	-0.9055908540000002	0.7324219	1.0986328	-0.24414062	8.7030027	6.184814300000001	0.12321777160000001	0.24414062	0.4272461	0.9765625	-9.614575180000001	-1.443920926	-0.8673096040000001	-0.36621094	-0.5493164	0.5493164	0.053833007200000005	9.06069339	3.958520468	0.8544922	0.24414062	0.6713867	2.08513179	11.322875900000001	-2.7119873200000004	-0.7324219	2.746582	4.5166016	1539957805.201
-8.383593750000001	-3.552978534	-2.6844726440000004	0.48828125	-5.6152344	0.24414062	8.96977536	-2.5875733800000003	-1.43435054	0.30517578	0.61035156	-0.18310547	8.39077176	6.0927001800000005	-0.2129394568	0.30517578	-0.4272461	0.48828125	-9.535620108000002	-1.46665036	-0.2260986322	-0.8544922	0	0.4272461	1.3302734620000003	9.917236420000002	3.667822284	0.7324219	-0.18310547	0.24414062	0.1626953076	11.143433	-2.746679712	-0.36621094	3.9672852	4.8217773	1539957805.241
-5.346215560000001	-2.69523912	-1.5432128600000001	-1.5869141	0.6713867	-0.48828125	8.38957518	-2.4200927520000004	-1.5001464660000001	0.24414062	-0.24414062	-0.30517578	8.259179712	5.03398462	0.419897464	0.5493164	-0.36621094	0	-8.62404802	-1.3482177520000003	0.03828125	-0.79345703	-0.18310547	0.12207031	1.75495607	8.947045926000001	3.5266601440000005	0.36621094	-0.18310547	-0.12207031	0.1626953076	11.143433	-2.746679712	0.18310547	1.953125	5.126953	1539957805.281
-7.086816394	-2.8698974640000006	-1.6317382200000001	-1.2817383	2.1972656	-0.61035156	7.66342752	-1.832714856	-0.8517577880000001	0.24414062	-0.24414062	-0.30517578	8.259179712	5.03398462	0.419897464	0.6713867	0	0	-8.34411592	-1.137670926	0.095703125	-0.91552734	-0.18310547	0.24414062	1.642504892	7.54379892	3.1773437500000004	0.18310547	-0.36621094	-0.18310547	0.1770507788	9.864599640000002	-1.681982428	1.2207031	2.0751953	4.5776367	1539957805.321
-8.10246556	-3.129492212	-2.624658246	-0.7324219	-2.5634766	-0.36621094	7.293774460000001	-1.2895996400000003	-0.754858426	0.4272461	0.30517578	-0.5493164	8.36325679	3.6558594240000004	0.8625244110000001	0.36621094	-0.061035156	0.061035156	-8.21132788	-0.86850589	0.0885253894	-0.48828125	-0.12207031	0.48828125	1.7597412140000002	6.928906250000001	2.6641358800000003	0	-0.36621094	0	0.05981445288	8.16467302	-0.8529540740000001	2.4414062	2.8076172	3.7231445	1539957805.361
-6.7123777	-2.8639160340000003	-1.27524411	-0.79345703	-0.7324219	-0.30517578	7.31889676	-1.032397464	-0.8649169928000001	0.24414062	0.5493164	-0.24414062	8.865698380000001	3.6546630400000004	0.22849121400000003	0.24414062	-0.4272461	0.18310547	-8.26875	-1.1639892572000001	0.32539062500000004	-0.18310547	-0.061035156	0.30517578	2.271752896	7.298559800000001	2.7155760800000004	0.18310547	-0.18310547	-0.061035156	-2.25859375	7.067675720000001	-1.6460937500000001	2.2583008	3.7841797	2.5024414	1539957805.401
-7.004272660000001	-2.1844238220000003	-1.5001464660000001	-1.0375977	1.8310547	-0.30517578	7.693335160000001	-1.063500998	-0.613696286	0.24414062	0.5493164	-0.24414062	8.865698380000001	3.6546630400000004	0.22849121400000003	0.24414062	-0.4272461	0.18310547	-8.59294429	-1.353002896	0.8278320288	-0.36621094	-0.24414062	0.18310547	2.8316162140000003	8.041455072	2.9500489200000004	0.48828125	0	-0.12207031	-2.25859375	7.067675720000001	-1.6460937500000001	2.5634766	1.6479492	1.6479492	1539957805.441
-8.65036592	-1.9176513580000003	-2.843579074	-1.5869141	2.380371	-0.36621094	8.24243161	-1.3458251800000003	-0.19619140380000002	0.4272461	0.24414062	0.30517578	9.849048020000001	3.7288329680000003	0.23327636780000002	0.30517578	-0.36621094	0.12207031	-8.464941394	-1.2106445288	1.1735596040000003	-0.5493164	-0.30517578	0.30517578	3.0625	8.364452880000002	3.06608876	0.48828125	0	-0.18310547	-1.4989501800000002	8.113232428000002	-0.037084961060000005	3.540039	-0.6713867	0.36621094	1539957805.481
-9.792822480000002	-3.599633786	-3.12709964	0	0.24414062	-0.48828125	8.99848642	-1.662841754	0.1268066394	0.61035156	0.061035156	0.12207031	10.21272014	3.390283246	0.20097655760000002	0.7324219	-0.24414062	0.4272461	-8.829809800000001	-1.1986816100000002	0.9486572480000001	-0.61035156	-0.30517578	0.4272461	2.8890380400000004	7.991211060000001	3.104370108	0.36621094	-0.36621094	0	4.196582068	8.101269568000001	-0.8900390380000001	2.2583008	-3.2348633	-0.9765625	1539957805.521
-10.465136780000002	-2.5421141200000004	-1.876977536	1.5869141	-2.5024414	1.5869141	9.455468750000001	-1.695141574	-0.0095703125	0.79345703	-0.18310547	-0.12207031	10.32636682	3.2993652160000004	-0.21413574280000003	0.7324219	-0.24414062	0.4272461	-9.3322509	-0.762036142	0.5646484424	-0.6713867	0.24414062	0.7324219	2.886645468	7.55576178	2.872290036	0.36621094	-0.36621094	0.30517578	14.80886232	9.863403060000001	-1.32788089	1.5869141	-6.0424805	-0.36621094	1539957805.561
-11.66501448	-3.4560790740000003	-6.231469748	-3.2348633	2.5024414	-1.3427734	10.1325679	-1.85544429	-0.0454589856	0.8544922	0.48828125	0.36621094	10.9053714	4.148730432000001	-0.6735107428000001	0.8544922	-0.36621094	0.79345703	-9.74138179	-0.4426269568000001	0.539526358	-0.36621094	-0.79345703	1.3427734	3.0971923920000006	8.65874002	2.9500489200000004	0.6713867	0.61035156	0.61035156	7.12629393	8.673095746000001	-2.483496106	2.9296875	0.6713867	2.4414062	1539957805.601
-12.81345198	-8.334545926	-5.17993161	0.7324219	-3.90625	-0.48828125	11.229565200000001	-3.185717752	0.4474121106000001	0.8544922	0.8544922	1.0375977	11.71286592	5.589062500000001	-1.081445288	0.8544922	0.12207031	0.48828125	-13.454663040000002	-0.5323486420000001	0.6459961060000001	-0.7324219	-1.4648438	1.4038086	3.7061035340000004	11.595629500000001	2.30883786	0.7324219	0.18310547	0.8544922	7.12629393	8.673095746000001	-2.483496106	-2.1972656	0.6713867	-0.36621094	1539957805.641
-7.220800720000001	-4.457373004000001	-1.063500998	0.12207031	-2.0751953	0.8544922	11.6709964	-4.584179712	0.2177246106	0.8544922	0.8544922	1.0375977	11.71286592	5.589062500000001	-1.081445288	0.7324219	-0.24414062	-0.30517578	-13.0407473	-0.19738769960000002	0.39836425720000007	-0.9765625	1.5258789	0.18310547	3.849658246	13.132861420000003	1.830322284	1.159668	0.8544922	-0.18310547	2.48588858	12.208129500000002	2.9464599640000007	-4.272461	4.3945312	-2.5024414	1539957805.681
-7.88234874	-3.87238768	-3.9130616000000003	-2.8076172	4.3945312	-1.4648438	11.065673920000002	-4.566235324	0.3517089856000001	0.48828125	0.061035156	0.12207031	11.918627700000002	6.123803420000001	-2.1437500000000003	0.7324219	-0.6713867	-0.30517578	-10.81564946	0.802709964	-0.83022464	-1.3427734	0.5493164	0.4272461	2.680883786	12.226074280000002	2.344726538	1.0986328	1.4648438	-0.61035156	-2.058813498	6.187207068	-3.4381347840000003	-7.507324	2.5634766	-1.6479492	1539957805.721
-9.96030252	-4.96459964	-6.312817392	0.061035156	-2.380371	-0.12207031	9.883740020000001	-4.38798822	1.0144531250000002	0.9765625	0.48828125	-0.4272461	11.240332460000001	5.964697480000001	-1.4415283540000001	1.0375977	0.7324219	-0.061035156	-10.97116664	0.702221646	-0.931909146	-0.79345703	0	0.24414062	1.915258786	11.5178714	2.027709964	-0.12207031	1.8920898	0.36621094	-2.058813498	6.187207068	-3.4381347840000003	1.2817383	-3.9672852	-1.953125	1539957805.761
-8.1072509	-3.5422119600000004	-3.7611327880000003	-2.319336	-1.3427734	-0.061035156	8.83220198	-4.2587889400000005	0.6244628600000001	1.2207031	-0.5493164	-0.5493164	10.766601440000002	5.762524460000001	-1.6496826080000002	0.91552734	1.0986328	-0.12207031	-10.533325180000002	0.3804199280000001	-0.5490966754000001	-1.0375977	-0.12207031	-0.36621094	1.437939496	11.27263228	1.524072284	-0.18310547	1.4038086	0.61035156	1.701123004	9.76770018	-1.5599609620000003	-0.9765625	0.79345703	-3.112793	1539957805.801
-7.040161240000001	-3.649877896	-1.9894287140000002	-0.8544922	1.953125	-0.24414062	8.57380342	-3.813769568	-0.1124511682	1.2207031	-0.5493164	-0.5493164	9.937573380000002	4.953832968	-1.8973144960000001	0.91552734	0.4272461	0	-9.506909440000001	0.4521972644	-0.3600830072	-1.4038086	-0.061035156	-0.061035156	1.638916034	10.3526857	1.6185790740000001	0.24414062	0.36621094	0.30517578	0.668725589	9.66242662	-2.165283246	0	1.4648438	-3.4179688	1539957805.841
-7.5138915740000005	-3.5493896760000005	-3.31850589	0	0.6713867	-0.36621094	8.218505890000001	-3.04455571	0.1363769568	1.0986328	-0.36621094	-0.6713867	9.01403804	4.023120108	-0.915161142	0.91552734	0.9765625	0.18310547	-8.92910144	0.6902587860000001	-0.0897216754	-1.3427734	-0.30517578	-0.30517578	2.050439496	8.871679712	1.7812744600000001	0.12207031	0.8544922	0.24414062	2.27294928	9.729418930000001	-0.6400146760000001	0.4272461	-0.36621094	-3.0517578	1539957805.881
-7.31889676	-3.0493408540000004	-3.603222644	-0.18310547	-1.5869141	-0.24414062	7.46245108	-1.9966064300000002	0.8230468750000001	1.0986328	-0.36621094	-0.6713867	9.01403804	4.023120108	-0.915161142	0.91552734	0.9765625	0.18310547	-8.24841304	0.8960205072	-0.1196289038	-1.0375977	-0.24414062	-0.4272461	1.8375000000000001	7.881152160000001	1.3458251800000003	-0.18310547	1.4038086	0.48828125	2.27294928	9.729418930000001	-0.6400146760000001	-0.24414062	-0.18310547	-3.2958984	1539957805.921
-5.9551268	-3.19768071	-3.069677716	-0.18310547	0.79345703	-0.48828125	7.266259980000001	-1.297973642	0.9295165740000001	1.0375977	-0.6713867	-1.0375977	8.263964660000001	3.7001221040000005	-0.811083966	0.79345703	0.7324219	0.18310547	-7.981640380000001	0.955834964	-0.03588867212	-0.79345703	0	-0.48828125	1.6736084260000001	7.481591754	1.391284146	-0.4272461	1.159668	0.5493164	2.100683606	8.640795926000001	-0.6974365020000001	0.4272461	0.24414062	-3.0517578	1539957805.961
-6.67409694	-3.2730469240000004	-3.3675537140000005	0	2.9296875	-0.4272461	7.4409179320000005	-0.8613281250000001	0.36965332460000005	1.0375977	-0.6713867	-1.0375977	8.263964660000001	3.7001221040000005	-0.811083966	0.79345703	0.6713867	0.24414062	-8.011548020000001	1.138867212	0.285913089	-0.91552734	0	-0.4272461	1.6125976440000003	7.643090560000001	1.3613769960000002	-0.4272461	1.159668	0.4272461	2.100683606	8.640795926000001	-0.6974365020000001	0.5493164	0.7324219	-2.6855469	1539957806.001
-8.641992212	-3.27663588	-4.355688400000001	0.6713867	-0.79345703	0.30517578	8.083325180000001	-0.7692138580000001	0.17106933900000001	0.79345703	-1.0375977	-1.0375977	8.488867212	4.036279254000001	-0.46655273560000005	0.61035156	0.79345703	0.30517578	-7.9792482	1.53125	0.36367187500000003	-0.6713867	-0.061035156	-0.30517578	1.4678466460000001	7.9517334260000005	1.1508300720000002	-0.36621094	0.9765625	0.4272461	2.04086911	8.802294928000002	-0.7716064300000001	0.48828125	0.061035156	-2.319336	1539957806.041
-8.537914840000001	-2.5899658540000003	-4.504028354000001	0.30517578	-3.0517578	0.36621094	8.6348143	-0.6376221040000001	0.2512207068	0.061035156	-0.5493164	-0.91552734	9.133667032	4.651171924000001	-0.2189208966	0.061035156	0.4272461	0.24414062	-8.39316394	1.75495607	0.4892822284000001	0.30517578	-0.30517578	-0.48828125	1.408032248	8.771191394	1.175952176	-0.30517578	0.79345703	0.36621094	2.01096196	9.136059800000002	-0.1866210962	0.12207031	-0.36621094	-1.8920898	1539957806.08
-7.84646016	-2.86152356	-3.9190429320000004	-0.7324219	-1.0375977	0.48828125	9.21501448	-0.42109375000000004	0.15910644960000003	0.061035156	-0.5493164	-0.91552734	9.133667032	4.651171924000001	-0.2189208966	-0.48828125	0.061035156	0.12207031	-8.883642572	1.030004892	0.534741214	0.61035156	-0.24414062	-0.79345703	1.4833984620000003	9.485375900000001	1.7752929320000002	-0.36621094	0.18310547	0.24414062	2.01096196	9.136059800000002	-0.1866210962	-0.12207031	0	-1.7700195	1539957806.121
-9.131274460000002	-4.54589856	-4.3150146760000005	-1.8920898	-0.18310547	0.061035156	9.9710688	-0.6914550720000001	0.01674804712	-0.8544922	-0.12207031	-0.79345703	10.247412140000002	5.7098876800000005	-0.1806396466	-0.7324219	0.12207031	0.18310547	-10.906567000000003	0.09211425720000001	0.5598632788000001	1.4648438	-0.7324219	-1.159668	2.180834964	10.539307100000002	2.749072284	-0.61035156	-0.18310547	-0.061035156	3.0038817900000003	8.8979982	-1.28361821	-0.4272461	0.12207031	-1.6479492	1539957806.16
-10.649365020000001	-6.44321286	-4.480102536	-0.36621094	-0.18310547	0.5493164	10.624242720000002	-1.61977536	-0.619677716	-0.7324219	0.061035156	-0.18310547	10.5153804	6.13696286	-0.0980957068	-0.8544922	0	-0.12207031	-13.8841304	-1.7848632200000003	0.5849853534	1.3427734	-0.24414062	-1.159668	3.16777356	11.839673020000001	3.6462889400000003	-0.4272461	-0.5493164	-0.6713867	4.5159912140000005	10.294067000000002	-0.5275634784000001	-0.48828125	-0.61035156	-0.8544922	1539957806.2
-10.387377700000002	-6.3534909200000005	-2.16408696	2.319336	0.12207031	0.91552734	11.4760009	-3.0134521760000004	-1.818359424	-0.79345703	-0.24414062	0.61035156	11.016625900000001	6.337939300000001	-0.07416992212000001	-0.79345703	-0.30517578	-0.61035156	-13.15678714	-2.5385253600000004	0.2177246106	-0.36621094	1.6479492	-1.5258789	3.1438476440000005	11.77148462	4.492065396	0.12207031	-0.6713867	-1.5258789	4.5159912140000005	10.294067000000002	-0.5275634784000001	-1.159668	-1.159668	0.9765625	1539957806.241
-8.86809056	-5.95273462	-2.1138427520000005	2.0751953	-1.0986328	0.061035156	11.44011232	-3.7934326080000003	-2.185620108	-0.9765625	-0.061035156	0.61035156	11.016625900000001	6.337939300000001	-0.07416992212000001	-0.7324219	0.24414062	-1.0375977	-11.33483876	-0.805102536	-0.763232428	0.12207031	0.7324219	-0.18310547	1.8422851440000003	10.1229982	4.632031250000001	-0.24414062	0.061035156	-1.2817383	4.95622554	12.3600589	1.128100589	-1.6479492	0	3.4179688	1539957806.28
-8.332153060000001	-3.9908202880000005	-2.0899170320000002	-0.061035156	1.4648438	-0.6713867	10.339526260000001	-3.3579834260000005	-1.681982428	-0.79345703	0.8544922	0.6713867	9.5021241	6.225488220000001	1.2178222840000001	-0.6713867	0.061035156	-0.79345703	-10.0560054	-1.3254882200000002	-1.4570800720000001	1.2817383	0.8544922	0.24414062	0.07177734424	8.6599366	4.08173822	-0.8544922	0.12207031	-0.4272461	0.3828125	12.718945680000001	-1.300366214	-1.953125	-0.36621094	4.3945312	1539957806.32
-9.31311052	-5.017236420000001	-2.1880126800000004	1.0375977	2.6245117	-0.36621094	9.29516574	-2.47871106	-1.3422363220000002	-0.7324219	0.8544922	0.61035156	8.829809800000001	6.396557608000001	0.5215820288	-0.7324219	-0.36621094	-0.18310547	-9.90766574	-2.251416034	-1.33984375	1.0375977	0.7324219	0.24414062	-0.5359375000000001	8.673095746000001	4.213330072000001	-0.061035156	-0.91552734	-0.48828125	-0.60651857	12.20932608	-0.5658447284000001	-1.5869141	-0.6713867	4.8828125	1539957806.365
-8.6515625	-4.85214856	-2.3949707460000003	1.953125	-2.0751953	0.18310547	8.95063498	-2.13776857	-1.6532714660000003	-0.9765625	0.48828125	0.6713867	8.56184056	6.09628894	-0.02990722644	-0.79345703	-0.7324219	-0.18310547	-9.933984620000002	-2.06120607	-0.9606201080000001	0.79345703	1.0375977	0.4272461	0.46535643000000004	9.423168930000001	4.05422374	0.18310547	-1.3427734	-0.7324219	0.15910644960000003	10.993896760000002	-0.660351538	-0.4272461	-0.79345703	4.8217773	1539957806.4
-6.842773560000001	-4.19897464	-1.464257788	1.4648438	0.4272461	-0.12207031	8.76042482	-2.25859375	-1.808789038	-1.2207031	-0.18310547	0.79345703	8.500830072	5.52805162	0.47971191100000005	-0.6713867	-0.79345703	-0.48828125	-9.33942842	-2.001391574	-0.9223388580000002	0.6713867	1.0986328	0.30517578	1.184326178	9.15161142	4.17026358	0.18310547	-0.8544922	-1.0375977	0.15910644960000003	10.993896760000002	-0.660351538	-0.12207031	-1.8310547	4.5776367	1539957806.44
-7.102368210000001	-3.6773925720000005	-1.620971646	0.8544922	2.319336	-0.36621094	8.58217752	-2.332763678	-1.3099365020000002	-0.9765625	-0.061035156	0.6713867	8.553466754	5.030395468	1.1257080072	-0.61035156	-0.6713867	-0.6713867	-8.87766124	-1.9379882200000003	-0.9426757788	0.61035156	1.0986328	0.48828125	1.1472412140000001	8.41828624	3.992016574	0.12207031	-0.7324219	-1.0375977	0.593359375	9.680371106	0.20935058900000003	0.18310547	-0.30517578	3.6621094	1539957806.48
-8.238842752000002	-3.5135009000000004	-1.7800780760000001	1.7089844	0	-0.12207031	8.20415036	-2.141357428	-1.294384784	-0.9765625	-0.061035156	0.6713867	8.553466754	5.030395468	1.1257080072	-0.6713867	-0.91552734	-0.6713867	-8.577392572	-1.870996106	-0.9953125	0.79345703	0.9765625	0.6713867	0.9115722840000001	7.8548342600000005	3.645092752	0	-0.9765625	-0.8544922	0.6974365020000001	8.65874002	0.34931639400000003	1.7089844	1.2207031	2.1362305	1539957806.521
-7.384692392	-3.025415036	-1.73701178	0.8544922	0.18310547	-0.12207031	8.068969748	-2.13178714	-1.284814496	-0.8544922	0.48828125	0.61035156	8.927905252	4.544702176	0.4378417932	-0.7324219	-0.8544922	-0.48828125	-8.576196580000001	-2.140161142	-1.128100589	0.7324219	0.8544922	0.6713867	1.2656738220000001	7.8177491	3.6151855040000007	-0.061035156	-0.9765625	-0.7324219	-0.7105957068000001	8.279516574	-0.8637207068000001	1.4038086	1.2817383	1.0375977	1539957806.56
-7.504321580000001	-2.9799560700000005	-1.88774411	0.12207031	2.1362305	0.12207031	8.078539840000001	-2.239453076	-0.9594238220000001	-0.8544922	0.48828125	0.61035156	8.927905252	4.544702176	0.4378417932	-0.5493164	-0.91552734	-0.36621094	-8.46015625	-2.5181884000000005	-1.3039550720000002	0.36621094	0.79345703	0.61035156	1.5396240020000003	7.99838858	3.77189946	0.30517578	-0.61035156	-0.79345703	-2.8627197480000004	7.333251800000001	-0.8840576080000001	1.0986328	-3.0517578	0.18310547	1539957806.6
-8.761621106	-2.53254393	-2.91535643	-0.12207031	0.36621094	0.18310547	8.698217752000001	-2.646191394	-0.6759033540000001	-0.18310547	0.5493164	0.91552734	9.42915036	4.44421376	-0.1770507788	0	-0.6713867	-0.24414062	-8.17185054	-2.575610324	-1.37214357	0.061035156	0.24414062	0.7324219	1.585082968	8.299853240000001	3.78984375	0.5493164	-0.4272461	-0.5493164	3.23356929	8.0390625	-0.381616214	0.18310547	-4.4555664	0	1539957806.647
-8.060595746	-2.879467752	-2.787353534	-1.3427734	1.4038086	-0.12207031	8.698217752000001	-2.646191394	-0.6759033540000001	-0.18310547	0.5493164	0.91552734	9.42915036	4.44421376	-0.1770507788	0	-0.6713867	-0.24414062	-8.61328125	-2.2753417540000003	-1.3972655760000001	-0.24414062	-0.061035156	0.9765625	1.42836911	8.24841304	3.71088858	0.61035156	-0.6713867	-0.12207031	3.23356929	8.0390625	-0.381616214	0.18310547	-4.4555664	0	1539957806.68
-9.73540036	-5.417993210000001	-3.6929442900000002	-0.61035156	3.2958984	-0.8544922	9.71147464	-3.83171376	-0.3026611322	0.061035156	0.48828125	0.8544922	9.65883786	4.39038089	-0.34572753600000006	0.36621094	-0.6713867	-0.061035156	-9.45786142	-1.833911142	-1.4211913940000003	-0.18310547	-0.5493164	1.2817383	1.6078125	8.45776358	3.4189941100000003	0.6713867	-0.48828125	0.061035156	6.199169928000001	8.11682158	-2.433251996	-0.5493164	-3.112793	-1.3427734	1539957806.72
-9.67558606	-6.43005342	-3.129492212	1.5869141	-2.5634766	-0.4272461	9.447094748	-3.60202626	-0.153125	0.7324219	0.4272461	0.4272461	9.77128894	5.054321580000001	-0.8433837860000001	0.61035156	-0.4272461	0.12207031	-10.626635880000002	-0.9414794928000001	-1.387695288	-0.79345703	0.30517578	1.3427734	1.888940396	9.198266574	2.7478759000000004	0.7324219	-0.4272461	-0.061035156	9.38847644	10.05002446	0.36606445680000005	-0.6713867	1.6479492	-2.380371	1539957806.761
-6.780566394000001	-4.19060054	-3.0876221040000003	-0.4272461	0.061035156	-0.9765625	8.792724640000001	-3.1558105040000006	-0.23327636780000002	0.7324219	0.4272461	0.4272461	9.724634080000001	5.740990920000001	-1.28122554	0.7324219	-0.30517578	0.12207031	-11.09677716	0.40793457460000004	-1.52526857	-0.24414062	1.0986328	0.9765625	2.0468505400000003	10.225878600000001	2.1700683900000004	0.6713867	0.61035156	-0.5493164	9.38847644	10.05002446	0.36606445680000005	-0.18310547	1.4038086	-0.8544922	1539957806.8
-8.042651260000001	-4.492065396	-5.16079074	-1.2817383	2.9296875	-1.5258789	8.79990216	-3.3292724640000007	0.17465820680000002	0.30517578	0.6713867	0.8544922	9.62294928	6.281713760000001	-1.509716754	0.5493164	0	-0.18310547	-10.0631839	0.387597644	-1.9176513580000003	-0.48828125	0.79345703	0.5493164	1.3673584260000002	11.02021466	2.062402356	0.6713867	1.159668	-0.7324219	4.130786240000001	10.322778060000001	0.5562744110000001	-1.5258789	3.2958984	-0.8544922	1539957806.841
-8.5498777	-6.288891574	-6.166870108	-0.30517578	-1.8310547	-0.8544922	8.68745108	-3.7455810700000005	0.8170653959999999	0.30517578	0.6713867	0.8544922	9.594238220000001	6.4683351600000005	-1.4869873200000001	0.5493164	-0.12207031	-0.61035156	-10.20314946	0.955834964	-2.050439496	-0.79345703	0.61035156	0.48828125	0.29667969240000003	11.014233720000002	1.899707068	0.48828125	0.6713867	-0.61035156	2.10546875	9.713867212	-1.7298339660000002	-0.18310547	-2.0141602	-0.6713867	1539957806.88
-7.69572734	-5.54360324	-4.100878894	-0.6713867	-0.48828125	-0.79345703	8.814257788	-4.403540036	0.7775878600000001	0.36621094	-0.18310547	0.8544922	9.48776857	6.485082968	-2.0061767180000003	0.48828125	-0.24414062	-0.6713867	-10.64457968	1.259692392	-1.963110324	-0.61035156	0.48828125	0.5493164	-0.05144042932000001	10.97954074	1.4630615020000002	0.24414062	0	-0.61035156	2.10546875	9.713867212	-1.7298339660000002	-0.4272461	-1.8310547	-0.48828125	1539957806.92
-7.604809800000001	-5.37133786	-4.179833966	0.18310547	0.7324219	-0.9765625	9.20065944	-4.822241214000001	0.21054687500000002	0.24414062	-0.12207031	0.8544922	9.512890380000002	6.408520468000001	-2.3016601440000004	0.48828125	-0.5493164	-0.7324219	-10.37182608	1.3637695680000002	-1.9774658540000003	-0.61035156	0.8544922	0.48828125	0.230883786	10.89938948	1.540820288	0.48828125	-0.24414062	-0.9765625	3.737207068	10.077538940000002	-1.6281494600000002	-0.36621094	0.6713867	-0.6713867	1539957806.96
-6.869091754	-5.461059800000001	-4.377221646000001	0.18310547	-0.18310547	-0.8544922	8.880053420000001	-4.627246106	0.3804199280000001	0.12207031	0.18310547	0.8544922	9.103759980000001	6.203955072	-1.6664307100000002	0.4272461	-0.18310547	-0.7324219	-9.8933107	1.65805661	-2.1329834260000005	-0.24414062	0.79345703	0.36621094	0.15671386780000002	10.377808	1.600634784	0.5493164	0.12207031	-1.2817383	1.41042482	9.8251223	-2.004980432	-0.061035156	0.12207031	-1.0986328	1539957807.0
-6.546093750000001	-5.417993210000001	-3.867602536	0.12207031	0.12207031	-0.7324219	8.115625000000001	-4.018334964	0.953442392	0.24414062	0.30517578	0.61035156	8.47810054	5.924023560000001	-1.3685547120000001	0.36621094	0.24414062	-0.5493164	-9.181518570000001	1.553979532	-2.4200927520000004	-0.18310547	0.9765625	0.36621094	-0.5275634784000001	9.594238220000001	1.400854532	0.24414062	0	-1.159668	1.41042482	9.8251223	-2.004980432	-0.24414062	-0.9765625	-1.3427734	1539957807.04
-6.910961960000001	-5.34023462	-4.1260009	0.61035156	0.30517578	-0.5493164	7.6526612400000005	-3.5003417540000004	0.732128894	0	0.12207031	0.5493164	8.59414038	5.90249002	-1.6891601440000001	0.36621094	-0.12207031	-0.4272461	-8.52954074	1.638916034	-2.7993163940000003	-0.24414062	1.0375977	0.4272461	-0.8134765380000001	9.191088760000001	1.3673584260000002	0.18310547	-0.36621094	-0.9765625	2.428466754	9.304736420000001	-1.526464856	0	-0.12207031	-1.2207031	1539957807.08
-6.993505890000001	-5.542407248	-4.187011780000001	0.18310547	0.36621094	-0.48828125	7.859619110000001	-3.5781005400000003	0.3935791034	-0.18310547	0.30517578	0.5493164	8.698217752000001	6.0795407400000006	-1.74299321	0.30517578	-0.24414062	-0.30517578	-8.47451178	2.031298822	-3.02661142	0.18310547	0.6713867	0.36621094	-0.7991211060000001	9.35856929	1.2860107820000002	0.061035156	0	-0.7324219	2.29089357	8.90517572	-1.073071286	-0.061035156	-0.18310547	-0.9765625	1539957807.12
-7.461254892	-6.226684800000001	-4.44660643	0.7324219	-0.4272461	-0.30517578	8.12758786	-3.968090854	0.500048822	-0.30517578	0.12207031	0.48828125	8.86091304	6.517382788000001	-1.6532714660000003	0.061035156	-0.18310547	-0.4272461	-9.072656250000001	1.851855432	-2.9955077880000003	0.30517578	0.61035156	0.18310547	-0.8290283540000001	9.955517180000001	1.1855224640000002	0	0.12207031	-0.61035156	2.29089357	8.90517572	-1.073071286	-0.12207031	-0.5493164	-0.79345703	1539957807.16
-6.779370108000001	-5.796020468	-3.7982177520000002	1.0375977	-0.9765625	0	8.30942392	-4.336547824	0.41511232	-0.30517578	-0.061035156	0.48828125	9.134863220000002	6.7363034200000005	-1.715478534	-0.24414062	-0.36621094	-0.48828125	-9.560742212000001	1.7071045320000002	-2.878271466	0.36621094	0.91552734	0.12207031	-0.9115722840000001	10.42685504	1.332666034	0.12207031	-0.12207031	-0.8544922	2.501440396	9.375317392	-0.9199462860000001	-0.18310547	-0.6713867	-0.5493164	1539957807.2
-6.581982428000001	-5.123706070000001	-4.08173822	0.6713867	0.5493164	-0.30517578	8.65634784	-4.49086911	0.4892822284000001	-0.30517578	-0.061035156	0.48828125	9.206640380000001	6.6489746400000005	-1.5384277160000002	-0.30517578	-0.061035156	-0.4272461	-9.189892572	1.6365234620000002	-2.845971646	0.61035156	0.6713867	-0.061035156	-0.840991214	10.5835688	1.6161865020000004	-0.061035156	-0.36621094	-0.91552734	1.061108426	9.2724366	-1.528857428	-0.061035156	0	-0.24414062	1539957807.24
-7.310522660000001	-5.47421875	-3.9908202880000005	1.0986328	-0.6713867	-0.24414062	8.541503894	-4.2791259	0.6053222644	-0.4272461	0.18310547	0.36621094	9.120507788000001	6.2374510800000005	-1.1245117212000002	-0.24414062	-0.12207031	-0.48828125	-8.99728984	1.312329074	-3.12111821	0.4272461	0.7324219	-0.061035156	-0.9426757788	10.084716460000001	1.714282248	-0.30517578	-0.5493164	-0.8544922	1.061108426	9.2724366	-1.528857428	-0.30517578	-0.36621094	-0.30517578	1539957807.28
-6.893017572	-5.324682608000001	-3.721655252	0.5493164	0.30517578	-0.12207031	8.21611322	-3.94895018	0.47014160340000005	-0.6713867	0.061035156	0.18310547	9.131274460000002	6.026904254	-1.1340820288	-0.36621094	-0.30517578	-0.36621094	-8.942260880000001	1.494165036	-3.3986572480000006	0.61035156	0.5493164	-0.18310547	-0.900805661	9.8	1.4798096040000002	-0.48828125	-0.61035156	-0.6713867	1.5934570680000002	9.1623777	-1.930810504	-0.061035156	-0.91552734	-0.4272461	1539957807.32
-7.4947509000000005	-5.388086060000001	-3.890332068	0.5493164	-0.36621094	0.061035156	8.315405252000001	-3.9345947480000003	0.2619873004	-0.7324219	0.18310547	-0.061035156	9.35617662	6.158496106	-1.469042932	-0.61035156	-0.24414062	-0.36621094	-8.866894568000001	1.276440396	-3.38908696	0.6713867	0.36621094	-0.24414062	-0.7668212860000001	9.96628444	1.43076178	-0.5493164	-0.36621094	-0.4272461	1.3864990020000003	9.346606430000001	-1.114941394	0.12207031	0.36621094	-0.36621094	1539957807.36
-7.657446580000001	-5.461059800000001	-3.926220746	0.6713867	-0.36621094	0.30517578	8.39555661	-4.171459964	0.27993163940000004	-0.7324219	0.18310547	-0.061035156	9.35617662	6.158496106	-1.469042932	-0.79345703	-0.30517578	-0.36621094	-9.00566394	0.9175537140000001	-3.494360324	0.36621094	0.18310547	-0.36621094	-0.7201660340000001	10.090698380000001	1.599438498	-0.36621094	-0.36621094	-0.48828125	1.3864990020000003	9.346606430000001	-1.114941394	-0.24414062	-0.7324219	-0.48828125	1539957807.4
-7.919433606	-5.708691394000001	-3.9573242800000004	0.4272461	-0.91552734	0.48828125	8.534326080000001	-4.563842752	0.5514892572000001	-0.79345703	-0.18310547	0.061035156	9.61936052	6.262573380000001	-1.3864990020000003	-0.8544922	-0.18310547	-0.48828125	-9.10734874	1.2919922120000003	-3.50393071	0.30517578	-0.061035156	-0.36621094	-0.8062988220000001	10.218701079999999	1.6616454680000001	-0.36621094	-0.36621094	-0.24414062	2.5875733800000003	9.398047120000001	-1.21303714	-0.4272461	-1.0986328	-0.18310547	1539957807.44
-8.141943390000002	-5.969482428000001	-3.6462889400000003	0.24414062	-1.2207031	0.5493164	8.73410643	-4.7552491	0.5574707068000001	-0.6713867	-0.48828125	-0.061035156	9.839477340000002	6.58317842	-1.4702392180000001	-0.8544922	-0.061035156	-0.48828125	-9.164770468	1.681982428	-3.39746106	0.6713867	-0.24414062	-0.4272461	-1.0479492212000001	10.42326628	1.544409146	-0.48828125	-0.48828125	0.061035156	3.1665771760000005	9.387280252000002	-1.07785643	-0.4272461	-0.36621094	0.18310547	1539957807.48
-7.4660398400000005	-5.96708966	-3.029003894	0.79345703	-1.4648438	0.8544922	8.90876448	-4.486083966000001	0.47373047120000006	-0.79345703	0	-0.061035156	9.839477340000002	6.58317842	-1.4702392180000001	-0.9765625	-0.12207031	-0.30517578	-9.266455072	1.683178714	-3.1390625	1.0375977	-0.48828125	-0.48828125	-1.1484375	10.44838858	1.69633786	-0.48828125	-0.5493164	0.30517578	3.1665771760000005	9.387280252000002	-1.07785643	-0.5493164	0	0.36621094	1539957807.52
-6.945654254	-5.26367212	-1.892529254	0.48828125	-1.2207031	0.8544922	8.693432608	-3.90827626	0.6459961060000001	-0.8544922	-0.24414062	-0.24414062	9.040356430000001	6.27932158	-1.0288086060000001	-1.0986328	0.18310547	0	-9.169555710000001	1.118530252	-2.743090854	1.4648438	-0.48828125	-0.61035156	-1.020434604	9.89809604	1.8829589660000003	-0.5493164	-0.8544922	0.30517578	4.2193116	9.155200180000001	-0.729736322	0.12207031	-0.12207031	0.6713867	1539957807.56
-7.492358426000001	-4.963403060000001	-0.9343017572	0.5493164	-0.4272461	0.7324219	8.468530252	-3.39506839	0.379223642	-0.7324219	-0.12207031	-0.48828125	8.54389676	5.725439300000001	-0.784765625	-1.0986328	0.061035156	0.18310547	-9.185107428000002	-0.1985839856	-2.5947509	1.6479492	-0.5493164	-0.6713867	-0.42109375000000004	9.04992662	2.59116214	-0.48828125	-0.91552734	0.18310547	3.8975097840000004	9.54399411	0.3026611322	0	0.61035156	1.6479492	1539957807.6
-9.20305162	-3.9477538940000003	-2.20236821	1.2817383	-0.4272461	-0.061035156	8.37761232	-3.6821777160000004	-0.5323486420000001	-0.4272461	-0.24414062	0.061035156	8.52954074	5.5878659200000005	-0.06699218750000001	-0.18310547	-0.061035156	-0.7324219	-10.59553264	-2.154516574	-2.0372802520000004	0.18310547	0.48828125	-0.5493164	1.484594748	9.71745607	4.070971646	0	0.36621094	-0.4272461	-0.3732421924	10.004565200000002	-2.9368896760000003	-0.24414062	1.953125	0.7324219	1539957807.692
-7.053320288000001	-2.9548339660000003	-1.9367920320000003	-0.4272461	0.18310547	-0.48828125	8.609692392	-4.39277356	-1.1651855432	-0.4272461	-0.24414062	0.061035156	9.120507788000001	5.52805162	0.35529785340000003	-0.18310547	-0.061035156	-0.7324219	-9.70429712	-1.9032959260000002	-1.9810547120000002	-0.18310547	0.48828125	-0.4272461	1.3996582460000002	9.69113768	3.905883786	0	0.4272461	-0.61035156	-1.783667032	9.138451980000001	-2.251416034	-0.24414062	1.953125	0.7324219	1539957807.72
-6.44680162	-5.849853240000001	-1.534838858	-1.6479492	5.126953	-1.0986328	8.7795652	-4.603320288000001	-1.119726538	-0.24414062	-0.6713867	0.5493164	9.120507788000001	5.52805162	0.35529785340000003	0.061035156	0.30517578	-0.91552734	-8.825024460000002	-2.295678714	-2.66772464	-0.24414062	-0.061035156	-0.36621094	0.6256591459999999	8.662329074	3.4835937500000003	-0.36621094	0.30517578	-0.48828125	-1.783667032	9.138451980000001	-2.251416034	0.12207031	0.061035156	-1.5258789	1539957807.76
-9.73659694	-6.537719748	-3.226391574	1.7700195	-1.5869141	0	8.65036592	-4.587768570000001	-0.37204589660000004	-0.24414062	-0.48828125	0.48828125	9.154003894	5.17753894	0.5981445288	0.061035156	0.24414062	-0.61035156	-10.160083360000002	-1.622167932	-2.834008786	-0.9765625	0.61035156	-0.061035156	-0.06699218750000001	8.315405252000001	2.9727783540000003	-0.18310547	0.48828125	-0.24414062	-2.0899170320000002	8.26755342	-0.31701660340000004	0.91552734	-1.2817383	-2.746582	1539957807.8
-7.54260234	-5.172753894	-2.3435302520000003	0.24414062	-1.4648438	-0.061035156	8.644384980000002	-4.6416014400000005	-0.5598632788000001	0.61035156	-0.5493164	0.30517578	10.112231920000001	6.48029802	-1.2860107820000002	0.061035156	0	-0.24414062	-9.413598740000001	0.47373047120000006	-3.0206298920000005	-0.61035156	0.36621094	0.24414062	-0.5502929712000001	9.53920926	2.3674560700000002	0.061035156	0.36621094	0.061035156	5.86660144	9.96030252	0.709399411	0.7324219	-2.2583008	-1.0375977	1539957807.84
-8.073754892	-4.082934604	-2.7993163940000003	-0.91552734	2.9907227	-0.061035156	9.27124002	-4.837792932	-0.265576178	0.24414062	-0.4272461	0.30517578	10.112231920000001	6.48029802	-1.2860107820000002	0.24414062	0.24414062	0	-8.931494110000001	0.33137207460000007	-3.215625	0.12207031	-0.12207031	0.24414062	-0.832617212	10.241431200000001	2.4153076080000004	0.061035156	0.61035156	0.24414062	5.86660144	9.96030252	0.709399411	-2.380371	-1.4648438	-0.30517578	1539957807.88
-8.883642572	-5.303149460000001	-3.570922824	-0.061035156	-0.36621094	-0.24414062	9.08342302	-4.487280252000001	0.63881839	0.24414062	-0.4272461	0.30517578	10.04763228	7.025805710000001	-1.353002896	0.18310547	0.24414062	0.30517578	-9.3489991	-0.33615722840000006	-3.2072509000000005	-0.24414062	0	0.061035156	-1.369750998	9.81196286	2.604321286	0.061035156	0.48828125	0.36621094	4.39038089	8.572607428000001	-1.3661621400000001	0	-0.7324219	-0.4272461	1539957807.92
-7.384692392	-5.578295926000001	-3.15461412	-0.061035156	-0.12207031	-0.061035156	8.9326902	-3.958520468	0.8744873200000001	0.9765625	0.4272461	-0.30517578	8.347705072	6.12021466	-0.6125	0.30517578	0.4272461	0.91552734	-9.523657248000001	-0.046655271600000006	-3.051733426	-0.30517578	-0.061035156	0.061035156	-0.9570312500000001	9.785644568	2.3734375	0.24414062	-0.36621094	0.36621094	3.131884784	9.82272914	-0.8744873200000001	0.6713867	0.061035156	-0.8544922	1539957807.96
-7.387085160000001	-5.34023462	-3.03020018	-0.48828125	0.4272461	-0.12207031	8.7364991	-3.645092752	0.2237060504	0.48828125	1.4648438	-0.061035156	8.347705072	6.12021466	-0.6125	0.18310547	0.5493164	0.48828125	-9.27722194	0.21054687500000002	-2.9524413940000005	-0.36621094	-0.12207031	0.18310547	0.12800292540000002	9.82153354	2.231079074	0.12207031	0.061035156	0.36621094	3.131884784	9.82272914	-0.8744873200000001	0	1.0986328	-1.159668	1539957808.0
-7.763915740000001	-5.40722644	-3.32089856	0	-0.5493164	-0.12207031	7.656250000000001	-3.3472167540000006	0.08732910340000001	0.4272461	2.6245117	0.48828125	8.049829074	5.590259080000001	-0.898413089	0.30517578	0.12207031	0	-9.326269568	0.270361322	-2.948852536	-0.30517578	-0.12207031	0.12207031	0.462963858	9.2389402	2.1114501800000003	0.36621094	1.0986328	0.18310547	1.2058593750000002	9.589452880000001	-0.805102536	0.18310547	-0.5493164	-0.8544922	1539957808.04
-7.369140380000001	-5.2720459260000005	-3.0625	0	0	-0.12207031	6.3822019800000005	-3.15102536	0.49645996400000003	0.48828125	2.319336	1.159668	7.35478534	5.18591304	-0.4378417932	0.12207031	0.4272461	-0.18310547	-9.43632788	0.4521972644	-2.9057862400000003	-0.30517578	0.12207031	0.061035156	0.16508788940000002	8.954223740000002	1.851855432	0.5493164	1.6479492	0.12207031	3.15102536	9.363354532	-1.2453369600000002	-0.061035156	-1.4648438	-0.6713867	1539957808.08
-7.464843750000001	-5.29597194	-3.1486327880000005	0.061035156	0.24414062	-0.18310547	6.534130890000001	-3.5469971040000003	0.717773462	0.48828125	2.319336	1.159668	7.35478534	5.18591304	-0.4378417932	-0.061035156	0.9765625	-0.4272461	-9.431542932000001	0.492871106	-2.8136719240000003	-0.24414062	0.30517578	0.061035156	0.0837402356	9.27124002	1.6783935700000001	0.6713867	1.8920898	0.30517578	3.15102536	9.363354532	-1.2453369600000002	-0.18310547	-0.061035156	-0.4272461	1539957808.12
-7.536621106	-5.49335962	-3.2814209260000005	0.18310547	-0.12207031	-0.24414062	7.376318390000001	-4.02192392	1.3577880400000002	0.24414062	4.272461	2.0141602	7.12749002	5.4718260800000005	-0.6160888580000001	-0.12207031	0.7324219	-1.159668	-9.50930162	0.3576904254	-2.9010009000000005	-0.24414062	0.36621094	0	0.40554199280000003	9.723437500000001	1.7669189300000003	0.91552734	2.319336	0.24414062	2.268164038	9.408813400000001	-0.985742212	0	0.12207031	-0.30517578	1539957808.16
-7.525854532	-5.467040740000001	-3.25988768	0.12207031	-0.061035156	-0.18310547	7.16457518	-4.768408246	1.0754638580000002	0.24414062	4.272461	2.0141602	7.919433606	6.440820288	-0.5191894568000001	0	0.5493164	-1.6479492	-9.61816394	0.2643798822	-2.9500489200000004	-0.48828125	0.48828125	-0.061035156	0.27275390380000003	10.18640126	1.814770468	0.6713867	2.6245117	0.061035156	2.03488768	9.53920926	-1.1879150360000001	0	-0.61035156	-0.18310547	1539957808.2
-7.6107907400000006	-5.48139676	-3.057714856	0.30517578	0.12207031	-0.18310547	8.157495108	-5.352197480000001	1.715478534	0.24414062	2.8076172	2.1362305	7.919433606	6.440820288	-0.5191894568000001	0.30517578	1.2817383	-1.5869141	-9.52604982	0.462963858	-3.025415036	-0.61035156	0.61035156	-0.061035156	0.23208007200000003	10.285692899999999	1.7477783540000003	0.61035156	2.8686523	0.12207031	2.03488768	9.53920926	-1.1879150360000001	-0.061035156	-0.36621094	-0.12207031	1539957808.24
-7.571313400000001	-5.392871106	-3.2862060700000004	0.24414062	-0.061035156	-0.24414062	7.464843750000001	-5.4443116	2.0839355040000003	0	3.3569336	2.0141602	8.509204074000001	6.94086911	-0.03588867212	-0.24414062	1.5258789	-2.1972656	-9.38608426	0.5203857428	-3.220410144	-0.24414062	0.48828125	-0.061035156	-0.09450683900000001	9.85742212	1.4630615020000002	0.61035156	3.4179688	0.12207031	1.975073282	9.49255342	-1.207055661	0	-0.061035156	0	1539957808.28
-7.6167726600000005	-5.573510880000001	-3.1378662140000007	0.12207031	-0.36621094	-0.18310547	7.076049820000001	-5.776879892	2.050439496	-0.24414062	1.7700195	2.319336	8.28669429	7.05930162	0.7428955072	-0.4272461	1.0986328	-1.8920898	-9.32746556	0.31342773560000003	-3.371142572	-0.12207031	0.5493164	-0.061035156	-0.7728027160000001	9.682763580000001	1.038378894	0.6713867	2.8076172	0.24414062	1.579101538	9.57150908	-1.259692392	0	0.061035156	0	1539957808.32
-7.570117212	-5.62973642	-2.91535643	0.30517578	-0.18310547	-0.061035156	7.4791992800000004	-6.17524411	2.680883786	-0.30517578	1.7700195	1.953125	8.23645018	7.452880890000001	0.48330077880000005	-0.18310547	0.8544922	-1.6479492	-9.427954074	0.33256836060000006	-3.3005616	-0.24414062	0.7324219	-0.061035156	-0.9139648560000001	9.82033696	1.1472412140000001	0.6713867	1.953125	0.4272461	1.5109130400000002	9.486572480000001	-1.240551718	0	-0.30517578	-0.061035156	1539957808.36
-7.5114991	-5.312719748	-2.9464599640000007	0.24414062	-0.4272461	-0.24414062	7.12749002	-6.461157248	3.2539062500000004	-0.18310547	1.8920898	1.4648438	8.73171376	8.04384784	0.5622558606000001	-0.30517578	0.7324219	-1.4038086	-9.35856929	0.2260986322	-3.3819091460000004	-0.18310547	0.79345703	0	-0.9307128600000001	9.8179438	1.431957968	0.61035156	2.0751953	-0.061035156	1.874584964	9.559545926	-1.153222644	0	-0.061035156	0	1539957808.4
-7.59284694	-5.4873777	-2.87707518	0.30517578	-0.12207031	-0.30517578	6.71118161	-6.64060054	3.3149170320000003	-0.18310547	1.8920898	1.4648438	8.662329074	8.16347644	0.9510498200000002	-0.79345703	1.4038086	-1.0986328	-9.2556884	0.20217285340000002	-3.5266601440000005	-0.12207031	0.79345703	-0.061035156	-0.9989013580000001	9.931591460000002	1.2034667932	0.79345703	1.7700195	-0.12207031	1.758544928	9.58586412	-1.1316894568000002	-0.061035156	0	0.061035156	1539957808.44
-7.6167726600000005	-5.624951080000001	-2.837597644	0.30517578	-0.4272461	-0.30517578	6.5269528800000005	-6.719555710000001	3.52785643	-0.12207031	0.5493164	0.91552734	8.14672824	8.1838134	0.8074951080000001	-0.5493164	0.9765625	-0.9765625	-9.216211060000001	0.2380615216	-3.6427001800000003	-0.12207031	0.8544922	-0.061035156	-0.991723642	9.9782473	1.3458251800000003	0.5493164	1.2207031	-0.12207031	1.46665036	9.52963858	-1.168774411	-0.18310547	-0.30517578	0	1539957808.48
-7.527050720000001	-5.494555710000001	-2.6760987400000005	0.36621094	-0.30517578	-0.30517578	6.178832968	-6.71716304	3.5422119600000004	-0.12207031	0.5493164	0.91552734	7.940966754000001	8.092895468	1.0551269568000001	-0.24414062	1.159668	-0.7324219	-9.066674820000001	0.2344726538	-3.7874510800000003	-0.12207031	0.79345703	0	-0.966601538	9.918433	1.3470214660000002	0.24414062	0.9765625	-0.24414062	1.7059082460000001	9.558349640000001	-1.161596646	0	-0.24414062	0.061035156	1539957808.52
-7.6239501800000005	-5.611792032	-2.674902356	0.24414062	-0.18310547	-0.30517578	5.735009980000001	-6.77817392	3.570922824	-0.24414062	0.79345703	0.6713867	7.504321580000001	8.07734375	1.3230957460000001	-0.4272461	0.79345703	-0.7324219	-9.035571580000001	0.12919922120000002	-3.9932128600000003	-0.12207031	0.7324219	0	-0.7261474640000001	9.91245108	1.070678714	0.48828125	1.159668	-0.18310547	1.8793701080000003	9.5703125	-1.1580077880000001	-0.18310547	-0.12207031	0.061035156	1539957808.56
-7.66223143	-5.67878444	-2.733520468	0.18310547	-0.30517578	-0.30517578	5.469433606	-7.0581054320000005	3.428564496	-0.24414062	0.79345703	0.6713867	7.198071580000001	8.04624002	1.435546924	-0.36621094	0.7324219	-0.8544922	-8.984130890000001	0.15192871400000002	-4.11044928	-0.061035156	0.6713867	0	-0.73332518	9.89809604	1.0886230432000001	0.30517578	1.0375977	-0.18310547	1.774096646	9.477001800000002	-1.2010742212	-0.12207031	-0.12207031	0.061035156	1539957808.6
-7.570117212	-5.7170651999999995	-2.4727295320000002	0.12207031	-0.30517578	-0.24414062	5.328271760000001	-7.17294928	3.4692382200000003	-0.18310547	0.6713867	0.79345703	7.409814300000001	8.114428420000001	1.4570800720000001	-0.061035156	1.0986328	-0.91552734	-8.954223740000002	0.17944336060000002	-4.2240966460000005	-0.12207031	0.6713867	0.061035156	-1.1041748200000001	9.86699182	1.013256839	0.24414062	0.79345703	-0.30517578	1.7645263580000001	9.535620108000002	-1.1879150360000001	0	-0.18310547	0	1539957808.64
-7.582080072	-5.7421875	-2.350707968	0.12207031	0	-0.18310547	5.20983876	-7.09997554	3.59484874	-0.061035156	0	0.8544922	7.149023560000001	8.23166484	1.717871106	-0.18310547	1.5258789	-0.7324219	-8.86928714	0.20576172120000003	-4.3520996400000005	-0.061035156	0.61035156	0	-1.070678714	9.90647014	0.7883544928000001	0.30517578	0.7324219	-0.24414062	1.9762695680000002	9.46743161	-1.128100589	-0.061035156	-0.061035156	0	1539957808.68
-7.607201980000001	-5.79123552	-2.4811035340000003	0.18310547	-0.18310547	-0.18310547	5.41201178	-7.064086960000001	3.7479737400000004	-0.12207031	0	0.7324219	7.149023560000001	8.23166484	1.717871106	-0.061035156	0.91552734	-0.6713867	-8.807080072	0.1686767572	-4.43703624	-0.061035156	0.5493164	0	-0.765625	9.961499100000001	0.8876464660000001	0.36621094	0.48828125	-0.24414062	1.9762695680000002	9.46743161	-1.128100589	-0.061035156	0.061035156	0.061035156	1539957808.72
-7.549780252000001	-5.733813400000001	-2.390185504	0.12207031	-0.36621094	-0.18310547	5.41201178	-7.064086960000001	3.7479737400000004	-0.12207031	0	0.7324219	7.334448380000001	8.201757788	1.8398925720000001	0.12207031	0.9765625	-0.48828125	-8.797509980000001	0.1435546875	-4.518383786	-0.061035156	0.48828125	0	-0.9486572480000001	9.928002700000002	0.9295165740000001	0.18310547	0.61035156	-0.24414062	1.8697998200000001	9.514086960000002	-1.085034146	-0.061035156	-0.12207031	0.061035156	1539957808.76
-7.567724640000001	-5.8259275200000005	-2.2849121400000003	0.061035156	-0.061035156	-0.12207031	5.504125900000001	-7.053320288000001	3.5493896760000005	-0.24414062	-0.061035156	0.61035156	7.229174820000001	8.24960962	1.8626221040000002	-0.061035156	0.4272461	-0.4272461	-8.790332068	0.1303955072	-4.6069091460000005	-0.061035156	0.48828125	0	-0.83022464	9.92919928	0.860131839	0.18310547	0.36621094	-0.18310547	1.7776855040000001	9.49016124	-1.0826415740000002	-0.12207031	0.061035156	0.061035156	1539957808.8
-7.576098740000001	-5.842675720000001	-2.251416034	0.12207031	-0.12207031	-0.18310547	5.255298020000001	-7.27702626	3.4835937500000003	0	-0.9765625	0.36621094	7.027001800000001	8.229272660000001	2.08752446	-0.12207031	0.4272461	-0.36621094	-8.740087860000001	0.19499511780000003	-4.657153354	-0.061035156	0.4272461	0	-0.8541503600000001	9.916039840000002	0.7393066100000001	0.24414062	0.4272461	-0.12207031	1.7776855040000001	9.49016124	-1.0826415740000002	-0.12207031	0	0.061035156	1539957808.84
-7.54260234	-5.85942392	-2.3531005400000002	0.12207031	-0.24414062	-0.18310547	5.2110353400000005	-7.2590820680000006	3.289794928	0	-0.9765625	0.36621094	6.7422853400000005	8.3453125	2.251416034	-0.061035156	0.36621094	-0.18310547	-8.74606929	0.2225097644	-4.727734424	-0.061035156	0.36621094	0	-0.9307128600000001	10.039258180000001	0.7393066100000001	0.12207031	0.30517578	-0.12207031	1.81716304	9.512890380000002	-1.0969971040000002	-0.061035156	-0.061035156	0	1539957808.88
-7.583276260000001	-5.86779802	-2.2478271760000004	0.061035156	-0.18310547	-0.18310547	4.91315944	-7.364355432000001	3.4142089660000003	-0.36621094	0.48828125	0.24414062	6.425268570000001	8.38478984	2.1305908540000003	0.061035156	0.61035156	-0.36621094	-8.652759080000001	0.192602536	-4.841381790000001	-0.061035156	0.30517578	0	-0.8948242212000002	9.93039586	0.7608398560000001	0.061035156	0.18310547	-0.061035156	1.868603534	9.516479532	-1.0443603240000001	0	-0.061035156	0	1539957808.92
-7.609594748	-5.878564300000001	-2.251416034	0.061035156	-0.12207031	-0.12207031	4.846167032	-7.394262680000001	3.5888672120000003	-0.30517578	0.18310547	0.30517578	6.115429712	8.496044928000002	2.036083966	0	0.5493164	-0.4272461	-8.621655252000002	0.25959472840000003	-4.886840854000001	0	0.24414062	0	-0.9486572480000001	9.90766574	0.5957519568	0.061035156	0.48828125	-0.061035156	1.868603534	9.516479532	-1.0443603240000001	0.061035156	-0.12207031	0	1539957808.96
-7.5689209260000005	-5.892919928000001	-2.239453076	-0.061035156	-0.061035156	-0.12207031	5.20266124	-7.35478534	3.4166014400000004	-0.36621094	0.18310547	0.30517578	6.224292032	8.641992212	2.013354532	-0.12207031	0.61035156	-0.30517578	-8.60371106	0.23208007200000003	-4.94067392	-0.061035156	0.12207031	0	-1.2704589660000003	9.936376800000001	0.5455078076000001	0	0.30517578	-0.18310547	1.9774658540000003	9.504516574	-1.1316894568000002	-0.061035156	-0.061035156	0	1539957809.0
-7.54858426	-5.953930710000001	-2.256201178	0	0	-0.061035156	5.279223740000001	-7.448095746000001	3.4142089660000003	-0.36621094	0.18310547	0.30517578	6.186010880000001	8.628832968000001	1.9415771760000002	0.18310547	0.24414062	-0.30517578	-8.559448380000001	0.2895019568	-4.97775908	-0.12207031	0.061035156	0	-1.1651855432	9.998584260000001	0.594555661	-0.061035156	0.061035156	-0.12207031	1.9427734620000003	9.512890380000002	-1.144848642	0	0.061035156	-0.061035156	1539957809.04
-7.558154254000001	-5.916845746000001	-2.2621826080000003	-0.061035156	-0.18310547	0	5.306738220000001	-7.5330322480000005	3.32807608	0.12207031	-0.79345703	-0.18310547	6.427661240000001	8.657543930000001	2.0899170320000002	0.18310547	0.24414062	-0.18310547	-8.537914840000001	0.32539062500000004	-4.978955072	-0.061035156	-0.061035156	0	-1.079052716	10.01652806	0.54191893	-0.12207031	0.12207031	-0.12207031	1.9535400360000001	9.51169429	-1.0455566100000002	0	-0.061035156	-0.061035156	1539957809.08
-7.49714357	-5.9347898400000005	-2.231079074	-0.18310547	0.18310547	0	5.77927266	-7.45766574	3.4955566100000004	0.12207031	-0.79345703	-0.18310547	6.811669928000001	8.675488220000002	2.3985596040000003	-0.18310547	0.18310547	0.30517578	-8.618066394000001	0.34931639400000003	-4.95742212	0	-0.12207031	-0.061035156	-1.2285888580000002	10.05720198	0.5191894568000001	-0.12207031	0.12207031	-0.12207031	1.9858398560000001	9.516479532	-1.149633786	-0.061035156	0	-0.061035156	1539957809.12
-7.539013580000001	-5.9802491	-2.2657714660000003	-0.061035156	-0.061035156	0.061035156	5.809179712000001	-7.0892092600000005	3.619970746	0.30517578	-0.5493164	-0.91552734	6.992309800000001	8.49365216	2.4117187500000004	-0.18310547	-1.0375977	0.30517578	-8.60251448	0.38640135800000003	-4.945459260000001	0	-0.12207031	-0.061035156	-0.9797607428000001	10.035669420000001	0.6220702880000001	-0.18310547	-0.24414062	0	1.95234375	9.484179712000001	-1.1173339660000001	-0.061035156	0	-0.061035156	1539957809.16
-7.455273560000001	-5.991015380000001	-2.38540036	-0.12207031	-0.12207031	0.061035156	5.236157248	-6.81884784	3.5625489200000002	0.30517578	-0.30517578	-0.5493164	6.699218750000001	8.298657248	2.5492920320000003	-0.36621094	-0.48828125	0.48828125	-8.5917482	0.3194091754	-4.95263678	-0.061035156	-0.18310547	-0.12207031	-0.7309326080000002	9.97585414	0.63881839	-0.24414062	0.12207031	0	1.95234375	9.484179712000001	-1.1173339660000001	0	0.061035156	-0.061035156	1539957809.2
-7.46364766	-6.031689300000001	-2.141357428	-0.061035156	-0.12207031	0	5.4359375000000005	-6.816455072	3.62475589	0.30517578	-0.30517578	-0.5493164	6.18242212	8.35009784	2.445214856	-0.5493164	-0.061035156	0.12207031	-8.73171376	0.39836425720000007	-4.80310054	-0.061035156	-0.18310547	-0.12207031	-0.6854736419999999	9.94953624	0.6974365020000001	-0.18310547	0.30517578	-0.061035156	1.83151857	9.538012680000001	-1.11613768	-0.061035156	0.061035156	-0.061035156	1539957809.24
-7.34880342	-5.974267572	-2.1880126800000004	0.061035156	0.24414062	0	5.462255890000001	-6.609497300000001	3.3759277160000005	-0.30517578	0.30517578	-0.61035156	6.3929687500000005	8.201757788	2.366259784	-0.4272461	-0.5493164	0.061035156	-8.8214357	0.381616214	-4.730126996	0.061035156	-0.061035156	-0.12207031	-1.0742675720000001	9.82871106	0.6447998200000001	-0.24414062	0	-0.061035156	1.796826178	9.572705072	-1.111352536	0.061035156	0	-0.061035156	1539957809.28
-7.46364766	-6.008960160000001	-2.378222644	0.061035156	-0.061035156	-0.061035156	5.462255890000001	-6.609497300000001	3.3759277160000005	-0.30517578	0.30517578	-0.61035156	6.408520468000001	8.028295926	2.245434604	0	-0.30517578	-0.18310547	-8.668310700000001	0.27873535340000005	-4.797119110000001	0	-0.061035156	-0.12207031	-1.0742675720000001	9.82871106	0.6447998200000001	-0.24414062	0	-0.061035156	1.796826178	9.572705072	-1.111352536	-0.061035156	0.12207031	0	1539957809.32
-7.424169928000001	-6.00417482	-2.2849121400000003	0.061035156	-0.12207031	-0.061035156	4.322192392000001	-7.174145468000001	2.6174804320000002	-0.4272461	0.30517578	0.30517578	6.3534909200000005	7.9971923920000005	1.9224365020000003	0.12207031	0.12207031	-0.30517578	-8.72932158	0.25480957460000003	-4.807885880000001	0	-0.061035156	-0.061035156	-1.0742675720000001	9.82871106	0.6447998200000001	-0.24414062	0	-0.061035156	1.650878894	9.567919928000002	-1.0886230432000001	0	-0.061035156	0	1539957809.36
-7.393066394000001	-5.935986420000001	-2.1138427520000005	0.18310547	0.18310547	0	4.398754892	-7.32966304	2.6258545320000004	-0.36621094	0.4272461	0.6713867	6.59633786	8.05102536	1.65805661	0.24414062	0.18310547	-0.30517578	-8.78076178	0.2811279254	-4.700219748	0.061035156	0	-0.061035156	-0.9139648560000001	9.62773462	0.6974365020000001	-0.061035156	0	0	1.580297824	9.5619384	-1.189111322	0	-0.12207031	-0.061035156	1539957809.4
-7.480395468	-5.8546385800000005	-2.378222644	0.12207031	0.18310547	-0.061035156	4.963403060000001	-7.43374002	3.075659146	-0.24414062	-0.36621094	0.5493164	6.477905252000001	8.255590560000002	1.771704074	0.4272461	-0.4272461	-0.18310547	-8.67788089	0.227294928	-4.740893570000001	0.061035156	0	0	-1.223803714	9.648071580000002	0.6400146760000001	0	-0.12207031	0	1.8841552520000002	9.5104982	-1.106567392	-0.061035156	-0.061035156	0	1539957809.44
-7.583276260000001	-5.865405252	-2.3806152160000003	0.061035156	-0.12207031	-0.061035156	5.31152356	-7.454076980000001	3.2060547120000003	-0.24414062	-0.36621094	0.5493164	6.297265380000001	8.387182608000002	2.0707763580000003	0.18310547	-0.4272461	-0.18310547	-8.69582518	0.23566894960000004	-4.758837860000001	0.061035156	-0.061035156	0	-1.013256839	9.750951980000002	0.6041259784	0.12207031	-0.24414062	0.061035156	1.8231445680000002	9.515283246000001	-1.193896466	-0.061035156	-0.061035156	0	1539957809.48
-7.522265380000001	-5.87138678	-2.277734424	0.061035156	0.18310547	-0.061035156	5.31152356	-7.454076980000001	3.2060547120000003	-0.12207031	-0.18310547	0.18310547	6.269750900000001	8.451782248	2.2645751800000005	-0.061035156	-0.18310547	-0.18310547	-8.73291034	0.2189208966	-4.821044928	-0.061035156	-0.061035156	0.061035156	-0.8445800720000001	9.89091754	0.7440917932000001	0.061035156	-0.061035156	0	1.872192392	9.491357428	-1.166381839	-0.061035156	-0.18310547	0	1539957809.52
-7.562939300000001	-5.861816394000001	-2.369848642	0	0.061035156	-0.061035156	5.228979532	-7.525854532	3.2048584260000004	-0.36621094	0.12207031	0.061035156	6.456372300000001	8.53073732	2.30883786	-0.18310547	-0.12207031	-0.30517578	-8.66352536	0.265576178	-4.840185504000001	0	-0.12207031	0.061035156	-1.0072753600000002	10.030884080000002	0.800317392	0	-0.061035156	0	1.9918212860000002	9.54399411	-1.153222644	0	-0.12207031	0	1539957809.56
-7.5689209260000005	-5.81276857	-2.3351562500000003	0.061035156	0.12207031	0.061035156	4.8916259	-7.829711960000001	3.4620605040000005	-0.36621094	0.12207031	0.061035156	6.763818390000001	8.704199280000001	2.3172119600000003	-0.18310547	0.6713867	-0.4272461	-8.66352536	0.265576178	-4.840185504000001	0	-0.12207031	0.061035156	-1.246533246	10.14333516	0.763232428	-0.12207031	-0.12207031	0	1.89611821	9.52006839	-1.100585962	-0.061035156	-0.061035156	-0.061035156	1539957809.6
-7.694531250000001	-5.769701980000001	-2.4153076080000004	-0.061035156	0.24414062	0.12207031	4.649975540000001	-8.16467302	3.65944838	0.061035156	-0.48828125	-0.36621094	6.893017572	9.10974092	2.548095746	-0.48828125	1.0986328	0.24414062	-8.66352536	0.265576178	-4.840185504000001	0	-0.12207031	0.061035156	-1.8757812500000002	10.085913040000001	0.647192392	-0.24414062	-0.5493164	-0.12207031	1.9595214660000002	9.53920926	-1.1556152160000002	-0.12207031	-0.12207031	-0.061035156	1539957809.64
-7.7878417540000004	-5.78166484	-2.5409179320000006	-0.12207031	0.24414062	0.24414062	3.741992212	-8.291479532	3.895117212	0.061035156	-0.48828125	-0.36621094	6.05561502	9.1791259	2.960815396	-0.9765625	0.12207031	0.30517578	-8.51398912	0.44621582460000003	-4.94067392	0.30517578	-0.79345703	-0.061035156	-1.965502896	10.294067000000002	0.49167482	-0.4272461	-1.5869141	0	1.982250998	9.52604982	-1.183129892	-0.12207031	-0.18310547	-0.061035156	1539957809.68
-7.8620117800000004	-5.75415036	-2.70839856	-0.30517578	0.18310547	0.36621094	3.4381347840000003	-8.334545926	3.9022949280000003	0.91552734	-1.0986328	0.48828125	5.5651367800000004	9.266455072	3.2180175720000004	-0.61035156	-1.2207031	0.4272461	-8.51638179	0.4844970746000001	-4.878466754000001	0.36621094	-1.159668	-0.12207031	-1.8063964660000003	10.558447480000002	0.7572509980000001	-0.7324219	-2.0751953	-0.061035156	2.0911132200000004	9.52485324	-1.1711669928000001	-0.12207031	-0.18310547	-0.061035156	1539957809.72
-7.940966754000001	-5.70390625	-2.7550537140000007	-0.36621094	0.061035156	0.5493164	3.34243161	-8.238842752000002	3.79223642	0.91552734	-0.91552734	0.8544922	5.67280252	9.372924820000001	3.257495108	-0.79345703	-0.24414062	0.18310547	-8.61926268	0.5658447284000001	-4.6978271760000005	0.4272461	-1.4648438	-0.12207031	-1.8267334260000003	10.7606205	0.8828613220000001	-1.0986328	-2.6245117	-0.12207031	2.1066650360000003	9.49255342	-1.2321777160000003	-0.24414062	-0.12207031	-0.12207031	1539957809.76
-8.01992212	-5.77448732	-2.739501996	-0.61035156	0.30517578	0.6713867	3.3376464660000003	-8.24841304	3.5135009000000004	0.5493164	0	1.2817383	5.4909667540000004	9.377710160000001	3.064892572	-0.61035156	0.61035156	-0.24414062	-8.6515625	0.65676268	-4.39038089	0.5493164	-1.8310547	-0.18310547	-1.5575683900000001	10.89101538	0.8445800720000001	-1.4038086	-2.8076172	-0.061035156	2.403344748	9.448290740000001	-1.3075439300000002	-0.24414062	-0.12207031	-0.12207031	1539957809.8
-8.021118210000001	-5.79243161	-2.6725097840000003	-0.48828125	0.12207031	0.8544922	3.494360324	-8.212524460000001	3.075659146	0.061035156	0.5493164	2.0141602	5.307934800000001	9.34780252	2.7311278960000003	-0.36621094	0.6713867	-0.7324219	-8.839379892	0.775195288	-4.00996106	0.7324219	-2.0751953	-0.24414062	-1.3948730040000001	10.80249002	0.9713867212000001	-1.5869141	-3.2348633	0.061035156	2.5181884000000005	9.38967302	-1.29558107	-0.24414062	0.18310547	-0.12207031	1539957809.84
-7.834497300000001	-5.43234874	-2.64379892	-0.48828125	0.24414062	1.0375977	3.7467773560000004	-7.944555710000001	2.58278804	0.061035156	0.5493164	2.0141602	5.41560054	9.18271466	2.4978514400000003	-0.18310547	1.4038086	-0.8544922	-8.94584964	0.44143066100000006	-3.6283447480000004	0.91552734	-2.319336	-0.30517578	-1.1580077880000001	10.485473740000002	1.0347900360000002	-1.4648438	-3.2958984	0.061035156	2.30883786	9.54399411	-1.1771484620000001	-0.18310547	0.4272461	-0.18310547	1539957809.88
-7.85363768	-5.383300720000001	-2.743090854	-0.61035156	0.48828125	0.91552734	3.830517572	-7.869189300000001	1.9355957460000002	-1.2817383	1.5258789	2.6855469	5.72185054	8.963793930000001	2.259790036	-0.061035156	2.8076172	-0.9765625	-9.065478240000001	0.06340332068	-3.2718505400000004	0.8544922	-2.5634766	-0.36621094	-1.0072753600000002	10.1313723	1.362573282	-1.0375977	-3.6010742	0.061035156	1.95234375	9.54638678	-1.002490216	-0.18310547	0.5493164	-0.30517578	1539957809.92
-7.946948380000001	-5.492163039999999	-2.6784912140000006	-0.30517578	0.30517578	1.0986328	4.1511230040000004	-7.909863220000001	1.8351074280000002	-1.2817383	1.5258789	2.6855469	5.8833496400000005	8.756836060000001	1.9918212860000002	0.12207031	2.1972656	-1.3427734	-9.25688498	-0.0992919928	-2.86152356	0.79345703	-2.5024414	-0.4272461	-0.75964357	9.89211412	1.562353534	-1.0986328	-3.6621094	0.12207031	1.6915527160000003	9.46743161	-0.8577392572	-0.12207031	0.36621094	-0.4272461	1539957809.96
-7.71247554	-5.300756789999999	-2.6210692900000003	-0.24414062	0.36621094	1.2207031	4.427465854	-7.766308606000001	2.04326178	-2.9296875	1.3427734	2.9907227	6.0101562500000005	8.59055162	2.124609424	0.24414062	1.3427734	-1.7700195	-9.28200679	-0.1997802716	-2.524169928	0.79345703	-2.5634766	-0.4272461	-0.42109375000000004	9.755737320000001	1.81716304	-0.91552734	-3.479004	0.18310547	1.75495607	9.729418930000001	-0.9331054712000001	-0.12207031	0.24414062	-0.36621094	1539957810.0
-7.753149460000001	-5.15600589	-2.769409146	-0.12207031	0.8544922	1.2817383	3.6080077880000005	-8.04504393	1.685571286	-2.9296875	1.3427734	2.9907227	6.1333741	8.30583516	2.5229737400000003	0.6713867	1.4038086	-1.4648438	-9.41120607	-0.30625	-2.158105432	0.79345703	-2.5634766	-0.4272461	-0.364868161	9.438720746000001	1.892529254	-0.61035156	-3.1738281	0.24414062	1.3924804320000002	9.71027806	-0.708203125	-0.18310547	0.24414062	-0.4272461	1539957810.04
-8.009155252000001	-5.038769568	-3.0995849640000004	0	0.4272461	1.4648438	3.958520468	-8.223290740000001	1.2082519568	-3.3569336	0.18310547	2.8686523	6.26496556	8.321386780000001	2.64140625	0.7324219	1.3427734	-1.159668	-9.49733876	-0.39836425720000007	-1.770507788	0.61035156	-2.4414062	-0.30517578	-0.3026611322	9.371728240000001	2.0193359620000004	-0.7324219	-2.9296875	0.4272461	1.114941394	9.67558606	-0.8134765380000001	-0.18310547	-0.36621094	-0.36621094	1539957810.08
-8.058202880000001	-4.733715854000001	-3.1151367800000003	-0.12207031	0.36621094	1.4648438	3.958520468	-8.223290740000001	1.2082519568	-2.380371	-0.79345703	2.0751953	6.163281250000001	8.24003894	2.834008786	1.159668	1.159668	-0.8544922	-9.572705072	-0.3146240216	-1.4235839660000003	0.61035156	-2.319336	-0.30517578	-0.1579101538	9.23535144	2.142553714	-0.79345703	-2.9907227	0.61035156	1.4750244600000002	9.649267572	-0.8290283540000001	-0.18310547	-0.4272461	-0.30517578	1539957810.12
-8.085717752	-4.409521466	-3.3555908540000003	-0.24414062	0.36621094	1.3427734	4.4155028960000005	-8.109643570000001	2.050439496	-1.0986328	-0.30517578	1.4038086	5.89411592	8.24960962	2.8220459260000004	1.4038086	1.0375977	-0.4272461	-9.6983152	-0.34931639400000003	-1.0288086060000001	0.7324219	-2.2583008	-0.30517578	0.23327636780000002	9.087011780000001	2.1760498200000002	-0.61035156	-2.5634766	0.6713867	1.6114013580000002	9.56672374	-0.8517577880000001	-0.24414062	-0.061035156	-0.24414062	1539957810.16
-8.068969748	-4.292285144	-3.3627685700000005	-0.061035156	-0.48828125	1.2817383	4.5435058900000005	-8.299853240000001	2.04326178	-2.0141602	-1.2207031	0.36621094	6.1417482	8.34411592	2.960815396	0.91552734	2.0751953	0	-9.729418930000001	-0.5598632788000001	-0.538330072	0.6713867	-2.0141602	-0.24414062	0.52995607	8.972167932000001	2.256201178	-0.4272461	-2.1972656	0.79345703	1.183129892	9.648071580000002	-0.83022464	-0.12207031	-0.24414062	-0.24414062	1539957810.2
-7.650268570000001	-4.015942392	-3.2251952880000005	-0.6713867	-0.61035156	1.0375977	4.39038089	-8.49484874	2.042065396	-1.7700195	-0.18310547	-0.4272461	5.69433606	8.11682158	3.1964844240000003	0.8544922	2.380371	0.24414062	-9.701904254	-0.8362060700000001	-0.14714355040000002	0.5493164	-1.7700195	-0.18310547	0.9510498200000002	8.720947480000001	2.32319339	-0.36621094	-1.8310547	0.6713867	1.425976538	9.53920926	-0.754858426	0	0.18310547	-0.30517578	1539957810.24
-7.878759980000001	-4.24682608	-2.751464856	-0.61035156	0.61035156	0.5493164	4.385595746	-8.492456070000001	1.7286376800000003	-1.7700195	-0.18310547	-0.4272461	4.804296924000001	7.911059800000001	2.906982428	0.5493164	0.8544922	0.48828125	-10.19477536	-0.9881347840000001	0.17465820680000002	0.5493164	-1.7700195	-0.18310547	1.6137939300000002	8.52954074	2.56484375	-0.18310547	-1.4648438	0.6713867	1.64011232	9.247314300000001	-0.5957519568	0	0.7324219	-0.24414062	1539957810.28
-8.42666034	-3.9034912140000007	-3.2539062500000004	-0.36621094	-0.18310547	0.36621094	3.964501996	-8.846557608000001	1.240551718	-0.5493164	1.4648438	-1.8310547	4.902392572	7.955322480000001	2.98952626	0.061035156	0	0.48828125	-10.461548020000002	-1.03359375	0.5634521466	0.12207031	-1.159668	-0.18310547	2.154516574	8.871679712	2.6150878600000005	0	-0.6713867	0.48828125	1.447509784	9.593042032000001	-0.732128894	0.061035156	0.48828125	0	1539957810.32
-8.246020468000001	-4.01953125	-3.3675537140000005	-0.48828125	-0.5493164	0.12207031	3.47402356	-9.39685054	1.312329074	-0.12207031	1.4038086	-2.0141602	4.953832968	8.3201902	3.417797824	0.061035156	0.4272461	0.24414062	-10.29646016	-0.9031982428000002	0.734521466	0	-0.7324219	-0.30517578	2.19638678	9.38967302	2.527758786	0.24414062	0.061035156	0.36621094	1.4068359620000002	9.908862319999999	-0.7680175720000001	0.061035156	0.7324219	0.061035156	1539957810.36
-8.187402160000001	-4.22888179	-3.3783202880000003	-0.48828125	-0.24414062	-0.18310547	3.085229532	-9.274829074000001	1.284814496	-0.12207031	1.4038086	-2.0141602	4.892822284	8.747265380000002	3.428564496	0.12207031	0.8544922	0	-10.243823380000002	-0.6830810700000001	0.849365216	0	-0.36621094	-0.12207031	1.6664307100000002	9.478198380000002	2.7179687500000003	0.061035156	0.61035156	0.4272461	0.717773462	9.90647014	-0.6029296924	-0.12207031	0.48828125	0.061035156	1539957810.4
-8.364452880000002	-4.547094748	-3.255102536	-0.12207031	-0.48828125	-0.30517578	2.719165036	-8.960205072	0.8314209260000001	-0.24414062	0.9765625	-2.1362305	4.700219748	9.00686052	3.075659146	-0.24414062	0.9765625	0.18310547	-10.33713408	-0.19499511780000003	0.8278320288	0.18310547	0	-0.061035156	0.8828613220000001	9.408813400000001	2.7275389400000005	-0.18310547	0.4272461	0.36621094	0.6077148560000001	9.859814300000002	-0.5622558606000001	-0.12207031	-0.061035156	0.18310547	1539957810.44
-8.113232428000002	-4.705004892000001	-2.9273192900000002	0.18310547	-0.79345703	-0.4272461	2.5875733800000003	-8.47451178	0.5526855432	-0.24414062	0.9765625	-2.1362305	4.185815396000001	9.21979982	2.83640126	-0.4272461	0.30517578	0.36621094	-10.34790036	0.0825439496	0.707006839	0.61035156	0.24414062	-0.18310547	0.2643798822	9.590649460000002	2.5564697480000005	-0.12207031	0.30517578	0.12207031	0.9139648560000001	9.9949955	-0.6304443390000001	-0.061035156	0.12207031	0.18310547	1539957810.479
-7.967285340000001	-5.159594748	-2.6844726440000004	0.7324219	-0.36621094	-0.5493164	2.624658246	-7.93378894	-0.172265625	-1.7089844	1.4038086	-1.5869141	3.6283447480000004	9.5021241	2.42368161	-0.6713867	-0.4272461	0.30517578	-10.35029254	0.26796875000000003	0.6723144568000001	1.159668	0.6713867	-0.4272461	-0.16030273560000002	9.666015380000001	2.446411142	0	0.061035156	-0.18310547	0.9055908540000002	9.810766280000001	-0.619677716	-0.12207031	0.18310547	0.36621094	1539957810.52
-7.950537140000001	-5.8319094400000004	-2.573217752	1.4648438	-0.7324219	-0.4272461	2.7478759000000004	-7.4145996400000005	-0.44621582460000003	-2.5634766	2.0141602	-0.6713867	3.1007812500000003	9.62893071	1.83151857	-0.9765625	-1.5258789	0.12207031	-10.230663940000001	0.36965332460000005	0.592163089	1.7700195	1.159668	-0.61035156	-0.5634521466	9.6552491	2.4751221040000004	0	-0.4272461	-0.5493164	0.899609375	9.631323380000001	-0.6316406250000001	0	0	0.61035156	1539957810.559
-7.786645468000001	-5.920434800000001	-1.9367920320000003	2.6855469	-1.159668	0	2.81726088	-6.7889402	-1.211840854	-3.7841797	2.319336	0.18310547	2.746679712	9.661230432000002	1.494165036	-0.9765625	-2.1972656	-0.061035156	-9.97585414	0.15192871400000002	0.42229003600000004	2.380371	1.6479492	-0.79345703	-0.693847644	9.62653804	2.674902356	0.061035156	-0.91552734	-1.0375977	1.00129393	9.640893570000001	-0.41152344240000005	0.12207031	-0.24414062	0.91552734	1539957810.6
-7.47082518	-4.85214856	-1.553979532	3.2348633	0.79345703	0.061035156	3.1390625	-6.581982428000001	-2.036083966	-3.9672852	3.112793	1.4648438	2.5397216460000003	9.552368210000001	1.337451178	-0.6713867	-2.2583008	-0.4272461	-9.48776857	-0.38640135800000003	0.1124511682	2.8686523	1.7089844	-0.79345703	-0.6711181610000001	9.449487320000001	3.0553222840000003	0.12207031	-1.159668	-1.4648438	1.464257788	9.687548920000001	-0.1268066394	-0.061035156	-1.0375977	1.4648438	1539957810.64
-8.00317392	-4.739697284	-2.3734375	3.2348633	2.4414062	-0.36621094	3.1869139400000006	-7.05092752	-2.3937744600000004	-4.0893555	4.0283203	2.6245117	2.3937744600000004	9.491357428	1.315917932	-0.24414062	-2.1362305	-0.7324219	-9.512890380000002	-0.9295165740000001	-0.05981445288	3.0517578	1.5869141	-0.61035156	-0.9378906250000001	9.52485324	3.4907714660000004	-0.18310547	-1.4648438	-1.5869141	1.8662109620000003	9.750951980000002	-0.015551758180000002	-0.12207031	-1.0986328	2.1972656	1539957810.679
-8.63601088	-5.118920926	-3.257495108	3.4179688	1.5869141	-0.061035156	3.5517822480000003	-8.338134980000001	-2.64379892	-4.0893555	4.0283203	2.6245117	2.47033696	10.1397464	1.524072284	0.24414062	-1.8310547	-1.0986328	-9.754540740000001	-1.353002896	-0.14714355040000002	3.112793	1.4038086	-0.30517578	-1.32189946	10.1229982	3.4919677520000003	-0.5493164	-2.380371	-1.6479492	0.1363769568	10.44360324	-0.3289794928	-0.6713867	-2.0141602	2.0751953	1539957810.719
-8.53671875	-5.232568390000001	-2.78496106	3.112793	0.79345703	0.12207031	4.65476088	-9.683960160000002	-2.719165036	-4.0283203	3.90625	3.4179688	2.56484375	10.58835414	1.8937255400000002	0.36621094	-1.3427734	-1.5869141	-9.54997554	-1.542016574	-0.39238280760000005	3.3569336	1.159668	-0.061035156	-1.524072284	10.180420320000001	3.20366214	-0.4272461	-3.2958984	-1.7700195	-1.65805661	11.27382788	-0.37084961060000005	-1.2817383	-4.0283203	1.7089844	1539957810.759
-8.321386780000001	-5.14165036	-2.13776857	3.4179688	1.2207031	0.48828125	5.266064300000001	-10.05720198	-2.51459964	-2.9296875	5.554199	2.1362305	2.569628894	10.316797120000002	2.1604980040000004	0.12207031	-1.4648438	-2.1362305	-9.23774411	-1.2884033540000002	-0.6507812500000001	3.90625	0.8544922	0.30517578	-1.7083007200000002	9.54399411	2.8651123200000006	-0.36621094	-3.7841797	-1.6479492	-2.1616942900000002	11.167358720000001	-0.015551758180000002	-2.2583008	-6.4086914	1.2817383	1539957810.799
-8.189794928000001	-4.9167482	-1.9535400360000001	3.6010742	1.6479492	0.79345703	5.266064300000001	-10.05720198	-2.51459964	-2.9296875	5.554199	2.1362305	2.557666034	9.87177716	2.1975829680000003	-0.36621094	-2.8076172	-2.380371	-9.136059800000002	-1.41042482	-0.7716064300000001	4.3945312	0.5493164	0.48828125	-2.007373004	9.034375	2.5720214660000003	-0.18310547	-4.4555664	-1.4038086	0.002392578076	10.5991214	-0.19020996400000004	-3.0517578	-7.9345703	0.9765625	1539957810.839
-8.104858426	-4.69663089	-1.7812744600000001	3.6010742	1.5258789	0.8544922	4.006372104	-9.371728240000001	-1.2333740020000001	-1.7700195	4.0893555	0.24414062	2.8041014400000006	9.90407698	2.0707763580000003	-1.0375977	-4.5776367	-2.4414062	-9.23654802	-1.8255371400000002	-0.7213623200000001	4.5166016	0.36621094	0.61035156	-1.8422851440000003	9.241332968	2.4655516200000003	0.12207031	-5.1879883	-1.2817383	1.9284179320000001	10.14333516	-0.6986327880000001	-3.540039	-6.5307617	0.5493164	1539957810.879
-7.934985520000001	-4.65476088	-1.5276611420000001	3.479004	2.2583008	0.79345703	3.895117212	-9.01403804	-0.7572509980000001	-1.7700195	4.0893555	0.24414062	3.2383545320000002	10.087109620000001	1.8757812500000002	-1.5869141	-5.554199	-2.380371	-9.486572480000001	-2.165283246	-0.5885742212	4.5166016	0.24414062	0.61035156	-1.1771484620000001	9.59782698	2.5851807100000004	0.30517578	-5.554199	-1.159668	2.359082068	9.90048822	-0.9115722840000001	-3.6010742	-4.333496	0.24414062	1539957810.919
-7.9971923920000005	-4.653564496	-1.415209964	3.2348633	2.5024414	0.91552734	3.6773925720000005	-8.69941394	-0.9953125	-0.8544922	4.211426	1.2817383	3.6929442900000002	10.01174272	1.8028076080000002	-1.6479492	-5.79834	-2.319336	-9.555957068	-2.369848642	-0.4605712860000001	4.3945312	0.30517578	0.6713867	-0.46535643000000004	9.724634080000001	2.656957968	0.30517578	-5.554199	-1.0375977	2.0193359620000004	9.71625998	-0.576611322	-3.4179688	-3.112793	0.061035156	1539957810.959
-7.990014480000001	-4.605712860000001	-1.282421924	3.2958984	2.6855469	1.0986328	4.018334964	-8.43742662	-1.57551268	-0.6713867	3.540039	1.4648438	3.992016574	9.73061502	1.8255371400000002	-1.4038086	-5.3710938	-2.1362305	-9.45307608	-2.350707968	-0.47373047120000006	4.3945312	0.18310547	0.6713867	0.0	9.589452880000001	2.7933349640000005	0.12207031	-5.1879883	-0.9765625	1.4570800720000001	9.427954074	-0.45100097840000003	-2.9296875	-3.4179688	0.18310547	1539957810.999
-8.05461412	-4.445410144	-1.3769287140000002	3.3569336	2.9296875	1.2817383	5.042358426000001	-8.119213760000001	-2.48588858	-0.48828125	3.6621094	1.2207031	4.120019568	9.433935700000001	1.833911142	-1.4038086	-4.5776367	-1.7089844	-9.20305162	-2.13178714	-0.440234375	4.3945312	0.061035156	0.7324219	0.02033691394	9.33942842	2.7861572480000003	0	-4.8217773	-0.79345703	1.4786132200000002	8.717358426	-1.052734375	-2.2583008	-5.3710938	0.61035156	1539957811.039
-8.31420926	-4.5518798920000005	-1.5384277160000002	3.0517578	2.8076172	1.4648438	5.77927266	-7.734009080000001	-3.124707068	-0.24414062	4.8828125	0.91552734	4.06140126	9.210229532000001	1.8985107820000002	-1.3427734	-4.3945312	-1.3427734	-9.362158246000002	-2.140161142	-0.3014648462	4.4555664	-0.24414062	0.79345703	-0.2524169928	9.14682608	2.728735324	0	-4.699707	-0.61035156	1.9607177520000003	8.45896016	-1.0563232428000002	-1.953125	-5.92041	0.24414062	1539957811.079
-8.62045926	-4.312622104000001	-1.6867675720000002	3.1738281	3.0517578	1.7089844	5.228979532	-7.564135880000001	-3.1103514400000005	-0.24414062	4.8828125	0.91552734	3.9752685700000003	9.242529254	1.909277356	-1.2207031	-4.3945312	-1.0986328	-9.496142572	-2.2669677520000002	-0.1256103534	4.3945312	-0.36621094	0.6713867	-0.19499511780000003	9.34780252	2.6772949280000002	0.36621094	-4.8217773	-0.48828125	1.930810504	7.78186052	-1.1711669928000001	-1.159668	-6.958008	-0.061035156	1539957811.119
-8.93747554	-3.90827626	-2.3399413940000002	3.4179688	3.6621094	1.5258789	4.425073380000001	-7.649072480000001	-2.636621106	0.12207031	4.8828125	0.5493164	3.9298096040000003	9.447094748	1.915258786	-1.0375977	-4.638672	-0.8544922	-9.478198380000002	-2.04086911	0.0346923822	3.9672852	-0.30517578	0.79345703	-0.015551758180000002	9.66003444	2.6976317900000004	0.5493164	-5.065918	-0.48828125	3.9968016200000003	7.811767572	-1.043164038	-1.3427734	-8.483887	0.48828125	1539957811.159
-9.222192392	-4.2193116	-2.496655252	4.272461	2.5024414	2.0141602	4.018334964	-7.7244384	-2.668920926	1.5869141	2.1972656	-0.18310547	4.070971646	9.48776857	2.04086911	-0.8544922	-4.760742	-0.5493164	-10.11940944	-1.491772464	0.0095703125	3.6621094	-0.4272461	0.79345703	0.1256103534	9.790429712	2.42607428	0.24414062	-5.3100586	-0.36621094	5.547192392	8.51040036	-2.289697284	0.5493164	-6.958008	-0.79345703	1539957811.2
-8.66950679	-4.10207518	-3.25151358	3.6010742	3.1738281	1.5869141	3.5900634000000005	-7.604809800000001	-2.8328125	1.953125	0.61035156	-0.6713867	4.070971646	9.48776857	2.04086911	-0.8544922	-4.760742	-0.5493164	-9.96628444	-0.7500732428000001	0.0418701178	3.6010742	-0.5493164	0.79345703	0.33256836060000006	10.078735520000002	1.9176513580000003	-0.061035156	-5.1879883	-0.24414062	6.537719748	9.363354532	0.5227783246000001	0.12207031	-3.8452148	0.061035156	1539957811.239
-8.498437500000001	-4.1140380400000005	-4.476513580000001	3.3569336	3.540039	1.7089844	3.881957968	-8.162280252	-2.8830566100000006	2.746582	0.18310547	-0.8544922	4.070971646	9.48776857	2.04086911	-0.8544922	-4.760742	-0.5493164	-9.8251223	0.14714355040000002	0.0095703125	3.6621094	-0.36621094	0.79345703	0.270361322	10.394556200000002	1.2919922120000003	-0.12207031	-5.004883	-0.18310547	8.48527806	9.450683606	-0.4438232428	0.61035156	-0.7324219	-0.061035156	1539957811.279
-7.576098740000001	-5.6165769800000005	-4.733715854000001	3.6010742	1.7700195	1.953125	4.550683606000001	-8.698217752000001	-2.195190396	2.746582	0.18310547	-0.8544922	4.070971646	9.48776857	2.04086911	-0.8544922	-4.760742	-0.5493164	-9.756933606	1.207055661	-0.04306640576	3.7231445	-0.6713867	0.6713867	-0.230883786	10.21272014	0.458178714	-0.24414062	-5.004883	-0.18310547	2.274145468	9.395654254	-0.45100097840000003	0.36621094	-2.8076172	-0.36621094	1539957811.319
-7.333251800000001	-5.877368210000001	-4.530346646	3.479004	1.2207031	2.1362305	4.530346646	-8.755639480000001	-0.6304443390000001	2.5634766	3.7231445	-0.5493164	4.070971646	9.48776857	2.04086911	-0.8544922	-4.760742	-0.5493164	-10.157690200000001	2.3208007200000003	0.0885253894	4.3945312	-0.48828125	0.61035156	-0.6974365020000001	10.0631839	-0.3672607428	-0.30517578	-5.004883	-0.12207031	2.2083496400000002	9.32028804	-1.138867212	0.79345703	-3.90625	-0.30517578	1539957811.359
-7.1717527	-5.03278804	-4.344921924	4.333496	1.4038086	2.2583008	3.3041503600000004	-8.851342752	0.2918945288	0.8544922	4.5166016	-1.0375977	4.070971646	9.48776857	2.04086911	-0.8544922	-4.760742	-0.5493164	-9.987817000000001	2.32319339	0.3146240216	5.065918	-0.36621094	0.36621094	-1.0048827880000002	10.243823380000002	-0.7680175720000001	0	-5.3100586	-0.12207031	3.25151358	9.669604532000001	-0.5802001800000001	0.48828125	-1.7700195	-0.24414062	1539957811.399
-7.035375900000001	-4.548291034	-4.750463760000001	4.272461	3.9672852	1.8920898	2.60671376	-8.443408246	0.773999002	0.8544922	4.5166016	-1.0375977	4.070971646	9.48776857	2.04086911	-0.8544922	-4.760742	-0.5493164	-10.1397464	1.774096646	0.1985839856	5.126953	-0.36621094	0.18310547	-0.9331054712000001	10.310815200000002	-0.3373535144	0.18310547	-5.3710938	-0.4272461	1.79921875	9.547582968	-0.9043945288	0.7324219	-1.2817383	0	1539957811.439
-7.77348642	-4.9	-5.73740216	4.3945312	1.8920898	1.7700195	2.83879393	-8.17185054	0.1866210962	-2.1362305	5.92041	-1.0375977	4.222900360000001	9.62893071	2.282519568	-0.6713867	-4.3945312	-0.36621094	-10.4041259	1.629345746	0.4904785144	5.126953	0.061035156	0.061035156	-0.5455078076000001	10.547681200000001	-0.2237060504	-0.30517578	-5.859375	-0.48828125	0.17824707460000003	9.210229532000001	-2.7502685700000002	1.0986328	-2.4414062	-0.18310547	1539957811.479
-7.729223740000001	-4.518383786	-4.94785144	3.9672852	0.6713867	1.8920898	2.64140625	-8.383593750000001	-0.462963858	-2.0141602	6.3476562	-0.12207031	4.222900360000001	9.62893071	2.282519568	-0.6713867	-4.3945312	-0.36621094	-10.010547120000002	1.5001464660000001	0.5837890576	5.3710938	0	-0.061035156	0.03828125	10.911352340000002	-0.492871106	-0.7324219	-5.859375	-0.7324219	0.2990722644	10.58715854	-1.9128662140000001	0.4272461	-3.0517578	-0.4272461	1539957811.519
-7.55576178	-4.056616214000001	-4.3245849640000005	4.211426	3.2348633	1.8920898	2.29089357	-8.28789038	-0.6507812500000001	-1.7089844	6.225586	0.30517578	4.50522464	10.248608720000002	-1.038378894	-1.8310547	-6.286621	-1.3427734	-9.680371106	1.0240234620000002	0.642407248	5.2490234	0.061035156	-0.12207031	0.5335449280000001	10.633813400000001	-0.1626953076	-0.7324219	-5.3710938	-1.159668	1.39008786	9.72822284	-1.58388678	0.24414062	-2.8686523	-0.24414062	1539957811.559
-8.2938723	-4.055419928	-4.663134784	4.9438477	2.4414062	2.0141602	1.98464357	-7.968481430000001	-0.9594238220000001	-1.7089844	6.225586	0.30517578	4.69064946	10.2079348	-0.8146728240000001	-1.4038086	-5.432129	-1.7089844	-9.69592302	0.931909146	0.8888427520000001	5.126953	0	-0.18310547	0.385205072	10.023705580000001	-0.031103515380000002	-0.79345703	-5.3100586	-1.2817383	0.9965087860000001	9.35258786	-2.5026367800000004	0.4272461	-3.540039	0	1539957811.599
-8.266357428000001	-3.6486816100000006	-4.507617212	4.8828125	1.5258789	2.0141602	1.8614257200000002	-8.238842752000002	-0.9343017572	-1.5869141	5.2490234	0.18310547	4.71457518	9.62773462	-0.4605712860000001	-1.159668	-5.065918	-1.953125	-9.64328624	0.8924316100000002	1.113745108	5.3100586	0	-0.24414062	0.362475589	9.955517180000001	-0.22131347840000004	-0.79345703	-5.6762695	-1.159668	1.8650146760000001	9.563134980000001	-2.255004892	0.18310547	-3.9672852	0	1539957811.639
-7.987622300000001	-3.0002929320000002	-3.926220746	4.8828125	1.7700195	1.7700195	1.679589856	-8.3453125	-0.570629892	-1.5258789	3.8452148	-0.30517578	4.789941394	9.478198380000002	0.0885253894	-0.91552734	-5.1879883	-2.0751953	-9.724634080000001	0.4713378894	1.3422363220000002	5.3710938	0.18310547	-0.4272461	0.80390625	10.091894960000001	-0.061010742800000003	-0.6713867	-5.6152344	-1.2817383	2.4165038940000003	9.38608426	-2.0911132200000004	-0.061035156	-4.3945312	0.24414062	1539957811.68
-8.42905252	-2.72395018	-4.277929712	4.5776367	2.9296875	1.4648438	1.733422824	-8.101269568000001	-0.40314941100000007	-2.2583008	3.4179688	-0.12207031	5.0626952880000005	9.676782248	0.5885742212	-0.91552734	-5.3100586	-2.2583008	-9.7832518	-0.096899411	1.3685547120000001	5.004883	0.24414062	-0.4272461	1.2692626800000002	10.06557608	0.30744628600000007	-0.61035156	-5.554199	-1.4648438	2.9644042540000006	9.076245108	-2.0899170320000002	-0.12207031	-3.8452148	0.48828125	1539957811.719
-8.96499002	-2.9775634	-4.69423822	4.1503906	0.8544922	1.2817383	2.0193359620000004	-8.254394568	-0.2069580072	-2.746582	3.9672852	0.4272461	5.234961060000001	9.66003444	0.7967285340000001	-1.159668	-5.6152344	-2.2583008	-9.69592302	-0.36965332460000005	1.189111322	4.5166016	0.36621094	-0.36621094	1.6712158540000002	10.1313723	0.47851562500000006	-0.7324219	-5.6152344	-1.4038086	2.128198282	9.35856929	-2.154516574	-0.18310547	-3.540039	0.24414062	1539957811.759
-8.43383786	-3.4237792540000007	-3.785058606	4.0283203	1.4648438	1.4038086	2.403344748	-8.274731430000001	0.227294928	-2.746582	3.9672852	0.4272461	5.4718260800000005	9.540405252000001	1.0575195288	-1.159668	-5.432129	-2.1362305	-9.33464357	0.00478515625	0.9175537140000001	4.5166016	0.12207031	-0.6713867	1.9702880400000002	10.1481205	0.5120117212	-1.0375977	-5.065918	-1.2817383	1.983447284	9.53442392	-2.08513179	-0.24414062	-4.0893555	0.061035156	1539957811.799
-8.436230432	-3.6534667540000005	-3.39267572	4.333496	1.5869141	1.8310547	2.403344748	-8.274731430000001	0.227294928	-3.1738281	4.5166016	0.79345703	5.642895468000001	9.496142572	1.3470214660000002	-0.8544922	-4.4555664	-2.1972656	-8.81665036	0.5670410144	0.6125	4.5166016	0.12207031	-0.8544922	1.4630615020000002	9.9782473	0.729736322	-1.0986328	-4.0893555	-1.159668	2.4595702880000005	9.508105432	-1.812377896	-0.36621094	-4.0893555	0.24414062	1539957811.839
-8.235253894000001	-3.8376952880000004	-3.4907714660000004	4.3945312	-0.30517578	2.1362305	2.4930663940000004	-7.720849640000001	0.6041259784	-2.9296875	4.699707	0.6713867	5.739794928000001	9.53322734	1.60183107	-0.7324219	-3.2958984	-2.2583008	-8.781957968	0.9642089660000001	0.4091308606000001	5.004883	-0.48828125	-1.0986328	0.19140625	9.8	0.80390625	-1.3427734	-3.7231445	-0.79345703	3.5027344240000007	9.03916034	-1.1556152160000002	-0.7324219	-4.638672	0.8544922	1539957811.879
-7.59763179	-4.11882338	-3.2874023560000003	3.479004	-1.2207031	1.5869141	2.19997554	-8.225683606	0.5550781250000001	-2.746582	3.479004	0.5493164	5.675195288	9.657641574000001	1.9367920320000003	-0.6713867	-2.319336	-2.0141602	-10.09548372	-0.7105957068000001	0.34931639400000003	5.554199	-0.12207031	-1.2817383	-0.424682608	9.94355432	1.246533246	-1.159668	-3.6621094	-0.61035156	4.91555162	8.436230432	-0.793139676	-1.2817383	-4.0283203	2.0751953	1539957811.919
-7.71247554	-5.611792032	-1.599438498	3.7841797	3.4179688	0.91552734	2.4595702880000005	-9.81914038	0.38400878600000005	-1.7700195	2.6855469	1.2207031	5.079443390000001	10.029687500000001	1.9559326080000001	-1.159668	-2.380371	-1.4648438	-11.307324280000001	-3.34841304	-0.11484375000000001	5.004883	0.12207031	-1.7089844	0.2428466754	10.317992720000001	2.4751221040000004	-0.48828125	-4.0893555	-1.159668	4.9370851600000005	8.17304712	0.057421875000000004	-1.8920898	-3.540039	3.1738281	1539957811.959
-9.286792032000001	-5.43234874	-2.3219971040000003	4.0893555	4.333496	0.61035156	3.2299804320000005	-11.379101440000001	-0.1985839856	-1.7700195	2.6855469	1.2207031	4.1499266200000005	10.389770860000002	1.5575683900000001	-1.6479492	-4.0283203	-0.9765625	-11.221191100000002	-3.603222644	-0.45578614200000006	3.6621094	1.3427734	-1.2207031	1.02761232	10.227075180000002	3.849658246	0.30517578	-2.9296875	-1.7700195	3.5888672120000003	10.5153804	1.532446286	-1.953125	-4.5166016	4.9438477	1539957811.999
-10.95082968	-4.245629892	-4.135571286	3.9672852	0.8544922	0.8544922	3.2299804320000005	-11.379101440000001	-0.1985839856	-0.6713867	2.6245117	1.8310547	3.487182608	10.18999002	1.3111327879999999	-1.5869141	-5.3710938	-0.4272461	-10.5058107	-2.5839844240000005	-0.6830810700000001	3.7841797	0.6713867	-0.36621094	0.27873535340000005	9.657641574000001	3.994409146	0	-1.953125	-1.2817383	3.69892572	14.65454074	1.4068359620000002	-2.1362305	-5.004883	6.164551	1539957812.039
-10.102661240000002	-3.6738037140000004	-3.011059604	3.3569336	-0.6713867	0.24414062	3.9979980040000007	-11.925806200000002	-2.100683606	0.36621094	3.7841797	-0.18310547	3.2527099640000006	9.755737320000001	1.812377896	-0.79345703	-4.211426	-0.30517578	-9.908862319999999	-2.27055661	-0.3947753894	3.90625	0.36621094	0.12207031	-0.9594238220000001	9.314306610000001	3.637915036	0	-2.4414062	-0.61035156	-1.5360351440000002	14.744262680000002	0.6842773560000001	-3.9672852	-6.1035156	5.9814453	1539957812.079
-8.519970746	-4.1499266200000005	-1.258496106	3.90625	1.7700195	0.48828125	3.0720702880000004	-10.850341460000001	-1.987036142	0.36621094	3.7841797	-0.18310547	2.7418945679999998	9.785644568	2.5409179320000006	-0.24414062	-1.2207031	-0.48828125	-9.613378894	-2.128198282	-0.0861328125	4.0893555	0.5493164	0.30517578	-1.3805175720000002	9.036767572	3.24194339	0.36621094	-3.4179688	-0.61035156	-1.449902356	12.844556200000001	0.11723633180000001	-3.540039	-6.8359375	5.432129	1539957812.119
-7.796215560000001	-3.541015576	-1.199877896	4.1503906	0.79345703	0.9765625	3.0720702880000004	-10.850341460000001	-1.987036142	-0.12207031	3.112793	-1.8310547	1.464257788	9.89570288	2.8220459260000004	-0.79345703	-0.79345703	-0.6713867	-8.59055162	-2.0839355040000003	-0.026318359620000002	4.211426	0.18310547	0.5493164	-1.2022705072	8.39555661	3.0182373200000003	0.5493164	-4.1503906	-0.61035156	1.79323732	11.02021466	-0.34812010800000004	-4.3945312	-3.4179688	4.0283203	1539957812.159
-7.546191394000001	-2.545703076	-0.949853534	3.4179688	1.159668	1.0986328	2.8423827880000005	-7.705298020000001	-1.035986322	-0.8544922	2.2583008	-1.8310547	0.43066405760000004	9.319091754	2.77180162	-1.4038086	-3.540039	-0.91552734	-8.16347644	-2.406933606	0.1614990216	4.0283203	0.061035156	0.79345703	-0.642407248	7.912255890000001	3.0613037140000006	0.4272461	-4.5166016	-0.4272461	2.9416748200000002	8.647973740000001	-0.423486322	-4.0283203	-1.8920898	2.319336	1539957812.199
-7.693335160000001	-2.2801269960000004	-0.6759033540000001	2.6245117	1.8920898	0.61035156	3.1869139400000006	-7.012646760000001	-1.032397464	-0.8544922	2.2583008	-1.8310547	0.8242431610000001	8.55107428	2.69523912	-1.5258789	-5.6152344	-1.0986328	-8.394360520000001	-2.910571286	0.339746106	3.6621094	-0.12207031	0.8544922	0.19020996400000004	7.955322480000001	3.017041034	0.18310547	-4.699707	-0.36621094	3.2455322480000004	7.1406494600000014	-0.40075683900000003	-3.540039	0	0.79345703	1539957812.239
-7.93378894	-2.680883786	-0.35888672120000004	2.6245117	1.5258789	0.4272461	3.2311766200000003	-7.1478269800000005	-1.3171142180000002	-0.5493164	3.479004	-0.4272461	1.6365234620000002	8.060595746	2.636621106	-1.3427734	-5.432129	-1.159668	-8.90996106	-3.2228027160000003	0.833813498	3.2348633	0.061035156	0.61035156	1.107763678	8.37641574	2.9979003600000005	0.30517578	-4.333496	-0.61035156	2.7155760800000004	6.537719748	-0.461767572	-2.6855469	0.8544922	-0.48828125	1539957812.279
-8.152710160000002	-2.4200927520000004	-0.2835205072	1.5869141	3.6621094	0.48828125	2.9225341460000003	-7.832104532000001	-1.7226562500000002	0.9765625	3.2348633	1.0375977	2.141357428	8.01992212	2.6581542540000003	-0.8544922	-4.3945312	-1.3427734	-9.004467752000002	-3.37473143	1.0646972840000002	2.746582	0.18310547	0.5493164	1.9188476440000002	8.93747554	3.1797364200000002	0.5493164	-3.90625	-0.8544922	0.3517089856000001	6.46953125	-0.364868161	-1.7700195	-1.4648438	-0.91552734	1539957812.319
-9.713867212	-2.56484375	-1.604223642	1.5869141	2.1362305	0.79345703	2.99191893	-8.364452880000002	-1.644897464	0.9765625	3.2348633	1.0375977	2.49426268	8.303442392000001	2.65935054	-0.4272461	-3.7231445	-1.7089844	-9.030786240000001	-3.228784146	1.032397464	2.4414062	0.24414062	0.61035156	2.058813498	9.189892572	3.3854980040000004	0.61035156	-3.6010742	-1.0375977	-0.3529052716	6.303247300000001	-0.4342529254	-0.9765625	-5.004883	-0.9765625	1539957812.359
-9.2808107	-3.1534179320000004	-0.593359375	2.0141602	1.0375977	0.5493164	3.1007812500000003	-8.488867212	-1.350610324	1.0986328	1.159668	-0.18310547	3.20007338	8.52714856	3.14504393	0.12207031	-2.8686523	-1.8920898	-9.065478240000001	-2.89741214	0.7512695288	2.1362305	0.5493164	0.6713867	1.693945288	8.953027160000001	3.387890576	0.36621094	-3.4179688	-0.9765625	1.3853027160000002	5.5723143	-1.0898193390000002	0.6713867	-7.385254	-1.159668	1539957812.399
-10.845557100000002	-3.2718505400000004	-0.7488769568000001	2.8076172	2.9907227	1.0375977	3.0947998200000004	-8.3453125	-1.39606929	1.0986328	1.159668	-0.18310547	3.8640135800000004	8.5666259	3.7862548920000005	0.5493164	-1.7700195	-1.6479492	-9.337036240000002	-2.310034146	0.3289794928	1.8310547	-0.12207031	1.0375977	1.216625998	8.445800720000001	3.3244873200000002	0.5493164	-2.8686523	-0.6713867	7.322485520000001	8.118017572	-0.2260986322	2.6245117	-6.164551	1.5258789	1539957812.439
-11.779858720000002	-4.282714856	-3.2730469240000004	1.159668	-3.2348633	0.4272461	3.0409667540000003	-8.827417032000001	-1.714282248	0.4272461	0.9765625	-1.0986328	4.04584964	8.261572480000002	4.166674820000001	0.4272461	-1.4038086	-1.0375977	-10.25578624	-1.5563721040000003	0.308642572	1.8310547	0.18310547	1.0375977	0.8290283540000001	9.29636232	3.063696286	0.4272461	-2.2583008	-0.12207031	15.238329680000001	9.25090306	2.767016574	1.4648438	-2.4414062	2.8076172	1539957812.479
-10.686450180000001	-6.442016574	-1.119726538	2.380371	0.79345703	0.4272461	2.83879393	-9.304736420000001	-1.6544677520000002	-0.79345703	0.36621094	-0.8544922	4.048242212	8.6599366	4.212133786	0.24414062	-2.0751953	-0.4272461	-12.16745558	-0.893627896	0.1866210962	2.4414062	-0.18310547	0.30517578	0.6447998200000001	11.178125000000001	2.47392572	0.36621094	-2.0751953	0.061035156	6.4934570680000006	7.856030252000001	-1.2788329680000001	-1.8310547	-2.746582	-2.9907227	1539957812.519
-9.859814300000002	-4.934692392	-1.282421924	3.3569336	1.5869141	1.0986328	2.9045898560000003	-9.81315944	-1.3230957460000001	-1.2817383	0.5493164	-0.36621094	4.143945288	10.24023462	4.183422824	0.18310547	-2.380371	0.12207031	-12.448584260000002	-0.5897705072	-0.04306640576	1.953125	1.0986328	0.18310547	0.8374023560000001	13.214209260000002	2.107861322	0.6713867	-1.6479492	-0.18310547	6.01254892	7.991211060000001	2.205957068	0.4272461	0.12207031	-0.12207031	1539957812.559
-9.213818390000002	-4.075756790000001	-2.8698974640000006	1.3427734	0.18310547	-0.12207031	3.1821288940000003	-10.039258180000001	-0.4330566394	-1.7700195	2.0751953	-0.061035156	4.225292932	12.31459964	3.8807617800000003	0.12207031	-2.2583008	0.36621094	-11.5776857	-1.046752896	-0.9642089660000001	1.5869141	0.5493164	0.061035156	0.763232428	13.620947480000002	2.5134033540000003	0.5493164	-0.8544922	-0.4272461	7.358374100000001	11.162573380000001	0.7416992212000001	-0.5493164	-0.7324219	-0.061035156	1539957812.599
-7.7423827880000005	-4.72653804	-2.87109375	2.0141602	3.7231445	0.24414062	2.948852536	-10.18520468	0.4689453076	-1.7700195	2.0751953	-0.061035156	4.2073487400000005	13.24890126	3.369946286	-0.12207031	-2.1362305	0.48828125	-10.27851538	-0.7261474640000001	-1.701123004	0.8544922	0.48828125	-0.36621094	0.07058105432	12.375610520000002	2.32917482	-0.36621094	-0.6713867	-0.12207031	1.137670926	9.85502896	0.6005371106	-1.6479492	-0.18310547	-1.2817383	1539957812.639
-6.750659440000001	-5.425170926000001	-3.8101807100000005	1.2207031	2.319336	0.91552734	1.9140625000000002	-9.459057608	0.49765625	-1.5258789	3.6621094	-0.36621094	4.34851088	12.367236420000001	3.160595746	0.30517578	-1.0375977	0.7324219	-9.341821580000001	0.12919922120000002	-2.344726538	0.8544922	0.48828125	-0.36621094	-0.54191893	10.18879442	1.3853027160000002	-1.2817383	-0.24414062	0.36621094	-1.102978534	9.681567392	-1.9547363220000002	-0.5493164	-5.2490234	-1.953125	1539957812.679
-8.405126800000001	-4.238452176	-4.380810504	0.36621094	1.159668	0.79345703	0.9953125	-9.480590560000001	0.7034179712000002	-1.159668	2.9907227	-1.2207031	4.17504892	10.711572480000001	2.9931152160000005	0.4272461	0.7324219	1.2817383	-9.299951080000001	0.6017333966	-2.2035644960000003	0.7324219	-0.61035156	0.24414062	-0.899609375	9.253295926000002	0.8541503600000001	-1.3427734	0.36621094	0.8544922	3.58288588	9.293969748	-2.34113768	0.36621094	-1.5869141	-1.953125	1539957812.719
-8.80109874	-2.940478534	-5.02082518	0.18310547	0.8544922	0.36621094	0.5897705072	-10.459154860000002	1.4451172120000002	-0.91552734	1.3427734	-2.0141602	3.59484874	9.645678420000001	2.3160155760000003	-0.18310547	0.91552734	1.2207031	-9.666015380000001	0.3194091754	-1.5767089660000002	0.4272461	-0.30517578	0	-1.3254882200000002	9.579882788	0.3911865216	-0.61035156	0.12207031	1.159668	3.5541748200000005	8.882446580000002	-2.2083496400000002	0.9765625	-0.6713867	-2.1972656	1539957812.759
-7.603613220000001	-3.5792969240000003	-3.726440396	-0.61035156	0.9765625	0.30517578	0.10527343750000001	-10.26057158	2.004980432	-0.91552734	1.3427734	-2.0141602	3.17495108	9.62055661	1.7980224640000002	-0.6713867	-0.12207031	0.7324219	-9.103759980000001	0.31223143000000003	-1.252514676	0.18310547	-0.5493164	-0.18310547	-0.9821533540000001	9.6983152	0.4486083966	0.18310547	-0.8544922	0.8544922	2.668920926	9.88015126	-1.3362548920000001	0.061035156	-0.6713867	-2.5634766	1539957812.799
-7.956518570000001	-3.8089844240000006	-3.512304712	-0.30517578	0.061035156	0.24414062	0.005981445288000001	-8.91354982	2.173657248	-0.30517578	1.4038086	-0.61035156	3.23596196	9.87297374	1.3948730040000001	-1.0986328	-1.3427734	0.061035156	-8.781957968	0.3182128894	-0.9570312500000001	-0.061035156	-0.4272461	0	-0.132788089	9.0427491	1.0898193390000002	0.48828125	-0.8544922	0.48828125	2.100683606	9.54638678	-1.1340820288	-0.061035156	-1.2817383	-2.4414062	1539957812.839
-7.774682608000001	-3.3400389400000003	-3.3328614200000004	0.12207031	-0.9765625	0.24414062	0.005981445288000001	-8.91354982	2.173657248	-0.30517578	1.4038086	-0.61035156	3.637915036	9.140844748000001	1.178344748	-1.4038086	-2.0141602	0.061035156	-8.712573380000002	0.24045410340000004	-0.63881839	-0.061035156	-0.4272461	0	0.5514892572000001	8.630029254	1.3039550720000002	0.061035156	-0.30517578	0.48828125	2.0301025360000002	9.567919928000002	-1.006079074	-0.18310547	-1.4038086	-2.380371	1539957812.879
