# Supplementary material for: A deep learning approach for lower back-pain risk prediction during manual lifting
Source: PLoS One. 2021 Feb 19;16(2):e0247162. doi: 10.1371/journal.pone.0247162 (PMC7894914; doi:10.1371/journal.pone.0247162)
Supplement: S1 Data — (ZIP) [file pone.0247162.s001.zip › source-used/Subject_01_P2_Zone07_T2.csv]

Side_A_x	Side_A_y	Side_A_z	Side_G_x	Side_G_y	Side_G_z	LtWt_A_x	LtWt_A_y	LtWt_A_z	LtWt_G_x	LtWt_G_y	LtWt_G_z	RtWt_A_x	RtWt_A_y	RtWt_A_z	RtWt_G_x	RtWt_G_y	RtWt_G_z	Back_A_x	Back_A_y	Back_A_z	Back_G_x	Back_G_y	Back_G_z	UArm_A_x	UArm_A_y	UArm_A_z	UArm_G_x	UArm_G_y	UArm_G_z	Thig_A_x	Thig_A_y	Thig_A_z	Thig_G_x	Thig_G_y	Thig_G_z	Time_stp
-8.38478984	-4.064990216	-3.170166034	-0.061035156	0.061035156	0	1.96430661	-9.000878894000001	0.686669928	0.24414062	-0.12207031	-0.061035156	1.58747554	9.917236420000002	2.153320288	0	0.061035156	0	-9.796411240000001	-0.1447509784	-0.419897464	-0.061035156	-0.061035156	-0.061035156	0.1495361322	9.786840560000002	1.9762695680000002	0	0	0	1.4810058900000003	9.63491214	-0.7692138580000001	-0.061035156	0	0	1539959425.32
-8.399145468	-4.04584964	-3.17495108	-0.061035156	0	0	1.9607177520000003	-8.95661592	0.9773681610000001	0	-0.18310547	-0.12207031	1.5683349640000002	9.90527356	2.1664795320000003	0	0.12207031	0	-9.777270468000001	-0.14235839660000002	-0.42229003600000004	-0.061035156	-0.061035156	0	0.154321286	9.786840560000002	2.0097655760000004	0	0.061035156	0	1.5025390379999999	9.645678420000001	-0.7476806610000001	-0.061035156	0	0	1539959425.36
-8.407519568	-4.08173822	-3.1761474640000005	-0.061035156	0.12207031	0	2.02292482	-9.031982428000001	0.9881347840000001	-0.18310547	0	-0.061035156	1.5204834260000002	9.933984620000002	2.209545926	0	0.12207031	-0.061035156	-9.82033696	-0.11484375000000001	-0.424682608	-0.12207031	0	0	0.1244140625	9.81435504	1.971484424	0	0	0	1.503735324	9.656445288	-0.765625	-0.061035156	0	0	1539959425.4
-8.415893570000001	-4.0602050720000005	-3.2718505400000004	-0.061035156	-0.061035156	0	1.9104736420000001	-9.034375	0.899609375	-0.061035156	-0.061035156	-0.061035156	1.526464856	10.006958360000002	2.245434604	-0.12207031	0	-0.061035156	-9.81196286	-0.09450683900000001	-0.42229003600000004	-0.12207031	0	0	0.14714355040000002	9.853833360000001	1.987036142	-0.061035156	0	0	1.4774170320000002	9.650463760000001	-0.7476806610000001	-0.061035156	-0.061035156	0	1539959425.44
-8.370434800000002	-4.05422374	-3.2144287140000003	-0.061035156	0	-0.061035156	1.915258786	-8.984130890000001	0.915161142	0.061035156	-0.061035156	-0.061035156	1.553979532	9.96508786	2.255004892	-0.061035156	0.061035156	-0.061035156	-9.81435504	-0.09450683900000001	-0.41271972840000004	-0.12207031	0	0	0.15073241820000002	9.8251223	1.990625	-0.12207031	0.061035156	0	1.47263179	9.661230432000002	-0.7369140380000001	0	0	0	1539959425.48
-8.39794928	-4.0685790740000005	-3.21921376	0	0	0	2.02292482	-8.968579074	0.8840576080000001	-0.061035156	-0.061035156	0	1.522875998	9.942358720000001	2.222705072	-0.061035156	0.061035156	-0.12207031	-9.80598192	-0.095703125	-0.41152344240000005	-0.12207031	0	-0.061035156	0.16030273560000002	9.79880342	1.987036142	-0.12207031	0	0	1.465454074	9.657641574000001	-0.7883544928000001	-0.061035156	0	0	1539959425.52
-8.374023560000001	-4.062597644	-3.208447284	-0.061035156	-0.061035156	0	2.050439496	-8.960205072	0.6962402160000001	-0.061035156	0	0	1.561157248	9.957910340000002	2.201171924	-0.12207031	0	-0.061035156	-9.82033696	-0.09331054320000001	-0.41870117800000006	-0.061035156	0	-0.061035156	0.1256103534	9.79401857	2.00856929	-0.12207031	0	0	1.5025390379999999	9.63491214	-0.778784146	0	-0.061035156	0	1539959425.56
-8.37761232	-4.023120108	-3.201269568	-0.061035156	0.061035156	0	2.141357428	-8.978149460000001	0.6962402160000001	0.061035156	0.061035156	0.061035156	1.6281494600000002	9.908862319999999	2.174853534	-0.12207031	0	-0.061035156	-9.786840560000002	-0.12202148560000001	-0.41511232	-0.12207031	0	-0.061035156	0.12800292540000002	9.755737320000001	2.004980432	-0.12207031	0	0	1.516894568	9.63969748	-0.765625	0	-0.061035156	0	1539959425.6
-8.370434800000002	-4.03986821	-3.20366214	-0.061035156	0.12207031	0	1.9607177520000003	-8.8979982	0.7261474640000001	-0.061035156	0.061035156	0	1.6269530760000002	9.87536592	2.168872104	-0.12207031	0.061035156	-0.061035156	-9.77966304	-0.11484375000000001	-0.4330566394	-0.12207031	0	-0.061035156	0.1040771466	9.744970746000002	2.024121106	-0.12207031	0	0.061035156	1.5958496400000002	9.631323380000001	-0.740502896	0	0	0	1539959425.64
-8.38598642	-4.042260880000001	-3.24194339	-0.061035156	0.12207031	0	2.054028354	-8.947045926000001	0.6053222644	0.061035156	-0.061035156	0	1.5910644960000002	9.89211412	2.1473388580000004	-0.12207031	0	0	-9.785644568	-0.08732910340000001	-0.439038089	-0.061035156	-0.061035156	-0.061035156	0.0885253894	9.746167032	2.003784146	-0.061035156	0	0.061035156	1.561157248	9.636108426000002	-0.7464843750000001	-0.061035156	0	0	1539959425.68
-8.42067842	-4.029101440000001	-3.2838134000000005	-0.061035156	0.061035156	0	2.080346646	-8.967382788	0.7369140380000001	0.30517578	0.061035156	-0.061035156	1.5910644960000002	9.89570288	2.12341304	-0.12207031	0	-0.061035156	-9.780859620000001	-0.10527343750000001	-0.439038089	-0.061035156	-0.061035156	-0.061035156	0.13757324280000002	9.770092752000002	2.013354532	-0.12207031	-0.061035156	0.061035156	1.5707275360000001	9.63969748	-0.7488769568000001	-0.061035156	-0.061035156	0	1539959425.72
-8.414697480000001	-4.006372104	-3.3101317900000002	-0.061035156	0	0.061035156	1.9391846040000003	-8.94584964	0.876879892	0.18310547	-0.18310547	-0.12207031	1.565942392	9.9016848	2.1329834260000005	-0.061035156	0	-0.061035156	-9.789233426000001	-0.1363769568	-0.41511232	-0.061035156	-0.061035156	-0.061035156	0.19140625	9.79880342	2.050439496	-0.061035156	0	0	1.564746106	9.636108426000002	-0.7464843750000001	-0.061035156	-0.061035156	0	1539959425.76
-8.38478984	-4.00756839	-3.2455322480000004	0	0.12207031	0	2.0887207460000004	-8.9745607	0.9139648560000001	-0.061035156	-0.061035156	-0.18310547	1.55158696	9.88613318	2.2083496400000002	-0.061035156	0	-0.061035156	-9.83229982	-0.113647464	-0.3828125	-0.061035156	-0.061035156	-0.061035156	0.19140625	9.77607428	2.0564209260000004	-0.12207031	0	0	1.542016574	9.671997300000001	-0.732128894	0	0	0	1539959425.801
-8.383593750000001	-3.982446286	-3.387890576	0	0.061035156	0	2.036083966	-8.97695288	0.8421875000000001	-0.061035156	0	-0.061035156	1.490576178	9.919628600000001	2.256201178	0	-0.061035156	-0.061035156	-9.80717752	-0.0813476538	-0.3828125	-0.061035156	0	-0.061035156	0.19140625	9.795214660000001	2.0659912140000003	-0.12207031	-0.061035156	0	1.50493161	9.64208966	-0.7476806610000001	-0.061035156	0	0	1539959425.84
-8.39316394	-4.00517572	-3.3412353240000003	0	-0.12207031	0	1.967895468	-8.92910144	0.8517577880000001	0	-0.061035156	-0.12207031	1.522875998	9.933984620000002	2.2980712860000003	-0.061035156	0	-0.061035156	-9.792822480000002	-0.11843261780000001	-0.4067382788	-0.061035156	-0.061035156	-0.061035156	0.17465820680000002	9.7485598	2.0671875	-0.12207031	-0.061035156	0	1.5719238220000002	9.648071580000002	-0.7512695288	0	-0.061035156	0	1539959425.88
-8.328564300000002	-3.9908202880000005	-3.2742432100000003	0	0.12207031	0	2.04924321	-8.93388678	0.869702176	0	0	-0.061035156	1.5372314300000003	9.89211412	2.318408246	-0.12207031	-0.061035156	-0.061035156	-9.79880342	-0.10766601440000001	-0.3911865216	0	-0.061035156	-0.061035156	0.1866210962	9.72822284	2.0731689300000005	-0.12207031	-0.061035156	0	1.5958496400000002	9.631323380000001	-0.7393066100000001	-0.061035156	-0.061035156	0	1539959425.921
-8.333349640000002	-3.9716797120000003	-3.3244873200000002	0	0.061035156	0	2.081542932	-8.93867212	0.832617212	0	-0.061035156	-0.12207031	1.56354982	9.863403060000001	2.3208007200000003	-0.12207031	-0.061035156	-0.061035156	-9.791625900000001	-0.12800292540000002	-0.40075683900000003	0	-0.061035156	-0.061035156	0.23208007200000003	9.725830072	2.0899170320000002	-0.12207031	-0.061035156	0	1.5707275360000001	9.624145468	-0.7488769568000001	-0.061035156	-0.061035156	0	1539959425.96
-8.38120108	-3.9549316100000005	-3.4058349640000003	0	0.12207031	0	2.081542932	-8.921923920000001	0.7811767572	0	-0.061035156	-0.12207031	1.561157248	9.87177716	2.268164038	-0.12207031	-0.061035156	-0.061035156	-9.770092752000002	-0.15192871400000002	-0.4139160144	0	-0.061035156	-0.061035156	0.25839844240000004	9.74138179	2.095898462	-0.12207031	-0.061035156	0	1.642504892	9.624145468	-0.75366214	0	-0.061035156	0	1539959426.0
-8.45776358	-3.905883786	-3.3843016200000005	0	-0.24414062	0	2.142553714	-8.87766124	0.838598642	-0.061035156	-0.061035156	-0.061035156	1.5683349640000002	9.8263179	2.237060504	-0.12207031	-0.061035156	-0.061035156	-9.786840560000002	-0.1387695288	-0.346923822	-0.061035156	-0.061035156	-0.061035156	0.2069580072	9.676782248	2.0743652160000003	-0.061035156	-0.061035156	0	1.6305420320000001	9.6385009	-0.7763915740000001	-0.061035156	-0.061035156	0	1539959426.04
-8.36086412	-3.895117212	-3.31611322	0	0.061035156	0	2.138964856	-8.881250000000001	0.7608398560000001	-0.061035156	0	-0.061035156	1.5910644960000002	9.8	2.185620108	-0.12207031	-0.061035156	-0.061035156	-9.790429712	-0.1495361322	-0.31103514400000004	0	-0.061035156	-0.061035156	0.2033691394	9.64208966	2.098291034	-0.061035156	-0.18310547	0	1.629345746	9.625341754	-0.7799804712000001	0	-0.061035156	0	1539959426.08
-8.399145468	-3.9501464660000005	-3.3866942900000003	-0.061035156	-0.061035156	0	2.138964856	-8.87766124	0.7309326080000002	-0.061035156	-0.061035156	-0.12207031	1.5743163940000002	9.754540740000001	2.127001996	-0.061035156	-0.12207031	-0.061035156	-9.795214660000001	-0.14714355040000002	-0.34812010800000004	0.061035156	-0.061035156	-0.061035156	0.30385742800000004	9.649267572	2.068383786	0	-0.061035156	-0.061035156	1.685571286	9.63491214	-0.7680175720000001	0	-0.061035156	-0.061035156	1539959426.12
-8.39077176	-3.9345947480000003	-3.38908696	-0.061035156	-0.12207031	0	2.122216754	-8.890820288	0.8074951080000001	-0.061035156	-0.061035156	-0.061035156	1.6305420320000001	9.788037140000002	2.136572284	0	0	-0.061035156	-9.778466754	-0.1579101538	-0.3529052716	0	-0.061035156	0	0.27155761780000004	9.7066893	2.112646466	0.061035156	-0.061035156	-0.061035156	1.6927490020000002	9.62055661	-0.762036142	-0.061035156	-0.061035156	-0.061035156	1539959426.16
-8.403930710000001	-3.92861322	-3.3783202880000003	-0.061035156	-0.061035156	0	2.0659912140000003	-8.91354982	0.805102536	-0.061035156	0	0	1.623364218	9.82751448	2.1796386780000003	0.061035156	0	-0.061035156	-9.8	-0.1363769568	-0.343334964	0	-0.061035156	0	0.19738769960000002	9.729418930000001	2.1030761780000002	0.061035156	-0.12207031	-0.061035156	1.6030273560000001	9.632519568000001	-0.75366214	-0.061035156	0	0	1539959426.2
-8.405126800000001	-3.9525389400000006	-3.363964856	-0.061035156	-0.12207031	-0.061035156	2.058813498	-8.9326902	0.8242431610000001	-0.12207031	0	0	1.553979532	9.87058058	2.231079074	0	-0.12207031	0	-9.8083741	-0.13398437500000002	-0.34213867800000003	0.061035156	-0.061035156	0	0.227294928	9.7485598	2.0839355040000003	0.061035156	-0.12207031	-0.061035156	1.544409146	9.640893570000001	-0.7823730432	-0.061035156	0	-0.061035156	1539959426.24
-8.383593750000001	-3.9776612400000007	-3.3412353240000003	0	-0.18310547	-0.061035156	2.032495108	-8.955419928000001	0.879272464	-0.061035156	-0.061035156	0	1.550390576	9.90048822	2.3160155760000003	0.061035156	-0.12207031	-0.061035156	-9.82033696	-0.12202148560000001	-0.32778320680000006	0	-0.061035156	0	0.3026611322	9.791625900000001	2.100683606	0.061035156	-0.12207031	-0.061035156	1.561157248	9.66242662	-0.758447284	-0.061035156	0	-0.061035156	1539959426.28
-8.368042032	-4.0147461060000005	-3.338842752	0	-0.061035156	-0.061035156	2.08752446	-8.985326980000002	0.9378906250000001	-0.061035156	-0.12207031	0	1.5551757200000003	9.902880399999999	2.396167032	0.061035156	0	-0.061035156	-9.81315944	-0.1256103534	-0.34094239200000004	0	-0.061035156	0	0.3182128894	9.77248552	2.0899170320000002	0	-0.061035156	-0.061035156	1.5396240020000003	9.646875000000001	-0.765625	-0.061035156	0	-0.061035156	1539959426.32
-8.356079074	-4.003979532000001	-3.3472167540000006	0	-0.18310547	-0.061035156	2.0935058900000003	-8.96140126	0.9331054712000001	0	-0.061035156	0.061035156	1.5001464660000001	9.89091754	2.418896466	0	-0.061035156	-0.061035156	-9.80358876	-0.113647464	-0.36367187500000003	0	-0.061035156	0	0.3014648462	9.754540740000001	2.05522464	-0.061035156	-0.061035156	-0.061035156	1.5731201080000001	9.63371556	-0.73332518	0	-0.061035156	-0.061035156	1539959426.36
-8.370434800000002	-3.9896241	-3.2885987400000003	0	-0.12207031	-0.061035156	2.044457968	-8.920727340000001	0.8673096040000001	0	-0.12207031	0	1.489379892	9.89570288	2.40573732	-0.061035156	-0.061035156	-0.12207031	-9.81914038	-0.09331054320000001	-0.3612792932	0	0	0	0.25839844240000004	9.7401857	2.050439496	0	-0.061035156	-0.061035156	1.5527832460000002	9.649267572	-0.73332518	-0.061035156	0	-0.061035156	1539959426.4
-8.375219748000001	-4.002783246	-3.3053466460000003	0	-0.12207031	-0.061035156	2.141357428	-8.923120108	0.8637207068000001	0	-0.12207031	0.061035156	1.5145019960000001	9.89929164	2.333959964	-0.12207031	-0.061035156	-0.12207031	-9.80358876	-0.09331054320000001	-0.385205072	0	0	0	0.2189208966	9.743774460000001	2.0743652160000003	0	-0.061035156	-0.061035156	1.5527832460000002	9.649267572	-0.73332518	-0.061035156	0	-0.061035156	1539959426.44
-8.372826980000001	-4.013549820000001	-3.2730469240000004	0	-0.12207031	-0.061035156	2.13776857	-8.87646466	0.8278320288	-0.12207031	0	0	1.522875998	9.911254500000002	2.250219748	-0.12207031	-0.061035156	-0.061035156	-9.79401857	-0.0909179712	-0.39836425720000007	0	-0.061035156	-0.061035156	0.17585449280000004	9.77966304	2.03488768	-0.061035156	0	-0.061035156	1.5013427520000002	9.640893570000001	-0.764428714	-0.061035156	0	-0.061035156	1539959426.48
-8.400341754000001	-4.00158696	-3.2945800720000005	0	-0.12207031	-0.061035156	2.13178714	-8.88842752	0.7883544928000001	-0.12207031	0	0	1.532446286	9.88254442	2.1880126800000004	-0.061035156	-0.061035156	-0.061035156	-9.80957068	-0.0897216754	-0.3935791034	0	-0.061035156	-0.061035156	0.154321286	9.760522660000001	2.0097655760000004	-0.061035156	-0.061035156	-0.061035156	1.550390576	9.63371556	-0.773999002	-0.061035156	-0.061035156	-0.061035156	1539959426.52
-8.406323380000002	-4.012353534	-3.24433606	0	-0.12207031	-0.061035156	2.0480469240000003	-8.914746106	0.723754892	-0.061035156	-0.12207031	-0.061035156	1.52526857	9.89689946	2.122216754	-0.061035156	-0.061035156	-0.061035156	-9.79880342	-0.08493652160000001	-0.40314941100000007	0.061035156	-0.061035156	-0.061035156	0.14714355040000002	9.766503894000001	2.020532248	-0.061035156	-0.061035156	-0.061035156	1.550390576	9.63371556	-0.773999002	-0.061035156	-0.061035156	-0.061035156	1539959426.56
-8.408715560000001	-4.002783246	-3.2718505400000004	-0.061035156	-0.12207031	-0.061035156	2.080346646	-8.96140126	0.762036142	-0.12207031	-0.12207031	-0.061035156	1.516894568	9.868188400000001	2.1258057100000003	0	-0.12207031	-0.061035156	-9.8083741	-0.08015136780000001	-0.36845702880000003	0	-0.061035156	0	0.1866210962	9.74257788	2.0301025360000002	-0.061035156	-0.12207031	-0.061035156	1.522875998	9.66003444	-0.7524658540000001	-0.061035156	-0.061035156	-0.061035156	1539959426.6
-8.380004892	-4.047045926	-3.2228027160000003	0	-0.061035156	-0.061035156	2.04326178	-8.9829348	0.754858426	-0.061035156	-0.12207031	0	1.5276611420000001	9.859814300000002	2.1664795320000003	0.061035156	-0.061035156	-0.12207031	-9.82153354	-0.09450683900000001	-0.36606445680000005	0	0	0	0.2045654254	9.7485598	2.01096196	0	-0.061035156	-0.12207031	1.52526857	9.6552491	-0.7608398560000001	-0.061035156	-0.061035156	-0.061035156	1539959426.64
-8.41708966	-4.035082968	-3.23955072	-0.061035156	-0.18310547	-0.061035156	1.9989990020000004	-8.984130890000001	0.869702176	-0.061035156	-0.061035156	0	1.562353534	9.87895468	2.2215087860000002	0.061035156	0	-0.12207031	-9.78444838	-0.1124511682	-0.39238280760000005	0	-0.061035156	0	0.15192871400000002	9.729418930000001	2.05522464	0	-0.061035156	-0.12207031	1.52526857	9.6552491	-0.7608398560000001	-0.061035156	0	-0.061035156	1539959426.68
-8.403930710000001	-4.04584964	-3.20366214	0	-0.061035156	0	2.03488768	-8.939868210000002	0.8266357428000001	-0.061035156	0.061035156	0	1.5396240020000003	9.88613318	2.2490234620000003	0	0	-0.061035156	-9.78444838	-0.10886230040000001	-0.424682608	0	-0.061035156	0	0.1244140625	9.7401857	2.0157471040000003	0	-0.12207031	-0.061035156	1.50493161	9.646875000000001	-0.73332518	-0.061035156	0	-0.061035156	1539959426.72
-8.424267572	-4.064990216	-3.20366214	-0.061035156	-0.18310547	0	2.077954074	-9.05231929	0.838598642	0.12207031	0.18310547	0.061035156	1.489379892	9.94714308	2.2621826080000003	0	-0.061035156	-0.061035156	-9.788037140000002	-0.0885253894	-0.41152344240000005	0	-0.061035156	0	0.15910644960000003	9.79401857	1.9989990020000004	0	-0.12207031	-0.061035156	1.5085204680000002	9.65405252	-0.735717752	-0.061035156	-0.061035156	-0.061035156	1539959426.76
-8.39794928	-4.05422374	-3.152221646	0	-0.12207031	0	2.054028354	-8.994897660000001	0.898413089	0	0.061035156	0.061035156	1.4558837860000002	9.938769960000002	2.2573974640000003	0	-0.12207031	-0.061035156	-9.796411240000001	-0.11005859620000001	-0.39238280760000005	0	-0.061035156	0	0.20935058900000003	9.80478534	2.044457968	0	-0.061035156	0	1.4965576080000003	9.657641574000001	-0.7393066100000001	-0.061035156	-0.061035156	-0.061035156	1539959426.8
-8.415893570000001	-4.042260880000001	-3.16298822	-0.061035156	0	0	1.9989990020000004	-8.978149460000001	0.83022464	0	0.18310547	0.061035156	1.4618652160000003	9.90647014	2.30883786	0	0	-0.061035156	-9.795214660000001	-0.1040771466	-0.39238280760000005	0	-0.061035156	-0.061035156	0.2069580072	9.788037140000002	2.06120607	0	0	0	1.5276611420000001	9.650463760000001	-0.7500732428000001	-0.061035156	-0.061035156	0	1539959426.84
-8.419482428	-4.02192392	-3.1845214660000005	-0.061035156	-0.12207031	0	1.9391846040000003	-8.9661866	0.7967285340000001	0	0.18310547	0.061035156	1.4403320680000002	9.935181200000002	2.32917482	-0.061035156	0	-0.061035156	-9.795214660000001	-0.0729736322	-0.39836425720000007	0	-0.061035156	0	0.12321777160000001	9.750951980000002	2.04086911	0	0	0	1.491772464	9.6552491	-0.7285400360000001	0	-0.061035156	0	1539959426.88
-8.408715560000001	-4.02551268	-3.1306884000000004	0	-0.061035156	0	1.9176513580000003	-9.01044928	0.811083966	0.30517578	-0.061035156	-0.061035156	1.362573282	9.889721940000001	2.299267572	-0.061035156	-0.061035156	-0.061035156	-9.81435504	-0.09331054320000001	-0.3804199280000001	0	-0.061035156	0	0.14235839660000002	9.73659694	2.021728534	-0.061035156	-0.061035156	0	1.506127896	9.650463760000001	-0.7428955072	-0.061035156	0	0	1539959426.92
-8.406323380000002	-4.024316394	-3.1354737400000006	0	-0.061035156	0	2.05522464	-8.942260880000001	1.0563232428000002	0.30517578	-0.30517578	-0.18310547	1.28361821	9.88732878	2.251416034	-0.061035156	-0.18310547	-0.12207031	-9.777270468000001	-0.14833984620000001	-0.39238280760000005	0	-0.061035156	0	0.21413574280000003	9.76770018	2.0157471040000003	-0.061035156	0	0	1.4869873200000001	9.644482428000002	-0.73332518	0	0	0	1539959426.96
-8.43383786	-4.00756839	-3.152221646	-0.061035156	-0.061035156	0	2.1138427520000005	-8.90876448	1.06589357	0.061035156	-0.061035156	-0.061035156	1.3242920320000002	9.858617720000002	2.256201178	0	-0.061035156	-0.24414062	-9.795214660000001	-0.1244140625	-0.3672607428	-0.061035156	-0.061035156	0	0.19619140380000002	9.734204074	2.045654254	-0.061035156	0	0	1.5204834260000002	9.636108426000002	-0.708203125	0	0	0	1539959427.0
-8.445800720000001	-4.00517572	-3.131884784	0	-0.061035156	0	2.064794928	-8.921923920000001	0.9713867212000001	0	-0.18310547	-0.061035156	1.3649658540000003	9.894507280000001	2.2215087860000002	0.061035156	-0.061035156	-0.18310547	-9.79880342	-0.0897216754	-0.3505126800000001	0	-0.061035156	0	0.135180661	9.76411142	2.08513179	-0.061035156	0	0	1.5432128600000001	9.64208966	-0.7285400360000001	0	0	0	1539959427.04
-8.42307158	-3.992016574	-3.1462402160000003	-0.061035156	-0.12207031	0	2.032495108	-8.90876448	0.855346646	-0.12207031	0	-0.061035156	1.3769287140000002	9.98063948	2.1509277160000004	0.061035156	-0.18310547	-0.12207031	-9.789233426000001	-0.0909179712	-0.34572753600000006	0	-0.061035156	-0.061035156	0.0992919928	9.80239218	2.0887207460000004	-0.061035156	-0.061035156	0	1.5360351440000002	9.637304712	-0.7416992212000001	-0.061035156	0	0	1539959427.08
-8.442211960000002	-3.9884277160000003	-3.084033246	0	0	0	2.003784146	-8.923120108	0.7991211060000001	-0.12207031	-0.12207031	-0.061035156	1.425976538	9.94355432	2.0935058900000003	0.061035156	-0.24414062	-0.061035156	-9.792822480000002	-0.07536621106000001	-0.324194339	0	-0.061035156	-0.061035156	0.1124511682	9.770092752000002	2.082739218	-0.061035156	-0.061035156	0	1.534838858	9.66481929	-0.745288089	0	0	0	1539959427.12
-8.47451178	-3.98125	-3.1821288940000003	0	-0.12207031	0	1.98464357	-8.890820288	0.811083966	-0.12207031	0	-0.061035156	1.471435504	9.9016848	2.086328076	0.12207031	-0.061035156	0	-9.785644568	-0.07058105432	-0.309838858	0	-0.12207031	-0.061035156	0.1495361322	9.7401857	2.0576172120000003	0	-0.12207031	0	1.56354982	9.63969748	-0.734521466	-0.061035156	-0.061035156	0	1539959427.16
-8.45896016	-4.00996106	-3.125903354	0	-0.061035156	0.061035156	1.971484424	-8.890820288	0.8062988220000001	-0.18310547	0	0	1.489379892	9.928002700000002	2.0935058900000003	0.12207031	-0.12207031	0	-9.777270468000001	-0.057421875000000004	-0.27993163940000004	0.061035156	-0.12207031	-0.061035156	0.15192871400000002	9.75214856	2.062402356	0	-0.12207031	0	1.579101538	9.645678420000001	-0.75366214	0	-0.061035156	0	1539959427.2
-8.441015380000001	-3.9860351440000006	-3.0983885800000004	0	-0.061035156	0	1.983447284	-8.942260880000001	0.811083966	-0.12207031	0	0.061035156	1.506127896	9.88732878	2.10546875	0.18310547	-0.12207031	0.12207031	-9.80478534	-0.061010742800000003	-0.24643554320000002	0.061035156	-0.12207031	-0.061035156	0.2081542932	9.733007788	2.0564209260000004	0	-0.12207031	0	1.564746106	9.657641574000001	-0.717773462	-0.061035156	-0.061035156	0	1539959427.24
-8.432641574	-3.9788574280000004	-3.101977536	0.061035156	-0.061035156	0	1.9702880400000002	-8.955419928000001	0.8708984620000001	-0.18310547	0	0	1.471435504	9.894507280000001	2.0731689300000005	0.18310547	-0.18310547	0.061035156	-9.81555162	-0.096899411	-0.2129394568	0.061035156	-0.12207031	-0.061035156	0.3194091754	9.743774460000001	2.081542932	0	-0.18310547	0	1.550390576	9.637304712	-0.7261474640000001	-0.061035156	-0.061035156	0	1539959427.28
-8.455371106000001	-3.8963134000000004	-3.08881839	0.061035156	-0.12207031	-0.061035156	2.00258786	-8.96140126	0.9402832068000001	-0.30517578	0.061035156	0.061035156	1.4618652160000003	9.81555162	2.038476538	0.061035156	-0.12207031	0.061035156	-9.88732878	-0.1363769568	-0.0980957068	0.061035156	-0.061035156	0	0.3971679712	9.66242662	2.0899170320000002	-0.061035156	-0.12207031	-0.12207031	1.50493161	9.646875000000001	-0.724951178	0	0	0	1539959427.32
-8.47092302	-3.847265576	-3.0708741	0.12207031	0	-0.12207031	2.185620108	-8.859716754	0.800317392	-0.24414062	0.24414062	-0.061035156	1.3996582460000002	9.82871106	2.0145507200000004	0.061035156	-0.12207031	0	-9.846654860000001	-0.1674804712	-0.11005859620000001	0.061035156	0	0	0.41271972840000004	9.719848740000002	2.0576172120000003	-0.061035156	-0.12207031	-0.12207031	1.58747554	9.63969748	-0.7369140380000001	0	-0.12207031	0	1539959427.36
-8.577392572	-3.917846646	-3.1378662140000007	0	-0.12207031	-0.061035156	2.122216754	-8.84296875	0.8900390380000001	-0.36621094	0.4272461	0.24414062	1.50493161	9.998584260000001	2.19997554	0.061035156	-0.061035156	-0.061035156	-9.766503894000001	-0.1196289038	-0.21413574280000003	0	-0.061035156	-0.061035156	0.2512207068	9.850244600000002	2.036083966	0.061035156	-0.12207031	-0.061035156	1.66044928	9.64208966	-0.734521466	0	-0.12207031	0	1539959427.4
-8.57380342	-3.9381836060000004	-3.06608876	0	-0.061035156	0	2.05522464	-8.960205072	0.8541503600000001	-0.5493164	0.061035156	0.30517578	1.5587646760000002	10.05241664	2.259790036	0.061035156	-0.12207031	0.061035156	-9.786840560000002	-0.053833007200000005	-0.24643554320000002	0.061035156	-0.12207031	-0.061035156	0.21533202880000002	9.844262680000002	2.0671875	-0.061035156	-0.18310547	0	1.770507788	9.63969748	-0.7440917932000001	-0.061035156	-0.061035156	-0.061035156	1539959427.44
-8.500830072	-3.9046875	-3.057714856	0	0	0.061035156	2.3758300720000003	-8.999682608	0.61848143	-0.4272461	0.12207031	0.061035156	1.57551268	10.015332460000002	2.27055661	-0.12207031	-0.18310547	0.061035156	-9.760522660000001	-0.0825439496	-0.27993163940000004	0.061035156	-0.12207031	-0.061035156	0.23327636780000002	9.76889676	2.0671875	-0.061035156	-0.18310547	0	1.7250488220000002	9.6217527	-0.7716064300000001	-0.061035156	0	-0.061035156	1539959427.48
-8.484082068000001	-3.9214355040000006	-3.04455571	0	-0.061035156	0.061035156	2.142553714	-9.01403804	0.592163089	0.061035156	-0.18310547	-0.12207031	1.55158696	9.925610520000001	2.2657714660000003	-0.18310547	-0.12207031	0.061035156	-9.7066893	-0.1495361322	-0.30505371400000003	0.061035156	-0.18310547	-0.061035156	0.2572021466	9.681567392	2.021728534	0	-0.061035156	0.061035156	1.6903564300000002	9.610986420000001	-0.7488769568000001	-0.061035156	0	-0.061035156	1539959427.52
-8.48527806	-3.9405760800000005	-3.069677716	-0.061035156	0.061035156	0	2.205957068	-8.978149460000001	0.7955322480000001	0.24414062	-0.061035156	-0.24414062	1.617382788	9.888525360000001	2.213134784	-0.18310547	-0.18310547	0.061035156	-9.73659694	-0.16508788940000002	-0.27275390380000003	0.061035156	-0.18310547	-0.061035156	0.27514648560000005	9.69951178	2.0564209260000004	0	-0.061035156	0.12207031	1.6472900360000002	9.644482428000002	-0.758447284	-0.061035156	0	-0.061035156	1539959427.56
-8.492456070000001	-3.98483876	-3.0218260800000003	0	0.18310547	0.061035156	2.1975829680000003	-9.02241214	0.8708984620000001	0.24414062	-0.12207031	-0.24414062	1.662841754	9.93039586	2.1162353240000003	-0.24414062	-0.12207031	0.061035156	-9.796411240000001	-0.16030273560000002	-0.20217285340000002	0	-0.18310547	0	0.3349609424	9.77966304	2.045654254	0	-0.061035156	0.12207031	1.585082968	9.6636232	-0.723754892	-0.061035156	0	-0.061035156	1539959427.6
-8.49963408	-3.9525389400000006	-3.16298822	-0.061035156	0.061035156	0.061035156	2.1329834260000005	-9.051123200000001	0.8661132788	0.24414062	-0.061035156	-0.30517578	1.642504892	9.920825180000001	2.08513179	-0.18310547	-0.061035156	0.061035156	-9.8083741	-0.1315917932	-0.17465820680000002	0	-0.12207031	-0.061035156	0.37084961060000005	9.765307608	2.0289062500000004	0	0	0.061035156	1.562353534	9.64208966	-0.716577176	-0.061035156	0	-0.061035156	1539959427.64
-8.463745108000001	-3.974072284	-3.1151367800000003	-0.061035156	0.061035156	0	1.915258786	-8.992504892	0.8732910340000001	0.18310547	-0.061035156	-0.36621094	1.620971646	9.839477340000002	2.081542932	-0.12207031	0	0.12207031	-9.85502896	-0.15671386780000002	-0.14235839660000002	0	-0.12207031	-0.061035156	0.34213867800000003	9.69592302	2.0528320680000003	0	0	0.061035156	1.5767089660000002	9.666015380000001	-0.6842773560000001	-0.061035156	-0.12207031	-0.061035156	1539959427.68
-8.431445288	-3.9310058900000002	-3.0959961060000003	-0.061035156	0.24414062	0	1.965502896	-8.943457068	0.84816893	0.12207031	0	-0.24414062	1.5767089660000002	9.80957068	2.0755615020000002	-0.12207031	0	0.12207031	-9.85742212	-0.12919922120000002	-0.10168457460000001	0	-0.061035156	-0.061035156	0.346923822	9.69233426	1.983447284	0	0	0.061035156	1.5491942900000002	9.6552491	-0.6842773560000001	-0.061035156	-0.061035156	-0.061035156	1539959427.72
-8.451782248	-3.9393798920000007	-3.161792032	-0.061035156	0.061035156	0	2.024121106	-8.8896241	0.7440917932000001	0	0	-0.12207031	1.542016574	9.87895468	2.076757788	-0.061035156	-0.061035156	0	-9.83229982	-0.13757324280000002	-0.1064697284	0	0	-0.061035156	0.3947753894	9.758129892000001	1.982250998	0	0	0	1.5300537140000001	9.6385009	-0.6926513580000001	-0.061035156	-0.061035156	-0.061035156	1539959427.76
-8.4733152	-3.9118652160000003	-3.2323730040000007	0	0	-0.061035156	1.9690917540000001	-8.892016574000001	0.6651367212000001	-0.12207031	0.061035156	-0.12207031	1.6114013580000002	9.911254500000002	2.1066650360000003	0	0.12207031	-0.061035156	-9.835888579999999	-0.1626953076	-0.1208251996	-0.061035156	0	-0.061035156	0.3911865216	9.80478534	2.0528320680000003	0	0.061035156	-0.061035156	1.5276611420000001	9.673193390000002	-0.73332518	-0.061035156	-0.061035156	-0.061035156	1539959427.8
-8.443408246	-3.9166503600000007	-3.2048584260000004	-0.061035156	0	-0.061035156	1.983447284	-8.907568390000002	0.657958966	-0.061035156	0	0	1.57551268	9.920825180000001	2.201171924	0.061035156	0.12207031	0	-9.85622554	-0.14235839660000002	-0.13757324280000002	-0.12207031	0	0	0.34213867800000003	9.792822480000002	2.04326178	0	0.061035156	-0.061035156	1.5013427520000002	9.64328624	-0.724951178	-0.061035156	-0.061035156	-0.061035156	1539959427.84
-8.40153804	-3.9525389400000006	-3.1905028960000004	0	0	-0.061035156	2.0145507200000004	-8.924316394	0.770410144	-0.061035156	0	-0.061035156	1.5599609620000003	9.942358720000001	2.2490234620000003	-0.061035156	0.061035156	0	-9.8263179	-0.10766601440000001	-0.1411621106	-0.061035156	0.061035156	-0.061035156	0.30505371400000003	9.780859620000001	2.031298822	0	0	-0.061035156	1.524072284	9.645678420000001	-0.707006839	-0.061035156	-0.061035156	-0.061035156	1539959427.88
-8.46015625	-3.9429687500000004	-3.234765576	0	0.061035156	-0.061035156	2.036083966	-8.97575679	0.7763915740000001	0	-0.061035156	-0.12207031	1.53125	9.92441394	2.24064946	-0.12207031	0	0	-9.797607428000001	-0.1124511682	-0.1626953076	-0.061035156	0.061035156	0	0.3146240216	9.765307608	1.982250998	-0.061035156	0	-0.061035156	1.5396240020000003	9.661230432000002	-0.6962402160000001	0	-0.061035156	-0.061035156	1539959427.92
-8.45776358	-3.9704834260000004	-3.275439496	-0.061035156	-0.061035156	-0.061035156	2.229882788	-8.8728759	0.8362060700000001	-0.12207031	0.4272461	0.18310547	1.5527832460000002	9.942358720000001	2.24663089	-0.061035156	0.061035156	-0.061035156	-9.810766280000001	-0.11843261780000001	-0.17824707460000003	-0.061035156	0.061035156	-0.061035156	0.33256836060000006	9.79401857	2.004980432	-0.061035156	0	-0.061035156	1.5396240020000003	9.661230432000002	-0.6962402160000001	-0.061035156	-0.061035156	-0.061035156	1539959427.96
-8.44938948	-3.982446286	-3.22160643	0	-0.061035156	-0.061035156	1.9798584260000003	-8.9326902	0.8074951080000001	-0.30517578	0.30517578	0.30517578	1.567138678	9.9710688	2.2203125000000004	-0.061035156	0.061035156	-0.12207031	-9.81914038	-0.09450683900000001	-0.19020996400000004	-0.061035156	0.061035156	-0.061035156	0.31342773560000003	9.8179438	2.031298822	-0.12207031	0	-0.061035156	1.5145019960000001	9.676782248	-0.7273437500000001	0	0	-0.061035156	1539959428.0
-8.42905252	-3.96569838	-3.201269568	0	0	-0.061035156	1.95234375	-9.00207518	0.619677716	0	0	0.12207031	1.546801718	9.97226538	2.2107422120000004	-0.12207031	0	-0.12207031	-9.81196286	-0.10766601440000001	-0.1997802716	-0.061035156	0.061035156	-0.061035156	0.31701660340000004	9.8	1.9942138580000002	-0.12207031	0	-0.061035156	1.5683349640000002	9.6552491	-0.686669928	0	-0.061035156	-0.061035156	1539959428.04
-8.415893570000001	-3.958520468	-3.201269568	0	-0.061035156	-0.061035156	2.05522464	-8.99609375	0.5909667932	0.7324219	-0.061035156	0.061035156	1.58149411	9.88613318	2.211938498	-0.12207031	0.061035156	-0.12207031	-9.7832518	-0.12800292540000002	-0.24763183900000002	-0.061035156	0.061035156	-0.061035156	0.288305661	9.721044928000001	2.0289062500000004	-0.12207031	0	-0.061035156	1.5683349640000002	9.6552491	-0.686669928	0	-0.061035156	-0.061035156	1539959428.08
-8.39077176	-3.9417724640000005	-3.1689697480000003	0	0.061035156	-0.061035156	2.045654254	-9.004467752000002	1.2333740020000001	0.91552734	-0.5493164	-0.24414062	1.605419928	9.87297374	2.168872104	-0.061035156	0.061035156	-0.061035156	-9.77248552	-0.16508788940000002	-0.2763427716	-0.061035156	0.061035156	-0.061035156	0.285913089	9.71625998	2.039672824	-0.12207031	0	0	1.5599609620000003	9.64208966	-0.71538089	0	0	-0.061035156	1539959428.12
-8.461352340000001	-3.9704834260000004	-3.234765576	-0.061035156	0	-0.061035156	2.4308594240000003	-8.935082968000001	1.415209964	0.30517578	-0.12207031	-0.12207031	1.599438498	9.863403060000001	2.1509277160000004	-0.12207031	0	-0.061035156	-9.77248552	-0.15671386780000002	-0.285913089	-0.12207031	0	-0.061035156	0.270361322	9.69233426	2.0301025360000002	-0.061035156	0.061035156	-0.061035156	1.58747554	9.64328624	-0.709399411	-0.061035156	-0.061035156	-0.061035156	1539959428.16
-8.43383786	-3.9525389400000006	-3.23356929	0	0.061035156	0	2.3626709260000003	-8.91953125	1.1651855432	0.061035156	0.12207031	0	1.62575679	9.86699182	2.112646466	-0.061035156	0	-0.061035156	-9.795214660000001	-0.10766601440000001	-0.29069824280000006	-0.061035156	0	-0.061035156	0.2607910144	9.7066893	2.044457968	-0.061035156	0.061035156	-0.061035156	1.58747554	9.64328624	-0.709399411	0	0	0	1539959428.2
-8.414697480000001	-3.9561278960000004	-3.2969726440000002	-0.061035156	0	-0.061035156	2.1700683900000004	-8.895605432000002	1.008471646	0	-0.12207031	-0.061035156	1.5970459260000003	9.83229982	2.076757788	-0.061035156	0	0	-9.810766280000001	-0.1196289038	-0.26677246400000004	-0.061035156	0	0	0.24763183900000002	9.69113768	2.064794928	-0.061035156	0	0	1.553979532	9.648071580000002	-0.7309326080000002	0	0	-0.061035156	1539959428.24
-8.383593750000001	-3.96928714	-3.24194339	0	0	-0.061035156	2.1329834260000005	-8.850146760000001	0.83022464	-0.12207031	-0.18310547	-0.12207031	1.56953125	9.85742212	2.058813498	0	0	0	-9.7748777	-0.1208251996	-0.270361322	-0.061035156	0	0	0.24763183900000002	9.72822284	2.024121106	-0.061035156	-0.061035156	-0.061035156	1.51928714	9.63969748	-0.7560547120000001	0	0	-0.061035156	1539959428.28
-8.421875	-3.974072284	-3.275439496	0	0	0	2.058813498	-8.85253894	0.7692138580000001	-0.12207031	0	-0.12207031	1.5599609620000003	9.874170320000001	2.104272464	0	0	0	-9.76889676	-0.132788089	-0.2775390576	-0.061035156	0	0	0.21652832460000004	9.725830072	2.05522464	-0.061035156	-0.061035156	-0.061035156	1.5145019960000001	9.646875000000001	-0.7692138580000001	-0.061035156	0	-0.061035156	1539959428.32
-8.388378894	-4.00517572	-3.2323730040000007	0.061035156	0.061035156	0	1.98464357	-8.86928714	0.8134765380000001	-0.061035156	-0.061035156	-0.12207031	1.5707275360000001	9.9100589	2.153320288	0	0	0	-9.78444838	-0.096899411	-0.2895019568	-0.061035156	0	0	0.1985839856	9.758129892000001	2.068383786	0	-0.061035156	-0.061035156	1.5719238220000002	9.62773462	-0.763232428	-0.061035156	-0.061035156	-0.061035156	1539959428.36
-8.388378894	-4.00158696	-3.302954074	0	0.061035156	0	1.9583251800000003	-8.921923920000001	0.900805661	-0.18310547	-0.061035156	-0.061035156	1.553979532	9.94833966	2.198779254	0	-0.12207031	0.061035156	-9.78444838	-0.07058105432	-0.308642572	0	0	0	0.22490234620000002	9.785644568	2.064794928	0	-0.12207031	0	1.547998004	9.650463760000001	-0.740502896	0	0	-0.061035156	1539959428.4
-8.41708966	-4.015942392	-3.3077391200000004	0.061035156	-0.061035156	0	1.9858398560000001	-8.927905252	0.9821533540000001	-0.30517578	-0.061035156	0	1.532446286	9.945947480000001	2.237060504	-0.061035156	-0.061035156	0	-9.782055710000002	-0.07177734424	-0.27993163940000004	0	-0.061035156	0	0.2835205072	9.789233426000001	2.038476538	0	-0.12207031	0	1.522875998	9.6552491	-0.745288089	-0.061035156	0	-0.061035156	1539959428.44
-8.388378894	-3.974072284	-3.2862060700000004	0	0	0	1.9798584260000003	-8.9494384	1.0180419928000002	-0.24414062	0.061035156	0.061035156	1.484594748	9.936376800000001	2.231079074	-0.061035156	-0.061035156	-0.061035156	-9.80598192	-0.06699218750000001	-0.2536132788	0	-0.061035156	0	0.3026611322	9.76889676	2.0061767180000003	0	-0.061035156	0	1.50732428	9.66003444	-0.7500732428000001	0	-0.061035156	0	1539959428.48
-8.399145468	-3.982446286	-3.2467285340000003	0	0	-0.061035156	2.020532248	-8.979345746000002	1.0192382788	-0.12207031	0.061035156	0.18310547	1.4977538940000001	9.874170320000001	2.2035644960000003	-0.061035156	-0.12207031	0	-9.8083741	-0.0837402356	-0.248828125	0	0	0	0.30625	9.72702626	2.007373004	-0.061035156	-0.12207031	-0.061035156	1.540820288	9.661230432000002	-0.7213623200000001	-0.061035156	-0.061035156	-0.061035156	1539959428.52
-8.38120108	-3.9477538940000003	-3.334057608	-0.061035156	-0.061035156	-0.061035156	2.0671875	-8.91354982	1.0479492212000001	-0.061035156	0	0.12207031	1.5384277160000002	9.837085159999999	2.1437500000000003	-0.061035156	-0.061035156	-0.061035156	-9.78444838	-0.095703125	-0.2811279254	0	0	0	0.3229980432	9.6983152	1.98464357	-0.061035156	-0.12207031	-0.061035156	1.540820288	9.661230432000002	-0.7213623200000001	-0.061035156	-0.061035156	-0.061035156	1539959428.56
-8.40273462	-3.9716797120000003	-3.282617212	-0.061035156	-0.061035156	-0.061035156	2.098291034	-8.875268570000001	1.02163089	0	-0.061035156	0.061035156	1.58747554	9.863403060000001	2.095898462	-0.061035156	0	-0.12207031	-9.80598192	-0.10288086060000001	-0.2811279254	0	0	0	0.27873535340000005	9.733007788	1.9978027160000003	-0.061035156	0	-0.061035156	1.588671924	9.656445288	-0.7500732428000001	0	-0.061035156	-0.061035156	1539959428.6
-8.42785643	-3.9752685700000003	-3.2993652160000004	0	-0.061035156	-0.061035156	2.1162353240000003	-8.91953125	0.915161142	0.061035156	-0.061035156	0	1.642504892	9.88613318	2.04924321	0	-0.061035156	-0.061035156	-9.82871106	-0.10288086060000001	-0.27155761780000004	0	0	-0.061035156	0.2978759784	9.786840560000002	2.0169433900000002	0	-0.061035156	-0.061035156	1.540820288	9.644482428000002	-0.7572509980000001	0	0	-0.061035156	1539959428.64
-8.380004892	-3.9800537140000007	-3.282617212	-0.061035156	-0.12207031	-0.061035156	2.1066650360000003	-8.902783246	0.8673096040000001	0	-0.12207031	0	1.66044928	9.90407698	2.07915036	0.061035156	0	-0.061035156	-9.81435504	-0.1040771466	-0.2763427716	0	0	-0.061035156	0.31103514400000004	9.77368161	2.007373004	0	-0.061035156	-0.061035156	1.5085204680000002	9.667211960000001	-0.762036142	0	0	-0.061035156	1539959428.68
-8.3967527	-4.00517572	-3.3041503600000004	-0.061035156	-0.12207031	-0.061035156	2.121020468	-8.90996106	0.8158691100000001	-0.061035156	-0.061035156	-0.061035156	1.662841754	9.884936600000001	2.12341304	0.061035156	0	-0.061035156	-9.81555162	-0.0980957068	-0.285913089	0	0	-0.061035156	0.33137207460000007	9.76411142	2.0097655760000004	0	0	-0.12207031	1.5109130400000002	9.644482428000002	-0.7261474640000001	0	0	-0.061035156	1539959428.72
-8.39555661	-4.015942392	-3.2862060700000004	-0.061035156	-0.18310547	-0.061035156	2.0923096040000004	-8.94465306	0.79194339	0.12207031	0.061035156	-0.061035156	1.637719748	9.89570288	2.21433107	0.061035156	0	-0.061035156	-9.810766280000001	-0.1124511682	-0.2978759784	-0.061035156	0	-0.061035156	0.3146240216	9.725830072	2.00258786	0.061035156	0.061035156	-0.12207031	1.5109130400000002	9.645678420000001	-0.7524658540000001	0	0	-0.061035156	1539959428.76
-8.400341754000001	-4.00517572	-3.23356929	-0.061035156	-0.12207031	-0.061035156	2.09948732	-8.895605432000002	0.9402832068000001	0.061035156	0	-0.12207031	1.5958496400000002	9.902880399999999	2.251416034	0	0	-0.061035156	-9.789233426000001	-0.1064697284	-0.3158203076	0	0	-0.061035156	0.2763427716	9.750951980000002	2.0193359620000004	0.061035156	0.061035156	-0.12207031	1.5109130400000002	9.645678420000001	-0.7524658540000001	-0.061035156	0	-0.061035156	1539959428.8
-8.425463760000001	-3.9908202880000005	-3.2383545320000002	-0.061035156	-0.18310547	-0.061035156	2.051635782	-8.90876448	1.129296875	-0.24414062	0	-0.061035156	1.582690396	9.92321736	2.2645751800000005	0	0	-0.061035156	-9.79401857	-0.11484375000000001	-0.3373535144	0	0	-0.061035156	0.27873535340000005	9.76889676	2.036083966	0	0	-0.061035156	1.50493161	9.632519568000001	-0.7393066100000001	0	-0.061035156	-0.061035156	1539959428.84
-8.41708966	-4.008764676	-3.188110324	0	-0.061035156	-0.061035156	2.0671875	-8.963793930000001	0.974975589	-0.36621094	0.061035156	0.061035156	1.5958496400000002	9.916039840000002	2.231079074	0	0	0	-9.791625900000001	-0.0897216754	-0.32180175720000004	-0.061035156	0	0	0.2560058606	9.758129892000001	2.024121106	0	0	-0.061035156	1.526464856	9.65285643	-0.75964357	0	-0.061035156	0	1539959428.88
-8.41708966	-4.006372104	-3.22160643	0	-0.12207031	-0.061035156	1.9415771760000002	-8.9661866	0.7572509980000001	-0.12207031	-0.061035156	0.061035156	1.5551757200000003	9.919628600000001	2.204760782	0	0	0	-9.790429712	-0.11604003600000001	-0.324194339	0	0	0	0.21652832460000004	9.75214856	1.9918212860000002	0	0	-0.061035156	1.526464856	9.65285643	-0.75964357	-0.061035156	0	-0.061035156	1539959428.92
-8.424267572	-4.01713858	-3.178540036	-0.061035156	-0.12207031	-0.061035156	1.9607177520000003	-8.980542032	0.849365216	0.12207031	-0.12207031	0	1.532446286	9.925610520000001	2.12341304	-0.061035156	-0.061035156	0	-9.788037140000002	-0.12321777160000001	-0.34213867800000003	0	0	0	0.21652832460000004	9.759326080000001	1.983447284	0	0.061035156	0	1.5276611420000001	9.63969748	-0.75366214	0	-0.061035156	-0.061035156	1539959428.96
-8.44819339	-4.000390576	-3.158203076	0	-0.061035156	-0.061035156	2.027709964	-8.954223740000002	0.9785644568000001	0.061035156	-0.18310547	-0.061035156	1.5683349640000002	9.89809604	2.07915036	0	-0.061035156	0	-9.78444838	-0.12321777160000001	-0.3505126800000001	0	0	0	0.2344726538	9.76291484	2.007373004	0	0	0	1.565942392	9.65405252	-0.740502896	0	0	-0.061035156	1539959428.999
-8.442211960000002	-4.00158696	-3.161792032	0	-0.12207031	-0.061035156	2.054028354	-8.99728984	0.9905273560000001	-0.061035156	-0.061035156	0	1.567138678	9.883740020000001	2.0839355040000003	0.061035156	0	0.061035156	-9.797607428000001	-0.0980957068	-0.33615722840000006	-0.061035156	0	0	0.23208007200000003	9.74257788	1.982250998	0	0	-0.061035156	1.565942392	9.65405252	-0.740502896	-0.061035156	-0.061035156	-0.061035156	1539959429.04
-8.464941394	-4.035082968	-3.1438476440000005	-0.061035156	-0.061035156	-0.061035156	2.018139676	-9.004467752000002	0.9797607428000001	-0.061035156	-0.061035156	0	1.57551268	9.88015126	2.086328076	0.061035156	-0.061035156	0	-9.801196580000001	-0.06699218750000001	-0.3529052716	0	0	0	0.20217285340000002	9.7485598	1.967895468	0	0	-0.061035156	1.532446286	9.65883786	-0.718969748	-0.061035156	0	-0.061035156	1539959429.08
-8.446997300000001	-4.003979532000001	-3.2048584260000004	-0.061035156	-0.12207031	-0.061035156	2.038476538	-8.9410643	0.9522461060000001	-0.12207031	-0.12207031	0	1.5587646760000002	9.938769960000002	2.098291034	0.061035156	0	0	-9.791625900000001	-0.1244140625	-0.37084961060000005	0	-0.061035156	-0.061035156	0.17944336060000002	9.77607428	1.96669928	0	0	-0.061035156	1.522875998	9.650463760000001	-0.7213623200000001	-0.061035156	0	-0.061035156	1539959429.12
-8.444604532000001	-4.036279254000001	-3.1139403960000003	0	-0.12207031	0	2.13776857	-8.920727340000001	0.9642089660000001	-0.18310547	-0.12207031	0.061035156	1.5767089660000002	9.922021760000002	2.094702176	0	-0.061035156	0	-9.758129892000001	-0.10168457460000001	-0.40075683900000003	0	-0.061035156	0	0.17824707460000003	9.755737320000001	1.961914038	0	0	-0.061035156	1.522875998	9.650463760000001	-0.7213623200000001	-0.061035156	-0.061035156	-0.061035156	1539959429.16
-8.444604532000001	-4.0326903960000005	-3.12111821	0	-0.18310547	0	2.15571286	-8.91235324	0.811083966	-0.24414062	0	0	1.585082968	9.941162140000001	2.077954074	0	-0.061035156	0	-9.777270468000001	-0.10168457460000001	-0.35888672120000004	0	-0.061035156	0	0.19499511780000003	9.7832518	1.9547363220000002	0	-0.061035156	0	1.540820288	9.649267572	-0.7572509980000001	-0.061035156	0	-0.061035156	1539959429.2
-8.430249100000001	-4.036279254000001	-3.08881839	-0.061035156	-0.061035156	0	2.0528320680000003	-8.968579074	0.611303714	-0.18310547	-0.12207031	-0.12207031	1.5779052520000003	9.95432158	2.08752446	0	-0.12207031	0	-9.80358876	-0.10288086060000001	-0.3541015576	0	-0.061035156	0	0.2452392572	9.816748200000001	1.95234375	0	-0.061035156	0	1.5432128600000001	9.6552491	-0.7416992212000001	-0.061035156	0	-0.061035156	1539959429.24
-8.42905252	-4.013549820000001	-3.0792480040000005	0	-0.061035156	0	2.04086911	-8.931494110000001	0.6089111420000001	0	-0.12207031	-0.18310547	1.610205072	9.96628444	2.115039038	0	0	0	-9.760522660000001	-0.096899411	-0.34931639400000003	0	-0.12207031	0	0.19738769960000002	9.79401857	1.967895468	0	-0.061035156	0	1.5432128600000001	9.6552491	-0.7416992212000001	-0.061035156	0	-0.061035156	1539959429.279
-8.41708966	-4.000390576	-3.0900146760000005	-0.061035156	-0.061035156	0	2.0289062500000004	-8.91953125	0.7728027160000001	0.061035156	0	-0.18310547	1.567138678	9.94714308	2.109057608	-0.061035156	-0.061035156	0.061035156	-9.786840560000002	-0.0897216754	-0.33615722840000006	0	-0.12207031	-0.061035156	0.16508788940000002	9.749755890000001	1.9415771760000002	0	-0.061035156	0	1.503735324	9.64208966	-0.7309326080000002	-0.061035156	0	-0.061035156	1539959429.32
-8.431445288	-4.0506347840000005	-3.057714856	0	0.061035156	0	2.0289062500000004	-8.927905252	0.8708984620000001	0.061035156	-0.061035156	-0.12207031	1.5180908540000002	9.926807100000001	2.064794928	-0.12207031	-0.18310547	0	-9.8	-0.10168457460000001	-0.3194091754	0	-0.061035156	-0.061035156	0.24404297120000001	9.782055710000002	1.9367920320000003	0	-0.12207031	0	1.4798096040000002	9.65883786	-0.718969748	-0.061035156	0	-0.061035156	1539959429.359
-8.466137680000001	-4.0685790740000005	-3.14265126	0	-0.18310547	0	2.044457968	-8.978149460000001	0.9570312500000001	0.061035156	0	-0.12207031	1.5551757200000003	9.933984620000002	2.064794928	-0.12207031	-0.18310547	0	-9.81196286	-0.11604003600000001	-0.30744628600000007	0	-0.061035156	-0.061035156	0.31342773560000003	9.80239218	1.961914038	0	-0.12207031	0	1.4798096040000002	9.65883786	-0.718969748	-0.061035156	0	-0.061035156	1539959429.399
-8.41828624	-4.03986821	-3.0732665740000003	-0.061035156	-0.061035156	0	2.04086911	-8.9745607	0.954638678	0	-0.061035156	-0.061035156	1.579101538	9.935181200000002	2.0576172120000003	0	0	-0.061035156	-9.82751448	-0.10527343750000001	-0.2811279254	0	-0.061035156	-0.061035156	0.2811279254	9.785644568	1.963110324	0	-0.061035156	0	1.453491214	9.6636232	-0.702221646	-0.061035156	-0.061035156	-0.061035156	1539959429.44
-8.44938948	-4.030297824	-3.0971923920000006	-0.061035156	-0.12207031	0	2.007373004	-8.955419928000001	0.8816650360000001	0.061035156	-0.061035156	-0.061035156	1.553979532	9.91484424	2.0468505400000003	-0.061035156	-0.061035156	-0.061035156	-9.80239218	-0.0980957068	-0.2823242212	0	-0.061035156	-0.061035156	0.23566894960000004	9.753344748	1.9212402160000002	-0.061035156	-0.061035156	-0.061035156	1.4738280760000002	9.65405252	-0.7117919928	0	-0.061035156	-0.061035156	1539959429.48
-8.43503444	-4.041064496	-3.0553222840000003	0	-0.061035156	0	2.04326178	-8.918335160000002	0.8278320288	0.061035156	-0.061035156	-0.061035156	1.6317382200000001	9.917236420000002	2.0528320680000003	-0.061035156	-0.061035156	-0.061035156	-9.80717752	-0.10168457460000001	-0.2954833966	0	-0.061035156	-0.061035156	0.250024411	9.76770018	1.9128662140000001	-0.061035156	-0.061035156	-0.061035156	1.4738280760000002	9.65405252	-0.7117919928	-0.061035156	-0.061035156	-0.061035156	1539959429.52
-8.45297824	-4.027905252	-3.0744628600000006	0	-0.061035156	0	2.062402356	-8.921923920000001	0.808691394	0.061035156	0	0	1.6903564300000002	9.90766574	2.042065396	-0.061035156	-0.061035156	-0.061035156	-9.82153354	-0.1040771466	-0.2811279254	0	-0.061035156	-0.061035156	0.27395019960000005	9.770092752000002	1.9427734620000003	-0.061035156	-0.061035156	-0.061035156	1.464257788	9.66242662	-0.732128894	-0.061035156	0	-0.061035156	1539959429.56
-8.43383786	-4.035082968	-3.0565185700000006	-0.061035156	-0.061035156	-0.061035156	2.04086911	-8.923120108	0.778784146	-0.061035156	-0.061035156	0	1.698730432	9.88254442	2.0336913940000003	0	0	0	-9.80358876	-0.1196289038	-0.30505371400000003	0	0	-0.061035156	0.2619873004	9.744970746000002	1.9355957460000002	0	-0.061035156	-0.061035156	1.494165036	9.646875000000001	-0.7428955072	-0.061035156	-0.061035156	-0.061035156	1539959429.599
-8.444604532000001	-4.00996106	-3.051733426	0	-0.061035156	0	2.08513179	-8.90996106	0.7823730432	-0.12207031	-0.061035156	0	1.681982428	9.883740020000001	2.058813498	0	0	0	-9.80957068	-0.12919922120000002	-0.2954833966	0	0	-0.061035156	0.25839844240000004	9.73540036	1.9140625000000002	0	-0.061035156	-0.061035156	1.494165036	9.646875000000001	-0.7428955072	-0.061035156	0	0	1539959429.64
-8.45417482	-4.006372104	-3.06848143	0	0	-0.061035156	2.082739218	-8.903979532000001	0.7763915740000001	-0.12207031	0	0.061035156	1.676000998	9.89929164	2.07915036	0	-0.061035156	0	-9.81315944	-0.135180661	-0.30385742800000004	0	0	-0.061035156	0.27155761780000004	9.755737320000001	1.9284179320000001	0	0	-0.061035156	1.437939496	9.66242662	-0.699829074	-0.061035156	0	0	1539959429.679
-8.46972644	-4.044653354	-3.05053714	0	-0.061035156	-0.061035156	2.045654254	-8.927905252	0.835009784	-0.12207031	-0.061035156	0	1.665234424	9.91484424	2.101879892	0	0	0	-9.801196580000001	-0.12800292540000002	-0.2978759784	-0.061035156	0	-0.061035156	0.2643798822	9.77248552	1.9487548920000002	0	0	-0.061035156	1.494165036	9.651660340000001	-0.7010253600000002	0	-0.061035156	0	1539959429.719
-8.48049321	-4.00996106	-3.0433594240000006	0	-0.12207031	-0.061035156	2.0743652160000003	-8.954223740000002	0.850561502	-0.12207031	-0.061035156	0	1.6269530760000002	9.941162140000001	2.118627896	0	0	0	-9.80957068	-0.11005859620000001	-0.2954833966	-0.061035156	0	0	0.2452392572	9.77368161	1.9367920320000003	0	0	-0.061035156	1.494165036	9.651660340000001	-0.7010253600000002	0	-0.061035156	-0.061035156	1539959429.759
-8.464941394	-3.9968016200000003	-3.0158447480000006	-0.061035156	-0.061035156	-0.061035156	2.0336913940000003	-8.972167932000001	0.832617212	-0.061035156	-0.061035156	0	1.567138678	9.936376800000001	2.10546875	-0.061035156	-0.061035156	0	-9.801196580000001	-0.11723633180000001	-0.30505371400000003	0	0	0	0.23686523560000003	9.758129892000001	1.930810504	0	-0.061035156	-0.061035156	1.485791034	9.65883786	-0.7225586060000001	-0.061035156	0	0	1539959429.799
-8.4733152	-3.99919429	-2.996704074	-0.061035156	-0.061035156	-0.061035156	2.0061767180000003	-8.968579074	0.860131839	0	-0.061035156	0	1.5731201080000001	9.911254500000002	2.0899170320000002	0	0	0	-9.796411240000001	-0.1459472644	-0.30385742800000004	-0.061035156	0	0	0.2512207068	9.77368161	1.947558606	0	-0.061035156	-0.061035156	1.50732428	9.644482428000002	-0.7034179712000002	-0.061035156	0	0	1539959429.839
-8.44819339	-3.994409146	-2.9907226440000003	-0.061035156	0.061035156	-0.061035156	2.042065396	-8.97097194	0.878076178	-0.061035156	-0.061035156	0.061035156	1.562353534	9.90407698	2.0528320680000003	0	0	0	-9.816748200000001	-0.1387695288	-0.2823242212	-0.061035156	0	0	0.2643798822	9.76411142	1.947558606	0	-0.061035156	-0.061035156	1.50732428	9.644482428000002	-0.7034179712000002	0	-0.061035156	-0.061035156	1539959429.879
-8.47211911	-4.01713858	-3.0158447480000006	-0.061035156	0.061035156	-0.061035156	2.032495108	-8.97575679	0.84816893	0	-0.061035156	0	1.592260782	9.89570288	2.0671875	-0.061035156	0.061035156	0	-9.81315944	-0.11723633180000001	-0.2978759784	-0.061035156	0	0	0.24165038940000003	9.746167032	1.9379882200000003	-0.061035156	0	-0.061035156	1.534838858	9.649267572	-0.716577176	0	0	-0.061035156	1539959429.919
-8.475707968	-4.008764676	-3.037377896	-0.061035156	0	-0.061035156	2.001391574	-8.90876448	0.83022464	0	-0.061035156	0	1.5910644960000002	9.90048822	2.051635782	-0.061035156	0	-0.061035156	-9.780859620000001	-0.1268066394	-0.346923822	-0.061035156	0	-0.061035156	0.2129394568	9.7401857	1.892529254	0	0	-0.061035156	1.4558837860000002	9.682763580000001	-0.6759033540000001	0	0	-0.061035156	1539959429.959
-8.476904254	-4.062597644	-3.092407248	-0.12207031	0.061035156	-0.061035156	1.95234375	-8.865698380000001	0.7895507788	0	0	0.061035156	1.600634784	9.939965560000001	2.039672824	-0.061035156	0	-0.12207031	-9.8083741	-0.1124511682	-0.32060547120000005	-0.061035156	0	-0.061035156	0.23208007200000003	9.80717752	1.9044922120000003	0	0	-0.061035156	1.4558837860000002	9.682763580000001	-0.6759033540000001	-0.061035156	0	-0.061035156	1539959429.999
-8.47211911	-4.062597644	-3.0601074280000002	-0.061035156	0.061035156	-0.061035156	1.9535400360000001	-8.955419928000001	0.717773462	-0.061035156	-0.061035156	0.061035156	1.605419928	9.98063948	2.051635782	-0.061035156	0	-0.12207031	-9.8263179	-0.10048827880000001	-0.287109375	0	0	-0.061035156	0.26318359620000004	9.85502896	1.923632788	0	0	-0.061035156	1.488183606	9.689941394000002	-0.716577176	0	0	-0.061035156	1539959430.039
-8.408715560000001	-4.031494110000001	-3.1127441100000004	-0.061035156	0.18310547	-0.061035156	2.04086911	-8.98173822	0.669921875	-0.12207031	-0.18310547	0.061035156	1.6185790740000001	9.95192842	2.098291034	0	0	-0.061035156	-9.79880342	-0.10766601440000001	-0.2954833966	-0.061035156	0	-0.061035156	0.248828125	9.80358876	1.9260253600000001	-0.061035156	0	-0.12207031	1.488183606	9.661230432000002	-0.709399411	-0.061035156	0	-0.061035156	1539959430.079
-8.42666034	-4.062597644	-3.111547824	0	0	-0.061035156	2.128198282	-8.939868210000002	0.699829074	-0.18310547	-0.061035156	0	1.6484863220000001	9.91245108	2.146142572	0	0.061035156	-0.061035156	-9.786840560000002	-0.1315917932	-0.33615722840000006	-0.061035156	0	-0.061035156	0.2129394568	9.7401857	1.9367920320000003	-0.061035156	0	-0.12207031	1.488183606	9.661230432000002	-0.709399411	-0.061035156	-0.061035156	-0.061035156	1539959430.119
-8.39794928	-4.059008786	-3.093603534	0	0.061035156	-0.061035156	2.095898462	-8.93867212	0.7967285340000001	-0.12207031	0	0.061035156	1.6245605040000002	9.920825180000001	2.14973143	-0.061035156	0.061035156	-0.061035156	-9.81196286	-0.1315917932	-0.37683107	-0.061035156	0	-0.061035156	0.211743161	9.74736322	1.933203076	-0.061035156	0	-0.061035156	1.5384277160000002	9.66003444	-0.693847644	-0.061035156	-0.061035156	0	1539959430.159
-8.462548920000001	-4.057812500000001	-3.1438476440000005	0	0	-0.061035156	2.05522464	-8.968579074	0.9020019568000001	-0.12207031	-0.061035156	0	1.6281494600000002	10.005761780000002	2.14973143	-0.061035156	0.061035156	-0.061035156	-9.7832518	-0.1040771466	-0.40314941100000007	-0.061035156	0	-0.061035156	0.19738769960000002	9.83110324	1.9128662140000001	-0.061035156	0.061035156	0	1.491772464	9.640893570000001	-0.7141846040000002	-0.061035156	-0.061035156	0	1539959430.199
-8.442211960000002	-4.0494384000000005	-3.129492212	0	0	0	2.0743652160000003	-9.040356430000001	0.9606201080000001	-0.12207031	0	0	1.6114013580000002	10.006958360000002	2.138964856	-0.061035156	0.061035156	0	-9.80478534	-0.1124511682	-0.37683107	-0.061035156	0	-0.061035156	0.16628417539999998	9.840673920000002	1.965502896	-0.061035156	0.061035156	0	1.491772464	9.640893570000001	-0.7141846040000002	-0.061035156	0	0	1539959430.239
-8.39555661	-4.078149460000001	-3.14265126	-0.061035156	0.061035156	-0.061035156	2.04326178	-9.055908246000001	0.9594238220000001	-0.061035156	0.061035156	0	1.580297824	10.01174272	2.13178714	-0.12207031	0	0	-9.81555162	-0.13398437500000002	-0.3732421924	-0.061035156	0	-0.061035156	0.1686767572	9.83110324	1.9798584260000003	-0.061035156	0	0	1.4750244600000002	9.668408246	-0.687866214	-0.061035156	0	0	1539959430.279
-8.42307158	-4.09848642	-3.1653808900000002	-0.061035156	-0.12207031	0	2.0731689300000005	-9.057104532	0.953442392	0	0	0	1.5910644960000002	9.96508786	2.0935058900000003	-0.12207031	0	0	-9.81435504	-0.1447509784	-0.38400878600000005	-0.061035156	0	-0.061035156	0.2129394568	9.79401857	1.9942138580000002	-0.12207031	0	0	1.44870607	9.648071580000002	-0.6902587860000001	-0.061035156	0	0	1539959430.319
-8.34650908	-4.07336412	-3.0732665740000003	0	0.061035156	-0.061035156	2.0839355040000003	-9.040356430000001	0.9366943390000001	0.061035156	0.061035156	-0.061035156	1.58149411	9.916039840000002	2.058813498	-0.061035156	0.12207031	0	-9.796411240000001	-0.153125	-0.401953125	-0.061035156	0	-0.061035156	0.22131347840000004	9.743774460000001	1.9738769960000002	-0.12207031	0	0	1.44870607	9.648071580000002	-0.6902587860000001	0	-0.061035156	0	1539959430.359
-8.3536866	-4.078149460000001	-3.1474366000000003	0	0.18310547	-0.061035156	2.05522464	-9.004467752000002	0.8649169928000001	0.12207031	0.061035156	-0.12207031	1.57551268	9.8933107	2.051635782	-0.061035156	0.061035156	0	-9.80478534	-0.17944336060000002	-0.4091308606000001	-0.12207031	0	-0.061035156	0.1866210962	9.7401857	1.9798584260000003	-0.061035156	0.061035156	0	1.4833984620000003	9.644482428000002	-0.6986327880000001	-0.061035156	-0.061035156	0	1539959430.399
-8.39794928	-4.08652356	-3.16777356	0	0.12207031	0	2.0061767180000003	-8.96140126	0.8230468750000001	0.12207031	0	-0.12207031	1.6137939300000002	9.918433	2.03488768	-0.061035156	0.061035156	0	-9.80358876	-0.1626953076	-0.40075683900000003	-0.12207031	0	-0.061035156	0.17824707460000003	9.743774460000001	1.9762695680000002	-0.061035156	0	0	1.51330571	9.66242662	-0.6842773560000001	0	-0.061035156	0	1539959430.439
-8.388378894	-4.067382788000001	-3.213232428	0	0.18310547	0	2.0061767180000003	-8.963793930000001	0.7811767572	0.061035156	0.061035156	-0.12207031	1.5767089660000002	9.90766574	2.036083966	-0.061035156	0.061035156	0	-9.80717752	-0.132788089	-0.4139160144	-0.061035156	0	0	0.17465820680000002	9.7318116	1.965502896	-0.061035156	0	0	1.51330571	9.66242662	-0.6842773560000001	-0.061035156	-0.061035156	0	1539959430.479
-8.34650908	-4.0506347840000005	-3.1845214660000005	0	0.30517578	0	1.9690917540000001	-8.95063498	0.717773462	0	0.12207031	-0.061035156	1.5563721040000003	9.928002700000002	2.027709964	-0.061035156	0	0	-9.80358876	-0.1244140625	-0.40793457460000004	-0.061035156	0	-0.061035156	0.12321777160000001	9.737792932000001	1.95234375	-0.061035156	0	0	1.4953613220000002	9.65405252	-0.69504393	-0.061035156	0	0	1539959430.519
-8.323779254	-4.0685790740000005	-3.262280252	0.061035156	0.36621094	0	1.909277356	-8.931494110000001	0.6292480432	-0.061035156	0.061035156	-0.061035156	1.5396240020000003	9.90527356	2.0121582460000003	-0.061035156	0	0	-9.78444838	-0.1268066394	-0.4103271466	-0.061035156	0	-0.061035156	0.132788089	9.74138179	1.982250998	-0.061035156	-0.061035156	0	1.4774170320000002	9.66242662	-0.6711181610000001	0	0	0	1539959430.559
-8.37163089	-4.099682608	-3.3555908540000003	0.061035156	0.12207031	-0.061035156	1.886547824	-8.89680162	0.619677716	-0.061035156	0.061035156	0	1.5372314300000003	9.87297374	2.001391574	-0.061035156	-0.061035156	0	-9.81555162	-0.1244140625	-0.3959716754	0	0	0	0.16628417539999998	9.734204074	2.00258786	-0.061035156	-0.061035156	0	1.4774170320000002	9.66242662	-0.6711181610000001	-0.061035156	-0.061035156	0	1539959430.599
-8.335742212000001	-4.08173822	-3.3412353240000003	0.061035156	0.12207031	0	1.8662109620000003	-8.92910144	0.6328369110000001	0	0.061035156	0	1.4618652160000003	9.92919928	1.987036142	0	-0.061035156	0	-9.81196286	-0.12202148560000001	-0.40434570680000004	0	0	0	0.19738769960000002	9.78444838	1.9786621400000002	-0.061035156	-0.061035156	0	1.494165036	9.680371106	-0.693847644	-0.061035156	0	0	1539959430.639
-8.335742212000001	-4.053027356	-3.369946286	0	0.061035156	-0.061035156	1.8542480040000002	-8.943457068	0.7105957068000001	0.061035156	0	0.061035156	1.4798096040000002	9.935181200000002	2.0145507200000004	0	-0.061035156	0	-9.82751448	-0.1256103534	-0.3756347644	0	0.061035156	-0.061035156	0.173461911	9.79880342	2.0145507200000004	-0.061035156	-0.061035156	-0.061035156	1.503735324	9.671997300000001	-0.678295926	-0.061035156	-0.061035156	0	1539959430.679
-8.328564300000002	-4.070971646	-3.3771241	0.061035156	0	0	1.85544429	-8.959009080000001	0.8888427520000001	0	-0.061035156	0.061035156	1.4929687500000002	9.9782473	2.032495108	0	-0.061035156	-0.061035156	-9.81435504	-0.11484375000000001	-0.40434570680000004	0	0.061035156	-0.061035156	0.173461911	9.79880342	2.0145507200000004	-0.061035156	-0.061035156	-0.061035156	1.503735324	9.671997300000001	-0.678295926	-0.061035156	-0.061035156	0	1539959430.719
-8.34890126	-4.085327176000001	-3.399853534	0.061035156	0.061035156	0	1.876977536	-8.931494110000001	0.9510498200000002	-0.061035156	0	0.12207031	1.488183606	9.98303264	2.140161142	0.061035156	-0.061035156	-0.061035156	-9.758129892000001	-0.1064697284	-0.4294677716	0	0	-0.061035156	0.19738769960000002	9.8	1.9930175720000003	-0.061035156	-0.12207031	-0.12207031	1.5145019960000001	9.67080072	-0.669921875	-0.061035156	0	0	1539959430.759
-8.370434800000002	-4.104467752000001	-3.4166014400000004	0.061035156	-0.061035156	0	1.9200439300000003	-8.947045926000001	0.976171875	-0.061035156	0.061035156	0.12207031	1.4702392180000001	9.937573380000002	2.14973143	0.061035156	0	-0.12207031	-9.8083741	-0.0885253894	-0.45100097840000003	0	0	-0.061035156	0.15551757200000002	9.7485598	1.9702880400000002	-0.12207031	-0.12207031	-0.061035156	1.561157248	9.666015380000001	-0.687866214	-0.061035156	-0.061035156	0	1539959430.799
-8.2938723	-4.09011232	-3.3843016200000005	0.061035156	-0.12207031	0	1.98464357	-8.963793930000001	0.907983426	-0.061035156	0	0.12207031	1.522875998	9.96389128	2.124609424	-0.061035156	-0.061035156	-0.12207031	-9.8083741	-0.1040771466	-0.4294677716	0.061035156	0.061035156	-0.061035156	0.16987304320000002	9.77966304	1.9918212860000002	-0.12207031	-0.12207031	-0.061035156	1.561157248	9.666015380000001	-0.687866214	-0.061035156	-0.061035156	0	1539959430.839
-8.315405252000001	-4.048242212	-3.2921875000000003	0.061035156	-0.18310547	-0.061035156	2.020532248	-8.9410643	0.8421875000000001	-0.061035156	-0.061035156	0	1.6460937500000001	9.935181200000002	2.0528320680000003	-0.061035156	-0.061035156	-0.12207031	-9.77248552	-0.135180661	-0.42109375000000004	0.061035156	0	-0.061035156	0.24045410340000004	9.790429712	2.044457968	-0.12207031	-0.18310547	-0.061035156	1.490576178	9.63969748	-0.6890625	-0.061035156	-0.061035156	0	1539959430.879
-8.29506839	-4.038671924000001	-3.3448242800000005	0.061035156	0.061035156	-0.061035156	2.0695800720000004	-8.911157248	0.8194580072000001	-0.061035156	0	0	1.6281494600000002	9.884936600000001	2.0061767180000003	-0.061035156	-0.061035156	-0.12207031	-9.80478534	-0.1686767572	-0.43066405760000004	0	0	-0.061035156	0.2930908246	9.73659694	1.96430661	-0.12207031	-0.12207031	-0.12207031	1.5276611420000001	9.673193390000002	-0.7034179712000002	-0.061035156	-0.061035156	0	1539959430.919
-8.368042032	-4.11882338	-3.40703125	0.061035156	-0.18310547	-0.061035156	2.063598642	-8.890820288	0.8182617212000002	-0.061035156	0	-0.061035156	1.6484863220000001	9.86699182	2.036083966	0	-0.061035156	-0.12207031	-9.81435504	-0.16030273560000002	-0.45578614200000006	0	0.061035156	-0.061035156	0.24643554320000002	9.700707968000001	1.987036142	-0.12207031	-0.12207031	-0.12207031	1.5276611420000001	9.673193390000002	-0.7034179712000002	-0.061035156	-0.061035156	-0.061035156	1539959430.959
-8.32497554	-4.06140126	-3.3376464660000003	0	-0.18310547	-0.061035156	2.003784146	-8.86928714	0.7512695288	-0.12207031	-0.061035156	-0.12207031	1.665234424	9.859814300000002	2.0145507200000004	0	-0.061035156	-0.12207031	-9.8	-0.153125	-0.477319339	0.061035156	0.061035156	-0.061035156	0.1770507788	9.688745108	2.018139676	-0.061035156	0	-0.12207031	1.562353534	9.67558606	-0.6352294928000001	-0.061035156	-0.061035156	0	1539959430.999
-8.335742212000001	-4.067382788000001	-3.293383786	0	-0.12207031	-0.061035156	1.9559326080000001	-8.915942392	0.735717752	-0.12207031	0	-0.12207031	1.6365234620000002	9.87895468	1.987036142	0	-0.061035156	-0.12207031	-9.785644568	-0.1770507788	-0.47014160340000005	0.061035156	0.061035156	-0.061035156	0.1387695288	9.69113768	2.0121582460000003	0	0	-0.12207031	1.5527832460000002	9.651660340000001	-0.659155252	-0.061035156	-0.061035156	0	1539959431.039
-8.387182608000002	-4.099682608	-3.311328076	0.061035156	-0.30517578	-0.061035156	1.8650146760000001	-8.93747554	0.754858426	-0.12207031	0	-0.061035156	1.58149411	9.92321736	1.9726807100000001	0	-0.061035156	-0.061035156	-9.795214660000001	-0.2129394568	-0.477319339	0.061035156	0.061035156	-0.061035156	0.1387695288	9.69113768	2.0121582460000003	0	0	-0.12207031	1.5527832460000002	9.651660340000001	-0.659155252	-0.061035156	-0.061035156	0	1539959431.079
-8.366845746000001	-4.11882338	-3.20366214	0	-0.24414062	-0.061035156	1.8004150360000002	-9.00686052	0.7799804712000001	-0.12207031	-0.12207031	-0.061035156	1.546801718	9.94714308	2.0097655760000004	0.061035156	0	-0.061035156	-9.81555162	-0.23208007200000003	-0.48090820680000007	0	0	-0.061035156	0.1854248004	9.78444838	2.08513179	0	-0.061035156	-0.12207031	1.564746106	9.668408246	-0.647192392	-0.061035156	-0.061035156	-0.061035156	1539959431.119
-8.375219748000001	-4.106860324	-3.180932608	0	-0.18310547	-0.061035156	1.8267334260000003	-9.05231929	0.8015136780000001	-0.12207031	-0.061035156	0	1.5145019960000001	9.935181200000002	2.0839355040000003	0.061035156	0	-0.061035156	-9.79880342	-0.2380615216	-0.5108154254	0	0	-0.061035156	0.1387695288	9.75214856	2.094702176	0	0	-0.12207031	1.5360351440000002	9.669604532000001	-0.6747070288	-0.061035156	-0.061035156	-0.061035156	1539959431.159
-8.347705072	-4.097290036	-3.1462402160000003	0	-0.18310547	-0.061035156	1.8040038940000003	-9.072656250000001	0.832617212	-0.12207031	0	0	1.4702392180000001	9.92919928	2.1569091460000003	0.061035156	0	-0.061035156	-9.76291484	-0.22849121400000003	-0.5455078076000001	0	0	-0.061035156	0.09331054320000001	9.71745607	2.0731689300000005	0	0	-0.12207031	1.5360351440000002	9.669604532000001	-0.6747070288	-0.061035156	-0.061035156	-0.061035156	1539959431.199
-8.372826980000001	-4.1140380400000005	-3.14504393	-0.061035156	-0.18310547	-0.061035156	1.8255371400000002	-9.020019568	0.8517577880000001	-0.12207031	-0.061035156	0.061035156	1.464257788	9.92919928	2.141357428	0	-0.061035156	-0.061035156	-9.77607428	-0.24165038940000003	-0.5502929712000001	0	0	-0.061035156	0.095703125	9.73061502	2.097094748	0	0	-0.12207031	1.5360351440000002	9.677978240000002	-0.6089111420000001	-0.061035156	-0.061035156	-0.061035156	1539959431.239
-8.38957518	-4.164282248	-3.10317392	0	-0.24414062	-0.061035156	1.8829589660000003	-9.024804712	0.802709964	-0.061035156	-0.061035156	0.061035156	1.431957968	9.933984620000002	2.097094748	0	-0.061035156	-0.061035156	-9.797607428000001	-0.27395019960000005	-0.54191893	0	0	-0.061035156	0.132788089	9.76171875	2.0911132200000004	-0.061035156	-0.061035156	-0.061035156	1.542016574	9.673193390000002	-0.6244628600000001	-0.061035156	-0.061035156	-0.061035156	1539959431.279
-8.370434800000002	-4.134375	-3.093603534	-0.061035156	-0.12207031	-0.061035156	1.933203076	-9.04633786	0.732128894	0	-0.061035156	0	1.4630615020000002	9.935181200000002	2.0468505400000003	-0.061035156	-0.061035156	-0.061035156	-9.80478534	-0.2930908246	-0.5598632788000001	0	0	-0.061035156	0.12919922120000002	9.759326080000001	2.1102538940000004	-0.061035156	-0.061035156	-0.061035156	1.542016574	9.673193390000002	-0.6244628600000001	-0.061035156	-0.061035156	-0.061035156	1539959431.319
-8.405126800000001	-4.130786240000001	-3.045751996	-0.061035156	-0.12207031	-0.061035156	1.933203076	-9.016430710000002	0.7129882787999999	0	-0.061035156	0	1.489379892	9.92441394	2.0157471040000003	0	0	-0.061035156	-9.796411240000001	-0.27395019960000005	-0.5371337860000001	0	0	0	0.06699218750000001	9.7401857	2.11743161	-0.061035156	0.061035156	-0.061035156	1.532446286	9.67080072	-0.6053222644	-0.061035156	-0.061035156	-0.061035156	1539959431.359
-8.39555661	-4.15231929	-3.0541259000000003	0	-0.18310547	-0.061035156	1.9355957460000002	-8.99609375	0.6986327880000001	0	-0.12207031	0	1.485791034	9.928002700000002	2.003784146	0	0	-0.061035156	-9.795214660000001	-0.2607910144	-0.5586669928	-0.061035156	0	0	0.056225586060000006	9.734204074	2.0839355040000003	-0.061035156	0	-0.061035156	1.51330571	9.676782248	-0.57421875	-0.061035156	-0.061035156	-0.061035156	1539959431.399
-8.42666034	-4.166674820000001	-3.019433606	-0.061035156	-0.12207031	-0.061035156	1.9798584260000003	-8.980542032	0.6615478240000001	0	-0.061035156	0	1.4738280760000002	9.928002700000002	1.975073282	0	-0.061035156	-0.061035156	-9.795214660000001	-0.24165038940000003	-0.573022464	0	0	0	0.0765625	9.72702626	2.0564209260000004	-0.061035156	-0.061035156	-0.061035156	1.51330571	9.676782248	-0.57421875	-0.061035156	-0.061035156	-0.061035156	1539959431.439
-8.456567392	-4.146337860000001	-3.0026855040000004	-0.061035156	-0.24414062	-0.061035156	1.9212402160000002	-8.979345746000002	0.6256591459999999	0	-0.12207031	-0.061035156	1.51928714	9.917236420000002	1.9607177520000003	0	-0.061035156	0	-9.77607428	-0.2572021466	-0.5658447284000001	-0.061035156	0	0	0.050244139400000006	9.74138179	2.0755615020000002	0	0	-0.061035156	1.522875998	9.69233426	-0.538330072	-0.061035156	0	-0.061035156	1539959431.479
-8.411108426	-4.1606933900000005	-2.951245108	-0.061035156	-0.12207031	-0.061035156	1.905688498	-8.98652356	0.6459961060000001	-0.061035156	-0.061035156	0	1.5145019960000001	9.94953624	1.9690917540000001	0	-0.061035156	0	-9.791625900000001	-0.24404297120000001	-0.5586669928	0	0	-0.061035156	0.03229980432	9.77966304	2.068383786	0	0.061035156	-0.061035156	1.5025390379999999	9.681567392	-0.569433606	-0.061035156	0	-0.061035156	1539959431.519
-8.415893570000001	-4.182226440000001	-2.9416748200000002	-0.061035156	-0.18310547	-0.061035156	1.905688498	-8.99609375	0.6507812500000001	-0.061035156	-0.061035156	0	1.4403320680000002	10.010547120000002	1.9954101440000003	0	0	0	-9.76770018	-0.2942871106	-0.5790038940000001	0	0	-0.061035156	0.052636719240000004	9.837085159999999	2.0923096040000004	0	0.061035156	-0.061035156	1.5025390379999999	9.681567392	-0.569433606	-0.061035156	0	-0.061035156	1539959431.559
-8.405126800000001	-4.136767572	-2.975170926	-0.061035156	-0.12207031	-0.061035156	1.9044922120000003	-8.987719748	0.6818847840000001	-0.061035156	-0.061035156	-0.061035156	1.5013427520000002	9.97705072	2.064794928	0	-0.061035156	0	-9.765307608	-0.29667969240000003	-0.576611322	-0.061035156	-0.061035156	-0.061035156	0.0454589856	9.80478534	2.1162353240000003	0	0	-0.061035156	1.4618652160000003	9.676782248	-0.57421875	-0.061035156	-0.061035156	-0.061035156	1539959431.599
-8.424267572	-4.19060054	-2.942871106	-0.061035156	-0.18310547	-0.061035156	1.9044922120000003	-8.98173822	0.6675292932	-0.061035156	-0.12207031	-0.061035156	1.4451172120000002	9.97585414	2.0887207460000004	0.061035156	0.061035156	0	-9.785644568	-0.2572021466	-0.5849853534	-0.061035156	-0.061035156	-0.061035156	0.02153320288	9.749755890000001	2.0755615020000002	0	0.061035156	-0.061035156	1.5001464660000001	9.693530252	-0.5849853534	-0.061035156	0	-0.061035156	1539959431.639
-8.3967527	-4.204956070000001	-2.9237304320000006	0	-0.12207031	-0.061035156	1.990625	-9.000878894000001	0.5813964856000001	0.061035156	0	-0.061035156	1.431957968	9.9866214	2.112646466	0	0.061035156	0	-9.788037140000002	-0.24404297120000001	-0.5849853534	-0.061035156	-0.061035156	-0.061035156	0.01076660144	9.77607428	2.07915036	0	0	0	1.5001464660000001	9.693530252	-0.5849853534	-0.061035156	0.061035156	-0.061035156	1539959431.679
-8.391967752000001	-4.2240966460000005	-2.934497104	-0.061035156	-0.12207031	-0.061035156	1.9798584260000003	-8.9494384	0.6041259784	0	-0.061035156	-0.12207031	1.4570800720000001	9.957910340000002	2.063598642	-0.061035156	-0.061035156	0	-9.78444838	-0.227294928	-0.5969482428	-0.061035156	-0.061035156	-0.061035156	0.01076660144	9.756933606	2.0911132200000004	0	0	0	1.4570800720000001	9.697119110000001	-0.5443115216000001	-0.061035156	0	-0.061035156	1539959431.719
-8.38957518	-4.2073487400000005	-2.851953076	0	-0.061035156	0	1.9511474640000002	-8.92910144	0.6256591459999999	-0.18310547	0	-0.061035156	1.4044433900000002	9.94953624	2.00856929	-0.061035156	0	0	-9.789233426000001	-0.2237060504	-0.619677716	0	-0.061035156	-0.061035156	0.0	9.74257788	2.0301025360000002	-0.061035156	0	0	1.418798822	9.682763580000001	-0.5467041034000001	-0.061035156	0	-0.061035156	1539959431.759
-8.41828624	-4.200170926	-2.8579346040000004	0	-0.12207031	0	1.874584964	-8.94584964	0.5802001800000001	-0.24414062	0.061035156	0	1.449902356	9.95910692	1.9188476440000002	-0.12207031	-0.061035156	0	-9.80239218	-0.2452392572	-0.5873779254	0	-0.061035156	-0.061035156	0.0095703125	9.7748777	2.0671875	-0.061035156	0.061035156	0	1.418798822	9.682763580000001	-0.5467041034000001	-0.061035156	0	-0.061035156	1539959431.799
-8.399145468	-4.075756790000001	-2.82084964	-0.061035156	-0.18310547	-0.061035156	1.8733886780000002	-9.000878894000001	0.52995607	0	-0.12207031	-0.061035156	1.5396240020000003	9.9794429	1.89013678	-0.12207031	-0.061035156	0	-9.759326080000001	-0.3014648462	-0.5634521466	0	-0.061035156	-0.061035156	0.028710937500000002	9.83110324	2.080346646	-0.061035156	0	0	1.107763678	9.651660340000001	-0.5837890576	-0.061035156	0.061035156	-0.061035156	1539959431.839
-8.369238220000002	-3.91066893	-2.74069838	0	-0.061035156	-0.061035156	1.906884784	-9.016430710000002	0.7381103240000001	0.12207031	-0.12207031	-0.12207031	1.592260782	9.962695680000001	1.963110324	0	0	0	-9.700707968000001	-0.2811279254	-0.5502929712000001	-0.061035156	-0.061035156	-0.061035156	0.06459961060000001	9.77607428	1.961914038	-0.061035156	0	0	1.207055661	9.552368210000001	-0.641210962	-0.061035156	-0.061035156	-0.12207031	1539959431.879
-8.265161240000001	-3.58288588	-3.085229532	0.061035156	0.36621094	-0.18310547	1.8949219240000001	-8.9494384	0.79194339	0	0	-0.061035156	1.5456054320000001	9.88732878	1.9989990020000004	0	0.061035156	0	-9.683960160000002	-0.3002685504	-0.43664550720000006	-0.18310547	-0.061035156	-0.12207031	0.16987304320000002	9.705493210000002	1.8614257200000002	0	0	0	1.207055661	9.552368210000001	-0.641210962	0	0.061035156	-0.30517578	1539959431.919
-8.024707068	-3.818554712	-3.3831054320000007	-0.061035156	0.79345703	-0.36621094	1.8231445680000002	-8.813061600000001	0.7225586060000001	0.061035156	-0.18310547	-0.18310547	1.534838858	9.60261232	2.007373004	-0.061035156	0	0	-9.683960160000002	-0.3002685504	-0.43664550720000006	-0.18310547	-0.061035156	-0.12207031	0.48808594240000003	9.5104982	1.7274413940000002	-0.061035156	-0.12207031	0	1.6161865020000004	9.5870607	-0.8230468750000001	0	0.4272461	-0.4272461	1539959431.959
-8.296264480000001	-4.189404254	-3.917846646	-0.30517578	0.4272461	-0.5493164	1.6915527160000003	-8.45776358	0.660351538	0	-0.30517578	-0.30517578	1.534838858	9.60261232	2.007373004	-0.061035156	0.061035156	-0.18310547	-9.683960160000002	-0.3002685504	-0.43664550720000006	-0.18310547	-0.061035156	-0.12207031	0.48808594240000003	9.5104982	1.7274413940000002	-0.18310547	0	-0.061035156	1.42836911	9.86699182	-1.0108642572	-0.12207031	0.7324219	-0.48828125	1539959431.999
-8.62045926	-4.120019568	-4.341332968000001	-0.4272461	-0.48828125	-0.5493164	1.5599609620000003	-8.450586060000001	0.573022464	-0.18310547	-0.30517578	-0.36621094	1.604223642	10.1313723	1.814770468	0.061035156	0.36621094	-0.4272461	-10.2163089	0.40434570680000004	-0.01674804712	-0.5493164	0.4272461	-0.12207031	0.7141846040000002	10.106250000000001	1.3230957460000001	-0.30517578	0.30517578	-0.24414062	1.42836911	9.86699182	-1.0108642572	0	0.48828125	-0.4272461	1539959432.039
-8.4733152	-4.04584964	-4.1427491000000005	-0.5493164	-0.91552734	-0.61035156	1.4176025360000002	-8.725732428	0.47373047120000006	-0.5493164	-0.18310547	-0.30517578	1.58747554	10.4208741	1.61977536	0	0.48828125	-0.6713867	-10.228271760000002	0.5191894568000001	0.014355469240000002	-0.5493164	0.5493164	-0.24414062	0.47373047120000006	10.416088760000001	1.221411142	-0.4272461	0.48828125	-0.48828125	2.2203125000000004	9.707885880000001	-0.723754892	-0.12207031	0.18310547	-0.30517578	1539959432.079
-8.403930710000001	-4.0960937500000005	-3.773095746	-0.61035156	-1.0375977	-0.5493164	1.5013427520000002	-8.9745607	0.5084228534	-0.8544922	-0.12207031	-0.24414062	1.6460937500000001	10.25817842	1.5982422120000002	0.12207031	0.30517578	-0.8544922	-10.087109620000001	0.4892822284000001	-0.11484375000000001	-0.61035156	0.6713867	-0.36621094	0.47373047120000006	10.416088760000001	1.221411142	-0.5493164	0.30517578	-0.7324219	2.8244384000000005	9.567919928000002	-0.42827148560000006	-0.18310547	0.30517578	-0.12207031	1539959432.119
-8.192187500000001	-4.361669928	-3.6056152160000003	-0.36621094	-1.4648438	-0.36621094	1.605419928	-8.814257788	0.593359375	-1.0375977	-0.4272461	-0.4272461	1.650878894	10.22109424	1.7346191100000001	0.24414062	0.24414062	-0.9765625	-9.928002700000002	0.379223642	-0.30505371400000003	-0.61035156	0.6713867	-0.36621094	0.35649413939999997	10.21272014	1.3362548920000001	-0.5493164	0.30517578	-0.8544922	2.8244384000000005	9.567919928000002	-0.42827148560000006	-0.30517578	0.24414062	0.061035156	1539959432.159
-7.830908246000001	-4.33535144	-2.8734864200000003	-0.18310547	-1.8310547	-0.24414062	1.8614257200000002	-8.657543930000001	0.7416992212000001	-1.0986328	-0.61035156	-0.36621094	1.60183107	10.100268080000001	1.867407248	0.24414062	0.061035156	-1.0375977	-9.724634080000001	0.13398437500000002	-0.5120117212	-0.36621094	0.79345703	-0.5493164	-0.2189208966	9.80239218	1.930810504	-0.5493164	0.24414062	-0.91552734	3.9836425720000004	9.27722194	-0.057421875000000004	-0.36621094	0.24414062	0.8544922	1539959432.199
-7.964892572	-4.06140126	-1.9164550720000002	-0.6713867	-1.7089844	-0.24414062	2.098291034	-8.564233426000001	0.80988768	-0.91552734	-0.61035156	-0.12207031	1.408032248	9.73898912	1.947558606	0.18310547	-0.12207031	-0.91552734	-9.382495108	-0.31701660340000004	-0.7129882787999999	0	0.7324219	-0.61035156	-0.2189208966	9.80239218	1.930810504	-0.5493164	0.18310547	-0.8544922	4.702612320000001	9.61936052	-0.29667969240000003	-1.0986328	1.0375977	2.0141602	1539959432.239
-8.96499002	-4.374829074	-1.375732428	-0.36621094	0.24414062	-0.36621094	2.292089856	-8.368042032	0.7046142572	-0.79345703	-0.8544922	0.12207031	1.0575195288	9.49973143	2.0301025360000002	0.12207031	-0.18310547	-0.7324219	-9.816748200000001	-1.0874267572	-0.88046875	0.061035156	0.6713867	-0.6713867	-0.2225097644	9.304736420000001	3.0804442900000004	-0.48828125	0.24414062	-0.79345703	4.702612320000001	9.61936052	-0.29667969240000003	-1.0986328	2.1972656	2.6855469	1539959432.279
-10.180420320000001	-4.310229532	-1.7083007200000002	0.61035156	0.18310547	-0.30517578	2.6641358800000003	-8.43503444	0.477319339	-0.61035156	-0.91552734	0.4272461	0.6711181610000001	9.962695680000001	2.219116214	0.24414062	-0.18310547	-0.5493164	-10.319189300000001	-1.35180661	-0.69504393	-0.24414062	0.9765625	-0.6713867	-0.2512207068	9.777270468000001	3.52546376	-0.48828125	0.30517578	-0.79345703	4.0685790740000005	11.11232878	-0.8972167932	-0.30517578	2.6245117	2.9296875	1539959432.319
-9.96748004	-4.2073487400000005	-2.13776857	0.48828125	-0.61035156	-0.30517578	2.910571286	-9.11452626	-0.023925780760000005	-0.30517578	-0.91552734	0.79345703	0.29667969240000003	10.456762680000002	2.575610324	0.48828125	0.12207031	-0.4272461	-10.14333516	-1.240551718	-0.723754892	-0.061035156	0.79345703	-0.48828125	-0.2512207068	9.777270468000001	3.52546376	-0.24414062	0.30517578	-0.8544922	2.174853534	10.42685504	0.6364257788	-0.061035156	2.319336	3.479004	1539959432.359
-9.134863220000002	-4.1140380400000005	-1.911669928	0.24414062	-0.24414062	-0.48828125	3.37473143	-9.709082068	-0.5072265576	-0.30517578	-0.8544922	1.0375977	-0.0885253894	10.235449280000001	2.9045898560000003	0.61035156	0.5493164	-0.48828125	-9.863403060000001	-1.388891574	-0.729736322	0.18310547	0.6713867	-0.48828125	-0.69504393	9.782055710000002	3.6151855040000007	-0.24414062	0.24414062	-0.79345703	2.174853534	10.42685504	0.6364257788	-0.18310547	1.5869141	3.0517578	1539959432.399
-8.247216754	-3.8831542540000004	-1.4977538940000001	0.4272461	-0.36621094	-0.30517578	3.7467773560000004	-9.701904254	-0.7381103240000001	-0.4272461	-0.24414062	1.0375977	-0.2930908246	9.52604982	2.92971196	0.48828125	0.4272461	-0.48828125	-9.314306610000001	-1.3577880400000002	-0.80390625	0.4272461	0.5493164	-0.36621094	-0.7393066100000001	9.0176268	3.466845746	-0.30517578	0.061035156	-0.7324219	2.0169433900000002	9.24372554	-0.10527343750000001	0.30517578	0.91552734	2.380371	1539959432.439
-7.96967752	-3.7061035340000004	-1.337451178	0.48828125	-0.36621094	0	3.895117212	-9.02839357	-0.8457763580000002	-0.6713867	0.12207031	0.79345703	-0.1435546875	8.89321286	2.7131836060000003	0.18310547	-0.12207031	-0.48828125	-9.00805661	-1.610205072	-0.8960205072	0.4272461	0.5493164	-0.36621094	-0.7393066100000001	9.0176268	3.466845746	-0.30517578	-0.30517578	-0.61035156	3.0983885800000004	7.80458966	-0.45339357	0.5493164	0.6713867	1.6479492	1539959432.479
-8.150317392	-3.109155252	-1.189111322	0.5493164	0	-0.061035156	3.811376996	-8.38120108	-0.708203125	-0.5493164	0.30517578	0.36621094	0.0813476538	8.769995108000002	2.3937744600000004	0.061035156	-0.4272461	-0.5493164	-9.065478240000001	-1.9511474640000002	-0.876879892	0.61035156	0.4272461	-0.18310547	-0.40554199280000003	8.451782248	3.5422119600000004	-0.24414062	-0.36621094	-0.5493164	3.0983885800000004	7.80458966	-0.45339357	1.0375977	1.2207031	0.61035156	1539959432.519
-8.30822734	-2.6784912140000006	-1.4116211060000001	0.36621094	0.4272461	-0.12207031	3.4955566100000004	-8.2520018	-0.48569336060000007	-0.18310547	0.061035156	0.061035156	0.2607910144	8.991308606	2.16767572	0.18310547	-0.48828125	-0.48828125	-9.03317842	-2.263378894	-0.7979248200000001	0.36621094	0.36621094	0.061035156	-0.27155761780000004	8.730517572	3.6427001800000003	-0.18310547	-0.36621094	-0.5493164	2.50622554	7.37751448	-0.419897464	1.2817383	0.9765625	0.24414062	1539959432.559
-8.218505890000001	-2.9225341460000003	-1.6867675720000002	-0.12207031	0.9765625	-0.24414062	3.4656494600000003	-8.53073732	-0.4450195288	-0.18310547	0.061035156	0.061035156	0.669921875	9.00805661	2.2753417540000003	0.36621094	-0.61035156	-0.48828125	-9.140844748000001	-2.369848642	-0.7201660340000001	0.36621094	0.36621094	0.061035156	-0.27155761780000004	8.730517572	3.6427001800000003	0.061035156	-0.48828125	-0.61035156	3.4189941100000003	7.976855432000001	1.47263179	1.7089844	0.18310547	0.30517578	1539959432.599
-8.531933606	-3.4620605040000005	-1.8733886780000002	-0.30517578	1.4038086	-0.36621094	3.5362304320000004	-9.004467752000002	-0.48569336060000007	0.061035156	0.4272461	0.24414062	0.916357428	8.980542032	2.5086182100000003	0.6713867	-0.18310547	-0.4272461	-9.284399460000001	-2.1485351440000002	-0.6651367212000001	0.18310547	0.24414062	0.24414062	-0.22849121400000003	8.752050720000002	3.71088858	0.30517578	-0.61035156	-0.61035156	3.4189941100000003	7.976855432000001	1.47263179	2.319336	-0.9765625	0.48828125	1539959432.639
-9.18271466	-3.6821777160000004	-1.8075927520000004	0	0.18310547	-0.12207031	3.40942392	-9.406420926000001	-0.454589856	0.12207031	0.48828125	-0.061035156	1.0754638580000002	9.04992662	2.68566893	0.7324219	-0.18310547	-0.18310547	-9.261669928000002	-1.81118161	-0.6914550720000001	0.12207031	0.061035156	0.8544922	-0.15192871400000002	8.65036592	3.2144287140000003	0.5493164	-0.7324219	-0.48828125	4.878466754000001	7.601220746000001	1.1747558900000001	1.8920898	-2.5024414	0.48828125	1539959432.679
-9.523657248000001	-3.4189941100000003	-1.4810058900000003	0.4272461	0.36621094	0.12207031	3.210839856	-9.52963858	-0.41870117800000006	0.18310547	0.61035156	-0.30517578	1.356591754	9.1875	2.62346196	0.5493164	-0.61035156	0.061035156	-9.2389402	-1.6245605040000002	-0.7285400360000001	0.12207031	0.061035156	0.8544922	-0.15192871400000002	8.65036592	3.2144287140000003	0.7324219	-0.7324219	-0.36621094	7.944555710000001	8.229272660000001	0.03349609424	1.0986328	-1.6479492	0.48828125	1539959432.719
-9.676782248	-3.1199219240000007	-2.3028564300000003	-1.0375977	0.48828125	-0.36621094	3.052929712	-9.372924820000001	-0.1411621106	0.12207031	0.61035156	-0.36621094	1.5372314300000003	9.471020468	2.6103027160000005	0.4272461	-0.8544922	0.30517578	-9.31191394	-1.644897464	-0.8517577880000001	0.30517578	-0.061035156	0.9765625	-0.15551757200000002	8.83220198	3.140258786	0.8544922	-0.6713867	-0.24414062	7.944555710000001	8.229272660000001	0.03349609424	-0.24414062	-0.18310547	-0.48828125	1539959432.759
-9.846654860000001	-4.7612304320000005	-2.503832968	-0.061035156	-0.36621094	-0.30517578	2.895019568	-9.195874100000001	0.1196289038	0.12207031	0.61035156	-0.36621094	1.3266846040000002	10.43164038	2.6533691100000003	0.5493164	-0.79345703	0.6713867	-10.10864218	-1.3996582460000002	-0.9414794928000001	0.18310547	-0.18310547	0.9765625	-0.3002685504	10.079932100000002	2.9057862400000003	1.0375977	-0.6713867	-0.061035156	3.399853534	8.47929712	-0.775195288	0	-1.5258789	-1.953125	1539959432.799
-9.514086960000002	-6.3630616	-2.2753417540000003	-0.061035156	0.24414062	-0.12207031	2.6641358800000003	-9.552368210000001	0.027514648560000004	0.5493164	0.91552734	0.18310547	1.264477536	11.486767180000001	2.593554712	0.4272461	-0.79345703	0.91552734	-11.297753600000002	-1.00129393	-1.3924804320000002	0.18310547	-0.18310547	0.9765625	-0.3002685504	10.079932100000002	2.9057862400000003	0.8544922	-0.79345703	0.061035156	7.524658246	10.886230040000001	-1.39008786	-0.12207031	-1.0986328	-0.7324219	1539959432.839
-9.648071580000002	-6.33554712	-1.604223642	1.5869141	-0.4272461	0.6713867	2.27893071	-10.097875900000002	-0.2930908246	0.91552734	0.61035156	0.36621094	1.4331542540000002	12.608886780000002	2.3399413940000002	0.36621094	-0.6713867	0.91552734	-12.04423822	-0.22490234620000002	-1.7944336060000001	0.18310547	-0.4272461	0.91552734	-0.2536132788	11.148217360000002	2.7993163940000003	1.159668	-0.36621094	0.18310547	7.524658246	10.886230040000001	-1.39008786	-0.61035156	1.159668	-0.79345703	1539959432.879
-8.2173098	-4.267163040000001	-2.6760987400000005	0.061035156	2.1362305	0.48828125	1.5910644960000002	-10.468725540000001	-1.0826415740000002	1.0375977	-0.61035156	0.24414062	1.4331542540000002	12.608886780000002	2.3399413940000002	0.24414062	0.061035156	0.9765625	-10.64338408	-0.1459472644	-2.2346679320000002	0.061035156	0.061035156	0.9765625	-0.6017333966	12.234448380000002	2.5839844240000005	0.91552734	0.24414062	0.36621094	3.9214355040000006	10.380200180000001	-1.4869873200000001	-1.8310547	0.79345703	-0.8544922	1539959432.919
-8.09528804	-4.733715854000001	-3.3412353240000003	0.48828125	3.2348633	0.24414062	1.3661621400000001	-10.28090854	-1.189111322	0.8544922	-1.2207031	0.24414062	1.296777356	11.54777806	1.9320067900000002	0	0.6713867	1.2207031	-9.372924820000001	0.24763183900000002	-2.9033935700000004	0.12207031	-0.061035156	0.61035156	-1.211840854	12.311010880000001	2.496655252	0.6713867	0.7324219	0.5493164	2.902197284	9.201855432	-2.2430420320000004	-0.4272461	-1.3427734	-1.7700195	1539959432.959
-7.395459260000001	-5.662036240000001	-3.6690185700000004	0.7324219	0.8544922	0.8544922	1.95234375	-9.22338858	-0.1495361322	0.30517578	0.8544922	0.5493164	1.296777356	11.54777806	1.9320067900000002	-0.24414062	1.4648438	1.3427734	-9.43273912	1.0371826080000002	-2.80051268	-0.4272461	-0.4272461	0.48828125	-1.795629892	10.938866820000001	1.8159667540000002	0.24414062	0.5493164	1.0375977	2.902197284	9.201855432	-2.2430420320000004	0.24414062	-1.0375977	-2.0751953	1539959432.999
-7.78544928	-4.44660643	-4.40234375	-1.2207031	0.61035156	0.4272461	1.161596646	-8.246020468000001	0.01076660144	0.30517578	0.8544922	0.5493164	0.893627896	11.13266574	0.899609375	-0.91552734	0.9765625	1.2207031	-9.46623552	0.75964357	-2.086328076	0.061035156	-0.91552734	0.12207031	-1.7071045320000002	10.50700728	0.75964357	-0.12207031	0.48828125	1.4038086	3.428564496	9.101367212000001	-2.068383786	0.061035156	0.18310547	-2.1972656	1539959433.039
-8.791528060000001	-3.785058606	-4.813867212	-0.6713867	0	0.4272461	0.477319339	-8.795117212000001	0.1459472644	0.48828125	0.61035156	-0.36621094	1.240551718	11.0429438	0.617285144	-1.3427734	-0.12207031	1.0375977	-9.76889676	0.477319339	-1.4235839660000003	0.061035156	-0.91552734	0.12207031	-1.7071045320000002	10.50700728	0.75964357	-0.12207031	0.18310547	1.4648438	1.491772464	9.7748777	-1.5384277160000002	0.12207031	-0.61035156	-2.5024414	1539959433.079
-8.078539840000001	-3.658251996	-3.741992212	-0.5493164	-0.18310547	0.4272461	0.3828125	-9.43513179	0.5754150360000001	0.8544922	-0.6713867	-0.6713867	1.240551718	11.0429438	0.617285144	-1.159668	-0.5493164	0.9765625	-9.290380890000002	0.27514648560000005	-0.949853534	-0.61035156	-0.79345703	-0.18310547	-0.14714355040000002	9.90407698	1.199877896	-0.24414062	-0.36621094	1.2207031	1.491772464	9.7748777	-1.5384277160000002	-0.12207031	-0.7324219	-2.8076172	1539959433.119
-7.084423920000001	-3.593652356	-3.301757788	-0.4272461	-0.061035156	-0.061035156	0.770410144	-8.990112320000001	1.006079074	0.8544922	-0.6713867	-0.6713867	1.5587646760000002	9.90647014	0.7560547120000001	-0.7324219	-0.48828125	0.79345703	-8.814257788	0.611303714	-0.619677716	-0.6713867	-0.79345703	-0.18310547	0.5191894568000001	8.96140126	1.2022705072	-0.30517578	-0.48828125	0.91552734	1.6317382200000001	9.73898912	-0.8948242212000002	0	-0.48828125	-2.9907227	1539959433.159
-7.013842752000001	-3.3807128600000005	-3.3579834260000005	-0.30517578	0.18310547	-0.30517578	0.7476806610000001	-7.9517334260000005	1.068286142	0.36621094	-0.30517578	-0.61035156	1.5587646760000002	9.90647014	0.7560547120000001	-0.7324219	-0.48828125	0.79345703	-8.618066394000001	0.6806884980000001	-0.43664550720000006	-0.6713867	-0.79345703	-0.18310547	0.5191894568000001	8.96140126	1.2022705072	-0.4272461	0	0.6713867	2.094702176	9.11452626	-0.923535144	-0.061035156	-0.5493164	-2.9907227	1539959433.199
-7.08083516	-3.5984375	-3.5733153960000004	-0.12207031	-0.24414062	-0.24414062	0.5084228534	-7.1191159200000005	1.035986322	0.24414062	-0.30517578	-0.4272461	1.5587646760000002	9.90647014	0.7560547120000001	-0.7324219	-0.48828125	0.79345703	-8.710180710000001	0.876879892	-0.1363769568	-0.6713867	-0.6713867	-0.36621094	0.7393066100000001	8.403930710000001	1.068286142	-0.5493164	0.48828125	0.5493164	2.094702176	9.11452626	-0.923535144	0	-0.48828125	-2.6245117	1539959433.239
-7.129882788000001	-3.561352536	-3.6570557100000003	-0.12207031	0.12207031	-0.061035156	0.31342773560000003	-6.727929712	0.7117919928	0.30517578	-1.3427734	-0.18310547	2.115039038	8.66711412	1.4618652160000003	-0.61035156	0.8544922	-0.18310547	-8.70061052	1.144848642	0.0657958966	-0.7324219	-0.24414062	-0.5493164	0.462963858	8.610888580000001	1.0096679712	-0.61035156	0.6713867	0.4272461	2.3303711060000003	8.713769568	-1.1017822480000001	0.30517578	-0.4272461	-2.1972656	1539959433.279
-8.156298920000001	-3.3496094240000005	-3.79223642	0.18310547	-0.4272461	0.12207031	0.92473143	-6.719555710000001	0.3373535144	0.061035156	-1.5258789	0.12207031	2.2490234620000003	9.242529254	1.592260782	-0.61035156	0.5493164	-0.30517578	-8.421875	1.617382788	0.1064697284	-0.7324219	-0.24414062	-0.5493164	0.462963858	8.610888580000001	1.0096679712	-0.6713867	0.5493164	0.30517578	1.28361821	9.192285340000002	-0.6364257788	0.18310547	-0.6713867	-1.8920898	1539959433.319
-8.81066893	-2.951245108	-4.57580571	-0.24414062	-1.7089844	0.18310547	1.697534146	-6.963598740000001	0.19020996400000004	-0.4272461	-1.2817383	0.30517578	2.2490234620000003	9.242529254	1.592260782	-0.61035156	0.30517578	-0.36621094	-8.960205072	1.299169928	0.18303222840000002	-0.4272461	-0.4272461	-0.5493164	0.04067382788	9.11691893	0.9594238220000001	-0.6713867	0.30517578	0.30517578	1.28361821	9.192285340000002	-0.6364257788	0.061035156	-1.159668	-1.953125	1539959433.359
-8.93029802	-2.83640126	-3.611596646	-0.12207031	-2.1362305	0.6713867	2.41770018	-7.314111420000001	0.2607910144	-0.91552734	-0.9765625	0.36621094	1.8602295320000002	10.44838858	1.56953125	-0.8544922	-0.061035156	-0.4272461	-9.95432158	0.2835205072	0.2978759784	0.24414062	-0.61035156	-1.2817383	0.250024411	10.42326628	1.5970459260000003	-0.9765625	-0.30517578	0.36621094	1.7071045320000002	9.31191394	-0.707006839	-0.12207031	-0.4272461	-1.8920898	1539959433.399
-8.75922824	-3.48598642	-4.17265625	-0.36621094	0.18310547	0.24414062	2.9261230040000004	-7.9062744600000014	0.2260986322	-1.159668	-0.79345703	0.4272461	1.8602295320000002	10.44838858	1.56953125	-0.79345703	-0.7324219	-0.5493164	-11.46164586	-0.2452392572	0.34812010800000004	0.24414062	-0.61035156	-1.2817383	0.250024411	10.42326628	1.5970459260000003	-0.79345703	-0.79345703	0.12207031	2.32319339	9.67080072	-1.2154297120000002	-0.12207031	0.12207031	-1.4648438	1539959433.438
-10.57160692	-5.660839660000001	-6.04724092	-2.9907227	2.9296875	0	3.28022464	-9.242529254	0.12202148560000001	-1.2817383	-0.7324219	0.30517578	1.85544429	11.5011232	1.693945288	-0.24414062	-0.36621094	-0.8544922	-14.08151808	-1.312329074	-0.07775878600000001	0	-0.8544922	-1.159668	1.032397464	11.766699280000001	2.2837158540000004	-0.5493164	-0.8544922	-0.30517578	3.84367662	10.838378600000002	-1.4678466460000001	-1.0986328	-0.24414062	-0.6713867	1539959433.479
-11.6542482	-6.66811502	-5.4909667540000004	0.79345703	-3.8452148	1.2207031	3.58049321	-11.803784440000001	-0.05144042932000001	-1.2817383	-0.7324219	0.30517578	1.9032959260000002	12.928296220000002	2.003784146	0.24414062	0.24414062	-1.159668	-14.08151808	-1.312329074	-0.07775878600000001	0.36621094	-1.159668	-1.0986328	1.284814496	13.025195680000001	2.775390576	-0.5493164	-0.5493164	-0.6713867	5.811572480000001	12.527538940000001	0.458178714	-2.0751953	-0.24414062	1.953125	1539959433.519
-8.24003894	-6.459961060000001	-1.697534146	0.91552734	-6.4086914	0.61035156	3.741992212	-14.138940200000002	-0.32658691100000004	-0.4272461	-0.9765625	-0.061035156	1.9786621400000002	12.990502700000002	2.237060504	0.24414062	1.0375977	-1.159668	-10.18520468	-0.573022464	-2.219116214	-0.61035156	1.0375977	-1.2817383	0.4486083966	12.8122554	3.261083966	-0.61035156	0	-0.8544922	6.904980432	12.385181200000002	2.7119873200000004	-3.2348633	-0.18310547	4.8828125	1539959433.558
-6.463549820000001	-4.749267572000001	-0.6101074280000001	-0.79345703	4.5776367	0	4.202563400000001	-12.637597840000002	0.27514648560000005	-0.4272461	-0.9765625	-0.061035156	1.7310302520000003	10.66252446	2.3303711060000003	-0.061035156	1.2817383	-0.4272461	-9.451879892000001	-0.916357428	-2.45	-0.4272461	-0.12207031	-0.5493164	-2.5744139400000003	7.5964357	3.66303714	-0.9765625	0.48828125	-0.30517578	3.83171376	11.88632788	-1.50493161	-0.061035156	1.159668	5.3100586	1539959433.599
-9.451879892000001	-3.3244873200000002	-3.6905516200000004	-1.8310547	4.5166016	-0.18310547	4.112841754000001	-10.33713408	1.1101562500000002	-0.30517578	1.4038086	-2.4414062	0.7763915740000001	8.752050720000002	1.9224365020000003	-0.61035156	0.12207031	0.5493164	-9.395654254	-1.7071045320000002	-1.8566405760000002	0.36621094	-0.79345703	0.24414062	-2.5397216460000003	8.085717752	3.6510742800000004	-0.91552734	0.24414062	0.6713867	-0.06459961060000001	13.690332460000002	-3.3807128600000005	-2.0751953	1.2207031	5.92041	1539959433.639
-10.34670378	-4.684667932000001	-4.460961960000001	0.4272461	-4.5166016	0.61035156	3.4189941100000003	-10.126586960000001	1.1855224640000002	0.36621094	1.8310547	-2.9296875	-0.2823242212	9.77128894	1.2919922120000003	-0.91552734	-1.8310547	0.9765625	-9.108544928	-1.7298339660000002	-1.1424560700000002	0.36621094	-0.79345703	0.24414062	-2.5397216460000003	8.085717752	3.6510742800000004	0.30517578	-1.0375977	0.6713867	-0.03588867212	10.34790036	-1.8434814300000002	0	0.9765625	6.164551	1539959433.678
-6.415698380000001	-3.9860351440000006	-1.435546924	0.24414062	-5.9814453	0.36621094	2.442822284	-10.345508180000001	0.6400146760000001	1.2207031	0.9765625	-2.746582	-0.2823242212	9.77128894	1.2919922120000003	-0.79345703	-2.6855469	0.7324219	-8.333349640000002	-1.685571286	-0.7261474640000001	0.061035156	-0.6713867	0.18310547	0.1447509784	8.63122554	3.408227536	0.48828125	-1.4038086	0.5493164	-0.03588867212	10.34790036	-1.8434814300000002	0.24414062	0.18310547	5.3710938	1539959433.719
-4.34611821	-3.198876996	-0.5024413940000001	-1.5258789	4.4555664	0.18310547	2.0372802520000004	-8.8979982	0.3289794928	1.2817383	-0.12207031	-2.4414062	0.6208740020000001	8.704199280000001	1.579101538	-0.12207031	-0.91552734	0.24414062	-8.250805710000002	-1.4211913940000003	-0.31701660340000004	0.061035156	-0.5493164	0.24414062	0.5909667932	7.7459719400000004	3.3244873200000002	0.4272461	-0.48828125	0.24414062	-0.19020996400000004	8.881250000000001	-0.36606445680000005	0.79345703	1.4648438	4.0283203	1539959433.758
-7.645483426000001	-3.202465854	-1.7406005400000002	-0.48828125	2.0141602	0	1.9595214660000002	-7.46364766	-0.0095703125	1.2817383	-0.12207031	-2.4414062	0.6232665740000001	7.656250000000001	2.2250976440000003	0.18310547	0.8544922	0.12207031	-8.229272660000001	-1.302758786	-0.028710937500000002	0.061035156	-0.5493164	0.24414062	0.5909667932	7.7459719400000004	3.3244873200000002	0.061035156	-0.12207031	0.18310547	-1.6245605040000002	7.316503894	-1.464257788	2.1362305	2.9907227	2.6245117	1539959433.798
-7.834497300000001	-2.775390576	-2.158105432	0.7324219	-4.760742	0.18310547	2.0157471040000003	-6.809277160000001	-0.33854982	1.2207031	-0.48828125	-2.1362305	0.6232665740000001	7.656250000000001	2.2250976440000003	0.12207031	0.5493164	0.061035156	-8.3201902	-1.6353271760000003	0.24763183900000002	-0.12207031	-0.24414062	0.48828125	0.42827148560000006	7.522265380000001	3.0014891200000005	0.061035156	-0.061035156	0	-1.6245605040000002	7.316503894	-1.464257788	1.4648438	2.319336	1.2207031	1539959433.839
-6.108251800000001	-2.054028354	-0.686669928	-0.8544922	1.6479492	0.18310547	1.9320067900000002	-6.7482665740000005	-0.835009784	1.5869141	-0.36621094	-1.5258789	0.641210962	7.78544928	2.250219748	0.12207031	-0.48828125	-0.061035156	-8.406323380000002	-1.95234375	0.36845702880000003	-0.48828125	-0.12207031	0.36621094	0.794335962	7.845263580000001	3.0900146760000005	0.4272461	-0.24414062	-0.12207031	-4.120019568	6.54011232	-1.025219748	1.8310547	-0.91552734	0.30517578	1539959433.878
-7.50671376	-2.1473388580000004	-2.0169433900000002	-1.7089844	5.065918	-0.24414062	1.8398925720000001	-6.881054712	-0.9977050720000001	1.5869141	-0.7324219	-0.79345703	1.81716304	8.463745108000001	2.6354248200000003	0.4272461	-0.4272461	-0.061035156	-8.44819339	-1.677197284	0.6232665740000001	-0.48828125	-0.12207031	0.36621094	0.794335962	7.845263580000001	3.0900146760000005	0.7324219	-0.36621094	-0.24414062	4.8808594240000005	8.56782248	-0.4474121106000001	2.8076172	-2.8686523	-0.4272461	1539959433.919
-10.178027160000001	-3.293383786	-3.5960449280000004	-0.061035156	1.2817383	-0.18310547	1.975073282	-7.46245108	-1.015649411	1.2207031	-1.0375977	0	1.81716304	8.463745108000001	2.6354248200000003	0.6713867	0.36621094	-0.061035156	-8.994897660000001	-1.38410643	0.37802735600000004	-0.30517578	-0.36621094	0.5493164	0.6627441100000001	8.46972644	2.9931152160000005	0.6713867	-0.061035156	-0.24414062	4.8808594240000005	8.56782248	-0.4474121106000001	1.3427734	-5.126953	0.18310547	1539959433.958
-10.691235520000001	-3.1306884000000004	-2.4296630400000003	0.7324219	-3.0517578	0.91552734	2.40573732	-8.048632788	-1.0587158540000001	1.0375977	-0.6713867	0.7324219	2.09948732	8.80947284	2.969189496	0.48828125	0.9765625	0.24414062	-9.021215560000002	-0.46535643000000004	0.5646484424	-0.36621094	-0.12207031	0.7324219	0.3229980432	8.41708966	2.777783246	0.6713867	-0.5493164	-0.061035156	14.982324280000002	9.941162140000001	0.3828125	0.61035156	1.159668	1.0375977	1539959433.998
-11.156591460000001	-3.9716797120000003	-3.9800537140000007	-0.061035156	0.9765625	0.5493164	2.5791992800000005	-7.9625	-1.02761232	0.5493164	-0.18310547	1.159668	2.183227536	10.33474092	2.8088867800000004	0.24414062	-0.061035156	0.61035156	-10.850341460000001	-0.07416992212000001	0.48330077880000005	-0.24414062	-0.36621094	1.0375977	0.3229980432	8.41708966	2.777783246	0.9765625	-0.5493164	0.12207031	0.679492212	10.794115920000001	1.415209964	-0.8544922	0	-0.61035156	1539959434.038
-11.798999100000001	-6.670507788000001	-5.5998290740000005	-0.30517578	0.7324219	-0.8544922	2.5791992800000005	-8.69582518	-1.0993896760000001	-0.24414062	-0.12207031	1.6479492	2.183227536	10.33474092	2.8088867800000004	0.18310547	-1.0986328	0.91552734	-13.96188948	-0.4821044928	0.5132080072	0.36621094	-0.9765625	1.2207031	0.5096191394	12.97734424	1.77290036	1.2207031	-0.7324219	0.48828125	0.679492212	10.794115920000001	1.415209964	-2.2583008	1.3427734	-2.1362305	1539959434.079
-8.45297824	-6.535326980000001	-2.709594748	1.8310547	-2.8076172	0.5493164	2.845971646	-10.6589357	-0.900805661	-0.79345703	0.18310547	2.6245117	2.3399413940000002	13.32307158	2.424877896	0	-0.91552734	0.9765625	-12.617260880000002	0.33615722840000006	-0.46655273560000005	0.18310547	-0.36621094	0.79345703	1.2632812500000001	14.0109375	1.375732428	1.0375977	-1.0375977	0.36621094	7.416992212	14.78254442	-0.001196289038	-3.6621094	0.6713867	-0.7324219	1539959434.119
-7.59284694	-4.257592752	-3.0325927520000002	-0.48828125	3.112793	-0.5493164	3.2634764400000003	-11.62553714	-0.21533202880000002	-0.8544922	1.0986328	3.0517578	3.0050780759999998	12.514379500000002	1.851855432	-0.12207031	-1.0986328	0.5493164	-11.223584260000003	1.280029254	-1.5862792540000001	-0.7324219	0.36621094	0.6713867	0.6711181610000001	12.74526358	1.6245605040000002	0.9765625	0.18310547	-0.30517578	1.469042932	9.816748200000001	-3.3986572480000006	-0.36621094	-1.8310547	-0.48828125	1539959434.162
-9.554760880000002	-4.81984874	-6.626245108000001	0.12207031	-0.48828125	0	3.753955072	-10.2844973	0.7680175720000001	-1.159668	2.5634766	2.4414062	3.0050780759999998	12.514379500000002	1.851855432	0.30517578	0.7324219	0.36621094	-11.1948732	1.0120605432	-1.168774411	-0.7324219	0.36621094	0.6713867	-0.6555663939999999	11.87795378	1.35180661	0.48828125	2.0751953	-0.18310547	1.469042932	9.816748200000001	-3.3986572480000006	0.7324219	-1.8920898	-1.8920898	1539959434.199
-8.65874002	-3.5194824280000003	-4.2970702880000005	-0.9765625	-2.0751953	0.24414062	3.452490216	-9.673193390000002	1.796826178	-1.2207031	2.9907227	1.2207031	3.093603534	12.236840560000001	1.679589856	0.061035156	3.3569336	0.7324219	-9.780859620000001	0.4844970746000001	-0.8170653959999999	0.18310547	0.30517578	-0.18310547	-1.4391357820000001	11.393457460000002	1.0288086060000001	-0.7324219	2.380371	0.61035156	2.501440396	9.87536592	-2.2215087860000002	-0.12207031	0.7324219	-2.746582	1539959434.238
-7.28061502	-3.1905028960000004	-2.4751221040000004	-0.36621094	0.5493164	0.18310547	2.23227536	-9.96030252	2.201171924	-0.7324219	1.0375977	-0.36621094	1.8542480040000002	11.848047120000002	1.2010742212	-0.4272461	2.319336	0.8544922	-8.63959964	0.5622558606000001	-0.6507812500000001	-0.48828125	0	-0.18310547	-1.4391357820000001	11.393457460000002	1.0288086060000001	-0.61035156	1.159668	0.6713867	2.7478759000000004	9.05351538	-1.4977538940000001	0.4272461	0.18310547	-3.2348633	1539959434.278
-7.4014402	-3.0050780759999998	-2.62346196	0.6713867	1.0375977	0	1.5121094240000001	-9.18869658	2.0157471040000003	0.12207031	-1.0986328	-1.159668	1.296777356	10.112231920000001	1.1675781250000001	-0.36621094	-0.12207031	0.9765625	-8.44819339	0.686669928	-0.4342529254	-0.61035156	-0.30517578	-0.061035156	-0.387597644	8.35129393	1.240551718	-0.4272461	-0.061035156	0.48828125	2.7478759000000004	9.05351538	-1.4977538940000001	0.48828125	0.18310547	-3.112793	1539959434.319
-7.5880616000000005	-2.81726088	-3.7025146760000003	0.12207031	-0.61035156	-0.36621094	1.5527832460000002	-7.32966304	1.8195557100000002	0.12207031	-1.8920898	-1.159668	1.8410888580000002	8.50441893	1.3613769960000002	-0.30517578	-0.91552734	1.0375977	-8.44819339	0.686669928	-0.4342529254	-0.61035156	-0.4272461	-0.36621094	-0.387597644	8.35129393	1.240551718	-0.36621094	-0.61035156	0.48828125	2.516992212	9.26047374	-0.754858426	-0.18310547	-0.5493164	-2.8686523	1539959434.358
-6.988720746000001	-2.62346196	-3.4321533540000004	-0.30517578	-0.61035156	-0.48828125	1.9571288940000002	-6.46713858	1.4953613220000002	0.12207031	-1.8920898	-1.159668	2.387792932	8.017529254000001	1.4582763580000002	-0.5493164	-0.061035156	0.8544922	-8.354882788000001	0.974975589	-0.02990722644	-0.61035156	-0.24414062	-0.36621094	0.1806396466	7.734009080000001	1.1352783540000002	-0.5493164	-0.061035156	0.5493164	2.9010009000000005	8.368042032	-0.849365216	-0.18310547	0.4272461	-2.6245117	1539959434.398
-7.090405252000001	-2.854345746	-3.180932608	-0.30517578	0.7324219	-0.4272461	2.1892089660000003	-6.570019568	0.9725830072	-0.061035156	-0.61035156	-0.48828125	2.42368161	8.092895468	1.2907959260000001	-0.61035156	0.6713867	0.61035156	-8.403930710000001	0.991723642	0.3158203076	-0.30517578	0.061035156	-0.4272461	0.4354492212	7.97446286	1.0646972840000002	-0.7324219	0.4272461	0.4272461	2.9010009000000005	8.368042032	-0.849365216	0.30517578	0.61035156	-2.1972656	1539959434.438
-8.263964660000001	-3.172558606	-3.3759277160000005	0.061035156	-0.4272461	-0.24414062	2.359082068	-6.817651260000001	0.648388678	-0.18310547	-0.7324219	-0.12207031	2.2035644960000003	8.301049820000001	1.0802490020000002	-0.4272461	0.18310547	0.18310547	-8.534326080000001	1.046752896	0.3947753894	-0.30517578	0.12207031	-0.5493164	0.8362060700000001	8.866894568000001	1.040771466	-0.61035156	0.36621094	0.24414062	2.9620117800000005	8.24123552	-0.668725589	0.30517578	0.6713867	-1.7089844	1539959434.478
-8.766406250000001	-2.70600589	-4.085327176000001	0.24414062	-1.8310547	0	2.74428714	-7.030590560000001	0.5658447284000001	-0.18310547	-0.7324219	-0.12207031	2.42607428	8.665917932000001	1.113745108	-0.24414062	0.30517578	-0.30517578	-9.00805661	0.71538089	0.500048822	-0.18310547	0.061035156	-0.61035156	0.8362060700000001	8.866894568000001	1.040771466	-0.36621094	0.61035156	0	1.358984424	9.165966754000001	-1.1053711060000002	-0.12207031	0.5493164	-1.4038086	1539959434.518
-8.335742212000001	-2.183227536	-3.7431884000000006	-0.4272461	-2.1972656	0.18310547	3.0995849640000004	-7.382299820000001	0.5514892572000001	-0.8544922	-0.7324219	-0.24414062	2.6509764400000004	9.508105432	1.287207068	-0.12207031	0.5493164	-0.61035156	-9.47460962	-0.0490478534	0.47373047120000006	0	-0.12207031	-0.7324219	0.641210962	10.13854982	1.600634784	-0.5493164	0.4272461	-0.18310547	1.358984424	9.165966754000001	-1.1053711060000002	-0.61035156	-0.36621094	-1.7089844	1539959434.558
-8.09648462	-2.7729980040000006	-3.1079589660000004	-0.7324219	0	0.12207031	3.4166014400000004	-8.092895468	0.6735107428000001	-0.79345703	-0.61035156	-0.36621094	2.6581542540000003	10.03207968	1.604223642	0	0.5493164	-0.79345703	-9.47460962	-0.0490478534	0.47373047120000006	-0.24414062	-0.061035156	-0.9765625	0.641210962	10.13854982	1.600634784	-0.5493164	-0.12207031	-0.36621094	2.74428714	8.748461960000002	-1.0646972840000002	-0.48828125	-0.48828125	-1.0986328	1539959434.598
-9.504516574	-4.22888179	-4.647582968	-2.1972656	0.91552734	-0.4272461	3.544604532	-8.6001223	0.3756347644	-0.79345703	-0.61035156	-0.36621094	2.6114991	10.227075180000002	1.9702880400000002	0.24414062	0.4272461	-0.91552734	-12.10166034	-0.30505371400000003	0.00837402356	-0.24414062	-0.5493164	-1.0986328	0.8816650360000001	10.3610598	2.121020468	-0.5493164	-0.18310547	-0.48828125	6.3199951080000005	10.40771466	0.515600589	-0.91552734	-1.159668	-0.36621094	1539959434.638
-10.65773912	-5.679980432000001	-4.8988037140000005	-0.6713867	-2.380371	0.18310547	3.499145468	-9.87775908	-0.03828125	-0.61035156	-1.4648438	-0.79345703	2.337548822	11.20205072	2.274145468	0.18310547	0.36621094	-1.0986328	-12.839770860000002	-1.677197284	-0.1399658246	0.30517578	-0.6713867	-0.79345703	0.794335962	11.077636780000002	2.2645751800000005	-0.6713867	0.061035156	-0.61035156	6.3199951080000005	10.40771466	0.515600589	-1.3427734	-0.48828125	1.2817383	1539959434.678
-9.134863220000002	-6.7757812500000005	-1.2501221040000001	0.91552734	-2.319336	0.4272461	3.6427001800000003	-11.986816100000002	-0.41271972840000004	-0.36621094	-1.4648438	-0.5493164	1.8075927520000004	12.069360520000002	2.318408246	-0.061035156	-0.12207031	-1.4648438	-11.270239120000001	-1.073071286	-1.063500998	-0.36621094	0.79345703	-0.8544922	0.0980957068	10.630224640000002	3.4955566100000004	-0.30517578	-0.18310547	-0.8544922	6.8224366000000005	12.252392180000001	1.4965576080000003	-1.8310547	0.8544922	3.7841797	1539959434.718
-7.863207968	-5.413207968	-1.280029254	0.061035156	1.5869141	-0.18310547	3.8245362400000005	-11.97126448	-0.6519775360000001	-0.12207031	-0.36621094	-0.4272461	1.655664038	10.919726440000002	2.13178714	-0.061035156	-0.48828125	-1.3427734	-10.304834260000002	-0.9343017572	-1.71667482	-0.4272461	0.7324219	-0.79345703	0.0980957068	10.630224640000002	3.4955566100000004	0.061035156	0.9765625	-1.0986328	-0.05861816394	13.160375900000002	-2.942871106	-1.6479492	1.159668	4.5776367	1539959434.758
-10.090698380000001	-4.254003894	-3.025415036	-1.0375977	2.4414062	-0.61035156	3.716870108	-10.26296376	-0.33137207460000007	-0.5493164	1.0375977	-0.6713867	1.874584964	9.755737320000001	2.026513678	0	0.12207031	-0.48828125	-10.36704074	-1.720263678	-1.756152356	0.12207031	0.7324219	-0.061035156	-2.2837158540000004	8.881250000000001	3.91066893	-0.4272461	1.3427734	-0.36621094	-0.05861816394	13.160375900000002	-2.942871106	-1.159668	1.3427734	4.4555664	1539959434.798
-10.271337860000001	-5.09260234	-2.956030252	1.159668	-1.953125	0	3.1534179320000004	-9.82272914	-0.25959472840000003	-0.36621094	1.8920898	-0.7324219	1.15441893	9.87775908	1.679589856	-0.4272461	0.24414062	0.4272461	-10.154101440000002	-1.3422363220000002	-1.425976538	-0.061035156	0.5493164	0.12207031	-1.983447284	9.62773462	3.3735351440000003	-0.4272461	0.5493164	-0.061035156	-0.915161142	11.621948380000001	-2.32917482	0.18310547	0.36621094	4.638672	1539959434.838
-7.180126800000001	-4.821044928	-1.6269530760000002	0.36621094	-1.3427734	-0.36621094	2.118627896	-10.015332460000002	-0.9331054712000001	0.36621094	0.61035156	-0.61035156	0.227294928	10.4292482	1.15441893	-0.61035156	-1.2817383	0.5493164	-9.591845746	-1.5767089660000002	-1.287207068	0.12207031	0.7324219	0.18310547	-1.983447284	9.62773462	3.3735351440000003	0.18310547	-0.18310547	-0.18310547	-0.5443115216000001	8.74367662	-0.027514648560000004	0.30517578	-0.36621094	3.4179688	1539959434.878
-6.650170926	-4.161889676	-1.62575679	-0.48828125	2.4414062	-0.6713867	1.9367920320000003	-9.368139480000002	-1.2453369600000002	0.36621094	0.61035156	-0.61035156	0.3971679712	10.03686502	0.984545926	-0.18310547	-1.7700195	0.18310547	-9.25927716	-1.6149902160000003	-1.2178222840000001	0.12207031	0.61035156	0.24414062	-1.091015625	9.744970746000002	3.4835937500000003	0.5493164	0	-0.4272461	-0.5443115216000001	8.74367662	-0.027514648560000004	1.0375977	0.4272461	2.6855469	1539959434.918
-8.310620108	-4.19060054	-1.8733886780000002	0.61035156	-0.48828125	-0.7324219	2.32319339	-8.47810054	-1.234570288	0.30517578	-0.61035156	-0.36621094	1.216625998	9.139648560000001	1.2716552520000002	0.6713867	-0.12207031	0.061035156	-9.25927716	-1.6149902160000003	-1.2178222840000001	-0.061035156	0.7324219	0.24414062	-0.569433606	9.10495607	3.4919677520000003	0.48828125	0.18310547	-0.48828125	-0.2512207068	8.307031250000001	-0.230883786	2.319336	2.5024414	0.6713867	1539959434.958
-7.43374002	-3.7635253600000005	-1.5276611420000001	0.7324219	-0.30517578	-0.4272461	2.32319339	-8.47810054	-1.234570288	0.30517578	-0.61035156	-0.36621094	1.038378894	8.67070288	1.509716754	0.91552734	0.7324219	0.12207031	-8.84296875	-1.64011232	-1.38410643	0	0.79345703	0.4272461	-0.6340332068000001	8.408715560000001	3.0828369600000003	0.18310547	0.18310547	-0.61035156	-2.30883786	7.84047824	-1.7417969240000002	1.2207031	-0.7324219	0.18310547	1539959434.998
-7.120312500000001	-3.7336182100000004	-1.697534146	0.061035156	2.0141602	-0.4272461	2.32319339	-8.47810054	-1.234570288	0.30517578	-0.61035156	-0.36621094	0.729736322	8.51638179	1.540820288	0.6713867	0	0	-8.748461960000002	-1.6712158540000002	-1.43076178	-0.12207031	0.8544922	0.4272461	-0.6340332068000001	8.408715560000001	3.0828369600000003	0.18310547	0.18310547	-0.61035156	-1.349414038	7.87995607	0.0346923822	1.8920898	-2.1972656	-0.30517578	1539959435.038
-8.072558606000001	-3.9776612400000007	-2.356689496	-0.12207031	1.0375977	-0.6713867	2.527758786	-7.93139676	-1.287207068	0.30517578	-0.61035156	-0.36621094	1.207055661	8.748461960000002	1.58747554	0.91552734	-0.12207031	0	-9.0176268	-1.66403804	-1.4977538940000001	-0.30517578	0.7324219	0.4272461	-0.8122802520000001	9.00566394	2.960815396	0.18310547	0.18310547	-0.61035156	2.5421141200000004	9.329858426000001	1.3195067900000002	0.79345703	-1.2207031	-0.7324219	1539959435.078
-8.32497554	-4.0877197480000005	-2.4165038940000003	0.24414062	0.4272461	-0.61035156	2.43205571	-7.564135880000001	-1.374536142	0.18310547	0.24414062	-0.12207031	1.620971646	9.438720746000001	1.7980224640000002	1.0375977	0.6713867	0.18310547	-9.1193116	-1.5910644960000002	-1.5970459260000003	-0.18310547	0.6713867	0.61035156	-0.8122802520000001	9.00566394	2.960815396	0.48828125	0.24414062	-0.6713867	5.33544928	9.216211060000001	-1.400854532	1.4038086	-1.4648438	-0.7324219	1539959435.118
-8.39794928	-3.9214355040000006	-2.177246106	0.12207031	1.6479492	-0.24414062	2.61867662	-8.302246106	-1.4247802520000001	0.061035156	-0.12207031	0.48828125	1.528857428	9.42915036	1.79921875	0.91552734	0.48828125	0.30517578	-9.16716304	-1.191503894	-1.745385782	-0.4272461	0.6713867	0.7324219	-0.9366943390000001	8.980542032	3.0433594240000006	0.6713867	0.24414062	-0.6713867	5.33544928	9.216211060000001	-1.400854532	0.6713867	-1.7089844	-0.6713867	1539959435.158
-9.265259080000002	-4.270751996	-3.6355224640000006	-0.36621094	1.5258789	-0.48828125	3.1187255400000002	-8.70180661	-1.234570288	0.12207031	-0.12207031	0.4272461	1.6329346040000001	9.553564300000001	1.8195557100000002	0.9765625	0.12207031	0.48828125	-9.65883786	-1.07785643	-1.617382788	-0.4272461	0.30517578	0.91552734	-1.195092752	9.605004892	2.7454834260000003	0.79345703	0.12207031	-0.4272461	6.306836060000001	9.53083516	-1.0180419928000002	-0.6713867	0.79345703	-1.5258789	1539959435.198
-8.74606929	-4.64399411	-3.3412353240000003	-0.18310547	0.4272461	-0.8544922	3.325683606	-9.20305162	-1.013256839	0	0.061035156	0.61035156	1.851855432	10.19716754	1.8052001800000002	0.91552734	0.24414062	0.6713867	-9.402832068	-0.515600589	-1.905688498	-0.48828125	0.4272461	1.0375977	-1.195092752	9.605004892	2.7454834260000003	0.6713867	-0.061035156	-0.18310547	4.586572284	9.750951980000002	-1.020434604	-0.061035156	1.0375977	-1.7700195	1539959435.238
-7.503125000000001	-5.043554712000001	-2.805297824	-0.12207031	1.2207031	-0.7324219	3.4429199280000002	-9.273632788	-0.707006839	0.18310547	0.4272461	0.61035156	1.874584964	10.0380616	1.642504892	0.79345703	0.24414062	0.7324219	-10.034472840000001	0.10766601440000001	-2.3734375	-0.5493164	0.48828125	1.0375977	-1.0144531250000002	9.62294928	2.25261232	0.61035156	0.061035156	-0.30517578	4.586572284	9.750951980000002	-1.020434604	-0.5493164	0.48828125	-1.3427734	1539959435.278
-7.93618161	-5.573510880000001	-4.4789062500000005	-0.24414062	1.4038086	-1.0375977	3.325683606	-8.255590560000002	-0.3959716754	-0.061035156	0.48828125	0.18310547	2.0564209260000004	9.858617720000002	1.2549072479999999	0.6713867	0.36621094	0.61035156	-10.4723143	0.6077148560000001	-2.0372802520000004	-0.7324219	0.36621094	0.9765625	-1.128100589	10.58596196	1.234570288	0.61035156	0.61035156	-0.24414062	3.32089856	9.869384980000001	-0.1459472644	-0.18310547	0.24414062	-0.7324219	1539959435.318
-7.964892572	-5.358178420000001	-4.97775908	0.061035156	-0.79345703	-0.8544922	3.0983885800000004	-8.63601088	-0.3229980432	-0.061035156	0.61035156	-0.061035156	2.299267572	11.017822480000001	0.6663330072	0.61035156	0.5493164	0.36621094	-9.9794429	1.068286142	-2.229882788	-0.7324219	0.7324219	0.7324219	-1.128100589	10.58596196	1.234570288	0.5493164	1.2207031	-0.18310547	2.306445288	9.673193390000002	-1.0419677520000001	-0.4272461	-0.8544922	-0.6713867	1539959435.358
-7.145434800000001	-5.14763179	-4.504028354000001	-0.61035156	0.61035156	-0.91552734	3.0983885800000004	-8.63601088	-0.3229980432	-0.061035156	0.61035156	-0.061035156	2.4906739200000003	11.42814946	0.1985839856	0.5493164	0.61035156	0.36621094	-9.9794429	1.068286142	-2.229882788	-0.8544922	0.8544922	0.6713867	-1.6305420320000001	11.21401358	0.970190396	0.36621094	1.0375977	-0.4272461	3.2634764400000003	9.56672374	-1.355395468	-0.18310547	0.12207031	-0.61035156	1539959435.398
-7.93139676	-4.95742212	-4.91315944	-0.6713867	0.061035156	-0.8544922	2.884252896	-9.3322509	-0.20097655760000002	0.12207031	0.5493164	-0.18310547	2.6031250000000004	10.941259980000002	-0.1818359424	0.7324219	0.36621094	0.4272461	-9.908862319999999	1.353002896	-2.128198282	-0.61035156	0.48828125	0.5493164	-1.868603534	10.546484620000001	0.6914550720000001	0.24414062	0.7324219	-0.48828125	2.6222655759999998	9.14802266	-1.9690917540000001	0.061035156	0.5493164	-0.9765625	1539959435.438
-7.43852536	-4.969384980000001	-4.338940396	0	-0.6713867	-0.7324219	2.749072284	-9.08461911	-0.03828125	0.12207031	0.5493164	-0.18310547	2.6497802520000002	10.81804164	-0.3612792932	0.7324219	0.12207031	0.36621094	-9.908862319999999	1.353002896	-2.128198282	-0.48828125	0.7324219	0.30517578	-1.868603534	10.546484620000001	0.6914550720000001	0.12207031	0.61035156	-0.4272461	2.0564209260000004	9.22338858	-2.044457968	0.30517578	0.4272461	-1.0375977	1539959435.478
-6.47192392	-5.0603025200000005	-4.288696286	-0.18310547	0.7324219	-1.0986328	2.6210692900000003	-8.86928714	0.287109375	0	0.18310547	-0.6713867	2.75625	10.393359620000002	-0.46655273560000005	0.8544922	0.061035156	0.36621094	-9.60739766	1.2333740020000001	-2.18203125	-0.7324219	0.6713867	0.18310547	-1.6999267180000002	10.29047824	0.8577392572	0.36621094	0.36621094	-0.6713867	2.287304712	9.540405252000001	-1.4546875000000001	0.18310547	0.30517578	-1.0986328	1539959435.518
-7.104760880000001	-5.501733426	-4.8617187500000005	-0.18310547	-0.24414062	-1.0375977	2.686865216	-8.07973642	0.966601538	0	0.18310547	-0.30517578	2.87707518	9.89211412	-0.285913089	1.0986328	0.24414062	0.30517578	-9.103759980000001	1.7406005400000002	-2.519384784	-0.7324219	0.6713867	0.12207031	-1.3853027160000002	9.447094748	0.5778076080000001	0.061035156	0.18310547	-0.79345703	2.319604532	9.557153060000001	-1.199877896	-0.18310547	0	-0.9765625	1539959435.558
-7.12749002	-5.87617212	-4.337744110000001	-0.36621094	-1.2817383	-0.79345703	2.686865216	-8.07973642	0.966601538	0.061035156	0.24414062	-0.061035156	2.934497104	9.669604532000001	-0.03947753894	0.91552734	0.79345703	0.12207031	-8.8561277	2.1485351440000002	-2.834008786	-0.6713867	0.8544922	0.061035156	-1.3853027160000002	9.447094748	0.5778076080000001	0	0.91552734	-0.6713867	2.7478759000000004	9.18869658	-1.343432608	0.061035156	0.061035156	-0.6713867	1539959435.598
-7.12390126	-6.0927001800000005	-4.139160144000001	-0.061035156	-0.12207031	-0.5493164	3.02661142	-7.728027160000001	0.8541503600000001	0.061035156	0	-0.12207031	2.77419429	9.648071580000002	-0.0095703125	0.48828125	0.7324219	0	-8.8561277	2.1485351440000002	-2.834008786	-0.4272461	0.8544922	0	-1.9930175720000003	9.268847840000001	0.34812010800000004	0.18310547	1.0375977	-0.5493164	2.739501996	9.31311052	-0.916357428	0	0.36621094	-0.4272461	1539959435.638
-7.00546875	-6.542504892	-4.179833966	0.6713867	-1.0375977	-0.24414062	3.1952880400000003	-7.607201980000001	0.735717752	-0.12207031	0.30517578	-0.061035156	2.7454834260000003	10.126586960000001	-0.1040771466	0.12207031	0.30517578	0	-9.140844748000001	2.406933606	-2.69523912	-0.061035156	0.61035156	-0.12207031	-2.854345746	9.9447509	0.5048339856	0.24414062	1.0375977	-0.30517578	2.381811502	9.43273912	-0.9713867212000001	-0.61035156	-0.18310547	-0.24414062	1539959435.678
-6.62265625	-6.486279254	-3.8197509000000003	1.0986328	-0.61035156	0.061035156	3.411816394	-7.66342752	0.6400146760000001	-0.12207031	0.36621094	-0.061035156	2.569628894	10.612279860000001	-0.5096191394	-0.61035156	-0.12207031	0.36621094	-9.521264480000001	2.018139676	-2.62705072	0.36621094	0.6713867	-0.24414062	-2.854345746	9.9447509	0.5048339856	-0.12207031	0.48828125	0	2.5205810700000004	9.6552491	-1.3673584260000002	-0.61035156	0.061035156	0.18310547	1539959435.718
-6.5556639400000005	-5.96708966	-3.770703076	1.0986328	-1.3427734	-0.36621094	3.782666034	-7.658642572	0.4605712860000001	0.061035156	0.12207031	-0.24414062	2.75983876	10.406518080000001	-0.44621582460000003	-1.4038086	-0.79345703	0.8544922	-9.521264480000001	2.018139676	-2.62705072	0.5493164	0.8544922	-0.24414062	-2.527758786	9.95073282	0.7692138580000001	-0.18310547	0	-0.18310547	1.5575683900000001	9.52604982	-1.29558107	-0.48828125	0.79345703	0.061035156	1539959435.758
-6.529345746000001	-5.690747300000001	-2.951245108	1.2207031	-0.18310547	-0.61035156	3.98723143	-7.375122300000001	0.44980469240000004	-0.061035156	-0.18310547	-0.4272461	2.537329074	9.81555162	0.06459961060000001	-1.159668	-2.319336	1.0986328	-10.233057100000002	0.3804199280000001	-2.85075679	0.79345703	1.4648438	-0.24414062	-0.6029296924	9.402832068	1.369750998	-0.24414062	0.18310547	-0.4272461	1.752563498	9.169555710000001	-1.314721646	0.36621094	0.9765625	0.12207031	1539959435.798
-6.93488768	-5.591455072	-3.226391574	1.4038086	-0.24414062	-1.159668	3.9621094240000003	-7.27463408	0.15192871400000002	-0.30517578	-0.12207031	-0.24414062	2.7299316100000004	9.136059800000002	0.416308606	-0.91552734	-4.1503906	1.2817383	-9.73540036	-0.01794433606	-3.0397704680000004	0.61035156	2.1972656	-0.4272461	-0.6029296924	9.402832068	1.369750998	-0.4272461	1.0375977	-0.7324219	0.953442392	10.19716754	-0.5275634784000001	0.061035156	0.24414062	0.18310547	1539959435.838
-6.537719748	-5.73740216	-2.9261230040000004	1.0986328	-1.159668	-1.2817383	3.9298096040000003	-7.3858885800000005	0.03588867212	-0.4272461	0.30517578	-0.061035156	3.33645018	8.797509980000001	0.648388678	-0.79345703	-5.432129	1.0986328	-9.73540036	-0.01794433606	-3.0397704680000004	0.4272461	2.6245117	-0.36621094	-0.339746106	8.9829348	1.75495607	0	2.1972656	-1.0375977	0.740502896	9.926807100000001	-0.517993161	-0.24414062	-0.91552734	0.24414062	1539959435.878
-6.999487320000001	-6.0400634	-2.5134033540000003	1.2817383	-0.91552734	-1.3427734	3.8101807100000005	-7.454076980000001	-0.16508788940000002	-0.48828125	0.061035156	-0.061035156	3.85444339	8.445800720000001	0.517993161	-0.6713867	-5.79834	1.0986328	-8.64558107	-0.17824707460000003	-3.734814496	0.24414062	2.8686523	-0.061035156	-1.9212402160000002	7.85363768	1.3948730040000001	0.18310547	2.6855469	-0.9765625	1.2297851440000003	9.370532248	-1.0347900360000002	0.48828125	-1.4038086	0.30517578	1539959435.918
-6.975561600000001	-5.64528804	-2.1616942900000002	1.2207031	-1.6479492	-1.7089844	3.6307373200000006	-7.485180710000001	-0.6208740020000001	-0.5493164	-0.5493164	0	4.08173822	7.844067392	0.269165036	-0.5493164	-5.3100586	1.0375977	-8.64558107	-0.17824707460000003	-3.734814496	-0.061035156	3.2348633	0.18310547	-1.9212402160000002	7.85363768	1.3948730040000001	0.4272461	2.1972656	-1.0375977	2.2250976440000003	9.538012680000001	-1.0934082068000002	0.24414062	-0.6713867	0.24414062	1539959435.958
-6.670507788000001	-5.9036866	-2.0755615020000002	1.2817383	-0.5493164	-2.1362305	3.3627685700000005	-7.561743210000001	-0.8015136780000001	-0.5493164	-0.5493164	0	4.000390576	7.97446286	0.20576172120000003	-0.4272461	-4.9438477	1.0986328	-8.238842752000002	-0.01076660144	-4.057812500000001	0.061035156	3.1738281	0.18310547	-2.326782248	7.77348642	1.143652356	0.48828125	1.953125	-0.6713867	2.5492920320000003	9.43632788	-0.6818847840000001	0.12207031	-0.18310547	0.24414062	1539959435.998
-6.797314300000001	-6.5556639400000005	-1.8937255400000002	0.91552734	-1.4038086	-2.0141602	2.8902344240000004	-7.8548342600000005	-0.9295165740000001	-0.4272461	-0.7324219	0.12207031	4.1606933900000005	8.512792932	-0.05502929712000001	-0.8544922	-4.5166016	0.9765625	-7.921826080000001	0.1040771466	-5.325878894000001	-0.12207031	3.2958984	0.36621094	-2.63183606	8.18022464	0.8625244110000001	0.8544922	1.5869141	-0.6713867	2.54689946	9.39086911	-0.8876464660000001	0.30517578	-0.6713867	0.30517578	1539959436.038
-6.843969748	-6.817651260000001	-1.638916034	0.8544922	-0.24414062	-1.8920898	2.686865216	-8.047436600000001	-0.849365216	-0.4272461	-0.7324219	0.12207031	3.52546376	9.10734874	-0.1256103534	-1.159668	-4.9438477	0.5493164	-7.602417032000001	0.2512207068	-5.666821580000001	-0.12207031	3.2958984	0.4272461	-2.757446286	8.790332068	0.660351538	0.8544922	1.4038086	-0.5493164	2.686865216	9.29516574	-0.9953125	0.24414062	-0.91552734	0.36621094	1539959436.078
-7.16577176	-6.8870362400000005	-1.7274413940000002	0.91552734	-1.2207031	-1.8920898	2.2944824280000002	-8.661132788000002	-1.2704589660000003	-0.30517578	-1.3427734	1.0375977	3.7204589660000003	9.865796220000002	-0.18422851440000002	-1.0375977	-3.6621094	-0.18310547	-7.602417032000001	0.2512207068	-5.666821580000001	-0.36621094	3.112793	0.36621094	-2.789746106	9.64208966	0.6507812500000001	1.2207031	1.8310547	-0.61035156	3.34841304	9.346606430000001	-1.2034667932	0.12207031	-0.61035156	0.30517578	1539959436.118
-6.36665036	-7.20166034	-1.2082519568	0.48828125	-0.91552734	-1.8920898	2.2430420320000004	-8.9326902	-1.1508300720000002	-0.6713867	-1.7089844	1.2817383	3.5792969240000003	10.070361420000001	-0.11005859620000001	-0.8544922	-2.8076172	-0.36621094	-6.932495108000001	0.6101074280000001	-6.57839357	-0.24414062	3.2348633	0.48828125	-3.6558594240000004	9.60859375	0.3804199280000001	1.0986328	1.7089844	-0.79345703	3.2586913940000004	9.23654802	-0.9366943390000001	0.12207031	-0.18310547	0.061035156	1539959436.158
-6.40253894	-7.436132788000001	-0.9331054712000001	0.9765625	-0.5493164	-1.5869141	2.42368161	-8.86928714	-1.2895996400000003	-0.9765625	-1.7089844	1.159668	3.4632567900000004	10.2342527	-0.06340332068	-0.5493164	-1.5258789	-0.61035156	-6.932495108000001	0.6101074280000001	-6.57839357	-0.18310547	3.0517578	0.36621094	-3.6558594240000004	9.60859375	0.3804199280000001	0.91552734	1.4648438	-0.91552734	3.02421875	9.14802266	-1.1962890380000002	0.36621094	0.061035156	0.061035156	1539959436.198
-6.272143570000001	-7.5414062500000005	-1.031201178	0.6713867	-0.61035156	-1.7700195	2.372241214	-9.16357428	-1.7477783540000003	-0.8544922	-0.9765625	1.159668	3.019433606	10.417285340000001	-0.050244139400000006	0.061035156	-2.1362305	-0.48828125	-6.55805661	0.6902587860000001	-7.221997300000001	-0.061035156	2.8076172	0.4272461	-4.08173822	9.640893570000001	-0.0418701178	0.61035156	1.0375977	-0.9765625	2.789746106	9.136059800000002	-1.1400634980000002	0.36621094	-0.48828125	-0.18310547	1539959436.238
-5.877368210000001	-7.61557608	-1.000097644	0.5493164	-0.5493164	-1.7700195	1.9020996400000003	-9.523657248000001	-1.7441894960000002	-0.8544922	-0.9765625	1.159668	3.33046875	10.48786592	-0.21413574280000003	0.6713867	-2.0751953	-0.24414062	-6.36066893	0.718969748	-7.34880342	-0.061035156	2.5634766	0.4272461	-4.344921924	9.6636232	-0.154321286	0.4272461	0.4272461	-1.0375977	3.228784146	9.30234375	-1.3386474640000001	0.30517578	-0.5493164	0.061035156	1539959436.278
-5.82353534	-8.009155252000001	-0.729736322	0.61035156	-1.5258789	-1.7089844	1.9415771760000002	-9.7485598	-1.2333740020000001	0.6713867	-2.2583008	-0.12207031	3.507519568	10.863500900000002	0.10527343750000001	-1.2817383	-0.7324219	0.061035156	-6.12021466	0.718969748	-7.531836060000001	0	2.5634766	0.4272461	-4.17504892	9.463842752000001	-0.04426269568	0.4272461	0.061035156	-1.2207031	3.124707068	9.24013678	-1.3661621400000001	0.12207031	0.18310547	-0.061035156	1539959436.318
-5.482592752	-8.517577880000001	-0.47014160340000005	0.61035156	0.12207031	-1.5258789	2.751464856	-9.482983426	-1.489379892	1.159668	0.18310547	-0.4272461	3.6151855040000007	10.44958516	0.953442392	-1.159668	0.24414062	0.30517578	-5.751757788000001	0.793139676	-8.27592752	-0.061035156	2.4414062	0.36621094	-4.31142572	9.45427266	-0.3505126800000001	0.48828125	0.30517578	-1.5869141	2.4811035340000003	9.020019568	-1.1735596040000003	0.4272461	-0.18310547	-0.30517578	1539959436.358
-5.53044429	-8.238842752000002	-0.40314941100000007	0.61035156	-0.91552734	-1.3427734	2.142553714	-9.637304712	-1.216625998	0.18310547	0.24414062	-0.30517578	3.2239991	10.35866664	-0.45100097840000003	0.12207031	0.4272461	-0.18310547	-5.15361322	0.925927716	-8.32497554	0.061035156	2.1362305	0.30517578	-4.344921924	9.61816394	-0.5993408246	0.061035156	-0.24414062	-1.4038086	2.642602536	9.29516574	-1.89013678	0.61035156	-0.48828125	-0.18310547	1539959436.398
-4.822241214000001	-8.138354532000001	-0.20935058900000003	0.48828125	-0.48828125	-1.4038086	2.42368161	-9.884936600000001	-0.5790038940000001	0.18310547	0.24414062	-0.30517578	3.9477538940000003	10.42446286	-0.47971191100000005	0.30517578	0.4272461	0.061035156	-5.15361322	0.925927716	-8.32497554	0.061035156	2.0751953	0.4272461	-4.337744110000001	9.433935700000001	-0.23327636780000002	-0.12207031	-0.12207031	-1.4648438	3.0720702880000004	9.220996106000001	-1.42836911	0.30517578	-0.24414062	-0.30517578	1539959436.438
-4.768408246	-8.492456070000001	-0.1674804712	0.30517578	-0.12207031	-1.3427734	2.42368161	-9.884936600000001	-0.5790038940000001	0.4272461	-1.0986328	-0.4272461	3.9477538940000003	10.42446286	-0.47971191100000005	0.30517578	0.4272461	0.061035156	-4.901196580000001	0.88046875	-8.68745108	-0.061035156	2.0751953	0.36621094	-4.5243652160000005	9.101367212000001	-0.381616214	0.4272461	-0.061035156	-1.7700195	3.311328076	9.023608426000001	-1.0886230432000001	0.36621094	0	-0.12207031	1539959436.478
-4.794726440000001	-8.632422120000001	-0.11005859620000001	0.4272461	-0.79345703	-1.2207031	2.42368161	-9.884936600000001	-0.5790038940000001	0.4272461	-1.0986328	-0.4272461	3.9477538940000003	10.42446286	-0.47971191100000005	0.30517578	0.4272461	0.061035156	-4.244433606	0.92473143	-8.95063498	-0.12207031	1.7700195	0.24414062	-4.465747104	9.18630342	-0.7141846040000002	0.24414062	-0.12207031	-1.4648438	3.0720702880000004	9.08222644	-1.9104736420000001	0.30517578	-0.24414062	-0.061035156	1539959436.518
-4.341332968000001	-8.69702176	-0.0095703125	0.36621094	-0.6713867	-1.2817383	2.62705072	-9.284399460000001	-1.471435504	0.30517578	0.61035156	-0.36621094	4.623657248000001	10.2163089	-1.4618652160000003	-0.24414062	1.2817383	0	-4.035082968	1.143652356	-9.413598740000001	-0.061035156	1.5258789	0.30517578	-4.93828125	9.07026358	-0.42587889400000006	-0.24414062	-0.5493164	-1.2207031	3.0768554320000003	9.209033246	-1.6472900360000002	0.30517578	0.24414062	0.061035156	1539959436.558
-4.201367212	-9.1623777	0.06340332068	0.12207031	-0.061035156	-1.159668	3.15102536	-9.067871106	-1.0108642572	0.61035156	-0.91552734	-0.79345703	4.669116214000001	9.869384980000001	-0.9462646760000001	0.61035156	-0.24414062	0.6713867	-4.035082968	1.143652356	-9.413598740000001	-0.12207031	1.5869141	0.24414062	-4.86770018	8.826220746	-0.723754892	0.4272461	0.061035156	-1.3427734	2.65576178	9.189892572	-1.3039550720000002	0.12207031	0.061035156	0.061035156	1539959436.598
-4.44421376	-9.360961960000001	0.2572021466	0.4272461	-0.7324219	-0.79345703	3.34243161	-9.0092527	-0.4294677716	0.61035156	-0.91552734	-0.79345703	4.628442392	10.009350540000002	-0.096899411	0.24414062	-1.5258789	0.9765625	-3.7742920320000004	1.1400634980000002	-9.709082068	-0.12207031	1.4038086	0.24414062	-5.109350539999999	9.07983426	-1.0886230432000001	0.24414062	0.061035156	-1.0986328	2.4727295320000002	9.307128894	-1.8279297120000002	0.061035156	-0.12207031	0.061035156	1539959436.638
-4.072167932	-9.32028804	0.34931639400000003	0.18310547	0	-0.61035156	3.5792969240000003	-9.02241214	-0.248828125	0.91552734	1.0375977	-1.0986328	4.859326080000001	10.321582460000002	0.211743161	-0.12207031	-0.91552734	0.91552734	-3.387890576	1.37214357	-9.97705072	0	1.159668	0.18310547	-5.84626448	9.30832518	-0.9211425720000002	0.061035156	-0.5493164	-0.79345703	2.767016574	9.21501448	-1.8267334260000003	0.36621094	-0.36621094	0.18310547	1539959436.678
-4.254003894	-9.475805710000001	0.24404297120000001	0.061035156	0.30517578	-0.18310547	3.5792969240000003	-9.02241214	-0.248828125	0.91552734	1.0375977	-1.0986328	5.09260234	10.51777356	-0.02153320288	-0.24414062	0.061035156	0.79345703	-3.017041034	1.4427246400000002	-10.462744600000002	0	0.91552734	0.12207031	-5.809179712000001	9.57150908	-0.642407248	0.24414062	-0.36621094	-0.61035156	2.6641358800000003	9.04633786	-1.859033246	0.12207031	0.12207031	0	1539959436.718
-4.23486322	-9.52604982	0.379223642	0.061035156	0.061035156	0.24414062	3.926220746	-9.363354532	-0.44980469240000004	0.12207031	0.30517578	-0.4272461	5.208642572	10.291674819999999	-0.011962890380000002	-0.061035156	0.18310547	0.4272461	-2.4523925720000004	1.2884033540000002	-11.19128444	0	0.36621094	0	-5.90727536	9.88254442	-0.838598642	-0.061035156	-0.061035156	-0.4272461	2.2801269960000004	8.947045926000001	-2.082739218	0.24414062	-0.30517578	-0.12207031	1539959436.758
-4.145141574	-9.372924820000001	0.0861328125	-0.24414062	0.8544922	0.6713867	3.7970214660000003	-9.746167032	-0.193798822	0.12207031	0.30517578	-0.4272461	5.420385880000001	10.320385880000002	-0.42587889400000006	0.061035156	-0.061035156	0	-2.277734424	1.3171142180000002	-11.318090560000002	0	-0.24414062	-0.061035156	-5.87617212	9.911254500000002	-1.111352536	0.061035156	0.12207031	0.18310547	2.6581542540000003	9.101367212000001	-1.911669928	0.18310547	-0.61035156	0.061035156	1539959436.798
-4.45258786	-9.683960160000002	0.09450683900000001	-0.30517578	0.48828125	1.159668	3.9393798920000007	-10.193578780000001	-0.6053222644	-0.24414062	0.18310547	-0.061035156	5.400048920000001	10.87067842	-0.8732910340000001	0.30517578	-0.79345703	-0.48828125	-2.277734424	1.3171142180000002	-11.318090560000002	-0.12207031	-0.91552734	-0.18310547	-5.9467527	10.090698380000001	-1.108959964	-0.061035156	0.30517578	0.6713867	2.837597644	8.939868210000002	-1.988232428	-0.12207031	-0.61035156	0.12207031	1539959436.838
-4.66672374	-9.477001800000002	0.07775878600000001	-0.4272461	1.0375977	1.4648438	4.43703624	-10.98073732	-1.0503417932	-0.36621094	-0.9765625	0.6713867	5.566332968	11.71884784	-0.8062988220000001	0.61035156	0.30517578	0	-2.48229982	1.4570800720000001	-11.187695680000001	-0.061035156	-1.5869141	-0.24414062	-6.631030252000001	10.217504500000002	-1.19270018	-0.18310547	0.24414062	0.8544922	2.8495605040000003	8.990112320000001	-2.25261232	-0.12207031	-0.6713867	0.12207031	1539959436.878
-4.9514401999999995	-9.33942842	-0.2069580072	-0.61035156	0.9765625	1.8920898	4.43703624	-10.98073732	-1.0503417932	-0.36621094	-0.9765625	0.6713867	5.892919928000001	12.24042932	-0.49526367800000004	0.8544922	0.18310547	0.48828125	-3.122314496	1.6472900360000002	-10.619458360000001	0.061035156	-2.1362305	-0.30517578	-7.413403060000001	10.091894960000001	-1.252514676	-0.48828125	-0.4272461	0.91552734	2.613891574	8.96259784	-2.3028564300000003	-0.30517578	-0.6713867	-0.061035156	1539959436.918
-5.10576178	-9.131274460000002	-0.346923822	-0.61035156	1.2207031	2.1972656	4.300659146	-11.21401358	-0.492871106	-0.36621094	-0.9765625	0.6713867	5.735009980000001	12.145923020000001	-0.5526855432	0.79345703	0	0.8544922	-3.122314496	1.6472900360000002	-10.619458360000001	0.24414062	-2.746582	-0.36621094	-7.50671376	10.316797120000002	-0.9953125	-0.91552734	-1.6479492	1.2207031	2.5253662140000004	9.03317842	-2.2107422120000004	-0.30517578	-0.79345703	-0.24414062	1539959436.958
-5.348608426	-8.564233426000001	-0.4605712860000001	-0.5493164	0.79345703	2.5634766	4.3975586060000005	-10.776172120000002	-0.8194580072000001	-0.5493164	-0.36621094	-0.48828125	5.671606430000001	11.608788940000002	-0.6842773560000001	1.0375977	0	0.9765625	-3.90827626	1.297973642	-9.343017572	0.48828125	-3.3569336	-0.48828125	-6.804492212	10.25578624	-0.49406739200000005	-0.9765625	-2.5634766	1.4648438	3.0325927520000002	9.15878894	-2.1796386780000003	-0.5493164	-0.6713867	-0.36621094	1539959436.998
-5.45388179	-8.17902806	-0.7440917932000001	-0.9765625	1.7700195	2.6855469	4.3975586060000005	-10.776172120000002	-0.8194580072000001	-0.5493164	-0.36621094	-0.48828125	5.78166484	11.04892572	-0.8708984620000001	0.91552734	-0.18310547	1.159668	-3.90827626	1.297973642	-9.343017572	0.5493164	-3.90625	-0.5493164	-6.002978240000001	10.01652806	-0.3337646466	-1.159668	-2.746582	1.7089844	3.1414550720000003	9.0594973	-2.222705072	-0.7324219	-0.30517578	-0.48828125	1539959437.038
-6.153711060000001	-7.774682608000001	-1.1580077880000001	-1.159668	1.6479492	2.8076172	4.868896466000001	-9.609789840000001	-0.8613281250000001	-0.36621094	0.8544922	-1.4648438	6.29008786	10.27971196	-0.8254394568000001	0.7324219	0.061035156	1.5869141	-4.474121106	1.0575195288	-8.570214660000001	0.6713867	-4.5166016	-0.61035156	-5.402441394	9.73540036	-0.12321777160000001	-1.3427734	-3.112793	2.0751953	2.85673822	9.25688498	-2.2490234620000003	-0.79345703	-0.18310547	-0.6713867	1539959437.078
-6.189599640000001	-7.7148682100000014	-1.3290771760000002	-1.2207031	1.3427734	2.9296875	4.548291034	-8.94584964	-1.0922119110000001	-0.6713867	0.6713867	-1.8920898	6.408520468000001	9.563134980000001	-0.8756836060000002	0.7324219	0.061035156	1.8310547	-5.343823380000001	0.9965087860000001	-7.723242212000001	0.79345703	-4.760742	-0.61035156	-4.721752896	9.304736420000001	0.34453125	-1.5258789	-3.3569336	2.4414062	2.56245108	9.198266574	-2.095898462	-0.61035156	0.18310547	-0.7324219	1539959437.118
-6.2841064300000005	-7.473217752000001	-1.465454074	-1.159668	1.4648438	2.9296875	4.565038940000001	-8.202954074	-1.18671875	-0.24414062	1.8920898	-2.8076172	6.55207518	8.652759080000001	-0.5981445288	0.9765625	0.79345703	2.0141602	-5.776879892	0.94506839	-6.8511476600000005	0.8544922	-4.9438477	-0.61035156	-3.869995108	9.034375	0.8074951080000001	-1.5258789	-3.540039	2.746582	2.4081298920000003	9.44350589	-1.830322284	-0.79345703	0	-0.91552734	1539959437.158
-6.670507788000001	-7.1370607	-1.5587646760000002	-0.91552734	1.159668	3.0517578	4.521972644000001	-7.40263678	-0.9953125	0.061035156	1.4038086	-2.6855469	6.209936600000001	8.370434800000002	-0.909179712	0.7324219	0.91552734	2.1972656	-6.2111327880000005	0.9438721040000001	-6.001782248	1.0986328	-5.2490234	-0.48828125	-2.78017572	8.54389676	0.9055908540000002	-1.5869141	-2.8076172	2.6245117	2.3028564300000003	9.402832068	-1.3793212860000001	-0.7324219	0.18310547	-0.91552734	1539959437.198
-6.7123777	-6.27692842	-1.9200439300000003	-0.91552734	0.9765625	2.8076172	4.823437500000001	-6.5843750000000005	-0.724951178	0	0.6713867	-2.6855469	6.122607428000001	7.818945288000001	-0.955834964	0.48828125	1.3427734	2.319336	-6.9073732	0.723754892	-5.09738768	1.159668	-5.432129	-0.36621094	-2.213134784	8.58217752	1.3613769960000002	-1.6479492	-2.8076172	3.4179688	2.0157471040000003	9.43632788	-1.6269530760000002	-0.7324219	0	-0.9765625	1539959437.238
-6.6609375	-5.885742212	-2.14973143	-0.91552734	0.61035156	2.4414062	5.687158246000001	-6.333154254	-0.594555661	0.30517578	1.7089844	-2.6855469	6.046044928000001	7.415795926	-1.114941394	-0.061035156	1.159668	2.1972656	-7.684961060000001	0.30505371400000003	-4.338940396	0.9765625	-5.126953	-0.24414062	-1.53125	8.302246106	1.622167932	-1.2817383	-2.4414062	3.540039	1.73701178	9.463842752000001	-1.4176025360000002	-0.5493164	-0.24414062	-0.91552734	1539959437.278
-6.784155252000001	-5.83669429	-1.8817626800000002	-0.91552734	0.91552734	2.319336	5.85703125	-5.918042032000001	-0.6077148560000001	0.30517578	1.7089844	-2.6855469	6.12021466	7.097582968	-1.4044433900000002	-0.48828125	1.0986328	2.2583008	-8.0139402	-0.050244139400000006	-3.721655252	0.8544922	-4.8217773	-0.30517578	-0.838598642	8.10366214	1.6843750000000002	-0.9765625	-2.0141602	3.540039	1.847070288	9.398047120000001	-1.2513183900000002	-0.61035156	0.061035156	-0.8544922	1539959437.318
-7.2315673920000005	-5.60700679	-2.568432608	-0.8544922	1.4648438	2.2583008	5.9551268	-5.50771466	-0.4605712860000001	0.48828125	0.91552734	-2.9296875	6.129785340000001	6.855932608000001	-1.280029254	-0.5493164	0.61035156	1.953125	-8.30942392	-0.08732910340000001	-3.188110324	0.6713867	-4.638672	-0.24414062	-0.5060302716	8.09169928	1.7776855040000001	-0.61035156	-1.5258789	3.4179688	1.7130859620000003	9.53322734	-1.1627929712000002	-0.36621094	0	-0.7324219	1539959437.358
-7.850048920000001	-5.306738220000001	-3.081640576	-0.6713867	-0.061035156	2.0141602	5.9551268	-5.50771466	-0.4605712860000001	0.48828125	0.91552734	-2.9296875	6.3176023400000005	6.950439300000001	-1.179541034	-0.79345703	0.61035156	1.8310547	-8.76760234	-0.014355469240000002	-2.5205810700000004	0.6713867	-4.4555664	-0.061035156	-0.250024411	8.14672824	1.876977536	-0.12207031	-1.4038086	3.3569336	1.714282248	9.53322734	-1.0371826080000002	-0.30517578	0.12207031	-0.6713867	1539959437.398
-7.71367212	-4.86770018	-2.4392334260000004	-0.36621094	-0.79345703	2.0141602	5.888134980000001	-5.284009080000001	-0.17106933900000001	0.36621094	0.79345703	-2.9907227	6.354687500000001	7.046142572	-1.152026358	-0.91552734	0	1.7700195	-9.25927716	-0.16987304320000002	-1.9355957460000002	0.5493164	-3.9672852	0	0.135180661	8.2520018	2.09948732	0	-1.4648438	3.1738281	1.886547824	9.5703125	-0.907983426	-0.36621094	0.36621094	-0.5493164	1539959437.438
-7.283007788000001	-4.4322509000000005	-2.344726538	-0.6713867	0.9765625	1.7700195	5.788842752000001	-5.20146466	-0.02153320288	0.61035156	-0.061035156	-2.6245117	6.65974092	7.155004892	-1.0491455072	-0.79345703	-0.30517578	1.7089844	-9.448290740000001	-0.3517089856000001	-1.3709472839999999	0.36621094	-3.540039	0	0.6914550720000001	8.497240920000001	2.256201178	0.12207031	-1.4038086	2.6855469	1.4822021760000001	9.463842752000001	-0.961816394	-0.12207031	0.61035156	-0.4272461	1539959437.478
-7.97446286	-4.403540036	-2.9273192900000002	-0.91552734	1.3427734	1.4648438	6.44440944	-5.53642572	-0.18901367800000002	0.7324219	0.18310547	-2.0141602	6.792529254000001	7.144238220000001	-1.137670926	-0.79345703	-0.12207031	1.5869141	-9.61816394	-0.423486322	-0.954638678	0.36621094	-3.2348633	-0.12207031	1.314721646	8.717358426	2.495458966	0.18310547	-1.2207031	2.2583008	0.611303714	9.589452880000001	-1.03359375	-0.18310547	0.36621094	-0.36621094	1539959437.518
-8.354882788000001	-4.62604982	-3.5553711060000004	-0.48828125	-0.24414062	1.5258789	6.463549820000001	-5.608202880000001	-0.1387695288	0.48828125	-0.061035156	-1.7700195	6.839184800000001	6.9767577880000005	-0.83022464	-0.6713867	0.18310547	1.3427734	-9.936376800000001	-0.47014160340000005	-0.47014160340000005	0.12207031	-2.8076172	-0.18310547	1.8028076080000002	8.902783246	2.560058606	0	-0.91552734	1.953125	0.702221646	9.69951178	-0.9965087860000001	-0.061035156	-0.24414062	-0.36621094	1539959437.558
-8.125195288	-4.458569290000001	-3.1199219240000007	-0.4272461	-1.159668	1.2817383	6.43125	-5.720654254	0.01674804712	0.30517578	-0.4272461	-1.6479492	6.878662140000001	6.69204074	-0.4378417932	-0.4272461	-0.4272461	1.0986328	-10.05122104	-0.34453125	-0.001196289038	0	-2.380371	-0.12207031	1.8566405760000002	8.755639480000001	2.433251996	0.12207031	-1.0986328	1.4648438	1.0742675720000001	9.71745607	-0.7907471040000001	-0.18310547	-0.24414062	-0.30517578	1539959437.598
-7.81655252	-4.1331787140000005	-2.7885498200000005	-0.36621094	0.061035156	1.0986328	6.750659440000001	-5.6823732	-0.1196289038	0.24414062	0.61035156	-1.4648438	7.344018570000001	6.549682608000001	-0.17824707460000003	-0.36621094	-0.48828125	1.0986328	-10.149316100000002	-0.22849121400000003	0.339746106	-0.061035156	-2.0141602	-0.061035156	2.0121582460000003	8.66950679	2.190405252	0.18310547	-1.2817383	0.9765625	1.378125	9.557153060000001	-0.8266357428000001	-0.12207031	-0.061035156	-0.18310547	1539959437.638
-8.223290740000001	-3.7982177520000002	-2.96560054	-0.24414062	0.61035156	0.6713867	6.38698732	-5.3139157400000006	-0.27993163940000004	0.24414062	0	-1.2817383	7.54260234	6.20515126	-0.23566894960000004	-0.6713867	0.12207031	0.79345703	-10.339526260000001	-0.16987304320000002	0.5969482428	0	-1.4038086	-0.061035156	2.463159146	8.6766848	1.9978027160000003	0.18310547	-1.4038086	0.6713867	1.2668701080000002	9.572705072	-0.9223388580000002	0.061035156	0.30517578	0	1539959437.678
-8.374023560000001	-3.611596646	-3.1007812500000003	-0.061035156	-0.7324219	0.30517578	6.536523560000001	-4.7528564300000005	-0.35529785340000003	0.12207031	-0.30517578	-0.9765625	7.607201980000001	5.925219748	-0.49167482	-0.61035156	-0.36621094	0.4272461	-10.35747104	-0.135180661	0.6890625	0.18310547	-0.9765625	-0.12207031	3.0002929320000002	8.58696286	2.007373004	0.4272461	-0.8544922	0.24414062	0.7201660340000001	9.62893071	-0.9725830072	-0.061035156	0.061035156	-0.061035156	1539959437.718
-8.157495108	-3.6427001800000003	-3.057714856	-0.24414062	0.061035156	0.061035156	6.719555710000001	-4.280322284	-0.1997802716	0.061035156	-0.48828125	-0.48828125	7.86560054	5.93359375	-0.679492212	-0.4272461	-0.18310547	0	-10.35986322	-0.40793457460000004	0.8972167932	0.061035156	-0.4272461	-0.24414062	3.352001996	8.78076178	2.060009784	0.30517578	-0.6713867	0.061035156	0.45578614200000006	9.71027806	-0.9881347840000001	-0.12207031	0.061035156	0	1539959437.758
-8.411108426	-3.7276367800000005	-3.2407471040000004	-0.30517578	0.4272461	-0.30517578	6.952832068	-4.1236084260000005	0.19738769960000002	-0.061035156	-0.61035156	-0.12207031	8.16826178	5.991015380000001	-0.5993408246	-0.36621094	0.18310547	-0.24414062	-10.317992720000001	-0.6244628600000001	0.9343017572	-0.18310547	-0.18310547	-0.18310547	3.5781005400000003	8.968579074	2.16408696	0.12207031	-0.36621094	-0.18310547	0.419897464	9.7150634	-0.970190396	-0.061035156	0.061035156	-0.061035156	1539959437.798
-8.58098143	-3.926220746	-3.34841304	-0.12207031	-0.7324219	-0.4272461	7.5964357	-4.285107428	0.43664550720000006	-0.12207031	-0.30517578	0.24414062	8.51040036	6.02810054	-0.63881839	-0.061035156	-0.12207031	-0.4272461	-10.3275634	-0.5670410144	0.9031982428000002	-0.4272461	0.18310547	-0.12207031	3.5362304320000004	9.01882338	2.0743652160000003	0.061035156	-0.12207031	-0.4272461	0.32539062500000004	9.77966304	-0.849365216	-0.12207031	0.12207031	-0.18310547	1539959437.837
-8.322582968	-3.84367662	-3.045751996	-0.18310547	-0.61035156	-0.5493164	7.98044429	-4.571020468	0.46655273560000005	-0.12207031	-0.18310547	0.36621094	8.793920926	6.038867212	-0.686669928	-0.061035156	0.061035156	-0.36621094	-10.21032698	-0.30505371400000003	0.729736322	-0.4272461	0.4272461	0	3.1761474640000005	9.020019568	1.8733886780000002	0	0.12207031	-0.48828125	0.417504892	9.785644568	-0.9737792932	-0.18310547	-0.36621094	0	1539959437.877
-8.369238220000002	-3.7228514400000003	-2.8328125	0	0.18310547	-0.48828125	8.07495108	-4.7073974640000005	0.3182128894	-0.061035156	-0.36621094	0.36621094	8.798706070000001	6.189599640000001	-0.6914550720000001	-0.061035156	0.12207031	-0.30517578	-9.997387680000001	-0.10288086060000001	0.43664550720000006	-0.18310547	0.61035156	-0.061035156	2.77419429	9.00327176	1.6891601440000001	0.061035156	0.4272461	-0.4272461	0.9474609620000001	9.536816394	-1.02761232	-0.061035156	-0.061035156	0.061035156	1539959437.917
-8.442211960000002	-3.8508545320000005	-3.62714856	-0.30517578	0.24414062	-0.6713867	8.21132788	-4.6798827880000005	0.1818359424	0	-0.12207031	0.24414062	8.6264402	6.517382788000001	-0.5072265576	-0.12207031	-0.12207031	-0.24414062	-9.83110324	-0.15671386780000002	0.135180661	0.12207031	0.61035156	-0.12207031	2.27055661	9.177929712000001	1.7071045320000002	0.18310547	0.6713867	-0.4272461	1.0646972840000002	9.671997300000001	-0.8888427520000001	-0.061035156	-0.061035156	0	1539959437.957
-8.508007788	-4.353295926	-3.5517822480000003	0.061035156	-0.8544922	-0.4272461	8.20415036	-4.61767572	0.05502929712000001	0	-0.061035156	0.24414062	8.39077176	6.94804712	-0.37683107	-0.18310547	-0.18310547	-0.12207031	-9.849048020000001	-0.04306640576	-0.04306640576	0.30517578	0.61035156	-0.12207031	1.698730432	9.38967302	1.77290036	0.18310547	0.36621094	-0.4272461	1.4750244600000002	9.616967752	-0.9211425720000002	-0.061035156	0.061035156	0.12207031	1539959437.997
-8.16467302	-4.695434604000001	-3.24194339	0	-0.061035156	-0.4272461	8.24243161	-4.639208966000001	-0.2129394568	0	-0.061035156	0.24414062	8.031884980000001	7.469628894	-0.154321286	-0.30517578	-0.30517578	-0.12207031	-10.01174272	0.364868161	-0.2081542932	0.7324219	0.30517578	-0.18310547	1.302758786	9.78444838	1.7513672120000003	0.061035156	-0.061035156	-0.36621094	1.733422824	9.609789840000001	-0.931909146	-0.061035156	0.30517578	0.4272461	1539959438.037
-7.992407248	-5.304345746000001	-3.1354737400000006	0.79345703	0.6713867	-0.4272461	8.347705072	-4.54589856	-0.47492675720000005	-0.4272461	-0.061035156	0.12207031	7.576098740000001	7.847656250000001	0.10288086060000001	-0.7324219	-0.61035156	-0.12207031	-10.19238318	0.7369140380000001	-0.17585449280000004	0.79345703	0.61035156	-0.24414062	0.833813498	9.97346196	1.604223642	-0.18310547	-0.48828125	-0.5493164	1.701123004	9.724634080000001	-0.94506839	0.24414062	0.79345703	0.79345703	1539959438.077
-7.90388179	-5.957519568	-3.1905028960000004	1.3427734	0	-0.36621094	8.347705072	-4.54589856	-0.47492675720000005	-0.4272461	-0.061035156	0.12207031	7.16816394	7.93139676	0.269165036	-1.0986328	-0.8544922	-0.12207031	-9.9866214	1.138867212	-0.24643554320000002	1.2817383	1.0375977	-0.30517578	0.4868896466	9.82272914	1.641308606	-0.30517578	-0.9765625	-0.79345703	0.6711181610000001	9.931591460000002	-0.9462646760000001	0.061035156	0.36621094	1.0375977	1539959438.118
-7.51867662	-6.451586960000001	-3.0720702880000004	1.8920898	-0.79345703	-0.48828125	8.2771241	-3.85683606	-1.09819339	-1.4648438	0.7324219	0.18310547	6.84995108	8.10246556	0.5239746106000001	-1.5869141	-1.0986328	-0.30517578	-10.069164840000001	1.216625998	-0.30385742800000004	2.0141602	1.2207031	-0.36621094	0.3600830072	9.778466754	1.6879638580000003	-0.5493164	-1.159668	-1.0375977	0.01076660144	9.90048822	-0.6651367212000001	-0.30517578	-0.48828125	1.4038086	1539959438.157
-7.561743210000001	-6.288891574	-2.318408246	3.2958984	-1.2207031	-0.12207031	8.059399460000002	-3.611596646	-1.143652356	-2.0751953	0.8544922	0.18310547	6.6358152	8.411108426	0.593359375	-1.953125	-1.5869141	-0.4272461	-10.175634980000002	0.7895507788	-0.3337646466	2.6855469	1.7700195	-0.5493164	0.25480957460000003	9.96389128	1.8219482820000001	-0.7324219	-1.6479492	-1.4038086	-0.12919922120000002	10.19597194	-0.5574707068000001	-0.4272461	-1.7700195	1.953125	1539959438.197
-7.104760880000001	-5.111743210000001	-1.378125	3.90625	-0.12207031	0.12207031	8.1072509	-3.5242675720000003	-1.3805175720000002	-2.6245117	0.9765625	0.24414062	6.5975344400000004	8.419482428	0.47373047120000006	-2.380371	-1.953125	-0.5493164	-9.5703125	0.173461911	-0.6531738220000001	3.0517578	2.1972656	-0.7324219	0.0885253894	9.953125	2.063598642	-0.91552734	-2.1362305	-1.7700195	0.6352294928000001	9.843066100000001	-0.17944336060000002	-0.91552734	-2.8076172	2.9296875	1539959438.237
-7.594042932000001	-4.527954074	-1.9702880400000002	3.3569336	2.6245117	-0.36621094	8.212524460000001	-3.505126996	-1.656860324	-2.9907227	1.2817383	0.24414062	6.683667032000001	8.226879892	0.36845702880000003	-2.5634766	-2.380371	-0.5493164	-8.991308606	-0.46655273560000005	-1.2261962860000002	3.6621094	1.7089844	-0.6713867	-0.11005859620000001	9.527246106	2.6150878600000005	-0.8544922	-2.1972656	-1.8310547	0.12800292540000002	10.298852340000002	-0.41152344240000005	-0.91552734	-4.211426	2.6855469	1539959438.277
-8.808276260000001	-5.109350539999999	-3.0361816100000003	2.9907227	2.380371	-0.36621094	8.445800720000001	-3.8400878600000006	-2.01096196	-2.9907227	1.2817383	0.24414062	7.13825679	8.540307608	0.362475589	-2.6245117	-2.5024414	-0.61035156	-9.35856929	-1.5958496400000002	-1.5683349640000002	3.7231445	1.2207031	-0.24414062	-0.30505371400000003	9.719848740000002	3.158203076	-0.79345703	-2.5024414	-1.5258789	-2.58278804	10.96398912	-1.3805175720000002	-1.7700195	-5.126953	2.0141602	1539959438.317
-8.16467302	-5.39167482	-2.2478271760000004	2.8076172	0.9765625	0.061035156	8.89919429	-4.612890576	-2.3112304320000003	-3.3569336	1.7700195	0.61035156	7.61796875	8.9829348	0.3194091754	-2.6855469	-2.8076172	-0.61035156	-9.790429712	-2.27294928	-1.6305420320000001	3.4179688	1.4038086	0	-0.42587889400000006	10.37421924	3.0469483800000003	-0.79345703	-3.479004	-1.2817383	-2.7478759000000004	10.924511780000001	-0.21533202880000002	-2.9296875	-7.1411133	1.2207031	1539959438.357
-7.428955072	-5.37253444	-1.6712158540000002	2.746582	2.8076172	0.48828125	9.2042482	-5.56992212	-2.92971196	-3.4179688	1.8310547	0.79345703	7.8847409200000005	8.643188400000001	0.11723633180000001	-2.8076172	-3.2958984	-0.36621094	-9.14204074	-2.1258057100000003	-1.988232428	3.479004	0.8544922	0.4272461	-0.48569336060000007	10.079932100000002	2.958422824	-0.61035156	-4.0283203	-1.2207031	-0.23208007200000003	10.685253600000001	0.4342529254	-4.1503906	-8.728027	0.9765625	1539959438.397
-8.031884980000001	-5.361767572	-1.990625	2.6245117	2.0141602	0.8544922	9.413598740000001	-6.026904254	-3.1713623200000005	-3.540039	2.2583008	0.61035156	7.909863220000001	8.126391574000001	0.0729736322	-2.9296875	-3.6010742	0.18310547	-8.56184056	-1.726245108	-2.2250976440000003	3.9672852	0.18310547	0.91552734	-0.793139676	9.23654802	2.726342752	-0.5493164	-4.272461	-0.7324219	1.3829101440000002	10.35148912	-0.0729736322	-4.9438477	-7.2021484	0.7324219	1539959438.438
-8.03427716	-5.388086060000001	-1.5085204680000002	3.1738281	1.5869141	1.159668	9.175537140000001	-5.803198380000001	-2.872290036	-3.6010742	3.1738281	0.18310547	7.755542032000001	7.981640380000001	0.18303222840000002	-3.112793	-3.6010742	0.6713867	-8.870483426000002	-1.7130859620000003	-2.1329834260000005	4.5166016	-0.18310547	1.159668	-0.9570312500000001	8.94465306	2.40573732	-0.36621094	-4.638672	-0.24414062	1.9858398560000001	10.174438400000001	-0.891235324	-5.3100586	-4.638672	0.48828125	1539959438.477
-7.73759784	-5.23735324	-1.152026358	3.2958984	2.9296875	1.2817383	8.533129892	-5.325878894000001	-2.6103027160000005	-3.6010742	3.1738281	0.18310547	7.3416259	8.21611322	-0.0765625	-3.2348633	-3.90625	0.91552734	-9.38967302	-2.1114501800000003	-1.8159667540000002	4.5776367	-0.24414062	1.159668	-0.4342529254	9.39086911	2.4643554320000005	-0.061035156	-5.004883	-0.18310547	1.579101538	9.33464357	-1.315917932	-3.9672852	-5.1879883	0.12207031	1539959438.517
-7.869189300000001	-5.231372300000001	-1.3984619600000001	3.112793	2.8076172	1.2207031	8.238842752000002	-4.86770018	-2.424877896	-3.6621094	3.3569336	-0.061035156	7.4325439300000005	8.26875	-0.2823242212	-3.2348633	-4.0283203	0.9765625	-9.472216754	-2.24663089	-1.534838858	4.3945312	-0.18310547	1.159668	0.27275390380000003	9.81196286	2.72036142	-0.061035156	-4.9438477	-0.18310547	0.47373047120000006	9.04992662	-1.7609375	-2.8686523	-6.4086914	-0.24414062	1539959438.557
-7.779467752000001	-5.4455077880000005	-1.3649658540000003	2.9907227	2.4414062	1.2817383	8.20773912	-4.72893071	-2.7072021760000005	-3.90625	3.6010742	-0.18310547	7.4947509000000005	7.964892572	-0.1435546875	-2.9296875	-3.8452148	0.9765625	-9.43632788	-2.1760498200000002	-1.3470214660000002	4.4555664	-0.18310547	1.0986328	0.5359375000000001	9.723437500000001	2.7179687500000003	-0.30517578	-4.9438477	-0.18310547	0.8625244110000001	7.803393570000001	-1.7884521760000003	-1.6479492	-7.8125	-0.61035156	1539959438.597
-8.04504393	-5.51967752	-1.0192382788	3.7231445	2.5634766	1.6479492	8.129980432	-4.474121106	-3.0397704680000004	-3.8452148	3.4179688	-0.30517578	7.55576178	7.656250000000001	-0.11005859620000001	-2.8686523	-3.540039	1.0986328	-9.5619384	-2.20236821	-1.312329074	4.5166016	-0.061035156	0.9765625	0.619677716	9.38608426	2.6114991	-0.48828125	-4.8828125	-0.18310547	4.850952176000001	7.273437500000001	-0.39238280760000005	0.061035156	-7.2021484	0.79345703	1539959438.637
-8.70898462	-4.87368161	-1.5156982820000002	3.8452148	3.479004	1.7089844	7.747167932000001	-4.164282248	-3.210839856	-3.479004	3.112793	-0.5493164	7.422973740000001	7.634716754	-0.339746106	-2.9907227	-3.6621094	1.2817383	-9.542798020000001	-2.16408696	-1.29558107	4.5166016	-0.30517578	0.9765625	0.6711181610000001	9.341821580000001	2.5588623200000002	-0.48828125	-4.699707	-0.18310547	7.867993210000001	7.027001800000001	-1.5109130400000002	2.1972656	-4.638672	0	1539959438.677
-9.087011780000001	-4.896411240000001	-2.135375998	4.211426	2.6855469	1.5258789	7.62873552	-4.183422824	-3.301757788	-3.540039	3.2348633	-0.36621094	7.55097644	7.74477536	-0.33256836060000006	-3.112793	-3.2958984	1.2207031	-9.79880342	-1.987036142	-1.138867212	4.333496	-0.24414062	0.9765625	0.6926513580000001	9.8179438	2.527758786	-0.30517578	-4.638672	-0.18310547	5.744580072	9.707885880000001	-0.3194091754	0.91552734	-1.953125	-0.12207031	1539959438.717
-8.2520018	-4.371240216	-2.2286865020000004	3.6621094	3.0517578	2.1362305	7.6418945680000006	-4.48488768	-3.3496094240000005	-3.4179688	2.9296875	-0.24414062	7.94934056	8.0306884	-0.6543701080000001	-3.0517578	-3.2348633	0.91552734	-9.73061502	-1.5204834260000002	-1.0144531250000002	4.272461	0	0.8544922	0.8720947480000001	10.31320836	2.269360324	-0.48828125	-4.8828125	-0.061035156	6.82602536	9.864599640000002	1.1675781250000001	0.061035156	-0.4272461	-0.4272461	1539959438.757
-7.558154254000001	-5.1045652	-3.0182373200000003	3.540039	4.5776367	2.0751953	7.778271760000001	-4.750463760000001	-3.0397704680000004	-3.7841797	3.0517578	0	8.19936502	7.992407248	-0.8720947480000001	-3.1738281	-3.2958984	1.2207031	-8.914746106	-0.9031982428000002	-1.0515380890000001	4.272461	-0.61035156	0.7324219	0.8720947480000001	10.31320836	2.269360324	-0.48828125	-4.8828125	-0.061035156	0.6017333966	9.441113220000002	0.439038089	0.7324219	-3.6010742	0	1539959438.797
-6.932495108000001	-6.2924804320000005	-3.88674321	5.065918	2.746582	2.8076172	7.6526612400000005	-4.88803714	-2.2753417540000003	-3.9672852	2.8076172	-0.24414062	8.403930710000001	7.796215560000001	-0.7369140380000001	-3.6010742	-2.6245117	1.4038086	-8.954223740000002	0.46774902160000004	-1.0288086060000001	4.0893555	-0.8544922	0.7324219	0.8720947480000001	10.31320836	2.269360324	-0.48828125	-4.8828125	-0.061035156	2.5492920320000003	9.304736420000001	-0.1256103534	0.91552734	-4.333496	-0.061035156	1539959438.837
-6.354687500000001	-6.235058606	-4.08413089	5.3100586	3.6010742	3.479004	7.55576178	-4.818652356	-1.641308606	-4.0283203	2.380371	-0.6713867	8.10366214	7.722045926000001	-1.4020507200000003	-4.0893555	-2.9907227	1.5869141	-9.548779254000001	1.739404254	-0.84816893	5.004883	-1.0375977	0.6713867	-0.1196289038	9.869384980000001	-0.30744628600000007	-2.0751953	-5.92041	0.79345703	3.0337889400000004	9.08461911	-0.8649169928000001	0.61035156	-2.4414062	0.61035156	1539959438.877
-7.00666484	-5.5005371400000005	-5.884545926	5.004883	5.3100586	3.1738281	7.677783246000001	-5.073461960000001	-1.564746106	-4.3945312	1.8920898	-0.79345703	8.18500998	8.08691394	-2.501440396	-4.5776367	-3.3569336	1.8920898	-10.323974640000001	1.735815396	-0.27275390380000003	5.6152344	-1.2207031	0.48828125	0.40314941100000007	10.536913940000002	-0.7775878600000001	-1.7700195	-5.554199	0.36621094	0.6089111420000001	9.542798020000001	-2.548095746	0.5493164	-3.90625	0.36621094	1539959438.917
-8.083325180000001	-5.23854982	-7.03896466	5.004883	2.6855469	2.8076172	8.162280252	-5.60102536	-1.431957968	-4.699707	2.1972656	-0.4272461	8.156298920000001	8.39555661	-3.585278354	-4.9438477	-3.1738281	1.7700195	-11.32526808	1.447509784	0.0478515625	5.859375	-0.91552734	0.5493164	0.9426757788	11.09917032	-0.7823730432	-1.3427734	-5.9814453	0.061035156	0.647192392	10.41967752	-2.9739746400000002	0.61035156	-4.1503906	0.36621094	1539959438.957
-7.839282248	-5.019628894	-6.030493210000001	4.8217773	2.9296875	2.8076172	8.519970746	-6.008960160000001	-0.9211425720000002	-4.8828125	2.6245117	-0.12207031	7.955322480000001	7.985229532000001	-3.7037110600000003	-5.126953	-3.1738281	1.5869141	-11.326464660000001	1.25729982	0.41511232	5.9814453	-0.4272461	0.36621094	1.3649658540000003	10.922119600000002	-0.793139676	-1.6479492	-6.286621	-0.12207031	0.6974365020000001	10.63620558	-2.9524413940000005	0.18310547	-4.3945312	-0.061035156	1539959438.997
-7.20883786	-4.651171924000001	-5.51967752	5.065918	2.8076172	2.746582	8.86330571	-6.125	-0.6053222644	-5.126953	3.2958984	0.18310547	7.8608152	7.267456070000001	-3.640307608	-5.1879883	-2.9907227	1.3427734	-10.674487319999999	1.355395468	0.49885253600000007	6.1035156	-0.30517578	0.4272461	1.83151857	10.418481920000001	-0.8230468750000001	-1.5869141	-6.164551	-0.36621094	1.008471646	10.1313723	-3.0768554320000003	0.061035156	-4.3945312	-0.30517578	1539959439.037
-6.977954074	-4.42866214	-5.184716754	5.432129	2.9907227	2.746582	8.41708966	-5.653662140000001	-0.2607910144	-5.432129	3.2958984	0	7.847656250000001	6.5760009	-3.505126996	-5.126953	-3.2348633	1.2207031	-9.97585414	1.0587158540000001	0.6914550720000001	6.225586	-0.18310547	0.36621094	2.0839355040000003	9.594238220000001	-0.6962402160000001	-1.5258789	-5.6152344	-0.48828125	0.8948242212000002	9.5870607	-3.1414550720000003	0.061035156	-4.8217773	-0.30517578	1539959439.077
-7.284204074000001	-4.05183107	-5.05671376	5.859375	2.8076172	2.8686523	7.836889480000001	-5.09379892	-0.37683107	-5.3710938	3.2958984	-0.24414062	7.8428711060000005	6.183618210000001	-3.5290527160000003	-5.065918	-3.540039	1.4038086	-9.584667932	0.735717752	0.8206542932	6.286621	-0.12207031	0.30517578	1.83151857	8.959009080000001	-0.6507812500000001	-1.4648438	-5.3100586	-0.5493164	1.7417969240000002	9.16357428	-3.0732665740000003	0.061035156	-5.3100586	-0.18310547	1539959439.117
-7.467236420000001	-3.47163089	-5.161987320000001	5.92041	2.1362305	2.746582	7.527050720000001	-4.663134784	-0.8278320288	-5.126953	3.4179688	-0.48828125	7.87995607	5.906079074	-3.387890576	-5.065918	-3.1738281	1.4038086	-9.38967302	0.5574707068000001	1.032397464	6.3476562	-0.12207031	0.30517578	1.885351538	8.850146760000001	-0.5574707068000001	-1.4648438	-5.6762695	-0.4272461	2.830419928	8.8896241	-2.70361322	-0.061035156	-5.3100586	-0.061035156	1539959439.157
-7.5198732	-2.6031250000000004	-4.667919928	5.79834	2.319336	2.4414062	7.196875	-4.480102536	-1.3458251800000003	-5.004883	2.6855469	-0.61035156	7.852441394	5.762524460000001	-2.884252896	-5.004883	-3.2348633	1.159668	-9.500927520000001	0.30505371400000003	1.272851538	6.4086914	-0.061035156	0.30517578	2.43205571	8.999682608	-0.3158203076	-1.2817383	-5.6152344	-0.5493164	3.53742662	8.5666259	-2.4799072480000004	0.061035156	-5.065918	0.24414062	1539959439.197
-8.18022464	-2.159301718	-4.48488768	5.432129	3.1738281	2.380371	7.178930710000001	-4.527954074	-1.7657226440000002	-4.699707	2.4414062	-0.6713867	7.976855432000001	5.662036240000001	-2.654565396	-5.004883	-3.479004	0.8544922	-9.669604532000001	-0.19619140380000002	1.547998004	6.3476562	0.061035156	0.24414062	3.069677716	9.266455072	-0.011962890380000002	-1.2207031	-5.3100586	-0.8544922	3.6785887600000002	8.630029254	-2.4583741	0	-4.0283203	0.30517578	1539959439.237
-8.585766574	-1.542016574	-4.6416014400000005	5.432129	2.2583008	1.8310547	7.230371106000001	-4.544702176	-1.9284179320000001	-4.699707	2.4414062	-0.6713867	8.285498200000001	5.352197480000001	-2.3399413940000002	-4.8217773	-3.2958984	0.36621094	-9.60859375	-0.860131839	1.6664307100000002	5.859375	0.12207031	0.24414062	3.7527587860000002	9.30952176	0.534741214	-1.2817383	-5.126953	-1.0986328	2.646191394	8.968579074	-2.3387451080000004	0.12207031	-3.7841797	0.12207031	1539959439.277
-8.425463760000001	-1.1699707068	-4.130786240000001	4.5776367	1.953125	1.159668	7.097582968	-4.50522464	-1.679589856	-4.9438477	2.0751953	-0.18310547	8.633618210000002	4.877270468000001	-1.7752929320000002	-4.638672	-2.9907227	0.061035156	-9.298754892	-1.4463134979999999	1.6736084260000001	5.004883	0	0.12207031	4.01953125	9.030786240000001	0.850561502	-1.3427734	-5.065918	-1.2207031	1.796826178	9.329858426000001	-1.975073282	0	-4.4555664	-0.18310547	1539959439.317
-8.921923920000001	-1.43435054	-3.923828076	3.479004	3.2958984	1.159668	7.0497314300000005	-4.39277356	-1.391284146	-4.8828125	1.7089844	0.061035156	9.176733426	4.500439496	-1.562353534	-4.333496	-2.5634766	-0.12207031	-9.10495607	-1.300366214	1.437939496	4.3945312	-0.12207031	0	3.968090854	8.665917932000001	0.8314209260000001	-1.5869141	-5.126953	-1.0986328	2.239453076	9.64208966	-1.191503894	-0.36621094	-4.333496	-0.48828125	1539959439.357
-10.28808606	-1.332666034	-4.00517572	2.746582	0.4272461	1.4038086	7.236352340000001	-4.250415036	-1.3302734620000003	-4.5166016	1.2817383	0.12207031	9.61816394	4.317407248	-1.7645263580000001	-4.272461	-2.5024414	-0.061035156	-9.0176268	-0.9031982428000002	1.1735596040000003	4.0893555	-0.12207031	-0.061035156	3.98723143	8.577392572	0.571826178	-1.8310547	-4.9438477	-0.9765625	2.3399413940000002	9.42077626	-0.7512695288	-0.30517578	-4.1503906	-0.36621094	1539959439.397
-9.521264480000001	-1.5563721040000003	-3.31850589	1.8920898	0.12207031	1.4038086	7.621557608000001	-4.012353534	-1.1604003600000001	-4.3945312	1.0375977	0.12207031	10.09548372	4.45617662	-2.013354532	-4.211426	-2.319336	-0.24414062	-8.84177266	-0.974975589	1.0886230432000001	3.9672852	-0.18310547	-0.61035156	4.459765576	9.140844748000001	0.379223642	-1.7089844	-4.4555664	-0.91552734	2.7825683900000002	9.16835962	-0.36965332460000005	-0.30517578	-3.7841797	-0.4272461	1539959439.437
-9.547582968	-4.10207518	-3.9130616000000003	-0.5493164	3.1738281	0.36621094	8.162280252	-3.9860351440000006	-0.8194580072000001	-4.4555664	0.9765625	-0.061035156	10.779760880000001	5.1691648400000005	-1.8697998200000001	-3.90625	-1.8310547	-0.36621094	-9.7401857	-1.0419677520000001	0.9462646760000001	3.2958984	-1.3427734	-1.2207031	4.566235324	9.95073282	0.9127685700000001	-1.4648438	-3.9672852	-0.8544922	3.849658246	9.76171875	-0.6005371106	-0.30517578	-3.7231445	0.061035156	1539959439.477
-10.773778960000001	-6.44680162	-4.5243652160000005	2.8686523	0.36621094	2.2583008	8.797509980000001	-4.24323732	-0.7141846040000002	-4.4555664	0.9765625	-0.061035156	11.081225540000002	6.403735520000001	-1.7645263580000001	-3.7231445	-1.5869141	-0.48828125	-12.74167482	-0.7381103240000001	0.34812010800000004	3.7841797	-1.6479492	-1.5869141	4.22648912	11.17573282	1.5743163940000002	-1.8310547	-4.0893555	-0.5493164	5.83430162	10.702001800000001	1.2477295320000001	-1.159668	-5.432129	2.5024414	1539959439.517
-9.599023560000001	-6.19558107	-2.6892577880000004	4.0283203	-5.79834	1.8310547	9.594238220000001	-4.858129892000001	-1.32788089	-3.6010742	1.2207031	0.18310547	11.216405760000002	7.677783246000001	-1.5934570680000002	-3.4179688	-0.7324219	-0.61035156	-12.625634980000001	-2.89382338	0.27514648560000005	4.1503906	0.5493164	-2.380371	3.946557608	12.1483152	2.491870108	-2.0141602	-3.7231445	-0.7324219	7.206445288	11.630322480000002	2.789746106	-2.6855469	-4.272461	5.493164	1539959439.557
-6.7458741	-6.36665036	-2.231079074	4.0893555	1.2817383	0.61035156	10.557250900000001	-5.675195288	-2.051635782	-3.6010742	1.2207031	0.18310547	11.216405760000002	7.677783246000001	-1.5934570680000002	-3.4179688	-0.7324219	-0.61035156	-10.691235520000001	-2.636621106	-1.3446288940000002	1.4648438	0.30517578	-1.5258789	2.400952176	10.25339308	3.9453614200000002	-1.0986328	-3.6010742	-1.2207031	1.2632812500000001	14.969164840000001	-0.25839844240000004	-0.30517578	-3.3569336	5.7373047	1539959439.597
-8.560644568	-3.1079589660000004	-4.100878894	0.12207031	9.094238	0.48828125	10.58715854	-5.950341754	-2.22629393	-3.0517578	1.4648438	0.18310547	11.216405760000002	7.677783246000001	-1.5934570680000002	-3.4179688	-0.7324219	-0.61035156	-9.9782473	-0.4486083966	-1.610205072	3.2958984	0	0.12207031	0.09450683900000001	8.28908696	3.8245362400000005	-1.5869141	-1.2207031	0.18310547	-2.79213858	13.287183	-1.1304931610000002	-2.6855469	-7.1411133	6.4697266	1539959439.637
-10.88503444	-5.32348642	-3.953735324	4.333496	-0.36621094	1.7089844	10.173241820000001	-6.108251800000001	-2.201171924	-2.5024414	1.5258789	0	8.36086412	7.909863220000001	-0.10048827880000001	-2.8686523	-1.5869141	0.91552734	-10.16845746	-0.754858426	-0.611303714	3.9672852	-0.48828125	0.7324219	-1.085034146	9.15041484	2.8124755400000003	-1.2817383	-2.8076172	0.8544922	-0.01315917932	12.45815396	-0.669921875	-1.2207031	-5.493164	6.8359375	1539959439.677
-7.948144568	-4.565038940000001	-2.2346679320000002	4.760742	-6.8359375	1.5258789	9.47460962	-5.59265126	-2.2849121400000003	-3.2348633	1.4648438	0.18310547	7.87995607	7.54858426	-0.36965332460000005	-2.8076172	-2.746582	0.91552734	-9.30952176	-1.534838858	0.03588867212	3.90625	0.18310547	0.18310547	-0.05502929712000001	9.36933606	2.3243896760000005	-0.30517578	-4.699707	0.061035156	3.007470746	11.4078125	0.569433606	-2.0751953	-0.8544922	5.7373047	1539959439.717
-4.47292482	-2.519384784	-0.974975589	2.4414062	2.6245117	1.159668	9.47460962	-5.59265126	-2.2849121400000003	-3.2348633	1.4648438	0.18310547	7.309326080000001	6.186010880000001	-0.4342529254	-2.746582	-2.319336	1.159668	-8.42067842	-1.758544928	0.007177734620000001	3.7231445	0.061035156	0.30517578	1.2501221040000001	8.226879892	2.595947284	-0.36621094	-4.0893555	-0.36621094	1.1675781250000001	8.980542032	1.2656738220000001	-2.6855469	1.8310547	4.0893555	1539959439.757
-6.187207068	-2.021728534	-1.256103534	1.3427734	6.1035156	0.5493164	7.373925720000001	-2.9990966460000004	-1.280029254	-3.3569336	2.2583008	-0.061035156	7.146630890000001	5.0603025200000005	-0.26318359620000004	-2.4414062	-1.7700195	1.0986328	-7.7902346200000006	-2.141357428	0.10886230040000001	3.479004	0.12207031	0.61035156	1.9009033540000002	7.153808606	2.81726088	-0.7324219	-3.7841797	-0.12207031	-0.06699218750000001	7.607201980000001	-0.05502929712000001	-1.6479492	0.6713867	2.4414062	1539959439.797
-8.717358426	-2.7945312500000004	-2.024121106	2.6245117	-1.0375977	0.61035156	7.00786142	-2.287304712	-0.949853534	-3.3569336	2.2583008	-0.061035156	7.129882788000001	4.44421376	0.025122070680000004	-2.2583008	-2.5024414	1.0375977	-8.05102536	-2.665332068	0.21652832460000004	3.2348633	-0.061035156	0.6713867	2.1162353240000003	6.707592752000001	2.524169928	-0.91552734	-3.540039	-0.061035156	-0.6854736419999999	7.134667932000001	-0.7680175720000001	-1.2207031	0.18310547	1.6479492	1539959439.837
-7.49714357	-2.1305908540000003	-1.061108426	1.2207031	0.30517578	0.5493164	7.047338760000001	-2.39138179	-1.061108426	-2.9296875	3.2348633	-0.061035156	7.4791992800000004	4.10207518	-0.1387695288	-2.1972656	-2.746582	0.91552734	-8.612085160000001	-2.956030252	0.729736322	2.9907227	-0.061035156	0.4272461	2.87109375	7.17055661	2.4799072480000004	-0.48828125	-3.1738281	-0.36621094	-2.6150878600000005	6.05202626	-0.48808594240000003	-0.36621094	-2.9907227	1.0986328	1539959439.877
-8.60371106	-1.738207968	-1.25729982	0.4272461	4.211426	0.61035156	7.379907248	-2.9237304320000006	-1.553979532	-2.4414062	3.540039	-0.18310547	8.64558107	4.024316394	-0.29667969240000003	-2.1362305	-2.0751953	0.48828125	-8.83100589	-3.124707068	1.159204074	2.2583008	0.061035156	0.36621094	4.15471196	8.05700679	2.777783246	-0.061035156	-2.746582	-0.6713867	-2.02292482	5.7170651999999995	-1.1807373200000002	1.2207031	-6.3476562	0.48828125	1539959439.917
-10.28090854	-2.390185504	-2.66772464	1.2817383	0.61035156	0.61035156	7.67419429	-3.5003417540000004	-1.9176513580000003	-1.8920898	2.380371	-0.18310547	9.63371556	3.7479737400000004	-0.48090820680000007	-1.5869141	-2.1362305	0.18310547	-8.829809800000001	-3.0601074280000002	0.965405252	1.7089844	-0.24414062	0.36621094	4.539917032	8.2771241	3.0014891200000005	0	-2.4414062	-0.79345703	3.0397704680000004	7.0186277	-1.7896484620000002	1.4648438	-8.300781	0.7324219	1539959439.957
-10.453173920000001	-2.605517572	-0.693847644	1.7089844	0.91552734	1.2207031	8.011548020000001	-3.841284146	-1.3864990020000003	-1.4038086	1.5869141	-0.18310547	10.338329680000001	3.39746106	-0.5598632788000001	-0.9765625	-2.319336	0.18310547	-9.00805661	-2.58278804	0.7560547120000001	0.9765625	0	0.5493164	4.3640625	8.10366214	3.262280252	-0.061035156	-2.319336	-0.30517578	14.332739120000001	8.476904254	0.46416014400000005	1.0375977	-0.79345703	2.0141602	1539959439.997
-12.217700180000001	-3.434545926	-3.890332068	1.5869141	0.48828125	1.3427734	8.011548020000001	-3.841284146	-1.3864990020000003	-1.4038086	1.5869141	-0.18310547	11.230761780000002	3.77548822	-0.8972167932	-0.5493164	-1.4648438	0.4272461	-9.131274460000002	-1.4582763580000002	0.8170653959999999	1.159668	-0.9765625	0.91552734	3.98483876	8.23046875	2.951245108	0.061035156	-1.5869141	0.36621094	11.87436502	8.092895468	-1.73701178	-0.9765625	1.159668	-0.61035156	1539959440.037
-11.25827626	-6.1106445680000006	-4.262377896	-0.48828125	0.5493164	-0.5493164	8.213720746000002	-3.887939496	-0.4689453076	-0.9765625	0.79345703	-0.24414062	11.800195680000002	4.9622070680000006	-1.0754638580000002	-0.6713867	0.18310547	0.48828125	-11.35517572	-0.994116214	0.846972644	1.2817383	-0.79345703	0.9765625	4.166674820000001	9.8765625	2.4978514400000003	-0.061035156	-1.4038086	0.79345703	0.6962402160000001	9.88613318	0.1112548822	-4.1503906	2.1972656	-3.112793	1539959440.077
-9.920825180000001	-8.029492212000001	-3.02421875	3.4179688	1.4038086	1.4648438	8.213720746000002	-3.887939496	-0.4689453076	-0.9765625	0.79345703	-0.24414062	11.875561600000001	6.331957968	-1.808789038	-0.5493164	-0.4272461	0	-14.46672374	-1.0144531250000002	0.7285400360000001	0.61035156	0.4272461	0.30517578	4.9263183900000005	12.230859620000002	1.9391846040000003	0.061035156	-0.7324219	0.30517578	5.1691648400000005	14.41767572	0.36845702880000003	-0.9765625	-2.5024414	0	1539959440.117
-8.311816394000001	-4.431054712	-3.6295410340000003	1.6479492	0.48828125	0.61035156	8.213720746000002	-3.887939496	-0.4689453076	-0.9765625	0.79345703	-0.24414062	12.072949280000001	7.184912140000001	-2.7885498200000005	-0.48828125	-0.12207031	-0.4272461	-12.86130342	-0.14714355040000002	-0.10288086060000001	-0.061035156	1.0375977	-0.061035156	4.8162597840000005	13.65205072	1.5216797120000003	0.24414062	0	-0.30517578	-0.9582275360000001	9.721044928000001	-0.79194339	-0.9765625	-3.7231445	-0.91552734	1539959440.157
-7.403832968000001	-4.227685504000001	-4.93828125	0.48828125	1.5258789	-0.36621094	8.213720746000002	-3.887939496	-0.4689453076	-0.9765625	0.79345703	-0.24414062	11.50351538	7.15978984	-2.7000244600000003	-0.12207031	0.7324219	-0.36621094	-11.19726538	0.8433837860000001	-1.4020507200000003	-0.061035156	0.5493164	-0.061035156	3.2814209260000005	12.62802716	1.796826178	-0.30517578	0.9765625	-0.24414062	1.2895996400000003	10.447192000000001	-3.2969726440000002	0.4272461	-2.6855469	-2.5024414	1539959440.197
-7.6239501800000005	-4.106860324	-5.17753894	-0.24414062	1.0375977	0.30517578	8.213720746000002	-3.887939496	-0.4689453076	-0.9765625	0.79345703	-0.24414062	10.603905760000002	6.823632788	-1.9798584260000003	-0.30517578	1.0986328	0	-10.300048920000002	0.764428714	-1.3266846040000002	0.61035156	0.24414062	-0.61035156	1.874584964	11.27382788	1.41640625	-1.159668	1.4648438	0.4272461	2.74069838	9.686352340000001	-2.5445067900000002	0.24414062	-0.48828125	-2.746582	1539959440.237
-8.42666034	-2.983544928	-4.7995117800000004	0.061035156	0	0.30517578	8.213720746000002	-3.887939496	-0.4689453076	-0.9765625	0.79345703	-0.24414062	9.82751448	6.221899460000001	-2.140161142	-0.36621094	0.36621094	0.48828125	-9.23535144	0.08732910340000001	-0.811083966	0.12207031	-0.24414062	-0.61035156	0.9929199280000001	10.242626800000002	1.020434604	-1.0375977	0.8544922	0.5493164	1.516894568	9.27722194	-2.43205571	0.061035156	-1.953125	-3.2958984	1539959440.277
-7.503125000000001	-3.2909912140000004	-3.568530252	1.0986328	-1.3427734	0.61035156	8.777173020000001	-4.074560504000001	0.2524169928	-0.9765625	0.79345703	-0.24414062	9.06069339	5.067480432000001	-2.3160155760000003	-0.061035156	0.30517578	0.61035156	-8.5498777	0.1315917932	-0.6292480432	-0.4272461	-0.4272461	-0.36621094	1.040771466	8.920727340000001	0.9283202880000001	-0.36621094	-0.8544922	0.48828125	2.5851807100000004	9.284399460000001	-1.9511474640000002	-0.5493164	-1.5258789	-3.2958984	1539959440.317
-6.369042932000001	-3.369946286	-3.069677716	0.5493164	0.12207031	0.18310547	8.777173020000001	-4.074560504000001	0.2524169928	-0.61035156	0.6713867	-0.061035156	8.19816893	3.9477538940000003	-1.553979532	-0.061035156	0.79345703	0.7324219	-8.299853240000001	0.6316406250000001	-0.39836425720000007	-0.12207031	-0.4272461	-0.4272461	1.8578369600000002	7.4265625	1.030004892	-0.24414062	-0.6713867	0.4272461	2.9141601440000002	9.015234620000001	-1.362573282	-0.18310547	-1.0986328	-2.9907227	1539959440.357
-6.581982428000001	-3.0433594240000006	-3.369946286	0.4272461	0.30517578	-0.12207031	7.032983426	-3.541015576	0.9689941100000001	0.24414062	-0.5493164	-1.0375977	7.574902160000001	3.4788086060000003	-1.1017822480000001	-0.18310547	0.36621094	0.61035156	-8.23046875	0.6447998200000001	-0.2344726538	0.12207031	-0.4272461	-0.36621094	2.436840854	6.928906250000001	0.985742212	-0.4272461	0.48828125	0.48828125	2.600732428	8.77836911	-1.0551269568000001	-0.061035156	-1.0375977	-2.746582	1539959440.397
-6.945654254	-2.6713134000000003	-3.645092752	0.48828125	-0.24414062	-0.18310547	6.681274460000001	-2.777783246	1.276440396	0.18310547	-0.9765625	-0.9765625	7.62753894	3.5924560700000003	-1.4929687500000002	0.12207031	0.12207031	0.24414062	-8.4386232	0.30625	0.14235839660000002	0	0	-0.36621094	2.7706054320000004	7.23276358	1.24294429	-0.36621094	0.79345703	0.4272461	3.0050780759999998	8.34052716	-0.909179712	0.12207031	-0.4272461	-2.2583008	1539959440.437
-7.63591304	-2.318408246	-3.813769568	0.061035156	1.0375977	-0.24414062	6.964794928000001	-2.4356445680000003	0.974975589	0.061035156	-0.8544922	-0.79345703	8.073754892	3.9250244600000004	-1.8040038940000003	0.24414062	0	0.061035156	-8.50561502	0.193798822	0.4426269568000001	-0.30517578	0.12207031	-0.48828125	2.91535643	7.720849640000001	1.4702392180000001	-0.30517578	0.9765625	0.18310547	2.646191394	8.34411592	-1.189111322	0.24414062	-0.18310547	-1.8920898	1539959440.477
-8.75922824	-2.578002896	-4.43464357	0.48828125	-0.30517578	0.061035156	7.396655252000001	-2.2657714660000003	0.717773462	0.061035156	-0.7324219	-0.5493164	8.76760234	4.14035643	-1.4116211060000001	0.12207031	0.48828125	0.12207031	-8.2771241	0.4103271466	0.5275634784000001	-0.5493164	-0.061035156	-0.4272461	2.757446286	8.120410340000001	1.437939496	-0.18310547	1.0375977	0	2.0564209260000004	9.081030252000001	-0.7799804712000001	-0.24414062	-0.4272461	-1.8920898	1539959440.517
-8.829809800000001	-2.5421141200000004	-4.312622104000001	-0.24414062	-2.8076172	0	8.169457968	-2.20236821	0.65676268	0.24414062	-0.18310547	-0.4272461	9.413598740000001	4.389184604	-1.1352783540000002	-0.061035156	0.18310547	0.12207031	-8.65874002	0.7500732428000001	0.660351538	0.12207031	-0.48828125	-0.48828125	2.5337402160000004	8.5582518	1.36018071	-0.24414062	0.61035156	0.18310547	2.144946286	9.176733426	-0.5096191394	-0.30517578	-0.36621094	-1.7089844	1539959440.557
-8.68745108	-2.3578857820000003	-2.95961911	-0.5493164	-0.48828125	0.61035156	8.807080072	-2.0336913940000003	0.48330077880000005	0.18310547	-0.061035156	-0.5493164	10.083520860000002	4.689453076	-0.9283202880000001	-0.18310547	0.36621094	0.12207031	-9.30832518	-0.05861816394	0.8445800720000001	0.4272461	-0.4272461	-0.8544922	2.951245108	9.228173920000001	1.6329346040000001	-0.4272461	0.18310547	0.18310547	2.5397216460000003	9.051123200000001	-0.4868896466	-0.8544922	0.061035156	-1.4038086	1539959440.597
-9.01403804	-2.73830571	-4.795922824	-0.12207031	1.2207031	0.6713867	9.85622554	-1.9690917540000001	0.0765625	0.061035156	-0.48828125	-0.61035156	10.51657698	4.896411240000001	-0.745288089	-0.24414062	0.79345703	-0.061035156	-9.463842752000001	-0.2930908246	0.9271240020000001	-0.4272461	-0.79345703	-1.159668	3.6714112400000003	9.810766280000001	2.43803714	-0.4272461	0.061035156	-0.061035156	3.093603534	9.77966304	-0.65676268	-1.159668	-0.4272461	-1.0986328	1539959440.637
-10.20673822	-5.65246556	-5.90727536	-2.0751953	-2.0751953	0	10.55126996	-2.404541034	-0.42827148560000006	-0.18310547	-0.61035156	-0.7324219	11.077636780000002	5.33903804	-0.33256836060000006	-0.36621094	0.8544922	-0.4272461	-11.5011232	0.08493652160000001	0.45100097840000003	0	-1.2207031	-0.8544922	4.064990216	10.625439300000002	2.7359130400000002	-0.9765625	0.12207031	0.18310547	5.608202880000001	10.63620558	0.211743161	-1.8920898	-0.9765625	0.30517578	1539959440.677
-10.6074955	-6.341528060000001	-3.1869139400000006	0.061035156	-4.0283203	1.159668	10.55126996	-2.404541034	-0.42827148560000006	-0.18310547	-0.61035156	-0.7324219	11.21521016	6.3199951080000005	-0.461767572	-0.61035156	0.36621094	-0.7324219	-14.363842360000001	-1.9726807100000001	0.30385742800000004	1.5258789	0.6713867	-1.0375977	4.0494384000000005	11.484375	2.70839856	-1.0986328	-0.061035156	0.061035156	7.620361420000001	11.6709964	2.8423827880000005	-1.4648438	-0.18310547	3.90625	1539959440.717
-8.749658246000001	-6.343920926000001	-0.5191894568000001	1.5869141	0.36621094	1.2207031	11.676977340000002	-3.6750000000000003	-1.2022705072	-0.18310547	-0.48828125	0.36621094	10.857519960000001	6.686059800000001	-0.708203125	-0.5493164	0.48828125	-0.61035156	-11.58486322	-2.6031250000000004	-0.8756836060000002	-1.5869141	1.3427734	-1.4038086	3.0433594240000006	11.229565200000001	3.4154052520000002	-0.12207031	-0.4272461	-0.7324219	3.9597167540000004	13.766894960000002	-0.419897464	-3.7231445	1.2817383	4.5166016	1539959440.757
-8.15390625	-3.7551512600000003	-3.652270468	0.36621094	-0.48828125	0	10.794115920000001	-4.7073974640000005	-0.5670410144	-0.36621094	0.48828125	0.18310547	10.33474092	6.7889402	0.01794433606	-0.48828125	0.91552734	0.061035156	-9.438720746000001	0.1112548822	-1.415209964	0.061035156	-0.5493164	-0.24414062	1.149633786	9.66003444	3.8269287140000006	0.12207031	0.7324219	-0.18310547	1.106567392	13.221386780000001	-3.935791034	-1.7089844	0	4.1503906	1539959440.797
-9.7066893	-2.816064496	-3.6893554320000006	-1.953125	3.540039	-0.12207031	10.794115920000001	-4.7073974640000005	-0.5670410144	-0.18310547	1.0986328	-0.36621094	9.360961960000001	7.082031250000001	0.2930908246	-0.6713867	0.18310547	0.7324219	-9.90527356	-0.592163089	-1.2333740020000001	1.4648438	-0.8544922	0.24414062	-0.2990722644	8.8214357	3.4931639400000005	-0.9765625	0.9765625	1.2817383	1.0288086060000001	11.31091304	-2.4404297120000003	-0.4272461	2.5024414	5.065918	1539959440.837
-9.97226538	-4.6619384	-2.8352050720000004	0.6713867	-1.7089844	0.36621094	9.71147464	-4.22648912	-0.3911865216	-0.12207031	0.6713867	-0.4272461	8.713769568	7.01503894	-0.3971679712	-0.48828125	-0.61035156	0.61035156	-10.49982878	-1.982250998	-0.34453125	0.36621094	-0.5493164	0.30517578	0.0980957068	9.7066893	3.402246106	-0.061035156	-1.2817383	0.8544922	0.9809570288	10.941259980000002	-2.2382567900000003	0.8544922	1.953125	4.8217773	1539959440.877
-7.625146760000001	-4.038671924000001	-1.7896484620000002	0.36621094	-3.112793	0.30517578	8.740087860000001	-3.2407471040000004	-0.860131839	-0.18310547	0.18310547	-0.12207031	8.28789038	5.98742662	-0.6376221040000001	-0.18310547	-0.4272461	0.36621094	-9.540405252000001	-1.9260253600000001	-0.01315917932	0.36621094	-0.4272461	0	2.080346646	9.366943390000001	3.4034423920000005	0.36621094	-1.8310547	-0.061035156	-0.2954833966	10.461548020000002	-1.847070288	0.8544922	0.9765625	3.8452148	1539959440.917
-6.202759080000001	-2.6354248200000003	-1.4750244600000002	-0.4272461	1.6479492	0.18310547	8.740087860000001	-3.2407471040000004	-0.860131839	-0.36621094	0.12207031	-0.12207031	7.934985520000001	4.677490216000001	0.015551758180000002	-0.12207031	-0.24414062	0	-8.99609375	-1.7884521760000003	0.15910644960000003	0	-0.30517578	0.12207031	3.0469483800000003	8.228076080000001	3.32089856	0.061035156	-0.5493164	-0.30517578	-0.876879892	8.26755342	-0.5778076080000001	1.4038086	1.3427734	2.746582	1539959440.957
-7.30454074	-2.427270468	-1.9296142180000002	-0.36621094	0.79345703	-0.5493164	7.955322480000001	-2.670117212	-0.1878173822	-0.12207031	0.61035156	-0.30517578	8.024707068	3.9022949280000003	0.5790038940000001	-0.18310547	-0.6713867	0	-8.45776358	-1.5982422120000002	0.22490234620000002	-0.12207031	-0.18310547	0.30517578	2.70361322	7.12749002	2.8555420320000002	0.061035156	-0.4272461	-0.24414062	-0.8840576080000001	7.94335962	-0.2930908246	2.4414062	2.4414062	1.0375977	1539959440.997
-7.202856430000001	-2.271752896	-1.6030273560000001	-0.061035156	-2.319336	-0.36621094	7.1406494600000014	-2.15571286	-0.12321777160000001	-0.18310547	0.12207031	-0.30517578	8.202954074	3.4835937500000003	0.2189208966	0	-0.9765625	0.24414062	-8.16467302	-1.6245605040000002	0.32778320680000006	0.12207031	-0.061035156	0.36621094	2.477514676	6.501831070000001	2.6844726440000004	0.061035156	-0.6713867	-0.24414062	-2.9990966460000004	7.13586412	-1.1125488220000002	1.953125	-0.5493164	0.48828125	1539959441.037
-6.64777806	-2.027709964	-1.221411142	-1.4648438	1.8920898	-0.4272461	6.998290740000001	-2.060009784	-0.3146240216	-0.12207031	0.18310547	-0.24414062	8.589355432000001	3.3053466460000003	-0.3146240216	0.18310547	-0.61035156	0.12207031	-8.16347644	-2.12341304	0.5108154254	-0.18310547	0.24414062	0.30517578	3.1665771760000005	6.79013678	2.78496106	0.36621094	-0.4272461	-0.30517578	-2.3746337860000004	6.275732428000001	0.7811767572	3.1738281	-1.2817383	-0.12207031	1539959441.077
-8.369238220000002	-2.25859375	-2.61867662	-1.0986328	3.2348633	-0.4272461	7.16816394	-2.1616942900000002	-0.227294928	0.30517578	0.36621094	-0.061035156	9.09060054	3.3831054320000007	-0.49406739200000005	0.48828125	-0.36621094	0.12207031	-8.28789038	-2.186816394	0.5813964856000001	-0.6713867	0.061035156	0.36621094	3.69892572	7.163378894000001	2.996704074	0.6713867	0.12207031	-0.30517578	1.599438498	9.35856929	1.2202148560000001	1.7089844	-2.1362305	-0.8544922	1539959441.117
-10.151709260000002	-2.138964856	-3.18332518	-0.30517578	-1.4038086	0.24414062	8.45776358	-3.011059604	0.29667969240000003	0.7324219	0.36621094	0.30517578	9.590649460000002	3.58288588	-0.6101074280000001	0.7324219	-0.061035156	0.12207031	-8.647973740000001	-2.127001996	0.41870117800000006	-1.0375977	0.061035156	0.6713867	3.56613768	7.556957968000001	3.0002929320000002	0.8544922	0.36621094	-0.12207031	8.7963134	8.47451178	-0.7117919928	1.6479492	-1.8920898	0.18310547	1539959441.157
-9.290380890000002	-2.350707968	-3.2096435700000003	-1.8920898	0.9765625	-0.12207031	8.45776358	-3.011059604	0.29667969240000003	1.0986328	0.12207031	0.61035156	9.97226538	3.8664062500000003	-0.8816650360000001	1.159668	-0.12207031	0.12207031	-8.560644568	-1.425976538	0.573022464	-1.0986328	-0.48828125	1.0375977	3.282617212	7.917040740000001	2.918945288	1.0375977	0.30517578	0.30517578	11.876758180000001	8.6264402	-0.8637207068000001	0.24414062	0.91552734	0	1539959441.197
-10.937671220000002	-3.817358426	-5.778076080000001	-2.6245117	4.0893555	-2.1362305	9.46623552	-3.7599366	0.37802735600000004	1.2207031	0.061035156	0.48828125	10.316797120000002	4.594946286	-1.1651855432	1.4648438	0.061035156	0.12207031	-9.96748004	-1.0443603240000001	0.6711181610000001	-1.2207031	-0.7324219	1.5869141	3.1689697480000003	8.66472194	2.7550537140000007	0.9765625	0.4272461	0.6713867	2.0528320680000003	10.49265126	-3.237158246	-2.1362305	1.5258789	-2.8686523	1539959441.237
-11.038159440000001	-8.201757788	-4.795922824	1.0986328	-4.4555664	-0.48828125	9.98183606	-4.085327176000001	0.6890625	1.3427734	0.12207031	0.48828125	10.418481920000001	5.349804712	-1.35180661	1.4648438	-0.061035156	0.18310547	-12.67109424	-0.27275390380000003	0.3194091754	-1.4038086	-0.4272461	1.5869141	3.464453076	9.797607428000001	1.909277356	0.9765625	0.12207031	0.61035156	8.334545926	11.726025360000001	1.8398925720000001	1.8920898	2.746582	0.36621094	1539959441.277
-7.809375	-4.426269568	-2.958422824	-0.36621094	-2.1362305	0.30517578	9.98183606	-4.085327176000001	0.6890625	1.3427734	-0.24414062	0.5493164	10.64457968	6.32836911	-2.0731689300000005	0.9765625	0.12207031	-0.30517578	-12.672289840000001	0.8445800720000001	0.11484375000000001	-1.2207031	1.2817383	0.48828125	3.9860351440000006	11.65065944	0.879272464	1.0986328	1.4038086	-0.061035156	2.86870108	10.838378600000002	0.1315917932	-0.6713867	2.319336	0	1539959441.317
-8.260375900000001	-3.09121106	-5.086621106	-2.0141602	1.4648438	-0.79345703	10.13017572	-4.08173822	0.48569336060000007	0.9765625	-0.36621094	0.6713867	10.929297120000001	7.24472644	-2.7706054320000004	0.9765625	0.24414062	-0.79345703	-10.55964308	1.528857428	-0.33615722840000006	-1.2207031	0.61035156	0.30517578	3.4967528960000003	12.77517122	1.02163089	1.159668	2.1362305	-0.5493164	-0.6974365020000001	8.45417482	-2.82084964	0.6713867	-1.4038086	-1.0375977	1539959441.357
-9.209033246	-3.93339856	-5.65246556	-0.8544922	-0.8544922	-0.48828125	10.107446580000001	-4.003979532000001	1.1723632788	0.48828125	-0.061035156	0.4272461	10.835986420000001	7.23515625	-2.109057608	1.0375977	0.5493164	-0.48828125	-10.49863318	1.0993896760000001	-0.3289794928	-1.0375977	0.061035156	0.12207031	2.0528320680000003	12.065771760000002	1.5216797120000003	0.5493164	1.7700195	-0.30517578	2.5421141200000004	9.90407698	-2.7478759000000004	0.7324219	1.2207031	-1.8920898	1539959441.397
-8.4386232	-4.1606933900000005	-4.458569290000001	-1.4038086	-1.7089844	-0.7324219	9.49973143	-3.9226317900000005	1.7645263580000001	0.8544922	-0.4272461	0	10.55964308	6.543701080000001	-1.6245605040000002	0.79345703	0.36621094	-0.18310547	-10.685253600000001	0.5837890576	-0.18303222840000002	-1.159668	-0.36621094	-0.30517578	1.4810058900000003	11.13266574	1.2094482428000002	-0.12207031	0.61035156	0.061035156	2.336352536	9.47460962	-1.6867675720000002	1.3427734	2.4414062	-2.6855469	1539959441.437
-7.85842302	-4.092504892000001	-3.31611322	-0.6713867	-0.7324219	-0.48828125	9.171948380000002	-3.9214355040000006	0.961816394	0.9765625	-1.0986328	-0.30517578	10.3359375	5.644091754	-1.8195557100000002	0.7324219	0.24414062	-0.24414062	-10.25339308	0.6352294928000001	0.0227294928	-1.4038086	0.12207031	-0.18310547	2.42368161	10.530933	1.030004892	0.061035156	-0.061035156	-0.12207031	0.647192392	10.230663940000001	-1.6688232820000002	0.8544922	1.4648438	-2.746582	1539959441.477
-7.3416259	-3.7994139400000004	-3.53742662	-0.61035156	0.061035156	-0.5493164	9.157592752000001	-3.7156739200000004	0.0825439496	0.79345703	-0.8544922	-0.36621094	9.911254500000002	4.727734424	-1.6484863220000001	0.7324219	0.6713867	-0.24414062	-9.644482428000002	0.9127685700000001	0.002392578076	-1.3427734	0.061035156	-0.4272461	3.178540036	9.575097840000002	1.1352783540000002	0.12207031	0.5493164	-0.30517578	1.0264160340000001	9.74257788	-0.9797607428000001	0.5493164	-0.24414062	-2.5634766	1539959441.517
-7.17055661	-3.521875	-3.6474853240000003	-0.24414062	-0.8544922	-0.61035156	7.56652806	-2.483496106	0.9606201080000001	0.6713867	-0.36621094	-0.5493164	9.297558606	4.334155252	-1.0563232428000002	0.48828125	1.0375977	-0.061035156	-9.029589660000001	1.07785643	-0.07058105432	-1.0375977	0.12207031	-0.48828125	2.7538574280000003	8.466137680000001	1.1986816100000002	-0.061035156	1.4038086	-0.12207031	2.027709964	9.360961960000001	-1.0874267572	0.36621094	0	-2.319336	1539959441.557
-6.67290036	-3.5302491000000003	-3.447705072	-0.5493164	0.30517578	-1.0375977	7.28061502	-2.1030761780000002	0.893627896	0.7324219	-0.4272461	-0.6713867	8.652759080000001	4.338940396	-0.9881347840000001	0.4272461	0.8544922	0.18310547	-8.73291034	0.9953125	0.011962890380000002	-0.79345703	0.48828125	-0.30517578	1.963110324	7.88952626	1.0646972840000002	-0.4272461	1.2207031	0.18310547	2.0372802520000004	9.023608426000001	-1.0922119110000001	0.36621094	-0.12207031	-2.1362305	1539959441.597
-7.8261232000000005	-3.8101807100000005	-3.5135009000000004	0.18310547	1.159668	-0.61035156	7.28061502	-2.1030761780000002	0.893627896	0.6713867	-0.5493164	-0.5493164	8.378808606	4.6021241	-1.293188498	0.48828125	0.6713867	0.18310547	-8.82263179	1.1352783540000002	0.05981445288	-0.79345703	0.5493164	-0.24414062	1.7513672120000003	8.10366214	1.0993896760000001	-0.48828125	0.79345703	0.12207031	2.1102538940000004	9.305932608	-0.8230468750000001	0.061035156	-0.18310547	-1.7089844	1539959441.637
-8.63959964	-3.6690185700000004	-4.078149460000001	0.12207031	-1.0375977	0.061035156	7.47441394	-2.03488768	0.5227783246000001	0.36621094	-0.6713867	-0.30517578	8.43742662	5.037573380000001	-1.222607428	0.24414062	0.61035156	0	-8.65036592	1.5372314300000003	-0.0897216754	-0.48828125	0.4272461	-0.36621094	1.677197284	8.718554712000001	1.070678714	-0.36621094	0.7324219	0.061035156	3.0959961060000003	9.07863768	-0.49406739200000005	-0.12207031	-0.24414062	-1.4038086	1539959441.677
-8.75444339	-3.514697284	-4.043457068	0.24414062	-1.0986328	0.48828125	8.787939300000001	-2.109057608	0.2930908246	0.18310547	-0.8544922	-0.12207031	8.728125	5.566332968	-1.000097644	-0.24414062	0.61035156	-0.12207031	-8.72333966	1.6114013580000002	-0.12202148560000001	0.24414062	0.12207031	-0.5493164	1.53125	9.44350589	1.0551269568000001	-0.30517578	0.6713867	0.061035156	3.47402356	8.903979532000001	-0.41511232	-0.12207031	0.061035156	-0.6713867	1539959441.717
-8.445800720000001	-4.209741214	-4.164282248	0.061035156	-1.0986328	0.24414062	9.362158246000002	-2.386596646	0.26318359620000004	-0.12207031	-0.5493164	-0.12207031	9.089404254	6.0400634	-0.7488769568000001	-0.5493164	0.36621094	-0.18310547	-9.73540036	0.9354980432000001	-0.2512207068	0.61035156	-0.18310547	-0.79345703	1.5085204680000002	9.85622554	1.5001464660000001	-0.4272461	0.36621094	-0.061035156	3.1534179320000004	9.340625000000001	-0.4103271466	-0.48828125	0.061035156	-0.48828125	1539959441.757
-7.930200180000001	-4.858129892000001	-4.048242212	-0.18310547	-1.6479492	0.12207031	9.362158246000002	-2.386596646	0.26318359620000004	-0.4272461	-0.6713867	-0.4272461	9.469824280000001	6.426464660000001	-0.6220702880000001	-0.79345703	0.4272461	-0.30517578	-10.9484375	-0.0813476538	-0.1387695288	0.79345703	0.24414062	-1.0375977	1.9032959260000002	10.50820288	2.128198282	-0.5493164	-0.12207031	-0.36621094	3.1175292540000004	9.402832068	-0.6077148560000001	-1.0986328	-1.0375977	0.36621094	1539959441.797
-7.97565944	-6.054418930000001	-1.8841552520000002	0.79345703	-0.36621094	0.61035156	9.88015126	-2.886645468	0.005981445288000001	-0.48828125	-0.30517578	-0.4272461	9.61936052	6.238647660000001	-0.6041259784	-0.8544922	0.36621094	-0.48828125	-11.319287140000002	-1.0240234620000002	-0.3517089856000001	0.61035156	0.79345703	-1.159668	2.471533246	10.533325180000002	2.64738768	-0.61035156	-0.6713867	-0.8544922	4.806689496	9.864599640000002	1.113745108	-1.5258789	-1.6479492	2.5024414	1539959441.837
-8.30463858	-5.542407248	-2.077954074	1.5258789	0.9765625	0.4272461	9.455468750000001	-3.4955566100000004	-0.9127685700000001	-0.7324219	-0.48828125	-0.30517578	9.516479532	5.72304712	-0.34213867800000003	-0.7324219	0.30517578	-0.48828125	-10.611084260000002	-0.9606201080000001	-1.1125488220000002	0.36621094	0.8544922	-0.9765625	2.383007788	9.625341754	3.0900146760000005	-0.4272461	-0.36621094	-1.0986328	5.075854532	12.373217360000002	2.12341304	-1.0986328	-1.0375977	3.8452148	1539959441.877
-9.88254442	-3.9884277160000003	-3.04216304	0.48828125	-0.30517578	-0.5493164	9.455468750000001	-3.4955566100000004	-0.9127685700000001	-0.79345703	-0.12207031	0	9.354980432000001	5.83071286	0.18303222840000002	-0.79345703	0.18310547	-0.4272461	-10.340722840000002	-0.9797607428000001	-1.4618652160000003	1.0375977	0.8544922	-0.24414062	1.6353271760000003	9.026000900000001	3.23596196	-0.36621094	0.36621094	-0.7324219	0.3971679712	12.85651808	-0.440234375	-1.8920898	-0.12207031	3.3569336	1539959441.917
-10.157690200000001	-4.15231929	-2.72036142	0.36621094	0.30517578	-0.61035156	9.290380890000002	-3.7431884000000006	-1.000097644	-0.61035156	0.061035156	0.5493164	9.140844748000001	6.389379892	0.0765625	-0.61035156	-0.24414062	-0.5493164	-10.42805162	-2.001391574	-1.51928714	0.91552734	0.7324219	-0.12207031	1.0419677520000001	9.36933606	3.352001996	-0.36621094	0.18310547	-0.4272461	-1.9487548920000002	11.24272464	-2.2849121400000003	-0.79345703	-2.0141602	3.479004	1539959441.957
-8.99848642	-4.58178714	-2.027709964	1.0986328	-1.0375977	-0.4272461	9.3573732	-4.09848642	-1.063500998	-0.6713867	-0.061035156	0.91552734	9.057104532	6.69802266	-0.19738769960000002	-0.4272461	-0.48828125	-0.79345703	-10.19716754	-2.1258057100000003	-1.1508300720000002	0.18310547	0.9765625	-0.18310547	1.149633786	9.99021016	3.631933606	0.061035156	-0.18310547	-0.6713867	-0.096899411	10.577587860000001	-1.933203076	-0.91552734	-1.4038086	2.380371	1539959441.997
-7.2231933900000005	-4.264770468	-1.5204834260000002	0.61035156	-0.8544922	-0.4272461	9.382495108	-4.274340854	-1.119726538	-0.6713867	-0.12207031	0.91552734	8.839379892	6.248217752000001	-0.0681884784	-0.18310547	-0.24414062	-0.7324219	-9.3238768	-1.693945288	-1.276440396	0.36621094	0.6713867	-0.061035156	1.43076178	9.58825679	3.6235596040000004	-0.061035156	-0.36621094	-0.8544922	0.9869384980000001	8.570214660000001	-0.5490966754000001	0.12207031	-0.4272461	0.79345703	1539959442.037
-7.236352340000001	-3.858032248	-1.3087402160000001	-0.061035156	0.9765625	-0.61035156	8.858520468	-3.859228534	-0.833813498	-0.5493164	-0.061035156	0.61035156	8.545092752	5.602221940000001	0.2452392572	-0.12207031	-0.30517578	-0.61035156	-8.82023912	-1.9212402160000002	-1.4403320680000002	0.48828125	0.5493164	-0.061035156	1.2692626800000002	8.64558107	3.4500976440000004	-0.30517578	-0.24414062	-0.79345703	0.80390625	7.4947509000000005	-0.34931639400000003	1.3427734	2.0141602	0	1539959442.076
-8.212524460000001	-3.7647216460000004	-1.318310504	0.48828125	-0.36621094	-0.48828125	8.32617212	-3.3819091460000004	-0.678295926	-0.36621094	-0.061035156	0.36621094	8.42067842	5.268457068	0.13757324280000002	-0.061035156	-0.4272461	-0.4272461	-8.864501800000001	-2.25261232	-1.52526857	0.36621094	0.6713867	0.061035156	1.035986322	7.944555710000001	3.22160643	-0.18310547	-0.48828125	-0.7324219	0.1866210962	7.9517334260000005	-1.076660144	1.3427734	1.7700195	-0.7324219	1539959442.117
-7.90388179	-3.6546630400000004	-1.3051513580000003	0.24414062	0.12207031	-0.5493164	8.150317392	-3.2060547120000003	-0.9307128600000001	-0.18310547	-0.061035156	0.36621094	8.260375900000001	5.2229982	-0.248828125	0.18310547	-0.48828125	-0.4272461	-9.13725589	-2.644995108	-1.526464856	0.12207031	0.8544922	0.12207031	1.3948730040000001	8.041455072	3.3854980040000004	0.12207031	-0.4272461	-0.8544922	-0.439038089	8.21970198	-0.9438721040000001	1.4648438	-0.61035156	-0.91552734	1539959442.157
-7.711279254	-3.6881591460000003	-1.8817626800000002	-0.6713867	1.7700195	-0.79345703	8.238842752000002	-3.466845746	-1.1340820288	-0.061035156	0.12207031	0.48828125	8.419482428	5.386889480000001	-0.2572021466	0.36621094	-0.24414062	-0.7324219	-9.195874100000001	-3.0050780759999998	-1.6281494600000002	-0.4272461	0.8544922	0.18310547	1.949951178	8.476904254	3.6821777160000004	0.4272461	0.12207031	-0.9765625	1.9320067900000002	9.447094748	0.5275634784000001	1.3427734	-0.36621094	-1.2207031	1539959442.196
-8.19816893	-4.238452176	-2.2980712860000003	-1.0375977	1.3427734	-1.0986328	8.475707968	-4.003979532000001	-0.9869384980000001	0.24414062	0.36621094	0.6713867	8.924316394	5.6739991000000005	-0.13398437500000002	0.6713867	-0.30517578	-0.6713867	-9.247314300000001	-2.837597644	-1.726245108	-0.79345703	0.7324219	0.4272461	1.695141574	8.62285144	3.7360108800000003	0.48828125	0.5493164	-0.9765625	2.60671376	9.4255616	-0.3505126800000001	1.2207031	-1.6479492	-0.6713867	1539959442.236
-8.9829348	-4.93588858	-2.652172824	-0.36621094	1.8920898	-1.2207031	8.829809800000001	-4.703808606	-0.8840576080000001	0.48828125	0.30517578	0.79345703	9.16357428	5.78764676	-0.2536132788	0.91552734	-0.48828125	-0.4272461	-9.686352340000001	-2.4081298920000003	-1.872192392	-1.0375977	0.6713867	0.79345703	1.070678714	8.6766848	3.4536866	0.48828125	0.12207031	-0.8544922	5.361767572	10.2844973	-1.52526857	0.8544922	-0.79345703	-0.6713867	1539959442.276
-8.865698380000001	-5.13447284	-3.2228027160000003	-0.7324219	-0.8544922	-1.4038086	8.94584964	-5.13686502	-0.849365216	0.8544922	0.24414062	0.6713867	9.30832518	5.94436052	-0.648388678	1.0986328	-0.30517578	-0.30517578	-9.89570288	-1.561157248	-1.818359424	-1.3427734	0.91552734	1.0375977	1.025219748	9.034375	3.0361816100000003	0.5493164	0.12207031	-0.79345703	3.3448242800000005	11.109936600000001	1.6915527160000003	-1.6479492	1.5258789	-1.8310547	1539959442.317
-7.489965560000001	-4.155908246	-2.021728534	-0.61035156	0.18310547	-0.91552734	8.706591754	-4.943066394000001	-0.75366214	1.0375977	0.24414062	0.6713867	9.25090306	6.178832968	-1.2058593750000002	1.3427734	-0.24414062	-0.24414062	-9.284399460000001	-1.02761232	-1.9978027160000003	-0.91552734	0.79345703	0.91552734	1.061108426	9.412402160000001	2.6150878600000005	0.6713867	0.36621094	-0.8544922	4.08173822	8.92670926	-0.9414794928000001	1.5869141	3.0517578	-1.6479492	1539959442.357
-6.695629892	-3.6462889400000003	-3.584082068	-1.5258789	3.0517578	-1.953125	8.706591754	-4.943066394000001	-0.75366214	1.0375977	0.24414062	0.6713867	8.86210962	6.025707968000001	-1.2537109620000002	1.5869141	0.061035156	-0.061035156	-8.643188400000001	-1.03359375	-2.054028354	-1.5258789	0.8544922	0.6713867	0.735717752	9.265259080000002	2.46794429	0.48828125	0.48828125	-0.91552734	-0.17585449280000004	9.01044928	-1.079052716	1.2207031	-0.7324219	-1.4648438	1539959442.396
-7.2961670320000005	-6.55327176	-4.98015126	-0.18310547	1.5869141	-2.1362305	8.35249002	-4.24323732	-0.30744628600000007	1.0375977	0.36621094	0.79345703	8.616870108	5.85942392	-1.2154297120000002	1.4038086	0	-0.12207031	-9.406420926000001	0.339746106	-2.3208007200000003	-1.8310547	0.4272461	0.79345703	0.3732421924	9.32028804	1.9690917540000001	0.18310547	0.24414062	-0.6713867	4.33535144	9.918433	0.9043945288	0.36621094	1.4648438	-1.5258789	1539959442.437
-7.7842527	-7.073657248	-5.6058107	-1.0986328	-1.7089844	-1.159668	8.068969748	-3.5493896760000005	0.37084961060000005	1.0986328	0.24414062	0.5493164	8.864501800000001	6.062792932000001	-1.5085204680000002	0.91552734	0	-0.48828125	-10.681664840000002	1.6891601440000001	-2.045654254	-1.159668	1.0986328	0.6713867	0.7440917932000001	10.25578624	0.9175537140000001	-0.12207031	0.4272461	-0.48828125	2.422485324	9.795214660000001	-1.6903564300000002	0.48828125	1.4038086	-0.4272461	1539959442.476
-8.12758786	-5.785253894	-4.52316893	-0.36621094	-0.30517578	-0.36621094	8.176635880000001	-3.6151855040000007	0.3158203076	1.0375977	-0.18310547	0.48828125	9.283202880000001	6.61188948	-2.0480469240000003	0.4272461	-0.061035156	-0.8544922	-10.681664840000002	1.4331542540000002	-1.93439946	-0.7324219	1.2817383	0.24414062	0.9785644568000001	11.43532698	0.8266357428000001	0.48828125	0.91552734	-1.159668	0.8146728240000001	9.82751448	-2.255004892	0.48828125	-0.4272461	-0.4272461	1539959442.516
-7.1406494600000014	-4.823437500000001	-4.344921924	0.7324219	0.061035156	-0.8544922	8.62285144	-3.8628173920000006	0.34812010800000004	0.8544922	-0.36621094	0.8544922	9.496142572	6.799707068	-2.1258057100000003	0.4272461	0.18310547	-0.9765625	-9.496142572	1.644897464	-2.115039038	-0.8544922	1.2207031	0.24414062	0.46774902160000004	11.324072480000002	1.4522949280000002	0.9765625	1.0986328	-1.5258789	1.599438498	9.76889676	-1.5432128600000001	0.12207031	-0.4272461	-0.8544922	1539959442.556
-6.653759980000001	-5.87617212	-4.187011780000001	0.061035156	0.30517578	-0.9765625	8.93029802	-3.65944838	0.9773681610000001	0.24414062	0	1.2207031	9.4423098	6.51379393	-1.25729982	0.36621094	0.18310547	-0.61035156	-8.57858876	2.0097655760000004	-2.9931152160000005	-0.48828125	0.79345703	0.24414062	-0.7261474640000001	10.178027160000001	1.546801718	0.30517578	0.18310547	-1.0375977	3.019433606	9.43513179	-1.15441893	0.48828125	0.48828125	-0.8544922	1539959442.596
-8.101269568000001	-6.425268570000001	-3.8807617800000003	0.061035156	-1.5869141	-0.12207031	8.77597644	-3.2144287140000003	1.465454074	0.061035156	-0.24414062	0.7324219	9.350195288	6.354687500000001	-1.0946044928	-0.12207031	-0.30517578	-0.4272461	-9.149218750000001	2.032495108	-3.390283246	0.48828125	0.4272461	0.061035156	-0.9809570288	9.79401857	1.0969971040000002	-0.30517578	-0.18310547	-0.24414062	2.59116214	9.630126800000001	-1.1723632788	-0.12207031	0.36621094	-0.4272461	1539959442.636
-7.765112320000001	-5.086621106	-4.143945288	0.30517578	-1.3427734	0.24414062	8.847753894	-3.025415036	0.8637207068000001	-0.24414062	0.12207031	0.5493164	9.402832068	6.74108876	-1.739404254	-0.36621094	-0.24414062	-0.36621094	-9.341821580000001	0.5036376800000001	-3.440527356	0.30517578	0.61035156	-0.36621094	-0.21054687500000002	10.4208741	1.469042932	-0.061035156	0.61035156	-0.24414062	2.3578857820000003	9.49255342	-0.8577392572	0.18310547	-0.12207031	-0.061035156	1539959442.676
-6.699218750000001	-5.5268554320000005	-3.5314452880000005	-0.061035156	0.5493164	0.12207031	9.33942842	-4.14035643	0.4689453076	-0.4272461	0.79345703	0.4272461	9.480590560000001	6.8989991	-1.62575679	-0.4272461	0.12207031	-0.36621094	-8.94584964	0.0980957068	-3.609204074	-0.36621094	0.24414062	-0.5493164	-0.08732910340000001	10.804883180000001	2.16408696	0.61035156	0.8544922	-0.5493164	2.007373004	9.25688498	-1.41042482	0.12207031	-0.18310547	-0.18310547	1539959442.716
-7.6143798920000005	-6.263769568	-3.4692382200000003	0.4272461	-0.12207031	0.79345703	9.33942842	-4.14035643	0.4689453076	-0.36621094	1.0986328	0.24414062	9.46145018	6.7542482	-0.8637207068000001	-0.36621094	0.18310547	-0.24414062	-8.718554712000001	0.6447998200000001	-3.6187744600000005	0.061035156	-0.30517578	-0.30517578	-0.5096191394	10.309619600000001	2.1700683900000004	0.061035156	0.5493164	0	1.622167932	9.508105432	-1.670019568	-0.24414062	0	-0.36621094	1539959442.756
-7.9242187500000005	-5.578295926000001	-3.563745108	0.5493164	-1.3427734	0.91552734	8.92910144	-5.359375	-0.10288086060000001	-0.30517578	-0.18310547	0	9.27961412	6.66811502	-0.4474121106000001	-0.5493164	-0.24414062	-0.061035156	-9.144433606	0.477319339	-3.39746106	0.4272461	-0.7324219	-0.24414062	-0.8266357428000001	10.1241938	1.9798584260000003	-0.24414062	0.18310547	0.5493164	1.617382788	9.63491214	-1.166381839	-0.18310547	-0.24414062	-0.24414062	1539959442.796
-7.314111420000001	-4.968188400000001	-3.0983885800000004	0.4272461	0.30517578	0.79345703	8.847753894	-5.4526857	-0.5825927716	-0.24414062	0.061035156	-0.12207031	9.35617662	6.69802266	-0.900805661	-0.79345703	-0.18310547	-0.18310547	-9.337036240000002	0.1256103534	-3.09121106	0.4272461	-0.79345703	-0.30517578	-0.3229980432	10.338329680000001	2.0097655760000004	0.12207031	0.24414062	0.7324219	1.2441405760000002	9.609789840000001	-1.41042482	-0.12207031	-0.9765625	-0.24414062	1539959442.836
-7.54379892	-5.2337644800000005	-3.1282959260000003	0.4272461	0.5493164	0.8544922	8.847753894	-5.4526857	-0.5825927716	-0.61035156	0.30517578	-0.24414062	9.230566394	6.683667032000001	-0.9869384980000001	-0.61035156	0.24414062	-0.18310547	-9.274829074000001	-0.1256103534	-2.860327176	0.48828125	-0.91552734	-0.30517578	0.10527343750000001	10.075146760000003	2.198779254	0.061035156	0.36621094	0.7324219	1.3254882200000002	9.558349640000001	-1.4199951080000002	-0.36621094	-0.6713867	-0.4272461	1539959442.876
-7.78903804	-5.12490216	-3.46086412	0.24414062	-0.4272461	0.79345703	8.28669429	-5.264868210000001	-0.1399658246	-0.48828125	0.061035156	-0.30517578	8.968579074	6.7458741	-0.6962402160000001	-0.5493164	0.30517578	0.061035156	-9.319091754	-0.43186035340000006	-2.598339856	0.5493164	-1.0375977	-0.24414062	-0.096899411	9.596630890000002	2.372241214	-0.24414062	0.30517578	0.79345703	1.4211913940000003	9.5703125	-1.238159146	-0.30517578	-0.5493164	-0.5493164	1539959442.916
-7.574902160000001	-4.92871106	-3.131884784	0.18310547	-0.061035156	0.6713867	7.972070288000001	-4.93947734	0.2763427716	-0.30517578	-0.24414062	-0.36621094	8.58815944	6.7063967600000005	-0.7811767572	-0.4272461	-0.18310547	0.18310547	-9.5021241	-0.576611322	-2.404541034	0.4272461	-0.91552734	-0.12207031	-0.4330566394	9.45786142	2.29089357	-0.24414062	-0.30517578	0.79345703	1.7441894960000002	9.481787140000002	-0.9354980432000001	-0.12207031	-0.6713867	-0.4272461	1539959442.956
-7.66940944	-4.9083741000000005	-2.8651123200000006	0.12207031	0.36621094	0.5493164	7.972070288000001	-4.93947734	0.2763427716	-0.24414062	-0.24414062	-0.30517578	8.461352340000001	6.619067392	-1.1257080072	-0.30517578	-0.061035156	0.18310547	-9.60261232	-0.5479003894	-2.2382567900000003	0.4272461	-0.8544922	-0.061035156	-0.01076660144	9.491357428	2.172460962	-0.24414062	-0.7324219	0.79345703	1.9403808900000001	9.503320288000001	-1.006079074	-0.12207031	-0.36621094	-0.24414062	1539959442.996
-7.786645468000001	-4.807885880000001	-3.02421875	0.24414062	0	0.48828125	7.94934056	-4.7887451080000005	0.03947753894	-0.24414062	-0.24414062	-0.18310547	8.235253894000001	6.43483876	-1.207055661	-0.24414062	0.18310547	0.18310547	-9.632519568000001	-0.611303714	-2.05522464	0.30517578	-0.79345703	-0.061035156	0.5371337860000001	9.43752446	2.2980712860000003	-0.18310547	-0.48828125	0.5493164	1.5013427520000002	9.56552716	-0.9606201080000001	-0.18310547	-0.18310547	-0.18310547	1539959443.036
-7.71247554	-4.82941893	-3.158203076	-0.061035156	0	0.24414062	7.836889480000001	-4.61767572	0.1878173822	-0.18310547	0	-0.061035156	8.004370108000002	6.154907248	-1.069482428	-0.12207031	0	-0.061035156	-9.718652160000001	-0.659155252	-1.933203076	0.18310547	-0.61035156	0	0.839794928	9.38608426	2.2849121400000003	-0.18310547	-0.30517578	0.36621094	0.94506839	9.5870607	-0.9366943390000001	-0.12207031	-0.4272461	-0.30517578	1539959443.076
-7.726831070000001	-4.858129892000001	-3.045751996	0	-0.061035156	0.12207031	7.734009080000001	-4.500439496	0.4342529254	-0.061035156	0.18310547	0.12207031	8.064184800000001	5.950341754	-0.9929199280000001	-0.061035156	0.18310547	-0.30517578	-9.839477340000002	-0.641210962	-1.832714856	0.061035156	-0.36621094	0	1.1304931610000002	9.2808107	2.2203125000000004	-0.12207031	-0.12207031	0.24414062	1.293188498	9.58227536	-0.8673096040000001	0	-0.24414062	-0.18310547	1539959443.116
-7.647875900000001	-4.93588858	-2.8423827880000005	0.061035156	-0.061035156	0	7.65146466	-4.427465854	0.44143066100000006	-0.061035156	0.18310547	0.12207031	7.803393570000001	5.720654254	-1.0934082068000002	0	0.36621094	-0.48828125	-9.97226538	-0.643603534	-1.7812744600000001	0.061035156	-0.12207031	0	1.207055661	9.121704074	2.16767572	-0.061035156	0.12207031	0.12207031	1.1771484620000001	9.584667932	-0.9331054712000001	-0.061035156	-0.12207031	-0.061035156	1539959443.156
-7.66223143	-4.878466754000001	-3.0206298920000005	0.061035156	0.4272461	-0.24414062	6.912158246000001	-3.9154540740000003	0.6376221040000001	0.061035156	0.4272461	0.4272461	7.346411240000001	5.43952626	-1.03957518	-0.12207031	0.9765625	-0.91552734	-9.850244600000002	-0.49167482	-1.71667482	0	0.061035156	0.061035156	1.465454074	9.102563400000001	2.039672824	0.061035156	0.48828125	0.12207031	0.9331054712000001	9.6217527	-0.9271240020000001	0	-0.18310547	0	1539959443.196
-7.830908246000001	-4.9622070680000006	-3.3005616	0	-0.18310547	-0.36621094	6.912158246000001	-3.9154540740000003	0.6376221040000001	0.30517578	1.2207031	0.79345703	6.805688400000001	5.1380616	-0.36606445680000005	-0.061035156	1.3427734	-1.4648438	-9.869384980000001	-0.4605712860000001	-1.7310302520000003	-0.18310547	0.30517578	0.12207031	1.9690917540000001	8.990112320000001	1.9607177520000003	0.36621094	1.3427734	0.061035156	0.8278320288	9.640893570000001	-0.976171875	0	-0.18310547	0	1539959443.236
-7.7041014400000005	-5.14763179	-3.0792480040000005	0.12207031	0.12207031	-0.36621094	6.159692392	-3.658251996	0.745288089	0.24414062	1.4038086	1.2817383	6.54728984	5.36057158	-0.43186035340000006	0.12207031	-0.12207031	-2.0751953	-9.89211412	-0.4426269568000001	-1.8375000000000001	-0.30517578	0.48828125	0.061035156	2.19997554	8.954223740000002	1.655664038	0.8544922	2.4414062	-0.061035156	0.833813498	9.7150634	-0.9630126800000001	0	0	0	1539959443.276
-7.766308606000001	-5.106957968000001	-3.1761474640000005	0.061035156	-0.12207031	-0.48828125	6.125	-3.9752685700000003	0.643603534	0.18310547	1.5869141	1.8310547	7.7459719400000004	6.190795926000001	-0.47851562500000006	-0.18310547	0.4272461	-2.319336	-9.91245108	-0.33137207460000007	-1.8566405760000002	-0.48828125	0.7324219	0.12207031	2.1760498200000002	9.02241214	1.3829101440000002	1.159668	3.112793	0	0.778784146	9.640893570000001	-1.0048827880000002	0	-0.30517578	0	1539959443.316
-7.8237304320000005	-4.98852536	-3.15102536	0.24414062	-0.12207031	-0.48828125	7.028198380000001	-4.7983153960000005	0.3995605432	0.4272461	1.2207031	2.319336	8.531933606	7.073657248	-0.32778320680000006	-0.5493164	2.0751953	-2.0141602	-9.80239218	-0.2607910144	-2.038476538	-0.5493164	0.91552734	0.12207031	1.5204834260000002	9.35617662	1.534838858	1.2817383	3.6621094	-0.18310547	0.98334964	9.701904254	-0.9390869110000001	0.061035156	-0.061035156	0.061035156	1539959443.356
-7.8428711060000005	-5.07106929	-3.237158246	0.061035156	-0.061035156	-0.48828125	7.919433606	-6.08432608	0.9737792932	0.5493164	3.0517578	2.8076172	8.6766848	7.8177491	-0.34572753600000006	-0.61035156	1.8920898	-1.8920898	-9.712670926000001	-0.16628417539999998	-2.268164038	-0.5493164	1.0375977	0.061035156	0.8290283540000001	9.733007788	1.3829101440000002	1.4648438	3.540039	-0.061035156	1.19270018	9.575097840000002	-1.108959964	0	-0.18310547	0.061035156	1539959443.396
-7.8608152	-5.140454074	-3.226391574	0.24414062	-0.4272461	-0.4272461	7.97446286	-6.4061277	1.7406005400000002	0.12207031	1.953125	2.9907227	8.69941394	8.3201902	-0.10168457460000001	-0.48828125	1.159668	-1.7700195	-9.707885880000001	-0.023925780760000005	-2.383007788	-0.5493164	1.2207031	0.061035156	0.5490966754000001	10.02011682	1.494165036	1.0986328	3.4179688	-0.12207031	1.240551718	9.63969748	-1.0862304712000002	0.061035156	-0.061035156	0.12207031	1539959443.436
-7.939770468000001	-5.08063948	-3.23596196	0.18310547	-0.5493164	-0.36621094	7.97446286	-6.4061277	1.7406005400000002	-0.30517578	1.2207031	2.6245117	8.50441893	8.51398912	0.531152356	-0.5493164	1.5258789	-1.4038086	-9.528442392	-0.03229980432	-2.592358426	-0.48828125	1.159668	0.12207031	0.0885253894	10.088306200000002	1.580297824	0.7324219	3.1738281	-0.18310547	1.239355432	9.590649460000002	-1.199877896	0	-0.18310547	0.061035156	1539959443.476
-7.86560054	-5.31152356	-3.025415036	0.12207031	-0.61035156	-0.24414062	7.573706070000001	-6.71118161	2.454785144	0.061035156	0.61035156	2.1362305	7.710082968000001	8.408715560000001	0.891235324	-0.61035156	1.4648438	-0.9765625	-9.593042032000001	0.026318359620000002	-2.76821286	-0.4272461	1.2817383	0.18310547	-0.2978759784	9.95073282	1.318310504	0.6713867	2.746582	-0.12207031	1.4247802520000001	9.63371556	-1.156811502	0.061035156	-0.12207031	0.12207031	1539959443.516
-7.608398560000001	-5.139257788	-2.654565396	0.18310547	-0.30517578	-0.24414062	6.889428420000001	-6.64179712	2.3925780760000004	0.18310547	0.061035156	1.7089844	7.3667482	8.30822734	0.8421875000000001	-0.36621094	0.91552734	-0.8544922	-9.517675720000002	0.027514648560000004	-2.86152356	-0.30517578	1.4038086	0.12207031	-0.35529785340000003	9.554760880000002	1.1807373200000002	0.7324219	1.8310547	-0.24414062	1.5145019960000001	9.564331070000001	-1.1604003600000001	0.061035156	0.061035156	0.18310547	1539959443.556
-7.66223143	-5.154809800000001	-2.7909423920000003	0.36621094	0.18310547	-0.48828125	6.889428420000001	-6.64179712	2.3925780760000004	-0.18310547	0.18310547	1.4038086	7.000683606000001	8.47810054	0.9737792932	-0.4272461	0.9765625	-0.8544922	-9.241332968	0.019140625	-3.063696286	-0.36621094	1.3427734	0.061035156	-0.4474121106000001	9.62773462	1.0958007788	0.8544922	1.4038086	-0.4272461	1.100585962	9.613378894	-1.0922119110000001	0	-0.061035156	0.12207031	1539959443.596
-7.747167932000001	-5.3785153800000005	-2.920141574	0.4272461	-0.5493164	-0.5493164	5.93120108	-7.05092752	2.09948732	-0.18310547	0.4272461	1.0375977	6.5305420320000005	8.53671875	1.0969971040000002	-0.30517578	0.61035156	-0.8544922	-9.216211060000001	0.13757324280000002	-3.2251952880000005	-0.30517578	1.2207031	0.12207031	-0.12919922120000002	9.865796220000002	1.1855224640000002	0.6713867	1.159668	-0.5493164	1.08383786	9.610986420000001	-1.1053711060000002	0	-0.24414062	0.12207031	1539959443.636
-7.8177491	-5.352197480000001	-2.702417032	0.36621094	-0.36621094	-0.48828125	5.82473143	-7.21242662	2.000195288	-0.18310547	-0.061035156	1.159668	6.6130860600000005	8.6515625	0.923535144	-0.12207031	0.48828125	-0.91552734	-9.159985520000001	0.1124511682	-3.4536866	-0.24414062	1.159668	0.12207031	-0.24643554320000002	9.861010880000002	1.199877896	0.5493164	0.8544922	-0.6713867	1.314721646	9.60141574	-1.09819339	0.061035156	-0.24414062	0.12207031	1539959443.676
-7.84047824	-5.34023462	-2.646191394	0.48828125	-0.12207031	-0.4272461	5.82473143	-7.21242662	2.000195288	-0.30517578	0	1.0375977	6.48747554	8.74606929	0.9905273560000001	-0.12207031	0.5493164	-0.8544922	-9.012841754	0.24643554320000002	-3.7180663940000005	-0.18310547	1.0375977	0.12207031	-0.49885253600000007	9.920825180000001	0.9283202880000001	0.4272461	0.5493164	-0.6713867	1.4618652160000003	9.599023560000001	-1.1771484620000001	0	-0.061035156	0.12207031	1539959443.716
-7.786645468000001	-5.4443116	-2.7478759000000004	0.30517578	-0.24414062	-0.4272461	5.74936502	-7.718457068	1.9595214660000002	-0.30517578	-0.24414062	0.7324219	6.543701080000001	8.88723143	1.2285888580000002	-0.061035156	0.12207031	-0.61035156	-8.98652356	0.21533202880000002	-3.91066893	-0.061035156	0.8544922	0.12207031	-0.702221646	9.92441394	0.8206542932	0.4272461	0.30517578	-0.7324219	1.4738280760000002	9.560742212000001	-1.1735596040000003	0.061035156	-0.24414062	0.061035156	1539959443.756
-7.907470746	-5.566332968	-2.5839844240000005	0.36621094	-0.36621094	-0.30517578	6.06040036	-7.7423827880000005	1.9690917540000001	-0.36621094	0.061035156	0.4272461	6.414501800000001	8.886035340000001	1.4833984620000003	0.18310547	0.12207031	-0.30517578	-8.918335160000002	0.2081542932	-4.147534146	-0.061035156	0.7324219	0.12207031	-0.954638678	10.033276260000001	0.8218505890000001	0.24414062	-0.18310547	-0.7324219	1.7286376800000003	9.584667932	-1.178344748	0	-0.24414062	0.061035156	1539959443.796
-7.8775634000000005	-5.498144568	-2.644995108	0.18310547	-0.30517578	-0.24414062	6.06040036	-7.7423827880000005	1.9690917540000001	-0.24414062	-0.24414062	0.30517578	6.683667032000001	8.980542032	1.6137939300000002	0	0	0	-8.833398560000001	0.1997802716	-4.347314496	-0.061035156	0.5493164	0.18310547	-0.716577176	10.03207968	0.7261474640000001	0.24414062	-0.36621094	-0.6713867	1.6520751800000002	9.603808606000001	-1.287207068	0	-0.061035156	0.061035156	1539959443.836
-7.88234874	-5.56274411	-2.53254393	0	-0.12207031	-0.18310547	5.880957068	-7.84047824	2.1509277160000004	-0.24414062	-0.24414062	0.12207031	7.0832273400000005	8.80349092	1.745385782	0.18310547	-0.4272461	0.12207031	-8.69702176	0.19140625	-4.544702176	-0.061035156	0.30517578	0.18310547	-0.735717752	10.2163089	0.709399411	0.18310547	-0.36621094	-0.6713867	1.7310302520000003	9.558349640000001	-1.2202148560000001	0	-0.061035156	0	1539959443.876
-7.9158447480000005	-5.54838858	-2.383007788	-0.061035156	-0.061035156	0	5.59504393	-8.017529254000001	2.463159146	-0.5493164	0.061035156	0.12207031	7.418188400000001	8.847753894	1.783667032	0.061035156	0	0.18310547	-8.638403060000002	0.2129394568	-4.71816394	0	0.12207031	0.12207031	-0.5646484424	10.394556200000002	0.669921875	0.061035156	-0.48828125	-0.36621094	1.81716304	9.58586412	-1.2297851440000003	-0.061035156	0	0	1539959443.916
-7.976855432000001	-5.48618161	-2.381811502	-0.24414062	0	0.12207031	5.59504393	-8.017529254000001	2.463159146	-0.18310547	0.48828125	0.061035156	7.655053420000001	9.00686052	1.836303714	0.12207031	0.48828125	0.18310547	-8.4900634	0.20097655760000002	-4.818652356	-0.061035156	-0.30517578	0	-0.37683107	10.654150360000001	0.8170653959999999	-0.12207031	-0.30517578	-0.12207031	1.847070288	9.552368210000001	-1.1328857428	-0.12207031	-0.061035156	-0.061035156	1539959443.956
-8.26276857	-5.29836412	-2.369848642	-0.36621094	-0.061035156	0.4272461	5.351000900000001	-8.10246556	2.5445067900000002	-0.24414062	0.30517578	0.36621094	7.644287140000001	9.30952176	2.031298822	-0.18310547	1.4648438	0.12207031	-8.408715560000001	0.135180661	-4.933496106000001	-0.12207031	-0.6713867	-0.061035156	-0.8074951080000001	10.764209260000001	0.8708984620000001	-0.5493164	-0.24414062	0	2.2286865020000004	9.504516574	-1.302758786	0	0	-0.061035156	1539959443.996
-8.278320288000002	-5.111743210000001	-2.51101088	-0.7324219	0.30517578	0.61035156	5.036376800000001	-8.55585962	2.47631839	-0.36621094	0.061035156	0.61035156	7.174145468000001	9.614575180000001	2.2573974640000003	-0.18310547	1.4648438	0.12207031	-8.321386780000001	0.026318359620000002	-4.897607428000001	0	-1.2207031	-0.18310547	-1.280029254	10.78813498	0.805102536	-0.79345703	-0.6713867	0.30517578	2.42368161	9.506909440000001	-1.153222644	-0.061035156	0.36621094	-0.12207031	1539959444.036
-8.32497554	-5.048339660000001	-2.7131836060000003	-1.159668	0.061035156	0.7324219	4.860522464000001	-9.211425720000001	2.605517572	0.4272461	0.30517578	0.18310547	6.43005342	9.605004892	2.536132788	-0.36621094	2.319336	0.30517578	-8.45776358	-0.10288086060000001	-4.669116214000001	0	-1.7089844	-0.24414062	-1.3853027160000002	10.773778960000001	1.035986322	-1.2207031	-1.3427734	0.5493164	2.2753417540000003	9.45786142	-1.0587158540000001	-0.061035156	0.5493164	-0.18310547	1539959444.076
-8.2938723	-5.164379892	-2.7502685700000002	-1.4038086	-0.061035156	0.7324219	4.614086960000001	-9.174340560000001	2.652172824	0.7324219	0.61035156	0.061035156	5.9012939300000005	9.43752446	2.680883786	-0.4272461	2.380371	0.48828125	-8.58217752	-0.24045410340000004	-4.26357428	-0.24414062	-2.1972656	-0.30517578	-1.31352536	10.723535340000002	1.3577880400000002	-1.4648438	-1.953125	0.61035156	1.8052001800000002	9.687548920000001	-1.02163089	-0.18310547	0.79345703	-0.30517578	1539959444.116
-8.152710160000002	-5.09260234	-2.8316162140000003	-1.4648438	-0.18310547	0.8544922	4.184619110000001	-8.917138580000001	2.55288089	0.79345703	0.5493164	0.061035156	5.93957518	9.113330072	2.5385253600000004	-0.36621094	3.2958984	0.6713867	-8.681469748	-0.20097655760000002	-3.7647216460000004	-0.4272461	-2.5024414	-0.30517578	-0.9821533540000001	10.4723143	1.3649658540000003	-1.4648438	-2.5634766	0.7324219	1.415209964	9.596630890000002	-0.985742212	-0.12207031	0.48828125	-0.4272461	1539959444.156
-8.1072509	-5.030395468	-2.76223143	-1.6479492	-0.36621094	0.79345703	3.994409146	-8.564233426000001	2.48229982	0.7324219	0.48828125	0.24414062	6.020923020000001	8.6515625	2.4799072480000004	-0.24414062	3.90625	0.7324219	-8.963793930000001	-0.1435546875	-3.23596196	-0.5493164	-2.746582	-0.30517578	-0.5479003894	10.28928264	1.4546875000000001	-1.5869141	-3.0517578	0.91552734	1.5683349640000002	9.603808606000001	-0.9474609620000001	-0.12207031	0.48828125	-0.48828125	1539959444.196
-8.048632788	-4.76481929	-2.7861572480000003	-1.5869141	-0.18310547	0.79345703	3.69892572	-8.151513580000001	2.19997554	0.5493164	0.36621094	0.5493164	5.9288086060000005	8.32617212	1.9583251800000003	-0.18310547	1.953125	0.5493164	-9.191088760000001	-0.22968750000000002	-2.8136719240000003	-0.6713867	-2.746582	-0.30517578	-0.07177734424	9.89929164	1.5360351440000002	-1.5258789	-3.112793	0.8544922	1.62575679	9.636108426000002	-1.0180419928000002	-0.12207031	0.79345703	-0.36621094	1539959444.236
-7.9708741000000005	-4.43464357	-2.9033935700000004	-1.953125	-0.36621094	0.79345703	3.5362304320000004	-7.86560054	1.667626996	0.4272461	-0.61035156	0.91552734	6.28530252	7.995996106000001	2.0061767180000003	-0.18310547	1.953125	0.5493164	-9.189892572	-0.42707518000000005	-2.3387451080000004	-0.79345703	-2.8076172	-0.36621094	0.309838858	9.60141574	1.8279297120000002	-1.4648438	-2.8076172	0.8544922	1.1316894568000002	9.410009980000002	-1.0503417932	0.061035156	0.7324219	-0.36621094	1539959444.276
-7.765112320000001	-4.1427491000000005	-2.951245108	-1.8920898	-0.48828125	0.7324219	3.475219748	-7.867993210000001	1.297973642	0.6713867	-0.9765625	1.2817383	6.652563400000001	7.6526612400000005	2.3937744600000004	-0.24414062	1.6479492	1.4038086	-9.138451980000001	-0.539526358	-1.8458740020000002	-0.91552734	-2.8686523	-0.36621094	0.49526367800000004	9.36455072	2.024121106	-1.0375977	-2.4414062	0.6713867	0.8134765380000001	9.2389402	-1.03359375	0.24414062	1.2817383	-0.4272461	1539959444.316
-7.683764480000001	-4.055419928	-3.428564496	-2.380371	0.6713867	0.30517578	3.514697284	-7.963696580000001	1.152026358	0.79345703	-1.8310547	1.8310547	7.340429712000001	7.24711911	2.5744139400000003	-0.24414062	1.6479492	1.4038086	-9.207836960000002	-0.6160888580000001	-1.2860107820000002	-1.0986328	-2.8686523	-0.30517578	0.7201660340000001	9.10734874	2.0923096040000004	-0.5493164	-2.1362305	0.48828125	0.0909179712	9.46264676	-0.8362060700000001	0.4272461	1.2207031	-0.5493164	1539959444.356
-8.334545926	-5.075854532	-3.7683105040000004	-1.8310547	0.36621094	0.4272461	3.475219748	-7.710082968000001	1.149633786	0.8544922	-3.2958984	2.2583008	7.265063400000001	6.90378444	2.5947509	0.18310547	2.9296875	2.0141602	-9.69472644	-0.285913089	-0.7680175720000001	-1.2817383	-3.1738281	-0.061035156	0.966601538	8.84296875	2.1880126800000004	-0.5493164	-1.7089844	0.6713867	0.06459961060000001	10.05839856	-1.3099365020000002	-0.061035156	0.5493164	-0.91552734	1539959444.396
-8.52236322	-5.139257788	-4.220507788000001	-1.4648438	-0.7324219	1.0375977	3.4536866	-7.4433107000000005	0.855346646	0.91552734	-4.0893555	2.2583008	6.890625000000001	6.857128894000001	2.872290036	1.2817383	3.4179688	2.0141602	-10.247412140000002	0.33615722840000006	-0.026318359620000002	-1.2817383	-2.6855469	-0.061035156	1.5970459260000003	8.99609375	2.080346646	-0.6713867	-1.159668	0.8544922	0.79194339	9.96030252	-1.207055661	0	0.061035156	-0.8544922	1539959444.436
-7.946948380000001	-4.93828125	-3.859228534	-0.9765625	-1.0986328	1.2207031	3.543408246	-7.653857428000001	0.35529785340000003	0.8544922	-4.638672	2.0751953	6.63222644	6.893017572	3.411816394	1.8310547	2.5634766	1.6479492	-10.16127896	0.9031982428000002	0.500048822	-0.9765625	-2.380371	-0.061035156	2.127001996	9.55117212	1.9032959260000002	-0.4272461	-0.4272461	0.91552734	1.7489746400000001	9.503320288000001	-1.19270018	0.061035156	0.12207031	-0.36621094	1539959444.476
-7.8775634000000005	-4.191796924	-3.172558606	-0.36621094	0.061035156	0.91552734	3.5781005400000003	-7.639501800000001	0.050244139400000006	0.6713867	-5.126953	1.953125	6.962402160000001	6.853539840000001	3.73122554	2.0141602	2.6855469	1.5258789	-10.22109424	1.05991214	0.9055908540000002	-0.61035156	-1.8920898	0	2.241845746	9.49733876	1.9200439300000003	0	0.24414062	0.7324219	1.5121094240000001	9.552368210000001	-1.240551718	0.12207031	0.8544922	-0.18310547	1539959444.516
-7.698120108000001	-3.6750000000000003	-3.3400389400000003	-0.12207031	0.18310547	0.4272461	4.0326903960000005	-7.174145468000001	0.135180661	0.30517578	-4.333496	1.953125	6.98513179	6.701611420000001	3.93339856	1.5869141	2.8076172	1.5258789	-10.35627446	0.7608398560000001	1.111352536	-0.24414062	-1.2207031	-0.061035156	1.847070288	8.882446580000002	2.06120607	0.12207031	0.36621094	0.5493164	-0.005981445288000001	9.718652160000001	-1.3709472839999999	0.061035156	0.18310547	-0.12207031	1539959444.556
-7.696923920000001	-3.93339856	-3.484790036	-0.18310547	0.36621094	0.18310547	4.841381790000001	-7.001879892	0.4139160144	-0.24414062	-2.1972656	2.319336	6.629834260000001	6.74946286	4.212133786	1.5869141	2.8076172	1.5258789	-10.463940200000001	0.33615722840000006	1.146044928	-0.18310547	-0.61035156	-0.12207031	1.565942392	8.6348143	2.11982428	0.061035156	0.4272461	0.61035156	0.11843261780000001	9.500927520000001	-1.3039550720000002	0.18310547	-0.36621094	0.12207031	1539959444.596
-8.13117662	-3.6917480040000004	-3.8209472840000003	-0.4272461	-0.061035156	-0.12207031	5.52805162	-7.425365920000001	0.7512695288	-0.79345703	0.061035156	2.8076172	6.2111327880000005	7.0186277	4.368847644000001	1.159668	2.380371	1.5258789	-10.50461412	0.02153320288	1.1879150360000001	-0.18310547	-0.061035156	-0.061035156	1.808789038	8.866894568000001	2.00856929	0.18310547	0.4272461	0.48828125	0.6842773560000001	9.45427266	-1.1257080072	0.18310547	0.30517578	0.18310547	1539959444.636
-8.519970746	-3.371142572	-3.5362304320000004	-0.12207031	-0.7324219	-0.4272461	5.94316394	-8.177832068	1.040771466	-1.159668	1.5258789	2.746582	5.77927266	7.04255342	4.32817392	0.24414062	0.9765625	0.7324219	-10.3790036	-0.3505126800000001	1.2034667932	-0.36621094	0.4272461	0	2.191601538	9.12648912	2.16408696	0.48828125	0.79345703	0.12207031	0.8541503600000001	9.53322734	-1.0288086060000001	0.24414062	0.79345703	0.24414062	1539959444.676
-8.399145468	-3.1007812500000003	-3.494360324	-0.36621094	-0.18310547	-0.79345703	5.819946580000001	-8.67189946	1.0993896760000001	-1.2817383	1.953125	1.8310547	5.689550720000001	7.067675720000001	4.1427491000000005	0.30517578	-0.4272461	0.18310547	-10.36584514	-0.7967285340000001	1.153222644	-0.79345703	0.79345703	0.061035156	2.32917482	9.24611821	2.3076415740000003	0.6713867	0.91552734	-0.24414062	0.20097655760000002	9.743774460000001	-1.06589357	0.12207031	0.4272461	0.30517578	1539959444.716
-8.30822734	-2.971582068	-3.7479737400000004	-1.159668	-0.30517578	-1.3427734	4.300659146	-9.21979982	1.2441405760000002	-1.159668	1.7089844	0.4272461	6.310424820000001	6.9958985600000005	4.079345746	0.79345703	-0.36621094	0.12207031	-10.3622554	-1.106567392	1.1053711060000002	-1.2207031	1.159668	0.18310547	2.646191394	9.39685054	2.390185504	0.48828125	1.0375977	-0.48828125	0.028710937500000002	9.796411240000001	-1.0934082068000002	0	-0.24414062	0.24414062	1539959444.756
-7.863207968	-2.628247104	-3.8891358800000004	-1.4648438	-0.8544922	-2.0141602	4.300659146	-9.21979982	1.2441405760000002	-0.6713867	0.8544922	-0.8544922	6.951635880000001	6.7757812500000005	3.7994139400000004	1.2207031	0.6713867	0.61035156	-10.21272014	-1.4415283540000001	1.0826415740000002	-1.7700195	1.5869141	0.24414062	2.940478534	9.24372554	2.6126952880000003	0.24414062	1.5869141	-0.79345703	0.3373535144	9.527246106	-1.076660144	-0.061035156	-0.36621094	0.24414062	1539959444.796
-7.328466754	-2.70600589	-3.5135009000000004	-1.953125	0.061035156	-2.5634766	3.52785643	-8.959009080000001	1.0993896760000001	-0.18310547	-0.24414062	-1.953125	7.347607428000001	6.432446580000001	3.3759277160000005	1.7700195	1.4038086	1.4038086	-9.894507280000001	-1.50732428	0.8649169928000001	-2.8076172	2.1362305	0.30517578	2.85075679	8.819042932	2.605517572	-0.30517578	2.0141602	-1.0986328	0.8924316100000002	9.554760880000002	-1.0144531250000002	-0.4272461	0.12207031	0.061035156	1539959444.836
-7.626342752000001	-3.3173096040000005	-3.974072284	-1.8310547	0.91552734	-2.9907227	2.2083496400000002	-8.83698732	0.492871106	0.18310547	-1.0986328	-2.746582	7.77228984	6.235058606	3.3819091460000004	2.319336	2.319336	2.1972656	-9.53920926	-0.6962402160000001	0.48808594240000003	-3.4179688	2.1362305	0.4272461	2.3889892180000003	8.571411240000002	2.271752896	-0.8544922	2.1972656	-1.2207031	1.7274413940000002	9.450683606	-0.9438721040000001	-0.30517578	1.6479492	-0.30517578	1539959444.876
-8.42307158	-4.020727536	-4.886840854000001	-2.0751953	0	-2.9296875	2.2083496400000002	-8.83698732	0.492871106	0.18310547	-1.6479492	-3.1738281	8.31779802	6.571215560000001	3.4883788940000002	2.4414062	2.9907227	2.5024414	-9.82990764	0.38640135800000003	0.250024411	-3.1738281	2.1362305	0.48828125	1.8793701080000003	9.063086060000002	1.6460937500000001	-1.0986328	2.8076172	-0.8544922	1.9607177520000003	9.572705072	-1.02761232	-0.24414062	2.2583008	-0.24414062	1539959444.916
-9.092993210000001	-4.236059604	-4.8916259	-1.6479492	-1.5869141	-2.319336	1.83151857	-9.331054712	0.6101074280000001	0.12207031	-1.7700195	-3.0517578	8.652759080000001	7.078442392	3.5003417540000004	2.4414062	2.9907227	2.5024414	-9.89929164	1.068286142	0.13398437500000002	-3.112793	2.1362305	0.30517578	1.2022705072	9.955517180000001	1.27763678	-1.0986328	3.1738281	-0.5493164	1.8781738220000002	9.77248552	-0.9474609620000001	0.061035156	2.0141602	-0.18310547	1539959444.956
-8.70061052	-3.9621094240000003	-4.792333966	-1.953125	-2.380371	-1.953125	1.318310504	-9.38129892	0.6077148560000001	-0.061035156	-1.7700195	-2.380371	8.829809800000001	7.3320557100000014	3.2742432100000003	2.5024414	3.0517578	2.5634766	-9.816748200000001	0.9953125	-0.3756347644	-3.0517578	1.8310547	0	0.419897464	10.5153804	1.403247104	-0.61035156	2.4414062	-0.48828125	1.6460937500000001	9.796411240000001	-1.284814496	0	1.7089844	-0.30517578	1539959444.996
-7.968481430000001	-3.7587402160000005	-4.574609424	-2.1362305	-1.2207031	-1.7700195	1.0371826080000002	-9.072656250000001	0.6531738220000001	-0.12207031	-1.8920898	-1.2207031	9.08342302	7.0856201080000005	3.1797364200000002	2.5024414	1.5258789	2.5634766	-9.455468750000001	0.8146728240000001	-0.8433837860000001	-3.2348633	1.5258789	-0.36621094	0.5036376800000001	10.66611322	1.9188476440000002	0.18310547	2.5634766	-0.6713867	1.9942138580000002	9.612182608000001	-1.465454074	0.061035156	1.8920898	-0.5493164	1539959445.036
-7.84047824	-3.992016574	-5.02680661	-2.4414062	-0.9765625	-1.5869141	0.9785644568000001	-8.628832968000001	0.9127685700000001	-0.061035156	-2.1972656	0.061035156	9.081030252000001	6.657348740000001	3.140258786	2.9296875	1.7089844	2.746582	-8.97575679	0.8876464660000001	-1.378125	-3.3569336	0.8544922	-0.48828125	0.5813964856000001	10.34191942	2.1473388580000004	0.18310547	3.1738281	-0.36621094	2.644995108	9.505712860000001	-1.4427246400000002	0	1.953125	-0.5493164	1539959445.076
-7.90388179	-4.336547824	-5.51369658	-2.380371	-1.7089844	-1.4648438	1.0479492212000001	-8.52595198	0.764428714	0.4272461	-2.6855469	1.0986328	8.795117212000001	6.343920926000001	3.2180175720000004	3.4179688	2.6855469	2.8686523	-9.118115020000001	1.15441893	-1.4822021760000001	-3.2348633	0.4272461	-0.5493164	0.44980469240000004	10.00217302	1.8542480040000002	-0.18310547	3.2958984	0.4272461	2.6796875	9.47341304	-1.553979532	0.061035156	2.5024414	-0.4272461	1539959445.116
-7.71367212	-4.251611420000001	-5.697924820000001	-2.6855469	-1.8310547	-1.4648438	1.234570288	-8.924316394	0.4868896466	1.0375977	-3.3569336	1.8310547	8.406323380000002	6.339135880000001	3.1378662140000007	3.6621094	3.3569336	2.5634766	-9.500927520000001	1.0802490020000002	-1.403247104	-3.479004	0.24414062	-0.61035156	0.517993161	10.091894960000001	1.6616454680000001	-0.30517578	3.6010742	0.9765625	1.449902356	9.61936052	-1.665234424	0.18310547	2.319336	-0.5493164	1539959445.156
-7.251904254	-4.677490216000001	-5.608202880000001	-2.746582	-2.1362305	-1.5258789	1.5743163940000002	-9.49494658	0.40075683900000003	1.4648438	-4.0283203	2.1972656	8.00795926	6.2111327880000005	3.12709964	4.0893555	2.9296875	1.8310547	-9.69233426	1.183129892	-1.3230957460000001	-3.6621094	0.18310547	-0.7324219	0.6447998200000001	10.34311502	1.579101538	-0.12207031	3.90625	1.0986328	1.1771484620000001	9.8179438	-1.491772464	-0.12207031	1.953125	-0.6713867	1539959445.196
-6.9588134	-4.777978534	-5.373730432	-2.746582	-2.0141602	-1.5869141	2.00258786	-9.760522660000001	0.35529785340000003	1.6479492	-4.4555664	2.380371	7.77228984	6.006567392	2.99191893	4.5776367	3.2958984	0.91552734	-9.71147464	1.3111327879999999	-1.2656738220000001	-3.7231445	0.12207031	-0.79345703	0.48090820680000007	10.294067000000002	1.29558107	-0.061035156	4.0893555	1.0375977	1.836303714	9.712670926000001	-1.546801718	-0.30517578	2.4414062	-0.5493164	1539959445.236
-6.993505890000001	-4.4980469240000005	-5.537622300000001	-2.6245117	-2.0751953	-1.6479492	2.2980712860000003	-9.528442392	0.1303955072	1.7089844	-4.4555664	2.319336	7.498339660000001	6.103466754	2.537329074	4.1503906	3.7231445	0.4272461	-9.5703125	1.4989501800000002	-1.297973642	-3.8452148	0.18310547	-0.79345703	0.33615722840000006	10.02609874	1.0443603240000001	-0.12207031	4.272461	1.2207031	1.6496826080000002	9.683960160000002	-1.567138678	-0.48828125	2.9296875	-0.4272461	1539959445.276
-6.7542482	-4.475317392000001	-5.9012939300000005	-2.6855469	-2.2583008	-1.7700195	2.336352536	-9.138451980000001	-0.2392578076	1.6479492	-4.760742	2.0141602	7.49953624	6.35109874	2.3889892180000003	3.6621094	3.9672852	-0.12207031	-9.52006839	1.56953125	-1.300366214	-3.8452148	0.12207031	-0.8544922	0.154321286	9.95192842	0.9402832068000001	-0.24414062	4.5776367	1.2817383	1.221411142	9.681567392	-1.70471196	-0.61035156	2.9296875	-0.48828125	1539959445.316
-6.7028076080000005	-4.830615216000001	-5.807983426000001	-2.6855469	-1.953125	-1.8310547	2.5205810700000004	-8.793920926	-0.8972167932	1.5258789	-5.065918	1.5258789	7.844067392	6.724340560000001	2.42368161	3.540039	3.8452148	-0.5493164	-9.66242662	1.562353534	-1.3422363220000002	-4.0893555	0.24414062	-0.91552734	-0.3182128894	10.088306200000002	0.915161142	-0.24414062	4.5166016	1.159668	1.240551718	9.69951178	-1.6125976440000003	-0.6713867	2.9907227	-0.48828125	1539959445.356
-6.924121106	-5.048339660000001	-6.01972644	-2.9907227	-2.6245117	-1.6479492	2.7119873200000004	-8.75444339	-1.003686502	1.3427734	-5.2490234	1.0375977	7.967285340000001	7.0521241	2.3351562500000003	3.540039	3.8452148	-0.5493164	-9.69592302	1.9690917540000001	-1.3266846040000002	-3.9672852	0.12207031	-0.9765625	-0.7225586060000001	10.35029254	0.850561502	-0.4272461	4.0283203	1.0986328	1.356591754	9.733007788	-1.349414038	-0.8544922	2.9296875	-0.12207031	1539959445.396
-7.293774460000001	-5.1978759000000005	-5.8259275200000005	-2.8686523	-2.9907227	-1.2207031	2.7119873200000004	-8.75444339	-1.003686502	0.91552734	-5.004883	0.61035156	7.905077880000001	7.3416259	2.3160155760000003	3.2348633	3.90625	-0.91552734	-9.682763580000001	2.02292482	-1.43076178	-3.8452148	0.061035156	-1.0986328	-0.678295926	10.56442842	0.7883544928000001	-0.4272461	3.8452148	1.159668	1.025219748	9.82751448	-1.604223642	-0.91552734	2.6245117	0.061035156	1539959445.436
-7.294970746000001	-4.774389676	-5.775683606	-2.8686523	-4.0893555	-0.6713867	2.807690396	-9.08342302	-0.5646484424	0.36621094	-4.4555664	0.30517578	7.78186052	7.437329074000001	3.1079589660000004	3.90625	3.2958984	-1.953125	-9.82990764	1.698730432	-1.4403320680000002	-3.540039	-0.12207031	-1.159668	-0.6747070288	10.64697284	1.0347900360000002	-0.30517578	3.90625	1.0986328	1.7609375	9.753344748	-1.284814496	-1.0375977	2.1972656	0.24414062	1539959445.476
-7.220800720000001	-4.006372104	-5.12490216	-3.2348633	-3.7231445	-0.30517578	2.8124755400000003	-9.248510880000001	-0.38400878600000005	0.36621094	-4.4555664	0.30517578	7.09160144	7.5880616000000005	2.56723642	3.90625	3.2958984	-1.953125	-9.50930162	0.9606201080000001	-1.5121094240000001	-3.7841797	-0.24414062	-1.159668	-0.9020019568000001	10.297655760000001	1.524072284	0.30517578	3.4179688	0.91552734	3.3041503600000004	9.76291484	-0.7955322480000001	-1.3427734	2.746582	1.0375977	1539959445.516
-7.4265625	-3.43334964	-4.655957068	-4.211426	-3.112793	-0.61035156	2.8124755400000003	-9.248510880000001	-0.38400878600000005	0.18310547	-4.211426	-0.12207031	6.497045926	7.845263580000001	1.5779052520000003	4.8828125	1.7700195	-2.8076172	-9.061889480000001	0.1866210962	-1.77290036	-3.6010742	-0.79345703	-1.0375977	-0.423486322	9.687548920000001	1.9894287140000002	0.7324219	2.9907227	1.4038086	4.0960937500000005	9.88134784	-0.5108154254	-2.0751953	3.6010742	1.5258789	1539959445.556
-7.88952626	-3.8353027160000006	-3.658251996	-5.3100586	-2.6245117	-1.4038086	3.034985324	-9.27004393	0.11005859620000001	0.5493164	-4.1503906	-0.36621094	6.2147219400000004	8.177832068	1.4630615020000002	2.8686523	1.5258789	-2.5634766	-9.21860324	-1.2549072479999999	-1.7597412140000002	-3.90625	-0.8544922	-0.91552734	0.18303222840000002	9.015234620000001	2.4129150360000002	0.6713867	3.7231445	1.6479492	4.756445288	10.11582068	-0.08732910340000001	-2.0141602	5.554199	2.0751953	1539959445.596
-8.65874002	-4.890429712	-3.06848143	-5.004883	-1.8920898	-1.3427734	3.1103514400000005	-9.48776857	0.3158203076	1.159668	-4.211426	-0.61035156	6.01733426	8.83579074	1.50732428	2.8686523	1.5258789	-2.5634766	-9.366943390000001	-1.7884521760000003	-1.51928714	-4.3945312	-1.0375977	-0.9765625	0.31223143000000003	8.89321286	2.7299316100000004	1.159668	4.5166016	1.2817383	5.172753894	10.245019960000002	-0.5144042932	-1.953125	7.6293945	2.0141602	1539959445.636
-9.077441394000001	-4.963403060000001	-3.6331298920000004	-4.5776367	-3.8452148	-1.2817383	2.920141574	-9.53322734	-0.10288086060000001	1.8310547	-5.065918	-1.159668	5.73740216	9.71625998	1.64011232	1.5258789	3.6621094	-2.0141602	-10.04523912	-1.8566405760000002	-1.08383786	-4.760742	-0.91552734	-0.8544922	0.11604003600000001	9.405224640000002	2.8758788940000004	1.5258789	4.9438477	1.159668	4.3700439300000005	8.963793930000001	-2.418896466	0	7.2631836	0.5493164	1539959445.676
-8.539111420000001	-5.505322480000001	-2.94526358	-4.0893555	-4.1503906	-1.5258789	2.45358876	-9.395654254	-1.223803714	2.4414062	-5.92041	-2.0141602	5.778076080000001	10.538110520000002	2.154516574	1.953125	4.0283203	-1.4038086	-10.5141848	-1.524072284	-0.925927716	-5.004883	-0.79345703	-0.8544922	-0.1124511682	10.1660643	3.0469483800000003	1.4038086	4.3945312	1.2207031	3.1354737400000006	7.90388179	-2.8806639400000003	0.9765625	7.446289	-0.61035156	1539959445.716
-7.7459719400000004	-5.431152160000001	-2.899804712	-3.9672852	-3.2348633	-1.4038086	2.45358876	-9.395654254	-1.223803714	2.6855469	-6.591797	-2.6245117	5.5938478400000005	10.78574182	1.606616214	1.953125	4.0283203	-1.4038086	-10.698413040000002	-1.2178222840000001	-0.970190396	-4.8217773	-0.48828125	-0.91552734	-0.16628417539999998	10.456762680000002	3.0589112400000005	0.7324219	4.760742	0.9765625	2.527758786	8.193384080000001	-2.9261230040000004	2.2583008	8.117676	-0.24414062	1539959445.756
-7.448095746000001	-4.98015126	-2.89382338	-4.272461	-2.0141602	-1.2207031	2.3243896760000005	-9.174340560000001	-1.443920926	2.6245117	-6.8969727	-2.6245117	5.011254892	10.78574182	0.808691394	2.0751953	5.126953	-0.48828125	-10.31201178	-1.1879150360000001	-0.8972167932	-4.760742	-0.30517578	-0.9765625	-0.22011719240000002	10.54409146	3.1462402160000003	-0.12207031	5.3710938	1.0375977	2.227490216	8.643188400000001	-3.2539062500000004	3.8452148	10.620117	0.8544922	1539959445.796
-7.90148912	-4.483691394	-3.2251952880000005	-3.6010742	-2.1972656	-0.6713867	2.43205571	-8.813061600000001	-1.415209964	2.4414062	-6.4086914	-2.1362305	3.66303714	10.381396760000001	0.423486322	0.36621094	5.432129	0.5493164	-9.7150634	-1.118530252	-0.8924316100000002	-4.699707	-0.4272461	-0.79345703	-0.46774902160000004	10.16127896	2.860327176	-0.48828125	5.3710938	1.2207031	1.93439946	9.18271466	-3.2251952880000005	5.1879883	10.620117	2.0751953	1539959445.836
-7.9026857	-3.917846646	-3.3962646760000004	-3.90625	-2.746582	-1.0375977	2.5098144959999997	-8.564233426000001	-1.4774170320000002	2.1362305	-5.432129	-1.4038086	2.6198730040000004	9.60739766	0.2225097644	0.36621094	5.432129	0.5493164	-9.341821580000001	-1.0551269568000001	-0.7225586060000001	-4.5776367	-0.48828125	-0.5493164	-0.9821533540000001	9.38010234	2.421289038	-0.48828125	4.699707	1.3427734	0.9366943390000001	10.51657698	-3.552978534	6.591797	8.300781	2.5634766	1539959445.876
-7.489965560000001	-3.535034146	-3.3149170320000003	-3.8452148	-2.8076172	-1.0375977	2.4727295320000002	-8.35009784	-1.5731201080000001	1.7700195	-4.3945312	-0.79345703	2.422485324	9.08461911	0.45100097840000003	-0.5493164	1.7089844	0.9765625	-9.2556884	-0.925927716	-0.461767572	-4.3945312	-0.48828125	-0.4272461	-1.137670926	8.717358426	2.0935058900000003	-0.24414062	3.90625	1.4038086	0.023925780760000005	11.28459514	-3.2228027160000003	5.6762695	7.080078	2.1972656	1539959445.916
-7.145434800000001	-3.6104003600000003	-3.2060547120000003	-4.333496	-1.4038086	-1.159668	2.0121582460000003	-8.058202880000001	-1.3039550720000002	1.2817383	-3.8452148	-0.36621094	2.8112792540000004	8.753247300000002	0.49526367800000004	-0.30517578	1.3427734	0.8544922	-9.23774411	-0.73332518	-0.17944336060000002	-4.211426	-0.48828125	-0.24414062	-0.8756836060000002	8.467334260000001	2.04924321	0.24414062	3.4179688	1.2207031	-0.1435546875	11.1278804	-1.5683349640000002	4.0283203	7.385254	1.5258789	1539959445.956
-7.4947509000000005	-3.98125	-3.60202626	-4.3945312	-1.2207031	-1.5869141	2.0121582460000003	-8.058202880000001	-1.3039550720000002	0.79345703	-3.8452148	-0.30517578	3.161792032	8.685058606	-0.062207030760000004	-0.30517578	1.3427734	0.8544922	-9.605004892	-0.745288089	0.023925780760000005	-3.9672852	-0.48828125	-0.12207031	-0.381616214	8.59414038	2.173657248	0.61035156	3.0517578	0.9765625	-0.40554199280000003	10.772583360000002	-0.3182128894	3.1738281	7.385254	1.2207031	1539959445.996
-7.93139676	-4.368847644000001	-3.1438476440000005	-3.6621094	-1.8310547	-1.6479492	2.495458966	-8.151513580000001	-1.32788089	0.61035156	-3.9672852	0	3.3651612400000004	8.826220746	-0.31223143000000003	0.61035156	2.380371	0.12207031	-9.786840560000002	-0.642407248	0.309838858	-4.0283203	-0.30517578	0	0.1985839856	9.10974092	2.427270468	0.5493164	2.8686523	0.7324219	-0.8673096040000001	10.19597194	-0.014355469240000002	2.6245117	5.004883	0.48828125	1539959446.036
-7.85722644	-4.267163040000001	-2.988330072	-3.479004	-1.7089844	-1.2817383	3.3244873200000002	-8.548681610000001	-0.9522461060000001	1.2207031	-3.3569336	1.0986328	3.58049321	8.957812500000001	-0.0837402356	1.2207031	2.9296875	-0.18310547	-9.713867212	-0.16030273560000002	0.3995605432	-3.6621094	-0.30517578	0.061035156	0.6292480432	9.450683606	2.365063498	0.61035156	2.9296875	0.36621094	-1.1245117212000002	9.285595746	-1.388891574	2.5634766	2.5634766	0.061035156	1539959446.076
-7.93618161	-4.204956070000001	-3.2383545320000002	-2.746582	-1.4038086	-1.0986328	3.3244873200000002	-8.548681610000001	-0.9522461060000001	1.7700195	-2.8686523	1.7700195	3.7479737400000004	8.9494384	0.20217285340000002	1.2207031	2.9296875	-0.18310547	-9.737792932000001	-0.192602536	0.27514648560000005	-3.479004	0.061035156	0.18310547	0.7058105432	9.362158246000002	2.406933606	0.5493164	3.1738281	0.061035156	1.599438498	9.266455072	-1.053930661	2.0141602	1.5258789	-0.7324219	1539959446.116
-7.856030252000001	-3.8807617800000003	-2.5397216460000003	-2.319336	-0.8544922	-0.79345703	3.3041503600000004	-8.298657248	-0.5574707068000001	1.7700195	-2.8686523	1.7700195	3.716870108	9.012841754	0.6364257788	1.5258789	3.479004	-0.24414062	-9.39326178	0.0	0.001196289038	-3.3569336	0.12207031	0.30517578	0.3146240216	9.06069339	2.345922824	0.5493164	2.9296875	0	5.663232428000001	9.176733426	-0.1459472644	1.8920898	3.7231445	0	1539959446.156
-8.689843750000001	-3.24194339	-3.1737548920000003	-2.5024414	-0.48828125	-0.5493164	3.3448242800000005	-8.42905252	-0.440234375	1.3427734	-3.2958984	2.8686523	3.8364991	9.165966754000001	1.1855224640000002	1.4038086	3.0517578	0.30517578	-9.13725589	0.3014648462	-0.22490234620000002	-2.8686523	-0.12207031	0.48828125	-0.2452392572	8.838183606000001	2.2813232820000002	0.7324219	2.746582	0.18310547	5.25051268	8.643188400000001	-1.73701178	0.79345703	1.8310547	-0.5493164	1539959446.196
-9.18271466	-4.2970702880000005	-4.94785144	-2.9296875	0.12207031	-1.4648438	3.69892572	-8.895605432000002	-0.36965332460000005	1.0986328	-2.6855469	2.9907227	3.8831542540000004	9.862207460000002	1.1807373200000002	1.4038086	3.0517578	0.30517578	-10.081127700000001	0.285913089	-0.18303222840000002	-2.5024414	-0.6713867	0.79345703	-0.592163089	9.098974640000002	2.27294928	0.9765625	2.4414062	0.4272461	-0.37443847840000005	8.942260880000001	-2.568432608	0.30517578	2.0141602	-2.5634766	1539959446.236
-9.181518570000001	-6.489868210000001	-4.250415036	-1.953125	0.4272461	-1.6479492	4.500439496	-9.953125	-0.36606445680000005	0.8544922	-2.0751953	3.0517578	3.8640135800000004	10.7366938	1.123315396	1.3427734	2.5634766	0.7324219	-10.946045320000001	0.4139160144	-0.27873535340000005	-2.6855469	-0.4272461	0.7324219	-0.22849121400000003	10.144530760000002	1.98464357	1.0986328	1.6479492	0.5493164	2.878271466	11.222387680000002	0.1256103534	0.9765625	2.746582	-1.4648438	1539959446.276
-9.616967752	-5.885742212	-3.1713623200000005	-0.4272461	-4.5776367	-0.4272461	4.0506347840000005	-10.155298020000002	-0.01076660144	0.5493164	-1.7700195	2.380371	3.94895018	11.304932100000002	1.0144531250000002	1.0375977	1.4648438	0.6713867	-11.617163040000001	1.332666034	-0.4330566394	-2.4414062	0.24414062	0.79345703	0.49765625	11.074048020000001	1.592260782	1.2817383	1.7700195	0.24414062	4.181030252	11.865990920000002	0.24643554320000002	-3.1738281	-0.5493164	-2.0141602	1539959446.316
