# Supplementary material for: A deep learning approach for lower back-pain risk prediction during manual lifting
Source: PLoS One. 2021 Feb 19;16(2):e0247162. doi: 10.1371/journal.pone.0247162 (PMC7894914; doi:10.1371/journal.pone.0247162)
Supplement: S1 Data — (ZIP) [file pone.0247162.s001.zip › source-used/Subject_01_P2_Zone07_T3.csv]

Side_A_x	Side_A_y	Side_A_z	Side_G_x	Side_G_y	Side_G_z	LtWt_A_x	LtWt_A_y	LtWt_A_z	LtWt_G_x	LtWt_G_y	LtWt_G_z	RtWt_A_x	RtWt_A_y	RtWt_A_z	RtWt_G_x	RtWt_G_y	RtWt_G_z	Back_A_x	Back_A_y	Back_A_z	Back_G_x	Back_G_y	Back_G_z	UArm_A_x	UArm_A_y	UArm_A_z	UArm_G_x	UArm_G_y	UArm_G_z	Thig_A_x	Thig_A_y	Thig_A_z	Thig_G_x	Thig_G_y	Thig_G_z	Time_stp
-8.05222194	-4.10566394	-3.52546376	-0.12207031	-0.061035156	0.12207031	2.5433105040000004	-8.93867212	0.1315917932	0.79345703	0	0	2.001391574	9.991405760000001	1.4331542540000002	-0.24414062	-0.18310547	0.18310547	-9.810766280000001	-0.053833007200000005	-1.052734375	-0.061035156	-0.18310547	-0.12207031	-0.45698242800000005	9.77368161	2.195190396	-0.061035156	-0.061035156	0.18310547	1.5372314300000003	9.74257788	-0.16030273560000002	0.061035156	0.061035156	0	1539960723.466
-8.1838134	-4.0661866	-3.5625489200000002	0	0.24414062	0.061035156	2.386596646	-8.8896241	0.5550781250000001	0.7324219	-0.4272461	-0.36621094	1.967895468	9.936376800000001	1.3864990020000003	-0.24414062	-0.12207031	0.12207031	-9.810766280000001	-0.053833007200000005	-1.052734375	-0.061035156	-0.12207031	-0.12207031	-0.417504892	9.70310054	2.25261232	-0.12207031	0.12207031	0.18310547	1.5085204680000002	9.683960160000002	-0.20097655760000002	-0.12207031	-0.12207031	0	1539960723.506
-8.322582968	-4.031494110000001	-3.6821777160000004	0.061035156	-0.061035156	0.061035156	2.721557608	-8.807080072	0.75964357	0.24414062	-0.24414062	-0.61035156	1.8697998200000001	10.023705580000001	1.409228534	-0.12207031	0.18310547	0.061035156	-9.78444838	-0.08015136780000001	-1.0443603240000001	-0.061035156	-0.12207031	-0.12207031	-0.5479003894	9.7150634	2.2669677520000002	-0.12207031	0.12207031	0.18310547	1.610205072	9.73898912	-0.2512207068	-0.061035156	-0.12207031	0.061035156	1539960723.546
-8.2938723	-3.92023912	-3.6558594240000004	-0.061035156	0.12207031	0.061035156	2.73830571	-8.883642572	0.5993408246	-0.24414062	0.061035156	-0.48828125	1.829125998	10.02250998	1.4391357820000001	-0.18310547	0.061035156	0.061035156	-9.77607428	-0.096899411	-0.991723642	-0.061035156	-0.12207031	-0.061035156	-0.63881839	9.71027806	2.2837158540000004	-0.12207031	0	0.18310547	1.562353534	9.753344748	-0.2260986322	-0.061035156	-0.12207031	0.061035156	1539960723.586
-8.28789038	-3.9501464660000005	-3.685766574	0.061035156	0.061035156	0.061035156	2.573217752	-8.866894568000001	0.3194091754	-0.30517578	0.12207031	-0.5493164	1.8255371400000002	10.05002446	1.41640625	-0.18310547	0.061035156	0.061035156	-9.77607428	-0.096899411	-0.991723642	-0.061035156	-0.12207031	-0.12207031	-0.6256591459999999	9.7318116	2.274145468	-0.12207031	0	0.18310547	1.650878894	9.7401857	-0.1878173822	-0.061035156	-0.061035156	0.061035156	1539960723.626
-8.23645018	-3.9597167540000004	-3.6785887600000002	-0.061035156	-0.12207031	0.061035156	2.5301512600000002	-8.85373552	0.07058105432	-0.061035156	0.061035156	-0.5493164	1.7752929320000002	9.98422824	1.412817392	-0.24414062	-0.061035156	0	-9.756933606	-0.11484375000000001	-0.985742212	0	-0.18310547	-0.061035156	-0.619677716	9.70310054	2.287304712	-0.12207031	-0.061035156	0.18310547	1.677197284	9.71745607	-0.2380615216	-0.12207031	-0.061035156	0	1539960723.666
-8.238842752000002	-3.935791034	-3.61638179	-0.061035156	-0.061035156	0.061035156	2.48828125	-8.920727340000001	-0.16030273560000002	0.30517578	-0.12207031	-0.61035156	1.7513672120000003	9.90647014	1.427172824	-0.30517578	-0.061035156	0	-9.76889676	-0.17824707460000003	-0.9307128600000001	0	-0.18310547	-0.061035156	-0.54191893	9.66481929	2.299267572	-0.12207031	-0.061035156	0.12207031	1.6843750000000002	9.687548920000001	-0.18422851440000002	-0.12207031	-0.061035156	0	1539960723.706
-8.225683606	-3.9573242800000004	-3.6367187500000004	0	-0.061035156	0.061035156	2.74069838	-8.834594748	0.07058105432	0.30517578	0.24414062	-0.61035156	1.783667032	9.916039840000002	1.43435054	-0.24414062	-0.12207031	-0.061035156	-9.76889676	-0.17824707460000003	-0.9307128600000001	0.061035156	-0.18310547	-0.061035156	-0.48569336060000007	9.644482428000002	2.313623004	-0.12207031	-0.12207031	0.12207031	1.66044928	9.721044928000001	-0.16508788940000002	-0.061035156	-0.061035156	0	1539960723.746
-8.24003894	-3.9250244600000004	-3.6056152160000003	0	0	0.061035156	2.5253662140000004	-8.70898462	0.270361322	-0.30517578	0.12207031	-0.36621094	1.84946286	9.9698732	1.4020507200000003	-0.18310547	-0.24414062	-0.061035156	-9.78444838	-0.20217285340000002	-0.9115722840000001	0.061035156	-0.18310547	-0.061035156	-0.4474121106000001	9.709082068	2.3794189300000004	-0.061035156	-0.12207031	0.061035156	1.6879638580000003	9.677978240000002	-0.20935058900000003	-0.061035156	-0.12207031	0.061035156	1539960723.786
-8.27233876	-3.9190429320000004	-3.676196286	0	-0.061035156	0.061035156	2.55048822	-8.69941394	0.0693847644	-0.7324219	-0.24414062	-0.36621094	1.8697998200000001	9.96867662	1.4810058900000003	-0.18310547	-0.18310547	-0.061035156	-9.80717752	-0.18422851440000002	-0.9055908540000002	0	-0.18310547	-0.061035156	-0.4689453076	9.7150634	2.3710449280000003	-0.061035156	-0.18310547	0.061035156	1.622167932	9.724634080000001	-0.2344726538	-0.061035156	-0.12207031	0.061035156	1539960723.826
-8.283105432000001	-3.927417032	-3.6642334260000005	-0.061035156	-0.061035156	0.061035156	2.477514676	-8.78554712	-0.31701660340000004	-0.30517578	0.18310547	-0.30517578	1.8793701080000003	9.9866214	1.5180908540000002	-0.12207031	-0.24414062	-0.12207031	-9.80717752	-0.18422851440000002	-0.9055908540000002	0	-0.18310547	-0.061035156	-0.458178714	9.69592302	2.3495117800000003	-0.061035156	-0.12207031	0	1.6269530760000002	9.673193390000002	-0.17944336060000002	-0.061035156	-0.12207031	0	1539960723.866
-8.254394568	-3.9070800720000003	-3.6618408540000003	0	-0.12207031	0	2.3399413940000002	-8.827417032000001	-0.17824707460000003	0.36621094	-0.061035156	-0.30517578	1.8063964660000003	9.98183606	1.53125	-0.12207031	-0.24414062	-0.12207031	-9.791625900000001	-0.16508788940000002	-0.8720947480000001	0.061035156	-0.12207031	-0.061035156	-0.4330566394	9.700707968000001	2.30883786	-0.061035156	-0.24414062	0	1.5300537140000001	9.729418930000001	-0.21413574280000003	-0.061035156	0	0	1539960723.906
-8.283105432000001	-3.951342752	-3.6534667540000005	-0.061035156	-0.18310547	0	2.245434604	-8.83579074	0.193798822	0.5493164	-0.061035156	-0.24414062	1.8841552520000002	9.94953624	1.6185790740000001	-0.12207031	-0.4272461	-0.12207031	-9.81914038	-0.24165038940000003	-0.8290283540000001	0	-0.12207031	-0.061035156	-0.3732421924	9.700707968000001	2.3219971040000003	0	-0.30517578	-0.061035156	1.588671924	9.680371106	-0.1985839856	-0.061035156	0	0	1539960723.946
-8.292675720000002	-3.92861322	-3.61638179	-0.061035156	-0.18310547	0	2.2645751800000005	-8.902783246	0.7668212860000001	0.24414062	-0.5493164	-0.36621094	1.9607177520000003	9.94714308	1.641308606	-0.061035156	-0.48828125	-0.18310547	-9.81914038	-0.24165038940000003	-0.8290283540000001	0	-0.12207031	0	-0.24045410340000004	9.69592302	2.365063498	0	-0.30517578	0	1.6353271760000003	9.72702626	-0.17465820680000002	0	-0.12207031	0	1539960723.986
-8.24841304	-3.9142577880000005	-3.581689496	-0.061035156	-0.12207031	-0.061035156	2.4488037140000003	-8.91235324	0.7105957068000001	-0.18310547	-0.36621094	-0.12207031	1.9918212860000002	10.015332460000002	1.726245108	-0.061035156	-0.30517578	-0.18310547	-9.81315944	-0.230883786	-0.7991211060000001	0	-0.061035156	0	-0.17824707460000003	9.7832518	2.359082068	0.061035156	-0.12207031	-0.061035156	1.5743163940000002	9.719848740000002	-0.172265625	-0.061035156	-0.12207031	0	1539960724.026
-8.34650908	-3.9214355040000006	-3.58647464	0	-0.18310547	-0.061035156	2.5492920320000003	-8.993701080000001	0.6089111420000001	-0.30517578	-0.24414062	-0.061035156	1.949951178	9.962695680000001	1.790844748	-0.061035156	-0.30517578	-0.18310547	-9.835888579999999	-0.16987304320000002	-0.7823730432	-0.12207031	-0.061035156	0	-0.324194339	9.70310054	2.296875	0.061035156	-0.18310547	-0.061035156	1.6305420320000001	9.743774460000001	-0.1614990216	-0.061035156	-0.12207031	0	1539960724.066
-8.292675720000002	-3.923828076	-3.60202626	0	-0.18310547	-0.061035156	2.43803714	-8.921923920000001	0.41271972840000004	0	-0.48828125	0	1.983447284	9.939965560000001	1.770507788	-0.12207031	-0.48828125	-0.18310547	-9.835888579999999	-0.16987304320000002	-0.7823730432	-0.061035156	0	0	-0.31701660340000004	9.649267572	2.2753417540000003	0.061035156	-0.24414062	0.061035156	1.64011232	9.719848740000002	-0.1626953076	-0.061035156	0	0	1539960724.106
-8.25678714	-3.9190429320000004	-3.5888672120000003	-0.061035156	-0.12207031	-0.061035156	2.454785144	-8.839379892	0.32539062500000004	0.30517578	-0.91552734	0.061035156	2.01096196	10.02729532	1.7417969240000002	-0.18310547	-0.7324219	-0.12207031	-9.79401857	-0.1399658246	-0.811083966	0	0	0	-0.24643554320000002	9.743774460000001	2.259790036	0.061035156	-0.12207031	0	1.6161865020000004	9.719848740000002	-0.20576172120000003	0	-0.061035156	0	1539960724.146
-8.315405252000001	-3.9429687500000004	-3.5517822480000003	0	-0.24414062	-0.061035156	2.5301512600000002	-8.923120108	0.4521972644	0.48828125	-0.9765625	0	2.0193359620000004	9.941162140000001	1.70471196	-0.24414062	-0.7324219	0	-9.790429712	-0.1818359424	-0.8242431610000001	-0.061035156	-0.061035156	0	-0.3505126800000001	9.734204074	2.239453076	0.12207031	-0.24414062	0	1.5910644960000002	9.712670926000001	-0.2069580072	0	-0.061035156	0	1539960724.186
-8.334545926	-3.9381836060000004	-3.4931639400000005	0	-0.061035156	-0.061035156	2.80051268	-8.756836060000001	0.269165036	0.4272461	-0.91552734	0.061035156	2.118627896	9.894507280000001	1.6688232820000002	-0.24414062	-0.91552734	0.061035156	-9.7832518	-0.15551757200000002	-0.8122802520000001	-0.061035156	-0.061035156	0	-0.3026611322	9.666015380000001	2.213134784	0.061035156	-0.24414062	0.061035156	1.6903564300000002	9.718652160000001	-0.2177246106	0	-0.061035156	0	1539960724.226
-8.3201902	-3.9310058900000002	-3.523071286	0	-0.061035156	0	2.8914307100000003	-8.713769568	0.3612792932	0.24414062	-0.48828125	0.30517578	2.14973143	9.953125	1.580297824	-0.18310547	-0.6713867	0	-9.765307608	-0.113647464	-0.832617212	0	-0.061035156	0	-0.2045654254	9.780859620000001	2.2478271760000004	0.061035156	-0.061035156	0.061035156	1.698730432	9.712670926000001	-0.1997802716	-0.061035156	-0.061035156	0	1539960724.266
-8.368042032	-3.8855469240000007	-3.56613768	-0.061035156	-0.12207031	0	2.7502685700000002	-8.753247300000002	0.34094239200000004	-0.061035156	-0.4272461	0.36621094	2.109057608	9.894507280000001	1.553979532	-0.12207031	-0.36621094	0.061035156	-9.76770018	-0.1064697284	-0.849365216	-0.061035156	-0.061035156	0	-0.265576178	9.765307608	2.250219748	0	0.061035156	0.061035156	1.71667482	9.697119110000001	-0.22011719240000002	-0.061035156	-0.061035156	0	1539960724.306
-8.342919928	-3.9250244600000004	-3.517089856	-0.061035156	-0.061035156	0	2.77180162	-8.730517572	-0.027514648560000004	0	-0.4272461	0.4272461	1.9260253600000001	9.98183606	1.4415283540000001	0.061035156	-0.24414062	0.12207031	-9.795214660000001	-0.096899411	-0.8266357428000001	0	-0.061035156	0	-0.35649413939999997	9.746167032	2.141357428	0	-0.061035156	0	1.714282248	9.709082068	-0.17106933900000001	-0.061035156	0	0	1539960724.346
-8.347705072	-3.9214355040000006	-3.5422119600000004	-0.061035156	-0.12207031	0	2.7359130400000002	-8.77358426	-0.0729736322	0	-0.4272461	0.4272461	1.9810547120000002	9.94833966	1.488183606	0	-0.36621094	0.12207031	-9.78444838	-0.10048827880000001	-0.80390625	0	-0.061035156	0	-0.34572753600000006	9.7748777	2.142553714	0.12207031	-0.12207031	-0.061035156	1.6867675720000002	9.697119110000001	-0.19020996400000004	-0.061035156	0	0	1539960724.385
-8.34650908	-3.8975097840000004	-3.5015380400000002	-0.061035156	-0.061035156	0	2.7610351440000005	-8.714965560000001	0.19499511780000003	0.61035156	-0.4272461	0.18310547	2.063598642	9.92321736	1.52526857	0.12207031	-0.4272461	0.061035156	-9.759326080000001	-0.095703125	-0.8206542932	0	-0.061035156	0	-0.29667969240000003	9.76171875	2.1341797120000003	0	-0.061035156	-0.061035156	1.6891601440000001	9.69472644	-0.2081542932	-0.061035156	0	0	1539960724.425
-8.35009784	-3.9190429320000004	-3.4919677520000003	-0.061035156	-0.061035156	0	2.698828076	-8.76879892	0.48808594240000003	0.61035156	-0.4272461	0.18310547	2.063598642	9.92321736	1.52526857	0.36621094	-0.30517578	0.061035156	-9.76411142	-0.07775878600000001	-0.833813498	0	-0.061035156	0	-0.2811279254	9.796411240000001	2.15571286	0	-0.061035156	-0.061035156	1.6783935700000001	9.689941394000002	-0.2129394568	-0.061035156	-0.061035156	0	1539960724.465
-8.34172374	-3.9597167540000004	-3.42736821	-0.061035156	0	0	2.6844726440000004	-8.798706070000001	0.5802001800000001	-0.061035156	-0.5493164	-0.12207031	2.0887207460000004	10.030884080000002	1.4798096040000002	0.4272461	-0.12207031	-0.12207031	-9.78444838	-0.07895508180000001	-0.8074951080000001	0	-0.061035156	0	-0.28471679320000004	9.82751448	2.141357428	0	-0.061035156	-0.061035156	1.71667482	9.69592302	-0.1854248004	-0.061035156	0	0	1539960724.505
-8.33933107	-3.917846646	-3.514697284	-0.061035156	0	0	2.860327176	-8.728125	0.364868161	-0.36621094	-0.4272461	-0.12207031	2.044457968	10.02729532	1.524072284	0.4272461	-0.18310547	-0.12207031	-9.796411240000001	-0.10886230040000001	-0.7871582068	-0.061035156	-0.061035156	0	-0.2763427716	9.796411240000001	2.135375998	0.061035156	-0.061035156	-0.061035156	1.6843750000000002	9.729418930000001	-0.192602536	-0.061035156	0	0	1539960724.545
-8.375219748000001	-3.923828076	-3.507519568	-0.061035156	-0.12207031	0	2.9524413940000005	-8.735302520000001	0.2954833966	-0.4272461	0.18310547	-0.061035156	2.112646466	10.02729532	1.50732428	0.48828125	-0.18310547	-0.061035156	-9.7832518	-0.061010742800000003	-0.7991211060000001	-0.061035156	-0.061035156	-0.061035156	-0.2643798822	9.7485598	2.13776857	0	0	-0.061035156	1.6891601440000001	9.687548920000001	-0.211743161	-0.061035156	-0.061035156	0	1539960724.586
-8.338134980000001	-3.905883786	-3.4596679320000003	-0.061035156	-0.061035156	-0.061035156	2.6713134000000003	-8.7364991	0.2045654254	-0.4272461	0.18310547	-0.12207031	2.1102538940000004	10.04882788	1.335058606	0.5493164	-0.12207031	-0.12207031	-9.81196286	-0.046655271600000006	-0.75964357	0	-0.061035156	-0.061035156	-0.24165038940000003	9.76411142	2.1329834260000005	-0.12207031	0	-0.061035156	1.638916034	9.737792932000001	-0.18901367800000002	-0.061035156	-0.061035156	0	1539960724.625
-8.32497554	-3.926220746	-3.4692382200000003	-0.061035156	-0.061035156	-0.061035156	2.6976317900000004	-8.730517572	0.153125	-0.36621094	-0.18310547	-0.061035156	2.0755615020000002	10.0380616	1.2788329680000001	0.4272461	-0.061035156	-0.24414062	-9.837085159999999	-0.09211425720000001	-0.7476806610000001	0	-0.061035156	-0.061035156	-0.19499511780000003	9.765307608	2.142553714	-0.061035156	0.061035156	-0.061035156	1.6078125	9.721044928000001	-0.1818359424	-0.061035156	-0.061035156	0	1539960724.665
-8.31779802	-3.9381836060000004	-3.42497554	0	-0.061035156	-0.061035156	2.9225341460000003	-8.738891574	0.1866210962	-0.18310547	0.12207031	0.061035156	2.0887207460000004	10.039258180000001	1.280029254	0.24414062	0	-0.18310547	-9.845459260000002	-0.1459472644	-0.71538089	0	0	-0.061035156	-0.17944336060000002	9.760522660000001	2.186816394	-0.12207031	0.061035156	-0.061035156	1.656860324	9.724634080000001	-0.1854248004	-0.061035156	-0.061035156	0	1539960724.706
-8.358471940000001	-3.927417032	-3.4393310700000006	0	-0.061035156	-0.061035156	2.698828076	-8.838183606000001	0.2823242212	0	0.18310547	-0.12207031	2.0887207460000004	10.039258180000001	1.280029254	0.30517578	0	-0.18310547	-9.8418705	-0.14714355040000002	-0.718969748	-0.061035156	0	0	-0.2619873004	9.78444838	2.140161142	-0.061035156	0	-0.12207031	1.66403804	9.72822284	-0.16389160340000003	0	-0.12207031	0	1539960724.745
-8.357275360000001	-3.9250244600000004	-3.4034423920000005	0	-0.061035156	-0.12207031	2.7311278960000003	-8.845361420000001	0.30505371400000003	-0.061035156	-0.061035156	-0.061035156	2.159301718	10.04284694	1.038378894	0.4272461	-0.36621094	-0.24414062	-9.83229982	-0.1387695288	-0.723754892	-0.061035156	0.061035156	0	-0.285913089	9.778466754	2.185620108	-0.061035156	-0.061035156	-0.061035156	1.620971646	9.712670926000001	-0.17585449280000004	-0.061035156	-0.061035156	0	1539960724.785
-8.38120108	-3.9621094240000003	-3.4237792540000007	0	0	-0.061035156	2.8244384000000005	-8.828613220000001	0.230883786	0	0.24414062	0	2.124609424	9.998584260000001	0.8720947480000001	0.4272461	-0.18310547	-0.18310547	-9.80478534	-0.113647464	-0.773999002	-0.061035156	0.061035156	-0.061035156	-0.2643798822	9.74257788	2.204760782	-0.061035156	0.061035156	-0.061035156	1.6999267180000002	9.71625998	-0.16628417539999998	0	-0.061035156	0	1539960724.826
-8.391967752000001	-3.9477538940000003	-3.4572753600000006	0	-0.12207031	-0.061035156	2.668920926	-8.883642572	0.24763183900000002	0.12207031	0.36621094	-0.061035156	2.060009784	9.997387680000001	0.83022464	0.30517578	-0.061035156	-0.12207031	-9.796411240000001	-0.0909179712	-0.7763915740000001	0	0.061035156	0	-0.34213867800000003	9.71027806	2.14973143	0	0.061035156	-0.12207031	1.739404254	9.69472644	-0.1614990216	0	-0.061035156	0	1539960724.865
-8.36086412	-3.94895018	-3.434545926	0	-0.061035156	-0.061035156	2.6390135800000003	-8.83100589	0.20217285340000002	0.4272461	0.061035156	-0.24414062	2.100683606	10.0213134	0.734521466	0.30517578	-0.061035156	0	-9.780859620000001	-0.0992919928	-0.8074951080000001	0	0.061035156	-0.061035156	-0.38400878600000005	9.707885880000001	2.1569091460000003	0	0.061035156	-0.061035156	1.7465820680000002	9.71027806	-0.1866210962	0	-0.061035156	0	1539960724.905
-8.37163089	-3.9704834260000004	-3.39506839	0.061035156	-0.061035156	-0.061035156	2.6390135800000003	-8.864501800000001	0.515600589	0.48828125	0.30517578	0	2.0671875	10.087109620000001	0.7393066100000001	0.12207031	0	-0.061035156	-9.76411142	-0.12202148560000001	-0.8230468750000001	0.061035156	0.061035156	0	-0.3600830072	9.756933606	2.1760498200000002	0	0	-0.061035156	1.6843750000000002	9.71745607	-0.15910644960000003	-0.061035156	0	0	1539960724.946
-8.34411592	-3.9776612400000007	-3.366357428	0.061035156	0	-0.061035156	2.652172824	-8.83100589	0.687866214	-0.18310547	0	0	2.026513678	10.150512680000002	1.015649411	-0.061035156	0.061035156	0	-9.777270468000001	-0.1208251996	-0.8541503600000001	0	0.061035156	-0.061035156	-0.3194091754	9.79401857	2.16408696	0.12207031	0.061035156	-0.061035156	1.6783935700000001	9.723437500000001	-0.1579101538	-0.061035156	-0.061035156	0	1539960724.985
-8.38120108	-3.9860351440000006	-3.3914795320000004	0.061035156	-0.061035156	0	2.7502685700000002	-8.85373552	0.36606445680000005	-0.48828125	0.12207031	0.12207031	2.178442392	10.13496106	1.0670898560000002	0.061035156	-0.18310547	0.061035156	-9.7832518	-0.1579101538	-0.8445800720000001	0	0	0	-0.32539062500000004	9.77368161	2.165283246	0	0.061035156	0	1.7083007200000002	9.700707968000001	-0.1626953076	-0.061035156	-0.061035156	0	1539960725.025
-8.368042032	-3.968090854	-3.434545926	0.061035156	-0.061035156	0	2.5349366	-8.78435054	-0.0490478534	-0.12207031	0.061035156	0.18310547	2.038476538	10.11342752	1.091015625	0	-0.12207031	0.061035156	-9.754540740000001	-0.11005859620000001	-0.8708984620000001	0.061035156	0	0	-0.324194339	9.72702626	2.180834964	0.061035156	0.061035156	0.061035156	1.753759784	9.700707968000001	-0.1411621106	-0.061035156	-0.12207031	0	1539960725.066
-8.357275360000001	-3.9525389400000006	-3.4034423920000005	0	-0.12207031	0	2.6019287140000005	-8.7795652	0.1363769568	0.4272461	-0.061035156	-0.061035156	1.83151857	10.163672120000001	0.9773681610000001	0	-0.24414062	0	-9.76171875	-0.1040771466	-0.899609375	0.061035156	0	0	-0.38999023560000007	9.743774460000001	2.086328076	0	0.12207031	0.061035156	1.7824707460000002	9.70429712	-0.153125	-0.061035156	-0.12207031	0	1539960725.105
-8.364452880000002	-3.94895018	-3.3077391200000004	0.061035156	0	0	2.5995362400000004	-8.789135880000002	0.3911865216	0.36621094	-0.18310547	-0.18310547	1.8626221040000002	10.151709260000002	0.916357428	-0.18310547	-0.48828125	0.061035156	-9.759326080000001	-0.1303955072	-0.8900390380000001	0.061035156	0	-0.061035156	-0.5132080072	9.7748777	2.09948732	0.061035156	-0.12207031	0.12207031	1.7824707460000002	9.677978240000002	-0.1626953076	-0.061035156	-0.12207031	0	1539960725.145
-8.387182608000002	-3.9573242800000004	-3.325683606	0.061035156	0	0	2.74428714	-8.864501800000001	0.6220702880000001	-0.12207031	-0.12207031	-0.24414062	1.81357428	10.078735520000002	0.9223388580000002	-0.4272461	-0.7324219	0.18310547	-9.750951980000002	-0.15910644960000003	-0.8661132788	0	-0.061035156	-0.061035156	-0.417504892	9.770092752000002	2.154516574	0.061035156	-0.24414062	0.12207031	1.7776855040000001	9.67080072	-0.1614990216	-0.061035156	-0.061035156	0	1539960725.185
-8.406323380000002	-3.9896241	-3.3412353240000003	0	0	0.061035156	2.8818603240000003	-8.762817392	0.4067382788	-0.5493164	0.12207031	0	2.1293945680000004	10.10864218	1.183129892	-0.4272461	-1.0986328	0.24414062	-9.77128894	-0.17106933900000001	-0.9020019568000001	0.061035156	-0.061035156	-0.061035156	-0.25959472840000003	9.77966304	2.1700683900000004	0	-0.061035156	0.061035156	1.808789038	9.701904254	-0.15192871400000002	-0.12207031	-0.061035156	0	1539960725.225
-8.407519568	-3.9405760800000005	-3.410620108	-0.061035156	-0.061035156	0.061035156	2.728735324	-8.823827880000001	0.33017577880000004	-0.48828125	0.4272461	-0.12207031	1.8817626800000002	10.158886780000001	1.3099365020000002	-0.36621094	-1.0986328	0.24414062	-9.77128894	-0.17106933900000001	-0.9020019568000001	0.061035156	-0.061035156	-0.061035156	-0.3182128894	9.755737320000001	2.02292482	0.061035156	-0.061035156	0.061035156	1.7286376800000003	9.705493210000002	-0.1064697284	-0.12207031	-0.061035156	0	1539960725.265
-8.3620607	-3.953735324	-3.3567871400000002	-0.12207031	0	0	2.271752896	-8.8979982	-0.13398437500000002	0.12207031	0.18310547	-0.18310547	1.7226562500000002	10.21272014	1.24294429	-0.30517578	-1.159668	0.12207031	-9.77128894	-0.17106933900000001	-0.9020019568000001	0.061035156	-0.061035156	-0.061035156	-0.3971679712	9.754540740000001	1.9774658540000003	0.12207031	-0.30517578	0.12207031	1.69633786	9.71027806	-0.1399658246	-0.12207031	-0.061035156	0	1539960725.305
-8.368042032	-3.9728759000000005	-3.379516574	-0.061035156	-0.061035156	0	2.825634784	-8.792724640000001	0.07177734424	0.9765625	0.36621094	-0.061035156	1.885351538	10.37302266	1.211840854	-0.61035156	-2.0751953	0.24414062	-9.77128894	-0.17106933900000001	-0.9020019568000001	0.061035156	-0.061035156	-0.061035156	-0.3600830072	9.837085159999999	2.086328076	0	-0.4272461	0.12207031	1.74299321	9.6983152	-0.1315917932	-0.061035156	-0.061035156	0	1539960725.345
-8.338134980000001	-3.9477538940000003	-3.3053466460000003	-0.061035156	0.061035156	0	2.4404297120000003	-8.936279254	0.9965087860000001	1.0986328	0.12207031	-0.12207031	2.112646466	10.35986322	1.4020507200000003	-0.79345703	-2.6245117	0.36621094	-9.792822480000002	-0.20576172120000003	-0.8517577880000001	0.061035156	-0.061035156	-0.061035156	-0.2775390576	9.957910340000002	2.1258057100000003	-0.18310547	-0.6713867	0.061035156	1.70471196	9.701904254	-0.1112548822	-0.061035156	-0.061035156	0	1539960725.385
-8.358471940000001	-3.9322021760000005	-3.3328614200000004	-0.061035156	0.24414062	-0.061035156	2.180834964	-9.015234620000001	0.250024411	0.91552734	0	-0.36621094	2.300463858	10.01772464	1.51928714	-0.9765625	-2.5634766	-0.061035156	-9.792822480000002	-0.20576172120000003	-0.8517577880000001	-0.061035156	-0.061035156	-0.061035156	-0.0980957068	9.816748200000001	2.2346679320000002	-0.24414062	-0.5493164	0.12207031	1.69633786	9.713867212	-0.16628417539999998	-0.061035156	0	0	1539960725.425
-8.37641574	-4.00756839	-3.466845746	-0.061035156	0.061035156	-0.061035156	3.3268798920000004	-9.29636232	1.1209228240000002	3.3569336	1.953125	0.12207031	2.3160155760000003	9.888525360000001	1.3805175720000002	-0.79345703	-1.7700195	-0.18310547	-9.839477340000002	-0.19020996400000004	-0.8517577880000001	-0.061035156	0	-0.061035156	-0.026318359620000002	9.785644568	2.32917482	-0.4272461	-0.4272461	0.18310547	1.6664307100000002	9.72822284	-0.1196289038	-0.061035156	-0.061035156	-0.061035156	1539960725.465
-8.298657248	-3.9860351440000006	-3.399853534	-0.061035156	-0.061035156	-0.061035156	2.183227536	-8.711376800000002	2.190405252	2.0751953	-1.2817383	-0.24414062	2.345922824	9.87177716	1.1651855432	-0.61035156	-1.2817383	-0.18310547	-9.796411240000001	-0.20576172120000003	-0.8816650360000001	-0.061035156	0	-0.061035156	0.0861328125	9.801196580000001	2.296875	-0.48828125	-0.36621094	0.061035156	1.7274413940000002	9.689941394000002	-0.07775878600000001	-0.061035156	-0.061035156	-0.061035156	1539960725.505
-8.33933107	-3.9405760800000005	-3.39506839	-0.12207031	0.12207031	-0.061035156	2.6258545320000004	-8.6599366	1.9032959260000002	1.0375977	-0.061035156	0.30517578	2.4308594240000003	9.73659694	0.7572509980000001	-0.48828125	-0.9765625	-0.30517578	-9.795214660000001	-0.32060547120000005	-0.9127685700000001	-0.18310547	0.061035156	0	0.1112548822	9.749755890000001	2.282519568	-0.36621094	0	-0.061035156	1.7214599640000001	9.69113768	-0.0813476538	0	0	0	1539960725.545
-8.374023560000001	-3.927417032	-3.4441162140000006	-0.061035156	0.061035156	-0.061035156	2.64379892	-8.766406250000001	2.032495108	0.79345703	0.30517578	0.36621094	2.516992212	9.845459260000002	1.8506591460000001	-1.2207031	0.12207031	0.36621094	-9.8263179	-0.25839844240000004	-0.8744873200000001	-0.24414062	0.061035156	0	-0.29069824280000006	9.743774460000001	2.229882788	-0.36621094	-0.061035156	-0.24414062	1.7465820680000002	9.69113768	-0.12919922120000002	0	-0.061035156	0	1539960725.585
-8.335742212000001	-3.9609130400000003	-3.5015380400000002	-0.12207031	0.12207031	-0.061035156	2.2621826080000003	-8.50441893	1.7693115020000003	-0.7324219	-0.91552734	0.5493164	2.516992212	9.845459260000002	1.8506591460000001	-0.5493164	-0.12207031	0.5493164	-9.76889676	-0.13757324280000002	-0.9582275360000001	-0.18310547	0.061035156	-0.061035156	-0.13398437500000002	9.782055710000002	2.3303711060000003	-0.61035156	-0.5493164	0.061035156	1.771704074	9.712670926000001	-0.0980957068	0	-0.061035156	0	1539960725.625
-8.290283246000001	-3.96928714	-3.4596679320000003	-0.061035156	0.12207031	-0.061035156	2.3794189300000004	-8.564233426000001	1.532446286	-0.5493164	0.36621094	0.9765625	3.17495108	9.87058058	1.6496826080000002	0.24414062	1.159668	-0.30517578	-9.746167032	-0.17944336060000002	-0.9821533540000001	-0.12207031	0	0	0.14833984620000001	9.6636232	2.233471646	-0.4272461	-0.8544922	0.24414062	1.758544928	9.701904254	-0.1435546875	0	0	0	1539960725.665
-8.265161240000001	-3.992016574	-3.50393071	0	0.24414062	0	2.30883786	-8.76879892	1.494165036	0	0.8544922	1.3427734	3.3531983800000003	9.68515625	1.4546875000000001	-0.24414062	4.5166016	-1.6479492	-9.76770018	-0.22849121400000003	-0.991723642	-0.18310547	0	0	0.6005371106	9.65285643	2.44401857	-0.5493164	0.61035156	0.30517578	1.7621337860000001	9.676782248	-0.1495361322	-0.061035156	-0.061035156	0	1539960725.705
-8.315405252000001	-3.9716797120000003	-3.59484874	0	0.061035156	0	2.107861322	-8.807080072	1.4235839660000003	-0.061035156	1.5258789	1.5258789	3.3531983800000003	9.68515625	1.4546875000000001	0.36621094	8.239746	-3.1738281	-9.743774460000001	-0.20097655760000002	-0.9773681610000001	-0.24414062	0	0	0.27514648560000005	9.724634080000001	2.83640126	-0.48828125	0.5493164	0.24414062	1.7776855040000001	9.6983152	-0.14833984620000001	-0.061035156	-0.061035156	0	1539960725.745
-8.347705072	-3.88674321	-3.561352536	0	0.12207031	0	1.9260253600000001	-8.846557608000001	1.412817392	0.061035156	3.2958984	1.5258789	0.172265625	9.922021760000002	0.7572509980000001	0.7324219	9.82666	-3.4179688	-9.766503894000001	-0.211743161	-0.923535144	-0.36621094	0	0	-0.22131347840000004	9.73659694	2.9261230040000004	-0.5493164	1.0375977	-0.18310547	1.7848632200000003	9.682763580000001	-0.12202148560000001	-0.061035156	-0.061035156	0	1539960725.785
-8.30942392	-3.9070800720000003	-3.5876709260000004	0	0.24414062	0	1.221411142	-8.902783246	1.650878894	-0.061035156	2.5634766	1.3427734	0.172265625	9.922021760000002	0.7572509980000001	0.4272461	5.2490234	-2.2583008	-9.81196286	-0.0909179712	-0.9020019568000001	-0.24414062	0	0	-0.724951178	9.6983152	2.82922374	-0.4272461	0.48828125	-0.30517578	1.81118161	9.697119110000001	-0.1303955072	0	-0.061035156	0	1539960725.825
-8.28669429	-3.9932128600000003	-3.660644568	0	0.061035156	0	0.9606201080000001	-8.8728759	1.676000998	-0.48828125	2.0751953	1.5869141	0.4354492212	9.91484424	1.006079074	0.4272461	4.3945312	-1.7089844	-9.744970746000002	0.00837402356	-0.9797607428000001	0	-0.061035156	0	-0.16508788940000002	9.63491214	2.93569339	-0.36621094	0.61035156	-0.24414062	1.81716304	9.686352340000001	-0.10527343750000001	0	-0.061035156	0	1539960725.865
-8.24243161	-4.035082968	-3.6427001800000003	0.061035156	0	0	1.153222644	-8.901586960000001	1.6843750000000002	-0.79345703	2.9296875	1.4648438	0.050244139400000006	9.884936600000001	0.573022464	0.6713867	4.272461	-1.6479492	-9.76291484	-0.057421875000000004	-0.976171875	0	0	0	0.0897216754	9.682763580000001	2.7706054320000004	-0.18310547	1.5258789	-0.4272461	1.77290036	9.701904254	-0.08732910340000001	-0.061035156	0	0	1539960725.905
-8.23166484	-4.012353534	-3.61638179	0.061035156	0.18310547	0	1.11613768	-8.9661866	1.5970459260000003	-1.0986328	3.0517578	1.2817383	0.050244139400000006	9.884936600000001	0.573022464	0.36621094	4.638672	-1.4648438	-9.82392572	-0.1244140625	-0.9713867212000001	0	0.061035156	0	-0.501245108	9.53920926	2.8088867800000004	-0.18310547	1.159668	-0.48828125	1.7441894960000002	9.69951178	-0.1196289038	0	0	0	1539960725.945
-8.257983426000001	-3.964501996	-3.6929442900000002	0.061035156	0.061035156	0	0.5993408246	-8.82263179	1.650878894	-1.6479492	2.4414062	0.7324219	-0.3002685504	9.935181200000002	0.2225097644	-1.4038086	4.4555664	-1.2817383	-9.816748200000001	-0.08732910340000001	-0.94506839	0	0.061035156	-0.061035156	-0.9378906250000001	9.286792032000001	2.6772949280000002	0.24414062	0.6713867	-0.48828125	1.7023192900000002	9.707885880000001	-0.10168457460000001	-0.061035156	-0.061035156	0	1539960725.985
-8.2089357	-4.00756839	-3.676196286	0.061035156	0.12207031	0	0.648388678	-8.90996106	1.2704589660000003	-2.1972656	1.7089844	-0.8544922	-1.0479492212000001	10.009350540000002	1.4056396760000003	-3.1738281	1.953125	-0.48828125	-9.77607428	-0.0729736322	-0.9689941100000001	0.12207031	0.061035156	0	-1.0958007788	9.326269568	2.6354248200000003	0.36621094	0.18310547	-0.24414062	1.735815396	9.700707968000001	-0.1256103534	0	-0.12207031	0	1539960726.025
-8.225683606	-4.015942392	-3.726440396	0.061035156	0	0	0.8374023560000001	-9.2556884	0.5191894568000001	-1.3427734	0.7324219	-1.2817383	-1.0479492212000001	10.009350540000002	1.4056396760000003	-4.3945312	0.4272461	0.8544922	-9.786840560000002	-0.00478515625	-0.98334964	0.24414062	0.061035156	-0.061035156	-0.8529540740000001	9.49016124	2.5229737400000003	0.6713867	-0.36621094	-0.18310547	1.7860596040000003	9.718652160000001	-0.1124511682	-0.061035156	-0.12207031	0	1539960726.065
-8.20773912	-3.976464856	-3.7695067900000003	0.061035156	-0.061035156	0	0.031103515380000002	-9.06069339	0.3182128894	-0.91552734	-1.5258789	-1.5869141	-0.8900390380000001	10.05361322	2.3542969240000002	-5.1879883	-0.6713867	1.4038086	-9.754540740000001	-0.11005859620000001	-1.05991214	0.36621094	0.061035156	-0.061035156	-0.7476806610000001	9.612182608000001	2.551684604	0.4272461	-0.36621094	-0.061035156	1.7513672120000003	9.69592302	-0.1064697284	-0.061035156	-0.061035156	0	1539960726.105
-8.2436277	-3.9716797120000003	-3.721655252	0.061035156	-0.061035156	0	0.5431152356000001	-9.0427491	0.6017333966	-0.7324219	-3.90625	-1.3427734	-0.899609375	9.164770468	3.65944838	-2.6245117	-2.746582	1.0986328	-9.7318116	-0.172265625	-1.111352536	0.24414062	0	0	-0.33854982	9.73540036	2.63183606	0.61035156	-0.61035156	0.36621094	1.7776855040000001	9.709082068	-0.16389160340000003	-0.061035156	-0.12207031	0	1539960726.145
-8.19697284	-3.958520468	-3.6546630400000004	0.12207031	0	0	1.5145019960000001	-9.15878894	0.7955322480000001	-0.4272461	-3.540039	-1.0986328	0.0657958966	9.46743161	3.9932128600000003	-1.159668	-2.8076172	0.7324219	-9.7401857	-0.18422851440000002	-1.0754638580000002	0.24414062	-0.061035156	-0.061035156	-0.07058105432	9.8765625	2.7299316100000004	0.30517578	-0.4272461	0.36621094	1.8099853240000001	9.680371106	-0.15551757200000002	-0.061035156	-0.061035156	0	1539960726.186
-8.28071286	-3.9094726440000005	-3.6462889400000003	0.12207031	0	0	2.2203125000000004	-9.35856929	0.7871582068	-0.4272461	-3.540039	-1.0986328	0.0657958966	9.46743161	3.9932128600000003	-1.0375977	-3.0517578	0.9765625	-9.797607428000001	-0.2930908246	-0.9953125	0.061035156	0	-0.061035156	-0.07536621106000001	9.91484424	2.7311278960000003	0.36621094	-0.061035156	0.24414062	1.8099853240000001	9.680371106	-0.15551757200000002	-0.061035156	-0.061035156	0	1539960726.225
-8.30822734	-3.895117212	-3.7156739200000004	0	-0.061035156	0	2.1892089660000003	-9.24492212	1.2285888580000002	0.48828125	-0.6713867	-0.9765625	0.07058105432	9.20305162	4.091308606	-1.0375977	-2.746582	1.0375977	-9.755737320000001	-0.23327636780000002	-1.0587158540000001	-0.061035156	-0.061035156	0	0.04426269568	9.71147464	2.4021484620000004	0.18310547	0.18310547	0.24414062	1.8267334260000003	9.693530252	-0.1196289038	-0.061035156	-0.061035156	0	1539960726.265
-8.299853240000001	-3.890332068	-3.7228514400000003	-0.12207031	-0.24414062	-0.061035156	2.1305908540000003	-9.152807608000002	1.503735324	0.30517578	-0.18310547	-0.7324219	0.1268066394	9.258081070000001	4.02192392	-0.30517578	-1.7089844	0.4272461	-9.73061502	-0.2045654254	-1.0886230432000001	-0.061035156	-0.061035156	0	-0.17106933900000001	9.682763580000001	2.409326178	0.18310547	0.30517578	0.30517578	1.8638183900000003	9.67917482	-0.07416992212000001	0	-0.061035156	-0.061035156	1539960726.305
-8.283105432000001	-3.8939209260000003	-3.6331298920000004	-0.18310547	-0.18310547	-0.061035156	1.94636232	-9.124096940000001	1.490576178	0.12207031	0.18310547	-0.48828125	0.1268066394	9.258081070000001	4.02192392	-0.24414062	-1.2207031	0.18310547	-9.750951980000002	-0.23686523560000003	-1.0754638580000002	-0.12207031	-0.061035156	-0.061035156	-0.33137207460000007	9.7748777	2.54689946	0.12207031	0.30517578	0.18310547	1.9296142180000002	9.682763580000001	-0.07058105432	0	-0.061035156	-0.061035156	1539960726.345
-8.31779802	-3.9070800720000003	-3.62236322	-0.12207031	-0.12207031	-0.061035156	1.7465820680000002	-9.132470746000001	1.3422363220000002	0.12207031	0.30517578	-0.4272461	0.288305661	9.35617662	3.926220746	-0.18310547	-1.4648438	0.24414062	-9.75214856	-0.19020996400000004	-1.025219748	-0.12207031	-0.061035156	-0.061035156	-0.40793457460000004	9.81914038	2.4404297120000003	-0.061035156	0.24414062	0.12207031	1.911669928	9.667211960000001	-0.07058105432	-0.061035156	0	0	1539960726.385
-8.278320288000002	-3.9034912140000007	-3.70131839	-0.18310547	-0.24414062	-0.061035156	1.6903564300000002	-9.14323732	1.068286142	0.24414062	0.12207031	-0.48828125	0.6376221040000001	9.374121106	3.9190429320000004	-0.12207031	-0.79345703	0.24414062	-9.7485598	-0.1435546875	-1.0168457068	-0.12207031	-0.12207031	-0.061035156	-0.44980469240000004	9.780859620000001	2.368652356	-0.12207031	0.24414062	0.061035156	1.8697998200000001	9.69113768	-0.10766601440000001	-0.061035156	0.061035156	0	1539960726.425
-8.260375900000001	-3.982446286	-3.6295410340000003	-0.12207031	-0.18310547	-0.061035156	1.53125	-9.13725589	0.778784146	0.4272461	-0.18310547	-0.48828125	0.6376221040000001	9.374121106	3.9190429320000004	-0.061035156	-0.36621094	0.12207031	-9.766503894000001	-0.1626953076	-0.9989013580000001	-0.061035156	-0.12207031	-0.061035156	-0.41271972840000004	9.76291484	2.39138179	-0.061035156	0.061035156	0.061035156	1.8446777160000003	9.69592302	-0.13757324280000002	-0.061035156	0.061035156	0	1539960726.465
-8.238842752000002	-4.015942392	-3.599633786	-0.12207031	-0.24414062	0	1.4678466460000001	-9.077441394000001	0.69504393	0.48828125	-0.4272461	-0.48828125	0.6280517572	9.371728240000001	3.7515625000000004	0.061035156	-0.48828125	0	-9.780859620000001	-0.1626953076	-0.9809570288	-0.061035156	-0.12207031	-0.061035156	-0.3158203076	9.709082068	2.269360324	0	0	-0.061035156	1.7824707460000002	9.70310054	-0.1256103534	-0.061035156	0.061035156	-0.061035156	1539960726.505
-8.225683606	-4.00517572	-3.5697264400000006	-0.061035156	-0.12207031	0	1.4630615020000002	-9.01044928	0.5993408246	0.36621094	-0.4272461	-0.36621094	0.7991211060000001	9.28200679	3.8891358800000004	0	0.12207031	-0.18310547	-9.76770018	-0.17585449280000004	-0.966601538	-0.061035156	-0.12207031	-0.061035156	-0.308642572	9.69113768	2.3483153960000003	0	0	-0.12207031	1.770507788	9.688745108	-0.1447509784	-0.061035156	0	0	1539960726.545
-8.292675720000002	-3.9752685700000003	-3.5960449280000004	-0.061035156	-0.18310547	0	1.5216797120000003	-8.935082968000001	0.4438232428	0.18310547	-0.24414062	-0.18310547	0.7991211060000001	9.28200679	3.8891358800000004	0.12207031	0.12207031	-0.18310547	-9.777270468000001	-0.1387695288	-0.9390869110000001	-0.061035156	-0.12207031	-0.061035156	-0.4091308606000001	9.72702626	2.396167032	-0.061035156	-0.061035156	-0.12207031	1.7693115020000003	9.707885880000001	-0.10168457460000001	-0.061035156	0	0	1539960726.586
-8.302246106	-3.982446286	-3.59484874	0	-0.12207031	0	1.5491942900000002	-8.902783246	0.385205072	0	-0.061035156	-0.12207031	0.8888427520000001	9.38488768	3.8891358800000004	0.18310547	-0.12207031	-0.12207031	-9.7832518	-0.0897216754	-0.9402832068000001	0	-0.12207031	-0.061035156	-0.3828125	9.72822284	2.39138179	0	-0.18310547	-0.12207031	1.8063964660000003	9.700707968000001	-0.0885253894	-0.061035156	-0.061035156	0	1539960726.625
-8.302246106	-4.00756839	-3.517089856	0	-0.061035156	0	1.5145019960000001	-8.87407248	0.39836425720000007	-0.18310547	-0.12207031	0	0.878076178	9.34421376	3.9477538940000003	0.061035156	0	-0.12207031	-9.816748200000001	-0.1064697284	-0.9020019568000001	0.061035156	-0.061035156	-0.061035156	-0.3229980432	9.75214856	2.337548822	0.061035156	-0.12207031	-0.18310547	1.808789038	9.733007788	-0.12202148560000001	-0.061035156	0	0	1539960726.665
-8.310620108	-3.96569838	-3.5541748200000005	0.12207031	-0.061035156	0	1.58388678	-8.8728759	0.47492675720000005	-0.30517578	-0.12207031	0.12207031	0.878076178	9.34421376	3.9477538940000003	0.061035156	0.061035156	-0.18310547	-9.82990764	-0.1363769568	-0.8756836060000002	0.061035156	-0.061035156	-0.061035156	-0.33137207460000007	9.777270468000001	2.3578857820000003	0.061035156	-0.18310547	-0.18310547	1.808789038	9.733007788	-0.12202148560000001	-0.061035156	0	0	1539960726.705
-8.31420926	-3.9417724640000005	-3.5326415740000003	0.12207031	-0.12207031	0	1.670019568	-8.900390380000001	0.5897705072	-0.4272461	-0.061035156	0.24414062	0.84816893	9.34780252	3.96928714	0.18310547	-0.18310547	-0.18310547	-9.80239218	-0.1614990216	-0.8649169928000001	0.061035156	-0.061035156	-0.061035156	-0.34213867800000003	9.76889676	2.3710449280000003	-0.061035156	-0.24414062	-0.18310547	1.776489218	9.693530252	-0.1124511682	-0.061035156	-0.061035156	0	1539960726.745
-8.33933107	-3.9393798920000007	-3.4776123200000004	0.12207031	-0.061035156	0	1.6867675720000002	-8.943457068	0.6543701080000001	-0.48828125	-0.12207031	0.30517578	0.953442392	9.34421376	3.98483876	0.18310547	-0.12207031	-0.12207031	-9.81315944	-0.2045654254	-0.8637207068000001	0.061035156	-0.061035156	-0.061035156	-0.3349609424	9.73061502	2.3949707460000003	0	-0.30517578	-0.18310547	1.81716304	9.70429712	-0.0813476538	0	-0.061035156	0	1539960726.785
-8.38120108	-3.92023912	-3.4704346040000003	0.061035156	-0.12207031	0	1.739404254	-9.004467752000002	0.716577176	-0.4272461	-0.18310547	0.36621094	0.953442392	9.34421376	3.98483876	0.18310547	0.061035156	-0.061035156	-9.82153354	-0.211743161	-0.8673096040000001	0.061035156	-0.061035156	-0.061035156	-0.30625	9.7318116	2.3734375	0	-0.24414062	-0.12207031	1.8075927520000004	9.713867212	-0.10168457460000001	0	-0.061035156	0	1539960726.825
-8.35249002	-3.8939209260000003	-3.4393310700000006	0.061035156	-0.12207031	-0.061035156	1.829125998	-9.088207968	0.8254394568000001	-0.4272461	-0.12207031	0.30517578	0.8374023560000001	9.317895468000001	3.926220746	0.24414062	0	-0.12207031	-9.80957068	-0.22131347840000004	-0.846972644	0.061035156	-0.061035156	-0.061035156	-0.269165036	9.7150634	2.3423339660000004	0	-0.18310547	-0.18310547	1.8410888580000002	9.69233426	-0.062207030760000004	-0.061035156	-0.061035156	-0.061035156	1539960726.865
-8.374023560000001	-3.9130616000000003	-3.41301268	0.061035156	-0.12207031	-0.061035156	1.8913329680000002	-9.07504892	0.860131839	-0.36621094	-0.061035156	0.24414062	0.8828613220000001	9.31191394	3.9932128600000003	0.18310547	-0.061035156	-0.18310547	-9.80957068	-0.2763427716	-0.8374023560000001	0.061035156	0	-0.061035156	-0.2344726538	9.754540740000001	2.383007788	0	-0.18310547	-0.18310547	1.9032959260000002	9.683960160000002	-0.04426269568	-0.061035156	-0.061035156	-0.061035156	1539960726.905
-8.408715560000001	-3.8640135800000004	-3.4536866	0	-0.18310547	-0.061035156	1.9224365020000003	-9.035571580000001	0.8266357428000001	-0.30517578	0.061035156	0.18310547	0.8828613220000001	9.31191394	3.9932128600000003	0.30517578	-0.061035156	-0.12207031	-9.78444838	-0.31103514400000004	-0.8517577880000001	0	0	-0.061035156	-0.21054687500000002	9.724634080000001	2.3997558900000002	0	-0.12207031	-0.18310547	1.9200439300000003	9.669604532000001	-0.061010742800000003	-0.061035156	-0.061035156	-0.061035156	1539960726.945
-8.403930710000001	-3.8508545320000005	-3.40942392	0	-0.12207031	-0.061035156	2.0097655760000004	-9.1109375	0.8888427520000001	0	0.18310547	0.12207031	0.909179712	9.28798822	4.027905252	0.48828125	0	-0.24414062	-9.78444838	-0.30625	-0.8457763580000002	0	0	-0.061035156	-0.211743161	9.737792932000001	2.368652356	-0.061035156	-0.12207031	-0.18310547	1.9379882200000003	9.671997300000001	-0.03349609424	-0.061035156	0	-0.061035156	1539960726.985
-8.412304712000001	-3.895117212	-3.3854980040000004	-0.061035156	-0.24414062	-0.12207031	1.886547824	-9.1276857	1.0288086060000001	-0.12207031	-0.30517578	0.061035156	0.764428714	9.274829074000001	3.881957968	0.9765625	-0.12207031	-0.4272461	-9.77966304	-0.31103514400000004	-0.839794928	-0.061035156	0	-0.061035156	-0.27155761780000004	9.71745607	2.390185504	0	0	-0.12207031	1.949951178	9.676782248	-0.05861816394	-0.061035156	0	-0.061035156	1539960727.025
-8.380004892	-3.91066893	-3.2921875000000003	-0.061035156	-0.12207031	-0.061035156	2.007373004	-9.10615216	0.75366214	-0.24414062	-0.36621094	0.061035156	0.8613281250000001	9.371728240000001	3.86879892	0.9765625	0	-0.36621094	-9.77607428	-0.34812010800000004	-0.8433837860000001	-0.061035156	0	-0.061035156	-0.2930908246	9.68515625	2.40573732	-0.061035156	0	-0.12207031	2.003784146	9.680371106	-0.001196289038	-0.061035156	0	-0.061035156	1539960727.065
-8.39316394	-3.8975097840000004	-3.34841304	-0.061035156	-0.061035156	-0.061035156	2.098291034	-9.07504892	0.569433606	-0.061035156	-0.061035156	0	0.7668212860000001	9.402832068	3.6534667540000005	1.159668	-0.24414062	-0.12207031	-9.766503894000001	-0.2823242212	-0.8577392572	-0.061035156	0	-0.061035156	-0.34812010800000004	9.723437500000001	2.4296630400000003	-0.061035156	0.061035156	-0.12207031	1.915258786	9.668408246	-0.02990722644	-0.061035156	0.061035156	-0.061035156	1539960727.105
-8.43383786	-3.9549316100000005	-3.37233876	-0.061035156	-0.18310547	-0.061035156	1.886547824	-9.040356430000001	0.46774902160000004	0.12207031	0.061035156	-0.12207031	0.925927716	9.682763580000001	3.111547824	0.7324219	0.18310547	-0.18310547	-9.77128894	-0.26677246400000004	-0.8649169928000001	-0.061035156	0	0	-0.439038089	9.66242662	2.29089357	0.061035156	0.12207031	-0.18310547	1.8351074280000002	9.682763580000001	-0.053833007200000005	0	0	-0.12207031	1539960727.145
-8.388378894	-3.9979980040000007	-3.3627685700000005	0	-0.18310547	-0.061035156	1.7346191100000001	-9.029589660000001	0.3756347644	0.18310547	-0.24414062	-0.12207031	0.7476806610000001	9.605004892	3.3400389400000003	0.24414062	0.12207031	-0.061035156	-9.8251223	-0.288305661	-0.8565429712000001	-0.061035156	0	0	-0.49885253600000007	9.680371106	2.3387451080000004	0.061035156	0	-0.061035156	1.8075927520000004	9.73898912	-0.0346923822	0	0	-0.12207031	1539960727.185
-8.3536866	-4.042260880000001	-3.2945800720000005	0	-0.24414062	-0.061035156	1.715478534	-9.043945288000002	0.37204589660000004	0.36621094	-0.24414062	-0.12207031	0.647192392	9.460253894000001	3.4441162140000006	0.8544922	-0.36621094	-0.18310547	-9.801196580000001	-0.22490234620000002	-0.909179712	-0.061035156	0	0	-0.41870117800000006	9.73061502	2.3734375	0	-0.12207031	0.061035156	1.8805663940000001	9.71745607	-0.0227294928	-0.061035156	0	-0.12207031	1539960727.225
-8.370434800000002	-4.041064496	-3.1964844240000003	0	-0.18310547	0	1.7310302520000003	-9.027197480000002	0.47851562500000006	0.36621094	-0.24414062	-0.061035156	0.693847644	9.62294928	3.1534179320000004	1.0986328	-0.24414062	-0.061035156	-9.76291484	-0.20935058900000003	-0.9343017572	-0.061035156	0	0	-0.38999023560000007	9.70310054	2.312426718	0.061035156	0.12207031	0	1.830322284	9.668408246	-0.0095703125	-0.061035156	0.061035156	-0.12207031	1539960727.265
-8.37163089	-4.03747554	-3.2096435700000003	0	-0.061035156	0	1.6999267180000002	-8.9829348	0.657958966	0.36621094	-0.24414062	-0.061035156	0.7500732428000001	9.75214856	2.9727783540000003	0.6713867	0.061035156	-0.061035156	-9.760522660000001	-0.23208007200000003	-0.9785644568000001	0	0	0	-0.5275634784000001	9.721044928000001	2.3303711060000003	0	0.24414062	0	1.7752929320000002	9.676782248	-0.03349609424	-0.061035156	0.061035156	-0.061035156	1539960727.305
-8.364452880000002	-4.06140126	-3.215625	0	0	0	1.7023192900000002	-9.072656250000001	0.7309326080000002	-0.18310547	-0.061035156	-0.061035156	0.56823732	9.81196286	2.76223143	0.61035156	-0.24414062	0	-9.746167032	-0.24763183900000002	-0.9821533540000001	0	0	0	-0.647192392	9.766503894000001	2.3435302520000003	0.061035156	-0.061035156	0.061035156	1.735815396	9.683960160000002	-0.046655271600000006	-0.061035156	0.061035156	-0.061035156	1539960727.345
-8.372826980000001	-4.053027356	-3.2239991	0.061035156	-0.061035156	-0.061035156	1.7035155760000003	-9.09060054	0.594555661	-0.30517578	-0.12207031	0.061035156	0.5849853534	9.89570288	2.613891574	0.4272461	-0.12207031	0.061035156	-9.76291484	-0.288305661	-0.9606201080000001	0	-0.061035156	0	-0.5778076080000001	9.753344748	2.336352536	0.061035156	0	0	1.620971646	9.733007788	0.02033691394	-0.061035156	0	-0.061035156	1539960727.385
-8.38478984	-4.097290036	-3.2072509000000005	0	-0.061035156	-0.061035156	1.604223642	-9.040356430000001	0.4354492212	-0.24414062	-0.24414062	0	0.48090820680000007	9.82153354	2.5445067900000002	0.30517578	-0.30517578	0.061035156	-9.78444838	-0.2428466754	-0.9689941100000001	0	-0.061035156	0	-0.5287597644	9.72702626	2.3160155760000003	0	0.061035156	0.061035156	1.66044928	9.73898912	0.02990722644	-0.061035156	0	-0.061035156	1539960727.425
-8.38598642	-4.072167932	-3.1821288940000003	0	-0.12207031	-0.061035156	1.57551268	-9.063086060000002	0.26677246400000004	0.061035156	-0.061035156	0.061035156	0.44143066100000006	9.810766280000001	2.436840854	0.12207031	-0.18310547	-0.061035156	-9.80717752	-0.2452392572	-0.94506839	0.061035156	0	0	-0.5802001800000001	9.70310054	2.2645751800000005	0.061035156	-0.061035156	0	1.7118896760000002	9.719848740000002	0.01315917932	-0.061035156	-0.061035156	-0.061035156	1539960727.465
-8.322582968	-4.029101440000001	-3.161792032	0	-0.061035156	-0.061035156	1.58149411	-8.985326980000002	0.34812010800000004	0.30517578	0	0.12207031	0.3373535144	9.795214660000001	2.47871106	0.061035156	-0.36621094	-0.061035156	-9.782055710000002	-0.26796875000000003	-0.966601538	0	0	0	-0.570629892	9.7401857	2.32917482	0	-0.061035156	0	1.698730432	9.697119110000001	0.037084961060000005	-0.061035156	-0.061035156	-0.061035156	1539960727.505
-8.39794928	-4.075756790000001	-3.20007338	0	0	-0.061035156	1.3458251800000003	-9.036767572	0.46416014400000005	0.30517578	0	0.12207031	0.44980469240000004	9.843066100000001	2.3937744600000004	0.24414062	-0.5493164	-0.061035156	-9.76770018	-0.2536132788	-0.976171875	0	0	0	-0.5060302716	9.81435504	2.3399413940000002	-0.061035156	-0.12207031	0	1.7094971040000002	9.718652160000001	0.00478515625	0	-0.061035156	-0.061035156	1539960727.545
-8.3967527	-4.043457068	-3.14265126	0.061035156	0	0	1.6736084260000001	-9.228173920000001	0.439038089	0.91552734	0.061035156	-0.24414062	0.6244628600000001	9.936376800000001	2.363867212	0.18310547	-0.18310547	-0.12207031	-9.8083741	-0.24643554320000002	-0.9797607428000001	0	0	0	-0.5084228534	9.777270468000001	2.2944824280000002	-0.061035156	0	-0.061035156	1.792041034	9.71027806	0.015551758180000002	-0.061035156	-0.061035156	-0.061035156	1539960727.585
-8.391967752000001	-4.02192392	-3.2311766200000003	0	0.061035156	-0.061035156	1.697534146	-9.1193116	0.893627896	0.91552734	0.061035156	-0.24414062	0.5813964856000001	9.884936600000001	2.332763678	0.061035156	-0.18310547	-0.18310547	-9.780859620000001	-0.24763183900000002	-0.9905273560000001	0	0	0	-0.5969482428	9.72224092	2.27893071	-0.061035156	0	-0.061035156	1.644897464	9.705493210000002	-0.037084961060000005	-0.061035156	-0.061035156	-0.061035156	1539960727.625
-8.40153804	-4.047045926	-3.2096435700000003	0	-0.061035156	-0.061035156	1.655664038	-8.87646466	1.1340820288	0.48828125	-0.61035156	-0.18310547	0.5084228534	9.852636780000001	2.2753417540000003	0.061035156	-0.7324219	-0.061035156	-9.756933606	-0.2572021466	-0.9881347840000001	0	0	0	-0.5526855432	9.718652160000001	2.250219748	0	-0.18310547	-0.061035156	1.6496826080000002	9.69951178	-0.019140625	-0.061035156	-0.061035156	-0.061035156	1539960727.665
-8.368042032	-4.036279254000001	-3.21203624	-0.061035156	0	-0.061035156	1.801611322	-8.90996106	1.05991214	0.30517578	-0.30517578	0	0.6651367212000001	9.846654860000001	2.3399413940000002	0	-0.79345703	-0.061035156	-9.77248552	-0.23686523560000003	-0.9773681610000001	0	0	0	-0.4426269568000001	9.681567392	2.235864218	-0.061035156	-0.061035156	-0.061035156	1.698730432	9.709082068	-0.0095703125	0	-0.061035156	-0.061035156	1539960727.705
-8.34650908	-4.03747554	-3.208447284	0	0	-0.061035156	1.73701178	-8.87646466	1.0168457068	0.4272461	-0.24414062	-0.12207031	0.833813498	9.795214660000001	2.3734375	0	-0.36621094	-0.061035156	-9.76770018	-0.16389160340000003	-0.9606201080000001	0	0	0	-0.3971679712	9.69233426	2.2430420320000004	0	0	-0.061035156	1.757348642	9.69592302	-0.019140625	0	-0.12207031	-0.061035156	1539960727.745
-8.415893570000001	-4.043457068	-3.2874023560000003	0	0	-0.061035156	1.655664038	-8.790332068	1.1257080072	0.061035156	-0.30517578	-0.061035156	0.8421875000000001	9.82751448	2.332763678	0.061035156	-0.30517578	-0.061035156	-9.76889676	-0.17944336060000002	-0.961816394	0	0	0	-0.4438232428	9.76411142	2.263378894	0	0.061035156	-0.061035156	1.7130859620000003	9.719848740000002	-0.03828125	0	-0.12207031	-0.061035156	1539960727.785
-8.400341754000001	-4.05183107	-3.262280252	0	-0.061035156	-0.061035156	1.7645263580000001	-8.900390380000001	1.07785643	0.061035156	-0.30517578	-0.061035156	0.8362060700000001	9.86699182	2.271752896	0.18310547	-0.4272461	0	-9.8	-0.17465820680000002	-0.9414794928000001	0	0	0	-0.5060302716	9.77607428	2.172460962	0.061035156	0	-0.061035156	1.8028076080000002	9.7401857	-0.0478515625	0	-0.12207031	-0.061035156	1539960727.825
-8.38239766	-4.074560504000001	-3.25151358	0	0.18310547	-0.061035156	1.8052001800000002	-9.016430710000002	0.84816893	-0.4272461	0.12207031	0.061035156	0.910375998	9.93039586	2.2071533540000003	0.12207031	-0.24414062	0	-9.80598192	-0.1303955072	-0.953442392	0	0	0	-0.5203857428	9.78444838	2.1604980040000004	0.061035156	-0.061035156	0	1.8267334260000003	9.72224092	-0.04306640576	-0.061035156	-0.061035156	-0.061035156	1539960727.865
-8.40153804	-4.0685790740000005	-3.325683606	0	-0.12207031	-0.061035156	1.8052001800000002	-9.016430710000002	0.84816893	-0.4272461	0.12207031	0.061035156	0.88645018	9.933984620000002	2.1796386780000003	0.061035156	-0.12207031	0	-9.81315944	-0.12321777160000001	-0.9414794928000001	0.061035156	0	0	-0.46774902160000004	9.8083741	2.191601538	0.061035156	-0.061035156	-0.061035156	1.6592528960000001	9.733007788	-0.057421875000000004	-0.061035156	0	-0.061035156	1539960727.905
-8.26875	-4.103271466000001	-3.2299804320000005	0	0.12207031	-0.061035156	1.720263678	-8.9326902	0.9020019568000001	-0.4272461	-0.061035156	0	0.8230468750000001	9.89929164	2.1604980040000004	0.12207031	-0.18310547	0.061035156	-9.801196580000001	-0.1854248004	-0.965405252	0	0	-0.061035156	-0.42707518000000005	9.77368161	2.2250976440000003	0.061035156	0	-0.12207031	1.629345746	9.746167032	-0.0227294928	0	0	-0.061035156	1539960727.945
-8.3620607	-4.1499266200000005	-3.2742432100000003	0	0	-0.061035156	1.7681152160000002	-8.931494110000001	0.762036142	-0.6713867	-0.061035156	0.12207031	0.7907471040000001	9.865796220000002	2.2239013580000004	0.12207031	-0.12207031	0.061035156	-9.789233426000001	-0.18422851440000002	-0.9953125	0	0.061035156	-0.061035156	-0.4342529254	9.734204074	2.121020468	0.061035156	0	-0.12207031	1.6903564300000002	9.734204074	-0.0035888672120000004	-0.061035156	-0.061035156	-0.061035156	1539960727.985
-8.328564300000002	-4.111645468	-3.2503173920000004	0.061035156	0.061035156	-0.061035156	1.6664307100000002	-9.031982428000001	0.7117919928	-0.7324219	0.30517578	0.18310547	0.7464843750000001	9.87775908	2.296875	0.12207031	0.061035156	-0.061035156	-9.810766280000001	-0.14714355040000002	-1.0048827880000002	0	0.061035156	-0.061035156	-0.49645996400000003	9.760522660000001	2.16767572	0	0	-0.061035156	1.6903564300000002	9.734204074	-0.0035888672120000004	-0.061035156	-0.061035156	-0.061035156	1539960728.025
-8.347705072	-4.08652356	-3.34243161	0	0.061035156	-0.12207031	1.679589856	-9.072656250000001	0.7416992212000001	-0.5493164	0.18310547	0.061035156	0.723754892	9.935181200000002	2.259790036	0.061035156	-0.12207031	-0.061035156	-9.77966304	-0.1579101538	-1.03359375	0	0.061035156	-0.061035156	-0.5096191394	9.8418705	2.198779254	0	0	-0.12207031	1.6879638580000003	9.744970746000002	-0.007177734620000001	-0.061035156	0	0	1539960728.065
-8.35249002	-4.127197284	-3.338842752	-0.061035156	-0.12207031	-0.12207031	1.620971646	-9.103759980000001	0.7500732428000001	-0.48828125	0.061035156	0	0.702221646	9.96748004	2.24064946	0.061035156	-0.18310547	-0.061035156	-9.80957068	-0.21533202880000002	-1.0551269568000001	0	0.061035156	-0.061035156	-0.5048339856	9.81435504	2.2250976440000003	-0.061035156	0	-0.12207031	1.6460937500000001	9.73659694	-0.0693847644	-0.061035156	0	-0.061035156	1539960728.105
-8.2938723	-4.139160144000001	-3.262280252	0	0	-0.12207031	1.6867675720000002	-9.140844748000001	0.7393066100000001	-0.48828125	0.061035156	0	0.754858426	9.932788040000002	2.241845746	0.061035156	0.061035156	-0.12207031	-9.789233426000001	-0.23686523560000003	-1.07785643	-0.061035156	0.061035156	-0.061035156	-0.5072265576	9.8	2.191601538	-0.061035156	0.061035156	-0.12207031	1.6114013580000002	9.759326080000001	-0.007177734620000001	-0.061035156	0	-0.061035156	1539960728.145
-8.299853240000001	-4.148730432000001	-3.234765576	-0.061035156	-0.12207031	-0.12207031	1.6867675720000002	-9.140844748000001	0.7393066100000001	-0.18310547	0	0.061035156	0.7309326080000002	9.93039586	2.231079074	0.061035156	0	-0.12207031	-9.7485598	-0.2524169928	-1.113745108	-0.12207031	0.061035156	-0.061035156	-0.5586669928	9.754540740000001	2.2071533540000003	-0.061035156	0.061035156	-0.12207031	1.637719748	9.7066893	-0.0035888672120000004	-0.061035156	0.061035156	-0.061035156	1539960728.185
-8.21970198	-4.135571286	-3.208447284	-0.061035156	0.12207031	-0.12207031	1.6125976440000003	-9.138451980000001	0.7261474640000001	-0.18310547	0.12207031	-0.061035156	0.7991211060000001	9.8933107	2.227490216	0.061035156	0.061035156	-0.12207031	-9.7150634	-0.269165036	-1.1304931610000002	-0.12207031	0.061035156	-0.061035156	-0.5467041034000001	9.713867212	2.198779254	-0.12207031	0.12207031	-0.12207031	1.592260782	9.676782248	-0.050244139400000006	-0.061035156	0	-0.061035156	1539960728.225
-8.31779802	-4.23486322	-3.3531983800000003	-0.061035156	0	-0.12207031	1.6125976440000003	-9.138451980000001	0.7261474640000001	-0.36621094	0.061035156	-0.061035156	0.8206542932	9.865796220000002	2.204760782	0.061035156	0.061035156	-0.12207031	-9.700707968000001	-0.2512207068	-1.1747558900000001	-0.12207031	0.061035156	-0.061035156	-0.5957519568	9.6983152	2.2167236420000003	-0.12207031	0.18310547	-0.061035156	1.592260782	9.676782248	-0.050244139400000006	-0.061035156	0.061035156	-0.061035156	1539960728.265
-8.315405252000001	-4.238452176	-3.3089355040000004	-0.061035156	-0.12207031	-0.061035156	1.4798096040000002	-9.094189300000002	0.4844970746000001	0	-0.061035156	-0.12207031	0.879272464	9.88613318	2.16408696	0.061035156	0.12207031	-0.061035156	-9.760522660000001	-0.2189208966	-1.1699707068	-0.12207031	0.061035156	-0.061035156	-0.6890625	9.753344748	2.19997554	-0.061035156	0.12207031	0	1.7094971040000002	9.76291484	0.011962890380000002	0	0	-0.061035156	1539960728.305
-8.266357428000001	-4.17265625	-3.2957762600000002	-0.12207031	0.12207031	-0.061035156	1.4798096040000002	-9.094189300000002	0.4844970746000001	0	-0.061035156	-0.12207031	0.8613281250000001	9.97705072	2.140161142	-0.061035156	0.061035156	0	-9.7401857	-0.1985839856	-1.1711669928000001	-0.12207031	0	-0.061035156	-0.6902587860000001	9.789233426000001	2.205957068	-0.061035156	0.061035156	0	1.6664307100000002	9.713867212	-0.03349609424	0	0	-0.061035156	1539960728.345
-8.327368210000001	-4.208544928	-3.289794928	-0.061035156	0	-0.061035156	1.542016574	-9.10734874	0.37802735600000004	0	-0.12207031	-0.12207031	0.8266357428000001	9.9698732	2.11982428	0	0	0	-9.73898912	-0.2045654254	-1.1747558900000001	-0.12207031	0	-0.061035156	-0.6651367212000001	9.760522660000001	2.23227536	0	0.061035156	0.061035156	1.5970459260000003	9.7318116	-0.05144042932000001	-0.061035156	0	-0.061035156	1539960728.385
-8.234057608	-4.218115216	-3.2945800720000005	-0.061035156	0	-0.061035156	1.65805661	-9.05351538	0.31223143000000003	-0.061035156	-0.24414062	-0.12207031	0.8254394568000001	9.933984620000002	2.1162353240000003	0	0	0.061035156	-9.77128894	-0.2189208966	-1.168774411	-0.12207031	0	-0.061035156	-0.6077148560000001	9.73540036	2.250219748	0	0.061035156	0.061035156	1.60183107	9.744970746000002	-0.03229980432	0	0	-0.061035156	1539960728.425
-8.23764676	-4.209741214	-3.3005616	-0.061035156	0	-0.061035156	1.65805661	-9.05351538	0.31223143000000003	0	0	-0.061035156	0.8170653959999999	9.89570288	2.101879892	0	0	0.061035156	-9.753344748	-0.2237060504	-1.1723632788	-0.12207031	0	0	-0.5849853534	9.71147464	2.2573974640000003	-0.061035156	0.12207031	0	1.6305420320000001	9.709082068	-0.025122070680000004	-0.061035156	0	-0.061035156	1539960728.465
-8.30942392	-4.2109375	-3.33645018	-0.061035156	0	-0.061035156	1.588671924	-8.99728984	0.4103271466	-0.061035156	-0.12207031	-0.061035156	0.770410144	9.902880399999999	2.104272464	-0.061035156	0.12207031	0.061035156	-9.758129892000001	-0.2225097644	-1.181933606	-0.12207031	0	0	-0.617285144	9.73540036	2.2286865020000004	0	0.12207031	0.061035156	1.6305420320000001	9.709082068	-0.025122070680000004	0	-0.061035156	-0.061035156	1539960728.505
-8.296264480000001	-4.19060054	-3.2909912140000004	0	-0.061035156	-0.061035156	1.714282248	-9.07504892	0.3995605432	-0.18310547	-0.061035156	0	0.6974365020000001	9.941162140000001	2.107861322	-0.061035156	0.061035156	0	-9.777270468000001	-0.22011719240000002	-1.1675781250000001	-0.12207031	0	0	-0.643603534	9.76411142	2.253808606	-0.061035156	0.061035156	0	1.6664307100000002	9.733007788	-0.019140625	0	0	-0.061035156	1539960728.545
-8.28908696	-4.171459964	-3.33046875	0	0.12207031	-0.061035156	1.662841754	-9.07146016	0.34213867800000003	-0.18310547	-0.061035156	0	0.6830810700000001	9.937573380000002	2.0887207460000004	-0.061035156	0	0	-9.79401857	-0.211743161	-1.1472412140000001	-0.12207031	0	0	-0.6125	9.76770018	2.24064946	-0.061035156	0.061035156	0	1.5934570680000002	9.7401857	-0.005981445288000001	-0.061035156	0	-0.061035156	1539960728.585
-8.26755342	-4.203759784	-3.3531983800000003	-0.061035156	-0.061035156	-0.061035156	1.58149411	-9.023608426000001	0.30744628600000007	-0.18310547	0.061035156	0.061035156	0.6854736419999999	9.942358720000001	2.0731689300000005	0	0.061035156	0	-9.76889676	-0.1997802716	-1.175952176	-0.061035156	0.061035156	-0.061035156	-0.619677716	9.789233426000001	2.25261232	-0.061035156	0.061035156	0	1.6460937500000001	9.729418930000001	0.005981445288000001	0	-0.061035156	-0.061035156	1539960728.625
-8.23645018	-4.1427491000000005	-3.301757788	-0.061035156	0.12207031	-0.061035156	1.650878894	-9.01882338	0.3672607428	-0.12207031	-0.061035156	0	0.6842773560000001	9.96030252	2.077954074	0	0.061035156	-0.061035156	-9.73061502	-0.21652832460000004	-1.1855224640000002	-0.061035156	0	0	-0.6459961060000001	9.73659694	2.2215087860000002	-0.12207031	0	0	1.64011232	9.70429712	-0.028710937500000002	-0.061035156	0	-0.061035156	1539960728.665
-8.315405252000001	-4.204956070000001	-3.3986572480000006	0	0.061035156	-0.061035156	1.637719748	-9.01403804	0.3959716754	0.061035156	0	0	0.6830810700000001	9.90647014	2.071972644	0	0	-0.061035156	-9.723437500000001	-0.20576172120000003	-1.199877896	-0.061035156	0	0	-0.63881839	9.72822284	2.215527356	-0.061035156	0	0	1.6114013580000002	9.71745607	-0.025122070680000004	0	0	-0.061035156	1539960728.705
-8.25319838	-4.245629892	-3.369946286	0.061035156	-0.061035156	0	1.662841754	-9.011645468000001	0.343334964	0.061035156	-0.061035156	0	0.7692138580000001	9.931591460000002	2.086328076	-0.061035156	0	-0.061035156	-9.770092752000002	-0.16508788940000002	-1.191503894	-0.061035156	0	-0.061035156	-0.619677716	9.788037140000002	2.209545926	-0.061035156	0	0	1.732226538	9.753344748	-0.01315917932	0	-0.061035156	-0.061035156	1539960728.745
-8.246020468000001	-4.202563400000001	-3.38908696	0	0.061035156	0	1.6724121400000003	-9.020019568	0.3612792932	0	-0.12207031	-0.061035156	0.7895507788	9.9447509	2.045654254	-0.061035156	-0.061035156	-0.061035156	-9.76411142	-0.1495361322	-1.181933606	-0.061035156	0	-0.061035156	-0.6053222644	9.795214660000001	2.2203125000000004	-0.061035156	0	-0.061035156	1.6867675720000002	9.734204074	0.0035888672120000004	0	0	-0.061035156	1539960728.785
-8.336938400000001	-4.2420410340000005	-3.47402356	0	-0.061035156	-0.061035156	1.65805661	-9.0427491	0.34213867800000003	0	-0.12207031	-0.061035156	0.805102536	9.95073282	2.051635782	0	0	-0.061035156	-9.76889676	-0.14833984620000001	-1.1807373200000002	0	0	-0.061035156	-0.641210962	9.758129892000001	2.227490216	-0.061035156	0	-0.061035156	1.5719238220000002	9.75214856	-0.03828125	-0.061035156	0	-0.061035156	1539960728.824
-8.263964660000001	-4.25520018	-3.3831054320000007	0	-0.24414062	-0.061035156	1.6185790740000001	-9.0427491	0.37084961060000005	-0.061035156	0.061035156	0.061035156	0.7799804712000001	9.94833966	2.0289062500000004	0	-0.061035156	-0.061035156	-9.835888579999999	-0.1770507788	-1.1855224640000002	0	0	-0.061035156	-0.6747070288	9.754540740000001	2.2609863220000004	-0.061035156	0	-0.061035156	1.6341308900000002	9.796411240000001	0.01315917932	0	-0.12207031	-0.061035156	1539960728.865
-8.158691394	-4.220507788000001	-3.267065396	0	-0.061035156	-0.061035156	1.726245108	-9.034375	0.43066405760000004	-0.12207031	0	0	0.7524658540000001	9.91245108	2.000195288	-0.061035156	-0.18310547	-0.061035156	-9.760522660000001	-0.2189208966	-1.214233426	0	0	-0.061035156	-0.5646484424	9.713867212	2.24064946	-0.061035156	-0.12207031	-0.061035156	1.637719748	9.718652160000001	0.0346923822	-0.061035156	0	-0.061035156	1539960728.905
-8.21970198	-4.252807608	-3.3053466460000003	0	0	-0.061035156	1.7059082460000001	-8.99848642	0.401953125	-0.12207031	0	0	0.808691394	9.83110324	2.0336913940000003	0.061035156	0	-0.061035156	-9.71625998	-0.24165038940000003	-1.258496106	0	0	-0.061035156	-0.5598632788000001	9.65405252	2.282519568	0	0.061035156	-0.061035156	1.622167932	9.687548920000001	-0.011962890380000002	-0.061035156	0	-0.061035156	1539960728.944
-8.27592752	-4.26118161	-3.366357428	0	-0.18310547	-0.061035156	1.7621337860000001	-9.03317842	0.41271972840000004	-0.061035156	0.12207031	0	0.800317392	9.849048020000001	2.054028354	0.061035156	0.061035156	-0.061035156	-9.73061502	-0.270361322	-1.2668701080000002	0	0	0	-0.5598632788000001	9.65405252	2.282519568	0	0.061035156	-0.061035156	1.622167932	9.687548920000001	-0.011962890380000002	0	-0.061035156	-0.061035156	1539960728.984
-8.224487320000001	-4.185815396000001	-3.2467285340000003	-0.061035156	-0.18310547	-0.061035156	1.655664038	-9.026000900000001	0.308642572	0	-0.061035156	-0.12207031	0.7560547120000001	9.92441394	2.04924321	0	-0.061035156	0	-9.721044928000001	-0.2930908246	-1.2907959260000001	0	0	-0.061035156	-0.6747070288	9.754540740000001	2.282519568	0	-0.061035156	-0.061035156	1.604223642	9.71625998	0.03947753894	-0.061035156	0	-0.061035156	1539960729.024
-8.24243161	-4.227685504000001	-3.2527099640000006	-0.061035156	0.061035156	-0.061035156	1.606616214	-9.00566394	0.25480957460000003	-0.12207031	-0.061035156	-0.12207031	0.7464843750000001	9.90766574	2.0935058900000003	0	-0.061035156	0	-9.69592302	-0.269165036	-1.3075439300000002	0	-0.061035156	-0.061035156	-0.6328369110000001	9.71745607	2.3076415740000003	0	0	-0.061035156	1.5276611420000001	9.713867212	0.005981445288000001	-0.061035156	0.061035156	0	1539960729.064
-8.31899411	-4.265966754000001	-3.3866942900000003	-0.061035156	-0.24414062	-0.061035156	1.5336425720000002	-9.026000900000001	0.1435546875	-0.12207031	-0.061035156	-0.12207031	0.73332518	9.90527356	2.1066650360000003	0.061035156	0.061035156	0	-9.73061502	-0.2823242212	-1.2919922120000003	0	-0.061035156	-0.061035156	-0.6555663939999999	9.749755890000001	2.333959964	0	0	-0.061035156	1.61977536	9.73061502	-0.005981445288000001	-0.061035156	-0.061035156	-0.061035156	1539960729.105
-8.218505890000001	-4.270751996	-3.2646728240000003	-0.12207031	-0.12207031	-0.061035156	1.6078125	-9.095385880000002	0.2081542932	-0.061035156	-0.061035156	-0.12207031	0.6507812500000001	9.98183606	2.0480469240000003	0	0	0	-9.77248552	-0.3146240216	-1.272851538	-0.061035156	-0.061035156	-0.061035156	-0.648388678	9.81315944	2.29089357	-0.061035156	0	-0.061035156	1.5982422120000002	9.74736322	0.031103515380000002	0	0	-0.061035156	1539960729.145
-8.250805710000002	-4.24323732	-3.2646728240000003	-0.12207031	-0.12207031	-0.061035156	1.650878894	-9.08461911	0.2225097644	-0.061035156	-0.061035156	-0.12207031	0.6507812500000001	9.96628444	2.0755615020000002	0.061035156	-0.061035156	-0.061035156	-9.755737320000001	-0.32060547120000005	-1.2501221040000001	-0.12207031	0	-0.061035156	-0.6220702880000001	9.755737320000001	2.3387451080000004	-0.061035156	0	-0.061035156	1.5384277160000002	9.733007788	0.01315917932	0	0	-0.061035156	1539960729.184
-8.234057608	-4.282714856	-3.2539062500000004	-0.061035156	-0.061035156	-0.061035156	1.51928714	-9.07026358	0.1268066394	-0.24414062	-0.12207031	-0.12207031	0.7141846040000002	9.89689946	2.135375998	0.061035156	0.12207031	-0.061035156	-9.74736322	-0.2990722644	-1.2692626800000002	-0.12207031	-0.061035156	0	-0.642407248	9.67917482	2.300463858	-0.061035156	0	-0.061035156	1.553979532	9.74736322	-0.03229980432	0	0	-0.061035156	1539960729.225
-8.24482428	-4.306640576	-3.2814209260000005	-0.061035156	-0.12207031	-0.061035156	1.5085204680000002	-9.065478240000001	0.19738769960000002	0.12207031	-0.24414062	-0.12207031	0.67709964	9.89570288	2.112646466	0	0	-0.061035156	-9.74736322	-0.27514648560000005	-1.259692392	-0.12207031	-0.061035156	0	-0.699829074	9.71027806	2.274145468	-0.061035156	0	0	1.600634784	9.733007788	0.007177734620000001	0	0	-0.061035156	1539960729.264
-8.250805710000002	-4.264770468	-3.257495108	-0.12207031	-0.12207031	-0.061035156	1.5456054320000001	-9.077441394000001	0.3026611322	0.061035156	-0.18310547	0	0.73332518	9.911254500000002	2.0695800720000004	-0.061035156	-0.061035156	-0.061035156	-9.746167032	-0.2344726538	-1.2549072479999999	-0.061035156	-0.061035156	0	-0.6890625	9.7150634	2.2657714660000003	-0.061035156	0	0	1.579101538	9.7485598	0.01315917932	0	0	-0.061035156	1539960729.304
-8.238842752000002	-4.274340854	-3.2407471040000004	-0.12207031	-0.061035156	-0.061035156	1.6879638580000003	-9.045141574	0.25480957460000003	0.061035156	-0.18310547	0	0.7871582068	9.922021760000002	2.042065396	-0.061035156	0	0	-9.743774460000001	-0.1866210962	-1.2417480040000002	-0.061035156	-0.061035156	0	-0.7261474640000001	9.73540036	2.2382567900000003	-0.061035156	0	0	1.5707275360000001	9.74257788	-0.03947753894	0	0	-0.061035156	1539960729.344
-8.28071286	-4.29946286	-3.2909912140000004	-0.061035156	-0.12207031	-0.061035156	1.6999267180000002	-9.064282248	0.42229003600000004	0	0.12207031	0.18310547	0.800317392	9.956713760000001	1.9954101440000003	-0.12207031	-0.061035156	0.061035156	-9.756933606	-0.172265625	-1.238159146	0	-0.061035156	0	-0.708203125	9.73898912	2.213134784	0	0	0	1.561157248	9.750951980000002	-0.026318359620000002	0	0	-0.061035156	1539960729.384
-8.259179712	-4.329370108	-3.2383545320000002	-0.061035156	0	-0.061035156	1.50493161	-9.058300720000002	0.4103271466	-0.4272461	-0.061035156	0.12207031	0.773999002	9.935181200000002	1.945166034	-0.061035156	-0.18310547	0.061035156	-9.786840560000002	-0.15192871400000002	-1.197485324	0	-0.061035156	0	-0.641210962	9.753344748	2.2215087860000002	-0.061035156	-0.061035156	0	1.56354982	9.759326080000001	-0.04306640576	0	0	-0.061035156	1539960729.424
-8.269946580000001	-4.338940396	-3.3005616	0	-0.061035156	-0.061035156	1.50493161	-9.058300720000002	0.4103271466	-0.4272461	-0.061035156	0.12207031	0.758447284	9.932788040000002	1.909277356	0	-0.12207031	0	-9.79401857	-0.1770507788	-1.221411142	0	0	0	-0.641210962	9.753344748	2.2215087860000002	-0.061035156	-0.061035156	0	1.56354982	9.759326080000001	-0.04306640576	0	0	-0.061035156	1539960729.464
-8.235253894000001	-4.29348143	-3.262280252	0	-0.12207031	0	1.7094971040000002	-9.0858152	0.22490234620000002	-0.30517578	0	0.12207031	0.7859619110000001	9.938769960000002	1.9320067900000002	0	-0.12207031	0	-9.755737320000001	-0.1626953076	-1.2297851440000003	0	0	0	-0.6806884980000001	9.71147464	2.195190396	0	0	0	1.506127896	9.760522660000001	-0.06340332068	0	-0.061035156	-0.061035156	1539960729.504
-8.235253894000001	-4.24323732	-3.2455322480000004	0	-0.061035156	0	1.7465820680000002	-9.057104532	0.35888672120000004	0.18310547	-0.12207031	0.061035156	0.7680175720000001	9.89809604	1.9487548920000002	0	-0.061035156	0	-9.7318116	-0.1866210962	-1.239355432	0.061035156	0	0	-0.718969748	9.71625998	2.19997554	0	-0.061035156	0	1.5384277160000002	9.725830072	-0.05502929712000001	0	-0.061035156	-0.061035156	1539960729.544
-8.257983426000001	-4.24682608	-3.216821286	0	-0.061035156	-0.061035156	1.683178714	-9.067871106	0.4821044928	0.36621094	-0.12207031	0	0.773999002	9.933984620000002	1.909277356	0	-0.18310547	0	-9.755737320000001	-0.2189208966	-1.2285888580000002	0	0	0	-0.6759033540000001	9.77128894	2.269360324	0	-0.061035156	0	1.546801718	9.7401857	-0.0813476538	0	-0.061035156	-0.061035156	1539960729.584
-8.269946580000001	-4.26357428	-3.17495108	0.061035156	0.12207031	0	1.84946286	-9.0858152	0.3995605432	-0.061035156	0	-0.061035156	0.833813498	9.94953624	1.9176513580000003	0.061035156	-0.12207031	0.061035156	-9.770092752000002	-0.1806396466	-1.207055661	0.061035156	0	0	-0.617285144	9.78444838	2.2215087860000002	0	-0.061035156	-0.061035156	1.57551268	9.729418930000001	-0.0729736322	0	-0.061035156	-0.061035156	1539960729.624
-8.26276857	-4.269555710000001	-3.2945800720000005	0.061035156	0	0	1.6688232820000002	-9.035571580000001	0.362475589	-0.061035156	0.18310547	-0.18310547	0.8206542932	9.96030252	1.9942138580000002	0.12207031	-0.12207031	0	-9.749755890000001	-0.16030273560000002	-1.227392572	0.061035156	0	0	-0.6340332068000001	9.76770018	2.1880126800000004	0.061035156	-0.061035156	-0.061035156	1.564746106	9.74138179	-0.061010742800000003	0	-0.12207031	-0.061035156	1539960729.664
-8.257983426000001	-4.280322284	-3.2562989200000003	0	-0.061035156	-0.061035156	1.6437011780000002	-9.03317842	0.27873535340000005	-0.061035156	0.18310547	-0.18310547	0.79194339	9.94953624	1.990625	0.061035156	-0.12207031	0	-9.77248552	-0.16030273560000002	-1.221411142	0.061035156	0	0	-0.6615478240000001	9.734204074	2.178442392	0.061035156	-0.061035156	-0.061035156	1.58388678	9.725830072	-0.057421875000000004	0	-0.061035156	-0.061035156	1539960729.704
-8.247216754	-4.317407248	-3.20007338	0.061035156	0.061035156	0	1.6437011780000002	-9.03317842	0.27873535340000005	0	0	-0.12207031	0.79194339	9.95432158	1.983447284	0	-0.24414062	0	-9.765307608	-0.1614990216	-1.221411142	0.061035156	0	0	-0.6041259784	9.76889676	2.198779254	0	-0.12207031	-0.061035156	1.562353534	9.74257788	-0.015551758180000002	0	-0.061035156	-0.061035156	1539960729.744
-8.285498200000001	-4.310229532	-3.237158246	0.061035156	-0.061035156	0	1.5432128600000001	-9.045141574	0.265576178	-0.061035156	0	-0.12207031	0.846972644	9.97226538	2.0061767180000003	0.061035156	-0.12207031	-0.061035156	-9.76411142	-0.154321286	-1.214233426	0.061035156	0	0	-0.5849853534	9.796411240000001	2.177246106	0	-0.061035156	-0.061035156	1.580297824	9.73061502	-0.062207030760000004	0	-0.061035156	-0.061035156	1539960729.784
-8.27353534	-4.28391124	-3.2467285340000003	0.061035156	0	0	1.488183606	-9.034375	0.285913089	-0.061035156	0	-0.12207031	0.8816650360000001	9.9961911	1.9810547120000002	0.061035156	-0.061035156	-0.061035156	-9.76889676	-0.1674804712	-1.2453369600000002	0.061035156	0	0	-0.6268554712000001	9.81914038	2.185620108	0	-0.061035156	-0.061035156	1.561157248	9.746167032	-0.07177734424	-0.061035156	-0.12207031	-0.061035156	1539960729.824
-8.278320288000002	-4.27553714	-3.2814209260000005	0.061035156	-0.061035156	0	1.476220746	-9.016430710000002	0.24404297120000001	-0.061035156	0.061035156	-0.061035156	0.879272464	10.006958360000002	1.990625	0	-0.061035156	-0.061035156	-9.76770018	-0.1806396466	-1.240551718	0.061035156	0	-0.061035156	-0.6268554712000001	9.797607428000001	2.168872104	-0.061035156	-0.061035156	-0.061035156	1.526464856	9.7485598	-0.0825439496	0	-0.12207031	0	1539960729.864
-8.255590560000002	-4.254003894	-3.20366214	0.061035156	0	0	1.491772464	-9.00207518	0.230883786	-0.061035156	0	0	0.8708984620000001	9.98542482	2.024121106	0	-0.12207031	-0.061035156	-9.73659694	-0.20217285340000002	-1.2417480040000002	0.061035156	0	-0.061035156	-0.6316406250000001	9.7748777	2.1975829680000003	0	-0.061035156	-0.061035156	1.5683349640000002	9.73659694	-0.06340332068	-0.061035156	-0.12207031	-0.061035156	1539960729.904
-8.26276857	-4.25520018	-3.2455322480000004	0.061035156	-0.12207031	0	1.5121094240000001	-9.00207518	0.1997802716	-0.061035156	0.061035156	0	0.8972167932	9.98422824	1.987036142	0	-0.12207031	-0.061035156	-9.746167032	-0.19020996400000004	-1.252514676	0	0	-0.061035156	-0.6507812500000001	9.76411142	2.1796386780000003	0	-0.061035156	-0.061035156	1.5779052520000003	9.73659694	-0.0729736322	0	-0.12207031	-0.061035156	1539960729.944
-8.250805710000002	-4.236059604	-3.2144287140000003	0	0	-0.061035156	1.561157248	-9.030786240000001	0.22968750000000002	-0.061035156	-0.061035156	0	0.891235324	9.962695680000001	1.9989990020000004	0	-0.061035156	-0.061035156	-9.746167032	-0.18422851440000002	-1.2537109620000002	0.061035156	0	-0.061035156	-0.6077148560000001	9.788037140000002	2.15571286	-0.061035156	-0.061035156	-0.061035156	1.58388678	9.707885880000001	-0.0681884784	0	-0.12207031	-0.061035156	1539960729.984
-8.32617212	-4.298266574	-3.3053466460000003	0	-0.061035156	-0.061035156	1.532446286	-9.055908246000001	0.211743161	-0.061035156	-0.061035156	0	0.838598642	9.991405760000001	1.9762695680000002	0	-0.12207031	-0.061035156	-9.753344748	-0.19738769960000002	-1.262084964	0	0	-0.061035156	-0.6160888580000001	9.797607428000001	2.162890576	-0.061035156	0	-0.061035156	1.610205072	9.737792932000001	-0.0765625	-0.061035156	-0.061035156	-0.061035156	1539960730.024
-8.2771241	-4.277929712	-3.2562989200000003	-0.061035156	-0.24414062	-0.061035156	1.56354982	-9.023608426000001	0.2189208966	-0.12207031	-0.061035156	0	0.878076178	9.9794429	1.9954101440000003	0	0	-0.061035156	-9.76770018	-0.20097655760000002	-1.24294429	0	0	-0.061035156	-0.6328369110000001	9.76411142	2.153320288	-0.061035156	0	-0.061035156	1.610205072	9.737792932000001	-0.0765625	0	-0.061035156	-0.061035156	1539960730.064
-8.257983426000001	-4.29348143	-3.20366214	-0.061035156	-0.061035156	-0.061035156	1.622167932	-9.04633786	0.24045410340000004	-0.12207031	-0.061035156	-0.061035156	0.8565429712000001	9.9447509	1.95234375	-0.061035156	0	-0.061035156	-9.77128894	-0.2260986322	-1.2513183900000002	0	0	-0.061035156	-0.6340332068000001	9.744970746000002	2.1844238220000003	-0.061035156	0	-0.061035156	1.526464856	9.750951980000002	-0.11005859620000001	-0.061035156	0	-0.061035156	1539960730.104
-8.28789038	-4.29348143	-3.1964844240000003	0	-0.12207031	-0.061035156	1.6185790740000001	-9.118115020000001	0.23566894960000004	-0.12207031	-0.061035156	-0.061035156	0.8948242212000002	9.95073282	1.95234375	0	0	-0.061035156	-9.754540740000001	-0.2524169928	-1.2704589660000003	-0.061035156	0	-0.061035156	-0.65676268	9.770092752000002	2.209545926	-0.061035156	0	-0.061035156	1.56953125	9.7318116	-0.11005859620000001	0	-0.061035156	-0.061035156	1539960730.144
-8.257983426000001	-4.282714856	-3.2239991	-0.061035156	-0.12207031	-0.061035156	1.61977536	-9.118115020000001	0.3194091754	-0.12207031	-0.061035156	0	0.9043945288	9.94833966	1.9355957460000002	0	0	-0.061035156	-9.7318116	-0.2428466754	-1.29558107	-0.061035156	0	-0.061035156	-0.663940396	9.71027806	2.173657248	-0.061035156	0	-0.061035156	1.5575683900000001	9.756933606	-0.1040771466	0	-0.061035156	-0.061035156	1539960730.184
-8.224487320000001	-4.270751996	-3.1187255400000002	-0.061035156	-0.12207031	-0.061035156	1.637719748	-9.102563400000001	0.31223143000000003	-0.061035156	-0.061035156	0	0.8888427520000001	9.91364766	1.9355957460000002	0	0	-0.061035156	-9.753344748	-0.2572021466	-1.284814496	-0.061035156	0	-0.061035156	-0.6974365020000001	9.69592302	2.173657248	-0.061035156	0	0	1.5551757200000003	9.72224092	-0.1124511682	-0.061035156	0	-0.061035156	1539960730.224
-8.2005616	-4.230078076	-3.0469483800000003	-0.18310547	0	-0.061035156	1.56354982	-9.12888179	0.29069824280000006	0	-0.12207031	-0.061035156	0.9331054712000001	9.91245108	1.9379882200000003	0	0	0	-9.713867212	-0.285913089	-1.27524411	-0.061035156	0	-0.061035156	-0.6268554712000001	9.687548920000001	2.1975829680000003	0	0	0	1.4367432100000002	9.688745108	-0.0909179712	-0.061035156	0	-0.061035156	1539960730.264
-8.188598740000002	-4.165478534	-3.0804442900000004	-0.12207031	-0.061035156	-0.12207031	1.5683349640000002	-9.067871106	0.3194091754	0	-0.12207031	-0.061035156	0.985742212	9.88613318	1.9212402160000002	0	0	0.061035156	-9.69472644	-0.23566894960000004	-1.2022705072	-0.061035156	0	-0.061035156	-0.539526358	9.701904254	2.1880126800000004	0	0	0	1.183129892	9.669604532000001	-0.113647464	-0.061035156	0.061035156	-0.061035156	1539960730.304
-8.17304712	-3.8209472840000003	-3.0601074280000002	-0.18310547	0.12207031	-0.12207031	1.485791034	-8.954223740000002	0.33854982	0	-0.12207031	-0.061035156	1.0563232428000002	9.87536592	1.9726807100000001	0.061035156	0.12207031	0.12207031	-9.6636232	-0.27275390380000003	-1.143652356	-0.061035156	0	-0.061035156	-0.45698242800000005	9.680371106	2.1162353240000003	0.061035156	0.061035156	0	1.025219748	9.605004892	-0.27514648560000005	0.061035156	0.061035156	-0.061035156	1539960730.344
-8.189794928000001	-3.568530252	-3.4034423920000005	-0.36621094	0.91552734	-0.36621094	1.4618652160000003	-8.807080072	0.32539062500000004	0	-0.30517578	-0.12207031	1.0563232428000002	9.8418705	2.042065396	0	0.12207031	0.061035156	-9.557153060000001	-0.3026611322	-0.985742212	-0.12207031	0	-0.12207031	-0.2895019568	9.637304712	2.04326178	0	0.12207031	-0.061035156	1.1807373200000002	9.593042032000001	-0.47492675720000005	0.12207031	0.18310547	-0.18310547	1539960730.384
-8.531933606	-4.020727536	-4.044653354	-0.24414062	0.5493164	-0.5493164	1.5456054320000001	-8.68745108	0.10886230040000001	0.12207031	-0.18310547	-0.061035156	1.013256839	9.76889676	2.004980432	0.061035156	0.061035156	-0.061035156	-9.88015126	-0.25959472840000003	-0.832617212	-0.36621094	0	-0.12207031	-0.023925780760000005	9.816748200000001	2.01096196	0	0.12207031	-0.061035156	1.490576178	9.94714308	-0.5479003894	0.18310547	0.18310547	-0.4272461	1539960730.424
-8.548681610000001	-4.06379393	-4.13796376	-0.4272461	-0.30517578	-0.48828125	1.318310504	-8.774780252000001	-0.07536621106000001	0.12207031	-0.18310547	-0.061035156	0.9713867212000001	10.006958360000002	1.983447284	0.30517578	0.18310547	-0.24414062	-10.101464660000001	-0.02990722644	-0.6029296924	-0.48828125	0.12207031	-0.18310547	0.1674804712	10.241431200000001	1.8279297120000002	-0.24414062	0.18310547	-0.4272461	1.95234375	9.9866214	-0.07775878600000001	0.12207031	0.24414062	-0.6713867	1539960730.464
-8.238842752000002	-3.841284146	-4.179833966	-0.61035156	0.18310547	-0.5493164	1.33386232	-8.884838760000001	-0.230883786	-0.79345703	-0.48828125	-0.12207031	0.9510498200000002	10.33354532	2.07915036	0.36621094	0.30517578	-0.5493164	-10.09309056	0.173461911	-0.500048822	-0.61035156	0.24414062	-0.24414062	-0.007177734620000001	10.32636682	1.7274413940000002	-0.4272461	0.18310547	-0.6713867	1.9810547120000002	9.8765625	-0.230883786	0.12207031	0.24414062	-0.6713867	1539960730.504
-8.269946580000001	-4.030297824	-4.074560504000001	-0.36621094	-0.36621094	-0.48828125	1.641308606	-8.789135880000002	-0.2033691394	-1.0986328	-0.61035156	-0.4272461	0.832617212	10.2844973	2.1138427520000005	0.36621094	0.24414062	-0.7324219	-9.993798920000001	0.24165038940000003	-0.5562744110000001	-0.6713867	0.36621094	-0.30517578	-0.1878173822	10.05720198	1.7669189300000003	-0.4272461	0.18310547	-0.6713867	2.8698974640000006	9.595434800000001	-0.0980957068	-0.12207031	-0.24414062	-0.61035156	1539960730.544
-8.30583516	-3.9597167540000004	-4.11643071	-0.30517578	-0.91552734	-0.4272461	1.9403808900000001	-8.69223642	-0.1208251996	-1.0986328	-0.61035156	-0.4272461	0.7572509980000001	10.14213858	2.12341304	0.4272461	-0.12207031	-0.91552734	-9.80239218	0.27993163940000004	-0.6053222644	-0.6713867	0.4272461	-0.36621094	-0.37084961060000005	9.98422824	1.8733886780000002	-0.61035156	-0.24414062	-0.79345703	3.4776123200000004	9.538012680000001	0.16389160340000003	-0.061035156	0	-0.36621094	1539960730.584
-7.9780516200000005	-3.8939209260000003	-3.8269287140000006	-0.30517578	-1.2207031	-0.36621094	2.11743161	-8.65515126	-0.04426269568	-0.91552734	-0.79345703	-0.91552734	0.6854736419999999	10.229467360000001	2.109057608	0.36621094	-0.30517578	-1.0375977	-9.6385009	0.1854248004	-0.7273437500000001	-0.48828125	0.36621094	-0.48828125	-0.686669928	9.9794429	1.9918212860000002	-0.79345703	-0.30517578	-0.79345703	4.407128894	9.22578125	0.6926513580000001	-0.24414062	0.12207031	-0.12207031	1539960730.624
-7.759130890000001	-3.68098143	-3.23955072	-0.48828125	-2.1972656	-0.24414062	2.42607428	-8.73171376	0.1686767572	-0.91552734	-0.79345703	-0.91552734	0.5455078076000001	10.25458966	2.0695800720000004	0.12207031	-0.6713867	-1.0375977	-9.35856929	0.05981445288	-0.764428714	-0.18310547	0.36621094	-0.61035156	-1.0479492212000001	9.707885880000001	2.30883786	-0.79345703	-0.30517578	-0.79345703	5.74936502	8.900390380000001	1.038378894	-0.24414062	-0.30517578	0.48828125	1539960730.664
-8.073754892	-3.9788574280000004	-2.1796386780000003	-1.2207031	-1.4038086	-0.30517578	2.8352050720000004	-8.56782248	0.5096191394	-0.9765625	-1.2817383	-1.0986328	0.33137207460000007	9.874170320000001	1.9104736420000001	-0.18310547	-1.0375977	-0.9765625	-9.04753444	-0.5526855432	-0.9354980432000001	0.30517578	0.18310547	-0.61035156	-1.0587158540000001	9.089404254	2.93808606	-0.6713867	-1.0375977	-0.6713867	5.6273437500000005	9.427954074	0.454589856	-1.0986328	0.24414062	1.5869141	1539960730.704
-9.67438948	-4.09011232	-2.0193359620000004	0.18310547	0.6713867	-0.24414062	3.3448242800000005	-8.442211960000002	0.3517089856000001	-0.8544922	-1.159668	-1.0375977	0.15073241820000002	9.22578125	1.7872558900000002	-0.061035156	-1.5869141	-0.7324219	-10.04763228	-1.3242920320000002	-0.891235324	0.12207031	0.18310547	-0.5493164	-0.778784146	9.08342302	3.6570557100000003	-0.30517578	-0.8544922	-0.7324219	4.5327391200000005	11.681762680000002	-0.1040771466	-1.8310547	1.8920898	2.5024414	1539960730.744
-9.864599640000002	-3.9979980040000007	-2.63183606	0.36621094	-0.4272461	-0.24414062	3.3448242800000005	-8.442211960000002	0.3517089856000001	-0.8544922	-1.159668	-1.0375977	0.22490234620000002	9.65285643	1.8662109620000003	0.36621094	-1.0375977	-0.6713867	-10.245019960000002	-1.3099365020000002	-0.5227783246000001	0	0.4272461	-0.5493164	-0.793139676	9.87536592	3.905883786	-0.30517578	-0.8544922	-0.7324219	4.5327391200000005	11.681762680000002	-0.1040771466	-1.0986328	2.8686523	3.4179688	1539960730.784
-9.25927716	-4.085327176000001	-2.4117187500000004	0.79345703	-0.24414062	0.061035156	4.078149460000001	-9.423168930000001	-0.5873779254	-0.48828125	-1.8310547	-0.4272461	0.0657958966	10.246215560000001	2.23227536	0.61035156	-0.061035156	-0.61035156	-10.029687500000001	-1.1556152160000002	-0.46535643000000004	0.36621094	0.30517578	-0.36621094	-0.832617212	9.874170320000001	3.927417032	-0.061035156	-0.9765625	-0.8544922	2.783764676	10.42446286	0.2392578076	-0.79345703	1.0986328	3.90625	1539960730.824
-8.238842752000002	-3.60441893	-2.27893071	0.48828125	-0.18310547	-0.12207031	4.84736322	-9.04633786	-0.9438721040000001	-0.36621094	-1.4648438	-0.12207031	-0.32180175720000004	9.919628600000001	2.5564697480000005	0.7324219	-0.30517578	-0.5493164	-9.760522660000001	-1.222607428	-0.33854982	0.61035156	0.30517578	-0.24414062	-0.8888427520000001	9.120507788000001	3.744384784	-0.12207031	-1.4038086	-0.79345703	1.5731201080000001	9.00207518	-0.23327636780000002	-0.91552734	1.5869141	3.4179688	1539960730.864
-8.135961960000001	-3.71926268	-1.9032959260000002	0.6713867	-0.12207031	0	5.268457068	-8.28669429	-0.6017333966	-0.4272461	-0.18310547	-0.12207031	-0.4904785144	9.108544928	2.652172824	0.5493164	-1.0375977	-0.5493164	-9.372924820000001	-1.21303714	-0.3732421924	0.9765625	0.30517578	-0.061035156	-0.7105957068000001	8.311816394000001	3.59484874	-0.12207031	-1.4038086	-0.79345703	2.733520468	8.0905027	-0.2225097644	0.24414062	-0.061035156	3.112793	1539960730.904
-8.32976088	-3.03857428	-1.5527832460000002	0.9765625	-0.6713867	0.18310547	4.9849366	-7.71367212	-0.6352294928000001	-0.36621094	-0.24414062	-0.18310547	-0.37084961060000005	8.60371106	2.578002896	0.30517578	-1.4648438	-0.48828125	-9.217407248	-1.50732428	-0.46416014400000005	1.2207031	0.36621094	0.12207031	-0.45937500000000003	8.16826178	3.58288588	0	-1.5869141	-0.79345703	3.4919677520000003	7.464843750000001	-0.3229980432	0.5493164	-0.061035156	2.0141602	1539960730.944
-8.571411240000002	-2.1162353240000003	-1.5180908540000002	1.0375977	0.4272461	0.24414062	5.266064300000001	-7.602417032000001	-0.37802735600000004	-0.18310547	0.5493164	-0.18310547	-0.11005859620000001	8.57978534	2.445214856	0.36621094	-1.7700195	-0.48828125	-9.149218750000001	-1.909277356	-0.41152344240000005	0.9765625	0.36621094	0.24414062	-0.22968750000000002	8.468530252	3.7049072480000005	0.24414062	-1.4648438	-0.79345703	3.4919677520000003	7.464843750000001	-0.3229980432	1.0986328	1.6479492	1.159668	1539960730.984
-8.19099092	-1.9140625000000002	-2.4117187500000004	-0.30517578	0.91552734	-0.4272461	5.4909667540000004	-7.85363768	-0.21054687500000002	-0.18310547	0.5493164	-0.18310547	0.42229003600000004	8.906372300000001	2.40573732	0.6713867	-1.5258789	-0.48828125	-9.035571580000001	-2.16408696	-0.27275390380000003	0.8544922	0.12207031	0.4272461	-0.1064697284	8.914746106	3.8221435700000006	0.24414062	-1.4648438	-0.79345703	3.0469483800000003	6.944457968	0.23686523560000003	1.4648438	1.953125	0.5493164	1539960731.024
-9.207836960000002	-3.00986322	-2.168872104	-0.24414062	1.0986328	-0.30517578	5.37731929	-8.675488220000002	-0.3541015576	-0.4272461	1.4038086	-0.12207031	0.8146728240000001	9.30234375	2.5217773560000003	0.91552734	-1.0375977	-0.24414062	-9.3920652	-2.454785144	-0.16030273560000002	0.5493164	0.061035156	0.5493164	0.20576172120000003	9.24013678	3.5362304320000004	0.36621094	-1.7089844	-0.91552734	3.1737548920000003	6.586767572	2.1437500000000003	1.953125	0.18310547	0.30517578	1539960731.064
-9.624145468	-3.58647464	-2.1892089660000003	0.4272461	-0.61035156	0.061035156	5.048339660000001	-9.021215560000002	-0.8374023560000001	0.18310547	1.0375977	-0.6713867	0.8242431610000001	9.274829074000001	2.698828076	0.9765625	-1.0986328	-0.18310547	-9.450683606	-2.5134033540000003	-0.2512207068	0.061035156	0.24414062	0.61035156	0.5036376800000001	8.83579074	3.411816394	0.7324219	-1.4038086	-0.9765625	9.521264480000001	9.859814300000002	2.798120108	4.272461	-2.6245117	0.9765625	1539960731.104
-10.085913040000001	-2.8878417540000005	-1.9978027160000003	-0.5493164	-0.12207031	0.5493164	4.298266574	-9.03796376	-1.2907959260000001	0.18310547	1.0375977	-0.6713867	1.2010742212	8.89919429	2.8962158540000003	1.0986328	-1.0375977	-0.18310547	-9.335839660000001	-1.9188476440000002	-0.417504892	-0.18310547	0.061035156	0.8544922	0.34931639400000003	8.755639480000001	3.541015576	0.7324219	-1.4038086	-0.9765625	10.485473740000002	8.680273560000002	1.280029254	0.79345703	-2.6855469	1.7700195	1539960731.144
-10.82641574	-4.277929712	-3.420190396	-0.12207031	-1.0986328	0.24414062	3.7814697480000006	-9.482983426	-1.726245108	1.159668	-0.30517578	-1.2207031	1.8566405760000002	9.45427266	3.0864257200000003	1.0986328	-0.48828125	0.18310547	-10.1146241	-1.5156982820000002	-0.7309326080000002	-0.18310547	-0.61035156	1.3427734	-0.37204589660000004	9.753344748	3.2838134000000005	0.91552734	-1.0375977	-0.24414062	3.0337889400000004	8.475707968	-2.8399902160000003	-1.0986328	-2.6245117	0.24414062	1539960731.184
-9.755737320000001	-6.160888580000001	-2.93330072	-0.8544922	1.0986328	-0.12207031	2.969189496	-10.085913040000001	-2.1604980040000004	2.0141602	-0.79345703	-0.91552734	2.0839355040000003	10.82282698	3.282617212	0.7324219	0.18310547	0.6713867	-11.240332460000001	-0.7716064300000001	-1.216625998	0.24414062	-0.61035156	1.0986328	-0.571826178	10.90297824	2.878271466	0.91552734	-1.0375977	-0.24414062	3.0337889400000004	8.475707968	-2.8399902160000003	-1.8920898	-1.2207031	-2.319336	1539960731.224
-10.04763228	-6.846362320000001	-2.3387451080000004	1.5258789	0.061035156	0.6713867	2.11982428	-10.1481205	-2.288500998	2.0141602	-0.79345703	-0.91552734	2.0061767180000003	12.34809604	2.8471679320000005	0.30517578	0	0.9765625	-13.3386232	-0.11484375000000001	-1.6090087860000002	0.061035156	0	0.8544922	-0.571826178	10.90297824	2.878271466	0.91552734	-0.5493164	0.24414062	8.955419928000001	8.647973740000001	0.702221646	1.953125	3.2348633	0.30517578	1539960731.264
-7.8177491	-5.226586960000001	-3.075659146	0	2.8686523	0.061035156	1.735815396	-10.304834260000002	-1.8913329680000002	1.953125	-2.380371	0	2.60671376	13.95710414	2.34113768	-0.30517578	0.7324219	1.2817383	-11.44489766	0.05144042932000001	-2.363867212	-0.24414062	0.36621094	0.6713867	-1.25729982	12.9641848	2.5301512600000002	1.159668	0.8544922	0.48828125	-1.4929687500000002	9.790429712	-0.21054687500000002	-3.479004	0.9765625	-2.1972656	1539960731.304
-7.613183606000001	-6.135766574000001	-3.5577635800000005	0.91552734	1.2817383	0.24414062	2.47631839	-9.305932608	-0.878076178	1.953125	-2.380371	0	2.8878417540000005	12.843359620000001	2.3997558900000002	-0.61035156	2.2583008	1.953125	-9.90048822	0.619677716	-3.3687500000000004	-0.6713867	-0.30517578	0.48828125	-1.8255371400000002	11.222387680000002	1.9954101440000003	0.36621094	2.4414062	1.7700195	-1.4929687500000002	9.790429712	-0.21054687500000002	-1.3427734	-1.5869141	-1.8310547	1539960731.344
-7.5138915740000005	-5.425170926000001	-3.982446286	-0.18310547	0.8544922	0.7324219	2.310034146	-8.26755342	-0.4892822284000001	0.18310547	0.5493164	0.24414062	2.495458966	11.605200180000002	1.89611821	-1.0375977	2.4414062	2.6245117	-9.76171875	1.3386474640000001	-2.7359130400000002	0.12207031	-0.8544922	-0.061035156	-1.9379882200000003	10.38498552	1.300366214	0.36621094	2.4414062	1.7700195	2.107861322	9.999779860000002	-2.0935058900000003	0.79345703	-1.5258789	-2.380371	1539960731.384
-8.366845746000001	-3.5876709260000004	-4.586572284	-0.5493164	0	0.4272461	1.8434814300000002	-8.559448380000001	-0.3505126800000001	0.4272461	0.79345703	-0.5493164	2.124609424	11.537011780000002	1.166381839	-1.7089844	2.319336	2.9907227	-9.522461060000001	0.9043945288	-2.1305908540000003	0.18310547	-0.79345703	-0.12207031	-2.3255859620000003	10.51179164	1.1604003600000001	-0.5493164	2.2583008	2.5634766	2.1341797120000003	9.749755890000001	-1.33386232	0	-0.6713867	-2.9907227	1539960731.424
-7.556957968000001	-2.878271466	-3.563745108	0.061035156	0.061035156	0.61035156	1.8434814300000002	-8.559448380000001	-0.3505126800000001	0.4272461	0.79345703	-0.5493164	1.9200439300000003	11.612377700000001	0.8744873200000001	-2.1972656	1.8310547	3.2958984	-8.859716754	0.285913089	-1.58149411	-0.061035156	-0.79345703	-0.30517578	-1.8985107820000002	10.102661240000002	1.312329074	-0.5493164	2.2583008	2.5634766	2.1341797120000003	9.749755890000001	-1.33386232	0.36621094	-0.30517578	-3.2958984	1539960731.464
-6.55327176	-3.00986322	-3.0995849640000004	-0.6713867	1.2817383	0.36621094	1.6903564300000002	-7.730419928000001	0.49406739200000005	0.36621094	-1.4038086	-0.36621094	1.714282248	10.556054320000001	0.8457763580000002	-2.1362305	0.48828125	3.6621094	-8.269946580000001	0.0980957068	-1.1257080072	-0.48828125	-0.91552734	-0.48828125	-1.0826415740000002	8.947045926000001	1.6269530760000002	-0.36621094	1.2207031	2.1362305	3.3352538940000005	9.076245108	-0.6208740020000001	0.7324219	-0.9765625	-3.540039	1539960731.504
-7.265063400000001	-3.0313964660000003	-3.6881591460000003	-0.4272461	0.5493164	-0.061035156	2.3483153960000003	-6.8403808900000005	0.619677716	0.18310547	-1.2207031	-0.48828125	1.795629892	9.18630342	0.805102536	-1.7089844	-0.6713867	3.7841797	-8.14792482	0.250024411	-0.83022464	-0.7324219	-0.91552734	-0.4272461	-0.33256836060000006	8.04384784	1.606616214	-0.7324219	0.48828125	1.7700195	3.1940917540000004	9.25090306	0.007177734620000001	0.36621094	-0.5493164	-3.3569336	1539960731.544
-7.455273560000001	-2.5875733800000003	-4.056616214000001	-0.18310547	-0.9765625	-0.12207031	2.6210692900000003	-6.603515380000001	0.570629892	0.18310547	-1.2207031	-0.48828125	2.031298822	8.391967752000001	0.754858426	-1.3427734	-0.6713867	3.540039	-8.266357428000001	0.5455078076000001	-0.3828125	-0.79345703	-0.6713867	-0.4272461	0.3600830072	7.9373777	1.3422363220000002	-0.8544922	0.5493164	1.4038086	3.1940917540000004	9.25090306	0.007177734620000001	0.12207031	0	-3.2348633	1539960731.584
-6.956420926000001	-2.652172824	-3.8269287140000006	-0.5493164	0.36621094	-0.061035156	2.8962158540000003	-6.759033246	0.41152344240000005	0.18310547	-1.0986328	-0.6713867	2.2071533540000003	8.09768071	0.7775878600000001	-1.0986328	0.12207031	2.746582	-8.342919928	0.838598642	-0.153125	-0.7324219	-0.5493164	-0.5493164	0.765625	8.334545926	1.184326178	-0.8544922	0.5493164	1.4038086	2.7586425720000003	8.864501800000001	-0.0346923822	0.48828125	0.5493164	-2.8076172	1539960731.624
-7.9062744600000014	-2.81726088	-4.22888179	-0.6713867	0.5493164	0.12207031	2.8962158540000003	-6.759033246	0.41152344240000005	0.18310547	-1.0986328	-0.6713867	2.359082068	8.100073380000001	0.9187500000000001	-0.8544922	1.0986328	1.5869141	-7.952929712	1.143652356	0.0885253894	-0.7324219	-0.61035156	-0.5493164	0.594555661	8.80947284	1.108959964	-0.6713867	0.9765625	1.0986328	1.745385782	9.03796376	-0.5287597644	0.48828125	0.061035156	-2.6855469	1539960731.664
-8.531933606	-2.845971646	-4.5901612400000005	-0.8544922	-3.1738281	0.061035156	4.06977536	-6.761425720000001	0.500048822	0.061035156	-1.6479492	-0.8544922	2.428466754	8.468530252	1.178344748	-0.6713867	1.6479492	0.30517578	-8.405126800000001	1.4977538940000001	0.26796875000000003	-0.061035156	-1.3427734	-0.6713867	0.211743161	9.180322480000001	1.1017822480000001	-0.6713867	0.5493164	0.5493164	1.6317382200000001	9.18630342	-0.13398437500000002	0.5493164	-0.30517578	-2.6855469	1539960731.704
-8.484082068000001	-2.5026367800000004	-3.7336182100000004	-0.7324219	-2.0751953	0.24414062	4.655957068	-6.7482665740000005	0.6328369110000001	0.061035156	-1.6479492	-0.8544922	2.310034146	8.924316394	1.2082519568	-0.6713867	1.2817383	-0.5493164	-9.431542932000001	0.7105957068000001	0.5455078076000001	0.24414062	-1.159668	-0.9765625	0.211743161	9.180322480000001	1.1017822480000001	-0.6713867	0.5493164	0.5493164	2.107861322	9.230566394	0.7416992212000001	0.30517578	0.30517578	-2.4414062	1539960731.744
-9.076245108	-2.64379892	-4.471728534	-1.2817383	-0.30517578	0.30517578	5.120117212	-7.0856201080000005	0.5371337860000001	0	-1.8310547	-1.3427734	2.229882788	9.712670926000001	1.2202148560000001	-0.4272461	-0.061035156	-1.2207031	-10.94245558	-0.31103514400000004	0.7141846040000002	-0.30517578	-1.8920898	-1.2207031	0.401953125	11.25827626	2.45	-0.48828125	-0.4272461	0.12207031	1.5719238220000002	9.303539840000001	-0.00837402356	0	0	-2.1362305	1539960731.784
-9.86699182	-4.177441394000001	-6.58916034	-4.0893555	0.5493164	-0.6713867	5.47661142	-8.58098143	0.12321777160000001	0	-2.2583008	-1.4648438	2.3435302520000003	11.343212860000001	1.191503894	0.18310547	-1.2207031	-1.8920898	-13.137646760000003	-1.3924804320000002	0.669921875	-0.7324219	-1.6479492	-1.0986328	1.412817392	13.190283540000001	3.58049321	0	-1.2817383	-0.8544922	2.27653804	9.942358720000001	-0.7488769568000001	-0.61035156	-0.24414062	-1.6479492	1539960731.824
-11.466431200000002	-6.6489746400000005	-5.4873777	-0.48828125	0.48828125	0.6713867	6.12619658	-11.143433	-0.576611322	0.30517578	-2.8076172	-1.0986328	2.93808606	12.947436600000001	1.650878894	1.2817383	-0.7324219	-2.8686523	-14.50739766	-2.69523912	0.40554199280000003	-1.4038086	0.7324219	-1.0986328	1.9176513580000003	13.763306200000002	3.946557608	0.36621094	-1.6479492	-1.5869141	4.17026358	11.19726538	-0.8374023560000001	-2.5024414	0.18310547	-0.8544922	1539960731.864
-9.61816394	-7.20883786	-3.78984375	1.0375977	-5.432129	0.36621094	6.12619658	-11.143433	-0.576611322	0.30517578	-2.8076172	-1.0986328	2.93808606	12.947436600000001	1.650878894	1.2817383	-0.7324219	-2.8686523	-11.9353759	-1.03957518	-0.8445800720000001	-1.8310547	0.18310547	-0.7324219	0.17944336060000002	11.38867212	3.923828076	-0.61035156	-1.3427734	-2.0141602	5.697924820000001	12.95341754	1.9224365020000003	-2.9296875	-0.24414062	2.0141602	1539960731.904
-6.80688498	-5.78764676	-1.102978534	-0.24414062	-1.159668	-0.12207031	6.714770468	-12.16386682	-1.3984619600000001	1.6479492	-3.0517578	0.061035156	2.93808606	12.947436600000001	1.650878894	1.2817383	-0.7324219	-2.8686523	-10.3012455	0.2763427716	-2.050439496	-0.18310547	0.12207031	0.061035156	-2.5397216460000003	8.25319838	3.6881591460000003	-1.2817383	1.5258789	-0.9765625	5.865405252	12.083715560000002	2.4392334260000004	-3.7231445	0.30517578	4.5166016	1539960731.944
-8.66472194	-3.905883786	-2.4356445680000003	-2.380371	6.7749023	-0.18310547	6.714770468	-12.16386682	-1.3984619600000001	1.6479492	-3.0517578	0.061035156	2.5636474640000007	9.66003444	2.217919928	0.8544922	2.380371	-0.79345703	-9.81555162	-0.9354980432000001	-1.832714856	0.48828125	-0.24414062	0.061035156	-4.657153354	7.452880890000001	3.7204589660000003	-1.2817383	1.5258789	-0.9765625	2.4296630400000003	12.63999002	-1.3685547120000001	-2.0141602	1.8310547	5.554199	1539960731.984
-10.5991214	-4.64399411	-5.300756789999999	1.0375977	-2.2583008	0.4272461	6.9743650200000005	-9.20544429	-0.1459472644	-1.0986328	2.1362305	-1.6479492	0.784765625	9.889721940000001	1.2537109620000002	-0.7324219	-1.7700195	0.36621094	-9.81435504	-1.337451178	-1.3290771760000002	0.18310547	-0.24414062	0.36621094	-3.923828076	8.488867212	3.215625	-0.61035156	-0.24414062	-0.18310547	0.6268554712000001	13.31589308	-0.8661132788	-0.7324219	1.5869141	6.4086914	1539960732.024
-7.634716754	-4.12839357	-2.537329074	1.2817383	-7.446289	0.30517578	4.809082068	-8.62045926	-1.02761232	-1.4648438	2.9907227	-1.7700195	0.5610595746000001	10.04763228	1.335058606	-1.3427734	-5.126953	0.61035156	-8.76521016	-1.3996582460000002	-0.8565429712000001	0.36621094	-0.30517578	0.30517578	-1.638916034	8.7963134	3.0625	0.91552734	-3.0517578	-0.24414062	-0.28471679320000004	12.608886780000002	-1.637719748	0.18310547	-0.12207031	6.1035156	1539960732.064
-3.9405760800000005	-3.2096435700000003	-0.9127685700000001	-1.159668	2.4414062	0	4.510009784	-7.271044928000001	-0.6675292932	0	1.0986328	-2.0751953	1.714282248	8.807080072	1.783667032	-0.79345703	-5.126953	0.30517578	-8.269946580000001	-1.36018071	-0.46655273560000005	0.5493164	-0.36621094	0.24414062	0.1770507788	8.042651260000001	3.440527356	0.91552734	-3.0517578	-0.24414062	-0.9929199280000001	11.41259784	-0.6711181610000001	-0.061035156	-0.30517578	5.493164	1539960732.104
-6.29128444	-2.94765625	-1.235766574	-0.79345703	4.0283203	-0.061035156	4.52077626	-6.159692392	-0.75366214	-0.12207031	0.7324219	-2.4414062	2.560058606	7.613183606000001	1.987036142	-0.18310547	-2.319336	0.24414062	-7.9792482	-1.2178222840000001	-0.1363769568	0.48828125	-0.18310547	0.36621094	0.8421875000000001	7.28061502	3.2144287140000003	0.8544922	-1.8310547	-0.48828125	-1.33984375	7.4014402	-0.005981445288000001	0.48828125	1.3427734	4.3945312	1539960732.144
-7.69572734	-2.7143798920000006	-2.19638678	0.91552734	-3.2348633	0.061035156	4.483691394	-5.666821580000001	-1.073071286	-0.12207031	1.0986328	-2.4414062	2.62705072	7.188500900000001	2.162890576	0.18310547	0.4272461	0.24414062	-7.900292932000001	-1.4331542540000002	0.10168457460000001	0.36621094	0	0.48828125	0.7572509980000001	7.1502197480000005	3.1127441100000004	-0.30517578	-0.5493164	-0.24414062	-1.33984375	7.4014402	-0.005981445288000001	2.1362305	2.1362305	3.0517578	1539960732.184
-6.165673920000001	-1.9379882200000003	-1.2034667932	-0.18310547	-0.48828125	0	4.300659146	-5.71347644	-1.28122554	-0.12207031	1.0986328	-2.4414062	2.1844238220000003	7.34880342	2.173657248	0.18310547	0.7324219	0.12207031	-7.934985520000001	-1.9738769960000002	0.30744628600000007	0.061035156	0.12207031	0.5493164	0.7141846040000002	7.48278804	3.1593994600000004	-0.30517578	-0.5493164	-0.24414062	-2.96560054	6.816455072	-0.8529540740000001	2.1362305	1.7089844	1.3427734	1539960732.224
-6.58916034	-1.723852536	-1.9224365020000003	-1.6479492	4.699707	0.061035156	4.10207518	-6.008960160000001	-1.565942392	0	0.7324219	-2.0141602	2.0301025360000002	7.585668930000001	2.192797824	0.36621094	-0.12207031	0	-7.793823380000001	-2.211938498	0.4844970746000001	-0.061035156	0	0.36621094	0.5598632788000001	7.82253444	3.20366214	0.061035156	-0.30517578	-0.48828125	-5.751757788000001	5.69433606	-0.9606201080000001	2.0141602	-2.0141602	0.12207031	1539960732.264
-9.73540036	-3.057714856	-3.037377896	0.061035156	3.6010742	0.12207031	4.3054442900000005	-6.43483876	-1.641308606	0.24414062	0.48828125	-1.5258789	2.5050292540000005	7.872778060000001	2.548095746	0.5493164	-0.4272461	-0.12207031	-8.246020468000001	-1.79921875	0.227294928	-0.24414062	-0.12207031	0.6713867	0.25959472840000003	7.795019568000001	3.2455322480000004	0.7324219	-0.5493164	-0.12207031	-2.7658202880000005	6.89780252	0.18901367800000002	2.9296875	-5.3100586	-0.8544922	1539960732.304
-12.151903960000002	-3.543408246	-3.905883786	0.91552734	-1.953125	1.4648438	4.48129892	-6.835595746000001	-1.7597412140000002	0.7324219	0.24414062	-1.0375977	3.1438476440000005	8.120410340000001	2.8890380400000004	0.5493164	-0.061035156	0.061035156	-9.03317842	-0.802709964	0.309838858	-0.30517578	-0.5493164	1.2207031	-0.1579101538	7.93139676	3.0313964660000003	0.7324219	-0.5493164	-0.12207031	10.16845746	9.155200180000001	2.74428714	2.0141602	-1.5869141	2.5024414	1539960732.344
-12.983325180000001	-4.97775908	-6.367846940000001	0.5493164	-2.0141602	-0.24414062	4.377221646000001	-7.284204074000001	-1.7417969240000002	0.7324219	0.24414062	-1.0375977	3.31611322	9.07983426	2.7275389400000005	0.24414062	-0.12207031	0.30517578	-11.559740920000001	-0.014355469240000002	0.2954833966	-0.18310547	-1.4038086	1.7089844	-0.24643554320000002	10.1241938	2.646191394	0.79345703	-0.36621094	0.4272461	14.540893080000002	9.962695680000001	-0.5084228534	0.30517578	1.0986328	-0.061035156	1539960732.384
-10.533325180000002	-6.786548020000001	-4.26118161	1.3427734	-0.9765625	0.36621094	4.62006839	-8.918335160000002	-2.3542969240000002	-0.061035156	0.061035156	1.8310547	3.2921875000000003	12.180615020000001	2.463159146	0	-0.48828125	0	-13.96428264	0.3600830072	0.43186035340000006	-0.12207031	0.30517578	1.159668	0.0346923822	13.61376996	1.62575679	1.3427734	0.7324219	0.8544922	2.8651123200000006	10.47829622	-2.5397216460000003	-2.8076172	0.18310547	-3.2958984	1539960732.424
-7.4325439300000005	-4.356884784	-2.537329074	-0.5493164	-0.9765625	0.30517578	5.877368210000001	-9.843066100000001	-1.369750998	-0.061035156	0.061035156	1.8310547	3.5745117800000004	14.46672374	2.080346646	-0.30517578	-0.24414062	-0.61035156	-11.777465560000001	0.569433606	-0.7572509980000001	0.6713867	0.9765625	0.48828125	0.095703125	14.165259080000002	1.947558606	1.3427734	0.7324219	0.8544922	10.19836412	13.143627700000001	4.023120108	0.6713867	1.8920898	0.7324219	1539960732.464
-8.369238220000002	-4.850952176000001	-3.8652099640000004	-0.5493164	3.7231445	-0.5493164	6.4755126800000005	-8.51159694	0.8625244110000001	-1.4648438	2.9296875	2.5024414	4.080542032	13.1520018	1.606616214	-0.12207031	0.8544922	-0.4272461	-11.417383180000002	0.8362060700000001	-1.540820288	-0.61035156	0	0.30517578	-0.42707518000000005	12.76799272	2.62705072	1.2817383	1.7700195	0.18310547	-4.559057608	9.371728240000001	-0.22131347840000004	-1.8310547	-1.0986328	-1.0986328	1539960732.504
-9.01044928	-4.919140380000001	-6.342724640000001	0.4272461	-2.1972656	0.12207031	6.71835962	-8.481689300000001	2.0564209260000004	-1.3427734	2.1972656	0.30517578	4.514794928000001	12.2751223	1.526464856	0.24414062	2.8076172	0.48828125	-11.31689496	1.1675781250000001	-1.081445288	-0.061035156	0.36621094	-0.48828125	-1.28361821	12.186596940000001	1.7035155760000003	0.5493164	2.9907227	0.4272461	0.9031982428000002	9.92321736	-3.0325927520000002	2.0751953	-2.5634766	-1.5258789	1539960732.544
-7.778271760000001	-3.5182862400000006	-4.079345746	-1.2817383	-0.48828125	-0.12207031	6.046044928000001	-9.299951080000001	2.1664795320000003	-1.3427734	2.1972656	0.30517578	4.514794928000001	12.2751223	1.526464856	0.24414062	2.8076172	0.48828125	-10.230663940000001	0.878076178	-0.8433837860000001	-0.36621094	0	-0.12207031	-1.9726807100000001	11.753539840000002	1.137670926	-0.79345703	3.0517578	1.2207031	2.636621106	10.392163040000002	-2.326782248	-0.4272461	0.91552734	-2.5634766	1539960732.585
-7.489965560000001	-3.234765576	-2.9907226440000003	0	1.6479492	-0.12207031	4.97177716	-8.990112320000001	1.7848632200000003	0	0.6713867	-1.0375977	4.514794928000001	12.2751223	1.526464856	0.24414062	2.8076172	0.48828125	-9.418384080000001	0.4521972644	-0.6974365020000001	-0.6713867	-0.061035156	-0.24414062	-1.58747554	10.224683	1.3817138580000001	-1.3427734	1.7700195	1.2817383	1.7226562500000002	9.64328624	-1.161596646	0.61035156	0.61035156	-3.2958984	1539960732.624
-7.601220746000001	-3.064892572	-3.5769042540000004	0.18310547	0.24414062	-0.48828125	4.97177716	-8.990112320000001	1.7848632200000003	0	0.6713867	-1.0375977	4.514794928000001	12.2751223	1.526464856	0.24414062	2.8076172	0.48828125	-8.95063498	0.5837890576	-0.424682608	-0.79345703	0	-0.6713867	-0.8374023560000001	8.63959964	1.4618652160000003	-0.6713867	0.5493164	0.61035156	1.7226562500000002	9.64328624	-1.161596646	0.48828125	0.12207031	-3.112793	1539960732.664
-6.977954074	-2.9081787140000004	-3.90827626	0.36621094	-1.2817383	-0.5493164	4.97177716	-8.990112320000001	1.7848632200000003	0.91552734	-1.5869141	-1.5869141	4.514794928000001	12.2751223	1.526464856	0.24414062	2.8076172	0.48828125	-8.409912140000001	0.9486572480000001	-0.37084961060000005	-0.6713867	0.12207031	-0.4272461	-0.3158203076	7.9373777	1.12211911	-0.30517578	0	0.36621094	2.57082518	9.70429712	-0.10886230040000001	0.12207031	-0.30517578	-3.0517578	1539960732.704
-6.168066394	-2.843579074	-3.420190396	-0.18310547	0.48828125	-0.91552734	4.854541034	-6.08432608	1.425976538	0.8544922	-2.1972656	-1.6479492	4.514794928000001	12.2751223	1.526464856	0.24414062	2.8076172	0.48828125	-8.359667932	0.8134765380000001	-0.270361322	-0.61035156	0.5493164	-0.48828125	-0.135180661	7.734009080000001	0.9809570288	-0.6713867	0.4272461	0.48828125	2.6150878600000005	9.0176268	0.1244140625	0.061035156	-0.061035156	-2.6855469	1539960732.744
-7.3416259	-3.293383786	-3.676196286	-0.061035156	1.0986328	-0.5493164	4.854541034	-6.08432608	1.425976538	0.24414062	-1.159668	-1.6479492	4.514794928000001	12.2751223	1.526464856	0.24414062	2.8076172	0.48828125	-8.1754393	1.12211911	-0.2392578076	-0.6713867	0.5493164	-0.5493164	-0.096899411	8.201757788	0.9677978240000001	-0.48828125	0.79345703	0.18310547	2.960815396	8.750854532	0.1770507788	0.18310547	-0.18310547	-2.1362305	1539960732.784
-8.63959964	-3.2646728240000003	-3.9417724640000005	0.4272461	-2.1972656	0.24414062	4.49924321	-5.3450195680000006	1.008471646	0.24414062	-1.159668	-1.6479492	4.079345746	12.51796924	1.387695288	0	4.333496	1.0375977	-7.89191893	1.676000998	-0.32658691100000004	-0.36621094	0.30517578	-0.61035156	-0.2560058606	8.747265380000002	1.12211911	-0.48828125	0.79345703	0.18310547	2.8806639400000003	8.53073732	0.12800292540000002	-0.061035156	-0.12207031	-1.6479492	1539960732.824
-8.11203624	-2.5588623200000002	-4.10207518	0.24414062	-1.7700195	0.4272461	4.544702176	-5.106957968000001	0.5120117212	-0.36621094	0.061035156	-0.91552734	4.079345746	12.51796924	1.387695288	0	4.333496	1.0375977	-8.327368210000001	1.528857428	-0.1112548822	0.36621094	-0.18310547	-0.8544922	-0.7512695288	9.52006839	1.350610324	-0.4272461	0.9765625	0.12207031	3.063696286	8.6766848	-0.1196289038	-0.24414062	0.36621094	-1.4038086	1539960732.864
-7.92661142	-2.7119873200000004	-3.48598642	-0.24414062	-1.0375977	0.36621094	5.337841754	-4.68227536	0.36367187500000003	-0.61035156	0.061035156	-0.48828125	2.9057862400000003	9.7832518	0.9055908540000002	0	4.333496	1.0375977	-9.58586412	0.4486083966	-0.23327636780000002	0.5493164	-0.18310547	-1.159668	-1.1340820288	10.28210414	1.774096646	-0.61035156	-0.24414062	-0.12207031	3.063696286	8.6766848	-0.1196289038	-0.061035156	0.6713867	-1.3427734	1539960732.904
-8.450586060000001	-3.800610324	-4.17265625	-1.4648438	-0.48828125	-0.4272461	6.451586960000001	-5.5292482	0.17585449280000004	-0.91552734	-0.61035156	0.061035156	2.79213858	10.790527160000002	0.8960205072	-0.36621094	0.48828125	-0.79345703	-11.35996106	-0.5790038940000001	-0.2177246106	0.6713867	-0.12207031	-1.3427734	-0.6280517572	11.490356920000002	2.7526612400000006	-0.61035156	-0.24414062	-0.12207031	2.460766574	8.847753894	-0.22968750000000002	-0.30517578	0.61035156	-1.0986328	1539960732.944
-10.245019960000002	-5.918042032000001	-4.84975589	-1.2817383	0.9765625	-0.61035156	7.220800720000001	-7.564135880000001	-0.27155761780000004	-0.91552734	-0.61035156	0.061035156	2.6114991	11.78942842	1.0048827880000002	-0.30517578	0.12207031	-0.9765625	-12.860107820000001	-2.026513678	-0.3612792932	0.12207031	0.7324219	-1.4038086	0.2823242212	12.161474640000002	3.631933606	-0.12207031	-0.91552734	-0.8544922	4.640405252	11.657836960000001	0.5239746106000001	-0.36621094	-0.6713867	-0.5493164	1539960732.984
-10.231860520000001	-6.86669928	-3.4788086060000003	2.0141602	-2.5634766	0.48828125	7.832104532000001	-9.407617212	-1.2058593750000002	-0.18310547	-0.9765625	1.0375977	2.6114991	11.78942842	1.0048827880000002	0.18310547	-0.61035156	-1.2207031	-12.22727086	-1.5779052520000003	-1.0096679712	-0.4272461	1.0986328	-1.159668	0.052636719240000004	11.17094748	4.03747554	-0.4272461	0.36621094	-1.8310547	4.640405252	11.657836960000001	0.5239746106000001	-1.7089844	-0.30517578	0.61035156	1539960733.024
-8.09528804	-5.897705072	-1.9535400360000001	0.6713867	-2.4414062	-0.18310547	7.887134080000001	-9.789233426000001	-1.6078125	-0.18310547	-0.9765625	1.0375977	2.8268310700000003	11.64108876	1.58388678	0.8544922	-0.061035156	-1.5869141	-10.774975540000002	-0.7488769568000001	-1.7489746400000001	0.12207031	0.9765625	-0.18310547	-1.465454074	9.413598740000001	3.782666034	-0.4272461	0.36621094	-1.8310547	6.158496106	12.781152160000001	2.628247104	-2.5024414	0.24414062	3.112793	1539960733.064
-8.44938948	-4.477709964000001	-1.494165036	-0.7324219	2.6855469	-0.61035156	7.34880342	-9.097778060000001	-1.216625998	-1.4648438	0.5493164	0.79345703	2.366259784	9.90048822	2.35549321	0.6713867	1.4038086	-1.4038086	-9.86699182	-1.7848632200000003	-2.2382567900000003	0.48828125	1.159668	-0.12207031	-2.7634277160000003	8.283105432000001	3.7096923920000004	-0.48828125	0.8544922	-1.2817383	-0.7273437500000001	12.56701628	-0.5467041034000001	-1.8310547	0.24414062	3.90625	1539960733.103
-10.015332460000002	-4.897607428000001	-2.9117675720000005	0.91552734	-0.5493164	-0.48828125	6.352294928000001	-8.399145468	-0.970190396	-1.4648438	0.5493164	0.79345703	2.366259784	9.90048822	2.35549321	0.061035156	1.2817383	-0.6713867	-9.8765625	-1.8375000000000001	-2.2813232820000002	0.18310547	0.8544922	0	-2.9057862400000003	8.49365216	3.6845702880000006	0.061035156	-0.24414062	-0.48828125	-0.7273437500000001	12.56701628	-0.5467041034000001	-0.9765625	0.79345703	4.272461	1539960733.143
-8.036669928	-5.04953624	-1.8733886780000002	0.79345703	-1.7700195	-0.4272461	5.406030252000001	-8.01872554	-1.0934082068000002	-1.5258789	1.6479492	0.7324219	1.4953613220000002	9.955517180000001	2.038476538	-0.30517578	-0.61035156	-0.061035156	-9.603808606000001	-1.7274413940000002	-2.13178714	0.4272461	0.79345703	0.24414062	-2.127001996	9.28200679	3.40942392	0.061035156	-0.24414062	-0.48828125	-1.178344748	11.637500000000001	-0.9127685700000001	-0.30517578	-0.9765625	4.272461	1539960733.184
-6.82124002	-4.591357428	-1.4044433900000002	-0.061035156	1.3427734	-0.8544922	4.9729737400000005	-7.718457068	-1.2860107820000002	-1.5258789	1.6479492	0.7324219	1.7896484620000002	9.9782473	1.8626221040000002	-0.5493164	-1.7700195	0.18310547	-9.603808606000001	-1.7274413940000002	-2.13178714	0.4272461	0.79345703	0.24414062	-1.27763678	9.305932608	3.8915283540000005	0.18310547	-0.7324219	-0.4272461	-0.3828125	8.52595198	0.1256103534	-0.12207031	-1.2207031	2.6855469	1539960733.223
-8.022314300000001	-4.563842752	-1.4558837860000002	0.36621094	0.4272461	-1.0375977	4.9370851600000005	-7.395459260000001	-1.3853027160000002	-0.7324219	0.79345703	0.79345703	1.7896484620000002	9.9782473	1.8626221040000002	-0.4272461	-1.8310547	0.12207031	-9.603808606000001	-1.7274413940000002	-2.13178714	0.4272461	0.79345703	0.24414062	-0.910375998	8.749658246000001	3.8269287140000006	0.24414062	0.30517578	-0.79345703	-0.3828125	8.52595198	0.1256103534	1.0375977	0.5493164	2.0141602	1539960733.263
-7.5545652	-4.03747554	-1.3661621400000001	0.8544922	-0.61035156	-0.61035156	4.946655252000001	-7.030590560000001	-1.489379892	0.24414062	-0.12207031	0.48828125	2.186816394	9.30234375	1.795629892	0.061035156	-1.0375977	0.18310547	-8.77836911	-2.1138427520000005	-2.086328076	-0.061035156	1.159668	0.30517578	-0.9869384980000001	8.157495108	3.4919677520000003	0.24414062	0.30517578	-0.79345703	-0.6615478240000001	8.705395468	-0.250024411	1.4038086	2.2583008	0.7324219	1539960733.303
-6.595141574	-3.9226317900000005	-1.3290771760000002	0	1.6479492	-0.79345703	4.92751448	-6.792529254000001	-1.471435504	0.30517578	-0.30517578	0.4272461	2.2669677520000002	8.374023560000001	1.7190673920000001	0.5493164	-0.12207031	0.30517578	-8.57380342	-2.3949707460000003	-2.27893071	-0.4272461	1.2207031	0.36621094	-1.1855224640000002	8.09768071	3.4381347840000003	0.061035156	0.48828125	-0.6713867	-1.076660144	7.919433606	0.9881347840000001	1.2207031	-0.48828125	-0.30517578	1539960733.343
-7.43852536	-4.231274460000001	-1.8662109620000003	-0.36621094	1.0986328	-0.91552734	5.07106929	-6.8989991	-1.42836911	0.36621094	-0.12207031	0.5493164	2.2669677520000002	8.374023560000001	1.7190673920000001	0.8544922	0.18310547	0.30517578	-8.2520018	-2.5349366	-2.50622554	-0.61035156	0.9765625	0.5493164	-1.429565396	7.991211060000001	3.5111084260000003	0.24414062	0.91552734	-0.61035156	-1.076660144	7.919433606	0.9881347840000001	2.4414062	-1.4038086	-0.5493164	1539960733.383
-7.920629892	-4.03747554	-2.001391574	0.30517578	0.5493164	-0.24414062	5.203857428000001	-7.16577176	-1.44870607	0.36621094	-0.12207031	0.5493164	2.300463858	8.51398912	1.6090087860000002	0.8544922	0.18310547	0.36621094	-8.524755890000002	-2.6210692900000003	-2.7119873200000004	-1.159668	0.91552734	0.6713867	-1.542016574	8.036669928	3.4632567900000004	0.5493164	1.0986328	-0.61035156	2.0169433900000002	8.89321286	1.1639892572000001	1.8920898	-1.4648438	-0.61035156	1539960733.423
-7.626342752000001	-4.131982428000001	-2.739501996	-1.5869141	2.6855469	-0.7324219	5.292382788	-7.646679712	-1.378125	0.61035156	0.12207031	0.61035156	2.7550537140000007	8.633618210000002	1.623364218	0.9765625	0.24414062	0.48828125	-8.336938400000001	-2.064794928	-2.81726088	-1.3427734	0.5493164	0.9765625	-1.7310302520000003	8.17304712	3.277832068	0.79345703	1.159668	-0.48828125	6.573608426000001	9.73659694	-0.21413574280000003	1.953125	-2.0751953	-0.61035156	1539960733.463
-9.481787140000002	-5.914452880000001	-3.8711913940000002	0.061035156	0.12207031	-1.2207031	5.3557862400000005	-8.0390625	-1.331469748	0.8544922	0.061035156	0.61035156	2.7550537140000007	8.633618210000002	1.623364218	1.2207031	0.4272461	0.6713867	-9.264062500000001	-1.3769287140000002	-2.6485839660000003	-1.5869141	0.8544922	1.4038086	-1.90808107	8.609692392	2.721557608	1.0375977	1.4648438	-0.18310547	6.573608426000001	9.73659694	-0.21413574280000003	0.12207031	0.30517578	-0.79345703	1539960733.504
-7.710082968000001	-5.2110353400000005	-2.8483641200000003	-0.36621094	-0.7324219	-1.2817383	5.2050534200000005	-7.834497300000001	-1.143652356	1.159668	-0.36621094	0.30517578	2.975170926	9.057104532	1.592260782	1.159668	0.36621094	0.8544922	-9.023608426000001	-0.02153320288	-2.682080072	-1.5258789	0.9765625	1.3427734	-1.90808107	8.609692392	2.721557608	1.0375977	1.4648438	0.12207031	4.90358876	10.320385880000002	1.6437011780000002	-1.6479492	1.0986328	-1.7089844	1539960733.543
-6.5843750000000005	-6.0927001800000005	-3.4213867800000006	-0.30517578	2.1362305	-1.5258789	4.909570288	-6.962402160000001	-0.8374023560000001	0.91552734	-0.48828125	0.12207031	3.417797824	9.5451902	1.2489257200000001	1.0375977	-0.36621094	1.0375977	-10.12539038	1.216625998	-2.85075679	-1.0375977	1.159668	1.159668	-1.8052001800000002	9.5021241	0.965405252	0.8544922	1.4038086	0	1.870996106	9.575097840000002	0.24643554320000002	-0.48828125	2.746582	-1.2207031	1539960733.584
-7.646679712	-7.412207068000001	-5.006469748	0	-0.6713867	-1.8920898	4.649975540000001	-6.50302716	-0.37204589660000004	0.91552734	-0.48828125	0.12207031	3.417797824	9.5451902	1.2489257200000001	0.6713867	-0.79345703	1.159668	-10.869482820000002	1.5683349640000002	-2.67370607	-1.0986328	2.0141602	0.79345703	-1.8052001800000002	9.5021241	0.965405252	0.36621094	1.7089844	0.061035156	1.870996106	9.575097840000002	0.24643554320000002	0.18310547	1.7089844	-0.48828125	1539960733.624
-7.251904254	-6.63701178	-4.40234375	-0.061035156	-2.9907227	-1.5258789	4.8162597840000005	-6.638207968000001	0.0861328125	0.4272461	-0.30517578	0.4272461	3.53981929	10.173241820000001	0.669921875	0.18310547	-1.2207031	0.91552734	-10.844360520000002	1.6245605040000002	-2.9129637600000002	-0.6713867	2.5024414	0.61035156	-1.74299321	11.26425818	0.41271972840000004	0.30517578	1.8920898	-0.18310547	1.184326178	10.629028060000001	0.192602536	0.061035156	0.12207031	-0.30517578	1539960733.664
-7.0222167540000004	-5.40722644	-3.3783202880000003	0.24414062	1.4648438	-1.6479492	4.840185504000001	-6.82722194	0.4868896466	0	0.24414062	0.91552734	3.859228534	10.753442000000001	0.1854248004	-0.24414062	-1.3427734	0.36621094	-9.797607428000001	1.5109130400000002	-3.1498290740000003	-0.8544922	2.8686523	0.4272461	-1.9140625000000002	10.74985324	0.7201660340000001	0.8544922	2.0141602	-0.79345703	1.874584964	9.656445288	-1.94636232	-0.061035156	-0.7324219	-0.18310547	1539960733.703
-6.687255890000001	-5.75534694	-4.1511230040000004	1.159668	0.48828125	-1.953125	4.840185504000001	-6.82722194	0.4868896466	-0.30517578	0.5493164	1.4038086	3.859228534	10.753442000000001	0.1854248004	-0.48828125	-1.7700195	-0.12207031	-8.42666034	2.026513678	-3.535034146	-0.8544922	2.8076172	0.36621094	-1.9140625000000002	10.74985324	0.7201660340000001	1.2817383	2.0751953	-1.159668	1.874584964	9.656445288	-1.94636232	0.61035156	-0.4272461	-0.7324219	1539960733.743
-6.43603534	-7.589257788	-3.417797824	1.159668	-2.6245117	-1.7089844	4.7157714660000005	-5.9467527	1.063500998	-0.24414062	0.7324219	1.159668	4.344921924	9.916039840000002	0.47373047120000006	-0.61035156	-1.5258789	-0.12207031	-7.51508786	2.6976317900000004	-4.093701080000001	-0.30517578	2.6855469	0.5493164	-2.899804712	8.559448380000001	0.385205072	1.0375977	2.380371	-1.0986328	3.46086412	9.284399460000001	-1.02163089	0.79345703	0.9765625	-0.79345703	1539960733.783
-6.9420652	-7.480395468	-2.3076415740000003	1.4648438	-3.540039	-1.0375977	4.276733426000001	-5.54838858	0.783569339	-0.24414062	0.7324219	1.159668	4.374829074	9.076245108	0.949853534	-0.61035156	-1.2817383	0.12207031	-7.96130342	2.304052716	-4.50522464	0.9765625	2.380371	0.30517578	-2.8136719240000003	8.5917482	-0.153125	0.48828125	2.1362305	-0.61035156	3.5469971040000003	9.228173920000001	-0.20217285340000002	0.36621094	1.0986328	-0.24414062	1539960733.823
-6.763818390000001	-5.659643570000001	-2.424877896	1.159668	-1.0986328	-1.2817383	4.13796376	-5.9347898400000005	0.5574707068000001	-0.36621094	0.30517578	1.4038086	4.06977536	8.694628894000001	0.8637207068000001	-0.5493164	-2.0751953	0.24414062	-8.70180661	0.6160888580000001	-4.795922824	0.36621094	3.3569336	0	-2.6103027160000005	9.171948380000002	0.4438232428	-0.48828125	1.5869141	0.061035156	2.3806152160000003	9.644482428000002	0.011962890380000002	0	0.24414062	0.061035156	1539960733.863
-5.878564300000001	-6.352294928000001	-2.332763678	1.159668	0.12207031	-2.0141602	3.9310058900000002	-6.98273912	0.1196289038	-0.36621094	0.48828125	1.8920898	3.8556396760000005	8.886035340000001	0.5981445288	-0.36621094	-2.9907227	0.12207031	-8.222094748	0.440234375	-5.014843750000001	0	3.479004	0	-2.5433105040000004	9.360961960000001	1.191503894	0	1.3427734	-0.4272461	2.5181884000000005	9.14323732	-0.270361322	0.30517578	-0.061035156	0.36621094	1539960733.903
-6.343920926000001	-6.707592752000001	-1.550390576	1.3427734	-1.953125	-2.0141602	3.5386230040000006	-7.73759784	-0.5670410144	-0.30517578	-0.12207031	1.7089844	3.895117212	9.25209964	0.48808594240000003	-0.18310547	-2.9296875	0.12207031	-7.62873552	0.4067382788	-5.55078125	0.30517578	3.479004	0.24414062	-2.884252896	8.903979532000001	1.1639892572000001	0.8544922	2.1972656	-1.0375977	2.9093750000000003	9.74138179	-0.8206542932	0.36621094	0.18310547	0.24414062	1539960733.943
-6.810473740000001	-6.477905252000001	-1.195092752	1.2207031	-0.48828125	-1.953125	3.5386230040000006	-7.73759784	-0.5670410144	-0.30517578	-0.12207031	1.7089844	3.749169928	9.39086911	0.36367187500000003	-0.18310547	-2.6855469	0.12207031	-7.62873552	0.4067382788	-5.55078125	0.30517578	3.479004	0.24414062	-2.884252896	8.903979532000001	1.1639892572000001	1.0986328	1.7700195	-1.159668	1.923632788	9.707885880000001	-0.0657958966	0	0.18310547	0.061035156	1539960733.983
-6.536523560000001	-6.461157248	-1.491772464	0.8544922	-0.8544922	-2.1972656	2.960815396	-8.66352536	-1.1807373200000002	0.061035156	-1.2817383	1.3427734	3.5027344240000007	9.290380890000002	0.132788089	-0.30517578	-2.6855469	-0.061035156	-6.704003894	0.16987304320000002	-6.270947480000001	0	3.2958984	0.24414062	-3.8041992800000006	8.51159694	0.4605712860000001	0.61035156	1.0375977	-0.91552734	1.911669928	9.414794928000001	-0.26796875000000003	0.24414062	-1.4038086	0	1539960734.023
-5.900097840000001	-7.411010880000001	-1.159204074	0.5493164	-0.61035156	-2.2583008	2.8818603240000003	-9.441113220000002	-1.592260782	-0.30517578	-2.4414062	0.91552734	2.79213858	9.514086960000002	0.6268554712000001	-0.36621094	-2.6855469	-0.18310547	-6.287695288000001	0.285913089	-6.770996106	-0.061035156	3.2348633	0.36621094	-3.982446286	8.65036592	0.43664550720000006	0.6713867	1.0375977	-1.0986328	3.544604532	9.154003894	-0.26318359620000004	0.24414062	-1.2207031	0.061035156	1539960734.063
-6.148925720000001	-7.68735324	-0.84816893	0.79345703	-1.0375977	-2.1972656	2.96560054	-9.96748004	-2.300463858	-0.24414062	-0.8544922	-0.5493164	2.79213858	9.514086960000002	0.6268554712000001	-0.24414062	-3.7231445	0.061035156	-6.16926268	0.3600830072	-7.1119384000000005	-0.18310547	2.9296875	0.4272461	-4.38798822	9.095385880000002	0.419897464	0.79345703	0.5493164	-1.0986328	3.544604532	9.154003894	-0.26318359620000004	0.18310547	-0.61035156	-0.061035156	1539960734.103
-6.17045926	-7.55336911	-0.7416992212000001	0.7324219	-1.2817383	-2.1362305	2.6114991	-10.495044420000001	-1.2895996400000003	-0.24414062	-0.8544922	-0.5493164	2.9213378600000004	9.94355432	0.28471679320000004	0.061035156	-3.90625	0.36621094	-5.90249002	0.573022464	-7.681372300000001	-0.30517578	3.0517578	0.48828125	-4.3150146760000005	9.24492212	0.31223143000000003	0.61035156	0.12207031	-1.3427734	3.1498290740000003	9.451879892000001	-0.309838858	0.4272461	-0.30517578	-0.18310547	1539960734.143
-5.542407248	-8.222094748	-0.659155252	0.30517578	-0.48828125	-1.8920898	1.6030273560000001	-10.96757788	-0.915161142	2.9907227	-0.30517578	-1.2207031	3.289794928	10.173241820000001	0.056225586060000006	0.7324219	-2.746582	0.61035156	-5.32348642	0.75964357	-8.307031250000001	-0.36621094	2.9296875	0.48828125	-4.462158246	9.375317392	-0.026318359620000002	0.36621094	-0.18310547	-1.5258789	3.03020018	9.222192392	-0.7464843750000001	0.4272461	-1.3427734	0	1539960734.183
-5.501733426	-8.332153060000001	-0.47971191100000005	0.36621094	-0.4272461	-1.7700195	2.613891574	-10.160083360000002	0.052636719240000004	3.1738281	-0.24414062	-1.4038086	3.9597167540000004	10.243823380000002	-0.4091308606000001	1.2817383	-1.7700195	0.30517578	-4.84975589	0.86850589	-8.481689300000001	-0.24414062	2.5634766	0.48828125	-4.760034146000001	9.33942842	-0.2978759784	0.24414062	0.061035156	-1.7089844	3.69533696	9.0176268	-0.7716064300000001	0.5493164	-0.9765625	-0.061035156	1539960734.223
-5.030395468	-8.303442392000001	-0.45578614200000006	0.061035156	-0.8544922	-1.8920898	2.3758300720000003	-9.11691893	0.6041259784	3.1738281	-0.24414062	-1.4038086	4.191796924	10.468725540000001	-0.6818847840000001	1.2207031	-0.7324219	0.5493164	-4.585375900000001	0.9354980432000001	-8.91953125	-0.36621094	2.6245117	0.5493164	-4.760034146000001	9.33942842	-0.2978759784	0.30517578	0.18310547	-1.7089844	4.020727536	9.338232428000001	-1.091015625	0.4272461	0.24414062	-0.061035156	1539960734.263
-4.95263678	-8.906372300000001	-0.2344726538	0.12207031	-0.24414062	-1.5869141	2.3758300720000003	-9.11691893	0.6041259784	0.12207031	-3.540039	0	4.182226440000001	10.28210414	-1.204663089	0.91552734	-0.9765625	0.5493164	-4.19897464	1.1675781250000001	-9.254492212	-0.4272461	2.4414062	0.36621094	-5.17753894	9.0427491	-0.6974365020000001	0.5493164	0	-1.7700195	2.83879393	9.140844748000001	-1.0958007788	0.61035156	-0.12207031	-0.12207031	1539960734.303
-4.801904254000001	-9.01882338	-0.0035888672120000004	0.18310547	-0.6713867	-1.2207031	3.9369873200000005	-8.67189946	0.33854982	-1.5258789	-2.0751953	0.48828125	4.182226440000001	10.28210414	-1.204663089	0.4272461	-1.7089844	0.36621094	-3.8221435700000006	1.37214357	-9.485375900000001	-0.36621094	2.2583008	0.30517578	-5.353393570000001	9.241332968	-0.855346646	0.48828125	-0.12207031	-1.7700195	2.83879393	9.140844748000001	-1.0958007788	0.6713867	-0.61035156	-0.12207031	1539960734.343
-4.359277356000001	-8.994897660000001	-0.0681884784	0.24414062	0.36621094	-1.2207031	4.057812500000001	-8.798706070000001	0.23686523560000003	-1.953125	-1.2817383	0.36621094	5.2229982	10.59433606	-0.764428714	-1.4038086	-0.5493164	0.5493164	-3.4010498200000003	1.620971646	-9.96508786	-0.36621094	2.0141602	0.30517578	-5.249316394	9.371728240000001	-0.9713867212000001	0.5493164	-0.061035156	-1.5869141	3.2060547120000003	9.16835962	-1.2309814300000002	0.6713867	-0.48828125	-0.12207031	1539960734.383
-4.769604532000001	-9.406420926000001	-0.34572753600000006	0.36621094	0.18310547	-0.8544922	5.3270751800000005	-8.81186502	-0.65676268	-0.4272461	0.12207031	-0.5493164	4.64399411	10.19597194	0.061010742800000003	-1.4648438	-1.5869141	0.48828125	-2.92971196	1.79921875	-10.52016574	-0.36621094	1.5258789	0.12207031	-6.345117212	10.40532248	-0.4904785144	0.36621094	0.36621094	-1.4648438	3.3101317900000002	9.274829074000001	-1.062304712	0.61035156	-0.061035156	-0.12207031	1539960734.423
-4.719360324	-9.431542932000001	-0.270361322	0.24414062	-0.48828125	-0.30517578	6.378613220000001	-9.024804712	-0.553881839	0.36621094	1.8920898	-0.6713867	5.5998290740000005	10.23903804	-0.11005859620000001	-0.7324219	-0.061035156	0.8544922	-2.4643554320000005	1.983447284	-11.036962860000001	-0.18310547	0.91552734	-0.061035156	-6.345117212	10.40532248	-0.4904785144	-0.24414062	-0.48828125	-1.3427734	2.5134033540000003	9.02839357	-1.3972655760000001	0.7324219	-0.79345703	-0.24414062	1539960734.463
-4.44421376	-9.63371556	-0.33615722840000006	-0.12207031	0.8544922	0.061035156	5.59504393	-9.12648912	0.00478515625	-0.36621094	0.36621094	-0.30517578	6.534130890000001	10.73789038	-0.4844970746000001	-0.24414062	0.18310547	0.5493164	-1.9858398560000001	2.051635782	-11.66860324	-0.18310547	0.12207031	-0.18310547	-6.4683351600000005	10.852734620000001	-1.015649411	0.18310547	0.18310547	-0.79345703	3.440527356	9.10495607	-1.820751996	0.4272461	-0.48828125	-0.18310547	1539960734.503
-4.72893071	-9.884936600000001	-0.2607910144	-0.061035156	0.36621094	0.7324219	5.36655252	-9.98422824	-0.740502896	0.79345703	1.8920898	-0.4272461	6.013745108000001	10.64577626	0.454589856	0	-0.4272461	0.061035156	-1.95234375	2.098291034	-11.840869600000001	0.061035156	-0.79345703	-0.36621094	-6.531738220000001	10.914941100000002	-1.262084964	0.061035156	0.48828125	-0.24414062	3.029003894	9.191088760000001	-1.8542480040000002	0.12207031	0.12207031	-0.30517578	1539960734.543
-4.667919928	-9.46264676	-0.2823242212	-0.30517578	0.48828125	1.2817383	4.959814300000001	-10.184009080000001	-0.2775390576	0.12207031	1.5258789	0.24414062	6.013745108000001	10.64577626	0.454589856	-0.12207031	0.061035156	-0.48828125	-2.183227536	1.836303714	-11.63989218	0.061035156	-1.4648438	-0.48828125	-6.531738220000001	10.914941100000002	-1.262084964	-0.18310547	0.24414062	0.4272461	3.029003894	9.191088760000001	-1.8542480040000002	0.061035156	-0.61035156	-0.24414062	1539960734.583
-4.840185504000001	-9.2556884	-0.4103271466	-0.61035156	0.91552734	1.5869141	4.529150360000001	-10.611084260000002	-0.46655273560000005	-0.4272461	-0.12207031	0.61035156	6.645385880000001	11.327661240000001	-0.46416014400000005	0.36621094	0.4272461	-0.36621094	-2.3806152160000003	1.6532714660000003	-11.29296924	0.061035156	-2.1972656	-0.6713867	-7.409814300000001	10.26416034	-1.111352536	-0.48828125	0.48828125	0.7324219	3.446508786	9.14802266	-1.829125998	-0.061035156	-0.4272461	-0.18310547	1539960734.623
-5.038769568	-9.144433606	-0.45578614200000006	-0.7324219	0.7324219	2.0751953	4.562646466	-10.929297120000001	-0.027514648560000004	-0.4272461	-0.12207031	0.61035156	6.92172824	11.84445836	-0.693847644	0.4272461	0.24414062	-0.18310547	-2.8268310700000003	1.6114013580000002	-10.778564300000001	0.24414062	-2.746582	-0.79345703	-7.07485324	10.088306200000002	-0.9175537140000001	-0.48828125	0	0.91552734	3.0541259000000003	9.07983426	-1.756152356	-0.24414062	-0.4272461	-0.30517578	1539960734.663
-5.03278804	-8.947045926000001	-0.6675292932	-0.7324219	0.79345703	2.319336	4.750463760000001	-10.770190200000002	-0.11005859620000001	0.12207031	-1.0986328	0.24414062	6.605908246000001	11.686548020000002	-0.5849853534	0.5493164	0.8544922	0.36621094	-2.8268310700000003	1.6114013580000002	-10.778564300000001	0.24414062	-2.746582	-0.79345703	-6.445605432000001	9.765307608	-0.500048822	-0.7324219	-0.7324219	1.3427734	2.60910643	9.09179712	-1.9894287140000002	-0.4272461	-0.36621094	-0.4272461	1539960734.703
-5.293579074	-8.540307608	-0.7775878600000001	-0.9765625	0.61035156	2.6245117	4.754052716	-10.272534440000001	-0.34572753600000006	0.24414062	-0.12207031	-0.30517578	6.29606929	11.16616214	-0.80390625	1.159668	0.79345703	0.4272461	-2.8268310700000003	1.6114013580000002	-10.778564300000001	0.24414062	-2.746582	-0.79345703	-5.414404254	9.76171875	-0.21533202880000002	-1.0986328	-1.3427734	1.6479492	2.976367212	9.247314300000001	-1.836303714	-0.5493164	-0.30517578	-0.48828125	1539960734.743
-5.5878659200000005	-8.169457968	-0.7692138580000001	-0.9765625	0.7324219	2.8686523	4.367651260000001	-9.69951178	-0.230883786	0.24414062	-0.12207031	-0.30517578	5.7613278800000005	10.13735324	-1.24294429	1.3427734	1.0375977	0.5493164	-4.218115216	0.8230468750000001	-8.858520468	0.18310547	-3.7841797	-0.8544922	-4.562646466	9.649267572	-0.007177734620000001	-1.2207031	-1.4648438	2.0751953	2.9990966460000004	9.307128894	-1.5204834260000002	-0.8544922	0	-0.61035156	1539960734.783
-5.863012680000001	-7.757934800000001	-0.915161142	-1.2207031	0.8544922	3.0517578	3.9621094240000003	-9.14323732	-0.0681884784	0.061035156	-0.7324219	-0.36621094	5.7613278800000005	10.13735324	-1.24294429	1.159668	1.7700195	0.6713867	-4.4789062500000005	0.7201660340000001	-8.291479532	0.12207031	-4.211426	-0.91552734	-4.562646466	9.649267572	-0.007177734620000001	-1.2817383	-0.8544922	2.2583008	2.9990966460000004	9.307128894	-1.5204834260000002	-0.79345703	0.18310547	-0.5493164	1539960734.823
-6.25419928	-7.376318390000001	-1.052734375	-1.2817383	1.0375977	3.2348633	3.776684604	-8.847753894	0.0657958966	0.36621094	-0.79345703	-0.7324219	5.68117662	9.366943390000001	-1.369750998	1.3427734	1.2817383	0.61035156	-4.77319339	0.6316406250000001	-7.51508786	0	-4.5776367	-0.91552734	-4.04584964	8.79990216	0.417504892	-1.4648438	-0.4272461	2.5634766	2.8041014400000006	9.248510880000001	-1.3805175720000002	-0.7324219	0.4272461	-0.5493164	1539960734.863
-6.308032248	-6.690844748	-1.400854532	-1.5869141	1.2817383	3.2958984	3.5984375	-8.6348143	-0.07775878600000001	1.159668	-0.91552734	-1.4038086	6.381005890000001	8.752050720000002	-1.149633786	1.5258789	1.7089844	0.91552734	-5.278027160000001	0.36367187500000003	-6.64179712	0	-4.9438477	-0.91552734	-3.60202626	8.748461960000002	0.5526855432	-1.8310547	-0.36621094	3.112793	2.45598143	9.30234375	-1.3470214660000002	-0.7324219	0.5493164	-0.7324219	1539960734.903
-6.532934800000001	-6.043652160000001	-1.915258786	-2.0751953	1.6479492	2.8686523	3.584082068	-8.53671875	0.0418701178	1.4038086	-0.9765625	-1.8310547	6.381005890000001	8.752050720000002	-1.149633786	1.3427734	2.319336	1.5869141	-6.014941394000001	-0.0980957068	-5.71826178	-0.24414062	-5.2490234	-0.9765625	-3.104370108	8.73410643	0.9331054712000001	-2.0141602	-0.36621094	3.479004	2.0468505400000003	9.212622300000001	-1.149633786	-0.5493164	0.91552734	-0.8544922	1539960734.943
-7.08801268	-5.904882788000001	-2.6485839660000003	-2.5024414	1.0986328	2.319336	4.318603534	-8.332153060000001	0.11005859620000001	1.7700195	-0.6713867	-2.8686523	6.626245108000001	8.539111420000001	-1.046752896	1.159668	1.4038086	1.8920898	-6.9492432100000014	-0.27395019960000005	-4.813867212	-0.61035156	-5.1879883	-1.0375977	-2.331567392	8.680273560000002	1.3470214660000002	-1.953125	-0.61035156	3.6010742	1.39606929	9.26047374	-0.9462646760000001	-0.18310547	0.5493164	-1.0375977	1539960734.983
-7.334448380000001	-5.75534694	-2.8316162140000003	-2.380371	0.24414062	2.1362305	4.94904802	-7.705298020000001	0.6160888580000001	1.8310547	-1.4038086	-3.6621094	7.316503894	7.751952880000001	-1.013256839	1.0375977	1.159668	2.1972656	-7.718457068	0.06340332068	-3.9214355040000006	-0.6713867	-5.004883	-1.0375977	-1.2441405760000002	8.47092302	1.5145019960000001	-1.7700195	-0.7324219	3.7841797	1.4582763580000002	9.72702626	-0.8433837860000001	-0.30517578	0.8544922	-1.159668	1539960735.023
-7.187304712	-5.37133786	-2.6940429320000003	-2.0141602	0.36621094	1.8920898	5.1715576080000005	-6.925317392	0.7440917932000001	1.8310547	-1.4038086	-3.6621094	7.316503894	7.751952880000001	-1.013256839	1.0986328	1.5869141	2.746582	-8.388378894	0.0	-3.2993652160000004	-0.6713867	-4.760742	-0.91552734	-1.2441405760000002	8.47092302	1.5145019960000001	-1.5869141	-0.61035156	3.90625	1.990625	9.632519568000001	-0.7381103240000001	-0.24414062	1.0375977	-1.0986328	1539960735.063
-7.169360520000001	-4.701416034	-3.0768554320000003	-1.8310547	0.48828125	1.4648438	5.132080072	-6.160888580000001	0.6711181610000001	2.0751953	-1.4648438	-4.5166016	7.328466754	7.24472644	-1.0108642572	0.91552734	1.4648438	3.112793	-8.892016574000001	-0.3014648462	-2.775390576	-0.91552734	-4.272461	-0.79345703	0.2775390576	8.03786592	1.8434814300000002	-1.5258789	-0.24414062	3.8452148	2.064794928	9.707885880000001	-0.5335449280000001	-0.36621094	0.6713867	-0.79345703	1539960735.103
-7.2818116	-4.5255616000000005	-3.964501996	-2.4414062	0.12207031	0.91552734	5.421582068	-5.8283202880000005	0.47373047120000006	2.2583008	-1.8310547	-4.272461	7.15978984	6.491064300000001	-1.1675781250000001	0.9765625	1.3427734	3.1738281	-9.27722194	-0.44143066100000006	-2.3255859620000003	-1.3427734	-3.6621094	-0.7324219	0.2775390576	8.03786592	1.8434814300000002	-1.3427734	0.18310547	3.6621094	1.5982422120000002	9.52963858	-0.9486572480000001	-0.24414062	0	-0.6713867	1539960735.143
-7.24711911	-4.52316893	-3.8353027160000006	-2.0751953	-0.9765625	0.7324219	5.373730432	-5.699121106000001	0.18422851440000002	2.2583008	-1.8310547	-4.272461	7.15978984	6.491064300000001	-1.1675781250000001	1.0986328	1.7700195	2.9907227	-9.67080072	-0.686669928	-1.888940396	-1.5258789	-3.112793	-0.48828125	0.838598642	7.972070288000001	2.0707763580000003	-1.0986328	0.61035156	3.4179688	2.165283246	9.451879892000001	-0.8517577880000001	-0.12207031	0.30517578	-0.5493164	1539960735.183
-6.8032959260000005	-3.7204589660000003	-4.23725589	-2.9907227	-1.0375977	0.061035156	5.243335160000001	-5.79123552	-0.193798822	2.380371	-2.5024414	-3.90625	6.5664307100000014	6.305639480000001	-1.579101538	1.2817383	1.2207031	2.9296875	-10.085913040000001	-0.9989013580000001	-1.3015625000000002	-1.5258789	-3.112793	-0.48828125	1.3111327879999999	7.871582068	2.0839355040000003	-0.9765625	0.7324219	3.112793	2.054028354	9.38129892	-0.9295165740000001	-0.36621094	1.0375977	-0.24414062	1539960735.223
-6.518579074000001	-3.6307373200000006	-4.5171875	-3.1738281	0.30517578	-0.8544922	6.03527806	-5.91923822	-0.24763183900000002	2.6855469	-3.1738281	-3.90625	6.5592527	5.837890380000001	-1.758544928	1.4648438	0.79345703	2.4414062	-10.2928714	-1.111352536	-1.076660144	-2.0751953	-2.380371	-0.30517578	1.681982428	7.656250000000001	2.2107422120000004	-0.5493164	0.91552734	2.4414062	1.3290771760000002	9.152807608000002	-1.43076178	-0.061035156	1.159668	-0.24414062	1539960735.263
-6.998290740000001	-3.818554712	-5.085424820000001	-3.2958984	0.5493164	-1.4648438	6.005371106	-5.819946580000001	-0.0897216754	2.8686523	-2.0141602	-2.6245117	7.120312500000001	5.3270751800000005	-1.927221646	1.8920898	1.4038086	1.953125	-10.387377700000002	-0.740502896	-0.835009784	-3.540039	-1.0986328	0.18310547	1.95234375	7.626342752000001	2.2286865020000004	0.12207031	0.9765625	1.7700195	1.4618652160000003	9.792822480000002	-1.268066394	-0.79345703	1.8310547	-0.12207031	1539960735.303
-7.55935054	-4.19897464	-5.465844748	-3.7231445	-0.5493164	-1.953125	5.949145468	-5.60700679	0.3672607428	2.380371	-1.953125	-1.8310547	6.719555710000001	5.242138580000001	-2.646191394	1.8920898	0.61035156	1.7089844	-10.2091304	0.16508788940000002	-0.717773462	-3.90625	-0.6713867	0.24414062	2.644995108	8.752050720000002	1.8028076080000002	0.4272461	1.0986328	1.4648438	1.106567392	9.724634080000001	-1.184326178	-0.6713867	2.6855469	0.061035156	1539960735.343
-7.8907228400000005	-4.58178714	-5.5292482	-3.2958984	-0.8544922	-1.953125	6.80688498	-5.479003894000001	0.758447284	2.380371	-1.953125	-1.8310547	7.653857428000001	5.036376800000001	-2.9273192900000002	1.8920898	0.18310547	1.159668	-10.11582068	1.079052716	-0.4521972644	-3.7231445	-0.5493164	0.24414062	2.6784912140000006	9.248510880000001	1.5491942900000002	0.7324219	1.4038086	1.0375977	0.5562744110000001	9.850244600000002	-0.9378906250000001	-0.4272461	2.380371	-0.18310547	1539960735.383
-7.875170926000001	-4.44660643	-5.496948380000001	-3.0517578	-2.380371	-1.8310547	7.145434800000001	-5.074658246	1.2010742212	2.6245117	-0.6713867	-0.61035156	7.653857428000001	5.036376800000001	-2.9273192900000002	2.2583008	1.0986328	0.5493164	-10.09548372	1.2656738220000001	-0.45100097840000003	-3.6621094	-0.30517578	0.061035156	2.6784912140000006	9.248510880000001	1.5491942900000002	0.9765625	1.8920898	0.7324219	0.9570312500000001	9.81315944	-0.5227783246000001	-0.12207031	2.319336	-0.4272461	1539960735.423
-7.236352340000001	-4.213330072000001	-4.981347840000001	-2.8076172	-1.953125	-1.7089844	7.217211960000001	-4.71098642	1.27763678	2.8076172	-1.2817383	-0.48828125	8.0558107	5.114135880000001	-3.201269568	2.5634766	1.6479492	0.18310547	-9.816748200000001	1.5575683900000001	-0.419897464	-3.6010742	-0.18310547	-0.24414062	2.6784912140000006	9.935181200000002	1.256103534	1.2817383	2.1362305	0.5493164	1.2884033540000002	9.645678420000001	-0.07058105432	-0.18310547	2.0751953	-0.48828125	1539960735.463
-7.062890380000001	-4.047045926	-5.5292482	-2.8686523	-0.30517578	-1.6479492	7.217211960000001	-4.71098642	1.27763678	2.8076172	-1.2817383	-0.48828125	8.798706070000001	5.351000900000001	-3.696533246	2.6245117	0.91552734	-0.36621094	-9.73540036	1.65805661	-0.417504892	-3.6621094	-0.18310547	-0.36621094	2.8112792540000004	10.033276260000001	1.387695288	1.2207031	2.4414062	0.4272461	1.8662109620000003	9.82990764	-0.31103514400000004	-0.12207031	2.2583008	-0.48828125	1539960735.503
-7.571313400000001	-4.1236084260000005	-6.3463134000000005	-2.6855469	-1.5258789	-1.5258789	7.27463408	-3.9322021760000005	0.8661132788	2.9907227	-1.5258789	-0.36621094	8.798706070000001	5.351000900000001	-3.696533246	2.9296875	1.3427734	-0.7324219	-9.79401857	1.5958496400000002	-0.45698242800000005	-3.6621094	-0.18310547	-0.36621094	2.8112792540000004	10.033276260000001	1.387695288	1.3427734	2.9296875	0.30517578	1.7681152160000002	9.80598192	-0.5108154254	-0.061035156	2.746582	-0.30517578	1539960735.543
-7.422973740000001	-4.136767572	-6.3463134000000005	-2.746582	-2.9296875	-1.4038086	7.294970746000001	-3.8257324280000002	0.6280517572	3.2958984	-1.8310547	-0.24414062	9.05231929	5.5184814300000005	-3.3962646760000004	3.112793	1.4038086	-1.0375977	-9.668408246	1.8219482820000001	-0.48330077880000005	-4.0283203	-0.18310547	-0.61035156	2.652172824	10.285692899999999	0.898413089	1.159668	3.3569336	0.30517578	1.564746106	9.82033696	-0.642407248	-0.30517578	2.319336	-0.30517578	1539960735.583
-6.96599092	-4.041064496	-6.032885880000001	-2.746582	-1.8310547	-1.3427734	7.51867662	-3.9573242800000004	0.23327636780000002	3.2958984	-2.1972656	0	9.8765625	5.60461412	-2.7502685700000002	2.9907227	1.7089844	-1.0375977	-9.591845746	2.0528320680000003	-0.47253417540000003	-3.8452148	-0.24414062	-0.7324219	2.50622554	10.247412140000002	0.5754150360000001	0.79345703	3.6010742	0.48828125	1.3685547120000001	9.77607428	-0.7799804712000001	-0.18310547	2.0141602	-0.24414062	1539960735.623
-6.998290740000001	-3.951342752	-6.32717302	-2.746582	-1.8310547	-1.3427734	7.940966754000001	-4.043457068	0.2177246106	3.2958984	-2.1972656	0	9.8765625	5.60461412	-2.7502685700000002	2.8686523	2.746582	-0.9765625	-9.521264480000001	2.1138427520000005	-0.385205072	-3.7841797	-0.24414062	-0.8544922	2.50622554	10.247412140000002	0.5754150360000001	0.48828125	3.8452148	0.79345703	1.5180908540000002	9.888525360000001	-0.7500732428000001	-0.4272461	2.0751953	-0.36621094	1539960735.663
-6.94804712	-3.7072998200000002	-6.554467752000001	-2.8686523	-2.9907227	-1.5869141	8.292675720000002	-3.982446286	0.424682608	3.112793	-2.4414062	-0.12207031	9.89689946	5.39885234	-2.6665283540000004	2.6245117	2.746582	-0.8544922	-9.62294928	1.9702880400000002	-0.30744628600000007	-3.7231445	-0.24414062	-0.91552734	2.135375998	9.778466754	0.1686767572	0.24414062	3.9672852	1.0375977	1.5025390379999999	9.789233426000001	-0.8254394568000001	-0.30517578	2.5024414	-0.12207031	1539960735.703
-6.615478240000001	-3.361572284	-6.47910144	-3.112793	-2.9907227	-1.8310547	8.445800720000001	-3.8855469240000007	0.5897705072	3.112793	-2.6855469	-0.79345703	9.62055661	5.10097644	-3.21921376	2.5024414	2.746582	-0.61035156	-9.688745108	1.617382788	-0.2607910144	-3.90625	-0.061035156	-0.9765625	2.198779254	9.486572480000001	0.18422851440000002	0.12207031	3.7841797	1.159668	1.091015625	9.845459260000002	-0.7991211060000001	-0.48828125	2.6245117	-0.18310547	1539960735.743
-6.546093750000001	-3.6570557100000003	-6.31521016	-3.540039	-2.4414062	-1.8310547	8.665917932000001	-3.9130616000000003	0.783569339	3.112793	-2.6855469	-0.79345703	9.62055661	5.10097644	-3.21921376	2.5024414	3.112793	-0.36621094	-9.70310054	1.4929687500000002	-0.16987304320000002	-4.0893555	-0.12207031	-0.9765625	2.198779254	9.486572480000001	0.18422851440000002	0	3.7231445	1.2207031	1.2537109620000002	9.937573380000002	-1.0096679712	-0.6713867	2.8686523	-0.24414062	1539960735.783
-7.48278804	-3.9154540740000003	-5.941967752000001	-3.7231445	-2.9907227	-1.5869141	8.80588408	-4.0338867800000004	1.0120605432	3.112793	-2.8686523	-0.8544922	9.274829074000001	4.91315944	-3.3854980040000004	2.5024414	3.0517578	-0.30517578	-9.7748777	1.3972655760000001	-0.0813476538	-4.0893555	-0.12207031	-0.9765625	2.27055661	9.3657473	0.11484375000000001	0.18310547	3.7231445	1.159668	1.4068359620000002	9.758129892000001	-0.953442392	-0.8544922	3.479004	-0.24414062	1539960735.823
-8.151513580000001	-3.6211670320000002	-5.930004892	-4.211426	-4.333496	-1.3427734	9.043945288000002	-4.1152344240000005	0.8230468750000001	3.1738281	-2.6245117	-1.0986328	9.29157698	5.164379892	-3.4417237400000005	2.5634766	2.8076172	-0.24414062	-10.223486420000002	0.9211425720000002	0.0490478534	-3.479004	-0.36621094	-1.0375977	2.2346679320000002	9.8418705	0.8613281250000001	0.36621094	3.9672852	1.0986328	1.063500998	9.755737320000001	-0.702221646	-0.79345703	3.6010742	-0.18310547	1539960735.863
-8.311816394000001	-3.048144568	-5.252905252000001	-4.0893555	-3.112793	-1.0986328	9.459057608	-4.292285144	0.27155761780000004	3.3569336	-2.8686523	-1.159668	9.29157698	5.164379892	-3.4417237400000005	2.6855469	2.9296875	-0.061035156	-10.2163089	-0.6017333966	0.21413574280000003	-4.0283203	-0.12207031	-1.0375977	2.2346679320000002	9.8418705	0.8613281250000001	0.7324219	3.7841797	0.9765625	1.0491455072	9.76291484	-0.6806884980000001	-0.8544922	3.112793	-0.24414062	1539960735.903
-7.97565944	-3.29816893	-4.732519568	-4.333496	-3.4179688	-1.2817383	9.646875000000001	-4.301855432000001	-0.3672607428	3.6621094	-1.953125	-0.91552734	9.50930162	5.60700679	-3.4142089660000003	2.8076172	2.5024414	-0.12207031	-10.11582068	-0.9953125	0.014355469240000002	-4.760742	-0.48828125	-0.7324219	2.2239013580000004	9.341821580000001	2.3614746400000004	1.2817383	3.479004	0.7324219	2.5875733800000003	9.874170320000001	-0.2452392572	-0.8544922	3.4179688	-0.18310547	1539960735.943
-8.638403060000002	-3.7037110600000003	-3.361572284	-5.065918	-3.1738281	-1.7700195	9.51169429	-4.254003894	-0.9570312500000001	3.8452148	-1.7089844	-1.0986328	9.1109375	5.82233876	-1.5396240020000003	3.112793	2.746582	0.12207031	-9.933984620000002	-1.031201178	-0.37443847840000005	-4.272461	-0.5493164	-0.61035156	2.268164038	8.999682608	2.605517572	1.5258789	3.2348633	0.61035156	4.868896466000001	9.54399411	0.5203857428	-0.6713867	4.638672	0.36621094	1539960735.983
-9.16357428	-3.4823974640000004	-3.6558594240000004	-5.1879883	-3.479004	-2.0141602	9.51169429	-4.254003894	-0.9570312500000001	3.8452148	-1.7089844	-1.0986328	9.1109375	5.82233876	-1.5396240020000003	3.1738281	2.6855469	0.24414062	-10.100268080000001	-1.58388678	-0.34213867800000003	-4.3945312	-0.5493164	-0.48828125	2.268164038	8.999682608	2.605517572	1.159668	3.7841797	0.91552734	6.48867212	9.24372554	0.30505371400000003	-0.24414062	7.080078	0.7324219	1539960736.023
-8.58696286	-3.6833741	-3.2096435700000003	-3.8452148	-4.211426	-1.5258789	8.82023912	-4.047045926	-2.501440396	3.7841797	-2.2583008	-1.3427734	8.819042932	5.89411592	-1.2261962860000002	3.4179688	2.319336	0.18310547	-10.14333516	-2.0061767180000003	-0.0765625	-4.8828125	-0.36621094	-0.36621094	2.128198282	9.51169429	2.9392822480000005	1.0986328	4.1503906	1.2207031	6.59633786	9.063086060000002	-1.414013678	1.5258789	8.483887	0.5493164	1539960736.063
-7.66342752	-3.334057608	-3.152221646	-5.065918	-0.7324219	-1.2817383	8.50441893	-4.0602050720000005	-2.9368896760000003	3.9672852	-2.2583008	-1.4038086	8.787939300000001	6.550878894	-1.23696286	3.6621094	2.380371	0.061035156	-10.05839856	-2.23227536	-0.0346923822	-5.432129	-0.30517578	-0.36621094	2.319604532	9.60261232	2.89382338	1.2817383	3.9672852	1.0986328	7.0497314300000005	8.81665036	-3.4393310700000006	2.6245117	10.7421875	0.48828125	1539960736.103
-8.43383786	-3.104370108	-3.8843505400000002	-5.3100586	-1.0986328	-1.5869141	8.20773912	-3.9597167540000004	-3.048144568	4.272461	-1.6479492	-1.159668	8.787939300000001	6.550878894	-1.23696286	3.6621094	2.2583008	-0.061035156	-9.73659694	-2.068383786	0.17944336060000002	-5.432129	-0.30517578	-0.36621094	2.319604532	9.60261232	2.89382338	1.2817383	4.272461	0.8544922	5.5292482	9.4255616	-5.304345746000001	2.8076172	12.817383	1.0986328	1539960736.143
-8.783154254000001	-3.1869139400000006	-4.628442392	-5.3710938	-3.7231445	-1.7700195	7.9780516200000005	-3.8209472840000003	-2.5744139400000003	4.333496	-1.4648438	-0.91552734	8.78554712	6.452783246000001	-1.1735596040000003	3.7841797	2.319336	-0.12207031	-9.29277356	-1.6736084260000001	0.38999023560000007	-5.79834	-0.5493164	-0.18310547	1.7872558900000002	8.924316394	2.4200927520000004	1.0986328	4.211426	0.8544922	2.5947509	10.10505342	-6.059204074	2.2583008	12.817383	1.8310547	1539960736.183
-7.762719748	-3.21203624	-4.358081070000001	-5.554199	-3.7231445	-1.8310547	8.022314300000001	-3.585278354	-2.4643554320000005	4.638672	-1.4038086	-0.79345703	8.698217752000001	5.961108426000001	-1.414013678	3.90625	2.4414062	-0.061035156	-9.268847840000001	-1.1675781250000001	0.687866214	-5.6762695	-0.79345703	0	1.685571286	8.76401358	2.076757788	1.0375977	4.1503906	0.9765625	0.20217285340000002	10.554858720000002	-4.97177716	2.0751953	11.413574	3.2348633	1539960736.223
-6.955224640000001	-3.535034146	-3.6367187500000004	-5.554199	-1.5258789	-2.0141602	8.189794928000001	-3.2539062500000004	-2.4021484620000004	5.065918	-0.79345703	-0.48828125	8.698217752000001	5.961108426000001	-1.414013678	4.0283203	2.5634766	0.061035156	-9.37890625	-0.832617212	1.06589357	-5.6762695	-0.79345703	0	1.685571286	8.76401358	2.076757788	0.9765625	3.90625	1.0986328	-0.7823730432	10.456762680000002	-2.8698974640000006	3.0517578	7.9345703	3.7231445	1539960736.263
-7.425365920000001	-4.135571286	-3.7587402160000005	-5.126953	-1.4038086	-1.953125	8.189794928000001	-3.2539062500000004	-2.4021484620000004	5.065918	-0.79345703	-0.48828125	8.606103240000001	5.731420926	-1.6281494600000002	4.0283203	2.380371	0.12207031	-9.35856929	-0.47373047120000006	1.238159146	-5.554199	-0.7324219	0	1.927221646	8.756836060000001	1.81357428	1.0375977	3.6621094	1.0375977	-0.8146728240000001	10.480688400000002	-2.5253662140000004	3.2958984	4.638672	3.540039	1539960736.303
-7.94335962	-4.041064496	-3.785058606	-4.638672	-3.112793	-1.8920898	8.238842752000002	-2.235864218	-1.332666034	4.272461	-1.6479492	-0.12207031	8.436230432	5.220605432000001	-1.4331542540000002	4.0283203	2.4414062	0.18310547	-9.45786142	-0.2033691394	1.35419928	-5.065918	-0.4272461	0.12207031	2.396167032	8.66472194	1.6616454680000001	1.2207031	3.7841797	0.79345703	-0.18422851440000002	9.99021016	-2.0157471040000003	2.8076172	3.6621094	2.746582	1539960736.343
-7.730419928000001	-3.568530252	-3.1761474640000005	-4.272461	-2.0751953	-1.6479492	8.47451178	-1.859033246	-1.052734375	4.272461	-1.6479492	-0.12207031	8.436230432	5.220605432000001	-1.4331542540000002	3.8452148	2.319336	0.18310547	-9.46623552	-0.01076660144	1.391284146	-5.065918	-0.4272461	0.12207031	2.396167032	8.66472194	1.6616454680000001	1.3427734	3.9672852	0.6713867	1.5216797120000003	9.8	-0.931909146	2.6855469	6.4697266	1.8920898	1539960736.383
-8.1754393	-3.2706542540000005	-3.2299804320000005	-3.90625	-1.5869141	-1.5869141	8.47451178	-1.859033246	-1.052734375	3.6621094	-0.9765625	0	8.60371106	5.09858426	-1.008471646	3.6621094	1.6479492	0.12207031	-9.304736420000001	0.2978759784	1.314721646	-4.211426	-0.12207031	0.12207031	2.186816394	8.9829348	1.8004150360000002	1.7089844	4.0283203	0.48828125	0.3732421924	9.553564300000001	-0.9307128600000001	2.319336	5.92041	0.91552734	1539960736.423
-8.09648462	-3.584082068	-3.5733153960000004	-3.479004	-1.8920898	-1.3427734	8.38957518	-1.5898682100000001	-1.2034667932	3.2958984	-1.4038086	0.12207031	8.880053420000001	5.07106929	-0.7728027160000001	3.6010742	1.4038086	0.18310547	-9.20305162	0.27155761780000004	1.216625998	-3.7841797	-0.18310547	0.24414062	2.0911132200000004	9.155200180000001	2.05522464	1.7700195	3.90625	0.61035156	-0.6447998200000001	8.5917482	-1.0826415740000002	2.9907227	3.3569336	-0.061035156	1539960736.463
-8.357275360000001	-3.85444339	-2.1700683900000004	-2.0141602	-0.9765625	-0.5493164	9.36455072	-1.489379892	-1.350610324	2.9907227	-1.7089844	0	9.2556884	5.349804712	-0.9977050720000001	3.479004	1.3427734	0.18310547	-9.07146016	0.193798822	1.0288086060000001	-3.7841797	-0.18310547	0.24414062	2.0911132200000004	9.155200180000001	2.05522464	1.5258789	3.479004	0.6713867	3.29816893	8.85493161	0.778784146	2.5024414	3.3569336	0.30517578	1539960736.503
-9.471020468	-3.402246106	-2.8890380400000004	-2.4414062	-1.4038086	-0.30517578	9.750951980000002	-1.5156982820000002	-1.5121094240000001	2.746582	-1.4648438	-0.5493164	9.6636232	5.467040740000001	-0.949853534	3.1738281	1.7700195	0.30517578	-9.4171875	0.5873779254	0.8158691100000001	-2.8076172	-0.7324219	0.61035156	2.168872104	8.90996106	2.251416034	1.2817383	3.1738281	0.8544922	7.994799820000001	9.157592752000001	0.794335962	1.6479492	3.1738281	0.5493164	1539960736.543
-9.57629393	-4.30783696	-4.946655252000001	-2.0141602	0.48828125	-1.159668	10.16127896	-1.867407248	-1.5204834260000002	2.8076172	-1.5869141	-0.5493164	9.518872300000002	5.14523912	-1.079052716	3.3569336	1.7089844	0.4272461	-11.44609424	0.5455078076000001	0.839794928	-2.2583008	-0.30517578	0.8544922	2.843579074	10.200757280000001	1.9702880400000002	1.0375977	3.1738281	1.159668	2.884252896	8.35249002	-1.0479492212000001	0.48828125	1.0375977	-1.2207031	1539960736.583
-10.339526260000001	-7.001879892	-4.209741214	-0.36621094	0.24414062	-1.2207031	10.4304438	-2.8088867800000004	-1.7274413940000002	2.8076172	-1.5869141	-0.5493164	9.62893071	5.310326980000001	-1.373339856	3.3569336	1.2817383	0.12207031	-13.02878444	-0.18422851440000002	0.7488769568000001	-2.2583008	-0.30517578	0.8544922	2.843579074	10.200757280000001	1.9702880400000002	0.9765625	3.1738281	1.2817383	1.81118161	10.66611322	-0.38640135800000003	0.061035156	3.6010742	-2.1362305	1539960736.623
-9.096582068	-3.7671141200000005	-3.323291034	-0.9765625	-3.7231445	-0.48828125	11.03098192	-3.85444339	-1.3864990020000003	2.9907227	-1.953125	-0.061035156	10.242626800000002	6.013745108000001	-1.88774411	3.3569336	1.5258789	-0.30517578	-11.2810054	0.40554199280000003	-0.052636719240000004	-2.9296875	0.5493164	0.79345703	3.352001996	11.855224640000001	1.5527832460000002	1.159668	3.2958984	0.61035156	4.417895468	14.92490216	1.756152356	-3.6621094	2.8686523	-2.2583008	1539960736.663
-7.265063400000001	-3.38908696	-4.431054712	-3.6621094	3.7231445	-1.8310547	11.03098192	-3.85444339	-1.3864990020000003	2.8686523	-2.1362305	0.24414062	10.722338760000001	6.574804712000001	-2.4081298920000003	2.9907227	1.0986328	-0.6713867	-10.416088760000001	0.994116214	-1.524072284	-3.6621094	0.5493164	0.30517578	2.153320288	11.07883336	1.111352536	1.5258789	3.3569336	-0.12207031	-0.9223388580000002	8.140747300000001	-1.7417969240000002	1.2207031	0.12207031	-1.2817383	1539960736.703
-8.49365216	-4.781567392	-6.318798920000001	-1.7700195	-2.0751953	-1.159668	10.26416034	-3.8460692900000004	-0.2392578076	3.0517578	-0.8544922	-0.18310547	10.51298822	6.113037140000001	-2.516992212	3.112793	0.9765625	-0.5493164	-9.955517180000001	1.469042932	-0.9462646760000001	-3.6621094	0.5493164	0.30517578	2.153320288	11.07883336	1.111352536	1.0375977	3.90625	0.18310547	2.4200927520000004	10.20554164	-0.539526358	1.4648438	0.4272461	-2.6245117	1539960736.743
-8.484082068000001	-2.872290036	-4.754052716	-3.540039	-2.9907227	-0.8544922	9.387280252000002	-4.1260009	0.5957519568	3.2958984	-1.4038086	-1.0375977	10.67209514	5.898901260000001	-2.93808606	3.2348633	1.8920898	-0.48828125	-9.331054712	0.7309326080000002	-0.7201660340000001	-2.5024414	-0.061035156	-0.4272461	1.8279297120000002	11.0429438	0.54191893	0.12207031	4.3945312	0.9765625	2.288500998	10.21032698	0.03349609424	-0.12207031	1.5258789	-2.746582	1539960736.783
-7.256689300000001	-2.30883786	-4.14035643	-3.2958984	0.12207031	-0.8544922	8.77836911	-4.354492212	0.4904785144	3.112793	-1.159668	-1.4038086	10.112231920000001	5.456274460000001	-2.789746106	2.9907227	1.4648438	-0.4272461	-9.07863768	0.0765625	-0.192602536	-3.6010742	-0.48828125	-0.5493164	1.6544677520000002	9.835888579999999	0.976171875	0.7324219	3.1738281	0.79345703	1.3661621400000001	8.844164840000001	-1.695141574	1.0986328	0.061035156	-2.9907227	1539960736.823
-6.9767577880000005	-3.277832068	-4.386792032000001	-2.9296875	1.2207031	-1.2817383	8.125195288	-3.5565673920000003	-0.0454589856	3.112793	-1.159668	-1.4038086	10.112231920000001	5.456274460000001	-2.789746106	2.6245117	1.4648438	-0.12207031	-8.834594748	0.5813964856000001	0.265576178	-3.6010742	-0.48828125	-0.5493164	1.6544677520000002	9.835888579999999	0.976171875	1.0375977	2.1362305	0.5493164	3.4237792540000007	9.2808107	-1.280029254	1.159668	1.3427734	-3.1738281	1539960736.863
-7.155004892	-3.708496106	-4.95024411	-2.6855469	-1.5869141	-1.2817383	7.5330322480000005	-2.6796875	-0.30505371400000003	3.1738281	-1.5258789	-1.4648438	9.60261232	4.421484424000001	-2.726342752	2.9296875	1.8310547	0.18310547	-8.60371106	1.355395468	0.2524169928	-3.9672852	-0.7324219	-0.79345703	2.9943116	7.985229532000001	0.594555661	0.5493164	2.5024414	0.7324219	2.304052716	9.778466754	0.47373047120000006	0.36621094	2.6245117	-3.2958984	1539960736.903
-6.383398560000001	-3.6570557100000003	-4.571020468	-2.746582	-2.5024414	-1.4038086	7.090405252000001	-2.122216754	-0.211743161	3.1738281	-1.5258789	-1.4648438	8.89680162	3.591259784	-2.365063498	3.112793	2.1972656	-0.061035156	-8.462548920000001	1.449902356	0.48808594240000003	-3.2958984	-0.30517578	-0.61035156	2.56723642	7.7076902	0.30505371400000003	0	3.3569336	1.159668	1.3996582460000002	9.24611821	0.02990722644	0.79345703	2.2583008	-2.8076172	1539960736.943
-6.226684800000001	-3.672607428	-4.453784146	-2.0751953	0.48828125	-1.2207031	7.027001800000001	-1.5432128600000001	-0.2225097644	3.1738281	-1.4038086	-1.2817383	8.38478984	3.2862060700000004	-2.04086911	3.112793	2.1362305	-0.18310547	-8.738891574	1.5898682100000001	0.8708984620000001	-3.2958984	-0.30517578	-0.61035156	2.56723642	7.7076902	0.30505371400000003	0.061035156	3.9672852	1.2207031	0.40554199280000003	9.100170926	-0.42229003600000004	1.0986328	1.5258789	-2.6245117	1539960736.983
-7.17294928	-3.161792032	-5.0447509	-1.4648438	-0.4272461	-0.8544922	7.558154254000001	-1.0802490020000002	-0.45578614200000006	3.112793	-1.5869141	-1.159668	8.278320288000002	3.4536866	-2.02292482	2.8076172	1.8920898	-0.12207031	-8.72692842	1.85544429	1.2022705072	-3.3569336	-0.24414062	-0.4272461	1.562353534	8.49484874	0.2081542932	0.36621094	3.90625	1.159668	0.5957519568	9.360961960000001	-0.26318359620000004	0.61035156	1.5258789	-2.6855469	1539960737.023
-8.11083966	-3.2407471040000004	-4.810278354	-1.4038086	-2.1972656	-0.7324219	8.28669429	-0.708203125	-0.1303955072	2.8076172	-1.6479492	-0.9765625	8.548681610000001	3.98483876	-2.172460962	2.380371	1.7700195	-0.12207031	-9.055908246000001	2.0755615020000002	1.1723632788	-2.1362305	-0.18310547	-0.4272461	1.506127896	9.098974640000002	0.7141846040000002	0.36621094	3.3569336	0.9765625	0.9713867212000001	9.0594973	-0.8433837860000001	0.61035156	1.7700195	-2.5024414	1539960737.063
-8.742480432	-2.336352536	-5.25051268	-1.8310547	-2.0141602	-0.7324219	9.1276857	-0.2344726538	-0.1866210962	2.5024414	-1.953125	-0.91552734	8.81066893	4.5327391200000005	-1.829125998	1.953125	1.0986328	-0.061035156	-9.49375	1.4247802520000001	1.06589357	-2.1362305	-0.18310547	-0.4272461	1.506127896	9.098974640000002	0.7141846040000002	0.5493164	2.5024414	0.6713867	0.49406739200000005	9.53920926	-0.7393066100000001	0.6713867	0.91552734	-2.319336	1539960737.103
-8.78435054	-2.899804712	-5.0614991	-2.319336	-2.1362305	-0.36621094	9.92321736	0.2895019568	-0.3804199280000001	1.7700195	-1.4038086	-0.8544922	9.278417932000002	4.910766574	-1.4199951080000002	1.5258789	0.91552734	0.061035156	-11.417383180000002	0.3026611322	1.0874267572	-1.159668	-0.30517578	-0.7324219	2.930908246	10.772583360000002	2.3794189300000004	0.48828125	2.2583008	0.4272461	1.264477536	10.18999002	0.531152356	-0.061035156	0.12207031	-2.380371	1539960737.143
-9.088207968	-4.756445288	-5.806787140000001	-2.8076172	1.7700195	-0.7324219	10.857519960000001	-0.11843261780000001	-0.763232428	1.7700195	-1.4038086	-0.8544922	9.938769960000002	5.292382788	-0.885253894	1.0986328	1.0986328	-0.061035156	-13.15798372	-0.7285400360000001	0.709399411	-1.2207031	-0.24414062	-0.91552734	3.770703076	12.18779254	3.293383786	0.4272461	1.953125	-0.061035156	2.656957968	9.8179438	-0.3672607428	-0.18310547	2.0141602	-1.8310547	1539960737.183
-10.93288588	-6.522167932	-6.695629892	-1.0375977	0.79345703	-0.24414062	12.021509080000001	-1.435546924	-2.144946286	1.3427734	-0.9765625	-0.48828125	10.552465560000002	5.79482428	-0.538330072	0.79345703	0.5493164	-0.6713867	-13.457056200000002	-1.168774411	-0.0657958966	-1.2207031	-0.24414062	-0.91552734	3.770703076	12.18779254	3.293383786	0.30517578	1.2207031	-0.48828125	3.0768554320000003	11.03935504	-1.07785643	-0.30517578	2.0141602	-0.9765625	1539960737.223
-10.030884080000002	-6.23984375	-5.078247300000001	1.4648438	-6.8359375	0.5493164	12.7691893	-2.775390576	-3.0959961060000003	0.5493164	-0.9765625	0.7324219	11.468823380000002	6.5245607	-0.401953125	0.6713867	-0.061035156	-1.3427734	-11.163769960000002	0.5658447284000001	-1.152026358	-1.8310547	0.7324219	-0.9765625	0.6005371106	10.73908696	3.3053466460000003	-0.18310547	0.6713867	-0.7324219	4.04584964	13.09457968	0.7129882787999999	-3.112793	1.4648438	0.9765625	1539960737.263
-5.8953125	-5.55078125	-1.9320067900000002	-0.61035156	-1.8920898	0.12207031	12.10285692	-3.0613037140000006	-3.325683606	0	-0.061035156	0.18310547	11.830102340000002	7.037768570000001	-0.3182128894	0.30517578	0.6713867	-0.9765625	-9.482983426	1.025219748	-2.27055661	0.9765625	-0.36621094	0	-1.3458251800000003	8.87646466	2.9739746400000002	-0.30517578	0.8544922	-0.18310547	5.11652806	11.79182158	2.569628894	-4.211426	-0.36621094	3.7841797	1539960737.303
-7.2231933900000005	-4.2970702880000005	-2.159301718	-2.746582	6.591797	-0.30517578	10.8898188	-2.62346196	-2.68327626	0	-0.061035156	0.18310547	10.629028060000001	7.110742212000001	-0.2225097644	-0.4272461	1.159668	0.12207031	-9.314306610000001	-0.916357428	-2.036083966	0.9765625	-0.36621094	0	-1.3458251800000003	8.87646466	2.9739746400000002	-0.36621094	0.91552734	0.8544922	3.7455810700000005	10.9819339	-0.783569339	-1.8920898	2.319336	5.065918	1539960737.343
-10.42685504	-4.823437500000001	-4.6703125000000005	0	0.6713867	0.48828125	9.80598192	-2.109057608	-1.8650146760000001	-0.61035156	1.159668	0.061035156	8.923120108	7.338037140000001	-0.31103514400000004	-0.91552734	-0.30517578	1.0375977	-9.86699182	-1.4822021760000001	-1.3386474640000001	0.8544922	-0.4272461	0.12207031	-0.5084228534	9.77248552	3.89272464	0.48828125	-0.12207031	0.61035156	1.1580077880000001	12.616064300000001	-1.119726538	-1.5258789	1.953125	5.493164	1539960737.383
-9.314306610000001	-4.17026358	-4.3640625	1.2817383	-7.446289	0.8544922	9.000878894000001	-2.24064946	-1.9535400360000001	-0.48828125	0.6713867	-0.24414062	7.909863220000001	7.35478534	-0.211743161	-0.91552734	-1.5869141	1.159668	-9.035571580000001	-1.369750998	-0.7428955072	0.061035156	-0.4272461	0.12207031	0.931909146	9.849048020000001	3.6307373200000006	0.79345703	-1.4648438	0.18310547	0.8732910340000001	12.24521466	-1.8506591460000001	0.79345703	1.7700195	5.859375	1539960737.423
-5.457470746	-3.0744628600000006	-2.192797824	-1.0986328	-1.0375977	0.18310547	8.83220198	-2.61867662	-2.2490234620000003	-0.18310547	-0.18310547	-0.36621094	7.9792482	6.944457968	-0.2607910144	-0.24414062	-1.5869141	0.79345703	-8.462548920000001	-1.4869873200000001	-0.39238280760000005	0.061035156	-0.4272461	0.12207031	0.931909146	9.849048020000001	3.6307373200000006	0.24414062	-2.0751953	-0.12207031	0.45937500000000003	11.617163040000001	-2.13776857	0.4272461	1.159668	5.3100586	1539960737.463
-5.775683606	-3.1079589660000004	-1.4953613220000002	-1.3427734	3.6010742	-0.061035156	8.07016574	-2.45	-1.8781738220000002	0.061035156	0.5493164	-0.5493164	7.812963760000001	5.796020468	-0.553881839	0.30517578	-1.6479492	0.6713867	-8.400341754000001	-1.21303714	-0.1268066394	-0.24414062	-0.5493164	0.061035156	1.676000998	8.6599366	3.568530252	-0.36621094	-2.0751953	-0.30517578	-0.6053222644	9.89570288	-0.7105957068000001	1.0375977	2.380371	4.9438477	1539960737.503
-7.934985520000001	-3.0409667540000003	-2.6904540740000003	-0.061035156	-1.3427734	0.24414062	7.0832273400000005	-1.720263678	-1.8099853240000001	-0.18310547	0.7324219	-0.79345703	8.162280252	4.577001996	-0.49167482	0	-0.36621094	0.6713867	-8.068969748	-1.19270018	-0.01076660144	0.061035156	-0.36621094	0.30517578	2.61867662	7.034179712	2.5098144959999997	-0.6713867	-2.1362305	-0.36621094	-0.8708984620000001	8.704199280000001	-0.5215820288	2.0141602	3.8452148	4.3945312	1539960737.543
-7.066479532000001	-2.6497802520000002	-2.2753417540000003	-0.4272461	-2.6245117	-0.061035156	6.8403808900000005	-1.221411142	-1.5216797120000003	-0.18310547	0.7324219	-0.79345703	8.023510880000002	3.5206787140000007	-0.6675292932	-0.24414062	0.8544922	0.7324219	-8.5498777	-1.5707275360000001	0.40793457460000004	0.061035156	-0.36621094	0.30517578	2.61867662	7.034179712	2.5098144959999997	-0.7324219	-1.5869141	-0.4272461	-1.9200439300000003	8.11203624	-0.6232665740000001	1.6479492	3.2958984	2.746582	1539960737.583
-6.304443390000001	-2.180834964	-1.3482177520000003	-0.79345703	1.4038086	-0.18310547	6.8032959260000005	-0.9977050720000001	-1.3302734620000003	-0.36621094	0.6713867	-0.4272461	8.106054712	2.8399902160000003	-0.8972167932	-0.30517578	0.48828125	0.6713867	-8.60371106	-1.943969748	0.7488769568000001	0.18310547	-0.24414062	0.24414062	3.0792480040000005	7.0581054320000005	2.519384784	-0.24414062	-0.8544922	-0.7324219	-4.027905252	6.93488768	-1.6437011780000002	2.9907227	-0.24414062	1.159668	1539960737.623
-7.415795926	-2.04086911	-2.7299316100000004	-1.3427734	2.9907227	-0.48828125	6.8032959260000005	-0.9977050720000001	-1.3302734620000003	-0.30517578	0.4272461	-0.061035156	8.827417032000001	2.6114991	-1.043164038	-0.24414062	0.61035156	0.5493164	-8.60371106	-1.943969748	0.7488769568000001	-0.18310547	-0.061035156	0.061035156	3.3065429320000006	7.500732428000001	2.5349366	0.18310547	-0.6713867	-0.91552734	-4.465747104	6.93967302	0.1459472644	3.3569336	-2.9296875	0.4272461	1539960737.663
-9.600219748	-3.15102536	-3.5266601440000005	0.4272461	0.7324219	0.18310547	8.24003894	-1.4582763580000002	-0.893627896	-0.12207031	0.18310547	0.24414062	9.631323380000001	2.5026367800000004	-1.062304712	-0.12207031	0.36621094	0.24414062	-8.846557608000001	-1.31352536	0.21533202880000002	-0.5493164	-0.18310547	0.18310547	3.4034423920000005	7.57849092	2.72395018	0.36621094	-0.5493164	-0.8544922	-0.09450683900000001	8.387182608000002	1.8410888580000002	2.0141602	-5.3100586	-0.5493164	1539960737.703
-10.554858720000002	-1.714282248	-3.15102536	0.61035156	-1.2817383	1.6479492	8.97336412	-1.8578369600000002	-0.7261474640000001	0.24414062	0.36621094	0.30517578	10.36464856	2.24663089	-0.5646484424	-0.061035156	0.61035156	0.36621094	-8.77358426	-0.5969482428	0.5598632788000001	-0.61035156	0.061035156	0.5493164	2.80051268	7.852441394	2.8411866	0.61035156	-0.61035156	-0.4272461	12.145923020000001	8.61447734	0.062207030760000004	3.2958984	-2.319336	3.6010742	1539960737.743
-10.546484620000001	-2.958422824	-6.0400634	-2.6245117	0.18310547	-0.7324219	9.816748200000001	-2.441625998	-0.5598632788000001	0.5493164	0.30517578	0.24414062	10.67329074	2.2107422120000004	-0.37084961060000005	0.18310547	0.5493164	0.6713867	-10.83359424	-0.439038089	0.32658691100000004	-0.061035156	-0.61035156	1.0986328	3.0026855040000004	10.02250998	2.55288089	1.0986328	0.36621094	0.30517578	12.50361322	8.749658246000001	-1.8398925720000001	-1.4648438	1.4648438	-0.61035156	1539960737.783
-12.47370558	-7.767504892	-5.860620108000001	-0.8544922	2.5634766	-1.2207031	9.816748200000001	-2.441625998	-0.5598632788000001	0.91552734	0.4272461	0.4272461	11.10874002	3.0947998200000004	-0.5981445288	0.6713867	0.6713867	0.4272461	-10.83359424	-0.439038089	0.32658691100000004	0.5493164	-2.0751953	1.7089844	3.0026855040000004	10.02250998	2.55288089	0.8544922	-0.36621094	1.0375977	-0.36367187500000003	9.5703125	-2.6079101440000003	-0.5493164	1.5869141	-3.540039	1539960737.822
-8.747265380000002	-5.736206070000001	-2.4404297120000003	2.2583008	-5.065918	1.4648438	11.52026358	-4.06379393	-0.37802735600000004	1.2817383	0	0.91552734	11.89111322	4.250415036	-0.7273437500000001	1.0986328	0.61035156	-0.24414062	-11.94135782	-0.113647464	-0.40075683900000003	-0.30517578	0.24414062	1.0375977	3.3567871400000002	12.526342360000001	1.7489746400000001	0.91552734	0.48828125	0.4272461	10.242626800000002	12.20214856	1.726245108	7.9956055	7.6904297	3.6621094	1539960737.863
-5.950341754	-2.996704074	-3.0613037140000006	-2.6855469	2.8686523	-0.6713867	11.12429164	-3.7384033540000003	-0.8182617212000002	1.2817383	0	0.91552734	12.155492720000002	5.094995108000001	-1.341040036	1.0986328	0.12207031	-0.48828125	-10.26176718	1.0575195288	-1.4415283540000001	-1.2207031	0.91552734	0.48828125	2.4643554320000005	11.96408696	2.1293945680000004	1.0986328	1.2207031	-0.24414062	-0.4330566394	8.080932608000001	0.9642089660000001	-4.211426	2.1362305	-1.0375977	1539960737.902
-10.66252446	-4.9992920320000005	-6.44321286	-0.12207031	3.1738281	-0.24414062	10.51777356	-3.8711913940000002	-0.40554199280000003	0.7324219	0.12207031	0.30517578	12.398339660000001	5.328271760000001	-2.144946286	1.0986328	0.6713867	-0.30517578	-10.98671924	0.663940396	-0.8840576080000001	-1.0375977	0.061035156	0.6713867	2.4643554320000005	11.96408696	2.1293945680000004	0.7324219	2.8076172	0.12207031	-1.414013678	7.932592752000001	-2.144946286	2.380371	-3.3569336	-1.2207031	1539960737.942
-10.3359375	-3.58288588	-6.603515380000001	-0.9765625	-6.591797	0	9.43034694	-3.9190429320000004	-0.17585449280000004	1.7089844	0.4272461	-0.6713867	12.222485520000001	5.51369658	-1.69633786	1.0986328	1.2817383	-0.18310547	-10.724731920000002	0.0861328125	-0.095703125	-0.36621094	-0.48828125	-0.061035156	1.03359375	11.63989218	1.4223876800000002	0.061035156	2.9296875	1.159668	3.0469483800000003	10.800097840000001	-2.0061767180000003	-0.48828125	0.12207031	-2.380371	1539960737.982
-6.924121106	-3.1103514400000005	-1.9009033540000002	-0.48828125	1.0375977	-0.061035156	9.43034694	-3.9190429320000004	-0.17585449280000004	1.7089844	0.4272461	-0.6713867	11.793017180000001	5.740990920000001	-1.035986322	1.159668	0.8544922	-0.061035156	-9.92919928	0.33615722840000006	0.250024411	-0.91552734	-0.5493164	-0.24414062	1.03359375	11.63989218	1.4223876800000002	0.24414062	1.4038086	0.91552734	2.2753417540000003	9.80478534	-1.9355957460000002	1.0375977	1.4648438	-3.2348633	1539960738.022
-6.763818390000001	-2.988330072	-3.210839856	-0.79345703	2.746582	-0.4272461	8.456567392	-2.9847412140000005	-0.800317392	1.6479492	-0.4272461	-0.6713867	11.0931884	5.421582068	-0.9809570288	0.8544922	0.12207031	0.30517578	-8.99728984	0.5861816394	0.31342773560000003	-1.5869141	-0.48828125	0	1.03359375	11.63989218	1.4223876800000002	0.24414062	1.4038086	0.91552734	1.414013678	10.4723143	-1.0168457068	0.4272461	0.6713867	-3.479004	1539960738.062
-7.562939300000001	-2.94526358	-4.03747554	-0.24414062	-1.8920898	-0.12207031	7.756738220000001	-1.971484424	-0.2643798822	1.2817383	-0.5493164	-0.79345703	10.140942000000003	4.4166992800000004	-0.6101074280000001	0.48828125	0.24414062	0.24414062	-8.080932608000001	0.619677716	0.17465820680000002	-1.2817383	-0.4272461	-0.5493164	1.03359375	11.63989218	1.4223876800000002	0.24414062	1.4038086	0.91552734	1.44870607	9.475805710000001	-0.63881839	0.4272461	-0.12207031	-3.479004	1539960738.102
-6.310424820000001	-2.76821286	-3.12709964	0	-1.2817383	-0.24414062	7.24711911	-0.9630126800000001	0.33137207460000007	0.6713867	-0.61035156	-0.9765625	9.072656250000001	3.4907714660000004	-0.1124511682	0.30517578	0.6713867	0.18310547	-7.54260234	0.735717752	0.287109375	-1.2207031	-0.30517578	-0.6713867	1.03359375	11.63989218	1.4223876800000002	0.24414062	1.4038086	0.91552734	2.3112304320000003	8.728125	-0.3911865216	0.79345703	0.18310547	-3.112793	1539960738.142
-6.168066394	-2.60671376	-2.9129637600000002	0.4272461	1.8310547	-0.18310547	7.24711911	-0.9630126800000001	0.33137207460000007	0.6713867	-0.7324219	-1.3427734	8.21132788	2.9440673920000004	-0.01794433606	0.4272461	0.7324219	0.24414062	-7.54260234	0.735717752	0.287109375	-0.9765625	-0.061035156	-0.48828125	1.03359375	11.63989218	1.4223876800000002	0.24414062	1.4038086	0.91552734	2.1162353240000003	8.58696286	-0.2954833966	0.79345703	0	-2.6855469	1539960738.182
-7.883544928000001	-2.7143798920000006	-3.4728271760000005	0.36621094	0.48828125	0	7.3787110600000005	-0.1315917932	-0.2045654254	0.36621094	-0.91552734	-1.3427734	7.86679712	2.7610351440000005	-0.3672607428	0.6713867	0.30517578	0.30517578	-7.9995851600000005	1.7621337860000001	0.7692138580000001	-0.9765625	0	-0.24414062	1.6688232820000002	7.911059800000001	0.8565429712000001	-0.48828125	1.3427734	0.8544922	2.219116214	8.802294928000002	-0.13757324280000002	0.36621094	0.061035156	-2.5634766	1539960738.222
-8.69941394	-2.001391574	-4.732519568	0.061035156	-2.5634766	-0.061035156	8.37163089	-0.1435546875	-0.1985839856	0.12207031	-0.5493164	-1.0375977	8.462548920000001	3.134277356	-0.6962402160000001	0.12207031	0.8544922	0.24414062	-9.064282248	0.7476806610000001	0.9785644568000001	0.12207031	-0.36621094	-0.30517578	1.6688232820000002	7.911059800000001	0.8565429712000001	-0.48828125	1.4648438	0.91552734	3.116332968	8.37641574	0.5191894568000001	0.4272461	0.18310547	-2.0751953	1539960738.262
-8.31420926	-1.8638183900000003	-3.4500976440000004	-0.36621094	-1.5258789	0.24414062	9.228173920000001	-0.05981445288	-0.10886230040000001	0.12207031	-0.5493164	-1.0375977	8.954223740000002	3.7180663940000005	-0.19499511780000003	-0.30517578	0.36621094	0.18310547	-10.0213134	-0.5443115216000001	1.141259784	0.61035156	-0.18310547	-0.48828125	1.81716304	8.886035340000001	1.276440396	-0.12207031	1.0986328	0.4272461	2.2286865020000004	9.00805661	0.835009784	-0.61035156	-0.061035156	-1.5869141	1539960738.302
-8.85493161	-2.64140625	-4.648779254000001	-2.5024414	2.0751953	-0.4272461	9.228173920000001	-0.05981445288	-0.10886230040000001	0.12207031	-0.5493164	-1.0375977	9.559545926	4.389184604	0.053833007200000005	-0.5493164	0.061035156	0.12207031	-11.52146016	-0.6830810700000001	0.835009784	0.24414062	-0.24414062	-1.0986328	2.1664795320000003	9.89570288	2.026513678	0.061035156	-0.12207031	-0.24414062	1.8063964660000003	9.02241214	-0.540722644	-0.7324219	-0.7324219	-1.4648438	1539960738.342
-11.29296924	-4.719360324	-6.28530252	-2.5634766	0.48828125	-0.6713867	9.62653804	-0.2763427716	-0.1579101538	-0.24414062	-0.30517578	-0.36621094	10.101464660000001	4.85573732	0.0765625	-0.6713867	0.24414062	-0.30517578	-13.951123200000001	-2.304052716	1.335058606	0.36621094	-0.7324219	-0.9765625	3.4680420320000005	11.16616214	3.109155252	-0.30517578	-0.18310547	-0.61035156	2.4870849640000006	10.459154860000002	-0.9869384980000001	-1.4038086	-1.159668	-1.4648438	1539960738.382
-11.35397914	-5.78166484	-4.6069091460000005	1.7089844	-3.0517578	0.7324219	12.147119600000002	-2.0707763580000003	-1.8063964660000003	-0.5493164	0.18310547	1.0375977	10.8036866	5.3139157400000006	0.07177734424	-0.5493164	0.12207031	-1.159668	-12.655541640000001	-2.018139676	0.40793457460000004	0	0.4272461	-0.79345703	4.232470746	12.254785340000002	3.575707968	-0.61035156	-0.24414062	-0.9765625	4.9622070680000006	11.324072480000002	0.573022464	-1.8920898	-0.5493164	-0.12207031	1539960738.422
-8.742480432	-6.879858426	-2.9033935700000004	1.0375977	-2.5024414	-0.061035156	12.467724640000002	-2.9847412140000005	-1.8626221040000002	-0.7324219	2.380371	1.5258789	11.400634980000001	5.7385987400000005	0.1854248004	-0.48828125	0	-1.7700195	-10.989111420000002	0.00837402356	-0.6447998200000001	-0.61035156	1.2817383	-1.5258789	1.2501221040000001	9.478198380000002	3.6845702880000006	-0.48828125	-0.61035156	-1.5869141	6.212329074	12.05859424	2.795727536	-2.319336	0.18310547	2.8686523	1539960738.462
-7.5880616000000005	-4.946655252000001	-1.12211911	0.5493164	-0.9765625	-0.4272461	10.66970198	-2.9667969240000005	-1.4247802520000001	-0.7324219	2.380371	1.5258789	11.218798920000001	5.70151358	0.534741214	-0.5493164	-0.061035156	-1.5258789	-9.87775908	-0.454589856	-1.418798822	-0.5493164	0.4272461	-0.061035156	1.2501221040000001	9.478198380000002	3.6845702880000006	-0.48828125	-0.18310547	-1.159668	4.2958741	13.101758180000001	1.6365234620000002	-2.746582	-0.061035156	4.272461	1539960738.502
-8.761621106	-4.06977536	-1.8375000000000001	-0.79345703	4.760742	-0.5493164	10.66970198	-2.9667969240000005	-1.4247802520000001	-0.5493164	1.953125	1.0986328	10.12897914	5.5125	0.6328369110000001	-0.61035156	-0.061035156	-0.61035156	-9.87775908	-0.454589856	-1.418798822	1.4038086	0.79345703	0.18310547	-0.3971679712	7.944555710000001	3.708496106	-0.30517578	0.8544922	-0.18310547	0.73332518	12.476098740000001	-0.06340332068	-1.7089844	0.30517578	4.8217773	1539960738.547
-10.676879500000002	-4.9263183900000005	-3.7204589660000003	2.319336	-0.12207031	0.12207031	9.448290740000001	-1.9415771760000002	-0.5479003894	-0.48828125	2.1362305	0.9765625	9.207836960000002	5.86899411	0.5024413940000001	-0.6713867	0.061035156	0	-9.9100589	-1.9583251800000003	-0.732128894	1.2207031	0.36621094	0.4272461	0.3600830072	9.82153354	3.7838623200000003	0.8544922	0	-0.18310547	-1.2537109620000002	12.782348740000002	0.343334964	-0.91552734	-0.48828125	5.2490234	1539960738.583
-7.9601074280000015	-4.24682608	-2.15571286	2.0751953	-4.4555664	0.30517578	9.60141574	-2.1473388580000004	-0.5885742212	-0.79345703	1.6479492	1.2207031	8.8728759	6.458764480000001	0.729736322	-0.6713867	-0.36621094	-0.24414062	-8.92551268	-1.7465820680000002	-0.7117919928	0.6713867	0.91552734	0.48828125	0.3600830072	9.82153354	3.7838623200000003	0.91552734	-0.79345703	-0.4272461	-0.9139648560000001	12.143529860000001	-0.92473143	-0.4272461	-2.9907227	4.760742	1539960738.622
-5.437134080000001	-3.3041503600000004	-0.9953125	0.12207031	3.112793	-0.061035156	9.441113220000002	-2.186816394	-0.69504393	-0.79345703	1.6479492	1.2207031	8.85373552	6.426464660000001	0.80988768	-0.79345703	-1.159668	-0.5493164	-8.45776358	-1.667626996	-0.61848143	0.8544922	0.6713867	0.24414062	1.0419677520000001	9.6217527	3.8364991	0.61035156	-0.8544922	-0.7324219	-0.7393066100000001	9.7748777	0.34094239200000004	-0.5493164	-2.0751953	3.540039	1539960738.662
-7.594042932000001	-3.5769042540000004	-1.4822021760000001	0.79345703	2.9296875	-0.061035156	9.441113220000002	-2.186816394	-0.69504393	-0.79345703	1.0986328	0.6713867	8.798706070000001	5.514892572	0.991723642	-0.6713867	-0.9765625	-0.61035156	-8.39077176	-1.5862792540000001	-0.7416992212000001	0.7324219	0.61035156	0.30517578	1.2549072479999999	8.61567392	3.7467773560000004	0.24414062	-0.7324219	-0.61035156	-0.07058105432	7.2136232	1.0862304712000002	1.3427734	-0.18310547	2.6245117	1539960738.702
-8.269946580000001	-3.1761474640000005	-2.007373004	2.1362305	-1.4038086	0.48828125	8.73171376	-1.945166034	-0.5443115216000001	-0.79345703	1.0986328	0.6713867	8.7030027	4.636816394	1.1711669928000001	-0.4272461	-0.6713867	-0.48828125	-8.330957068	-1.943969748	-0.6531738220000001	0.8544922	0.36621094	0.5493164	1.3482177520000003	7.70170926	3.311328076	-0.12207031	-0.7324219	-0.30517578	-0.5048339856	7.503125000000001	-0.38400878600000005	1.8310547	1.2207031	0.7324219	1539960738.742
-6.8511476600000005	-2.6892577880000004	-1.5779052520000003	0.18310547	2.1972656	0.30517578	8.174243210000002	-1.90808107	-0.2045654254	-0.7324219	0.91552734	0.24414062	8.72333966	4.236059604	1.1340820288	-0.48828125	-0.7324219	-0.30517578	-8.4900634	-2.3495117800000003	-0.5873779254	0.91552734	0.48828125	0.48828125	1.6437011780000002	7.658642572	3.161792032	0.061035156	-0.36621094	-0.30517578	-2.9129637600000002	7.066479532000001	-1.4247802520000001	0.5493164	-1.5869141	-0.061035156	1539960738.782
-8.19936502	-2.8411866	-1.9690917540000001	0.5493164	3.4179688	0.48828125	8.19577626	-2.3734375	-0.02990722644	-0.7324219	0.6713867	0.18310547	8.96499002	4.15231929	0.8661132788	-0.6713867	-0.91552734	-0.18310547	-8.72333966	-2.299267572	-0.3612792932	0.6713867	0.24414062	0.4272461	1.88774411	7.966088760000001	3.198876996	0.48828125	-0.24414062	-0.30517578	-1.6664307100000002	7.23276358	0.7991211060000001	2.1972656	-4.211426	-0.36621094	1539960738.822
-9.267651260000001	-2.20236821	-3.6785887600000002	0.79345703	0.8544922	0.4272461	8.730517572	-2.89382338	0.2775390576	-0.5493164	0.5493164	0.4272461	9.26047374	4.176245108	0.5479003894	-0.4272461	-0.7324219	-0.18310547	-8.82263179	-2.064794928	-0.33017577880000004	0.30517578	0.12207031	0.61035156	2.1329834260000005	8.269946580000001	3.3914795320000004	0.61035156	-0.18310547	-0.18310547	3.935791034	9.12888179	0.31103514400000004	2.4414062	-3.7231445	0.30517578	1539960738.862
-8.356079074	-2.63183606	-3.40703125	-0.91552734	0.91552734	-0.061035156	8.69941394	-3.1593994600000004	0.576611322	-0.24414062	0.8544922	0.6713867	9.4686277	4.2336670320000005	0.4474121106000001	-0.061035156	-0.61035156	-0.12207031	-9.098974640000002	-1.73701178	-0.5670410144	0	-0.12207031	0.8544922	2.13178714	8.335742212000001	3.293383786	0.61035156	-0.18310547	-0.061035156	7.13227536	9.542798020000001	-0.553881839	0.6713867	-2.0751953	-1.0986328	1539960738.902
-9.86699182	-5.02680661	-4.0506347840000005	0.061035156	3.6621094	-0.8544922	8.64558107	-3.261083966	1.085034146	0	0.91552734	0.79345703	9.506909440000001	4.17265625	0.339746106	0.061035156	-0.4272461	0	-9.098974640000002	-1.73701178	-0.5670410144	0.061035156	-0.36621094	1.0986328	2.031298822	8.28190944	3.0218260800000003	0.7324219	-0.18310547	0.18310547	8.62763678	9.478198380000002	0.7895507788	0.24414062	0.7324219	-0.8544922	1539960738.942
-10.174438400000001	-6.1441403800000005	-4.3784179320000005	1.6479492	-2.6855469	-0.48828125	8.368042032	-3.31252446	1.2309814300000002	0.30517578	0.7324219	0.9765625	9.48776857	4.413110324	0.095703125	0.24414062	-0.36621094	0	-11.58366664	0.11604003600000001	-0.9354980432000001	-0.30517578	0.12207031	1.3427734	2.1700683900000004	8.985326980000002	2.477514676	0.6713867	0.30517578	0.36621094	3.4967528960000003	11.2199955	1.015649411	-3.540039	0.18310547	-3.0517578	1539960738.982
-7.3858885800000005	-4.886840854000001	-3.5493896760000005	0.5493164	0	-0.48828125	8.368042032	-3.31252446	1.2309814300000002	0.30517578	0.7324219	0.9765625	9.455468750000001	5.030395468	-0.401953125	0.30517578	-0.12207031	-0.24414062	-11.328857820000001	0.717773462	-1.21303714	-0.4272461	0.9765625	1.0375977	2.427270468	10.21391574	1.637719748	0.5493164	0.91552734	0.061035156	7.46364766	11.41140126	0.9905273560000001	-0.9765625	0.9765625	-0.9765625	1539960739.022
-7.63232428	-5.426367212000001	-5.310326980000001	0.061035156	2.8686523	-1.2817383	8.387182608000002	-3.8281250000000004	1.8351074280000002	0	0.30517578	1.2817383	9.450683606	5.82473143	-0.9689941100000001	0.12207031	0	-0.7324219	-11.328857820000001	0.717773462	-1.21303714	-0.18310547	1.2817383	0.30517578	2.428466754	11.270239120000001	1.36018071	0.61035156	2.0751953	-0.4272461	0.7369140380000001	9.845459260000002	0.10527343750000001	0.36621094	0.79345703	-0.18310547	1539960739.062
-8.13356929	-5.383300720000001	-6.117822480000001	0	-2.8686523	-0.8544922	8.025903060000001	-4.285107428	2.268164038	-0.36621094	1.0986328	1.5258789	9.53083516	6.53891574	-1.146044928	-0.061035156	0	-1.4038086	-10.85991214	0.84816893	-1.362573282	-0.5493164	1.5869141	0.30517578	1.8410888580000002	11.95571286	1.1580077880000001	0.6713867	2.6245117	-0.61035156	1.1257080072	10.97116664	-0.4821044928	-0.7324219	-0.9765625	-0.9765625	1539960739.102
-7.108349640000001	-4.21691893	-3.867602536	-0.12207031	0.79345703	-0.79345703	7.766308606000001	-4.740893570000001	2.195190396	-0.36621094	1.0986328	1.5258789	9.505712860000001	7.05092752	-1.223803714	-0.24414062	0.24414062	-1.8310547	-9.933984620000002	0.41271972840000004	-1.55158696	0.24414062	1.5258789	-0.12207031	1.2094482428000002	11.85761682	1.052734375	0.61035156	2.4414062	-0.8544922	1.362573282	9.81315944	-1.33984375	-0.30517578	-0.8544922	-0.79345703	1539960739.142
-6.901391574000001	-4.33535144	-4.194189496	0.9765625	1.953125	-1.0986328	7.766308606000001	-4.740893570000001	2.195190396	-0.36621094	0.7324219	1.8920898	9.258081070000001	7.041357428000001	-1.3099365020000002	0	0.12207031	-2.0751953	-9.933984620000002	0.41271972840000004	-1.55158696	-0.48828125	1.4038086	-0.12207031	0.477319339	10.702001800000001	1.3769287140000002	0.7324219	1.5869141	-1.0375977	1.7681152160000002	9.42436502	-2.2478271760000004	0.36621094	-0.8544922	-1.0375977	1539960739.182
-6.7889402	-4.859326080000001	-4.840185504000001	0.7324219	0.48828125	-1.159668	7.711279254	-4.672705072	1.98464357	-0.12207031	1.3427734	1.8310547	8.81186502	6.4659423920000005	-1.1472412140000001	0.12207031	-0.18310547	-2.0141602	-9.077441394000001	1.3482177520000003	-2.1604980040000004	-0.79345703	1.3427734	-0.061035156	0.31701660340000004	9.49853534	1.2788329680000001	0.7324219	1.0986328	-1.0986328	2.4200927520000004	9.500927520000001	-1.50732428	0.30517578	0.061035156	-1.3427734	1539960739.222
-6.846362320000001	-5.3450195680000006	-4.748071286	0.4272461	0.30517578	-1.0986328	7.411010880000001	-4.5889648560000005	1.5707275360000001	-0.30517578	0.6713867	1.7089844	8.450586060000001	6.026904254	-0.805102536	-0.061035156	-0.12207031	-1.953125	-8.907568390000002	1.6365234620000002	-2.381811502	-0.061035156	1.2817383	-0.12207031	0.5526855432	8.883642572	0.758447284	0.7324219	1.4648438	-0.9765625	2.74069838	9.354980432000001	-0.8708984620000001	0.18310547	0.4272461	-1.2207031	1539960739.262
-7.20166034	-6.031689300000001	-4.605712860000001	0.9765625	-0.5493164	-0.7324219	6.581982428000001	-4.738500900000001	1.94636232	-0.6713867	0.79345703	1.5258789	8.00317392	6.152514480000001	-0.33615722840000006	-0.5493164	0	-1.8920898	-8.907568390000002	1.6365234620000002	-2.381811502	0	1.5258789	-0.061035156	0.07775878600000001	8.752050720000002	0.46416014400000005	0.61035156	1.7089844	-0.91552734	2.469140576	9.439917032	-0.592163089	-0.18310547	0.30517578	-0.8544922	1539960739.302
-7.38947734	-6.163281250000001	-4.57819838	1.159668	-1.4038086	-0.48828125	6.24702176	-5.01603984	1.5145019960000001	-0.6713867	0.9765625	1.3427734	7.6311277	6.554467752000001	-0.019140625	-0.8544922	0.18310547	-1.7089844	-9.08342302	1.9032959260000002	-2.8698974640000006	0.061035156	1.6479492	0.061035156	-0.6615478240000001	8.93747554	0.288305661	0.30517578	1.2817383	-0.79345703	2.56245108	9.463842752000001	-0.30625	-0.24414062	-0.36621094	-0.5493164	1539960739.342
-7.488769568	-5.64169928	-4.22888179	1.0986328	-2.0751953	-0.36621094	6.6752929320000005	-5.632128894	1.494165036	-0.8544922	0.4272461	1.4648438	7.796215560000001	7.278222840000001	-0.2811279254	-0.9765625	0.79345703	-1.6479492	-10.200757280000001	0.41870117800000006	-2.8675048920000004	0.7324219	1.3427734	0	-0.6615478240000001	9.60739766	0.3505126800000001	0.30517578	1.2817383	-0.7324219	2.73830571	9.43752446	-0.09331054320000001	-0.30517578	-0.24414062	-0.18310547	1539960739.382
-7.1406494600000014	-5.10336911	-3.48957518	1.0375977	0.30517578	-0.8544922	7.452880890000001	-6.422875900000001	1.870996106	-1.0986328	0.24414062	1.7089844	8.114428420000001	8.03427716	-0.40434570680000004	-1.2817383	1.159668	-1.4648438	-10.200757280000001	0.41870117800000006	-2.8675048920000004	0.9765625	1.7700195	-0.12207031	-0.5227783246000001	10.242626800000002	0.8314209260000001	0.30517578	0.9765625	-1.0986328	2.5337402160000004	9.62893071	-0.966601538	-0.18310547	0.4272461	-0.061035156	1539960739.422
-6.476709260000001	-5.15361322	-3.52785643	1.0375977	-0.24414062	-1.3427734	7.5234619600000014	-6.799707068	2.060009784	-1.0375977	0.5493164	1.7700195	7.94335962	8.290283246000001	-0.2392578076	-1.2817383	1.3427734	-1.5258789	-9.15878894	-0.2524169928	-3.499145468	-0.12207031	2.319336	-0.18310547	-0.343334964	10.40053714	1.620971646	0.9765625	0.61035156	-1.5258789	1.41640625	10.149316100000002	-1.0371826080000002	-0.12207031	0.12207031	-0.24414062	1539960739.462
-6.83200679	-6.058007788	-2.956030252	0.6713867	0.061035156	-1.0986328	7.5234619600000014	-6.799707068	2.060009784	-1.0375977	0.5493164	1.7700195	7.881152160000001	8.23764676	-0.1124511682	-0.7324219	0.61035156	-1.5869141	-8.42905252	-0.16389160340000003	-3.90827626	0.061035156	2.1362305	0	-0.34931639400000003	9.991405760000001	2.094702176	0.6713867	0.8544922	-1.7089844	0.6902587860000001	9.78444838	-0.659155252	-0.061035156	-0.061035156	-0.5493164	1539960739.502
-7.504321580000001	-5.98383786	-3.029003894	1.2207031	-1.4648438	-0.61035156	6.5975344400000004	-6.5245607	2.3399413940000002	-0.91552734	0.12207031	1.4648438	7.795019568000001	7.844067392	0.648388678	-0.5493164	0.61035156	-1.2817383	-8.42905252	-0.16389160340000003	-3.90827626	0.061035156	1.8920898	0.18310547	-1.1711669928000001	9.322680710000002	1.5204834260000002	0.30517578	0.79345703	-1.4648438	1.3793212860000001	9.37890625	-0.5598632788000001	0.30517578	-0.48828125	-0.48828125	1539960739.542
-7.000683606000001	-5.70629892	-2.70839856	0.8544922	-0.7324219	-0.79345703	6.37023912	-6.689648560000001	1.9989990020000004	-0.6713867	0	1.2817383	7.4050292540000004	7.644287140000001	1.1651855432	-0.4272461	0.79345703	-0.9765625	-8.68864766	-0.1435546875	-4.354492212	0.30517578	1.5869141	0.24414062	-1.7465820680000002	9.13725589	0.994116214	0.36621094	0.24414062	-1.159668	2.3495117800000003	9.52006839	-0.3182128894	0	-0.24414062	-0.30517578	1539960739.582
-7.103564300000001	-5.9288086060000005	-2.527758786	0.5493164	-0.061035156	-0.91552734	6.37023912	-6.689648560000001	1.9989990020000004	-0.6713867	0	1.2817383	7.28898912	7.9601074280000015	1.03957518	-0.12207031	0.12207031	-1.0375977	-8.68864766	-0.1435546875	-4.354492212	0.24414062	1.6479492	0.24414062	-1.564746106	9.66242662	1.2417480040000002	0.30517578	-0.30517578	-1.0375977	2.2478271760000004	9.54638678	-0.2990722644	-0.12207031	-0.30517578	-0.24414062	1539960739.622
-7.29138179	-6.203955072	-2.319604532	0.91552734	-0.91552734	-0.7324219	6.603515380000001	-7.262670926	1.7693115020000003	-0.79345703	0.18310547	0.79345703	7.424169928000001	8.31660144	1.08383786	-0.12207031	0.061035156	-0.91552734	-8.628832968000001	-0.2775390576	-4.587768570000001	0.12207031	1.6479492	0.12207031	-1.350610324	9.97585414	1.476220746	0.30517578	0	-1.2207031	1.69633786	9.52604982	-0.1040771466	-0.12207031	-0.36621094	-0.30517578	1539960739.662
-6.9958985600000005	-6.122607428000001	-2.332763678	0.61035156	0.061035156	-0.7324219	6.537719748	-7.2279782400000006	1.6688232820000002	-0.61035156	-0.061035156	0.61035156	7.32368161	8.37641574	1.4391357820000001	-0.24414062	0.18310547	-0.7324219	-8.26875	-0.13398437500000002	-5.206250000000001	0.12207031	1.4648438	0.18310547	-1.350610324	9.97585414	1.476220746	0.30517578	0	-1.2207031	2.1700683900000004	9.528442392	-0.35529785340000003	0	-0.36621094	-0.18310547	1539960739.702
-7.251904254	-6.21711412	-2.245434604	0.5493164	-0.30517578	-0.5493164	6.537719748	-7.2279782400000006	1.6688232820000002	-0.61035156	-0.061035156	0.61035156	7.4014402	8.31899411	1.561157248	-0.18310547	0.30517578	-0.48828125	-8.26875	-0.13398437500000002	-5.206250000000001	0.12207031	1.2207031	0.18310547	-1.350610324	9.97585414	1.476220746	0.30517578	0	-1.2207031	2.3303711060000003	9.480590560000001	-0.270361322	-0.18310547	-0.18310547	-0.18310547	1539960739.742
-7.13586412	-6.20754393	-2.1437500000000003	0.4272461	0	-0.48828125	7.948144568	-7.19567842	1.6544677520000002	-0.48828125	-0.36621094	0.24414062	7.266259980000001	8.3201902	1.5085204680000002	-0.12207031	0.18310547	-0.48828125	-8.19816893	-0.1411621106	-5.361767572	0.12207031	1.0375977	0.18310547	-2.063598642	9.94714308	1.12211911	0.18310547	-0.48828125	-0.79345703	2.6258545320000004	9.500927520000001	-0.211743161	0	-0.061035156	-0.061035156	1539960739.782
-7.141845746	-6.305639480000001	-2.1138427520000005	0.18310547	0	-0.48828125	7.32368161	-6.85234375	1.6137939300000002	-0.24414062	-0.8544922	-0.4272461	7.760326980000001	8.333349640000002	1.524072284	-0.12207031	-0.48828125	-0.18310547	-8.01274411	-0.0765625	-5.697924820000001	0.061035156	0.91552734	0.24414062	-2.004980432	9.957910340000002	1.258496106	0.061035156	-0.30517578	-0.79345703	2.377026358	9.448290740000001	-0.27514648560000005	-0.12207031	0	-0.061035156	1539960739.822
-7.287792932	-6.48029802	-2.22629393	0.061035156	-0.48828125	-0.4272461	7.32368161	-6.85234375	1.6137939300000002	-0.24414062	-0.8544922	-0.4272461	7.6143798920000005	8.060595746	1.4044433900000002	0	-0.30517578	0	-8.01274411	-0.0765625	-5.697924820000001	0.061035156	0.61035156	0.18310547	-1.8602295320000002	9.88134784	1.128100589	-0.12207031	-0.24414062	-0.5493164	2.0887207460000004	9.522461060000001	-0.08732910340000001	-0.18310547	-0.12207031	-0.12207031	1539960739.862
-7.369140380000001	-6.59633786	-2.06120607	0.061035156	-0.61035156	-0.18310547	6.735107428000001	-6.867895468	2.020532248	-0.18310547	-0.30517578	-0.5493164	7.779467752000001	8.152710160000002	1.7286376800000003	-0.24414062	0	0.30517578	-8.137158246	-0.0095703125	-5.8103759	0.061035156	0.48828125	0.12207031	-2.024121106	10.01174272	0.9402832068000001	0	-0.18310547	-0.48828125	1.98464357	9.53322734	-0.015551758180000002	-0.061035156	-0.4272461	-0.061035156	1539960739.902
-7.24472644	-6.562841754	-2.0169433900000002	0.061035156	-0.061035156	-0.061035156	6.461157248	-6.933691394	1.7071045320000002	-0.12207031	0.18310547	-0.061035156	7.446899460000001	8.29506839	1.4833984620000003	-0.18310547	-0.061035156	0.24414062	-8.098876800000001	0.12919922120000002	-5.85822734	0	0.30517578	0.12207031	-2.138964856	10.25339308	0.961816394	-0.12207031	-0.5493164	-0.24414062	2.4153076080000004	9.636108426000002	-0.265576178	0.061035156	-0.30517578	0	1539960739.942
-7.2279782400000006	-6.55207518	-2.104272464	-0.12207031	0.18310547	0.061035156	6.3929687500000005	-7.029394568	1.5276611420000001	-0.12207031	0.18310547	-0.061035156	7.24951178	8.189794928000001	1.238159146	0.061035156	-0.12207031	-0.12207031	-8.09768071	0.2237060504	-6.020923020000001	-0.061035156	0.061035156	0.061035156	-1.8638183900000003	10.31320836	1.09819339	-0.12207031	-0.30517578	-0.061035156	2.3483153960000003	9.63371556	-0.2619873004	-0.12207031	-0.061035156	-0.18310547	1539960739.982
-7.163378894000001	-6.5042237400000005	-2.213134784	-0.12207031	0.18310547	0.36621094	6.3929687500000005	-7.029394568	1.5276611420000001	-0.24414062	0.4272461	0.24414062	7.62873552	8.152710160000002	1.409228534	0.061035156	0.18310547	-0.18310547	-8.09768071	0.2237060504	-6.020923020000001	-0.12207031	-0.18310547	0	-1.7310302520000003	10.33713408	0.8756836060000002	-0.061035156	0.30517578	0	2.213134784	9.65285643	-0.2643798822	-0.12207031	-0.24414062	-0.24414062	1539960740.022
-7.285400360000001	-6.5760009	-2.424877896	-0.24414062	0.4272461	0.48828125	7.05092752	-7.218408246000001	1.637719748	0	0	0.30517578	7.908667032	8.187402160000001	1.4331542540000002	-0.061035156	0.30517578	-0.18310547	-7.988818390000001	0.458178714	-5.991015380000001	-0.12207031	-0.48828125	0	-2.051635782	10.29646016	0.7823730432	0	0.18310547	0.30517578	2.47871106	9.532031250000001	-0.2895019568	-0.12207031	-0.4272461	-0.061035156	1539960740.062
-7.333251800000001	-6.52575679	-2.600732428	-0.24414062	0.12207031	0.79345703	6.931298920000001	-7.3667482	1.73701178	0	0	0.30517578	7.995996106000001	8.226879892	1.5360351440000002	0.061035156	0.18310547	-0.24414062	-8.031884980000001	0.7046142572	-5.8103759	-0.12207031	-0.79345703	0	-2.271752896	10.35986322	0.910375998	-0.12207031	-0.24414062	0.6713867	2.6784912140000006	9.60261232	-0.3373535144	-0.24414062	-0.36621094	0	1539960740.102
-7.193286240000001	-6.529345746000001	-2.7658202880000005	-0.30517578	0.4272461	0.91552734	6.931298920000001	-7.3667482	1.73701178	-0.061035156	-0.12207031	0.24414062	7.759130890000001	8.467334260000001	1.7812744600000001	0.18310547	0.24414062	-0.4272461	-8.031884980000001	0.7046142572	-5.8103759	0.061035156	-1.159668	0	-2.178442392	10.455566100000002	0.800317392	-0.24414062	-0.18310547	0.91552734	2.4870849640000006	9.567919928000002	-0.6077148560000001	-0.36621094	-0.18310547	-0.061035156	1539960740.142
-7.2901857	-6.510205072	-2.8471679320000005	-0.24414062	0.12207031	1.0986328	6.5161866	-7.5234619600000014	1.5372314300000003	-0.18310547	0.12207031	0.5493164	7.602417032000001	8.560644568	2.19399411	0.24414062	0.8544922	-0.6713867	-8.25319838	1.08383786	-5.312719748	0.30517578	-1.5258789	-0.061035156	-2.3399413940000002	10.382592360000002	0.6232665740000001	-0.24414062	-0.30517578	0.9765625	2.378222644	9.640893570000001	-0.531152356	-0.36621094	-0.18310547	0	1539960740.182
-7.3212889400000005	-6.500634980000001	-3.048144568	-0.24414062	-0.12207031	1.2207031	6.889428420000001	-7.56652806	1.7788817900000002	-0.12207031	0.48828125	0.5493164	7.284204074000001	9.07504892	2.118627896	0.12207031	1.8310547	-0.7324219	-8.35129393	1.3661621400000001	-4.88803714	0.79345703	-1.8920898	-0.12207031	-2.5720214660000003	10.4543705	0.5790038940000001	-0.48828125	-1.0375977	1.159668	2.5050292540000005	9.676782248	-0.4139160144	-0.48828125	-0.24414062	0.061035156	1539960740.222
-7.333251800000001	-6.571215560000001	-2.85314946	0	-0.48828125	1.2817383	7.35598143	-7.272240920000001	1.927221646	0.8544922	1.7700195	-1.4648438	6.421679712	9.79401857	2.039672824	-1.159668	2.0141602	-0.36621094	-8.35129393	1.3661621400000001	-4.88803714	1.159668	-2.1972656	-0.12207031	-2.866308606	10.461548020000002	0.5837890576	-0.6713867	-1.8310547	1.159668	2.427270468	9.683960160000002	-0.4474121106000001	-0.48828125	0	0.18310547	1539960740.262
-7.302148560000001	-6.663330072	-2.7825683900000002	0.12207031	-0.30517578	1.2817383	7.141845746	-6.473120108000001	2.14973143	0.8544922	1.7700195	-1.4648438	5.772094748	10.28808606	2.183227536	-1.953125	1.2207031	0.24414062	-8.64558107	1.5575683900000001	-4.4789062500000005	1.5869141	-2.2583008	-0.12207031	-3.313720746	10.43164038	0.6148925720000001	-0.79345703	-2.746582	0.8544922	2.209545926	9.69592302	-0.37683107	-0.61035156	0	0.24414062	1539960740.302
-7.369140380000001	-6.92292482	-2.463159146	0.61035156	-0.24414062	1.2817383	7.141845746	-6.473120108000001	2.14973143	0.24414062	2.0141602	-2.5634766	5.33544928	10.05361322	2.095898462	-1.8310547	0.36621094	0.30517578	-9.28200679	1.5707275360000001	-3.5314452880000005	2.0141602	-2.2583008	-0.18310547	-3.28022464	10.316797120000002	0.729736322	-1.0375977	-4.0893555	0.7324219	1.967895468	9.840673920000002	-0.3182128894	-0.6713867	0.061035156	0.36621094	1539960740.342
-7.216015380000001	-7.206445288	-2.003784146	1.4038086	-0.24414062	1.3427734	7.35358876	-5.6572509	1.9164550720000002	-1.0375977	2.746582	-3.112793	4.94067392	9.681567392	1.924829074	-1.4038086	-0.18310547	0.18310547	-9.28200679	1.5707275360000001	-3.5314452880000005	2.6245117	-2.1362305	-0.24414062	-2.503832968	10.28090854	0.802709964	-1.4648438	-4.699707	0.5493164	1.276440396	9.85742212	-0.265576178	-0.36621094	-0.12207031	0.36621094	1539960740.382
-6.75544429	-6.645385880000001	-1.35180661	2.0751953	0.12207031	1.5258789	7.265063400000001	-4.95742212	1.547998004	-1.0375977	2.746582	-3.112793	4.76481929	9.29636232	1.8841552520000002	-0.91552734	-0.5493164	-0.061035156	-9.4004393	1.3458251800000003	-2.9907226440000003	3.2958984	-1.8310547	-0.30517578	-1.847070288	10.029687500000001	0.9139648560000001	-1.7089844	-4.8217773	0.24414062	0.6902587860000001	10.05720198	-0.0897216754	-0.061035156	-0.12207031	0.4272461	1539960740.422
-6.738696580000001	-5.86660144	-1.2656738220000001	2.319336	0.91552734	1.3427734	7.122705072	-4.389184604	0.5622558606000001	-3.6010742	3.1738281	-3.4179688	4.914355432000001	8.858520468	1.4929687500000002	-0.8544922	-0.36621094	-0.36621094	-9.258081070000001	0.6651367212000001	-2.57680661	4.0893555	-1.6479492	-0.48828125	-1.3230957460000001	9.535620108000002	1.108959964	-1.7089844	-4.638672	-0.061035156	0.2607910144	9.88134784	0.5455078076000001	-0.061035156	-0.8544922	0.36621094	1539960740.462
-7.777075180000001	-5.969482428000001	-1.3685547120000001	2.9907227	1.5258789	1.0986328	6.688451980000001	-4.1786376800000005	0.811083966	-4.0893555	2.8686523	-2.8686523	4.945459260000001	8.31420926	1.1627929712000002	-0.79345703	-0.061035156	-0.8544922	-9.362158246000002	-0.4713378894	-2.336352536	4.5166016	-1.7089844	-0.4272461	-1.02761232	9.035571580000001	1.7633300720000002	-1.4648438	-4.333496	-0.36621094	0.7141846040000002	9.729418930000001	0.75964357	0.061035156	-2.6245117	0.61035156	1539960740.502
-7.718457068	-6.13217752	-1.6496826080000002	3.479004	1.7089844	1.0375977	6.688451980000001	-4.1786376800000005	0.811083966	-4.8217773	1.953125	-1.8310547	5.05910643	8.1072509	1.137670926	-0.61035156	0.18310547	-1.159668	-9.869384980000001	-1.4702392180000001	-2.0336913940000003	4.333496	-1.159668	-0.24414062	-0.8625244110000001	8.9410643	2.2609863220000004	-1.2817383	-4.3945312	-0.48828125	0.41152344240000005	10.4974366	-0.11843261780000001	-0.61035156	-4.0283203	0.61035156	1539960740.542
-7.23515625	-5.609399460000001	-1.7059082460000001	3.3569336	2.319336	1.2207031	6.893017572	-4.220507788000001	0.7680175720000001	-5.432129	1.7089844	-0.61035156	5.54958516	8.27233876	1.5384277160000002	-0.6713867	2.380371	-1.159668	-9.928002700000002	-1.9511474640000002	-1.792041034	4.0283203	-0.91552734	0	-0.6890625	9.138451980000001	2.496655252	-0.79345703	-4.638672	-0.79345703	0.49765625	10.73430162	0.0885253894	-1.7700195	-4.8828125	0.7324219	1539960740.582
-7.035375900000001	-5.164379892	-1.7106933900000003	2.8076172	2.1972656	1.2207031	7.199267572	-4.807885880000001	0.48808594240000003	-4.8828125	0.24414062	0.4272461	5.40363768	8.106054712	2.038476538	-0.24414062	2.6855469	-1.4038086	-9.46145018	-1.8817626800000002	-1.7094971040000002	4.211426	-0.6713867	0.30517578	-0.6328369110000001	9.055908246000001	2.670117212	-0.5493164	-4.699707	-0.8544922	-1.118530252	10.560839660000001	0.270361322	-2.8686523	-5.6152344	0	1539960740.622
-7.293774460000001	-4.98374002	-1.6748047120000003	2.5634766	2.4414062	1.3427734	8.094091754	-5.09738768	0.9713867212000001	-4.1503906	1.5258789	1.0375977	4.9849366	7.956518570000001	2.377026358	0	1.3427734	-1.6479492	-8.99728984	-1.6903564300000002	-1.644897464	4.4555664	-0.91552734	0.61035156	-0.6735107428000001	8.675488220000002	2.646191394	-0.79345703	-4.4555664	-0.6713867	-1.29558107	10.033276260000001	1.617382788	-3.479004	-6.8969727	-0.24414062	1539960740.662
-7.82492662	-5.004076980000001	-1.6090087860000002	2.8076172	2.746582	1.4038086	8.47810054	-5.37492662	0.773999002	-4.1503906	1.5258789	1.0375977	4.8808594240000005	7.966088760000001	2.7634277160000003	-0.24414062	-0.18310547	-1.7089844	-9.066674820000001	-1.8099853240000001	-1.356591754	4.699707	-1.2817383	0.79345703	-1.0491455072	8.523559800000001	2.709594748	-0.6713867	-4.5776367	-0.5493164	-0.991723642	10.178027160000001	1.2895996400000003	-3.6621094	-8.178711	-0.5493164	1539960740.702
-8.05222194	-5.1715576080000005	-1.55158696	3.112793	2.5024414	1.4038086	8.47810054	-5.37492662	0.773999002	-4.1503906	1.5258789	1.0375977	4.749267572000001	8.261572480000002	3.0720702880000004	-0.6713867	-1.6479492	-1.8920898	-9.455468750000001	-2.124609424	-0.88645018	4.699707	-0.91552734	0.91552734	-1.199877896	8.737695288000001	2.586376996	-0.24414062	-5.2490234	-0.61035156	-1.2202148560000001	10.455566100000002	-0.02990722644	-3.6621094	-8.972168	-0.48828125	1539960740.742
-7.90148912	-5.3785153800000005	-1.50493161	3.479004	2.8076172	1.4038086	8.23286142	-5.348608426	0.9773681610000001	-3.90625	4.760742	1.2207031	4.46933606	8.61926268	3.011059604	-1.159668	-3.4179688	-2.1362305	-9.816748200000001	-2.2621826080000003	-0.5957519568	4.638672	-0.8544922	0.79345703	-1.00129393	9.04633786	2.5540771760000003	0.30517578	-5.92041	-0.91552734	-0.33017577880000004	10.35507788	-1.358984424	-3.540039	-9.033203	0.12207031	1539960740.782
-7.7878417540000004	-5.56035144	-1.547998004	3.8452148	3.3569336	1.4038086	7.381103240000001	-5.400048920000001	0.6160888580000001	-3.6010742	6.1035156	0.9765625	4.2970702880000005	8.83579074	2.7371094240000002	-1.6479492	-5.3710938	-2.2583008	-9.96030252	-2.0839355040000003	-0.30744628600000007	4.699707	-0.4272461	0.79345703	-0.5658447284000001	9.249707068000001	2.586376996	0.61035156	-6.3476562	-1.0986328	1.4463134979999999	9.512890380000002	-2.098291034	-2.746582	-8.117676	-0.061035156	1539960740.822
-7.8943116	-5.2744384	-1.698730432	4.4555664	2.746582	1.7089844	7.144238220000001	-5.278027160000001	0.770410144	-3.1738281	6.1035156	1.159668	4.549487320000001	8.920727340000001	2.682080072	-1.8310547	-5.859375	-2.319336	-9.932788040000002	-1.770507788	-0.1626953076	5.004883	-0.18310547	0.6713867	-0.1806396466	9.40163588	2.483496106	0.48828125	-6.3476562	-1.159668	2.6198730040000004	8.6264402	-2.1712646760000003	-1.7700195	-8.117676	-0.18310547	1539960740.862
-7.9134519800000005	-4.55307608	-1.540820288	4.4555664	3.1738281	1.8310547	7.144238220000001	-5.278027160000001	0.770410144	-2.9907227	4.760742	1.3427734	4.5889648560000005	8.97695288	2.483496106	-1.8920898	-5.3710938	-2.1972656	-9.61936052	-1.641308606	-0.0825439496	5.3100586	0.061035156	0.6713867	0.07536621106000001	9.335839660000001	2.445214856	0.12207031	-5.859375	-1.0375977	4.080542032	7.66940944	-1.8434814300000002	-0.61035156	-7.3242188	0.061035156	1539960740.902
-8.73410643	-3.818554712	-2.098291034	4.9438477	4.638672	1.8310547	7.0832273400000005	-5.199072480000001	0.5239746106000001	-2.6245117	5.004883	1.4648438	4.645190396	9.034375	2.289697284	-1.953125	-4.638672	-2.0141602	-9.56552716	-1.81716304	0.027514648560000004	5.3100586	-0.061035156	0.61035156	0.025122070680000004	9.43034694	2.545703076	-0.12207031	-5.6152344	-1.0375977	5.624951080000001	7.4791992800000004	-1.1424560700000002	0.24414062	-5.1879883	0.30517578	1539960740.942
-9.020019568	-4.329370108	-3.5027344240000007	4.760742	4.8828125	1.4648438	6.6669189300000005	-5.1631836060000005	0.6926513580000001	-2.6245117	5.3100586	2.0751953	4.38200679	9.29157698	2.107861322	-1.7089844	-4.8217773	-2.1362305	-9.89091754	-2.00258786	0.33615722840000006	4.9438477	0.12207031	0.6713867	-0.03588867212	9.839477340000002	2.441625998	-0.18310547	-5.92041	-1.0375977	6.04724092	8.742480432	-1.204663089	1.5869141	-3.0517578	-0.7324219	1539960740.982
-9.24492212	-4.002783246	-3.905883786	4.5166016	1.7089844	1.953125	5.64169928	-5.618969748	0.6364257788	-2.5024414	4.9438477	2.9907227	4.1511230040000004	9.766503894000001	1.832714856	-1.3427734	-5.493164	-2.5024414	-10.55964308	-1.7441894960000002	0.6352294928000001	4.699707	-0.061035156	0.5493164	0.0	10.44958516	1.9415771760000002	-0.36621094	-6.4697266	-1.159668	4.902392572	10.687646760000002	1.96669928	0.79345703	-0.48828125	-0.61035156	1539960741.022
-7.71247554	-3.81616214	-3.3268798920000004	2.5634766	1.7700195	1.4648438	4.9992920320000005	-6.715966754	0.8062988220000001	-2.380371	3.2958984	4.211426	4.2109375	10.120605040000001	1.4618652160000003	-1.4648438	-6.0424805	-2.9907227	-9.77128894	-1.3613769960000002	0.423486322	4.699707	0	0.5493164	0.20217285340000002	10.618261780000001	1.2417480040000002	-0.61035156	-6.8359375	-1.4038086	3.53742662	9.90647014	1.2884033540000002	0.48828125	-0.5493164	-0.4272461	1539960741.062
-6.715966754	-4.236059604	-3.645092752	4.0893555	5.6762695	1.8920898	5.02202176	-7.92541484	1.546801718	-2.6855469	2.4414062	5.432129	4.4059326080000005	9.737792932000001	1.07785643	-1.5258789	-5.9814453	-3.540039	-9.522461060000001	-1.0347900360000002	0.09450683900000001	4.5166016	0.18310547	0.4272461	0.3373535144	10.11940944	1.073071286	-0.61035156	-6.4086914	-1.7700195	0.15551757200000002	9.286792032000001	-1.2537109620000002	0.48828125	-4.3945312	-0.48828125	1539960741.102
-7.009057608000001	-5.74338408	-4.946655252000001	4.4555664	4.211426	2.319336	5.36655252	-9.229370108000001	1.1986816100000002	-3.0517578	2.9296875	5.6152344	4.2599853240000005	9.472216754	0.46655273560000005	-1.4038086	-5.6762695	-4.0893555	-9.1791259	-0.24404297120000001	-0.17944336060000002	4.272461	0	0.4272461	-0.001196289038	9.69113768	0.5825927716	-0.6713867	-6.225586	-1.7700195	2.8698974640000006	9.431542932000001	-0.660351538	0.6713867	-2.8686523	-0.61035156	1539960741.142
-7.395459260000001	-5.78166484	-5.531640380000001	4.3945312	2.0141602	2.6245117	5.16796875	-9.56552716	0.364868161	-2.319336	3.90625	3.8452148	4.042260880000001	9.719848740000002	-0.43664550720000006	-1.4648438	-5.9814453	-4.5776367	-9.79880342	1.37214357	-0.20576172120000003	4.5776367	-0.12207031	0.61035156	-0.8577392572	9.74257788	-0.21652832460000004	-0.6713867	-6.5307617	-1.4038086	3.4728271760000005	9.491357428	-0.387597644	1.0986328	-1.3427734	0	1539960741.182
-7.446899460000001	-5.16796875	-5.98981929	4.272461	3.2348633	2.380371	3.7180663940000005	-10.18640126	-0.3289794928	-1.7700195	4.699707	1.4648438	4.17026358	10.7450679	-1.27524411	-1.8310547	-6.958008	-4.8828125	-9.79880342	1.37214357	-0.20576172120000003	4.5776367	-0.12207031	0.61035156	-1.199877896	10.466333360000002	-0.641210962	-0.24414062	-6.8359375	-1.159668	1.123315396	9.911254500000002	-1.32189946	0.7324219	-2.6245117	0.12207031	1539960741.222
-7.69572734	-4.71457518	-6.261376800000001	4.333496	2.4414062	2.4414062	2.628247104	-10.029687500000001	-0.18303222840000002	-1.0375977	2.8076172	-2.2583008	4.94785144	11.778662140000002	-1.71667482	-2.2583008	-7.8125	-4.9438477	-9.79880342	1.37214357	-0.20576172120000003	4.5776367	-0.12207031	0.61035156	-1.2907959260000001	11.1278804	-0.32180175720000004	-0.061035156	-6.8359375	-1.4038086	0.42707518000000005	10.320385880000002	-1.4786132200000002	0.6713867	-3.7231445	-0.061035156	1539960741.262
